# Supplementary material for: Self-assembling proteins compose the chemically resistant shell biomaterial of planktonic tintinnid ciliates
Source: Nat Commun. 2026 Jun 13;17:7507. doi: 10.1038/s41467-026-74402-4 (PMC13408134; doi:10.1038/s41467-026-74402-4)
Supplement: Supplementary file 6 — Supplementary Data 16 [file 41467_2026_74402_MOESM6_ESM.zip › AF2_structure_models/Tara_Unigene_13.cif]

data_0
#
_entry.id   0
#
_struct_asym.id          A
_struct_asym.entity_id   0
#
_entity_poly.entity_id        0
_entity_poly.type             polypeptide(L)
_entity_poly.pdbx_strand_id   A
#
_entity.id     0
_entity.type   polymer
#
loop_
_entity_poly_seq.entity_id
_entity_poly_seq.num
_entity_poly_seq.mon_id
0 1   MET 
0 2   LYS 
0 3   SER 
0 4   PHE 
0 5   PHE 
0 6   THR 
0 7   VAL 
0 8   ALA 
0 9   LEU 
0 10  LEU 
0 11  ALA 
0 12  ALA 
0 13  ALA 
0 14  ALA 
0 15  ASP 
0 16  ALA 
0 17  SER 
0 18  ALA 
0 19  LYS 
0 20  TYR 
0 21  GLY 
0 22  GLY 
0 23  GLN 
0 24  SER 
0 25  HIS 
0 26  HIS 
0 27  GLY 
0 28  SER 
0 29  TYR 
0 30  THR 
0 31  LYS 
0 32  VAL 
0 33  ASP 
0 34  TYR 
0 35  VAL 
0 36  PRO 
0 37  HIS 
0 38  THR 
0 39  LYS 
0 40  VAL 
0 41  VAL 
0 42  GLN 
0 43  PRO 
0 44  ALA 
0 45  LYS 
0 46  LYS 
0 47  SER 
0 48  GLU 
0 49  GLN 
0 50  ALA 
0 51  SER 
0 52  VAL 
0 53  ALA 
0 54  ALA 
0 55  LYS 
0 56  SER 
0 57  ASP 
0 58  TYR 
0 59  ASN 
0 60  LYS 
0 61  LYS 
0 62  SER 
0 63  THR 
0 64  ASN 
0 65  ASP 
0 66  TRP 
0 67  ASP 
0 68  ALA 
0 69  TRP 
0 70  GLY 
0 71  ARG 
0 72  ASP 
0 73  GLN 
0 74  ASP 
0 75  LEU 
0 76  GLU 
0 77  ILE 
0 78  ASP 
0 79  GLU 
0 80  SER 
0 81  TYR 
0 82  GLY 
0 83  LYS 
0 84  THR 
0 85  SER 
0 86  ALA 
0 87  LYS 
0 88  SER 
0 89  TYR 
0 90  ARG 
0 91  ALA 
0 92  GLU 
0 93  SER 
0 94  TYR 
0 95  ASP 
0 96  GLU 
0 97  TRP 
0 98  ASP 
0 99  ASN 
0 100 GLN 
0 101 ASP 
0 102 ASN 
0 103 ASP 
0 104 LYS 
0 105 TRP 
0 106 GLY 
0 107 GLY 
0 108 GLN 
0 109 GLY 
0 110 TRP 
0 111 GLY 
0 112 ARG 
0 113 ASP 
0 114 PHE 
0 115 ASP 
0 116 LYS 
0 117 LYS 
0 118 GLY 
0 119 ALA 
0 120 SER 
0 121 SER 
0 122 ASN 
0 123 GLN 
0 124 TYR 
0 125 ASP 
0 126 ALA 
0 127 SER 
0 128 LYS 
0 129 SER 
0 130 ALA 
0 131 ASN 
0 132 SER 
0 133 SER 
0 134 LYS 
0 135 ASN 
0 136 TYR 
0 137 SER 
0 138 ALA 
0 139 SER 
0 140 ALA 
0 141 ASP 
0 142 THR 
0 143 ASP 
0 144 GLU 
0 145 ALA 
0 146 SER 
0 147 TRP 
0 148 LYS 
0 149 GLY 
0 150 GLY 
0 151 ALA 
0 152 GLN 
0 153 MET 
0 154 SER 
0 155 GLY 
0 156 TYR 
0 157 ASP 
0 158 ASN 
0 159 ASP 
0 160 ALA 
0 161 TRP 
0 162 ALA 
0 163 LYS 
0 164 GLN 
0 165 ALA 
0 166 TYR 
0 167 GLY 
0 168 GLU 
0 169 ASP 
0 170 THR 
0 171 ASP 
0 172 ASN 
0 173 ARG 
0 174 TRP 
0 175 GLY 
0 176 LYS 
0 177 SER 
0 178 TYR 
0 179 ASP 
0 180 SER 
0 181 VAL 
0 182 GLU 
0 183 ALA 
0 184 ASN 
0 185 ASN 
0 186 TYR 
0 187 ASN 
0 188 ASN 
0 189 GLU 
0 190 HIS 
0 191 TYR 
0 192 ALA 
0 193 ARG 
0 194 GLU 
0 195 VAL 
0 196 ARG 
0 197 ALA 
0 198 ASP 
0 199 ASP 
0 200 ASP 
0 201 GLN 
0 202 TRP 
0 203 ALA 
0 204 GLU 
0 205 ASN 
0 206 ARG 
0 207 HIS 
0 208 GLY 
0 209 TYR 
0 210 GLY 
0 211 GLU 
0 212 GLY 
0 213 LYS 
0 214 GLN 
0 215 ASP 
0 216 GLN 
0 217 TYR 
0 218 GLY 
0 219 GLN 
0 220 ALA 
0 221 ALA 
0 222 SER 
0 223 ALA 
0 224 SER 
0 225 ALA 
0 226 ALA 
0 227 THR 
0 228 GLY 
0 229 TYR 
0 230 ASN 
0 231 THR 
0 232 ASP 
0 233 PHE 
0 234 LYS 
0 235 LYS 
0 236 ALA 
0 237 SER 
0 238 LYS 
0 239 ASP 
0 240 GLY 
0 241 ALA 
0 242 SER 
0 243 ASN 
0 244 TYR 
0 245 TRP 
0 246 GLY 
0 247 GLY 
0 248 ASP 
0 249 SER 
0 250 ASN 
0 251 SER 
0 252 TRP 
0 253 ASP 
0 254 ALA 
0 255 TYR 
0 256 GLY 
0 257 ARG 
0 258 ASP 
0 259 GLN 
0 260 ASP 
0 261 PHE 
0 262 HIS 
0 263 GLU 
0 264 LYS 
0 265 VAL 
0 266 SER 
0 267 TYR 
0 268 ASP 
0 269 ASP 
0 270 THR 
0 271 TYR 
0 272 ALA 
0 273 LYS 
0 274 SER 
0 275 TYR 
0 276 GLU 
0 277 ALA 
0 278 GLU 
0 279 SER 
0 280 TYR 
0 281 ASP 
0 282 GLU 
0 283 TRP 
0 284 ASP 
0 285 ASN 
0 286 ARG 
0 287 ASP 
0 288 ALA 
0 289 ASP 
0 290 LYS 
0 291 TRP 
0 292 GLY 
0 293 GLY 
0 294 GLN 
0 295 ALA 
0 296 TRP 
0 297 GLY 
0 298 SER 
0 299 ASP 
0 300 GLN 
0 301 ASP 
0 302 VAL 
0 303 TYR 
0 304 GLY 
0 305 ALA 
0 306 SER 
0 307 SER 
0 308 TYR 
0 309 GLY 
0 310 ALA 
0 311 LYS 
0 312 ALA 
0 313 SER 
0 314 ALA 
0 315 SER 
0 316 LYS 
0 317 ALA 
0 318 SER 
0 319 LYS 
0 320 ALA 
0 321 GLY 
0 322 TYR 
0 323 GLY 
0 324 LYS 
0 325 SER 
0 326 THR 
0 327 GLY 
0 328 HIS 
0 329 HIS 
0 330 GLY 
0 331 GLY 
0 332 ALA 
0 333 HIS 
0 334 GLY 
0 335 ALA 
0 336 HIS 
0 337 GLY 
0 338 ALA 
0 339 TYR 
0 340 GLY 
0 341 LYS 
0 342 GLY 
0 343 TYR 
0 344 ALA 
0 345 ASN 
0 346 GLN 
0 347 GLY 
0 348 GLN 
0 349 VAL 
0 350 TRP 
0 351 LYS 
0 352 GLY 
0 353 ALA 
0 354 SER 
0 355 ASN 
0 356 GLN 
0 357 LYS 
0 358 THR 
0 359 ALA 
0 360 SER 
0 361 ALA 
0 362 ASN 
0 363 GLY 
0 364 TYR 
0 365 ASP 
0 366 ASN 
0 367 ASP 
0 368 ALA 
0 369 TRP 
0 370 ALA 
0 371 LYS 
0 372 GLN 
0 373 ALA 
0 374 TYR 
0 375 GLY 
0 376 GLU 
0 377 ASP 
0 378 GLN 
0 379 ASP 
0 380 ALA 
0 381 ARG 
0 382 TRP 
0 383 GLY 
0 384 LYS 
0 385 SER 
0 386 TYR 
0 387 ASP 
0 388 SER 
0 389 VAL 
0 390 LYS 
0 391 ALA 
0 392 ARG 
0 393 SER 
0 394 TYR 
0 395 ASP 
0 396 ASN 
0 397 LYS 
0 398 LYS 
0 399 TYR 
0 400 ALA 
0 401 ARG 
0 402 TRP 
0 403 LEU 
0 404 GLN 
0 405 ALA 
0 406 ASP 
0 407 ASP 
0 408 ASP 
0 409 GLN 
0 410 TRP 
0 411 ALA 
0 412 GLU 
0 413 ASN 
0 414 TYR 
0 415 ASP 
0 416 ARG 
0 417 TYR 
0 418 ASN 
0 419 ASP 
0 420 GLN 
0 421 ASP 
0 422 GLY 
0 423 THR 
0 424 LYS 
0 425 TYR 
0 426 GLY 
0 427 LYS 
0 428 ALA 
0 429 ALA 
0 430 SER 
0 431 VAL 
0 432 TRP 
0 433 THR 
0 434 LYS 
0 435 ASP 
0 436 GLY 
0 437 GLY 
0 438 HIS 
0 439 GLY 
0 440 ALA 
0 441 HIS 
0 442 GLY 
0 443 GLY 
0 444 TYR 
0 445 GLY 
0 446 HIS 
0 447 GLY 
0 448 TYR 
0 449 GLY 
0 450 GLY 
0 451 GLU 
0 452 THR 
0 453 ASP 
0 454 ALA 
0 455 ALA 
0 456 SER 
0 457 VAL 
0 458 GLN 
0 459 GLY 
0 460 ASP 
0 461 ALA 
0 462 ALA 
0 463 TYR 
0 464 ALA 
0 465 GLY 
0 466 LYS 
0 467 SER 
0 468 GLY 
0 469 SER 
0 470 GLN 
0 471 TRP 
0 472 ASP 
0 473 ALA 
0 474 TRP 
0 475 GLY 
0 476 ARG 
0 477 ASP 
0 478 GLN 
0 479 ASP 
0 480 LEU 
0 481 GLU 
0 482 ILE 
0 483 ASP 
0 484 GLU 
0 485 SER 
0 486 TYR 
0 487 GLU 
0 488 GLN 
0 489 THR 
0 490 TRP 
0 491 ALA 
0 492 LYS 
0 493 SER 
0 494 TYR 
0 495 ASP 
0 496 ALA 
0 497 GLU 
0 498 SER 
0 499 TYR 
0 500 ASP 
0 501 GLU 
0 502 TRP 
0 503 ASP 
0 504 ASN 
0 505 LYS 
0 506 ASP 
0 507 ALA 
0 508 ASP 
0 509 LYS 
0 510 TRP 
0 511 GLY 
0 512 ALA 
0 513 GLN 
0 514 ALA 
0 515 TRP 
0 516 GLY 
0 517 ARG 
0 518 ASP 
0 519 ASN 
0 520 ASP 
0 521 VAL 
0 522 TYR 
0 523 GLY 
0 524 ALA 
0 525 SER 
0 526 SER 
0 527 TYR 
0 528 GLY 
0 529 ALA 
0 530 ASN 
0 531 ALA 
0 532 SER 
0 533 ALA 
0 534 GLY 
0 535 ASP 
0 536 ALA 
0 537 VAL 
0 538 ALA 
0 539 LYS 
0 540 ALA 
0 541 TYR 
0 542 GLY 
0 543 GLY 
0 544 SER 
0 545 LYS 
0 546 THR 
0 547 TYR 
0 548 GLY 
0 549 LYS 
0 550 THR 
0 551 THR 
0 552 HIS 
0 553 GLY 
0 554 GLY 
0 555 TYR 
0 556 GLY 
0 557 SER 
0 558 PRO 
0 559 HIS 
0 560 GLY 
0 561 ALA 
0 562 TYR 
0 563 GLY 
0 564 LYS 
0 565 HIS 
0 566 GLY 
0 567 GLY 
0 568 TYR 
0 569 ALA 
0 570 LYS 
0 571 LYS 
0 572 THR 
0 573 TYR 
0 574 ASP 
0 575 THR 
0 576 LYS 
0 577 SER 
0 578 TYR 
0 579 ALA 
0 580 GLY 
0 581 LYS 
0 582 GLN 
0 583 ASP 
0 584 ALA 
0 585 GLN 
0 586 ASP 
0 587 TYR 
0 588 GLN 
0 589 ALA 
0 590 SER 
0 591 ALA 
0 592 ALA 
0 593 THR 
0 594 SER 
0 595 ALA 
0 596 SER 
0 597 THR 
0 598 ALA 
0 599 ALA 
0 600 THR 
0 601 ASP 
0 602 ASN 
0 603 ASP 
0 604 ALA 
0 605 TRP 
0 606 GLN 
0 607 LYS 
0 608 SER 
0 609 ALA 
0 610 TYR 
0 611 GLY 
0 612 ALA 
0 613 ASP 
0 614 THR 
0 615 ASP 
0 616 SER 
0 617 ARG 
0 618 TRP 
0 619 GLY 
0 620 LYS 
0 621 SER 
0 622 TYR 
0 623 ASP 
0 624 PHE 
0 625 VAL 
0 626 LYS 
0 627 ALA 
0 628 ASP 
0 629 GLU 
0 630 TYR 
0 631 ASP 
0 632 ASP 
0 633 GLU 
0 634 GLN 
0 635 TYR 
0 636 ALA 
0 637 ARG 
0 638 LYS 
0 639 VAL 
0 640 ARG 
0 641 ALA 
0 642 ASP 
0 643 ASP 
0 644 ASP 
0 645 GLN 
0 646 TRP 
0 647 ALA 
0 648 GLU 
0 649 ASP 
0 650 TYR 
0 651 ASP 
0 652 ILE 
0 653 TRP 
0 654 ALA 
0 655 ALA 
0 656 ALA 
0 657 ASP 
0 658 ARG 
0 659 SER 
0 660 GLN 
0 661 TRP 
0 662 GLY 
0 663 ALA 
0 664 ALA 
0 665 ALA 
0 666 SER 
0 667 VAL 
0 668 GLU 
0 669 LYS 
0 670 SER 
0 671 SER 
0 672 PRO 
0 673 GLN 
0 674 VAL 
0 675 LYS 
0 676 LYS 
0 677 THR 
0 678 THR 
0 679 TYR 
0 680 THR 
0 681 PRO 
0 682 HIS 
0 683 VAL 
0 684 THR 
0 685 HIS 
0 686 LYS 
0 687 SER 
0 688 TYR 
0 689 GLY 
0 690 HIS 
0 691 ASP 
0 692 SER 
0 693 TYR 
0 694 GLY 
0 695 HIS 
0 696 ASP 
0 697 SER 
0 698 HIS 
0 699 GLY 
0 700 LYS 
0 701 ASP 
0 702 SER 
0 703 TYR 
0 704 GLY 
0 705 GLN 
0 706 SER 
0 707 ALA 
0 708 GLY 
0 709 TYR 
0 710 GLY 
0 711 SER 
0 712 GLY 
0 713 TYR 
0 714 GLY 
0 715 ALA 
0 716 LYS 
0 717 ASP 
0 718 VAL 
0 719 GLY 
0 720 TYR 
0 721 GLY 
0 722 TYR 
0 723 GLY 
0 724 ALA 
0 725 GLY 
0 726 ALA 
0 727 SER 
0 728 ALA 
0 729 GLY 
0 730 TYR 
0 731 GLY 
0 732 ASN 
0 733 ASN 
0 734 ASN 
0 735 TYR 
0 736 LYS 
0 737 TRP 
#
loop_
_chem_comp.id
_chem_comp.type
_chem_comp.name
ALA 'L-peptide linking' ALANINE         
ARG 'L-peptide linking' ARGININE        
ASN 'L-peptide linking' ASPARAGINE      
ASP 'L-peptide linking' 'ASPARTIC ACID' 
CYS 'L-peptide linking' CYSTEINE        
GLN 'L-peptide linking' GLUTAMINE       
GLU 'L-peptide linking' 'GLUTAMIC ACID' 
HIS 'L-peptide linking' HISTIDINE       
ILE 'L-peptide linking' ISOLEUCINE      
LEU 'L-peptide linking' LEUCINE         
LYS 'L-peptide linking' LYSINE          
MET 'L-peptide linking' METHIONINE      
PHE 'L-peptide linking' PHENYLALANINE   
PRO 'L-peptide linking' PROLINE         
SER 'L-peptide linking' SERINE          
THR 'L-peptide linking' THREONINE       
TRP 'L-peptide linking' TRYPTOPHAN      
TYR 'L-peptide linking' TYROSINE        
VAL 'L-peptide linking' VALINE          
GLY 'peptide linking'   GLYCINE         
#
loop_
_atom_site.group_PDB
_atom_site.id
_atom_site.type_symbol
_atom_site.label_atom_id
_atom_site.label_alt_id
_atom_site.label_comp_id
_atom_site.label_asym_id
_atom_site.label_entity_id
_atom_site.label_seq_id
_atom_site.pdbx_PDB_ins_code
_atom_site.Cartn_x
_atom_site.Cartn_y
_atom_site.Cartn_z
_atom_site.occupancy
_atom_site.B_iso_or_equiv
_atom_site.auth_seq_id
_atom_site.auth_asym_id
_atom_site.pdbx_PDB_model_num
ATOM 1    N N   . MET A 0 1   . -44.208 12.027  -5.889  1.00 40.68 1   A 1 
ATOM 2    C CA  . MET A 0 1   . -43.843 13.342  -6.469  1.00 40.68 1   A 1 
ATOM 3    C C   . MET A 0 1   . -42.748 13.881  -5.556  1.00 40.68 1   A 1 
ATOM 4    C CB  . MET A 0 1   . -45.085 14.257  -6.496  1.00 40.68 1   A 1 
ATOM 5    O O   . MET A 0 1   . -43.049 14.104  -4.400  1.00 40.68 1   A 1 
ATOM 6    C CG  . MET A 0 1   . -46.219 13.716  -7.390  1.00 40.68 1   A 1 
ATOM 7    S SD  . MET A 0 1   . -47.860 14.338  -6.941  1.00 40.68 1   A 1 
ATOM 8    C CE  . MET A 0 1   . -48.921 13.415  -8.089  1.00 40.68 1   A 1 
ATOM 9    N N   . LYS A 0 2   . -41.457 13.704  -5.867  1.00 35.11 2   A 1 
ATOM 10   C CA  . LYS A 0 2   . -40.631 14.477  -6.825  1.00 35.11 2   A 1 
ATOM 11   C C   . LYS A 0 2   . -40.429 15.952  -6.428  1.00 35.11 2   A 1 
ATOM 12   C CB  . LYS A 0 2   . -40.959 14.269  -8.326  1.00 35.11 2   A 1 
ATOM 13   O O   . LYS A 0 2   . -40.838 16.849  -7.154  1.00 35.11 2   A 1 
ATOM 14   C CG  . LYS A 0 2   . -40.332 12.988  -8.912  1.00 35.11 2   A 1 
ATOM 15   C CD  . LYS A 0 2   . -40.164 13.074  -10.442 1.00 35.11 2   A 1 
ATOM 16   C CE  . LYS A 0 2   . -39.358 11.872  -10.962 1.00 35.11 2   A 1 
ATOM 17   N NZ  . LYS A 0 2   . -38.961 12.024  -12.388 1.00 35.11 2   A 1 
ATOM 18   N N   . SER A 0 3   . -39.742 16.157  -5.307  1.00 38.14 3   A 1 
ATOM 19   C CA  . SER A 0 3   . -39.080 17.411  -4.926  1.00 38.14 3   A 1 
ATOM 20   C C   . SER A 0 3   . -38.062 17.119  -3.819  1.00 38.14 3   A 1 
ATOM 21   C CB  . SER A 0 3   . -40.104 18.440  -4.419  1.00 38.14 3   A 1 
ATOM 22   O O   . SER A 0 3   . -38.468 16.761  -2.718  1.00 38.14 3   A 1 
ATOM 23   O OG  . SER A 0 3   . -40.943 17.874  -3.432  1.00 38.14 3   A 1 
ATOM 24   N N   . PHE A 0 4   . -36.767 17.264  -4.100  1.00 46.82 4   A 1 
ATOM 25   C CA  . PHE A 0 4   . -35.709 17.258  -3.086  1.00 46.82 4   A 1 
ATOM 26   C C   . PHE A 0 4   . -34.749 18.413  -3.372  1.00 46.82 4   A 1 
ATOM 27   C CB  . PHE A 0 4   . -34.976 15.905  -3.035  1.00 46.82 4   A 1 
ATOM 28   O O   . PHE A 0 4   . -34.285 18.567  -4.500  1.00 46.82 4   A 1 
ATOM 29   C CG  . PHE A 0 4   . -35.667 14.873  -2.162  1.00 46.82 4   A 1 
ATOM 30   C CD1 . PHE A 0 4   . -35.635 15.019  -0.761  1.00 46.82 4   A 1 
ATOM 31   C CD2 . PHE A 0 4   . -36.334 13.771  -2.732  1.00 46.82 4   A 1 
ATOM 32   C CE1 . PHE A 0 4   . -36.280 14.082  0.064   1.00 46.82 4   A 1 
ATOM 33   C CE2 . PHE A 0 4   . -36.976 12.829  -1.904  1.00 46.82 4   A 1 
ATOM 34   C CZ  . PHE A 0 4   . -36.952 12.988  -0.507  1.00 46.82 4   A 1 
ATOM 35   N N   . PHE A 0 5   . -34.499 19.229  -2.350  1.00 40.61 5   A 1 
ATOM 36   C CA  . PHE A 0 5   . -33.413 20.203  -2.321  1.00 40.61 5   A 1 
ATOM 37   C C   . PHE A 0 5   . -32.154 19.502  -1.809  1.00 40.61 5   A 1 
ATOM 38   C CB  . PHE A 0 5   . -33.767 21.360  -1.367  1.00 40.61 5   A 1 
ATOM 39   O O   . PHE A 0 5   . -32.217 18.809  -0.796  1.00 40.61 5   A 1 
ATOM 40   C CG  . PHE A 0 5   . -34.499 22.541  -1.976  1.00 40.61 5   A 1 
ATOM 41   C CD1 . PHE A 0 5   . -33.837 23.778  -2.095  1.00 40.61 5   A 1 
ATOM 42   C CD2 . PHE A 0 5   . -35.847 22.434  -2.368  1.00 40.61 5   A 1 
ATOM 43   C CE1 . PHE A 0 5   . -34.516 24.902  -2.597  1.00 40.61 5   A 1 
ATOM 44   C CE2 . PHE A 0 5   . -36.527 23.558  -2.874  1.00 40.61 5   A 1 
ATOM 45   C CZ  . PHE A 0 5   . -35.862 24.793  -2.986  1.00 40.61 5   A 1 
ATOM 46   N N   . THR A 0 6   . -31.012 19.732  -2.450  1.00 48.16 6   A 1 
ATOM 47   C CA  . THR A 0 6   . -29.696 19.445  -1.871  1.00 48.16 6   A 1 
ATOM 48   C C   . THR A 0 6   . -29.170 20.698  -1.178  1.00 48.16 6   A 1 
ATOM 49   C CB  . THR A 0 6   . -28.699 18.937  -2.929  1.00 48.16 6   A 1 
ATOM 50   O O   . THR A 0 6   . -28.835 21.687  -1.825  1.00 48.16 6   A 1 
ATOM 51   C CG2 . THR A 0 6   . -28.761 17.416  -3.038  1.00 48.16 6   A 1 
ATOM 52   O OG1 . THR A 0 6   . -28.985 19.451  -4.214  1.00 48.16 6   A 1 
ATOM 53   N N   . VAL A 0 7   . -29.096 20.655  0.153   1.00 35.45 7   A 1 
ATOM 54   C CA  . VAL A 0 7   . -28.329 21.622  0.949   1.00 35.45 7   A 1 
ATOM 55   C C   . VAL A 0 7   . -26.947 21.018  1.174   1.00 35.45 7   A 1 
ATOM 56   C CB  . VAL A 0 7   . -29.038 21.953  2.279   1.00 35.45 7   A 1 
ATOM 57   O O   . VAL A 0 7   . -26.812 20.059  1.926   1.00 35.45 7   A 1 
ATOM 58   C CG1 . VAL A 0 7   . -28.195 22.888  3.157   1.00 35.45 7   A 1 
ATOM 59   C CG2 . VAL A 0 7   . -30.384 22.645  2.017   1.00 35.45 7   A 1 
ATOM 60   N N   . ALA A 0 8   . -25.929 21.563  0.508   1.00 41.84 8   A 1 
ATOM 61   C CA  . ALA A 0 8   . -24.532 21.234  0.774   1.00 41.84 8   A 1 
ATOM 62   C C   . ALA A 0 8   . -23.961 22.289  1.733   1.00 41.84 8   A 1 
ATOM 63   C CB  . ALA A 0 8   . -23.773 21.137  -0.554  1.00 41.84 8   A 1 
ATOM 64   O O   . ALA A 0 8   . -23.779 23.448  1.356   1.00 41.84 8   A 1 
ATOM 65   N N   . LEU A 0 9   . -23.748 21.902  2.990   1.00 36.51 9   A 1 
ATOM 66   C CA  . LEU A 0 9   . -23.333 22.800  4.066   1.00 36.51 9   A 1 
ATOM 67   C C   . LEU A 0 9   . -21.803 22.778  4.186   1.00 36.51 9   A 1 
ATOM 68   C CB  . LEU A 0 9   . -24.104 22.394  5.339   1.00 36.51 9   A 1 
ATOM 69   O O   . LEU A 0 9   . -21.235 21.885  4.808   1.00 36.51 9   A 1 
ATOM 70   C CG  . LEU A 0 9   . -24.071 23.427  6.483   1.00 36.51 9   A 1 
ATOM 71   C CD1 . LEU A 0 9   . -25.261 23.192  7.416   1.00 36.51 9   A 1 
ATOM 72   C CD2 . LEU A 0 9   . -22.798 23.358  7.326   1.00 36.51 9   A 1 
ATOM 73   N N   . LEU A 0 10  . -21.135 23.753  3.565   1.00 37.01 10  A 1 
ATOM 74   C CA  . LEU A 0 10  . -19.677 23.879  3.623   1.00 37.01 10  A 1 
ATOM 75   C C   . LEU A 0 10  . -19.263 24.574  4.934   1.00 37.01 10  A 1 
ATOM 76   C CB  . LEU A 0 10  . -19.165 24.581  2.346   1.00 37.01 10  A 1 
ATOM 77   O O   . LEU A 0 10  . -19.226 25.802  5.017   1.00 37.01 10  A 1 
ATOM 78   C CG  . LEU A 0 10  . -17.723 24.165  1.994   1.00 37.01 10  A 1 
ATOM 79   C CD1 . LEU A 0 10  . -17.705 22.807  1.284   1.00 37.01 10  A 1 
ATOM 80   C CD2 . LEU A 0 10  . -17.078 25.186  1.056   1.00 37.01 10  A 1 
ATOM 81   N N   . ALA A 0 11  . -19.014 23.783  5.979   1.00 38.59 11  A 1 
ATOM 82   C CA  . ALA A 0 11  . -18.536 24.275  7.271   1.00 38.59 11  A 1 
ATOM 83   C C   . ALA A 0 11  . -17.044 24.657  7.214   1.00 38.59 11  A 1 
ATOM 84   C CB  . ALA A 0 11  . -18.825 23.219  8.344   1.00 38.59 11  A 1 
ATOM 85   O O   . ALA A 0 11  . -16.261 24.022  6.509   1.00 38.59 11  A 1 
ATOM 86   N N   . ALA A 0 12  . -16.646 25.688  7.965   1.00 35.98 12  A 1 
ATOM 87   C CA  . ALA A 0 12  . -15.282 26.217  7.960   1.00 35.98 12  A 1 
ATOM 88   C C   . ALA A 0 12  . -14.508 25.854  9.239   1.00 35.98 12  A 1 
ATOM 89   C CB  . ALA A 0 12  . -15.349 27.735  7.748   1.00 35.98 12  A 1 
ATOM 90   O O   . ALA A 0 12  . -14.941 26.185  10.341  1.00 35.98 12  A 1 
ATOM 91   N N   . ALA A 0 13  . -13.331 25.246  9.073   1.00 37.90 13  A 1 
ATOM 92   C CA  . ALA A 0 13  . -12.305 25.051  10.099  1.00 37.90 13  A 1 
ATOM 93   C C   . ALA A 0 13  . -10.943 24.798  9.408   1.00 37.90 13  A 1 
ATOM 94   C CB  . ALA A 0 13  . -12.698 23.849  10.972  1.00 37.90 13  A 1 
ATOM 95   O O   . ALA A 0 13  . -10.907 24.098  8.403   1.00 37.90 13  A 1 
ATOM 96   N N   . ALA A 0 14  . -9.802  25.319  9.866   1.00 39.16 14  A 1 
ATOM 97   C CA  . ALA A 0 14  . -9.588  26.400  10.831  1.00 39.16 14  A 1 
ATOM 98   C C   . ALA A 0 14  . -8.270  27.137  10.504  1.00 39.16 14  A 1 
ATOM 99   C CB  . ALA A 0 14  . -9.543  25.822  12.253  1.00 39.16 14  A 1 
ATOM 100  O O   . ALA A 0 14  . -7.263  26.499  10.202  1.00 39.16 14  A 1 
ATOM 101  N N   . ASP A 0 15  . -8.261  28.470  10.591  1.00 33.80 15  A 1 
ATOM 102  C CA  . ASP A 0 15  . -7.064  29.293  10.354  1.00 33.80 15  A 1 
ATOM 103  C C   . ASP A 0 15  . -6.170  29.317  11.610  1.00 33.80 15  A 1 
ATOM 104  C CB  . ASP A 0 15  . -7.488  30.690  9.867   1.00 33.80 15  A 1 
ATOM 105  O O   . ASP A 0 15  . -6.350  30.116  12.533  1.00 33.80 15  A 1 
ATOM 106  C CG  . ASP A 0 15  . -6.321  31.555  9.365   1.00 33.80 15  A 1 
ATOM 107  O OD1 . ASP A 0 15  . -5.149  31.151  9.547   1.00 33.80 15  A 1 
ATOM 108  O OD2 . ASP A 0 15  . -6.622  32.630  8.798   1.00 33.80 15  A 1 
ATOM 109  N N   . ALA A 0 16  . -5.240  28.364  11.687  1.00 37.49 16  A 1 
ATOM 110  C CA  . ALA A 0 16  . -4.378  28.136  12.845  1.00 37.49 16  A 1 
ATOM 111  C C   . ALA A 0 16  . -3.139  29.058  12.854  1.00 37.49 16  A 1 
ATOM 112  C CB  . ALA A 0 16  . -4.046  26.639  12.913  1.00 37.49 16  A 1 
ATOM 113  O O   . ALA A 0 16  . -1.998  28.597  12.795  1.00 37.49 16  A 1 
ATOM 114  N N   . SER A 0 17  . -3.349  30.376  12.954  1.00 33.38 17  A 1 
ATOM 115  C CA  . SER A 0 17  . -2.287  31.394  12.894  1.00 33.38 17  A 1 
ATOM 116  C C   . SER A 0 17  . -1.356  31.419  14.136  1.00 33.38 17  A 1 
ATOM 117  C CB  . SER A 0 17  . -2.907  32.766  12.571  1.00 33.38 17  A 1 
ATOM 118  O O   . SER A 0 17  . -1.380  32.357  14.943  1.00 33.38 17  A 1 
ATOM 119  O OG  . SER A 0 17  . -3.570  33.315  13.696  1.00 33.38 17  A 1 
ATOM 120  N N   . ALA A 0 18  . -0.515  30.396  14.313  1.00 36.57 18  A 1 
ATOM 121  C CA  . ALA A 0 18  . 0.418   30.252  15.436  1.00 36.57 18  A 1 
ATOM 122  C C   . ALA A 0 18  . 1.843   30.735  15.086  1.00 36.57 18  A 1 
ATOM 123  C CB  . ALA A 0 18  . 0.390   28.796  15.911  1.00 36.57 18  A 1 
ATOM 124  O O   . ALA A 0 18  . 2.523   30.182  14.226  1.00 36.57 18  A 1 
ATOM 125  N N   . LYS A 0 19  . 2.327   31.775  15.778  1.00 35.88 19  A 1 
ATOM 126  C CA  . LYS A 0 19  . 3.616   32.434  15.486  1.00 35.88 19  A 1 
ATOM 127  C C   . LYS A 0 19  . 4.834   31.705  16.075  1.00 35.88 19  A 1 
ATOM 128  C CB  . LYS A 0 19  . 3.595   33.893  15.971  1.00 35.88 19  A 1 
ATOM 129  O O   . LYS A 0 19  . 5.363   32.133  17.096  1.00 35.88 19  A 1 
ATOM 130  C CG  . LYS A 0 19  . 2.599   34.790  15.233  1.00 35.88 19  A 1 
ATOM 131  C CD  . LYS A 0 19  . 2.638   36.189  15.861  1.00 35.88 19  A 1 
ATOM 132  C CE  . LYS A 0 19  . 1.614   37.088  15.169  1.00 35.88 19  A 1 
ATOM 133  N NZ  . LYS A 0 19  . 1.499   38.400  15.850  1.00 35.88 19  A 1 
ATOM 134  N N   . TYR A 0 20  . 5.338   30.697  15.372  1.00 33.71 20  A 1 
ATOM 135  C CA  . TYR A 0 20  . 6.745   30.274  15.416  1.00 33.71 20  A 1 
ATOM 136  C C   . TYR A 0 20  . 7.174   29.914  13.982  1.00 33.71 20  A 1 
ATOM 137  C CB  . TYR A 0 20  . 6.948   29.087  16.378  1.00 33.71 20  A 1 
ATOM 138  O O   . TYR A 0 20  . 6.387   29.359  13.231  1.00 33.71 20  A 1 
ATOM 139  C CG  . TYR A 0 20  . 7.099   29.461  17.845  1.00 33.71 20  A 1 
ATOM 140  C CD1 . TYR A 0 20  . 8.379   29.720  18.378  1.00 33.71 20  A 1 
ATOM 141  C CD2 . TYR A 0 20  . 5.969   29.527  18.685  1.00 33.71 20  A 1 
ATOM 142  C CE1 . TYR A 0 20  . 8.529   30.053  19.739  1.00 33.71 20  A 1 
ATOM 143  C CE2 . TYR A 0 20  . 6.112   29.868  20.044  1.00 33.71 20  A 1 
ATOM 144  O OH  . TYR A 0 20  . 7.531   30.456  21.887  1.00 33.71 20  A 1 
ATOM 145  C CZ  . TYR A 0 20  . 7.392   30.132  20.574  1.00 33.71 20  A 1 
ATOM 146  N N   . GLY A 0 21  . 8.384   30.205  13.512  1.00 29.73 21  A 1 
ATOM 147  C CA  . GLY A 0 21  . 9.537   30.745  14.238  1.00 29.73 21  A 1 
ATOM 148  C C   . GLY A 0 21  . 10.876  30.231  13.697  1.00 29.73 21  A 1 
ATOM 149  O O   . GLY A 0 21  . 11.823  30.118  14.467  1.00 29.73 21  A 1 
ATOM 150  N N   . GLY A 0 22  . 10.950  29.880  12.409  1.00 31.89 22  A 1 
ATOM 151  C CA  . GLY A 0 22  . 12.139  29.323  11.767  1.00 31.89 22  A 1 
ATOM 152  C C   . GLY A 0 22  . 12.191  29.700  10.288  1.00 31.89 22  A 1 
ATOM 153  O O   . GLY A 0 22  . 11.169  29.695  9.608   1.00 31.89 22  A 1 
ATOM 154  N N   . GLN A 0 23  . 13.378  30.064  9.804   1.00 28.43 23  A 1 
ATOM 155  C CA  . GLN A 0 23  . 13.617  30.419  8.405   1.00 28.43 23  A 1 
ATOM 156  C C   . GLN A 0 23  . 13.960  29.167  7.586   1.00 28.43 23  A 1 
ATOM 157  C CB  . GLN A 0 23  . 14.761  31.448  8.319   1.00 28.43 23  A 1 
ATOM 158  O O   . GLN A 0 23  . 15.138  28.858  7.406   1.00 28.43 23  A 1 
ATOM 159  C CG  . GLN A 0 23  . 14.387  32.861  8.781   1.00 28.43 23  A 1 
ATOM 160  C CD  . GLN A 0 23  . 15.621  33.752  8.910   1.00 28.43 23  A 1 
ATOM 161  N NE2 . GLN A 0 23  . 16.406  33.940  7.870   1.00 28.43 23  A 1 
ATOM 162  O OE1 . GLN A 0 23  . 15.913  34.296  9.962   1.00 28.43 23  A 1 
ATOM 163  N N   . SER A 0 24  . 12.959  28.475  7.040   1.00 32.17 24  A 1 
ATOM 164  C CA  . SER A 0 24  . 13.180  27.654  5.846   1.00 32.17 24  A 1 
ATOM 165  C C   . SER A 0 24  . 13.272  28.588  4.638   1.00 32.17 24  A 1 
ATOM 166  C CB  . SER A 0 24  . 12.105  26.572  5.666   1.00 32.17 24  A 1 
ATOM 167  O O   . SER A 0 24  . 12.284  29.151  4.168   1.00 32.17 24  A 1 
ATOM 168  O OG  . SER A 0 24  . 10.804  27.086  5.868   1.00 32.17 24  A 1 
ATOM 169  N N   . HIS A 0 25  . 14.492  28.805  4.148   1.00 28.72 25  A 1 
ATOM 170  C CA  . HIS A 0 25  . 14.699  29.507  2.887   1.00 28.72 25  A 1 
ATOM 171  C C   . HIS A 0 25  . 14.293  28.576  1.740   1.00 28.72 25  A 1 
ATOM 172  C CB  . HIS A 0 25  . 16.161  29.970  2.762   1.00 28.72 25  A 1 
ATOM 173  O O   . HIS A 0 25  . 15.128  27.828  1.239   1.00 28.72 25  A 1 
ATOM 174  C CG  . HIS A 0 25  . 16.520  31.149  3.631   1.00 28.72 25  A 1 
ATOM 175  C CD2 . HIS A 0 25  . 16.850  31.126  4.960   1.00 28.72 25  A 1 
ATOM 176  N ND1 . HIS A 0 25  . 16.627  32.454  3.209   1.00 28.72 25  A 1 
ATOM 177  C CE1 . HIS A 0 25  . 17.015  33.201  4.255   1.00 28.72 25  A 1 
ATOM 178  N NE2 . HIS A 0 25  . 17.147  32.440  5.354   1.00 28.72 25  A 1 
ATOM 179  N N   . HIS A 0 26  . 13.033  28.644  1.300   1.00 33.12 26  A 1 
ATOM 180  C CA  . HIS A 0 26  . 12.674  28.172  -0.038  1.00 33.12 26  A 1 
ATOM 181  C C   . HIS A 0 26  . 13.404  29.060  -1.044  1.00 33.12 26  A 1 
ATOM 182  C CB  . HIS A 0 26  . 11.156  28.169  -0.254  1.00 33.12 26  A 1 
ATOM 183  O O   . HIS A 0 26  . 12.971  30.172  -1.354  1.00 33.12 26  A 1 
ATOM 184  C CG  . HIS A 0 26  . 10.484  27.033  0.470   1.00 33.12 26  A 1 
ATOM 185  C CD2 . HIS A 0 26  . 9.973   27.071  1.738   1.00 33.12 26  A 1 
ATOM 186  N ND1 . HIS A 0 26  . 10.345  25.740  0.014   1.00 33.12 26  A 1 
ATOM 187  C CE1 . HIS A 0 26  . 9.761   25.019  0.986   1.00 33.12 26  A 1 
ATOM 188  N NE2 . HIS A 0 26  . 9.519   25.791  2.060   1.00 33.12 26  A 1 
ATOM 189  N N   . GLY A 0 27  . 14.580  28.602  -1.466  1.00 30.90 27  A 1 
ATOM 190  C CA  . GLY A 0 27  . 15.388  29.298  -2.447  1.00 30.90 27  A 1 
ATOM 191  C C   . GLY A 0 27  . 14.642  29.354  -3.770  1.00 30.90 27  A 1 
ATOM 192  O O   . GLY A 0 27  . 14.249  28.325  -4.313  1.00 30.90 27  A 1 
ATOM 193  N N   . SER A 0 28  . 14.483  30.557  -4.318  1.00 27.08 28  A 1 
ATOM 194  C CA  . SER A 0 28  . 14.259  30.684  -5.750  1.00 27.08 28  A 1 
ATOM 195  C C   . SER A 0 28  . 15.492  30.120  -6.451  1.00 27.08 28  A 1 
ATOM 196  C CB  . SER A 0 28  . 14.025  32.150  -6.139  1.00 27.08 28  A 1 
ATOM 197  O O   . SER A 0 28  . 16.547  30.763  -6.429  1.00 27.08 28  A 1 
ATOM 198  O OG  . SER A 0 28  . 15.101  32.973  -5.718  1.00 27.08 28  A 1 
ATOM 199  N N   . TYR A 0 29  . 15.366  28.942  -7.061  1.00 33.37 29  A 1 
ATOM 200  C CA  . TYR A 0 29  . 16.352  28.440  -8.008  1.00 33.37 29  A 1 
ATOM 201  C C   . TYR A 0 29  . 16.311  29.368  -9.225  1.00 33.37 29  A 1 
ATOM 202  C CB  . TYR A 0 29  . 16.124  26.949  -8.325  1.00 33.37 29  A 1 
ATOM 203  O O   . TYR A 0 29  . 15.540  29.203  -10.168 1.00 33.37 29  A 1 
ATOM 204  C CG  . TYR A 0 29  . 14.687  26.533  -8.581  1.00 33.37 29  A 1 
ATOM 205  C CD1 . TYR A 0 29  . 13.860  26.168  -7.499  1.00 33.37 29  A 1 
ATOM 206  C CD2 . TYR A 0 29  . 14.184  26.487  -9.896  1.00 33.37 29  A 1 
ATOM 207  C CE1 . TYR A 0 29  . 12.528  25.778  -7.729  1.00 33.37 29  A 1 
ATOM 208  C CE2 . TYR A 0 29  . 12.850  26.107  -10.129 1.00 33.37 29  A 1 
ATOM 209  O OH  . TYR A 0 29  . 10.736  25.371  -9.276  1.00 33.37 29  A 1 
ATOM 210  C CZ  . TYR A 0 29  . 12.021  25.749  -9.047  1.00 33.37 29  A 1 
ATOM 211  N N   . THR A 0 30  . 17.105  30.437  -9.167  1.00 30.79 30  A 1 
ATOM 212  C CA  . THR A 0 30  . 17.401  31.244  -10.344 1.00 30.79 30  A 1 
ATOM 213  C C   . THR A 0 30  . 18.066  30.314  -11.338 1.00 30.79 30  A 1 
ATOM 214  C CB  . THR A 0 30  . 18.357  32.404  -10.031 1.00 30.79 30  A 1 
ATOM 215  O O   . THR A 0 30  . 19.156  29.824  -11.040 1.00 30.79 30  A 1 
ATOM 216  C CG2 . THR A 0 30  . 17.665  33.518  -9.249  1.00 30.79 30  A 1 
ATOM 217  O OG1 . THR A 0 30  . 19.450  31.965  -9.256  1.00 30.79 30  A 1 
ATOM 218  N N   . LYS A 0 31  . 17.406  30.063  -12.474 1.00 32.12 31  A 1 
ATOM 219  C CA  . LYS A 0 31  . 17.936  29.223  -13.547 1.00 32.12 31  A 1 
ATOM 220  C C   . LYS A 0 31  . 19.389  29.619  -13.814 1.00 32.12 31  A 1 
ATOM 221  C CB  . LYS A 0 31  . 17.069  29.388  -14.807 1.00 32.12 31  A 1 
ATOM 222  O O   . LYS A 0 31  . 19.658  30.755  -14.208 1.00 32.12 31  A 1 
ATOM 223  C CG  . LYS A 0 31  . 17.460  28.360  -15.877 1.00 32.12 31  A 1 
ATOM 224  C CD  . LYS A 0 31  . 16.770  28.631  -17.217 1.00 32.12 31  A 1 
ATOM 225  C CE  . LYS A 0 31  . 17.179  27.520  -18.193 1.00 32.12 31  A 1 
ATOM 226  N NZ  . LYS A 0 31  . 17.442  28.047  -19.549 1.00 32.12 31  A 1 
ATOM 227  N N   . VAL A 0 32  . 20.313  28.701  -13.548 1.00 31.94 32  A 1 
ATOM 228  C CA  . VAL A 0 32  . 21.723  28.896  -13.875 1.00 31.94 32  A 1 
ATOM 229  C C   . VAL A 0 32  . 21.851  28.586  -15.357 1.00 31.94 32  A 1 
ATOM 230  C CB  . VAL A 0 32  . 22.654  28.046  -12.983 1.00 31.94 32  A 1 
ATOM 231  O O   . VAL A 0 32  . 22.132  27.460  -15.743 1.00 31.94 32  A 1 
ATOM 232  C CG1 . VAL A 0 32  . 24.130  28.314  -13.316 1.00 31.94 32  A 1 
ATOM 233  C CG2 . VAL A 0 32  . 22.457  28.392  -11.499 1.00 31.94 32  A 1 
ATOM 234  N N   . ASP A 0 33  . 21.585  29.583  -16.202 1.00 30.34 33  A 1 
ATOM 235  C CA  . ASP A 0 33  . 21.969  29.496  -17.608 1.00 30.34 33  A 1 
ATOM 236  C C   . ASP A 0 33  . 23.495  29.316  -17.646 1.00 30.34 33  A 1 
ATOM 237  C CB  . ASP A 0 33  . 21.522  30.750  -18.386 1.00 30.34 33  A 1 
ATOM 238  O O   . ASP A 0 33  . 24.242  30.249  -17.325 1.00 30.34 33  A 1 
ATOM 239  C CG  . ASP A 0 33  . 20.008  30.833  -18.627 1.00 30.34 33  A 1 
ATOM 240  O OD1 . ASP A 0 33  . 19.398  29.802  -19.001 1.00 30.34 33  A 1 
ATOM 241  O OD2 . ASP A 0 33  . 19.443  31.938  -18.482 1.00 30.34 33  A 1 
ATOM 242  N N   . TYR A 0 34  . 23.963  28.109  -17.987 1.00 30.80 34  A 1 
ATOM 243  C CA  . TYR A 0 34  . 25.387  27.797  -18.089 1.00 30.80 34  A 1 
ATOM 244  C C   . TYR A 0 34  . 25.966  28.535  -19.298 1.00 30.80 34  A 1 
ATOM 245  C CB  . TYR A 0 34  . 25.632  26.278  -18.124 1.00 30.80 34  A 1 
ATOM 246  O O   . TYR A 0 34  . 26.066  28.021  -20.409 1.00 30.80 34  A 1 
ATOM 247  C CG  . TYR A 0 34  . 27.083  25.873  -17.880 1.00 30.80 34  A 1 
ATOM 248  C CD1 . TYR A 0 34  . 28.055  26.012  -18.894 1.00 30.80 34  A 1 
ATOM 249  C CD2 . TYR A 0 34  . 27.447  25.290  -16.649 1.00 30.80 34  A 1 
ATOM 250  C CE1 . TYR A 0 34  . 29.383  25.594  -18.673 1.00 30.80 34  A 1 
ATOM 251  C CE2 . TYR A 0 34  . 28.762  24.832  -16.438 1.00 30.80 34  A 1 
ATOM 252  O OH  . TYR A 0 34  . 30.990  24.504  -17.264 1.00 30.80 34  A 1 
ATOM 253  C CZ  . TYR A 0 34  . 29.732  24.982  -17.451 1.00 30.80 34  A 1 
ATOM 254  N N   . VAL A 0 35  . 26.328  29.800  -19.096 1.00 33.07 35  A 1 
ATOM 255  C CA  . VAL A 0 35  . 27.089  30.570  -20.074 1.00 33.07 35  A 1 
ATOM 256  C C   . VAL A 0 35  . 28.537  30.087  -19.978 1.00 33.07 35  A 1 
ATOM 257  C CB  . VAL A 0 35  . 26.972  32.084  -19.828 1.00 33.07 35  A 1 
ATOM 258  O O   . VAL A 0 35  . 29.181  30.366  -18.960 1.00 33.07 35  A 1 
ATOM 259  C CG1 . VAL A 0 35  . 27.797  32.871  -20.859 1.00 33.07 35  A 1 
ATOM 260  C CG2 . VAL A 0 35  . 25.516  32.556  -19.942 1.00 33.07 35  A 1 
ATOM 261  N N   . PRO A 0 36  . 29.094  29.405  -21.001 1.00 36.20 36  A 1 
ATOM 262  C CA  . PRO A 0 36  . 30.475  28.949  -20.961 1.00 36.20 36  A 1 
ATOM 263  C C   . PRO A 0 36  . 31.397  30.166  -20.898 1.00 36.20 36  A 1 
ATOM 264  C CB  . PRO A 0 36  . 30.674  28.081  -22.210 1.00 36.20 36  A 1 
ATOM 265  O O   . PRO A 0 36  . 31.686  30.830  -21.896 1.00 36.20 36  A 1 
ATOM 266  C CG  . PRO A 0 36  . 29.625  28.611  -23.185 1.00 36.20 36  A 1 
ATOM 267  C CD  . PRO A 0 36  . 28.475  29.002  -22.259 1.00 36.20 36  A 1 
ATOM 268  N N   . HIS A 0 37  . 31.865  30.481  -19.689 1.00 32.10 37  A 1 
ATOM 269  C CA  . HIS A 0 37  . 32.777  31.584  -19.423 1.00 32.10 37  A 1 
ATOM 270  C C   . HIS A 0 37  . 34.189  31.231  -19.904 1.00 32.10 37  A 1 
ATOM 271  C CB  . HIS A 0 37  . 32.703  32.010  -17.944 1.00 32.10 37  A 1 
ATOM 272  O O   . HIS A 0 37  . 35.135  31.116  -19.118 1.00 32.10 37  A 1 
ATOM 273  C CG  . HIS A 0 37  . 31.676  33.079  -17.666 1.00 32.10 37  A 1 
ATOM 274  C CD2 . HIS A 0 37  . 30.605  32.989  -16.817 1.00 32.10 37  A 1 
ATOM 275  N ND1 . HIS A 0 37  . 31.691  34.364  -18.167 1.00 32.10 37  A 1 
ATOM 276  C CE1 . HIS A 0 37  . 30.656  35.030  -17.629 1.00 32.10 37  A 1 
ATOM 277  N NE2 . HIS A 0 37  . 29.989  34.246  -16.777 1.00 32.10 37  A 1 
ATOM 278  N N   . THR A 0 38  . 34.352  31.134  -21.227 1.00 32.51 38  A 1 
ATOM 279  C CA  . THR A 0 38  . 35.653  31.147  -21.888 1.00 32.51 38  A 1 
ATOM 280  C C   . THR A 0 38  . 36.358  32.433  -21.476 1.00 32.51 38  A 1 
ATOM 281  C CB  . THR A 0 38  . 35.547  31.054  -23.424 1.00 32.51 38  A 1 
ATOM 282  O O   . THR A 0 38  . 36.099  33.517  -22.012 1.00 32.51 38  A 1 
ATOM 283  C CG2 . THR A 0 38  . 34.889  29.759  -23.892 1.00 32.51 38  A 1 
ATOM 284  O OG1 . THR A 0 38  . 34.813  32.131  -23.958 1.00 32.51 38  A 1 
ATOM 285  N N   . LYS A 0 39  . 37.242  32.345  -20.478 1.00 36.62 39  A 1 
ATOM 286  C CA  . LYS A 0 39  . 38.129  33.448  -20.118 1.00 36.62 39  A 1 
ATOM 287  C C   . LYS A 0 39  . 38.988  33.708  -21.340 1.00 36.62 39  A 1 
ATOM 288  C CB  . LYS A 0 39  . 38.983  33.104  -18.887 1.00 36.62 39  A 1 
ATOM 289  O O   . LYS A 0 39  . 39.919  32.954  -21.604 1.00 36.62 39  A 1 
ATOM 290  C CG  . LYS A 0 39  . 38.167  33.209  -17.593 1.00 36.62 39  A 1 
ATOM 291  C CD  . LYS A 0 39  . 38.996  32.771  -16.380 1.00 36.62 39  A 1 
ATOM 292  C CE  . LYS A 0 39  . 38.119  32.848  -15.124 1.00 36.62 39  A 1 
ATOM 293  N NZ  . LYS A 0 39  . 38.707  32.100  -13.985 1.00 36.62 39  A 1 
ATOM 294  N N   . VAL A 0 40  . 38.663  34.770  -22.077 1.00 31.20 40  A 1 
ATOM 295  C CA  . VAL A 0 40  . 39.465  35.247  -23.203 1.00 31.20 40  A 1 
ATOM 296  C C   . VAL A 0 40  . 40.812  35.680  -22.633 1.00 31.20 40  A 1 
ATOM 297  C CB  . VAL A 0 40  . 38.764  36.378  -23.984 1.00 31.20 40  A 1 
ATOM 298  O O   . VAL A 0 40  . 40.990  36.820  -22.197 1.00 31.20 40  A 1 
ATOM 299  C CG1 . VAL A 0 40  . 39.590  36.781  -25.214 1.00 31.20 40  A 1 
ATOM 300  C CG2 . VAL A 0 40  . 37.374  35.951  -24.476 1.00 31.20 40  A 1 
ATOM 301  N N   . VAL A 0 41  . 41.749  34.730  -22.577 1.00 31.09 41  A 1 
ATOM 302  C CA  . VAL A 0 41  . 43.142  34.973  -22.221 1.00 31.09 41  A 1 
ATOM 303  C C   . VAL A 0 41  . 43.626  36.028  -23.198 1.00 31.09 41  A 1 
ATOM 304  C CB  . VAL A 0 41  . 43.988  33.686  -22.312 1.00 31.09 41  A 1 
ATOM 305  O O   . VAL A 0 41  . 43.644  35.791  -24.405 1.00 31.09 41  A 1 
ATOM 306  C CG1 . VAL A 0 41  . 45.469  33.975  -22.029 1.00 31.09 41  A 1 
ATOM 307  C CG2 . VAL A 0 41  . 43.515  32.645  -21.290 1.00 31.09 41  A 1 
ATOM 308  N N   . GLN A 0 42  . 43.926  37.222  -22.683 1.00 32.20 42  A 1 
ATOM 309  C CA  . GLN A 0 42  . 44.232  38.369  -23.531 1.00 32.20 42  A 1 
ATOM 310  C C   . GLN A 0 42  . 45.357  37.982  -24.500 1.00 32.20 42  A 1 
ATOM 311  C CB  . GLN A 0 42  . 44.666  39.578  -22.689 1.00 32.20 42  A 1 
ATOM 312  O O   . GLN A 0 42  . 46.431  37.598  -24.021 1.00 32.20 42  A 1 
ATOM 313  C CG  . GLN A 0 42  . 43.520  40.185  -21.870 1.00 32.20 42  A 1 
ATOM 314  C CD  . GLN A 0 42  . 43.934  41.455  -21.126 1.00 32.20 42  A 1 
ATOM 315  N NE2 . GLN A 0 42  . 42.990  42.185  -20.575 1.00 32.20 42  A 1 
ATOM 316  O OE1 . GLN A 0 42  . 45.091  41.831  -21.023 1.00 32.20 42  A 1 
ATOM 317  N N   . PRO A 0 43  . 45.153  38.074  -25.831 1.00 37.00 43  A 1 
ATOM 318  C CA  . PRO A 0 43  . 46.208  37.762  -26.782 1.00 37.00 43  A 1 
ATOM 319  C C   . PRO A 0 43  . 47.408  38.651  -26.461 1.00 37.00 43  A 1 
ATOM 320  C CB  . PRO A 0 43  . 45.616  37.998  -28.176 1.00 37.00 43  A 1 
ATOM 321  O O   . PRO A 0 43  . 47.282  39.877  -26.380 1.00 37.00 43  A 1 
ATOM 322  C CG  . PRO A 0 43  . 44.451  38.953  -27.920 1.00 37.00 43  A 1 
ATOM 323  C CD  . PRO A 0 43  . 43.967  38.548  -26.530 1.00 37.00 43  A 1 
ATOM 324  N N   . ALA A 0 44  . 48.547  38.016  -26.175 1.00 33.82 44  A 1 
ATOM 325  C CA  . ALA A 0 44  . 49.668  38.672  -25.516 1.00 33.82 44  A 1 
ATOM 326  C C   . ALA A 0 44  . 50.113  39.905  -26.313 1.00 33.82 44  A 1 
ATOM 327  C CB  . ALA A 0 44  . 50.802  37.660  -25.318 1.00 33.82 44  A 1 
ATOM 328  O O   . ALA A 0 44  . 50.561  39.794  -27.454 1.00 33.82 44  A 1 
ATOM 329  N N   . LYS A 0 45  . 49.975  41.083  -25.692 1.00 33.68 45  A 1 
ATOM 330  C CA  . LYS A 0 45  . 50.086  42.409  -26.318 1.00 33.68 45  A 1 
ATOM 331  C C   . LYS A 0 45  . 51.527  42.743  -26.734 1.00 33.68 45  A 1 
ATOM 332  C CB  . LYS A 0 45  . 49.456  43.430  -25.350 1.00 33.68 45  A 1 
ATOM 333  O O   . LYS A 0 45  . 52.172  43.603  -26.136 1.00 33.68 45  A 1 
ATOM 334  C CG  . LYS A 0 45  . 49.190  44.809  -25.976 1.00 33.68 45  A 1 
ATOM 335  C CD  . LYS A 0 45  . 48.566  45.738  -24.925 1.00 33.68 45  A 1 
ATOM 336  C CE  . LYS A 0 45  . 48.193  47.086  -25.548 1.00 33.68 45  A 1 
ATOM 337  N NZ  . LYS A 0 45  . 47.542  47.977  -24.556 1.00 33.68 45  A 1 
ATOM 338  N N   . LYS A 0 46  . 52.047  42.054  -27.752 1.00 37.10 46  A 1 
ATOM 339  C CA  . LYS A 0 46  . 53.350  42.337  -28.358 1.00 37.10 46  A 1 
ATOM 340  C C   . LYS A 0 46  . 53.217  43.470  -29.370 1.00 37.10 46  A 1 
ATOM 341  C CB  . LYS A 0 46  . 53.994  41.071  -28.941 1.00 37.10 46  A 1 
ATOM 342  O O   . LYS A 0 46  . 52.544  43.352  -30.387 1.00 37.10 46  A 1 
ATOM 343  C CG  . LYS A 0 46  . 54.643  40.253  -27.812 1.00 37.10 46  A 1 
ATOM 344  C CD  . LYS A 0 46  . 55.500  39.106  -28.358 1.00 37.10 46  A 1 
ATOM 345  C CE  . LYS A 0 46  . 56.267  38.437  -27.211 1.00 37.10 46  A 1 
ATOM 346  N NZ  . LYS A 0 46  . 57.125  37.331  -27.707 1.00 37.10 46  A 1 
ATOM 347  N N   . SER A 0 47  . 53.852  44.579  -29.014 1.00 33.68 47  A 1 
ATOM 348  C CA  . SER A 0 47  . 53.932  45.824  -29.769 1.00 33.68 47  A 1 
ATOM 349  C C   . SER A 0 47  . 54.557  45.658  -31.149 1.00 33.68 47  A 1 
ATOM 350  C CB  . SER A 0 47  . 54.801  46.805  -28.975 1.00 33.68 47  A 1 
ATOM 351  O O   . SER A 0 47  . 55.426  44.810  -31.353 1.00 33.68 47  A 1 
ATOM 352  O OG  . SER A 0 47  . 56.024  46.178  -28.623 1.00 33.68 47  A 1 
ATOM 353  N N   . GLU A 0 48  . 54.194  46.575  -32.039 1.00 32.01 48  A 1 
ATOM 354  C CA  . GLU A 0 48  . 54.829  46.805  -33.333 1.00 32.01 48  A 1 
ATOM 355  C C   . GLU A 0 48  . 56.364  46.857  -33.204 1.00 32.01 48  A 1 
ATOM 356  C CB  . GLU A 0 48  . 54.314  48.152  -33.883 1.00 32.01 48  A 1 
ATOM 357  O O   . GLU A 0 48  . 56.922  47.766  -32.588 1.00 32.01 48  A 1 
ATOM 358  C CG  . GLU A 0 48  . 52.783  48.213  -34.073 1.00 32.01 48  A 1 
ATOM 359  C CD  . GLU A 0 48  . 52.194  49.594  -33.744 1.00 32.01 48  A 1 
ATOM 360  O OE1 . GLU A 0 48  . 51.406  50.102  -34.570 1.00 32.01 48  A 1 
ATOM 361  O OE2 . GLU A 0 48  . 52.499  50.103  -32.640 1.00 32.01 48  A 1 
ATOM 362  N N   . GLN A 0 49  . 57.065  45.904  -33.821 1.00 35.92 49  A 1 
ATOM 363  C CA  . GLN A 0 49  . 58.490  46.038  -34.130 1.00 35.92 49  A 1 
ATOM 364  C C   . GLN A 0 49  . 58.657  46.098  -35.643 1.00 35.92 49  A 1 
ATOM 365  C CB  . GLN A 0 49  . 59.347  44.972  -33.430 1.00 35.92 49  A 1 
ATOM 366  O O   . GLN A 0 49  . 58.922  45.108  -36.322 1.00 35.92 49  A 1 
ATOM 367  C CG  . GLN A 0 49  . 59.450  45.279  -31.927 1.00 35.92 49  A 1 
ATOM 368  C CD  . GLN A 0 49  . 60.628  44.578  -31.257 1.00 35.92 49  A 1 
ATOM 369  N NE2 . GLN A 0 49  . 61.375  45.261  -30.415 1.00 35.92 49  A 1 
ATOM 370  O OE1 . GLN A 0 49  . 60.908  43.410  -31.455 1.00 35.92 49  A 1 
ATOM 371  N N   . ALA A 0 50  . 58.444  47.298  -36.178 1.00 28.49 50  A 1 
ATOM 372  C CA  . ALA A 0 50  . 58.728  47.588  -37.569 1.00 28.49 50  A 1 
ATOM 373  C C   . ALA A 0 50  . 60.250  47.599  -37.813 1.00 28.49 50  A 1 
ATOM 374  C CB  . ALA A 0 50  . 58.065  48.921  -37.941 1.00 28.49 50  A 1 
ATOM 375  O O   . ALA A 0 50  . 60.982  48.346  -37.165 1.00 28.49 50  A 1 
ATOM 376  N N   . SER A 0 51  . 60.677  46.859  -38.841 1.00 35.42 51  A 1 
ATOM 377  C CA  . SER A 0 51  . 62.015  46.848  -39.464 1.00 35.42 51  A 1 
ATOM 378  C C   . SER A 0 51  . 63.185  46.155  -38.731 1.00 35.42 51  A 1 
ATOM 379  C CB  . SER A 0 51  . 62.400  48.257  -39.953 1.00 35.42 51  A 1 
ATOM 380  O O   . SER A 0 51  . 63.262  46.114  -37.509 1.00 35.42 51  A 1 
ATOM 381  O OG  . SER A 0 51  . 62.846  49.084  -38.901 1.00 35.42 51  A 1 
ATOM 382  N N   . VAL A 0 52  . 64.150  45.720  -39.562 1.00 34.00 52  A 1 
ATOM 383  C CA  . VAL A 0 52  . 65.516  45.222  -39.265 1.00 34.00 52  A 1 
ATOM 384  C C   . VAL A 0 52  . 65.682  43.711  -38.978 1.00 34.00 52  A 1 
ATOM 385  C CB  . VAL A 0 52  . 66.275  46.135  -38.264 1.00 34.00 52  A 1 
ATOM 386  O O   . VAL A 0 52  . 64.902  43.085  -38.279 1.00 34.00 52  A 1 
ATOM 387  C CG1 . VAL A 0 52  . 67.751  45.745  -38.095 1.00 34.00 52  A 1 
ATOM 388  C CG2 . VAL A 0 52  . 66.287  47.595  -38.746 1.00 34.00 52  A 1 
ATOM 389  N N   . ALA A 0 53  . 66.787  43.169  -39.524 1.00 31.70 53  A 1 
ATOM 390  C CA  . ALA A 0 53  . 67.413  41.857  -39.280 1.00 31.70 53  A 1 
ATOM 391  C C   . ALA A 0 53  . 66.693  40.583  -39.777 1.00 31.70 53  A 1 
ATOM 392  C CB  . ALA A 0 53  . 67.885  41.764  -37.824 1.00 31.70 53  A 1 
ATOM 393  O O   . ALA A 0 53  . 66.111  39.817  -39.018 1.00 31.70 53  A 1 
ATOM 394  N N   . ALA A 0 54  . 66.900  40.261  -41.057 1.00 33.65 54  A 1 
ATOM 395  C CA  . ALA A 0 54  . 66.634  38.928  -41.596 1.00 33.65 54  A 1 
ATOM 396  C C   . ALA A 0 54  . 67.532  37.837  -40.970 1.00 33.65 54  A 1 
ATOM 397  C CB  . ALA A 0 54  . 66.862  38.988  -43.115 1.00 33.65 54  A 1 
ATOM 398  O O   . ALA A 0 54  . 68.761  37.960  -41.031 1.00 33.65 54  A 1 
ATOM 399  N N   . LYS A 0 55  . 66.925  36.740  -40.482 1.00 30.85 55  A 1 
ATOM 400  C CA  . LYS A 0 55  . 67.457  35.357  -40.507 1.00 30.85 55  A 1 
ATOM 401  C C   . LYS A 0 55  . 66.419  34.329  -40.016 1.00 30.85 55  A 1 
ATOM 402  C CB  . LYS A 0 55  . 68.732  35.233  -39.642 1.00 30.85 55  A 1 
ATOM 403  O O   . LYS A 0 55  . 65.879  34.481  -38.934 1.00 30.85 55  A 1 
ATOM 404  C CG  . LYS A 0 55  . 70.005  35.190  -40.509 1.00 30.85 55  A 1 
ATOM 405  C CD  . LYS A 0 55  . 71.217  35.704  -39.727 1.00 30.85 55  A 1 
ATOM 406  C CE  . LYS A 0 55  . 72.423  35.825  -40.661 1.00 30.85 55  A 1 
ATOM 407  N NZ  . LYS A 0 55  . 73.607  36.339  -39.932 1.00 30.85 55  A 1 
ATOM 408  N N   . SER A 0 56  . 66.245  33.263  -40.803 1.00 35.17 56  A 1 
ATOM 409  C CA  . SER A 0 56  . 65.763  31.924  -40.398 1.00 35.17 56  A 1 
ATOM 410  C C   . SER A 0 56  . 64.456  31.790  -39.589 1.00 35.17 56  A 1 
ATOM 411  C CB  . SER A 0 56  . 66.909  31.138  -39.736 1.00 35.17 56  A 1 
ATOM 412  O O   . SER A 0 56  . 64.500  31.303  -38.466 1.00 35.17 56  A 1 
ATOM 413  O OG  . SER A 0 56  . 67.371  31.791  -38.572 1.00 35.17 56  A 1 
ATOM 414  N N   . ASP A 0 57  . 63.308  32.031  -40.233 1.00 38.60 57  A 1 
ATOM 415  C CA  . ASP A 0 57  . 62.006  31.442  -39.856 1.00 38.60 57  A 1 
ATOM 416  C C   . ASP A 0 57  . 61.493  30.547  -41.005 1.00 38.60 57  A 1 
ATOM 417  C CB  . ASP A 0 57  . 60.988  32.530  -39.468 1.00 38.60 57  A 1 
ATOM 418  O O   . ASP A 0 57  . 60.644  30.937  -41.807 1.00 38.60 57  A 1 
ATOM 419  C CG  . ASP A 0 57  . 61.203  33.094  -38.060 1.00 38.60 57  A 1 
ATOM 420  O OD1 . ASP A 0 57  . 61.387  32.277  -37.131 1.00 38.60 57  A 1 
ATOM 421  O OD2 . ASP A 0 57  . 61.137  34.337  -37.931 1.00 38.60 57  A 1 
ATOM 422  N N   . TYR A 0 58  . 62.073  29.348  -41.139 1.00 38.32 58  A 1 
ATOM 423  C CA  . TYR A 0 58  . 61.728  28.363  -42.178 1.00 38.32 58  A 1 
ATOM 424  C C   . TYR A 0 58  . 60.979  27.163  -41.576 1.00 38.32 58  A 1 
ATOM 425  C CB  . TYR A 0 58  . 62.988  27.914  -42.950 1.00 38.32 58  A 1 
ATOM 426  O O   . TYR A 0 58  . 61.592  26.147  -41.261 1.00 38.32 58  A 1 
ATOM 427  C CG  . TYR A 0 58  . 63.343  28.740  -44.173 1.00 38.32 58  A 1 
ATOM 428  C CD1 . TYR A 0 58  . 62.878  28.344  -45.444 1.00 38.32 58  A 1 
ATOM 429  C CD2 . TYR A 0 58  . 64.183  29.863  -44.054 1.00 38.32 58  A 1 
ATOM 430  C CE1 . TYR A 0 58  . 63.258  29.061  -46.594 1.00 38.32 58  A 1 
ATOM 431  C CE2 . TYR A 0 58  . 64.567  30.585  -45.202 1.00 38.32 58  A 1 
ATOM 432  O OH  . TYR A 0 58  . 64.486  30.866  -47.586 1.00 38.32 58  A 1 
ATOM 433  C CZ  . TYR A 0 58  . 64.108  30.179  -46.476 1.00 38.32 58  A 1 
ATOM 434  N N   . ASN A 0 59  . 59.656  27.281  -41.427 1.00 42.82 59  A 1 
ATOM 435  C CA  . ASN A 0 59  . 58.710  26.158  -41.345 1.00 42.82 59  A 1 
ATOM 436  C C   . ASN A 0 59  . 57.271  26.680  -41.528 1.00 42.82 59  A 1 
ATOM 437  C CB  . ASN A 0 59  . 58.861  25.406  -40.001 1.00 42.82 59  A 1 
ATOM 438  O O   . ASN A 0 59  . 56.858  27.594  -40.819 1.00 42.82 59  A 1 
ATOM 439  C CG  . ASN A 0 59  . 59.705  24.143  -40.119 1.00 42.82 59  A 1 
ATOM 440  N ND2 . ASN A 0 59  . 60.426  23.776  -39.086 1.00 42.82 59  A 1 
ATOM 441  O OD1 . ASN A 0 59  . 59.685  23.442  -41.117 1.00 42.82 59  A 1 
ATOM 442  N N   . LYS A 0 60  . 56.512  26.120  -42.484 1.00 52.73 60  A 1 
ATOM 443  C CA  . LYS A 0 60  . 55.115  26.509  -42.798 1.00 52.73 60  A 1 
ATOM 444  C C   . LYS A 0 60  . 54.178  25.316  -43.062 1.00 52.73 60  A 1 
ATOM 445  C CB  . LYS A 0 60  . 55.067  27.563  -43.927 1.00 52.73 60  A 1 
ATOM 446  O O   . LYS A 0 60  . 53.255  25.399  -43.871 1.00 52.73 60  A 1 
ATOM 447  C CG  . LYS A 0 60  . 55.364  28.980  -43.416 1.00 52.73 60  A 1 
ATOM 448  C CD  . LYS A 0 60  . 54.954  30.012  -44.473 1.00 52.73 60  A 1 
ATOM 449  C CE  . LYS A 0 60  . 55.070  31.425  -43.900 1.00 52.73 60  A 1 
ATOM 450  N NZ  . LYS A 0 60  . 54.546  32.421  -44.862 1.00 52.73 60  A 1 
ATOM 451  N N   . LYS A 0 61  . 54.403  24.212  -42.349 1.00 52.97 61  A 1 
ATOM 452  C CA  . LYS A 0 61  . 53.363  23.201  -42.123 1.00 52.97 61  A 1 
ATOM 453  C C   . LYS A 0 61  . 52.533  23.657  -40.925 1.00 52.97 61  A 1 
ATOM 454  C CB  . LYS A 0 61  . 53.996  21.825  -41.869 1.00 52.97 61  A 1 
ATOM 455  O O   . LYS A 0 61  . 53.110  23.875  -39.862 1.00 52.97 61  A 1 
ATOM 456  C CG  . LYS A 0 61  . 54.626  21.234  -43.141 1.00 52.97 61  A 1 
ATOM 457  C CD  . LYS A 0 61  . 55.263  19.870  -42.831 1.00 52.97 61  A 1 
ATOM 458  C CE  . LYS A 0 61  . 55.801  19.158  -44.079 1.00 52.97 61  A 1 
ATOM 459  N NZ  . LYS A 0 61  . 54.721  18.814  -45.034 1.00 52.97 61  A 1 
ATOM 460  N N   . SER A 0 62  . 51.226  23.825  -41.104 1.00 56.13 62  A 1 
ATOM 461  C CA  . SER A 0 62  . 50.292  24.033  -39.996 1.00 56.13 62  A 1 
ATOM 462  C C   . SER A 0 62  . 49.556  22.722  -39.752 1.00 56.13 62  A 1 
ATOM 463  C CB  . SER A 0 62  . 49.328  25.190  -40.278 1.00 56.13 62  A 1 
ATOM 464  O O   . SER A 0 62  . 48.730  22.315  -40.566 1.00 56.13 62  A 1 
ATOM 465  O OG  . SER A 0 62  . 48.829  25.708  -39.058 1.00 56.13 62  A 1 
ATOM 466  N N   . THR A 0 63  . 49.899  22.055  -38.655 1.00 62.61 63  A 1 
ATOM 467  C CA  . THR A 0 63  . 49.210  20.858  -38.155 1.00 62.61 63  A 1 
ATOM 468  C C   . THR A 0 63  . 48.525  21.228  -36.856 1.00 62.61 63  A 1 
ATOM 469  C CB  . THR A 0 63  . 50.166  19.679  -37.916 1.00 62.61 63  A 1 
ATOM 470  O O   . THR A 0 63  . 49.207  21.459  -35.856 1.00 62.61 63  A 1 
ATOM 471  C CG2 . THR A 0 63  . 50.599  19.058  -39.237 1.00 62.61 63  A 1 
ATOM 472  O OG1 . THR A 0 63  . 51.344  20.095  -37.253 1.00 62.61 63  A 1 
ATOM 473  N N   . ASN A 0 64  . 47.201  21.310  -36.894 1.00 64.40 64  A 1 
ATOM 474  C CA  . ASN A 0 64  . 46.374  21.480  -35.712 1.00 64.40 64  A 1 
ATOM 475  C C   . ASN A 0 64  . 45.740  20.131  -35.379 1.00 64.40 64  A 1 
ATOM 476  C CB  . ASN A 0 64  . 45.325  22.570  -35.954 1.00 64.40 64  A 1 
ATOM 477  O O   . ASN A 0 64  . 45.268  19.430  -36.273 1.00 64.40 64  A 1 
ATOM 478  C CG  . ASN A 0 64  . 45.892  23.970  -36.113 1.00 64.40 64  A 1 
ATOM 479  N ND2 . ASN A 0 64  . 45.033  24.919  -36.391 1.00 64.40 64  A 1 
ATOM 480  O OD1 . ASN A 0 64  . 47.074  24.261  -36.007 1.00 64.40 64  A 1 
ATOM 481  N N   . ASP A 0 65  . 45.762  19.802  -34.098 1.00 77.99 65  A 1 
ATOM 482  C CA  . ASP A 0 65  . 45.365  18.518  -33.543 1.00 77.99 65  A 1 
ATOM 483  C C   . ASP A 0 65  . 44.722  18.828  -32.188 1.00 77.99 65  A 1 
ATOM 484  C CB  . ASP A 0 65  . 46.645  17.666  -33.419 1.00 77.99 65  A 1 
ATOM 485  O O   . ASP A 0 65  . 45.318  19.576  -31.397 1.00 77.99 65  A 1 
ATOM 486  C CG  . ASP A 0 65  . 46.402  16.163  -33.350 1.00 77.99 65  A 1 
ATOM 487  O OD1 . ASP A 0 65  . 45.261  15.766  -33.654 1.00 77.99 65  A 1 
ATOM 488  O OD2 . ASP A 0 65  . 47.406  15.447  -33.131 1.00 77.99 65  A 1 
ATOM 489  N N   . TRP A 0 66  . 43.479  18.403  -31.968 1.00 76.79 66  A 1 
ATOM 490  C CA  . TRP A 0 66  . 42.704  18.787  -30.788 1.00 76.79 66  A 1 
ATOM 491  C C   . TRP A 0 66  . 41.707  17.697  -30.405 1.00 76.79 66  A 1 
ATOM 492  C CB  . TRP A 0 66  . 41.984  20.121  -31.047 1.00 76.79 66  A 1 
ATOM 493  O O   . TRP A 0 66  . 40.704  17.506  -31.089 1.00 76.79 66  A 1 
ATOM 494  C CG  . TRP A 0 66  . 41.350  20.775  -29.851 1.00 76.79 66  A 1 
ATOM 495  C CD1 . TRP A 0 66  . 41.970  21.648  -29.026 1.00 76.79 66  A 1 
ATOM 496  C CD2 . TRP A 0 66  . 39.985  20.652  -29.334 1.00 76.79 66  A 1 
ATOM 497  C CE2 . TRP A 0 66  . 39.821  21.576  -28.258 1.00 76.79 66  A 1 
ATOM 498  C CE3 . TRP A 0 66  . 38.866  19.857  -29.648 1.00 76.79 66  A 1 
ATOM 499  N NE1 . TRP A 0 66  . 41.078  22.110  -28.076 1.00 76.79 66  A 1 
ATOM 500  C CH2 . TRP A 0 66  . 37.480  21.028  -28.008 1.00 76.79 66  A 1 
ATOM 501  C CZ2 . TRP A 0 66  . 38.596  21.780  -27.604 1.00 76.79 66  A 1 
ATOM 502  C CZ3 . TRP A 0 66  . 37.634  20.054  -29.006 1.00 76.79 66  A 1 
ATOM 503  N N   . ASP A 0 67  . 41.974  17.054  -29.273 1.00 86.97 67  A 1 
ATOM 504  C CA  . ASP A 0 67  . 41.047  16.159  -28.589 1.00 86.97 67  A 1 
ATOM 505  C C   . ASP A 0 67  . 40.346  16.905  -27.445 1.00 86.97 67  A 1 
ATOM 506  C CB  . ASP A 0 67  . 41.797  14.959  -27.988 1.00 86.97 67  A 1 
ATOM 507  O O   . ASP A 0 67  . 40.986  17.643  -26.683 1.00 86.97 67  A 1 
ATOM 508  C CG  . ASP A 0 67  . 42.719  14.220  -28.957 1.00 86.97 67  A 1 
ATOM 509  O OD1 . ASP A 0 67  . 42.199  13.640  -29.930 1.00 86.97 67  A 1 
ATOM 510  O OD2 . ASP A 0 67  . 43.938  14.195  -28.659 1.00 86.97 67  A 1 
ATOM 511  N N   . ALA A 0 68  . 39.060  16.631  -27.245 1.00 83.87 68  A 1 
ATOM 512  C CA  . ALA A 0 68  . 38.362  16.917  -25.999 1.00 83.87 68  A 1 
ATOM 513  C C   . ALA A 0 68  . 37.440  15.758  -25.615 1.00 83.87 68  A 1 
ATOM 514  C CB  . ALA A 0 68  . 37.600  18.238  -26.112 1.00 83.87 68  A 1 
ATOM 515  O O   . ALA A 0 68  . 36.842  15.102  -26.461 1.00 83.87 68  A 1 
ATOM 516  N N   . TRP A 0 69  . 37.304  15.530  -24.313 1.00 89.81 69  A 1 
ATOM 517  C CA  . TRP A 0 69  . 36.308  14.631  -23.743 1.00 89.81 69  A 1 
ATOM 518  C C   . TRP A 0 69  . 35.824  15.212  -22.420 1.00 89.81 69  A 1 
ATOM 519  C CB  . TRP A 0 69  . 36.881  13.217  -23.564 1.00 89.81 69  A 1 
ATOM 520  O O   . TRP A 0 69  . 36.559  15.958  -21.760 1.00 89.81 69  A 1 
ATOM 521  C CG  . TRP A 0 69  . 37.867  13.052  -22.443 1.00 89.81 69  A 1 
ATOM 522  C CD1 . TRP A 0 69  . 39.172  13.402  -22.484 1.00 89.81 69  A 1 
ATOM 523  C CD2 . TRP A 0 69  . 37.634  12.532  -21.097 1.00 89.81 69  A 1 
ATOM 524  C CE2 . TRP A 0 69  . 38.860  12.600  -20.368 1.00 89.81 69  A 1 
ATOM 525  C CE3 . TRP A 0 69  . 36.510  12.020  -20.413 1.00 89.81 69  A 1 
ATOM 526  N NE1 . TRP A 0 69  . 39.762  13.140  -21.262 1.00 89.81 69  A 1 
ATOM 527  C CH2 . TRP A 0 69  . 37.829  11.664  -18.385 1.00 89.81 69  A 1 
ATOM 528  C CZ2 . TRP A 0 69  . 38.969  12.174  -19.033 1.00 89.81 69  A 1 
ATOM 529  C CZ3 . TRP A 0 69  . 36.606  11.590  -19.075 1.00 89.81 69  A 1 
ATOM 530  N N   . GLY A 0 70  . 34.607  14.865  -22.032 1.00 86.43 70  A 1 
ATOM 531  C CA  . GLY A 0 70  . 34.027  15.285  -20.771 1.00 86.43 70  A 1 
ATOM 532  C C   . GLY A 0 70  . 32.894  14.379  -20.320 1.00 86.43 70  A 1 
ATOM 533  O O   . GLY A 0 70  . 32.430  13.501  -21.049 1.00 86.43 70  A 1 
ATOM 534  N N   . ARG A 0 71  . 32.527  14.588  -19.063 1.00 92.82 71  A 1 
ATOM 535  C CA  . ARG A 0 71  . 31.369  14.016  -18.395 1.00 92.82 71  A 1 
ATOM 536  C C   . ARG A 0 71  . 30.997  14.970  -17.272 1.00 92.82 71  A 1 
ATOM 537  C CB  . ARG A 0 71  . 31.709  12.618  -17.860 1.00 92.82 71  A 1 
ATOM 538  O O   . ARG A 0 71  . 31.902  15.334  -16.512 1.00 92.82 71  A 1 
ATOM 539  C CG  . ARG A 0 71  . 30.535  11.955  -17.125 1.00 92.82 71  A 1 
ATOM 540  C CD  . ARG A 0 71  . 30.957  10.547  -16.698 1.00 92.82 71  A 1 
ATOM 541  N NE  . ARG A 0 71  . 29.808  9.732   -16.298 1.00 92.82 71  A 1 
ATOM 542  N NH1 . ARG A 0 71  . 30.873  7.729   -16.036 1.00 92.82 71  A 1 
ATOM 543  N NH2 . ARG A 0 71  . 28.662  7.805   -15.909 1.00 92.82 71  A 1 
ATOM 544  C CZ  . ARG A 0 71  . 29.779  8.436   -16.077 1.00 92.82 71  A 1 
ATOM 545  N N   . ASP A 0 72  . 29.732  15.341  -17.166 1.00 85.63 72  A 1 
ATOM 546  C CA  . ASP A 0 72  . 29.186  15.932  -15.943 1.00 85.63 72  A 1 
ATOM 547  C C   . ASP A 0 72  . 28.279  14.906  -15.250 1.00 85.63 72  A 1 
ATOM 548  C CB  . ASP A 0 72  . 28.536  17.310  -16.198 1.00 85.63 72  A 1 
ATOM 549  O O   . ASP A 0 72  . 27.896  13.912  -15.864 1.00 85.63 72  A 1 
ATOM 550  C CG  . ASP A 0 72  . 29.001  18.344  -15.155 1.00 85.63 72  A 1 
ATOM 551  O OD1 . ASP A 0 72  . 29.228  17.935  -13.988 1.00 85.63 72  A 1 
ATOM 552  O OD2 . ASP A 0 72  . 29.285  19.510  -15.532 1.00 85.63 72  A 1 
ATOM 553  N N   . GLN A 0 73  . 28.061  15.055  -13.942 1.00 92.63 73  A 1 
ATOM 554  C CA  . GLN A 0 73  . 27.257  14.110  -13.153 1.00 92.63 73  A 1 
ATOM 555  C C   . GLN A 0 73  . 26.556  14.828  -11.998 1.00 92.63 73  A 1 
ATOM 556  C CB  . GLN A 0 73  . 28.107  12.951  -12.580 1.00 92.63 73  A 1 
ATOM 557  O O   . GLN A 0 73  . 27.153  14.993  -10.926 1.00 92.63 73  A 1 
ATOM 558  C CG  . GLN A 0 73  . 28.772  12.032  -13.612 1.00 92.63 73  A 1 
ATOM 559  C CD  . GLN A 0 73  . 28.972  10.623  -13.072 1.00 92.63 73  A 1 
ATOM 560  N NE2 . GLN A 0 73  . 28.063  9.728   -13.373 1.00 92.63 73  A 1 
ATOM 561  O OE1 . GLN A 0 73  . 29.933  10.285  -12.387 1.00 92.63 73  A 1 
ATOM 562  N N   . ASP A 0 74  . 25.293  15.205  -12.186 1.00 88.83 74  A 1 
ATOM 563  C CA  . ASP A 0 74  . 24.476  15.831  -11.143 1.00 88.83 74  A 1 
ATOM 564  C C   . ASP A 0 74  . 23.481  14.834  -10.519 1.00 88.83 74  A 1 
ATOM 565  C CB  . ASP A 0 74  . 23.837  17.153  -11.636 1.00 88.83 74  A 1 
ATOM 566  O O   . ASP A 0 74  . 23.001  13.888  -11.146 1.00 88.83 74  A 1 
ATOM 567  C CG  . ASP A 0 74  . 24.558  18.428  -11.141 1.00 88.83 74  A 1 
ATOM 568  O OD1 . ASP A 0 74  . 25.168  18.384  -10.041 1.00 88.83 74  A 1 
ATOM 569  O OD2 . ASP A 0 74  . 24.406  19.499  -11.772 1.00 88.83 74  A 1 
ATOM 570  N N   . LEU A 0 75  . 23.207  15.013  -9.222  1.00 94.26 75  A 1 
ATOM 571  C CA  . LEU A 0 75  . 22.323  14.148  -8.433  1.00 94.26 75  A 1 
ATOM 572  C C   . LEU A 0 75  . 21.590  14.972  -7.369  1.00 94.26 75  A 1 
ATOM 573  C CB  . LEU A 0 75  . 23.150  13.000  -7.814  1.00 94.26 75  A 1 
ATOM 574  O O   . LEU A 0 75  . 22.181  15.394  -6.371  1.00 94.26 75  A 1 
ATOM 575  C CG  . LEU A 0 75  . 22.370  12.065  -6.864  1.00 94.26 75  A 1 
ATOM 576  C CD1 . LEU A 0 75  . 21.245  11.295  -7.553  1.00 94.26 75  A 1 
ATOM 577  C CD2 . LEU A 0 75  . 23.324  11.033  -6.257  1.00 94.26 75  A 1 
ATOM 578  N N   . GLU A 0 76  . 20.284  15.143  -7.549  1.00 95.31 76  A 1 
ATOM 579  C CA  . GLU A 0 76  . 19.390  15.787  -6.587  1.00 95.31 76  A 1 
ATOM 580  C C   . GLU A 0 76  . 18.510  14.732  -5.908  1.00 95.31 76  A 1 
ATOM 581  C CB  . GLU A 0 76  . 18.565  16.884  -7.280  1.00 95.31 76  A 1 
ATOM 582  O O   . GLU A 0 76  . 17.906  13.884  -6.565  1.00 95.31 76  A 1 
ATOM 583  C CG  . GLU A 0 76  . 17.766  17.749  -6.289  1.00 95.31 76  A 1 
ATOM 584  C CD  . GLU A 0 76  . 16.978  18.878  -6.979  1.00 95.31 76  A 1 
ATOM 585  O OE1 . GLU A 0 76  . 16.680  19.897  -6.312  1.00 95.31 76  A 1 
ATOM 586  O OE2 . GLU A 0 76  . 16.618  18.725  -8.168  1.00 95.31 76  A 1 
ATOM 587  N N   . ILE A 0 77  . 18.426  14.781  -4.576  1.00 96.59 77  A 1 
ATOM 588  C CA  . ILE A 0 77  . 17.520  13.940  -3.789  1.00 96.59 77  A 1 
ATOM 589  C C   . ILE A 0 77  . 16.822  14.824  -2.757  1.00 96.59 77  A 1 
ATOM 590  C CB  . ILE A 0 77  . 18.251  12.745  -3.124  1.00 96.59 77  A 1 
ATOM 591  O O   . ILE A 0 77  . 17.477  15.355  -1.858  1.00 96.59 77  A 1 
ATOM 592  C CG1 . ILE A 0 77  . 19.031  11.904  -4.166  1.00 96.59 77  A 1 
ATOM 593  C CG2 . ILE A 0 77  . 17.225  11.885  -2.352  1.00 96.59 77  A 1 
ATOM 594  C CD1 . ILE A 0 77  . 19.750  10.670  -3.608  1.00 96.59 77  A 1 
ATOM 595  N N   . ASP A 0 78  . 15.499  14.934  -2.862  1.00 96.03 78  A 1 
ATOM 596  C CA  . ASP A 0 78  . 14.634  15.435  -1.792  1.00 96.03 78  A 1 
ATOM 597  C C   . ASP A 0 78  . 13.907  14.238  -1.164  1.00 96.03 78  A 1 
ATOM 598  C CB  . ASP A 0 78  . 13.675  16.524  -2.311  1.00 96.03 78  A 1 
ATOM 599  O O   . ASP A 0 78  . 13.357  13.389  -1.866  1.00 96.03 78  A 1 
ATOM 600  C CG  . ASP A 0 78  . 12.969  17.309  -1.189  1.00 96.03 78  A 1 
ATOM 601  O OD1 . ASP A 0 78  . 13.239  17.030  0.005   1.00 96.03 78  A 1 
ATOM 602  O OD2 . ASP A 0 78  . 12.173  18.217  -1.520  1.00 96.03 78  A 1 
ATOM 603  N N   . GLU A 0 79  . 13.932  14.126  0.162   1.00 96.49 79  A 1 
ATOM 604  C CA  . GLU A 0 79  . 13.281  13.039  0.892   1.00 96.49 79  A 1 
ATOM 605  C C   . GLU A 0 79  . 12.686  13.566  2.198   1.00 96.49 79  A 1 
ATOM 606  C CB  . GLU A 0 79  . 14.240  11.851  1.113   1.00 96.49 79  A 1 
ATOM 607  O O   . GLU A 0 79  . 13.360  14.167  3.038   1.00 96.49 79  A 1 
ATOM 608  C CG  . GLU A 0 79  . 13.516  10.669  1.783   1.00 96.49 79  A 1 
ATOM 609  C CD  . GLU A 0 79  . 14.341  9.371   1.791   1.00 96.49 79  A 1 
ATOM 610  O OE1 . GLU A 0 79  . 13.805  8.342   1.309   1.00 96.49 79  A 1 
ATOM 611  O OE2 . GLU A 0 79  . 15.468  9.376   2.331   1.00 96.49 79  A 1 
ATOM 612  N N   . SER A 0 80  . 11.392  13.315  2.378   1.00 96.29 80  A 1 
ATOM 613  C CA  . SER A 0 80  . 10.595  13.830  3.482   1.00 96.29 80  A 1 
ATOM 614  C C   . SER A 0 80  . 9.776   12.723  4.138   1.00 96.29 80  A 1 
ATOM 615  C CB  . SER A 0 80  . 9.713   14.989  3.001   1.00 96.29 80  A 1 
ATOM 616  O O   . SER A 0 80  . 9.195   11.857  3.482   1.00 96.29 80  A 1 
ATOM 617  O OG  . SER A 0 80  . 8.693   14.535  2.135   1.00 96.29 80  A 1 
ATOM 618  N N   . TYR A 0 81  . 9.705   12.772  5.467   1.00 97.19 81  A 1 
ATOM 619  C CA  . TYR A 0 81  . 8.849   11.907  6.267   1.00 97.19 81  A 1 
ATOM 620  C C   . TYR A 0 81  . 8.193   12.719  7.384   1.00 97.19 81  A 1 
ATOM 621  C CB  . TYR A 0 81  . 9.657   10.727  6.813   1.00 97.19 81  A 1 
ATOM 622  O O   . TYR A 0 81  . 8.872   13.381  8.173   1.00 97.19 81  A 1 
ATOM 623  C CG  . TYR A 0 81  . 8.874   9.869   7.785   1.00 97.19 81  A 1 
ATOM 624  C CD1 . TYR A 0 81  . 9.095   10.014  9.168   1.00 97.19 81  A 1 
ATOM 625  C CD2 . TYR A 0 81  . 7.906   8.962   7.313   1.00 97.19 81  A 1 
ATOM 626  C CE1 . TYR A 0 81  . 8.384   9.216   10.081  1.00 97.19 81  A 1 
ATOM 627  C CE2 . TYR A 0 81  . 7.187   8.164   8.223   1.00 97.19 81  A 1 
ATOM 628  O OH  . TYR A 0 81  . 6.827   7.467   10.492  1.00 97.19 81  A 1 
ATOM 629  C CZ  . TYR A 0 81  . 7.445   8.278   9.603   1.00 97.19 81  A 1 
ATOM 630  N N   . GLY A 0 82  . 6.865   12.663  7.452   1.00 94.50 82  A 1 
ATOM 631  C CA  . GLY A 0 82  . 6.047   13.357  8.437   1.00 94.50 82  A 1 
ATOM 632  C C   . GLY A 0 82  . 5.104   12.389  9.139   1.00 94.50 82  A 1 
ATOM 633  O O   . GLY A 0 82  . 4.393   11.630  8.490   1.00 94.50 82  A 1 
ATOM 634  N N   . LYS A 0 83  . 5.071   12.437  10.474  1.00 96.33 83  A 1 
ATOM 635  C CA  . LYS A 0 83  . 4.151   11.647  11.301  1.00 96.33 83  A 1 
ATOM 636  C C   . LYS A 0 83  . 3.420   12.548  12.282  1.00 96.33 83  A 1 
ATOM 637  C CB  . LYS A 0 83  . 4.922   10.510  11.983  1.00 96.33 83  A 1 
ATOM 638  O O   . LYS A 0 83  . 4.034   13.140  13.169  1.00 96.33 83  A 1 
ATOM 639  C CG  . LYS A 0 83  . 4.027   9.664   12.909  1.00 96.33 83  A 1 
ATOM 640  C CD  . LYS A 0 83  . 4.682   8.301   13.166  1.00 96.33 83  A 1 
ATOM 641  C CE  . LYS A 0 83  . 3.690   7.286   13.737  1.00 96.33 83  A 1 
ATOM 642  N NZ  . LYS A 0 83  . 4.039   5.920   13.282  1.00 96.33 83  A 1 
ATOM 643  N N   . THR A 0 84  . 2.104   12.626  12.146  1.00 93.20 84  A 1 
ATOM 644  C CA  . THR A 0 84  . 1.222   13.398  13.023  1.00 93.20 84  A 1 
ATOM 645  C C   . THR A 0 84  . 0.271   12.457  13.751  1.00 93.20 84  A 1 
ATOM 646  C CB  . THR A 0 84  . 0.460   14.467  12.224  1.00 93.20 84  A 1 
ATOM 647  O O   . THR A 0 84  . -0.307  11.560  13.147  1.00 93.20 84  A 1 
ATOM 648  C CG2 . THR A 0 84  . -0.398  15.369  13.111  1.00 93.20 84  A 1 
ATOM 649  O OG1 . THR A 0 84  . 1.377   15.315  11.569  1.00 93.20 84  A 1 
ATOM 650  N N   . SER A 0 85  . 0.097   12.667  15.057  1.00 93.16 85  A 1 
ATOM 651  C CA  . SER A 0 85  . -0.935  12.011  15.864  1.00 93.16 85  A 1 
ATOM 652  C C   . SER A 0 85  . -1.580  13.057  16.766  1.00 93.16 85  A 1 
ATOM 653  C CB  . SER A 0 85  . -0.345  10.856  16.679  1.00 93.16 85  A 1 
ATOM 654  O O   . SER A 0 85  . -0.888  13.725  17.537  1.00 93.16 85  A 1 
ATOM 655  O OG  . SER A 0 85  . -1.363  10.124  17.335  1.00 93.16 85  A 1 
ATOM 656  N N   . ALA A 0 86  . -2.892  13.227  16.643  1.00 92.23 86  A 1 
ATOM 657  C CA  . ALA A 0 86  . -3.685  14.215  17.359  1.00 92.23 86  A 1 
ATOM 658  C C   . ALA A 0 86  . -4.893  13.538  18.013  1.00 92.23 86  A 1 
ATOM 659  C CB  . ALA A 0 86  . -4.100  15.321  16.382  1.00 92.23 86  A 1 
ATOM 660  O O   . ALA A 0 86  . -5.549  12.689  17.412  1.00 92.23 86  A 1 
ATOM 661  N N   . LYS A 0 87  . -5.194  13.918  19.256  1.00 94.03 87  A 1 
ATOM 662  C CA  . LYS A 0 87  . -6.327  13.386  20.020  1.00 94.03 87  A 1 
ATOM 663  C C   . LYS A 0 87  . -7.076  14.533  20.673  1.00 94.03 87  A 1 
ATOM 664  C CB  . LYS A 0 87  . -5.858  12.362  21.066  1.00 94.03 87  A 1 
ATOM 665  O O   . LYS A 0 87  . -6.442  15.386  21.293  1.00 94.03 87  A 1 
ATOM 666  C CG  . LYS A 0 87  . -5.190  11.158  20.391  1.00 94.03 87  A 1 
ATOM 667  C CD  . LYS A 0 87  . -4.746  10.096  21.396  1.00 94.03 87  A 1 
ATOM 668  C CE  . LYS A 0 87  . -3.975  9.024   20.620  1.00 94.03 87  A 1 
ATOM 669  N NZ  . LYS A 0 87  . -3.485  7.946   21.507  1.00 94.03 87  A 1 
ATOM 670  N N   . SER A 0 88  . -8.397  14.532  20.561  1.00 88.80 88  A 1 
ATOM 671  C CA  . SER A 0 88  . -9.275  15.472  21.256  1.00 88.80 88  A 1 
ATOM 672  C C   . SER A 0 88  . -10.279 14.702  22.100  1.00 88.80 88  A 1 
ATOM 673  C CB  . SER A 0 88  . -9.980  16.418  20.275  1.00 88.80 88  A 1 
ATOM 674  O O   . SER A 0 88  . -10.844 13.715  21.635  1.00 88.80 88  A 1 
ATOM 675  O OG  . SER A 0 88  . -10.824 15.719  19.383  1.00 88.80 88  A 1 
ATOM 676  N N   . TYR A 0 89  . -10.513 15.181  23.317  1.00 88.34 89  A 1 
ATOM 677  C CA  . TYR A 0 89  . -11.576 14.701  24.191  1.00 88.34 89  A 1 
ATOM 678  C C   . TYR A 0 89  . -12.366 15.913  24.673  1.00 88.34 89  A 1 
ATOM 679  C CB  . TYR A 0 89  . -11.010 13.909  25.377  1.00 88.34 89  A 1 
ATOM 680  O O   . TYR A 0 89  . -11.771 16.896  25.122  1.00 88.34 89  A 1 
ATOM 681  C CG  . TYR A 0 89  . -10.061 12.787  25.001  1.00 88.34 89  A 1 
ATOM 682  C CD1 . TYR A 0 89  . -10.565 11.531  24.612  1.00 88.34 89  A 1 
ATOM 683  C CD2 . TYR A 0 89  . -8.671  13.006  25.045  1.00 88.34 89  A 1 
ATOM 684  C CE1 . TYR A 0 89  . -9.679  10.488  24.275  1.00 88.34 89  A 1 
ATOM 685  C CE2 . TYR A 0 89  . -7.781  11.968  24.716  1.00 88.34 89  A 1 
ATOM 686  O OH  . TYR A 0 89  . -7.409  9.703   24.063  1.00 88.34 89  A 1 
ATOM 687  C CZ  . TYR A 0 89  . -8.287  10.705  24.337  1.00 88.34 89  A 1 
ATOM 688  N N   . ARG A 0 90  . -13.687 15.831  24.579  1.00 86.21 90  A 1 
ATOM 689  C CA  . ARG A 0 90  . -14.650 16.824  25.044  1.00 86.21 90  A 1 
ATOM 690  C C   . ARG A 0 90  . -15.721 16.083  25.839  1.00 86.21 90  A 1 
ATOM 691  C CB  . ARG A 0 90  . -15.225 17.541  23.811  1.00 86.21 90  A 1 
ATOM 692  O O   . ARG A 0 90  . -16.154 15.015  25.428  1.00 86.21 90  A 1 
ATOM 693  C CG  . ARG A 0 90  . -16.213 18.670  24.119  1.00 86.21 90  A 1 
ATOM 694  C CD  . ARG A 0 90  . -16.742 19.269  22.806  1.00 86.21 90  A 1 
ATOM 695  N NE  . ARG A 0 90  . -17.553 20.471  23.074  1.00 86.21 90  A 1 
ATOM 696  N NH1 . ARG A 0 90  . -19.677 19.534  23.028  1.00 86.21 90  A 1 
ATOM 697  N NH2 . ARG A 0 90  . -19.403 21.631  23.649  1.00 86.21 90  A 1 
ATOM 698  C CZ  . ARG A 0 90  . -18.863 20.526  23.235  1.00 86.21 90  A 1 
ATOM 699  N N   . ALA A 0 91  . -16.109 16.650  26.969  1.00 83.05 91  A 1 
ATOM 700  C CA  . ALA A 0 91  . -17.274 16.257  27.750  1.00 83.05 91  A 1 
ATOM 701  C C   . ALA A 0 91  . -17.901 17.554  28.270  1.00 83.05 91  A 1 
ATOM 702  C CB  . ALA A 0 91  . -16.850 15.314  28.882  1.00 83.05 91  A 1 
ATOM 703  O O   . ALA A 0 91  . -17.151 18.460  28.652  1.00 83.05 91  A 1 
ATOM 704  N N   . GLU A 0 92  . -19.224 17.687  28.228  1.00 75.21 92  A 1 
ATOM 705  C CA  . GLU A 0 92  . -19.891 18.945  28.599  1.00 75.21 92  A 1 
ATOM 706  C C   . GLU A 0 92  . -20.146 19.069  30.108  1.00 75.21 92  A 1 
ATOM 707  C CB  . GLU A 0 92  . -21.145 19.151  27.737  1.00 75.21 92  A 1 
ATOM 708  O O   . GLU A 0 92  . -19.805 20.103  30.688  1.00 75.21 92  A 1 
ATOM 709  C CG  . GLU A 0 92  . -20.726 19.539  26.313  1.00 75.21 92  A 1 
ATOM 710  C CD  . GLU A 0 92  . -21.903 19.824  25.375  1.00 75.21 92  A 1 
ATOM 711  O OE1 . GLU A 0 92  . -21.740 20.752  24.542  1.00 75.21 92  A 1 
ATOM 712  O OE2 . GLU A 0 92  . -22.879 19.051  25.360  1.00 75.21 92  A 1 
ATOM 713  N N   . SER A 0 93  . -20.625 18.009  30.763  1.00 75.31 93  A 1 
ATOM 714  C CA  . SER A 0 93  . -20.717 17.912  32.225  1.00 75.31 93  A 1 
ATOM 715  C C   . SER A 0 93  . -20.653 16.456  32.713  1.00 75.31 93  A 1 
ATOM 716  C CB  . SER A 0 93  . -21.989 18.604  32.742  1.00 75.31 93  A 1 
ATOM 717  O O   . SER A 0 93  . -20.603 15.511  31.922  1.00 75.31 93  A 1 
ATOM 718  O OG  . SER A 0 93  . -23.096 17.745  32.661  1.00 75.31 93  A 1 
ATOM 719  N N   . TYR A 0 94  . -20.610 16.293  34.035  1.00 73.29 94  A 1 
ATOM 720  C CA  . TYR A 0 94  . -20.879 15.037  34.728  1.00 73.29 94  A 1 
ATOM 721  C C   . TYR A 0 94  . -21.440 15.379  36.106  1.00 73.29 94  A 1 
ATOM 722  C CB  . TYR A 0 94  . -19.608 14.189  34.860  1.00 73.29 94  A 1 
ATOM 723  O O   . TYR A 0 94  . -20.693 15.846  36.973  1.00 73.29 94  A 1 
ATOM 724  C CG  . TYR A 0 94  . -19.767 13.009  35.806  1.00 73.29 94  A 1 
ATOM 725  C CD1 . TYR A 0 94  . -19.139 13.018  37.068  1.00 73.29 94  A 1 
ATOM 726  C CD2 . TYR A 0 94  . -20.598 11.931  35.451  1.00 73.29 94  A 1 
ATOM 727  C CE1 . TYR A 0 94  . -19.293 11.927  37.943  1.00 73.29 94  A 1 
ATOM 728  C CE2 . TYR A 0 94  . -20.734 10.824  36.310  1.00 73.29 94  A 1 
ATOM 729  O OH  . TYR A 0 94  . -20.170 9.753   38.388  1.00 73.29 94  A 1 
ATOM 730  C CZ  . TYR A 0 94  . -20.069 10.816  37.550  1.00 73.29 94  A 1 
ATOM 731  N N   . ASP A 0 95  . -22.733 15.137  36.296  1.00 76.84 95  A 1 
ATOM 732  C CA  . ASP A 0 95  . -23.447 15.483  37.520  1.00 76.84 95  A 1 
ATOM 733  C C   . ASP A 0 95  . -23.847 14.207  38.279  1.00 76.84 95  A 1 
ATOM 734  C CB  . ASP A 0 95  . -24.648 16.401  37.206  1.00 76.84 95  A 1 
ATOM 735  O O   . ASP A 0 95  . -24.518 13.320  37.750  1.00 76.84 95  A 1 
ATOM 736  C CG  . ASP A 0 95  . -24.296 17.886  36.983  1.00 76.84 95  A 1 
ATOM 737  O OD1 . ASP A 0 95  . -23.107 18.265  37.119  1.00 76.84 95  A 1 
ATOM 738  O OD2 . ASP A 0 95  . -25.247 18.677  36.782  1.00 76.84 95  A 1 
ATOM 739  N N   . GLU A 0 96  . -23.448 14.119  39.554  1.00 77.77 96  A 1 
ATOM 740  C CA  . GLU A 0 96  . -24.002 13.159  40.517  1.00 77.77 96  A 1 
ATOM 741  C C   . GLU A 0 96  . -24.963 13.897  41.451  1.00 77.77 96  A 1 
ATOM 742  C CB  . GLU A 0 96  . -22.920 12.455  41.369  1.00 77.77 96  A 1 
ATOM 743  O O   . GLU A 0 96  . -24.581 14.902  42.058  1.00 77.77 96  A 1 
ATOM 744  C CG  . GLU A 0 96  . -21.769 11.813  40.581  1.00 77.77 96  A 1 
ATOM 745  C CD  . GLU A 0 96  . -20.966 10.752  41.367  1.00 77.77 96  A 1 
ATOM 746  O OE1 . GLU A 0 96  . -19.890 10.335  40.869  1.00 77.77 96  A 1 
ATOM 747  O OE2 . GLU A 0 96  . -21.482 10.096  42.299  1.00 77.77 96  A 1 
ATOM 748  N N   . TRP A 0 97  . -26.181 13.386  41.624  1.00 78.04 97  A 1 
ATOM 749  C CA  . TRP A 0 97  . -27.176 13.984  42.514  1.00 78.04 97  A 1 
ATOM 750  C C   . TRP A 0 97  . -27.827 12.944  43.433  1.00 78.04 97  A 1 
ATOM 751  C CB  . TRP A 0 97  . -28.179 14.809  41.694  1.00 78.04 97  A 1 
ATOM 752  O O   . TRP A 0 97  . -28.090 11.811  43.042  1.00 78.04 97  A 1 
ATOM 753  C CG  . TRP A 0 97  . -28.871 14.111  40.562  1.00 78.04 97  A 1 
ATOM 754  C CD1 . TRP A 0 97  . -28.435 14.054  39.281  1.00 78.04 97  A 1 
ATOM 755  C CD2 . TRP A 0 97  . -30.134 13.381  40.582  1.00 78.04 97  A 1 
ATOM 756  C CE2 . TRP A 0 97  . -30.417 12.923  39.260  1.00 78.04 97  A 1 
ATOM 757  C CE3 . TRP A 0 97  . -31.069 13.057  41.590  1.00 78.04 97  A 1 
ATOM 758  N NE1 . TRP A 0 97  . -29.343 13.356  38.510  1.00 78.04 97  A 1 
ATOM 759  C CH2 . TRP A 0 97  . -32.478 11.877  39.978  1.00 78.04 97  A 1 
ATOM 760  C CZ2 . TRP A 0 97  . -31.571 12.188  38.951  1.00 78.04 97  A 1 
ATOM 761  C CZ3 . TRP A 0 97  . -32.226 12.316  41.291  1.00 78.04 97  A 1 
ATOM 762  N N   . ASP A 0 98  . -28.068 13.342  44.683  1.00 75.71 98  A 1 
ATOM 763  C CA  . ASP A 0 98  . -28.689 12.540  45.742  1.00 75.71 98  A 1 
ATOM 764  C C   . ASP A 0 98  . -29.682 13.432  46.502  1.00 75.71 98  A 1 
ATOM 765  C CB  . ASP A 0 98  . -27.593 11.980  46.674  1.00 75.71 98  A 1 
ATOM 766  O O   . ASP A 0 98  . -29.303 14.467  47.059  1.00 75.71 98  A 1 
ATOM 767  C CG  . ASP A 0 98  . -28.110 11.084  47.811  1.00 75.71 98  A 1 
ATOM 768  O OD1 . ASP A 0 98  . -29.297 10.703  47.804  1.00 75.71 98  A 1 
ATOM 769  O OD2 . ASP A 0 98  . -27.308 10.772  48.723  1.00 75.71 98  A 1 
ATOM 770  N N   . ASN A 0 99  . -30.958 13.055  46.489  1.00 71.77 99  A 1 
ATOM 771  C CA  . ASN A 0 99  . -32.050 13.731  47.171  1.00 71.77 99  A 1 
ATOM 772  C C   . ASN A 0 99  . -32.748 12.750  48.122  1.00 71.77 99  A 1 
ATOM 773  C CB  . ASN A 0 99  . -33.005 14.350  46.140  1.00 71.77 99  A 1 
ATOM 774  O O   . ASN A 0 99  . -33.574 11.934  47.710  1.00 71.77 99  A 1 
ATOM 775  C CG  . ASN A 0 99  . -34.114 15.119  46.835  1.00 71.77 99  A 1 
ATOM 776  N ND2 . ASN A 0 99  . -35.243 14.497  47.082  1.00 71.77 99  A 1 
ATOM 777  O OD1 . ASN A 0 99  . -33.952 16.271  47.204  1.00 71.77 99  A 1 
ATOM 778  N N   . GLN A 0 100 . -32.415 12.879  49.404  1.00 70.43 100 A 1 
ATOM 779  C CA  . GLN A 0 100 . -32.978 12.103  50.506  1.00 70.43 100 A 1 
ATOM 780  C C   . GLN A 0 100 . -34.045 12.954  51.202  1.00 70.43 100 A 1 
ATOM 781  C CB  . GLN A 0 100 . -31.847 11.714  51.486  1.00 70.43 100 A 1 
ATOM 782  O O   . GLN A 0 100 . -33.688 13.823  52.005  1.00 70.43 100 A 1 
ATOM 783  C CG  . GLN A 0 100 . -30.699 10.942  50.819  1.00 70.43 100 A 1 
ATOM 784  C CD  . GLN A 0 100 . -29.508 10.650  51.730  1.00 70.43 100 A 1 
ATOM 785  N NE2 . GLN A 0 100 . -28.439 10.136  51.171  1.00 70.43 100 A 1 
ATOM 786  O OE1 . GLN A 0 100 . -29.466 10.906  52.934  1.00 70.43 100 A 1 
ATOM 787  N N   . ASP A 0 101 . -35.329 12.716  50.924  1.00 63.61 101 A 1 
ATOM 788  C CA  . ASP A 0 101 . -36.410 13.293  51.730  1.00 63.61 101 A 1 
ATOM 789  C C   . ASP A 0 101 . -36.834 12.306  52.823  1.00 63.61 101 A 1 
ATOM 790  C CB  . ASP A 0 101 . -37.577 13.858  50.901  1.00 63.61 101 A 1 
ATOM 791  O O   . ASP A 0 101 . -36.788 11.090  52.661  1.00 63.61 101 A 1 
ATOM 792  C CG  . ASP A 0 101 . -38.082 15.178  51.514  1.00 63.61 101 A 1 
ATOM 793  O OD1 . ASP A 0 101 . -37.972 15.330  52.760  1.00 63.61 101 A 1 
ATOM 794  O OD2 . ASP A 0 101 . -38.455 16.085  50.734  1.00 63.61 101 A 1 
ATOM 795  N N   . ASN A 0 102 . -37.057 12.823  54.023  1.00 65.79 102 A 1 
ATOM 796  C CA  . ASN A 0 102 . -37.120 12.044  55.267  1.00 65.79 102 A 1 
ATOM 797  C C   . ASN A 0 102 . -37.982 12.816  56.283  1.00 65.79 102 A 1 
ATOM 798  C CB  . ASN A 0 102 . -35.682 11.766  55.787  1.00 65.79 102 A 1 
ATOM 799  O O   . ASN A 0 102 . -37.565 13.086  57.423  1.00 65.79 102 A 1 
ATOM 800  C CG  . ASN A 0 102 . -34.999 10.498  55.288  1.00 65.79 102 A 1 
ATOM 801  N ND2 . ASN A 0 102 . -34.540 10.449  54.065  1.00 65.79 102 A 1 
ATOM 802  O OD1 . ASN A 0 102 . -34.762 9.572   56.052  1.00 65.79 102 A 1 
ATOM 803  N N   . ASP A 0 103 . -39.148 13.272  55.836  1.00 65.81 103 A 1 
ATOM 804  C CA  . ASP A 0 103 . -40.085 14.028  56.652  1.00 65.81 103 A 1 
ATOM 805  C C   . ASP A 0 103 . -40.929 13.097  57.549  1.00 65.81 103 A 1 
ATOM 806  C CB  . ASP A 0 103 . -40.847 15.050  55.785  1.00 65.81 103 A 1 
ATOM 807  O O   . ASP A 0 103 . -40.996 11.877  57.376  1.00 65.81 103 A 1 
ATOM 808  C CG  . ASP A 0 103 . -42.337 14.757  55.683  1.00 65.81 103 A 1 
ATOM 809  O OD1 . ASP A 0 103 . -42.692 13.747  55.064  1.00 65.81 103 A 1 
ATOM 810  O OD2 . ASP A 0 103 . -43.103 15.487  56.354  1.00 65.81 103 A 1 
ATOM 811  N N   . LYS A 0 104 . -41.471 13.660  58.634  1.00 58.25 104 A 1 
ATOM 812  C CA  . LYS A 0 104 . -42.205 12.902  59.658  1.00 58.25 104 A 1 
ATOM 813  C C   . LYS A 0 104 . -43.362 13.733  60.166  1.00 58.25 104 A 1 
ATOM 814  C CB  . LYS A 0 104 . -41.288 12.435  60.808  1.00 58.25 104 A 1 
ATOM 815  O O   . LYS A 0 104 . -43.165 14.706  60.899  1.00 58.25 104 A 1 
ATOM 816  C CG  . LYS A 0 104 . -40.254 11.432  60.283  1.00 58.25 104 A 1 
ATOM 817  C CD  . LYS A 0 104 . -39.549 10.586  61.342  1.00 58.25 104 A 1 
ATOM 818  C CE  . LYS A 0 104 . -38.669 9.619   60.537  1.00 58.25 104 A 1 
ATOM 819  N NZ  . LYS A 0 104 . -38.303 8.400   61.289  1.00 58.25 104 A 1 
ATOM 820  N N   . TRP A 0 105 . -44.569 13.317  59.806  1.00 60.88 105 A 1 
ATOM 821  C CA  . TRP A 0 105 . -45.797 14.038  60.096  1.00 60.88 105 A 1 
ATOM 822  C C   . TRP A 0 105 . -46.697 13.268  61.073  1.00 60.88 105 A 1 
ATOM 823  C CB  . TRP A 0 105 . -46.461 14.471  58.781  1.00 60.88 105 A 1 
ATOM 824  O O   . TRP A 0 105 . -46.753 12.037  61.112  1.00 60.88 105 A 1 
ATOM 825  C CG  . TRP A 0 105 . -46.638 13.429  57.718  1.00 60.88 105 A 1 
ATOM 826  C CD1 . TRP A 0 105 . -45.694 13.047  56.823  1.00 60.88 105 A 1 
ATOM 827  C CD2 . TRP A 0 105 . -47.855 12.721  57.328  1.00 60.88 105 A 1 
ATOM 828  C CE2 . TRP A 0 105 . -47.561 11.898  56.199  1.00 60.88 105 A 1 
ATOM 829  C CE3 . TRP A 0 105 . -49.193 12.735  57.790  1.00 60.88 105 A 1 
ATOM 830  N NE1 . TRP A 0 105 . -46.223 12.119  55.950  1.00 60.88 105 A 1 
ATOM 831  C CH2 . TRP A 0 105 . -49.863 11.156  56.049  1.00 60.88 105 A 1 
ATOM 832  C CZ2 . TRP A 0 105 . -48.542 11.120  55.569  1.00 60.88 105 A 1 
ATOM 833  C CZ3 . TRP A 0 105 . -50.188 11.964  57.155  1.00 60.88 105 A 1 
ATOM 834  N N   . GLY A 0 106 . -47.377 14.025  61.937  1.00 50.04 106 A 1 
ATOM 835  C CA  . GLY A 0 106 . -48.239 13.504  62.997  1.00 50.04 106 A 1 
ATOM 836  C C   . GLY A 0 106 . -49.656 14.054  62.878  1.00 50.04 106 A 1 
ATOM 837  O O   . GLY A 0 106 . -49.850 15.251  62.664  1.00 50.04 106 A 1 
ATOM 838  N N   . GLY A 0 107 . -50.654 13.183  63.034  1.00 41.89 107 A 1 
ATOM 839  C CA  . GLY A 0 107 . -52.064 13.552  62.910  1.00 41.89 107 A 1 
ATOM 840  C C   . GLY A 0 107 . -52.515 14.606  63.932  1.00 41.89 107 A 1 
ATOM 841  O O   . GLY A 0 107 . -52.410 14.391  65.138  1.00 41.89 107 A 1 
ATOM 842  N N   . GLN A 0 108 . -53.041 15.725  63.419  1.00 38.84 108 A 1 
ATOM 843  C CA  . GLN A 0 108 . -53.851 16.754  64.096  1.00 38.84 108 A 1 
ATOM 844  C C   . GLN A 0 108 . -53.547 17.021  65.589  1.00 38.84 108 A 1 
ATOM 845  C CB  . GLN A 0 108 . -55.351 16.469  63.875  1.00 38.84 108 A 1 
ATOM 846  O O   . GLN A 0 108 . -54.290 16.607  66.479  1.00 38.84 108 A 1 
ATOM 847  C CG  . GLN A 0 108 . -55.769 16.574  62.399  1.00 38.84 108 A 1 
ATOM 848  C CD  . GLN A 0 108 . -57.281 16.489  62.190  1.00 38.84 108 A 1 
ATOM 849  N NE2 . GLN A 0 108 . -57.752 16.650  60.973  1.00 38.84 108 A 1 
ATOM 850  O OE1 . GLN A 0 108 . -58.075 16.299  63.094  1.00 38.84 108 A 1 
ATOM 851  N N   . GLY A 0 109 . -52.522 17.835  65.864  1.00 36.50 109 A 1 
ATOM 852  C CA  . GLY A 0 109 . -52.277 18.413  67.190  1.00 36.50 109 A 1 
ATOM 853  C C   . GLY A 0 109 . -51.978 19.913  67.123  1.00 36.50 109 A 1 
ATOM 854  O O   . GLY A 0 109 . -51.078 20.334  66.405  1.00 36.50 109 A 1 
ATOM 855  N N   . TRP A 0 110 . -52.692 20.734  67.904  1.00 37.35 110 A 1 
ATOM 856  C CA  . TRP A 0 110 . -52.451 22.186  68.024  1.00 37.35 110 A 1 
ATOM 857  C C   . TRP A 0 110 . -51.229 22.492  68.919  1.00 37.35 110 A 1 
ATOM 858  C CB  . TRP A 0 110 . -53.729 22.903  68.508  1.00 37.35 110 A 1 
ATOM 859  O O   . TRP A 0 110 . -51.328 23.217  69.910  1.00 37.35 110 A 1 
ATOM 860  C CG  . TRP A 0 110 . -54.797 23.173  67.490  1.00 37.35 110 A 1 
ATOM 861  C CD1 . TRP A 0 110 . -55.468 22.247  66.766  1.00 37.35 110 A 1 
ATOM 862  C CD2 . TRP A 0 110 . -55.355 24.467  67.091  1.00 37.35 110 A 1 
ATOM 863  C CE2 . TRP A 0 110 . -56.376 24.242  66.120  1.00 37.35 110 A 1 
ATOM 864  C CE3 . TRP A 0 110 . -55.106 25.811  67.456  1.00 37.35 110 A 1 
ATOM 865  N NE1 . TRP A 0 110 . -56.395 22.873  65.955  1.00 37.35 110 A 1 
ATOM 866  C CH2 . TRP A 0 110 . -56.842 26.612  65.932  1.00 37.35 110 A 1 
ATOM 867  C CZ2 . TRP A 0 110 . -57.115 25.288  65.546  1.00 37.35 110 A 1 
ATOM 868  C CZ3 . TRP A 0 110 . -55.839 26.871  66.884  1.00 37.35 110 A 1 
ATOM 869  N N   . GLY A 0 111 . -50.067 21.905  68.621  1.00 35.71 111 A 1 
ATOM 870  C CA  . GLY A 0 111 . -48.894 22.046  69.482  1.00 35.71 111 A 1 
ATOM 871  C C   . GLY A 0 111 . -47.582 21.577  68.865  1.00 35.71 111 A 1 
ATOM 872  O O   . GLY A 0 111 . -47.263 20.397  68.951  1.00 35.71 111 A 1 
ATOM 873  N N   . ARG A 0 112 . -46.785 22.549  68.400  1.00 36.10 112 A 1 
ATOM 874  C CA  . ARG A 0 112 . -45.415 22.398  67.880  1.00 36.10 112 A 1 
ATOM 875  C C   . ARG A 0 112 . -45.306 21.511  66.642  1.00 36.10 112 A 1 
ATOM 876  C CB  . ARG A 0 112 . -44.430 21.986  68.988  1.00 36.10 112 A 1 
ATOM 877  O O   . ARG A 0 112 . -44.936 20.343  66.707  1.00 36.10 112 A 1 
ATOM 878  C CG  . ARG A 0 112 . -44.204 23.134  69.977  1.00 36.10 112 A 1 
ATOM 879  C CD  . ARG A 0 112 . -43.219 22.748  71.084  1.00 36.10 112 A 1 
ATOM 880  N NE  . ARG A 0 112 . -43.884 22.040  72.196  1.00 36.10 112 A 1 
ATOM 881  N NH1 . ARG A 0 112 . -42.195 22.280  73.727  1.00 36.10 112 A 1 
ATOM 882  N NH2 . ARG A 0 112 . -44.123 21.344  74.354  1.00 36.10 112 A 1 
ATOM 883  C CZ  . ARG A 0 112 . -43.402 21.891  73.417  1.00 36.10 112 A 1 
ATOM 884  N N   . ASP A 0 113 . -45.500 22.164  65.506  1.00 36.47 113 A 1 
ATOM 885  C CA  . ASP A 0 113 . -44.613 21.976  64.369  1.00 36.47 113 A 1 
ATOM 886  C C   . ASP A 0 113 . -43.140 21.951  64.827  1.00 36.47 113 A 1 
ATOM 887  C CB  . ASP A 0 113 . -44.869 23.083  63.316  1.00 36.47 113 A 1 
ATOM 888  O O   . ASP A 0 113 . -42.671 22.825  65.556  1.00 36.47 113 A 1 
ATOM 889  C CG  . ASP A 0 113 . -44.934 24.548  63.814  1.00 36.47 113 A 1 
ATOM 890  O OD1 . ASP A 0 113 . -45.364 24.785  64.974  1.00 36.47 113 A 1 
ATOM 891  O OD2 . ASP A 0 113 . -44.672 25.441  62.981  1.00 36.47 113 A 1 
ATOM 892  N N   . PHE A 0 114 . -42.412 20.914  64.412  1.00 38.00 114 A 1 
ATOM 893  C CA  . PHE A 0 114 . -40.955 20.948  64.365  1.00 38.00 114 A 1 
ATOM 894  C C   . PHE A 0 114 . -40.571 21.333  62.939  1.00 38.00 114 A 1 
ATOM 895  C CB  . PHE A 0 114 . -40.351 19.605  64.815  1.00 38.00 114 A 1 
ATOM 896  O O   . PHE A 0 114 . -40.289 20.465  62.112  1.00 38.00 114 A 1 
ATOM 897  C CG  . PHE A 0 114 . -40.150 19.479  66.313  1.00 38.00 114 A 1 
ATOM 898  C CD1 . PHE A 0 114 . -38.981 19.994  66.906  1.00 38.00 114 A 1 
ATOM 899  C CD2 . PHE A 0 114 . -41.110 18.835  67.113  1.00 38.00 114 A 1 
ATOM 900  C CE1 . PHE A 0 114 . -38.762 19.850  68.288  1.00 38.00 114 A 1 
ATOM 901  C CE2 . PHE A 0 114 . -40.892 18.686  68.495  1.00 38.00 114 A 1 
ATOM 902  C CZ  . PHE A 0 114 . -39.716 19.188  69.082  1.00 38.00 114 A 1 
ATOM 903  N N   . ASP A 0 115 . -40.573 22.635  62.644  1.00 42.14 115 A 1 
ATOM 904  C CA  . ASP A 0 115 . -40.094 23.162  61.371  1.00 42.14 115 A 1 
ATOM 905  C C   . ASP A 0 115 . -38.574 22.960  61.273  1.00 42.14 115 A 1 
ATOM 906  C CB  . ASP A 0 115 . -40.576 24.610  61.138  1.00 42.14 115 A 1 
ATOM 907  O O   . ASP A 0 115 . -37.755 23.831  61.567  1.00 42.14 115 A 1 
ATOM 908  C CG  . ASP A 0 115 . -39.945 25.682  62.042  1.00 42.14 115 A 1 
ATOM 909  O OD1 . ASP A 0 115 . -39.926 25.470  63.277  1.00 42.14 115 A 1 
ATOM 910  O OD2 . ASP A 0 115 . -39.489 26.714  61.480  1.00 42.14 115 A 1 
ATOM 911  N N   . LYS A 0 116 . -38.164 21.754  60.861  1.00 37.51 116 A 1 
ATOM 912  C CA  . LYS A 0 116 . -36.762 21.377  60.640  1.00 37.51 116 A 1 
ATOM 913  C C   . LYS A 0 116 . -36.257 21.999  59.332  1.00 37.51 116 A 1 
ATOM 914  C CB  . LYS A 0 116 . -36.615 19.855  60.741  1.00 37.51 116 A 1 
ATOM 915  O O   . LYS A 0 116 . -35.945 21.333  58.350  1.00 37.51 116 A 1 
ATOM 916  C CG  . LYS A 0 116 . -35.167 19.474  61.073  1.00 37.51 116 A 1 
ATOM 917  C CD  . LYS A 0 116 . -35.030 17.952  61.033  1.00 37.51 116 A 1 
ATOM 918  C CE  . LYS A 0 116 . -33.608 17.509  61.380  1.00 37.51 116 A 1 
ATOM 919  N NZ  . LYS A 0 116 . -33.433 16.077  61.034  1.00 37.51 116 A 1 
ATOM 920  N N   . LYS A 0 117 . -36.242 23.328  59.342  1.00 31.31 117 A 1 
ATOM 921  C CA  . LYS A 0 117 . -36.115 24.250  58.220  1.00 31.31 117 A 1 
ATOM 922  C C   . LYS A 0 117 . -34.750 24.145  57.539  1.00 31.31 117 A 1 
ATOM 923  C CB  . LYS A 0 117 . -36.407 25.633  58.820  1.00 31.31 117 A 1 
ATOM 924  O O   . LYS A 0 117 . -33.825 24.879  57.881  1.00 31.31 117 A 1 
ATOM 925  C CG  . LYS A 0 117 . -36.471 26.765  57.793  1.00 31.31 117 A 1 
ATOM 926  C CD  . LYS A 0 117 . -36.885 28.031  58.542  1.00 31.31 117 A 1 
ATOM 927  C CE  . LYS A 0 117 . -37.063 29.196  57.576  1.00 31.31 117 A 1 
ATOM 928  N NZ  . LYS A 0 117 . -37.689 30.331  58.288  1.00 31.31 117 A 1 
ATOM 929  N N   . GLY A 0 118 . -34.644 23.239  56.567  1.00 34.93 118 A 1 
ATOM 930  C CA  . GLY A 0 118 . -33.443 23.087  55.741  1.00 34.93 118 A 1 
ATOM 931  C C   . GLY A 0 118 . -33.159 21.686  55.195  1.00 34.93 118 A 1 
ATOM 932  O O   . GLY A 0 118 . -31.986 21.356  55.061  1.00 34.93 118 A 1 
ATOM 933  N N   . ALA A 0 119 . -34.175 20.863  54.903  1.00 37.03 119 A 1 
ATOM 934  C CA  . ALA A 0 119 . -33.984 19.635  54.116  1.00 37.03 119 A 1 
ATOM 935  C C   . ALA A 0 119 . -33.919 19.930  52.601  1.00 37.03 119 A 1 
ATOM 936  C CB  . ALA A 0 119 . -35.103 18.645  54.464  1.00 37.03 119 A 1 
ATOM 937  O O   . ALA A 0 119 . -33.066 19.401  51.897  1.00 37.03 119 A 1 
ATOM 938  N N   . SER A 0 120 . -34.758 20.849  52.112  1.00 36.09 120 A 1 
ATOM 939  C CA  . SER A 0 120 . -34.842 21.209  50.694  1.00 36.09 120 A 1 
ATOM 940  C C   . SER A 0 120 . -33.625 22.009  50.196  1.00 36.09 120 A 1 
ATOM 941  C CB  . SER A 0 120 . -36.139 21.993  50.451  1.00 36.09 120 A 1 
ATOM 942  O O   . SER A 0 120 . -33.442 23.170  50.578  1.00 36.09 120 A 1 
ATOM 943  O OG  . SER A 0 120 . -36.158 23.147  51.278  1.00 36.09 120 A 1 
ATOM 944  N N   . SER A 0 121 . -32.849 21.392  49.299  1.00 33.44 121 A 1 
ATOM 945  C CA  . SER A 0 121 . -32.006 22.016  48.261  1.00 33.44 121 A 1 
ATOM 946  C C   . SER A 0 121 . -31.219 23.285  48.654  1.00 33.44 121 A 1 
ATOM 947  C CB  . SER A 0 121 . -32.855 22.249  46.998  1.00 33.44 121 A 1 
ATOM 948  O O   . SER A 0 121 . -31.570 24.398  48.257  1.00 33.44 121 A 1 
ATOM 949  O OG  . SER A 0 121 . -33.837 23.239  47.235  1.00 33.44 121 A 1 
ATOM 950  N N   . ASN A 0 122 . -30.097 23.124  49.363  1.00 30.42 122 A 1 
ATOM 951  C CA  . ASN A 0 122 . -29.102 24.189  49.570  1.00 30.42 122 A 1 
ATOM 952  C C   . ASN A 0 122 . -27.669 23.670  49.344  1.00 30.42 122 A 1 
ATOM 953  C CB  . ASN A 0 122 . -29.286 24.827  50.968  1.00 30.42 122 A 1 
ATOM 954  O O   . ASN A 0 122 . -26.977 23.355  50.301  1.00 30.42 122 A 1 
ATOM 955  C CG  . ASN A 0 122 . -30.129 26.089  50.964  1.00 30.42 122 A 1 
ATOM 956  N ND2 . ASN A 0 122 . -30.944 26.281  51.973  1.00 30.42 122 A 1 
ATOM 957  O OD1 . ASN A 0 122 . -30.029 26.958  50.116  1.00 30.42 122 A 1 
ATOM 958  N N   . GLN A 0 123 . -27.248 23.598  48.075  1.00 33.85 123 A 1 
ATOM 959  C CA  . GLN A 0 123 . -25.889 23.900  47.564  1.00 33.85 123 A 1 
ATOM 960  C C   . GLN A 0 123 . -24.637 23.436  48.363  1.00 33.85 123 A 1 
ATOM 961  C CB  . GLN A 0 123 . -25.822 25.408  47.221  1.00 33.85 123 A 1 
ATOM 962  O O   . GLN A 0 123 . -23.605 24.101  48.287  1.00 33.85 123 A 1 
ATOM 963  C CG  . GLN A 0 123 . -26.849 25.846  46.163  1.00 33.85 123 A 1 
ATOM 964  C CD  . GLN A 0 123 . -26.730 27.322  45.786  1.00 33.85 123 A 1 
ATOM 965  N NE2 . GLN A 0 123 . -27.124 27.690  44.587  1.00 33.85 123 A 1 
ATOM 966  O OE1 . GLN A 0 123 . -26.310 28.180  46.546  1.00 33.85 123 A 1 
ATOM 967  N N   . TYR A 0 124 . -24.678 22.326  49.108  1.00 34.35 124 A 1 
ATOM 968  C CA  . TYR A 0 124 . -23.549 21.849  49.923  1.00 34.35 124 A 1 
ATOM 969  C C   . TYR A 0 124 . -23.048 20.465  49.501  1.00 34.35 124 A 1 
ATOM 970  C CB  . TYR A 0 124 . -23.886 21.923  51.421  1.00 34.35 124 A 1 
ATOM 971  O O   . TYR A 0 124 . -23.837 19.555  49.263  1.00 34.35 124 A 1 
ATOM 972  C CG  . TYR A 0 124 . -23.552 23.274  52.029  1.00 34.35 124 A 1 
ATOM 973  C CD1 . TYR A 0 124 . -22.200 23.622  52.224  1.00 34.35 124 A 1 
ATOM 974  C CD2 . TYR A 0 124 . -24.564 24.199  52.349  1.00 34.35 124 A 1 
ATOM 975  C CE1 . TYR A 0 124 . -21.859 24.897  52.710  1.00 34.35 124 A 1 
ATOM 976  C CE2 . TYR A 0 124 . -24.230 25.478  52.835  1.00 34.35 124 A 1 
ATOM 977  O OH  . TYR A 0 124 . -22.542 27.070  53.453  1.00 34.35 124 A 1 
ATOM 978  C CZ  . TYR A 0 124 . -22.875 25.831  53.006  1.00 34.35 124 A 1 
ATOM 979  N N   . ASP A 0 125 . -21.718 20.339  49.437  1.00 33.65 125 A 1 
ATOM 980  C CA  . ASP A 0 125 . -20.956 19.222  48.869  1.00 33.65 125 A 1 
ATOM 981  C C   . ASP A 0 125 . -21.453 17.814  49.238  1.00 33.65 125 A 1 
ATOM 982  C CB  . ASP A 0 125 . -19.500 19.327  49.353  1.00 33.65 125 A 1 
ATOM 983  O O   . ASP A 0 125 . -21.681 17.502  50.410  1.00 33.65 125 A 1 
ATOM 984  C CG  . ASP A 0 125 . -18.824 20.631  48.937  1.00 33.65 125 A 1 
ATOM 985  O OD1 . ASP A 0 125 . -18.378 20.691  47.775  1.00 33.65 125 A 1 
ATOM 986  O OD2 . ASP A 0 125 . -18.753 21.536  49.800  1.00 33.65 125 A 1 
ATOM 987  N N   . ALA A 0 126 . -21.416 16.901  48.259  1.00 37.18 126 A 1 
ATOM 988  C CA  . ALA A 0 126 . -21.694 15.463  48.392  1.00 37.18 126 A 1 
ATOM 989  C C   . ALA A 0 126 . -20.673 14.678  49.265  1.00 37.18 126 A 1 
ATOM 990  C CB  . ALA A 0 126 . -21.821 14.885  46.974  1.00 37.18 126 A 1 
ATOM 991  O O   . ALA A 0 126 . -20.516 13.465  49.149  1.00 37.18 126 A 1 
ATOM 992  N N   . SER A 0 127 . -19.947 15.351  50.163  1.00 39.11 127 A 1 
ATOM 993  C CA  . SER A 0 127 . -18.817 14.813  50.932  1.00 39.11 127 A 1 
ATOM 994  C C   . SER A 0 127 . -19.166 14.458  52.386  1.00 39.11 127 A 1 
ATOM 995  C CB  . SER A 0 127 . -17.588 15.721  50.794  1.00 39.11 127 A 1 
ATOM 996  O O   . SER A 0 127 . -18.364 14.650  53.306  1.00 39.11 127 A 1 
ATOM 997  O OG  . SER A 0 127 . -17.790 16.986  51.391  1.00 39.11 127 A 1 
ATOM 998  N N   . LYS A 0 128 . -20.347 13.868  52.627  1.00 36.53 128 A 1 
ATOM 999  C CA  . LYS A 0 128 . -20.750 13.363  53.957  1.00 36.53 128 A 1 
ATOM 1000 C C   . LYS A 0 128 . -19.994 12.072  54.312  1.00 36.53 128 A 1 
ATOM 1001 C CB  . LYS A 0 128 . -22.279 13.252  54.034  1.00 36.53 128 A 1 
ATOM 1002 O O   . LYS A 0 128 . -20.535 10.972  54.303  1.00 36.53 128 A 1 
ATOM 1003 C CG  . LYS A 0 128 . -22.774 13.259  55.491  1.00 36.53 128 A 1 
ATOM 1004 C CD  . LYS A 0 128 . -24.305 13.269  55.488  1.00 36.53 128 A 1 
ATOM 1005 C CE  . LYS A 0 128 . -24.910 13.458  56.879  1.00 36.53 128 A 1 
ATOM 1006 N NZ  . LYS A 0 128 . -26.391 13.488  56.768  1.00 36.53 128 A 1 
ATOM 1007 N N   . SER A 0 129 . -18.698 12.232  54.575  1.00 37.64 129 A 1 
ATOM 1008 C CA  . SER A 0 129 . -17.692 11.168  54.549  1.00 37.64 129 A 1 
ATOM 1009 C C   . SER A 0 129 . -18.030 9.939   55.401  1.00 37.64 129 A 1 
ATOM 1010 C CB  . SER A 0 129 . -16.319 11.737  54.939  1.00 37.64 129 A 1 
ATOM 1011 O O   . SER A 0 129 . -18.180 10.016  56.623  1.00 37.64 129 A 1 
ATOM 1012 O OG  . SER A 0 129 . -16.311 12.255  56.256  1.00 37.64 129 A 1 
ATOM 1013 N N   . ALA A 0 130 . -18.038 8.770   54.756  1.00 33.30 130 A 1 
ATOM 1014 C CA  . ALA A 0 130 . -18.069 7.464   55.406  1.00 33.30 130 A 1 
ATOM 1015 C C   . ALA A 0 130 . -16.704 7.140   56.053  1.00 33.30 130 A 1 
ATOM 1016 C CB  . ALA A 0 130 . -18.525 6.423   54.375  1.00 33.30 130 A 1 
ATOM 1017 O O   . ALA A 0 130 . -15.981 6.243   55.623  1.00 33.30 130 A 1 
ATOM 1018 N N   . ASN A 0 131 . -16.314 7.900   57.081  1.00 37.13 131 A 1 
ATOM 1019 C CA  . ASN A 0 131 . -15.024 7.739   57.752  1.00 37.13 131 A 1 
ATOM 1020 C C   . ASN A 0 131 . -15.055 6.586   58.772  1.00 37.13 131 A 1 
ATOM 1021 C CB  . ASN A 0 131 . -14.562 9.086   58.324  1.00 37.13 131 A 1 
ATOM 1022 O O   . ASN A 0 131 . -15.138 6.781   59.987  1.00 37.13 131 A 1 
ATOM 1023 C CG  . ASN A 0 131 . -13.088 9.077   58.697  1.00 37.13 131 A 1 
ATOM 1024 N ND2 . ASN A 0 131 . -12.564 10.207  59.108  1.00 37.13 131 A 1 
ATOM 1025 O OD1 . ASN A 0 131 . -12.373 8.092   58.602  1.00 37.13 131 A 1 
ATOM 1026 N N   . SER A 0 132 . -15.019 5.355   58.263  1.00 32.57 132 A 1 
ATOM 1027 C CA  . SER A 0 132 . -14.933 4.152   59.084  1.00 32.57 132 A 1 
ATOM 1028 C C   . SER A 0 132 . -13.571 4.033   59.780  1.00 32.57 132 A 1 
ATOM 1029 C CB  . SER A 0 132 . -15.180 2.908   58.222  1.00 32.57 132 A 1 
ATOM 1030 O O   . SER A 0 132 . -12.534 4.051   59.121  1.00 32.57 132 A 1 
ATOM 1031 O OG  . SER A 0 132 . -14.171 2.774   57.240  1.00 32.57 132 A 1 
ATOM 1032 N N   . SER A 0 133 . -13.581 3.738   61.084  1.00 33.39 133 A 1 
ATOM 1033 C CA  . SER A 0 133 . -12.437 3.183   61.827  1.00 33.39 133 A 1 
ATOM 1034 C C   . SER A 0 133 . -11.156 4.047   61.900  1.00 33.39 133 A 1 
ATOM 1035 C CB  . SER A 0 133 . -12.149 1.759   61.299  1.00 33.39 133 A 1 
ATOM 1036 O O   . SER A 0 133 . -10.197 3.833   61.150  1.00 33.39 133 A 1 
ATOM 1037 O OG  . SER A 0 133 . -10.884 1.293   61.722  1.00 33.39 133 A 1 
ATOM 1038 N N   . LYS A 0 134 . -11.028 4.831   62.984  1.00 36.14 134 A 1 
ATOM 1039 C CA  . LYS A 0 134 . -9.820  4.789   63.842  1.00 36.14 134 A 1 
ATOM 1040 C C   . LYS A 0 134 . -10.029 5.399   65.230  1.00 36.14 134 A 1 
ATOM 1041 C CB  . LYS A 0 134 . -8.600  5.427   63.143  1.00 36.14 134 A 1 
ATOM 1042 O O   . LYS A 0 134 . -10.777 6.351   65.404  1.00 36.14 134 A 1 
ATOM 1043 C CG  . LYS A 0 134 . -7.569  4.338   62.782  1.00 36.14 134 A 1 
ATOM 1044 C CD  . LYS A 0 134 . -6.682  4.768   61.611  1.00 36.14 134 A 1 
ATOM 1045 C CE  . LYS A 0 134 . -5.845  3.578   61.131  1.00 36.14 134 A 1 
ATOM 1046 N NZ  . LYS A 0 134 . -5.183  3.882   59.839  1.00 36.14 134 A 1 
ATOM 1047 N N   . ASN A 0 135 . -9.330  4.829   66.211  1.00 32.76 135 A 1 
ATOM 1048 C CA  . ASN A 0 135 . -9.374  5.240   67.614  1.00 32.76 135 A 1 
ATOM 1049 C C   . ASN A 0 135 . -8.829  6.662   67.814  1.00 32.76 135 A 1 
ATOM 1050 C CB  . ASN A 0 135 . -8.493  4.285   68.451  1.00 32.76 135 A 1 
ATOM 1051 O O   . ASN A 0 135 . -7.660  6.887   67.517  1.00 32.76 135 A 1 
ATOM 1052 C CG  . ASN A 0 135 . -8.858  2.824   68.326  1.00 32.76 135 A 1 
ATOM 1053 N ND2 . ASN A 0 135 . -7.940  1.983   67.906  1.00 32.76 135 A 1 
ATOM 1054 O OD1 . ASN A 0 135 . -9.969  2.415   68.586  1.00 32.76 135 A 1 
ATOM 1055 N N   . TYR A 0 136 . -9.596  7.535   68.471  1.00 35.19 136 A 1 
ATOM 1056 C CA  . TYR A 0 136 . -9.052  8.485   69.448  1.00 35.19 136 A 1 
ATOM 1057 C C   . TYR A 0 136 . -10.033 8.665   70.609  1.00 35.19 136 A 1 
ATOM 1058 C CB  . TYR A 0 136 . -8.641  9.827   68.817  1.00 35.19 136 A 1 
ATOM 1059 O O   . TYR A 0 136 . -11.233 8.826   70.414  1.00 35.19 136 A 1 
ATOM 1060 C CG  . TYR A 0 136 . -7.189  9.824   68.374  1.00 35.19 136 A 1 
ATOM 1061 C CD1 . TYR A 0 136 . -6.166  9.817   69.344  1.00 35.19 136 A 1 
ATOM 1062 C CD2 . TYR A 0 136 . -6.861  9.733   67.007  1.00 35.19 136 A 1 
ATOM 1063 C CE1 . TYR A 0 136 . -4.820  9.674   68.954  1.00 35.19 136 A 1 
ATOM 1064 C CE2 . TYR A 0 136 . -5.517  9.588   66.613  1.00 35.19 136 A 1 
ATOM 1065 O OH  . TYR A 0 136 . -3.205  9.365   67.204  1.00 35.19 136 A 1 
ATOM 1066 C CZ  . TYR A 0 136 . -4.498  9.542   67.586  1.00 35.19 136 A 1 
ATOM 1067 N N   . SER A 0 137 . -9.510  8.585   71.831  1.00 30.64 137 A 1 
ATOM 1068 C CA  . SER A 0 137 . -10.280 8.637   73.073  1.00 30.64 137 A 1 
ATOM 1069 C C   . SER A 0 137 . -10.424 10.068  73.591  1.00 30.64 137 A 1 
ATOM 1070 C CB  . SER A 0 137 . -9.565  7.782   74.128  1.00 30.64 137 A 1 
ATOM 1071 O O   . SER A 0 137 . -9.415  10.702  73.903  1.00 30.64 137 A 1 
ATOM 1072 O OG  . SER A 0 137 . -8.212  8.194   74.238  1.00 30.64 137 A 1 
ATOM 1073 N N   . ALA A 0 138 . -11.658 10.529  73.785  1.00 36.16 138 A 1 
ATOM 1074 C CA  . ALA A 0 138 . -11.978 11.713  74.580  1.00 36.16 138 A 1 
ATOM 1075 C C   . ALA A 0 138 . -13.226 11.420  75.431  1.00 36.16 138 A 1 
ATOM 1076 C CB  . ALA A 0 138 . -12.168 12.913  73.645  1.00 36.16 138 A 1 
ATOM 1077 O O   . ALA A 0 138 . -14.263 11.048  74.887  1.00 36.16 138 A 1 
ATOM 1078 N N   . SER A 0 139 . -13.106 11.533  76.759  1.00 32.54 139 A 1 
ATOM 1079 C CA  . SER A 0 139 . -14.233 11.362  77.690  1.00 32.54 139 A 1 
ATOM 1080 C C   . SER A 0 139 . -15.041 12.650  77.794  1.00 32.54 139 A 1 
ATOM 1081 C CB  . SER A 0 139 . -13.757 10.971  79.097  1.00 32.54 139 A 1 
ATOM 1082 O O   . SER A 0 139 . -14.456 13.730  77.857  1.00 32.54 139 A 1 
ATOM 1083 O OG  . SER A 0 139 . -14.854 10.566  79.898  1.00 32.54 139 A 1 
ATOM 1084 N N   . ALA A 0 140 . -16.362 12.509  77.867  1.00 38.92 140 A 1 
ATOM 1085 C CA  . ALA A 0 140 . -17.291 13.537  78.322  1.00 38.92 140 A 1 
ATOM 1086 C C   . ALA A 0 140 . -18.522 12.861  78.958  1.00 38.92 140 A 1 
ATOM 1087 C CB  . ALA A 0 140 . -17.632 14.485  77.164  1.00 38.92 140 A 1 
ATOM 1088 O O   . ALA A 0 140 . -19.598 12.808  78.371  1.00 38.92 140 A 1 
ATOM 1089 N N   . ASP A 0 141 . -18.276 12.238  80.111  1.00 38.14 141 A 1 
ATOM 1090 C CA  . ASP A 0 141 . -19.040 12.345  81.363  1.00 38.14 141 A 1 
ATOM 1091 C C   . ASP A 0 141 . -20.585 12.383  81.240  1.00 38.14 141 A 1 
ATOM 1092 C CB  . ASP A 0 141 . -18.442 13.527  82.153  1.00 38.14 141 A 1 
ATOM 1093 O O   . ASP A 0 141 . -21.173 13.354  80.772  1.00 38.14 141 A 1 
ATOM 1094 C CG  . ASP A 0 141 . -16.908 13.433  82.348  1.00 38.14 141 A 1 
ATOM 1095 O OD1 . ASP A 0 141 . -16.290 12.395  81.984  1.00 38.14 141 A 1 
ATOM 1096 O OD2 . ASP A 0 141 . -16.325 14.445  82.792  1.00 38.14 141 A 1 
ATOM 1097 N N   . THR A 0 142 . -21.307 11.290  81.518  1.00 30.58 142 A 1 
ATOM 1098 C CA  . THR A 0 142 . -21.661 10.720  82.847  1.00 30.58 142 A 1 
ATOM 1099 C C   . THR A 0 142 . -22.600 11.574  83.706  1.00 30.58 142 A 1 
ATOM 1100 C CB  . THR A 0 142 . -20.511 10.230  83.749  1.00 30.58 142 A 1 
ATOM 1101 O O   . THR A 0 142 . -22.219 12.637  84.179  1.00 30.58 142 A 1 
ATOM 1102 C CG2 . THR A 0 142 . -19.653 9.127   83.127  1.00 30.58 142 A 1 
ATOM 1103 O OG1 . THR A 0 142 . -19.694 11.282  84.193  1.00 30.58 142 A 1 
ATOM 1104 N N   . ASP A 0 143 . -23.779 11.008  83.985  1.00 34.90 143 A 1 
ATOM 1105 C CA  . ASP A 0 143 . -24.602 11.144  85.197  1.00 34.90 143 A 1 
ATOM 1106 C C   . ASP A 0 143 . -24.524 12.449  86.022  1.00 34.90 143 A 1 
ATOM 1107 C CB  . ASP A 0 143 . -24.295 9.947   86.125  1.00 34.90 143 A 1 
ATOM 1108 O O   . ASP A 0 143 . -23.700 12.573  86.927  1.00 34.90 143 A 1 
ATOM 1109 C CG  . ASP A 0 143 . -24.505 8.576   85.478  1.00 34.90 143 A 1 
ATOM 1110 O OD1 . ASP A 0 143 . -25.383 8.478   84.592  1.00 34.90 143 A 1 
ATOM 1111 O OD2 . ASP A 0 143 . -23.790 7.632   85.881  1.00 34.90 143 A 1 
ATOM 1112 N N   . GLU A 0 144 . -25.535 13.321  85.898  1.00 33.05 144 A 1 
ATOM 1113 C CA  . GLU A 0 144 . -25.943 14.170  87.029  1.00 33.05 144 A 1 
ATOM 1114 C C   . GLU A 0 144 . -27.458 14.114  87.280  1.00 33.05 144 A 1 
ATOM 1115 C CB  . GLU A 0 144 . -25.387 15.603  86.945  1.00 33.05 144 A 1 
ATOM 1116 O O   . GLU A 0 144 . -28.282 14.598  86.505  1.00 33.05 144 A 1 
ATOM 1117 C CG  . GLU A 0 144 . -25.613 16.293  88.305  1.00 33.05 144 A 1 
ATOM 1118 C CD  . GLU A 0 144 . -24.790 17.572  88.523  1.00 33.05 144 A 1 
ATOM 1119 O OE1 . GLU A 0 144 . -24.312 17.743  89.671  1.00 33.05 144 A 1 
ATOM 1120 O OE2 . GLU A 0 144 . -24.729 18.410  87.598  1.00 33.05 144 A 1 
ATOM 1121 N N   . ALA A 0 145 . -27.834 13.508  88.409  1.00 32.26 145 A 1 
ATOM 1122 C CA  . ALA A 0 145 . -29.219 13.329  88.825  1.00 32.26 145 A 1 
ATOM 1123 C C   . ALA A 0 145 . -29.572 14.240  90.011  1.00 32.26 145 A 1 
ATOM 1124 C CB  . ALA A 0 145 . -29.441 11.841  89.138  1.00 32.26 145 A 1 
ATOM 1125 O O   . ALA A 0 145 . -29.350 13.879  91.170  1.00 32.26 145 A 1 
ATOM 1126 N N   . SER A 0 146 . -30.203 15.391  89.752  1.00 31.76 146 A 1 
ATOM 1127 C CA  . SER A 0 146 . -30.849 16.174  90.814  1.00 31.76 146 A 1 
ATOM 1128 C C   . SER A 0 146 . -31.938 17.123  90.311  1.00 31.76 146 A 1 
ATOM 1129 C CB  . SER A 0 146 . -29.805 16.995  91.580  1.00 31.76 146 A 1 
ATOM 1130 O O   . SER A 0 146 . -31.643 18.127  89.679  1.00 31.76 146 A 1 
ATOM 1131 O OG  . SER A 0 146 . -30.396 17.581  92.731  1.00 31.76 146 A 1 
ATOM 1132 N N   . TRP A 0 147 . -33.187 16.863  90.714  1.00 33.44 147 A 1 
ATOM 1133 C CA  . TRP A 0 147 . -34.040 17.863  91.378  1.00 33.44 147 A 1 
ATOM 1134 C C   . TRP A 0 147 . -35.169 17.152  92.142  1.00 33.44 147 A 1 
ATOM 1135 C CB  . TRP A 0 147 . -34.546 18.969  90.422  1.00 33.44 147 A 1 
ATOM 1136 O O   . TRP A 0 147 . -36.220 16.803  91.607  1.00 33.44 147 A 1 
ATOM 1137 C CG  . TRP A 0 147 . -33.896 20.324  90.584  1.00 33.44 147 A 1 
ATOM 1138 C CD1 . TRP A 0 147 . -32.657 20.569  91.076  1.00 33.44 147 A 1 
ATOM 1139 C CD2 . TRP A 0 147 . -34.410 21.640  90.189  1.00 33.44 147 A 1 
ATOM 1140 C CE2 . TRP A 0 147 . -33.419 22.627  90.482  1.00 33.44 147 A 1 
ATOM 1141 C CE3 . TRP A 0 147 . -35.599 22.101  89.580  1.00 33.44 147 A 1 
ATOM 1142 N NE1 . TRP A 0 147 . -32.376 21.917  91.026  1.00 33.44 147 A 1 
ATOM 1143 C CH2 . TRP A 0 147 . -34.784 24.410  89.586  1.00 33.44 147 A 1 
ATOM 1144 C CZ2 . TRP A 0 147 . -33.590 23.988  90.192  1.00 33.44 147 A 1 
ATOM 1145 C CZ3 . TRP A 0 147 . -35.784 23.467  89.282  1.00 33.44 147 A 1 
ATOM 1146 N N   . LYS A 0 148 . -34.929 16.889  93.433  1.00 31.58 148 A 1 
ATOM 1147 C CA  . LYS A 0 148 . -35.937 16.346  94.357  1.00 31.58 148 A 1 
ATOM 1148 C C   . LYS A 0 148 . -36.752 17.477  94.987  1.00 31.58 148 A 1 
ATOM 1149 C CB  . LYS A 0 148 . -35.273 15.541  95.490  1.00 31.58 148 A 1 
ATOM 1150 O O   . LYS A 0 148 . -36.172 18.357  95.612  1.00 31.58 148 A 1 
ATOM 1151 C CG  . LYS A 0 148 . -34.775 14.149  95.084  1.00 31.58 148 A 1 
ATOM 1152 C CD  . LYS A 0 148 . -34.154 13.449  96.303  1.00 31.58 148 A 1 
ATOM 1153 C CE  . LYS A 0 148 . -33.712 12.028  95.936  1.00 31.58 148 A 1 
ATOM 1154 N NZ  . LYS A 0 148 . -32.971 11.375  97.044  1.00 31.58 148 A 1 
ATOM 1155 N N   . GLY A 0 149 . -38.079 17.333  94.988  1.00 29.15 149 A 1 
ATOM 1156 C CA  . GLY A 0 149 . -38.965 18.022  95.937  1.00 29.15 149 A 1 
ATOM 1157 C C   . GLY A 0 149 . -39.908 19.053  95.317  1.00 29.15 149 A 1 
ATOM 1158 O O   . GLY A 0 149 . -39.614 20.240  95.314  1.00 29.15 149 A 1 
ATOM 1159 N N   . GLY A 0 150 . -41.085 18.598  94.876  1.00 34.62 150 A 1 
ATOM 1160 C CA  . GLY A 0 150 . -42.144 19.462  94.331  1.00 34.62 150 A 1 
ATOM 1161 C C   . GLY A 0 150 . -43.557 18.875  94.441  1.00 34.62 150 A 1 
ATOM 1162 O O   . GLY A 0 150 . -44.435 19.232  93.667  1.00 34.62 150 A 1 
ATOM 1163 N N   . ALA A 0 151 . -43.785 17.933  95.362  1.00 32.42 151 A 1 
ATOM 1164 C CA  . ALA A 0 151 . -45.059 17.224  95.468  1.00 32.42 151 A 1 
ATOM 1165 C C   . ALA A 0 151 . -46.145 18.084  96.144  1.00 32.42 151 A 1 
ATOM 1166 C CB  . ALA A 0 151 . -44.821 15.893  96.197  1.00 32.42 151 A 1 
ATOM 1167 O O   . ALA A 0 151 . -46.264 18.086  97.370  1.00 32.42 151 A 1 
ATOM 1168 N N   . GLN A 0 152 . -46.975 18.767  95.349  1.00 36.66 152 A 1 
ATOM 1169 C CA  . GLN A 0 152 . -48.259 19.293  95.816  1.00 36.66 152 A 1 
ATOM 1170 C C   . GLN A 0 152 . -49.344 19.150  94.737  1.00 36.66 152 A 1 
ATOM 1171 C CB  . GLN A 0 152 . -48.108 20.731  96.345  1.00 36.66 152 A 1 
ATOM 1172 O O   . GLN A 0 152 . -49.117 19.410  93.562  1.00 36.66 152 A 1 
ATOM 1173 C CG  . GLN A 0 152 . -49.171 21.011  97.419  1.00 36.66 152 A 1 
ATOM 1174 C CD  . GLN A 0 152 . -48.993 22.373  98.077  1.00 36.66 152 A 1 
ATOM 1175 N NE2 . GLN A 0 152 . -49.726 23.377  97.651  1.00 36.66 152 A 1 
ATOM 1176 O OE1 . GLN A 0 152 . -48.210 22.560  98.995  1.00 36.66 152 A 1 
ATOM 1177 N N   . MET A 0 153 . -50.519 18.680  95.154  1.00 32.52 153 A 1 
ATOM 1178 C CA  . MET A 0 153 . -51.643 18.306  94.287  1.00 32.52 153 A 1 
ATOM 1179 C C   . MET A 0 153 . -52.441 19.536  93.823  1.00 32.52 153 A 1 
ATOM 1180 C CB  . MET A 0 153 . -52.595 17.401  95.098  1.00 32.52 153 A 1 
ATOM 1181 O O   . MET A 0 153 . -52.593 20.470  94.610  1.00 32.52 153 A 1 
ATOM 1182 C CG  . MET A 0 153 . -51.946 16.154  95.723  1.00 32.52 153 A 1 
ATOM 1183 S SD  . MET A 0 153 . -52.738 15.593  97.260  1.00 32.52 153 A 1 
ATOM 1184 C CE  . MET A 0 153 . -54.297 14.933  96.611  1.00 32.52 153 A 1 
ATOM 1185 N N   . SER A 0 154 . -53.080 19.470  92.645  1.00 31.50 154 A 1 
ATOM 1186 C CA  . SER A 0 154 . -54.559 19.409  92.564  1.00 31.50 154 A 1 
ATOM 1187 C C   . SER A 0 154 . -55.112 19.472  91.125  1.00 31.50 154 A 1 
ATOM 1188 C CB  . SER A 0 154 . -55.252 20.511  93.386  1.00 31.50 154 A 1 
ATOM 1189 O O   . SER A 0 154 . -55.390 20.556  90.627  1.00 31.50 154 A 1 
ATOM 1190 O OG  . SER A 0 154 . -56.655 20.358  93.297  1.00 31.50 154 A 1 
ATOM 1191 N N   . GLY A 0 155 . -55.384 18.299  90.542  1.00 27.97 155 A 1 
ATOM 1192 C CA  . GLY A 0 155 . -56.589 18.011  89.745  1.00 27.97 155 A 1 
ATOM 1193 C C   . GLY A 0 155 . -56.902 18.834  88.489  1.00 27.97 155 A 1 
ATOM 1194 O O   . GLY A 0 155 . -57.582 19.851  88.586  1.00 27.97 155 A 1 
ATOM 1195 N N   . TYR A 0 156 . -56.572 18.253  87.335  1.00 30.88 156 A 1 
ATOM 1196 C CA  . TYR A 0 156 . -57.454 18.197  86.162  1.00 30.88 156 A 1 
ATOM 1197 C C   . TYR A 0 156 . -57.541 16.732  85.672  1.00 30.88 156 A 1 
ATOM 1198 C CB  . TYR A 0 156 . -57.038 19.236  85.099  1.00 30.88 156 A 1 
ATOM 1199 O O   . TYR A 0 156 . -57.012 15.843  86.343  1.00 30.88 156 A 1 
ATOM 1200 C CG  . TYR A 0 156 . -57.613 20.604  85.424  1.00 30.88 156 A 1 
ATOM 1201 C CD1 . TYR A 0 156 . -58.982 20.850  85.193  1.00 30.88 156 A 1 
ATOM 1202 C CD2 . TYR A 0 156 . -56.822 21.581  86.058  1.00 30.88 156 A 1 
ATOM 1203 C CE1 . TYR A 0 156 . -59.574 22.044  85.648  1.00 30.88 156 A 1 
ATOM 1204 C CE2 . TYR A 0 156 . -57.405 22.783  86.504  1.00 30.88 156 A 1 
ATOM 1205 O OH  . TYR A 0 156 . -59.356 24.146  86.794  1.00 30.88 156 A 1 
ATOM 1206 C CZ  . TYR A 0 156 . -58.788 23.004  86.319  1.00 30.88 156 A 1 
ATOM 1207 N N   . ASP A 0 157 . -58.304 16.521  84.603  1.00 32.90 157 A 1 
ATOM 1208 C CA  . ASP A 0 157 . -58.679 15.292  83.871  1.00 32.90 157 A 1 
ATOM 1209 C C   . ASP A 0 157 . -57.603 14.194  83.676  1.00 32.90 157 A 1 
ATOM 1210 C CB  . ASP A 0 157 . -59.303 15.709  82.514  1.00 32.90 157 A 1 
ATOM 1211 O O   . ASP A 0 157 . -56.407 14.380  83.901  1.00 32.90 157 A 1 
ATOM 1212 C CG  . ASP A 0 157 . -58.901 17.130  82.093  1.00 32.90 157 A 1 
ATOM 1213 O OD1 . ASP A 0 157 . -57.812 17.286  81.504  1.00 32.90 157 A 1 
ATOM 1214 O OD2 . ASP A 0 157 . -59.579 18.072  82.575  1.00 32.90 157 A 1 
ATOM 1215 N N   . ASN A 0 158 . -58.063 12.989  83.308  1.00 32.52 158 A 1 
ATOM 1216 C CA  . ASN A 0 158 . -57.318 11.726  83.430  1.00 32.52 158 A 1 
ATOM 1217 C C   . ASN A 0 158 . -57.199 10.969  82.084  1.00 32.52 158 A 1 
ATOM 1218 C CB  . ASN A 0 158 . -57.968 10.921  84.571  1.00 32.52 158 A 1 
ATOM 1219 O O   . ASN A 0 158 . -57.135 9.738   82.046  1.00 32.52 158 A 1 
ATOM 1220 C CG  . ASN A 0 158 . -57.122 9.757   85.055  1.00 32.52 158 A 1 
ATOM 1221 N ND2 . ASN A 0 158 . -57.628 8.550   84.966  1.00 32.52 158 A 1 
ATOM 1222 O OD1 . ASN A 0 158 . -56.022 9.903   85.564  1.00 32.52 158 A 1 
ATOM 1223 N N   . ASP A 0 159 . -57.160 11.718  80.981  1.00 38.08 159 A 1 
ATOM 1224 C CA  . ASP A 0 159 . -57.431 11.227  79.623  1.00 38.08 159 A 1 
ATOM 1225 C C   . ASP A 0 159 . -56.121 11.006  78.838  1.00 38.08 159 A 1 
ATOM 1226 C CB  . ASP A 0 159 . -58.419 12.185  78.927  1.00 38.08 159 A 1 
ATOM 1227 O O   . ASP A 0 159 . -55.810 11.697  77.870  1.00 38.08 159 A 1 
ATOM 1228 C CG  . ASP A 0 159 . -59.756 12.372  79.668  1.00 38.08 159 A 1 
ATOM 1229 O OD1 . ASP A 0 159 . -60.015 11.637  80.653  1.00 38.08 159 A 1 
ATOM 1230 O OD2 . ASP A 0 159 . -60.501 13.289  79.268  1.00 38.08 159 A 1 
ATOM 1231 N N   . ALA A 0 160 . -55.284 10.073  79.311  1.00 31.51 160 A 1 
ATOM 1232 C CA  . ALA A 0 160 . -53.846 10.082  79.009  1.00 31.51 160 A 1 
ATOM 1233 C C   . ALA A 0 160 . -53.243 8.758   78.476  1.00 31.51 160 A 1 
ATOM 1234 C CB  . ALA A 0 160 . -53.123 10.622  80.254  1.00 31.51 160 A 1 
ATOM 1235 O O   . ALA A 0 160 . -52.254 8.278   79.031  1.00 31.51 160 A 1 
ATOM 1236 N N   . TRP A 0 161 . -53.776 8.173   77.388  1.00 43.07 161 A 1 
ATOM 1237 C CA  . TRP A 0 161 . -53.029 7.162   76.595  1.00 43.07 161 A 1 
ATOM 1238 C C   . TRP A 0 161 . -53.444 6.999   75.114  1.00 43.07 161 A 1 
ATOM 1239 C CB  . TRP A 0 161 . -52.924 5.802   77.319  1.00 43.07 161 A 1 
ATOM 1240 O O   . TRP A 0 161 . -53.426 5.891   74.575  1.00 43.07 161 A 1 
ATOM 1241 C CG  . TRP A 0 161 . -54.182 5.027   77.545  1.00 43.07 161 A 1 
ATOM 1242 C CD1 . TRP A 0 161 . -55.111 5.306   78.485  1.00 43.07 161 A 1 
ATOM 1243 C CD2 . TRP A 0 161 . -54.647 3.817   76.865  1.00 43.07 161 A 1 
ATOM 1244 C CE2 . TRP A 0 161 . -55.872 3.408   77.470  1.00 43.07 161 A 1 
ATOM 1245 C CE3 . TRP A 0 161 . -54.164 3.027   75.796  1.00 43.07 161 A 1 
ATOM 1246 N NE1 . TRP A 0 161 . -56.117 4.362   78.435  1.00 43.07 161 A 1 
ATOM 1247 C CH2 . TRP A 0 161 . -56.064 1.503   75.989  1.00 43.07 161 A 1 
ATOM 1248 C CZ2 . TRP A 0 161 . -56.574 2.269   77.051  1.00 43.07 161 A 1 
ATOM 1249 C CZ3 . TRP A 0 161 . -54.865 1.885   75.360  1.00 43.07 161 A 1 
ATOM 1250 N N   . ALA A 0 162 . -53.738 8.091   74.400  1.00 42.99 162 A 1 
ATOM 1251 C CA  . ALA A 0 162 . -53.827 8.037   72.936  1.00 42.99 162 A 1 
ATOM 1252 C C   . ALA A 0 162 . -52.446 7.709   72.324  1.00 42.99 162 A 1 
ATOM 1253 C CB  . ALA A 0 162 . -54.399 9.362   72.414  1.00 42.99 162 A 1 
ATOM 1254 O O   . ALA A 0 162 . -51.564 8.566   72.255  1.00 42.99 162 A 1 
ATOM 1255 N N   . LYS A 0 163 . -52.237 6.460   71.884  1.00 43.41 163 A 1 
ATOM 1256 C CA  . LYS A 0 163 . -51.032 6.062   71.138  1.00 43.41 163 A 1 
ATOM 1257 C C   . LYS A 0 163 . -51.102 6.628   69.722  1.00 43.41 163 A 1 
ATOM 1258 C CB  . LYS A 0 163 . -50.868 4.536   71.097  1.00 43.41 163 A 1 
ATOM 1259 O O   . LYS A 0 163 . -51.700 6.015   68.840  1.00 43.41 163 A 1 
ATOM 1260 C CG  . LYS A 0 163 . -50.383 3.945   72.425  1.00 43.41 163 A 1 
ATOM 1261 C CD  . LYS A 0 163 . -50.132 2.448   72.223  1.00 43.41 163 A 1 
ATOM 1262 C CE  . LYS A 0 163 . -49.600 1.796   73.499  1.00 43.41 163 A 1 
ATOM 1263 N NZ  . LYS A 0 163 . -49.368 0.350   73.270  1.00 43.41 163 A 1 
ATOM 1264 N N   . GLN A 0 164 . -50.495 7.794   69.524  1.00 49.82 164 A 1 
ATOM 1265 C CA  . GLN A 0 164 . -50.344 8.402   68.205  1.00 49.82 164 A 1 
ATOM 1266 C C   . GLN A 0 164 . -49.633 7.426   67.257  1.00 49.82 164 A 1 
ATOM 1267 C CB  . GLN A 0 164 . -49.569 9.726   68.320  1.00 49.82 164 A 1 
ATOM 1268 O O   . GLN A 0 164 . -48.608 6.840   67.610  1.00 49.82 164 A 1 
ATOM 1269 C CG  . GLN A 0 164 . -50.341 10.779  69.134  1.00 49.82 164 A 1 
ATOM 1270 C CD  . GLN A 0 164 . -49.559 12.080  69.284  1.00 49.82 164 A 1 
ATOM 1271 N NE2 . GLN A 0 164 . -50.078 13.195  68.816  1.00 49.82 164 A 1 
ATOM 1272 O OE1 . GLN A 0 164 . -48.468 12.123  69.830  1.00 49.82 164 A 1 
ATOM 1273 N N   . ALA A 0 165 . -50.192 7.249   66.062  1.00 50.56 165 A 1 
ATOM 1274 C CA  . ALA A 0 165 . -49.462 6.672   64.946  1.00 50.56 165 A 1 
ATOM 1275 C C   . ALA A 0 165 . -48.701 7.804   64.241  1.00 50.56 165 A 1 
ATOM 1276 C CB  . ALA A 0 165 . -50.432 5.920   64.030  1.00 50.56 165 A 1 
ATOM 1277 O O   . ALA A 0 165 . -49.241 8.899   64.071  1.00 50.56 165 A 1 
ATOM 1278 N N   . TYR A 0 166 . -47.452 7.541   63.873  1.00 53.46 166 A 1 
ATOM 1279 C CA  . TYR A 0 166 . -46.623 8.460   63.097  1.00 53.46 166 A 1 
ATOM 1280 C C   . TYR A 0 166 . -46.685 8.051   61.629  1.00 53.46 166 A 1 
ATOM 1281 C CB  . TYR A 0 166 . -45.186 8.449   63.639  1.00 53.46 166 A 1 
ATOM 1282 O O   . TYR A 0 166 . -46.645 6.853   61.345  1.00 53.46 166 A 1 
ATOM 1283 C CG  . TYR A 0 166 . -45.093 8.932   65.076  1.00 53.46 166 A 1 
ATOM 1284 C CD1 . TYR A 0 166 . -45.104 10.314  65.342  1.00 53.46 166 A 1 
ATOM 1285 C CD2 . TYR A 0 166 . -45.062 8.011   66.143  1.00 53.46 166 A 1 
ATOM 1286 C CE1 . TYR A 0 166 . -45.109 10.780  66.672  1.00 53.46 166 A 1 
ATOM 1287 C CE2 . TYR A 0 166 . -45.061 8.472   67.474  1.00 53.46 166 A 1 
ATOM 1288 O OH  . TYR A 0 166 . -45.137 10.297  69.025  1.00 53.46 166 A 1 
ATOM 1289 C CZ  . TYR A 0 166 . -45.095 9.857   67.740  1.00 53.46 166 A 1 
ATOM 1290 N N   . GLY A 0 167 . -46.786 9.035   60.735  1.00 56.36 167 A 1 
ATOM 1291 C CA  . GLY A 0 167 . -46.401 8.854   59.342  1.00 56.36 167 A 1 
ATOM 1292 C C   . GLY A 0 167 . -44.885 8.989   59.226  1.00 56.36 167 A 1 
ATOM 1293 O O   . GLY A 0 167 . -44.298 9.882   59.847  1.00 56.36 167 A 1 
ATOM 1294 N N   . GLU A 0 168 . -44.254 8.104   58.462  1.00 65.42 168 A 1 
ATOM 1295 C CA  . GLU A 0 168 . -42.868 8.276   58.022  1.00 65.42 168 A 1 
ATOM 1296 C C   . GLU A 0 168 . -42.837 8.170   56.499  1.00 65.42 168 A 1 
ATOM 1297 C CB  . GLU A 0 168 . -41.911 7.266   58.694  1.00 65.42 168 A 1 
ATOM 1298 O O   . GLU A 0 168 . -43.143 7.113   55.954  1.00 65.42 168 A 1 
ATOM 1299 C CG  . GLU A 0 168 . -41.950 7.340   60.233  1.00 65.42 168 A 1 
ATOM 1300 C CD  . GLU A 0 168 . -40.746 6.700   60.948  1.00 65.42 168 A 1 
ATOM 1301 O OE1 . GLU A 0 168 . -40.487 7.097   62.113  1.00 65.42 168 A 1 
ATOM 1302 O OE2 . GLU A 0 168 . -39.927 5.973   60.348  1.00 65.42 168 A 1 
ATOM 1303 N N   . ASP A 0 169 . -42.482 9.268   55.841  1.00 61.78 169 A 1 
ATOM 1304 C CA  . ASP A 0 169 . -42.215 9.339   54.407  1.00 61.78 169 A 1 
ATOM 1305 C C   . ASP A 0 169 . -40.683 9.310   54.236  1.00 61.78 169 A 1 
ATOM 1306 C CB  . ASP A 0 169 . -42.893 10.605  53.865  1.00 61.78 169 A 1 
ATOM 1307 O O   . ASP A 0 169 . -39.943 9.928   55.012  1.00 61.78 169 A 1 
ATOM 1308 C CG  . ASP A 0 169 . -42.837 10.763  52.346  1.00 61.78 169 A 1 
ATOM 1309 O OD1 . ASP A 0 169 . -41.899 10.183  51.752  1.00 61.78 169 A 1 
ATOM 1310 O OD2 . ASP A 0 169 . -43.730 11.467  51.820  1.00 61.78 169 A 1 
ATOM 1311 N N   . THR A 0 170 . -40.185 8.476   53.320  1.00 65.48 170 A 1 
ATOM 1312 C CA  . THR A 0 170 . -38.743 8.183   53.194  1.00 65.48 170 A 1 
ATOM 1313 C C   . THR A 0 170 . -38.301 8.006   51.745  1.00 65.48 170 A 1 
ATOM 1314 C CB  . THR A 0 170 . -38.259 7.044   54.121  1.00 65.48 170 A 1 
ATOM 1315 O O   . THR A 0 170 . -37.622 7.044   51.382  1.00 65.48 170 A 1 
ATOM 1316 C CG2 . THR A 0 170 . -38.079 7.508   55.567  1.00 65.48 170 A 1 
ATOM 1317 O OG1 . THR A 0 170 . -39.130 5.933   54.197  1.00 65.48 170 A 1 
ATOM 1318 N N   . ASP A 0 171 . -38.676 8.986   50.938  1.00 70.16 171 A 1 
ATOM 1319 C CA  . ASP A 0 171 . -38.294 9.159   49.545  1.00 70.16 171 A 1 
ATOM 1320 C C   . ASP A 0 171 . -36.761 9.270   49.347  1.00 70.16 171 A 1 
ATOM 1321 C CB  . ASP A 0 171 . -39.041 10.423  49.089  1.00 70.16 171 A 1 
ATOM 1322 O O   . ASP A 0 171 . -36.087 10.140  49.908  1.00 70.16 171 A 1 
ATOM 1323 C CG  . ASP A 0 171 . -39.317 10.466  47.600  1.00 70.16 171 A 1 
ATOM 1324 O OD1 . ASP A 0 171 . -39.495 9.405   46.977  1.00 70.16 171 A 1 
ATOM 1325 O OD2 . ASP A 0 171 . -39.251 11.582  47.038  1.00 70.16 171 A 1 
ATOM 1326 N N   . ASN A 0 172 . -36.167 8.389   48.537  1.00 71.43 172 A 1 
ATOM 1327 C CA  . ASN A 0 172 . -34.746 8.456   48.170  1.00 71.43 172 A 1 
ATOM 1328 C C   . ASN A 0 172 . -34.597 8.436   46.648  1.00 71.43 172 A 1 
ATOM 1329 C CB  . ASN A 0 172 . -33.946 7.320   48.834  1.00 71.43 172 A 1 
ATOM 1330 O O   . ASN A 0 172 . -34.941 7.448   45.996  1.00 71.43 172 A 1 
ATOM 1331 C CG  . ASN A 0 172 . -33.835 7.461   50.341  1.00 71.43 172 A 1 
ATOM 1332 N ND2 . ASN A 0 172 . -34.821 7.025   51.083  1.00 71.43 172 A 1 
ATOM 1333 O OD1 . ASN A 0 172 . -32.843 7.919   50.888  1.00 71.43 172 A 1 
ATOM 1334 N N   . ARG A 0 173 . -34.055 9.521   46.088  1.00 73.46 173 A 1 
ATOM 1335 C CA  . ARG A 0 173 . -33.865 9.711   44.647  1.00 73.46 173 A 1 
ATOM 1336 C C   . ARG A 0 173 . -32.420 10.071  44.332  1.00 73.46 173 A 1 
ATOM 1337 C CB  . ARG A 0 173 . -34.844 10.782  44.147  1.00 73.46 173 A 1 
ATOM 1338 O O   . ARG A 0 173 . -31.944 11.122  44.750  1.00 73.46 173 A 1 
ATOM 1339 C CG  . ARG A 0 173 . -36.255 10.207  43.993  1.00 73.46 173 A 1 
ATOM 1340 C CD  . ARG A 0 173 . -37.229 11.252  43.435  1.00 73.46 173 A 1 
ATOM 1341 N NE  . ARG A 0 173 . -37.992 11.947  44.489  1.00 73.46 173 A 1 
ATOM 1342 N NH1 . ARG A 0 173 . -38.575 13.789  43.257  1.00 73.46 173 A 1 
ATOM 1343 N NH2 . ARG A 0 173 . -39.364 13.558  45.317  1.00 73.46 173 A 1 
ATOM 1344 C CZ  . ARG A 0 173 . -38.636 13.088  44.355  1.00 73.46 173 A 1 
ATOM 1345 N N   . TRP A 0 174 . -31.744 9.221   43.572  1.00 82.04 174 A 1 
ATOM 1346 C CA  . TRP A 0 174 . -30.353 9.401   43.158  1.00 82.04 174 A 1 
ATOM 1347 C C   . TRP A 0 174 . -30.223 9.261   41.647  1.00 82.04 174 A 1 
ATOM 1348 C CB  . TRP A 0 174 . -29.475 8.379   43.889  1.00 82.04 174 A 1 
ATOM 1349 O O   . TRP A 0 174 . -30.944 8.478   41.027  1.00 82.04 174 A 1 
ATOM 1350 C CG  . TRP A 0 174 . -28.056 8.241   43.417  1.00 82.04 174 A 1 
ATOM 1351 C CD1 . TRP A 0 174 . -27.003 8.965   43.855  1.00 82.04 174 A 1 
ATOM 1352 C CD2 . TRP A 0 174 . -27.513 7.323   42.418  1.00 82.04 174 A 1 
ATOM 1353 C CE2 . TRP A 0 174 . -26.092 7.446   42.417  1.00 82.04 174 A 1 
ATOM 1354 C CE3 . TRP A 0 174 . -28.074 6.375   41.535  1.00 82.04 174 A 1 
ATOM 1355 N NE1 . TRP A 0 174 . -25.841 8.511   43.260  1.00 82.04 174 A 1 
ATOM 1356 C CH2 . TRP A 0 174 . -25.859 5.652   40.802  1.00 82.04 174 A 1 
ATOM 1357 C CZ2 . TRP A 0 174 . -25.270 6.582   41.676  1.00 82.04 174 A 1 
ATOM 1358 C CZ3 . TRP A 0 174 . -27.259 5.565   40.722  1.00 82.04 174 A 1 
ATOM 1359 N N   . GLY A 0 175 . -29.261 9.966   41.061  1.00 79.56 175 A 1 
ATOM 1360 C CA  . GLY A 0 175 . -28.918 9.760   39.667  1.00 79.56 175 A 1 
ATOM 1361 C C   . GLY A 0 175 . -27.557 10.298  39.260  1.00 79.56 175 A 1 
ATOM 1362 O O   . GLY A 0 175 . -26.850 10.970  40.018  1.00 79.56 175 A 1 
ATOM 1363 N N   . LYS A 0 176 . -27.199 9.941   38.030  1.00 80.73 176 A 1 
ATOM 1364 C CA  . LYS A 0 176 . -25.975 10.315  37.335  1.00 80.73 176 A 1 
ATOM 1365 C C   . LYS A 0 176 . -26.294 10.644  35.895  1.00 80.73 176 A 1 
ATOM 1366 C CB  . LYS A 0 176 . -24.972 9.158   37.366  1.00 80.73 176 A 1 
ATOM 1367 O O   . LYS A 0 176 . -26.873 9.798   35.220  1.00 80.73 176 A 1 
ATOM 1368 C CG  . LYS A 0 176 . -24.510 8.931   38.799  1.00 80.73 176 A 1 
ATOM 1369 C CD  . LYS A 0 176 . -23.271 8.040   38.858  1.00 80.73 176 A 1 
ATOM 1370 C CE  . LYS A 0 176 . -22.664 8.365   40.214  1.00 80.73 176 A 1 
ATOM 1371 N NZ  . LYS A 0 176 . -21.262 7.941   40.349  1.00 80.73 176 A 1 
ATOM 1372 N N   . SER A 0 177 . -25.853 11.809  35.443  1.00 77.83 177 A 1 
ATOM 1373 C CA  . SER A 0 177 . -25.902 12.204  34.040  1.00 77.83 177 A 1 
ATOM 1374 C C   . SER A 0 177 . -24.491 12.491  33.521  1.00 77.83 177 A 1 
ATOM 1375 C CB  . SER A 0 177 . -26.858 13.383  33.831  1.00 77.83 177 A 1 
ATOM 1376 O O   . SER A 0 177 . -23.671 13.118  34.198  1.00 77.83 177 A 1 
ATOM 1377 O OG  . SER A 0 177 . -26.503 14.489  34.639  1.00 77.83 177 A 1 
ATOM 1378 N N   . TYR A 0 178 . -24.198 12.024  32.310  1.00 76.02 178 A 1 
ATOM 1379 C CA  . TYR A 0 178 . -23.150 12.592  31.463  1.00 76.02 178 A 1 
ATOM 1380 C C   . TYR A 0 178 . -23.848 13.344  30.331  1.00 76.02 178 A 1 
ATOM 1381 C CB  . TYR A 0 178 . -22.227 11.509  30.872  1.00 76.02 178 A 1 
ATOM 1382 O O   . TYR A 0 178 . -24.612 12.726  29.589  1.00 76.02 178 A 1 
ATOM 1383 C CG  . TYR A 0 178 . -21.406 10.695  31.856  1.00 76.02 178 A 1 
ATOM 1384 C CD1 . TYR A 0 178 . -20.082 11.057  32.168  1.00 76.02 178 A 1 
ATOM 1385 C CD2 . TYR A 0 178 . -21.967 9.544   32.430  1.00 76.02 178 A 1 
ATOM 1386 C CE1 . TYR A 0 178 . -19.332 10.273  33.068  1.00 76.02 178 A 1 
ATOM 1387 C CE2 . TYR A 0 178 . -21.226 8.746   33.321  1.00 76.02 178 A 1 
ATOM 1388 O OH  . TYR A 0 178 . -19.199 8.398   34.561  1.00 76.02 178 A 1 
ATOM 1389 C CZ  . TYR A 0 178 . -19.907 9.119   33.651  1.00 76.02 178 A 1 
ATOM 1390 N N   . ASP A 0 179 . -23.549 14.634  30.171  1.00 75.25 179 A 1 
ATOM 1391 C CA  . ASP A 0 179 . -23.842 15.347  28.920  1.00 75.25 179 A 1 
ATOM 1392 C C   . ASP A 0 179 . -22.881 14.877  27.806  1.00 75.25 179 A 1 
ATOM 1393 C CB  . ASP A 0 179 . -23.711 16.867  29.111  1.00 75.25 179 A 1 
ATOM 1394 O O   . ASP A 0 179 . -22.028 14.008  28.023  1.00 75.25 179 A 1 
ATOM 1395 C CG  . ASP A 0 179 . -24.711 17.527  30.057  1.00 75.25 179 A 1 
ATOM 1396 O OD1 . ASP A 0 179 . -25.822 17.000  30.251  1.00 75.25 179 A 1 
ATOM 1397 O OD2 . ASP A 0 179 . -24.336 18.603  30.582  1.00 75.25 179 A 1 
ATOM 1398 N N   . SER A 0 180 . -22.975 15.477  26.614  1.00 80.77 180 A 1 
ATOM 1399 C CA  . SER A 0 180 . -22.317 14.952  25.417  1.00 80.77 180 A 1 
ATOM 1400 C C   . SER A 0 180 . -20.802 14.748  25.559  1.00 80.77 180 A 1 
ATOM 1401 C CB  . SER A 0 180 . -22.665 15.759  24.158  1.00 80.77 180 A 1 
ATOM 1402 O O   . SER A 0 180 . -20.063 15.600  26.072  1.00 80.77 180 A 1 
ATOM 1403 O OG  . SER A 0 180 . -21.968 16.989  24.066  1.00 80.77 180 A 1 
ATOM 1404 N N   . VAL A 0 181 . -20.336 13.595  25.068  1.00 82.77 181 A 1 
ATOM 1405 C CA  . VAL A 0 181 . -18.933 13.163  25.070  1.00 82.77 181 A 1 
ATOM 1406 C C   . VAL A 0 181 . -18.467 12.930  23.636  1.00 82.77 181 A 1 
ATOM 1407 C CB  . VAL A 0 181 . -18.713 11.900  25.930  1.00 82.77 181 A 1 
ATOM 1408 O O   . VAL A 0 181 . -19.013 12.091  22.926  1.00 82.77 181 A 1 
ATOM 1409 C CG1 . VAL A 0 181 . -17.228 11.495  25.955  1.00 82.77 181 A 1 
ATOM 1410 C CG2 . VAL A 0 181 . -19.148 12.115  27.384  1.00 82.77 181 A 1 
ATOM 1411 N N   . GLU A 0 182 . -17.403 13.623  23.233  1.00 87.69 182 A 1 
ATOM 1412 C CA  . GLU A 0 182 . -16.765 13.495  21.919  1.00 87.69 182 A 1 
ATOM 1413 C C   . GLU A 0 182 . -15.285 13.116  22.094  1.00 87.69 182 A 1 
ATOM 1414 C CB  . GLU A 0 182 . -16.924 14.808  21.135  1.00 87.69 182 A 1 
ATOM 1415 O O   . GLU A 0 182 . -14.528 13.780  22.810  1.00 87.69 182 A 1 
ATOM 1416 C CG  . GLU A 0 182 . -16.471 14.721  19.668  1.00 87.69 182 A 1 
ATOM 1417 C CD  . GLU A 0 182 . -16.177 16.095  19.030  1.00 87.69 182 A 1 
ATOM 1418 O OE1 . GLU A 0 182 . -15.692 16.084  17.873  1.00 87.69 182 A 1 
ATOM 1419 O OE2 . GLU A 0 182 . -16.284 17.141  19.715  1.00 87.69 182 A 1 
ATOM 1420 N N   . ALA A 0 183 . -14.846 12.048  21.430  1.00 88.73 183 A 1 
ATOM 1421 C CA  . ALA A 0 183 . -13.480 11.539  21.487  1.00 88.73 183 A 1 
ATOM 1422 C C   . ALA A 0 183 . -12.953 11.215  20.083  1.00 88.73 183 A 1 
ATOM 1423 C CB  . ALA A 0 183 . -13.448 10.322  22.420  1.00 88.73 183 A 1 
ATOM 1424 O O   . ALA A 0 183 . -13.316 10.197  19.489  1.00 88.73 183 A 1 
ATOM 1425 N N   . ASN A 0 184 . -12.038 12.049  19.581  1.00 91.86 184 A 1 
ATOM 1426 C CA  . ASN A 0 184 . -11.428 11.879  18.262  1.00 91.86 184 A 1 
ATOM 1427 C C   . ASN A 0 184 . -9.941  11.536  18.352  1.00 91.86 184 A 1 
ATOM 1428 C CB  . ASN A 0 184 . -11.643 13.104  17.365  1.00 91.86 184 A 1 
ATOM 1429 O O   . ASN A 0 184 . -9.216  11.993  19.239  1.00 91.86 184 A 1 
ATOM 1430 C CG  . ASN A 0 184 . -13.082 13.561  17.287  1.00 91.86 184 A 1 
ATOM 1431 N ND2 . ASN A 0 184 . -13.308 14.844  17.433  1.00 91.86 184 A 1 
ATOM 1432 O OD1 . ASN A 0 184 . -13.975 12.765  17.073  1.00 91.86 184 A 1 
ATOM 1433 N N   . ASN A 0 185 . -9.475  10.754  17.384  1.00 92.57 185 A 1 
ATOM 1434 C CA  . ASN A 0 185 . -8.104  10.284  17.261  1.00 92.57 185 A 1 
ATOM 1435 C C   . ASN A 0 185 . -7.714  10.251  15.778  1.00 92.57 185 A 1 
ATOM 1436 C CB  . ASN A 0 185 . -8.052  8.899   17.922  1.00 92.57 185 A 1 
ATOM 1437 O O   . ASN A 0 185 . -8.212  9.409   15.030  1.00 92.57 185 A 1 
ATOM 1438 C CG  . ASN A 0 185 . -6.699  8.226   17.819  1.00 92.57 185 A 1 
ATOM 1439 N ND2 . ASN A 0 185 . -6.681  6.925   17.662  1.00 92.57 185 A 1 
ATOM 1440 O OD1 . ASN A 0 185 . -5.640  8.812   17.941  1.00 92.57 185 A 1 
ATOM 1441 N N   . TYR A 0 186 . -6.826  11.157  15.379  1.00 93.20 186 A 1 
ATOM 1442 C CA  . TYR A 0 186 . -6.356  11.346  14.010  1.00 93.20 186 A 1 
ATOM 1443 C C   . TYR A 0 186 . -4.866  11.013  13.927  1.00 93.20 186 A 1 
ATOM 1444 C CB  . TYR A 0 186 . -6.598  12.801  13.573  1.00 93.20 186 A 1 
ATOM 1445 O O   . TYR A 0 186 . -4.064  11.571  14.676  1.00 93.20 186 A 1 
ATOM 1446 C CG  . TYR A 0 186 . -8.024  13.296  13.723  1.00 93.20 186 A 1 
ATOM 1447 C CD1 . TYR A 0 186 . -8.979  12.971  12.743  1.00 93.20 186 A 1 
ATOM 1448 C CD2 . TYR A 0 186 . -8.390  14.097  14.825  1.00 93.20 186 A 1 
ATOM 1449 C CE1 . TYR A 0 186 . -10.302 13.436  12.866  1.00 93.20 186 A 1 
ATOM 1450 C CE2 . TYR A 0 186 . -9.711  14.576  14.945  1.00 93.20 186 A 1 
ATOM 1451 O OH  . TYR A 0 186 . -11.959 14.663  14.070  1.00 93.20 186 A 1 
ATOM 1452 C CZ  . TYR A 0 186 . -10.673 14.238  13.965  1.00 93.20 186 A 1 
ATOM 1453 N N   . ASN A 0 187 . -4.489  10.140  13.001  1.00 93.74 187 A 1 
ATOM 1454 C CA  . ASN A 0 187 . -3.108  9.840   12.644  1.00 93.74 187 A 1 
ATOM 1455 C C   . ASN A 0 187 . -2.918  10.096  11.143  1.00 93.74 187 A 1 
ATOM 1456 C CB  . ASN A 0 187 . -2.777  8.379   12.984  1.00 93.74 187 A 1 
ATOM 1457 O O   . ASN A 0 187 . -3.791  9.745   10.351  1.00 93.74 187 A 1 
ATOM 1458 C CG  . ASN A 0 187 . -2.871  8.015   14.453  1.00 93.74 187 A 1 
ATOM 1459 N ND2 . ASN A 0 187 . -3.305  6.811   14.745  1.00 93.74 187 A 1 
ATOM 1460 O OD1 . ASN A 0 187 . -2.508  8.745   15.365  1.00 93.74 187 A 1 
ATOM 1461 N N   . ASN A 0 188 . -1.774  10.657  10.761  1.00 94.47 188 A 1 
ATOM 1462 C CA  . ASN A 0 188 . -1.320  10.670  9.372   1.00 94.47 188 A 1 
ATOM 1463 C C   . ASN A 0 188 . 0.184   10.407  9.317   1.00 94.47 188 A 1 
ATOM 1464 C CB  . ASN A 0 188 . -1.685  11.996  8.682   1.00 94.47 188 A 1 
ATOM 1465 O O   . ASN A 0 188 . 0.949   11.057  10.038  1.00 94.47 188 A 1 
ATOM 1466 C CG  . ASN A 0 188 . -1.680  11.837  7.167   1.00 94.47 188 A 1 
ATOM 1467 N ND2 . ASN A 0 188 . -0.579  12.056  6.484   1.00 94.47 188 A 1 
ATOM 1468 O OD1 . ASN A 0 188 . -2.695  11.486  6.596   1.00 94.47 188 A 1 
ATOM 1469 N N   . GLU A 0 189 . 0.601   9.492   8.452   1.00 95.79 189 A 1 
ATOM 1470 C CA  . GLU A 0 189 . 2.000   9.256   8.100   1.00 95.79 189 A 1 
ATOM 1471 C C   . GLU A 0 189 . 2.162   9.527   6.605   1.00 95.79 189 A 1 
ATOM 1472 C CB  . GLU A 0 189 . 2.455   7.839   8.514   1.00 95.79 189 A 1 
ATOM 1473 O O   . GLU A 0 189 . 1.467   8.922   5.802   1.00 95.79 189 A 1 
ATOM 1474 C CG  . GLU A 0 189 . 2.195   7.622   10.013  1.00 95.79 189 A 1 
ATOM 1475 C CD  . GLU A 0 189 . 2.817   6.363   10.625  1.00 95.79 189 A 1 
ATOM 1476 O OE1 . GLU A 0 189 . 2.152   5.745   11.493  1.00 95.79 189 A 1 
ATOM 1477 O OE2 . GLU A 0 189 . 4.056   6.183   10.590  1.00 95.79 189 A 1 
ATOM 1478 N N   . HIS A 0 190 . 3.045   10.458  6.249   1.00 94.00 190 A 1 
ATOM 1479 C CA  . HIS A 0 190 . 3.350   10.845  4.871   1.00 94.00 190 A 1 
ATOM 1480 C C   . HIS A 0 190 . 4.840   10.626  4.616   1.00 94.00 190 A 1 
ATOM 1481 C CB  . HIS A 0 190 . 2.964   12.314  4.637   1.00 94.00 190 A 1 
ATOM 1482 O O   . HIS A 0 190 . 5.684   11.130  5.364   1.00 94.00 190 A 1 
ATOM 1483 C CG  . HIS A 0 190 . 3.464   12.896  3.331   1.00 94.00 190 A 1 
ATOM 1484 C CD2 . HIS A 0 190 . 2.732   13.150  2.199   1.00 94.00 190 A 1 
ATOM 1485 N ND1 . HIS A 0 190 . 4.751   13.327  3.082   1.00 94.00 190 A 1 
ATOM 1486 C CE1 . HIS A 0 190 . 4.789   13.841  1.843   1.00 94.00 190 A 1 
ATOM 1487 N NE2 . HIS A 0 190 . 3.581   13.770  1.269   1.00 94.00 190 A 1 
ATOM 1488 N N   . TYR A 0 191 . 5.165   9.936   3.532   1.00 97.84 191 A 1 
ATOM 1489 C CA  . TYR A 0 191 . 6.503   9.818   2.969   1.00 97.84 191 A 1 
ATOM 1490 C C   . TYR A 0 191 . 6.479   10.331  1.532   1.00 97.84 191 A 1 
ATOM 1491 C CB  . TYR A 0 191 . 6.953   8.353   3.030   1.00 97.84 191 A 1 
ATOM 1492 O O   . TYR A 0 191 . 5.601   9.945   0.763   1.00 97.84 191 A 1 
ATOM 1493 C CG  . TYR A 0 191 . 8.235   8.053   2.274   1.00 97.84 191 A 1 
ATOM 1494 C CD1 . TYR A 0 191 . 8.181   7.436   1.007   1.00 97.84 191 A 1 
ATOM 1495 C CD2 . TYR A 0 191 . 9.480   8.405   2.827   1.00 97.84 191 A 1 
ATOM 1496 C CE1 . TYR A 0 191 . 9.372   7.143   0.310   1.00 97.84 191 A 1 
ATOM 1497 C CE2 . TYR A 0 191 . 10.671  8.112   2.133   1.00 97.84 191 A 1 
ATOM 1498 O OH  . TYR A 0 191 . 11.771  7.172   0.206   1.00 97.84 191 A 1 
ATOM 1499 C CZ  . TYR A 0 191 . 10.623  7.473   0.874   1.00 97.84 191 A 1 
ATOM 1500 N N   . ALA A 0 192 . 7.458   11.148  1.151   1.00 97.19 192 A 1 
ATOM 1501 C CA  . ALA A 0 192 . 7.706   11.461  -0.251  1.00 97.19 192 A 1 
ATOM 1502 C C   . ALA A 0 192 . 9.205   11.564  -0.528  1.00 97.19 192 A 1 
ATOM 1503 C CB  . ALA A 0 192 . 6.962   12.736  -0.661  1.00 97.19 192 A 1 
ATOM 1504 O O   . ALA A 0 192 . 9.946   12.133  0.276   1.00 97.19 192 A 1 
ATOM 1505 N N   . ARG A 0 193 . 9.628   11.044  -1.680  1.00 98.25 193 A 1 
ATOM 1506 C CA  . ARG A 0 193 . 10.996  11.114  -2.191  1.00 98.25 193 A 1 
ATOM 1507 C C   . ARG A 0 193 . 10.980  11.481  -3.669  1.00 98.25 193 A 1 
ATOM 1508 C CB  . ARG A 0 193 . 11.714  9.780   -1.929  1.00 98.25 193 A 1 
ATOM 1509 O O   . ARG A 0 193 . 10.267  10.857  -4.451  1.00 98.25 193 A 1 
ATOM 1510 C CG  . ARG A 0 193 . 13.126  9.738   -2.541  1.00 98.25 193 A 1 
ATOM 1511 C CD  . ARG A 0 193 . 13.875  8.430   -2.252  1.00 98.25 193 A 1 
ATOM 1512 N NE  . ARG A 0 193 . 13.135  7.228   -2.695  1.00 98.25 193 A 1 
ATOM 1513 N NH1 . ARG A 0 193 . 13.518  7.339   -4.981  1.00 98.25 193 A 1 
ATOM 1514 N NH2 . ARG A 0 193 . 12.370  5.673   -4.194  1.00 98.25 193 A 1 
ATOM 1515 C CZ  . ARG A 0 193 . 13.018  6.764   -3.932  1.00 98.25 193 A 1 
ATOM 1516 N N   . GLU A 0 194 . 11.815  12.435  -4.045  1.00 98.10 194 A 1 
ATOM 1517 C CA  . GLU A 0 194 . 12.102  12.811  -5.425  1.00 98.10 194 A 1 
ATOM 1518 C C   . GLU A 0 194 . 13.608  12.649  -5.673  1.00 98.10 194 A 1 
ATOM 1519 C CB  . GLU A 0 194 . 11.561  14.228  -5.688  1.00 98.10 194 A 1 
ATOM 1520 O O   . GLU A 0 194 . 14.424  13.085  -4.864  1.00 98.10 194 A 1 
ATOM 1521 C CG  . GLU A 0 194 . 11.708  14.651  -7.157  1.00 98.10 194 A 1 
ATOM 1522 C CD  . GLU A 0 194 . 10.809  15.828  -7.582  1.00 98.10 194 A 1 
ATOM 1523 O OE1 . GLU A 0 194 . 11.057  16.364  -8.690  1.00 98.10 194 A 1 
ATOM 1524 O OE2 . GLU A 0 194 . 9.757   16.103  -6.972  1.00 98.10 194 A 1 
ATOM 1525 N N   . VAL A 0 195 . 13.976  11.970  -6.759  1.00 97.14 195 A 1 
ATOM 1526 C CA  . VAL A 0 195 . 15.362  11.733  -7.183  1.00 97.14 195 A 1 
ATOM 1527 C C   . VAL A 0 195 . 15.495  12.186  -8.627  1.00 97.14 195 A 1 
ATOM 1528 C CB  . VAL A 0 195 . 15.752  10.243  -7.068  1.00 97.14 195 A 1 
ATOM 1529 O O   . VAL A 0 195 . 14.733  11.711  -9.467  1.00 97.14 195 A 1 
ATOM 1530 C CG1 . VAL A 0 195 . 17.163  9.960   -7.604  1.00 97.14 195 A 1 
ATOM 1531 C CG2 . VAL A 0 195 . 15.711  9.765   -5.610  1.00 97.14 195 A 1 
ATOM 1532 N N   . ARG A 0 196 . 16.468  13.054  -8.908  1.00 95.07 196 A 1 
ATOM 1533 C CA  . ARG A 0 196 . 16.916  13.398  -10.263 1.00 95.07 196 A 1 
ATOM 1534 C C   . ARG A 0 196 . 18.387  13.043  -10.410 1.00 95.07 196 A 1 
ATOM 1535 C CB  . ARG A 0 196 . 16.711  14.883  -10.585 1.00 95.07 196 A 1 
ATOM 1536 O O   . ARG A 0 196 . 19.156  13.327  -9.492  1.00 95.07 196 A 1 
ATOM 1537 C CG  . ARG A 0 196 . 15.246  15.309  -10.483 1.00 95.07 196 A 1 
ATOM 1538 C CD  . ARG A 0 196 . 15.112  16.809  -10.743 1.00 95.07 196 A 1 
ATOM 1539 N NE  . ARG A 0 196 . 13.786  17.284  -10.311 1.00 95.07 196 A 1 
ATOM 1540 N NH1 . ARG A 0 196 . 14.405  19.330  -9.444  1.00 95.07 196 A 1 
ATOM 1541 N NH2 . ARG A 0 196 . 12.312  18.666  -9.277  1.00 95.07 196 A 1 
ATOM 1542 C CZ  . ARG A 0 196 . 13.516  18.421  -9.699  1.00 95.07 196 A 1 
ATOM 1543 N N   . ALA A 0 197 . 18.770  12.446  -11.527 1.00 92.38 197 A 1 
ATOM 1544 C CA  . ALA A 0 197 . 20.162  12.232  -11.892 1.00 92.38 197 A 1 
ATOM 1545 C C   . ALA A 0 197 . 20.361  12.554  -13.375 1.00 92.38 197 A 1 
ATOM 1546 C CB  . ALA A 0 197 . 20.579  10.799  -11.543 1.00 92.38 197 A 1 
ATOM 1547 O O   . ALA A 0 197 . 19.507  12.213  -14.184 1.00 92.38 197 A 1 
ATOM 1548 N N   . ASP A 0 198 . 21.487  13.188  -13.671 1.00 88.79 198 A 1 
ATOM 1549 C CA  . ASP A 0 198 . 21.914  13.694  -14.978 1.00 88.79 198 A 1 
ATOM 1550 C C   . ASP A 0 198 . 23.363  13.204  -15.184 1.00 88.79 198 A 1 
ATOM 1551 C CB  . ASP A 0 198 . 21.753  15.229  -14.920 1.00 88.79 198 A 1 
ATOM 1552 O O   . ASP A 0 198 . 24.175  13.272  -14.251 1.00 88.79 198 A 1 
ATOM 1553 C CG  . ASP A 0 198 . 22.312  16.035  -16.097 1.00 88.79 198 A 1 
ATOM 1554 O OD1 . ASP A 0 198 . 23.023  15.442  -16.937 1.00 88.79 198 A 1 
ATOM 1555 O OD2 . ASP A 0 198 . 22.085  17.269  -16.070 1.00 88.79 198 A 1 
ATOM 1556 N N   . ASP A 0 199 . 23.668  12.605  -16.339 1.00 90.91 199 A 1 
ATOM 1557 C CA  . ASP A 0 199 . 24.941  11.912  -16.618 1.00 90.91 199 A 1 
ATOM 1558 C C   . ASP A 0 199 . 25.486  12.185  -18.040 1.00 90.91 199 A 1 
ATOM 1559 C CB  . ASP A 0 199 . 24.805  10.424  -16.233 1.00 90.91 199 A 1 
ATOM 1560 O O   . ASP A 0 199 . 26.002  11.283  -18.718 1.00 90.91 199 A 1 
ATOM 1561 C CG  . ASP A 0 199 . 26.103  9.629   -16.344 1.00 90.91 199 A 1 
ATOM 1562 O OD1 . ASP A 0 199 . 27.169  10.127  -15.925 1.00 90.91 199 A 1 
ATOM 1563 O OD2 . ASP A 0 199 . 26.122  8.419   -16.676 1.00 90.91 199 A 1 
ATOM 1564 N N   . ASP A 0 200 . 25.377  13.455  -18.443 1.00 86.85 200 A 1 
ATOM 1565 C CA  . ASP A 0 200 . 25.923  14.105  -19.644 1.00 86.85 200 A 1 
ATOM 1566 C C   . ASP A 0 200 . 27.364  13.657  -20.000 1.00 86.85 200 A 1 
ATOM 1567 C CB  . ASP A 0 200 . 25.851  15.628  -19.367 1.00 86.85 200 A 1 
ATOM 1568 O O   . ASP A 0 200 . 28.293  13.751  -19.189 1.00 86.85 200 A 1 
ATOM 1569 C CG  . ASP A 0 200 . 26.061  16.539  -20.582 1.00 86.85 200 A 1 
ATOM 1570 O OD1 . ASP A 0 200 . 26.161  16.009  -21.713 1.00 86.85 200 A 1 
ATOM 1571 O OD2 . ASP A 0 200 . 26.237  17.766  -20.377 1.00 86.85 200 A 1 
ATOM 1572 N N   . GLN A 0 201 . 27.587  13.156  -21.224 1.00 88.46 201 A 1 
ATOM 1573 C CA  . GLN A 0 201 . 28.869  12.625  -21.717 1.00 88.46 201 A 1 
ATOM 1574 C C   . GLN A 0 201 . 29.161  13.068  -23.153 1.00 88.46 201 A 1 
ATOM 1575 C CB  . GLN A 0 201 . 28.864  11.084  -21.661 1.00 88.46 201 A 1 
ATOM 1576 O O   . GLN A 0 201 . 28.346  12.869  -24.050 1.00 88.46 201 A 1 
ATOM 1577 C CG  . GLN A 0 201 . 29.117  10.578  -20.241 1.00 88.46 201 A 1 
ATOM 1578 C CD  . GLN A 0 201 . 28.809  9.100   -20.053 1.00 88.46 201 A 1 
ATOM 1579 N NE2 . GLN A 0 201 . 27.906  8.797   -19.149 1.00 88.46 201 A 1 
ATOM 1580 O OE1 . GLN A 0 201 . 29.405  8.207   -20.650 1.00 88.46 201 A 1 
ATOM 1581 N N   . TRP A 0 202 . 30.377  13.559  -23.421 1.00 86.72 202 A 1 
ATOM 1582 C CA  . TRP A 0 202 . 30.761  14.006  -24.767 1.00 86.72 202 A 1 
ATOM 1583 C C   . TRP A 0 202 . 32.236  13.772  -25.117 1.00 86.72 202 A 1 
ATOM 1584 C CB  . TRP A 0 202 . 30.389  15.485  -24.946 1.00 86.72 202 A 1 
ATOM 1585 O O   . TRP A 0 202 . 33.125  13.748  -24.259 1.00 86.72 202 A 1 
ATOM 1586 C CG  . TRP A 0 202 . 31.200  16.449  -24.135 1.00 86.72 202 A 1 
ATOM 1587 C CD1 . TRP A 0 202 . 32.286  17.123  -24.576 1.00 86.72 202 A 1 
ATOM 1588 C CD2 . TRP A 0 202 . 31.010  16.850  -22.743 1.00 86.72 202 A 1 
ATOM 1589 C CE2 . TRP A 0 202 . 32.036  17.784  -22.403 1.00 86.72 202 A 1 
ATOM 1590 C CE3 . TRP A 0 202 . 30.070  16.541  -21.738 1.00 86.72 202 A 1 
ATOM 1591 N NE1 . TRP A 0 202 . 32.786  17.909  -23.556 1.00 86.72 202 A 1 
ATOM 1592 C CH2 . TRP A 0 202 . 31.185  18.027  -20.148 1.00 86.72 202 A 1 
ATOM 1593 C CZ2 . TRP A 0 202 . 32.133  18.372  -21.130 1.00 86.72 202 A 1 
ATOM 1594 C CZ3 . TRP A 0 202 . 30.159  17.118  -20.458 1.00 86.72 202 A 1 
ATOM 1595 N N   . ALA A 0 203 . 32.505  13.656  -26.417 1.00 88.70 203 A 1 
ATOM 1596 C CA  . ALA A 0 203 . 33.836  13.633  -27.008 1.00 88.70 203 A 1 
ATOM 1597 C C   . ALA A 0 203 . 33.860  14.383  -28.350 1.00 88.70 203 A 1 
ATOM 1598 C CB  . ALA A 0 203 . 34.295  12.178  -27.163 1.00 88.70 203 A 1 
ATOM 1599 O O   . ALA A 0 203 . 32.925  14.300  -29.142 1.00 88.70 203 A 1 
ATOM 1600 N N   . GLU A 0 204 . 34.963  15.078  -28.621 1.00 86.55 204 A 1 
ATOM 1601 C CA  . GLU A 0 204 . 35.259  15.723  -29.900 1.00 86.55 204 A 1 
ATOM 1602 C C   . GLU A 0 204 . 36.713  15.453  -30.317 1.00 86.55 204 A 1 
ATOM 1603 C CB  . GLU A 0 204 . 35.111  17.247  -29.814 1.00 86.55 204 A 1 
ATOM 1604 O O   . GLU A 0 204 . 37.632  15.567  -29.503 1.00 86.55 204 A 1 
ATOM 1605 C CG  . GLU A 0 204 . 33.700  17.862  -29.801 1.00 86.55 204 A 1 
ATOM 1606 C CD  . GLU A 0 204 . 33.773  19.387  -30.036 1.00 86.55 204 A 1 
ATOM 1607 O OE1 . GLU A 0 204 . 32.778  20.124  -29.889 1.00 86.55 204 A 1 
ATOM 1608 O OE2 . GLU A 0 204 . 34.825  19.897  -30.495 1.00 86.55 204 A 1 
ATOM 1609 N N   . ASN A 0 205 . 36.927  15.217  -31.609 1.00 83.72 205 A 1 
ATOM 1610 C CA  . ASN A 0 205 . 38.238  15.180  -32.255 1.00 83.72 205 A 1 
ATOM 1611 C C   . ASN A 0 205 . 38.271  16.199  -33.404 1.00 83.72 205 A 1 
ATOM 1612 C CB  . ASN A 0 205 . 38.491  13.752  -32.760 1.00 83.72 205 A 1 
ATOM 1613 O O   . ASN A 0 205 . 37.319  16.288  -34.180 1.00 83.72 205 A 1 
ATOM 1614 C CG  . ASN A 0 205 . 39.793  13.627  -33.528 1.00 83.72 205 A 1 
ATOM 1615 N ND2 . ASN A 0 205 . 39.892  12.686  -34.429 1.00 83.72 205 A 1 
ATOM 1616 O OD1 . ASN A 0 205 . 40.719  14.406  -33.367 1.00 83.72 205 A 1 
ATOM 1617 N N   . ARG A 0 206 . 39.344  16.989  -33.543 1.00 83.95 206 A 1 
ATOM 1618 C CA  . ARG A 0 206 . 39.528  17.911  -34.679 1.00 83.95 206 A 1 
ATOM 1619 C C   . ARG A 0 206 . 40.951  17.837  -35.239 1.00 83.95 206 A 1 
ATOM 1620 C CB  . ARG A 0 206 . 39.141  19.371  -34.333 1.00 83.95 206 A 1 
ATOM 1621 O O   . ARG A 0 206 . 41.892  18.334  -34.615 1.00 83.95 206 A 1 
ATOM 1622 C CG  . ARG A 0 206 . 38.043  19.614  -33.270 1.00 83.95 206 A 1 
ATOM 1623 C CD  . ARG A 0 206 . 37.189  20.841  -33.624 1.00 83.95 206 A 1 
ATOM 1624 N NE  . ARG A 0 206 . 36.018  21.030  -32.736 1.00 83.95 206 A 1 
ATOM 1625 N NH1 . ARG A 0 206 . 34.486  21.709  -34.310 1.00 83.95 206 A 1 
ATOM 1626 N NH2 . ARG A 0 206 . 33.912  21.723  -32.175 1.00 83.95 206 A 1 
ATOM 1627 C CZ  . ARG A 0 206 . 34.824  21.496  -33.070 1.00 83.95 206 A 1 
ATOM 1628 N N   . HIS A 0 207 . 41.096  17.365  -36.477 1.00 80.63 207 A 1 
ATOM 1629 C CA  . HIS A 0 207 . 42.366  17.413  -37.208 1.00 80.63 207 A 1 
ATOM 1630 C C   . HIS A 0 207 . 42.343  18.486  -38.307 1.00 80.63 207 A 1 
ATOM 1631 C CB  . HIS A 0 207 . 42.724  16.038  -37.780 1.00 80.63 207 A 1 
ATOM 1632 O O   . HIS A 0 207 . 41.358  18.669  -39.024 1.00 80.63 207 A 1 
ATOM 1633 C CG  . HIS A 0 207 . 42.807  14.917  -36.771 1.00 80.63 207 A 1 
ATOM 1634 C CD2 . HIS A 0 207 . 42.189  13.700  -36.891 1.00 80.63 207 A 1 
ATOM 1635 N ND1 . HIS A 0 207 . 43.530  14.871  -35.594 1.00 80.63 207 A 1 
ATOM 1636 C CE1 . HIS A 0 207 . 43.326  13.678  -35.019 1.00 80.63 207 A 1 
ATOM 1637 N NE2 . HIS A 0 207 . 42.552  12.908  -35.799 1.00 80.63 207 A 1 
ATOM 1638 N N   . GLY A 0 208 . 43.458  19.199  -38.482 1.00 71.11 208 A 1 
ATOM 1639 C CA  . GLY A 0 208 . 43.625  20.200  -39.537 1.00 71.11 208 A 1 
ATOM 1640 C C   . GLY A 0 208 . 45.040  20.223  -40.107 1.00 71.11 208 A 1 
ATOM 1641 O O   . GLY A 0 208 . 45.993  20.581  -39.412 1.00 71.11 208 A 1 
ATOM 1642 N N   . TYR A 0 209 . 45.170  19.898  -41.393 1.00 66.22 209 A 1 
ATOM 1643 C CA  . TYR A 0 209 . 46.412  19.941  -42.158 1.00 66.22 209 A 1 
ATOM 1644 C C   . TYR A 0 209 . 46.364  21.035  -43.230 1.00 66.22 209 A 1 
ATOM 1645 C CB  . TYR A 0 209 . 46.670  18.573  -42.805 1.00 66.22 209 A 1 
ATOM 1646 O O   . TYR A 0 209 . 45.537  20.987  -44.139 1.00 66.22 209 A 1 
ATOM 1647 C CG  . TYR A 0 209 . 48.030  18.481  -43.474 1.00 66.22 209 A 1 
ATOM 1648 C CD1 . TYR A 0 209 . 48.220  18.916  -44.804 1.00 66.22 209 A 1 
ATOM 1649 C CD2 . TYR A 0 209 . 49.115  17.967  -42.743 1.00 66.22 209 A 1 
ATOM 1650 C CE1 . TYR A 0 209 . 49.497  18.837  -45.400 1.00 66.22 209 A 1 
ATOM 1651 C CE2 . TYR A 0 209 . 50.382  17.859  -43.339 1.00 66.22 209 A 1 
ATOM 1652 O OH  . TYR A 0 209 . 51.788  18.071  -45.236 1.00 66.22 209 A 1 
ATOM 1653 C CZ  . TYR A 0 209 . 50.574  18.293  -44.667 1.00 66.22 209 A 1 
ATOM 1654 N N   . GLY A 0 210 . 47.306  21.979  -43.171 1.00 57.57 210 A 1 
ATOM 1655 C CA  . GLY A 0 210 . 47.528  22.973  -44.225 1.00 57.57 210 A 1 
ATOM 1656 C C   . GLY A 0 210 . 49.013  23.159  -44.537 1.00 57.57 210 A 1 
ATOM 1657 O O   . GLY A 0 210 . 49.824  23.418  -43.638 1.00 57.57 210 A 1 
ATOM 1658 N N   . GLU A 0 211 . 49.387  23.064  -45.816 1.00 54.20 211 A 1 
ATOM 1659 C CA  . GLU A 0 211 . 50.761  23.293  -46.285 1.00 54.20 211 A 1 
ATOM 1660 C C   . GLU A 0 211 . 50.884  24.629  -47.042 1.00 54.20 211 A 1 
ATOM 1661 C CB  . GLU A 0 211 . 51.298  22.077  -47.065 1.00 54.20 211 A 1 
ATOM 1662 O O   . GLU A 0 211 . 50.428  24.799  -48.175 1.00 54.20 211 A 1 
ATOM 1663 C CG  . GLU A 0 211 . 52.771  22.296  -47.446 1.00 54.20 211 A 1 
ATOM 1664 C CD  . GLU A 0 211 . 53.522  20.991  -47.737 1.00 54.20 211 A 1 
ATOM 1665 O OE1 . GLU A 0 211 . 54.365  20.613  -46.887 1.00 54.20 211 A 1 
ATOM 1666 O OE2 . GLU A 0 211 . 53.319  20.384  -48.807 1.00 54.20 211 A 1 
ATOM 1667 N N   . GLY A 0 212 . 51.533  25.610  -46.404 1.00 49.86 212 A 1 
ATOM 1668 C CA  . GLY A 0 212 . 51.628  26.976  -46.920 1.00 49.86 212 A 1 
ATOM 1669 C C   . GLY A 0 212 . 52.491  27.096  -48.182 1.00 49.86 212 A 1 
ATOM 1670 O O   . GLY A 0 212 . 53.719  27.083  -48.109 1.00 49.86 212 A 1 
ATOM 1671 N N   . LYS A 0 213 . 51.851  27.302  -49.340 1.00 43.36 213 A 1 
ATOM 1672 C CA  . LYS A 0 213 . 52.485  27.408  -50.671 1.00 43.36 213 A 1 
ATOM 1673 C C   . LYS A 0 213 . 53.509  28.557  -50.758 1.00 43.36 213 A 1 
ATOM 1674 C CB  . LYS A 0 213 . 51.376  27.566  -51.744 1.00 43.36 213 A 1 
ATOM 1675 O O   . LYS A 0 213 . 53.122  29.696  -51.012 1.00 43.36 213 A 1 
ATOM 1676 C CG  . LYS A 0 213 . 50.401  26.376  -51.751 1.00 43.36 213 A 1 
ATOM 1677 C CD  . LYS A 0 213 . 49.316  26.427  -52.841 1.00 43.36 213 A 1 
ATOM 1678 C CE  . LYS A 0 213 . 48.479  25.154  -52.648 1.00 43.36 213 A 1 
ATOM 1679 N NZ  . LYS A 0 213 . 47.400  24.961  -53.641 1.00 43.36 213 A 1 
ATOM 1680 N N   . GLN A 0 214 . 54.816  28.284  -50.593 1.00 43.73 214 A 1 
ATOM 1681 C CA  . GLN A 0 214 . 55.838  29.353  -50.642 1.00 43.73 214 A 1 
ATOM 1682 C C   . GLN A 0 214 . 57.238  29.031  -51.225 1.00 43.73 214 A 1 
ATOM 1683 C CB  . GLN A 0 214 . 55.937  30.062  -49.271 1.00 43.73 214 A 1 
ATOM 1684 O O   . GLN A 0 214 . 58.175  29.775  -50.944 1.00 43.73 214 A 1 
ATOM 1685 C CG  . GLN A 0 214 . 56.104  31.579  -49.480 1.00 43.73 214 A 1 
ATOM 1686 C CD  . GLN A 0 214 . 56.619  32.297  -48.242 1.00 43.73 214 A 1 
ATOM 1687 N NE2 . GLN A 0 214 . 57.822  32.824  -48.278 1.00 43.73 214 A 1 
ATOM 1688 O OE1 . GLN A 0 214 . 55.952  32.410  -47.221 1.00 43.73 214 A 1 
ATOM 1689 N N   . ASP A 0 215 . 57.404  28.018  -52.088 1.00 46.69 215 A 1 
ATOM 1690 C CA  . ASP A 0 215 . 58.714  27.731  -52.731 1.00 46.69 215 A 1 
ATOM 1691 C C   . ASP A 0 215 . 58.806  28.066  -54.238 1.00 46.69 215 A 1 
ATOM 1692 C CB  . ASP A 0 215 . 59.111  26.269  -52.464 1.00 46.69 215 A 1 
ATOM 1693 O O   . ASP A 0 215 . 59.857  28.481  -54.734 1.00 46.69 215 A 1 
ATOM 1694 C CG  . ASP A 0 215 . 60.161  26.185  -51.356 1.00 46.69 215 A 1 
ATOM 1695 O OD1 . ASP A 0 215 . 61.293  26.652  -51.628 1.00 46.69 215 A 1 
ATOM 1696 O OD2 . ASP A 0 215 . 59.828  25.645  -50.282 1.00 46.69 215 A 1 
ATOM 1697 N N   . GLN A 0 216 . 57.711  27.938  -54.998 1.00 46.24 216 A 1 
ATOM 1698 C CA  . GLN A 0 216 . 57.785  27.945  -56.472 1.00 46.24 216 A 1 
ATOM 1699 C C   . GLN A 0 216 . 58.161  29.300  -57.105 1.00 46.24 216 A 1 
ATOM 1700 C CB  . GLN A 0 216 . 56.487  27.386  -57.079 1.00 46.24 216 A 1 
ATOM 1701 O O   . GLN A 0 216 . 58.699  29.315  -58.210 1.00 46.24 216 A 1 
ATOM 1702 C CG  . GLN A 0 216 . 56.349  25.874  -56.824 1.00 46.24 216 A 1 
ATOM 1703 C CD  . GLN A 0 216 . 55.179  25.233  -57.569 1.00 46.24 216 A 1 
ATOM 1704 N NE2 . GLN A 0 216 . 55.024  23.930  -57.487 1.00 46.24 216 A 1 
ATOM 1705 O OE1 . GLN A 0 216 . 54.385  25.871  -58.235 1.00 46.24 216 A 1 
ATOM 1706 N N   . TYR A 0 217 . 57.952  30.429  -56.417 1.00 43.70 217 A 1 
ATOM 1707 C CA  . TYR A 0 217 . 58.347  31.752  -56.932 1.00 43.70 217 A 1 
ATOM 1708 C C   . TYR A 0 217 . 59.811  32.126  -56.621 1.00 43.70 217 A 1 
ATOM 1709 C CB  . TYR A 0 217 . 57.353  32.829  -56.459 1.00 43.70 217 A 1 
ATOM 1710 O O   . TYR A 0 217 . 60.339  33.069  -57.205 1.00 43.70 217 A 1 
ATOM 1711 C CG  . TYR A 0 217 . 56.909  33.760  -57.575 1.00 43.70 217 A 1 
ATOM 1712 C CD1 . TYR A 0 217 . 57.667  34.902  -57.901 1.00 43.70 217 A 1 
ATOM 1713 C CD2 . TYR A 0 217 . 55.750  33.454  -58.317 1.00 43.70 217 A 1 
ATOM 1714 C CE1 . TYR A 0 217 . 57.264  35.742  -58.959 1.00 43.70 217 A 1 
ATOM 1715 C CE2 . TYR A 0 217 . 55.344  34.290  -59.375 1.00 43.70 217 A 1 
ATOM 1716 O OH  . TYR A 0 217 . 55.709  36.234  -60.726 1.00 43.70 217 A 1 
ATOM 1717 C CZ  . TYR A 0 217 . 56.100  35.435  -59.699 1.00 43.70 217 A 1 
ATOM 1718 N N   . GLY A 0 218 . 60.482  31.398  -55.717 1.00 44.22 218 A 1 
ATOM 1719 C CA  . GLY A 0 218 . 61.883  31.649  -55.358 1.00 44.22 218 A 1 
ATOM 1720 C C   . GLY A 0 218 . 62.878  30.916  -56.261 1.00 44.22 218 A 1 
ATOM 1721 O O   . GLY A 0 218 . 63.874  31.491  -56.698 1.00 44.22 218 A 1 
ATOM 1722 N N   . GLN A 0 219 . 62.597  29.651  -56.584 1.00 47.59 219 A 1 
ATOM 1723 C CA  . GLN A 0 219 . 63.558  28.780  -57.276 1.00 47.59 219 A 1 
ATOM 1724 C C   . GLN A 0 219 . 63.680  29.060  -58.788 1.00 47.59 219 A 1 
ATOM 1725 C CB  . GLN A 0 219 . 63.235  27.307  -56.971 1.00 47.59 219 A 1 
ATOM 1726 O O   . GLN A 0 219 . 64.691  28.718  -59.394 1.00 47.59 219 A 1 
ATOM 1727 C CG  . GLN A 0 219 . 63.269  27.017  -55.454 1.00 47.59 219 A 1 
ATOM 1728 C CD  . GLN A 0 219 . 63.150  25.537  -55.100 1.00 47.59 219 A 1 
ATOM 1729 N NE2 . GLN A 0 219 . 62.787  25.209  -53.878 1.00 47.59 219 A 1 
ATOM 1730 O OE1 . GLN A 0 219 . 63.395  24.653  -55.908 1.00 47.59 219 A 1 
ATOM 1731 N N   . ALA A 0 220 . 62.704  29.744  -59.395 1.00 44.35 220 A 1 
ATOM 1732 C CA  . ALA A 0 220 . 62.757  30.157  -60.802 1.00 44.35 220 A 1 
ATOM 1733 C C   . ALA A 0 220 . 63.640  31.401  -61.065 1.00 44.35 220 A 1 
ATOM 1734 C CB  . ALA A 0 220 . 61.315  30.374  -61.280 1.00 44.35 220 A 1 
ATOM 1735 O O   . ALA A 0 220 . 63.911  31.722  -62.221 1.00 44.35 220 A 1 
ATOM 1736 N N   . ALA A 0 221 . 64.077  32.115  -60.018 1.00 40.56 221 A 1 
ATOM 1737 C CA  . ALA A 0 221 . 64.670  33.454  -60.130 1.00 40.56 221 A 1 
ATOM 1738 C C   . ALA A 0 221 . 66.197  33.524  -59.909 1.00 40.56 221 A 1 
ATOM 1739 C CB  . ALA A 0 221 . 63.907  34.375  -59.169 1.00 40.56 221 A 1 
ATOM 1740 O O   . ALA A 0 221 . 66.787  34.590  -60.066 1.00 40.56 221 A 1 
ATOM 1741 N N   . SER A 0 222 . 66.860  32.418  -59.555 1.00 45.41 222 A 1 
ATOM 1742 C CA  . SER A 0 222 . 68.302  32.385  -59.236 1.00 45.41 222 A 1 
ATOM 1743 C C   . SER A 0 222 . 69.221  32.076  -60.432 1.00 45.41 222 A 1 
ATOM 1744 C CB  . SER A 0 222 . 68.538  31.401  -58.085 1.00 45.41 222 A 1 
ATOM 1745 O O   . SER A 0 222 . 70.443  32.060  -60.289 1.00 45.41 222 A 1 
ATOM 1746 O OG  . SER A 0 222 . 68.009  30.134  -58.422 1.00 45.41 222 A 1 
ATOM 1747 N N   . ALA A 0 223 . 68.660  31.844  -61.622 1.00 37.37 223 A 1 
ATOM 1748 C CA  . ALA A 0 223 . 69.377  31.350  -62.799 1.00 37.37 223 A 1 
ATOM 1749 C C   . ALA A 0 223 . 69.840  32.458  -63.775 1.00 37.37 223 A 1 
ATOM 1750 C CB  . ALA A 0 223 . 68.515  30.261  -63.455 1.00 37.37 223 A 1 
ATOM 1751 O O   . ALA A 0 223 . 69.568  32.385  -64.974 1.00 37.37 223 A 1 
ATOM 1752 N N   . SER A 0 224 . 70.563  33.483  -63.301 1.00 39.27 224 A 1 
ATOM 1753 C CA  . SER A 0 224 . 71.119  34.522  -64.190 1.00 39.27 224 A 1 
ATOM 1754 C C   . SER A 0 224 . 72.469  35.100  -63.742 1.00 39.27 224 A 1 
ATOM 1755 C CB  . SER A 0 224 . 70.106  35.662  -64.386 1.00 39.27 224 A 1 
ATOM 1756 O O   . SER A 0 224 . 72.523  35.794  -62.733 1.00 39.27 224 A 1 
ATOM 1757 O OG  . SER A 0 224 . 69.882  36.378  -63.190 1.00 39.27 224 A 1 
ATOM 1758 N N   . ALA A 0 225 . 73.493  34.931  -64.597 1.00 36.74 225 A 1 
ATOM 1759 C CA  . ALA A 0 225 . 74.779  35.656  -64.623 1.00 36.74 225 A 1 
ATOM 1760 C C   . ALA A 0 225 . 75.732  35.470  -63.400 1.00 36.74 225 A 1 
ATOM 1761 C CB  . ALA A 0 225 . 74.465  37.129  -64.945 1.00 36.74 225 A 1 
ATOM 1762 O O   . ALA A 0 225 . 75.321  35.558  -62.255 1.00 36.74 225 A 1 
ATOM 1763 N N   . ALA A 0 226 . 77.048  35.256  -63.556 1.00 36.94 226 A 1 
ATOM 1764 C CA  . ALA A 0 226 . 77.875  35.138  -64.764 1.00 36.94 226 A 1 
ATOM 1765 C C   . ALA A 0 226 . 79.177  34.331  -64.518 1.00 36.94 226 A 1 
ATOM 1766 C CB  . ALA A 0 226 . 78.248  36.556  -65.237 1.00 36.94 226 A 1 
ATOM 1767 O O   . ALA A 0 226 . 79.502  33.966  -63.395 1.00 36.94 226 A 1 
ATOM 1768 N N   . THR A 0 227 . 79.948  34.146  -65.600 1.00 38.63 227 A 1 
ATOM 1769 C CA  . THR A 0 227 . 81.389  33.801  -65.651 1.00 38.63 227 A 1 
ATOM 1770 C C   . THR A 0 227 . 81.885  32.505  -64.988 1.00 38.63 227 A 1 
ATOM 1771 C CB  . THR A 0 227 . 82.287  34.967  -65.181 1.00 38.63 227 A 1 
ATOM 1772 O O   . THR A 0 227 . 82.169  32.475  -63.798 1.00 38.63 227 A 1 
ATOM 1773 C CG2 . THR A 0 227 . 82.219  36.171  -66.120 1.00 38.63 227 A 1 
ATOM 1774 O OG1 . THR A 0 227 . 81.940  35.435  -63.904 1.00 38.63 227 A 1 
ATOM 1775 N N   . GLY A 0 228 . 82.257  31.532  -65.833 1.00 35.53 228 A 1 
ATOM 1776 C CA  . GLY A 0 228 . 83.536  30.824  -65.664 1.00 35.53 228 A 1 
ATOM 1777 C C   . GLY A 0 228 . 83.497  29.311  -65.404 1.00 35.53 228 A 1 
ATOM 1778 O O   . GLY A 0 228 . 83.177  28.866  -64.314 1.00 35.53 228 A 1 
ATOM 1779 N N   . TYR A 0 229 . 83.994  28.551  -66.385 1.00 37.27 229 A 1 
ATOM 1780 C CA  . TYR A 0 229 . 84.693  27.265  -66.211 1.00 37.27 229 A 1 
ATOM 1781 C C   . TYR A 0 229 . 83.949  26.083  -65.551 1.00 37.27 229 A 1 
ATOM 1782 C CB  . TYR A 0 229 . 86.078  27.525  -65.596 1.00 37.27 229 A 1 
ATOM 1783 O O   . TYR A 0 229 . 84.184  25.717  -64.406 1.00 37.27 229 A 1 
ATOM 1784 C CG  . TYR A 0 229 . 86.837  28.629  -66.310 1.00 37.27 229 A 1 
ATOM 1785 C CD1 . TYR A 0 229 . 87.352  28.407  -67.603 1.00 37.27 229 A 1 
ATOM 1786 C CD2 . TYR A 0 229 . 86.949  29.902  -65.717 1.00 37.27 229 A 1 
ATOM 1787 C CE1 . TYR A 0 229 . 87.971  29.459  -68.304 1.00 37.27 229 A 1 
ATOM 1788 C CE2 . TYR A 0 229 . 87.569  30.956  -66.414 1.00 37.27 229 A 1 
ATOM 1789 O OH  . TYR A 0 229 . 88.672  31.745  -68.399 1.00 37.27 229 A 1 
ATOM 1790 C CZ  . TYR A 0 229 . 88.079  30.735  -67.712 1.00 37.27 229 A 1 
ATOM 1791 N N   . ASN A 0 230 . 83.187  25.376  -66.391 1.00 34.04 230 A 1 
ATOM 1792 C CA  . ASN A 0 230 . 83.290  23.919  -66.582 1.00 34.04 230 A 1 
ATOM 1793 C C   . ASN A 0 230 . 83.586  23.040  -65.339 1.00 34.04 230 A 1 
ATOM 1794 C CB  . ASN A 0 230 . 84.339  23.682  -67.693 1.00 34.04 230 A 1 
ATOM 1795 O O   . ASN A 0 230 . 84.727  22.632  -65.123 1.00 34.04 230 A 1 
ATOM 1796 C CG  . ASN A 0 230 . 84.421  22.223  -68.116 1.00 34.04 230 A 1 
ATOM 1797 N ND2 . ASN A 0 230 . 85.531  21.793  -68.668 1.00 34.04 230 A 1 
ATOM 1798 O OD1 . ASN A 0 230 . 83.478  21.464  -68.000 1.00 34.04 230 A 1 
ATOM 1799 N N   . THR A 0 231 . 82.535  22.640  -64.619 1.00 39.81 231 A 1 
ATOM 1800 C CA  . THR A 0 231 . 82.478  21.365  -63.876 1.00 39.81 231 A 1 
ATOM 1801 C C   . THR A 0 231 . 81.073  20.753  -63.992 1.00 39.81 231 A 1 
ATOM 1802 C CB  . THR A 0 231 . 82.887  21.492  -62.394 1.00 39.81 231 A 1 
ATOM 1803 O O   . THR A 0 231 . 80.081  21.468  -64.146 1.00 39.81 231 A 1 
ATOM 1804 C CG2 . THR A 0 231 . 84.400  21.499  -62.181 1.00 39.81 231 A 1 
ATOM 1805 O OG1 . THR A 0 231 . 82.391  22.673  -61.817 1.00 39.81 231 A 1 
ATOM 1806 N N   . ASP A 0 232 . 80.974  19.419  -63.981 1.00 35.94 232 A 1 
ATOM 1807 C CA  . ASP A 0 232 . 79.730  18.687  -64.257 1.00 35.94 232 A 1 
ATOM 1808 C C   . ASP A 0 232 . 78.689  18.758  -63.120 1.00 35.94 232 A 1 
ATOM 1809 C CB  . ASP A 0 232 . 80.050  17.212  -64.564 1.00 35.94 232 A 1 
ATOM 1810 O O   . ASP A 0 232 . 78.610  17.866  -62.273 1.00 35.94 232 A 1 
ATOM 1811 C CG  . ASP A 0 232 . 80.629  16.993  -65.955 1.00 35.94 232 A 1 
ATOM 1812 O OD1 . ASP A 0 232 . 79.812  16.847  -66.896 1.00 35.94 232 A 1 
ATOM 1813 O OD2 . ASP A 0 232 . 81.864  16.899  -66.072 1.00 35.94 232 A 1 
ATOM 1814 N N   . PHE A 0 233 . 77.762  19.718  -63.181 1.00 40.75 233 A 1 
ATOM 1815 C CA  . PHE A 0 233 . 76.545  19.744  -62.343 1.00 40.75 233 A 1 
ATOM 1816 C C   . PHE A 0 233 . 75.499  18.653  -62.701 1.00 40.75 233 A 1 
ATOM 1817 C CB  . PHE A 0 233 . 75.970  21.171  -62.295 1.00 40.75 233 A 1 
ATOM 1818 O O   . PHE A 0 233 . 74.304  18.796  -62.451 1.00 40.75 233 A 1 
ATOM 1819 C CG  . PHE A 0 233 . 76.765  22.095  -61.392 1.00 40.75 233 A 1 
ATOM 1820 C CD1 . PHE A 0 233 . 76.560  22.049  -59.998 1.00 40.75 233 A 1 
ATOM 1821 C CD2 . PHE A 0 233 . 77.723  22.978  -61.926 1.00 40.75 233 A 1 
ATOM 1822 C CE1 . PHE A 0 233 . 77.308  22.879  -59.144 1.00 40.75 233 A 1 
ATOM 1823 C CE2 . PHE A 0 233 . 78.468  23.810  -61.072 1.00 40.75 233 A 1 
ATOM 1824 C CZ  . PHE A 0 233 . 78.261  23.760  -59.682 1.00 40.75 233 A 1 
ATOM 1825 N N   . LYS A 0 234 . 75.931  17.502  -63.236 1.00 41.92 234 A 1 
ATOM 1826 C CA  . LYS A 0 234 . 75.087  16.358  -63.653 1.00 41.92 234 A 1 
ATOM 1827 C C   . LYS A 0 234 . 74.516  15.526  -62.481 1.00 41.92 234 A 1 
ATOM 1828 C CB  . LYS A 0 234 . 75.874  15.479  -64.652 1.00 41.92 234 A 1 
ATOM 1829 O O   . LYS A 0 234 . 74.194  14.354  -62.669 1.00 41.92 234 A 1 
ATOM 1830 C CG  . LYS A 0 234 . 76.117  16.153  -66.010 1.00 41.92 234 A 1 
ATOM 1831 C CD  . LYS A 0 234 . 76.936  15.230  -66.925 1.00 41.92 234 A 1 
ATOM 1832 C CE  . LYS A 0 234 . 77.144  15.879  -68.301 1.00 41.92 234 A 1 
ATOM 1833 N NZ  . LYS A 0 234 . 78.496  15.590  -68.836 1.00 41.92 234 A 1 
ATOM 1834 N N   . LYS A 0 235 . 74.436  16.079  -61.263 1.00 42.06 235 A 1 
ATOM 1835 C CA  . LYS A 0 235 . 74.131  15.341  -60.014 1.00 42.06 235 A 1 
ATOM 1836 C C   . LYS A 0 235 . 73.299  16.132  -58.981 1.00 42.06 235 A 1 
ATOM 1837 C CB  . LYS A 0 235 . 75.438  14.804  -59.384 1.00 42.06 235 A 1 
ATOM 1838 O O   . LYS A 0 235 . 73.547  16.003  -57.789 1.00 42.06 235 A 1 
ATOM 1839 C CG  . LYS A 0 235 . 76.138  13.708  -60.202 1.00 42.06 235 A 1 
ATOM 1840 C CD  . LYS A 0 235 . 77.221  13.032  -59.350 1.00 42.06 235 A 1 
ATOM 1841 C CE  . LYS A 0 235 . 77.839  11.849  -60.098 1.00 42.06 235 A 1 
ATOM 1842 N NZ  . LYS A 0 235 . 78.785  11.105  -59.230 1.00 42.06 235 A 1 
ATOM 1843 N N   . ALA A 0 236 . 72.343  16.966  -59.408 1.00 37.75 236 A 1 
ATOM 1844 C CA  . ALA A 0 236 . 71.645  17.884  -58.489 1.00 37.75 236 A 1 
ATOM 1845 C C   . ALA A 0 236 . 70.113  18.030  -58.671 1.00 37.75 236 A 1 
ATOM 1846 C CB  . ALA A 0 236 . 72.389  19.229  -58.506 1.00 37.75 236 A 1 
ATOM 1847 O O   . ALA A 0 236 . 69.573  19.069  -58.314 1.00 37.75 236 A 1 
ATOM 1848 N N   . SER A 0 237 . 69.399  17.022  -59.205 1.00 45.65 237 A 1 
ATOM 1849 C CA  . SER A 0 237 . 67.921  16.914  -59.074 1.00 45.65 237 A 1 
ATOM 1850 C C   . SER A 0 237 . 67.370  15.545  -59.536 1.00 45.65 237 A 1 
ATOM 1851 C CB  . SER A 0 237 . 67.183  18.054  -59.816 1.00 45.65 237 A 1 
ATOM 1852 O O   . SER A 0 237 . 66.459  15.482  -60.360 1.00 45.65 237 A 1 
ATOM 1853 O OG  . SER A 0 237 . 65.939  18.296  -59.189 1.00 45.65 237 A 1 
ATOM 1854 N N   . LYS A 0 238 . 67.971  14.418  -59.111 1.00 38.97 238 A 1 
ATOM 1855 C CA  . LYS A 0 238 . 67.588  13.079  -59.626 1.00 38.97 238 A 1 
ATOM 1856 C C   . LYS A 0 238 . 67.086  12.069  -58.586 1.00 38.97 238 A 1 
ATOM 1857 C CB  . LYS A 0 238 . 68.684  12.487  -60.534 1.00 38.97 238 A 1 
ATOM 1858 O O   . LYS A 0 238 . 66.808  10.933  -58.957 1.00 38.97 238 A 1 
ATOM 1859 C CG  . LYS A 0 238 . 68.032  11.744  -61.718 1.00 38.97 238 A 1 
ATOM 1860 C CD  . LYS A 0 238 . 68.903  10.624  -62.293 1.00 38.97 238 A 1 
ATOM 1861 C CE  . LYS A 0 238 . 68.059  9.853   -63.317 1.00 38.97 238 A 1 
ATOM 1862 N NZ  . LYS A 0 238 . 68.728  8.609   -63.767 1.00 38.97 238 A 1 
ATOM 1863 N N   . ASP A 0 239 . 66.908  12.490  -57.337 1.00 34.43 239 A 1 
ATOM 1864 C CA  . ASP A 0 239 . 66.443  11.635  -56.245 1.00 34.43 239 A 1 
ATOM 1865 C C   . ASP A 0 239 . 65.288  12.308  -55.487 1.00 34.43 239 A 1 
ATOM 1866 C CB  . ASP A 0 239 . 67.616  11.309  -55.303 1.00 34.43 239 A 1 
ATOM 1867 O O   . ASP A 0 239 . 65.379  13.473  -55.107 1.00 34.43 239 A 1 
ATOM 1868 C CG  . ASP A 0 239 . 68.708  10.500  -56.011 1.00 34.43 239 A 1 
ATOM 1869 O OD1 . ASP A 0 239 . 68.432  9.325   -56.336 1.00 34.43 239 A 1 
ATOM 1870 O OD2 . ASP A 0 239 . 69.793  11.075  -56.266 1.00 34.43 239 A 1 
ATOM 1871 N N   . GLY A 0 240 . 64.206  11.563  -55.241 1.00 38.67 240 A 1 
ATOM 1872 C CA  . GLY A 0 240 . 63.317  11.816  -54.099 1.00 38.67 240 A 1 
ATOM 1873 C C   . GLY A 0 240 . 62.370  13.024  -54.128 1.00 38.67 240 A 1 
ATOM 1874 O O   . GLY A 0 240 . 61.888  13.402  -53.062 1.00 38.67 240 A 1 
ATOM 1875 N N   . ALA A 0 241 . 62.040  13.615  -55.283 1.00 37.87 241 A 1 
ATOM 1876 C CA  . ALA A 0 241 . 60.953  14.602  -55.371 1.00 37.87 241 A 1 
ATOM 1877 C C   . ALA A 0 241 . 59.580  13.926  -55.139 1.00 37.87 241 A 1 
ATOM 1878 C CB  . ALA A 0 241 . 61.045  15.356  -56.704 1.00 37.87 241 A 1 
ATOM 1879 O O   . ALA A 0 241 . 58.909  13.508  -56.083 1.00 37.87 241 A 1 
ATOM 1880 N N   . SER A 0 242 . 59.216  13.763  -53.863 1.00 37.79 242 A 1 
ATOM 1881 C CA  . SER A 0 242 . 58.014  13.059  -53.398 1.00 37.79 242 A 1 
ATOM 1882 C C   . SER A 0 242 . 56.711  13.650  -53.958 1.00 37.79 242 A 1 
ATOM 1883 C CB  . SER A 0 242 . 57.977  13.072  -51.864 1.00 37.79 242 A 1 
ATOM 1884 O O   . SER A 0 242 . 56.662  14.812  -54.370 1.00 37.79 242 A 1 
ATOM 1885 O OG  . SER A 0 242 . 57.018  12.140  -51.406 1.00 37.79 242 A 1 
ATOM 1886 N N   . ASN A 0 243 . 55.626  12.870  -53.928 1.00 39.73 243 A 1 
ATOM 1887 C CA  . ASN A 0 243 . 54.274  13.369  -54.194 1.00 39.73 243 A 1 
ATOM 1888 C C   . ASN A 0 243 . 53.805  14.256  -53.026 1.00 39.73 243 A 1 
ATOM 1889 C CB  . ASN A 0 243 . 53.306  12.194  -54.452 1.00 39.73 243 A 1 
ATOM 1890 O O   . ASN A 0 243 . 53.047  13.814  -52.167 1.00 39.73 243 A 1 
ATOM 1891 C CG  . ASN A 0 243 . 53.310  11.664  -55.875 1.00 39.73 243 A 1 
ATOM 1892 N ND2 . ASN A 0 243 . 53.201  10.364  -56.028 1.00 39.73 243 A 1 
ATOM 1893 O OD1 . ASN A 0 243 . 53.336  12.399  -56.861 1.00 39.73 243 A 1 
ATOM 1894 N N   . TYR A 0 244 . 54.263  15.508  -53.002 1.00 43.04 244 A 1 
ATOM 1895 C CA  . TYR A 0 244 . 53.757  16.527  -52.085 1.00 43.04 244 A 1 
ATOM 1896 C C   . TYR A 0 244 . 52.283  16.830  -52.391 1.00 43.04 244 A 1 
ATOM 1897 C CB  . TYR A 0 244 . 54.634  17.785  -52.148 1.00 43.04 244 A 1 
ATOM 1898 O O   . TYR A 0 244 . 51.946  17.333  -53.467 1.00 43.04 244 A 1 
ATOM 1899 C CG  . TYR A 0 244 . 55.860  17.702  -51.257 1.00 43.04 244 A 1 
ATOM 1900 C CD1 . TYR A 0 244 . 55.791  18.215  -49.948 1.00 43.04 244 A 1 
ATOM 1901 C CD2 . TYR A 0 244 . 57.052  17.104  -51.714 1.00 43.04 244 A 1 
ATOM 1902 C CE1 . TYR A 0 244 . 56.905  18.133  -49.094 1.00 43.04 244 A 1 
ATOM 1903 C CE2 . TYR A 0 244 . 58.170  17.014  -50.859 1.00 43.04 244 A 1 
ATOM 1904 O OH  . TYR A 0 244 . 59.166  17.443  -48.712 1.00 43.04 244 A 1 
ATOM 1905 C CZ  . TYR A 0 244 . 58.094  17.528  -49.544 1.00 43.04 244 A 1 
ATOM 1906 N N   . TRP A 0 245 . 51.421  16.499  -51.431 1.00 42.63 245 A 1 
ATOM 1907 C CA  . TRP A 0 245 . 50.016  16.889  -51.386 1.00 42.63 245 A 1 
ATOM 1908 C C   . TRP A 0 245 . 49.917  18.364  -50.980 1.00 42.63 245 A 1 
ATOM 1909 C CB  . TRP A 0 245 . 49.276  15.978  -50.394 1.00 42.63 245 A 1 
ATOM 1910 O O   . TRP A 0 245 . 50.018  18.699  -49.807 1.00 42.63 245 A 1 
ATOM 1911 C CG  . TRP A 0 245 . 48.607  14.778  -50.987 1.00 42.63 245 A 1 
ATOM 1912 C CD1 . TRP A 0 245 . 49.201  13.636  -51.406 1.00 42.63 245 A 1 
ATOM 1913 C CD2 . TRP A 0 245 . 47.173  14.581  -51.183 1.00 42.63 245 A 1 
ATOM 1914 C CE2 . TRP A 0 245 . 46.963  13.283  -51.734 1.00 42.63 245 A 1 
ATOM 1915 C CE3 . TRP A 0 245 . 46.031  15.369  -50.932 1.00 42.63 245 A 1 
ATOM 1916 N NE1 . TRP A 0 245 . 48.231  12.749  -51.842 1.00 42.63 245 A 1 
ATOM 1917 C CH2 . TRP A 0 245 . 44.568  13.607  -51.784 1.00 42.63 245 A 1 
ATOM 1918 C CZ2 . TRP A 0 245 . 45.684  12.790  -52.033 1.00 42.63 245 A 1 
ATOM 1919 C CZ3 . TRP A 0 245 . 44.745  14.886  -51.231 1.00 42.63 245 A 1 
ATOM 1920 N N   . GLY A 0 246 . 49.734  19.250  -51.962 1.00 50.10 246 A 1 
ATOM 1921 C CA  . GLY A 0 246 . 49.576  20.698  -51.754 1.00 50.10 246 A 1 
ATOM 1922 C C   . GLY A 0 246 . 48.125  21.146  -51.537 1.00 50.10 246 A 1 
ATOM 1923 O O   . GLY A 0 246 . 47.754  22.222  -52.022 1.00 50.10 246 A 1 
ATOM 1924 N N   . GLY A 0 247 . 47.318  20.289  -50.908 1.00 53.75 247 A 1 
ATOM 1925 C CA  . GLY A 0 247 . 45.922  20.532  -50.542 1.00 53.75 247 A 1 
ATOM 1926 C C   . GLY A 0 247 . 45.765  20.768  -49.040 1.00 53.75 247 A 1 
ATOM 1927 O O   . GLY A 0 247 . 46.654  20.430  -48.257 1.00 53.75 247 A 1 
ATOM 1928 N N   . ASP A 0 248 . 44.630  21.345  -48.660 1.00 61.45 248 A 1 
ATOM 1929 C CA  . ASP A 0 248 . 44.238  21.539  -47.262 1.00 61.45 248 A 1 
ATOM 1930 C C   . ASP A 0 248 . 43.204  20.463  -46.890 1.00 61.45 248 A 1 
ATOM 1931 C CB  . ASP A 0 248 . 43.684  22.957  -47.042 1.00 61.45 248 A 1 
ATOM 1932 O O   . ASP A 0 248 . 42.327  20.157  -47.704 1.00 61.45 248 A 1 
ATOM 1933 C CG  . ASP A 0 248 . 44.584  24.069  -47.600 1.00 61.45 248 A 1 
ATOM 1934 O OD1 . ASP A 0 248 . 45.702  24.272  -47.073 1.00 61.45 248 A 1 
ATOM 1935 O OD2 . ASP A 0 248 . 44.132  24.735  -48.569 1.00 61.45 248 A 1 
ATOM 1936 N N   . SER A 0 249 . 43.301  19.892  -45.687 1.00 68.18 249 A 1 
ATOM 1937 C CA  . SER A 0 249 . 42.408  18.826  -45.213 1.00 68.18 249 A 1 
ATOM 1938 C C   . SER A 0 249 . 42.028  19.050  -43.754 1.00 68.18 249 A 1 
ATOM 1939 C CB  . SER A 0 249 . 43.073  17.455  -45.374 1.00 68.18 249 A 1 
ATOM 1940 O O   . SER A 0 249 . 42.903  19.243  -42.910 1.00 68.18 249 A 1 
ATOM 1941 O OG  . SER A 0 249 . 42.113  16.421  -45.456 1.00 68.18 249 A 1 
ATOM 1942 N N   . ASN A 0 250 . 40.736  18.983  -43.455 1.00 76.21 250 A 1 
ATOM 1943 C CA  . ASN A 0 250 . 40.182  19.072  -42.109 1.00 76.21 250 A 1 
ATOM 1944 C C   . ASN A 0 250 . 39.227  17.897  -41.891 1.00 76.21 250 A 1 
ATOM 1945 C CB  . ASN A 0 250 . 39.416  20.398  -41.955 1.00 76.21 250 A 1 
ATOM 1946 O O   . ASN A 0 250 . 38.367  17.684  -42.742 1.00 76.21 250 A 1 
ATOM 1947 C CG  . ASN A 0 250 . 40.289  21.605  -41.672 1.00 76.21 250 A 1 
ATOM 1948 N ND2 . ASN A 0 250 . 40.099  22.232  -40.535 1.00 76.21 250 A 1 
ATOM 1949 O OD1 . ASN A 0 250 . 41.107  22.052  -42.458 1.00 76.21 250 A 1 
ATOM 1950 N N   . SER A 0 251 . 39.331  17.221  -40.749 1.00 80.12 251 A 1 
ATOM 1951 C CA  . SER A 0 251 . 38.308  16.289  -40.265 1.00 80.12 251 A 1 
ATOM 1952 C C   . SER A 0 251 . 37.829  16.711  -38.874 1.00 80.12 251 A 1 
ATOM 1953 C CB  . SER A 0 251 . 38.779  14.829  -40.300 1.00 80.12 251 A 1 
ATOM 1954 O O   . SER A 0 251 . 38.540  17.415  -38.141 1.00 80.12 251 A 1 
ATOM 1955 O OG  . SER A 0 251 . 39.721  14.565  -39.275 1.00 80.12 251 A 1 
ATOM 1956 N N   . TRP A 0 252 . 36.606  16.330  -38.527 1.00 81.61 252 A 1 
ATOM 1957 C CA  . TRP A 0 252 . 36.010  16.552  -37.217 1.00 81.61 252 A 1 
ATOM 1958 C C   . TRP A 0 252 . 35.084  15.390  -36.875 1.00 81.61 252 A 1 
ATOM 1959 C CB  . TRP A 0 252 . 35.246  17.883  -37.216 1.00 81.61 252 A 1 
ATOM 1960 O O   . TRP A 0 252 . 34.140  15.142  -37.618 1.00 81.61 252 A 1 
ATOM 1961 C CG  . TRP A 0 252 . 34.421  18.151  -35.993 1.00 81.61 252 A 1 
ATOM 1962 C CD1 . TRP A 0 252 . 34.913  18.389  -34.762 1.00 81.61 252 A 1 
ATOM 1963 C CD2 . TRP A 0 252 . 32.977  18.025  -35.808 1.00 81.61 252 A 1 
ATOM 1964 C CE2 . TRP A 0 252 . 32.661  18.339  -34.451 1.00 81.61 252 A 1 
ATOM 1965 C CE3 . TRP A 0 252 . 31.911  17.614  -36.631 1.00 81.61 252 A 1 
ATOM 1966 N NE1 . TRP A 0 252 . 33.886  18.525  -33.849 1.00 81.61 252 A 1 
ATOM 1967 C CH2 . TRP A 0 252 . 30.304  17.948  -34.818 1.00 81.61 252 A 1 
ATOM 1968 C CZ2 . TRP A 0 252 . 31.348  18.337  -33.960 1.00 81.61 252 A 1 
ATOM 1969 C CZ3 . TRP A 0 252 . 30.593  17.578  -36.142 1.00 81.61 252 A 1 
ATOM 1970 N N   . ASP A 0 253 . 35.339  14.738  -35.746 1.00 87.46 253 A 1 
ATOM 1971 C CA  . ASP A 0 253 . 34.479  13.688  -35.203 1.00 87.46 253 A 1 
ATOM 1972 C C   . ASP A 0 253 . 33.852  14.194  -33.899 1.00 87.46 253 A 1 
ATOM 1973 C CB  . ASP A 0 253 . 35.248  12.376  -34.944 1.00 87.46 253 A 1 
ATOM 1974 O O   . ASP A 0 253 . 34.513  14.883  -33.111 1.00 87.46 253 A 1 
ATOM 1975 C CG  . ASP A 0 253 . 36.354  12.034  -35.953 1.00 87.46 253 A 1 
ATOM 1976 O OD1 . ASP A 0 253 . 36.071  11.936  -37.162 1.00 87.46 253 A 1 
ATOM 1977 O OD2 . ASP A 0 253 . 37.509  11.849  -35.496 1.00 87.46 253 A 1 
ATOM 1978 N N   . ALA A 0 254 . 32.607  13.812  -33.629 1.00 85.61 254 A 1 
ATOM 1979 C CA  . ALA A 0 254 . 31.963  14.018  -32.339 1.00 85.61 254 A 1 
ATOM 1980 C C   . ALA A 0 254 . 31.114  12.812  -31.931 1.00 85.61 254 A 1 
ATOM 1981 C CB  . ALA A 0 254 . 31.144  15.310  -32.371 1.00 85.61 254 A 1 
ATOM 1982 O O   . ALA A 0 254 . 30.563  12.102  -32.769 1.00 85.61 254 A 1 
ATOM 1983 N N   . TYR A 0 255 . 30.998  12.603  -30.624 1.00 91.06 255 A 1 
ATOM 1984 C CA  . TYR A 0 255 . 30.104  11.633  -29.999 1.00 91.06 255 A 1 
ATOM 1985 C C   . TYR A 0 255 . 29.537  12.248  -28.721 1.00 91.06 255 A 1 
ATOM 1986 C CB  . TYR A 0 255 . 30.865  10.330  -29.702 1.00 91.06 255 A 1 
ATOM 1987 O O   . TYR A 0 255 . 30.270  12.920  -27.989 1.00 91.06 255 A 1 
ATOM 1988 C CG  . TYR A 0 255 . 30.139  9.382   -28.760 1.00 91.06 255 A 1 
ATOM 1989 C CD1 . TYR A 0 255 . 30.342  9.488   -27.369 1.00 91.06 255 A 1 
ATOM 1990 C CD2 . TYR A 0 255 . 29.203  8.456   -29.260 1.00 91.06 255 A 1 
ATOM 1991 C CE1 . TYR A 0 255 . 29.601  8.684   -26.480 1.00 91.06 255 A 1 
ATOM 1992 C CE2 . TYR A 0 255 . 28.476  7.633   -28.377 1.00 91.06 255 A 1 
ATOM 1993 O OH  . TYR A 0 255 . 27.952  6.982   -26.124 1.00 91.06 255 A 1 
ATOM 1994 C CZ  . TYR A 0 255 . 28.666  7.755   -26.985 1.00 91.06 255 A 1 
ATOM 1995 N N   . GLY A 0 256 . 28.272  11.977  -28.425 1.00 89.15 256 A 1 
ATOM 1996 C CA  . GLY A 0 256 . 27.665  12.342  -27.156 1.00 89.15 256 A 1 
ATOM 1997 C C   . GLY A 0 256 . 26.613  11.346  -26.689 1.00 89.15 256 A 1 
ATOM 1998 O O   . GLY A 0 256 . 26.165  10.474  -27.441 1.00 89.15 256 A 1 
ATOM 1999 N N   . ARG A 0 257 . 26.288  11.453  -25.404 1.00 93.00 257 A 1 
ATOM 2000 C CA  . ARG A 0 257 . 25.240  10.695  -24.737 1.00 93.00 257 A 1 
ATOM 2001 C C   . ARG A 0 257 . 24.703  11.489  -23.553 1.00 93.00 257 A 1 
ATOM 2002 C CB  . ARG A 0 257 . 25.798  9.334   -24.314 1.00 93.00 257 A 1 
ATOM 2003 O O   . ARG A 0 257 . 25.491  11.877  -22.695 1.00 93.00 257 A 1 
ATOM 2004 C CG  . ARG A 0 257 . 24.775  8.463   -23.576 1.00 93.00 257 A 1 
ATOM 2005 C CD  . ARG A 0 257 . 25.382  7.068   -23.423 1.00 93.00 257 A 1 
ATOM 2006 N NE  . ARG A 0 257 . 24.404  6.108   -22.900 1.00 93.00 257 A 1 
ATOM 2007 N NH1 . ARG A 0 257 . 25.242  5.870   -20.788 1.00 93.00 257 A 1 
ATOM 2008 N NH2 . ARG A 0 257 . 23.407  4.773   -21.360 1.00 93.00 257 A 1 
ATOM 2009 C CZ  . ARG A 0 257 . 24.364  5.575   -21.703 1.00 93.00 257 A 1 
ATOM 2010 N N   . ASP A 0 258 . 23.394  11.661  -23.514 1.00 88.28 258 A 1 
ATOM 2011 C CA  . ASP A 0 258 . 22.637  12.237  -22.402 1.00 88.28 258 A 1 
ATOM 2012 C C   . ASP A 0 258 . 21.919  11.093  -21.655 1.00 88.28 258 A 1 
ATOM 2013 C CB  . ASP A 0 258 . 21.692  13.318  -22.955 1.00 88.28 258 A 1 
ATOM 2014 O O   . ASP A 0 258 . 21.684  10.027  -22.224 1.00 88.28 258 A 1 
ATOM 2015 C CG  . ASP A 0 258 . 21.211  14.317  -21.899 1.00 88.28 258 A 1 
ATOM 2016 O OD1 . ASP A 0 258 . 21.223  13.936  -20.707 1.00 88.28 258 A 1 
ATOM 2017 O OD2 . ASP A 0 258 . 20.861  15.450  -22.304 1.00 88.28 258 A 1 
ATOM 2018 N N   . GLN A 0 259 . 21.661  11.246  -20.358 1.00 92.51 259 A 1 
ATOM 2019 C CA  . GLN A 0 259 . 21.259  10.163  -19.449 1.00 92.51 259 A 1 
ATOM 2020 C C   . GLN A 0 259 . 20.418  10.715  -18.286 1.00 92.51 259 A 1 
ATOM 2021 C CB  . GLN A 0 259 . 22.522  9.426   -18.950 1.00 92.51 259 A 1 
ATOM 2022 O O   . GLN A 0 259 . 20.833  10.688  -17.124 1.00 92.51 259 A 1 
ATOM 2023 C CG  . GLN A 0 259 . 23.023  8.251   -19.800 1.00 92.51 259 A 1 
ATOM 2024 C CD  . GLN A 0 259 . 22.552  6.907   -19.260 1.00 92.51 259 A 1 
ATOM 2025 N NE2 . GLN A 0 259 . 21.283  6.593   -19.376 1.00 92.51 259 A 1 
ATOM 2026 O OE1 . GLN A 0 259 . 23.336  6.071   -18.801 1.00 92.51 259 A 1 
ATOM 2027 N N   . ASP A 0 260 . 19.225  11.211  -18.603 1.00 90.27 260 A 1 
ATOM 2028 C CA  . ASP A 0 260 . 18.317  11.820  -17.631 1.00 90.27 260 A 1 
ATOM 2029 C C   . ASP A 0 260 . 17.512  10.747  -16.858 1.00 90.27 260 A 1 
ATOM 2030 C CB  . ASP A 0 260 . 17.433  12.858  -18.361 1.00 90.27 260 A 1 
ATOM 2031 O O   . ASP A 0 260 . 17.015  9.765   -17.418 1.00 90.27 260 A 1 
ATOM 2032 C CG  . ASP A 0 260 . 17.046  14.083  -17.518 1.00 90.27 260 A 1 
ATOM 2033 O OD1 . ASP A 0 260 . 17.300  14.071  -16.290 1.00 90.27 260 A 1 
ATOM 2034 O OD2 . ASP A 0 260 . 16.397  15.003  -18.072 1.00 90.27 260 A 1 
ATOM 2035 N N   . PHE A 0 261 . 17.361  10.898  -15.541 1.00 95.52 261 A 1 
ATOM 2036 C CA  . PHE A 0 261 . 16.570  9.995   -14.696 1.00 95.52 261 A 1 
ATOM 2037 C C   . PHE A 0 261 . 15.802  10.768  -13.632 1.00 95.52 261 A 1 
ATOM 2038 C CB  . PHE A 0 261 . 17.467  8.935   -14.035 1.00 95.52 261 A 1 
ATOM 2039 O O   . PHE A 0 261 . 16.397  11.446  -12.796 1.00 95.52 261 A 1 
ATOM 2040 C CG  . PHE A 0 261 . 16.737  8.036   -13.042 1.00 95.52 261 A 1 
ATOM 2041 C CD1 . PHE A 0 261 . 16.646  8.393   -11.681 1.00 95.52 261 A 1 
ATOM 2042 C CD2 . PHE A 0 261 . 16.105  6.863   -13.491 1.00 95.52 261 A 1 
ATOM 2043 C CE1 . PHE A 0 261 . 15.921  7.590   -10.780 1.00 95.52 261 A 1 
ATOM 2044 C CE2 . PHE A 0 261 . 15.396  6.049   -12.589 1.00 95.52 261 A 1 
ATOM 2045 C CZ  . PHE A 0 261 . 15.298  6.413   -11.233 1.00 95.52 261 A 1 
ATOM 2046 N N   . HIS A 0 262 . 14.482  10.577  -13.566 1.00 97.65 262 A 1 
ATOM 2047 C CA  . HIS A 0 262 . 13.619  11.255  -12.600 1.00 97.65 262 A 1 
ATOM 2048 C C   . HIS A 0 262 . 12.605  10.293  -11.967 1.00 97.65 262 A 1 
ATOM 2049 C CB  . HIS A 0 262 . 12.947  12.448  -13.306 1.00 97.65 262 A 1 
ATOM 2050 O O   . HIS A 0 262 . 11.622  9.918   -12.598 1.00 97.65 262 A 1 
ATOM 2051 C CG  . HIS A 0 262 . 12.290  13.456  -12.392 1.00 97.65 262 A 1 
ATOM 2052 C CD2 . HIS A 0 262 . 12.265  13.431  -11.026 1.00 97.65 262 A 1 
ATOM 2053 N ND1 . HIS A 0 262 . 11.681  14.642  -12.818 1.00 97.65 262 A 1 
ATOM 2054 C CE1 . HIS A 0 262 . 11.375  15.322  -11.717 1.00 97.65 262 A 1 
ATOM 2055 N NE2 . HIS A 0 262 . 11.694  14.612  -10.629 1.00 97.65 262 A 1 
ATOM 2056 N N   . GLU A 0 263 . 12.780  9.931   -10.690 1.00 97.97 263 A 1 
ATOM 2057 C CA  . GLU A 0 263 . 11.768  9.191   -9.913  1.00 97.97 263 A 1 
ATOM 2058 C C   . GLU A 0 263 . 11.113  10.078  -8.845  1.00 97.97 263 A 1 
ATOM 2059 C CB  . GLU A 0 263 . 12.328  7.884   -9.304  1.00 97.97 263 A 1 
ATOM 2060 O O   . GLU A 0 263 . 11.787  10.757  -8.072  1.00 97.97 263 A 1 
ATOM 2061 C CG  . GLU A 0 263 . 11.206  7.057   -8.639  1.00 97.97 263 A 1 
ATOM 2062 C CD  . GLU A 0 263 . 11.661  5.727   -8.020  1.00 97.97 263 A 1 
ATOM 2063 O OE1 . GLU A 0 263 . 11.212  4.664   -8.523  1.00 97.97 263 A 1 
ATOM 2064 O OE2 . GLU A 0 263 . 12.357  5.768   -6.969  1.00 97.97 263 A 1 
ATOM 2065 N N   . LYS A 0 264 . 9.784   9.998   -8.743  1.00 98.01 264 A 1 
ATOM 2066 C CA  . LYS A 0 264 . 8.969   10.497  -7.629  1.00 98.01 264 A 1 
ATOM 2067 C C   . LYS A 0 264 . 8.230   9.334   -6.984  1.00 98.01 264 A 1 
ATOM 2068 C CB  . LYS A 0 264 . 7.965   11.534  -8.143  1.00 98.01 264 A 1 
ATOM 2069 O O   . LYS A 0 264 . 7.555   8.577   -7.676  1.00 98.01 264 A 1 
ATOM 2070 C CG  . LYS A 0 264 . 8.653   12.857  -8.483  1.00 98.01 264 A 1 
ATOM 2071 C CD  . LYS A 0 264 . 7.716   13.759  -9.287  1.00 98.01 264 A 1 
ATOM 2072 C CE  . LYS A 0 264 . 8.455   15.067  -9.553  1.00 98.01 264 A 1 
ATOM 2073 N NZ  . LYS A 0 264 . 8.147   15.627  -10.885 1.00 98.01 264 A 1 
ATOM 2074 N N   . VAL A 0 265 . 8.299   9.225   -5.662  1.00 97.58 265 A 1 
ATOM 2075 C CA  . VAL A 0 265 . 7.530   8.266   -4.857  1.00 97.58 265 A 1 
ATOM 2076 C C   . VAL A 0 265 . 6.816   9.011   -3.741  1.00 97.58 265 A 1 
ATOM 2077 C CB  . VAL A 0 265 . 8.425   7.166   -4.246  1.00 97.58 265 A 1 
ATOM 2078 O O   . VAL A 0 265 . 7.445   9.815   -3.057  1.00 97.58 265 A 1 
ATOM 2079 C CG1 . VAL A 0 265 . 7.578   6.057   -3.602  1.00 97.58 265 A 1 
ATOM 2080 C CG2 . VAL A 0 265 . 9.325   6.504   -5.290  1.00 97.58 265 A 1 
ATOM 2081 N N   . SER A 0 266 . 5.546   8.700   -3.494  1.00 97.19 266 A 1 
ATOM 2082 C CA  . SER A 0 266 . 4.856   9.079   -2.261  1.00 97.19 266 A 1 
ATOM 2083 C C   . SER A 0 266 . 4.059   7.921   -1.658  1.00 97.19 266 A 1 
ATOM 2084 C CB  . SER A 0 266 . 3.987   10.328  -2.440  1.00 97.19 266 A 1 
ATOM 2085 O O   . SER A 0 266 . 3.641   6.989   -2.348  1.00 97.19 266 A 1 
ATOM 2086 O OG  . SER A 0 266 . 2.901   10.091  -3.314  1.00 97.19 266 A 1 
ATOM 2087 N N   . TYR A 0 267 . 3.877   7.977   -0.340  1.00 97.81 267 A 1 
ATOM 2088 C CA  . TYR A 0 267 . 3.029   7.077   0.433   1.00 97.81 267 A 1 
ATOM 2089 C C   . TYR A 0 267 . 2.354   7.851   1.570   1.00 97.81 267 A 1 
ATOM 2090 C CB  . TYR A 0 267 . 3.859   5.903   0.974   1.00 97.81 267 A 1 
ATOM 2091 O O   . TYR A 0 267 . 3.043   8.480   2.374   1.00 97.81 267 A 1 
ATOM 2092 C CG  . TYR A 0 267 . 3.073   4.953   1.861   1.00 97.81 267 A 1 
ATOM 2093 C CD1 . TYR A 0 267 . 3.090   5.111   3.261   1.00 97.81 267 A 1 
ATOM 2094 C CD2 . TYR A 0 267 . 2.289   3.937   1.285   1.00 97.81 267 A 1 
ATOM 2095 C CE1 . TYR A 0 267 . 2.320   4.261   4.081   1.00 97.81 267 A 1 
ATOM 2096 C CE2 . TYR A 0 267 . 1.513   3.089   2.102   1.00 97.81 267 A 1 
ATOM 2097 O OH  . TYR A 0 267 . 0.717   2.455   4.268   1.00 97.81 267 A 1 
ATOM 2098 C CZ  . TYR A 0 267 . 1.507   3.261   3.503   1.00 97.81 267 A 1 
ATOM 2099 N N   . ASP A 0 268 . 1.029   7.765   1.654   1.00 96.78 268 A 1 
ATOM 2100 C CA  . ASP A 0 268 . 0.211   8.317   2.737   1.00 96.78 268 A 1 
ATOM 2101 C C   . ASP A 0 268 . -0.552  7.196   3.451   1.00 96.78 268 A 1 
ATOM 2102 C CB  . ASP A 0 268 . -0.787  9.362   2.209   1.00 96.78 268 A 1 
ATOM 2103 O O   . ASP A 0 268 . -1.157  6.341   2.804   1.00 96.78 268 A 1 
ATOM 2104 C CG  . ASP A 0 268 . -0.201  10.770  2.115   1.00 96.78 268 A 1 
ATOM 2105 O OD1 . ASP A 0 268 . 0.060   11.359  3.193   1.00 96.78 268 A 1 
ATOM 2106 O OD2 . ASP A 0 268 . -0.093  11.278  0.976   1.00 96.78 268 A 1 
ATOM 2107 N N   . ASP A 0 269 . -0.575  7.246   4.782   1.00 97.12 269 A 1 
ATOM 2108 C CA  . ASP A 0 269 . -1.352  6.379   5.673   1.00 97.12 269 A 1 
ATOM 2109 C C   . ASP A 0 269 . -2.161  7.267   6.631   1.00 97.12 269 A 1 
ATOM 2110 C CB  . ASP A 0 269 . -0.394  5.425   6.408   1.00 97.12 269 A 1 
ATOM 2111 O O   . ASP A 0 269 . -1.637  7.825   7.603   1.00 97.12 269 A 1 
ATOM 2112 C CG  . ASP A 0 269 . -1.032  4.123   6.900   1.00 97.12 269 A 1 
ATOM 2113 O OD1 . ASP A 0 269 . -2.149  4.150   7.462   1.00 97.12 269 A 1 
ATOM 2114 O OD2 . ASP A 0 269 . -0.375  3.068   6.717   1.00 97.12 269 A 1 
ATOM 2115 N N   . THR A 0 270 . -3.436  7.472   6.305   1.00 95.53 270 A 1 
ATOM 2116 C CA  . THR A 0 270 . -4.363  8.348   7.028   1.00 95.53 270 A 1 
ATOM 2117 C C   . THR A 0 270 . -5.365  7.506   7.803   1.00 95.53 270 A 1 
ATOM 2118 C CB  . THR A 0 270 . -5.140  9.280   6.083   1.00 95.53 270 A 1 
ATOM 2119 O O   . THR A 0 270 . -6.145  6.759   7.219   1.00 95.53 270 A 1 
ATOM 2120 C CG2 . THR A 0 270 . -5.864  10.386  6.854   1.00 95.53 270 A 1 
ATOM 2121 O OG1 . THR A 0 270 . -4.322  9.900   5.122   1.00 95.53 270 A 1 
ATOM 2122 N N   . TYR A 0 271 . -5.424  7.677   9.122   1.00 94.21 271 A 1 
ATOM 2123 C CA  . TYR A 0 271 . -6.348  6.942   9.985   1.00 94.21 271 A 1 
ATOM 2124 C C   . TYR A 0 271 . -7.062  7.890   10.946  1.00 94.21 271 A 1 
ATOM 2125 C CB  . TYR A 0 271 . -5.572  5.833   10.702  1.00 94.21 271 A 1 
ATOM 2126 O O   . TYR A 0 271 . -6.428  8.604   11.725  1.00 94.21 271 A 1 
ATOM 2127 C CG  . TYR A 0 271 . -6.297  5.130   11.836  1.00 94.21 271 A 1 
ATOM 2128 C CD1 . TYR A 0 271 . -6.240  5.671   13.135  1.00 94.21 271 A 1 
ATOM 2129 C CD2 . TYR A 0 271 . -6.934  3.893   11.617  1.00 94.21 271 A 1 
ATOM 2130 C CE1 . TYR A 0 271 . -6.740  4.942   14.228  1.00 94.21 271 A 1 
ATOM 2131 C CE2 . TYR A 0 271 . -7.447  3.160   12.706  1.00 94.21 271 A 1 
ATOM 2132 O OH  . TYR A 0 271 . -7.662  2.919   15.099  1.00 94.21 271 A 1 
ATOM 2133 C CZ  . TYR A 0 271 . -7.308  3.667   14.015  1.00 94.21 271 A 1 
ATOM 2134 N N   . ALA A 0 272 . -8.391  7.866   10.940  1.00 95.25 272 A 1 
ATOM 2135 C CA  . ALA A 0 272 . -9.227  8.687   11.806  1.00 95.25 272 A 1 
ATOM 2136 C C   . ALA A 0 272 . -10.273 7.831   12.523  1.00 95.25 272 A 1 
ATOM 2137 C CB  . ALA A 0 272 . -9.867  9.803   10.974  1.00 95.25 272 A 1 
ATOM 2138 O O   . ALA A 0 272 . -10.942 7.001   11.910  1.00 95.25 272 A 1 
ATOM 2139 N N   . LYS A 0 273 . -10.463 8.066   13.823  1.00 94.85 273 A 1 
ATOM 2140 C CA  . LYS A 0 273 . -11.612 7.554   14.578  1.00 94.85 273 A 1 
ATOM 2141 C C   . LYS A 0 273 . -12.282 8.666   15.362  1.00 94.85 273 A 1 
ATOM 2142 C CB  . LYS A 0 273 . -11.220 6.385   15.496  1.00 94.85 273 A 1 
ATOM 2143 O O   . LYS A 0 273 . -11.584 9.445   16.008  1.00 94.85 273 A 1 
ATOM 2144 C CG  . LYS A 0 273 . -11.038 5.118   14.658  1.00 94.85 273 A 1 
ATOM 2145 C CD  . LYS A 0 273 . -10.806 3.857   15.490  1.00 94.85 273 A 1 
ATOM 2146 C CE  . LYS A 0 273 . -10.785 2.705   14.480  1.00 94.85 273 A 1 
ATOM 2147 N NZ  . LYS A 0 273 . -10.145 1.472   14.980  1.00 94.85 273 A 1 
ATOM 2148 N N   . SER A 0 274 . -13.608 8.673   15.347  1.00 92.16 274 A 1 
ATOM 2149 C CA  . SER A 0 274 . -14.446 9.493   16.218  1.00 92.16 274 A 1 
ATOM 2150 C C   . SER A 0 274 . -15.424 8.612   16.989  1.00 92.16 274 A 1 
ATOM 2151 C CB  . SER A 0 274 . -15.181 10.592  15.441  1.00 92.16 274 A 1 
ATOM 2152 O O   . SER A 0 274 . -15.928 7.612   16.470  1.00 92.16 274 A 1 
ATOM 2153 O OG  . SER A 0 274 . -16.104 10.075  14.502  1.00 92.16 274 A 1 
ATOM 2154 N N   . TYR A 0 275 . -15.689 9.000   18.228  1.00 90.00 275 A 1 
ATOM 2155 C CA  . TYR A 0 275 . -16.769 8.478   19.054  1.00 90.00 275 A 1 
ATOM 2156 C C   . TYR A 0 275 . -17.519 9.670   19.636  1.00 90.00 275 A 1 
ATOM 2157 C CB  . TYR A 0 275 . -16.222 7.579   20.170  1.00 90.00 275 A 1 
ATOM 2158 O O   . TYR A 0 275 . -16.895 10.577  20.181  1.00 90.00 275 A 1 
ATOM 2159 C CG  . TYR A 0 275 . -15.450 6.366   19.688  1.00 90.00 275 A 1 
ATOM 2160 C CD1 . TYR A 0 275 . -16.118 5.149   19.452  1.00 90.00 275 A 1 
ATOM 2161 C CD2 . TYR A 0 275 . -14.061 6.460   19.479  1.00 90.00 275 A 1 
ATOM 2162 C CE1 . TYR A 0 275 . -15.399 4.021   19.011  1.00 90.00 275 A 1 
ATOM 2163 C CE2 . TYR A 0 275 . -13.335 5.336   19.046  1.00 90.00 275 A 1 
ATOM 2164 O OH  . TYR A 0 275 . -13.287 3.028   18.424  1.00 90.00 275 A 1 
ATOM 2165 C CZ  . TYR A 0 275 . -14.006 4.114   18.814  1.00 90.00 275 A 1 
ATOM 2166 N N   . GLU A 0 276 . -18.835 9.655   19.511  1.00 87.31 276 A 1 
ATOM 2167 C CA  . GLU A 0 276 . -19.759 10.662  20.015  1.00 87.31 276 A 1 
ATOM 2168 C C   . GLU A 0 276 . -20.873 9.935   20.777  1.00 87.31 276 A 1 
ATOM 2169 C CB  . GLU A 0 276 . -20.291 11.473  18.822  1.00 87.31 276 A 1 
ATOM 2170 O O   . GLU A 0 276 . -21.378 8.911   20.310  1.00 87.31 276 A 1 
ATOM 2171 C CG  . GLU A 0 276 . -21.223 12.633  19.204  1.00 87.31 276 A 1 
ATOM 2172 C CD  . GLU A 0 276 . -21.776 13.322  17.946  1.00 87.31 276 A 1 
ATOM 2173 O OE1 . GLU A 0 276 . -21.636 14.554  17.811  1.00 87.31 276 A 1 
ATOM 2174 O OE2 . GLU A 0 276 . -22.362 12.604  17.099  1.00 87.31 276 A 1 
ATOM 2175 N N   . ALA A 0 277 . -21.238 10.442  21.948  1.00 85.80 277 A 1 
ATOM 2176 C CA  . ALA A 0 277 . -22.428 10.042  22.691  1.00 85.80 277 A 1 
ATOM 2177 C C   . ALA A 0 277 . -23.119 11.312  23.194  1.00 85.80 277 A 1 
ATOM 2178 C CB  . ALA A 0 277 . -22.030 9.101   23.835  1.00 85.80 277 A 1 
ATOM 2179 O O   . ALA A 0 277 . -22.436 12.192  23.716  1.00 85.80 277 A 1 
ATOM 2180 N N   . GLU A 0 278 . -24.432 11.435  23.010  1.00 76.79 278 A 1 
ATOM 2181 C CA  . GLU A 0 278 . -25.157 12.676  23.329  1.00 76.79 278 A 1 
ATOM 2182 C C   . GLU A 0 278 . -25.533 12.795  24.814  1.00 76.79 278 A 1 
ATOM 2183 C CB  . GLU A 0 278 . -26.349 12.840  22.371  1.00 76.79 278 A 1 
ATOM 2184 O O   . GLU A 0 278 . -25.397 13.885  25.368  1.00 76.79 278 A 1 
ATOM 2185 C CG  . GLU A 0 278 . -25.839 13.359  21.011  1.00 76.79 278 A 1 
ATOM 2186 C CD  . GLU A 0 278 . -26.856 13.291  19.863  1.00 76.79 278 A 1 
ATOM 2187 O OE1 . GLU A 0 278 . -26.507 13.762  18.753  1.00 76.79 278 A 1 
ATOM 2188 O OE2 . GLU A 0 278 . -27.897 12.611  19.986  1.00 76.79 278 A 1 
ATOM 2189 N N   . SER A 0 279 . -25.893 11.689  25.475  1.00 76.80 279 A 1 
ATOM 2190 C CA  . SER A 0 279 . -26.012 11.605  26.937  1.00 76.80 279 A 1 
ATOM 2191 C C   . SER A 0 279 . -25.910 10.161  27.460  1.00 76.80 279 A 1 
ATOM 2192 C CB  . SER A 0 279 . -27.325 12.238  27.429  1.00 76.80 279 A 1 
ATOM 2193 O O   . SER A 0 279 . -26.014 9.191   26.699  1.00 76.80 279 A 1 
ATOM 2194 O OG  . SER A 0 279 . -28.401 11.339  27.270  1.00 76.80 279 A 1 
ATOM 2195 N N   . TYR A 0 280 . -25.724 10.021  28.775  1.00 74.78 280 A 1 
ATOM 2196 C CA  . TYR A 0 280 . -26.073 8.819   29.541  1.00 74.78 280 A 1 
ATOM 2197 C C   . TYR A 0 280 . -26.685 9.236   30.872  1.00 74.78 280 A 1 
ATOM 2198 C CB  . TYR A 0 280 . -24.843 7.934   29.806  1.00 74.78 280 A 1 
ATOM 2199 O O   . TYR A 0 280 . -25.998 9.878   31.668  1.00 74.78 280 A 1 
ATOM 2200 C CG  . TYR A 0 280 . -25.028 6.821   30.844  1.00 74.78 280 A 1 
ATOM 2201 C CD1 . TYR A 0 280 . -24.750 7.038   32.211  1.00 74.78 280 A 1 
ATOM 2202 C CD2 . TYR A 0 280 . -25.477 5.552   30.444  1.00 74.78 280 A 1 
ATOM 2203 C CE1 . TYR A 0 280 . -24.809 5.985   33.143  1.00 74.78 280 A 1 
ATOM 2204 C CE2 . TYR A 0 280 . -25.531 4.486   31.368  1.00 74.78 280 A 1 
ATOM 2205 O OH  . TYR A 0 280 . -25.159 3.655   33.594  1.00 74.78 280 A 1 
ATOM 2206 C CZ  . TYR A 0 280 . -25.165 4.693   32.712  1.00 74.78 280 A 1 
ATOM 2207 N N   . ASP A 0 281 . -27.905 8.779   31.137  1.00 78.98 281 A 1 
ATOM 2208 C CA  . ASP A 0 281 . -28.576 8.915   32.427  1.00 78.98 281 A 1 
ATOM 2209 C C   . ASP A 0 281 . -28.709 7.548   33.114  1.00 78.98 281 A 1 
ATOM 2210 C CB  . ASP A 0 281 . -29.956 9.571   32.262  1.00 78.98 281 A 1 
ATOM 2211 O O   . ASP A 0 281 . -29.120 6.554   32.512  1.00 78.98 281 A 1 
ATOM 2212 C CG  . ASP A 0 281 . -29.936 11.083  32.013  1.00 78.98 281 A 1 
ATOM 2213 O OD1 . ASP A 0 281 . -28.912 11.726  32.333  1.00 78.98 281 A 1 
ATOM 2214 O OD2 . ASP A 0 281 . -31.003 11.593  31.606  1.00 78.98 281 A 1 
ATOM 2215 N N   . GLU A 0 282 . -28.417 7.504   34.412  1.00 82.90 282 A 1 
ATOM 2216 C CA  . GLU A 0 282 . -28.712 6.392   35.320  1.00 82.90 282 A 1 
ATOM 2217 C C   . GLU A 0 282 . -29.397 6.945   36.570  1.00 82.90 282 A 1 
ATOM 2218 C CB  . GLU A 0 282 . -27.413 5.631   35.650  1.00 82.90 282 A 1 
ATOM 2219 O O   . GLU A 0 282 . -28.842 7.816   37.236  1.00 82.90 282 A 1 
ATOM 2220 C CG  . GLU A 0 282 . -27.525 4.624   36.813  1.00 82.90 282 A 1 
ATOM 2221 C CD  . GLU A 0 282 . -26.325 3.661   36.913  1.00 82.90 282 A 1 
ATOM 2222 O OE1 . GLU A 0 282 . -26.489 2.555   37.484  1.00 82.90 282 A 1 
ATOM 2223 O OE2 . GLU A 0 282 . -25.289 3.844   36.229  1.00 82.90 282 A 1 
ATOM 2224 N N   . TRP A 0 283 . -30.587 6.446   36.910  1.00 81.37 283 A 1 
ATOM 2225 C CA  . TRP A 0 283 . -31.383 6.960   38.029  1.00 81.37 283 A 1 
ATOM 2226 C C   . TRP A 0 283 . -32.070 5.852   38.833  1.00 81.37 283 A 1 
ATOM 2227 C CB  . TRP A 0 283 . -32.380 8.012   37.521  1.00 81.37 283 A 1 
ATOM 2228 O O   . TRP A 0 283 . -32.467 4.818   38.299  1.00 81.37 283 A 1 
ATOM 2229 C CG  . TRP A 0 283 . -33.292 7.581   36.409  1.00 81.37 283 A 1 
ATOM 2230 C CD1 . TRP A 0 283 . -33.047 7.753   35.090  1.00 81.37 283 A 1 
ATOM 2231 C CD2 . TRP A 0 283 . -34.583 6.899   36.487  1.00 81.37 283 A 1 
ATOM 2232 C CE2 . TRP A 0 283 . -35.068 6.698   35.158  1.00 81.37 283 A 1 
ATOM 2233 C CE3 . TRP A 0 283 . -35.389 6.419   37.544  1.00 81.37 283 A 1 
ATOM 2234 N NE1 . TRP A 0 283 . -34.090 7.236   34.347  1.00 81.37 283 A 1 
ATOM 2235 C CH2 . TRP A 0 283 . -37.058 5.576   35.969  1.00 81.37 283 A 1 
ATOM 2236 C CZ2 . TRP A 0 283 . -36.287 6.052   34.894  1.00 81.37 283 A 1 
ATOM 2237 C CZ3 . TRP A 0 283 . -36.611 5.766   37.290  1.00 81.37 283 A 1 
ATOM 2238 N N   . ASP A 0 284 . -32.214 6.085   40.136  1.00 82.71 284 A 1 
ATOM 2239 C CA  . ASP A 0 284 . -32.806 5.185   41.129  1.00 82.71 284 A 1 
ATOM 2240 C C   . ASP A 0 284 . -33.759 5.998   42.026  1.00 82.71 284 A 1 
ATOM 2241 C CB  . ASP A 0 284 . -31.662 4.521   41.922  1.00 82.71 284 A 1 
ATOM 2242 O O   . ASP A 0 284 . -33.371 7.012   42.610  1.00 82.71 284 A 1 
ATOM 2243 C CG  . ASP A 0 284 . -32.092 3.376   42.847  1.00 82.71 284 A 1 
ATOM 2244 O OD1 . ASP A 0 284 . -32.847 3.604   43.811  1.00 82.71 284 A 1 
ATOM 2245 O OD2 . ASP A 0 284 . -31.578 2.241   42.711  1.00 82.71 284 A 1 
ATOM 2246 N N   . ASN A 0 285 . -35.020 5.578   42.095  1.00 80.39 285 A 1 
ATOM 2247 C CA  . ASN A 0 285 . -36.084 6.168   42.902  1.00 80.39 285 A 1 
ATOM 2248 C C   . ASN A 0 285 . -36.682 5.094   43.809  1.00 80.39 285 A 1 
ATOM 2249 C CB  . ASN A 0 285 . -37.156 6.755   41.966  1.00 80.39 285 A 1 
ATOM 2250 O O   . ASN A 0 285 . -37.206 4.089   43.321  1.00 80.39 285 A 1 
ATOM 2251 C CG  . ASN A 0 285 . -38.381 7.273   42.707  1.00 80.39 285 A 1 
ATOM 2252 N ND2 . ASN A 0 285 . -39.325 6.440   43.074  1.00 80.39 285 A 1 
ATOM 2253 O OD1 . ASN A 0 285 . -38.510 8.455   42.937  1.00 80.39 285 A 1 
ATOM 2254 N N   . ARG A 0 286 . -36.677 5.338   45.117  1.00 78.19 286 A 1 
ATOM 2255 C CA  . ARG A 0 286 . -37.314 4.476   46.115  1.00 78.19 286 A 1 
ATOM 2256 C C   . ARG A 0 286 . -38.253 5.312   46.959  1.00 78.19 286 A 1 
ATOM 2257 C CB  . ARG A 0 286 . -36.255 3.784   46.981  1.00 78.19 286 A 1 
ATOM 2258 O O   . ARG A 0 286 . -37.789 6.073   47.808  1.00 78.19 286 A 1 
ATOM 2259 C CG  . ARG A 0 286 . -35.371 2.877   46.124  1.00 78.19 286 A 1 
ATOM 2260 C CD  . ARG A 0 286 . -34.189 2.329   46.918  1.00 78.19 286 A 1 
ATOM 2261 N NE  . ARG A 0 286 . -33.120 1.989   45.976  1.00 78.19 286 A 1 
ATOM 2262 N NH1 . ARG A 0 286 . -31.657 0.932   47.365  1.00 78.19 286 A 1 
ATOM 2263 N NH2 . ARG A 0 286 . -31.132 1.256   45.212  1.00 78.19 286 A 1 
ATOM 2264 C CZ  . ARG A 0 286 . -31.977 1.391   46.187  1.00 78.19 286 A 1 
ATOM 2265 N N   . ASP A 0 287 . -39.541 5.109   46.726  1.00 70.93 287 A 1 
ATOM 2266 C CA  . ASP A 0 287 . -40.572 5.443   47.695  1.00 70.93 287 A 1 
ATOM 2267 C C   . ASP A 0 287 . -40.586 4.345   48.780  1.00 70.93 287 A 1 
ATOM 2268 C CB  . ASP A 0 287 . -41.920 5.619   46.978  1.00 70.93 287 A 1 
ATOM 2269 O O   . ASP A 0 287 . -40.193 3.191   48.554  1.00 70.93 287 A 1 
ATOM 2270 C CG  . ASP A 0 287 . -42.905 6.472   47.788  1.00 70.93 287 A 1 
ATOM 2271 O OD1 . ASP A 0 287 . -42.928 6.299   49.033  1.00 70.93 287 A 1 
ATOM 2272 O OD2 . ASP A 0 287 . -43.596 7.298   47.153  1.00 70.93 287 A 1 
ATOM 2273 N N   . ALA A 0 288 . -40.952 4.723   49.999  1.00 73.30 288 A 1 
ATOM 2274 C CA  . ALA A 0 288 . -40.997 3.842   51.159  1.00 73.30 288 A 1 
ATOM 2275 C C   . ALA A 0 288 . -41.942 4.377   52.256  1.00 73.30 288 A 1 
ATOM 2276 C CB  . ALA A 0 288 . -39.557 3.605   51.655  1.00 73.30 288 A 1 
ATOM 2277 O O   . ALA A 0 288 . -41.627 4.234   53.453  1.00 73.30 288 A 1 
ATOM 2278 N N   . ASP A 0 289 . -43.055 5.007   51.853  1.00 70.70 289 A 1 
ATOM 2279 C CA  . ASP A 0 289 . -44.149 5.465   52.723  1.00 70.70 289 A 1 
ATOM 2280 C C   . ASP A 0 289 . -44.508 4.468   53.838  1.00 70.70 289 A 1 
ATOM 2281 C CB  . ASP A 0 289 . -45.402 5.850   51.890  1.00 70.70 289 A 1 
ATOM 2282 O O   . ASP A 0 289 . -44.420 3.239   53.705  1.00 70.70 289 A 1 
ATOM 2283 C CG  . ASP A 0 289 . -46.764 5.508   52.545  1.00 70.70 289 A 1 
ATOM 2284 O OD1 . ASP A 0 289 . -47.089 4.305   52.715  1.00 70.70 289 A 1 
ATOM 2285 O OD2 . ASP A 0 289 . -47.432 6.446   53.040  1.00 70.70 289 A 1 
ATOM 2286 N N   . LYS A 0 290 . -44.926 5.033   54.978  1.00 64.62 290 A 1 
ATOM 2287 C CA  . LYS A 0 290 . -45.630 4.326   56.053  1.00 64.62 290 A 1 
ATOM 2288 C C   . LYS A 0 290 . -46.693 5.223   56.660  1.00 64.62 290 A 1 
ATOM 2289 C CB  . LYS A 0 290 . -44.665 3.836   57.147  1.00 64.62 290 A 1 
ATOM 2290 O O   . LYS A 0 290 . -46.435 5.930   57.639  1.00 64.62 290 A 1 
ATOM 2291 C CG  . LYS A 0 290 . -43.668 2.844   56.566  1.00 64.62 290 A 1 
ATOM 2292 C CD  . LYS A 0 290 . -42.601 2.364   57.545  1.00 64.62 290 A 1 
ATOM 2293 C CE  . LYS A 0 290 . -41.446 1.765   56.728  1.00 64.62 290 A 1 
ATOM 2294 N NZ  . LYS A 0 290 . -40.846 2.770   55.795  1.00 64.62 290 A 1 
ATOM 2295 N N   . TRP A 0 291 . -47.921 5.127   56.166  1.00 63.67 291 A 1 
ATOM 2296 C CA  . TRP A 0 291 . -49.088 5.682   56.852  1.00 63.67 291 A 1 
ATOM 2297 C C   . TRP A 0 291 . -49.600 4.816   58.020  1.00 63.67 291 A 1 
ATOM 2298 C CB  . TRP A 0 291 . -50.195 6.042   55.855  1.00 63.67 291 A 1 
ATOM 2299 O O   . TRP A 0 291 . -49.767 3.593   57.946  1.00 63.67 291 A 1 
ATOM 2300 C CG  . TRP A 0 291 . -50.466 5.092   54.728  1.00 63.67 291 A 1 
ATOM 2301 C CD1 . TRP A 0 291 . -50.251 3.755   54.716  1.00 63.67 291 A 1 
ATOM 2302 C CD2 . TRP A 0 291 . -50.837 5.440   53.359  1.00 63.67 291 A 1 
ATOM 2303 C CE2 . TRP A 0 291 . -50.842 4.250   52.575  1.00 63.67 291 A 1 
ATOM 2304 C CE3 . TRP A 0 291 . -51.090 6.654   52.684  1.00 63.67 291 A 1 
ATOM 2305 N NE1 . TRP A 0 291 . -50.453 3.259   53.443  1.00 63.67 291 A 1 
ATOM 2306 C CH2 . TRP A 0 291 . -51.338 5.478   50.555  1.00 63.67 291 A 1 
ATOM 2307 C CZ2 . TRP A 0 291 . -51.095 4.254   51.198  1.00 63.67 291 A 1 
ATOM 2308 C CZ3 . TRP A 0 291 . -51.336 6.674   51.296  1.00 63.67 291 A 1 
ATOM 2309 N N   . GLY A 0 292 . -49.924 5.489   59.127  1.00 57.86 292 A 1 
ATOM 2310 C CA  . GLY A 0 292 . -50.606 4.900   60.278  1.00 57.86 292 A 1 
ATOM 2311 C C   . GLY A 0 292 . -52.123 5.093   60.213  1.00 57.86 292 A 1 
ATOM 2312 O O   . GLY A 0 292 . -52.610 6.219   60.316  1.00 57.86 292 A 1 
ATOM 2313 N N   . GLY A 0 293 . -52.890 4.005   60.113  1.00 53.77 293 A 1 
ATOM 2314 C CA  . GLY A 0 293 . -54.354 4.065   60.057  1.00 53.77 293 A 1 
ATOM 2315 C C   . GLY A 0 293 . -54.984 4.514   61.382  1.00 53.77 293 A 1 
ATOM 2316 O O   . GLY A 0 293 . -55.012 3.755   62.354  1.00 53.77 293 A 1 
ATOM 2317 N N   . GLN A 0 294 . -55.532 5.734   61.429  1.00 50.25 294 A 1 
ATOM 2318 C CA  . GLN A 0 294 . -56.182 6.284   62.626  1.00 50.25 294 A 1 
ATOM 2319 C C   . GLN A 0 294 . -57.613 5.742   62.803  1.00 50.25 294 A 1 
ATOM 2320 C CB  . GLN A 0 294 . -56.105 7.822   62.614  1.00 50.25 294 A 1 
ATOM 2321 O O   . GLN A 0 294 . -58.591 6.321   62.327  1.00 50.25 294 A 1 
ATOM 2322 C CG  . GLN A 0 294 . -56.621 8.419   63.938  1.00 50.25 294 A 1 
ATOM 2323 C CD  . GLN A 0 294 . -56.423 9.929   64.062  1.00 50.25 294 A 1 
ATOM 2324 N NE2 . GLN A 0 294 . -56.979 10.547  65.081  1.00 50.25 294 A 1 
ATOM 2325 O OE1 . GLN A 0 294 . -55.764 10.588  63.278  1.00 50.25 294 A 1 
ATOM 2326 N N   . ALA A 0 295 . -57.740 4.630   63.528  1.00 46.02 295 A 1 
ATOM 2327 C CA  . ALA A 0 295 . -59.033 4.067   63.912  1.00 46.02 295 A 1 
ATOM 2328 C C   . ALA A 0 295 . -59.728 4.906   65.003  1.00 46.02 295 A 1 
ATOM 2329 C CB  . ALA A 0 295 . -58.830 2.613   64.354  1.00 46.02 295 A 1 
ATOM 2330 O O   . ALA A 0 295 . -59.132 5.225   66.033  1.00 46.02 295 A 1 
ATOM 2331 N N   . TRP A 0 296 . -61.012 5.209   64.801  1.00 43.74 296 A 1 
ATOM 2332 C CA  . TRP A 0 296 . -61.874 5.837   65.805  1.00 43.74 296 A 1 
ATOM 2333 C C   . TRP A 0 296 . -62.476 4.737   66.693  1.00 43.74 296 A 1 
ATOM 2334 C CB  . TRP A 0 296 . -62.957 6.686   65.114  1.00 43.74 296 A 1 
ATOM 2335 O O   . TRP A 0 296 . -63.224 3.890   66.206  1.00 43.74 296 A 1 
ATOM 2336 C CG  . TRP A 0 296 . -62.491 7.916   64.379  1.00 43.74 296 A 1 
ATOM 2337 C CD1 . TRP A 0 296 . -61.610 7.945   63.350  1.00 43.74 296 A 1 
ATOM 2338 C CD2 . TRP A 0 296 . -62.886 9.313   64.590  1.00 43.74 296 A 1 
ATOM 2339 C CE2 . TRP A 0 296 . -62.191 10.130  63.646  1.00 43.74 296 A 1 
ATOM 2340 C CE3 . TRP A 0 296 . -63.758 9.977   65.483  1.00 43.74 296 A 1 
ATOM 2341 N NE1 . TRP A 0 296 . -61.426 9.244   62.922  1.00 43.74 296 A 1 
ATOM 2342 C CH2 . TRP A 0 296 . -63.220 12.150  64.495  1.00 43.74 296 A 1 
ATOM 2343 C CZ2 . TRP A 0 296 . -62.346 11.524  63.590  1.00 43.74 296 A 1 
ATOM 2344 C CZ3 . TRP A 0 296 . -63.923 11.377  65.437  1.00 43.74 296 A 1 
ATOM 2345 N N   . GLY A 0 297 . -62.113 4.718   67.977  1.00 44.93 297 A 1 
ATOM 2346 C CA  . GLY A 0 297 . -62.683 3.816   68.985  1.00 44.93 297 A 1 
ATOM 2347 C C   . GLY A 0 297 . -63.802 4.493   69.779  1.00 44.93 297 A 1 
ATOM 2348 O O   . GLY A 0 297 . -63.774 5.711   69.934  1.00 44.93 297 A 1 
ATOM 2349 N N   . SER A 0 298 . -64.766 3.708   70.270  1.00 38.58 298 A 1 
ATOM 2350 C CA  . SER A 0 298 . -65.938 4.219   71.000  1.00 38.58 298 A 1 
ATOM 2351 C C   . SER A 0 298 . -65.554 5.055   72.222  1.00 38.58 298 A 1 
ATOM 2352 C CB  . SER A 0 298 . -66.837 3.067   71.465  1.00 38.58 298 A 1 
ATOM 2353 O O   . SER A 0 298 . -64.668 4.686   72.996  1.00 38.58 298 A 1 
ATOM 2354 O OG  . SER A 0 298 . -68.121 3.526   71.841  1.00 38.58 298 A 1 
ATOM 2355 N N   . ASP A 0 299 . -66.296 6.136   72.426  1.00 37.64 299 A 1 
ATOM 2356 C CA  . ASP A 0 299 . -66.390 6.859   73.685  1.00 37.64 299 A 1 
ATOM 2357 C C   . ASP A 0 299 . -67.077 6.007   74.773  1.00 37.64 299 A 1 
ATOM 2358 C CB  . ASP A 0 299 . -67.069 8.237   73.471  1.00 37.64 299 A 1 
ATOM 2359 O O   . ASP A 0 299 . -67.822 5.064   74.488  1.00 37.64 299 A 1 
ATOM 2360 C CG  . ASP A 0 299 . -68.165 8.334   72.384  1.00 37.64 299 A 1 
ATOM 2361 O OD1 . ASP A 0 299 . -68.708 7.286   71.963  1.00 37.64 299 A 1 
ATOM 2362 O OD2 . ASP A 0 299 . -68.390 9.473   71.916  1.00 37.64 299 A 1 
ATOM 2363 N N   . GLN A 0 300 . -66.792 6.324   76.043  1.00 38.48 300 A 1 
ATOM 2364 C CA  . GLN A 0 300 . -67.485 5.760   77.205  1.00 38.48 300 A 1 
ATOM 2365 C C   . GLN A 0 300 . -68.265 6.848   77.949  1.00 38.48 300 A 1 
ATOM 2366 C CB  . GLN A 0 300 . -66.531 5.014   78.159  1.00 38.48 300 A 1 
ATOM 2367 O O   . GLN A 0 300 . -67.742 7.519   78.842  1.00 38.48 300 A 1 
ATOM 2368 C CG  . GLN A 0 300 . -66.206 3.579   77.707  1.00 38.48 300 A 1 
ATOM 2369 C CD  . GLN A 0 300 . -66.073 2.593   78.874  1.00 38.48 300 A 1 
ATOM 2370 N NE2 . GLN A 0 300 . -66.316 1.322   78.641  1.00 38.48 300 A 1 
ATOM 2371 O OE1 . GLN A 0 300 . -65.762 2.928   80.008  1.00 38.48 300 A 1 
ATOM 2372 N N   . ASP A 0 301 . -69.553 6.957   77.626  1.00 39.60 301 A 1 
ATOM 2373 C CA  . ASP A 0 301 . -70.520 7.827   78.301  1.00 39.60 301 A 1 
ATOM 2374 C C   . ASP A 0 301 . -70.870 7.318   79.716  1.00 39.60 301 A 1 
ATOM 2375 C CB  . ASP A 0 301 . -71.772 7.997   77.411  1.00 39.60 301 A 1 
ATOM 2376 O O   . ASP A 0 301 . -71.966 6.820   79.989  1.00 39.60 301 A 1 
ATOM 2377 C CG  . ASP A 0 301 . -71.670 9.108   76.360  1.00 39.60 301 A 1 
ATOM 2378 O OD1 . ASP A 0 301 . -70.653 9.835   76.363  1.00 39.60 301 A 1 
ATOM 2379 O OD2 . ASP A 0 301 . -72.686 9.290   75.653  1.00 39.60 301 A 1 
ATOM 2380 N N   . VAL A 0 302 . -69.940 7.465   80.668  1.00 37.57 302 A 1 
ATOM 2381 C CA  . VAL A 0 302 . -70.176 7.160   82.094  1.00 37.57 302 A 1 
ATOM 2382 C C   . VAL A 0 302 . -71.027 8.265   82.738  1.00 37.57 302 A 1 
ATOM 2383 C CB  . VAL A 0 302 . -68.878 6.850   82.866  1.00 37.57 302 A 1 
ATOM 2384 O O   . VAL A 0 302 . -70.563 9.123   83.493  1.00 37.57 302 A 1 
ATOM 2385 C CG1 . VAL A 0 302 . -69.186 6.373   84.297  1.00 37.57 302 A 1 
ATOM 2386 C CG2 . VAL A 0 302 . -68.086 5.722   82.189  1.00 37.57 302 A 1 
ATOM 2387 N N   . TYR A 0 303 . -72.320 8.248   82.420  1.00 31.52 303 A 1 
ATOM 2388 C CA  . TYR A 0 303 . -73.294 9.230   82.882  1.00 31.52 303 A 1 
ATOM 2389 C C   . TYR A 0 303 . -73.622 9.072   84.381  1.00 31.52 303 A 1 
ATOM 2390 C CB  . TYR A 0 303 . -74.547 9.122   82.000  1.00 31.52 303 A 1 
ATOM 2391 O O   . TYR A 0 303 . -74.288 8.122   84.791  1.00 31.52 303 A 1 
ATOM 2392 C CG  . TYR A 0 303 . -75.566 10.227  82.214  1.00 31.52 303 A 1 
ATOM 2393 C CD1 . TYR A 0 303 . -76.571 10.090  83.193  1.00 31.52 303 A 1 
ATOM 2394 C CD2 . TYR A 0 303 . -75.520 11.383  81.411  1.00 31.52 303 A 1 
ATOM 2395 C CE1 . TYR A 0 303 . -77.533 11.106  83.364  1.00 31.52 303 A 1 
ATOM 2396 C CE2 . TYR A 0 303 . -76.481 12.399  81.575  1.00 31.52 303 A 1 
ATOM 2397 O OH  . TYR A 0 303 . -78.430 13.231  82.700  1.00 31.52 303 A 1 
ATOM 2398 C CZ  . TYR A 0 303 . -77.493 12.257  82.550  1.00 31.52 303 A 1 
ATOM 2399 N N   . GLY A 0 304 . -73.245 10.068  85.196  1.00 33.13 304 A 1 
ATOM 2400 C CA  . GLY A 0 304 . -73.888 10.325  86.497  1.00 33.13 304 A 1 
ATOM 2401 C C   . GLY A 0 304 . -73.088 10.016  87.773  1.00 33.13 304 A 1 
ATOM 2402 O O   . GLY A 0 304 . -73.553 9.253   88.616  1.00 33.13 304 A 1 
ATOM 2403 N N   . ALA A 0 305 . -71.947 10.685  87.990  1.00 31.65 305 A 1 
ATOM 2404 C CA  . ALA A 0 305 . -71.191 10.619  89.257  1.00 31.65 305 A 1 
ATOM 2405 C C   . ALA A 0 305 . -70.761 11.996  89.828  1.00 31.65 305 A 1 
ATOM 2406 C CB  . ALA A 0 305 . -70.029 9.631   89.090  1.00 31.65 305 A 1 
ATOM 2407 O O   . ALA A 0 305 . -69.738 12.118  90.507  1.00 31.65 305 A 1 
ATOM 2408 N N   . SER A 0 306 . -71.529 13.064  89.580  1.00 35.53 306 A 1 
ATOM 2409 C CA  . SER A 0 306 . -71.196 14.418  90.050  1.00 35.53 306 A 1 
ATOM 2410 C C   . SER A 0 306 . -71.440 14.623  91.557  1.00 35.53 306 A 1 
ATOM 2411 C CB  . SER A 0 306 . -71.943 15.473  89.225  1.00 35.53 306 A 1 
ATOM 2412 O O   . SER A 0 306 . -72.557 14.905  91.985  1.00 35.53 306 A 1 
ATOM 2413 O OG  . SER A 0 306 . -73.338 15.297  89.363  1.00 35.53 306 A 1 
ATOM 2414 N N   . SER A 0 307 . -70.360 14.545  92.339  1.00 30.06 307 A 1 
ATOM 2415 C CA  . SER A 0 307 . -70.080 15.318  93.566  1.00 30.06 307 A 1 
ATOM 2416 C C   . SER A 0 307 . -71.218 15.628  94.566  1.00 30.06 307 A 1 
ATOM 2417 C CB  . SER A 0 307 . -69.443 16.659  93.153  1.00 30.06 307 A 1 
ATOM 2418 O O   . SER A 0 307 . -72.009 16.535  94.326  1.00 30.06 307 A 1 
ATOM 2419 O OG  . SER A 0 307 . -70.342 17.444  92.392  1.00 30.06 307 A 1 
ATOM 2420 N N   . TYR A 0 308 . -71.136 15.095  95.796  1.00 30.71 308 A 1 
ATOM 2421 C CA  . TYR A 0 308 . -71.417 15.884  97.015  1.00 30.71 308 A 1 
ATOM 2422 C C   . TYR A 0 308 . -70.838 15.247  98.301  1.00 30.71 308 A 1 
ATOM 2423 C CB  . TYR A 0 308 . -72.932 16.168  97.197  1.00 30.71 308 A 1 
ATOM 2424 O O   . TYR A 0 308 . -71.123 14.098  98.615  1.00 30.71 308 A 1 
ATOM 2425 C CG  . TYR A 0 308 . -73.292 17.651  97.135  1.00 30.71 308 A 1 
ATOM 2426 C CD1 . TYR A 0 308 . -73.029 18.495  98.235  1.00 30.71 308 A 1 
ATOM 2427 C CD2 . TYR A 0 308 . -73.868 18.196  95.970  1.00 30.71 308 A 1 
ATOM 2428 C CE1 . TYR A 0 308 . -73.306 19.877  98.154  1.00 30.71 308 A 1 
ATOM 2429 C CE2 . TYR A 0 308 . -74.132 19.575  95.877  1.00 30.71 308 A 1 
ATOM 2430 O OH  . TYR A 0 308 . -74.100 21.753  96.871  1.00 30.71 308 A 1 
ATOM 2431 C CZ  . TYR A 0 308 . -73.847 20.420  96.966  1.00 30.71 308 A 1 
ATOM 2432 N N   . GLY A 0 309 . -70.125 16.035  99.121  1.00 32.46 309 A 1 
ATOM 2433 C CA  . GLY A 0 309 . -70.340 15.958  100.579 1.00 32.46 309 A 1 
ATOM 2434 C C   . GLY A 0 309 . -69.369 15.237  101.536 1.00 32.46 309 A 1 
ATOM 2435 O O   . GLY A 0 309 . -69.845 14.813  102.584 1.00 32.46 309 A 1 
ATOM 2436 N N   . ALA A 0 310 . -68.046 15.163  101.314 1.00 33.98 310 A 1 
ATOM 2437 C CA  . ALA A 0 310 . -67.105 14.779  102.395 1.00 33.98 310 A 1 
ATOM 2438 C C   . ALA A 0 310 . -65.738 15.503  102.329 1.00 33.98 310 A 1 
ATOM 2439 C CB  . ALA A 0 310 . -66.947 13.251  102.409 1.00 33.98 310 A 1 
ATOM 2440 O O   . ALA A 0 310 . -64.840 15.103  101.595 1.00 33.98 310 A 1 
ATOM 2441 N N   . LYS A 0 311 . -65.559 16.577  103.118 1.00 29.70 311 A 1 
ATOM 2442 C CA  . LYS A 0 311 . -64.278 17.308  103.263 1.00 29.70 311 A 1 
ATOM 2443 C C   . LYS A 0 311 . -63.481 16.815  104.478 1.00 29.70 311 A 1 
ATOM 2444 C CB  . LYS A 0 311 . -64.523 18.813  103.494 1.00 29.70 311 A 1 
ATOM 2445 O O   . LYS A 0 311 . -64.079 16.695  105.540 1.00 29.70 311 A 1 
ATOM 2446 C CG  . LYS A 0 311 . -65.150 19.598  102.335 1.00 29.70 311 A 1 
ATOM 2447 C CD  . LYS A 0 311 . -65.340 21.063  102.769 1.00 29.70 311 A 1 
ATOM 2448 C CE  . LYS A 0 311 . -65.935 21.903  101.633 1.00 29.70 311 A 1 
ATOM 2449 N NZ  . LYS A 0 311 . -66.167 23.311  102.047 1.00 29.70 311 A 1 
ATOM 2450 N N   . ALA A 0 312 . -62.151 16.702  104.346 1.00 28.39 312 A 1 
ATOM 2451 C CA  . ALA A 0 312 . -61.140 17.221  105.299 1.00 28.39 312 A 1 
ATOM 2452 C C   . ALA A 0 312 . -59.709 16.792  104.870 1.00 28.39 312 A 1 
ATOM 2453 C CB  . ALA A 0 312 . -61.408 16.755  106.742 1.00 28.39 312 A 1 
ATOM 2454 O O   . ALA A 0 312 . -59.230 15.737  105.262 1.00 28.39 312 A 1 
ATOM 2455 N N   . SER A 0 313 . -59.018 17.463  103.943 1.00 34.56 313 A 1 
ATOM 2456 C CA  . SER A 0 313 . -58.277 18.732  104.133 1.00 34.56 313 A 1 
ATOM 2457 C C   . SER A 0 313 . -57.268 18.739  105.304 1.00 34.56 313 A 1 
ATOM 2458 C CB  . SER A 0 313 . -59.170 19.983  104.095 1.00 34.56 313 A 1 
ATOM 2459 O O   . SER A 0 313 . -57.522 19.320  106.360 1.00 34.56 313 A 1 
ATOM 2460 O OG  . SER A 0 313 . -59.844 20.212  105.314 1.00 34.56 313 A 1 
ATOM 2461 N N   . ALA A 0 314 . -56.087 18.149  105.101 1.00 28.50 314 A 1 
ATOM 2462 C CA  . ALA A 0 314 . -54.984 18.155  106.067 1.00 28.50 314 A 1 
ATOM 2463 C C   . ALA A 0 314 . -54.018 19.349  105.872 1.00 28.50 314 A 1 
ATOM 2464 C CB  . ALA A 0 314 . -54.286 16.788  106.008 1.00 28.50 314 A 1 
ATOM 2465 O O   . ALA A 0 314 . -52.862 19.165  105.493 1.00 28.50 314 A 1 
ATOM 2466 N N   . SER A 0 315 . -54.459 20.587  106.142 1.00 34.30 315 A 1 
ATOM 2467 C CA  . SER A 0 315 . -53.568 21.765  106.082 1.00 34.30 315 A 1 
ATOM 2468 C C   . SER A 0 315 . -53.970 22.934  106.999 1.00 34.30 315 A 1 
ATOM 2469 C CB  . SER A 0 315 . -53.414 22.252  104.633 1.00 34.30 315 A 1 
ATOM 2470 O O   . SER A 0 315 . -54.940 23.640  106.745 1.00 34.30 315 A 1 
ATOM 2471 O OG  . SER A 0 315 . -54.669 22.575  104.076 1.00 34.30 315 A 1 
ATOM 2472 N N   . LYS A 0 316 . -53.149 23.139  108.040 1.00 30.60 316 A 1 
ATOM 2473 C CA  . LYS A 0 316 . -52.850 24.374  108.804 1.00 30.60 316 A 1 
ATOM 2474 C C   . LYS A 0 316 . -53.776 25.602  108.622 1.00 30.60 316 A 1 
ATOM 2475 C CB  . LYS A 0 316 . -51.418 24.819  108.426 1.00 30.60 316 A 1 
ATOM 2476 O O   . LYS A 0 316 . -53.657 26.322  107.636 1.00 30.60 316 A 1 
ATOM 2477 C CG  . LYS A 0 316 . -50.303 23.802  108.725 1.00 30.60 316 A 1 
ATOM 2478 C CD  . LYS A 0 316 . -48.968 24.305  108.153 1.00 30.60 316 A 1 
ATOM 2479 C CE  . LYS A 0 316 . -47.847 23.283  108.384 1.00 30.60 316 A 1 
ATOM 2480 N NZ  . LYS A 0 316 . -46.596 23.672  107.680 1.00 30.60 316 A 1 
ATOM 2481 N N   . ALA A 0 317 . -54.487 25.982  109.690 1.00 35.60 317 A 1 
ATOM 2482 C CA  . ALA A 0 317 . -54.872 27.375  109.952 1.00 35.60 317 A 1 
ATOM 2483 C C   . ALA A 0 317 . -54.798 27.706  111.460 1.00 35.60 317 A 1 
ATOM 2484 C CB  . ALA A 0 317 . -56.248 27.676  109.351 1.00 35.60 317 A 1 
ATOM 2485 O O   . ALA A 0 317 . -55.191 26.924  112.317 1.00 35.60 317 A 1 
ATOM 2486 N N   . SER A 0 318 . -54.240 28.875  111.761 1.00 33.25 318 A 1 
ATOM 2487 C CA  . SER A 0 318 . -53.842 29.434  113.063 1.00 33.25 318 A 1 
ATOM 2488 C C   . SER A 0 318 . -54.856 29.432  114.227 1.00 33.25 318 A 1 
ATOM 2489 C CB  . SER A 0 318 . -53.543 30.912  112.775 1.00 33.25 318 A 1 
ATOM 2490 O O   . SER A 0 318 . -55.959 29.954  114.073 1.00 33.25 318 A 1 
ATOM 2491 O OG  . SER A 0 318 . -54.650 31.495  112.105 1.00 33.25 318 A 1 
ATOM 2492 N N   . LYS A 0 319 . -54.364 29.172  115.454 1.00 34.04 319 A 1 
ATOM 2493 C CA  . LYS A 0 319 . -54.176 30.242  116.470 1.00 34.04 319 A 1 
ATOM 2494 C C   . LYS A 0 319 . -53.103 29.873  117.512 1.00 34.04 319 A 1 
ATOM 2495 C CB  . LYS A 0 319 . -55.511 30.666  117.128 1.00 34.04 319 A 1 
ATOM 2496 O O   . LYS A 0 319 . -52.713 28.716  117.612 1.00 34.04 319 A 1 
ATOM 2497 C CG  . LYS A 0 319 . -55.578 32.203  117.241 1.00 34.04 319 A 1 
ATOM 2498 C CD  . LYS A 0 319 . -56.992 32.723  117.529 1.00 34.04 319 A 1 
ATOM 2499 C CE  . LYS A 0 319 . -56.991 34.259  117.504 1.00 34.04 319 A 1 
ATOM 2500 N NZ  . LYS A 0 319 . -58.364 34.817  117.588 1.00 34.04 319 A 1 
ATOM 2501 N N   . ALA A 0 320 . -52.568 30.871  118.219 1.00 34.48 320 A 1 
ATOM 2502 C CA  . ALA A 0 320 . -51.402 30.727  119.097 1.00 34.48 320 A 1 
ATOM 2503 C C   . ALA A 0 320 . -51.740 30.170  120.496 1.00 34.48 320 A 1 
ATOM 2504 C CB  . ALA A 0 320 . -50.703 32.090  119.195 1.00 34.48 320 A 1 
ATOM 2505 O O   . ALA A 0 320 . -52.783 30.497  121.059 1.00 34.48 320 A 1 
ATOM 2506 N N   . GLY A 0 321 . -50.813 29.398  121.075 1.00 38.20 321 A 1 
ATOM 2507 C CA  . GLY A 0 321 . -50.876 28.869  122.443 1.00 38.20 321 A 1 
ATOM 2508 C C   . GLY A 0 321 . -49.499 28.372  122.902 1.00 38.20 321 A 1 
ATOM 2509 O O   . GLY A 0 321 . -48.941 27.451  122.314 1.00 38.20 321 A 1 
ATOM 2510 N N   . TYR A 0 322 . -48.922 29.033  123.903 1.00 35.40 322 A 1 
ATOM 2511 C CA  . TYR A 0 322 . -47.555 28.815  124.403 1.00 35.40 322 A 1 
ATOM 2512 C C   . TYR A 0 322 . -47.486 27.627  125.390 1.00 35.40 322 A 1 
ATOM 2513 C CB  . TYR A 0 322 . -47.130 30.129  125.095 1.00 35.40 322 A 1 
ATOM 2514 O O   . TYR A 0 322 . -48.478 27.327  126.045 1.00 35.40 322 A 1 
ATOM 2515 C CG  . TYR A 0 322 . -45.671 30.544  125.016 1.00 35.40 322 A 1 
ATOM 2516 C CD1 . TYR A 0 322 . -44.847 30.486  126.158 1.00 35.40 322 A 1 
ATOM 2517 C CD2 . TYR A 0 322 . -45.192 31.155  123.839 1.00 35.40 322 A 1 
ATOM 2518 C CE1 . TYR A 0 322 . -43.560 31.062  126.134 1.00 35.40 322 A 1 
ATOM 2519 C CE2 . TYR A 0 322 . -43.906 31.728  123.810 1.00 35.40 322 A 1 
ATOM 2520 O OH  . TYR A 0 322 . -41.877 32.302  124.939 1.00 35.40 322 A 1 
ATOM 2521 C CZ  . TYR A 0 322 . -43.094 31.700  124.962 1.00 35.40 322 A 1 
ATOM 2522 N N   . GLY A 0 323 . -46.298 27.044  125.611 1.00 38.70 323 A 1 
ATOM 2523 C CA  . GLY A 0 323 . -45.975 26.455  126.928 1.00 38.70 323 A 1 
ATOM 2524 C C   . GLY A 0 323 . -46.068 24.931  127.136 1.00 38.70 323 A 1 
ATOM 2525 O O   . GLY A 0 323 . -46.861 24.452  127.935 1.00 38.70 323 A 1 
ATOM 2526 N N   . LYS A 0 324 . -45.137 24.188  126.525 1.00 33.98 324 A 1 
ATOM 2527 C CA  . LYS A 0 324 . -44.372 23.064  127.126 1.00 33.98 324 A 1 
ATOM 2528 C C   . LYS A 0 324 . -44.613 22.764  128.634 1.00 33.98 324 A 1 
ATOM 2529 C CB  . LYS A 0 324 . -42.896 23.492  126.927 1.00 33.98 324 A 1 
ATOM 2530 O O   . LYS A 0 324 . -44.108 23.508  129.471 1.00 33.98 324 A 1 
ATOM 2531 C CG  . LYS A 0 324 . -41.790 22.601  127.528 1.00 33.98 324 A 1 
ATOM 2532 C CD  . LYS A 0 324 . -40.462 23.378  127.540 1.00 33.98 324 A 1 
ATOM 2533 C CE  . LYS A 0 324 . -39.347 22.553  128.192 1.00 33.98 324 A 1 
ATOM 2534 N NZ  . LYS A 0 324 . -38.076 23.317  128.281 1.00 33.98 324 A 1 
ATOM 2535 N N   . SER A 0 325 . -45.156 21.582  128.967 1.00 35.25 325 A 1 
ATOM 2536 C CA  . SER A 0 325 . -44.630 20.695  130.038 1.00 35.25 325 A 1 
ATOM 2537 C C   . SER A 0 325 . -45.205 19.265  129.902 1.00 35.25 325 A 1 
ATOM 2538 C CB  . SER A 0 325 . -44.939 21.217  131.444 1.00 35.25 325 A 1 
ATOM 2539 O O   . SER A 0 325 . -46.408 19.144  129.725 1.00 35.25 325 A 1 
ATOM 2540 O OG  . SER A 0 325 . -44.000 20.643  132.331 1.00 35.25 325 A 1 
ATOM 2541 N N   . THR A 0 326 . -44.450 18.171  129.718 1.00 31.83 326 A 1 
ATOM 2542 C CA  . THR A 0 326 . -43.477 17.418  130.566 1.00 31.83 326 A 1 
ATOM 2543 C C   . THR A 0 326 . -44.098 16.495  131.631 1.00 31.83 326 A 1 
ATOM 2544 C CB  . THR A 0 326 . -42.316 18.185  131.237 1.00 31.83 326 A 1 
ATOM 2545 O O   . THR A 0 326 . -44.765 16.965  132.544 1.00 31.83 326 A 1 
ATOM 2546 C CG2 . THR A 0 326 . -41.097 17.284  131.457 1.00 31.83 326 A 1 
ATOM 2547 O OG1 . THR A 0 326 . -41.840 19.280  130.503 1.00 31.83 326 A 1 
ATOM 2548 N N   . GLY A 0 327 . -43.719 15.208  131.569 1.00 33.22 327 A 1 
ATOM 2549 C CA  . GLY A 0 327 . -43.847 14.192  132.629 1.00 33.22 327 A 1 
ATOM 2550 C C   . GLY A 0 327 . -45.167 13.402  132.611 1.00 33.22 327 A 1 
ATOM 2551 O O   . GLY A 0 327 . -46.206 13.998  132.372 1.00 33.22 327 A 1 
ATOM 2552 N N   . HIS A 0 328 . -45.274 12.081  132.815 1.00 28.25 328 A 1 
ATOM 2553 C CA  . HIS A 0 328 . -44.420 10.942  133.238 1.00 28.25 328 A 1 
ATOM 2554 C C   . HIS A 0 328 . -45.121 10.180  134.380 1.00 28.25 328 A 1 
ATOM 2555 C CB  . HIS A 0 328 . -42.958 11.251  133.635 1.00 28.25 328 A 1 
ATOM 2556 O O   . HIS A 0 328 . -45.933 10.756  135.095 1.00 28.25 328 A 1 
ATOM 2557 C CG  . HIS A 0 328 . -41.958 11.097  132.509 1.00 28.25 328 A 1 
ATOM 2558 C CD2 . HIS A 0 328 . -40.642 10.740  132.655 1.00 28.25 328 A 1 
ATOM 2559 N ND1 . HIS A 0 328 . -42.207 11.155  131.152 1.00 28.25 328 A 1 
ATOM 2560 C CE1 . HIS A 0 328 . -41.071 10.840  130.504 1.00 28.25 328 A 1 
ATOM 2561 N NE2 . HIS A 0 328 . -40.091 10.582  131.380 1.00 28.25 328 A 1 
ATOM 2562 N N   . HIS A 0 329 . -44.734 8.909   134.566 1.00 36.19 329 A 1 
ATOM 2563 C CA  . HIS A 0 329 . -45.277 7.946   135.543 1.00 36.19 329 A 1 
ATOM 2564 C C   . HIS A 0 329 . -46.714 7.466   135.221 1.00 36.19 329 A 1 
ATOM 2565 C CB  . HIS A 0 329 . -45.120 8.473   136.987 1.00 36.19 329 A 1 
ATOM 2566 O O   . HIS A 0 329 . -47.542 8.230   134.744 1.00 36.19 329 A 1 
ATOM 2567 C CG  . HIS A 0 329 . -43.801 9.168   137.248 1.00 36.19 329 A 1 
ATOM 2568 C CD2 . HIS A 0 329 . -43.586 10.522  137.253 1.00 36.19 329 A 1 
ATOM 2569 N ND1 . HIS A 0 329 . -42.574 8.566   137.425 1.00 36.19 329 A 1 
ATOM 2570 C CE1 . HIS A 0 329 . -41.646 9.534   137.525 1.00 36.19 329 A 1 
ATOM 2571 N NE2 . HIS A 0 329 . -42.213 10.743  137.409 1.00 36.19 329 A 1 
ATOM 2572 N N   . GLY A 0 330 . -47.073 6.195   135.424 1.00 37.31 330 A 1 
ATOM 2573 C CA  . GLY A 0 330 . -46.266 5.030   135.812 1.00 37.31 330 A 1 
ATOM 2574 C C   . GLY A 0 330 . -47.085 3.729   135.714 1.00 37.31 330 A 1 
ATOM 2575 O O   . GLY A 0 330 . -48.310 3.783   135.647 1.00 37.31 330 A 1 
ATOM 2576 N N   . GLY A 0 331 . -46.419 2.567   135.672 1.00 29.69 331 A 1 
ATOM 2577 C CA  . GLY A 0 331 . -47.077 1.251   135.815 1.00 29.69 331 A 1 
ATOM 2578 C C   . GLY A 0 331 . -47.433 0.948   137.283 1.00 29.69 331 A 1 
ATOM 2579 O O   . GLY A 0 331 . -47.436 1.859   138.103 1.00 29.69 331 A 1 
ATOM 2580 N N   . ALA A 0 332 . -47.670 -0.283  137.742 1.00 29.72 332 A 1 
ATOM 2581 C CA  . ALA A 0 332 . -47.815 -1.620  137.144 1.00 29.72 332 A 1 
ATOM 2582 C C   . ALA A 0 332 . -48.358 -2.563  138.260 1.00 29.72 332 A 1 
ATOM 2583 C CB  . ALA A 0 332 . -46.442 -2.130  136.667 1.00 29.72 332 A 1 
ATOM 2584 O O   . ALA A 0 332 . -48.387 -2.150  139.418 1.00 29.72 332 A 1 
ATOM 2585 N N   . HIS A 0 333 . -48.674 -3.835  137.953 1.00 32.85 333 A 1 
ATOM 2586 C CA  . HIS A 0 333 . -49.210 -4.854  138.898 1.00 32.85 333 A 1 
ATOM 2587 C C   . HIS A 0 333 . -50.624 -4.528  139.438 1.00 32.85 333 A 1 
ATOM 2588 C CB  . HIS A 0 333 . -48.207 -5.130  140.041 1.00 32.85 333 A 1 
ATOM 2589 O O   . HIS A 0 333 . -51.067 -3.389  139.367 1.00 32.85 333 A 1 
ATOM 2590 C CG  . HIS A 0 333 . -46.774 -5.302  139.595 1.00 32.85 333 A 1 
ATOM 2591 C CD2 . HIS A 0 333 . -45.817 -4.323  139.525 1.00 32.85 333 A 1 
ATOM 2592 N ND1 . HIS A 0 333 . -46.185 -6.472  139.173 1.00 32.85 333 A 1 
ATOM 2593 C CE1 . HIS A 0 333 . -44.910 -6.202  138.845 1.00 32.85 333 A 1 
ATOM 2594 N NE2 . HIS A 0 333 . -44.644 -4.901  139.029 1.00 32.85 333 A 1 
ATOM 2595 N N   . GLY A 0 334 . -51.433 -5.453  139.967 1.00 37.11 334 A 1 
ATOM 2596 C CA  . GLY A 0 334 . -51.446 -6.928  140.096 1.00 37.11 334 A 1 
ATOM 2597 C C   . GLY A 0 334 . -52.861 -7.297  140.622 1.00 37.11 334 A 1 
ATOM 2598 O O   . GLY A 0 334 . -53.553 -6.399  141.084 1.00 37.11 334 A 1 
ATOM 2599 N N   . ALA A 0 335 . -53.450 -8.495  140.624 1.00 34.62 335 A 1 
ATOM 2600 C CA  . ALA A 0 335 . -53.044 -9.906  140.649 1.00 34.62 335 A 1 
ATOM 2601 C C   . ALA A 0 335 . -54.106 -10.623 141.547 1.00 34.62 335 A 1 
ATOM 2602 C CB  . ALA A 0 335 . -51.634 -10.065 141.240 1.00 34.62 335 A 1 
ATOM 2603 O O   . ALA A 0 335 . -54.676 -9.973  142.418 1.00 34.62 335 A 1 
ATOM 2604 N N   . HIS A 0 336 . -54.324 -11.942 141.396 1.00 38.85 336 A 1 
ATOM 2605 C CA  . HIS A 0 336 . -55.345 -12.772 142.101 1.00 38.85 336 A 1 
ATOM 2606 C C   . HIS A 0 336 . -56.829 -12.469 141.755 1.00 38.85 336 A 1 
ATOM 2607 C CB  . HIS A 0 336 . -55.124 -12.767 143.631 1.00 38.85 336 A 1 
ATOM 2608 O O   . HIS A 0 336 . -57.202 -11.324 141.544 1.00 38.85 336 A 1 
ATOM 2609 C CG  . HIS A 0 336 . -53.727 -13.143 144.057 1.00 38.85 336 A 1 
ATOM 2610 C CD2 . HIS A 0 336 . -52.646 -12.306 144.146 1.00 38.85 336 A 1 
ATOM 2611 N ND1 . HIS A 0 336 . -53.297 -14.399 144.422 1.00 38.85 336 A 1 
ATOM 2612 C CE1 . HIS A 0 336 . -51.985 -14.324 144.701 1.00 38.85 336 A 1 
ATOM 2613 N NE2 . HIS A 0 336 . -51.541 -13.071 144.530 1.00 38.85 336 A 1 
ATOM 2614 N N   . GLY A 0 337 . -57.752 -13.442 141.693 1.00 37.84 337 A 1 
ATOM 2615 C CA  . GLY A 0 337 . -57.640 -14.915 141.748 1.00 37.84 337 A 1 
ATOM 2616 C C   . GLY A 0 337 . -58.948 -15.566 142.262 1.00 37.84 337 A 1 
ATOM 2617 O O   . GLY A 0 337 . -59.607 -14.980 143.110 1.00 37.84 337 A 1 
ATOM 2618 N N   . ALA A 0 338 . -59.402 -16.756 141.844 1.00 40.28 338 A 1 
ATOM 2619 C CA  . ALA A 0 338 . -58.883 -17.711 140.850 1.00 40.28 338 A 1 
ATOM 2620 C C   . ALA A 0 338 . -59.973 -18.024 139.778 1.00 40.28 338 A 1 
ATOM 2621 C CB  . ALA A 0 338 . -58.221 -18.875 141.597 1.00 40.28 338 A 1 
ATOM 2622 O O   . ALA A 0 338 . -60.365 -17.069 139.122 1.00 40.28 338 A 1 
ATOM 2623 N N   . TYR A 0 339 . -60.525 -19.215 139.476 1.00 38.68 339 A 1 
ATOM 2624 C CA  . TYR A 0 339 . -60.378 -20.623 139.915 1.00 38.68 339 A 1 
ATOM 2625 C C   . TYR A 0 339 . -60.694 -21.590 138.730 1.00 38.68 339 A 1 
ATOM 2626 C CB  . TYR A 0 339 . -61.233 -20.905 141.180 1.00 38.68 339 A 1 
ATOM 2627 O O   . TYR A 0 339 . -60.675 -21.165 137.580 1.00 38.68 339 A 1 
ATOM 2628 C CG  . TYR A 0 339 . -62.407 -19.984 141.455 1.00 38.68 339 A 1 
ATOM 2629 C CD1 . TYR A 0 339 . -62.347 -19.073 142.530 1.00 38.68 339 A 1 
ATOM 2630 C CD2 . TYR A 0 339 . -63.569 -20.064 140.663 1.00 38.68 339 A 1 
ATOM 2631 C CE1 . TYR A 0 339 . -63.445 -18.238 142.813 1.00 38.68 339 A 1 
ATOM 2632 C CE2 . TYR A 0 339 . -64.669 -19.232 140.947 1.00 38.68 339 A 1 
ATOM 2633 O OH  . TYR A 0 339 . -65.682 -17.531 142.294 1.00 38.68 339 A 1 
ATOM 2634 C CZ  . TYR A 0 339 . -64.611 -18.319 142.020 1.00 38.68 339 A 1 
ATOM 2635 N N   . GLY A 0 340 . -60.871 -22.902 138.968 1.00 40.75 340 A 1 
ATOM 2636 C CA  . GLY A 0 340 . -60.875 -23.953 137.927 1.00 40.75 340 A 1 
ATOM 2637 C C   . GLY A 0 340 . -62.243 -24.324 137.325 1.00 40.75 340 A 1 
ATOM 2638 O O   . GLY A 0 340 . -63.281 -24.010 137.895 1.00 40.75 340 A 1 
ATOM 2639 N N   . LYS A 0 341 . -62.296 -25.049 136.199 1.00 42.52 341 A 1 
ATOM 2640 C CA  . LYS A 0 341 . -61.229 -25.751 135.431 1.00 42.52 341 A 1 
ATOM 2641 C C   . LYS A 0 341 . -61.321 -25.363 133.926 1.00 42.52 341 A 1 
ATOM 2642 C CB  . LYS A 0 341 . -61.398 -27.264 135.682 1.00 42.52 341 A 1 
ATOM 2643 O O   . LYS A 0 341 . -62.206 -24.596 133.578 1.00 42.52 341 A 1 
ATOM 2644 C CG  . LYS A 0 341 . -61.226 -27.696 137.148 1.00 42.52 341 A 1 
ATOM 2645 C CD  . LYS A 0 341 . -61.304 -29.226 137.237 1.00 42.52 341 A 1 
ATOM 2646 C CE  . LYS A 0 341 . -60.948 -29.734 138.638 1.00 42.52 341 A 1 
ATOM 2647 N NZ  . LYS A 0 341 . -60.714 -31.200 138.628 1.00 42.52 341 A 1 
ATOM 2648 N N   . GLY A 0 342 . -60.453 -25.752 132.980 1.00 41.93 342 A 1 
ATOM 2649 C CA  . GLY A 0 342 . -59.529 -26.900 132.876 1.00 41.93 342 A 1 
ATOM 2650 C C   . GLY A 0 342 . -60.268 -28.146 132.347 1.00 41.93 342 A 1 
ATOM 2651 O O   . GLY A 0 342 . -61.379 -28.410 132.790 1.00 41.93 342 A 1 
ATOM 2652 N N   . TYR A 0 343 . -59.759 -28.948 131.408 1.00 40.46 343 A 1 
ATOM 2653 C CA  . TYR A 0 343 . -58.408 -29.137 130.840 1.00 40.46 343 A 1 
ATOM 2654 C C   . TYR A 0 343 . -58.576 -29.481 129.332 1.00 40.46 343 A 1 
ATOM 2655 C CB  . TYR A 0 343 . -57.782 -30.354 131.561 1.00 40.46 343 A 1 
ATOM 2656 O O   . TYR A 0 343 . -59.646 -29.968 128.983 1.00 40.46 343 A 1 
ATOM 2657 C CG  . TYR A 0 343 . -57.916 -30.440 133.074 1.00 40.46 343 A 1 
ATOM 2658 C CD1 . TYR A 0 343 . -56.900 -29.942 133.912 1.00 40.46 343 A 1 
ATOM 2659 C CD2 . TYR A 0 343 . -59.014 -31.121 133.635 1.00 40.46 343 A 1 
ATOM 2660 C CE1 . TYR A 0 343 . -56.976 -30.132 135.307 1.00 40.46 343 A 1 
ATOM 2661 C CE2 . TYR A 0 343 . -59.097 -31.313 135.026 1.00 40.46 343 A 1 
ATOM 2662 O OH  . TYR A 0 343 . -58.143 -31.021 137.212 1.00 40.46 343 A 1 
ATOM 2663 C CZ  . TYR A 0 343 . -58.074 -30.824 135.865 1.00 40.46 343 A 1 
ATOM 2664 N N   . ALA A 0 344 . -57.645 -29.350 128.378 1.00 42.45 344 A 1 
ATOM 2665 C CA  . ALA A 0 344 . -56.271 -28.818 128.251 1.00 42.45 344 A 1 
ATOM 2666 C C   . ALA A 0 344 . -56.039 -28.529 126.722 1.00 42.45 344 A 1 
ATOM 2667 C CB  . ALA A 0 344 . -55.312 -29.867 128.846 1.00 42.45 344 A 1 
ATOM 2668 O O   . ALA A 0 344 . -56.976 -28.692 125.950 1.00 42.45 344 A 1 
ATOM 2669 N N   . ASN A 0 345 . -54.891 -28.097 126.174 1.00 41.71 345 A 1 
ATOM 2670 C CA  . ASN A 0 345 . -53.525 -28.010 126.701 1.00 41.71 345 A 1 
ATOM 2671 C C   . ASN A 0 345 . -52.721 -26.801 126.145 1.00 41.71 345 A 1 
ATOM 2672 C CB  . ASN A 0 345 . -52.813 -29.356 126.378 1.00 41.71 345 A 1 
ATOM 2673 O O   . ASN A 0 345 . -53.249 -25.912 125.489 1.00 41.71 345 A 1 
ATOM 2674 C CG  . ASN A 0 345 . -51.612 -29.633 127.273 1.00 41.71 345 A 1 
ATOM 2675 N ND2 . ASN A 0 345 . -50.686 -30.459 126.857 1.00 41.71 345 A 1 
ATOM 2676 O OD1 . ASN A 0 345 . -51.468 -29.058 128.339 1.00 41.71 345 A 1 
ATOM 2677 N N   . GLN A 0 346 . -51.433 -26.780 126.480 1.00 33.74 346 A 1 
ATOM 2678 C CA  . GLN A 0 346 . -50.384 -25.792 126.214 1.00 33.74 346 A 1 
ATOM 2679 C C   . GLN A 0 346 . -49.831 -25.769 124.775 1.00 33.74 346 A 1 
ATOM 2680 C CB  . GLN A 0 346 . -49.199 -26.220 127.102 1.00 33.74 346 A 1 
ATOM 2681 O O   . GLN A 0 346 . -49.735 -26.820 124.145 1.00 33.74 346 A 1 
ATOM 2682 C CG  . GLN A 0 346 . -49.476 -26.245 128.617 1.00 33.74 346 A 1 
ATOM 2683 C CD  . GLN A 0 346 . -48.453 -27.074 129.393 1.00 33.74 346 A 1 
ATOM 2684 N NE2 . GLN A 0 346 . -48.587 -27.167 130.697 1.00 33.74 346 A 1 
ATOM 2685 O OE1 . GLN A 0 346 . -47.517 -27.651 128.869 1.00 33.74 346 A 1 
ATOM 2686 N N   . GLY A 0 347 . -49.250 -24.628 124.357 1.00 31.59 347 A 1 
ATOM 2687 C CA  . GLY A 0 347 . -48.110 -24.678 123.425 1.00 31.59 347 A 1 
ATOM 2688 C C   . GLY A 0 347 . -47.671 -23.406 122.679 1.00 31.59 347 A 1 
ATOM 2689 O O   . GLY A 0 347 . -47.870 -23.332 121.479 1.00 31.59 347 A 1 
ATOM 2690 N N   . GLN A 0 348 . -46.924 -22.518 123.350 1.00 37.65 348 A 1 
ATOM 2691 C CA  . GLN A 0 348 . -45.935 -21.577 122.770 1.00 37.65 348 A 1 
ATOM 2692 C C   . GLN A 0 348 . -46.368 -20.371 121.897 1.00 37.65 348 A 1 
ATOM 2693 C CB  . GLN A 0 348 . -44.776 -22.339 122.095 1.00 37.65 348 A 1 
ATOM 2694 O O   . GLN A 0 348 . -47.288 -20.390 121.092 1.00 37.65 348 A 1 
ATOM 2695 C CG  . GLN A 0 348 . -44.097 -23.334 123.051 1.00 37.65 348 A 1 
ATOM 2696 C CD  . GLN A 0 348 . -42.702 -23.760 122.602 1.00 37.65 348 A 1 
ATOM 2697 N NE2 . GLN A 0 348 . -41.932 -24.374 123.472 1.00 37.65 348 A 1 
ATOM 2698 O OE1 . GLN A 0 348 . -42.254 -23.540 121.493 1.00 37.65 348 A 1 
ATOM 2699 N N   . VAL A 0 349 . -45.588 -19.296 122.063 1.00 35.37 349 A 1 
ATOM 2700 C CA  . VAL A 0 349 . -45.545 -18.082 121.232 1.00 35.37 349 A 1 
ATOM 2701 C C   . VAL A 0 349 . -44.575 -18.306 120.070 1.00 35.37 349 A 1 
ATOM 2702 C CB  . VAL A 0 349 . -45.009 -16.908 122.094 1.00 35.37 349 A 1 
ATOM 2703 O O   . VAL A 0 349 . -43.431 -18.640 120.350 1.00 35.37 349 A 1 
ATOM 2704 C CG1 . VAL A 0 349 . -44.742 -15.625 121.293 1.00 35.37 349 A 1 
ATOM 2705 C CG2 . VAL A 0 349 . -45.966 -16.557 123.240 1.00 35.37 349 A 1 
ATOM 2706 N N   . TRP A 0 350 . -44.969 -18.028 118.820 1.00 30.68 350 A 1 
ATOM 2707 C CA  . TRP A 0 350 . -44.107 -17.711 117.654 1.00 30.68 350 A 1 
ATOM 2708 C C   . TRP A 0 350 . -44.981 -16.954 116.621 1.00 30.68 350 A 1 
ATOM 2709 C CB  . TRP A 0 350 . -43.461 -18.987 117.066 1.00 30.68 350 A 1 
ATOM 2710 O O   . TRP A 0 350 . -46.158 -17.255 116.483 1.00 30.68 350 A 1 
ATOM 2711 C CG  . TRP A 0 350 . -41.964 -19.166 117.224 1.00 30.68 350 A 1 
ATOM 2712 C CD1 . TRP A 0 350 . -41.207 -18.827 118.297 1.00 30.68 350 A 1 
ATOM 2713 C CD2 . TRP A 0 350 . -41.022 -19.802 116.300 1.00 30.68 350 A 1 
ATOM 2714 C CE2 . TRP A 0 350 . -39.736 -19.871 116.922 1.00 30.68 350 A 1 
ATOM 2715 C CE3 . TRP A 0 350 . -41.117 -20.326 114.993 1.00 30.68 350 A 1 
ATOM 2716 N NE1 . TRP A 0 350 . -39.915 -19.279 118.147 1.00 30.68 350 A 1 
ATOM 2717 C CH2 . TRP A 0 350 . -38.753 -20.964 115.005 1.00 30.68 350 A 1 
ATOM 2718 C CZ2 . TRP A 0 350 . -38.617 -20.446 116.303 1.00 30.68 350 A 1 
ATOM 2719 C CZ3 . TRP A 0 350 . -39.997 -20.892 114.352 1.00 30.68 350 A 1 
ATOM 2720 N N   . LYS A 0 351 . -44.555 -15.789 116.109 1.00 29.86 351 A 1 
ATOM 2721 C CA  . LYS A 0 351 . -43.826 -15.561 114.836 1.00 29.86 351 A 1 
ATOM 2722 C C   . LYS A 0 351 . -44.598 -15.911 113.546 1.00 29.86 351 A 1 
ATOM 2723 C CB  . LYS A 0 351 . -42.456 -16.253 114.775 1.00 29.86 351 A 1 
ATOM 2724 O O   . LYS A 0 351 . -44.740 -17.079 113.215 1.00 29.86 351 A 1 
ATOM 2725 C CG  . LYS A 0 351 . -41.375 -15.712 115.717 1.00 29.86 351 A 1 
ATOM 2726 C CD  . LYS A 0 351 . -40.048 -16.354 115.289 1.00 29.86 351 A 1 
ATOM 2727 C CE  . LYS A 0 351 . -38.888 -15.998 116.216 1.00 29.86 351 A 1 
ATOM 2728 N NZ  . LYS A 0 351 . -37.668 -16.732 115.802 1.00 29.86 351 A 1 
ATOM 2729 N N   . GLY A 0 352 . -44.877 -14.881 112.738 1.00 29.45 352 A 1 
ATOM 2730 C CA  . GLY A 0 352 . -45.314 -14.997 111.336 1.00 29.45 352 A 1 
ATOM 2731 C C   . GLY A 0 352 . -46.828 -15.216 111.149 1.00 29.45 352 A 1 
ATOM 2732 O O   . GLY A 0 352 . -47.501 -15.640 112.076 1.00 29.45 352 A 1 
ATOM 2733 N N   . ALA A 0 353 . -47.423 -14.911 109.992 1.00 30.08 353 A 1 
ATOM 2734 C CA  . ALA A 0 353 . -46.864 -14.233 108.819 1.00 30.08 353 A 1 
ATOM 2735 C C   . ALA A 0 353 . -47.897 -13.308 108.145 1.00 30.08 353 A 1 
ATOM 2736 C CB  . ALA A 0 353 . -46.306 -15.268 107.833 1.00 30.08 353 A 1 
ATOM 2737 O O   . ALA A 0 353 . -49.105 -13.437 108.318 1.00 30.08 353 A 1 
ATOM 2738 N N   . SER A 0 354 . -47.370 -12.337 107.408 1.00 32.10 354 A 1 
ATOM 2739 C CA  . SER A 0 354 . -48.065 -11.275 106.686 1.00 32.10 354 A 1 
ATOM 2740 C C   . SER A 0 354 . -48.580 -11.694 105.295 1.00 32.10 354 A 1 
ATOM 2741 C CB  . SER A 0 354 . -47.044 -10.137 106.530 1.00 32.10 354 A 1 
ATOM 2742 O O   . SER A 0 354 . -48.116 -12.671 104.724 1.00 32.10 354 A 1 
ATOM 2743 O OG  . SER A 0 354 . -45.803 -10.640 106.051 1.00 32.10 354 A 1 
ATOM 2744 N N   . ASN A 0 355 . -49.420 -10.826 104.710 1.00 32.68 355 A 1 
ATOM 2745 C CA  . ASN A 0 355 . -49.617 -10.607 103.262 1.00 32.68 355 A 1 
ATOM 2746 C C   . ASN A 0 355 . -50.319 -11.677 102.394 1.00 32.68 355 A 1 
ATOM 2747 C CB  . ASN A 0 355 . -48.270 -10.215 102.619 1.00 32.68 355 A 1 
ATOM 2748 O O   . ASN A 0 355 . -49.660 -12.508 101.786 1.00 32.68 355 A 1 
ATOM 2749 C CG  . ASN A 0 355 . -47.650 -8.951  103.166 1.00 32.68 355 A 1 
ATOM 2750 N ND2 . ASN A 0 355 . -46.361 -8.784  102.990 1.00 32.68 355 A 1 
ATOM 2751 O OD1 . ASN A 0 355 . -48.302 -8.093  103.739 1.00 32.68 355 A 1 
ATOM 2752 N N   . GLN A 0 356 . -51.625 -11.477 102.164 1.00 39.36 356 A 1 
ATOM 2753 C CA  . GLN A 0 356 . -52.343 -11.542 100.864 1.00 39.36 356 A 1 
ATOM 2754 C C   . GLN A 0 356 . -53.814 -11.181 101.169 1.00 39.36 356 A 1 
ATOM 2755 C CB  . GLN A 0 356 . -52.253 -12.946 100.216 1.00 39.36 356 A 1 
ATOM 2756 O O   . GLN A 0 356 . -54.499 -11.950 101.828 1.00 39.36 356 A 1 
ATOM 2757 C CG  . GLN A 0 356 . -51.235 -12.980 99.060  1.00 39.36 356 A 1 
ATOM 2758 C CD  . GLN A 0 356 . -51.009 -14.384 98.502  1.00 39.36 356 A 1 
ATOM 2759 N NE2 . GLN A 0 356 . -51.015 -14.559 97.199  1.00 39.36 356 A 1 
ATOM 2760 O OE1 . GLN A 0 356 . -50.811 -15.354 99.212  1.00 39.36 356 A 1 
ATOM 2761 N N   . LYS A 0 357 . -54.368 -9.983  100.929 1.00 32.68 357 A 1 
ATOM 2762 C CA  . LYS A 0 357 . -54.161 -8.902  99.943  1.00 32.68 357 A 1 
ATOM 2763 C C   . LYS A 0 357 . -54.689 -9.234  98.535  1.00 32.68 357 A 1 
ATOM 2764 C CB  . LYS A 0 357 . -52.741 -8.285  99.953  1.00 32.68 357 A 1 
ATOM 2765 O O   . LYS A 0 357 . -54.188 -10.143 97.886  1.00 32.68 357 A 1 
ATOM 2766 C CG  . LYS A 0 357 . -52.792 -6.765  99.702  1.00 32.68 357 A 1 
ATOM 2767 C CD  . LYS A 0 357 . -51.403 -6.129  99.536  1.00 32.68 357 A 1 
ATOM 2768 C CE  . LYS A 0 357 . -51.536 -4.599  99.472  1.00 32.68 357 A 1 
ATOM 2769 N NZ  . LYS A 0 357 . -50.271 -3.939  99.059  1.00 32.68 357 A 1 
ATOM 2770 N N   . THR A 0 358 . -55.627 -8.392  98.077  1.00 34.22 358 A 1 
ATOM 2771 C CA  . THR A 0 358 . -56.188 -8.265  96.710  1.00 34.22 358 A 1 
ATOM 2772 C C   . THR A 0 358 . -56.987 -9.443  96.132  1.00 34.22 358 A 1 
ATOM 2773 C CB  . THR A 0 358 . -55.165 -7.733  95.674  1.00 34.22 358 A 1 
ATOM 2774 O O   . THR A 0 358 . -56.433 -10.344 95.518  1.00 34.22 358 A 1 
ATOM 2775 C CG2 . THR A 0 358 . -55.281 -6.217  95.521  1.00 34.22 358 A 1 
ATOM 2776 O OG1 . THR A 0 358 . -53.828 -7.989  96.045  1.00 34.22 358 A 1 
ATOM 2777 N N   . ALA A 0 359 . -58.316 -9.307  96.189  1.00 37.17 359 A 1 
ATOM 2778 C CA  . ALA A 0 359 . -59.237 -9.692  95.119  1.00 37.17 359 A 1 
ATOM 2779 C C   . ALA A 0 359 . -60.227 -8.522  94.942  1.00 37.17 359 A 1 
ATOM 2780 C CB  . ALA A 0 359 . -59.925 -11.016 95.470  1.00 37.17 359 A 1 
ATOM 2781 O O   . ALA A 0 359 . -60.971 -8.199  95.867  1.00 37.17 359 A 1 
ATOM 2782 N N   . SER A 0 360 . -60.142 -7.817  93.812  1.00 36.42 360 A 1 
ATOM 2783 C CA  . SER A 0 360 . -60.999 -6.664  93.468  1.00 36.42 360 A 1 
ATOM 2784 C C   . SER A 0 360 . -62.422 -7.186  93.166  1.00 36.42 360 A 1 
ATOM 2785 C CB  . SER A 0 360 . -60.329 -5.944  92.288  1.00 36.42 360 A 1 
ATOM 2786 O O   . SER A 0 360 . -62.549 -8.292  92.654  1.00 36.42 360 A 1 
ATOM 2787 O OG  . SER A 0 360 . -60.584 -4.561  92.298  1.00 36.42 360 A 1 
ATOM 2788 N N   . ALA A 0 361 . -63.542 -6.580  93.577  1.00 37.23 361 A 1 
ATOM 2789 C CA  . ALA A 0 361 . -64.040 -5.241  93.243  1.00 37.23 361 A 1 
ATOM 2790 C C   . ALA A 0 361 . -63.991 -4.950  91.729  1.00 37.23 361 A 1 
ATOM 2791 C CB  . ALA A 0 361 . -63.438 -4.145  94.135  1.00 37.23 361 A 1 
ATOM 2792 O O   . ALA A 0 361 . -62.916 -4.954  91.138  1.00 37.23 361 A 1 
ATOM 2793 N N   . ASN A 0 362 . -65.153 -4.641  91.145  1.00 35.13 362 A 1 
ATOM 2794 C CA  . ASN A 0 362 . -65.405 -4.421  89.713  1.00 35.13 362 A 1 
ATOM 2795 C C   . ASN A 0 362 . -65.407 -5.708  88.866  1.00 35.13 362 A 1 
ATOM 2796 C CB  . ASN A 0 362 . -64.459 -3.359  89.121  1.00 35.13 362 A 1 
ATOM 2797 O O   . ASN A 0 362 . -64.363 -6.286  88.581  1.00 35.13 362 A 1 
ATOM 2798 C CG  . ASN A 0 362 . -64.259 -2.111  89.964  1.00 35.13 362 A 1 
ATOM 2799 N ND2 . ASN A 0 362 . -63.212 -1.368  89.692  1.00 35.13 362 A 1 
ATOM 2800 O OD1 . ASN A 0 362 . -64.990 -1.792  90.889  1.00 35.13 362 A 1 
ATOM 2801 N N   . GLY A 0 363 . -66.596 -6.116  88.414  1.00 32.84 363 A 1 
ATOM 2802 C CA  . GLY A 0 363 . -66.745 -6.925  87.206  1.00 32.84 363 A 1 
ATOM 2803 C C   . GLY A 0 363 . -67.080 -5.977  86.062  1.00 32.84 363 A 1 
ATOM 2804 O O   . GLY A 0 363 . -68.217 -5.522  85.995  1.00 32.84 363 A 1 
ATOM 2805 N N   . TYR A 0 364 . -66.085 -5.637  85.242  1.00 37.81 364 A 1 
ATOM 2806 C CA  . TYR A 0 364 . -66.241 -4.794  84.055  1.00 37.81 364 A 1 
ATOM 2807 C C   . TYR A 0 364 . -65.930 -5.609  82.797  1.00 37.81 364 A 1 
ATOM 2808 C CB  . TYR A 0 364 . -65.325 -3.556  84.118  1.00 37.81 364 A 1 
ATOM 2809 O O   . TYR A 0 364 . -64.922 -6.315  82.736  1.00 37.81 364 A 1 
ATOM 2810 C CG  . TYR A 0 364 . -65.530 -2.561  85.255  1.00 37.81 364 A 1 
ATOM 2811 C CD1 . TYR A 0 364 . -66.806 -2.321  85.806  1.00 37.81 364 A 1 
ATOM 2812 C CD2 . TYR A 0 364 . -64.430 -1.796  85.695  1.00 37.81 364 A 1 
ATOM 2813 C CE1 . TYR A 0 364 . -66.974 -1.348  86.811  1.00 37.81 364 A 1 
ATOM 2814 C CE2 . TYR A 0 364 . -64.596 -0.804  86.683  1.00 37.81 364 A 1 
ATOM 2815 O OH  . TYR A 0 364 . -66.040 0.354   88.215  1.00 37.81 364 A 1 
ATOM 2816 C CZ  . TYR A 0 364 . -65.873 -0.586  87.248  1.00 37.81 364 A 1 
ATOM 2817 N N   . ASP A 0 365 . -66.794 -5.472  81.803  1.00 36.90 365 A 1 
ATOM 2818 C CA  . ASP A 0 365 . -66.706 -5.978  80.438  1.00 36.90 365 A 1 
ATOM 2819 C C   . ASP A 0 365 . -65.811 -5.063  79.578  1.00 36.90 365 A 1 
ATOM 2820 C CB  . ASP A 0 365 . -68.126 -6.239  79.866  1.00 36.90 365 A 1 
ATOM 2821 O O   . ASP A 0 365 . -66.251 -4.294  78.728  1.00 36.90 365 A 1 
ATOM 2822 C CG  . ASP A 0 365 . -69.300 -5.352  80.351  1.00 36.90 365 A 1 
ATOM 2823 O OD1 . ASP A 0 365 . -69.082 -4.345  81.070  1.00 36.90 365 A 1 
ATOM 2824 O OD2 . ASP A 0 365 . -70.453 -5.775  80.111  1.00 36.90 365 A 1 
ATOM 2825 N N   . ASN A 0 366 . -64.500 -5.132  79.836  1.00 38.98 366 A 1 
ATOM 2826 C CA  . ASN A 0 366 . -63.481 -4.382  79.097  1.00 38.98 366 A 1 
ATOM 2827 C C   . ASN A 0 366 . -63.137 -5.049  77.746  1.00 38.98 366 A 1 
ATOM 2828 C CB  . ASN A 0 366 . -62.221 -4.216  79.972  1.00 38.98 366 A 1 
ATOM 2829 O O   . ASN A 0 366 . -62.063 -5.644  77.607  1.00 38.98 366 A 1 
ATOM 2830 C CG  . ASN A 0 366 . -62.318 -3.196  81.088  1.00 38.98 366 A 1 
ATOM 2831 N ND2 . ASN A 0 366 . -61.307 -3.135  81.923  1.00 38.98 366 A 1 
ATOM 2832 O OD1 . ASN A 0 366 . -63.235 -2.412  81.233  1.00 38.98 366 A 1 
ATOM 2833 N N   . ASP A 0 367 . -63.999 -4.905  76.739  1.00 40.88 367 A 1 
ATOM 2834 C CA  . ASP A 0 367 . -63.738 -5.374  75.368  1.00 40.88 367 A 1 
ATOM 2835 C C   . ASP A 0 367 . -62.719 -4.475  74.636  1.00 40.88 367 A 1 
ATOM 2836 C CB  . ASP A 0 367 . -65.059 -5.571  74.599  1.00 40.88 367 A 1 
ATOM 2837 O O   . ASP A 0 367 . -63.040 -3.641  73.791  1.00 40.88 367 A 1 
ATOM 2838 C CG  . ASP A 0 367 . -65.783 -6.878  74.959  1.00 40.88 367 A 1 
ATOM 2839 O OD1 . ASP A 0 367 . -65.143 -7.768  75.569  1.00 40.88 367 A 1 
ATOM 2840 O OD2 . ASP A 0 367 . -66.957 -7.010  74.555  1.00 40.88 367 A 1 
ATOM 2841 N N   . ALA A 0 368 . -61.441 -4.639  74.990  1.00 39.27 368 A 1 
ATOM 2842 C CA  . ALA A 0 368 . -60.347 -3.765  74.573  1.00 39.27 368 A 1 
ATOM 2843 C C   . ALA A 0 368 . -59.288 -4.487  73.715  1.00 39.27 368 A 1 
ATOM 2844 C CB  . ALA A 0 368 . -59.753 -3.132  75.841  1.00 39.27 368 A 1 
ATOM 2845 O O   . ALA A 0 368 . -58.306 -5.016  74.239  1.00 39.27 368 A 1 
ATOM 2846 N N   . TRP A 0 369 . -59.427 -4.449  72.382  1.00 47.34 369 A 1 
ATOM 2847 C CA  . TRP A 0 369 . -58.357 -4.873  71.457  1.00 47.34 369 A 1 
ATOM 2848 C C   . TRP A 0 369 . -58.251 -4.034  70.170  1.00 47.34 369 A 1 
ATOM 2849 C CB  . TRP A 0 369 . -58.391 -6.393  71.210  1.00 47.34 369 A 1 
ATOM 2850 O O   . TRP A 0 369 . -58.282 -4.550  69.056  1.00 47.34 369 A 1 
ATOM 2851 C CG  . TRP A 0 369 . -59.575 -6.979  70.500  1.00 47.34 369 A 1 
ATOM 2852 C CD1 . TRP A 0 369 . -60.752 -7.294  71.085  1.00 47.34 369 A 1 
ATOM 2853 C CD2 . TRP A 0 369 . -59.707 -7.378  69.096  1.00 47.34 369 A 1 
ATOM 2854 C CE2 . TRP A 0 369 . -61.005 -7.944  68.912  1.00 47.34 369 A 1 
ATOM 2855 C CE3 . TRP A 0 369 . -58.872 -7.310  67.954  1.00 47.34 369 A 1 
ATOM 2856 N NE1 . TRP A 0 369 . -61.600 -7.856  70.152  1.00 47.34 369 A 1 
ATOM 2857 C CH2 . TRP A 0 369 . -60.592 -8.337  66.556  1.00 47.34 369 A 1 
ATOM 2858 C CZ2 . TRP A 0 369 . -61.443 -8.428  67.671  1.00 47.34 369 A 1 
ATOM 2859 C CZ3 . TRP A 0 369 . -59.311 -7.771  66.695  1.00 47.34 369 A 1 
ATOM 2860 N N   . ALA A 0 370 . -58.021 -2.725  70.302  1.00 47.42 370 A 1 
ATOM 2861 C CA  . ALA A 0 370 . -57.568 -1.918  69.166  1.00 47.42 370 A 1 
ATOM 2862 C C   . ALA A 0 370 . -56.181 -2.400  68.680  1.00 47.42 370 A 1 
ATOM 2863 C CB  . ALA A 0 370 . -57.561 -0.438  69.567  1.00 47.42 370 A 1 
ATOM 2864 O O   . ALA A 0 370 . -55.189 -2.302  69.405  1.00 47.42 370 A 1 
ATOM 2865 N N   . LYS A 0 371 . -56.106 -2.916  67.447  1.00 47.81 371 A 1 
ATOM 2866 C CA  . LYS A 0 371 . -54.847 -3.233  66.753  1.00 47.81 371 A 1 
ATOM 2867 C C   . LYS A 0 371 . -54.541 -2.122  65.753  1.00 47.81 371 A 1 
ATOM 2868 C CB  . LYS A 0 371 . -54.928 -4.606  66.063  1.00 47.81 371 A 1 
ATOM 2869 O O   . LYS A 0 371 . -55.392 -1.783  64.938  1.00 47.81 371 A 1 
ATOM 2870 C CG  . LYS A 0 371 . -54.864 -5.757  67.080  1.00 47.81 371 A 1 
ATOM 2871 C CD  . LYS A 0 371 . -55.149 -7.111  66.416  1.00 47.81 371 A 1 
ATOM 2872 C CE  . LYS A 0 371 . -55.115 -8.222  67.473  1.00 47.81 371 A 1 
ATOM 2873 N NZ  . LYS A 0 371 . -55.835 -9.439  67.020  1.00 47.81 371 A 1 
ATOM 2874 N N   . GLN A 0 372 . -53.331 -1.573  65.819  1.00 54.00 372 A 1 
ATOM 2875 C CA  . GLN A 0 372 . -52.855 -0.586  64.850  1.00 54.00 372 A 1 
ATOM 2876 C C   . GLN A 0 372 . -52.680 -1.270  63.489  1.00 54.00 372 A 1 
ATOM 2877 C CB  . GLN A 0 372 . -51.541 0.046   65.348  1.00 54.00 372 A 1 
ATOM 2878 O O   . GLN A 0 372 . -51.984 -2.283  63.394  1.00 54.00 372 A 1 
ATOM 2879 C CG  . GLN A 0 372 . -51.753 0.885   66.621  1.00 54.00 372 A 1 
ATOM 2880 C CD  . GLN A 0 372 . -50.439 1.310   67.270  1.00 54.00 372 A 1 
ATOM 2881 N NE2 . GLN A 0 372 . -49.978 2.519   67.043  1.00 54.00 372 A 1 
ATOM 2882 O OE1 . GLN A 0 372 . -49.829 0.569   68.029  1.00 54.00 372 A 1 
ATOM 2883 N N   . ALA A 0 373 . -53.321 -0.725  62.456  1.00 54.50 373 A 1 
ATOM 2884 C CA  . ALA A 0 373 . -53.069 -1.094  61.072  1.00 54.50 373 A 1 
ATOM 2885 C C   . ALA A 0 373 . -52.035 -0.121  60.495  1.00 54.50 373 A 1 
ATOM 2886 C CB  . ALA A 0 373 . -54.389 -1.099  60.292  1.00 54.50 373 A 1 
ATOM 2887 O O   . ALA A 0 373 . -52.243 1.093   60.509  1.00 54.50 373 A 1 
ATOM 2888 N N   . TYR A 0 374 . -50.931 -0.675  60.010  1.00 58.42 374 A 1 
ATOM 2889 C CA  . TYR A 0 374 . -49.941 0.034   59.210  1.00 58.42 374 A 1 
ATOM 2890 C C   . TYR A 0 374 . -50.147 -0.373  57.755  1.00 58.42 374 A 1 
ATOM 2891 C CB  . TYR A 0 374 . -48.528 -0.309  59.701  1.00 58.42 374 A 1 
ATOM 2892 O O   . TYR A 0 374 . -50.380 -1.557  57.486  1.00 58.42 374 A 1 
ATOM 2893 C CG  . TYR A 0 374 . -48.232 0.195   61.102  1.00 58.42 374 A 1 
ATOM 2894 C CD1 . TYR A 0 374 . -47.701 1.487   61.269  1.00 58.42 374 A 1 
ATOM 2895 C CD2 . TYR A 0 374 . -48.501 -0.609  62.230  1.00 58.42 374 A 1 
ATOM 2896 C CE1 . TYR A 0 374 . -47.423 1.977   62.558  1.00 58.42 374 A 1 
ATOM 2897 C CE2 . TYR A 0 374 . -48.232 -0.120  63.525  1.00 58.42 374 A 1 
ATOM 2898 O OH  . TYR A 0 374 . -47.414 1.649   64.931  1.00 58.42 374 A 1 
ATOM 2899 C CZ  . TYR A 0 374 . -47.688 1.173   63.687  1.00 58.42 374 A 1 
ATOM 2900 N N   . GLY A 0 375 . -50.084 0.600   56.853  1.00 61.69 375 A 1 
ATOM 2901 C CA  . GLY A 0 375 . -49.766 0.341   55.454  1.00 61.69 375 A 1 
ATOM 2902 C C   . GLY A 0 375 . -48.299 0.670   55.181  1.00 61.69 375 A 1 
ATOM 2903 O O   . GLY A 0 375 . -47.659 1.341   55.992  1.00 61.69 375 A 1 
ATOM 2904 N N   . GLU A 0 376 . -47.787 0.166   54.067  1.00 69.93 376 A 1 
ATOM 2905 C CA  . GLU A 0 376 . -46.462 0.474   53.533  1.00 69.93 376 A 1 
ATOM 2906 C C   . GLU A 0 376 . -46.558 0.502   52.000  1.00 69.93 376 A 1 
ATOM 2907 C CB  . GLU A 0 376 . -45.436 -0.617  53.931  1.00 69.93 376 A 1 
ATOM 2908 O O   . GLU A 0 376 . -46.685 -0.572  51.396  1.00 69.93 376 A 1 
ATOM 2909 C CG  . GLU A 0 376 . -45.314 -1.035  55.406  1.00 69.93 376 A 1 
ATOM 2910 C CD  . GLU A 0 376 . -44.299 -2.185  55.573  1.00 69.93 376 A 1 
ATOM 2911 O OE1 . GLU A 0 376 . -43.533 -2.162  56.565  1.00 69.93 376 A 1 
ATOM 2912 O OE2 . GLU A 0 376 . -44.273 -3.108  54.713  1.00 69.93 376 A 1 
ATOM 2913 N N   . ASP A 0 377 . -46.464 1.676   51.375  1.00 70.02 377 A 1 
ATOM 2914 C CA  . ASP A 0 377 . -46.045 1.753   49.969  1.00 70.02 377 A 1 
ATOM 2915 C C   . ASP A 0 377 . -44.538 1.426   49.876  1.00 70.02 377 A 1 
ATOM 2916 C CB  . ASP A 0 377 . -46.378 3.121   49.355  1.00 70.02 377 A 1 
ATOM 2917 O O   . ASP A 0 377 . -43.760 1.707   50.796  1.00 70.02 377 A 1 
ATOM 2918 C CG  . ASP A 0 377 . -46.468 3.083   47.826  1.00 70.02 377 A 1 
ATOM 2919 O OD1 . ASP A 0 377 . -45.686 2.300   47.232  1.00 70.02 377 A 1 
ATOM 2920 O OD2 . ASP A 0 377 . -47.323 3.811   47.275  1.00 70.02 377 A 1 
ATOM 2921 N N   . GLN A 0 378 . -44.124 0.737   48.811  1.00 72.14 378 A 1 
ATOM 2922 C CA  . GLN A 0 378 . -42.744 0.287   48.580  1.00 72.14 378 A 1 
ATOM 2923 C C   . GLN A 0 378 . -42.383 0.301   47.084  1.00 72.14 378 A 1 
ATOM 2924 C CB  . GLN A 0 378 . -42.476 -1.076  49.272  1.00 72.14 378 A 1 
ATOM 2925 O O   . GLN A 0 378 . -41.768 -0.649  46.579  1.00 72.14 378 A 1 
ATOM 2926 C CG  . GLN A 0 378 . -42.462 -0.914  50.799  1.00 72.14 378 A 1 
ATOM 2927 C CD  . GLN A 0 378 . -42.053 -2.114  51.630  1.00 72.14 378 A 1 
ATOM 2928 N NE2 . GLN A 0 378 . -41.923 -1.897  52.920  1.00 72.14 378 A 1 
ATOM 2929 O OE1 . GLN A 0 378 . -42.003 -3.266  51.216  1.00 72.14 378 A 1 
ATOM 2930 N N   . ASP A 0 379 . -42.774 1.373   46.390  1.00 74.99 379 A 1 
ATOM 2931 C CA  . ASP A 0 379 . -42.504 1.600   44.970  1.00 74.99 379 A 1 
ATOM 2932 C C   . ASP A 0 379 . -41.003 1.847   44.687  1.00 74.99 379 A 1 
ATOM 2933 C CB  . ASP A 0 379 . -43.411 2.742   44.451  1.00 74.99 379 A 1 
ATOM 2934 O O   . ASP A 0 379 . -40.377 2.798   45.165  1.00 74.99 379 A 1 
ATOM 2935 C CG  . ASP A 0 379 . -43.888 2.533   43.007  1.00 74.99 379 A 1 
ATOM 2936 O OD1 . ASP A 0 379 . -44.137 1.366   42.625  1.00 74.99 379 A 1 
ATOM 2937 O OD2 . ASP A 0 379 . -43.923 3.518   42.229  1.00 74.99 379 A 1 
ATOM 2938 N N   . ALA A 0 380 . -40.396 0.974   43.882  1.00 77.92 380 A 1 
ATOM 2939 C CA  . ALA A 0 380 . -38.993 1.051   43.481  1.00 77.92 380 A 1 
ATOM 2940 C C   . ALA A 0 380 . -38.880 1.137   41.956  1.00 77.92 380 A 1 
ATOM 2941 C CB  . ALA A 0 380 . -38.233 -0.145  44.066  1.00 77.92 380 A 1 
ATOM 2942 O O   . ALA A 0 380 . -39.362 0.266   41.230  1.00 77.92 380 A 1 
ATOM 2943 N N   . ARG A 0 381 . -38.231 2.192   41.460  1.00 79.53 381 A 1 
ATOM 2944 C CA  . ARG A 0 381 . -38.161 2.526   40.033  1.00 79.53 381 A 1 
ATOM 2945 C C   . ARG A 0 381 . -36.720 2.872   39.674  1.00 79.53 381 A 1 
ATOM 2946 C CB  . ARG A 0 381 . -39.142 3.672   39.696  1.00 79.53 381 A 1 
ATOM 2947 O O   . ARG A 0 381 . -36.120 3.723   40.323  1.00 79.53 381 A 1 
ATOM 2948 C CG  . ARG A 0 381 . -40.498 3.592   40.434  1.00 79.53 381 A 1 
ATOM 2949 C CD  . ARG A 0 381 . -41.470 4.702   40.021  1.00 79.53 381 A 1 
ATOM 2950 N NE  . ARG A 0 381 . -42.044 4.421   38.697  1.00 79.53 381 A 1 
ATOM 2951 N NH1 . ARG A 0 381 . -41.771 6.456   37.671  1.00 79.53 381 A 1 
ATOM 2952 N NH2 . ARG A 0 381 . -42.587 4.698   36.538  1.00 79.53 381 A 1 
ATOM 2953 C CZ  . ARG A 0 381 . -42.133 5.204   37.647  1.00 79.53 381 A 1 
ATOM 2954 N N   . TRP A 0 382 . -36.159 2.233   38.658  1.00 83.95 382 A 1 
ATOM 2955 C CA  . TRP A 0 382 . -34.785 2.474   38.208  1.00 83.95 382 A 1 
ATOM 2956 C C   . TRP A 0 382 . -34.728 2.491   36.687  1.00 83.95 382 A 1 
ATOM 2957 C CB  . TRP A 0 382 . -33.848 1.419   38.815  1.00 83.95 382 A 1 
ATOM 2958 O O   . TRP A 0 382 . -35.477 1.767   36.025  1.00 83.95 382 A 1 
ATOM 2959 C CG  . TRP A 0 382 . -32.466 1.311   38.232  1.00 83.95 382 A 1 
ATOM 2960 C CD1 . TRP A 0 382 . -31.358 1.954   38.664  1.00 83.95 382 A 1 
ATOM 2961 C CD2 . TRP A 0 382 . -32.026 0.479   37.118  1.00 83.95 382 A 1 
ATOM 2962 C CE2 . TRP A 0 382 . -30.610 0.597   36.989  1.00 83.95 382 A 1 
ATOM 2963 C CE3 . TRP A 0 382 . -32.684 -0.397  36.230  1.00 83.95 382 A 1 
ATOM 2964 N NE1 . TRP A 0 382 . -30.261 1.554   37.921  1.00 83.95 382 A 1 
ATOM 2965 C CH2 . TRP A 0 382 . -30.565 -1.045  35.203  1.00 83.95 382 A 1 
ATOM 2966 C CZ2 . TRP A 0 382 . -29.879 -0.184  36.078  1.00 83.95 382 A 1 
ATOM 2967 C CZ3 . TRP A 0 382 . -31.965 -1.143  35.279  1.00 83.95 382 A 1 
ATOM 2968 N N   . GLY A 0 383 . -33.833 3.303   36.133  1.00 82.49 383 A 1 
ATOM 2969 C CA  . GLY A 0 383 . -33.670 3.424   34.695  1.00 82.49 383 A 1 
ATOM 2970 C C   . GLY A 0 383 . -32.252 3.755   34.265  1.00 82.49 383 A 1 
ATOM 2971 O O   . GLY A 0 383 . -31.466 4.357   35.001  1.00 82.49 383 A 1 
ATOM 2972 N N   . LYS A 0 384 . -31.963 3.352   33.031  1.00 83.82 384 A 1 
ATOM 2973 C CA  . LYS A 0 384 . -30.820 3.752   32.225  1.00 83.82 384 A 1 
ATOM 2974 C C   . LYS A 0 384 . -31.299 4.154   30.850  1.00 83.82 384 A 1 
ATOM 2975 C CB  . LYS A 0 384 . -29.802 2.616   32.100  1.00 83.82 384 A 1 
ATOM 2976 O O   . LYS A 0 384 . -32.011 3.378   30.217  1.00 83.82 384 A 1 
ATOM 2977 C CG  . LYS A 0 384 . -29.156 2.428   33.461  1.00 83.82 384 A 1 
ATOM 2978 C CD  . LYS A 0 384 . -27.925 1.527   33.425  1.00 83.82 384 A 1 
ATOM 2979 C CE  . LYS A 0 384 . -27.342 1.820   34.794  1.00 83.82 384 A 1 
ATOM 2980 N NZ  . LYS A 0 384 . -25.989 1.300   35.039  1.00 83.82 384 A 1 
ATOM 2981 N N   . SER A 0 385 . -30.850 5.307   30.391  1.00 80.59 385 A 1 
ATOM 2982 C CA  . SER A 0 385 . -31.030 5.764   29.018  1.00 80.59 385 A 1 
ATOM 2983 C C   . SER A 0 385 . -29.686 6.232   28.478  1.00 80.59 385 A 1 
ATOM 2984 C CB  . SER A 0 385 . -32.128 6.833   28.911  1.00 80.59 385 A 1 
ATOM 2985 O O   . SER A 0 385 . -28.965 6.985   29.129  1.00 80.59 385 A 1 
ATOM 2986 O OG  . SER A 0 385 . -32.066 7.776   29.967  1.00 80.59 385 A 1 
ATOM 2987 N N   . TYR A 0 386 . -29.336 5.752   27.291  1.00 77.39 386 A 1 
ATOM 2988 C CA  . TYR A 0 386 . -28.317 6.362   26.445  1.00 77.39 386 A 1 
ATOM 2989 C C   . TYR A 0 386 . -29.061 7.068   25.312  1.00 77.39 386 A 1 
ATOM 2990 C CB  . TYR A 0 386 . -27.361 5.303   25.864  1.00 77.39 386 A 1 
ATOM 2991 O O   . TYR A 0 386 . -29.836 6.407   24.613  1.00 77.39 386 A 1 
ATOM 2992 C CG  . TYR A 0 386 . -26.491 4.520   26.838  1.00 77.39 386 A 1 
ATOM 2993 C CD1 . TYR A 0 386 . -25.099 4.737   26.876  1.00 77.39 386 A 1 
ATOM 2994 C CD2 . TYR A 0 386 . -27.062 3.522   27.650  1.00 77.39 386 A 1 
ATOM 2995 C CE1 . TYR A 0 386 . -24.280 3.954   27.715  1.00 77.39 386 A 1 
ATOM 2996 C CE2 . TYR A 0 386 . -26.249 2.712   28.466  1.00 77.39 386 A 1 
ATOM 2997 O OH  . TYR A 0 386 . -24.070 2.198   29.338  1.00 77.39 386 A 1 
ATOM 2998 C CZ  . TYR A 0 386 . -24.856 2.933   28.505  1.00 77.39 386 A 1 
ATOM 2999 N N   . ASP A 0 387 . -28.797 8.360   25.106  1.00 78.41 387 A 1 
ATOM 3000 C CA  . ASP A 0 387 . -29.141 9.032   23.845  1.00 78.41 387 A 1 
ATOM 3001 C C   . ASP A 0 387 . -28.198 8.547   22.722  1.00 78.41 387 A 1 
ATOM 3002 C CB  . ASP A 0 387 . -29.098 10.564  24.019  1.00 78.41 387 A 1 
ATOM 3003 O O   . ASP A 0 387 . -27.496 7.536   22.862  1.00 78.41 387 A 1 
ATOM 3004 C CG  . ASP A 0 387 . -30.266 11.152  24.813  1.00 78.41 387 A 1 
ATOM 3005 O OD1 . ASP A 0 387 . -31.386 10.605  24.729  1.00 78.41 387 A 1 
ATOM 3006 O OD2 . ASP A 0 387 . -30.033 12.202  25.455  1.00 78.41 387 A 1 
ATOM 3007 N N   . SER A 0 388 . -28.173 9.234   21.574  1.00 82.82 388 A 1 
ATOM 3008 C CA  . SER A 0 388 . -27.536 8.666   20.391  1.00 82.82 388 A 1 
ATOM 3009 C C   . SER A 0 388 . -26.025 8.472   20.549  1.00 82.82 388 A 1 
ATOM 3010 C CB  . SER A 0 388 . -27.924 9.381   19.093  1.00 82.82 388 A 1 
ATOM 3011 O O   . SER A 0 388 . -25.293 9.345   21.029  1.00 82.82 388 A 1 
ATOM 3012 O OG  . SER A 0 388 . -27.105 10.489  18.790  1.00 82.82 388 A 1 
ATOM 3013 N N   . VAL A 0 389 . -25.553 7.306   20.105  1.00 85.11 389 A 1 
ATOM 3014 C CA  . VAL A 0 389 . -24.141 6.911   20.105  1.00 85.11 389 A 1 
ATOM 3015 C C   . VAL A 0 389 . -23.690 6.722   18.664  1.00 85.11 389 A 1 
ATOM 3016 C CB  . VAL A 0 389 . -23.892 5.642   20.943  1.00 85.11 389 A 1 
ATOM 3017 O O   . VAL A 0 389 . -24.238 5.895   17.933  1.00 85.11 389 A 1 
ATOM 3018 C CG1 . VAL A 0 389 . -22.406 5.244   20.921  1.00 85.11 389 A 1 
ATOM 3019 C CG2 . VAL A 0 389 . -24.291 5.842   22.410  1.00 85.11 389 A 1 
ATOM 3020 N N   . LYS A 0 390 . -22.664 7.470   18.255  1.00 89.17 390 A 1 
ATOM 3021 C CA  . LYS A 0 390 . -22.126 7.470   16.891  1.00 89.17 390 A 1 
ATOM 3022 C C   . LYS A 0 390 . -20.630 7.167   16.934  1.00 89.17 390 A 1 
ATOM 3023 C CB  . LYS A 0 390 . -22.454 8.794   16.168  1.00 89.17 390 A 1 
ATOM 3024 O O   . LYS A 0 390 . -19.857 7.863   17.585  1.00 89.17 390 A 1 
ATOM 3025 C CG  . LYS A 0 390 . -23.903 9.272   16.391  1.00 89.17 390 A 1 
ATOM 3026 C CD  . LYS A 0 390 . -24.256 10.492  15.524  1.00 89.17 390 A 1 
ATOM 3027 C CE  . LYS A 0 390 . -25.389 11.346  16.121  1.00 89.17 390 A 1 
ATOM 3028 N NZ  . LYS A 0 390 . -24.997 11.983  17.400  1.00 89.17 390 A 1 
ATOM 3029 N N   . ALA A 0 391 . -20.196 6.123   16.239  1.00 90.95 391 A 1 
ATOM 3030 C CA  . ALA A 0 391 . -18.803 5.686   16.195  1.00 90.95 391 A 1 
ATOM 3031 C C   . ALA A 0 391 . -18.353 5.521   14.744  1.00 90.95 391 A 1 
ATOM 3032 C CB  . ALA A 0 391 . -18.657 4.391   17.000  1.00 90.95 391 A 1 
ATOM 3033 O O   . ALA A 0 391 . -18.946 4.750   13.986  1.00 90.95 391 A 1 
ATOM 3034 N N   . ARG A 0 392 . -17.296 6.234   14.344  1.00 93.28 392 A 1 
ATOM 3035 C CA  . ARG A 0 392 . -16.808 6.250   12.957  1.00 93.28 392 A 1 
ATOM 3036 C C   . ARG A 0 392 . -15.323 5.939   12.897  1.00 93.28 392 A 1 
ATOM 3037 C CB  . ARG A 0 392 . -17.172 7.563   12.243  1.00 93.28 392 A 1 
ATOM 3038 O O   . ARG A 0 392 . -14.550 6.323   13.773  1.00 93.28 392 A 1 
ATOM 3039 C CG  . ARG A 0 392 . -18.677 7.848   12.367  1.00 93.28 392 A 1 
ATOM 3040 C CD  . ARG A 0 392 . -19.150 9.060   11.570  1.00 93.28 392 A 1 
ATOM 3041 N NE  . ARG A 0 392 . -20.612 9.166   11.700  1.00 93.28 392 A 1 
ATOM 3042 N NH1 . ARG A 0 392 . -21.002 10.956  10.319  1.00 93.28 392 A 1 
ATOM 3043 N NH2 . ARG A 0 392 . -22.710 9.862   11.310  1.00 93.28 392 A 1 
ATOM 3044 C CZ  . ARG A 0 392 . -21.431 10.003  11.105  1.00 93.28 392 A 1 
ATOM 3045 N N   . SER A 0 393 . -14.931 5.221   11.855  1.00 93.92 393 A 1 
ATOM 3046 C CA  . SER A 0 393 . -13.553 4.835   11.582  1.00 93.92 393 A 1 
ATOM 3047 C C   . SER A 0 393 . -13.282 4.970   10.097  1.00 93.92 393 A 1 
ATOM 3048 C CB  . SER A 0 393 . -13.317 3.392   12.027  1.00 93.92 393 A 1 
ATOM 3049 O O   . SER A 0 393 . -14.017 4.408   9.291   1.00 93.92 393 A 1 
ATOM 3050 O OG  . SER A 0 393 . -11.966 2.999   11.848  1.00 93.92 393 A 1 
ATOM 3051 N N   . TYR A 0 394 . -12.197 5.652   9.766   1.00 94.49 394 A 1 
ATOM 3052 C CA  . TYR A 0 394 . -11.693 5.820   8.414   1.00 94.49 394 A 1 
ATOM 3053 C C   . TYR A 0 394 . -10.224 5.407   8.395   1.00 94.49 394 A 1 
ATOM 3054 C CB  . TYR A 0 394 . -11.881 7.273   7.960   1.00 94.49 394 A 1 
ATOM 3055 O O   . TYR A 0 394 . -9.465  5.769   9.296   1.00 94.49 394 A 1 
ATOM 3056 C CG  . TYR A 0 394 . -13.300 7.792   8.111   1.00 94.49 394 A 1 
ATOM 3057 C CD1 . TYR A 0 394 . -14.257 7.518   7.116   1.00 94.49 394 A 1 
ATOM 3058 C CD2 . TYR A 0 394 . -13.664 8.528   9.256   1.00 94.49 394 A 1 
ATOM 3059 C CE1 . TYR A 0 394 . -15.577 7.992   7.255   1.00 94.49 394 A 1 
ATOM 3060 C CE2 . TYR A 0 394 . -14.978 9.013   9.396   1.00 94.49 394 A 1 
ATOM 3061 O OH  . TYR A 0 394 . -17.188 9.250   8.520   1.00 94.49 394 A 1 
ATOM 3062 C CZ  . TYR A 0 394 . -15.933 8.749   8.391   1.00 94.49 394 A 1 
ATOM 3063 N N   . ASP A 0 395 . -9.847  4.641   7.387   1.00 94.90 395 A 1 
ATOM 3064 C CA  . ASP A 0 395 . -8.478  4.243   7.079   1.00 94.90 395 A 1 
ATOM 3065 C C   . ASP A 0 395 . -8.302  4.436   5.566   1.00 94.90 395 A 1 
ATOM 3066 C CB  . ASP A 0 395 . -8.271  2.794   7.565   1.00 94.90 395 A 1 
ATOM 3067 O O   . ASP A 0 395 . -9.143  3.988   4.788   1.00 94.90 395 A 1 
ATOM 3068 C CG  . ASP A 0 395 . -6.840  2.278   7.411   1.00 94.90 395 A 1 
ATOM 3069 O OD1 . ASP A 0 395 . -6.143  2.716   6.477   1.00 94.90 395 A 1 
ATOM 3070 O OD2 . ASP A 0 395 . -6.417  1.407   8.211   1.00 94.90 395 A 1 
ATOM 3071 N N   . ASN A 0 396 . -7.276  5.174   5.156   1.00 95.28 396 A 1 
ATOM 3072 C CA  . ASN A 0 396 . -6.951  5.452   3.764   1.00 95.28 396 A 1 
ATOM 3073 C C   . ASN A 0 396 . -5.442  5.303   3.571   1.00 95.28 396 A 1 
ATOM 3074 C CB  . ASN A 0 396 . -7.454  6.857   3.382   1.00 95.28 396 A 1 
ATOM 3075 O O   . ASN A 0 396 . -4.669  6.011   4.219   1.00 95.28 396 A 1 
ATOM 3076 C CG  . ASN A 0 396 . -6.720  7.417   2.174   1.00 95.28 396 A 1 
ATOM 3077 N ND2 . ASN A 0 396 . -5.659  8.167   2.378   1.00 95.28 396 A 1 
ATOM 3078 O OD1 . ASN A 0 396 . -7.056  7.170   1.034   1.00 95.28 396 A 1 
ATOM 3079 N N   . LYS A 0 397 . -5.038  4.448   2.632   1.00 96.57 397 A 1 
ATOM 3080 C CA  . LYS A 0 397 . -3.644  4.277   2.221   1.00 96.57 397 A 1 
ATOM 3081 C C   . LYS A 0 397 . -3.505  4.606   0.747   1.00 96.57 397 A 1 
ATOM 3082 C CB  . LYS A 0 397 . -3.140  2.867   2.546   1.00 96.57 397 A 1 
ATOM 3083 O O   . LYS A 0 397 . -4.192  4.013   -0.081  1.00 96.57 397 A 1 
ATOM 3084 C CG  . LYS A 0 397 . -3.120  2.661   4.064   1.00 96.57 397 A 1 
ATOM 3085 C CD  . LYS A 0 397 . -2.631  1.260   4.442   1.00 96.57 397 A 1 
ATOM 3086 C CE  . LYS A 0 397 . -2.744  1.070   5.957   1.00 96.57 397 A 1 
ATOM 3087 N NZ  . LYS A 0 397 . -4.162  1.020   6.374   1.00 96.57 397 A 1 
ATOM 3088 N N   . LYS A 0 398 . -2.608  5.534   0.422   1.00 96.48 398 A 1 
ATOM 3089 C CA  . LYS A 0 398 . -2.292  5.941   -0.952  1.00 96.48 398 A 1 
ATOM 3090 C C   . LYS A 0 398 . -0.816  5.696   -1.218  1.00 96.48 398 A 1 
ATOM 3091 C CB  . LYS A 0 398 . -2.654  7.416   -1.188  1.00 96.48 398 A 1 
ATOM 3092 O O   . LYS A 0 398 . 0.025   5.964   -0.368  1.00 96.48 398 A 1 
ATOM 3093 C CG  . LYS A 0 398 . -4.167  7.681   -1.149  1.00 96.48 398 A 1 
ATOM 3094 C CD  . LYS A 0 398 . -4.455  9.190   -1.090  1.00 96.48 398 A 1 
ATOM 3095 C CE  . LYS A 0 398 . -5.958  9.459   -0.952  1.00 96.48 398 A 1 
ATOM 3096 N NZ  . LYS A 0 398 . -6.656  9.448   -2.252  1.00 96.48 398 A 1 
ATOM 3097 N N   . TYR A 0 399 . -0.507  5.224   -2.412  1.00 97.83 399 A 1 
ATOM 3098 C CA  . TYR A 0 399 . 0.844   5.091   -2.933  1.00 97.83 399 A 1 
ATOM 3099 C C   . TYR A 0 399 . 0.863   5.614   -4.363  1.00 97.83 399 A 1 
ATOM 3100 C CB  . TYR A 0 399 . 1.272   3.622   -2.870  1.00 97.83 399 A 1 
ATOM 3101 O O   . TYR A 0 399 . -0.008  5.263   -5.161  1.00 97.83 399 A 1 
ATOM 3102 C CG  . TYR A 0 399 . 2.560   3.308   -3.606  1.00 97.83 399 A 1 
ATOM 3103 C CD1 . TYR A 0 399 . 2.519   2.731   -4.891  1.00 97.83 399 A 1 
ATOM 3104 C CD2 . TYR A 0 399 . 3.797   3.607   -3.006  1.00 97.83 399 A 1 
ATOM 3105 C CE1 . TYR A 0 399 . 3.716   2.409   -5.558  1.00 97.83 399 A 1 
ATOM 3106 C CE2 . TYR A 0 399 . 4.996   3.282   -3.665  1.00 97.83 399 A 1 
ATOM 3107 O OH  . TYR A 0 399 . 6.111   2.302   -5.541  1.00 97.83 399 A 1 
ATOM 3108 C CZ  . TYR A 0 399 . 4.954   2.666   -4.934  1.00 97.83 399 A 1 
ATOM 3109 N N   . ALA A 0 400 . 1.867   6.416   -4.696  1.00 97.47 400 A 1 
ATOM 3110 C CA  . ALA A 0 400 . 2.128   6.838   -6.061  1.00 97.47 400 A 1 
ATOM 3111 C C   . ALA A 0 400 . 3.618   6.706   -6.372  1.00 97.47 400 A 1 
ATOM 3112 C CB  . ALA A 0 400 . 1.608   8.264   -6.273  1.00 97.47 400 A 1 
ATOM 3113 O O   . ALA A 0 400 . 4.475   7.002   -5.536  1.00 97.47 400 A 1 
ATOM 3114 N N   . ARG A 0 401 . 3.923   6.284   -7.595  1.00 98.10 401 A 1 
ATOM 3115 C CA  . ARG A 0 401 . 5.265   6.271   -8.156  1.00 98.10 401 A 1 
ATOM 3116 C C   . ARG A 0 401 . 5.211   6.692   -9.613  1.00 98.10 401 A 1 
ATOM 3117 C CB  . ARG A 0 401 . 5.896   4.890   -7.973  1.00 98.10 401 A 1 
ATOM 3118 O O   . ARG A 0 401 . 4.604   6.016   -10.437 1.00 98.10 401 A 1 
ATOM 3119 C CG  . ARG A 0 401 . 7.342   4.882   -8.483  1.00 98.10 401 A 1 
ATOM 3120 C CD  . ARG A 0 401 . 7.998   3.531   -8.194  1.00 98.10 401 A 1 
ATOM 3121 N NE  . ARG A 0 401 . 7.739   2.591   -9.293  1.00 98.10 401 A 1 
ATOM 3122 N NH1 . ARG A 0 401 . 9.557   3.212   -10.555 1.00 98.10 401 A 1 
ATOM 3123 N NH2 . ARG A 0 401 . 7.961   1.874   -11.407 1.00 98.10 401 A 1 
ATOM 3124 C CZ  . ARG A 0 401 . 8.430   2.563   -10.410 1.00 98.10 401 A 1 
ATOM 3125 N N   . TRP A 0 402 . 5.898   7.780   -9.922  1.00 97.92 402 A 1 
ATOM 3126 C CA  . TRP A 0 402 . 6.152   8.211   -11.288 1.00 97.92 402 A 1 
ATOM 3127 C C   . TRP A 0 402 . 7.655   8.133   -11.552 1.00 97.92 402 A 1 
ATOM 3128 C CB  . TRP A 0 402 . 5.554   9.600   -11.513 1.00 97.92 402 A 1 
ATOM 3129 O O   . TRP A 0 402 . 8.454   8.498   -10.691 1.00 97.92 402 A 1 
ATOM 3130 C CG  . TRP A 0 402 . 5.817   10.179  -12.866 1.00 97.92 402 A 1 
ATOM 3131 C CD1 . TRP A 0 402 . 5.076   9.984   -13.981 1.00 97.92 402 A 1 
ATOM 3132 C CD2 . TRP A 0 402 . 6.939   11.014  -13.275 1.00 97.92 402 A 1 
ATOM 3133 C CE2 . TRP A 0 402 . 6.796   11.322  -14.660 1.00 97.92 402 A 1 
ATOM 3134 C CE3 . TRP A 0 402 . 8.081   11.512  -12.613 1.00 97.92 402 A 1 
ATOM 3135 N NE1 . TRP A 0 402 . 5.651   10.660  -15.044 1.00 97.92 402 A 1 
ATOM 3136 C CH2 . TRP A 0 402 . 8.847   12.601  -14.664 1.00 97.92 402 A 1 
ATOM 3137 C CZ2 . TRP A 0 402 . 7.723   12.113  -15.350 1.00 97.92 402 A 1 
ATOM 3138 C CZ3 . TRP A 0 402 . 9.022   12.295  -13.303 1.00 97.92 402 A 1 
ATOM 3139 N N   . LEU A 0 403 . 8.038   7.622   -12.714 1.00 96.86 403 A 1 
ATOM 3140 C CA  . LEU A 0 403 . 9.421   7.488   -13.151 1.00 96.86 403 A 1 
ATOM 3141 C C   . LEU A 0 403 . 9.510   7.904   -14.615 1.00 96.86 403 A 1 
ATOM 3142 C CB  . LEU A 0 403 . 9.893   6.042   -12.888 1.00 96.86 403 A 1 
ATOM 3143 O O   . LEU A 0 403 . 8.744   7.395   -15.431 1.00 96.86 403 A 1 
ATOM 3144 C CG  . LEU A 0 403 . 11.320  5.692   -13.370 1.00 96.86 403 A 1 
ATOM 3145 C CD1 . LEU A 0 403 . 11.833  4.487   -12.572 1.00 96.86 403 A 1 
ATOM 3146 C CD2 . LEU A 0 403 . 11.384  5.253   -14.839 1.00 96.86 403 A 1 
ATOM 3147 N N   . GLN A 0 404 . 10.476  8.756   -14.932 1.00 95.35 404 A 1 
ATOM 3148 C CA  . GLN A 0 404 . 10.986  8.969   -16.280 1.00 95.35 404 A 1 
ATOM 3149 C C   . GLN A 0 404 . 12.465  8.565   -16.323 1.00 95.35 404 A 1 
ATOM 3150 C CB  . GLN A 0 404 . 10.725  10.418  -16.712 1.00 95.35 404 A 1 
ATOM 3151 O O   . GLN A 0 404 . 13.186  8.734   -15.336 1.00 95.35 404 A 1 
ATOM 3152 C CG  . GLN A 0 404 . 11.102  10.682  -18.179 1.00 95.35 404 A 1 
ATOM 3153 C CD  . GLN A 0 404 . 10.698  12.070  -18.674 1.00 95.35 404 A 1 
ATOM 3154 N NE2 . GLN A 0 404 . 11.092  12.419  -19.877 1.00 95.35 404 A 1 
ATOM 3155 O OE1 . GLN A 0 404 . 10.008  12.843  -18.013 1.00 95.35 404 A 1 
ATOM 3156 N N   . ALA A 0 405 . 12.901  8.001   -17.442 1.00 94.00 405 A 1 
ATOM 3157 C CA  . ALA A 0 405 . 14.304  7.798   -17.771 1.00 94.00 405 A 1 
ATOM 3158 C C   . ALA A 0 405 . 14.502  8.042   -19.271 1.00 94.00 405 A 1 
ATOM 3159 C CB  . ALA A 0 405 . 14.731  6.384   -17.358 1.00 94.00 405 A 1 
ATOM 3160 O O   . ALA A 0 405 . 13.631  7.674   -20.059 1.00 94.00 405 A 1 
ATOM 3161 N N   . ASP A 0 406 . 15.635  8.635   -19.623 1.00 89.96 406 A 1 
ATOM 3162 C CA  . ASP A 0 406 . 16.047  8.979   -20.981 1.00 89.96 406 A 1 
ATOM 3163 C C   . ASP A 0 406 . 17.513  8.534   -21.202 1.00 89.96 406 A 1 
ATOM 3164 C CB  . ASP A 0 406 . 15.829  10.491  -21.187 1.00 89.96 406 A 1 
ATOM 3165 O O   . ASP A 0 406 . 18.281  8.353   -20.247 1.00 89.96 406 A 1 
ATOM 3166 C CG  . ASP A 0 406 . 15.642  10.891  -22.653 1.00 89.96 406 A 1 
ATOM 3167 O OD1 . ASP A 0 406 . 16.005  10.063  -23.523 1.00 89.96 406 A 1 
ATOM 3168 O OD2 . ASP A 0 406 . 15.095  11.998  -22.862 1.00 89.96 406 A 1 
ATOM 3169 N N   . ASP A 0 407 . 17.897  8.262   -22.448 1.00 92.76 407 A 1 
ATOM 3170 C CA  . ASP A 0 407 . 19.229  7.754   -22.826 1.00 92.76 407 A 1 
ATOM 3171 C C   . ASP A 0 407 . 19.529  8.095   -24.296 1.00 92.76 407 A 1 
ATOM 3172 C CB  . ASP A 0 407 . 19.349  6.250   -22.481 1.00 92.76 407 A 1 
ATOM 3173 O O   . ASP A 0 407 . 19.661  7.220   -25.160 1.00 92.76 407 A 1 
ATOM 3174 C CG  . ASP A 0 407 . 20.724  5.612   -22.719 1.00 92.76 407 A 1 
ATOM 3175 O OD1 . ASP A 0 407 . 21.730  6.288   -23.016 1.00 92.76 407 A 1 
ATOM 3176 O OD2 . ASP A 0 407 . 20.886  4.394   -22.450 1.00 92.76 407 A 1 
ATOM 3177 N N   . ASP A 0 408 . 19.574  9.399   -24.567 1.00 88.95 408 A 1 
ATOM 3178 C CA  . ASP A 0 408 . 19.826  9.986   -25.881 1.00 88.95 408 A 1 
ATOM 3179 C C   . ASP A 0 408 . 21.294  9.754   -26.294 1.00 88.95 408 A 1 
ATOM 3180 C CB  . ASP A 0 408 . 19.445  11.485  -25.835 1.00 88.95 408 A 1 
ATOM 3181 O O   . ASP A 0 408 . 22.225  9.967   -25.516 1.00 88.95 408 A 1 
ATOM 3182 C CG  . ASP A 0 408 . 18.985  12.082  -27.173 1.00 88.95 408 A 1 
ATOM 3183 O OD1 . ASP A 0 408 . 18.907  11.328  -28.173 1.00 88.95 408 A 1 
ATOM 3184 O OD2 . ASP A 0 408 . 18.773  13.317  -27.222 1.00 88.95 408 A 1 
ATOM 3185 N N   . GLN A 0 409 . 21.542  9.300   -27.522 1.00 90.96 409 A 1 
ATOM 3186 C CA  . GLN A 0 409 . 22.880  8.991   -28.042 1.00 90.96 409 A 1 
ATOM 3187 C C   . GLN A 0 409 . 23.072  9.571   -29.440 1.00 90.96 409 A 1 
ATOM 3188 C CB  . GLN A 0 409 . 23.125  7.473   -28.122 1.00 90.96 409 A 1 
ATOM 3189 O O   . GLN A 0 409 . 22.214  9.393   -30.302 1.00 90.96 409 A 1 
ATOM 3190 C CG  . GLN A 0 409 . 22.880  6.675   -26.833 1.00 90.96 409 A 1 
ATOM 3191 C CD  . GLN A 0 409 . 23.691  5.382   -26.841 1.00 90.96 409 A 1 
ATOM 3192 N NE2 . GLN A 0 409 . 24.977  5.465   -26.567 1.00 90.96 409 A 1 
ATOM 3193 O OE1 . GLN A 0 409 . 23.247  4.286   -27.166 1.00 90.96 409 A 1 
ATOM 3194 N N   . TRP A 0 410 . 24.238  10.156  -29.730 1.00 87.02 410 A 1 
ATOM 3195 C CA  . TRP A 0 410 . 24.550  10.648  -31.076 1.00 87.02 410 A 1 
ATOM 3196 C C   . TRP A 0 410 . 26.038  10.575  -31.431 1.00 87.02 410 A 1 
ATOM 3197 C CB  . TRP A 0 410 . 24.020  12.080  -31.244 1.00 87.02 410 A 1 
ATOM 3198 O O   . TRP A 0 410 . 26.919  10.573  -30.568 1.00 87.02 410 A 1 
ATOM 3199 C CG  . TRP A 0 410 . 24.691  13.122  -30.400 1.00 87.02 410 A 1 
ATOM 3200 C CD1 . TRP A 0 410 . 25.673  13.955  -30.813 1.00 87.02 410 A 1 
ATOM 3201 C CD2 . TRP A 0 410 . 24.440  13.458  -28.999 1.00 87.02 410 A 1 
ATOM 3202 C CE2 . TRP A 0 410 . 25.322  14.519  -28.627 1.00 87.02 410 A 1 
ATOM 3203 C CE3 . TRP A 0 410 . 23.550  12.992  -28.007 1.00 87.02 410 A 1 
ATOM 3204 N NE1 . TRP A 0 410 . 26.052  14.776  -29.769 1.00 87.02 410 A 1 
ATOM 3205 C CH2 . TRP A 0 410 . 24.450  14.567  -26.368 1.00 87.02 410 A 1 
ATOM 3206 C CZ2 . TRP A 0 410 . 25.334  15.075  -27.337 1.00 87.02 410 A 1 
ATOM 3207 C CZ3 . TRP A 0 410 . 23.559  13.535  -26.709 1.00 87.02 410 A 1 
ATOM 3208 N N   . ALA A 0 411 . 26.331  10.565  -32.730 1.00 90.54 411 A 1 
ATOM 3209 C CA  . ALA A 0 411 . 27.659  10.846  -33.260 1.00 90.54 411 A 1 
ATOM 3210 C C   . ALA A 0 411 . 27.595  11.533  -34.631 1.00 90.54 411 A 1 
ATOM 3211 C CB  . ALA A 0 411 . 28.471  9.549   -33.343 1.00 90.54 411 A 1 
ATOM 3212 O O   . ALA A 0 411 . 26.684  11.288  -35.422 1.00 90.54 411 A 1 
ATOM 3213 N N   . GLU A 0 412 . 28.614  12.338  -34.923 1.00 89.04 412 A 1 
ATOM 3214 C CA  . GLU A 0 412 . 28.824  13.009  -36.207 1.00 89.04 412 A 1 
ATOM 3215 C C   . GLU A 0 412 . 30.263  12.792  -36.704 1.00 89.04 412 A 1 
ATOM 3216 C CB  . GLU A 0 412 . 28.550  14.520  -36.104 1.00 89.04 412 A 1 
ATOM 3217 O O   . GLU A 0 412 . 31.214  12.782  -35.920 1.00 89.04 412 A 1 
ATOM 3218 C CG  . GLU A 0 412 . 27.086  14.905  -35.833 1.00 89.04 412 A 1 
ATOM 3219 C CD  . GLU A 0 412 . 26.876  16.430  -35.924 1.00 89.04 412 A 1 
ATOM 3220 O OE1 . GLU A 0 412 . 26.242  17.004  -35.011 1.00 89.04 412 A 1 
ATOM 3221 O OE2 . GLU A 0 412 . 27.360  17.043  -36.910 1.00 89.04 412 A 1 
ATOM 3222 N N   . ASN A 0 413 . 30.424  12.679  -38.021 1.00 85.84 413 A 1 
ATOM 3223 C CA  . ASN A 0 413 . 31.693  12.720  -38.744 1.00 85.84 413 A 1 
ATOM 3224 C C   . ASN A 0 413 . 31.614  13.826  -39.805 1.00 85.84 413 A 1 
ATOM 3225 C CB  . ASN A 0 413 . 31.947  11.345  -39.390 1.00 85.84 413 A 1 
ATOM 3226 O O   . ASN A 0 413 . 30.644  13.893  -40.558 1.00 85.84 413 A 1 
ATOM 3227 C CG  . ASN A 0 413 . 33.117  11.351  -40.364 1.00 85.84 413 A 1 
ATOM 3228 N ND2 . ASN A 0 413 . 33.056  10.591  -41.432 1.00 85.84 413 A 1 
ATOM 3229 O OD1 . ASN A 0 413 . 34.089  12.070  -40.211 1.00 85.84 413 A 1 
ATOM 3230 N N   . TYR A 0 414 . 32.638  14.673  -39.907 1.00 84.84 414 A 1 
ATOM 3231 C CA  . TYR A 0 414 . 32.766  15.671  -40.963 1.00 84.84 414 A 1 
ATOM 3232 C C   . TYR A 0 414 . 34.164  15.693  -41.579 1.00 84.84 414 A 1 
ATOM 3233 C CB  . TYR A 0 414 . 32.402  17.065  -40.440 1.00 84.84 414 A 1 
ATOM 3234 O O   . TYR A 0 414 . 35.099  16.274  -41.020 1.00 84.84 414 A 1 
ATOM 3235 C CG  . TYR A 0 414 . 32.395  18.093  -41.553 1.00 84.84 414 A 1 
ATOM 3236 C CD1 . TYR A 0 414 . 33.427  19.043  -41.676 1.00 84.84 414 A 1 
ATOM 3237 C CD2 . TYR A 0 414 . 31.406  18.002  -42.543 1.00 84.84 414 A 1 
ATOM 3238 C CE1 . TYR A 0 414 . 33.456  19.908  -42.788 1.00 84.84 414 A 1 
ATOM 3239 C CE2 . TYR A 0 414 . 31.429  18.848  -43.661 1.00 84.84 414 A 1 
ATOM 3240 O OH  . TYR A 0 414 . 32.475  20.595  -44.893 1.00 84.84 414 A 1 
ATOM 3241 C CZ  . TYR A 0 414 . 32.458  19.798  -43.787 1.00 84.84 414 A 1 
ATOM 3242 N N   . ASP A 0 415 . 34.276  15.178  -42.800 1.00 82.28 415 A 1 
ATOM 3243 C CA  . ASP A 0 415 . 35.488  15.245  -43.613 1.00 82.28 415 A 1 
ATOM 3244 C C   . ASP A 0 415 . 35.414  16.390  -44.633 1.00 82.28 415 A 1 
ATOM 3245 C CB  . ASP A 0 415 . 35.741  13.893  -44.307 1.00 82.28 415 A 1 
ATOM 3246 O O   . ASP A 0 415 . 34.415  16.583  -45.329 1.00 82.28 415 A 1 
ATOM 3247 C CG  . ASP A 0 415 . 36.827  13.053  -43.625 1.00 82.28 415 A 1 
ATOM 3248 O OD1 . ASP A 0 415 . 37.852  13.663  -43.230 1.00 82.28 415 A 1 
ATOM 3249 O OD2 . ASP A 0 415 . 36.703  11.811  -43.648 1.00 82.28 415 A 1 
ATOM 3250 N N   . ARG A 0 416 . 36.506  17.146  -44.794 1.00 77.57 416 A 1 
ATOM 3251 C CA  . ARG A 0 416 . 36.664  18.149  -45.860 1.00 77.57 416 A 1 
ATOM 3252 C C   . ARG A 0 416 . 38.084  18.160  -46.408 1.00 77.57 416 A 1 
ATOM 3253 C CB  . ARG A 0 416 . 36.262  19.534  -45.338 1.00 77.57 416 A 1 
ATOM 3254 O O   . ARG A 0 416 . 39.020  18.594  -45.738 1.00 77.57 416 A 1 
ATOM 3255 C CG  . ARG A 0 416 . 36.325  20.603  -46.447 1.00 77.57 416 A 1 
ATOM 3256 C CD  . ARG A 0 416 . 36.167  22.019  -45.887 1.00 77.57 416 A 1 
ATOM 3257 N NE  . ARG A 0 416 . 34.858  22.207  -45.243 1.00 77.57 416 A 1 
ATOM 3258 N NH1 . ARG A 0 416 . 35.302  24.139  -44.091 1.00 77.57 416 A 1 
ATOM 3259 N NH2 . ARG A 0 416 . 33.328  23.121  -43.847 1.00 77.57 416 A 1 
ATOM 3260 C CZ  . ARG A 0 416 . 34.502  23.158  -44.404 1.00 77.57 416 A 1 
ATOM 3261 N N   . TYR A 0 417 . 38.210  17.845  -47.692 1.00 70.94 417 A 1 
ATOM 3262 C CA  . TYR A 0 417 . 39.457  17.923  -48.448 1.00 70.94 417 A 1 
ATOM 3263 C C   . TYR A 0 417 . 39.346  18.942  -49.587 1.00 70.94 417 A 1 
ATOM 3264 C CB  . TYR A 0 417 . 39.862  16.530  -48.953 1.00 70.94 417 A 1 
ATOM 3265 O O   . TYR A 0 417 . 38.316  19.104  -50.249 1.00 70.94 417 A 1 
ATOM 3266 C CG  . TYR A 0 417 . 38.768  15.845  -49.744 1.00 70.94 417 A 1 
ATOM 3267 C CD1 . TYR A 0 417 . 37.795  15.093  -49.058 1.00 70.94 417 A 1 
ATOM 3268 C CD2 . TYR A 0 417 . 38.664  16.037  -51.138 1.00 70.94 417 A 1 
ATOM 3269 C CE1 . TYR A 0 417 . 36.686  14.583  -49.750 1.00 70.94 417 A 1 
ATOM 3270 C CE2 . TYR A 0 417 . 37.555  15.520  -51.836 1.00 70.94 417 A 1 
ATOM 3271 O OH  . TYR A 0 417 . 35.438  14.361  -51.753 1.00 70.94 417 A 1 
ATOM 3272 C CZ  . TYR A 0 417 . 36.554  14.811  -51.131 1.00 70.94 417 A 1 
ATOM 3273 N N   . ASN A 0 418 . 40.445  19.646  -49.836 1.00 62.55 418 A 1 
ATOM 3274 C CA  . ASN A 0 418 . 40.568  20.603  -50.923 1.00 62.55 418 A 1 
ATOM 3275 C C   . ASN A 0 418 . 41.785  20.249  -51.782 1.00 62.55 418 A 1 
ATOM 3276 C CB  . ASN A 0 418 . 40.616  22.009  -50.302 1.00 62.55 418 A 1 
ATOM 3277 O O   . ASN A 0 418 . 42.890  20.743  -51.527 1.00 62.55 418 A 1 
ATOM 3278 C CG  . ASN A 0 418 . 40.625  23.135  -51.318 1.00 62.55 418 A 1 
ATOM 3279 N ND2 . ASN A 0 418 . 40.815  24.349  -50.854 1.00 62.55 418 A 1 
ATOM 3280 O OD1 . ASN A 0 418 . 40.460  22.974  -52.516 1.00 62.55 418 A 1 
ATOM 3281 N N   . ASP A 0 419 . 41.574  19.430  -52.823 1.00 58.11 419 A 1 
ATOM 3282 C CA  . ASP A 0 419 . 42.561  19.188  -53.884 1.00 58.11 419 A 1 
ATOM 3283 C C   . ASP A 0 419 . 42.763  20.470  -54.711 1.00 58.11 419 A 1 
ATOM 3284 C CB  . ASP A 0 419 . 42.157  18.037  -54.827 1.00 58.11 419 A 1 
ATOM 3285 O O   . ASP A 0 419 . 42.361  20.576  -55.872 1.00 58.11 419 A 1 
ATOM 3286 C CG  . ASP A 0 419 . 42.253  16.613  -54.289 1.00 58.11 419 A 1 
ATOM 3287 O OD1 . ASP A 0 419 . 42.816  16.439  -53.191 1.00 58.11 419 A 1 
ATOM 3288 O OD2 . ASP A 0 419 . 41.851  15.711  -55.063 1.00 58.11 419 A 1 
ATOM 3289 N N   . GLN A 0 420 . 43.411  21.477  -54.129 1.00 51.90 420 A 1 
ATOM 3290 C CA  . GLN A 0 420 . 43.878  22.630  -54.879 1.00 51.90 420 A 1 
ATOM 3291 C C   . GLN A 0 420 . 44.955  22.167  -55.866 1.00 51.90 420 A 1 
ATOM 3292 C CB  . GLN A 0 420 . 44.483  23.690  -53.955 1.00 51.90 420 A 1 
ATOM 3293 O O   . GLN A 0 420 . 46.107  22.000  -55.455 1.00 51.90 420 A 1 
ATOM 3294 C CG  . GLN A 0 420 . 43.548  24.364  -52.949 1.00 51.90 420 A 1 
ATOM 3295 C CD  . GLN A 0 420 . 44.225  25.582  -52.316 1.00 51.90 420 A 1 
ATOM 3296 N NE2 . GLN A 0 420 . 43.971  25.903  -51.073 1.00 51.90 420 A 1 
ATOM 3297 O OE1 . GLN A 0 420 . 45.047  26.260  -52.933 1.00 51.90 420 A 1 
ATOM 3298 N N   . ASP A 0 421 . 44.587  22.003  -57.143 1.00 48.12 421 A 1 
ATOM 3299 C CA  . ASP A 0 421 . 45.442  21.539  -58.248 1.00 48.12 421 A 1 
ATOM 3300 C C   . ASP A 0 421 . 46.912  21.950  -58.063 1.00 48.12 421 A 1 
ATOM 3301 C CB  . ASP A 0 421 . 44.915  22.066  -59.603 1.00 48.12 421 A 1 
ATOM 3302 O O   . ASP A 0 421 . 47.318  23.087  -58.326 1.00 48.12 421 A 1 
ATOM 3303 C CG  . ASP A 0 421 . 44.079  21.050  -60.384 1.00 48.12 421 A 1 
ATOM 3304 O OD1 . ASP A 0 421 . 44.502  19.875  -60.438 1.00 48.12 421 A 1 
ATOM 3305 O OD2 . ASP A 0 421 . 43.070  21.476  -60.991 1.00 48.12 421 A 1 
ATOM 3306 N N   . GLY A 0 422 . 47.726  21.002  -57.588 1.00 45.94 422 A 1 
ATOM 3307 C CA  . GLY A 0 422 . 49.157  21.183  -57.373 1.00 45.94 422 A 1 
ATOM 3308 C C   . GLY A 0 422 . 49.866  21.209  -58.719 1.00 45.94 422 A 1 
ATOM 3309 O O   . GLY A 0 422 . 50.456  20.207  -59.117 1.00 45.94 422 A 1 
ATOM 3310 N N   . THR A 0 423 . 49.741  22.323  -59.446 1.00 48.64 423 A 1 
ATOM 3311 C CA  . THR A 0 423 . 50.004  22.444  -60.887 1.00 48.64 423 A 1 
ATOM 3312 C C   . THR A 0 423 . 51.331  21.810  -61.302 1.00 48.64 423 A 1 
ATOM 3313 C CB  . THR A 0 423 . 49.965  23.914  -61.352 1.00 48.64 423 A 1 
ATOM 3314 O O   . THR A 0 423 . 52.390  22.437  -61.225 1.00 48.64 423 A 1 
ATOM 3315 C CG2 . THR A 0 423 . 48.546  24.471  -61.422 1.00 48.64 423 A 1 
ATOM 3316 O OG1 . THR A 0 423 . 50.706  24.753  -60.497 1.00 48.64 423 A 1 
ATOM 3317 N N   . LYS A 0 424 . 51.275  20.574  -61.824 1.00 46.01 424 A 1 
ATOM 3318 C CA  . LYS A 0 424 . 52.420  19.806  -62.354 1.00 46.01 424 A 1 
ATOM 3319 C C   . LYS A 0 424 . 52.870  20.331  -63.733 1.00 46.01 424 A 1 
ATOM 3320 C CB  . LYS A 0 424 . 52.126  18.283  -62.278 1.00 46.01 424 A 1 
ATOM 3321 O O   . LYS A 0 424 . 53.141  19.571  -64.660 1.00 46.01 424 A 1 
ATOM 3322 C CG  . LYS A 0 424 . 52.344  17.735  -60.849 1.00 46.01 424 A 1 
ATOM 3323 C CD  . LYS A 0 424 . 51.944  16.259  -60.637 1.00 46.01 424 A 1 
ATOM 3324 C CE  . LYS A 0 424 . 52.329  15.828  -59.203 1.00 46.01 424 A 1 
ATOM 3325 N NZ  . LYS A 0 424 . 51.823  14.482  -58.808 1.00 46.01 424 A 1 
ATOM 3326 N N   . TYR A 0 425 . 53.011  21.654  -63.845 1.00 44.24 425 A 1 
ATOM 3327 C CA  . TYR A 0 425 . 53.348  22.412  -65.059 1.00 44.24 425 A 1 
ATOM 3328 C C   . TYR A 0 425 . 54.790  22.183  -65.568 1.00 44.24 425 A 1 
ATOM 3329 C CB  . TYR A 0 425 . 53.044  23.906  -64.811 1.00 44.24 425 A 1 
ATOM 3330 O O   . TYR A 0 425 . 55.186  22.724  -66.596 1.00 44.24 425 A 1 
ATOM 3331 C CG  . TYR A 0 425 . 52.217  24.549  -65.909 1.00 44.24 425 A 1 
ATOM 3332 C CD1 . TYR A 0 425 . 52.843  25.032  -67.075 1.00 44.24 425 A 1 
ATOM 3333 C CD2 . TYR A 0 425 . 50.816  24.639  -65.777 1.00 44.24 425 A 1 
ATOM 3334 C CE1 . TYR A 0 425 . 52.073  25.598  -68.111 1.00 44.24 425 A 1 
ATOM 3335 C CE2 . TYR A 0 425 . 50.044  25.203  -66.810 1.00 44.24 425 A 1 
ATOM 3336 O OH  . TYR A 0 425 . 49.917  26.213  -68.978 1.00 44.24 425 A 1 
ATOM 3337 C CZ  . TYR A 0 425 . 50.669  25.680  -67.980 1.00 44.24 425 A 1 
ATOM 3338 N N   . GLY A 0 426 . 55.584  21.355  -64.878 1.00 45.74 426 A 1 
ATOM 3339 C CA  . GLY A 0 426 . 56.965  21.017  -65.246 1.00 45.74 426 A 1 
ATOM 3340 C C   . GLY A 0 426 . 57.133  19.878  -66.263 1.00 45.74 426 A 1 
ATOM 3341 O O   . GLY A 0 426 . 58.265  19.566  -66.619 1.00 45.74 426 A 1 
ATOM 3342 N N   . LYS A 0 427 . 56.055  19.226  -66.729 1.00 46.15 427 A 1 
ATOM 3343 C CA  . LYS A 0 427 . 56.135  18.013  -67.579 1.00 46.15 427 A 1 
ATOM 3344 C C   . LYS A 0 427 . 56.024  18.229  -69.101 1.00 46.15 427 A 1 
ATOM 3345 C CB  . LYS A 0 427 . 55.177  16.923  -67.049 1.00 46.15 427 A 1 
ATOM 3346 O O   . LYS A 0 427 . 55.973  17.248  -69.834 1.00 46.15 427 A 1 
ATOM 3347 C CG  . LYS A 0 427 . 55.775  16.173  -65.845 1.00 46.15 427 A 1 
ATOM 3348 C CD  . LYS A 0 427 . 55.016  14.864  -65.579 1.00 46.15 427 A 1 
ATOM 3349 C CE  . LYS A 0 427 . 55.745  14.011  -64.532 1.00 46.15 427 A 1 
ATOM 3350 N NZ  . LYS A 0 427 . 55.178  12.638  -64.460 1.00 46.15 427 A 1 
ATOM 3351 N N   . ALA A 0 428 . 56.023  19.473  -69.588 1.00 40.85 428 A 1 
ATOM 3352 C CA  . ALA A 0 428 . 55.827  19.794  -71.014 1.00 40.85 428 A 1 
ATOM 3353 C C   . ALA A 0 428 . 57.067  20.370  -71.743 1.00 40.85 428 A 1 
ATOM 3354 C CB  . ALA A 0 428 . 54.595  20.701  -71.131 1.00 40.85 428 A 1 
ATOM 3355 O O   . ALA A 0 428 . 56.965  20.796  -72.892 1.00 40.85 428 A 1 
ATOM 3356 N N   . ALA A 0 429 . 58.244  20.402  -71.106 1.00 36.40 429 A 1 
ATOM 3357 C CA  . ALA A 0 429 . 59.470  20.912  -71.725 1.00 36.40 429 A 1 
ATOM 3358 C C   . ALA A 0 429 . 60.065  19.889  -72.717 1.00 36.40 429 A 1 
ATOM 3359 C CB  . ALA A 0 429 . 60.452  21.316  -70.618 1.00 36.40 429 A 1 
ATOM 3360 O O   . ALA A 0 429 . 60.719  18.925  -72.322 1.00 36.40 429 A 1 
ATOM 3361 N N   . SER A 0 430 . 59.831  20.098  -74.015 1.00 40.85 430 A 1 
ATOM 3362 C CA  . SER A 0 430 . 60.262  19.198  -75.091 1.00 40.85 430 A 1 
ATOM 3363 C C   . SER A 0 430 . 61.787  19.041  -75.171 1.00 40.85 430 A 1 
ATOM 3364 C CB  . SER A 0 430 . 59.737  19.718  -76.435 1.00 40.85 430 A 1 
ATOM 3365 O O   . SER A 0 430 . 62.505  20.010  -75.431 1.00 40.85 430 A 1 
ATOM 3366 O OG  . SER A 0 430 . 60.196  21.039  -76.656 1.00 40.85 430 A 1 
ATOM 3367 N N   . VAL A 0 431 . 62.282  17.808  -75.043 1.00 37.84 431 A 1 
ATOM 3368 C CA  . VAL A 0 431 . 63.691  17.470  -75.293 1.00 37.84 431 A 1 
ATOM 3369 C C   . VAL A 0 431 . 63.962  17.495  -76.799 1.00 37.84 431 A 1 
ATOM 3370 C CB  . VAL A 0 431 . 64.049  16.104  -74.669 1.00 37.84 431 A 1 
ATOM 3371 O O   . VAL A 0 431 . 63.559  16.593  -77.527 1.00 37.84 431 A 1 
ATOM 3372 C CG1 . VAL A 0 431 . 65.470  15.653  -75.031 1.00 37.84 431 A 1 
ATOM 3373 C CG2 . VAL A 0 431 . 63.965  16.175  -73.138 1.00 37.84 431 A 1 
ATOM 3374 N N   . TRP A 0 432 . 64.668  18.523  -77.274 1.00 31.93 432 A 1 
ATOM 3375 C CA  . TRP A 0 432 . 65.103  18.616  -78.672 1.00 31.93 432 A 1 
ATOM 3376 C C   . TRP A 0 432 . 66.437  17.884  -78.881 1.00 31.93 432 A 1 
ATOM 3377 C CB  . TRP A 0 432 . 65.114  20.081  -79.136 1.00 31.93 432 A 1 
ATOM 3378 O O   . TRP A 0 432 . 67.499  18.496  -79.002 1.00 31.93 432 A 1 
ATOM 3379 C CG  . TRP A 0 432 . 65.102  20.275  -80.626 1.00 31.93 432 A 1 
ATOM 3380 C CD1 . TRP A 0 432 . 64.053  19.983  -81.429 1.00 31.93 432 A 1 
ATOM 3381 C CD2 . TRP A 0 432 . 66.135  20.819  -81.512 1.00 31.93 432 A 1 
ATOM 3382 C CE2 . TRP A 0 432 . 65.614  20.858  -82.842 1.00 31.93 432 A 1 
ATOM 3383 C CE3 . TRP A 0 432 . 67.452  21.298  -81.333 1.00 31.93 432 A 1 
ATOM 3384 N NE1 . TRP A 0 432 . 64.353  20.313  -82.735 1.00 31.93 432 A 1 
ATOM 3385 C CH2 . TRP A 0 432 . 67.640  21.865  -83.706 1.00 31.93 432 A 1 
ATOM 3386 C CZ2 . TRP A 0 432 . 66.343  21.371  -83.927 1.00 31.93 432 A 1 
ATOM 3387 C CZ3 . TRP A 0 432 . 68.195  21.818  -82.413 1.00 31.93 432 A 1 
ATOM 3388 N N   . THR A 0 433 . 66.398  16.550  -78.899 1.00 42.03 433 A 1 
ATOM 3389 C CA  . THR A 0 433 . 67.513  15.744  -79.416 1.00 42.03 433 A 1 
ATOM 3390 C C   . THR A 0 433 . 67.485  15.767  -80.936 1.00 42.03 433 A 1 
ATOM 3391 C CB  . THR A 0 433 . 67.487  14.290  -78.924 1.00 42.03 433 A 1 
ATOM 3392 O O   . THR A 0 433 . 66.552  15.260  -81.550 1.00 42.03 433 A 1 
ATOM 3393 C CG2 . THR A 0 433 . 68.092  14.179  -77.526 1.00 42.03 433 A 1 
ATOM 3394 O OG1 . THR A 0 433 . 66.173  13.790  -78.875 1.00 42.03 433 A 1 
ATOM 3395 N N   . LYS A 0 434 . 68.519  16.349  -81.546 1.00 38.32 434 A 1 
ATOM 3396 C CA  . LYS A 0 434 . 68.728  16.288  -82.993 1.00 38.32 434 A 1 
ATOM 3397 C C   . LYS A 0 434 . 69.200  14.885  -83.378 1.00 38.32 434 A 1 
ATOM 3398 C CB  . LYS A 0 434 . 69.726  17.383  -83.386 1.00 38.32 434 A 1 
ATOM 3399 O O   . LYS A 0 434 . 70.171  14.404  -82.795 1.00 38.32 434 A 1 
ATOM 3400 C CG  . LYS A 0 434 . 69.911  17.467  -84.904 1.00 38.32 434 A 1 
ATOM 3401 C CD  . LYS A 0 434 . 70.821  18.646  -85.258 1.00 38.32 434 A 1 
ATOM 3402 C CE  . LYS A 0 434 . 70.949  18.725  -86.780 1.00 38.32 434 A 1 
ATOM 3403 N NZ  . LYS A 0 434 . 71.785  19.877  -87.191 1.00 38.32 434 A 1 
ATOM 3404 N N   . ASP A 0 435 . 68.533  14.269  -84.351 1.00 39.86 435 A 1 
ATOM 3405 C CA  . ASP A 0 435 . 68.818  12.901  -84.790 1.00 39.86 435 A 1 
ATOM 3406 C C   . ASP A 0 435 . 70.287  12.678  -85.172 1.00 39.86 435 A 1 
ATOM 3407 C CB  . ASP A 0 435 . 67.917  12.521  -85.969 1.00 39.86 435 A 1 
ATOM 3408 O O   . ASP A 0 435 . 70.946  13.531  -85.777 1.00 39.86 435 A 1 
ATOM 3409 C CG  . ASP A 0 435 . 66.458  12.509  -85.536 1.00 39.86 435 A 1 
ATOM 3410 O OD1 . ASP A 0 435 . 66.096  11.559  -84.812 1.00 39.86 435 A 1 
ATOM 3411 O OD2 . ASP A 0 435 . 65.764  13.492  -85.881 1.00 39.86 435 A 1 
ATOM 3412 N N   . GLY A 0 436 . 70.788  11.495  -84.818 1.00 34.52 436 A 1 
ATOM 3413 C CA  . GLY A 0 436 . 72.093  11.007  -85.248 1.00 34.52 436 A 1 
ATOM 3414 C C   . GLY A 0 436 . 72.020  10.223  -86.559 1.00 34.52 436 A 1 
ATOM 3415 O O   . GLY A 0 436 . 70.950  9.959   -87.100 1.00 34.52 436 A 1 
ATOM 3416 N N   . GLY A 0 437 . 73.182  9.786   -87.043 1.00 33.75 437 A 1 
ATOM 3417 C CA  . GLY A 0 437 . 73.271  8.816   -88.133 1.00 33.75 437 A 1 
ATOM 3418 C C   . GLY A 0 437 . 74.536  8.975   -88.965 1.00 33.75 437 A 1 
ATOM 3419 O O   . GLY A 0 437 . 74.708  10.003  -89.610 1.00 33.75 437 A 1 
ATOM 3420 N N   . HIS A 0 438 . 75.338  7.904   -89.022 1.00 38.56 438 A 1 
ATOM 3421 C CA  . HIS A 0 438 . 76.529  7.741   -89.875 1.00 38.56 438 A 1 
ATOM 3422 C C   . HIS A 0 438 . 77.714  8.664   -89.478 1.00 38.56 438 A 1 
ATOM 3423 C CB  . HIS A 0 438 . 76.122  7.848   -91.362 1.00 38.56 438 A 1 
ATOM 3424 O O   . HIS A 0 438 . 77.601  9.881   -89.443 1.00 38.56 438 A 1 
ATOM 3425 C CG  . HIS A 0 438 . 74.800  7.182   -91.682 1.00 38.56 438 A 1 
ATOM 3426 C CD2 . HIS A 0 438 . 74.581  5.852   -91.918 1.00 38.56 438 A 1 
ATOM 3427 N ND1 . HIS A 0 438 . 73.566  7.796   -91.668 1.00 38.56 438 A 1 
ATOM 3428 C CE1 . HIS A 0 438 . 72.627  6.858   -91.875 1.00 38.56 438 A 1 
ATOM 3429 N NE2 . HIS A 0 438 . 73.202  5.655   -92.035 1.00 38.56 438 A 1 
ATOM 3430 N N   . GLY A 0 439 . 78.909  8.177   -89.130 1.00 36.84 439 A 1 
ATOM 3431 C CA  . GLY A 0 439 . 79.439  6.812   -89.206 1.00 36.84 439 A 1 
ATOM 3432 C C   . GLY A 0 439 . 80.015  6.491   -90.598 1.00 36.84 439 A 1 
ATOM 3433 O O   . GLY A 0 439 . 79.315  6.651   -91.587 1.00 36.84 439 A 1 
ATOM 3434 N N   . ALA A 0 440 . 81.256  6.019   -90.745 1.00 38.49 440 A 1 
ATOM 3435 C CA  . ALA A 0 440 . 82.280  5.810   -89.720 1.00 38.49 440 A 1 
ATOM 3436 C C   . ALA A 0 440 . 83.697  5.748   -90.322 1.00 38.49 440 A 1 
ATOM 3437 C CB  . ALA A 0 440 . 81.990  4.481   -89.002 1.00 38.49 440 A 1 
ATOM 3438 O O   . ALA A 0 440 . 83.895  5.143   -91.369 1.00 38.49 440 A 1 
ATOM 3439 N N   . HIS A 0 441 . 84.690  6.266   -89.593 1.00 38.89 441 A 1 
ATOM 3440 C CA  . HIS A 0 441 . 86.098  5.862   -89.687 1.00 38.89 441 A 1 
ATOM 3441 C C   . HIS A 0 441 . 86.773  6.131   -88.331 1.00 38.89 441 A 1 
ATOM 3442 C CB  . HIS A 0 441 . 86.836  6.631   -90.804 1.00 38.89 441 A 1 
ATOM 3443 O O   . HIS A 0 441 . 86.805  7.278   -87.897 1.00 38.89 441 A 1 
ATOM 3444 C CG  . HIS A 0 441 . 86.733  6.016   -92.181 1.00 38.89 441 A 1 
ATOM 3445 C CD2 . HIS A 0 441 . 86.115  6.558   -93.277 1.00 38.89 441 A 1 
ATOM 3446 N ND1 . HIS A 0 441 . 87.293  4.824   -92.589 1.00 38.89 441 A 1 
ATOM 3447 C CE1 . HIS A 0 441 . 87.008  4.652   -93.891 1.00 38.89 441 A 1 
ATOM 3448 N NE2 . HIS A 0 441 . 86.305  5.691   -94.358 1.00 38.89 441 A 1 
ATOM 3449 N N   . GLY A 0 442 . 87.333  5.099   -87.680 1.00 35.35 442 A 1 
ATOM 3450 C CA  . GLY A 0 442 . 88.249  5.282   -86.539 1.00 35.35 442 A 1 
ATOM 3451 C C   . GLY A 0 442 . 87.823  4.754   -85.158 1.00 35.35 442 A 1 
ATOM 3452 O O   . GLY A 0 442 . 87.823  5.522   -84.206 1.00 35.35 442 A 1 
ATOM 3453 N N   . GLY A 0 443 . 87.603  3.439   -85.015 1.00 33.32 443 A 1 
ATOM 3454 C CA  . GLY A 0 443 . 87.919  2.734   -83.756 1.00 33.32 443 A 1 
ATOM 3455 C C   . GLY A 0 443 . 86.759  2.220   -82.884 1.00 33.32 443 A 1 
ATOM 3456 O O   . GLY A 0 443 . 86.051  2.992   -82.257 1.00 33.32 443 A 1 
ATOM 3457 N N   . TYR A 0 444 . 86.654  0.886   -82.832 1.00 35.55 444 A 1 
ATOM 3458 C CA  . TYR A 0 444 . 86.240  -0.003  -81.723 1.00 35.55 444 A 1 
ATOM 3459 C C   . TYR A 0 444 . 85.393  0.570   -80.551 1.00 35.55 444 A 1 
ATOM 3460 C CB  . TYR A 0 444 . 87.531  -0.624  -81.148 1.00 35.55 444 A 1 
ATOM 3461 O O   . TYR A 0 444 . 85.868  1.418   -79.807 1.00 35.55 444 A 1 
ATOM 3462 C CG  . TYR A 0 444 . 88.555  -1.059  -82.189 1.00 35.55 444 A 1 
ATOM 3463 C CD1 . TYR A 0 444 . 88.409  -2.293  -82.850 1.00 35.55 444 A 1 
ATOM 3464 C CD2 . TYR A 0 444 . 89.632  -0.209  -82.519 1.00 35.55 444 A 1 
ATOM 3465 C CE1 . TYR A 0 444 . 89.334  -2.675  -83.842 1.00 35.55 444 A 1 
ATOM 3466 C CE2 . TYR A 0 444 . 90.555  -0.584  -83.515 1.00 35.55 444 A 1 
ATOM 3467 O OH  . TYR A 0 444 . 91.295  -2.200  -85.134 1.00 35.55 444 A 1 
ATOM 3468 C CZ  . TYR A 0 444 . 90.408  -1.823  -84.176 1.00 35.55 444 A 1 
ATOM 3469 N N   . GLY A 0 445 . 84.204  0.043   -80.224 1.00 35.80 445 A 1 
ATOM 3470 C CA  . GLY A 0 445 . 83.418  -1.023  -80.868 1.00 35.80 445 A 1 
ATOM 3471 C C   . GLY A 0 445 . 82.419  -1.695  -79.905 1.00 35.80 445 A 1 
ATOM 3472 O O   . GLY A 0 445 . 82.690  -1.760  -78.712 1.00 35.80 445 A 1 
ATOM 3473 N N   . HIS A 0 446 . 81.335  -2.268  -80.456 1.00 38.90 446 A 1 
ATOM 3474 C CA  . HIS A 0 446 . 80.281  -3.061  -79.775 1.00 38.90 446 A 1 
ATOM 3475 C C   . HIS A 0 446 . 79.407  -2.281  -78.754 1.00 38.90 446 A 1 
ATOM 3476 C CB  . HIS A 0 446 . 80.888  -4.340  -79.153 1.00 38.90 446 A 1 
ATOM 3477 O O   . HIS A 0 446 . 79.903  -1.446  -78.013 1.00 38.90 446 A 1 
ATOM 3478 C CG  . HIS A 0 446 . 81.983  -4.990  -79.973 1.00 38.90 446 A 1 
ATOM 3479 C CD2 . HIS A 0 446 . 83.332  -4.824  -79.792 1.00 38.90 446 A 1 
ATOM 3480 N ND1 . HIS A 0 446 . 81.822  -5.792  -81.082 1.00 38.90 446 A 1 
ATOM 3481 C CE1 . HIS A 0 446 . 83.043  -6.092  -81.559 1.00 38.90 446 A 1 
ATOM 3482 N NE2 . HIS A 0 446 . 83.995  -5.511  -80.816 1.00 38.90 446 A 1 
ATOM 3483 N N   . GLY A 0 447 . 78.094  -2.504  -78.632 1.00 33.71 447 A 1 
ATOM 3484 C CA  . GLY A 0 447 . 77.166  -3.340  -79.410 1.00 33.71 447 A 1 
ATOM 3485 C C   . GLY A 0 447 . 75.872  -3.599  -78.615 1.00 33.71 447 A 1 
ATOM 3486 O O   . GLY A 0 447 . 75.955  -3.740  -77.400 1.00 33.71 447 A 1 
ATOM 3487 N N   . TYR A 0 448 . 74.722  -3.717  -79.303 1.00 39.22 448 A 1 
ATOM 3488 C CA  . TYR A 0 448 . 73.372  -3.964  -78.731 1.00 39.22 448 A 1 
ATOM 3489 C C   . TYR A 0 448 . 72.838  -2.810  -77.837 1.00 39.22 448 A 1 
ATOM 3490 C CB  . TYR A 0 448 . 73.335  -5.343  -78.027 1.00 39.22 448 A 1 
ATOM 3491 O O   . TYR A 0 448 . 73.614  -2.044  -77.279 1.00 39.22 448 A 1 
ATOM 3492 C CG  . TYR A 0 448 . 74.245  -6.409  -78.632 1.00 39.22 448 A 1 
ATOM 3493 C CD1 . TYR A 0 448 . 73.931  -6.999  -79.873 1.00 39.22 448 A 1 
ATOM 3494 C CD2 . TYR A 0 448 . 75.452  -6.751  -77.985 1.00 39.22 448 A 1 
ATOM 3495 C CE1 . TYR A 0 448 . 74.832  -7.901  -80.475 1.00 39.22 448 A 1 
ATOM 3496 C CE2 . TYR A 0 448 . 76.355  -7.651  -78.583 1.00 39.22 448 A 1 
ATOM 3497 O OH  . TYR A 0 448 . 76.924  -9.076  -80.427 1.00 39.22 448 A 1 
ATOM 3498 C CZ  . TYR A 0 448 . 76.047  -8.223  -79.835 1.00 39.22 448 A 1 
ATOM 3499 N N   . GLY A 0 449 . 71.533  -2.579  -77.660 1.00 32.68 449 A 1 
ATOM 3500 C CA  . GLY A 0 449 . 70.328  -3.159  -78.275 1.00 32.68 449 A 1 
ATOM 3501 C C   . GLY A 0 449 . 69.096  -2.861  -77.395 1.00 32.68 449 A 1 
ATOM 3502 O O   . GLY A 0 449 . 69.220  -2.919  -76.175 1.00 32.68 449 A 1 
ATOM 3503 N N   . GLY A 0 450 . 67.935  -2.535  -77.978 1.00 34.92 450 A 1 
ATOM 3504 C CA  . GLY A 0 450 . 66.694  -2.292  -77.221 1.00 34.92 450 A 1 
ATOM 3505 C C   . GLY A 0 450 . 65.661  -1.434  -77.963 1.00 34.92 450 A 1 
ATOM 3506 O O   . GLY A 0 450 . 65.987  -0.352  -78.444 1.00 34.92 450 A 1 
ATOM 3507 N N   . GLU A 0 451 . 64.430  -1.936  -78.048 1.00 33.31 451 A 1 
ATOM 3508 C CA  . GLU A 0 451 . 63.230  -1.249  -78.560 1.00 33.31 451 A 1 
ATOM 3509 C C   . GLU A 0 451 . 62.387  -0.709  -77.371 1.00 33.31 451 A 1 
ATOM 3510 C CB  . GLU A 0 451 . 62.471  -2.256  -79.457 1.00 33.31 451 A 1 
ATOM 3511 O O   . GLU A 0 451 . 62.893  -0.698  -76.249 1.00 33.31 451 A 1 
ATOM 3512 C CG  . GLU A 0 451 . 63.270  -2.635  -80.726 1.00 33.31 451 A 1 
ATOM 3513 C CD  . GLU A 0 451 . 62.975  -4.051  -81.253 1.00 33.31 451 A 1 
ATOM 3514 O OE1 . GLU A 0 451 . 62.768  -4.181  -82.482 1.00 33.31 451 A 1 
ATOM 3515 O OE2 . GLU A 0 451 . 63.044  -5.001  -80.441 1.00 33.31 451 A 1 
ATOM 3516 N N   . THR A 0 452 . 61.114  -0.323  -77.584 1.00 33.10 452 A 1 
ATOM 3517 C CA  . THR A 0 452 . 60.116  0.173   -76.582 1.00 33.10 452 A 1 
ATOM 3518 C C   . THR A 0 452 . 60.338  1.610   -76.041 1.00 33.10 452 A 1 
ATOM 3519 C CB  . THR A 0 452 . 59.881  -0.839  -75.431 1.00 33.10 452 A 1 
ATOM 3520 O O   . THR A 0 452 . 61.474  2.053   -75.906 1.00 33.10 452 A 1 
ATOM 3521 C CG2 . THR A 0 452 . 59.587  -2.255  -75.928 1.00 33.10 452 A 1 
ATOM 3522 O OG1 . THR A 0 452 . 60.964  -0.913  -74.536 1.00 33.10 452 A 1 
ATOM 3523 N N   . ASP A 0 453 . 59.321  2.430   -75.715 1.00 34.87 453 A 1 
ATOM 3524 C CA  . ASP A 0 453 . 57.872  2.363   -76.013 1.00 34.87 453 A 1 
ATOM 3525 C C   . ASP A 0 453 . 57.182  3.758   -75.956 1.00 34.87 453 A 1 
ATOM 3526 C CB  . ASP A 0 453 . 57.149  1.361   -75.072 1.00 34.87 453 A 1 
ATOM 3527 O O   . ASP A 0 453 . 57.830  4.785   -75.749 1.00 34.87 453 A 1 
ATOM 3528 C CG  . ASP A 0 453 . 56.697  0.075   -75.781 1.00 34.87 453 A 1 
ATOM 3529 O OD1 . ASP A 0 453 . 56.580  0.101   -77.027 1.00 34.87 453 A 1 
ATOM 3530 O OD2 . ASP A 0 453 . 56.488  -0.929  -75.071 1.00 34.87 453 A 1 
ATOM 3531 N N   . ALA A 0 454 . 55.863  3.794   -76.199 1.00 33.86 454 A 1 
ATOM 3532 C CA  . ALA A 0 454 . 55.006  4.977   -76.395 1.00 33.86 454 A 1 
ATOM 3533 C C   . ALA A 0 454 . 54.989  6.047   -75.272 1.00 33.86 454 A 1 
ATOM 3534 C CB  . ALA A 0 454 . 53.579  4.453   -76.615 1.00 33.86 454 A 1 
ATOM 3535 O O   . ALA A 0 454 . 55.072  5.727   -74.088 1.00 33.86 454 A 1 
ATOM 3536 N N   . ALA A 0 455 . 54.775  7.326   -75.647 1.00 38.26 455 A 1 
ATOM 3537 C CA  . ALA A 0 455 . 54.637  8.438   -74.684 1.00 38.26 455 A 1 
ATOM 3538 C C   . ALA A 0 455 . 53.869  9.717   -75.133 1.00 38.26 455 A 1 
ATOM 3539 C CB  . ALA A 0 455 . 56.055  8.829   -74.230 1.00 38.26 455 A 1 
ATOM 3540 O O   . ALA A 0 455 . 53.747  10.632  -74.320 1.00 38.26 455 A 1 
ATOM 3541 N N   . SER A 0 456 . 53.401  9.861   -76.386 1.00 41.49 456 A 1 
ATOM 3542 C CA  . SER A 0 456 . 52.996  11.182  -76.938 1.00 41.49 456 A 1 
ATOM 3543 C C   . SER A 0 456 . 51.566  11.322  -77.489 1.00 41.49 456 A 1 
ATOM 3544 C CB  . SER A 0 456 . 54.016  11.633  -77.990 1.00 41.49 456 A 1 
ATOM 3545 O O   . SER A 0 456 . 51.190  12.424  -77.890 1.00 41.49 456 A 1 
ATOM 3546 O OG  . SER A 0 456 . 54.127  10.666  -79.019 1.00 41.49 456 A 1 
ATOM 3547 N N   . VAL A 0 457 . 50.753  10.260  -77.498 1.00 37.90 457 A 1 
ATOM 3548 C CA  . VAL A 0 457 . 49.323  10.288  -77.871 1.00 37.90 457 A 1 
ATOM 3549 C C   . VAL A 0 457 . 48.572  9.296   -76.972 1.00 37.90 457 A 1 
ATOM 3550 C CB  . VAL A 0 457 . 49.101  9.948   -79.368 1.00 37.90 457 A 1 
ATOM 3551 O O   . VAL A 0 457 . 49.113  8.231   -76.692 1.00 37.90 457 A 1 
ATOM 3552 C CG1 . VAL A 0 457 . 47.635  10.142  -79.788 1.00 37.90 457 A 1 
ATOM 3553 C CG2 . VAL A 0 457 . 49.932  10.823  -80.320 1.00 37.90 457 A 1 
ATOM 3554 N N   . GLN A 0 458 . 47.335  9.635   -76.572 1.00 33.39 458 A 1 
ATOM 3555 C CA  . GLN A 0 458 . 46.514  8.970   -75.533 1.00 33.39 458 A 1 
ATOM 3556 C C   . GLN A 0 458 . 47.063  9.163   -74.095 1.00 33.39 458 A 1 
ATOM 3557 C CB  . GLN A 0 458 . 46.254  7.477   -75.849 1.00 33.39 458 A 1 
ATOM 3558 O O   . GLN A 0 458 . 48.265  9.098   -73.869 1.00 33.39 458 A 1 
ATOM 3559 C CG  . GLN A 0 458 . 45.771  7.197   -77.282 1.00 33.39 458 A 1 
ATOM 3560 C CD  . GLN A 0 458 . 45.613  5.705   -77.556 1.00 33.39 458 A 1 
ATOM 3561 N NE2 . GLN A 0 458 . 44.486  5.109   -77.232 1.00 33.39 458 A 1 
ATOM 3562 O OE1 . GLN A 0 458 . 46.492  5.044   -78.080 1.00 33.39 458 A 1 
ATOM 3563 N N   . GLY A 0 459 . 46.241  9.417   -73.071 1.00 33.13 459 A 1 
ATOM 3564 C CA  . GLY A 0 459 . 44.801  9.717   -73.071 1.00 33.13 459 A 1 
ATOM 3565 C C   . GLY A 0 459 . 44.286  10.103  -71.672 1.00 33.13 459 A 1 
ATOM 3566 O O   . GLY A 0 459 . 44.938  9.812   -70.674 1.00 33.13 459 A 1 
ATOM 3567 N N   . ASP A 0 460 . 43.142  10.790  -71.628 1.00 35.01 460 A 1 
ATOM 3568 C CA  . ASP A 0 460 . 42.125  10.826  -70.555 1.00 35.01 460 A 1 
ATOM 3569 C C   . ASP A 0 460 . 42.566  10.935  -69.076 1.00 35.01 460 A 1 
ATOM 3570 C CB  . ASP A 0 460 . 41.067  9.741   -70.839 1.00 35.01 460 A 1 
ATOM 3571 O O   . ASP A 0 460 . 41.879  10.474  -68.165 1.00 35.01 460 A 1 
ATOM 3572 C CG  . ASP A 0 460 . 40.549  9.812   -72.286 1.00 35.01 460 A 1 
ATOM 3573 O OD1 . ASP A 0 460 . 40.606  10.918  -72.877 1.00 35.01 460 A 1 
ATOM 3574 O OD2 . ASP A 0 460 . 40.200  8.746   -72.835 1.00 35.01 460 A 1 
ATOM 3575 N N   . ALA A 0 461 . 43.675  11.626  -68.802 1.00 39.95 461 A 1 
ATOM 3576 C CA  . ALA A 0 461 . 44.108  11.983  -67.449 1.00 39.95 461 A 1 
ATOM 3577 C C   . ALA A 0 461 . 43.262  13.139  -66.866 1.00 39.95 461 A 1 
ATOM 3578 C CB  . ALA A 0 461 . 45.615  12.272  -67.483 1.00 39.95 461 A 1 
ATOM 3579 O O   . ALA A 0 461 . 43.716  14.282  -66.775 1.00 39.95 461 A 1 
ATOM 3580 N N   . ALA A 0 462 . 42.012  12.844  -66.498 1.00 37.68 462 A 1 
ATOM 3581 C CA  . ALA A 0 462 . 41.048  13.803  -65.962 1.00 37.68 462 A 1 
ATOM 3582 C C   . ALA A 0 462 . 41.401  14.264  -64.532 1.00 37.68 462 A 1 
ATOM 3583 C CB  . ALA A 0 462 . 39.647  13.182  -66.057 1.00 37.68 462 A 1 
ATOM 3584 O O   . ALA A 0 462 . 40.922  13.709  -63.544 1.00 37.68 462 A 1 
ATOM 3585 N N   . TYR A 0 463 . 42.219  15.315  -64.437 1.00 45.12 463 A 1 
ATOM 3586 C CA  . TYR A 0 463 . 42.563  15.989  -63.185 1.00 45.12 463 A 1 
ATOM 3587 C C   . TYR A 0 463 . 42.193  17.473  -63.267 1.00 45.12 463 A 1 
ATOM 3588 C CB  . TYR A 0 463 . 44.038  15.749  -62.840 1.00 45.12 463 A 1 
ATOM 3589 O O   . TYR A 0 463 . 42.913  18.286  -63.845 1.00 45.12 463 A 1 
ATOM 3590 C CG  . TYR A 0 463 . 44.346  14.284  -62.590 1.00 45.12 463 A 1 
ATOM 3591 C CD1 . TYR A 0 463 . 44.015  13.699  -61.352 1.00 45.12 463 A 1 
ATOM 3592 C CD2 . TYR A 0 463 . 44.889  13.491  -63.620 1.00 45.12 463 A 1 
ATOM 3593 C CE1 . TYR A 0 463 . 44.213  12.320  -61.144 1.00 45.12 463 A 1 
ATOM 3594 C CE2 . TYR A 0 463 . 45.092  12.112  -63.416 1.00 45.12 463 A 1 
ATOM 3595 O OH  . TYR A 0 463 . 44.935  10.192  -61.994 1.00 45.12 463 A 1 
ATOM 3596 C CZ  . TYR A 0 463 . 44.746  11.524  -62.181 1.00 45.12 463 A 1 
ATOM 3597 N N   . ALA A 0 464 . 41.030  17.784  -62.702 1.00 43.43 464 A 1 
ATOM 3598 C CA  . ALA A 0 464 . 40.683  19.101  -62.193 1.00 43.43 464 A 1 
ATOM 3599 C C   . ALA A 0 464 . 40.497  18.945  -60.681 1.00 43.43 464 A 1 
ATOM 3600 C CB  . ALA A 0 464 . 39.410  19.604  -62.889 1.00 43.43 464 A 1 
ATOM 3601 O O   . ALA A 0 464 . 39.923  17.940  -60.248 1.00 43.43 464 A 1 
ATOM 3602 N N   . GLY A 0 465 . 40.989  19.908  -59.906 1.00 51.13 465 A 1 
ATOM 3603 C CA  . GLY A 0 465 . 40.982  19.868  -58.447 1.00 51.13 465 A 1 
ATOM 3604 C C   . GLY A 0 465 . 39.613  19.518  -57.862 1.00 51.13 465 A 1 
ATOM 3605 O O   . GLY A 0 465 . 38.625  20.209  -58.122 1.00 51.13 465 A 1 
ATOM 3606 N N   . LYS A 0 466 . 39.562  18.427  -57.093 1.00 56.04 466 A 1 
ATOM 3607 C CA  . LYS A 0 466 . 38.380  17.961  -56.366 1.00 56.04 466 A 1 
ATOM 3608 C C   . LYS A 0 466 . 38.359  18.546  -54.955 1.00 56.04 466 A 1 
ATOM 3609 C CB  . LYS A 0 466 . 38.368  16.428  -56.299 1.00 56.04 466 A 1 
ATOM 3610 O O   . LYS A 0 466 . 38.957  18.004  -54.031 1.00 56.04 466 A 1 
ATOM 3611 C CG  . LYS A 0 466 . 38.249  15.735  -57.661 1.00 56.04 466 A 1 
ATOM 3612 C CD  . LYS A 0 466 . 38.064  14.239  -57.397 1.00 56.04 466 A 1 
ATOM 3613 C CE  . LYS A 0 466 . 37.899  13.440  -58.687 1.00 56.04 466 A 1 
ATOM 3614 N NZ  . LYS A 0 466 . 37.511  12.045  -58.362 1.00 56.04 466 A 1 
ATOM 3615 N N   . SER A 0 467 . 37.626  19.634  -54.772 1.00 60.26 467 A 1 
ATOM 3616 C CA  . SER A 0 467 . 37.150  20.003  -53.439 1.00 60.26 467 A 1 
ATOM 3617 C C   . SER A 0 467 . 35.885  19.211  -53.119 1.00 60.26 467 A 1 
ATOM 3618 C CB  . SER A 0 467 . 36.893  21.506  -53.347 1.00 60.26 467 A 1 
ATOM 3619 O O   . SER A 0 467 . 34.958  19.192  -53.936 1.00 60.26 467 A 1 
ATOM 3620 O OG  . SER A 0 467 . 36.086  21.941  -54.426 1.00 60.26 467 A 1 
ATOM 3621 N N   . GLY A 0 468 . 35.831  18.596  -51.944 1.00 68.43 468 A 1 
ATOM 3622 C CA  . GLY A 0 468 . 34.644  17.899  -51.465 1.00 68.43 468 A 1 
ATOM 3623 C C   . GLY A 0 468 . 34.555  17.884  -49.946 1.00 68.43 468 A 1 
ATOM 3624 O O   . GLY A 0 468 . 35.518  18.205  -49.243 1.00 68.43 468 A 1 
ATOM 3625 N N   . SER A 0 469 . 33.373  17.547  -49.450 1.00 77.54 469 A 1 
ATOM 3626 C CA  . SER A 0 469 . 33.158  17.252  -48.040 1.00 77.54 469 A 1 
ATOM 3627 C C   . SER A 0 469 . 32.095  16.186  -47.868 1.00 77.54 469 A 1 
ATOM 3628 C CB  . SER A 0 469 . 32.766  18.492  -47.236 1.00 77.54 469 A 1 
ATOM 3629 O O   . SER A 0 469 . 31.128  16.175  -48.629 1.00 77.54 469 A 1 
ATOM 3630 O OG  . SER A 0 469 . 31.575  19.099  -47.715 1.00 77.54 469 A 1 
ATOM 3631 N N   . GLN A 0 470 . 32.271  15.364  -46.847 1.00 77.50 470 A 1 
ATOM 3632 C CA  . GLN A 0 470 . 31.394  14.260  -46.481 1.00 77.50 470 A 1 
ATOM 3633 C C   . GLN A 0 470 . 30.916  14.525  -45.048 1.00 77.50 470 A 1 
ATOM 3634 C CB  . GLN A 0 470 . 32.149  12.920  -46.639 1.00 77.50 470 A 1 
ATOM 3635 O O   . GLN A 0 470 . 31.696  15.024  -44.233 1.00 77.50 470 A 1 
ATOM 3636 C CG  . GLN A 0 470 . 33.028  12.869  -47.910 1.00 77.50 470 A 1 
ATOM 3637 C CD  . GLN A 0 470 . 33.447  11.460  -48.312 1.00 77.50 470 A 1 
ATOM 3638 N NE2 . GLN A 0 470 . 32.551  10.692  -48.883 1.00 77.50 470 A 1 
ATOM 3639 O OE1 . GLN A 0 470 . 34.596  11.054  -48.199 1.00 77.50 470 A 1 
ATOM 3640 N N   . TRP A 0 471 . 29.642  14.274  -44.760 1.00 80.82 471 A 1 
ATOM 3641 C CA  . TRP A 0 471 . 29.087  14.374  -43.410 1.00 80.82 471 A 1 
ATOM 3642 C C   . TRP A 0 471 . 28.197  13.166  -43.153 1.00 80.82 471 A 1 
ATOM 3643 C CB  . TRP A 0 471 . 28.312  15.685  -43.226 1.00 80.82 471 A 1 
ATOM 3644 O O   . TRP A 0 471 . 27.234  12.959  -43.893 1.00 80.82 471 A 1 
ATOM 3645 C CG  . TRP A 0 471 . 27.733  15.930  -41.855 1.00 80.82 471 A 1 
ATOM 3646 C CD1 . TRP A 0 471 . 28.388  16.329  -40.736 1.00 80.82 471 A 1 
ATOM 3647 C CD2 . TRP A 0 471 . 26.353  15.726  -41.426 1.00 80.82 471 A 1 
ATOM 3648 C CE2 . TRP A 0 471 . 26.221  16.125  -40.065 1.00 80.82 471 A 1 
ATOM 3649 C CE3 . TRP A 0 471 . 25.203  15.215  -42.056 1.00 80.82 471 A 1 
ATOM 3650 N NE1 . TRP A 0 471 . 27.493  16.473  -39.686 1.00 80.82 471 A 1 
ATOM 3651 C CH2 . TRP A 0 471 . 23.861  15.604  -40.050 1.00 80.82 471 A 1 
ATOM 3652 C CZ2 . TRP A 0 471 . 25.000  16.083  -39.380 1.00 80.82 471 A 1 
ATOM 3653 C CZ3 . TRP A 0 471 . 23.968  15.165  -41.381 1.00 80.82 471 A 1 
ATOM 3654 N N   . ASP A 0 472 . 28.533  12.406  -42.117 1.00 85.67 472 A 1 
ATOM 3655 C CA  . ASP A 0 472 . 27.754  11.265  -41.643 1.00 85.67 472 A 1 
ATOM 3656 C C   . ASP A 0 472 . 27.268  11.576  -40.226 1.00 85.67 472 A 1 
ATOM 3657 C CB  . ASP A 0 472 . 28.581  9.964   -41.617 1.00 85.67 472 A 1 
ATOM 3658 O O   . ASP A 0 472 . 28.038  12.087  -39.409 1.00 85.67 472 A 1 
ATOM 3659 C CG  . ASP A 0 472 . 29.464  9.709   -42.842 1.00 85.67 472 A 1 
ATOM 3660 O OD1 . ASP A 0 472 . 28.919  9.593   -43.960 1.00 85.67 472 A 1 
ATOM 3661 O OD2 . ASP A 0 472 . 30.696  9.566   -42.635 1.00 85.67 472 A 1 
ATOM 3662 N N   . ALA A 0 473 . 26.030  11.221  -39.900 1.00 83.71 473 A 1 
ATOM 3663 C CA  . ALA A 0 473 . 25.514  11.326  -38.539 1.00 83.71 473 A 1 
ATOM 3664 C C   . ALA A 0 473 . 24.606  10.144  -38.196 1.00 83.71 473 A 1 
ATOM 3665 C CB  . ALA A 0 473 . 24.801  12.671  -38.372 1.00 83.71 473 A 1 
ATOM 3666 O O   . ALA A 0 473 . 23.951  9.578   -39.072 1.00 83.71 473 A 1 
ATOM 3667 N N   . TRP A 0 474 . 24.548  9.773   -36.920 1.00 89.62 474 A 1 
ATOM 3668 C CA  . TRP A 0 474 . 23.563  8.821   -36.406 1.00 89.62 474 A 1 
ATOM 3669 C C   . TRP A 0 474 . 23.217  9.122   -34.954 1.00 89.62 474 A 1 
ATOM 3670 C CB  . TRP A 0 474 . 24.051  7.370   -36.567 1.00 89.62 474 A 1 
ATOM 3671 O O   . TRP A 0 474 . 24.018  9.713   -34.228 1.00 89.62 474 A 1 
ATOM 3672 C CG  . TRP A 0 474 . 25.215  6.959   -35.712 1.00 89.62 474 A 1 
ATOM 3673 C CD1 . TRP A 0 474 . 26.516  7.124   -36.037 1.00 89.62 474 A 1 
ATOM 3674 C CD2 . TRP A 0 474 . 25.211  6.386   -34.364 1.00 89.62 474 A 1 
ATOM 3675 C CE2 . TRP A 0 474 . 26.564  6.243   -33.932 1.00 89.62 474 A 1 
ATOM 3676 C CE3 . TRP A 0 474 . 24.206  6.010   -33.445 1.00 89.62 474 A 1 
ATOM 3677 N NE1 . TRP A 0 474 . 27.315  6.668   -35.008 1.00 89.62 474 A 1 
ATOM 3678 C CH2 . TRP A 0 474 . 25.876  5.439   -31.754 1.00 89.62 474 A 1 
ATOM 3679 C CZ2 . TRP A 0 474 . 26.904  5.782   -32.649 1.00 89.62 474 A 1 
ATOM 3680 C CZ3 . TRP A 0 474 . 24.533  5.547   -32.155 1.00 89.62 474 A 1 
ATOM 3681 N N   . GLY A 0 475 . 22.047  8.660   -34.524 1.00 88.62 475 A 1 
ATOM 3682 C CA  . GLY A 0 475 . 21.645  8.736   -33.130 1.00 88.62 475 A 1 
ATOM 3683 C C   . GLY A 0 475 . 20.489  7.814   -32.765 1.00 88.62 475 A 1 
ATOM 3684 O O   . GLY A 0 475 . 19.945  7.090   -33.609 1.00 88.62 475 A 1 
ATOM 3685 N N   . ARG A 0 476 . 20.172  7.814   -31.471 1.00 91.35 476 A 1 
ATOM 3686 C CA  . ARG A 0 476 . 19.178  6.955   -30.836 1.00 91.35 476 A 1 
ATOM 3687 C C   . ARG A 0 476 . 18.599  7.625   -29.592 1.00 91.35 476 A 1 
ATOM 3688 C CB  . ARG A 0 476 . 19.849  5.626   -30.478 1.00 91.35 476 A 1 
ATOM 3689 O O   . ARG A 0 476 . 19.366  8.032   -28.735 1.00 91.35 476 A 1 
ATOM 3690 C CG  . ARG A 0 476 . 18.895  4.666   -29.762 1.00 91.35 476 A 1 
ATOM 3691 C CD  . ARG A 0 476 . 19.591  3.314   -29.642 1.00 91.35 476 A 1 
ATOM 3692 N NE  . ARG A 0 476 . 18.668  2.311   -29.100 1.00 91.35 476 A 1 
ATOM 3693 N NH1 . ARG A 0 476 . 19.764  1.828   -27.146 1.00 91.35 476 A 1 
ATOM 3694 N NH2 . ARG A 0 476 . 17.827  0.841   -27.615 1.00 91.35 476 A 1 
ATOM 3695 C CZ  . ARG A 0 476 . 18.770  1.657   -27.972 1.00 91.35 476 A 1 
ATOM 3696 N N   . ASP A 0 477 . 17.278  7.629   -29.506 1.00 87.56 477 A 1 
ATOM 3697 C CA  . ASP A 0 477 . 16.441  8.133   -28.410 1.00 87.56 477 A 1 
ATOM 3698 C C   . ASP A 0 477 . 15.859  6.916   -27.649 1.00 87.56 477 A 1 
ATOM 3699 C CB  . ASP A 0 477 . 15.392  9.042   -29.085 1.00 87.56 477 A 1 
ATOM 3700 O O   . ASP A 0 477 . 15.608  5.870   -28.260 1.00 87.56 477 A 1 
ATOM 3701 C CG  . ASP A 0 477 . 14.284  9.637   -28.208 1.00 87.56 477 A 1 
ATOM 3702 O OD1 . ASP A 0 477 . 13.899  8.979   -27.214 1.00 87.56 477 A 1 
ATOM 3703 O OD2 . ASP A 0 477 . 13.734  10.679  -28.638 1.00 87.56 477 A 1 
ATOM 3704 N N   . GLN A 0 478 . 15.717  6.990   -26.321 1.00 91.39 478 A 1 
ATOM 3705 C CA  . GLN A 0 478 . 15.419  5.848   -25.437 1.00 91.39 478 A 1 
ATOM 3706 C C   . GLN A 0 478 . 14.401  6.172   -24.316 1.00 91.39 478 A 1 
ATOM 3707 C CB  . GLN A 0 478 . 16.753  5.285   -24.898 1.00 91.39 478 A 1 
ATOM 3708 O O   . GLN A 0 478 . 14.464  5.586   -23.230 1.00 91.39 478 A 1 
ATOM 3709 C CG  . GLN A 0 478 . 17.455  4.237   -25.779 1.00 91.39 478 A 1 
ATOM 3710 C CD  . GLN A 0 478 . 17.131  2.809   -25.345 1.00 91.39 478 A 1 
ATOM 3711 N NE2 . GLN A 0 478 . 15.884  2.400   -25.409 1.00 91.39 478 A 1 
ATOM 3712 O OE1 . GLN A 0 478 . 17.990  1.983   -25.026 1.00 91.39 478 A 1 
ATOM 3713 N N   . ASP A 0 479 . 13.439  7.056   -24.590 1.00 88.24 479 A 1 
ATOM 3714 C CA  . ASP A 0 479 . 12.382  7.497   -23.662 1.00 88.24 479 A 1 
ATOM 3715 C C   . ASP A 0 479 . 11.656  6.336   -22.921 1.00 88.24 479 A 1 
ATOM 3716 C CB  . ASP A 0 479 . 11.395  8.364   -24.482 1.00 88.24 479 A 1 
ATOM 3717 O O   . ASP A 0 479 . 11.172  5.374   -23.531 1.00 88.24 479 A 1 
ATOM 3718 C CG  . ASP A 0 479 . 10.433  9.247   -23.667 1.00 88.24 479 A 1 
ATOM 3719 O OD1 . ASP A 0 479 . 10.647  9.423   -22.444 1.00 88.24 479 A 1 
ATOM 3720 O OD2 . ASP A 0 479 . 9.394   9.686   -24.228 1.00 88.24 479 A 1 
ATOM 3721 N N   . LEU A 0 480 . 11.522  6.426   -21.589 1.00 93.92 480 A 1 
ATOM 3722 C CA  . LEU A 0 480 . 10.760  5.504   -20.727 1.00 93.92 480 A 1 
ATOM 3723 C C   . LEU A 0 480 . 9.994   6.269   -19.634 1.00 93.92 480 A 1 
ATOM 3724 C CB  . LEU A 0 480 . 11.722  4.465   -20.102 1.00 93.92 480 A 1 
ATOM 3725 O O   . LEU A 0 480 . 10.590  6.776   -18.689 1.00 93.92 480 A 1 
ATOM 3726 C CG  . LEU A 0 480 . 11.099  3.534   -19.035 1.00 93.92 480 A 1 
ATOM 3727 C CD1 . LEU A 0 480 . 10.028  2.597   -19.601 1.00 93.92 480 A 1 
ATOM 3728 C CD2 . LEU A 0 480 . 12.169  2.651   -18.389 1.00 93.92 480 A 1 
ATOM 3729 N N   . GLU A 0 481 . 8.656   6.221   -19.660 1.00 96.09 481 A 1 
ATOM 3730 C CA  . GLU A 0 481 . 7.788   6.748   -18.591 1.00 96.09 481 A 1 
ATOM 3731 C C   . GLU A 0 481 . 6.968   5.628   -17.932 1.00 96.09 481 A 1 
ATOM 3732 C CB  . GLU A 0 481 . 6.858   7.863   -19.109 1.00 96.09 481 A 1 
ATOM 3733 O O   . GLU A 0 481 . 6.288   4.845   -18.602 1.00 96.09 481 A 1 
ATOM 3734 C CG  . GLU A 0 481 . 6.002   8.498   -17.994 1.00 96.09 481 A 1 
ATOM 3735 C CD  . GLU A 0 481 . 4.871   9.376   -18.546 1.00 96.09 481 A 1 
ATOM 3736 O OE1 . GLU A 0 481 . 3.783   8.875   -18.962 1.00 96.09 481 A 1 
ATOM 3737 O OE2 . GLU A 0 481 . 5.028   10.609  -18.618 1.00 96.09 481 A 1 
ATOM 3738 N N   . ILE A 0 482 . 6.940   5.600   -16.600 1.00 96.34 482 A 1 
ATOM 3739 C CA  . ILE A 0 482 . 6.085   4.726   -15.794 1.00 96.34 482 A 1 
ATOM 3740 C C   . ILE A 0 482 . 5.292   5.571   -14.793 1.00 96.34 482 A 1 
ATOM 3741 C CB  . ILE A 0 482 . 6.917   3.631   -15.090 1.00 96.34 482 A 1 
ATOM 3742 O O   . ILE A 0 482 . 5.865   6.331   -14.023 1.00 96.34 482 A 1 
ATOM 3743 C CG1 . ILE A 0 482 . 7.765   2.819   -16.099 1.00 96.34 482 A 1 
ATOM 3744 C CG2 . ILE A 0 482 . 5.973   2.715   -14.290 1.00 96.34 482 A 1 
ATOM 3745 C CD1 . ILE A 0 482 . 8.661   1.744   -15.471 1.00 96.34 482 A 1 
ATOM 3746 N N   . ASP A 0 483 . 3.975   5.382   -14.769 1.00 96.55 483 A 1 
ATOM 3747 C CA  . ASP A 0 483 . 3.040   6.015   -13.834 1.00 96.55 483 A 1 
ATOM 3748 C C   . ASP A 0 483 . 2.242   4.907   -13.125 1.00 96.55 483 A 1 
ATOM 3749 C CB  . ASP A 0 483 . 2.182   7.013   -14.632 1.00 96.55 483 A 1 
ATOM 3750 O O   . ASP A 0 483 . 1.508   4.142   -13.758 1.00 96.55 483 A 1 
ATOM 3751 C CG  . ASP A 0 483 . 1.065   7.706   -13.848 1.00 96.55 483 A 1 
ATOM 3752 O OD1 . ASP A 0 483 . 1.119   7.713   -12.600 1.00 96.55 483 A 1 
ATOM 3753 O OD2 . ASP A 0 483 . 0.157   8.230   -14.538 1.00 96.55 483 A 1 
ATOM 3754 N N   . GLU A 0 484 . 2.469   4.749   -11.823 1.00 96.36 484 A 1 
ATOM 3755 C CA  . GLU A 0 484 . 1.938   3.691   -10.962 1.00 96.36 484 A 1 
ATOM 3756 C C   . GLU A 0 484 . 1.254   4.309   -9.738  1.00 96.36 484 A 1 
ATOM 3757 C CB  . GLU A 0 484 . 3.081   2.752   -10.513 1.00 96.36 484 A 1 
ATOM 3758 O O   . GLU A 0 484 . 1.844   5.116   -9.024  1.00 96.36 484 A 1 
ATOM 3759 C CG  . GLU A 0 484 . 3.481   1.731   -11.590 1.00 96.36 484 A 1 
ATOM 3760 C CD  . GLU A 0 484 . 4.830   1.026   -11.347 1.00 96.36 484 A 1 
ATOM 3761 O OE1 . GLU A 0 484 . 5.284   0.288   -12.259 1.00 96.36 484 A 1 
ATOM 3762 O OE2 . GLU A 0 484 . 5.480   1.194   -10.294 1.00 96.36 484 A 1 
ATOM 3763 N N   . SER A 0 485 . 0.023   3.897   -9.442  1.00 96.04 485 A 1 
ATOM 3764 C CA  . SER A 0 485 . -0.680  4.314   -8.225  1.00 96.04 485 A 1 
ATOM 3765 C C   . SER A 0 485 . -1.550  3.206   -7.637  1.00 96.04 485 A 1 
ATOM 3766 C CB  . SER A 0 485 . -1.476  5.609   -8.441  1.00 96.04 485 A 1 
ATOM 3767 O O   . SER A 0 485 . -2.043  2.319   -8.337  1.00 96.04 485 A 1 
ATOM 3768 O OG  . SER A 0 485 . -2.234  5.568   -9.634  1.00 96.04 485 A 1 
ATOM 3769 N N   . TYR A 0 486 . -1.708  3.254   -6.317  1.00 97.22 486 A 1 
ATOM 3770 C CA  . TYR A 0 486 . -2.535  2.351   -5.526  1.00 97.22 486 A 1 
ATOM 3771 C C   . TYR A 0 486 . -3.256  3.146   -4.437  1.00 97.22 486 A 1 
ATOM 3772 C CB  . TYR A 0 486 . -1.661  1.242   -4.928  1.00 97.22 486 A 1 
ATOM 3773 O O   . TYR A 0 486 . -2.649  3.995   -3.782  1.00 97.22 486 A 1 
ATOM 3774 C CG  . TYR A 0 486 . -2.360  0.350   -3.919  1.00 97.22 486 A 1 
ATOM 3775 C CD1 . TYR A 0 486 . -2.357  0.695   -2.551  1.00 97.22 486 A 1 
ATOM 3776 C CD2 . TYR A 0 486 . -3.024  -0.814  -4.348  1.00 97.22 486 A 1 
ATOM 3777 C CE1 . TYR A 0 486 . -3.004  -0.131  -1.610  1.00 97.22 486 A 1 
ATOM 3778 C CE2 . TYR A 0 486 . -3.655  -1.652  -3.408  1.00 97.22 486 A 1 
ATOM 3779 O OH  . TYR A 0 486 . -4.231  -2.148  -1.143  1.00 97.22 486 A 1 
ATOM 3780 C CZ  . TYR A 0 486 . -3.642  -1.316  -2.039  1.00 97.22 486 A 1 
ATOM 3781 N N   . GLU A 0 487 . -4.532  2.853   -4.223  1.00 95.63 487 A 1 
ATOM 3782 C CA  . GLU A 0 487 . -5.353  3.470   -3.185  1.00 95.63 487 A 1 
ATOM 3783 C C   . GLU A 0 487 . -6.252  2.419   -2.532  1.00 95.63 487 A 1 
ATOM 3784 C CB  . GLU A 0 487 . -6.136  4.646   -3.790  1.00 95.63 487 A 1 
ATOM 3785 O O   . GLU A 0 487 . -6.873  1.616   -3.222  1.00 95.63 487 A 1 
ATOM 3786 C CG  . GLU A 0 487 . -7.001  5.399   -2.765  1.00 95.63 487 A 1 
ATOM 3787 C CD  . GLU A 0 487 . -7.390  6.809   -3.236  1.00 95.63 487 A 1 
ATOM 3788 O OE1 . GLU A 0 487 . -8.336  7.411   -2.677  1.00 95.63 487 A 1 
ATOM 3789 O OE2 . GLU A 0 487 . -6.621  7.452   -3.991  1.00 95.63 487 A 1 
ATOM 3790 N N   . GLN A 0 488 . -6.315  2.423   -1.203  1.00 96.60 488 A 1 
ATOM 3791 C CA  . GLN A 0 488 . -7.181  1.559   -0.404  1.00 96.60 488 A 1 
ATOM 3792 C C   . GLN A 0 488 . -7.899  2.419   0.634   1.00 96.60 488 A 1 
ATOM 3793 C CB  . GLN A 0 488 . -6.331  0.453   0.242   1.00 96.60 488 A 1 
ATOM 3794 O O   . GLN A 0 488 . -7.237  3.052   1.457   1.00 96.60 488 A 1 
ATOM 3795 C CG  . GLN A 0 488 . -7.116  -0.470  1.190   1.00 96.60 488 A 1 
ATOM 3796 C CD  . GLN A 0 488 . -6.205  -1.527  1.812   1.00 96.60 488 A 1 
ATOM 3797 N NE2 . GLN A 0 488 . -6.389  -2.797  1.543   1.00 96.60 488 A 1 
ATOM 3798 O OE1 . GLN A 0 488 . -5.265  -1.229  2.540   1.00 96.60 488 A 1 
ATOM 3799 N N   . THR A 0 489 . -9.233  2.436   0.615   1.00 94.51 489 A 1 
ATOM 3800 C CA  . THR A 0 489 . -10.062 3.201   1.560   1.00 94.51 489 A 1 
ATOM 3801 C C   . THR A 0 489 . -11.069 2.299   2.268   1.00 94.51 489 A 1 
ATOM 3802 C CB  . THR A 0 489 . -10.788 4.363   0.862   1.00 94.51 489 A 1 
ATOM 3803 O O   . THR A 0 489 . -11.952 1.728   1.637   1.00 94.51 489 A 1 
ATOM 3804 C CG2 . THR A 0 489 . -11.760 5.107   1.785   1.00 94.51 489 A 1 
ATOM 3805 O OG1 . THR A 0 489 . -9.862  5.346   0.470   1.00 94.51 489 A 1 
ATOM 3806 N N   . TRP A 0 490 . -10.999 2.257   3.600   1.00 94.16 490 A 1 
ATOM 3807 C CA  . TRP A 0 490 . -11.973 1.601   4.473   1.00 94.16 490 A 1 
ATOM 3808 C C   . TRP A 0 490 . -12.720 2.649   5.298   1.00 94.16 490 A 1 
ATOM 3809 C CB  . TRP A 0 490 . -11.257 0.592   5.385   1.00 94.16 490 A 1 
ATOM 3810 O O   . TRP A 0 490 . -12.113 3.404   6.063   1.00 94.16 490 A 1 
ATOM 3811 C CG  . TRP A 0 490 . -12.065 -0.493  6.047   1.00 94.16 490 A 1 
ATOM 3812 C CD1 . TRP A 0 490 . -13.402 -0.701  5.963   1.00 94.16 490 A 1 
ATOM 3813 C CD2 . TRP A 0 490 . -11.540 -1.657  6.754   1.00 94.16 490 A 1 
ATOM 3814 C CE2 . TRP A 0 490 . -12.598 -2.594  6.932   1.00 94.16 490 A 1 
ATOM 3815 C CE3 . TRP A 0 490 . -10.255 -2.062  7.173   1.00 94.16 490 A 1 
ATOM 3816 N NE1 . TRP A 0 490 . -13.720 -1.945  6.473   1.00 94.16 490 A 1 
ATOM 3817 C CH2 . TRP A 0 490 . -11.093 -4.264  7.828   1.00 94.16 490 A 1 
ATOM 3818 C CZ2 . TRP A 0 490 . -12.384 -3.890  7.423   1.00 94.16 490 A 1 
ATOM 3819 C CZ3 . TRP A 0 490 . -10.035 -3.343  7.718   1.00 94.16 490 A 1 
ATOM 3820 N N   . ALA A 0 491 . -14.048 2.663   5.213   1.00 94.46 491 A 1 
ATOM 3821 C CA  . ALA A 0 491 . -14.901 3.429   6.115   1.00 94.46 491 A 1 
ATOM 3822 C C   . ALA A 0 491 . -15.867 2.510   6.873   1.00 94.46 491 A 1 
ATOM 3823 C CB  . ALA A 0 491 . -15.614 4.546   5.346   1.00 94.46 491 A 1 
ATOM 3824 O O   . ALA A 0 491 . -16.473 1.600   6.310   1.00 94.46 491 A 1 
ATOM 3825 N N   . LYS A 0 492 . -16.040 2.776   8.167   1.00 94.43 492 A 1 
ATOM 3826 C CA  . LYS A 0 492 . -17.028 2.137   9.040   1.00 94.43 492 A 1 
ATOM 3827 C C   . LYS A 0 492 . -17.769 3.197   9.837   1.00 94.43 492 A 1 
ATOM 3828 C CB  . LYS A 0 492 . -16.343 1.146   9.991   1.00 94.43 492 A 1 
ATOM 3829 O O   . LYS A 0 492 . -17.134 4.067   10.434  1.00 94.43 492 A 1 
ATOM 3830 C CG  . LYS A 0 492 . -16.094 -0.225  9.350   1.00 94.43 492 A 1 
ATOM 3831 C CD  . LYS A 0 492 . -15.494 -1.182  10.394  1.00 94.43 492 A 1 
ATOM 3832 C CE  . LYS A 0 492 . -15.772 -2.638  10.018  1.00 94.43 492 A 1 
ATOM 3833 N NZ  . LYS A 0 492 . -14.700 -3.229  9.201   1.00 94.43 492 A 1 
ATOM 3834 N N   . SER A 0 493 . -19.088 3.075   9.919   1.00 91.31 493 A 1 
ATOM 3835 C CA  . SER A 0 493 . -19.921 3.909   10.787  1.00 91.31 493 A 1 
ATOM 3836 C C   . SER A 0 493 . -20.984 3.075   11.485  1.00 91.31 493 A 1 
ATOM 3837 C CB  . SER A 0 493 . -20.567 5.066   10.016  1.00 91.31 493 A 1 
ATOM 3838 O O   . SER A 0 493 . -21.730 2.344   10.835  1.00 91.31 493 A 1 
ATOM 3839 O OG  . SER A 0 493 . -21.268 4.604   8.883   1.00 91.31 493 A 1 
ATOM 3840 N N   . TYR A 0 494 . -21.063 3.235   12.800  1.00 88.07 494 A 1 
ATOM 3841 C CA  . TYR A 0 494 . -22.145 2.746   13.640  1.00 88.07 494 A 1 
ATOM 3842 C C   . TYR A 0 494 . -22.875 3.963   14.197  1.00 88.07 494 A 1 
ATOM 3843 C CB  . TYR A 0 494 . -21.588 1.870   14.769  1.00 88.07 494 A 1 
ATOM 3844 O O   . TYR A 0 494 . -22.231 4.828   14.787  1.00 88.07 494 A 1 
ATOM 3845 C CG  . TYR A 0 494 . -20.823 0.651   14.293  1.00 88.07 494 A 1 
ATOM 3846 C CD1 . TYR A 0 494 . -21.492 -0.578  14.140  1.00 88.07 494 A 1 
ATOM 3847 C CD2 . TYR A 0 494 . -19.453 0.754   13.981  1.00 88.07 494 A 1 
ATOM 3848 C CE1 . TYR A 0 494 . -20.792 -1.707  13.676  1.00 88.07 494 A 1 
ATOM 3849 C CE2 . TYR A 0 494 . -18.752 -0.368  13.500  1.00 88.07 494 A 1 
ATOM 3850 O OH  . TYR A 0 494 . -18.757 -2.689  12.886  1.00 88.07 494 A 1 
ATOM 3851 C CZ  . TYR A 0 494 . -19.425 -1.601  13.348  1.00 88.07 494 A 1 
ATOM 3852 N N   . ASP A 0 495 . -24.188 4.026   14.023  1.00 86.72 495 A 1 
ATOM 3853 C CA  . ASP A 0 495 . -25.043 5.040   14.638  1.00 86.72 495 A 1 
ATOM 3854 C C   . ASP A 0 495 . -26.186 4.289   15.358  1.00 86.72 495 A 1 
ATOM 3855 C CB  . ASP A 0 495 . -25.566 6.061   13.593  1.00 86.72 495 A 1 
ATOM 3856 O O   . ASP A 0 495 . -26.800 3.396   14.772  1.00 86.72 495 A 1 
ATOM 3857 C CG  . ASP A 0 495 . -24.537 6.679   12.608  1.00 86.72 495 A 1 
ATOM 3858 O OD1 . ASP A 0 495 . -23.787 7.635   12.950  1.00 86.72 495 A 1 
ATOM 3859 O OD2 . ASP A 0 495 . -24.556 6.272   11.422  1.00 86.72 495 A 1 
ATOM 3860 N N   . ALA A 0 496 . -26.463 4.608   16.620  1.00 84.34 496 A 1 
ATOM 3861 C CA  . ALA A 0 496 . -27.606 4.094   17.380  1.00 84.34 496 A 1 
ATOM 3862 C C   . ALA A 0 496 . -28.366 5.276   17.989  1.00 84.34 496 A 1 
ATOM 3863 C CB  . ALA A 0 496 . -27.110 3.114   18.451  1.00 84.34 496 A 1 
ATOM 3864 O O   . ALA A 0 496 . -27.722 6.163   18.540  1.00 84.34 496 A 1 
ATOM 3865 N N   . GLU A 0 497 . -29.696 5.316   17.867  1.00 74.90 497 A 1 
ATOM 3866 C CA  . GLU A 0 497 . -30.494 6.495   18.254  1.00 74.90 497 A 1 
ATOM 3867 C C   . GLU A 0 497 . -30.801 6.573   19.760  1.00 74.90 497 A 1 
ATOM 3868 C CB  . GLU A 0 497 . -31.776 6.569   17.405  1.00 74.90 497 A 1 
ATOM 3869 O O   . GLU A 0 497 . -30.693 7.656   20.327  1.00 74.90 497 A 1 
ATOM 3870 C CG  . GLU A 0 497 . -31.463 6.914   15.936  1.00 74.90 497 A 1 
ATOM 3871 C CD  . GLU A 0 497 . -32.708 7.039   15.037  1.00 74.90 497 A 1 
ATOM 3872 O OE1 . GLU A 0 497 . -32.609 7.751   14.007  1.00 74.90 497 A 1 
ATOM 3873 O OE2 . GLU A 0 497 . -33.729 6.364   15.310  1.00 74.90 497 A 1 
ATOM 3874 N N   . SER A 0 498 . -31.124 5.448   20.407  1.00 75.58 498 A 1 
ATOM 3875 C CA  . SER A 0 498 . -31.295 5.349   21.865  1.00 75.58 498 A 1 
ATOM 3876 C C   . SER A 0 498 . -31.095 3.911   22.372  1.00 75.58 498 A 1 
ATOM 3877 C CB  . SER A 0 498 . -32.688 5.848   22.293  1.00 75.58 498 A 1 
ATOM 3878 O O   . SER A 0 498 . -31.223 2.940   21.609  1.00 75.58 498 A 1 
ATOM 3879 O OG  . SER A 0 498 . -33.669 4.866   22.009  1.00 75.58 498 A 1 
ATOM 3880 N N   . TYR A 0 499 . -30.818 3.762   23.670  1.00 72.23 499 A 1 
ATOM 3881 C CA  . TYR A 0 499 . -31.007 2.507   24.407  1.00 72.23 499 A 1 
ATOM 3882 C C   . TYR A 0 499 . -31.572 2.776   25.804  1.00 72.23 499 A 1 
ATOM 3883 C CB  . TYR A 0 499 . -29.698 1.703   24.501  1.00 72.23 499 A 1 
ATOM 3884 O O   . TYR A 0 499 . -30.875 3.333   26.653  1.00 72.23 499 A 1 
ATOM 3885 C CG  . TYR A 0 499 . -29.760 0.518   25.463  1.00 72.23 499 A 1 
ATOM 3886 C CD1 . TYR A 0 499 . -29.041 0.547   26.673  1.00 72.23 499 A 1 
ATOM 3887 C CD2 . TYR A 0 499 . -30.578 -0.591  25.182  1.00 72.23 499 A 1 
ATOM 3888 C CE1 . TYR A 0 499 . -29.130 -0.513  27.595  1.00 72.23 499 A 1 
ATOM 3889 C CE2 . TYR A 0 499 . -30.643 -1.678  26.078  1.00 72.23 499 A 1 
ATOM 3890 O OH  . TYR A 0 499 . -29.970 -2.685  28.153  1.00 72.23 499 A 1 
ATOM 3891 C CZ  . TYR A 0 499 . -29.919 -1.638  27.287  1.00 72.23 499 A 1 
ATOM 3892 N N   . ASP A 0 500 . -32.792 2.293   26.042  1.00 78.98 500 A 1 
ATOM 3893 C CA  . ASP A 0 500 . -33.472 2.352   27.336  1.00 78.98 500 A 1 
ATOM 3894 C C   . ASP A 0 500 . -33.485 0.978   28.016  1.00 78.98 500 A 1 
ATOM 3895 C CB  . ASP A 0 500 . -34.930 2.801   27.187  1.00 78.98 500 A 1 
ATOM 3896 O O   . ASP A 0 500 . -33.878 -0.032  27.423  1.00 78.98 500 A 1 
ATOM 3897 C CG  . ASP A 0 500 . -35.152 4.241   26.737  1.00 78.98 500 A 1 
ATOM 3898 O OD1 . ASP A 0 500 . -34.305 5.102   27.052  1.00 78.98 500 A 1 
ATOM 3899 O OD2 . ASP A 0 500 . -36.244 4.438   26.153  1.00 78.98 500 A 1 
ATOM 3900 N N   . GLU A 0 501 . -33.168 0.948   29.306  1.00 83.34 501 A 1 
ATOM 3901 C CA  . GLU A 0 501 . -33.362 -0.190  30.204  1.00 83.34 501 A 1 
ATOM 3902 C C   . GLU A 0 501 . -33.975 0.306   31.514  1.00 83.34 501 A 1 
ATOM 3903 C CB  . GLU A 0 501 . -32.021 -0.918  30.402  1.00 83.34 501 A 1 
ATOM 3904 O O   . GLU A 0 501 . -33.386 1.139   32.195  1.00 83.34 501 A 1 
ATOM 3905 C CG  . GLU A 0 501 . -32.005 -1.915  31.573  1.00 83.34 501 A 1 
ATOM 3906 C CD  . GLU A 0 501 . -30.791 -2.862  31.560  1.00 83.34 501 A 1 
ATOM 3907 O OE1 . GLU A 0 501 . -30.907 -3.987  32.103  1.00 83.34 501 A 1 
ATOM 3908 O OE2 . GLU A 0 501 . -29.816 -2.658  30.797  1.00 83.34 501 A 1 
ATOM 3909 N N   . TRP A 0 502 . -35.152 -0.197  31.886  1.00 82.91 502 A 1 
ATOM 3910 C CA  . TRP A 0 502 . -35.867 0.276   33.076  1.00 82.91 502 A 1 
ATOM 3911 C C   . TRP A 0 502 . -36.591 -0.844  33.819  1.00 82.91 502 A 1 
ATOM 3912 C CB  . TRP A 0 502 . -36.820 1.421   32.698  1.00 82.91 502 A 1 
ATOM 3913 O O   . TRP A 0 502 . -37.021 -1.836  33.227  1.00 82.91 502 A 1 
ATOM 3914 C CG  . TRP A 0 502 . -37.831 1.114   31.631  1.00 82.91 502 A 1 
ATOM 3915 C CD1 . TRP A 0 502 . -37.663 1.353   30.311  1.00 82.91 502 A 1 
ATOM 3916 C CD2 . TRP A 0 502 . -39.161 0.524   31.762  1.00 82.91 502 A 1 
ATOM 3917 C CE2 . TRP A 0 502 . -39.746 0.435   30.461  1.00 82.91 502 A 1 
ATOM 3918 C CE3 . TRP A 0 502 . -39.935 0.058   32.846  1.00 82.91 502 A 1 
ATOM 3919 N NE1 . TRP A 0 502 . -38.787 0.955   29.615  1.00 82.91 502 A 1 
ATOM 3920 C CH2 . TRP A 0 502 . -41.774 -0.548  31.355  1.00 82.91 502 A 1 
ATOM 3921 C CZ2 . TRP A 0 502 . -41.030 -0.094  30.250  1.00 82.91 502 A 1 
ATOM 3922 C CZ3 . TRP A 0 502 . -41.226 -0.466  32.648  1.00 82.91 502 A 1 
ATOM 3923 N N   . ASP A 0 503 . -36.743 -0.656  35.127  1.00 83.14 503 A 1 
ATOM 3924 C CA  . ASP A 0 503 . -37.476 -1.531  36.040  1.00 83.14 503 A 1 
ATOM 3925 C C   . ASP A 0 503 . -38.430 -0.685  36.899  1.00 83.14 503 A 1 
ATOM 3926 C CB  . ASP A 0 503 . -36.488 -2.350  36.889  1.00 83.14 503 A 1 
ATOM 3927 O O   . ASP A 0 503 . -38.063 0.370   37.422  1.00 83.14 503 A 1 
ATOM 3928 C CG  . ASP A 0 503 . -37.130 -3.611  37.483  1.00 83.14 503 A 1 
ATOM 3929 O OD1 . ASP A 0 503 . -38.086 -3.475  38.279  1.00 83.14 503 A 1 
ATOM 3930 O OD2 . ASP A 0 503 . -36.668 -4.719  37.125  1.00 83.14 503 A 1 
ATOM 3931 N N   . ASN A 0 504 . -39.677 -1.131  37.004  1.00 80.31 504 A 1 
ATOM 3932 C CA  . ASN A 0 504 . -40.726 -0.542  37.821  1.00 80.31 504 A 1 
ATOM 3933 C C   . ASN A 0 504 . -41.328 -1.654  38.676  1.00 80.31 504 A 1 
ATOM 3934 C CB  . ASN A 0 504 . -41.771 0.102   36.890  1.00 80.31 504 A 1 
ATOM 3935 O O   . ASN A 0 504 . -42.081 -2.488  38.163  1.00 80.31 504 A 1 
ATOM 3936 C CG  . ASN A 0 504 . -42.867 0.842   37.640  1.00 80.31 504 A 1 
ATOM 3937 N ND2 . ASN A 0 504 . -43.699 0.171   38.404  1.00 80.31 504 A 1 
ATOM 3938 O OD1 . ASN A 0 504 . -42.998 2.051   37.501  1.00 80.31 504 A 1 
ATOM 3939 N N   . LYS A 0 505 . -41.048 -1.627  39.975  1.00 78.04 505 A 1 
ATOM 3940 C CA  . LYS A 0 505 . -41.481 -2.627  40.940  1.00 78.04 505 A 1 
ATOM 3941 C C   . LYS A 0 505 . -42.314 -1.975  42.043  1.00 78.04 505 A 1 
ATOM 3942 C CB  . LYS A 0 505 . -40.227 -3.320  41.472  1.00 78.04 505 A 1 
ATOM 3943 O O   . LYS A 0 505 . -41.774 -1.374  42.967  1.00 78.04 505 A 1 
ATOM 3944 C CG  . LYS A 0 505 . -40.590 -4.424  42.471  1.00 78.04 505 A 1 
ATOM 3945 C CD  . LYS A 0 505 . -39.412 -4.682  43.407  1.00 78.04 505 A 1 
ATOM 3946 C CE  . LYS A 0 505 . -39.925 -5.470  44.612  1.00 78.04 505 A 1 
ATOM 3947 N NZ  . LYS A 0 505 . -39.409 -4.873  45.862  1.00 78.04 505 A 1 
ATOM 3948 N N   . ASP A 0 506 . -43.606 -2.227  41.955  1.00 71.65 506 A 1 
ATOM 3949 C CA  . ASP A 0 506 . -44.648 -1.899  42.923  1.00 71.65 506 A 1 
ATOM 3950 C C   . ASP A 0 506 . -44.767 -3.071  43.924  1.00 71.65 506 A 1 
ATOM 3951 C CB  . ASP A 0 506 . -45.893 -1.597  42.066  1.00 71.65 506 A 1 
ATOM 3952 O O   . ASP A 0 506 . -44.653 -4.253  43.566  1.00 71.65 506 A 1 
ATOM 3953 C CG  . ASP A 0 506 . -47.275 -1.608  42.721  1.00 71.65 506 A 1 
ATOM 3954 O OD1 . ASP A 0 506 . -47.394 -2.084  43.874  1.00 71.65 506 A 1 
ATOM 3955 O OD2 . ASP A 0 506 . -48.224 -1.274  41.974  1.00 71.65 506 A 1 
ATOM 3956 N N   . ALA A 0 507 . -44.892 -2.751  45.212  1.00 72.52 507 A 1 
ATOM 3957 C CA  . ALA A 0 507 . -44.969 -3.729  46.300  1.00 72.52 507 A 1 
ATOM 3958 C C   . ALA A 0 507 . -45.928 -3.281  47.421  1.00 72.52 507 A 1 
ATOM 3959 C CB  . ALA A 0 507 . -43.542 -4.046  46.773  1.00 72.52 507 A 1 
ATOM 3960 O O   . ALA A 0 507 . -45.663 -3.494  48.616  1.00 72.52 507 A 1 
ATOM 3961 N N   . ASP A 0 508 . -47.019 -2.646  46.997  1.00 69.17 508 A 1 
ATOM 3962 C CA  . ASP A 0 508 . -48.031 -1.980  47.809  1.00 69.17 508 A 1 
ATOM 3963 C C   . ASP A 0 508 . -48.642 -2.895  48.893  1.00 69.17 508 A 1 
ATOM 3964 C CB  . ASP A 0 508 . -49.089 -1.442  46.824  1.00 69.17 508 A 1 
ATOM 3965 O O   . ASP A 0 508 . -49.128 -3.998  48.618  1.00 69.17 508 A 1 
ATOM 3966 C CG  . ASP A 0 508 . -50.042 -0.427  47.442  1.00 69.17 508 A 1 
ATOM 3967 O OD1 . ASP A 0 508 . -49.698 0.095   48.526  1.00 69.17 508 A 1 
ATOM 3968 O OD2 . ASP A 0 508 . -51.180 -0.293  46.931  1.00 69.17 508 A 1 
ATOM 3969 N N   . LYS A 0 509 . -48.629 -2.457  50.162  1.00 63.11 509 A 1 
ATOM 3970 C CA  . LYS A 0 509 . -49.198 -3.198  51.306  1.00 63.11 509 A 1 
ATOM 3971 C C   . LYS A 0 509 . -50.167 -2.338  52.102  1.00 63.11 509 A 1 
ATOM 3972 C CB  . LYS A 0 509 . -48.088 -3.753  52.211  1.00 63.11 509 A 1 
ATOM 3973 O O   . LYS A 0 509 . -49.772 -1.591  52.996  1.00 63.11 509 A 1 
ATOM 3974 C CG  . LYS A 0 509 . -47.495 -5.051  51.649  1.00 63.11 509 A 1 
ATOM 3975 C CD  . LYS A 0 509 . -46.309 -5.558  52.485  1.00 63.11 509 A 1 
ATOM 3976 C CE  . LYS A 0 509 . -44.967 -5.094  51.906  1.00 63.11 509 A 1 
ATOM 3977 N NZ  . LYS A 0 509 . -44.765 -3.633  52.011  1.00 63.11 509 A 1 
ATOM 3978 N N   . TRP A 0 510 . -51.463 -2.537  51.884  1.00 64.23 510 A 1 
ATOM 3979 C CA  . TRP A 0 510 . -52.525 -1.817  52.587  1.00 64.23 510 A 1 
ATOM 3980 C C   . TRP A 0 510 . -53.208 -2.669  53.670  1.00 64.23 510 A 1 
ATOM 3981 C CB  . TRP A 0 510 . -53.494 -1.201  51.572  1.00 64.23 510 A 1 
ATOM 3982 O O   . TRP A 0 510 . -53.588 -3.830  53.484  1.00 64.23 510 A 1 
ATOM 3983 C CG  . TRP A 0 510 . -54.022 -2.120  50.515  1.00 64.23 510 A 1 
ATOM 3984 C CD1 . TRP A 0 510 . -53.396 -2.394  49.347  1.00 64.23 510 A 1 
ATOM 3985 C CD2 . TRP A 0 510 . -55.304 -2.814  50.453  1.00 64.23 510 A 1 
ATOM 3986 C CE2 . TRP A 0 510 . -55.376 -3.519  49.213  1.00 64.23 510 A 1 
ATOM 3987 C CE3 . TRP A 0 510 . -56.434 -2.881  51.302  1.00 64.23 510 A 1 
ATOM 3988 N NE1 . TRP A 0 510 . -54.175 -3.245  48.590  1.00 64.23 510 A 1 
ATOM 3989 C CH2 . TRP A 0 510 . -57.616 -4.305  49.706  1.00 64.23 510 A 1 
ATOM 3990 C CZ2 . TRP A 0 510 . -56.506 -4.263  48.843  1.00 64.23 510 A 1 
ATOM 3991 C CZ3 . TRP A 0 510 . -57.582 -3.609  50.929  1.00 64.23 510 A 1 
ATOM 3992 N N   . GLY A 0 511 . -53.405 -2.070  54.848  1.00 56.87 511 A 1 
ATOM 3993 C CA  . GLY A 0 511 . -54.124 -2.694  55.958  1.00 56.87 511 A 1 
ATOM 3994 C C   . GLY A 0 511 . -55.632 -2.735  55.698  1.00 56.87 511 A 1 
ATOM 3995 O O   . GLY A 0 511 . -56.330 -1.762  55.977  1.00 56.87 511 A 1 
ATOM 3996 N N   . ALA A 0 512 . -56.158 -3.853  55.188  1.00 52.16 512 A 1 
ATOM 3997 C CA  . ALA A 0 512 . -57.570 -3.946  54.824  1.00 52.16 512 A 1 
ATOM 3998 C C   . ALA A 0 512 . -58.489 -3.844  56.058  1.00 52.16 512 A 1 
ATOM 3999 C CB  . ALA A 0 512 . -57.826 -5.225  54.019  1.00 52.16 512 A 1 
ATOM 4000 O O   . ALA A 0 512 . -58.470 -4.694  56.954  1.00 52.16 512 A 1 
ATOM 4001 N N   . GLN A 0 513 . -59.342 -2.816  56.080  1.00 51.69 513 A 1 
ATOM 4002 C CA  . GLN A 0 513 . -60.292 -2.553  57.162  1.00 51.69 513 A 1 
ATOM 4003 C C   . GLN A 0 513 . -61.445 -3.575  57.151  1.00 51.69 513 A 1 
ATOM 4004 C CB  . GLN A 0 513 . -60.758 -1.089  57.064  1.00 51.69 513 A 1 
ATOM 4005 O O   . GLN A 0 513 . -62.523 -3.333  56.609  1.00 51.69 513 A 1 
ATOM 4006 C CG  . GLN A 0 513 . -61.626 -0.660  58.259  1.00 51.69 513 A 1 
ATOM 4007 C CD  . GLN A 0 513 . -62.058 0.802   58.174  1.00 51.69 513 A 1 
ATOM 4008 N NE2 . GLN A 0 513 . -63.224 1.150   58.675  1.00 51.69 513 A 1 
ATOM 4009 O OE1 . GLN A 0 513 . -61.371 1.667   57.665  1.00 51.69 513 A 1 
ATOM 4010 N N   . ALA A 0 514 . -61.216 -4.745  57.747  1.00 45.34 514 A 1 
ATOM 4011 C CA  . ALA A 0 514 . -62.211 -5.806  57.862  1.00 45.34 514 A 1 
ATOM 4012 C C   . ALA A 0 514 . -63.264 -5.479  58.938  1.00 45.34 514 A 1 
ATOM 4013 C CB  . ALA A 0 514 . -61.485 -7.131  58.133  1.00 45.34 514 A 1 
ATOM 4014 O O   . ALA A 0 514 . -62.977 -5.496  60.135  1.00 45.34 514 A 1 
ATOM 4015 N N   . TRP A 0 515 . -64.504 -5.221  58.513  1.00 45.87 515 A 1 
ATOM 4016 C CA  . TRP A 0 515 . -65.641 -5.006  59.413  1.00 45.87 515 A 1 
ATOM 4017 C C   . TRP A 0 515 . -66.052 -6.346  60.048  1.00 45.87 515 A 1 
ATOM 4018 C CB  . TRP A 0 515 . -66.806 -4.345  58.654  1.00 45.87 515 A 1 
ATOM 4019 O O   . TRP A 0 515 . -66.624 -7.212  59.381  1.00 45.87 515 A 1 
ATOM 4020 C CG  . TRP A 0 515 . -66.598 -2.931  58.177  1.00 45.87 515 A 1 
ATOM 4021 C CD1 . TRP A 0 515 . -65.635 -2.514  57.322  1.00 45.87 515 A 1 
ATOM 4022 C CD2 . TRP A 0 515 . -67.390 -1.734  58.476  1.00 45.87 515 A 1 
ATOM 4023 C CE2 . TRP A 0 515 . -66.828 -0.627  57.768  1.00 45.87 515 A 1 
ATOM 4024 C CE3 . TRP A 0 515 . -68.533 -1.468  59.263  1.00 45.87 515 A 1 
ATOM 4025 N NE1 . TRP A 0 515 . -65.748 -1.158  57.100  1.00 45.87 515 A 1 
ATOM 4026 C CH2 . TRP A 0 515 . -68.503 0.894   58.624  1.00 45.87 515 A 1 
ATOM 4027 C CZ2 . TRP A 0 515 . -67.364 0.667   57.833  1.00 45.87 515 A 1 
ATOM 4028 C CZ3 . TRP A 0 515 . -69.083 -0.172  59.336  1.00 45.87 515 A 1 
ATOM 4029 N N   . GLY A 0 516 . -65.728 -6.532  61.330  1.00 48.15 516 A 1 
ATOM 4030 C CA  . GLY A 0 516 . -66.146 -7.701  62.106  1.00 48.15 516 A 1 
ATOM 4031 C C   . GLY A 0 516 . -67.660 -7.718  62.329  1.00 48.15 516 A 1 
ATOM 4032 O O   . GLY A 0 516 . -68.263 -6.671  62.542  1.00 48.15 516 A 1 
ATOM 4033 N N   . ARG A 0 517 . -68.278 -8.906  62.276  1.00 40.59 517 A 1 
ATOM 4034 C CA  . ARG A 0 517 . -69.714 -9.076  62.539  1.00 40.59 517 A 1 
ATOM 4035 C C   . ARG A 0 517 . -69.965 -9.325  64.027  1.00 40.59 517 A 1 
ATOM 4036 C CB  . ARG A 0 517 . -70.299 -10.184 61.653  1.00 40.59 517 A 1 
ATOM 4037 O O   . ARG A 0 517 . -69.584 -10.370 64.553  1.00 40.59 517 A 1 
ATOM 4038 C CG  . ARG A 0 517 . -71.825 -10.278 61.831  1.00 40.59 517 A 1 
ATOM 4039 C CD  . ARG A 0 517 . -72.451 -11.439 61.059  1.00 40.59 517 A 1 
ATOM 4040 N NE  . ARG A 0 517 . -72.262 -11.297 59.605  1.00 40.59 517 A 1 
ATOM 4041 N NH1 . ARG A 0 517 . -73.170 -13.308 58.994  1.00 40.59 517 A 1 
ATOM 4042 N NH2 . ARG A 0 517 . -72.325 -11.951 57.430  1.00 40.59 517 A 1 
ATOM 4043 C CZ  . ARG A 0 517 . -72.586 -12.183 58.685  1.00 40.59 517 A 1 
ATOM 4044 N N   . ASP A 0 518 . -70.666 -8.389  64.640  1.00 39.90 518 A 1 
ATOM 4045 C CA  . ASP A 0 518 . -71.304 -8.463  65.949  1.00 39.90 518 A 1 
ATOM 4046 C C   . ASP A 0 518 . -72.410 -9.540  66.015  1.00 39.90 518 A 1 
ATOM 4047 C CB  . ASP A 0 518 . -71.826 -7.056  66.322  1.00 39.90 518 A 1 
ATOM 4048 O O   . ASP A 0 518 . -73.043 -9.893  65.020  1.00 39.90 518 A 1 
ATOM 4049 C CG  . ASP A 0 518 . -72.672 -6.314  65.258  1.00 39.90 518 A 1 
ATOM 4050 O OD1 . ASP A 0 518 . -72.655 -6.707  64.063  1.00 39.90 518 A 1 
ATOM 4051 O OD2 . ASP A 0 518 . -73.293 -5.299  65.630  1.00 39.90 518 A 1 
ATOM 4052 N N   . ASN A 0 519 . -72.610 -10.124 67.201  1.00 40.83 519 A 1 
ATOM 4053 C CA  . ASN A 0 519 . -73.687 -11.077 67.501  1.00 40.83 519 A 1 
ATOM 4054 C C   . ASN A 0 519 . -73.965 -11.062 69.013  1.00 40.83 519 A 1 
ATOM 4055 C CB  . ASN A 0 519 . -73.323 -12.506 67.041  1.00 40.83 519 A 1 
ATOM 4056 O O   . ASN A 0 519 . -73.430 -11.885 69.760  1.00 40.83 519 A 1 
ATOM 4057 C CG  . ASN A 0 519 . -73.637 -12.797 65.588  1.00 40.83 519 A 1 
ATOM 4058 N ND2 . ASN A 0 519 . -72.632 -13.039 64.782  1.00 40.83 519 A 1 
ATOM 4059 O OD1 . ASN A 0 519 . -74.775 -12.888 65.154  1.00 40.83 519 A 1 
ATOM 4060 N N   . ASP A 0 520 . -74.800 -10.131 69.465  1.00 42.25 520 A 1 
ATOM 4061 C CA  . ASP A 0 520 . -75.133 -9.987  70.883  1.00 42.25 520 A 1 
ATOM 4062 C C   . ASP A 0 520 . -75.923 -11.194 71.414  1.00 42.25 520 A 1 
ATOM 4063 C CB  . ASP A 0 520 . -75.945 -8.705  71.114  1.00 42.25 520 A 1 
ATOM 4064 O O   . ASP A 0 520 . -77.012 -11.514 70.931  1.00 42.25 520 A 1 
ATOM 4065 C CG  . ASP A 0 520 . -75.226 -7.444  70.643  1.00 42.25 520 A 1 
ATOM 4066 O OD1 . ASP A 0 520 . -73.989 -7.398  70.810  1.00 42.25 520 A 1 
ATOM 4067 O OD2 . ASP A 0 520 . -75.943 -6.566  70.120  1.00 42.25 520 A 1 
ATOM 4068 N N   . VAL A 0 521 . -75.417 -11.841 72.470  1.00 38.73 521 A 1 
ATOM 4069 C CA  . VAL A 0 521 . -76.129 -12.911 73.197  1.00 38.73 521 A 1 
ATOM 4070 C C   . VAL A 0 521 . -76.269 -12.530 74.672  1.00 38.73 521 A 1 
ATOM 4071 C CB  . VAL A 0 521 . -75.518 -14.307 72.961  1.00 38.73 521 A 1 
ATOM 4072 O O   . VAL A 0 521 . -75.630 -13.078 75.570  1.00 38.73 521 A 1 
ATOM 4073 C CG1 . VAL A 0 521 . -76.412 -15.405 73.564  1.00 38.73 521 A 1 
ATOM 4074 C CG2 . VAL A 0 521 . -75.394 -14.626 71.463  1.00 38.73 521 A 1 
ATOM 4075 N N   . TYR A 0 522 . -77.128 -11.544 74.920  1.00 33.73 522 A 1 
ATOM 4076 C CA  . TYR A 0 522 . -77.398 -11.011 76.253  1.00 33.73 522 A 1 
ATOM 4077 C C   . TYR A 0 522 . -78.244 -11.980 77.109  1.00 33.73 522 A 1 
ATOM 4078 C CB  . TYR A 0 522 . -78.077 -9.644  76.080  1.00 33.73 522 A 1 
ATOM 4079 O O   . TYR A 0 522 . -79.307 -12.431 76.684  1.00 33.73 522 A 1 
ATOM 4080 C CG  . TYR A 0 522 . -78.134 -8.795  77.334  1.00 33.73 522 A 1 
ATOM 4081 C CD1 . TYR A 0 522 . -79.270 -8.828  78.167  1.00 33.73 522 A 1 
ATOM 4082 C CD2 . TYR A 0 522 . -77.059 -7.939  77.643  1.00 33.73 522 A 1 
ATOM 4083 C CE1 . TYR A 0 522 . -79.334 -7.996  79.302  1.00 33.73 522 A 1 
ATOM 4084 C CE2 . TYR A 0 522 . -77.119 -7.106  78.775  1.00 33.73 522 A 1 
ATOM 4085 O OH  . TYR A 0 522 . -78.330 -6.317  80.691  1.00 33.73 522 A 1 
ATOM 4086 C CZ  . TYR A 0 522 . -78.261 -7.129  79.604  1.00 33.73 522 A 1 
ATOM 4087 N N   . GLY A 0 523 . -77.818 -12.250 78.352  1.00 33.55 523 A 1 
ATOM 4088 C CA  . GLY A 0 523 . -78.684 -12.819 79.404  1.00 33.55 523 A 1 
ATOM 4089 C C   . GLY A 0 523 . -78.533 -14.309 79.767  1.00 33.55 523 A 1 
ATOM 4090 O O   . GLY A 0 523 . -79.330 -14.813 80.560  1.00 33.55 523 A 1 
ATOM 4091 N N   . ALA A 0 524 . -77.533 -15.032 79.254  1.00 31.37 524 A 1 
ATOM 4092 C CA  . ALA A 0 524 . -77.346 -16.461 79.549  1.00 31.37 524 A 1 
ATOM 4093 C C   . ALA A 0 524 . -76.719 -16.725 80.941  1.00 31.37 524 A 1 
ATOM 4094 C CB  . ALA A 0 524 . -76.541 -17.090 78.404  1.00 31.37 524 A 1 
ATOM 4095 O O   . ALA A 0 524 . -75.504 -16.868 81.071  1.00 31.37 524 A 1 
ATOM 4096 N N   . SER A 0 525 . -77.542 -16.835 81.993  1.00 32.85 525 A 1 
ATOM 4097 C CA  . SER A 0 525 . -77.085 -17.197 83.348  1.00 32.85 525 A 1 
ATOM 4098 C C   . SER A 0 525 . -77.708 -18.494 83.889  1.00 32.85 525 A 1 
ATOM 4099 C CB  . SER A 0 525 . -77.244 -16.023 84.326  1.00 32.85 525 A 1 
ATOM 4100 O O   . SER A 0 525 . -78.856 -18.824 83.607  1.00 32.85 525 A 1 
ATOM 4101 O OG  . SER A 0 525 . -78.588 -15.831 84.715  1.00 32.85 525 A 1 
ATOM 4102 N N   . SER A 0 526 . -76.937 -19.192 84.732  1.00 31.33 526 A 1 
ATOM 4103 C CA  . SER A 0 526 . -77.262 -20.421 85.483  1.00 31.33 526 A 1 
ATOM 4104 C C   . SER A 0 526 . -77.375 -21.762 84.714  1.00 31.33 526 A 1 
ATOM 4105 C CB  . SER A 0 526 . -78.415 -20.196 86.477  1.00 31.33 526 A 1 
ATOM 4106 O O   . SER A 0 526 . -78.332 -22.044 84.011  1.00 31.33 526 A 1 
ATOM 4107 O OG  . SER A 0 526 . -79.676 -20.067 85.865  1.00 31.33 526 A 1 
ATOM 4108 N N   . TYR A 0 527 . -76.381 -22.624 84.975  1.00 29.49 527 A 1 
ATOM 4109 C CA  . TYR A 0 527 . -76.445 -24.092 85.110  1.00 29.49 527 A 1 
ATOM 4110 C C   . TYR A 0 527 . -77.331 -24.939 84.169  1.00 29.49 527 A 1 
ATOM 4111 C CB  . TYR A 0 527 . -76.809 -24.421 86.569  1.00 29.49 527 A 1 
ATOM 4112 O O   . TYR A 0 527 . -78.526 -25.101 84.398  1.00 29.49 527 A 1 
ATOM 4113 C CG  . TYR A 0 527 . -75.725 -24.083 87.571  1.00 29.49 527 A 1 
ATOM 4114 C CD1 . TYR A 0 527 . -74.736 -25.040 87.867  1.00 29.49 527 A 1 
ATOM 4115 C CD2 . TYR A 0 527 . -75.704 -22.827 88.208  1.00 29.49 527 A 1 
ATOM 4116 C CE1 . TYR A 0 527 . -73.724 -24.742 88.798  1.00 29.49 527 A 1 
ATOM 4117 C CE2 . TYR A 0 527 . -74.685 -22.519 89.129  1.00 29.49 527 A 1 
ATOM 4118 O OH  . TYR A 0 527 . -72.713 -23.202 90.324  1.00 29.49 527 A 1 
ATOM 4119 C CZ  . TYR A 0 527 . -73.694 -23.481 89.427  1.00 29.49 527 A 1 
ATOM 4120 N N   . GLY A 0 528 . -76.676 -25.714 83.294  1.00 32.36 528 A 1 
ATOM 4121 C CA  . GLY A 0 528 . -77.220 -26.976 82.765  1.00 32.36 528 A 1 
ATOM 4122 C C   . GLY A 0 528 . -77.027 -27.149 81.262  1.00 32.36 528 A 1 
ATOM 4123 O O   . GLY A 0 528 . -77.796 -26.621 80.469  1.00 32.36 528 A 1 
ATOM 4124 N N   . ALA A 0 529 . -76.017 -27.917 80.853  1.00 29.26 529 A 1 
ATOM 4125 C CA  . ALA A 0 529 . -75.762 -28.169 79.438  1.00 29.26 529 A 1 
ATOM 4126 C C   . ALA A 0 529 . -76.794 -29.128 78.820  1.00 29.26 529 A 1 
ATOM 4127 C CB  . ALA A 0 529 . -74.343 -28.738 79.292  1.00 29.26 529 A 1 
ATOM 4128 O O   . ALA A 0 529 . -76.985 -30.228 79.343  1.00 29.26 529 A 1 
ATOM 4129 N N   . ASN A 0 530 . -77.320 -28.791 77.635  1.00 29.29 530 A 1 
ATOM 4130 C CA  . ASN A 0 530 . -77.100 -29.649 76.465  1.00 29.29 530 A 1 
ATOM 4131 C C   . ASN A 0 530 . -77.414 -28.989 75.108  1.00 29.29 530 A 1 
ATOM 4132 C CB  . ASN A 0 530 . -77.871 -30.984 76.579  1.00 29.29 530 A 1 
ATOM 4133 O O   . ASN A 0 530 . -78.240 -28.091 75.039  1.00 29.29 530 A 1 
ATOM 4134 C CG  . ASN A 0 530 . -76.931 -32.169 76.455  1.00 29.29 530 A 1 
ATOM 4135 N ND2 . ASN A 0 530 . -77.236 -33.273 77.093  1.00 29.29 530 A 1 
ATOM 4136 O OD1 . ASN A 0 530 . -75.915 -32.129 75.778  1.00 29.29 530 A 1 
ATOM 4137 N N   . ALA A 0 531 . -76.746 -29.519 74.073  1.00 27.72 531 A 1 
ATOM 4138 C CA  . ALA A 0 531 . -77.168 -29.756 72.679  1.00 27.72 531 A 1 
ATOM 4139 C C   . ALA A 0 531 . -78.252 -28.865 72.002  1.00 27.72 531 A 1 
ATOM 4140 C CB  . ALA A 0 531 . -77.596 -31.230 72.637  1.00 27.72 531 A 1 
ATOM 4141 O O   . ALA A 0 531 . -79.328 -28.650 72.542  1.00 27.72 531 A 1 
ATOM 4142 N N   . SER A 0 532 . -78.114 -28.472 70.728  1.00 38.83 532 A 1 
ATOM 4143 C CA  . SER A 0 532 . -77.059 -28.766 69.733  1.00 38.83 532 A 1 
ATOM 4144 C C   . SER A 0 532 . -77.202 -27.871 68.493  1.00 38.83 532 A 1 
ATOM 4145 C CB  . SER A 0 532 . -77.143 -30.220 69.231  1.00 38.83 532 A 1 
ATOM 4146 O O   . SER A 0 532 . -78.313 -27.483 68.145  1.00 38.83 532 A 1 
ATOM 4147 O OG  . SER A 0 532 . -78.480 -30.642 69.039  1.00 38.83 532 A 1 
ATOM 4148 N N   . ALA A 0 533 . -76.098 -27.609 67.787  1.00 30.90 533 A 1 
ATOM 4149 C CA  . ALA A 0 533 . -76.108 -26.909 66.498  1.00 30.90 533 A 1 
ATOM 4150 C C   . ALA A 0 533 . -76.776 -27.736 65.378  1.00 30.90 533 A 1 
ATOM 4151 C CB  . ALA A 0 533 . -74.657 -26.570 66.130  1.00 30.90 533 A 1 
ATOM 4152 O O   . ALA A 0 533 . -76.659 -28.963 65.371  1.00 30.90 533 A 1 
ATOM 4153 N N   . GLY A 0 534 . -77.406 -27.069 64.400  1.00 30.15 534 A 1 
ATOM 4154 C CA  . GLY A 0 534 . -77.926 -27.748 63.207  1.00 30.15 534 A 1 
ATOM 4155 C C   . GLY A 0 534 . -78.922 -26.968 62.342  1.00 30.15 534 A 1 
ATOM 4156 O O   . GLY A 0 534 . -80.081 -27.353 62.309  1.00 30.15 534 A 1 
ATOM 4157 N N   . ASP A 0 535 . -78.465 -25.934 61.622  1.00 30.67 535 A 1 
ATOM 4158 C CA  . ASP A 0 535 . -79.050 -25.467 60.343  1.00 30.67 535 A 1 
ATOM 4159 C C   . ASP A 0 535 . -78.127 -24.392 59.713  1.00 30.67 535 A 1 
ATOM 4160 C CB  . ASP A 0 535 . -80.472 -24.872 60.546  1.00 30.67 535 A 1 
ATOM 4161 O O   . ASP A 0 535 . -77.623 -23.533 60.430  1.00 30.67 535 A 1 
ATOM 4162 C CG  . ASP A 0 535 . -81.591 -25.580 59.758  1.00 30.67 535 A 1 
ATOM 4163 O OD1 . ASP A 0 535 . -81.374 -26.710 59.260  1.00 30.67 535 A 1 
ATOM 4164 O OD2 . ASP A 0 535 . -82.664 -24.953 59.607  1.00 30.67 535 A 1 
ATOM 4165 N N   . ALA A 0 536 . -77.832 -24.340 58.409  1.00 38.71 536 A 1 
ATOM 4166 C CA  . ALA A 0 536 . -77.806 -25.399 57.394  1.00 38.71 536 A 1 
ATOM 4167 C C   . ALA A 0 536 . -76.831 -25.010 56.258  1.00 38.71 536 A 1 
ATOM 4168 C CB  . ALA A 0 536 . -79.202 -25.614 56.797  1.00 38.71 536 A 1 
ATOM 4169 O O   . ALA A 0 536 . -76.925 -23.921 55.694  1.00 38.71 536 A 1 
ATOM 4170 N N   . VAL A 0 537 . -75.931 -25.915 55.857  1.00 33.73 537 A 1 
ATOM 4171 C CA  . VAL A 0 537 . -75.078 -25.728 54.666  1.00 33.73 537 A 1 
ATOM 4172 C C   . VAL A 0 537 . -75.745 -26.376 53.451  1.00 33.73 537 A 1 
ATOM 4173 C CB  . VAL A 0 537 . -73.658 -26.308 54.884  1.00 33.73 537 A 1 
ATOM 4174 O O   . VAL A 0 537 . -75.672 -27.594 53.322  1.00 33.73 537 A 1 
ATOM 4175 C CG1 . VAL A 0 537 . -72.789 -26.234 53.617  1.00 33.73 537 A 1 
ATOM 4176 C CG2 . VAL A 0 537 . -72.914 -25.543 55.985  1.00 33.73 537 A 1 
ATOM 4177 N N   . ALA A 0 538 . -76.350 -25.581 52.553  1.00 31.35 538 A 1 
ATOM 4178 C CA  . ALA A 0 538 . -76.485 -25.898 51.116  1.00 31.35 538 A 1 
ATOM 4179 C C   . ALA A 0 538 . -77.226 -24.820 50.290  1.00 31.35 538 A 1 
ATOM 4180 C CB  . ALA A 0 538 . -77.243 -27.227 50.901  1.00 31.35 538 A 1 
ATOM 4181 O O   . ALA A 0 538 . -78.456 -24.758 50.324  1.00 31.35 538 A 1 
ATOM 4182 N N   . LYS A 0 539 . -76.509 -24.109 49.401  1.00 36.94 539 A 1 
ATOM 4183 C CA  . LYS A 0 539 . -76.862 -24.008 47.963  1.00 36.94 539 A 1 
ATOM 4184 C C   . LYS A 0 539 . -75.810 -23.258 47.140  1.00 36.94 539 A 1 
ATOM 4185 C CB  . LYS A 0 539 . -78.239 -23.343 47.724  1.00 36.94 539 A 1 
ATOM 4186 O O   . LYS A 0 539 . -75.342 -22.202 47.542  1.00 36.94 539 A 1 
ATOM 4187 C CG  . LYS A 0 539 . -79.232 -24.399 47.214  1.00 36.94 539 A 1 
ATOM 4188 C CD  . LYS A 0 539 . -80.661 -23.856 47.162  1.00 36.94 539 A 1 
ATOM 4189 C CE  . LYS A 0 539 . -81.603 -24.963 46.678  1.00 36.94 539 A 1 
ATOM 4190 N NZ  . LYS A 0 539 . -83.018 -24.532 46.765  1.00 36.94 539 A 1 
ATOM 4191 N N   . ALA A 0 540 . -75.524 -23.777 45.948  1.00 35.35 540 A 1 
ATOM 4192 C CA  . ALA A 0 540 . -74.796 -23.078 44.889  1.00 35.35 540 A 1 
ATOM 4193 C C   . ALA A 0 540 . -75.758 -22.720 43.743  1.00 35.35 540 A 1 
ATOM 4194 C CB  . ALA A 0 540 . -73.657 -23.984 44.402  1.00 35.35 540 A 1 
ATOM 4195 O O   . ALA A 0 540 . -76.574 -23.562 43.379  1.00 35.35 540 A 1 
ATOM 4196 N N   . TYR A 0 541 . -75.662 -21.497 43.209  1.00 33.15 541 A 1 
ATOM 4197 C CA  . TYR A 0 541 . -76.219 -20.952 41.946  1.00 33.15 541 A 1 
ATOM 4198 C C   . TYR A 0 541 . -75.827 -19.448 41.917  1.00 33.15 541 A 1 
ATOM 4199 C CB  . TYR A 0 541 . -77.765 -21.080 41.892  1.00 33.15 541 A 1 
ATOM 4200 O O   . TYR A 0 541 . -75.809 -18.835 42.977  1.00 33.15 541 A 1 
ATOM 4201 C CG  . TYR A 0 541 . -78.319 -22.045 40.846  1.00 33.15 541 A 1 
ATOM 4202 C CD1 . TYR A 0 541 . -78.516 -21.607 39.520  1.00 33.15 541 A 1 
ATOM 4203 C CD2 . TYR A 0 541 . -78.692 -23.362 41.195  1.00 33.15 541 A 1 
ATOM 4204 C CE1 . TYR A 0 541 . -79.047 -22.484 38.552  1.00 33.15 541 A 1 
ATOM 4205 C CE2 . TYR A 0 541 . -79.199 -24.250 40.227  1.00 33.15 541 A 1 
ATOM 4206 O OH  . TYR A 0 541 . -79.879 -24.657 37.962  1.00 33.15 541 A 1 
ATOM 4207 C CZ  . TYR A 0 541 . -79.378 -23.810 38.900  1.00 33.15 541 A 1 
ATOM 4208 N N   . GLY A 0 542 . -75.520 -18.762 40.808  1.00 32.27 542 A 1 
ATOM 4209 C CA  . GLY A 0 542 . -75.319 -19.201 39.421  1.00 32.27 542 A 1 
ATOM 4210 C C   . GLY A 0 542 . -75.734 -18.125 38.391  1.00 32.27 542 A 1 
ATOM 4211 O O   . GLY A 0 542 . -76.924 -17.972 38.137  1.00 32.27 542 A 1 
ATOM 4212 N N   . GLY A 0 543 . -74.768 -17.442 37.752  1.00 33.43 543 A 1 
ATOM 4213 C CA  . GLY A 0 543 . -74.978 -16.426 36.690  1.00 33.43 543 A 1 
ATOM 4214 C C   . GLY A 0 543 . -75.002 -14.966 37.191  1.00 33.43 543 A 1 
ATOM 4215 O O   . GLY A 0 543 . -75.276 -14.733 38.360  1.00 33.43 543 A 1 
ATOM 4216 N N   . SER A 0 544 . -74.734 -13.929 36.381  1.00 36.45 544 A 1 
ATOM 4217 C CA  . SER A 0 544 . -74.377 -13.829 34.939  1.00 36.45 544 A 1 
ATOM 4218 C C   . SER A 0 544 . -73.577 -12.508 34.698  1.00 36.45 544 A 1 
ATOM 4219 C CB  . SER A 0 544 . -75.670 -13.924 34.117  1.00 36.45 544 A 1 
ATOM 4220 O O   . SER A 0 544 . -73.439 -11.755 35.654  1.00 36.45 544 A 1 
ATOM 4221 O OG  . SER A 0 544 . -76.544 -12.833 34.344  1.00 36.45 544 A 1 
ATOM 4222 N N   . LYS A 0 545 . -73.024 -12.113 33.529  1.00 40.02 545 A 1 
ATOM 4223 C CA  . LYS A 0 545 . -73.472 -12.246 32.118  1.00 40.02 545 A 1 
ATOM 4224 C C   . LYS A 0 545 . -72.393 -11.716 31.127  1.00 40.02 545 A 1 
ATOM 4225 C CB  . LYS A 0 545 . -74.699 -11.306 31.986  1.00 40.02 545 A 1 
ATOM 4226 O O   . LYS A 0 545 . -71.646 -10.835 31.525  1.00 40.02 545 A 1 
ATOM 4227 C CG  . LYS A 0 545 . -75.854 -11.808 31.108  1.00 40.02 545 A 1 
ATOM 4228 C CD  . LYS A 0 545 . -77.067 -10.891 31.334  1.00 40.02 545 A 1 
ATOM 4229 C CE  . LYS A 0 545 . -78.366 -11.530 30.842  1.00 40.02 545 A 1 
ATOM 4230 N NZ  . LYS A 0 545 . -79.536 -10.708 31.242  1.00 40.02 545 A 1 
ATOM 4231 N N   . THR A 0 546 . -72.465 -12.106 29.835  1.00 36.43 546 A 1 
ATOM 4232 C CA  . THR A 0 546 . -71.906 -11.374 28.645  1.00 36.43 546 A 1 
ATOM 4233 C C   . THR A 0 546 . -70.364 -11.429 28.451  1.00 36.43 546 A 1 
ATOM 4234 C CB  . THR A 0 546 . -72.409 -9.913  28.710  1.00 36.43 546 A 1 
ATOM 4235 O O   . THR A 0 546 . -69.650 -11.248 29.422  1.00 36.43 546 A 1 
ATOM 4236 C CG2 . THR A 0 546 . -72.233 -9.127  27.427  1.00 36.43 546 A 1 
ATOM 4237 O OG1 . THR A 0 546 . -73.802 -9.864  28.963  1.00 36.43 546 A 1 
ATOM 4238 N N   . TYR A 0 547 . -69.727 -11.661 27.280  1.00 36.54 547 A 1 
ATOM 4239 C CA  . TYR A 0 547 . -70.086 -11.920 25.854  1.00 36.54 547 A 1 
ATOM 4240 C C   . TYR A 0 547 . -69.096 -12.997 25.286  1.00 36.54 547 A 1 
ATOM 4241 C CB  . TYR A 0 547 . -69.899 -10.602 25.047  1.00 36.54 547 A 1 
ATOM 4242 O O   . TYR A 0 547 . -67.969 -13.026 25.766  1.00 36.54 547 A 1 
ATOM 4243 C CG  . TYR A 0 547 . -70.940 -10.277 23.981  1.00 36.54 547 A 1 
ATOM 4244 C CD1 . TYR A 0 547 . -71.041 -11.063 22.816  1.00 36.54 547 A 1 
ATOM 4245 C CD2 . TYR A 0 547 . -71.759 -9.135  24.112  1.00 36.54 547 A 1 
ATOM 4246 C CE1 . TYR A 0 547 . -72.005 -10.756 21.835  1.00 36.54 547 A 1 
ATOM 4247 C CE2 . TYR A 0 547 . -72.731 -8.829  23.141  1.00 36.54 547 A 1 
ATOM 4248 O OH  . TYR A 0 547 . -73.793 -9.364  21.055  1.00 36.54 547 A 1 
ATOM 4249 C CZ  . TYR A 0 547 . -72.862 -9.649  22.002  1.00 36.54 547 A 1 
ATOM 4250 N N   . GLY A 0 548 . -69.423 -13.867 24.294  1.00 44.34 548 A 1 
ATOM 4251 C CA  . GLY A 0 548 . -68.422 -14.888 23.839  1.00 44.34 548 A 1 
ATOM 4252 C C   . GLY A 0 548 . -68.610 -15.776 22.572  1.00 44.34 548 A 1 
ATOM 4253 O O   . GLY A 0 548 . -67.620 -16.019 21.899  1.00 44.34 548 A 1 
ATOM 4254 N N   . LYS A 0 549 . -69.834 -16.197 22.185  1.00 38.31 549 A 1 
ATOM 4255 C CA  . LYS A 0 549 . -70.215 -16.821 20.868  1.00 38.31 549 A 1 
ATOM 4256 C C   . LYS A 0 549 . -69.789 -18.295 20.505  1.00 38.31 549 A 1 
ATOM 4257 C CB  . LYS A 0 549 . -69.777 -15.841 19.749  1.00 38.31 549 A 1 
ATOM 4258 O O   . LYS A 0 549 . -68.616 -18.620 20.441  1.00 38.31 549 A 1 
ATOM 4259 C CG  . LYS A 0 549 . -70.634 -15.904 18.478  1.00 38.31 549 A 1 
ATOM 4260 C CD  . LYS A 0 549 . -69.876 -15.331 17.272  1.00 38.31 549 A 1 
ATOM 4261 C CE  . LYS A 0 549 . -70.683 -15.532 15.985  1.00 38.31 549 A 1 
ATOM 4262 N NZ  . LYS A 0 549 . -69.911 -15.089 14.797  1.00 38.31 549 A 1 
ATOM 4263 N N   . THR A 0 550 . -70.782 -19.117 20.081  1.00 37.64 550 A 1 
ATOM 4264 C CA  . THR A 0 550 . -70.742 -20.343 19.193  1.00 37.64 550 A 1 
ATOM 4265 C C   . THR A 0 550 . -69.898 -21.592 19.592  1.00 37.64 550 A 1 
ATOM 4266 C CB  . THR A 0 550 . -70.442 -19.951 17.725  1.00 37.64 550 A 1 
ATOM 4267 O O   . THR A 0 550 . -68.681 -21.535 19.531  1.00 37.64 550 A 1 
ATOM 4268 C CG2 . THR A 0 550 . -71.688 -19.399 17.019  1.00 37.64 550 A 1 
ATOM 4269 O OG1 . THR A 0 550 . -69.454 -18.949 17.616  1.00 37.64 550 A 1 
ATOM 4270 N N   . THR A 0 551 . -70.463 -22.725 20.080  1.00 36.91 551 A 1 
ATOM 4271 C CA  . THR A 0 551 . -71.074 -23.916 19.372  1.00 36.91 551 A 1 
ATOM 4272 C C   . THR A 0 551 . -70.104 -24.781 18.532  1.00 36.91 551 A 1 
ATOM 4273 C CB  . THR A 0 551 . -72.277 -23.571 18.475  1.00 36.91 551 A 1 
ATOM 4274 O O   . THR A 0 551 . -69.488 -24.219 17.636  1.00 36.91 551 A 1 
ATOM 4275 C CG2 . THR A 0 551 . -73.498 -23.062 19.237  1.00 36.91 551 A 1 
ATOM 4276 O OG1 . THR A 0 551 . -71.923 -22.640 17.488  1.00 36.91 551 A 1 
ATOM 4277 N N   . HIS A 0 552 . -69.947 -26.120 18.646  1.00 38.12 552 A 1 
ATOM 4278 C CA  . HIS A 0 552 . -70.578 -27.260 19.387  1.00 38.12 552 A 1 
ATOM 4279 C C   . HIS A 0 552 . -69.475 -28.317 19.753  1.00 38.12 552 A 1 
ATOM 4280 C CB  . HIS A 0 552 . -71.583 -27.961 18.446  1.00 38.12 552 A 1 
ATOM 4281 O O   . HIS A 0 552 . -68.337 -28.116 19.349  1.00 38.12 552 A 1 
ATOM 4282 C CG  . HIS A 0 552 . -72.765 -27.151 17.981  1.00 38.12 552 A 1 
ATOM 4283 C CD2 . HIS A 0 552 . -72.956 -26.656 16.717  1.00 38.12 552 A 1 
ATOM 4284 N ND1 . HIS A 0 552 . -73.922 -26.906 18.690  1.00 38.12 552 A 1 
ATOM 4285 C CE1 . HIS A 0 552 . -74.779 -26.266 17.876  1.00 38.12 552 A 1 
ATOM 4286 N NE2 . HIS A 0 552 . -74.229 -26.079 16.670  1.00 38.12 552 A 1 
ATOM 4287 N N   . GLY A 0 553 . -69.650 -29.469 20.438  1.00 39.44 553 A 1 
ATOM 4288 C CA  . GLY A 0 553 . -70.781 -30.124 21.142  1.00 39.44 553 A 1 
ATOM 4289 C C   . GLY A 0 553 . -71.025 -31.608 20.731  1.00 39.44 553 A 1 
ATOM 4290 O O   . GLY A 0 553 . -71.368 -31.846 19.579  1.00 39.44 553 A 1 
ATOM 4291 N N   . GLY A 0 554 . -70.912 -32.599 21.646  1.00 38.68 554 A 1 
ATOM 4292 C CA  . GLY A 0 554 . -71.153 -34.044 21.378  1.00 38.68 554 A 1 
ATOM 4293 C C   . GLY A 0 554 . -71.112 -34.988 22.616  1.00 38.68 554 A 1 
ATOM 4294 O O   . GLY A 0 554 . -70.529 -34.636 23.635  1.00 38.68 554 A 1 
ATOM 4295 N N   . TYR A 0 555 . -71.764 -36.163 22.530  1.00 37.53 555 A 1 
ATOM 4296 C CA  . TYR A 0 555 . -71.985 -37.208 23.576  1.00 37.53 555 A 1 
ATOM 4297 C C   . TYR A 0 555 . -70.716 -38.053 23.912  1.00 37.53 555 A 1 
ATOM 4298 C CB  . TYR A 0 555 . -73.080 -38.159 23.036  1.00 37.53 555 A 1 
ATOM 4299 O O   . TYR A 0 555 . -69.815 -38.088 23.083  1.00 37.53 555 A 1 
ATOM 4300 C CG  . TYR A 0 555 . -74.367 -37.520 22.514  1.00 37.53 555 A 1 
ATOM 4301 C CD1 . TYR A 0 555 . -75.511 -37.472 23.335  1.00 37.53 555 A 1 
ATOM 4302 C CD2 . TYR A 0 555 . -74.441 -37.018 21.195  1.00 37.53 555 A 1 
ATOM 4303 C CE1 . TYR A 0 555 . -76.710 -36.904 22.858  1.00 37.53 555 A 1 
ATOM 4304 C CE2 . TYR A 0 555 . -75.630 -36.429 20.722  1.00 37.53 555 A 1 
ATOM 4305 O OH  . TYR A 0 555 . -77.916 -35.805 21.093  1.00 37.53 555 A 1 
ATOM 4306 C CZ  . TYR A 0 555 . -76.768 -36.369 21.553  1.00 37.53 555 A 1 
ATOM 4307 N N   . GLY A 0 556 . -70.548 -38.827 25.011  1.00 40.08 556 A 1 
ATOM 4308 C CA  . GLY A 0 556 . -71.333 -39.123 26.243  1.00 40.08 556 A 1 
ATOM 4309 C C   . GLY A 0 556 . -71.284 -40.630 26.665  1.00 40.08 556 A 1 
ATOM 4310 O O   . GLY A 0 556 . -71.347 -41.451 25.761  1.00 40.08 556 A 1 
ATOM 4311 N N   . SER A 0 557 . -71.178 -41.014 27.970  1.00 37.54 557 A 1 
ATOM 4312 C CA  . SER A 0 557 . -71.537 -42.356 28.579  1.00 37.54 557 A 1 
ATOM 4313 C C   . SER A 0 557 . -71.013 -42.597 30.039  1.00 37.54 557 A 1 
ATOM 4314 C CB  . SER A 0 557 . -70.976 -43.540 27.766  1.00 37.54 557 A 1 
ATOM 4315 O O   . SER A 0 557 . -69.844 -42.304 30.288  1.00 37.54 557 A 1 
ATOM 4316 O OG  . SER A 0 557 . -71.416 -44.766 28.318  1.00 37.54 557 A 1 
ATOM 4317 N N   . PRO A 0 558 . -71.808 -43.162 30.994  1.00 46.00 558 A 1 
ATOM 4318 C CA  . PRO A 0 558 . -71.334 -43.679 32.313  1.00 46.00 558 A 1 
ATOM 4319 C C   . PRO A 0 558 . -71.922 -45.058 32.783  1.00 46.00 558 A 1 
ATOM 4320 C CB  . PRO A 0 558 . -71.818 -42.587 33.266  1.00 46.00 558 A 1 
ATOM 4321 O O   . PRO A 0 558 . -73.028 -45.408 32.380  1.00 46.00 558 A 1 
ATOM 4322 C CG  . PRO A 0 558 . -73.208 -42.249 32.704  1.00 46.00 558 A 1 
ATOM 4323 C CD  . PRO A 0 558 . -73.144 -42.622 31.214  1.00 46.00 558 A 1 
ATOM 4324 N N   . HIS A 0 559 . -71.269 -45.824 33.695  1.00 40.67 559 A 1 
ATOM 4325 C CA  . HIS A 0 559 . -71.804 -47.118 34.232  1.00 40.67 559 A 1 
ATOM 4326 C C   . HIS A 0 559 . -71.188 -47.664 35.572  1.00 40.67 559 A 1 
ATOM 4327 C CB  . HIS A 0 559 . -71.625 -48.205 33.138  1.00 40.67 559 A 1 
ATOM 4328 O O   . HIS A 0 559 . -69.974 -47.802 35.659  1.00 40.67 559 A 1 
ATOM 4329 C CG  . HIS A 0 559 . -72.914 -48.769 32.589  1.00 40.67 559 A 1 
ATOM 4330 C CD2 . HIS A 0 559 . -73.625 -48.299 31.516  1.00 40.67 559 A 1 
ATOM 4331 N ND1 . HIS A 0 559 . -73.555 -49.908 33.027  1.00 40.67 559 A 1 
ATOM 4332 C CE1 . HIS A 0 559 . -74.626 -50.111 32.241  1.00 40.67 559 A 1 
ATOM 4333 N NE2 . HIS A 0 559 . -74.713 -49.155 31.308  1.00 40.67 559 A 1 
ATOM 4334 N N   . GLY A 0 560 . -72.022 -48.123 36.540  1.00 40.63 560 A 1 
ATOM 4335 C CA  . GLY A 0 560 . -71.717 -49.118 37.627  1.00 40.63 560 A 1 
ATOM 4336 C C   . GLY A 0 560 . -70.889 -48.695 38.881  1.00 40.63 560 A 1 
ATOM 4337 O O   . GLY A 0 560 . -70.247 -47.656 38.849  1.00 40.63 560 A 1 
ATOM 4338 N N   . ALA A 0 561 . -70.816 -49.428 40.025  1.00 39.33 561 A 1 
ATOM 4339 C CA  . ALA A 0 561 . -71.566 -50.615 40.525  1.00 39.33 561 A 1 
ATOM 4340 C C   . ALA A 0 561 . -71.328 -51.011 42.046  1.00 39.33 561 A 1 
ATOM 4341 C CB  . ALA A 0 561 . -71.188 -51.809 39.631  1.00 39.33 561 A 1 
ATOM 4342 O O   . ALA A 0 561 . -70.390 -51.729 42.364  1.00 39.33 561 A 1 
ATOM 4343 N N   . TYR A 0 562 . -72.214 -50.583 42.970  1.00 37.47 562 A 1 
ATOM 4344 C CA  . TYR A 0 562 . -72.752 -51.202 44.238  1.00 37.47 562 A 1 
ATOM 4345 C C   . TYR A 0 562 . -72.028 -52.227 45.200  1.00 37.47 562 A 1 
ATOM 4346 C CB  . TYR A 0 562 . -74.154 -51.772 43.903  1.00 37.47 562 A 1 
ATOM 4347 O O   . TYR A 0 562 . -71.789 -53.372 44.829  1.00 37.47 562 A 1 
ATOM 4348 C CG  . TYR A 0 562 . -74.357 -52.264 42.472  1.00 37.47 562 A 1 
ATOM 4349 C CD1 . TYR A 0 562 . -75.080 -51.466 41.561  1.00 37.47 562 A 1 
ATOM 4350 C CD2 . TYR A 0 562 . -73.772 -53.469 42.032  1.00 37.47 562 A 1 
ATOM 4351 C CE1 . TYR A 0 562 . -75.197 -51.856 40.213  1.00 37.47 562 A 1 
ATOM 4352 C CE2 . TYR A 0 562 . -73.903 -53.872 40.687  1.00 37.47 562 A 1 
ATOM 4353 O OH  . TYR A 0 562 . -74.686 -53.398 38.460  1.00 37.47 562 A 1 
ATOM 4354 C CZ  . TYR A 0 562 . -74.602 -53.055 39.771  1.00 37.47 562 A 1 
ATOM 4355 N N   . GLY A 0 563 . -72.039 -51.923 46.531  1.00 41.09 563 A 1 
ATOM 4356 C CA  . GLY A 0 563 . -72.365 -52.844 47.681  1.00 41.09 563 A 1 
ATOM 4357 C C   . GLY A 0 563 . -71.287 -53.141 48.778  1.00 41.09 563 A 1 
ATOM 4358 O O   . GLY A 0 563 . -70.119 -52.906 48.514  1.00 41.09 563 A 1 
ATOM 4359 N N   . LYS A 0 564 . -71.540 -53.702 50.000  1.00 40.91 564 A 1 
ATOM 4360 C CA  . LYS A 0 564 . -72.688 -53.729 50.980  1.00 40.91 564 A 1 
ATOM 4361 C C   . LYS A 0 564 . -72.292 -54.455 52.333  1.00 40.91 564 A 1 
ATOM 4362 C CB  . LYS A 0 564 . -73.903 -54.442 50.341  1.00 40.91 564 A 1 
ATOM 4363 O O   . LYS A 0 564 . -71.390 -55.277 52.294  1.00 40.91 564 A 1 
ATOM 4364 C CG  . LYS A 0 564 . -75.246 -54.125 51.025  1.00 40.91 564 A 1 
ATOM 4365 C CD  . LYS A 0 564 . -76.399 -54.863 50.334  1.00 40.91 564 A 1 
ATOM 4366 C CE  . LYS A 0 564 . -77.735 -54.515 50.999  1.00 40.91 564 A 1 
ATOM 4367 N NZ  . LYS A 0 564 . -78.840 -55.326 50.431  1.00 40.91 564 A 1 
ATOM 4368 N N   . HIS A 0 565 . -73.042 -54.267 53.454  1.00 38.80 565 A 1 
ATOM 4369 C CA  . HIS A 0 565 . -73.007 -54.950 54.809  1.00 38.80 565 A 1 
ATOM 4370 C C   . HIS A 0 565 . -71.933 -54.516 55.859  1.00 38.80 565 A 1 
ATOM 4371 C CB  . HIS A 0 565 . -73.000 -56.492 54.685  1.00 38.80 565 A 1 
ATOM 4372 O O   . HIS A 0 565 . -70.852 -54.112 55.461  1.00 38.80 565 A 1 
ATOM 4373 C CG  . HIS A 0 565 . -74.226 -57.090 54.046  1.00 38.80 565 A 1 
ATOM 4374 C CD2 . HIS A 0 565 . -74.456 -57.261 52.709  1.00 38.80 565 A 1 
ATOM 4375 N ND1 . HIS A 0 565 . -75.299 -57.634 54.713  1.00 38.80 565 A 1 
ATOM 4376 C CE1 . HIS A 0 565 . -76.168 -58.093 53.798  1.00 38.80 565 A 1 
ATOM 4377 N NE2 . HIS A 0 565 . -75.723 -57.842 52.556  1.00 38.80 565 A 1 
ATOM 4378 N N   . GLY A 0 566 . -72.124 -54.600 57.204  1.00 41.54 566 A 1 
ATOM 4379 C CA  . GLY A 0 566 . -73.361 -54.678 58.041  1.00 41.54 566 A 1 
ATOM 4380 C C   . GLY A 0 566 . -73.299 -55.442 59.412  1.00 41.54 566 A 1 
ATOM 4381 O O   . GLY A 0 566 . -73.046 -56.641 59.398  1.00 41.54 566 A 1 
ATOM 4382 N N   . GLY A 0 567 . -73.658 -54.806 60.557  1.00 40.86 567 A 1 
ATOM 4383 C CA  . GLY A 0 567 . -73.973 -55.425 61.894  1.00 40.86 567 A 1 
ATOM 4384 C C   . GLY A 0 567 . -73.458 -54.624 63.129  1.00 40.86 567 A 1 
ATOM 4385 O O   . GLY A 0 567 . -72.321 -54.183 63.083  1.00 40.86 567 A 1 
ATOM 4386 N N   . TYR A 0 568 . -74.253 -54.170 64.129  1.00 39.55 568 A 1 
ATOM 4387 C CA  . TYR A 0 568 . -74.836 -54.817 65.356  1.00 39.55 568 A 1 
ATOM 4388 C C   . TYR A 0 568 . -73.810 -55.187 66.480  1.00 39.55 568 A 1 
ATOM 4389 C CB  . TYR A 0 568 . -75.907 -55.873 65.016  1.00 39.55 568 A 1 
ATOM 4390 O O   . TYR A 0 568 . -72.661 -55.424 66.145  1.00 39.55 568 A 1 
ATOM 4391 C CG  . TYR A 0 568 . -75.522 -57.104 64.205  1.00 39.55 568 A 1 
ATOM 4392 C CD1 . TYR A 0 568 . -76.406 -57.556 63.202  1.00 39.55 568 A 1 
ATOM 4393 C CD2 . TYR A 0 568 . -74.329 -57.818 64.446  1.00 39.55 568 A 1 
ATOM 4394 C CE1 . TYR A 0 568 . -76.091 -58.691 62.432  1.00 39.55 568 A 1 
ATOM 4395 C CE2 . TYR A 0 568 . -74.007 -58.950 63.671  1.00 39.55 568 A 1 
ATOM 4396 O OH  . TYR A 0 568 . -74.592 -60.477 61.907  1.00 39.55 568 A 1 
ATOM 4397 C CZ  . TYR A 0 568 . -74.888 -59.387 62.659  1.00 39.55 568 A 1 
ATOM 4398 N N   . ALA A 0 569 . -74.064 -55.257 67.811  1.00 44.47 569 A 1 
ATOM 4399 C CA  . ALA A 0 569 . -75.253 -55.257 68.718  1.00 44.47 569 A 1 
ATOM 4400 C C   . ALA A 0 569 . -74.798 -54.997 70.221  1.00 44.47 569 A 1 
ATOM 4401 C CB  . ALA A 0 569 . -75.870 -56.670 68.583  1.00 44.47 569 A 1 
ATOM 4402 O O   . ALA A 0 569 . -73.593 -54.966 70.429  1.00 44.47 569 A 1 
ATOM 4403 N N   . LYS A 0 570 . -75.569 -54.903 71.348  1.00 41.70 570 A 1 
ATOM 4404 C CA  . LYS A 0 570 . -77.001 -54.618 71.706  1.00 41.70 570 A 1 
ATOM 4405 C C   . LYS A 0 570 . -77.320 -54.878 73.232  1.00 41.70 570 A 1 
ATOM 4406 C CB  . LYS A 0 570 . -77.872 -55.538 70.830  1.00 41.70 570 A 1 
ATOM 4407 O O   . LYS A 0 570 . -77.137 -56.013 73.652  1.00 41.70 570 A 1 
ATOM 4408 C CG  . LYS A 0 570 . -79.374 -55.691 71.108  1.00 41.70 570 A 1 
ATOM 4409 C CD  . LYS A 0 570 . -79.928 -56.668 70.052  1.00 41.70 570 A 1 
ATOM 4410 C CE  . LYS A 0 570 . -81.423 -56.954 70.212  1.00 41.70 570 A 1 
ATOM 4411 N NZ  . LYS A 0 570 . -81.882 -57.946 69.203  1.00 41.70 570 A 1 
ATOM 4412 N N   . LYS A 0 571 . -77.962 -53.924 73.966  1.00 42.27 571 A 1 
ATOM 4413 C CA  . LYS A 0 571 . -78.661 -54.014 75.316  1.00 42.27 571 A 1 
ATOM 4414 C C   . LYS A 0 571 . -77.834 -54.135 76.644  1.00 42.27 571 A 1 
ATOM 4415 C CB  . LYS A 0 571 . -79.723 -55.140 75.275  1.00 42.27 571 A 1 
ATOM 4416 O O   . LYS A 0 571 . -76.729 -54.644 76.569  1.00 42.27 571 A 1 
ATOM 4417 C CG  . LYS A 0 571 . -81.027 -54.747 74.557  1.00 42.27 571 A 1 
ATOM 4418 C CD  . LYS A 0 571 . -82.179 -55.646 75.030  1.00 42.27 571 A 1 
ATOM 4419 C CE  . LYS A 0 571 . -83.516 -55.185 74.441  1.00 42.27 571 A 1 
ATOM 4420 N NZ  . LYS A 0 571 . -84.663 -55.662 75.254  1.00 42.27 571 A 1 
ATOM 4421 N N   . THR A 0 572 . -78.320 -53.871 77.894  1.00 37.25 572 A 1 
ATOM 4422 C CA  . THR A 0 572 . -79.126 -52.787 78.593  1.00 37.25 572 A 1 
ATOM 4423 C C   . THR A 0 572 . -79.548 -53.199 80.047  1.00 37.25 572 A 1 
ATOM 4424 C CB  . THR A 0 572 . -80.460 -52.402 77.917  1.00 37.25 572 A 1 
ATOM 4425 O O   . THR A 0 572 . -79.573 -54.397 80.311  1.00 37.25 572 A 1 
ATOM 4426 C CG2 . THR A 0 572 . -80.340 -51.341 76.823  1.00 37.25 572 A 1 
ATOM 4427 O OG1 . THR A 0 572 . -81.130 -53.536 77.443  1.00 37.25 572 A 1 
ATOM 4428 N N   . TYR A 0 573 . -80.049 -52.248 80.883  1.00 37.54 573 A 1 
ATOM 4429 C CA  . TYR A 0 573 . -80.844 -52.407 82.153  1.00 37.54 573 A 1 
ATOM 4430 C C   . TYR A 0 573 . -80.049 -52.710 83.457  1.00 37.54 573 A 1 
ATOM 4431 C CB  . TYR A 0 573 . -81.948 -53.480 81.958  1.00 37.54 573 A 1 
ATOM 4432 O O   . TYR A 0 573 . -78.989 -53.312 83.349  1.00 37.54 573 A 1 
ATOM 4433 C CG  . TYR A 0 573 . -82.726 -53.460 80.651  1.00 37.54 573 A 1 
ATOM 4434 C CD1 . TYR A 0 573 . -83.330 -52.276 80.186  1.00 37.54 573 A 1 
ATOM 4435 C CD2 . TYR A 0 573 . -82.849 -54.650 79.906  1.00 37.54 573 A 1 
ATOM 4436 C CE1 . TYR A 0 573 . -84.012 -52.268 78.954  1.00 37.54 573 A 1 
ATOM 4437 C CE2 . TYR A 0 573 . -83.559 -54.659 78.691  1.00 37.54 573 A 1 
ATOM 4438 O OH  . TYR A 0 573 . -84.761 -53.437 77.002  1.00 37.54 573 A 1 
ATOM 4439 C CZ  . TYR A 0 573 . -84.120 -53.459 78.202  1.00 37.54 573 A 1 
ATOM 4440 N N   . ASP A 0 574 . -80.483 -52.469 84.716  1.00 39.35 574 A 1 
ATOM 4441 C CA  . ASP A 0 574 . -81.362 -51.503 85.469  1.00 39.35 574 A 1 
ATOM 4442 C C   . ASP A 0 574 . -81.236 -51.903 87.000  1.00 39.35 574 A 1 
ATOM 4443 C CB  . ASP A 0 574 . -82.811 -51.552 84.938  1.00 39.35 574 A 1 
ATOM 4444 O O   . ASP A 0 574 . -80.563 -52.897 87.260  1.00 39.35 574 A 1 
ATOM 4445 C CG  . ASP A 0 574 . -83.620 -50.265 85.117  1.00 39.35 574 A 1 
ATOM 4446 O OD1 . ASP A 0 574 . -83.054 -49.268 85.617  1.00 39.35 574 A 1 
ATOM 4447 O OD2 . ASP A 0 574 . -84.795 -50.270 84.689  1.00 39.35 574 A 1 
ATOM 4448 N N   . THR A 0 575 . -81.756 -51.346 88.122  1.00 41.10 575 A 1 
ATOM 4449 C CA  . THR A 0 575 . -82.748 -50.303 88.516  1.00 41.10 575 A 1 
ATOM 4450 C C   . THR A 0 575 . -82.558 -49.888 90.009  1.00 41.10 575 A 1 
ATOM 4451 C CB  . THR A 0 575 . -84.190 -50.884 88.524  1.00 41.10 575 A 1 
ATOM 4452 O O   . THR A 0 575 . -82.268 -50.774 90.807  1.00 41.10 575 A 1 
ATOM 4453 C CG2 . THR A 0 575 . -85.279 -49.871 88.172  1.00 41.10 575 A 1 
ATOM 4454 O OG1 . THR A 0 575 . -84.379 -52.010 87.708  1.00 41.10 575 A 1 
ATOM 4455 N N   . LYS A 0 576 . -82.949 -48.654 90.429  1.00 40.22 576 A 1 
ATOM 4456 C CA  . LYS A 0 576 . -83.378 -48.254 91.826  1.00 40.22 576 A 1 
ATOM 4457 C C   . LYS A 0 576 . -82.302 -48.340 92.965  1.00 40.22 576 A 1 
ATOM 4458 C CB  . LYS A 0 576 . -84.681 -49.045 92.114  1.00 40.22 576 A 1 
ATOM 4459 O O   . LYS A 0 576 . -81.254 -48.919 92.753  1.00 40.22 576 A 1 
ATOM 4460 C CG  . LYS A 0 576 . -85.934 -48.335 91.565  1.00 40.22 576 A 1 
ATOM 4461 C CD  . LYS A 0 576 . -87.096 -49.321 91.358  1.00 40.22 576 A 1 
ATOM 4462 C CE  . LYS A 0 576 . -88.187 -48.695 90.480  1.00 40.22 576 A 1 
ATOM 4463 N NZ  . LYS A 0 576 . -89.202 -49.698 90.073  1.00 40.22 576 A 1 
ATOM 4464 N N   . SER A 0 577 . -82.425 -47.777 94.191  1.00 33.70 577 A 1 
ATOM 4465 C CA  . SER A 0 577 . -83.450 -46.946 94.883  1.00 33.70 577 A 1 
ATOM 4466 C C   . SER A 0 577 . -82.915 -46.266 96.185  1.00 33.70 577 A 1 
ATOM 4467 C CB  . SER A 0 577 . -84.627 -47.863 95.284  1.00 33.70 577 A 1 
ATOM 4468 O O   . SER A 0 577 . -82.307 -46.948 96.997  1.00 33.70 577 A 1 
ATOM 4469 O OG  . SER A 0 577 . -85.210 -47.609 96.540  1.00 33.70 577 A 1 
ATOM 4470 N N   . TYR A 0 578 . -83.303 -45.000 96.437  1.00 34.66 578 A 1 
ATOM 4471 C CA  . TYR A 0 578 . -83.485 -44.298 97.742  1.00 34.66 578 A 1 
ATOM 4472 C C   . TYR A 0 578 . -82.336 -44.070 98.771  1.00 34.66 578 A 1 
ATOM 4473 C CB  . TYR A 0 578 . -84.728 -44.837 98.479  1.00 34.66 578 A 1 
ATOM 4474 O O   . TYR A 0 578 . -81.884 -44.975 99.457  1.00 34.66 578 A 1 
ATOM 4475 C CG  . TYR A 0 578 . -86.056 -44.284 97.988  1.00 34.66 578 A 1 
ATOM 4476 C CD1 . TYR A 0 578 . -86.800 -43.414 98.812  1.00 34.66 578 A 1 
ATOM 4477 C CD2 . TYR A 0 578 . -86.557 -44.637 96.720  1.00 34.66 578 A 1 
ATOM 4478 C CE1 . TYR A 0 578 . -88.039 -42.907 98.373  1.00 34.66 578 A 1 
ATOM 4479 C CE2 . TYR A 0 578 . -87.793 -44.133 96.277  1.00 34.66 578 A 1 
ATOM 4480 O OH  . TYR A 0 578 . -89.736 -42.801 96.670  1.00 34.66 578 A 1 
ATOM 4481 C CZ  . TYR A 0 578 . -88.538 -43.271 97.104  1.00 34.66 578 A 1 
ATOM 4482 N N   . ALA A 0 579 . -82.090 -42.771 99.014  1.00 33.37 579 A 1 
ATOM 4483 C CA  . ALA A 0 579 . -82.069 -42.057 100.310 1.00 33.37 579 A 1 
ATOM 4484 C C   . ALA A 0 579 . -81.151 -42.486 101.488 1.00 33.37 579 A 1 
ATOM 4485 C CB  . ALA A 0 579 . -83.521 -41.893 100.786 1.00 33.37 579 A 1 
ATOM 4486 O O   . ALA A 0 579 . -81.404 -43.456 102.194 1.00 33.37 579 A 1 
ATOM 4487 N N   . GLY A 0 580 . -80.231 -41.579 101.844 1.00 38.57 580 A 1 
ATOM 4488 C CA  . GLY A 0 580 . -79.556 -41.469 103.145 1.00 38.57 580 A 1 
ATOM 4489 C C   . GLY A 0 580 . -78.949 -40.064 103.296 1.00 38.57 580 A 1 
ATOM 4490 O O   . GLY A 0 580 . -78.581 -39.459 102.291 1.00 38.57 580 A 1 
ATOM 4491 N N   . LYS A 0 581 . -78.897 -39.504 104.513 1.00 35.39 581 A 1 
ATOM 4492 C CA  . LYS A 0 581 . -78.303 -38.179 104.788 1.00 35.39 581 A 1 
ATOM 4493 C C   . LYS A 0 581 . -76.991 -38.299 105.582 1.00 35.39 581 A 1 
ATOM 4494 C CB  . LYS A 0 581 . -79.254 -37.288 105.616 1.00 35.39 581 A 1 
ATOM 4495 O O   . LYS A 0 581 . -76.777 -39.305 106.246 1.00 35.39 581 A 1 
ATOM 4496 C CG  . LYS A 0 581 . -80.572 -36.786 105.012 1.00 35.39 581 A 1 
ATOM 4497 C CD  . LYS A 0 581 . -81.128 -35.740 106.001 1.00 35.39 581 A 1 
ATOM 4498 C CE  . LYS A 0 581 . -82.440 -35.094 105.556 1.00 35.39 581 A 1 
ATOM 4499 N NZ  . LYS A 0 581 . -82.859 -34.059 106.537 1.00 35.39 581 A 1 
ATOM 4500 N N   . GLN A 0 582 . -76.301 -37.156 105.644 1.00 34.52 582 A 1 
ATOM 4501 C CA  . GLN A 0 582 . -75.501 -36.639 106.765 1.00 34.52 582 A 1 
ATOM 4502 C C   . GLN A 0 582 . -74.002 -36.988 106.863 1.00 34.52 582 A 1 
ATOM 4503 C CB  . GLN A 0 582 . -76.242 -36.759 108.118 1.00 34.52 582 A 1 
ATOM 4504 O O   . GLN A 0 582 . -73.596 -38.136 106.968 1.00 34.52 582 A 1 
ATOM 4505 C CG  . GLN A 0 582 . -77.163 -35.555 108.372 1.00 34.52 582 A 1 
ATOM 4506 C CD  . GLN A 0 582 . -77.974 -35.702 109.647 1.00 34.52 582 A 1 
ATOM 4507 N NE2 . GLN A 0 582 . -77.373 -35.483 110.792 1.00 34.52 582 A 1 
ATOM 4508 O OE1 . GLN A 0 582 . -79.165 -35.988 109.610 1.00 34.52 582 A 1 
ATOM 4509 N N   . ASP A 0 583 . -73.260 -35.879 106.937 1.00 33.37 583 A 1 
ATOM 4510 C CA  . ASP A 0 583 . -72.189 -35.544 107.879 1.00 33.37 583 A 1 
ATOM 4511 C C   . ASP A 0 583 . -70.753 -36.084 107.726 1.00 33.37 583 A 1 
ATOM 4512 C CB  . ASP A 0 583 . -72.709 -35.569 109.332 1.00 33.37 583 A 1 
ATOM 4513 O O   . ASP A 0 583 . -70.469 -37.274 107.735 1.00 33.37 583 A 1 
ATOM 4514 C CG  . ASP A 0 583 . -73.940 -34.672 109.544 1.00 33.37 583 A 1 
ATOM 4515 O OD1 . ASP A 0 583 . -74.205 -33.804 108.677 1.00 33.37 583 A 1 
ATOM 4516 O OD2 . ASP A 0 583 . -74.677 -34.894 110.532 1.00 33.37 583 A 1 
ATOM 4517 N N   . ALA A 0 584 . -69.854 -35.091 107.755 1.00 34.53 584 A 1 
ATOM 4518 C CA  . ALA A 0 584 . -68.557 -35.075 108.430 1.00 34.53 584 A 1 
ATOM 4519 C C   . ALA A 0 584 . -67.416 -35.990 107.932 1.00 34.53 584 A 1 
ATOM 4520 C CB  . ALA A 0 584 . -68.796 -35.162 109.944 1.00 34.53 584 A 1 
ATOM 4521 O O   . ALA A 0 584 . -67.203 -37.087 108.429 1.00 34.53 584 A 1 
ATOM 4522 N N   . GLN A 0 585 . -66.572 -35.367 107.099 1.00 31.42 585 A 1 
ATOM 4523 C CA  . GLN A 0 585 . -65.161 -35.067 107.411 1.00 31.42 585 A 1 
ATOM 4524 C C   . GLN A 0 585 . -64.093 -36.180 107.548 1.00 31.42 585 A 1 
ATOM 4525 C CB  . GLN A 0 585 . -65.087 -34.089 108.609 1.00 31.42 585 A 1 
ATOM 4526 O O   . GLN A 0 585 . -64.282 -37.248 108.111 1.00 31.42 585 A 1 
ATOM 4527 C CG  . GLN A 0 585 . -65.393 -32.641 108.200 1.00 31.42 585 A 1 
ATOM 4528 C CD  . GLN A 0 585 . -65.335 -31.680 109.383 1.00 31.42 585 A 1 
ATOM 4529 N NE2 . GLN A 0 585 . -64.354 -30.811 109.443 1.00 31.42 585 A 1 
ATOM 4530 O OE1 . GLN A 0 585 . -66.181 -31.677 110.260 1.00 31.42 585 A 1 
ATOM 4531 N N   . ASP A 0 586 . -62.896 -35.750 107.135 1.00 29.30 586 A 1 
ATOM 4532 C CA  . ASP A 0 586 . -61.572 -36.096 107.659 1.00 29.30 586 A 1 
ATOM 4533 C C   . ASP A 0 586 . -60.844 -37.397 107.239 1.00 29.30 586 A 1 
ATOM 4534 C CB  . ASP A 0 586 . -61.475 -35.730 109.155 1.00 29.30 586 A 1 
ATOM 4535 O O   . ASP A 0 586 . -61.030 -38.486 107.770 1.00 29.30 586 A 1 
ATOM 4536 C CG  . ASP A 0 586 . -61.370 -34.208 109.383 1.00 29.30 586 A 1 
ATOM 4537 O OD1 . ASP A 0 586 . -61.703 -33.426 108.454 1.00 29.30 586 A 1 
ATOM 4538 O OD2 . ASP A 0 586 . -60.907 -33.819 110.476 1.00 29.30 586 A 1 
ATOM 4539 N N   . TYR A 0 587 . -59.806 -37.138 106.425 1.00 30.88 587 A 1 
ATOM 4540 C CA  . TYR A 0 587 . -58.473 -37.763 106.400 1.00 30.88 587 A 1 
ATOM 4541 C C   . TYR A 0 587 . -58.201 -39.073 105.619 1.00 30.88 587 A 1 
ATOM 4542 C CB  . TYR A 0 587 . -57.834 -37.747 107.807 1.00 30.88 587 A 1 
ATOM 4543 O O   . TYR A 0 587 . -58.954 -40.035 105.618 1.00 30.88 587 A 1 
ATOM 4544 C CG  . TYR A 0 587 . -57.050 -36.481 108.113 1.00 30.88 587 A 1 
ATOM 4545 C CD1 . TYR A 0 587 . -55.649 -36.460 107.957 1.00 30.88 587 A 1 
ATOM 4546 C CD2 . TYR A 0 587 . -57.719 -35.319 108.541 1.00 30.88 587 A 1 
ATOM 4547 C CE1 . TYR A 0 587 . -54.925 -35.282 108.231 1.00 30.88 587 A 1 
ATOM 4548 C CE2 . TYR A 0 587 . -57.003 -34.141 108.817 1.00 30.88 587 A 1 
ATOM 4549 O OH  . TYR A 0 587 . -54.901 -32.989 108.931 1.00 30.88 587 A 1 
ATOM 4550 C CZ  . TYR A 0 587 . -55.601 -34.122 108.663 1.00 30.88 587 A 1 
ATOM 4551 N N   . GLN A 0 588 . -56.991 -39.083 105.031 1.00 32.46 588 A 1 
ATOM 4552 C CA  . GLN A 0 588 . -56.210 -40.213 104.489 1.00 32.46 588 A 1 
ATOM 4553 C C   . GLN A 0 588 . -56.692 -40.949 103.216 1.00 32.46 588 A 1 
ATOM 4554 C CB  . GLN A 0 588 . -55.848 -41.209 105.609 1.00 32.46 588 A 1 
ATOM 4555 O O   . GLN A 0 588 . -57.255 -42.035 103.280 1.00 32.46 588 A 1 
ATOM 4556 C CG  . GLN A 0 588 . -54.937 -40.600 106.685 1.00 32.46 588 A 1 
ATOM 4557 C CD  . GLN A 0 588 . -54.532 -41.596 107.769 1.00 32.46 588 A 1 
ATOM 4558 N NE2 . GLN A 0 588 . -53.747 -41.176 108.735 1.00 32.46 588 A 1 
ATOM 4559 O OE1 . GLN A 0 588 . -54.878 -42.762 107.780 1.00 32.46 588 A 1 
ATOM 4560 N N   . ALA A 0 589 . -56.231 -40.467 102.052 1.00 32.48 589 A 1 
ATOM 4561 C CA  . ALA A 0 589 . -55.633 -41.308 100.997 1.00 32.48 589 A 1 
ATOM 4562 C C   . ALA A 0 589 . -54.738 -40.444 100.080 1.00 32.48 589 A 1 
ATOM 4563 C CB  . ALA A 0 589 . -56.719 -42.016 100.176 1.00 32.48 589 A 1 
ATOM 4564 O O   . ALA A 0 589 . -55.186 -39.410 99.592  1.00 32.48 589 A 1 
ATOM 4565 N N   . SER A 0 590 . -53.472 -40.822 99.860  1.00 33.30 590 A 1 
ATOM 4566 C CA  . SER A 0 590 . -52.464 -39.952 99.220  1.00 33.30 590 A 1 
ATOM 4567 C C   . SER A 0 590 . -51.835 -40.530 97.943  1.00 33.30 590 A 1 
ATOM 4568 C CB  . SER A 0 590 . -51.355 -39.630 100.230 1.00 33.30 590 A 1 
ATOM 4569 O O   . SER A 0 590 . -51.093 -41.509 98.016  1.00 33.30 590 A 1 
ATOM 4570 O OG  . SER A 0 590 . -50.766 -40.824 100.712 1.00 33.30 590 A 1 
ATOM 4571 N N   . ALA A 0 591 . -52.036 -39.847 96.812  1.00 38.68 591 A 1 
ATOM 4572 C CA  . ALA A 0 591 . -51.199 -39.868 95.602  1.00 38.68 591 A 1 
ATOM 4573 C C   . ALA A 0 591 . -51.452 -38.537 94.847  1.00 38.68 591 A 1 
ATOM 4574 C CB  . ALA A 0 591 . -51.568 -41.095 94.755  1.00 38.68 591 A 1 
ATOM 4575 O O   . ALA A 0 591 . -52.600 -38.230 94.549  1.00 38.68 591 A 1 
ATOM 4576 N N   . ALA A 0 592 . -50.504 -37.594 94.765  1.00 35.88 592 A 1 
ATOM 4577 C CA  . ALA A 0 592 . -49.333 -37.575 93.867  1.00 35.88 592 A 1 
ATOM 4578 C C   . ALA A 0 592 . -49.737 -37.332 92.387  1.00 35.88 592 A 1 
ATOM 4579 C CB  . ALA A 0 592 . -48.461 -38.825 94.072  1.00 35.88 592 A 1 
ATOM 4580 O O   . ALA A 0 592 . -50.455 -38.152 91.829  1.00 35.88 592 A 1 
ATOM 4581 N N   . THR A 0 593 . -49.331 -36.257 91.687  1.00 35.09 593 A 1 
ATOM 4582 C CA  . THR A 0 593 . -48.408 -35.142 92.020  1.00 35.09 593 A 1 
ATOM 4583 C C   . THR A 0 593 . -48.762 -33.873 91.218  1.00 35.09 593 A 1 
ATOM 4584 C CB  . THR A 0 593 . -46.956 -35.549 91.694  1.00 35.09 593 A 1 
ATOM 4585 O O   . THR A 0 593 . -49.338 -33.959 90.138  1.00 35.09 593 A 1 
ATOM 4586 C CG2 . THR A 0 593 . -45.890 -34.462 91.852  1.00 35.09 593 A 1 
ATOM 4587 O OG1 . THR A 0 593 . -46.559 -36.556 92.590  1.00 35.09 593 A 1 
ATOM 4588 N N   . SER A 0 594 . -48.407 -32.693 91.736  1.00 31.48 594 A 1 
ATOM 4589 C CA  . SER A 0 594 . -48.663 -31.370 91.145  1.00 31.48 594 A 1 
ATOM 4590 C C   . SER A 0 594 . -47.885 -31.074 89.850  1.00 31.48 594 A 1 
ATOM 4591 C CB  . SER A 0 594 . -48.252 -30.279 92.151  1.00 31.48 594 A 1 
ATOM 4592 O O   . SER A 0 594 . -46.664 -31.215 89.831  1.00 31.48 594 A 1 
ATOM 4593 O OG  . SER A 0 594 . -48.570 -30.635 93.487  1.00 31.48 594 A 1 
ATOM 4594 N N   . ALA A 0 595 . -48.559 -30.512 88.839  1.00 33.29 595 A 1 
ATOM 4595 C CA  . ALA A 0 595 . -47.964 -29.663 87.797  1.00 33.29 595 A 1 
ATOM 4596 C C   . ALA A 0 595 . -49.048 -28.783 87.140  1.00 33.29 595 A 1 
ATOM 4597 C CB  . ALA A 0 595 . -47.268 -30.528 86.737  1.00 33.29 595 A 1 
ATOM 4598 O O   . ALA A 0 595 . -50.128 -29.275 86.823  1.00 33.29 595 A 1 
ATOM 4599 N N   . SER A 0 596 . -48.775 -27.493 86.928  1.00 36.18 596 A 1 
ATOM 4600 C CA  . SER A 0 596 . -49.662 -26.558 86.215  1.00 36.18 596 A 1 
ATOM 4601 C C   . SER A 0 596 . -49.089 -26.219 84.838  1.00 36.18 596 A 1 
ATOM 4602 C CB  . SER A 0 596 . -49.835 -25.272 87.034  1.00 36.18 596 A 1 
ATOM 4603 O O   . SER A 0 596 . -47.986 -25.672 84.763  1.00 36.18 596 A 1 
ATOM 4604 O OG  . SER A 0 596 . -48.567 -24.718 87.349  1.00 36.18 596 A 1 
ATOM 4605 N N   . THR A 0 597 . -49.800 -26.511 83.745  1.00 34.74 597 A 1 
ATOM 4606 C CA  . THR A 0 597 . -49.354 -26.190 82.372  1.00 34.74 597 A 1 
ATOM 4607 C C   . THR A 0 597 . -50.547 -26.119 81.409  1.00 34.74 597 A 1 
ATOM 4608 C CB  . THR A 0 597 . -48.368 -27.260 81.850  1.00 34.74 597 A 1 
ATOM 4609 O O   . THR A 0 597 . -51.333 -27.054 81.418  1.00 34.74 597 A 1 
ATOM 4610 C CG2 . THR A 0 597 . -47.633 -26.797 80.593  1.00 34.74 597 A 1 
ATOM 4611 O OG1 . THR A 0 597 . -47.363 -27.550 82.798  1.00 34.74 597 A 1 
ATOM 4612 N N   . ALA A 0 598 . -50.626 -25.047 80.598  1.00 34.10 598 A 1 
ATOM 4613 C CA  . ALA A 0 598 . -51.507 -24.802 79.428  1.00 34.10 598 A 1 
ATOM 4614 C C   . ALA A 0 598 . -53.030 -25.090 79.591  1.00 34.10 598 A 1 
ATOM 4615 C CB  . ALA A 0 598 . -50.896 -25.520 78.220  1.00 34.10 598 A 1 
ATOM 4616 O O   . ALA A 0 598 . -53.433 -26.213 79.854  1.00 34.10 598 A 1 
ATOM 4617 N N   . ALA A 0 599 . -53.978 -24.151 79.473  1.00 31.17 599 A 1 
ATOM 4618 C CA  . ALA A 0 599 . -54.128 -22.979 78.591  1.00 31.17 599 A 1 
ATOM 4619 C C   . ALA A 0 599 . -54.282 -23.337 77.096  1.00 31.17 599 A 1 
ATOM 4620 C CB  . ALA A 0 599 . -53.119 -21.855 78.875  1.00 31.17 599 A 1 
ATOM 4621 O O   . ALA A 0 599 . -53.302 -23.648 76.429  1.00 31.17 599 A 1 
ATOM 4622 N N   . THR A 0 600 . -55.530 -23.291 76.619  1.00 34.34 600 A 1 
ATOM 4623 C CA  . THR A 0 600 . -56.013 -23.460 75.231  1.00 34.34 600 A 1 
ATOM 4624 C C   . THR A 0 600 . -57.355 -22.697 75.162  1.00 34.34 600 A 1 
ATOM 4625 C CB  . THR A 0 600 . -56.204 -24.952 74.857  1.00 34.34 600 A 1 
ATOM 4626 O O   . THR A 0 600 . -58.284 -23.044 75.890  1.00 34.34 600 A 1 
ATOM 4627 C CG2 . THR A 0 600 . -54.979 -25.526 74.140  1.00 34.34 600 A 1 
ATOM 4628 O OG1 . THR A 0 600 . -56.351 -25.787 75.993  1.00 34.34 600 A 1 
ATOM 4629 N N   . ASP A 0 601 . -57.425 -21.455 74.666  1.00 33.81 601 A 1 
ATOM 4630 C CA  . ASP A 0 601 . -57.205 -20.941 73.288  1.00 33.81 601 A 1 
ATOM 4631 C C   . ASP A 0 601 . -58.428 -20.990 72.345  1.00 33.81 601 A 1 
ATOM 4632 C CB  . ASP A 0 601 . -55.871 -21.320 72.617  1.00 33.81 601 A 1 
ATOM 4633 O O   . ASP A 0 601 . -58.300 -21.147 71.134  1.00 33.81 601 A 1 
ATOM 4634 C CG  . ASP A 0 601 . -55.871 -22.675 71.896  1.00 33.81 601 A 1 
ATOM 4635 O OD1 . ASP A 0 601 . -56.695 -23.540 72.272  1.00 33.81 601 A 1 
ATOM 4636 O OD2 . ASP A 0 601 . -54.973 -22.879 71.050  1.00 33.81 601 A 1 
ATOM 4637 N N   . ASN A 0 602 . -59.635 -20.719 72.862  1.00 36.16 602 A 1 
ATOM 4638 C CA  . ASN A 0 602 . -60.823 -20.490 72.022  1.00 36.16 602 A 1 
ATOM 4639 C C   . ASN A 0 602 . -60.809 -19.115 71.295  1.00 36.16 602 A 1 
ATOM 4640 C CB  . ASN A 0 602 . -62.098 -20.782 72.839  1.00 36.16 602 A 1 
ATOM 4641 O O   . ASN A 0 602 . -61.854 -18.494 71.092  1.00 36.16 602 A 1 
ATOM 4642 C CG  . ASN A 0 602 . -63.221 -21.352 71.985  1.00 36.16 602 A 1 
ATOM 4643 N ND2 . ASN A 0 602 . -64.442 -20.924 72.195  1.00 36.16 602 A 1 
ATOM 4644 O OD1 . ASN A 0 602 . -63.045 -22.234 71.161  1.00 36.16 602 A 1 
ATOM 4645 N N   . ASP A 0 603 . -59.617 -18.646 70.915  1.00 39.22 603 A 1 
ATOM 4646 C CA  . ASP A 0 603 . -59.378 -17.505 70.037  1.00 39.22 603 A 1 
ATOM 4647 C C   . ASP A 0 603 . -59.756 -17.904 68.604  1.00 39.22 603 A 1 
ATOM 4648 C CB  . ASP A 0 603 . -57.889 -17.102 70.089  1.00 39.22 603 A 1 
ATOM 4649 O O   . ASP A 0 603 . -59.034 -18.643 67.935  1.00 39.22 603 A 1 
ATOM 4650 C CG  . ASP A 0 603 . -57.470 -16.439 71.403  1.00 39.22 603 A 1 
ATOM 4651 O OD1 . ASP A 0 603 . -58.154 -15.471 71.798  1.00 39.22 603 A 1 
ATOM 4652 O OD2 . ASP A 0 603 . -56.446 -16.875 71.977  1.00 39.22 603 A 1 
ATOM 4653 N N   . ALA A 0 604 . -60.886 -17.417 68.090  1.00 36.42 604 A 1 
ATOM 4654 C CA  . ALA A 0 604 . -61.278 -17.652 66.700  1.00 36.42 604 A 1 
ATOM 4655 C C   . ALA A 0 604 . -60.427 -16.784 65.747  1.00 36.42 604 A 1 
ATOM 4656 C CB  . ALA A 0 604 . -62.790 -17.437 66.565  1.00 36.42 604 A 1 
ATOM 4657 O O   . ALA A 0 604 . -60.834 -15.699 65.336  1.00 36.42 604 A 1 
ATOM 4658 N N   . TRP A 0 605 . -59.219 -17.257 65.421  1.00 43.40 605 A 1 
ATOM 4659 C CA  . TRP A 0 605 . -58.156 -16.537 64.704  1.00 43.40 605 A 1 
ATOM 4660 C C   . TRP A 0 605 . -58.460 -16.209 63.228  1.00 43.40 605 A 1 
ATOM 4661 C CB  . TRP A 0 605 . -56.814 -17.282 64.896  1.00 43.40 605 A 1 
ATOM 4662 O O   . TRP A 0 605 . -57.758 -16.650 62.316  1.00 43.40 605 A 1 
ATOM 4663 C CG  . TRP A 0 605 . -56.844 -18.784 64.785  1.00 43.40 605 A 1 
ATOM 4664 C CD1 . TRP A 0 605 . -56.973 -19.609 65.848  1.00 43.40 605 A 1 
ATOM 4665 C CD2 . TRP A 0 605 . -56.737 -19.671 63.618  1.00 43.40 605 A 1 
ATOM 4666 C CE2 . TRP A 0 605 . -56.912 -21.019 64.064  1.00 43.40 605 A 1 
ATOM 4667 C CE3 . TRP A 0 605 . -56.500 -19.498 62.233  1.00 43.40 605 A 1 
ATOM 4668 N NE1 . TRP A 0 605 . -57.047 -20.917 65.430  1.00 43.40 605 A 1 
ATOM 4669 C CH2 . TRP A 0 605 . -56.695 -21.898 61.817  1.00 43.40 605 A 1 
ATOM 4670 C CZ2 . TRP A 0 605 . -56.901 -22.116 63.189  1.00 43.40 605 A 1 
ATOM 4671 C CZ3 . TRP A 0 605 . -56.487 -20.591 61.343  1.00 43.40 605 A 1 
ATOM 4672 N N   . GLN A 0 606 . -59.442 -15.345 62.955  1.00 42.58 606 A 1 
ATOM 4673 C CA  . GLN A 0 606 . -59.496 -14.674 61.657  1.00 42.58 606 A 1 
ATOM 4674 C C   . GLN A 0 606 . -58.327 -13.679 61.561  1.00 42.58 606 A 1 
ATOM 4675 C CB  . GLN A 0 606 . -60.874 -14.064 61.366  1.00 42.58 606 A 1 
ATOM 4676 O O   . GLN A 0 606 . -58.265 -12.673 62.266  1.00 42.58 606 A 1 
ATOM 4677 C CG  . GLN A 0 606 . -60.924 -13.610 59.894  1.00 42.58 606 A 1 
ATOM 4678 C CD  . GLN A 0 606 . -62.325 -13.323 59.361  1.00 42.58 606 A 1 
ATOM 4679 N NE2 . GLN A 0 606 . -62.432 -12.817 58.152  1.00 42.58 606 A 1 
ATOM 4680 O OE1 . GLN A 0 606 . -63.346 -13.570 59.978  1.00 42.58 606 A 1 
ATOM 4681 N N   . LYS A 0 607 . -57.350 -14.028 60.717  1.00 43.53 607 A 1 
ATOM 4682 C CA  . LYS A 0 607 . -56.089 -13.297 60.537  1.00 43.53 607 A 1 
ATOM 4683 C C   . LYS A 0 607 . -56.323 -11.886 59.996  1.00 43.53 607 A 1 
ATOM 4684 C CB  . LYS A 0 607 . -55.179 -14.064 59.563  1.00 43.53 607 A 1 
ATOM 4685 O O   . LYS A 0 607 . -57.257 -11.671 59.226  1.00 43.53 607 A 1 
ATOM 4686 C CG  . LYS A 0 607 . -54.779 -15.457 60.071  1.00 43.53 607 A 1 
ATOM 4687 C CD  . LYS A 0 607 . -53.911 -16.165 59.024  1.00 43.53 607 A 1 
ATOM 4688 C CE  . LYS A 0 607 . -53.487 -17.544 59.536  1.00 43.53 607 A 1 
ATOM 4689 N NZ  . LYS A 0 607 . -52.633 -18.242 58.543  1.00 43.53 607 A 1 
ATOM 4690 N N   . SER A 0 608 . -55.401 -10.973 60.311  1.00 49.20 608 A 1 
ATOM 4691 C CA  . SER A 0 608 . -55.253 -9.705  59.593  1.00 49.20 608 A 1 
ATOM 4692 C C   . SER A 0 608 . -55.158 -9.978  58.091  1.00 49.20 608 A 1 
ATOM 4693 C CB  . SER A 0 608 . -53.976 -8.971  60.027  1.00 49.20 608 A 1 
ATOM 4694 O O   . SER A 0 608 . -54.229 -10.653 57.642  1.00 49.20 608 A 1 
ATOM 4695 O OG  . SER A 0 608 . -53.894 -8.855  61.437  1.00 49.20 608 A 1 
ATOM 4696 N N   . ALA A 0 609 . -56.122 -9.471  57.327  1.00 48.31 609 A 1 
ATOM 4697 C CA  . ALA A 0 609 . -56.043 -9.453  55.877  1.00 48.31 609 A 1 
ATOM 4698 C C   . ALA A 0 609 . -55.151 -8.274  55.475  1.00 48.31 609 A 1 
ATOM 4699 C CB  . ALA A 0 609 . -57.462 -9.387  55.297  1.00 48.31 609 A 1 
ATOM 4700 O O   . ALA A 0 609 . -55.622 -7.152  55.322  1.00 48.31 609 A 1 
ATOM 4701 N N   . TYR A 0 610 . -53.850 -8.524  55.354  1.00 53.10 610 A 1 
ATOM 4702 C CA  . TYR A 0 610 . -52.985 -7.617  54.610  1.00 53.10 610 A 1 
ATOM 4703 C C   . TYR A 0 610 . -53.403 -7.705  53.143  1.00 53.10 610 A 1 
ATOM 4704 C CB  . TYR A 0 610 . -51.513 -7.986  54.827  1.00 53.10 610 A 1 
ATOM 4705 O O   . TYR A 0 610 . -53.343 -8.787  52.553  1.00 53.10 610 A 1 
ATOM 4706 C CG  . TYR A 0 610 . -51.043 -7.733  56.248  1.00 53.10 610 A 1 
ATOM 4707 C CD1 . TYR A 0 610 . -50.591 -6.449  56.607  1.00 53.10 610 A 1 
ATOM 4708 C CD2 . TYR A 0 610 . -51.086 -8.760  57.213  1.00 53.10 610 A 1 
ATOM 4709 C CE1 . TYR A 0 610 . -50.179 -6.185  57.926  1.00 53.10 610 A 1 
ATOM 4710 C CE2 . TYR A 0 610 . -50.674 -8.500  58.536  1.00 53.10 610 A 1 
ATOM 4711 O OH  . TYR A 0 610 . -49.840 -6.962  60.172  1.00 53.10 610 A 1 
ATOM 4712 C CZ  . TYR A 0 610 . -50.223 -7.212  58.893  1.00 53.10 610 A 1 
ATOM 4713 N N   . GLY A 0 611 . -53.884 -6.592  52.591  1.00 54.35 611 A 1 
ATOM 4714 C CA  . GLY A 0 611 . -53.918 -6.415  51.151  1.00 54.35 611 A 1 
ATOM 4715 C C   . GLY A 0 611 . -52.481 -6.245  50.684  1.00 54.35 611 A 1 
ATOM 4716 O O   . GLY A 0 611 . -51.716 -5.511  51.306  1.00 54.35 611 A 1 
ATOM 4717 N N   . ALA A 0 612 . -52.111 -6.973  49.641  1.00 62.60 612 A 1 
ATOM 4718 C CA  . ALA A 0 612 . -50.872 -6.753  48.923  1.00 62.60 612 A 1 
ATOM 4719 C C   . ALA A 0 612 . -51.224 -6.712  47.441  1.00 62.60 612 A 1 
ATOM 4720 C CB  . ALA A 0 612 . -49.856 -7.851  49.264  1.00 62.60 612 A 1 
ATOM 4721 O O   . ALA A 0 612 . -51.884 -7.643  46.963  1.00 62.60 612 A 1 
ATOM 4722 N N   . ASP A 0 613 . -50.807 -5.656  46.754  1.00 59.97 613 A 1 
ATOM 4723 C CA  . ASP A 0 613 . -50.624 -5.705  45.308  1.00 59.97 613 A 1 
ATOM 4724 C C   . ASP A 0 613 . -49.122 -5.824  45.017  1.00 59.97 613 A 1 
ATOM 4725 C CB  . ASP A 0 613 . -51.326 -4.538  44.583  1.00 59.97 613 A 1 
ATOM 4726 O O   . ASP A 0 613 . -48.282 -5.543  45.875  1.00 59.97 613 A 1 
ATOM 4727 C CG  . ASP A 0 613 . -51.942 -5.006  43.253  1.00 59.97 613 A 1 
ATOM 4728 O OD1 . ASP A 0 613 . -51.361 -5.928  42.626  1.00 59.97 613 A 1 
ATOM 4729 O OD2 . ASP A 0 613 . -53.071 -4.561  42.930  1.00 59.97 613 A 1 
ATOM 4730 N N   . THR A 0 614 . -48.778 -6.367  43.854  1.00 68.53 614 A 1 
ATOM 4731 C CA  . THR A 0 614 . -47.381 -6.520  43.429  1.00 68.53 614 A 1 
ATOM 4732 C C   . THR A 0 614 . -47.314 -6.514  41.907  1.00 68.53 614 A 1 
ATOM 4733 C CB  . THR A 0 614 . -46.697 -7.801  43.966  1.00 68.53 614 A 1 
ATOM 4734 O O   . THR A 0 614 . -47.471 -7.563  41.267  1.00 68.53 614 A 1 
ATOM 4735 C CG2 . THR A 0 614 . -46.485 -7.885  45.478  1.00 68.53 614 A 1 
ATOM 4736 O OG1 . THR A 0 614 . -47.398 -8.970  43.589  1.00 68.53 614 A 1 
ATOM 4737 N N   . ASP A 0 615 . -47.056 -5.350  41.325  1.00 70.02 615 A 1 
ATOM 4738 C CA  . ASP A 0 615 . -46.758 -5.195  39.904  1.00 70.02 615 A 1 
ATOM 4739 C C   . ASP A 0 615 . -45.231 -5.148  39.696  1.00 70.02 615 A 1 
ATOM 4740 C CB  . ASP A 0 615 . -47.541 -3.990  39.350  1.00 70.02 615 A 1 
ATOM 4741 O O   . ASP A 0 615 . -44.485 -4.531  40.453  1.00 70.02 615 A 1 
ATOM 4742 C CG  . ASP A 0 615 . -47.388 -3.756  37.848  1.00 70.02 615 A 1 
ATOM 4743 O OD1 . ASP A 0 615 . -46.262 -3.766  37.310  1.00 70.02 615 A 1 
ATOM 4744 O OD2 . ASP A 0 615 . -48.398 -3.479  37.163  1.00 70.02 615 A 1 
ATOM 4745 N N   . SER A 0 616 . -44.739 -5.841  38.669  1.00 74.70 616 A 1 
ATOM 4746 C CA  . SER A 0 616 . -43.366 -5.645  38.200  1.00 74.70 616 A 1 
ATOM 4747 C C   . SER A 0 616 . -43.337 -5.575  36.679  1.00 74.70 616 A 1 
ATOM 4748 C CB  . SER A 0 616 . -42.388 -6.676  38.777  1.00 74.70 616 A 1 
ATOM 4749 O O   . SER A 0 616 . -43.797 -6.482  35.977  1.00 74.70 616 A 1 
ATOM 4750 O OG  . SER A 0 616 . -42.854 -7.999  38.593  1.00 74.70 616 A 1 
ATOM 4751 N N   . ARG A 0 617 . -42.787 -4.473  36.172  1.00 71.65 617 A 1 
ATOM 4752 C CA  . ARG A 0 617 . -42.645 -4.161  34.751  1.00 71.65 617 A 1 
ATOM 4753 C C   . ARG A 0 617 . -41.192 -3.796  34.478  1.00 71.65 617 A 1 
ATOM 4754 C CB  . ARG A 0 617 . -43.607 -3.019  34.382  1.00 71.65 617 A 1 
ATOM 4755 O O   . ARG A 0 617 . -40.703 -2.789  34.973  1.00 71.65 617 A 1 
ATOM 4756 C CG  . ARG A 0 617 . -45.043 -3.511  34.156  1.00 71.65 617 A 1 
ATOM 4757 C CD  . ARG A 0 617 . -46.017 -2.340  33.943  1.00 71.65 617 A 1 
ATOM 4758 N NE  . ARG A 0 617 . -46.784 -2.027  35.160  1.00 71.65 617 A 1 
ATOM 4759 N NH1 . ARG A 0 617 . -47.134 0.229   34.895  1.00 71.65 617 A 1 
ATOM 4760 N NH2 . ARG A 0 617 . -48.111 -0.856  36.573  1.00 71.65 617 A 1 
ATOM 4761 C CZ  . ARG A 0 617 . -47.335 -0.889  35.535  1.00 71.65 617 A 1 
ATOM 4762 N N   . TRP A 0 618 . -40.534 -4.609  33.661  1.00 82.83 618 A 1 
ATOM 4763 C CA  . TRP A 0 618 . -39.167 -4.395  33.191  1.00 82.83 618 A 1 
ATOM 4764 C C   . TRP A 0 618 . -39.167 -4.276  31.668  1.00 82.83 618 A 1 
ATOM 4765 C CB  . TRP A 0 618 . -38.280 -5.539  33.686  1.00 82.83 618 A 1 
ATOM 4766 O O   . TRP A 0 618 . -39.884 -5.019  30.987  1.00 82.83 618 A 1 
ATOM 4767 C CG  . TRP A 0 618 . -36.911 -5.622  33.084  1.00 82.83 618 A 1 
ATOM 4768 C CD1 . TRP A 0 618 . -35.812 -4.985  33.543  1.00 82.83 618 A 1 
ATOM 4769 C CD2 . TRP A 0 618 . -36.464 -6.418  31.945  1.00 82.83 618 A 1 
ATOM 4770 C CE2 . TRP A 0 618 . -35.047 -6.297  31.839  1.00 82.83 618 A 1 
ATOM 4771 C CE3 . TRP A 0 618 . -37.111 -7.264  31.016  1.00 82.83 618 A 1 
ATOM 4772 N NE1 . TRP A 0 618 . -34.710 -5.359  32.795  1.00 82.83 618 A 1 
ATOM 4773 C CH2 . TRP A 0 618 . -34.976 -7.893  30.012  1.00 82.83 618 A 1 
ATOM 4774 C CZ2 . TRP A 0 618 . -34.304 -7.059  30.923  1.00 82.83 618 A 1 
ATOM 4775 C CZ3 . TRP A 0 618 . -36.379 -7.981  30.048  1.00 82.83 618 A 1 
ATOM 4776 N N   . GLY A 0 619 . -38.377 -3.345  31.139  1.00 79.02 619 A 1 
ATOM 4777 C CA  . GLY A 0 619 . -38.323 -3.026  29.718  1.00 79.02 619 A 1 
ATOM 4778 C C   . GLY A 0 619 . -36.899 -2.870  29.196  1.00 79.02 619 A 1 
ATOM 4779 O O   . GLY A 0 619 . -36.007 -2.404  29.904  1.00 79.02 619 A 1 
ATOM 4780 N N   . LYS A 0 620 . -36.716 -3.240  27.923  1.00 84.22 620 A 1 
ATOM 4781 C CA  . LYS A 0 620 . -35.558 -2.866  27.106  1.00 84.22 620 A 1 
ATOM 4782 C C   . LYS A 0 620 . -36.010 -2.384  25.739  1.00 84.22 620 A 1 
ATOM 4783 C CB  . LYS A 0 620 . -34.549 -4.015  26.962  1.00 84.22 620 A 1 
ATOM 4784 O O   . LYS A 0 620 . -36.699 -3.130  25.038  1.00 84.22 620 A 1 
ATOM 4785 C CG  . LYS A 0 620 . -33.851 -4.244  28.298  1.00 84.22 620 A 1 
ATOM 4786 C CD  . LYS A 0 620 . -32.546 -5.033  28.168  1.00 84.22 620 A 1 
ATOM 4787 C CE  . LYS A 0 620 . -31.916 -4.865  29.542  1.00 84.22 620 A 1 
ATOM 4788 N NZ  . LYS A 0 620 . -30.459 -5.089  29.596  1.00 84.22 620 A 1 
ATOM 4789 N N   . SER A 0 621 . -35.577 -1.189  25.362  1.00 76.26 621 A 1 
ATOM 4790 C CA  . SER A 0 621 . -35.788 -0.596  24.041  1.00 76.26 621 A 1 
ATOM 4791 C C   . SER A 0 621 . -34.432 -0.331  23.398  1.00 76.26 621 A 1 
ATOM 4792 C CB  . SER A 0 621 . -36.579 0.727   24.085  1.00 76.26 621 A 1 
ATOM 4793 O O   . SER A 0 621 . -33.531 0.190   24.044  1.00 76.26 621 A 1 
ATOM 4794 O OG  . SER A 0 621 . -37.372 0.893   25.247  1.00 76.26 621 A 1 
ATOM 4795 N N   . TYR A 0 622 . -34.310 -0.653  22.116  1.00 74.32 622 A 1 
ATOM 4796 C CA  . TYR A 0 622 . -33.318 -0.050  21.231  1.00 74.32 622 A 1 
ATOM 4797 C C   . TYR A 0 622 . -34.120 0.649   20.138  1.00 74.32 622 A 1 
ATOM 4798 C CB  . TYR A 0 622 . -32.400 -1.117  20.609  1.00 74.32 622 A 1 
ATOM 4799 O O   . TYR A 0 622 . -34.988 -0.002  19.543  1.00 74.32 622 A 1 
ATOM 4800 C CG  . TYR A 0 622 . -31.552 -1.927  21.574  1.00 74.32 622 A 1 
ATOM 4801 C CD1 . TYR A 0 622 . -30.245 -1.504  21.883  1.00 74.32 622 A 1 
ATOM 4802 C CD2 . TYR A 0 622 . -32.059 -3.114  22.141  1.00 74.32 622 A 1 
ATOM 4803 C CE1 . TYR A 0 622 . -29.451 -2.253  22.773  1.00 74.32 622 A 1 
ATOM 4804 C CE2 . TYR A 0 622 . -31.269 -3.869  23.030  1.00 74.32 622 A 1 
ATOM 4805 O OH  . TYR A 0 622 . -29.227 -4.120  24.265  1.00 74.32 622 A 1 
ATOM 4806 C CZ  . TYR A 0 622 . -29.968 -3.430  23.357  1.00 74.32 622 A 1 
ATOM 4807 N N   . ASP A 0 623 . -33.838 1.921   19.867  1.00 70.39 623 A 1 
ATOM 4808 C CA  . ASP A 0 623 . -34.324 2.567   18.644  1.00 70.39 623 A 1 
ATOM 4809 C C   . ASP A 0 623 . -33.464 2.130   17.440  1.00 70.39 623 A 1 
ATOM 4810 C CB  . ASP A 0 623 . -34.455 4.091   18.850  1.00 70.39 623 A 1 
ATOM 4811 O O   . ASP A 0 623 . -32.909 1.024   17.418  1.00 70.39 623 A 1 
ATOM 4812 C CG  . ASP A 0 623 . -35.713 4.479   19.640  1.00 70.39 623 A 1 
ATOM 4813 O OD1 . ASP A 0 623 . -36.758 3.809   19.453  1.00 70.39 623 A 1 
ATOM 4814 O OD2 . ASP A 0 623 . -35.638 5.481   20.383  1.00 70.39 623 A 1 
ATOM 4815 N N   . PHE A 0 624 . -33.396 2.928   16.372  1.00 77.20 624 A 1 
ATOM 4816 C CA  . PHE A 0 624 . -32.723 2.503   15.151  1.00 77.20 624 A 1 
ATOM 4817 C C   . PHE A 0 624 . -31.218 2.303   15.379  1.00 77.20 624 A 1 
ATOM 4818 C CB  . PHE A 0 624 . -33.009 3.499   14.028  1.00 77.20 624 A 1 
ATOM 4819 O O   . PHE A 0 624 . -30.518 3.192   15.862  1.00 77.20 624 A 1 
ATOM 4820 C CG  . PHE A 0 624 . -32.535 3.056   12.660  1.00 77.20 624 A 1 
ATOM 4821 C CD1 . PHE A 0 624 . -31.474 3.735   12.035  1.00 77.20 624 A 1 
ATOM 4822 C CD2 . PHE A 0 624 . -33.160 1.978   12.006  1.00 77.20 624 A 1 
ATOM 4823 C CE1 . PHE A 0 624 . -31.042 3.340   10.758  1.00 77.20 624 A 1 
ATOM 4824 C CE2 . PHE A 0 624 . -32.717 1.572   10.734  1.00 77.20 624 A 1 
ATOM 4825 C CZ  . PHE A 0 624 . -31.655 2.253   10.110  1.00 77.20 624 A 1 
ATOM 4826 N N   . VAL A 0 625 . -30.718 1.129   14.981  1.00 82.56 625 A 1 
ATOM 4827 C CA  . VAL A 0 625 . -29.289 0.802   14.949  1.00 82.56 625 A 1 
ATOM 4828 C C   . VAL A 0 625 . -28.861 0.650   13.497  1.00 82.56 625 A 1 
ATOM 4829 C CB  . VAL A 0 625 . -28.959 -0.460  15.768  1.00 82.56 625 A 1 
ATOM 4830 O O   . VAL A 0 625 . -29.359 -0.217  12.772  1.00 82.56 625 A 1 
ATOM 4831 C CG1 . VAL A 0 625 . -27.461 -0.796  15.703  1.00 82.56 625 A 1 
ATOM 4832 C CG2 . VAL A 0 625 . -29.331 -0.283  17.245  1.00 82.56 625 A 1 
ATOM 4833 N N   . LYS A 0 626 . -27.902 1.475   13.088  1.00 86.36 626 A 1 
ATOM 4834 C CA  . LYS A 0 626 . -27.280 1.470   11.770  1.00 86.36 626 A 1 
ATOM 4835 C C   . LYS A 0 626 . -25.832 1.005   11.875  1.00 86.36 626 A 1 
ATOM 4836 C CB  . LYS A 0 626 . -27.372 2.879   11.174  1.00 86.36 626 A 1 
ATOM 4837 O O   . LYS A 0 626 . -25.097 1.430   12.763  1.00 86.36 626 A 1 
ATOM 4838 C CG  . LYS A 0 626 . -27.335 2.806   9.647   1.00 86.36 626 A 1 
ATOM 4839 C CD  . LYS A 0 626 . -27.192 4.202   9.047   1.00 86.36 626 A 1 
ATOM 4840 C CE  . LYS A 0 626 . -27.246 4.076   7.524   1.00 86.36 626 A 1 
ATOM 4841 N NZ  . LYS A 0 626 . -26.255 4.963   6.889   1.00 86.36 626 A 1 
ATOM 4842 N N   . ALA A 0 627 . -25.416 0.162   10.938  1.00 88.90 627 A 1 
ATOM 4843 C CA  . ALA A 0 627 . -24.025 -0.218  10.748  1.00 88.90 627 A 1 
ATOM 4844 C C   . ALA A 0 627 . -23.738 -0.249  9.244   1.00 88.90 627 A 1 
ATOM 4845 C CB  . ALA A 0 627 . -23.773 -1.572  11.427  1.00 88.90 627 A 1 
ATOM 4846 O O   . ALA A 0 627 . -24.277 -1.101  8.537   1.00 88.90 627 A 1 
ATOM 4847 N N   . ASP A 0 628 . -22.904 0.676   8.774   1.00 90.91 628 A 1 
ATOM 4848 C CA  . ASP A 0 628 . -22.408 0.689   7.401   1.00 90.91 628 A 1 
ATOM 4849 C C   . ASP A 0 628 . -20.910 0.358   7.376   1.00 90.91 628 A 1 
ATOM 4850 C CB  . ASP A 0 628 . -22.589 2.039   6.699   1.00 90.91 628 A 1 
ATOM 4851 O O   . ASP A 0 628 . -20.139 0.767   8.252   1.00 90.91 628 A 1 
ATOM 4852 C CG  . ASP A 0 628 . -23.983 2.650   6.560   1.00 90.91 628 A 1 
ATOM 4853 O OD1 . ASP A 0 628 . -25.033 2.022   6.809   1.00 90.91 628 A 1 
ATOM 4854 O OD2 . ASP A 0 628 . -24.013 3.838   6.154   1.00 90.91 628 A 1 
ATOM 4855 N N   . GLU A 0 629 . -20.494 -0.324  6.314   1.00 89.56 629 A 1 
ATOM 4856 C CA  . GLU A 0 629 . -19.104 -0.635  6.007   1.00 89.56 629 A 1 
ATOM 4857 C C   . GLU A 0 629 . -18.873 -0.443  4.503   1.00 89.56 629 A 1 
ATOM 4858 C CB  . GLU A 0 629 . -18.795 -2.057  6.504   1.00 89.56 629 A 1 
ATOM 4859 O O   . GLU A 0 629 . -19.657 -0.926  3.684   1.00 89.56 629 A 1 
ATOM 4860 C CG  . GLU A 0 629 . -17.363 -2.500  6.182   1.00 89.56 629 A 1 
ATOM 4861 C CD  . GLU A 0 629 . -16.872 -3.689  7.021   1.00 89.56 629 A 1 
ATOM 4862 O OE1 . GLU A 0 629 . -15.664 -3.991  6.913   1.00 89.56 629 A 1 
ATOM 4863 O OE2 . GLU A 0 629 . -17.552 -4.161  7.958   1.00 89.56 629 A 1 
ATOM 4864 N N   . TYR A 0 630 . -17.814 0.287   4.157   1.00 91.03 630 A 1 
ATOM 4865 C CA  . TYR A 0 630 . -17.421 0.627   2.792   1.00 91.03 630 A 1 
ATOM 4866 C C   . TYR A 0 630 . -15.939 0.306   2.609   1.00 91.03 630 A 1 
ATOM 4867 C CB  . TYR A 0 630 . -17.671 2.115   2.507   1.00 91.03 630 A 1 
ATOM 4868 O O   . TYR A 0 630 . -15.132 0.639   3.475   1.00 91.03 630 A 1 
ATOM 4869 C CG  . TYR A 0 630 . -19.071 2.618   2.807   1.00 91.03 630 A 1 
ATOM 4870 C CD1 . TYR A 0 630 . -20.066 2.560   1.812   1.00 91.03 630 A 1 
ATOM 4871 C CD2 . TYR A 0 630 . -19.379 3.147   4.077   1.00 91.03 630 A 1 
ATOM 4872 C CE1 . TYR A 0 630 . -21.369 3.017   2.091   1.00 91.03 630 A 1 
ATOM 4873 C CE2 . TYR A 0 630 . -20.681 3.606   4.358   1.00 91.03 630 A 1 
ATOM 4874 O OH  . TYR A 0 630 . -22.966 3.911   3.635   1.00 91.03 630 A 1 
ATOM 4875 C CZ  . TYR A 0 630 . -21.686 3.526   3.369   1.00 91.03 630 A 1 
ATOM 4876 N N   . ASP A 0 631 . -15.605 -0.315  1.488   1.00 92.35 631 A 1 
ATOM 4877 C CA  . ASP A 0 631 . -14.271 -0.796  1.135   1.00 92.35 631 A 1 
ATOM 4878 C C   . ASP A 0 631 . -14.058 -0.519  -0.360  1.00 92.35 631 A 1 
ATOM 4879 C CB  . ASP A 0 631 . -14.214 -2.295  1.474   1.00 92.35 631 A 1 
ATOM 4880 O O   . ASP A 0 631 . -14.972 -0.752  -1.159  1.00 92.35 631 A 1 
ATOM 4881 C CG  . ASP A 0 631 . -12.851 -2.953  1.250   1.00 92.35 631 A 1 
ATOM 4882 O OD1 . ASP A 0 631 . -11.837 -2.227  1.317   1.00 92.35 631 A 1 
ATOM 4883 O OD2 . ASP A 0 631 . -12.859 -4.197  1.092   1.00 92.35 631 A 1 
ATOM 4884 N N   . ASP A 0 632 . -12.901 0.030   -0.722  1.00 93.67 632 A 1 
ATOM 4885 C CA  . ASP A 0 632 . -12.505 0.317   -2.102  1.00 93.67 632 A 1 
ATOM 4886 C C   . ASP A 0 632 . -10.990 0.135   -2.261  1.00 93.67 632 A 1 
ATOM 4887 C CB  . ASP A 0 632 . -12.942 1.738   -2.512  1.00 93.67 632 A 1 
ATOM 4888 O O   . ASP A 0 632 . -10.208 0.724   -1.513  1.00 93.67 632 A 1 
ATOM 4889 C CG  . ASP A 0 632 . -12.749 2.002   -4.012  1.00 93.67 632 A 1 
ATOM 4890 O OD1 . ASP A 0 632 . -13.017 1.084   -4.821  1.00 93.67 632 A 1 
ATOM 4891 O OD2 . ASP A 0 632 . -12.381 3.135   -4.389  1.00 93.67 632 A 1 
ATOM 4892 N N   . GLU A 0 633 . -10.588 -0.666  -3.248  1.00 94.91 633 A 1 
ATOM 4893 C CA  . GLU A 0 633 . -9.193  -0.928  -3.615  1.00 94.91 633 A 1 
ATOM 4894 C C   . GLU A 0 633 . -8.995  -0.616  -5.101  1.00 94.91 633 A 1 
ATOM 4895 C CB  . GLU A 0 633 . -8.782  -2.386  -3.324  1.00 94.91 633 A 1 
ATOM 4896 O O   . GLU A 0 633 . -9.605  -1.235  -5.978  1.00 94.91 633 A 1 
ATOM 4897 C CG  . GLU A 0 633 . -8.587  -2.684  -1.830  1.00 94.91 633 A 1 
ATOM 4898 C CD  . GLU A 0 633 . -8.012  -4.088  -1.544  1.00 94.91 633 A 1 
ATOM 4899 O OE1 . GLU A 0 633 . -7.618  -4.314  -0.374  1.00 94.91 633 A 1 
ATOM 4900 O OE2 . GLU A 0 633 . -7.911  -4.927  -2.473  1.00 94.91 633 A 1 
ATOM 4901 N N   . GLN A 0 634 . -8.115  0.340   -5.390  1.00 92.07 634 A 1 
ATOM 4902 C CA  . GLN A 0 634 . -7.816  0.826   -6.731  1.00 92.07 634 A 1 
ATOM 4903 C C   . GLN A 0 634 . -6.331  0.637   -7.041  1.00 92.07 634 A 1 
ATOM 4904 C CB  . GLN A 0 634 . -8.235  2.301   -6.864  1.00 92.07 634 A 1 
ATOM 4905 O O   . GLN A 0 634 . -5.460  0.932   -6.224  1.00 92.07 634 A 1 
ATOM 4906 C CG  . GLN A 0 634 . -9.742  2.533   -6.644  1.00 92.07 634 A 1 
ATOM 4907 C CD  . GLN A 0 634 . -10.625 1.812   -7.660  1.00 92.07 634 A 1 
ATOM 4908 N NE2 . GLN A 0 634 . -11.832 1.447   -7.301  1.00 92.07 634 A 1 
ATOM 4909 O OE1 . GLN A 0 634 . -10.261 1.576   -8.808  1.00 92.07 634 A 1 
ATOM 4910 N N   . TYR A 0 635 . -6.032  0.174   -8.254  1.00 96.11 635 A 1 
ATOM 4911 C CA  . TYR A 0 635 . -4.670  0.053   -8.770  1.00 96.11 635 A 1 
ATOM 4912 C C   . TYR A 0 635 . -4.622  0.498   -10.228 1.00 96.11 635 A 1 
ATOM 4913 C CB  . TYR A 0 635 . -4.169  -1.390  -8.623  1.00 96.11 635 A 1 
ATOM 4914 O O   . TYR A 0 635 . -5.356  -0.025  -11.071 1.00 96.11 635 A 1 
ATOM 4915 C CG  . TYR A 0 635 . -2.793  -1.613  -9.228  1.00 96.11 635 A 1 
ATOM 4916 C CD1 . TYR A 0 635 . -2.654  -2.283  -10.460 1.00 96.11 635 A 1 
ATOM 4917 C CD2 . TYR A 0 635 . -1.656  -1.103  -8.574  1.00 96.11 635 A 1 
ATOM 4918 C CE1 . TYR A 0 635 . -1.374  -2.472  -11.020 1.00 96.11 635 A 1 
ATOM 4919 C CE2 . TYR A 0 635 . -0.376  -1.285  -9.130  1.00 96.11 635 A 1 
ATOM 4920 O OH  . TYR A 0 635 . 1.004   -2.177  -10.870 1.00 96.11 635 A 1 
ATOM 4921 C CZ  . TYR A 0 635 . -0.234  -1.981  -10.348 1.00 96.11 635 A 1 
ATOM 4922 N N   . ALA A 0 636 . -3.727  1.433   -10.533 1.00 95.30 636 A 1 
ATOM 4923 C CA  . ALA A 0 636 . -3.484  1.921   -11.880 1.00 95.30 636 A 1 
ATOM 4924 C C   . ALA A 0 636 . -1.997  1.816   -12.228 1.00 95.30 636 A 1 
ATOM 4925 C CB  . ALA A 0 636 . -4.023  3.350   -12.007 1.00 95.30 636 A 1 
ATOM 4926 O O   . ALA A 0 636 . -1.117  2.109   -11.419 1.00 95.30 636 A 1 
ATOM 4927 N N   . ARG A 0 637 . -1.721  1.403   -13.467 1.00 96.92 637 A 1 
ATOM 4928 C CA  . ARG A 0 637 . -0.375  1.369   -14.037 1.00 96.92 637 A 1 
ATOM 4929 C C   . ARG A 0 637 . -0.422  1.731   -15.511 1.00 96.92 637 A 1 
ATOM 4930 C CB  . ARG A 0 637 . 0.257   -0.011  -13.811 1.00 96.92 637 A 1 
ATOM 4931 O O   . ARG A 0 637 . -1.127  1.087   -16.288 1.00 96.92 637 A 1 
ATOM 4932 C CG  . ARG A 0 637 . 1.691   -0.062  -14.357 1.00 96.92 637 A 1 
ATOM 4933 C CD  . ARG A 0 637 . 2.360   -1.397  -14.022 1.00 96.92 637 A 1 
ATOM 4934 N NE  . ARG A 0 637 . 3.813   -1.233  -13.954 1.00 96.92 637 A 1 
ATOM 4935 N NH1 . ARG A 0 637 . 4.545   -2.390  -15.801 1.00 96.92 637 A 1 
ATOM 4936 N NH2 . ARG A 0 637 . 5.968   -1.225  -14.505 1.00 96.92 637 A 1 
ATOM 4937 C CZ  . ARG A 0 637 . 4.764   -1.629  -14.765 1.00 96.92 637 A 1 
ATOM 4938 N N   . LYS A 0 638 . 0.389   2.706   -15.897 1.00 95.81 638 A 1 
ATOM 4939 C CA  . LYS A 0 638 . 0.648   3.118   -17.274 1.00 95.81 638 A 1 
ATOM 4940 C C   . LYS A 0 638 . 2.153   3.042   -17.521 1.00 95.81 638 A 1 
ATOM 4941 C CB  . LYS A 0 638 . 0.067   4.527   -17.447 1.00 95.81 638 A 1 
ATOM 4942 O O   . LYS A 0 638 . 2.952   3.357   -16.646 1.00 95.81 638 A 1 
ATOM 4943 C CG  . LYS A 0 638 . 0.270   5.147   -18.838 1.00 95.81 638 A 1 
ATOM 4944 C CD  . LYS A 0 638 . -0.121  6.629   -18.779 1.00 95.81 638 A 1 
ATOM 4945 C CE  . LYS A 0 638 . 0.321   7.380   -20.041 1.00 95.81 638 A 1 
ATOM 4946 N NZ  . LYS A 0 638 . 0.952   8.680   -19.683 1.00 95.81 638 A 1 
ATOM 4947 N N   . VAL A 0 639 . 2.526   2.599   -18.716 1.00 96.03 639 A 1 
ATOM 4948 C CA  . VAL A 0 639 . 3.910   2.594   -19.200 1.00 96.03 639 A 1 
ATOM 4949 C C   . VAL A 0 639 . 3.906   3.179   -20.608 1.00 96.03 639 A 1 
ATOM 4950 C CB  . VAL A 0 639 . 4.528   1.179   -19.183 1.00 96.03 639 A 1 
ATOM 4951 O O   . VAL A 0 639 . 3.023   2.845   -21.403 1.00 96.03 639 A 1 
ATOM 4952 C CG1 . VAL A 0 639 . 5.984   1.179   -19.665 1.00 96.03 639 A 1 
ATOM 4953 C CG2 . VAL A 0 639 . 4.504   0.560   -17.777 1.00 96.03 639 A 1 
ATOM 4954 N N   . ARG A 0 640 . 4.877   4.038   -20.904 1.00 91.56 640 A 1 
ATOM 4955 C CA  . ARG A 0 640 . 5.277   4.454   -22.250 1.00 91.56 640 A 1 
ATOM 4956 C C   . ARG A 0 640 . 6.757   4.134   -22.412 1.00 91.56 640 A 1 
ATOM 4957 C CB  . ARG A 0 640 . 5.047   5.957   -22.465 1.00 91.56 640 A 1 
ATOM 4958 O O   . ARG A 0 640 . 7.491   4.222   -21.437 1.00 91.56 640 A 1 
ATOM 4959 C CG  . ARG A 0 640 . 3.575   6.359   -22.320 1.00 91.56 640 A 1 
ATOM 4960 C CD  . ARG A 0 640 . 3.353   7.809   -22.763 1.00 91.56 640 A 1 
ATOM 4961 N NE  . ARG A 0 640 . 3.701   8.812   -21.732 1.00 91.56 640 A 1 
ATOM 4962 N NH1 . ARG A 0 640 . 4.804   10.338  -23.062 1.00 91.56 640 A 1 
ATOM 4963 N NH2 . ARG A 0 640 . 4.092   10.951  -21.063 1.00 91.56 640 A 1 
ATOM 4964 C CZ  . ARG A 0 640 . 4.203   10.017  -21.954 1.00 91.56 640 A 1 
ATOM 4965 N N   . ALA A 0 641 . 7.158   3.745   -23.610 1.00 92.77 641 A 1 
ATOM 4966 C CA  . ALA A 0 641 . 8.557   3.630   -23.984 1.00 92.77 641 A 1 
ATOM 4967 C C   . ALA A 0 641 . 8.676   3.844   -25.496 1.00 92.77 641 A 1 
ATOM 4968 C CB  . ALA A 0 641 . 9.102   2.255   -23.569 1.00 92.77 641 A 1 
ATOM 4969 O O   . ALA A 0 641 . 7.799   3.356   -26.219 1.00 92.77 641 A 1 
ATOM 4970 N N   . ASP A 0 642 . 9.734   4.517   -25.932 1.00 84.07 642 A 1 
ATOM 4971 C CA  . ASP A 0 642 . 10.159  4.621   -27.331 1.00 84.07 642 A 1 
ATOM 4972 C C   . ASP A 0 642 . 11.622  4.136   -27.485 1.00 84.07 642 A 1 
ATOM 4973 C CB  . ASP A 0 642 . 9.887   6.043   -27.898 1.00 84.07 642 A 1 
ATOM 4974 O O   . ASP A 0 642 . 12.315  3.834   -26.510 1.00 84.07 642 A 1 
ATOM 4975 C CG  . ASP A 0 642 . 8.679   6.089   -28.860 1.00 84.07 642 A 1 
ATOM 4976 O OD1 . ASP A 0 642 . 8.517   5.126   -29.651 1.00 84.07 642 A 1 
ATOM 4977 O OD2 . ASP A 0 642 . 7.860   7.038   -28.783 1.00 84.07 642 A 1 
ATOM 4978 N N   . ASP A 0 643 . 12.049  3.921   -28.730 1.00 91.93 643 A 1 
ATOM 4979 C CA  . ASP A 0 643 . 13.415  3.514   -29.116 1.00 91.93 643 A 1 
ATOM 4980 C C   . ASP A 0 643 . 13.637  3.988   -30.559 1.00 91.93 643 A 1 
ATOM 4981 C CB  . ASP A 0 643 . 13.607  1.988   -28.947 1.00 91.93 643 A 1 
ATOM 4982 O O   . ASP A 0 643 . 13.643  3.191   -31.506 1.00 91.93 643 A 1 
ATOM 4983 C CG  . ASP A 0 643 . 15.046  1.443   -29.111 1.00 91.93 643 A 1 
ATOM 4984 O OD1 . ASP A 0 643 . 15.985  2.079   -29.647 1.00 91.93 643 A 1 
ATOM 4985 O OD2 . ASP A 0 643 . 15.290  0.296   -28.661 1.00 91.93 643 A 1 
ATOM 4986 N N   . ASP A 0 644 . 13.662  5.311   -30.740 1.00 86.87 644 A 1 
ATOM 4987 C CA  . ASP A 0 644 . 13.738  5.935   -32.061 1.00 86.87 644 A 1 
ATOM 4988 C C   . ASP A 0 644 . 15.199  5.947   -32.542 1.00 86.87 644 A 1 
ATOM 4989 C CB  . ASP A 0 644 . 13.049  7.326   -32.070 1.00 86.87 644 A 1 
ATOM 4990 O O   . ASP A 0 644 . 16.127  6.203   -31.777 1.00 86.87 644 A 1 
ATOM 4991 C CG  . ASP A 0 644 . 11.965  7.511   -33.158 1.00 86.87 644 A 1 
ATOM 4992 O OD1 . ASP A 0 644 . 11.655  6.538   -33.891 1.00 86.87 644 A 1 
ATOM 4993 O OD2 . ASP A 0 644 . 11.462  8.647   -33.321 1.00 86.87 644 A 1 
ATOM 4994 N N   . GLN A 0 645 . 15.434  5.623   -33.816 1.00 87.57 645 A 1 
ATOM 4995 C CA  . GLN A 0 645 . 16.784  5.484   -34.383 1.00 87.57 645 A 1 
ATOM 4996 C C   . GLN A 0 645 . 16.884  6.162   -35.743 1.00 87.57 645 A 1 
ATOM 4997 C CB  . GLN A 0 645 . 17.198  4.006   -34.500 1.00 87.57 645 A 1 
ATOM 4998 O O   . GLN A 0 645 . 16.057  5.935   -36.631 1.00 87.57 645 A 1 
ATOM 4999 C CG  . GLN A 0 645 . 17.430  3.380   -33.121 1.00 87.57 645 A 1 
ATOM 5000 C CD  . GLN A 0 645 . 17.966  1.955   -33.151 1.00 87.57 645 A 1 
ATOM 5001 N NE2 . GLN A 0 645 . 17.964  1.302   -32.013 1.00 87.57 645 A 1 
ATOM 5002 O OE1 . GLN A 0 645 . 18.386  1.387   -34.155 1.00 87.57 645 A 1 
ATOM 5003 N N   . TRP A 0 646 . 17.940  6.953   -35.933 1.00 84.25 646 A 1 
ATOM 5004 C CA  . TRP A 0 646 . 18.132  7.767   -37.129 1.00 84.25 646 A 1 
ATOM 5005 C C   . TRP A 0 646 . 19.589  7.772   -37.605 1.00 84.25 646 A 1 
ATOM 5006 C CB  . TRP A 0 646 . 17.597  9.180   -36.859 1.00 84.25 646 A 1 
ATOM 5007 O O   . TRP A 0 646 . 20.525  7.552   -36.837 1.00 84.25 646 A 1 
ATOM 5008 C CG  . TRP A 0 646 . 18.269  9.931   -35.750 1.00 84.25 646 A 1 
ATOM 5009 C CD1 . TRP A 0 646 . 17.886  9.944   -34.451 1.00 84.25 646 A 1 
ATOM 5010 C CD2 . TRP A 0 646 . 19.455  10.781  -35.823 1.00 84.25 646 A 1 
ATOM 5011 C CE2 . TRP A 0 646 . 19.732  11.283  -34.516 1.00 84.25 646 A 1 
ATOM 5012 C CE3 . TRP A 0 646 . 20.322  11.177  -36.867 1.00 84.25 646 A 1 
ATOM 5013 N NE1 . TRP A 0 646 . 18.744  10.744  -33.720 1.00 84.25 646 A 1 
ATOM 5014 C CH2 . TRP A 0 646 . 21.676  12.489  -35.312 1.00 84.25 646 A 1 
ATOM 5015 C CZ2 . TRP A 0 646 . 20.824  12.124  -34.255 1.00 84.25 646 A 1 
ATOM 5016 C CZ3 . TRP A 0 646 . 21.420  12.022  -36.614 1.00 84.25 646 A 1 
ATOM 5017 N N   . ALA A 0 647 . 19.774  8.008   -38.906 1.00 87.20 647 A 1 
ATOM 5018 C CA  . ALA A 0 647 . 21.078  8.202   -39.532 1.00 87.20 647 A 1 
ATOM 5019 C C   . ALA A 0 647 . 20.951  9.056   -40.804 1.00 87.20 647 A 1 
ATOM 5020 C CB  . ALA A 0 647 . 21.717  6.840   -39.838 1.00 87.20 647 A 1 
ATOM 5021 O O   . ALA A 0 647 . 19.971  8.924   -41.542 1.00 87.20 647 A 1 
ATOM 5022 N N   . GLU A 0 648 . 21.952  9.893   -41.070 1.00 83.62 648 A 1 
ATOM 5023 C CA  . GLU A 0 648 . 22.047  10.772  -42.239 1.00 83.62 648 A 1 
ATOM 5024 C C   . GLU A 0 648 . 23.434  10.672  -42.914 1.00 83.62 648 A 1 
ATOM 5025 C CB  . GLU A 0 648 . 21.711  12.230  -41.863 1.00 83.62 648 A 1 
ATOM 5026 O O   . GLU A 0 648 . 24.437  10.391  -42.262 1.00 83.62 648 A 1 
ATOM 5027 C CG  . GLU A 0 648 . 20.276  12.439  -41.330 1.00 83.62 648 A 1 
ATOM 5028 C CD  . GLU A 0 648 . 19.759  13.883  -41.515 1.00 83.62 648 A 1 
ATOM 5029 O OE1 . GLU A 0 648 . 18.569  14.041  -41.881 1.00 83.62 648 A 1 
ATOM 5030 O OE2 . GLU A 0 648 . 20.555  14.841  -41.409 1.00 83.62 648 A 1 
ATOM 5031 N N   . ASP A 0 649 . 23.469  10.897  -44.232 1.00 82.13 649 A 1 
ATOM 5032 C CA  . ASP A 0 649 . 24.638  10.822  -45.131 1.00 82.13 649 A 1 
ATOM 5033 C C   . ASP A 0 649 . 24.516  11.977  -46.145 1.00 82.13 649 A 1 
ATOM 5034 C CB  . ASP A 0 649 . 24.648  9.427   -45.809 1.00 82.13 649 A 1 
ATOM 5035 O O   . ASP A 0 649 . 23.510  12.077  -46.861 1.00 82.13 649 A 1 
ATOM 5036 C CG  . ASP A 0 649 . 25.554  9.211   -47.044 1.00 82.13 649 A 1 
ATOM 5037 O OD1 . ASP A 0 649 . 26.143  10.179  -47.581 1.00 82.13 649 A 1 
ATOM 5038 O OD2 . ASP A 0 649 . 25.557  8.053   -47.536 1.00 82.13 649 A 1 
ATOM 5039 N N   . TYR A 0 650 . 25.502  12.882  -46.172 1.00 75.84 650 A 1 
ATOM 5040 C CA  . TYR A 0 650 . 25.521  14.064  -47.042 1.00 75.84 650 A 1 
ATOM 5041 C C   . TYR A 0 650 . 26.878  14.303  -47.721 1.00 75.84 650 A 1 
ATOM 5042 C CB  . TYR A 0 650 . 25.042  15.305  -46.281 1.00 75.84 650 A 1 
ATOM 5043 O O   . TYR A 0 650 . 27.723  15.093  -47.288 1.00 75.84 650 A 1 
ATOM 5044 C CG  . TYR A 0 650 . 23.538  15.392  -46.102 1.00 75.84 650 A 1 
ATOM 5045 C CD1 . TYR A 0 650 . 22.734  15.979  -47.103 1.00 75.84 650 A 1 
ATOM 5046 C CD2 . TYR A 0 650 . 22.941  14.915  -44.923 1.00 75.84 650 A 1 
ATOM 5047 C CE1 . TYR A 0 650 . 21.344  16.119  -46.902 1.00 75.84 650 A 1 
ATOM 5048 C CE2 . TYR A 0 650 . 21.564  15.077  -44.708 1.00 75.84 650 A 1 
ATOM 5049 O OH  . TYR A 0 650 . 19.432  15.846  -45.459 1.00 75.84 650 A 1 
ATOM 5050 C CZ  . TYR A 0 650 . 20.762  15.682  -45.691 1.00 75.84 650 A 1 
ATOM 5051 N N   . ASP A 0 651 . 27.025  13.686  -48.888 1.00 80.43 651 A 1 
ATOM 5052 C CA  . ASP A 0 651 . 28.174  13.808  -49.785 1.00 80.43 651 A 1 
ATOM 5053 C C   . ASP A 0 651 . 28.098  15.075  -50.684 1.00 80.43 651 A 1 
ATOM 5054 C CB  . ASP A 0 651 . 28.219  12.493  -50.601 1.00 80.43 651 A 1 
ATOM 5055 O O   . ASP A 0 651 . 27.181  15.233  -51.499 1.00 80.43 651 A 1 
ATOM 5056 C CG  . ASP A 0 651 . 29.604  11.878  -50.777 1.00 80.43 651 A 1 
ATOM 5057 O OD1 . ASP A 0 651 . 30.535  12.219  -50.020 1.00 80.43 651 A 1 
ATOM 5058 O OD2 . ASP A 0 651 . 29.782  11.131  -51.768 1.00 80.43 651 A 1 
ATOM 5059 N N   . ILE A 0 652 . 29.078  15.992  -50.603 1.00 70.84 652 A 1 
ATOM 5060 C CA  . ILE A 0 652 . 29.159  17.206  -51.448 1.00 70.84 652 A 1 
ATOM 5061 C C   . ILE A 0 652 . 30.439  17.209  -52.291 1.00 70.84 652 A 1 
ATOM 5062 C CB  . ILE A 0 652 . 29.015  18.517  -50.632 1.00 70.84 652 A 1 
ATOM 5063 O O   . ILE A 0 652 . 31.544  17.415  -51.789 1.00 70.84 652 A 1 
ATOM 5064 C CG1 . ILE A 0 652 . 27.679  18.539  -49.852 1.00 70.84 652 A 1 
ATOM 5065 C CG2 . ILE A 0 652 . 29.109  19.745  -51.570 1.00 70.84 652 A 1 
ATOM 5066 C CD1 . ILE A 0 652 . 27.429  19.814  -49.033 1.00 70.84 652 A 1 
ATOM 5067 N N   . TRP A 0 653 . 30.276  17.113  -53.615 1.00 66.82 653 A 1 
ATOM 5068 C CA  . TRP A 0 653 . 31.375  17.111  -54.588 1.00 66.82 653 A 1 
ATOM 5069 C C   . TRP A 0 653 . 31.349  18.344  -55.496 1.00 66.82 653 A 1 
ATOM 5070 C CB  . TRP A 0 653 . 31.313  15.825  -55.418 1.00 66.82 653 A 1 
ATOM 5071 O O   . TRP A 0 653 . 30.442  18.512  -56.313 1.00 66.82 653 A 1 
ATOM 5072 C CG  . TRP A 0 653 . 31.575  14.572  -54.646 1.00 66.82 653 A 1 
ATOM 5073 C CD1 . TRP A 0 653 . 30.662  13.897  -53.911 1.00 66.82 653 A 1 
ATOM 5074 C CD2 . TRP A 0 653 . 32.839  13.853  -54.467 1.00 66.82 653 A 1 
ATOM 5075 C CE2 . TRP A 0 653 . 32.603  12.741  -53.609 1.00 66.82 653 A 1 
ATOM 5076 C CE3 . TRP A 0 653 . 34.169  14.041  -54.920 1.00 66.82 653 A 1 
ATOM 5077 N NE1 . TRP A 0 653 . 31.269  12.817  -53.312 1.00 66.82 653 A 1 
ATOM 5078 C CH2 . TRP A 0 653 . 34.921  12.062  -53.691 1.00 66.82 653 A 1 
ATOM 5079 C CZ2 . TRP A 0 653 . 33.615  11.856  -53.222 1.00 66.82 653 A 1 
ATOM 5080 C CZ3 . TRP A 0 653 . 35.198  13.153  -54.538 1.00 66.82 653 A 1 
ATOM 5081 N N   . ALA A 0 654 . 32.389  19.179  -55.426 1.00 58.43 654 A 1 
ATOM 5082 C CA  . ALA A 0 654 . 32.550  20.345  -56.291 1.00 58.43 654 A 1 
ATOM 5083 C C   . ALA A 0 654 . 33.692  20.129  -57.298 1.00 58.43 654 A 1 
ATOM 5084 C CB  . ALA A 0 654 . 32.712  21.592  -55.415 1.00 58.43 654 A 1 
ATOM 5085 O O   . ALA A 0 654 . 34.861  20.398  -57.021 1.00 58.43 654 A 1 
ATOM 5086 N N   . ALA A 0 655 . 33.341  19.661  -58.499 1.00 56.92 655 A 1 
ATOM 5087 C CA  . ALA A 0 655 . 34.253  19.640  -59.639 1.00 56.92 655 A 1 
ATOM 5088 C C   . ALA A 0 655 . 34.331  21.033  -60.290 1.00 56.92 655 A 1 
ATOM 5089 C CB  . ALA A 0 655 . 33.797  18.563  -60.632 1.00 56.92 655 A 1 
ATOM 5090 O O   . ALA A 0 655 . 33.306  21.643  -60.598 1.00 56.92 655 A 1 
ATOM 5091 N N   . ALA A 0 656 . 35.544  21.529  -60.550 1.00 52.03 656 A 1 
ATOM 5092 C CA  . ALA A 0 656 . 35.753  22.807  -61.232 1.00 52.03 656 A 1 
ATOM 5093 C C   . ALA A 0 656 . 35.385  22.716  -62.734 1.00 52.03 656 A 1 
ATOM 5094 C CB  . ALA A 0 656 . 37.199  23.260  -60.978 1.00 52.03 656 A 1 
ATOM 5095 O O   . ALA A 0 656 . 36.252  22.496  -63.584 1.00 52.03 656 A 1 
ATOM 5096 N N   . ASP A 0 657 . 34.097  22.878  -63.066 1.00 44.49 657 A 1 
ATOM 5097 C CA  . ASP A 0 657 . 33.557  22.736  -64.428 1.00 44.49 657 A 1 
ATOM 5098 C C   . ASP A 0 657 . 34.085  23.830  -65.377 1.00 44.49 657 A 1 
ATOM 5099 C CB  . ASP A 0 657 . 32.021  22.647  -64.405 1.00 44.49 657 A 1 
ATOM 5100 O O   . ASP A 0 657 . 33.538  24.927  -65.540 1.00 44.49 657 A 1 
ATOM 5101 C CG  . ASP A 0 657 . 31.421  22.305  -65.779 1.00 44.49 657 A 1 
ATOM 5102 O OD1 . ASP A 0 657 . 32.202  22.093  -66.744 1.00 44.49 657 A 1 
ATOM 5103 O OD2 . ASP A 0 657 . 30.178  22.296  -65.886 1.00 44.49 657 A 1 
ATOM 5104 N N   . ARG A 0 658 . 35.214  23.517  -66.020 1.00 45.78 658 A 1 
ATOM 5105 C CA  . ARG A 0 658 . 35.980  24.446  -66.859 1.00 45.78 658 A 1 
ATOM 5106 C C   . ARG A 0 658 . 35.258  24.841  -68.154 1.00 45.78 658 A 1 
ATOM 5107 C CB  . ARG A 0 658 . 37.369  23.834  -67.099 1.00 45.78 658 A 1 
ATOM 5108 O O   . ARG A 0 658 . 35.708  25.761  -68.840 1.00 45.78 658 A 1 
ATOM 5109 C CG  . ARG A 0 658 . 38.419  24.919  -67.358 1.00 45.78 658 A 1 
ATOM 5110 C CD  . ARG A 0 658 . 39.832  24.332  -67.318 1.00 45.78 658 A 1 
ATOM 5111 N NE  . ARG A 0 658 . 40.838  25.403  -67.182 1.00 45.78 658 A 1 
ATOM 5112 N NH1 . ARG A 0 658 . 42.522  24.128  -66.273 1.00 45.78 658 A 1 
ATOM 5113 N NH2 . ARG A 0 658 . 42.757  26.341  -66.396 1.00 45.78 658 A 1 
ATOM 5114 C CZ  . ARG A 0 658 . 42.030  25.283  -66.625 1.00 45.78 658 A 1 
ATOM 5115 N N   . SER A 0 659 . 34.134  24.195  -68.462 1.00 47.87 659 A 1 
ATOM 5116 C CA  . SER A 0 659 . 33.348  24.351  -69.691 1.00 47.87 659 A 1 
ATOM 5117 C C   . SER A 0 659 . 32.854  25.785  -69.947 1.00 47.87 659 A 1 
ATOM 5118 C CB  . SER A 0 659 . 32.136  23.409  -69.626 1.00 47.87 659 A 1 
ATOM 5119 O O   . SER A 0 659 . 32.655  26.160  -71.100 1.00 47.87 659 A 1 
ATOM 5120 O OG  . SER A 0 659 . 32.543  22.083  -69.353 1.00 47.87 659 A 1 
ATOM 5121 N N   . GLN A 0 660 . 32.680  26.616  -68.907 1.00 45.79 660 A 1 
ATOM 5122 C CA  . GLN A 0 660 . 32.164  27.992  -69.047 1.00 45.79 660 A 1 
ATOM 5123 C C   . GLN A 0 660 . 33.240  29.091  -69.168 1.00 45.79 660 A 1 
ATOM 5124 C CB  . GLN A 0 660 . 31.189  28.301  -67.900 1.00 45.79 660 A 1 
ATOM 5125 O O   . GLN A 0 660 . 32.966  30.156  -69.723 1.00 45.79 660 A 1 
ATOM 5126 C CG  . GLN A 0 660 . 29.923  27.429  -67.982 1.00 45.79 660 A 1 
ATOM 5127 C CD  . GLN A 0 660 . 28.809  27.874  -67.035 1.00 45.79 660 A 1 
ATOM 5128 N NE2 . GLN A 0 660 . 27.664  27.231  -67.075 1.00 45.79 660 A 1 
ATOM 5129 O OE1 . GLN A 0 660 . 28.924  28.811  -66.264 1.00 45.79 660 A 1 
ATOM 5130 N N   . TRP A 0 661 . 34.476  28.862  -68.710 1.00 43.02 661 A 1 
ATOM 5131 C CA  . TRP A 0 661 . 35.501  29.924  -68.630 1.00 43.02 661 A 1 
ATOM 5132 C C   . TRP A 0 661 . 36.198  30.257  -69.964 1.00 43.02 661 A 1 
ATOM 5133 C CB  . TRP A 0 661 . 36.486  29.623  -67.489 1.00 43.02 661 A 1 
ATOM 5134 O O   . TRP A 0 661 . 36.971  31.210  -70.031 1.00 43.02 661 A 1 
ATOM 5135 C CG  . TRP A 0 661 . 36.022  30.107  -66.146 1.00 43.02 661 A 1
[truncated: 49,715 more chars]
