# Supplementary material for: Self-assembling proteins compose the chemically resistant shell biomaterial of planktonic tintinnid ciliates
Source: Nat Commun. 2026 Jun 13;17:7507. doi: 10.1038/s41467-026-74402-4 (PMC13408134; doi:10.1038/s41467-026-74402-4)
Supplement: Supplementary file 6 — Supplementary Data 16 [file 41467_2026_74402_MOESM6_ESM.zip › AF2_structure_models/Tara_Unigene_14.cif]

data_0
#
_entry.id   0
#
_struct_asym.id          A
_struct_asym.entity_id   0
#
_entity_poly.entity_id        0
_entity_poly.type             polypeptide(L)
_entity_poly.pdbx_strand_id   A
#
_entity.id     0
_entity.type   polymer
#
loop_
_entity_poly_seq.entity_id
_entity_poly_seq.num
_entity_poly_seq.mon_id
0 1   MET 
0 2   LYS 
0 3   SER 
0 4   PHE 
0 5   ALA 
0 6   PHE 
0 7   ALA 
0 8   ALA 
0 9   ALA 
0 10  LEU 
0 11  VAL 
0 12  ALA 
0 13  ALA 
0 14  VAL 
0 15  GLN 
0 16  ALA 
0 17  VAL 
0 18  ALA 
0 19  VAL 
0 20  GLU 
0 21  SER 
0 22  SER 
0 23  GLY 
0 24  TYR 
0 25  GLY 
0 26  SER 
0 27  GLY 
0 28  HIS 
0 29  ASN 
0 30  ALA 
0 31  GLY 
0 32  TYR 
0 33  GLY 
0 34  HIS 
0 35  GLN 
0 36  GLN 
0 37  SER 
0 38  TYR 
0 39  THR 
0 40  TYR 
0 41  PRO 
0 42  VAL 
0 43  ALA 
0 44  HIS 
0 45  THR 
0 46  GLN 
0 47  HIS 
0 48  ARG 
0 49  PRO 
0 50  ALA 
0 51  ASN 
0 52  LYS 
0 53  VAL 
0 54  ALA 
0 55  ALA 
0 56  ALA 
0 57  SER 
0 58  LYS 
0 59  ALA 
0 60  TYR 
0 61  GLY 
0 62  ALA 
0 63  ASP 
0 64  TYR 
0 65  GLN 
0 66  LYS 
0 67  ALA 
0 68  SER 
0 69  ALA 
0 70  SER 
0 71  ASP 
0 72  TRP 
0 73  ASP 
0 74  ALA 
0 75  TRP 
0 76  GLY 
0 77  ARG 
0 78  ASP 
0 79  GLN 
0 80  ASP 
0 81  LEU 
0 82  SER 
0 83  ILE 
0 84  SER 
0 85  GLU 
0 86  SER 
0 87  TYR 
0 88  GLY 
0 89  LYS 
0 90  THR 
0 91  ASN 
0 92  ALA 
0 93  LYS 
0 94  SER 
0 95  TYR 
0 96  ALA 
0 97  ALA 
0 98  GLU 
0 99  SER 
0 100 TYR 
0 101 ASP 
0 102 GLU 
0 103 TRP 
0 104 ASP 
0 105 ASN 
0 106 LYS 
0 107 ASP 
0 108 ASP 
0 109 ASP 
0 110 ARG 
0 111 TRP 
0 112 GLY 
0 113 ALA 
0 114 GLN 
0 115 ALA 
0 116 TRP 
0 117 GLY 
0 118 GLN 
0 119 ASP 
0 120 ARG 
0 121 ASP 
0 122 GLY 
0 123 ALA 
0 124 GLY 
0 125 ALA 
0 126 SER 
0 127 SER 
0 128 TYR 
0 129 GLY 
0 130 LYS 
0 131 ALA 
0 132 ALA 
0 133 SER 
0 134 ALA 
0 135 SER 
0 136 ASP 
0 137 ALA 
0 138 ASP 
0 139 GLN 
0 140 TYR 
0 141 ALA 
0 142 TYR 
0 143 GLY 
0 144 ALA 
0 145 LYS 
0 146 SER 
0 147 GLY 
0 148 TYR 
0 149 GLY 
0 150 PRO 
0 151 ASN 
0 152 PRO 
0 153 HIS 
0 154 GLY 
0 155 ALA 
0 156 LYS 
0 157 ALA 
0 158 ALA 
0 159 ASN 
0 160 GLY 
0 161 ALA 
0 162 ALA 
0 163 ALA 
0 164 GLN 
0 165 LYS 
0 166 TRP 
0 167 GLN 
0 168 GLY 
0 169 ALA 
0 170 SER 
0 171 ALA 
0 172 SER 
0 173 TYR 
0 174 GLY 
0 175 ALA 
0 176 ALA 
0 177 GLN 
0 178 ASN 
0 179 GLY 
0 180 TYR 
0 181 ASP 
0 182 ASN 
0 183 ASP 
0 184 VAL 
0 185 TRP 
0 186 ALA 
0 187 LYS 
0 188 GLN 
0 189 ALA 
0 190 TYR 
0 191 GLY 
0 192 THR 
0 193 ASP 
0 194 THR 
0 195 ASP 
0 196 SER 
0 197 ARG 
0 198 TRP 
0 199 GLY 
0 200 LYS 
0 201 SER 
0 202 TYR 
0 203 ASP 
0 204 SER 
0 205 VAL 
0 206 ASP 
0 207 ALA 
0 208 LYS 
0 209 SER 
0 210 TYR 
0 211 ASP 
0 212 GLY 
0 213 GLU 
0 214 TRP 
0 215 TYR 
0 216 ALA 
0 217 LYS 
0 218 SER 
0 219 VAL 
0 220 LYS 
0 221 ALA 
0 222 ASP 
0 223 ASP 
0 224 ASP 
0 225 GLN 
0 226 TRP 
0 227 ALA 
0 228 GLU 
0 229 ASP 
0 230 TYR 
0 231 ASP 
0 232 ARG 
0 233 TYR 
0 234 ASP 
0 235 SER 
0 236 GLY 
0 237 ASP 
0 238 ALA 
0 239 ASP 
0 240 SER 
0 241 TYR 
0 242 GLY 
0 243 ARG 
0 244 ALA 
0 245 ALA 
0 246 SER 
0 247 THR 
0 248 GLU 
0 249 ALA 
0 250 TRP 
0 251 LYS 
0 252 ASN 
0 253 GLY 
0 254 ASP 
0 255 GLY 
0 256 HIS 
0 257 TYR 
0 258 ASN 
0 259 LYS 
0 260 GLY 
0 261 GLY 
0 262 ASP 
0 263 TYR 
0 264 LYS 
0 265 ALA 
0 266 ALA 
0 267 SER 
0 268 ALA 
0 269 LYS 
0 270 GLN 
0 271 GLY 
0 272 ALA 
0 273 GLY 
0 274 TYR 
0 275 TRP 
0 276 GLY 
0 277 LYS 
0 278 SER 
0 279 GLY 
0 280 SER 
0 281 ASP 
0 282 TRP 
0 283 ASP 
0 284 SER 
0 285 TRP 
0 286 GLY 
0 287 ARG 
0 288 ASP 
0 289 GLN 
0 290 ASP 
0 291 TYR 
0 292 SER 
0 293 GLU 
0 294 ASP 
0 295 VAL 
0 296 SER 
0 297 TYR 
0 298 ASP 
0 299 LYS 
0 300 VAL 
0 301 GLN 
0 302 ALA 
0 303 LYS 
0 304 ALA 
0 305 TYR 
0 306 ALA 
0 307 ALA 
0 308 GLU 
0 309 SER 
0 310 TYR 
0 311 ASP 
0 312 GLU 
0 313 TRP 
0 314 ASP 
0 315 ASN 
0 316 GLN 
0 317 ASP 
0 318 ALA 
0 319 ASP 
0 320 LYS 
0 321 TRP 
0 322 GLY 
0 323 ALA 
0 324 GLN 
0 325 ALA 
0 326 TRP 
0 327 GLY 
0 328 LYS 
0 329 ASP 
0 330 THR 
0 331 ASP 
0 332 VAL 
0 333 TYR 
0 334 GLY 
0 335 ALA 
0 336 SER 
0 337 SER 
0 338 TYR 
0 339 GLY 
0 340 ALA 
0 341 LYS 
0 342 ALA 
0 343 SER 
0 344 ALA 
0 345 GLN 
0 346 ASP 
0 347 TRP 
0 348 GLN 
0 349 GLY 
0 350 ALA 
0 351 GLY 
0 352 TYR 
0 353 GLY 
0 354 ALA 
0 355 LYS 
0 356 ALA 
0 357 GLY 
0 358 TYR 
0 359 GLY 
0 360 ALA 
0 361 SER 
0 362 ASP 
0 363 SER 
0 364 TYR 
0 365 GLY 
0 366 VAL 
0 367 ALA 
0 368 SER 
0 369 LYS 
0 370 GLY 
0 371 GLY 
0 372 GLN 
0 373 GLY 
0 374 TYR 
0 375 SER 
0 376 GLY 
0 377 SER 
0 378 LYS 
0 379 HIS 
0 380 GLY 
0 381 GLY 
0 382 TYR 
0 383 GLY 
0 384 GLY 
0 385 HIS 
0 386 GLY 
0 387 SER 
0 388 ALA 
0 389 TYR 
0 390 GLY 
0 391 SER 
0 392 ASN 
0 393 GLY 
0 394 TYR 
0 395 ALA 
0 396 LYS 
0 397 GLY 
0 398 ALA 
0 399 SER 
0 400 GLY 
0 401 SER 
0 402 GLN 
0 403 HIS 
0 404 ALA 
0 405 ALA 
0 406 ALA 
0 407 GLY 
0 408 GLN 
0 409 ALA 
0 410 GLY 
0 411 TYR 
0 412 GLY 
0 413 GLN 
0 414 ALA 
0 415 THR 
0 416 SER 
0 417 ASP 
0 418 TRP 
0 419 GLN 
0 420 GLY 
0 421 ALA 
0 422 SER 
0 423 ALA 
0 424 SER 
0 425 SER 
0 426 GLN 
0 427 ALA 
0 428 ALA 
0 429 SER 
0 430 GLY 
0 431 ALA 
0 432 TYR 
0 433 ASP 
0 434 ASN 
0 435 ASP 
0 436 GLU 
0 437 TRP 
0 438 ALA 
0 439 LYS 
0 440 GLN 
0 441 ALA 
0 442 TYR 
0 443 GLY 
0 444 SER 
0 445 ASP 
0 446 TYR 
0 447 ASP 
0 448 SER 
0 449 ARG 
0 450 TRP 
0 451 GLY 
0 452 LYS 
0 453 SER 
0 454 TYR 
0 455 ASP 
0 456 SER 
0 457 VAL 
0 458 SER 
0 459 ALA 
0 460 LYS 
0 461 SER 
0 462 TYR 
0 463 ASP 
0 464 ASN 
0 465 GLU 
0 466 SER 
0 467 TYR 
0 468 ALA 
0 469 ARG 
0 470 SER 
0 471 VAL 
0 472 GLN 
0 473 ALA 
0 474 ASP 
0 475 ASP 
0 476 ASP 
0 477 GLN 
0 478 TRP 
0 479 ALA 
0 480 GLU 
0 481 ASP 
0 482 TYR 
0 483 ASP 
0 484 ARG 
0 485 TYR 
0 486 ASP 
0 487 SER 
0 488 ARG 
0 489 ASP 
0 490 ALA 
0 491 LYS 
0 492 SER 
0 493 ALA 
0 494 GLY 
0 495 ALA 
0 496 ALA 
0 497 ALA 
0 498 SER 
0 499 GLN 
0 500 TRP 
0 501 GLY 
0 502 GLU 
0 503 GLU 
0 504 ALA 
0 505 ASP 
0 506 ARG 
0 507 THR 
0 508 TYR 
0 509 GLY 
0 510 SER 
0 511 ALA 
0 512 GLY 
0 513 HIS 
0 514 GLY 
0 515 GLY 
0 516 TYR 
0 517 GLY 
0 518 LYS 
0 519 GLY 
0 520 GLY 
0 521 TYR 
0 522 GLY 
0 523 GLY 
0 524 TYR 
0 525 SER 
0 526 TYR 
0 527 GLY 
0 528 LYS 
0 529 ASP 
0 530 THR 
0 531 GLY 
0 532 ALA 
0 533 ASP 
0 534 TYR 
0 535 ASP 
0 536 ALA 
0 537 ALA 
0 538 SER 
0 539 GLN 
0 540 GLN 
0 541 GLY 
0 542 GLU 
0 543 ALA 
0 544 GLY 
0 545 TYR 
0 546 TRP 
0 547 GLY 
0 548 LYS 
0 549 SER 
0 550 GLY 
0 551 SER 
0 552 ASP 
0 553 TRP 
0 554 ASP 
0 555 SER 
0 556 TRP 
0 557 GLY 
0 558 ARG 
0 559 ASP 
0 560 GLN 
0 561 ASP 
0 562 LEU 
0 563 SER 
0 564 ILE 
0 565 LYS 
0 566 GLU 
0 567 SER 
0 568 TYR 
0 569 ASP 
0 570 ARG 
0 571 THR 
0 572 TRP 
0 573 ALA 
0 574 LYS 
0 575 SER 
0 576 TYR 
0 577 ASP 
0 578 ALA 
0 579 GLU 
0 580 SER 
0 581 TYR 
0 582 ASP 
0 583 GLU 
0 584 TRP 
0 585 ASP 
0 586 ASN 
0 587 LYS 
0 588 ASP 
0 589 ASP 
0 590 ASP 
0 591 LYS 
0 592 TRP 
0 593 GLY 
0 594 ALA 
0 595 GLN 
0 596 ALA 
0 597 TRP 
0 598 GLY 
0 599 LYS 
0 600 ASP 
0 601 ARG 
0 602 ASP 
0 603 LEU 
0 604 ALA 
0 605 ALA 
0 606 ALA 
0 607 SER 
0 608 SER 
0 609 HIS 
0 610 ALA 
0 611 ASN 
0 612 ALA 
0 613 ALA 
0 614 SER 
0 615 ASP 
0 616 ALA 
0 617 ASP 
0 618 TRP 
0 619 ASN 
0 620 ASN 
0 621 GLY 
0 622 SER 
0 623 GLN 
0 624 ALA 
0 625 GLY 
0 626 TYR 
0 627 GLY 
0 628 GLN 
0 629 ALA 
0 630 ALA 
0 631 TYR 
0 632 ALA 
0 633 GLY 
0 634 GLU 
0 635 GLN 
0 636 LYS 
0 637 GLY 
0 638 TYR 
0 639 GLY 
0 640 ALA 
0 641 ALA 
0 642 TYR 
0 643 GLY 
0 644 ASN 
0 645 GLN 
0 646 GLY 
0 647 SER 
0 648 SER 
0 649 TYR 
0 650 GLY 
0 651 SER 
0 652 GLY 
0 653 HIS 
0 654 GLY 
0 655 LYS 
0 656 GLY 
0 657 TYR 
0 658 GLY 
0 659 SER 
0 660 GLY 
0 661 TYR 
0 662 GLY 
0 663 ASN 
0 664 GLY 
0 665 TYR 
0 666 GLY 
0 667 SER 
0 668 SER 
0 669 GLY 
0 670 HIS 
0 671 GLY 
0 672 SER 
0 673 GLN 
0 674 GLY 
0 675 SER 
0 676 SER 
0 677 TYR 
0 678 GLY 
0 679 ALA 
0 680 LYS 
0 681 ASP 
0 682 SER 
0 683 TYR 
0 684 GLY 
0 685 LYS 
0 686 SER 
0 687 TYR 
0 688 GLY 
0 689 GLY 
0 690 TYR 
0 691 GLY 
0 692 ALA 
0 693 ALA 
0 694 ALA 
0 695 GLN 
0 696 GLN 
0 697 SER 
0 698 TYR 
0 699 ALA 
0 700 ALA 
0 701 ALA 
0 702 ASP 
0 703 ASP 
0 704 LYS 
0 705 ASP 
0 706 ALA 
0 707 SER 
0 708 GLN 
0 709 SER 
0 710 HIS 
0 711 GLY 
0 712 ALA 
0 713 GLN 
0 714 ASN 
0 715 SER 
0 716 ALA 
0 717 TYR 
0 718 ASP 
0 719 ASN 
0 720 ASP 
0 721 GLU 
0 722 TRP 
0 723 ALA 
0 724 LYS 
0 725 GLN 
0 726 ALA 
0 727 TYR 
0 728 GLY 
0 729 SER 
0 730 ASP 
0 731 TYR 
0 732 ASP 
0 733 THR 
0 734 ARG 
0 735 TRP 
0 736 GLY 
0 737 LYS 
0 738 SER 
0 739 TYR 
0 740 ASP 
0 741 SER 
0 742 VAL 
0 743 ASN 
0 744 ALA 
0 745 LYS 
0 746 SER 
0 747 TYR 
0 748 ASP 
0 749 ASP 
0 750 GLU 
0 751 GLN 
0 752 TYR 
0 753 ALA 
0 754 ARG 
0 755 LYS 
0 756 ILE 
0 757 TRP 
0 758 ALA 
0 759 ASP 
0 760 ASP 
0 761 ASP 
0 762 GLN 
0 763 TRP 
0 764 ALA 
0 765 GLU 
0 766 ASP 
0 767 TYR 
0 768 ASP 
0 769 ARG 
0 770 TYR 
0 771 SER 
0 772 THR 
0 773 GLN 
0 774 ASP 
0 775 ALA 
0 776 ASP 
0 777 SER 
0 778 TYR 
0 779 GLY 
0 780 LYS 
0 781 ALA 
0 782 ALA 
0 783 SER 
0 784 ALA 
0 785 ASN 
0 786 ALA 
0 787 SER 
0 788 TYR 
0 789 GLY 
0 790 GLU 
0 791 ALA 
0 792 THR 
0 793 LYS 
0 794 THR 
0 795 THR 
0 796 VAL 
0 797 THR 
0 798 PRO 
0 799 VAL 
0 800 THR 
0 801 VAL 
0 802 HIS 
0 803 SER 
0 804 GLY 
0 805 TYR 
0 806 GLY 
0 807 HIS 
0 808 GLY 
0 809 GLY 
0 810 HIS 
0 811 GLY 
0 812 SER 
0 813 ASN 
0 814 ALA 
0 815 GLY 
0 816 TYR 
0 817 GLY 
0 818 ALA 
0 819 HIS 
0 820 GLY 
0 821 ASN 
0 822 ASN 
0 823 GLY 
0 824 TYR 
0 825 GLY 
0 826 GLN 
0 827 TRP 
#
loop_
_chem_comp.id
_chem_comp.type
_chem_comp.name
ALA 'L-peptide linking' ALANINE         
ARG 'L-peptide linking' ARGININE        
ASN 'L-peptide linking' ASPARAGINE      
ASP 'L-peptide linking' 'ASPARTIC ACID' 
CYS 'L-peptide linking' CYSTEINE        
GLN 'L-peptide linking' GLUTAMINE       
GLU 'L-peptide linking' 'GLUTAMIC ACID' 
HIS 'L-peptide linking' HISTIDINE       
ILE 'L-peptide linking' ISOLEUCINE      
LEU 'L-peptide linking' LEUCINE         
LYS 'L-peptide linking' LYSINE          
MET 'L-peptide linking' METHIONINE      
PHE 'L-peptide linking' PHENYLALANINE   
PRO 'L-peptide linking' PROLINE         
SER 'L-peptide linking' SERINE          
THR 'L-peptide linking' THREONINE       
TRP 'L-peptide linking' TRYPTOPHAN      
TYR 'L-peptide linking' TYROSINE        
VAL 'L-peptide linking' VALINE          
GLY 'peptide linking'   GLYCINE         
#
loop_
_atom_site.group_PDB
_atom_site.id
_atom_site.type_symbol
_atom_site.label_atom_id
_atom_site.label_alt_id
_atom_site.label_comp_id
_atom_site.label_asym_id
_atom_site.label_entity_id
_atom_site.label_seq_id
_atom_site.pdbx_PDB_ins_code
_atom_site.Cartn_x
_atom_site.Cartn_y
_atom_site.Cartn_z
_atom_site.occupancy
_atom_site.B_iso_or_equiv
_atom_site.auth_seq_id
_atom_site.auth_asym_id
_atom_site.pdbx_PDB_model_num
ATOM 1    N N   . MET A 0 1   . 16.181   10.994  19.074  1.00 42.15 1   A 1 
ATOM 2    C CA  . MET A 0 1   . 17.527   11.056  19.698  1.00 42.15 1   A 1 
ATOM 3    C C   . MET A 0 1   . 18.349   9.758   19.621  1.00 42.15 1   A 1 
ATOM 4    C CB  . MET A 0 1   . 17.480   11.603  21.139  1.00 42.15 1   A 1 
ATOM 5    O O   . MET A 0 1   . 19.546   9.854   19.831  1.00 42.15 1   A 1 
ATOM 6    C CG  . MET A 0 1   . 17.168   13.107  21.140  1.00 42.15 1   A 1 
ATOM 7    S SD  . MET A 0 1   . 17.510   13.961  22.700  1.00 42.15 1   A 1 
ATOM 8    C CE  . MET A 0 1   . 16.068   13.517  23.705  1.00 42.15 1   A 1 
ATOM 9    N N   . LYS A 0 2   . 17.804   8.565   19.306  1.00 49.62 2   A 1 
ATOM 10   C CA  . LYS A 0 2   . 18.615   7.320   19.241  1.00 49.62 2   A 1 
ATOM 11   C C   . LYS A 0 2   . 19.336   7.050   17.900  1.00 49.62 2   A 1 
ATOM 12   C CB  . LYS A 0 2   . 17.774   6.101   19.676  1.00 49.62 2   A 1 
ATOM 13   O O   . LYS A 0 2   . 20.193   6.181   17.855  1.00 49.62 2   A 1 
ATOM 14   C CG  . LYS A 0 2   . 17.501   6.070   21.193  1.00 49.62 2   A 1 
ATOM 15   C CD  . LYS A 0 2   . 16.805   4.761   21.605  1.00 49.62 2   A 1 
ATOM 16   C CE  . LYS A 0 2   . 16.633   4.665   23.130  1.00 49.62 2   A 1 
ATOM 17   N NZ  . LYS A 0 2   . 15.998   3.381   23.531  1.00 49.62 2   A 1 
ATOM 18   N N   . SER A 0 3   . 19.022   7.783   16.831  1.00 51.82 3   A 1 
ATOM 19   C CA  . SER A 0 3   . 19.467   7.491   15.455  1.00 51.82 3   A 1 
ATOM 20   C C   . SER A 0 3   . 20.893   7.937   15.091  1.00 51.82 3   A 1 
ATOM 21   C CB  . SER A 0 3   . 18.459   8.098   14.468  1.00 51.82 3   A 1 
ATOM 22   O O   . SER A 0 3   . 21.472   7.386   14.165  1.00 51.82 3   A 1 
ATOM 23   O OG  . SER A 0 3   . 17.998   9.372   14.915  1.00 51.82 3   A 1 
ATOM 24   N N   . PHE A 0 4   . 21.495   8.893   15.808  1.00 49.56 4   A 1 
ATOM 25   C CA  . PHE A 0 4   . 22.805   9.460   15.432  1.00 49.56 4   A 1 
ATOM 26   C C   . PHE A 0 4   . 24.031   8.654   15.904  1.00 49.56 4   A 1 
ATOM 27   C CB  . PHE A 0 4   . 22.873   10.928  15.883  1.00 49.56 4   A 1 
ATOM 28   O O   . PHE A 0 4   . 25.149   8.963   15.506  1.00 49.56 4   A 1 
ATOM 29   C CG  . PHE A 0 4   . 22.144   11.866  14.940  1.00 49.56 4   A 1 
ATOM 30   C CD1 . PHE A 0 4   . 22.786   12.295  13.763  1.00 49.56 4   A 1 
ATOM 31   C CD2 . PHE A 0 4   . 20.827   12.287  15.210  1.00 49.56 4   A 1 
ATOM 32   C CE1 . PHE A 0 4   . 22.118   13.140  12.861  1.00 49.56 4   A 1 
ATOM 33   C CE2 . PHE A 0 4   . 20.159   13.134  14.306  1.00 49.56 4   A 1 
ATOM 34   C CZ  . PHE A 0 4   . 20.804   13.558  13.131  1.00 49.56 4   A 1 
ATOM 35   N N   . ALA A 0 5   . 23.852   7.621   16.734  1.00 54.97 5   A 1 
ATOM 36   C CA  . ALA A 0 5   . 24.976   6.876   17.311  1.00 54.97 5   A 1 
ATOM 37   C C   . ALA A 0 5   . 25.644   5.887   16.332  1.00 54.97 5   A 1 
ATOM 38   C CB  . ALA A 0 5   . 24.475   6.166   18.575  1.00 54.97 5   A 1 
ATOM 39   O O   . ALA A 0 5   . 26.839   5.628   16.449  1.00 54.97 5   A 1 
ATOM 40   N N   . PHE A 0 6   . 24.892   5.331   15.375  1.00 48.25 6   A 1 
ATOM 41   C CA  . PHE A 0 6   . 25.373   4.217   14.546  1.00 48.25 6   A 1 
ATOM 42   C C   . PHE A 0 6   . 26.331   4.667   13.429  1.00 48.25 6   A 1 
ATOM 43   C CB  . PHE A 0 6   . 24.163   3.437   14.012  1.00 48.25 6   A 1 
ATOM 44   O O   . PHE A 0 6   . 27.371   4.047   13.220  1.00 48.25 6   A 1 
ATOM 45   C CG  . PHE A 0 6   . 24.484   2.003   13.638  1.00 48.25 6   A 1 
ATOM 46   C CD1 . PHE A 0 6   . 24.692   1.642   12.293  1.00 48.25 6   A 1 
ATOM 47   C CD2 . PHE A 0 6   . 24.578   1.024   14.647  1.00 48.25 6   A 1 
ATOM 48   C CE1 . PHE A 0 6   . 24.987   0.307   11.962  1.00 48.25 6   A 1 
ATOM 49   C CE2 . PHE A 0 6   . 24.874   -0.310  14.314  1.00 48.25 6   A 1 
ATOM 50   C CZ  . PHE A 0 6   . 25.078   -0.667  12.970  1.00 48.25 6   A 1 
ATOM 51   N N   . ALA A 0 7   . 26.042   5.798   12.773  1.00 46.50 7   A 1 
ATOM 52   C CA  . ALA A 0 7   . 26.888   6.342   11.705  1.00 46.50 7   A 1 
ATOM 53   C C   . ALA A 0 7   . 28.308   6.698   12.191  1.00 46.50 7   A 1 
ATOM 54   C CB  . ALA A 0 7   . 26.173   7.562   11.109  1.00 46.50 7   A 1 
ATOM 55   O O   . ALA A 0 7   . 29.290   6.419   11.506  1.00 46.50 7   A 1 
ATOM 56   N N   . ALA A 0 8   . 28.433   7.250   13.404  1.00 52.20 8   A 1 
ATOM 57   C CA  . ALA A 0 8   . 29.730   7.580   13.997  1.00 52.20 8   A 1 
ATOM 58   C C   . ALA A 0 8   . 30.583   6.332   14.300  1.00 52.20 8   A 1 
ATOM 59   C CB  . ALA A 0 8   . 29.478   8.411   15.261  1.00 52.20 8   A 1 
ATOM 60   O O   . ALA A 0 8   . 31.803   6.373   14.152  1.00 52.20 8   A 1 
ATOM 61   N N   . ALA A 0 9   . 29.951   5.217   14.687  1.00 53.18 9   A 1 
ATOM 62   C CA  . ALA A 0 9   . 30.649   3.961   14.956  1.00 53.18 9   A 1 
ATOM 63   C C   . ALA A 0 9   . 31.245   3.343   13.678  1.00 53.18 9   A 1 
ATOM 64   C CB  . ALA A 0 9   . 29.678   3.003   15.658  1.00 53.18 9   A 1 
ATOM 65   O O   . ALA A 0 9   . 32.373   2.853   13.710  1.00 53.18 9   A 1 
ATOM 66   N N   . LEU A 0 10  . 30.527   3.416   12.550  1.00 41.39 10  A 1 
ATOM 67   C CA  . LEU A 0 10  . 31.002   2.882   11.270  1.00 41.39 10  A 1 
ATOM 68   C C   . LEU A 0 10  . 32.226   3.654   10.745  1.00 41.39 10  A 1 
ATOM 69   C CB  . LEU A 0 10  . 29.829   2.876   10.272  1.00 41.39 10  A 1 
ATOM 70   O O   . LEU A 0 10  . 33.219   3.041   10.363  1.00 41.39 10  A 1 
ATOM 71   C CG  . LEU A 0 10  . 30.123   2.124   8.958   1.00 41.39 10  A 1 
ATOM 72   C CD1 . LEU A 0 10  . 30.344   0.626   9.185   1.00 41.39 10  A 1 
ATOM 73   C CD2 . LEU A 0 10  . 28.939   2.287   8.006   1.00 41.39 10  A 1 
ATOM 74   N N   . VAL A 0 11  . 32.200   4.992   10.804  1.00 51.59 11  A 1 
ATOM 75   C CA  . VAL A 0 11  . 33.343   5.834   10.393  1.00 51.59 11  A 1 
ATOM 76   C C   . VAL A 0 11  . 34.570   5.593   11.282  1.00 51.59 11  A 1 
ATOM 77   C CB  . VAL A 0 11  . 32.946   7.326   10.376  1.00 51.59 11  A 1 
ATOM 78   O O   . VAL A 0 11  . 35.689   5.512   10.776  1.00 51.59 11  A 1 
ATOM 79   C CG1 . VAL A 0 11  . 34.119   8.248   10.016  1.00 51.59 11  A 1 
ATOM 80   C CG2 . VAL A 0 11  . 31.839   7.586   9.345   1.00 51.59 11  A 1 
ATOM 81   N N   . ALA A 0 12  . 34.376   5.416   12.594  1.00 51.07 12  A 1 
ATOM 82   C CA  . ALA A 0 12  . 35.468   5.104   13.517  1.00 51.07 12  A 1 
ATOM 83   C C   . ALA A 0 12  . 36.090   3.716   13.265  1.00 51.07 12  A 1 
ATOM 84   C CB  . ALA A 0 12  . 34.940   5.235   14.951  1.00 51.07 12  A 1 
ATOM 85   O O   . ALA A 0 12  . 37.304   3.565   13.389  1.00 51.07 12  A 1 
ATOM 86   N N   . ALA A 0 13  . 35.289   2.716   12.878  1.00 47.17 13  A 1 
ATOM 87   C CA  . ALA A 0 13  . 35.781   1.372   12.577  1.00 47.17 13  A 1 
ATOM 88   C C   . ALA A 0 13  . 36.733   1.352   11.366  1.00 47.17 13  A 1 
ATOM 89   C CB  . ALA A 0 13  . 34.577   0.444   12.372  1.00 47.17 13  A 1 
ATOM 90   O O   . ALA A 0 13  . 37.777   0.704   11.422  1.00 47.17 13  A 1 
ATOM 91   N N   . VAL A 0 14  . 36.423   2.112   10.308  1.00 45.15 14  A 1 
ATOM 92   C CA  . VAL A 0 14  . 37.252   2.191   9.087   1.00 45.15 14  A 1 
ATOM 93   C C   . VAL A 0 14  . 38.631   2.814   9.357   1.00 45.15 14  A 1 
ATOM 94   C CB  . VAL A 0 14  . 36.489   2.946   7.975   1.00 45.15 14  A 1 
ATOM 95   O O   . VAL A 0 14  . 39.607   2.445   8.711   1.00 45.15 14  A 1 
ATOM 96   C CG1 . VAL A 0 14  . 37.314   3.149   6.697   1.00 45.15 14  A 1 
ATOM 97   C CG2 . VAL A 0 14  . 35.226   2.174   7.566   1.00 45.15 14  A 1 
ATOM 98   N N   . GLN A 0 15  . 38.752   3.712   10.341  1.00 44.88 15  A 1 
ATOM 99   C CA  . GLN A 0 15  . 40.021   4.382   10.670  1.00 44.88 15  A 1 
ATOM 100  C C   . GLN A 0 15  . 40.892   3.637   11.701  1.00 44.88 15  A 1 
ATOM 101  C CB  . GLN A 0 15  . 39.745   5.838   11.085  1.00 44.88 15  A 1 
ATOM 102  O O   . GLN A 0 15  . 42.000   4.084   11.991  1.00 44.88 15  A 1 
ATOM 103  C CG  . GLN A 0 15  . 39.173   6.648   9.910   1.00 44.88 15  A 1 
ATOM 104  C CD  . GLN A 0 15  . 39.117   8.151   10.169  1.00 44.88 15  A 1 
ATOM 105  N NE2 . GLN A 0 15  . 39.031   8.952   9.130   1.00 44.88 15  A 1 
ATOM 106  O OE1 . GLN A 0 15  . 39.148   8.647   11.284  1.00 44.88 15  A 1 
ATOM 107  N N   . ALA A 0 16  . 40.426   2.508   12.248  1.00 42.01 16  A 1 
ATOM 108  C CA  . ALA A 0 16  . 41.113   1.772   13.316  1.00 42.01 16  A 1 
ATOM 109  C C   . ALA A 0 16  . 41.864   0.504   12.851  1.00 42.01 16  A 1 
ATOM 110  C CB  . ALA A 0 16  . 40.086   1.474   14.415  1.00 42.01 16  A 1 
ATOM 111  O O   . ALA A 0 16  . 42.513   -0.153  13.667  1.00 42.01 16  A 1 
ATOM 112  N N   . VAL A 0 17  . 41.799   0.140   11.564  1.00 35.83 17  A 1 
ATOM 113  C CA  . VAL A 0 17  . 42.400   -1.099  11.024  1.00 35.83 17  A 1 
ATOM 114  C C   . VAL A 0 17  . 43.901   -0.917  10.738  1.00 35.83 17  A 1 
ATOM 115  C CB  . VAL A 0 17  . 41.590   -1.662  9.832   1.00 35.83 17  A 1 
ATOM 116  O O   . VAL A 0 17  . 44.360   -0.922  9.599   1.00 35.83 17  A 1 
ATOM 117  C CG1 . VAL A 0 17  . 42.087   -3.048  9.391   1.00 35.83 17  A 1 
ATOM 118  C CG2 . VAL A 0 17  . 40.113   -1.846  10.214  1.00 35.83 17  A 1 
ATOM 119  N N   . ALA A 0 18  . 44.688   -0.764  11.804  1.00 39.73 18  A 1 
ATOM 120  C CA  . ALA A 0 18  . 46.145   -0.853  11.752  1.00 39.73 18  A 1 
ATOM 121  C C   . ALA A 0 18  . 46.578   -2.331  11.810  1.00 39.73 18  A 1 
ATOM 122  C CB  . ALA A 0 18  . 46.732   -0.009  12.891  1.00 39.73 18  A 1 
ATOM 123  O O   . ALA A 0 18  . 46.617   -2.940  12.879  1.00 39.73 18  A 1 
ATOM 124  N N   . VAL A 0 19  . 46.885   -2.932  10.655  1.00 38.03 19  A 1 
ATOM 125  C CA  . VAL A 0 19  . 47.297   -4.347  10.567  1.00 38.03 19  A 1 
ATOM 126  C C   . VAL A 0 19  . 48.774   -4.501  10.953  1.00 38.03 19  A 1 
ATOM 127  C CB  . VAL A 0 19  . 46.969   -4.967  9.190   1.00 38.03 19  A 1 
ATOM 128  O O   . VAL A 0 19  . 49.662   -4.587  10.105  1.00 38.03 19  A 1 
ATOM 129  C CG1 . VAL A 0 19  . 47.226   -6.482  9.183   1.00 38.03 19  A 1 
ATOM 130  C CG2 . VAL A 0 19  . 45.492   -4.763  8.823   1.00 38.03 19  A 1 
ATOM 131  N N   . GLU A 0 20  . 49.054   -4.535  12.257  1.00 36.32 20  A 1 
ATOM 132  C CA  . GLU A 0 20  . 50.401   -4.774  12.789  1.00 36.32 20  A 1 
ATOM 133  C C   . GLU A 0 20  . 50.827   -6.244  12.604  1.00 36.32 20  A 1 
ATOM 134  C CB  . GLU A 0 20  . 50.517   -4.322  14.255  1.00 36.32 20  A 1 
ATOM 135  O O   . GLU A 0 20  . 50.614   -7.100  13.466  1.00 36.32 20  A 1 
ATOM 136  C CG  . GLU A 0 20  . 50.412   -2.795  14.408  1.00 36.32 20  A 1 
ATOM 137  C CD  . GLU A 0 20  . 50.864   -2.298  15.793  1.00 36.32 20  A 1 
ATOM 138  O OE1 . GLU A 0 20  . 51.352   -1.146  15.858  1.00 36.32 20  A 1 
ATOM 139  O OE2 . GLU A 0 20  . 50.743   -3.066  16.776  1.00 36.32 20  A 1 
ATOM 140  N N   . SER A 0 21  . 51.458   -6.533  11.460  1.00 35.69 21  A 1 
ATOM 141  C CA  . SER A 0 21  . 52.034   -7.839  11.100  1.00 35.69 21  A 1 
ATOM 142  C C   . SER A 0 21  . 53.173   -8.272  12.050  1.00 35.69 21  A 1 
ATOM 143  C CB  . SER A 0 21  . 52.486   -7.806  9.632   1.00 35.69 21  A 1 
ATOM 144  O O   . SER A 0 21  . 54.359   -8.189  11.722  1.00 35.69 21  A 1 
ATOM 145  O OG  . SER A 0 21  . 53.178   -8.992  9.295   1.00 35.69 21  A 1 
ATOM 146  N N   . SER A 0 22  . 52.810   -8.768  13.232  1.00 37.82 22  A 1 
ATOM 147  C CA  . SER A 0 22  . 53.730   -9.238  14.275  1.00 37.82 22  A 1 
ATOM 148  C C   . SER A 0 22  . 54.326   -10.610 13.938  1.00 37.82 22  A 1 
ATOM 149  C CB  . SER A 0 22  . 52.999   -9.302  15.617  1.00 37.82 22  A 1 
ATOM 150  O O   . SER A 0 22  . 53.646   -11.631 14.022  1.00 37.82 22  A 1 
ATOM 151  O OG  . SER A 0 22  . 52.644   -7.998  16.019  1.00 37.82 22  A 1 
ATOM 152  N N   . GLY A 0 23  . 55.608   -10.650 13.565  1.00 30.24 23  A 1 
ATOM 153  C CA  . GLY A 0 23  . 56.293   -11.889 13.176  1.00 30.24 23  A 1 
ATOM 154  C C   . GLY A 0 23  . 56.548   -12.859 14.340  1.00 30.24 23  A 1 
ATOM 155  O O   . GLY A 0 23  . 57.135   -12.480 15.353  1.00 30.24 23  A 1 
ATOM 156  N N   . TYR A 0 24  . 56.174   -14.133 14.170  1.00 36.94 24  A 1 
ATOM 157  C CA  . TYR A 0 24  . 56.307   -15.177 15.193  1.00 36.94 24  A 1 
ATOM 158  C C   . TYR A 0 24  . 57.256   -16.322 14.803  1.00 36.94 24  A 1 
ATOM 159  C CB  . TYR A 0 24  . 54.921   -15.743 15.560  1.00 36.94 24  A 1 
ATOM 160  O O   . TYR A 0 24  . 57.087   -16.969 13.776  1.00 36.94 24  A 1 
ATOM 161  C CG  . TYR A 0 24  . 54.324   -15.140 16.817  1.00 36.94 24  A 1 
ATOM 162  C CD1 . TYR A 0 24  . 54.612   -15.711 18.073  1.00 36.94 24  A 1 
ATOM 163  C CD2 . TYR A 0 24  . 53.483   -14.015 16.732  1.00 36.94 24  A 1 
ATOM 164  C CE1 . TYR A 0 24  . 54.056   -15.162 19.245  1.00 36.94 24  A 1 
ATOM 165  C CE2 . TYR A 0 24  . 52.922   -13.465 17.900  1.00 36.94 24  A 1 
ATOM 166  O OH  . TYR A 0 24  . 52.658   -13.508 20.282  1.00 36.94 24  A 1 
ATOM 167  C CZ  . TYR A 0 24  . 53.205   -14.037 19.157  1.00 36.94 24  A 1 
ATOM 168  N N   . GLY A 0 25  . 58.157   -16.656 15.733  1.00 32.62 25  A 1 
ATOM 169  C CA  . GLY A 0 25  . 58.369   -18.050 16.147  1.00 32.62 25  A 1 
ATOM 170  C C   . GLY A 0 25  . 59.167   -18.980 15.227  1.00 32.62 25  A 1 
ATOM 171  O O   . GLY A 0 25  . 58.602   -19.825 14.543  1.00 32.62 25  A 1 
ATOM 172  N N   . SER A 0 26  . 60.497   -18.941 15.351  1.00 28.87 26  A 1 
ATOM 173  C CA  . SER A 0 26  . 61.383   -20.041 14.933  1.00 28.87 26  A 1 
ATOM 174  C C   . SER A 0 26  . 60.947   -21.396 15.520  1.00 28.87 26  A 1 
ATOM 175  C CB  . SER A 0 26  . 62.805   -19.725 15.414  1.00 28.87 26  A 1 
ATOM 176  O O   . SER A 0 26  . 60.721   -21.503 16.726  1.00 28.87 26  A 1 
ATOM 177  O OG  . SER A 0 26  . 63.717   -20.765 15.115  1.00 28.87 26  A 1 
ATOM 178  N N   . GLY A 0 27  . 60.900   -22.443 14.689  1.00 36.23 27  A 1 
ATOM 179  C CA  . GLY A 0 27  . 60.615   -23.823 15.097  1.00 36.23 27  A 1 
ATOM 180  C C   . GLY A 0 27  . 61.400   -24.827 14.250  1.00 36.23 27  A 1 
ATOM 181  O O   . GLY A 0 27  . 61.340   -24.788 13.026  1.00 36.23 27  A 1 
ATOM 182  N N   . HIS A 0 28  . 62.173   -25.707 14.891  1.00 29.50 28  A 1 
ATOM 183  C CA  . HIS A 0 28  . 63.006   -26.707 14.210  1.00 29.50 28  A 1 
ATOM 184  C C   . HIS A 0 28  . 62.291   -28.063 14.134  1.00 29.50 28  A 1 
ATOM 185  C CB  . HIS A 0 28  . 64.322   -26.934 14.980  1.00 29.50 28  A 1 
ATOM 186  O O   . HIS A 0 28  . 61.892   -28.583 15.175  1.00 29.50 28  A 1 
ATOM 187  C CG  . HIS A 0 28  . 65.291   -25.784 15.109  1.00 29.50 28  A 1 
ATOM 188  C CD2 . HIS A 0 28  . 66.644   -25.915 15.283  1.00 29.50 28  A 1 
ATOM 189  N ND1 . HIS A 0 28  . 65.004   -24.440 15.210  1.00 29.50 28  A 1 
ATOM 190  C CE1 . HIS A 0 28  . 66.155   -23.786 15.434  1.00 29.50 28  A 1 
ATOM 191  N NE2 . HIS A 0 28  . 67.185   -24.644 15.488  1.00 29.50 28  A 1 
ATOM 192  N N   . ASN A 0 29  . 62.268   -28.709 12.963  1.00 36.49 29  A 1 
ATOM 193  C CA  . ASN A 0 29  . 62.402   -30.169 12.888  1.00 36.49 29  A 1 
ATOM 194  C C   . ASN A 0 29  . 62.895   -30.628 11.504  1.00 36.49 29  A 1 
ATOM 195  C CB  . ASN A 0 29  . 61.092   -30.887 13.281  1.00 36.49 29  A 1 
ATOM 196  O O   . ASN A 0 29  . 62.707   -29.928 10.513  1.00 36.49 29  A 1 
ATOM 197  C CG  . ASN A 0 29  . 61.366   -32.225 13.953  1.00 36.49 29  A 1 
ATOM 198  N ND2 . ASN A 0 29  . 60.388   -32.797 14.611  1.00 36.49 29  A 1 
ATOM 199  O OD1 . ASN A 0 29  . 62.457   -32.771 13.912  1.00 36.49 29  A 1 
ATOM 200  N N   . ALA A 0 30  . 63.504   -31.813 11.438  1.00 31.65 30  A 1 
ATOM 201  C CA  . ALA A 0 30  . 63.921   -32.463 10.199  1.00 31.65 30  A 1 
ATOM 202  C C   . ALA A 0 30  . 63.114   -33.753 9.988   1.00 31.65 30  A 1 
ATOM 203  C CB  . ALA A 0 30  . 65.432   -32.728 10.258  1.00 31.65 30  A 1 
ATOM 204  O O   . ALA A 0 30  . 63.045   -34.598 10.878  1.00 31.65 30  A 1 
ATOM 205  N N   . GLY A 0 31  . 62.530   -33.928 8.802   1.00 33.31 31  A 1 
ATOM 206  C CA  . GLY A 0 31  . 61.754   -35.119 8.463   1.00 33.31 31  A 1 
ATOM 207  C C   . GLY A 0 31  . 61.589   -35.274 6.956   1.00 33.31 31  A 1 
ATOM 208  O O   . GLY A 0 31  . 61.123   -34.361 6.283   1.00 33.31 31  A 1 
ATOM 209  N N   . TYR A 0 32  . 61.981   -36.431 6.423   1.00 29.98 32  A 1 
ATOM 210  C CA  . TYR A 0 32  . 61.788   -36.762 5.012   1.00 29.98 32  A 1 
ATOM 211  C C   . TYR A 0 32  . 60.311   -37.097 4.760   1.00 29.98 32  A 1 
ATOM 212  C CB  . TYR A 0 32  . 62.690   -37.945 4.619   1.00 29.98 32  A 1 
ATOM 213  O O   . TYR A 0 32  . 59.815   -38.105 5.259   1.00 29.98 32  A 1 
ATOM 214  C CG  . TYR A 0 32  . 64.169   -37.624 4.480   1.00 29.98 32  A 1 
ATOM 215  C CD1 . TYR A 0 32  . 64.722   -37.428 3.199   1.00 29.98 32  A 1 
ATOM 216  C CD2 . TYR A 0 32  . 64.999   -37.558 5.618   1.00 29.98 32  A 1 
ATOM 217  C CE1 . TYR A 0 32  . 66.100   -37.175 3.053   1.00 29.98 32  A 1 
ATOM 218  C CE2 . TYR A 0 32  . 66.376   -37.296 5.477   1.00 29.98 32  A 1 
ATOM 219  O OH  . TYR A 0 32  . 68.258   -36.870 4.043   1.00 29.98 32  A 1 
ATOM 220  C CZ  . TYR A 0 32  . 66.929   -37.109 4.191   1.00 29.98 32  A 1 
ATOM 221  N N   . GLY A 0 33  . 59.624   -36.276 3.964   1.00 31.21 33  A 1 
ATOM 222  C CA  . GLY A 0 33  . 58.237   -36.498 3.552   1.00 31.21 33  A 1 
ATOM 223  C C   . GLY A 0 33  . 58.006   -35.981 2.135   1.00 31.21 33  A 1 
ATOM 224  O O   . GLY A 0 33  . 58.040   -34.778 1.898   1.00 31.21 33  A 1 
ATOM 225  N N   . HIS A 0 34  . 57.801   -36.889 1.180   1.00 27.70 34  A 1 
ATOM 226  C CA  . HIS A 0 34  . 57.544   -36.540 -0.218  1.00 27.70 34  A 1 
ATOM 227  C C   . HIS A 0 34  . 56.087   -36.085 -0.385  1.00 27.70 34  A 1 
ATOM 228  C CB  . HIS A 0 34  . 57.911   -37.743 -1.105  1.00 27.70 34  A 1 
ATOM 229  O O   . HIS A 0 34  . 55.195   -36.909 -0.582  1.00 27.70 34  A 1 
ATOM 230  C CG  . HIS A 0 34  . 57.605   -37.568 -2.576  1.00 27.70 34  A 1 
ATOM 231  C CD2 . HIS A 0 34  . 56.734   -38.326 -3.313  1.00 27.70 34  A 1 
ATOM 232  N ND1 . HIS A 0 34  . 58.163   -36.648 -3.438  1.00 27.70 34  A 1 
ATOM 233  C CE1 . HIS A 0 34  . 57.643   -36.854 -4.661  1.00 27.70 34  A 1 
ATOM 234  N NE2 . HIS A 0 34  . 56.764   -37.867 -4.635  1.00 27.70 34  A 1 
ATOM 235  N N   . GLN A 0 35  . 55.849   -34.775 -0.298  1.00 29.54 35  A 1 
ATOM 236  C CA  . GLN A 0 35  . 54.587   -34.152 -0.700  1.00 29.54 35  A 1 
ATOM 237  C C   . GLN A 0 35  . 54.787   -33.340 -1.982  1.00 29.54 35  A 1 
ATOM 238  C CB  . GLN A 0 35  . 53.976   -33.321 0.438   1.00 29.54 35  A 1 
ATOM 239  O O   . GLN A 0 35  . 55.773   -32.621 -2.137  1.00 29.54 35  A 1 
ATOM 240  C CG  . GLN A 0 35  . 53.465   -34.230 1.568   1.00 29.54 35  A 1 
ATOM 241  C CD  . GLN A 0 35  . 52.618   -33.476 2.587   1.00 29.54 35  A 1 
ATOM 242  N NE2 . GLN A 0 35  . 51.389   -33.133 2.267   1.00 29.54 35  A 1 
ATOM 243  O OE1 . GLN A 0 35  . 53.039   -33.191 3.693   1.00 29.54 35  A 1 
ATOM 244  N N   . GLN A 0 36  . 53.850   -33.496 -2.915  1.00 29.37 36  A 1 
ATOM 245  C CA  . GLN A 0 36  . 53.865   -32.837 -4.217  1.00 29.37 36  A 1 
ATOM 246  C C   . GLN A 0 36  . 53.254   -31.438 -4.079  1.00 29.37 36  A 1 
ATOM 247  C CB  . GLN A 0 36  . 53.096   -33.708 -5.227  1.00 29.37 36  A 1 
ATOM 248  O O   . GLN A 0 36  . 52.034   -31.291 -4.047  1.00 29.37 36  A 1 
ATOM 249  C CG  . GLN A 0 36  . 53.778   -35.065 -5.480  1.00 29.37 36  A 1 
ATOM 250  C CD  . GLN A 0 36  . 52.936   -36.016 -6.327  1.00 29.37 36  A 1 
ATOM 251  N NE2 . GLN A 0 36  . 53.404   -37.224 -6.550  1.00 29.37 36  A 1 
ATOM 252  O OE1 . GLN A 0 36  . 51.848   -35.718 -6.784  1.00 29.37 36  A 1 
ATOM 253  N N   . SER A 0 37  . 54.104   -30.418 -3.975  1.00 29.00 37  A 1 
ATOM 254  C CA  . SER A 0 37  . 53.676   -29.016 -3.947  1.00 29.00 37  A 1 
ATOM 255  C C   . SER A 0 37  . 53.802   -28.402 -5.338  1.00 29.00 37  A 1 
ATOM 256  C CB  . SER A 0 37  . 54.484   -28.211 -2.927  1.00 29.00 37  A 1 
ATOM 257  O O   . SER A 0 37  . 54.910   -28.240 -5.851  1.00 29.00 37  A 1 
ATOM 258  O OG  . SER A 0 37  . 54.246   -28.710 -1.624  1.00 29.00 37  A 1 
ATOM 259  N N   . TYR A 0 38  . 52.667   -28.048 -5.939  1.00 27.96 38  A 1 
ATOM 260  C CA  . TYR A 0 38  . 52.614   -27.362 -7.228  1.00 27.96 38  A 1 
ATOM 261  C C   . TYR A 0 38  . 53.343   -26.017 -7.143  1.00 27.96 38  A 1 
ATOM 262  C CB  . TYR A 0 38  . 51.151   -27.177 -7.662  1.00 27.96 38  A 1 
ATOM 263  O O   . TYR A 0 38  . 52.986   -25.151 -6.345  1.00 27.96 38  A 1 
ATOM 264  C CG  . TYR A 0 38  . 50.472   -28.470 -8.075  1.00 27.96 38  A 1 
ATOM 265  C CD1 . TYR A 0 38  . 50.410   -28.820 -9.439  1.00 27.96 38  A 1 
ATOM 266  C CD2 . TYR A 0 38  . 49.919   -29.331 -7.104  1.00 27.96 38  A 1 
ATOM 267  C CE1 . TYR A 0 38  . 49.807   -30.031 -9.831  1.00 27.96 38  A 1 
ATOM 268  C CE2 . TYR A 0 38  . 49.322   -30.546 -7.493  1.00 27.96 38  A 1 
ATOM 269  O OH  . TYR A 0 38  . 48.696   -32.069 -9.243  1.00 27.96 38  A 1 
ATOM 270  C CZ  . TYR A 0 38  . 49.266   -30.897 -8.860  1.00 27.96 38  A 1 
ATOM 271  N N   . THR A 0 39  . 54.378   -25.841 -7.966  1.00 28.63 39  A 1 
ATOM 272  C CA  . THR A 0 39  . 55.053   -24.548 -8.120  1.00 28.63 39  A 1 
ATOM 273  C C   . THR A 0 39  . 54.279   -23.712 -9.127  1.00 28.63 39  A 1 
ATOM 274  C CB  . THR A 0 39  . 56.522   -24.724 -8.525  1.00 28.63 39  A 1 
ATOM 275  O O   . THR A 0 39  . 54.522   -23.794 -10.328 1.00 28.63 39  A 1 
ATOM 276  C CG2 . THR A 0 39  . 57.285   -23.400 -8.607  1.00 28.63 39  A 1 
ATOM 277  O OG1 . THR A 0 39  . 57.149   -25.499 -7.527  1.00 28.63 39  A 1 
ATOM 278  N N   . TYR A 0 40  . 53.339   -22.910 -8.629  1.00 28.26 40  A 1 
ATOM 279  C CA  . TYR A 0 40  . 52.796   -21.800 -9.406  1.00 28.26 40  A 1 
ATOM 280  C C   . TYR A 0 40  . 53.931   -20.817 -9.742  1.00 28.26 40  A 1 
ATOM 281  C CB  . TYR A 0 40  . 51.676   -21.102 -8.624  1.00 28.26 40  A 1 
ATOM 282  O O   . TYR A 0 40  . 54.780   -20.563 -8.878  1.00 28.26 40  A 1 
ATOM 283  C CG  . TYR A 0 40  . 50.450   -21.972 -8.435  1.00 28.26 40  A 1 
ATOM 284  C CD1 . TYR A 0 40  . 49.489   -22.048 -9.461  1.00 28.26 40  A 1 
ATOM 285  C CD2 . TYR A 0 40  . 50.284   -22.726 -7.255  1.00 28.26 40  A 1 
ATOM 286  C CE1 . TYR A 0 40  . 48.363   -22.879 -9.312  1.00 28.26 40  A 1 
ATOM 287  C CE2 . TYR A 0 40  . 49.155   -23.554 -7.101  1.00 28.26 40  A 1 
ATOM 288  O OH  . TYR A 0 40  . 47.106   -24.433 -7.996  1.00 28.26 40  A 1 
ATOM 289  C CZ  . TYR A 0 40  . 48.193   -23.632 -8.133  1.00 28.26 40  A 1 
ATOM 290  N N   . PRO A 0 41  . 53.981   -20.260 -10.965 1.00 33.67 41  A 1 
ATOM 291  C CA  . PRO A 0 41  . 54.974   -19.257 -11.316 1.00 33.67 41  A 1 
ATOM 292  C C   . PRO A 0 41  . 54.722   -17.986 -10.498 1.00 33.67 41  A 1 
ATOM 293  C CB  . PRO A 0 41  . 54.829   -19.047 -12.828 1.00 33.67 41  A 1 
ATOM 294  O O   . PRO A 0 41  . 53.788   -17.232 -10.756 1.00 33.67 41  A 1 
ATOM 295  C CG  . PRO A 0 41  . 53.367   -19.400 -13.103 1.00 33.67 41  A 1 
ATOM 296  C CD  . PRO A 0 41  . 53.076   -20.500 -12.082 1.00 33.67 41  A 1 
ATOM 297  N N   . VAL A 0 42  . 55.565   -17.739 -9.493  1.00 30.25 42  A 1 
ATOM 298  C CA  . VAL A 0 42  . 55.559   -16.466 -8.765  1.00 30.25 42  A 1 
ATOM 299  C C   . VAL A 0 42  . 55.990   -15.377 -9.742  1.00 30.25 42  A 1 
ATOM 300  C CB  . VAL A 0 42  . 56.473   -16.509 -7.525  1.00 30.25 42  A 1 
ATOM 301  O O   . VAL A 0 42  . 57.155   -15.337 -10.142 1.00 30.25 42  A 1 
ATOM 302  C CG1 . VAL A 0 42  . 56.564   -15.145 -6.824  1.00 30.25 42  A 1 
ATOM 303  C CG2 . VAL A 0 42  . 55.945   -17.523 -6.500  1.00 30.25 42  A 1 
ATOM 304  N N   . ALA A 0 43  . 55.054   -14.504 -10.118 1.00 30.17 43  A 1 
ATOM 305  C CA  . ALA A 0 43  . 55.302   -13.366 -10.993 1.00 30.17 43  A 1 
ATOM 306  C C   . ALA A 0 43  . 56.371   -12.453 -10.373 1.00 30.17 43  A 1 
ATOM 307  C CB  . ALA A 0 43  . 53.977   -12.638 -11.249 1.00 30.17 43  A 1 
ATOM 308  O O   . ALA A 0 43  . 56.112   -11.661 -9.465  1.00 30.17 43  A 1 
ATOM 309  N N   . HIS A 0 44  . 57.615   -12.603 -10.829 1.00 27.94 44  A 1 
ATOM 310  C CA  . HIS A 0 44  . 58.738   -11.838 -10.312 1.00 27.94 44  A 1 
ATOM 311  C C   . HIS A 0 44  . 58.812   -10.492 -11.032 1.00 27.94 44  A 1 
ATOM 312  C CB  . HIS A 0 44  . 60.027   -12.667 -10.373 1.00 27.94 44  A 1 
ATOM 313  O O   . HIS A 0 44  . 59.637   -10.301 -11.927 1.00 27.94 44  A 1 
ATOM 314  C CG  . HIS A 0 44  . 61.158   -12.004 -9.628  1.00 27.94 44  A 1 
ATOM 315  C CD2 . HIS A 0 44  . 62.349   -11.584 -10.152 1.00 27.94 44  A 1 
ATOM 316  N ND1 . HIS A 0 44  . 61.163   -11.672 -8.292  1.00 27.94 44  A 1 
ATOM 317  C CE1 . HIS A 0 44  . 62.328   -11.063 -8.018  1.00 27.94 44  A 1 
ATOM 318  N NE2 . HIS A 0 44  . 63.090   -10.986 -9.122  1.00 27.94 44  A 1 
ATOM 319  N N   . THR A 0 45  . 57.927   -9.570  -10.641 1.00 31.70 45  A 1 
ATOM 320  C CA  . THR A 0 45  . 57.834   -8.207  -11.179 1.00 31.70 45  A 1 
ATOM 321  C C   . THR A 0 45  . 59.114   -7.423  -10.889 1.00 31.70 45  A 1 
ATOM 322  C CB  . THR A 0 45  . 56.585   -7.480  -10.647 1.00 31.70 45  A 1 
ATOM 323  O O   . THR A 0 45  . 59.228   -6.675  -9.916  1.00 31.70 45  A 1 
ATOM 324  C CG2 . THR A 0 45  . 56.295   -6.185  -11.407 1.00 31.70 45  A 1 
ATOM 325  O OG1 . THR A 0 45  . 55.470   -8.317  -10.825 1.00 31.70 45  A 1 
ATOM 326  N N   . GLN A 0 46  . 60.113   -7.617  -11.750 1.00 28.86 46  A 1 
ATOM 327  C CA  . GLN A 0 46  . 61.341   -6.839  -11.801 1.00 28.86 46  A 1 
ATOM 328  C C   . GLN A 0 46  . 60.979   -5.405  -12.165 1.00 28.86 46  A 1 
ATOM 329  C CB  . GLN A 0 46  . 62.310   -7.463  -12.823 1.00 28.86 46  A 1 
ATOM 330  O O   . GLN A 0 46  . 60.841   -5.062  -13.338 1.00 28.86 46  A 1 
ATOM 331  C CG  . GLN A 0 46  . 63.158   -8.576  -12.191 1.00 28.86 46  A 1 
ATOM 332  C CD  . GLN A 0 46  . 64.264   -8.039  -11.281 1.00 28.86 46  A 1 
ATOM 333  N NE2 . GLN A 0 46  . 64.607   -8.727  -10.218 1.00 28.86 46  A 1 
ATOM 334  O OE1 . GLN A 0 46  . 64.855   -6.994  -11.505 1.00 28.86 46  A 1 
ATOM 335  N N   . HIS A 0 47  . 60.829   -4.571  -11.137 1.00 28.59 47  A 1 
ATOM 336  C CA  . HIS A 0 47  . 60.470   -3.163  -11.246 1.00 28.59 47  A 1 
ATOM 337  C C   . HIS A 0 47  . 61.641   -2.342  -11.817 1.00 28.59 47  A 1 
ATOM 338  C CB  . HIS A 0 47  . 59.955   -2.683  -9.876  1.00 28.59 47  A 1 
ATOM 339  O O   . HIS A 0 47  . 62.199   -1.463  -11.156 1.00 28.59 47  A 1 
ATOM 340  C CG  . HIS A 0 47  . 59.075   -1.458  -9.939  1.00 28.59 47  A 1 
ATOM 341  C CD2 . HIS A 0 47  . 57.905   -1.274  -9.251  1.00 28.59 47  A 1 
ATOM 342  N ND1 . HIS A 0 47  . 59.265   -0.338  -10.718 1.00 28.59 47  A 1 
ATOM 343  C CE1 . HIS A 0 47  . 58.229   0.493   -10.508 1.00 28.59 47  A 1 
ATOM 344  N NE2 . HIS A 0 47  . 57.386   -0.027  -9.606  1.00 28.59 47  A 1 
ATOM 345  N N   . ARG A 0 48  . 62.032   -2.625  -13.069 1.00 31.06 48  A 1 
ATOM 346  C CA  . ARG A 0 48  . 62.922   -1.761  -13.849 1.00 31.06 48  A 1 
ATOM 347  C C   . ARG A 0 48  . 62.289   -0.364  -13.831 1.00 31.06 48  A 1 
ATOM 348  C CB  . ARG A 0 48  . 63.113   -2.286  -15.289 1.00 31.06 48  A 1 
ATOM 349  O O   . ARG A 0 48  . 61.085   -0.254  -14.067 1.00 31.06 48  A 1 
ATOM 350  C CG  . ARG A 0 48  . 63.867   -3.628  -15.325 1.00 31.06 48  A 1 
ATOM 351  C CD  . ARG A 0 48  . 64.036   -4.217  -16.737 1.00 31.06 48  A 1 
ATOM 352  N NE  . ARG A 0 48  . 65.186   -3.655  -17.484 1.00 31.06 48  A 1 
ATOM 353  N NH1 . ARG A 0 48  . 65.477   -5.419  -18.937 1.00 31.06 48  A 1 
ATOM 354  N NH2 . ARG A 0 48  . 66.823   -3.655  -19.083 1.00 31.06 48  A 1 
ATOM 355  C CZ  . ARG A 0 48  . 65.821   -4.244  -18.489 1.00 31.06 48  A 1 
ATOM 356  N N   . PRO A 0 49  . 63.038   0.698   -13.491 1.00 32.35 49  A 1 
ATOM 357  C CA  . PRO A 0 49  . 62.477   2.040   -13.511 1.00 32.35 49  A 1 
ATOM 358  C C   . PRO A 0 49  . 61.999   2.329   -14.933 1.00 32.35 49  A 1 
ATOM 359  C CB  . PRO A 0 49  . 63.608   2.969   -13.059 1.00 32.35 49  A 1 
ATOM 360  O O   . PRO A 0 49  . 62.759   2.107   -15.878 1.00 32.35 49  A 1 
ATOM 361  C CG  . PRO A 0 49  . 64.877   2.193   -13.417 1.00 32.35 49  A 1 
ATOM 362  C CD  . PRO A 0 49  . 64.464   0.736   -13.215 1.00 32.35 49  A 1 
ATOM 363  N N   . ALA A 0 50  . 60.751   2.792   -15.072 1.00 34.82 50  A 1 
ATOM 364  C CA  . ALA A 0 50  . 60.171   3.139   -16.365 1.00 34.82 50  A 1 
ATOM 365  C C   . ALA A 0 50  . 61.157   4.031   -17.126 1.00 34.82 50  A 1 
ATOM 366  C CB  . ALA A 0 50  . 58.820   3.832   -16.146 1.00 34.82 50  A 1 
ATOM 367  O O   . ALA A 0 50  . 61.556   5.090   -16.628 1.00 34.82 50  A 1 
ATOM 368  N N   . ASN A 0 51  . 61.618   3.556   -18.283 1.00 36.69 51  A 1 
ATOM 369  C CA  . ASN A 0 51  . 62.677   4.219   -19.024 1.00 36.69 51  A 1 
ATOM 370  C C   . ASN A 0 51  . 62.093   5.516   -19.592 1.00 36.69 51  A 1 
ATOM 371  C CB  . ASN A 0 51  . 63.220   3.254   -20.095 1.00 36.69 51  A 1 
ATOM 372  O O   . ASN A 0 51  . 61.351   5.469   -20.566 1.00 36.69 51  A 1 
ATOM 373  C CG  . ASN A 0 51  . 64.515   3.744   -20.718 1.00 36.69 51  A 1 
ATOM 374  N ND2 . ASN A 0 51  . 64.846   3.274   -21.897 1.00 36.69 51  A 1 
ATOM 375  O OD1 . ASN A 0 51  . 65.258   4.523   -20.143 1.00 36.69 51  A 1 
ATOM 376  N N   . LYS A 0 52  . 62.357   6.659   -18.940 1.00 33.31 52  A 1 
ATOM 377  C CA  . LYS A 0 52  . 61.719   7.957   -19.239 1.00 33.31 52  A 1 
ATOM 378  C C   . LYS A 0 52  . 62.240   8.593   -20.533 1.00 33.31 52  A 1 
ATOM 379  C CB  . LYS A 0 52  . 61.780   8.919   -18.036 1.00 33.31 52  A 1 
ATOM 380  O O   . LYS A 0 52  . 62.740   9.717   -20.537 1.00 33.31 52  A 1 
ATOM 381  C CG  . LYS A 0 52  . 60.875   8.492   -16.870 1.00 33.31 52  A 1 
ATOM 382  C CD  . LYS A 0 52  . 60.581   9.685   -15.948 1.00 33.31 52  A 1 
ATOM 383  C CE  . LYS A 0 52  . 59.573   9.272   -14.870 1.00 33.31 52  A 1 
ATOM 384  N NZ  . LYS A 0 52  . 59.008   10.447  -14.161 1.00 33.31 52  A 1 
ATOM 385  N N   . VAL A 0 53  . 62.087   7.872   -21.634 1.00 35.96 53  A 1 
ATOM 386  C CA  . VAL A 0 53  . 62.163   8.374   -23.001 1.00 35.96 53  A 1 
ATOM 387  C C   . VAL A 0 53  . 60.738   8.770   -23.379 1.00 35.96 53  A 1 
ATOM 388  C CB  . VAL A 0 53  . 62.771   7.311   -23.941 1.00 35.96 53  A 1 
ATOM 389  O O   . VAL A 0 53  . 59.984   7.978   -23.926 1.00 35.96 53  A 1 
ATOM 390  C CG1 . VAL A 0 53  . 62.956   7.882   -25.352 1.00 35.96 53  A 1 
ATOM 391  C CG2 . VAL A 0 53  . 64.151   6.852   -23.441 1.00 35.96 53  A 1 
ATOM 392  N N   . ALA A 0 54  . 60.338   9.987   -23.005 1.00 35.36 54  A 1 
ATOM 393  C CA  . ALA A 0 54  . 59.011   10.531  -23.305 1.00 35.36 54  A 1 
ATOM 394  C C   . ALA A 0 54  . 58.925   10.982  -24.779 1.00 35.36 54  A 1 
ATOM 395  C CB  . ALA A 0 54  . 58.689   11.634  -22.286 1.00 35.36 54  A 1 
ATOM 396  O O   . ALA A 0 54  . 58.851   12.174  -25.071 1.00 35.36 54  A 1 
ATOM 397  N N   . ALA A 0 55  . 59.031   10.012  -25.687 1.00 34.47 55  A 1 
ATOM 398  C CA  . ALA A 0 55  . 58.923   10.154  -27.134 1.00 34.47 55  A 1 
ATOM 399  C C   . ALA A 0 55  . 58.405   8.822   -27.709 1.00 34.47 55  A 1 
ATOM 400  C CB  . ALA A 0 55  . 60.300   10.543  -27.700 1.00 34.47 55  A 1 
ATOM 401  O O   . ALA A 0 55  . 59.196   7.910   -27.945 1.00 34.47 55  A 1 
ATOM 402  N N   . ALA A 0 56  . 57.083   8.722   -27.872 1.00 36.66 56  A 1 
ATOM 403  C CA  . ALA A 0 56  . 56.363   7.577   -28.444 1.00 36.66 56  A 1 
ATOM 404  C C   . ALA A 0 56  . 56.420   7.623   -29.984 1.00 36.66 56  A 1 
ATOM 405  C CB  . ALA A 0 56  . 54.934   7.591   -27.883 1.00 36.66 56  A 1 
ATOM 406  O O   . ALA A 0 56  . 55.448   7.970   -30.640 1.00 36.66 56  A 1 
ATOM 407  N N   . SER A 0 57  . 57.652   7.505   -30.489 1.00 42.52 57  A 1 
ATOM 408  C CA  . SER A 0 57  . 58.063   7.338   -31.893 1.00 42.52 57  A 1 
ATOM 409  C C   . SER A 0 57  . 59.556   7.690   -31.958 1.00 42.52 57  A 1 
ATOM 410  C CB  . SER A 0 57  . 57.297   8.234   -32.890 1.00 42.52 57  A 1 
ATOM 411  O O   . SER A 0 57  . 59.935   8.862   -31.780 1.00 42.52 57  A 1 
ATOM 412  O OG  . SER A 0 57  . 57.431   9.604   -32.532 1.00 42.52 57  A 1 
ATOM 413  N N   . LYS A 0 58  . 60.433   6.700   -32.150 1.00 36.14 58  A 1 
ATOM 414  C CA  . LYS A 0 58  . 61.852   6.937   -32.462 1.00 36.14 58  A 1 
ATOM 415  C C   . LYS A 0 58  . 62.548   5.720   -33.087 1.00 36.14 58  A 1 
ATOM 416  C CB  . LYS A 0 58  . 62.639   7.503   -31.255 1.00 36.14 58  A 1 
ATOM 417  O O   . LYS A 0 58  . 63.622   5.339   -32.608 1.00 36.14 58  A 1 
ATOM 418  C CG  . LYS A 0 58  . 63.824   8.309   -31.815 1.00 36.14 58  A 1 
ATOM 419  C CD  . LYS A 0 58  . 64.852   8.684   -30.754 1.00 36.14 58  A 1 
ATOM 420  C CE  . LYS A 0 58  . 66.008   9.351   -31.501 1.00 36.14 58  A 1 
ATOM 421  N NZ  . LYS A 0 58  . 67.125   9.667   -30.588 1.00 36.14 58  A 1 
ATOM 422  N N   . ALA A 0 59  . 61.968   5.172   -34.156 1.00 39.82 59  A 1 
ATOM 423  C CA  . ALA A 0 59  . 62.567   4.291   -35.171 1.00 39.82 59  A 1 
ATOM 424  C C   . ALA A 0 59  . 64.063   3.959   -34.948 1.00 39.82 59  A 1 
ATOM 425  C CB  . ALA A 0 59  . 62.323   4.945   -36.539 1.00 39.82 59  A 1 
ATOM 426  O O   . ALA A 0 59  . 64.972   4.608   -35.486 1.00 39.82 59  A 1 
ATOM 427  N N   . TYR A 0 60  . 64.336   2.952   -34.110 1.00 35.28 60  A 1 
ATOM 428  C CA  . TYR A 0 60  . 65.670   2.681   -33.553 1.00 35.28 60  A 1 
ATOM 429  C C   . TYR A 0 60  . 66.529   1.829   -34.510 1.00 35.28 60  A 1 
ATOM 430  C CB  . TYR A 0 60  . 65.532   2.118   -32.121 1.00 35.28 60  A 1 
ATOM 431  O O   . TYR A 0 60  . 67.053   0.780   -34.140 1.00 35.28 60  A 1 
ATOM 432  C CG  . TYR A 0 60  . 66.713   2.389   -31.194 1.00 35.28 60  A 1 
ATOM 433  C CD1 . TYR A 0 60  . 67.857   1.567   -31.225 1.00 35.28 60  A 1 
ATOM 434  C CD2 . TYR A 0 60  . 66.650   3.451   -30.269 1.00 35.28 60  A 1 
ATOM 435  C CE1 . TYR A 0 60  . 68.941   1.812   -30.360 1.00 35.28 60  A 1 
ATOM 436  C CE2 . TYR A 0 60  . 67.722   3.691   -29.384 1.00 35.28 60  A 1 
ATOM 437  O OH  . TYR A 0 60  . 69.914   3.100   -28.590 1.00 35.28 60  A 1 
ATOM 438  C CZ  . TYR A 0 60  . 68.872   2.874   -29.435 1.00 35.28 60  A 1 
ATOM 439  N N   . GLY A 0 61  . 66.655   2.259   -35.769 1.00 39.67 61  A 1 
ATOM 440  C CA  . GLY A 0 61  . 67.326   1.457   -36.802 1.00 39.67 61  A 1 
ATOM 441  C C   . GLY A 0 61  . 67.608   2.116   -38.155 1.00 39.67 61  A 1 
ATOM 442  O O   . GLY A 0 61  . 68.226   1.472   -38.996 1.00 39.67 61  A 1 
ATOM 443  N N   . ALA A 0 62  . 67.231   3.379   -38.389 1.00 38.20 62  A 1 
ATOM 444  C CA  . ALA A 0 62  . 67.412   4.066   -39.682 1.00 38.20 62  A 1 
ATOM 445  C C   . ALA A 0 62  . 68.880   4.457   -40.021 1.00 38.20 62  A 1 
ATOM 446  C CB  . ALA A 0 62  . 66.434   5.248   -39.742 1.00 38.20 62  A 1 
ATOM 447  O O   . ALA A 0 62  . 69.137   5.423   -40.745 1.00 38.20 62  A 1 
ATOM 448  N N   . ASP A 0 63  . 69.862   3.722   -39.493 1.00 35.86 63  A 1 
ATOM 449  C CA  . ASP A 0 63  . 71.287   3.960   -39.707 1.00 35.86 63  A 1 
ATOM 450  C C   . ASP A 0 63  . 71.791   3.273   -40.994 1.00 35.86 63  A 1 
ATOM 451  C CB  . ASP A 0 63  . 72.105   3.556   -38.461 1.00 35.86 63  A 1 
ATOM 452  O O   . ASP A 0 63  . 72.067   2.078   -41.050 1.00 35.86 63  A 1 
ATOM 453  C CG  . ASP A 0 63  . 72.175   4.644   -37.375 1.00 35.86 63  A 1 
ATOM 454  O OD1 . ASP A 0 63  . 72.349   5.831   -37.743 1.00 35.86 63  A 1 
ATOM 455  O OD2 . ASP A 0 63  . 72.167   4.283   -36.176 1.00 35.86 63  A 1 
ATOM 456  N N   . TYR A 0 64  . 72.036   4.099   -42.014 1.00 40.32 64  A 1 
ATOM 457  C CA  . TYR A 0 64  . 72.911   3.841   -43.172 1.00 40.32 64  A 1 
ATOM 458  C C   . TYR A 0 64  . 72.432   2.979   -44.359 1.00 40.32 64  A 1 
ATOM 459  C CB  . TYR A 0 64  . 74.339   3.480   -42.715 1.00 40.32 64  A 1 
ATOM 460  O O   . TYR A 0 64  . 73.143   2.941   -45.364 1.00 40.32 64  A 1 
ATOM 461  C CG  . TYR A 0 64  . 75.355   4.505   -43.162 1.00 40.32 64  A 1 
ATOM 462  C CD1 . TYR A 0 64  . 75.941   4.411   -44.438 1.00 40.32 64  A 1 
ATOM 463  C CD2 . TYR A 0 64  . 75.649   5.596   -42.324 1.00 40.32 64  A 1 
ATOM 464  C CE1 . TYR A 0 64  . 76.830   5.410   -44.878 1.00 40.32 64  A 1 
ATOM 465  C CE2 . TYR A 0 64  . 76.535   6.598   -42.758 1.00 40.32 64  A 1 
ATOM 466  O OH  . TYR A 0 64  . 77.965   7.487   -44.463 1.00 40.32 64  A 1 
ATOM 467  C CZ  . TYR A 0 64  . 77.124   6.505   -44.039 1.00 40.32 64  A 1 
ATOM 468  N N   . GLN A 0 65  . 71.225   2.415   -44.347 1.00 46.47 65  A 1 
ATOM 469  C CA  . GLN A 0 65  . 70.495   2.071   -45.584 1.00 46.47 65  A 1 
ATOM 470  C C   . GLN A 0 65  . 69.298   3.020   -45.753 1.00 46.47 65  A 1 
ATOM 471  C CB  . GLN A 0 65  . 70.111   0.578   -45.618 1.00 46.47 65  A 1 
ATOM 472  O O   . GLN A 0 65  . 68.827   3.605   -44.782 1.00 46.47 65  A 1 
ATOM 473  C CG  . GLN A 0 65  . 71.312   -0.289  -46.040 1.00 46.47 65  A 1 
ATOM 474  C CD  . GLN A 0 65  . 71.042   -1.788  -45.918 1.00 46.47 65  A 1 
ATOM 475  N NE2 . GLN A 0 65  . 70.645   -2.486  -46.962 1.00 46.47 65  A 1 
ATOM 476  O OE1 . GLN A 0 65  . 71.211   -2.371  -44.861 1.00 46.47 65  A 1 
ATOM 477  N N   . LYS A 0 66  . 68.798   3.214   -46.983 1.00 47.72 66  A 1 
ATOM 478  C CA  . LYS A 0 66  . 67.667   4.130   -47.261 1.00 47.72 66  A 1 
ATOM 479  C C   . LYS A 0 66  . 66.298   3.528   -46.914 1.00 47.72 66  A 1 
ATOM 480  C CB  . LYS A 0 66  . 67.688   4.652   -48.702 1.00 47.72 66  A 1 
ATOM 481  O O   . LYS A 0 66  . 65.337   3.736   -47.650 1.00 47.72 66  A 1 
ATOM 482  C CG  . LYS A 0 66  . 68.894   5.529   -49.033 1.00 47.72 66  A 1 
ATOM 483  C CD  . LYS A 0 66  . 68.670   6.074   -50.446 1.00 47.72 66  A 1 
ATOM 484  C CE  . LYS A 0 66  . 69.962   6.663   -51.000 1.00 47.72 66  A 1 
ATOM 485  N NZ  . LYS A 0 66  . 70.020   6.461   -52.464 1.00 47.72 66  A 1 
ATOM 486  N N   . ALA A 0 67  . 66.216   2.799   -45.807 1.00 52.58 67  A 1 
ATOM 487  C CA  . ALA A 0 67  . 64.937   2.452   -45.218 1.00 52.58 67  A 1 
ATOM 488  C C   . ALA A 0 67  . 64.303   3.735   -44.664 1.00 52.58 67  A 1 
ATOM 489  C CB  . ALA A 0 67  . 65.159   1.386   -44.138 1.00 52.58 67  A 1 
ATOM 490  O O   . ALA A 0 67  . 64.830   4.341   -43.730 1.00 52.58 67  A 1 
ATOM 491  N N   . SER A 0 68  . 63.189   4.166   -45.252 1.00 58.73 68  A 1 
ATOM 492  C CA  . SER A 0 68  . 62.242   5.011   -44.530 1.00 58.73 68  A 1 
ATOM 493  C C   . SER A 0 68  . 61.322   4.090   -43.741 1.00 58.73 68  A 1 
ATOM 494  C CB  . SER A 0 68  . 61.454   5.934   -45.464 1.00 58.73 68  A 1 
ATOM 495  O O   . SER A 0 68  . 60.618   3.281   -44.346 1.00 58.73 68  A 1 
ATOM 496  O OG  . SER A 0 68  . 60.922   5.242   -46.572 1.00 58.73 68  A 1 
ATOM 497  N N   . ALA A 0 69  . 61.366   4.223   -42.419 1.00 64.40 69  A 1 
ATOM 498  C CA  . ALA A 0 69  . 60.366   3.684   -41.511 1.00 64.40 69  A 1 
ATOM 499  C C   . ALA A 0 69  . 59.449   4.820   -41.034 1.00 64.40 69  A 1 
ATOM 500  C CB  . ALA A 0 69  . 61.059   2.955   -40.354 1.00 64.40 69  A 1 
ATOM 501  O O   . ALA A 0 69  . 59.883   5.981   -41.002 1.00 64.40 69  A 1 
ATOM 502  N N   . SER A 0 70  . 58.214   4.495   -40.666 1.00 71.91 70  A 1 
ATOM 503  C CA  . SER A 0 70  . 57.314   5.405   -39.957 1.00 71.91 70  A 1 
ATOM 504  C C   . SER A 0 70  . 56.528   4.633   -38.907 1.00 71.91 70  A 1 
ATOM 505  C CB  . SER A 0 70  . 56.358   6.124   -40.919 1.00 71.91 70  A 1 
ATOM 506  O O   . SER A 0 70  . 55.645   3.866   -39.275 1.00 71.91 70  A 1 
ATOM 507  O OG  . SER A 0 70  . 55.588   5.217   -41.681 1.00 71.91 70  A 1 
ATOM 508  N N   . ASP A 0 71  . 56.855   4.905   -37.648 1.00 75.55 71  A 1 
ATOM 509  C CA  . ASP A 0 71  . 56.201   4.425   -36.438 1.00 75.55 71  A 1 
ATOM 510  C C   . ASP A 0 71  . 55.009   5.334   -36.067 1.00 75.55 71  A 1 
ATOM 511  C CB  . ASP A 0 71  . 57.260   4.296   -35.301 1.00 75.55 71  A 1 
ATOM 512  O O   . ASP A 0 71  . 55.150   6.564   -36.033 1.00 75.55 71  A 1 
ATOM 513  C CG  . ASP A 0 71  . 58.358   5.388   -35.137 1.00 75.55 71  A 1 
ATOM 514  O OD1 . ASP A 0 71  . 58.558   6.278   -36.002 1.00 75.55 71  A 1 
ATOM 515  O OD2 . ASP A 0 71  . 59.142   5.319   -34.151 1.00 75.55 71  A 1 
ATOM 516  N N   . TRP A 0 72  . 53.836   4.749   -35.796 1.00 75.58 72  A 1 
ATOM 517  C CA  . TRP A 0 72  . 52.674   5.454   -35.243 1.00 75.58 72  A 1 
ATOM 518  C C   . TRP A 0 72  . 51.965   4.612   -34.177 1.00 75.58 72  A 1 
ATOM 519  C CB  . TRP A 0 72  . 51.693   5.847   -36.359 1.00 75.58 72  A 1 
ATOM 520  O O   . TRP A 0 72  . 51.382   3.582   -34.499 1.00 75.58 72  A 1 
ATOM 521  C CG  . TRP A 0 72  . 50.503   6.642   -35.895 1.00 75.58 72  A 1 
ATOM 522  C CD1 . TRP A 0 72  . 50.506   7.968   -35.633 1.00 75.58 72  A 1 
ATOM 523  C CD2 . TRP A 0 72  . 49.156   6.173   -35.553 1.00 75.58 72  A 1 
ATOM 524  C CE2 . TRP A 0 72  . 48.381   7.298   -35.132 1.00 75.58 72  A 1 
ATOM 525  C CE3 . TRP A 0 72  . 48.514   4.918   -35.526 1.00 75.58 72  A 1 
ATOM 526  N NE1 . TRP A 0 72  . 49.260   8.359   -35.182 1.00 75.58 72  A 1 
ATOM 527  C CH2 . TRP A 0 72  . 46.422   5.932   -34.763 1.00 75.58 72  A 1 
ATOM 528  C CZ2 . TRP A 0 72  . 47.034   7.197   -34.749 1.00 75.58 72  A 1 
ATOM 529  C CZ3 . TRP A 0 72  . 47.166   4.801   -35.137 1.00 75.58 72  A 1 
ATOM 530  N N   . ASP A 0 73  . 51.972   5.112   -32.938 1.00 84.48 73  A 1 
ATOM 531  C CA  . ASP A 0 73  . 51.303   4.499   -31.788 1.00 84.48 73  A 1 
ATOM 532  C C   . ASP A 0 73  . 50.054   5.319   -31.400 1.00 84.48 73  A 1 
ATOM 533  C CB  . ASP A 0 73  . 52.235   4.418   -30.549 1.00 84.48 73  A 1 
ATOM 534  O O   . ASP A 0 73  . 50.123   6.553   -31.282 1.00 84.48 73  A 1 
ATOM 535  C CG  . ASP A 0 73  . 53.734   4.118   -30.750 1.00 84.48 73  A 1 
ATOM 536  O OD1 . ASP A 0 73  . 54.115   3.400   -31.694 1.00 84.48 73  A 1 
ATOM 537  O OD2 . ASP A 0 73  . 54.529   4.645   -29.923 1.00 84.48 73  A 1 
ATOM 538  N N   . ALA A 0 74  . 48.947   4.649   -31.079 1.00 80.01 74  A 1 
ATOM 539  C CA  . ALA A 0 74  . 47.800   5.221   -30.381 1.00 80.01 74  A 1 
ATOM 540  C C   . ALA A 0 74  . 47.333   4.320   -29.226 1.00 80.01 74  A 1 
ATOM 541  C CB  . ALA A 0 74  . 46.677   5.521   -31.375 1.00 80.01 74  A 1 
ATOM 542  O O   . ALA A 0 74  . 47.401   3.097   -29.276 1.00 80.01 74  A 1 
ATOM 543  N N   . TRP A 0 75  . 46.862   4.950   -28.149 1.00 87.80 75  A 1 
ATOM 544  C CA  . TRP A 0 75  . 46.315   4.263   -26.981 1.00 87.80 75  A 1 
ATOM 545  C C   . TRP A 0 75  . 45.250   5.130   -26.312 1.00 87.80 75  A 1 
ATOM 546  C CB  . TRP A 0 75  . 47.439   3.918   -25.991 1.00 87.80 75  A 1 
ATOM 547  O O   . TRP A 0 75  . 45.467   6.330   -26.100 1.00 87.80 75  A 1 
ATOM 548  C CG  . TRP A 0 75  . 46.945   3.395   -24.677 1.00 87.80 75  A 1 
ATOM 549  C CD1 . TRP A 0 75  . 46.386   2.180   -24.496 1.00 87.80 75  A 1 
ATOM 550  C CD2 . TRP A 0 75  . 46.785   4.098   -23.406 1.00 87.80 75  A 1 
ATOM 551  C CE2 . TRP A 0 75  . 46.087   3.242   -22.501 1.00 87.80 75  A 1 
ATOM 552  C CE3 . TRP A 0 75  . 47.099   5.397   -22.948 1.00 87.80 75  A 1 
ATOM 553  N NE1 . TRP A 0 75  . 45.860   2.090   -23.225 1.00 87.80 75  A 1 
ATOM 554  C CH2 . TRP A 0 75  . 46.065   4.947   -20.779 1.00 87.80 75  A 1 
ATOM 555  C CZ2 . TRP A 0 75  . 45.730   3.650   -21.206 1.00 87.80 75  A 1 
ATOM 556  C CZ3 . TRP A 0 75  . 46.749   5.817   -21.648 1.00 87.80 75  A 1 
ATOM 557  N N   . GLY A 0 76  . 44.130   4.508   -25.950 1.00 88.91 76  A 1 
ATOM 558  C CA  . GLY A 0 76  . 43.007   5.129   -25.262 1.00 88.91 76  A 1 
ATOM 559  C C   . GLY A 0 76  . 42.615   4.404   -23.977 1.00 88.91 76  A 1 
ATOM 560  O O   . GLY A 0 76  . 42.874   3.212   -23.781 1.00 88.91 76  A 1 
ATOM 561  N N   . ARG A 0 77  . 41.979   5.164   -23.085 1.00 91.56 77  A 1 
ATOM 562  C CA  . ARG A 0 77  . 41.153   4.631   -22.005 1.00 91.56 77  A 1 
ATOM 563  C C   . ARG A 0 77  . 40.113   5.662   -21.596 1.00 91.56 77  A 1 
ATOM 564  C CB  . ARG A 0 77  . 41.996   4.175   -20.807 1.00 91.56 77  A 1 
ATOM 565  O O   . ARG A 0 77  . 40.477   6.739   -21.108 1.00 91.56 77  A 1 
ATOM 566  C CG  . ARG A 0 77  . 41.087   3.634   -19.692 1.00 91.56 77  A 1 
ATOM 567  C CD  . ARG A 0 77  . 41.902   2.898   -18.633 1.00 91.56 77  A 1 
ATOM 568  N NE  . ARG A 0 77  . 41.029   2.208   -17.670 1.00 91.56 77  A 1 
ATOM 569  N NH1 . ARG A 0 77  . 42.375   0.446   -17.079 1.00 91.56 77  A 1 
ATOM 570  N NH2 . ARG A 0 77  . 40.529   0.837   -15.948 1.00 91.56 77  A 1 
ATOM 571  C CZ  . ARG A 0 77  . 41.318   1.177   -16.909 1.00 91.56 77  A 1 
ATOM 572  N N   . ASP A 0 78  . 38.859   5.281   -21.734 1.00 91.87 78  A 1 
ATOM 573  C CA  . ASP A 0 78  . 37.703   6.025   -21.263 1.00 91.87 78  A 1 
ATOM 574  C C   . ASP A 0 78  . 37.336   5.512   -19.852 1.00 91.87 78  A 1 
ATOM 575  C CB  . ASP A 0 78  . 36.593   5.971   -22.332 1.00 91.87 78  A 1 
ATOM 576  O O   . ASP A 0 78  . 37.997   4.622   -19.300 1.00 91.87 78  A 1 
ATOM 577  C CG  . ASP A 0 78  . 37.025   6.649   -23.655 1.00 91.87 78  A 1 
ATOM 578  O OD1 . ASP A 0 78  . 38.013   6.202   -24.289 1.00 91.87 78  A 1 
ATOM 579  O OD2 . ASP A 0 78  . 36.467   7.733   -23.956 1.00 91.87 78  A 1 
ATOM 580  N N   . GLN A 0 79  . 36.412   6.189   -19.167 1.00 92.93 79  A 1 
ATOM 581  C CA  . GLN A 0 79  . 35.955   5.785   -17.828 1.00 92.93 79  A 1 
ATOM 582  C C   . GLN A 0 79  . 34.719   6.585   -17.425 1.00 92.93 79  A 1 
ATOM 583  C CB  . GLN A 0 79  . 37.088   5.915   -16.777 1.00 92.93 79  A 1 
ATOM 584  O O   . GLN A 0 79  . 34.815   7.577   -16.689 1.00 92.93 79  A 1 
ATOM 585  C CG  . GLN A 0 79  . 37.358   4.566   -16.096 1.00 92.93 79  A 1 
ATOM 586  C CD  . GLN A 0 79  . 38.775   4.506   -15.555 1.00 92.93 79  A 1 
ATOM 587  N NE2 . GLN A 0 79  . 39.742   4.564   -16.440 1.00 92.93 79  A 1 
ATOM 588  O OE1 . GLN A 0 79  . 39.052   4.466   -14.360 1.00 92.93 79  A 1 
ATOM 589  N N   . ASP A 0 80  . 33.555   6.171   -17.914 1.00 93.94 80  A 1 
ATOM 590  C CA  . ASP A 0 80  . 32.295   6.810   -17.556 1.00 93.94 80  A 1 
ATOM 591  C C   . ASP A 0 80  . 31.605   6.070   -16.401 1.00 93.94 80  A 1 
ATOM 592  C CB  . ASP A 0 80  . 31.410   7.074   -18.797 1.00 93.94 80  A 1 
ATOM 593  O O   . ASP A 0 80  . 31.587   4.846   -16.297 1.00 93.94 80  A 1 
ATOM 594  C CG  . ASP A 0 80  . 31.459   8.530   -19.318 1.00 93.94 80  A 1 
ATOM 595  O OD1 . ASP A 0 80  . 32.055   9.409   -18.644 1.00 93.94 80  A 1 
ATOM 596  O OD2 . ASP A 0 80  . 30.757   8.831   -20.309 1.00 93.94 80  A 1 
ATOM 597  N N   . LEU A 0 81  . 31.049   6.847   -15.468 1.00 95.37 81  A 1 
ATOM 598  C CA  . LEU A 0 81  . 30.341   6.335   -14.296 1.00 95.37 81  A 1 
ATOM 599  C C   . LEU A 0 81  . 29.093   7.175   -14.048 1.00 95.37 81  A 1 
ATOM 600  C CB  . LEU A 0 81  . 31.286   6.305   -13.078 1.00 95.37 81  A 1 
ATOM 601  O O   . LEU A 0 81  . 29.161   8.306   -13.556 1.00 95.37 81  A 1 
ATOM 602  C CG  . LEU A 0 81  . 30.605   5.881   -11.760 1.00 95.37 81  A 1 
ATOM 603  C CD1 . LEU A 0 81  . 30.060   4.453   -11.791 1.00 95.37 81  A 1 
ATOM 604  C CD2 . LEU A 0 81  . 31.603   5.972   -10.603 1.00 95.37 81  A 1 
ATOM 605  N N   . SER A 0 82  . 27.933   6.586   -14.321 1.00 97.32 82  A 1 
ATOM 606  C CA  . SER A 0 82  . 26.638   7.164   -13.984 1.00 97.32 82  A 1 
ATOM 607  C C   . SER A 0 82  . 26.023   6.446   -12.782 1.00 97.32 82  A 1 
ATOM 608  C CB  . SER A 0 82  . 25.718   7.220   -15.206 1.00 97.32 82  A 1 
ATOM 609  O O   . SER A 0 82  . 25.967   5.218   -12.706 1.00 97.32 82  A 1 
ATOM 610  O OG  . SER A 0 82  . 25.211   5.952   -15.542 1.00 97.32 82  A 1 
ATOM 611  N N   . ILE A 0 83  . 25.554   7.230   -11.811 1.00 97.55 83  A 1 
ATOM 612  C CA  . ILE A 0 83  . 24.805   6.732   -10.657 1.00 97.55 83  A 1 
ATOM 613  C C   . ILE A 0 83  . 23.571   7.612   -10.498 1.00 97.55 83  A 1 
ATOM 614  C CB  . ILE A 0 83  . 25.664   6.687   -9.368  1.00 97.55 83  A 1 
ATOM 615  O O   . ILE A 0 83  . 23.685   8.821   -10.293 1.00 97.55 83  A 1 
ATOM 616  C CG1 . ILE A 0 83  . 26.950   5.853   -9.584  1.00 97.55 83  A 1 
ATOM 617  C CG2 . ILE A 0 83  . 24.815   6.121   -8.209  1.00 97.55 83  A 1 
ATOM 618  C CD1 . ILE A 0 83  . 27.859   5.727   -8.354  1.00 97.55 83  A 1 
ATOM 619  N N   . SER A 0 84  . 22.390   7.003   -10.566 1.00 97.61 84  A 1 
ATOM 620  C CA  . SER A 0 84  . 21.134   7.659   -10.201 1.00 97.61 84  A 1 
ATOM 621  C C   . SER A 0 84  . 20.550   6.957   -8.984  1.00 97.61 84  A 1 
ATOM 622  C CB  . SER A 0 84  . 20.162   7.747   -11.383 1.00 97.61 84  A 1 
ATOM 623  O O   . SER A 0 84  . 20.265   5.764   -9.014  1.00 97.61 84  A 1 
ATOM 624  O OG  . SER A 0 84  . 19.744   6.484   -11.849 1.00 97.61 84  A 1 
ATOM 625  N N   . GLU A 0 85  . 20.409   7.691   -7.884  1.00 96.93 85  A 1 
ATOM 626  C CA  . GLU A 0 85  . 19.878   7.169   -6.628  1.00 96.93 85  A 1 
ATOM 627  C C   . GLU A 0 85  . 18.673   8.006   -6.197  1.00 96.93 85  A 1 
ATOM 628  C CB  . GLU A 0 85  . 20.990   7.114   -5.567  1.00 96.93 85  A 1 
ATOM 629  O O   . GLU A 0 85  . 18.703   9.238   -6.222  1.00 96.93 85  A 1 
ATOM 630  C CG  . GLU A 0 85  . 20.518   6.315   -4.347  1.00 96.93 85  A 1 
ATOM 631  C CD  . GLU A 0 85  . 21.567   6.183   -3.233  1.00 96.93 85  A 1 
ATOM 632  O OE1 . GLU A 0 85  . 21.524   5.147   -2.524  1.00 96.93 85  A 1 
ATOM 633  O OE2 . GLU A 0 85  . 22.324   7.145   -2.995  1.00 96.93 85  A 1 
ATOM 634  N N   . SER A 0 86  . 17.589   7.332   -5.821  1.00 96.93 86  A 1 
ATOM 635  C CA  . SER A 0 86  . 16.318   7.957   -5.477  1.00 96.93 86  A 1 
ATOM 636  C C   . SER A 0 86  . 15.688   7.294   -4.257  1.00 96.93 86  A 1 
ATOM 637  C CB  . SER A 0 86  . 15.375   7.948   -6.685  1.00 96.93 86  A 1 
ATOM 638  O O   . SER A 0 86  . 15.678   6.073   -4.115  1.00 96.93 86  A 1 
ATOM 639  O OG  . SER A 0 86  . 14.961   6.642   -7.015  1.00 96.93 86  A 1 
ATOM 640  N N   . TYR A 0 87  . 15.140   8.130   -3.380  1.00 96.61 87  A 1 
ATOM 641  C CA  . TYR A 0 87  . 14.400   7.729   -2.190  1.00 96.61 87  A 1 
ATOM 642  C C   . TYR A 0 87  . 13.080   8.493   -2.180  1.00 96.61 87  A 1 
ATOM 643  C CB  . TYR A 0 87  . 15.198   8.053   -0.918  1.00 96.61 87  A 1 
ATOM 644  O O   . TYR A 0 87  . 13.068   9.714   -2.360  1.00 96.61 87  A 1 
ATOM 645  C CG  . TYR A 0 87  . 16.502   7.298   -0.739  1.00 96.61 87  A 1 
ATOM 646  C CD1 . TYR A 0 87  . 16.544   6.149   0.076   1.00 96.61 87  A 1 
ATOM 647  C CD2 . TYR A 0 87  . 17.684   7.768   -1.347  1.00 96.61 87  A 1 
ATOM 648  C CE1 . TYR A 0 87  . 17.765   5.477   0.284   1.00 96.61 87  A 1 
ATOM 649  C CE2 . TYR A 0 87  . 18.901   7.087   -1.152  1.00 96.61 87  A 1 
ATOM 650  O OH  . TYR A 0 87  . 20.104   5.238   -0.183  1.00 96.61 87  A 1 
ATOM 651  C CZ  . TYR A 0 87  . 18.946   5.934   -0.340  1.00 96.61 87  A 1 
ATOM 652  N N   . GLY A 0 88  . 11.976   7.800   -1.935  1.00 95.67 88  A 1 
ATOM 653  C CA  . GLY A 0 88  . 10.660   8.411   -1.829  1.00 95.67 88  A 1 
ATOM 654  C C   . GLY A 0 88  . 9.850    7.834   -0.683  1.00 95.67 88  A 1 
ATOM 655  O O   . GLY A 0 88  . 10.080   6.721   -0.216  1.00 95.67 88  A 1 
ATOM 656  N N   . LYS A 0 89  . 8.895    8.632   -0.206  1.00 95.03 89  A 1 
ATOM 657  C CA  . LYS A 0 89  . 7.888    8.185   0.749   1.00 95.03 89  A 1 
ATOM 658  C C   . LYS A 0 89  . 6.587    8.948   0.568   1.00 95.03 89  A 1 
ATOM 659  C CB  . LYS A 0 89  . 8.406    8.251   2.193   1.00 95.03 89  A 1 
ATOM 660  O O   . LYS A 0 89  . 6.597    10.153  0.318   1.00 95.03 89  A 1 
ATOM 661  C CG  . LYS A 0 89  . 8.711    9.682   2.653   1.00 95.03 89  A 1 
ATOM 662  C CD  . LYS A 0 89  . 9.285    9.654   4.064   1.00 95.03 89  A 1 
ATOM 663  C CE  . LYS A 0 89  . 9.564    11.086  4.511   1.00 95.03 89  A 1 
ATOM 664  N NZ  . LYS A 0 89  . 10.147   11.072  5.868   1.00 95.03 89  A 1 
ATOM 665  N N   . THR A 0 90  . 5.481    8.245   0.745   1.00 93.88 90  A 1 
ATOM 666  C CA  . THR A 0 90  . 4.114    8.750   0.647   1.00 93.88 90  A 1 
ATOM 667  C C   . THR A 0 90  . 3.356    8.365   1.910   1.00 93.88 90  A 1 
ATOM 668  C CB  . THR A 0 90  . 3.428    8.180   -0.604  1.00 93.88 90  A 1 
ATOM 669  O O   . THR A 0 90  . 3.416    7.220   2.339   1.00 93.88 90  A 1 
ATOM 670  C CG2 . THR A 0 90  . 1.977    8.634   -0.763  1.00 93.88 90  A 1 
ATOM 671  O OG1 . THR A 0 90  . 4.119    8.646   -1.739  1.00 93.88 90  A 1 
ATOM 672  N N   . ASN A 0 91  . 2.626    9.318   2.487   1.00 92.56 91  A 1 
ATOM 673  C CA  . ASN A 0 91  . 1.563    9.065   3.457   1.00 92.56 91  A 1 
ATOM 674  C C   . ASN A 0 91  . 0.317    9.749   2.892   1.00 92.56 91  A 1 
ATOM 675  C CB  . ASN A 0 91  . 1.971    9.603   4.842   1.00 92.56 91  A 1 
ATOM 676  O O   . ASN A 0 91  . 0.267    10.978  2.821   1.00 92.56 91  A 1 
ATOM 677  C CG  . ASN A 0 91  . 0.908    9.357   5.908   1.00 92.56 91  A 1 
ATOM 678  N ND2 . ASN A 0 91  . 1.139    8.450   6.818   1.00 92.56 91  A 1 
ATOM 679  O OD1 . ASN A 0 91  . -0.146   9.972   5.962   1.00 92.56 91  A 1 
ATOM 680  N N   . ALA A 0 92  . -0.644   8.961   2.423   1.00 91.61 92  A 1 
ATOM 681  C CA  . ALA A 0 92  . -1.888   9.443   1.840   1.00 91.61 92  A 1 
ATOM 682  C C   . ALA A 0 92  . -3.070   8.914   2.652   1.00 91.61 92  A 1 
ATOM 683  C CB  . ALA A 0 92  . -1.951   9.029   0.366   1.00 91.61 92  A 1 
ATOM 684  O O   . ALA A 0 92  . -3.106   7.738   3.012   1.00 91.61 92  A 1 
ATOM 685  N N   . LYS A 0 93  . -4.039   9.784   2.948   1.00 94.22 93  A 1 
ATOM 686  C CA  . LYS A 0 93  . -5.244   9.441   3.710   1.00 94.22 93  A 1 
ATOM 687  C C   . LYS A 0 93  . -6.459   10.075  3.060   1.00 94.22 93  A 1 
ATOM 688  C CB  . LYS A 0 93  . -5.116   9.873   5.181   1.00 94.22 93  A 1 
ATOM 689  O O   . LYS A 0 93  . -6.423   11.258  2.730   1.00 94.22 93  A 1 
ATOM 690  C CG  . LYS A 0 93  . -3.954   9.139   5.856   1.00 94.22 93  A 1 
ATOM 691  C CD  . LYS A 0 93  . -3.814   9.468   7.340   1.00 94.22 93  A 1 
ATOM 692  C CE  . LYS A 0 93  . -2.591   8.686   7.818   1.00 94.22 93  A 1 
ATOM 693  N NZ  . LYS A 0 93  . -2.285   8.940   9.241   1.00 94.22 93  A 1 
ATOM 694  N N   . SER A 0 94  . -7.522   9.299   2.909   1.00 93.72 94  A 1 
ATOM 695  C CA  . SER A 0 94  . -8.807   9.751   2.385   1.00 93.72 94  A 1 
ATOM 696  C C   . SER A 0 94  . -9.932   9.247   3.276   1.00 93.72 94  A 1 
ATOM 697  C CB  . SER A 0 94  . -9.010   9.288   0.938   1.00 93.72 94  A 1 
ATOM 698  O O   . SER A 0 94  . -9.920   8.090   3.692   1.00 93.72 94  A 1 
ATOM 699  O OG  . SER A 0 94  . -8.936   7.882   0.829   1.00 93.72 94  A 1 
ATOM 700  N N   . TYR A 0 95  . -10.904  10.118  3.522   1.00 90.70 95  A 1 
ATOM 701  C CA  . TYR A 0 95  . -12.142  9.804   4.220   1.00 90.70 95  A 1 
ATOM 702  C C   . TYR A 0 95  . -13.298  10.269  3.338   1.00 90.70 95  A 1 
ATOM 703  C CB  . TYR A 0 95  . -12.182  10.498  5.590   1.00 90.70 95  A 1 
ATOM 704  O O   . TYR A 0 95  . -13.245  11.382  2.807   1.00 90.70 95  A 1 
ATOM 705  C CG  . TYR A 0 95  . -10.986  10.217  6.483   1.00 90.70 95  A 1 
ATOM 706  C CD1 . TYR A 0 95  . -10.994  9.106   7.347   1.00 90.70 95  A 1 
ATOM 707  C CD2 . TYR A 0 95  . -9.868   11.073  6.448   1.00 90.70 95  A 1 
ATOM 708  C CE1 . TYR A 0 95  . -9.884   8.846   8.175   1.00 90.70 95  A 1 
ATOM 709  C CE2 . TYR A 0 95  . -8.758   10.822  7.275   1.00 90.70 95  A 1 
ATOM 710  O OH  . TYR A 0 95  . -7.697   9.489   8.952   1.00 90.70 95  A 1 
ATOM 711  C CZ  . TYR A 0 95  . -8.767   9.707   8.142   1.00 90.70 95  A 1 
ATOM 712  N N   . ALA A 0 96  . -14.314  9.433   3.193   1.00 87.96 96  A 1 
ATOM 713  C CA  . ALA A 0 96  . -15.571  9.745   2.536   1.00 87.96 96  A 1 
ATOM 714  C C   . ALA A 0 96  . -16.731  9.272   3.420   1.00 87.96 96  A 1 
ATOM 715  C CB  . ALA A 0 96  . -15.592  9.091   1.150   1.00 87.96 96  A 1 
ATOM 716  O O   . ALA A 0 96  . -16.615  8.264   4.115   1.00 87.96 96  A 1 
ATOM 717  N N   . ALA A 0 97  . -17.829  10.017  3.382   1.00 82.10 97  A 1 
ATOM 718  C CA  . ALA A 0 97  . -19.124  9.630   3.921   1.00 82.10 97  A 1 
ATOM 719  C C   . ALA A 0 97  . -20.199  10.257  3.026   1.00 82.10 97  A 1 
ATOM 720  C CB  . ALA A 0 97  . -19.247  10.091  5.379   1.00 82.10 97  A 1 
ATOM 721  O O   . ALA A 0 97  . -20.004  11.381  2.550   1.00 82.10 97  A 1 
ATOM 722  N N   . GLU A 0 98  . -21.283  9.536   2.754   1.00 78.48 98  A 1 
ATOM 723  C CA  . GLU A 0 98  . -22.309  9.989   1.798   1.00 78.48 98  A 1 
ATOM 724  C C   . GLU A 0 98  . -23.406  10.844  2.456   1.00 78.48 98  A 1 
ATOM 725  C CB  . GLU A 0 98  . -22.837  8.789   0.991   1.00 78.48 98  A 1 
ATOM 726  O O   . GLU A 0 98  . -23.938  11.752  1.814   1.00 78.48 98  A 1 
ATOM 727  C CG  . GLU A 0 98  . -21.733  8.298   0.033   1.00 78.48 98  A 1 
ATOM 728  C CD  . GLU A 0 98  . -22.150  7.113   -0.850  1.00 78.48 98  A 1 
ATOM 729  O OE1 . GLU A 0 98  . -22.009  7.244   -2.090  1.00 78.48 98  A 1 
ATOM 730  O OE2 . GLU A 0 98  . -22.531  6.064   -0.283  1.00 78.48 98  A 1 
ATOM 731  N N   . SER A 0 99  . -23.651  10.651  3.754   1.00 80.35 99  A 1 
ATOM 732  C CA  . SER A 0 99  . -24.524  11.484  4.590   1.00 80.35 99  A 1 
ATOM 733  C C   . SER A 0 99  . -24.081  11.471  6.061   1.00 80.35 99  A 1 
ATOM 734  C CB  . SER A 0 99  . -25.971  10.996  4.481   1.00 80.35 99  A 1 
ATOM 735  O O   . SER A 0 99  . -23.215  10.686  6.460   1.00 80.35 99  A 1 
ATOM 736  O OG  . SER A 0 99  . -26.079  9.724   5.069   1.00 80.35 99  A 1 
ATOM 737  N N   . TYR A 0 100 . -24.658  12.375  6.855   1.00 79.91 100 A 1 
ATOM 738  C CA  . TYR A 0 100 . -24.647  12.318  8.316   1.00 79.91 100 A 1 
ATOM 739  C C   . TYR A 0 100 . -25.789  13.174  8.866   1.00 79.91 100 A 1 
ATOM 740  C CB  . TYR A 0 100 . -23.315  12.825  8.881   1.00 79.91 100 A 1 
ATOM 741  O O   . TYR A 0 100 . -25.744  14.400  8.730   1.00 79.91 100 A 1 
ATOM 742  C CG  . TYR A 0 100 . -23.305  12.926  10.395  1.00 79.91 100 A 1 
ATOM 743  C CD1 . TYR A 0 100 . -23.189  14.179  11.026  1.00 79.91 100 A 1 
ATOM 744  C CD2 . TYR A 0 100 . -23.444  11.762  11.173  1.00 79.91 100 A 1 
ATOM 745  C CE1 . TYR A 0 100 . -23.130  14.256  12.429  1.00 79.91 100 A 1 
ATOM 746  C CE2 . TYR A 0 100 . -23.364  11.828  12.574  1.00 79.91 100 A 1 
ATOM 747  O OH  . TYR A 0 100 . -23.040  13.162  14.539  1.00 79.91 100 A 1 
ATOM 748  C CZ  . TYR A 0 100 . -23.181  13.074  13.196  1.00 79.91 100 A 1 
ATOM 749  N N   . ASP A 0 101 . -26.763  12.536  9.510   1.00 82.53 101 A 1 
ATOM 750  C CA  . ASP A 0 101 . -27.910  13.208  10.119  1.00 82.53 101 A 1 
ATOM 751  C C   . ASP A 0 101 . -27.862  13.079  11.652  1.00 82.53 101 A 1 
ATOM 752  C CB  . ASP A 0 101 . -29.232  12.678  9.524   1.00 82.53 101 A 1 
ATOM 753  O O   . ASP A 0 101 . -27.606  12.007  12.198  1.00 82.53 101 A 1 
ATOM 754  C CG  . ASP A 0 101 . -29.563  13.201  8.112   1.00 82.53 101 A 1 
ATOM 755  O OD1 . ASP A 0 101 . -29.005  14.249  7.705   1.00 82.53 101 A 1 
ATOM 756  O OD2 . ASP A 0 101 . -30.460  12.611  7.469   1.00 82.53 101 A 1 
ATOM 757  N N   . GLU A 0 102 . -28.141  14.180  12.358  1.00 86.01 102 A 1 
ATOM 758  C CA  . GLU A 0 102 . -28.461  14.194  13.794  1.00 86.01 102 A 1 
ATOM 759  C C   . GLU A 0 102 . -29.903  14.689  13.964  1.00 86.01 102 A 1 
ATOM 760  C CB  . GLU A 0 102 . -27.524  15.109  14.616  1.00 86.01 102 A 1 
ATOM 761  O O   . GLU A 0 102 . -30.257  15.740  13.421  1.00 86.01 102 A 1 
ATOM 762  C CG  . GLU A 0 102 . -26.019  14.809  14.514  1.00 86.01 102 A 1 
ATOM 763  C CD  . GLU A 0 102 . -25.151  15.542  15.562  1.00 86.01 102 A 1 
ATOM 764  O OE1 . GLU A 0 102 . -23.917  15.291  15.583  1.00 86.01 102 A 1 
ATOM 765  O OE2 . GLU A 0 102 . -25.662  16.255  16.449  1.00 86.01 102 A 1 
ATOM 766  N N   . TRP A 0 103 . -30.727  13.982  14.740  1.00 87.43 103 A 1 
ATOM 767  C CA  . TRP A 0 103 . -32.122  14.362  14.985  1.00 87.43 103 A 1 
ATOM 768  C C   . TRP A 0 103 . -32.511  14.252  16.466  1.00 87.43 103 A 1 
ATOM 769  C CB  . TRP A 0 103 . -33.052  13.569  14.053  1.00 87.43 103 A 1 
ATOM 770  O O   . TRP A 0 103 . -32.062  13.365  17.184  1.00 87.43 103 A 1 
ATOM 771  C CG  . TRP A 0 103 . -32.953  12.073  14.109  1.00 87.43 103 A 1 
ATOM 772  C CD1 . TRP A 0 103 . -32.159  11.306  13.326  1.00 87.43 103 A 1 
ATOM 773  C CD2 . TRP A 0 103 . -33.661  11.143  14.987  1.00 87.43 103 A 1 
ATOM 774  C CE2 . TRP A 0 103 . -33.241  9.815   14.670  1.00 87.43 103 A 1 
ATOM 775  C CE3 . TRP A 0 103 . -34.606  11.287  16.028  1.00 87.43 103 A 1 
ATOM 776  N NE1 . TRP A 0 103 . -32.327  9.974   13.650  1.00 87.43 103 A 1 
ATOM 777  C CH2 . TRP A 0 103 . -34.651  8.870   16.397  1.00 87.43 103 A 1 
ATOM 778  C CZ2 . TRP A 0 103 . -33.724  8.691   15.357  1.00 87.43 103 A 1 
ATOM 779  C CZ3 . TRP A 0 103 . -35.098  10.164  16.722  1.00 87.43 103 A 1 
ATOM 780  N N   . ASP A 0 104 . -33.353  15.185  16.918  1.00 82.75 104 A 1 
ATOM 781  C CA  . ASP A 0 104 . -33.918  15.280  18.271  1.00 82.75 104 A 1 
ATOM 782  C C   . ASP A 0 104 . -35.431  15.520  18.126  1.00 82.75 104 A 1 
ATOM 783  C CB  . ASP A 0 104 . -33.219  16.431  19.045  1.00 82.75 104 A 1 
ATOM 784  O O   . ASP A 0 104 . -35.841  16.475  17.460  1.00 82.75 104 A 1 
ATOM 785  C CG  . ASP A 0 104 . -33.627  16.569  20.525  1.00 82.75 104 A 1 
ATOM 786  O OD1 . ASP A 0 104 . -34.357  15.696  21.028  1.00 82.75 104 A 1 
ATOM 787  O OD2 . ASP A 0 104 . -33.211  17.550  21.201  1.00 82.75 104 A 1 
ATOM 788  N N   . ASN A 0 105 . -36.255  14.648  18.706  1.00 80.89 105 A 1 
ATOM 789  C CA  . ASN A 0 105 . -37.712  14.748  18.730  1.00 80.89 105 A 1 
ATOM 790  C C   . ASN A 0 105 . -38.218  14.611  20.169  1.00 80.89 105 A 1 
ATOM 791  C CB  . ASN A 0 105 . -38.328  13.670  17.824  1.00 80.89 105 A 1 
ATOM 792  O O   . ASN A 0 105 . -37.874  13.652  20.857  1.00 80.89 105 A 1 
ATOM 793  C CG  . ASN A 0 105 . -39.843  13.784  17.810  1.00 80.89 105 A 1 
ATOM 794  N ND2 . ASN A 0 105 . -40.545  13.033  18.629  1.00 80.89 105 A 1 
ATOM 795  O OD1 . ASN A 0 105 . -40.400  14.595  17.090  1.00 80.89 105 A 1 
ATOM 796  N N   . LYS A 0 106 . -39.076  15.539  20.601  1.00 79.34 106 A 1 
ATOM 797  C CA  . LYS A 0 106 . -39.663  15.548  21.948  1.00 79.34 106 A 1 
ATOM 798  C C   . LYS A 0 106 . -41.155  15.764  21.845  1.00 79.34 106 A 1 
ATOM 799  C CB  . LYS A 0 106 . -39.026  16.618  22.853  1.00 79.34 106 A 1 
ATOM 800  O O   . LYS A 0 106 . -41.568  16.732  21.203  1.00 79.34 106 A 1 
ATOM 801  C CG  . LYS A 0 106 . -37.512  16.449  22.829  1.00 79.34 106 A 1 
ATOM 802  C CD  . LYS A 0 106 . -36.734  17.304  23.825  1.00 79.34 106 A 1 
ATOM 803  C CE  . LYS A 0 106 . -35.320  17.029  23.326  1.00 79.34 106 A 1 
ATOM 804  N NZ  . LYS A 0 106 . -34.228  17.667  24.063  1.00 79.34 106 A 1 
ATOM 805  N N   . ASP A 0 107 . -41.922  14.894  22.485  1.00 74.54 107 A 1 
ATOM 806  C CA  . ASP A 0 107 . -43.372  15.020  22.592  1.00 74.54 107 A 1 
ATOM 807  C C   . ASP A 0 107 . -43.741  15.270  24.065  1.00 74.54 107 A 1 
ATOM 808  C CB  . ASP A 0 107 . -44.082  13.829  21.905  1.00 74.54 107 A 1 
ATOM 809  O O   . ASP A 0 107 . -43.980  14.361  24.854  1.00 74.54 107 A 1 
ATOM 810  C CG  . ASP A 0 107 . -45.265  14.273  21.024  1.00 74.54 107 A 1 
ATOM 811  O OD1 . ASP A 0 107 . -45.859  15.345  21.302  1.00 74.54 107 A 1 
ATOM 812  O OD2 . ASP A 0 107 . -45.521  13.603  19.994  1.00 74.54 107 A 1 
ATOM 813  N N   . ASP A 0 108 . -43.722  16.549  24.462  1.00 74.55 108 A 1 
ATOM 814  C CA  . ASP A 0 108 . -44.185  17.015  25.780  1.00 74.55 108 A 1 
ATOM 815  C C   . ASP A 0 108 . -45.736  17.086  25.798  1.00 74.55 108 A 1 
ATOM 816  C CB  . ASP A 0 108 . -43.546  18.380  26.135  1.00 74.55 108 A 1 
ATOM 817  O O   . ASP A 0 108 . -46.334  18.168  25.917  1.00 74.55 108 A 1 
ATOM 818  C CG  . ASP A 0 108 . -42.074  18.385  26.581  1.00 74.55 108 A 1 
ATOM 819  O OD1 . ASP A 0 108 . -41.699  17.560  27.441  1.00 74.55 108 A 1 
ATOM 820  O OD2 . ASP A 0 108 . -41.369  19.357  26.208  1.00 74.55 108 A 1 
ATOM 821  N N   . ASP A 0 109 . -46.400  15.942  25.621  1.00 78.27 109 A 1 
ATOM 822  C CA  . ASP A 0 109 . -47.862  15.811  25.555  1.00 78.27 109 A 1 
ATOM 823  C C   . ASP A 0 109 . -48.558  16.048  26.916  1.00 78.27 109 A 1 
ATOM 824  C CB  . ASP A 0 109 . -48.243  14.454  24.924  1.00 78.27 109 A 1 
ATOM 825  O O   . ASP A 0 109 . -47.987  15.868  27.994  1.00 78.27 109 A 1 
ATOM 826  C CG  . ASP A 0 109 . -49.690  14.042  25.240  1.00 78.27 109 A 1 
ATOM 827  O OD1 . ASP A 0 109 . -49.944  13.586  26.380  1.00 78.27 109 A 1 
ATOM 828  O OD2 . ASP A 0 109 . -50.609  14.396  24.463  1.00 78.27 109 A 1 
ATOM 829  N N   . ARG A 0 110 . -49.843  16.450  26.868  1.00 75.01 110 A 1 
ATOM 830  C CA  . ARG A 0 110 . -50.779  16.296  28.000  1.00 75.01 110 A 1 
ATOM 831  C C   . ARG A 0 110 . -52.195  15.966  27.538  1.00 75.01 110 A 1 
ATOM 832  C CB  . ARG A 0 110 . -50.809  17.538  28.904  1.00 75.01 110 A 1 
ATOM 833  O O   . ARG A 0 110 . -53.000  16.874  27.295  1.00 75.01 110 A 1 
ATOM 834  C CG  . ARG A 0 110 . -49.455  17.795  29.551  1.00 75.01 110 A 1 
ATOM 835  C CD  . ARG A 0 110 . -49.510  18.871  30.621  1.00 75.01 110 A 1 
ATOM 836  N NE  . ARG A 0 110 . -48.125  19.217  30.965  1.00 75.01 110 A 1 
ATOM 837  N NH1 . ARG A 0 110 . -48.361  21.484  31.167  1.00 75.01 110 A 1 
ATOM 838  N NH2 . ARG A 0 110 . -46.317  20.571  31.029  1.00 75.01 110 A 1 
ATOM 839  C CZ  . ARG A 0 110 . -47.609  20.421  31.059  1.00 75.01 110 A 1 
ATOM 840  N N   . TRP A 0 111 . -52.548  14.686  27.520  1.00 74.37 111 A 1 
ATOM 841  C CA  . TRP A 0 111 . -53.929  14.249  27.311  1.00 74.37 111 A 1 
ATOM 842  C C   . TRP A 0 111 . -54.804  14.291  28.581  1.00 74.37 111 A 1 
ATOM 843  C CB  . TRP A 0 111 . -53.954  12.891  26.601  1.00 74.37 111 A 1 
ATOM 844  O O   . TRP A 0 111 . -54.367  14.111  29.719  1.00 74.37 111 A 1 
ATOM 845  C CG  . TRP A 0 111 . -53.183  11.782  27.246  1.00 74.37 111 A 1 
ATOM 846  C CD1 . TRP A 0 111 . -51.942  11.391  26.881  1.00 74.37 111 A 1 
ATOM 847  C CD2 . TRP A 0 111 . -53.579  10.867  28.314  1.00 74.37 111 A 1 
ATOM 848  C CE2 . TRP A 0 111 . -52.505  9.951   28.540  1.00 74.37 111 A 1 
ATOM 849  C CE3 . TRP A 0 111 . -54.745  10.699  29.097  1.00 74.37 111 A 1 
ATOM 850  N NE1 . TRP A 0 111 . -51.514  10.353  27.680  1.00 74.37 111 A 1 
ATOM 851  C CH2 . TRP A 0 111 . -53.757  8.777   30.241  1.00 74.37 111 A 1 
ATOM 852  C CZ2 . TRP A 0 111 . -52.583  8.922   29.485  1.00 74.37 111 A 1 
ATOM 853  C CZ3 . TRP A 0 111 . -54.833  9.664   30.049  1.00 74.37 111 A 1 
ATOM 854  N N   . GLY A 0 112 . -56.105  14.520  28.382  1.00 68.96 112 A 1 
ATOM 855  C CA  . GLY A 0 112 . -57.100  14.528  29.453  1.00 68.96 112 A 1 
ATOM 856  C C   . GLY A 0 112 . -58.516  14.323  28.922  1.00 68.96 112 A 1 
ATOM 857  O O   . GLY A 0 112 . -58.967  15.041  28.030  1.00 68.96 112 A 1 
ATOM 858  N N   . ALA A 0 113 . -59.231  13.350  29.482  1.00 71.24 113 A 1 
ATOM 859  C CA  . ALA A 0 113 . -60.584  12.978  29.090  1.00 71.24 113 A 1 
ATOM 860  C C   . ALA A 0 113 . -61.506  12.934  30.315  1.00 71.24 113 A 1 
ATOM 861  C CB  . ALA A 0 113 . -60.536  11.634  28.354  1.00 71.24 113 A 1 
ATOM 862  O O   . ALA A 0 113 . -61.203  12.291  31.320  1.00 71.24 113 A 1 
ATOM 863  N N   . GLN A 0 114 . -62.668  13.584  30.221  1.00 71.50 114 A 1 
ATOM 864  C CA  . GLN A 0 114 . -63.699  13.526  31.254  1.00 71.50 114 A 1 
ATOM 865  C C   . GLN A 0 114 . -65.049  13.142  30.651  1.00 71.50 114 A 1 
ATOM 866  C CB  . GLN A 0 114 . -63.742  14.841  32.049  1.00 71.50 114 A 1 
ATOM 867  O O   . GLN A 0 114 . -65.520  13.759  29.698  1.00 71.50 114 A 1 
ATOM 868  C CG  . GLN A 0 114 . -64.778  14.754  33.183  1.00 71.50 114 A 1 
ATOM 869  C CD  . GLN A 0 114 . -64.627  15.825  34.258  1.00 71.50 114 A 1 
ATOM 870  N NE2 . GLN A 0 114 . -65.405  15.752  35.314  1.00 71.50 114 A 1 
ATOM 871  O OE1 . GLN A 0 114 . -63.782  16.705  34.233  1.00 71.50 114 A 1 
ATOM 872  N N   . ALA A 0 115 . -65.678  12.132  31.248  1.00 65.57 115 A 1 
ATOM 873  C CA  . ALA A 0 115 . -67.017  11.670  30.925  1.00 65.57 115 A 1 
ATOM 874  C C   . ALA A 0 115 . -67.892  11.661  32.185  1.00 65.57 115 A 1 
ATOM 875  C CB  . ALA A 0 115 . -66.925  10.286  30.271  1.00 65.57 115 A 1 
ATOM 876  O O   . ALA A 0 115 . -67.442  11.307  33.275  1.00 65.57 115 A 1 
ATOM 877  N N   . TRP A 0 116 . -69.157  12.026  32.015  1.00 62.69 116 A 1 
ATOM 878  C CA  . TRP A 0 116 . -70.192  12.050  33.047  1.00 62.69 116 A 1 
ATOM 879  C C   . TRP A 0 116 . -71.446  11.367  32.497  1.00 62.69 116 A 1 
ATOM 880  C CB  . TRP A 0 116 . -70.449  13.501  33.504  1.00 62.69 116 A 1 
ATOM 881  O O   . TRP A 0 116 . -71.815  11.588  31.340  1.00 62.69 116 A 1 
ATOM 882  C CG  . TRP A 0 116 . -70.274  14.574  32.461  1.00 62.69 116 A 1 
ATOM 883  C CD1 . TRP A 0 116 . -70.978  14.677  31.311  1.00 62.69 116 A 1 
ATOM 884  C CD2 . TRP A 0 116 . -69.290  15.658  32.418  1.00 62.69 116 A 1 
ATOM 885  C CE2 . TRP A 0 116 . -69.414  16.333  31.166  1.00 62.69 116 A 1 
ATOM 886  C CE3 . TRP A 0 116 . -68.295  16.136  33.301  1.00 62.69 116 A 1 
ATOM 887  N NE1 . TRP A 0 116 . -70.470  15.706  30.542  1.00 62.69 116 A 1 
ATOM 888  C CH2 . TRP A 0 116 . -67.581  17.825  31.683  1.00 62.69 116 A 1 
ATOM 889  C CZ2 . TRP A 0 116 . -68.571  17.389  30.788  1.00 62.69 116 A 1 
ATOM 890  C CZ3 . TRP A 0 116 . -67.459  17.213  32.942  1.00 62.69 116 A 1 
ATOM 891  N N   . GLY A 0 117 . -72.074  10.524  33.312  1.00 64.11 117 A 1 
ATOM 892  C CA  . GLY A 0 117 . -73.253  9.743   32.957  1.00 64.11 117 A 1 
ATOM 893  C C   . GLY A 0 117 . -74.395  9.933   33.951  1.00 64.11 117 A 1 
ATOM 894  O O   . GLY A 0 117 . -74.177  10.237  35.122  1.00 64.11 117 A 1 
ATOM 895  N N   . GLN A 0 118 . -75.612  9.765   33.438  1.00 54.62 118 A 1 
ATOM 896  C CA  . GLN A 0 118 . -76.814  9.503   34.222  1.00 54.62 118 A 1 
ATOM 897  C C   . GLN A 0 118 . -77.718  8.605   33.369  1.00 54.62 118 A 1 
ATOM 898  C CB  . GLN A 0 118 . -77.518  10.814  34.628  1.00 54.62 118 A 1 
ATOM 899  O O   . GLN A 0 118 . -78.439  9.083   32.481  1.00 54.62 118 A 1 
ATOM 900  C CG  . GLN A 0 118 . -78.695  10.515  35.574  1.00 54.62 118 A 1 
ATOM 901  C CD  . GLN A 0 118 . -79.621  11.697  35.847  1.00 54.62 118 A 1 
ATOM 902  N NE2 . GLN A 0 118 . -80.585  11.540  36.727  1.00 54.62 118 A 1 
ATOM 903  O OE1 . GLN A 0 118 . -79.554  12.770  35.257  1.00 54.62 118 A 1 
ATOM 904  N N   . ASP A 0 119 . -77.640  7.306   33.619  1.00 54.62 119 A 1 
ATOM 905  C CA  . ASP A 0 119 . -78.656  6.325   33.244  1.00 54.62 119 A 1 
ATOM 906  C C   . ASP A 0 119 . -79.932  6.590   34.066  1.00 54.62 119 A 1 
ATOM 907  C CB  . ASP A 0 119 . -78.149  4.866   33.387  1.00 54.62 119 A 1 
ATOM 908  O O   . ASP A 0 119 . -79.903  7.248   35.109  1.00 54.62 119 A 1 
ATOM 909  C CG  . ASP A 0 119 . -76.681  4.743   33.822  1.00 54.62 119 A 1 
ATOM 910  O OD1 . ASP A 0 119 . -76.359  5.277   34.901  1.00 54.62 119 A 1 
ATOM 911  O OD2 . ASP A 0 119 . -75.839  4.286   33.012  1.00 54.62 119 A 1 
ATOM 912  N N   . ARG A 0 120 . -81.075  6.184   33.510  1.00 47.45 120 A 1 
ATOM 913  C CA  . ARG A 0 120 . -82.426  6.384   34.065  1.00 47.45 120 A 1 
ATOM 914  C C   . ARG A 0 120 . -83.312  5.288   33.498  1.00 47.45 120 A 1 
ATOM 915  C CB  . ARG A 0 120 . -82.993  7.775   33.735  1.00 47.45 120 A 1 
ATOM 916  O O   . ARG A 0 120 . -84.190  5.534   32.657  1.00 47.45 120 A 1 
ATOM 917  C CG  . ARG A 0 120 . -82.374  8.902   34.571  1.00 47.45 120 A 1 
ATOM 918  C CD  . ARG A 0 120 . -83.027  10.241  34.248  1.00 47.45 120 A 1 
ATOM 919  N NE  . ARG A 0 120 . -82.623  10.678  32.900  1.00 47.45 120 A 1 
ATOM 920  N NH1 . ARG A 0 120 . -84.016  12.478  32.725  1.00 47.45 120 A 1 
ATOM 921  N NH2 . ARG A 0 120 . -82.575  12.012  31.070  1.00 47.45 120 A 1 
ATOM 922  C CZ  . ARG A 0 120 . -83.075  11.717  32.236  1.00 47.45 120 A 1 
ATOM 923  N N   . ASP A 0 121 . -82.980  4.073   33.877  1.00 52.79 121 A 1 
ATOM 924  C CA  . ASP A 0 121 . -83.608  2.867   33.403  1.00 52.79 121 A 1 
ATOM 925  C C   . ASP A 0 121 . -84.986  2.686   34.054  1.00 52.79 121 A 1 
ATOM 926  C CB  . ASP A 0 121 . -82.641  1.672   33.545  1.00 52.79 121 A 1 
ATOM 927  O O   . ASP A 0 121 . -85.420  3.367   34.987  1.00 52.79 121 A 1 
ATOM 928  C CG  . ASP A 0 121 . -81.638  1.599   32.380  1.00 52.79 121 A 1 
ATOM 929  O OD1 . ASP A 0 121 . -81.288  2.662   31.807  1.00 52.79 121 A 1 
ATOM 930  O OD2 . ASP A 0 121 . -81.359  0.458   31.943  1.00 52.79 121 A 1 
ATOM 931  N N   . GLY A 0 122 . -85.781  1.820   33.431  1.00 39.65 122 A 1 
ATOM 932  C CA  . GLY A 0 122 . -87.142  1.543   33.866  1.00 39.65 122 A 1 
ATOM 933  C C   . GLY A 0 122 . -87.170  0.416   34.884  1.00 39.65 122 A 1 
ATOM 934  O O   . GLY A 0 122 . -87.738  -0.631  34.560  1.00 39.65 122 A 1 
ATOM 935  N N   . ALA A 0 123 . -86.568  0.601   36.065  1.00 41.39 123 A 1 
ATOM 936  C CA  . ALA A 0 123 . -86.572  -0.389  37.143  1.00 41.39 123 A 1 
ATOM 937  C C   . ALA A 0 123 . -87.970  -1.020  37.329  1.00 41.39 123 A 1 
ATOM 938  C CB  . ALA A 0 123 . -86.077  0.271   38.436  1.00 41.39 123 A 1 
ATOM 939  O O   . ALA A 0 123 . -88.964  -0.350  37.615  1.00 41.39 123 A 1 
ATOM 940  N N   . GLY A 0 124 . -88.074  -2.333  37.097  1.00 37.95 124 A 1 
ATOM 941  C CA  . GLY A 0 124 . -89.327  -3.078  37.258  1.00 37.95 124 A 1 
ATOM 942  C C   . GLY A 0 124 . -90.428  -2.816  36.214  1.00 37.95 124 A 1 
ATOM 943  O O   . GLY A 0 124 . -91.575  -3.205  36.453  1.00 37.95 124 A 1 
ATOM 944  N N   . ALA A 0 125 . -90.130  -2.217  35.053  1.00 34.11 125 A 1 
ATOM 945  C CA  . ALA A 0 125 . -91.091  -1.984  33.964  1.00 34.11 125 A 1 
ATOM 946  C C   . ALA A 0 125 . -91.546  -3.282  33.253  1.00 34.11 125 A 1 
ATOM 947  C CB  . ALA A 0 125 . -90.523  -0.934  32.999  1.00 34.11 125 A 1 
ATOM 948  O O   . ALA A 0 125 . -91.253  -3.527  32.080  1.00 34.11 125 A 1 
ATOM 949  N N   . SER A 0 126 . -92.310  -4.115  33.969  1.00 35.75 126 A 1 
ATOM 950  C CA  . SER A 0 126 . -93.034  -5.264  33.414  1.00 35.75 126 A 1 
ATOM 951  C C   . SER A 0 126 . -93.891  -4.853  32.205  1.00 35.75 126 A 1 
ATOM 952  C CB  . SER A 0 126 . -93.866  -5.958  34.499  1.00 35.75 126 A 1 
ATOM 953  O O   . SER A 0 126 . -94.350  -3.716  32.100  1.00 35.75 126 A 1 
ATOM 954  O OG  . SER A 0 126 . -94.926  -5.140  34.950  1.00 35.75 126 A 1 
ATOM 955  N N   . SER A 0 127 . -94.070  -5.767  31.249  1.00 35.11 127 A 1 
ATOM 956  C CA  . SER A 0 127 . -94.306  -5.458  29.828  1.00 35.11 127 A 1 
ATOM 957  C C   . SER A 0 127 . -95.722  -4.985  29.432  1.00 35.11 127 A 1 
ATOM 958  C CB  . SER A 0 127 . -93.797  -6.629  28.973  1.00 35.11 127 A 1 
ATOM 959  O O   . SER A 0 127 . -96.236  -5.360  28.380  1.00 35.11 127 A 1 
ATOM 960  O OG  . SER A 0 127 . -94.302  -7.865  29.449  1.00 35.11 127 A 1 
ATOM 961  N N   . TYR A 0 128 . -96.337  -4.099  30.219  1.00 34.75 128 A 1 
ATOM 962  C CA  . TYR A 0 128 . -97.594  -3.409  29.903  1.00 34.75 128 A 1 
ATOM 963  C C   . TYR A 0 128 . -97.487  -1.898  30.168  1.00 34.75 128 A 1 
ATOM 964  C CB  . TYR A 0 128 . -98.754  -4.052  30.683  1.00 34.75 128 A 1 
ATOM 965  O O   . TYR A 0 128 . -97.633  -1.437  31.296  1.00 34.75 128 A 1 
ATOM 966  C CG  . TYR A 0 128 . -99.437  -5.169  29.920  1.00 34.75 128 A 1 
ATOM 967  C CD1 . TYR A 0 128 . -100.538 -4.872  29.093  1.00 34.75 128 A 1 
ATOM 968  C CD2 . TYR A 0 128 . -98.955  -6.490  30.002  1.00 34.75 128 A 1 
ATOM 969  C CE1 . TYR A 0 128 . -101.159 -5.893  28.348  1.00 34.75 128 A 1 
ATOM 970  C CE2 . TYR A 0 128 . -99.573  -7.515  29.259  1.00 34.75 128 A 1 
ATOM 971  O OH  . TYR A 0 128 . -101.273 -8.195  27.702  1.00 34.75 128 A 1 
ATOM 972  C CZ  . TYR A 0 128 . -100.675 -7.215  28.429  1.00 34.75 128 A 1 
ATOM 973  N N   . GLY A 0 129 . -97.274  -1.105  29.109  1.00 36.70 129 A 1 
ATOM 974  C CA  . GLY A 0 129 . -97.309  0.364   29.206  1.00 36.70 129 A 1 
ATOM 975  C C   . GLY A 0 129 . -96.898  1.125   27.940  1.00 36.70 129 A 1 
ATOM 976  O O   . GLY A 0 129 . -97.595  2.045   27.529  1.00 36.70 129 A 1 
ATOM 977  N N   . LYS A 0 130 . -95.808  0.723   27.268  1.00 34.50 130 A 1 
ATOM 978  C CA  . LYS A 0 130 . -95.312  1.378   26.030  1.00 34.50 130 A 1 
ATOM 979  C C   . LYS A 0 130 . -95.808  0.745   24.716  1.00 34.50 130 A 1 
ATOM 980  C CB  . LYS A 0 130 . -93.778  1.563   26.089  1.00 34.50 130 A 1 
ATOM 981  O O   . LYS A 0 130 . -95.317  1.087   23.643  1.00 34.50 130 A 1 
ATOM 982  C CG  . LYS A 0 130 . -93.386  2.845   26.848  1.00 34.50 130 A 1 
ATOM 983  C CD  . LYS A 0 130 . -91.870  3.098   26.786  1.00 34.50 130 A 1 
ATOM 984  C CE  . LYS A 0 130 . -91.506  4.432   27.456  1.00 34.50 130 A 1 
ATOM 985  N NZ  . LYS A 0 130 . -90.033  4.635   27.532  1.00 34.50 130 A 1 
ATOM 986  N N   . ALA A 0 131 . -96.798  -0.146  24.771  1.00 32.71 131 A 1 
ATOM 987  C CA  . ALA A 0 131 . -97.328  -0.869  23.612  1.00 32.71 131 A 1 
ATOM 988  C C   . ALA A 0 131 . -98.300  -0.030  22.749  1.00 32.71 131 A 1 
ATOM 989  C CB  . ALA A 0 131 . -97.920  -2.202  24.091  1.00 32.71 131 A 1 
ATOM 990  O O   . ALA A 0 131 . -99.483  -0.335  22.652  1.00 32.71 131 A 1 
ATOM 991  N N   . ALA A 0 132 . -97.771  1.017   22.109  1.00 28.00 132 A 1 
ATOM 992  C CA  . ALA A 0 132 . -98.155  1.521   20.782  1.00 28.00 132 A 1 
ATOM 993  C C   . ALA A 0 132 . -99.643  1.777   20.414  1.00 28.00 132 A 1 
ATOM 994  C CB  . ALA A 0 132 . -97.426  0.663   19.735  1.00 28.00 132 A 1 
ATOM 995  O O   . ALA A 0 132 . -99.921  1.995   19.236  1.00 28.00 132 A 1 
ATOM 996  N N   . SER A 0 133 . -100.595 1.859   21.351  1.00 37.06 133 A 1 
ATOM 997  C CA  . SER A 0 133 . -101.991 2.261   21.073  1.00 37.06 133 A 1 
ATOM 998  C C   . SER A 0 133 . -102.138 3.780   20.848  1.00 37.06 133 A 1 
ATOM 999  C CB  . SER A 0 133 . -102.945 1.728   22.150  1.00 37.06 133 A 1 
ATOM 1000 O O   . SER A 0 133 . -102.973 4.444   21.460  1.00 37.06 133 A 1 
ATOM 1001 O OG  . SER A 0 133 . -102.720 2.399   23.373  1.00 37.06 133 A 1 
ATOM 1002 N N   . ALA A 0 134 . -101.286 4.345   19.992  1.00 37.23 134 A 1 
ATOM 1003 C CA  . ALA A 0 134 . -101.265 5.755   19.597  1.00 37.23 134 A 1 
ATOM 1004 C C   . ALA A 0 134 . -102.136 6.041   18.349  1.00 37.23 134 A 1 
ATOM 1005 C CB  . ALA A 0 134 . -99.797  6.165   19.407  1.00 37.23 134 A 1 
ATOM 1006 O O   . ALA A 0 134 . -102.018 7.104   17.744  1.00 37.23 134 A 1 
ATOM 1007 N N   . SER A 0 135 . -102.966 5.075   17.938  1.00 37.74 135 A 1 
ATOM 1008 C CA  . SER A 0 135 . -103.731 5.066   16.682  1.00 37.74 135 A 1 
ATOM 1009 C C   . SER A 0 135 . -105.124 5.694   16.769  1.00 37.74 135 A 1 
ATOM 1010 C CB  . SER A 0 135 . -103.857 3.616   16.188  1.00 37.74 135 A 1 
ATOM 1011 O O   . SER A 0 135 . -105.571 6.287   15.794  1.00 37.74 135 A 1 
ATOM 1012 O OG  . SER A 0 135 . -104.268 2.744   17.233  1.00 37.74 135 A 1 
ATOM 1013 N N   . ASP A 0 136 . -105.793 5.590   17.921  1.00 34.24 136 A 1 
ATOM 1014 C CA  . ASP A 0 136 . -107.236 5.861   18.064  1.00 34.24 136 A 1 
ATOM 1015 C C   . ASP A 0 136 . -107.547 7.060   18.985  1.00 34.24 136 A 1 
ATOM 1016 C CB  . ASP A 0 136 . -107.964 4.561   18.443  1.00 34.24 136 A 1 
ATOM 1017 O O   . ASP A 0 136 . -108.576 7.120   19.655  1.00 34.24 136 A 1 
ATOM 1018 C CG  . ASP A 0 136 . -107.843 3.520   17.326  1.00 34.24 136 A 1 
ATOM 1019 O OD1 . ASP A 0 136 . -108.571 3.650   16.320  1.00 34.24 136 A 1 
ATOM 1020 O OD2 . ASP A 0 136 . -106.974 2.625   17.464  1.00 34.24 136 A 1 
ATOM 1021 N N   . ALA A 0 137 . -106.645 8.046   19.017  1.00 37.19 137 A 1 
ATOM 1022 C CA  . ALA A 0 137 . -106.924 9.378   19.551  1.00 37.19 137 A 1 
ATOM 1023 C C   . ALA A 0 137 . -107.433 10.279  18.409  1.00 37.19 137 A 1 
ATOM 1024 C CB  . ALA A 0 137 . -105.665 9.905   20.253  1.00 37.19 137 A 1 
ATOM 1025 O O   . ALA A 0 137 . -106.638 10.886  17.690  1.00 37.19 137 A 1 
ATOM 1026 N N   . ASP A 0 138 . -108.758 10.310  18.226  1.00 38.18 138 A 1 
ATOM 1027 C CA  . ASP A 0 138 . -109.484 10.947  17.114  1.00 38.18 138 A 1 
ATOM 1028 C C   . ASP A 0 138 . -108.873 12.257  16.574  1.00 38.18 138 A 1 
ATOM 1029 C CB  . ASP A 0 138 . -110.926 11.255  17.560  1.00 38.18 138 A 1 
ATOM 1030 O O   . ASP A 0 138 . -108.824 13.280  17.260  1.00 38.18 138 A 1 
ATOM 1031 C CG  . ASP A 0 138 . -111.852 10.043  17.499  1.00 38.18 138 A 1 
ATOM 1032 O OD1 . ASP A 0 138 . -111.988 9.504   16.378  1.00 38.18 138 A 1 
ATOM 1033 O OD2 . ASP A 0 138 . -112.461 9.727   18.545  1.00 38.18 138 A 1 
ATOM 1034 N N   . GLN A 0 139 . -108.544 12.283  15.275  1.00 32.15 139 A 1 
ATOM 1035 C CA  . GLN A 0 139 . -108.174 13.505  14.540  1.00 32.15 139 A 1 
ATOM 1036 C C   . GLN A 0 139 . -109.391 14.396  14.203  1.00 32.15 139 A 1 
ATOM 1037 C CB  . GLN A 0 139 . -107.347 13.177  13.282  1.00 32.15 139 A 1 
ATOM 1038 O O   . GLN A 0 139 . -109.523 14.896  13.084  1.00 32.15 139 A 1 
ATOM 1039 C CG  . GLN A 0 139 . -105.955 12.607  13.575  1.00 32.15 139 A 1 
ATOM 1040 C CD  . GLN A 0 139 . -105.064 12.579  12.331  1.00 32.15 139 A 1 
ATOM 1041 N NE2 . GLN A 0 139 . -103.793 12.283  12.483  1.00 32.15 139 A 1 
ATOM 1042 O OE1 . GLN A 0 139 . -105.466 12.831  11.205  1.00 32.15 139 A 1 
ATOM 1043 N N   . TYR A 0 140 . -110.298 14.614  15.157  1.00 36.53 140 A 1 
ATOM 1044 C CA  . TYR A 0 140 . -111.463 15.485  14.987  1.00 36.53 140 A 1 
ATOM 1045 C C   . TYR A 0 140 . -111.456 16.670  15.962  1.00 36.53 140 A 1 
ATOM 1046 C CB  . TYR A 0 140 . -112.771 14.671  15.012  1.00 36.53 140 A 1 
ATOM 1047 O O   . TYR A 0 140 . -111.076 16.562  17.121  1.00 36.53 140 A 1 
ATOM 1048 C CG  . TYR A 0 140 . -113.292 14.361  13.616  1.00 36.53 140 A 1 
ATOM 1049 C CD1 . TYR A 0 140 . -114.272 15.188  13.028  1.00 36.53 140 A 1 
ATOM 1050 C CD2 . TYR A 0 140 . -112.759 13.282  12.884  1.00 36.53 140 A 1 
ATOM 1051 C CE1 . TYR A 0 140 . -114.709 14.943  11.710  1.00 36.53 140 A 1 
ATOM 1052 C CE2 . TYR A 0 140 . -113.192 13.033  11.567  1.00 36.53 140 A 1 
ATOM 1053 O OH  . TYR A 0 140 . -114.581 13.640  9.702   1.00 36.53 140 A 1 
ATOM 1054 C CZ  . TYR A 0 140 . -114.166 13.867  10.976  1.00 36.53 140 A 1 
ATOM 1055 N N   . ALA A 0 141 . -111.937 17.816  15.468  1.00 39.04 141 A 1 
ATOM 1056 C CA  . ALA A 0 141 . -112.191 19.047  16.228  1.00 39.04 141 A 1 
ATOM 1057 C C   . ALA A 0 141 . -110.982 19.876  16.740  1.00 39.04 141 A 1 
ATOM 1058 C CB  . ALA A 0 141 . -113.288 18.797  17.275  1.00 39.04 141 A 1 
ATOM 1059 O O   . ALA A 0 141 . -111.065 20.499  17.796  1.00 39.04 141 A 1 
ATOM 1060 N N   . TYR A 0 142 . -109.954 20.082  15.904  1.00 34.60 142 A 1 
ATOM 1061 C CA  . TYR A 0 142 . -109.304 21.411  15.832  1.00 34.60 142 A 1 
ATOM 1062 C C   . TYR A 0 142 . -109.407 22.030  14.427  1.00 34.60 142 A 1 
ATOM 1063 C CB  . TYR A 0 142 . -107.909 21.450  16.476  1.00 34.60 142 A 1 
ATOM 1064 O O   . TYR A 0 142 . -108.435 22.467  13.812  1.00 34.60 142 A 1 
ATOM 1065 C CG  . TYR A 0 142 . -107.574 22.841  17.002  1.00 34.60 142 A 1 
ATOM 1066 C CD1 . TYR A 0 142 . -106.661 23.673  16.325  1.00 34.60 142 A 1 
ATOM 1067 C CD2 . TYR A 0 142 . -108.230 23.319  18.155  1.00 34.60 142 A 1 
ATOM 1068 C CE1 . TYR A 0 142 . -106.394 24.973  16.803  1.00 34.60 142 A 1 
ATOM 1069 C CE2 . TYR A 0 142 . -107.979 24.622  18.628  1.00 34.60 142 A 1 
ATOM 1070 O OH  . TYR A 0 142 . -106.811 26.704  18.419  1.00 34.60 142 A 1 
ATOM 1071 C CZ  . TYR A 0 142 . -107.057 25.450  17.956  1.00 34.60 142 A 1 
ATOM 1072 N N   . GLY A 0 143 . -110.636 22.031  13.899  1.00 36.47 143 A 1 
ATOM 1073 C CA  . GLY A 0 143 . -110.981 22.671  12.631  1.00 36.47 143 A 1 
ATOM 1074 C C   . GLY A 0 143 . -110.867 24.193  12.729  1.00 36.47 143 A 1 
ATOM 1075 O O   . GLY A 0 143 . -111.490 24.824  13.580  1.00 36.47 143 A 1 
ATOM 1076 N N   . ALA A 0 144 . -110.054 24.785  11.859  1.00 35.97 144 A 1 
ATOM 1077 C CA  . ALA A 0 144 . -109.723 26.200  11.921  1.00 35.97 144 A 1 
ATOM 1078 C C   . ALA A 0 144 . -110.866 27.140  11.477  1.00 35.97 144 A 1 
ATOM 1079 C CB  . ALA A 0 144 . -108.458 26.417  11.076  1.00 35.97 144 A 1 
ATOM 1080 O O   . ALA A 0 144 . -111.701 26.797  10.645  1.00 35.97 144 A 1 
ATOM 1081 N N   . LYS A 0 145 . -110.732 28.407  11.903  1.00 36.76 145 A 1 
ATOM 1082 C CA  . LYS A 0 145 . -111.110 29.616  11.142  1.00 36.76 145 A 1 
ATOM 1083 C C   . LYS A 0 145 . -112.604 29.984  11.041  1.00 36.76 145 A 1 
ATOM 1084 C CB  . LYS A 0 145 . -110.412 29.537  9.770   1.00 36.76 145 A 1 
ATOM 1085 O O   . LYS A 0 145 . -113.258 29.763  10.031  1.00 36.76 145 A 1 
ATOM 1086 C CG  . LYS A 0 145 . -110.297 30.875  9.033   1.00 36.76 145 A 1 
ATOM 1087 C CD  . LYS A 0 145 . -109.510 30.637  7.737   1.00 36.76 145 A 1 
ATOM 1088 C CE  . LYS A 0 145 . -109.224 31.951  7.009   1.00 36.76 145 A 1 
ATOM 1089 N NZ  . LYS A 0 145 . -108.398 31.716  5.798   1.00 36.76 145 A 1 
ATOM 1090 N N   . SER A 0 146 . -113.036 30.769  12.032  1.00 34.92 146 A 1 
ATOM 1091 C CA  . SER A 0 146 . -113.798 32.026  11.863  1.00 34.92 146 A 1 
ATOM 1092 C C   . SER A 0 146 . -114.914 32.052  10.799  1.00 34.92 146 A 1 
ATOM 1093 C CB  . SER A 0 146 . -112.803 33.171  11.620  1.00 34.92 146 A 1 
ATOM 1094 O O   . SER A 0 146 . -114.708 32.499  9.670   1.00 34.92 146 A 1 
ATOM 1095 O OG  . SER A 0 146 . -113.429 34.418  11.840  1.00 34.92 146 A 1 
ATOM 1096 N N   . GLY A 0 147 . -116.128 31.668  11.205  1.00 35.94 147 A 1 
ATOM 1097 C CA  . GLY A 0 147 . -117.372 32.014  10.511  1.00 35.94 147 A 1 
ATOM 1098 C C   . GLY A 0 147 . -118.167 33.049  11.315  1.00 35.94 147 A 1 
ATOM 1099 O O   . GLY A 0 147 . -118.546 32.782  12.453  1.00 35.94 147 A 1 
ATOM 1100 N N   . TYR A 0 148 . -118.433 34.225  10.740  1.00 35.64 148 A 1 
ATOM 1101 C CA  . TYR A 0 148 . -119.323 35.225  11.346  1.00 35.64 148 A 1 
ATOM 1102 C C   . TYR A 0 148 . -120.784 34.749  11.273  1.00 35.64 148 A 1 
ATOM 1103 C CB  . TYR A 0 148 . -119.173 36.582  10.631  1.00 35.64 148 A 1 
ATOM 1104 O O   . TYR A 0 148 . -121.297 34.519  10.180  1.00 35.64 148 A 1 
ATOM 1105 C CG  . TYR A 0 148 . -118.194 37.560  11.259  1.00 35.64 148 A 1 
ATOM 1106 C CD1 . TYR A 0 148 . -118.681 38.713  11.911  1.00 35.64 148 A 1 
ATOM 1107 C CD2 . TYR A 0 148 . -116.805 37.350  11.155  1.00 35.64 148 A 1 
ATOM 1108 C CE1 . TYR A 0 148 . -117.787 39.660  12.446  1.00 35.64 148 A 1 
ATOM 1109 C CE2 . TYR A 0 148 . -115.907 38.297  11.688  1.00 35.64 148 A 1 
ATOM 1110 O OH  . TYR A 0 148 . -115.523 40.371  12.825  1.00 35.64 148 A 1 
ATOM 1111 C CZ  . TYR A 0 148 . -116.395 39.455  12.328  1.00 35.64 148 A 1 
ATOM 1112 N N   . GLY A 0 149 . -121.473 34.650  12.415  1.00 33.72 149 A 1 
ATOM 1113 C CA  . GLY A 0 149 . -122.879 34.225  12.453  1.00 33.72 149 A 1 
ATOM 1114 C C   . GLY A 0 149 . -123.564 34.409  13.814  1.00 33.72 149 A 1 
ATOM 1115 O O   . GLY A 0 149 . -123.700 33.437  14.554  1.00 33.72 149 A 1 
ATOM 1116 N N   . PRO A 0 150 . -124.009 35.627  14.175  1.00 36.19 150 A 1 
ATOM 1117 C CA  . PRO A 0 150 . -124.736 35.862  15.420  1.00 36.19 150 A 1 
ATOM 1118 C C   . PRO A 0 150 . -126.213 35.436  15.307  1.00 36.19 150 A 1 
ATOM 1119 C CB  . PRO A 0 150 . -124.578 37.365  15.679  1.00 36.19 150 A 1 
ATOM 1120 O O   . PRO A 0 150 . -126.993 36.083  14.612  1.00 36.19 150 A 1 
ATOM 1121 C CG  . PRO A 0 150 . -124.489 37.967  14.274  1.00 36.19 150 A 1 
ATOM 1122 C CD  . PRO A 0 150 . -123.789 36.877  13.458  1.00 36.19 150 A 1 
ATOM 1123 N N   . ASN A 0 151 . -126.622 34.390  16.033  1.00 35.29 151 A 1 
ATOM 1124 C CA  . ASN A 0 151 . -128.039 34.057  16.238  1.00 35.29 151 A 1 
ATOM 1125 C C   . ASN A 0 151 . -128.300 33.528  17.670  1.00 35.29 151 A 1 
ATOM 1126 C CB  . ASN A 0 151 . -128.503 33.050  15.171  1.00 35.29 151 A 1 
ATOM 1127 O O   . ASN A 0 151 . -127.959 32.380  17.963  1.00 35.29 151 A 1 
ATOM 1128 C CG  . ASN A 0 151 . -129.997 32.775  15.265  1.00 35.29 151 A 1 
ATOM 1129 N ND2 . ASN A 0 151 . -130.499 31.832  14.506  1.00 35.29 151 A 1 
ATOM 1130 O OD1 . ASN A 0 151 . -130.739 33.397  16.007  1.00 35.29 151 A 1 
ATOM 1131 N N   . PRO A 0 152 . -128.895 34.332  18.573  1.00 35.16 152 A 1 
ATOM 1132 C CA  . PRO A 0 152 . -129.128 33.957  19.965  1.00 35.16 152 A 1 
ATOM 1133 C C   . PRO A 0 152 . -130.546 33.399  20.204  1.00 35.16 152 A 1 
ATOM 1134 C CB  . PRO A 0 152 . -128.835 35.247  20.739  1.00 35.16 152 A 1 
ATOM 1135 O O   . PRO A 0 152 . -131.364 34.028  20.874  1.00 35.16 152 A 1 
ATOM 1136 C CG  . PRO A 0 152 . -129.394 36.324  19.809  1.00 35.16 152 A 1 
ATOM 1137 C CD  . PRO A 0 152 . -129.124 35.764  18.410  1.00 35.16 152 A 1 
ATOM 1138 N N   . HIS A 0 153 . -130.837 32.188  19.718  1.00 35.35 153 A 1 
ATOM 1139 C CA  . HIS A 0 153 . -132.051 31.446  20.094  1.00 35.35 153 A 1 
ATOM 1140 C C   . HIS A 0 153 . -131.714 30.012  20.520  1.00 35.35 153 A 1 
ATOM 1141 C CB  . HIS A 0 153 . -133.098 31.504  18.974  1.00 35.35 153 A 1 
ATOM 1142 O O   . HIS A 0 153 . -131.100 29.254  19.775  1.00 35.35 153 A 1 
ATOM 1143 C CG  . HIS A 0 153 . -133.833 32.823  18.949  1.00 35.35 153 A 1 
ATOM 1144 C CD2 . HIS A 0 153 . -133.607 33.875  18.102  1.00 35.35 153 A 1 
ATOM 1145 N ND1 . HIS A 0 153 . -134.824 33.215  19.823  1.00 35.35 153 A 1 
ATOM 1146 C CE1 . HIS A 0 153 . -135.182 34.471  19.510  1.00 35.35 153 A 1 
ATOM 1147 N NE2 . HIS A 0 153 . -134.479 34.911  18.458  1.00 35.35 153 A 1 
ATOM 1148 N N   . GLY A 0 154 . -132.092 29.654  21.750  1.00 33.21 154 A 1 
ATOM 1149 C CA  . GLY A 0 154 . -131.702 28.392  22.380  1.00 33.21 154 A 1 
ATOM 1150 C C   . GLY A 0 154 . -132.682 27.237  22.160  1.00 33.21 154 A 1 
ATOM 1151 O O   . GLY A 0 154 . -133.888 27.435  22.033  1.00 33.21 154 A 1 
ATOM 1152 N N   . ALA A 0 155 . -132.151 26.016  22.228  1.00 35.95 155 A 1 
ATOM 1153 C CA  . ALA A 0 155 . -132.902 24.777  22.411  1.00 35.95 155 A 1 
ATOM 1154 C C   . ALA A 0 155 . -132.238 23.939  23.520  1.00 35.95 155 A 1 
ATOM 1155 C CB  . ALA A 0 155 . -133.006 24.034  21.076  1.00 35.95 155 A 1 
ATOM 1156 O O   . ALA A 0 155 . -131.064 24.130  23.840  1.00 35.95 155 A 1 
ATOM 1157 N N   . LYS A 0 156 . -133.005 23.051  24.158  1.00 36.10 156 A 1 
ATOM 1158 C CA  . LYS A 0 156 . -132.645 22.414  25.434  1.00 36.10 156 A 1 
ATOM 1159 C C   . LYS A 0 156 . -132.362 20.919  25.250  1.00 36.10 156 A 1 
ATOM 1160 C CB  . LYS A 0 156 . -133.804 22.676  26.416  1.00 36.10 156 A 1 
ATOM 1161 O O   . LYS A 0 156 . -133.175 20.239  24.646  1.00 36.10 156 A 1 
ATOM 1162 C CG  . LYS A 0 156 . -133.474 22.454  27.900  1.00 36.10 156 A 1 
ATOM 1163 C CD  . LYS A 0 156 . -134.728 22.738  28.745  1.00 36.10 156 A 1 
ATOM 1164 C CE  . LYS A 0 156 . -134.430 22.670  30.247  1.00 36.10 156 A 1 
ATOM 1165 N NZ  . LYS A 0 156 . -135.655 22.897  31.057  1.00 36.10 156 A 1 
ATOM 1166 N N   . ALA A 0 157 . -131.268 20.449  25.857  1.00 33.37 157 A 1 
ATOM 1167 C CA  . ALA A 0 157 . -130.969 19.065  26.255  1.00 33.37 157 A 1 
ATOM 1168 C C   . ALA A 0 157 . -131.250 17.910  25.259  1.00 33.37 157 A 1 
ATOM 1169 C CB  . ALA A 0 157 . -131.658 18.804  27.602  1.00 33.37 157 A 1 
ATOM 1170 O O   . ALA A 0 157 . -132.388 17.499  25.055  1.00 33.37 157 A 1 
ATOM 1171 N N   . ALA A 0 158 . -130.176 17.250  24.817  1.00 36.97 158 A 1 
ATOM 1172 C CA  . ALA A 0 158 . -130.193 15.851  24.387  1.00 36.97 158 A 1 
ATOM 1173 C C   . ALA A 0 158 . -129.114 15.078  25.168  1.00 36.97 158 A 1 
ATOM 1174 C CB  . ALA A 0 158 . -129.997 15.774  22.869  1.00 36.97 158 A 1 
ATOM 1175 O O   . ALA A 0 158 . -128.022 15.601  25.388  1.00 36.97 158 A 1 
ATOM 1176 N N   . ASN A 0 159 . -129.420 13.858  25.619  1.00 33.06 159 A 1 
ATOM 1177 C CA  . ASN A 0 159 . -128.497 13.057  26.427  1.00 33.06 159 A 1 
ATOM 1178 C C   . ASN A 0 159 . -127.415 12.406  25.552  1.00 33.06 159 A 1 
ATOM 1179 C CB  . ASN A 0 159 . -129.277 11.983  27.213  1.00 33.06 159 A 1 
ATOM 1180 O O   . ASN A 0 159 . -127.672 11.391  24.908  1.00 33.06 159 A 1 
ATOM 1181 C CG  . ASN A 0 159 . -130.064 12.538  28.383  1.00 33.06 159 A 1 
ATOM 1182 N ND2 . ASN A 0 159 . -131.308 12.152  28.536  1.00 33.06 159 A 1 
ATOM 1183 O OD1 . ASN A 0 159 . -129.579 13.317  29.182  1.00 33.06 159 A 1 
ATOM 1184 N N   . GLY A 0 160 . -126.192 12.937  25.593  1.00 30.89 160 A 1 
ATOM 1185 C CA  . GLY A 0 160 . -124.997 12.146  25.300  1.00 30.89 160 A 1 
ATOM 1186 C C   . GLY A 0 160 . -124.657 11.306  26.530  1.00 30.89 160 A 1 
ATOM 1187 O O   . GLY A 0 160 . -124.399 11.869  27.594  1.00 30.89 160 A 1 
ATOM 1188 N N   . ALA A 0 161 . -124.706 9.977   26.421  1.00 33.69 161 A 1 
ATOM 1189 C CA  . ALA A 0 161 . -124.379 9.099   27.541  1.00 33.69 161 A 1 
ATOM 1190 C C   . ALA A 0 161 . -122.919 9.313   27.970  1.00 33.69 161 A 1 
ATOM 1191 C CB  . ALA A 0 161 . -124.656 7.642   27.150  1.00 33.69 161 A 1 
ATOM 1192 O O   . ALA A 0 161 . -122.010 9.237   27.144  1.00 33.69 161 A 1 
ATOM 1193 N N   . ALA A 0 162 . -122.695 9.579   29.259  1.00 35.35 162 A 1 
ATOM 1194 C CA  . ALA A 0 162 . -121.347 9.719   29.791  1.00 35.35 162 A 1 
ATOM 1195 C C   . ALA A 0 162 . -120.592 8.396   29.606  1.00 35.35 162 A 1 
ATOM 1196 C CB  . ALA A 0 162 . -121.422 10.149  31.262  1.00 35.35 162 A 1 
ATOM 1197 O O   . ALA A 0 162 . -120.985 7.373   30.172  1.00 35.35 162 A 1 
ATOM 1198 N N   . ALA A 0 163 . -119.515 8.426   28.815  1.00 36.94 163 A 1 
ATOM 1199 C CA  . ALA A 0 163 . -118.608 7.296   28.688  1.00 36.94 163 A 1 
ATOM 1200 C C   . ALA A 0 163 . -118.165 6.854   30.088  1.00 36.94 163 A 1 
ATOM 1201 C CB  . ALA A 0 163 . -117.418 7.689   27.805  1.00 36.94 163 A 1 
ATOM 1202 O O   . ALA A 0 163 . -117.844 7.690   30.938  1.00 36.94 163 A 1 
ATOM 1203 N N   . GLN A 0 164 . -118.186 5.544   30.335  1.00 34.73 164 A 1 
ATOM 1204 C CA  . GLN A 0 164 . -117.880 4.968   31.640  1.00 34.73 164 A 1 
ATOM 1205 C C   . GLN A 0 164 . -116.405 5.208   31.959  1.00 34.73 164 A 1 
ATOM 1206 C CB  . GLN A 0 164 . -118.249 3.477   31.641  1.00 34.73 164 A 1 
ATOM 1207 O O   . GLN A 0 164 . -115.534 4.419   31.597  1.00 34.73 164 A 1 
ATOM 1208 C CG  . GLN A 0 164 . -119.775 3.273   31.638  1.00 34.73 164 A 1 
ATOM 1209 C CD  . GLN A 0 164 . -120.182 1.856   31.248  1.00 34.73 164 A 1 
ATOM 1210 N NE2 . GLN A 0 164 . -121.289 1.351   31.746  1.00 34.73 164 A 1 
ATOM 1211 O OE1 . GLN A 0 164 . -119.539 1.179   30.467  1.00 34.73 164 A 1 
ATOM 1212 N N   . LYS A 0 165 . -116.127 6.334   32.624  1.00 32.02 165 A 1 
ATOM 1213 C CA  . LYS A 0 165 . -114.802 6.698   33.113  1.00 32.02 165 A 1 
ATOM 1214 C C   . LYS A 0 165 . -114.431 5.713   34.214  1.00 32.02 165 A 1 
ATOM 1215 C CB  . LYS A 0 165 . -114.801 8.171   33.565  1.00 32.02 165 A 1 
ATOM 1216 O O   . LYS A 0 165 . -114.705 5.959   35.384  1.00 32.02 165 A 1 
ATOM 1217 C CG  . LYS A 0 165 . -113.382 8.657   33.904  1.00 32.02 165 A 1 
ATOM 1218 C CD  . LYS A 0 165 . -113.369 10.141  34.298  1.00 32.02 165 A 1 
ATOM 1219 C CE  . LYS A 0 165 . -111.920 10.600  34.508  1.00 32.02 165 A 1 
ATOM 1220 N NZ  . LYS A 0 165 . -111.831 12.047  34.825  1.00 32.02 165 A 1 
ATOM 1221 N N   . TRP A 0 166 . -113.834 4.591   33.820  1.00 30.13 166 A 1 
ATOM 1222 C CA  . TRP A 0 166 . -113.252 3.611   34.727  1.00 30.13 166 A 1 
ATOM 1223 C C   . TRP A 0 166 . -112.150 4.292   35.536  1.00 30.13 166 A 1 
ATOM 1224 C CB  . TRP A 0 166 . -112.750 2.389   33.944  1.00 30.13 166 A 1 
ATOM 1225 O O   . TRP A 0 166 . -111.006 4.415   35.105  1.00 30.13 166 A 1 
ATOM 1226 C CG  . TRP A 0 166 . -113.797 1.349   33.677  1.00 30.13 166 A 1 
ATOM 1227 C CD1 . TRP A 0 166 . -114.660 1.331   32.636  1.00 30.13 166 A 1 
ATOM 1228 C CD2 . TRP A 0 166 . -114.097 0.153   34.463  1.00 30.13 166 A 1 
ATOM 1229 C CE2 . TRP A 0 166 . -115.164 -0.551  33.828  1.00 30.13 166 A 1 
ATOM 1230 C CE3 . TRP A 0 166 . -113.568 -0.414  35.645  1.00 30.13 166 A 1 
ATOM 1231 N NE1 . TRP A 0 166 . -115.471 0.216   32.723  1.00 30.13 166 A 1 
ATOM 1232 C CH2 . TRP A 0 166 . -115.124 -2.294  35.509  1.00 30.13 166 A 1 
ATOM 1233 C CZ2 . TRP A 0 166 . -115.677 -1.755  34.334  1.00 30.13 166 A 1 
ATOM 1234 C CZ3 . TRP A 0 166 . -114.074 -1.623  36.162  1.00 30.13 166 A 1 
ATOM 1235 N N   . GLN A 0 167 . -112.527 4.771   36.719  1.00 32.80 167 A 1 
ATOM 1236 C CA  . GLN A 0 167 . -111.624 5.284   37.738  1.00 32.80 167 A 1 
ATOM 1237 C C   . GLN A 0 167 . -110.915 4.083   38.373  1.00 32.80 167 A 1 
ATOM 1238 C CB  . GLN A 0 167 . -112.419 6.152   38.734  1.00 32.80 167 A 1 
ATOM 1239 O O   . GLN A 0 167 . -111.241 3.664   39.481  1.00 32.80 167 A 1 
ATOM 1240 C CG  . GLN A 0 167 . -112.898 7.461   38.082  1.00 32.80 167 A 1 
ATOM 1241 C CD  . GLN A 0 167 . -113.938 8.193   38.922  1.00 32.80 167 A 1 
ATOM 1242 N NE2 . GLN A 0 167 . -113.593 9.288   39.560  1.00 32.80 167 A 1 
ATOM 1243 O OE1 . GLN A 0 167 . -115.092 7.817   39.005  1.00 32.80 167 A 1 
ATOM 1244 N N   . GLY A 0 168 . -109.987 3.489   37.615  1.00 30.32 168 A 1 
ATOM 1245 C CA  . GLY A 0 168 . -109.118 2.419   38.092  1.00 30.32 168 A 1 
ATOM 1246 C C   . GLY A 0 168 . -108.423 2.846   39.384  1.00 30.32 168 A 1 
ATOM 1247 O O   . GLY A 0 168 . -107.965 3.984   39.505  1.00 30.32 168 A 1 
ATOM 1248 N N   . ALA A 0 169 . -108.383 1.946   40.367  1.00 28.89 169 A 1 
ATOM 1249 C CA  . ALA A 0 169 . -108.126 2.291   41.768  1.00 28.89 169 A 1 
ATOM 1250 C C   . ALA A 0 169 . -106.712 2.839   42.077  1.00 28.89 169 A 1 
ATOM 1251 C CB  . ALA A 0 169 . -108.474 1.065   42.621  1.00 28.89 169 A 1 
ATOM 1252 O O   . ALA A 0 169 . -106.453 3.265   43.201  1.00 28.89 169 A 1 
ATOM 1253 N N   . SER A 0 170 . -105.811 2.892   41.091  1.00 36.38 170 A 1 
ATOM 1254 C CA  . SER A 0 170 . -104.489 3.522   41.200  1.00 36.38 170 A 1 
ATOM 1255 C C   . SER A 0 170 . -104.538 5.044   41.398  1.00 36.38 170 A 1 
ATOM 1256 C CB  . SER A 0 170 . -103.659 3.189   39.955  1.00 36.38 170 A 1 
ATOM 1257 O O   . SER A 0 170 . -103.560 5.625   41.851  1.00 36.38 170 A 1 
ATOM 1258 O OG  . SER A 0 170 . -104.386 3.472   38.770  1.00 36.38 170 A 1 
ATOM 1259 N N   . ALA A 0 171 . -105.667 5.705   41.120  1.00 34.36 171 A 1 
ATOM 1260 C CA  . ALA A 0 171 . -105.805 7.160   41.244  1.00 34.36 171 A 1 
ATOM 1261 C C   . ALA A 0 171 . -105.999 7.687   42.688  1.00 34.36 171 A 1 
ATOM 1262 C CB  . ALA A 0 171 . -106.943 7.603   40.314  1.00 34.36 171 A 1 
ATOM 1263 O O   . ALA A 0 171 . -106.273 8.875   42.867  1.00 34.36 171 A 1 
ATOM 1264 N N   . SER A 0 172 . -105.952 6.839   43.725  1.00 32.18 172 A 1 
ATOM 1265 C CA  . SER A 0 172 . -106.229 7.262   45.118  1.00 32.18 172 A 1 
ATOM 1266 C C   . SER A 0 172 . -105.433 6.529   46.206  1.00 32.18 172 A 1 
ATOM 1267 C CB  . SER A 0 172 . -107.733 7.194   45.412  1.00 32.18 172 A 1 
ATOM 1268 O O   . SER A 0 172 . -105.714 6.712   47.387  1.00 32.18 172 A 1 
ATOM 1269 O OG  . SER A 0 172 . -108.429 8.045   44.518  1.00 32.18 172 A 1 
ATOM 1270 N N   . TYR A 0 173 . -104.414 5.756   45.829  1.00 33.44 173 A 1 
ATOM 1271 C CA  . TYR A 0 173 . -103.424 5.209   46.759  1.00 33.44 173 A 1 
ATOM 1272 C C   . TYR A 0 173 . -102.027 5.625   46.310  1.00 33.44 173 A 1 
ATOM 1273 C CB  . TYR A 0 173 . -103.587 3.688   46.894  1.00 33.44 173 A 1 
ATOM 1274 O O   . TYR A 0 173 . -101.782 5.774   45.114  1.00 33.44 173 A 1 
ATOM 1275 C CG  . TYR A 0 173 . -104.800 3.332   47.731  1.00 33.44 173 A 1 
ATOM 1276 C CD1 . TYR A 0 173 . -104.681 3.262   49.133  1.00 33.44 173 A 1 
ATOM 1277 C CD2 . TYR A 0 173 . -106.060 3.171   47.121  1.00 33.44 173 A 1 
ATOM 1278 C CE1 . TYR A 0 173 . -105.821 3.055   49.931  1.00 33.44 173 A 1 
ATOM 1279 C CE2 . TYR A 0 173 . -107.204 2.968   47.917  1.00 33.44 173 A 1 
ATOM 1280 O OH  . TYR A 0 173 . -108.197 2.746   50.087  1.00 33.44 173 A 1 
ATOM 1281 C CZ  . TYR A 0 173 . -107.088 2.920   49.322  1.00 33.44 173 A 1 
ATOM 1282 N N   . GLY A 0 174 . -101.125 5.837   47.271  1.00 32.42 174 A 1 
ATOM 1283 C CA  . GLY A 0 174 . -99.758  6.310   47.043  1.00 32.42 174 A 1 
ATOM 1284 C C   . GLY A 0 174 . -98.847  5.252   46.423  1.00 32.42 174 A 1 
ATOM 1285 O O   . GLY A 0 174 . -97.845  4.885   47.026  1.00 32.42 174 A 1 
ATOM 1286 N N   . ALA A 0 175 . -99.199  4.750   45.237  1.00 30.19 175 A 1 
ATOM 1287 C CA  . ALA A 0 175 . -98.302  3.952   44.414  1.00 30.19 175 A 1 
ATOM 1288 C C   . ALA A 0 175 . -97.022  4.762   44.169  1.00 30.19 175 A 1 
ATOM 1289 C CB  . ALA A 0 175 . -99.017  3.592   43.106  1.00 30.19 175 A 1 
ATOM 1290 O O   . ALA A 0 175 . -97.105  5.901   43.699  1.00 30.19 175 A 1 
ATOM 1291 N N   . ALA A 0 176 . -95.868  4.191   44.530  1.00 31.63 176 A 1 
ATOM 1292 C CA  . ALA A 0 176 . -94.587  4.889   44.534  1.00 31.63 176 A 1 
ATOM 1293 C C   . ALA A 0 176 . -94.321  5.530   43.163  1.00 31.63 176 A 1 
ATOM 1294 C CB  . ALA A 0 176 . -93.488  3.903   44.951  1.00 31.63 176 A 1 
ATOM 1295 O O   . ALA A 0 176 . -94.158  4.842   42.155  1.00 31.63 176 A 1 
ATOM 1296 N N   . GLN A 0 177 . -94.346  6.865   43.123  1.00 32.61 177 A 1 
ATOM 1297 C CA  . GLN A 0 177 . -94.199  7.641   41.895  1.00 32.61 177 A 1 
ATOM 1298 C C   . GLN A 0 177 . -92.735  7.645   41.461  1.00 32.61 177 A 1 
ATOM 1299 C CB  . GLN A 0 177 . -94.760  9.065   42.086  1.00 32.61 177 A 1 
ATOM 1300 O O   . GLN A 0 177 . -92.013  8.607   41.708  1.00 32.61 177 A 1 
ATOM 1301 C CG  . GLN A 0 177 . -96.282  9.149   41.908  1.00 32.61 177 A 1 
ATOM 1302 C CD  . GLN A 0 177 . -96.703  9.024   40.445  1.00 32.61 177 A 1 
ATOM 1303 N NE2 . GLN A 0 177 . -97.474  8.020   40.093  1.00 32.61 177 A 1 
ATOM 1304 O OE1 . GLN A 0 177 . -96.347  9.818   39.589  1.00 32.61 177 A 1 
ATOM 1305 N N   . ASN A 0 178 . -92.357  6.590   40.739  1.00 38.69 178 A 1 
ATOM 1306 C CA  . ASN A 0 178 . -91.062  6.419   40.090  1.00 38.69 178 A 1 
ATOM 1307 C C   . ASN A 0 178 . -89.906  6.317   41.105  1.00 38.69 178 A 1 
ATOM 1308 C CB  . ASN A 0 178 . -90.852  7.497   39.005  1.00 38.69 178 A 1 
ATOM 1309 O O   . ASN A 0 178 . -89.174  7.276   41.347  1.00 38.69 178 A 1 
ATOM 1310 C CG  . ASN A 0 178 . -92.118  7.983   38.321  1.00 38.69 178 A 1 
ATOM 1311 N ND2 . ASN A 0 178 . -92.607  9.140   38.711  1.00 38.69 178 A 1 
ATOM 1312 O OD1 . ASN A 0 178 . -92.725  7.327   37.492  1.00 38.69 178 A 1 
ATOM 1313 N N   . GLY A 0 179 . -89.721  5.116   41.661  1.00 37.63 179 A 1 
ATOM 1314 C CA  . GLY A 0 179 . -88.374  4.680   42.022  1.00 37.63 179 A 1 
ATOM 1315 C C   . GLY A 0 179 . -87.598  4.516   40.720  1.00 37.63 179 A 1 
ATOM 1316 O O   . GLY A 0 179 . -87.810  3.543   40.003  1.00 37.63 179 A 1 
ATOM 1317 N N   . TYR A 0 180 . -86.820  5.534   40.370  1.00 39.15 180 A 1 
ATOM 1318 C CA  . TYR A 0 180 . -85.856  5.487   39.281  1.00 39.15 180 A 1 
ATOM 1319 C C   . TYR A 0 180 . -84.511  5.079   39.883  1.00 39.15 180 A 1 
ATOM 1320 C CB  . TYR A 0 180 . -85.673  6.888   38.678  1.00 39.15 180 A 1 
ATOM 1321 O O   . TYR A 0 180 . -84.090  5.716   40.853  1.00 39.15 180 A 1 
ATOM 1322 C CG  . TYR A 0 180 . -86.844  7.647   38.097  1.00 39.15 180 A 1 
ATOM 1323 C CD1 . TYR A 0 180 . -87.230  7.432   36.763  1.00 39.15 180 A 1 
ATOM 1324 C CD2 . TYR A 0 180 . -87.425  8.692   38.843  1.00 39.15 180 A 1 
ATOM 1325 C CE1 . TYR A 0 180 . -88.216  8.251   36.178  1.00 39.15 180 A 1 
ATOM 1326 C CE2 . TYR A 0 180 . -88.391  9.528   38.257  1.00 39.15 180 A 1 
ATOM 1327 O OH  . TYR A 0 180 . -89.763  10.079  36.374  1.00 39.15 180 A 1 
ATOM 1328 C CZ  . TYR A 0 180 . -88.797  9.297   36.925  1.00 39.15 180 A 1 
ATOM 1329 N N   . ASP A 0 181 . -83.801  4.147   39.257  1.00 43.45 181 A 1 
ATOM 1330 C CA  . ASP A 0 181 . -82.341  4.185   39.322  1.00 43.45 181 A 1 
ATOM 1331 C C   . ASP A 0 181 . -81.838  5.544   38.770  1.00 43.45 181 A 1 
ATOM 1332 C CB  . ASP A 0 181 . -81.750  2.955   38.613  1.00 43.45 181 A 1 
ATOM 1333 O O   . ASP A 0 181 . -82.473  6.194   37.930  1.00 43.45 181 A 1 
ATOM 1334 C CG  . ASP A 0 181 . -82.331  2.763   37.213  1.00 43.45 181 A 1 
ATOM 1335 O OD1 . ASP A 0 181 . -81.947  3.554   36.327  1.00 43.45 181 A 1 
ATOM 1336 O OD2 . ASP A 0 181 . -83.240  1.911   37.050  1.00 43.45 181 A 1 
ATOM 1337 N N   . ASN A 0 182 . -80.760  6.063   39.356  1.00 46.85 182 A 1 
ATOM 1338 C CA  . ASN A 0 182 . -80.159  7.353   39.003  1.00 46.85 182 A 1 
ATOM 1339 C C   . ASN A 0 182 . -78.664  7.287   39.307  1.00 46.85 182 A 1 
ATOM 1340 C CB  . ASN A 0 182 . -80.795  8.530   39.776  1.00 46.85 182 A 1 
ATOM 1341 O O   . ASN A 0 182 . -78.167  8.013   40.175  1.00 46.85 182 A 1 
ATOM 1342 C CG  . ASN A 0 182 . -82.132  8.985   39.258  1.00 46.85 182 A 1 
ATOM 1343 N ND2 . ASN A 0 182 . -83.184  8.597   39.925  1.00 46.85 182 A 1 
ATOM 1344 O OD1 . ASN A 0 182 . -82.248  9.770   38.321  1.00 46.85 182 A 1 
ATOM 1345 N N   . ASP A 0 183 . -77.956  6.403   38.619  1.00 58.98 183 A 1 
ATOM 1346 C CA  . ASP A 0 183 . -76.540  6.196   38.880  1.00 58.98 183 A 1 
ATOM 1347 C C   . ASP A 0 183 . -75.761  7.378   38.298  1.00 58.98 183 A 1 
ATOM 1348 C CB  . ASP A 0 183 . -76.082  4.823   38.376  1.00 58.98 183 A 1 
ATOM 1349 O O   . ASP A 0 183 . -75.543  7.523   37.093  1.00 58.98 183 A 1 
ATOM 1350 C CG  . ASP A 0 183 . -76.749  3.644   39.099  1.00 58.98 183 A 1 
ATOM 1351 O OD1 . ASP A 0 183 . -77.606  3.892   39.985  1.00 58.98 183 A 1 
ATOM 1352 O OD2 . ASP A 0 183 . -76.366  2.506   38.753  1.00 58.98 183 A 1 
ATOM 1353 N N   . VAL A 0 184 . -75.365  8.297   39.178  1.00 61.30 184 A 1 
ATOM 1354 C CA  . VAL A 0 184 . -74.583  9.469   38.786  1.00 61.30 184 A 1 
ATOM 1355 C C   . VAL A 0 184 . -73.117  9.084   38.873  1.00 61.30 184 A 1 
ATOM 1356 C CB  . VAL A 0 184 . -74.940  10.720  39.603  1.00 61.30 184 A 1 
ATOM 1357 O O   . VAL A 0 184 . -72.519  9.077   39.952  1.00 61.30 184 A 1 
ATOM 1358 C CG1 . VAL A 0 184 . -74.105  11.924  39.139  1.00 61.30 184 A 1 
ATOM 1359 C CG2 . VAL A 0 184 . -76.416  11.100  39.415  1.00 61.30 184 A 1 
ATOM 1360 N N   . TRP A 0 185 . -72.534  8.761   37.720  1.00 72.01 185 A 1 
ATOM 1361 C CA  . TRP A 0 185 . -71.129  8.382   37.611  1.00 72.01 185 A 1 
ATOM 1362 C C   . TRP A 0 185 . -70.312  9.393   36.809  1.00 72.01 185 A 1 
ATOM 1363 C CB  . TRP A 0 185 . -70.990  6.945   37.090  1.00 72.01 185 A 1 
ATOM 1364 O O   . TRP A 0 185 . -70.774  9.989   35.832  1.00 72.01 185 A 1 
ATOM 1365 C CG  . TRP A 0 185 . -71.377  6.687   35.661  1.00 72.01 185 A 1 
ATOM 1366 C CD1 . TRP A 0 185 . -72.567  6.192   35.248  1.00 72.01 185 A 1 
ATOM 1367 C CD2 . TRP A 0 185 . -70.591  6.887   34.445  1.00 72.01 185 A 1 
ATOM 1368 C CE2 . TRP A 0 185 . -71.364  6.451   33.325  1.00 72.01 185 A 1 
ATOM 1369 C CE3 . TRP A 0 185 . -69.305  7.411   34.174  1.00 72.01 185 A 1 
ATOM 1370 N NE1 . TRP A 0 185 . -72.558  6.026   33.878  1.00 72.01 185 A 1 
ATOM 1371 C CH2 . TRP A 0 185 . -69.600  7.086   31.774  1.00 72.01 185 A 1 
ATOM 1372 C CZ2 . TRP A 0 185 . -70.869  6.523   32.011  1.00 72.01 185 A 1 
ATOM 1373 C CZ3 . TRP A 0 185 . -68.825  7.539   32.857  1.00 72.01 185 A 1 
ATOM 1374 N N   . ALA A 0 186 . -69.047  9.549   37.193  1.00 63.07 186 A 1 
ATOM 1375 C CA  . ALA A 0 186 . -68.058  10.281  36.414  1.00 63.07 186 A 1 
ATOM 1376 C C   . ALA A 0 186 . -66.762  9.474   36.288  1.00 63.07 186 A 1 
ATOM 1377 C CB  . ALA A 0 186 . -67.832  11.679  37.003  1.00 63.07 186 A 1 
ATOM 1378 O O   . ALA A 0 186 . -66.376  8.724   37.187  1.00 63.07 186 A 1 
ATOM 1379 N N   . LYS A 0 187 . -66.093  9.630   35.147  1.00 69.53 187 A 1 
ATOM 1380 C CA  . LYS A 0 187 . -64.769  9.073   34.860  1.00 69.53 187 A 1 
ATOM 1381 C C   . LYS A 0 187 . -63.887  10.210  34.364  1.00 69.53 187 A 1 
ATOM 1382 C CB  . LYS A 0 187 . -64.865  7.926   33.836  1.00 69.53 187 A 1 
ATOM 1383 O O   . LYS A 0 187 . -64.227  10.875  33.386  1.00 69.53 187 A 1 
ATOM 1384 C CG  . LYS A 0 187 . -65.599  6.701   34.410  1.00 69.53 187 A 1 
ATOM 1385 C CD  . LYS A 0 187 . -65.963  5.659   33.340  1.00 69.53 187 A 1 
ATOM 1386 C CE  . LYS A 0 187 . -66.951  4.642   33.941  1.00 69.53 187 A 1 
ATOM 1387 N NZ  . LYS A 0 187 . -68.090  4.346   33.035  1.00 69.53 187 A 1 
ATOM 1388 N N   . GLN A 0 188 . -62.776  10.429  35.047  1.00 72.31 188 A 1 
ATOM 1389 C CA  . GLN A 0 188 . -61.685  11.295  34.625  1.00 72.31 188 A 1 
ATOM 1390 C C   . GLN A 0 188 . -60.469  10.418  34.337  1.00 72.31 188 A 1 
ATOM 1391 C CB  . GLN A 0 188 . -61.374  12.329  35.719  1.00 72.31 188 A 1 
ATOM 1392 O O   . GLN A 0 188 . -60.129  9.550   35.138  1.00 72.31 188 A 1 
ATOM 1393 C CG  . GLN A 0 188 . -62.435  13.437  35.783  1.00 72.31 188 A 1 
ATOM 1394 C CD  . GLN A 0 188 . -62.154  14.459  36.882  1.00 72.31 188 A 1 
ATOM 1395 N NE2 . GLN A 0 188 . -62.441  15.726  36.672  1.00 72.31 188 A 1 
ATOM 1396 O OE1 . GLN A 0 188 . -61.702  14.150  37.969  1.00 72.31 188 A 1 
ATOM 1397 N N   . ALA A 0 189 . -59.816  10.661  33.210  1.00 71.07 189 A 1 
ATOM 1398 C CA  . ALA A 0 189 . -58.488  10.155  32.912  1.00 71.07 189 A 1 
ATOM 1399 C C   . ALA A 0 189 . -57.605  11.349  32.538  1.00 71.07 189 A 1 
ATOM 1400 C CB  . ALA A 0 189 . -58.579  9.094   31.810  1.00 71.07 189 A 1 
ATOM 1401 O O   . ALA A 0 189 . -58.044  12.229  31.795  1.00 71.07 189 A 1 
ATOM 1402 N N   . TYR A 0 190 . -56.391  11.399  33.067  1.00 72.98 190 A 1 
ATOM 1403 C CA  . TYR A 0 190 . -55.392  12.409  32.742  1.00 72.98 190 A 1 
ATOM 1404 C C   . TYR A 0 190 . -54.025  11.753  32.594  1.00 72.98 190 A 1 
ATOM 1405 C CB  . TYR A 0 190 . -55.388  13.526  33.799  1.00 72.98 190 A 1 
ATOM 1406 O O   . TYR A 0 190 . -53.741  10.771  33.280  1.00 72.98 190 A 1 
ATOM 1407 C CG  . TYR A 0 190 . -55.015  13.135  35.225  1.00 72.98 190 A 1 
ATOM 1408 C CD1 . TYR A 0 190 . -56.017  12.962  36.203  1.00 72.98 190 A 1 
ATOM 1409 C CD2 . TYR A 0 190 . -53.659  13.020  35.593  1.00 72.98 190 A 1 
ATOM 1410 C CE1 . TYR A 0 190 . -55.664  12.726  37.547  1.00 72.98 190 A 1 
ATOM 1411 C CE2 . TYR A 0 190 . -53.301  12.768  36.931  1.00 72.98 190 A 1 
ATOM 1412 O OH  . TYR A 0 190 . -53.965  12.475  39.219  1.00 72.98 190 A 1 
ATOM 1413 C CZ  . TYR A 0 190 . -54.304  12.648  37.915  1.00 72.98 190 A 1 
ATOM 1414 N N   . GLY A 0 191 . -53.190  12.319  31.731  1.00 77.17 191 A 1 
ATOM 1415 C CA  . GLY A 0 191 . -51.830  11.857  31.519  1.00 77.17 191 A 1 
ATOM 1416 C C   . GLY A 0 191 . -50.850  12.992  31.263  1.00 77.17 191 A 1 
ATOM 1417 O O   . GLY A 0 191 . -51.222  14.166  31.154  1.00 77.17 191 A 1 
ATOM 1418 N N   . THR A 0 192 . -49.575  12.641  31.226  1.00 78.97 192 A 1 
ATOM 1419 C CA  . THR A 0 192 . -48.481  13.488  30.749  1.00 78.97 192 A 1 
ATOM 1420 C C   . THR A 0 192 . -47.380  12.550  30.287  1.00 78.97 192 A 1 
ATOM 1421 C CB  . THR A 0 192 . -47.966  14.436  31.846  1.00 78.97 192 A 1 
ATOM 1422 O O   . THR A 0 192 . -46.577  12.091  31.103  1.00 78.97 192 A 1 
ATOM 1423 C CG2 . THR A 0 192 . -46.772  15.288  31.410  1.00 78.97 192 A 1 
ATOM 1424 O OG1 . THR A 0 192 . -48.988  15.344  32.219  1.00 78.97 192 A 1 
ATOM 1425 N N   . ASP A 0 193 . -47.389  12.286  28.989  1.00 75.87 193 A 1 
ATOM 1426 C CA  . ASP A 0 193 . -46.268  11.690  28.282  1.00 75.87 193 A 1 
ATOM 1427 C C   . ASP A 0 193 . -45.146  12.748  28.159  1.00 75.87 193 A 1 
ATOM 1428 C CB  . ASP A 0 193 . -46.814  11.121  26.962  1.00 75.87 193 A 1 
ATOM 1429 O O   . ASP A 0 193 . -45.398  13.956  28.167  1.00 75.87 193 A 1 
ATOM 1430 C CG  . ASP A 0 193 . -45.792  10.402  26.083  1.00 75.87 193 A 1 
ATOM 1431 O OD1 . ASP A 0 193 . -44.622  10.305  26.521  1.00 75.87 193 A 1 
ATOM 1432 O OD2 . ASP A 0 193 . -46.208  9.995   24.977  1.00 75.87 193 A 1 
ATOM 1433 N N   . THR A 0 194 . -43.893  12.298  28.174  1.00 75.32 194 A 1 
ATOM 1434 C CA  . THR A 0 194 . -42.693  13.141  28.028  1.00 75.32 194 A 1 
ATOM 1435 C C   . THR A 0 194 . -41.616  12.419  27.204  1.00 75.32 194 A 1 
ATOM 1436 C CB  . THR A 0 194 . -42.177  13.702  29.380  1.00 75.32 194 A 1 
ATOM 1437 O O   . THR A 0 194 . -40.432  12.438  27.550  1.00 75.32 194 A 1 
ATOM 1438 C CG2 . THR A 0 194 . -42.852  15.019  29.762  1.00 75.32 194 A 1 
ATOM 1439 O OG1 . THR A 0 194 . -42.422  12.843  30.481  1.00 75.32 194 A 1 
ATOM 1440 N N   . ASP A 0 195 . -42.044  11.767  26.120  1.00 79.61 195 A 1 
ATOM 1441 C CA  . ASP A 0 195 . -41.213  11.014  25.178  1.00 79.61 195 A 1 
ATOM 1442 C C   . ASP A 0 195 . -40.085  11.880  24.578  1.00 79.61 195 A 1 
ATOM 1443 C CB  . ASP A 0 195 . -42.128  10.408  24.092  1.00 79.61 195 A 1 
ATOM 1444 O O   . ASP A 0 195 . -40.303  12.966  24.027  1.00 79.61 195 A 1 
ATOM 1445 C CG  . ASP A 0 195 . -41.457  9.344   23.212  1.00 79.61 195 A 1 
ATOM 1446 O OD1 . ASP A 0 195 . -40.525  8.652   23.688  1.00 79.61 195 A 1 
ATOM 1447 O OD2 . ASP A 0 195 . -41.804  9.268   22.007  1.00 79.61 195 A 1 
ATOM 1448 N N   . SER A 0 196 . -38.844  11.406  24.696  1.00 78.31 196 A 1 
ATOM 1449 C CA  . SER A 0 196 . -37.643  12.054  24.157  1.00 78.31 196 A 1 
ATOM 1450 C C   . SER A 0 196 . -36.829  11.061  23.340  1.00 78.31 196 A 1 
ATOM 1451 C CB  . SER A 0 196 . -36.796  12.660  25.277  1.00 78.31 196 A 1 
ATOM 1452 O O   . SER A 0 196 . -36.236  10.120  23.870  1.00 78.31 196 A 1 
ATOM 1453 O OG  . SER A 0 196 . -37.401  13.855  25.733  1.00 78.31 196 A 1 
ATOM 1454 N N   . ARG A 0 197 . -36.788  11.296  22.027  1.00 82.39 197 A 1 
ATOM 1455 C CA  . ARG A 0 197 . -36.241  10.379  21.028  1.00 82.39 197 A 1 
ATOM 1456 C C   . ARG A 0 197 . -35.168  11.084  20.212  1.00 82.39 197 A 1 
ATOM 1457 C CB  . ARG A 0 197 . -37.382  9.829   20.158  1.00 82.39 197 A 1 
ATOM 1458 O O   . ARG A 0 197 . -35.443  12.075  19.538  1.00 82.39 197 A 1 
ATOM 1459 C CG  . ARG A 0 197 . -38.438  9.097   21.012  1.00 82.39 197 A 1 
ATOM 1460 C CD  . ARG A 0 197 . -39.543  8.436   20.186  1.00 82.39 197 A 1 
ATOM 1461 N NE  . ARG A 0 197 . -38.994  7.452   19.236  1.00 82.39 197 A 1 
ATOM 1462 N NH1 . ARG A 0 197 . -40.193  8.052   17.392  1.00 82.39 197 A 1 
ATOM 1463 N NH2 . ARG A 0 197 . -38.529  6.560   17.204  1.00 82.39 197 A 1 
ATOM 1464 C CZ  . ARG A 0 197 . -39.243  7.356   17.950  1.00 82.39 197 A 1 
ATOM 1465 N N   . TRP A 0 198 . -33.951  10.566  20.261  1.00 87.17 198 A 1 
ATOM 1466 C CA  . TRP A 0 198 . -32.778  11.159  19.626  1.00 87.17 198 A 1 
ATOM 1467 C C   . TRP A 0 198 . -32.025  10.112  18.821  1.00 87.17 198 A 1 
ATOM 1468 C CB  . TRP A 0 198 . -31.889  11.767  20.713  1.00 87.17 198 A 1 
ATOM 1469 O O   . TRP A 0 198 . -31.976  8.946   19.214  1.00 87.17 198 A 1 
ATOM 1470 C CG  . TRP A 0 198 . -30.591  12.356  20.254  1.00 87.17 198 A 1 
ATOM 1471 C CD1 . TRP A 0 198 . -30.432  13.600  19.754  1.00 87.17 198 A 1 
ATOM 1472 C CD2 . TRP A 0 198 . -29.260  11.754  20.256  1.00 87.17 198 A 1 
ATOM 1473 C CE2 . TRP A 0 198 . -28.323  12.756  19.867  1.00 87.17 198 A 1 
ATOM 1474 C CE3 . TRP A 0 198 . -28.742  10.481  20.578  1.00 87.17 198 A 1 
ATOM 1475 N NE1 . TRP A 0 198 . -29.097  13.834  19.497  1.00 87.17 198 A 1 
ATOM 1476 C CH2 . TRP A 0 198 . -26.452  11.271  20.264  1.00 87.17 198 A 1 
ATOM 1477 C CZ2 . TRP A 0 198 . -26.940  12.547  19.917  1.00 87.17 198 A 1 
ATOM 1478 C CZ3 . TRP A 0 198 . -27.355  10.236  20.563  1.00 87.17 198 A 1 
ATOM 1479 N N   . GLY A 0 199 . -31.392  10.522  17.726  1.00 88.01 199 A 1 
ATOM 1480 C CA  . GLY A 0 199 . -30.553  9.609   16.971  1.00 88.01 199 A 1 
ATOM 1481 C C   . GLY A 0 199 . -29.565  10.259  16.019  1.00 88.01 199 A 1 
ATOM 1482 O O   . GLY A 0 199 . -29.584  11.467  15.758  1.00 88.01 199 A 1 
ATOM 1483 N N   . LYS A 0 200 . -28.673  9.406   15.525  1.00 86.33 200 A 1 
ATOM 1484 C CA  . LYS A 0 200 . -27.605  9.706   14.578  1.00 86.33 200 A 1 
ATOM 1485 C C   . LYS A 0 200 . -27.494  8.595   13.556  1.00 86.33 200 A 1 
ATOM 1486 C CB  . LYS A 0 200 . -26.263  9.814   15.302  1.00 86.33 200 A 1 
ATOM 1487 O O   . LYS A 0 200 . -27.476  7.433   13.956  1.00 86.33 200 A 1 
ATOM 1488 C CG  . LYS A 0 200 . -26.263  10.970  16.296  1.00 86.33 200 A 1 
ATOM 1489 C CD  . LYS A 0 200 . -24.833  11.255  16.738  1.00 86.33 200 A 1 
ATOM 1490 C CE  . LYS A 0 200 . -24.868  12.562  17.517  1.00 86.33 200 A 1 
ATOM 1491 N NZ  . LYS A 0 200 . -23.619  13.327  17.389  1.00 86.33 200 A 1 
ATOM 1492 N N   . SER A 0 201 . -27.331  8.959   12.290  1.00 85.64 201 A 1 
ATOM 1493 C CA  . SER A 0 201 . -27.106  7.998   11.212  1.00 85.64 201 A 1 
ATOM 1494 C C   . SER A 0 201 . -25.992  8.432   10.256  1.00 85.64 201 A 1 
ATOM 1495 C CB  . SER A 0 201 . -28.411  7.701   10.468  1.00 85.64 201 A 1 
ATOM 1496 O O   . SER A 0 201 . -25.752  9.626   10.057  1.00 85.64 201 A 1 
ATOM 1497 O OG  . SER A 0 201 . -28.916  8.869   9.850   1.00 85.64 201 A 1 
ATOM 1498 N N   . TYR A 0 202 . -25.310  7.455   9.655   1.00 81.38 202 A 1 
ATOM 1499 C CA  . TYR A 0 202 . -24.463  7.621   8.465   1.00 81.38 202 A 1 
ATOM 1500 C C   . TYR A 0 202 . -24.856  6.538   7.453   1.00 81.38 202 A 1 
ATOM 1501 C CB  . TYR A 0 202 . -22.963  7.433   8.784   1.00 81.38 202 A 1 
ATOM 1502 O O   . TYR A 0 202 . -24.847  5.371   7.834   1.00 81.38 202 A 1 
ATOM 1503 C CG  . TYR A 0 202 . -22.329  8.282   9.871   1.00 81.38 202 A 1 
ATOM 1504 C CD1 . TYR A 0 202 . -21.536  9.397   9.542   1.00 81.38 202 A 1 
ATOM 1505 C CD2 . TYR A 0 202 . -22.448  7.882   11.213  1.00 81.38 202 A 1 
ATOM 1506 C CE1 . TYR A 0 202 . -20.875  10.116  10.558  1.00 81.38 202 A 1 
ATOM 1507 C CE2 . TYR A 0 202 . -21.790  8.590   12.237  1.00 81.38 202 A 1 
ATOM 1508 O OH  . TYR A 0 202 . -20.407  10.443  12.889  1.00 81.38 202 A 1 
ATOM 1509 C CZ  . TYR A 0 202 . -21.007  9.715   11.908  1.00 81.38 202 A 1 
ATOM 1510 N N   . ASP A 0 203 . -25.126  6.877   6.186   1.00 82.07 203 A 1 
ATOM 1511 C CA  . ASP A 0 203 . -25.436  5.860   5.155   1.00 82.07 203 A 1 
ATOM 1512 C C   . ASP A 0 203 . -24.234  4.946   4.858   1.00 82.07 203 A 1 
ATOM 1513 C CB  . ASP A 0 203 . -25.847  6.526   3.827   1.00 82.07 203 A 1 
ATOM 1514 O O   . ASP A 0 203 . -24.347  3.722   4.805   1.00 82.07 203 A 1 
ATOM 1515 C CG  . ASP A 0 203 . -27.221  7.197   3.838   1.00 82.07 203 A 1 
ATOM 1516 O OD1 . ASP A 0 203 . -28.180  6.609   4.372   1.00 82.07 203 A 1 
ATOM 1517 O OD2 . ASP A 0 203 . -27.303  8.328   3.300   1.00 82.07 203 A 1 
ATOM 1518 N N   . SER A 0 204 . -23.063  5.549   4.640   1.00 83.65 204 A 1 
ATOM 1519 C CA  . SER A 0 204 . -21.821  4.842   4.329   1.00 83.65 204 A 1 
ATOM 1520 C C   . SER A 0 204 . -20.609  5.654   4.784   1.00 83.65 204 A 1 
ATOM 1521 C CB  . SER A 0 204 . -21.745  4.521   2.825   1.00 83.65 204 A 1 
ATOM 1522 O O   . SER A 0 204 . -20.628  6.890   4.770   1.00 83.65 204 A 1 
ATOM 1523 O OG  . SER A 0 204 . -21.397  5.661   2.059   1.00 83.65 204 A 1 
ATOM 1524 N N   . VAL A 0 205 . -19.539  4.965   5.193   1.00 85.54 205 A 1 
ATOM 1525 C CA  . VAL A 0 205 . -18.250  5.575   5.561   1.00 85.54 205 A 1 
ATOM 1526 C C   . VAL A 0 205 . -17.100  4.749   4.990   1.00 85.54 205 A 1 
ATOM 1527 C CB  . VAL A 0 205 . -18.102  5.731   7.092   1.00 85.54 205 A 1 
ATOM 1528 O O   . VAL A 0 205 . -17.013  3.547   5.229   1.00 85.54 205 A 1 
ATOM 1529 C CG1 . VAL A 0 205 . -16.769  6.407   7.459   1.00 85.54 205 A 1 
ATOM 1530 C CG2 . VAL A 0 205 . -19.222  6.584   7.706   1.00 85.54 205 A 1 
ATOM 1531 N N   . ASP A 0 206 . -16.173  5.401   4.286   1.00 89.82 206 A 1 
ATOM 1532 C CA  . ASP A 0 206 . -14.962  4.801   3.714   1.00 89.82 206 A 1 
ATOM 1533 C C   . ASP A 0 206 . -13.713  5.582   4.149   1.00 89.82 206 A 1 
ATOM 1534 C CB  . ASP A 0 206 . -15.096  4.734   2.185   1.00 89.82 206 A 1 
ATOM 1535 O O   . ASP A 0 206 . -13.582  6.783   3.903   1.00 89.82 206 A 1 
ATOM 1536 C CG  . ASP A 0 206 . -13.802  4.322   1.477   1.00 89.82 206 A 1 
ATOM 1537 O OD1 . ASP A 0 206 . -13.264  3.218   1.715   1.00 89.82 206 A 1 
ATOM 1538 O OD2 . ASP A 0 206 . -13.327  5.068   0.587   1.00 89.82 206 A 1 
ATOM 1539 N N   . ALA A 0 207 . -12.774  4.896   4.797   1.00 88.90 207 A 1 
ATOM 1540 C CA  . ALA A 0 207 . -11.541  5.464   5.328   1.00 88.90 207 A 1 
ATOM 1541 C C   . ALA A 0 207 . -10.331  4.644   4.867   1.00 88.90 207 A 1 
ATOM 1542 C CB  . ALA A 0 207 . -11.652  5.535   6.856   1.00 88.90 207 A 1 
ATOM 1543 O O   . ALA A 0 207 . -10.144  3.494   5.271   1.00 88.90 207 A 1 
ATOM 1544 N N   . LYS A 0 208 . -9.471   5.250   4.043   1.00 94.24 208 A 1 
ATOM 1545 C CA  . LYS A 0 208 . -8.289   4.608   3.448   1.00 94.24 208 A 1 
ATOM 1546 C C   . LYS A 0 208 . -7.012   5.350   3.828   1.00 94.24 208 A 1 
ATOM 1547 C CB  . LYS A 0 208 . -8.460   4.496   1.924   1.00 94.24 208 A 1 
ATOM 1548 O O   . LYS A 0 208 . -6.957   6.579   3.798   1.00 94.24 208 A 1 
ATOM 1549 C CG  . LYS A 0 208 . -9.542   3.484   1.515   1.00 94.24 208 A 1 
ATOM 1550 C CD  . LYS A 0 208 . -10.060  3.742   0.094   1.00 94.24 208 A 1 
ATOM 1551 C CE  . LYS A 0 208 . -11.073  2.650   -0.271  1.00 94.24 208 A 1 
ATOM 1552 N NZ  . LYS A 0 208 . -12.237  3.201   -0.997  1.00 94.24 208 A 1 
ATOM 1553 N N   . SER A 0 209 . -5.972   4.593   4.160   1.00 94.39 209 A 1 
ATOM 1554 C CA  . SER A 0 209 . -4.622   5.068   4.466   1.00 94.39 209 A 1 
ATOM 1555 C C   . SER A 0 209 . -3.615   4.254   3.662   1.00 94.39 209 A 1 
ATOM 1556 C CB  . SER A 0 209 . -4.344   4.944   5.969   1.00 94.39 209 A 1 
ATOM 1557 O O   . SER A 0 209 . -3.630   3.026   3.722   1.00 94.39 209 A 1 
ATOM 1558 O OG  . SER A 0 209 . -3.154   5.617   6.358   1.00 94.39 209 A 1 
ATOM 1559 N N   . TYR A 0 210 . -2.731   4.939   2.945   1.00 92.95 210 A 1 
ATOM 1560 C CA  . TYR A 0 210 . -1.646   4.352   2.169   1.00 92.95 210 A 1 
ATOM 1561 C C   . TYR A 0 210 . -0.329   4.969   2.631   1.00 92.95 210 A 1 
ATOM 1562 C CB  . TYR A 0 210 . -1.872   4.581   0.668   1.00 92.95 210 A 1 
ATOM 1563 O O   . TYR A 0 210 . -0.066   6.152   2.399   1.00 92.95 210 A 1 
ATOM 1564 C CG  . TYR A 0 210 . -3.178   4.027   0.132   1.00 92.95 210 A 1 
ATOM 1565 C CD1 . TYR A 0 210 . -3.248   2.692   -0.308  1.00 92.95 210 A 1 
ATOM 1566 C CD2 . TYR A 0 210 . -4.317   4.853   0.062   1.00 92.95 210 A 1 
ATOM 1567 C CE1 . TYR A 0 210 . -4.457   2.177   -0.815  1.00 92.95 210 A 1 
ATOM 1568 C CE2 . TYR A 0 210 . -5.526   4.345   -0.449  1.00 92.95 210 A 1 
ATOM 1569 O OH  . TYR A 0 210 . -6.770   2.513   -1.368  1.00 92.95 210 A 1 
ATOM 1570 C CZ  . TYR A 0 210 . -5.600   3.005   -0.883  1.00 92.95 210 A 1 
ATOM 1571 N N   . ASP A 0 211 . 0.485    4.161   3.294   1.00 93.64 211 A 1 
ATOM 1572 C CA  . ASP A 0 211 . 1.873    4.464   3.608   1.00 93.64 211 A 1 
ATOM 1573 C C   . ASP A 0 211 . 2.761    3.705   2.618   1.00 93.64 211 A 1 
ATOM 1574 C CB  . ASP A 0 211 . 2.156    4.107   5.074   1.00 93.64 211 A 1 
ATOM 1575 O O   . ASP A 0 211 . 2.590    2.505   2.430   1.00 93.64 211 A 1 
ATOM 1576 C CG  . ASP A 0 211 . 1.697    5.228   6.004   1.00 93.64 211 A 1 
ATOM 1577 O OD1 . ASP A 0 211 . 2.382    6.275   5.997   1.00 93.64 211 A 1 
ATOM 1578 O OD2 . ASP A 0 211 . 0.683    5.081   6.728   1.00 93.64 211 A 1 
ATOM 1579 N N   . GLY A 0 212 . 3.682    4.394   1.954   1.00 94.97 212 A 1 
ATOM 1580 C CA  . GLY A 0 212 . 4.591    3.797   0.978   1.00 94.97 212 A 1 
ATOM 1581 C C   . GLY A 0 212 . 5.990    4.370   1.128   1.00 94.97 212 A 1 
ATOM 1582 O O   . GLY A 0 212 . 6.137    5.586   1.199   1.00 94.97 212 A 1 
ATOM 1583 N N   . GLU A 0 213 . 7.011    3.524   1.156   1.00 95.84 213 A 1 
ATOM 1584 C CA  . GLU A 0 213 . 8.425    3.906   1.112   1.00 95.84 213 A 1 
ATOM 1585 C C   . GLU A 0 213 . 9.076    3.188   -0.072  1.00 95.84 213 A 1 
ATOM 1586 C CB  . GLU A 0 213 . 9.135    3.584   2.444   1.00 95.84 213 A 1 
ATOM 1587 O O   . GLU A 0 213 . 8.802    2.012   -0.297  1.00 95.84 213 A 1 
ATOM 1588 C CG  . GLU A 0 213 . 8.528    4.357   3.631   1.00 95.84 213 A 1 
ATOM 1589 C CD  . GLU A 0 213 . 9.336    4.246   4.938   1.00 95.84 213 A 1 
ATOM 1590 O OE1 . GLU A 0 213 . 9.509    5.303   5.599   1.00 95.84 213 A 1 
ATOM 1591 O OE2 . GLU A 0 213 . 9.743    3.122   5.310   1.00 95.84 213 A 1 
ATOM 1592 N N   . TRP A 0 214 . 9.913    3.879   -0.846  1.00 95.23 214 A 1 
ATOM 1593 C CA  . TRP A 0 214 . 10.623   3.269   -1.970  1.00 95.23 214 A 1 
ATOM 1594 C C   . TRP A 0 214 . 12.048   3.792   -2.118  1.00 95.23 214 A 1 
ATOM 1595 C CB  . TRP A 0 214 . 9.833    3.413   -3.278  1.00 95.23 214 A 1 
ATOM 1596 O O   . TRP A 0 214 . 12.370   4.937   -1.782  1.00 95.23 214 A 1 
ATOM 1597 C CG  . TRP A 0 214 . 9.638    4.807   -3.798  1.00 95.23 214 A 1 
ATOM 1598 C CD1 . TRP A 0 214 . 10.530   5.505   -4.537  1.00 95.23 214 A 1 
ATOM 1599 C CD2 . TRP A 0 214 . 8.460    5.660   -3.681  1.00 95.23 214 A 1 
ATOM 1600 C CE2 . TRP A 0 214 . 8.707    6.873   -4.392  1.00 95.23 214 A 1 
ATOM 1601 C CE3 . TRP A 0 214 . 7.195    5.518   -3.072  1.00 95.23 214 A 1 
ATOM 1602 N NE1 . TRP A 0 214 . 9.986    6.725   -4.891  1.00 95.23 214 A 1 
ATOM 1603 C CH2 . TRP A 0 214 . 6.498    7.720   -3.870  1.00 95.23 214 A 1 
ATOM 1604 C CZ2 . TRP A 0 214 . 7.754    7.900   -4.477  1.00 95.23 214 A 1 
ATOM 1605 C CZ3 . TRP A 0 214 . 6.219    6.528   -3.174  1.00 95.23 214 A 1 
ATOM 1606 N N   . TYR A 0 215 . 12.888   2.927   -2.665  1.00 97.36 215 A 1 
ATOM 1607 C CA  . TYR A 0 215 . 14.283   3.147   -2.990  1.00 97.36 215 A 1 
ATOM 1608 C C   . TYR A 0 215 . 14.561   2.584   -4.382  1.00 97.36 215 A 1 
ATOM 1609 C CB  . TYR A 0 215 . 15.148   2.438   -1.943  1.00 97.36 215 A 1 
ATOM 1610 O O   . TYR A 0 215 . 14.157   1.462   -4.684  1.00 97.36 215 A 1 
ATOM 1611 C CG  . TYR A 0 215 . 16.627   2.439   -2.262  1.00 97.36 215 A 1 
ATOM 1612 C CD1 . TYR A 0 215 . 17.349   1.237   -2.423  1.00 97.36 215 A 1 
ATOM 1613 C CD2 . TYR A 0 215 . 17.283   3.671   -2.403  1.00 97.36 215 A 1 
ATOM 1614 C CE1 . TYR A 0 215 . 18.742   1.276   -2.657  1.00 97.36 215 A 1 
ATOM 1615 C CE2 . TYR A 0 215 . 18.661   3.707   -2.646  1.00 97.36 215 A 1 
ATOM 1616 O OH  . TYR A 0 215 . 20.762   2.587   -2.857  1.00 97.36 215 A 1 
ATOM 1617 C CZ  . TYR A 0 215 . 19.409   2.519   -2.733  1.00 97.36 215 A 1 
ATOM 1618 N N   . ALA A 0 216 . 15.268   3.342   -5.215  1.00 97.49 216 A 1 
ATOM 1619 C CA  . ALA A 0 216 . 15.817   2.831   -6.463  1.00 97.49 216 A 1 
ATOM 1620 C C   . ALA A 0 216 . 17.193   3.445   -6.738  1.00 97.49 216 A 1 
ATOM 1621 C CB  . ALA A 0 216 . 14.825   3.063   -7.610  1.00 97.49 216 A 1 
ATOM 1622 O O   . ALA A 0 216 . 17.351   4.669   -6.679  1.00 97.49 216 A 1 
ATOM 1623 N N   . LYS A 0 217 . 18.167   2.590   -7.056  1.00 97.62 217 A 1 
ATOM 1624 C CA  . LYS A 0 217 . 19.543   2.926   -7.431  1.00 97.62 217 A 1 
ATOM 1625 C C   . LYS A 0 217 . 19.877   2.236   -8.749  1.00 97.62 217 A 1 
ATOM 1626 C CB  . LYS A 0 217 . 20.500   2.503   -6.298  1.00 97.62 217 A 1 
ATOM 1627 O O   . LYS A 0 217 . 19.870   1.012   -8.796  1.00 97.62 217 A 1 
ATOM 1628 C CG  . LYS A 0 217 . 21.994   2.516   -6.684  1.00 97.62 217 A 1 
ATOM 1629 C CD  . LYS A 0 217 . 22.881   2.107   -5.494  1.00 97.62 217 A 1 
ATOM 1630 C CE  . LYS A 0 217 . 24.313   1.726   -5.911  1.00 97.62 217 A 1 
ATOM 1631 N NZ  . LYS A 0 217 . 24.390   0.367   -6.525  1.00 97.62 217 A 1 
ATOM 1632 N N   . SER A 0 218 . 20.235   3.017   -9.763  1.00 98.15 218 A 1 
ATOM 1633 C CA  . SER A 0 218 . 20.888   2.538   -10.984 1.00 98.15 218 A 1 
ATOM 1634 C C   . SER A 0 218 . 22.357   2.944   -10.960 1.00 98.15 218 A 1 
ATOM 1635 C CB  . SER A 0 218 . 20.210   3.106   -12.235 1.00 98.15 218 A 1 
ATOM 1636 O O   . SER A 0 218 . 22.676   4.094   -10.641 1.00 98.15 218 A 1 
ATOM 1637 O OG  . SER A 0 218 . 20.572   2.365   -13.383 1.00 98.15 218 A 1 
ATOM 1638 N N   . VAL A 0 219 . 23.239   2.014   -11.305 1.00 98.10 219 A 1 
ATOM 1639 C CA  . VAL A 0 219 . 24.653   2.243   -11.620 1.00 98.10 219 A 1 
ATOM 1640 C C   . VAL A 0 219 . 24.888   1.766   -13.044 1.00 98.10 219 A 1 
ATOM 1641 C CB  . VAL A 0 219 . 25.586   1.484   -10.656 1.00 98.10 219 A 1 
ATOM 1642 O O   . VAL A 0 219 . 24.395   0.694   -13.403 1.00 98.10 219 A 1 
ATOM 1643 C CG1 . VAL A 0 219 . 27.071   1.710   -10.974 1.00 98.10 219 A 1 
ATOM 1644 C CG2 . VAL A 0 219 . 25.352   1.926   -9.207  1.00 98.10 219 A 1 
ATOM 1645 N N   . LYS A 0 220 . 25.642   2.540   -13.827 1.00 96.87 220 A 1 
ATOM 1646 C CA  . LYS A 0 220 . 26.287   2.091   -15.068 1.00 96.87 220 A 1 
ATOM 1647 C C   . LYS A 0 220 . 27.720   2.608   -15.076 1.00 96.87 220 A 1 
ATOM 1648 C CB  . LYS A 0 220 . 25.502   2.503   -16.327 1.00 96.87 220 A 1 
ATOM 1649 O O   . LYS A 0 220 . 27.919   3.794   -14.799 1.00 96.87 220 A 1 
ATOM 1650 C CG  . LYS A 0 220 . 24.113   1.860   -16.282 1.00 96.87 220 A 1 
ATOM 1651 C CD  . LYS A 0 220 . 23.184   2.162   -17.459 1.00 96.87 220 A 1 
ATOM 1652 C CE  . LYS A 0 220 . 21.975   1.201   -17.437 1.00 96.87 220 A 1 
ATOM 1653 N NZ  . LYS A 0 220 . 21.391   0.984   -16.075 1.00 96.87 220 A 1 
ATOM 1654 N N   . ALA A 0 221 . 28.672   1.720   -15.307 1.00 95.51 221 A 1 
ATOM 1655 C CA  . ALA A 0 221 . 30.093   2.002   -15.401 1.00 95.51 221 A 1 
ATOM 1656 C C   . ALA A 0 221 . 30.636   1.348   -16.672 1.00 95.51 221 A 1 
ATOM 1657 C CB  . ALA A 0 221 . 30.808   1.499   -14.143 1.00 95.51 221 A 1 
ATOM 1658 O O   . ALA A 0 221 . 30.215   0.249   -17.008 1.00 95.51 221 A 1 
ATOM 1659 N N   . ASP A 0 222 . 31.540   2.054   -17.327 1.00 92.82 222 A 1 
ATOM 1660 C CA  . ASP A 0 222 . 32.047   1.814   -18.675 1.00 92.82 222 A 1 
ATOM 1661 C C   . ASP A 0 222 . 33.564   2.084   -18.594 1.00 92.82 222 A 1 
ATOM 1662 C CB  . ASP A 0 222 . 31.236   2.783   -19.561 1.00 92.82 222 A 1 
ATOM 1663 O O   . ASP A 0 222 . 33.976   3.102   -18.020 1.00 92.82 222 A 1 
ATOM 1664 C CG  . ASP A 0 222 . 31.684   2.972   -21.009 1.00 92.82 222 A 1 
ATOM 1665 O OD1 . ASP A 0 222 . 30.765   3.165   -21.839 1.00 92.82 222 A 1 
ATOM 1666 O OD2 . ASP A 0 222 . 32.909   3.118   -21.210 1.00 92.82 222 A 1 
ATOM 1667 N N   . ASP A 0 223 . 34.395   1.121   -19.003 1.00 91.41 223 A 1 
ATOM 1668 C CA  . ASP A 0 223 . 35.863   1.148   -18.843 1.00 91.41 223 A 1 
ATOM 1669 C C   . ASP A 0 223 . 36.581   0.652   -20.108 1.00 91.41 223 A 1 
ATOM 1670 C CB  . ASP A 0 223 . 36.277   0.419   -17.547 1.00 91.41 223 A 1 
ATOM 1671 O O   . ASP A 0 223 . 37.444   -0.232  -20.056 1.00 91.41 223 A 1 
ATOM 1672 C CG  . ASP A 0 223 . 37.774   0.516   -17.216 1.00 91.41 223 A 1 
ATOM 1673 O OD1 . ASP A 0 223 . 38.336   1.639   -17.171 1.00 91.41 223 A 1 
ATOM 1674 O OD2 . ASP A 0 223 . 38.405   -0.494  -16.796 1.00 91.41 223 A 1 
ATOM 1675 N N   . ASP A 0 224 . 36.196   1.266   -21.226 1.00 89.51 224 A 1 
ATOM 1676 C CA  . ASP A 0 224 . 36.748   1.108   -22.572 1.00 89.51 224 A 1 
ATOM 1677 C C   . ASP A 0 224 . 38.285   1.290   -22.592 1.00 89.51 224 A 1 
ATOM 1678 C CB  . ASP A 0 224 . 36.041   2.151   -23.471 1.00 89.51 224 A 1 
ATOM 1679 O O   . ASP A 0 224 . 38.835   2.284   -22.094 1.00 89.51 224 A 1 
ATOM 1680 C CG  . ASP A 0 224 . 35.789   1.725   -24.918 1.00 89.51 224 A 1 
ATOM 1681 O OD1 . ASP A 0 224 . 36.366   0.692   -25.325 1.00 89.51 224 A 1 
ATOM 1682 O OD2 . ASP A 0 224 . 35.123   2.507   -25.638 1.00 89.51 224 A 1 
ATOM 1683 N N   . GLN A 0 225 . 39.016   0.329   -23.159 1.00 87.58 225 A 1 
ATOM 1684 C CA  . GLN A 0 225 . 40.474   0.344   -23.301 1.00 87.58 225 A 1 
ATOM 1685 C C   . GLN A 0 225 . 40.888   -0.122  -24.697 1.00 87.58 225 A 1 
ATOM 1686 C CB  . GLN A 0 225 . 41.141   -0.603  -22.287 1.00 87.58 225 A 1 
ATOM 1687 O O   . GLN A 0 225 . 40.501   -1.207  -25.110 1.00 87.58 225 A 1 
ATOM 1688 C CG  . GLN A 0 225 . 40.863   -0.323  -20.801 1.00 87.58 225 A 1 
ATOM 1689 C CD  . GLN A 0 225 . 42.062   -0.717  -19.949 1.00 87.58 225 A 1 
ATOM 1690 N NE2 . GLN A 0 225 . 43.182   -0.039  -20.110 1.00 87.58 225 A 1 
ATOM 1691 O OE1 . GLN A 0 225 . 42.077   -1.595  -19.099 1.00 87.58 225 A 1 
ATOM 1692 N N   . TRP A 0 226 . 41.766   0.611   -25.387 1.00 85.06 226 A 1 
ATOM 1693 C CA  . TRP A 0 226 . 42.229   0.194   -26.718 1.00 85.06 226 A 1 
ATOM 1694 C C   . TRP A 0 226 . 43.642   0.672   -27.055 1.00 85.06 226 A 1 
ATOM 1695 C CB  . TRP A 0 226 . 41.226   0.667   -27.778 1.00 85.06 226 A 1 
ATOM 1696 O O   . TRP A 0 226 . 44.128   1.668   -26.509 1.00 85.06 226 A 1 
ATOM 1697 C CG  . TRP A 0 226 . 41.040   2.151   -27.855 1.00 85.06 226 A 1 
ATOM 1698 C CD1 . TRP A 0 226 . 40.113   2.859   -27.171 1.00 85.06 226 A 1 
ATOM 1699 C CD2 . TRP A 0 226 . 41.762   3.118   -28.676 1.00 85.06 226 A 1 
ATOM 1700 C CE2 . TRP A 0 226 . 41.226   4.416   -28.416 1.00 85.06 226 A 1 
ATOM 1701 C CE3 . TRP A 0 226 . 42.792   3.025   -29.638 1.00 85.06 226 A 1 
ATOM 1702 N NE1 . TRP A 0 226 . 40.223   4.197   -27.488 1.00 85.06 226 A 1 
ATOM 1703 C CH2 . TRP A 0 226 . 42.736   5.435   -30.020 1.00 85.06 226 A 1 
ATOM 1704 C CZ2 . TRP A 0 226 . 41.710   5.566   -29.064 1.00 85.06 226 A 1 
ATOM 1705 C CZ3 . TRP A 0 226 . 43.269   4.166   -30.309 1.00 85.06 226 A 1 
ATOM 1706 N N   . ALA A 0 227 . 44.292   -0.033  -27.978 1.00 80.96 227 A 1 
ATOM 1707 C CA  . ALA A 0 227 . 45.529   0.371   -28.633 1.00 80.96 227 A 1 
ATOM 1708 C C   . ALA A 0 227 . 45.484   0.072   -30.140 1.00 80.96 227 A 1 
ATOM 1709 C CB  . ALA A 0 227 . 46.720   -0.325  -27.964 1.00 80.96 227 A 1 
ATOM 1710 O O   . ALA A 0 227 . 44.852   -0.886  -30.587 1.00 80.96 227 A 1 
ATOM 1711 N N   . GLU A 0 228 . 46.196   0.891   -30.903 1.00 78.20 228 A 1 
ATOM 1712 C CA  . GLU A 0 228 . 46.540   0.660   -32.305 1.00 78.20 228 A 1 
ATOM 1713 C C   . GLU A 0 228 . 48.030   0.977   -32.453 1.00 78.20 228 A 1 
ATOM 1714 C CB  . GLU A 0 228 . 45.751   1.599   -33.243 1.00 78.20 228 A 1 
ATOM 1715 O O   . GLU A 0 228 . 48.473   2.041   -32.006 1.00 78.20 228 A 1 
ATOM 1716 C CG  . GLU A 0 228 . 44.218   1.462   -33.245 1.00 78.20 228 A 1 
ATOM 1717 C CD  . GLU A 0 228 . 43.530   2.515   -34.148 1.00 78.20 228 A 1 
ATOM 1718 O OE1 . GLU A 0 228 . 42.411   2.248   -34.640 1.00 78.20 228 A 1 
ATOM 1719 O OE2 . GLU A 0 228 . 44.103   3.614   -34.357 1.00 78.20 228 A 1 
ATOM 1720 N N   . ASP A 0 229 . 48.794   0.120   -33.119 1.00 76.07 229 A 1 
ATOM 1721 C CA  . ASP A 0 229 . 50.087   0.511   -33.667 1.00 76.07 229 A 1 
ATOM 1722 C C   . ASP A 0 229 . 50.184   0.162   -35.154 1.00 76.07 229 A 1 
ATOM 1723 C CB  . ASP A 0 229 . 51.270   0.079   -32.787 1.00 76.07 229 A 1 
ATOM 1724 O O   . ASP A 0 229 . 49.589   -0.789  -35.653 1.00 76.07 229 A 1 
ATOM 1725 C CG  . ASP A 0 229 . 51.453   -1.424  -32.578 1.00 76.07 229 A 1 
ATOM 1726 O OD1 . ASP A 0 229 . 51.125   -1.887  -31.458 1.00 76.07 229 A 1 
ATOM 1727 O OD2 . ASP A 0 229 . 52.075   -2.039  -33.469 1.00 76.07 229 A 1 
ATOM 1728 N N   . TYR A 0 230 . 50.832   1.051   -35.904 1.00 73.69 230 A 1 
ATOM 1729 C CA  . TYR A 0 230 . 50.992   0.939   -37.347 1.00 73.69 230 A 1 
ATOM 1730 C C   . TYR A 0 230 . 52.449   1.209   -37.693 1.00 73.69 230 A 1 
ATOM 1731 C CB  . TYR A 0 230 . 50.038   1.908   -38.069 1.00 73.69 230 A 1 
ATOM 1732 O O   . TYR A 0 230 . 52.914   2.356   -37.617 1.00 73.69 230 A 1 
ATOM 1733 C CG  . TYR A 0 230 . 50.136   1.831   -39.584 1.00 73.69 230 A 1 
ATOM 1734 C CD1 . TYR A 0 230 . 51.105   2.601   -40.253 1.00 73.69 230 A 1 
ATOM 1735 C CD2 . TYR A 0 230 . 49.328   0.935   -40.311 1.00 73.69 230 A 1 
ATOM 1736 C CE1 . TYR A 0 230 . 51.310   2.434   -41.632 1.00 73.69 230 A 1 
ATOM 1737 C CE2 . TYR A 0 230 . 49.512   0.777   -41.700 1.00 73.69 230 A 1 
ATOM 1738 O OH  . TYR A 0 230 . 50.829   1.287   -43.661 1.00 73.69 230 A 1 
ATOM 1739 C CZ  . TYR A 0 230 . 50.528   1.505   -42.352 1.00 73.69 230 A 1 
ATOM 1740 N N   . ASP A 0 231 . 53.153   0.166   -38.117 1.00 74.22 231 A 1 
ATOM 1741 C CA  . ASP A 0 231 . 54.515   0.273   -38.614 1.00 74.22 231 A 1 
ATOM 1742 C C   . ASP A 0 231 . 54.540   0.165   -40.148 1.00 74.22 231 A 1 
ATOM 1743 C CB  . ASP A 0 231 . 55.469   -0.684  -37.859 1.00 74.22 231 A 1 
ATOM 1744 O O   . ASP A 0 231 . 53.632   -0.333  -40.829 1.00 74.22 231 A 1 
ATOM 1745 C CG  . ASP A 0 231 . 56.816   -0.026  -37.494 1.00 74.22 231 A 1 
ATOM 1746 O OD1 . ASP A 0 231 . 57.230   0.922   -38.217 1.00 74.22 231 A 1 
ATOM 1747 O OD2 . ASP A 0 231 . 57.488   -0.470  -36.533 1.00 74.22 231 A 1 
ATOM 1748 N N   . ARG A 0 232 . 55.576   0.743   -40.753 1.00 67.02 232 A 1 
ATOM 1749 C CA  . ARG A 0 232 . 55.755   0.691   -42.209 1.00 67.02 232 A 1 
ATOM 1750 C C   . ARG A 0 232 . 57.213   0.801   -42.573 1.00 67.02 232 A 1 
ATOM 1751 C CB  . ARG A 0 232 . 54.928   1.792   -42.887 1.00 67.02 232 A 1 
ATOM 1752 O O   . ARG A 0 232 . 57.819   1.862   -42.425 1.00 67.02 232 A 1 
ATOM 1753 C CG  . ARG A 0 232 . 55.096   1.779   -44.413 1.00 67.02 232 A 1 
ATOM 1754 C CD  . ARG A 0 232 . 54.513   3.045   -45.038 1.00 67.02 232 A 1 
ATOM 1755 N NE  . ARG A 0 232 . 54.938   3.144   -46.446 1.00 67.02 232 A 1 
ATOM 1756 N NH1 . ARG A 0 232 . 52.889   3.218   -47.472 1.00 67.02 232 A 1 
ATOM 1757 N NH2 . ARG A 0 232 . 54.782   3.078   -48.678 1.00 67.02 232 A 1 
ATOM 1758 C CZ  . ARG A 0 232 . 54.192   3.153   -47.523 1.00 67.02 232 A 1 
ATOM 1759 N N   . TYR A 0 233 . 57.733   -0.243  -43.208 1.00 64.81 233 A 1 
ATOM 1760 C CA  . TYR A 0 233 . 59.111   -0.312  -43.674 1.00 64.81 233 A 1 
ATOM 1761 C C   . TYR A 0 233 . 59.201   -0.299  -45.209 1.00 64.81 233 A 1 
ATOM 1762 C CB  . TYR A 0 233 . 59.798   -1.520  -43.017 1.00 64.81 233 A 1 
ATOM 1763 O O   . TYR A 0 233 . 58.854   -1.257  -45.897 1.00 64.81 233 A 1 
ATOM 1764 C CG  . TYR A 0 233 . 59.135   -2.869  -43.248 1.00 64.81 233 A 1 
ATOM 1765 C CD1 . TYR A 0 233 . 58.102   -3.312  -42.394 1.00 64.81 233 A 1 
ATOM 1766 C CD2 . TYR A 0 233 . 59.565   -3.695  -44.307 1.00 64.81 233 A 1 
ATOM 1767 C CE1 . TYR A 0 233 . 57.501   -4.568  -42.598 1.00 64.81 233 A 1 
ATOM 1768 C CE2 . TYR A 0 233 . 58.961   -4.951  -44.514 1.00 64.81 233 A 1 
ATOM 1769 O OH  . TYR A 0 233 . 57.354   -6.603  -43.877 1.00 64.81 233 A 1 
ATOM 1770 C CZ  . TYR A 0 233 . 57.932   -5.394  -43.653 1.00 64.81 233 A 1 
ATOM 1771 N N   . ASP A 0 234 . 59.754   0.775   -45.781 1.00 60.66 234 A 1 
ATOM 1772 C CA  . ASP A 0 234 . 60.121   0.842   -47.204 1.00 60.66 234 A 1 
ATOM 1773 C C   . ASP A 0 234 . 61.624   0.535   -47.374 1.00 60.66 234 A 1 
ATOM 1774 C CB  . ASP A 0 234 . 59.673   2.182   -47.818 1.00 60.66 234 A 1 
ATOM 1775 O O   . ASP A 0 234 . 62.463   1.422   -47.563 1.00 60.66 234 A 1 
ATOM 1776 C CG  . ASP A 0 234 . 58.231   2.154   -48.347 1.00 60.66 234 A 1 
ATOM 1777 O OD1 . ASP A 0 234 . 57.966   1.414   -49.319 1.00 60.66 234 A 1 
ATOM 1778 O OD2 . ASP A 0 234 . 57.385   2.949   -47.872 1.00 60.66 234 A 1 
ATOM 1779 N N   . SER A 0 235 . 61.989   -0.751  -47.293 1.00 55.25 235 A 1 
ATOM 1780 C CA  . SER A 0 235 . 63.376   -1.220  -47.445 1.00 55.25 235 A 1 
ATOM 1781 C C   . SER A 0 235 . 63.780   -1.347  -48.925 1.00 55.25 235 A 1 
ATOM 1782 C CB  . SER A 0 235 . 63.651   -2.465  -46.589 1.00 55.25 235 A 1 
ATOM 1783 O O   . SER A 0 235 . 63.777   -2.417  -49.537 1.00 55.25 235 A 1 
ATOM 1784 O OG  . SER A 0 235 . 62.948   -3.610  -47.010 1.00 55.25 235 A 1 
ATOM 1785 N N   . GLY A 0 236 . 64.108   -0.200  -49.525 1.00 46.73 236 A 1 
ATOM 1786 C CA  . GLY A 0 236 . 64.639   -0.107  -50.886 1.00 46.73 236 A 1 
ATOM 1787 C C   . GLY A 0 236 . 66.167   -0.117  -50.933 1.00 46.73 236 A 1 
ATOM 1788 O O   . GLY A 0 236 . 66.797   0.896   -50.612 1.00 46.73 236 A 1 
ATOM 1789 N N   . ASP A 0 237 . 66.768   -1.201  -51.434 1.00 41.82 237 A 1 
ATOM 1790 C CA  . ASP A 0 237 . 68.217   -1.297  -51.680 1.00 41.82 237 A 1 
ATOM 1791 C C   . ASP A 0 237 . 68.618   -0.479  -52.928 1.00 41.82 237 A 1 
ATOM 1792 C CB  . ASP A 0 237 . 68.690   -2.773  -51.704 1.00 41.82 237 A 1 
ATOM 1793 O O   . ASP A 0 237 . 68.911   -0.972  -54.017 1.00 41.82 237 A 1 
ATOM 1794 C CG  . ASP A 0 237 . 69.469   -3.214  -50.452 1.00 41.82 237 A 1 
ATOM 1795 O OD1 . ASP A 0 237 . 69.993   -2.339  -49.717 1.00 41.82 237 A 1 
ATOM 1796 O OD2 . ASP A 0 237 . 69.605   -4.444  -50.275 1.00 41.82 237 A 1 
ATOM 1797 N N   . ALA A 0 238 . 68.613   0.844   -52.770 1.00 40.55 238 A 1 
ATOM 1798 C CA  . ALA A 0 238 . 68.831   1.819   -53.837 1.00 40.55 238 A 1 
ATOM 1799 C C   . ALA A 0 238 . 70.316   2.037   -54.213 1.00 40.55 238 A 1 
ATOM 1800 C CB  . ALA A 0 238 . 68.147   3.122   -53.406 1.00 40.55 238 A 1 
ATOM 1801 O O   . ALA A 0 238 . 70.640   3.006   -54.909 1.00 40.55 238 A 1 
ATOM 1802 N N   . ASP A 0 239 . 71.236   1.201   -53.727 1.00 40.11 239 A 1 
ATOM 1803 C CA  . ASP A 0 239 . 72.644   1.583   -53.555 1.00 40.11 239 A 1 
ATOM 1804 C C   . ASP A 0 239 . 73.630   1.073   -54.622 1.00 40.11 239 A 1 
ATOM 1805 C CB  . ASP A 0 239 . 73.069   1.415   -52.081 1.00 40.11 239 A 1 
ATOM 1806 O O   . ASP A 0 239 . 74.831   1.327   -54.530 1.00 40.11 239 A 1 
ATOM 1807 C CG  . ASP A 0 239 . 73.068   2.764   -51.330 1.00 40.11 239 A 1 
ATOM 1808 O OD1 . ASP A 0 239 . 72.247   3.665   -51.665 1.00 40.11 239 A 1 
ATOM 1809 O OD2 . ASP A 0 239 . 73.957   2.948   -50.473 1.00 40.11 239 A 1 
ATOM 1810 N N   . SER A 0 240 . 73.142   0.549   -55.757 1.00 33.03 240 A 1 
ATOM 1811 C CA  . SER A 0 240 . 73.958   0.512   -56.994 1.00 33.03 240 A 1 
ATOM 1812 C C   . SER A 0 240 . 74.117   1.895   -57.665 1.00 33.03 240 A 1 
ATOM 1813 C CB  . SER A 0 240 . 73.555   -0.581  -57.999 1.00 33.03 240 A 1 
ATOM 1814 O O   . SER A 0 240 . 74.648   1.995   -58.772 1.00 33.03 240 A 1 
ATOM 1815 O OG  . SER A 0 240 . 72.626   -1.511  -57.483 1.00 33.03 240 A 1 
ATOM 1816 N N   . TYR A 0 241 . 73.729   2.990   -56.994 1.00 31.93 241 A 1 
ATOM 1817 C CA  . TYR A 0 241 . 73.996   4.376   -57.405 1.00 31.93 241 A 1 
ATOM 1818 C C   . TYR A 0 241 . 75.482   4.789   -57.248 1.00 31.93 241 A 1 
ATOM 1819 C CB  . TYR A 0 241 . 72.979   5.343   -56.758 1.00 31.93 241 A 1 
ATOM 1820 O O   . TYR A 0 241 . 75.841   5.740   -56.552 1.00 31.93 241 A 1 
ATOM 1821 C CG  . TYR A 0 241 . 71.859   5.752   -57.700 1.00 31.93 241 A 1 
ATOM 1822 C CD1 . TYR A 0 241 . 72.069   6.785   -58.637 1.00 31.93 241 A 1 
ATOM 1823 C CD2 . TYR A 0 241 . 70.616   5.094   -57.654 1.00 31.93 241 A 1 
ATOM 1824 C CE1 . TYR A 0 241 . 71.036   7.163   -59.520 1.00 31.93 241 A 1 
ATOM 1825 C CE2 . TYR A 0 241 . 69.581   5.468   -58.532 1.00 31.93 241 A 1 
ATOM 1826 O OH  . TYR A 0 241 . 68.784   6.858   -60.309 1.00 31.93 241 A 1 
ATOM 1827 C CZ  . TYR A 0 241 . 69.788   6.502   -59.466 1.00 31.93 241 A 1 
ATOM 1828 N N   . GLY A 0 242 . 76.360   4.108   -57.988 1.00 34.40 242 A 1 
ATOM 1829 C CA  . GLY A 0 242 . 77.591   4.684   -58.543 1.00 34.40 242 A 1 
ATOM 1830 C C   . GLY A 0 242 . 78.756   4.987   -57.593 1.00 34.40 242 A 1 
ATOM 1831 O O   . GLY A 0 242 . 79.710   5.637   -58.024 1.00 34.40 242 A 1 
ATOM 1832 N N   . ARG A 0 243 . 78.737   4.537   -56.333 1.00 31.72 243 A 1 
ATOM 1833 C CA  . ARG A 0 243 . 79.884   4.693   -55.419 1.00 31.72 243 A 1 
ATOM 1834 C C   . ARG A 0 243 . 80.907   3.577   -55.638 1.00 31.72 243 A 1 
ATOM 1835 C CB  . ARG A 0 243 . 79.422   4.785   -53.956 1.00 31.72 243 A 1 
ATOM 1836 O O   . ARG A 0 243 . 80.839   2.527   -55.010 1.00 31.72 243 A 1 
ATOM 1837 C CG  . ARG A 0 243 . 78.556   6.029   -53.713 1.00 31.72 243 A 1 
ATOM 1838 C CD  . ARG A 0 243 . 78.321   6.235   -52.213 1.00 31.72 243 A 1 
ATOM 1839 N NE  . ARG A 0 243 . 77.342   7.312   -51.974 1.00 31.72 243 A 1 
ATOM 1840 N NH1 . ARG A 0 243 . 77.983   7.873   -49.836 1.00 31.72 243 A 1 
ATOM 1841 N NH2 . ARG A 0 243 . 76.190   8.836   -50.738 1.00 31.72 243 A 1 
ATOM 1842 C CZ  . ARG A 0 243 . 77.183   8.001   -50.857 1.00 31.72 243 A 1 
ATOM 1843 N N   . ALA A 0 244 . 81.871   3.814   -56.527 1.00 30.75 244 A 1 
ATOM 1844 C CA  . ALA A 0 244 . 82.984   2.894   -56.758 1.00 30.75 244 A 1 
ATOM 1845 C C   . ALA A 0 244 . 83.835   2.727   -55.480 1.00 30.75 244 A 1 
ATOM 1846 C CB  . ALA A 0 244 . 83.806   3.402   -57.951 1.00 30.75 244 A 1 
ATOM 1847 O O   . ALA A 0 244 . 84.664   3.576   -55.152 1.00 30.75 244 A 1 
ATOM 1848 N N   . ALA A 0 245 . 83.639   1.616   -54.765 1.00 29.18 245 A 1 
ATOM 1849 C CA  . ALA A 0 245 . 84.290   1.330   -53.482 1.00 29.18 245 A 1 
ATOM 1850 C C   . ALA A 0 245 . 85.814   1.084   -53.576 1.00 29.18 245 A 1 
ATOM 1851 C CB  . ALA A 0 245 . 83.553   0.156   -52.827 1.00 29.18 245 A 1 
ATOM 1852 O O   . ALA A 0 245 . 86.477   0.916   -52.555 1.00 29.18 245 A 1 
ATOM 1853 N N   . SER A 0 246 . 86.400   1.121   -54.778 1.00 35.60 246 A 1 
ATOM 1854 C CA  . SER A 0 246 . 87.843   1.026   -55.031 1.00 35.60 246 A 1 
ATOM 1855 C C   . SER A 0 246 . 88.597   2.311   -54.643 1.00 35.60 246 A 1 
ATOM 1856 C CB  . SER A 0 246 . 88.085   0.632   -56.493 1.00 35.60 246 A 1 
ATOM 1857 O O   . SER A 0 246 . 89.288   2.914   -55.462 1.00 35.60 246 A 1 
ATOM 1858 O OG  . SER A 0 246 . 87.591   1.641   -57.352 1.00 35.60 246 A 1 
ATOM 1859 N N   . THR A 0 247 . 88.459   2.734   -53.385 1.00 30.88 247 A 1 
ATOM 1860 C CA  . THR A 0 247 . 89.308   3.753   -52.739 1.00 30.88 247 A 1 
ATOM 1861 C C   . THR A 0 247 . 90.026   3.142   -51.527 1.00 30.88 247 A 1 
ATOM 1862 C CB  . THR A 0 247 . 88.547   5.055   -52.416 1.00 30.88 247 A 1 
ATOM 1863 O O   . THR A 0 247 . 90.216   3.782   -50.494 1.00 30.88 247 A 1 
ATOM 1864 C CG2 . THR A 0 247 . 89.476   6.260   -52.228 1.00 30.88 247 A 1 
ATOM 1865 O OG1 . THR A 0 247 . 87.709   5.426   -53.489 1.00 30.88 247 A 1 
ATOM 1866 N N   . GLU A 0 248 . 90.443   1.877   -51.644 1.00 30.92 248 A 1 
ATOM 1867 C CA  . GLU A 0 248 . 91.419   1.293   -50.725 1.00 30.92 248 A 1 
ATOM 1868 C C   . GLU A 0 248 . 92.730   2.079   -50.833 1.00 30.92 248 A 1 
ATOM 1869 C CB  . GLU A 0 248 . 91.682   -0.186  -51.029 1.00 30.92 248 A 1 
ATOM 1870 O O   . GLU A 0 248 . 93.445   2.007   -51.834 1.00 30.92 248 A 1 
ATOM 1871 C CG  . GLU A 0 248 . 90.509   -1.103  -50.671 1.00 30.92 248 A 1 
ATOM 1872 C CD  . GLU A 0 248 . 90.984   -2.562  -50.645 1.00 30.92 248 A 1 
ATOM 1873 O OE1 . GLU A 0 248 . 90.743   -3.229  -49.617 1.00 30.92 248 A 1 
ATOM 1874 O OE2 . GLU A 0 248 . 91.659   -2.968  -51.620 1.00 30.92 248 A 1 
ATOM 1875 N N   . ALA A 0 249 . 93.042   2.854   -49.795 1.00 31.96 249 A 1 
ATOM 1876 C CA  . ALA A 0 249 . 94.228   3.696   -49.737 1.00 31.96 249 A 1 
ATOM 1877 C C   . ALA A 0 249 . 95.503   2.853   -49.538 1.00 31.96 249 A 1 
ATOM 1878 C CB  . ALA A 0 249 . 94.010   4.761   -48.653 1.00 31.96 249 A 1 
ATOM 1879 O O   . ALA A 0 249 . 96.078   2.814   -48.447 1.00 31.96 249 A 1 
ATOM 1880 N N   . TRP A 0 250 . 95.945   2.173   -50.600 1.00 27.41 250 A 1 
ATOM 1881 C CA  . TRP A 0 250 . 97.199   1.423   -50.632 1.00 27.41 250 A 1 
ATOM 1882 C C   . TRP A 0 250 . 98.381   2.360   -50.363 1.00 27.41 250 A 1 
ATOM 1883 C CB  . TRP A 0 250 . 97.340   0.646   -51.948 1.00 27.41 250 A 1 
ATOM 1884 O O   . TRP A 0 250 . 98.737   3.220   -51.171 1.00 27.41 250 A 1 
ATOM 1885 C CG  . TRP A 0 250 . 96.797   -0.750  -51.875 1.00 27.41 250 A 1 
ATOM 1886 C CD1 . TRP A 0 250 . 95.493   -1.087  -51.754 1.00 27.41 250 A 1 
ATOM 1887 C CD2 . TRP A 0 250 . 97.535   -2.014  -51.879 1.00 27.41 250 A 1 
ATOM 1888 C CE2 . TRP A 0 250 . 96.599   -3.083  -51.730 1.00 27.41 250 A 1 
ATOM 1889 C CE3 . TRP A 0 250 . 98.902   -2.361  -51.993 1.00 27.41 250 A 1 
ATOM 1890 N NE1 . TRP A 0 250 . 95.367   -2.460  -51.663 1.00 27.41 250 A 1 
ATOM 1891 C CH2 . TRP A 0 250 . 98.369   -4.739  -51.805 1.00 27.41 250 A 1 
ATOM 1892 C CZ2 . TRP A 0 250 . 97.003   -4.427  -51.689 1.00 27.41 250 A 1 
ATOM 1893 C CZ3 . TRP A 0 250 . 99.314   -3.708  -51.960 1.00 27.41 250 A 1 
ATOM 1894 N N   . LYS A 0 251 . 98.970   2.200   -49.173 1.00 32.62 251 A 1 
ATOM 1895 C CA  . LYS A 0 251 . 100.038  3.044   -48.626 1.00 32.62 251 A 1 
ATOM 1896 C C   . LYS A 0 251 . 101.382  2.725   -49.282 1.00 32.62 251 A 1 
ATOM 1897 C CB  . LYS A 0 251 . 100.106  2.894   -47.095 1.00 32.62 251 A 1 
ATOM 1898 O O   . LYS A 0 251 . 102.279  2.193   -48.632 1.00 32.62 251 A 1 
ATOM 1899 C CG  . LYS A 0 251 . 98.833   3.347   -46.371 1.00 32.62 251 A 1 
ATOM 1900 C CD  . LYS A 0 251 . 98.980   3.123   -44.863 1.00 32.62 251 A 1 
ATOM 1901 C CE  . LYS A 0 251 . 97.671   3.499   -44.163 1.00 32.62 251 A 1 
ATOM 1902 N NZ  . LYS A 0 251 . 97.693   3.124   -42.728 1.00 32.62 251 A 1 
ATOM 1903 N N   . ASN A 0 252 . 101.524  3.072   -50.557 1.00 35.16 252 A 1 
ATOM 1904 C CA  . ASN A 0 252 . 102.785  2.956   -51.281 1.00 35.16 252 A 1 
ATOM 1905 C C   . ASN A 0 252 . 103.777  4.025   -50.796 1.00 35.16 252 A 1 
ATOM 1906 C CB  . ASN A 0 252 . 102.525  2.985   -52.797 1.00 35.16 252 A 1 
ATOM 1907 O O   . ASN A 0 252 . 103.934  5.089   -51.397 1.00 35.16 252 A 1 
ATOM 1908 C CG  . ASN A 0 252 . 101.829  1.732   -53.305 1.00 35.16 252 A 1 
ATOM 1909 N ND2 . ASN A 0 252 . 101.369  1.745   -54.533 1.00 35.16 252 A 1 
ATOM 1910 O OD1 . ASN A 0 252 . 101.679  0.729   -52.628 1.00 35.16 252 A 1 
ATOM 1911 N N   . GLY A 0 253 . 104.451  3.719   -49.686 1.00 30.73 253 A 1 
ATOM 1912 C CA  . GLY A 0 253 . 105.801  4.216   -49.450 1.00 30.73 253 A 1 
ATOM 1913 C C   . GLY A 0 253 . 106.775  3.662   -50.498 1.00 30.73 253 A 1 
ATOM 1914 O O   . GLY A 0 253 . 106.432  2.777   -51.278 1.00 30.73 253 A 1 
ATOM 1915 N N   . ASP A 0 254 . 107.996  4.191   -50.500 1.00 32.58 254 A 1 
ATOM 1916 C CA  . ASP A 0 254 . 109.140  3.642   -51.239 1.00 32.58 254 A 1 
ATOM 1917 C C   . ASP A 0 254 . 109.013  3.535   -52.773 1.00 32.58 254 A 1 
ATOM 1918 C CB  . ASP A 0 254 . 109.676  2.389   -50.529 1.00 32.58 254 A 1 
ATOM 1919 O O   . ASP A 0 254 . 109.344  2.529   -53.391 1.00 32.58 254 A 1 
ATOM 1920 C CG  . ASP A 0 254 . 110.046  2.713   -49.078 1.00 32.58 254 A 1 
ATOM 1921 O OD1 . ASP A 0 254 . 110.655  3.790   -48.867 1.00 32.58 254 A 1 
ATOM 1922 O OD2 . ASP A 0 254 . 109.682  1.920   -48.184 1.00 32.58 254 A 1 
ATOM 1923 N N   . GLY A 0 255 . 108.748  4.685   -53.397 1.00 31.79 255 A 1 
ATOM 1924 C CA  . GLY A 0 255 . 109.729  5.210   -54.353 1.00 31.79 255 A 1 
ATOM 1925 C C   . GLY A 0 255 . 109.540  4.966   -55.859 1.00 31.79 255 A 1 
ATOM 1926 O O   . GLY A 0 255 . 109.136  3.915   -56.334 1.00 31.79 255 A 1 
ATOM 1927 N N   . HIS A 0 256 . 110.012  5.971   -56.604 1.00 33.30 256 A 1 
ATOM 1928 C CA  . HIS A 0 256 . 110.388  5.948   -58.022 1.00 33.30 256 A 1 
ATOM 1929 C C   . HIS A 0 256 . 109.290  5.825   -59.108 1.00 33.30 256 A 1 
ATOM 1930 C CB  . HIS A 0 256 . 111.586  5.005   -58.224 1.00 33.30 256 A 1 
ATOM 1931 O O   . HIS A 0 256 . 108.693  4.786   -59.352 1.00 33.30 256 A 1 
ATOM 1932 C CG  . HIS A 0 256 . 112.876  5.649   -57.786 1.00 33.30 256 A 1 
ATOM 1933 C CD2 . HIS A 0 256 . 113.359  5.726   -56.507 1.00 33.30 256 A 1 
ATOM 1934 N ND1 . HIS A 0 256 . 113.734  6.367   -58.590 1.00 33.30 256 A 1 
ATOM 1935 C CE1 . HIS A 0 256 . 114.707  6.869   -57.811 1.00 33.30 256 A 1 
ATOM 1936 N NE2 . HIS A 0 256 . 114.515  6.514   -56.533 1.00 33.30 256 A 1 
ATOM 1937 N N   . TYR A 0 257 . 109.210  6.909   -59.895 1.00 34.90 257 A 1 
ATOM 1938 C CA  . TYR A 0 257 . 108.554  7.065   -61.204 1.00 34.90 257 A 1 
ATOM 1939 C C   . TYR A 0 257 . 107.024  7.163   -61.239 1.00 34.90 257 A 1 
ATOM 1940 C CB  . TYR A 0 257 . 109.132  6.098   -62.249 1.00 34.90 257 A 1 
ATOM 1941 O O   . TYR A 0 257 . 106.307  6.219   -61.557 1.00 34.90 257 A 1 
ATOM 1942 C CG  . TYR A 0 257 . 110.645  6.154   -62.312 1.00 34.90 257 A 1 
ATOM 1943 C CD1 . TYR A 0 257 . 111.288  7.337   -62.729 1.00 34.90 257 A 1 
ATOM 1944 C CD2 . TYR A 0 257 . 111.403  5.065   -61.848 1.00 34.90 257 A 1 
ATOM 1945 C CE1 . TYR A 0 257 . 112.688  7.450   -62.635 1.00 34.90 257 A 1 
ATOM 1946 C CE2 . TYR A 0 257 . 112.803  5.174   -61.749 1.00 34.90 257 A 1 
ATOM 1947 O OH  . TYR A 0 257 . 114.783  6.498   -61.952 1.00 34.90 257 A 1 
ATOM 1948 C CZ  . TYR A 0 257 . 113.443  6.371   -62.126 1.00 34.90 257 A 1 
ATOM 1949 N N   . ASN A 0 258 . 106.557  8.409   -61.101 1.00 31.38 258 A 1 
ATOM 1950 C CA  . ASN A 0 258 . 105.253  8.857   -61.587 1.00 31.38 258 A 1 
ATOM 1951 C C   . ASN A 0 258 . 105.037  8.417   -63.051 1.00 31.38 258 A 1 
ATOM 1952 C CB  . ASN A 0 258 . 105.195  10.401  -61.511 1.00 31.38 258 A 1 
ATOM 1953 O O   . ASN A 0 258 . 105.684  8.940   -63.962 1.00 31.38 258 A 1 
ATOM 1954 C CG  . ASN A 0 258 . 105.385  10.983  -60.124 1.00 31.38 258 A 1 
ATOM 1955 N ND2 . ASN A 0 258 . 105.908  12.183  -60.023 1.00 31.38 258 A 1 
ATOM 1956 O OD1 . ASN A 0 258 . 105.094  10.379  -59.113 1.00 31.38 258 A 1 
ATOM 1957 N N   . LYS A 0 259 . 104.083  7.514   -63.286 1.00 33.95 259 A 1 
ATOM 1958 C CA  . LYS A 0 259 . 103.396  7.360   -64.576 1.00 33.95 259 A 1 
ATOM 1959 C C   . LYS A 0 259 . 101.923  7.715   -64.399 1.00 33.95 259 A 1 
ATOM 1960 C CB  . LYS A 0 259 . 103.617  5.964   -65.179 1.00 33.95 259 A 1 
ATOM 1961 O O   . LYS A 0 259 . 101.408  7.652   -63.287 1.00 33.95 259 A 1 
ATOM 1962 C CG  . LYS A 0 259 . 104.932  5.917   -65.974 1.00 33.95 259 A 1 
ATOM 1963 C CD  . LYS A 0 259 . 105.009  4.646   -66.827 1.00 33.95 259 A 1 
ATOM 1964 C CE  . LYS A 0 259 . 106.209  4.715   -67.779 1.00 33.95 259 A 1 
ATOM 1965 N NZ  . LYS A 0 259 . 106.192  3.583   -68.738 1.00 33.95 259 A 1 
ATOM 1966 N N   . GLY A 0 260 . 101.305  8.183   -65.483 1.00 29.86 260 A 1 
ATOM 1967 C CA  . GLY A 0 260 . 100.011  8.864   -65.458 1.00 29.86 260 A 1 
ATOM 1968 C C   . GLY A 0 260 . 98.913   8.077   -64.745 1.00 29.86 260 A 1 
ATOM 1969 O O   . GLY A 0 260 . 98.770   6.872   -64.941 1.00 29.86 260 A 1 
ATOM 1970 N N   . GLY A 0 261 . 98.129   8.783   -63.931 1.00 28.45 261 A 1 
ATOM 1971 C CA  . GLY A 0 261 . 96.870   8.261   -63.422 1.00 28.45 261 A 1 
ATOM 1972 C C   . GLY A 0 261 . 95.828   8.278   -64.532 1.00 28.45 261 A 1 
ATOM 1973 O O   . GLY A 0 261 . 95.105   9.259   -64.665 1.00 28.45 261 A 1 
ATOM 1974 N N   . ASP A 0 262 . 95.753   7.204   -65.314 1.00 30.93 262 A 1 
ATOM 1975 C CA  . ASP A 0 262 . 94.672   6.994   -66.276 1.00 30.93 262 A 1 
ATOM 1976 C C   . ASP A 0 262 . 93.408   6.572   -65.513 1.00 30.93 262 A 1 
ATOM 1977 C CB  . ASP A 0 262 . 95.077   5.963   -67.344 1.00 30.93 262 A 1 
ATOM 1978 O O   . ASP A 0 262 . 93.157   5.386   -65.280 1.00 30.93 262 A 1 
ATOM 1979 C CG  . ASP A 0 262 . 96.196   6.440   -68.277 1.00 30.93 262 A 1 
ATOM 1980 O OD1 . ASP A 0 262 . 96.286   7.663   -68.526 1.00 30.93 262 A 1 
ATOM 1981 O OD2 . ASP A 0 262 . 96.945   5.556   -68.752 1.00 30.93 262 A 1 
ATOM 1982 N N   . TYR A 0 263 . 92.615   7.554   -65.079 1.00 30.85 263 A 1 
ATOM 1983 C CA  . TYR A 0 263 . 91.346   7.346   -64.374 1.00 30.85 263 A 1 
ATOM 1984 C C   . TYR A 0 263 . 90.299   6.723   -65.309 1.00 30.85 263 A 1 
ATOM 1985 C CB  . TYR A 0 263 . 90.864   8.639   -63.676 1.00 30.85 263 A 1 
ATOM 1986 O O   . TYR A 0 263 . 89.444   7.400   -65.882 1.00 30.85 263 A 1 
ATOM 1987 C CG  . TYR A 0 263 . 91.489   9.925   -64.182 1.00 30.85 263 A 1 
ATOM 1988 C CD1 . TYR A 0 263 . 92.543   10.510  -63.455 1.00 30.85 263 A 1 
ATOM 1989 C CD2 . TYR A 0 263 . 91.091   10.476  -65.416 1.00 30.85 263 A 1 
ATOM 1990 C CE1 . TYR A 0 263 . 93.222   11.629  -63.971 1.00 30.85 263 A 1 
ATOM 1991 C CE2 . TYR A 0 263 . 91.767   11.598  -65.934 1.00 30.85 263 A 1 
ATOM 1992 O OH  . TYR A 0 263 . 93.525   13.220  -65.737 1.00 30.85 263 A 1 
ATOM 1993 C CZ  . TYR A 0 263 . 92.844   12.164  -65.220 1.00 30.85 263 A 1 
ATOM 1994 N N   . LYS A 0 264 . 90.357   5.393   -65.440 1.00 29.27 264 A 1 
ATOM 1995 C CA  . LYS A 0 264 . 89.382   4.559   -66.154 1.00 29.27 264 A 1 
ATOM 1996 C C   . LYS A 0 264 . 88.054   4.461   -65.395 1.00 29.27 264 A 1 
ATOM 1997 C CB  . LYS A 0 264 . 89.981   3.178   -66.483 1.00 29.27 264 A 1 
ATOM 1998 O O   . LYS A 0 264 . 87.619   3.378   -65.019 1.00 29.27 264 A 1 
ATOM 1999 C CG  . LYS A 0 264 . 91.115   3.268   -67.513 1.00 29.27 264 A 1 
ATOM 2000 C CD  . LYS A 0 264 . 91.558   1.873   -67.969 1.00 29.27 264 A 1 
ATOM 2001 C CE  . LYS A 0 264 . 92.662   2.019   -69.022 1.00 29.27 264 A 1 
ATOM 2002 N NZ  . LYS A 0 264 . 93.051   0.710   -69.600 1.00 29.27 264 A 1 
ATOM 2003 N N   . ALA A 0 265 . 87.370   5.593   -65.246 1.00 26.62 265 A 1 
ATOM 2004 C CA  . ALA A 0 265 . 85.947   5.666   -64.915 1.00 26.62 265 A 1 
ATOM 2005 C C   . ALA A 0 265 . 85.084   5.253   -66.132 1.00 26.62 265 A 1 
ATOM 2006 C CB  . ALA A 0 265 . 85.644   7.071   -64.376 1.00 26.62 265 A 1 
ATOM 2007 O O   . ALA A 0 265 . 84.216   5.995   -66.591 1.00 26.62 265 A 1 
ATOM 2008 N N   . ALA A 0 266 . 85.379   4.082   -66.702 1.00 24.31 266 A 1 
ATOM 2009 C CA  . ALA A 0 266 . 84.632   3.492   -67.806 1.00 24.31 266 A 1 
ATOM 2010 C C   . ALA A 0 266 . 83.331   2.866   -67.278 1.00 24.31 266 A 1 
ATOM 2011 C CB  . ALA A 0 266 . 85.528   2.466   -68.511 1.00 24.31 266 A 1 
ATOM 2012 O O   . ALA A 0 266 . 83.340   2.266   -66.207 1.00 24.31 266 A 1 
ATOM 2013 N N   . SER A 0 267 . 82.233   2.989   -68.038 1.00 30.08 267 A 1 
ATOM 2014 C CA  . SER A 0 267 . 80.856   2.612   -67.647 1.00 30.08 267 A 1 
ATOM 2015 C C   . SER A 0 267 . 80.420   3.207   -66.291 1.00 30.08 267 A 1 
ATOM 2016 C CB  . SER A 0 267 . 80.622   1.097   -67.736 1.00 30.08 267 A 1 
ATOM 2017 O O   . SER A 0 267 . 80.697   2.662   -65.234 1.00 30.08 267 A 1 
ATOM 2018 O OG  . SER A 0 267 . 81.568   0.340   -67.009 1.00 30.08 267 A 1 
ATOM 2019 N N   . ALA A 0 268 . 79.837   4.405   -66.221 1.00 27.05 268 A 1 
ATOM 2020 C CA  . ALA A 0 268 . 78.552   4.817   -66.802 1.00 27.05 268 A 1 
ATOM 2021 C C   . ALA A 0 268 . 77.349   3.989   -66.301 1.00 27.05 268 A 1 
ATOM 2022 C CB  . ALA A 0 268 . 78.591   4.985   -68.331 1.00 27.05 268 A 1 
ATOM 2023 O O   . ALA A 0 268 . 76.992   2.982   -66.900 1.00 27.05 268 A 1 
ATOM 2024 N N   . LYS A 0 269 . 76.707   4.499   -65.236 1.00 30.73 269 A 1 
ATOM 2025 C CA  . LYS A 0 269 . 75.284   4.330   -64.873 1.00 30.73 269 A 1 
ATOM 2026 C C   . LYS A 0 269 . 74.622   3.003   -65.303 1.00 30.73 269 A 1 
ATOM 2027 C CB  . LYS A 0 269 . 74.464   5.526   -65.411 1.00 30.73 269 A 1 
ATOM 2028 O O   . LYS A 0 269 . 73.660   3.035   -66.071 1.00 30.73 269 A 1 
ATOM 2029 C CG  . LYS A 0 269 . 74.866   6.922   -64.911 1.00 30.73 269 A 1 
ATOM 2030 C CD  . LYS A 0 269 . 73.873   7.953   -65.475 1.00 30.73 269 A 1 
ATOM 2031 C CE  . LYS A 0 269 . 74.187   9.374   -64.995 1.00 30.73 269 A 1 
ATOM 2032 N NZ  . LYS A 0 269 . 73.172   10.339  -65.488 1.00 30.73 269 A 1 
ATOM 2033 N N   . GLN A 0 270 . 75.052   1.856   -64.772 1.00 31.24 270 A 1 
ATOM 2034 C CA  . GLN A 0 270 . 74.159   0.693   -64.767 1.00 31.24 270 A 1 
ATOM 2035 C C   . GLN A 0 270 . 72.938   1.031   -63.896 1.00 31.24 270 A 1 
ATOM 2036 C CB  . GLN A 0 270 . 74.857   -0.588  -64.282 1.00 31.24 270 A 1 
ATOM 2037 O O   . GLN A 0 270 . 73.086   1.416   -62.736 1.00 31.24 270 A 1 
ATOM 2038 C CG  . GLN A 0 270 . 75.971   -1.094  -65.222 1.00 31.24 270 A 1 
ATOM 2039 C CD  . GLN A 0 270 . 77.360   -0.522  -64.941 1.00 31.24 270 A 1 
ATOM 2040 N NE2 . GLN A 0 270 . 78.349   -0.855  -65.742 1.00 31.24 270 A 1 
ATOM 2041 O OE1 . GLN A 0 270 . 77.590   0.224   -64.004 1.00 31.24 270 A 1 
ATOM 2042 N N   . GLY A 0 271 . 71.734   0.948   -64.465 1.00 32.27 271 A 1 
ATOM 2043 C CA  . GLY A 0 271 . 70.502   1.191   -63.722 1.00 32.27 271 A 1 
ATOM 2044 C C   . GLY A 0 271 . 70.250   0.041   -62.756 1.00 32.27 271 A 1 
ATOM 2045 O O   . GLY A 0 271 . 69.884   -1.042  -63.210 1.00 32.27 271 A 1 
ATOM 2046 N N   . ALA A 0 272 . 70.451   0.284   -61.459 1.00 32.52 272 A 1 
ATOM 2047 C CA  . ALA A 0 272 . 70.140   -0.657  -60.386 1.00 32.52 272 A 1 
ATOM 2048 C C   . ALA A 0 272 . 68.744   -1.271  -60.586 1.00 32.52 272 A 1 
ATOM 2049 C CB  . ALA A 0 272 . 70.189   0.103   -59.052 1.00 32.52 272 A 1 
ATOM 2050 O O   . ALA A 0 272 . 67.778   -0.536  -60.799 1.00 32.52 272 A 1 
ATOM 2051 N N   . GLY A 0 273 . 68.630   -2.599  -60.496 1.00 37.29 273 A 1 
ATOM 2052 C CA  . GLY A 0 273 . 67.331   -3.211  -60.230 1.00 37.29 273 A 1 
ATOM 2053 C C   . GLY A 0 273 . 66.906   -2.762  -58.839 1.00 37.29 273 A 1 
ATOM 2054 O O   . GLY A 0 273 . 67.636   -3.008  -57.880 1.00 37.29 273 A 1 
ATOM 2055 N N   . TYR A 0 274 . 65.793   -2.040  -58.732 1.00 34.48 274 A 1 
ATOM 2056 C CA  . TYR A 0 274 . 65.327   -1.541  -57.442 1.00 34.48 274 A 1 
ATOM 2057 C C   . TYR A 0 274 . 64.648   -2.693  -56.704 1.00 34.48 274 A 1 
ATOM 2058 C CB  . TYR A 0 274 . 64.449   -0.295  -57.632 1.00 34.48 274 A 1 
ATOM 2059 O O   . TYR A 0 274 . 63.457   -2.942  -56.881 1.00 34.48 274 A 1 
ATOM 2060 C CG  . TYR A 0 274 . 63.909   0.300   -56.343 1.00 34.48 274 A 1 
ATOM 2061 C CD1 . TYR A 0 274 . 62.633   -0.076  -55.877 1.00 34.48 274 A 1 
ATOM 2062 C CD2 . TYR A 0 274 . 64.676   1.230   -55.611 1.00 34.48 274 A 1 
ATOM 2063 C CE1 . TYR A 0 274 . 62.117   0.489   -54.697 1.00 34.48 274 A 1 
ATOM 2064 C CE2 . TYR A 0 274 . 64.162   1.795   -54.424 1.00 34.48 274 A 1 
ATOM 2065 O OH  . TYR A 0 274 . 62.349   1.968   -52.843 1.00 34.48 274 A 1 
ATOM 2066 C CZ  . TYR A 0 274 . 62.875   1.427   -53.971 1.00 34.48 274 A 1 
ATOM 2067 N N   . TRP A 0 275 . 65.432   -3.427  -55.916 1.00 38.31 275 A 1 
ATOM 2068 C CA  . TRP A 0 275 . 64.897   -4.417  -54.991 1.00 38.31 275 A 1 
ATOM 2069 C C   . TRP A 0 275 . 64.324   -3.679  -53.784 1.00 38.31 275 A 1 
ATOM 2070 C CB  . TRP A 0 275 . 65.942   -5.494  -54.652 1.00 38.31 275 A 1 
ATOM 2071 O O   . TRP A 0 275 . 65.047   -3.254  -52.882 1.00 38.31 275 A 1 
ATOM 2072 C CG  . TRP A 0 275 . 65.487   -6.866  -55.044 1.00 38.31 275 A 1 
ATOM 2073 C CD1 . TRP A 0 275 . 65.199   -7.249  -56.306 1.00 38.31 275 A 1 
ATOM 2074 C CD2 . TRP A 0 275 . 65.168   -8.017  -54.199 1.00 38.31 275 A 1 
ATOM 2075 C CE2 . TRP A 0 275 . 64.662   -9.062  -55.034 1.00 38.31 275 A 1 
ATOM 2076 C CE3 . TRP A 0 275 . 65.236   -8.275  -52.811 1.00 38.31 275 A 1 
ATOM 2077 N NE1 . TRP A 0 275 . 64.713   -8.536  -56.311 1.00 38.31 275 A 1 
ATOM 2078 C CH2 . TRP A 0 275 . 64.322   -10.520 -53.127 1.00 38.31 275 A 1 
ATOM 2079 C CZ2 . TRP A 0 275 . 64.238   -10.294 -54.513 1.00 38.31 275 A 1 
ATOM 2080 C CZ3 . TRP A 0 275 . 64.825   -9.515  -52.281 1.00 38.31 275 A 1 
ATOM 2081 N N   . GLY A 0 276 . 63.013   -3.461  -53.836 1.00 52.00 276 A 1 
ATOM 2082 C CA  . GLY A 0 276 . 62.227   -2.954  -52.725 1.00 52.00 276 A 1 
ATOM 2083 C C   . GLY A 0 276 . 61.436   -4.092  -52.103 1.00 52.00 276 A 1 
ATOM 2084 O O   . GLY A 0 276 . 60.584   -4.685  -52.771 1.00 52.00 276 A 1 
ATOM 2085 N N   . LYS A 0 277 . 61.691   -4.363  -50.822 1.00 57.73 277 A 1 
ATOM 2086 C CA  . LYS A 0 277 . 60.672   -4.949  -49.951 1.00 57.73 277 A 1 
ATOM 2087 C C   . LYS A 0 277 . 59.999   -3.795  -49.221 1.00 57.73 277 A 1 
ATOM 2088 C CB  . LYS A 0 277 . 61.277   -5.926  -48.943 1.00 57.73 277 A 1 
ATOM 2089 O O   . LYS A 0 277 . 60.642   -3.132  -48.405 1.00 57.73 277 A 1 
ATOM 2090 C CG  . LYS A 0 277 . 61.859   -7.215  -49.528 1.00 57.73 277 A 1 
ATOM 2091 C CD  . LYS A 0 277 . 62.277   -8.064  -48.323 1.00 57.73 277 A 1 
ATOM 2092 C CE  . LYS A 0 277 . 62.901   -9.399  -48.712 1.00 57.73 277 A 1 
ATOM 2093 N NZ  . LYS A 0 277 . 63.084   -10.220 -47.490 1.00 57.73 277 A 1 
ATOM 2094 N N   . SER A 0 278 . 58.737   -3.556  -49.542 1.00 64.41 278 A 1 
ATOM 2095 C CA  . SER A 0 278 . 57.874   -2.656  -48.782 1.00 64.41 278 A 1 
ATOM 2096 C C   . SER A 0 278 . 56.885   -3.498  -47.993 1.00 64.41 278 A 1 
ATOM 2097 C CB  . SER A 0 278 . 57.139   -1.677  -49.703 1.00 64.41 278 A 1 
ATOM 2098 O O   . SER A 0 278 . 56.237   -4.357  -48.598 1.00 64.41 278 A 1 
ATOM 2099 O OG  . SER A 0 278 . 56.409   -2.372  -50.704 1.00 64.41 278 A 1 
ATOM 2100 N N   . GLY A 0 279 . 56.751   -3.245  -46.698 1.00 67.11 279 A 1 
ATOM 2101 C CA  . GLY A 0 279 . 55.706   -3.850  -45.883 1.00 67.11 279 A 1 
ATOM 2102 C C   . GLY A 0 279 . 55.064   -2.857  -44.926 1.00 67.11 279 A 1 
ATOM 2103 O O   . GLY A 0 279 . 55.522   -1.715  -44.792 1.00 67.11 279 A 1 
ATOM 2104 N N   . SER A 0 280 . 53.961   -3.298  -44.342 1.00 72.16 280 A 1 
ATOM 2105 C CA  . SER A 0 280 . 53.218   -2.603  -43.301 1.00 72.16 280 A 1 
ATOM 2106 C C   . SER A 0 280 . 52.533   -3.627  -42.416 1.00 72.16 280 A 1 
ATOM 2107 C CB  . SER A 0 280 . 52.146   -1.682  -43.887 1.00 72.16 280 A 1 
ATOM 2108 O O   . SER A 0 280 . 51.819   -4.485  -42.937 1.00 72.16 280 A 1 
ATOM 2109 O OG  . SER A 0 280 . 51.289   -2.404  -44.764 1.00 72.16 280 A 1 
ATOM 2110 N N   . ASP A 0 281 . 52.743   -3.447  -41.132 1.00 75.12 281 A 1 
ATOM 2111 C CA  . ASP A 0 281 . 52.305   -4.227  -39.996 1.00 75.12 281 A 1 
ATOM 2112 C C   . ASP A 0 281 . 51.321   -3.337  -39.210 1.00 75.12 281 A 1 
ATOM 2113 C CB  . ASP A 0 281 . 53.531   -4.723  -39.161 1.00 75.12 281 A 1 
ATOM 2114 O O   . ASP A 0 281 . 51.585   -2.145  -39.011 1.00 75.12 281 A 1 
ATOM 2115 C CG  . ASP A 0 281 . 54.984   -4.211  -39.448 1.00 75.12 281 A 1 
ATOM 2116 O OD1 . ASP A 0 281 . 55.260   -3.416  -40.390 1.00 75.12 281 A 1 
ATOM 2117 O OD2 . ASP A 0 281 . 55.913   -4.698  -38.762 1.00 75.12 281 A 1 
ATOM 2118 N N   . TRP A 0 282 . 50.151   -3.869  -38.852 1.00 75.28 282 A 1 
ATOM 2119 C CA  . TRP A 0 282 . 49.142   -3.164  -38.055 1.00 75.28 282 A 1 
ATOM 2120 C C   . TRP A 0 282 . 48.571   -4.099  -37.000 1.00 75.28 282 A 1 
ATOM 2121 C CB  . TRP A 0 282 . 48.015   -2.614  -38.944 1.00 75.28 282 A 1 
ATOM 2122 O O   . TRP A 0 282 . 47.853   -5.036  -37.350 1.00 75.28 282 A 1 
ATOM 2123 C CG  . TRP A 0 282 . 46.914   -1.894  -38.207 1.00 75.28 282 A 1 
ATOM 2124 C CD1 . TRP A 0 282 . 47.062   -0.718  -37.558 1.00 75.28 282 A 1 
ATOM 2125 C CD2 . TRP A 0 282 . 45.555   -2.343  -37.879 1.00 75.28 282 A 1 
ATOM 2126 C CE2 . TRP A 0 282 . 44.919   -1.331  -37.095 1.00 75.28 282 A 1 
ATOM 2127 C CE3 . TRP A 0 282 . 44.815   -3.526  -38.097 1.00 75.28 282 A 1 
ATOM 2128 N NE1 . TRP A 0 282 . 45.884   -0.364  -36.931 1.00 75.28 282 A 1 
ATOM 2129 C CH2 . TRP A 0 282 . 42.903   -2.645  -36.850 1.00 75.28 282 A 1 
ATOM 2130 C CZ2 . TRP A 0 282 . 43.612   -1.457  -36.600 1.00 75.28 282 A 1 
ATOM 2131 C CZ3 . TRP A 0 282 . 43.507   -3.676  -37.590 1.00 75.28 282 A 1 
ATOM 2132 N N   . ASP A 0 283 . 48.859   -3.796  -35.740 1.00 80.91 283 A 1 
ATOM 2133 C CA  . ASP A 0 283 . 48.350   -4.525  -34.586 1.00 80.91 283 A 1 
ATOM 2134 C C   . ASP A 0 283 . 47.310   -3.645  -33.871 1.00 80.91 283 A 1 
ATOM 2135 C CB  . ASP A 0 283 . 49.500   -4.937  -33.641 1.00 80.91 283 A 1 
ATOM 2136 O O   . ASP A 0 283 . 47.482   -2.431  -33.695 1.00 80.91 283 A 1 
ATOM 2137 C CG  . ASP A 0 283 . 50.475   -6.010  -34.172 1.00 80.91 283 A 1 
ATOM 2138 O OD1 . ASP A 0 283 . 50.365   -6.417  -35.352 1.00 80.91 283 A 1 
ATOM 2139 O OD2 . ASP A 0 283 . 51.333   -6.454  -33.365 1.00 80.91 283 A 1 
ATOM 2140 N N   . SER A 0 284 . 46.211   -4.251  -33.426 1.00 78.08 284 A 1 
ATOM 2141 C CA  . SER A 0 284 . 45.223   -3.591  -32.576 1.00 78.08 284 A 1 
ATOM 2142 C C   . SER A 0 284 . 44.692   -4.534  -31.505 1.00 78.08 284 A 1 
ATOM 2143 C CB  . SER A 0 284 . 44.095   -2.992  -33.416 1.00 78.08 284 A 1 
ATOM 2144 O O   . SER A 0 284 . 44.559   -5.741  -31.701 1.00 78.08 284 A 1 
ATOM 2145 O OG  . SER A 0 284 . 43.275   -2.160  -32.611 1.00 78.08 284 A 1 
ATOM 2146 N N   . TRP A 0 285 . 44.399   -3.973  -30.336 1.00 86.61 285 A 1 
ATOM 2147 C CA  . TRP A 0 285 . 43.834   -4.695  -29.203 1.00 86.61 285 A 1 
ATOM 2148 C C   . TRP A 0 285 . 42.845   -3.797  -28.466 1.00 86.61 285 A 1 
ATOM 2149 C CB  . TRP A 0 285 . 44.962   -5.209  -28.285 1.00 86.61 285 A 1 
ATOM 2150 O O   . TRP A 0 285 . 43.143   -2.631  -28.187 1.00 86.61 285 A 1 
ATOM 2151 C CG  . TRP A 0 285 . 44.618   -5.276  -26.825 1.00 86.61 285 A 1 
ATOM 2152 C CD1 . TRP A 0 285 . 43.706   -6.104  -26.271 1.00 86.61 285 A 1 
ATOM 2153 C CD2 . TRP A 0 285 . 45.036   -4.377  -25.753 1.00 86.61 285 A 1 
ATOM 2154 C CE2 . TRP A 0 285 . 44.274   -4.679  -24.585 1.00 86.61 285 A 1 
ATOM 2155 C CE3 . TRP A 0 285 . 45.944   -3.299  -25.667 1.00 86.61 285 A 1 
ATOM 2156 N NE1 . TRP A 0 285 . 43.474   -5.738  -24.962 1.00 86.61 285 A 1 
ATOM 2157 C CH2 . TRP A 0 285 . 45.310   -2.868  -23.349 1.00 86.61 285 A 1 
ATOM 2158 C CZ2 . TRP A 0 285 . 44.396   -3.937  -23.399 1.00 86.61 285 A 1 
ATOM 2159 C CZ3 . TRP A 0 285 . 46.085   -2.554  -24.480 1.00 86.61 285 A 1 
ATOM 2160 N N   . GLY A 0 286 . 41.699   -4.365  -28.098 1.00 88.80 286 A 1 
ATOM 2161 C CA  . GLY A 0 286 . 40.691   -3.723  -27.269 1.00 88.80 286 A 1 
ATOM 2162 C C   . GLY A 0 286 . 40.284   -4.554  -26.053 1.00 88.80 286 A 1 
ATOM 2163 O O   . GLY A 0 286 . 40.471   -5.774  -25.983 1.00 88.80 286 A 1 
ATOM 2164 N N   . ARG A 0 287 . 39.720   -3.857  -25.069 1.00 90.84 287 A 1 
ATOM 2165 C CA  . ARG A 0 287 . 38.995   -4.426  -23.941 1.00 90.84 287 A 1 
ATOM 2166 C C   . ARG A 0 287 . 37.891   -3.469  -23.498 1.00 90.84 287 A 1 
ATOM 2167 C CB  . ARG A 0 287 . 39.971   -4.762  -22.809 1.00 90.84 287 A 1 
ATOM 2168 O O   . ARG A 0 287 . 38.203   -2.419  -22.940 1.00 90.84 287 A 1 
ATOM 2169 C CG  . ARG A 0 287 . 39.238   -5.302  -21.576 1.00 90.84 287 A 1 
ATOM 2170 C CD  . ARG A 0 287 . 40.264   -5.849  -20.583 1.00 90.84 287 A 1 
ATOM 2171 N NE  . ARG A 0 287 . 39.583   -6.553  -19.494 1.00 90.84 287 A 1 
ATOM 2172 N NH1 . ARG A 0 287 . 40.066   -5.176  -17.742 1.00 90.84 287 A 1 
ATOM 2173 N NH2 . ARG A 0 287 . 38.698   -6.898  -17.441 1.00 90.84 287 A 1 
ATOM 2174 C CZ  . ARG A 0 287 . 39.474   -6.224  -18.233 1.00 90.84 287 A 1 
ATOM 2175 N N   . ASP A 0 288 . 36.644   -3.869  -23.704 1.00 91.86 288 A 1 
ATOM 2176 C CA  . ASP A 0 288 . 35.460   -3.195  -23.164 1.00 91.86 288 A 1 
ATOM 2177 C C   . ASP A 0 288 . 35.063   -3.877  -21.839 1.00 91.86 288 A 1 
ATOM 2178 C CB  . ASP A 0 288 . 34.341   -3.176  -24.224 1.00 91.86 288 A 1 
ATOM 2179 O O   . ASP A 0 288 . 35.352   -5.053  -21.614 1.00 91.86 288 A 1 
ATOM 2180 C CG  . ASP A 0 288 . 33.160   -2.247  -23.891 1.00 91.86 288 A 1 
ATOM 2181 O OD1 . ASP A 0 288 . 33.154   -1.681  -22.771 1.00 91.86 288 A 1 
ATOM 2182 O OD2 . ASP A 0 288 . 32.267   -2.121  -24.758 1.00 91.86 288 A 1 
ATOM 2183 N N   . GLN A 0 289 . 34.472   -3.128  -20.914 1.00 92.77 289 A 1 
ATOM 2184 C CA  . GLN A 0 289 . 34.036   -3.596  -19.599 1.00 92.77 289 A 1 
ATOM 2185 C C   . GLN A 0 289 . 32.793   -2.819  -19.165 1.00 92.77 289 A 1 
ATOM 2186 C CB  . GLN A 0 289 . 35.140   -3.390  -18.558 1.00 92.77 289 A 1 
ATOM 2187 O O   . GLN A 0 289 . 32.882   -1.831  -18.425 1.00 92.77 289 A 1 
ATOM 2188 C CG  . GLN A 0 289 . 36.282   -4.406  -18.557 1.00 92.77 289 A 1 
ATOM 2189 C CD  . GLN A 0 289 . 37.389   -3.845  -17.686 1.00 92.77 289 A 1 
ATOM 2190 N NE2 . GLN A 0 289 . 38.092   -2.849  -18.182 1.00 92.77 289 A 1 
ATOM 2191 O OE1 . GLN A 0 289 . 37.690   -4.310  -16.583 1.00 92.77 289 A 1 
ATOM 2192 N N   . ASP A 0 290 . 31.630   -3.293  -19.594 1.00 94.64 290 A 1 
ATOM 2193 C CA  . ASP A 0 290 . 30.347   -2.725  -19.198 1.00 94.64 290 A 1 
ATOM 2194 C C   . ASP A 0 290 . 29.903   -3.317  -17.845 1.00 94.64 290 A 1 
ATOM 2195 C CB  . ASP A 0 290 . 29.327   -2.920  -20.338 1.00 94.64 290 A 1 
ATOM 2196 O O   . ASP A 0 290 . 29.961   -4.524  -17.602 1.00 94.64 290 A 1 
ATOM 2197 C CG  . ASP A 0 290 . 28.091   -2.008  -20.242 1.00 94.64 290 A 1 
ATOM 2198 O OD1 . ASP A 0 290 . 27.969   -1.238  -19.256 1.00 94.64 290 A 1 
ATOM 2199 O OD2 . ASP A 0 290 . 27.178   -2.137  -21.092 1.00 94.64 290 A 1 
ATOM 2200 N N   . TYR A 0 291 . 29.446   -2.477  -16.918 1.00 96.92 291 A 1 
ATOM 2201 C CA  . TYR A 0 291 . 28.846   -2.903  -15.653 1.00 96.92 291 A 1 
ATOM 2202 C C   . TYR A 0 291 . 27.589   -2.101  -15.367 1.00 96.92 291 A 1 
ATOM 2203 C CB  . TYR A 0 291 . 29.834   -2.784  -14.481 1.00 96.92 291 A 1 
ATOM 2204 O O   . TYR A 0 291 . 27.636   -0.889  -15.148 1.00 96.92 291 A 1 
ATOM 2205 C CG  . TYR A 0 291 . 29.225   -3.113  -13.118 1.00 96.92 291 A 1 
ATOM 2206 C CD1 . TYR A 0 291 . 28.583   -2.115  -12.353 1.00 96.92 291 A 1 
ATOM 2207 C CD2 . TYR A 0 291 . 29.271   -4.432  -12.632 1.00 96.92 291 A 1 
ATOM 2208 C CE1 . TYR A 0 291 . 27.981   -2.435  -11.117 1.00 96.92 291 A 1 
ATOM 2209 C CE2 . TYR A 0 291 . 28.691   -4.757  -11.390 1.00 96.92 291 A 1 
ATOM 2210 O OH  . TYR A 0 291 . 27.496   -4.081  -9.423  1.00 96.92 291 A 1 
ATOM 2211 C CZ  . TYR A 0 291 . 28.043   -3.761  -10.630 1.00 96.92 291 A 1 
ATOM 2212 N N   . SER A 0 292 . 26.463   -2.791  -15.198 1.00 97.73 292 A 1 
ATOM 2213 C CA  . SER A 0 292 . 25.233   -2.188  -14.700 1.00 97.73 292 A 1 
ATOM 2214 C C   . SER A 0 292 . 24.657   -2.919  -13.489 1.00 97.73 292 A 1 
ATOM 2215 C CB  . SER A 0 292 . 24.226   -1.979  -15.831 1.00 97.73 292 A 1 
ATOM 2216 O O   . SER A 0 292 . 24.593   -4.145  -13.423 1.00 97.73 292 A 1 
ATOM 2217 O OG  . SER A 0 292 . 23.774   -3.188  -16.390 1.00 97.73 292 A 1 
ATOM 2218 N N   . GLU A 0 293 . 24.200   -2.143  -12.505 1.00 98.31 293 A 1 
ATOM 2219 C CA  . GLU A 0 293 . 23.447   -2.648  -11.356 1.00 98.31 293 A 1 
ATOM 2220 C C   . GLU A 0 293 . 22.219   -1.772  -11.113 1.00 98.31 293 A 1 
ATOM 2221 C CB  . GLU A 0 293 . 24.333   -2.761  -10.098 1.00 98.31 293 A 1 
ATOM 2222 O O   . GLU A 0 293 . 22.340   -0.599  -10.753 1.00 98.31 293 A 1 
ATOM 2223 C CG  . GLU A 0 293 . 23.534   -3.249  -8.874  1.00 98.31 293 A 1 
ATOM 2224 C CD  . GLU A 0 293 . 24.353   -3.328  -7.575  1.00 98.31 293 A 1 
ATOM 2225 O OE1 . GLU A 0 293 . 24.383   -4.424  -6.956  1.00 98.31 293 A 1 
ATOM 2226 O OE2 . GLU A 0 293 . 24.861   -2.258  -7.139  1.00 98.31 293 A 1 
ATOM 2227 N N   . ASP A 0 294 . 21.041   -2.377  -11.235 1.00 98.16 294 A 1 
ATOM 2228 C CA  . ASP A 0 294 . 19.764   -1.791  -10.843 1.00 98.16 294 A 1 
ATOM 2229 C C   . ASP A 0 294 . 19.272   -2.480  -9.562  1.00 98.16 294 A 1 
ATOM 2230 C CB  . ASP A 0 294 . 18.757   -1.879  -12.005 1.00 98.16 294 A 1 
ATOM 2231 O O   . ASP A 0 294 . 19.065   -3.695  -9.528  1.00 98.16 294 A 1 
ATOM 2232 C CG  . ASP A 0 294 . 19.080   -0.897  -13.139 1.00 98.16 294 A 1 
ATOM 2233 O OD1 . ASP A 0 294 . 19.237   0.306   -12.838 1.00 98.16 294 A 1 
ATOM 2234 O OD2 . ASP A 0 294 . 19.158   -1.296  -14.320 1.00 98.16 294 A 1 
ATOM 2235 N N   . VAL A 0 295 . 19.095   -1.702  -8.491  1.00 97.86 295 A 1 
ATOM 2236 C CA  . VAL A 0 295 . 18.515   -2.129  -7.209  1.00 97.86 295 A 1 
ATOM 2237 C C   . VAL A 0 295 . 17.236   -1.342  -6.967  1.00 97.86 295 A 1 
ATOM 2238 C CB  . VAL A 0 295 . 19.474   -1.910  -6.018  1.00 97.86 295 A 1 
ATOM 2239 O O   . VAL A 0 295 . 17.258   -0.111  -6.970  1.00 97.86 295 A 1 
ATOM 2240 C CG1 . VAL A 0 295 . 18.865   -2.412  -4.699  1.00 97.86 295 A 1 
ATOM 2241 C CG2 . VAL A 0 295 . 20.809   -2.637  -6.189  1.00 97.86 295 A 1 
ATOM 2242 N N   . SER A 0 296 . 16.146   -2.037  -6.664  1.00 97.60 296 A 1 
ATOM 2243 C CA  . SER A 0 296 . 14.890   -1.450  -6.204  1.00 97.60 296 A 1 
ATOM 2244 C C   . SER A 0 296 . 14.403   -2.118  -4.922  1.00 97.60 296 A 1 
ATOM 2245 C CB  . SER A 0 296 . 13.820   -1.506  -7.298  1.00 97.60 296 A 1 
ATOM 2246 O O   . SER A 0 296 . 14.543   -3.326  -4.739  1.00 97.60 296 A 1 
ATOM 2247 O OG  . SER A 0 296 . 13.605   -2.828  -7.748  1.00 97.60 296 A 1 
ATOM 2248 N N   . TYR A 0 297 . 13.798   -1.327  -4.044  1.00 97.14 297 A 1 
ATOM 2249 C CA  . TYR A 0 297 . 13.083   -1.790  -2.861  1.00 97.14 297 A 1 
ATOM 2250 C C   . TYR A 0 297 . 11.840   -0.929  -2.670  1.00 97.14 297 A 1 
ATOM 2251 C CB  . TYR A 0 297 . 13.996   -1.709  -1.629  1.00 97.14 297 A 1 
ATOM 2252 O O   . TYR A 0 297 . 11.939   0.299   -2.681  1.00 97.14 297 A 1 
ATOM 2253 C CG  . TYR A 0 297 . 13.292   -1.912  -0.299  1.00 97.14 297 A 1 
ATOM 2254 C CD1 . TYR A 0 297 . 12.879   -0.800  0.463   1.00 97.14 297 A 1 
ATOM 2255 C CD2 . TYR A 0 297 . 13.019   -3.213  0.161   1.00 97.14 297 A 1 
ATOM 2256 C CE1 . TYR A 0 297 . 12.215   -0.990  1.692   1.00 97.14 297 A 1 
ATOM 2257 C CE2 . TYR A 0 297 . 12.355   -3.410  1.386   1.00 97.14 297 A 1 
ATOM 2258 O OH  . TYR A 0 297 . 11.330   -2.492  3.349   1.00 97.14 297 A 1 
ATOM 2259 C CZ  . TYR A 0 297 . 11.958   -2.297  2.158   1.00 97.14 297 A 1 
ATOM 2260 N N   . ASP A 0 298 . 10.693   -1.553  -2.441  1.00 95.45 298 A 1 
ATOM 2261 C CA  . ASP A 0 298 . 9.469    -0.866  -2.060  1.00 95.45 298 A 1 
ATOM 2262 C C   . ASP A 0 298 . 8.793    -1.543  -0.869  1.00 95.45 298 A 1 
ATOM 2263 C CB  . ASP A 0 298 . 8.530    -0.671  -3.258  1.00 95.45 298 A 1 
ATOM 2264 O O   . ASP A 0 298 . 8.878    -2.751  -0.643  1.00 95.45 298 A 1 
ATOM 2265 C CG  . ASP A 0 298 . 7.898    -1.975  -3.744  1.00 95.45 298 A 1 
ATOM 2266 O OD1 . ASP A 0 298 . 8.515    -2.608  -4.627  1.00 95.45 298 A 1 
ATOM 2267 O OD2 . ASP A 0 298 . 6.789    -2.287  -3.247  1.00 95.45 298 A 1 
ATOM 2268 N N   . LYS A 0 299 . 8.134    -0.717  -0.063  1.00 95.37 299 A 1 
ATOM 2269 C CA  . LYS A 0 299 . 7.335    -1.141  1.074   1.00 95.37 299 A 1 
ATOM 2270 C C   . LYS A 0 299 . 6.031    -0.371  1.078   1.00 95.37 299 A 1 
ATOM 2271 C CB  . LYS A 0 299 . 8.142    -0.959  2.361   1.00 95.37 299 A 1 
ATOM 2272 O O   . LYS A 0 299 . 6.031    0.844   1.268   1.00 95.37 299 A 1 
ATOM 2273 C CG  . LYS A 0 299 . 7.284    -1.321  3.576   1.00 95.37 299 A 1 
ATOM 2274 C CD  . LYS A 0 299 . 8.142    -1.460  4.828   1.00 95.37 299 A 1 
ATOM 2275 C CE  . LYS A 0 299 . 7.233    -1.930  5.962   1.00 95.37 299 A 1 
ATOM 2276 N NZ  . LYS A 0 299 . 8.031    -2.535  7.043   1.00 95.37 299 A 1 
ATOM 2277 N N   . VAL A 0 300 . 4.919    -1.079  0.927   1.00 95.78 300 A 1 
ATOM 2278 C CA  . VAL A 0 300 . 3.571    -0.505  0.883   1.00 95.78 300 A 1 
ATOM 2279 C C   . VAL A 0 300 . 2.753    -1.047  2.046   1.00 95.78 300 A 1 
ATOM 2280 C CB  . VAL A 0 300 . 2.891    -0.777  -0.474  1.00 95.78 300 A 1 
ATOM 2281 O O   . VAL A 0 300 . 2.728    -2.243  2.292   1.00 95.78 300 A 1 
ATOM 2282 C CG1 . VAL A 0 300 . 1.492    -0.145  -0.533  1.00 95.78 300 A 1 
ATOM 2283 C CG2 . VAL A 0 300 . 3.714    -0.196  -1.632  1.00 95.78 300 A 1 
ATOM 2284 N N   . GLN A 0 301 . 2.064    -0.169  2.763   1.00 93.87 301 A 1 
ATOM 2285 C CA  . GLN A 0 301 . 1.141    -0.489  3.846   1.00 93.87 301 A 1 
ATOM 2286 C C   . GLN A 0 301 . -0.193   0.206   3.560   1.00 93.87 301 A 1 
ATOM 2287 C CB  . GLN A 0 301 . 1.734    -0.032  5.184   1.00 93.87 301 A 1 
ATOM 2288 O O   . GLN A 0 301 . -0.349   1.409   3.782   1.00 93.87 301 A 1 
ATOM 2289 C CG  . GLN A 0 301 . 2.994    -0.797  5.606   1.00 93.87 301 A 1 
ATOM 2290 C CD  . GLN A 0 301 . 3.525    -0.236  6.917   1.00 93.87 301 A 1 
ATOM 2291 N NE2 . GLN A 0 301 . 4.660    0.431   6.894   1.00 93.87 301 A 1 
ATOM 2292 O OE1 . GLN A 0 301 . 2.914    -0.326  7.974   1.00 93.87 301 A 1 
ATOM 2293 N N   . ALA A 0 302 . -1.162   -0.550  3.056   1.00 93.74 302 A 1 
ATOM 2294 C CA  . ALA A 0 302 . -2.504   -0.082  2.737   1.00 93.74 302 A 1 
ATOM 2295 C C   . ALA A 0 302 . -3.503   -0.576  3.789   1.00 93.74 302 A 1 
ATOM 2296 C CB  . ALA A 0 302 . -2.871   -0.548  1.326   1.00 93.74 302 A 1 
ATOM 2297 O O   . ALA A 0 302 . -3.577   -1.768  4.082   1.00 93.74 302 A 1 
ATOM 2298 N N   . LYS A 0 303 . -4.290   0.336   4.360   1.00 95.33 303 A 1 
ATOM 2299 C CA  . LYS A 0 303 . -5.307   0.045   5.380   1.00 95.33 303 A 1 
ATOM 2300 C C   . LYS A 0 303 . -6.612   0.725   4.981   1.00 95.33 303 A 1 
ATOM 2301 C CB  . LYS A 0 303 . -4.778   0.471   6.766   1.00 95.33 303 A 1 
ATOM 2302 O O   . LYS A 0 303 . -6.622   1.931   4.751   1.00 95.33 303 A 1 
ATOM 2303 C CG  . LYS A 0 303 . -3.686   -0.512  7.237   1.00 95.33 303 A 1 
ATOM 2304 C CD  . LYS A 0 303 . -2.841   -0.044  8.429   1.00 95.33 303 A 1 
ATOM 2305 C CE  . LYS A 0 303 . -1.831   -1.140  8.837   1.00 95.33 303 A 1 
ATOM 2306 N NZ  . LYS A 0 303 . -0.757   -1.395  7.832   1.00 95.33 303 A 1 
ATOM 2307 N N   . ALA A 0 304 . -7.687   -0.046  4.874   1.00 94.74 304 A 1 
ATOM 2308 C CA  . ALA A 0 304 . -9.005   0.405   4.449   1.00 94.74 304 A 1 
ATOM 2309 C C   . ALA A 0 304 . -10.072  -0.076  5.437   1.00 94.74 304 A 1 
ATOM 2310 C CB  . ALA A 0 304 . -9.274   -0.104  3.027   1.00 94.74 304 A 1 
ATOM 2311 O O   . ALA A 0 304 . -10.098  -1.252  5.800   1.00 94.74 304 A 1 
ATOM 2312 N N   . TYR A 0 305 . -10.955  0.827   5.839   1.00 92.19 305 A 1 
ATOM 2313 C CA  . TYR A 0 305 . -12.126  0.550   6.662   1.00 92.19 305 A 1 
ATOM 2314 C C   . TYR A 0 305 . -13.345  1.073   5.915   1.00 92.19 305 A 1 
ATOM 2315 C CB  . TYR A 0 305 . -11.994  1.225   8.033   1.00 92.19 305 A 1 
ATOM 2316 O O   . TYR A 0 305 . -13.370  2.243   5.543   1.00 92.19 305 A 1 
ATOM 2317 C CG  . TYR A 0 305 . -10.763  0.821   8.820   1.00 92.19 305 A 1 
ATOM 2318 C CD1 . TYR A 0 305 . -10.827  -0.254  9.726   1.00 92.19 305 A 1 
ATOM 2319 C CD2 . TYR A 0 305 . -9.555   1.522   8.639   1.00 92.19 305 A 1 
ATOM 2320 C CE1 . TYR A 0 305 . -9.682   -0.632  10.453  1.00 92.19 305 A 1 
ATOM 2321 C CE2 . TYR A 0 305 . -8.406   1.149   9.362   1.00 92.19 305 A 1 
ATOM 2322 O OH  . TYR A 0 305 . -7.365   -0.290  10.974  1.00 92.19 305 A 1 
ATOM 2323 C CZ  . TYR A 0 305 . -8.472   0.069   10.271  1.00 92.19 305 A 1 
ATOM 2324 N N   . ALA A 0 306 . -14.325  0.208   5.697   1.00 90.03 306 A 1 
ATOM 2325 C CA  . ALA A 0 306 . -15.626  0.561   5.156   1.00 90.03 306 A 1 
ATOM 2326 C C   . ALA A 0 306 . -16.707  0.115   6.143   1.00 90.03 306 A 1 
ATOM 2327 C CB  . ALA A 0 306 . -15.795  -0.070  3.770   1.00 90.03 306 A 1 
ATOM 2328 O O   . ALA A 0 306 . -16.583  -0.963  6.732   1.00 90.03 306 A 1 
ATOM 2329 N N   . ALA A 0 307 . -17.742  0.928   6.301   1.00 85.74 307 A 1 
ATOM 2330 C CA  . ALA A 0 307 . -18.976  0.560   6.976   1.00 85.74 307 A 1 
ATOM 2331 C C   . ALA A 0 307 . -20.168  0.992   6.116   1.00 85.74 307 A 1 
ATOM 2332 C CB  . ALA A 0 307 . -19.009  1.182   8.377   1.00 85.74 307 A 1 
ATOM 2333 O O   . ALA A 0 307 . -20.168  2.100   5.570   1.00 85.74 307 A 1 
ATOM 2334 N N   . GLU A 0 308 . -21.146  0.102   5.998   1.00 81.72 308 A 1 
ATOM 2335 C CA  . GLU A 0 308 . -22.517  0.443   5.606   1.00 81.72 308 A 1 
ATOM 2336 C C   . GLU A 0 308 . -23.290  0.871   6.872   1.00 81.72 308 A 1 
ATOM 2337 C CB  . GLU A 0 308 . -23.122  -0.736  4.815   1.00 81.72 308 A 1 
ATOM 2338 O O   . GLU A 0 308 . -22.683  0.976   7.945   1.00 81.72 308 A 1 
ATOM 2339 C CG  . GLU A 0 308 . -22.413  -0.869  3.445   1.00 81.72 308 A 1 
ATOM 2340 C CD  . GLU A 0 308 . -22.725  -2.156  2.661   1.00 81.72 308 A 1 
ATOM 2341 O OE1 . GLU A 0 308 . -22.642  -2.112  1.410   1.00 81.72 308 A 1 
ATOM 2342 O OE2 . GLU A 0 308 . -22.914  -3.218  3.300   1.00 81.72 308 A 1 
ATOM 2343 N N   . SER A 0 309 . -24.577  1.204   6.743   1.00 78.23 309 A 1 
ATOM 2344 C CA  . SER A 0 309 . -25.282  2.126   7.646   1.00 78.23 309 A 1 
ATOM 2345 C C   . SER A 0 309 . -25.032  1.913   9.141   1.00 78.23 309 A 1 
ATOM 2346 C CB  . SER A 0 309 . -26.792  2.180   7.357   1.00 78.23 309 A 1 
ATOM 2347 O O   . SER A 0 309 . -25.249  0.825   9.670   1.00 78.23 309 A 1 
ATOM 2348 O OG  . SER A 0 309 . -27.296  0.979   6.803   1.00 78.23 309 A 1 
ATOM 2349 N N   . TYR A 0 310 . -24.593  2.980   9.821   1.00 81.67 310 A 1 
ATOM 2350 C CA  . TYR A 0 310 . -24.534  3.047   11.285  1.00 81.67 310 A 1 
ATOM 2351 C C   . TYR A 0 310 . -25.692  3.879   11.802  1.00 81.67 310 A 1 
ATOM 2352 C CB  . TYR A 0 310 . -23.221  3.664   11.791  1.00 81.67 310 A 1 
ATOM 2353 O O   . TYR A 0 310 . -25.771  5.055   11.447  1.00 81.67 310 A 1 
ATOM 2354 C CG  . TYR A 0 310 . -23.175  3.942   13.297  1.00 81.67 310 A 1 
ATOM 2355 C CD1 . TYR A 0 310 . -23.369  5.240   13.815  1.00 81.67 310 A 1 
ATOM 2356 C CD2 . TYR A 0 310 . -22.955  2.886   14.197  1.00 81.67 310 A 1 
ATOM 2357 C CE1 . TYR A 0 310 . -23.207  5.501   15.192  1.00 81.67 310 A 1 
ATOM 2358 C CE2 . TYR A 0 310 . -22.782  3.135   15.575  1.00 81.67 310 A 1 
ATOM 2359 O OH  . TYR A 0 310 . -22.619  4.711   17.388  1.00 81.67 310 A 1 
ATOM 2360 C CZ  . TYR A 0 310 . -22.864  4.452   16.070  1.00 81.67 310 A 1 
ATOM 2361 N N   . ASP A 0 311 . -26.479  3.309   12.712  1.00 82.35 311 A 1 
ATOM 2362 C CA  . ASP A 0 311 . -27.462  4.035   13.512  1.00 82.35 311 A 1 
ATOM 2363 C C   . ASP A 0 311 . -27.081  3.986   14.999  1.00 82.35 311 A 1 
ATOM 2364 C CB  . ASP A 0 311 . -28.880  3.479   13.306  1.00 82.35 311 A 1 
ATOM 2365 O O   . ASP A 0 311 . -26.706  2.944   15.538  1.00 82.35 311 A 1 
ATOM 2366 C CG  . ASP A 0 311 . -29.501  3.786   11.940  1.00 82.35 311 A 1 
ATOM 2367 O OD1 . ASP A 0 311 . -29.296  4.915   11.440  1.00 82.35 311 A 1 
ATOM 2368 O OD2 . ASP A 0 311 . -30.275  2.928   11.462  1.00 82.35 311 A 1 
ATOM 2369 N N   . GLU A 0 312 . -27.232  5.115   15.687  1.00 85.74 312 A 1 
ATOM 2370 C CA  . GLU A 0 312 . -27.199  5.236   17.148  1.00 85.74 312 A 1 
ATOM 2371 C C   . GLU A 0 312 . -28.435  6.005   17.601  1.00 85.74 312 A 1 
ATOM 2372 C CB  . GLU A 0 312 . -25.894  5.922   17.588  1.00 85.74 312 A 1 
ATOM 2373 O O   . GLU A 0 312 . -28.642  7.134   17.160  1.00 85.74 312 A 1 
ATOM 2374 C CG  . GLU A 0 312 . -25.869  6.477   19.028  1.00 85.74 312 A 1 
ATOM 2375 C CD  . GLU A 0 312 . -24.449  6.835   19.513  1.00 85.74 312 A 1 
ATOM 2376 O OE1 . GLU A 0 312 . -24.219  6.864   20.746  1.00 85.74 312 A 1 
ATOM 2377 O OE2 . GLU A 0 312 . -23.478  6.843   18.716  1.00 85.74 312 A 1 
ATOM 2378 N N   . TRP A 0 313 . -29.247  5.421   18.481  1.00 87.71 313 A 1 
ATOM 2379 C CA  . TRP A 0 313 . -30.499  6.028   18.935  1.00 87.71 313 A 1 
ATOM 2380 C C   . TRP A 0 313 . -30.756  5.815   20.428  1.00 87.71 313 A 1 
ATOM 2381 C CB  . TRP A 0 313 . -31.666  5.533   18.067  1.00 87.71 313 A 1 
ATOM 2382 O O   . TRP A 0 313 . -30.342  4.816   21.015  1.00 87.71 313 A 1 
ATOM 2383 C CG  . TRP A 0 313 . -31.861  4.046   18.011  1.00 87.71 313 A 1 
ATOM 2384 C CD1 . TRP A 0 313 . -31.308  3.219   17.095  1.00 87.71 313 A 1 
ATOM 2385 C CD2 . TRP A 0 313 . -32.635  3.186   18.905  1.00 87.71 313 A 1 
ATOM 2386 C CE2 . TRP A 0 313 . -32.498  1.835   18.462  1.00 87.71 313 A 1 
ATOM 2387 C CE3 . TRP A 0 313 . -33.429  3.407   20.053  1.00 87.71 313 A 1 
ATOM 2388 N NE1 . TRP A 0 313 . -31.682  1.916   17.352  1.00 87.71 313 A 1 
ATOM 2389 C CH2 . TRP A 0 313 . -33.876  1.014   20.278  1.00 87.71 313 A 1 
ATOM 2390 C CZ2 . TRP A 0 313 . -33.103  0.759   19.132  1.00 87.71 313 A 1 
ATOM 2391 C CZ3 . TRP A 0 313 . -34.048  2.336   20.726  1.00 87.71 313 A 1 
ATOM 2392 N N   . ASP A 0 314 . -31.459  6.774   21.026  1.00 84.59 314 A 1 
ATOM 2393 C CA  . ASP A 0 314 . -31.952  6.766   22.403  1.00 84.59 314 A 1 
ATOM 2394 C C   . ASP A 0 314 . -33.447  7.127   22.400  1.00 84.59 314 A 1 
ATOM 2395 C CB  . ASP A 0 314 . -31.123  7.742   23.262  1.00 84.59 314 A 1 
ATOM 2396 O O   . ASP A 0 314 . -33.894  7.989   21.637  1.00 84.59 314 A 1 
ATOM 2397 C CG  . ASP A 0 314 . -31.406  7.660   24.771  1.00 84.59 314 A 1 
ATOM 2398 O OD1 . ASP A 0 314 . -32.059  6.692   25.214  1.00 84.59 314 A 1 
ATOM 2399 O OD2 . ASP A 0 314 . -30.940  8.568   25.499  1.00 84.59 314 A 1 
ATOM 2400 N N   . ASN A 0 315 . -34.222  6.444   23.233  1.00 83.30 315 A 1 
ATOM 2401 C CA  . ASN A 0 315 . -35.663  6.594   23.378  1.00 83.30 315 A 1 
ATOM 2402 C C   . ASN A 0 315 . -35.992  6.539   24.870  1.00 83.30 315 A 1 
ATOM 2403 C CB  . ASN A 0 315 . -36.352  5.469   22.582  1.00 83.30 315 A 1 
ATOM 2404 O O   . ASN A 0 315 . -36.051  5.456   25.457  1.00 83.30 315 A 1 
ATOM 2405 C CG  . ASN A 0 315 . -37.854  5.643   22.439  1.00 83.30 315 A 1 
ATOM 2406 N ND2 . ASN A 0 315 . -38.608  5.714   23.512  1.00 83.30 315 A 1 
ATOM 2407 O OD1 . ASN A 0 315 . -38.344  5.691   21.319  1.00 83.30 315 A 1 
ATOM 2408 N N   . GLN A 0 316 . -36.221  7.706   25.462  1.00 81.12 316 A 1 
ATOM 2409 C CA  . GLN A 0 316 . -36.624  7.858   26.855  1.00 81.12 316 A 1 
ATOM 2410 C C   . GLN A 0 316 . -38.123  8.156   26.893  1.00 81.12 316 A 1 
ATOM 2411 C CB  . GLN A 0 316 . -35.773  8.949   27.527  1.00 81.12 316 A 1 
ATOM 2412 O O   . GLN A 0 316 . -38.533  9.296   26.682  1.00 81.12 316 A 1 
ATOM 2413 C CG  . GLN A 0 316 . -34.286  8.559   27.560  1.00 81.12 316 A 1 
ATOM 2414 C CD  . GLN A 0 316 . -33.388  9.639   28.152  1.00 81.12 316 A 1 
ATOM 2415 N NE2 . GLN A 0 316 . -32.156  9.737   27.707  1.00 81.12 316 A 1 
ATOM 2416 O OE1 . GLN A 0 316 . -33.748  10.406  29.038  1.00 81.12 316 A 1 
ATOM 2417 N N   . ASP A 0 317 . -38.908  7.113   27.145  1.00 77.40 317 A 1 
ATOM 2418 C CA  . ASP A 0 317 . -40.345  7.177   27.404  1.00 77.40 317 A 1 
ATOM 2419 C C   . ASP A 0 317 . -40.544  7.375   28.920  1.00 77.40 317 A 1 
ATOM 2420 C CB  . ASP A 0 317 . -40.994  5.900   26.848  1.00 77.40 317 A 1 
ATOM 2421 O O   . ASP A 0 317 . -39.831  6.797   29.748  1.00 77.40 317 A 1 
ATOM 2422 C CG  . ASP A 0 317 . -42.526  5.864   26.920  1.00 77.40 317 A 1 
ATOM 2423 O OD1 . ASP A 0 317 . -43.087  6.550   27.807  1.00 77.40 317 A 1 
ATOM 2424 O OD2 . ASP A 0 317 . -43.098  5.107   26.103  1.00 77.40 317 A 1 
ATOM 2425 N N   . ALA A 0 318 . -41.449  8.271   29.303  1.00 75.53 318 A 1 
ATOM 2426 C CA  . ALA A 0 318 . -41.575  8.749   30.676  1.00 75.53 318 A 1 
ATOM 2427 C C   . ALA A 0 318 . -43.033  9.038   31.068  1.00 75.53 318 A 1 
ATOM 2428 C CB  . ALA A 0 318 . -40.617  9.942   30.850  1.00 75.53 318 A 1 
ATOM 2429 O O   . ALA A 0 318 . -43.301  10.018  31.782  1.00 75.53 318 A 1 
ATOM 2430 N N   . ASP A 0 319 . -43.963  8.208   30.595  1.00 78.19 319 A 1 
ATOM 2431 C CA  . ASP A 0 319 . -45.405  8.384   30.785  1.00 78.19 319 A 1 
ATOM 2432 C C   . ASP A 0 319 . -45.855  8.389   32.266  1.00 78.19 319 A 1 
ATOM 2433 C CB  . ASP A 0 319 . -46.183  7.366   29.922  1.00 78.19 319 A 1 
ATOM 2434 O O   . ASP A 0 319 . -45.213  7.854   33.178  1.00 78.19 319 A 1 
ATOM 2435 C CG  . ASP A 0 319 . -47.645  7.774   29.645  1.00 78.19 319 A 1 
ATOM 2436 O OD1 . ASP A 0 319 . -48.044  8.904   30.033  1.00 78.19 319 A 1 
ATOM 2437 O OD2 . ASP A 0 319 . -48.425  6.947   29.125  1.00 78.19 319 A 1 
ATOM 2438 N N   . LYS A 0 320 . -46.961  9.092   32.531  1.00 73.03 320 A 1 
ATOM 2439 C CA  . LYS A 0 320 . -47.612  9.228   33.844  1.00 73.03 320 A 1 
ATOM 2440 C C   . LYS A 0 320 . -49.110  9.341   33.653  1.00 73.03 320 A 1 
ATOM 2441 C CB  . LYS A 0 320 . -47.109  10.470  34.601  1.00 73.03 320 A 1 
ATOM 2442 O O   . LYS A 0 320 . -49.619  10.421  33.351  1.00 73.03 320 A 1 
ATOM 2443 C CG  . LYS A 0 320 . -45.649  10.312  35.009  1.00 73.03 320 A 1 
ATOM 2444 C CD  . LYS A 0 320 . -45.043  11.584  35.604  1.00 73.03 320 A 1 
ATOM 2445 C CE  . LYS A 0 320 . -43.514  11.501  35.473  1.00 73.03 320 A 1 
ATOM 2446 N NZ  . LYS A 0 320 . -43.081  11.465  34.043  1.00 73.03 320 A 1 
ATOM 2447 N N   . TRP A 0 321 . -49.830  8.263   33.933  1.00 74.76 321 A 1 
ATOM 2448 C CA  . TRP A 0 321 . -51.277  8.181   33.758  1.00 74.76 321 A 1 
ATOM 2449 C C   . TRP A 0 321 . -52.033  8.100   35.088  1.00 74.76 321 A 1 
ATOM 2450 C CB  . TRP A 0 321 . -51.602  7.024   32.810  1.00 74.76 321 A 1 
ATOM 2451 O O   . TRP A 0 321 . -51.598  7.507   36.077  1.00 74.76 321 A 1 
ATOM 2452 C CG  . TRP A 0 321 . -50.893  5.740   33.100  1.00 74.76 321 A 1 
ATOM 2453 C CD1 . TRP A 0 321 . -49.714  5.372   32.549  1.00 74.76 321 A 1 
ATOM 2454 C CD2 . TRP A 0 321 . -51.266  4.651   34.001  1.00 74.76 321 A 1 
ATOM 2455 C CE2 . TRP A 0 321 . -50.261  3.638   33.923  1.00 74.76 321 A 1 
ATOM 2456 C CE3 . TRP A 0 321 . -52.354  4.420   34.876  1.00 74.76 321 A 1 
ATOM 2457 N NE1 . TRP A 0 321 . -49.321  4.157   33.059  1.00 74.76 321 A 1 
ATOM 2458 C CH2 . TRP A 0 321 . -51.444  2.243   35.516  1.00 74.76 321 A 1 
ATOM 2459 C CZ2 . TRP A 0 321 . -50.346  2.448   34.660  1.00 74.76 321 A 1 
ATOM 2460 C CZ3 . TRP A 0 321 . -52.443  3.230   35.627  1.00 74.76 321 A 1 
ATOM 2461 N N   . GLY A 0 322 . -53.222  8.701   35.110  1.00 70.29 322 A 1 
ATOM 2462 C CA  . GLY A 0 322 . -54.128  8.702   36.250  1.00 70.29 322 A 1 
ATOM 2463 C C   . GLY A 0 322 . -55.582  8.564   35.826  1.00 70.29 322 A 1 
ATOM 2464 O O   . GLY A 0 322 . -56.114  9.407   35.108  1.00 70.29 322 A 1 
ATOM 2465 N N   . ALA A 0 323 . -56.250  7.519   36.309  1.00 67.44 323 A 1 
ATOM 2466 C CA  . ALA A 0 323 . -57.660  7.252   36.064  1.00 67.44 323 A 1 
ATOM 2467 C C   . ALA A 0 323 . -58.443  7.267   37.383  1.00 67.44 323 A 1 
ATOM 2468 C CB  . ALA A 0 323 . -57.793  5.926   35.307  1.00 67.44 323 A 1 
ATOM 2469 O O   . ALA A 0 323 . -58.195  6.465   38.283  1.00 67.44 323 A 1 
ATOM 2470 N N   . GLN A 0 324 . -59.426  8.159   37.486  1.00 70.11 324 A 1 
ATOM 2471 C CA  . GLN A 0 324 . -60.338  8.258   38.619  1.00 70.11 324 A 1 
ATOM 2472 C C   . GLN A 0 324 . -61.784  8.081   38.147  1.00 70.11 324 A 1 
ATOM 2473 C CB  . GLN A 0 324 . -60.111  9.585   39.364  1.00 70.11 324 A 1 
ATOM 2474 O O   . GLN A 0 324 . -62.304  8.868   37.357  1.00 70.11 324 A 1 
ATOM 2475 C CG  . GLN A 0 324 . -61.052  9.695   40.572  1.00 70.11 324 A 1 
ATOM 2476 C CD  . GLN A 0 324 . -60.819  10.942  41.416  1.00 70.11 324 A 1 
ATOM 2477 N NE2 . GLN A 0 324 . -61.842  11.702  41.736  1.00 70.11 324 A 1 
ATOM 2478 O OE1 . GLN A 0 324 . -59.720  11.228  41.858  1.00 70.11 324 A 1 
ATOM 2479 N N   . ALA A 0 325 . -62.461  7.073   38.686  1.00 59.97 325 A 1 
ATOM 2480 C CA  . ALA A 0 325 . -63.893  6.863   38.528  1.00 59.97 325 A 1 
ATOM 2481 C C   . ALA A 0 325 . -64.588  6.984   39.885  1.00 59.97 325 A 1 
ATOM 2482 C CB  . ALA A 0 325 . -64.127  5.493   37.883  1.00 59.97 325 A 1 
ATOM 2483 O O   . ALA A 0 325 . -64.095  6.448   40.877  1.00 59.97 325 A 1 
ATOM 2484 N N   . TRP A 0 326 . -65.744  7.639   39.920  1.00 67.54 326 A 1 
ATOM 2485 C CA  . TRP A 0 326 . -66.643  7.610   41.071  1.00 67.54 326 A 1 
ATOM 2486 C C   . TRP A 0 326 . -68.084  7.433   40.615  1.00 67.54 326 A 1 
ATOM 2487 C CB  . TRP A 0 326 . -66.468  8.848   41.958  1.00 67.54 326 A 1 
ATOM 2488 O O   . TRP A 0 326 . -68.463  7.875   39.525  1.00 67.54 326 A 1 
ATOM 2489 C CG  . TRP A 0 326 . -66.813  10.176  41.350  1.00 67.54 326 A 1 
ATOM 2490 C CD1 . TRP A 0 326 . -67.993  10.822  41.484  1.00 67.54 326 A 1 
ATOM 2491 C CD2 . TRP A 0 326 . -65.969  11.060  40.555  1.00 67.54 326 A 1 
ATOM 2492 C CE2 . TRP A 0 326 . -66.675  12.275  40.315  1.00 67.54 326 A 1 
ATOM 2493 C CE3 . TRP A 0 326 . -64.669  10.956  40.022  1.00 67.54 326 A 1 
ATOM 2494 N NE1 . TRP A 0 326 . -67.921  12.056  40.865  1.00 67.54 326 A 1 
ATOM 2495 C CH2 . TRP A 0 326 . -64.776  13.235  39.156  1.00 67.54 326 A 1 
ATOM 2496 C CZ2 . TRP A 0 326 . -66.092  13.358  39.638  1.00 67.54 326 A 1 
ATOM 2497 C CZ3 . TRP A 0 326 . -64.073  12.029  39.330  1.00 67.54 326 A 1 
ATOM 2498 N N   . GLY A 0 327 . -68.870  6.775   41.454  1.00 62.00 327 A 1 
ATOM 2499 C CA  . GLY A 0 327 . -70.291  6.565   41.256  1.00 62.00 327 A 1 
ATOM 2500 C C   . GLY A 0 327 . -71.029  6.702   42.575  1.00 62.00 327 A 1 
ATOM 2501 O O   . GLY A 0 327 . -70.507  6.353   43.635  1.00 62.00 327 A 1 
ATOM 2502 N N   . LYS A 0 328 . -72.250  7.216   42.479  1.00 59.84 328 A 1 
ATOM 2503 C CA  . LYS A 0 328 . -73.267  7.031   43.500  1.00 59.84 328 A 1 
ATOM 2504 C C   . LYS A 0 328 . -74.501  6.456   42.815  1.00 59.84 328 A 1 
ATOM 2505 C CB  . LYS A 0 328 . -73.530  8.359   44.229  1.00 59.84 328 A 1 
ATOM 2506 O O   . LYS A 0 328 . -75.146  7.165   42.039  1.00 59.84 328 A 1 
ATOM 2507 C CG  . LYS A 0 328 . -74.654  8.129   45.238  1.00 59.84 328 A 1 
ATOM 2508 C CD  . LYS A 0 328 . -75.111  9.363   46.013  1.00 59.84 328 A 1 
ATOM 2509 C CE  . LYS A 0 328 . -76.173  8.946   47.042  1.00 59.84 328 A 1 
ATOM 2510 N NZ  . LYS A 0 328 . -77.228  8.059   46.478  1.00 59.84 328 A 1 
ATOM 2511 N N   . ASP A 0 329 . -74.825  5.216   43.140  1.00 56.00 329 A 1 
ATOM 2512 C CA  . ASP A 0 329 . -76.146  4.648   42.886  1.00 56.00 329 A 1 
ATOM 2513 C C   . ASP A 0 329 . -77.158  5.140   43.938  1.00 56.00 329 A 1 
ATOM 2514 C CB  . ASP A 0 329 . -76.066  3.120   42.762  1.00 56.00 329 A 1 
ATOM 2515 O O   . ASP A 0 329 . -76.826  5.750   44.968  1.00 56.00 329 A 1 
ATOM 2516 C CG  . ASP A 0 329 . -75.220  2.525   43.875  1.00 56.00 329 A 1 
ATOM 2517 O OD1 . ASP A 0 329 . -75.681  2.641   45.032  1.00 56.00 329 A 1 
ATOM 2518 O OD2 . ASP A 0 329 . -74.072  2.125   43.558  1.00 56.00 329 A 1 
ATOM 2519 N N   . THR A 0 330 . -78.437  5.029   43.588  1.00 47.56 330 A 1 
ATOM 2520 C CA  . THR A 0 330 . -79.566  5.442   44.435  1.00 47.56 330 A 1 
ATOM 2521 C C   . THR A 0 330 . -80.786  4.579   44.094  1.00 47.56 330 A 1 
ATOM 2522 C CB  . THR A 0 330 . -79.888  6.954   44.298  1.00 47.56 330 A 1 
ATOM 2523 O O   . THR A 0 330 . -81.795  5.089   43.601  1.00 47.56 330 A 1 
ATOM 2524 C CG2 . THR A 0 330 . -80.611  7.477   45.542  1.00 47.56 330 A 1 
ATOM 2525 O OG1 . THR A 0 330 . -78.746  7.781   44.139  1.00 47.56 330 A 1 
ATOM 2526 N N   . ASP A 0 331 . -80.655  3.264   44.274  1.00 53.08 331 A 1 
ATOM 2527 C CA  . ASP A 0 331 . -81.713  2.276   44.044  1.00 53.08 331 A 1 
ATOM 2528 C C   . ASP A 0 331 . -82.797  2.406   45.155  1.00 53.08 331 A 1 
ATOM 2529 C CB  . ASP A 0 331 . -81.024  0.901   43.740  1.00 53.08 331 A 1 
ATOM 2530 O O   . ASP A 0 331 . -82.704  3.176   46.122  1.00 53.08 331 A 1 
ATOM 2531 C CG  . ASP A 0 331 . -81.829  -0.422  43.673  1.00 53.08 331 A 1 
ATOM 2532 O OD1 . ASP A 0 331 . -82.967  -0.517  44.192  1.00 53.08 331 A 1 
ATOM 2533 O OD2 . ASP A 0 331 . -81.363  -1.354  42.977  1.00 53.08 331 A 1 
ATOM 2534 N N   . VAL A 0 332 . -83.953  1.788   44.919  1.00 42.98 332 A 1 
ATOM 2535 C CA  . VAL A 0 332 . -85.090  1.736   45.840  1.00 42.98 332 A 1 
ATOM 2536 C C   . VAL A 0 332 . -85.382  0.272   46.157  1.00 42.98 332 A 1 
ATOM 2537 C CB  . VAL A 0 332 . -86.307  2.516   45.308  1.00 42.98 332 A 1 
ATOM 2538 O O   . VAL A 0 332 . -86.383  -0.311  45.712  1.00 42.98 332 A 1 
ATOM 2539 C CG1 . VAL A 0 332 . -87.430  2.581   46.359  1.00 42.98 332 A 1 
ATOM 2540 C CG2 . VAL A 0 332 . -85.947  3.971   44.974  1.00 42.98 332 A 1 
ATOM 2541 N N   . TYR A 0 333 . -84.514  -0.304  46.987  1.00 38.41 333 A 1 
ATOM 2542 C CA  . TYR A 0 333 . -84.661  -1.660  47.491  1.00 38.41 333 A 1 
ATOM 2543 C C   . TYR A 0 333 . -86.047  -1.861  48.130  1.00 38.41 333 A 1 
ATOM 2544 C CB  . TYR A 0 333 . -83.525  -1.979  48.474  1.00 38.41 333 A 1 
ATOM 2545 O O   . TYR A 0 333 . -86.458  -1.143  49.046  1.00 38.41 333 A 1 
ATOM 2546 C CG  . TYR A 0 333 . -83.090  -3.430  48.419  1.00 38.41 333 A 1 
ATOM 2547 C CD1 . TYR A 0 333 . -83.767  -4.425  49.153  1.00 38.41 333 A 1 
ATOM 2548 C CD2 . TYR A 0 333 . -81.996  -3.778  47.607  1.00 38.41 333 A 1 
ATOM 2549 C CE1 . TYR A 0 333 . -83.341  -5.768  49.074  1.00 38.41 333 A 1 
ATOM 2550 C CE2 . TYR A 0 333 . -81.554  -5.110  47.540  1.00 38.41 333 A 1 
ATOM 2551 O OH  . TYR A 0 333 . -81.790  -7.393  48.218  1.00 38.41 333 A 1 
ATOM 2552 C CZ  . TYR A 0 333 . -82.225  -6.107  48.276  1.00 38.41 333 A 1 
ATOM 2553 N N   . GLY A 0 334 . -86.799  -2.861  47.653  1.00 37.95 334 A 1 
ATOM 2554 C CA  . GLY A 0 334 . -88.102  -3.222  48.231  1.00 37.95 334 A 1 
ATOM 2555 C C   . GLY A 0 334 . -89.329  -3.148  47.317  1.00 37.95 334 A 1 
ATOM 2556 O O   . GLY A 0 334 . -90.450  -3.183  47.832  1.00 37.95 334 A 1 
ATOM 2557 N N   . ALA A 0 335 . -89.173  -3.143  45.987  1.00 34.07 335 A 1 
ATOM 2558 C CA  . ALA A 0 335 . -90.264  -3.308  45.008  1.00 34.07 335 A 1 
ATOM 2559 C C   . ALA A 0 335 . -90.930  -4.717  45.026  1.00 34.07 335 A 1 
ATOM 2560 C CB  . ALA A 0 335 . -89.741  -2.899  43.623  1.00 34.07 335 A 1 
ATOM 2561 O O   . ALA A 0 335 . -91.136  -5.361  43.995  1.00 34.07 335 A 1 
ATOM 2562 N N   . SER A 0 336 . -91.278  -5.226  46.213  1.00 30.83 336 A 1 
ATOM 2563 C CA  . SER A 0 336 . -91.868  -6.552  46.420  1.00 30.83 336 A 1 
ATOM 2564 C C   . SER A 0 336 . -93.315  -6.618  45.907  1.00 30.83 336 A 1 
ATOM 2565 C CB  . SER A 0 336 . -91.720  -7.006  47.879  1.00 30.83 336 A 1 
ATOM 2566 O O   . SER A 0 336 . -94.231  -5.954  46.395  1.00 30.83 336 A 1 
ATOM 2567 O OG  . SER A 0 336 . -92.435  -6.197  48.792  1.00 30.83 336 A 1 
ATOM 2568 N N   . SER A 0 337 . -93.536  -7.435  44.877  1.00 33.20 337 A 1 
ATOM 2569 C CA  . SER A 0 337 . -94.746  -7.417  44.048  1.00 33.20 337 A 1 
ATOM 2570 C C   . SER A 0 337 . -95.933  -8.196  44.646  1.00 33.20 337 A 1 
ATOM 2571 C CB  . SER A 0 337 . -94.372  -7.870  42.632  1.00 33.20 337 A 1 
ATOM 2572 O O   . SER A 0 337 . -96.438  -9.153  44.047  1.00 33.20 337 A 1 
ATOM 2573 O OG  . SER A 0 337 . -93.840  -9.181  42.667  1.00 33.20 337 A 1 
ATOM 2574 N N   . TYR A 0 338 . -96.413  -7.785  45.823  1.00 28.99 338 A 1 
ATOM 2575 C CA  . TYR A 0 338 . -97.582  -8.363  46.506  1.00 28.99 338 A 1 
ATOM 2576 C C   . TYR A 0 338 . -98.926  -7.995  45.837  1.00 28.99 338 A 1 
ATOM 2577 C CB  . TYR A 0 338 . -97.536  -8.032  48.009  1.00 28.99 338 A 1 
ATOM 2578 O O   . TYR A 0 338 . -99.769  -7.309  46.408  1.00 28.99 338 A 1 
ATOM 2579 C CG  . TYR A 0 338 . -96.593  -8.924  48.792  1.00 28.99 338 A 1 
ATOM 2580 C CD1 . TYR A 0 338 . -97.025  -10.204 49.196  1.00 28.99 338 A 1 
ATOM 2581 C CD2 . TYR A 0 338 . -95.296  -8.482  49.119  1.00 28.99 338 A 1 
ATOM 2582 C CE1 . TYR A 0 338 . -96.160  -11.044 49.923  1.00 28.99 338 A 1 
ATOM 2583 C CE2 . TYR A 0 338 . -94.432  -9.318  49.854  1.00 28.99 338 A 1 
ATOM 2584 O OH  . TYR A 0 338 . -94.041  -11.418 50.963  1.00 28.99 338 A 1 
ATOM 2585 C CZ  . TYR A 0 338 . -94.863  -10.601 50.256  1.00 28.99 338 A 1 
ATOM 2586 N N   . GLY A 0 339 . -99.145  -8.491  44.613  1.00 33.56 339 A 1 
ATOM 2587 C CA  . GLY A 0 339 . -100.413 -8.351  43.874  1.00 33.56 339 A 1 
ATOM 2588 C C   . GLY A 0 339 . -100.860 -9.586  43.075  1.00 33.56 339 A 1 
ATOM 2589 O O   . GLY A 0 339 . -102.002 -9.653  42.628  1.00 33.56 339 A 1 
ATOM 2590 N N   . ALA A 0 340 . -100.000 -10.595 42.905  1.00 28.79 340 A 1 
ATOM 2591 C CA  . ALA A 0 340 . -100.179 -11.659 41.909  1.00 28.79 340 A 1 
ATOM 2592 C C   . ALA A 0 340 . -100.928 -12.927 42.395  1.00 28.79 340 A 1 
ATOM 2593 C CB  . ALA A 0 340 . -98.808  -11.949 41.282  1.00 28.79 340 A 1 
ATOM 2594 O O   . ALA A 0 340 . -100.551 -14.039 42.028  1.00 28.79 340 A 1 
ATOM 2595 N N   . LYS A 0 341 . -101.986 -12.793 43.214  1.00 30.64 341 A 1 
ATOM 2596 C CA  . LYS A 0 341 . -102.905 -13.907 43.572  1.00 30.64 341 A 1 
ATOM 2597 C C   . LYS A 0 341 . -104.382 -13.487 43.627  1.00 30.64 341 A 1 
ATOM 2598 C CB  . LYS A 0 341 . -102.453 -14.667 44.842  1.00 30.64 341 A 1 
ATOM 2599 O O   . LYS A 0 341 . -105.090 -13.780 44.587  1.00 30.64 341 A 1 
ATOM 2600 C CG  . LYS A 0 341 . -101.196 -15.517 44.599  1.00 30.64 341 A 1 
ATOM 2601 C CD  . LYS A 0 341 . -100.937 -16.531 45.718  1.00 30.64 341 A 1 
ATOM 2602 C CE  . LYS A 0 341 . -99.677  -17.329 45.362  1.00 30.64 341 A 1 
ATOM 2603 N NZ  . LYS A 0 341 . -99.286  -18.262 46.447  1.00 30.64 341 A 1 
ATOM 2604 N N   . ALA A 0 342 . -104.854 -12.818 42.576  1.00 27.60 342 A 1 
ATOM 2605 C CA  . ALA A 0 342 . -106.276 -12.560 42.357  1.00 27.60 342 A 1 
ATOM 2606 C C   . ALA A 0 342 . -106.827 -13.449 41.225  1.00 27.60 342 A 1 
ATOM 2607 C CB  . ALA A 0 342 . -106.475 -11.063 42.088  1.00 27.60 342 A 1 
ATOM 2608 O O   . ALA A 0 342 . -106.308 -13.424 40.112  1.00 27.60 342 A 1 
ATOM 2609 N N   . SER A 0 343 . -107.930 -14.155 41.508  1.00 33.18 343 A 1 
ATOM 2610 C CA  . SER A 0 343 . -108.697 -15.059 40.620  1.00 33.18 343 A 1 
ATOM 2611 C C   . SER A 0 343 . -108.065 -16.414 40.232  1.00 33.18 343 A 1 
ATOM 2612 C CB  . SER A 0 343 . -109.254 -14.311 39.398  1.00 33.18 343 A 1 
ATOM 2613 O O   . SER A 0 343 . -106.851 -16.559 40.175  1.00 33.18 343 A 1 
ATOM 2614 O OG  . SER A 0 343 . -108.271 -14.086 38.415  1.00 33.18 343 A 1 
ATOM 2615 N N   . ALA A 0 344 . -108.961 -17.394 40.017  1.00 32.87 344 A 1 
ATOM 2616 C CA  . ALA A 0 344 . -108.850 -18.653 39.258  1.00 32.87 344 A 1 
ATOM 2617 C C   . ALA A 0 344 . -107.447 -19.299 39.102  1.00 32.87 344 A 1 
ATOM 2618 C CB  . ALA A 0 344 . -109.491 -18.384 37.891  1.00 32.87 344 A 1 
ATOM 2619 O O   . ALA A 0 344 . -106.584 -18.797 38.396  1.00 32.87 344 A 1 
ATOM 2620 N N   . GLN A 0 345 . -107.161 -20.501 39.609  1.00 32.76 345 A 1 
ATOM 2621 C CA  . GLN A 0 345 . -108.054 -21.589 40.036  1.00 32.76 345 A 1 
ATOM 2622 C C   . GLN A 0 345 . -109.062 -22.073 38.970  1.00 32.76 345 A 1 
ATOM 2623 C CB  . GLN A 0 345 . -108.630 -21.365 41.453  1.00 32.76 345 A 1 
ATOM 2624 O O   . GLN A 0 345 . -110.098 -22.627 39.318  1.00 32.76 345 A 1 
ATOM 2625 C CG  . GLN A 0 345 . -108.599 -22.674 42.266  1.00 32.76 345 A 1 
ATOM 2626 C CD  . GLN A 0 345 . -109.156 -22.549 43.683  1.00 32.76 345 A 1 
ATOM 2627 N NE2 . GLN A 0 345 . -108.925 -23.525 44.535  1.00 32.76 345 A 1 
ATOM 2628 O OE1 . GLN A 0 345 . -109.802 -21.591 44.065  1.00 32.76 345 A 1 
ATOM 2629 N N   . ASP A 0 346 . -108.733 -21.914 37.682  1.00 30.22 346 A 1 
ATOM 2630 C CA  . ASP A 0 346 . -109.467 -22.549 36.573  1.00 30.22 346 A 1 
ATOM 2631 C C   . ASP A 0 346 . -108.531 -23.079 35.470  1.00 30.22 346 A 1 
ATOM 2632 C CB  . ASP A 0 346 . -110.588 -21.642 36.032  1.00 30.22 346 A 1 
ATOM 2633 O O   . ASP A 0 346 . -108.610 -22.703 34.304  1.00 30.22 346 A 1 
ATOM 2634 C CG  . ASP A 0 346 . -111.610 -22.421 35.183  1.00 30.22 346 A 1 
ATOM 2635 O OD1 . ASP A 0 346 . -111.615 -23.675 35.263  1.00 30.22 346 A 1 
ATOM 2636 O OD2 . ASP A 0 346 . -112.420 -21.750 34.505  1.00 30.22 346 A 1 
ATOM 2637 N N   . TRP A 0 347 . -107.612 -23.979 35.843  1.00 29.54 347 A 1 
ATOM 2638 C CA  . TRP A 0 347 . -107.147 -24.986 34.883  1.00 29.54 347 A 1 
ATOM 2639 C C   . TRP A 0 347 . -106.759 -26.300 35.564  1.00 29.54 347 A 1 
ATOM 2640 C CB  . TRP A 0 347 . -106.059 -24.448 33.926  1.00 29.54 347 A 1 
ATOM 2641 O O   . TRP A 0 347 . -105.593 -26.583 35.841  1.00 29.54 347 A 1 
ATOM 2642 C CG  . TRP A 0 347 . -106.094 -24.975 32.512  1.00 29.54 347 A 1 
ATOM 2643 C CD1 . TRP A 0 347 . -107.126 -25.620 31.909  1.00 29.54 347 A 1 
ATOM 2644 C CD2 . TRP A 0 347 . -105.104 -24.769 31.452  1.00 29.54 347 A 1 
ATOM 2645 C CE2 . TRP A 0 347 . -105.615 -25.314 30.234  1.00 29.54 347 A 1 
ATOM 2646 C CE3 . TRP A 0 347 . -103.846 -24.132 31.381  1.00 29.54 347 A 1 
ATOM 2647 N NE1 . TRP A 0 347 . -106.835 -25.846 30.581  1.00 29.54 347 A 1 
ATOM 2648 C CH2 . TRP A 0 347 . -103.680 -24.582 28.982  1.00 29.54 347 A 1 
ATOM 2649 C CZ2 . TRP A 0 347 . -104.928 -25.227 29.015  1.00 29.54 347 A 1 
ATOM 2650 C CZ3 . TRP A 0 347 . -103.142 -24.040 30.163  1.00 29.54 347 A 1 
ATOM 2651 N N   . GLN A 0 348 . -107.754 -27.158 35.808  1.00 30.30 348 A 1 
ATOM 2652 C CA  . GLN A 0 348 . -107.531 -28.540 36.246  1.00 30.30 348 A 1 
ATOM 2653 C C   . GLN A 0 348 . -107.112 -29.424 35.051  1.00 30.30 348 A 1 
ATOM 2654 C CB  . GLN A 0 348 . -108.742 -29.022 37.065  1.00 30.30 348 A 1 
ATOM 2655 O O   . GLN A 0 348 . -107.774 -30.393 34.691  1.00 30.30 348 A 1 
ATOM 2656 C CG  . GLN A 0 348 . -108.414 -30.282 37.888  1.00 30.30 348 A 1 
ATOM 2657 C CD  . GLN A 0 348 . -109.331 -30.487 39.094  1.00 30.30 348 A 1 
ATOM 2658 N NE2 . GLN A 0 348 . -109.066 -31.478 39.917  1.00 30.30 348 A 1 
ATOM 2659 O OE1 . GLN A 0 348 . -110.280 -29.771 39.351  1.00 30.30 348 A 1 
ATOM 2660 N N   . GLY A 0 349 . -106.005 -29.035 34.409  1.00 32.32 349 A 1 
ATOM 2661 C CA  . GLY A 0 349 . -105.495 -29.561 33.139  1.00 32.32 349 A 1 
ATOM 2662 C C   . GLY A 0 349 . -104.063 -30.096 33.223  1.00 32.32 349 A 1 
ATOM 2663 O O   . GLY A 0 349 . -103.300 -29.944 32.275  1.00 32.32 349 A 1 
ATOM 2664 N N   . ALA A 0 350 . -103.679 -30.701 34.352  1.00 34.24 350 A 1 
ATOM 2665 C CA  . ALA A 0 350 . -102.328 -31.211 34.627  1.00 34.24 350 A 1 
ATOM 2666 C C   . ALA A 0 350 . -101.956 -32.489 33.828  1.00 34.24 350 A 1 
ATOM 2667 C CB  . ALA A 0 350 . -102.175 -31.369 36.148  1.00 34.24 350 A 1 
ATOM 2668 O O   . ALA A 0 350 . -101.567 -33.511 34.392  1.00 34.24 350 A 1 
ATOM 2669 N N   . GLY A 0 351 . -102.078 -32.438 32.499  1.00 33.81 351 A 1 
ATOM 2670 C CA  . GLY A 0 351 . -101.595 -33.460 31.571  1.00 33.81 351 A 1 
ATOM 2671 C C   . GLY A 0 351 . -100.224 -33.080 31.012  1.00 33.81 351 A 1 
ATOM 2672 O O   . GLY A 0 351 . -100.130 -32.205 30.156  1.00 33.81 351 A 1 
ATOM 2673 N N   . TYR A 0 352 . -99.160  -33.740 31.476  1.00 32.48 352 A 1 
ATOM 2674 C CA  . TYR A 0 352 . -97.782  -33.473 31.043  1.00 32.48 352 A 1 
ATOM 2675 C C   . TYR A 0 352 . -97.564  -33.812 29.552  1.00 32.48 352 A 1 
ATOM 2676 C CB  . TYR A 0 352 . -96.796  -34.241 31.945  1.00 32.48 352 A 1 
ATOM 2677 O O   . TYR A 0 352 . -97.249  -34.948 29.197  1.00 32.48 352 A 1 
ATOM 2678 C CG  . TYR A 0 352 . -96.423  -33.551 33.247  1.00 32.48 352 A 1 
ATOM 2679 C CD1 . TYR A 0 352 . -95.143  -32.973 33.385  1.00 32.48 352 A 1 
ATOM 2680 C CD2 . TYR A 0 352 . -97.325  -33.512 34.329  1.00 32.48 352 A 1 
ATOM 2681 C CE1 . TYR A 0 352 . -94.760  -32.366 34.597  1.00 32.48 352 A 1 
ATOM 2682 C CE2 . TYR A 0 352 . -96.946  -32.904 35.543  1.00 32.48 352 A 1 
ATOM 2683 O OH  . TYR A 0 352 . -95.304  -31.762 36.859  1.00 32.48 352 A 1 
ATOM 2684 C CZ  . TYR A 0 352 . -95.664  -32.335 35.681  1.00 32.48 352 A 1 
ATOM 2685 N N   . GLY A 0 353 . -97.696  -32.810 28.677  1.00 34.74 353 A 1 
ATOM 2686 C CA  . GLY A 0 353 . -97.279  -32.852 27.272  1.00 34.74 353 A 1 
ATOM 2687 C C   . GLY A 0 353 . -95.907  -32.197 27.088  1.00 34.74 353 A 1 
ATOM 2688 O O   . GLY A 0 353 . -95.710  -31.042 27.460  1.00 34.74 353 A 1 
ATOM 2689 N N   . ALA A 0 354 . -94.931  -32.928 26.547  1.00 33.87 354 A 1 
ATOM 2690 C CA  . ALA A 0 354 . -93.537  -32.488 26.558  1.00 33.87 354 A 1 
ATOM 2691 C C   . ALA A 0 354 . -93.215  -31.383 25.531  1.00 33.87 354 A 1 
ATOM 2692 C CB  . ALA A 0 354 . -92.630  -33.711 26.371  1.00 33.87 354 A 1 
ATOM 2693 O O   . ALA A 0 354 . -93.277  -31.608 24.325  1.00 33.87 354 A 1 
ATOM 2694 N N   . LYS A 0 355 . -92.764  -30.229 26.045  1.00 33.85 355 A 1 
ATOM 2695 C CA  . LYS A 0 355 . -91.625  -29.418 25.558  1.00 33.85 355 A 1 
ATOM 2696 C C   . LYS A 0 355 . -91.234  -29.622 24.076  1.00 33.85 355 A 1 
ATOM 2697 C CB  . LYS A 0 355 . -90.445  -29.682 26.525  1.00 33.85 355 A 1 
ATOM 2698 O O   . LYS A 0 355 . -90.176  -30.174 23.778  1.00 33.85 355 A 1 
ATOM 2699 C CG  . LYS A 0 355 . -89.277  -28.685 26.399  1.00 33.85 355 A 1 
ATOM 2700 C CD  . LYS A 0 355 . -88.139  -29.046 27.369  1.00 33.85 355 A 1 
ATOM 2701 C CE  . LYS A 0 355 . -86.978  -28.053 27.217  1.00 33.85 355 A 1 
ATOM 2702 N NZ  . LYS A 0 355 . -85.860  -28.345 28.152  1.00 33.85 355 A 1 
ATOM 2703 N N   . ALA A 0 356 . -92.046  -29.112 23.150  1.00 35.53 356 A 1 
ATOM 2704 C CA  . ALA A 0 356 . -91.651  -28.969 21.748  1.00 35.53 356 A 1 
ATOM 2705 C C   . ALA A 0 356 . -90.716  -27.755 21.603  1.00 35.53 356 A 1 
ATOM 2706 C CB  . ALA A 0 356 . -92.906  -28.865 20.874  1.00 35.53 356 A 1 
ATOM 2707 O O   . ALA A 0 356 . -91.162  -26.609 21.619  1.00 35.53 356 A 1 
ATOM 2708 N N   . GLY A 0 357 . -89.409  -28.008 21.521  1.00 30.78 357 A 1 
ATOM 2709 C CA  . GLY A 0 357 . -88.394  -26.962 21.419  1.00 30.78 357 A 1 
ATOM 2710 C C   . GLY A 0 357 . -88.341  -26.317 20.036  1.00 30.78 357 A 1 
ATOM 2711 O O   . GLY A 0 357 . -87.581  -26.767 19.185  1.00 30.78 357 A 1 
ATOM 2712 N N   . TYR A 0 358 . -89.087  -25.230 19.849  1.00 33.83 358 A 1 
ATOM 2713 C CA  . TYR A 0 358 . -88.735  -24.186 18.885  1.00 33.83 358 A 1 
ATOM 2714 C C   . TYR A 0 358 . -87.936  -23.123 19.663  1.00 33.83 358 A 1 
ATOM 2715 C CB  . TYR A 0 358 . -89.997  -23.620 18.217  1.00 33.83 358 A 1 
ATOM 2716 O O   . TYR A 0 358 . -88.375  -22.692 20.724  1.00 33.83 358 A 1 
ATOM 2717 C CG  . TYR A 0 358 . -90.815  -24.650 17.453  1.00 33.83 358 A 1 
ATOM 2718 C CD1 . TYR A 0 358 . -90.574  -24.874 16.082  1.00 33.83 358 A 1 
ATOM 2719 C CD2 . TYR A 0 358 . -91.814  -25.390 18.118  1.00 33.83 358 A 1 
ATOM 2720 C CE1 . TYR A 0 358 . -91.330  -25.833 15.379  1.00 33.83 358 A 1 
ATOM 2721 C CE2 . TYR A 0 358 . -92.572  -26.350 17.419  1.00 33.83 358 A 1 
ATOM 2722 O OH  . TYR A 0 358 . -93.061  -27.494 15.365  1.00 33.83 358 A 1 
ATOM 2723 C CZ  . TYR A 0 358 . -92.330  -26.571 16.045  1.00 33.83 358 A 1 
ATOM 2724 N N   . GLY A 0 359 . -86.739  -22.703 19.259  1.00 32.48 359 A 1 
ATOM 2725 C CA  . GLY A 0 359 . -86.138  -22.803 17.923  1.00 32.48 359 A 1 
ATOM 2726 C C   . GLY A 0 359 . -85.931  -21.433 17.269  1.00 32.48 359 A 1 
ATOM 2727 O O   . GLY A 0 359 . -85.646  -21.374 16.080  1.00 32.48 359 A 1 
ATOM 2728 N N   . ALA A 0 360 . -86.096  -20.347 18.031  1.00 36.43 360 A 1 
ATOM 2729 C CA  . ALA A 0 360 . -85.785  -18.986 17.619  1.00 36.43 360 A 1 
ATOM 2730 C C   . ALA A 0 360 . -84.388  -18.598 18.126  1.00 36.43 360 A 1 
ATOM 2731 C CB  . ALA A 0 360 . -86.884  -18.053 18.144  1.00 36.43 360 A 1 
ATOM 2732 O O   . ALA A 0 360 . -84.179  -18.414 19.324  1.00 36.43 360 A 1 
ATOM 2733 N N   . SER A 0 361 . -83.431  -18.502 17.206  1.00 35.87 361 A 1 
ATOM 2734 C CA  . SER A 0 361 . -82.133  -17.862 17.428  1.00 35.87 361 A 1 
ATOM 2735 C C   . SER A 0 361 . -82.034  -16.662 16.489  1.00 35.87 361 A 1 
ATOM 2736 C CB  . SER A 0 361 . -80.979  -18.861 17.253  1.00 35.87 361 A 1 
ATOM 2737 O O   . SER A 0 361 . -81.449  -16.755 15.406  1.00 35.87 361 A 1 
ATOM 2738 O OG  . SER A 0 361 . -80.957  -19.393 15.943  1.00 35.87 361 A 1 
ATOM 2739 N N   . ASP A 0 362 . -82.670  -15.559 16.876  1.00 39.13 362 A 1 
ATOM 2740 C CA  . ASP A 0 362 . -82.656  -14.312 16.114  1.00 39.13 362 A 1 
ATOM 2741 C C   . ASP A 0 362 . -81.246  -13.706 16.120  1.00 39.13 362 A 1 
ATOM 2742 C CB  . ASP A 0 362 . -83.717  -13.347 16.664  1.00 39.13 362 A 1 
ATOM 2743 O O   . ASP A 0 362 . -80.823  -13.044 17.066  1.00 39.13 362 A 1 
ATOM 2744 C CG  . ASP A 0 362 . -85.126  -13.859 16.360  1.00 39.13 362 A 1 
ATOM 2745 O OD1 . ASP A 0 362 . -85.450  -13.954 15.154  1.00 39.13 362 A 1 
ATOM 2746 O OD2 . ASP A 0 362 . -85.845  -14.202 17.324  1.00 39.13 362 A 1 
ATOM 2747 N N   . SER A 0 363 . -80.491  -13.967 15.052  1.00 37.00 363 A 1 
ATOM 2748 C CA  . SER A 0 363 . -79.170  -13.378 14.838  1.00 37.00 363 A 1 
ATOM 2749 C C   . SER A 0 363 . -79.312  -12.022 14.148  1.00 37.00 363 A 1 
ATOM 2750 C CB  . SER A 0 363 . -78.274  -14.329 14.047  1.00 37.00 363 A 1 
ATOM 2751 O O   . SER A 0 363 . -79.940  -11.909 13.095  1.00 37.00 363 A 1 
ATOM 2752 O OG  . SER A 0 363 . -76.947  -13.838 14.026  1.00 37.00 363 A 1 
ATOM 2753 N N   . TYR A 0 364 . -78.711  -10.991 14.740  1.00 38.68 364 A 1 
ATOM 2754 C CA  . TYR A 0 364 . -78.920  -9.586  14.390  1.00 38.68 364 A 1 
ATOM 2755 C C   . TYR A 0 364 . -78.555  -9.247  12.935  1.00 38.68 364 A 1 
ATOM 2756 C CB  . TYR A 0 364 . -78.135  -8.710  15.377  1.00 38.68 364 A 1 
ATOM 2757 O O   . TYR A 0 364 . -77.385  -9.114  12.576  1.00 38.68 364 A 1 
ATOM 2758 C CG  . TYR A 0 364 . -78.593  -8.868  16.814  1.00 38.68 364 A 1 
ATOM 2759 C CD1 . TYR A 0 364 . -79.619  -8.043  17.315  1.00 38.68 364 A 1 
ATOM 2760 C CD2 . TYR A 0 364 . -78.021  -9.859  17.639  1.00 38.68 364 A 1 
ATOM 2761 C CE1 . TYR A 0 364 . -80.079  -8.214  18.635  1.00 38.68 364 A 1 
ATOM 2762 C CE2 . TYR A 0 364 . -78.491  -10.042 18.953  1.00 38.68 364 A 1 
ATOM 2763 O OH  . TYR A 0 364 . -79.979  -9.380  20.721  1.00 38.68 364 A 1 
ATOM 2764 C CZ  . TYR A 0 364 . -79.523  -9.218  19.452  1.00 38.68 364 A 1 
ATOM 2765 N N   . GLY A 0 365 . -79.576  -9.033  12.102  1.00 34.24 365 A 1 
ATOM 2766 C CA  . GLY A 0 365 . -79.442  -8.572  10.718  1.00 34.24 365 A 1 
ATOM 2767 C C   . GLY A 0 365 . -79.068  -7.090  10.606  1.00 34.24 365 A 1 
ATOM 2768 O O   . GLY A 0 365 . -79.875  -6.283  10.146  1.00 34.24 365 A 1 
ATOM 2769 N N   . VAL A 0 366 . -77.850  -6.717  11.011  1.00 38.09 366 A 1 
ATOM 2770 C CA  . VAL A 0 366 . -77.323  -5.354  10.823  1.00 38.09 366 A 1 
ATOM 2771 C C   . VAL A 0 366 . -77.063  -5.107  9.333   1.00 38.09 366 A 1 
ATOM 2772 C CB  . VAL A 0 366 . -76.067  -5.096  11.680  1.00 38.09 366 A 1 
ATOM 2773 O O   . VAL A 0 366 . -76.135  -5.655  8.738   1.00 38.09 366 A 1 
ATOM 2774 C CG1 . VAL A 0 366 . -75.501  -3.687  11.443  1.00 38.09 366 A 1 
ATOM 2775 C CG2 . VAL A 0 366 . -76.402  -5.213  13.173  1.00 38.09 366 A 1 
ATOM 2776 N N   . ALA A 0 367 . -77.900  -4.271  8.716   1.00 38.93 367 A 1 
ATOM 2777 C CA  . ALA A 0 367 . -77.922  -4.036  7.273   1.00 38.93 367 A 1 
ATOM 2778 C C   . ALA A 0 367 . -76.779  -3.123  6.775   1.00 38.93 367 A 1 
ATOM 2779 C CB  . ALA A 0 367 . -79.321  -3.523  6.901   1.00 38.93 367 A 1 
ATOM 2780 O O   . ALA A 0 367 . -77.008  -1.987  6.352   1.00 38.93 367 A 1 
ATOM 2781 N N   . SER A 0 368 . -75.540  -3.624  6.786   1.00 39.41 368 A 1 
ATOM 2782 C CA  . SER A 0 368 . -74.404  -2.940  6.155   1.00 39.41 368 A 1 
ATOM 2783 C C   . SER A 0 368 . -74.466  -3.044  4.625   1.00 39.41 368 A 1 
ATOM 2784 C CB  . SER A 0 368 . -73.074  -3.478  6.683   1.00 39.41 368 A 1 
ATOM 2785 O O   . SER A 0 368 . -74.542  -4.136  4.060   1.00 39.41 368 A 1 
ATOM 2786 O OG  . SER A 0 368 . -72.041  -2.643  6.200   1.00 39.41 368 A 1 
ATOM 2787 N N   . LYS A 0 369 . -74.425  -1.901  3.925   1.00 36.83 369 A 1 
ATOM 2788 C CA  . LYS A 0 369 . -74.505  -1.816  2.453   1.00 36.83 369 A 1 
ATOM 2789 C C   . LYS A 0 369 . -73.153  -2.104  1.775   1.00 36.83 369 A 1 
ATOM 2790 C CB  . LYS A 0 369 . -75.104  -0.466  2.016   1.00 36.83 369 A 1 
ATOM 2791 O O   . LYS A 0 369 . -72.601  -1.249  1.087   1.00 36.83 369 A 1 
ATOM 2792 C CG  . LYS A 0 369 . -76.603  -0.329  2.322   1.00 36.83 369 A 1 
ATOM 2793 C CD  . LYS A 0 369 . -77.107  1.021   1.794   1.00 36.83 369 A 1 
ATOM 2794 C CE  . LYS A 0 369 . -78.614  1.170   2.021   1.00 36.83 369 A 1 
ATOM 2795 N NZ  . LYS A 0 369 . -79.089  2.512   1.601   1.00 36.83 369 A 1 
ATOM 2796 N N   . GLY A 0 370 . -72.633  -3.319  1.942   1.00 37.23 370 A 1 
ATOM 2797 C CA  . GLY A 0 370 . -71.412  -3.799  1.279   1.00 37.23 370 A 1 
ATOM 2798 C C   . GLY A 0 370 . -71.645  -4.224  -0.176  1.00 37.23 370 A 1 
ATOM 2799 O O   . GLY A 0 370 . -71.715  -5.414  -0.469  1.00 37.23 370 A 1 
ATOM 2800 N N   . GLY A 0 371 . -71.798  -3.264  -1.092  1.00 33.54 371 A 1 
ATOM 2801 C CA  . GLY A 0 371 . -72.103  -3.530  -2.503  1.00 33.54 371 A 1 
ATOM 2802 C C   . GLY A 0 371 . -70.925  -3.354  -3.464  1.00 33.54 371 A 1 
ATOM 2803 O O   . GLY A 0 371 . -70.843  -2.312  -4.103  1.00 33.54 371 A 1 
ATOM 2804 N N   . GLN A 0 372 . -70.074  -4.377  -3.626  1.00 35.09 372 A 1 
ATOM 2805 C CA  . GLN A 0 372 . -69.381  -4.641  -4.901  1.00 35.09 372 A 1 
ATOM 2806 C C   . GLN A 0 372 . -68.843  -6.083  -4.952  1.00 35.09 372 A 1 
ATOM 2807 C CB  . GLN A 0 372 . -68.249  -3.619  -5.176  1.00 35.09 372 A 1 
ATOM 2808 O O   . GLN A 0 372 . -67.910  -6.434  -4.234  1.00 35.09 372 A 1 
ATOM 2809 C CG  . GLN A 0 372 . -68.145  -3.274  -6.671  1.00 35.09 372 A 1 
ATOM 2810 C CD  . GLN A 0 372 . -69.307  -2.409  -7.166  1.00 35.09 372 A 1 
ATOM 2811 N NE2 . GLN A 0 372 . -69.100  -1.131  -7.400  1.00 35.09 372 A 1 
ATOM 2812 O OE1 . GLN A 0 372 . -70.420  -2.865  -7.372  1.00 35.09 372 A 1 
ATOM 2813 N N   . GLY A 0 373 . -69.442  -6.936  -5.786  1.00 37.28 373 A 1 
ATOM 2814 C CA  . GLY A 0 373 . -69.053  -8.343  -5.910  1.00 37.28 373 A 1 
ATOM 2815 C C   . GLY A 0 373 . -68.158  -8.601  -7.121  1.00 37.28 373 A 1 
ATOM 2816 O O   . GLY A 0 373 . -68.587  -8.381  -8.251  1.00 37.28 373 A 1 
ATOM 2817 N N   . TYR A 0 374 . -66.962  -9.149  -6.895  1.00 35.85 374 A 1 
ATOM 2818 C CA  . TYR A 0 374 . -66.130  -9.751  -7.941  1.00 35.85 374 A 1 
ATOM 2819 C C   . TYR A 0 374 . -66.131  -11.273 -7.777  1.00 35.85 374 A 1 
ATOM 2820 C CB  . TYR A 0 374 . -64.724  -9.141  -7.940  1.00 35.85 374 A 1 
ATOM 2821 O O   . TYR A 0 374 . -66.000  -11.790 -6.670  1.00 35.85 374 A 1 
ATOM 2822 C CG  . TYR A 0 374 . -64.720  -7.702  -8.420  1.00 35.85 374 A 1 
ATOM 2823 C CD1 . TYR A 0 374 . -64.740  -7.425  -9.802  1.00 35.85 374 A 1 
ATOM 2824 C CD2 . TYR A 0 374 . -64.742  -6.644  -7.490  1.00 35.85 374 A 1 
ATOM 2825 C CE1 . TYR A 0 374 . -64.784  -6.092  -10.253 1.00 35.85 374 A 1 
ATOM 2826 C CE2 . TYR A 0 374 . -64.776  -5.309  -7.938  1.00 35.85 374 A 1 
ATOM 2827 O OH  . TYR A 0 374 . -64.831  -3.749  -9.766  1.00 35.85 374 A 1 
ATOM 2828 C CZ  . TYR A 0 374 . -64.799  -5.033  -9.323  1.00 35.85 374 A 1 
ATOM 2829 N N   . SER A 0 375 . -66.348  -11.997 -8.875  1.00 38.48 375 A 1 
ATOM 2830 C CA  . SER A 0 375 . -66.681  -13.427 -8.839  1.00 38.48 375 A 1 
ATOM 2831 C C   . SER A 0 375 . -65.546  -14.318 -9.343  1.00 38.48 375 A 1 
ATOM 2832 C CB  . SER A 0 375 . -67.986  -13.689 -9.607  1.00 38.48 375 A 1 
ATOM 2833 O O   . SER A 0 375 . -65.047  -14.105 -10.445 1.00 38.48 375 A 1 
ATOM 2834 O OG  . SER A 0 375 . -67.893  -13.416 -10.994 1.00 38.48 375 A 1 
ATOM 2835 N N   . GLY A 0 376 . -65.207  -15.370 -8.584  1.00 35.86 376 A 1 
ATOM 2836 C CA  . GLY A 0 376 . -64.523  -16.542 -9.141  1.00 35.86 376 A 1 
ATOM 2837 C C   . GLY A 0 376 . -63.515  -17.268 -8.245  1.00 35.86 376 A 1 
ATOM 2838 O O   . GLY A 0 376 . -62.349  -16.903 -8.217  1.00 35.86 376 A 1 
ATOM 2839 N N   . SER A 0 377 . -63.927  -18.397 -7.656  1.00 37.59 377 A 1 
ATOM 2840 C CA  . SER A 0 377 . -63.229  -19.694 -7.790  1.00 37.59 377 A 1 
ATOM 2841 C C   . SER A 0 377 . -64.146  -20.845 -7.321  1.00 37.59 377 A 1 
ATOM 2842 C CB  . SER A 0 377 . -61.879  -19.738 -7.062  1.00 37.59 377 A 1 
ATOM 2843 O O   . SER A 0 377 . -65.265  -20.585 -6.877  1.00 37.59 377 A 1 
ATOM 2844 O OG  . SER A 0 377 . -61.142  -20.823 -7.600  1.00 37.59 377 A 1 
ATOM 2845 N N   . LYS A 0 378 . -63.739  -22.116 -7.481  1.00 36.95 378 A 1 
ATOM 2846 C CA  . LYS A 0 378 . -64.590  -23.311 -7.261  1.00 36.95 378 A 1 
ATOM 2847 C C   . LYS A 0 378 . -63.873  -24.463 -6.538  1.00 36.95 378 A 1 
ATOM 2848 C CB  . LYS A 0 378 . -65.081  -23.866 -8.613  1.00 36.95 378 A 1 
ATOM 2849 O O   . LYS A 0 378 . -62.808  -24.876 -6.986  1.00 36.95 378 A 1 
ATOM 2850 C CG  . LYS A 0 378 . -65.988  -22.940 -9.437  1.00 36.95 378 A 1 
ATOM 2851 C CD  . LYS A 0 378 . -66.312  -23.617 -10.778 1.00 36.95 378 A 1 
ATOM 2852 C CE  . LYS A 0 378 . -67.187  -22.715 -11.652 1.00 36.95 378 A 1 
ATOM 2853 N NZ  . LYS A 0 378 . -67.379  -23.293 -13.006 1.00 36.95 378 A 1 
ATOM 2854 N N   . HIS A 0 379 . -64.540  -25.049 -5.537  1.00 35.41 379 A 1 
ATOM 2855 C CA  . HIS A 0 379 . -64.394  -26.412 -4.969  1.00 35.41 379 A 1 
ATOM 2856 C C   . HIS A 0 379 . -65.693  -26.740 -4.177  1.00 35.41 379 A 1 
ATOM 2857 C CB  . HIS A 0 379 . -63.128  -26.505 -4.089  1.00 35.41 379 A 1 
ATOM 2858 O O   . HIS A 0 379 . -66.496  -25.834 -3.963  1.00 35.41 379 A 1 
ATOM 2859 C CG  . HIS A 0 379 . -62.029  -27.314 -4.742  1.00 35.41 379 A 1 
ATOM 2860 C CD2 . HIS A 0 379 . -61.492  -28.496 -4.305  1.00 35.41 379 A 1 
ATOM 2861 N ND1 . HIS A 0 379 . -61.400  -27.006 -5.924  1.00 35.41 379 A 1 
ATOM 2862 C CE1 . HIS A 0 379 . -60.512  -27.973 -6.199  1.00 35.41 379 A 1 
ATOM 2863 N NE2 . HIS A 0 379 . -60.546  -28.916 -5.248  1.00 35.41 379 A 1 
ATOM 2864 N N   . GLY A 0 380 . -66.043  -27.966 -3.757  1.00 34.55 380 A 1 
ATOM 2865 C CA  . GLY A 0 380 . -65.378  -29.274 -3.878  1.00 34.55 380 A 1 
ATOM 2866 C C   . GLY A 0 380 . -64.806  -29.769 -2.538  1.00 34.55 380 A 1 
ATOM 2867 O O   . GLY A 0 380 . -63.794  -29.244 -2.102  1.00 34.55 380 A 1 
ATOM 2868 N N   . GLY A 0 381 . -65.369  -30.755 -1.832  1.00 35.13 381 A 1 
ATOM 2869 C CA  . GLY A 0 381 . -66.612  -31.530 -1.999  1.00 35.13 381 A 1 
ATOM 2870 C C   . GLY A 0 381 . -66.848  -32.408 -0.743  1.00 35.13 381 A 1 
ATOM 2871 O O   . GLY A 0 381 . -66.226  -32.125 0.269   1.00 35.13 381 A 1 
ATOM 2872 N N   . TYR A 0 382 . -67.691  -33.458 -0.835  1.00 33.86 382 A 1 
ATOM 2873 C CA  . TYR A 0 382 . -67.725  -34.717 -0.019  1.00 33.86 382 A 1 
ATOM 2874 C C   . TYR A 0 382 . -67.622  -34.680 1.544   1.00 33.86 382 A 1 
ATOM 2875 C CB  . TYR A 0 382 . -66.711  -35.732 -0.612  1.00 33.86 382 A 1 
ATOM 2876 O O   . TYR A 0 382 . -66.760  -34.036 2.113   1.00 33.86 382 A 1 
ATOM 2877 C CG  . TYR A 0 382 . -65.517  -35.130 -1.349  1.00 33.86 382 A 1 
ATOM 2878 C CD1 . TYR A 0 382 . -65.504  -35.094 -2.759  1.00 33.86 382 A 1 
ATOM 2879 C CD2 . TYR A 0 382 . -64.479  -34.506 -0.628  1.00 33.86 382 A 1 
ATOM 2880 C CE1 . TYR A 0 382 . -64.483  -34.404 -3.441  1.00 33.86 382 A 1 
ATOM 2881 C CE2 . TYR A 0 382 . -63.457  -33.811 -1.307  1.00 33.86 382 A 1 
ATOM 2882 O OH  . TYR A 0 382 . -62.524  -33.037 -3.388  1.00 33.86 382 A 1 
ATOM 2883 C CZ  . TYR A 0 382 . -63.465  -33.749 -2.716  1.00 33.86 382 A 1 
ATOM 2884 N N   . GLY A 0 383 . -68.382  -35.453 2.346   1.00 33.86 383 A 1 
ATOM 2885 C CA  . GLY A 0 383 . -69.542  -36.322 2.072   1.00 33.86 383 A 1 
ATOM 2886 C C   . GLY A 0 383 . -69.667  -37.581 2.973   1.00 33.86 383 A 1 
ATOM 2887 O O   . GLY A 0 383 . -69.034  -38.586 2.669   1.00 33.86 383 A 1 
ATOM 2888 N N   . GLY A 0 384 . -70.556  -37.578 3.988   1.00 36.50 384 A 1 
ATOM 2889 C CA  . GLY A 0 384 . -71.055  -38.782 4.714   1.00 36.50 384 A 1 
ATOM 2890 C C   . GLY A 0 384 . -70.909  -38.774 6.258   1.00 36.50 384 A 1 
ATOM 2891 O O   . GLY A 0 384 . -70.309  -37.848 6.784   1.00 36.50 384 A 1 
ATOM 2892 N N   . HIS A 0 385 . -71.381  -39.765 7.047   1.00 31.30 385 A 1 
ATOM 2893 C CA  . HIS A 0 385 . -72.657  -40.529 7.023   1.00 31.30 385 A 1 
ATOM 2894 C C   . HIS A 0 385 . -72.835  -41.409 8.308   1.00 31.30 385 A 1 
ATOM 2895 C CB  . HIS A 0 385 . -72.756  -41.460 5.792   1.00 31.30 385 A 1 
ATOM 2896 O O   . HIS A 0 385 . -71.879  -42.061 8.716   1.00 31.30 385 A 1 
ATOM 2897 C CG  . HIS A 0 385 . -74.152  -41.551 5.222   1.00 31.30 385 A 1 
ATOM 2898 C CD2 . HIS A 0 385 . -74.955  -42.660 5.193   1.00 31.30 385 A 1 
ATOM 2899 N ND1 . HIS A 0 385 . -74.845  -40.538 4.593   1.00 31.30 385 A 1 
ATOM 2900 C CE1 . HIS A 0 385 . -76.034  -41.025 4.201   1.00 31.30 385 A 1 
ATOM 2901 N NE2 . HIS A 0 385 . -76.148  -42.314 4.551   1.00 31.30 385 A 1 
ATOM 2902 N N   . GLY A 0 386 . -74.055  -41.529 8.873   1.00 38.60 386 A 1 
ATOM 2903 C CA  . GLY A 0 386 . -74.457  -42.552 9.884   1.00 38.60 386 A 1 
ATOM 2904 C C   . GLY A 0 386 . -74.455  -42.144 11.384  1.00 38.60 386 A 1 
ATOM 2905 O O   . GLY A 0 386 . -73.906  -41.104 11.721  1.00 38.60 386 A 1 
ATOM 2906 N N   . SER A 0 387 . -75.033  -42.906 12.341  1.00 33.95 387 A 1 
ATOM 2907 C CA  . SER A 0 387 . -76.073  -43.970 12.264  1.00 33.95 387 A 1 
ATOM 2908 C C   . SER A 0 387 . -76.614  -44.405 13.661  1.00 33.95 387 A 1 
ATOM 2909 C CB  . SER A 0 387 . -75.507  -45.243 11.619  1.00 33.95 387 A 1 
ATOM 2910 O O   . SER A 0 387 . -75.804  -44.715 14.528  1.00 33.95 387 A 1 
ATOM 2911 O OG  . SER A 0 387 . -76.574  -46.104 11.274  1.00 33.95 387 A 1 
ATOM 2912 N N   . ALA A 0 388 . -77.950  -44.548 13.823  1.00 32.17 388 A 1 
ATOM 2913 C CA  . ALA A 0 388 . -78.702  -45.148 14.969  1.00 32.17 388 A 1 
ATOM 2914 C C   . ALA A 0 388 . -78.493  -44.504 16.381  1.00 32.17 388 A 1 
ATOM 2915 C CB  . ALA A 0 388 . -78.496  -46.666 14.913  1.00 32.17 388 A 1 
ATOM 2916 O O   . ALA A 0 388 . -77.578  -43.713 16.556  1.00 32.17 388 A 1 
ATOM 2917 N N   . TYR A 0 389 . -79.304  -44.679 17.448  1.00 34.95 389 A 1 
ATOM 2918 C CA  . TYR A 0 389 . -80.437  -45.559 17.859  1.00 34.95 389 A 1 
ATOM 2919 C C   . TYR A 0 389 . -81.453  -44.711 18.706  1.00 34.95 389 A 1 
ATOM 2920 C CB  . TYR A 0 389 . -79.868  -46.676 18.768  1.00 34.95 389 A 1 
ATOM 2921 O O   . TYR A 0 389 . -81.181  -43.537 18.930  1.00 34.95 389 A 1 
ATOM 2922 C CG  . TYR A 0 389 . -78.728  -47.518 18.216  1.00 34.95 389 A 1 
ATOM 2923 C CD1 . TYR A 0 389 . -78.982  -48.800 17.685  1.00 34.95 389 A 1 
ATOM 2924 C CD2 . TYR A 0 389 . -77.405  -47.032 18.264  1.00 34.95 389 A 1 
ATOM 2925 C CE1 . TYR A 0 389 . -77.921  -49.574 17.173  1.00 34.95 389 A 1 
ATOM 2926 C CE2 . TYR A 0 389 . -76.345  -47.800 17.749  1.00 34.95 389 A 1 
ATOM 2927 O OH  . TYR A 0 389 . -75.588  -49.815 16.685  1.00 34.95 389 A 1 
ATOM 2928 C CZ  . TYR A 0 389 . -76.603  -49.072 17.197  1.00 34.95 389 A 1 
ATOM 2929 N N   . GLY A 0 390 . -82.601  -45.144 19.271  1.00 32.76 390 A 1 
ATOM 2930 C CA  . GLY A 0 390 . -83.404  -46.386 19.215  1.00 32.76 390 A 1 
ATOM 2931 C C   . GLY A 0 390 . -84.022  -46.802 20.586  1.00 32.76 390 A 1 
ATOM 2932 O O   . GLY A 0 390 . -83.331  -46.714 21.592  1.00 32.76 390 A 1 
ATOM 2933 N N   . SER A 0 391 . -85.258  -47.358 20.602  1.00 32.76 391 A 1 
ATOM 2934 C CA  . SER A 0 391 . -85.953  -48.056 21.739  1.00 32.76 391 A 1 
ATOM 2935 C C   . SER A 0 391 . -86.594  -47.193 22.873  1.00 32.76 391 A 1 
ATOM 2936 C CB  . SER A 0 391 . -84.961  -49.069 22.348  1.00 32.76 391 A 1 
ATOM 2937 O O   . SER A 0 391 . -85.997  -46.199 23.258  1.00 32.76 391 A 1 
ATOM 2938 O OG  . SER A 0 391 . -85.585  -50.142 23.017  1.00 32.76 391 A 1 
ATOM 2939 N N   . ASN A 0 392 . -87.743  -47.501 23.530  1.00 33.35 392 A 1 
ATOM 2940 C CA  . ASN A 0 392 . -88.958  -48.307 23.213  1.00 33.35 392 A 1 
ATOM 2941 C C   . ASN A 0 392 . -90.084  -48.176 24.304  1.00 33.35 392 A 1 
ATOM 2942 C CB  . ASN A 0 392 . -88.599  -49.803 23.122  1.00 33.35 392 A 1 
ATOM 2943 O O   . ASN A 0 392 . -89.802  -48.399 25.478  1.00 33.35 392 A 1 
ATOM 2944 C CG  . ASN A 0 392 . -89.816  -50.700 23.016  1.00 33.35 392 A 1 
ATOM 2945 N ND2 . ASN A 0 392 . -89.973  -51.646 23.910  1.00 33.35 392 A 1 
ATOM 2946 O OD1 . ASN A 0 392 . -90.654  -50.538 22.146  1.00 33.35 392 A 1 
ATOM 2947 N N   . GLY A 0 393 . -91.367  -47.997 23.917  1.00 33.55 393 A 1 
ATOM 2948 C CA  . GLY A 0 393 . -92.586  -48.186 24.766  1.00 33.55 393 A 1 
ATOM 2949 C C   . GLY A 0 393 . -92.799  -47.184 25.934  1.00 33.55 393 A 1 
ATOM 2950 O O   . GLY A 0 393 . -91.977  -46.299 26.112  1.00 33.55 393 A 1 
ATOM 2951 N N   . TYR A 0 394 . -93.842  -47.224 26.791  1.00 33.86 394 A 1 
ATOM 2952 C CA  . TYR A 0 394 . -95.137  -47.952 26.871  1.00 33.86 394 A 1 
ATOM 2953 C C   . TYR A 0 394 . -95.988  -47.395 28.073  1.00 33.86 394 A 1 
ATOM 2954 C CB  . TYR A 0 394 . -94.869  -49.455 27.103  1.00 33.86 394 A 1 
ATOM 2955 O O   . TYR A 0 394 . -95.447  -46.638 28.867  1.00 33.86 394 A 1 
ATOM 2956 C CG  . TYR A 0 394 . -94.046  -49.785 28.342  1.00 33.86 394 A 1 
ATOM 2957 C CD1 . TYR A 0 394 . -92.636  -49.795 28.283  1.00 33.86 394 A 1 
ATOM 2958 C CD2 . TYR A 0 394 . -94.693  -50.063 29.563  1.00 33.86 394 A 1 
ATOM 2959 C CE1 . TYR A 0 394 . -91.877  -50.056 29.438  1.00 33.86 394 A 1 
ATOM 2960 C CE2 . TYR A 0 394 . -93.935  -50.332 30.720  1.00 33.86 394 A 1 
ATOM 2961 O OH  . TYR A 0 394 . -91.803  -50.564 31.785  1.00 33.86 394 A 1 
ATOM 2962 C CZ  . TYR A 0 394 . -92.527  -50.321 30.662  1.00 33.86 394 A 1 
ATOM 2963 N N   . ALA A 0 395 . -97.248  -47.776 28.380  1.00 35.13 395 A 1 
ATOM 2964 C CA  . ALA A 0 395 . -98.505  -47.731 27.596  1.00 35.13 395 A 1 
ATOM 2965 C C   . ALA A 0 395 . -99.788  -47.979 28.473  1.00 35.13 395 A 1 
ATOM 2966 C CB  . ALA A 0 395 . -98.469  -48.797 26.489  1.00 35.13 395 A 1 
ATOM 2967 O O   . ALA A 0 395 . -99.740  -48.803 29.380  1.00 35.13 395 A 1 
ATOM 2968 N N   . LYS A 0 396 . -100.957 -47.420 28.066  1.00 31.49 396 A 1 
ATOM 2969 C CA  . LYS A 0 396 . -102.354 -47.968 28.200  1.00 31.49 396 A 1 
ATOM 2970 C C   . LYS A 0 396 . -103.196 -47.843 29.515  1.00 31.49 396 A 1 
ATOM 2971 C CB  . LYS A 0 396 . -102.296 -49.443 27.737  1.00 31.49 396 A 1 
ATOM 2972 O O   . LYS A 0 396 . -102.950 -48.548 30.484  1.00 31.49 396 A 1 
ATOM 2973 C CG  . LYS A 0 396 . -103.616 -50.061 27.259  1.00 31.49 396 A 1 
ATOM 2974 C CD  . LYS A 0 396 . -103.354 -51.534 26.898  1.00 31.49 396 A 1 
ATOM 2975 C CE  . LYS A 0 396 . -104.543 -52.161 26.165  1.00 31.49 396 A 1 
ATOM 2976 N NZ  . LYS A 0 396 . -104.276 -53.584 25.834  1.00 31.49 396 A 1 
ATOM 2977 N N   . GLY A 0 397 . -104.367 -47.177 29.408  1.00 35.37 397 A 1 
ATOM 2978 C CA  . GLY A 0 397 . -105.634 -47.478 30.143  1.00 35.37 397 A 1 
ATOM 2979 C C   . GLY A 0 397 . -106.008 -46.601 31.365  1.00 35.37 397 A 1 
ATOM 2980 O O   . GLY A 0 397 . -105.136 -45.957 31.925  1.00 35.37 397 A 1 
ATOM 2981 N N   . ALA A 0 398 . -107.268 -46.538 31.845  1.00 33.70 398 A 1 
ATOM 2982 C CA  . ALA A 0 398 . -108.576 -46.899 31.252  1.00 33.70 398 A 1 
ATOM 2983 C C   . ALA A 0 398 . -109.780 -46.263 32.025  1.00 33.70 398 A 1 
ATOM 2984 C CB  . ALA A 0 398 . -108.739 -48.427 31.216  1.00 33.70 398 A 1 
ATOM 2985 O O   . ALA A 0 398 . -109.656 -45.892 33.184  1.00 33.70 398 A 1 
ATOM 2986 N N   . SER A 0 399 . -110.942 -46.171 31.360  1.00 31.45 399 A 1 
ATOM 2987 C CA  . SER A 0 399 . -112.272 -45.632 31.761  1.00 31.45 399 A 1 
ATOM 2988 C C   . SER A 0 399 . -112.836 -45.909 33.175  1.00 31.45 399 A 1 
ATOM 2989 C CB  . SER A 0 399 . -113.278 -46.330 30.833  1.00 31.45 399 A 1 
ATOM 2990 O O   . SER A 0 399 . -112.606 -46.993 33.705  1.00 31.45 399 A 1 
ATOM 2991 O OG  . SER A 0 399 . -113.167 -47.738 30.995  1.00 31.45 399 A 1 
ATOM 2992 N N   . GLY A 0 400 . -113.786 -45.079 33.663  1.00 33.33 400 A 1 
ATOM 2993 C CA  . GLY A 0 400 . -114.690 -45.513 34.752  1.00 33.33 400 A 1 
ATOM 2994 C C   . GLY A 0 400 . -115.814 -44.581 35.264  1.00 33.33 400 A 1 
ATOM 2995 O O   . GLY A 0 400 . -115.650 -43.957 36.302  1.00 33.33 400 A 1 
ATOM 2996 N N   . SER A 0 401 . -117.017 -44.679 34.673  1.00 34.68 401 A 1 
ATOM 2997 C CA  . SER A 0 401 . -118.349 -44.460 35.310  1.00 34.68 401 A 1 
ATOM 2998 C C   . SER A 0 401 . -118.802 -43.062 35.800  1.00 34.68 401 A 1 
ATOM 2999 C CB  . SER A 0 401 . -118.575 -45.510 36.408  1.00 34.68 401 A 1 
ATOM 3000 O O   . SER A 0 401 . -118.020 -42.153 36.046  1.00 34.68 401 A 1 
ATOM 3001 O OG  . SER A 0 401 . -117.772 -45.254 37.540  1.00 34.68 401 A 1 
ATOM 3002 N N   . GLN A 0 402 . -120.128 -42.919 35.934  1.00 30.34 402 A 1 
ATOM 3003 C CA  . GLN A 0 402 . -120.859 -41.750 36.441  1.00 30.34 402 A 1 
ATOM 3004 C C   . GLN A 0 402 . -121.701 -42.179 37.653  1.00 30.34 402 A 1 
ATOM 3005 C CB  . GLN A 0 402 . -121.859 -41.249 35.374  1.00 30.34 402 A 1 
ATOM 3006 O O   . GLN A 0 402 . -122.257 -43.277 37.628  1.00 30.34 402 A 1 
ATOM 3007 C CG  . GLN A 0 402 . -121.299 -40.931 33.976  1.00 30.34 402 A 1 
ATOM 3008 C CD  . GLN A 0 402 . -122.330 -41.245 32.892  1.00 30.34 402 A 1 
ATOM 3009 N NE2 . GLN A 0 402 . -122.891 -40.263 32.221  1.00 30.34 402 A 1 
ATOM 3010 O OE1 . GLN A 0 402 . -122.658 -42.390 32.632  1.00 30.34 402 A 1 
ATOM 3011 N N   . HIS A 0 403 . -121.925 -41.302 38.636  1.00 35.48 403 A 1 
ATOM 3012 C CA  . HIS A 0 403 . -123.152 -41.362 39.439  1.00 35.48 403 A 1 
ATOM 3013 C C   . HIS A 0 403 . -123.496 -40.005 40.059  1.00 35.48 403 A 1 
ATOM 3014 C CB  . HIS A 0 403 . -123.090 -42.460 40.517  1.00 35.48 403 A 1 
ATOM 3015 O O   . HIS A 0 403 . -122.609 -39.270 40.483  1.00 35.48 403 A 1 
ATOM 3016 C CG  . HIS A 0 403 . -124.373 -43.253 40.550  1.00 35.48 403 A 1 
ATOM 3017 C CD2 . HIS A 0 403 . -124.699 -44.279 39.703  1.00 35.48 403 A 1 
ATOM 3018 N ND1 . HIS A 0 403 . -125.472 -43.022 41.349  1.00 35.48 403 A 1 
ATOM 3019 C CE1 . HIS A 0 403 . -126.426 -43.903 41.002  1.00 35.48 403 A 1 
ATOM 3020 N NE2 . HIS A 0 403 . -126.005 -44.685 39.997  1.00 35.48 403 A 1 
ATOM 3021 N N   . ALA A 0 404 . -124.790 -39.691 40.133  1.00 31.30 404 A 1 
ATOM 3022 C CA  . ALA A 0 404 . -125.306 -38.499 40.798  1.00 31.30 404 A 1 
ATOM 3023 C C   . ALA A 0 404 . -126.159 -38.900 42.009  1.00 31.30 404 A 1 
ATOM 3024 C CB  . ALA A 0 404 . -126.094 -37.658 39.785  1.00 31.30 404 A 1 
ATOM 3025 O O   . ALA A 0 404 . -126.929 -39.859 41.937  1.00 31.30 404 A 1 
ATOM 3026 N N   . ALA A 0 405 . -126.036 -38.154 43.106  1.00 35.59 405 A 1 
ATOM 3027 C CA  . ALA A 0 405 . -126.928 -38.216 44.261  1.00 35.59 405 A 1 
ATOM 3028 C C   . ALA A 0 405 . -126.868 -36.873 45.005  1.00 35.59 405 A 1 
ATOM 3029 C CB  . ALA A 0 405 . -126.509 -39.377 45.174  1.00 35.59 405 A 1 
ATOM 3030 O O   . ALA A 0 405 . -125.784 -36.413 45.359  1.00 35.59 405 A 1 
ATOM 3031 N N   . ALA A 0 406 . -128.017 -36.234 45.230  1.00 30.86 406 A 1 
ATOM 3032 C CA  . ALA A 0 406 . -128.087 -34.984 45.982  1.00 30.86 406 A 1 
ATOM 3033 C C   . ALA A 0 406 . -128.199 -35.275 47.489  1.00 30.86 406 A 1 
ATOM 3034 C CB  . ALA A 0 406 . -129.255 -34.145 45.448  1.00 30.86 406 A 1 
ATOM 3035 O O   . ALA A 0 406 . -129.188 -35.856 47.934  1.00 30.86 406 A 1 
ATOM 3036 N N   . GLY A 0 407 . -127.193 -34.865 48.265  1.00 35.64 407 A 1 
ATOM 3037 C CA  . GLY A 0 407 . -127.234 -34.827 49.731  1.00 35.64 407 A 1 
ATOM 3038 C C   . GLY A 0 407 . -127.523 -33.405 50.215  1.00 35.64 407 A 1 
ATOM 3039 O O   . GLY A 0 407 . -126.934 -32.454 49.706  1.00 35.64 407 A 1 
ATOM 3040 N N   . GLN A 0 408 . -128.441 -33.245 51.169  1.00 27.71 408 A 1 
ATOM 3041 C CA  . GLN A 0 408 . -129.006 -31.945 51.547  1.00 27.71 408 A 1 
ATOM 3042 C C   . GLN A 0 408 . -128.665 -31.549 52.994  1.00 27.71 408 A 1 
ATOM 3043 C CB  . GLN A 0 408 . -130.524 -31.994 51.285  1.00 27.71 408 A 1 
ATOM 3044 O O   . GLN A 0 408 . -128.738 -32.378 53.893  1.00 27.71 408 A 1 
ATOM 3045 C CG  . GLN A 0 408 . -131.259 -30.674 51.571  1.00 27.71 408 A 1 
ATOM 3046 C CD  . GLN A 0 408 . -132.739 -30.732 51.196  1.00 27.71 408 A 1 
ATOM 3047 N NE2 . GLN A 0 408 . -133.620 -30.171 51.994  1.00 27.71 408 A 1 
ATOM 3048 O OE1 . GLN A 0 408 . -133.140 -31.266 50.178  1.00 27.71 408 A 1 
ATOM 3049 N N   . ALA A 0 409 . -128.408 -30.249 53.190  1.00 29.19 409 A 1 
ATOM 3050 C CA  . ALA A 0 409 . -128.328 -29.518 54.463  1.00 29.19 409 A 1 
ATOM 3051 C C   . ALA A 0 409 . -127.224 -29.919 55.471  1.00 29.19 409 A 1 
ATOM 3052 C CB  . ALA A 0 409 . -129.720 -29.464 55.111  1.00 29.19 409 A 1 
ATOM 3053 O O   . ALA A 0 409 . -127.351 -30.864 56.242  1.00 29.19 409 A 1 
ATOM 3054 N N   . GLY A 0 410 . -126.207 -29.056 55.573  1.00 32.11 410 A 1 
ATOM 3055 C CA  . GLY A 0 410 . -125.283 -28.976 56.707  1.00 32.11 410 A 1 
ATOM 3056 C C   . GLY A 0 410 . -124.795 -27.535 56.876  1.00 32.11 410 A 1 
ATOM 3057 O O   . GLY A 0 410 . -123.889 -27.106 56.168  1.00 32.11 410 A 1 
ATOM 3058 N N   . TYR A 0 411 . -125.422 -26.763 57.768  1.00 30.20 411 A 1 
ATOM 3059 C CA  . TYR A 0 411 . -125.092 -25.347 57.981  1.00 30.20 411 A 1 
ATOM 3060 C C   . TYR A 0 411 . -123.835 -25.188 58.854  1.00 30.20 411 A 1 
ATOM 3061 C CB  . TYR A 0 411 . -126.300 -24.589 58.562  1.00 30.20 411 A 1 
ATOM 3062 O O   . TYR A 0 411 . -123.923 -25.006 60.066  1.00 30.20 411 A 1 
ATOM 3063 C CG  . TYR A 0 411 . -127.349 -24.182 57.542  1.00 30.20 411 A 1 
ATOM 3064 C CD1 . TYR A 0 411 . -127.233 -22.941 56.882  1.00 30.20 411 A 1 
ATOM 3065 C CD2 . TYR A 0 411 . -128.455 -25.015 57.278  1.00 30.20 411 A 1 
ATOM 3066 C CE1 . TYR A 0 411 . -128.220 -22.527 55.967  1.00 30.20 411 A 1 
ATOM 3067 C CE2 . TYR A 0 411 . -129.443 -24.605 56.361  1.00 30.20 411 A 1 
ATOM 3068 O OH  . TYR A 0 411 . -130.293 -22.965 54.834  1.00 30.20 411 A 1 
ATOM 3069 C CZ  . TYR A 0 411 . -129.330 -23.360 55.708  1.00 30.20 411 A 1 
ATOM 3070 N N   . GLY A 0 412 . -122.658 -25.241 58.227  1.00 33.37 412 A 1 
ATOM 3071 C CA  . GLY A 0 412 . -121.398 -24.816 58.842  1.00 33.37 412 A 1 
ATOM 3072 C C   . GLY A 0 412 . -121.219 -23.301 58.725  1.00 33.37 412 A 1 
ATOM 3073 O O   . GLY A 0 412 . -120.888 -22.803 57.651  1.00 33.37 412 A 1 
ATOM 3074 N N   . GLN A 0 413 . -121.442 -22.560 59.812  1.00 27.67 413 A 1 
ATOM 3075 C CA  . GLN A 0 413 . -121.250 -21.106 59.850  1.00 27.67 413 A 1 
ATOM 3076 C C   . GLN A 0 413 . -119.752 -20.765 59.945  1.00 27.67 413 A 1 
ATOM 3077 C CB  . GLN A 0 413 . -122.082 -20.516 61.003  1.00 27.67 413 A 1 
ATOM 3078 O O   . GLN A 0 413 . -119.215 -20.588 61.035  1.00 27.67 413 A 1 
ATOM 3079 C CG  . GLN A 0 413 . -122.059 -18.979 61.019  1.00 27.67 413 A 1 
ATOM 3080 C CD  . GLN A 0 413 . -122.837 -18.412 62.202  1.00 27.67 413 A 1 
ATOM 3081 N NE2 . GLN A 0 413 . -122.225 -17.592 63.027  1.00 27.67 413 A 1 
ATOM 3082 O OE1 . GLN A 0 413 . -124.006 -18.696 62.407  1.00 27.67 413 A 1 
ATOM 3083 N N   . ALA A 0 414 . -119.073 -20.694 58.799  1.00 32.54 414 A 1 
ATOM 3084 C CA  . ALA A 0 414 . -117.657 -20.344 58.723  1.00 32.54 414 A 1 
ATOM 3085 C C   . ALA A 0 414 . -117.437 -18.828 58.887  1.00 32.54 414 A 1 
ATOM 3086 C CB  . ALA A 0 414 . -117.089 -20.889 57.405  1.00 32.54 414 A 1 
ATOM 3087 O O   . ALA A 0 414 . -117.523 -18.065 57.921  1.00 32.54 414 A 1 
ATOM 3088 N N   . THR A 0 415 . -117.130 -18.388 60.110  1.00 30.73 415 A 1 
ATOM 3089 C CA  . THR A 0 415 . -116.599 -17.041 60.360  1.00 30.73 415 A 1 
ATOM 3090 C C   . THR A 0 415 . -115.263 -16.906 59.627  1.00 30.73 415 A 1 
ATOM 3091 C CB  . THR A 0 415 . -116.400 -16.753 61.860  1.00 30.73 415 A 1 
ATOM 3092 O O   . THR A 0 415 . -114.351 -17.700 59.842  1.00 30.73 415 A 1 
ATOM 3093 C CG2 . THR A 0 415 . -116.625 -15.274 62.162  1.00 30.73 415 A 1 
ATOM 3094 O OG1 . THR A 0 415 . -117.341 -17.448 62.655  1.00 30.73 415 A 1 
ATOM 3095 N N   . SER A 0 416 . -115.181 -15.966 58.686  1.00 33.04 416 A 1 
ATOM 3096 C CA  . SER A 0 416 . -114.002 -15.765 57.836  1.00 33.04 416 A 1 
ATOM 3097 C C   . SER A 0 416 . -113.324 -14.461 58.239  1.00 33.04 416 A 1 
ATOM 3098 C CB  . SER A 0 416 . -114.403 -15.778 56.357  1.00 33.04 416 A 1 
ATOM 3099 O O   . SER A 0 416 . -113.671 -13.396 57.729  1.00 33.04 416 A 1 
ATOM 3100 O OG  . SER A 0 416 . -114.976 -17.028 56.017  1.00 33.04 416 A 1 
ATOM 3101 N N   . ASP A 0 417 . -112.386 -14.552 59.181  1.00 29.91 417 A 1 
ATOM 3102 C CA  . ASP A 0 417 . -111.838 -13.419 59.944  1.00 29.91 417 A 1 
ATOM 3103 C C   . ASP A 0 417 . -110.801 -12.582 59.164  1.00 29.91 417 A 1 
ATOM 3104 C CB  . ASP A 0 417 . -111.331 -13.924 61.310  1.00 29.91 417 A 1 
ATOM 3105 O O   . ASP A 0 417 . -109.751 -12.198 59.674  1.00 29.91 417 A 1 
ATOM 3106 C CG  . ASP A 0 417 . -112.428 -14.619 62.129  1.00 29.91 417 A 1 
ATOM 3107 O OD1 . ASP A 0 417 . -113.600 -14.187 62.028  1.00 29.91 417 A 1 
ATOM 3108 O OD2 . ASP A 0 417 . -112.103 -15.607 62.820  1.00 29.91 417 A 1 
ATOM 3109 N N   . TRP A 0 418 . -111.089 -12.276 57.895  1.00 25.89 418 A 1 
ATOM 3110 C CA  . TRP A 0 418 . -110.227 -11.477 57.018  1.00 25.89 418 A 1 
ATOM 3111 C C   . TRP A 0 418 . -110.605 -9.989  57.044  1.00 25.89 418 A 1 
ATOM 3112 C CB  . TRP A 0 418 . -110.112 -12.119 55.627  1.00 25.89 418 A 1 
ATOM 3113 O O   . TRP A 0 418 . -110.960 -9.376  56.036  1.00 25.89 418 A 1 
ATOM 3114 C CG  . TRP A 0 418 . -108.707 -12.122 55.109  1.00 25.89 418 A 1 
ATOM 3115 C CD1 . TRP A 0 418 . -107.714 -12.892 55.611  1.00 25.89 418 A 1 
ATOM 3116 C CD2 . TRP A 0 418 . -108.090 -11.310 54.061  1.00 25.89 418 A 1 
ATOM 3117 C CE2 . TRP A 0 418 . -106.709 -11.664 53.974  1.00 25.89 418 A 1 
ATOM 3118 C CE3 . TRP A 0 418 . -108.547 -10.301 53.184  1.00 25.89 418 A 1 
ATOM 3119 N NE1 . TRP A 0 418 . -106.536 -12.627 54.945  1.00 25.89 418 A 1 
ATOM 3120 C CH2 . TRP A 0 418 . -106.321 -10.074 52.192  1.00 25.89 418 A 1 
ATOM 3121 C CZ2 . TRP A 0 418 . -105.831 -11.065 53.059  1.00 25.89 418 A 1 
ATOM 3122 C CZ3 . TRP A 0 418 . -107.674 -9.693  52.258  1.00 25.89 418 A 1 
ATOM 3123 N N   . GLN A 0 419 . -110.559 -9.407  58.243  1.00 28.64 419 A 1 
ATOM 3124 C CA  . GLN A 0 419 . -110.759 -7.975  58.473  1.00 28.64 419 A 1 
ATOM 3125 C C   . GLN A 0 419 . -109.385 -7.300  58.578  1.00 28.64 419 A 1 
ATOM 3126 C CB  . GLN A 0 419 . -111.679 -7.774  59.687  1.00 28.64 419 A 1 
ATOM 3127 O O   . GLN A 0 419 . -108.584 -7.612  59.454  1.00 28.64 419 A 1 
ATOM 3128 C CG  . GLN A 0 419 . -113.119 -8.169  59.300  1.00 28.64 419 A 1 
ATOM 3129 C CD  . GLN A 0 419 . -114.100 -8.222  60.465  1.00 28.64 419 A 1 
ATOM 3130 N NE2 . GLN A 0 419 . -115.387 -8.241  60.196  1.00 28.64 419 A 1 
ATOM 3131 O OE1 . GLN A 0 419 . -113.759 -8.261  61.631  1.00 28.64 419 A 1 
ATOM 3132 N N   . GLY A 0 420 . -109.080 -6.439  57.605  1.00 29.01 420 A 1 
ATOM 3133 C CA  . GLY A 0 420 . -107.704 -6.058  57.285  1.00 29.01 420 A 1 
ATOM 3134 C C   . GLY A 0 420 . -106.980 -5.260  58.372  1.00 29.01 420 A 1 
ATOM 3135 O O   . GLY A 0 420 . -107.375 -4.145  58.700  1.00 29.01 420 A 1 
ATOM 3136 N N   . ALA A 0 421 . -105.830 -5.773  58.815  1.00 25.13 421 A 1 
ATOM 3137 C CA  . ALA A 0 421 . -104.859 -5.052  59.646  1.00 25.13 421 A 1 
ATOM 3138 C C   . ALA A 0 421 . -104.066 -3.964  58.876  1.00 25.13 421 A 1 
ATOM 3139 C CB  . ALA A 0 421 . -103.948 -6.087  60.320  1.00 25.13 421 A 1 
ATOM 3140 O O   . ALA A 0 421 . -103.114 -3.389  59.395  1.00 25.13 421 A 1 
ATOM 3141 N N   . SER A 0 422 . -104.451 -3.648  57.635  1.00 32.82 422 A 1 
ATOM 3142 C CA  . SER A 0 422 . -103.799 -2.673  56.753  1.00 32.82 422 A 1 
ATOM 3143 C C   . SER A 0 422 . -104.338 -1.246  56.955  1.00 32.82 422 A 1 
ATOM 3144 C CB  . SER A 0 422 . -103.915 -3.151  55.301  1.00 32.82 422 A 1 
ATOM 3145 O O   . SER A 0 422 . -104.827 -0.618  56.015  1.00 32.82 422 A 1 
ATOM 3146 O OG  . SER A 0 422 . -105.278 -3.219  54.929  1.00 32.82 422 A 1 
ATOM 3147 N N   . ALA A 0 423 . -104.282 -0.752  58.194  1.00 30.35 423 A 1 
ATOM 3148 C CA  . ALA A 0 423 . -104.655 0.621   58.569  1.00 30.35 423 A 1 
ATOM 3149 C C   . ALA A 0 423 . -103.525 1.385   59.296  1.00 30.35 423 A 1 
ATOM 3150 C CB  . ALA A 0 423 . -105.950 0.568   59.390  1.00 30.35 423 A 1 
ATOM 3151 O O   . ALA A 0 423 . -103.677 2.558   59.634  1.00 30.35 423 A 1 
ATOM 3152 N N   . SER A 0 424 . -102.385 0.732   59.535  1.00 31.34 424 A 1 
ATOM 3153 C CA  . SER A 0 424 . -101.172 1.322   60.100  1.00 31.34 424 A 1 
ATOM 3154 C C   . SER A 0 424 . -100.357 2.019   59.005  1.00 31.34 424 A 1 
ATOM 3155 C CB  . SER A 0 424 . -100.363 0.209   60.782  1.00 31.34 424 A 1 
ATOM 3156 O O   . SER A 0 424 . -99.654  1.363   58.237  1.00 31.34 424 A 1 
ATOM 3157 O OG  . SER A 0 424 . -100.172 -0.871  59.889  1.00 31.34 424 A 1 
ATOM 3158 N N   . SER A 0 425 . -100.449 3.350   58.922  1.00 30.89 425 A 1 
ATOM 3159 C CA  . SER A 0 425 . -99.818  4.174   57.872  1.00 30.89 425 A 1 
ATOM 3160 C C   . SER A 0 425 . -98.282  4.279   57.937  1.00 30.89 425 A 1 
ATOM 3161 C CB  . SER A 0 425 . -100.445 5.573   57.829  1.00 30.89 425 A 1 
ATOM 3162 O O   . SER A 0 425 . -97.706  5.192   57.349  1.00 30.89 425 A 1 
ATOM 3163 O OG  . SER A 0 425 . -101.850 5.482   57.692  1.00 30.89 425 A 1 
ATOM 3164 N N   . GLN A 0 426 . -97.601  3.355   58.615  1.00 29.51 426 A 1 
ATOM 3165 C CA  . GLN A 0 426 . -96.160  3.137   58.508  1.00 29.51 426 A 1 
ATOM 3166 C C   . GLN A 0 426 . -95.842  2.315   57.250  1.00 29.51 426 A 1 
ATOM 3167 C CB  . GLN A 0 426 . -95.596  2.485   59.785  1.00 29.51 426 A 1 
ATOM 3168 O O   . GLN A 0 426 . -95.301  1.213   57.326  1.00 29.51 426 A 1 
ATOM 3169 C CG  . GLN A 0 426 . -95.731  3.339   61.054  1.00 29.51 426 A 1 
ATOM 3170 C CD  . GLN A 0 426 . -97.067  3.212   61.786  1.00 29.51 426 A 1 
ATOM 3171 N NE2 . GLN A 0 426 . -97.169  3.767   62.973  1.00 29.51 426 A 1 
ATOM 3172 O OE1 . GLN A 0 426 . -98.045  2.632   61.339  1.00 29.51 426 A 1 
ATOM 3173 N N   . ALA A 0 427 . -96.162  2.862   56.074  1.00 29.43 427 A 1 
ATOM 3174 C CA  . ALA A 0 427 . -95.443  2.455   54.874  1.00 29.43 427 A 1 
ATOM 3175 C C   . ALA A 0 427 . -93.962  2.769   55.120  1.00 29.43 427 A 1 
ATOM 3176 C CB  . ALA A 0 427 . -96.003  3.201   53.656  1.00 29.43 427 A 1 
ATOM 3177 O O   . ALA A 0 427 . -93.638  3.905   55.476  1.00 29.43 427 A 1 
ATOM 3178 N N   . ALA A 0 428 . -93.085  1.770   55.001  1.00 29.05 428 A 1 
ATOM 3179 C CA  . ALA A 0 428 . -91.656  1.975   55.188  1.00 29.05 428 A 1 
ATOM 3180 C C   . ALA A 0 428 . -91.186  3.040   54.187  1.00 29.05 428 A 1 
ATOM 3181 C CB  . ALA A 0 428 . -90.924  0.636   55.026  1.00 29.05 428 A 1 
ATOM 3182 O O   . ALA A 0 428 . -91.245  2.827   52.976  1.00 29.05 428 A 1 
ATOM 3183 N N   . SER A 0 429 . -90.794  4.212   54.696  1.00 32.58 429 A 1 
ATOM 3184 C CA  . SER A 0 429 . -90.201  5.262   53.868  1.00 32.58 429 A 1 
ATOM 3185 C C   . SER A 0 429 . -88.964  4.668   53.216  1.00 32.58 429 A 1 
ATOM 3186 C CB  . SER A 0 429 . -89.822  6.474   54.720  1.00 32.58 429 A 1 
ATOM 3187 O O   . SER A 0 429 . -88.125  4.147   53.947  1.00 32.58 429 A 1 
ATOM 3188 O OG  . SER A 0 429 . -89.259  7.487   53.911  1.00 32.58 429 A 1 
ATOM 3189 N N   . GLY A 0 430 . -88.896  4.719   51.881  1.00 38.27 430 A 1 
ATOM 3190 C CA  . GLY A 0 430 . -87.935  3.957   51.083  1.00 38.27 430 A 1 
ATOM 3191 C C   . GLY A 0 430 . -86.539  3.975   51.692  1.00 38.27 430 A 1 
ATOM 3192 O O   . GLY A 0 430 . -85.928  5.037   51.811  1.00 38.27 430 A 1 
ATOM 3193 N N   . ALA A 0 431 . -86.077  2.801   52.115  1.00 36.27 431 A 1 
ATOM 3194 C CA  . ALA A 0 431 . -84.700  2.600   52.516  1.00 36.27 431 A 1 
ATOM 3195 C C   . ALA A 0 431 . -83.900  2.406   51.232  1.00 36.27 431 A 1 
ATOM 3196 C CB  . ALA A 0 431 . -84.618  1.421   53.485  1.00 36.27 431 A 1 
ATOM 3197 O O   . ALA A 0 431 . -83.790  1.297   50.722  1.00 36.27 431 A 1 
ATOM 3198 N N   . TYR A 0 432 . -83.446  3.527   50.684  1.00 39.35 432 A 1 
ATOM 3199 C CA  . TYR A 0 432 . -82.473  3.549   49.606  1.00 39.35 432 A 1 
ATOM 3200 C C   . TYR A 0 432 . -81.187  2.869   50.093  1.00 39.35 432 A 1 
ATOM 3201 C CB  . TYR A 0 432 . -82.147  5.006   49.241  1.00 39.35 432 A 1 
ATOM 3202 O O   . TYR A 0 432 . -80.646  3.270   51.131  1.00 39.35 432 A 1 
ATOM 3203 C CG  . TYR A 0 432 . -83.270  6.019   49.218  1.00 39.35 432 A 1 
ATOM 3204 C CD1 . TYR A 0 432 . -83.928  6.312   48.013  1.00 39.35 432 A 1 
ATOM 3205 C CD2 . TYR A 0 432 . -83.589  6.727   50.395  1.00 39.35 432 A 1 
ATOM 3206 C CE1 . TYR A 0 432 . -84.923  7.307   47.984  1.00 39.35 432 A 1 
ATOM 3207 C CE2 . TYR A 0 432 . -84.589  7.715   50.375  1.00 39.35 432 A 1 
ATOM 3208 O OH  . TYR A 0 432 . -86.226  8.958   49.153  1.00 39.35 432 A 1 
ATOM 3209 C CZ  . TYR A 0 432 . -85.258  8.003   49.165  1.00 39.35 432 A 1 
ATOM 3210 N N   . ASP A 0 433 . -80.656  1.940   49.314  1.00 42.33 433 A 1 
ATOM 3211 C CA  . ASP A 0 433 . -79.208  1.779   49.234  1.00 42.33 433 A 1 
ATOM 3212 C C   . ASP A 0 433 . -78.603  3.059   48.619  1.00 42.33 433 A 1 
ATOM 3213 C CB  . ASP A 0 433 . -78.831  0.489   48.477  1.00 42.33 433 A 1 
ATOM 3214 O O   . ASP A 0 433 . -79.273  3.920   48.036  1.00 42.33 433 A 1 
ATOM 3215 C CG  . ASP A 0 433 . -79.734  0.209   47.274  1.00 42.33 433 A 1 
ATOM 3216 O OD1 . ASP A 0 433 . -80.223  1.202   46.692  1.00 42.33 433 A 1 
ATOM 3217 O OD2 . ASP A 0 433 . -80.063  -0.976  47.051  1.00 42.33 433 A 1 
ATOM 3218 N N   . ASN A 0 434 . -77.332  3.296   48.913  1.00 47.65 434 A 1 
ATOM 3219 C CA  . ASN A 0 434 . -76.613  4.489   48.478  1.00 47.65 434 A 1 
ATOM 3220 C C   . ASN A 0 434 . -75.133  4.125   48.453  1.00 47.65 434 A 1 
ATOM 3221 C CB  . ASN A 0 434 . -76.839  5.680   49.443  1.00 47.65 434 A 1 
ATOM 3222 O O   . ASN A 0 434 . -74.357  4.667   49.257  1.00 47.65 434 A 1 
ATOM 3223 C CG  . ASN A 0 434 . -78.194  6.339   49.449  1.00 47.65 434 A 1 
ATOM 3224 N ND2 . ASN A 0 434 . -79.096  5.866   50.261  1.00 47.65 434 A 1 
ATOM 3225 O OD1 . ASN A 0 434 . -78.411  7.381   48.839  1.00 47.65 434 A 1 
ATOM 3226 N N   . ASP A 0 435 . -74.752  3.193   47.594  1.00 60.79 435 A 1 
ATOM 3227 C CA  . ASP A 0 435 . -73.383  2.731   47.542  1.00 60.79 435 A 1 
ATOM 3228 C C   . ASP A 0 435 . -72.549  3.833   46.884  1.00 60.79 435 A 1 
ATOM 3229 C CB  . ASP A 0 435 . -73.252  1.336   46.917  1.00 60.79 435 A 1 
ATOM 3230 O O   . ASP A 0 435 . -72.742  4.266   45.745  1.00 60.79 435 A 1 
ATOM 3231 C CG  . ASP A 0 435 . -73.901  0.214   47.746  1.00 60.79 435 A 1 
ATOM 3232 O OD1 . ASP A 0 435 . -74.562  0.510   48.779  1.00 60.79 435 A 1 
ATOM 3233 O OD2 . ASP A 0 435 . -73.631  -0.953  47.384  1.00 60.79 435 A 1 
ATOM 3234 N N   . GLU A 0 436 . -71.648  4.396   47.682  1.00 64.99 436 A 1 
ATOM 3235 C CA  . GLU A 0 436 . -70.823  5.527   47.279  1.00 64.99 436 A 1 
ATOM 3236 C C   . GLU A 0 436 . -69.404  5.009   47.099  1.00 64.99 436 A 1 
ATOM 3237 C CB  . GLU A 0 436 . -70.999  6.663   48.293  1.00 64.99 436 A 1 
ATOM 3238 O O   . GLU A 0 436 . -68.695  4.744   48.073  1.00 64.99 436 A 1 
ATOM 3239 C CG  . GLU A 0 436 . -70.393  7.995   47.827  1.00 64.99 436 A 1 
ATOM 3240 C CD  . GLU A 0 436 . -70.802  9.184   48.721  1.00 64.99 436 A 1 
ATOM 3241 O OE1 . GLU A 0 436 . -70.210  10.271  48.527  1.00 64.99 436 A 1 
ATOM 3242 O OE2 . GLU A 0 436 . -71.721  9.033   49.575  1.00 64.99 436 A 1 
ATOM 3243 N N   . TRP A 0 437 . -69.021  4.788   45.839  1.00 71.40 437 A 1 
ATOM 3244 C CA  . TRP A 0 437 . -67.787  4.097   45.482  1.00 71.40 437 A 1 
ATOM 3245 C C   . TRP A 0 437 . -66.878  4.951   44.604  1.00 71.40 437 A 1 
ATOM 3246 C CB  . TRP A 0 437 . -68.097  2.732   44.844  1.00 71.40 437 A 1 
ATOM 3247 O O   . TRP A 0 437 . -67.318  5.681   43.712  1.00 71.40 437 A 1 
ATOM 3248 C CG  . TRP A 0 437 . -68.664  2.744   43.451  1.00 71.40 437 A 1 
ATOM 3249 C CD1 . TRP A 0 437 . -69.978  2.665   43.139  1.00 71.40 437 A 1 
ATOM 3250 C CD2 . TRP A 0 437 . -67.962  2.853   42.171  1.00 71.40 437 A 1 
ATOM 3251 C CE2 . TRP A 0 437 . -68.926  2.827   41.118  1.00 71.40 437 A 1 
ATOM 3252 C CE3 . TRP A 0 437 . -66.605  2.992   41.795  1.00 71.40 437 A 1 
ATOM 3253 N NE1 . TRP A 0 437 . -70.137  2.698   41.768  1.00 71.40 437 A 1 
ATOM 3254 C CH2 . TRP A 0 437 . -67.200  3.098   39.429  1.00 71.40 437 A 1 
ATOM 3255 C CZ2 . TRP A 0 437 . -68.556  2.928   39.766  1.00 71.40 437 A 1 
ATOM 3256 C CZ3 . TRP A 0 437 . -66.227  3.137   40.445  1.00 71.40 437 A 1 
ATOM 3257 N N   . ALA A 0 438 . -65.572  4.790   44.803  1.00 64.73 438 A 1 
ATOM 3258 C CA  . ALA A 0 438 . -64.560  5.357   43.930  1.00 64.73 438 A 1 
ATOM 3259 C C   . ALA A 0 438 . -63.404  4.381   43.683  1.00 64.73 438 A 1 
ATOM 3260 C CB  . ALA A 0 438 . -64.089  6.697   44.493  1.00 64.73 438 A 1 
ATOM 3261 O O   . ALA A 0 438 . -63.026  3.562   44.525  1.00 64.73 438 A 1 
ATOM 3262 N N   . LYS A 0 439 . -62.845  4.466   42.478  1.00 69.14 439 A 1 
ATOM 3263 C CA  . LYS A 0 439 . -61.689  3.694   42.018  1.00 69.14 439 A 1 
ATOM 3264 C C   . LYS A 0 439 . -60.686  4.677   41.432  1.00 69.14 439 A 1 
ATOM 3265 C CB  . LYS A 0 439 . -62.127  2.621   41.002  1.00 69.14 439 A 1 
ATOM 3266 O O   . LYS A 0 439 . -61.018  5.422   40.513  1.00 69.14 439 A 1 
ATOM 3267 C CG  . LYS A 0 439 . -63.011  1.542   41.657  1.00 69.14 439 A 1 
ATOM 3268 C CD  . LYS A 0 439 . -63.702  0.620   40.641  1.00 69.14 439 A 1 
ATOM 3269 C CE  . LYS A 0 439 . -64.759  -0.229  41.372  1.00 69.14 439 A 1 
ATOM 3270 N NZ  . LYS A 0 439 . -66.083  -0.210  40.695  1.00 69.14 439 A 1 
ATOM 3271 N N   . GLN A 0 440 . -59.486  4.682   41.988  1.00 72.81 440 A 1 
ATOM 3272 C CA  . GLN A 0 440 . -58.344  5.473   41.551  1.00 72.81 440 A 1 
ATOM 3273 C C   . GLN A 0 440 . -57.235  4.512   41.127  1.00 72.81 440 A 1 
ATOM 3274 C CB  . GLN A 0 440 . -57.889  6.393   42.696  1.00 72.81 440 A 1 
ATOM 3275 O O   . GLN A 0 440 . -56.908  3.580   41.860  1.00 72.81 440 A 1 
ATOM 3276 C CG  . GLN A 0 440 . -58.826  7.601   42.866  1.00 72.81 440 A 1 
ATOM 3277 C CD  . GLN A 0 440 . -58.579  8.399   44.145  1.00 72.81 440 A 1 
ATOM 3278 N NE2 . GLN A 0 440 . -58.968  9.653   44.193  1.00 72.81 440 A 1 
ATOM 3279 O OE1 . GLN A 0 440 . -58.090  7.911   45.151  1.00 72.81 440 A 1 
ATOM 3280 N N   . ALA A 0 441 . -56.663  4.735   39.952  1.00 69.99 441 A 1 
ATOM 3281 C CA  . ALA A 0 441 . -55.473  4.054   39.472  1.00 69.99 441 A 1 
ATOM 3282 C C   . ALA A 0 441 . -54.475  5.106   38.987  1.00 69.99 441 A 1 
ATOM 3283 C CB  . ALA A 0 441 . -55.860  3.053   38.378  1.00 69.99 441 A 1 
ATOM 3284 O O   . ALA A 0 441 . -54.863  6.039   38.284  1.00 69.99 441 A 1 
ATOM 3285 N N   . TYR A 0 442 . -53.216  4.953   39.379  1.00 72.06 442 A 1 
ATOM 3286 C CA  . TYR A 0 442 . -52.114  5.834   39.014  1.00 72.06 442 A 1 
ATOM 3287 C C   . TYR A 0 442 . -50.900  4.986   38.651  1.00 72.06 442 A 1 
ATOM 3288 C CB  . TYR A 0 442 . -51.789  6.787   40.179  1.00 72.06 442 A 1 
ATOM 3289 O O   . TYR A 0 442 . -50.579  4.043   39.378  1.00 72.06 442 A 1 
ATOM 3290 C CG  . TYR A 0 442 . -52.931  7.713   40.556  1.00 72.06 442 A 1 
ATOM 3291 C CD1 . TYR A 0 442 . -53.373  8.663   39.620  1.00 72.06 442 A 1 
ATOM 3292 C CD2 . TYR A 0 442 . -53.578  7.602   41.803  1.00 72.06 442 A 1 
ATOM 3293 C CE1 . TYR A 0 442 . -54.499  9.459   39.897  1.00 72.06 442 A 1 
ATOM 3294 C CE2 . TYR A 0 442 . -54.671  8.439   42.108  1.00 72.06 442 A 1 
ATOM 3295 O OH  . TYR A 0 442 . -56.213  10.147  41.429  1.00 72.06 442 A 1 
ATOM 3296 C CZ  . TYR A 0 442 . -55.141  9.359   41.148  1.00 72.06 442 A 1 
ATOM 3297 N N   . GLY A 0 443 . -50.229  5.341   37.563  1.00 76.89 443 A 1 
ATOM 3298 C CA  . GLY A 0 443 . -48.981  4.722   37.137  1.00 76.89 443 A 1 
ATOM 3299 C C   . GLY A 0 443 . -47.938  5.755   36.736  1.00 76.89 443 A 1 
ATOM 3300 O O   . GLY A 0 443 . -48.250  6.929   36.509  1.00 76.89 443 A 1 
ATOM 3301 N N   . SER A 0 444 . -46.688  5.312   36.713  1.00 76.84 444 A 1 
ATOM 3302 C CA  . SER A 0 444 . -45.574  6.041   36.121  1.00 76.84 444 A 1 
ATOM 3303 C C   . SER A 0 444 . -44.529  5.052   35.621  1.00 76.84 444 A 1 
ATOM 3304 C CB  . SER A 0 444 . -44.954  7.037   37.107  1.00 76.84 444 A 1 
ATOM 3305 O O   . SER A 0 444 . -43.733  4.521   36.406  1.00 76.84 444 A 1 
ATOM 3306 O OG  . SER A 0 444 . -44.376  6.376   38.220  1.00 76.84 444 A 1 
ATOM 3307 N N   . ASP A 0 445 . -44.567  4.850   34.321  1.00 78.36 445 A 1 
ATOM 3308 C CA  . ASP A 0 445 . -43.632  4.129   33.483  1.00 78.36 445 A 1 
ATOM 3309 C C   . ASP A 0 445 . -42.306  4.929   33.417  1.00 78.36 445 A 1 
ATOM 3310 C CB  . ASP A 0 445 . -44.281  3.948   32.082  1.00 78.36 445 A 1 
ATOM 3311 O O   . ASP A 0 445 . -42.271  6.148   33.633  1.00 78.36 445 A 1 
ATOM 3312 C CG  . ASP A 0 445 . -45.805  3.635   32.058  1.00 78.36 445 A 1 
ATOM 3313 O OD1 . ASP A 0 445 . -46.597  4.399   32.671  1.00 78.36 445 A 1 
ATOM 3314 O OD2 . ASP A 0 445 . -46.220  2.643   31.425  1.00 78.36 445 A 1 
ATOM 3315 N N   . TYR A 0 446 . -41.183  4.261   33.148  1.00 76.61 446 A 1 
ATOM 3316 C CA  . TYR A 0 446 . -39.965  4.940   32.688  1.00 76.61 446 A 1 
ATOM 3317 C C   . TYR A 0 446 . -39.116  3.967   31.877  1.00 76.61 446 A 1 
ATOM 3318 C CB  . TYR A 0 446 . -39.156  5.566   33.839  1.00 76.61 446 A 1 
ATOM 3319 O O   . TYR A 0 446 . -38.278  3.243   32.423  1.00 76.61 446 A 1 
ATOM 3320 C CG  . TYR A 0 446 . -37.905  6.290   33.358  1.00 76.61 446 A 1 
ATOM 3321 C CD1 . TYR A 0 446 . -36.624  5.805   33.692  1.00 76.61 446 A 1 
ATOM 3322 C CD2 . TYR A 0 446 . -38.025  7.406   32.506  1.00 76.61 446 A 1 
ATOM 3323 C CE1 . TYR A 0 446 . -35.472  6.447   33.188  1.00 76.61 446 A 1 
ATOM 3324 C CE2 . TYR A 0 446 . -36.880  8.038   31.985  1.00 76.61 446 A 1 
ATOM 3325 O OH  . TYR A 0 446 . -34.481  8.161   31.835  1.00 76.61 446 A 1 
ATOM 3326 C CZ  . TYR A 0 446 . -35.598  7.559   32.327  1.00 76.61 446 A 1 
ATOM 3327 N N   . ASP A 0 447 . -39.361  3.966   30.574  1.00 80.01 447 A 1 
ATOM 3328 C CA  . ASP A 0 447 . -38.699  3.095   29.618  1.00 80.01 447 A 1 
ATOM 3329 C C   . ASP A 0 447 . -37.504  3.833   29.008  1.00 80.01 447 A 1 
ATOM 3330 C CB  . ASP A 0 447 . -39.717  2.593   28.569  1.00 80.01 447 A 1 
ATOM 3331 O O   . ASP A 0 447 . -37.602  4.953   28.509  1.00 80.01 447 A 1 
ATOM 3332 C CG  . ASP A 0 447 . -39.934  1.074   28.589  1.00 80.01 447 A 1 
ATOM 3333 O OD1 . ASP A 0 447 . -39.722  0.455   29.654  1.00 80.01 447 A 1 
ATOM 3334 O OD2 . ASP A 0 447 . -40.217  0.521   27.499  1.00 80.01 447 A 1 
ATOM 3335 N N   . SER A 0 448 . -36.326  3.220   29.064  1.00 80.93 448 A 1 
ATOM 3336 C CA  . SER A 0 448 . -35.112  3.745   28.435  1.00 80.93 448 A 1 
ATOM 3337 C C   . SER A 0 448 . -34.550  2.695   27.498  1.00 80.93 448 A 1 
ATOM 3338 C CB  . SER A 0 448 . -34.089  4.170   29.483  1.00 80.93 448 A 1 
ATOM 3339 O O   . SER A 0 448 . -34.074  1.640   27.930  1.00 80.93 448 A 1 
ATOM 3340 O OG  . SER A 0 448 . -34.626  5.216   30.264  1.00 80.93 448 A 1 
ATOM 3341 N N   . ARG A 0 449 . -34.641  2.979   26.199  1.00 82.13 449 A 1 
ATOM 3342 C CA  . ARG A 0 449 . -34.267  2.058   25.127  1.00 82.13 449 A 1 
ATOM 3343 C C   . ARG A 0 449 . -33.206  2.711   24.258  1.00 82.13 449 A 1 
ATOM 3344 C CB  . ARG A 0 449 . -35.519  1.650   24.340  1.00 82.13 449 A 1 
ATOM 3345 O O   . ARG A 0 449 . -33.467  3.723   23.618  1.00 82.13 449 A 1 
ATOM 3346 C CG  . ARG A 0 449 . -36.511  0.872   25.224  1.00 82.13 449 A 1 
ATOM 3347 C CD  . ARG A 0 449 . -37.800  0.493   24.488  1.00 82.13 449 A 1 
ATOM 3348 N NE  . ARG A 0 449 . -37.518  -0.313  23.281  1.00 82.13 449 A 1 
ATOM 3349 N NH1 . ARG A 0 449 . -39.040  0.676   21.884  1.00 82.13 449 A 1 
ATOM 3350 N NH2 . ARG A 0 449 . -37.563  -0.787  21.055  1.00 82.13 449 A 1 
ATOM 3351 C CZ  . ARG A 0 449 . -38.043  -0.141  22.083  1.00 82.13 449 A 1 
ATOM 3352 N N   . TRP A 0 450 . -32.025  2.109   24.230  1.00 87.40 450 A 1 
ATOM 3353 C CA  . TRP A 0 450 . -30.869  2.603   23.488  1.00 87.40 450 A 1 
ATOM 3354 C C   . TRP A 0 450 . -30.345  1.514   22.562  1.00 87.40 450 A 1 
ATOM 3355 C CB  . TRP A 0 450 . -29.804  3.080   24.478  1.00 87.40 450 A 1 
ATOM 3356 O O   . TRP A 0 450 . -30.306  0.340   22.941  1.00 87.40 450 A 1 
ATOM 3357 C CG  . TRP A 0 450 . -28.496  3.519   23.893  1.00 87.40 450 A 1 
ATOM 3358 C CD1 . TRP A 0 450 . -28.237  4.737   23.369  1.00 87.40 450 A 1 
ATOM 3359 C CD2 . TRP A 0 450 . -27.243  2.774   23.800  1.00 87.40 450 A 1 
ATOM 3360 C CE2 . TRP A 0 450 . -26.228  3.660   23.332  1.00 87.40 450 A 1 
ATOM 3361 C CE3 . TRP A 0 450 . -26.852  1.453   24.108  1.00 87.40 450 A 1 
ATOM 3362 N NE1 . TRP A 0 450 . -26.902  4.823   23.018  1.00 87.40 450 A 1 
ATOM 3363 C CH2 . TRP A 0 450 . -24.518  1.960   23.590  1.00 87.40 450 A 1 
ATOM 3364 C CZ2 . TRP A 0 450 . -24.876  3.284   23.277  1.00 87.40 450 A 1 
ATOM 3365 C CZ3 . TRP A 0 450 . -25.509  1.046   23.989  1.00 87.40 450 A 1 
ATOM 3366 N N   . GLY A 0 451 . -29.938  1.894   21.355  1.00 88.52 451 A 1 
ATOM 3367 C CA  . GLY A 0 451 . -29.491  0.952   20.339  1.00 88.52 451 A 1 
ATOM 3368 C C   . GLY A 0 451 . -28.374  1.494   19.460  1.00 88.52 451 A 1 
ATOM 3369 O O   . GLY A 0 451 . -28.286  2.693   19.187  1.00 88.52 451 A 1 
ATOM 3370 N N   . LYS A 0 452 . -27.530  0.566   19.012  1.00 86.43 452 A 1 
ATOM 3371 C CA  . LYS A 0 452 . -26.497  0.750   17.998  1.00 86.43 452 A 1 
ATOM 3372 C C   . LYS A 0 452 . -26.525  -0.402  17.018  1.00 86.43 452 A 1 
ATOM 3373 C CB  . LYS A 0 452 . -25.109  0.837   18.640  1.00 86.43 452 A 1 
ATOM 3374 O O   . LYS A 0 452 . -26.418  -1.547  17.451  1.00 86.43 452 A 1 
ATOM 3375 C CG  . LYS A 0 452 . -25.039  2.123   19.446  1.00 86.43 452 A 1 
ATOM 3376 C CD  . LYS A 0 452 . -23.612  2.504   19.825  1.00 86.43 452 A 1 
ATOM 3377 C CE  . LYS A 0 452 . -23.795  3.958   20.220  1.00 86.43 452 A 1 
ATOM 3378 N NZ  . LYS A 0 452 . -22.545  4.715   20.389  1.00 86.43 452 A 1 
ATOM 3379 N N   . SER A 0 453 . -26.591  -0.085  15.735  1.00 86.44 453 A 1 
ATOM 3380 C CA  . SER A 0 453 . -26.509  -1.054  14.642  1.00 86.44 453 A 1 
ATOM 3381 C C   . SER A 0 453 . -25.467  -0.618  13.611  1.00 86.44 453 A 1 
ATOM 3382 C CB  . SER A 0 453 . -27.889  -1.314  14.020  1.00 86.44 453 A 1 
ATOM 3383 O O   . SER A 0 453 . -25.266  0.577   13.397  1.00 86.44 453 A 1 
ATOM 3384 O OG  . SER A 0 453 . -28.603  -0.114  13.789  1.00 86.44 453 A 1 
ATOM 3385 N N   . TYR A 0 454 . -24.793  -1.586  12.989  1.00 83.08 454 A 1 
ATOM 3386 C CA  . TYR A 0 454 . -24.035  -1.413  11.743  1.00 83.08 454 A 1 
ATOM 3387 C C   . TYR A 0 454 . -24.480  -2.497  10.756  1.00 83.08 454 A 1 
ATOM 3388 C CB  . TYR A 0 454 . -22.516  -1.565  11.947  1.00 83.08 454 A 1 
ATOM 3389 O O   . TYR A 0 454 . -24.289  -3.675  11.070  1.00 83.08 454 A 1 
ATOM 3390 C CG  . TYR A 0 454 . -21.789  -0.532  12.786  1.00 83.08 454 A 1 
ATOM 3391 C CD1 . TYR A 0 454 . -20.991  0.453   12.171  1.00 83.08 454 A 1 
ATOM 3392 C CD2 . TYR A 0 454 . -21.833  -0.625  14.187  1.00 83.08 454 A 1 
ATOM 3393 C CE1 . TYR A 0 454 . -20.219  1.330   12.961  1.00 83.08 454 A 1 
ATOM 3394 C CE2 . TYR A 0 454 . -21.063  0.242   14.984  1.00 83.08 454 A 1 
ATOM 3395 O OH  . TYR A 0 454 . -19.538  2.087   15.138  1.00 83.08 454 A 1 
ATOM 3396 C CZ  . TYR A 0 454 . -20.253  1.224   14.367  1.00 83.08 454 A 1 
ATOM 3397 N N   . ASP A 0 455 . -24.997  -2.139  9.576   1.00 82.92 455 A 1 
ATOM 3398 C CA  . ASP A 0 455 . -25.428  -3.111  8.551   1.00 82.92 455 A 1 
ATOM 3399 C C   . ASP A 0 455 . -24.281  -4.037  8.112   1.00 82.92 455 A 1 
ATOM 3400 C CB  . ASP A 0 455 . -25.983  -2.384  7.313   1.00 82.92 455 A 1 
ATOM 3401 O O   . ASP A 0 455 . -24.419  -5.264  8.100   1.00 82.92 455 A 1 
ATOM 3402 C CG  . ASP A 0 455 . -27.459  -2.006  7.451   1.00 82.92 455 A 1 
ATOM 3403 O OD1 . ASP A 0 455 . -27.760  -1.183  8.343   1.00 82.92 455 A 1 
ATOM 3404 O OD2 . ASP A 0 455 . -28.269  -2.515  6.644   1.00 82.92 455 A 1 
ATOM 3405 N N   . SER A 0 456 . -23.115  -3.466  7.795   1.00 85.03 456 A 1 
ATOM 3406 C CA  . SER A 0 456 . -21.897  -4.236  7.532   1.00 85.03 456 A 1 
ATOM 3407 C C   . SER A 0 456 . -20.630  -3.453  7.878   1.00 85.03 456 A 1 
ATOM 3408 C CB  . SER A 0 456 . -21.866  -4.756  6.085   1.00 85.03 456 A 1 
ATOM 3409 O O   . SER A 0 456 . -20.590  -2.223  7.812   1.00 85.03 456 A 1 
ATOM 3410 O OG  . SER A 0 456 . -21.268  -3.846  5.182   1.00 85.03 456 A 1 
ATOM 3411 N N   . VAL A 0 457 . -19.566  -4.173  8.249   1.00 87.34 457 A 1 
ATOM 3412 C CA  . VAL A 0 457 . -18.242  -3.593  8.529   1.00 87.34 457 A 1 
ATOM 3413 C C   . VAL A 0 457 . -17.149  -4.420  7.857   1.00 87.34 457 A 1 
ATOM 3414 C CB  . VAL A 0 457 . -17.982  -3.441  10.043  1.00 87.34 457 A 1 
ATOM 3415 O O   . VAL A 0 457 . -17.017  -5.622  8.079   1.00 87.34 457 A 1 
ATOM 3416 C CG1 . VAL A 0 457 . -16.622  -2.771  10.304  1.00 87.34 457 A 1 
ATOM 3417 C CG2 . VAL A 0 457 . -19.050  -2.583  10.734  1.00 87.34 457 A 1 
ATOM 3418 N N   . SER A 0 458 . -16.309  -3.756  7.063   1.00 90.50 458 A 1 
ATOM 3419 C CA  . SER A 0 458 . -15.208  -4.350  6.304   1.00 90.50 458 A 1 
ATOM 3420 C C   . SER A 0 458 . -13.889  -3.633  6.623   1.00 90.50 458 A 1 
ATOM 3421 C CB  . SER A 0 458 . -15.569  -4.321  4.807   1.00 90.50 458 A 1 
ATOM 3422 O O   . SER A 0 458 . -13.650  -2.519  6.153   1.00 90.50 458 A 1 
ATOM 3423 O OG  . SER A 0 458 . -14.454  -3.986  3.991   1.00 90.50 458 A 1 
ATOM 3424 N N   . ALA A 0 459 . -12.987  -4.294  7.348   1.00 90.52 459 A 1 
ATOM 3425 C CA  . ALA A 0 459 . -11.632  -3.817  7.626   1.00 90.52 459 A 1 
ATOM 3426 C C   . ALA A 0 459 . -10.589  -4.664  6.880   1.00 90.52 459 A 1 
ATOM 3427 C CB  . ALA A 0 459 . -11.405  -3.812  9.141   1.00 90.52 459 A 1 
ATOM 3428 O O   . ALA A 0 459 . -10.523  -5.882  7.048   1.00 90.52 459 A 1 
ATOM 3429 N N   . LYS A 0 460 . -9.748   -4.024  6.064   1.00 94.02 460 A 1 
ATOM 3430 C CA  . LYS A 0 460 . -8.745   -4.662  5.197   1.00 94.02 460 A 1 
ATOM 3431 C C   . LYS A 0 460 . -7.372   -4.014  5.397   1.00 94.02 460 A 1 
ATOM 3432 C CB  . LYS A 0 460 . -9.242   -4.601  3.737   1.00 94.02 460 A 1 
ATOM 3433 O O   . LYS A 0 460 . -7.249   -2.793  5.367   1.00 94.02 460 A 1 
ATOM 3434 C CG  . LYS A 0 460 . -10.306  -5.684  3.466   1.00 94.02 460 A 1 
ATOM 3435 C CD  . LYS A 0 460 . -11.393  -5.310  2.443   1.00 94.02 460 A 1 
ATOM 3436 C CE  . LYS A 0 460 . -12.358  -6.509  2.344   1.00 94.02 460 A 1 
ATOM 3437 N NZ  . LYS A 0 460 . -13.795  -6.147  2.363   1.00 94.02 460 A 1 
ATOM 3438 N N   . SER A 0 461 . -6.338   -4.827  5.600   1.00 94.84 461 A 1 
ATOM 3439 C CA  . SER A 0 461 . -4.941   -4.392  5.742   1.00 94.84 461 A 1 
ATOM 3440 C C   . SER A 0 461 . -4.054   -5.225  4.826   1.00 94.84 461 A 1 
ATOM 3441 C CB  . SER A 0 461 . -4.474   -4.522  7.199   1.00 94.84 461 A 1 
ATOM 3442 O O   . SER A 0 461 . -4.139   -6.450  4.854   1.00 94.84 461 A 1 
ATOM 3443 O OG  . SER A 0 461 . -3.205   -3.917  7.411   1.00 94.84 461 A 1 
ATOM 3444 N N   . TYR A 0 462 . -3.191   -4.565  4.062   1.00 92.91 462 A 1 
ATOM 3445 C CA  . TYR A 0 462 . -2.208   -5.172  3.170   1.00 92.91 462 A 1 
ATOM 3446 C C   . TYR A 0 462 . -0.861   -4.508  3.428   1.00 92.91 462 A 1 
ATOM 3447 C CB  . TYR A 0 462 . -2.606   -4.963  1.702   1.00 92.91 462 A 1 
ATOM 3448 O O   . TYR A 0 462 . -0.738   -3.300  3.235   1.00 92.91 462 A 1 
ATOM 3449 C CG  . TYR A 0 462 . -3.986   -5.460  1.329   1.00 92.91 462 A 1 
ATOM 3450 C CD1 . TYR A 0 462 . -4.149   -6.770  0.844   1.00 92.91 462 A 1 
ATOM 3451 C CD2 . TYR A 0 462 . -5.097   -4.602  1.441   1.00 92.91 462 A 1 
ATOM 3452 C CE1 . TYR A 0 462 . -5.427   -7.236  0.487   1.00 92.91 462 A 1 
ATOM 3453 C CE2 . TYR A 0 462 . -6.376   -5.060  1.073   1.00 92.91 462 A 1 
ATOM 3454 O OH  . TYR A 0 462 . -7.781   -6.824  0.262   1.00 92.91 462 A 1 
ATOM 3455 C CZ  . TYR A 0 462 . -6.544   -6.380  0.606   1.00 92.91 462 A 1 
ATOM 3456 N N   . ASP A 0 463 . 0.129    -5.283  3.846   1.00 93.79 463 A 1 
ATOM 3457 C CA  . ASP A 0 463 . 1.500    -4.824  4.020   1.00 93.79 463 A 1 
ATOM 3458 C C   . ASP A 0 463 . 2.389    -5.652  3.067   1.00 93.79 463 A 1 
ATOM 3459 C CB  . ASP A 0 463 . 1.888    -4.890  5.516   1.00 93.79 463 A 1 
ATOM 3460 O O   . ASP A 0 463 . 2.447    -6.876  3.177   1.00 93.79 463 A 1 
ATOM 3461 C CG  . ASP A 0 463 . 0.999    -4.034  6.455   1.00 93.79 463 A 1 
ATOM 3462 O OD1 . ASP A 0 463 . 0.510    -2.946  6.070   1.00 93.79 463 A 1 
ATOM 3463 O OD2 . ASP A 0 463 . 0.791    -4.402  7.634   1.00 93.79 463 A 1 
ATOM 3464 N N   . ASN A 0 464 . 3.026    -4.995  2.094   1.00 94.14 464 A 1 
ATOM 3465 C CA  . ASN A 0 464 . 3.922    -5.587  1.099   1.00 94.14 464 A 1 
ATOM 3466 C C   . ASN A 0 464 . 5.348    -5.053  1.275   1.00 94.14 464 A 1 
ATOM 3467 C CB  . ASN A 0 464 . 3.404    -5.316  -0.327  1.00 94.14 464 A 1 
ATOM 3468 O O   . ASN A 0 464 . 5.530    -3.858  1.516   1.00 94.14 464 A 1 
ATOM 3469 C CG  . ASN A 0 464 . 4.151    -6.163  -1.347  1.00 94.14 464 A 1 
ATOM 3470 N ND2 . ASN A 0 464 . 5.122    -5.621  -2.051  1.00 94.14 464 A 1 
ATOM 3471 O OD1 . ASN A 0 464 . 3.851    -7.337  -1.481  1.00 94.14 464 A 1 
ATOM 3472 N N   . GLU A 0 465 . 6.343    -5.917  1.116   1.00 95.38 465 A 1 
ATOM 3473 C CA  . GLU A 0 465 . 7.765    -5.580  1.041   1.00 95.38 465 A 1 
ATOM 3474 C C   . GLU A 0 465 . 8.376    -6.314  -0.154  1.00 95.38 465 A 1 
ATOM 3475 C CB  . GLU A 0 465 . 8.485    -5.987  2.340   1.00 95.38 465 A 1 
ATOM 3476 O O   . GLU A 0 465 . 8.463    -7.541  -0.141  1.00 95.38 465 A 1 
ATOM 3477 C CG  . GLU A 0 465 . 8.081    -5.131  3.548   1.00 95.38 465 A 1 
ATOM 3478 C CD  . GLU A 0 465 . 8.749    -5.569  4.861   1.00 95.38 465 A 1 
ATOM 3479 O OE1 . GLU A 0 465 . 8.749    -4.759  5.820   1.00 95.38 465 A 1 
ATOM 3480 O OE2 . GLU A 0 465 . 9.253    -6.707  4.975   1.00 95.38 465 A 1 
ATOM 3481 N N   . SER A 0 466 . 8.809    -5.567  -1.164  1.00 96.22 466 A 1 
ATOM 3482 C CA  . SER A 0 466 . 9.391    -6.096  -2.397  1.00 96.22 466 A 1 
ATOM 3483 C C   . SER A 0 466 . 10.809   -5.560  -2.592  1.00 96.22 466 A 1 
ATOM 3484 C CB  . SER A 0 466 . 8.480    -5.785  -3.590  1.00 96.22 466 A 1 
ATOM 3485 O O   . SER A 0 466 . 11.132   -4.418  -2.260  1.00 96.22 466 A 1 
ATOM 3486 O OG  . SER A 0 466 . 7.387    -6.689  -3.608  1.00 96.22 466 A 1 
ATOM 3487 N N   . TYR A 0 467 . 11.690   -6.411  -3.106  1.00 97.39 467 A 1 
ATOM 3488 C CA  . TYR A 0 467 . 13.087   -6.120  -3.405  1.00 97.39 467 A 1 
ATOM 3489 C C   . TYR A 0 467 . 13.460   -6.794  -4.719  1.00 97.39 467 A 1 
ATOM 3490 C CB  . TYR A 0 467 . 13.986   -6.640  -2.273  1.00 97.39 467 A 1 
ATOM 3491 O O   . TYR A 0 467 . 13.222   -7.988  -4.889  1.00 97.39 467 A 1 
ATOM 3492 C CG  . TYR A 0 467 . 15.477   -6.546  -2.557  1.00 97.39 467 A 1 
ATOM 3493 C CD1 . TYR A 0 467 . 16.183   -7.664  -3.047  1.00 97.39 467 A 1 
ATOM 3494 C CD2 . TYR A 0 467 . 16.153   -5.329  -2.350  1.00 97.39 467 A 1 
ATOM 3495 C CE1 . TYR A 0 467 . 17.566   -7.570  -3.305  1.00 97.39 467 A 1 
ATOM 3496 C CE2 . TYR A 0 467 . 17.533   -5.229  -2.605  1.00 97.39 467 A 1 
ATOM 3497 O OH  . TYR A 0 467 . 19.579   -6.263  -3.297  1.00 97.39 467 A 1 
ATOM 3498 C CZ  . TYR A 0 467 . 18.243   -6.354  -3.076  1.00 97.39 467 A 1 
ATOM 3499 N N   . ALA A 0 468 . 14.109   -6.060  -5.617  1.00 97.27 468 A 1 
ATOM 3500 C CA  . ALA A 0 468 . 14.691   -6.627  -6.824  1.00 97.27 468 A 1 
ATOM 3501 C C   . ALA A 0 468 . 16.086   -6.051  -7.069  1.00 97.27 468 A 1 
ATOM 3502 C CB  . ALA A 0 468 . 13.744   -6.427  -8.014  1.00 97.27 468 A 1 
ATOM 3503 O O   . ALA A 0 468 . 16.339   -4.865  -6.854  1.00 97.27 468 A 1 
ATOM 3504 N N   . ARG A 0 469 . 16.991   -6.908  -7.535  1.00 97.70 469 A 1 
ATOM 3505 C CA  . ARG A 0 469 . 18.335   -6.546  -7.967  1.00 97.70 469 A 1 
ATOM 3506 C C   . ARG A 0 469 . 18.667   -7.257  -9.266  1.00 97.70 469 A 1 
ATOM 3507 C CB  . ARG A 0 469 . 19.343   -6.865  -6.856  1.00 97.70 469 A 1 
ATOM 3508 O O   . ARG A 0 469 . 18.632   -8.487  -9.329  1.00 97.70 469 A 1 
ATOM 3509 C CG  . ARG A 0 469 . 20.770   -6.475  -7.266  1.00 97.70 469 A 1 
ATOM 3510 C CD  . ARG A 0 469 . 21.730   -6.598  -6.081  1.00 97.70 469 A 1 
ATOM 3511 N NE  . ARG A 0 469 . 22.182   -7.989  -5.888  1.00 97.70 469 A 1 
ATOM 3512 N NH1 . ARG A 0 469 . 24.381   -7.659  -6.496  1.00 97.70 469 A 1 
ATOM 3513 N NH2 . ARG A 0 469 . 23.609   -9.719  -6.034  1.00 97.70 469 A 1 
ATOM 3514 C CZ  . ARG A 0 469 . 23.393   -8.440  -6.138  1.00 97.70 469 A 1 
ATOM 3515 N N   . SER A 0 470 . 19.056   -6.493  -10.274 1.00 97.96 470 A 1 
ATOM 3516 C CA  . SER A 0 470 . 19.707   -7.011  -11.473 1.00 97.96 470 A 1 
ATOM 3517 C C   . SER A 0 470 . 21.123   -6.469  -11.575 1.00 97.96 470 A 1 
ATOM 3518 C CB  . SER A 0 470 . 18.895   -6.743  -12.742 1.00 97.96 470 A 1 
ATOM 3519 O O   . SER A 0 470 . 21.337   -5.270  -11.426 1.00 97.96 470 A 1 
ATOM 3520 O OG  . SER A 0 470 . 18.361   -5.440  -12.791 1.00 97.96 470 A 1 
ATOM 3521 N N   . VAL A 0 471 . 22.067   -7.365  -11.848 1.00 97.91 471 A 1 
ATOM 3522 C CA  . VAL A 0 471 . 23.433   -7.040  -12.263 1.00 97.91 471 A 1 
ATOM 3523 C C   . VAL A 0 471 . 23.631   -7.588  -13.671 1.00 97.91 471 A 1 
ATOM 3524 C CB  . VAL A 0 471 . 24.497   -7.597  -11.295 1.00 97.91 471 A 1 
ATOM 3525 O O   . VAL A 0 471 . 23.173   -8.695  -13.979 1.00 97.91 471 A 1 
ATOM 3526 C CG1 . VAL A 0 471 . 25.924   -7.213  -11.706 1.00 97.91 471 A 1 
ATOM 3527 C CG2 . VAL A 0 471 . 24.284   -7.087  -9.863  1.00 97.91 471 A 1 
ATOM 3528 N N   . GLN A 0 472 . 24.305   -6.813  -14.505 1.00 96.61 472 A 1 
ATOM 3529 C CA  . GLN A 0 472 . 24.934   -7.257  -15.741 1.00 96.61 472 A 1 
ATOM 3530 C C   . GLN A 0 472 . 26.375   -6.756  -15.705 1.00 96.61 472 A 1 
ATOM 3531 C CB  . GLN A 0 472 . 24.163   -6.734  -16.963 1.00 96.61 472 A 1 
ATOM 3532 O O   . GLN A 0 472 . 26.607   -5.611  -15.320 1.00 96.61 472 A 1 
ATOM 3533 C CG  . GLN A 0 472 . 22.794   -7.418  -17.071 1.00 96.61 472 A 1 
ATOM 3534 C CD  . GLN A 0 472 . 21.910   -6.870  -18.180 1.00 96.61 472 A 1 
ATOM 3535 N NE2 . GLN A 0 472 . 22.346   -6.919  -19.417 1.00 96.61 472 A 1 
ATOM 3536 O OE1 . GLN A 0 472 . 20.762   -6.506  -17.948 1.00 96.61 472 A 1 
ATOM 3537 N N   . ALA A 0 473 . 27.319   -7.620  -16.039 1.00 95.66 473 A 1 
ATOM 3538 C CA  . ALA A 0 473 . 28.704   -7.259  -16.271 1.00 95.66 473 A 1 
ATOM 3539 C C   . ALA A 0 473 . 29.159   -7.970  -17.542 1.00 95.66 473 A 1 
ATOM 3540 C CB  . ALA A 0 473 . 29.553   -7.642  -15.053 1.00 95.66 473 A 1 
ATOM 3541 O O   . ALA A 0 473 . 28.779   -9.123  -17.736 1.00 95.66 473 A 1 
ATOM 3542 N N   . ASP A 0 474 . 29.944   -7.280  -18.352 1.00 93.46 474 A 1 
ATOM 3543 C CA  . ASP A 0 474 . 30.578   -7.796  -19.558 1.00 93.46 474 A 1 
ATOM 3544 C C   . ASP A 0 474 . 32.078   -7.449  -19.519 1.00 93.46 474 A 1 
ATOM 3545 C CB  . ASP A 0 474 . 29.856   -7.229  -20.793 1.00 93.46 474 A 1 
ATOM 3546 O O   . ASP A 0 474 . 32.495   -6.543  -18.788 1.00 93.46 474 A 1 
ATOM 3547 C CG  . ASP A 0 474 . 29.921   -8.166  -22.002 1.00 93.46 474 A 1 
ATOM 3548 O OD1 . ASP A 0 474 . 29.047   -7.988  -22.879 1.00 93.46 474 A 1 
ATOM 3549 O OD2 . ASP A 0 474 . 30.783   -9.080  -21.979 1.00 93.46 474 A 1 
ATOM 3550 N N   . ASP A 0 475 . 32.906   -8.209  -20.229 1.00 91.77 475 A 1 
ATOM 3551 C CA  . ASP A 0 475 . 34.370   -8.053  -20.266 1.00 91.77 475 A 1 
ATOM 3552 C C   . ASP A 0 475 . 34.911   -8.644  -21.574 1.00 91.77 475 A 1 
ATOM 3553 C CB  . ASP A 0 475 . 35.009   -8.637  -18.984 1.00 91.77 475 A 1 
ATOM 3554 O O   . ASP A 0 475 . 35.619   -9.662  -21.579 1.00 91.77 475 A 1 
ATOM 3555 C CG  . ASP A 0 475 . 36.546   -8.619  -18.910 1.00 91.77 475 A 1 
ATOM 3556 O OD1 . ASP A 0 475 . 37.270   -7.920  -19.648 1.00 91.77 475 A 1 
ATOM 3557 O OD2 . ASP A 0 475 . 37.130   -9.251  -17.994 1.00 91.77 475 A 1 
ATOM 3558 N N   . ASP A 0 476 . 34.507   -7.987  -22.663 1.00 89.97 476 A 1 
ATOM 3559 C CA  . ASP A 0 476 . 34.915   -8.226  -24.044 1.00 89.97 476 A 1 
ATOM 3560 C C   . ASP A 0 476 . 36.409   -7.928  -24.214 1.00 89.97 476 A 1 
ATOM 3561 C CB  . ASP A 0 476 . 34.081   -7.322  -24.991 1.00 89.97 476 A 1 
ATOM 3562 O O   . ASP A 0 476 . 36.898   -6.850  -23.874 1.00 89.97 476 A 1 
ATOM 3563 C CG  . ASP A 0 476 . 33.098   -8.053  -25.917 1.00 89.97 476 A 1 
ATOM 3564 O OD1 . ASP A 0 476 . 33.214   -9.293  -26.042 1.00 89.97 476 A 1 
ATOM 3565 O OD2 . ASP A 0 476 . 32.311   -7.347  -26.588 1.00 89.97 476 A 1 
ATOM 3566 N N   . GLN A 0 477 . 37.159   -8.876  -24.771 1.00 86.57 477 A 1 
ATOM 3567 C CA  . GLN A 0 477 . 38.586   -8.745  -25.073 1.00 86.57 477 A 1 
ATOM 3568 C C   . GLN A 0 477 . 38.822   -9.187  -26.510 1.00 86.57 477 A 1 
ATOM 3569 C CB  . GLN A 0 477 . 39.426   -9.591  -24.094 1.00 86.57 477 A 1 
ATOM 3570 O O   . GLN A 0 477 . 38.410   -10.283 -26.880 1.00 86.57 477 A 1 
ATOM 3571 C CG  . GLN A 0 477 . 39.206   -9.123  -22.651 1.00 86.57 477 A 1 
ATOM 3572 C CD  . GLN A 0 477 . 39.972   -9.879  -21.576 1.00 86.57 477 A 1 
ATOM 3573 N NE2 . GLN A 0 477 . 39.696   -9.543  -20.337 1.00 86.57 477 A 1 
ATOM 3574 O OE1 . GLN A 0 477 . 40.801   -10.760 -21.773 1.00 86.57 477 A 1 
ATOM 3575 N N   . TRP A 0 478 . 39.505   -8.373  -27.315 1.00 83.25 478 A 1 
ATOM 3576 C CA  . TRP A 0 478 . 39.777   -8.699  -28.716 1.00 83.25 478 A 1 
ATOM 3577 C C   . TRP A 0 478 . 41.145   -8.197  -29.174 1.00 83.25 478 A 1 
ATOM 3578 C CB  . TRP A 0 478 . 38.653   -8.159  -29.611 1.00 83.25 478 A 1 
ATOM 3579 O O   . TRP A 0 478 . 41.673   -7.218  -28.644 1.00 83.25 478 A 1 
ATOM 3580 C CG  . TRP A 0 478 . 38.503   -6.668  -29.646 1.00 83.25 478 A 1 
ATOM 3581 C CD1 . TRP A 0 478 . 37.687   -5.941  -28.850 1.00 83.25 478 A 1 
ATOM 3582 C CD2 . TRP A 0 478 . 39.171   -5.704  -30.521 1.00 83.25 478 A 1 
ATOM 3583 C CE2 . TRP A 0 478 . 38.715   -4.395  -30.180 1.00 83.25 478 A 1 
ATOM 3584 C CE3 . TRP A 0 478 . 40.115   -5.802  -31.568 1.00 83.25 478 A 1 
ATOM 3585 N NE1 . TRP A 0 478 . 37.799   -4.602  -29.168 1.00 83.25 478 A 1 
ATOM 3586 C CH2 . TRP A 0 478 . 40.148   -3.375  -31.844 1.00 83.25 478 A 1 
ATOM 3587 C CZ2 . TRP A 0 478 . 39.192   -3.241  -30.821 1.00 83.25 478 A 1 
ATOM 3588 C CZ3 . TRP A 0 478 . 40.600   -4.652  -32.219 1.00 83.25 478 A 1 
ATOM 3589 N N   . ALA A 0 479 . 41.713   -8.869  -30.170 1.00 81.92 479 A 1 
ATOM 3590 C CA  . ALA A 0 479 . 42.895   -8.434  -30.896 1.00 81.92 479 A 1 
ATOM 3591 C C   . ALA A 0 479 . 42.774   -8.767  -32.392 1.00 81.92 479 A 1 
ATOM 3592 C CB  . ALA A 0 479 . 44.144   -9.060  -30.264 1.00 81.92 479 A 1 
ATOM 3593 O O   . ALA A 0 479 . 42.151   -9.762  -32.777 1.00 81.92 479 A 1 
ATOM 3594 N N   . GLU A 0 480 . 43.397   -7.933  -33.216 1.00 79.28 480 A 1 
ATOM 3595 C CA  . GLU A 0 480 . 43.616   -8.143  -34.646 1.00 79.28 480 A 1 
ATOM 3596 C C   . GLU A 0 480 . 45.084   -7.844  -34.961 1.00 79.28 480 A 1 
ATOM 3597 C CB  . GLU A 0 480 . 42.726   -7.215  -35.497 1.00 79.28 480 A 1 
ATOM 3598 O O   . GLU A 0 480 . 45.614   -6.833  -34.495 1.00 79.28 480 A 1 
ATOM 3599 C CG  . GLU A 0 480 . 41.215   -7.491  -35.393 1.00 79.28 480 A 1 
ATOM 3600 C CD  . GLU A 0 480 . 40.378   -6.705  -36.426 1.00 79.28 480 A 1 
ATOM 3601 O OE1 . GLU A 0 480 . 39.149   -6.574  -36.218 1.00 79.28 480 A 1 
ATOM 3602 O OE2 . GLU A 0 480 . 40.931   -6.296  -37.479 1.00 79.28 480 A 1 
ATOM 3603 N N   . ASP A 0 481 . 45.715   -8.678  -35.782 1.00 75.76 481 A 1 
ATOM 3604 C CA  . ASP A 0 481 . 46.977   -8.354  -36.445 1.00 75.76 481 A 1 
ATOM 3605 C C   . ASP A 0 481 . 46.804   -8.426  -37.970 1.00 75.76 481 A 1 
ATOM 3606 C CB  . ASP A 0 481 . 48.148   -9.182  -35.886 1.00 75.76 481 A 1 
ATOM 3607 O O   . ASP A 0 481 . 46.038   -9.230  -38.504 1.00 75.76 481 A 1 
ATOM 3608 C CG  . ASP A 0 481 . 48.030   -10.700 -36.058 1.00 75.76 481 A 1 
ATOM 3609 O OD1 . ASP A 0 481 . 47.828   -11.391 -35.028 1.00 75.76 481 A 1 
ATOM 3610 O OD2 . ASP A 0 481 . 48.247   -11.171 -37.200 1.00 75.76 481 A 1 
ATOM 3611 N N   . TYR A 0 482 . 47.446   -7.507  -38.693 1.00 74.00 482 A 1 
ATOM 3612 C CA  . TYR A 0 482 . 47.370   -7.425  -40.151 1.00 74.00 482 A 1 
ATOM 3613 C C   . TYR A 0 482 . 48.747   -7.171  -40.763 1.00 74.00 482 A 1 
ATOM 3614 C CB  . TYR A 0 482 . 46.349   -6.365  -40.586 1.00 74.00 482 A 1 
ATOM 3615 O O   . TYR A 0 482 . 49.199   -6.028  -40.905 1.00 74.00 482 A 1 
ATOM 3616 C CG  . TYR A 0 482 . 46.192   -6.290  -42.095 1.00 74.00 482 A 1 
ATOM 3617 C CD1 . TYR A 0 482 . 46.828   -5.268  -42.821 1.00 74.00 482 A 1 
ATOM 3618 C CD2 . TYR A 0 482 . 45.493   -7.300  -42.778 1.00 74.00 482 A 1 
ATOM 3619 C CE1 . TYR A 0 482 . 46.771   -5.258  -44.226 1.00 74.00 482 A 1 
ATOM 3620 C CE2 . TYR A 0 482 . 45.424   -7.302  -44.185 1.00 74.00 482 A 1 
ATOM 3621 O OH  . TYR A 0 482 . 46.057   -6.260  -46.270 1.00 74.00 482 A 1 
ATOM 3622 C CZ  . TYR A 0 482 . 46.074   -6.282  -44.908 1.00 74.00 482 A 1 
ATOM 3623 N N   . ASP A 0 483 . 49.396   -8.250  -41.194 1.00 76.09 483 A 1 
ATOM 3624 C CA  . ASP A 0 483 . 50.675   -8.186  -41.893 1.00 76.09 483 A 1 
ATOM 3625 C C   . ASP A 0 483 . 50.451   -8.031  -43.408 1.00 76.09 483 A 1 
ATOM 3626 C CB  . ASP A 0 483 . 51.564   -9.389  -41.518 1.00 76.09 483 A 1 
ATOM 3627 O O   . ASP A 0 483 . 49.550   -8.615  -44.026 1.00 76.09 483 A 1 
ATOM 3628 C CG  . ASP A 0 483 . 53.072   -9.113  -41.646 1.00 76.09 483 A 1 
ATOM 3629 O OD1 . ASP A 0 483 . 53.455   -8.199  -42.425 1.00 76.09 483 A 1 
ATOM 3630 O OD2 . ASP A 0 483 . 53.874   -9.872  -41.054 1.00 76.09 483 A 1 
ATOM 3631 N N   . ARG A 0 484 . 51.281   -7.217  -44.061 1.00 71.12 484 A 1 
ATOM 3632 C CA  . ARG A 0 484 . 51.231   -7.036  -45.513 1.00 71.12 484 A 1 
ATOM 3633 C C   . ARG A 0 484 . 52.598   -6.736  -46.096 1.00 71.12 484 A 1 
ATOM 3634 C CB  . ARG A 0 484 . 50.225   -5.934  -45.856 1.00 71.12 484 A 1 
ATOM 3635 O O   . ARG A 0 484 . 53.120   -5.628  -45.984 1.00 71.12 484 A 1 
ATOM 3636 C CG  . ARG A 0 484 . 50.022   -5.883  -47.372 1.00 71.12 484 A 1 
ATOM 3637 C CD  . ARG A 0 484 . 49.289   -4.612  -47.772 1.00 71.12 484 A 1 
ATOM 3638 N NE  . ARG A 0 484 . 49.157   -4.566  -49.238 1.00 71.12 484 A 1 
ATOM 3639 N NH1 . ARG A 0 484 . 48.065   -2.565  -49.342 1.00 71.12 484 A 1 
ATOM 3640 N NH2 . ARG A 0 484 . 48.509   -3.697  -51.230 1.00 71.12 484 A 1 
ATOM 3641 C CZ  . ARG A 0 484 . 48.580   -3.610  -49.930 1.00 71.12 484 A 1 
ATOM 3642 N N   . TYR A 0 485 . 53.083   -7.657  -46.922 1.00 68.47 485 A 1 
ATOM 3643 C CA  . TYR A 0 485 . 54.337   -7.512  -47.657 1.00 68.47 485 A 1 
ATOM 3644 C C   . TYR A 0 485 . 54.138   -7.432  -49.179 1.00 68.47 485 A 1 
ATOM 3645 C CB  . TYR A 0 485 . 55.295   -8.636  -47.250 1.00 68.47 485 A 1 
ATOM 3646 O O   . TYR A 0 485 . 53.335   -8.140  -49.791 1.00 68.47 485 A 1 
ATOM 3647 C CG  . TYR A 0 485 . 54.762   -10.024 -47.538 1.00 68.47 485 A 1 
ATOM 3648 C CD1 . TYR A 0 485 . 53.968   -10.675 -46.574 1.00 68.47 485 A 1 
ATOM 3649 C CD2 . TYR A 0 485 . 55.019   -10.639 -48.781 1.00 68.47 485 A 1 
ATOM 3650 C CE1 . TYR A 0 485 . 53.422   -11.937 -46.849 1.00 68.47 485 A 1 
ATOM 3651 C CE2 . TYR A 0 485 . 54.481   -11.911 -49.055 1.00 68.47 485 A 1 
ATOM 3652 O OH  . TYR A 0 485 . 53.134   -13.760 -48.361 1.00 68.47 485 A 1 
ATOM 3653 C CZ  . TYR A 0 485 . 53.682   -12.555 -48.085 1.00 68.47 485 A 1 
ATOM 3654 N N   . ASP A 0 486 . 54.949   -6.596  -49.826 1.00 63.19 486 A 1 
ATOM 3655 C CA  . ASP A 0 486 . 55.076   -6.505  -51.279 1.00 63.19 486 A 1 
ATOM 3656 C C   . ASP A 0 486 . 56.564   -6.522  -51.665 1.00 63.19 486 A 1 
ATOM 3657 C CB  . ASP A 0 486 . 54.317   -5.267  -51.781 1.00 63.19 486 A 1 
ATOM 3658 O O   . ASP A 0 486 . 57.340   -5.614  -51.346 1.00 63.19 486 A 1 
ATOM 3659 C CG  . ASP A 0 486 . 54.180   -5.181  -53.304 1.00 63.19 486 A 1 
ATOM 3660 O OD1 . ASP A 0 486 . 54.856   -5.923  -54.046 1.00 63.19 486 A 1 
ATOM 3661 O OD2 . ASP A 0 486 . 53.410   -4.304  -53.768 1.00 63.19 486 A 1 
ATOM 3662 N N   . SER A 0 487 . 56.972   -7.601  -52.334 1.00 58.81 487 A 1 
ATOM 3663 C CA  . SER A 0 487 . 58.327   -7.781  -52.857 1.00 58.81 487 A 1 
ATOM 3664 C C   . SER A 0 487 . 58.336   -7.521  -54.361 1.00 58.81 487 A 1 
ATOM 3665 C CB  . SER A 0 487 . 58.886   -9.156  -52.465 1.00 58.81 487 A 1 
ATOM 3666 O O   . SER A 0 487 . 57.882   -8.352  -55.151 1.00 58.81 487 A 1 
ATOM 3667 O OG  . SER A 0 487 . 58.108   -10.242 -52.933 1.00 58.81 487 A 1 
ATOM 3668 N N   . ARG A 0 488 . 58.851   -6.354  -54.768 1.00 54.13 488 A 1 
ATOM 3669 C CA  . ARG A 0 488 . 58.826   -5.896  -56.166 1.00 54.13 488 A 1 
ATOM 3670 C C   . ARG A 0 488 . 60.186   -6.074  -56.829 1.00 54.13 488 A 1 
ATOM 3671 C CB  . ARG A 0 488 . 58.351   -4.436  -56.245 1.00 54.13 488 A 1 
ATOM 3672 O O   . ARG A 0 488 . 61.126   -5.337  -56.535 1.00 54.13 488 A 1 
ATOM 3673 C CG  . ARG A 0 488 . 56.932   -4.265  -55.689 1.00 54.13 488 A 1 
ATOM 3674 C CD  . ARG A 0 488 . 56.432   -2.833  -55.880 1.00 54.13 488 A 1 
ATOM 3675 N NE  . ARG A 0 488 . 55.107   -2.671  -55.265 1.00 54.13 488 A 1 
ATOM 3676 N NH1 . ARG A 0 488 . 55.136   -0.405  -54.891 1.00 54.13 488 A 1 
ATOM 3677 N NH2 . ARG A 0 488 . 53.465   -1.653  -54.103 1.00 54.13 488 A 1 
ATOM 3678 C CZ  . ARG A 0 488 . 54.574   -1.575  -54.768 1.00 54.13 488 A 1 
ATOM 3679 N N   . ASP A 0 489 . 60.272   -6.992  -57.790 1.00 46.01 489 A 1 
ATOM 3680 C CA  . ASP A 0 489 . 61.453   -7.153  -58.643 1.00 46.01 489 A 1 
ATOM 3681 C C   . ASP A 0 489 . 61.400   -6.121  -59.784 1.00 46.01 489 A 1 
ATOM 3682 C CB  . ASP A 0 489 . 61.574   -8.617  -59.106 1.00 46.01 489 A 1 
ATOM 3683 O O   . ASP A 0 489 . 60.991   -6.398  -60.919 1.00 46.01 489 A 1 
ATOM 3684 C CG  . ASP A 0 489 . 62.956   -8.945  -59.677 1.00 46.01 489 A 1 
ATOM 3685 O OD1 . ASP A 0 489 . 63.957   -8.476  -59.087 1.00 46.01 489 A 1 
ATOM 3686 O OD2 . ASP A 0 489 . 63.019   -9.687  -60.686 1.00 46.01 489 A 1 
ATOM 3687 N N   . ALA A 0 490 . 61.731   -4.867  -59.458 1.00 44.03 490 A 1 
ATOM 3688 C CA  . ALA A 0 490 . 61.597   -3.743  -60.378 1.00 44.03 490 A 1 
ATOM 3689 C C   . ALA A 0 490 . 62.650   -3.807  -61.498 1.00 44.03 490 A 1 
ATOM 3690 C CB  . ALA A 0 490 . 61.644   -2.432  -59.589 1.00 44.03 490 A 1 
ATOM 3691 O O   . ALA A 0 490 . 63.763   -3.278  -61.382 1.00 44.03 490 A 1 
ATOM 3692 N N   . LYS A 0 491 . 62.278   -4.440  -62.618 1.00 43.67 491 A 1 
ATOM 3693 C CA  . LYS A 0 491 . 63.116   -4.550  -63.818 1.00 43.67 491 A 1 
ATOM 3694 C C   . LYS A 0 491 . 63.438   -3.175  -64.397 1.00 43.67 491 A 1 
ATOM 3695 C CB  . LYS A 0 491 . 62.481   -5.480  -64.860 1.00 43.67 491 A 1 
ATOM 3696 O O   . LYS A 0 491 . 62.638   -2.558  -65.096 1.00 43.67 491 A 1 
ATOM 3697 C CG  . LYS A 0 491 . 62.589   -6.930  -64.379 1.00 43.67 491 A 1 
ATOM 3698 C CD  . LYS A 0 491 . 62.040   -7.915  -65.409 1.00 43.67 491 A 1 
ATOM 3699 C CE  . LYS A 0 491 . 61.964   -9.286  -64.727 1.00 43.67 491 A 1 
ATOM 3700 N NZ  . LYS A 0 491 . 61.028   -10.189 -65.429 1.00 43.67 491 A 1 
ATOM 3701 N N   . SER A 0 492 . 64.661   -2.744  -64.096 1.00 40.27 492 A 1 
ATOM 3702 C CA  . SER A 0 492 . 65.336   -1.558  -64.616 1.00 40.27 492 A 1 
ATOM 3703 C C   . SER A 0 492 . 65.058   -1.368  -66.111 1.00 40.27 492 A 1 
ATOM 3704 C CB  . SER A 0 492 . 66.832   -1.748  -64.360 1.00 40.27 492 A 1 
ATOM 3705 O O   . SER A 0 492 . 65.360   -2.241  -66.928 1.00 40.27 492 A 1 
ATOM 3706 O OG  . SER A 0 492 . 67.579   -0.585  -64.626 1.00 40.27 492 A 1 
ATOM 3707 N N   . ALA A 0 493 . 64.442   -0.236  -66.465 1.00 36.86 493 A 1 
ATOM 3708 C CA  . ALA A 0 493 . 64.047   0.051   -67.839 1.00 36.86 493 A 1 
ATOM 3709 C C   . ALA A 0 493 . 65.273   0.052   -68.765 1.00 36.86 493 A 1 
ATOM 3710 C CB  . ALA A 0 493 . 63.293   1.386   -67.881 1.00 36.86 493 A 1 
ATOM 3711 O O   . ALA A 0 493 . 66.297   0.656   -68.444 1.00 36.86 493 A 1 
ATOM 3712 N N   . GLY A 0 494 . 65.157   -0.613  -69.921 1.00 34.52 494 A 1 
ATOM 3713 C CA  . GLY A 0 494 . 66.265   -0.879  -70.843 1.00 34.52 494 A 1 
ATOM 3714 C C   . GLY A 0 494 . 66.909   0.376   -71.440 1.00 34.52 494 A 1 
ATOM 3715 O O   . GLY A 0 494 . 66.613   0.761   -72.570 1.00 34.52 494 A 1 
ATOM 3716 N N   . ALA A 0 495 . 67.820   1.001   -70.696 1.00 34.99 495 A 1 
ATOM 3717 C CA  . ALA A 0 495 . 68.641   2.105   -71.166 1.00 34.99 495 A 1 
ATOM 3718 C C   . ALA A 0 495 . 69.694   1.583   -72.156 1.00 34.99 495 A 1 
ATOM 3719 C CB  . ALA A 0 495 . 69.268   2.805   -69.952 1.00 34.99 495 A 1 
ATOM 3720 O O   . ALA A 0 495 . 70.541   0.767   -71.795 1.00 34.99 495 A 1 
ATOM 3721 N N   . ALA A 0 496 . 69.646   2.059   -73.404 1.00 28.78 496 A 1 
ATOM 3722 C CA  . ALA A 0 496 . 70.573   1.647   -74.457 1.00 28.78 496 A 1 
ATOM 3723 C C   . ALA A 0 496 . 72.032   1.941   -74.056 1.00 28.78 496 A 1 
ATOM 3724 C CB  . ALA A 0 496 . 70.171   2.337   -75.766 1.00 28.78 496 A 1 
ATOM 3725 O O   . ALA A 0 496 . 72.452   3.098   -73.967 1.00 28.78 496 A 1 
ATOM 3726 N N   . ALA A 0 497 . 72.796   0.883   -73.779 1.00 28.24 497 A 1 
ATOM 3727 C CA  . ALA A 0 497 . 74.136   0.993   -73.221 1.00 28.24 497 A 1 
ATOM 3728 C C   . ALA A 0 497 . 75.172   1.385   -74.288 1.00 28.24 497 A 1 
ATOM 3729 C CB  . ALA A 0 497 . 74.492   -0.321  -72.515 1.00 28.24 497 A 1 
ATOM 3730 O O   . ALA A 0 497 . 75.305   0.713   -75.304 1.00 28.24 497 A 1 
ATOM 3731 N N   . SER A 0 498 . 75.900   2.471   -74.004 1.00 33.78 498 A 1 
ATOM 3732 C CA  . SER A 0 498 . 77.207   2.880   -74.553 1.00 33.78 498 A 1 
ATOM 3733 C C   . SER A 0 498 . 77.666   2.257   -75.883 1.00 33.78 498 A 1 
ATOM 3734 C CB  . SER A 0 498 . 78.293   2.613   -73.502 1.00 33.78 498 A 1 
ATOM 3735 O O   . SER A 0 498 . 78.092   1.102   -75.922 1.00 33.78 498 A 1 
ATOM 3736 O OG  . SER A 0 498 . 78.288   1.254   -73.113 1.00 33.78 498 A 1 
ATOM 3737 N N   . GLN A 0 499 . 77.753   3.089   -76.928 1.00 28.18 499 A 1 
ATOM 3738 C CA  . GLN A 0 499 . 78.550   2.787   -78.123 1.00 28.18 499 A 1 
ATOM 3739 C C   . GLN A 0 499 . 79.980   2.379   -77.728 1.00 28.18 499 A 1 
ATOM 3740 C CB  . GLN A 0 499 . 78.626   4.024   -79.035 1.00 28.18 499 A 1 
ATOM 3741 O O   . GLN A 0 499 . 80.621   3.066   -76.930 1.00 28.18 499 A 1 
ATOM 3742 C CG  . GLN A 0 499 . 77.273   4.464   -79.611 1.00 28.18 499 A 1 
ATOM 3743 C CD  . GLN A 0 499 . 77.415   5.713   -80.478 1.00 28.18 499 A 1 
ATOM 3744 N NE2 . GLN A 0 499 . 76.924   5.703   -81.698 1.00 28.18 499 A 1 
ATOM 3745 O OE1 . GLN A 0 499 . 77.964   6.725   -80.075 1.00 28.18 499 A 1 
ATOM 3746 N N   . TRP A 0 500 . 80.485   1.292   -78.312 1.00 23.57 500 A 1 
ATOM 3747 C CA  . TRP A 0 500 . 81.856   0.821   -78.120 1.00 23.57 500 A 1 
ATOM 3748 C C   . TRP A 0 500 . 82.609   0.942   -79.446 1.00 23.57 500 A 1 
ATOM 3749 C CB  . TRP A 0 500 . 81.838   -0.611  -77.565 1.00 23.57 500 A 1 
ATOM 3750 O O   . TRP A 0 500 . 82.228   0.316   -80.431 1.00 23.57 500 A 1 
ATOM 3751 C CG  . TRP A 0 500 . 83.066   -1.013  -76.805 1.00 23.57 500 A 1 
ATOM 3752 C CD1 . TRP A 0 500 . 83.269   -0.766  -75.491 1.00 23.57 500 A 1 
ATOM 3753 C CD2 . TRP A 0 500 . 84.246   -1.751  -77.260 1.00 23.57 500 A 1 
ATOM 3754 C CE2 . TRP A 0 500 . 85.129   -1.916  -76.147 1.00 23.57 500 A 1 
ATOM 3755 C CE3 . TRP A 0 500 . 84.659   -2.312  -78.488 1.00 23.57 500 A 1 
ATOM 3756 N NE1 . TRP A 0 500 . 84.484   -1.293  -75.100 1.00 23.57 500 A 1 
ATOM 3757 C CH2 . TRP A 0 500 . 86.729   -3.146  -77.482 1.00 23.57 500 A 1 
ATOM 3758 C CZ2 . TRP A 0 500 . 86.353   -2.596  -76.244 1.00 23.57 500 A 1 
ATOM 3759 C CZ3 . TRP A 0 500 . 85.880   -3.008  -78.594 1.00 23.57 500 A 1 
ATOM 3760 N N   . GLY A 0 501 . 83.637   1.791   -79.483 1.00 29.36 501 A 1 
ATOM 3761 C CA  . GLY A 0 501 . 84.506   1.972   -80.644 1.00 29.36 501 A 1 
ATOM 3762 C C   . GLY A 0 501 . 85.897   1.436   -80.335 1.00 29.36 501 A 1 
ATOM 3763 O O   . GLY A 0 501 . 86.539   1.909   -79.399 1.00 29.36 501 A 1 
ATOM 3764 N N   . GLU A 0 502 . 86.355   0.454   -81.106 1.00 32.14 502 A 1 
ATOM 3765 C CA  . GLU A 0 502 . 87.681   -0.140  -80.942 1.00 32.14 502 A 1 
ATOM 3766 C C   . GLU A 0 502 . 88.746   0.799   -81.541 1.00 32.14 502 A 1 
ATOM 3767 C CB  . GLU A 0 502 . 87.663   -1.554  -81.551 1.00 32.14 502 A 1 
ATOM 3768 O O   . GLU A 0 502 . 88.770   1.047   -82.748 1.00 32.14 502 A 1 
ATOM 3769 C CG  . GLU A 0 502 . 88.833   -2.423  -81.063 1.00 32.14 502 A 1 
ATOM 3770 C CD  . GLU A 0 502 . 88.625   -3.929  -81.317 1.00 32.14 502 A 1 
ATOM 3771 O OE1 . GLU A 0 502 . 89.313   -4.719  -80.630 1.00 32.14 502 A 1 
ATOM 3772 O OE2 . GLU A 0 502 . 87.776   -4.290  -82.164 1.00 32.14 502 A 1 
ATOM 3773 N N   . GLU A 0 503 . 89.589   1.402   -80.696 1.00 34.24 503 A 1 
ATOM 3774 C CA  . GLU A 0 503 . 90.545   2.427   -81.138 1.00 34.24 503 A 1 
ATOM 3775 C C   . GLU A 0 503 . 91.760   1.782   -81.832 1.00 34.24 503 A 1 
ATOM 3776 C CB  . GLU A 0 503 . 90.929   3.369   -79.975 1.00 34.24 503 A 1 
ATOM 3777 O O   . GLU A 0 503 . 92.562   1.095   -81.200 1.00 34.24 503 A 1 
ATOM 3778 C CG  . GLU A 0 503 . 91.561   4.673   -80.506 1.00 34.24 503 A 1 
ATOM 3779 C CD  . GLU A 0 503 . 92.011   5.678   -79.426 1.00 34.24 503 A 1 
ATOM 3780 O OE1 . GLU A 0 503 . 92.803   6.589   -79.794 1.00 34.24 503 A 1 
ATOM 3781 O OE2 . GLU A 0 503 . 91.606   5.548   -78.251 1.00 34.24 503 A 1 
ATOM 3782 N N   . ALA A 0 504 . 91.883   2.000   -83.146 1.00 28.76 504 A 1 
ATOM 3783 C CA  . ALA A 0 504 . 92.800   1.264   -84.020 1.00 28.76 504 A 1 
ATOM 3784 C C   . ALA A 0 504 . 94.293   1.339   -83.620 1.00 28.76 504 A 1 
ATOM 3785 C CB  . ALA A 0 504 . 92.578   1.735   -85.463 1.00 28.76 504 A 1 
ATOM 3786 O O   . ALA A 0 504 . 94.830   2.408   -83.300 1.00 28.76 504 A 1 
ATOM 3787 N N   . ASP A 0 505 . 94.965   0.183   -83.711 1.00 32.63 505 A 1 
ATOM 3788 C CA  . ASP A 0 505 . 96.358   -0.035  -83.303 1.00 32.63 505 A 1 
ATOM 3789 C C   . ASP A 0 505 . 97.360   0.814   -84.110 1.00 32.63 505 A 1 
ATOM 3790 C CB  . ASP A 0 505 . 96.695   -1.536  -83.382 1.00 32.63 505 A 1 
ATOM 3791 O O   . ASP A 0 505 . 97.460   0.745   -85.338 1.00 32.63 505 A 1 
ATOM 3792 C CG  . ASP A 0 505 . 98.108   -1.874  -82.879 1.00 32.63 505 A 1 
ATOM 3793 O OD1 . ASP A 0 505 . 98.743   -0.995  -82.249 1.00 32.63 505 A 1 
ATOM 3794 O OD2 . ASP A 0 505 . 98.555   -3.014  -83.133 1.00 32.63 505 A 1 
ATOM 3795 N N   . ARG A 0 506 . 98.140   1.631   -83.399 1.00 33.13 506 A 1 
ATOM 3796 C CA  . ARG A 0 506 . 98.992   2.674   -83.980 1.00 33.13 506 A 1 
ATOM 3797 C C   . ARG A 0 506 . 100.427  2.173   -84.146 1.00 33.13 506 A 1 
ATOM 3798 C CB  . ARG A 0 506 . 98.813   3.979   -83.178 1.00 33.13 506 A 1 
ATOM 3799 O O   . ARG A 0 506 . 101.309  2.454   -83.335 1.00 33.13 506 A 1 
ATOM 3800 C CG  . ARG A 0 506 . 98.575   5.182   -84.107 1.00 33.13 506 A 1 
ATOM 3801 C CD  . ARG A 0 506 . 98.128   6.425   -83.322 1.00 33.13 506 A 1 
ATOM 3802 N NE  . ARG A 0 506 . 96.800   6.211   -82.711 1.00 33.13 506 A 1 
ATOM 3803 N NH1 . ARG A 0 506 . 96.734   7.947   -81.195 1.00 33.13 506 A 1 
ATOM 3804 N NH2 . ARG A 0 506 . 95.045   6.479   -81.329 1.00 33.13 506 A 1 
ATOM 3805 C CZ  . ARG A 0 506 . 96.206   6.889   -81.746 1.00 33.13 506 A 1 
ATOM 3806 N N   . THR A 0 507 . 100.649  1.442   -85.238 1.00 29.74 507 A 1 
ATOM 3807 C CA  . THR A 0 507 . 101.941  0.831   -85.604 1.00 29.74 507 A 1 
ATOM 3808 C C   . THR A 0 507 . 103.115  1.827   -85.541 1.00 29.74 507 A 1 
ATOM 3809 C CB  . THR A 0 507 . 101.861  0.223   -87.019 1.00 29.74 507 A 1 
ATOM 3810 O O   . THR A 0 507 . 103.240  2.714   -86.386 1.00 29.74 507 A 1 
ATOM 3811 C CG2 . THR A 0 507 . 103.190  -0.352  -87.523 1.00 29.74 507 A 1 
ATOM 3812 O OG1 . THR A 0 507 . 100.972  -0.870  -87.042 1.00 29.74 507 A 1 
ATOM 3813 N N   . TYR A 0 508 . 104.037  1.618   -84.595 1.00 35.34 508 A 1 
ATOM 3814 C CA  . TYR A 0 508 . 105.384  2.206   -84.594 1.00 35.34 508 A 1 
ATOM 3815 C C   . TYR A 0 508 . 106.416  1.140   -84.986 1.00 35.34 508 A 1 
ATOM 3816 C CB  . TYR A 0 508 . 105.710  2.851   -83.237 1.00 35.34 508 A 1 
ATOM 3817 O O   . TYR A 0 508 . 106.405  0.027   -84.463 1.00 35.34 508 A 1 
ATOM 3818 C CG  . TYR A 0 508 . 105.515  4.356   -83.219 1.00 35.34 508 A 1 
ATOM 3819 C CD1 . TYR A 0 508 . 106.584  5.205   -83.571 1.00 35.34 508 A 1 
ATOM 3820 C CD2 . TYR A 0 508 . 104.266  4.904   -82.868 1.00 35.34 508 A 1 
ATOM 3821 C CE1 . TYR A 0 508 . 106.410  6.603   -83.564 1.00 35.34 508 A 1 
ATOM 3822 C CE2 . TYR A 0 508 . 104.092  6.302   -82.851 1.00 35.34 508 A 1 
ATOM 3823 O OH  . TYR A 0 508 . 104.988  8.501   -83.185 1.00 35.34 508 A 1 
ATOM 3824 C CZ  . TYR A 0 508 . 105.161  7.153   -83.199 1.00 35.34 508 A 1 
ATOM 3825 N N   . GLY A 0 509 . 107.298  1.462   -85.936 1.00 32.96 509 A 1 
ATOM 3826 C CA  . GLY A 0 509 . 108.070  0.450   -86.661 1.00 32.96 509 A 1 
ATOM 3827 C C   . GLY A 0 509 . 109.558  0.324   -86.313 1.00 32.96 509 A 1 
ATOM 3828 O O   . GLY A 0 509 . 110.244  1.303   -86.039 1.00 32.96 509 A 1 
ATOM 3829 N N   . SER A 0 510 . 110.067  -0.894  -86.535 1.00 30.50 510 A 1 
ATOM 3830 C CA  . SER A 0 510 . 111.291  -1.137  -87.317 1.00 30.50 510 A 1 
ATOM 3831 C C   . SER A 0 510 . 112.614  -0.529  -86.806 1.00 30.50 510 A 1 
ATOM 3832 C CB  . SER A 0 510 . 110.990  -0.746  -88.777 1.00 30.50 510 A 1 
ATOM 3833 O O   . SER A 0 510 . 113.169  0.384   -87.422 1.00 30.50 510 A 1 
ATOM 3834 O OG  . SER A 0 510 . 112.122  -0.881  -89.604 1.00 30.50 510 A 1 
ATOM 3835 N N   . ALA A 0 511 . 113.212  -1.139  -85.777 1.00 36.64 511 A 1 
ATOM 3836 C CA  . ALA A 0 511 . 114.646  -1.007  -85.490 1.00 36.64 511 A 1 
ATOM 3837 C C   . ALA A 0 511 . 115.205  -2.255  -84.777 1.00 36.64 511 A 1 
ATOM 3838 C CB  . ALA A 0 511 . 114.882  0.252   -84.642 1.00 36.64 511 A 1 
ATOM 3839 O O   . ALA A 0 511 . 114.567  -2.779  -83.870 1.00 36.64 511 A 1 
ATOM 3840 N N   . GLY A 0 512 . 116.427  -2.684  -85.129 1.00 33.61 512 A 1 
ATOM 3841 C CA  . GLY A 0 512 . 117.184  -3.700  -84.373 1.00 33.61 512 A 1 
ATOM 3842 C C   . GLY A 0 512 . 117.405  -5.027  -85.107 1.00 33.61 512 A 1 
ATOM 3843 O O   . GLY A 0 512 . 116.735  -6.021  -84.855 1.00 33.61 512 A 1 
ATOM 3844 N N   . HIS A 0 513 . 118.391  -5.067  -86.003 1.00 30.39 513 A 1 
ATOM 3845 C CA  . HIS A 0 513 . 118.784  -6.283  -86.721 1.00 30.39 513 A 1 
ATOM 3846 C C   . HIS A 0 513 . 119.577  -7.233  -85.796 1.00 30.39 513 A 1 
ATOM 3847 C CB  . HIS A 0 513 . 119.576  -5.849  -87.971 1.00 30.39 513 A 1 
ATOM 3848 O O   . HIS A 0 513 . 120.772  -7.041  -85.583 1.00 30.39 513 A 1 
ATOM 3849 C CG  . HIS A 0 513 . 119.610  -6.837  -89.114 1.00 30.39 513 A 1 
ATOM 3850 C CD2 . HIS A 0 513 . 119.424  -6.524  -90.435 1.00 30.39 513 A 1 
ATOM 3851 N ND1 . HIS A 0 513 . 119.881  -8.186  -89.055 1.00 30.39 513 A 1 
ATOM 3852 C CE1 . HIS A 0 513 . 119.845  -8.671  -90.310 1.00 30.39 513 A 1 
ATOM 3853 N NE2 . HIS A 0 513 . 119.578  -7.692  -91.185 1.00 30.39 513 A 1 
ATOM 3854 N N   . GLY A 0 514 . 118.938  -8.278  -85.266 1.00 34.24 514 A 1 
ATOM 3855 C CA  . GLY A 0 514 . 119.608  -9.328  -84.488 1.00 34.24 514 A 1 
ATOM 3856 C C   . GLY A 0 514 . 118.633  -10.414 -84.015 1.00 34.24 514 A 1 
ATOM 3857 O O   . GLY A 0 514 . 117.580  -10.106 -83.481 1.00 34.24 514 A 1 
ATOM 3858 N N   . GLY A 0 515 . 118.904  -11.707 -84.169 1.00 30.66 515 A 1 
ATOM 3859 C CA  . GLY A 0 515 . 120.164  -12.318 -84.598 1.00 30.66 515 A 1 
ATOM 3860 C C   . GLY A 0 515 . 120.350  -13.707 -83.989 1.00 30.66 515 A 1 
ATOM 3861 O O   . GLY A 0 515 . 121.372  -13.966 -83.369 1.00 30.66 515 A 1 
ATOM 3862 N N   . TYR A 0 516 . 119.344  -14.574 -84.131 1.00 31.05 516 A 1 
ATOM 3863 C CA  . TYR A 0 516 . 119.408  -16.017 -83.834 1.00 31.05 516 A 1 
ATOM 3864 C C   . TYR A 0 516 . 119.923  -16.418 -82.437 1.00 31.05 516 A 1 
ATOM 3865 C CB  . TYR A 0 516 . 120.074  -16.804 -84.976 1.00 31.05 516 A 1 
ATOM 3866 O O   . TYR A 0 516 . 120.537  -17.472 -82.262 1.00 31.05 516 A 1 
ATOM 3867 C CG  . TYR A 0 516 . 120.008  -16.128 -86.330 1.00 31.05 516 A 1 
ATOM 3868 C CD1 . TYR A 0 516 . 118.799  -16.062 -87.051 1.00 31.05 516 A 1 
ATOM 3869 C CD2 . TYR A 0 516 . 121.161  -15.483 -86.816 1.00 31.05 516 A 1 
ATOM 3870 C CE1 . TYR A 0 516 . 118.749  -15.343 -88.261 1.00 31.05 516 A 1 
ATOM 3871 C CE2 . TYR A 0 516 . 121.115  -14.772 -88.027 1.00 31.05 516 A 1 
ATOM 3872 O OH  . TYR A 0 516 . 119.855  -14.004 -89.914 1.00 31.05 516 A 1 
ATOM 3873 C CZ  . TYR A 0 516 . 119.906  -14.701 -88.750 1.00 31.05 516 A 1 
ATOM 3874 N N   . GLY A 0 517 . 119.525  -15.667 -81.408 1.00 29.05 517 A 1 
ATOM 3875 C CA  . GLY A 0 517 . 119.028  -16.356 -80.218 1.00 29.05 517 A 1 
ATOM 3876 C C   . GLY A 0 517 . 117.833  -17.254 -80.615 1.00 29.05 517 A 1 
ATOM 3877 O O   . GLY A 0 517 . 117.111  -16.946 -81.556 1.00 29.05 517 A 1 
ATOM 3878 N N   . LYS A 0 518 . 117.543  -18.387 -79.964 1.00 41.28 518 A 1 
ATOM 3879 C CA  . LYS A 0 518 . 118.034  -18.842 -78.650 1.00 41.28 518 A 1 
ATOM 3880 C C   . LYS A 0 518 . 117.894  -17.764 -77.556 1.00 41.28 518 A 1 
ATOM 3881 C CB  . LYS A 0 518 . 119.418  -19.534 -78.776 1.00 41.28 518 A 1 
ATOM 3882 O O   . LYS A 0 518 . 118.696  -17.698 -76.635 1.00 41.28 518 A 1 
ATOM 3883 C CG  . LYS A 0 518 . 119.313  -21.053 -79.011 1.00 41.28 518 A 1 
ATOM 3884 C CD  . LYS A 0 518 . 118.918  -21.822 -77.737 1.00 41.28 518 A 1 
ATOM 3885 C CE  . LYS A 0 518 . 118.888  -23.333 -78.004 1.00 41.28 518 A 1 
ATOM 3886 N NZ  . LYS A 0 518 . 118.542  -24.097 -76.777 1.00 41.28 518 A 1 
ATOM 3887 N N   . GLY A 0 519 . 116.832  -16.959 -77.672 1.00 31.26 519 A 1 
ATOM 3888 C CA  . GLY A 0 519 . 116.484  -15.839 -76.793 1.00 31.26 519 A 1 
ATOM 3889 C C   . GLY A 0 519 . 116.412  -14.515 -77.561 1.00 31.26 519 A 1 
ATOM 3890 O O   . GLY A 0 519 . 117.404  -14.104 -78.152 1.00 31.26 519 A 1 
ATOM 3891 N N   . GLY A 0 520 . 115.249  -13.855 -77.540 1.00 30.37 520 A 1 
ATOM 3892 C CA  . GLY A 0 520 . 115.006  -12.559 -78.194 1.00 30.37 520 A 1 
ATOM 3893 C C   . GLY A 0 520 . 113.938  -12.628 -79.292 1.00 30.37 520 A 1 
ATOM 3894 O O   . GLY A 0 520 . 114.102  -13.345 -80.274 1.00 30.37 520 A 1 
ATOM 3895 N N   . TYR A 0 521 . 112.852  -11.869 -79.123 1.00 32.04 521 A 1 
ATOM 3896 C CA  . TYR A 0 521 . 111.721  -11.764 -80.054 1.00 32.04 521 A 1 
ATOM 3897 C C   . TYR A 0 521 . 111.487  -10.275 -80.384 1.00 32.04 521 A 1 
ATOM 3898 C CB  . TYR A 0 521 . 110.453  -12.363 -79.406 1.00 32.04 521 A 1 
ATOM 3899 O O   . TYR A 0 521 . 111.501  -9.467  -79.457 1.00 32.04 521 A 1 
ATOM 3900 C CG  . TYR A 0 521 . 110.526  -13.806 -78.921 1.00 32.04 521 A 1 
ATOM 3901 C CD1 . TYR A 0 521 . 110.125  -14.858 -79.768 1.00 32.04 521 A 1 
ATOM 3902 C CD2 . TYR A 0 521 . 110.914  -14.092 -77.595 1.00 32.04 521 A 1 
ATOM 3903 C CE1 . TYR A 0 521 . 110.117  -16.187 -79.298 1.00 32.04 521 A 1 
ATOM 3904 C CE2 . TYR A 0 521 . 110.904  -15.419 -77.118 1.00 32.04 521 A 1 
ATOM 3905 O OH  . TYR A 0 521 . 110.476  -17.750 -77.517 1.00 32.04 521 A 1 
ATOM 3906 C CZ  . TYR A 0 521 . 110.502  -16.470 -77.972 1.00 32.04 521 A 1 
ATOM 3907 N N   . GLY A 0 522 . 111.255  -9.892  -81.652 1.00 30.94 522 A 1 
ATOM 3908 C CA  . GLY A 0 522 . 110.998  -8.478  -81.990 1.00 30.94 522 A 1 
ATOM 3909 C C   . GLY A 0 522 . 110.808  -8.100  -83.474 1.00 30.94 522 A 1 
ATOM 3910 O O   . GLY A 0 522 . 111.776  -7.829  -84.172 1.00 30.94 522 A 1 
ATOM 3911 N N   . GLY A 0 523 . 109.544  -8.003  -83.909 1.00 28.66 523 A 1 
ATOM 3912 C CA  . GLY A 0 523 . 108.973  -6.844  -84.631 1.00 28.66 523 A 1 
ATOM 3913 C C   . GLY A 0 523 . 109.447  -6.397  -86.033 1.00 28.66 523 A 1 
ATOM 3914 O O   . GLY A 0 523 . 110.233  -5.462  -86.135 1.00 28.66 523 A 1 
ATOM 3915 N N   . TYR A 0 524 . 108.768  -6.878  -87.088 1.00 30.95 524 A 1 
ATOM 3916 C CA  . TYR A 0 524 . 108.431  -6.124  -88.322 1.00 30.95 524 A 1 
ATOM 3917 C C   . TYR A 0 524 . 107.043  -6.638  -88.795 1.00 30.95 524 A 1 
ATOM 3918 C CB  . TYR A 0 524 . 109.489  -6.334  -89.431 1.00 30.95 524 A 1 
ATOM 3919 O O   . TYR A 0 524 . 106.925  -7.829  -89.059 1.00 30.95 524 A 1 
ATOM 3920 C CG  . TYR A 0 524 . 110.912  -5.894  -89.108 1.00 30.95 524 A 1 
ATOM 3921 C CD1 . TYR A 0 524 . 111.359  -4.594  -89.426 1.00 30.95 524 A 1 
ATOM 3922 C CD2 . TYR A 0 524 . 111.791  -6.794  -88.473 1.00 30.95 524 A 1 
ATOM 3923 C CE1 . TYR A 0 524 . 112.663  -4.189  -89.070 1.00 30.95 524 A 1 
ATOM 3924 C CE2 . TYR A 0 524 . 113.081  -6.382  -88.088 1.00 30.95 524 A 1 
ATOM 3925 O OH  . TYR A 0 524 . 114.739  -4.656  -87.946 1.00 30.95 524 A 1 
ATOM 3926 C CZ  . TYR A 0 524 . 113.514  -5.070  -88.371 1.00 30.95 524 A 1 
ATOM 3927 N N   . SER A 0 525 . 105.911  -5.920  -88.728 1.00 30.51 525 A 1 
ATOM 3928 C CA  . SER A 0 525 . 105.522  -4.590  -89.248 1.00 30.51 525 A 1 
ATOM 3929 C C   . SER A 0 525 . 105.051  -4.595  -90.715 1.00 30.51 525 A 1 
ATOM 3930 C CB  . SER A 0 525 . 106.540  -3.477  -88.978 1.00 30.51 525 A 1 
ATOM 3931 O O   . SER A 0 525 . 105.838  -4.330  -91.619 1.00 30.51 525 A 1 
ATOM 3932 O OG  . SER A 0 525 . 106.013  -2.230  -89.381 1.00 30.51 525 A 1 
ATOM 3933 N N   . TYR A 0 526 . 103.743  -4.791  -90.918 1.00 31.04 526 A 1 
ATOM 3934 C CA  . TYR A 0 526 . 102.956  -4.353  -92.084 1.00 31.04 526 A 1 
ATOM 3935 C C   . TYR A 0 526 . 101.554  -3.967  -91.588 1.00 31.04 526 A 1 
ATOM 3936 C CB  . TYR A 0 526 . 102.818  -5.467  -93.137 1.00 31.04 526 A 1 
ATOM 3937 O O   . TYR A 0 526 . 100.982  -4.714  -90.800 1.00 31.04 526 A 1 
ATOM 3938 C CG  . TYR A 0 526 . 104.021  -5.665  -94.037 1.00 31.04 526 A 1 
ATOM 3939 C CD1 . TYR A 0 526 . 104.226  -4.805  -95.134 1.00 31.04 526 A 1 
ATOM 3940 C CD2 . TYR A 0 526 . 104.923  -6.717  -93.789 1.00 31.04 526 A 1 
ATOM 3941 C CE1 . TYR A 0 526 . 105.341  -4.987  -95.975 1.00 31.04 526 A 1 
ATOM 3942 C CE2 . TYR A 0 526 . 106.040  -6.902  -94.626 1.00 31.04 526 A 1 
ATOM 3943 O OH  . TYR A 0 526 . 107.336  -6.198  -96.519 1.00 31.04 526 A 1 
ATOM 3944 C CZ  . TYR A 0 526 . 106.253  -6.032  -95.717 1.00 31.04 526 A 1 
ATOM 3945 N N   . GLY A 0 527 . 100.997  -2.843  -92.047 1.00 29.35 527 A 1 
ATOM 3946 C CA  . GLY A 0 527 . 99.669   -2.367  -91.634 1.00 29.35 527 A 1 
ATOM 3947 C C   . GLY A 0 527 . 98.895   -1.717  -92.782 1.00 29.35 527 A 1 
ATOM 3948 O O   . GLY A 0 527 . 99.501   -1.213  -93.732 1.00 29.35 527 A 1 
ATOM 3949 N N   . LYS A 0 528 . 97.559   -1.767  -92.699 1.00 31.83 528 A 1 
ATOM 3950 C CA  . LYS A 0 528 . 96.614   -1.007  -93.530 1.00 31.83 528 A 1 
ATOM 3951 C C   . LYS A 0 528 . 95.221   -1.040  -92.889 1.00 31.83 528 A 1 
ATOM 3952 C CB  . LYS A 0 528 . 96.550   -1.590  -94.953 1.00 31.83 528 A 1 
ATOM 3953 O O   . LYS A 0 528 . 94.674   -2.117  -92.678 1.00 31.83 528 A 1 
ATOM 3954 C CG  . LYS A 0 528 . 95.674   -0.704  -95.848 1.00 31.83 528 A 1 
ATOM 3955 C CD  . LYS A 0 528 . 95.503   -1.295  -97.246 1.00 31.83 528 A 1 
ATOM 3956 C CE  . LYS A 0 528 . 94.544   -0.377  -98.008 1.00 31.83 528 A 1 
ATOM 3957 N NZ  . LYS A 0 528 . 94.118   -0.978  -99.291 1.00 31.83 528 A 1 
ATOM 3958 N N   . ASP A 0 529 . 94.641   0.130   -92.662 1.00 29.37 529 A 1 
ATOM 3959 C CA  . ASP A 0 529 . 93.440   0.323   -91.839 1.00 29.37 529 A 1 
ATOM 3960 C C   . ASP A 0 529 . 92.171   0.446   -92.702 1.00 29.37 529 A 1 
ATOM 3961 C CB  . ASP A 0 529 . 93.640   1.583   -90.971 1.00 29.37 529 A 1 
ATOM 3962 O O   . ASP A 0 529 . 92.199   1.113   -93.741 1.00 29.37 529 A 1 
ATOM 3963 C CG  . ASP A 0 529 . 95.118   1.811   -90.632 1.00 29.37 529 A 1 
ATOM 3964 O OD1 . ASP A 0 529 . 95.605   1.162   -89.687 1.00 29.37 529 A 1 
ATOM 3965 O OD2 . ASP A 0 529 . 95.782   2.505   -91.440 1.00 29.37 529 A 1 
ATOM 3966 N N   . THR A 0 530 . 91.043   -0.172  -92.317 1.00 30.46 530 A 1 
ATOM 3967 C CA  . THR A 0 530 . 89.721   0.060   -92.950 1.00 30.46 530 A 1 
ATOM 3968 C C   . THR A 0 530 . 88.549   -0.436  -92.080 1.00 30.46 530 A 1 
ATOM 3969 C CB  . THR A 0 530 . 89.583   -0.658  -94.320 1.00 30.46 530 A 1 
ATOM 3970 O O   . THR A 0 530 . 88.528   -1.610  -91.730 1.00 30.46 530 A 1 
ATOM 3971 C CG2 . THR A 0 530 . 88.400   -0.113  -95.123 1.00 30.46 530 A 1 
ATOM 3972 O OG1 . THR A 0 530 . 90.700   -0.481  -95.168 1.00 30.46 530 A 1 
ATOM 3973 N N   . GLY A 0 531 . 87.525   0.408   -91.875 1.00 25.15 531 A 1 
ATOM 3974 C CA  . GLY A 0 531 . 86.141   -0.015  -91.579 1.00 25.15 531 A 1 
ATOM 3975 C C   . GLY A 0 531 . 85.661   0.106   -90.124 1.00 25.15 531 A 1 
ATOM 3976 O O   . GLY A 0 531 . 86.214   -0.528  -89.235 1.00 25.15 531 A 1 
ATOM 3977 N N   . ALA A 0 532 . 84.587   0.879   -89.911 1.00 29.63 532 A 1 
ATOM 3978 C CA  . ALA A 0 532 . 83.754   0.874   -88.704 1.00 29.63 532 A 1 
ATOM 3979 C C   . ALA A 0 532 . 82.377   1.492   -89.032 1.00 29.63 532 A 1 
ATOM 3980 C CB  . ALA A 0 532 . 84.452   1.653   -87.577 1.00 29.63 532 A 1 
ATOM 3981 O O   . ALA A 0 532 . 82.280   2.705   -89.226 1.00 29.63 532 A 1 
ATOM 3982 N N   . ASP A 0 533 . 81.336   0.660   -89.101 1.00 27.05 533 A 1 
ATOM 3983 C CA  . ASP A 0 533 . 79.947   1.052   -89.385 1.00 27.05 533 A 1 
ATOM 3984 C C   . ASP A 0 533 . 79.061   0.834   -88.140 1.00 27.05 533 A 1 
ATOM 3985 C CB  . ASP A 0 533 . 79.417   0.286   -90.611 1.00 27.05 533 A 1 
ATOM 3986 O O   . ASP A 0 533 . 79.371   -0.004  -87.292 1.00 27.05 533 A 1 
ATOM 3987 C CG  . ASP A 0 533 . 80.149   0.652   -91.910 1.00 27.05 533 A 1 
ATOM 3988 O OD1 . ASP A 0 533 . 80.176   1.859   -92.244 1.00 27.05 533 A 1 
ATOM 3989 O OD2 . ASP A 0 533 . 80.673   -0.272  -92.574 1.00 27.05 533 A 1 
ATOM 3990 N N   . TYR A 0 534 . 77.969   1.597   -88.007 1.00 29.94 534 A 1 
ATOM 3991 C CA  . TYR A 0 534 . 77.173   1.685   -86.773 1.00 29.94 534 A 1 
ATOM 3992 C C   . TYR A 0 534 . 75.698   1.331   -87.006 1.00 29.94 534 A 1 
ATOM 3993 C CB  . TYR A 0 534 . 77.258   3.110   -86.193 1.00 29.94 534 A 1 
ATOM 3994 O O   . TYR A 0 534 . 75.023   2.025   -87.764 1.00 29.94 534 A 1 
ATOM 3995 C CG  . TYR A 0 534 . 78.635   3.595   -85.777 1.00 29.94 534 A 1 
ATOM 3996 C CD1 . TYR A 0 534 . 79.025   3.544   -84.423 1.00 29.94 534 A 1 
ATOM 3997 C CD2 . TYR A 0 534 . 79.512   4.132   -86.740 1.00 29.94 534 A 1 
ATOM 3998 C CE1 . TYR A 0 534 . 80.286   4.037   -84.033 1.00 29.94 534 A 1 
ATOM 3999 C CE2 . TYR A 0 534 . 80.782   4.604   -86.358 1.00 29.94 534 A 1 
ATOM 4000 O OH  . TYR A 0 534 . 82.389   5.022   -84.627 1.00 29.94 534 A 1 
ATOM 4001 C CZ  . TYR A 0 534 . 81.167   4.562   -85.001 1.00 29.94 534 A 1 
ATOM 4002 N N   . ASP A 0 535 . 75.180   0.338   -86.277 1.00 28.57 535 A 1 
ATOM 4003 C CA  . ASP A 0 535 . 73.758   -0.041  -86.272 1.00 28.57 535 A 1 
ATOM 4004 C C   . ASP A 0 535 . 73.198   -0.081  -84.835 1.00 28.57 535 A 1 
ATOM 4005 C CB  . ASP A 0 535 . 73.553   -1.385  -87.006 1.00 28.57 535 A 1 
ATOM 4006 O O   . ASP A 0 535 . 73.810   -0.643  -83.924 1.00 28.57 535 A 1 
ATOM 4007 C CG  . ASP A 0 535 . 72.700   -1.263  -88.276 1.00 28.57 535 A 1 
ATOM 4008 O OD1 . ASP A 0 535 . 71.762   -0.431  -88.267 1.00 28.57 535 A 1 
ATOM 4009 O OD2 . ASP A 0 535 . 72.952   -2.048  -89.217 1.00 28.57 535 A 1 
ATOM 4010 N N   . ALA A 0 536 . 72.035   0.537   -84.609 1.00 28.81 536 A 1 
ATOM 4011 C CA  . ALA A 0 536 . 71.468   0.769   -83.273 1.00 28.81 536 A 1 
ATOM 4012 C C   . ALA A 0 536 . 70.392   -0.274  -82.905 1.00 28.81 536 A 1 
ATOM 4013 C CB  . ALA A 0 536 . 70.978   2.222   -83.195 1.00 28.81 536 A 1 
ATOM 4014 O O   . ALA A 0 536 . 69.191   -0.004  -82.942 1.00 28.81 536 A 1 
ATOM 4015 N N   . ALA A 0 537 . 70.826   -1.489  -82.566 1.00 25.33 537 A 1 
ATOM 4016 C CA  . ALA A 0 537 . 69.957   -2.662  -82.458 1.00 25.33 537 A 1 
ATOM 4017 C C   . ALA A 0 537 . 69.414   -2.965  -81.039 1.00 25.33 537 A 1 
ATOM 4018 C CB  . ALA A 0 537 . 70.700   -3.848  -83.090 1.00 25.33 537 A 1 
ATOM 4019 O O   . ALA A 0 537 . 69.775   -3.974  -80.435 1.00 25.33 537 A 1 
ATOM 4020 N N   . SER A 0 538 . 68.473   -2.159  -80.532 1.00 36.69 538 A 1 
ATOM 4021 C CA  . SER A 0 538 . 67.501   -2.632  -79.526 1.00 36.69 538 A 1 
ATOM 4022 C C   . SER A 0 538 . 66.197   -1.824  -79.528 1.00 36.69 538 A 1 
ATOM 4023 C CB  . SER A 0 538 . 68.094   -2.714  -78.108 1.00 36.69 538 A 1 
ATOM 4024 O O   . SER A 0 538 . 66.186   -0.601  -79.406 1.00 36.69 538 A 1 
ATOM 4025 O OG  . SER A 0 538 . 68.678   -1.501  -77.679 1.00 36.69 538 A 1 
ATOM 4026 N N   . GLN A 0 539 . 65.068   -2.526  -79.662 1.00 30.45 539 A 1 
ATOM 4027 C CA  . GLN A 0 539 . 63.733   -1.966  -79.429 1.00 30.45 539 A 1 
ATOM 4028 C C   . GLN A 0 539 . 63.375   -2.081  -77.940 1.00 30.45 539 A 1 
ATOM 4029 C CB  . GLN A 0 539 . 62.702   -2.656  -80.339 1.00 30.45 539 A 1 
ATOM 4030 O O   . GLN A 0 539 . 63.920   -2.921  -77.222 1.00 30.45 539 A 1 
ATOM 4031 C CG  . GLN A 0 539 . 62.891   -2.249  -81.812 1.00 30.45 539 A 1 
ATOM 4032 C CD  . GLN A 0 539 . 61.973   -2.991  -82.781 1.00 30.45 539 A 1 
ATOM 4033 N NE2 . GLN A 0 539 . 61.865   -2.539  -84.011 1.00 30.45 539 A 1 
ATOM 4034 O OE1 . GLN A 0 539 . 61.353   -3.994  -82.480 1.00 30.45 539 A 1 
ATOM 4035 N N   . GLN A 0 540 . 62.468   -1.225  -77.470 1.00 31.31 540 A 1 
ATOM 4036 C CA  . GLN A 0 540 . 62.064   -1.146  -76.064 1.00 31.31 540 A 1 
ATOM 4037 C C   . GLN A 0 540 . 61.228   -2.376  -75.673 1.00 31.31 540 A 1 
ATOM 4038 C CB  . GLN A 0 540 . 61.307   0.176   -75.843 1.00 31.31 540 A 1 
ATOM 4039 O O   . GLN A 0 540 . 60.020   -2.410  -75.889 1.00 31.31 540 A 1 
ATOM 4040 C CG  . GLN A 0 540 . 62.250   1.390   -75.942 1.00 31.31 540 A 1 
ATOM 4041 C CD  . GLN A 0 540 . 61.524   2.724   -76.096 1.00 31.31 540 A 1 
ATOM 4042 N NE2 . GLN A 0 540 . 62.147   3.822   -75.730 1.00 31.31 540 A 1 
ATOM 4043 O OE1 . GLN A 0 540 . 60.415   2.831   -76.589 1.00 31.31 540 A 1 
ATOM 4044 N N   . GLY A 0 541 . 61.891   -3.398  -75.128 1.00 30.88 541 A 1 
ATOM 4045 C CA  . GLY A 0 541 . 61.242   -4.608  -74.625 1.00 30.88 541 A 1 
ATOM 4046 C C   . GLY A 0 541 . 60.399   -4.328  -73.381 1.00 30.88 541 A 1 
ATOM 4047 O O   . GLY A 0 541 . 60.880   -3.725  -72.422 1.00 30.88 541 A 1 
ATOM 4048 N N   . GLU A 0 542 . 59.149   -4.782  -73.406 1.00 34.77 542 A 1 
ATOM 4049 C CA  . GLU A 0 542 . 58.178   -4.646  -72.320 1.00 34.77 542 A 1 
ATOM 4050 C C   . GLU A 0 542 . 58.673   -5.391  -71.064 1.00 34.77 542 A 1 
ATOM 4051 C CB  . GLU A 0 542 . 56.832   -5.153  -72.863 1.00 34.77 542 A 1 
ATOM 4052 O O   . GLU A 0 542 . 58.822   -6.615  -71.052 1.00 34.77 542 A 1 
ATOM 4053 C CG  . GLU A 0 542 . 55.613   -4.800  -72.005 1.00 34.77 542 A 1 
ATOM 4054 C CD  . GLU A 0 542 . 54.309   -5.053  -72.785 1.00 34.77 542 A 1 
ATOM 4055 O OE1 . GLU A 0 542 . 53.421   -4.174  -72.727 1.00 34.77 542 A 1 
ATOM 4056 O OE2 . GLU A 0 542 . 54.220   -6.106  -73.459 1.00 34.77 542 A 1 
ATOM 4057 N N   . ALA A 0 543 . 59.014   -4.639  -70.013 1.00 35.81 543 A 1 
ATOM 4058 C CA  . ALA A 0 543 . 59.714   -5.159  -68.841 1.00 35.81 543 A 1 
ATOM 4059 C C   . ALA A 0 543 . 58.750   -5.889  -67.889 1.00 35.81 543 A 1 
ATOM 4060 C CB  . ALA A 0 543 . 60.487   -4.008  -68.181 1.00 35.81 543 A 1 
ATOM 4061 O O   . ALA A 0 543 . 58.277   -5.316  -66.910 1.00 35.81 543 A 1 
ATOM 4062 N N   . GLY A 0 544 . 58.452   -7.157  -68.194 1.00 38.79 544 A 1 
ATOM 4063 C CA  . GLY A 0 544 . 57.480   -7.971  -67.457 1.00 38.79 544 A 1 
ATOM 4064 C C   . GLY A 0 544 . 57.736   -8.003  -65.947 1.00 38.79 544 A 1 
ATOM 4065 O O   . GLY A 0 544 . 58.765   -8.528  -65.508 1.00 38.79 544 A 1 
ATOM 4066 N N   . TYR A 0 545 . 56.789   -7.447  -65.190 1.00 36.30 545 A 1 
ATOM 4067 C CA  . TYR A 0 545 . 56.772   -7.352  -63.727 1.00 36.30 545 A 1 
ATOM 4068 C C   . TYR A 0 545 . 56.908   -8.738  -63.086 1.00 36.30 545 A 1 
ATOM 4069 C CB  . TYR A 0 545 . 55.436   -6.701  -63.307 1.00 36.30 545 A 1 
ATOM 4070 O O   . TYR A 0 545 . 56.293   -9.687  -63.562 1.00 36.30 545 A 1 
ATOM 4071 C CG  . TYR A 0 545 . 55.520   -5.640  -62.226 1.00 36.30 545 A 1 
ATOM 4072 C CD1 . TYR A 0 545 . 55.066   -5.906  -60.919 1.00 36.30 545 A 1 
ATOM 4073 C CD2 . TYR A 0 545 . 55.968   -4.348  -62.566 1.00 36.30 545 A 1 
ATOM 4074 C CE1 . TYR A 0 545 . 55.048   -4.877  -59.956 1.00 36.30 545 A 1 
ATOM 4075 C CE2 . TYR A 0 545 . 55.945   -3.316  -61.609 1.00 36.30 545 A 1 
ATOM 4076 O OH  . TYR A 0 545 . 55.429   -2.573  -59.390 1.00 36.30 545 A 1 
ATOM 4077 C CZ  . TYR A 0 545 . 55.476   -3.578  -60.302 1.00 36.30 545 A 1 
ATOM 4078 N N   . TRP A 0 546 . 57.693   -8.858  -62.017 1.00 40.40 546 A 1 
ATOM 4079 C CA  . TRP A 0 546 . 57.649   -10.013 -61.118 1.00 40.40 546 A 1 
ATOM 4080 C C   . TRP A 0 546 . 57.514   -9.472  -59.701 1.00 40.40 546 A 1 
ATOM 4081 C CB  . TRP A 0 546 . 58.878   -10.925 -61.276 1.00 40.40 546 A 1 
ATOM 4082 O O   . TRP A 0 546 . 58.283   -8.608  -59.280 1.00 40.40 546 A 1 
ATOM 4083 C CG  . TRP A 0 546 . 58.839   -11.853 -62.456 1.00 40.40 546 A 1 
ATOM 4084 C CD1 . TRP A 0 546 . 58.836   -11.460 -63.746 1.00 40.40 546 A 1 
ATOM 4085 C CD2 . TRP A 0 546 . 58.605   -13.298 -62.495 1.00 40.40 546 A 1 
ATOM 4086 C CE2 . TRP A 0 546 . 58.528   -13.705 -63.863 1.00 40.40 546 A 1 
ATOM 4087 C CE3 . TRP A 0 546 . 58.349   -14.289 -61.524 1.00 40.40 546 A 1 
ATOM 4088 N NE1 . TRP A 0 546 . 58.710   -12.549 -64.586 1.00 40.40 546 A 1 
ATOM 4089 C CH2 . TRP A 0 546 . 57.972   -15.976 -63.256 1.00 40.40 546 A 1 
ATOM 4090 C CZ2 . TRP A 0 546 . 58.224   -15.018 -64.250 1.00 40.40 546 A 1 
ATOM 4091 C CZ3 . TRP A 0 546 . 58.032   -15.610 -61.900 1.00 40.40 546 A 1 
ATOM 4092 N N   . GLY A 0 547 . 56.514   -9.957  -58.979 1.00 52.54 547 A 1 
ATOM 4093 C CA  . GLY A 0 547 . 56.303   -9.576  -57.595 1.00 52.54 547 A 1 
ATOM 4094 C C   . GLY A 0 547 . 55.526   -10.644 -56.852 1.00 52.54 547 A 1 
ATOM 4095 O O   . GLY A 0 547 . 54.625   -11.274 -57.414 1.00 52.54 547 A 1 
ATOM 4096 N N   . LYS A 0 548 . 55.900   -10.852 -55.590 1.00 57.59 548 A 1 
ATOM 4097 C CA  . LYS A 0 548 . 55.092   -11.614 -54.641 1.00 57.59 548 A 1 
ATOM 4098 C C   . LYS A 0 548 . 54.556   -10.640 -53.611 1.00 57.59 548 A 1 
ATOM 4099 C CB  . LYS A 0 548 . 55.882   -12.750 -53.981 1.00 57.59 548 A 1 
ATOM 4100 O O   . LYS A 0 548 . 55.342   -9.999  -52.909 1.00 57.59 548 A 1 
ATOM 4101 C CG  . LYS A 0 548 . 56.427   -13.758 -54.997 1.00 57.59 548 A 1 
ATOM 4102 C CD  . LYS A 0 548 . 56.955   -14.987 -54.253 1.00 57.59 548 A 1 
ATOM 4103 C CE  . LYS A 0 548 . 57.443   -16.037 -55.252 1.00 57.59 548 A 1 
ATOM 4104 N NZ  . LYS A 0 548 . 57.705   -17.325 -54.568 1.00 57.59 548 A 1 
ATOM 4105 N N   . SER A 0 549 . 53.237   -10.558 -53.546 1.00 63.68 549 A 1 
ATOM 4106 C CA  . SER A 0 549 . 52.510   -9.819  -52.523 1.00 63.68 549 A 1 
ATOM 4107 C C   . SER A 0 549 . 51.655   -10.793 -51.728 1.00 63.68 549 A 1 
ATOM 4108 C CB  . SER A 0 549 . 51.636   -8.732  -53.155 1.00 63.68 549 A 1 
ATOM 4109 O O   . SER A 0 549 . 50.970   -11.626 -52.337 1.00 63.68 549 A 1 
ATOM 4110 O OG  . SER A 0 549 . 50.696   -9.322  -54.041 1.00 63.68 549 A 1 
ATOM 4111 N N   . GLY A 0 550 . 51.665   -10.652 -50.412 1.00 68.92 550 A 1 
ATOM 4112 C CA  . GLY A 0 550 . 50.738   -11.335 -49.522 1.00 68.92 550 A 1 
ATOM 4113 C C   . GLY A 0 550 . 50.095   -10.366 -48.542 1.00 68.92 550 A 1 
ATOM 4114 O O   . GLY A 0 550 . 50.464   -9.187  -48.479 1.00 68.92 550 A 1 
ATOM 4115 N N   . SER A 0 551 . 49.101   -10.879 -47.840 1.00 71.02 551 A 1 
ATOM 4116 C CA  . SER A 0 551 . 48.559   -10.298 -46.622 1.00 71.02 551 A 1 
ATOM 4117 C C   . SER A 0 551 . 48.075   -11.428 -45.731 1.00 71.02 551 A 1 
ATOM 4118 C CB  . SER A 0 551 . 47.401   -9.335  -46.899 1.00 71.02 551 A 1 
ATOM 4119 O O   . SER A 0 551 . 47.469   -12.380 -46.240 1.00 71.02 551 A 1 
ATOM 4120 O OG  . SER A 0 551 . 46.366   -9.991  -47.623 1.00 71.02 551 A 1 
ATOM 4121 N N   . ASP A 0 552 . 48.293   -11.244 -44.446 1.00 72.46 552 A 1 
ATOM 4122 C CA  . ASP A 0 552 . 48.041   -12.168 -43.359 1.00 72.46 552 A 1 
ATOM 4123 C C   . ASP A 0 552 . 47.076   -11.401 -42.423 1.00 72.46 552 A 1 
ATOM 4124 C CB  . ASP A 0 552 . 49.390   -12.557 -42.686 1.00 72.46 552 A 1 
ATOM 4125 O O   . ASP A 0 552 . 47.200   -10.180 -42.291 1.00 72.46 552 A 1 
ATOM 4126 C CG  . ASP A 0 552 . 50.596   -12.937 -43.604 1.00 72.46 552 A 1 
ATOM 4127 O OD1 . ASP A 0 552 . 50.800   -12.350 -44.705 1.00 72.46 552 A 1 
ATOM 4128 O OD2 . ASP A 0 552 . 51.378   -13.842 -43.230 1.00 72.46 552 A 1 
ATOM 4129 N N   . TRP A 0 553 . 46.058   -12.055 -41.865 1.00 70.51 553 A 1 
ATOM 4130 C CA  . TRP A 0 553 . 45.174   -11.452 -40.859 1.00 70.51 553 A 1 
ATOM 4131 C C   . TRP A 0 553 . 44.741   -12.535 -39.889 1.00 70.51 553 A 1 
ATOM 4132 C CB  . TRP A 0 553 . 43.937   -10.789 -41.494 1.00 70.51 553 A 1 
ATOM 4133 O O   . TRP A 0 553 . 43.964   -13.412 -40.281 1.00 70.51 553 A 1 
ATOM 4134 C CG  . TRP A 0 553 . 42.977   -10.099 -40.550 1.00 70.51 553 A 1 
ATOM 4135 C CD1 . TRP A 0 553 . 43.192   -8.920  -39.916 1.00 70.51 553 A 1 
ATOM 4136 C CD2 . TRP A 0 553 . 41.681   -10.566 -40.042 1.00 70.51 553 A 1 
ATOM 4137 C CE2 . TRP A 0 553 . 41.141   -9.568  -39.173 1.00 70.51 553 A 1 
ATOM 4138 C CE3 . TRP A 0 553 . 40.924   -11.752 -40.189 1.00 70.51 553 A 1 
ATOM 4139 N NE1 . TRP A 0 553 . 42.092   -8.575  -39.148 1.00 70.51 553 A 1 
ATOM 4140 C CH2 . TRP A 0 553 . 39.180   -10.904 -38.698 1.00 70.51 553 A 1 
ATOM 4141 C CZ2 . TRP A 0 553 . 39.908   -9.716  -38.523 1.00 70.51 553 A 1 
ATOM 4142 C CZ3 . TRP A 0 553 . 39.689   -11.920 -39.526 1.00 70.51 553 A 1 
ATOM 4143 N N   . ASP A 0 554 . 45.242   -12.459 -38.663 1.00 75.66 554 A 1 
ATOM 4144 C CA  . ASP A 0 554 . 44.784   -13.287 -37.560 1.00 75.66 554 A 1 
ATOM 4145 C C   . ASP A 0 554 . 43.996   -12.404 -36.575 1.00 75.66 554 A 1 
ATOM 4146 C CB  . ASP A 0 554 . 45.960   -14.053 -36.912 1.00 75.66 554 A 1 
ATOM 4147 O O   . ASP A 0 554 . 44.271   -11.218 -36.375 1.00 75.66 554 A 1 
ATOM 4148 C CG  . ASP A 0 554 . 46.565   -15.198 -37.757 1.00 75.66 554 A 1 
ATOM 4149 O OD1 . ASP A 0 554 . 45.997   -15.561 -38.819 1.00 75.66 554 A 1 
ATOM 4150 O OD2 . ASP A 0 554 . 47.565   -15.806 -37.295 1.00 75.66 554 A 1 
ATOM 4151 N N   . SER A 0 555 . 42.960   -12.977 -35.965 1.00 77.32 555 A 1 
ATOM 4152 C CA  . SER A 0 555 . 42.166   -12.306 -34.934 1.00 77.32 555 A 1 
ATOM 4153 C C   . SER A 0 555 . 41.766   -13.284 -33.838 1.00 77.32 555 A 1 
ATOM 4154 C CB  . SER A 0 555 . 40.944   -11.622 -35.554 1.00 77.32 555 A 1 
ATOM 4155 O O   . SER A 0 555 . 41.535   -14.469 -34.091 1.00 77.32 555 A 1 
ATOM 4156 O OG  . SER A 0 555 . 40.193   -10.952 -34.558 1.00 77.32 555 A 1 
ATOM 4157 N N   . TRP A 0 556 . 41.685   -12.792 -32.603 1.00 83.19 556 A 1 
ATOM 4158 C CA  . TRP A 0 556 . 41.253   -13.552 -31.433 1.00 83.19 556 A 1 
ATOM 4159 C C   . TRP A 0 556 . 40.373   -12.688 -30.533 1.00 83.19 556 A 1 
ATOM 4160 C CB  . TRP A 0 556 . 42.477   -14.087 -30.667 1.00 83.19 556 A 1 
ATOM 4161 O O   . TRP A 0 556 . 40.669   -11.512 -30.318 1.00 83.19 556 A 1 
ATOM 4162 C CG  . TRP A 0 556 . 42.188   -14.534 -29.261 1.00 83.19 556 A 1 
ATOM 4163 C CD1 . TRP A 0 556 . 41.470   -15.625 -28.918 1.00 83.19 556 A 1 
ATOM 4164 C CD2 . TRP A 0 556 . 42.436   -13.817 -28.012 1.00 83.19 556 A 1 
ATOM 4165 C CE2 . TRP A 0 556 . 41.797   -14.524 -26.949 1.00 83.19 556 A 1 
ATOM 4166 C CE3 . TRP A 0 556 . 43.076   -12.604 -27.677 1.00 83.19 556 A 1 
ATOM 4167 N NE1 . TRP A 0 556 . 41.209   -15.610 -27.562 1.00 83.19 556 A 1 
ATOM 4168 C CH2 . TRP A 0 556 . 42.440   -12.845 -25.328 1.00 83.19 556 A 1 
ATOM 4169 C CZ2 . TRP A 0 556 . 41.793   -14.056 -25.626 1.00 83.19 556 A 1 
ATOM 4170 C CZ3 . TRP A 0 556 . 43.083   -12.125 -26.352 1.00 83.19 556 A 1 
ATOM 4171 N N   . GLY A 0 557 . 39.344   -13.295 -29.942 1.00 84.84 557 A 1 
ATOM 4172 C CA  . GLY A 0 557 . 38.528   -12.657 -28.920 1.00 84.84 557 A 1 
ATOM 4173 C C   . GLY A 0 557 . 38.031   -13.592 -27.819 1.00 84.84 557 A 1 
ATOM 4174 O O   . GLY A 0 557 . 38.108   -14.826 -27.904 1.00 84.84 557 A 1 
ATOM 4175 N N   . ARG A 0 558 . 37.540   -12.960 -26.753 1.00 88.58 558 A 1 
ATOM 4176 C CA  . ARG A 0 558 . 36.936   -13.579 -25.576 1.00 88.58 558 A 1 
ATOM 4177 C C   . ARG A 0 558 . 35.902   -12.638 -24.960 1.00 88.58 558 A 1 
ATOM 4178 C CB  . ARG A 0 558 . 38.052   -13.917 -24.579 1.00 88.58 558 A 1 
ATOM 4179 O O   . ARG A 0 558 . 36.285   -11.581 -24.465 1.00 88.58 558 A 1 
ATOM 4180 C CG  . ARG A 0 558 . 37.505   -14.473 -23.259 1.00 88.58 558 A 1 
ATOM 4181 C CD  . ARG A 0 558 . 38.669   -14.991 -22.414 1.00 88.58 558 A 1 
ATOM 4182 N NE  . ARG A 0 558 . 38.170   -15.585 -21.166 1.00 88.58 558 A 1 
ATOM 4183 N NH1 . ARG A 0 558 . 38.759   -13.909 -19.724 1.00 88.58 558 A 1 
ATOM 4184 N NH2 . ARG A 0 558 . 37.543   -15.619 -18.992 1.00 88.58 558 A 1 
ATOM 4185 C CZ  . ARG A 0 558 . 38.173   -15.046 -19.971 1.00 88.58 558 A 1 
ATOM 4186 N N   . ASP A 0 559 . 34.649   -13.068 -24.938 1.00 90.18 559 A 1 
ATOM 4187 C CA  . ASP A 0 559 . 33.561   -12.433 -24.185 1.00 90.18 559 A 1 
ATOM 4188 C C   . ASP A 0 559 . 33.459   -13.028 -22.764 1.00 90.18 559 A 1 
ATOM 4189 C CB  . ASP A 0 559 . 32.248   -12.537 -24.980 1.00 90.18 559 A 1 
ATOM 4190 O O   . ASP A 0 559 . 34.056   -14.069 -22.468 1.00 90.18 559 A 1 
ATOM 4191 C CG  . ASP A 0 559 . 31.897   -13.971 -25.384 1.00 90.18 559 A 1 
ATOM 4192 O OD1 . ASP A 0 559 . 31.634   -14.788 -24.467 1.00 90.18 559 A 1 
ATOM 4193 O OD2 . ASP A 0 559 . 31.919   -14.256 -26.606 1.00 90.18 559 A 1 
ATOM 4194 N N   . GLN A 0 560 . 32.767   -12.341 -21.844 1.00 91.18 560 A 1 
ATOM 4195 C CA  . GLN A 0 560 . 32.628   -12.748 -20.432 1.00 91.18 560 A 1 
ATOM 4196 C C   . GLN A 0 560 . 31.328   -12.211 -19.799 1.00 91.18 560 A 1 
ATOM 4197 C CB  . GLN A 0 560 . 33.867   -12.306 -19.631 1.00 91.18 560 A 1 
ATOM 4198 O O   . GLN A 0 560 . 31.337   -11.517 -18.776 1.00 91.18 560 A 1 
ATOM 4199 C CG  . GLN A 0 560 . 35.020   -13.312 -19.593 1.00 91.18 560 A 1 
ATOM 4200 C CD  . GLN A 0 560 . 36.163   -12.724 -18.792 1.00 91.18 560 A 1 
ATOM 4201 N NE2 . GLN A 0 560 . 36.772   -11.674 -19.296 1.00 91.18 560 A 1 
ATOM 4202 O OE1 . GLN A 0 560 . 36.620   -13.258 -17.780 1.00 91.18 560 A 1 
ATOM 4203 N N   . ASP A 0 561 . 30.191   -12.561 -20.395 1.00 92.60 561 A 1 
ATOM 4204 C CA  . ASP A 0 561 . 28.872   -12.133 -19.922 1.00 92.60 561 A 1 
ATOM 4205 C C   . ASP A 0 561 . 28.567   -12.691 -18.510 1.00 92.60 561 A 1 
ATOM 4206 C CB  . ASP A 0 561 . 27.813   -12.537 -20.970 1.00 92.60 561 A 1 
ATOM 4207 O O   . ASP A 0 561 . 28.806   -13.863 -18.195 1.00 92.60 561 A 1 
ATOM 4208 C CG  . ASP A 0 561 . 26.493   -11.748 -20.926 1.00 92.60 561 A 1 
ATOM 4209 O OD1 . ASP A 0 561 . 26.164   -11.150 -19.868 1.00 92.60 561 A 1 
ATOM 4210 O OD2 . ASP A 0 561 . 25.713   -11.845 -21.904 1.00 92.60 561 A 1 
ATOM 4211 N N   . LEU A 0 562 . 28.015   -11.859 -17.624 1.00 94.87 562 A 1 
ATOM 4212 C CA  . LEU A 0 562 . 27.532   -12.234 -16.294 1.00 94.87 562 A 1 
ATOM 4213 C C   . LEU A 0 562 . 26.246   -11.475 -15.963 1.00 94.87 562 A 1 
ATOM 4214 C CB  . LEU A 0 562 . 28.636   -11.974 -15.245 1.00 94.87 562 A 1 
ATOM 4215 O O   . LEU A 0 562 . 26.274   -10.319 -15.531 1.00 94.87 562 A 1 
ATOM 4216 C CG  . LEU A 0 562 . 28.201   -12.160 -13.774 1.00 94.87 562 A 1 
ATOM 4217 C CD1 . LEU A 0 562 . 27.768   -13.590 -13.442 1.00 94.87 562 A 1 
ATOM 4218 C CD2 . LEU A 0 562 . 29.342   -11.795 -12.823 1.00 94.87 562 A 1 
ATOM 4219 N N   . SER A 0 563 . 25.100   -12.165 -16.002 1.00 97.09 563 A 1 
ATOM 4220 C CA  . SER A 0 563 . 23.833   -11.599 -15.530 1.00 97.09 563 A 1 
ATOM 4221 C C   . SER A 0 563 . 23.261   -12.298 -14.299 1.00 97.09 563 A 1 
ATOM 4222 C CB  . SER A 0 563 . 22.798   -11.468 -16.642 1.00 97.09 563 A 1 
ATOM 4223 O O   . SER A 0 563 . 22.902   -13.477 -14.312 1.00 97.09 563 A 1 
ATOM 4224 O OG  . SER A 0 563 . 21.786   -10.595 -16.141 1.00 97.09 563 A 1 
ATOM 4225 N N   . ILE A 0 564 . 23.064   -11.520 -13.234 1.00 97.07 564 A 1 
ATOM 4226 C CA  . ILE A 0 564 . 22.382   -11.938 -12.005 1.00 97.07 564 A 1 
ATOM 4227 C C   . ILE A 0 564 . 21.040   -11.216 -11.924 1.00 97.07 564 A 1 
ATOM 4228 C CB  . ILE A 0 564 . 23.259   -11.679 -10.760 1.00 97.07 564 A 1 
ATOM 4229 O O   . ILE A 0 564 . 20.971   -10.001 -12.092 1.00 97.07 564 A 1 
ATOM 4230 C CG1 . ILE A 0 564 . 24.621   -12.402 -10.889 1.00 97.07 564 A 1 
ATOM 4231 C CG2 . ILE A 0 564 . 22.512   -12.118 -9.483  1.00 97.07 564 A 1 
ATOM 4232 C CD1 . ILE A 0 564 . 25.597   -12.133 -9.736  1.00 97.07 564 A 1 
ATOM 4233 N N   . LYS A 0 565 . 19.964   -11.949 -11.629 1.00 96.85 565 A 1 
ATOM 4234 C CA  . LYS A 0 565 . 18.631   -11.388 -11.367 1.00 96.85 565 A 1 
ATOM 4235 C C   . LYS A 0 565 . 18.065   -12.020 -10.094 1.00 96.85 565 A 1 
ATOM 4236 C CB  . LYS A 0 565 . 17.737   -11.540 -12.618 1.00 96.85 565 A 1 
ATOM 4237 O O   . LYS A 0 565 . 17.865   -13.232 -10.028 1.00 96.85 565 A 1 
ATOM 4238 C CG  . LYS A 0 565 . 18.271   -10.685 -13.792 1.00 96.85 565 A 1 
ATOM 4239 C CD  . LYS A 0 565 . 17.421   -10.746 -15.071 1.00 96.85 565 A 1 
ATOM 4240 C CE  . LYS A 0 565 . 17.842   -9.663  -16.091 1.00 96.85 565 A 1 
ATOM 4241 N NZ  . LYS A 0 565 . 19.167   -9.886  -16.740 1.00 96.85 565 A 1 
ATOM 4242 N N   . GLU A 0 566 . 17.861   -11.203 -9.071  1.00 95.88 566 A 1 
ATOM 4243 C CA  . GLU A 0 566 . 17.423   -11.579 -7.724  1.00 95.88 566 A 1 
ATOM 4244 C C   . GLU A 0 566 . 16.153   -10.801 -7.369  1.00 95.88 566 A 1 
ATOM 4245 C CB  . GLU A 0 566 . 18.547   -11.260 -6.713  1.00 95.88 566 A 1 
ATOM 4246 O O   . GLU A 0 566 . 16.123   -9.584  -7.534  1.00 95.88 566 A 1 
ATOM 4247 C CG  . GLU A 0 566 . 19.691   -12.287 -6.762  1.00 95.88 566 A 1 
ATOM 4248 C CD  . GLU A 0 566 . 21.007   -11.831 -6.107  1.00 95.88 566 A 1 
ATOM 4249 O OE1 . GLU A 0 566 . 21.995   -12.599 -6.204  1.00 95.88 566 A 1 
ATOM 4250 O OE2 . GLU A 0 566 . 21.102   -10.738 -5.509  1.00 95.88 566 A 1 
ATOM 4251 N N   . SER A 0 567 . 15.123   -11.471 -6.850  1.00 96.60 567 A 1 
ATOM 4252 C CA  . SER A 0 567 . 13.979   -10.806 -6.222  1.00 96.60 567 A 1 
ATOM 4253 C C   . SER A 0 567 . 13.555   -11.491 -4.926  1.00 96.60 567 A 1 
ATOM 4254 C CB  . SER A 0 567 . 12.791   -10.611 -7.179  1.00 96.60 567 A 1 
ATOM 4255 O O   . SER A 0 567 . 13.756   -12.693 -4.729  1.00 96.60 567 A 1 
ATOM 4256 O OG  . SER A 0 567 . 12.061   -11.803 -7.403  1.00 96.60 567 A 1 
ATOM 4257 N N   . TYR A 0 568 . 12.990   -10.696 -4.026  1.00 95.44 568 A 1 
ATOM 4258 C CA  . TYR A 0 568 . 12.338   -11.129 -2.800  1.00 95.44 568 A 1 
ATOM 4259 C C   . TYR A 0 568 . 11.049   -10.331 -2.653  1.00 95.44 568 A 1 
ATOM 4260 C CB  . TYR A 0 568 . 13.261   -10.909 -1.595  1.00 95.44 568 A 1 
ATOM 4261 O O   . TYR A 0 568 . 11.090   -9.103  -2.642  1.00 95.44 568 A 1 
ATOM 4262 C CG  . TYR A 0 568 . 12.577   -11.100 -0.252  1.00 95.44 568 A 1 
ATOM 4263 C CD1 . TYR A 0 568 . 12.052   -9.987  0.435   1.00 95.44 568 A 1 
ATOM 4264 C CD2 . TYR A 0 568 . 12.422   -12.392 0.288   1.00 95.44 568 A 1 
ATOM 4265 C CE1 . TYR A 0 568 . 11.409   -10.159 1.676   1.00 95.44 568 A 1 
ATOM 4266 C CE2 . TYR A 0 568 . 11.775   -12.569 1.528   1.00 95.44 568 A 1 
ATOM 4267 O OH  . TYR A 0 568 . 10.678   -11.610 3.443   1.00 95.44 568 A 1 
ATOM 4268 C CZ  . TYR A 0 568 . 11.277   -11.450 2.230   1.00 95.44 568 A 1 
ATOM 4269 N N   . ASP A 0 569 . 9.933    -11.030 -2.511  1.00 95.11 569 A 1 
ATOM 4270 C CA  . ASP A 0 569 . 8.609    -10.439 -2.381  1.00 95.11 569 A 1 
ATOM 4271 C C   . ASP A 0 569 . 7.932    -11.024 -1.145  1.00 95.11 569 A 1 
ATOM 4272 C CB  . ASP A 0 569 . 7.794    -10.698 -3.657  1.00 95.11 569 A 1 
ATOM 4273 O O   . ASP A 0 569 . 7.878    -12.244 -0.970  1.00 95.11 569 A 1 
ATOM 4274 C CG  . ASP A 0 569 . 8.401    -9.985  -4.869  1.00 95.11 569 A 1 
ATOM 4275 O OD1 . ASP A 0 569 . 8.316    -8.736  -4.886  1.00 95.11 569 A 1 
ATOM 4276 O OD2 . ASP A 0 569 . 8.952    -10.676 -5.760  1.00 95.11 569 A 1 
ATOM 4277 N N   . ARG A 0 570 . 7.413    -10.157 -0.278  1.00 94.45 570 A 1 
ATOM 4278 C CA  . ARG A 0 570 . 6.640    -10.544 0.898   1.00 94.45 570 A 1 
ATOM 4279 C C   . ARG A 0 570 . 5.329    -9.788  0.951   1.00 94.45 570 A 1 
ATOM 4280 C CB  . ARG A 0 570 . 7.471    -10.340 2.165   1.00 94.45 570 A 1 
ATOM 4281 O O   . ARG A 0 570 . 5.331    -8.570  1.120   1.00 94.45 570 A 1 
ATOM 4282 C CG  . ARG A 0 570 . 6.595    -10.570 3.406   1.00 94.45 570 A 1 
ATOM 4283 C CD  . ARG A 0 570 . 7.444    -10.877 4.622   1.00 94.45 570 A 1 
ATOM 4284 N NE  . ARG A 0 570 . 8.154    -9.720  5.183   1.00 94.45 570 A 1 
ATOM 4285 N NH1 . ARG A 0 570 . 9.194    -10.982 6.788   1.00 94.45 570 A 1 
ATOM 4286 N NH2 . ARG A 0 570 . 9.605    -8.787  6.643   1.00 94.45 570 A 1 
ATOM 4287 C CZ  . ARG A 0 570 . 8.975    -9.834  6.201   1.00 94.45 570 A 1 
ATOM 4288 N N   . THR A 0 571 . 4.219    -10.517 0.930   1.00 94.77 571 A 1 
ATOM 4289 C CA  . THR A 0 571 . 2.877    -9.942  1.033   1.00 94.77 571 A 1 
ATOM 4290 C C   . THR A 0 571 . 2.132    -10.522 2.231   1.00 94.77 571 A 1 
ATOM 4291 C CB  . THR A 0 571 . 2.065    -10.158 -0.252  1.00 94.77 571 A 1 
ATOM 4292 O O   . THR A 0 571 . 1.830    -11.712 2.287   1.00 94.77 571 A 1 
ATOM 4293 C CG2 . THR A 0 571 . 0.813    -9.279  -0.266  1.00 94.77 571 A 1 
ATOM 4294 O OG1 . THR A 0 571 . 2.788    -9.846  -1.419  1.00 94.77 571 A 1 
ATOM 4295 N N   . TRP A 0 572 . 1.760    -9.651  3.168   1.00 93.61 572 A 1 
ATOM 4296 C CA  . TRP A 0 572 . 0.900    -9.976  4.301   1.00 93.61 572 A 1 
ATOM 4297 C C   . TRP A 0 572 . -0.443   -9.268  4.155   1.00 93.61 572 A 1 
ATOM 4298 C CB  . TRP A 0 572 . 1.601    -9.568  5.591   1.00 93.61 572 A 1 
ATOM 4299 O O   . TRP A 0 572 . -0.503   -8.046  4.006   1.00 93.61 572 A 1 
ATOM 4300 C CG  . TRP A 0 572 . 0.906    -9.969  6.853   1.00 93.61 572 A 1 
ATOM 4301 C CD1 . TRP A 0 572 . 0.924    -11.217 7.364   1.00 93.61 572 A 1 
ATOM 4302 C CD2 . TRP A 0 572 . 0.223    -9.138  7.840   1.00 93.61 572 A 1 
ATOM 4303 C CE2 . TRP A 0 572 . -0.014   -9.935  9.000   1.00 93.61 572 A 1 
ATOM 4304 C CE3 . TRP A 0 572 . -0.125   -7.772  7.919   1.00 93.61 572 A 1 
ATOM 4305 N NE1 . TRP A 0 572 . 0.367    -11.210 8.626   1.00 93.61 572 A 1 
ATOM 4306 C CH2 . TRP A 0 572 . -0.785   -8.008  10.260  1.00 93.61 572 A 1 
ATOM 4307 C CZ2 . TRP A 0 572 . -0.469   -9.380  10.209  1.00 93.61 572 A 1 
ATOM 4308 C CZ3 . TRP A 0 572 . -0.635   -7.216  9.107   1.00 93.61 572 A 1 
ATOM 4309 N N   . ALA A 0 573 . -1.542   -10.014 4.217   1.00 92.43 573 A 1 
ATOM 4310 C CA  . ALA A 0 573 . -2.879   -9.459  4.045   1.00 92.43 573 A 1 
ATOM 4311 C C   . ALA A 0 573 . -3.857   -9.985  5.095   1.00 92.43 573 A 1 
ATOM 4312 C CB  . ALA A 0 573 . -3.358   -9.730  2.617   1.00 92.43 573 A 1 
ATOM 4313 O O   . ALA A 0 573 . -3.863   -11.168 5.431   1.00 92.43 573 A 1 
ATOM 4314 N N   . LYS A 0 574 . -4.743   -9.113  5.579   1.00 95.18 574 A 1 
ATOM 4315 C CA  . LYS A 0 574 . -5.853   -9.459  6.472   1.00 95.18 574 A 1 
ATOM 4316 C C   . LYS A 0 574 . -7.143   -8.789  6.024   1.00 95.18 574 A 1 
ATOM 4317 C CB  . LYS A 0 574 . -5.525   -9.069  7.919   1.00 95.18 574 A 1 
ATOM 4318 O O   . LYS A 0 574 . -7.136   -7.591  5.746   1.00 95.18 574 A 1 
ATOM 4319 C CG  . LYS A 0 574 . -4.500   -10.024 8.538   1.00 95.18 574 A 1 
ATOM 4320 C CD  . LYS A 0 574 . -4.251   -9.652  9.998   1.00 95.18 574 A 1 
ATOM 4321 C CE  . LYS A 0 574 . -3.390   -10.738 10.638  1.00 95.18 574 A 1 
ATOM 4322 N NZ  . LYS A 0 574 . -3.054   -10.376 12.032  1.00 95.18 574 A 1 
ATOM 4323 N N   . SER A 0 575 . -8.247   -9.534  6.037   1.00 93.25 575 A 1 
ATOM 4324 C CA  . SER A 0 575 . -9.596   -8.961  6.023   1.00 93.25 575 A 1 
ATOM 4325 C C   . SER A 0 575 . -10.406  -9.443  7.219   1.00 93.25 575 A 1 
ATOM 4326 C CB  . SER A 0 575 . -10.351  -9.163  4.695   1.00 93.25 575 A 1 
ATOM 4327 O O   . SER A 0 575 . -10.310  -10.601 7.633   1.00 93.25 575 A 1 
ATOM 4328 O OG  . SER A 0 575 . -11.015  -10.412 4.565   1.00 93.25 575 A 1 
ATOM 4329 N N   . TYR A 0 576 . -11.208  -8.533  7.751   1.00 90.79 576 A 1 
ATOM 4330 C CA  . TYR A 0 576 . -12.308  -8.796  8.659   1.00 90.79 576 A 1 
ATOM 4331 C C   . TYR A 0 576 . -13.547  -8.221  7.989   1.00 90.79 576 A 1 
ATOM 4332 C CB  . TYR A 0 576 . -12.048  -8.143  10.021  1.00 90.79 576 A 1 
ATOM 4333 O O   . TYR A 0 576 . -13.592  -7.026  7.705   1.00 90.79 576 A 1 
ATOM 4334 C CG  . TYR A 0 576 . -10.806  -8.654  10.722  1.00 90.79 576 A 1 
ATOM 4335 C CD1 . TYR A 0 576 . -10.896  -9.764  11.581  1.00 90.79 576 A 1 
ATOM 4336 C CD2 . TYR A 0 576 . -9.562   -8.031  10.499  1.00 90.79 576 A 1 
ATOM 4337 C CE1 . TYR A 0 576 . -9.742   -10.257 12.220  1.00 90.79 576 A 1 
ATOM 4338 C CE2 . TYR A 0 576 . -8.403   -8.522  11.132  1.00 90.79 576 A 1 
ATOM 4339 O OH  . TYR A 0 576 . -7.379   -10.125 12.605  1.00 90.79 576 A 1 
ATOM 4340 C CZ  . TYR A 0 576 . -8.493   -9.637  11.992  1.00 90.79 576 A 1 
ATOM 4341 N N   . ASP A 0 577 . -14.511  -9.078  7.698   1.00 88.98 577 A 1 
ATOM 4342 C CA  . ASP A 0 577 . -15.794  -8.715  7.115   1.00 88.98 577 A 1 
ATOM 4343 C C   . ASP A 0 577 . -16.865  -9.212  8.102   1.00 88.98 577 A 1 
ATOM 4344 C CB  . ASP A 0 577 . -15.919  -9.325  5.699   1.00 88.98 577 A 1 
ATOM 4345 O O   . ASP A 0 577 . -16.819  -10.378 8.503   1.00 88.98 577 A 1 
ATOM 4346 C CG  . ASP A 0 577 . -14.671  -9.162  4.800   1.00 88.98 577 A 1 
ATOM 4347 O OD1 . ASP A 0 577 . -14.524  -8.124  4.106   1.00 88.98 577 A 1 
ATOM 4348 O OD2 . ASP A 0 577 . -13.845  -10.114 4.740   1.00 88.98 577 A 1 
ATOM 4349 N N   . ALA A 0 578 . -17.768  -8.340  8.545   1.00 83.39 578 A 1 
ATOM 4350 C CA  . ALA A 0 578 . -18.850  -8.668  9.470   1.00 83.39 578 A 1 
ATOM 4351 C C   . ALA A 0 578 . -20.189  -8.145  8.938   1.00 83.39 578 A 1 
ATOM 4352 C CB  . ALA A 0 578 . -18.528  -8.111  10.863  1.00 83.39 578 A 1 
ATOM 4353 O O   . ALA A 0 578 . -20.259  -7.019  8.443   1.00 83.39 578 A 1 
ATOM 4354 N N   . GLU A 0 579 . -21.222  -8.971  9.060   1.00 78.66 579 A 1 
ATOM 4355 C CA  . GLU A 0 579 . -22.617  -8.654  8.742   1.00 78.66 579 A 1 
ATOM 4356 C C   . GLU A 0 579 . -23.357  -8.399  10.068  1.00 78.66 579 A 1 
ATOM 4357 C CB  . GLU A 0 579 . -23.235  -9.819  7.934   1.00 78.66 579 A 1 
ATOM 4358 O O   . GLU A 0 579 . -23.165  -9.173  11.014  1.00 78.66 579 A 1 
ATOM 4359 C CG  . GLU A 0 579 . -22.592  -9.994  6.537   1.00 78.66 579 A 1 
ATOM 4360 C CD  . GLU A 0 579 . -22.927  -11.326 5.832   1.00 78.66 579 A 1 
ATOM 4361 O OE1 . GLU A 0 579 . -22.990  -11.344 4.581   1.00 78.66 579 A 1 
ATOM 4362 O OE2 . GLU A 0 579 . -22.982  -12.376 6.518   1.00 78.66 579 A 1 
ATOM 4363 N N   . SER A 0 580 . -24.134  -7.306  10.125  1.00 76.05 580 A 1 
ATOM 4364 C CA  . SER A 0 580 . -25.029  -6.891  11.226  1.00 76.05 580 A 1 
ATOM 4365 C C   . SER A 0 580 . -24.434  -6.992  12.641  1.00 76.05 580 A 1 
ATOM 4366 C CB  . SER A 0 580 . -26.413  -7.565  11.129  1.00 76.05 580 A 1 
ATOM 4367 O O   . SER A 0 580 . -24.561  -8.019  13.308  1.00 76.05 580 A 1 
ATOM 4368 O OG  . SER A 0 580 . -26.329  -8.875  10.606  1.00 76.05 580 A 1 
ATOM 4369 N N   . TYR A 0 581 . -23.831  -5.905  13.148  1.00 77.55 581 A 1 
ATOM 4370 C CA  . TYR A 0 581 . -23.537  -5.772  14.588  1.00 77.55 581 A 1 
ATOM 4371 C C   . TYR A 0 581 . -24.611  -4.951  15.292  1.00 77.55 581 A 1 
ATOM 4372 C CB  . TYR A 0 581 . -22.162  -5.146  14.871  1.00 77.55 581 A 1 
ATOM 4373 O O   . TYR A 0 581 . -24.692  -3.749  15.046  1.00 77.55 581 A 1 
ATOM 4374 C CG  . TYR A 0 581 . -21.912  -4.867  16.357  1.00 77.55 581 A 1 
ATOM 4375 C CD1 . TYR A 0 581 . -21.922  -3.550  16.859  1.00 77.55 581 A 1 
ATOM 4376 C CD2 . TYR A 0 581 . -21.737  -5.932  17.260  1.00 77.55 581 A 1 
ATOM 4377 C CE1 . TYR A 0 581 . -21.695  -3.293  18.227  1.00 77.55 581 A 1 
ATOM 4378 C CE2 . TYR A 0 581 . -21.472  -5.686  18.623  1.00 77.55 581 A 1 
ATOM 4379 O OH  . TYR A 0 581 . -21.151  -4.113  20.418  1.00 77.55 581 A 1 
ATOM 4380 C CZ  . TYR A 0 581 . -21.436  -4.362  19.109  1.00 77.55 581 A 1 
ATOM 4381 N N   . ASP A 0 582 . -25.318  -5.575  16.235  1.00 80.58 582 A 1 
ATOM 4382 C CA  . ASP A 0 582 . -26.272  -4.904  17.119  1.00 80.58 582 A 1 
ATOM 4383 C C   . ASP A 0 582 . -25.771  -4.885  18.570  1.00 80.58 582 A 1 
ATOM 4384 C CB  . ASP A 0 582 . -27.650  -5.574  17.083  1.00 80.58 582 A 1 
ATOM 4385 O O   . ASP A 0 582 . -25.361  -5.910  19.126  1.00 80.58 582 A 1 
ATOM 4386 C CG  . ASP A 0 582 . -28.372  -5.507  15.738  1.00 80.58 582 A 1 
ATOM 4387 O OD1 . ASP A 0 582 . -28.228  -4.485  15.034  1.00 80.58 582 A 1 
ATOM 4388 O OD2 . ASP A 0 582 . -29.111  -6.484  15.480  1.00 80.58 582 A 1 
ATOM 4389 N N   . GLU A 0 583 . -25.891  -3.730  19.218  1.00 85.29 583 A 1 
ATOM 4390 C CA  . GLU A 0 583 . -25.736  -3.528  20.659  1.00 85.29 583 A 1 
ATOM 4391 C C   . GLU A 0 583 . -26.910  -2.699  21.176  1.00 85.29 583 A 1 
ATOM 4392 C CB  . GLU A 0 583 . -24.372  -2.874  20.944  1.00 85.29 583 A 1 
ATOM 4393 O O   . GLU A 0 583 . -27.116  -1.572  20.735  1.00 85.29 583 A 1 
ATOM 4394 C CG  . GLU A 0 583 . -24.214  -2.259  22.347  1.00 85.29 583 A 1 
ATOM 4395 C CD  . GLU A 0 583 . -22.751  -1.940  22.704  1.00 85.29 583 A 1 
ATOM 4396 O OE1 . GLU A 0 583 . -22.415  -1.931  23.914  1.00 85.29 583 A 1 
ATOM 4397 O OE2 . GLU A 0 583 . -21.849  -1.976  21.829  1.00 85.29 583 A 1 
ATOM 4398 N N   . TRP A 0 584 . -27.684  -3.243  22.114  1.00 87.92 584 A 1 
ATOM 4399 C CA  . TRP A 0 584 . -28.878  -2.576  22.638  1.00 87.92 584 A 1 
ATOM 4400 C C   . TRP A 0 584 . -29.055  -2.790  24.138  1.00 87.92 584 A 1 
ATOM 4401 C CB  . TRP A 0 584 . -30.121  -3.020  21.852  1.00 87.92 584 A 1 
ATOM 4402 O O   . TRP A 0 584 . -28.624  -3.804  24.691  1.00 87.92 584 A 1 
ATOM 4403 C CG  . TRP A 0 584 . -30.418  -4.492  21.859  1.00 87.92 584 A 1 
ATOM 4404 C CD1 . TRP A 0 584 . -29.978  -5.377  20.938  1.00 87.92 584 A 1 
ATOM 4405 C CD2 . TRP A 0 584 . -31.223  -5.267  22.803  1.00 87.92 584 A 1 
ATOM 4406 C CE2 . TRP A 0 584 . -31.217  -6.633  22.384  1.00 87.92 584 A 1 
ATOM 4407 C CE3 . TRP A 0 584 . -31.965  -4.958  23.963  1.00 87.92 584 A 1 
ATOM 4408 N NE1 . TRP A 0 584 . -30.444  -6.640  21.241  1.00 87.92 584 A 1 
ATOM 4409 C CH2 . TRP A 0 584 . -32.636  -7.294  24.234  1.00 87.92 584 A 1 
ATOM 4410 C CZ2 . TRP A 0 584 . -31.905  -7.639  23.084  1.00 87.92 584 A 1 
ATOM 4411 C CZ3 . TRP A 0 584 . -32.671  -5.955  24.663  1.00 87.92 584 A 1 
ATOM 4412 N N   . ASP A 0 585 . -29.714  -1.829  24.779  1.00 84.69 585 A 1 
ATOM 4413 C CA  . ASP A 0 585 . -30.167  -1.890  26.168  1.00 84.69 585 A 1 
ATOM 4414 C C   . ASP A 0 585 . -31.651  -1.502  26.239  1.00 84.69 585 A 1 
ATOM 4415 C CB  . ASP A 0 585 . -29.290  -0.989  27.061  1.00 84.69 585 A 1 
ATOM 4416 O O   . ASP A 0 585 . -32.105  -0.583  25.552  1.00 84.69 585 A 1 
ATOM 4417 C CG  . ASP A 0 585 . -29.353  -1.335  28.560  1.00 84.69 585 A 1 
ATOM 4418 O OD1 . ASP A 0 585 . -30.045  -2.313  28.929  1.00 84.69 585 A 1 
ATOM 4419 O OD2 . ASP A 0 585 . -28.643  -0.654  29.336  1.00 84.69 585 A 1 
ATOM 4420 N N   . ASN A 0 586 . -32.409  -2.220  27.060  1.00 82.32 586 A 1 
ATOM 4421 C CA  . ASN A 0 586 . -33.802  -1.940  27.379  1.00 82.32 586 A 1 
ATOM 4422 C C   . ASN A 0 586 . -33.942  -1.975  28.896  1.00 82.32 586 A 1 
ATOM 4423 C CB  . ASN A 0 586 . -34.711  -2.979  26.698  1.00 82.32 586 A 1 
ATOM 4424 O O   . ASN A 0 586 . -33.878  -3.052  29.495  1.00 82.32 586 A 1 
ATOM 4425 C CG  . ASN A 0 586 . -36.195  -2.691  26.881  1.00 82.32 586 A 1 
ATOM 4426 N ND2 . ASN A 0 586 . -36.751  -2.846  28.064  1.00 82.32 586 A 1 
ATOM 4427 O OD1 . ASN A 0 586 . -36.875  -2.367  25.923  1.00 82.32 586 A 1 
ATOM 4428 N N   . LYS A 0 587 . -34.177  -0.813  29.494  1.00 81.44 587 A 1 
ATOM 4429 C CA  . LYS A 0 587 . -34.413  -0.649  30.923  1.00 81.44 587 A 1 
ATOM 4430 C C   . LYS A 0 587 . -35.857  -0.215  31.158  1.00 81.44 587 A 1 
ATOM 4431 C CB  . LYS A 0 587 . -33.382  0.350   31.453  1.00 81.44 587 A 1 
ATOM 4432 O O   . LYS A 0 587 . -36.261  0.819   30.641  1.00 81.44 587 A 1 
ATOM 4433 C CG  . LYS A 0 587 . -33.638  0.695   32.920  1.00 81.44 587 A 1 
ATOM 4434 C CD  . LYS A 0 587 . -32.545  1.642   33.432  1.00 81.44 587 A 1 
ATOM 4435 C CE  . LYS A 0 587 . -32.877  2.158   34.834  1.00 81.44 587 A 1 
ATOM 4436 N NZ  . LYS A 0 587 . -34.189  2.836   34.840  1.00 81.44 587 A 1 
ATOM 4437 N N   . ASP A 0 588 . -36.551  -1.000  31.968  1.00 76.44 588 A 1 
ATOM 4438 C CA  . ASP A 0 588 . -37.974  -0.914  32.293  1.00 76.44 588 A 1 
ATOM 4439 C C   . ASP A 0 588 . -38.093  -0.724  33.823  1.00 76.44 588 A 1 
ATOM 4440 C CB  . ASP A 0 588 . -38.590  -2.220  31.752  1.00 76.44 588 A 1 
ATOM 4441 O O   . ASP A 0 588 . -37.599  -1.550  34.599  1.00 76.44 588 A 1 
ATOM 4442 C CG  . ASP A 0 588 . -40.097  -2.401  31.940  1.00 76.44 588 A 1 
ATOM 4443 O OD1 . ASP A 0 588 . -40.638  -1.815  32.906  1.00 76.44 588 A 1 
ATOM 4444 O OD2 . ASP A 0 588 . -40.644  -3.233  31.170  1.00 76.44 588 A 1 
ATOM 4445 N N   . ASP A 0 589 . -38.633  0.424   34.255  1.00 75.17 589 A 1 
ATOM 4446 C CA  . ASP A 0 589 . -38.678  0.900   35.656  1.00 75.17 589 A 1 
ATOM 4447 C C   . ASP A 0 589 . -40.127  1.063   36.183  1.00 75.17 589 A 1 
ATOM 4448 C CB  . ASP A 0 589 . -37.834  2.195   35.795  1.00 75.17 589 A 1 
ATOM 4449 O O   . ASP A 0 589 . -40.416  1.968   36.983  1.00 75.17 589 A 1 
ATOM 4450 C CG  . ASP A 0 589 . -36.446  2.027   36.411  1.00 75.17 589 A 1 
ATOM 4451 O OD1 . ASP A 0 589 . -35.718  1.060   36.108  1.00 75.17 589 A 1 
ATOM 4452 O OD2 . ASP A 0 589 . -35.953  3.000   37.036  1.00 75.17 589 A 1 
ATOM 4453 N N   . ASP A 0 590 . -41.041  0.213   35.712  1.00 77.19 590 A 1 
ATOM 4454 C CA  . ASP A 0 590 . -42.493  0.323   35.885  1.00 77.19 590 A 1 
ATOM 4455 C C   . ASP A 0 590 . -42.985  0.454   37.351  1.00 77.19 590 A 1 
ATOM 4456 C CB  . ASP A 0 590 . -43.152  -0.857  35.144  1.00 77.19 590 A 1 
ATOM 4457 O O   . ASP A 0 590 . -42.477  -0.171  38.293  1.00 77.19 590 A 1 
ATOM 4458 C CG  . ASP A 0 590 . -44.657  -0.694  34.939  1.00 77.19 590 A 1 
ATOM 4459 O OD1 . ASP A 0 590 . -45.136  0.453   35.108  1.00 77.19 590 A 1 
ATOM 4460 O OD2 . ASP A 0 590 . -45.354  -1.721  34.769  1.00 77.19 590 A 1 
ATOM 4461 N N   . LYS A 0 591 . -44.000  1.304   37.571  1.00 73.05 591 A 1 
ATOM 4462 C CA  . LYS A 0 591 . -44.625  1.566   38.885  1.00 73.05 591 A 1 
ATOM 4463 C C   . LYS A 0 591 . -46.115  1.823   38.739  1.00 73.05 591 A 1 
ATOM 4464 C CB  . LYS A 0 591 . -43.996  2.781   39.588  1.00 73.05 591 A 1 
ATOM 4465 O O   . LYS A 0 591 . -46.533  2.838   38.187  1.00 73.05 591 A 1 
ATOM 4466 C CG  . LYS A 0 591 . -42.543  2.535   39.987  1.00 73.05 591 A 1 
ATOM 4467 C CD  . LYS A 0 591 . -41.895  3.801   40.559  1.00 73.05 591 A 1 
ATOM 4468 C CE  . LYS A 0 591 . -40.369  3.666   40.493  1.00 73.05 591 A 1 
ATOM 4469 N NZ  . LYS A 0 591 . -39.887  3.617   39.086  1.00 73.05 591 A 1 
ATOM 4470 N N   . TRP A 0 592 . -46.917  0.981   39.380  1.00 73.82 592 A 1 
ATOM 4471 C CA  . TRP A 0 592 . -48.375  1.027   39.293  1.00 73.82 592 A 1 
ATOM 4472 C C   . TRP A 0 592 . -49.038  0.927   40.673  1.00 73.82 592 A 1 
ATOM 4473 C CB  . TRP A 0 592 . -48.837  -0.059  38.311  1.00 73.82 592 A 1 
ATOM 4474 O O   . TRP A 0 592 . -48.598  0.202   41.570  1.00 73.82 592 A 1 
ATOM 4475 C CG  . TRP A 0 592 . -48.245  -1.422  38.530  1.00 73.82 592 A 1 
ATOM 4476 C CD1 . TRP A 0 592 . -47.145  -1.912  37.906  1.00 73.82 592 A 1 
ATOM 4477 C CD2 . TRP A 0 592 . -48.697  -2.483  39.423  1.00 73.82 592 A 1 
ATOM 4478 C CE2 . TRP A 0 592 . -47.819  -3.600  39.279  1.00 73.82 592 A 1 
ATOM 4479 C CE3 . TRP A 0 592 . -49.771  -2.614  40.336  1.00 73.82 592 A 1 
ATOM 4480 N NE1 . TRP A 0 592 . -46.857  -3.177  38.383  1.00 73.82 592 A 1 
ATOM 4481 C CH2 . TRP A 0 592 . -49.096  -4.896  40.886  1.00 73.82 592 A 1 
ATOM 4482 C CZ2 . TRP A 0 592 . -48.015  -4.793  39.990  1.00 73.82 592 A 1 
ATOM 4483 C CZ3 . TRP A 0 592 . -49.969  -3.805  41.063  1.00 73.82 592 A 1 
ATOM 4484 N N   . GLY A 0 593 . -50.131  1.668   40.859  1.00 68.77 593 A 1 
ATOM 4485 C CA  . GLY A 0 593 . -50.889  1.723   42.107  1.00 68.77 593 A 1 
ATOM 4486 C C   . GLY A 0 593 . -52.390  1.850   41.873  1.00 68.77 593 A 1 
ATOM 4487 O O   . GLY A 0 593 . -52.850  2.755   41.181  1.00 68.77 593 A 1 
ATOM 4488 N N   . ALA A 0 594 . -53.174  0.969   42.492  1.00 67.57 594 A 1 
ATOM 4489 C CA  . ALA A 0 594 . -54.630  0.967   42.416  1.00 67.57 594 A 1 
ATOM 4490 C C   . ALA A 0 594 . -55.256  0.998   43.818  1.00 67.57 594 A 1 
ATOM 4491 C CB  . ALA A 0 594 . -55.090  -0.240  41.590  1.00 67.57 594 A 1 
ATOM 4492 O O   . ALA A 0 594 . -54.971  0.152   44.669  1.00 67.57 594 A 1 
ATOM 4493 N N   . GLN A 0 595 . -56.155  1.956   44.038  1.00 67.54 595 A 1 
ATOM 4494 C CA  . GLN A 0 595 . -56.942  2.113   45.254  1.00 67.54 595 A 1 
ATOM 4495 C C   . GLN A 0 595 . -58.436  2.114   44.910  1.00 67.54 595 A 1 
ATOM 4496 C CB  . GLN A 0 595 . -56.503  3.386   45.999  1.00 67.54 595 A 1 
ATOM 4497 O O   . GLN A 0 595 . -58.929  2.981   44.190  1.00 67.54 595 A 1 
ATOM 4498 C CG  . GLN A 0 595 . -57.344  3.614   47.265  1.00 67.54 595 A 1 
ATOM 4499 C CD  . GLN A 0 595 . -56.861  4.783   48.119  1.00 67.54 595 A 1 
ATOM 4500 N NE2 . GLN A 0 595 . -57.744  5.594   48.659  1.00 67.54 595 A 1 
ATOM 4501 O OE1 . GLN A 0 595 . -55.684  4.947   48.389  1.00 67.54 595 A 1 
ATOM 4502 N N   . ALA A 0 596 . -59.178  1.171   45.482  1.00 60.07 596 A 1 
ATOM 4503 C CA  . ALA A 0 596 . -60.635  1.151   45.450  1.00 60.07 596 A 1 
ATOM 4504 C C   . ALA A 0 596 . -61.179  1.320   46.870  1.00 60.07 596 A 1 
ATOM 4505 C CB  . ALA A 0 596 . -61.105  -0.148  44.788  1.00 60.07 596 A 1 
ATOM 4506 O O   . ALA A 0 596 . -60.700  0.661   47.794  1.00 60.07 596 A 1 
ATOM 4507 N N   . TRP A 0 597 . -62.175  2.186   47.033  1.00 65.88 597 A 1 
ATOM 4508 C CA  . TRP A 0 597 . -62.885  2.391   48.292  1.00 65.88 597 A 1 
ATOM 4509 C C   . TRP A 0 597 . -64.381  2.551   48.044  1.00 65.88 597 A 1 
ATOM 4510 C CB  . TRP A 0 597 . -62.289  3.572   49.074  1.00 65.88 597 A 1 
ATOM 4511 O O   . TRP A 0 597 . -64.799  3.047   46.994  1.00 65.88 597 A 1 
ATOM 4512 C CG  . TRP A 0 597 . -62.145  4.892   48.366  1.00 65.88 597 A 1 
ATOM 4513 C CD1 . TRP A 0 597 . -61.120  5.233   47.553  1.00 65.88 597 A 1 
ATOM 4514 C CD2 . TRP A 0 597 . -63.028  6.060   48.390  1.00 65.88 597 A 1 
ATOM 4515 C CE2 . TRP A 0 597 . -62.411  7.108   47.637  1.00 65.88 597 A 1 
ATOM 4516 C CE3 . TRP A 0 597 . -64.295  6.337   48.950  1.00 65.88 597 A 1 
ATOM 4517 N NE1 . TRP A 0 597 . -61.250  6.547   47.146  1.00 65.88 597 A 1 
ATOM 4518 C CH2 . TRP A 0 597 . -64.276  8.601   48.025  1.00 65.88 597 A 1 
ATOM 4519 C CZ2 . TRP A 0 597 . -63.010  8.365   47.461  1.00 65.88 597 A 1 
ATOM 4520 C CZ3 . TRP A 0 597 . -64.915  7.588   48.761  1.00 65.88 597 A 1 
ATOM 4521 N N   . GLY A 0 598 . -65.184  2.113   49.006  1.00 64.48 598 A 1 
ATOM 4522 C CA  . GLY A 0 598 . -66.632  2.224   48.947  1.00 64.48 598 A 1 
ATOM 4523 C C   . GLY A 0 598 . -67.262  2.252   50.331  1.00 64.48 598 A 1 
ATOM 4524 O O   . GLY A 0 598 . -66.644  1.862   51.322  1.00 64.48 598 A 1 
ATOM 4525 N N   . LYS A 0 599 . -68.498  2.739   50.374  1.00 59.45 599 A 1 
ATOM 4526 C CA  . LYS A 0 599 . -69.415  2.569   51.500  1.00 59.45 599 A 1 
ATOM 4527 C C   . LYS A 0 599 . -70.701  2.000   50.937  1.00 59.45 599 A 1 
ATOM 4528 C CB  . LYS A 0 599 . -69.681  3.910   52.197  1.00 59.45 599 A 1 
ATOM 4529 O O   . LYS A 0 599 . -71.443  2.744   50.296  1.00 59.45 599 A 1 
ATOM 4530 C CG  . LYS A 0 599 . -68.421  4.493   52.841  1.00 59.45 599 A 1 
ATOM 4531 C CD  . LYS A 0 599 . -68.714  5.893   53.387  1.00 59.45 599 A 1 
ATOM 4532 C CE  . LYS A 0 599 . -67.419  6.505   53.924  1.00 59.45 599 A 1 
ATOM 4533 N NZ  . LYS A 0 599 . -67.268  6.310   55.383  1.00 59.45 599 A 1 
ATOM 4534 N N   . ASP A 0 600 . -70.913  0.715   51.162  1.00 54.74 600 A 1 
ATOM 4535 C CA  . ASP A 0 600 . -72.231  0.106   51.066  1.00 54.74 600 A 1 
ATOM 4536 C C   . ASP A 0 600 . -73.118  0.644   52.201  1.00 54.74 600 A 1 
ATOM 4537 C CB  . ASP A 0 600 . -72.144  -1.438  51.022  1.00 54.74 600 A 1 
ATOM 4538 O O   . ASP A 0 600 . -72.640  1.058   53.267  1.00 54.74 600 A 1 
ATOM 4539 C CG  . ASP A 0 600 . -70.889  -2.002  51.700  1.00 54.74 600 A 1 
ATOM 4540 O OD1 . ASP A 0 600 . -70.598  -1.539  52.826  1.00 54.74 600 A 1 
ATOM 4541 O OD2 . ASP A 0 600 . -70.130  -2.744  51.026  1.00 54.74 600 A 1 
ATOM 4542 N N   . ARG A 0 601 . -74.418  0.760   51.918  1.00 49.37 601 A 1 
ATOM 4543 C CA  . ARG A 0 601 . -75.439  1.229   52.873  1.00 49.37 601 A 1 
ATOM 4544 C C   . ARG A 0 601 . -76.768  0.503   52.669  1.00 49.37 601 A 1 
ATOM 4545 C CB  . ARG A 0 601 . -75.600  2.763   52.804  1.00 49.37 601 A 1 
ATOM 4546 O O   . ARG A 0 601 . -77.829  1.128   52.764  1.00 49.37 601 A 1 
ATOM 4547 C CG  . ARG A 0 601 . -74.432  3.534   53.430  1.00 49.37 601 A 1 
ATOM 4548 C CD  . ARG A 0 601 . -74.698  5.042   53.397  1.00 49.37 601 A 1 
ATOM 4549 N NE  . ARG A 0 601 . -74.502  5.575   52.035  1.00 49.37 601 A 1 
ATOM 4550 N NH1 . ARG A 0 601 . -74.330  7.806   52.527  1.00 49.37 601 A 1 
ATOM 4551 N NH2 . ARG A 0 601 . -73.773  7.078   50.498  1.00 49.37 601 A 1 
ATOM 4552 C CZ  . ARG A 0 601 . -74.214  6.814   51.692  1.00 49.37 601 A 1 
ATOM 4553 N N   . ASP A 0 602 . -76.726  -0.787  52.356  1.00 55.65 602 A 1 
ATOM 4554 C CA  . ASP A 0 602 . -77.942  -1.577  52.233  1.00 55.65 602 A 1 
ATOM 4555 C C   . ASP A 0 602 . -78.662  -1.715  53.586  1.00 55.65 602 A 1 
ATOM 4556 C CB  . ASP A 0 602 . -77.690  -2.907  51.498  1.00 55.65 602 A 1 
ATOM 4557 O O   . ASP A 0 602 . -78.102  -1.553  54.673  1.00 55.65 602 A 1 
ATOM 4558 C CG  . ASP A 0 602 . -76.823  -3.926  52.244  1.00 55.65 602 A 1 
ATOM 4559 O OD1 . ASP A 0 602 . -75.689  -3.555  52.609  1.00 55.65 602 A 1 
ATOM 4560 O OD2 . ASP A 0 602 . -77.306  -5.077  52.390  1.00 55.65 602 A 1 
ATOM 4561 N N   . LEU A 0 603 . -79.976  -1.937  53.533  1.00 41.29 603 A 1 
ATOM 4562 C CA  . LEU A 0 603 . -80.776  -2.134  54.736  1.00 41.29 603 A 1 
ATOM 4563 C C   . LEU A 0 603 . -80.750  -3.615  55.128  1.00 41.29 603 A 1 
ATOM 4564 C CB  . LEU A 0 603 . -82.201  -1.586  54.517  1.00 41.29 603 A 1 
ATOM 4565 O O   . LEU A 0 603 . -81.726  -4.310  54.830  1.00 41.29 603 A 1 
ATOM 4566 C CG  . LEU A 0 603 . -83.056  -1.673  55.802  1.00 41.29 603 A 1 
ATOM 4567 C CD1 . LEU A 0 603 . -82.790  -0.494  56.741  1.00 41.29 603 A 1 
ATOM 4568 C CD2 . LEU A 0 603 . -84.551  -1.708  55.479  1.00 41.29 603 A 1 
ATOM 4569 N N   . ALA A 0 604 . -79.675  -4.056  55.801  1.00 40.05 604 A 1 
ATOM 4570 C CA  . ALA A 0 604 . -79.498  -5.338  56.507  1.00 40.05 604 A 1 
ATOM 4571 C C   . ALA A 0 604 . -80.692  -6.305  56.354  1.00 40.05 604 A 1 
ATOM 4572 C CB  . ALA A 0 604 . -79.237  -5.044  57.994  1.00 40.05 604 A 1 
ATOM 4573 O O   . ALA A 0 604 . -81.590  -6.348  57.208  1.00 40.05 604 A 1 
ATOM 4574 N N   . ALA A 0 605 . -80.758  -7.012  55.217  1.00 39.37 605 A 1 
ATOM 4575 C CA  . ALA A 0 605 . -82.025  -7.516  54.679  1.00 39.37 605 A 1 
ATOM 4576 C C   . ALA A 0 605 . -82.843  -8.318  55.710  1.00 39.37 605 A 1 
ATOM 4577 C CB  . ALA A 0 605 . -81.752  -8.320  53.404  1.00 39.37 605 A 1 
ATOM 4578 O O   . ALA A 0 605 . -82.413  -9.370  56.190  1.00 39.37 605 A 1 
ATOM 4579 N N   . ALA A 0 606 . -84.038  -7.807  56.040  1.00 34.64 606 A 1 
ATOM 4580 C CA  . ALA A 0 606 . -84.842  -8.239  57.184  1.00 34.64 606 A 1 
ATOM 4581 C C   . ALA A 0 606 . -85.039  -9.766  57.238  1.00 34.64 606 A 1 
ATOM 4582 C CB  . ALA A 0 606 . -86.181  -7.489  57.152  1.00 34.64 606 A 1 
ATOM 4583 O O   . ALA A 0 606 . -85.901  -10.329 56.556  1.00 34.64 606 A 1 
ATOM 4584 N N   . SER A 0 607 . -84.244  -10.433 58.081  1.00 34.01 607 A 1 
ATOM 4585 C CA  . SER A 0 607 . -84.233  -11.891 58.191  1.00 34.01 607 A 1 
ATOM 4586 C C   . SER A 0 607 . -85.619  -12.396 58.591  1.00 34.01 607 A 1 
ATOM 4587 C CB  . SER A 0 607 . -83.134  -12.381 59.146  1.00 34.01 607 A 1 
ATOM 4588 O O   . SER A 0 607 . -86.120  -12.114 59.681  1.00 34.01 607 A 1 
ATOM 4589 O OG  . SER A 0 607 . -83.229  -11.819 60.443  1.00 34.01 607 A 1 
ATOM 4590 N N   . SER A 0 608 . -86.283  -13.121 57.688  1.00 35.29 608 A 1 
ATOM 4591 C CA  . SER A 0 608 . -87.683  -13.507 57.860  1.00 35.29 608 A 1 
ATOM 4592 C C   . SER A 0 608 . -87.833  -14.453 59.056  1.00 35.29 608 A 1 
ATOM 4593 C CB  . SER A 0 608 . -88.220  -14.125 56.563  1.00 35.29 608 A 1 
ATOM 4594 O O   . SER A 0 608 . -87.537  -15.645 58.951  1.00 35.29 608 A 1 
ATOM 4595 O OG  . SER A 0 608 . -87.474  -15.276 56.223  1.00 35.29 608 A 1 
ATOM 4596 N N   . HIS A 0 609 . -88.270  -13.917 60.199  1.00 35.31 609 A 1 
ATOM 4597 C CA  . HIS A 0 609 . -88.372  -14.641 61.467  1.00 35.31 609 A 1 
ATOM 4598 C C   . HIS A 0 609 . -89.397  -15.781 61.362  1.00 35.31 609 A 1 
ATOM 4599 C CB  . HIS A 0 609 . -88.711  -13.664 62.607  1.00 35.31 609 A 1 
ATOM 4600 O O   . HIS A 0 609 . -90.605  -15.579 61.481  1.00 35.31 609 A 1 
ATOM 4601 C CG  . HIS A 0 609 . -87.529  -12.898 63.158  1.00 35.31 609 A 1 
ATOM 4602 C CD2 . HIS A 0 609 . -87.331  -12.579 64.476  1.00 35.31 609 A 1 
ATOM 4603 N ND1 . HIS A 0 609 . -86.435  -12.418 62.467  1.00 35.31 609 A 1 
ATOM 4604 C CE1 . HIS A 0 609 . -85.602  -11.840 63.347  1.00 35.31 609 A 1 
ATOM 4605 N NE2 . HIS A 0 609 . -86.108  -11.913 64.588  1.00 35.31 609 A 1 
ATOM 4606 N N   . ALA A 0 610 . -88.902  -17.002 61.158  1.00 32.99 610 A 1 
ATOM 4607 C CA  . ALA A 0 610 . -89.691  -18.203 60.881  1.00 32.99 610 A 1 
ATOM 4608 C C   . ALA A 0 610 . -90.388  -18.809 62.124  1.00 32.99 610 A 1 
ATOM 4609 C CB  . ALA A 0 610 . -88.782  -19.194 60.138  1.00 32.99 610 A 1 
ATOM 4610 O O   . ALA A 0 610 . -90.560  -20.022 62.218  1.00 32.99 610 A 1 
ATOM 4611 N N   . ASN A 0 611 . -90.808  -17.975 63.080  1.00 34.07 611 A 1 
ATOM 4612 C CA  . ASN A 0 611 . -91.321  -18.405 64.389  1.00 34.07 611 A 1 
ATOM 4613 C C   . ASN A 0 611 . -92.829  -18.734 64.409  1.00 34.07 611 A 1 
ATOM 4614 C CB  . ASN A 0 611 . -90.927  -17.356 65.451  1.00 34.07 611 A 1 
ATOM 4615 O O   . ASN A 0 611 . -93.353  -19.149 65.436  1.00 34.07 611 A 1 
ATOM 4616 C CG  . ASN A 0 611 . -89.449  -17.381 65.813  1.00 34.07 611 A 1 
ATOM 4617 N ND2 . ASN A 0 611 . -89.017  -16.505 66.689  1.00 34.07 611 A 1 
ATOM 4618 O OD1 . ASN A 0 611 . -88.661  -18.170 65.321  1.00 34.07 611 A 1 
ATOM 4619 N N   . ALA A 0 612 . -93.546  -18.596 63.290  1.00 33.69 612 A 1 
ATOM 4620 C CA  . ALA A 0 612 . -95.003  -18.778 63.215  1.00 33.69 612 A 1 
ATOM 4621 C C   . ALA A 0 612 . -95.465  -20.255 63.094  1.00 33.69 612 A 1 
ATOM 4622 C CB  . ALA A 0 612 . -95.533  -17.877 62.089  1.00 33.69 612 A 1 
ATOM 4623 O O   . ALA A 0 612 . -96.439  -20.540 62.397  1.00 33.69 612 A 1 
ATOM 4624 N N   . ALA A 0 613 . -94.751  -21.205 63.713  1.00 28.46 613 A 1 
ATOM 4625 C CA  . ALA A 0 613 . -94.922  -22.647 63.465  1.00 28.46 613 A 1 
ATOM 4626 C C   . ALA A 0 613 . -95.123  -23.534 64.716  1.00 28.46 613 A 1 
ATOM 4627 C CB  . ALA A 0 613 . -93.739  -23.119 62.606  1.00 28.46 613 A 1 
ATOM 4628 O O   . ALA A 0 613 . -95.307  -24.741 64.561  1.00 28.46 613 A 1 
ATOM 4629 N N   . SER A 0 614 . -95.104  -22.980 65.936  1.00 35.38 614 A 1 
ATOM 4630 C CA  . SER A 0 614 . -95.183  -23.753 67.196  1.00 35.38 614 A 1 
ATOM 4631 C C   . SER A 0 614 . -96.497  -23.634 67.983  1.00 35.38 614 A 1 
ATOM 4632 C CB  . SER A 0 614 . -93.999  -23.393 68.099  1.00 35.38 614 A 1 
ATOM 4633 O O   . SER A 0 614 . -96.757  -24.477 68.837  1.00 35.38 614 A 1 
ATOM 4634 O OG  . SER A 0 614 . -93.869  -21.990 68.234  1.00 35.38 614 A 1 
ATOM 4635 N N   . ASP A 0 615 . -97.355  -22.652 67.692  1.00 39.70 615 A 1 
ATOM 4636 C CA  . ASP A 0 615 . -98.557  -22.326 68.496  1.00 39.70 615 A 1 
ATOM 4637 C C   . ASP A 0 615 . -99.708  -23.358 68.418  1.00 39.70 615 A 1 
ATOM 4638 C CB  . ASP A 0 615 . -99.046  -20.908 68.124  1.00 39.70 615 A 1 
ATOM 4639 O O   . ASP A 0 615 . -100.792 -23.137 68.958  1.00 39.70 615 A 1 
ATOM 4640 C CG  . ASP A 0 615 . -98.283  -19.778 68.824  1.00 39.70 615 A 1 
ATOM 4641 O OD1 . ASP A 0 615 . -97.266  -20.072 69.493  1.00 39.70 615 A 1 
ATOM 4642 O OD2 . ASP A 0 615 . -98.728  -18.621 68.665  1.00 39.70 615 A 1 
ATOM 4643 N N   . ALA A 0 616 . -99.500  -24.497 67.752  1.00 37.23 616 A 1 
ATOM 4644 C CA  . ALA A 0 616 . -100.532 -25.505 67.503  1.00 37.23 616 A 1 
ATOM 4645 C C   . ALA A 0 616 . -100.556 -26.685 68.498  1.00 37.23 616 A 1 
ATOM 4646 C CB  . ALA A 0 616 . -100.388 -25.978 66.051  1.00 37.23 616 A 1 
ATOM 4647 O O   . ALA A 0 616 . -101.504 -27.469 68.450  1.00 37.23 616 A 1 
ATOM 4648 N N   . ASP A 0 617 . -99.556  -26.842 69.380  1.00 33.34 617 A 1 
ATOM 4649 C CA  . ASP A 0 617 . -99.484  -27.991 70.304  1.00 33.34 617 A 1 
ATOM 4650 C C   . ASP A 0 617 . -98.949  -27.651 71.708  1.00 33.34 617 A 1 
ATOM 4651 C CB  . ASP A 0 617 . -98.730  -29.173 69.660  1.00 33.34 617 A 1 
ATOM 4652 O O   . ASP A 0 617 . -97.906  -28.137 72.147  1.00 33.34 617 A 1 
ATOM 4653 C CG  . ASP A 0 617 . -98.893  -30.489 70.449  1.00 33.34 617 A 1 
ATOM 4654 O OD1 . ASP A 0 617 . -99.845  -30.598 71.268  1.00 33.34 617 A 1 
ATOM 4655 O OD2 . ASP A 0 617 . -98.094  -31.418 70.188  1.00 33.34 617 A 1 
ATOM 4656 N N   . TRP A 0 618 . -99.720  -26.873 72.477  1.00 31.69 618 A 1 
ATOM 4657 C CA  . TRP A 0 618 . -99.751  -27.119 73.922  1.00 31.69 618 A 1 
ATOM 4658 C C   . TRP A 0 618 . -101.162 -27.026 74.505  1.00 31.69 618 A 1 
ATOM 4659 C CB  . TRP A 0 618 . -98.680  -26.321 74.688  1.00 31.69 618 A 1 
ATOM 4660 O O   . TRP A 0 618 . -101.910 -26.076 74.283  1.00 31.69 618 A 1 
ATOM 4661 C CG  . TRP A 0 618 . -97.917  -27.112 75.721  1.00 31.69 618 A 1 
ATOM 4662 C CD1 . TRP A 0 618 . -97.575  -28.420 75.617  1.00 31.69 618 A 1 
ATOM 4663 C CD2 . TRP A 0 618 . -97.257  -26.641 76.940  1.00 31.69 618 A 1 
ATOM 4664 C CE2 . TRP A 0 618 . -96.596  -27.747 77.558  1.00 31.69 618 A 1 
ATOM 4665 C CE3 . TRP A 0 618 . -97.094  -25.380 77.556  1.00 31.69 618 A 1 
ATOM 4666 N NE1 . TRP A 0 618 . -96.853  -28.811 76.725  1.00 31.69 618 A 1 
ATOM 4667 C CH2 . TRP A 0 618 . -95.696  -26.349 79.315  1.00 31.69 618 A 1 
ATOM 4668 C CZ2 . TRP A 0 618 . -95.837  -27.618 78.731  1.00 31.69 618 A 1 
ATOM 4669 C CZ3 . TRP A 0 618 . -96.320  -25.234 78.725  1.00 31.69 618 A 1 
ATOM 4670 N N   . ASN A 0 619 . -101.559 -28.097 75.192  1.00 36.95 619 A 1 
ATOM 4671 C CA  . ASN A 0 619 . -102.963 -28.428 75.399  1.00 36.95 619 A 1 
ATOM 4672 C C   . ASN A 0 619 . -103.585 -27.768 76.640  1.00 36.95 619 A 1 
ATOM 4673 C CB  . ASN A 0 619 . -103.131 -29.961 75.405  1.00 36.95 619 A 1 
ATOM 4674 O O   . ASN A 0 619 . -103.020 -27.760 77.732  1.00 36.95 619 A 1 
ATOM 4675 C CG  . ASN A 0 619 . -103.527 -30.488 74.038  1.00 36.95 619 A 1 
ATOM 4676 N ND2 . ASN A 0 619 . -102.598 -30.883 73.197  1.00 36.95 619 A 1 
ATOM 4677 O OD1 . ASN A 0 619 . -104.702 -30.522 73.712  1.00 36.95 619 A 1 
ATOM 4678 N N   . ASN A 0 620 . -104.835 -27.332 76.477  1.00 32.13 620 A 1 
ATOM 4679 C CA  . ASN A 0 620 . -105.767 -27.014 77.556  1.00 32.13 620 A 1 
ATOM 4680 C C   . ASN A 0 620 . -105.960 -28.250 78.467  1.00 32.13 620 A 1 
ATOM 4681 C CB  . ASN A 0 620 . -107.068 -26.573 76.856  1.00 32.13 620 A 1 
ATOM 4682 O O   . ASN A 0 620 . -106.649 -29.195 78.080  1.00 32.13 620 A 1 
ATOM 4683 C CG  . ASN A 0 620 . -108.237 -26.284 77.780  1.00 32.13 620 A 1 
ATOM 4684 N ND2 . ASN A 0 620 . -109.370 -25.936 77.215  1.00 32.13 620 A 1 
ATOM 4685 O OD1 . ASN A 0 620 . -108.169 -26.345 78.995  1.00 32.13 620 A 1 
ATOM 4686 N N   . GLY A 0 621 . -105.330 -28.266 79.651  1.00 31.47 621 A 1 
ATOM 4687 C CA  . GLY A 0 621 . -105.185 -29.489 80.449  1.00 31.47 621 A 1 
ATOM 4688 C C   . GLY A 0 621 . -105.194 -29.318 81.974  1.00 31.47 621 A 1 
ATOM 4689 O O   . GLY A 0 621 . -104.174 -29.034 82.587  1.00 31.47 621 A 1 
ATOM 4690 N N   . SER A 0 622 . -106.331 -29.656 82.590  1.00 37.31 622 A 1 
ATOM 4691 C CA  . SER A 0 622 . -106.447 -30.175 83.969  1.00 37.31 622 A 1 
ATOM 4692 C C   . SER A 0 622 . -105.939 -29.312 85.145  1.00 37.31 622 A 1 
ATOM 4693 C CB  . SER A 0 622 . -105.877 -31.596 84.026  1.00 37.31 622 A 1 
ATOM 4694 O O   . SER A 0 622 . -104.990 -29.657 85.851  1.00 37.31 622 A 1 
ATOM 4695 O OG  . SER A 0 622 . -106.161 -32.171 85.284  1.00 37.31 622 A 1 
ATOM 4696 N N   . GLN A 0 623 . -106.731 -28.302 85.505  1.00 28.93 623 A 1 
ATOM 4697 C CA  . GLN A 0 623 . -106.810 -27.764 86.870  1.00 28.93 623 A 1 
ATOM 4698 C C   . GLN A 0 623 . -107.333 -28.836 87.864  1.00 28.93 623 A 1 
ATOM 4699 C CB  . GLN A 0 623 . -107.756 -26.547 86.793  1.00 28.93 623 A 1 
ATOM 4700 O O   . GLN A 0 623 . -108.541 -28.940 88.075  1.00 28.93 623 A 1 
ATOM 4701 C CG  . GLN A 0 623 . -108.070 -25.829 88.118  1.00 28.93 623 A 1 
ATOM 4702 C CD  . GLN A 0 623 . -109.232 -24.846 87.965  1.00 28.93 623 A 1 
ATOM 4703 N NE2 . GLN A 0 623 . -109.902 -24.483 89.037  1.00 28.93 623 A 1 
ATOM 4704 O OE1 . GLN A 0 623 . -109.571 -24.375 86.894  1.00 28.93 623 A 1 
ATOM 4705 N N   . ALA A 0 624 . -106.456 -29.631 88.495  1.00 33.40 624 A 1 
ATOM 4706 C CA  . ALA A 0 624 . -106.830 -30.563 89.576  1.00 33.40 624 A 1 
ATOM 4707 C C   . ALA A 0 624 . -105.633 -31.019 90.443  1.00 33.40 624 A 1 
ATOM 4708 C CB  . ALA A 0 624 . -107.502 -31.802 88.958  1.00 33.40 624 A 1 
ATOM 4709 O O   . ALA A 0 624 . -104.533 -31.183 89.928  1.00 33.40 624 A 1 
ATOM 4710 N N   . GLY A 0 625 . -105.873 -31.333 91.729  1.00 33.27 625 A 1 
ATOM 4711 C CA  . GLY A 0 625 . -105.019 -32.274 92.482  1.00 33.27 625 A 1 
ATOM 4712 C C   . GLY A 0 625 . -104.125 -31.748 93.620  1.00 33.27 625 A 1 
ATOM 4713 O O   . GLY A 0 625 . -102.949 -32.094 93.665  1.00 33.27 625 A 1 
ATOM 4714 N N   . TYR A 0 626 . -104.661 -31.017 94.607  1.00 28.89 626 A 1 
ATOM 4715 C CA  . TYR A 0 626 . -104.002 -30.950 95.927  1.00 28.89 626 A 1 
ATOM 4716 C C   . TYR A 0 626 . -104.122 -32.317 96.635  1.00 28.89 626 A 1 
ATOM 4717 C CB  . TYR A 0 626 . -104.623 -29.848 96.805  1.00 28.89 626 A 1 
ATOM 4718 O O   . TYR A 0 626 . -105.232 -32.829 96.773  1.00 28.89 626 A 1 
ATOM 4719 C CG  . TYR A 0 626 . -104.236 -28.420 96.459  1.00 28.89 626 A 1 
ATOM 4720 C CD1 . TYR A 0 626 . -103.190 -27.782 97.159  1.00 28.89 626 A 1 
ATOM 4721 C CD2 . TYR A 0 626 . -104.949 -27.711 95.472  1.00 28.89 626 A 1 
ATOM 4722 C CE1 . TYR A 0 626 . -102.856 -26.443 96.873  1.00 28.89 626 A 1 
ATOM 4723 C CE2 . TYR A 0 626 . -104.618 -26.373 95.184  1.00 28.89 626 A 1 
ATOM 4724 O OH  . TYR A 0 626 . -103.267 -24.443 95.601  1.00 28.89 626 A 1 
ATOM 4725 C CZ  . TYR A 0 626 . -103.573 -25.736 95.883  1.00 28.89 626 A 1 
ATOM 4726 N N   . GLY A 0 627 . -103.014 -32.896 97.118  1.00 34.73 627 A 1 
ATOM 4727 C CA  . GLY A 0 627 . -103.008 -34.202 97.799  1.00 34.73 627 A 1 
ATOM 4728 C C   . GLY A 0 627 . -101.844 -34.362 98.784  1.00 34.73 627 A 1 
ATOM 4729 O O   . GLY A 0 627 . -100.683 -34.260 98.401  1.00 34.73 627 A 1 
ATOM 4730 N N   . GLN A 0 628 . -102.156 -34.572 100.066 1.00 31.78 628 A 1 
ATOM 4731 C CA  . GLN A 0 628 . -101.184 -34.586 101.170 1.00 31.78 628 A 1 
ATOM 4732 C C   . GLN A 0 628 . -100.278 -35.829 101.209 1.00 31.78 628 A 1 
ATOM 4733 C CB  . GLN A 0 628 . -101.934 -34.424 102.505 1.00 31.78 628 A 1 
ATOM 4734 O O   . GLN A 0 628 . -100.620 -36.899 100.711 1.00 31.78 628 A 1 
ATOM 4735 C CG  . GLN A 0 628 . -102.342 -32.962 102.739 1.00 31.78 628 A 1 
ATOM 4736 C CD  . GLN A 0 628 . -103.506 -32.848 103.712 1.00 31.78 628 A 1 
ATOM 4737 N NE2 . GLN A 0 628 . -103.277 -32.575 104.978 1.00 31.78 628 A 1 
ATOM 4738 O OE1 . GLN A 0 628 . -104.653 -33.013 103.345 1.00 31.78 628 A 1 
ATOM 4739 N N   . ALA A 0 629 . -99.127  -35.678 101.871 1.00 33.34 629 A 1 
ATOM 4740 C CA  . ALA A 0 629 . -98.134  -36.731 102.057 1.00 33.34 629 A 1 
ATOM 4741 C C   . ALA A 0 629 . -98.674  -37.937 102.852 1.00 33.34 629 A 1 
ATOM 4742 C CB  . ALA A 0 629 . -96.913  -36.118 102.757 1.00 33.34 629 A 1 
ATOM 4743 O O   . ALA A 0 629 . -99.224  -37.780 103.943 1.00 33.34 629 A 1 
ATOM 4744 N N   . ALA A 0 630 . -98.429  -39.144 102.337 1.00 37.00 630 A 1 
ATOM 4745 C CA  . ALA A 0 630 . -98.702  -40.405 103.019 1.00 37.00 630 A 1 
ATOM 4746 C C   . ALA A 0 630 . -97.398  -41.012 103.566 1.00 37.00 630 A 1 
ATOM 4747 C CB  . ALA A 0 630 . -99.430  -41.344 102.051 1.00 37.00 630 A 1 
ATOM 4748 O O   . ALA A 0 630 . -96.491  -41.355 102.810 1.00 37.00 630 A 1 
ATOM 4749 N N   . TYR A 0 631 . -97.308  -41.154 104.888 1.00 30.30 631 A 1 
ATOM 4750 C CA  . TYR A 0 631 . -96.171  -41.777 105.569 1.00 30.30 631 A 1 
ATOM 4751 C C   . TYR A 0 631 . -96.400  -43.297 105.628 1.00 30.30 631 A 1 
ATOM 4752 C CB  . TYR A 0 631 . -96.019  -41.134 106.962 1.00 30.30 631 A 1 
ATOM 4753 O O   . TYR A 0 631 . -97.270  -43.757 106.365 1.00 30.30 631 A 1 
ATOM 4754 C CG  . TYR A 0 631 . -94.595  -40.924 107.442 1.00 30.30 631 A 1 
ATOM 4755 C CD1 . TYR A 0 631 . -93.955  -41.887 108.247 1.00 30.30 631 A 1 
ATOM 4756 C CD2 . TYR A 0 631 . -93.941  -39.711 107.147 1.00 30.30 631 A 1 
ATOM 4757 C CE1 . TYR A 0 631 . -92.673  -41.628 108.775 1.00 30.30 631 A 1 
ATOM 4758 C CE2 . TYR A 0 631 . -92.663  -39.447 107.674 1.00 30.30 631 A 1 
ATOM 4759 O OH  . TYR A 0 631 . -90.811  -40.125 109.028 1.00 30.30 631 A 1 
ATOM 4760 C CZ  . TYR A 0 631 . -92.031  -40.400 108.497 1.00 30.30 631 A 1 
ATOM 4761 N N   . ALA A 0 632 . -95.657  -44.079 104.841 1.00 37.26 632 A 1 
ATOM 4762 C CA  . ALA A 0 632 . -95.835  -45.532 104.752 1.00 37.26 632 A 1 
ATOM 4763 C C   . ALA A 0 632 . -94.484  -46.258 104.655 1.00 37.26 632 A 1 
ATOM 4764 C CB  . ALA A 0 632 . -96.756  -45.842 103.563 1.00 37.26 632 A 1 
ATOM 4765 O O   . ALA A 0 632 . -93.947  -46.464 103.570 1.00 37.26 632 A 1 
ATOM 4766 N N   . GLY A 0 633 . -93.932  -46.646 105.806 1.00 29.39 633 A 1 
ATOM 4767 C CA  . GLY A 0 633 . -92.728  -47.471 105.880 1.00 29.39 633 A 1 
ATOM 4768 C C   . GLY A 0 633 . -93.001  -48.807 106.561 1.00 29.39 633 A 1 
ATOM 4769 O O   . GLY A 0 633 . -93.056  -48.846 107.783 1.00 29.39 633 A 1 
ATOM 4770 N N   . GLU A 0 634 . -93.112  -49.890 105.785 1.00 29.65 634 A 1 
ATOM 4771 C CA  . GLU A 0 634 . -92.857  -51.268 106.240 1.00 29.65 634 A 1 
ATOM 4772 C C   . GLU A 0 634 . -92.693  -52.229 105.046 1.00 29.65 634 A 1 
ATOM 4773 C CB  . GLU A 0 634 . -93.968  -51.800 107.185 1.00 29.65 634 A 1 
ATOM 4774 O O   . GLU A 0 634 . -93.676  -52.603 104.412 1.00 29.65 634 A 1 
ATOM 4775 C CG  . GLU A 0 634 . -93.639  -53.240 107.637 1.00 29.65 634 A 1 
ATOM 4776 C CD  . GLU A 0 634 . -94.455  -53.777 108.825 1.00 29.65 634 A 1 
ATOM 4777 O OE1 . GLU A 0 634 . -93.961  -54.769 109.424 1.00 29.65 634 A 1 
ATOM 4778 O OE2 . GLU A 0 634 . -95.546  -53.241 109.115 1.00 29.65 634 A 1 
ATOM 4779 N N   . GLN A 0 635 . -91.473  -52.726 104.798 1.00 35.79 635 A 1 
ATOM 4780 C CA  . GLN A 0 635 . -91.291  -54.125 104.382 1.00 35.79 635 A 1 
ATOM 4781 C C   . GLN A 0 635 . -89.883  -54.653 104.714 1.00 35.79 635 A 1 
ATOM 4782 C CB  . GLN A 0 635 . -91.659  -54.376 102.900 1.00 35.79 635 A 1 
ATOM 4783 O O   . GLN A 0 635 . -88.908  -53.906 104.767 1.00 35.79 635 A 1 
ATOM 4784 C CG  . GLN A 0 635 . -92.387  -55.732 102.783 1.00 35.79 635 A 1 
ATOM 4785 C CD  . GLN A 0 635 . -92.990  -56.025 101.412 1.00 35.79 635 A 1 
ATOM 4786 N NE2 . GLN A 0 635 . -93.771  -57.076 101.289 1.00 35.79 635 A 1 
ATOM 4787 O OE1 . GLN A 0 635 . -92.776  -55.348 100.426 1.00 35.79 635 A 1 
ATOM 4788 N N   . LYS A 0 636 . -89.793  -55.964 104.965 1.00 31.53 636 A 1 
ATOM 4789 C CA  . LYS A 0 636 . -88.569  -56.727 105.282 1.00 31.53 636 A 1 
ATOM 4790 C C   . LYS A 0 636 . -88.116  -57.503 104.038 1.00 31.53 636 A 1 
ATOM 4791 C CB  . LYS A 0 636 . -88.870  -57.737 106.410 1.00 31.53 636 A 1 
ATOM 4792 O O   . LYS A 0 636 . -88.977  -57.917 103.267 1.00 31.53 636 A 1 
ATOM 4793 C CG  . LYS A 0 636 . -89.480  -57.140 107.691 1.00 31.53 636 A 1 
ATOM 4794 C CD  . LYS A 0 636 . -90.039  -58.245 108.603 1.00 31.53 636 A 1 
ATOM 4795 C CE  . LYS A 0 636 . -90.778  -57.593 109.779 1.00 31.53 636 A 1 
ATOM 4796 N NZ  . LYS A 0 636 . -91.592  -58.565 110.549 1.00 31.53 636 A 1 
ATOM 4797 N N   . GLY A 0 637 . -86.825  -57.823 103.887 1.00 33.72 637 A 1 
ATOM 4798 C CA  . GLY A 0 637 . -86.399  -58.703 102.783 1.00 33.72 637 A 1 
ATOM 4799 C C   . GLY A 0 637 . -84.900  -58.993 102.673 1.00 33.72 637 A 1 
ATOM 4800 O O   . GLY A 0 637 . -84.213  -58.408 101.851 1.00 33.72 637 A 1 
ATOM 4801 N N   . TYR A 0 638 . -84.408  -59.922 103.489 1.00 31.45 638 A 1 
ATOM 4802 C CA  . TYR A 0 638 . -83.046  -60.473 103.504 1.00 31.45 638 A 1 
ATOM 4803 C C   . TYR A 0 638 . -82.432  -60.781 102.118 1.00 31.45 638 A 1 
ATOM 4804 C CB  . TYR A 0 638 . -83.107  -61.787 104.309 1.00 31.45 638 A 1 
ATOM 4805 O O   . TYR A 0 638 . -82.995  -61.550 101.344 1.00 31.45 638 A 1 
ATOM 4806 C CG  . TYR A 0 638 . -83.830  -61.665 105.638 1.00 31.45 638 A 1 
ATOM 4807 C CD1 . TYR A 0 638 . -83.108  -61.309 106.792 1.00 31.45 638 A 1 
ATOM 4808 C CD2 . TYR A 0 638 . -85.229  -61.838 105.706 1.00 31.45 638 A 1 
ATOM 4809 C CE1 . TYR A 0 638 . -83.782  -61.099 108.009 1.00 31.45 638 A 1 
ATOM 4810 C CE2 . TYR A 0 638 . -85.910  -61.605 106.916 1.00 31.45 638 A 1 
ATOM 4811 O OH  . TYR A 0 638 . -85.846  -60.990 109.231 1.00 31.45 638 A 1 
ATOM 4812 C CZ  . TYR A 0 638 . -85.187  -61.230 108.068 1.00 31.45 638 A 1 
ATOM 4813 N N   . GLY A 0 639 . -81.209  -60.296 101.874 1.00 36.67 639 A 1 
ATOM 4814 C CA  . GLY A 0 639 . -80.347  -60.718 100.763 1.00 36.67 639 A 1 
ATOM 4815 C C   . GLY A 0 639 . -78.898  -60.298 101.022 1.00 36.67 639 A 1 
ATOM 4816 O O   . GLY A 0 639 . -78.642  -59.121 101.258 1.00 36.67 639 A 1 
ATOM 4817 N N   . ALA A 0 640 . -77.954  -61.245 101.041 1.00 32.52 640 A 1 
ATOM 4818 C CA  . ALA A 0 640 . -76.568  -60.996 101.454 1.00 32.52 640 A 1 
ATOM 4819 C C   . ALA A 0 640 . -75.554  -61.534 100.432 1.00 32.52 640 A 1 
ATOM 4820 C CB  . ALA A 0 640 . -76.353  -61.614 102.844 1.00 32.52 640 A 1 
ATOM 4821 O O   . ALA A 0 640 . -75.551  -62.729 100.141 1.00 32.52 640 A 1 
ATOM 4822 N N   . ALA A 0 641 . -74.669  -60.663 99.932  1.00 37.20 641 A 1 
ATOM 4823 C CA  . ALA A 0 641 . -73.549  -61.030 99.065  1.00 37.20 641 A 1 
ATOM 4824 C C   . ALA A 0 641 . -72.339  -60.079 99.242  1.00 37.20 641 A 1 
ATOM 4825 C CB  . ALA A 0 641 . -74.033  -61.072 97.610  1.00 37.20 641 A 1 
ATOM 4826 O O   . ALA A 0 641 . -72.433  -58.881 99.009  1.00 37.20 641 A 1 
ATOM 4827 N N   . TYR A 0 642 . -71.230  -60.673 99.688  1.00 32.34 642 A 1 
ATOM 4828 C CA  . TYR A 0 642 . -69.809  -60.276 99.710  1.00 32.34 642 A 1 
ATOM 4829 C C   . TYR A 0 642 . -69.284  -58.986 99.027  1.00 32.34 642 A 1 
ATOM 4830 C CB  . TYR A 0 642 . -69.066  -61.459 99.065  1.00 32.34 642 A 1 
ATOM 4831 O O   . TYR A 0 642 . -69.594  -58.703 97.878  1.00 32.34 642 A 1 
ATOM 4832 C CG  . TYR A 0 642 . -69.058  -62.708 99.922  1.00 32.34 642 A 1 
ATOM 4833 C CD1 . TYR A 0 642 . -67.958  -62.937 100.770 1.00 32.34 642 A 1 
ATOM 4834 C CD2 . TYR A 0 642 . -70.134  -63.620 99.900  1.00 32.34 642 A 1 
ATOM 4835 C CE1 . TYR A 0 642 . -67.932  -64.066 101.607 1.00 32.34 642 A 1 
ATOM 4836 C CE2 . TYR A 0 642 . -70.120  -64.742 100.753 1.00 32.34 642 A 1 
ATOM 4837 O OH  . TYR A 0 642 . -69.001  -66.052 102.419 1.00 32.34 642 A 1 
ATOM 4838 C CZ  . TYR A 0 642 . -69.018  -64.966 101.605 1.00 32.34 642 A 1 
ATOM 4839 N N   . GLY A 0 643 . -68.272  -58.371 99.677  1.00 36.97 643 A 1 
ATOM 4840 C CA  . GLY A 0 643 . -67.205  -57.557 99.045  1.00 36.97 643 A 1 
ATOM 4841 C C   . GLY A 0 643 . -67.479  -56.045 98.982  1.00 36.97 643 A 1 
ATOM 4842 O O   . GLY A 0 643 . -68.036  -55.570 98.006  1.00 36.97 643 A 1 
ATOM 4843 N N   . ASN A 0 644 . -67.245  -55.228 100.015 1.00 34.32 644 A 1 
ATOM 4844 C CA  . ASN A 0 644 . -65.999  -54.897 100.740 1.00 34.32 644 A 1 
ATOM 4845 C C   . ASN A 0 644 . -65.019  -53.942 100.002 1.00 34.32 644 A 1 
ATOM 4846 C CB  . ASN A 0 644 . -65.296  -56.098 101.408 1.00 34.32 644 A 1 
ATOM 4847 O O   . ASN A 0 644 . -64.140  -54.386 99.275  1.00 34.32 644 A 1 
ATOM 4848 C CG  . ASN A 0 644 . -64.337  -55.636 102.500 1.00 34.32 644 A 1 
ATOM 4849 N ND2 . ASN A 0 644 . -63.579  -56.524 103.095 1.00 34.32 644 A 1 
ATOM 4850 O OD1 . ASN A 0 644 . -64.283  -54.480 102.870 1.00 34.32 644 A 1 
ATOM 4851 N N   . GLN A 0 645 . -65.219  -52.638 100.258 1.00 28.61 645 A 1 
ATOM 4852 C CA  . GLN A 0 645 . -64.268  -51.514 100.430 1.00 28.61 645 A 1 
ATOM 4853 C C   . GLN A 0 645 . -62.886  -51.534 99.729  1.00 28.61 645 A 1 
ATOM 4854 C CB  . GLN A 0 645 . -64.033  -51.290 101.942 1.00 28.61 645 A 1 
ATOM 4855 O O   . GLN A 0 645 . -62.082  -52.438 99.929  1.00 28.61 645 A 1 
ATOM 4856 C CG  . GLN A 0 645 . -65.308  -51.259 102.808 1.00 28.61 645 A 1 
ATOM 4857 C CD  . GLN A 0 645 . -64.994  -51.062 104.289 1.00 28.61 645 A 1 
ATOM 4858 N NE2 . GLN A 0 645 . -65.176  -49.877 104.829 1.00 28.61 645 A 1 
ATOM 4859 O OE1 . GLN A 0 645 . -64.592  -51.960 105.004 1.00 28.61 645 A 1 
ATOM 4860 N N   . GLY A 0 646 . -62.522  -50.425 99.060  1.00 34.75 646 A 1 
ATOM 4861 C CA  . GLY A 0 646 . -61.163  -50.247 98.520  1.00 34.75 646 A 1 
ATOM 4862 C C   . GLY A 0 646 . -60.868  -48.922 97.801  1.00 34.75 646 A 1 
ATOM 4863 O O   . GLY A 0 646 . -60.418  -48.947 96.662  1.00 34.75 646 A 1 
ATOM 4864 N N   . SER A 0 647 . -61.099  -47.763 98.432  1.00 31.49 647 A 1 
ATOM 4865 C CA  . SER A 0 647 . -60.670  -46.461 97.880  1.00 31.49 647 A 1 
ATOM 4866 C C   . SER A 0 647 . -59.323  -46.031 98.468  1.00 31.49 647 A 1 
ATOM 4867 C CB  . SER A 0 647 . -61.730  -45.385 98.142  1.00 31.49 647 A 1 
ATOM 4868 O O   . SER A 0 647 . -59.238  -45.803 99.673  1.00 31.49 647 A 1 
ATOM 4869 O OG  . SER A 0 647 . -61.287  -44.122 97.682  1.00 31.49 647 A 1 
ATOM 4870 N N   . SER A 0 648 . -58.294  -45.855 97.632  1.00 33.39 648 A 1 
ATOM 4871 C CA  . SER A 0 648 . -57.045  -45.177 98.009  1.00 33.39 648 A 1 
ATOM 4872 C C   . SER A 0 648 . -56.322  -44.615 96.783  1.00 33.39 648 A 1 
ATOM 4873 C CB  . SER A 0 648 . -56.103  -46.125 98.758  1.00 33.39 648 A 1 
ATOM 4874 O O   . SER A 0 648 . -56.225  -45.282 95.756  1.00 33.39 648 A 1 
ATOM 4875 O OG  . SER A 0 648 . -55.039  -45.386 99.331  1.00 33.39 648 A 1 
ATOM 4876 N N   . TYR A 0 649 . -55.768  -43.409 96.911  1.00 30.15 649 A 1 
ATOM 4877 C CA  . TYR A 0 649 . -54.915  -42.779 95.898  1.00 30.15 649 A 1 
ATOM 4878 C C   . TYR A 0 649 . -53.443  -43.136 96.158  1.00 30.15 649 A 1 
ATOM 4879 C CB  . TYR A 0 649 . -55.128  -41.256 95.912  1.00 30.15 649 A 1 
ATOM 4880 O O   . TYR A 0 649 . -53.020  -43.186 97.313  1.00 30.15 649 A 1 
ATOM 4881 C CG  . TYR A 0 649 . -56.483  -40.787 95.403  1.00 30.15 649 A 1 
ATOM 4882 C CD1 . TYR A 0 649 . -56.600  -40.269 94.098  1.00 30.15 649 A 1 
ATOM 4883 C CD2 . TYR A 0 649 . -57.620  -40.843 96.237  1.00 30.15 649 A 1 
ATOM 4884 C CE1 . TYR A 0 649 . -57.846  -39.810 93.627  1.00 30.15 649 A 1 
ATOM 4885 C CE2 . TYR A 0 649 . -58.870  -40.395 95.765  1.00 30.15 649 A 1 
ATOM 4886 O OH  . TYR A 0 649 . -60.180  -39.430 93.994  1.00 30.15 649 A 1 
ATOM 4887 C CZ  . TYR A 0 649 . -58.983  -39.874 94.458  1.00 30.15 649 A 1 
ATOM 4888 N N   . GLY A 0 650 . -52.652  -43.358 95.104  1.00 36.74 650 A 1 
ATOM 4889 C CA  . GLY A 0 650 . -51.231  -43.703 95.219  1.00 36.74 650 A 1 
ATOM 4890 C C   . GLY A 0 650 . -50.398  -43.157 94.060  1.00 36.74 650 A 1 
ATOM 4891 O O   . GLY A 0 650 . -50.608  -43.533 92.913  1.00 36.74 650 A 1 
ATOM 4892 N N   . SER A 0 651 . -49.444  -42.276 94.369  1.00 30.12 651 A 1 
ATOM 4893 C CA  . SER A 0 651 . -48.434  -41.772 93.428  1.00 30.12 651 A 1 
ATOM 4894 C C   . SER A 0 651 . -47.158  -42.618 93.531  1.00 30.12 651 A 1 
ATOM 4895 C CB  . SER A 0 651 . -48.147  -40.300 93.741  1.00 30.12 651 A 1 
ATOM 4896 O O   . SER A 0 651 . -46.749  -42.954 94.642  1.00 30.12 651 A 1 
ATOM 4897 O OG  . SER A 0 651 . -47.186  -39.770 92.850  1.00 30.12 651 A 1 
ATOM 4898 N N   . GLY A 0 652 . -46.514  -42.969 92.410  1.00 34.35 652 A 1 
ATOM 4899 C CA  . GLY A 0 652 . -45.345  -43.862 92.426  1.00 34.35 652 A 1 
ATOM 4900 C C   . GLY A 0 652 . -44.549  -43.900 91.117  1.00 34.35 652 A 1 
ATOM 4901 O O   . GLY A 0 652 . -45.018  -44.403 90.105  1.00 34.35 652 A 1 
ATOM 4902 N N   . HIS A 0 653 . -43.322  -43.375 91.152  1.00 28.43 653 A 1 
ATOM 4903 C CA  . HIS A 0 653 . -42.390  -43.302 90.020  1.00 28.43 653 A 1 
ATOM 4904 C C   . HIS A 0 653 . -41.700  -44.647 89.685  1.00 28.43 653 A 1 
ATOM 4905 C CB  . HIS A 0 653 . -41.273  -42.304 90.379  1.00 28.43 653 A 1 
ATOM 4906 O O   . HIS A 0 653 . -41.269  -45.360 90.586  1.00 28.43 653 A 1 
ATOM 4907 C CG  . HIS A 0 653 . -41.629  -40.838 90.438  1.00 28.43 653 A 1 
ATOM 4908 C CD2 . HIS A 0 653 . -40.888  -39.834 89.875  1.00 28.43 653 A 1 
ATOM 4909 N ND1 . HIS A 0 653 . -42.651  -40.233 91.140  1.00 28.43 653 A 1 
ATOM 4910 C CE1 . HIS A 0 653 . -42.526  -38.901 90.990  1.00 28.43 653 A 1 
ATOM 4911 N NE2 . HIS A 0 653 . -41.462  -38.613 90.227  1.00 28.43 653 A 1 
ATOM 4912 N N   . GLY A 0 654 . -41.415  -44.886 88.397  1.00 35.27 654 A 1 
ATOM 4913 C CA  . GLY A 0 654 . -40.374  -45.808 87.892  1.00 35.27 654 A 1 
ATOM 4914 C C   . GLY A 0 654 . -40.248  -45.658 86.364  1.00 35.27 654 A 1 
ATOM 4915 O O   . GLY A 0 654 . -41.267  -45.679 85.691  1.00 35.27 654 A 1 
ATOM 4916 N N   . LYS A 0 655 . -39.117  -45.309 85.723  1.00 31.04 655 A 1 
ATOM 4917 C CA  . LYS A 0 655 . -37.732  -45.847 85.734  1.00 31.04 655 A 1 
ATOM 4918 C C   . LYS A 0 655 . -37.620  -47.243 85.084  1.00 31.04 655 A 1 
ATOM 4919 C CB  . LYS A 0 655 . -37.012  -45.750 87.100  1.00 31.04 655 A 1 
ATOM 4920 O O   . LYS A 0 655 . -37.581  -48.240 85.793  1.00 31.04 655 A 1 
ATOM 4921 C CG  . LYS A 0 655 . -36.796  -44.325 87.650  1.00 31.04 655 A 1 
ATOM 4922 C CD  . LYS A 0 655 . -35.838  -43.474 86.795  1.00 31.04 655 A 1 
ATOM 4923 C CE  . LYS A 0 655 . -35.517  -42.148 87.503  1.00 31.04 655 A 1 
ATOM 4924 N NZ  . LYS A 0 655 . -34.648  -41.266 86.679  1.00 31.04 655 A 1 
ATOM 4925 N N   . GLY A 0 656 . -37.514  -47.278 83.744  1.00 34.27 656 A 1 
ATOM 4926 C CA  . GLY A 0 656 . -37.428  -48.498 82.917  1.00 34.27 656 A 1 
ATOM 4927 C C   . GLY A 0 656 . -36.526  -48.372 81.669  1.00 34.27 656 A 1 
ATOM 4928 O O   . GLY A 0 656 . -36.950  -47.923 80.616  1.00 34.27 656 A 1 
ATOM 4929 N N   . TYR A 0 657 . -35.273  -48.772 81.856  1.00 32.21 657 A 1 
ATOM 4930 C CA  . TYR A 0 657 . -34.164  -49.150 80.949  1.00 32.21 657 A 1 
ATOM 4931 C C   . TYR A 0 657 . -34.495  -49.873 79.610  1.00 32.21 657 A 1 
ATOM 4932 C CB  . TYR A 0 657 . -33.257  -50.090 81.802  1.00 32.21 657 A 1 
ATOM 4933 O O   . TYR A 0 657 . -35.375  -50.726 79.572  1.00 32.21 657 A 1 
ATOM 4934 C CG  . TYR A 0 657 . -33.929  -50.632 83.071  1.00 32.21 657 A 1 
ATOM 4935 C CD1 . TYR A 0 657 . -33.702  -49.985 84.305  1.00 32.21 657 A 1 
ATOM 4936 C CD2 . TYR A 0 657 . -34.983  -51.564 82.961  1.00 32.21 657 A 1 
ATOM 4937 C CE1 . TYR A 0 657 . -34.539  -50.242 85.410  1.00 32.21 657 A 1 
ATOM 4938 C CE2 . TYR A 0 657 . -35.814  -51.831 84.068  1.00 32.21 657 A 1 
ATOM 4939 O OH  . TYR A 0 657 . -36.453  -51.374 86.328  1.00 32.21 657 A 1 
ATOM 4940 C CZ  . TYR A 0 657 . -35.605  -51.160 85.290  1.00 32.21 657 A 1 
ATOM 4941 N N   . GLY A 0 658 . -33.663  -49.643 78.569  1.00 36.69 658 A 1 
ATOM 4942 C CA  . GLY A 0 658 . -33.581  -50.432 77.311  1.00 36.69 658 A 1 
ATOM 4943 C C   . GLY A 0 658 . -33.557  -49.563 76.034  1.00 36.69 658 A 1 
ATOM 4944 O O   . GLY A 0 658 . -34.610  -49.168 75.559  1.00 36.69 658 A 1 
ATOM 4945 N N   . SER A 0 659 . -32.418  -49.055 75.548  1.00 31.23 659 A 1 
ATOM 4946 C CA  . SER A 0 659 . -31.306  -49.729 74.832  1.00 31.23 659 A 1 
ATOM 4947 C C   . SER A 0 659 . -31.633  -50.143 73.384  1.00 31.23 659 A 1 
ATOM 4948 C CB  . SER A 0 659 . -30.651  -50.881 75.599  1.00 31.23 659 A 1 
ATOM 4949 O O   . SER A 0 659 . -32.341  -51.118 73.150  1.00 31.23 659 A 1 
ATOM 4950 O OG  . SER A 0 659 . -29.389  -51.142 75.014  1.00 31.23 659 A 1 
ATOM 4951 N N   . GLY A 0 660 . -31.061  -49.412 72.420  1.00 39.32 660 A 1 
ATOM 4952 C CA  . GLY A 0 660 . -31.109  -49.666 70.975  1.00 39.32 660 A 1 
ATOM 4953 C C   . GLY A 0 660 . -30.043  -48.815 70.269  1.00 39.32 660 A 1 
ATOM 4954 O O   . GLY A 0 660 . -29.809  -47.679 70.677  1.00 39.32 660 A 1 
ATOM 4955 N N   . TYR A 0 661 . -29.345  -49.371 69.275  1.00 32.97 661 A 1 
ATOM 4956 C CA  . TYR A 0 661 . -28.075  -48.827 68.766  1.00 32.97 661 A 1 
ATOM 4957 C C   . TYR A 0 661 . -28.199  -48.249 67.347  1.00 32.97 661 A 1 
ATOM 4958 C CB  . TYR A 0 661 . -26.993  -49.923 68.792  1.00 32.97 661 A 1 
ATOM 4959 O O   . TYR A 0 661 . -28.835  -48.856 66.489  1.00 32.97 661 A 1 
ATOM 4960 C CG  . TYR A 0 661 . -26.667  -50.503 70.160  1.00 32.97 661 A 1 
ATOM 4961 C CD1 . TYR A 0 661 . -25.547  -50.038 70.878  1.00 32.97 661 A 1 
ATOM 4962 C CD2 . TYR A 0 661 . -27.464  -51.532 70.701  1.00 32.97 661 A 1 
ATOM 4963 C CE1 . TYR A 0 661 . -25.229  -50.592 72.134  1.00 32.97 661 A 1 
ATOM 4964 C CE2 . TYR A 0 661 . -27.159  -52.079 71.961  1.00 32.97 661 A 1 
ATOM 4965 O OH  . TYR A 0 661 . -25.744  -52.148 73.893  1.00 32.97 661 A 1 
ATOM 4966 C CZ  . TYR A 0 661 . -26.040  -51.612 72.680  1.00 32.97 661 A 1 
ATOM 4967 N N   . GLY A 0 662 . -27.518  -47.130 67.078  1.00 38.86 662 A 1 
ATOM 4968 C CA  . GLY A 0 662 . -27.403  -46.541 65.738  1.00 38.86 662 A 1 
ATOM 4969 C C   . GLY A 0 662 . -26.479  -45.320 65.724  1.00 38.86 662 A 1 
ATOM 4970 O O   . GLY A 0 662 . -26.861  -44.255 66.196  1.00 38.86 662 A 1 
ATOM 4971 N N   . ASN A 0 663 . -25.260  -45.471 65.197  1.00 32.98 663 A 1 
ATOM 4972 C CA  . ASN A 0 663 . -24.281  -44.381 65.097  1.00 32.98 663 A 1 
ATOM 4973 C C   . ASN A 0 663 . -24.452  -43.612 63.774  1.00 32.98 663 A 1 
ATOM 4974 C CB  . ASN A 0 663 . -22.853  -44.952 65.218  1.00 32.98 663 A 1 
ATOM 4975 O O   . ASN A 0 663 . -24.464  -44.229 62.711  1.00 32.98 663 A 1 
ATOM 4976 C CG  . ASN A 0 663 . -22.482  -45.435 66.610  1.00 32.98 663 A 1 
ATOM 4977 N ND2 . ASN A 0 663 . -21.503  -46.302 66.718  1.00 32.98 663 A 1 
ATOM 4978 O OD1 . ASN A 0 663 . -23.035  -45.040 67.620  1.00 32.98 663 A 1 
ATOM 4979 N N   . GLY A 0 664 . -24.506  -42.277 63.835  1.00 35.89 664 A 1 
ATOM 4980 C CA  . GLY A 0 664 . -24.596  -41.381 62.674  1.00 35.89 664 A 1 
ATOM 4981 C C   . GLY A 0 664 . -23.963  -40.019 62.979  1.00 35.89 664 A 1 
ATOM 4982 O O   . GLY A 0 664 . -24.391  -39.310 63.880  1.00 35.89 664 A 1 
ATOM 4983 N N   . TYR A 0 665 . -22.887  -39.704 62.270  1.00 31.96 665 A 1 
ATOM 4984 C CA  . TYR A 0 665 . -21.913  -38.635 62.521  1.00 31.96 665 A 1 
ATOM 4985 C C   . TYR A 0 665 . -22.337  -37.253 61.977  1.00 31.96 665 A 1 
ATOM 4986 C CB  . TYR A 0 665 . -20.585  -39.087 61.857  1.00 31.96 665 A 1 
ATOM 4987 O O   . TYR A 0 665 . -22.664  -37.155 60.805  1.00 31.96 665 A 1 
ATOM 4988 C CG  . TYR A 0 665 . -20.791  -39.920 60.591  1.00 31.96 665 A 1 
ATOM 4989 C CD1 . TYR A 0 665 . -20.870  -41.326 60.693  1.00 31.96 665 A 1 
ATOM 4990 C CD2 . TYR A 0 665 . -21.112  -39.296 59.369  1.00 31.96 665 A 1 
ATOM 4991 C CE1 . TYR A 0 665 . -21.326  -42.095 59.604  1.00 31.96 665 A 1 
ATOM 4992 C CE2 . TYR A 0 665 . -21.567  -40.061 58.278  1.00 31.96 665 A 1 
ATOM 4993 O OH  . TYR A 0 665 . -22.182  -42.185 57.359  1.00 31.96 665 A 1 
ATOM 4994 C CZ  . TYR A 0 665 . -21.694  -41.458 58.397  1.00 31.96 665 A 1 
ATOM 4995 N N   . GLY A 0 666 . -22.174  -36.195 62.792  1.00 34.29 666 A 1 
ATOM 4996 C CA  . GLY A 0 666 . -21.868  -34.800 62.384  1.00 34.29 666 A 1 
ATOM 4997 C C   . GLY A 0 666 . -22.906  -34.005 61.556  1.00 34.29 666 A 1 
ATOM 4998 O O   . GLY A 0 666 . -23.681  -34.564 60.800  1.00 34.29 666 A 1 
ATOM 4999 N N   . SER A 0 667 . -22.962  -32.669 61.611  1.00 33.42 667 A 1 
ATOM 5000 C CA  . SER A 0 667 . -22.241  -31.676 62.434  1.00 33.42 667 A 1 
ATOM 5001 C C   . SER A 0 667 . -23.093  -30.390 62.580  1.00 33.42 667 A 1 
ATOM 5002 C CB  . SER A 0 667 . -20.897  -31.336 61.777  1.00 33.42 667 A 1 
ATOM 5003 O O   . SER A 0 667 . -24.153  -30.292 61.968  1.00 33.42 667 A 1 
ATOM 5004 O OG  . SER A 0 667 . -20.062  -30.665 62.703  1.00 33.42 667 A 1 
ATOM 5005 N N   . SER A 0 668 . -22.648  -29.422 63.394  1.00 34.67 668 A 1 
ATOM 5006 C CA  . SER A 0 668 . -23.311  -28.138 63.725  1.00 34.67 668 A 1 
ATOM 5007 C C   . SER A 0 668 . -23.950  -27.383 62.540  1.00 34.67 668 A 1 
ATOM 5008 C CB  . SER A 0 668 . -22.266  -27.181 64.308  1.00 34.67 668 A 1 
ATOM 5009 O O   . SER A 0 668 . -23.386  -27.365 61.453  1.00 34.67 668 A 1 
ATOM 5010 O OG  . SER A 0 668 . -21.634  -27.746 65.440  1.00 34.67 668 A 1 
ATOM 5011 N N   . GLY A 0 669 . -25.055  -26.636 62.686  1.00 30.20 669 A 1 
ATOM 5012 C CA  . GLY A 0 669 . -25.883  -26.385 63.879  1.00 30.20 669 A 1 
ATOM 5013 C C   . GLY A 0 669 . -25.523  -25.124 64.686  1.00 30.20 669 A 1 
ATOM 5014 O O   . GLY A 0 669 . -24.943  -25.251 65.759  1.00 30.20 669 A 1 
ATOM 5015 N N   . HIS A 0 670 . -25.894  -23.928 64.205  1.00 33.25 670 A 1 
ATOM 5016 C CA  . HIS A 0 670 . -25.940  -22.665 64.974  1.00 33.25 670 A 1 
ATOM 5017 C C   . HIS A 0 670 . -26.802  -21.601 64.254  1.00 33.25 670 A 1 
ATOM 5018 C CB  . HIS A 0 670 . -24.518  -22.103 65.195  1.00 33.25 670 A 1 
ATOM 5019 O O   . HIS A 0 670 . -26.711  -21.495 63.038  1.00 33.25 670 A 1 
ATOM 5020 C CG  . HIS A 0 670 . -24.027  -22.244 66.616  1.00 33.25 670 A 1 
ATOM 5021 C CD2 . HIS A 0 670 . -23.128  -23.165 67.085  1.00 33.25 670 A 1 
ATOM 5022 N ND1 . HIS A 0 670 . -24.386  -21.454 67.686  1.00 33.25 670 A 1 
ATOM 5023 C CE1 . HIS A 0 670 . -23.724  -21.893 68.769  1.00 33.25 670 A 1 
ATOM 5024 N NE2 . HIS A 0 670 . -22.940  -22.933 68.453  1.00 33.25 670 A 1 
ATOM 5025 N N   . GLY A 0 671 . -27.570  -20.786 65.001  1.00 34.63 671 A 1 
ATOM 5026 C CA  . GLY A 0 671 . -28.358  -19.639 64.486  1.00 34.63 671 A 1 
ATOM 5027 C C   . GLY A 0 671 . -29.681  -20.047 63.804  1.00 34.63 671 A 1 
ATOM 5028 O O   . GLY A 0 671 . -29.639  -20.582 62.709  1.00 34.63 671 A 1 
ATOM 5029 N N   . SER A 0 672 . -30.883  -19.992 64.399  1.00 31.79 672 A 1 
ATOM 5030 C CA  . SER A 0 672 . -31.585  -18.981 65.228  1.00 31.79 672 A 1 
ATOM 5031 C C   . SER A 0 672 . -32.356  -17.939 64.402  1.00 31.79 672 A 1 
ATOM 5032 C CB  . SER A 0 672 . -30.734  -18.297 66.301  1.00 31.79 672 A 1 
ATOM 5033 O O   . SER A 0 672 . -31.768  -17.302 63.542  1.00 31.79 672 A 1 
ATOM 5034 O OG  . SER A 0 672 . -31.563  -17.575 67.190  1.00 31.79 672 A 1 
ATOM 5035 N N   . GLN A 0 673 . -33.639  -17.740 64.756  1.00 33.05 673 A 1 
ATOM 5036 C CA  . GLN A 0 673 . -34.637  -16.832 64.147  1.00 33.05 673 A 1 
ATOM 5037 C C   . GLN A 0 673 . -35.035  -17.188 62.690  1.00 33.05 673 A 1 
ATOM 5038 C CB  . GLN A 0 673 . -34.197  -15.362 64.288  1.00 33.05 673 A 1 
ATOM 5039 O O   . GLN A 0 673 . -34.218  -17.137 61.787  1.00 33.05 673 A 1 
ATOM 5040 C CG  . GLN A 0 673 . -34.066  -14.926 65.757  1.00 33.05 673 A 1 
ATOM 5041 C CD  . GLN A 0 673 . -33.207  -13.678 65.904  1.00 33.05 673 A 1 
ATOM 5042 N NE2 . GLN A 0 673 . -33.785  -12.498 65.926  1.00 33.05 673 A 1 
ATOM 5043 O OE1 . GLN A 0 673 . -31.997  -13.752 66.023  1.00 33.05 673 A 1 
ATOM 5044 N N   . GLY A 0 674 . -36.283  -17.540 62.357  1.00 32.06 674 A 1 
ATOM 5045 C CA  . GLY A 0 674 . -37.452  -17.815 63.205  1.00 32.06 674 A 1 
ATOM 5046 C C   . GLY A 0 674 . -38.629  -16.852 63.024  1.00 32.06 674 A 1 
ATOM 5047 O O   . GLY A 0 674 . -39.018  -16.210 63.990  1.00 32.06 674 A 1 
ATOM 5048 N N   . SER A 0 675 . -39.211  -16.818 61.819  1.00 32.57 675 A 1 
ATOM 5049 C CA  . SER A 0 675 . -40.562  -16.300 61.540  1.00 32.57 675 A 1 
ATOM 5050 C C   . SER A 0 675 . -41.145  -17.025 60.325  1.00 32.57 675 A 1 
ATOM 5051 C CB  . SER A 0 675 . -40.545  -14.793 61.240  1.00 32.57 675 A 1 
ATOM 5052 O O   . SER A 0 675 . -40.724  -16.776 59.200  1.00 32.57 675 A 1 
ATOM 5053 O OG  . SER A 0 675 . -40.522  -14.050 62.439  1.00 32.57 675 A 1 
ATOM 5054 N N   . SER A 0 676 . -42.104  -17.930 60.532  1.00 33.22 676 A 1 
ATOM 5055 C CA  . SER A 0 676 . -42.941  -18.460 59.448  1.00 33.22 676 A 1
[truncated: 95,791 more chars]
