# Supplementary material for: Self-assembling proteins compose the chemically resistant shell biomaterial of planktonic tintinnid ciliates
Source: Nat Commun. 2026 Jun 13;17:7507. doi: 10.1038/s41467-026-74402-4 (PMC13408134; doi:10.1038/s41467-026-74402-4)
Supplement: Supplementary file 6 — Supplementary Data 16 [file 41467_2026_74402_MOESM6_ESM.zip › AF2_structure_models/Tara_Unigene_15.cif]

data_0
#
_entry.id   0
#
_struct_asym.id          A
_struct_asym.entity_id   0
#
_entity_poly.entity_id        0
_entity_poly.type             polypeptide(L)
_entity_poly.pdbx_strand_id   A
#
_entity.id     0
_entity.type   polymer
#
loop_
_entity_poly_seq.entity_id
_entity_poly_seq.num
_entity_poly_seq.mon_id
0 1   MET 
0 2   LYS 
0 3   LEU 
0 4   ALA 
0 5   PHE 
0 6   ALA 
0 7   ALA 
0 8   ALA 
0 9   LEU 
0 10  VAL 
0 11  ALA 
0 12  ALA 
0 13  ALA 
0 14  SER 
0 15  ALA 
0 16  SER 
0 17  TRP 
0 18  GLN 
0 19  GLN 
0 20  GLY 
0 21  GLY 
0 22  TYR 
0 23  GLY 
0 24  TYR 
0 25  GLY 
0 26  VAL 
0 27  PRO 
0 28  GLN 
0 29  PRO 
0 30  ALA 
0 31  LEU 
0 32  LYS 
0 33  GLY 
0 34  GLY 
0 35  TYR 
0 36  GLY 
0 37  ARG 
0 38  LYS 
0 39  GLY 
0 40  SER 
0 41  TYR 
0 42  ALA 
0 43  LYS 
0 44  LEU 
0 45  THR 
0 46  TYR 
0 47  GLN 
0 48  PRO 
0 49  VAL 
0 50  THR 
0 51  LYS 
0 52  VAL 
0 53  VAL 
0 54  GLN 
0 55  ARG 
0 56  ALA 
0 57  ALA 
0 58  SER 
0 59  GLN 
0 60  ASP 
0 61  ASN 
0 62  ALA 
0 63  SER 
0 64  ALA 
0 65  VAL 
0 66  THR 
0 67  LYS 
0 68  VAL 
0 69  VAL 
0 70  GLN 
0 71  ARG 
0 72  ALA 
0 73  ALA 
0 74  SER 
0 75  GLN 
0 76  ASP 
0 77  ASN 
0 78  ALA 
0 79  SER 
0 80  ALA 
0 81  GLY 
0 82  TYR 
0 83  GLY 
0 84  ARG 
0 85  GLN 
0 86  ALA 
0 87  GLU 
0 88  LYS 
0 89  ARG 
0 90  VAL 
0 91  ALA 
0 92  GLN 
0 93  ASP 
0 94  TRP 
0 95  ASP 
0 96  ALA 
0 97  TRP 
0 98  GLY 
0 99  ARG 
0 100 ASP 
0 101 GLN 
0 102 ASP 
0 103 LEU 
0 104 ALA 
0 105 ILE 
0 106 ASP 
0 107 GLU 
0 108 SER 
0 109 TYR 
0 110 GLY 
0 111 LYS 
0 112 THR 
0 113 HIS 
0 114 ALA 
0 115 LYS 
0 116 SER 
0 117 TYR 
0 118 ALA 
0 119 ALA 
0 120 GLU 
0 121 SER 
0 122 TYR 
0 123 ASP 
0 124 GLU 
0 125 TRP 
0 126 ASP 
0 127 ASN 
0 128 LYS 
0 129 ASP 
0 130 ASP 
0 131 ASP 
0 132 LYS 
0 133 TRP 
0 134 GLY 
0 135 ALA 
0 136 GLN 
0 137 ALA 
0 138 TRP 
0 139 GLY 
0 140 LYS 
0 141 ASP 
0 142 ARG 
0 143 ASP 
0 144 MET 
0 145 SER 
0 146 ALA 
0 147 ALA 
0 148 SER 
0 149 SER 
0 150 LYS 
0 151 ILE 
0 152 GLY 
0 153 ALA 
0 154 ALA 
0 155 SER 
0 156 GLN 
0 157 LEU 
0 158 HIS 
0 159 LYS 
0 160 ASP 
0 161 SER 
0 162 TYR 
0 163 GLY 
0 164 ASP 
0 165 ALA 
0 166 GLY 
0 167 TYR 
0 168 GLY 
0 169 ALA 
0 170 ALA 
0 171 ALA 
0 172 ALA 
0 173 ALA 
0 174 LYS 
0 175 LYS 
0 176 GLN 
0 177 GLN 
0 178 LYS 
0 179 GLY 
0 180 TYR 
0 181 GLN 
0 182 GLY 
0 183 HIS 
0 184 ILE 
0 185 VAL 
0 186 GLN 
0 187 GLY 
0 188 TYR 
0 189 GLY 
0 190 GLY 
0 191 LYS 
0 192 GLN 
0 193 LEU 
0 194 GLY 
0 195 HIS 
0 196 GLY 
0 197 TRP 
0 198 GLY 
0 199 LYS 
0 200 GLY 
0 201 GLY 
0 202 GLN 
0 203 VAL 
0 204 TYR 
0 205 GLY 
0 206 GLY 
0 207 GLN 
0 208 GLN 
0 209 ALA 
0 210 LEU 
0 211 GLY 
0 212 TYR 
0 213 ALA 
0 214 GLY 
0 215 GLY 
0 216 TYR 
0 217 GLY 
0 218 LYS 
0 219 GLN 
0 220 ALA 
0 221 VAL 
0 222 ALA 
0 223 GLN 
0 224 GLN 
0 225 ALA 
0 226 TYR 
0 227 ASP 
0 228 ALA 
0 229 ARG 
0 230 GLY 
0 231 TYR 
0 232 GLY 
0 233 ALA 
0 234 GLU 
0 235 LYS 
0 236 ALA 
0 237 ALA 
0 238 GLY 
0 239 ALA 
0 240 SER 
0 241 LEU 
0 242 LYS 
0 243 LYS 
0 244 ALA 
0 245 ALA 
0 246 GLN 
0 247 ARG 
0 248 SER 
0 249 MET 
0 250 TYR 
0 251 ASP 
0 252 ASN 
0 253 ASP 
0 254 GLU 
0 255 TRP 
0 256 ALA 
0 257 LYS 
0 258 GLN 
0 259 ALA 
0 260 TYR 
0 261 GLY 
0 262 SER 
0 263 ASP 
0 264 PHE 
0 265 ASP 
0 266 SER 
0 267 ARG 
0 268 TYR 
0 269 GLY 
0 270 LYS 
0 271 SER 
0 272 TYR 
0 273 ASP 
0 274 SER 
0 275 VAL 
0 276 GLN 
0 277 ALA 
0 278 ARG 
0 279 GLN 
0 280 TYR 
0 281 ASP 
0 282 ASN 
0 283 GLU 
0 284 HIS 
0 285 TYR 
0 286 ALA 
0 287 ARG 
0 288 GLU 
0 289 VAL 
0 290 ARG 
0 291 ALA 
0 292 ASP 
0 293 ASP 
0 294 ASP 
0 295 GLN 
0 296 TRP 
0 297 ALA 
0 298 GLU 
0 299 ASP 
0 300 TYR 
0 301 ASP 
0 302 ARG 
0 303 TYR 
0 304 THR 
0 305 ALA 
0 306 GLY 
0 307 HIS 
0 308 ASP 
0 309 GLN 
0 310 ASP 
0 311 TYR 
0 312 GLY 
0 313 GLN 
0 314 ALA 
0 315 ALA 
0 316 SER 
0 317 ALA 
0 318 GLN 
0 319 ALA 
0 320 HIS 
0 321 ASN 
0 322 MET 
0 323 GLY 
0 324 LYS 
0 325 GLY 
0 326 TRP 
0 327 GLY 
0 328 LEU 
0 329 LYS 
0 330 LYS 
0 331 GLY 
0 332 GLY 
0 333 LEU 
0 334 ASP 
0 335 SER 
0 336 LYS 
0 337 ALA 
0 338 ALA 
0 339 SER 
0 340 LYS 
0 341 GLN 
0 342 ARG 
0 343 GLY 
0 344 GLY 
0 345 GLU 
0 346 TYR 
0 347 ASP 
0 348 ARG 
0 349 LYS 
0 350 MET 
0 351 ALA 
0 352 GLN 
0 353 ASP 
0 354 TRP 
0 355 ASP 
0 356 ALA 
0 357 TYR 
0 358 GLY 
0 359 ARG 
0 360 ASP 
0 361 GLN 
0 362 ASP 
0 363 PHE 
0 364 HIS 
0 365 GLU 
0 366 LYS 
0 367 VAL 
0 368 SER 
0 369 TYR 
0 370 ASP 
0 371 GLN 
0 372 THR 
0 373 ARG 
0 374 ALA 
0 375 LYS 
0 376 ALA 
0 377 TYR 
0 378 SER 
0 379 ALA 
0 380 GLU 
0 381 SER 
0 382 TYR 
0 383 ASP 
0 384 GLU 
0 385 TRP 
0 386 ASP 
0 387 ASN 
0 388 GLU 
0 389 ASP 
0 390 ALA 
0 391 ASP 
0 392 LYS 
0 393 TRP 
0 394 GLY 
0 395 ALA 
0 396 GLN 
0 397 ALA 
0 398 TRP 
0 399 GLY 
0 400 LYS 
0 401 ASP 
0 402 ARG 
0 403 ASP 
0 404 VAL 
0 405 LEU 
0 406 GLY 
0 407 ALA 
0 408 SER 
0 409 SER 
0 410 TYR 
0 411 GLY 
0 412 LYS 
0 413 ALA 
0 414 ALA 
0 415 SER 
0 416 SER 
0 417 GLY 
0 418 LYS 
0 419 TYR 
0 420 GLY 
0 421 GLN 
0 422 TYR 
0 423 GLY 
0 424 ALA 
0 425 ASP 
0 426 TYR 
0 427 GLY 
0 428 GLN 
0 429 ALA 
0 430 TYR 
0 431 GLY 
0 432 ALA 
0 433 GLY 
0 434 LYS 
0 435 GLY 
0 436 LYS 
0 437 GLY 
0 438 LEU 
0 439 GLY 
0 440 GLY 
0 441 TRP 
0 442 GLY 
0 443 GLY 
0 444 TYR 
0 445 GLY 
0 446 LYS 
0 447 GLY 
0 448 PRO 
0 449 ARG 
0 450 ASN 
0 451 ALA 
0 452 GLY 
0 453 ALA 
0 454 GLU 
0 455 GLY 
0 456 ALA 
0 457 TYR 
0 458 ALA 
0 459 ALA 
0 460 GLN 
0 461 ASN 
0 462 SER 
0 463 LEU 
0 464 TRP 
0 465 GLU 
0 466 GLY 
0 467 ALA 
0 468 SER 
0 469 LYS 
0 470 GLY 
0 471 TYR 
0 472 GLY 
0 473 ALA 
0 474 ALA 
0 475 LYS 
0 476 LEU 
0 477 GLY 
0 478 TYR 
0 479 ASP 
0 480 ASN 
0 481 ASP 
0 482 ALA 
0 483 PHE 
0 484 ALA 
0 485 LYS 
0 486 GLN 
0 487 ALA 
0 488 TYR 
0 489 GLY 
0 490 GLN 
0 491 ASP 
0 492 ALA 
0 493 ASP 
0 494 SER 
0 495 ARG 
0 496 TYR 
0 497 GLY 
0 498 LYS 
0 499 SER 
0 500 TYR 
0 501 ASP 
0 502 SER 
0 503 VAL 
0 504 SER 
0 505 ALA 
0 506 ARG 
0 507 SER 
0 508 TYR 
0 509 ASP 
0 510 ASN 
0 511 GLU 
0 512 LYS 
0 513 TYR 
0 514 ALA 
0 515 ARG 
0 516 TRP 
0 517 LEU 
0 518 GLN 
0 519 ALA 
0 520 ASP 
0 521 ASP 
0 522 ASP 
0 523 GLN 
0 524 TRP 
0 525 ALA 
0 526 GLU 
0 527 ASP 
0 528 TYR 
0 529 ASP 
0 530 SER 
0 531 TYR 
0 532 ASP 
0 533 SER 
0 534 GLY 
0 535 MET 
0 536 ALA 
0 537 ASP 
0 538 ALA 
0 539 TYR 
0 540 GLY 
0 541 ARG 
0 542 GLY 
0 543 ALA 
0 544 SER 
0 545 LEU 
0 546 TRP 
0 547 THR 
0 548 ASP 
0 549 THR 
0 550 LYS 
0 551 GLY 
0 552 LYS 
0 553 GLY 
0 554 TRP 
0 555 GLY 
0 556 GLY 
0 557 LYS 
0 558 GLY 
0 559 LYS 
0 560 GLY 
0 561 GLU 
0 562 LEU 
0 563 ASP 
0 564 ALA 
0 565 ALA 
0 566 SER 
0 567 LYS 
0 568 GLN 
0 569 GLY 
0 570 ARG 
0 571 THR 
0 572 GLY 
0 573 THR 
0 574 TRP 
0 575 GLY 
0 576 LYS 
0 577 SER 
0 578 GLY 
0 579 SER 
0 580 ASP 
0 581 TRP 
0 582 ASP 
0 583 ALA 
0 584 TYR 
0 585 GLY 
0 586 ARG 
0 587 ASP 
0 588 GLN 
0 589 ASP 
0 590 LEU 
0 591 GLU 
0 592 VAL 
0 593 ASP 
0 594 GLU 
0 595 SER 
0 596 TYR 
0 597 GLU 
0 598 ALA 
0 599 THR 
0 600 TRP 
0 601 ALA 
0 602 LYS 
0 603 SER 
0 604 TYR 
0 605 ASP 
0 606 ALA 
0 607 GLU 
0 608 SER 
0 609 TYR 
0 610 ASP 
0 611 GLU 
0 612 TRP 
0 613 ASP 
0 614 ASN 
0 615 LYS 
0 616 ASP 
0 617 ASP 
0 618 ASP 
0 619 ARG 
0 620 TRP 
0 621 GLY 
0 622 ALA 
0 623 GLN 
0 624 ALA 
0 625 TRP 
0 626 GLY 
0 627 LYS 
0 628 ASP 
0 629 ARG 
0 630 ASP 
0 631 LEU 
0 632 TYR 
0 633 GLY 
0 634 ALA 
0 635 SER 
0 636 SER 
0 637 GLU 
0 638 GLY 
0 639 ALA 
0 640 ARG 
0 641 ALA 
0 642 SER 
0 643 GLU 
0 644 GLY 
0 645 ASP 
0 646 LYS 
0 647 ASP 
0 648 LYS 
0 649 ALA 
0 650 GLY 
0 651 TYR 
0 652 ALA 
0 653 ALA 
0 654 ALA 
0 655 GLY 
0 656 ALA 
0 657 TYR 
0 658 GLN 
0 659 GLN 
0 660 GLY 
0 661 LYS 
0 662 LYS 
0 663 GLY 
0 664 ALA 
0 665 TYR 
0 666 GLY 
0 667 GLN 
0 668 ALA 
0 669 ILE 
0 670 GLY 
0 671 LEU 
0 672 GLY 
0 673 TYR 
0 674 GLY 
0 675 GLY 
0 676 VAL 
0 677 ALA 
0 678 GLY 
0 679 GLY 
0 680 TYR 
0 681 GLY 
0 682 GLY 
0 683 TYR 
0 684 GLY 
0 685 GLY 
0 686 GLN 
0 687 TYR 
0 688 GLY 
0 689 GLN 
0 690 LEU 
0 691 ASN 
0 692 ALA 
0 693 ALA 
0 694 ALA 
0 695 TYR 
0 696 GLY 
0 697 GLY 
0 698 LEU 
0 699 ALA 
0 700 LYS 
0 701 GLN 
0 702 SER 
0 703 ALA 
0 704 LEU 
0 705 GLY 
0 706 ALA 
0 707 ALA 
0 708 GLY 
0 709 GLN 
0 710 GLY 
0 711 SER 
0 712 LYS 
0 713 LYS 
0 714 ALA 
0 715 LYS 
0 716 GLU 
0 717 ASN 
0 718 GLY 
0 719 ALA 
0 720 SER 
0 721 ILE 
0 722 ALA 
0 723 ARG 
0 724 ALA 
0 725 ALA 
0 726 ALA 
0 727 VAL 
0 728 GLY 
0 729 ALA 
0 730 TYR 
0 731 ASP 
0 732 ASN 
0 733 ASP 
0 734 GLU 
0 735 TRP 
0 736 ALA 
0 737 LYS 
0 738 GLN 
0 739 ALA 
0 740 TYR 
0 741 GLY 
0 742 ARG 
0 743 ASP 
0 744 PHE 
0 745 ASP 
0 746 SER 
0 747 ARG 
0 748 TYR 
0 749 GLY 
0 750 LYS 
0 751 SER 
0 752 TYR 
0 753 ASP 
0 754 SER 
0 755 VAL 
0 756 ALA 
0 757 ALA 
0 758 ASN 
0 759 SER 
0 760 TYR 
0 761 ASP 
0 762 ASP 
0 763 GLU 
0 764 GLN 
0 765 TYR 
0 766 ALA 
0 767 ARG 
0 768 LYS 
0 769 VAL 
0 770 ARG 
0 771 ALA 
0 772 ASP 
0 773 ASP 
0 774 ASP 
0 775 GLN 
0 776 TRP 
0 777 ALA 
0 778 GLU 
0 779 ASP 
0 780 TYR 
0 781 ASP 
0 782 ARG 
0 783 ARG 
0 784 GLN 
0 785 GLU 
0 786 LYS 
0 787 ASP 
0 788 THR 
0 789 ASP 
0 790 ALA 
0 791 TYR 
0 792 ALA 
0 793 ALA 
0 794 GLY 
0 795 ALA 
0 796 SER 
0 797 ARG 
0 798 GLU 
0 799 TYR 
0 800 GLN 
0 801 GLN 
0 802 PRO 
0 803 THR 
0 804 ILE 
0 805 LYS 
0 806 LYS 
0 807 THR 
0 808 VAL 
0 809 HIS 
0 810 VAL 
0 811 PRO 
0 812 HIS 
0 813 ILE 
0 814 GLN 
0 815 HIS 
0 816 GLY 
0 817 SER 
0 818 TYR 
0 819 GLY 
0 820 SER 
0 821 TYR 
0 822 GLY 
0 823 GLY 
0 824 TYR 
0 825 GLY 
0 826 ARG 
0 827 GLY 
0 828 GLN 
0 829 TRP 
#
loop_
_chem_comp.id
_chem_comp.type
_chem_comp.name
ALA 'L-peptide linking' ALANINE         
ARG 'L-peptide linking' ARGININE        
ASN 'L-peptide linking' ASPARAGINE      
ASP 'L-peptide linking' 'ASPARTIC ACID' 
CYS 'L-peptide linking' CYSTEINE        
GLN 'L-peptide linking' GLUTAMINE       
GLU 'L-peptide linking' 'GLUTAMIC ACID' 
HIS 'L-peptide linking' HISTIDINE       
ILE 'L-peptide linking' ISOLEUCINE      
LEU 'L-peptide linking' LEUCINE         
LYS 'L-peptide linking' LYSINE          
MET 'L-peptide linking' METHIONINE      
PHE 'L-peptide linking' PHENYLALANINE   
PRO 'L-peptide linking' PROLINE         
SER 'L-peptide linking' SERINE          
THR 'L-peptide linking' THREONINE       
TRP 'L-peptide linking' TRYPTOPHAN      
TYR 'L-peptide linking' TYROSINE        
VAL 'L-peptide linking' VALINE          
GLY 'peptide linking'   GLYCINE         
#
loop_
_atom_site.group_PDB
_atom_site.id
_atom_site.type_symbol
_atom_site.label_atom_id
_atom_site.label_alt_id
_atom_site.label_comp_id
_atom_site.label_asym_id
_atom_site.label_entity_id
_atom_site.label_seq_id
_atom_site.pdbx_PDB_ins_code
_atom_site.Cartn_x
_atom_site.Cartn_y
_atom_site.Cartn_z
_atom_site.occupancy
_atom_site.B_iso_or_equiv
_atom_site.auth_seq_id
_atom_site.auth_asym_id
_atom_site.pdbx_PDB_model_num
ATOM 1    N N   . MET A 0 1   . -18.000 13.200  -8.609   1.00 34.93 1   A 1 
ATOM 2    C CA  . MET A 0 1   . -18.852 12.526  -9.620   1.00 34.93 1   A 1 
ATOM 3    C C   . MET A 0 1   . -18.369 11.090  -9.772   1.00 34.93 1   A 1 
ATOM 4    C CB  . MET A 0 1   . -18.776 13.214  -10.999  1.00 34.93 1   A 1 
ATOM 5    O O   . MET A 0 1   . -17.171 10.923  -9.921   1.00 34.93 1   A 1 
ATOM 6    C CG  . MET A 0 1   . -19.654 14.463  -11.136  1.00 34.93 1   A 1 
ATOM 7    S SD  . MET A 0 1   . -19.513 15.223  -12.777  1.00 34.93 1   A 1 
ATOM 8    C CE  . MET A 0 1   . -20.865 16.432  -12.724  1.00 34.93 1   A 1 
ATOM 9    N N   . LYS A 0 2   . -19.284 10.106  -9.766   1.00 33.75 2   A 1 
ATOM 10   C CA  . LYS A 0 2   . -19.041 8.663   -10.001  1.00 33.75 2   A 1 
ATOM 11   C C   . LYS A 0 2   . -18.027 7.971   -9.066   1.00 33.75 2   A 1 
ATOM 12   C CB  . LYS A 0 2   . -18.715 8.394   -11.484  1.00 33.75 2   A 1 
ATOM 13   O O   . LYS A 0 2   . -16.896 7.710   -9.452   1.00 33.75 2   A 1 
ATOM 14   C CG  . LYS A 0 2   . -19.848 8.805   -12.436  1.00 33.75 2   A 1 
ATOM 15   C CD  . LYS A 0 2   . -19.535 8.360   -13.870  1.00 33.75 2   A 1 
ATOM 16   C CE  . LYS A 0 2   . -20.673 8.763   -14.815  1.00 33.75 2   A 1 
ATOM 17   N NZ  . LYS A 0 2   . -20.426 8.273   -16.194  1.00 33.75 2   A 1 
ATOM 18   N N   . LEU A 0 3   . -18.508 7.576   -7.888   1.00 32.42 3   A 1 
ATOM 19   C CA  . LEU A 0 3   . -18.054 6.366   -7.192   1.00 32.42 3   A 1 
ATOM 20   C C   . LEU A 0 3   . -19.126 5.287   -7.398   1.00 32.42 3   A 1 
ATOM 21   C CB  . LEU A 0 3   . -17.843 6.658   -5.694   1.00 32.42 3   A 1 
ATOM 22   O O   . LEU A 0 3   . -20.314 5.609   -7.398   1.00 32.42 3   A 1 
ATOM 23   C CG  . LEU A 0 3   . -16.513 7.365   -5.378   1.00 32.42 3   A 1 
ATOM 24   C CD1 . LEU A 0 3   . -16.565 7.977   -3.979   1.00 32.42 3   A 1 
ATOM 25   C CD2 . LEU A 0 3   . -15.336 6.389   -5.431   1.00 32.42 3   A 1 
ATOM 26   N N   . ALA A 0 4   . -18.714 4.035   -7.582   1.00 42.02 4   A 1 
ATOM 27   C CA  . ALA A 0 4   . -19.607 2.882   -7.643   1.00 42.02 4   A 1 
ATOM 28   C C   . ALA A 0 4   . -19.010 1.761   -6.785   1.00 42.02 4   A 1 
ATOM 29   C CB  . ALA A 0 4   . -19.817 2.469   -9.108   1.00 42.02 4   A 1 
ATOM 30   O O   . ALA A 0 4   . -18.102 1.058   -7.219   1.00 42.02 4   A 1 
ATOM 31   N N   . PHE A 0 5   . -19.507 1.631   -5.555   1.00 33.32 5   A 1 
ATOM 32   C CA  . PHE A 0 5   . -19.226 0.484   -4.696   1.00 33.32 5   A 1 
ATOM 33   C C   . PHE A 0 5   . -20.070 -0.708  -5.159   1.00 33.32 5   A 1 
ATOM 34   C CB  . PHE A 0 5   . -19.526 0.835   -3.228   1.00 33.32 5   A 1 
ATOM 35   O O   . PHE A 0 5   . -21.282 -0.576  -5.334   1.00 33.32 5   A 1 
ATOM 36   C CG  . PHE A 0 5   . -18.297 1.140   -2.394   1.00 33.32 5   A 1 
ATOM 37   C CD1 . PHE A 0 5   . -17.752 0.139   -1.566   1.00 33.32 5   A 1 
ATOM 38   C CD2 . PHE A 0 5   . -17.704 2.417   -2.428   1.00 33.32 5   A 1 
ATOM 39   C CE1 . PHE A 0 5   . -16.625 0.415   -0.773   1.00 33.32 5   A 1 
ATOM 40   C CE2 . PHE A 0 5   . -16.574 2.691   -1.635   1.00 33.32 5   A 1 
ATOM 41   C CZ  . PHE A 0 5   . -16.037 1.690   -0.806   1.00 33.32 5   A 1 
ATOM 42   N N   . ALA A 0 6   . -19.440 -1.870  -5.320   1.00 41.71 6   A 1 
ATOM 43   C CA  . ALA A 0 6   . -20.125 -3.144  -5.498   1.00 41.71 6   A 1 
ATOM 44   C C   . ALA A 0 6   . -19.894 -3.995  -4.245   1.00 41.71 6   A 1 
ATOM 45   C CB  . ALA A 0 6   . -19.623 -3.817  -6.782   1.00 41.71 6   A 1 
ATOM 46   O O   . ALA A 0 6   . -18.760 -4.353  -3.937   1.00 41.71 6   A 1 
ATOM 47   N N   . ALA A 0 7   . -20.967 -4.297  -3.514   1.00 32.89 7   A 1 
ATOM 48   C CA  . ALA A 0 7   . -20.913 -5.202  -2.375   1.00 32.89 7   A 1 
ATOM 49   C C   . ALA A 0 7   . -20.899 -6.662  -2.855   1.00 32.89 7   A 1 
ATOM 50   C CB  . ALA A 0 7   . -22.105 -4.910  -1.455   1.00 32.89 7   A 1 
ATOM 51   O O   . ALA A 0 7   . -21.688 -7.033  -3.727   1.00 32.89 7   A 1 
ATOM 52   N N   . ALA A 0 8   . -20.048 -7.495  -2.253   1.00 37.29 8   A 1 
ATOM 53   C CA  . ALA A 0 8   . -20.060 -8.942  -2.434   1.00 37.29 8   A 1 
ATOM 54   C C   . ALA A 0 8   . -20.028 -9.646  -1.069   1.00 37.29 8   A 1 
ATOM 55   C CB  . ALA A 0 8   . -18.922 -9.369  -3.364   1.00 37.29 8   A 1 
ATOM 56   O O   . ALA A 0 8   . -19.181 -9.383  -0.223   1.00 37.29 8   A 1 
ATOM 57   N N   . LEU A 0 9   . -21.025 -10.507 -0.895   1.00 30.93 9   A 1 
ATOM 58   C CA  . LEU A 0 9   . -21.447 -11.245 0.292    1.00 30.93 9   A 1 
ATOM 59   C C   . LEU A 0 9   . -20.329 -11.961 1.083    1.00 30.93 9   A 1 
ATOM 60   C CB  . LEU A 0 9   . -22.439 -12.286 -0.265   1.00 30.93 9   A 1 
ATOM 61   O O   . LEU A 0 9   . -19.453 -12.602 0.506    1.00 30.93 9   A 1 
ATOM 62   C CG  . LEU A 0 9   . -23.429 -12.874 0.745    1.00 30.93 9   A 1 
ATOM 63   C CD1 . LEU A 0 9   . -24.579 -11.898 1.005    1.00 30.93 9   A 1 
ATOM 64   C CD2 . LEU A 0 9   . -24.012 -14.165 0.171    1.00 30.93 9   A 1 
ATOM 65   N N   . VAL A 0 10  . -20.461 -11.962 2.414    1.00 31.61 10  A 1 
ATOM 66   C CA  . VAL A 0 10  . -19.716 -12.842 3.331    1.00 31.61 10  A 1 
ATOM 67   C C   . VAL A 0 10  . -20.143 -14.304 3.149    1.00 31.61 10  A 1 
ATOM 68   C CB  . VAL A 0 10  . -19.955 -12.412 4.799    1.00 31.61 10  A 1 
ATOM 69   O O   . VAL A 0 10  . -21.333 -14.611 3.152    1.00 31.61 10  A 1 
ATOM 70   C CG1 . VAL A 0 10  . -19.362 -13.380 5.834    1.00 31.61 10  A 1 
ATOM 71   C CG2 . VAL A 0 10  . -19.350 -11.027 5.064    1.00 31.61 10  A 1 
ATOM 72   N N   . ALA A 0 11  . -19.172 -15.217 3.106    1.00 35.38 11  A 1 
ATOM 73   C CA  . ALA A 0 11  . -19.377 -16.633 3.404    1.00 35.38 11  A 1 
ATOM 74   C C   . ALA A 0 11  . -18.242 -17.111 4.321    1.00 35.38 11  A 1 
ATOM 75   C CB  . ALA A 0 11  . -19.463 -17.431 2.097    1.00 35.38 11  A 1 
ATOM 76   O O   . ALA A 0 11  . -17.087 -17.185 3.905    1.00 35.38 11  A 1 
ATOM 77   N N   . ALA A 0 12  . -18.564 -17.392 5.584    1.00 34.19 12  A 1 
ATOM 78   C CA  . ALA A 0 12  . -17.592 -17.869 6.559    1.00 34.19 12  A 1 
ATOM 79   C C   . ALA A 0 12  . -17.307 -19.368 6.369    1.00 34.19 12  A 1 
ATOM 80   C CB  . ALA A 0 12  . -18.109 -17.560 7.969    1.00 34.19 12  A 1 
ATOM 81   O O   . ALA A 0 12  . -18.229 -20.173 6.245    1.00 34.19 12  A 1 
ATOM 82   N N   . ALA A 0 13  . -16.030 -19.744 6.422    1.00 35.48 13  A 1 
ATOM 83   C CA  . ALA A 0 13  . -15.593 -21.120 6.623    1.00 35.48 13  A 1 
ATOM 84   C C   . ALA A 0 13  . -14.424 -21.116 7.614    1.00 35.48 13  A 1 
ATOM 85   C CB  . ALA A 0 13  . -15.233 -21.757 5.276    1.00 35.48 13  A 1 
ATOM 86   O O   . ALA A 0 13  . -13.345 -20.600 7.328    1.00 35.48 13  A 1 
ATOM 87   N N   . SER A 0 14  . -14.667 -21.652 8.805    1.00 36.02 14  A 1 
ATOM 88   C CA  . SER A 0 14  . -13.697 -21.748 9.890    1.00 36.02 14  A 1 
ATOM 89   C C   . SER A 0 14  . -12.729 -22.915 9.669    1.00 36.02 14  A 1 
ATOM 90   C CB  . SER A 0 14  . -14.448 -21.883 11.226   1.00 36.02 14  A 1 
ATOM 91   O O   . SER A 0 14  . -13.147 -24.046 9.426    1.00 36.02 14  A 1 
ATOM 92   O OG  . SER A 0 14  . -15.601 -22.704 11.100   1.00 36.02 14  A 1 
ATOM 93   N N   . ALA A 0 15  . -11.425 -22.660 9.807    1.00 36.06 15  A 1 
ATOM 94   C CA  . ALA A 0 15  . -10.409 -23.703 9.917    1.00 36.06 15  A 1 
ATOM 95   C C   . ALA A 0 15  . -9.272  -23.258 10.852   1.00 36.06 15  A 1 
ATOM 96   C CB  . ALA A 0 15  . -9.905  -24.101 8.526    1.00 36.06 15  A 1 
ATOM 97   O O   . ALA A 0 15  . -8.570  -22.283 10.606   1.00 36.06 15  A 1 
ATOM 98   N N   . SER A 0 16  . -9.149  -24.006 11.943   1.00 34.63 16  A 1 
ATOM 99   C CA  . SER A 0 16  . -8.177  -23.942 13.039   1.00 34.63 16  A 1 
ATOM 100  C C   . SER A 0 16  . -6.756  -23.449 12.729   1.00 34.63 16  A 1 
ATOM 101  C CB  . SER A 0 16  . -8.030  -25.376 13.563   1.00 34.63 16  A 1 
ATOM 102  O O   . SER A 0 16  . -6.094  -23.926 11.808   1.00 34.63 16  A 1 
ATOM 103  O OG  . SER A 0 16  . -7.771  -26.250 12.476   1.00 34.63 16  A 1 
ATOM 104  N N   . TRP A 0 17  . -6.232  -22.644 13.658   1.00 28.59 17  A 1 
ATOM 105  C CA  . TRP A 0 17  . -4.801  -22.419 13.866   1.00 28.59 17  A 1 
ATOM 106  C C   . TRP A 0 17  . -4.028  -23.730 14.050   1.00 28.59 17  A 1 
ATOM 107  C CB  . TRP A 0 17  . -4.617  -21.615 15.164   1.00 28.59 17  A 1 
ATOM 108  O O   . TRP A 0 17  . -4.430  -24.577 14.848   1.00 28.59 17  A 1 
ATOM 109  C CG  . TRP A 0 17  . -4.978  -20.167 15.119   1.00 28.59 17  A 1 
ATOM 110  C CD1 . TRP A 0 17  . -6.227  -19.649 15.073   1.00 28.59 17  A 1 
ATOM 111  C CD2 . TRP A 0 17  . -4.071  -19.023 15.147   1.00 28.59 17  A 1 
ATOM 112  C CE2 . TRP A 0 17  . -4.849  -17.829 15.086   1.00 28.59 17  A 1 
ATOM 113  C CE3 . TRP A 0 17  . -2.667  -18.876 15.218   1.00 28.59 17  A 1 
ATOM 114  N NE1 . TRP A 0 17  . -6.154  -18.270 15.044   1.00 28.59 17  A 1 
ATOM 115  C CH2 . TRP A 0 17  . -2.868  -16.442 15.146   1.00 28.59 17  A 1 
ATOM 116  C CZ2 . TRP A 0 17  . -4.267  -16.555 15.082   1.00 28.59 17  A 1 
ATOM 117  C CZ3 . TRP A 0 17  . -2.072  -17.600 15.218   1.00 28.59 17  A 1 
ATOM 118  N N   . GLN A 0 18  . -2.843  -23.833 13.444   1.00 35.26 18  A 1 
ATOM 119  C CA  . GLN A 0 18  . -1.818  -24.759 13.923   1.00 35.26 18  A 1 
ATOM 120  C C   . GLN A 0 18  . -0.413  -24.166 13.743   1.00 35.26 18  A 1 
ATOM 121  C CB  . GLN A 0 18  . -2.005  -26.146 13.276   1.00 35.26 18  A 1 
ATOM 122  O O   . GLN A 0 18  . 0.076   -23.988 12.629   1.00 35.26 18  A 1 
ATOM 123  C CG  . GLN A 0 18  . -1.450  -27.247 14.196   1.00 35.26 18  A 1 
ATOM 124  C CD  . GLN A 0 18  . -1.812  -28.667 13.764   1.00 35.26 18  A 1 
ATOM 125  N NE2 . GLN A 0 18  . -1.205  -29.668 14.363   1.00 35.26 18  A 1 
ATOM 126  O OE1 . GLN A 0 18  . -2.635  -28.930 12.906   1.00 35.26 18  A 1 
ATOM 127  N N   . GLN A 0 19  . 0.241   -23.844 14.864   1.00 31.95 19  A 1 
ATOM 128  C CA  . GLN A 0 19  . 1.657   -23.475 14.890   1.00 31.95 19  A 1 
ATOM 129  C C   . GLN A 0 19  . 2.522   -24.673 14.470   1.00 31.95 19  A 1 
ATOM 130  C CB  . GLN A 0 19  . 2.068   -23.040 16.308   1.00 31.95 19  A 1 
ATOM 131  O O   . GLN A 0 19  . 2.340   -25.783 14.968   1.00 31.95 19  A 1 
ATOM 132  C CG  . GLN A 0 19  . 1.591   -21.637 16.715   1.00 31.95 19  A 1 
ATOM 133  C CD  . GLN A 0 19  . 1.949   -21.308 18.167   1.00 31.95 19  A 1 
ATOM 134  N NE2 . GLN A 0 19  . 2.077   -20.051 18.527   1.00 31.95 19  A 1 
ATOM 135  O OE1 . GLN A 0 19  . 2.118   -22.170 19.010   1.00 31.95 19  A 1 
ATOM 136  N N   . GLY A 0 20  . 3.513   -24.433 13.610   1.00 35.35 20  A 1 
ATOM 137  C CA  . GLY A 0 20  . 4.475   -25.447 13.181   1.00 35.35 20  A 1 
ATOM 138  C C   . GLY A 0 20  . 5.686   -24.807 12.515   1.00 35.35 20  A 1 
ATOM 139  O O   . GLY A 0 20  . 5.718   -24.643 11.300   1.00 35.35 20  A 1 
ATOM 140  N N   . GLY A 0 21  . 6.673   -24.397 13.312   1.00 31.77 21  A 1 
ATOM 141  C CA  . GLY A 0 21  . 7.880   -23.756 12.792   1.00 31.77 21  A 1 
ATOM 142  C C   . GLY A 0 21  . 8.860   -24.755 12.172   1.00 31.77 21  A 1 
ATOM 143  O O   . GLY A 0 21  . 9.137   -25.795 12.762   1.00 31.77 21  A 1 
ATOM 144  N N   . TYR A 0 22  . 9.460   -24.385 11.039   1.00 37.94 22  A 1 
ATOM 145  C CA  . TYR A 0 22  . 10.686  -25.000 10.530   1.00 37.94 22  A 1 
ATOM 146  C C   . TYR A 0 22  . 11.646  -23.916 10.047   1.00 37.94 22  A 1 
ATOM 147  C CB  . TYR A 0 22  . 10.387  -26.028 9.429    1.00 37.94 22  A 1 
ATOM 148  O O   . TYR A 0 22  . 11.390  -23.227 9.063    1.00 37.94 22  A 1 
ATOM 149  C CG  . TYR A 0 22  . 10.156  -27.416 9.988    1.00 37.94 22  A 1 
ATOM 150  C CD1 . TYR A 0 22  . 11.263  -28.222 10.323   1.00 37.94 22  A 1 
ATOM 151  C CD2 . TYR A 0 22  . 8.848   -27.874 10.235   1.00 37.94 22  A 1 
ATOM 152  C CE1 . TYR A 0 22  . 11.064  -29.483 10.916   1.00 37.94 22  A 1 
ATOM 153  C CE2 . TYR A 0 22  . 8.646   -29.137 10.823   1.00 37.94 22  A 1 
ATOM 154  O OH  . TYR A 0 22  . 9.554   -31.150 11.754   1.00 37.94 22  A 1 
ATOM 155  C CZ  . TYR A 0 22  . 9.752   -29.939 11.171   1.00 37.94 22  A 1 
ATOM 156  N N   . GLY A 0 23  . 12.769  -23.769 10.749   1.00 32.08 23  A 1 
ATOM 157  C CA  . GLY A 0 23  . 13.882  -22.952 10.282   1.00 32.08 23  A 1 
ATOM 158  C C   . GLY A 0 23  . 14.771  -23.745 9.327    1.00 32.08 23  A 1 
ATOM 159  O O   . GLY A 0 23  . 15.115  -24.889 9.615    1.00 32.08 23  A 1 
ATOM 160  N N   . TYR A 0 24  . 15.204  -23.108 8.241    1.00 40.27 24  A 1 
ATOM 161  C CA  . TYR A 0 24  . 16.338  -23.563 7.439    1.00 40.27 24  A 1 
ATOM 162  C C   . TYR A 0 24  . 17.389  -22.459 7.385    1.00 40.27 24  A 1 
ATOM 163  C CB  . TYR A 0 24  . 15.888  -24.033 6.049    1.00 40.27 24  A 1 
ATOM 164  O O   . TYR A 0 24  . 17.240  -21.463 6.682    1.00 40.27 24  A 1 
ATOM 165  C CG  . TYR A 0 24  . 15.585  -25.518 6.021    1.00 40.27 24  A 1 
ATOM 166  C CD1 . TYR A 0 24  . 16.634  -26.435 5.811    1.00 40.27 24  A 1 
ATOM 167  C CD2 . TYR A 0 24  . 14.278  -25.983 6.258    1.00 40.27 24  A 1 
ATOM 168  C CE1 . TYR A 0 24  . 16.375  -27.819 5.831    1.00 40.27 24  A 1 
ATOM 169  C CE2 . TYR A 0 24  . 14.014  -27.366 6.276    1.00 40.27 24  A 1 
ATOM 170  O OH  . TYR A 0 24  . 14.819  -29.622 6.082    1.00 40.27 24  A 1 
ATOM 171  C CZ  . TYR A 0 24  . 15.065  -28.286 6.063    1.00 40.27 24  A 1 
ATOM 172  N N   . GLY A 0 25  . 18.461  -22.641 8.154    1.00 32.30 25  A 1 
ATOM 173  C CA  . GLY A 0 25  . 19.677  -21.854 7.994    1.00 32.30 25  A 1 
ATOM 174  C C   . GLY A 0 25  . 20.518  -22.417 6.852    1.00 32.30 25  A 1 
ATOM 175  O O   . GLY A 0 25  . 20.748  -23.625 6.795    1.00 32.30 25  A 1 
ATOM 176  N N   . VAL A 0 26  . 21.022  -21.543 5.982    1.00 39.07 26  A 1 
ATOM 177  C CA  . VAL A 0 26  . 22.038  -21.878 4.975    1.00 39.07 26  A 1 
ATOM 178  C C   . VAL A 0 26  . 23.239  -20.947 5.191    1.00 39.07 26  A 1 
ATOM 179  C CB  . VAL A 0 26  . 21.502  -21.763 3.534    1.00 39.07 26  A 1 
ATOM 180  O O   . VAL A 0 26  . 23.059  -19.729 5.153    1.00 39.07 26  A 1 
ATOM 181  C CG1 . VAL A 0 26  . 22.519  -22.360 2.552    1.00 39.07 26  A 1 
ATOM 182  C CG2 . VAL A 0 26  . 20.175  -22.510 3.343    1.00 39.07 26  A 1 
ATOM 183  N N   . PRO A 0 27  . 24.447  -21.466 5.477    1.00 35.19 27  A 1 
ATOM 184  C CA  . PRO A 0 27  . 25.620  -20.634 5.728    1.00 35.19 27  A 1 
ATOM 185  C C   . PRO A 0 27  . 26.530  -20.474 4.494    1.00 35.19 27  A 1 
ATOM 186  C CB  . PRO A 0 27  . 26.335  -21.355 6.875    1.00 35.19 27  A 1 
ATOM 187  O O   . PRO A 0 27  . 26.710  -21.420 3.733    1.00 35.19 27  A 1 
ATOM 188  C CG  . PRO A 0 27  . 26.088  -22.833 6.563    1.00 35.19 27  A 1 
ATOM 189  C CD  . PRO A 0 27  . 24.709  -22.839 5.898    1.00 35.19 27  A 1 
ATOM 190  N N   . GLN A 0 28  . 27.235  -19.330 4.441    1.00 35.36 28  A 1 
ATOM 191  C CA  . GLN A 0 28  . 28.471  -19.071 3.663    1.00 35.36 28  A 1 
ATOM 192  C C   . GLN A 0 28  . 28.334  -18.930 2.122    1.00 35.36 28  A 1 
ATOM 193  C CB  . GLN A 0 28  . 29.541  -20.102 4.100    1.00 35.36 28  A 1 
ATOM 194  O O   . GLN A 0 28  . 27.320  -19.342 1.567    1.00 35.36 28  A 1 
ATOM 195  C CG  . GLN A 0 28  . 30.039  -19.820 5.525    1.00 35.36 28  A 1 
ATOM 196  C CD  . GLN A 0 28  . 31.097  -20.812 5.996    1.00 35.36 28  A 1 
ATOM 197  N NE2 . GLN A 0 28  . 31.524  -20.727 7.235    1.00 35.36 28  A 1 
ATOM 198  O OE1 . GLN A 0 28  . 31.587  -21.661 5.275    1.00 35.36 28  A 1 
ATOM 199  N N   . PRO A 0 29  . 29.331  -18.337 1.408    1.00 40.25 29  A 1 
ATOM 200  C CA  . PRO A 0 29  . 30.668  -17.917 1.858    1.00 40.25 29  A 1 
ATOM 201  C C   . PRO A 0 29  . 31.013  -16.424 1.674    1.00 40.25 29  A 1 
ATOM 202  C CB  . PRO A 0 29  . 31.592  -18.788 1.003    1.00 40.25 29  A 1 
ATOM 203  O O   . PRO A 0 29  . 30.286  -15.637 1.078    1.00 40.25 29  A 1 
ATOM 204  C CG  . PRO A 0 29  . 30.892  -18.772 -0.359   1.00 40.25 29  A 1 
ATOM 205  C CD  . PRO A 0 29  . 29.416  -18.500 -0.041   1.00 40.25 29  A 1 
ATOM 206  N N   . ALA A 0 30  . 32.172  -16.036 2.215    1.00 31.58 30  A 1 
ATOM 207  C CA  . ALA A 0 30  . 32.698  -14.676 2.154    1.00 31.58 30  A 1 
ATOM 208  C C   . ALA A 0 30  . 33.242  -14.306 0.762    1.00 31.58 30  A 1 
ATOM 209  C CB  . ALA A 0 30  . 33.798  -14.546 3.217    1.00 31.58 30  A 1 
ATOM 210  O O   . ALA A 0 30  . 34.085  -15.018 0.216    1.00 31.58 30  A 1 
ATOM 211  N N   . LEU A 0 31  . 32.868  -13.123 0.267    1.00 37.40 31  A 1 
ATOM 212  C CA  . LEU A 0 31  . 33.584  -12.414 -0.795   1.00 37.40 31  A 1 
ATOM 213  C C   . LEU A 0 31  . 34.143  -11.089 -0.266   1.00 37.40 31  A 1 
ATOM 214  C CB  . LEU A 0 31  . 32.713  -12.275 -2.056   1.00 37.40 31  A 1 
ATOM 215  O O   . LEU A 0 31  . 33.594  -10.465 0.642    1.00 37.40 31  A 1 
ATOM 216  C CG  . LEU A 0 31  . 32.751  -13.541 -2.937   1.00 37.40 31  A 1 
ATOM 217  C CD1 . LEU A 0 31  . 31.657  -13.474 -3.999   1.00 37.40 31  A 1 
ATOM 218  C CD2 . LEU A 0 31  . 34.095  -13.694 -3.664   1.00 37.40 31  A 1 
ATOM 219  N N   . LYS A 0 32  . 35.321  -10.732 -0.776   1.00 31.46 32  A 1 
ATOM 220  C CA  . LYS A 0 32  . 36.293  -9.853  -0.120   1.00 31.46 32  A 1 
ATOM 221  C C   . LYS A 0 32  . 36.738  -8.763  -1.095   1.00 31.46 32  A 1 
ATOM 222  C CB  . LYS A 0 32  . 37.458  -10.763 0.332    1.00 31.46 32  A 1 
ATOM 223  O O   . LYS A 0 32  . 37.620  -9.015  -1.908   1.00 31.46 32  A 1 
ATOM 224  C CG  . LYS A 0 32  . 38.639  -10.070 1.034    1.00 31.46 32  A 1 
ATOM 225  C CD  . LYS A 0 32  . 39.797  -11.074 1.176    1.00 31.46 32  A 1 
ATOM 226  C CE  . LYS A 0 32  . 41.007  -10.452 1.881    1.00 31.46 32  A 1 
ATOM 227  N NZ  . LYS A 0 32  . 42.167  -11.380 1.877    1.00 31.46 32  A 1 
ATOM 228  N N   . GLY A 0 33  . 36.186  -7.557  -0.970   1.00 33.68 33  A 1 
ATOM 229  C CA  . GLY A 0 33  . 36.686  -6.373  -1.677   1.00 33.68 33  A 1 
ATOM 230  C C   . GLY A 0 33  . 35.640  -5.279  -1.897   1.00 33.68 33  A 1 
ATOM 231  O O   . GLY A 0 33  . 34.493  -5.583  -2.191   1.00 33.68 33  A 1 
ATOM 232  N N   . GLY A 0 34  . 36.077  -4.018  -1.803   1.00 28.84 34  A 1 
ATOM 233  C CA  . GLY A 0 34  . 35.395  -2.871  -2.416   1.00 28.84 34  A 1 
ATOM 234  C C   . GLY A 0 34  . 34.403  -2.090  -1.542   1.00 28.84 34  A 1 
ATOM 235  O O   . GLY A 0 34  . 33.333  -2.575  -1.211   1.00 28.84 34  A 1 
ATOM 236  N N   . TYR A 0 35  . 34.765  -0.837  -1.247   1.00 35.66 35  A 1 
ATOM 237  C CA  . TYR A 0 35  . 33.870  0.313   -1.024   1.00 35.66 35  A 1 
ATOM 238  C C   . TYR A 0 35  . 32.723  0.173   -0.007   1.00 35.66 35  A 1 
ATOM 239  C CB  . TYR A 0 35  . 33.432  0.858   -2.389   1.00 35.66 35  A 1 
ATOM 240  O O   . TYR A 0 35  . 31.567  -0.091  -0.321   1.00 35.66 35  A 1 
ATOM 241  C CG  . TYR A 0 35  . 34.652  1.195   -3.225   1.00 35.66 35  A 1 
ATOM 242  C CD1 . TYR A 0 35  . 35.366  2.383   -2.967   1.00 35.66 35  A 1 
ATOM 243  C CD2 . TYR A 0 35  . 35.148  0.263   -4.158   1.00 35.66 35  A 1 
ATOM 244  C CE1 . TYR A 0 35  . 36.578  2.638   -3.636   1.00 35.66 35  A 1 
ATOM 245  C CE2 . TYR A 0 35  . 36.372  0.503   -4.808   1.00 35.66 35  A 1 
ATOM 246  O OH  . TYR A 0 35  . 38.265  1.915   -5.187   1.00 35.66 35  A 1 
ATOM 247  C CZ  . TYR A 0 35  . 37.086  1.691   -4.552   1.00 35.66 35  A 1 
ATOM 248  N N   . GLY A 0 36  . 33.040  0.487   1.251    1.00 28.95 36  A 1 
ATOM 249  C CA  . GLY A 0 36  . 32.043  0.615   2.307    1.00 28.95 36  A 1 
ATOM 250  C C   . GLY A 0 36  . 31.416  2.010   2.404    1.00 28.95 36  A 1 
ATOM 251  O O   . GLY A 0 36  . 32.104  2.984   2.702    1.00 28.95 36  A 1 
ATOM 252  N N   . ARG A 0 37  . 30.082  2.064   2.363    1.00 33.78 37  A 1 
ATOM 253  C CA  . ARG A 0 37  . 29.287  2.862   3.313    1.00 33.78 37  A 1 
ATOM 254  C C   . ARG A 0 37  . 28.124  2.008   3.813    1.00 33.78 37  A 1 
ATOM 255  C CB  . ARG A 0 37  . 28.780  4.185   2.701    1.00 33.78 37  A 1 
ATOM 256  O O   . ARG A 0 37  . 27.156  1.793   3.094    1.00 33.78 37  A 1 
ATOM 257  C CG  . ARG A 0 37  . 29.874  5.260   2.589    1.00 33.78 37  A 1 
ATOM 258  C CD  . ARG A 0 37  . 29.264  6.652   2.366    1.00 33.78 37  A 1 
ATOM 259  N NE  . ARG A 0 37  . 30.311  7.684   2.213    1.00 33.78 37  A 1 
ATOM 260  N NH1 . ARG A 0 37  . 29.195  9.481   3.129    1.00 33.78 37  A 1 
ATOM 261  N NH2 . ARG A 0 37  . 31.228  9.769   2.268    1.00 33.78 37  A 1 
ATOM 262  C CZ  . ARG A 0 37  . 30.239  8.965   2.541    1.00 33.78 37  A 1 
ATOM 263  N N   . LYS A 0 38  . 28.204  1.526   5.059    1.00 28.97 38  A 1 
ATOM 264  C CA  . LYS A 0 38  . 27.058  0.894   5.731    1.00 28.97 38  A 1 
ATOM 265  C C   . LYS A 0 38  . 26.027  1.967   6.082    1.00 28.97 38  A 1 
ATOM 266  C CB  . LYS A 0 38  . 27.482  0.103   6.983    1.00 28.97 38  A 1 
ATOM 267  O O   . LYS A 0 38  . 26.041  2.500   7.188    1.00 28.97 38  A 1 
ATOM 268  C CG  . LYS A 0 38  . 28.092  -1.269  6.665    1.00 28.97 38  A 1 
ATOM 269  C CD  . LYS A 0 38  . 28.225  -2.092  7.956    1.00 28.97 38  A 1 
ATOM 270  C CE  . LYS A 0 38  . 28.711  -3.512  7.647    1.00 28.97 38  A 1 
ATOM 271  N NZ  . LYS A 0 38  . 28.689  -4.370  8.859    1.00 28.97 38  A 1 
ATOM 272  N N   . GLY A 0 39  . 25.141  2.276   5.141    1.00 29.84 39  A 1 
ATOM 273  C CA  . GLY A 0 39  . 23.892  2.960   5.446    1.00 29.84 39  A 1 
ATOM 274  C C   . GLY A 0 39  . 22.993  2.012   6.232    1.00 29.84 39  A 1 
ATOM 275  O O   . GLY A 0 39  . 22.421  1.088   5.664    1.00 29.84 39  A 1 
ATOM 276  N N   . SER A 0 40  . 22.881  2.211   7.543    1.00 29.45 40  A 1 
ATOM 277  C CA  . SER A 0 40  . 21.789  1.615   8.308    1.00 29.45 40  A 1 
ATOM 278  C C   . SER A 0 40  . 20.485  2.249   7.833    1.00 29.45 40  A 1 
ATOM 279  C CB  . SER A 0 40  . 21.989  1.862   9.809    1.00 29.45 40  A 1 
ATOM 280  O O   . SER A 0 40  . 20.291  3.450   8.037    1.00 29.45 40  A 1 
ATOM 281  O OG  . SER A 0 40  . 22.229  3.234   10.054   1.00 29.45 40  A 1 
ATOM 282  N N   . TYR A 0 41  . 19.599  1.463   7.222    1.00 31.71 41  A 1 
ATOM 283  C CA  . TYR A 0 41  . 18.245  1.903   6.894    1.00 31.71 41  A 1 
ATOM 284  C C   . TYR A 0 41  . 17.470  2.091   8.204    1.00 31.71 41  A 1 
ATOM 285  C CB  . TYR A 0 41  . 17.552  0.920   5.929    1.00 31.71 41  A 1 
ATOM 286  O O   . TYR A 0 41  . 16.816  1.177   8.705    1.00 31.71 41  A 1 
ATOM 287  C CG  . TYR A 0 41  . 18.467  0.293   4.897    1.00 31.71 41  A 1 
ATOM 288  C CD1 . TYR A 0 41  . 18.837  1.002   3.738    1.00 31.71 41  A 1 
ATOM 289  C CD2 . TYR A 0 41  . 18.968  -1.003  5.125    1.00 31.71 41  A 1 
ATOM 290  C CE1 . TYR A 0 41  . 19.723  0.415   2.813    1.00 31.71 41  A 1 
ATOM 291  C CE2 . TYR A 0 41  . 19.851  -1.593  4.201    1.00 31.71 41  A 1 
ATOM 292  O OH  . TYR A 0 41  . 21.082  -1.443  2.148    1.00 31.71 41  A 1 
ATOM 293  C CZ  . TYR A 0 41  . 20.232  -0.879  3.045    1.00 31.71 41  A 1 
ATOM 294  N N   . ALA A 0 42  . 17.596  3.271   8.808    1.00 27.61 42  A 1 
ATOM 295  C CA  . ALA A 0 42  . 16.693  3.678   9.866    1.00 27.61 42  A 1 
ATOM 296  C C   . ALA A 0 42  . 15.297  3.743   9.243    1.00 27.61 42  A 1 
ATOM 297  C CB  . ALA A 0 42  . 17.151  5.018   10.452   1.00 27.61 42  A 1 
ATOM 298  O O   . ALA A 0 42  . 15.072  4.515   8.310    1.00 27.61 42  A 1 
ATOM 299  N N   . LYS A 0 43  . 14.383  2.897   9.728    1.00 28.90 43  A 1 
ATOM 300  C CA  . LYS A 0 43  . 12.975  2.922   9.333    1.00 28.90 43  A 1 
ATOM 301  C C   . LYS A 0 43  . 12.468  4.334   9.628    1.00 28.90 43  A 1 
ATOM 302  C CB  . LYS A 0 43  . 12.228  1.815   10.110   1.00 28.90 43  A 1 
ATOM 303  O O   . LYS A 0 43  . 12.418  4.712   10.797   1.00 28.90 43  A 1 
ATOM 304  C CG  . LYS A 0 43  . 10.836  1.481   9.546    1.00 28.90 43  A 1 
ATOM 305  C CD  . LYS A 0 43  . 10.199  0.287   10.287   1.00 28.90 43  A 1 
ATOM 306  C CE  . LYS A 0 43  . 8.894   -0.141  9.594    1.00 28.90 43  A 1 
ATOM 307  N NZ  . LYS A 0 43  . 8.234   -1.300  10.255   1.00 28.90 43  A 1 
ATOM 308  N N   . LEU A 0 44  . 12.184  5.125   8.589    1.00 28.71 44  A 1 
ATOM 309  C CA  . LEU A 0 44  . 11.671  6.481   8.766    1.00 28.71 44  A 1 
ATOM 310  C C   . LEU A 0 44  . 10.286  6.356   9.405    1.00 28.71 44  A 1 
ATOM 311  C CB  . LEU A 0 44  . 11.637  7.271   7.430    1.00 28.71 44  A 1 
ATOM 312  O O   . LEU A 0 44  . 9.306   6.040   8.734    1.00 28.71 44  A 1 
ATOM 313  C CG  . LEU A 0 44  . 12.466  8.571   7.468    1.00 28.71 44  A 1 
ATOM 314  C CD1 . LEU A 0 44  . 13.919  8.300   7.073    1.00 28.71 44  A 1 
ATOM 315  C CD2 . LEU A 0 44  . 11.901  9.623   6.512    1.00 28.71 44  A 1 
ATOM 316  N N   . THR A 0 45  . 10.207  6.564   10.715   1.00 26.74 45  A 1 
ATOM 317  C CA  . THR A 0 45  . 8.938   6.775   11.397   1.00 26.74 45  A 1 
ATOM 318  C C   . THR A 0 45  . 8.413   8.130   10.955   1.00 26.74 45  A 1 
ATOM 319  C CB  . THR A 0 45  . 9.078   6.699   12.928   1.00 26.74 45  A 1 
ATOM 320  O O   . THR A 0 45  . 8.852   9.170   11.444   1.00 26.74 45  A 1 
ATOM 321  C CG2 . THR A 0 45  . 8.845   5.273   13.420   1.00 26.74 45  A 1 
ATOM 322  O OG1 . THR A 0 45  . 10.371  7.067   13.367   1.00 26.74 45  A 1 
ATOM 323  N N   . TYR A 0 46  . 7.478   8.115   10.004   1.00 34.37 46  A 1 
ATOM 324  C CA  . TYR A 0 46  . 6.659   9.281   9.721    1.00 34.37 46  A 1 
ATOM 325  C C   . TYR A 0 46  . 5.907   9.643   11.005   1.00 34.37 46  A 1 
ATOM 326  C CB  . TYR A 0 46  . 5.716   8.995   8.547    1.00 34.37 46  A 1 
ATOM 327  O O   . TYR A 0 46  . 5.032   8.914   11.465   1.00 34.37 46  A 1 
ATOM 328  C CG  . TYR A 0 46  . 4.842   10.179  8.183    1.00 34.37 46  A 1 
ATOM 329  C CD1 . TYR A 0 46  . 3.529   10.257  8.686    1.00 34.37 46  A 1 
ATOM 330  C CD2 . TYR A 0 46  . 5.332   11.189  7.331    1.00 34.37 46  A 1 
ATOM 331  C CE1 . TYR A 0 46  . 2.707   11.345  8.342    1.00 34.37 46  A 1 
ATOM 332  C CE2 . TYR A 0 46  . 4.502   12.270  6.972    1.00 34.37 46  A 1 
ATOM 333  O OH  . TYR A 0 46  . 2.375   13.363  7.104    1.00 34.37 46  A 1 
ATOM 334  C CZ  . TYR A 0 46  . 3.190   12.351  7.487    1.00 34.37 46  A 1 
ATOM 335  N N   . GLN A 0 47  . 6.328   10.738  11.628   1.00 28.23 47  A 1 
ATOM 336  C CA  . GLN A 0 47  . 5.601   11.390  12.704   1.00 28.23 47  A 1 
ATOM 337  C C   . GLN A 0 47  . 4.720   12.437  12.017   1.00 28.23 47  A 1 
ATOM 338  C CB  . GLN A 0 47  . 6.602   12.030  13.682   1.00 28.23 47  A 1 
ATOM 339  O O   . GLN A 0 47  . 5.278   13.434  11.542   1.00 28.23 47  A 1 
ATOM 340  C CG  . GLN A 0 47  . 7.377   11.008  14.532   1.00 28.23 47  A 1 
ATOM 341  C CD  . GLN A 0 47  . 6.606   10.552  15.767   1.00 28.23 47  A 1 
ATOM 342  N NE2 . GLN A 0 47  . 6.377   9.271   15.951   1.00 28.23 47  A 1 
ATOM 343  O OE1 . GLN A 0 47  . 6.217   11.338  16.610   1.00 28.23 47  A 1 
ATOM 344  N N   . PRO A 0 48  . 3.392   12.239  11.904   1.00 33.63 48  A 1 
ATOM 345  C CA  . PRO A 0 48  . 2.523   13.311  11.451   1.00 33.63 48  A 1 
ATOM 346  C C   . PRO A 0 48  . 2.705   14.479  12.414   1.00 33.63 48  A 1 
ATOM 347  C CB  . PRO A 0 48  . 1.094   12.753  11.467   1.00 33.63 48  A 1 
ATOM 348  O O   . PRO A 0 48  . 2.392   14.379  13.600   1.00 33.63 48  A 1 
ATOM 349  C CG  . PRO A 0 48  . 1.163   11.602  12.469   1.00 33.63 48  A 1 
ATOM 350  C CD  . PRO A 0 48  . 2.600   11.094  12.336   1.00 33.63 48  A 1 
ATOM 351  N N   . VAL A 0 49  . 3.225   15.600  11.912   1.00 28.79 49  A 1 
ATOM 352  C CA  . VAL A 0 49  . 3.184   16.857  12.659   1.00 28.79 49  A 1 
ATOM 353  C C   . VAL A 0 49  . 1.754   17.361  12.560   1.00 28.79 49  A 1 
ATOM 354  C CB  . VAL A 0 49  . 4.234   17.888  12.196   1.00 28.79 49  A 1 
ATOM 355  O O   . VAL A 0 49  . 1.447   18.268  11.782   1.00 28.79 49  A 1 
ATOM 356  C CG1 . VAL A 0 49  . 4.208   19.145  13.084   1.00 28.79 49  A 1 
ATOM 357  C CG2 . VAL A 0 49  . 5.652   17.309  12.281   1.00 28.79 49  A 1 
ATOM 358  N N   . THR A 0 50  . 0.870   16.769  13.365   1.00 29.95 50  A 1 
ATOM 359  C CA  . THR A 0 50  . -0.337  17.460  13.784   1.00 29.95 50  A 1 
ATOM 360  C C   . THR A 0 50  . 0.145   18.745  14.442   1.00 29.95 50  A 1 
ATOM 361  C CB  . THR A 0 50  . -1.223  16.616  14.721   1.00 29.95 50  A 1 
ATOM 362  O O   . THR A 0 50  . 0.700   18.769  15.543   1.00 29.95 50  A 1 
ATOM 363  C CG2 . THR A 0 50  . -1.941  15.511  13.950   1.00 29.95 50  A 1 
ATOM 364  O OG1 . THR A 0 50  . -0.470  15.978  15.723   1.00 29.95 50  A 1 
ATOM 365  N N   . LYS A 0 51  . -0.019  19.866  13.732   1.00 31.38 51  A 1 
ATOM 366  C CA  . LYS A 0 51  . -0.118  21.136  14.435   1.00 31.38 51  A 1 
ATOM 367  C C   . LYS A 0 51  . -1.315  20.952  15.339   1.00 31.38 51  A 1 
ATOM 368  C CB  . LYS A 0 51  . -0.350  22.317  13.490   1.00 31.38 51  A 1 
ATOM 369  O O   . LYS A 0 51  . -2.432  20.922  14.835   1.00 31.38 51  A 1 
ATOM 370  C CG  . LYS A 0 51  . 0.958   22.810  12.871   1.00 31.38 51  A 1 
ATOM 371  C CD  . LYS A 0 51  . 0.679   24.103  12.103   1.00 31.38 51  A 1 
ATOM 372  C CE  . LYS A 0 51  . 1.982   24.660  11.534   1.00 31.38 51  A 1 
ATOM 373  N NZ  . LYS A 0 51  . 1.731   25.922  10.801   1.00 31.38 51  A 1 
ATOM 374  N N   . VAL A 0 52  . -1.052  20.802  16.634   1.00 29.39 52  A 1 
ATOM 375  C CA  . VAL A 0 52  . -2.076  20.848  17.666   1.00 29.39 52  A 1 
ATOM 376  C C   . VAL A 0 52  . -2.783  22.183  17.477   1.00 29.39 52  A 1 
ATOM 377  C CB  . VAL A 0 52  . -1.470  20.702  19.079   1.00 29.39 52  A 1 
ATOM 378  O O   . VAL A 0 52  . -2.292  23.232  17.902   1.00 29.39 52  A 1 
ATOM 379  C CG1 . VAL A 0 52  . -2.572  20.634  20.143   1.00 29.39 52  A 1 
ATOM 380  C CG2 . VAL A 0 52  . -0.612  19.434  19.204   1.00 29.39 52  A 1 
ATOM 381  N N   . VAL A 0 53  . -3.908  22.156  16.760   1.00 31.06 53  A 1 
ATOM 382  C CA  . VAL A 0 53  . -4.910  23.202  16.863   1.00 31.06 53  A 1 
ATOM 383  C C   . VAL A 0 53  . -5.229  23.194  18.342   1.00 31.06 53  A 1 
ATOM 384  C CB  . VAL A 0 53  . -6.150  22.904  15.999   1.00 31.06 53  A 1 
ATOM 385  O O   . VAL A 0 53  . -5.588  22.146  18.881   1.00 31.06 53  A 1 
ATOM 386  C CG1 . VAL A 0 53  . -7.229  23.977  16.195   1.00 31.06 53  A 1 
ATOM 387  C CG2 . VAL A 0 53  . -5.773  22.884  14.511   1.00 31.06 53  A 1 
ATOM 388  N N   . GLN A 0 54  . -4.951  24.312  19.019   1.00 28.53 54  A 1 
ATOM 389  C CA  . GLN A 0 54  . -5.209  24.421  20.449   1.00 28.53 54  A 1 
ATOM 390  C C   . GLN A 0 54  . -6.617  23.893  20.678   1.00 28.53 54  A 1 
ATOM 391  C CB  . GLN A 0 54  . -5.137  25.885  20.908   1.00 28.53 54  A 1 
ATOM 392  O O   . GLN A 0 54  . -7.533  24.371  20.002   1.00 28.53 54  A 1 
ATOM 393  C CG  . GLN A 0 54  . -3.732  26.486  20.803   1.00 28.53 54  A 1 
ATOM 394  C CD  . GLN A 0 54  . -3.740  27.956  21.206   1.00 28.53 54  A 1 
ATOM 395  N NE2 . GLN A 0 54  . -3.240  28.304  22.371   1.00 28.53 54  A 1 
ATOM 396  O OE1 . GLN A 0 54  . -4.196  28.825  20.484   1.00 28.53 54  A 1 
ATOM 397  N N   . ARG A 0 55  . -6.770  22.907  21.578   1.00 28.76 55  A 1 
ATOM 398  C CA  . ARG A 0 55  . -8.092  22.453  22.015   1.00 28.76 55  A 1 
ATOM 399  C C   . ARG A 0 55  . -8.873  23.736  22.278   1.00 28.76 55  A 1 
ATOM 400  C CB  . ARG A 0 55  . -7.992  21.561  23.279   1.00 28.76 55  A 1 
ATOM 401  O O   . ARG A 0 55  . -8.425  24.558  23.086   1.00 28.76 55  A 1 
ATOM 402  C CG  . ARG A 0 55  . -8.839  20.276  23.190   1.00 28.76 55  A 1 
ATOM 403  C CD  . ARG A 0 55  . -8.816  19.492  24.517   1.00 28.76 55  A 1 
ATOM 404  N NE  . ARG A 0 55  . -9.391  18.133  24.382   1.00 28.76 55  A 1 
ATOM 405  N NH1 . ARG A 0 55  . -10.615 18.027  26.348   1.00 28.76 55  A 1 
ATOM 406  N NH2 . ARG A 0 55  . -10.532 16.257  25.012   1.00 28.76 55  A 1 
ATOM 407  C CZ  . ARG A 0 55  . -10.168 17.488  25.248   1.00 28.76 55  A 1 
ATOM 408  N N   . ALA A 0 56  . -9.957  23.960  21.530   1.00 29.99 56  A 1 
ATOM 409  C CA  . ALA A 0 56  . -10.883 25.022  21.887   1.00 29.99 56  A 1 
ATOM 410  C C   . ALA A 0 56  . -11.187 24.796  23.365   1.00 29.99 56  A 1 
ATOM 411  C CB  . ALA A 0 56  . -12.140 24.944  21.015   1.00 29.99 56  A 1 
ATOM 412  O O   . ALA A 0 56  . -11.347 23.640  23.754   1.00 29.99 56  A 1 
ATOM 413  N N   . ALA A 0 57  . -11.133 25.849  24.181   1.00 31.81 57  A 1 
ATOM 414  C CA  . ALA A 0 57  . -11.203 25.705  25.627   1.00 31.81 57  A 1 
ATOM 415  C C   . ALA A 0 57  . -12.578 25.143  26.027   1.00 31.81 57  A 1 
ATOM 416  C CB  . ALA A 0 57  . -10.866 27.053  26.282   1.00 31.81 57  A 1 
ATOM 417  O O   . ALA A 0 57  . -13.497 25.905  26.335   1.00 31.81 57  A 1 
ATOM 418  N N   . SER A 0 58  . -12.701 23.811  25.999   1.00 34.57 58  A 1 
ATOM 419  C CA  . SER A 0 58  . -13.735 23.058  26.682   1.00 34.57 58  A 1 
ATOM 420  C C   . SER A 0 58  . -13.636 23.509  28.122   1.00 34.57 58  A 1 
ATOM 421  C CB  . SER A 0 58  . -13.548 21.537  26.537   1.00 34.57 58  A 1 
ATOM 422  O O   . SER A 0 58  . -12.556 23.514  28.719   1.00 34.57 58  A 1 
ATOM 423  O OG  . SER A 0 58  . -12.268 21.096  26.964   1.00 34.57 58  A 1 
ATOM 424  N N   . GLN A 0 59  . -14.735 24.054  28.619   1.00 34.09 59  A 1 
ATOM 425  C CA  . GLN A 0 59  . -14.729 24.698  29.911   1.00 34.09 59  A 1 
ATOM 426  C C   . GLN A 0 59  . -14.655 23.612  30.979   1.00 34.09 59  A 1 
ATOM 427  C CB  . GLN A 0 59  . -15.963 25.603  30.053   1.00 34.09 59  A 1 
ATOM 428  O O   . GLN A 0 59  . -15.684 23.200  31.505   1.00 34.09 59  A 1 
ATOM 429  C CG  . GLN A 0 59  . -15.935 26.791  29.080   1.00 34.09 59  A 1 
ATOM 430  C CD  . GLN A 0 59  . -17.204 27.629  29.184   1.00 34.09 59  A 1 
ATOM 431  N NE2 . GLN A 0 59  . -17.109 28.908  29.479   1.00 34.09 59  A 1 
ATOM 432  O OE1 . GLN A 0 59  . -18.316 27.171  29.012   1.00 34.09 59  A 1 
ATOM 433  N N   . ASP A 0 60  . -13.438 23.276  31.408   1.00 32.62 60  A 1 
ATOM 434  C CA  . ASP A 0 60  . -13.154 22.524  32.640   1.00 32.62 60  A 1 
ATOM 435  C C   . ASP A 0 60  . -13.496 23.366  33.906   1.00 32.62 60  A 1 
ATOM 436  C CB  . ASP A 0 60  . -11.718 21.960  32.625   1.00 32.62 60  A 1 
ATOM 437  O O   . ASP A 0 60  . -12.890 23.262  34.972   1.00 32.62 60  A 1 
ATOM 438  C CG  . ASP A 0 60  . -11.411 20.960  31.492   1.00 32.62 60  A 1 
ATOM 439  O OD1 . ASP A 0 60  . -12.342 20.562  30.758   1.00 32.62 60  A 1 
ATOM 440  O OD2 . ASP A 0 60  . -10.211 20.641  31.339   1.00 32.62 60  A 1 
ATOM 441  N N   . ASN A 0 61  . -14.551 24.183  33.805   1.00 34.59 61  A 1 
ATOM 442  C CA  . ASN A 0 61  . -15.393 24.667  34.895   1.00 34.59 61  A 1 
ATOM 443  C C   . ASN A 0 61  . -16.438 23.603  35.308   1.00 34.59 61  A 1 
ATOM 444  C CB  . ASN A 0 61  . -16.046 25.999  34.481   1.00 34.59 61  A 1 
ATOM 445  O O   . ASN A 0 61  . -17.409 23.918  35.992   1.00 34.59 61  A 1 
ATOM 446  C CG  . ASN A 0 61  . -15.088 27.176  34.435   1.00 34.59 61  A 1 
ATOM 447  N ND2 . ASN A 0 61  . -15.377 28.158  33.613   1.00 34.59 61  A 1 
ATOM 448  O OD1 . ASN A 0 61  . -14.104 27.282  35.144   1.00 34.59 61  A 1 
ATOM 449  N N   . ALA A 0 62  . -16.224 22.333  34.939   1.00 32.91 62  A 1 
ATOM 450  C CA  . ALA A 0 62  . -16.803 21.185  35.637   1.00 32.91 62  A 1 
ATOM 451  C C   . ALA A 0 62  . -16.256 21.054  37.078   1.00 32.91 62  A 1 
ATOM 452  C CB  . ALA A 0 62  . -16.556 19.928  34.797   1.00 32.91 62  A 1 
ATOM 453  O O   . ALA A 0 62  . -16.861 20.389  37.918   1.00 32.91 62  A 1 
ATOM 454  N N   . SER A 0 63  . -15.178 21.773  37.430   1.00 34.86 63  A 1 
ATOM 455  C CA  . SER A 0 63  . -14.918 22.094  38.836   1.00 34.86 63  A 1 
ATOM 456  C C   . SER A 0 63  . -15.899 23.174  39.326   1.00 34.86 63  A 1 
ATOM 457  C CB  . SER A 0 63  . -13.441 22.422  39.103   1.00 34.86 63  A 1 
ATOM 458  O O   . SER A 0 63  . -15.936 24.292  38.819   1.00 34.86 63  A 1 
ATOM 459  O OG  . SER A 0 63  . -13.007 23.653  38.563   1.00 34.86 63  A 1 
ATOM 460  N N   . ALA A 0 64  . -16.690 22.827  40.344   1.00 32.28 64  A 1 
ATOM 461  C CA  . ALA A 0 64  . -17.672 23.692  41.005   1.00 32.28 64  A 1 
ATOM 462  C C   . ALA A 0 64  . -18.960 24.055  40.230   1.00 32.28 64  A 1 
ATOM 463  C CB  . ALA A 0 64  . -16.978 24.887  41.683   1.00 32.28 64  A 1 
ATOM 464  O O   . ALA A 0 64  . -19.560 25.098  40.505   1.00 32.28 64  A 1 
ATOM 465  N N   . VAL A 0 65  . -19.550 23.106  39.487   1.00 32.24 65  A 1 
ATOM 466  C CA  . VAL A 0 65  . -21.016 22.936  39.598   1.00 32.24 65  A 1 
ATOM 467  C C   . VAL A 0 65  . -21.317 22.205  40.906   1.00 32.24 65  A 1 
ATOM 468  C CB  . VAL A 0 65  . -21.717 22.347  38.354   1.00 32.24 65  A 1 
ATOM 469  O O   . VAL A 0 65  . -21.864 21.108  40.950   1.00 32.24 65  A 1 
ATOM 470  C CG1 . VAL A 0 65  . -23.253 22.363  38.502   1.00 32.24 65  A 1 
ATOM 471  C CG2 . VAL A 0 65  . -21.413 23.215  37.127   1.00 32.24 65  A 1 
ATOM 472  N N   . THR A 0 66  . -21.047 22.894  42.019   1.00 32.25 66  A 1 
ATOM 473  C CA  . THR A 0 66  . -21.815 22.689  43.246   1.00 32.25 66  A 1 
ATOM 474  C C   . THR A 0 66  . -23.212 23.244  42.978   1.00 32.25 66  A 1 
ATOM 475  C CB  . THR A 0 66  . -21.166 23.329  44.487   1.00 32.25 66  A 1 
ATOM 476  O O   . THR A 0 66  . -23.625 24.257  43.551   1.00 32.25 66  A 1 
ATOM 477  C CG2 . THR A 0 66  . -21.807 22.838  45.789   1.00 32.25 66  A 1 
ATOM 478  O OG1 . THR A 0 66  . -19.806 22.980  44.566   1.00 32.25 66  A 1 
ATOM 479  N N   . LYS A 0 67  . -23.970 22.574  42.096   1.00 33.72 67  A 1 
ATOM 480  C CA  . LYS A 0 67  . -25.420 22.580  42.216   1.00 33.72 67  A 1 
ATOM 481  C C   . LYS A 0 67  . -25.666 21.981  43.584   1.00 33.72 67  A 1 
ATOM 482  C CB  . LYS A 0 67  . -26.132 21.789  41.102   1.00 33.72 67  A 1 
ATOM 483  O O   . LYS A 0 67  . -25.637 20.772  43.787   1.00 33.72 67  A 1 
ATOM 484  C CG  . LYS A 0 67  . -26.713 22.711  40.017   1.00 33.72 67  A 1 
ATOM 485  C CD  . LYS A 0 67  . -27.426 21.872  38.946   1.00 33.72 67  A 1 
ATOM 486  C CE  . LYS A 0 67  . -28.024 22.725  37.819   1.00 33.72 67  A 1 
ATOM 487  N NZ  . LYS A 0 67  . -28.588 21.857  36.749   1.00 33.72 67  A 1 
ATOM 488  N N   . VAL A 0 68  . -25.902 22.882  44.527   1.00 30.15 68  A 1 
ATOM 489  C CA  . VAL A 0 68  . -26.703 22.602  45.698   1.00 30.15 68  A 1 
ATOM 490  C C   . VAL A 0 68  . -28.068 22.180  45.154   1.00 30.15 68  A 1 
ATOM 491  C CB  . VAL A 0 68  . -26.763 23.838  46.625   1.00 30.15 68  A 1 
ATOM 492  O O   . VAL A 0 68  . -29.000 22.979  45.089   1.00 30.15 68  A 1 
ATOM 493  C CG1 . VAL A 0 68  . -27.523 23.529  47.917   1.00 30.15 68  A 1 
ATOM 494  C CG2 . VAL A 0 68  . -25.363 24.323  47.029   1.00 30.15 68  A 1 
ATOM 495  N N   . VAL A 0 69  . -28.183 20.905  44.761   1.00 34.43 69  A 1 
ATOM 496  C CA  . VAL A 0 69  . -29.393 20.145  45.044   1.00 34.43 69  A 1 
ATOM 497  C C   . VAL A 0 69  . -29.573 20.374  46.529   1.00 34.43 69  A 1 
ATOM 498  C CB  . VAL A 0 69  . -29.252 18.642  44.726   1.00 34.43 69  A 1 
ATOM 499  O O   . VAL A 0 69  . -28.756 19.937  47.346   1.00 34.43 69  A 1 
ATOM 500  C CG1 . VAL A 0 69  . -30.526 17.884  45.123   1.00 34.43 69  A 1 
ATOM 501  C CG2 . VAL A 0 69  . -29.007 18.426  43.230   1.00 34.43 69  A 1 
ATOM 502  N N   . GLN A 0 70  . -30.545 21.218  46.862   1.00 31.28 70  A 1 
ATOM 503  C CA  . GLN A 0 70  . -30.865 21.534  48.237   1.00 31.28 70  A 1 
ATOM 504  C C   . GLN A 0 70  . -31.385 20.239  48.846   1.00 31.28 70  A 1 
ATOM 505  C CB  . GLN A 0 70  . -31.891 22.680  48.303   1.00 31.28 70  A 1 
ATOM 506  O O   . GLN A 0 70  . -32.584 19.981  48.811   1.00 31.28 70  A 1 
ATOM 507  C CG  . GLN A 0 70  . -31.288 24.047  47.941   1.00 31.28 70  A 1 
ATOM 508  C CD  . GLN A 0 70  . -32.314 25.179  47.973   1.00 31.28 70  A 1 
ATOM 509  N NE2 . GLN A 0 70  . -31.889 26.411  48.150   1.00 31.28 70  A 1 
ATOM 510  O OE1 . GLN A 0 70  . -33.511 25.004  47.843   1.00 31.28 70  A 1 
ATOM 511  N N   . ARG A 0 71  . -30.469 19.421  49.388   1.00 31.33 71  A 1 
ATOM 512  C CA  . ARG A 0 71  . -30.785 18.324  50.299   1.00 31.33 71  A 1 
ATOM 513  C C   . ARG A 0 71  . -31.679 18.959  51.350   1.00 31.33 71  A 1 
ATOM 514  C CB  . ARG A 0 71  . -29.488 17.739  50.890   1.00 31.33 71  A 1 
ATOM 515  O O   . ARG A 0 71  . -31.199 19.806  52.106   1.00 31.33 71  A 1 
ATOM 516  C CG  . ARG A 0 71  . -29.771 16.537  51.808   1.00 31.33 71  A 1 
ATOM 517  C CD  . ARG A 0 71  . -28.514 16.019  52.526   1.00 31.33 71  A 1 
ATOM 518  N NE  . ARG A 0 71  . -27.530 15.425  51.593   1.00 31.33 71  A 1 
ATOM 519  N NH1 . ARG A 0 71  . -27.238 13.367  52.599   1.00 31.33 71  A 1 
ATOM 520  N NH2 . ARG A 0 71  . -26.129 13.845  50.733   1.00 31.33 71  A 1 
ATOM 521  C CZ  . ARG A 0 71  . -26.973 14.223  51.651   1.00 31.33 71  A 1 
ATOM 522  N N   . ALA A 0 72  . -32.977 18.664  51.271   1.00 34.53 72  A 1 
ATOM 523  C CA  . ALA A 0 72  . -33.998 19.516  51.859   1.00 34.53 72  A 1 
ATOM 524  C C   . ALA A 0 72  . -33.667 19.754  53.334   1.00 34.53 72  A 1 
ATOM 525  C CB  . ALA A 0 72  . -35.374 18.875  51.648   1.00 34.53 72  A 1 
ATOM 526  O O   . ALA A 0 72  . -33.517 18.804  54.104   1.00 34.53 72  A 1 
ATOM 527  N N   . ALA A 0 73  . -33.479 21.023  53.706   1.00 33.16 73  A 1 
ATOM 528  C CA  . ALA A 0 73  . -32.964 21.417  55.014   1.00 33.16 73  A 1 
ATOM 529  C C   . ALA A 0 73  . -34.054 21.267  56.093   1.00 33.16 73  A 1 
ATOM 530  C CB  . ALA A 0 73  . -32.371 22.829  54.903   1.00 33.16 73  A 1 
ATOM 531  O O   . ALA A 0 73  . -34.570 22.246  56.628   1.00 33.16 73  A 1 
ATOM 532  N N   . SER A 0 74  . -34.454 20.023  56.368   1.00 37.79 74  A 1 
ATOM 533  C CA  . SER A 0 74  . -35.627 19.679  57.176   1.00 37.79 74  A 1 
ATOM 534  C C   . SER A 0 74  . -35.342 18.690  58.312   1.00 37.79 74  A 1 
ATOM 535  C CB  . SER A 0 74  . -36.766 19.194  56.269   1.00 37.79 74  A 1 
ATOM 536  O O   . SER A 0 74  . -36.289 18.128  58.862   1.00 37.79 74  A 1 
ATOM 537  O OG  . SER A 0 74  . -36.505 17.904  55.756   1.00 37.79 74  A 1 
ATOM 538  N N   . GLN A 0 75  . -34.072 18.468  58.679   1.00 39.83 75  A 1 
ATOM 539  C CA  . GLN A 0 75  . -33.698 17.626  59.830   1.00 39.83 75  A 1 
ATOM 540  C C   . GLN A 0 75  . -32.967 18.368  60.969   1.00 39.83 75  A 1 
ATOM 541  C CB  . GLN A 0 75  . -32.986 16.342  59.362   1.00 39.83 75  A 1 
ATOM 542  O O   . GLN A 0 75  . -32.953 17.861  62.087   1.00 39.83 75  A 1 
ATOM 543  C CG  . GLN A 0 75  . -33.963 15.426  58.594   1.00 39.83 75  A 1 
ATOM 544  C CD  . GLN A 0 75  . -33.451 14.005  58.364   1.00 39.83 75  A 1 
ATOM 545  N NE2 . GLN A 0 75  . -34.267 13.122  57.829   1.00 39.83 75  A 1 
ATOM 546  O OE1 . GLN A 0 75  . -32.328 13.645  58.662   1.00 39.83 75  A 1 
ATOM 547  N N   . ASP A 0 76  . -32.519 19.613  60.768   1.00 37.30 76  A 1 
ATOM 548  C CA  . ASP A 0 76  . -31.828 20.412  61.803   1.00 37.30 76  A 1 
ATOM 549  C C   . ASP A 0 76  . -32.760 21.177  62.768   1.00 37.30 76  A 1 
ATOM 550  C CB  . ASP A 0 76  . -30.755 21.311  61.161   1.00 37.30 76  A 1 
ATOM 551  O O   . ASP A 0 76  . -32.337 22.108  63.452   1.00 37.30 76  A 1 
ATOM 552  C CG  . ASP A 0 76  . -29.529 20.532  60.674   1.00 37.30 76  A 1 
ATOM 553  O OD1 . ASP A 0 76  . -29.256 19.446  61.234   1.00 37.30 76  A 1 
ATOM 554  O OD2 . ASP A 0 76  . -28.873 21.046  59.744   1.00 37.30 76  A 1 
ATOM 555  N N   . ASN A 0 77  . -34.021 20.752  62.921   1.00 39.71 77  A 1 
ATOM 556  C CA  . ASN A 0 77  . -34.879 21.212  64.026   1.00 39.71 77  A 1 
ATOM 557  C C   . ASN A 0 77  . -34.586 20.428  65.321   1.00 39.71 77  A 1 
ATOM 558  C CB  . ASN A 0 77  . -36.360 21.290  63.591   1.00 39.71 77  A 1 
ATOM 559  O O   . ASN A 0 77  . -35.465 19.845  65.963   1.00 39.71 77  A 1 
ATOM 560  C CG  . ASN A 0 77  . -36.828 22.709  63.288   1.00 39.71 77  A 1 
ATOM 561  N ND2 . ASN A 0 77  . -37.959 22.852  62.642   1.00 39.71 77  A 1 
ATOM 562  O OD1 . ASN A 0 77  . -36.237 23.715  63.635   1.00 39.71 77  A 1 
ATOM 563  N N   . ALA A 0 78  . -33.314 20.437  65.714   1.00 31.82 78  A 1 
ATOM 564  C CA  . ALA A 0 78  . -32.891 20.056  67.047   1.00 31.82 78  A 1 
ATOM 565  C C   . ALA A 0 78  . -33.190 21.207  68.028   1.00 31.82 78  A 1 
ATOM 566  C CB  . ALA A 0 78  . -31.406 19.673  67.009   1.00 31.82 78  A 1 
ATOM 567  O O   . ALA A 0 78  . -32.685 22.316  67.877   1.00 31.82 78  A 1 
ATOM 568  N N   . SER A 0 79  . -33.936 20.888  69.092   1.00 36.62 79  A 1 
ATOM 569  C CA  . SER A 0 79  . -34.317 21.737  70.242   1.00 36.62 79  A 1 
ATOM 570  C C   . SER A 0 79  . -35.561 22.649  70.106   1.00 36.62 79  A 1 
ATOM 571  C CB  . SER A 0 79  . -33.103 22.451  70.866   1.00 36.62 79  A 1 
ATOM 572  O O   . SER A 0 79  . -35.819 23.267  69.084   1.00 36.62 79  A 1 
ATOM 573  O OG  . SER A 0 79  . -32.746 23.622  70.171   1.00 36.62 79  A 1 
ATOM 574  N N   . ALA A 0 80  . -36.314 22.724  71.219   1.00 33.89 80  A 1 
ATOM 575  C CA  . ALA A 0 80  . -37.482 23.581  71.502   1.00 33.89 80  A 1 
ATOM 576  C C   . ALA A 0 80  . -38.802 23.328  70.720   1.00 33.89 80  A 1 
ATOM 577  C CB  . ALA A 0 80  . -37.036 25.050  71.498   1.00 33.89 80  A 1 
ATOM 578  O O   . ALA A 0 80  . -39.162 24.068  69.811   1.00 33.89 80  A 1 
ATOM 579  N N   . GLY A 0 81  . -39.619 22.360  71.176   1.00 34.69 81  A 1 
ATOM 580  C CA  . GLY A 0 81  . -40.957 22.124  70.599   1.00 34.69 81  A 1 
ATOM 581  C C   . GLY A 0 81  . -41.880 21.147  71.347   1.00 34.69 81  A 1 
ATOM 582  O O   . GLY A 0 81  . -42.438 20.242  70.734   1.00 34.69 81  A 1 
ATOM 583  N N   . TYR A 0 82  . -42.064 21.293  72.666   1.00 33.55 82  A 1 
ATOM 584  C CA  . TYR A 0 82  . -43.044 20.486  73.420   1.00 33.55 82  A 1 
ATOM 585  C C   . TYR A 0 82  . -44.492 20.843  73.010   1.00 33.55 82  A 1 
ATOM 586  C CB  . TYR A 0 82  . -42.839 20.666  74.944   1.00 33.55 82  A 1 
ATOM 587  O O   . TYR A 0 82  . -45.067 21.797  73.534   1.00 33.55 82  A 1 
ATOM 588  C CG  . TYR A 0 82  . -42.170 19.510  75.669   1.00 33.55 82  A 1 
ATOM 589  C CD1 . TYR A 0 82  . -42.957 18.532  76.312   1.00 33.55 82  A 1 
ATOM 590  C CD2 . TYR A 0 82  . -40.766 19.446  75.757   1.00 33.55 82  A 1 
ATOM 591  C CE1 . TYR A 0 82  . -42.343 17.501  77.050   1.00 33.55 82  A 1 
ATOM 592  C CE2 . TYR A 0 82  . -40.148 18.413  76.491   1.00 33.55 82  A 1 
ATOM 593  O OH  . TYR A 0 82  . -40.352 16.451  77.866   1.00 33.55 82  A 1 
ATOM 594  C CZ  . TYR A 0 82  . -40.938 17.441  77.143   1.00 33.55 82  A 1 
ATOM 595  N N   . GLY A 0 83  . -45.113 20.064  72.116   1.00 32.46 83  A 1 
ATOM 596  C CA  . GLY A 0 83  . -46.556 20.167  71.866   1.00 32.46 83  A 1 
ATOM 597  C C   . GLY A 0 83  . -47.078 19.556  70.561   1.00 32.46 83  A 1 
ATOM 598  O O   . GLY A 0 83  . -46.937 20.154  69.504   1.00 32.46 83  A 1 
ATOM 599  N N   . ARG A 0 84  . -47.821 18.444  70.681   1.00 38.86 84  A 1 
ATOM 600  C CA  . ARG A 0 84  . -48.765 17.899  69.677   1.00 38.86 84  A 1 
ATOM 601  C C   . ARG A 0 84  . -48.179 17.563  68.292   1.00 38.86 84  A 1 
ATOM 602  C CB  . ARG A 0 84  . -50.006 18.813  69.567   1.00 38.86 84  A 1 
ATOM 603  O O   . ARG A 0 84  . -48.468 18.231  67.305   1.00 38.86 84  A 1 
ATOM 604  C CG  . ARG A 0 84  . -50.803 18.872  70.877   1.00 38.86 84  A 1 
ATOM 605  C CD  . ARG A 0 84  . -52.160 19.573  70.712   1.00 38.86 84  A 1 
ATOM 606  N NE  . ARG A 0 84  . -52.116 21.003  71.082   1.00 38.86 84  A 1 
ATOM 607  N NH1 . ARG A 0 84  . -54.144 21.101  72.172   1.00 38.86 84  A 1 
ATOM 608  N NH2 . ARG A 0 84  . -52.878 22.928  72.043   1.00 38.86 84  A 1 
ATOM 609  C CZ  . ARG A 0 84  . -53.041 21.666  71.761   1.00 38.86 84  A 1 
ATOM 610  N N   . GLN A 0 85  . -47.467 16.440  68.206   1.00 39.04 85  A 1 
ATOM 611  C CA  . GLN A 0 85  . -47.253 15.738  66.936   1.00 39.04 85  A 1 
ATOM 612  C C   . GLN A 0 85  . -48.472 14.859  66.625   1.00 39.04 85  A 1 
ATOM 613  C CB  . GLN A 0 85  . -45.971 14.893  67.012   1.00 39.04 85  A 1 
ATOM 614  O O   . GLN A 0 85  . -48.666 13.829  67.265   1.00 39.04 85  A 1 
ATOM 615  C CG  . GLN A 0 85  . -44.701 15.759  66.985   1.00 39.04 85  A 1 
ATOM 616  C CD  . GLN A 0 85  . -43.426 14.940  67.170   1.00 39.04 85  A 1 
ATOM 617  N NE2 . GLN A 0 85  . -42.292 15.414  66.703   1.00 39.04 85  A 1 
ATOM 618  O OE1 . GLN A 0 85  . -43.408 13.879  67.765   1.00 39.04 85  A 1 
ATOM 619  N N   . ALA A 0 86  . -49.286 15.272  65.655   1.00 45.28 86  A 1 
ATOM 620  C CA  . ALA A 0 86  . -50.233 14.383  64.990   1.00 45.28 86  A 1 
ATOM 621  C C   . ALA A 0 86  . -49.556 13.801  63.737   1.00 45.28 86  A 1 
ATOM 622  C CB  . ALA A 0 86  . -51.524 15.149  64.673   1.00 45.28 86  A 1 
ATOM 623  O O   . ALA A 0 86  . -49.144 14.554  62.858   1.00 45.28 86  A 1 
ATOM 624  N N   . GLU A 0 87  . -49.393 12.477  63.732   1.00 46.21 87  A 1 
ATOM 625  C CA  . GLU A 0 87  . -49.375 11.575  62.566   1.00 46.21 87  A 1 
ATOM 626  C C   . GLU A 0 87  . -48.867 12.171  61.237   1.00 46.21 87  A 1 
ATOM 627  C CB  . GLU A 0 87  . -50.784 10.969  62.431   1.00 46.21 87  A 1 
ATOM 628  O O   . GLU A 0 87  . -49.638 12.609  60.384   1.00 46.21 87  A 1 
ATOM 629  C CG  . GLU A 0 87  . -51.120 10.087  63.652   1.00 46.21 87  A 1 
ATOM 630  C CD  . GLU A 0 87  . -52.605 9.723   63.793   1.00 46.21 87  A 1 
ATOM 631  O OE1 . GLU A 0 87  . -52.892 8.926   64.715   1.00 46.21 87  A 1 
ATOM 632  O OE2 . GLU A 0 87  . -53.450 10.321  63.093   1.00 46.21 87  A 1 
ATOM 633  N N   . LYS A 0 88  . -47.546 12.121  61.020   1.00 49.17 88  A 1 
ATOM 634  C CA  . LYS A 0 88  . -46.955 12.325  59.690   1.00 49.17 88  A 1 
ATOM 635  C C   . LYS A 0 88  . -46.779 10.978  58.991   1.00 49.17 88  A 1 
ATOM 636  C CB  . LYS A 0 88  . -45.611 13.064  59.781   1.00 49.17 88  A 1 
ATOM 637  O O   . LYS A 0 88  . -45.870 10.232  59.351   1.00 49.17 88  A 1 
ATOM 638  C CG  . LYS A 0 88  . -45.756 14.533  60.199   1.00 49.17 88  A 1 
ATOM 639  C CD  . LYS A 0 88  . -44.398 15.235  60.067   1.00 49.17 88  A 1 
ATOM 640  C CE  . LYS A 0 88  . -44.517 16.727  60.384   1.00 49.17 88  A 1 
ATOM 641  N NZ  . LYS A 0 88  . -43.252 17.434  60.061   1.00 49.17 88  A 1 
ATOM 642  N N   . ARG A 0 89  . -47.584 10.707  57.957   1.00 51.96 89  A 1 
ATOM 643  C CA  . ARG A 0 89  . -47.163 9.787   56.888   1.00 51.96 89  A 1 
ATOM 644  C C   . ARG A 0 89  . -45.930 10.417  56.240   1.00 51.96 89  A 1 
ATOM 645  C CB  . ARG A 0 89  . -48.269 9.560   55.836   1.00 51.96 89  A 1 
ATOM 646  O O   . ARG A 0 89  . -45.981 11.586  55.861   1.00 51.96 89  A 1 
ATOM 647  C CG  . ARG A 0 89  . -49.565 8.960   56.407   1.00 51.96 89  A 1 
ATOM 648  C CD  . ARG A 0 89  . -50.624 8.736   55.310   1.00 51.96 89  A 1 
ATOM 649  N NE  . ARG A 0 89  . -51.990 8.705   55.883   1.00 51.96 89  A 1 
ATOM 650  N NH1 . ARG A 0 89  . -52.192 6.442   56.292   1.00 51.96 89  A 1 
ATOM 651  N NH2 . ARG A 0 89  . -53.691 7.818   57.123   1.00 51.96 89  A 1 
ATOM 652  C CZ  . ARG A 0 89  . -52.616 7.663   56.412   1.00 51.96 89  A 1 
ATOM 653  N N   . VAL A 0 90  . -44.832 9.675   56.171   1.00 56.41 90  A 1 
ATOM 654  C CA  . VAL A 0 90  . -43.649 10.062  55.400   1.00 56.41 90  A 1 
ATOM 655  C C   . VAL A 0 90  . -43.540 9.037   54.284   1.00 56.41 90  A 1 
ATOM 656  C CB  . VAL A 0 90  . -42.380 10.167  56.271   1.00 56.41 90  A 1 
ATOM 657  O O   . VAL A 0 90  . -43.083 7.918   54.517   1.00 56.41 90  A 1 
ATOM 658  C CG1 . VAL A 0 90  . -41.165 10.577  55.431   1.00 56.41 90  A 1 
ATOM 659  C CG2 . VAL A 0 90  . -42.557 11.223  57.374   1.00 56.41 90  A 1 
ATOM 660  N N   . ALA A 0 91  . -44.064 9.425   53.126   1.00 61.99 91  A 1 
ATOM 661  C CA  . ALA A 0 91  . -43.678 8.867   51.843   1.00 61.99 91  A 1 
ATOM 662  C C   . ALA A 0 91  . -42.556 9.759   51.301   1.00 61.99 91  A 1 
ATOM 663  C CB  . ALA A 0 91  . -44.899 8.817   50.916   1.00 61.99 91  A 1 
ATOM 664  O O   . ALA A 0 91  . -42.620 10.987  51.451   1.00 61.99 91  A 1 
ATOM 665  N N   . GLN A 0 92  . -41.518 9.144   50.756   1.00 68.09 92  A 1 
ATOM 666  C CA  . GLN A 0 92  . -40.510 9.813   49.947   1.00 68.09 92  A 1 
ATOM 667  C C   . GLN A 0 92  . -40.412 8.983   48.676   1.00 68.09 92  A 1 
ATOM 668  C CB  . GLN A 0 92  . -39.150 9.893   50.677   1.00 68.09 92  A 1 
ATOM 669  O O   . GLN A 0 92  . -39.924 7.864   48.775   1.00 68.09 92  A 1 
ATOM 670  C CG  . GLN A 0 92  . -39.229 10.574  52.049   1.00 68.09 92  A 1 
ATOM 671  C CD  . GLN A 0 92  . -37.851 10.808  52.664   1.00 68.09 92  A 1 
ATOM 672  N NE2 . GLN A 0 92  . -37.266 11.965  52.447   1.00 68.09 92  A 1 
ATOM 673  O OE1 . GLN A 0 92  . -37.277 9.995   53.377   1.00 68.09 92  A 1 
ATOM 674  N N   . ASP A 0 93  . -40.903 9.528   47.568   1.00 78.22 93  A 1 
ATOM 675  C CA  . ASP A 0 93  . -40.610 9.038   46.222   1.00 78.22 93  A 1 
ATOM 676  C C   . ASP A 0 93  . -39.583 9.995   45.588   1.00 78.22 93  A 1 
ATOM 677  C CB  . ASP A 0 93  . -41.901 8.745   45.415   1.00 78.22 93  A 1 
ATOM 678  O O   . ASP A 0 93  . -39.488 11.176  45.981   1.00 78.22 93  A 1 
ATOM 679  C CG  . ASP A 0 93  . -42.522 9.890   44.612   1.00 78.22 93  A 1 
ATOM 680  O OD1 . ASP A 0 93  . -41.782 10.564  43.868   1.00 78.22 93  A 1 
ATOM 681  O OD2 . ASP A 0 93  . -43.732 10.172  44.818   1.00 78.22 93  A 1 
ATOM 682  N N   . TRP A 0 94  . -38.719 9.457   44.729   1.00 77.30 94  A 1 
ATOM 683  C CA  . TRP A 0 94  . -37.662 10.205  44.060   1.00 77.30 94  A 1 
ATOM 684  C C   . TRP A 0 94  . -37.304 9.557   42.722   1.00 77.30 94  A 1 
ATOM 685  C CB  . TRP A 0 94  . -36.430 10.310  44.979   1.00 77.30 94  A 1 
ATOM 686  O O   . TRP A 0 94  . -36.526 8.611   42.682   1.00 77.30 94  A 1 
ATOM 687  C CG  . TRP A 0 94  . -35.260 11.050  44.395   1.00 77.30 94  A 1 
ATOM 688  C CD1 . TRP A 0 94  . -35.163 12.392  44.278   1.00 77.30 94  A 1 
ATOM 689  C CD2 . TRP A 0 94  . -34.079 10.507  43.722   1.00 77.30 94  A 1 
ATOM 690  C CE2 . TRP A 0 94  . -33.280 11.596  43.259   1.00 77.30 94  A 1 
ATOM 691  C CE3 . TRP A 0 94  . -33.622 9.211   43.410   1.00 77.30 94  A 1 
ATOM 692  N NE1 . TRP A 0 94  . -33.998 12.721  43.608   1.00 77.30 94  A 1 
ATOM 693  C CH2 . TRP A 0 94  . -31.648 10.106  42.280   1.00 77.30 94  A 1 
ATOM 694  C CZ2 . TRP A 0 94  . -32.074 11.416  42.562   1.00 77.30 94  A 1 
ATOM 695  C CZ3 . TRP A 0 94  . -32.431 9.016   42.692   1.00 77.30 94  A 1 
ATOM 696  N N   . ASP A 0 95  . -37.805 10.146  41.637   1.00 87.70 95  A 1 
ATOM 697  C CA  . ASP A 0 95  . -37.376 9.824   40.275   1.00 87.70 95  A 1 
ATOM 698  C C   . ASP A 0 95  . -36.074 10.556  39.898   1.00 87.70 95  A 1 
ATOM 699  C CB  . ASP A 0 95  . -38.429 10.265  39.243   1.00 87.70 95  A 1 
ATOM 700  O O   . ASP A 0 95  . -35.933 11.773  40.114   1.00 87.70 95  A 1 
ATOM 701  C CG  . ASP A 0 95  . -39.862 9.783   39.463   1.00 87.70 95  A 1 
ATOM 702  O OD1 . ASP A 0 95  . -40.053 8.577   39.668   1.00 87.70 95  A 1 
ATOM 703  O OD2 . ASP A 0 95  . -40.761 10.651  39.314   1.00 87.70 95  A 1 
ATOM 704  N N   . ALA A 0 96  . -35.183 9.874   39.179   1.00 85.48 96  A 1 
ATOM 705  C CA  . ALA A 0 96  . -34.134 10.496  38.380   1.00 85.48 96  A 1 
ATOM 706  C C   . ALA A 0 96  . -33.968 9.827   37.010   1.00 85.48 96  A 1 
ATOM 707  C CB  . ALA A 0 96  . -32.823 10.512  39.165   1.00 85.48 96  A 1 
ATOM 708  O O   . ALA A 0 96  . -34.068 8.618   36.851   1.00 85.48 96  A 1 
ATOM 709  N N   . TRP A 0 97  . -33.661 10.643  36.003   1.00 89.89 97  A 1 
ATOM 710  C CA  . TRP A 0 97  . -33.290 10.190  34.664   1.00 89.89 97  A 1 
ATOM 711  C C   . TRP A 0 97  . -32.238 11.140  34.090   1.00 89.89 97  A 1 
ATOM 712  C CB  . TRP A 0 97  . -34.542 10.054  33.771   1.00 89.89 97  A 1 
ATOM 713  O O   . TRP A 0 97  . -32.297 12.357  34.313   1.00 89.89 97  A 1 
ATOM 714  C CG  . TRP A 0 97  . -34.471 10.694  32.414   1.00 89.89 97  A 1 
ATOM 715  C CD1 . TRP A 0 97  . -33.751 10.230  31.368   1.00 89.89 97  A 1 
ATOM 716  C CD2 . TRP A 0 97  . -35.077 11.944  31.960   1.00 89.89 97  A 1 
ATOM 717  C CE2 . TRP A 0 97  . -34.658 12.187  30.617   1.00 89.89 97  A 1 
ATOM 718  C CE3 . TRP A 0 97  . -35.926 12.906  32.552   1.00 89.89 97  A 1 
ATOM 719  N NE1 . TRP A 0 97  . -33.848 11.111  30.310   1.00 89.89 97  A 1 
ATOM 720  C CH2 . TRP A 0 97  . -35.910 14.262  30.519   1.00 89.89 97  A 1 
ATOM 721  C CZ2 . TRP A 0 97  . -35.060 13.326  29.900   1.00 89.89 97  A 1 
ATOM 722  C CZ3 . TRP A 0 97  . -36.342 14.050  31.841   1.00 89.89 97  A 1 
ATOM 723  N N   . GLY A 0 98  . -31.287 10.589  33.340   1.00 88.44 98  A 1 
ATOM 724  C CA  . GLY A 0 98  . -30.262 11.347  32.640   1.00 88.44 98  A 1 
ATOM 725  C C   . GLY A 0 98  . -29.858 10.730  31.306   1.00 88.44 98  A 1 
ATOM 726  O O   . GLY A 0 98  . -30.218 9.604   30.965   1.00 88.44 98  A 1 
ATOM 727  N N   . ARG A 0 99  . -29.138 11.541  30.534   1.00 93.20 99  A 1 
ATOM 728  C CA  . ARG A 0 99  . -28.399 11.148  29.339   1.00 93.20 99  A 1 
ATOM 729  C C   . ARG A 0 99  . -27.244 12.123  29.170   1.00 93.20 99  A 1 
ATOM 730  C CB  . ARG A 0 99  . -29.317 11.151  28.107   1.00 93.20 99  A 1 
ATOM 731  O O   . ARG A 0 99  . -27.507 13.332  29.195   1.00 93.20 99  A 1 
ATOM 732  C CG  . ARG A 0 99  . -28.573 10.742  26.826   1.00 93.20 99  A 1 
ATOM 733  C CD  . ARG A 0 99  . -29.534 10.740  25.639   1.00 93.20 99  A 1 
ATOM 734  N NE  . ARG A 0 99  . -28.942 10.035  24.500   1.00 93.20 99  A 1 
ATOM 735  N NH1 . ARG A 0 99  . -30.177 10.886  22.790   1.00 93.20 99  A 1 
ATOM 736  N NH2 . ARG A 0 99  . -28.875 9.116   22.426   1.00 93.20 99  A 1 
ATOM 737  C CZ  . ARG A 0 99  . -29.340 10.002  23.252   1.00 93.20 99  A 1 
ATOM 738  N N   . ASP A 0 100 . -26.033 11.623  28.974   1.00 87.58 100 A 1 
ATOM 739  C CA  . ASP A 0 100 . -24.908 12.427  28.493   1.00 87.58 100 A 1 
ATOM 740  C C   . ASP A 0 100 . -24.578 12.034  27.048   1.00 87.58 100 A 1 
ATOM 741  C CB  . ASP A 0 100 . -23.697 12.380  29.446   1.00 87.58 100 A 1 
ATOM 742  O O   . ASP A 0 100 . -24.946 10.952  26.605   1.00 87.58 100 A 1 
ATOM 743  C CG  . ASP A 0 100 . -22.949 13.726  29.480   1.00 87.58 100 A 1 
ATOM 744  O OD1 . ASP A 0 100 . -23.134 14.530  28.529   1.00 87.58 100 A 1 
ATOM 745  O OD2 . ASP A 0 100 . -22.336 14.047  30.526   1.00 87.58 100 A 1 
ATOM 746  N N   . GLN A 0 101 . -24.019 12.961  26.270   1.00 92.34 101 A 1 
ATOM 747  C CA  . GLN A 0 101 . -23.760 12.759  24.840   1.00 92.34 101 A 1 
ATOM 748  C C   . GLN A 0 101 . -22.509 13.520  24.400   1.00 92.34 101 A 1 
ATOM 749  C CB  . GLN A 0 101 . -24.949 13.220  23.971   1.00 92.34 101 A 1 
ATOM 750  O O   . GLN A 0 101 . -22.601 14.679  23.971   1.00 92.34 101 A 1 
ATOM 751  C CG  . GLN A 0 101 . -26.265 12.454  24.145   1.00 92.34 101 A 1 
ATOM 752  C CD  . GLN A 0 101 . -26.927 12.213  22.800   1.00 92.34 101 A 1 
ATOM 753  N NE2 . GLN A 0 101 . -26.588 11.116  22.168   1.00 92.34 101 A 1 
ATOM 754  O OE1 . GLN A 0 101 . -27.747 12.978  22.296   1.00 92.34 101 A 1 
ATOM 755  N N   . ASP A 0 102 . -21.357 12.859  24.435   1.00 90.17 102 A 1 
ATOM 756  C CA  . ASP A 0 102 . -20.092 13.440  23.999   1.00 90.17 102 A 1 
ATOM 757  C C   . ASP A 0 102 . -19.705 12.975  22.585   1.00 90.17 102 A 1 
ATOM 758  C CB  . ASP A 0 102 . -18.992 13.243  25.069   1.00 90.17 102 A 1 
ATOM 759  O O   . ASP A 0 102 . -19.897 11.832  22.176   1.00 90.17 102 A 1 
ATOM 760  C CG  . ASP A 0 102 . -18.665 14.510  25.889   1.00 90.17 102 A 1 
ATOM 761  O OD1 . ASP A 0 102 . -19.015 15.631  25.438   1.00 90.17 102 A 1 
ATOM 762  O OD2 . ASP A 0 102 . -17.874 14.414  26.854   1.00 90.17 102 A 1 
ATOM 763  N N   . LEU A 0 103 . -19.167 13.903  21.785   1.00 93.71 103 A 1 
ATOM 764  C CA  . LEU A 0 103 . -18.722 13.645  20.412   1.00 93.71 103 A 1 
ATOM 765  C C   . LEU A 0 103 . -17.431 14.413  20.121   1.00 93.71 103 A 1 
ATOM 766  C CB  . LEU A 0 103 . -19.846 14.000  19.416   1.00 93.71 103 A 1 
ATOM 767  O O   . LEU A 0 103 . -17.421 15.644  20.032   1.00 93.71 103 A 1 
ATOM 768  C CG  . LEU A 0 103 . -19.468 13.834  17.928   1.00 93.71 103 A 1 
ATOM 769  C CD1 . LEU A 0 103 . -19.210 12.383  17.524   1.00 93.71 103 A 1 
ATOM 770  C CD2 . LEU A 0 103 . -20.593 14.363  17.036   1.00 93.71 103 A 1 
ATOM 771  N N   . ALA A 0 104 . -16.348 13.677  19.883   1.00 94.15 104 A 1 
ATOM 772  C CA  . ALA A 0 104 . -15.059 14.222  19.483   1.00 94.15 104 A 1 
ATOM 773  C C   . ALA A 0 104 . -14.673 13.728  18.084   1.00 94.15 104 A 1 
ATOM 774  C CB  . ALA A 0 104 . -14.013 13.873  20.546   1.00 94.15 104 A 1 
ATOM 775  O O   . ALA A 0 104 . -14.645 12.530  17.814   1.00 94.15 104 A 1 
ATOM 776  N N   . ILE A 0 105 . -14.330 14.662  17.195   1.00 95.12 105 A 1 
ATOM 777  C CA  . ILE A 0 105 . -13.840 14.367  15.846   1.00 95.12 105 A 1 
ATOM 778  C C   . ILE A 0 105 . -12.528 15.123  15.633   1.00 95.12 105 A 1 
ATOM 779  C CB  . ILE A 0 105 . -14.897 14.702  14.763   1.00 95.12 105 A 1 
ATOM 780  O O   . ILE A 0 105 . -12.507 16.353  15.710   1.00 95.12 105 A 1 
ATOM 781  C CG1 . ILE A 0 105 . -16.246 13.999  15.066   1.00 95.12 105 A 1 
ATOM 782  C CG2 . ILE A 0 105 . -14.349 14.320  13.372   1.00 95.12 105 A 1 
ATOM 783  C CD1 . ILE A 0 105 . -17.353 14.232  14.029   1.00 95.12 105 A 1 
ATOM 784  N N   . ASP A 0 106 . -11.453 14.394  15.344   1.00 93.78 106 A 1 
ATOM 785  C CA  . ASP A 0 106 . -10.198 14.943  14.822   1.00 93.78 106 A 1 
ATOM 786  C C   . ASP A 0 106 . -10.042 14.466  13.374   1.00 93.78 106 A 1 
ATOM 787  C CB  . ASP A 0 106 . -9.008  14.554  15.721   1.00 93.78 106 A 1 
ATOM 788  O O   . ASP A 0 106 . -10.123 13.272  13.090   1.00 93.78 106 A 1 
ATOM 789  C CG  . ASP A 0 106 . -7.717  15.337  15.415   1.00 93.78 106 A 1 
ATOM 790  O OD1 . ASP A 0 106 . -7.709  16.141  14.453   1.00 93.78 106 A 1 
ATOM 791  O OD2 . ASP A 0 106 . -6.735  15.167  16.175   1.00 93.78 106 A 1 
ATOM 792  N N   . GLU A 0 107 . -9.874  15.390  12.432   1.00 94.54 107 A 1 
ATOM 793  C CA  . GLU A 0 107 . -9.743  15.080  11.010   1.00 94.54 107 A 1 
ATOM 794  C C   . GLU A 0 107 . -8.651  15.951  10.390   1.00 94.54 107 A 1 
ATOM 795  C CB  . GLU A 0 107 . -11.095 15.206  10.281   1.00 94.54 107 A 1 
ATOM 796  O O   . GLU A 0 107 . -8.639  17.178  10.512   1.00 94.54 107 A 1 
ATOM 797  C CG  . GLU A 0 107 . -10.993 14.746  8.816    1.00 94.54 107 A 1 
ATOM 798  C CD  . GLU A 0 107 . -12.355 14.659  8.108    1.00 94.54 107 A 1 
ATOM 799  O OE1 . GLU A 0 107 . -12.585 13.634  7.419    1.00 94.54 107 A 1 
ATOM 800  O OE2 . GLU A 0 107 . -13.142 15.626  8.192    1.00 94.54 107 A 1 
ATOM 801  N N   . SER A 0 108 . -7.719  15.304  9.695    1.00 93.60 108 A 1 
ATOM 802  C CA  . SER A 0 108 . -6.563  15.945  9.088    1.00 93.60 108 A 1 
ATOM 803  C C   . SER A 0 108 . -6.333  15.449  7.664    1.00 93.60 108 A 1 
ATOM 804  C CB  . SER A 0 108 . -5.328  15.770  9.979    1.00 93.60 108 A 1 
ATOM 805  O O   . SER A 0 108 . -6.488  14.271  7.342    1.00 93.60 108 A 1 
ATOM 806  O OG  . SER A 0 108 . -4.910  14.425  10.026   1.00 93.60 108 A 1 
ATOM 807  N N   . TYR A 0 109 . -5.943  16.381  6.797    1.00 95.54 109 A 1 
ATOM 808  C CA  . TYR A 0 109 . -5.575  16.119  5.412    1.00 95.54 109 A 1 
ATOM 809  C C   . TYR A 0 109 . -4.314  16.908  5.064    1.00 95.54 109 A 1 
ATOM 810  C CB  . TYR A 0 109 . -6.739  16.474  4.480    1.00 95.54 109 A 1 
ATOM 811  O O   . TYR A 0 109 . -4.224  18.110  5.328    1.00 95.54 109 A 1 
ATOM 812  C CG  . TYR A 0 109 . -6.388  16.371  3.007    1.00 95.54 109 A 1 
ATOM 813  C CD1 . TYR A 0 109 . -6.081  17.533  2.271    1.00 95.54 109 A 1 
ATOM 814  C CD2 . TYR A 0 109 . -6.322  15.110  2.387    1.00 95.54 109 A 1 
ATOM 815  C CE1 . TYR A 0 109 . -5.730  17.434  0.909    1.00 95.54 109 A 1 
ATOM 816  C CE2 . TYR A 0 109 . -5.965  15.004  1.029    1.00 95.54 109 A 1 
ATOM 817  O OH  . TYR A 0 109 . -5.332  16.068  -1.029   1.00 95.54 109 A 1 
ATOM 818  C CZ  . TYR A 0 109 . -5.676  16.168  0.285    1.00 95.54 109 A 1 
ATOM 819  N N   . GLY A 0 110 . -3.341  16.238  4.452    1.00 91.88 110 A 1 
ATOM 820  C CA  . GLY A 0 110 . -2.074  16.830  4.044    1.00 91.88 110 A 1 
ATOM 821  C C   . GLY A 0 110 . -1.700  16.409  2.632    1.00 91.88 110 A 1 
ATOM 822  O O   . GLY A 0 110 . -1.715  15.227  2.312    1.00 91.88 110 A 1 
ATOM 823  N N   . LYS A 0 111 . -1.314  17.369  1.789    1.00 94.16 111 A 1 
ATOM 824  C CA  . LYS A 0 111 . -0.810  17.108  0.436    1.00 94.16 111 A 1 
ATOM 825  C C   . LYS A 0 111 . 0.462   17.900  0.182    1.00 94.16 111 A 1 
ATOM 826  C CB  . LYS A 0 111 . -1.916  17.391  -0.585   1.00 94.16 111 A 1 
ATOM 827  O O   . LYS A 0 111 . 0.448   19.128  0.208    1.00 94.16 111 A 1 
ATOM 828  C CG  . LYS A 0 111 . -1.443  17.190  -2.035   1.00 94.16 111 A 1 
ATOM 829  C CD  . LYS A 0 111 . -2.656  16.904  -2.921   1.00 94.16 111 A 1 
ATOM 830  C CE  . LYS A 0 111 . -2.259  16.570  -4.357   1.00 94.16 111 A 1 
ATOM 831  N NZ  . LYS A 0 111 . -3.294  15.705  -4.969   1.00 94.16 111 A 1 
ATOM 832  N N   . THR A 0 112 . 1.552   17.189  -0.076   1.00 91.09 112 A 1 
ATOM 833  C CA  . THR A 0 112 . 2.878   17.753  -0.337   1.00 91.09 112 A 1 
ATOM 834  C C   . THR A 0 112 . 3.327   17.382  -1.744   1.00 91.09 112 A 1 
ATOM 835  C CB  . THR A 0 112 . 3.896   17.270  0.705    1.00 91.09 112 A 1 
ATOM 836  O O   . THR A 0 112 . 3.228   16.228  -2.148   1.00 91.09 112 A 1 
ATOM 837  C CG2 . THR A 0 112 . 5.262   17.937  0.540    1.00 91.09 112 A 1 
ATOM 838  O OG1 . THR A 0 112 . 3.443   17.607  1.994    1.00 91.09 112 A 1 
ATOM 839  N N   . HIS A 0 113 . 3.845   18.365  -2.479   1.00 92.50 113 A 1 
ATOM 840  C CA  . HIS A 0 113 . 4.473   18.184  -3.784   1.00 92.50 113 A 1 
ATOM 841  C C   . HIS A 0 113 . 5.828   18.891  -3.763   1.00 92.50 113 A 1 
ATOM 842  C CB  . HIS A 0 113 . 3.553   18.753  -4.875   1.00 92.50 113 A 1 
ATOM 843  O O   . HIS A 0 113 . 5.885   20.117  -3.655   1.00 92.50 113 A 1 
ATOM 844  C CG  . HIS A 0 113 . 4.111   18.585  -6.265   1.00 92.50 113 A 1 
ATOM 845  C CD2 . HIS A 0 113 . 4.442   19.562  -7.166   1.00 92.50 113 A 1 
ATOM 846  N ND1 . HIS A 0 113 . 4.371   17.388  -6.873   1.00 92.50 113 A 1 
ATOM 847  C CE1 . HIS A 0 113 . 4.831   17.618  -8.101   1.00 92.50 113 A 1 
ATOM 848  N NE2 . HIS A 0 113 . 4.891   18.941  -8.347   1.00 92.50 113 A 1 
ATOM 849  N N   . ALA A 0 114 . 6.914   18.129  -3.846   1.00 90.28 114 A 1 
ATOM 850  C CA  . ALA A 0 114 . 8.277   18.639  -3.838   1.00 90.28 114 A 1 
ATOM 851  C C   . ALA A 0 114 . 9.011   18.204  -5.109   1.00 90.28 114 A 1 
ATOM 852  C CB  . ALA A 0 114 . 8.981   18.178  -2.557   1.00 90.28 114 A 1 
ATOM 853  O O   . ALA A 0 114 . 8.961   17.043  -5.511   1.00 90.28 114 A 1 
ATOM 854  N N   . LYS A 0 115 . 9.719   19.146  -5.731   1.00 92.54 115 A 1 
ATOM 855  C CA  . LYS A 0 115 . 10.591  18.916  -6.886   1.00 92.54 115 A 1 
ATOM 856  C C   . LYS A 0 115 . 11.942  19.558  -6.625   1.00 92.54 115 A 1 
ATOM 857  C CB  . LYS A 0 115 . 9.958   19.486  -8.163   1.00 92.54 115 A 1 
ATOM 858  O O   . LYS A 0 115 . 12.000  20.694  -6.159   1.00 92.54 115 A 1 
ATOM 859  C CG  . LYS A 0 115 . 8.869   18.562  -8.721   1.00 92.54 115 A 1 
ATOM 860  C CD  . LYS A 0 115 . 8.084   19.261  -9.834   1.00 92.54 115 A 1 
ATOM 861  C CE  . LYS A 0 115 . 7.194   18.232  -10.536  1.00 92.54 115 A 1 
ATOM 862  N NZ  . LYS A 0 115 . 5.944   18.852  -11.026  1.00 92.54 115 A 1 
ATOM 863  N N   . SER A 0 116 . 13.011  18.850  -6.957   1.00 86.47 116 A 1 
ATOM 864  C CA  . SER A 0 116 . 14.378  19.359  -6.905   1.00 86.47 116 A 1 
ATOM 865  C C   . SER A 0 116 . 15.110  19.012  -8.191   1.00 86.47 116 A 1 
ATOM 866  C CB  . SER A 0 116 . 15.133  18.801  -5.694   1.00 86.47 116 A 1 
ATOM 867  O O   . SER A 0 116 . 15.084  17.856  -8.616   1.00 86.47 116 A 1 
ATOM 868  O OG  . SER A 0 116 . 15.248  17.393  -5.770   1.00 86.47 116 A 1 
ATOM 869  N N   . TYR A 0 117 . 15.796  19.998  -8.754   1.00 86.72 117 A 1 
ATOM 870  C CA  . TYR A 0 117 . 16.681  19.849  -9.901   1.00 86.72 117 A 1 
ATOM 871  C C   . TYR A 0 117 . 18.071  20.333  -9.488   1.00 86.72 117 A 1 
ATOM 872  C CB  . TYR A 0 117 . 16.133  20.648  -11.094  1.00 86.72 117 A 1 
ATOM 873  O O   . TYR A 0 117 . 18.182  21.372  -8.835   1.00 86.72 117 A 1 
ATOM 874  C CG  . TYR A 0 117 . 14.704  20.301  -11.478  1.00 86.72 117 A 1 
ATOM 875  C CD1 . TYR A 0 117 . 14.450  19.188  -12.302  1.00 86.72 117 A 1 
ATOM 876  C CD2 . TYR A 0 117 . 13.631  21.081  -11.000  1.00 86.72 117 A 1 
ATOM 877  C CE1 . TYR A 0 117 . 13.127  18.854  -12.652  1.00 86.72 117 A 1 
ATOM 878  C CE2 . TYR A 0 117 . 12.305  20.747  -11.341  1.00 86.72 117 A 1 
ATOM 879  O OH  . TYR A 0 117 . 10.777  19.315  -12.516  1.00 86.72 117 A 1 
ATOM 880  C CZ  . TYR A 0 117 . 12.053  19.636  -12.173  1.00 86.72 117 A 1 
ATOM 881  N N   . ALA A 0 118 . 19.103  19.586  -9.854   1.00 84.28 118 A 1 
ATOM 882  C CA  . ALA A 0 118 . 20.502  19.956  -9.706   1.00 84.28 118 A 1 
ATOM 883  C C   . ALA A 0 118 . 21.243  19.607  -11.003  1.00 84.28 118 A 1 
ATOM 884  C CB  . ALA A 0 118 . 21.091  19.236  -8.486   1.00 84.28 118 A 1 
ATOM 885  O O   . ALA A 0 118 . 20.925  18.600  -11.633  1.00 84.28 118 A 1 
ATOM 886  N N   . ALA A 0 119 . 22.195  20.451  -11.382  1.00 81.98 119 A 1 
ATOM 887  C CA  . ALA A 0 119 . 23.164  20.234  -12.450  1.00 81.98 119 A 1 
ATOM 888  C C   . ALA A 0 119 . 24.475  20.890  -11.996  1.00 81.98 119 A 1 
ATOM 889  C CB  . ALA A 0 119 . 22.640  20.831  -13.762  1.00 81.98 119 A 1 
ATOM 890  O O   . ALA A 0 119 . 24.416  21.960  -11.378  1.00 81.98 119 A 1 
ATOM 891  N N   . GLU A 0 120 . 25.619  20.252  -12.231  1.00 75.18 120 A 1 
ATOM 892  C CA  . GLU A 0 120 . 26.912  20.745  -11.728  1.00 75.18 120 A 1 
ATOM 893  C C   . GLU A 0 120 . 27.544  21.802  -12.647  1.00 75.18 120 A 1 
ATOM 894  C CB  . GLU A 0 120 . 27.841  19.559  -11.412  1.00 75.18 120 A 1 
ATOM 895  O O   . GLU A 0 120 . 27.969  22.851  -12.156  1.00 75.18 120 A 1 
ATOM 896  C CG  . GLU A 0 120 . 27.345  18.845  -10.143  1.00 75.18 120 A 1 
ATOM 897  C CD  . GLU A 0 120 . 28.219  17.661  -9.710   1.00 75.18 120 A 1 
ATOM 898  O OE1 . GLU A 0 120 . 28.497  17.571  -8.489   1.00 75.18 120 A 1 
ATOM 899  O OE2 . GLU A 0 120 . 28.516  16.799  -10.567  1.00 75.18 120 A 1 
ATOM 900  N N   . SER A 0 121 . 27.501  21.598  -13.965  1.00 76.56 121 A 1 
ATOM 901  C CA  . SER A 0 121 . 27.881  22.592  -14.974  1.00 76.56 121 A 1 
ATOM 902  C C   . SER A 0 121 . 27.074  22.424  -16.271  1.00 76.56 121 A 1 
ATOM 903  C CB  . SER A 0 121 . 29.391  22.538  -15.250  1.00 76.56 121 A 1 
ATOM 904  O O   . SER A 0 121 . 26.294  21.480  -16.428  1.00 76.56 121 A 1 
ATOM 905  O OG  . SER A 0 121 . 29.678  21.519  -16.168  1.00 76.56 121 A 1 
ATOM 906  N N   . TYR A 0 122 . 27.221  23.394  -17.174  1.00 75.16 122 A 1 
ATOM 907  C CA  . TYR A 0 122 . 26.777  23.312  -18.561  1.00 75.16 122 A 1 
ATOM 908  C C   . TYR A 0 122 . 27.739  24.141  -19.403  1.00 75.16 122 A 1 
ATOM 909  C CB  . TYR A 0 122 . 25.347  23.846  -18.731  1.00 75.16 122 A 1 
ATOM 910  O O   . TYR A 0 122 . 27.711  25.374  -19.318  1.00 75.16 122 A 1 
ATOM 911  C CG  . TYR A 0 122 . 24.913  23.942  -20.187  1.00 75.16 122 A 1 
ATOM 912  C CD1 . TYR A 0 122 . 24.741  25.190  -20.822  1.00 75.16 122 A 1 
ATOM 913  C CD2 . TYR A 0 122 . 24.746  22.761  -20.928  1.00 75.16 122 A 1 
ATOM 914  C CE1 . TYR A 0 122 . 24.328  25.250  -22.171  1.00 75.16 122 A 1 
ATOM 915  C CE2 . TYR A 0 122 . 24.318  22.815  -22.266  1.00 75.16 122 A 1 
ATOM 916  O OH  . TYR A 0 122 . 23.637  24.080  -24.169  1.00 75.16 122 A 1 
ATOM 917  C CZ  . TYR A 0 122 . 24.088  24.054  -22.886  1.00 75.16 122 A 1 
ATOM 918  N N   . ASP A 0 123 . 28.546  23.464  -20.210  1.00 79.34 123 A 1 
ATOM 919  C CA  . ASP A 0 123 . 29.550  24.096  -21.052  1.00 79.34 123 A 1 
ATOM 920  C C   . ASP A 0 123 . 29.161  23.929  -22.529  1.00 79.34 123 A 1 
ATOM 921  C CB  . ASP A 0 123 . 30.954  23.554  -20.713  1.00 79.34 123 A 1 
ATOM 922  O O   . ASP A 0 123 . 28.895  22.828  -23.010  1.00 79.34 123 A 1 
ATOM 923  C CG  . ASP A 0 123 . 31.544  24.075  -19.385  1.00 79.34 123 A 1 
ATOM 924  O OD1 . ASP A 0 123 . 30.976  25.024  -18.790  1.00 79.34 123 A 1 
ATOM 925  O OD2 . ASP A 0 123 . 32.637  23.594  -19.012  1.00 79.34 123 A 1 
ATOM 926  N N   . GLU A 0 124 . 29.127  25.044  -23.265  1.00 81.53 124 A 1 
ATOM 927  C CA  . GLU A 0 124 . 29.098  25.051  -24.732  1.00 81.53 124 A 1 
ATOM 928  C C   . GLU A 0 124 . 30.463  25.520  -25.235  1.00 81.53 124 A 1 
ATOM 929  C CB  . GLU A 0 124 . 28.008  25.973  -25.318  1.00 81.53 124 A 1 
ATOM 930  O O   . GLU A 0 124 . 30.966  26.558  -24.793  1.00 81.53 124 A 1 
ATOM 931  C CG  . GLU A 0 124 . 26.561  25.627  -24.934  1.00 81.53 124 A 1 
ATOM 932  C CD  . GLU A 0 124 . 25.498  26.369  -25.778  1.00 81.53 124 A 1 
ATOM 933  O OE1 . GLU A 0 124 . 24.302  25.975  -25.713  1.00 81.53 124 A 1 
ATOM 934  O OE2 . GLU A 0 124 . 25.826  27.311  -26.529  1.00 81.53 124 A 1 
ATOM 935  N N   . TRP A 0 125 . 31.039  24.798  -26.192  1.00 81.42 125 A 1 
ATOM 936  C CA  . TRP A 0 125 . 32.316  25.146  -26.805  1.00 81.42 125 A 1 
ATOM 937  C C   . TRP A 0 125 . 32.244  25.062  -28.334  1.00 81.42 125 A 1 
ATOM 938  C CB  . TRP A 0 125 . 33.443  24.309  -26.180  1.00 81.42 125 A 1 
ATOM 939  O O   . TRP A 0 125 . 31.600  24.189  -28.905  1.00 81.42 125 A 1 
ATOM 940  C CG  . TRP A 0 125 . 33.248  22.823  -26.151  1.00 81.42 125 A 1 
ATOM 941  C CD1 . TRP A 0 125 . 32.674  22.118  -25.148  1.00 81.42 125 A 1 
ATOM 942  C CD2 . TRP A 0 125 . 33.627  21.839  -27.161  1.00 81.42 125 A 1 
ATOM 943  C CE2 . TRP A 0 125 . 33.280  20.541  -26.680  1.00 81.42 125 A 1 
ATOM 944  C CE3 . TRP A 0 125 . 34.223  21.917  -28.440  1.00 81.42 125 A 1 
ATOM 945  N NE1 . TRP A 0 125 . 32.693  20.771  -25.454  1.00 81.42 125 A 1 
ATOM 946  C CH2 . TRP A 0 125 . 34.106  19.488  -28.697  1.00 81.42 125 A 1 
ATOM 947  C CZ2 . TRP A 0 125 . 33.521  19.376  -27.424  1.00 81.42 125 A 1 
ATOM 948  C CZ3 . TRP A 0 125 . 34.457  20.754  -29.197  1.00 81.42 125 A 1 
ATOM 949  N N   . ASP A 0 126 . 32.896  26.017  -28.994  1.00 81.23 126 A 1 
ATOM 950  C CA  . ASP A 0 126 . 33.017  26.144  -30.449  1.00 81.23 126 A 1 
ATOM 951  C C   . ASP A 0 126 . 34.481  26.485  -30.739  1.00 81.23 126 A 1 
ATOM 952  C CB  . ASP A 0 126 . 32.051  27.244  -30.950  1.00 81.23 126 A 1 
ATOM 953  O O   . ASP A 0 126 . 34.959  27.552  -30.344  1.00 81.23 126 A 1 
ATOM 954  C CG  . ASP A 0 126 . 32.081  27.527  -32.463  1.00 81.23 126 A 1 
ATOM 955  O OD1 . ASP A 0 126 . 32.618  26.730  -33.260  1.00 81.23 126 A 1 
ATOM 956  O OD2 . ASP A 0 126 . 31.521  28.565  -32.902  1.00 81.23 126 A 1 
ATOM 957  N N   . ASN A 0 127 . 35.203  25.563  -31.373  1.00 76.93 127 A 1 
ATOM 958  C CA  . ASN A 0 127 . 36.565  25.770  -31.842  1.00 76.93 127 A 1 
ATOM 959  C C   . ASN A 0 127 . 36.579  25.744  -33.370  1.00 76.93 127 A 1 
ATOM 960  C CB  . ASN A 0 127 . 37.514  24.717  -31.247  1.00 76.93 127 A 1 
ATOM 961  O O   . ASN A 0 127 . 36.163  24.759  -33.977  1.00 76.93 127 A 1 
ATOM 962  C CG  . ASN A 0 127 . 38.953  25.062  -31.597  1.00 76.93 127 A 1 
ATOM 963  N ND2 . ASN A 0 127 . 39.728  24.138  -32.113  1.00 76.93 127 A 1 
ATOM 964  O OD1 . ASN A 0 127 . 39.382  26.190  -31.430  1.00 76.93 127 A 1 
ATOM 965  N N   . LYS A 0 128 . 37.084  26.816  -33.978  1.00 76.63 128 A 1 
ATOM 966  C CA  . LYS A 0 128 . 37.264  26.934  -35.425  1.00 76.63 128 A 1 
ATOM 967  C C   . LYS A 0 128 . 38.736  27.180  -35.708  1.00 76.63 128 A 1 
ATOM 968  C CB  . LYS A 0 128 . 36.396  28.066  -35.992  1.00 76.63 128 A 1 
ATOM 969  O O   . LYS A 0 128 . 39.252  28.215  -35.282  1.00 76.63 128 A 1 
ATOM 970  C CG  . LYS A 0 128 . 34.896  27.792  -35.822  1.00 76.63 128 A 1 
ATOM 971  C CD  . LYS A 0 128 . 34.074  28.955  -36.396  1.00 76.63 128 A 1 
ATOM 972  C CE  . LYS A 0 128 . 32.633  28.541  -36.707  1.00 76.63 128 A 1 
ATOM 973  N NZ  . LYS A 0 128 . 31.904  28.049  -35.523  1.00 76.63 128 A 1 
ATOM 974  N N   . ASP A 0 129 . 39.368  26.255  -36.419  1.00 66.83 129 A 1 
ATOM 975  C CA  . ASP A 0 129 . 40.694  26.442  -37.000  1.00 66.83 129 A 1 
ATOM 976  C C   . ASP A 0 129 . 40.527  26.719  -38.501  1.00 66.83 129 A 1 
ATOM 977  C CB  . ASP A 0 129 . 41.635  25.256  -36.681  1.00 66.83 129 A 1 
ATOM 978  O O   . ASP A 0 129 . 40.035  25.893  -39.266  1.00 66.83 129 A 1 
ATOM 979  C CG  . ASP A 0 129 . 42.950  25.702  -36.014  1.00 66.83 129 A 1 
ATOM 980  O OD1 . ASP A 0 129 . 43.365  26.870  -36.226  1.00 66.83 129 A 1 
ATOM 981  O OD2 . ASP A 0 129 . 43.468  24.921  -35.178  1.00 66.83 129 A 1 
ATOM 982  N N   . ASP A 0 130 . 40.851  27.952  -38.889  1.00 71.97 130 A 1 
ATOM 983  C CA  . ASP A 0 130 . 40.687  28.511  -40.240  1.00 71.97 130 A 1 
ATOM 984  C C   . ASP A 0 130 . 42.070  28.797  -40.878  1.00 71.97 130 A 1 
ATOM 985  C CB  . ASP A 0 130 . 39.809  29.792  -40.178  1.00 71.97 130 A 1 
ATOM 986  O O   . ASP A 0 130 . 42.248  29.798  -41.608  1.00 71.97 130 A 1 
ATOM 987  C CG  . ASP A 0 130 . 38.288  29.631  -40.296  1.00 71.97 130 A 1 
ATOM 988  O OD1 . ASP A 0 130 . 37.829  28.783  -41.089  1.00 71.97 130 A 1 
ATOM 989  O OD2 . ASP A 0 130 . 37.586  30.546  -39.797  1.00 71.97 130 A 1 
ATOM 990  N N   . ASP A 0 131 . 43.090  27.994  -40.552  1.00 72.06 131 A 1 
ATOM 991  C CA  . ASP A 0 131 . 44.459  28.254  -40.977  1.00 72.06 131 A 1 
ATOM 992  C C   . ASP A 0 131 . 44.697  28.055  -42.486  1.00 72.06 131 A 1 
ATOM 993  C CB  . ASP A 0 131 . 45.522  27.697  -40.005  1.00 72.06 131 A 1 
ATOM 994  O O   . ASP A 0 131 . 43.826  27.706  -43.292  1.00 72.06 131 A 1 
ATOM 995  C CG  . ASP A 0 131 . 45.614  26.184  -39.816  1.00 72.06 131 A 1 
ATOM 996  O OD1 . ASP A 0 131 . 44.542  25.570  -39.661  1.00 72.06 131 A 1 
ATOM 997  O OD2 . ASP A 0 131 . 46.782  25.731  -39.737  1.00 72.06 131 A 1 
ATOM 998  N N   . LYS A 0 132 . 45.833  28.609  -42.924  1.00 61.76 132 A 1 
ATOM 999  C CA  . LYS A 0 132 . 46.217  28.736  -44.336  1.00 61.76 132 A 1 
ATOM 1000 C C   . LYS A 0 132 . 47.721  28.713  -44.444  1.00 61.76 132 A 1 
ATOM 1001 C CB  . LYS A 0 132 . 45.677  30.021  -44.998  1.00 61.76 132 A 1 
ATOM 1002 O O   . LYS A 0 132 . 48.382  29.754  -44.356  1.00 61.76 132 A 1 
ATOM 1003 C CG  . LYS A 0 132 . 44.157  29.991  -45.090  1.00 61.76 132 A 1 
ATOM 1004 C CD  . LYS A 0 132 . 43.533  31.165  -45.844  1.00 61.76 132 A 1 
ATOM 1005 C CE  . LYS A 0 132 . 42.001  31.005  -45.861  1.00 61.76 132 A 1 
ATOM 1006 N NZ  . LYS A 0 132 . 41.450  30.642  -44.529  1.00 61.76 132 A 1 
ATOM 1007 N N   . TRP A 0 133 . 48.265  27.540  -44.708  1.00 65.23 133 A 1 
ATOM 1008 C CA  . TRP A 0 133 . 49.678  27.388  -45.003  1.00 65.23 133 A 1 
ATOM 1009 C C   . TRP A 0 133 . 49.965  27.508  -46.505  1.00 65.23 133 A 1 
ATOM 1010 C CB  . TRP A 0 133 . 50.208  26.113  -44.356  1.00 65.23 133 A 1 
ATOM 1011 O O   . TRP A 0 133 . 49.281  26.984  -47.388  1.00 65.23 133 A 1 
ATOM 1012 C CG  . TRP A 0 133 . 49.387  24.899  -44.615  1.00 65.23 133 A 1 
ATOM 1013 C CD1 . TRP A 0 133 . 48.336  24.505  -43.868  1.00 65.23 133 A 1 
ATOM 1014 C CD2 . TRP A 0 133 . 49.528  23.890  -45.659  1.00 65.23 133 A 1 
ATOM 1015 C CE2 . TRP A 0 133 . 48.520  22.898  -45.470  1.00 65.23 133 A 1 
ATOM 1016 C CE3 . TRP A 0 133 . 50.432  23.704  -46.729  1.00 65.23 133 A 1 
ATOM 1017 N NE1 . TRP A 0 133 . 47.817  23.341  -44.376  1.00 65.23 133 A 1 
ATOM 1018 C CH2 . TRP A 0 133 . 49.348  21.599  -47.337  1.00 65.23 133 A 1 
ATOM 1019 C CZ2 . TRP A 0 133 . 48.422  21.768  -46.292  1.00 65.23 133 A 1 
ATOM 1020 C CZ3 . TRP A 0 133 . 50.347  22.567  -47.558  1.00 65.23 133 A 1 
ATOM 1021 N N   . GLY A 0 134 . 51.038  28.236  -46.802  1.00 56.35 134 A 1 
ATOM 1022 C CA  . GLY A 0 134 . 51.675  28.261  -48.112  1.00 56.35 134 A 1 
ATOM 1023 C C   . GLY A 0 134 . 53.070  27.666  -47.992  1.00 56.35 134 A 1 
ATOM 1024 O O   . GLY A 0 134 . 53.793  27.980  -47.045  1.00 56.35 134 A 1 
ATOM 1025 N N   . ALA A 0 135 . 53.464  26.830  -48.954  1.00 49.51 135 A 1 
ATOM 1026 C CA  . ALA A 0 135 . 54.799  26.241  -48.972  1.00 49.51 135 A 1 
ATOM 1027 C C   . ALA A 0 135 . 55.896  27.325  -48.910  1.00 49.51 135 A 1 
ATOM 1028 C CB  . ALA A 0 135 . 54.937  25.343  -50.205  1.00 49.51 135 A 1 
ATOM 1029 O O   . ALA A 0 135 . 55.822  28.355  -49.589  1.00 49.51 135 A 1 
ATOM 1030 N N   . GLN A 0 136 . 56.914  27.081  -48.081  1.00 50.63 136 A 1 
ATOM 1031 C CA  . GLN A 0 136 . 57.956  28.041  -47.719  1.00 50.63 136 A 1 
ATOM 1032 C C   . GLN A 0 136 . 58.690  28.593  -48.956  1.00 50.63 136 A 1 
ATOM 1033 C CB  . GLN A 0 136 . 58.895  27.335  -46.727  1.00 50.63 136 A 1 
ATOM 1034 O O   . GLN A 0 136 . 59.442  27.887  -49.629  1.00 50.63 136 A 1 
ATOM 1035 C CG  . GLN A 0 136 . 59.953  28.251  -46.096  1.00 50.63 136 A 1 
ATOM 1036 C CD  . GLN A 0 136 . 60.799  27.520  -45.052  1.00 50.63 136 A 1 
ATOM 1037 N NE2 . GLN A 0 136 . 61.951  28.040  -44.694  1.00 50.63 136 A 1 
ATOM 1038 O OE1 . GLN A 0 136 . 60.462  26.473  -44.531  1.00 50.63 136 A 1 
ATOM 1039 N N   . ALA A 0 137 . 58.473  29.875  -49.258  1.00 42.51 137 A 1 
ATOM 1040 C CA  . ALA A 0 137 . 58.951  30.489  -50.492  1.00 42.51 137 A 1 
ATOM 1041 C C   . ALA A 0 137 . 60.481  30.661  -50.519  1.00 42.51 137 A 1 
ATOM 1042 C CB  . ALA A 0 137 . 58.226  31.827  -50.689  1.00 42.51 137 A 1 
ATOM 1043 O O   . ALA A 0 137 . 61.047  31.434  -49.745  1.00 42.51 137 A 1 
ATOM 1044 N N   . TRP A 0 138 . 61.139  30.017  -51.485  1.00 40.01 138 A 1 
ATOM 1045 C CA  . TRP A 0 138 . 62.502  30.364  -51.891  1.00 40.01 138 A 1 
ATOM 1046 C C   . TRP A 0 138 . 62.418  31.599  -52.797  1.00 40.01 138 A 1 
ATOM 1047 C CB  . TRP A 0 138 . 63.188  29.163  -52.557  1.00 40.01 138 A 1 
ATOM 1048 O O   . TRP A 0 138 . 61.958  31.531  -53.937  1.00 40.01 138 A 1 
ATOM 1049 C CG  . TRP A 0 138 . 63.625  28.061  -51.630  1.00 40.01 138 A 1 
ATOM 1050 C CD1 . TRP A 0 138 . 62.898  27.524  -50.620  1.00 40.01 138 A 1 
ATOM 1051 C CD2 . TRP A 0 138 . 64.893  27.326  -51.628  1.00 40.01 138 A 1 
ATOM 1052 C CE2 . TRP A 0 138 . 64.859  26.363  -50.574  1.00 40.01 138 A 1 
ATOM 1053 C CE3 . TRP A 0 138 . 66.063  27.361  -52.419  1.00 40.01 138 A 1 
ATOM 1054 N NE1 . TRP A 0 138 . 63.623  26.534  -49.991  1.00 40.01 138 A 1 
ATOM 1055 C CH2 . TRP A 0 138 . 67.070  25.547  -51.124  1.00 40.01 138 A 1 
ATOM 1056 C CZ2 . TRP A 0 138 . 65.923  25.486  -50.315  1.00 40.01 138 A 1 
ATOM 1057 C CZ3 . TRP A 0 138 . 67.137  26.483  -52.172  1.00 40.01 138 A 1 
ATOM 1058 N N   . GLY A 0 139 . 62.758  32.763  -52.243  1.00 44.59 139 A 1 
ATOM 1059 C CA  . GLY A 0 139 . 62.552  34.056  -52.890  1.00 44.59 139 A 1 
ATOM 1060 C C   . GLY A 0 139 . 63.796  34.598  -53.590  1.00 44.59 139 A 1 
ATOM 1061 O O   . GLY A 0 139 . 64.757  34.943  -52.914  1.00 44.59 139 A 1 
ATOM 1062 N N   . LYS A 0 140 . 63.701  34.755  -54.917  1.00 41.83 140 A 1 
ATOM 1063 C CA  . LYS A 0 140 . 64.450  35.688  -55.789  1.00 41.83 140 A 1 
ATOM 1064 C C   . LYS A 0 140 . 65.771  36.248  -55.238  1.00 41.83 140 A 1 
ATOM 1065 C CB  . LYS A 0 140 . 63.536  36.870  -56.171  1.00 41.83 140 A 1 
ATOM 1066 O O   . LYS A 0 140 . 65.788  37.330  -54.642  1.00 41.83 140 A 1 
ATOM 1067 C CG  . LYS A 0 140 . 62.415  36.447  -57.119  1.00 41.83 140 A 1 
ATOM 1068 C CD  . LYS A 0 140 . 61.542  37.636  -57.534  1.00 41.83 140 A 1 
ATOM 1069 C CE  . LYS A 0 140 . 60.662  37.131  -58.678  1.00 41.83 140 A 1 
ATOM 1070 N NZ  . LYS A 0 140 . 59.753  38.162  -59.216  1.00 41.83 140 A 1 
ATOM 1071 N N   . ASP A 0 141 . 66.877  35.633  -55.622  1.00 36.17 141 A 1 
ATOM 1072 C CA  . ASP A 0 141 . 68.135  36.338  -55.822  1.00 36.17 141 A 1 
ATOM 1073 C C   . ASP A 0 141 . 68.027  37.257  -57.055  1.00 36.17 141 A 1 
ATOM 1074 C CB  . ASP A 0 141 . 69.332  35.366  -55.867  1.00 36.17 141 A 1 
ATOM 1075 O O   . ASP A 0 141 . 67.844  36.842  -58.196  1.00 36.17 141 A 1 
ATOM 1076 C CG  . ASP A 0 141 . 69.197  34.110  -56.747  1.00 36.17 141 A 1 
ATOM 1077 O OD1 . ASP A 0 141 . 68.054  33.762  -57.134  1.00 36.17 141 A 1 
ATOM 1078 O OD2 . ASP A 0 141 . 70.238  33.440  -56.909  1.00 36.17 141 A 1 
ATOM 1079 N N   . ARG A 0 142 . 68.072  38.571  -56.813  1.00 38.40 142 A 1 
ATOM 1080 C CA  . ARG A 0 142 . 68.291  39.575  -57.860  1.00 38.40 142 A 1 
ATOM 1081 C C   . ARG A 0 142 . 69.671  40.171  -57.663  1.00 38.40 142 A 1 
ATOM 1082 C CB  . ARG A 0 142 . 67.202  40.658  -57.868  1.00 38.40 142 A 1 
ATOM 1083 O O   . ARG A 0 142 . 69.821  41.123  -56.895  1.00 38.40 142 A 1 
ATOM 1084 C CG  . ARG A 0 142 . 65.960  40.228  -58.653  1.00 38.40 142 A 1 
ATOM 1085 C CD  . ARG A 0 142 . 65.018  41.429  -58.798  1.00 38.40 142 A 1 
ATOM 1086 N NE  . ARG A 0 142 . 63.893  41.124  -59.699  1.00 38.40 142 A 1 
ATOM 1087 N NH1 . ARG A 0 142 . 62.968  43.222  -59.749  1.00 38.40 142 A 1 
ATOM 1088 N NH2 . ARG A 0 142 . 62.049  41.571  -60.951  1.00 38.40 142 A 1 
ATOM 1089 C CZ  . ARG A 0 142 . 62.977  41.972  -60.127  1.00 38.40 142 A 1 
ATOM 1090 N N   . ASP A 0 143 . 70.634  39.663  -58.419  1.00 42.34 143 A 1 
ATOM 1091 C CA  . ASP A 0 143 . 72.034  40.092  -58.406  1.00 42.34 143 A 1 
ATOM 1092 C C   . ASP A 0 143 . 72.229  41.474  -59.059  1.00 42.34 143 A 1 
ATOM 1093 C CB  . ASP A 0 143 . 72.911  38.986  -59.018  1.00 42.34 143 A 1 
ATOM 1094 O O   . ASP A 0 143 . 72.890  41.657  -60.083  1.00 42.34 143 A 1 
ATOM 1095 C CG  . ASP A 0 143 . 73.166  37.822  -58.053  1.00 42.34 143 A 1 
ATOM 1096 O OD1 . ASP A 0 143 . 72.513  37.799  -56.984  1.00 42.34 143 A 1 
ATOM 1097 O OD2 . ASP A 0 143 . 74.106  37.056  -58.351  1.00 42.34 143 A 1 
ATOM 1098 N N   . MET A 0 144 . 71.650  42.509  -58.444  1.00 35.38 144 A 1 
ATOM 1099 C CA  . MET A 0 144 . 71.872  43.898  -58.835  1.00 35.38 144 A 1 
ATOM 1100 C C   . MET A 0 144 . 73.237  44.388  -58.344  1.00 35.38 144 A 1 
ATOM 1101 C CB  . MET A 0 144 . 70.723  44.809  -58.380  1.00 35.38 144 A 1 
ATOM 1102 O O   . MET A 0 144 . 73.353  45.087  -57.335  1.00 35.38 144 A 1 
ATOM 1103 C CG  . MET A 0 144 . 69.451  44.554  -59.200  1.00 35.38 144 A 1 
ATOM 1104 S SD  . MET A 0 144 . 68.256  45.925  -59.217  1.00 35.38 144 A 1 
ATOM 1105 C CE  . MET A 0 144 . 69.147  47.123  -60.253  1.00 35.38 144 A 1 
ATOM 1106 N N   . SER A 0 145 . 74.287  44.070  -59.102  1.00 31.22 145 A 1 
ATOM 1107 C CA  . SER A 0 145 . 75.577  44.742  -58.928  1.00 31.22 145 A 1 
ATOM 1108 C C   . SER A 0 145 . 75.433  46.257  -59.184  1.00 31.22 145 A 1 
ATOM 1109 C CB  . SER A 0 145 . 76.675  44.086  -59.782  1.00 31.22 145 A 1 
ATOM 1110 O O   . SER A 0 145 . 74.775  46.669  -60.140  1.00 31.22 145 A 1 
ATOM 1111 O OG  . SER A 0 145 . 76.697  44.580  -61.105  1.00 31.22 145 A 1 
ATOM 1112 N N   . ALA A 0 146 . 76.085  47.068  -58.340  1.00 32.03 146 A 1 
ATOM 1113 C CA  . ALA A 0 146 . 76.170  48.538  -58.394  1.00 32.03 146 A 1 
ATOM 1114 C C   . ALA A 0 146 . 74.967  49.380  -57.886  1.00 32.03 146 A 1 
ATOM 1115 C CB  . ALA A 0 146 . 76.734  48.994  -59.752  1.00 32.03 146 A 1 
ATOM 1116 O O   . ALA A 0 146 . 74.491  50.278  -58.582  1.00 32.03 146 A 1 
ATOM 1117 N N   . ALA A 0 147 . 74.589  49.219  -56.609  1.00 33.00 147 A 1 
ATOM 1118 C CA  . ALA A 0 147 . 74.030  50.312  -55.790  1.00 33.00 147 A 1 
ATOM 1119 C C   . ALA A 0 147 . 74.343  50.115  -54.287  1.00 33.00 147 A 1 
ATOM 1120 C CB  . ALA A 0 147 . 72.519  50.430  -56.040  1.00 33.00 147 A 1 
ATOM 1121 O O   . ALA A 0 147 . 73.707  49.312  -53.610  1.00 33.00 147 A 1 
ATOM 1122 N N   . SER A 0 148 . 75.343  50.827  -53.757  1.00 32.67 148 A 1 
ATOM 1123 C CA  . SER A 0 148 . 75.792  50.717  -52.359  1.00 32.67 148 A 1 
ATOM 1124 C C   . SER A 0 148 . 75.084  51.687  -51.399  1.00 32.67 148 A 1 
ATOM 1125 C CB  . SER A 0 148 . 77.310  50.925  -52.285  1.00 32.67 148 A 1 
ATOM 1126 O O   . SER A 0 148 . 74.646  52.761  -51.803  1.00 32.67 148 A 1 
ATOM 1127 O OG  . SER A 0 148 . 77.663  52.181  -52.831  1.00 32.67 148 A 1 
ATOM 1128 N N   . SER A 0 149 . 75.052  51.301  -50.117  1.00 30.22 149 A 1 
ATOM 1129 C CA  . SER A 0 149 . 74.807  52.135  -48.922  1.00 30.22 149 A 1 
ATOM 1130 C C   . SER A 0 149 . 73.589  53.083  -48.915  1.00 30.22 149 A 1 
ATOM 1131 C CB  . SER A 0 149 . 76.099  52.836  -48.436  1.00 30.22 149 A 1 
ATOM 1132 O O   . SER A 0 149 . 73.701  54.287  -49.143  1.00 30.22 149 A 1 
ATOM 1133 O OG  . SER A 0 149 . 76.819  53.529  -49.441  1.00 30.22 149 A 1 
ATOM 1134 N N   . LYS A 0 150 . 72.437  52.548  -48.463  1.00 35.54 150 A 1 
ATOM 1135 C CA  . LYS A 0 150 . 71.655  53.067  -47.307  1.00 35.54 150 A 1 
ATOM 1136 C C   . LYS A 0 150 . 70.489  52.104  -46.958  1.00 35.54 150 A 1 
ATOM 1137 C CB  . LYS A 0 150 . 71.219  54.550  -47.530  1.00 35.54 150 A 1 
ATOM 1138 O O   . LYS A 0 150 . 69.399  52.213  -47.501  1.00 35.54 150 A 1 
ATOM 1139 C CG  . LYS A 0 150 . 72.211  55.491  -46.802  1.00 35.54 150 A 1 
ATOM 1140 C CD  . LYS A 0 150 . 72.490  56.881  -47.382  1.00 35.54 150 A 1 
ATOM 1141 C CE  . LYS A 0 150 . 73.699  57.423  -46.594  1.00 35.54 150 A 1 
ATOM 1142 N NZ  . LYS A 0 150 . 74.330  58.590  -47.249  1.00 35.54 150 A 1 
ATOM 1143 N N   . ILE A 0 151 . 70.775  51.088  -46.130  1.00 31.72 151 A 1 
ATOM 1144 C CA  . ILE A 0 151 . 69.886  49.950  -45.775  1.00 31.72 151 A 1 
ATOM 1145 C C   . ILE A 0 151 . 68.931  50.266  -44.603  1.00 31.72 151 A 1 
ATOM 1146 C CB  . ILE A 0 151 . 70.751  48.691  -45.480  1.00 31.72 151 A 1 
ATOM 1147 O O   . ILE A 0 151 . 69.350  50.930  -43.666  1.00 31.72 151 A 1 
ATOM 1148 C CG1 . ILE A 0 151 . 69.876  47.448  -45.187  1.00 31.72 151 A 1 
ATOM 1149 C CG2 . ILE A 0 151 . 71.765  48.934  -44.340  1.00 31.72 151 A 1 
ATOM 1150 C CD1 . ILE A 0 151 . 70.650  46.125  -45.103  1.00 31.72 151 A 1 
ATOM 1151 N N   . GLY A 0 152 . 67.702  49.722  -44.601  1.00 37.70 152 A 1 
ATOM 1152 C CA  . GLY A 0 152 . 66.631  50.038  -43.641  1.00 37.70 152 A 1 
ATOM 1153 C C   . GLY A 0 152 . 65.676  48.882  -43.287  1.00 37.70 152 A 1 
ATOM 1154 O O   . GLY A 0 152 . 64.649  48.721  -43.930  1.00 37.70 152 A 1 
ATOM 1155 N N   . ALA A 0 153 . 66.023  48.149  -42.221  1.00 33.98 153 A 1 
ATOM 1156 C CA  . ALA A 0 153 . 65.189  47.311  -41.334  1.00 33.98 153 A 1 
ATOM 1157 C C   . ALA A 0 153 . 64.088  46.385  -41.919  1.00 33.98 153 A 1 
ATOM 1158 C CB  . ALA A 0 153 . 64.615  48.216  -40.236  1.00 33.98 153 A 1 
ATOM 1159 O O   . ALA A 0 153 . 63.006  46.818  -42.309  1.00 33.98 153 A 1 
ATOM 1160 N N   . ALA A 0 154 . 64.305  45.071  -41.785  1.00 29.75 154 A 1 
ATOM 1161 C CA  . ALA A 0 154 . 63.274  44.041  -41.921  1.00 29.75 154 A 1 
ATOM 1162 C C   . ALA A 0 154 . 62.537  43.786  -40.588  1.00 29.75 154 A 1 
ATOM 1163 C CB  . ALA A 0 154 . 63.949  42.756  -42.421  1.00 29.75 154 A 1 
ATOM 1164 O O   . ALA A 0 154 . 63.188  43.600  -39.560  1.00 29.75 154 A 1 
ATOM 1165 N N   . SER A 0 155 . 61.198  43.762  -40.616  1.00 31.29 155 A 1 
ATOM 1166 C CA  . SER A 0 155 . 60.276  42.957  -39.774  1.00 31.29 155 A 1 
ATOM 1167 C C   . SER A 0 155 . 58.856  43.541  -39.827  1.00 31.29 155 A 1 
ATOM 1168 C CB  . SER A 0 155 . 60.687  42.804  -38.294  1.00 31.29 155 A 1 
ATOM 1169 O O   . SER A 0 155 . 58.627  44.684  -39.435  1.00 31.29 155 A 1 
ATOM 1170 O OG  . SER A 0 155 . 61.175  43.999  -37.727  1.00 31.29 155 A 1 
ATOM 1171 N N   . GLN A 0 156 . 57.878  42.754  -40.285  1.00 36.96 156 A 1 
ATOM 1172 C CA  . GLN A 0 156 . 56.455  43.079  -40.146  1.00 36.96 156 A 1 
ATOM 1173 C C   . GLN A 0 156 . 55.720  41.935  -39.438  1.00 36.96 156 A 1 
ATOM 1174 C CB  . GLN A 0 156 . 55.812  43.461  -41.497  1.00 36.96 156 A 1 
ATOM 1175 O O   . GLN A 0 156 . 55.393  40.929  -40.048  1.00 36.96 156 A 1 
ATOM 1176 C CG  . GLN A 0 156 . 56.035  44.949  -41.827  1.00 36.96 156 A 1 
ATOM 1177 C CD  . GLN A 0 156 . 55.266  45.430  -43.058  1.00 36.96 156 A 1 
ATOM 1178 N NE2 . GLN A 0 156 . 54.811  46.665  -43.079  1.00 36.96 156 A 1 
ATOM 1179 O OE1 . GLN A 0 156 . 55.067  44.734  -44.036  1.00 36.96 156 A 1 
ATOM 1180 N N   . LEU A 0 157 . 55.467  42.162  -38.143  1.00 32.97 157 A 1 
ATOM 1181 C CA  . LEU A 0 157 . 54.300  41.706  -37.372  1.00 32.97 157 A 1 
ATOM 1182 C C   . LEU A 0 157 . 53.911  40.214  -37.451  1.00 32.97 157 A 1 
ATOM 1183 C CB  . LEU A 0 157 . 53.127  42.649  -37.718  1.00 32.97 157 A 1 
ATOM 1184 O O   . LEU A 0 157 . 52.992  39.840  -38.170  1.00 32.97 157 A 1 
ATOM 1185 C CG  . LEU A 0 157 . 53.301  44.049  -37.095  1.00 32.97 157 A 1 
ATOM 1186 C CD1 . LEU A 0 157 . 52.795  45.145  -38.032  1.00 32.97 157 A 1 
ATOM 1187 C CD2 . LEU A 0 157 . 52.546  44.146  -35.768  1.00 32.97 157 A 1 
ATOM 1188 N N   . HIS A 0 158 . 54.503  39.418  -36.555  1.00 29.03 158 A 1 
ATOM 1189 C CA  . HIS A 0 158 . 53.820  38.278  -35.922  1.00 29.03 158 A 1 
ATOM 1190 C C   . HIS A 0 158 . 52.929  38.822  -34.794  1.00 29.03 158 A 1 
ATOM 1191 C CB  . HIS A 0 158 . 54.867  37.305  -35.350  1.00 29.03 158 A 1 
ATOM 1192 O O   . HIS A 0 158 . 53.356  39.749  -34.090  1.00 29.03 158 A 1 
ATOM 1193 C CG  . HIS A 0 158 . 54.496  35.849  -35.452  1.00 29.03 158 A 1 
ATOM 1194 C CD2 . HIS A 0 158 . 54.562  35.110  -36.602  1.00 29.03 158 A 1 
ATOM 1195 N ND1 . HIS A 0 158 . 54.197  34.964  -34.435  1.00 29.03 158 A 1 
ATOM 1196 C CE1 . HIS A 0 158 . 54.063  33.743  -34.974  1.00 29.03 158 A 1 
ATOM 1197 N NE2 . HIS A 0 158 . 54.308  33.779  -36.290  1.00 29.03 158 A 1 
ATOM 1198 N N   . LYS A 0 159 . 51.708  38.304  -34.612  1.00 33.28 159 A 1 
ATOM 1199 C CA  . LYS A 0 159 . 50.836  38.745  -33.512  1.00 33.28 159 A 1 
ATOM 1200 C C   . LYS A 0 159 . 49.807  37.685  -33.112  1.00 33.28 159 A 1 
ATOM 1201 C CB  . LYS A 0 159 . 50.213  40.123  -33.830  1.00 33.28 159 A 1 
ATOM 1202 O O   . LYS A 0 159 . 48.608  37.861  -33.307  1.00 33.28 159 A 1 
ATOM 1203 C CG  . LYS A 0 159 . 50.161  40.947  -32.538  1.00 33.28 159 A 1 
ATOM 1204 C CD  . LYS A 0 159 . 49.404  42.259  -32.732  1.00 33.28 159 A 1 
ATOM 1205 C CE  . LYS A 0 159 . 49.511  43.065  -31.437  1.00 33.28 159 A 1 
ATOM 1206 N NZ  . LYS A 0 159 . 48.508  44.152  -31.403  1.00 33.28 159 A 1 
ATOM 1207 N N   . ASP A 0 160 . 50.306  36.615  -32.513  1.00 32.99 160 A 1 
ATOM 1208 C CA  . ASP A 0 160 . 49.494  35.546  -31.931  1.00 32.99 160 A 1 
ATOM 1209 C C   . ASP A 0 160 . 48.914  36.007  -30.589  1.00 32.99 160 A 1 
ATOM 1210 C CB  . ASP A 0 160 . 50.313  34.255  -31.750  1.00 32.99 160 A 1 
ATOM 1211 O O   . ASP A 0 160 . 49.492  36.859  -29.903  1.00 32.99 160 A 1 
ATOM 1212 C CG  . ASP A 0 160 . 51.408  34.106  -32.804  1.00 32.99 160 A 1 
ATOM 1213 O OD1 . ASP A 0 160 . 51.104  34.278  -34.002  1.00 32.99 160 A 1 
ATOM 1214 O OD2 . ASP A 0 160 . 52.589  34.053  -32.392  1.00 32.99 160 A 1 
ATOM 1215 N N   . SER A 0 161 . 47.762  35.467  -30.194  1.00 30.71 161 A 1 
ATOM 1216 C CA  . SER A 0 161 . 47.182  35.688  -28.864  1.00 30.71 161 A 1 
ATOM 1217 C C   . SER A 0 161 . 46.235  34.547  -28.487  1.00 30.71 161 A 1 
ATOM 1218 C CB  . SER A 0 161 . 46.448  37.039  -28.805  1.00 30.71 161 A 1 
ATOM 1219 O O   . SER A 0 161 . 45.039  34.625  -28.747  1.00 30.71 161 A 1 
ATOM 1220 O OG  . SER A 0 161 . 47.380  38.109  -28.848  1.00 30.71 161 A 1 
ATOM 1221 N N   . TYR A 0 162 . 46.787  33.514  -27.845  1.00 30.06 162 A 1 
ATOM 1222 C CA  . TYR A 0 162 . 46.058  32.463  -27.126  1.00 30.06 162 A 1 
ATOM 1223 C C   . TYR A 0 162 . 46.870  32.039  -25.881  1.00 30.06 162 A 1 
ATOM 1224 C CB  . TYR A 0 162 . 45.764  31.270  -28.058  1.00 30.06 162 A 1 
ATOM 1225 O O   . TYR A 0 162 . 48.098  31.999  -25.951  1.00 30.06 162 A 1 
ATOM 1226 C CG  . TYR A 0 162 . 44.285  30.957  -28.178  1.00 30.06 162 A 1 
ATOM 1227 C CD1 . TYR A 0 162 . 43.671  30.083  -27.259  1.00 30.06 162 A 1 
ATOM 1228 C CD2 . TYR A 0 162 . 43.520  31.546  -29.204  1.00 30.06 162 A 1 
ATOM 1229 C CE1 . TYR A 0 162 . 42.294  29.805  -27.364  1.00 30.06 162 A 1 
ATOM 1230 C CE2 . TYR A 0 162 . 42.148  31.248  -29.328  1.00 30.06 162 A 1 
ATOM 1231 O OH  . TYR A 0 162 . 40.211  30.082  -28.503  1.00 30.06 162 A 1 
ATOM 1232 C CZ  . TYR A 0 162 . 41.532  30.376  -28.404  1.00 30.06 162 A 1 
ATOM 1233 N N   . GLY A 0 163 . 46.195  31.737  -24.760  1.00 31.26 163 A 1 
ATOM 1234 C CA  . GLY A 0 163 . 46.800  31.435  -23.438  1.00 31.26 163 A 1 
ATOM 1235 C C   . GLY A 0 163 . 47.216  32.698  -22.654  1.00 31.26 163 A 1 
ATOM 1236 O O   . GLY A 0 163 . 47.726  33.645  -23.239  1.00 31.26 163 A 1 
ATOM 1237 N N   . ASP A 0 164 . 47.017  32.843  -21.341  1.00 33.84 164 A 1 
ATOM 1238 C CA  . ASP A 0 164 . 47.136  31.862  -20.253  1.00 33.84 164 A 1 
ATOM 1239 C C   . ASP A 0 164 . 46.395  32.339  -18.965  1.00 33.84 164 A 1 
ATOM 1240 C CB  . ASP A 0 164 . 48.653  31.693  -19.994  1.00 33.84 164 A 1 
ATOM 1241 O O   . ASP A 0 164 . 45.939  33.478  -18.865  1.00 33.84 164 A 1 
ATOM 1242 C CG  . ASP A 0 164 . 49.039  30.604  -18.986  1.00 33.84 164 A 1 
ATOM 1243 O OD1 . ASP A 0 164 . 48.227  29.670  -18.796  1.00 33.84 164 A 1 
ATOM 1244 O OD2 . ASP A 0 164 . 50.137  30.725  -18.401  1.00 33.84 164 A 1 
ATOM 1245 N N   . ALA A 0 165 . 46.282  31.427  -18.000  1.00 33.29 165 A 1 
ATOM 1246 C CA  . ALA A 0 165 . 45.554  31.394  -16.732  1.00 33.29 165 A 1 
ATOM 1247 C C   . ALA A 0 165 . 45.568  32.611  -15.770  1.00 33.29 165 A 1 
ATOM 1248 C CB  . ALA A 0 165 . 46.191  30.208  -15.987  1.00 33.29 165 A 1 
ATOM 1249 O O   . ALA A 0 165 . 46.463  33.452  -15.756  1.00 33.29 165 A 1 
ATOM 1250 N N   . GLY A 0 166 . 44.663  32.544  -14.776  1.00 31.03 166 A 1 
ATOM 1251 C CA  . GLY A 0 166 . 45.068  32.800  -13.382  1.00 31.03 166 A 1 
ATOM 1252 C C   . GLY A 0 166 . 44.128  33.649  -12.519  1.00 31.03 166 A 1 
ATOM 1253 O O   . GLY A 0 166 . 43.989  34.852  -12.715  1.00 31.03 166 A 1 
ATOM 1254 N N   . TYR A 0 167 . 43.559  33.038  -11.474  1.00 30.78 167 A 1 
ATOM 1255 C CA  . TYR A 0 167 . 42.834  33.721  -10.392  1.00 30.78 167 A 1 
ATOM 1256 C C   . TYR A 0 167 . 43.678  34.816  -9.705   1.00 30.78 167 A 1 
ATOM 1257 C CB  . TYR A 0 167 . 42.481  32.689  -9.300   1.00 30.78 167 A 1 
ATOM 1258 O O   . TYR A 0 167 . 44.767  34.526  -9.210   1.00 30.78 167 A 1 
ATOM 1259 C CG  . TYR A 0 167 . 41.241  31.844  -9.518   1.00 30.78 167 A 1 
ATOM 1260 C CD1 . TYR A 0 167 . 40.104  32.065  -8.712   1.00 30.78 167 A 1 
ATOM 1261 C CD2 . TYR A 0 167 . 41.238  30.797  -10.461  1.00 30.78 167 A 1 
ATOM 1262 C CE1 . TYR A 0 167 . 38.966  31.249  -8.850   1.00 30.78 167 A 1 
ATOM 1263 C CE2 . TYR A 0 167 . 40.098  29.983  -10.604  1.00 30.78 167 A 1 
ATOM 1264 O OH  . TYR A 0 167 . 37.877  29.404  -9.940   1.00 30.78 167 A 1 
ATOM 1265 C CZ  . TYR A 0 167 . 38.963  30.204  -9.799   1.00 30.78 167 A 1 
ATOM 1266 N N   . GLY A 0 168 . 43.125  36.022  -9.504   1.00 31.55 168 A 1 
ATOM 1267 C CA  . GLY A 0 168 . 43.684  36.948  -8.509   1.00 31.55 168 A 1 
ATOM 1268 C C   . GLY A 0 168 . 43.213  38.407  -8.551   1.00 31.55 168 A 1 
ATOM 1269 O O   . GLY A 0 168 . 43.360  39.086  -9.554   1.00 31.55 168 A 1 
ATOM 1270 N N   . ALA A 0 169 . 42.772  38.900  -7.386   1.00 34.59 169 A 1 
ATOM 1271 C CA  . ALA A 0 169 . 42.679  40.312  -6.984   1.00 34.59 169 A 1 
ATOM 1272 C C   . ALA A 0 169 . 41.752  41.267  -7.778   1.00 34.59 169 A 1 
ATOM 1273 C CB  . ALA A 0 169 . 44.096  40.878  -6.822   1.00 34.59 169 A 1 
ATOM 1274 O O   . ALA A 0 169 . 42.047  41.759  -8.863   1.00 34.59 169 A 1 
ATOM 1275 N N   . ALA A 0 170 . 40.667  41.675  -7.116   1.00 30.83 170 A 1 
ATOM 1276 C CA  . ALA A 0 170 . 39.860  42.824  -7.513   1.00 30.83 170 A 1 
ATOM 1277 C C   . ALA A 0 170 . 40.604  44.159  -7.311   1.00 30.83 170 A 1 
ATOM 1278 C CB  . ALA A 0 170 . 38.588  42.806  -6.651   1.00 30.83 170 A 1 
ATOM 1279 O O   . ALA A 0 170 . 41.185  44.362  -6.246   1.00 30.83 170 A 1 
ATOM 1280 N N   . ALA A 0 171 . 40.460  45.109  -8.249   1.00 32.57 171 A 1 
ATOM 1281 C CA  . ALA A 0 171 . 39.985  46.478  -7.968   1.00 32.57 171 A 1 
ATOM 1282 C C   . ALA A 0 171 . 39.967  47.405  -9.209   1.00 32.57 171 A 1 
ATOM 1283 C CB  . ALA A 0 171 . 40.818  47.173  -6.875   1.00 32.57 171 A 1 
ATOM 1284 O O   . ALA A 0 171 . 40.893  47.419  -10.008  1.00 32.57 171 A 1 
ATOM 1285 N N   . ALA A 0 172 . 38.970  48.302  -9.217   1.00 33.04 172 A 1 
ATOM 1286 C CA  . ALA A 0 172 . 38.904  49.600  -9.913   1.00 33.04 172 A 1 
ATOM 1287 C C   . ALA A 0 172 . 38.497  49.698  -11.412  1.00 33.04 172 A 1 
ATOM 1288 C CB  . ALA A 0 172 . 40.149  50.439  -9.584   1.00 33.04 172 A 1 
ATOM 1289 O O   . ALA A 0 172 . 39.026  49.047  -12.298  1.00 33.04 172 A 1 
ATOM 1290 N N   . ALA A 0 173 . 37.603  50.677  -11.649  1.00 34.16 173 A 1 
ATOM 1291 C CA  . ALA A 0 173 . 37.242  51.348  -12.914  1.00 34.16 173 A 1 
ATOM 1292 C C   . ALA A 0 173 . 36.545  50.512  -14.020  1.00 34.16 173 A 1 
ATOM 1293 C CB  . ALA A 0 173 . 38.458  52.139  -13.412  1.00 34.16 173 A 1 
ATOM 1294 O O   . ALA A 0 173 . 37.161  50.017  -14.950  1.00 34.16 173 A 1 
ATOM 1295 N N   . LYS A 0 174 . 35.214  50.351  -13.986  1.00 33.28 174 A 1 
ATOM 1296 C CA  . LYS A 0 174 . 34.201  51.311  -14.511  1.00 33.28 174 A 1 
ATOM 1297 C C   . LYS A 0 174 . 34.456  51.859  -15.934  1.00 33.28 174 A 1 
ATOM 1298 C CB  . LYS A 0 174 . 33.919  52.511  -13.574  1.00 33.28 174 A 1 
ATOM 1299 O O   . LYS A 0 174 . 35.052  52.925  -16.073  1.00 33.28 174 A 1 
ATOM 1300 C CG  . LYS A 0 174 . 33.246  52.191  -12.234  1.00 33.28 174 A 1 
ATOM 1301 C CD  . LYS A 0 174 . 32.857  53.500  -11.520  1.00 33.28 174 A 1 
ATOM 1302 C CE  . LYS A 0 174 . 32.072  53.206  -10.235  1.00 33.28 174 A 1 
ATOM 1303 N NZ  . LYS A 0 174 . 31.658  54.446  -9.527   1.00 33.28 174 A 1 
ATOM 1304 N N   . LYS A 0 175 . 33.736  51.314  -16.926  1.00 40.19 175 A 1 
ATOM 1305 C CA  . LYS A 0 175 . 32.554  51.971  -17.546  1.00 40.19 175 A 1 
ATOM 1306 C C   . LYS A 0 175 . 31.766  50.979  -18.421  1.00 40.19 175 A 1 
ATOM 1307 C CB  . LYS A 0 175 . 32.955  53.217  -18.366  1.00 40.19 175 A 1 
ATOM 1308 O O   . LYS A 0 175 . 32.339  50.314  -19.269  1.00 40.19 175 A 1 
ATOM 1309 C CG  . LYS A 0 175 . 32.671  54.506  -17.572  1.00 40.19 175 A 1 
ATOM 1310 C CD  . LYS A 0 175 . 33.245  55.740  -18.273  1.00 40.19 175 A 1 
ATOM 1311 C CE  . LYS A 0 175 . 32.981  56.995  -17.431  1.00 40.19 175 A 1 
ATOM 1312 N NZ  . LYS A 0 175 . 33.525  58.208  -18.090  1.00 40.19 175 A 1 
ATOM 1313 N N   . GLN A 0 176 . 30.460  50.871  -18.172  1.00 34.41 176 A 1 
ATOM 1314 C CA  . GLN A 0 176 . 29.560  49.864  -18.757  1.00 34.41 176 A 1 
ATOM 1315 C C   . GLN A 0 176 . 28.700  50.410  -19.920  1.00 34.41 176 A 1 
ATOM 1316 C CB  . GLN A 0 176 . 28.606  49.353  -17.653  1.00 34.41 176 A 1 
ATOM 1317 O O   . GLN A 0 176 . 28.612  51.618  -20.122  1.00 34.41 176 A 1 
ATOM 1318 C CG  . GLN A 0 176 . 29.240  48.622  -16.462  1.00 34.41 176 A 1 
ATOM 1319 C CD  . GLN A 0 176 . 28.203  48.428  -15.357  1.00 34.41 176 A 1 
ATOM 1320 N NE2 . GLN A 0 176 . 27.682  47.239  -15.145  1.00 34.41 176 A 1 
ATOM 1321 O OE1 . GLN A 0 176 . 27.835  49.371  -14.678  1.00 34.41 176 A 1 
ATOM 1322 N N   . GLN A 0 177 . 27.950  49.479  -20.532  1.00 32.95 177 A 1 
ATOM 1323 C CA  . GLN A 0 177 . 26.632  49.636  -21.181  1.00 32.95 177 A 1 
ATOM 1324 C C   . GLN A 0 177 . 26.542  50.145  -22.633  1.00 32.95 177 A 1 
ATOM 1325 C CB  . GLN A 0 177 . 25.616  50.338  -20.254  1.00 32.95 177 A 1 
ATOM 1326 O O   . GLN A 0 177 . 26.301  51.320  -22.902  1.00 32.95 177 A 1 
ATOM 1327 C CG  . GLN A 0 177 . 25.004  49.381  -19.219  1.00 32.95 177 A 1 
ATOM 1328 C CD  . GLN A 0 177 . 24.064  50.083  -18.244  1.00 32.95 177 A 1 
ATOM 1329 N NE2 . GLN A 0 177 . 23.278  49.345  -17.494  1.00 32.95 177 A 1 
ATOM 1330 O OE1 . GLN A 0 177 . 24.022  51.295  -18.121  1.00 32.95 177 A 1 
ATOM 1331 N N   . LYS A 0 178 . 26.533  49.171  -23.554  1.00 36.07 178 A 1 
ATOM 1332 C CA  . LYS A 0 178 . 25.487  48.894  -24.570  1.00 36.07 178 A 1 
ATOM 1333 C C   . LYS A 0 178 . 25.876  47.576  -25.269  1.00 36.07 178 A 1 
ATOM 1334 C CB  . LYS A 0 178 . 25.418  50.013  -25.633  1.00 36.07 178 A 1 
ATOM 1335 O O   . LYS A 0 178 . 27.019  47.459  -25.676  1.00 36.07 178 A 1 
ATOM 1336 C CG  . LYS A 0 178 . 24.253  50.993  -25.418  1.00 36.07 178 A 1 
ATOM 1337 C CD  . LYS A 0 178 . 24.286  52.082  -26.499  1.00 36.07 178 A 1 
ATOM 1338 C CE  . LYS A 0 178 . 23.095  53.033  -26.347  1.00 36.07 178 A 1 
ATOM 1339 N NZ  . LYS A 0 178 . 23.055  54.023  -27.452  1.00 36.07 178 A 1 
ATOM 1340 N N   . GLY A 0 179 . 25.037  46.560  -25.448  1.00 32.22 179 A 1 
ATOM 1341 C CA  . GLY A 0 179 . 23.651  46.358  -25.026  1.00 32.22 179 A 1 
ATOM 1342 C C   . GLY A 0 179 . 22.968  45.389  -25.996  1.00 32.22 179 A 1 
ATOM 1343 O O   . GLY A 0 179 . 22.670  45.795  -27.112  1.00 32.22 179 A 1 
ATOM 1344 N N   . TYR A 0 180 . 22.716  44.148  -25.574  1.00 35.39 180 A 1 
ATOM 1345 C CA  . TYR A 0 180 . 21.893  43.182  -26.310  1.00 35.39 180 A 1 
ATOM 1346 C C   . TYR A 0 180 . 20.795  42.651  -25.386  1.00 35.39 180 A 1 
ATOM 1347 C CB  . TYR A 0 180 . 22.752  42.065  -26.931  1.00 35.39 180 A 1 
ATOM 1348 O O   . TYR A 0 180 . 21.072  42.166  -24.291  1.00 35.39 180 A 1 
ATOM 1349 C CG  . TYR A 0 180 . 23.099  42.347  -28.382  1.00 35.39 180 A 1 
ATOM 1350 C CD1 . TYR A 0 180 . 22.190  41.978  -29.393  1.00 35.39 180 A 1 
ATOM 1351 C CD2 . TYR A 0 180 . 24.289  43.021  -28.720  1.00 35.39 180 A 1 
ATOM 1352 C CE1 . TYR A 0 180 . 22.458  42.300  -30.737  1.00 35.39 180 A 1 
ATOM 1353 C CE2 . TYR A 0 180 . 24.566  43.336  -30.066  1.00 35.39 180 A 1 
ATOM 1354 O OH  . TYR A 0 180 . 23.894  43.294  -32.375  1.00 35.39 180 A 1 
ATOM 1355 C CZ  . TYR A 0 180 . 23.644  42.981  -31.077  1.00 35.39 180 A 1 
ATOM 1356 N N   . GLN A 0 181 . 19.541  42.817  -25.810  1.00 35.60 181 A 1 
ATOM 1357 C CA  . GLN A 0 181 . 18.371  42.251  -25.141  1.00 35.60 181 A 1 
ATOM 1358 C C   . GLN A 0 181 . 18.243  40.772  -25.509  1.00 35.60 181 A 1 
ATOM 1359 C CB  . GLN A 0 181 . 17.094  43.001  -25.562  1.00 35.60 181 A 1 
ATOM 1360 O O   . GLN A 0 181 . 18.421  40.413  -26.671  1.00 35.60 181 A 1 
ATOM 1361 C CG  . GLN A 0 181 . 16.952  44.371  -24.889  1.00 35.60 181 A 1 
ATOM 1362 C CD  . GLN A 0 181 . 15.780  45.158  -25.467  1.00 35.60 181 A 1 
ATOM 1363 N NE2 . GLN A 0 181 . 14.583  45.020  -24.940  1.00 35.60 181 A 1 
ATOM 1364 O OE1 . GLN A 0 181 . 15.923  45.917  -26.407  1.00 35.60 181 A 1 
ATOM 1365 N N   . GLY A 0 182 . 17.894  39.934  -24.534  1.00 28.67 182 A 1 
ATOM 1366 C CA  . GLY A 0 182 . 17.540  38.542  -24.800  1.00 28.67 182 A 1 
ATOM 1367 C C   . GLY A 0 182 . 16.169  38.410  -25.468  1.00 28.67 182 A 1 
ATOM 1368 O O   . GLY A 0 182 . 15.310  39.282  -25.321  1.00 28.67 182 A 1 
ATOM 1369 N N   . HIS A 0 183 . 15.949  37.280  -26.141  1.00 30.55 183 A 1 
ATOM 1370 C CA  . HIS A 0 183 . 14.622  36.837  -26.558  1.00 30.55 183 A 1 
ATOM 1371 C C   . HIS A 0 183 . 14.322  35.476  -25.925  1.00 30.55 183 A 1 
ATOM 1372 C CB  . HIS A 0 183 . 14.505  36.805  -28.088  1.00 30.55 183 A 1 
ATOM 1373 O O   . HIS A 0 183 . 15.031  34.501  -26.146  1.00 30.55 183 A 1 
ATOM 1374 C CG  . HIS A 0 183 . 13.077  36.830  -28.591  1.00 30.55 183 A 1 
ATOM 1375 C CD2 . HIS A 0 183 . 12.649  37.463  -29.726  1.00 30.55 183 A 1 
ATOM 1376 N ND1 . HIS A 0 183 . 11.958  36.262  -28.013  1.00 30.55 183 A 1 
ATOM 1377 C CE1 . HIS A 0 183 . 10.896  36.552  -28.779  1.00 30.55 183 A 1 
ATOM 1378 N NE2 . HIS A 0 183 . 11.265  37.293  -29.833  1.00 30.55 183 A 1 
ATOM 1379 N N   . ILE A 0 184 . 13.249  35.426  -25.139  1.00 30.89 184 A 1 
ATOM 1380 C CA  . ILE A 0 184 . 12.663  34.194  -24.604  1.00 30.89 184 A 1 
ATOM 1381 C C   . ILE A 0 184 . 11.776  33.578  -25.691  1.00 30.89 184 A 1 
ATOM 1382 C CB  . ILE A 0 184 . 11.836  34.528  -23.337  1.00 30.89 184 A 1 
ATOM 1383 O O   . ILE A 0 184 . 10.920  34.284  -26.222  1.00 30.89 184 A 1 
ATOM 1384 C CG1 . ILE A 0 184 . 12.736  35.093  -22.211  1.00 30.89 184 A 1 
ATOM 1385 C CG2 . ILE A 0 184 . 11.050  33.300  -22.839  1.00 30.89 184 A 1 
ATOM 1386 C CD1 . ILE A 0 184 . 11.951  35.761  -21.073  1.00 30.89 184 A 1 
ATOM 1387 N N   . VAL A 0 185 . 11.945  32.289  -25.988  1.00 38.02 185 A 1 
ATOM 1388 C CA  . VAL A 0 185 . 11.017  31.437  -26.762  1.00 38.02 185 A 1 
ATOM 1389 C C   . VAL A 0 185 . 11.147  30.042  -26.128  1.00 38.02 185 A 1 
ATOM 1390 C CB  . VAL A 0 185 . 11.397  31.418  -28.266  1.00 38.02 185 A 1 
ATOM 1391 O O   . VAL A 0 185 . 12.210  29.445  -26.219  1.00 38.02 185 A 1 
ATOM 1392 C CG1 . VAL A 0 185 . 10.424  30.557  -29.075  1.00 38.02 185 A 1 
ATOM 1393 C CG2 . VAL A 0 185 . 11.392  32.813  -28.909  1.00 38.02 185 A 1 
ATOM 1394 N N   . GLN A 0 186 . 10.266  29.547  -25.250  1.00 34.85 186 A 1 
ATOM 1395 C CA  . GLN A 0 186 . 8.805   29.362  -25.312  1.00 34.85 186 A 1 
ATOM 1396 C C   . GLN A 0 186 . 8.405   28.307  -26.364  1.00 34.85 186 A 1 
ATOM 1397 C CB  . GLN A 0 186 . 8.009   30.680  -25.349  1.00 34.85 186 A 1 
ATOM 1398 O O   . GLN A 0 186 . 8.570   28.520  -27.556  1.00 34.85 186 A 1 
ATOM 1399 C CG  . GLN A 0 186 . 6.584   30.487  -24.797  1.00 34.85 186 A 1 
ATOM 1400 C CD  . GLN A 0 186 . 5.842   31.798  -24.532  1.00 34.85 186 A 1 
ATOM 1401 N NE2 . GLN A 0 186 . 4.715   31.754  -23.855  1.00 34.85 186 A 1 
ATOM 1402 O OE1 . GLN A 0 186 . 6.248   32.886  -24.897  1.00 34.85 186 A 1 
ATOM 1403 N N   . GLY A 0 187 . 7.954   27.136  -25.895  1.00 32.33 187 A 1 
ATOM 1404 C CA  . GLY A 0 187 . 7.906   25.899  -26.692  1.00 32.33 187 A 1 
ATOM 1405 C C   . GLY A 0 187 . 6.579   25.579  -27.394  1.00 32.33 187 A 1 
ATOM 1406 O O   . GLY A 0 187 . 5.761   26.461  -27.638  1.00 32.33 187 A 1 
ATOM 1407 N N   . TYR A 0 188 . 6.372   24.272  -27.633  1.00 34.16 188 A 1 
ATOM 1408 C CA  . TYR A 0 188 . 5.348   23.656  -28.503  1.00 34.16 188 A 1 
ATOM 1409 C C   . TYR A 0 188 . 5.575   23.959  -30.006  1.00 34.16 188 A 1 
ATOM 1410 C CB  . TYR A 0 188 . 3.917   23.984  -28.021  1.00 34.16 188 A 1 
ATOM 1411 O O   . TYR A 0 188 . 6.068   25.014  -30.370  1.00 34.16 188 A 1 
ATOM 1412 C CG  . TYR A 0 188 . 3.634   23.685  -26.554  1.00 34.16 188 A 1 
ATOM 1413 C CD1 . TYR A 0 188 . 3.162   22.414  -26.169  1.00 34.16 188 A 1 
ATOM 1414 C CD2 . TYR A 0 188 . 3.828   24.681  -25.573  1.00 34.16 188 A 1 
ATOM 1415 C CE1 . TYR A 0 188 . 2.899   22.137  -24.812  1.00 34.16 188 A 1 
ATOM 1416 C CE2 . TYR A 0 188 . 3.580   24.405  -24.214  1.00 34.16 188 A 1 
ATOM 1417 O OH  . TYR A 0 188 . 2.862   22.852  -22.526  1.00 34.16 188 A 1 
ATOM 1418 C CZ  . TYR A 0 188 . 3.113   23.128  -23.832  1.00 34.16 188 A 1 
ATOM 1419 N N   . GLY A 0 189 . 5.276   23.085  -30.970  1.00 31.61 189 A 1 
ATOM 1420 C CA  . GLY A 0 189 . 4.658   21.762  -30.903  1.00 31.61 189 A 1 
ATOM 1421 C C   . GLY A 0 189 . 3.594   21.595  -31.996  1.00 31.61 189 A 1 
ATOM 1422 O O   . GLY A 0 189 . 2.494   22.110  -31.850  1.00 31.61 189 A 1 
ATOM 1423 N N   . GLY A 0 190 . 3.888   20.810  -33.041  1.00 31.93 190 A 1 
ATOM 1424 C CA  . GLY A 0 190 . 2.869   20.184  -33.900  1.00 31.93 190 A 1 
ATOM 1425 C C   . GLY A 0 190 . 2.468   20.860  -35.229  1.00 31.93 190 A 1 
ATOM 1426 O O   . GLY A 0 190 . 1.797   21.879  -35.247  1.00 31.93 190 A 1 
ATOM 1427 N N   . LYS A 0 191 . 2.703   20.100  -36.314  1.00 36.25 191 A 1 
ATOM 1428 C CA  . LYS A 0 191 . 1.820   19.852  -37.484  1.00 36.25 191 A 1 
ATOM 1429 C C   . LYS A 0 191 . 1.482   20.946  -38.531  1.00 36.25 191 A 1 
ATOM 1430 C CB  . LYS A 0 191 . 0.511   19.191  -37.000  1.00 36.25 191 A 1 
ATOM 1431 O O   . LYS A 0 191 . 1.024   22.033  -38.228  1.00 36.25 191 A 1 
ATOM 1432 C CG  . LYS A 0 191 . 0.685   17.701  -36.670  1.00 36.25 191 A 1 
ATOM 1433 C CD  . LYS A 0 191 . -0.666  17.052  -36.341  1.00 36.25 191 A 1 
ATOM 1434 C CE  . LYS A 0 191 . -0.471  15.554  -36.073  1.00 36.25 191 A 1 
ATOM 1435 N NZ  . LYS A 0 191 . -1.756  14.880  -35.763  1.00 36.25 191 A 1 
ATOM 1436 N N   . GLN A 0 192 . 1.470   20.444  -39.781  1.00 33.27 192 A 1 
ATOM 1437 C CA  . GLN A 0 192 . 0.670   20.842  -40.963  1.00 33.27 192 A 1 
ATOM 1438 C C   . GLN A 0 192 . 1.095   22.120  -41.723  1.00 33.27 192 A 1 
ATOM 1439 C CB  . GLN A 0 192 . -0.835  20.723  -40.642  1.00 33.27 192 A 1 
ATOM 1440 O O   . GLN A 0 192 . 1.078   23.222  -41.203  1.00 33.27 192 A 1 
ATOM 1441 C CG  . GLN A 0 192 . -1.238  19.236  -40.581  1.00 33.27 192 A 1 
ATOM 1442 C CD  . GLN A 0 192 . -2.682  19.001  -40.152  1.00 33.27 192 A 1 
ATOM 1443 N NE2 . GLN A 0 192 . -3.397  18.103  -40.793  1.00 33.27 192 A 1 
ATOM 1444 O OE1 . GLN A 0 192 . -3.185  19.555  -39.196  1.00 33.27 192 A 1 
ATOM 1445 N N   . LEU A 0 193 . 1.651   21.964  -42.936  1.00 32.31 193 A 1 
ATOM 1446 C CA  . LEU A 0 193 . 0.967   21.880  -44.253  1.00 32.31 193 A 1 
ATOM 1447 C C   . LEU A 0 193 . 0.403   23.229  -44.751  1.00 32.31 193 A 1 
ATOM 1448 C CB  . LEU A 0 193 . -0.153  20.811  -44.344  1.00 32.31 193 A 1 
ATOM 1449 O O   . LEU A 0 193 . -0.589  23.715  -44.224  1.00 32.31 193 A 1 
ATOM 1450 C CG  . LEU A 0 193 . 0.226   19.323  -44.426  1.00 32.31 193 A 1 
ATOM 1451 C CD1 . LEU A 0 193 . -1.057  18.486  -44.494  1.00 32.31 193 A 1 
ATOM 1452 C CD2 . LEU A 0 193 . 1.048   18.995  -45.672  1.00 32.31 193 A 1 
ATOM 1453 N N   . GLY A 0 194 . 0.943   23.751  -45.861  1.00 34.19 194 A 1 
ATOM 1454 C CA  . GLY A 0 194 . 0.329   24.858  -46.611  1.00 34.19 194 A 1 
ATOM 1455 C C   . GLY A 0 194 . 1.236   25.465  -47.690  1.00 34.19 194 A 1 
ATOM 1456 O O   . GLY A 0 194 . 2.326   25.939  -47.391  1.00 34.19 194 A 1 
ATOM 1457 N N   . HIS A 0 195 . 0.801   25.446  -48.954  1.00 31.94 195 A 1 
ATOM 1458 C CA  . HIS A 0 195 . 1.513   26.055  -50.090  1.00 31.94 195 A 1 
ATOM 1459 C C   . HIS A 0 195 . 1.390   27.593  -50.129  1.00 31.94 195 A 1 
ATOM 1460 C CB  . HIS A 0 195 . 0.920   25.520  -51.406  1.00 31.94 195 A 1 
ATOM 1461 O O   . HIS A 0 195 . 0.382   28.139  -49.690  1.00 31.94 195 A 1 
ATOM 1462 C CG  . HIS A 0 195 . 0.930   24.026  -51.604  1.00 31.94 195 A 1 
ATOM 1463 C CD2 . HIS A 0 195 . -0.059  23.297  -52.209  1.00 31.94 195 A 1 
ATOM 1464 N ND1 . HIS A 0 195 . 1.968   23.159  -51.341  1.00 31.94 195 A 1 
ATOM 1465 C CE1 . HIS A 0 195 . 1.608   21.939  -51.776  1.00 31.94 195 A 1 
ATOM 1466 N NE2 . HIS A 0 195 . 0.380   21.976  -52.313  1.00 31.94 195 A 1 
ATOM 1467 N N   . GLY A 0 196 . 2.323   28.282  -50.802  1.00 33.73 196 A 1 
ATOM 1468 C CA  . GLY A 0 196 . 2.141   29.686  -51.207  1.00 33.73 196 A 1 
ATOM 1469 C C   . GLY A 0 196 . 3.295   30.235  -52.055  1.00 33.73 196 A 1 
ATOM 1470 O O   . GLY A 0 196 . 4.424   30.309  -51.587  1.00 33.73 196 A 1 
ATOM 1471 N N   . TRP A 0 197 . 3.029   30.609  -53.311  1.00 32.21 197 A 1 
ATOM 1472 C CA  . TRP A 0 197 . 4.040   31.073  -54.277  1.00 32.21 197 A 1 
ATOM 1473 C C   . TRP A 0 197 . 4.141   32.608  -54.372  1.00 32.21 197 A 1 
ATOM 1474 C CB  . TRP A 0 197 . 3.681   30.558  -55.686  1.00 32.21 197 A 1 
ATOM 1475 O O   . TRP A 0 197 . 3.121   33.273  -54.521  1.00 32.21 197 A 1 
ATOM 1476 C CG  . TRP A 0 197 . 3.994   29.137  -56.042  1.00 32.21 197 A 1 
ATOM 1477 C CD1 . TRP A 0 197 . 3.435   28.032  -55.496  1.00 32.21 197 A 1 
ATOM 1478 C CD2 . TRP A 0 197 . 4.895   28.651  -57.088  1.00 32.21 197 A 1 
ATOM 1479 C CE2 . TRP A 0 197 . 4.829   27.226  -57.117  1.00 32.21 197 A 1 
ATOM 1480 C CE3 . TRP A 0 197 . 5.756   29.272  -58.023  1.00 32.21 197 A 1 
ATOM 1481 N NE1 . TRP A 0 197 . 3.932   26.904  -56.122  1.00 32.21 197 A 1 
ATOM 1482 C CH2 . TRP A 0 197 . 6.427   27.104  -58.932  1.00 32.21 197 A 1 
ATOM 1483 C CZ2 . TRP A 0 197 . 5.577   26.456  -58.020  1.00 32.21 197 A 1 
ATOM 1484 C CZ3 . TRP A 0 197 . 6.514   28.508  -58.933  1.00 32.21 197 A 1 
ATOM 1485 N N   . GLY A 0 198 . 5.366   33.113  -54.574  1.00 37.86 198 A 1 
ATOM 1486 C CA  . GLY A 0 198 . 5.675   33.846  -55.815  1.00 37.86 198 A 1 
ATOM 1487 C C   . GLY A 0 198 . 5.952   35.362  -55.775  1.00 37.86 198 A 1 
ATOM 1488 O O   . GLY A 0 198 . 5.207   36.123  -55.179  1.00 37.86 198 A 1 
ATOM 1489 N N   . LYS A 0 199 . 6.947   35.756  -56.601  1.00 34.44 199 A 1 
ATOM 1490 C CA  . LYS A 0 199 . 7.267   37.100  -57.158  1.00 34.44 199 A 1 
ATOM 1491 C C   . LYS A 0 199 . 7.553   38.242  -56.155  1.00 34.44 199 A 1 
ATOM 1492 C CB  . LYS A 0 199 . 6.168   37.531  -58.149  1.00 34.44 199 A 1 
ATOM 1493 O O   . LYS A 0 199 . 6.872   38.405  -55.162  1.00 34.44 199 A 1 
ATOM 1494 C CG  . LYS A 0 199 . 6.108   36.686  -59.432  1.00 34.44 199 A 1 
ATOM 1495 C CD  . LYS A 0 199 . 4.978   37.195  -60.340  1.00 34.44 199 A 1 
ATOM 1496 C CE  . LYS A 0 199 . 4.990   36.480  -61.696  1.00 34.44 199 A 1 
ATOM 1497 N NZ  . LYS A 0 199 . 3.891   36.965  -62.569  1.00 34.44 199 A 1 
ATOM 1498 N N   . GLY A 0 200 . 8.497   39.153  -56.401  1.00 32.62 200 A 1 
ATOM 1499 C CA  . GLY A 0 200 . 9.408   39.338  -57.539  1.00 32.62 200 A 1 
ATOM 1500 C C   . GLY A 0 200 . 9.711   40.833  -57.737  1.00 32.62 200 A 1 
ATOM 1501 O O   . GLY A 0 200 . 8.798   41.646  -57.647  1.00 32.62 200 A 1 
ATOM 1502 N N   . GLY A 0 201 . 10.965  41.208  -58.015  1.00 36.61 201 A 1 
ATOM 1503 C CA  . GLY A 0 201 . 11.351  42.617  -58.184  1.00 36.61 201 A 1 
ATOM 1504 C C   . GLY A 0 201 . 12.766  42.797  -58.737  1.00 36.61 201 A 1 
ATOM 1505 O O   . GLY A 0 201 . 13.744  42.615  -58.021  1.00 36.61 201 A 1 
ATOM 1506 N N   . GLN A 0 202 . 12.871  43.149  -60.020  1.00 35.84 202 A 1 
ATOM 1507 C CA  . GLN A 0 202 . 14.125  43.520  -60.688  1.00 35.84 202 A 1 
ATOM 1508 C C   . GLN A 0 202 . 14.466  44.994  -60.426  1.00 35.84 202 A 1 
ATOM 1509 C CB  . GLN A 0 202 . 13.950  43.410  -62.217  1.00 35.84 202 A 1 
ATOM 1510 O O   . GLN A 0 202 . 13.572  45.822  -60.564  1.00 35.84 202 A 1 
ATOM 1511 C CG  . GLN A 0 202 . 13.604  42.033  -62.792  1.00 35.84 202 A 1 
ATOM 1512 C CD  . GLN A 0 202 . 13.006  42.191  -64.188  1.00 35.84 202 A 1 
ATOM 1513 N NE2 . GLN A 0 202 . 13.802  42.392  -65.217  1.00 35.84 202 A 1 
ATOM 1514 O OE1 . GLN A 0 202 . 11.803  42.172  -64.374  1.00 35.84 202 A 1 
ATOM 1515 N N   . VAL A 0 203 . 15.752  45.332  -60.267  1.00 38.26 203 A 1 
ATOM 1516 C CA  . VAL A 0 203 . 16.369  46.519  -60.907  1.00 38.26 203 A 1 
ATOM 1517 C C   . VAL A 0 203 . 17.827  46.184  -61.258  1.00 38.26 203 A 1 
ATOM 1518 C CB  . VAL A 0 203 . 16.325  47.817  -60.060  1.00 38.26 203 A 1 
ATOM 1519 O O   . VAL A 0 203 . 18.515  45.528  -60.481  1.00 38.26 203 A 1 
ATOM 1520 C CG1 . VAL A 0 203 . 16.856  49.010  -60.874  1.00 38.26 203 A 1 
ATOM 1521 C CG2 . VAL A 0 203 . 14.924  48.233  -59.596  1.00 38.26 203 A 1 
ATOM 1522 N N   . TYR A 0 204 . 18.298  46.624  -62.428  1.00 31.64 204 A 1 
ATOM 1523 C CA  . TYR A 0 204 . 19.669  46.440  -62.919  1.00 31.64 204 A 1 
ATOM 1524 C C   . TYR A 0 204 . 20.162  47.760  -63.539  1.00 31.64 204 A 1 
ATOM 1525 C CB  . TYR A 0 204 . 19.675  45.303  -63.965  1.00 31.64 204 A 1 
ATOM 1526 O O   . TYR A 0 204 . 19.424  48.369  -64.309  1.00 31.64 204 A 1 
ATOM 1527 C CG  . TYR A 0 204 . 20.944  44.470  -64.076  1.00 31.64 204 A 1 
ATOM 1528 C CD1 . TYR A 0 204 . 22.020  44.878  -64.892  1.00 31.64 204 A 1 
ATOM 1529 C CD2 . TYR A 0 204 . 21.004  43.226  -63.416  1.00 31.64 204 A 1 
ATOM 1530 C CE1 . TYR A 0 204 . 23.147  44.041  -65.051  1.00 31.64 204 A 1 
ATOM 1531 C CE2 . TYR A 0 204 . 22.120  42.384  -63.581  1.00 31.64 204 A 1 
ATOM 1532 O OH  . TYR A 0 204 . 24.258  41.959  -64.561  1.00 31.64 204 A 1 
ATOM 1533 C CZ  . TYR A 0 204 . 23.193  42.786  -64.401  1.00 31.64 204 A 1 
ATOM 1534 N N   . GLY A 0 205 . 21.413  48.153  -63.270  1.00 33.35 205 A 1 
ATOM 1535 C CA  . GLY A 0 205 . 22.133  49.213  -64.000  1.00 33.35 205 A 1 
ATOM 1536 C C   . GLY A 0 205 . 21.994  50.653  -63.471  1.00 33.35 205 A 1 
ATOM 1537 O O   . GLY A 0 205 . 20.903  51.123  -63.170  1.00 33.35 205 A 1 
ATOM 1538 N N   . GLY A 0 206 . 23.121  51.376  -63.410  1.00 35.38 206 A 1 
ATOM 1539 C CA  . GLY A 0 206 . 23.181  52.796  -63.024  1.00 35.38 206 A 1 
ATOM 1540 C C   . GLY A 0 206 . 24.608  53.264  -62.711  1.00 35.38 206 A 1 
ATOM 1541 O O   . GLY A 0 206 . 25.118  53.032  -61.623  1.00 35.38 206 A 1 
ATOM 1542 N N   . GLN A 0 207 . 25.273  53.875  -63.690  1.00 35.94 207 A 1 
ATOM 1543 C CA  . GLN A 0 207 . 26.689  54.274  -63.673  1.00 35.94 207 A 1 
ATOM 1544 C C   . GLN A 0 207 . 26.896  55.680  -63.053  1.00 35.94 207 A 1 
ATOM 1545 C CB  . GLN A 0 207 . 27.116  54.227  -65.156  1.00 35.94 207 A 1 
ATOM 1546 O O   . GLN A 0 207 . 25.997  56.506  -63.151  1.00 35.94 207 A 1 
ATOM 1547 C CG  . GLN A 0 207 . 28.613  54.168  -65.497  1.00 35.94 207 A 1 
ATOM 1548 C CD  . GLN A 0 207 . 28.834  54.217  -67.014  1.00 35.94 207 A 1 
ATOM 1549 N NE2 . GLN A 0 207 . 30.037  54.469  -67.480  1.00 35.94 207 A 1 
ATOM 1550 O OE1 . GLN A 0 207 . 27.939  54.048  -67.822  1.00 35.94 207 A 1 
ATOM 1551 N N   . GLN A 0 208 . 28.125  55.984  -62.590  1.00 36.85 208 A 1 
ATOM 1552 C CA  . GLN A 0 208 . 28.642  57.324  -62.188  1.00 36.85 208 A 1 
ATOM 1553 C C   . GLN A 0 208 . 28.133  57.888  -60.834  1.00 36.85 208 A 1 
ATOM 1554 C CB  . GLN A 0 208 . 28.399  58.369  -63.310  1.00 36.85 208 A 1 
ATOM 1555 O O   . GLN A 0 208 . 27.027  57.580  -60.419  1.00 36.85 208 A 1 
ATOM 1556 C CG  . GLN A 0 208 . 28.787  57.930  -64.734  1.00 36.85 208 A 1 
ATOM 1557 C CD  . GLN A 0 208 . 28.479  58.974  -65.804  1.00 36.85 208 A 1 
ATOM 1558 N NE2 . GLN A 0 208 . 28.614  58.631  -67.067  1.00 36.85 208 A 1 
ATOM 1559 O OE1 . GLN A 0 208 . 28.122  60.110  -65.552  1.00 36.85 208 A 1 
ATOM 1560 N N   . ALA A 0 209 . 28.830  58.782  -60.110  1.00 32.90 209 A 1 
ATOM 1561 C CA  . ALA A 0 209 . 30.268  59.066  -59.922  1.00 32.90 209 A 1 
ATOM 1562 C C   . ALA A 0 209 . 30.434  60.103  -58.772  1.00 32.90 209 A 1 
ATOM 1563 C CB  . ALA A 0 209 . 30.908  59.659  -61.192  1.00 32.90 209 A 1 
ATOM 1564 O O   . ALA A 0 209 . 29.504  60.853  -58.503  1.00 32.90 209 A 1 
ATOM 1565 N N   . LEU A 0 210 . 31.649  60.219  -58.206  1.00 32.62 210 A 1 
ATOM 1566 C CA  . LEU A 0 210 . 32.186  61.379  -57.449  1.00 32.62 210 A 1 
ATOM 1567 C C   . LEU A 0 210 . 31.541  61.783  -56.094  1.00 32.62 210 A 1 
ATOM 1568 C CB  . LEU A 0 210 . 32.276  62.596  -58.397  1.00 32.62 210 A 1 
ATOM 1569 O O   . LEU A 0 210 . 30.430  62.292  -56.023  1.00 32.62 210 A 1 
ATOM 1570 C CG  . LEU A 0 210 . 33.388  62.467  -59.456  1.00 32.62 210 A 1 
ATOM 1571 C CD1 . LEU A 0 210 . 32.984  63.124  -60.773  1.00 32.62 210 A 1 
ATOM 1572 C CD2 . LEU A 0 210 . 34.678  63.124  -58.960  1.00 32.62 210 A 1 
ATOM 1573 N N   . GLY A 0 211 . 32.349  61.719  -55.025  1.00 38.13 211 A 1 
ATOM 1574 C CA  . GLY A 0 211 . 32.091  62.336  -53.712  1.00 38.13 211 A 1 
ATOM 1575 C C   . GLY A 0 211 . 33.335  62.243  -52.813  1.00 38.13 211 A 1 
ATOM 1576 O O   . GLY A 0 211 . 33.689  61.159  -52.368  1.00 38.13 211 A 1 
ATOM 1577 N N   . TYR A 0 212 . 34.057  63.352  -52.626  1.00 33.96 212 A 1 
ATOM 1578 C CA  . TYR A 0 212 . 35.461  63.379  -52.166  1.00 33.96 212 A 1 
ATOM 1579 C C   . TYR A 0 212 . 35.648  63.690  -50.660  1.00 33.96 212 A 1 
ATOM 1580 C CB  . TYR A 0 212 . 36.216  64.435  -53.013  1.00 33.96 212 A 1 
ATOM 1581 O O   . TYR A 0 212 . 34.873  64.449  -50.089  1.00 33.96 212 A 1 
ATOM 1582 C CG  . TYR A 0 212 . 37.467  63.982  -53.753  1.00 33.96 212 A 1 
ATOM 1583 C CD1 . TYR A 0 212 . 38.749  64.196  -53.205  1.00 33.96 212 A 1 
ATOM 1584 C CD2 . TYR A 0 212 . 37.346  63.456  -55.054  1.00 33.96 212 A 1 
ATOM 1585 C CE1 . TYR A 0 212 . 39.904  63.896  -53.957  1.00 33.96 212 A 1 
ATOM 1586 C CE2 . TYR A 0 212 . 38.497  63.158  -55.810  1.00 33.96 212 A 1 
ATOM 1587 O OH  . TYR A 0 212 . 40.881  63.121  -56.016  1.00 33.96 212 A 1 
ATOM 1588 C CZ  . TYR A 0 212 . 39.778  63.385  -55.268  1.00 33.96 212 A 1 
ATOM 1589 N N   . ALA A 0 213 . 36.813  63.263  -50.138  1.00 34.04 213 A 1 
ATOM 1590 C CA  . ALA A 0 213 . 37.697  63.955  -49.170  1.00 34.04 213 A 1 
ATOM 1591 C C   . ALA A 0 213 . 37.678  63.645  -47.645  1.00 34.04 213 A 1 
ATOM 1592 C CB  . ALA A 0 213 . 37.697  65.475  -49.416  1.00 34.04 213 A 1 
ATOM 1593 O O   . ALA A 0 213 . 36.709  63.899  -46.939  1.00 34.04 213 A 1 
ATOM 1594 N N   . GLY A 0 214 . 38.885  63.315  -47.139  1.00 37.06 214 A 1 
ATOM 1595 C CA  . GLY A 0 214 . 39.375  63.568  -45.766  1.00 37.06 214 A 1 
ATOM 1596 C C   . GLY A 0 214 . 39.413  62.353  -44.818  1.00 37.06 214 A 1 
ATOM 1597 O O   . GLY A 0 214 . 38.380  61.757  -44.565  1.00 37.06 214 A 1 
ATOM 1598 N N   . GLY A 0 215 . 40.541  61.951  -44.210  1.00 38.34 215 A 1 
ATOM 1599 C CA  . GLY A 0 215 . 41.944  62.373  -44.366  1.00 38.34 215 A 1 
ATOM 1600 C C   . GLY A 0 215 . 42.865  61.786  -43.268  1.00 38.34 215 A 1 
ATOM 1601 O O   . GLY A 0 215 . 42.368  61.382  -42.227  1.00 38.34 215 A 1 
ATOM 1602 N N   . TYR A 0 216 . 44.192  61.827  -43.499  1.00 35.35 216 A 1 
ATOM 1603 C CA  . TYR A 0 216 . 45.320  61.732  -42.527  1.00 35.35 216 A 1 
ATOM 1604 C C   . TYR A 0 216 . 45.444  60.462  -41.627  1.00 35.35 216 A 1 
ATOM 1605 C CB  . TYR A 0 216 . 45.412  63.027  -41.673  1.00 35.35 216 A 1 
ATOM 1606 O O   . TYR A 0 216 . 44.534  60.121  -40.893  1.00 35.35 216 A 1 
ATOM 1607 C CG  . TYR A 0 216 . 44.475  64.166  -42.060  1.00 35.35 216 A 1 
ATOM 1608 C CD1 . TYR A 0 216 . 44.815  65.057  -43.098  1.00 35.35 216 A 1 
ATOM 1609 C CD2 . TYR A 0 216 . 43.213  64.266  -41.439  1.00 35.35 216 A 1 
ATOM 1610 C CE1 . TYR A 0 216 . 43.882  66.019  -43.533  1.00 35.35 216 A 1 
ATOM 1611 C CE2 . TYR A 0 216 . 42.275  65.220  -41.876  1.00 35.35 216 A 1 
ATOM 1612 O OH  . TYR A 0 216 . 41.700  66.993  -43.393  1.00 35.35 216 A 1 
ATOM 1613 C CZ  . TYR A 0 216 . 42.607  66.094  -42.933  1.00 35.35 216 A 1 
ATOM 1614 N N   . GLY A 0 217 . 46.591  59.770  -41.521  1.00 39.86 217 A 1 
ATOM 1615 C CA  . GLY A 0 217 . 47.878  59.904  -42.218  1.00 39.86 217 A 1 
ATOM 1616 C C   . GLY A 0 217 . 49.037  59.144  -41.529  1.00 39.86 217 A 1 
ATOM 1617 O O   . GLY A 0 217 . 48.867  58.600  -40.446  1.00 39.86 217 A 1 
ATOM 1618 N N   . LYS A 0 218 . 50.234  59.215  -42.141  1.00 32.34 218 A 1 
ATOM 1619 C CA  . LYS A 0 218 . 51.570  58.781  -41.650  1.00 32.34 218 A 1 
ATOM 1620 C C   . LYS A 0 218 . 51.814  57.281  -41.382  1.00 32.34 218 A 1 
ATOM 1621 C CB  . LYS A 0 218 . 51.971  59.550  -40.373  1.00 32.34 218 A 1 
ATOM 1622 O O   . LYS A 0 218 . 51.470  56.777  -40.325  1.00 32.34 218 A 1 
ATOM 1623 C CG  . LYS A 0 218 . 52.124  61.065  -40.533  1.00 32.34 218 A 1 
ATOM 1624 C CD  . LYS A 0 218 . 52.591  61.656  -39.194  1.00 32.34 218 A 1 
ATOM 1625 C CE  . LYS A 0 218 . 52.804  63.168  -39.308  1.00 32.34 218 A 1 
ATOM 1626 N NZ  . LYS A 0 218 . 53.264  63.743  -38.019  1.00 32.34 218 A 1 
ATOM 1627 N N   . GLN A 0 219 . 52.721  56.703  -42.174  1.00 38.05 219 A 1 
ATOM 1628 C CA  . GLN A 0 219 . 54.063  56.348  -41.680  1.00 38.05 219 A 1 
ATOM 1629 C C   . GLN A 0 219 . 55.039  56.175  -42.854  1.00 38.05 219 A 1 
ATOM 1630 C CB  . GLN A 0 219 . 54.034  55.094  -40.779  1.00 38.05 219 A 1 
ATOM 1631 O O   . GLN A 0 219 . 54.773  55.440  -43.796  1.00 38.05 219 A 1 
ATOM 1632 C CG  . GLN A 0 219 . 54.214  55.478  -39.294  1.00 38.05 219 A 1 
ATOM 1633 C CD  . GLN A 0 219 . 53.791  54.384  -38.316  1.00 38.05 219 A 1 
ATOM 1634 N NE2 . GLN A 0 219 . 53.938  54.597  -37.027  1.00 38.05 219 A 1 
ATOM 1635 O OE1 . GLN A 0 219 . 53.324  53.321  -38.672  1.00 38.05 219 A 1 
ATOM 1636 N N   . ALA A 0 220 . 56.169  56.879  -42.794  1.00 31.66 220 A 1 
ATOM 1637 C CA  . ALA A 0 220 . 57.300  56.698  -43.695  1.00 31.66 220 A 1 
ATOM 1638 C C   . ALA A 0 220 . 58.538  56.465  -42.827  1.00 31.66 220 A 1 
ATOM 1639 C CB  . ALA A 0 220 . 57.446  57.929  -44.602  1.00 31.66 220 A 1 
ATOM 1640 O O   . ALA A 0 220 . 58.882  57.324  -42.015  1.00 31.66 220 A 1 
ATOM 1641 N N   . VAL A 0 221 . 59.185  55.311  -42.987  1.00 37.58 221 A 1 
ATOM 1642 C CA  . VAL A 0 221 . 60.451  54.980  -42.320  1.00 37.58 221 A 1 
ATOM 1643 C C   . VAL A 0 221 . 61.400  54.394  -43.360  1.00 37.58 221 A 1 
ATOM 1644 C CB  . VAL A 0 221 . 60.264  54.050  -41.098  1.00 37.58 221 A 1 
ATOM 1645 O O   . VAL A 0 221 . 61.523  53.186  -43.509  1.00 37.58 221 A 1 
ATOM 1646 C CG1 . VAL A 0 221 . 61.596  53.840  -40.361  1.00 37.58 221 A 1 
ATOM 1647 C CG2 . VAL A 0 221 . 59.283  54.639  -40.074  1.00 37.58 221 A 1 
ATOM 1648 N N   . ALA A 0 222 . 62.084  55.279  -44.084  1.00 33.41 222 A 1 
ATOM 1649 C CA  . ALA A 0 222 . 63.368  54.950  -44.688  1.00 33.41 222 A 1 
ATOM 1650 C C   . ALA A 0 222 . 64.448  55.271  -43.648  1.00 33.41 222 A 1 
ATOM 1651 C CB  . ALA A 0 222 . 63.535  55.725  -45.999  1.00 33.41 222 A 1 
ATOM 1652 O O   . ALA A 0 222 . 64.861  56.422  -43.496  1.00 33.41 222 A 1 
ATOM 1653 N N   . GLN A 0 223 . 64.845  54.263  -42.874  1.00 35.35 223 A 1 
ATOM 1654 C CA  . GLN A 0 223 . 65.988  54.369  -41.975  1.00 35.35 223 A 1 
ATOM 1655 C C   . GLN A 0 223 . 67.278  53.892  -42.653  1.00 35.35 223 A 1 
ATOM 1656 C CB  . GLN A 0 223 . 65.704  53.594  -40.678  1.00 35.35 223 A 1 
ATOM 1657 O O   . GLN A 0 223 . 67.196  53.075  -43.564  1.00 35.35 223 A 1 
ATOM 1658 C CG  . GLN A 0 223 . 66.390  54.270  -39.484  1.00 35.35 223 A 1 
ATOM 1659 C CD  . GLN A 0 223 . 66.030  53.601  -38.167  1.00 35.35 223 A 1 
ATOM 1660 N NE2 . GLN A 0 223 . 65.705  54.353  -37.140  1.00 35.35 223 A 1 
ATOM 1661 O OE1 . GLN A 0 223 . 66.063  52.394  -38.029  1.00 35.35 223 A 1 
ATOM 1662 N N   . GLN A 0 224 . 68.410  54.378  -42.093  1.00 35.86 224 A 1 
ATOM 1663 C CA  . GLN A 0 224 . 69.816  53.927  -42.223  1.00 35.86 224 A 1 
ATOM 1664 C C   . GLN A 0 224 . 70.394  53.912  -43.668  1.00 35.86 224 A 1 
ATOM 1665 C CB  . GLN A 0 224 . 69.988  52.617  -41.414  1.00 35.86 224 A 1 
ATOM 1666 O O   . GLN A 0 224 . 69.681  54.139  -44.632  1.00 35.86 224 A 1 
ATOM 1667 C CG  . GLN A 0 224 . 70.356  52.839  -39.938  1.00 35.86 224 A 1 
ATOM 1668 C CD  . GLN A 0 224 . 70.875  51.556  -39.294  1.00 35.86 224 A 1 
ATOM 1669 N NE2 . GLN A 0 224 . 70.095  50.850  -38.505  1.00 35.86 224 A 1 
ATOM 1670 O OE1 . GLN A 0 224 . 72.017  51.177  -39.483  1.00 35.86 224 A 1 
ATOM 1671 N N   . ALA A 0 225 . 71.705  53.814  -43.945  1.00 33.53 225 A 1 
ATOM 1672 C CA  . ALA A 0 225 . 72.934  53.919  -43.143  1.00 33.53 225 A 1 
ATOM 1673 C C   . ALA A 0 225 . 74.127  54.431  -44.011  1.00 33.53 225 A 1 
ATOM 1674 C CB  . ALA A 0 225 . 73.279  52.530  -42.577  1.00 33.53 225 A 1 
ATOM 1675 O O   . ALA A 0 225 . 74.410  53.832  -45.038  1.00 33.53 225 A 1 
ATOM 1676 N N   . TYR A 0 226 . 74.824  55.495  -43.565  1.00 32.61 226 A 1 
ATOM 1677 C CA  . TYR A 0 226 . 76.229  55.891  -43.856  1.00 32.61 226 A 1 
ATOM 1678 C C   . TYR A 0 226 . 76.769  56.030  -45.295  1.00 32.61 226 A 1 
ATOM 1679 C CB  . TYR A 0 226 . 77.181  55.000  -43.046  1.00 32.61 226 A 1 
ATOM 1680 O O   . TYR A 0 226 . 76.868  55.073  -46.037  1.00 32.61 226 A 1 
ATOM 1681 C CG  . TYR A 0 226 . 77.062  55.259  -41.563  1.00 32.61 226 A 1 
ATOM 1682 C CD1 . TYR A 0 226 . 77.911  56.198  -40.946  1.00 32.61 226 A 1 
ATOM 1683 C CD2 . TYR A 0 226 . 76.053  54.621  -40.818  1.00 32.61 226 A 1 
ATOM 1684 C CE1 . TYR A 0 226 . 77.741  56.510  -39.584  1.00 32.61 226 A 1 
ATOM 1685 C CE2 . TYR A 0 226 . 75.866  54.945  -39.464  1.00 32.61 226 A 1 
ATOM 1686 O OH  . TYR A 0 226 . 76.528  56.186  -37.533  1.00 32.61 226 A 1 
ATOM 1687 C CZ  . TYR A 0 226 . 76.711  55.887  -38.844  1.00 32.61 226 A 1 
ATOM 1688 N N   . ASP A 0 227 . 77.276  57.230  -45.611  1.00 35.29 227 A 1 
ATOM 1689 C CA  . ASP A 0 227 . 78.659  57.388  -46.107  1.00 35.29 227 A 1 
ATOM 1690 C C   . ASP A 0 227 . 79.119  58.845  -45.915  1.00 35.29 227 A 1 
ATOM 1691 C CB  . ASP A 0 227 . 78.862  56.901  -47.556  1.00 35.29 227 A 1 
ATOM 1692 O O   . ASP A 0 227 . 78.282  59.748  -45.800  1.00 35.29 227 A 1 
ATOM 1693 C CG  . ASP A 0 227 . 79.569  55.538  -47.586  1.00 35.29 227 A 1 
ATOM 1694 O OD1 . ASP A 0 227 . 80.554  55.410  -46.818  1.00 35.29 227 A 1 
ATOM 1695 O OD2 . ASP A 0 227 . 79.130  54.675  -48.380  1.00 35.29 227 A 1 
ATOM 1696 N N   . ALA A 0 228 . 80.429  59.068  -45.776  1.00 34.26 228 A 1 
ATOM 1697 C CA  . ALA A 0 228 . 80.989  60.288  -45.185  1.00 34.26 228 A 1 
ATOM 1698 C C   . ALA A 0 228 . 81.849  61.141  -46.141  1.00 34.26 228 A 1 
ATOM 1699 C CB  . ALA A 0 228 . 81.780  59.890  -43.927  1.00 34.26 228 A 1 
ATOM 1700 O O   . ALA A 0 228 . 82.460  60.635  -47.073  1.00 34.26 228 A 1 
ATOM 1701 N N   . ARG A 0 229 . 82.009  62.420  -45.754  1.00 37.48 229 A 1 
ATOM 1702 C CA  . ARG A 0 229 . 82.933  63.455  -46.281  1.00 37.48 229 A 1 
ATOM 1703 C C   . ARG A 0 229 . 82.551  64.131  -47.610  1.00 37.48 229 A 1 
ATOM 1704 C CB  . ARG A 0 229 . 84.394  62.957  -46.345  1.00 37.48 229 A 1 
ATOM 1705 O O   . ARG A 0 229 . 82.868  63.658  -48.687  1.00 37.48 229 A 1 
ATOM 1706 C CG  . ARG A 0 229 . 84.908  62.340  -45.039  1.00 37.48 229 A 1 
ATOM 1707 C CD  . ARG A 0 229 . 86.349  61.848  -45.207  1.00 37.48 229 A 1 
ATOM 1708 N NE  . ARG A 0 229 . 86.689  60.874  -44.154  1.00 37.48 229 A 1 
ATOM 1709 N NH1 . ARG A 0 229 . 88.910  60.594  -44.667  1.00 37.48 229 A 1 
ATOM 1710 N NH2 . ARG A 0 229 . 87.972  59.333  -43.082  1.00 37.48 229 A 1 
ATOM 1711 C CZ  . ARG A 0 229 . 87.853  60.277  -43.973  1.00 37.48 229 A 1 
ATOM 1712 N N   . GLY A 0 230 . 82.130  65.389  -47.473  1.00 33.98 230 A 1 
ATOM 1713 C CA  . GLY A 0 230 . 83.101  66.469  -47.694  1.00 33.98 230 A 1 
ATOM 1714 C C   . GLY A 0 230 . 82.974  67.285  -48.982  1.00 33.98 230 A 1 
ATOM 1715 O O   . GLY A 0 230 . 83.525  66.909  -50.003  1.00 33.98 230 A 1 
ATOM 1716 N N   . TYR A 0 231 . 82.418  68.490  -48.821  1.00 32.37 231 A 1 
ATOM 1717 C CA  . TYR A 0 231 . 82.629  69.689  -49.647  1.00 32.37 231 A 1 
ATOM 1718 C C   . TYR A 0 231 . 82.189  69.693  -51.124  1.00 32.37 231 A 1 
ATOM 1719 C CB  . TYR A 0 231 . 84.082  70.178  -49.508  1.00 32.37 231 A 1 
ATOM 1720 O O   . TYR A 0 231 . 82.785  69.074  -51.992  1.00 32.37 231 A 1 
ATOM 1721 C CG  . TYR A 0 231 . 84.389  70.764  -48.144  1.00 32.37 231 A 1 
ATOM 1722 C CD1 . TYR A 0 231 . 84.148  72.132  -47.911  1.00 32.37 231 A 1 
ATOM 1723 C CD2 . TYR A 0 231 . 84.883  69.948  -47.108  1.00 32.37 231 A 1 
ATOM 1724 C CE1 . TYR A 0 231 . 84.391  72.684  -46.640  1.00 32.37 231 A 1 
ATOM 1725 C CE2 . TYR A 0 231 . 85.123  70.496  -45.832  1.00 32.37 231 A 1 
ATOM 1726 O OH  . TYR A 0 231 . 85.105  72.410  -44.375  1.00 32.37 231 A 1 
ATOM 1727 C CZ  . TYR A 0 231 . 84.876  71.868  -45.598  1.00 32.37 231 A 1 
ATOM 1728 N N   . GLY A 0 232 . 81.308  70.655  -51.421  1.00 33.28 232 A 1 
ATOM 1729 C CA  . GLY A 0 232 . 81.771  71.765  -52.260  1.00 33.28 232 A 1 
ATOM 1730 C C   . GLY A 0 232 . 81.412  71.746  -53.744  1.00 33.28 232 A 1 
ATOM 1731 O O   . GLY A 0 232 . 82.298  71.617  -54.570  1.00 33.28 232 A 1 
ATOM 1732 N N   . ALA A 0 233 . 80.147  72.065  -54.025  1.00 31.44 233 A 1 
ATOM 1733 C CA  . ALA A 0 233 . 79.726  73.074  -55.007  1.00 31.44 233 A 1 
ATOM 1734 C C   . ALA A 0 233 . 80.059  72.949  -56.522  1.00 31.44 233 A 1 
ATOM 1735 C CB  . ALA A 0 233 . 80.130  74.455  -54.462  1.00 31.44 233 A 1 
ATOM 1736 O O   . ALA A 0 233 . 81.152  72.633  -56.961  1.00 31.44 233 A 1 
ATOM 1737 N N   . GLU A 0 234 . 79.078  73.444  -57.286  1.00 35.75 234 A 1 
ATOM 1738 C CA  . GLU A 0 234 . 79.150  73.988  -58.653  1.00 35.75 234 A 1 
ATOM 1739 C C   . GLU A 0 234 . 79.004  73.081  -59.900  1.00 35.75 234 A 1 
ATOM 1740 C CB  . GLU A 0 234 . 80.255  75.045  -58.832  1.00 35.75 234 A 1 
ATOM 1741 O O   . GLU A 0 234 . 79.858  72.295  -60.282  1.00 35.75 234 A 1 
ATOM 1742 C CG  . GLU A 0 234 . 80.097  76.254  -57.887  1.00 35.75 234 A 1 
ATOM 1743 C CD  . GLU A 0 234 . 80.551  77.576  -58.523  1.00 35.75 234 A 1 
ATOM 1744 O OE1 . GLU A 0 234 . 79.951  78.628  -58.213  1.00 35.75 234 A 1 
ATOM 1745 O OE2 . GLU A 0 234 . 81.355  77.579  -59.481  1.00 35.75 234 A 1 
ATOM 1746 N N   . LYS A 0 235 . 77.930  73.424  -60.632  1.00 32.41 235 A 1 
ATOM 1747 C CA  . LYS A 0 235 . 77.858  73.668  -62.087  1.00 32.41 235 A 1 
ATOM 1748 C C   . LYS A 0 235 . 77.948  72.492  -63.077  1.00 32.41 235 A 1 
ATOM 1749 C CB  . LYS A 0 235 . 78.793  74.828  -62.482  1.00 32.41 235 A 1 
ATOM 1750 O O   . LYS A 0 235 . 78.990  72.154  -63.613  1.00 32.41 235 A 1 
ATOM 1751 C CG  . LYS A 0 235 . 78.287  76.178  -61.946  1.00 32.41 235 A 1 
ATOM 1752 C CD  . LYS A 0 235 . 79.306  77.297  -62.195  1.00 32.41 235 A 1 
ATOM 1753 C CE  . LYS A 0 235 . 78.871  78.568  -61.451  1.00 32.41 235 A 1 
ATOM 1754 N NZ  . LYS A 0 235 . 80.038  79.355  -60.989  1.00 32.41 235 A 1 
ATOM 1755 N N   . ALA A 0 236 . 76.738  72.155  -63.525  1.00 32.03 236 A 1 
ATOM 1756 C CA  . ALA A 0 236 . 76.263  72.431  -64.889  1.00 32.03 236 A 1 
ATOM 1757 C C   . ALA A 0 236 . 76.618  71.474  -66.049  1.00 32.03 236 A 1 
ATOM 1758 C CB  . ALA A 0 236 . 76.538  73.897  -65.274  1.00 32.03 236 A 1 
ATOM 1759 O O   . ALA A 0 236 . 77.758  71.310  -66.453  1.00 32.03 236 A 1 
ATOM 1760 N N   . ALA A 0 237 . 75.527  71.046  -66.696  1.00 31.84 237 A 1 
ATOM 1761 C CA  . ALA A 0 237 . 75.354  70.915  -68.144  1.00 31.84 237 A 1 
ATOM 1762 C C   . ALA A 0 237 . 76.223  69.911  -68.936  1.00 31.84 237 A 1 
ATOM 1763 C CB  . ALA A 0 237 . 75.378  72.321  -68.763  1.00 31.84 237 A 1 
ATOM 1764 O O   . ALA A 0 237 . 77.319  70.211  -69.388  1.00 31.84 237 A 1 
ATOM 1765 N N   . GLY A 0 238 . 75.563  68.819  -69.340  1.00 29.21 238 A 1 
ATOM 1766 C CA  . GLY A 0 238 . 75.518  68.446  -70.760  1.00 29.21 238 A 1 
ATOM 1767 C C   . GLY A 0 238 . 76.624  67.538  -71.302  1.00 29.21 238 A 1 
ATOM 1768 O O   . GLY A 0 238 . 77.573  68.008  -71.916  1.00 29.21 238 A 1 
ATOM 1769 N N   . ALA A 0 239 . 76.400  66.222  -71.238  1.00 32.85 239 A 1 
ATOM 1770 C CA  . ALA A 0 239 . 77.069  65.249  -72.109  1.00 32.85 239 A 1 
ATOM 1771 C C   . ALA A 0 239 . 76.175  64.015  -72.351  1.00 32.85 239 A 1 
ATOM 1772 C CB  . ALA A 0 239 . 78.437  64.884  -71.517  1.00 32.85 239 A 1 
ATOM 1773 O O   . ALA A 0 239 . 76.373  62.949  -71.771  1.00 32.85 239 A 1 
ATOM 1774 N N   . SER A 0 240 . 75.152  64.160  -73.197  1.00 34.60 240 A 1 
ATOM 1775 C CA  . SER A 0 240 . 74.349  63.033  -73.683  1.00 34.60 240 A 1 
ATOM 1776 C C   . SER A 0 240 . 74.979  62.389  -74.931  1.00 34.60 240 A 1 
ATOM 1777 C CB  . SER A 0 240 . 72.899  63.480  -73.919  1.00 34.60 240 A 1 
ATOM 1778 O O   . SER A 0 240 . 75.680  63.042  -75.698  1.00 34.60 240 A 1 
ATOM 1779 O OG  . SER A 0 240 . 72.837  64.565  -74.823  1.00 34.60 240 A 1 
ATOM 1780 N N   . LEU A 0 241 . 74.696  61.096  -75.142  1.00 34.10 241 A 1 
ATOM 1781 C CA  . LEU A 0 241 . 75.030  60.294  -76.333  1.00 34.10 241 A 1 
ATOM 1782 C C   . LEU A 0 241 . 76.518  60.238  -76.764  1.00 34.10 241 A 1 
ATOM 1783 C CB  . LEU A 0 241 . 74.159  60.717  -77.542  1.00 34.10 241 A 1 
ATOM 1784 O O   . LEU A 0 241 . 76.946  60.989  -77.641  1.00 34.10 241 A 1 
ATOM 1785 C CG  . LEU A 0 241 . 72.703  60.226  -77.567  1.00 34.10 241 A 1 
ATOM 1786 C CD1 . LEU A 0 241 . 71.790  60.993  -76.613  1.00 34.10 241 A 1 
ATOM 1787 C CD2 . LEU A 0 241 . 72.151  60.386  -78.986  1.00 34.10 241 A 1 
ATOM 1788 N N   . LYS A 0 242 . 77.217  59.155  -76.373  1.00 32.87 242 A 1 
ATOM 1789 C CA  . LYS A 0 242 . 77.726  58.147  -77.341  1.00 32.87 242 A 1 
ATOM 1790 C C   . LYS A 0 242 . 78.420  56.933  -76.692  1.00 32.87 242 A 1 
ATOM 1791 C CB  . LYS A 0 242 . 78.699  58.778  -78.376  1.00 32.87 242 A 1 
ATOM 1792 O O   . LYS A 0 242 . 79.419  57.073  -76.004  1.00 32.87 242 A 1 
ATOM 1793 C CG  . LYS A 0 242 . 78.010  59.034  -79.736  1.00 32.87 242 A 1 
ATOM 1794 C CD  . LYS A 0 242 . 78.719  60.132  -80.542  1.00 32.87 242 A 1 
ATOM 1795 C CE  . LYS A 0 242 . 77.951  60.440  -81.836  1.00 32.87 242 A 1 
ATOM 1796 N NZ  . LYS A 0 242 . 78.454  61.675  -82.492  1.00 32.87 242 A 1 
ATOM 1797 N N   . LYS A 0 243 . 78.003  55.743  -77.156  1.00 33.47 243 A 1 
ATOM 1798 C CA  . LYS A 0 243 . 78.880  54.610  -77.528  1.00 33.47 243 A 1 
ATOM 1799 C C   . LYS A 0 243 . 79.572  53.800  -76.407  1.00 33.47 243 A 1 
ATOM 1800 C CB  . LYS A 0 243 . 79.885  55.155  -78.567  1.00 33.47 243 A 1 
ATOM 1801 O O   . LYS A 0 243 . 80.781  53.892  -76.234  1.00 33.47 243 A 1 
ATOM 1802 C CG  . LYS A 0 243 . 80.642  54.104  -79.389  1.00 33.47 243 A 1 
ATOM 1803 C CD  . LYS A 0 243 . 81.751  54.818  -80.173  1.00 33.47 243 A 1 
ATOM 1804 C CE  . LYS A 0 243 . 82.479  53.846  -81.102  1.00 33.47 243 A 1 
ATOM 1805 N NZ  . LYS A 0 243 . 83.658  54.491  -81.733  1.00 33.47 243 A 1 
ATOM 1806 N N   . ALA A 0 244 . 78.848  52.825  -75.852  1.00 36.99 244 A 1 
ATOM 1807 C CA  . ALA A 0 244 . 79.414  51.521  -75.474  1.00 36.99 244 A 1 
ATOM 1808 C C   . ALA A 0 244 . 78.327  50.432  -75.543  1.00 36.99 244 A 1 
ATOM 1809 C CB  . ALA A 0 244 . 80.050  51.595  -74.080  1.00 36.99 244 A 1 
ATOM 1810 O O   . ALA A 0 244 . 77.455  50.358  -74.685  1.00 36.99 244 A 1 
ATOM 1811 N N   . ALA A 0 245 . 78.348  49.604  -76.590  1.00 34.46 245 A 1 
ATOM 1812 C CA  . ALA A 0 245 . 77.457  48.451  -76.692  1.00 34.46 245 A 1 
ATOM 1813 C C   . ALA A 0 245 . 78.102  47.250  -75.985  1.00 34.46 245 A 1 
ATOM 1814 C CB  . ALA A 0 245 . 77.156  48.179  -78.174  1.00 34.46 245 A 1 
ATOM 1815 O O   . ALA A 0 245 . 78.986  46.609  -76.554  1.00 34.46 245 A 1 
ATOM 1816 N N   . GLN A 0 246 . 77.653  46.932  -74.771  1.00 37.05 246 A 1 
ATOM 1817 C CA  . GLN A 0 246 . 77.915  45.642  -74.131  1.00 37.05 246 A 1 
ATOM 1818 C C   . GLN A 0 246 . 76.584  44.928  -73.905  1.00 37.05 246 A 1 
ATOM 1819 C CB  . GLN A 0 246 . 78.770  45.796  -72.863  1.00 37.05 246 A 1 
ATOM 1820 O O   . GLN A 0 246 . 75.686  45.436  -73.240  1.00 37.05 246 A 1 
ATOM 1821 C CG  . GLN A 0 246 . 80.258  45.850  -73.250  1.00 37.05 246 A 1 
ATOM 1822 C CD  . GLN A 0 246 . 81.177  46.045  -72.052  1.00 37.05 246 A 1 
ATOM 1823 N NE2 . GLN A 0 246 . 82.021  45.092  -71.719  1.00 37.05 246 A 1 
ATOM 1824 O OE1 . GLN A 0 246 . 81.175  47.076  -71.409  1.00 37.05 246 A 1 
ATOM 1825 N N   . ARG A 0 247 . 76.452  43.767  -74.552  1.00 35.29 247 A 1 
ATOM 1826 C CA  . ARG A 0 247 . 75.278  42.896  -74.477  1.00 35.29 247 A 1 
ATOM 1827 C C   . ARG A 0 247 . 75.136  42.370  -73.053  1.00 35.29 247 A 1 
ATOM 1828 C CB  . ARG A 0 247 . 75.467  41.699  -75.421  1.00 35.29 247 A 1 
ATOM 1829 O O   . ARG A 0 247 . 76.006  41.634  -72.600  1.00 35.29 247 A 1 
ATOM 1830 C CG  . ARG A 0 247 . 75.237  41.998  -76.908  1.00 35.29 247 A 1 
ATOM 1831 C CD  . ARG A 0 247 . 75.826  40.831  -77.716  1.00 35.29 247 A 1 
ATOM 1832 N NE  . ARG A 0 247 . 75.113  40.576  -78.981  1.00 35.29 247 A 1 
ATOM 1833 N NH1 . ARG A 0 247 . 76.327  38.716  -79.576  1.00 35.29 247 A 1 
ATOM 1834 N NH2 . ARG A 0 247 . 74.496  39.248  -80.731  1.00 35.29 247 A 1 
ATOM 1835 C CZ  . ARG A 0 247 . 75.318  39.525  -79.759  1.00 35.29 247 A 1 
ATOM 1836 N N   . SER A 0 248 . 74.026  42.696  -72.402  1.00 31.85 248 A 1 
ATOM 1837 C CA  . SER A 0 248 . 73.555  41.916  -71.264  1.00 31.85 248 A 1 
ATOM 1838 C C   . SER A 0 248 . 73.036  40.576  -71.797  1.00 31.85 248 A 1 
ATOM 1839 C CB  . SER A 0 248 . 72.486  42.709  -70.513  1.00 31.85 248 A 1 
ATOM 1840 O O   . SER A 0 248 . 72.263  40.549  -72.758  1.00 31.85 248 A 1 
ATOM 1841 O OG  . SER A 0 248 . 72.170  42.083  -69.295  1.00 31.85 248 A 1 
ATOM 1842 N N   . MET A 0 249 . 73.550  39.475  -71.251  1.00 30.33 249 A 1 
ATOM 1843 C CA  . MET A 0 249 . 73.070  38.120  -71.514  1.00 30.33 249 A 1 
ATOM 1844 C C   . MET A 0 249 . 72.456  37.653  -70.201  1.00 30.33 249 A 1 
ATOM 1845 C CB  . MET A 0 249 . 74.206  37.205  -72.017  1.00 30.33 249 A 1 
ATOM 1846 O O   . MET A 0 249 . 73.184  37.439  -69.239  1.00 30.33 249 A 1 
ATOM 1847 C CG  . MET A 0 249 . 74.788  37.731  -73.340  1.00 30.33 249 A 1 
ATOM 1848 S SD  . MET A 0 249 . 75.990  36.671  -74.202  1.00 30.33 249 A 1 
ATOM 1849 C CE  . MET A 0 249 . 74.875  35.502  -75.025  1.00 30.33 249 A 1 
ATOM 1850 N N   . TYR A 0 250 . 71.127  37.635  -70.167  1.00 35.36 250 A 1 
ATOM 1851 C CA  . TYR A 0 250 . 70.332  37.361  -68.977  1.00 35.36 250 A 1 
ATOM 1852 C C   . TYR A 0 250 . 70.162  35.850  -68.786  1.00 35.36 250 A 1 
ATOM 1853 C CB  . TYR A 0 250 . 68.966  38.061  -69.119  1.00 35.36 250 A 1 
ATOM 1854 O O   . TYR A 0 250 . 69.807  35.148  -69.737  1.00 35.36 250 A 1 
ATOM 1855 C CG  . TYR A 0 250 . 69.020  39.564  -69.350  1.00 35.36 250 A 1 
ATOM 1856 C CD1 . TYR A 0 250 . 69.129  40.429  -68.245  1.00 35.36 250 A 1 
ATOM 1857 C CD2 . TYR A 0 250 . 68.936  40.099  -70.653  1.00 35.36 250 A 1 
ATOM 1858 C CE1 . TYR A 0 250 . 69.156  41.824  -68.434  1.00 35.36 250 A 1 
ATOM 1859 C CE2 . TYR A 0 250 . 68.974  41.494  -70.851  1.00 35.36 250 A 1 
ATOM 1860 O OH  . TYR A 0 250 . 69.146  43.704  -69.925  1.00 35.36 250 A 1 
ATOM 1861 C CZ  . TYR A 0 250 . 69.088  42.357  -69.740  1.00 35.36 250 A 1 
ATOM 1862 N N   . ASP A 0 251 . 70.386  35.383  -67.563  1.00 35.63 251 A 1 
ATOM 1863 C CA  . ASP A 0 251 . 69.661  34.259  -66.970  1.00 35.63 251 A 1 
ATOM 1864 C C   . ASP A 0 251 . 68.187  34.655  -66.771  1.00 35.63 251 A 1 
ATOM 1865 C CB  . ASP A 0 251 . 70.331  33.841  -65.645  1.00 35.63 251 A 1 
ATOM 1866 O O   . ASP A 0 251 . 67.847  35.840  -66.724  1.00 35.63 251 A 1 
ATOM 1867 C CG  . ASP A 0 251 . 70.838  34.999  -64.761  1.00 35.63 251 A 1 
ATOM 1868 O OD1 . ASP A 0 251 . 70.387  36.157  -64.944  1.00 35.63 251 A 1 
ATOM 1869 O OD2 . ASP A 0 251 . 71.784  34.741  -63.991  1.00 35.63 251 A 1 
ATOM 1870 N N   . ASN A 0 252 . 67.266  33.686  -66.783  1.00 38.91 252 A 1 
ATOM 1871 C CA  . ASN A 0 252 . 65.840  34.017  -66.857  1.00 38.91 252 A 1 
ATOM 1872 C C   . ASN A 0 252 . 64.935  32.935  -66.242  1.00 38.91 252 A 1 
ATOM 1873 C CB  . ASN A 0 252 . 65.505  34.415  -68.310  1.00 38.91 252 A 1 
ATOM 1874 O O   . ASN A 0 252 . 63.936  32.523  -66.843  1.00 38.91 252 A 1 
ATOM 1875 C CG  . ASN A 0 252 . 64.367  35.413  -68.363  1.00 38.91 252 A 1 
ATOM 1876 N ND2 . ASN A 0 252 . 63.182  34.962  -68.676  1.00 38.91 252 A 1 
ATOM 1877 O OD1 . ASN A 0 252 . 64.498  36.601  -68.129  1.00 38.91 252 A 1 
ATOM 1878 N N   . ASP A 0 253 . 65.293  32.520  -65.027  1.00 41.25 253 A 1 
ATOM 1879 C CA  . ASP A 0 253 . 64.629  31.475  -64.246  1.00 41.25 253 A 1 
ATOM 1880 C C   . ASP A 0 253 . 63.507  32.092  -63.388  1.00 41.25 253 A 1 
ATOM 1881 C CB  . ASP A 0 253 . 65.675  30.723  -63.397  1.00 41.25 253 A 1 
ATOM 1882 O O   . ASP A 0 253 . 63.702  32.476  -62.236  1.00 41.25 253 A 1 
ATOM 1883 C CG  . ASP A 0 253 . 66.781  30.034  -64.212  1.00 41.25 253 A 1 
ATOM 1884 O OD1 . ASP A 0 253 . 66.658  29.980  -65.460  1.00 41.25 253 A 1 
ATOM 1885 O OD2 . ASP A 0 253 . 67.757  29.586  -63.578  1.00 41.25 253 A 1 
ATOM 1886 N N   . GLU A 0 254 . 62.307  32.257  -63.955  1.00 40.51 254 A 1 
ATOM 1887 C CA  . GLU A 0 254 . 61.194  32.909  -63.245  1.00 40.51 254 A 1 
ATOM 1888 C C   . GLU A 0 254 . 59.822  32.293  -63.568  1.00 40.51 254 A 1 
ATOM 1889 C CB  . GLU A 0 254 . 61.222  34.441  -63.501  1.00 40.51 254 A 1 
ATOM 1890 O O   . GLU A 0 254 . 59.097  32.832  -64.402  1.00 40.51 254 A 1 
ATOM 1891 C CG  . GLU A 0 254 . 60.239  35.201  -62.582  1.00 40.51 254 A 1 
ATOM 1892 C CD  . GLU A 0 254 . 60.239  36.735  -62.748  1.00 40.51 254 A 1 
ATOM 1893 O OE1 . GLU A 0 254 . 60.111  37.434  -61.706  1.00 40.51 254 A 1 
ATOM 1894 O OE2 . GLU A 0 254 . 60.283  37.256  -63.881  1.00 40.51 254 A 1 
ATOM 1895 N N   . TRP A 0 255 . 59.436  31.199  -62.886  1.00 51.54 255 A 1 
ATOM 1896 C CA  . TRP A 0 255 . 58.096  31.047  -62.268  1.00 51.54 255 A 1 
ATOM 1897 C C   . TRP A 0 255 . 57.866  29.696  -61.556  1.00 51.54 255 A 1 
ATOM 1898 C CB  . TRP A 0 255 . 56.917  31.266  -63.242  1.00 51.54 255 A 1 
ATOM 1899 O O   . TRP A 0 255 . 57.978  28.630  -62.150  1.00 51.54 255 A 1 
ATOM 1900 C CG  . TRP A 0 255 . 56.798  30.371  -64.444  1.00 51.54 255 A 1 
ATOM 1901 C CD1 . TRP A 0 255 . 57.687  30.259  -65.457  1.00 51.54 255 A 1 
ATOM 1902 C CD2 . TRP A 0 255 . 55.734  29.426  -64.763  1.00 51.54 255 A 1 
ATOM 1903 C CE2 . TRP A 0 255 . 56.028  28.806  -66.013  1.00 51.54 255 A 1 
ATOM 1904 C CE3 . TRP A 0 255 . 54.568  28.998  -64.095  1.00 51.54 255 A 1 
ATOM 1905 N NE1 . TRP A 0 255 . 57.244  29.335  -66.379  1.00 51.54 255 A 1 
ATOM 1906 C CH2 . TRP A 0 255 . 54.040  27.431  -65.895  1.00 51.54 255 A 1 
ATOM 1907 C CZ2 . TRP A 0 255 . 55.190  27.841  -66.590  1.00 51.54 255 A 1 
ATOM 1908 C CZ3 . TRP A 0 255 . 53.742  27.996  -64.642  1.00 51.54 255 A 1 
ATOM 1909 N N   . ALA A 0 256 . 57.371  29.760  -60.316  1.00 46.32 256 A 1 
ATOM 1910 C CA  . ALA A 0 256 . 56.611  28.686  -59.672  1.00 46.32 256 A 1 
ATOM 1911 C C   . ALA A 0 256 . 55.185  29.193  -59.401  1.00 46.32 256 A 1 
ATOM 1912 C CB  . ALA A 0 256 . 57.329  28.238  -58.392  1.00 46.32 256 A 1 
ATOM 1913 O O   . ALA A 0 256 . 55.006  30.339  -58.980  1.00 46.32 256 A 1 
ATOM 1914 N N   . LYS A 0 257 . 54.155  28.373  -59.652  1.00 46.52 257 A 1 
ATOM 1915 C CA  . LYS A 0 257 . 52.771  28.710  -59.274  1.00 46.52 257 A 1 
ATOM 1916 C C   . LYS A 0 257 . 52.513  28.263  -57.843  1.00 46.52 257 A 1 
ATOM 1917 C CB  . LYS A 0 257 . 51.742  28.088  -60.229  1.00 46.52 257 A 1 
ATOM 1918 O O   . LYS A 0 257 . 52.720  27.100  -57.520  1.00 46.52 257 A 1 
ATOM 1919 C CG  . LYS A 0 257 . 51.601  28.932  -61.498  1.00 46.52 257 A 1 
ATOM 1920 C CD  . LYS A 0 257 . 50.618  28.288  -62.478  1.00 46.52 257 A 1 
ATOM 1921 C CE  . LYS A 0 257 . 50.548  29.133  -63.754  1.00 46.52 257 A 1 
ATOM 1922 N NZ  . LYS A 0 257 . 49.782  28.429  -64.808  1.00 46.52 257 A 1 
ATOM 1923 N N   . GLN A 0 258 . 52.025  29.184  -57.019  1.00 52.31 258 A 1 
ATOM 1924 C CA  . GLN A 0 258 . 51.622  28.898  -55.646  1.00 52.31 258 A 1 
ATOM 1925 C C   . GLN A 0 258 . 50.476  27.877  -55.639  1.00 52.31 258 A 1 
ATOM 1926 C CB  . GLN A 0 258 . 51.211  30.209  -54.955  1.00 52.31 258 A 1 
ATOM 1927 O O   . GLN A 0 258 . 49.423  28.105  -56.241  1.00 52.31 258 A 1 
ATOM 1928 C CG  . GLN A 0 258 . 52.413  31.146  -54.736  1.00 52.31 258 A 1 
ATOM 1929 C CD  . GLN A 0 258 . 51.996  32.577  -54.411  1.00 52.31 258 A 1 
ATOM 1930 N NE2 . GLN A 0 258 . 52.544  33.182  -53.382  1.00 52.31 258 A 1 
ATOM 1931 O OE1 . GLN A 0 258 . 51.213  33.198  -55.112  1.00 52.31 258 A 1 
ATOM 1932 N N   . ALA A 0 259 . 50.690  26.760  -54.949  1.00 51.38 259 A 1 
ATOM 1933 C CA  . ALA A 0 259 . 49.617  25.953  -54.393  1.00 51.38 259 A 1 
ATOM 1934 C C   . ALA A 0 259 . 49.360  26.469  -52.971  1.00 51.38 259 A 1 
ATOM 1935 C CB  . ALA A 0 259 . 50.016  24.474  -54.433  1.00 51.38 259 A 1 
ATOM 1936 O O   . ALA A 0 259 . 50.307  26.680  -52.212  1.00 51.38 259 A 1 
ATOM 1937 N N   . TYR A 0 260 . 48.094  26.709  -52.647  1.00 55.44 260 A 1 
ATOM 1938 C CA  . TYR A 0 260 . 47.651  27.039  -51.298  1.00 55.44 260 A 1 
ATOM 1939 C C   . TYR A 0 260 . 46.982  25.797  -50.721  1.00 55.44 260 A 1 
ATOM 1940 C CB  . TYR A 0 260 . 46.698  28.242  -51.338  1.00 55.44 260 A 1 
ATOM 1941 O O   . TYR A 0 260 . 46.116  25.227  -51.393  1.00 55.44 260 A 1 
ATOM 1942 C CG  . TYR A 0 260 . 47.390  29.562  -51.627  1.00 55.44 260 A 1 
ATOM 1943 C CD1 . TYR A 0 260 . 47.943  30.289  -50.557  1.00 55.44 260 A 1 
ATOM 1944 C CD2 . TYR A 0 260 . 47.498  30.056  -52.945  1.00 55.44 260 A 1 
ATOM 1945 C CE1 . TYR A 0 260 . 48.589  31.516  -50.792  1.00 55.44 260 A 1 
ATOM 1946 C CE2 . TYR A 0 260 . 48.148  31.284  -53.186  1.00 55.44 260 A 1 
ATOM 1947 O OH  . TYR A 0 260 . 49.300  33.210  -52.323  1.00 55.44 260 A 1 
ATOM 1948 C CZ  . TYR A 0 260 . 48.688  32.016  -52.107  1.00 55.44 260 A 1 
ATOM 1949 N N   . GLY A 0 261 . 47.414  25.390  -49.529  1.00 58.35 261 A 1 
ATOM 1950 C CA  . GLY A 0 261 . 46.619  24.535  -48.661  1.00 58.35 261 A 1 
ATOM 1951 C C   . GLY A 0 261 . 45.616  25.384  -47.882  1.00 58.35 261 A 1 
ATOM 1952 O O   . GLY A 0 261 . 45.773  26.607  -47.774  1.00 58.35 261 A 1 
ATOM 1953 N N   . SER A 0 262 . 44.570  24.743  -47.387  1.00 66.53 262 A 1 
ATOM 1954 C CA  . SER A 0 262 . 43.675  25.310  -46.386  1.00 66.53 262 A 1 
ATOM 1955 C C   . SER A 0 262 . 43.034  24.179  -45.603  1.00 66.53 262 A 1 
ATOM 1956 C CB  . SER A 0 262 . 42.591  26.190  -47.012  1.00 66.53 262 A 1 
ATOM 1957 O O   . SER A 0 262 . 42.191  23.455  -46.147  1.00 66.53 262 A 1 
ATOM 1958 O OG  . SER A 0 262 . 41.826  25.449  -47.948  1.00 66.53 262 A 1 
ATOM 1959 N N   . ASP A 0 263 . 43.456  24.104  -44.360  1.00 68.64 263 A 1 
ATOM 1960 C CA  . ASP A 0 263 . 42.836  23.440  -43.231  1.00 68.64 263 A 1 
ATOM 1961 C C   . ASP A 0 263 . 41.517  24.166  -42.921  1.00 68.64 263 A 1 
ATOM 1962 C CB  . ASP A 0 263 . 43.797  23.484  -42.016  1.00 68.64 263 A 1 
ATOM 1963 O O   . ASP A 0 263 . 41.396  25.384  -43.112  1.00 68.64 263 A 1 
ATOM 1964 C CG  . ASP A 0 263 . 45.249  23.926  -42.326  1.00 68.64 263 A 1 
ATOM 1965 O OD1 . ASP A 0 263 . 45.464  25.061  -42.847  1.00 68.64 263 A 1 
ATOM 1966 O OD2 . ASP A 0 263 . 46.163  23.071  -42.256  1.00 68.64 263 A 1 
ATOM 1967 N N   . PHE A 0 264 . 40.497  23.416  -42.515  1.00 70.33 264 A 1 
ATOM 1968 C CA  . PHE A 0 264 . 39.210  23.964  -42.089  1.00 70.33 264 A 1 
ATOM 1969 C C   . PHE A 0 264 . 38.589  23.001  -41.079  1.00 70.33 264 A 1 
ATOM 1970 C CB  . PHE A 0 264 . 38.275  24.187  -43.292  1.00 70.33 264 A 1 
ATOM 1971 O O   . PHE A 0 264 . 37.726  22.195  -41.434  1.00 70.33 264 A 1 
ATOM 1972 C CG  . PHE A 0 264 . 38.587  25.371  -44.189  1.00 70.33 264 A 1 
ATOM 1973 C CD1 . PHE A 0 264 . 38.479  26.681  -43.691  1.00 70.33 264 A 1 
ATOM 1974 C CD2 . PHE A 0 264 . 38.959  25.164  -45.529  1.00 70.33 264 A 1 
ATOM 1975 C CE1 . PHE A 0 264 . 38.727  27.782  -44.528  1.00 70.33 264 A 1 
ATOM 1976 C CE2 . PHE A 0 264 . 39.174  26.265  -46.380  1.00 70.33 264 A 1 
ATOM 1977 C CZ  . PHE A 0 264 . 39.066  27.576  -45.878  1.00 70.33 264 A 1 
ATOM 1978 N N   . ASP A 0 265 . 39.041  23.108  -39.835  1.00 74.55 265 A 1 
ATOM 1979 C CA  . ASP A 0 265 . 38.530  22.343  -38.704  1.00 74.55 265 A 1 
ATOM 1980 C C   . ASP A 0 265 . 37.441  23.149  -38.000  1.00 74.55 265 A 1 
ATOM 1981 C CB  . ASP A 0 265 . 39.664  22.032  -37.710  1.00 74.55 265 A 1 
ATOM 1982 O O   . ASP A 0 265 . 37.664  24.278  -37.552  1.00 74.55 265 A 1 
ATOM 1983 C CG  . ASP A 0 265 . 40.306  20.663  -37.920  1.00 74.55 265 A 1 
ATOM 1984 O OD1 . ASP A 0 265 . 40.440  20.248  -39.083  1.00 74.55 265 A 1 
ATOM 1985 O OD2 . ASP A 0 265 . 40.603  20.023  -36.876  1.00 74.55 265 A 1 
ATOM 1986 N N   . SER A 0 266 . 36.266  22.556  -37.807  1.00 75.65 266 A 1 
ATOM 1987 C CA  . SER A 0 266 . 35.285  23.094  -36.870  1.00 75.65 266 A 1 
ATOM 1988 C C   . SER A 0 266 . 34.775  22.016  -35.928  1.00 75.65 266 A 1 
ATOM 1989 C CB  . SER A 0 266 . 34.192  23.883  -37.586  1.00 75.65 266 A 1 
ATOM 1990 O O   . SER A 0 266 . 34.281  20.970  -36.344  1.00 75.65 266 A 1 
ATOM 1991 O OG  . SER A 0 266 . 33.351  23.088  -38.384  1.00 75.65 266 A 1 
ATOM 1992 N N   . ARG A 0 267 . 34.939  22.277  -34.629  1.00 77.88 267 A 1 
ATOM 1993 C CA  . ARG A 0 267 . 34.594  21.359  -33.546  1.00 77.88 267 A 1 
ATOM 1994 C C   . ARG A 0 267 . 33.652  22.064  -32.592  1.00 77.88 267 A 1 
ATOM 1995 C CB  . ARG A 0 267 . 35.848  20.829  -32.834  1.00 77.88 267 A 1 
ATOM 1996 O O   . ARG A 0 267 . 34.015  23.078  -31.996  1.00 77.88 267 A 1 
ATOM 1997 C CG  . ARG A 0 267 . 36.912  20.347  -33.826  1.00 77.88 267 A 1 
ATOM 1998 C CD  . ARG A 0 267 . 38.003  19.542  -33.125  1.00 77.88 267 A 1 
ATOM 1999 N NE  . ARG A 0 267 . 39.103  19.263  -34.059  1.00 77.88 267 A 1 
ATOM 2000 N NH1 . ARG A 0 267 . 40.391  17.958  -32.690  1.00 77.88 267 A 1 
ATOM 2001 N NH2 . ARG A 0 267 . 41.045  18.379  -34.789  1.00 77.88 267 A 1 
ATOM 2002 C CZ  . ARG A 0 267 . 40.172  18.533  -33.842  1.00 77.88 267 A 1 
ATOM 2003 N N   . TYR A 0 268 . 32.455  21.525  -32.449  1.00 84.51 268 A 1 
ATOM 2004 C CA  . TYR A 0 268 . 31.435  22.047  -31.558  1.00 84.51 268 A 1 
ATOM 2005 C C   . TYR A 0 268 . 31.085  21.001  -30.512  1.00 84.51 268 A 1 
ATOM 2006 C CB  . TYR A 0 268 . 30.204  22.456  -32.372  1.00 84.51 268 A 1 
ATOM 2007 O O   . TYR A 0 268 . 31.032  19.813  -30.821  1.00 84.51 268 A 1 
ATOM 2008 C CG  . TYR A 0 268 . 29.108  23.053  -31.515  1.00 84.51 268 A 1 
ATOM 2009 C CD1 . TYR A 0 268 . 27.980  22.290  -31.154  1.00 84.51 268 A 1 
ATOM 2010 C CD2 . TYR A 0 268 . 29.266  24.358  -31.021  1.00 84.51 268 A 1 
ATOM 2011 C CE1 . TYR A 0 268 . 26.996  22.851  -30.315  1.00 84.51 268 A 1 
ATOM 2012 C CE2 . TYR A 0 268 . 28.299  24.917  -30.170  1.00 84.51 268 A 1 
ATOM 2013 O OH  . TYR A 0 268 . 26.211  24.744  -29.038  1.00 84.51 268 A 1 
ATOM 2014 C CZ  . TYR A 0 268 . 27.158  24.167  -29.824  1.00 84.51 268 A 1 
ATOM 2015 N N   . GLY A 0 269 . 30.772  21.432  -29.296  1.00 80.29 269 A 1 
ATOM 2016 C CA  . GLY A 0 269 . 30.206  20.521  -28.321  1.00 80.29 269 A 1 
ATOM 2017 C C   . GLY A 0 269 . 29.444  21.185  -27.192  1.00 80.29 269 A 1 
ATOM 2018 O O   . GLY A 0 269 . 29.533  22.390  -26.938  1.00 80.29 269 A 1 
ATOM 2019 N N   . LYS A 0 270 . 28.661  20.342  -26.530  1.00 82.25 270 A 1 
ATOM 2020 C CA  . LYS A 0 270 . 27.879  20.627  -25.338  1.00 82.25 270 A 1 
ATOM 2021 C C   . LYS A 0 270 . 28.127  19.523  -24.335  1.00 82.25 270 A 1 
ATOM 2022 C CB  . LYS A 0 270 . 26.384  20.647  -25.665  1.00 82.25 270 A 1 
ATOM 2023 O O   . LYS A 0 270 . 27.881  18.366  -24.665  1.00 82.25 270 A 1 
ATOM 2024 C CG  . LYS A 0 270 . 26.049  21.727  -26.683  1.00 82.25 270 A 1 
ATOM 2025 C CD  . LYS A 0 270 . 24.533  21.849  -26.820  1.00 82.25 270 A 1 
ATOM 2026 C CE  . LYS A 0 270 . 24.295  23.141  -27.585  1.00 82.25 270 A 1 
ATOM 2027 N NZ  . LYS A 0 270 . 23.104  23.853  -27.105  1.00 82.25 270 A 1 
ATOM 2028 N N   . SER A 0 271 . 28.523  19.886  -23.126  1.00 78.84 271 A 1 
ATOM 2029 C CA  . SER A 0 271 . 28.572  18.961  -22.001  1.00 78.84 271 A 1 
ATOM 2030 C C   . SER A 0 271 . 27.642  19.431  -20.883  1.00 78.84 271 A 1 
ATOM 2031 C CB  . SER A 0 271 . 30.007  18.726  -21.526  1.00 78.84 271 A 1 
ATOM 2032 O O   . SER A 0 271 . 27.526  20.626  -20.589  1.00 78.84 271 A 1 
ATOM 2033 O OG  . SER A 0 271 . 30.652  19.944  -21.213  1.00 78.84 271 A 1 
ATOM 2034 N N   . TYR A 0 272 . 26.953  18.482  -20.259  1.00 76.63 272 A 1 
ATOM 2035 C CA  . TYR A 0 272 . 26.394  18.645  -18.921  1.00 76.63 272 A 1 
ATOM 2036 C C   . TYR A 0 272 . 27.166  17.712  -17.994  1.00 76.63 272 A 1 
ATOM 2037 C CB  . TYR A 0 272 . 24.894  18.302  -18.864  1.00 76.63 272 A 1 
ATOM 2038 O O   . TYR A 0 272 . 27.146  16.500  -18.207  1.00 76.63 272 A 1 
ATOM 2039 C CG  . TYR A 0 272 . 23.954  19.168  -19.684  1.00 76.63 272 A 1 
ATOM 2040 C CD1 . TYR A 0 272 . 23.219  20.210  -19.090  1.00 76.63 272 A 1 
ATOM 2041 C CD2 . TYR A 0 272 . 23.788  18.890  -21.048  1.00 76.63 272 A 1 
ATOM 2042 C CE1 . TYR A 0 272 . 22.327  20.974  -19.872  1.00 76.63 272 A 1 
ATOM 2043 C CE2 . TYR A 0 272 . 22.884  19.625  -21.835  1.00 76.63 272 A 1 
ATOM 2044 O OH  . TYR A 0 272 . 21.341  21.456  -22.008  1.00 76.63 272 A 1 
ATOM 2045 C CZ  . TYR A 0 272 . 22.160  20.681  -21.246  1.00 76.63 272 A 1 
ATOM 2046 N N   . ASP A 0 273 . 27.762  18.261  -16.936  1.00 75.22 273 A 1 
ATOM 2047 C CA  . ASP A 0 273 . 28.141  17.460  -15.767  1.00 75.22 273 A 1 
ATOM 2048 C C   . ASP A 0 273 . 26.875  16.942  -15.051  1.00 75.22 273 A 1 
ATOM 2049 C CB  . ASP A 0 273 . 28.993  18.291  -14.792  1.00 75.22 273 A 1 
ATOM 2050 O O   . ASP A 0 273 . 25.742  17.210  -15.470  1.00 75.22 273 A 1 
ATOM 2051 C CG  . ASP A 0 273 . 30.373  18.709  -15.295  1.00 75.22 273 A 1 
ATOM 2052 O OD1 . ASP A 0 273 . 30.933  18.039  -16.182  1.00 75.22 273 A 1 
ATOM 2053 O OD2 . ASP A 0 273 . 30.868  19.725  -14.750  1.00 75.22 273 A 1 
ATOM 2054 N N   . SER A 0 274 . 27.043  16.224  -13.936  1.00 79.58 274 A 1 
ATOM 2055 C CA  . SER A 0 274 . 25.975  15.394  -13.381  1.00 79.58 274 A 1 
ATOM 2056 C C   . SER A 0 274 . 24.655  16.136  -13.140  1.00 79.58 274 A 1 
ATOM 2057 C CB  . SER A 0 274 . 26.442  14.592  -12.160  1.00 79.58 274 A 1 
ATOM 2058 O O   . SER A 0 274 . 24.578  17.188  -12.493  1.00 79.58 274 A 1 
ATOM 2059 O OG  . SER A 0 274 . 26.412  15.321  -10.947  1.00 79.58 274 A 1 
ATOM 2060 N N   . VAL A 0 275 . 23.575  15.555  -13.669  1.00 80.83 275 A 1 
ATOM 2061 C CA  . VAL A 0 275 . 22.212  16.089  -13.599  1.00 80.83 275 A 1 
ATOM 2062 C C   . VAL A 0 275 . 21.382  15.189  -12.699  1.00 80.83 275 A 1 
ATOM 2063 C CB  . VAL A 0 275 . 21.565  16.224  -14.992  1.00 80.83 275 A 1 
ATOM 2064 O O   . VAL A 0 275 . 21.325  13.979  -12.900  1.00 80.83 275 A 1 
ATOM 2065 C CG1 . VAL A 0 275 . 20.178  16.883  -14.888  1.00 80.83 275 A 1 
ATOM 2066 C CG2 . VAL A 0 275 . 22.406  17.080  -15.944  1.00 80.83 275 A 1 
ATOM 2067 N N   . GLN A 0 276 . 20.680  15.767  -11.724  1.00 86.34 276 A 1 
ATOM 2068 C CA  . GLN A 0 276 . 19.758  15.042  -10.849  1.00 86.34 276 A 1 
ATOM 2069 C C   . GLN A 0 276 . 18.396  15.733  -10.783  1.00 86.34 276 A 1 
ATOM 2070 C CB  . GLN A 0 276 . 20.344  14.859  -9.440   1.00 86.34 276 A 1 
ATOM 2071 O O   . GLN A 0 276 . 18.286  16.895  -10.392  1.00 86.34 276 A 1 
ATOM 2072 C CG  . GLN A 0 276 . 21.686  14.110  -9.451   1.00 86.34 276 A 1 
ATOM 2073 C CD  . GLN A 0 276 . 22.198  13.748  -8.060   1.00 86.34 276 A 1 
ATOM 2074 N NE2 . GLN A 0 276 . 23.482  13.494  -7.943   1.00 86.34 276 A 1 
ATOM 2075 O OE1 . GLN A 0 276 . 21.462  13.659  -7.074   1.00 86.34 276 A 1 
ATOM 2076 N N   . ALA A 0 277 . 17.334  14.989  -11.082  1.00 86.33 277 A 1 
ATOM 2077 C CA  . ALA A 0 277 . 15.952  15.422  -10.923  1.00 86.33 277 A 1 
ATOM 2078 C C   . ALA A 0 277 . 15.230  14.490  -9.946   1.00 86.33 277 A 1 
ATOM 2079 C CB  . ALA A 0 277 . 15.276  15.467  -12.297  1.00 86.33 277 A 1 
ATOM 2080 O O   . ALA A 0 277 . 15.215  13.275  -10.131  1.00 86.33 277 A 1 
ATOM 2081 N N   . ARG A 0 278 . 14.608  15.045  -8.902   1.00 90.38 278 A 1 
ATOM 2082 C CA  . ARG A 0 278 . 13.810  14.275  -7.934   1.00 90.38 278 A 1 
ATOM 2083 C C   . ARG A 0 278 . 12.443  14.916  -7.735   1.00 90.38 278 A 1 
ATOM 2084 C CB  . ARG A 0 278 . 14.545  14.056  -6.598   1.00 90.38 278 A 1 
ATOM 2085 O O   . ARG A 0 278 . 12.330  16.139  -7.659   1.00 90.38 278 A 1 
ATOM 2086 C CG  . ARG A 0 278 . 16.024  13.659  -6.756   1.00 90.38 278 A 1 
ATOM 2087 C CD  . ARG A 0 278 . 16.666  13.372  -5.397   1.00 90.38 278 A 1 
ATOM 2088 N NE  . ARG A 0 278 . 18.126  13.175  -5.512   1.00 90.38 278 A 1 
ATOM 2089 N NH1 . ARG A 0 278 . 18.512  12.562  -3.339   1.00 90.38 278 A 1 
ATOM 2090 N NH2 . ARG A 0 278 . 20.224  12.715  -4.768   1.00 90.38 278 A 1 
ATOM 2091 C CZ  . ARG A 0 278 . 18.947  12.816  -4.544   1.00 90.38 278 A 1 
ATOM 2092 N N   . GLN A 0 279 . 11.418  14.083  -7.636   1.00 90.51 279 A 1 
ATOM 2093 C CA  . GLN A 0 279 . 10.041  14.447  -7.330   1.00 90.51 279 A 1 
ATOM 2094 C C   . GLN A 0 279 . 9.557   13.582  -6.167   1.00 90.51 279 A 1 
ATOM 2095 C CB  . GLN A 0 279 . 9.165   14.281  -8.584   1.00 90.51 279 A 1 
ATOM 2096 O O   . GLN A 0 279 . 9.742   12.366  -6.189   1.00 90.51 279 A 1 
ATOM 2097 C CG  . GLN A 0 279 . 7.669   14.519  -8.304   1.00 90.51 279 A 1 
ATOM 2098 C CD  . GLN A 0 279 . 6.796   14.481  -9.556   1.00 90.51 279 A 1 
ATOM 2099 N NE2 . GLN A 0 279 . 5.510   14.267  -9.424   1.00 90.51 279 A 1 
ATOM 2100 O OE1 . GLN A 0 279 . 7.227   14.703  -10.678  1.00 90.51 279 A 1 
ATOM 2101 N N   . TYR A 0 280 . 8.917   14.213  -5.189   1.00 91.97 280 A 1 
ATOM 2102 C CA  . TYR A 0 280 . 8.276   13.561  -4.054   1.00 91.97 280 A 1 
ATOM 2103 C C   . TYR A 0 280 . 6.857   14.110  -3.914   1.00 91.97 280 A 1 
ATOM 2104 C CB  . TYR A 0 280 . 9.090   13.791  -2.773   1.00 91.97 280 A 1 
ATOM 2105 O O   . TYR A 0 280 . 6.668   15.307  -3.686   1.00 91.97 280 A 1 
ATOM 2106 C CG  . TYR A 0 280 . 10.559  13.421  -2.863   1.00 91.97 280 A 1 
ATOM 2107 C CD1 . TYR A 0 280 . 10.958  12.089  -2.650   1.00 91.97 280 A 1 
ATOM 2108 C CD2 . TYR A 0 280 . 11.525  14.409  -3.144   1.00 91.97 280 A 1 
ATOM 2109 C CE1 . TYR A 0 280 . 12.322  11.745  -2.692   1.00 91.97 280 A 1 
ATOM 2110 C CE2 . TYR A 0 280 . 12.892  14.071  -3.188   1.00 91.97 280 A 1 
ATOM 2111 O OH  . TYR A 0 280 . 14.610  12.401  -2.959   1.00 91.97 280 A 1 
ATOM 2112 C CZ  . TYR A 0 280 . 13.292  12.739  -2.951   1.00 91.97 280 A 1 
ATOM 2113 N N   . ASP A 0 281 . 5.876   13.227  -4.034   1.00 91.80 281 A 1 
ATOM 2114 C CA  . ASP A 0 281 . 4.463   13.500  -3.816   1.00 91.80 281 A 1 
ATOM 2115 C C   . ASP A 0 281 . 4.024   12.706  -2.583   1.00 91.80 281 A 1 
ATOM 2116 C CB  . ASP A 0 281 . 3.628   13.127  -5.054   1.00 91.80 281 A 1 
ATOM 2117 O O   . ASP A 0 281 . 4.398   11.543  -2.425   1.00 91.80 281 A 1 
ATOM 2118 C CG  . ASP A 0 281 . 4.170   13.683  -6.377   1.00 91.80 281 A 1 
ATOM 2119 O OD1 . ASP A 0 281 . 4.722   14.803  -6.396   1.00 91.80 281 A 1 
ATOM 2120 O OD2 . ASP A 0 281 . 4.011   13.036  -7.436   1.00 91.80 281 A 1 
ATOM 2121 N N   . ASN A 0 282 . 3.268   13.330  -1.685   1.00 92.51 282 A 1 
ATOM 2122 C CA  . ASN A 0 282 . 2.806   12.675  -0.466   1.00 92.51 282 A 1 
ATOM 2123 C C   . ASN A 0 282 . 1.414   13.189  -0.105   1.00 92.51 282 A 1 
ATOM 2124 C CB  . ASN A 0 282 . 3.842   12.921  0.652    1.00 92.51 282 A 1 
ATOM 2125 O O   . ASN A 0 282 . 1.234   14.397  0.074    1.00 92.51 282 A 1 
ATOM 2126 C CG  . ASN A 0 282 . 4.011   11.746  1.596    1.00 92.51 282 A 1 
ATOM 2127 N ND2 . ASN A 0 282 . 4.814   11.908  2.620    1.00 92.51 282 A 1 
ATOM 2128 O OD1 . ASN A 0 282 . 3.510   10.653  1.408    1.00 92.51 282 A 1 
ATOM 2129 N N   . GLU A 0 283 . 0.440   12.291  -0.027   1.00 93.75 283 A 1 
ATOM 2130 C CA  . GLU A 0 283 . -0.946  12.579  0.336    1.00 93.75 283 A 1 
ATOM 2131 C C   . GLU A 0 283 . -1.308  11.766  1.576    1.00 93.75 283 A 1 
ATOM 2132 C CB  . GLU A 0 283 . -1.906  12.326  -0.846   1.00 93.75 283 A 1 
ATOM 2133 O O   . GLU A 0 283 . -1.074  10.564  1.618    1.00 93.75 283 A 1 
ATOM 2134 C CG  . GLU A 0 283 . -1.521  13.212  -2.042   1.00 93.75 283 A 1 
ATOM 2135 C CD  . GLU A 0 283 . -2.540  13.275  -3.188   1.00 93.75 283 A 1 
ATOM 2136 O OE1 . GLU A 0 283 . -2.094  13.458  -4.345   1.00 93.75 283 A 1 
ATOM 2137 O OE2 . GLU A 0 283 . -3.746  13.527  -2.970   1.00 93.75 283 A 1 
ATOM 2138 N N   . HIS A 0 284 . -1.859  12.437  2.581    1.00 91.76 284 A 1 
ATOM 2139 C CA  . HIS A 0 284 . -2.189  11.881  3.886    1.00 91.76 284 A 1 
ATOM 2140 C C   . HIS A 0 284 . -3.610  12.275  4.258    1.00 91.76 284 A 1 
ATOM 2141 C CB  . HIS A 0 284 . -1.246  12.432  4.959    1.00 91.76 284 A 1 
ATOM 2142 O O   . HIS A 0 284 . -4.005  13.433  4.087    1.00 91.76 284 A 1 
ATOM 2143 C CG  . HIS A 0 284 . 0.209   12.253  4.648    1.00 91.76 284 A 1 
ATOM 2144 C CD2 . HIS A 0 284 . 1.090   13.223  4.267    1.00 91.76 284 A 1 
ATOM 2145 N ND1 . HIS A 0 284 . 0.904   11.083  4.749    1.00 91.76 284 A 1 
ATOM 2146 C CE1 . HIS A 0 284 . 2.182   11.331  4.449    1.00 91.76 284 A 1 
ATOM 2147 N NE2 . HIS A 0 284 . 2.362   12.644  4.181    1.00 91.76 284 A 1 
ATOM 2148 N N   . TYR A 0 285 . -4.342  11.335  4.831    1.00 96.31 285 A 1 
ATOM 2149 C CA  . TYR A 0 285 . -5.626  11.549  5.472    1.00 96.31 285 A 1 
ATOM 2150 C C   . TYR A 0 285 . -5.656  10.750  6.771    1.00 96.31 285 A 1 
ATOM 2151 C CB  . TYR A 0 285 . -6.739  11.118  4.515    1.00 96.31 285 A 1 
ATOM 2152 O O   . TYR A 0 285 . -5.292  9.576   6.778    1.00 96.31 285 A 1 
ATOM 2153 C CG  . TYR A 0 285 . -8.121  11.135  5.133    1.00 96.31 285 A 1 
ATOM 2154 C CD1 . TYR A 0 285 . -8.716  9.935   5.572    1.00 96.31 285 A 1 
ATOM 2155 C CD2 . TYR A 0 285 . -8.796  12.358  5.296    1.00 96.31 285 A 1 
ATOM 2156 C CE1 . TYR A 0 285 . -10.003 9.957   6.145    1.00 96.31 285 A 1 
ATOM 2157 C CE2 . TYR A 0 285 . -10.081 12.380  5.868    1.00 96.31 285 A 1 
ATOM 2158 O OH  . TYR A 0 285 . -11.943 11.194  6.822    1.00 96.31 285 A 1 
ATOM 2159 C CZ  . TYR A 0 285 . -10.694 11.180  6.287    1.00 96.31 285 A 1 
ATOM 2160 N N   . ALA A 0 286 . -6.099  11.370  7.859    1.00 95.79 286 A 1 
ATOM 2161 C CA  . ALA A 0 286 . -6.376  10.675  9.107    1.00 95.79 286 A 1 
ATOM 2162 C C   . ALA A 0 286 . -7.617  11.273  9.767    1.00 95.79 286 A 1 
ATOM 2163 C CB  . ALA A 0 286 . -5.145  10.721  10.020   1.00 95.79 286 A 1 
ATOM 2164 O O   . ALA A 0 286 . -7.741  12.496  9.848    1.00 95.79 286 A 1 
ATOM 2165 N N   . ARG A 0 287 . -8.512  10.410  10.246   1.00 97.22 287 A 1 
ATOM 2166 C CA  . ARG A 0 287 . -9.728  10.768  10.975   1.00 97.22 287 A 1 
ATOM 2167 C C   . ARG A 0 287 . -9.876  9.877   12.199   1.00 97.22 287 A 1 
ATOM 2168 C CB  . ARG A 0 287 . -10.940 10.679  10.036   1.00 97.22 287 A 1 
ATOM 2169 O O   . ARG A 0 287 . -9.783  8.659   12.087   1.00 97.22 287 A 1 
ATOM 2170 C CG  . ARG A 0 287 . -12.265 11.018  10.741   1.00 97.22 287 A 1 
ATOM 2171 C CD  . ARG A 0 287 . -13.467 11.003  9.783    1.00 97.22 287 A 1 
ATOM 2172 N NE  . ARG A 0 287 . -13.661 9.687   9.132    1.00 97.22 287 A 1 
ATOM 2173 N NH1 . ARG A 0 287 . -14.777 8.639   10.846   1.00 97.22 287 A 1 
ATOM 2174 N NH2 . ARG A 0 287 . -14.335 7.488   9.045    1.00 97.22 287 A 1 
ATOM 2175 C CZ  . ARG A 0 287 . -14.249 8.626   9.665    1.00 97.22 287 A 1 
ATOM 2176 N N   . GLU A 0 288 . -10.156 10.484  13.337   1.00 96.82 288 A 1 
ATOM 2177 C CA  . GLU A 0 288 . -10.522 9.826   14.583   1.00 96.82 288 A 1 
ATOM 2178 C C   . GLU A 0 288 . -11.886 10.364  15.028   1.00 96.82 288 A 1 
ATOM 2179 C CB  . GLU A 0 288 . -9.394  10.030  15.609   1.00 96.82 288 A 1 
ATOM 2180 O O   . GLU A 0 288 . -12.095 11.575  15.073   1.00 96.82 288 A 1 
ATOM 2181 C CG  . GLU A 0 288 . -9.703  9.390   16.970   1.00 96.82 288 A 1 
ATOM 2182 C CD  . GLU A 0 288 . -8.481  9.238   17.893   1.00 96.82 288 A 1 
ATOM 2183 O OE1 . GLU A 0 288 . -8.693  8.764   19.036   1.00 96.82 288 A 1 
ATOM 2184 O OE2 . GLU A 0 288 . -7.322  9.453   17.492   1.00 96.82 288 A 1 
ATOM 2185 N N   . VAL A 0 289 . -12.826 9.465   15.312   1.00 94.89 289 A 1 
ATOM 2186 C CA  . VAL A 0 289 . -14.159 9.773   15.842   1.00 94.89 289 A 1 
ATOM 2187 C C   . VAL A 0 289 . -14.323 9.012   17.144   1.00 94.89 289 A 1 
ATOM 2188 C CB  . VAL A 0 289 . -15.279 9.390   14.855   1.00 94.89 289 A 1 
ATOM 2189 O O   . VAL A 0 289 . -14.086 7.807   17.170   1.00 94.89 289 A 1 
ATOM 2190 C CG1 . VAL A 0 289 . -16.682 9.604   15.440   1.00 94.89 289 A 1 
ATOM 2191 C CG2 . VAL A 0 289 . -15.182 10.236  13.580   1.00 94.89 289 A 1 
ATOM 2192 N N   . ARG A 0 290 . -14.737 9.715   18.195   1.00 93.76 290 A 1 
ATOM 2193 C CA  . ARG A 0 290 . -15.194 9.139   19.458   1.00 93.76 290 A 1 
ATOM 2194 C C   . ARG A 0 290 . -16.590 9.658   19.755   1.00 93.76 290 A 1 
ATOM 2195 C CB  . ARG A 0 290 . -14.253 9.472   20.615   1.00 93.76 290 A 1 
ATOM 2196 O O   . ARG A 0 290 . -16.796 10.867  19.631   1.00 93.76 290 A 1 
ATOM 2197 C CG  . ARG A 0 290 . -12.825 9.003   20.339   1.00 93.76 290 A 1 
ATOM 2198 C CD  . ARG A 0 290 . -11.968 9.271   21.570   1.00 93.76 290 A 1 
ATOM 2199 N NE  . ARG A 0 290 . -10.533 9.178   21.256   1.00 93.76 290 A 1 
ATOM 2200 N NH1 . ARG A 0 290 . -9.790  9.123   23.415   1.00 93.76 290 A 1 
ATOM 2201 N NH2 . ARG A 0 290 . -8.333  9.029   21.707   1.00 93.76 290 A 1 
ATOM 2202 C CZ  . ARG A 0 290 . -9.560  9.113   22.132   1.00 93.76 290 A 1 
ATOM 2203 N N   . ALA A 0 291 . -17.505 8.775   20.112   1.00 91.75 291 A 1 
ATOM 2204 C CA  . ALA A 0 291 . -18.816 9.122   20.631   1.00 91.75 291 A 1 
ATOM 2205 C C   . ALA A 0 291 . -19.094 8.278   21.875   1.00 91.75 291 A 1 
ATOM 2206 C CB  . ALA A 0 291 . -19.879 8.937   19.543   1.00 91.75 291 A 1 
ATOM 2207 O O   . ALA A 0 291 . -18.696 7.121   21.902   1.00 91.75 291 A 1 
ATOM 2208 N N   . ASP A 0 292 . -19.748 8.894   22.846   1.00 89.71 292 A 1 
ATOM 2209 C CA  . ASP A 0 292 . -20.027 8.396   24.193   1.00 89.71 292 A 1 
ATOM 2210 C C   . ASP A 0 292 . -21.481 8.825   24.497   1.00 89.71 292 A 1 
ATOM 2211 C CB  . ASP A 0 292 . -18.947 9.033   25.092   1.00 89.71 292 A 1 
ATOM 2212 O O   . ASP A 0 292 . -21.836 9.990   24.261   1.00 89.71 292 A 1 
ATOM 2213 C CG  . ASP A 0 292 . -19.097 8.844   26.600   1.00 89.71 292 A 1 
ATOM 2214 O OD1 . ASP A 0 292 . -20.158 8.337   27.013   1.00 89.71 292 A 1 
ATOM 2215 O OD2 . ASP A 0 292 . -18.166 9.323   27.296   1.00 89.71 292 A 1 
ATOM 2216 N N   . ASP A 0 293 . -22.363 7.879   24.841   1.00 91.04 293 A 1 
ATOM 2217 C CA  . ASP A 0 293 . -23.824 8.076   24.932   1.00 91.04 293 A 1 
ATOM 2218 C C   . ASP A 0 293 . -24.455 7.363   26.147   1.00 91.04 293 A 1 
ATOM 2219 C CB  . ASP A 0 293 . -24.495 7.752   23.574   1.00 91.04 293 A 1 
ATOM 2220 O O   . ASP A 0 293 . -25.411 6.591   26.010   1.00 91.04 293 A 1 
ATOM 2221 C CG  . ASP A 0 293 . -26.007 8.026   23.507   1.00 91.04 293 A 1 
ATOM 2222 O OD1 . ASP A 0 293 . -26.499 9.026   24.069   1.00 91.04 293 A 1 
ATOM 2223 O OD2 . ASP A 0 293 . -26.754 7.435   22.687   1.00 91.04 293 A 1 
ATOM 2224 N N   . ASP A 0 294 . -23.931 7.682   27.333   1.00 89.00 294 A 1 
ATOM 2225 C CA  . ASP A 0 294 . -24.480 7.356   28.657   1.00 89.00 294 A 1 
ATOM 2226 C C   . ASP A 0 294 . -25.996 7.613   28.788   1.00 89.00 294 A 1 
ATOM 2227 C CB  . ASP A 0 294 . -23.810 8.259   29.714   1.00 89.00 294 A 1 
ATOM 2228 O O   . ASP A 0 294 . -26.496 8.715   28.530   1.00 89.00 294 A 1 
ATOM 2229 C CG  . ASP A 0 294 . -22.563 7.709   30.402   1.00 89.00 294 A 1 
ATOM 2230 O OD1 . ASP A 0 294 . -22.516 6.476   30.579   1.00 89.00 294 A 1 
ATOM 2231 O OD2 . ASP A 0 294 . -21.822 8.555   30.959   1.00 89.00 294 A 1 
ATOM 2232 N N   . GLN A 0 295 . -26.742 6.641   29.319   1.00 89.18 295 A 1 
ATOM 2233 C CA  . GLN A 0 295 . -28.159 6.748   29.689   1.00 89.18 295 A 1 
ATOM 2234 C C   . GLN A 0 295 . -28.424 6.062   31.029   1.00 89.18 295 A 1 
ATOM 2235 C CB  . GLN A 0 295 . -29.048 6.121   28.598   1.00 89.18 295 A 1 
ATOM 2236 O O   . GLN A 0 295 . -27.996 4.933   31.247   1.00 89.18 295 A 1 
ATOM 2237 C CG  . GLN A 0 295 . -29.002 6.952   27.312   1.00 89.18 295 A 1 
ATOM 2238 C CD  . GLN A 0 295 . -29.753 6.361   26.129   1.00 89.18 295 A 1 
ATOM 2239 N NE2 . GLN A 0 295 . -29.353 6.732   24.934   1.00 89.18 295 A 1 
ATOM 2240 O OE1 . GLN A 0 295 . -30.716 5.611   26.216   1.00 89.18 295 A 1 
ATOM 2241 N N   . TRP A 0 296 . -29.191 6.704   31.914   1.00 89.24 296 A 1 
ATOM 2242 C CA  . TRP A 0 296 . -29.557 6.114   33.206   1.00 89.24 296 A 1 
ATOM 2243 C C   . TRP A 0 296 . -30.928 6.574   33.715   1.00 89.24 296 A 1 
ATOM 2244 C CB  . TRP A 0 296 . -28.459 6.397   34.242   1.00 89.24 296 A 1 
ATOM 2245 O O   . TRP A 0 296 . -31.402 7.673   33.396   1.00 89.24 296 A 1 
ATOM 2246 C CG  . TRP A 0 296 . -28.294 7.835   34.629   1.00 89.24 296 A 1 
ATOM 2247 C CD1 . TRP A 0 296 . -28.868 8.418   35.704   1.00 89.24 296 A 1 
ATOM 2248 C CD2 . TRP A 0 296 . -27.497 8.876   33.981   1.00 89.24 296 A 1 
ATOM 2249 C CE2 . TRP A 0 296 . -27.641 10.081  34.735   1.00 89.24 296 A 1 
ATOM 2250 C CE3 . TRP A 0 296 . -26.649 8.928   32.853   1.00 89.24 296 A 1 
ATOM 2251 N NE1 . TRP A 0 296 . -28.494 9.744   35.767   1.00 89.24 296 A 1 
ATOM 2252 C CH2 . TRP A 0 296 . -26.157 11.290  33.249   1.00 89.24 296 A 1 
ATOM 2253 C CZ2 . TRP A 0 296 . -26.988 11.275  34.384   1.00 89.24 296 A 1 
ATOM 2254 C CZ3 . TRP A 0 296 . -25.992 10.120  32.491   1.00 89.24 296 A 1 
ATOM 2255 N N   . ALA A 0 297 . -31.547 5.730   34.536   1.00 89.68 297 A 1 
ATOM 2256 C CA  . ALA A 0 297 . -32.751 6.002   35.306   1.00 89.68 297 A 1 
ATOM 2257 C C   . ALA A 0 297 . -32.669 5.324   36.686   1.00 89.68 297 A 1 
ATOM 2258 C CB  . ALA A 0 297 . -33.977 5.533   34.513   1.00 89.68 297 A 1 
ATOM 2259 O O   . ALA A 0 297 . -32.141 4.221   36.803   1.00 89.68 297 A 1 
ATOM 2260 N N   . GLU A 0 298 . -33.200 5.991   37.707   1.00 88.52 298 A 1 
ATOM 2261 C CA  . GLU A 0 298 . -33.306 5.511   39.090   1.00 88.52 298 A 1 
ATOM 2262 C C   . GLU A 0 298 . -34.698 5.897   39.627   1.00 88.52 298 A 1 
ATOM 2263 C CB  . GLU A 0 298 . -32.206 6.143   39.979   1.00 88.52 298 A 1 
ATOM 2264 O O   . GLU A 0 298 . -35.109 7.051   39.470   1.00 88.52 298 A 1 
ATOM 2265 C CG  . GLU A 0 298 . -30.747 5.809   39.596   1.00 88.52 298 A 1 
ATOM 2266 C CD  . GLU A 0 298 . -29.680 6.562   40.429   1.00 88.52 298 A 1 
ATOM 2267 O OE1 . GLU A 0 298 . -28.472 6.349   40.182   1.00 88.52 298 A 1 
ATOM 2268 O OE2 . GLU A 0 298 . -30.029 7.402   41.295   1.00 88.52 298 A 1 
ATOM 2269 N N   . ASP A 0 299 . -35.399 4.967   40.273   1.00 85.81 299 A 1 
ATOM 2270 C CA  . ASP A 0 299 . -36.598 5.217   41.088   1.00 85.81 299 A 1 
ATOM 2271 C C   . ASP A 0 299 . -36.280 4.805   42.534   1.00 85.81 299 A 1 
ATOM 2272 C CB  . ASP A 0 299 . -37.823 4.471   40.515   1.00 85.81 299 A 1 
ATOM 2273 O O   . ASP A 0 299 . -35.593 3.813   42.770   1.00 85.81 299 A 1 
ATOM 2274 C CG  . ASP A 0 299 . -39.173 4.884   41.132   1.00 85.81 299 A 1 
ATOM 2275 O OD1 . ASP A 0 299 . -39.161 5.560   42.192   1.00 85.81 299 A 1 
ATOM 2276 O OD2 . ASP A 0 299 . -40.214 4.544   40.520   1.00 85.81 299 A 1 
ATOM 2277 N N   . TYR A 0 300 . -36.711 5.588   43.522   1.00 85.23 300 A 1 
ATOM 2278 C CA  . TYR A 0 300 . -36.508 5.277   44.936   1.00 85.23 300 A 1 
ATOM 2279 C C   . TYR A 0 300 . -37.750 5.602   45.751   1.00 85.23 300 A 1 
ATOM 2280 C CB  . TYR A 0 300 . -35.291 6.021   45.506   1.00 85.23 300 A 1 
ATOM 2281 O O   . TYR A 0 300 . -38.012 6.770   46.074   1.00 85.23 300 A 1 
ATOM 2282 C CG  . TYR A 0 300 . -35.042 5.673   46.967   1.00 85.23 300 A 1 
ATOM 2283 C CD1 . TYR A 0 300 . -35.498 6.513   48.003   1.00 85.23 300 A 1 
ATOM 2284 C CD2 . TYR A 0 300 . -34.455 4.437   47.282   1.00 85.23 300 A 1 
ATOM 2285 C CE1 . TYR A 0 300 . -35.361 6.118   49.351   1.00 85.23 300 A 1 
ATOM 2286 C CE2 . TYR A 0 300 . -34.325 4.025   48.616   1.00 85.23 300 A 1 
ATOM 2287 O OH  . TYR A 0 300 . -34.687 4.418   50.932   1.00 85.23 300 A 1 
ATOM 2288 C CZ  . TYR A 0 300 . -34.787 4.861   49.650   1.00 85.23 300 A 1 
ATOM 2289 N N   . ASP A 0 301 . -38.437 4.555   46.197   1.00 80.64 301 A 1 
ATOM 2290 C CA  . ASP A 0 301 . -39.687 4.675   46.926   1.00 80.64 301 A 1 
ATOM 2291 C C   . ASP A 0 301 . -39.528 4.221   48.387   1.00 80.64 301 A 1 
ATOM 2292 C CB  . ASP A 0 301 . -40.823 3.975   46.148   1.00 80.64 301 A 1 
ATOM 2293 O O   . ASP A 0 301 . -39.028 3.143   48.721   1.00 80.64 301 A 1 
ATOM 2294 C CG  . ASP A 0 301 . -42.123 4.786   46.109   1.00 80.64 301 A 1 
ATOM 2295 O OD1 . ASP A 0 301 . -42.217 5.793   46.853   1.00 80.64 301 A 1 
ATOM 2296 O OD2 . ASP A 0 301 . -43.132 4.310   45.536   1.00 80.64 301 A 1 
ATOM 2297 N N   . ARG A 0 302 . -39.937 5.074   49.333   1.00 76.47 302 A 1 
ATOM 2298 C CA  . ARG A 0 302 . -39.852 4.786   50.775   1.00 76.47 302 A 1 
ATOM 2299 C C   . ARG A 0 302 . -41.148 5.118   51.491   1.00 76.47 302 A 1 
ATOM 2300 C CB  . ARG A 0 302 . -38.627 5.475   51.393   1.00 76.47 302 A 1 
ATOM 2301 O O   . ARG A 0 302 . -41.444 6.277   51.809   1.00 76.47 302 A 1 
ATOM 2302 C CG  . ARG A 0 302 . -38.544 5.192   52.904   1.00 76.47 302 A 1 
ATOM 2303 C CD  . ARG A 0 302 . -37.373 5.921   53.563   1.00 76.47 302 A 1 
ATOM 2304 N NE  . ARG A 0 302 . -36.120 5.151   53.497   1.00 76.47 302 A 1 
ATOM 2305 N NH1 . ARG A 0 302 . -34.746 6.806   54.263   1.00 76.47 302 A 1 
ATOM 2306 N NH2 . ARG A 0 302 . -33.897 4.792   53.846   1.00 76.47 302 A 1 
ATOM 2307 C CZ  . ARG A 0 302 . -34.931 5.577   53.869   1.00 76.47 302 A 1 
ATOM 2308 N N   . TYR A 0 303 . -41.820 4.068   51.954   1.00 67.47 303 A 1 
ATOM 2309 C CA  . TYR A 0 303 . -43.050 4.163   52.732   1.00 67.47 303 A 1 
ATOM 2310 C C   . TYR A 0 303 . -42.817 3.852   54.210   1.00 67.47 303 A 1 
ATOM 2311 C CB  . TYR A 0 303 . -44.117 3.255   52.116   1.00 67.47 303 A 1 
ATOM 2312 O O   . TYR A 0 303 . -42.597 2.708   54.607   1.00 67.47 303 A 1 
ATOM 2313 C CG  . TYR A 0 303 . -44.464 3.660   50.705   1.00 67.47 303 A 1 
ATOM 2314 C CD1 . TYR A 0 303 . -45.343 4.741   50.485   1.00 67.47 303 A 1 
ATOM 2315 C CD2 . TYR A 0 303 . -43.859 3.003   49.617   1.00 67.47 303 A 1 
ATOM 2316 C CE1 . TYR A 0 303 . -45.610 5.166   49.170   1.00 67.47 303 A 1 
ATOM 2317 C CE2 . TYR A 0 303 . -44.128 3.432   48.307   1.00 67.47 303 A 1 
ATOM 2318 O OH  . TYR A 0 303 . -45.252 4.978   46.830   1.00 67.47 303 A 1 
ATOM 2319 C CZ  . TYR A 0 303 . -44.989 4.526   48.078   1.00 67.47 303 A 1 
ATOM 2320 N N   . THR A 0 304 . -42.949 4.870   55.069   1.00 61.53 304 A 1 
ATOM 2321 C CA  . THR A 0 304 . -43.079 4.663   56.522   1.00 61.53 304 A 1 
ATOM 2322 C C   . THR A 0 304 . -44.549 4.754   56.938   1.00 61.53 304 A 1 
ATOM 2323 C CB  . THR A 0 304 . -42.202 5.630   57.324   1.00 61.53 304 A 1 
ATOM 2324 O O   . THR A 0 304 . -45.082 5.847   57.164   1.00 61.53 304 A 1 
ATOM 2325 C CG2 . THR A 0 304 . -42.197 5.287   58.817   1.00 61.53 304 A 1 
ATOM 2326 O OG1 . THR A 0 304 . -40.861 5.535   56.912   1.00 61.53 304 A 1 
ATOM 2327 N N   . ALA A 0 305 . -45.220 3.607   57.072   1.00 55.82 305 A 1 
ATOM 2328 C CA  . ALA A 0 305 . -46.638 3.558   57.429   1.00 55.82 305 A 1 
ATOM 2329 C C   . ALA A 0 305 . -46.850 3.737   58.945   1.00 55.82 305 A 1 
ATOM 2330 C CB  . ALA A 0 305 . -47.286 2.297   56.847   1.00 55.82 305 A 1 
ATOM 2331 O O   . ALA A 0 305 . -46.884 2.782   59.725   1.00 55.82 305 A 1 
ATOM 2332 N N   . GLY A 0 306 . -47.013 4.994   59.364   1.00 48.96 306 A 1 
ATOM 2333 C CA  . GLY A 0 306 . -47.367 5.359   60.733   1.00 48.96 306 A 1 
ATOM 2334 C C   . GLY A 0 306 . -48.873 5.292   61.022   1.00 48.96 306 A 1 
ATOM 2335 O O   . GLY A 0 306 . -49.649 6.035   60.431   1.00 48.96 306 A 1 
ATOM 2336 N N   . HIS A 0 307 . -49.239 4.512   62.046   1.00 48.31 307 A 1 
ATOM 2337 C CA  . HIS A 0 307 . -50.318 4.842   62.998   1.00 48.31 307 A 1 
ATOM 2338 C C   . HIS A 0 307 . -51.798 4.773   62.535   1.00 48.31 307 A 1 
ATOM 2339 C CB  . HIS A 0 307 . -49.953 6.180   63.671   1.00 48.31 307 A 1 
ATOM 2340 O O   . HIS A 0 307 . -52.670 5.279   63.237   1.00 48.31 307 A 1 
ATOM 2341 C CG  . HIS A 0 307 . -50.198 6.283   65.154   1.00 48.31 307 A 1 
ATOM 2342 C CD2 . HIS A 0 307 . -49.419 5.748   66.148   1.00 48.31 307 A 1 
ATOM 2343 N ND1 . HIS A 0 307 . -51.081 7.142   65.759   1.00 48.31 307 A 1 
ATOM 2344 C CE1 . HIS A 0 307 . -50.835 7.135   67.076   1.00 48.31 307 A 1 
ATOM 2345 N NE2 . HIS A 0 307 . -49.813 6.317   67.367   1.00 48.31 307 A 1 
ATOM 2346 N N   . ASP A 0 308 . -52.146 4.074   61.444   1.00 48.28 308 A 1 
ATOM 2347 C CA  . ASP A 0 308 . -53.560 3.900   61.016   1.00 48.28 308 A 1 
ATOM 2348 C C   . ASP A 0 308 . -54.464 3.108   62.011   1.00 48.28 308 A 1 
ATOM 2349 C CB  . ASP A 0 308 . -53.624 3.269   59.603   1.00 48.28 308 A 1 
ATOM 2350 O O   . ASP A 0 308 . -55.646 2.901   61.736   1.00 48.28 308 A 1 
ATOM 2351 C CG  . ASP A 0 308 . -53.377 4.248   58.442   1.00 48.28 308 A 1 
ATOM 2352 O OD1 . ASP A 0 308 . -53.850 5.408   58.471   1.00 48.28 308 A 1 
ATOM 2353 O OD2 . ASP A 0 308 . -52.716 3.851   57.462   1.00 48.28 308 A 1 
ATOM 2354 N N   . GLN A 0 309 . -53.955 2.638   63.162   1.00 50.85 309 A 1 
ATOM 2355 C CA  . GLN A 0 309 . -54.704 1.796   64.121   1.00 50.85 309 A 1 
ATOM 2356 C C   . GLN A 0 309 . -54.908 2.406   65.522   1.00 50.85 309 A 1 
ATOM 2357 C CB  . GLN A 0 309 . -54.053 0.403   64.204   1.00 50.85 309 A 1 
ATOM 2358 O O   . GLN A 0 309 . -55.813 1.986   66.249   1.00 50.85 309 A 1 
ATOM 2359 C CG  . GLN A 0 309 . -54.214 -0.359  62.876   1.00 50.85 309 A 1 
ATOM 2360 C CD  . GLN A 0 309 . -53.760 -1.815  62.931   1.00 50.85 309 A 1 
ATOM 2361 N NE2 . GLN A 0 309 . -54.075 -2.601  61.924   1.00 50.85 309 A 1 
ATOM 2362 O OE1 . GLN A 0 309 . -53.126 -2.294  63.854   1.00 50.85 309 A 1 
ATOM 2363 N N   . ASP A 0 310 . -54.137 3.421   65.910   1.00 47.10 310 A 1 
ATOM 2364 C CA  . ASP A 0 310 . -54.164 3.976   67.272   1.00 47.10 310 A 1 
ATOM 2365 C C   . ASP A 0 310 . -55.297 4.991   67.497   1.00 47.10 310 A 1 
ATOM 2366 C CB  . ASP A 0 310 . -52.795 4.579   67.553   1.00 47.10 310 A 1 
ATOM 2367 O O   . ASP A 0 310 . -55.790 5.146   68.622   1.00 47.10 310 A 1 
ATOM 2368 C CG  . ASP A 0 310 . -51.749 3.469   67.649   1.00 47.10 310 A 1 
ATOM 2369 O OD1 . ASP A 0 310 . -51.687 2.862   68.743   1.00 47.10 310 A 1 
ATOM 2370 O OD2 . ASP A 0 310 . -51.120 3.167   66.608   1.00 47.10 310 A 1 
ATOM 2371 N N   . TYR A 0 311 . -55.816 5.592   66.420   1.00 44.64 311 A 1 
ATOM 2372 C CA  . TYR A 0 311 . -57.007 6.453   66.461   1.00 44.64 311 A 1 
ATOM 2373 C C   . TYR A 0 311 . -58.254 5.716   67.001   1.00 44.64 311 A 1 
ATOM 2374 C CB  . TYR A 0 311 . -57.259 7.048   65.062   1.00 44.64 311 A 1 
ATOM 2375 O O   . TYR A 0 311 . -59.179 6.343   67.520   1.00 44.64 311 A 1 
ATOM 2376 C CG  . TYR A 0 311 . -57.651 8.514   65.095   1.00 44.64 311 A 1 
ATOM 2377 C CD1 . TYR A 0 311 . -58.984 8.897   65.346   1.00 44.64 311 A 1 
ATOM 2378 C CD2 . TYR A 0 311 . -56.663 9.497   64.893   1.00 44.64 311 A 1 
ATOM 2379 C CE1 . TYR A 0 311 . -59.328 10.264  65.396   1.00 44.64 311 A 1 
ATOM 2380 C CE2 . TYR A 0 311 . -57.002 10.861  64.938   1.00 44.64 311 A 1 
ATOM 2381 O OH  . TYR A 0 311 . -58.658 12.567  65.237   1.00 44.64 311 A 1 
ATOM 2382 C CZ  . TYR A 0 311 . -58.336 11.247  65.193   1.00 44.64 311 A 1 
ATOM 2383 N N   . GLY A 0 312 . -58.270 4.377   66.934   1.00 47.38 312 A 1 
ATOM 2384 C CA  . GLY A 0 312 . -59.322 3.534   67.510   1.00 47.38 312 A 1 
ATOM 2385 C C   . GLY A 0 312 . -59.166 3.230   69.007   1.00 47.38 312 A 1 
ATOM 2386 O O   . GLY A 0 312 . -60.166 2.952   69.668   1.00 47.38 312 A 1 
ATOM 2387 N N   . GLN A 0 313 . -57.952 3.292   69.570   1.00 49.94 313 A 1 
ATOM 2388 C CA  . GLN A 0 313 . -57.687 2.845   70.950   1.00 49.94 313 A 1 
ATOM 2389 C C   . GLN A 0 313 . -57.752 3.972   71.993   1.00 49.94 313 A 1 
ATOM 2390 C CB  . GLN A 0 313 . -56.353 2.082   71.025   1.00 49.94 313 A 1 
ATOM 2391 O O   . GLN A 0 313 . -58.053 3.719   73.159   1.00 49.94 313 A 1 
ATOM 2392 C CG  . GLN A 0 313 . -56.370 0.809   70.158   1.00 49.94 313 A 1 
ATOM 2393 C CD  . GLN A 0 313 . -55.230 -0.159  70.468   1.00 49.94 313 A 1 
ATOM 2394 N NE2 . GLN A 0 313 . -54.781 -0.925  69.500   1.00 49.94 313 A 1 
ATOM 2395 O OE1 . GLN A 0 313 . -54.759 -0.290  71.587   1.00 49.94 313 A 1 
ATOM 2396 N N   . ALA A 0 314 . -57.549 5.231   71.591   1.00 45.93 314 A 1 
ATOM 2397 C CA  . ALA A 0 314 . -57.669 6.379   72.497   1.00 45.93 314 A 1 
ATOM 2398 C C   . ALA A 0 314 . -59.131 6.793   72.796   1.00 45.93 314 A 1 
ATOM 2399 C CB  . ALA A 0 314 . -56.853 7.533   71.904   1.00 45.93 314 A 1 
ATOM 2400 O O   . ALA A 0 314 . -59.389 7.503   73.770   1.00 45.93 314 A 1 
ATOM 2401 N N   . ALA A 0 315 . -60.100 6.357   71.982   1.00 40.72 315 A 1 
ATOM 2402 C CA  . ALA A 0 315 . -61.479 6.861   72.012   1.00 40.72 315 A 1 
ATOM 2403 C C   . ALA A 0 315 . -62.427 6.146   73.004   1.00 40.72 315 A 1 
ATOM 2404 C CB  . ALA A 0 315 . -62.015 6.824   70.576   1.00 40.72 315 A 1 
ATOM 2405 O O   . ALA A 0 315 . -63.513 6.653   73.284   1.00 40.72 315 A 1 
ATOM 2406 N N   . SER A 0 316 . -62.052 4.992   73.569   1.00 47.20 316 A 1 
ATOM 2407 C CA  . SER A 0 316 . -62.961 4.153   74.377   1.00 47.20 316 A 1 
ATOM 2408 C C   . SER A 0 316 . -62.926 4.404   75.895   1.00 47.20 316 A 1 
ATOM 2409 C CB  . SER A 0 316 . -62.739 2.675   74.040   1.00 47.20 316 A 1 
ATOM 2410 O O   . SER A 0 316 . -63.563 3.671   76.650   1.00 47.20 316 A 1 
ATOM 2411 O OG  . SER A 0 316 . -61.429 2.282   74.386   1.00 47.20 316 A 1 
ATOM 2412 N N   . ALA A 0 317 . -62.203 5.425   76.370   1.00 42.23 317 A 1 
ATOM 2413 C CA  . ALA A 0 317 . -61.997 5.684   77.804   1.00 42.23 317 A 1 
ATOM 2414 C C   . ALA A 0 317 . -62.863 6.820   78.402   1.00 42.23 317 A 1 
ATOM 2415 C CB  . ALA A 0 317 . -60.495 5.908   78.031   1.00 42.23 317 A 1 
ATOM 2416 O O   . ALA A 0 317 . -62.733 7.118   79.591   1.00 42.23 317 A 1 
ATOM 2417 N N   . GLN A 0 318 . -63.734 7.474   77.618   1.00 36.67 318 A 1 
ATOM 2418 C CA  . GLN A 0 318 . -64.336 8.763   78.007   1.00 36.67 318 A 1 
ATOM 2419 C C   . GLN A 0 318 . -65.849 8.909   77.724   1.00 36.67 318 A 1 
ATOM 2420 C CB  . GLN A 0 318 . -63.486 9.907   77.410   1.00 36.67 318 A 1 
ATOM 2421 O O   . GLN A 0 318 . -66.271 9.920   77.170   1.00 36.67 318 A 1 
ATOM 2422 C CG  . GLN A 0 318 . -63.699 11.252  78.134   1.00 36.67 318 A 1 
ATOM 2423 C CD  . GLN A 0 318 . -62.888 12.394  77.530   1.00 36.67 318 A 1 
ATOM 2424 N NE2 . GLN A 0 318 . -63.347 13.622  77.641   1.00 36.67 318 A 1 
ATOM 2425 O OE1 . GLN A 0 318 . -61.817 12.231  76.980   1.00 36.67 318 A 1 
ATOM 2426 N N   . ALA A 0 319 . -66.698 7.964   78.156   1.00 35.31 319 A 1 
ATOM 2427 C CA  . ALA A 0 319 . -68.147 8.219   78.292   1.00 35.31 319 A 1 
ATOM 2428 C C   . ALA A 0 319 . -68.906 7.170   79.138   1.00 35.31 319 A 1 
ATOM 2429 C CB  . ALA A 0 319 . -68.803 8.306   76.897   1.00 35.31 319 A 1 
ATOM 2430 O O   . ALA A 0 319 . -69.414 6.202   78.589   1.00 35.31 319 A 1 
ATOM 2431 N N   . HIS A 0 320 . -69.063 7.397   80.451   1.00 37.03 320 A 1 
ATOM 2432 C CA  . HIS A 0 320 . -70.381 7.355   81.124   1.00 37.03 320 A 1 
ATOM 2433 C C   . HIS A 0 320 . -70.270 7.758   82.605   1.00 37.03 320 A 1 
ATOM 2434 C CB  . HIS A 0 320 . -71.164 6.025   80.967   1.00 37.03 320 A 1 
ATOM 2435 O O   . HIS A 0 320 . -70.108 6.929   83.497   1.00 37.03 320 A 1 
ATOM 2436 C CG  . HIS A 0 320 . -72.445 6.263   80.202   1.00 37.03 320 A 1 
ATOM 2437 C CD2 . HIS A 0 320 . -72.595 6.301   78.840   1.00 37.03 320 A 1 
ATOM 2438 N ND1 . HIS A 0 320 . -73.658 6.618   80.752   1.00 37.03 320 A 1 
ATOM 2439 C CE1 . HIS A 0 320 . -74.516 6.859   79.747   1.00 37.03 320 A 1 
ATOM 2440 N NE2 . HIS A 0 320 . -73.911 6.687   78.565   1.00 37.03 320 A 1 
ATOM 2441 N N   . ASN A 0 321 . -70.384 9.059   82.880   1.00 36.08 321 A 1 
ATOM 2442 C CA  . ASN A 0 321 . -70.404 9.595   84.242   1.00 36.08 321 A 1 
ATOM 2443 C C   . ASN A 0 321 . -71.726 10.341  84.501   1.00 36.08 321 A 1 
ATOM 2444 C CB  . ASN A 0 321 . -69.117 10.412  84.481   1.00 36.08 321 A 1 
ATOM 2445 O O   . ASN A 0 321 . -71.760 11.566  84.577   1.00 36.08 321 A 1 
ATOM 2446 C CG  . ASN A 0 321 . -68.759 10.549  85.954   1.00 36.08 321 A 1 
ATOM 2447 N ND2 . ASN A 0 321 . -67.668 11.213  86.253   1.00 36.08 321 A 1 
ATOM 2448 O OD1 . ASN A 0 321 . -69.418 10.046  86.849   1.00 36.08 321 A 1 
ATOM 2449 N N   . MET A 0 322 . -72.834 9.594   84.585   1.00 38.04 322 A 1 
ATOM 2450 C CA  . MET A 0 322 . -74.142 10.101  85.025   1.00 38.04 322 A 1 
ATOM 2451 C C   . MET A 0 322 . -74.983 9.000   85.691   1.00 38.04 322 A 1 
ATOM 2452 C CB  . MET A 0 322 . -74.967 10.674  83.851   1.00 38.04 322 A 1 
ATOM 2453 O O   . MET A 0 322 . -75.257 7.978   85.072   1.00 38.04 322 A 1 
ATOM 2454 C CG  . MET A 0 322 . -74.593 12.103  83.444   1.00 38.04 322 A 1 
ATOM 2455 S SD  . MET A 0 322 . -75.903 12.937  82.505   1.00 38.04 322 A 1 
ATOM 2456 C CE  . MET A 0 322 . -75.030 14.448  82.016   1.00 38.04 322 A 1 
ATOM 2457 N N   . GLY A 0 323 . -75.511 9.282   86.891   1.00 33.94 323 A 1 
ATOM 2458 C CA  . GLY A 0 323 . -76.864 8.820   87.243   1.00 33.94 323 A 1 
ATOM 2459 C C   . GLY A 0 323 . -77.056 7.726   88.307   1.00 33.94 323 A 1 
ATOM 2460 O O   . GLY A 0 323 . -77.631 6.696   88.004   1.00 33.94 323 A 1 
ATOM 2461 N N   . LYS A 0 324 . -76.747 8.039   89.576   1.00 33.87 324 A 1 
ATOM 2462 C CA  . LYS A 0 324 . -77.504 7.636   90.794   1.00 33.87 324 A 1 
ATOM 2463 C C   . LYS A 0 324 . -77.868 6.145   91.046   1.00 33.87 324 A 1 
ATOM 2464 C CB  . LYS A 0 324 . -78.829 8.434   90.841   1.00 33.87 324 A 1 
ATOM 2465 O O   . LYS A 0 324 . -78.838 5.637   90.499   1.00 33.87 324 A 1 
ATOM 2466 C CG  . LYS A 0 324 . -78.692 9.963   90.879   1.00 33.87 324 A 1 
ATOM 2467 C CD  . LYS A 0 324 . -80.086 10.609  90.953   1.00 33.87 324 A 1 
ATOM 2468 C CE  . LYS A 0 324 . -79.976 12.137  91.020   1.00 33.87 324 A 1 
ATOM 2469 N NZ  . LYS A 0 324 . -81.312 12.783  91.088   1.00 33.87 324 A 1 
ATOM 2470 N N   . GLY A 0 325 . -77.343 5.606   92.158   1.00 31.55 325 A 1 
ATOM 2471 C CA  . GLY A 0 325 . -78.181 4.893   93.148   1.00 31.55 325 A 1 
ATOM 2472 C C   . GLY A 0 325 . -77.692 3.528   93.658   1.00 31.55 325 A 1 
ATOM 2473 O O   . GLY A 0 325 . -77.622 2.588   92.887   1.00 31.55 325 A 1 
ATOM 2474 N N   . TRP A 0 326 . -77.479 3.434   94.983   1.00 32.02 326 A 1 
ATOM 2475 C CA  . TRP A 0 326 . -77.481 2.221   95.838   1.00 32.02 326 A 1 
ATOM 2476 C C   . TRP A 0 326 . -76.623 0.997   95.400   1.00 32.02 326 A 1 
ATOM 2477 C CB  . TRP A 0 326 . -78.945 1.792   96.058   1.00 32.02 326 A 1 
ATOM 2478 O O   . TRP A 0 326 . -76.949 0.309   94.449   1.00 32.02 326 A 1 
ATOM 2479 C CG  . TRP A 0 326 . -79.906 2.865   96.492   1.00 32.02 326 A 1 
ATOM 2480 C CD1 . TRP A 0 326 . -80.652 3.628   95.659   1.00 32.02 326 A 1 
ATOM 2481 C CD2 . TRP A 0 326 . -80.302 3.255   97.845   1.00 32.02 326 A 1 
ATOM 2482 C CE2 . TRP A 0 326 . -81.280 4.292   97.749   1.00 32.02 326 A 1 
ATOM 2483 C CE3 . TRP A 0 326 . -79.961 2.814   99.143   1.00 32.02 326 A 1 
ATOM 2484 N NE1 . TRP A 0 326 . -81.447 4.485   96.395   1.00 32.02 326 A 1 
ATOM 2485 C CH2 . TRP A 0 326 . -81.515 4.409   100.155  1.00 32.02 326 A 1 
ATOM 2486 C CZ2 . TRP A 0 326 . -81.878 4.870   98.879   1.00 32.02 326 A 1 
ATOM 2487 C CZ3 . TRP A 0 326 . -80.561 3.383   100.284  1.00 32.02 326 A 1 
ATOM 2488 N N   . GLY A 0 327 . -75.578 0.549   96.108   1.00 35.28 327 A 1 
ATOM 2489 C CA  . GLY A 0 327 . -74.955 1.054   97.335   1.00 35.28 327 A 1 
ATOM 2490 C C   . GLY A 0 327 . -74.306 -0.050  98.188   1.00 35.28 327 A 1 
ATOM 2491 O O   . GLY A 0 327 . -74.971 -0.602  99.056   1.00 35.28 327 A 1 
ATOM 2492 N N   . LEU A 0 328 . -73.001 -0.310  98.015   1.00 38.51 328 A 1 
ATOM 2493 C CA  . LEU A 0 328 . -72.127 -0.991  98.995   1.00 38.51 328 A 1 
ATOM 2494 C C   . LEU A 0 328 . -70.653 -0.691  98.632   1.00 38.51 328 A 1 
ATOM 2495 C CB  . LEU A 0 328 . -72.431 -2.514  99.021   1.00 38.51 328 A 1 
ATOM 2496 O O   . LEU A 0 328 . -70.138 -1.181  97.640   1.00 38.51 328 A 1 
ATOM 2497 C CG  . LEU A 0 328 . -72.479 -3.113  100.441  1.00 38.51 328 A 1 
ATOM 2498 C CD1 . LEU A 0 328 . -73.706 -2.645  101.234  1.00 38.51 328 A 1 
ATOM 2499 C CD2 . LEU A 0 328 . -72.536 -4.638  100.376  1.00 38.51 328 A 1 
ATOM 2500 N N   . LYS A 0 329 . -70.033 0.348   99.200   1.00 38.23 329 A 1 
ATOM 2501 C CA  . LYS A 0 329 . -69.203 0.320   100.424  1.00 38.23 329 A 1 
ATOM 2502 C C   . LYS A 0 329 . -67.975 -0.622  100.392  1.00 38.23 329 A 1 
ATOM 2503 C CB  . LYS A 0 329 . -70.033 0.138   101.716  1.00 38.23 329 A 1 
ATOM 2504 O O   . LYS A 0 329 . -68.045 -1.732  100.902  1.00 38.23 329 A 1 
ATOM 2505 C CG  . LYS A 0 329 . -70.715 1.436   102.178  1.00 38.23 329 A 1 
ATOM 2506 C CD  . LYS A 0 329 . -71.384 1.250   103.550  1.00 38.23 329 A 1 
ATOM 2507 C CE  . LYS A 0 329 . -71.996 2.572   104.035  1.00 38.23 329 A 1 
ATOM 2508 N NZ  . LYS A 0 329 . -72.744 2.406   105.308  1.00 38.23 329 A 1 
ATOM 2509 N N   . LYS A 0 330 . -66.824 0.013   100.100  1.00 37.19 330 A 1 
ATOM 2510 C CA  . LYS A 0 330 . -65.654 0.187   101.007  1.00 37.19 330 A 1 
ATOM 2511 C C   . LYS A 0 330 . -64.371 -0.592  100.640  1.00 37.19 330 A 1 
ATOM 2512 C CB  . LYS A 0 330 . -66.067 -0.047  102.479  1.00 37.19 330 A 1 
ATOM 2513 O O   . LYS A 0 330 . -64.367 -1.811  100.638  1.00 37.19 330 A 1 
ATOM 2514 C CG  . LYS A 0 330 . -65.148 0.618   103.511  1.00 37.19 330 A 1 
ATOM 2515 C CD  . LYS A 0 330 . -65.621 0.271   104.932  1.00 37.19 330 A 1 
ATOM 2516 C CE  . LYS A 0 330 . -64.820 1.066   105.971  1.00 37.19 330 A 1 
ATOM 2517 N NZ  . LYS A 0 330 . -65.069 0.585   107.355  1.00 37.19 330 A 1 
ATOM 2518 N N   . GLY A 0 331 . -63.270 0.160   100.485  1.00 38.06 331 A 1 
ATOM 2519 C CA  . GLY A 0 331 . -61.911 -0.328  100.184  1.00 38.06 331 A 1 
ATOM 2520 C C   . GLY A 0 331 . -61.634 -0.348  98.674   1.00 38.06 331 A 1 
ATOM 2521 O O   . GLY A 0 331 . -62.195 -1.180  97.982   1.00 38.06 331 A 1 
ATOM 2522 N N   . GLY A 0 332 . -60.860 0.553   98.064   1.00 31.92 332 A 1 
ATOM 2523 C CA  . GLY A 0 332 . -59.965 1.580   98.606   1.00 31.92 332 A 1 
ATOM 2524 C C   . GLY A 0 332 . -58.497 1.177   98.436   1.00 31.92 332 A 1 
ATOM 2525 O O   . GLY A 0 332 . -58.162 0.049   98.770   1.00 31.92 332 A 1 
ATOM 2526 N N   . LEU A 0 333 . -57.667 2.137   97.997   1.00 33.78 333 A 1 
ATOM 2527 C CA  . LEU A 0 333 . -56.193 2.091   97.937   1.00 33.78 333 A 1 
ATOM 2528 C C   . LEU A 0 333 . -55.578 1.213   96.816   1.00 33.78 333 A 1 
ATOM 2529 C CB  . LEU A 0 333 . -55.642 1.790   99.352   1.00 33.78 333 A 1 
ATOM 2530 O O   . LEU A 0 333 . -55.373 0.019   96.973   1.00 33.78 333 A 1 
ATOM 2531 C CG  . LEU A 0 333 . -55.996 2.863   100.403  1.00 33.78 333 A 1 
ATOM 2532 C CD1 . LEU A 0 333 . -55.926 2.284   101.814  1.00 33.78 333 A 1 
ATOM 2533 C CD2 . LEU A 0 333 . -55.063 4.071   100.330  1.00 33.78 333 A 1 
ATOM 2534 N N   . ASP A 0 334 . -55.264 1.840   95.671   1.00 35.39 334 A 1 
ATOM 2535 C CA  . ASP A 0 334 . -53.887 2.280   95.340   1.00 35.39 334 A 1 
ATOM 2536 C C   . ASP A 0 334 . -53.458 2.193   93.858   1.00 35.39 334 A 1 
ATOM 2537 C CB  . ASP A 0 334 . -52.777 1.749   96.279   1.00 35.39 334 A 1 
ATOM 2538 O O   . ASP A 0 334 . -52.994 1.187   93.338   1.00 35.39 334 A 1 
ATOM 2539 C CG  . ASP A 0 334 . -52.713 2.524   97.602   1.00 35.39 334 A 1 
ATOM 2540 O OD1 . ASP A 0 334 . -53.178 3.693   97.610   1.00 35.39 334 A 1 
ATOM 2541 O OD2 . ASP A 0 334 . -52.181 1.974   98.587   1.00 35.39 334 A 1 
ATOM 2542 N N   . SER A 0 335 . -53.507 3.359   93.209   1.00 38.70 335 A 1 
ATOM 2543 C CA  . SER A 0 335 . -52.298 4.101   92.822   1.00 38.70 335 A 1 
ATOM 2544 C C   . SER A 0 335 . -51.082 3.337   92.248   1.00 38.70 335 A 1 
ATOM 2545 C CB  . SER A 0 335 . -51.815 4.891   94.053   1.00 38.70 335 A 1 
ATOM 2546 O O   . SER A 0 335 . -50.306 2.734   92.980   1.00 38.70 335 A 1 
ATOM 2547 O OG  . SER A 0 335 . -52.852 5.674   94.619   1.00 38.70 335 A 1 
ATOM 2548 N N   . LYS A 0 336 . -50.736 3.680   90.996   1.00 35.05 336 A 1 
ATOM 2549 C CA  . LYS A 0 336 . -49.339 3.827   90.515   1.00 35.05 336 A 1 
ATOM 2550 C C   . LYS A 0 336 . -48.504 2.545   90.298   1.00 35.05 336 A 1 
ATOM 2551 C CB  . LYS A 0 336 . -48.579 4.866   91.375   1.00 35.05 336 A 1 
ATOM 2552 O O   . LYS A 0 336 . -47.328 2.501   90.657   1.00 35.05 336 A 1 
ATOM 2553 C CG  . LYS A 0 336 . -49.233 6.254   91.459   1.00 35.05 336 A 1 
ATOM 2554 C CD  . LYS A 0 336 . -48.544 7.079   92.555   1.00 35.05 336 A 1 
ATOM 2555 C CE  . LYS A 0 336 . -49.204 8.455   92.690   1.00 35.05 336 A 1 
ATOM 2556 N NZ  . LYS A 0 336 . -48.613 9.230   93.809   1.00 35.05 336 A 1 
ATOM 2557 N N   . ALA A 0 337 . -49.036 1.589   89.539   1.00 34.71 337 A 1 
ATOM 2558 C CA  . ALA A 0 337 . -48.242 0.692   88.687   1.00 34.71 337 A 1 
ATOM 2559 C C   . ALA A 0 337 . -49.073 0.321   87.435   1.00 34.71 337 A 1 
ATOM 2560 C CB  . ALA A 0 337 . -47.831 -0.548  89.492   1.00 34.71 337 A 1 
ATOM 2561 O O   . ALA A 0 337 . -50.251 0.031   87.576   1.00 34.71 337 A 1 
ATOM 2562 N N   . ALA A 0 338 . -48.575 0.338   86.194   1.00 38.62 338 A 1 
ATOM 2563 C CA  . ALA A 0 338 . -47.213 0.595   85.735   1.00 38.62 338 A 1 
ATOM 2564 C C   . ALA A 0 338 . -47.186 1.414   84.425   1.00 38.62 338 A 1 
ATOM 2565 C CB  . ALA A 0 338 . -46.507 -0.761  85.578   1.00 38.62 338 A 1 
ATOM 2566 O O   . ALA A 0 338 . -46.973 0.876   83.345   1.00 38.62 338 A 1 
ATOM 2567 N N   . SER A 0 339 . -47.231 2.746   84.530   1.00 42.37 339 A 1 
ATOM 2568 C CA  . SER A 0 339 . -46.728 3.661   83.486   1.00 42.37 339 A 1 
ATOM 2569 C C   . SER A 0 339 . -45.184 3.667   83.430   1.00 42.37 339 A 1 
ATOM 2570 C CB  . SER A 0 339 . -47.300 5.065   83.718   1.00 42.37 339 A 1 
ATOM 2571 O O   . SER A 0 339 . -44.555 4.713   83.281   1.00 42.37 339 A 1 
ATOM 2572 O OG  . SER A 0 339 . -46.831 5.562   84.959   1.00 42.37 339 A 1 
ATOM 2573 N N   . LYS A 0 340 . -44.559 2.503   83.652   1.00 35.11 340 A 1 
ATOM 2574 C CA  . LYS A 0 340 . -43.111 2.296   83.721   1.00 35.11 340 A 1 
ATOM 2575 C C   . LYS A 0 340 . -42.662 1.412   82.560   1.00 35.11 340 A 1 
ATOM 2576 C CB  . LYS A 0 340 . -42.678 1.705   85.079   1.00 35.11 340 A 1 
ATOM 2577 O O   . LYS A 0 340 . -42.565 0.198   82.699   1.00 35.11 340 A 1 
ATOM 2578 C CG  . LYS A 0 340 . -42.514 2.757   86.188   1.00 35.11 340 A 1 
ATOM 2579 C CD  . LYS A 0 340 . -41.856 2.118   87.423   1.00 35.11 340 A 1 
ATOM 2580 C CE  . LYS A 0 340 . -41.521 3.173   88.484   1.00 35.11 340 A 1 
ATOM 2581 N NZ  . LYS A 0 340 . -40.810 2.569   89.641   1.00 35.11 340 A 1 
ATOM 2582 N N   . GLN A 0 341 . -42.331 2.079   81.458   1.00 34.69 341 A 1 
ATOM 2583 C CA  . GLN A 0 341 . -41.063 1.863   80.758   1.00 34.69 341 A 1 
ATOM 2584 C C   . GLN A 0 341 . -40.706 0.393   80.442   1.00 34.69 341 A 1 
ATOM 2585 C CB  . GLN A 0 341 . -39.992 2.597   81.592   1.00 34.69 341 A 1 
ATOM 2586 O O   . GLN A 0 341 . -39.854 -0.208  81.098   1.00 34.69 341 A 1 
ATOM 2587 C CG  . GLN A 0 341 . -38.653 2.836   80.882   1.00 34.69 341 A 1 
ATOM 2588 C CD  . GLN A 0 341 . -37.665 3.595   81.771   1.00 34.69 341 A 1 
ATOM 2589 N NE2 . GLN A 0 341 . -36.566 4.064   81.225   1.00 34.69 341 A 1 
ATOM 2590 O OE1 . GLN A 0 341 . -37.861 3.786   82.963   1.00 34.69 341 A 1 
ATOM 2591 N N   . ARG A 0 342 . -41.289 -0.155  79.369   1.00 33.70 342 A 1 
ATOM 2592 C CA  . ARG A 0 342 . -40.696 -1.259  78.592   1.00 33.70 342 A 1 
ATOM 2593 C C   . ARG A 0 342 . -40.922 -1.039  77.098   1.00 33.70 342 A 1 
ATOM 2594 C CB  . ARG A 0 342 . -41.275 -2.630  78.990   1.00 33.70 342 A 1 
ATOM 2595 O O   . ARG A 0 342 . -42.065 -0.892  76.688   1.00 33.70 342 A 1 
ATOM 2596 C CG  . ARG A 0 342 . -40.556 -3.267  80.186   1.00 33.70 342 A 1 
ATOM 2597 C CD  . ARG A 0 342 . -40.923 -4.755  80.279   1.00 33.70 342 A 1 
ATOM 2598 N NE  . ARG A 0 342 . -40.284 -5.407  81.441   1.00 33.70 342 A 1 
ATOM 2599 N NH1 . ARG A 0 342 . -38.724 -6.704  80.340   1.00 33.70 342 A 1 
ATOM 2600 N NH2 . ARG A 0 342 . -38.891 -6.818  82.557   1.00 33.70 342 A 1 
ATOM 2601 C CZ  . ARG A 0 342 . -39.308 -6.301  81.434   1.00 33.70 342 A 1 
ATOM 2602 N N   . GLY A 0 343 . -39.836 -1.088  76.325   1.00 34.67 343 A 1 
ATOM 2603 C CA  . GLY A 0 343 . -39.866 -1.202  74.863   1.00 34.67 343 A 1 
ATOM 2604 C C   . GLY A 0 343 . -40.307 0.063   74.133   1.00 34.67 343 A 1 
ATOM 2605 O O   . GLY A 0 343 . -41.401 0.109   73.589   1.00 34.67 343 A 1 
ATOM 2606 N N   . GLY A 0 344 . -39.444 1.079   74.086   1.00 36.41 344 A 1 
ATOM 2607 C CA  . GLY A 0 344 . -39.517 2.092   73.031   1.00 36.41 344 A 1 
ATOM 2608 C C   . GLY A 0 344 . -38.845 1.557   71.768   1.00 36.41 344 A 1 
ATOM 2609 O O   . GLY A 0 344 . -37.792 2.058   71.414   1.00 36.41 344 A 1 
ATOM 2610 N N   . GLU A 0 345 . -39.418 0.506   71.183   1.00 37.55 345 A 1 
ATOM 2611 C CA  . GLU A 0 345 . -38.964 -0.234  69.994   1.00 37.55 345 A 1 
ATOM 2612 C C   . GLU A 0 345 . -40.158 -1.114  69.582   1.00 37.55 345 A 1 
ATOM 2613 C CB  . GLU A 0 345 . -37.712 -1.089  70.317   1.00 37.55 345 A 1 
ATOM 2614 O O   . GLU A 0 345 . -40.292 -2.252  70.027   1.00 37.55 345 A 1 
ATOM 2615 C CG  . GLU A 0 345 . -36.386 -0.479  69.823   1.00 37.55 345 A 1 
ATOM 2616 C CD  . GLU A 0 345 . -35.172 -1.043  70.586   1.00 37.55 345 A 1 
ATOM 2617 O OE1 . GLU A 0 345 . -34.246 -0.251  70.877   1.00 37.55 345 A 1 
ATOM 2618 O OE2 . GLU A 0 345 . -35.193 -2.244  70.944   1.00 37.55 345 A 1 
ATOM 2619 N N   . TYR A 0 346 . -41.103 -0.535  68.838   1.00 41.46 346 A 1 
ATOM 2620 C CA  . TYR A 0 346 . -42.179 -1.279  68.181   1.00 41.46 346 A 1 
ATOM 2621 C C   . TYR A 0 346 . -42.159 -0.907  66.706   1.00 41.46 346 A 1 
ATOM 2622 C CB  . TYR A 0 346 . -43.544 -1.038  68.839   1.00 41.46 346 A 1 
ATOM 2623 O O   . TYR A 0 346 . -42.114 0.277   66.359   1.00 41.46 346 A 1 
ATOM 2624 C CG  . TYR A 0 346 . -43.715 -1.789  70.148   1.00 41.46 346 A 1 
ATOM 2625 C CD1 . TYR A 0 346 . -43.948 -3.179  70.135   1.00 41.46 346 A 1 
ATOM 2626 C CD2 . TYR A 0 346 . -43.591 -1.111  71.375   1.00 41.46 346 A 1 
ATOM 2627 C CE1 . TYR A 0 346 . -44.046 -3.894  71.346   1.00 41.46 346 A 1 
ATOM 2628 C CE2 . TYR A 0 346 . -43.691 -1.819  72.586   1.00 41.46 346 A 1 
ATOM 2629 O OH  . TYR A 0 346 . -43.975 -3.882  73.755   1.00 41.46 346 A 1 
ATOM 2630 C CZ  . TYR A 0 346 . -43.907 -3.213  72.573   1.00 41.46 346 A 1 
ATOM 2631 N N   . ASP A 0 347 . -42.101 -1.940  65.874   1.00 47.24 347 A 1 
ATOM 2632 C CA  . ASP A 0 347 . -41.525 -1.866  64.537   1.00 47.24 347 A 1 
ATOM 2633 C C   . ASP A 0 347 . -42.324 -0.926  63.628   1.00 47.24 347 A 1 
ATOM 2634 C CB  . ASP A 0 347 . -41.367 -3.290  63.980   1.00 47.24 347 A 1 
ATOM 2635 O O   . ASP A 0 347 . -43.522 -1.104  63.381   1.00 47.24 347 A 1 
ATOM 2636 C CG  . ASP A 0 347 . -40.646 -4.187  64.999   1.00 47.24 347 A 1 
ATOM 2637 O OD1 . ASP A 0 347 . -39.531 -3.808  65.421   1.00 47.24 347 A 1 
ATOM 2638 O OD2 . ASP A 0 347 . -41.298 -5.132  65.507   1.00 47.24 347 A 1 
ATOM 2639 N N   . ARG A 0 348 . -41.649 0.121   63.141   1.00 51.19 348 A 1 
ATOM 2640 C CA  . ARG A 0 348 . -42.211 0.995   62.112   1.00 51.19 348 A 1 
ATOM 2641 C C   . ARG A 0 348 . -42.256 0.178   60.833   1.00 51.19 348 A 1 
ATOM 2642 C CB  . ARG A 0 348 . -41.350 2.250   61.899   1.00 51.19 348 A 1 
ATOM 2643 O O   . ARG A 0 348 . -41.198 -0.180  60.335   1.00 51.19 348 A 1 
ATOM 2644 C CG  . ARG A 0 348 . -41.454 3.245   63.062   1.00 51.19 348 A 1 
ATOM 2645 C CD  . ARG A 0 348 . -40.592 4.490   62.807   1.00 51.19 348 A 1 
ATOM 2646 N NE  . ARG A 0 348 . -39.151 4.178   62.873   1.00 51.19 348 A 1 
ATOM 2647 N NH1 . ARG A 0 348 . -38.336 6.214   62.191   1.00 51.19 348 A 1 
ATOM 2648 N NH2 . ARG A 0 348 . -36.917 4.564   62.692   1.00 51.19 348 A 1 
ATOM 2649 C CZ  . ARG A 0 348 . -38.145 4.987   62.592   1.00 51.19 348 A 1 
ATOM 2650 N N   . LYS A 0 349 . -43.454 -0.038  60.286   1.00 56.78 349 A 1 
ATOM 2651 C CA  . LYS A 0 349 . -43.626 -0.532  58.916   1.00 56.78 349 A 1 
ATOM 2652 C C   . LYS A 0 349 . -42.791 0.335   57.978   1.00 56.78 349 A 1 
ATOM 2653 C CB  . LYS A 0 349 . -45.092 -0.433  58.500   1.00 56.78 349 A 1 
ATOM 2654 O O   . LYS A 0 349 . -43.133 1.501   57.762   1.00 56.78 349 A 1 
ATOM 2655 C CG  . LYS A 0 349 . -46.015 -1.440  59.187   1.00 56.78 349 A 1 
ATOM 2656 C CD  . LYS A 0 349 . -47.422 -1.232  58.621   1.00 56.78 349 A 1 
ATOM 2657 C CE  . LYS A 0 349 . -48.406 -2.248  59.193   1.00 56.78 349 A 1 
ATOM 2658 N NZ  . LYS A 0 349 . -49.706 -2.145  58.486   1.00 56.78 349 A 1 
ATOM 2659 N N   . MET A 0 350 . -41.704 -0.235  57.485   1.00 60.35 350 A 1 
ATOM 2660 C CA  . MET A 0 350 . -40.826 0.347   56.488   1.00 60.35 350 A 1 
ATOM 2661 C C   . MET A 0 350 . -40.868 -0.591  55.292   1.00 60.35 350 A 1 
ATOM 2662 C CB  . MET A 0 350 . -39.410 0.534   57.063   1.00 60.35 350 A 1 
ATOM 2663 O O   . MET A 0 350 . -40.522 -1.764  55.421   1.00 60.35 350 A 1 
ATOM 2664 C CG  . MET A 0 350 . -39.385 1.742   58.010   1.00 60.35 350 A 1 
ATOM 2665 S SD  . MET A 0 350 . -37.803 2.085   58.836   1.00 60.35 350 A 1 
ATOM 2666 C CE  . MET A 0 350 . -38.125 3.796   59.313   1.00 60.35 350 A 1 
ATOM 2667 N N   . ALA A 0 351 . -41.359 -0.065  54.176   1.00 67.85 351 A 1 
ATOM 2668 C CA  . ALA A 0 351 . -41.097 -0.610  52.857   1.00 67.85 351 A 1 
ATOM 2669 C C   . ALA A 0 351 . -40.119 0.342   52.159   1.00 67.85 351 A 1 
ATOM 2670 C CB  . ALA A 0 351 . -42.407 -0.814  52.091   1.00 67.85 351 A 1 
ATOM 2671 O O   . ALA A 0 351 . -40.219 1.566   52.333   1.00 67.85 351 A 1 
ATOM 2672 N N   . GLN A 0 352 . -39.151 -0.231  51.462   1.00 78.46 352 A 1 
ATOM 2673 C CA  . GLN A 0 352 . -38.221 0.457   50.579   1.00 78.46 352 A 1 
ATOM 2674 C C   . GLN A 0 352 . -38.158 -0.344  49.293   1.00 78.46 352 A 1 
ATOM 2675 C CB  . GLN A 0 352 . -36.826 0.543   51.200   1.00 78.46 352 A 1 
ATOM 2676 O O   . GLN A 0 352 . -38.046 -1.562  49.368   1.00 78.46 352 A 1 
ATOM 2677 C CG  . GLN A 0 352 . -36.782 1.556   52.344   1.00 78.46 352 A 1 
ATOM 2678 C CD  . GLN A 0 352 . -35.481 1.442   53.113   1.00 78.46 352 A 1 
ATOM 2679 N NE2 . GLN A 0 352 . -35.323 0.427   53.930   1.00 78.46 352 A 1 
ATOM 2680 O OE1 . GLN A 0 352 . -34.603 2.290   53.048   1.00 78.46 352 A 1 
ATOM 2681 N N   . ASP A 0 353 . -38.223 0.377   48.195   1.00 79.93 353 A 1 
ATOM 2682 C CA  . ASP A 0 353 . -38.291 -0.093  46.823   1.00 79.93 353 A 1 
ATOM 2683 C C   . ASP A 0 353 . -37.282 0.775   46.045   1.00 79.93 353 A 1 
ATOM 2684 C CB  . ASP A 0 353 . -39.759 0.094   46.407   1.00 79.93 353 A 1 
ATOM 2685 O O   . ASP A 0 353 . -37.120 1.966   46.364   1.00 79.93 353 A 1 
ATOM 2686 C CG  . ASP A 0 353 . -40.144 -0.445  45.037   1.00 79.93 353 A 1 
ATOM 2687 O OD1 . ASP A 0 353 . -39.210 -0.718  44.264   1.00 79.93 353 A 1 
ATOM 2688 O OD2 . ASP A 0 353 . -41.379 -0.542  44.823   1.00 79.93 353 A 1 
ATOM 2689 N N   . TRP A 0 354 . -36.498 0.175   45.156   1.00 83.82 354 A 1 
ATOM 2690 C CA  . TRP A 0 354 . -35.479 0.871   44.373   1.00 83.82 354 A 1 
ATOM 2691 C C   . TRP A 0 354 . -35.218 0.135   43.064   1.00 83.82 354 A 1 
ATOM 2692 C CB  . TRP A 0 354 . -34.173 1.020   45.171   1.00 83.82 354 A 1 
ATOM 2693 O O   . TRP A 0 354 . -34.626 -0.944  43.074   1.00 83.82 354 A 1 
ATOM 2694 C CG  . TRP A 0 354 . -33.047 1.706   44.443   1.00 83.82 354 A 1 
ATOM 2695 C CD1 . TRP A 0 354 . -32.993 3.021   44.133   1.00 83.82 354 A 1 
ATOM 2696 C CD2 . TRP A 0 354 . -31.892 1.112   43.768   1.00 83.82 354 A 1 
ATOM 2697 C CE2 . TRP A 0 354 . -31.133 2.156   43.154   1.00 83.82 354 A 1 
ATOM 2698 C CE3 . TRP A 0 354 . -31.443 -0.207  43.553   1.00 83.82 354 A 1 
ATOM 2699 N NE1 . TRP A 0 354 . -31.863 3.297   43.391   1.00 83.82 354 A 1 
ATOM 2700 C CH2 . TRP A 0 354 . -29.528 0.588   42.255   1.00 83.82 354 A 1 
ATOM 2701 C CZ2 . TRP A 0 354 . -29.956 1.915   42.429   1.00 83.82 354 A 1 
ATOM 2702 C CZ3 . TRP A 0 354 . -30.278 -0.465  42.806   1.00 83.82 354 A 1 
ATOM 2703 N N   . ASP A 0 355 . -35.592 0.779   41.964   1.00 87.63 355 A 1 
ATOM 2704 C CA  . ASP A 0 355 . -35.291 0.346   40.604   1.00 87.63 355 A 1 
ATOM 2705 C C   . ASP A 0 355 . -34.135 1.179   40.037   1.00 87.63 355 A 1 
ATOM 2706 C CB  . ASP A 0 355 . -36.517 0.519   39.689   1.00 87.63 355 A 1 
ATOM 2707 O O   . ASP A 0 355 . -34.073 2.403   40.208   1.00 87.63 355 A 1 
ATOM 2708 C CG  . ASP A 0 355 . -37.616 -0.540  39.823   1.00 87.63 355 A 1 
ATOM 2709 O OD1 . ASP A 0 355 . -37.259 -1.715  40.042   1.00 87.63 355 A 1 
ATOM 2710 O OD2 . ASP A 0 355 . -38.781 -0.190  39.511   1.00 87.63 355 A 1 
ATOM 2711 N N   . ALA A 0 356 . -33.261 0.543   39.264   1.00 87.73 356 A 1 
ATOM 2712 C CA  . ALA A 0 356 . -32.290 1.227   38.422   1.00 87.73 356 A 1 
ATOM 2713 C C   . ALA A 0 356 . -32.168 0.577   37.044   1.00 87.73 356 A 1 
ATOM 2714 C CB  . ALA A 0 356 . -30.943 1.301   39.141   1.00 87.73 356 A 1 
ATOM 2715 O O   . ALA A 0 356 . -32.239 -0.639  36.889   1.00 87.73 356 A 1 
ATOM 2716 N N   . TYR A 0 357 . -31.926 1.404   36.032   1.00 91.73 357 A 1 
ATOM 2717 C CA  . TYR A 0 357 . -31.620 0.983   34.668   1.00 91.73 357 A 1 
ATOM 2718 C C   . TYR A 0 357 . -30.517 1.870   34.099   1.00 91.73 357 A 1 
ATOM 2719 C CB  . TYR A 0 357 . -32.888 1.044   33.803   1.00 91.73 357 A 1 
ATOM 2720 O O   . TYR A 0 357 . -30.560 3.094   34.250   1.00 91.73 357 A 1 
ATOM 2721 C CG  . TYR A 0 357 . -32.626 0.893   32.314   1.00 91.73 357 A 1 
ATOM 2722 C CD1 . TYR A 0 357 . -32.373 2.038   31.532   1.00 91.73 357 A 1 
ATOM 2723 C CD2 . TYR A 0 357 . -32.562 -0.385  31.727   1.00 91.73 357 A 1 
ATOM 2724 C CE1 . TYR A 0 357 . -32.040 1.908   30.171   1.00 91.73 357 A 1 
ATOM 2725 C CE2 . TYR A 0 357 . -32.254 -0.520  30.360   1.00 91.73 357 A 1 
ATOM 2726 O OH  . TYR A 0 357 . -31.662 0.507   28.268   1.00 91.73 357 A 1 
ATOM 2727 C CZ  . TYR A 0 357 . -31.981 0.625   29.584   1.00 91.73 357 A 1 
ATOM 2728 N N   . GLY A 0 358 . -29.563 1.274   33.391   1.00 91.04 358 A 1 
ATOM 2729 C CA  . GLY A 0 358 . -28.512 2.009   32.705   1.00 91.04 358 A 1 
ATOM 2730 C C   . GLY A 0 358 . -28.108 1.388   31.378   1.00 91.04 358 A 1 
ATOM 2731 O O   . GLY A 0 358 . -28.373 0.216   31.094   1.00 91.04 358 A 1 
ATOM 2732 N N   . ARG A 0 359 . -27.502 2.227   30.542   1.00 93.69 359 A 1 
ATOM 2733 C CA  . ARG A 0 359 . -26.919 1.853   29.263   1.00 93.69 359 A 1 
ATOM 2734 C C   . ARG A 0 359 . -25.768 2.788   28.915   1.00 93.69 359 A 1 
ATOM 2735 C CB  . ARG A 0 359 . -28.016 1.855   28.196   1.00 93.69 359 A 1 
ATOM 2736 O O   . ARG A 0 359 . -25.980 3.996   28.868   1.00 93.69 359 A 1 
ATOM 2737 C CG  . ARG A 0 359 . -27.469 1.546   26.801   1.00 93.69 359 A 1 
ATOM 2738 C CD  . ARG A 0 359 . -28.647 1.286   25.868   1.00 93.69 359 A 1 
ATOM 2739 N NE  . ARG A 0 359 . -28.165 0.752   24.593   1.00 93.69 359 A 1 
ATOM 2740 N NH1 . ARG A 0 359 . -28.725 2.471   23.218   1.00 93.69 359 A 1 
ATOM 2741 N NH2 . ARG A 0 359 . -27.764 0.642   22.377   1.00 93.69 359 A 1 
ATOM 2742 C CZ  . ARG A 0 359 . -28.241 1.277   23.401   1.00 93.69 359 A 1 
ATOM 2743 N N   . ASP A 0 360 . -24.615 2.215   28.618   1.00 90.56 360 A 1 
ATOM 2744 C CA  . ASP A 0 360 . -23.422 2.899   28.115   1.00 90.56 360 A 1 
ATOM 2745 C C   . ASP A 0 360 . -23.246 2.518   26.630   1.00 90.56 360 A 1 
ATOM 2746 C CB  . ASP A 0 360 . -22.236 2.549   29.034   1.00 90.56 360 A 1 
ATOM 2747 O O   . ASP A 0 360 . -23.669 1.446   26.194   1.00 90.56 360 A 1 
ATOM 2748 C CG  . ASP A 0 360 . -20.932 3.305   28.745   1.00 90.56 360 A 1 
ATOM 2749 O OD1 . ASP A 0 360 . -20.862 3.963   27.680   1.00 90.56 360 A 1 
ATOM 2750 O OD2 . ASP A 0 360 . -20.011 3.184   29.587   1.00 90.56 360 A 1 
ATOM 2751 N N   . GLN A 0 361 . -22.742 3.434   25.809   1.00 92.23 361 A 1 
ATOM 2752 C CA  . GLN A 0 361 . -22.706 3.332   24.349   1.00 92.23 361 A 1 
ATOM 2753 C C   . GLN A 0 361 . -21.446 4.010   23.803   1.00 92.23 361 A 1 
ATOM 2754 C CB  . GLN A 0 361 . -23.974 3.972   23.759   1.00 92.23 361 A 1 
ATOM 2755 O O   . GLN A 0 361 . -21.494 5.125   23.273   1.00 92.23 361 A 1 
ATOM 2756 C CG  . GLN A 0 361 . -25.224 3.086   23.718   1.00 92.23 361 A 1 
ATOM 2757 C CD  . GLN A 0 361 . -25.669 2.865   22.281   1.00 92.23 361 A 1 
ATOM 2758 N NE2 . GLN A 0 361 . -25.041 1.949   21.581   1.00 92.23 361 A 1 
ATOM 2759 O OE1 . GLN A 0 361 . -26.627 3.441   21.762   1.00 92.23 361 A 1 
ATOM 2760 N N   . ASP A 0 362 . -20.327 3.302   23.884   1.00 91.35 362 A 1 
ATOM 2761 C CA  . ASP A 0 362 . -19.022 3.812   23.482   1.00 91.35 362 A 1 
ATOM 2762 C C   . ASP A 0 362 . -18.726 3.474   22.003   1.00 91.35 362 A 1 
ATOM 2763 C CB  . ASP A 0 362 . -17.958 3.297   24.480   1.00 91.35 362 A 1 
ATOM 2764 O O   . ASP A 0 362 . -18.946 2.362   21.515   1.00 91.35 362 A 1 
ATOM 2765 C CG  . ASP A 0 362 . -16.912 4.339   24.902   1.00 91.35 362 A 1 
ATOM 2766 O OD1 . ASP A 0 362 . -16.893 5.447   24.311   1.00 91.35 362 A 1 
ATOM 2767 O OD2 . ASP A 0 362 . -15.993 3.980   25.676   1.00 91.35 362 A 1 
ATOM 2768 N N   . PHE A 0 363 . -18.222 4.434   21.226   1.00 94.40 363 A 1 
ATOM 2769 C CA  . PHE A 0 363 . -17.856 4.234   19.819   1.00 94.40 363 A 1 
ATOM 2770 C C   . PHE A 0 363 . -16.555 4.948   19.475   1.00 94.40 363 A 1 
ATOM 2771 C CB  . PHE A 0 363 . -18.982 4.704   18.885   1.00 94.40 363 A 1 
ATOM 2772 O O   . PHE A 0 363 . -16.468 6.174   19.534   1.00 94.40 363 A 1 
ATOM 2773 C CG  . PHE A 0 363 . -18.627 4.619   17.405   1.00 94.40 363 A 1 
ATOM 2774 C CD1 . PHE A 0 363 . -18.083 5.731   16.730   1.00 94.40 363 A 1 
ATOM 2775 C CD2 . PHE A 0 363 . -18.795 3.407   16.714   1.00 94.40 363 A 1 
ATOM 2776 C CE1 . PHE A 0 363 . -17.716 5.632   15.374   1.00 94.40 363 A 1 
ATOM 2777 C CE2 . PHE A 0 363 . -18.440 3.307   15.357   1.00 94.40 363 A 1 
ATOM 2778 C CZ  . PHE A 0 363 . -17.902 4.419   14.684   1.00 94.40 363 A 1 
ATOM 2779 N N   . HIS A 0 364 . -15.562 4.206   18.981   1.00 96.65 364 A 1 
ATOM 2780 C CA  . HIS A 0 364 . -14.263 4.754   18.595   1.00 96.65 364 A 1 
ATOM 2781 C C   . HIS A 0 364 . -13.802 4.240   17.226   1.00 96.65 364 A 1 
ATOM 2782 C CB  . HIS A 0 364 . -13.249 4.458   19.714   1.00 96.65 364 A 1 
ATOM 2783 O O   . HIS A 0 364 . -13.327 3.118   17.094   1.00 96.65 364 A 1 
ATOM 2784 C CG  . HIS A 0 364 . -11.944 5.218   19.618   1.00 96.65 364 A 1 
ATOM 2785 C CD2 . HIS A 0 364 . -11.582 6.112   18.649   1.00 96.65 364 A 1 
ATOM 2786 N ND1 . HIS A 0 364 . -10.928 5.190   20.579   1.00 96.65 364 A 1 
ATOM 2787 C CE1 . HIS A 0 364 . -10.055 6.128   20.230   1.00 96.65 364 A 1 
ATOM 2788 N NE2 . HIS A 0 364 . -10.394 6.663   19.052   1.00 96.65 364 A 1 
ATOM 2789 N N   . GLU A 0 365 . -13.838 5.092   16.197   1.00 96.25 365 A 1 
ATOM 2790 C CA  . GLU A 0 365 . -13.260 4.805   14.874   1.00 96.25 365 A 1 
ATOM 2791 C C   . GLU A 0 365 . -11.968 5.605   14.647   1.00 96.25 365 A 1 
ATOM 2792 C CB  . GLU A 0 365 . -14.288 5.073   13.756   1.00 96.25 365 A 1 
ATOM 2793 O O   . GLU A 0 365 . -11.921 6.817   14.857   1.00 96.25 365 A 1 
ATOM 2794 C CG  . GLU A 0 365 . -13.856 4.493   12.390   1.00 96.25 365 A 1 
ATOM 2795 C CD  . GLU A 0 365 . -14.672 5.006   11.187   1.00 96.25 365 A 1 
ATOM 2796 O OE1 . GLU A 0 365 . -14.521 4.460   10.072   1.00 96.25 365 A 1 
ATOM 2797 O OE2 . GLU A 0 365 . -15.338 6.062   11.273   1.00 96.25 365 A 1 
ATOM 2798 N N   . LYS A 0 366 . -10.924 4.949   14.136   1.00 96.77 366 A 1 
ATOM 2799 C CA  . LYS A 0 366 . -9.723  5.573   13.570   1.00 96.77 366 A 1 
ATOM 2800 C C   . LYS A 0 366 . -9.544  5.106   12.130   1.00 96.77 366 A 1 
ATOM 2801 C CB  . LYS A 0 366 . -8.476  5.227   14.398   1.00 96.77 366 A 1 
ATOM 2802 O O   . LYS A 0 366 . -9.478  3.907   11.879   1.00 96.77 366 A 1 
ATOM 2803 C CG  . LYS A 0 366 . -8.554  5.701   15.857   1.00 96.77 366 A 1 
ATOM 2804 C CD  . LYS A 0 366 . -7.204  5.465   16.548   1.00 96.77 366 A 1 
ATOM 2805 C CE  . LYS A 0 366 . -7.243  5.735   18.057   1.00 96.77 366 A 1 
ATOM 2806 N NZ  . LYS A 0 366 . -7.862  4.607   18.801   1.00 96.77 366 A 1 
ATOM 2807 N N   . VAL A 0 367 . -9.403  6.034   11.191   1.00 95.04 367 A 1 
ATOM 2808 C CA  . VAL A 0 367 . -9.109  5.764   9.776    1.00 95.04 367 A 1 
ATOM 2809 C C   . VAL A 0 367 . -7.866  6.538   9.367    1.00 95.04 367 A 1 
ATOM 2810 C CB  . VAL A 0 367 . -10.291 6.142   8.861    1.00 95.04 367 A 1 
ATOM 2811 O O   . VAL A 0 367 . -7.780  7.735   9.630    1.00 95.04 367 A 1 
ATOM 2812 C CG1 . VAL A 0 367 . -10.014 5.775   7.395    1.00 95.04 367 A 1 
ATOM 2813 C CG2 . VAL A 0 367 . -11.569 5.409   9.270    1.00 95.04 367 A 1 
ATOM 2814 N N   . SER A 0 368 . -6.935  5.896   8.666    1.00 95.20 368 A 1 
ATOM 2815 C CA  . SER A 0 368 . -5.836  6.575   7.982    1.00 95.20 368 A 1 
ATOM 2816 C C   . SER A 0 368 . -5.653  6.080   6.550    1.00 95.20 368 A 1 
ATOM 2817 C CB  . SER A 0 368 . -4.529  6.499   8.778    1.00 95.20 368 A 1 
ATOM 2818 O O   . SER A 0 368 . -5.972  4.941   6.205    1.00 95.20 368 A 1 
ATOM 2819 O OG  . SER A 0 368 . -4.053  5.173   8.875    1.00 95.20 368 A 1 
ATOM 2820 N N   . TYR A 0 369 . -5.146  6.967   5.701    1.00 95.64 369 A 1 
ATOM 2821 C CA  . TYR A 0 369 . -4.742  6.681   4.333    1.00 95.64 369 A 1 
ATOM 2822 C C   . TYR A 0 369 . -3.503  7.508   3.984    1.00 95.64 369 A 1 
ATOM 2823 C CB  . TYR A 0 369 . -5.903  6.968   3.372    1.00 95.64 369 A 1 
ATOM 2824 O O   . TYR A 0 369 . -3.531  8.735   4.088    1.00 95.64 369 A 1 
ATOM 2825 C CG  . TYR A 0 369 . -5.531  6.864   1.906    1.00 95.64 369 A 1 
ATOM 2826 C CD1 . TYR A 0 369 . -5.069  8.004   1.219    1.00 95.64 369 A 1 
ATOM 2827 C CD2 . TYR A 0 369 . -5.618  5.628   1.237    1.00 95.64 369 A 1 
ATOM 2828 C CE1 . TYR A 0 369 . -4.709  7.916   -0.139   1.00 95.64 369 A 1 
ATOM 2829 C CE2 . TYR A 0 369 . -5.268  5.535   -0.124   1.00 95.64 369 A 1 
ATOM 2830 O OH  . TYR A 0 369 . -4.503  6.607   -2.134   1.00 95.64 369 A 1 
ATOM 2831 C CZ  . TYR A 0 369 . -4.819  6.681   -0.814   1.00 95.64 369 A 1 
ATOM 2832 N N   . ASP A 0 370 . -2.445  6.840   3.531    1.00 94.29 370 A 1 
ATOM 2833 C CA  . ASP A 0 370 . -1.193  7.453   3.091    1.00 94.29 370 A 1 
ATOM 2834 C C   . ASP A 0 370 . -0.860  6.997   1.667    1.00 94.29 370 A 1 
ATOM 2835 C CB  . ASP A 0 370 . -0.030  7.081   4.027    1.00 94.29 370 A 1 
ATOM 2836 O O   . ASP A 0 370 . -0.798  5.802   1.383    1.00 94.29 370 A 1 
ATOM 2837 C CG  . ASP A 0 370 . -0.138  7.641   5.445    1.00 94.29 370 A 1 
ATOM 2838 O OD1 . ASP A 0 370 . -0.411  8.855   5.570    1.00 94.29 370 A 1 
ATOM 2839 O OD2 . ASP A 0 370 . 0.188   6.890   6.391    1.00 94.29 370 A 1 
ATOM 2840 N N   . GLN A 0 371 . -0.573  7.941   0.775    1.00 94.82 371 A 1 
ATOM 2841 C CA  . GLN A 0 371 . -0.094  7.682   -0.579   1.00 94.82 371 A 1 
ATOM 2842 C C   . GLN A 0 371 . 1.186   8.476   -0.832   1.00 94.82 371 A 1 
ATOM 2843 C CB  . GLN A 0 371 . -1.206  7.996   -1.583   1.00 94.82 371 A 1 
ATOM 2844 O O   . GLN A 0 371 . 1.168   9.700   -0.957   1.00 94.82 371 A 1 
ATOM 2845 C CG  . GLN A 0 371 . -0.788  7.815   -3.051   1.00 94.82 371 A 1 
ATOM 2846 C CD  . GLN A 0 371 . -1.993  8.015   -3.962   1.00 94.82 371 A 1 
ATOM 2847 N NE2 . GLN A 0 371 . -2.422  7.044   -4.725   1.00 94.82 371 A 1 
ATOM 2848 O OE1 . GLN A 0 371 . -2.619  9.058   -4.002   1.00 94.82 371 A 1 
ATOM 2849 N N   . THR A 0 372 . 2.303   7.766   -0.954   1.00 93.63 372 A 1 
ATOM 2850 C CA  . THR A 0 372 . 3.626   8.339   -1.214   1.00 93.63 372 A 1 
ATOM 2851 C C   . THR A 0 372 . 4.089   7.932   -2.603   1.00 93.63 372 A 1 
ATOM 2852 C CB  . THR A 0 372 . 4.657   7.881   -0.174   1.00 93.63 372 A 1 
ATOM 2853 O O   . THR A 0 372 . 4.073   6.752   -2.944   1.00 93.63 372 A 1 
ATOM 2854 C CG2 . THR A 0 372 . 5.966   8.664   -0.287   1.00 93.63 372 A 1 
ATOM 2855 O OG1 . THR A 0 372 . 4.190   8.064   1.141    1.00 93.63 372 A 1 
ATOM 2856 N N   . ARG A 0 373 . 4.550   8.893   -3.403   1.00 93.11 373 A 1 
ATOM 2857 C CA  . ARG A 0 373 . 5.156   8.644   -4.715   1.00 93.11 373 A 1 
ATOM 2858 C C   . ARG A 0 373 . 6.479   9.381   -4.816   1.00 93.11 373 A 1 
ATOM 2859 C CB  . ARG A 0 373 . 4.198   9.028   -5.850   1.00 93.11 373 A 1 
ATOM 2860 O O   . ARG A 0 373 . 6.561   10.570  -4.527   1.00 93.11 373 A 1 
ATOM 2861 C CG  . ARG A 0 373 . 2.840   8.320   -5.723   1.00 93.11 373 A 1 
ATOM 2862 C CD  . ARG A 0 373 . 2.002   8.549   -6.978   1.00 93.11 373 A 1 
ATOM 2863 N NE  . ARG A 0 373 . 0.763   7.753   -6.930   1.00 93.11 373 A 1 
ATOM 2864 N NH1 . ARG A 0 373 . -0.538  9.067   -8.280   1.00 93.11 373 A 1 
ATOM 2865 N NH2 . ARG A 0 373 . -1.346  7.130   -7.498   1.00 93.11 373 A 1 
ATOM 2866 C CZ  . ARG A 0 373 . -0.366  7.985   -7.567   1.00 93.11 373 A 1 
ATOM 2867 N N   . ALA A 0 374 . 7.527   8.694   -5.238   1.00 93.18 374 A 1 
ATOM 2868 C CA  . ALA A 0 374 . 8.857   9.255   -5.403   1.00 93.18 374 A 1 
ATOM 2869 C C   . ALA A 0 374 . 9.422   8.861   -6.764   1.00 93.18 374 A 1 
ATOM 2870 C CB  . ALA A 0 374 . 9.753   8.803   -4.246   1.00 93.18 374 A 1 
ATOM 2871 O O   . ALA A 0 374 . 9.389   7.694   -7.147   1.00 93.18 374 A 1 
ATOM 2872 N N   . LYS A 0 375 . 9.972   9.830   -7.494   1.00 92.68 375 A 1 
ATOM 2873 C CA  . LYS A 0 375 . 10.667  9.606   -8.766   1.00 92.68 375 A 1 
ATOM 2874 C C   . LYS A 0 375 . 12.015  10.298  -8.718   1.00 92.68 375 A 1 
ATOM 2875 C CB  . LYS A 0 375 . 9.810   10.065  -9.958   1.00 92.68 375 A 1 
ATOM 2876 O O   . LYS A 0 375 . 12.092  11.462  -8.337   1.00 92.68 375 A 1 
ATOM 2877 C CG  . LYS A 0 375 . 8.531   9.221   -10.040  1.00 92.68 375 A 1 
ATOM 2878 C CD  . LYS A 0 375 . 7.627   9.596   -11.214  1.00 92.68 375 A 1 
ATOM 2879 C CE  . LYS A 0 375 . 6.395   8.691   -11.101  1.00 92.68 375 A 1 
ATOM 2880 N NZ  . LYS A 0 375 . 5.382   8.978   -12.139  1.00 92.68 375 A 1 
ATOM 2881 N N   . ALA A 0 376 . 13.066  9.590   -9.094   1.00 89.65 376 A 1 
ATOM 2882 C CA  . ALA A 0 376 . 14.416  10.113  -9.188   1.00 89.65 376 A 1 
ATOM 2883 C C   . ALA A 0 376 . 15.011  9.733   -10.543  1.00 89.65 376 A 1 
ATOM 2884 C CB  . ALA A 0 376 . 15.250  9.591   -8.011   1.00 89.65 376 A 1 
ATOM 2885 O O   . ALA A 0 376 . 14.871  8.595   -10.984  1.00 89.65 376 A 1 
ATOM 2886 N N   . TYR A 0 377 . 15.680  10.688  -11.169  1.00 88.15 377 A 1 
ATOM 2887 C CA  . TYR A 0 377 . 16.477  10.515  -12.373  1.00 88.15 377 A 1 
ATOM 2888 C C   . TYR A 0 377 . 17.848  11.128  -12.105  1.00 88.15 377 A 1 
ATOM 2889 C CB  . TYR A 0 377 . 15.793  11.195  -13.567  1.00 88.15 377 A 1 
ATOM 2890 O O   . TYR A 0 377 . 17.927  12.226  -11.543  1.00 88.15 377 A 1 
ATOM 2891 C CG  . TYR A 0 377 . 14.402  10.672  -13.877  1.00 88.15 377 A 1 
ATOM 2892 C CD1 . TYR A 0 377 . 14.248  9.573   -14.741  1.00 88.15 377 A 1 
ATOM 2893 C CD2 . TYR A 0 377 . 13.269  11.280  -13.300  1.00 88.15 377 A 1 
ATOM 2894 C CE1 . TYR A 0 377 . 12.963  9.075   -15.030  1.00 88.15 377 A 1 
ATOM 2895 C CE2 . TYR A 0 377 . 11.980  10.785  -13.585  1.00 88.15 377 A 1 
ATOM 2896 O OH  . TYR A 0 377 . 10.586  9.195   -14.724  1.00 88.15 377 A 1 
ATOM 2897 C CZ  . TYR A 0 377 . 11.828  9.679   -14.448  1.00 88.15 377 A 1 
ATOM 2898 N N   . SER A 0 378 . 18.908  10.439  -12.500  1.00 84.59 378 A 1 
ATOM 2899 C CA  . SER A 0 378 . 20.269  10.962  -12.493  1.00 84.59 378 A 1 
ATOM 2900 C C   . SER A 0 378 . 21.030  10.508  -13.731  1.00 84.59 378 A 1 
ATOM 2901 C CB  . SER A 0 378 . 21.024  10.570  -11.218  1.00 84.59 378 A 1 
ATOM 2902 O O   . SER A 0 378 . 20.887  9.355   -14.131  1.00 84.59 378 A 1 
ATOM 2903 O OG  . SER A 0 378 . 21.008  9.174   -11.000  1.00 84.59 378 A 1 
ATOM 2904 N N   . ALA A 0 379 . 21.840  11.400  -14.291  1.00 83.15 379 A 1 
ATOM 2905 C CA  . ALA A 0 379 . 22.855  11.100  -15.296  1.00 83.15 379 A 1 
ATOM 2906 C C   . ALA A 0 379 . 24.192  11.686  -14.814  1.00 83.15 379 A 1 
ATOM 2907 C CB  . ALA A 0 379 . 22.418  11.671  -16.651  1.00 83.15 379 A 1 
ATOM 2908 O O   . ALA A 0 379 . 24.180  12.780  -14.243  1.00 83.15 379 A 1 
ATOM 2909 N N   . GLU A 0 380 . 25.307  10.973  -14.983  1.00 77.30 380 A 1 
ATOM 2910 C CA  . GLU A 0 380 . 26.630  11.448  -14.533  1.00 77.30 380 A 1 
ATOM 2911 C C   . GLU A 0 380 . 27.271  12.459  -15.488  1.00 77.30 380 A 1 
ATOM 2912 C CB  . GLU A 0 380 . 27.565  10.265  -14.232  1.00 77.30 380 A 1 
ATOM 2913 O O   . GLU A 0 380 . 27.822  13.451  -15.015  1.00 77.30 380 A 1 
ATOM 2914 C CG  . GLU A 0 380 . 27.238  9.689   -12.845  1.00 77.30 380 A 1 
ATOM 2915 C CD  . GLU A 0 380 . 28.149  8.526   -12.420  1.00 77.30 380 A 1 
ATOM 2916 O OE1 . GLU A 0 380 . 28.430  8.428   -11.200  1.00 77.30 380 A 1 
ATOM 2917 O OE2 . GLU A 0 380 . 28.470  7.675   -13.281  1.00 77.30 380 A 1 
ATOM 2918 N N   . SER A 0 381 . 27.105  12.276  -16.797  1.00 75.95 381 A 1 
ATOM 2919 C CA  . SER A 0 381 . 27.387  13.290  -17.813  1.00 75.95 381 A 1 
ATOM 2920 C C   . SER A 0 381 . 26.459  13.122  -19.021  1.00 75.95 381 A 1 
ATOM 2921 C CB  . SER A 0 381 . 28.856  13.245  -18.259  1.00 75.95 381 A 1 
ATOM 2922 O O   . SER A 0 381 . 25.810  12.082  -19.196  1.00 75.95 381 A 1 
ATOM 2923 O OG  . SER A 0 381 . 29.053  12.149  -19.121  1.00 75.95 381 A 1 
ATOM 2924 N N   . TYR A 0 382 . 26.383  14.162  -19.846  1.00 72.96 382 A 1 
ATOM 2925 C CA  . TYR A 0 382 . 25.930  14.073  -21.231  1.00 72.96 382 A 1 
ATOM 2926 C C   . TYR A 0 382 . 26.837  14.936  -22.089  1.00 72.96 382 A 1 
ATOM 2927 C CB  . TYR A 0 382 . 24.482  14.551  -21.378  1.00 72.96 382 A 1 
ATOM 2928 O O   . TYR A 0 382 . 26.841  16.155  -21.910  1.00 72.96 382 A 1 
ATOM 2929 C CG  . TYR A 0 382 . 24.019  14.762  -22.817  1.00 72.96 382 A 1 
ATOM 2930 C CD1 . TYR A 0 382 . 24.108  16.026  -23.433  1.00 72.96 382 A 1 
ATOM 2931 C CD2 . TYR A 0 382 . 23.521  13.683  -23.564  1.00 72.96 382 A 1 
ATOM 2932 C CE1 . TYR A 0 382 . 23.566  16.254  -24.709  1.00 72.96 382 A 1 
ATOM 2933 C CE2 . TYR A 0 382 . 22.954  13.901  -24.836  1.00 72.96 382 A 1 
ATOM 2934 O OH  . TYR A 0 382 . 22.320  15.426  -26.573  1.00 72.96 382 A 1 
ATOM 2935 C CZ  . TYR A 0 382 . 22.939  15.197  -25.388  1.00 72.96 382 A 1 
ATOM 2936 N N   . ASP A 0 383 . 27.505  14.316  -23.054  1.00 77.30 383 A 1 
ATOM 2937 C CA  . ASP A 0 383 . 28.315  14.996  -24.053  1.00 77.30 383 A 1 
ATOM 2938 C C   . ASP A 0 383 . 27.667  14.837  -25.431  1.00 77.30 383 A 1 
ATOM 2939 C CB  . ASP A 0 383 . 29.756  14.465  -24.042  1.00 77.30 383 A 1 
ATOM 2940 O O   . ASP A 0 383 . 27.343  13.735  -25.871  1.00 77.30 383 A 1 
ATOM 2941 C CG  . ASP A 0 383 . 30.558  14.824  -22.785  1.00 77.30 383 A 1 
ATOM 2942 O OD1 . ASP A 0 383 . 30.175  15.791  -22.089  1.00 77.30 383 A 1 
ATOM 2943 O OD2 . ASP A 0 383 . 31.608  14.175  -22.586  1.00 77.30 383 A 1 
ATOM 2944 N N   . GLU A 0 384 . 27.495  15.947  -26.139  1.00 82.24 384 A 1 
ATOM 2945 C CA  . GLU A 0 384 . 27.119  15.986  -27.550  1.00 82.24 384 A 1 
ATOM 2946 C C   . GLU A 0 384 . 28.174  16.794  -28.299  1.00 82.24 384 A 1 
ATOM 2947 C CB  . GLU A 0 384 . 25.699  16.557  -27.698  1.00 82.24 384 A 1 
ATOM 2948 O O   . GLU A 0 384 . 28.404  17.957  -27.970  1.00 82.24 384 A 1 
ATOM 2949 C CG  . GLU A 0 384 . 25.259  16.744  -29.160  1.00 82.24 384 A 1 
ATOM 2950 C CD  . GLU A 0 384 . 23.747  16.980  -29.323  1.00 82.24 384 A 1 
ATOM 2951 O OE1 . GLU A 0 384 . 23.232  16.758  -30.448  1.00 82.24 384 A 1 
ATOM 2952 O OE2 . GLU A 0 384 . 23.020  17.270  -28.340  1.00 82.24 384 A 1 
ATOM 2953 N N   . TRP A 0 385 . 28.820  16.188  -29.292  1.00 82.24 385 A 1 
ATOM 2954 C CA  . TRP A 0 385 . 29.932  16.788  -30.023  1.00 82.24 385 A 1 
ATOM 2955 C C   . TRP A 0 385 . 29.832  16.539  -31.528  1.00 82.24 385 A 1 
ATOM 2956 C CB  . TRP A 0 385 . 31.268  16.310  -29.436  1.00 82.24 385 A 1 
ATOM 2957 O O   . TRP A 0 385 . 29.292  15.532  -31.986  1.00 82.24 385 A 1 
ATOM 2958 C CG  . TRP A 0 385 . 31.473  14.825  -29.385  1.00 82.24 385 A 1 
ATOM 2959 C CD1 . TRP A 0 385 . 31.187  14.030  -28.328  1.00 82.24 385 A 1 
ATOM 2960 C CD2 . TRP A 0 385 . 31.982  13.933  -30.426  1.00 82.24 385 A 1 
ATOM 2961 C CE2 . TRP A 0 385 . 31.994  12.600  -29.912  1.00 82.24 385 A 1 
ATOM 2962 C CE3 . TRP A 0 385 . 32.419  14.111  -31.757  1.00 82.24 385 A 1 
ATOM 2963 N NE1 . TRP A 0 385 . 31.495  12.719  -28.630  1.00 82.24 385 A 1 
ATOM 2964 C CH2 . TRP A 0 385 . 32.837  11.715  -32.004  1.00 82.24 385 A 1 
ATOM 2965 C CZ2 . TRP A 0 385 . 32.416  11.502  -30.679  1.00 82.24 385 A 1 
ATOM 2966 C CZ3 . TRP A 0 385 . 32.841  13.017  -32.537  1.00 82.24 385 A 1 
ATOM 2967 N N   . ASP A 0 386 . 30.365  17.486  -32.289  1.00 82.49 386 A 1 
ATOM 2968 C CA  . ASP A 0 386 . 30.403  17.500  -33.747  1.00 82.49 386 A 1 
ATOM 2969 C C   . ASP A 0 386 . 31.791  17.974  -34.202  1.00 82.49 386 A 1 
ATOM 2970 C CB  . ASP A 0 386 . 29.275  18.407  -34.271  1.00 82.49 386 A 1 
ATOM 2971 O O   . ASP A 0 386 . 32.388  18.865  -33.589  1.00 82.49 386 A 1 
ATOM 2972 C CG  . ASP A 0 386 . 28.835  18.082  -35.703  1.00 82.49 386 A 1 
ATOM 2973 O OD1 . ASP A 0 386 . 29.603  17.407  -36.422  1.00 82.49 386 A 1 
ATOM 2974 O OD2 . ASP A 0 386 . 27.693  18.480  -36.036  1.00 82.49 386 A 1 
ATOM 2975 N N   . ASN A 0 387 . 32.325  17.354  -35.248  1.00 81.29 387 A 1 
ATOM 2976 C CA  . ASN A 0 387 . 33.643  17.615  -35.812  1.00 81.29 387 A 1 
ATOM 2977 C C   . ASN A 0 387 . 33.556  17.512  -37.338  1.00 81.29 387 A 1 
ATOM 2978 C CB  . ASN A 0 387 . 34.651  16.619  -35.204  1.00 81.29 387 A 1 
ATOM 2979 O O   . ASN A 0 387 . 33.558  16.406  -37.887  1.00 81.29 387 A 1 
ATOM 2980 C CG  . ASN A 0 387 . 36.058  16.753  -35.770  1.00 81.29 387 A 1 
ATOM 2981 N ND2 . ASN A 0 387 . 36.316  16.239  -36.949  1.00 81.29 387 A 1 
ATOM 2982 O OD1 . ASN A 0 387 . 36.949  17.286  -35.131  1.00 81.29 387 A 1 
ATOM 2983 N N   . GLU A 0 388 . 33.548  18.662  -38.005  1.00 80.02 388 A 1 
ATOM 2984 C CA  . GLU A 0 388 . 33.723  18.780  -39.452  1.00 80.02 388 A 1 
ATOM 2985 C C   . GLU A 0 388 . 35.186  19.152  -39.746  1.00 80.02 388 A 1 
ATOM 2986 C CB  . GLU A 0 388 . 32.742  19.814  -40.049  1.00 80.02 388 A 1 
ATOM 2987 O O   . GLU A 0 388 . 35.658  20.205  -39.315  1.00 80.02 388 A 1 
ATOM 2988 C CG  . GLU A 0 388 . 31.250  19.475  -39.850  1.00 80.02 388 A 1 
ATOM 2989 C CD  . GLU A 0 388 . 30.293  20.452  -40.576  1.00 80.02 388 A 1 
ATOM 2990 O OE1 . GLU A 0 388 . 29.285  19.983  -41.163  1.00 80.02 388 A 1 
ATOM 2991 O OE2 . GLU A 0 388 . 30.558  21.679  -40.599  1.00 80.02 388 A 1 
ATOM 2992 N N   . ASP A 0 389 . 35.880  18.284  -40.478  1.00 72.42 389 A 1 
ATOM 2993 C CA  . ASP A 0 389 . 37.226  18.460  -41.032  1.00 72.42 389 A 1 
ATOM 2994 C C   . ASP A 0 389 . 37.077  18.569  -42.563  1.00 72.42 389 A 1 
ATOM 2995 C CB  . ASP A 0 389 . 38.086  17.267  -40.575  1.00 72.42 389 A 1 
ATOM 2996 O O   . ASP A 0 389 . 36.466  17.715  -43.212  1.00 72.42 389 A 1 
ATOM 2997 C CG  . ASP A 0 389 . 39.517  17.219  -41.131  1.00 72.42 389 A 1 
ATOM 2998 O OD1 . ASP A 0 389 . 39.780  17.899  -42.153  1.00 72.42 389 A 1 
ATOM 2999 O OD2 . ASP A 0 389 . 40.300  16.434  -40.542  1.00 72.42 389 A 1 
ATOM 3000 N N   . ALA A 0 390 . 37.532  19.678  -43.152  1.00 74.29 390 A 1 
ATOM 3001 C CA  . ALA A 0 390 . 37.295  20.001  -44.563  1.00 74.29 390 A 1 
ATOM 3002 C C   . ALA A 0 390 . 38.576  20.368  -45.330  1.00 74.29 390 A 1 
ATOM 3003 C CB  . ALA A 0 390 . 36.165  21.035  -44.646  1.00 74.29 390 A 1 
ATOM 3004 O O   . ALA A 0 390 . 38.587  21.317  -46.145  1.00 74.29 390 A 1 
ATOM 3005 N N   . ASP A 0 391 . 39.623  19.587  -45.070  1.00 71.49 391 A 1 
ATOM 3006 C CA  . ASP A 0 391 . 40.987  19.761  -45.548  1.00 71.49 391 A 1 
ATOM 3007 C C   . ASP A 0 391 . 41.120  19.897  -47.078  1.00 71.49 391 A 1 
ATOM 3008 C CB  . ASP A 0 391 . 41.851  18.591  -45.015  1.00 71.49 391 A 1 
ATOM 3009 O O   . ASP A 0 391 . 40.479  19.210  -47.886  1.00 71.49 391 A 1 
ATOM 3010 C CG  . ASP A 0 391 . 43.195  19.018  -44.429  1.00 71.49 391 A 1 
ATOM 3011 O OD1 . ASP A 0 391 . 43.368  20.240  -44.228  1.00 71.49 391 A 1 
ATOM 3012 O OD2 . ASP A 0 391 . 44.117  18.171  -44.398  1.00 71.49 391 A 1 
ATOM 3013 N N   . LYS A 0 392 . 41.980  20.817  -47.529  1.00 63.48 392 A 1 
ATOM 3014 C CA  . LYS A 0 392 . 42.290  21.004  -48.959  1.00 63.48 392 A 1 
ATOM 3015 C C   . LYS A 0 392 . 43.772  21.208  -49.164  1.00 63.48 392 A 1 
ATOM 3016 C CB  . LYS A 0 392 . 41.521  22.184  -49.566  1.00 63.48 392 A 1 
ATOM 3017 O O   . LYS A 0 392 . 44.336  22.227  -48.774  1.00 63.48 392 A 1 
ATOM 3018 C CG  . LYS A 0 392 . 40.014  21.936  -49.568  1.00 63.48 392 A 1 
ATOM 3019 C CD  . LYS A 0 392 . 39.242  23.171  -50.045  1.00 63.48 392 A 1 
ATOM 3020 C CE  . LYS A 0 392 . 37.771  23.033  -49.641  1.00 63.48 392 A 1 
ATOM 3021 N NZ  . LYS A 0 392 . 37.614  23.112  -48.164  1.00 63.48 392 A 1 
ATOM 3022 N N   . TRP A 0 393 . 44.375  20.306  -49.926  1.00 64.25 393 A 1 
ATOM 3023 C CA  . TRP A 0 393 . 45.788  20.357  -50.272  1.00 64.25 393 A 1 
ATOM 3024 C C   . TRP A 0 393 . 45.990  20.412  -51.791  1.00 64.25 393 A 1 
ATOM 3025 C CB  . TRP A 0 393 . 46.517  19.204  -49.577  1.00 64.25 393 A 1 
ATOM 3026 O O   . TRP A 0 393 . 45.346  19.719  -52.586  1.00 64.25 393 A 1 
ATOM 3027 C CG  . TRP A 0 393 . 45.924  17.844  -49.779  1.00 64.25 393 A 1 
ATOM 3028 C CD1 . TRP A 0 393 . 44.956  17.287  -49.013  1.00 64.25 393 A 1 
ATOM 3029 C CD2 . TRP A 0 393 . 46.292  16.827  -50.758  1.00 64.25 393 A 1 
ATOM 3030 C CE2 . TRP A 0 393 . 45.487  15.670  -50.530  1.00 64.25 393 A 1 
ATOM 3031 C CE3 . TRP A 0 393 . 47.255  16.756  -51.791  1.00 64.25 393 A 1 
ATOM 3032 N NE1 . TRP A 0 393 . 44.676  16.014  -49.467  1.00 64.25 393 A 1 
ATOM 3033 C CH2 . TRP A 0 393 . 46.609  14.455  -52.303  1.00 64.25 393 A 1 
ATOM 3034 C CZ2 . TRP A 0 393 . 45.634  14.500  -51.289  1.00 64.25 393 A 1 
ATOM 3035 C CZ3 . TRP A 0 393 . 47.415  15.582  -52.555  1.00 64.25 393 A 1 
ATOM 3036 N N   . GLY A 0 394 . 46.908  21.280  -52.220  1.00 58.72 394 A 1 
ATOM 3037 C CA  . GLY A 0 394 . 47.329  21.393  -53.614  1.00 58.72 394 A 1 
ATOM 3038 C C   . GLY A 0 394 . 48.646  20.659  -53.848  1.00 58.72 394 A 1 
ATOM 3039 O O   . GLY A 0 394 . 49.648  20.970  -53.207  1.00 58.72 394 A 1 
ATOM 3040 N N   . ALA A 0 395 . 48.679  19.724  -54.800  1.00 54.17 395 A 1 
ATOM 3041 C CA  . ALA A 0 395 . 49.907  19.005  -55.133  1.00 54.17 395 A 1 
ATOM 3042 C C   . ALA A 0 395 . 50.944  19.930  -55.807  1.00 54.17 395 A 1 
ATOM 3043 C CB  . ALA A 0 395 . 49.553  17.789  -55.997  1.00 54.17 395 A 1 
ATOM 3044 O O   . ALA A 0 395 . 50.642  20.628  -56.783  1.00 54.17 395 A 1 
ATOM 3045 N N   . GLN A 0 396 . 52.187  19.917  -55.313  1.00 52.29 396 A 1 
ATOM 3046 C CA  . GLN A 0 396 . 53.279  20.741  -55.840  1.00 52.29 396 A 1 
ATOM 3047 C C   . GLN A 0 396 . 53.857  20.142  -57.135  1.00 52.29 396 A 1 
ATOM 3048 C CB  . GLN A 0 396 . 54.339  20.955  -54.742  1.00 52.29 396 A 1 
ATOM 3049 O O   . GLN A 0 396 . 54.674  19.222  -57.112  1.00 52.29 396 A 1 
ATOM 3050 C CG  . GLN A 0 396 . 55.457  21.914  -55.188  1.00 52.29 396 A 1 
ATOM 3051 C CD  . GLN A 0 396 . 56.441  22.251  -54.068  1.00 52.29 396 A 1 
ATOM 3052 N NE2 . GLN A 0 396 . 57.695  22.496  -54.376  1.00 52.29 396 A 1 
ATOM 3053 O OE1 . GLN A 0 396 . 56.110  22.331  -52.900  1.00 52.29 396 A 1 
ATOM 3054 N N   . ALA A 0 397 . 53.451  20.691  -58.282  1.00 49.49 397 A 1 
ATOM 3055 C CA  . ALA A 0 397 . 53.975  20.301  -59.590  1.00 49.49 397 A 1 
ATOM 3056 C C   . ALA A 0 397 . 55.335  20.961  -59.883  1.00 49.49 397 A 1 
ATOM 3057 C CB  . ALA A 0 397 . 52.934  20.630  -60.667  1.00 49.49 397 A 1 
ATOM 3058 O O   . ALA A 0 397 . 55.493  22.175  -59.736  1.00 49.49 397 A 1 
ATOM 3059 N N   . TRP A 0 398 . 56.297  20.167  -60.357  1.00 44.45 398 A 1 
ATOM 3060 C CA  . TRP A 0 398 . 57.595  20.654  -60.825  1.00 44.45 398 A 1 
ATOM 3061 C C   . TRP A 0 398 . 57.434  21.251  -62.233  1.00 44.45 398 A 1 
ATOM 3062 C CB  . TRP A 0 398 . 58.640  19.527  -60.752  1.00 44.45 398 A 1 
ATOM 3063 O O   . TRP A 0 398 . 56.765  20.675  -63.093  1.00 44.45 398 A 1 
ATOM 3064 C CG  . TRP A 0 398 . 59.031  19.066  -59.369  1.00 44.45 398 A 1 
ATOM 3065 C CD1 . TRP A 0 398 . 58.188  18.656  -58.388  1.00 44.45 398 A 1 
ATOM 3066 C CD2 . TRP A 0 398 . 60.376  18.939  -58.795  1.00 44.45 398 A 1 
ATOM 3067 C CE2 . TRP A 0 398 . 60.257  18.460  -57.454  1.00 44.45 398 A 1 
ATOM 3068 C CE3 . TRP A 0 398 . 61.687  19.176  -59.267  1.00 44.45 398 A 1 
ATOM 3069 N NE1 . TRP A 0 398 . 58.903  18.309  -57.261  1.00 44.45 398 A 1 
ATOM 3070 C CH2 . TRP A 0 398 . 62.655  18.482  -57.129  1.00 44.45 398 A 1 
ATOM 3071 C CZ2 . TRP A 0 398 . 61.367  18.234  -56.626  1.00 44.45 398 A 1 
ATOM 3072 C CZ3 . TRP A 0 398 . 62.811  18.950  -58.446  1.00 44.45 398 A 1 
ATOM 3073 N N   . GLY A 0 399 . 57.986  22.447  -62.447  1.00 47.09 399 A 1 
ATOM 3074 C CA  . GLY A 0 399 . 57.902  23.179  -63.713  1.00 47.09 399 A 1 
ATOM 3075 C C   . GLY A 0 399 . 59.082  22.884  -64.639  1.00 47.09 399 A 1 
ATOM 3076 O O   . GLY A 0 399 . 60.180  22.613  -64.168  1.00 47.09 399 A 1 
ATOM 3077 N N   . LYS A 0 400 . 58.835  22.972  -65.950  1.00 43.40 400 A 1 
ATOM 3078 C CA  . LYS A 0 400 . 59.813  22.751  -67.026  1.00 43.40 400 A 1 
ATOM 3079 C C   . LYS A 0 400 . 61.142  23.498  -66.850  1.00 43.40 400 A 1 
ATOM 3080 C CB  . LYS A 0 400 . 59.251  23.294  -68.339  1.00 43.40 400 A 1 
ATOM 3081 O O   . LYS A 0 400 . 61.137  24.713  -66.639  1.00 43.40 400 A 1 
ATOM 3082 C CG  . LYS A 0 400 . 58.032  22.599  -68.937  1.00 43.40 400 A 1 
ATOM 3083 C CD  . LYS A 0 400 . 57.758  23.364  -70.237  1.00 43.40 400 A 1 
ATOM 3084 C CE  . LYS A 0 400 . 56.858  22.578  -71.172  1.00 43.40 400 A 1 
ATOM 3085 N NZ  . LYS A 0 400 . 57.157  22.949  -72.573  1.00 43.40 400 A 1 
ATOM 3086 N N   . ASP A 0 401 . 62.228  22.812  -67.170  1.00 37.54 401 A 1 
ATOM 3087 C CA  . ASP A 0 401 . 63.451  23.383  -67.727  1.00 37.54 401 A 1 
ATOM 3088 C C   . ASP A 0 401 . 63.260  23.827  -69.198  1.00 37.54 401 A 1 
ATOM 3089 C CB  . ASP A 0 401 . 64.629  22.398  -67.538  1.00 37.54 401 A 1 
ATOM 3090 O O   . ASP A 0 401 . 62.301  23.472  -69.891  1.00 37.54 401 A 1 
ATOM 3091 C CG  . ASP A 0 401 . 64.366  20.920  -67.895  1.00 37.54 401 A 1 
ATOM 3092 O OD1 . ASP A 0 401 . 63.230  20.597  -68.318  1.00 37.54 401 A 1 
ATOM 3093 O OD2 . ASP A 0 401 . 65.287  20.111  -67.658  1.00 37.54 401 A 1 
ATOM 3094 N N   . ARG A 0 402 . 64.139  24.713  -69.679  1.00 40.97 402 A 1 
ATOM 3095 C CA  . ARG A 0 402 . 64.159  25.176  -71.079  1.00 40.97 402 A 1 
ATOM 3096 C C   . ARG A 0 402 . 65.596  25.470  -71.497  1.00 40.97 402 A 1 
ATOM 3097 C CB  . ARG A 0 402 . 63.194  26.367  -71.301  1.00 40.97 402 A 1 
ATOM 3098 O O   . ARG A 0 402 . 66.005  26.627  -71.618  1.00 40.97 402 A 1 
ATOM 3099 C CG  . ARG A 0 402 . 61.964  25.956  -72.128  1.00 40.97 402 A 1 
ATOM 3100 C CD  . ARG A 0 402 . 61.188  27.182  -72.629  1.00 40.97 402 A 1 
ATOM 3101 N NE  . ARG A 0 402 . 61.929  27.894  -73.691  1.00 40.97 402 A 1 
ATOM 3102 N NH1 . ARG A 0 402 . 60.920  29.947  -73.499  1.00 40.97 402 A 1 
ATOM 3103 N NH2 . ARG A 0 402 . 62.570  29.656  -74.977  1.00 40.97 402 A 1 
ATOM 3104 C CZ  . ARG A 0 402 . 61.800  29.157  -74.051  1.00 40.97 402 A 1 
ATOM 3105 N N   . ASP A 0 403 . 66.346  24.408  -71.752  1.00 42.85 403 A 1 
ATOM 3106 C CA  . ASP A 0 403 . 67.775  24.470  -72.057  1.00 42.85 403 A 1 
ATOM 3107 C C   . ASP A 0 403 . 68.061  25.086  -73.438  1.00 42.85 403 A 1 
ATOM 3108 C CB  . ASP A 0 403 . 68.394  23.073  -71.886  1.00 42.85 403 A 1 
ATOM 3109 O O   . ASP A 0 403 . 68.210  24.416  -74.462  1.00 42.85 403 A 1 
ATOM 3110 C CG  . ASP A 0 403 . 68.678  22.714  -70.423  1.00 42.85 403 A 1 
ATOM 3111 O OD1 . ASP A 0 403 . 68.245  23.487  -69.538  1.00 42.85 403 A 1 
ATOM 3112 O OD2 . ASP A 0 403 . 69.425  21.731  -70.235  1.00 42.85 403 A 1 
ATOM 3113 N N   . VAL A 0 404 . 68.192  26.416  -73.482  1.00 41.23 404 A 1 
ATOM 3114 C CA  . VAL A 0 404 . 68.622  27.145  -74.686  1.00 41.23 404 A 1 
ATOM 3115 C C   . VAL A 0 404 . 70.150  27.089  -74.818  1.00 41.23 404 A 1 
ATOM 3116 C CB  . VAL A 0 404 . 68.046  28.575  -74.743  1.00 41.23 404 A 1 
ATOM 3117 O O   . VAL A 0 404 . 70.869  28.047  -74.529  1.00 41.23 404 A 1 
ATOM 3118 C CG1 . VAL A 0 404 . 68.422  29.286  -76.056  1.00 41.23 404 A 1 
ATOM 3119 C CG2 . VAL A 0 404 . 66.509  28.560  -74.697  1.00 41.23 404 A 1 
ATOM 3120 N N   . LEU A 0 405 . 70.668  25.958  -75.304  1.00 36.80 405 A 1 
ATOM 3121 C CA  . LEU A 0 405 . 72.099  25.783  -75.571  1.00 36.80 405 A 1 
ATOM 3122 C C   . LEU A 0 405 . 72.528  26.541  -76.852  1.00 36.80 405 A 1 
ATOM 3123 C CB  . LEU A 0 405 . 72.421  24.276  -75.609  1.00 36.80 405 A 1 
ATOM 3124 O O   . LEU A 0 405 . 72.288  26.091  -77.973  1.00 36.80 405 A 1 
ATOM 3125 C CG  . LEU A 0 405 . 73.903  23.997  -75.303  1.00 36.80 405 A 1 
ATOM 3126 C CD1 . LEU A 0 405 . 74.177  24.015  -73.797  1.00 36.80 405 A 1 
ATOM 3127 C CD2 . LEU A 0 405 . 74.328  22.634  -75.847  1.00 36.80 405 A 1 
ATOM 3128 N N   . GLY A 0 406 . 73.163  27.713  -76.693  1.00 35.77 406 A 1 
ATOM 3129 C CA  . GLY A 0 406 . 73.220  28.752  -77.742  1.00 35.77 406 A 1 
ATOM 3130 C C   . GLY A 0 406 . 74.575  29.397  -78.092  1.00 35.77 406 A 1 
ATOM 3131 O O   . GLY A 0 406 . 74.588  30.573  -78.432  1.00 35.77 406 A 1 
ATOM 3132 N N   . ALA A 0 407 . 75.686  28.651  -78.036  1.00 36.15 407 A 1 
ATOM 3133 C CA  . ALA A 0 407 . 76.981  28.891  -78.715  1.00 36.15 407 A 1 
ATOM 3134 C C   . ALA A 0 407 . 77.671  30.292  -78.682  1.00 36.15 407 A 1 
ATOM 3135 C CB  . ALA A 0 407 . 76.881  28.362  -80.152  1.00 36.15 407 A 1 
ATOM 3136 O O   . ALA A 0 407 . 77.213  31.306  -79.209  1.00 36.15 407 A 1 
ATOM 3137 N N   . SER A 0 408 . 78.919  30.294  -78.199  1.00 36.64 408 A 1 
ATOM 3138 C CA  . SER A 0 408 . 79.849  31.438  -78.140  1.00 36.64 408 A 1 
ATOM 3139 C C   . SER A 0 408 . 80.149  32.128  -79.486  1.00 36.64 408 A 1 
ATOM 3140 C CB  . SER A 0 408 . 81.181  30.928  -77.580  1.00 36.64 408 A 1 
ATOM 3141 O O   . SER A 0 408 . 80.435  31.468  -80.485  1.00 36.64 408 A 1 
ATOM 3142 O OG  . SER A 0 408 . 81.652  29.854  -78.377  1.00 36.64 408 A 1 
ATOM 3143 N N   . SER A 0 409 . 80.229  33.465  -79.495  1.00 31.47 409 A 1 
ATOM 3144 C CA  . SER A 0 409 . 80.503  34.264  -80.700  1.00 31.47 409 A 1 
ATOM 3145 C C   . SER A 0 409 . 81.994  34.468  -81.019  1.00 31.47 409 A 1 
ATOM 3146 C CB  . SER A 0 409 . 79.842  35.640  -80.556  1.00 31.47 409 A 1 
ATOM 3147 O O   . SER A 0 409 . 82.720  35.031  -80.198  1.00 31.47 409 A 1 
ATOM 3148 O OG  . SER A 0 409 . 80.362  36.346  -79.443  1.00 31.47 409 A 1 
ATOM 3149 N N   . TYR A 0 410 . 82.417  34.179  -82.258  1.00 31.05 410 A 1 
ATOM 3150 C CA  . TYR A 0 410 . 83.670  34.698  -82.831  1.00 31.05 410 A 1 
ATOM 3151 C C   . TYR A 0 410 . 83.568  34.923  -84.358  1.00 31.05 410 A 1 
ATOM 3152 C CB  . TYR A 0 410 . 84.854  33.766  -82.481  1.00 31.05 410 A 1 
ATOM 3153 O O   . TYR A 0 410 . 83.257  34.006  -85.107  1.00 31.05 410 A 1 
ATOM 3154 C CG  . TYR A 0 410 . 86.046  34.478  -81.860  1.00 31.05 410 A 1 
ATOM 3155 C CD1 . TYR A 0 410 . 87.089  34.981  -82.665  1.00 31.05 410 A 1 
ATOM 3156 C CD2 . TYR A 0 410 . 86.109  34.633  -80.460  1.00 31.05 410 A 1 
ATOM 3157 C CE1 . TYR A 0 410 . 88.188  35.636  -82.070  1.00 31.05 410 A 1 
ATOM 3158 C CE2 . TYR A 0 410 . 87.208  35.281  -79.861  1.00 31.05 410 A 1 
ATOM 3159 O OH  . TYR A 0 410 . 89.313  36.414  -80.101  1.00 31.05 410 A 1 
ATOM 3160 C CZ  . TYR A 0 410 . 88.250  35.785  -80.668  1.00 31.05 410 A 1 
ATOM 3161 N N   . GLY A 0 411 . 83.899  36.136  -84.823  1.00 33.46 411 A 1 
ATOM 3162 C CA  . GLY A 0 411 . 84.491  36.371  -86.154  1.00 33.46 411 A 1 
ATOM 3163 C C   . GLY A 0 411 . 83.621  36.377  -87.431  1.00 33.46 411 A 1 
ATOM 3164 O O   . GLY A 0 411 . 83.779  35.502  -88.277  1.00 33.46 411 A 1 
ATOM 3165 N N   . LYS A 0 412 . 82.863  37.457  -87.685  1.00 33.76 412 A 1 
ATOM 3166 C CA  . LYS A 0 412 . 82.596  37.983  -89.053  1.00 33.76 412 A 1 
ATOM 3167 C C   . LYS A 0 412 . 82.188  39.466  -88.960  1.00 33.76 412 A 1 
ATOM 3168 C CB  . LYS A 0 412 . 81.538  37.120  -89.786  1.00 33.76 412 A 1 
ATOM 3169 O O   . LYS A 0 412 . 81.097  39.774  -88.505  1.00 33.76 412 A 1 
ATOM 3170 C CG  . LYS A 0 412 . 82.120  36.503  -91.072  1.00 33.76 412 A 1 
ATOM 3171 C CD  . LYS A 0 412 . 81.131  35.546  -91.751  1.00 33.76 412 A 1 
ATOM 3172 C CE  . LYS A 0 412 . 81.753  34.955  -93.023  1.00 33.76 412 A 1 
ATOM 3173 N NZ  . LYS A 0 412 . 80.831  34.002  -93.692  1.00 33.76 412 A 1 
ATOM 3174 N N   . ALA A 0 413 . 83.127  40.408  -89.055  1.00 33.61 413 A 1 
ATOM 3175 C CA  . ALA A 0 413 . 83.740  40.954  -90.279  1.00 33.61 413 A 1 
ATOM 3176 C C   . ALA A 0 413 . 82.801  41.910  -91.047  1.00 33.61 413 A 1 
ATOM 3177 C CB  . ALA A 0 413 . 84.385  39.884  -91.167  1.00 33.61 413 A 1 
ATOM 3178 O O   . ALA A 0 413 . 81.734  41.521  -91.507  1.00 33.61 413 A 1 
ATOM 3179 N N   . ALA A 0 414 . 83.224  43.172  -91.162  1.00 28.46 414 A 1 
ATOM 3180 C CA  . ALA A 0 414 . 82.472  44.281  -91.751  1.00 28.46 414 A 1 
ATOM 3181 C C   . ALA A 0 414 . 82.879  44.565  -93.207  1.00 28.46 414 A 1 
ATOM 3182 C CB  . ALA A 0 414 . 82.762  45.521  -90.891  1.00 28.46 414 A 1 
ATOM 3183 O O   . ALA A 0 414 . 84.029  44.318  -93.560  1.00 28.46 414 A 1 
ATOM 3184 N N   . SER A 0 415 . 82.009  45.230  -93.985  1.00 34.79 415 A 1 
ATOM 3185 C CA  . SER A 0 415 . 82.433  46.190  -95.028  1.00 34.79 415 A 1 
ATOM 3186 C C   . SER A 0 415 . 81.275  46.987  -95.655  1.00 34.79 415 A 1 
ATOM 3187 C CB  . SER A 0 415 . 83.194  45.510  -96.179  1.00 34.79 415 A 1 
ATOM 3188 O O   . SER A 0 415 . 80.224  46.422  -95.935  1.00 34.79 415 A 1 
ATOM 3189 O OG  . SER A 0 415 . 82.474  44.424  -96.718  1.00 34.79 415 A 1 
ATOM 3190 N N   . SER A 0 416 . 81.559  48.254  -96.006  1.00 34.45 416 A 1 
ATOM 3191 C CA  . SER A 0 416 . 80.804  49.183  -96.889  1.00 34.45 416 A 1 
ATOM 3192 C C   . SER A 0 416 . 79.412  49.684  -96.424  1.00 34.45 416 A 1 
ATOM 3193 C CB  . SER A 0 416 . 80.754  48.641  -98.326  1.00 34.45 416 A 1 
ATOM 3194 O O   . SER A 0 416 . 78.588  48.896  -95.991  1.00 34.45 416 A 1 
ATOM 3195 O OG  . SER A 0 416 . 79.950  47.491  -98.448  1.00 34.45 416 A 1 
ATOM 3196 N N   . GLY A 0 417 . 79.080  50.985  -96.503  1.00 35.36 417 A 1 
ATOM 3197 C CA  . GLY A 0 417 . 79.908  52.144  -96.872  1.00 35.36 417 A 1 
ATOM 3198 C C   . GLY A 0 417 . 79.263  53.520  -96.584  1.00 35.36 417 A 1 
ATOM 3199 O O   . GLY A 0 417 . 78.050  53.617  -96.491  1.00 35.36 417 A 1 
ATOM 3200 N N   . LYS A 0 418 . 80.139  54.532  -96.411  1.00 33.18 418 A 1 
ATOM 3201 C CA  . LYS A 0 418 . 80.120  55.977  -96.798  1.00 33.18 418 A 1 
ATOM 3202 C C   . LYS A 0 418 . 78.752  56.681  -97.052  1.00 33.18 418 A 1 
ATOM 3203 C CB  . LYS A 0 418 . 81.008  56.118  -98.052  1.00 33.18 418 A 1 
ATOM 3204 O O   . LYS A 0 418 . 77.914  56.119  -97.733  1.00 33.18 418 A 1 
ATOM 3205 C CG  . LYS A 0 418 . 82.336  55.332  -98.074  1.00 33.18 418 A 1 
ATOM 3206 C CD  . LYS A 0 418 . 83.125  55.687  -99.344  1.00 33.18 418 A 1 
ATOM 3207 C CE  . LYS A 0 418 . 84.497  55.001  -99.388  1.00 33.18 418 A 1 
ATOM 3208 N NZ  . LYS A 0 418 . 85.280  55.462  -100.564 1.00 33.18 418 A 1 
ATOM 3209 N N   . TYR A 0 419 . 78.493  57.943  -96.666  1.00 35.18 419 A 1 
ATOM 3210 C CA  . TYR A 0 419 . 79.320  59.176  -96.730  1.00 35.18 419 A 1 
ATOM 3211 C C   . TYR A 0 419 . 78.848  60.287  -95.745  1.00 35.18 419 A 1 
ATOM 3212 C CB  . TYR A 0 419 . 79.133  59.794  -98.145  1.00 35.18 419 A 1 
ATOM 3213 O O   . TYR A 0 419 . 77.648  60.432  -95.569  1.00 35.18 419 A 1 
ATOM 3214 C CG  . TYR A 0 419 . 80.271  59.613  -99.128  1.00 35.18 419 A 1 
ATOM 3215 C CD1 . TYR A 0 419 . 81.314  60.560  -99.168  1.00 35.18 419 A 1 
ATOM 3216 C CD2 . TYR A 0 419 . 80.256  58.546  -100.045 1.00 35.18 419 A 1 
ATOM 3217 C CE1 . TYR A 0 419 . 82.369  60.413  -100.089 1.00 35.18 419 A 1 
ATOM 3218 C CE2 . TYR A 0 419 . 81.328  58.373  -100.943 1.00 35.18 419 A 1 
ATOM 3219 O OH  . TYR A 0 419 . 83.436  59.119  -101.807 1.00 35.18 419 A 1 
ATOM 3220 C CZ  . TYR A 0 419 . 82.388  59.304  -100.962 1.00 35.18 419 A 1 
ATOM 3221 N N   . GLY A 0 420 . 79.789  61.131  -95.264  1.00 36.82 420 A 1 
ATOM 3222 C CA  . GLY A 0 420 . 79.667  62.605  -95.048  1.00 36.82 420 A 1 
ATOM 3223 C C   . GLY A 0 420 . 78.743  63.166  -93.937  1.00 36.82 420 A 1 
ATOM 3224 O O   . GLY A 0 420 . 77.729  62.568  -93.625  1.00 36.82 420 A 1 
ATOM 3225 N N   . GLN A 0 421 . 78.991  64.335  -93.316  1.00 34.36 421 A 1 
ATOM 3226 C CA  . GLN A 0 421 . 80.107  65.303  -93.391  1.00 34.36 421 A 1 
ATOM 3227 C C   . GLN A 0 421 . 80.032  66.304  -92.191  1.00 34.36 421 A 1 
ATOM 3228 C CB  . GLN A 0 421 . 79.979  66.083  -94.718  1.00 34.36 421 A 1 
ATOM 3229 O O   . GLN A 0 421 . 78.927  66.603  -91.760  1.00 34.36 421 A 1 
ATOM 3230 C CG  . GLN A 0 421 . 81.302  66.637  -95.270  1.00 34.36 421 A 1 
ATOM 3231 C CD  . GLN A 0 421 . 81.102  67.437  -96.562  1.00 34.36 421 A 1 
ATOM 3232 N NE2 . GLN A 0 421 . 82.126  68.069  -97.089  1.00 34.36 421 A 1 
ATOM 3233 O OE1 . GLN A 0 421 . 80.036  67.490  -97.145  1.00 34.36 421 A 1 
ATOM 3234 N N   . TYR A 0 422 . 81.175  66.852  -91.726  1.00 35.45 422 A 1 
ATOM 3235 C CA  . TYR A 0 422 . 81.361  67.964  -90.742  1.00 35.45 422 A 1 
ATOM 3236 C C   . TYR A 0 422 . 80.790  67.834  -89.296  1.00 35.45 422 A 1 
ATOM 3237 C CB  . TYR A 0 422 . 80.944  69.305  -91.377  1.00 35.45 422 A 1 
ATOM 3238 O O   . TYR A 0 422 . 79.669  67.393  -89.092  1.00 35.45 422 A 1 
ATOM 3239 C CG  . TYR A 0 422 . 81.951  69.848  -92.374  1.00 35.45 422 A 1 
ATOM 3240 C CD1 . TYR A 0 422 . 83.143  70.432  -91.901  1.00 35.45 422 A 1 
ATOM 3241 C CD2 . TYR A 0 422 . 81.704  69.789  -93.759  1.00 35.45 422 A 1 
ATOM 3242 C CE1 . TYR A 0 422 . 84.115  70.900  -92.804  1.00 35.45 422 A 1 
ATOM 3243 C CE2 . TYR A 0 422 . 82.676  70.257  -94.666  1.00 35.45 422 A 1 
ATOM 3244 O OH  . TYR A 0 422 . 84.832  71.212  -95.075  1.00 35.45 422 A 1 
ATOM 3245 C CZ  . TYR A 0 422 . 83.890  70.794  -94.192  1.00 35.45 422 A 1 
ATOM 3246 N N   . GLY A 0 423 . 81.496  68.252  -88.229  1.00 37.01 423 A 1 
ATOM 3247 C CA  . GLY A 0 423 . 82.905  68.681  -88.103  1.00 37.01 423 A 1 
ATOM 3248 C C   . GLY A 0 423 . 83.262  69.254  -86.708  1.00 37.01 423 A 1 
ATOM 3249 O O   . GLY A 0 423 . 82.356  69.707  -86.022  1.00 37.01 423 A 1 
ATOM 3250 N N   . ALA A 0 424 . 84.569  69.261  -86.372  1.00 36.64 424 A 1 
ATOM 3251 C CA  . ALA A 0 424 . 85.287  70.096  -85.372  1.00 36.64 424 A 1 
ATOM 3252 C C   . ALA A 0 424 . 84.886  70.053  -83.862  1.00 36.64 424 A 1 
ATOM 3253 C CB  . ALA A 0 424 . 85.284  71.527  -85.934  1.00 36.64 424 A 1 
ATOM 3254 O O   . ALA A 0 424 . 83.714  69.937  -83.531  1.00 36.64 424 A 1 
ATOM 3255 N N   . ASP A 0 425 . 85.780  70.205  -82.865  1.00 37.01 425 A 1 
ATOM 3256 C CA  . ASP A 0 425 . 87.261  70.119  -82.796  1.00 37.01 425 A 1 
ATOM 3257 C C   . ASP A 0 425 . 87.764  70.084  -81.320  1.00 37.01 425 A 1 
ATOM 3258 C CB  . ASP A 0 425 . 87.929  71.327  -83.500  1.00 37.01 425 A 1 
ATOM 3259 O O   . ASP A 0 425 . 86.999  70.406  -80.416  1.00 37.01 425 A 1 
ATOM 3260 C CG  . ASP A 0 425 . 88.553  70.967  -84.852  1.00 37.01 425 A 1 
ATOM 3261 O OD1 . ASP A 0 425 . 89.023  69.813  -84.981  1.00 37.01 425 A 1 
ATOM 3262 O OD2 . ASP A 0 425 . 88.546  71.833  -85.750  1.00 37.01 425 A 1 
ATOM 3263 N N   . TYR A 0 426 . 89.068  69.792  -81.113  1.00 36.83 426 A 1 
ATOM 3264 C CA  . TYR A 0 426 . 89.882  69.969  -79.871  1.00 36.83 426 A 1 
ATOM 3265 C C   . TYR A 0 426 . 89.546  69.108  -78.622  1.00 36.83 426 A 1 
ATOM 3266 C CB  . TYR A 0 426 . 89.942  71.469  -79.505  1.00 36.83 426 A 1 
ATOM 3267 O O   . TYR A 0 426 . 88.389  68.874  -78.309  1.00 36.83 426 A 1 
ATOM 3268 C CG  . TYR A 0 426 . 91.222  72.159  -79.929  1.00 36.83 426 A 1 
ATOM 3269 C CD1 . TYR A 0 426 . 92.168  72.530  -78.955  1.00 36.83 426 A 1 
ATOM 3270 C CD2 . TYR A 0 426 . 91.474  72.418  -81.290  1.00 36.83 426 A 1 
ATOM 3271 C CE1 . TYR A 0 426 . 93.371  73.152  -79.339  1.00 36.83 426 A 1 
ATOM 3272 C CE2 . TYR A 0 426 . 92.676  73.037  -81.679  1.00 36.83 426 A 1 
ATOM 3273 O OH  . TYR A 0 426 . 94.790  73.994  -81.082  1.00 36.83 426 A 1 
ATOM 3274 C CZ  . TYR A 0 426 . 93.626  73.404  -80.705  1.00 36.83 426 A 1 
ATOM 3275 N N   . GLY A 0 427 . 90.486  68.622  -77.789  1.00 35.89 427 A 1 
ATOM 3276 C CA  . GLY A 0 427 . 91.968  68.524  -77.774  1.00 35.89 427 A 1 
ATOM 3277 C C   . GLY A 0 427 . 92.375  67.857  -76.427  1.00 35.89 427 A 1 
ATOM 3278 O O   . GLY A 0 427 . 91.703  68.106  -75.437  1.00 35.89 427 A 1 
ATOM 3279 N N   . GLN A 0 428 . 93.259  66.852  -76.298  1.00 36.73 428 A 1 
ATOM 3280 C CA  . GLN A 0 428 . 94.718  66.734  -76.542  1.00 36.73 428 A 1 
ATOM 3281 C C   . GLN A 0 428 . 95.514  66.677  -75.199  1.00 36.73 428 A 1 
ATOM 3282 C CB  . GLN A 0 428 . 95.254  67.797  -77.529  1.00 36.73 428 A 1 
ATOM 3283 O O   . GLN A 0 428 . 95.123  67.345  -74.252  1.00 36.73 428 A 1 
ATOM 3284 C CG  . GLN A 0 428 . 96.723  67.557  -77.931  1.00 36.73 428 A 1 
ATOM 3285 C CD  . GLN A 0 428 . 97.217  68.547  -78.979  1.00 36.73 428 A 1 
ATOM 3286 N NE2 . GLN A 0 428 . 97.092  68.256  -80.255  1.00 36.73 428 A 1 
ATOM 3287 O OE1 . GLN A 0 428 . 97.737  69.600  -78.670  1.00 36.73 428 A 1 
ATOM 3288 N N   . ALA A 0 429 . 96.648  65.937  -75.173  1.00 37.48 429 A 1 
ATOM 3289 C CA  . ALA A 0 429 . 97.725  65.893  -74.142  1.00 37.48 429 A 1 
ATOM 3290 C C   . ALA A 0 429 . 97.585  64.880  -72.958  1.00 37.48 429 A 1 
ATOM 3291 C CB  . ALA A 0 429 . 98.012  67.344  -73.688  1.00 37.48 429 A 1 
ATOM 3292 O O   . ALA A 0 429 . 96.489  64.695  -72.449  1.00 37.48 429 A 1 
ATOM 3293 N N   . TYR A 0 430 . 98.637  64.194  -72.447  1.00 38.60 430 A 1 
ATOM 3294 C CA  . TYR A 0 430 . 100.016 63.938  -72.949  1.00 38.60 430 A 1 
ATOM 3295 C C   . TYR A 0 430 . 100.747 62.796  -72.176  1.00 38.60 430 A 1 
ATOM 3296 C CB  . TYR A 0 430 . 100.906 65.189  -72.772  1.00 38.60 430 A 1 
ATOM 3297 O O   . TYR A 0 430 . 100.638 62.744  -70.958  1.00 38.60 430 A 1 
ATOM 3298 C CG  . TYR A 0 430 . 101.816 65.516  -73.945  1.00 38.60 430 A 1 
ATOM 3299 C CD1 . TYR A 0 430 . 103.161 65.098  -73.928  1.00 38.60 430 A 1 
ATOM 3300 C CD2 . TYR A 0 430 . 101.346 66.303  -75.017  1.00 38.60 430 A 1 
ATOM 3301 C CE1 . TYR A 0 430 . 104.032 65.469  -74.972  1.00 38.60 430 A 1 
ATOM 3302 C CE2 . TYR A 0 430 . 102.205 66.657  -76.072  1.00 38.60 430 A 1 
ATOM 3303 O OH  . TYR A 0 430 . 104.386 66.632  -77.048  1.00 38.60 430 A 1 
ATOM 3304 C CZ  . TYR A 0 430 . 103.553 66.251  -76.046  1.00 38.60 430 A 1 
ATOM 3305 N N   . GLY A 0 431 . 101.608 62.013  -72.859  1.00 38.59 431 A 1 
ATOM 3306 C CA  . GLY A 0 431 . 102.796 61.297  -72.306  1.00 38.59 431 A 1 
ATOM 3307 C C   . GLY A 0 431 . 102.587 60.103  -71.344  1.00 38.59 431 A 1 
ATOM 3308 O O   . GLY A 0 431 . 101.532 59.952  -70.751  1.00 38.59 431 A 1 
ATOM 3309 N N   . ALA A 0 432 . 103.551 59.198  -71.112  1.00 39.26 432 A 1 
ATOM 3310 C CA  . ALA A 0 432 . 104.818 58.817  -71.775  1.00 39.26 432 A 1 
ATOM 3311 C C   . ALA A 0 432 . 105.122 57.346  -71.338  1.00 39.26 432 A 1 
ATOM 3312 C CB  . ALA A 0 432 . 105.932 59.786  -71.349  1.00 39.26 432 A 1 
ATOM 3313 O O   . ALA A 0 432 . 104.602 56.914  -70.320  1.00 39.26 432 A 1 
ATOM 3314 N N   . GLY A 0 433 . 105.870 56.468  -72.014  1.00 37.51 433 A 1 
ATOM 3315 C CA  . GLY A 0 433 . 107.178 56.598  -72.655  1.00 37.51 433 A 1 
ATOM 3316 C C   . GLY A 0 433 . 107.679 55.215  -73.141  1.00 37.51 433 A 1 
ATOM 3317 O O   . GLY A 0 433 . 107.062 54.187  -72.875  1.00 37.51 433 A 1 
ATOM 3318 N N   . LYS A 0 434 . 108.772 55.190  -73.916  1.00 35.09 434 A 1 
ATOM 3319 C CA  . LYS A 0 434 . 109.284 54.003  -74.642  1.00 35.09 434 A 1 
ATOM 3320 C C   . LYS A 0 434 . 110.335 53.216  -73.841  1.00 35.09 434 A 1 
ATOM 3321 C CB  . LYS A 0 434 . 109.955 54.457  -75.954  1.00 35.09 434 A 1 
ATOM 3322 O O   . LYS A 0 434 . 111.109 53.827  -73.115  1.00 35.09 434 A 1 
ATOM 3323 C CG  . LYS A 0 434 . 109.051 55.172  -76.970  1.00 35.09 434 A 1 
ATOM 3324 C CD  . LYS A 0 434 . 109.917 55.736  -78.111  1.00 35.09 434 A 1 
ATOM 3325 C CE  . LYS A 0 434 . 109.050 56.418  -79.176  1.00 35.09 434 A 1 
ATOM 3326 N NZ  . LYS A 0 434 . 109.871 57.140  -80.184  1.00 35.09 434 A 1 
ATOM 3327 N N   . GLY A 0 435 . 110.499 51.921  -74.138  1.00 38.22 435 A 1 
ATOM 3328 C CA  . GLY A 0 435 . 111.690 51.130  -73.779  1.00 38.22 435 A 1 
ATOM 3329 C C   . GLY A 0 435 . 111.935 49.980  -74.769  1.00 38.22 435 A 1 
ATOM 3330 O O   . GLY A 0 435 . 111.037 49.181  -75.005  1.00 38.22 435 A 1 
ATOM 3331 N N   . LYS A 0 436 . 113.119 49.923  -75.398  1.00 32.42 436 A 1 
ATOM 3332 C CA  . LYS A 0 436 . 113.528 48.893  -76.382  1.00 32.42 436 A 1 
ATOM 3333 C C   . LYS A 0 436 . 114.530 47.900  -75.777  1.00 32.42 436 A 1 
ATOM 3334 C CB  . LYS A 0 436 . 114.263 49.539  -77.578  1.00 32.42 436 A 1 
ATOM 3335 O O   . LYS A 0 436 . 115.400 48.325  -75.027  1.00 32.42 436 A 1 
ATOM 3336 C CG  . LYS A 0 436 . 113.434 50.125  -78.730  1.00 32.42 436 A 1 
ATOM 3337 C CD  . LYS A 0 436 . 114.429 50.549  -79.832  1.00 32.42 436 A 1 
ATOM 3338 C CE  . LYS A 0 436 . 113.759 50.989  -81.137  1.00 32.42 436 A 1 
ATOM 3339 N NZ  . LYS A 0 436 . 114.774 51.232  -82.199  1.00 32.42 436 A 1 
ATOM 3340 N N   . GLY A 0 437 . 114.546 46.677  -76.319  1.00 37.42 437 A 1 
ATOM 3341 C CA  . GLY A 0 437 . 115.719 45.784  -76.376  1.00 37.42 437 A 1 
ATOM 3342 C C   . GLY A 0 437 . 115.452 44.367  -75.849  1.00 37.42 437 A 1 
ATOM 3343 O O   . GLY A 0 437 . 114.537 44.196  -75.058  1.00 37.42 437 A 1 
ATOM 3344 N N   . LEU A 0 438 . 116.205 43.314  -76.188  1.00 30.50 438 A 1 
ATOM 3345 C CA  . LEU A 0 438 . 117.184 43.015  -77.255  1.00 30.50 438 A 1 
ATOM 3346 C C   . LEU A 0 438 . 117.764 41.611  -76.925  1.00 30.50 438 A 1 
ATOM 3347 C CB  . LEU A 0 438 . 118.342 44.050  -77.296  1.00 30.50 438 A 1 
ATOM 3348 O O   . LEU A 0 438 . 118.072 41.369  -75.764  1.00 30.50 438 A 1 
ATOM 3349 C CG  . LEU A 0 438 . 118.558 44.680  -78.687  1.00 30.50 438 A 1 
ATOM 3350 C CD1 . LEU A 0 438 . 119.195 46.065  -78.572  1.00 30.50 438 A 1 
ATOM 3351 C CD2 . LEU A 0 438 . 119.461 43.810  -79.561  1.00 30.50 438 A 1 
ATOM 3352 N N   . GLY A 0 439 . 117.958 40.722  -77.914  1.00 34.99 439 A 1 
ATOM 3353 C CA  . GLY A 0 439 . 118.431 39.327  -77.710  1.00 34.99 439 A 1 
ATOM 3354 C C   . GLY A 0 439 . 117.307 38.385  -77.241  1.00 34.99 439 A 1 
ATOM 3355 O O   . GLY A 0 439 . 116.428 38.813  -76.510  1.00 34.99 439 A 1 
ATOM 3356 N N   . GLY A 0 440 . 117.180 37.118  -77.643  1.00 34.02 440 A 1 
ATOM 3357 C CA  . GLY A 0 440 . 118.097 36.087  -78.167  1.00 34.02 440 A 1 
ATOM 3358 C C   . GLY A 0 440 . 117.665 34.756  -77.490  1.00 34.02 440 A 1 
ATOM 3359 O O   . GLY A 0 440 . 117.039 34.821  -76.442  1.00 34.02 440 A 1 
ATOM 3360 N N   . TRP A 0 441 . 117.900 33.529  -77.966  1.00 29.76 441 A 1 
ATOM 3361 C CA  . TRP A 0 441 . 118.613 33.004  -79.137  1.00 29.76 441 A 1 
ATOM 3362 C C   . TRP A 0 441 . 118.277 31.488  -79.266  1.00 29.76 441 A 1 
ATOM 3363 C CB  . TRP A 0 441 . 120.115 33.191  -78.850  1.00 29.76 441 A 1 
ATOM 3364 O O   . TRP A 0 441 . 118.284 30.801  -78.251  1.00 29.76 441 A 1 
ATOM 3365 C CG  . TRP A 0 441 . 121.107 32.976  -79.951  1.00 29.76 441 A 1 
ATOM 3366 C CD1 . TRP A 0 441 . 121.165 33.676  -81.106  1.00 29.76 441 A 1 
ATOM 3367 C CD2 . TRP A 0 441 . 122.299 32.126  -79.938  1.00 29.76 441 A 1 
ATOM 3368 C CE2 . TRP A 0 441 . 123.053 32.391  -81.120  1.00 29.76 441 A 1 
ATOM 3369 C CE3 . TRP A 0 441 . 122.844 31.192  -79.028  1.00 29.76 441 A 1 
ATOM 3370 N NE1 . TRP A 0 441 . 122.300 33.318  -81.808  1.00 29.76 441 A 1 
ATOM 3371 C CH2 . TRP A 0 441 . 124.804 30.860  -80.453  1.00 29.76 441 A 1 
ATOM 3372 C CZ2 . TRP A 0 441 . 124.288 31.779  -81.382  1.00 29.76 441 A 1 
ATOM 3373 C CZ3 . TRP A 0 441 . 124.081 30.566  -79.283  1.00 29.76 441 A 1 
ATOM 3374 N N   . GLY A 0 442 . 118.028 30.958  -80.477  1.00 35.99 442 A 1 
ATOM 3375 C CA  . GLY A 0 442 . 117.907 29.504  -80.767  1.00 35.99 442 A 1 
ATOM 3376 C C   . GLY A 0 442 . 116.569 28.803  -80.410  1.00 35.99 442 A 1 
ATOM 3377 O O   . GLY A 0 442 . 115.948 29.127  -79.409  1.00 35.99 442 A 1 
ATOM 3378 N N   . GLY A 0 443 . 116.060 27.834  -81.192  1.00 37.03 443 A 1 
ATOM 3379 C CA  . GLY A 0 443 . 116.514 27.364  -82.512  1.00 37.03 443 A 1 
ATOM 3380 C C   . GLY A 0 443 . 115.611 26.290  -83.170  1.00 37.03 443 A 1 
ATOM 3381 O O   . GLY A 0 443 . 114.995 25.509  -82.466  1.00 37.03 443 A 1 
ATOM 3382 N N   . TYR A 0 444 . 115.598 26.283  -84.519  1.00 35.32 444 A 1 
ATOM 3383 C CA  . TYR A 0 444 . 115.291 25.199  -85.498  1.00 35.32 444 A 1 
ATOM 3384 C C   . TYR A 0 444 . 114.026 24.296  -85.355  1.00 35.32 444 A 1 
ATOM 3385 C CB  . TYR A 0 444 . 116.555 24.329  -85.635  1.00 35.32 444 A 1 
ATOM 3386 O O   . TYR A 0 444 . 113.816 23.682  -84.324  1.00 35.32 444 A 1 
ATOM 3387 C CG  . TYR A 0 444 . 117.746 25.060  -86.236  1.00 35.32 444 A 1 
ATOM 3388 C CD1 . TYR A 0 444 . 117.967 24.997  -87.626  1.00 35.32 444 A 1 
ATOM 3389 C CD2 . TYR A 0 444 . 118.625 25.806  -85.422  1.00 35.32 444 A 1 
ATOM 3390 C CE1 . TYR A 0 444 . 119.047 25.691  -88.203  1.00 35.32 444 A 1 
ATOM 3391 C CE2 . TYR A 0 444 . 119.704 26.508  -85.997  1.00 35.32 444 A 1 
ATOM 3392 O OH  . TYR A 0 444 . 120.949 27.120  -87.964  1.00 35.32 444 A 1 
ATOM 3393 C CZ  . TYR A 0 444 . 119.914 26.452  -87.392  1.00 35.32 444 A 1 
ATOM 3394 N N   . GLY A 0 445 . 113.200 24.040  -86.394  1.00 38.75 445 A 1 
ATOM 3395 C CA  . GLY A 0 445 . 113.083 24.645  -87.743  1.00 38.75 445 A 1 
ATOM 3396 C C   . GLY A 0 445 . 112.359 23.776  -88.816  1.00 38.75 445 A 1 
ATOM 3397 O O   . GLY A 0 445 . 112.590 22.580  -88.841  1.00 38.75 445 A 1 
ATOM 3398 N N   . LYS A 0 446 . 111.597 24.418  -89.744  1.00 37.01 446 A 1 
ATOM 3399 C CA  . LYS A 0 446 . 111.076 23.985  -91.098  1.00 37.01 446 A 1 
ATOM 3400 C C   . LYS A 0 446 . 110.299 22.639  -91.245  1.00 37.01 446 A 1 
ATOM 3401 C CB  . LYS A 0 446 . 112.234 24.011  -92.114  1.00 37.01 446 A 1 
ATOM 3402 O O   . LYS A 0 446 . 110.595 21.681  -90.564  1.00 37.01 446 A 1 
ATOM 3403 C CG  . LYS A 0 446 . 112.719 25.422  -92.486  1.00 37.01 446 A 1 
ATOM 3404 C CD  . LYS A 0 446 . 113.823 25.325  -93.552  1.00 37.01 446 A 1 
ATOM 3405 C CE  . LYS A 0 446 . 114.250 26.706  -94.062  1.00 37.01 446 A 1 
ATOM 3406 N NZ  . LYS A 0 446 . 115.323 26.593  -95.084  1.00 37.01 446 A 1 
ATOM 3407 N N   . GLY A 0 447 . 109.351 22.441  -92.185  1.00 37.59 447 A 1 
ATOM 3408 C CA  . GLY A 0 447 . 108.770 23.267  -93.272  1.00 37.59 447 A 1 
ATOM 3409 C C   . GLY A 0 447 . 107.736 22.477  -94.150  1.00 37.59 447 A 1 
ATOM 3410 O O   . GLY A 0 447 . 107.528 21.301  -93.874  1.00 37.59 447 A 1 
ATOM 3411 N N   . PRO A 0 448 . 107.067 23.075  -95.176  1.00 40.11 448 A 1 
ATOM 3412 C CA  . PRO A 0 448 . 105.854 22.507  -95.836  1.00 40.11 448 A 1 
ATOM 3413 C C   . PRO A 0 448 . 105.931 22.247  -97.375  1.00 40.11 448 A 1 
ATOM 3414 C CB  . PRO A 0 448 . 104.836 23.626  -95.592  1.00 40.11 448 A 1 
ATOM 3415 O O   . PRO A 0 448 . 106.780 22.870  -98.016  1.00 40.11 448 A 1 
ATOM 3416 C CG  . PRO A 0 448 . 105.662 24.897  -95.840  1.00 40.11 448 A 1 
ATOM 3417 C CD  . PRO A 0 448 . 107.087 24.514  -95.423  1.00 40.11 448 A 1 
ATOM 3418 N N   . ARG A 0 449 . 104.983 21.467  -97.979  1.00 41.14 449 A 1 
ATOM 3419 C CA  . ARG A 0 449 . 104.246 21.709  -99.283  1.00 41.14 449 A 1 
ATOM 3420 C C   . ARG A 0 449 . 103.591 20.474  -99.986  1.00 41.14 449 A 1 
ATOM 3421 C CB  . ARG A 0 449 . 105.145 22.368  -100.355 1.00 41.14 449 A 1 
ATOM 3422 O O   . ARG A 0 449 . 104.208 19.430  -100.085 1.00 41.14 449 A 1 
ATOM 3423 C CG  . ARG A 0 449 . 105.122 23.904  -100.273 1.00 41.14 449 A 1 
ATOM 3424 C CD  . ARG A 0 449 . 106.350 24.486  -100.978 1.00 41.14 449 A 1 
ATOM 3425 N NE  . ARG A 0 449 . 106.398 25.957  -100.862 1.00 41.14 449 A 1 
ATOM 3426 N NH1 . ARG A 0 449 . 108.080 26.310  -102.382 1.00 41.14 449 A 1 
ATOM 3427 N NH2 . ARG A 0 449 . 107.172 28.051  -101.323 1.00 41.14 449 A 1 
ATOM 3428 C CZ  . ARG A 0 449 . 107.214 26.762  -101.519 1.00 41.14 449 A 1 
ATOM 3429 N N   . ASN A 0 450 . 102.392 20.704  -100.557 1.00 41.03 450 A 1 
ATOM 3430 C CA  . ASN A 0 450 . 101.714 20.174  -101.780 1.00 41.03 450 A 1 
ATOM 3431 C C   . ASN A 0 450 . 101.930 18.755  -102.393 1.00 41.03 450 A 1 
ATOM 3432 C CB  . ASN A 0 450 . 101.921 21.205  -102.916 1.00 41.03 450 A 1 
ATOM 3433 O O   . ASN A 0 450 . 103.020 18.431  -102.837 1.00 41.03 450 A 1 
ATOM 3434 C CG  . ASN A 0 450 . 100.952 22.370  -102.899 1.00 41.03 450 A 1 
ATOM 3435 N ND2 . ASN A 0 450 . 101.182 23.373  -103.711 1.00 41.03 450 A 1 
ATOM 3436 O OD1 . ASN A 0 450 . 99.983  22.409  -102.165 1.00 41.03 450 A 1 
ATOM 3437 N N   . ALA A 0 451 . 100.779 18.104  -102.664 1.00 35.79 451 A 1 
ATOM 3438 C CA  . ALA A 0 451 . 100.319 17.415  -103.900 1.00 35.79 451 A 1 
ATOM 3439 C C   . ALA A 0 451 . 101.159 16.326  -104.621 1.00 35.79 451 A 1 
ATOM 3440 C CB  . ALA A 0 451 . 99.907  18.496  -104.917 1.00 35.79 451 A 1 
ATOM 3441 O O   . ALA A 0 451 . 102.262 16.591  -105.085 1.00 35.79 451 A 1 
ATOM 3442 N N   . GLY A 0 452 . 100.532 15.177  -104.934 1.00 35.61 452 A 1 
ATOM 3443 C CA  . GLY A 0 452 . 100.981 14.278  -106.017 1.00 35.61 452 A 1 
ATOM 3444 C C   . GLY A 0 452 . 100.692 12.785  -105.805 1.00 35.61 452 A 1 
ATOM 3445 O O   . GLY A 0 452 . 100.685 12.318  -104.679 1.00 35.61 452 A 1 
ATOM 3446 N N   . ALA A 0 453 . 100.434 12.066  -106.899 1.00 35.62 453 A 1 
ATOM 3447 C CA  . ALA A 0 453 . 99.987  10.671  -106.992 1.00 35.62 453 A 1 
ATOM 3448 C C   . ALA A 0 453 . 100.952 9.563   -106.484 1.00 35.62 453 A 1 
ATOM 3449 C CB  . ALA A 0 453 . 99.668  10.449  -108.479 1.00 35.62 453 A 1 
ATOM 3450 O O   . ALA A 0 453 . 102.140 9.787   -106.283 1.00 35.62 453 A 1 
ATOM 3451 N N   . GLU A 0 454 . 100.367 8.365   -106.330 1.00 33.93 454 A 1 
ATOM 3452 C CA  . GLU A 0 454 . 100.917 6.989   -106.317 1.00 33.93 454 A 1 
ATOM 3453 C C   . GLU A 0 454 . 102.449 6.790   -106.417 1.00 33.93 454 A 1 
ATOM 3454 C CB  . GLU A 0 454 . 100.276 6.229   -107.501 1.00 33.93 454 A 1 
ATOM 3455 O O   . GLU A 0 454 . 103.060 7.179   -107.410 1.00 33.93 454 A 1 
ATOM 3456 C CG  . GLU A 0 454 . 98.740  6.153   -107.422 1.00 33.93 454 A 1 
ATOM 3457 C CD  . GLU A 0 454 . 98.103  5.502   -108.661 1.00 33.93 454 A 1 
ATOM 3458 O OE1 . GLU A 0 454 . 97.126  4.746   -108.464 1.00 33.93 454 A 1 
ATOM 3459 O OE2 . GLU A 0 454 . 98.560  5.805   -109.786 1.00 33.93 454 A 1 
ATOM 3460 N N   . GLY A 0 455 . 103.065 6.045   -105.474 1.00 36.90 455 A 1 
ATOM 3461 C CA  . GLY A 0 455 . 104.472 5.643   -105.670 1.00 36.90 455 A 1 
ATOM 3462 C C   . GLY A 0 455 . 105.335 5.095   -104.519 1.00 36.90 455 A 1 
ATOM 3463 O O   . GLY A 0 455 . 106.523 5.371   -104.539 1.00 36.90 455 A 1 
ATOM 3464 N N   . ALA A 0 456 . 104.804 4.280   -103.595 1.00 34.73 456 A 1 
ATOM 3465 C CA  . ALA A 0 456 . 105.558 3.324   -102.747 1.00 34.73 456 A 1 
ATOM 3466 C C   . ALA A 0 456 . 106.625 3.797   -101.698 1.00 34.73 456 A 1 
ATOM 3467 C CB  . ALA A 0 456 . 106.116 2.223   -103.667 1.00 34.73 456 A 1 
ATOM 3468 O O   . ALA A 0 456 . 107.383 4.739   -101.881 1.00 34.73 456 A 1 
ATOM 3469 N N   . TYR A 0 457 . 106.727 2.976   -100.633 1.00 36.42 457 A 1 
ATOM 3470 C CA  . TYR A 0 457 . 107.787 2.848   -99.601  1.00 36.42 457 A 1 
ATOM 3471 C C   . TYR A 0 457 . 107.842 3.810   -98.378  1.00 36.42 457 A 1 
ATOM 3472 C CB  . TYR A 0 457 . 109.172 2.644   -100.246 1.00 36.42 457 A 1 
ATOM 3473 O O   . TYR A 0 457 . 108.210 4.969   -98.490  1.00 36.42 457 A 1 
ATOM 3474 C CG  . TYR A 0 457 . 109.201 1.578   -101.330 1.00 36.42 457 A 1 
ATOM 3475 C CD1 . TYR A 0 457 . 109.022 0.221   -100.997 1.00 36.42 457 A 1 
ATOM 3476 C CD2 . TYR A 0 457 . 109.351 1.955   -102.679 1.00 36.42 457 A 1 
ATOM 3477 C CE1 . TYR A 0 457 . 108.960 -0.753  -102.013 1.00 36.42 457 A 1 
ATOM 3478 C CE2 . TYR A 0 457 . 109.302 0.983   -103.697 1.00 36.42 457 A 1 
ATOM 3479 O OH  . TYR A 0 457 . 108.997 -1.312  -104.341 1.00 36.42 457 A 1 
ATOM 3480 C CZ  . TYR A 0 457 . 109.091 -0.373  -103.364 1.00 36.42 457 A 1 
ATOM 3481 N N   . ALA A 0 458 . 107.629 3.202   -97.189  1.00 38.31 458 A 1 
ATOM 3482 C CA  . ALA A 0 458 . 108.104 3.556   -95.826  1.00 38.31 458 A 1 
ATOM 3483 C C   . ALA A 0 458 . 107.655 4.907   -95.191  1.00 38.31 458 A 1 
ATOM 3484 C CB  . ALA A 0 458 . 109.624 3.341   -95.807  1.00 38.31 458 A 1 
ATOM 3485 O O   . ALA A 0 458 . 108.002 5.976   -95.665  1.00 38.31 458 A 1 
ATOM 3486 N N   . ALA A 0 459 . 106.799 4.892   -94.149  1.00 35.68 459 A 1 
ATOM 3487 C CA  . ALA A 0 459 . 107.142 4.883   -92.699  1.00 35.68 459 A 1 
ATOM 3488 C C   . ALA A 0 459 . 107.630 6.261   -92.156  1.00 35.68 459 A 1 
ATOM 3489 C CB  . ALA A 0 459 . 108.105 3.728   -92.375  1.00 35.68 459 A 1 
ATOM 3490 O O   . ALA A 0 459 . 108.449 6.898   -92.798  1.00 35.68 459 A 1 
ATOM 3491 N N   . GLN A 0 460 . 107.221 6.800   -90.992  1.00 37.63 460 A 1 
ATOM 3492 C CA  . GLN A 0 460 . 106.519 6.260   -89.806  1.00 37.63 460 A 1 
ATOM 3493 C C   . GLN A 0 460 . 105.953 7.415   -88.913  1.00 37.63 460 A 1 
ATOM 3494 C CB  . GLN A 0 460 . 107.567 5.465   -88.988  1.00 37.63 460 A 1 
ATOM 3495 O O   . GLN A 0 460 . 106.389 8.548   -89.068  1.00 37.63 460 A 1 
ATOM 3496 C CG  . GLN A 0 460 . 107.165 4.021   -88.644  1.00 37.63 460 A 1 
ATOM 3497 C CD  . GLN A 0 460 . 108.353 3.190   -88.144  1.00 37.63 460 A 1 
ATOM 3498 N NE2 . GLN A 0 460 . 108.151 1.936   -87.808  1.00 37.63 460 A 1 
ATOM 3499 O OE1 . GLN A 0 460 . 109.484 3.629   -88.051  1.00 37.63 460 A 1 
ATOM 3500 N N   . ASN A 0 461 . 105.016 7.099   -87.994  1.00 35.26 461 A 1 
ATOM 3501 C CA  . ASN A 0 461 . 104.557 7.776   -86.738  1.00 35.26 461 A 1 
ATOM 3502 C C   . ASN A 0 461 . 105.150 9.155   -86.312  1.00 35.26 461 A 1 
ATOM 3503 C CB  . ASN A 0 461 . 104.808 6.759   -85.606  1.00 35.26 461 A 1 
ATOM 3504 O O   . ASN A 0 461 . 106.345 9.389   -86.418  1.00 35.26 461 A 1 
ATOM 3505 C CG  . ASN A 0 461 . 103.986 5.494   -85.725  1.00 35.26 461 A 1 
ATOM 3506 N ND2 . ASN A 0 461 . 104.426 4.411   -85.131  1.00 35.26 461 A 1 
ATOM 3507 O OD1 . ASN A 0 461 . 102.945 5.454   -86.354  1.00 35.26 461 A 1 
ATOM 3508 N N   . SER A 0 462 . 104.427 10.078  -85.652  1.00 37.42 462 A 1 
ATOM 3509 C CA  . SER A 0 462 . 103.623 9.945   -84.402  1.00 37.42 462 A 1 
ATOM 3510 C C   . SER A 0 462 . 102.683 11.172  -84.267  1.00 37.42 462 A 1 
ATOM 3511 C CB  . SER A 0 462 . 104.580 9.974   -83.195  1.00 37.42 462 A 1 
ATOM 3512 O O   . SER A 0 462 . 103.062 12.241  -84.727  1.00 37.42 462 A 1 
ATOM 3513 O OG  . SER A 0 462 . 105.667 9.078   -83.364  1.00 37.42 462 A 1 
ATOM 3514 N N   . LEU A 0 463 . 101.414 11.120  -83.834  1.00 34.08 463 A 1 
ATOM 3515 C CA  . LEU A 0 463 . 100.802 10.744  -82.540  1.00 34.08 463 A 1 
ATOM 3516 C C   . LEU A 0 463 . 101.000 11.784  -81.398  1.00 34.08 463 A 1 
ATOM 3517 C CB  . LEU A 0 463 . 101.088 9.282   -82.116  1.00 34.08 463 A 1 
ATOM 3518 O O   . LEU A 0 463 . 102.125 11.998  -80.967  1.00 34.08 463 A 1 
ATOM 3519 C CG  . LEU A 0 463 . 99.890  8.610   -81.410  1.00 34.08 463 A 1 
ATOM 3520 C CD1 . LEU A 0 463 . 98.862  8.095   -82.420  1.00 34.08 463 A 1 
ATOM 3521 C CD2 . LEU A 0 463 . 100.339 7.418   -80.561  1.00 34.08 463 A 1 
ATOM 3522 N N   . TRP A 0 464 . 99.866  12.286  -80.870  1.00 30.22 464 A 1 
ATOM 3523 C CA  . TRP A 0 464 . 99.625  13.183  -79.707  1.00 30.22 464 A 1 
ATOM 3524 C C   . TRP A 0 464 . 99.648  14.724  -79.879  1.00 30.22 464 A 1 
ATOM 3525 C CB  . TRP A 0 464 . 100.339 12.718  -78.424  1.00 30.22 464 A 1 
ATOM 3526 O O   . TRP A 0 464 . 100.542 15.302  -80.478  1.00 30.22 464 A 1 
ATOM 3527 C CG  . TRP A 0 464 . 99.821  11.425  -77.873  1.00 30.22 464 A 1 
ATOM 3528 C CD1 . TRP A 0 464 . 100.143 10.202  -78.340  1.00 30.22 464 A 1 
ATOM 3529 C CD2 . TRP A 0 464 . 98.918  11.193  -76.745  1.00 30.22 464 A 1 
ATOM 3530 C CE2 . TRP A 0 464 . 98.661  9.791   -76.658  1.00 30.22 464 A 1 
ATOM 3531 C CE3 . TRP A 0 464 . 98.316  12.015  -75.767  1.00 30.22 464 A 1 
ATOM 3532 N NE1 . TRP A 0 464 . 99.424  9.237   -77.663  1.00 30.22 464 A 1 
ATOM 3533 C CH2 . TRP A 0 464 . 97.237  10.082  -74.725  1.00 30.22 464 A 1 
ATOM 3534 C CZ2 . TRP A 0 464 . 97.824  9.235   -75.680  1.00 30.22 464 A 1 
ATOM 3535 C CZ3 . TRP A 0 464 . 97.491  11.466  -74.765  1.00 30.22 464 A 1 
ATOM 3536 N N   . GLU A 0 465 . 98.639  15.330  -79.222  1.00 36.39 465 A 1 
ATOM 3537 C CA  . GLU A 0 465 . 98.370  16.751  -78.891  1.00 36.39 465 A 1 
ATOM 3538 C C   . GLU A 0 465 . 97.521  17.608  -79.859  1.00 36.39 465 A 1 
ATOM 3539 C CB  . GLU A 0 465 . 99.600  17.484  -78.329  1.00 36.39 465 A 1 
ATOM 3540 O O   . GLU A 0 465 . 97.814  17.753  -81.042  1.00 36.39 465 A 1 
ATOM 3541 C CG  . GLU A 0 465 . 100.142 16.752  -77.090  1.00 36.39 465 A 1 
ATOM 3542 C CD  . GLU A 0 465 . 101.214 17.552  -76.346  1.00 36.39 465 A 1 
ATOM 3543 O OE1 . GLU A 0 465 . 101.127 17.580  -75.098  1.00 36.39 465 A 1 
ATOM 3544 O OE2 . GLU A 0 465 . 102.091 18.136  -77.020  1.00 36.39 465 A 1 
ATOM 3545 N N   . GLY A 0 466 . 96.441  18.211  -79.323  1.00 33.36 466 A 1 
ATOM 3546 C CA  . GLY A 0 466 . 95.573  19.151  -80.061  1.00 33.36 466 A 1 
ATOM 3547 C C   . GLY A 0 466 . 94.050  19.040  -79.865  1.00 33.36 466 A 1 
ATOM 3548 O O   . GLY A 0 466 . 93.304  19.587  -80.676  1.00 33.36 466 A 1 
ATOM 3549 N N   . ALA A 0 467 . 93.549  18.348  -78.835  1.00 30.21 467 A 1 
ATOM 3550 C CA  . ALA A 0 467 . 92.115  18.353  -78.525  1.00 30.21 467 A 1 
ATOM 3551 C C   . ALA A 0 467 . 91.611  19.761  -78.120  1.00 30.21 467 A 1 
ATOM 3552 C CB  . ALA A 0 467 . 91.830  17.303  -77.441  1.00 30.21 467 A 1 
ATOM 3553 O O   . ALA A 0 467 . 92.359  20.553  -77.552  1.00 30.21 467 A 1 
ATOM 3554 N N   . SER A 0 468 . 90.315  20.022  -78.343  1.00 34.77 468 A 1 
ATOM 3555 C CA  . SER A 0 468 . 89.555  21.264  -78.060  1.00 34.77 468 A 1 
ATOM 3556 C C   . SER A 0 468 . 89.633  22.420  -79.087  1.00 34.77 468 A 1 
ATOM 3557 C CB  . SER A 0 468 . 89.692  21.733  -76.597  1.00 34.77 468 A 1 
ATOM 3558 O O   . SER A 0 468 . 90.463  23.324  -79.019  1.00 34.77 468 A 1 
ATOM 3559 O OG  . SER A 0 468 . 90.913  22.386  -76.328  1.00 34.77 468 A 1 
ATOM 3560 N N   . LYS A 0 469 . 88.650  22.433  -80.004  1.00 39.49 469 A 1 
ATOM 3561 C CA  . LYS A 0 469 . 87.926  23.630  -80.500  1.00 39.49 469 A 1 
ATOM 3562 C C   . LYS A 0 469 . 86.730  23.191  -81.355  1.00 39.49 469 A 1 
ATOM 3563 C CB  . LYS A 0 469 . 88.861  24.617  -81.240  1.00 39.49 469 A 1 
ATOM 3564 O O   . LYS A 0 469 . 86.791  23.166  -82.579  1.00 39.49 469 A 1 
ATOM 3565 C CG  . LYS A 0 469 . 89.117  25.841  -80.343  1.00 39.49 469 A 1 
ATOM 3566 C CD  . LYS A 0 469 . 90.343  26.641  -80.784  1.00 39.49 469 A 1 
ATOM 3567 C CE  . LYS A 0 469 . 90.602  27.732  -79.741  1.00 39.49 469 A 1 
ATOM 3568 N NZ  . LYS A 0 469 . 91.877  28.440  -79.999  1.00 39.49 469 A 1 
ATOM 3569 N N   . GLY A 0 470 . 85.660  22.771  -80.680  1.00 34.17 470 A 1 
ATOM 3570 C CA  . GLY A 0 470 . 84.427  22.297  -81.310  1.00 34.17 470 A 1 
ATOM 3571 C C   . GLY A 0 470 . 83.269  23.287  -81.184  1.00 34.17 470 A 1 
ATOM 3572 O O   . GLY A 0 470 . 83.203  24.036  -80.219  1.00 34.17 470 A 1 
ATOM 3573 N N   . TYR A 0 471 . 82.379  23.246  -82.173  1.00 36.95 471 A 1 
ATOM 3574 C CA  . TYR A 0 471 . 80.939  23.544  -82.142  1.00 36.95 471 A 1 
ATOM 3575 C C   . TYR A 0 471 . 80.442  23.096  -83.529  1.00 36.95 471 A 1 
ATOM 3576 C CB  . TYR A 0 471 . 80.635  25.046  -81.933  1.00 36.95 471 A 1 
ATOM 3577 O O   . TYR A 0 471 . 80.846  23.669  -84.535  1.00 36.95 471 A 1 
ATOM 3578 C CG  . TYR A 0 471 . 80.242  25.440  -80.515  1.00 36.95 471 A 1 
ATOM 3579 C CD1 . TYR A 0 471 . 78.956  25.130  -80.027  1.00 36.95 471 A 1 
ATOM 3580 C CD2 . TYR A 0 471 . 81.146  26.143  -79.693  1.00 36.95 471 A 1 
ATOM 3581 C CE1 . TYR A 0 471 . 78.588  25.499  -78.717  1.00 36.95 471 A 1 
ATOM 3582 C CE2 . TYR A 0 471 . 80.787  26.504  -78.380  1.00 36.95 471 A 1 
ATOM 3583 O OH  . TYR A 0 471 . 79.139  26.543  -76.634  1.00 36.95 471 A 1 
ATOM 3584 C CZ  . TYR A 0 471 . 79.505  26.179  -77.890  1.00 36.95 471 A 1 
ATOM 3585 N N   . GLY A 0 472 . 79.659  22.037  -83.707  1.00 36.72 472 A 1 
ATOM 3586 C CA  . GLY A 0 472 . 78.870  21.257  -82.752  1.00 36.72 472 A 1 
ATOM 3587 C C   . GLY A 0 472 . 77.504  21.050  -83.402  1.00 36.72 472 A 1 
ATOM 3588 O O   . GLY A 0 472 . 76.829  22.030  -83.703  1.00 36.72 472 A 1 
ATOM 3589 N N   . ALA A 0 473 . 77.136  19.810  -83.727  1.00 34.42 473 A 1 
ATOM 3590 C CA  . ALA A 0 473 . 75.980  19.532  -84.577  1.00 34.42 473 A 1 
ATOM 3591 C C   . ALA A 0 473 . 74.644  19.781  -83.849  1.00 34.42 473 A 1 
ATOM 3592 C CB  . ALA A 0 473 . 76.106  18.101  -85.120  1.00 34.42 473 A 1 
ATOM 3593 O O   . ALA A 0 473 . 74.060  18.862  -83.282  1.00 34.42 473 A 1 
ATOM 3594 N N   . ALA A 0 474 . 74.138  21.014  -83.906  1.00 36.67 474 A 1 
ATOM 3595 C CA  . ALA A 0 474 . 72.814  21.366  -83.405  1.00 36.67 474 A 1 
ATOM 3596 C C   . ALA A 0 474 . 71.722  20.926  -84.399  1.00 36.67 474 A 1 
ATOM 3597 C CB  . ALA A 0 474 . 72.788  22.866  -83.084  1.00 36.67 474 A 1 
ATOM 3598 O O   . ALA A 0 474 . 71.251  21.707  -85.230  1.00 36.67 474 A 1 
ATOM 3599 N N   . LYS A 0 475 . 71.314  19.652  -84.323  1.00 37.86 475 A 1 
ATOM 3600 C CA  . LYS A 0 475 . 70.003  19.238  -84.841  1.00 37.86 475 A 1 
ATOM 3601 C C   . LYS A 0 475 . 68.937  19.975  -84.027  1.00 37.86 475 A 1 
ATOM 3602 C CB  . LYS A 0 475 . 69.792  17.720  -84.692  1.00 37.86 475 A 1 
ATOM 3603 O O   . LYS A 0 475 . 68.827  19.734  -82.832  1.00 37.86 475 A 1 
ATOM 3604 C CG  . LYS A 0 475 . 70.477  16.856  -85.762  1.00 37.86 475 A 1 
ATOM 3605 C CD  . LYS A 0 475 . 70.144  15.381  -85.486  1.00 37.86 475 A 1 
ATOM 3606 C CE  . LYS A 0 475 . 70.688  14.435  -86.561  1.00 37.86 475 A 1 
ATOM 3607 N NZ  . LYS A 0 475 . 70.382  13.021  -86.217  1.00 37.86 475 A 1 
ATOM 3608 N N   . LEU A 0 476 . 68.152  20.833  -84.677  1.00 34.43 476 A 1 
ATOM 3609 C CA  . LEU A 0 476 . 66.936  21.426  -84.110  1.00 34.43 476 A 1 
ATOM 3610 C C   . LEU A 0 476 . 65.855  20.340  -83.959  1.00 34.43 476 A 1 
ATOM 3611 C CB  . LEU A 0 476 . 66.475  22.596  -85.008  1.00 34.43 476 A 1 
ATOM 3612 O O   . LEU A 0 476 . 64.958  20.224  -84.791  1.00 34.43 476 A 1 
ATOM 3613 C CG  . LEU A 0 476 . 67.268  23.898  -84.793  1.00 34.43 476 A 1 
ATOM 3614 C CD1 . LEU A 0 476 . 67.158  24.796  -86.026  1.00 34.43 476 A 1 
ATOM 3615 C CD2 . LEU A 0 476 . 66.732  24.680  -83.592  1.00 34.43 476 A 1 
ATOM 3616 N N   . GLY A 0 477 . 65.994  19.503  -82.932  1.00 32.75 477 A 1 
ATOM 3617 C CA  . GLY A 0 477 . 64.910  18.691  -82.393  1.00 32.75 477 A 1 
ATOM 3618 C C   . GLY A 0 477 . 64.275  19.467  -81.250  1.00 32.75 477 A 1 
ATOM 3619 O O   . GLY A 0 477 . 64.962  19.760  -80.279  1.00 32.75 477 A 1 
ATOM 3620 N N   . TYR A 0 478 . 63.008  19.842  -81.401  1.00 35.53 478 A 1 
ATOM 3621 C CA  . TYR A 0 478 . 62.241  20.480  -80.336  1.00 35.53 478 A 1 
ATOM 3622 C C   . TYR A 0 478 . 61.733  19.402  -79.376  1.00 35.53 478 A 1 
ATOM 3623 C CB  . TYR A 0 478 . 61.068  21.273  -80.936  1.00 35.53 478 A 1 
ATOM 3624 O O   . TYR A 0 478 . 60.995  18.511  -79.796  1.00 35.53 478 A 1 
ATOM 3625 C CG  . TYR A 0 478 . 61.462  22.405  -81.870  1.00 35.53 478 A 1 
ATOM 3626 C CD1 . TYR A 0 478 . 61.743  23.679  -81.342  1.00 35.53 478 A 1 
ATOM 3627 C CD2 . TYR A 0 478 . 61.533  22.192  -83.262  1.00 35.53 478 A 1 
ATOM 3628 C CE1 . TYR A 0 478 . 62.089  24.742  -82.198  1.00 35.53 478 A 1 
ATOM 3629 C CE2 . TYR A 0 478 . 61.886  23.249  -84.124  1.00 35.53 478 A 1 
ATOM 3630 O OH  . TYR A 0 478 . 62.498  25.552  -84.420  1.00 35.53 478 A 1 
ATOM 3631 C CZ  . TYR A 0 478 . 62.161  24.526  -83.592  1.00 35.53 478 A 1 
ATOM 3632 N N   . ASP A 0 479 . 62.104  19.511  -78.109  1.00 39.11 479 A 1 
ATOM 3633 C CA  . ASP A 0 479 . 61.408  18.916  -76.975  1.00 39.11 479 A 1 
ATOM 3634 C C   . ASP A 0 479 . 60.119  19.713  -76.714  1.00 39.11 479 A 1 
ATOM 3635 C CB  . ASP A 0 479 . 62.347  18.854  -75.757  1.00 39.11 479 A 1 
ATOM 3636 O O   . ASP A 0 479 . 60.112  20.945  -76.644  1.00 39.11 479 A 1 
ATOM 3637 C CG  . ASP A 0 479 . 63.087  20.159  -75.389  1.00 39.11 479 A 1 
ATOM 3638 O OD1 . ASP A 0 479 . 63.132  21.112  -76.209  1.00 39.11 479 A 1 
ATOM 3639 O OD2 . ASP A 0 479 . 63.679  20.176  -74.295  1.00 39.11 479 A 1 
ATOM 3640 N N   . ASN A 0 480 . 58.979  19.021  -76.691  1.00 40.13 480 A 1 
ATOM 3641 C CA  . ASN A 0 480 . 57.675  19.662  -76.890  1.00 40.13 480 A 1 
ATOM 3642 C C   . ASN A 0 480 . 56.662  19.302  -75.797  1.00 40.13 480 A 1 
ATOM 3643 C CB  . ASN A 0 480 . 57.209  19.420  -78.339  1.00 40.13 480 A 1 
ATOM 3644 O O   . ASN A 0 480 . 55.460  19.204  -76.047  1.00 40.13 480 A 1 
ATOM 3645 C CG  . ASN A 0 480 . 56.506  20.611  -78.973  1.00 40.13 480 A 1 
ATOM 3646 N ND2 . ASN A 0 480 . 55.822  20.381  -80.069  1.00 40.13 480 A 1 
ATOM 3647 O OD1 . ASN A 0 480 . 56.581  21.761  -78.565  1.00 40.13 480 A 1 
ATOM 3648 N N   . ASP A 0 481 . 57.157  19.132  -74.574  1.00 45.21 481 A 1 
ATOM 3649 C CA  . ASP A 0 481 . 56.359  18.758  -73.410  1.00 45.21 481 A 1 
ATOM 3650 C C   . ASP A 0 481 . 55.300  19.827  -73.119  1.00 45.21 481 A 1 
ATOM 3651 C CB  . ASP A 0 481 . 57.279  18.536  -72.202  1.00 45.21 481 A 1 
ATOM 3652 O O   . ASP A 0 481 . 55.537  21.024  -73.293  1.00 45.21 481 A 1 
ATOM 3653 C CG  . ASP A 0 481 . 58.294  17.404  -72.410  1.00 45.21 481 A 1 
ATOM 3654 O OD1 . ASP A 0 481 . 58.300  16.816  -73.515  1.00 45.21 481 A 1 
ATOM 3655 O OD2 . ASP A 0 481 . 59.053  17.183  -71.452  1.00 45.21 481 A 1 
ATOM 3656 N N   . ALA A 0 482 . 54.101  19.441  -72.688  1.00 42.16 482 A 1 
ATOM 3657 C CA  . ALA A 0 482 . 52.949  20.340  -72.751  1.00 42.16 482 A 1 
ATOM 3658 C C   . ALA A 0 482 . 52.018  20.234  -71.529  1.00 42.16 482 A 1 
ATOM 3659 C CB  . ALA A 0 482 . 52.245  20.082  -74.090  1.00 42.16 482 A 1 
ATOM 3660 O O   . ALA A 0 482 . 51.047  19.489  -71.525  1.00 42.16 482 A 1 
ATOM 3661 N N   . PHE A 0 483 . 52.274  21.101  -70.542  1.00 50.35 483 A 1 
ATOM 3662 C CA  . PHE A 0 483 . 51.336  21.576  -69.507  1.00 50.35 483 A 1 
ATOM 3663 C C   . PHE A 0 483 . 50.653  20.513  -68.611  1.00 50.35 483 A 1 
ATOM 3664 C CB  . PHE A 0 483 . 50.291  22.543  -70.121  1.00 50.35 483 A 1 
ATOM 3665 O O   . PHE A 0 483 . 49.540  20.059  -68.881  1.00 50.35 483 A 1 
ATOM 3666 C CG  . PHE A 0 483 . 50.681  23.253  -71.406  1.00 50.35 483 A 1 
ATOM 3667 C CD1 . PHE A 0 483 . 51.479  24.411  -71.379  1.00 50.35 483 A 1 
ATOM 3668 C CD2 . PHE A 0 483 . 50.251  22.730  -72.641  1.00 50.35 483 A 1 
ATOM 3669 C CE1 . PHE A 0 483 . 51.855  25.034  -72.584  1.00 50.35 483 A 1 
ATOM 3670 C CE2 . PHE A 0 483 . 50.630  23.349  -73.843  1.00 50.35 483 A 1 
ATOM 3671 C CZ  . PHE A 0 483 . 51.436  24.499  -73.815  1.00 50.35 483 A 1 
ATOM 3672 N N   . ALA A 0 484 . 51.220  20.265  -67.426  1.00 48.25 484 A 1 
ATOM 3673 C CA  . ALA A 0 484 . 50.454  19.717  -66.304  1.00 48.25 484 A 1 
ATOM 3674 C C   . ALA A 0 484 . 49.505  20.788  -65.714  1.00 48.25 484 A 1 
ATOM 3675 C CB  . ALA A 0 484 . 51.419  19.147  -65.260  1.00 48.25 484 A 1 
ATOM 3676 O O   . ALA A 0 484 . 49.868  21.962  -65.590  1.00 48.25 484 A 1 
ATOM 3677 N N   . LYS A 0 485 . 48.279  20.392  -65.350  1.00 48.94 485 A 1 
ATOM 3678 C CA  . LYS A 0 485 . 47.303  21.238  -64.635  1.00 48.94 485 A 1 
ATOM 3679 C C   . LYS A 0 485 . 47.351  20.926  -63.139  1.00 48.94 485 A 1 
ATOM 3680 C CB  . LYS A 0 485 . 45.882  21.018  -65.183  1.00 48.94 485 A 1 
ATOM 3681 O O   . LYS A 0 485 . 47.594  19.784  -62.772  1.00 48.94 485 A 1 
ATOM 3682 C CG  . LYS A 0 485 . 45.701  21.538  -66.617  1.00 48.94 485 A 1 
ATOM 3683 C CD  . LYS A 0 485 . 44.297  21.195  -67.131  1.00 48.94 485 A 1 
ATOM 3684 C CE  . LYS A 0 485 . 44.131  21.658  -68.581  1.00 48.94 485 A 1 
ATOM 3685 N NZ  . LYS A 0 485 . 42.869  21.139  -69.164  1.00 48.94 485 A 1 
ATOM 3686 N N   . GLN A 0 486 . 47.072  21.924  -62.297  1.00 54.84 486 A 1 
ATOM 3687 C CA  . GLN A 0 486 . 46.945  21.733  -60.848  1.00 54.84 486 A 1 
ATOM 3688 C C   . GLN A 0 486 . 45.879  20.671  -60.540  1.00 54.84 486 A 1 
ATOM 3689 C CB  . GLN A 0 486 . 46.581  23.068  -60.169  1.00 54.84 486 A 1 
ATOM 3690 O O   . GLN A 0 486 . 44.748  20.771  -61.023  1.00 54.84 486 A 1 
ATOM 3691 C CG  . GLN A 0 486 . 47.760  24.055  -60.151  1.00 54.84 486 A 1 
ATOM 3692 C CD  . GLN A 0 486 . 47.323  25.481  -59.824  1.00 54.84 486 A 1 
ATOM 3693 N NE2 . GLN A 0 486 . 47.688  26.017  -58.680  1.00 54.84 486 A 1 
ATOM 3694 O OE1 . GLN A 0 486 . 46.698  26.149  -60.635  1.00 54.84 486 A 1 
ATOM 3695 N N   . ALA A 0 487 . 46.250  19.682  -59.729  1.00 54.35 487 A 1 
ATOM 3696 C CA  . ALA A 0 487 . 45.323  18.782  -59.063  1.00 54.35 487 A 1 
ATOM 3697 C C   . ALA A 0 487 . 45.140  19.269  -57.620  1.00 54.35 487 A 1 
ATOM 3698 C CB  . ALA A 0 487 . 45.851  17.345  -59.147  1.00 54.35 487 A 1 
ATOM 3699 O O   . ALA A 0 487 . 46.121  19.541  -56.925  1.00 54.35 487 A 1 
ATOM 3700 N N   . TYR A 0 488 . 43.884  19.395  -57.205  1.00 57.71 488 A 1 
ATOM 3701 C CA  . TYR A 0 488 . 43.499  19.669  -55.825  1.00 57.71 488 A 1 
ATOM 3702 C C   . TYR A 0 488 . 42.941  18.375  -55.242  1.00 57.71 488 A 1 
ATOM 3703 C CB  . TYR A 0 488 . 42.465  20.803  -55.784  1.00 57.71 488 A 1 
ATOM 3704 O O   . TYR A 0 488 . 42.061  17.772  -55.865  1.00 57.71 488 A 1 
ATOM 3705 C CG  . TYR A 0 488 . 43.028  22.167  -56.141  1.00 57.71 488 A 1 
ATOM 3706 C CD1 . TYR A 0 488 . 43.593  22.961  -55.126  1.00 57.71 488 A 1 
ATOM 3707 C CD2 . TYR A 0 488 . 42.998  22.639  -57.470  1.00 57.71 488 A 1 
ATOM 3708 C CE1 . TYR A 0 488 . 44.118  24.231  -55.428  1.00 57.71 488 A 1 
ATOM 3709 C CE2 . TYR A 0 488 . 43.531  23.907  -57.780  1.00 57.71 488 A 1 
ATOM 3710 O OH  . TYR A 0 488 . 44.591  25.933  -57.048  1.00 57.71 488 A 1 
ATOM 3711 C CZ  . TYR A 0 488 . 44.087  24.705  -56.757  1.00 57.71 488 A 1 
ATOM 3712 N N   . GLY A 0 489 . 43.473  17.961  -54.094  1.00 60.92 489 A 1 
ATOM 3713 C CA  . GLY A 0 489 . 42.799  17.026  -53.205  1.00 60.92 489 A 1 
ATOM 3714 C C   . GLY A 0 489 . 41.800  17.781  -52.332  1.00 60.92 489 A 1 
ATOM 3715 O O   . GLY A 0 489 . 41.980  18.971  -52.058  1.00 60.92 489 A 1 
ATOM 3716 N N   . GLN A 0 490 . 40.741  17.094  -51.931  1.00 69.43 490 A 1 
ATOM 3717 C CA  . GLN A 0 490 . 39.862  17.509  -50.849  1.00 69.43 490 A 1 
ATOM 3718 C C   . GLN A 0 490 . 39.683  16.296  -49.943  1.00 69.43 490 A 1 
ATOM 3719 C CB  . GLN A 0 490 . 38.520  18.018  -51.415  1.00 69.43 490 A 1 
ATOM 3720 O O   . GLN A 0 490 . 39.249  15.260  -50.439  1.00 69.43 490 A 1 
ATOM 3721 C CG  . GLN A 0 490 . 37.527  18.274  -50.274  1.00 69.43 490 A 1 
ATOM 3722 C CD  . GLN A 0 490 . 36.152  18.788  -50.672  1.00 69.43 490 A 1 
ATOM 3723 N NE2 . GLN A 0 490 . 35.388  19.175  -49.674  1.00 69.43 490 A 1 
ATOM 3724 O OE1 . GLN A 0 490 . 35.729  18.841  -51.830  1.00 69.43 490 A 1 
ATOM 3725 N N   . ASP A 0 491 . 39.979  16.463  -48.664  1.00 70.38 491 A 1 
ATOM 3726 C CA  . ASP A 0 491 . 39.496  15.590  -47.601  1.00 70.38 491 A 1 
ATOM 3727 C C   . ASP A 0 491 . 38.196  16.208  -47.035  1.00 70.38 491 A 1 
ATOM 3728 C CB  . ASP A 0 491 . 40.608  15.404  -46.558  1.00 70.38 491 A 1 
ATOM 3729 O O   . ASP A 0 491 . 37.913  17.401  -47.242  1.00 70.38 491 A 1 
ATOM 3730 C CG  . ASP A 0 491 . 40.484  14.093  -45.783  1.00 70.38 491 A 1 
ATOM 3731 O OD1 . ASP A 0 491 . 39.325  13.642  -45.645  1.00 70.38 491 A 1 
ATOM 3732 O OD2 . ASP A 0 491 . 41.552  13.560  -45.406  1.00 70.38 491 A 1 
ATOM 3733 N N   . ALA A 0 492 . 37.322  15.389  -46.462  1.00 72.51 492 A 1 
ATOM 3734 C CA  . ALA A 0 492 . 36.006  15.815  -45.992  1.00 72.51 492 A 1 
ATOM 3735 C C   . ALA A 0 492 . 35.456  14.820  -44.964  1.00 72.51 492 A 1 
ATOM 3736 C CB  . ALA A 0 492 . 35.062  15.992  -47.196  1.00 72.51 492 A 1 
ATOM 3737 O O   . ALA A 0 492 . 34.582  14.005  -45.274  1.00 72.51 492 A 1 
ATOM 3738 N N   . ASP A 0 493 . 35.960  14.927  -43.743  1.00 77.22 493 A 1 
ATOM 3739 C CA  . ASP A 0 493 . 35.610  14.066  -42.625  1.00 77.22 493 A 1 
ATOM 3740 C C   . ASP A 0 493 . 34.546  14.734  -41.743  1.00 77.22 493 A 1 
ATOM 3741 C CB  . ASP A 0 493 . 36.891  13.680  -41.855  1.00 77.22 493 A 1 
ATOM 3742 O O   . ASP A 0 493 . 34.624  15.909  -41.389  1.00 77.22 493 A 1 
ATOM 3743 C CG  . ASP A 0 493 . 37.118  12.168  -41.790  1.00 77.22 493 A 1 
ATOM 3744 O OD1 . ASP A 0 493 . 36.712  11.449  -42.722  1.00 77.22 493 A 1 
ATOM 3745 O OD2 . ASP A 0 493 . 37.583  11.692  -40.726  1.00 77.22 493 A 1 
ATOM 3746 N N   . SER A 0 494 . 33.511  13.983  -41.377  1.00 78.29 494 A 1 
ATOM 3747 C CA  . SER A 0 494 . 32.424  14.466  -40.519  1.00 78.29 494 A 1 
ATOM 3748 C C   . SER A 0 494 . 32.117  13.432  -39.445  1.00 78.29 494 A 1 
ATOM 3749 C CB  . SER A 0 494 . 31.194  14.864  -41.349  1.00 78.29 494 A 1 
ATOM 3750 O O   . SER A 0 494 . 31.808  12.276  -39.751  1.00 78.29 494 A 1 
ATOM 3751 O OG  . SER A 0 494 . 30.844  13.884  -42.318  1.00 78.29 494 A 1 
ATOM 3752 N N   . ARG A 0 495 . 32.249  13.827  -38.175  1.00 79.82 495 A 1 
ATOM 3753 C CA  . ARG A 0 495 . 32.095  12.931  -37.024  1.00 79.82 495 A 1 
ATOM 3754 C C   . ARG A 0 495 . 31.209  13.561  -35.971  1.00 79.82 495 A 1 
ATOM 3755 C CB  . ARG A 0 495 . 33.451  12.550  -36.419  1.00 79.82 495 A 1 
ATOM 3756 O O   . ARG A 0 495 . 31.493  14.649  -35.487  1.00 79.82 495 A 1 
ATOM 3757 C CG  . ARG A 0 495 . 34.402  11.957  -37.459  1.00 79.82 495 A 1 
ATOM 3758 C CD  . ARG A 0 495 . 35.646  11.394  -36.775  1.00 79.82 495 A 1 
ATOM 3759 N NE  . ARG A 0 495 . 36.659  11.014  -37.771  1.00 79.82 495 A 1 
ATOM 3760 N NH1 . ARG A 0 495 . 38.497  11.066  -36.410  1.00 79.82 495 A 1 
ATOM 3761 N NH2 . ARG A 0 495 . 38.751  10.696  -38.587  1.00 79.82 495 A 1 
ATOM 3762 C CZ  . ARG A 0 495 . 37.957  10.919  -37.589  1.00 79.82 495 A 1 
ATOM 3763 N N   . TYR A 0 496 . 30.184  12.825  -35.581  1.00 84.48 496 A 1 
ATOM 3764 C CA  . TYR A 0 496 . 29.181  13.257  -34.627  1.00 84.48 496 A 1 
ATOM 3765 C C   . TYR A 0 496 . 29.033  12.219  -33.518  1.00 84.48 496 A 1 
ATOM 3766 C CB  . TYR A 0 496 . 27.873  13.470  -35.386  1.00 84.48 496 A 1 
ATOM 3767 O O   . TYR A 0 496 . 29.003  11.017  -33.793  1.00 84.48 496 A 1 
ATOM 3768 C CG  . TYR A 0 496 . 26.714  13.768  -34.472  1.00 84.48 496 A 1 
ATOM 3769 C CD1 . TYR A 0 496 . 25.769  12.765  -34.177  1.00 84.48 496 A 1 
ATOM 3770 C CD2 . TYR A 0 496 . 26.629  15.036  -33.875  1.00 84.48 496 A 1 
ATOM 3771 C CE1 . TYR A 0 496 . 24.700  13.053  -33.311  1.00 84.48 496 A 1 
ATOM 3772 C CE2 . TYR A 0 496 . 25.575  15.325  -32.998  1.00 84.48 496 A 1 
ATOM 3773 O OH  . TYR A 0 496 . 23.546  14.666  -31.970  1.00 84.48 496 A 1 
ATOM 3774 C CZ  . TYR A 0 496 . 24.604  14.340  -32.741  1.00 84.48 496 A 1 
ATOM 3775 N N   . GLY A 0 497 . 28.895  12.672  -32.274  1.00 81.45 497 A 1 
ATOM 3776 C CA  . GLY A 0 497 . 28.713  11.801  -31.122  1.00 81.45 497 A 1 
ATOM 3777 C C   . GLY A 0 497 . 27.761  12.368  -30.078  1.00 81.45 497 A 1 
ATOM 3778 O O   . GLY A 0 497 . 27.692  13.573  -29.843  1.00 81.45 497 A 1 
ATOM 3779 N N   . LYS A 0 498 . 27.037  11.457  -29.433  1.00 82.84 498 A 1 
ATOM 3780 C CA  . LYS A 0 498 . 26.269  11.670  -28.209  1.00 82.84 498 A 1 
ATOM 3781 C C   . LYS A 0 498 . 26.613  10.553  -27.239  1.00 82.84 498 A 1 
ATOM 3782 C CB  . LYS A 0 498 . 24.767  11.627  -28.495  1.00 82.84 498 A 1 
ATOM 3783 O O   . LYS A 0 498 . 26.315  9.402   -27.542  1.00 82.84 498 A 1 
ATOM 3784 C CG  . LYS A 0 498 . 24.249  12.881  -29.193  1.00 82.84 498 A 1 
ATOM 3785 C CD  . LYS A 0 498 . 22.748  12.715  -29.496  1.00 82.84 498 A 1 
ATOM 3786 C CE  . LYS A 0 498 . 21.978  13.960  -29.057  1.00 82.84 498 A 1 
ATOM 3787 N NZ  . LYS A 0 498 . 21.461  14.775  -30.168  1.00 82.84 498 A 1 
ATOM 3788 N N   . SER A 0 499 . 27.159  10.883  -26.082  1.00 78.87 499 A 1 
ATOM 3789 C CA  . SER A 0 499 . 27.382  9.935   -24.994  1.00 78.87 499 A 1 
ATOM 3790 C C   . SER A 0 499 . 26.644  10.396  -23.746  1.00 78.87 499 A 1 
ATOM 3791 C CB  . SER A 0 499 . 28.877  9.692   -24.747  1.00 78.87 499 A 1 
ATOM 3792 O O   . SER A 0 499 . 26.664  11.572  -23.385  1.00 78.87 499 A 1 
ATOM 3793 O OG  . SER A 0 499 . 29.614  10.901  -24.719  1.00 78.87 499 A 1 
ATOM 3794 N N   . TYR A 0 500 . 25.974  9.462   -23.084  1.00 75.00 500 A 1 
ATOM 3795 C CA  . TYR A 0 500 . 25.619  9.585   -21.677  1.00 75.00 500 A 1 
ATOM 3796 C C   . TYR A 0 500 . 26.532  8.633   -20.909  1.00 75.00 500 A 1 
ATOM 3797 C CB  . TYR A 0 500 . 24.144  9.223   -21.432  1.00 75.00 500 A 1 
ATOM 3798 O O   . TYR A 0 500 . 26.605  7.455   -21.267  1.00 75.00 500 A 1 
ATOM 3799 C CG  . TYR A 0 500 . 23.093  10.085  -22.116  1.00 75.00 500 A 1 
ATOM 3800 C CD1 . TYR A 0 500 . 22.379  11.050  -21.379  1.00 75.00 500 A 1 
ATOM 3801 C CD2 . TYR A 0 500 . 22.806  9.896   -23.481  1.00 75.00 500 A 1 
ATOM 3802 C CE1 . TYR A 0 500 . 21.379  11.823  -22.004  1.00 75.00 500 A 1 
ATOM 3803 C CE2 . TYR A 0 500 . 21.789  10.643  -24.107  1.00 75.00 500 A 1 
ATOM 3804 O OH  . TYR A 0 500 . 20.164  12.408  -23.989  1.00 75.00 500 A 1 
ATOM 3805 C CZ  . TYR A 0 500 . 21.082  11.617  -23.371  1.00 75.00 500 A 1 
ATOM 3806 N N   . ASP A 0 501 . 27.154  9.111   -19.830  1.00 74.70 501 A 1 
ATOM 3807 C CA  . ASP A 0 501 . 27.698  8.219   -18.798  1.00 74.70 501 A 1 
ATOM 3808 C C   . ASP A 0 501 . 26.532  7.532   -18.050  1.00 74.70 501 A 1 
ATOM 3809 C CB  . ASP A 0 501 . 28.630  9.004   -17.851  1.00 74.70 501 A 1 
ATOM 3810 O O   . ASP A 0 501 . 25.420  7.397   -18.574  1.00 74.70 501 A 1 
ATOM 3811 C CG  . ASP A 0 501 . 29.986  9.380   -18.453  1.00 74.70 501 A 1 
ATOM 3812 O OD1 . ASP A 0 501 . 30.472  8.658   -19.346  1.00 74.70 501 A 1 
ATOM 3813 O OD2 . ASP A 0 501 . 30.555  10.379  -17.954  1.00 74.70 501 A 1 
ATOM 3814 N N   . SER A 0 502 . 26.740  7.081   -16.809  1.00 80.40 502 A 1 
ATOM 3815 C CA  . SER A 0 502 . 25.732  6.264   -16.143  1.00 80.40 502 A 1 
ATOM 3816 C C   . SER A 0 502 . 24.400  7.003   -15.956  1.00 80.40 502 A 1 
ATOM 3817 C CB  . SER A 0 502 . 26.257  5.614   -14.861  1.00 80.40 502 A 1 
ATOM 3818 O O   . SER A 0 502 . 24.335  8.144   -15.484  1.00 80.40 502 A 1 
ATOM 3819 O OG  . SER A 0 502 . 26.226  6.476   -13.745  1.00 80.40 502 A 1 
ATOM 3820 N N   . VAL A 0 503 . 23.308  6.330   -16.330  1.00 82.56 503 A 1 
ATOM 3821 C CA  . VAL A 0 503 . 21.932  6.824   -16.210  1.00 82.56 503 A 1 
ATOM 3822 C C   . VAL A 0 503 . 21.170  5.926   -15.243  1.00 82.56 503 A 1 
ATOM 3823 C CB  . VAL A 0 503 . 21.215  6.913   -17.574  1.00 82.56 503 A 1 
ATOM 3824 O O   . VAL A 0 503 . 21.024  4.728   -15.476  1.00 82.56 503 A 1 
ATOM 3825 C CG1 . VAL A 0 503 . 19.808  7.514   -17.411  1.00 82.56 503 A 1 
ATOM 3826 C CG2 . VAL A 0 503 . 21.967  7.796   -18.575  1.00 82.56 503 A 1 
ATOM 3827 N N   . SER A 0 504 . 20.620  6.511   -14.177  1.00 86.25 504 A 1 
ATOM 3828 C CA  . SER A 0 504 . 19.752  5.822   -13.215  1.00 86.25 504 A 1 
ATOM 3829 C C   . SER A 0 504 . 18.384  6.493   -13.138  1.00 86.25 504 A 1 
ATOM 3830 C CB  . SER A 0 504 . 20.406  5.733   -11.832  1.00 86.25 504 A 1 
ATOM 3831 O O   . SER A 0 504 . 18.268  7.707   -12.961  1.00 86.25 504 A 1 
ATOM 3832 O OG  . SER A 0 504 . 19.655  4.902   -10.955  1.00 86.25 504 A 1 
ATOM 3833 N N   . ALA A 0 505 . 17.324  5.697   -13.235  1.00 88.25 505 A 1 
ATOM 3834 C CA  . ALA A 0 505 . 15.943  6.117   -13.053  1.00 88.25 505 A 1 
ATOM 3835 C C   . ALA A 0 505 . 15.256  5.205   -12.033  1.00 88.25 505 A 1 
ATOM 3836 C CB  . ALA A 0 505 . 15.226  6.119   -14.406  1.00 88.25 505 A 1 
ATOM 3837 O O   . ALA A 0 505 . 15.251  3.984   -12.173  1.00 88.25 505 A 1 
ATOM 3838 N N   . ARG A 0 506 . 14.647  5.791   -11.002  1.00 91.62 506 A 1 
ATOM 3839 C CA  . ARG A 0 506 . 13.980  5.065   -9.914   1.00 91.62 506 A 1 
ATOM 3840 C C   . ARG A 0 506 . 12.601  5.648   -9.663   1.00 91.62 506 A 1 
ATOM 3841 C CB  . ARG A 0 506 . 14.844  5.077   -8.641   1.00 91.62 506 A 1 
ATOM 3842 O O   . ARG A 0 506 . 12.459  6.864   -9.543   1.00 91.62 506 A 1 
ATOM 3843 C CG  . ARG A 0 506 . 16.223  4.454   -8.896   1.00 91.62 506 A 1 
ATOM 3844 C CD  . ARG A 0 506 . 17.101  4.432   -7.646   1.00 91.62 506 A 1 
ATOM 3845 N NE  . ARG A 0 506 . 18.431  3.926   -8.011   1.00 91.62 506 A 1 
ATOM 3846 N NH1 . ARG A 0 506 . 19.411  3.921   -5.939   1.00 91.62 506 A 1 
ATOM 3847 N NH2 . ARG A 0 506 . 20.537  3.182   -7.744   1.00 91.62 506 A 1 
ATOM 3848 C CZ  . ARG A 0 506 . 19.454  3.681   -7.224   1.00 91.62 506 A 1 
ATOM 3849 N N   . SER A 0 507 . 11.595  4.793   -9.539   1.00 91.59 507 A 1 
ATOM 3850 C CA  . SER A 0 507 . 10.250  5.178   -9.111   1.00 91.59 507 A 1 
ATOM 3851 C C   . SER A 0 507 . 9.769   4.273   -7.989   1.00 91.59 507 A 1 
ATOM 3852 C CB  . SER A 0 507 . 9.252   5.170   -10.271  1.00 91.59 507 A 1 
ATOM 3853 O O   . SER A 0 507 . 9.875   3.054   -8.113   1.00 91.59 507 A 1 
ATOM 3854 O OG  . SER A 0 507 . 9.106   3.878   -10.823  1.00 91.59 507 A 1 
ATOM 3855 N N   . TYR A 0 508 . 9.208   4.870   -6.946   1.00 92.19 508 A 1 
ATOM 3856 C CA  . TYR A 0 508 . 8.589   4.193   -5.814   1.00 92.19 508 A 1 
ATOM 3857 C C   . TYR A 0 508 . 7.189   4.768   -5.635   1.00 92.19 508 A 1 
ATOM 3858 C CB  . TYR A 0 508 . 9.419   4.417   -4.541   1.00 92.19 508 A 1 
ATOM 3859 O O   . TYR A 0 508 . 7.056   5.981   -5.494   1.00 92.19 508 A 1 
ATOM 3860 C CG  . TYR A 0 508 . 10.878  4.023   -4.654   1.00 92.19 508 A 1 
ATOM 3861 C CD1 . TYR A 0 508 . 11.269  2.706   -4.353   1.00 92.19 508 A 1 
ATOM 3862 C CD2 . TYR A 0 508 . 11.839  4.966   -5.071   1.00 92.19 508 A 1 
ATOM 3863 C CE1 . TYR A 0 508 . 12.617  2.322   -4.478   1.00 92.19 508 A 1 
ATOM 3864 C CE2 . TYR A 0 508 . 13.191  4.591   -5.188   1.00 92.19 508 A 1 
ATOM 3865 O OH  . TYR A 0 508 . 14.882  2.898   -5.027   1.00 92.19 508 A 1 
ATOM 3866 C CZ  . TYR A 0 508 . 13.580  3.266   -4.898   1.00 92.19 508 A 1 
ATOM 3867 N N   . ASP A 0 509 . 6.173   3.923   -5.617   1.00 92.58 509 A 1 
ATOM 3868 C CA  . ASP A 0 509 . 4.797   4.281   -5.297   1.00 92.58 509 A 1 
ATOM 3869 C C   . ASP A 0 509 . 4.356   3.372   -4.134   1.00 92.58 509 A 1 
ATOM 3870 C CB  . ASP A 0 509 . 3.910   4.150   -6.555   1.00 92.58 509 A 1 
ATOM 3871 O O   . ASP A 0 509 . 4.595   2.168   -4.165   1.00 92.58 509 A 1 
ATOM 3872 C CG  . ASP A 0 509 . 4.298   5.076   -7.729   1.00 92.58 509 A 1 
ATOM 3873 O OD1 . ASP A 0 509 . 4.373   6.313   -7.536   1.00 92.58 509 A 1 
ATOM 3874 O OD2 . ASP A 0 509 . 4.461   4.584   -8.872   1.00 92.58 509 A 1 
ATOM 3875 N N   . ASN A 0 510 . 3.773   3.940   -3.081   1.00 92.49 510 A 1 
ATOM 3876 C CA  . ASN A 0 510 . 3.293   3.213   -1.905   1.00 92.49 510 A 1 
ATOM 3877 C C   . ASN A 0 510 . 1.933   3.769   -1.479   1.00 92.49 510 A 1 
ATOM 3878 C CB  . ASN A 0 510 . 4.336   3.303   -0.773   1.00 92.49 510 A 1 
ATOM 3879 O O   . ASN A 0 510 . 1.803   4.978   -1.277   1.00 92.49 510 A 1 
ATOM 3880 C CG  . ASN A 0 510 . 3.768   2.914   0.586    1.00 92.49 510 A 1 
ATOM 3881 N ND2 . ASN A 0 510 . 3.084   3.813   1.255    1.00 92.49 510 A 1 
ATOM 3882 O OD1 . ASN A 0 510 . 3.935   1.822   1.087    1.00 92.49 510 A 1 
ATOM 3883 N N   . GLU A 0 511 . 0.967   2.888   -1.256   1.00 94.27 511 A 1 
ATOM 3884 C CA  . GLU A 0 511 . -0.379  3.197   -0.775   1.00 94.27 511 A 1 
ATOM 3885 C C   . GLU A 0 511 . -0.660  2.375   0.486    1.00 94.27 511 A 1 
ATOM 3886 C CB  . GLU A 0 511 . -1.403  2.937   -1.900   1.00 94.27 511 A 1 
ATOM 3887 O O   . GLU A 0 511 . -0.466  1.164   0.497    1.00 94.27 511 A 1 
ATOM 3888 C CG  . GLU A 0 511 . -1.252  4.009   -2.994   1.00 94.27 511 A 1 
ATOM 3889 C CD  . GLU A 0 511 . -2.086  3.808   -4.269   1.00 94.27 511 A 1 
ATOM 3890 O OE1 . GLU A 0 511 . -1.736  4.505   -5.264   1.00 94.27 511 A 1 
ATOM 3891 O OE2 . GLU A 0 511 . -3.112  3.100   -4.245   1.00 94.27 511 A 1 
ATOM 3892 N N   . LYS A 0 512 . -1.087  3.029   1.567    1.00 93.99 512 A 1 
ATOM 3893 C CA  . LYS A 0 512 . -1.440  2.409   2.850    1.00 93.99 512 A 1 
ATOM 3894 C C   . LYS A 0 512 . -2.819  2.884   3.274    1.00 93.99 512 A 1 
ATOM 3895 C CB  . LYS A 0 512 . -0.412  2.763   3.935    1.00 93.99 512 A 1 
ATOM 3896 O O   . LYS A 0 512 . -3.126  4.067   3.168    1.00 93.99 512 A 1 
ATOM 3897 C CG  . LYS A 0 512 . 0.950   2.092   3.723    1.00 93.99 512 A 1 
ATOM 3898 C CD  . LYS A 0 512 . 2.020   2.779   4.583    1.00 93.99 512 A 1 
ATOM 3899 C CE  . LYS A 0 512 . 3.394   2.168   4.301    1.00 93.99 512 A 1 
ATOM 3900 N NZ  . LYS A 0 512 . 3.625   0.946   5.091    1.00 93.99 512 A 1 
ATOM 3901 N N   . TYR A 0 513 . -3.618  1.974   3.805    1.00 95.80 513 A 1 
ATOM 3902 C CA  . TYR A 0 513 . -4.898  2.250   4.439    1.00 95.80 513 A 1 
ATOM 3903 C C   . TYR A 0 513 . -4.975  1.469   5.748    1.00 95.80 513 A 1 
ATOM 3904 C CB  . TYR A 0 513 . -6.034  1.864   3.485    1.00 95.80 513 A 1 
ATOM 3905 O O   . TYR A 0 513 . -4.587  0.302   5.793    1.00 95.80 513 A 1 
ATOM 3906 C CG  . TYR A 0 513 . -7.417  1.875   4.106    1.00 95.80 513 A 1 
ATOM 3907 C CD1 . TYR A 0 513 . -7.998  0.676   4.569    1.00 95.80 513 A 1 
ATOM 3908 C CD2 . TYR A 0 513 . -8.113  3.090   4.237    1.00 95.80 513 A 1 
ATOM 3909 C CE1 . TYR A 0 513 . -9.287  0.690   5.139    1.00 95.80 513 A 1 
ATOM 3910 C CE2 . TYR A 0 513 . -9.403  3.108   4.798    1.00 95.80 513 A 1 
ATOM 3911 O OH  . TYR A 0 513 . -11.251 1.929   5.766    1.00 95.80 513 A 1 
ATOM 3912 C CZ  . TYR A 0 513 . -9.995  1.906   5.244    1.00 95.80 513 A 1 
ATOM 3913 N N   . ALA A 0 514 . -5.503  2.095   6.793    1.00 95.41 514 A 1 
ATOM 3914 C CA  . ALA A 0 514 . -5.867  1.414   8.025    1.00 95.41 514 A 1 
ATOM 3915 C C   . ALA A 0 514 . -7.219  1.924   8.532    1.00 95.41 514 A 1 
ATOM 3916 C CB  . ALA A 0 514 . -4.751  1.578   9.062    1.00 95.41 514 A 1 
ATOM 3917 O O   . ALA A 0 514 . -7.525  3.114   8.435    1.00 95.41 514 A 1 
ATOM 3918 N N   . ARG A 0 515 . -8.019  1.022   9.096    1.00 96.31 515 A 1 
ATOM 3919 C CA  . ARG A 0 515 . -9.218  1.333   9.867    1.00 96.31 515 A 1 
ATOM 3920 C C   . ARG A 0 515 . -9.257  0.449   11.101   1.00 96.31 515 A 1 
ATOM 3921 C CB  . ARG A 0 515 . -10.480 1.188   9.007    1.00 96.31 515 A 1 
ATOM 3922 O O   . ARG A 0 515 . -9.314  -0.769  10.979   1.00 96.31 515 A 1 
ATOM 3923 C CG  . ARG A 0 515 . -11.755 1.489   9.815    1.00 96.31 515 A 1 
ATOM 3924 C CD  . ARG A 0 515 . -12.998 1.665   8.928    1.00 96.31 515 A 1 
ATOM 3925 N NE  . ARG A 0 515 . -13.743 0.410   8.735    1.00 96.31 515 A 1 
ATOM 3926 N NH1 . ARG A 0 515 . -12.775 -0.395  6.793    1.00 96.31 515 A 1 
ATOM 3927 N NH2 . ARG A 0 515 . -14.234 -1.625  7.898    1.00 96.31 515 A 1 
ATOM 3928 C CZ  . ARG A 0 515 . -13.583 -0.508  7.804    1.00 96.31 515 A 1 
ATOM 3929 N N   . TRP A 0 516 . -9.281  1.078   12.263   1.00 96.29 516 A 1 
ATOM 3930 C CA  . TRP A 0 516 . -9.589  0.432   13.529   1.00 96.29 516 A 1 
ATOM 3931 C C   . TRP A 0 516 . -10.916 0.990   14.043   1.00 96.29 516 A 1 
ATOM 3932 C CB  . TRP A 0 516 . -8.421  0.609   14.499   1.00 96.29 516 A 1 
ATOM 3933 O O   . TRP A 0 516 . -11.166 2.189   13.927   1.00 96.29 516 A 1 
ATOM 3934 C CG  . TRP A 0 516 . -8.645  0.026   15.858   1.00 96.29 516 A 1 
ATOM 3935 C CD1 . TRP A 0 516 . -8.402  -1.250  16.238   1.00 96.29 516 A 1 
ATOM 3936 C CD2 . TRP A 0 516 . -9.214  0.684   17.024   1.00 96.29 516 A 1 
ATOM 3937 C CE2 . TRP A 0 516 . -9.251  -0.249  18.104   1.00 96.29 516 A 1 
ATOM 3938 C CE3 . TRP A 0 516 . -9.740  1.974   17.251   1.00 96.29 516 A 1 
ATOM 3939 N NE1 . TRP A 0 516 . -8.756  -1.420  17.566   1.00 96.29 516 A 1 
ATOM 3940 C CH2 . TRP A 0 516 . -10.260 1.393   19.568   1.00 96.29 516 A 1 
ATOM 3941 C CZ2 . TRP A 0 516 . -9.746  0.101   19.367   1.00 96.29 516 A 1 
ATOM 3942 C CZ3 . TRP A 0 516 . -10.266 2.316   18.508   1.00 96.29 516 A 1 
ATOM 3943 N N   . LEU A 0 517 . -11.778 0.126   14.559   1.00 94.34 517 A 1 
ATOM 3944 C CA  . LEU A 0 517 . -13.085 0.468   15.100   1.00 94.34 517 A 1 
ATOM 3945 C C   . LEU A 0 517 . -13.312 -0.352  16.365   1.00 94.34 517 A 1 
ATOM 3946 C CB  . LEU A 0 517 . -14.148 0.241   14.007   1.00 94.34 517 A 1 
ATOM 3947 O O   . LEU A 0 517 . -13.117 -1.565  16.337   1.00 94.34 517 A 1 
ATOM 3948 C CG  . LEU A 0 517 . -15.619 0.450   14.432   1.00 94.34 517 A 1 
ATOM 3949 C CD1 . LEU A 0 517 . -16.431 0.832   13.188   1.00 94.34 517 A 1 
ATOM 3950 C CD2 . LEU A 0 517 . -16.269 -0.820  14.996   1.00 94.34 517 A 1 
ATOM 3951 N N   . GLN A 0 518 . -13.753 0.312   17.422   1.00 93.03 518 A 1 
ATOM 3952 C CA  . GLN A 0 518 . -14.353 -0.295  18.601   1.00 93.03 518 A 1 
ATOM 3953 C C   . GLN A 0 518 . -15.773 0.257   18.753   1.00 93.03 518 A 1 
ATOM 3954 C CB  . GLN A 0 518 . -13.458 -0.047  19.822   1.00 93.03 518 A 1 
ATOM 3955 O O   . GLN A 0 518 . -16.008 1.438   18.480   1.00 93.03 518 A 1 
ATOM 3956 C CG  . GLN A 0 518 . -13.953 -0.765  21.087   1.00 93.03 518 A 1 
ATOM 3957 C CD  . GLN A 0 518 . -12.984 -0.656  22.265   1.00 93.03 518 A 1 
ATOM 3958 N NE2 . GLN A 0 518 . -13.351 -1.210  23.397   1.00 93.03 518 A 1 
ATOM 3959 O OE1 . GLN A 0 518 . -11.885 -0.108  22.173   1.00 93.03 518 A 1 
ATOM 3960 N N   . ALA A 0 519 . -16.709 -0.600  19.132   1.00 93.25 519 A 1 
ATOM 3961 C CA  . ALA A 0 519 . -18.033 -0.222  19.596   1.00 93.25 519 A 1 
ATOM 3962 C C   . ALA A 0 519 . -18.372 -1.089  20.809   1.00 93.25 519 A 1 
ATOM 3963 C CB  . ALA A 0 519 . -19.051 -0.384  18.461   1.00 93.25 519 A 1 
ATOM 3964 O O   . ALA A 0 519 . -18.066 -2.279  20.787   1.00 93.25 519 A 1 
ATOM 3965 N N   . ASP A 0 520 . -18.979 -0.473  21.810   1.00 90.42 520 A 1 
ATOM 3966 C CA  . ASP A 0 520 . -19.368 -1.058  23.088   1.00 90.42 520 A 1 
ATOM 3967 C C   . ASP A 0 520 . -20.827 -0.639  23.384   1.00 90.42 520 A 1 
ATOM 3968 C CB  . ASP A 0 520 . -18.359 -0.576  24.148   1.00 90.42 520 A 1 
ATOM 3969 O O   . ASP A 0 520 . -21.277 0.422   22.933   1.00 90.42 520 A 1 
ATOM 3970 C CG  . ASP A 0 520 . -18.277 -1.484  25.372   1.00 90.42 520 A 1 
ATOM 3971 O OD1 . ASP A 0 520 . -19.221 -2.291  25.527   1.00 90.42 520 A 1 
ATOM 3972 O OD2 . ASP A 0 520 . -17.238 -1.374  26.066   1.00 90.42 520 A 1 
ATOM 3973 N N   . ASP A 0 521 . -21.612 -1.499  24.030   1.00 92.76 521 A 1 
ATOM 3974 C CA  . ASP A 0 521 . -23.048 -1.277  24.304   1.00 92.76 521 A 1 
ATOM 3975 C C   . ASP A 0 521 . -23.477 -2.093  25.531   1.00 92.76 521 A 1 
ATOM 3976 C CB  . ASP A 0 521 . -23.905 -1.518  23.034   1.00 92.76 521 A 1 
ATOM 3977 O O   . ASP A 0 521 . -24.195 -3.094  25.434   1.00 92.76 521 A 1 
ATOM 3978 C CG  . ASP A 0 521 . -25.437 -1.356  23.153   1.00 92.76 521 A 1 
ATOM 3979 O OD1 . ASP A 0 521 . -26.016 -0.825  24.126   1.00 92.76 521 A 1 
ATOM 3980 O OD2 . ASP A 0 521 . -26.148 -1.600  22.146   1.00 92.76 521 A 1 
ATOM 3981 N N   . ASP A 0 522 . -22.988 -1.639  26.682   1.00 90.48 522 A 1 
ATOM 3982 C CA  . ASP A 0 522 . -23.320 -2.142  28.010   1.00 90.48 522 A 1 
ATOM 3983 C C   . ASP A 0 522 . -24.751 -1.751  28.403   1.00 90.48 522 A 1 
ATOM 3984 C CB  . ASP A 0 522 . -22.313 -1.582  29.040   1.00 90.48 522 A 1 
ATOM 3985 O O   . ASP A 0 522 . -25.189 -0.615  28.226   1.00 90.48 522 A 1 
ATOM 3986 C CG  . ASP A 0 522 . -21.218 -2.555  29.491   1.00 90.48 522 A 1 
ATOM 3987 O OD1 . ASP A 0 522 . -21.422 -3.780  29.330   1.00 90.48 522 A 1 
ATOM 3988 O OD2 . ASP A 0 522 . -20.268 -2.075  30.153   1.00 90.48 522 A 1 
ATOM 3989 N N   . GLN A 0 523 . -25.501 -2.684  28.985   1.00 90.82 523 A 1 
ATOM 3990 C CA  . GLN A 0 523 . -26.856 -2.482  29.503   1.00 90.82 523 A 1 
ATOM 3991 C C   . GLN A 0 523 . -27.019 -3.218  30.827   1.00 90.82 523 A 1 
ATOM 3992 C CB  . GLN A 0 523 . -27.915 -2.998  28.511   1.00 90.82 523 A 1 
ATOM 3993 O O   . GLN A 0 523 . -26.623 -4.378  30.945   1.00 90.82 523 A 1 
ATOM 3994 C CG  . GLN A 0 523 . -27.868 -2.271  27.166   1.00 90.82 523 A 1 
ATOM 3995 C CD  . GLN A 0 523 . -28.851 -2.778  26.120   1.00 90.82 523 A 1 
ATOM 3996 N NE2 . GLN A 0 523 . -28.767 -2.231  24.932   1.00 90.82 523 A 1 
ATOM 3997 O OE1 . GLN A 0 523 . -29.681 -3.666  26.288   1.00 90.82 523 A 1 
ATOM 3998 N N   . TRP A 0 524 . -27.673 -2.590  31.800   1.00 89.56 524 A 1 
ATOM 3999 C CA  . TRP A 0 524 . -27.969 -3.210  33.091   1.00 89.56 524 A 1 
ATOM 4000 C C   . TRP A 0 524 . -29.297 -2.727  33.675   1.00 89.56 524 A 1 
ATOM 4001 C CB  . TRP A 0 524 . -26.808 -2.966  34.066   1.00 89.56 524 A 1 
ATOM 4002 O O   . TRP A 0 524 . -29.768 -1.628  33.376   1.00 89.56 524 A 1 
ATOM 4003 C CG  . TRP A 0 524 . -26.542 -1.532  34.414   1.00 89.56 524 A 1 
ATOM 4004 C CD1 . TRP A 0 524 . -27.046 -0.882  35.487   1.00 89.56 524 A 1 
ATOM 4005 C CD2 . TRP A 0 524 . -25.717 -0.554  33.703   1.00 89.56 524 A 1 
ATOM 4006 C CE2 . TRP A 0 524 . -25.765 0.680   34.422   1.00 89.56 524 A 1 
ATOM 4007 C CE3 . TRP A 0 524 . -24.929 -0.577  32.530   1.00 89.56 524 A 1 
ATOM 4008 N NE1 . TRP A 0 524 . -26.597 0.423   35.492   1.00 89.56 524 A 1 
ATOM 4009 C CH2 . TRP A 0 524 . -24.321 1.774   32.815   1.00 89.56 524 A 1 
ATOM 4010 C CZ2 . TRP A 0 524 . -25.084 1.831   33.995   1.00 89.56 524 A 1 
ATOM 4011 C CZ3 . TRP A 0 524 . -24.244 0.573   32.091   1.00 89.56 524 A 1 
ATOM 4012 N N   . ALA A 0 525 . -29.887 -3.547  34.541   1.00 91.09 525 A 1 
ATOM 4013 C CA  . ALA A 0 525 . -30.927 -3.121  35.467   1.00 91.09 525 A 1 
ATOM 4014 C C   . ALA A 0 525 . -30.821 -3.867  36.802   1.00 91.09 525 A 1 
ATOM 4015 C CB  . ALA A 0 525 . -32.312 -3.316  34.844   1.00 91.09 525 A 1 
ATOM 4016 O O   . ALA A 0 525 . -30.363 -5.012  36.845   1.00 91.09 525 A 1 
ATOM 4017 N N   . GLU A 0 526 . -31.282 -3.216  37.864   1.00 90.16 526 A 1 
ATOM 4018 C CA  . GLU A 0 526 . -31.348 -3.731  39.232   1.00 90.16 526 A 1 
ATOM 4019 C C   . GLU A 0 526 . -32.722 -3.386  39.832   1.00 90.16 526 A 1 
ATOM 4020 C CB  . GLU A 0 526 . -30.214 -3.135  40.096   1.00 90.16 526 A 1 
ATOM 4021 O O   . GLU A 0 526 . -33.222 -2.285  39.615   1.00 90.16 526 A 1 
ATOM 4022 C CG  . GLU A 0 526 . -28.791 -3.444  39.583   1.00 90.16 526 A 1 
ATOM 4023 C CD  . GLU A 0 526 . -27.658 -2.929  40.498   1.00 90.16 526 A 1 
ATOM 4024 O OE1 . GLU A 0 526 . -26.491 -2.930  40.039   1.00 90.16 526 A 1 
ATOM 4025 O OE2 . GLU A 0 526 . -27.915 -2.576  41.674   1.00 90.16 526 A 1 
ATOM 4026 N N   . ASP A 0 527 . -33.299 -4.319  40.585   1.00 86.40 527 A 1 
ATOM 4027 C CA  . ASP A 0 527 . -34.541 -4.202  41.364   1.00 86.40 527 A 1 
ATOM 4028 C C   . ASP A 0 527 . -34.197 -4.589  42.815   1.00 86.40 527 A 1 
ATOM 4029 C CB  . ASP A 0 527 . -35.608 -5.115  40.714   1.00 86.40 527 A 1 
ATOM 4030 O O   . ASP A 0 527 . -33.562 -5.623  43.060   1.00 86.40 527 A 1 
ATOM 4031 C CG  . ASP A 0 527 . -36.937 -5.305  41.473   1.00 86.40 527 A 1 
ATOM 4032 O OD1 . ASP A 0 527 . -37.029 -4.902  42.655   1.00 86.40 527 A 1 
ATOM 4033 O OD2 . ASP A 0 527 . -37.828 -5.975  40.889   1.00 86.40 527 A 1 
ATOM 4034 N N   . TYR A 0 528 . -34.533 -3.735  43.788   1.00 85.45 528 A 1 
ATOM 4035 C CA  . TYR A 0 528 . -34.333 -3.994  45.214   1.00 85.45 528 A 1 
ATOM 4036 C C   . TYR A 0 528 . -35.590 -3.707  46.038   1.00 85.45 528 A 1 
ATOM 4037 C CB  . TYR A 0 528 . -33.141 -3.197  45.763   1.00 85.45 528 A 1 
ATOM 4038 O O   . TYR A 0 528 . -35.867 -2.570  46.436   1.00 85.45 528 A 1 
ATOM 4039 C CG  . TYR A 0 528 . -32.904 -3.439  47.249   1.00 85.45 528 A 1 
ATOM 4040 C CD1 . TYR A 0 528 . -33.400 -2.522  48.195   1.00 85.45 528 A 1 
ATOM 4041 C CD2 . TYR A 0 528 . -32.297 -4.630  47.687   1.00 85.45 528 A 1 
ATOM 4042 C CE1 . TYR A 0 528 . -33.313 -2.802  49.571   1.00 85.45 528 A 1 
ATOM 4043 C CE2 . TYR A 0 528 . -32.180 -4.909  49.064   1.00 85.45 528 A 1 
ATOM 4044 O OH  . TYR A 0 528 . -32.673 -4.286  51.339   1.00 85.45 528 A 1 
ATOM 4045 C CZ  . TYR A 0 528 . -32.705 -4.001  50.005   1.00 85.45 528 A 1 
ATOM 4046 N N   . ASP A 0 529 . -36.253 -4.783  46.446   1.00 81.46 529 A 1 
ATOM 4047 C CA  . ASP A 0 529 . -37.446 -4.739  47.278   1.00 81.46 529 A 1 
ATOM 4048 C C   . ASP A 0 529 . -37.095 -5.060  48.748   1.00 81.46 529 A 1 
ATOM 4049 C CB  . ASP A 0 529 . -38.506 -5.672  46.660   1.00 81.46 529 A 1 
ATOM 4050 O O   . ASP A 0 529 . -36.269 -5.925  49.072   1.00 81.46 529 A 1 
ATOM 4051 C CG  . ASP A 0 529 . -39.947 -5.173  46.787   1.00 81.46 529 A 1 
ATOM 4052 O OD1 . ASP A 0 529 . -40.182 -4.260  47.621   1.00 81.46 529 A 1 
ATOM 4053 O OD2 . ASP A 0 529 . -40.856 -5.833  46.227   1.00 81.46 529 A 1 
ATOM 4054 N N   . SER A 0 530 . -37.689 -4.350  49.711   1.00 78.83 530 A 1 
ATOM 4055 C CA  . SER A 0 530 . -37.455 -4.615  51.135   1.00 78.83 530 A 1 
ATOM 4056 C C   . SER A 0 530 . -38.619 -4.220  52.032   1.00 78.83 530 A 1 
ATOM 4057 C CB  . SER A 0 530 . -36.169 -3.932  51.604   1.00 78.83 530 A 1 
ATOM 4058 O O   . SER A 0 530 . -38.923 -3.042  52.239   1.00 78.83 530 A 1 
ATOM 4059 O OG  . SER A 0 530 . -35.809 -4.407  52.898   1.00 78.83 530 A 1 
ATOM 4060 N N   . TYR A 0 531 . -39.208 -5.225  52.683   1.00 68.94 531 A 1 
ATOM 4061 C CA  . TYR A 0 531 . -40.368 -5.075  53.557   1.00 68.94 531 A 1 
ATOM 4062 C C   . TYR A 0 531 . -40.114 -5.569  54.987   1.00 68.94 531 A 1 
ATOM 4063 C CB  . TYR A 0 531 . -41.587 -5.768  52.925   1.00 68.94 531 A 1 
ATOM 4064 O O   . TYR A 0 531 . -39.677 -6.696  55.230   1.00 68.94 531 A 1 
ATOM 4065 C CG  . TYR A 0 531 . -41.393 -7.235  52.575   1.00 68.94 531 A 1 
ATOM 4066 C CD1 . TYR A 0 531 . -40.897 -7.575  51.303   1.00 68.94 531 A 1 
ATOM 4067 C CD2 . TYR A 0 531 . -41.684 -8.255  53.509   1.00 68.94 531 A 1 
ATOM 4068 C CE1 . TYR A 0 531 . -40.679 -8.919  50.966   1.00 68.94 531 A 1 
ATOM 4069 C CE2 . TYR A 0 531 . -41.464 -9.608  53.171   1.00 68.94 531 A 1 
ATOM 4070 O OH  . TYR A 0 531 . -40.688 -11.227 51.546   1.00 68.94 531 A 1 
ATOM 4071 C CZ  . TYR A 0 531 . -40.953 -9.938  51.894   1.00 68.94 531 A 1 
ATOM 4072 N N   . ASP A 0 532 . -40.509 -4.752  55.968   1.00 61.48 532 A 1 
ATOM 4073 C CA  . ASP A 0 532 . -40.664 -5.177  57.363   1.00 61.48 532 A 1 
ATOM 4074 C C   . ASP A 0 532 . -42.152 -5.317  57.733   1.00 61.48 532 A 1 
ATOM 4075 C CB  . ASP A 0 532 . -39.895 -4.238  58.306   1.00 61.48 532 A 1 
ATOM 4076 O O   . ASP A 0 532 . -42.851 -4.336  58.033   1.00 61.48 532 A 1 
ATOM 4077 C CG  . ASP A 0 532 . -39.803 -4.788  59.739   1.00 61.48 532 A 1 
ATOM 4078 O OD1 . ASP A 0 532 . -40.351 -5.886  60.002   1.00 61.48 532 A 1 
ATOM 4079 O OD2 . ASP A 0 532 . -39.177 -4.102  60.577   1.00 61.48 532 A 1 
ATOM 4080 N N   . SER A 0 533 . -42.666 -6.556  57.720   1.00 55.70 533 A 1 
ATOM 4081 C CA  . SER A 0 533 . -44.033 -6.839  58.173   1.00 55.70 533 A 1 
ATOM 4082 C C   . SER A 0 533 . -44.121 -6.953  59.702   1.00 55.70 533 A 1 
ATOM 4083 C CB  . SER A 0 533 . -44.715 -7.969  57.388   1.00 55.70 533 A 1 
ATOM 4084 O O   . SER A 0 533 . -44.253 -8.029  60.293   1.00 55.70 533 A 1 
ATOM 4085 O OG  . SER A 0 533 . -44.176 -9.246  57.626   1.00 55.70 533 A 1 
ATOM 4086 N N   . GLY A 0 534 . -44.130 -5.787  60.355   1.00 51.72 534 A 1 
ATOM 4087 C CA  . GLY A 0 534 . -44.498 -5.649  61.766   1.00 51.72 534 A 1 
ATOM 4088 C C   . GLY A 0 534 . -45.862 -6.294  62.087   1.00 51.72 534 A 1 
ATOM 4089 O O   . GLY A 0 534 . -46.743 -6.374  61.230   1.00 51.72 534 A 1 
ATOM 4090 N N   . MET A 0 535 . -46.039 -6.735  63.342   1.00 48.47 535 A 1 
ATOM 4091 C CA  . MET A 0 535 . -46.992 -7.757  63.856   1.00 48.47 535 A 1 
ATOM 4092 C C   . MET A 0 535 . -48.529 -7.548  63.671   1.00 48.47 535 A 1 
ATOM 4093 C CB  . MET A 0 535 . -46.698 -7.993  65.355   1.00 48.47 535 A 1 
ATOM 4094 O O   . MET A 0 535 . -49.324 -7.987  64.508   1.00 48.47 535 A 1 
ATOM 4095 C CG  . MET A 0 535 . -45.253 -8.348  65.716   1.00 48.47 535 A 1 
ATOM 4096 S SD  . MET A 0 535 . -45.067 -8.705  67.488   1.00 48.47 535 A 1 
ATOM 4097 C CE  . MET A 0 535 . -43.287 -9.031  67.531   1.00 48.47 535 A 1 
ATOM 4098 N N   . ALA A 0 536 . -49.005 -6.904  62.606   1.00 46.93 536 A 1 
ATOM 4099 C CA  . ALA A 0 536 . -50.412 -6.529  62.421   1.00 46.93 536 A 1 
ATOM 4100 C C   . ALA A 0 536 . -51.374 -7.728  62.258   1.00 46.93 536 A 1 
ATOM 4101 C CB  . ALA A 0 536 . -50.484 -5.584  61.215   1.00 46.93 536 A 1 
ATOM 4102 O O   . ALA A 0 536 . -52.504 -7.697  62.755   1.00 46.93 536 A 1 
ATOM 4103 N N   . ASP A 0 537 . -50.925 -8.811  61.620   1.00 48.37 537 A 1 
ATOM 4104 C CA  . ASP A 0 537 . -51.778 -9.950  61.240   1.00 48.37 537 A 1 
ATOM 4105 C C   . ASP A 0 537 . -52.191 -10.854 62.427   1.00 48.37 537 A 1 
ATOM 4106 C CB  . ASP A 0 537 . -51.090 -10.717 60.084   1.00 48.37 537 A 1 
ATOM 4107 O O   . ASP A 0 537 . -53.008 -11.773 62.283   1.00 48.37 537 A 1 
ATOM 4108 C CG  . ASP A 0 537 . -51.960 -10.787 58.822   1.00 48.37 537 A 1 
ATOM 4109 O OD1 . ASP A 0 537 . -52.660 -9.794  58.542   1.00 48.37 537 A 1 
ATOM 4110 O OD2 . ASP A 0 537 . -52.023 -11.888 58.224   1.00 48.37 537 A 1 
ATOM 4111 N N   . ALA A 0 538 . -51.656 -10.584 63.624   1.00 45.55 538 A 1 
ATOM 4112 C CA  . ALA A 0 538 . -51.940 -11.319 64.858   1.00 45.55 538 A 1 
ATOM 4113 C C   . ALA A 0 538 . -53.156 -10.776 65.628   1.00 45.55 538 A 1 
ATOM 4114 C CB  . ALA A 0 538 . -50.682 -11.272 65.737   1.00 45.55 538 A 1 
ATOM 4115 O O   . ALA A 0 538 . -53.850 -11.537 66.306   1.00 45.55 538 A 1 
ATOM 4116 N N   . TYR A 0 539 . -53.421 -9.466  65.550   1.00 46.95 539 A 1 
ATOM 4117 C CA  . TYR A 0 539 . -54.388 -8.812  66.443   1.00 46.95 539 A 1 
ATOM 4118 C C   . TYR A 0 539 . -55.807 -8.730  65.858   1.00 46.95 539 A 1 
ATOM 4119 C CB  . TYR A 0 539 . -53.839 -7.456  66.916   1.00 46.95 539 A 1 
ATOM 4120 O O   . TYR A 0 539 . -56.785 -8.830  66.600   1.00 46.95 539 A 1 
ATOM 4121 C CG  . TYR A 0 539 . -53.964 -7.274  68.418   1.00 46.95 539 A 1 
ATOM 4122 C CD1 . TYR A 0 539 . -55.089 -6.629  68.966   1.00 46.95 539 A 1 
ATOM 4123 C CD2 . TYR A 0 539 . -52.965 -7.787  69.269   1.00 46.95 539 A 1 
ATOM 4124 C CE1 . TYR A 0 539 . -55.212 -6.488  70.362   1.00 46.95 539 A 1 
ATOM 4125 C CE2 . TYR A 0 539 . -53.079 -7.643  70.666   1.00 46.95 539 A 1 
ATOM 4126 O OH  . TYR A 0 539 . -54.318 -6.846  72.561   1.00 46.95 539 A 1 
ATOM 4127 C CZ  . TYR A 0 539 . -54.206 -6.990  71.214   1.00 46.95 539 A 1 
ATOM 4128 N N   . GLY A 0 540 . -55.945 -8.657  64.528   1.00 47.69 540 A 1 
ATOM 4129 C CA  . GLY A 0 540 . -57.251 -8.623  63.851   1.00 47.69 540 A 1 
ATOM 4130 C C   . GLY A 0 540 . -58.061 -9.927  63.946   1.00 47.69 540 A 1 
ATOM 4131 O O   . GLY A 0 540 . -59.286 -9.902  63.861   1.00 47.69 540 A 1 
ATOM 4132 N N   . ARG A 0 541 . -57.403 -11.074 64.176   1.00 47.68 541 A 1 
ATOM 4133 C CA  . ARG A 0 541 . -58.047 -12.404 64.245   1.00 47.68 541 A 1 
ATOM 4134 C C   . ARG A 0 541 . -58.418 -12.859 65.667   1.00 47.68 541 A 1 
ATOM 4135 C CB  . ARG A 0 541 . -57.216 -13.426 63.435   1.00 47.68 541 A 1 
ATOM 4136 O O   . ARG A 0 541 . -58.916 -13.965 65.846   1.00 47.68 541 A 1 
ATOM 4137 C CG  . ARG A 0 541 . -57.379 -13.174 61.921   1.00 47.68 541 A 1 
ATOM 4138 C CD  . ARG A 0 541 . -56.621 -14.167 61.025   1.00 47.68 541 A 1 
ATOM 4139 N NE  . ARG A 0 541 . -55.181 -13.856 60.950   1.00 47.68 541 A 1 
ATOM 4140 N NH1 . ARG A 0 541 . -54.818 -13.879 58.646   1.00 47.68 541 A 1 
ATOM 4141 N NH2 . ARG A 0 541 . -53.180 -13.424 60.045   1.00 47.68 541 A 1 
ATOM 4142 C CZ  . ARG A 0 541 . -54.418 -13.733 59.876   1.00 47.68 541 A 1 
ATOM 4143 N N   . GLY A 0 542 . -58.230 -12.001 66.677   1.00 46.84 542 A 1 
ATOM 4144 C CA  . GLY A 0 542 . -58.606 -12.266 68.075   1.00 46.84 542 A 1 
ATOM 4145 C C   . GLY A 0 542 . -60.042 -11.875 68.465   1.00 46.84 542 A 1 
ATOM 4146 O O   . GLY A 0 542 . -60.475 -12.191 69.571   1.00 46.84 542 A 1 
ATOM 4147 N N   . ALA A 0 543 . -60.785 -11.193 67.589   1.00 42.17 543 A 1 
ATOM 4148 C CA  . ALA A 0 543 . -62.118 -10.652 67.874   1.00 42.17 543 A 1 
ATOM 4149 C C   . ALA A 0 543 . -63.257 -11.612 67.466   1.00 42.17 543 A 1 
ATOM 4150 C CB  . ALA A 0 543 . -62.219 -9.259  67.239   1.00 42.17 543 A 1 
ATOM 4151 O O   . ALA A 0 543 . -64.111 -11.287 66.640   1.00 42.17 543 A 1 
ATOM 4152 N N   . SER A 0 544 . -63.289 -12.816 68.044   1.00 44.04 544 A 1 
ATOM 4153 C CA  . SER A 0 544 . -64.348 -13.793 67.767   1.00 44.04 544 A 1 
ATOM 4154 C C   . SER A 0 544 . -65.681 -13.427 68.443   1.00 44.04 544 A 1 
ATOM 4155 C CB  . SER A 0 544 . -63.894 -15.212 68.126   1.00 44.04 544 A 1 
ATOM 4156 O O   . SER A 0 544 . -65.931 -13.788 69.591   1.00 44.04 544 A 1 
ATOM 4157 O OG  . SER A 0 544 . -63.544 -15.289 69.491   1.00 44.04 544 A 1 
ATOM 4158 N N   . LEU A 0 545 . -66.544 -12.763 67.671   1.00 37.88 545 A 1 
ATOM 4159 C CA  . LEU A 0 545 . -67.997 -12.978 67.610   1.00 37.88 545 A 1 
ATOM 4160 C C   . LEU A 0 545 . -68.782 -12.971 68.949   1.00 37.88 545 A 1 
ATOM 4161 C CB  . LEU A 0 545 . -68.214 -14.274 66.796   1.00 37.88 545 A 1 
ATOM 4162 O O   . LEU A 0 545 . -69.070 -14.013 69.536   1.00 37.88 545 A 1 
ATOM 4163 C CG  . LEU A 0 545 . -69.589 -14.361 66.118   1.00 37.88 545 A 1 
ATOM 4164 C CD1 . LEU A 0 545 . -69.640 -13.506 64.849   1.00 37.88 545 A 1 
ATOM 4165 C CD2 . LEU A 0 545 . -69.887 -15.808 65.721   1.00 37.88 545 A 1 
ATOM 4166 N N   . TRP A 0 546 . -69.260 -11.795 69.372   1.00 34.03 546 A 1 
ATOM 4167 C CA  . TRP A 0 546 . -70.257 -11.681 70.449   1.00 34.03 546 A 1 
ATOM 4168 C C   . TRP A 0 546 . -71.668 -11.997 69.917   1.00 34.03 546 A 1 
ATOM 4169 C CB  . TRP A 0 546 . -70.153 -10.293 71.113   1.00 34.03 546 A 1 
ATOM 4170 O O   . TRP A 0 546 . -72.394 -11.104 69.485   1.00 34.03 546 A 1 
ATOM 4171 C CG  . TRP A 0 546 . -70.857 -10.115 72.433   1.00 34.03 546 A 1 
ATOM 4172 C CD1 . TRP A 0 546 . -70.762 -10.960 73.486   1.00 34.03 546 A 1 
ATOM 4173 C CD2 . TRP A 0 546 . -71.694 -9.004  72.897   1.00 34.03 546 A 1 
ATOM 4174 C CE2 . TRP A 0 546 . -72.052 -9.243  74.260   1.00 34.03 546 A 1 
ATOM 4175 C CE3 . TRP A 0 546 . -72.171 -7.805  72.322   1.00 34.03 546 A 1 
ATOM 4176 N NE1 . TRP A 0 546 . -71.475 -10.459 74.557   1.00 34.03 546 A 1 
ATOM 4177 C CH2 . TRP A 0 546 . -73.271 -7.157  74.409   1.00 34.03 546 A 1 
ATOM 4178 C CZ2 . TRP A 0 546 . -72.821 -8.343  75.014   1.00 34.03 546 A 1 
ATOM 4179 C CZ3 . TRP A 0 546 . -72.949 -6.894  73.066   1.00 34.03 546 A 1 
ATOM 4180 N N   . THR A 0 547 . -72.064 -13.275 69.909   1.00 43.90 547 A 1 
ATOM 4181 C CA  . THR A 0 547 . -73.430 -13.678 69.527   1.00 43.90 547 A 1 
ATOM 4182 C C   . THR A 0 547 . -74.416 -13.474 70.679   1.00 43.90 547 A 1 
ATOM 4183 C CB  . THR A 0 547 . -73.518 -15.136 69.047   1.00 43.90 547 A 1 
ATOM 4184 O O   . THR A 0 547 . -74.297 -14.117 71.726   1.00 43.90 547 A 1 
ATOM 4185 C CG2 . THR A 0 547 . -72.687 -15.393 67.797   1.00 43.90 547 A 1 
ATOM 4186 O OG1 . THR A 0 547 . -73.060 -16.016 70.045   1.00 43.90 547 A 1 
ATOM 4187 N N   . ASP A 0 548 . -75.428 -12.631 70.469   1.00 36.98 548 A 1 
ATOM 4188 C CA  . ASP A 0 548 . -76.546 -12.435 71.400   1.00 36.98 548 A 1 
ATOM 4189 C C   . ASP A 0 548 . -77.455 -13.678 71.472   1.00 36.98 548 A 1 
ATOM 4190 C CB  . ASP A 0 548 . -77.333 -11.169 71.010   1.00 36.98 548 A 1 
ATOM 4191 O O   . ASP A 0 548 . -78.448 -13.809 70.754   1.00 36.98 548 A 1 
ATOM 4192 C CG  . ASP A 0 548 . -78.520 -10.886 71.948   1.00 36.98 548 A 1 
ATOM 4193 O OD1 . ASP A 0 548 . -78.554 -11.457 73.067   1.00 36.98 548 A 1 
ATOM 4194 O OD2 . ASP A 0 548 . -79.387 -10.071 71.567   1.00 36.98 548 A 1 
ATOM 4195 N N   . THR A 0 549 . -77.130 -14.609 72.369   1.00 39.22 549 A 1 
ATOM 4196 C CA  . THR A 0 549 . -77.961 -15.793 72.636   1.00 39.22 549 A 1 
ATOM 4197 C C   . THR A 0 549 . -78.930 -15.526 73.790   1.00 39.22 549 A 1 
ATOM 4198 C CB  . THR A 0 549 . -77.126 -17.069 72.827   1.00 39.22 549 A 1 
ATOM 4199 O O   . THR A 0 549 . -78.837 -16.126 74.864   1.00 39.22 549 A 1 
ATOM 4200 C CG2 . THR A 0 549 . -77.985 -18.330 72.695   1.00 39.22 549 A 1 
ATOM 4201 O OG1 . THR A 0 549 . -76.155 -17.158 71.811   1.00 39.22 549 A 1 
ATOM 4202 N N   . LYS A 0 550 . -79.887 -14.612 73.577   1.00 38.68 550 A 1 
ATOM 4203 C CA  . LYS A 0 550 . -80.945 -14.278 74.556   1.00 38.68 550 A 1 
ATOM 4204 C C   . LYS A 0 550 . -82.377 -14.514 74.050   1.00 38.68 550 A 1 
ATOM 4205 C CB  . LYS A 0 550 . -80.671 -12.881 75.136   1.00 38.68 550 A 1 
ATOM 4206 O O   . LYS A 0 550 . -83.330 -13.928 74.564   1.00 38.68 550 A 1 
ATOM 4207 C CG  . LYS A 0 550 . -80.894 -12.822 76.655   1.00 38.68 550 A 1 
ATOM 4208 C CD  . LYS A 0 550 . -80.423 -11.460 77.176   1.00 38.68 550 A 1 
ATOM 4209 C CE  . LYS A 0 550 . -80.357 -11.427 78.704   1.00 38.68 550 A 1 
ATOM 4210 N NZ  . LYS A 0 550 . -79.775 -10.141 79.157   1.00 38.68 550 A 1 
ATOM 4211 N N   . GLY A 0 551 . -82.545 -15.437 73.099   1.00 41.15 551 A 1 
ATOM 4212 C CA  . GLY A 0 551 . -83.842 -15.947 72.635   1.00 41.15 551 A 1 
ATOM 4213 C C   . GLY A 0 551 . -84.307 -17.187 73.413   1.00 41.15 551 A 1 
ATOM 4214 O O   . GLY A 0 551 . -83.636 -18.215 73.412   1.00 41.15 551 A 1 
ATOM 4215 N N   . LYS A 0 552 . -85.468 -17.114 74.078   1.00 34.71 552 A 1 
ATOM 4216 C CA  . LYS A 0 552 . -86.063 -18.241 74.827   1.00 34.71 552 A 1 
ATOM 4217 C C   . LYS A 0 552 . -86.911 -19.128 73.904   1.00 34.71 552 A 1 
ATOM 4218 C CB  . LYS A 0 552 . -86.939 -17.714 75.978   1.00 34.71 552 A 1 
ATOM 4219 O O   . LYS A 0 552 . -87.865 -18.630 73.314   1.00 34.71 552 A 1 
ATOM 4220 C CG  . LYS A 0 552 . -86.178 -16.939 77.066   1.00 34.71 552 A 1 
ATOM 4221 C CD  . LYS A 0 552 . -87.174 -16.411 78.110   1.00 34.71 552 A 1 
ATOM 4222 C CE  . LYS A 0 552 . -86.453 -15.638 79.219   1.00 34.71 552 A 1 
ATOM 4223 N NZ  . LYS A 0 552 . -87.419 -15.060 80.187   1.00 34.71 552 A 1 
ATOM 4224 N N   . GLY A 0 553 . -86.647 -20.436 73.865   1.00 35.30 553 A 1 
ATOM 4225 C CA  . GLY A 0 553 . -87.432 -21.422 73.108   1.00 35.30 553 A 1 
ATOM 4226 C C   . GLY A 0 553 . -87.422 -22.800 73.777   1.00 35.30 553 A 1 
ATOM 4227 O O   . GLY A 0 553 . -86.390 -23.260 74.247   1.00 35.30 553 A 1 
ATOM 4228 N N   . TRP A 0 554 . -88.591 -23.424 73.888   1.00 32.97 554 A 1 
ATOM 4229 C CA  . TRP A 0 554 . -88.877 -24.614 74.695   1.00 32.97 554 A 1 
ATOM 4230 C C   . TRP A 0 554 . -88.027 -25.865 74.379   1.00 32.97 554 A 1 
ATOM 4231 C CB  . TRP A 0 554 . -90.354 -24.962 74.456   1.00 32.97 554 A 1 
ATOM 4232 O O   . TRP A 0 554 . -88.021 -26.337 73.250   1.00 32.97 554 A 1 
ATOM 4233 C CG  . TRP A 0 554 . -91.389 -24.110 75.131   1.00 32.97 554 A 1 
ATOM 4234 C CD1 . TRP A 0 554 . -91.496 -22.760 75.109   1.00 32.97 554 A 1 
ATOM 4235 C CD2 . TRP A 0 554 . -92.529 -24.583 75.910   1.00 32.97 554 A 1 
ATOM 4236 C CE2 . TRP A 0 554 . -93.271 -23.454 76.367   1.00 32.97 554 A 1 
ATOM 4237 C CE3 . TRP A 0 554 . -93.016 -25.861 76.263   1.00 32.97 554 A 1 
ATOM 4238 N NE1 . TRP A 0 554 . -92.600 -22.370 75.844   1.00 32.97 554 A 1 
ATOM 4239 C CH2 . TRP A 0 554 . -94.879 -24.870 77.492   1.00 32.97 554 A 1 
ATOM 4240 C CZ2 . TRP A 0 554 . -94.426 -23.583 77.152   1.00 32.97 554 A 1 
ATOM 4241 C CZ3 . TRP A 0 554 . -94.178 -26.003 77.045   1.00 32.97 554 A 1 
ATOM 4242 N N   . GLY A 0 555 . -87.483 -26.503 75.427   1.00 38.87 555 A 1 
ATOM 4243 C CA  . GLY A 0 555 . -87.292 -27.964 75.467   1.00 38.87 555 A 1 
ATOM 4244 C C   . GLY A 0 555 . -85.955 -28.542 74.979   1.00 38.87 555 A 1 
ATOM 4245 O O   . GLY A 0 555 . -85.908 -29.189 73.943   1.00 38.87 555 A 1 
ATOM 4246 N N   . GLY A 0 556 . -84.895 -28.446 75.790   1.00 38.43 556 A 1 
ATOM 4247 C CA  . GLY A 0 556 . -83.666 -29.227 75.574   1.00 38.43 556 A 1 
ATOM 4248 C C   . GLY A 0 556 . -82.568 -28.924 76.594   1.00 38.43 556 A 1 
ATOM 4249 O O   . GLY A 0 556 . -81.935 -27.877 76.529   1.00 38.43 556 A 1 
ATOM 4250 N N   . LYS A 0 557 . -82.331 -29.825 77.559   1.00 37.21 557 A 1 
ATOM 4251 C CA  . LYS A 0 557 . -81.217 -29.699 78.517   1.00 37.21 557 A 1 
ATOM 4252 C C   . LYS A 0 557 . -79.958 -30.363 77.949   1.00 37.21 557 A 1 
ATOM 4253 C CB  . LYS A 0 557 . -81.572 -30.330 79.878   1.00 37.21 557 A 1 
ATOM 4254 O O   . LYS A 0 557 . -79.848 -31.582 78.018   1.00 37.21 557 A 1 
ATOM 4255 C CG  . LYS A 0 557 . -82.564 -29.524 80.729   1.00 37.21 557 A 1 
ATOM 4256 C CD  . LYS A 0 557 . -82.800 -30.258 82.060   1.00 37.21 557 A 1 
ATOM 4257 C CE  . LYS A 0 557 . -83.761 -29.484 82.970   1.00 37.21 557 A 1 
ATOM 4258 N NZ  . LYS A 0 557 . -84.053 -30.239 84.216   1.00 37.21 557 A 1 
ATOM 4259 N N   . GLY A 0 558 . -79.003 -29.567 77.473   1.00 37.71 558 A 1 
ATOM 4260 C CA  . GLY A 0 558 . -77.625 -29.994 77.202   1.00 37.71 558 A 1 
ATOM 4261 C C   . GLY A 0 558 . -76.650 -29.204 78.076   1.00 37.71 558 A 1 
ATOM 4262 O O   . GLY A 0 558 . -76.531 -27.995 77.911   1.00 37.71 558 A 1 
ATOM 4263 N N   . LYS A 0 559 . -75.999 -29.869 79.038   1.00 35.03 559 A 1 
ATOM 4264 C CA  . LYS A 0 559 . -74.909 -29.310 79.860   1.00 35.03 559 A 1 
ATOM 4265 C C   . LYS A 0 559 . -73.552 -29.664 79.240   1.00 35.03 559 A 1 
ATOM 4266 C CB  . LYS A 0 559 . -74.965 -29.873 81.290   1.00 35.03 559 A 1 
ATOM 4267 O O   . LYS A 0 559 . -73.423 -30.724 78.639   1.00 35.03 559 A 1 
ATOM 4268 C CG  . LYS A 0 559 . -75.864 -29.105 82.268   1.00 35.03 559 A 1 
ATOM 4269 C CD  . LYS A 0 559 . -75.941 -29.897 83.586   1.00 35.03 559 A 1 
ATOM 4270 C CE  . LYS A 0 559 . -76.038 -29.008 84.831   1.00 35.03 559 A 1 
ATOM 4271 N NZ  . LYS A 0 559 . -74.837 -29.192 85.690   1.00 35.03 559 A 1 
ATOM 4272 N N   . GLY A 0 560 . -72.566 -28.801 79.467   1.00 38.22 560 A 1 
ATOM 4273 C CA  . GLY A 0 560 . -71.191 -28.878 78.962   1.00 38.22 560 A 1 
ATOM 4274 C C   . GLY A 0 560 . -70.626 -27.458 78.984   1.00 38.22 560 A 1 
ATOM 4275 O O   . GLY A 0 560 . -70.760 -26.750 77.997   1.00 38.22 560 A 1 
ATOM 4276 N N   . GLU A 0 561 . -70.288 -26.854 80.126   1.00 35.07 561 A 1 
ATOM 4277 C CA  . GLU A 0 561 . -69.276 -27.263 81.121   1.00 35.07 561 A 1 
ATOM 4278 C C   . GLU A 0 561 . -67.867 -27.391 80.508   1.00 35.07 561 A 1 
ATOM 4279 C CB  . GLU A 0 561 . -69.664 -28.432 82.066   1.00 35.07 561 A 1 
ATOM 4280 O O   . GLU A 0 561 . -67.630 -28.251 79.667   1.00 35.07 561 A 1 
ATOM 4281 C CG  . GLU A 0 561 . -70.745 -28.013 83.086   1.00 35.07 561 A 1 
ATOM 4282 C CD  . GLU A 0 561 . -71.247 -29.125 84.036   1.00 35.07 561 A 1 
ATOM 4283 O OE1 . GLU A 0 561 . -72.327 -28.910 84.658   1.00 35.07 561 A 1 
ATOM 4284 O OE2 . GLU A 0 561 . -70.621 -30.198 84.125   1.00 35.07 561 A 1 
ATOM 4285 N N   . LEU A 0 562 . -66.965 -26.555 81.052   1.00 35.35 562 A 1 
ATOM 4286 C CA  . LEU A 0 562 . -65.507 -26.426 80.876   1.00 35.35 562 A 1 
ATOM 4287 C C   . LEU A 0 562 . -65.012 -25.314 79.921   1.00 35.35 562 A 1 
ATOM 4288 C CB  . LEU A 0 562 . -64.803 -27.775 80.640   1.00 35.35 562 A 1 
ATOM 4289 O O   . LEU A 0 562 . -65.530 -25.181 78.820   1.00 35.35 562 A 1 
ATOM 4290 C CG  . LEU A 0 562 . -65.043 -28.810 81.759   1.00 35.35 562 A 1 
ATOM 4291 C CD1 . LEU A 0 562 . -64.611 -30.195 81.287   1.00 35.35 562 A 1 
ATOM 4292 C CD2 . LEU A 0 562 . -64.264 -28.474 83.034   1.00 35.35 562 A 1 
ATOM 4293 N N   . ASP A 0 563 . -63.948 -24.536 80.174   1.00 32.18 563 A 1 
ATOM 4294 C CA  . ASP A 0 563 . -63.246 -23.966 81.359   1.00 32.18 563 A 1 
ATOM 4295 C C   . ASP A 0 563 . -61.771 -23.674 80.955   1.00 32.18 563 A 1 
ATOM 4296 C CB  . ASP A 0 563 . -63.338 -24.792 82.664   1.00 32.18 563 A 1 
ATOM 4297 O O   . ASP A 0 563 . -61.206 -24.335 80.088   1.00 32.18 563 A 1 
ATOM 4298 C CG  . ASP A 0 563 . -62.645 -24.183 83.884   1.00 32.18 563 A 1 
ATOM 4299 O OD1 . ASP A 0 563 . -62.567 -22.933 83.930   1.00 32.18 563 A 1 
ATOM 4300 O OD2 . ASP A 0 563 . -62.263 -24.963 84.781   1.00 32.18 563 A 1 
ATOM 4301 N N   . ALA A 0 564 . -61.172 -22.633 81.540   1.00 36.35 564 A 1 
ATOM 4302 C CA  . ALA A 0 564 . -59.736 -22.317 81.657   1.00 36.35 564 A 1 
ATOM 4303 C C   . ALA A 0 564 . -58.691 -22.644 80.539   1.00 36.35 564 A 1 
ATOM 4304 C CB  . ALA A 0 564 . -59.288 -22.809 83.042   1.00 36.35 564 A 1 
ATOM 4305 O O   . ALA A 0 564 . -57.505 -22.746 80.860   1.00 36.35 564 A 1 
ATOM 4306 N N   . ALA A 0 565 . -59.031 -22.714 79.243   1.00 36.38 565 A 1 
ATOM 4307 C CA  . ALA A 0 565 . -58.077 -23.103 78.176   1.00 36.38 565 A 1 
ATOM 4308 C C   . ALA A 0 565 . -57.632 -22.003 77.175   1.00 36.38 565 A 1 
ATOM 4309 C CB  . ALA A 0 565 . -58.584 -24.379 77.500   1.00 36.38 565 A 1 
ATOM 4310 O O   . ALA A 0 565 . -57.114 -22.310 76.102   1.00 36.38 565 A 1 
ATOM 4311 N N   . SER A 0 566 . -57.709 -20.712 77.529   1.00 44.87 566 A 1 
ATOM 4312 C CA  . SER A 0 566 . -57.107 -19.593 76.756   1.00 44.87 566 A 1 
ATOM 4313 C C   . SER A 0 566 . -55.555 -19.573 76.817   1.00 44.87 566 A 1 
ATOM 4314 C CB  . SER A 0 566 . -57.728 -18.260 77.215   1.00 44.87 566 A 1 
ATOM 4315 O O   . SER A 0 566 . -54.944 -18.516 76.998   1.00 44.87 566 A 1 
ATOM 4316 O OG  . SER A 0 566 . -57.176 -17.156 76.526   1.00 44.87 566 A 1 
ATOM 4317 N N   . LYS A 0 567 . -54.896 -20.740 76.755   1.00 41.28 567 A 1 
ATOM 4318 C CA  . LYS A 0 567 . -53.498 -20.911 77.193   1.00 41.28 567 A 1 
ATOM 4319 C C   . LYS A 0 567 . -52.564 -21.750 76.312   1.00 41.28 567 A 1 
ATOM 4320 C CB  . LYS A 0 567 . -53.485 -21.424 78.652   1.00 41.28 567 A 1 
ATOM 4321 O O   . LYS A 0 567 . -51.379 -21.750 76.626   1.00 41.28 567 A 1 
ATOM 4322 C CG  . LYS A 0 567 . -53.369 -20.251 79.639   1.00 41.28 567 A 1 
ATOM 4323 C CD  . LYS A 0 567 . -53.205 -20.745 81.080   1.00 41.28 567 A 1 
ATOM 4324 C CE  . LYS A 0 567 . -52.945 -19.553 82.008   1.00 41.28 567 A 1 
ATOM 4325 N NZ  . LYS A 0 567 . -52.763 -19.996 83.411   1.00 41.28 567 A 1 
ATOM 4326 N N   . GLN A 0 568 . -53.017 -22.443 75.258   1.00 37.81 568 A 1 
ATOM 4327 C CA  . GLN A 0 568 . -52.130 -23.428 74.598   1.00 37.81 568 A 1 
ATOM 4328 C C   . GLN A 0 568 . -52.347 -23.704 73.093   1.00 37.81 568 A 1 
ATOM 4329 C CB  . GLN A 0 568 . -52.103 -24.711 75.465   1.00 37.81 568 A 1 
ATOM 4330 O O   . GLN A 0 568 . -51.987 -24.773 72.618   1.00 37.81 568 A 1 
ATOM 4331 C CG  . GLN A 0 568 . -50.657 -25.132 75.780   1.00 37.81 568 A 1 
ATOM 4332 C CD  . GLN A 0 568 . -50.545 -26.142 76.919   1.00 37.81 568 A 1 
ATOM 4333 N NE2 . GLN A 0 568 . -49.356 -26.620 77.208   1.00 37.81 568 A 1 
ATOM 4334 O OE1 . GLN A 0 568 . -51.496 -26.497 77.596   1.00 37.81 568 A 1 
ATOM 4335 N N   . GLY A 0 569 . -52.901 -22.751 72.332   1.00 40.59 569 A 1 
ATOM 4336 C CA  . GLY A 0 569 . -53.195 -22.931 70.895   1.00 40.59 569 A 1 
ATOM 4337 C C   . GLY A 0 569 . -52.899 -21.724 69.997   1.00 40.59 569 A 1 
ATOM 4338 O O   . GLY A 0 569 . -53.608 -21.518 69.020   1.00 40.59 569 A 1 
ATOM 4339 N N   . ARG A 0 570 . -51.913 -20.881 70.343   1.00 37.55 570 A 1 
ATOM 4340 C CA  . ARG A 0 570 . -51.500 -19.718 69.529   1.00 37.55 570 A 1 
ATOM 4341 C C   . ARG A 0 570 . -50.073 -19.883 69.008   1.00 37.55 570 A 1 
ATOM 4342 C CB  . ARG A 0 570 . -51.717 -18.381 70.270   1.00 37.55 570 A 1 
ATOM 4343 O O   . ARG A 0 570 . -49.154 -19.241 69.504   1.00 37.55 570 A 1 
ATOM 4344 C CG  . ARG A 0 570 . -53.207 -18.010 70.351   1.00 37.55 570 A 1 
ATOM 4345 C CD  . ARG A 0 570 . -53.448 -16.504 70.548   1.00 37.55 570 A 1 
ATOM 4346 N NE  . ARG A 0 570 . -53.244 -16.048 71.939   1.00 37.55 570 A 1 
ATOM 4347 N NH1 . ARG A 0 570 . -54.298 -14.017 71.703   1.00 37.55 570 A 1 
ATOM 4348 N NH2 . ARG A 0 570 . -53.546 -14.634 73.708   1.00 37.55 570 A 1 
ATOM 4349 C CZ  . ARG A 0 570 . -53.693 -14.907 72.442   1.00 37.55 570 A 1 
ATOM 4350 N N   . THR A 0 571 . -49.920 -20.743 68.007   1.00 37.27 571 A 1 
ATOM 4351 C CA  . THR A 0 571 . -48.675 -20.957 67.258   1.00 37.27 571 A 1 
ATOM 4352 C C   . THR A 0 571 . -48.926 -20.564 65.804   1.00 37.27 571 A 1 
ATOM 4353 C CB  . THR A 0 571 . -48.181 -22.421 67.333   1.00 37.27 571 A 1 
ATOM 4354 O O   . THR A 0 571 . -49.853 -21.087 65.193   1.00 37.27 571 A 1 
ATOM 4355 C CG2 . THR A 0 571 . -46.708 -22.482 67.730   1.00 37.27 571 A 1 
ATOM 4356 O OG1 . THR A 0 571 . -48.879 -23.193 68.290   1.00 37.27 571 A 1 
ATOM 4357 N N   . GLY A 0 572 . -48.129 -19.638 65.262   1.00 39.69 572 A 1 
ATOM 4358 C CA  . GLY A 0 572 . -48.255 -19.176 63.874   1.00 39.69 572 A 1 
ATOM 4359 C C   . GLY A 0 572 . -48.807 -17.758 63.717   1.00 39.69 572 A 1 
ATOM 4360 O O   . GLY A 0 572 . -49.906 -17.555 63.205   1.00 39.69 572 A 1 
ATOM 4361 N N   . THR A 0 573 . -48.023 -16.748 64.094   1.00 40.42 573 A 1 
ATOM 4362 C CA  . THR A 0 573 . -48.103 -15.438 63.429   1.00 40.42 573 A 1 
ATOM 4363 C C   . THR A 0 573 . -46.714 -14.817 63.404   1.00 40.42 573 A 1 
ATOM 4364 C CB  . THR A 0 573 . -49.131 -14.465 64.034   1.00 40.42 573 A 1 
ATOM 4365 O O   . THR A 0 573 . -46.232 -14.298 64.407   1.00 40.42 573 A 1 
ATOM 4366 C CG2 . THR A 0 573 . -49.538 -13.470 62.948   1.00 40.42 573 A 1 
ATOM 4367 O OG1 . THR A 0 573 . -50.309 -15.123 64.451   1.00 40.42 573 A 1 
ATOM 4368 N N   . TRP A 0 574 . -46.054 -14.965 62.260   1.00 43.25 574 A 1 
ATOM 4369 C CA  . TRP A 0 574 . -44.685 -14.530 62.026   1.00 43.25 574 A 1 
ATOM 4370 C C   . TRP A 0 574 . -44.709 -13.094 61.503   1.00 43.25 574 A 1 
ATOM 4371 C CB  . TRP A 0 574 . -44.029 -15.484 61.013   1.00 43.25 574 A 1 
ATOM 4372 O O   . TRP A 0 574 . -45.462 -12.807 60.574   1.00 43.25 574 A 1 
ATOM 4373 C CG  . TRP A 0 574 . -43.954 -16.935 61.406   1.00 43.25 574 A 1 
ATOM 4374 C CD1 . TRP A 0 574 . -44.984 -17.816 61.416   1.00 43.25 574 A 1 
ATOM 4375 C CD2 . TRP A 0 574 . -42.765 -17.720 61.744   1.00 43.25 574 A 1 
ATOM 4376 C CE2 . TRP A 0 574 . -43.164 -19.071 61.980   1.00 43.25 574 A 1 
ATOM 4377 C CE3 . TRP A 0 574 . -41.384 -17.439 61.832   1.00 43.25 574 A 1 
ATOM 4378 N NE1 . TRP A 0 574 . -44.526 -19.070 61.776   1.00 43.25 574 A 1 
ATOM 4379 C CH2 . TRP A 0 574 . -40.883 -19.778 62.354   1.00 43.25 574 A 1 
ATOM 4380 C CZ2 . TRP A 0 574 . -42.250 -20.089 62.286   1.00 43.25 574 A 1 
ATOM 4381 C CZ3 . TRP A 0 574 . -40.458 -18.457 62.135   1.00 43.25 574 A 1 
ATOM 4382 N N   . GLY A 0 575 . -43.888 -12.211 62.073   1.00 50.57 575 A 1 
ATOM 4383 C CA  . GLY A 0 575 . -43.456 -11.020 61.345   1.00 50.57 575 A 1 
ATOM 4384 C C   . GLY A 0 575 . -42.417 -11.473 60.329   1.00 50.57 575 A 1 
ATOM 4385 O O   . GLY A 0 575 . -41.413 -12.066 60.726   1.00 50.57 575 A 1 
ATOM 4386 N N   . LYS A 0 576 . -42.696 -11.280 59.041   1.00 54.83 576 A 1 
ATOM 4387 C CA  . LYS A 0 576 . -41.767 -11.588 57.952   1.00 54.83 576 A 1 
ATOM 4388 C C   . LYS A 0 576 . -41.025 -10.310 57.583   1.00 54.83 576 A 1 
ATOM 4389 C CB  . LYS A 0 576 . -42.512 -12.155 56.730   1.00 54.83 576 A 1 
ATOM 4390 O O   . LYS A 0 576 . -41.643 -9.398  57.033   1.00 54.83 576 A 1 
ATOM 4391 C CG  . LYS A 0 576 . -43.204 -13.500 56.989   1.00 54.83 576 A 1 
ATOM 4392 C CD  . LYS A 0 576 . -43.787 -14.021 55.670   1.00 54.83 576 A 1 
ATOM 4393 C CE  . LYS A 0 576 . -44.366 -15.428 55.834   1.00 54.83 576 A 1 
ATOM 4394 N NZ  . LYS A 0 576 . -44.639 -16.031 54.506   1.00 54.83 576 A 1 
ATOM 4395 N N   . SER A 0 577 . -39.736 -10.250 57.877   1.00 59.61 577 A 1 
ATOM 4396 C CA  . SER A 0 577 . -38.842 -9.318  57.199   1.00 59.61 577 A 1 
ATOM 4397 C C   . SER A 0 577 . -38.196 -10.035 56.016   1.00 59.61 577 A 1 
ATOM 4398 C CB  . SER A 0 577 . -37.830 -8.689  58.158   1.00 59.61 577 A 1 
ATOM 4399 O O   . SER A 0 577 . -37.716 -11.170 56.147   1.00 59.61 577 A 1 
ATOM 4400 O OG  . SER A 0 577 . -37.198 -9.656  58.979   1.00 59.61 577 A 1 
ATOM 4401 N N   . GLY A 0 578 . -38.239 -9.382  54.860   1.00 66.52 578 A 1 
ATOM 4402 C CA  . GLY A 0 578 . -37.678 -9.871  53.609   1.00 66.52 578 A 1 
ATOM 4403 C C   . GLY A 0 578 . -36.922 -8.771  52.875   1.00 66.52 578 A 1 
ATOM 4404 O O   . GLY A 0 578 . -37.157 -7.580  53.102   1.00 66.52 578 A 1 
ATOM 4405 N N   . SER A 0 579 . -35.988 -9.195  52.038   1.00 76.53 579 A 1 
ATOM 4406 C CA  . SER A 0 579 . -35.477 -8.392  50.936   1.00 76.53 579 A 1 
ATOM 4407 C C   . SER A 0 579 . -35.274 -9.288  49.725   1.00 76.53 579 A 1 
ATOM 4408 C CB  . SER A 0 579 . -34.172 -7.667  51.284   1.00 76.53 579 A 1 
ATOM 4409 O O   . SER A 0 579 . -34.780 -10.412 49.875   1.00 76.53 579 A 1 
ATOM 4410 O OG  . SER A 0 579 . -33.149 -8.599  51.614   1.00 76.53 579 A 1 
ATOM 4411 N N   . ASP A 0 580 . -35.606 -8.738  48.578   1.00 78.22 580 A 1 
ATOM 4412 C CA  . ASP A 0 580 . -35.588 -9.316  47.249   1.00 78.22 580 A 1 
ATOM 4413 C C   . ASP A 0 580 . -34.555 -8.467  46.481   1.00 78.22 580 A 1 
ATOM 4414 C CB  . ASP A 0 580 . -37.012 -9.261  46.621   1.00 78.22 580 A 1 
ATOM 4415 O O   . ASP A 0 580 . -34.470 -7.256  46.700   1.00 78.22 580 A 1 
ATOM 4416 C CG  . ASP A 0 580 . -38.226 -9.520  47.563   1.00 78.22 580 A 1 
ATOM 4417 O OD1 . ASP A 0 580 . -38.309 -8.943  48.680   1.00 78.22 580 A 1 
ATOM 4418 O OD2 . ASP A 0 580 . -39.087 -10.381 47.250   1.00 78.22 580 A 1 
ATOM 4419 N N   . TRP A 0 581 . -33.693 -9.080  45.676   1.00 82.79 581 A 1 
ATOM 4420 C CA  . TRP A 0 581 . -32.782 -8.335  44.805   1.00 82.79 581 A 1 
ATOM 4421 C C   . TRP A 0 581 . -32.574 -9.121  43.525   1.00 82.79 581 A 1 
ATOM 4422 C CB  . TRP A 0 581 . -31.436 -8.041  45.483   1.00 82.79 581 A 1 
ATOM 4423 O O   . TRP A 0 581 . -32.008 -10.217 43.577   1.00 82.79 581 A 1 
ATOM 4424 C CG  . TRP A 0 581 . -30.464 -7.255  44.642   1.00 82.79 581 A 1 
ATOM 4425 C CD1 . TRP A 0 581 . -30.550 -5.932  44.373   1.00 82.79 581 A 1 
ATOM 4426 C CD2 . TRP A 0 581 . -29.357 -7.737  43.813   1.00 82.79 581 A 1 
ATOM 4427 C CE2 . TRP A 0 581 . -28.763 -6.620  43.147   1.00 82.79 581 A 1 
ATOM 4428 C CE3 . TRP A 0 581 . -28.829 -9.012  43.508   1.00 82.79 581 A 1 
ATOM 4429 N NE1 . TRP A 0 581 . -29.526 -5.543  43.530   1.00 82.79 581 A 1 
ATOM 4430 C CH2 . TRP A 0 581 . -27.159 -8.031  42.014   1.00 82.79 581 A 1 
ATOM 4431 C CZ2 . TRP A 0 581 . -27.675 -6.750  42.272   1.00 82.79 581 A 1 
ATOM 4432 C CZ3 . TRP A 0 581 . -27.740 -9.155  42.627   1.00 82.79 581 A 1 
ATOM 4433 N N   . ASP A 0 582 . -33.023 -8.547  42.419   1.00 85.45 582 A 1 
ATOM 4434 C CA  . ASP A 0 582 . -32.898 -9.110  41.082   1.00 85.45 582 A 1 
ATOM 4435 C C   . ASP A 0 582 . -32.061 -8.153  40.224   1.00 85.45 582 A 1 
ATOM 4436 C CB  . ASP A 0 582 . -34.292 -9.376  40.472   1.00 85.45 582 A 1 
ATOM 4437 O O   . ASP A 0 582 . -32.178 -6.932  40.321   1.00 85.45 582 A 1 
ATOM 4438 C CG  . ASP A 0 582 . -35.039 -10.595 41.049   1.00 85.45 582 A 1 
ATOM 4439 O OD1 . ASP A 0 582 . -34.389 -11.481 41.652   1.00 85.45 582 A 1 
ATOM 4440 O OD2 . ASP A 0 582 . -36.263 -10.711 40.796   1.00 85.45 582 A 1 
ATOM 4441 N N   . ALA A 0 583 . -31.200 -8.697  39.367   1.00 85.92 583 A 1 
ATOM 4442 C CA  . ALA A 0 583 . -30.403 -7.901  38.438   1.00 85.92 583 A 1 
ATOM 4443 C C   . ALA A 0 583 . -30.218 -8.620  37.103   1.00 85.92 583 A 1 
ATOM 4444 C CB  . ALA A 0 583 . -29.060 -7.553  39.088   1.00 85.92 583 A 1 
ATOM 4445 O O   . ALA A 0 583 . -30.155 -9.851  37.048   1.00 85.92 583 A 1 
ATOM 4446 N N   . TYR A 0 584 . -30.084 -7.859  36.018   1.00 89.48 584 A 1 
ATOM 4447 C CA  . TYR A 0 584 . -29.680 -8.392  34.719   1.00 89.48 584 A 1 
ATOM 4448 C C   . TYR A 0 584 . -28.742 -7.433  33.992   1.00 89.48 584 A 1 
ATOM 4449 C CB  . TYR A 0 584 . -30.903 -8.769  33.858   1.00 89.48 584 A 1 
ATOM 4450 O O   . TYR A 0 584 . -28.802 -6.220  34.190   1.00 89.48 584 A 1 
ATOM 4451 C CG  . TYR A 0 584 . -31.530 -7.637  33.056   1.00 89.48 584 A 1 
ATOM 4452 C CD1 . TYR A 0 584 . -32.627 -6.916  33.567   1.00 89.48 584 A 1 
ATOM 4453 C CD2 . TYR A 0 584 . -30.998 -7.296  31.794   1.00 89.48 584 A 1 
ATOM 4454 C CE1 . TYR A 0 584 . -33.183 -5.856  32.823   1.00 89.48 584 A 1 
ATOM 4455 C CE2 . TYR A 0 584 . -31.516 -6.203  31.074   1.00 89.48 584 A 1 
ATOM 4456 O OH  . TYR A 0 584 . -33.090 -4.404  30.910   1.00 89.48 584 A 1 
ATOM 4457 C CZ  . TYR A 0 584 . -32.605 -5.474  31.595   1.00 89.48 584 A 1 
ATOM 4458 N N   . GLY A 0 585 . -27.928 -7.973  33.086   1.00 88.75 585 A 1 
ATOM 4459 C CA  . GLY A 0 585 . -27.125 -7.154  32.192   1.00 88.75 585 A 1 
ATOM 4460 C C   . GLY A 0 585 . -26.693 -7.844  30.904   1.00 88.75 585 A 1 
ATOM 4461 O O   . GLY A 0 585 . -26.853 -9.056  30.712   1.00 88.75 585 A 1 
ATOM 4462 N N   . ARG A 0 586 . -26.188 -7.012  29.996   1.00 91.83 586 A 1 
ATOM 4463 C CA  . ARG A 0 586 . -25.810 -7.332  28.622   1.00 91.83 586 A 1 
ATOM 4464 C C   . ARG A 0 586 . -24.625 -6.468  28.206   1.00 91.83 586 A 1 
ATOM 4465 C CB  . ARG A 0 586 . -27.040 -7.088  27.734   1.00 91.83 586 A 1 
ATOM 4466 O O   . ARG A 0 586 . -24.738 -5.257  28.274   1.00 91.83 586 A 1 
ATOM 4467 C CG  . ARG A 0 586 . -26.721 -7.026  26.231   1.00 91.83 586 A 1 
ATOM 4468 C CD  . ARG A 0 586 . -27.951 -7.454  25.417   1.00 91.83 586 A 1 
ATOM 4469 N NE  . ARG A 0 586 . -27.550 -8.241  24.236   1.00 91.83 586 A 1 
ATOM 4470 N NH1 . ARG A 0 586 . -28.151 -6.726  22.644   1.00 91.83 586 A 1 
ATOM 4471 N NH2 . ARG A 0 586 . -27.147 -8.633  22.054   1.00 91.83 586 A 1 
ATOM 4472 C CZ  . ARG A 0 586 . -27.636 -7.874  22.983   1.00 91.83 586 A 1 
ATOM 4473 N N   . ASP A 0 587 . -23.571 -7.112  27.729   1.00 88.57 587 A 1 
ATOM 4474 C CA  . ASP A 0 587 . -22.335 -6.518  27.200   1.00 88.57 587 A 1 
ATOM 4475 C C   . ASP A 0 587 . -22.265 -6.862  25.697   1.00 88.57 587 A 1 
ATOM 4476 C CB  . ASP A 0 587 . -21.181 -7.088  28.051   1.00 88.57 587 A 1 
ATOM 4477 O O   . ASP A 0 587 . -22.627 -7.977  25.304   1.00 88.57 587 A 1 
ATOM 4478 C CG  . ASP A 0 587 . -19.744 -6.848  27.563   1.00 88.57 587 A 1 
ATOM 4479 O OD1 . ASP A 0 587 . -19.560 -6.576  26.353   1.00 88.57 587 A 1 
ATOM 4480 O OD2 . ASP A 0 587 . -18.832 -7.134  28.376   1.00 88.57 587 A 1 
ATOM 4481 N N   . GLN A 0 588 . -21.896 -5.904  24.839   1.00 90.45 588 A 1 
ATOM 4482 C CA  . GLN A 0 588 . -21.961 -6.002  23.370   1.00 90.45 588 A 1 
ATOM 4483 C C   . GLN A 0 588 . -20.693 -5.470  22.670   1.00 90.45 588 A 1 
ATOM 4484 C CB  . GLN A 0 588 . -23.233 -5.295  22.873   1.00 90.45 588 A 1 
ATOM 4485 O O   . GLN A 0 588 . -20.756 -4.678  21.724   1.00 90.45 588 A 1 
ATOM 4486 C CG  . GLN A 0 588 . -24.544 -6.082  22.998   1.00 90.45 588 A 1 
ATOM 4487 C CD  . GLN A 0 588 . -25.122 -6.356  21.616   1.00 90.45 588 A 1 
ATOM 4488 N NE2 . GLN A 0 588 . -24.589 -7.320  20.904   1.00 90.45 588 A 1 
ATOM 4489 O OE1 . GLN A 0 588 . -26.100 -5.780  21.144   1.00 90.45 588 A 1 
ATOM 4490 N N   . ASP A 0 589 . -19.538 -5.967  23.088   1.00 88.49 589 A 1 
ATOM 4491 C CA  . ASP A 0 589 . -18.225 -5.616  22.544   1.00 88.49 589 A 1 
ATOM 4492 C C   . ASP A 0 589 . -18.048 -5.932  21.025   1.00 88.49 589 A 1 
ATOM 4493 C CB  . ASP A 0 589 . -17.197 -6.374  23.412   1.00 88.49 589 A 1 
ATOM 4494 O O   . ASP A 0 589 . -18.337 -7.036  20.546   1.00 88.49 589 A 1 
ATOM 4495 C CG  . ASP A 0 589 . -15.911 -5.618  23.735   1.00 88.49 589 A 1 
ATOM 4496 O OD1 . ASP A 0 589 . -15.701 -4.513  23.178   1.00 88.49 589 A 1 
ATOM 4497 O OD2 . ASP A 0 589 . -15.019 -6.245  24.357   1.00 88.49 589 A 1 
ATOM 4498 N N   . LEU A 0 590 . -17.497 -4.998  20.232   1.00 92.25 590 A 1 
ATOM 4499 C CA  . LEU A 0 590 . -17.109 -5.187  18.818   1.00 92.25 590 A 1 
ATOM 4500 C C   . LEU A 0 590 . -15.796 -4.461  18.479   1.00 92.25 590 A 1 
ATOM 4501 C CB  . LEU A 0 590 . -18.255 -4.716  17.891   1.00 92.25 590 A 1 
ATOM 4502 O O   . LEU A 0 590 . -15.769 -3.242  18.325   1.00 92.25 590 A 1 
ATOM 4503 C CG  . LEU A 0 590 . -17.937 -4.722  16.376   1.00 92.25 590 A 1 
ATOM 4504 C CD1 . LEU A 0 590 . -17.721 -6.127  15.805   1.00 92.25 590 A 1 
ATOM 4505 C CD2 . LEU A 0 590 . -19.075 -4.089  15.573   1.00 92.25 590 A 1 
ATOM 4506 N N   . GLU A 0 591 . -14.728 -5.213  18.182   1.00 93.83 591 A 1 
ATOM 4507 C CA  . GLU A 0 591 . -13.455 -4.674  17.671   1.00 93.83 591 A 1 
ATOM 4508 C C   . GLU A 0 591 . -13.202 -5.114  16.217   1.00 93.83 591 A 1 
ATOM 4509 C CB  . GLU A 0 591 . -12.269 -5.070  18.578   1.00 93.83 591 A 1 
ATOM 4510 O O   . GLU A 0 591 . -13.205 -6.307  15.893   1.00 93.83 591 A 1 
ATOM 4511 C CG  . GLU A 0 591 . -10.996 -4.253  18.263   1.00 93.83 591 A 1 
ATOM 4512 C CD  . GLU A 0 591 . -9.675  -4.864  18.771   1.00 93.83 591 A 1 
ATOM 4513 O OE1 . GLU A 0 591 . -8.646  -4.148  18.765   1.00 93.83 591 A 1 
ATOM 4514 O OE2 . GLU A 0 591 . -9.580  -6.099  19.006   1.00 93.83 591 A 1 
ATOM 4515 N N   . VAL A 0 592 . -12.894 -4.168  15.327   1.00 93.17 592 A 1 
ATOM 4516 C CA  . VAL A 0 592 . -12.491 -4.415  13.934   1.00 93.17 592 A 1 
ATOM 4517 C C   . VAL A 0 592 . -11.169 -3.712  13.635   1.00 93.17 592 A 1 
ATOM 4518 C CB  . VAL A 0 592 . -13.582 -3.970  12.939   1.00 93.17 592 A 1 
ATOM 4519 O O   . VAL A 0 592 . -11.076 -2.495  13.733   1.00 93.17 592 A 1 
ATOM 4520 C CG1 . VAL A 0 592 . -13.179 -4.280  11.488   1.00 93.17 592 A 1 
ATOM 4521 C CG2 . VAL A 0 592 . -14.926 -4.663  13.204   1.00 93.17 592 A 1 
ATOM 4522 N N   . ASP A 0 593 . -10.168 -4.471  13.193   1.00 94.09 593 A 1 
ATOM 4523 C CA  . ASP A 0 593 . -8.859  -3.977  12.750   1.00 94.09 593 A 1 
ATOM 4524 C C   . ASP A 0 593 . -8.636  -4.396  11.288   1.00 94.09 593 A 1 
ATOM 4525 C CB  . ASP A 0 593 . -7.781  -4.507  13.713   1.00 94.09 593 A 1 
ATOM 4526 O O   . ASP A 0 593 . -8.592  -5.587  10.963   1.00 94.09 593 A 1 
ATOM 4527 C CG  . ASP A 0 593 . -6.343  -4.072  13.398   1.00 94.09 593 A 1 
ATOM 4528 O OD1 . ASP A 0 593 . -6.151  -3.158  12.566   1.00 94.09 593 A 1 
ATOM 4529 O OD2 . ASP A 0 593 . -5.432  -4.691  14.001   1.00 94.09 593 A 1 
ATOM 4530 N N   . GLU A 0 594 . -8.569  -3.421  10.385   1.00 92.52 594 A 1 
ATOM 4531 C CA  . GLU A 0 594 . -8.421  -3.585  8.939    1.00 92.52 594 A 1 
ATOM 4532 C C   . GLU A 0 594 . -7.232  -2.773  8.425    1.00 92.52 594 A 1 
ATOM 4533 C CB  . GLU A 0 594 . -9.708  -3.149  8.209    1.00 92.52 594 A 1 
ATOM 4534 O O   . GLU A 0 594 . -7.120  -1.578  8.688    1.00 92.52 594 A 1 
ATOM 4535 C CG  . GLU A 0 594 . -10.797 -4.226  8.268    1.00 92.52 594 A 1 
ATOM 4536 C CD  . GLU A 0 594 . -12.121 -3.802  7.615    1.00 92.52 594 A 1 
ATOM 4537 O OE1 . GLU A 0 594 . -13.200 -4.257  8.068    1.00 92.52 594 A 1 
ATOM 4538 O OE2 . GLU A 0 594 . -12.128 -3.042  6.619    1.00 92.52 594 A 1 
ATOM 4539 N N   . SER A 0 595 . -6.369  -3.390  7.620    1.00 93.07 595 A 1 
ATOM 4540 C CA  . SER A 0 595 . -5.265  -2.700  6.950    1.00 93.07 595 A 1 
ATOM 4541 C C   . SER A 0 595 . -5.008  -3.230  5.541    1.00 93.07 595 A 1 
ATOM 4542 C CB  . SER A 0 595 . -3.991  -2.720  7.803    1.00 93.07 595 A 1 
ATOM 4543 O O   . SER A 0 595 . -5.270  -4.391  5.219    1.00 93.07 595 A 1 
ATOM 4544 O OG  . SER A 0 595 . -3.663  -4.030  8.216    1.00 93.07 595 A 1 
ATOM 4545 N N   . TYR A 0 596 . -4.505  -2.340  4.691    1.00 94.63 596 A 1 
ATOM 4546 C CA  . TYR A 0 596 . -4.101  -2.607  3.317    1.00 94.63 596 A 1 
ATOM 4547 C C   . TYR A 0 596 . -2.817  -1.833  3.007    1.00 94.63 596 A 1 
ATOM 4548 C CB  . TYR A 0 596 . -5.242  -2.221  2.368    1.00 94.63 596 A 1 
ATOM 4549 O O   . TYR A 0 596 . -2.699  -0.661  3.367    1.00 94.63 596 A 1 
ATOM 4550 C CG  . TYR A 0 596 . -4.896  -2.290  0.894    1.00 94.63 596 A 1 
ATOM 4551 C CD1 . TYR A 0 596 . -4.385  -1.153  0.232    1.00 94.63 596 A 1 
ATOM 4552 C CD2 . TYR A 0 596 . -5.076  -3.494  0.189    1.00 94.63 596 A 1 
ATOM 4553 C CE1 . TYR A 0 596 . -4.069  -1.216  -1.140   1.00 94.63 596 A 1 
ATOM 4554 C CE2 . TYR A 0 596 . -4.778  -3.555  -1.185   1.00 94.63 596 A 1 
ATOM 4555 O OH  . TYR A 0 596 . -4.021  -2.493  -3.182   1.00 94.63 596 A 1 
ATOM 4556 C CZ  . TYR A 0 596 . -4.280  -2.418  -1.852   1.00 94.63 596 A 1 
ATOM 4557 N N   . GLU A 0 597 . -1.868  -2.468  2.331    1.00 92.90 597 A 1 
ATOM 4558 C CA  . GLU A 0 597 . -0.614  -1.858  1.888    1.00 92.90 597 A 1 
ATOM 4559 C C   . GLU A 0 597 . -0.260  -2.365  0.489    1.00 92.90 597 A 1 
ATOM 4560 C CB  . GLU A 0 597 . 0.488   -2.137  2.928    1.00 92.90 597 A 1 
ATOM 4561 O O   . GLU A 0 597 . -0.256  -3.568  0.257    1.00 92.90 597 A 1 
ATOM 4562 C CG  . GLU A 0 597 . 1.872   -1.569  2.557    1.00 92.90 597 A 1 
ATOM 4563 C CD  . GLU A 0 597 . 2.835   -1.481  3.757    1.00 92.90 597 A 1 
ATOM 4564 O OE1 . GLU A 0 597 . 4.044   -1.199  3.573    1.00 92.90 597 A 1 
ATOM 4565 O OE2 . GLU A 0 597 . 2.387   -1.383  4.926    1.00 92.90 597 A 1 
ATOM 4566 N N   . ALA A 0 598 . 0.041   -1.456  -0.436   1.00 93.33 598 A 1 
ATOM 4567 C CA  . ALA A 0 598 . 0.511   -1.765  -1.781   1.00 93.33 598 A 1 
ATOM 4568 C C   . ALA A 0 598 . 1.792   -0.977  -2.069   1.00 93.33 598 A 1 
ATOM 4569 C CB  . ALA A 0 598 . -0.599  -1.466  -2.792   1.00 93.33 598 A 1 
ATOM 4570 O O   . ALA A 0 598 . 1.813   0.247   -1.925   1.00 93.33 598 A 1 
ATOM 4571 N N   . THR A 0 599 . 2.863   -1.668  -2.461   1.00 92.49 599 A 1 
ATOM 4572 C CA  . THR A 0 599 . 4.176   -1.076  -2.750   1.00 92.49 599 A 1 
ATOM 4573 C C   . THR A 0 599 . 4.669   -1.490  -4.130   1.00 92.49 599 A 1 
ATOM 4574 C CB  . THR A 0 599 . 5.218   -1.467  -1.691   1.00 92.49 599 A 1 
ATOM 4575 O O   . THR A 0 599 . 4.943   -2.660  -4.385   1.00 92.49 599 A 1 
ATOM 4576 C CG2 . THR A 0 599 . 6.606   -0.888  -1.987   1.00 92.49 599 A 1 
ATOM 4577 O OG1 . THR A 0 599 . 4.874   -0.932  -0.439   1.00 92.49 599 A 1 
ATOM 4578 N N   . TRP A 0 600 . 4.908   -0.501  -4.990   1.00 91.25 600 A 1 
ATOM 4579 C CA  . TRP A 0 600 . 5.524   -0.675  -6.301   1.00 91.25 600 A 1 
ATOM 4580 C C   . TRP A 0 600 . 6.867   0.043   -6.362   1.00 91.25 600 A 1 
ATOM 4581 C CB  . TRP A 0 600 . 4.570   -0.182  -7.394   1.00 91.25 600 A 1 
ATOM 4582 O O   . TRP A 0 600 . 6.974   1.230   -6.056   1.00 91.25 600 A 1 
ATOM 4583 C CG  . TRP A 0 600 . 3.257   -0.895  -7.407   1.00 91.25 600 A 1 
ATOM 4584 C CD1 . TRP A 0 600 . 3.116   -2.231  -7.533   1.00 91.25 600 A 1 
ATOM 4585 C CD2 . TRP A 0 600 . 1.911   -0.383  -7.138   1.00 91.25 600 A 1 
ATOM 4586 C CE2 . TRP A 0 600 . 1.006   -1.488  -7.106   1.00 91.25 600 A 1 
ATOM 4587 C CE3 . TRP A 0 600 . 1.371   0.896   -6.867   1.00 91.25 600 A 1 
ATOM 4588 N NE1 . TRP A 0 600 . 1.799   -2.586  -7.350   1.00 91.25 600 A 1 
ATOM 4589 C CH2 . TRP A 0 600 . -0.862  -0.051  -6.558   1.00 91.25 600 A 1 
ATOM 4590 C CZ2 . TRP A 0 600 . -0.357  -1.336  -6.821   1.00 91.25 600 A 1 
ATOM 4591 C CZ3 . TRP A 0 600 . 0.000   1.061   -6.582   1.00 91.25 600 A 1 
ATOM 4592 N N   . ALA A 0 601 . 7.904   -0.650  -6.823   1.00 92.20 601 A 1 
ATOM 4593 C CA  . ALA A 0 601 . 9.204   -0.043  -7.086   1.00 92.20 601 A 1 
ATOM 4594 C C   . ALA A 0 601 . 9.743   -0.473  -8.449   1.00 92.20 601 A 1 
ATOM 4595 C CB  . ALA A 0 601 . 10.170  -0.360  -5.941   1.00 92.20 601 A 1 
ATOM 4596 O O   . ALA A 0 601 . 9.657   -1.639  -8.825   1.00 92.20 601 A 1 
ATOM 4597 N N   . LYS A 0 602 . 10.329  0.463   -9.195   1.00 91.77 602 A 1 
ATOM 4598 C CA  . LYS A 0 602 . 11.031  0.186   -10.456  1.00 91.77 602 A 1 
ATOM 4599 C C   . LYS A 0 602 . 12.370  0.906   -10.458  1.00 91.77 602 A 1 
ATOM 4600 C CB  . LYS A 0 602 . 10.174  0.556   -11.683  1.00 91.77 602 A 1 
ATOM 4601 O O   . LYS A 0 602 . 12.427  2.079   -10.084  1.00 91.77 602 A 1 
ATOM 4602 C CG  . LYS A 0 602 . 8.863   -0.247  -11.722  1.00 91.77 602 A 1 
ATOM 4603 C CD  . LYS A 0 602 . 7.934   0.140   -12.877  1.00 91.77 602 A 1 
ATOM 4604 C CE  . LYS A 0 602 . 6.677   -0.730  -12.735  1.00 91.77 602 A 1 
ATOM 4605 N NZ  . LYS A 0 602 . 5.585   -0.331  -13.654  1.00 91.77 602 A 1 
ATOM 4606 N N   . SER A 0 603 . 13.423  0.221   -10.889  1.00 88.84 603 A 1 
ATOM 4607 C CA  . SER A 0 603 . 14.722  0.828   -11.176  1.00 88.84 603 A 1 
ATOM 4608 C C   . SER A 0 603 . 15.178  0.463   -12.582  1.00 88.84 603 A 1 
ATOM 4609 C CB  . SER A 0 603 . 15.790  0.498   -10.120  1.00 88.84 603 A 1 
ATOM 4610 O O   . SER A 0 603 . 14.959  -0.657  -13.042  1.00 88.84 603 A 1 
ATOM 4611 O OG  . SER A 0 603 . 16.398  -0.770  -10.283  1.00 88.84 603 A 1 
ATOM 4612 N N   . TYR A 0 604 . 15.813  1.423   -13.238  1.00 86.41 604 A 1 
ATOM 4613 C CA  . TYR A 0 604 . 16.563  1.254   -14.469  1.00 86.41 604 A 1 
ATOM 4614 C C   . TYR A 0 604 . 17.926  1.882   -14.233  1.00 86.41 604 A 1 
ATOM 4615 C CB  . TYR A 0 604 . 15.850  1.938   -15.640  1.00 86.41 604 A 1 
ATOM 4616 O O   . TYR A 0 604 . 17.993  3.033   -13.806  1.00 86.41 604 A 1 
ATOM 4617 C CG  . TYR A 0 604 . 14.480  1.370   -15.942  1.00 86.41 604 A 1 
ATOM 4618 C CD1 . TYR A 0 604 . 14.353  0.319   -16.867  1.00 86.41 604 A 1 
ATOM 4619 C CD2 . TYR A 0 604 . 13.345  1.878   -15.281  1.00 86.41 604 A 1 
ATOM 4620 C CE1 . TYR A 0 604 . 13.086  -0.230  -17.137  1.00 86.41 604 A 1 
ATOM 4621 C CE2 . TYR A 0 604 . 12.076  1.329   -15.542  1.00 86.41 604 A 1 
ATOM 4622 O OH  . TYR A 0 604 . 10.722  -0.252  -16.730  1.00 86.41 604 A 1 
ATOM 4623 C CZ  . TYR A 0 604 . 11.949  0.273   -16.473  1.00 86.41 604 A 1 
ATOM 4624 N N   . ASP A 0 605 . 18.984  1.136   -14.494  1.00 84.68 605 A 1 
ATOM 4625 C CA  . ASP A 0 605 . 20.362  1.592   -14.400  1.00 84.68 605 A 1 
ATOM 4626 C C   . ASP A 0 605 . 21.068  1.162   -15.702  1.00 84.68 605 A 1 
ATOM 4627 C CB  . ASP A 0 605 . 21.009  1.030   -13.113  1.00 84.68 605 A 1 
ATOM 4628 O O   . ASP A 0 605 . 20.909  0.020   -16.140  1.00 84.68 605 A 1 
ATOM 4629 C CG  . ASP A 0 605 . 20.248  1.360   -11.803  1.00 84.68 605 A 1 
ATOM 4630 O OD1 . ASP A 0 605 . 20.400  2.483   -11.255  1.00 84.68 605 A 1 
ATOM 4631 O OD2 . ASP A 0 605 . 19.518  0.486   -11.271  1.00 84.68 605 A 1 
ATOM 4632 N N   . ALA A 0 606 . 21.793  2.075   -16.347  1.00 82.20 606 A 1 
ATOM 4633 C CA  . ALA A 0 606 . 22.629  1.821   -17.522  1.00 82.20 606 A 1 
ATOM 4634 C C   . ALA A 0 606 . 24.003  2.464   -17.298  1.00 82.20 606 A 1 
ATOM 4635 C CB  . ALA A 0 606 . 21.937  2.372   -18.777  1.00 82.20 606 A 1 
ATOM 4636 O O   . ALA A 0 606 . 24.057  3.588   -16.806  1.00 82.20 606 A 1 
ATOM 4637 N N   . GLU A 0 607 . 25.094  1.762   -17.614  1.00 75.89 607 A 1 
ATOM 4638 C CA  . GLU A 0 607 . 26.461  2.245   -17.331  1.00 75.89 607 A 1 
ATOM 4639 C C   . GLU A 0 607 . 26.968  3.292   -18.332  1.00 75.89 607 A 1 
ATOM 4640 C CB  . GLU A 0 607 . 27.427  1.053   -17.240  1.00 75.89 607 A 1 
ATOM 4641 O O   . GLU A 0 607 . 27.650  4.226   -17.923  1.00 75.89 607 A 1 
ATOM 4642 C CG  . GLU A 0 607 . 27.228  0.273   -15.931  1.00 75.89 607 A 1 
ATOM 4643 C CD  . GLU A 0 607 . 28.105  -0.986  -15.840  1.00 75.89 607 A 1 
ATOM 4644 O OE1 . GLU A 0 607 . 28.606  -1.283  -14.730  1.00 75.89 607 A 1 
ATOM 4645 O OE2 . GLU A 0 607 . 28.170  -1.739  -16.843  1.00 75.89 607 A 1 
ATOM 4646 N N   . SER A 0 608 . 26.595  3.169   -19.606  1.00 74.99 608 A 1 
ATOM 4647 C CA  . SER A 0 608 . 26.840  4.159   -20.660  1.00 74.99 608 A 1 
ATOM 4648 C C   . SER A 0 608 . 25.790  4.027   -21.769  1.00 74.99 608 A 1 
ATOM 4649 C CB  . SER A 0 608 . 28.244  3.990   -21.261  1.00 74.99 608 A 1 
ATOM 4650 O O   . SER A 0 608 . 25.156  2.969   -21.929  1.00 74.99 608 A 1 
ATOM 4651 O OG  . SER A 0 608 . 28.292  2.799   -22.024  1.00 74.99 608 A 1 
ATOM 4652 N N   . TYR A 0 609 . 25.601  5.093   -22.545  1.00 69.13 609 A 1 
ATOM 4653 C CA  . TYR A 0 609 . 24.874  5.056   -23.810  1.00 69.13 609 A 1 
ATOM 4654 C C   . TYR A 0 609 . 25.528  5.964   -24.849  1.00 69.13 609 A 1 
ATOM 4655 C CB  . TYR A 0 609 . 23.405  5.450   -23.610  1.00 69.13 609 A 1 
ATOM 4656 O O   . TYR A 0 609 . 25.410  7.186   -24.758  1.00 69.13 609 A 1 
ATOM 4657 C CG  . TYR A 0 609 . 22.622  5.505   -24.912  1.00 69.13 609 A 1 
ATOM 4658 C CD1 . TYR A 0 609 . 22.011  6.699   -25.343  1.00 69.13 609 A 1 
ATOM 4659 C CD2 . TYR A 0 609 . 22.549  4.360   -25.724  1.00 69.13 609 A 1 
ATOM 4660 C CE1 . TYR A 0 609 . 21.296  6.736   -26.557  1.00 69.13 609 A 1 
ATOM 4661 C CE2 . TYR A 0 609 . 21.820  4.382   -26.925  1.00 69.13 609 A 1 
ATOM 4662 O OH  . TYR A 0 609 . 20.414  5.561   -28.454  1.00 69.13 609 A 1 
ATOM 4663 C CZ  . TYR A 0 609 . 21.173  5.562   -27.329  1.00 69.13 609 A 1 
ATOM 4664 N N   . ASP A 0 610 . 26.119  5.350   -25.873  1.00 77.72 610 A 1 
ATOM 4665 C CA  . ASP A 0 610 . 26.788  6.051   -26.966  1.00 77.72 610 A 1 
ATOM 4666 C C   . ASP A 0 610 . 25.993  5.919   -28.272  1.00 77.72 610 A 1 
ATOM 4667 C CB  . ASP A 0 610 . 28.212  5.516   -27.176  1.00 77.72 610 A 1 
ATOM 4668 O O   . ASP A 0 610 . 25.694  4.811   -28.731  1.00 77.72 610 A 1 
ATOM 4669 C CG  . ASP A 0 610 . 29.131  5.617   -25.958  1.00 77.72 610 A 1 
ATOM 4670 O OD1 . ASP A 0 610 . 28.963  6.569   -25.168  1.00 77.72 610 A 1 
ATOM 4671 O OD2 . ASP A 0 610 . 30.012  4.731   -25.882  1.00 77.72 610 A 1 
ATOM 4672 N N   . GLU A 0 611 . 25.715  7.046   -28.924  1.00 82.43 611 A 1 
ATOM 4673 C CA  . GLU A 0 611 . 25.393  7.133   -30.348  1.00 82.43 611 A 1 
ATOM 4674 C C   . GLU A 0 611 . 26.526  7.854   -31.076  1.00 82.43 611 A 1 
ATOM 4675 C CB  . GLU A 0 611 . 24.081  7.890   -30.631  1.00 82.43 611 A 1 
ATOM 4676 O O   . GLU A 0 611 . 26.948  8.925   -30.646  1.00 82.43 611 A 1 
ATOM 4677 C CG  . GLU A 0 611 . 22.860  7.416   -29.835  1.00 82.43 611 A 1 
ATOM 4678 C CD  . GLU A 0 611 . 21.518  7.884   -30.435  1.00 82.43 611 A 1 
ATOM 4679 O OE1 . GLU A 0 611 . 20.476  7.770   -29.742  1.00 82.43 611 A 1 
ATOM 4680 O OE2 . GLU A 0 611 . 21.370  8.025   -31.671  1.00 82.43 611 A 1 
ATOM 4681 N N   . TRP A 0 612 . 26.985  7.324   -32.206  1.00 82.45 612 A 1 
ATOM 4682 C CA  . TRP A 0 612 . 27.990  8.003   -33.025  1.00 82.45 612 A 1 
ATOM 4683 C C   . TRP A 0 612 . 27.795  7.743   -34.519  1.00 82.45 612 A 1 
ATOM 4684 C CB  . TRP A 0 612 . 29.402  7.636   -32.546  1.00 82.45 612 A 1 
ATOM 4685 O O   . TRP A 0 612 . 27.303  6.689   -34.932  1.00 82.45 612 A 1 
ATOM 4686 C CG  . TRP A 0 612 . 29.710  6.171   -32.492  1.00 82.45 612 A 1 
ATOM 4687 C CD1 . TRP A 0 612 . 29.542  5.375   -31.413  1.00 82.45 612 A 1 
ATOM 4688 C CD2 . TRP A 0 612 . 30.233  5.311   -33.547  1.00 82.45 612 A 1 
ATOM 4689 C CE2 . TRP A 0 612 . 30.361  3.987   -33.027  1.00 82.45 612 A 1 
ATOM 4690 C CE3 . TRP A 0 612 . 30.616  5.518   -34.889  1.00 82.45 612 A 1 
ATOM 4691 N NE1 . TRP A 0 612 . 29.924  4.085   -31.721  1.00 82.45 612 A 1 
ATOM 4692 C CH2 . TRP A 0 612 . 31.215  3.162   -35.141  1.00 82.45 612 A 1 
ATOM 4693 C CZ2 . TRP A 0 612 . 30.840  2.920   -33.806  1.00 82.45 612 A 1 
ATOM 4694 C CZ3 . TRP A 0 612 . 31.108  4.460   -35.674  1.00 82.45 612 A 1 
ATOM 4695 N N   . ASP A 0 613 . 28.195  8.724   -35.322  1.00 82.83 613 A 1 
ATOM 4696 C CA  . ASP A 0 613 . 28.235  8.674   -36.781  1.00 82.83 613 A 1 
ATOM 4697 C C   . ASP A 0 613 . 29.609  9.173   -37.254  1.00 82.83 613 A 1 
ATOM 4698 C CB  . ASP A 0 613 . 27.070  9.494   -37.373  1.00 82.83 613 A 1 
ATOM 4699 O O   . ASP A 0 613 . 30.124  10.179  -36.764  1.00 82.83 613 A 1 
ATOM 4700 C CG  . ASP A 0 613 . 26.695  9.100   -38.811  1.00 82.83 613 A 1 
ATOM 4701 O OD1 . ASP A 0 613 . 27.499  8.414   -39.483  1.00 82.83 613 A 1 
ATOM 4702 O OD2 . ASP A 0 613 . 25.554  9.425   -39.216  1.00 82.83 613 A 1 
ATOM 4703 N N   . ASN A 0 614 . 30.222  8.445   -38.180  1.00 80.64 614 A 1 
ATOM 4704 C CA  . ASN A 0 614 . 31.481  8.794   -38.826  1.00 80.64 614 A 1 
ATOM 4705 C C   . ASN A 0 614 . 31.290  8.663   -40.329  1.00 80.64 614 A 1 
ATOM 4706 C CB  . ASN A 0 614 . 32.601  7.866   -38.327  1.00 80.64 614 A 1 
ATOM 4707 O O   . ASN A 0 614 . 31.062  7.553   -40.819  1.00 80.64 614 A 1 
ATOM 4708 C CG  . ASN A 0 614 . 33.912  8.100   -39.065  1.00 80.64 614 A 1 
ATOM 4709 N ND2 . ASN A 0 614 . 34.152  7.456   -40.185  1.00 80.64 614 A 1 
ATOM 4710 O OD1 . ASN A 0 614 . 34.748  8.863   -38.627  1.00 80.64 614 A 1 
ATOM 4711 N N   . LYS A 0 615 . 31.442  9.769   -41.049  1.00 78.41 615 A 1 
ATOM 4712 C CA  . LYS A 0 615 . 31.289  9.833   -42.494  1.00 78.41 615 A 1 
ATOM 4713 C C   . LYS A 0 615 . 32.502  10.518  -43.123  1.00 78.41 615 A 1 
ATOM 4714 C CB  . LYS A 0 615 . 29.952  10.516  -42.786  1.00 78.41 615 A 1 
ATOM 4715 O O   . LYS A 0 615 . 32.739  11.701  -42.889  1.00 78.41 615 A 1 
ATOM 4716 C CG  . LYS A 0 615 . 29.764  10.735  -44.285  1.00 78.41 615 A 1 
ATOM 4717 C CD  . LYS A 0 615 . 28.434  11.450  -44.553  1.00 78.41 615 A 1 
ATOM 4718 C CE  . LYS A 0 615 . 28.434  12.018  -45.971  1.00 78.41 615 A 1 
ATOM 4719 N NZ  . LYS A 0 615 . 29.495  13.040  -46.104  1.00 78.41 615 A 1 
ATOM 4720 N N   . ASP A 0 616 . 33.179  9.742   -43.953  1.00 73.48 616 A 1 
ATOM 4721 C CA  . ASP A 0 616 . 34.439  10.008  -44.647  1.00 73.48 616 A 1 
ATOM 4722 C C   . ASP A 0 616 . 34.114  10.099  -46.156  1.00 73.48 616 A 1 
ATOM 4723 C CB  . ASP A 0 616 . 35.395  8.874   -44.200  1.00 73.48 616 A 1 
ATOM 4724 O O   . ASP A 0 616 . 33.579  9.154   -46.751  1.00 73.48 616 A 1 
ATOM 4725 C CG  . ASP A 0 616 . 36.547  8.457   -45.125  1.00 73.48 616 A 1 
ATOM 4726 O OD1 . ASP A 0 616 . 36.671  9.019   -46.236  1.00 73.48 616 A 1 
ATOM 4727 O OD2 . ASP A 0 616 . 37.201  7.445   -44.763  1.00 73.48 616 A 1 
ATOM 4728 N N   . ASP A 0 617 . 34.326  11.288  -46.739  1.00 73.57 617 A 1 
ATOM 4729 C CA  . ASP A 0 617 . 33.980  11.667  -48.124  1.00 73.57 617 A 1 
ATOM 4730 C C   . ASP A 0 617 . 35.242  11.982  -48.977  1.00 73.57 617 A 1 
ATOM 4731 C CB  . ASP A 0 617 . 32.951  12.835  -48.118  1.00 73.57 617 A 1 
ATOM 4732 O O   . ASP A 0 617 . 35.225  12.896  -49.819  1.00 73.57 617 A 1 
ATOM 4733 C CG  . ASP A 0 617 . 31.462  12.488  -48.209  1.00 73.57 617 A 1 
ATOM 4734 O OD1 . ASP A 0 617 . 30.995  11.382  -47.872  1.00 73.57 617 A 1 
ATOM 4735 O OD2 . ASP A 0 617 . 30.675  13.410  -48.552  1.00 73.57 617 A 1 
ATOM 4736 N N   . ASP A 0 618 . 36.329  11.233  -48.770  1.00 71.49 618 A 1 
ATOM 4737 C CA  . ASP A 0 618 . 37.674  11.471  -49.319  1.00 71.49 618 A 1 
ATOM 4738 C C   . ASP A 0 618 . 37.750  11.649  -50.864  1.00 71.49 618 A 1 
ATOM 4739 C CB  . ASP A 0 618 . 38.584  10.319  -48.851  1.00 71.49 618 A 1 
ATOM 4740 O O   . ASP A 0 618 . 37.105  10.950  -51.665  1.00 71.49 618 A 1 
ATOM 4741 C CG  . ASP A 0 618 . 40.058  10.670  -48.695  1.00 71.49 618 A 1 
ATOM 4742 O OD1 . ASP A 0 618 . 40.435  11.766  -49.180  1.00 71.49 618 A 1 
ATOM 4743 O OD2 . ASP A 0 618 . 40.837  9.761   -48.324  1.00 71.49 618 A 1 
ATOM 4744 N N   . ARG A 0 619 . 38.568  12.610  -51.331  1.00 62.04 619 A 1 
ATOM 4745 C CA  . ARG A 0 619 . 38.765  12.950  -52.762  1.00 62.04 619 A 1 
ATOM 4746 C C   . ARG A 0 619 . 40.193  13.376  -53.089  1.00 62.04 619 A 1 
ATOM 4747 C CB  . ARG A 0 619 . 37.814  14.055  -53.233  1.00 62.04 619 A 1 
ATOM 4748 O O   . ARG A 0 619 . 40.485  14.537  -53.405  1.00 62.04 619 A 1 
ATOM 4749 C CG  . ARG A 0 619 . 36.351  13.782  -52.936  1.00 62.04 619 A 1 
ATOM 4750 C CD  . ARG A 0 619 . 35.530  14.880  -53.593  1.00 62.04 619 A 1 
ATOM 4751 N NE  . ARG A 0 619 . 34.164  14.842  -53.070  1.00 62.04 619 A 1 
ATOM 4752 N NH1 . ARG A 0 619 . 33.613  16.998  -53.606  1.00 62.04 619 A 1 
ATOM 4753 N NH2 . ARG A 0 619 . 32.211  15.747  -52.383  1.00 62.04 619 A 1 
ATOM 4754 C CZ  . ARG A 0 619 . 33.331  15.858  -53.034  1.00 62.04 619 A 1 
ATOM 4755 N N   . TRP A 0 620 . 41.086  12.407  -53.169  1.00 63.06 620 A 1 
ATOM 4756 C CA  . TRP A 0 620 . 42.469  12.632  -53.571  1.00 63.06 620 A 1 
ATOM 4757 C C   . TRP A 0 620 . 42.644  12.835  -55.093  1.00 63.06 620 A 1 
ATOM 4758 C CB  . TRP A 0 620 . 43.346  11.525  -52.983  1.00 63.06 620 A 1 
ATOM 4759 O O   . TRP A 0 620 . 42.108  12.124  -55.956  1.00 63.06 620 A 1 
ATOM 4760 C CG  . TRP A 0 620 . 42.838  10.135  -53.197  1.00 63.06 620 A 1 
ATOM 4761 C CD1 . TRP A 0 620 . 41.847  9.551   -52.484  1.00 63.06 620 A 1 
ATOM 4762 C CD2 . TRP A 0 620 . 43.324  9.107   -54.110  1.00 63.06 620 A 1 
ATOM 4763 C CE2 . TRP A 0 620 . 42.513  7.942   -53.950  1.00 63.06 620 A 1 
ATOM 4764 C CE3 . TRP A 0 620 . 44.412  9.024   -55.008  1.00 63.06 620 A 1 
ATOM 4765 N NE1 . TRP A 0 620 . 41.608  8.287   -52.968  1.00 63.06 620 A 1 
ATOM 4766 C CH2 . TRP A 0 620 . 43.843  6.714   -55.565  1.00 63.06 620 A 1 
ATOM 4767 C CZ2 . TRP A 0 620 . 42.749  6.769   -54.681  1.00 63.06 620 A 1 
ATOM 4768 C CZ3 . TRP A 0 620 . 44.682  7.834   -55.714  1.00 63.06 620 A 1 
ATOM 4769 N N   . GLY A 0 621 . 43.461  13.835  -55.439  1.00 55.21 621 A 1 
ATOM 4770 C CA  . GLY A 0 621 . 43.857  14.156  -56.809  1.00 55.21 621 A 1 
ATOM 4771 C C   . GLY A 0 621 . 44.969  13.236  -57.319  1.00 55.21 621 A 1 
ATOM 4772 O O   . GLY A 0 621 . 46.141  13.605  -57.298  1.00 55.21 621 A 1 
ATOM 4773 N N   . ALA A 0 622 . 44.611  12.047  -57.804  1.00 50.37 622 A 1 
ATOM 4774 C CA  . ALA A 0 622 . 45.565  11.051  -58.287  1.00 50.37 622 A 1 
ATOM 4775 C C   . ALA A 0 622 . 46.315  11.493  -59.563  1.00 50.37 622 A 1 
ATOM 4776 C CB  . ALA A 0 622 . 44.800  9.743   -58.529  1.00 50.37 622 A 1 
ATOM 4777 O O   . ALA A 0 622 . 45.784  11.413  -60.675  1.00 50.37 622 A 1 
ATOM 4778 N N   . GLN A 0 623 . 47.597  11.857  -59.447  1.00 50.42 623 A 1 
ATOM 4779 C CA  . GLN A 0 623 . 48.500  11.836  -60.602  1.00 50.42 623 A 1 
ATOM 4780 C C   . GLN A 0 623 . 48.877  10.377  -60.891  1.00 50.42 623 A 1 
ATOM 4781 C CB  . GLN A 0 623 . 49.711  12.763  -60.383  1.00 50.42 623 A 1 
ATOM 4782 O O   . GLN A 0 623 . 49.822  9.845   -60.317  1.00 50.42 623 A 1 
ATOM 4783 C CG  . GLN A 0 623 . 50.612  12.817  -61.634  1.00 50.42 623 A 1 
ATOM 4784 C CD  . GLN A 0 623 . 51.699  13.891  -61.569  1.00 50.42 623 A 1 
ATOM 4785 N NE2 . GLN A 0 623 . 52.820  13.693  -62.226  1.00 50.42 623 A 1 
ATOM 4786 O OE1 . GLN A 0 623 . 51.556  14.939  -60.964  1.00 50.42 623 A 1 
ATOM 4787 N N   . ALA A 0 624 . 48.123  9.705   -61.761  1.00 44.21 624 A 1 
ATOM 4788 C CA  . ALA A 0 624 . 48.446  8.348   -62.195  1.00 44.21 624 A 1 
ATOM 4789 C C   . ALA A 0 624 . 49.688  8.361   -63.109  1.00 44.21 624 A 1 
ATOM 4790 C CB  . ALA A 0 624 . 47.214  7.732   -62.872  1.00 44.21 624 A 1 
ATOM 4791 O O   . ALA A 0 624 . 49.639  8.874   -64.227  1.00 44.21 624 A 1 
ATOM 4792 N N   . TRP A 0 625 . 50.801  7.790   -62.639  1.00 41.69 625 A 1 
ATOM 4793 C CA  . TRP A 0 625 . 52.054  7.696   -63.397  1.00 41.69 625 A 1 
ATOM 4794 C C   . TRP A 0 625 . 51.938  6.613   -64.486  1.00 41.69 625 A 1 
ATOM 4795 C CB  . TRP A 0 625 . 53.247  7.442   -62.452  1.00 41.69 625 A 1 
ATOM 4796 O O   . TRP A 0 625 . 52.217  5.435   -64.253  1.00 41.69 625 A 1 
ATOM 4797 C CG  . TRP A 0 625 . 53.634  8.551   -61.508  1.00 41.69 625 A 1 
ATOM 4798 C CD1 . TRP A 0 625 . 52.852  9.063   -60.532  1.00 41.69 625 A 1 
ATOM 4799 C CD2 . TRP A 0 625 . 54.925  9.233   -61.358  1.00 41.69 625 A 1 
ATOM 4800 C CE2 . TRP A 0 625 . 54.821  10.176  -60.288  1.00 41.69 625 A 1 
ATOM 4801 C CE3 . TRP A 0 625 . 56.185  9.131   -61.990  1.00 41.69 625 A 1 
ATOM 4802 N NE1 . TRP A 0 625 . 53.524  10.052  -59.846  1.00 41.69 625 A 1 
ATOM 4803 C CH2 . TRP A 0 625 . 57.135  10.840  -60.517  1.00 41.69 625 A 1 
ATOM 4804 C CZ2 . TRP A 0 625 . 55.896  10.973  -59.869  1.00 41.69 625 A 1 
ATOM 4805 C CZ3 . TRP A 0 625 . 57.275  9.922   -61.573  1.00 41.69 625 A 1 
ATOM 4806 N N   . GLY A 0 626 . 51.512  7.009   -65.688  1.00 41.58 626 A 1 
ATOM 4807 C CA  . GLY A 0 626 . 51.697  6.210   -66.902  1.00 41.58 626 A 1 
ATOM 4808 C C   . GLY A 0 626 . 53.174  6.202   -67.306  1.00 41.58 626 A 1 
ATOM 4809 O O   . GLY A 0 626 . 53.817  7.245   -67.263  1.00 41.58 626 A 1 
ATOM 4810 N N   . LYS A 0 627 . 53.725  5.033   -67.664  1.00 39.07 627 A 1 
ATOM 4811 C CA  . LYS A 0 627 . 55.165  4.881   -67.937  1.00 39.07 627 A 1 
ATOM 4812 C C   . LYS A 0 627 . 55.628  5.661   -69.168  1.00 39.07 627 A 1 
ATOM 4813 C CB  . LYS A 0 627 . 55.562  3.409   -68.111  1.00 39.07 627 A 1 
ATOM 4814 O O   . LYS A 0 627 . 55.191  5.384   -70.283  1.00 39.07 627 A 1 
ATOM 4815 C CG  . LYS A 0 627 . 55.621  2.662   -66.777  1.00 39.07 627 A 1 
ATOM 4816 C CD  . LYS A 0 627 . 56.142  1.238   -66.993  1.00 39.07 627 A 1 
ATOM 4817 C CE  . LYS A 0 627 . 56.289  0.564   -65.627  1.00 39.07 627 A 1 
ATOM 4818 N NZ  . LYS A 0 627 . 56.808  -0.819  -65.747  1.00 39.07 627 A 1 
ATOM 4819 N N   . ASP A 0 628 . 56.623  6.500   -68.942  1.00 36.08 628 A 1 
ATOM 4820 C CA  . ASP A 0 628 . 57.541  7.085   -69.907  1.00 36.08 628 A 1 
ATOM 4821 C C   . ASP A 0 628 . 58.458  6.015   -70.537  1.00 36.08 628 A 1 
ATOM 4822 C CB  . ASP A 0 628 . 58.346  8.187   -69.183  1.00 36.08 628 A 1 
ATOM 4823 O O   . ASP A 0 628 . 59.051  5.180   -69.849  1.00 36.08 628 A 1 
ATOM 4824 C CG  . ASP A 0 628 . 59.095  7.744   -67.903  1.00 36.08 628 A 1 
ATOM 4825 O OD1 . ASP A 0 628 . 58.557  6.906   -67.134  1.00 36.08 628 A 1 
ATOM 4826 O OD2 . ASP A 0 628 . 60.204  8.271   -67.678  1.00 36.08 628 A 1 
ATOM 4827 N N   . ARG A 0 629 . 58.572  6.003   -71.875  1.00 32.29 629 A 1 
ATOM 4828 C CA  . ARG A 0 629 . 59.547  5.175   -72.618  1.00 32.29 629 A 1 
ATOM 4829 C C   . ARG A 0 629 . 59.993  5.856   -73.910  1.00 32.29 629 A 1 
ATOM 4830 C CB  . ARG A 0 629 . 59.035  3.749   -72.912  1.00 32.29 629 A 1 
ATOM 4831 O O   . ARG A 0 629 . 59.775  5.334   -75.005  1.00 32.29 629 A 1 
ATOM 4832 C CG  . ARG A 0 629 . 58.952  2.833   -71.687  1.00 32.29 629 A 1 
ATOM 4833 C CD  . ARG A 0 629 . 58.825  1.363   -72.107  1.00 32.29 629 A 1 
ATOM 4834 N NE  . ARG A 0 629 . 60.133  0.771   -72.465  1.00 32.29 629 A 1 
ATOM 4835 N NH1 . ARG A 0 629 . 59.349  -1.091  -73.549  1.00 32.29 629 A 1 
ATOM 4836 N NH2 . ARG A 0 629 . 61.544  -0.860  -73.207  1.00 32.29 629 A 1 
ATOM 4837 C CZ  . ARG A 0 629 . 60.337  -0.385  -73.073  1.00 32.29 629 A 1 
ATOM 4838 N N   . ASP A 0 630 . 60.703  6.964   -73.769  1.00 42.21 630 A 1 
ATOM 4839 C CA  . ASP A 0 630 . 61.273  7.671   -74.911  1.00 42.21 630 A 1 
ATOM 4840 C C   . ASP A 0 630 . 62.659  7.115   -75.260  1.00 42.21 630 A 1 
ATOM 4841 C CB  . ASP A 0 630 . 61.258  9.181   -74.652  1.00 42.21 630 A 1 
ATOM 4842 O O   . ASP A 0 630 . 63.640  7.287   -74.536  1.00 42.21 630 A 1 
ATOM 4843 C CG  . ASP A 0 630 . 59.828  9.697   -74.456  1.00 42.21 630 A 1 
ATOM 4844 O OD1 . ASP A 0 630 . 58.904  9.081   -75.038  1.00 42.21 630 A 1 
ATOM 4845 O OD2 . ASP A 0 630 . 59.678  10.679  -73.708  1.00 42.21 630 A 1 
ATOM 4846 N N   . LEU A 0 631 . 62.753  6.428   -76.402  1.00 33.18 631 A 1 
ATOM 4847 C CA  . LEU A 0 631 . 64.028  6.054   -77.014  1.00 33.18 631 A 1 
ATOM 4848 C C   . LEU A 0 631 . 63.985  6.318   -78.519  1.00 33.18 631 A 1 
ATOM 4849 C CB  . LEU A 0 631 . 64.375  4.585   -76.695  1.00 33.18 631 A 1 
ATOM 4850 O O   . LEU A 0 631 . 63.397  5.550   -79.282  1.00 33.18 631 A 1 
ATOM 4851 C CG  . LEU A 0 631 . 65.755  4.162   -77.245  1.00 33.18 631 A 1 
ATOM 4852 C CD1 . LEU A 0 631 . 66.910  4.810   -76.477  1.00 33.18 631 A 1 
ATOM 4853 C CD2 . LEU A 0 631 . 65.927  2.645   -77.160  1.00 33.18 631 A 1 
ATOM 4854 N N   . TYR A 0 632 . 64.688  7.361   -78.963  1.00 35.62 632 A 1 
ATOM 4855 C CA  . TYR A 0 632 . 64.864  7.654   -80.383  1.00 35.62 632 A 1 
ATOM 4856 C C   . TYR A 0 632 . 66.294  8.119   -80.691  1.00 35.62 632 A 1 
ATOM 4857 C CB  . TYR A 0 632 . 63.815  8.686   -80.820  1.00 35.62 632 A 1 
ATOM 4858 O O   . TYR A 0 632 . 66.710  9.194   -80.269  1.00 35.62 632 A 1 
ATOM 4859 C CG  . TYR A 0 632 . 63.671  8.754   -82.325  1.00 35.62 632 A 1 
ATOM 4860 C CD1 . TYR A 0 632 . 64.377  9.720   -83.067  1.00 35.62 632 A 1 
ATOM 4861 C CD2 . TYR A 0 632 . 62.839  7.826   -82.979  1.00 35.62 632 A 1 
ATOM 4862 C CE1 . TYR A 0 632 . 64.240  9.767   -84.469  1.00 35.62 632 A 1 
ATOM 4863 C CE2 . TYR A 0 632 . 62.708  7.862   -84.380  1.00 35.62 632 A 1 
ATOM 4864 O OH  . TYR A 0 632 . 63.263  8.879   -86.476  1.00 35.62 632 A 1 
ATOM 4865 C CZ  . TYR A 0 632 . 63.402  8.836   -85.125  1.00 35.62 632 A 1 
ATOM 4866 N N   . GLY A 0 633 . 67.062  7.323   -81.449  1.00 39.26 633 A 1 
ATOM 4867 C CA  . GLY A 0 633 . 68.433  7.709   -81.826  1.00 39.26 633 A 1 
ATOM 4868 C C   . GLY A 0 633 . 69.394  6.586   -82.231  1.00 39.26 633 A 1 
ATOM 4869 O O   . GLY A 0 633 . 70.562  6.629   -81.857  1.00 39.26 633 A 1 
ATOM 4870 N N   . ALA A 0 634 . 68.947  5.571   -82.973  1.00 32.98 634 A 1 
ATOM 4871 C CA  . ALA A 0 634 . 69.805  4.440   -83.342  1.00 32.98 634 A 1 
ATOM 4872 C C   . ALA A 0 634 . 70.934  4.807   -84.334  1.00 32.98 634 A 1 
ATOM 4873 C CB  . ALA A 0 634 . 68.918  3.330   -83.918  1.00 32.98 634 A 1 
ATOM 4874 O O   . ALA A 0 634 . 70.672  5.380   -85.391  1.00 32.98 634 A 1 
ATOM 4875 N N   . SER A 0 635 . 72.172  4.376   -84.046  1.00 36.54 635 A 1 
ATOM 4876 C CA  . SER A 0 635 . 73.169  4.003   -85.068  1.00 36.54 635 A 1 
ATOM 4877 C C   . SER A 0 635 . 74.304  3.129   -84.494  1.00 36.54 635 A 1 
ATOM 4878 C CB  . SER A 0 635 . 73.747  5.230   -85.796  1.00 36.54 635 A 1 
ATOM 4879 O O   . SER A 0 635 . 74.703  3.305   -83.348  1.00 36.54 635 A 1 
ATOM 4880 O OG  . SER A 0 635 . 74.439  6.099   -84.931  1.00 36.54 635 A 1 
ATOM 4881 N N   . SER A 0 636 . 74.828  2.220   -85.330  1.00 36.39 636 A 1 
ATOM 4882 C CA  . SER A 0 636 . 75.957  1.275   -85.128  1.00 36.39 636 A 1 
ATOM 4883 C C   . SER A 0 636 . 75.803  0.093   -84.141  1.00 36.39 636 A 1 
ATOM 4884 C CB  . SER A 0 636 . 77.322  1.970   -84.990  1.00 36.39 636 A 1 
ATOM 4885 O O   . SER A 0 636 . 75.941  0.229   -82.936  1.00 36.39 636 A 1 
ATOM 4886 O OG  . SER A 0 636 . 77.369  2.955   -83.986  1.00 36.39 636 A 1 
ATOM 4887 N N   . GLU A 0 637 . 75.577  -1.083  -84.745  1.00 31.70 637 A 1 
ATOM 4888 C CA  . GLU A 0 637 . 76.168  -2.414  -84.476  1.00 31.70 637 A 1 
ATOM 4889 C C   . GLU A 0 637 . 76.474  -2.871  -83.029  1.00 31.70 637 A 1 
ATOM 4890 C CB  . GLU A 0 637 . 77.435  -2.574  -85.353  1.00 31.70 637 A 1 
ATOM 4891 O O   . GLU A 0 637 . 77.396  -2.373  -82.394  1.00 31.70 637 A 1 
ATOM 4892 C CG  . GLU A 0 637 . 77.113  -2.438  -86.855  1.00 31.70 637 A 1 
ATOM 4893 C CD  . GLU A 0 637 . 78.299  -2.668  -87.808  1.00 31.70 637 A 1 
ATOM 4894 O OE1 . GLU A 0 637 . 78.016  -2.716  -89.028  1.00 31.70 637 A 1 
ATOM 4895 O OE2 . GLU A 0 637 . 79.453  -2.762  -87.341  1.00 31.70 637 A 1 
ATOM 4896 N N   . GLY A 0 638 . 75.854  -3.990  -82.601  1.00 32.37 638 A 1 
ATOM 4897 C CA  . GLY A 0 638 . 76.582  -4.957  -81.755  1.00 32.37 638 A 1 
ATOM 4898 C C   . GLY A 0 638 . 75.950  -5.542  -80.482  1.00 32.37 638 A 1 
ATOM 4899 O O   . GLY A 0 638 . 76.717  -5.950  -79.619  1.00 32.37 638 A 1 
ATOM 4900 N N   . ALA A 0 639 . 74.623  -5.666  -80.326  1.00 37.72 639 A 1 
ATOM 4901 C CA  . ALA A 0 639 . 74.057  -6.424  -79.192  1.00 37.72 639 A 1 
ATOM 4902 C C   . ALA A 0 639 . 72.791  -7.218  -79.558  1.00 37.72 639 A 1 
ATOM 4903 C CB  . ALA A 0 639 . 73.821  -5.475  -78.011  1.00 37.72 639 A 1 
ATOM 4904 O O   . ALA A 0 639 . 71.692  -6.678  -79.659  1.00 37.72 639 A 1 
ATOM 4905 N N   . ARG A 0 640 . 72.950  -8.533  -79.750  1.00 31.68 640 A 1 
ATOM 4906 C CA  . ARG A 0 640 . 71.862  -9.489  -79.994  1.00 31.68 640 A 1 
ATOM 4907 C C   . ARG A 0 640 . 72.034  -10.661 -79.023  1.00 31.68 640 A 1 
ATOM 4908 C CB  . ARG A 0 640 . 71.901  -9.896  -81.486  1.00 31.68 640 A 1 
ATOM 4909 O O   . ARG A 0 640 . 72.784  -11.583 -79.316  1.00 31.68 640 A 1 
ATOM 4910 C CG  . ARG A 0 640 . 70.566  -10.381 -82.070  1.00 31.68 640 A 1 
ATOM 4911 C CD  . ARG A 0 640 . 70.773  -10.786 -83.540  1.00 31.68 640 A 1 
ATOM 4912 N NE  . ARG A 0 640 . 69.506  -11.107 -84.229  1.00 31.68 640 A 1 
ATOM 4913 N NH1 . ARG A 0 640 . 70.417  -11.724 -86.248  1.00 31.68 640 A 1 
ATOM 4914 N NH2 . ARG A 0 640 . 68.203  -11.754 -85.987  1.00 31.68 640 A 1 
ATOM 4915 C CZ  . ARG A 0 640 . 69.382  -11.524 -85.479  1.00 31.68 640 A 1 
ATOM 4916 N N   . ALA A 0 641 . 71.358  -10.612 -77.879  1.00 32.34 641 A 1 
ATOM 4917 C CA  . ALA A 0 641 . 71.189  -11.743 -76.967  1.00 32.34 641 A 1 
ATOM 4918 C C   . ALA A 0 641 . 69.852  -11.585 -76.230  1.00 32.34 641 A 1 
ATOM 4919 C CB  . ALA A 0 641 . 72.374  -11.836 -75.999  1.00 32.34 641 A 1 
ATOM 4920 O O   . ALA A 0 641 . 69.459  -10.474 -75.883  1.00 32.34 641 A 1 
ATOM 4921 N N   . SER A 0 642 . 69.121  -12.685 -76.086  1.00 33.89 642 A 1 
ATOM 4922 C CA  . SER A 0 642 . 67.746  -12.724 -75.589  1.00 33.89 642 A 1 
ATOM 4923 C C   . SER A 0 642 . 67.676  -12.958 -74.087  1.00 33.89 642 A 1 
ATOM 4924 C CB  . SER A 0 642 . 67.024  -13.898 -76.260  1.00 33.89 642 A 1 
ATOM 4925 O O   . SER A 0 642 . 68.362  -13.851 -73.597  1.00 33.89 642 A 1 
ATOM 4926 O OG  . SER A 0 642 . 67.798  -15.079 -76.112  1.00 33.89 642 A 1 
ATOM 4927 N N   . GLU A 0 643 . 66.708  -12.334 -73.422  1.00 34.22 643 A 1 
ATOM 4928 C CA  . GLU A 0 643 . 66.053  -12.968 -72.280  1.00 34.22 643 A 1 
ATOM 4929 C C   . GLU A 0 643 . 64.538  -12.856 -72.455  1.00 34.22 643 A 1 
ATOM 4930 C CB  . GLU A 0 643 . 66.590  -12.432 -70.951  1.00 34.22 643 A 1 
ATOM 4931 O O   . GLU A 0 643 . 63.965  -11.771 -72.548  1.00 34.22 643 A 1 
ATOM 4932 C CG  . GLU A 0 643 . 66.251  -13.391 -69.797  1.00 34.22 643 A 1 
ATOM 4933 C CD  . GLU A 0 643 . 67.300  -13.302 -68.681  1.00 34.22 643 A 1 
ATOM 4934 O OE1 . GLU A 0 643 . 67.783  -14.376 -68.258  1.00 34.22 643 A 1 
ATOM 4935 O OE2 . GLU A 0 643 . 67.631  -12.160 -68.290  1.00 34.22 643 A 1 
ATOM 4936 N N   . GLY A 0 644 . 63.914  -14.015 -72.637  1.00 33.49 644 A 1 
ATOM 4937 C CA  . GLY A 0 644 . 62.504  -14.157 -72.945  1.00 33.49 644 A 1 
ATOM 4938 C C   . GLY A 0 644 . 62.075  -15.582 -72.647  1.00 33.49 644 A 1 
ATOM 4939 O O   . GLY A 0 644 . 62.107  -16.432 -73.532  1.00 33.49 644 A 1 
ATOM 4940 N N   . ASP A 0 645 . 61.659  -15.800 -71.404  1.00 33.93 645 A 1 
ATOM 4941 C CA  . ASP A 0 645 . 60.794  -16.902 -70.993  1.00 33.93 645 A 1 
ATOM 4942 C C   . ASP A 0 645 . 59.453  -16.264 -70.577  1.00 33.93 645 A 1 
ATOM 4943 C CB  . ASP A 0 645 . 61.500  -17.749 -69.907  1.00 33.93 645 A 1 
ATOM 4944 O O   . ASP A 0 645 . 59.437  -15.282 -69.840  1.00 33.93 645 A 1 
ATOM 4945 C CG  . ASP A 0 645 . 62.277  -18.948 -70.482  1.00 33.93 645 A 1 
ATOM 4946 O OD1 . ASP A 0 645 . 61.967  -19.377 -71.618  1.00 33.93 645 A 1 
ATOM 4947 O OD2 . ASP A 0 645 . 63.124  -19.529 -69.777  1.00 33.93 645 A 1 
ATOM 4948 N N   . LYS A 0 646 . 58.357  -16.549 -71.297  1.00 34.95 646 A 1 
ATOM 4949 C CA  . LYS A 0 646 . 57.425  -17.683 -71.089  1.00 34.95 646 A 1 
ATOM 4950 C C   . LYS A 0 646 . 56.483  -17.425 -69.889  1.00 34.95 646 A 1 
ATOM 4951 C CB  . LYS A 0 646 . 58.157  -19.035 -70.992  1.00 34.95 646 A 1 
ATOM 4952 O O   . LYS A 0 646 . 56.939  -17.014 -68.836  1.00 34.95 646 A 1 
ATOM 4953 C CG  . LYS A 0 646 . 58.620  -19.616 -72.341  1.00 34.95 646 A 1 
ATOM 4954 C CD  . LYS A 0 646 . 58.885  -21.122 -72.191  1.00 34.95 646 A 1 
ATOM 4955 C CE  . LYS A 0 646 . 59.810  -21.674 -73.279  1.00 34.95 646 A 1 
ATOM 4956 N NZ  . LYS A 0 646 . 61.229  -21.517 -72.885  1.00 34.95 646 A 1 
ATOM 4957 N N   . ASP A 0 647 . 55.155  -17.582 -69.966  1.00 36.03 647 A 1 
ATOM 4958 C CA  . ASP A 0 647 . 54.306  -18.264 -70.959  1.00 36.03 647 A 1 
ATOM 4959 C C   . ASP A 0 647 . 52.918  -17.612 -71.152  1.00 36.03 647 A 1 
ATOM 4960 C CB  . ASP A 0 647 . 54.087  -19.723 -70.504  1.00 36.03 647 A 1 
ATOM 4961 O O   . ASP A 0 647 . 52.450  -16.812 -70.341  1.00 36.03 647 A 1 
ATOM 4962 C CG  . ASP A 0 647 . 55.171  -20.657 -71.028  1.00 36.03 647 A 1 
ATOM 4963 O OD1 . ASP A 0 647 . 55.480  -20.531 -72.236  1.00 36.03 647 A 1 
ATOM 4964 O OD2 . ASP A 0 647 . 55.695  -21.462 -70.233  1.00 36.03 647 A 1 
ATOM 4965 N N   . LYS A 0 648 . 52.218  -18.020 -72.224  1.00 35.30 648 A 1 
ATOM 4966 C CA  . LYS A 0 648 . 50.767  -17.831 -72.409  1.00 35.30 648 A 1 
ATOM 4967 C C   . LYS A 0 648 . 50.036  -19.180 -72.342  1.00 35.30 648 A 1 
ATOM 4968 C CB  . LYS A 0 648 . 50.455  -17.188 -73.776  1.00 35.30 648 A 1 
ATOM 4969 O O   . LYS A 0 648 . 50.397  -20.085 -73.080  1.00 35.30 648 A 1 
ATOM 4970 C CG  . LYS A 0 648 . 50.660  -15.669 -73.857  1.00 35.30 648 A 1 
ATOM 4971 C CD  . LYS A 0 648 . 50.243  -15.170 -75.252  1.00 35.30 648 A 1 
ATOM 4972 C CE  . LYS A 0 648 . 50.335  -13.642 -75.337  1.00 35.30 648 A 1 
ATOM 4973 N NZ  . LYS A 0 648 . 49.955  -13.142 -76.683  1.00 35.30 648 A 1 
ATOM 4974 N N   . ALA A 0 649 . 48.915  -19.198 -71.614  1.00 34.31 649 A 1 
ATOM 4975 C CA  . ALA A 0 649 . 47.754  -20.098 -71.748  1.00 34.31 649 A 1 
ATOM 4976 C C   . ALA A 0 649 . 47.930  -21.623 -71.508  1.00 34.31 649 A 1 
ATOM 4977 C CB  . ALA A 0 649 . 47.071  -19.809 -73.095  1.00 34.31 649 A 1 
ATOM 4978 O O   . ALA A 0 649 . 48.584  -22.326 -72.269  1.00 34.31 649 A 1 
ATOM 4979 N N   . GLY A 0 650 . 47.183  -22.158 -70.528  1.00 37.63 650 A 1 
ATOM 4980 C CA  . GLY A 0 650 . 47.029  -23.598 -70.268  1.00 37.63 650 A 1 
ATOM 4981 C C   . GLY A 0 650 . 45.735  -23.925 -69.501  1.00 37.63 650 A 1 
ATOM 4982 O O   . GLY A 0 650 . 45.430  -23.299 -68.494  1.00 37.63 650 A 1 
ATOM 4983 N N   . TYR A 0 651 . 44.957  -24.874 -70.022  1.00 34.37 651 A 1 
ATOM 4984 C CA  . TYR A 0 651 . 43.597  -25.269 -69.615  1.00 34.37 651 A 1 
ATOM 4985 C C   . TYR A 0 651 . 43.428  -25.886 -68.199  1.00 34.37 651 A 1 
ATOM 4986 C CB  . TYR A 0 651 . 43.116  -26.318 -70.640  1.00 34.37 651 A 1 
ATOM 4987 O O   . TYR A 0 651 . 44.219  -26.718 -67.779  1.00 34.37 651 A 1 
ATOM 4988 C CG  . TYR A 0 651 . 42.252  -25.824 -71.786  1.00 34.37 651 A 1 
ATOM 4989 C CD1 . TYR A 0 651 . 40.932  -26.304 -71.893  1.00 34.37 651 A 1 
ATOM 4990 C CD2 . TYR A 0 651 . 42.768  -24.966 -72.780  1.00 34.37 651 A 1 
ATOM 4991 C CE1 . TYR A 0 651 . 40.130  -25.940 -72.989  1.00 34.37 651 A 1 
ATOM 4992 C CE2 . TYR A 0 651 . 41.965  -24.596 -73.880  1.00 34.37 651 A 1 
ATOM 4993 O OH  . TYR A 0 651 . 39.867  -24.760 -75.050  1.00 34.37 651 A 1 
ATOM 4994 C CZ  . TYR A 0 651 . 40.645  -25.090 -73.987  1.00 34.37 651 A 1 
ATOM 4995 N N   . ALA A 0 652 . 42.293  -25.551 -67.569  1.00 36.28 652 A 1 
ATOM 4996 C CA  . ALA A 0 652 . 41.317  -26.389 -66.835  1.00 36.28 652 A 1 
ATOM 4997 C C   . ALA A 0 652 . 41.699  -27.609 -65.935  1.00 36.28 652 A 1 
ATOM 4998 C CB  . ALA A 0 652 . 40.257  -26.827 -67.859  1.00 36.28 652 A 1 
ATOM 4999 O O   . ALA A 0 652 . 42.213  -28.618 -66.400  1.00 36.28 652 A 1 
ATOM 5000 N N   . ALA A 0 653 . 41.106  -27.573 -64.724  1.00 37.36 653 A 1 
ATOM 5001 C CA  . ALA A 0 653 . 40.451  -28.662 -63.959  1.00 37.36 653 A 1 
ATOM 5002 C C   . ALA A 0 653 . 41.255  -29.712 -63.136  1.00 37.36 653 A 1 
ATOM 5003 C CB  . ALA A 0 653 . 39.387  -29.335 -64.843  1.00 37.36 653 A 1 
ATOM 5004 O O   . ALA A 0 653 . 41.922  -30.572 -63.691  1.00 37.36 653 A 1 
ATOM 5005 N N   . ALA A 0 654 . 40.959  -29.726 -61.816  1.00 38.93 654 A 1 
ATOM 5006 C CA  . ALA A 0 654 . 41.114  -30.798 -60.800  1.00 38.93 654 A 1 
ATOM 5007 C C   . ALA A 0 654 . 42.529  -31.392 -60.535  1.00 38.93 654 A 1 
ATOM 5008 C CB  . ALA A 0 654 . 40.076  -31.893 -61.096  1.00 38.93 654 A 1 
ATOM 5009 O O   . ALA A 0 654 . 43.305  -31.620 -61.445  1.00 38.93 654 A 1 
ATOM 5010 N N   . GLY A 0 655 . 42.932  -31.743 -59.305  1.00 39.04 655 A 1 
ATOM 5011 C CA  . GLY A 0 655 . 42.318  -31.598 -57.979  1.00 39.04 655 A 1 
ATOM 5012 C C   . GLY A 0 655 . 43.076  -32.419 -56.907  1.00 39.04 655 A 1 
ATOM 5013 O O   . GLY A 0 655 . 43.832  -33.317 -57.249  1.00 39.04 655 A 1 
ATOM 5014 N N   . ALA A 0 656 . 42.800  -32.144 -55.624  1.00 38.52 656 A 1 
ATOM 5015 C CA  . ALA A 0 656 . 43.043  -33.007 -54.447  1.00 38.52 656 A 1 
ATOM 5016 C C   . ALA A 0 656 . 44.483  -33.216 -53.860  1.00 38.52 656 A 1 
ATOM 5017 C CB  . ALA A 0 656 . 42.284  -34.330 -54.670  1.00 38.52 656 A 1 
ATOM 5018 O O   . ALA A 0 656 . 45.280  -34.001 -54.355  1.00 38.52 656 A 1 
ATOM 5019 N N   . TYR A 0 657 . 44.650  -32.695 -52.625  1.00 34.75 657 A 1 
ATOM 5020 C CA  . TYR A 0 657 . 44.970  -33.443 -51.374  1.00 34.75 657 A 1 
ATOM 5021 C C   . TYR A 0 657 . 46.387  -33.427 -50.712  1.00 34.75 657 A 1 
ATOM 5022 C CB  . TYR A 0 657 . 44.347  -34.867 -51.396  1.00 34.75 657 A 1 
ATOM 5023 O O   . TYR A 0 657 . 47.373  -33.870 -51.282  1.00 34.75 657 A 1 
ATOM 5024 C CG  . TYR A 0 657 . 43.521  -35.285 -50.189  1.00 34.75 657 A 1 
ATOM 5025 C CD1 . TYR A 0 657 . 43.647  -36.594 -49.684  1.00 34.75 657 A 1 
ATOM 5026 C CD2 . TYR A 0 657 . 42.591  -34.402 -49.599  1.00 34.75 657 A 1 
ATOM 5027 C CE1 . TYR A 0 657 . 42.969  -36.968 -48.510  1.00 34.75 657 A 1 
ATOM 5028 C CE2 . TYR A 0 657 . 41.896  -34.778 -48.434  1.00 34.75 657 A 1 
ATOM 5029 O OH  . TYR A 0 657 . 41.529  -36.390 -46.691  1.00 34.75 657 A 1 
ATOM 5030 C CZ  . TYR A 0 657 . 42.116  -36.051 -47.867  1.00 34.75 657 A 1 
ATOM 5031 N N   . GLN A 0 658 . 46.377  -33.074 -49.405  1.00 38.47 658 A 1 
ATOM 5032 C CA  . GLN A 0 658 . 47.335  -33.353 -48.293  1.00 38.47 658 A 1 
ATOM 5033 C C   . GLN A 0 658 . 48.740  -32.698 -48.267  1.00 38.47 658 A 1 
ATOM 5034 C CB  . GLN A 0 658 . 47.483  -34.875 -48.083  1.00 38.47 658 A 1 
ATOM 5035 O O   . GLN A 0 658 . 49.295  -32.376 -49.304  1.00 38.47 658 A 1 
ATOM 5036 C CG  . GLN A 0 658 . 46.141  -35.606 -47.985  1.00 38.47 658 A 1 
ATOM 5037 C CD  . GLN A 0 658 . 46.134  -36.779 -47.010  1.00 38.47 658 A 1 
ATOM 5038 N NE2 . GLN A 0 658 . 45.112  -36.923 -46.196  1.00 38.47 658 A 1 
ATOM 5039 O OE1 . GLN A 0 658 . 47.034  -37.595 -46.957  1.00 38.47 658 A 1 
ATOM 5040 N N   . GLN A 0 659 . 49.441  -32.550 -47.122  1.00 38.65 659 A 1 
ATOM 5041 C CA  . GLN A 0 659 . 49.079  -32.284 -45.703  1.00 38.65 659 A 1 
ATOM 5042 C C   . GLN A 0 659 . 50.381  -32.052 -44.882  1.00 38.65 659 A 1 
ATOM 5043 C CB  . GLN A 0 659 . 48.324  -33.466 -45.028  1.00 38.65 659 A 1 
ATOM 5044 O O   . GLN A 0 659 . 51.240  -32.926 -44.866  1.00 38.65 659 A 1 
ATOM 5045 C CG  . GLN A 0 659 . 47.964  -33.244 -43.543  1.00 38.65 659 A 1 
ATOM 5046 C CD  . GLN A 0 659 . 47.266  -34.444 -42.896  1.00 38.65 659 A 1 
ATOM 5047 N NE2 . GLN A 0 659 . 46.370  -34.232 -41.956  1.00 38.65 659 A 1 
ATOM 5048 O OE1 . GLN A 0 659 . 47.530  -35.595 -43.178  1.00 38.65 659 A 1 
ATOM 5049 N N   . GLY A 0 660 . 50.462  -30.986 -44.063  1.00 37.86 660 A 1 
ATOM 5050 C CA  . GLY A 0 660 . 51.082  -31.079 -42.721  1.00 37.86 660 A 1 
ATOM 5051 C C   . GLY A 0 660 . 52.300  -30.209 -42.326  1.00 37.86 660 A 1 
ATOM 5052 O O   . GLY A 0 660 . 53.390  -30.396 -42.848  1.00 37.86 660 A 1 
ATOM 5053 N N   . LYS A 0 661 . 52.120  -29.481 -41.197  1.00 39.56 661 A 1 
ATOM 5054 C CA  . LYS A 0 661 . 53.121  -29.069 -40.162  1.00 39.56 661 A 1 
ATOM 5055 C C   . LYS A 0 661 . 54.116  -27.941 -40.573  1.00 39.56 661 A 1
[truncated: 104,723 more chars]
