# Supplementary material for: Self-assembling proteins compose the chemically resistant shell biomaterial of planktonic tintinnid ciliates
Source: Nat Commun. 2026 Jun 13;17:7507. doi: 10.1038/s41467-026-74402-4 (PMC13408134; doi:10.1038/s41467-026-74402-4)
Supplement: Supplementary file 6 — Supplementary Data 16 [file 41467_2026_74402_MOESM6_ESM.zip › AF2_structure_models/Tara_Unigene_16.cif]

data_0
#
_entry.id   0
#
_struct_asym.id          A
_struct_asym.entity_id   0
#
_entity_poly.entity_id        0
_entity_poly.type             polypeptide(L)
_entity_poly.pdbx_strand_id   A
#
_entity.id     0
_entity.type   polymer
#
loop_
_entity_poly_seq.entity_id
_entity_poly_seq.num
_entity_poly_seq.mon_id
0 1   MET 
0 2   LYS 
0 3   PHE 
0 4   ALA 
0 5   PHE 
0 6   ALA 
0 7   ALA 
0 8   ALA 
0 9   LEU 
0 10  ILE 
0 11  ALA 
0 12  VAL 
0 13  ALA 
0 14  ASN 
0 15  ALA 
0 16  ALA 
0 17  GLU 
0 18  TRP 
0 19  GLY 
0 20  GLN 
0 21  PRO 
0 22  TYR 
0 23  GLN 
0 24  TYR 
0 25  SER 
0 26  GLN 
0 27  PRO 
0 28  SER 
0 29  TYR 
0 30  GLN 
0 31  TYR 
0 32  SER 
0 33  THR 
0 34  LYS 
0 35  TYR 
0 36  VAL 
0 37  PRO 
0 38  GLN 
0 39  VAL 
0 40  HIS 
0 41  VAL 
0 42  THR 
0 43  PRO 
0 44  GLY 
0 45  TYR 
0 46  SER 
0 47  SER 
0 48  LYS 
0 49  ASN 
0 50  ALA 
0 51  SER 
0 52  GLN 
0 53  VAL 
0 54  ALA 
0 55  LYS 
0 56  LYS 
0 57  LYS 
0 58  MET 
0 59  VAL 
0 60  ASN 
0 61  HIS 
0 62  ALA 
0 63  GLY 
0 64  SER 
0 65  ASN 
0 66  PHE 
0 67  ASP 
0 68  ALA 
0 69  TYR 
0 70  GLY 
0 71  ARG 
0 72  ASP 
0 73  GLN 
0 74  ASP 
0 75  LEU 
0 76  SER 
0 77  ILE 
0 78  ASP 
0 79  GLU 
0 80  SER 
0 81  TYR 
0 82  GLY 
0 83  SER 
0 84  THR 
0 85  GLN 
0 86  ALA 
0 87  LYS 
0 88  SER 
0 89  TYR 
0 90  ARG 
0 91  ALA 
0 92  GLU 
0 93  SER 
0 94  TYR 
0 95  ASP 
0 96  GLU 
0 97  TRP 
0 98  ASP 
0 99  ASN 
0 100 GLN 
0 101 ASP 
0 102 ARG 
0 103 ASP 
0 104 LYS 
0 105 GLN 
0 106 LEU 
0 107 ALA 
0 108 GLN 
0 109 ALA 
0 110 TRP 
0 111 GLY 
0 112 LYS 
0 113 ASP 
0 114 ARG 
0 115 ASP 
0 116 GLN 
0 117 TYR 
0 118 GLY 
0 119 ALA 
0 120 SER 
0 121 SER 
0 122 LYS 
0 123 GLY 
0 124 ALA 
0 125 SER 
0 126 ALA 
0 127 SER 
0 128 ASP 
0 129 GLY 
0 130 LYS 
0 131 TRP 
0 132 ASP 
0 133 MET 
0 134 TYR 
0 135 GLY 
0 136 ARG 
0 137 GLN 
0 138 GLY 
0 139 GLN 
0 140 ASN 
0 141 SER 
0 142 ALA 
0 143 TYR 
0 144 GLN 
0 145 GLY 
0 146 GLN 
0 147 LYS 
0 148 GLY 
0 149 HIS 
0 150 TYR 
0 151 ALA 
0 152 ASN 
0 153 SER 
0 154 GLY 
0 155 ALA 
0 156 ALA 
0 157 GLY 
0 158 ARG 
0 159 GLY 
0 160 TYR 
0 161 GLY 
0 162 GLU 
0 163 ASP 
0 164 ASP 
0 165 GLU 
0 166 ASN 
0 167 ASN 
0 168 ALA 
0 169 SER 
0 170 VAL 
0 171 ALA 
0 172 TYR 
0 173 GLY 
0 174 ALA 
0 175 GLN 
0 176 LYS 
0 177 GLY 
0 178 GLY 
0 179 TYR 
0 180 ASP 
0 181 ASN 
0 182 ASP 
0 183 GLU 
0 184 TRP 
0 185 ALA 
0 186 LYS 
0 187 GLN 
0 188 ALA 
0 189 ALA 
0 190 GLY 
0 191 SER 
0 192 ASP 
0 193 TYR 
0 194 ASP 
0 195 SER 
0 196 ARG 
0 197 TYR 
0 198 GLY 
0 199 LYS 
0 200 SER 
0 201 TYR 
0 202 ASP 
0 203 ALA 
0 204 VAL 
0 205 ASP 
0 206 ALA 
0 207 LYS 
0 208 SER 
0 209 TYR 
0 210 ASP 
0 211 ASN 
0 212 THR 
0 213 TRP 
0 214 TYR 
0 215 ALA 
0 216 ARG 
0 217 ASP 
0 218 VAL 
0 219 ARG 
0 220 ALA 
0 221 ASP 
0 222 ASP 
0 223 ASP 
0 224 GLN 
0 225 TRP 
0 226 ALA 
0 227 GLU 
0 228 ASP 
0 229 TYR 
0 230 ASP 
0 231 ARG 
0 232 TYR 
0 233 GLY 
0 234 LYS 
0 235 LYS 
0 236 ASP 
0 237 VAL 
0 238 GLY 
0 239 ALA 
0 240 TYR 
0 241 GLY 
0 242 ALA 
0 243 ALA 
0 244 ALA 
0 245 SER 
0 246 THR 
0 247 TRP 
0 248 ASN 
0 249 THR 
0 250 LYS 
0 251 GLY 
0 252 ASP 
0 253 ALA 
0 254 ALA 
0 255 SER 
0 256 GLU 
0 257 ALA 
0 258 GLY 
0 259 LYS 
0 260 SER 
0 261 ALA 
0 262 TYR 
0 263 TRP 
0 264 GLY 
0 265 LYS 
0 266 GLN 
0 267 ALA 
0 268 SER 
0 269 ASP 
0 270 TRP 
0 271 ASP 
0 272 ALA 
0 273 TRP 
0 274 GLY 
0 275 ARG 
0 276 ASP 
0 277 GLN 
0 278 ASP 
0 279 TYR 
0 280 LYS 
0 281 GLU 
0 282 LYS 
0 283 ILE 
0 284 SER 
0 285 TYR 
0 286 ASP 
0 287 GLN 
0 288 THR 
0 289 ARG 
0 290 ALA 
0 291 LYS 
0 292 ALA 
0 293 TYR 
0 294 SER 
0 295 ALA 
0 296 GLU 
0 297 SER 
0 298 TYR 
0 299 ASP 
0 300 GLU 
0 301 TRP 
0 302 ASP 
0 303 ASN 
0 304 ARG 
0 305 ASP 
0 306 ASP 
0 307 ASP 
0 308 THR 
0 309 TYR 
0 310 GLY 
0 311 ALA 
0 312 GLN 
0 313 ALA 
0 314 TRP 
0 315 GLY 
0 316 LYS 
0 317 ASP 
0 318 ARG 
0 319 ASP 
0 320 VAL 
0 321 TYR 
0 322 GLY 
0 323 ALA 
0 324 SER 
0 325 SER 
0 326 TYR 
0 327 GLY 
0 328 LYS 
0 329 ALA 
0 330 ALA 
0 331 SER 
0 332 MET 
0 333 ARG 
0 334 SER 
0 335 HIS 
0 336 ASP 
0 337 GLN 
0 338 TYR 
0 339 GLY 
0 340 GLY 
0 341 TYR 
0 342 GLY 
0 343 ASN 
0 344 GLY 
0 345 ALA 
0 346 ALA 
0 347 ALA 
0 348 GLN 
0 349 GLY 
0 350 SER 
0 351 SER 
0 352 TYR 
0 353 LYS 
0 354 GLY 
0 355 THR 
0 356 LYS 
0 357 THR 
0 358 VAL 
0 359 VAL 
0 360 ASP 
0 361 HIS 
0 362 GLY 
0 363 LYS 
0 364 GLY 
0 365 GLY 
0 366 TRP 
0 367 ASP 
0 368 SER 
0 369 LYS 
0 370 GLY 
0 371 GLY 
0 372 TYR 
0 373 GLY 
0 374 LYS 
0 375 GLN 
0 376 THR 
0 377 VAL 
0 378 SER 
0 379 TYR 
0 380 GLY 
0 381 GLY 
0 382 ALA 
0 383 GLN 
0 384 SER 
0 385 ALA 
0 386 SER 
0 387 SER 
0 388 GLY 
0 389 GLN 
0 390 GLY 
0 391 ALA 
0 392 TYR 
0 393 ALA 
0 394 LYS 
0 395 GLY 
0 396 GLY 
0 397 SER 
0 398 ILE 
0 399 TRP 
0 400 GLU 
0 401 GLY 
0 402 ALA 
0 403 SER 
0 404 ARG 
0 405 ALA 
0 406 GLY 
0 407 ALA 
0 408 ALA 
0 409 ALA 
0 410 VAL 
0 411 GLY 
0 412 GLY 
0 413 TYR 
0 414 ASP 
0 415 ASN 
0 416 ASP 
0 417 GLU 
0 418 TRP 
0 419 ALA 
0 420 LYS 
0 421 GLN 
0 422 ALA 
0 423 HIS 
0 424 GLY 
0 425 SER 
0 426 ASP 
0 427 TYR 
0 428 ASP 
0 429 SER 
0 430 ARG 
0 431 TYR 
0 432 GLY 
0 433 LYS 
0 434 SER 
0 435 TYR 
0 436 ASP 
0 437 ARG 
0 438 VAL 
0 439 SER 
0 440 ALA 
0 441 ARG 
0 442 SER 
0 443 TYR 
0 444 GLU 
0 445 ASN 
0 446 GLU 
0 447 MET 
0 448 TYR 
0 449 ALA 
0 450 ARG 
0 451 ASP 
0 452 LEU 
0 453 GLN 
0 454 VAL 
0 455 ASP 
0 456 ASP 
0 457 ASP 
0 458 MET 
0 459 TRP 
0 460 ALA 
0 461 GLU 
0 462 ASP 
0 463 TYR 
0 464 ASP 
0 465 ARG 
0 466 TYR 
0 467 ASP 
0 468 ASP 
0 469 LYS 
0 470 ASP 
0 471 ALA 
0 472 LEU 
0 473 GLY 
0 474 TYR 
0 475 GLY 
0 476 ALA 
0 477 ALA 
0 478 ALA 
0 479 SER 
0 480 LYS 
0 481 GLU 
0 482 GLN 
0 483 LYS 
0 484 LEU 
0 485 GLY 
0 486 TYR 
0 487 LYS 
0 488 SER 
0 489 GLY 
0 490 TYR 
0 491 GLY 
0 492 GLY 
0 493 TYR 
0 494 GLY 
0 495 GLY 
0 496 SER 
0 497 GLY 
0 498 TYR 
0 499 GLY 
0 500 GLY 
0 501 TYR 
0 502 GLY 
0 503 GLY 
0 504 TYR 
0 505 GLY 
0 506 TYR 
0 507 SER 
0 508 ARG 
0 509 PRO 
0 510 GLY 
0 511 TYR 
0 512 ALA 
0 513 ALA 
0 514 LYS 
0 515 ALA 
0 516 SER 
0 517 ALA 
0 518 ASN 
0 519 ALA 
0 520 GLY 
0 521 LYS 
0 522 GLU 
0 523 TYR 
0 524 ASP 
0 525 SER 
0 526 SER 
0 527 SER 
0 528 SER 
0 529 SER 
0 530 ASP 
0 531 TRP 
0 532 ASP 
0 533 ALA 
0 534 TYR 
0 535 GLY 
0 536 ARG 
0 537 ASP 
0 538 GLN 
0 539 ASP 
0 540 LEU 
0 541 SER 
0 542 VAL 
0 543 GLN 
0 544 GLU 
0 545 SER 
0 546 TYR 
0 547 ASP 
0 548 MET 
0 549 THR 
0 550 TRP 
0 551 ALA 
0 552 LYS 
0 553 SER 
0 554 TYR 
0 555 ASP 
0 556 ALA 
0 557 GLU 
0 558 SER 
0 559 TYR 
0 560 ASP 
0 561 GLU 
0 562 TRP 
0 563 ASP 
0 564 ASN 
0 565 LYS 
0 566 ASP 
0 567 ASP 
0 568 ASP 
0 569 LYS 
0 570 TRP 
0 571 GLY 
0 572 THR 
0 573 GLN 
0 574 ALA 
0 575 TRP 
0 576 GLY 
0 577 LYS 
0 578 ASP 
0 579 ARG 
0 580 ASP 
0 581 ILE 
0 582 TYR 
0 583 GLY 
0 584 ALA 
0 585 SER 
0 586 SER 
0 587 GLN 
0 588 PHE 
0 589 ALA 
0 590 LYS 
0 591 ALA 
0 592 ASP 
0 593 GLU 
0 594 GLN 
0 595 ASP 
0 596 LYS 
0 597 ASP 
0 598 GLN 
0 599 TYR 
0 600 GLY 
0 601 LYS 
0 602 GLY 
0 603 ALA 
0 604 TYR 
0 605 ALA 
0 606 ALA 
0 607 ALA 
0 608 GLN 
0 609 LYS 
0 610 SER 
0 611 ASP 
0 612 SER 
0 613 LYS 
0 614 TYR 
0 615 GLY 
0 616 GLY 
0 617 TYR 
0 618 GLY 
0 619 GLY 
0 620 TYR 
0 621 GLY 
0 622 SER 
0 623 TYR 
0 624 GLY 
0 625 GLY 
0 626 TYR 
0 627 GLY 
0 628 GLY 
0 629 TYR 
0 630 GLY 
0 631 LYS 
0 632 GLY 
0 633 GLY 
0 634 TYR 
0 635 GLY 
0 636 SER 
0 637 GLY 
0 638 TYR 
0 639 GLY 
0 640 GLY 
0 641 TYR 
0 642 GLY 
0 643 GLY 
0 644 GLY 
0 645 TYR 
0 646 GLY 
0 647 SER 
0 648 GLY 
0 649 TYR 
0 650 GLY 
0 651 ALA 
0 652 GLY 
0 653 TYR 
0 654 GLY 
0 655 GLY 
0 656 TYR 
0 657 GLY 
0 658 GLY 
0 659 TYR 
0 660 GLY 
0 661 GLY 
0 662 TYR 
0 663 GLY 
0 664 LYS 
0 665 GLY 
0 666 GLN 
0 667 THR 
0 668 ALA 
0 669 ALA 
0 670 SER 
0 671 GLN 
0 672 GLU 
0 673 SER 
0 674 LYS 
0 675 LYS 
0 676 GLY 
0 677 TYR 
0 678 GLY 
0 679 LYS 
0 680 GLU 
0 681 SER 
0 682 THR 
0 683 GLN 
0 684 GLY 
0 685 ALA 
0 686 SER 
0 687 ILE 
0 688 ALA 
0 689 TYR 
0 690 ASN 
0 691 ALA 
0 692 ALA 
0 693 LYS 
0 694 GLY 
0 695 ALA 
0 696 TYR 
0 697 ASP 
0 698 ASN 
0 699 ASP 
0 700 GLU 
0 701 TRP 
0 702 ALA 
0 703 LYS 
0 704 LEU 
0 705 ALA 
0 706 TYR 
0 707 GLY 
0 708 SER 
0 709 ASP 
0 710 THR 
0 711 ASP 
0 712 SER 
0 713 ARG 
0 714 TYR 
0 715 GLY 
0 716 LYS 
0 717 SER 
0 718 TYR 
0 719 ASP 
0 720 MET 
0 721 VAL 
0 722 ALA 
0 723 ALA 
0 724 LYS 
0 725 SER 
0 726 TYR 
0 727 ASP 
0 728 ASN 
0 729 GLU 
0 730 GLU 
0 731 TYR 
0 732 ALA 
0 733 ARG 
0 734 LYS 
0 735 VAL 
0 736 ARG 
0 737 ALA 
0 738 ASP 
0 739 ASP 
0 740 ASP 
0 741 GLN 
0 742 TRP 
0 743 ALA 
0 744 GLU 
0 745 ASP 
0 746 TYR 
0 747 ASP 
0 748 ARG 
0 749 TYR 
0 750 ASN 
0 751 ARG 
0 752 TYR 
0 753 ASP 
0 754 ALA 
0 755 GLY 
0 756 ALA 
0 757 TYR 
0 758 GLY 
0 759 ALA 
0 760 ALA 
0 761 ALA 
0 762 SER 
0 763 ASP 
0 764 LYS 
0 765 LEU 
0 766 VAL 
0 767 GLN 
0 768 PRO 
0 769 ALA 
0 770 ILE 
0 771 LYS 
0 772 SER 
0 773 VAL 
0 774 SER 
0 775 TYR 
0 776 LYS 
0 777 PRO 
0 778 VAL 
0 779 THR 
0 780 THR 
0 781 VAL 
0 782 LYS 
0 783 LYS 
0 784 SER 
0 785 ALA 
0 786 PRO 
0 787 VAL 
0 788 PRO 
0 789 GLN 
0 790 TYR 
0 791 HIS 
0 792 GLY 
0 793 TRP 
#
loop_
_chem_comp.id
_chem_comp.type
_chem_comp.name
ALA 'L-peptide linking' ALANINE         
ARG 'L-peptide linking' ARGININE        
ASN 'L-peptide linking' ASPARAGINE      
ASP 'L-peptide linking' 'ASPARTIC ACID' 
CYS 'L-peptide linking' CYSTEINE        
GLN 'L-peptide linking' GLUTAMINE       
GLU 'L-peptide linking' 'GLUTAMIC ACID' 
HIS 'L-peptide linking' HISTIDINE       
ILE 'L-peptide linking' ISOLEUCINE      
LEU 'L-peptide linking' LEUCINE         
LYS 'L-peptide linking' LYSINE          
MET 'L-peptide linking' METHIONINE      
PHE 'L-peptide linking' PHENYLALANINE   
PRO 'L-peptide linking' PROLINE         
SER 'L-peptide linking' SERINE          
THR 'L-peptide linking' THREONINE       
TRP 'L-peptide linking' TRYPTOPHAN      
TYR 'L-peptide linking' TYROSINE        
VAL 'L-peptide linking' VALINE          
GLY 'peptide linking'   GLYCINE         
#
loop_
_atom_site.group_PDB
_atom_site.id
_atom_site.type_symbol
_atom_site.label_atom_id
_atom_site.label_alt_id
_atom_site.label_comp_id
_atom_site.label_asym_id
_atom_site.label_entity_id
_atom_site.label_seq_id
_atom_site.pdbx_PDB_ins_code
_atom_site.Cartn_x
_atom_site.Cartn_y
_atom_site.Cartn_z
_atom_site.occupancy
_atom_site.B_iso_or_equiv
_atom_site.auth_seq_id
_atom_site.auth_asym_id
_atom_site.pdbx_PDB_model_num
ATOM 1    N N   . MET A 0 1   . 0.602    -12.551 30.356  1.00 54.79 1   A 1 
ATOM 2    C CA  . MET A 0 1   . 0.996    -13.726 29.539  1.00 54.79 1   A 1 
ATOM 3    C C   . MET A 0 1   . 2.061    -13.408 28.482  1.00 54.79 1   A 1 
ATOM 4    C CB  . MET A 0 1   . -0.217   -14.466 28.962  1.00 54.79 1   A 1 
ATOM 5    O O   . MET A 0 1   . 3.073    -14.090 28.498  1.00 54.79 1   A 1 
ATOM 6    C CG  . MET A 0 1   . -1.042   -15.081 30.102  1.00 54.79 1   A 1 
ATOM 7    S SD  . MET A 0 1   . -2.483   -16.001 29.536  1.00 54.79 1   A 1 
ATOM 8    C CE  . MET A 0 1   . -3.269   -16.402 31.123  1.00 54.79 1   A 1 
ATOM 9    N N   . LYS A 0 2   . 1.916    -12.375 27.626  1.00 54.20 2   A 1 
ATOM 10   C CA  . LYS A 0 2   . 2.861    -12.077 26.514  1.00 54.20 2   A 1 
ATOM 11   C C   . LYS A 0 2   . 4.367    -12.079 26.886  1.00 54.20 2   A 1 
ATOM 12   C CB  . LYS A 0 2   . 2.456    -10.762 25.803  1.00 54.20 2   A 1 
ATOM 13   O O   . LYS A 0 2   . 5.157    -12.669 26.161  1.00 54.20 2   A 1 
ATOM 14   C CG  . LYS A 0 2   . 1.091    -10.858 25.082  1.00 54.20 2   A 1 
ATOM 15   C CD  . LYS A 0 2   . 0.720    -9.586  24.290  1.00 54.20 2   A 1 
ATOM 16   C CE  . LYS A 0 2   . -0.621   -9.769  23.551  1.00 54.20 2   A 1 
ATOM 17   N NZ  . LYS A 0 2   . -1.024   -8.570  22.763  1.00 54.20 2   A 1 
ATOM 18   N N   . PHE A 0 3   . 4.757    -11.528 28.042  1.00 54.27 3   A 1 
ATOM 19   C CA  . PHE A 0 3   . 6.159    -11.540 28.509  1.00 54.27 3   A 1 
ATOM 20   C C   . PHE A 0 3   . 6.739    -12.938 28.798  1.00 54.27 3   A 1 
ATOM 21   C CB  . PHE A 0 3   . 6.289    -10.655 29.760  1.00 54.27 3   A 1 
ATOM 22   O O   . PHE A 0 3   . 7.928    -13.157 28.581  1.00 54.27 3   A 1 
ATOM 23   C CG  . PHE A 0 3   . 6.411    -9.180  29.439  1.00 54.27 3   A 1 
ATOM 24   C CD1 . PHE A 0 3   . 7.663    -8.663  29.056  1.00 54.27 3   A 1 
ATOM 25   C CD2 . PHE A 0 3   . 5.291    -8.327  29.503  1.00 54.27 3   A 1 
ATOM 26   C CE1 . PHE A 0 3   . 7.796    -7.302  28.733  1.00 54.27 3   A 1 
ATOM 27   C CE2 . PHE A 0 3   . 5.426    -6.965  29.176  1.00 54.27 3   A 1 
ATOM 28   C CZ  . PHE A 0 3   . 6.677    -6.454  28.789  1.00 54.27 3   A 1 
ATOM 29   N N   . ALA A 0 4   . 5.925    -13.896 29.256  1.00 64.06 4   A 1 
ATOM 30   C CA  . ALA A 0 4   . 6.408    -15.240 29.583  1.00 64.06 4   A 1 
ATOM 31   C C   . ALA A 0 4   . 6.795    -16.035 28.325  1.00 64.06 4   A 1 
ATOM 32   C CB  . ALA A 0 4   . 5.334    -15.964 30.405  1.00 64.06 4   A 1 
ATOM 33   O O   . ALA A 0 4   . 7.759    -16.795 28.350  1.00 64.06 4   A 1 
ATOM 34   N N   . PHE A 0 5   . 6.083    -15.821 27.213  1.00 59.93 5   A 1 
ATOM 35   C CA  . PHE A 0 5   . 6.377    -16.491 25.946  1.00 59.93 5   A 1 
ATOM 36   C C   . PHE A 0 5   . 7.693    -15.994 25.329  1.00 59.93 5   A 1 
ATOM 37   C CB  . PHE A 0 5   . 5.189    -16.314 24.993  1.00 59.93 5   A 1 
ATOM 38   O O   . PHE A 0 5   . 8.497    -16.800 24.873  1.00 59.93 5   A 1 
ATOM 39   C CG  . PHE A 0 5   . 5.186    -17.324 23.864  1.00 59.93 5   A 1 
ATOM 40   C CD1 . PHE A 0 5   . 5.817    -17.032 22.640  1.00 59.93 5   A 1 
ATOM 41   C CD2 . PHE A 0 5   . 4.575    -18.579 24.054  1.00 59.93 5   A 1 
ATOM 42   C CE1 . PHE A 0 5   . 5.830    -17.989 21.609  1.00 59.93 5   A 1 
ATOM 43   C CE2 . PHE A 0 5   . 4.588    -19.534 23.022  1.00 59.93 5   A 1 
ATOM 44   C CZ  . PHE A 0 5   . 5.215    -19.238 21.800  1.00 59.93 5   A 1 
ATOM 45   N N   . ALA A 0 6   . 7.962    -14.684 25.397  1.00 59.30 6   A 1 
ATOM 46   C CA  . ALA A 0 6   . 9.242    -14.117 24.969  1.00 59.30 6   A 1 
ATOM 47   C C   . ALA A 0 6   . 10.419   -14.663 25.800  1.00 59.30 6   A 1 
ATOM 48   C CB  . ALA A 0 6   . 9.147    -12.588 25.046  1.00 59.30 6   A 1 
ATOM 49   O O   . ALA A 0 6   . 11.426   -15.083 25.235  1.00 59.30 6   A 1 
ATOM 50   N N   . ALA A 0 7   . 10.273   -14.734 27.129  1.00 59.37 7   A 1 
ATOM 51   C CA  . ALA A 0 7   . 11.298   -15.304 28.005  1.00 59.37 7   A 1 
ATOM 52   C C   . ALA A 0 7   . 11.553   -16.799 27.727  1.00 59.37 7   A 1 
ATOM 53   C CB  . ALA A 0 7   . 10.879   -15.060 29.459  1.00 59.37 7   A 1 
ATOM 54   O O   . ALA A 0 7   . 12.704   -17.229 27.701  1.00 59.37 7   A 1 
ATOM 55   N N   . ALA A 0 8   . 10.500   -17.583 27.467  1.00 58.38 8   A 1 
ATOM 56   C CA  . ALA A 0 8   . 10.630   -18.991 27.094  1.00 58.38 8   A 1 
ATOM 57   C C   . ALA A 0 8   . 11.320   -19.172 25.731  1.00 58.38 8   A 1 
ATOM 58   C CB  . ALA A 0 8   . 9.241    -19.637 27.119  1.00 58.38 8   A 1 
ATOM 59   O O   . ALA A 0 8   . 12.189   -20.030 25.604  1.00 58.38 8   A 1 
ATOM 60   N N   . LEU A 0 9   . 10.992   -18.343 24.733  1.00 51.63 9   A 1 
ATOM 61   C CA  . LEU A 0 9   . 11.632   -18.391 23.415  1.00 51.63 9   A 1 
ATOM 62   C C   . LEU A 0 9   . 13.133   -18.065 23.500  1.00 51.63 9   A 1 
ATOM 63   C CB  . LEU A 0 9   . 10.881   -17.444 22.462  1.00 51.63 9   A 1 
ATOM 64   O O   . LEU A 0 9   . 13.938   -18.774 22.904  1.00 51.63 9   A 1 
ATOM 65   C CG  . LEU A 0 9   . 11.304   -17.580 20.987  1.00 51.63 9   A 1 
ATOM 66   C CD1 . LEU A 0 9   . 10.846   -18.911 20.382  1.00 51.63 9   A 1 
ATOM 67   C CD2 . LEU A 0 9   . 10.678   -16.450 20.171  1.00 51.63 9   A 1 
ATOM 68   N N   . ILE A 0 10  . 13.515   -17.060 24.298  1.00 58.45 10  A 1 
ATOM 69   C CA  . ILE A 0 10  . 14.925   -16.725 24.567  1.00 58.45 10  A 1 
ATOM 70   C C   . ILE A 0 10  . 15.632   -17.882 25.293  1.00 58.45 10  A 1 
ATOM 71   C CB  . ILE A 0 10  . 15.015   -15.393 25.352  1.00 58.45 10  A 1 
ATOM 72   O O   . ILE A 0 10  . 16.749   -18.245 24.933  1.00 58.45 10  A 1 
ATOM 73   C CG1 . ILE A 0 10  . 14.527   -14.212 24.478  1.00 58.45 10  A 1 
ATOM 74   C CG2 . ILE A 0 10  . 16.454   -15.116 25.833  1.00 58.45 10  A 1 
ATOM 75   C CD1 . ILE A 0 10  . 14.206   -12.940 25.276  1.00 58.45 10  A 1 
ATOM 76   N N   . ALA A 0 11  . 14.983   -18.516 26.275  1.00 54.66 11  A 1 
ATOM 77   C CA  . ALA A 0 11  . 15.561   -19.659 26.984  1.00 54.66 11  A 1 
ATOM 78   C C   . ALA A 0 11  . 15.769   -20.887 26.074  1.00 54.66 11  A 1 
ATOM 79   C CB  . ALA A 0 11  . 14.676   -19.987 28.191  1.00 54.66 11  A 1 
ATOM 80   O O   . ALA A 0 11  . 16.787   -21.565 26.195  1.00 54.66 11  A 1 
ATOM 81   N N   . VAL A 0 12  . 14.843   -21.165 25.147  1.00 53.93 12  A 1 
ATOM 82   C CA  . VAL A 0 12  . 14.988   -22.260 24.171  1.00 53.93 12  A 1 
ATOM 83   C C   . VAL A 0 12  . 16.041   -21.929 23.111  1.00 53.93 12  A 1 
ATOM 84   C CB  . VAL A 0 12  . 13.634   -22.641 23.540  1.00 53.93 12  A 1 
ATOM 85   O O   . VAL A 0 12  . 16.827   -22.810 22.770  1.00 53.93 12  A 1 
ATOM 86   C CG1 . VAL A 0 12  . 13.773   -23.703 22.438  1.00 53.93 12  A 1 
ATOM 87   C CG2 . VAL A 0 12  . 12.692   -23.235 24.599  1.00 53.93 12  A 1 
ATOM 88   N N   . ALA A 0 13  . 16.124   -20.678 22.644  1.00 52.03 13  A 1 
ATOM 89   C CA  . ALA A 0 13  . 17.193   -20.234 21.746  1.00 52.03 13  A 1 
ATOM 90   C C   . ALA A 0 13  . 18.579   -20.446 22.385  1.00 52.03 13  A 1 
ATOM 91   C CB  . ALA A 0 13  . 16.944   -18.770 21.361  1.00 52.03 13  A 1 
ATOM 92   O O   . ALA A 0 13  . 19.425   -21.121 21.804  1.00 52.03 13  A 1 
ATOM 93   N N   . ASN A 0 14  . 18.759   -19.999 23.633  1.00 49.52 14  A 1 
ATOM 94   C CA  . ASN A 0 14  . 20.008   -20.179 24.381  1.00 49.52 14  A 1 
ATOM 95   C C   . ASN A 0 14  . 20.323   -21.654 24.699  1.00 49.52 14  A 1 
ATOM 96   C CB  . ASN A 0 14  . 19.927   -19.365 25.684  1.00 49.52 14  A 1 
ATOM 97   O O   . ASN A 0 14  . 21.484   -22.003 24.893  1.00 49.52 14  A 1 
ATOM 98   C CG  . ASN A 0 14  . 19.900   -17.858 25.487  1.00 49.52 14  A 1 
ATOM 99   N ND2 . ASN A 0 14  . 19.750   -17.109 26.554  1.00 49.52 14  A 1 
ATOM 100  O OD1 . ASN A 0 14  . 20.015   -17.312 24.408  1.00 49.52 14  A 1 
ATOM 101  N N   . ALA A 0 15  . 19.317   -22.533 24.778  1.00 51.98 15  A 1 
ATOM 102  C CA  . ALA A 0 15  . 19.524   -23.970 24.976  1.00 51.98 15  A 1 
ATOM 103  C C   . ALA A 0 15  . 19.902   -24.702 23.673  1.00 51.98 15  A 1 
ATOM 104  C CB  . ALA A 0 15  . 18.264   -24.563 25.617  1.00 51.98 15  A 1 
ATOM 105  O O   . ALA A 0 15  . 20.643   -25.684 23.717  1.00 51.98 15  A 1 
ATOM 106  N N   . ALA A 0 16  . 19.428   -24.228 22.516  1.00 47.25 16  A 1 
ATOM 107  C CA  . ALA A 0 16  . 19.691   -24.845 21.216  1.00 47.25 16  A 1 
ATOM 108  C C   . ALA A 0 16  . 21.158   -24.715 20.756  1.00 47.25 16  A 1 
ATOM 109  C CB  . ALA A 0 16  . 18.716   -24.245 20.197  1.00 47.25 16  A 1 
ATOM 110  O O   . ALA A 0 16  . 21.635   -25.556 19.992  1.00 47.25 16  A 1 
ATOM 111  N N   . GLU A 0 17  . 21.903   -23.719 21.247  1.00 40.31 17  A 1 
ATOM 112  C CA  . GLU A 0 17  . 23.319   -23.522 20.894  1.00 40.31 17  A 1 
ATOM 113  C C   . GLU A 0 17  . 24.277   -24.561 21.513  1.00 40.31 17  A 1 
ATOM 114  C CB  . GLU A 0 17  . 23.752   -22.084 21.225  1.00 40.31 17  A 1 
ATOM 115  O O   . GLU A 0 17  . 25.388   -24.745 21.019  1.00 40.31 17  A 1 
ATOM 116  C CG  . GLU A 0 17  . 23.078   -21.077 20.279  1.00 40.31 17  A 1 
ATOM 117  C CD  . GLU A 0 17  . 23.659   -19.663 20.410  1.00 40.31 17  A 1 
ATOM 118  O OE1 . GLU A 0 17  . 23.851   -19.025 19.350  1.00 40.31 17  A 1 
ATOM 119  O OE2 . GLU A 0 17  . 23.898   -19.236 21.561  1.00 40.31 17  A 1 
ATOM 120  N N   . TRP A 0 18  . 23.850   -25.331 22.522  1.00 41.01 18  A 1 
ATOM 121  C CA  . TRP A 0 18  . 24.706   -26.305 23.227  1.00 41.01 18  A 1 
ATOM 122  C C   . TRP A 0 18  . 25.006   -27.595 22.438  1.00 41.01 18  A 1 
ATOM 123  C CB  . TRP A 0 18  . 24.095   -26.615 24.603  1.00 41.01 18  A 1 
ATOM 124  O O   . TRP A 0 18  . 25.692   -28.483 22.946  1.00 41.01 18  A 1 
ATOM 125  C CG  . TRP A 0 18  . 24.179   -25.483 25.577  1.00 41.01 18  A 1 
ATOM 126  C CD1 . TRP A 0 18  . 23.436   -24.358 25.530  1.00 41.01 18  A 1 
ATOM 127  C CD2 . TRP A 0 18  . 25.105   -25.298 26.693  1.00 41.01 18  A 1 
ATOM 128  C CE2 . TRP A 0 18  . 24.869   -24.012 27.267  1.00 41.01 18  A 1 
ATOM 129  C CE3 . TRP A 0 18  . 26.142   -26.075 27.258  1.00 41.01 18  A 1 
ATOM 130  N NE1 . TRP A 0 18  . 23.840   -23.485 26.516  1.00 41.01 18  A 1 
ATOM 131  C CH2 . TRP A 0 18  . 26.648   -24.320 28.883  1.00 41.01 18  A 1 
ATOM 132  C CZ2 . TRP A 0 18  . 25.624   -23.521 28.343  1.00 41.01 18  A 1 
ATOM 133  C CZ3 . TRP A 0 18  . 26.903   -25.595 28.343  1.00 41.01 18  A 1 
ATOM 134  N N   . GLY A 0 19  . 24.474   -27.733 21.219  1.00 38.45 19  A 1 
ATOM 135  C CA  . GLY A 0 19  . 24.479   -28.986 20.455  1.00 38.45 19  A 1 
ATOM 136  C C   . GLY A 0 19  . 25.411   -29.057 19.241  1.00 38.45 19  A 1 
ATOM 137  O O   . GLY A 0 19  . 25.418   -30.093 18.575  1.00 38.45 19  A 1 
ATOM 138  N N   . GLN A 0 20  . 26.159   -28.002 18.898  1.00 41.50 20  A 1 
ATOM 139  C CA  . GLN A 0 20  . 26.919   -27.992 17.641  1.00 41.50 20  A 1 
ATOM 140  C C   . GLN A 0 20  . 28.186   -28.870 17.721  1.00 41.50 20  A 1 
ATOM 141  C CB  . GLN A 0 20  . 27.227   -26.559 17.176  1.00 41.50 20  A 1 
ATOM 142  O O   . GLN A 0 20  . 29.056   -28.624 18.561  1.00 41.50 20  A 1 
ATOM 143  C CG  . GLN A 0 20  . 25.960   -25.799 16.746  1.00 41.50 20  A 1 
ATOM 144  C CD  . GLN A 0 20  . 25.205   -26.450 15.583  1.00 41.50 20  A 1 
ATOM 145  N NE2 . GLN A 0 20  . 23.914   -26.232 15.479  1.00 41.50 20  A 1 
ATOM 146  O OE1 . GLN A 0 20  . 25.746   -27.169 14.756  1.00 41.50 20  A 1 
ATOM 147  N N   . PRO A 0 21  . 28.327   -29.902 16.863  1.00 42.25 21  A 1 
ATOM 148  C CA  . PRO A 0 21  . 29.488   -30.782 16.887  1.00 42.25 21  A 1 
ATOM 149  C C   . PRO A 0 21  . 30.744   -30.019 16.464  1.00 42.25 21  A 1 
ATOM 150  C CB  . PRO A 0 21  . 29.158   -31.928 15.925  1.00 42.25 21  A 1 
ATOM 151  O O   . PRO A 0 21  . 30.699   -29.227 15.525  1.00 42.25 21  A 1 
ATOM 152  C CG  . PRO A 0 21  . 28.203   -31.281 14.921  1.00 42.25 21  A 1 
ATOM 153  C CD  . PRO A 0 21  . 27.430   -30.281 15.778  1.00 42.25 21  A 1 
ATOM 154  N N   . TYR A 0 22  . 31.873   -30.307 17.125  1.00 44.10 22  A 1 
ATOM 155  C CA  . TYR A 0 22  . 33.192   -29.741 16.823  1.00 44.10 22  A 1 
ATOM 156  C C   . TYR A 0 22  . 33.484   -29.762 15.315  1.00 44.10 22  A 1 
ATOM 157  C CB  . TYR A 0 22  . 34.287   -30.533 17.565  1.00 44.10 22  A 1 
ATOM 158  O O   . TYR A 0 22  . 33.923   -30.778 14.768  1.00 44.10 22  A 1 
ATOM 159  C CG  . TYR A 0 22  . 34.514   -30.142 19.011  1.00 44.10 22  A 1 
ATOM 160  C CD1 . TYR A 0 22  . 35.467   -29.149 19.317  1.00 44.10 22  A 1 
ATOM 161  C CD2 . TYR A 0 22  . 33.808   -30.783 20.047  1.00 44.10 22  A 1 
ATOM 162  C CE1 . TYR A 0 22  . 35.716   -28.795 20.657  1.00 44.10 22  A 1 
ATOM 163  C CE2 . TYR A 0 22  . 34.056   -30.433 21.388  1.00 44.10 22  A 1 
ATOM 164  O OH  . TYR A 0 22  . 35.244   -29.107 22.991  1.00 44.10 22  A 1 
ATOM 165  C CZ  . TYR A 0 22  . 35.009   -29.440 21.696  1.00 44.10 22  A 1 
ATOM 166  N N   . GLN A 0 23  . 33.281   -28.626 14.645  1.00 44.46 23  A 1 
ATOM 167  C CA  . GLN A 0 23  . 33.678   -28.476 13.255  1.00 44.46 23  A 1 
ATOM 168  C C   . GLN A 0 23  . 35.203   -28.509 13.206  1.00 44.46 23  A 1 
ATOM 169  C CB  . GLN A 0 23  . 33.106   -27.198 12.627  1.00 44.46 23  A 1 
ATOM 170  O O   . GLN A 0 23  . 35.884   -27.605 13.693  1.00 44.46 23  A 1 
ATOM 171  C CG  . GLN A 0 23  . 31.593   -27.306 12.364  1.00 44.46 23  A 1 
ATOM 172  C CD  . GLN A 0 23  . 31.068   -26.178 11.476  1.00 44.46 23  A 1 
ATOM 173  N NE2 . GLN A 0 23  . 29.863   -26.287 10.964  1.00 44.46 23  A 1 
ATOM 174  O OE1 . GLN A 0 23  . 31.731   -25.193 11.201  1.00 44.46 23  A 1 
ATOM 175  N N   . TYR A 0 24  . 35.746   -29.579 12.625  1.00 43.61 24  A 1 
ATOM 176  C CA  . TYR A 0 24  . 37.171   -29.693 12.354  1.00 43.61 24  A 1 
ATOM 177  C C   . TYR A 0 24  . 37.527   -28.676 11.266  1.00 43.61 24  A 1 
ATOM 178  C CB  . TYR A 0 24  . 37.521   -31.142 11.987  1.00 43.61 24  A 1 
ATOM 179  O O   . TYR A 0 24  . 37.470   -28.979 10.074  1.00 43.61 24  A 1 
ATOM 180  C CG  . TYR A 0 24  . 39.012   -31.430 11.988  1.00 43.61 24  A 1 
ATOM 181  C CD1 . TYR A 0 24  . 39.788   -31.197 10.835  1.00 43.61 24  A 1 
ATOM 182  C CD2 . TYR A 0 24  . 39.622   -31.935 13.153  1.00 43.61 24  A 1 
ATOM 183  C CE1 . TYR A 0 24  . 41.169   -31.478 10.843  1.00 43.61 24  A 1 
ATOM 184  C CE2 . TYR A 0 24  . 41.001   -32.221 13.165  1.00 43.61 24  A 1 
ATOM 185  O OH  . TYR A 0 24  . 43.107   -32.274 12.020  1.00 43.61 24  A 1 
ATOM 186  C CZ  . TYR A 0 24  . 41.776   -31.993 12.007  1.00 43.61 24  A 1 
ATOM 187  N N   . SER A 0 25  . 37.830   -27.447 11.693  1.00 52.21 25  A 1 
ATOM 188  C CA  . SER A 0 25  . 38.234   -26.347 10.822  1.00 52.21 25  A 1 
ATOM 189  C C   . SER A 0 25  . 39.419   -26.807 9.979   1.00 52.21 25  A 1 
ATOM 190  C CB  . SER A 0 25  . 38.586   -25.117 11.664  1.00 52.21 25  A 1 
ATOM 191  O O   . SER A 0 25  . 40.521   -27.030 10.494  1.00 52.21 25  A 1 
ATOM 192  O OG  . SER A 0 25  . 38.921   -24.022 10.836  1.00 52.21 25  A 1 
ATOM 193  N N   . GLN A 0 26  . 39.171   -27.034 8.686   1.00 49.21 26  A 1 
ATOM 194  C CA  . GLN A 0 26  . 40.230   -27.446 7.779   1.00 49.21 26  A 1 
ATOM 195  C C   . GLN A 0 26  . 41.272   -26.325 7.712   1.00 49.21 26  A 1 
ATOM 196  C CB  . GLN A 0 26  . 39.704   -27.806 6.383   1.00 49.21 26  A 1 
ATOM 197  O O   . GLN A 0 26  . 40.903   -25.149 7.666   1.00 49.21 26  A 1 
ATOM 198  C CG  . GLN A 0 26  . 38.843   -29.081 6.392   1.00 49.21 26  A 1 
ATOM 199  C CD  . GLN A 0 26  . 38.709   -29.733 5.015   1.00 49.21 26  A 1 
ATOM 200  N NE2 . GLN A 0 26  . 37.854   -30.719 4.869   1.00 49.21 26  A 1 
ATOM 201  O OE1 . GLN A 0 26  . 39.390   -29.412 4.057   1.00 49.21 26  A 1 
ATOM 202  N N   . PRO A 0 27  . 42.575   -26.653 7.725   1.00 58.82 27  A 1 
ATOM 203  C CA  . PRO A 0 27  . 43.612   -25.634 7.722   1.00 58.82 27  A 1 
ATOM 204  C C   . PRO A 0 27  . 43.491   -24.765 6.470   1.00 58.82 27  A 1 
ATOM 205  C CB  . PRO A 0 27  . 44.933   -26.402 7.770   1.00 58.82 27  A 1 
ATOM 206  O O   . PRO A 0 27  . 43.666   -25.254 5.355   1.00 58.82 27  A 1 
ATOM 207  C CG  . PRO A 0 27  . 44.586   -27.780 7.197   1.00 58.82 27  A 1 
ATOM 208  C CD  . PRO A 0 27  . 43.148   -27.987 7.662   1.00 58.82 27  A 1 
ATOM 209  N N   . SER A 0 28  . 43.224   -23.473 6.657   1.00 58.10 28  A 1 
ATOM 210  C CA  . SER A 0 28  . 43.207   -22.523 5.552   1.00 58.10 28  A 1 
ATOM 211  C C   . SER A 0 28  . 44.638   -22.205 5.113   1.00 58.10 28  A 1 
ATOM 212  C CB  . SER A 0 28  . 42.372   -21.282 5.883   1.00 58.10 28  A 1 
ATOM 213  O O   . SER A 0 28  . 45.539   -21.943 5.920   1.00 58.10 28  A 1 
ATOM 214  O OG  . SER A 0 28  . 42.861   -20.586 7.015   1.00 58.10 28  A 1 
ATOM 215  N N   . TYR A 0 29  . 44.854   -22.259 3.801   1.00 66.26 29  A 1 
ATOM 216  C CA  . TYR A 0 29  . 46.132   -21.952 3.173   1.00 66.26 29  A 1 
ATOM 217  C C   . TYR A 0 29  . 46.047   -20.556 2.565   1.00 66.26 29  A 1 
ATOM 218  C CB  . TYR A 0 29  . 46.483   -23.034 2.144   1.00 66.26 29  A 1 
ATOM 219  O O   . TYR A 0 29  . 45.276   -20.312 1.643   1.00 66.26 29  A 1 
ATOM 220  C CG  . TYR A 0 29  . 46.791   -24.387 2.762   1.00 66.26 29  A 1 
ATOM 221  C CD1 . TYR A 0 29  . 48.120   -24.730 3.077   1.00 66.26 29  A 1 
ATOM 222  C CD2 . TYR A 0 29  . 45.755   -25.303 3.027   1.00 66.26 29  A 1 
ATOM 223  C CE1 . TYR A 0 29  . 48.418   -25.990 3.631   1.00 66.26 29  A 1 
ATOM 224  C CE2 . TYR A 0 29  . 46.042   -26.551 3.612   1.00 66.26 29  A 1 
ATOM 225  O OH  . TYR A 0 29  . 47.675   -28.116 4.440   1.00 66.26 29  A 1 
ATOM 226  C CZ  . TYR A 0 29  . 47.375   -26.901 3.904   1.00 66.26 29  A 1 
ATOM 227  N N   . GLN A 0 30  . 46.836   -19.631 3.104   1.00 65.12 30  A 1 
ATOM 228  C CA  . GLN A 0 30  . 46.968   -18.278 2.575   1.00 65.12 30  A 1 
ATOM 229  C C   . GLN A 0 30  . 48.162   -18.253 1.615   1.00 65.12 30  A 1 
ATOM 230  C CB  . GLN A 0 30  . 47.110   -17.294 3.744   1.00 65.12 30  A 1 
ATOM 231  O O   . GLN A 0 30  . 49.311   -18.458 2.027   1.00 65.12 30  A 1 
ATOM 232  C CG  . GLN A 0 30  . 45.784   -17.080 4.506   1.00 65.12 30  A 1 
ATOM 233  C CD  . GLN A 0 30  . 44.981   -15.889 3.984   1.00 65.12 30  A 1 
ATOM 234  N NE2 . GLN A 0 30  . 43.725   -16.048 3.631   1.00 65.12 30  A 1 
ATOM 235  O OE1 . GLN A 0 30  . 45.484   -14.783 3.905   1.00 65.12 30  A 1 
ATOM 236  N N   . TYR A 0 31  . 47.878   -18.028 0.333   1.00 68.42 31  A 1 
ATOM 237  C CA  . TYR A 0 31  . 48.870   -17.922 -0.734  1.00 68.42 31  A 1 
ATOM 238  C C   . TYR A 0 31  . 49.202   -16.447 -0.958  1.00 68.42 31  A 1 
ATOM 239  C CB  . TYR A 0 31  . 48.335   -18.585 -2.015  1.00 68.42 31  A 1 
ATOM 240  O O   . TYR A 0 31  . 48.342   -15.667 -1.349  1.00 68.42 31  A 1 
ATOM 241  C CG  . TYR A 0 31  . 48.090   -20.077 -1.884  1.00 68.42 31  A 1 
ATOM 242  C CD1 . TYR A 0 31  . 49.085   -20.994 -2.275  1.00 68.42 31  A 1 
ATOM 243  C CD2 . TYR A 0 31  . 46.867   -20.550 -1.369  1.00 68.42 31  A 1 
ATOM 244  C CE1 . TYR A 0 31  . 48.872   -22.379 -2.126  1.00 68.42 31  A 1 
ATOM 245  C CE2 . TYR A 0 31  . 46.650   -21.931 -1.219  1.00 68.42 31  A 1 
ATOM 246  O OH  . TYR A 0 31  . 47.444   -24.181 -1.426  1.00 68.42 31  A 1 
ATOM 247  C CZ  . TYR A 0 31  . 47.653   -22.849 -1.588  1.00 68.42 31  A 1 
ATOM 248  N N   . SER A 0 32  . 50.453   -16.057 -0.709  1.00 72.01 32  A 1 
ATOM 249  C CA  . SER A 0 32  . 50.945   -14.711 -1.012  1.00 72.01 32  A 1 
ATOM 250  C C   . SER A 0 32  . 52.121   -14.813 -1.974  1.00 72.01 32  A 1 
ATOM 251  C CB  . SER A 0 32  . 51.313   -13.971 0.278   1.00 72.01 32  A 1 
ATOM 252  O O   . SER A 0 32  . 53.205   -15.278 -1.601  1.00 72.01 32  A 1 
ATOM 253  O OG  . SER A 0 32  . 51.744   -12.647 0.004   1.00 72.01 32  A 1 
ATOM 254  N N   . THR A 0 33  . 51.895   -14.393 -3.217  1.00 69.79 33  A 1 
ATOM 255  C CA  . THR A 0 33  . 52.920   -14.310 -4.260  1.00 69.79 33  A 1 
ATOM 256  C C   . THR A 0 33  . 53.575   -12.939 -4.229  1.00 69.79 33  A 1 
ATOM 257  C CB  . THR A 0 33  . 52.336   -14.640 -5.640  1.00 69.79 33  A 1 
ATOM 258  O O   . THR A 0 33  . 52.901   -11.914 -4.252  1.00 69.79 33  A 1 
ATOM 259  C CG2 . THR A 0 33  . 53.382   -14.636 -6.756  1.00 69.79 33  A 1 
ATOM 260  O OG1 . THR A 0 33  . 51.811   -15.945 -5.582  1.00 69.79 33  A 1 
ATOM 261  N N   . LYS A 0 34  . 54.908   -12.918 -4.163  1.00 74.41 34  A 1 
ATOM 262  C CA  . LYS A 0 34  . 55.713   -11.695 -4.245  1.00 74.41 34  A 1 
ATOM 263  C C   . LYS A 0 34  . 56.731   -11.838 -5.363  1.00 74.41 34  A 1 
ATOM 264  C CB  . LYS A 0 34  . 56.386   -11.396 -2.897  1.00 74.41 34  A 1 
ATOM 265  O O   . LYS A 0 34  . 57.391   -12.870 -5.470  1.00 74.41 34  A 1 
ATOM 266  C CG  . LYS A 0 34  . 55.342   -11.110 -1.809  1.00 74.41 34  A 1 
ATOM 267  C CD  . LYS A 0 34  . 55.992   -10.650 -0.503  1.00 74.41 34  A 1 
ATOM 268  C CE  . LYS A 0 34  . 54.874   -10.353 0.501   1.00 74.41 34  A 1 
ATOM 269  N NZ  . LYS A 0 34  . 55.395   -9.707  1.729   1.00 74.41 34  A 1 
ATOM 270  N N   . TYR A 0 35  . 56.880   -10.802 -6.176  1.00 68.64 35  A 1 
ATOM 271  C CA  . TYR A 0 35  . 57.857   -10.774 -7.257  1.00 68.64 35  A 1 
ATOM 272  C C   . TYR A 0 35  . 59.205   -10.295 -6.722  1.00 68.64 35  A 1 
ATOM 273  C CB  . TYR A 0 35  . 57.310   -9.918  -8.400  1.00 68.64 35  A 1 
ATOM 274  O O   . TYR A 0 35  . 59.342   -9.158  -6.277  1.00 68.64 35  A 1 
ATOM 275  C CG  . TYR A 0 35  . 56.197   -10.622 -9.151  1.00 68.64 35  A 1 
ATOM 276  C CD1 . TYR A 0 35  . 56.501   -11.456 -10.248 1.00 68.64 35  A 1 
ATOM 277  C CD2 . TYR A 0 35  . 54.861   -10.471 -8.731  1.00 68.64 35  A 1 
ATOM 278  C CE1 . TYR A 0 35  . 55.467   -12.121 -10.936 1.00 68.64 35  A 1 
ATOM 279  C CE2 . TYR A 0 35  . 53.832   -11.158 -9.398  1.00 68.64 35  A 1 
ATOM 280  O OH  . TYR A 0 35  . 53.123   -12.624 -11.144 1.00 68.64 35  A 1 
ATOM 281  C CZ  . TYR A 0 35  . 54.129   -11.976 -10.506 1.00 68.64 35  A 1 
ATOM 282  N N   . VAL A 0 36  . 60.207   -11.176 -6.739  1.00 76.50 36  A 1 
ATOM 283  C CA  . VAL A 0 36  . 61.555   -10.865 -6.250  1.00 76.50 36  A 1 
ATOM 284  C C   . VAL A 0 36  . 62.455   -10.544 -7.449  1.00 76.50 36  A 1 
ATOM 285  C CB  . VAL A 0 36  . 62.125   -12.004 -5.384  1.00 76.50 36  A 1 
ATOM 286  O O   . VAL A 0 36  . 62.569   -11.381 -8.352  1.00 76.50 36  A 1 
ATOM 287  C CG1 . VAL A 0 36  . 63.486   -11.620 -4.787  1.00 76.50 36  A 1 
ATOM 288  C CG2 . VAL A 0 36  . 61.191   -12.334 -4.209  1.00 76.50 36  A 1 
ATOM 289  N N   . PRO A 0 37  . 63.109   -9.366  -7.492  1.00 65.82 37  A 1 
ATOM 290  C CA  . PRO A 0 37  . 64.035   -9.028  -8.567  1.00 65.82 37  A 1 
ATOM 291  C C   . PRO A 0 37  . 65.269   -9.937  -8.532  1.00 65.82 37  A 1 
ATOM 292  C CB  . PRO A 0 37  . 64.395   -7.553  -8.363  1.00 65.82 37  A 1 
ATOM 293  O O   . PRO A 0 37  . 65.819   -10.244 -7.473  1.00 65.82 37  A 1 
ATOM 294  C CG  . PRO A 0 37  . 64.197   -7.339  -6.864  1.00 65.82 37  A 1 
ATOM 295  C CD  . PRO A 0 37  . 63.036   -8.273  -6.530  1.00 65.82 37  A 1 
ATOM 296  N N   . GLN A 0 38  . 65.726   -10.359 -9.707  1.00 60.92 38  A 1 
ATOM 297  C CA  . GLN A 0 38  . 66.956   -11.119 -9.915  1.00 60.92 38  A 1 
ATOM 298  C C   . GLN A 0 38  . 67.851   -10.338 -10.877 1.00 60.92 38  A 1 
ATOM 299  C CB  . GLN A 0 38  . 66.636   -12.523 -10.459 1.00 60.92 38  A 1 
ATOM 300  O O   . GLN A 0 38  . 67.505   -10.154 -12.046 1.00 60.92 38  A 1 
ATOM 301  C CG  . GLN A 0 38  . 65.764   -13.385 -9.533  1.00 60.92 38  A 1 
ATOM 302  C CD  . GLN A 0 38  . 66.509   -13.806 -8.274  1.00 60.92 38  A 1 
ATOM 303  N NE2 . GLN A 0 38  . 66.475   -13.036 -7.209  1.00 60.92 38  A 1 
ATOM 304  O OE1 . GLN A 0 38  . 67.160   -14.835 -8.237  1.00 60.92 38  A 1 
ATOM 305  N N   . VAL A 0 39  . 68.992   -9.864  -10.372 1.00 66.23 39  A 1 
ATOM 306  C CA  . VAL A 0 39  . 69.976   -9.106  -11.155 1.00 66.23 39  A 1 
ATOM 307  C C   . VAL A 0 39  . 70.902   -10.081 -11.870 1.00 66.23 39  A 1 
ATOM 308  C CB  . VAL A 0 39  . 70.785   -8.129  -10.277 1.00 66.23 39  A 1 
ATOM 309  O O   . VAL A 0 39  . 71.710   -10.757 -11.234 1.00 66.23 39  A 1 
ATOM 310  C CG1 . VAL A 0 39  . 71.744   -7.285  -11.131 1.00 66.23 39  A 1 
ATOM 311  C CG2 . VAL A 0 39  . 69.871   -7.162  -9.511  1.00 66.23 39  A 1 
ATOM 312  N N   . HIS A 0 40  . 70.816   -10.124 -13.194 1.00 57.77 40  A 1 
ATOM 313  C CA  . HIS A 0 40  . 71.719   -10.898 -14.034 1.00 57.77 40  A 1 
ATOM 314  C C   . HIS A 0 40  . 72.834   -9.981  -14.541 1.00 57.77 40  A 1 
ATOM 315  C CB  . HIS A 0 40  . 70.927   -11.575 -15.158 1.00 57.77 40  A 1 
ATOM 316  O O   . HIS A 0 40  . 72.579   -8.953  -15.167 1.00 57.77 40  A 1 
ATOM 317  C CG  . HIS A 0 40  . 69.967   -12.618 -14.640 1.00 57.77 40  A 1 
ATOM 318  C CD2 . HIS A 0 40  . 70.192   -13.967 -14.566 1.00 57.77 40  A 1 
ATOM 319  N ND1 . HIS A 0 40  . 68.714   -12.390 -14.115 1.00 57.77 40  A 1 
ATOM 320  C CE1 . HIS A 0 40  . 68.200   -13.573 -13.746 1.00 57.77 40  A 1 
ATOM 321  N NE2 . HIS A 0 40  . 69.067   -14.568 -13.990 1.00 57.77 40  A 1 
ATOM 322  N N   . VAL A 0 41  . 74.083   -10.348 -14.249 1.00 50.07 41  A 1 
ATOM 323  C CA  . VAL A 0 41  . 75.281   -9.639  -14.714 1.00 50.07 41  A 1 
ATOM 324  C C   . VAL A 0 41  . 75.953   -10.511 -15.761 1.00 50.07 41  A 1 
ATOM 325  C CB  . VAL A 0 41  . 76.249   -9.321  -13.555 1.00 50.07 41  A 1 
ATOM 326  O O   . VAL A 0 41  . 76.546   -11.532 -15.419 1.00 50.07 41  A 1 
ATOM 327  C CG1 . VAL A 0 41  . 77.407   -8.444  -14.051 1.00 50.07 41  A 1 
ATOM 328  C CG2 . VAL A 0 41  . 75.552   -8.572  -12.414 1.00 50.07 41  A 1 
ATOM 329  N N   . THR A 0 42  . 75.857   -10.129 -17.033 1.00 48.16 42  A 1 
ATOM 330  C CA  . THR A 0 42  . 76.479   -10.900 -18.121 1.00 48.16 42  A 1 
ATOM 331  C C   . THR A 0 42  . 77.930   -10.445 -18.311 1.00 48.16 42  A 1 
ATOM 332  C CB  . THR A 0 42  . 75.687   -10.782 -19.431 1.00 48.16 42  A 1 
ATOM 333  O O   . THR A 0 42  . 78.147   -9.271  -18.623 1.00 48.16 42  A 1 
ATOM 334  C CG2 . THR A 0 42  . 76.184   -11.778 -20.479 1.00 48.16 42  A 1 
ATOM 335  O OG1 . THR A 0 42  . 74.334   -11.098 -19.201 1.00 48.16 42  A 1 
ATOM 336  N N   . PRO A 0 43  . 78.945   -11.318 -18.145 1.00 45.23 43  A 1 
ATOM 337  C CA  . PRO A 0 43  . 80.328   -10.969 -18.460 1.00 45.23 43  A 1 
ATOM 338  C C   . PRO A 0 43  . 80.498   -10.736 -19.965 1.00 45.23 43  A 1 
ATOM 339  C CB  . PRO A 0 43  . 81.192   -12.138 -17.965 1.00 45.23 43  A 1 
ATOM 340  O O   . PRO A 0 43  . 79.970   -11.492 -20.780 1.00 45.23 43  A 1 
ATOM 341  C CG  . PRO A 0 43  . 80.283   -12.880 -16.985 1.00 45.23 43  A 1 
ATOM 342  C CD  . PRO A 0 43  . 78.897   -12.660 -17.585 1.00 45.23 43  A 1 
ATOM 343  N N   . GLY A 0 44  . 81.266   -9.716  -20.350 1.00 38.83 44  A 1 
ATOM 344  C CA  . GLY A 0 44  . 81.570   -9.450  -21.757 1.00 38.83 44  A 1 
ATOM 345  C C   . GLY A 0 44  . 82.486   -10.523 -22.352 1.00 38.83 44  A 1 
ATOM 346  O O   . GLY A 0 44  . 83.694   -10.502 -22.124 1.00 38.83 44  A 1 
ATOM 347  N N   . TYR A 0 45  . 81.928   -11.447 -23.136 1.00 35.35 45  A 1 
ATOM 348  C CA  . TYR A 0 45  . 82.699   -12.462 -23.858 1.00 35.35 45  A 1 
ATOM 349  C C   . TYR A 0 45  . 83.171   -11.943 -25.222 1.00 35.35 45  A 1 
ATOM 350  C CB  . TYR A 0 45  . 81.876   -13.749 -24.014 1.00 35.35 45  A 1 
ATOM 351  O O   . TYR A 0 45  . 82.360   -11.544 -26.054 1.00 35.35 45  A 1 
ATOM 352  C CG  . TYR A 0 45  . 81.840   -14.602 -22.761 1.00 35.35 45  A 1 
ATOM 353  C CD1 . TYR A 0 45  . 82.871   -15.533 -22.520 1.00 35.35 45  A 1 
ATOM 354  C CD2 . TYR A 0 45  . 80.793   -14.459 -21.831 1.00 35.35 45  A 1 
ATOM 355  C CE1 . TYR A 0 45  . 82.859   -16.316 -21.349 1.00 35.35 45  A 1 
ATOM 356  C CE2 . TYR A 0 45  . 80.779   -15.237 -20.658 1.00 35.35 45  A 1 
ATOM 357  O OH  . TYR A 0 45  . 81.796   -16.908 -19.276 1.00 35.35 45  A 1 
ATOM 358  C CZ  . TYR A 0 45  . 81.812   -16.165 -20.414 1.00 35.35 45  A 1 
ATOM 359  N N   . SER A 0 46  . 84.480   -12.023 -25.494 1.00 32.36 46  A 1 
ATOM 360  C CA  . SER A 0 46  . 85.009   -11.832 -26.853 1.00 32.36 46  A 1 
ATOM 361  C C   . SER A 0 46  . 85.089   -13.178 -27.580 1.00 32.36 46  A 1 
ATOM 362  C CB  . SER A 0 46  . 86.323   -11.026 -26.864 1.00 32.36 46  A 1 
ATOM 363  O O   . SER A 0 46  . 85.970   -13.996 -27.300 1.00 32.36 46  A 1 
ATOM 364  O OG  . SER A 0 46  . 87.489   -11.777 -26.578 1.00 32.36 46  A 1 
ATOM 365  N N   . SER A 0 47  . 84.162   -13.432 -28.503 1.00 28.82 47  A 1 
ATOM 366  C CA  . SER A 0 47  . 84.191   -14.612 -29.370 1.00 28.82 47  A 1 
ATOM 367  C C   . SER A 0 47  . 85.071   -14.350 -30.595 1.00 28.82 47  A 1 
ATOM 368  C CB  . SER A 0 47  . 82.773   -15.055 -29.755 1.00 28.82 47  A 1 
ATOM 369  O O   . SER A 0 47  . 84.694   -13.674 -31.551 1.00 28.82 47  A 1 
ATOM 370  O OG  . SER A 0 47  . 81.995   -13.958 -30.185 1.00 28.82 47  A 1 
ATOM 371  N N   . LYS A 0 48  . 86.281   -14.915 -30.586 1.00 29.61 48  A 1 
ATOM 372  C CA  . LYS A 0 48  . 87.083   -15.049 -31.807 1.00 29.61 48  A 1 
ATOM 373  C C   . LYS A 0 48  . 86.541   -16.214 -32.641 1.00 29.61 48  A 1 
ATOM 374  C CB  . LYS A 0 48  . 88.567   -15.276 -31.469 1.00 29.61 48  A 1 
ATOM 375  O O   . LYS A 0 48  . 86.424   -17.313 -32.109 1.00 29.61 48  A 1 
ATOM 376  C CG  . LYS A 0 48  . 89.253   -14.024 -30.904 1.00 29.61 48  A 1 
ATOM 377  C CD  . LYS A 0 48  . 90.710   -14.330 -30.530 1.00 29.61 48  A 1 
ATOM 378  C CE  . LYS A 0 48  . 91.399   -13.061 -30.014 1.00 29.61 48  A 1 
ATOM 379  N NZ  . LYS A 0 48  . 92.772   -13.339 -29.524 1.00 29.61 48  A 1 
ATOM 380  N N   . ASN A 0 49  . 86.354   -15.957 -33.940 1.00 25.67 49  A 1 
ATOM 381  C CA  . ASN A 0 49  . 86.400   -16.882 -35.091 1.00 25.67 49  A 1 
ATOM 382  C C   . ASN A 0 49  . 85.126   -16.992 -35.955 1.00 25.67 49  A 1 
ATOM 383  C CB  . ASN A 0 49  . 86.964   -18.283 -34.769 1.00 25.67 49  A 1 
ATOM 384  O O   . ASN A 0 49  . 84.076   -17.445 -35.523 1.00 25.67 49  A 1 
ATOM 385  C CG  . ASN A 0 49  . 88.392   -18.258 -34.255 1.00 25.67 49  A 1 
ATOM 386  N ND2 . ASN A 0 49  . 88.790   -19.247 -33.493 1.00 25.67 49  A 1 
ATOM 387  O OD1 . ASN A 0 49  . 89.172   -17.363 -34.546 1.00 25.67 49  A 1 
ATOM 388  N N   . ALA A 0 50  . 85.354   -16.709 -37.242 1.00 25.09 50  A 1 
ATOM 389  C CA  . ALA A 0 50  . 84.870   -17.447 -38.410 1.00 25.09 50  A 1 
ATOM 390  C C   . ALA A 0 50  . 83.354   -17.607 -38.663 1.00 25.09 50  A 1 
ATOM 391  C CB  . ALA A 0 50  . 85.608   -18.795 -38.453 1.00 25.09 50  A 1 
ATOM 392  O O   . ALA A 0 50  . 82.748   -18.620 -38.334 1.00 25.09 50  A 1 
ATOM 393  N N   . SER A 0 51  . 82.835   -16.762 -39.559 1.00 32.29 51  A 1 
ATOM 394  C CA  . SER A 0 51  . 82.324   -17.281 -40.840 1.00 32.29 51  A 1 
ATOM 395  C C   . SER A 0 51  . 82.503   -16.250 -41.964 1.00 32.29 51  A 1 
ATOM 396  C CB  . SER A 0 51  . 80.875   -17.780 -40.745 1.00 32.29 51  A 1 
ATOM 397  O O   . SER A 0 51  . 82.214   -15.066 -41.806 1.00 32.29 51  A 1 
ATOM 398  O OG  . SER A 0 51  . 80.024   -16.799 -40.205 1.00 32.29 51  A 1 
ATOM 399  N N   . GLN A 0 52  . 83.037   -16.687 -43.110 1.00 28.91 52  A 1 
ATOM 400  C CA  . GLN A 0 52  . 83.225   -15.843 -44.296 1.00 28.91 52  A 1 
ATOM 401  C C   . GLN A 0 52  . 81.927   -15.775 -45.116 1.00 28.91 52  A 1 
ATOM 402  C CB  . GLN A 0 52  . 84.395   -16.351 -45.161 1.00 28.91 52  A 1 
ATOM 403  O O   . GLN A 0 52  . 81.854   -16.314 -46.220 1.00 28.91 52  A 1 
ATOM 404  C CG  . GLN A 0 52  . 85.788   -16.228 -44.528 1.00 28.91 52  A 1 
ATOM 405  C CD  . GLN A 0 52  . 86.896   -16.665 -45.491 1.00 28.91 52  A 1 
ATOM 406  N NE2 . GLN A 0 52  . 88.140   -16.669 -45.067 1.00 28.91 52  A 1 
ATOM 407  O OE1 . GLN A 0 52  . 86.685   -17.004 -46.641 1.00 28.91 52  A 1 
ATOM 408  N N   . VAL A 0 53  . 80.883   -15.125 -44.595 1.00 32.23 53  A 1 
ATOM 409  C CA  . VAL A 0 53  . 79.673   -14.883 -45.397 1.00 32.23 53  A 1 
ATOM 410  C C   . VAL A 0 53  . 79.954   -13.753 -46.389 1.00 32.23 53  A 1 
ATOM 411  C CB  . VAL A 0 53  . 78.417   -14.656 -44.541 1.00 32.23 53  A 1 
ATOM 412  O O   . VAL A 0 53  . 80.237   -12.610 -46.026 1.00 32.23 53  A 1 
ATOM 413  C CG1 . VAL A 0 53  . 77.185   -14.443 -45.432 1.00 32.23 53  A 1 
ATOM 414  C CG2 . VAL A 0 53  . 78.151   -15.888 -43.665 1.00 32.23 53  A 1 
ATOM 415  N N   . ALA A 0 54  . 79.938   -14.098 -47.674 1.00 30.25 54  A 1 
ATOM 416  C CA  . ALA A 0 54  . 80.354   -13.217 -48.753 1.00 30.25 54  A 1 
ATOM 417  C C   . ALA A 0 54  . 79.410   -12.015 -48.929 1.00 30.25 54  A 1 
ATOM 418  C CB  . ALA A 0 54  . 80.443   -14.057 -50.036 1.00 30.25 54  A 1 
ATOM 419  O O   . ALA A 0 54  . 78.317   -12.183 -49.456 1.00 30.25 54  A 1 
ATOM 420  N N   . LYS A 0 55  . 79.881   -10.819 -48.532 1.00 34.98 55  A 1 
ATOM 421  C CA  . LYS A 0 55  . 79.669   -9.450  -49.083 1.00 34.98 55  A 1 
ATOM 422  C C   . LYS A 0 55  . 78.342   -9.076  -49.790 1.00 34.98 55  A 1 
ATOM 423  C CB  . LYS A 0 55  . 80.884   -9.047  -49.948 1.00 34.98 55  A 1 
ATOM 424  O O   . LYS A 0 55  . 78.306   -8.085  -50.520 1.00 34.98 55  A 1 
ATOM 425  C CG  . LYS A 0 55  . 82.200   -8.959  -49.162 1.00 34.98 55  A 1 
ATOM 426  C CD  . LYS A 0 55  . 83.313   -8.408  -50.065 1.00 34.98 55  A 1 
ATOM 427  C CE  . LYS A 0 55  . 84.629   -8.302  -49.289 1.00 34.98 55  A 1 
ATOM 428  N NZ  . LYS A 0 55  . 85.726   -7.785  -50.145 1.00 34.98 55  A 1 
ATOM 429  N N   . LYS A 0 56  . 77.235   -9.784  -49.579 1.00 31.59 56  A 1 
ATOM 430  C CA  . LYS A 0 56  . 75.908   -9.332  -49.995 1.00 31.59 56  A 1 
ATOM 431  C C   . LYS A 0 56  . 75.530   -8.188  -49.056 1.00 31.59 56  A 1 
ATOM 432  C CB  . LYS A 0 56  . 74.919   -10.514 -49.993 1.00 31.59 56  A 1 
ATOM 433  O O   . LYS A 0 56  . 75.618   -8.347  -47.842 1.00 31.59 56  A 1 
ATOM 434  C CG  . LYS A 0 56  . 73.734   -10.266 -50.943 1.00 31.59 56  A 1 
ATOM 435  C CD  . LYS A 0 56  . 72.829   -11.504 -51.061 1.00 31.59 56  A 1 
ATOM 436  C CE  . LYS A 0 56  . 71.739   -11.279 -52.121 1.00 31.59 56  A 1 
ATOM 437  N NZ  . LYS A 0 56  . 70.779   -12.413 -52.190 1.00 31.59 56  A 1 
ATOM 438  N N   . LYS A 0 57  . 75.172   -7.029  -49.617 1.00 38.77 57  A 1 
ATOM 439  C CA  . LYS A 0 57  . 74.770   -5.831  -48.865 1.00 38.77 57  A 1 
ATOM 440  C C   . LYS A 0 57  . 73.452   -6.092  -48.126 1.00 38.77 57  A 1 
ATOM 441  C CB  . LYS A 0 57  . 74.624   -4.620  -49.807 1.00 38.77 57  A 1 
ATOM 442  O O   . LYS A 0 57  . 72.390   -5.701  -48.596 1.00 38.77 57  A 1 
ATOM 443  C CG  . LYS A 0 57  . 75.922   -4.105  -50.449 1.00 38.77 57  A 1 
ATOM 444  C CD  . LYS A 0 57  . 75.568   -2.885  -51.316 1.00 38.77 57  A 1 
ATOM 445  C CE  . LYS A 0 57  . 76.797   -2.225  -51.949 1.00 38.77 57  A 1 
ATOM 446  N NZ  . LYS A 0 57  . 76.409   -0.991  -52.683 1.00 38.77 57  A 1 
ATOM 447  N N   . MET A 0 58  . 73.515   -6.790  -46.997 1.00 32.92 58  A 1 
ATOM 448  C CA  . MET A 0 58  . 72.394   -6.902  -46.075 1.00 32.92 58  A 1 
ATOM 449  C C   . MET A 0 58  . 72.310   -5.590  -45.303 1.00 32.92 58  A 1 
ATOM 450  C CB  . MET A 0 58  . 72.541   -8.131  -45.164 1.00 32.92 58  A 1 
ATOM 451  O O   . MET A 0 58  . 73.023   -5.384  -44.323 1.00 32.92 58  A 1 
ATOM 452  C CG  . MET A 0 58  . 72.378   -9.424  -45.975 1.00 32.92 58  A 1 
ATOM 453  S SD  . MET A 0 58  . 72.459   -10.971 -45.031 1.00 32.92 58  A 1 
ATOM 454  C CE  . MET A 0 58  . 70.951   -10.834 -44.024 1.00 32.92 58  A 1 
ATOM 455  N N   . VAL A 0 59  . 71.457   -4.686  -45.788 1.00 41.44 59  A 1 
ATOM 456  C CA  . VAL A 0 59  . 70.916   -3.623  -44.942 1.00 41.44 59  A 1 
ATOM 457  C C   . VAL A 0 59  . 70.040   -4.340  -43.925 1.00 41.44 59  A 1 
ATOM 458  C CB  . VAL A 0 59  . 70.118   -2.571  -45.738 1.00 41.44 59  A 1 
ATOM 459  O O   . VAL A 0 59  . 68.935   -4.779  -44.253 1.00 41.44 59  A 1 
ATOM 460  C CG1 . VAL A 0 59  . 69.676   -1.433  -44.812 1.00 41.44 59  A 1 
ATOM 461  C CG2 . VAL A 0 59  . 70.961   -1.965  -46.868 1.00 41.44 59  A 1 
ATOM 462  N N   . ASN A 0 60  . 70.590   -4.549  -42.729 1.00 43.28 60  A 1 
ATOM 463  C CA  . ASN A 0 60  . 69.909   -5.216  -41.629 1.00 43.28 60  A 1 
ATOM 464  C C   . ASN A 0 60  . 68.806   -4.290  -41.106 1.00 43.28 60  A 1 
ATOM 465  C CB  . ASN A 0 60  . 70.925   -5.599  -40.535 1.00 43.28 60  A 1 
ATOM 466  O O   . ASN A 0 60  . 69.003   -3.580  -40.121 1.00 43.28 60  A 1 
ATOM 467  C CG  . ASN A 0 60  . 71.854   -6.742  -40.908 1.00 43.28 60  A 1 
ATOM 468  N ND2 . ASN A 0 60  . 72.995   -6.828  -40.265 1.00 43.28 60  A 1 
ATOM 469  O OD1 . ASN A 0 60  . 71.585   -7.582  -41.748 1.00 43.28 60  A 1 
ATOM 470  N N   . HIS A 0 61  . 67.661   -4.310  -41.786 1.00 44.96 61  A 1 
ATOM 471  C CA  . HIS A 0 61  . 66.393   -3.848  -41.244 1.00 44.96 61  A 1 
ATOM 472  C C   . HIS A 0 61  . 66.028   -4.825  -40.125 1.00 44.96 61  A 1 
ATOM 473  C CB  . HIS A 0 61  . 65.326   -3.804  -42.350 1.00 44.96 61  A 1 
ATOM 474  O O   . HIS A 0 61  . 65.521   -5.916  -40.377 1.00 44.96 61  A 1 
ATOM 475  C CG  . HIS A 0 61  . 65.616   -2.806  -43.445 1.00 44.96 61  A 1 
ATOM 476  C CD2 . HIS A 0 61  . 65.089   -1.547  -43.560 1.00 44.96 61  A 1 
ATOM 477  N ND1 . HIS A 0 61  . 66.433   -3.005  -44.535 1.00 44.96 61  A 1 
ATOM 478  C CE1 . HIS A 0 61  . 66.387   -1.894  -45.291 1.00 44.96 61  A 1 
ATOM 479  N NE2 . HIS A 0 61  . 65.600   -0.964  -44.728 1.00 44.96 61  A 1 
ATOM 480  N N   . ALA A 0 62  . 66.398   -4.471  -38.898 1.00 56.13 62  A 1 
ATOM 481  C CA  . ALA A 0 62  . 65.935   -5.161  -37.709 1.00 56.13 62  A 1 
ATOM 482  C C   . ALA A 0 62  . 64.673   -4.427  -37.256 1.00 56.13 62  A 1 
ATOM 483  C CB  . ALA A 0 62  . 67.061   -5.187  -36.667 1.00 56.13 62  A 1 
ATOM 484  O O   . ALA A 0 62  . 64.774   -3.413  -36.567 1.00 56.13 62  A 1 
ATOM 485  N N   . GLY A 0 63  . 63.528   -4.908  -37.738 1.00 59.20 63  A 1 
ATOM 486  C CA  . GLY A 0 63  . 62.206   -4.494  -37.284 1.00 59.20 63  A 1 
ATOM 487  C C   . GLY A 0 63  . 61.625   -5.520  -36.317 1.00 59.20 63  A 1 
ATOM 488  O O   . GLY A 0 63  . 61.919   -6.714  -36.429 1.00 59.20 63  A 1 
ATOM 489  N N   . SER A 0 64  . 60.810   -5.048  -35.385 1.00 69.46 64  A 1 
ATOM 490  C CA  . SER A 0 64  . 59.865   -5.860  -34.621 1.00 69.46 64  A 1 
ATOM 491  C C   . SER A 0 64  . 58.542   -5.115  -34.600 1.00 69.46 64  A 1 
ATOM 492  C CB  . SER A 0 64  . 60.340   -6.112  -33.183 1.00 69.46 64  A 1 
ATOM 493  O O   . SER A 0 64  . 58.559   -3.935  -34.268 1.00 69.46 64  A 1 
ATOM 494  O OG  . SER A 0 64  . 60.632   -4.901  -32.506 1.00 69.46 64  A 1 
ATOM 495  N N   . ASN A 0 65  . 57.479   -5.832  -34.928 1.00 72.12 65  A 1 
ATOM 496  C CA  . ASN A 0 65  . 56.086   -5.428  -34.823 1.00 72.12 65  A 1 
ATOM 497  C C   . ASN A 0 65  . 55.437   -6.322  -33.748 1.00 72.12 65  A 1 
ATOM 498  C CB  . ASN A 0 65  . 55.460   -5.599  -36.221 1.00 72.12 65  A 1 
ATOM 499  O O   . ASN A 0 65  . 55.853   -7.482  -33.582 1.00 72.12 65  A 1 
ATOM 500  C CG  . ASN A 0 65  . 53.953   -5.681  -36.157 1.00 72.12 65  A 1 
ATOM 501  N ND2 . ASN A 0 65  . 53.251   -4.582  -36.203 1.00 72.12 65  A 1 
ATOM 502  O OD1 . ASN A 0 65  . 53.459   -6.789  -36.039 1.00 72.12 65  A 1 
ATOM 503  N N   . PHE A 0 66  . 54.473   -5.787  -33.010 1.00 75.83 66  A 1 
ATOM 504  C CA  . PHE A 0 66  . 53.619   -6.512  -32.076 1.00 75.83 66  A 1 
ATOM 505  C C   . PHE A 0 66  . 52.225   -5.895  -32.132 1.00 75.83 66  A 1 
ATOM 506  C CB  . PHE A 0 66  . 54.202   -6.416  -30.652 1.00 75.83 66  A 1 
ATOM 507  O O   . PHE A 0 66  . 52.102   -4.721  -31.814 1.00 75.83 66  A 1 
ATOM 508  C CG  . PHE A 0 66  . 53.254   -6.846  -29.541 1.00 75.83 66  A 1 
ATOM 509  C CD1 . PHE A 0 66  . 52.467   -5.888  -28.870 1.00 75.83 66  A 1 
ATOM 510  C CD2 . PHE A 0 66  . 53.123   -8.208  -29.206 1.00 75.83 66  A 1 
ATOM 511  C CE1 . PHE A 0 66  . 51.563   -6.284  -27.871 1.00 75.83 66  A 1 
ATOM 512  C CE2 . PHE A 0 66  . 52.217   -8.606  -28.203 1.00 75.83 66  A 1 
ATOM 513  C CZ  . PHE A 0 66  . 51.440   -7.643  -27.534 1.00 75.83 66  A 1 
ATOM 514  N N   . ASP A 0 67  . 51.216   -6.699  -32.464 1.00 81.90 67  A 1 
ATOM 515  C CA  . ASP A 0 67  . 49.810   -6.289  -32.466 1.00 81.90 67  A 1 
ATOM 516  C C   . ASP A 0 67  . 49.050   -7.074  -31.381 1.00 81.90 67  A 1 
ATOM 517  C CB  . ASP A 0 67  . 49.141   -6.533  -33.838 1.00 81.90 67  A 1 
ATOM 518  O O   . ASP A 0 67  . 49.212   -8.299  -31.254 1.00 81.90 67  A 1 
ATOM 519  C CG  . ASP A 0 67  . 49.995   -6.281  -35.091 1.00 81.90 67  A 1 
ATOM 520  O OD1 . ASP A 0 67  . 50.744   -5.283  -35.147 1.00 81.90 67  A 1 
ATOM 521  O OD2 . ASP A 0 67  . 49.900   -7.142  -36.004 1.00 81.90 67  A 1 
ATOM 522  N N   . ALA A 0 68  . 48.173   -6.401  -30.642 1.00 79.28 68  A 1 
ATOM 523  C CA  . ALA A 0 68  . 47.212   -7.001  -29.726 1.00 79.28 68  A 1 
ATOM 524  C C   . ALA A 0 68  . 45.816   -6.404  -29.947 1.00 79.28 68  A 1 
ATOM 525  C CB  . ALA A 0 68  . 47.694   -6.808  -28.284 1.00 79.28 68  A 1 
ATOM 526  O O   . ALA A 0 68  . 45.670   -5.214  -30.202 1.00 79.28 68  A 1 
ATOM 527  N N   . TYR A 0 69  . 44.779   -7.233  -29.826 1.00 86.11 69  A 1 
ATOM 528  C CA  . TYR A 0 69  . 43.388   -6.782  -29.805 1.00 86.11 69  A 1 
ATOM 529  C C   . TYR A 0 69  . 42.592   -7.584  -28.775 1.00 86.11 69  A 1 
ATOM 530  C CB  . TYR A 0 69  . 42.752   -6.852  -31.204 1.00 86.11 69  A 1 
ATOM 531  O O   . TYR A 0 69  . 42.850   -8.778  -28.575 1.00 86.11 69  A 1 
ATOM 532  C CG  . TYR A 0 69  . 42.449   -8.253  -31.718 1.00 86.11 69  A 1 
ATOM 533  C CD1 . TYR A 0 69  . 43.438   -8.980  -32.407 1.00 86.11 69  A 1 
ATOM 534  C CD2 . TYR A 0 69  . 41.183   -8.830  -31.494 1.00 86.11 69  A 1 
ATOM 535  C CE1 . TYR A 0 69  . 43.169   -10.286 -32.862 1.00 86.11 69  A 1 
ATOM 536  C CE2 . TYR A 0 69  . 40.906   -10.135 -31.946 1.00 86.11 69  A 1 
ATOM 537  O OH  . TYR A 0 69  . 41.654   -12.130 -33.066 1.00 86.11 69  A 1 
ATOM 538  C CZ  . TYR A 0 69  . 41.902   -10.865 -32.627 1.00 86.11 69  A 1 
ATOM 539  N N   . GLY A 0 70  . 41.625   -6.929  -28.142 1.00 88.92 70  A 1 
ATOM 540  C CA  . GLY A 0 70  . 40.754   -7.502  -27.125 1.00 88.92 70  A 1 
ATOM 541  C C   . GLY A 0 70  . 39.291   -7.135  -27.338 1.00 88.92 70  A 1 
ATOM 542  O O   . GLY A 0 70  . 38.963   -6.119  -27.952 1.00 88.92 70  A 1 
ATOM 543  N N   . ARG A 0 71  . 38.424   -8.026  -26.857 1.00 91.83 71  A 1 
ATOM 544  C CA  . ARG A 0 71  . 37.024   -7.747  -26.551 1.00 91.83 71  A 1 
ATOM 545  C C   . ARG A 0 71  . 36.536   -8.756  -25.526 1.00 91.83 71  A 1 
ATOM 546  C CB  . ARG A 0 71  . 36.139   -7.781  -27.806 1.00 91.83 71  A 1 
ATOM 547  O O   . ARG A 0 71  . 36.539   -9.959  -25.817 1.00 91.83 71  A 1 
ATOM 548  C CG  . ARG A 0 71  . 34.697   -7.362  -27.474 1.00 91.83 71  A 1 
ATOM 549  C CD  . ARG A 0 71  . 33.829   -7.420  -28.729 1.00 91.83 71  A 1 
ATOM 550  N NE  . ARG A 0 71  . 32.592   -6.660  -28.535 1.00 91.83 71  A 1 
ATOM 551  N NH1 . ARG A 0 71  . 31.882   -6.560  -30.701 1.00 91.83 71  A 1 
ATOM 552  N NH2 . ARG A 0 71  . 30.801   -5.402  -29.150 1.00 91.83 71  A 1 
ATOM 553  C CZ  . ARG A 0 71  . 31.760   -6.217  -29.449 1.00 91.83 71  A 1 
ATOM 554  N N   . ASP A 0 72  . 36.090   -8.282  -24.382 1.00 90.63 72  A 1 
ATOM 555  C CA  . ASP A 0 72  . 35.270   -9.014  -23.429 1.00 90.63 72  A 1 
ATOM 556  C C   . ASP A 0 72  . 33.867   -8.417  -23.362 1.00 90.63 72  A 1 
ATOM 557  C CB  . ASP A 0 72  . 35.936   -9.263  -22.055 1.00 90.63 72  A 1 
ATOM 558  O O   . ASP A 0 72  . 33.588   -7.340  -23.873 1.00 90.63 72  A 1 
ATOM 559  C CG  . ASP A 0 72  . 36.892   -8.216  -21.474 1.00 90.63 72  A 1 
ATOM 560  O OD1 . ASP A 0 72  . 37.152   -7.208  -22.148 1.00 90.63 72  A 1 
ATOM 561  O OD2 . ASP A 0 72  . 37.507   -8.580  -20.442 1.00 90.63 72  A 1 
ATOM 562  N N   . GLN A 0 73  . 32.939   -9.248  -22.895 1.00 93.19 73  A 1 
ATOM 563  C CA  . GLN A 0 73  . 31.527   -8.921  -22.799 1.00 93.19 73  A 1 
ATOM 564  C C   . GLN A 0 73  . 30.975   -9.576  -21.549 1.00 93.19 73  A 1 
ATOM 565  C CB  . GLN A 0 73  . 30.740   -9.394  -24.031 1.00 93.19 73  A 1 
ATOM 566  O O   . GLN A 0 73  . 30.972   -10.807 -21.415 1.00 93.19 73  A 1 
ATOM 567  C CG  . GLN A 0 73  . 31.122   -8.580  -25.265 1.00 93.19 73  A 1 
ATOM 568  C CD  . GLN A 0 73  . 30.127   -8.701  -26.407 1.00 93.19 73  A 1 
ATOM 569  N NE2 . GLN A 0 73  . 29.869   -7.612  -27.085 1.00 93.19 73  A 1 
ATOM 570  O OE1 . GLN A 0 73  . 29.580   -9.750  -26.732 1.00 93.19 73  A 1 
ATOM 571  N N   . ASP A 0 74  . 30.496   -8.734  -20.657 1.00 93.55 74  A 1 
ATOM 572  C CA  . ASP A 0 74  . 29.886   -9.069  -19.389 1.00 93.55 74  A 1 
ATOM 573  C C   . ASP A 0 74  . 28.372   -8.783  -19.474 1.00 93.55 74  A 1 
ATOM 574  C CB  . ASP A 0 74  . 30.702   -8.324  -18.315 1.00 93.55 74  A 1 
ATOM 575  O O   . ASP A 0 74  . 27.899   -7.919  -20.216 1.00 93.55 74  A 1 
ATOM 576  C CG  . ASP A 0 74  . 29.991   -8.080  -16.991 1.00 93.55 74  A 1 
ATOM 577  O OD1 . ASP A 0 74  . 28.905   -7.461  -17.010 1.00 93.55 74  A 1 
ATOM 578  O OD2 . ASP A 0 74  . 30.456   -8.630  -15.964 1.00 93.55 74  A 1 
ATOM 579  N N   . LEU A 0 75  . 27.576   -9.604  -18.784 1.00 95.11 75  A 1 
ATOM 580  C CA  . LEU A 0 75  . 26.142   -9.376  -18.634 1.00 95.11 75  A 1 
ATOM 581  C C   . LEU A 0 75  . 25.665   -10.010 -17.331 1.00 95.11 75  A 1 
ATOM 582  C CB  . LEU A 0 75  . 25.371   -9.921  -19.856 1.00 95.11 75  A 1 
ATOM 583  O O   . LEU A 0 75  . 25.648   -11.237 -17.182 1.00 95.11 75  A 1 
ATOM 584  C CG  . LEU A 0 75  . 23.837   -9.778  -19.760 1.00 95.11 75  A 1 
ATOM 585  C CD1 . LEU A 0 75  . 23.355   -8.329  -19.700 1.00 95.11 75  A 1 
ATOM 586  C CD2 . LEU A 0 75  . 23.183   -10.425 -20.984 1.00 95.11 75  A 1 
ATOM 587  N N   . SER A 0 76  . 25.196   -9.172  -16.415 1.00 97.32 76  A 1 
ATOM 588  C CA  . SER A 0 76  . 24.502   -9.577  -15.197 1.00 97.32 76  A 1 
ATOM 589  C C   . SER A 0 76  . 23.052   -9.095  -15.222 1.00 97.32 76  A 1 
ATOM 590  C CB  . SER A 0 76  . 25.270   -9.130  -13.949 1.00 97.32 76  A 1 
ATOM 591  O O   . SER A 0 76  . 22.749   -7.961  -15.590 1.00 97.32 76  A 1 
ATOM 592  O OG  . SER A 0 76  . 25.449   -7.733  -13.901 1.00 97.32 76  A 1 
ATOM 593  N N   . ILE A 0 77  . 22.130   -9.992  -14.862 1.00 97.22 77  A 1 
ATOM 594  C CA  . ILE A 0 77  . 20.698   -9.703  -14.755 1.00 97.22 77  A 1 
ATOM 595  C C   . ILE A 0 77  . 20.196   -10.333 -13.460 1.00 97.22 77  A 1 
ATOM 596  C CB  . ILE A 0 77  . 19.898   -10.206 -15.983 1.00 97.22 77  A 1 
ATOM 597  O O   . ILE A 0 77  . 20.043   -11.552 -13.378 1.00 97.22 77  A 1 
ATOM 598  C CG1 . ILE A 0 77  . 20.430   -9.593  -17.300 1.00 97.22 77  A 1 
ATOM 599  C CG2 . ILE A 0 77  . 18.402   -9.873  -15.791 1.00 97.22 77  A 1 
ATOM 600  C CD1 . ILE A 0 77  . 19.714   -10.074 -18.569 1.00 97.22 77  A 1 
ATOM 601  N N   . ASP A 0 78  . 19.902   -9.491  -12.475 1.00 97.37 78  A 1 
ATOM 602  C CA  . ASP A 0 78  . 19.196   -9.878  -11.259 1.00 97.37 78  A 1 
ATOM 603  C C   . ASP A 0 78  . 17.722   -9.485  -11.417 1.00 97.37 78  A 1 
ATOM 604  C CB  . ASP A 0 78  . 19.850   -9.237  -10.022 1.00 97.37 78  A 1 
ATOM 605  O O   . ASP A 0 78  . 17.347   -8.321  -11.267 1.00 97.37 78  A 1 
ATOM 606  C CG  . ASP A 0 78  . 21.149   -9.920  -9.571  1.00 97.37 78  A 1 
ATOM 607  O OD1 . ASP A 0 78  . 21.238   -11.165 -9.686  1.00 97.37 78  A 1 
ATOM 608  O OD2 . ASP A 0 78  . 22.008   -9.207  -9.002  1.00 97.37 78  A 1 
ATOM 609  N N   . GLU A 0 79  . 16.875   -10.461 -11.750 1.00 96.99 79  A 1 
ATOM 610  C CA  . GLU A 0 79  . 15.430   -10.282 -11.921 1.00 96.99 79  A 1 
ATOM 611  C C   . GLU A 0 79  . 14.658   -11.025 -10.825 1.00 96.99 79  A 1 
ATOM 612  C CB  . GLU A 0 79  . 15.004   -10.699 -13.338 1.00 96.99 79  A 1 
ATOM 613  O O   . GLU A 0 79  . 14.935   -12.182 -10.499 1.00 96.99 79  A 1 
ATOM 614  C CG  . GLU A 0 79  . 13.529   -10.372 -13.618 1.00 96.99 79  A 1 
ATOM 615  C CD  . GLU A 0 79  . 13.147   -10.597 -15.089 1.00 96.99 79  A 1 
ATOM 616  O OE1 . GLU A 0 79  . 12.499   -9.688  -15.662 1.00 96.99 79  A 1 
ATOM 617  O OE2 . GLU A 0 79  . 13.458   -11.676 -15.633 1.00 96.99 79  A 1 
ATOM 618  N N   . SER A 0 80  . 13.673   -10.352 -10.236 1.00 97.14 80  A 1 
ATOM 619  C CA  . SER A 0 80  . 12.895   -10.880 -9.122  1.00 97.14 80  A 1 
ATOM 620  C C   . SER A 0 80  . 11.448   -10.393 -9.149  1.00 97.14 80  A 1 
ATOM 621  C CB  . SER A 0 80  . 13.596   -10.564 -7.797  1.00 97.14 80  A 1 
ATOM 622  O O   . SER A 0 80  . 11.133   -9.285  -9.579  1.00 97.14 80  A 1 
ATOM 623  O OG  . SER A 0 80  . 13.855   -9.184  -7.663  1.00 97.14 80  A 1 
ATOM 624  N N   . TYR A 0 81  . 10.554   -11.267 -8.697  1.00 96.68 81  A 1 
ATOM 625  C CA  . TYR A 0 81  . 9.117    -11.043 -8.626  1.00 96.68 81  A 1 
ATOM 626  C C   . TYR A 0 81  . 8.590    -11.625 -7.319  1.00 96.68 81  A 1 
ATOM 627  C CB  . TYR A 0 81  . 8.430    -11.704 -9.833  1.00 96.68 81  A 1 
ATOM 628  O O   . TYR A 0 81  . 9.028    -12.698 -6.890  1.00 96.68 81  A 1 
ATOM 629  C CG  . TYR A 0 81  . 6.913    -11.717 -9.753  1.00 96.68 81  A 1 
ATOM 630  C CD1 . TYR A 0 81  . 6.236    -12.849 -9.255  1.00 96.68 81  A 1 
ATOM 631  C CD2 . TYR A 0 81  . 6.185    -10.570 -10.119 1.00 96.68 81  A 1 
ATOM 632  C CE1 . TYR A 0 81  . 4.832    -12.834 -9.127  1.00 96.68 81  A 1 
ATOM 633  C CE2 . TYR A 0 81  . 4.783    -10.552 -9.998  1.00 96.68 81  A 1 
ATOM 634  O OH  . TYR A 0 81  . 2.751    -11.664 -9.376  1.00 96.68 81  A 1 
ATOM 635  C CZ  . TYR A 0 81  . 4.104    -11.685 -9.501  1.00 96.68 81  A 1 
ATOM 636  N N   . GLY A 0 82  . 7.607    -10.965 -6.717  1.00 96.49 82  A 1 
ATOM 637  C CA  . GLY A 0 82  . 6.913    -11.496 -5.558  1.00 96.49 82  A 1 
ATOM 638  C C   . GLY A 0 82  . 5.457    -11.067 -5.492  1.00 96.49 82  A 1 
ATOM 639  O O   . GLY A 0 82  . 5.072    -9.986  -5.928  1.00 96.49 82  A 1 
ATOM 640  N N   . SER A 0 83  . 4.642    -11.928 -4.888  1.00 96.57 83  A 1 
ATOM 641  C CA  . SER A 0 83  . 3.243    -11.651 -4.581  1.00 96.57 83  A 1 
ATOM 642  C C   . SER A 0 83  . 2.944    -12.074 -3.147  1.00 96.57 83  A 1 
ATOM 643  C CB  . SER A 0 83  . 2.318    -12.371 -5.567  1.00 96.57 83  A 1 
ATOM 644  O O   . SER A 0 83  . 3.109    -13.246 -2.803  1.00 96.57 83  A 1 
ATOM 645  O OG  . SER A 0 83  . 2.439    -13.777 -5.444  1.00 96.57 83  A 1 
ATOM 646  N N   . THR A 0 84  . 2.479    -11.146 -2.320  1.00 96.23 84  A 1 
ATOM 647  C CA  . THR A 0 84  . 1.993    -11.417 -0.964  1.00 96.23 84  A 1 
ATOM 648  C C   . THR A 0 84  . 0.487    -11.233 -0.944  1.00 96.23 84  A 1 
ATOM 649  C CB  . THR A 0 84  . 2.660    -10.490 0.060   1.00 96.23 84  A 1 
ATOM 650  O O   . THR A 0 84  . 0.001    -10.191 -1.362  1.00 96.23 84  A 1 
ATOM 651  C CG2 . THR A 0 84  . 2.208    -10.768 1.494   1.00 96.23 84  A 1 
ATOM 652  O OG1 . THR A 0 84  . 4.050    -10.705 0.027   1.00 96.23 84  A 1 
ATOM 653  N N   . GLN A 0 85  . -0.247   -12.220 -0.435  1.00 95.07 85  A 1 
ATOM 654  C CA  . GLN A 0 85  . -1.677   -12.107 -0.146  1.00 95.07 85  A 1 
ATOM 655  C C   . GLN A 0 85  . -1.887   -12.490 1.315   1.00 95.07 85  A 1 
ATOM 656  C CB  . GLN A 0 85  . -2.503   -13.005 -1.077  1.00 95.07 85  A 1 
ATOM 657  O O   . GLN A 0 85  . -1.627   -13.628 1.711   1.00 95.07 85  A 1 
ATOM 658  C CG  . GLN A 0 85  . -2.390   -12.591 -2.550  1.00 95.07 85  A 1 
ATOM 659  C CD  . GLN A 0 85  . -3.285   -13.411 -3.474  1.00 95.07 85  A 1 
ATOM 660  N NE2 . GLN A 0 85  . -3.331   -13.065 -4.741  1.00 95.07 85  A 1 
ATOM 661  O OE1 . GLN A 0 85  . -3.937   -14.380 -3.105  1.00 95.07 85  A 1 
ATOM 662  N N   . ALA A 0 86  . -2.328   -11.540 2.128   1.00 93.50 86  A 1 
ATOM 663  C CA  . ALA A 0 86  . -2.510   -11.701 3.561   1.00 93.50 86  A 1 
ATOM 664  C C   . ALA A 0 86  . -3.933   -11.308 3.957   1.00 93.50 86  A 1 
ATOM 665  C CB  . ALA A 0 86  . -1.445   -10.881 4.296   1.00 93.50 86  A 1 
ATOM 666  O O   . ALA A 0 86  . -4.461   -10.283 3.526   1.00 93.50 86  A 1 
ATOM 667  N N   . LYS A 0 87  . -4.562   -12.127 4.801   1.00 94.88 87  A 1 
ATOM 668  C CA  . LYS A 0 87  . -5.896   -11.876 5.353   1.00 94.88 87  A 1 
ATOM 669  C C   . LYS A 0 87  . -5.868   -12.147 6.847   1.00 94.88 87  A 1 
ATOM 670  C CB  . LYS A 0 87  . -6.963   -12.727 4.642   1.00 94.88 87  A 1 
ATOM 671  O O   . LYS A 0 87  . -5.343   -13.176 7.270   1.00 94.88 87  A 1 
ATOM 672  C CG  . LYS A 0 87  . -7.065   -12.366 3.152   1.00 94.88 87  A 1 
ATOM 673  C CD  . LYS A 0 87  . -8.082   -13.227 2.399   1.00 94.88 87  A 1 
ATOM 674  C CE  . LYS A 0 87  . -7.981   -12.843 0.917   1.00 94.88 87  A 1 
ATOM 675  N NZ  . LYS A 0 87  . -8.805   -13.714 0.048   1.00 94.88 87  A 1 
ATOM 676  N N   . SER A 0 88  . -6.440   -11.249 7.636   1.00 93.94 88  A 1 
ATOM 677  C CA  . SER A 0 88  . -6.631   -11.443 9.069   1.00 93.94 88  A 1 
ATOM 678  C C   . SER A 0 88  . -8.053   -11.080 9.467   1.00 93.94 88  A 1 
ATOM 679  C CB  . SER A 0 88  . -5.590   -10.679 9.895   1.00 93.94 88  A 1 
ATOM 680  O O   . SER A 0 88  . -8.638   -10.122 8.964   1.00 93.94 88  A 1 
ATOM 681  O OG  . SER A 0 88  . -5.658   -9.286  9.682   1.00 93.94 88  A 1 
ATOM 682  N N   . TYR A 0 89  . -8.597   -11.877 10.380  1.00 89.75 89  A 1 
ATOM 683  C CA  . TYR A 0 89  . -9.901   -11.676 10.990  1.00 89.75 89  A 1 
ATOM 684  C C   . TYR A 0 89  . -9.720   -11.763 12.499  1.00 89.75 89  A 1 
ATOM 685  C CB  . TYR A 0 89  . -10.897  -12.733 10.493  1.00 89.75 89  A 1 
ATOM 686  O O   . TYR A 0 89  . -9.029   -12.658 12.995  1.00 89.75 89  A 1 
ATOM 687  C CG  . TYR A 0 89  . -11.130  -12.708 8.995   1.00 89.75 89  A 1 
ATOM 688  C CD1 . TYR A 0 89  . -12.111  -11.856 8.454   1.00 89.75 89  A 1 
ATOM 689  C CD2 . TYR A 0 89  . -10.354  -13.519 8.144   1.00 89.75 89  A 1 
ATOM 690  C CE1 . TYR A 0 89  . -12.316  -11.809 7.062   1.00 89.75 89  A 1 
ATOM 691  C CE2 . TYR A 0 89  . -10.551  -13.472 6.750   1.00 89.75 89  A 1 
ATOM 692  O OH  . TYR A 0 89  . -11.718  -12.561 4.862   1.00 89.75 89  A 1 
ATOM 693  C CZ  . TYR A 0 89  . -11.530  -12.613 6.208   1.00 89.75 89  A 1 
ATOM 694  N N   . ARG A 0 90  . -10.338  -10.837 13.220  1.00 87.33 90  A 1 
ATOM 695  C CA  . ARG A 0 90  . -10.387  -10.804 14.676  1.00 87.33 90  A 1 
ATOM 696  C C   . ARG A 0 90  . -11.804  -10.436 15.100  1.00 87.33 90  A 1 
ATOM 697  C CB  . ARG A 0 90  . -9.344   -9.789  15.168  1.00 87.33 90  A 1 
ATOM 698  O O   . ARG A 0 90  . -12.361  -9.483  14.578  1.00 87.33 90  A 1 
ATOM 699  C CG  . ARG A 0 90  . -9.258   -9.724  16.695  1.00 87.33 90  A 1 
ATOM 700  C CD  . ARG A 0 90  . -8.168   -8.734  17.118  1.00 87.33 90  A 1 
ATOM 701  N NE  . ARG A 0 90  . -7.993   -8.766  18.581  1.00 87.33 90  A 1 
ATOM 702  N NH1 . ARG A 0 90  . -8.567   -6.582  19.096  1.00 87.33 90  A 1 
ATOM 703  N NH2 . ARG A 0 90  . -8.261   -8.056  20.707  1.00 87.33 90  A 1 
ATOM 704  C CZ  . ARG A 0 90  . -8.257   -7.797  19.437  1.00 87.33 90  A 1 
ATOM 705  N N   . ALA A 0 91  . -12.337  -11.182 16.053  1.00 82.16 91  A 1 
ATOM 706  C CA  . ALA A 0 91  . -13.481  -10.812 16.877  1.00 82.16 91  A 1 
ATOM 707  C C   . ALA A 0 91  . -13.050  -11.034 18.334  1.00 82.16 91  A 1 
ATOM 708  C CB  . ALA A 0 91  . -14.695  -11.658 16.476  1.00 82.16 91  A 1 
ATOM 709  O O   . ALA A 0 91  . -12.213  -11.912 18.585  1.00 82.16 91  A 1 
ATOM 710  N N   . GLU A 0 92  . -13.532  -10.221 19.273  1.00 78.45 92  A 1 
ATOM 711  C CA  . GLU A 0 92  . -13.135  -10.350 20.685  1.00 78.45 92  A 1 
ATOM 712  C C   . GLU A 0 92  . -14.022  -11.349 21.452  1.00 78.45 92  A 1 
ATOM 713  C CB  . GLU A 0 92  . -12.983  -8.968  21.353  1.00 78.45 92  A 1 
ATOM 714  O O   . GLU A 0 92  . -13.486  -12.144 22.228  1.00 78.45 92  A 1 
ATOM 715  C CG  . GLU A 0 92  . -11.945  -8.093  20.616  1.00 78.45 92  A 1 
ATOM 716  C CD  . GLU A 0 92  . -11.484  -6.839  21.384  1.00 78.45 92  A 1 
ATOM 717  O OE1 . GLU A 0 92  . -10.289  -6.472  21.209  1.00 78.45 92  A 1 
ATOM 718  O OE2 . GLU A 0 92  . -12.251  -6.260  22.167  1.00 78.45 92  A 1 
ATOM 719  N N   . SER A 0 93  . -15.319  -11.413 21.135  1.00 79.57 93  A 1 
ATOM 720  C CA  . SER A 0 93  . -16.264  -12.452 21.562  1.00 79.57 93  A 1 
ATOM 721  C C   . SER A 0 93  . -17.419  -12.609 20.555  1.00 79.57 93  A 1 
ATOM 722  C CB  . SER A 0 93  . -16.813  -12.143 22.962  1.00 79.57 93  A 1 
ATOM 723  O O   . SER A 0 93  . -17.535  -11.836 19.599  1.00 79.57 93  A 1 
ATOM 724  O OG  . SER A 0 93  . -17.783  -11.134 22.889  1.00 79.57 93  A 1 
ATOM 725  N N   . TYR A 0 94  . -18.234  -13.647 20.751  1.00 79.64 94  A 1 
ATOM 726  C CA  . TYR A 0 94  . -19.520  -13.843 20.087  1.00 79.64 94  A 1 
ATOM 727  C C   . TYR A 0 94  . -20.439  -14.600 21.040  1.00 79.64 94  A 1 
ATOM 728  C CB  . TYR A 0 94  . -19.367  -14.653 18.789  1.00 79.64 94  A 1 
ATOM 729  O O   . TYR A 0 94  . -20.150  -15.760 21.350  1.00 79.64 94  A 1 
ATOM 730  C CG  . TYR A 0 94  . -20.701  -15.010 18.151  1.00 79.64 94  A 1 
ATOM 731  C CD1 . TYR A 0 94  . -21.115  -16.350 17.982  1.00 79.64 94  A 1 
ATOM 732  C CD2 . TYR A 0 94  . -21.558  -13.966 17.767  1.00 79.64 94  A 1 
ATOM 733  C CE1 . TYR A 0 94  . -22.342  -16.636 17.342  1.00 79.64 94  A 1 
ATOM 734  C CE2 . TYR A 0 94  . -22.795  -14.244 17.175  1.00 79.64 94  A 1 
ATOM 735  O OH  . TYR A 0 94  . -24.301  -15.774 16.204  1.00 79.64 94  A 1 
ATOM 736  C CZ  . TYR A 0 94  . -23.168  -15.572 16.916  1.00 79.64 94  A 1 
ATOM 737  N N   . ASP A 0 95  . -21.531  -13.965 21.455  1.00 81.91 95  A 1 
ATOM 738  C CA  . ASP A 0 95  . -22.500  -14.549 22.376  1.00 81.91 95  A 1 
ATOM 739  C C   . ASP A 0 95  . -23.860  -14.705 21.676  1.00 81.91 95  A 1 
ATOM 740  C CB  . ASP A 0 95  . -22.583  -13.715 23.671  1.00 81.91 95  A 1 
ATOM 741  O O   . ASP A 0 95  . -24.400  -13.761 21.101  1.00 81.91 95  A 1 
ATOM 742  C CG  . ASP A 0 95  . -21.349  -13.811 24.591  1.00 81.91 95  A 1 
ATOM 743  O OD1 . ASP A 0 95  . -20.562  -14.781 24.462  1.00 81.91 95  A 1 
ATOM 744  O OD2 . ASP A 0 95  . -21.237  -12.960 25.502  1.00 81.91 95  A 1 
ATOM 745  N N   . GLU A 0 96  . -24.433  -15.911 21.740  1.00 84.33 96  A 1 
ATOM 746  C CA  . GLU A 0 96  . -25.852  -16.162 21.458  1.00 84.33 96  A 1 
ATOM 747  C C   . GLU A 0 96  . -26.557  -16.483 22.777  1.00 84.33 96  A 1 
ATOM 748  C CB  . GLU A 0 96  . -26.080  -17.339 20.487  1.00 84.33 96  A 1 
ATOM 749  O O   . GLU A 0 96  . -26.078  -17.318 23.551  1.00 84.33 96  A 1 
ATOM 750  C CG  . GLU A 0 96  . -25.462  -17.202 19.087  1.00 84.33 96  A 1 
ATOM 751  C CD  . GLU A 0 96  . -26.020  -18.240 18.086  1.00 84.33 96  A 1 
ATOM 752  O OE1 . GLU A 0 96  . -25.976  -17.981 16.857  1.00 84.33 96  A 1 
ATOM 753  O OE2 . GLU A 0 96  . -26.554  -19.290 18.504  1.00 84.33 96  A 1 
ATOM 754  N N   . TRP A 0 97  . -27.710  -15.865 23.026  1.00 86.10 97  A 1 
ATOM 755  C CA  . TRP A 0 97  . -28.484  -16.081 24.245  1.00 86.10 97  A 1 
ATOM 756  C C   . TRP A 0 97  . -29.989  -16.169 23.959  1.00 86.10 97  A 1 
ATOM 757  C CB  . TRP A 0 97  . -28.115  -15.009 25.282  1.00 86.10 97  A 1 
ATOM 758  O O   . TRP A 0 97  . -30.520  -15.483 23.092  1.00 86.10 97  A 1 
ATOM 759  C CG  . TRP A 0 97  . -28.229  -13.583 24.834  1.00 86.10 97  A 1 
ATOM 760  C CD1 . TRP A 0 97  . -27.241  -12.841 24.280  1.00 86.10 97  A 1 
ATOM 761  C CD2 . TRP A 0 97  . -29.401  -12.714 24.876  1.00 86.10 97  A 1 
ATOM 762  C CE2 . TRP A 0 97  . -29.041  -11.440 24.343  1.00 86.10 97  A 1 
ATOM 763  C CE3 . TRP A 0 97  . -30.736  -12.883 25.301  1.00 86.10 97  A 1 
ATOM 764  N NE1 . TRP A 0 97  . -27.714  -11.575 23.991  1.00 86.10 97  A 1 
ATOM 765  C CH2 . TRP A 0 97  . -31.283  -10.586 24.668  1.00 86.10 97  A 1 
ATOM 766  C CZ2 . TRP A 0 97  . -29.959  -10.383 24.241  1.00 86.10 97  A 1 
ATOM 767  C CZ3 . TRP A 0 97  . -31.664  -11.831 25.200  1.00 86.10 97  A 1 
ATOM 768  N N   . ASP A 0 98  . -30.667  -17.047 24.699  1.00 81.59 98  A 1 
ATOM 769  C CA  . ASP A 0 98  . -32.118  -17.272 24.682  1.00 81.59 98  A 1 
ATOM 770  C C   . ASP A 0 98  . -32.589  -17.302 26.141  1.00 81.59 98  A 1 
ATOM 771  C CB  . ASP A 0 98  . -32.441  -18.592 23.941  1.00 81.59 98  A 1 
ATOM 772  O O   . ASP A 0 98  . -32.074  -18.085 26.947  1.00 81.59 98  A 1 
ATOM 773  C CG  . ASP A 0 98  . -33.935  -18.977 23.889  1.00 81.59 98  A 1 
ATOM 774  O OD1 . ASP A 0 98  . -34.796  -18.155 24.260  1.00 81.59 98  A 1 
ATOM 775  O OD2 . ASP A 0 98  . -34.240  -20.127 23.488  1.00 81.59 98  A 1 
ATOM 776  N N   . ASN A 0 99  . -33.531  -16.430 26.488  1.00 79.45 99  A 1 
ATOM 777  C CA  . ASN A 0 99  . -34.193  -16.392 27.782  1.00 79.45 99  A 1 
ATOM 778  C C   . ASN A 0 99  . -35.705  -16.512 27.586  1.00 79.45 99  A 1 
ATOM 779  C CB  . ASN A 0 99  . -33.807  -15.114 28.541  1.00 79.45 99  A 1 
ATOM 780  O O   . ASN A 0 99  . -36.335  -15.636 26.996  1.00 79.45 99  A 1 
ATOM 781  C CG  . ASN A 0 99  . -34.401  -15.138 29.938  1.00 79.45 99  A 1 
ATOM 782  N ND2 . ASN A 0 99  . -35.349  -14.282 30.240  1.00 79.45 99  A 1 
ATOM 783  O OD1 . ASN A 0 99  . -34.039  -15.965 30.758  1.00 79.45 99  A 1 
ATOM 784  N N   . GLN A 0 100 . -36.277  -17.581 28.134  1.00 77.47 100 A 1 
ATOM 785  C CA  . GLN A 0 100 . -37.716  -17.828 28.153  1.00 77.47 100 A 1 
ATOM 786  C C   . GLN A 0 100 . -38.202  -17.689 29.589  1.00 77.47 100 A 1 
ATOM 787  C CB  . GLN A 0 100 . -38.020  -19.237 27.614  1.00 77.47 100 A 1 
ATOM 788  O O   . GLN A 0 100 . -37.955  -18.591 30.398  1.00 77.47 100 A 1 
ATOM 789  C CG  . GLN A 0 100 . -37.667  -19.380 26.131  1.00 77.47 100 A 1 
ATOM 790  C CD  . GLN A 0 100 . -37.755  -20.816 25.626  1.00 77.47 100 A 1 
ATOM 791  N NE2 . GLN A 0 100 . -37.016  -21.118 24.580  1.00 77.47 100 A 1 
ATOM 792  O OE1 . GLN A 0 100 . -38.457  -21.690 26.154  1.00 77.47 100 A 1 
ATOM 793  N N   . ASP A 0 101 . -38.899  -16.597 29.884  1.00 72.84 101 A 1 
ATOM 794  C CA  . ASP A 0 101 . -39.657  -16.471 31.121  1.00 72.84 101 A 1 
ATOM 795  C C   . ASP A 0 101 . -41.094  -16.959 30.906  1.00 72.84 101 A 1 
ATOM 796  C CB  . ASP A 0 101 . -39.570  -15.060 31.723  1.00 72.84 101 A 1 
ATOM 797  O O   . ASP A 0 101 . -41.656  -16.853 29.813  1.00 72.84 101 A 1 
ATOM 798  C CG  . ASP A 0 101 . -39.499  -15.133 33.253  1.00 72.84 101 A 1 
ATOM 799  O OD1 . ASP A 0 101 . -39.995  -16.152 33.798  1.00 72.84 101 A 1 
ATOM 800  O OD2 . ASP A 0 101 . -38.830  -14.254 33.841  1.00 72.84 101 A 1 
ATOM 801  N N   . ARG A 0 102 . -41.653  -17.626 31.915  1.00 72.30 102 A 1 
ATOM 802  C CA  . ARG A 0 102 . -42.955  -18.311 31.824  1.00 72.30 102 A 1 
ATOM 803  C C   . ARG A 0 102 . -43.636  -18.327 33.177  1.00 72.30 102 A 1 
ATOM 804  C CB  . ARG A 0 102 . -42.825  -19.728 31.240  1.00 72.30 102 A 1 
ATOM 805  O O   . ARG A 0 102 . -43.886  -19.401 33.746  1.00 72.30 102 A 1 
ATOM 806  C CG  . ARG A 0 102 . -42.476  -19.719 29.750  1.00 72.30 102 A 1 
ATOM 807  C CD  . ARG A 0 102 . -42.802  -21.061 29.093  1.00 72.30 102 A 1 
ATOM 808  N NE  . ARG A 0 102 . -41.835  -22.096 29.501  1.00 72.30 102 A 1 
ATOM 809  N NH1 . ARG A 0 102 . -40.912  -22.487 27.427  1.00 72.30 102 A 1 
ATOM 810  N NH2 . ARG A 0 102 . -39.927  -23.300 29.240  1.00 72.30 102 A 1 
ATOM 811  C CZ  . ARG A 0 102 . -40.914  -22.632 28.722  1.00 72.30 102 A 1 
ATOM 812  N N   . ASP A 0 103 . -43.906  -17.136 33.676  1.00 75.99 103 A 1 
ATOM 813  C CA  . ASP A 0 103 . -44.541  -16.953 34.962  1.00 75.99 103 A 1 
ATOM 814  C C   . ASP A 0 103 . -46.069  -17.108 34.874  1.00 75.99 103 A 1 
ATOM 815  C CB  . ASP A 0 103 . -44.009  -15.671 35.648  1.00 75.99 103 A 1 
ATOM 816  O O   . ASP A 0 103 . -46.692  -17.266 33.816  1.00 75.99 103 A 1 
ATOM 817  C CG  . ASP A 0 103 . -42.841  -15.924 36.628  1.00 75.99 103 A 1 
ATOM 818  O OD1 . ASP A 0 103 . -42.570  -17.113 36.945  1.00 75.99 103 A 1 
ATOM 819  O OD2 . ASP A 0 103 . -42.356  -14.947 37.241  1.00 75.99 103 A 1 
ATOM 820  N N   . LYS A 0 104 . -46.674  -17.279 36.054  1.00 70.61 104 A 1 
ATOM 821  C CA  . LYS A 0 104 . -48.119  -17.465 36.227  1.00 70.61 104 A 1 
ATOM 822  C C   . LYS A 0 104 . -48.568  -16.763 37.486  1.00 70.61 104 A 1 
ATOM 823  C CB  . LYS A 0 104 . -48.519  -18.949 36.244  1.00 70.61 104 A 1 
ATOM 824  O O   . LYS A 0 104 . -48.426  -17.280 38.598  1.00 70.61 104 A 1 
ATOM 825  C CG  . LYS A 0 104 . -48.324  -19.548 34.853  1.00 70.61 104 A 1 
ATOM 826  C CD  . LYS A 0 104 . -49.057  -20.865 34.634  1.00 70.61 104 A 1 
ATOM 827  C CE  . LYS A 0 104 . -48.817  -21.171 33.155  1.00 70.61 104 A 1 
ATOM 828  N NZ  . LYS A 0 104 . -49.731  -22.206 32.637  1.00 70.61 104 A 1 
ATOM 829  N N   . GLN A 0 105 . -49.158  -15.595 37.300  1.00 69.67 105 A 1 
ATOM 830  C CA  . GLN A 0 105 . -49.577  -14.731 38.385  1.00 69.67 105 A 1 
ATOM 831  C C   . GLN A 0 105 . -51.020  -15.064 38.793  1.00 69.67 105 A 1 
ATOM 832  C CB  . GLN A 0 105 . -49.360  -13.267 37.977  1.00 69.67 105 A 1 
ATOM 833  O O   . GLN A 0 105 . -51.959  -14.949 38.008  1.00 69.67 105 A 1 
ATOM 834  C CG  . GLN A 0 105 . -47.915  -12.995 37.492  1.00 69.67 105 A 1 
ATOM 835  C CD  . GLN A 0 105 . -47.606  -11.508 37.346  1.00 69.67 105 A 1 
ATOM 836  N NE2 . GLN A 0 105 . -46.653  -11.132 36.530  1.00 69.67 105 A 1 
ATOM 837  O OE1 . GLN A 0 105 . -48.207  -10.669 38.009  1.00 69.67 105 A 1 
ATOM 838  N N   . LEU A 0 106 . -51.218  -15.492 40.045  1.00 60.86 106 A 1 
ATOM 839  C CA  . LEU A 0 106 . -52.537  -15.791 40.616  1.00 60.86 106 A 1 
ATOM 840  C C   . LEU A 0 106 . -52.748  -14.982 41.898  1.00 60.86 106 A 1 
ATOM 841  C CB  . LEU A 0 106 . -52.675  -17.306 40.878  1.00 60.86 106 A 1 
ATOM 842  O O   . LEU A 0 106 . -52.145  -15.271 42.932  1.00 60.86 106 A 1 
ATOM 843  C CG  . LEU A 0 106 . -52.801  -18.189 39.622  1.00 60.86 106 A 1 
ATOM 844  C CD1 . LEU A 0 106 . -52.770  -19.664 40.030  1.00 60.86 106 A 1 
ATOM 845  C CD2 . LEU A 0 106 . -54.122  -17.960 38.887  1.00 60.86 106 A 1 
ATOM 846  N N   . ALA A 0 107 . -53.653  -14.005 41.853  1.00 65.01 107 A 1 
ATOM 847  C CA  . ALA A 0 107 . -54.025  -13.177 42.996  1.00 65.01 107 A 1 
ATOM 848  C C   . ALA A 0 107 . -55.494  -13.408 43.381  1.00 65.01 107 A 1 
ATOM 849  C CB  . ALA A 0 107 . -53.712  -11.711 42.681  1.00 65.01 107 A 1 
ATOM 850  O O   . ALA A 0 107 . -56.399  -13.332 42.550  1.00 65.01 107 A 1 
ATOM 851  N N   . GLN A 0 108 . -55.748  -13.686 44.661  1.00 62.22 108 A 1 
ATOM 852  C CA  . GLN A 0 108 . -57.089  -13.968 45.179  1.00 62.22 108 A 1 
ATOM 853  C C   . GLN A 0 108 . -57.348  -13.144 46.442  1.00 62.22 108 A 1 
ATOM 854  C CB  . GLN A 0 108 . -57.251  -15.473 45.453  1.00 62.22 108 A 1 
ATOM 855  O O   . GLN A 0 108 . -56.644  -13.289 47.441  1.00 62.22 108 A 1 
ATOM 856  C CG  . GLN A 0 108 . -57.080  -16.339 44.193  1.00 62.22 108 A 1 
ATOM 857  C CD  . GLN A 0 108 . -57.227  -17.833 44.467  1.00 62.22 108 A 1 
ATOM 858  N NE2 . GLN A 0 108 . -56.984  -18.667 43.480  1.00 62.22 108 A 1 
ATOM 859  O OE1 . GLN A 0 108 . -57.568  -18.281 45.552  1.00 62.22 108 A 1 
ATOM 860  N N   . ALA A 0 109 . -58.376  -12.299 46.407  1.00 59.01 109 A 1 
ATOM 861  C CA  . ALA A 0 109 . -58.799  -11.458 47.521  1.00 59.01 109 A 1 
ATOM 862  C C   . ALA A 0 109 . -60.270  -11.720 47.869  1.00 59.01 109 A 1 
ATOM 863  C CB  . ALA A 0 109 . -58.532  -9.989  47.175  1.00 59.01 109 A 1 
ATOM 864  O O   . ALA A 0 109 . -61.117  -11.850 46.985  1.00 59.01 109 A 1 
ATOM 865  N N   . TRP A 0 110 . -60.565  -11.776 49.166  1.00 55.53 110 A 1 
ATOM 866  C CA  . TRP A 0 110 . -61.866  -12.149 49.721  1.00 55.53 110 A 1 
ATOM 867  C C   . TRP A 0 110 . -62.252  -11.110 50.777  1.00 55.53 110 A 1 
ATOM 868  C CB  . TRP A 0 110 . -61.783  -13.558 50.344  1.00 55.53 110 A 1 
ATOM 869  O O   . TRP A 0 110 . -61.425  -10.784 51.633  1.00 55.53 110 A 1 
ATOM 870  C CG  . TRP A 0 110 . -61.193  -14.674 49.517  1.00 55.53 110 A 1 
ATOM 871  C CD1 . TRP A 0 110 . -59.890  -14.791 49.159  1.00 55.53 110 A 1 
ATOM 872  C CD2 . TRP A 0 110 . -61.840  -15.890 49.013  1.00 55.53 110 A 1 
ATOM 873  C CE2 . TRP A 0 110 . -60.858  -16.680 48.339  1.00 55.53 110 A 1 
ATOM 874  C CE3 . TRP A 0 110 . -63.149  -16.420 49.073  1.00 55.53 110 A 1 
ATOM 875  N NE1 . TRP A 0 110 . -59.696  -15.951 48.439  1.00 55.53 110 A 1 
ATOM 876  C CH2 . TRP A 0 110 . -62.461  -18.422 47.843  1.00 55.53 110 A 1 
ATOM 877  C CZ2 . TRP A 0 110 . -61.151  -17.922 47.757  1.00 55.53 110 A 1 
ATOM 878  C CZ3 . TRP A 0 110 . -63.455  -17.671 48.499  1.00 55.53 110 A 1 
ATOM 879  N N   . GLY A 0 111 . -63.479  -10.592 50.726  1.00 60.08 111 A 1 
ATOM 880  C CA  . GLY A 0 111 . -63.971  -9.552  51.628  1.00 60.08 111 A 1 
ATOM 881  C C   . GLY A 0 111 . -65.293  -9.921  52.299  1.00 60.08 111 A 1 
ATOM 882  O O   . GLY A 0 111 . -66.121  -10.625 51.724  1.00 60.08 111 A 1 
ATOM 883  N N   . LYS A 0 112 . -65.464  -9.433  53.532  1.00 55.92 112 A 1 
ATOM 884  C CA  . LYS A 0 112 . -66.762  -9.266  54.196  1.00 55.92 112 A 1 
ATOM 885  C C   . LYS A 0 112 . -66.767  -7.924  54.910  1.00 55.92 112 A 1 
ATOM 886  C CB  . LYS A 0 112 . -67.083  -10.391 55.197  1.00 55.92 112 A 1 
ATOM 887  O O   . LYS A 0 112 . -66.181  -7.797  55.991  1.00 55.92 112 A 1 
ATOM 888  C CG  . LYS A 0 112 . -67.275  -11.747 54.517  1.00 55.92 112 A 1 
ATOM 889  C CD  . LYS A 0 112 . -68.097  -12.716 55.377  1.00 55.92 112 A 1 
ATOM 890  C CE  . LYS A 0 112 . -68.234  -14.016 54.580  1.00 55.92 112 A 1 
ATOM 891  N NZ  . LYS A 0 112 . -69.458  -14.777 54.913  1.00 55.92 112 A 1 
ATOM 892  N N   . ASP A 0 113 . -67.403  -6.943  54.299  1.00 51.92 113 A 1 
ATOM 893  C CA  . ASP A 0 113 . -67.915  -5.763  54.979  1.00 51.92 113 A 1 
ATOM 894  C C   . ASP A 0 113 . -69.026  -6.209  55.939  1.00 51.92 113 A 1 
ATOM 895  C CB  . ASP A 0 113 . -68.414  -4.664  54.008  1.00 51.92 113 A 1 
ATOM 896  O O   . ASP A 0 113 . -69.673  -7.246  55.770  1.00 51.92 113 A 1 
ATOM 897  C CG  . ASP A 0 113 . -68.063  -4.909  52.537  1.00 51.92 113 A 1 
ATOM 898  O OD1 . ASP A 0 113 . -68.439  -5.985  52.025  1.00 51.92 113 A 1 
ATOM 899  O OD2 . ASP A 0 113 . -67.239  -4.147  51.982  1.00 51.92 113 A 1 
ATOM 900  N N   . ARG A 0 114 . -69.157  -5.462  57.029  1.00 44.69 114 A 1 
ATOM 901  C CA  . ARG A 0 114 . -70.178  -5.642  58.062  1.00 44.69 114 A 1 
ATOM 902  C C   . ARG A 0 114 . -70.411  -4.273  58.662  1.00 44.69 114 A 1 
ATOM 903  C CB  . ARG A 0 114 . -69.754  -6.640  59.150  1.00 44.69 114 A 1 
ATOM 904  O O   . ARG A 0 114 . -69.940  -3.980  59.769  1.00 44.69 114 A 1 
ATOM 905  C CG  . ARG A 0 114 . -69.685  -8.104  58.695  1.00 44.69 114 A 1 
ATOM 906  C CD  . ARG A 0 114 . -69.281  -9.002  59.866  1.00 44.69 114 A 1 
ATOM 907  N NE  . ARG A 0 114 . -67.912  -8.673  60.310  1.00 44.69 114 A 1 
ATOM 908  N NH1 . ARG A 0 114 . -67.893  -9.837  62.279  1.00 44.69 114 A 1 
ATOM 909  N NH2 . ARG A 0 114 . -66.130  -8.580  61.711  1.00 44.69 114 A 1 
ATOM 910  C CZ  . ARG A 0 114 . -67.319  -9.031  61.429  1.00 44.69 114 A 1 
ATOM 911  N N   . ASP A 0 115 . -71.039  -3.410  57.888  1.00 51.35 115 A 1 
ATOM 912  C CA  . ASP A 0 115 . -71.540  -2.149  58.384  1.00 51.35 115 A 1 
ATOM 913  C C   . ASP A 0 115 . -72.553  -2.429  59.509  1.00 51.35 115 A 1 
ATOM 914  C CB  . ASP A 0 115 . -72.145  -1.273  57.268  1.00 51.35 115 A 1 
ATOM 915  O O   . ASP A 0 115 . -72.993  -3.553  59.782  1.00 51.35 115 A 1 
ATOM 916  C CG  . ASP A 0 115 . -71.376  -1.259  55.939  1.00 51.35 115 A 1 
ATOM 917  O OD1 . ASP A 0 115 . -71.080  -2.356  55.410  1.00 51.35 115 A 1 
ATOM 918  O OD2 . ASP A 0 115 . -70.974  -0.138  55.551  1.00 51.35 115 A 1 
ATOM 919  N N   . GLN A 0 116 . -72.881  -1.381  60.253  1.00 40.56 116 A 1 
ATOM 920  C CA  . GLN A 0 116 . -74.026  -1.420  61.150  1.00 40.56 116 A 1 
ATOM 921  C C   . GLN A 0 116 . -75.107  -0.546  60.540  1.00 40.56 116 A 1 
ATOM 922  C CB  . GLN A 0 116 . -73.625  -1.051  62.586  1.00 40.56 116 A 1 
ATOM 923  O O   . GLN A 0 116 . -75.296  0.601   60.964  1.00 40.56 116 A 1 
ATOM 924  C CG  . GLN A 0 116 . -72.788  -2.176  63.212  1.00 40.56 116 A 1 
ATOM 925  C CD  . GLN A 0 116 . -72.505  -1.979  64.698  1.00 40.56 116 A 1 
ATOM 926  N NE2 . GLN A 0 116 . -71.963  -2.980  65.357  1.00 40.56 116 A 1 
ATOM 927  O OE1 . GLN A 0 116 . -72.752  -0.954  65.313  1.00 40.56 116 A 1 
ATOM 928  N N   . TYR A 0 117 . -75.804  -1.093  59.538  1.00 40.25 117 A 1 
ATOM 929  C CA  . TYR A 0 117 . -76.977  -0.448  58.968  1.00 40.25 117 A 1 
ATOM 930  C C   . TYR A 0 117 . -77.934  0.011   60.076  1.00 40.25 117 A 1 
ATOM 931  C CB  . TYR A 0 117 . -77.701  -1.378  57.989  1.00 40.25 117 A 1 
ATOM 932  O O   . TYR A 0 117 . -78.304  -0.745  60.980  1.00 40.25 117 A 1 
ATOM 933  C CG  . TYR A 0 117 . -78.607  -0.615  57.044  1.00 40.25 117 A 1 
ATOM 934  C CD1 . TYR A 0 117 . -79.962  -0.405  57.363  1.00 40.25 117 A 1 
ATOM 935  C CD2 . TYR A 0 117 . -78.078  -0.096  55.846  1.00 40.25 117 A 1 
ATOM 936  C CE1 . TYR A 0 117 . -80.786  0.324   56.481  1.00 40.25 117 A 1 
ATOM 937  C CE2 . TYR A 0 117 . -78.901  0.612   54.953  1.00 40.25 117 A 1 
ATOM 938  O OH  . TYR A 0 117 . -81.058  1.502   54.408  1.00 40.25 117 A 1 
ATOM 939  C CZ  . TYR A 0 117 . -80.257  0.824   55.271  1.00 40.25 117 A 1 
ATOM 940  N N   . GLY A 0 118 . -78.335  1.281   60.029  1.00 41.67 118 A 1 
ATOM 941  C CA  . GLY A 0 118 . -79.321  1.822   60.964  1.00 41.67 118 A 1 
ATOM 942  C C   . GLY A 0 118 . -78.809  2.167   62.368  1.00 41.67 118 A 1 
ATOM 943  O O   . GLY A 0 118 . -79.616  2.227   63.296  1.00 41.67 118 A 1 
ATOM 944  N N   . ALA A 0 119 . -77.524  2.500   62.555  1.00 32.80 119 A 1 
ATOM 945  C CA  . ALA A 0 119 . -77.014  3.124   63.790  1.00 32.80 119 A 1 
ATOM 946  C C   . ALA A 0 119 . -77.547  4.565   64.047  1.00 32.80 119 A 1 
ATOM 947  C CB  . ALA A 0 119 . -75.483  3.021   63.820  1.00 32.80 119 A 1 
ATOM 948  O O   . ALA A 0 119 . -76.851  5.427   64.591  1.00 32.80 119 A 1 
ATOM 949  N N   . SER A 0 120 . -78.814  4.840   63.711  1.00 34.75 120 A 1 
ATOM 950  C CA  . SER A 0 120 . -79.545  6.046   64.093  1.00 34.75 120 A 1 
ATOM 951  C C   . SER A 0 120 . -79.850  6.030   65.595  1.00 34.75 120 A 1 
ATOM 952  C CB  . SER A 0 120 . -80.815  6.209   63.244  1.00 34.75 120 A 1 
ATOM 953  O O   . SER A 0 120 . -80.940  5.668   66.037  1.00 34.75 120 A 1 
ATOM 954  O OG  . SER A 0 120 . -81.702  5.127   63.434  1.00 34.75 120 A 1 
ATOM 955  N N   . SER A 0 121 . -78.854  6.429   66.385  1.00 33.17 121 A 1 
ATOM 956  C CA  . SER A 0 121 . -78.985  6.980   67.737  1.00 33.17 121 A 1 
ATOM 957  C C   . SER A 0 121 . -80.020  6.311   68.664  1.00 33.17 121 A 1 
ATOM 958  C CB  . SER A 0 121 . -79.246  8.496   67.634  1.00 33.17 121 A 1 
ATOM 959  O O   . SER A 0 121 . -81.087  6.882   68.875  1.00 33.17 121 A 1 
ATOM 960  O OG  . SER A 0 121 . -80.489  8.771   67.015  1.00 33.17 121 A 1 
ATOM 961  N N   . LYS A 0 122 . -79.665  5.187   69.310  1.00 36.50 122 A 1 
ATOM 962  C CA  . LYS A 0 122 . -79.847  4.943   70.766  1.00 36.50 122 A 1 
ATOM 963  C C   . LYS A 0 122 . -79.108  3.671   71.210  1.00 36.50 122 A 1 
ATOM 964  C CB  . LYS A 0 122 . -81.333  4.810   71.206  1.00 36.50 122 A 1 
ATOM 965  O O   . LYS A 0 122 . -79.525  2.569   70.889  1.00 36.50 122 A 1 
ATOM 966  C CG  . LYS A 0 122 . -82.062  6.158   71.373  1.00 36.50 122 A 1 
ATOM 967  C CD  . LYS A 0 122 . -82.833  6.377   72.674  1.00 36.50 122 A 1 
ATOM 968  C CE  . LYS A 0 122 . -83.424  7.793   72.581  1.00 36.50 122 A 1 
ATOM 969  N NZ  . LYS A 0 122 . -84.049  8.232   73.851  1.00 36.50 122 A 1 
ATOM 970  N N   . GLY A 0 123 . -78.087  3.825   72.056  1.00 33.90 123 A 1 
ATOM 971  C CA  . GLY A 0 123 . -77.707  2.772   73.010  1.00 33.90 123 A 1 
ATOM 972  C C   . GLY A 0 123 . -76.657  1.735   72.598  1.00 33.90 123 A 1 
ATOM 973  O O   . GLY A 0 123 . -76.491  0.775   73.342  1.00 33.90 123 A 1 
ATOM 974  N N   . ALA A 0 124 . -75.883  1.927   71.523  1.00 32.15 124 A 1 
ATOM 975  C CA  . ALA A 0 124 . -74.693  1.106   71.216  1.00 32.15 124 A 1 
ATOM 976  C C   . ALA A 0 124 . -73.503  1.373   72.181  1.00 32.15 124 A 1 
ATOM 977  C CB  . ALA A 0 124 . -74.331  1.292   69.735  1.00 32.15 124 A 1 
ATOM 978  O O   . ALA A 0 124 . -72.346  1.459   71.781  1.00 32.15 124 A 1 
ATOM 979  N N   . SER A 0 125 . -73.800  1.580   73.465  1.00 31.43 125 A 1 
ATOM 980  C CA  . SER A 0 125 . -72.883  2.076   74.490  1.00 31.43 125 A 1 
ATOM 981  C C   . SER A 0 125 . -73.164  1.422   75.847  1.00 31.43 125 A 1 
ATOM 982  C CB  . SER A 0 125 . -72.953  3.611   74.555  1.00 31.43 125 A 1 
ATOM 983  O O   . SER A 0 125 . -73.478  2.105   76.824  1.00 31.43 125 A 1 
ATOM 984  O OG  . SER A 0 125 . -74.233  4.040   74.986  1.00 31.43 125 A 1 
ATOM 985  N N   . ALA A 0 126 . -73.075  0.093   75.911  1.00 27.70 126 A 1 
ATOM 986  C CA  . ALA A 0 126 . -73.004  -0.651  77.166  1.00 27.70 126 A 1 
ATOM 987  C C   . ALA A 0 126 . -72.304  -2.002  76.959  1.00 27.70 126 A 1 
ATOM 988  C CB  . ALA A 0 126 . -74.411  -0.854  77.742  1.00 27.70 126 A 1 
ATOM 989  O O   . ALA A 0 126 . -72.703  -2.781  76.101  1.00 27.70 126 A 1 
ATOM 990  N N   . SER A 0 127 . -71.284  -2.259  77.784  1.00 35.24 127 A 1 
ATOM 991  C CA  . SER A 0 127 . -70.636  -3.564  77.986  1.00 35.24 127 A 1 
ATOM 992  C C   . SER A 0 127 . -70.305  -4.368  76.722  1.00 35.24 127 A 1 
ATOM 993  C CB  . SER A 0 127 . -71.421  -4.408  79.001  1.00 35.24 127 A 1 
ATOM 994  O O   . SER A 0 127 . -70.911  -5.408  76.465  1.00 35.24 127 A 1 
ATOM 995  O OG  . SER A 0 127 . -72.739  -4.655  78.563  1.00 35.24 127 A 1 
ATOM 996  N N   . ASP A 0 128 . -69.224  -3.977  76.043  1.00 35.54 128 A 1 
ATOM 997  C CA  . ASP A 0 128 . -68.319  -5.017  75.552  1.00 35.54 128 A 1 
ATOM 998  C C   . ASP A 0 128 . -67.850  -5.811  76.786  1.00 35.54 128 A 1 
ATOM 999  C CB  . ASP A 0 128 . -67.161  -4.412  74.742  1.00 35.54 128 A 1 
ATOM 1000 O O   . ASP A 0 128 . -67.456  -5.225  77.804  1.00 35.54 128 A 1 
ATOM 1001 C CG  . ASP A 0 128 . -66.474  -5.436  73.829  1.00 35.54 128 A 1 
ATOM 1002 O OD1 . ASP A 0 128 . -66.980  -6.579  73.741  1.00 35.54 128 A 1 
ATOM 1003 O OD2 . ASP A 0 128 . -65.449  -5.051  73.225  1.00 35.54 128 A 1 
ATOM 1004 N N   . GLY A 0 129 . -68.076  -7.122  76.767  1.00 36.71 129 A 1 
ATOM 1005 C CA  . GLY A 0 129 . -68.146  -7.930  77.982  1.00 36.71 129 A 1 
ATOM 1006 C C   . GLY A 0 129 . -66.829  -7.910  78.751  1.00 36.71 129 A 1 
ATOM 1007 O O   . GLY A 0 129 . -65.817  -8.412  78.266  1.00 36.71 129 A 1 
ATOM 1008 N N   . LYS A 0 130 . -66.851  -7.388  79.984  1.00 29.36 130 A 1 
ATOM 1009 C CA  . LYS A 0 130 . -65.732  -7.453  80.933  1.00 29.36 130 A 1 
ATOM 1010 C C   . LYS A 0 130 . -65.569  -8.897  81.434  1.00 29.36 130 A 1 
ATOM 1011 C CB  . LYS A 0 130 . -65.971  -6.428  82.057  1.00 29.36 130 A 1 
ATOM 1012 O O   . LYS A 0 130 . -65.880  -9.194  82.580  1.00 29.36 130 A 1 
ATOM 1013 C CG  . LYS A 0 130 . -64.725  -6.193  82.927  1.00 29.36 130 A 1 
ATOM 1014 C CD  . LYS A 0 130 . -65.120  -5.484  84.228  1.00 29.36 130 A 1 
ATOM 1015 C CE  . LYS A 0 130 . -63.878  -5.206  85.076  1.00 29.36 130 A 1 
ATOM 1016 N NZ  . LYS A 0 130 . -64.243  -4.999  86.498  1.00 29.36 130 A 1 
ATOM 1017 N N   . TRP A 0 131 . -65.137  -9.795  80.550  1.00 31.12 131 A 1 
ATOM 1018 C CA  . TRP A 0 131 . -64.936  -11.210 80.844  1.00 31.12 131 A 1 
ATOM 1019 C C   . TRP A 0 131 . -63.904  -11.370 81.963  1.00 31.12 131 A 1 
ATOM 1020 C CB  . TRP A 0 131 . -64.532  -11.962 79.568  1.00 31.12 131 A 1 
ATOM 1021 O O   . TRP A 0 131 . -62.771  -10.894 81.853  1.00 31.12 131 A 1 
ATOM 1022 C CG  . TRP A 0 131 . -65.678  -12.338 78.677  1.00 31.12 131 A 1 
ATOM 1023 C CD1 . TRP A 0 131 . -66.147  -11.626 77.626  1.00 31.12 131 A 1 
ATOM 1024 C CD2 . TRP A 0 131 . -66.521  -13.531 78.755  1.00 31.12 131 A 1 
ATOM 1025 C CE2 . TRP A 0 131 . -67.498  -13.467 77.716  1.00 31.12 131 A 1 
ATOM 1026 C CE3 . TRP A 0 131 . -66.556  -14.660 79.603  1.00 31.12 131 A 1 
ATOM 1027 N NE1 . TRP A 0 131 . -67.223  -12.285 77.061  1.00 31.12 131 A 1 
ATOM 1028 C CH2 . TRP A 0 131 . -68.469  -15.580 78.392  1.00 31.12 131 A 1 
ATOM 1029 C CZ2 . TRP A 0 131 . -68.461  -14.470 77.529  1.00 31.12 131 A 1 
ATOM 1030 C CZ3 . TRP A 0 131 . -67.518  -15.674 79.424  1.00 31.12 131 A 1 
ATOM 1031 N N   . ASP A 0 132 . -64.313  -12.029 83.047  1.00 36.65 132 A 1 
ATOM 1032 C CA  . ASP A 0 132 . -63.550  -12.136 84.290  1.00 36.65 132 A 1 
ATOM 1033 C C   . ASP A 0 132 . -62.257  -12.950 84.127  1.00 36.65 132 A 1 
ATOM 1034 C CB  . ASP A 0 132 . -64.443  -12.708 85.404  1.00 36.65 132 A 1 
ATOM 1035 O O   . ASP A 0 132 . -62.181  -14.146 84.418  1.00 36.65 132 A 1 
ATOM 1036 C CG  . ASP A 0 132 . -65.431  -11.670 85.937  1.00 36.65 132 A 1 
ATOM 1037 O OD1 . ASP A 0 132 . -64.945  -10.606 86.393  1.00 36.65 132 A 1 
ATOM 1038 O OD2 . ASP A 0 132 . -66.644  -11.961 85.900  1.00 36.65 132 A 1 
ATOM 1039 N N   . MET A 0 133 . -61.176  -12.274 83.735  1.00 30.97 133 A 1 
ATOM 1040 C CA  . MET A 0 133 . -59.819  -12.828 83.702  1.00 30.97 133 A 1 
ATOM 1041 C C   . MET A 0 133 . -59.194  -12.930 85.114  1.00 30.97 133 A 1 
ATOM 1042 C CB  . MET A 0 133 . -58.959  -12.067 82.676  1.00 30.97 133 A 1 
ATOM 1043 O O   . MET A 0 133 . -58.035  -12.589 85.328  1.00 30.97 133 A 1 
ATOM 1044 C CG  . MET A 0 133 . -57.709  -12.868 82.284  1.00 30.97 133 A 1 
ATOM 1045 S SD  . MET A 0 133 . -56.595  -12.014 81.141  1.00 30.97 133 A 1 
ATOM 1046 C CE  . MET A 0 133 . -55.135  -13.073 81.300  1.00 30.97 133 A 1 
ATOM 1047 N N   . TYR A 0 134 . -59.951  -13.444 86.088  1.00 35.14 134 A 1 
ATOM 1048 C CA  . TYR A 0 134 . -59.480  -13.753 87.449  1.00 35.14 134 A 1 
ATOM 1049 C C   . TYR A 0 134 . -59.218  -15.258 87.681  1.00 35.14 134 A 1 
ATOM 1050 C CB  . TYR A 0 134 . -60.395  -13.084 88.493  1.00 35.14 134 A 1 
ATOM 1051 O O   . TYR A 0 134 . -58.946  -15.685 88.799  1.00 35.14 134 A 1 
ATOM 1052 C CG  . TYR A 0 134 . -59.905  -11.702 88.897  1.00 35.14 134 A 1 
ATOM 1053 C CD1 . TYR A 0 134 . -58.826  -11.591 89.797  1.00 35.14 134 A 1 
ATOM 1054 C CD2 . TYR A 0 134 . -60.494  -10.539 88.362  1.00 35.14 134 A 1 
ATOM 1055 C CE1 . TYR A 0 134 . -58.329  -10.325 90.162  1.00 35.14 134 A 1 
ATOM 1056 C CE2 . TYR A 0 134 . -60.000  -9.270  88.725  1.00 35.14 134 A 1 
ATOM 1057 O OH  . TYR A 0 134 . -58.444  -7.934  89.971  1.00 35.14 134 A 1 
ATOM 1058 C CZ  . TYR A 0 134 . -58.917  -9.160  89.623  1.00 35.14 134 A 1 
ATOM 1059 N N   . GLY A 0 135 . -59.231  -16.076 86.620  1.00 36.05 135 A 1 
ATOM 1060 C CA  . GLY A 0 135 . -59.043  -17.537 86.683  1.00 36.05 135 A 1 
ATOM 1061 C C   . GLY A 0 135 . -57.607  -18.073 86.522  1.00 36.05 135 A 1 
ATOM 1062 O O   . GLY A 0 135 . -57.430  -19.280 86.375  1.00 36.05 135 A 1 
ATOM 1063 N N   . ARG A 0 136 . -56.569  -17.223 86.489  1.00 34.50 136 A 1 
ATOM 1064 C CA  . ARG A 0 136 . -55.162  -17.617 86.219  1.00 34.50 136 A 1 
ATOM 1065 C C   . ARG A 0 136 . -54.214  -17.297 87.390  1.00 34.50 136 A 1 
ATOM 1066 C CB  . ARG A 0 136 . -54.692  -17.029 84.867  1.00 34.50 136 A 1 
ATOM 1067 O O   . ARG A 0 136 . -53.155  -16.710 87.193  1.00 34.50 136 A 1 
ATOM 1068 C CG  . ARG A 0 136 . -55.179  -17.770 83.605  1.00 34.50 136 A 1 
ATOM 1069 C CD  . ARG A 0 136 . -54.201  -18.849 83.090  1.00 34.50 136 A 1 
ATOM 1070 N NE  . ARG A 0 136 . -54.187  -18.908 81.609  1.00 34.50 136 A 1 
ATOM 1071 N NH1 . ARG A 0 136 . -55.687  -20.620 81.273  1.00 34.50 136 A 1 
ATOM 1072 N NH2 . ARG A 0 136 . -54.812  -19.563 79.516  1.00 34.50 136 A 1 
ATOM 1073 C CZ  . ARG A 0 136 . -54.891  -19.696 80.812  1.00 34.50 136 A 1 
ATOM 1074 N N   . GLN A 0 137 . -54.557  -17.729 88.604  1.00 33.74 137 A 1 
ATOM 1075 C CA  . GLN A 0 137 . -53.628  -17.741 89.745  1.00 33.74 137 A 1 
ATOM 1076 C C   . GLN A 0 137 . -53.546  -19.148 90.349  1.00 33.74 137 A 1 
ATOM 1077 C CB  . GLN A 0 137 . -54.010  -16.660 90.770  1.00 33.74 137 A 1 
ATOM 1078 O O   . GLN A 0 137 . -54.290  -19.498 91.259  1.00 33.74 137 A 1 
ATOM 1079 C CG  . GLN A 0 137 . -52.891  -16.481 91.812  1.00 33.74 137 A 1 
ATOM 1080 C CD  . GLN A 0 137 . -53.194  -15.402 92.848  1.00 33.74 137 A 1 
ATOM 1081 N NE2 . GLN A 0 137 . -52.190  -14.835 93.480  1.00 33.74 137 A 1 
ATOM 1082 O OE1 . GLN A 0 137 . -54.325  -15.047 93.124  1.00 33.74 137 A 1 
ATOM 1083 N N   . GLY A 0 138 . -52.638  -19.973 89.825  1.00 35.45 138 A 1 
ATOM 1084 C CA  . GLY A 0 138 . -52.523  -21.365 90.257  1.00 35.45 138 A 1 
ATOM 1085 C C   . GLY A 0 138 . -51.277  -22.072 89.743  1.00 35.45 138 A 1 
ATOM 1086 O O   . GLY A 0 138 . -51.419  -23.000 88.961  1.00 35.45 138 A 1 
ATOM 1087 N N   . GLN A 0 139 . -50.086  -21.619 90.168  1.00 35.73 139 A 1 
ATOM 1088 C CA  . GLN A 0 139 . -48.827  -22.394 90.238  1.00 35.73 139 A 1 
ATOM 1089 C C   . GLN A 0 139 . -47.643  -21.504 90.685  1.00 35.73 139 A 1 
ATOM 1090 C CB  . GLN A 0 139 . -48.485  -23.091 88.890  1.00 35.73 139 A 1 
ATOM 1091 O O   . GLN A 0 139 . -46.897  -21.001 89.851  1.00 35.73 139 A 1 
ATOM 1092 C CG  . GLN A 0 139 . -48.813  -24.596 88.894  1.00 35.73 139 A 1 
ATOM 1093 C CD  . GLN A 0 139 . -48.710  -25.230 87.508  1.00 35.73 139 A 1 
ATOM 1094 N NE2 . GLN A 0 139 . -49.080  -26.483 87.363  1.00 35.73 139 A 1 
ATOM 1095 O OE1 . GLN A 0 139 . -48.278  -24.640 86.534  1.00 35.73 139 A 1 
ATOM 1096 N N   . ASN A 0 140 . -47.419  -21.339 91.998  1.00 34.79 140 A 1 
ATOM 1097 C CA  . ASN A 0 140 . -46.053  -21.384 92.552  1.00 34.79 140 A 1 
ATOM 1098 C C   . ASN A 0 140 . -46.024  -21.564 94.084  1.00 34.79 140 A 1 
ATOM 1099 C CB  . ASN A 0 140 . -45.184  -20.162 92.175  1.00 34.79 140 A 1 
ATOM 1100 O O   . ASN A 0 140 . -46.832  -20.977 94.792  1.00 34.79 140 A 1 
ATOM 1101 C CG  . ASN A 0 140 . -43.758  -20.617 91.909  1.00 34.79 140 A 1 
ATOM 1102 N ND2 . ASN A 0 140 . -43.282  -20.515 90.693  1.00 34.79 140 A 1 
ATOM 1103 O OD1 . ASN A 0 140 . -43.087  -21.150 92.780  1.00 34.79 140 A 1 
ATOM 1104 N N   . SER A 0 141 . -45.040  -22.342 94.546  1.00 35.29 141 A 1 
ATOM 1105 C CA  . SER A 0 141 . -44.481  -22.440 95.906  1.00 35.29 141 A 1 
ATOM 1106 C C   . SER A 0 141 . -45.429  -22.486 97.108  1.00 35.29 141 A 1 
ATOM 1107 C CB  . SER A 0 141 . -43.401  -21.381 96.125  1.00 35.29 141 A 1 
ATOM 1108 O O   . SER A 0 141 . -45.845  -21.476 97.672  1.00 35.29 141 A 1 
ATOM 1109 O OG  . SER A 0 141 . -42.274  -21.734 95.350  1.00 35.29 141 A 1 
ATOM 1110 N N   . ALA A 0 142 . -45.605  -23.704 97.618  1.00 32.05 142 A 1 
ATOM 1111 C CA  . ALA A 0 142 . -46.012  -23.937 98.994  1.00 32.05 142 A 1 
ATOM 1112 C C   . ALA A 0 142 . -44.923  -23.473 99.982  1.00 32.05 142 A 1 
ATOM 1113 C CB  . ALA A 0 142 . -46.274  -25.443 99.144  1.00 32.05 142 A 1 
ATOM 1114 O O   . ALA A 0 142 . -43.798  -23.961 99.921  1.00 32.05 142 A 1 
ATOM 1115 N N   . TYR A 0 143 . -45.285  -22.629 100.953 1.00 33.15 143 A 1 
ATOM 1116 C CA  . TYR A 0 143 . -44.538  -22.487 102.207 1.00 33.15 143 A 1 
ATOM 1117 C C   . TYR A 0 143 . -45.490  -22.470 103.412 1.00 33.15 143 A 1 
ATOM 1118 C CB  . TYR A 0 143 . -43.535  -21.319 102.172 1.00 33.15 143 A 1 
ATOM 1119 O O   . TYR A 0 143 . -46.055  -21.456 103.804 1.00 33.15 143 A 1 
ATOM 1120 C CG  . TYR A 0 143 . -42.095  -21.808 102.203 1.00 33.15 143 A 1 
ATOM 1121 C CD1 . TYR A 0 143 . -41.469  -22.096 103.434 1.00 33.15 143 A 1 
ATOM 1122 C CD2 . TYR A 0 143 . -41.402  -22.038 100.998 1.00 33.15 143 A 1 
ATOM 1123 C CE1 . TYR A 0 143 . -40.153  -22.601 103.460 1.00 33.15 143 A 1 
ATOM 1124 C CE2 . TYR A 0 143 . -40.086  -22.539 101.020 1.00 33.15 143 A 1 
ATOM 1125 O OH  . TYR A 0 143 . -38.189  -23.308 102.264 1.00 33.15 143 A 1 
ATOM 1126 C CZ  . TYR A 0 143 . -39.458  -22.821 102.250 1.00 33.15 143 A 1 
ATOM 1127 N N   . GLN A 0 144 . -45.686  -23.675 103.946 1.00 31.53 144 A 1 
ATOM 1128 C CA  . GLN A 0 144 . -45.839  -24.021 105.363 1.00 31.53 144 A 1 
ATOM 1129 C C   . GLN A 0 144 . -46.040  -22.848 106.360 1.00 31.53 144 A 1 
ATOM 1130 C CB  . GLN A 0 144 . -44.577  -24.852 105.706 1.00 31.53 144 A 1 
ATOM 1131 O O   . GLN A 0 144 . -45.085  -22.182 106.750 1.00 31.53 144 A 1 
ATOM 1132 C CG  . GLN A 0 144 . -44.878  -26.187 106.395 1.00 31.53 144 A 1 
ATOM 1133 C CD  . GLN A 0 144 . -43.626  -27.058 106.511 1.00 31.53 144 A 1 
ATOM 1134 N NE2 . GLN A 0 144 . -43.759  -28.315 106.872 1.00 31.53 144 A 1 
ATOM 1135 O OE1 . GLN A 0 144 . -42.505  -26.649 106.277 1.00 31.53 144 A 1 
ATOM 1136 N N   . GLY A 0 145 . -47.269  -22.673 106.866 1.00 34.96 145 A 1 
ATOM 1137 C CA  . GLY A 0 145 . -47.591  -21.641 107.863 1.00 34.96 145 A 1 
ATOM 1138 C C   . GLY A 0 145 . -48.865  -21.923 108.668 1.00 34.96 145 A 1 
ATOM 1139 O O   . GLY A 0 145 . -49.940  -21.472 108.309 1.00 34.96 145 A 1 
ATOM 1140 N N   . GLN A 0 146 . -48.721  -22.686 109.756 1.00 34.63 146 A 1 
ATOM 1141 C CA  . GLN A 0 146 . -49.579  -22.698 110.959 1.00 34.63 146 A 1 
ATOM 1142 C C   . GLN A 0 146 . -51.122  -22.665 110.805 1.00 34.63 146 A 1 
ATOM 1143 C CB  . GLN A 0 146 . -49.075  -21.615 111.926 1.00 34.63 146 A 1 
ATOM 1144 O O   . GLN A 0 146 . -51.774  -21.628 110.813 1.00 34.63 146 A 1 
ATOM 1145 C CG  . GLN A 0 146 . -47.684  -21.978 112.481 1.00 34.63 146 A 1 
ATOM 1146 C CD  . GLN A 0 146 . -47.048  -20.843 113.274 1.00 34.63 146 A 1 
ATOM 1147 N NE2 . GLN A 0 146 . -46.355  -21.127 114.353 1.00 34.63 146 A 1 
ATOM 1148 O OE1 . GLN A 0 146 . -47.126  -19.682 112.926 1.00 34.63 146 A 1 
ATOM 1149 N N   . LYS A 0 147 . -51.694  -23.876 110.871 1.00 30.30 147 A 1 
ATOM 1150 C CA  . LYS A 0 147 . -52.836  -24.273 111.729 1.00 30.30 147 A 1 
ATOM 1151 C C   . LYS A 0 147 . -53.446  -23.163 112.618 1.00 30.30 147 A 1 
ATOM 1152 C CB  . LYS A 0 147 . -52.334  -25.374 112.691 1.00 30.30 147 A 1 
ATOM 1153 O O   . LYS A 0 147 . -52.807  -22.742 113.579 1.00 30.30 147 A 1 
ATOM 1154 C CG  . LYS A 0 147 . -51.991  -26.721 112.040 1.00 30.30 147 A 1 
ATOM 1155 C CD  . LYS A 0 147 . -51.517  -27.713 113.116 1.00 30.30 147 A 1 
ATOM 1156 C CE  . LYS A 0 147 . -51.359  -29.123 112.534 1.00 30.30 147 A 1 
ATOM 1157 N NZ  . LYS A 0 147 . -50.932  -30.102 113.568 1.00 30.30 147 A 1 
ATOM 1158 N N   . GLY A 0 148 . -54.735  -22.863 112.421 1.00 34.76 148 A 1 
ATOM 1159 C CA  . GLY A 0 148 . -55.515  -21.985 113.306 1.00 34.76 148 A 1 
ATOM 1160 C C   . GLY A 0 148 . -57.035  -22.194 113.224 1.00 34.76 148 A 1 
ATOM 1161 O O   . GLY A 0 148 . -57.701  -21.542 112.439 1.00 34.76 148 A 1 
ATOM 1162 N N   . HIS A 0 149 . -57.550  -23.086 114.076 1.00 31.76 149 A 1 
ATOM 1163 C CA  . HIS A 0 149 . -58.921  -23.146 114.624 1.00 31.76 149 A 1 
ATOM 1164 C C   . HIS A 0 149 . -60.161  -23.100 113.703 1.00 31.76 149 A 1 
ATOM 1165 C CB  . HIS A 0 149 . -59.028  -22.146 115.782 1.00 31.76 149 A 1 
ATOM 1166 O O   . HIS A 0 149 . -60.604  -22.062 113.225 1.00 31.76 149 A 1 
ATOM 1167 C CG  . HIS A 0 149 . -57.987  -22.459 116.825 1.00 31.76 149 A 1 
ATOM 1168 C CD2 . HIS A 0 149 . -56.744  -21.893 116.923 1.00 31.76 149 A 1 
ATOM 1169 N ND1 . HIS A 0 149 . -58.020  -23.525 117.695 1.00 31.76 149 A 1 
ATOM 1170 C CE1 . HIS A 0 149 . -56.826  -23.600 118.303 1.00 31.76 149 A 1 
ATOM 1171 N NE2 . HIS A 0 149 . -56.009  -22.641 117.847 1.00 31.76 149 A 1 
ATOM 1172 N N   . TYR A 0 150 . -60.840  -24.250 113.646 1.00 28.83 150 A 1 
ATOM 1173 C CA  . TYR A 0 150 . -62.250  -24.369 113.275 1.00 28.83 150 A 1 
ATOM 1174 C C   . TYR A 0 150 . -63.167  -23.841 114.396 1.00 28.83 150 A 1 
ATOM 1175 C CB  . TYR A 0 150 . -62.588  -25.854 113.037 1.00 28.83 150 A 1 
ATOM 1176 O O   . TYR A 0 150 . -63.076  -24.305 115.533 1.00 28.83 150 A 1 
ATOM 1177 C CG  . TYR A 0 150 . -61.867  -26.534 111.888 1.00 28.83 150 A 1 
ATOM 1178 C CD1 . TYR A 0 150 . -62.506  -26.649 110.638 1.00 28.83 150 A 1 
ATOM 1179 C CD2 . TYR A 0 150 . -60.583  -27.090 112.073 1.00 28.83 150 A 1 
ATOM 1180 C CE1 . TYR A 0 150 . -61.862  -27.306 109.573 1.00 28.83 150 A 1 
ATOM 1181 C CE2 . TYR A 0 150 . -59.931  -27.740 111.006 1.00 28.83 150 A 1 
ATOM 1182 O OH  . TYR A 0 150 . -59.960  -28.476 108.716 1.00 28.83 150 A 1 
ATOM 1183 C CZ  . TYR A 0 150 . -60.574  -27.847 109.752 1.00 28.83 150 A 1 
ATOM 1184 N N   . ALA A 0 151 . -64.113  -22.969 114.048 1.00 34.61 151 A 1 
ATOM 1185 C CA  . ALA A 0 151 . -65.366  -22.726 114.771 1.00 34.61 151 A 1 
ATOM 1186 C C   . ALA A 0 151 . -66.434  -22.434 113.693 1.00 34.61 151 A 1 
ATOM 1187 C CB  . ALA A 0 151 . -65.171  -21.564 115.755 1.00 34.61 151 A 1 
ATOM 1188 O O   . ALA A 0 151 . -66.351  -21.414 113.021 1.00 34.61 151 A 1 
ATOM 1189 N N   . ASN A 0 152 . -67.225  -23.412 113.240 1.00 29.46 152 A 1 
ATOM 1190 C CA  . ASN A 0 152 . -68.341  -24.106 113.906 1.00 29.46 152 A 1 
ATOM 1191 C C   . ASN A 0 152 . -69.621  -23.248 113.998 1.00 29.46 152 A 1 
ATOM 1192 C CB  . ASN A 0 152 . -67.974  -24.743 115.261 1.00 29.46 152 A 1 
ATOM 1193 O O   . ASN A 0 152 . -69.564  -22.153 114.539 1.00 29.46 152 A 1 
ATOM 1194 C CG  . ASN A 0 152 . -69.081  -25.660 115.765 1.00 29.46 152 A 1 
ATOM 1195 N ND2 . ASN A 0 152 . -69.203  -25.847 117.057 1.00 29.46 152 A 1 
ATOM 1196 O OD1 . ASN A 0 152 . -69.833  -26.239 114.998 1.00 29.46 152 A 1 
ATOM 1197 N N   . SER A 0 153 . -70.746  -23.816 113.526 1.00 29.92 153 A 1 
ATOM 1198 C CA  . SER A 0 153 . -72.159  -23.421 113.744 1.00 29.92 153 A 1 
ATOM 1199 C C   . SER A 0 153 . -72.504  -21.917 113.627 1.00 29.92 153 A 1 
ATOM 1200 C CB  . SER A 0 153 . -72.624  -23.961 115.104 1.00 29.92 153 A 1 
ATOM 1201 O O   . SER A 0 153 . -72.116  -21.121 114.468 1.00 29.92 153 A 1 
ATOM 1202 O OG  . SER A 0 153 . -71.809  -23.460 116.146 1.00 29.92 153 A 1 
ATOM 1203 N N   . GLY A 0 154 . -73.311  -21.432 112.680 1.00 28.17 154 A 1 
ATOM 1204 C CA  . GLY A 0 154 . -74.414  -22.095 111.983 1.00 28.17 154 A 1 
ATOM 1205 C C   . GLY A 0 154 . -75.683  -22.128 112.844 1.00 28.17 154 A 1 
ATOM 1206 O O   . GLY A 0 154 . -75.826  -23.040 113.650 1.00 28.17 154 A 1 
ATOM 1207 N N   . ALA A 0 155 . -76.591  -21.160 112.654 1.00 29.74 155 A 1 
ATOM 1208 C CA  . ALA A 0 155 . -78.022  -21.224 112.998 1.00 29.74 155 A 1 
ATOM 1209 C C   . ALA A 0 155 . -78.772  -19.960 112.519 1.00 29.74 155 A 1 
ATOM 1210 C CB  . ALA A 0 155 . -78.223  -21.361 114.517 1.00 29.74 155 A 1 
ATOM 1211 O O   . ALA A 0 155 . -78.206  -18.874 112.553 1.00 29.74 155 A 1 
ATOM 1212 N N   . ALA A 0 156 . -80.059  -20.127 112.179 1.00 31.33 156 A 1 
ATOM 1213 C CA  . ALA A 0 156 . -81.081  -19.098 111.907 1.00 31.33 156 A 1 
ATOM 1214 C C   . ALA A 0 156 . -80.830  -18.121 110.722 1.00 31.33 156 A 1 
ATOM 1215 C CB  . ALA A 0 156 . -81.393  -18.351 113.213 1.00 31.33 156 A 1 
ATOM 1216 O O   . ALA A 0 156 . -79.913  -17.316 110.751 1.00 31.33 156 A 1 
ATOM 1217 N N   . GLY A 0 157 . -81.657  -18.058 109.670 1.00 29.56 157 A 1 
ATOM 1218 C CA  . GLY A 0 157 . -82.808  -18.888 109.282 1.00 29.56 157 A 1 
ATOM 1219 C C   . GLY A 0 157 . -83.997  -18.060 108.774 1.00 29.56 157 A 1 
ATOM 1220 O O   . GLY A 0 157 . -84.322  -17.046 109.379 1.00 29.56 157 A 1 
ATOM 1221 N N   . ARG A 0 158 . -84.689  -18.575 107.740 1.00 29.97 158 A 1 
ATOM 1222 C CA  . ARG A 0 158 . -85.863  -17.985 107.049 1.00 29.97 158 A 1 
ATOM 1223 C C   . ARG A 0 158 . -85.520  -16.695 106.270 1.00 29.97 158 A 1 
ATOM 1224 C CB  . ARG A 0 158 . -87.045  -17.790 108.026 1.00 29.97 158 A 1 
ATOM 1225 O O   . ARG A 0 158 . -85.306  -15.656 106.871 1.00 29.97 158 A 1 
ATOM 1226 C CG  . ARG A 0 158 . -87.429  -19.100 108.735 1.00 29.97 158 A 1 
ATOM 1227 C CD  . ARG A 0 158 . -88.705  -18.984 109.579 1.00 29.97 158 A 1 
ATOM 1228 N NE  . ARG A 0 158 . -88.435  -18.624 110.989 1.00 29.97 158 A 1 
ATOM 1229 N NH1 . ARG A 0 158 . -90.041  -19.960 111.960 1.00 29.97 158 A 1 
ATOM 1230 N NH2 . ARG A 0 158 . -88.752  -18.683 113.251 1.00 29.97 158 A 1 
ATOM 1231 C CZ  . ARG A 0 158 . -89.073  -19.089 112.054 1.00 29.97 158 A 1 
ATOM 1232 N N   . GLY A 0 159 . -85.422  -16.687 104.941 1.00 27.20 159 A 1 
ATOM 1233 C CA  . GLY A 0 159 . -85.964  -17.631 103.956 1.00 27.20 159 A 1 
ATOM 1234 C C   . GLY A 0 159 . -87.350  -17.184 103.498 1.00 27.20 159 A 1 
ATOM 1235 O O   . GLY A 0 159 . -88.343  -17.783 103.898 1.00 27.20 159 A 1 
ATOM 1236 N N   . TYR A 0 160 . -87.371  -16.121 102.694 1.00 32.83 160 A 1 
ATOM 1237 C CA  . TYR A 0 160 . -88.501  -15.701 101.869 1.00 32.83 160 A 1 
ATOM 1238 C C   . TYR A 0 160 . -88.037  -15.804 100.400 1.00 32.83 160 A 1 
ATOM 1239 C CB  . TYR A 0 160 . -88.908  -14.252 102.229 1.00 32.83 160 A 1 
ATOM 1240 O O   . TYR A 0 160 . -87.167  -15.027 100.005 1.00 32.83 160 A 1 
ATOM 1241 C CG  . TYR A 0 160 . -89.350  -13.991 103.666 1.00 32.83 160 A 1 
ATOM 1242 C CD1 . TYR A 0 160 . -90.683  -14.240 104.045 1.00 32.83 160 A 1 
ATOM 1243 C CD2 . TYR A 0 160 . -88.448  -13.452 104.608 1.00 32.83 160 A 1 
ATOM 1244 C CE1 . TYR A 0 160 . -91.113  -13.965 105.359 1.00 32.83 160 A 1 
ATOM 1245 C CE2 . TYR A 0 160 . -88.872  -13.174 105.924 1.00 32.83 160 A 1 
ATOM 1246 O OH  . TYR A 0 160 . -90.620  -13.167 107.571 1.00 32.83 160 A 1 
ATOM 1247 C CZ  . TYR A 0 160 . -90.209  -13.432 106.301 1.00 32.83 160 A 1 
ATOM 1248 N N   . GLY A 0 161 . -88.545  -16.774 99.628  1.00 31.37 161 A 1 
ATOM 1249 C CA  . GLY A 0 161 . -88.822  -16.549 98.195  1.00 31.37 161 A 1 
ATOM 1250 C C   . GLY A 0 161 . -90.181  -15.825 98.090  1.00 31.37 161 A 1 
ATOM 1251 O O   . GLY A 0 161 . -90.694  -15.372 99.115  1.00 31.37 161 A 1 
ATOM 1252 N N   . GLU A 0 162 . -90.860  -15.607 96.965  1.00 31.99 162 A 1 
ATOM 1253 C CA  . GLU A 0 162 . -90.765  -16.023 95.552  1.00 31.99 162 A 1 
ATOM 1254 C C   . GLU A 0 162 . -91.374  -14.849 94.718  1.00 31.99 162 A 1 
ATOM 1255 C CB  . GLU A 0 162 . -91.643  -17.287 95.385  1.00 31.99 162 A 1 
ATOM 1256 O O   . GLU A 0 162 . -92.263  -14.170 95.235  1.00 31.99 162 A 1 
ATOM 1257 C CG  . GLU A 0 162 . -91.114  -18.575 96.059  1.00 31.99 162 A 1 
ATOM 1258 C CD  . GLU A 0 162 . -91.596  -18.809 97.512  1.00 31.99 162 A 1 
ATOM 1259 O OE1 . GLU A 0 162 . -90.741  -18.840 98.434  1.00 31.99 162 A 1 
ATOM 1260 O OE2 . GLU A 0 162 . -92.813  -19.032 97.712  1.00 31.99 162 A 1 
ATOM 1261 N N   . ASP A 0 163 . -91.015  -14.478 93.479  1.00 35.60 163 A 1 
ATOM 1262 C CA  . ASP A 0 163 . -90.073  -14.976 92.452  1.00 35.60 163 A 1 
ATOM 1263 C C   . ASP A 0 163 . -89.634  -13.793 91.525  1.00 35.60 163 A 1 
ATOM 1264 C CB  . ASP A 0 163 . -90.772  -16.067 91.599  1.00 35.60 163 A 1 
ATOM 1265 O O   . ASP A 0 163 . -90.097  -12.663 91.688  1.00 35.60 163 A 1 
ATOM 1266 C CG  . ASP A 0 163 . -90.474  -17.515 92.009  1.00 35.60 163 A 1 
ATOM 1267 O OD1 . ASP A 0 163 . -89.561  -17.728 92.839  1.00 35.60 163 A 1 
ATOM 1268 O OD2 . ASP A 0 163 . -91.159  -18.407 91.458  1.00 35.60 163 A 1 
ATOM 1269 N N   . ASP A 0 164 . -88.746  -14.021 90.545  1.00 36.61 164 A 1 
ATOM 1270 C CA  . ASP A 0 164 . -88.116  -12.988 89.695  1.00 36.61 164 A 1 
ATOM 1271 C C   . ASP A 0 164 . -89.020  -12.284 88.651  1.00 36.61 164 A 1 
ATOM 1272 C CB  . ASP A 0 164 . -86.940  -13.615 88.928  1.00 36.61 164 A 1 
ATOM 1273 O O   . ASP A 0 164 . -89.418  -12.861 87.635  1.00 36.61 164 A 1 
ATOM 1274 C CG  . ASP A 0 164 . -85.805  -14.070 89.838  1.00 36.61 164 A 1 
ATOM 1275 O OD1 . ASP A 0 164 . -85.097  -13.172 90.347  1.00 36.61 164 A 1 
ATOM 1276 O OD2 . ASP A 0 164 . -85.624  -15.300 89.960  1.00 36.61 164 A 1 
ATOM 1277 N N   . GLU A 0 165 . -89.166  -10.960 88.765  1.00 37.26 165 A 1 
ATOM 1278 C CA  . GLU A 0 165 . -89.806  -10.094 87.750  1.00 37.26 165 A 1 
ATOM 1279 C C   . GLU A 0 165 . -88.942  -9.880  86.477  1.00 37.26 165 A 1 
ATOM 1280 C CB  . GLU A 0 165 . -90.215  -8.760  88.412  1.00 37.26 165 A 1 
ATOM 1281 O O   . GLU A 0 165 . -89.364  -9.226  85.522  1.00 37.26 165 A 1 
ATOM 1282 C CG  . GLU A 0 165 . -91.318  -8.972  89.471  1.00 37.26 165 A 1 
ATOM 1283 C CD  . GLU A 0 165 . -91.608  -7.731  90.333  1.00 37.26 165 A 1 
ATOM 1284 O OE1 . GLU A 0 165 . -92.800  -7.515  90.658  1.00 37.26 165 A 1 
ATOM 1285 O OE2 . GLU A 0 165 . -90.647  -7.002  90.669  1.00 37.26 165 A 1 
ATOM 1286 N N   . ASN A 0 166 . -87.737  -10.464 86.421  1.00 36.94 166 A 1 
ATOM 1287 C CA  . ASN A 0 166 . -86.750  -10.272 85.346  1.00 36.94 166 A 1 
ATOM 1288 C C   . ASN A 0 166 . -86.828  -11.279 84.176  1.00 36.94 166 A 1 
ATOM 1289 C CB  . ASN A 0 166 . -85.338  -10.209 85.972  1.00 36.94 166 A 1 
ATOM 1290 O O   . ASN A 0 166 . -86.044  -11.167 83.235  1.00 36.94 166 A 1 
ATOM 1291 C CG  . ASN A 0 166 . -84.885  -8.797  86.308  1.00 36.94 166 A 1 
ATOM 1292 N ND2 . ASN A 0 166 . -84.036  -8.649  87.297  1.00 36.94 166 A 1 
ATOM 1293 O OD1 . ASN A 0 166 . -85.236  -7.814  85.678  1.00 36.94 166 A 1 
ATOM 1294 N N   . ASN A 0 167 . -87.755  -12.246 84.179  1.00 33.59 167 A 1 
ATOM 1295 C CA  . ASN A 0 167 . -87.813  -13.293 83.138  1.00 33.59 167 A 1 
ATOM 1296 C C   . ASN A 0 167 . -88.699  -12.946 81.911  1.00 33.59 167 A 1 
ATOM 1297 C CB  . ASN A 0 167 . -88.173  -14.633 83.805  1.00 33.59 167 A 1 
ATOM 1298 O O   . ASN A 0 167 . -88.876  -13.756 81.004  1.00 33.59 167 A 1 
ATOM 1299 C CG  . ASN A 0 167 . -87.713  -15.855 83.020  1.00 33.59 167 A 1 
ATOM 1300 N ND2 . ASN A 0 167 . -88.077  -17.030 83.476  1.00 33.59 167 A 1 
ATOM 1301 O OD1 . ASN A 0 167 . -86.995  -15.801 82.035  1.00 33.59 167 A 1 
ATOM 1302 N N   . ALA A 0 168 . -89.268  -11.738 81.843  1.00 30.43 168 A 1 
ATOM 1303 C CA  . ALA A 0 168 . -90.194  -11.351 80.768  1.00 30.43 168 A 1 
ATOM 1304 C C   . ALA A 0 168 . -89.522  -11.014 79.414  1.00 30.43 168 A 1 
ATOM 1305 C CB  . ALA A 0 168 . -91.063  -10.195 81.279  1.00 30.43 168 A 1 
ATOM 1306 O O   . ALA A 0 168 . -90.215  -10.843 78.413  1.00 30.43 168 A 1 
ATOM 1307 N N   . SER A 0 169 . -88.190  -10.903 79.354  1.00 36.20 169 A 1 
ATOM 1308 C CA  . SER A 0 169 . -87.449  -10.410 78.177  1.00 36.20 169 A 1 
ATOM 1309 C C   . SER A 0 169 . -86.866  -11.496 77.259  1.00 36.20 169 A 1 
ATOM 1310 C CB  . SER A 0 169 . -86.348  -9.454  78.647  1.00 36.20 169 A 1 
ATOM 1311 O O   . SER A 0 169 . -86.335  -11.169 76.199  1.00 36.20 169 A 1 
ATOM 1312 O OG  . SER A 0 169 . -85.519  -10.117 79.581  1.00 36.20 169 A 1 
ATOM 1313 N N   . VAL A 0 170 . -86.957  -12.781 77.623  1.00 36.13 170 A 1 
ATOM 1314 C CA  . VAL A 0 170 . -86.210  -13.865 76.943  1.00 36.13 170 A 1 
ATOM 1315 C C   . VAL A 0 170 . -87.012  -14.563 75.826  1.00 36.13 170 A 1 
ATOM 1316 C CB  . VAL A 0 170 . -85.632  -14.844 77.995  1.00 36.13 170 A 1 
ATOM 1317 O O   . VAL A 0 170 . -86.436  -15.273 75.004  1.00 36.13 170 A 1 
ATOM 1318 C CG1 . VAL A 0 170 . -84.747  -15.949 77.399  1.00 36.13 170 A 1 
ATOM 1319 C CG2 . VAL A 0 170 . -84.751  -14.090 79.008  1.00 36.13 170 A 1 
ATOM 1320 N N   . ALA A 0 171 . -88.330  -14.348 75.735  1.00 33.42 171 A 1 
ATOM 1321 C CA  . ALA A 0 171 . -89.212  -15.166 74.895  1.00 33.42 171 A 1 
ATOM 1322 C C   . ALA A 0 171 . -90.170  -14.377 73.977  1.00 33.42 171 A 1 
ATOM 1323 C CB  . ALA A 0 171 . -89.936  -16.171 75.806  1.00 33.42 171 A 1 
ATOM 1324 O O   . ALA A 0 171 . -91.381  -14.519 74.108  1.00 33.42 171 A 1 
ATOM 1325 N N   . TYR A 0 172 . -89.641  -13.605 73.017  1.00 34.21 172 A 1 
ATOM 1326 C CA  . TYR A 0 172 . -90.039  -13.687 71.591  1.00 34.21 172 A 1 
ATOM 1327 C C   . TYR A 0 172 . -89.216  -12.726 70.715  1.00 34.21 172 A 1 
ATOM 1328 C CB  . TYR A 0 172 . -91.547  -13.440 71.317  1.00 34.21 172 A 1 
ATOM 1329 O O   . TYR A 0 172 . -89.285  -11.513 70.879  1.00 34.21 172 A 1 
ATOM 1330 C CG  . TYR A 0 172 . -92.240  -14.617 70.635  1.00 34.21 172 A 1 
ATOM 1331 C CD1 . TYR A 0 172 . -92.623  -14.529 69.280  1.00 34.21 172 A 1 
ATOM 1332 C CD2 . TYR A 0 172 . -92.499  -15.806 71.347  1.00 34.21 172 A 1 
ATOM 1333 C CE1 . TYR A 0 172 . -93.266  -15.616 68.651  1.00 34.21 172 A 1 
ATOM 1334 C CE2 . TYR A 0 172 . -93.134  -16.896 70.724  1.00 34.21 172 A 1 
ATOM 1335 O OH  . TYR A 0 172 . -94.148  -17.846 68.770  1.00 34.21 172 A 1 
ATOM 1336 C CZ  . TYR A 0 172 . -93.524  -16.800 69.372  1.00 34.21 172 A 1 
ATOM 1337 N N   . GLY A 0 173 . -88.488  -13.285 69.742  1.00 33.50 173 A 1 
ATOM 1338 C CA  . GLY A 0 173 . -88.099  -12.631 68.486  1.00 33.50 173 A 1 
ATOM 1339 C C   . GLY A 0 173 . -87.742  -11.142 68.520  1.00 33.50 173 A 1 
ATOM 1340 O O   . GLY A 0 173 . -88.387  -10.359 67.825  1.00 33.50 173 A 1 
ATOM 1341 N N   . ALA A 0 174 . -86.666  -10.763 69.221  1.00 29.41 174 A 1 
ATOM 1342 C CA  . ALA A 0 174 . -85.952  -9.543  68.855  1.00 29.41 174 A 1 
ATOM 1343 C C   . ALA A 0 174 . -85.616  -9.634  67.358  1.00 29.41 174 A 1 
ATOM 1344 C CB  . ALA A 0 174 . -84.692  -9.394  69.719  1.00 29.41 174 A 1 
ATOM 1345 O O   . ALA A 0 174 . -84.963  -10.592 66.931  1.00 29.41 174 A 1 
ATOM 1346 N N   . GLN A 0 175 . -86.124  -8.688  66.561  1.00 31.60 175 A 1 
ATOM 1347 C CA  . GLN A 0 175 . -85.858  -8.630  65.127  1.00 31.60 175 A 1 
ATOM 1348 C C   . GLN A 0 175 . -84.342  -8.649  64.945  1.00 31.60 175 A 1 
ATOM 1349 C CB  . GLN A 0 175 . -86.470  -7.352  64.523  1.00 31.60 175 A 1 
ATOM 1350 O O   . GLN A 0 175 . -83.656  -7.746  65.428  1.00 31.60 175 A 1 
ATOM 1351 C CG  . GLN A 0 175 . -88.006  -7.403  64.463  1.00 31.60 175 A 1 
ATOM 1352 C CD  . GLN A 0 175 . -88.617  -6.051  64.096  1.00 31.60 175 A 1 
ATOM 1353 N NE2 . GLN A 0 175 . -89.445  -5.973  63.077  1.00 31.60 175 A 1 
ATOM 1354 O OE1 . GLN A 0 175 . -88.383  -5.040  64.734  1.00 31.60 175 A 1 
ATOM 1355 N N   . LYS A 0 176 . -83.809  -9.698  64.302  1.00 35.80 176 A 1 
ATOM 1356 C CA  . LYS A 0 176 . -82.393  -9.713  63.935  1.00 35.80 176 A 1 
ATOM 1357 C C   . LYS A 0 176 . -82.169  -8.484  63.069  1.00 35.80 176 A 1 
ATOM 1358 C CB  . LYS A 0 176 . -82.001  -10.976 63.154  1.00 35.80 176 A 1 
ATOM 1359 O O   . LYS A 0 176 . -82.777  -8.397  62.004  1.00 35.80 176 A 1 
ATOM 1360 C CG  . LYS A 0 176 . -81.880  -12.233 64.026  1.00 35.80 176 A 1 
ATOM 1361 C CD  . LYS A 0 176 . -81.215  -13.348 63.206  1.00 35.80 176 A 1 
ATOM 1362 C CE  . LYS A 0 176 . -80.975  -14.600 64.052  1.00 35.80 176 A 1 
ATOM 1363 N NZ  . LYS A 0 176 . -80.214  -15.614 63.279  1.00 35.80 176 A 1 
ATOM 1364 N N   . GLY A 0 177 . -81.336  -7.557  63.544  1.00 38.85 177 A 1 
ATOM 1365 C CA  . GLY A 0 177 . -80.879  -6.448  62.722  1.00 38.85 177 A 1 
ATOM 1366 C C   . GLY A 0 177 . -80.337  -7.034  61.427  1.00 38.85 177 A 1 
ATOM 1367 O O   . GLY A 0 177 . -79.452  -7.893  61.468  1.00 38.85 177 A 1 
ATOM 1368 N N   . GLY A 0 178 . -80.949  -6.655  60.307  1.00 37.76 178 A 1 
ATOM 1369 C CA  . GLY A 0 178 . -80.420  -6.969  58.994  1.00 37.76 178 A 1 
ATOM 1370 C C   . GLY A 0 178 . -79.157  -6.150  58.834  1.00 37.76 178 A 1 
ATOM 1371 O O   . GLY A 0 178 . -79.239  -4.984  58.476  1.00 37.76 178 A 1 
ATOM 1372 N N   . TYR A 0 179 . -78.022  -6.743  59.191  1.00 38.61 179 A 1 
ATOM 1373 C CA  . TYR A 0 179 . -76.742  -6.255  58.717  1.00 38.61 179 A 1 
ATOM 1374 C C   . TYR A 0 179 . -76.753  -6.426  57.196  1.00 38.61 179 A 1 
ATOM 1375 C CB  . TYR A 0 179 . -75.585  -7.053  59.339  1.00 38.61 179 A 1 
ATOM 1376 O O   . TYR A 0 179 . -76.995  -7.539  56.706  1.00 38.61 179 A 1 
ATOM 1377 C CG  . TYR A 0 179 . -75.560  -7.204  60.844  1.00 38.61 179 A 1 
ATOM 1378 C CD1 . TYR A 0 179 . -74.862  -6.268  61.625  1.00 38.61 179 A 1 
ATOM 1379 C CD2 . TYR A 0 179 . -76.179  -8.316  61.452  1.00 38.61 179 A 1 
ATOM 1380 C CE1 . TYR A 0 179 . -74.801  -6.426  63.022  1.00 38.61 179 A 1 
ATOM 1381 C CE2 . TYR A 0 179 . -76.118  -8.482  62.848  1.00 38.61 179 A 1 
ATOM 1382 O OH  . TYR A 0 179 . -75.384  -7.683  64.983  1.00 38.61 179 A 1 
ATOM 1383 C CZ  . TYR A 0 179 . -75.432  -7.532  63.633  1.00 38.61 179 A 1 
ATOM 1384 N N   . ASP A 0 180 . -76.455  -5.348  56.492  1.00 42.08 180 A 1 
ATOM 1385 C CA  . ASP A 0 180 . -75.704  -5.420  55.250  1.00 42.08 180 A 1 
ATOM 1386 C C   . ASP A 0 180 . -74.509  -6.368  55.468  1.00 42.08 180 A 1 
ATOM 1387 C CB  . ASP A 0 180 . -75.277  -4.010  54.775  1.00 42.08 180 A 1 
ATOM 1388 O O   . ASP A 0 180 . -73.788  -6.329  56.469  1.00 42.08 180 A 1 
ATOM 1389 C CG  . ASP A 0 180 . -75.023  -2.947  55.868  1.00 42.08 180 A 1 
ATOM 1390 O OD1 . ASP A 0 180 . -74.872  -3.291  57.071  1.00 42.08 180 A 1 
ATOM 1391 O OD2 . ASP A 0 180 . -75.136  -1.744  55.547  1.00 42.08 180 A 1 
ATOM 1392 N N   . ASN A 0 181 . -74.396  -7.354  54.588  1.00 46.09 181 A 1 
ATOM 1393 C CA  . ASN A 0 181 . -73.319  -8.336  54.613  1.00 46.09 181 A 1 
ATOM 1394 C C   . ASN A 0 181 . -72.973  -8.605  53.161  1.00 46.09 181 A 1 
ATOM 1395 C CB  . ASN A 0 181 . -73.727  -9.660  55.287  1.00 46.09 181 A 1 
ATOM 1396 O O   . ASN A 0 181 . -73.387  -9.634  52.603  1.00 46.09 181 A 1 
ATOM 1397 C CG  . ASN A 0 181 . -73.922  -9.667  56.779  1.00 46.09 181 A 1 
ATOM 1398 N ND2 . ASN A 0 181 . -75.157  -9.637  57.200  1.00 46.09 181 A 1 
ATOM 1399 O OD1 . ASN A 0 181 . -73.027  -9.900  57.580  1.00 46.09 181 A 1 
ATOM 1400 N N   . ASP A 0 182 . -72.248  -7.687  52.553  1.00 56.49 182 A 1 
ATOM 1401 C CA  . ASP A 0 182 . -71.816  -7.891  51.189  1.00 56.49 182 A 1 
ATOM 1402 C C   . ASP A 0 182 . -70.699  -8.942  51.217  1.00 56.49 182 A 1 
ATOM 1403 C CB  . ASP A 0 182 . -71.487  -6.563  50.499  1.00 56.49 182 A 1 
ATOM 1404 O O   . ASP A 0 182 . -69.774  -8.928  52.037  1.00 56.49 182 A 1 
ATOM 1405 C CG  . ASP A 0 182 . -72.665  -5.573  50.476  1.00 56.49 182 A 1 
ATOM 1406 O OD1 . ASP A 0 182 . -73.795  -5.966  50.865  1.00 56.49 182 A 1 
ATOM 1407 O OD2 . ASP A 0 182 . -72.404  -4.427  50.057  1.00 56.49 182 A 1 
ATOM 1408 N N   . GLU A 0 183 . -70.850  -9.969  50.385  1.00 58.93 183 A 1 
ATOM 1409 C CA  . GLU A 0 183 . -69.846  -11.020 50.246  1.00 58.93 183 A 1 
ATOM 1410 C C   . GLU A 0 183 . -69.264  -10.909 48.846  1.00 58.93 183 A 1 
ATOM 1411 C CB  . GLU A 0 183 . -70.405  -12.414 50.604  1.00 58.93 183 A 1 
ATOM 1412 O O   . GLU A 0 183 . -69.903  -11.279 47.859  1.00 58.93 183 A 1 
ATOM 1413 C CG  . GLU A 0 183 . -70.697  -12.490 52.113  1.00 58.93 183 A 1 
ATOM 1414 C CD  . GLU A 0 183 . -71.050  -13.879 52.666  1.00 58.93 183 A 1 
ATOM 1415 O OE1 . GLU A 0 183 . -71.763  -13.927 53.704  1.00 58.93 183 A 1 
ATOM 1416 O OE2 . GLU A 0 183 . -70.404  -14.897 52.329  1.00 58.93 183 A 1 
ATOM 1417 N N   . TRP A 0 184 . -68.046  -10.370 48.768  1.00 68.62 184 A 1 
ATOM 1418 C CA  . TRP A 0 184 . -67.336  -10.168 47.512  1.00 68.62 184 A 1 
ATOM 1419 C C   . TRP A 0 184 . -66.003  -10.912 47.487  1.00 68.62 184 A 1 
ATOM 1420 C CB  . TRP A 0 184 . -67.192  -8.670  47.199  1.00 68.62 184 A 1 
ATOM 1421 O O   . TRP A 0 184 . -65.300  -11.061 48.492  1.00 68.62 184 A 1 
ATOM 1422 C CG  . TRP A 0 184 . -66.247  -7.874  48.055  1.00 68.62 184 A 1 
ATOM 1423 C CD1 . TRP A 0 184 . -66.603  -7.105  49.109  1.00 68.62 184 A 1 
ATOM 1424 C CD2 . TRP A 0 184 . -64.796  -7.727  47.933  1.00 68.62 184 A 1 
ATOM 1425 C CE2 . TRP A 0 184 . -64.341  -6.834  48.950  1.00 68.62 184 A 1 
ATOM 1426 C CE3 . TRP A 0 184 . -63.818  -8.268  47.066  1.00 68.62 184 A 1 
ATOM 1427 N NE1 . TRP A 0 184 . -65.491  -6.475  49.629  1.00 68.62 184 A 1 
ATOM 1428 C CH2 . TRP A 0 184 . -62.030  -7.093  48.238  1.00 68.62 184 A 1 
ATOM 1429 C CZ2 . TRP A 0 184 . -62.981  -6.505  49.094  1.00 68.62 184 A 1 
ATOM 1430 C CZ3 . TRP A 0 184 . -62.449  -7.978  47.229  1.00 68.62 184 A 1 
ATOM 1431 N N   . ALA A 0 185 . -65.618  -11.349 46.293  1.00 56.53 185 A 1 
ATOM 1432 C CA  . ALA A 0 185 . -64.266  -11.826 46.030  1.00 56.53 185 A 1 
ATOM 1433 C C   . ALA A 0 185 . -63.778  -11.343 44.660  1.00 56.53 185 A 1 
ATOM 1434 C CB  . ALA A 0 185 . -64.164  -13.349 46.225  1.00 56.53 185 A 1 
ATOM 1435 O O   . ALA A 0 185 . -64.561  -11.094 43.740  1.00 56.53 185 A 1 
ATOM 1436 N N   . LYS A 0 186 . -62.461  -11.192 44.549  1.00 64.66 186 A 1 
ATOM 1437 C CA  . LYS A 0 186 . -61.754  -10.807 43.328  1.00 64.66 186 A 1 
ATOM 1438 C C   . LYS A 0 186 . -60.678  -11.849 43.069  1.00 64.66 186 A 1 
ATOM 1439 C CB  . LYS A 0 186 . -61.166  -9.392  43.463  1.00 64.66 186 A 1 
ATOM 1440 O O   . LYS A 0 186 . -59.855  -12.122 43.943  1.00 64.66 186 A 1 
ATOM 1441 C CG  . LYS A 0 186 . -62.264  -8.319  43.544  1.00 64.66 186 A 1 
ATOM 1442 C CD  . LYS A 0 186 . -61.710  -6.942  43.930  1.00 64.66 186 A 1 
ATOM 1443 C CE  . LYS A 0 186 . -62.888  -6.012  44.255  1.00 64.66 186 A 1 
ATOM 1444 N NZ  . LYS A 0 186 . -62.457  -4.788  44.973  1.00 64.66 186 A 1 
ATOM 1445 N N   . GLN A 0 187 . -60.708  -12.432 41.883  1.00 65.10 187 A 1 
ATOM 1446 C CA  . GLN A 0 187 . -59.708  -13.360 41.380  1.00 65.10 187 A 1 
ATOM 1447 C C   . GLN A 0 187 . -59.074  -12.710 40.154  1.00 65.10 187 A 1 
ATOM 1448 C CB  . GLN A 0 187 . -60.363  -14.711 41.044  1.00 65.10 187 A 1 
ATOM 1449 O O   . GLN A 0 187 . -59.785  -12.311 39.237  1.00 65.10 187 A 1 
ATOM 1450 C CG  . GLN A 0 187 . -60.969  -15.389 42.286  1.00 65.10 187 A 1 
ATOM 1451 C CD  . GLN A 0 187 . -61.594  -16.752 41.999  1.00 65.10 187 A 1 
ATOM 1452 N NE2 . GLN A 0 187 . -62.031  -17.463 43.015  1.00 65.10 187 A 1 
ATOM 1453 O OE1 . GLN A 0 187 . -61.710  -17.220 40.883  1.00 65.10 187 A 1 
ATOM 1454 N N   . ALA A 0 188 . -57.755  -12.584 40.148  1.00 62.97 188 A 1 
ATOM 1455 C CA  . ALA A 0 188 . -56.991  -12.225 38.966  1.00 62.97 188 A 1 
ATOM 1456 C C   . ALA A 0 188 . -56.041  -13.378 38.646  1.00 62.97 188 A 1 
ATOM 1457 C CB  . ALA A 0 188 . -56.284  -10.884 39.181  1.00 62.97 188 A 1 
ATOM 1458 O O   . ALA A 0 188 . -55.372  -13.909 39.537  1.00 62.97 188 A 1 
ATOM 1459 N N   . ALA A 0 189 . -56.028  -13.776 37.383  1.00 67.96 189 A 1 
ATOM 1460 C CA  . ALA A 0 189 . -55.145  -14.781 36.831  1.00 67.96 189 A 1 
ATOM 1461 C C   . ALA A 0 189 . -54.509  -14.201 35.573  1.00 67.96 189 A 1 
ATOM 1462 C CB  . ALA A 0 189 . -55.955  -16.051 36.539  1.00 67.96 189 A 1 
ATOM 1463 O O   . ALA A 0 189 . -55.229  -13.791 34.667  1.00 67.96 189 A 1 
ATOM 1464 N N   . GLY A 0 190 . -53.185  -14.161 35.532  1.00 71.46 190 A 1 
ATOM 1465 C CA  . GLY A 0 190 . -52.425  -13.805 34.346  1.00 71.46 190 A 1 
ATOM 1466 C C   . GLY A 0 190 . -51.354  -14.845 34.054  1.00 71.46 190 A 1 
ATOM 1467 O O   . GLY A 0 190 . -50.950  -15.606 34.942  1.00 71.46 190 A 1 
ATOM 1468 N N   . SER A 0 191 . -50.920  -14.887 32.804  1.00 69.60 191 A 1 
ATOM 1469 C CA  . SER A 0 191 . -49.708  -15.587 32.404  1.00 69.60 191 A 1 
ATOM 1470 C C   . SER A 0 191 . -48.931  -14.740 31.415  1.00 69.60 191 A 1 
ATOM 1471 C CB  . SER A 0 191 . -49.972  -16.986 31.843  1.00 69.60 191 A 1 
ATOM 1472 O O   . SER A 0 191 . -49.474  -14.343 30.385  1.00 69.60 191 A 1 
ATOM 1473 O OG  . SER A 0 191 . -51.153  -17.115 31.063  1.00 69.60 191 A 1 
ATOM 1474 N N   . ASP A 0 192 . -47.679  -14.535 31.784  1.00 73.70 192 A 1 
ATOM 1475 C CA  . ASP A 0 192 . -46.641  -13.765 31.134  1.00 73.70 192 A 1 
ATOM 1476 C C   . ASP A 0 192 . -45.680  -14.721 30.413  1.00 73.70 192 A 1 
ATOM 1477 C CB  . ASP A 0 192 . -45.952  -12.809 32.154  1.00 73.70 192 A 1 
ATOM 1478 O O   . ASP A 0 192 . -45.115  -15.645 31.011  1.00 73.70 192 A 1 
ATOM 1479 C CG  . ASP A 0 192 . -45.886  -13.189 33.658  1.00 73.70 192 A 1 
ATOM 1480 O OD1 . ASP A 0 192 . -46.458  -14.214 34.116  1.00 73.70 192 A 1 
ATOM 1481 O OD2 . ASP A 0 192 . -45.355  -12.378 34.451  1.00 73.70 192 A 1 
ATOM 1482 N N   . TYR A 0 193 . -45.549  -14.546 29.095  1.00 70.36 193 A 1 
ATOM 1483 C CA  . TYR A 0 193 . -44.758  -15.409 28.209  1.00 70.36 193 A 1 
ATOM 1484 C C   . TYR A 0 193 . -43.695  -14.596 27.462  1.00 70.36 193 A 1 
ATOM 1485 C CB  . TYR A 0 193 . -45.675  -16.225 27.282  1.00 70.36 193 A 1 
ATOM 1486 O O   . TYR A 0 193 . -43.731  -14.423 26.244  1.00 70.36 193 A 1 
ATOM 1487 C CG  . TYR A 0 193 . -46.389  -17.387 27.949  1.00 70.36 193 A 1 
ATOM 1488 C CD1 . TYR A 0 193 . -45.689  -18.584 28.166  1.00 70.36 193 A 1 
ATOM 1489 C CD2 . TYR A 0 193 . -47.742  -17.286 28.324  1.00 70.36 193 A 1 
ATOM 1490 C CE1 . TYR A 0 193 . -46.321  -19.671 28.796  1.00 70.36 193 A 1 
ATOM 1491 C CE2 . TYR A 0 193 . -48.394  -18.382 28.930  1.00 70.36 193 A 1 
ATOM 1492 O OH  . TYR A 0 193 . -48.237  -20.648 29.805  1.00 70.36 193 A 1 
ATOM 1493 C CZ  . TYR A 0 193 . -47.672  -19.567 29.190  1.00 70.36 193 A 1 
ATOM 1494 N N   . ASP A 0 194 . -42.710  -14.144 28.226  1.00 76.67 194 A 1 
ATOM 1495 C CA  . ASP A 0 194 . -41.576  -13.340 27.778  1.00 76.67 194 A 1 
ATOM 1496 C C   . ASP A 0 194 . -40.527  -14.244 27.086  1.00 76.67 194 A 1 
ATOM 1497 C CB  . ASP A 0 194 . -41.027  -12.631 29.035  1.00 76.67 194 A 1 
ATOM 1498 O O   . ASP A 0 194 . -39.998  -15.192 27.674  1.00 76.67 194 A 1 
ATOM 1499 C CG  . ASP A 0 194 . -40.588  -11.176 28.875  1.00 76.67 194 A 1 
ATOM 1500 O OD1 . ASP A 0 194 . -40.419  -10.674 27.744  1.00 76.67 194 A 1 
ATOM 1501 O OD2 . ASP A 0 194 . -40.189  -10.584 29.905  1.00 76.67 194 A 1 
ATOM 1502 N N   . SER A 0 195 . -40.206  -13.996 25.817  1.00 76.49 195 A 1 
ATOM 1503 C CA  . SER A 0 195 . -39.172  -14.728 25.067  1.00 76.49 195 A 1 
ATOM 1504 C C   . SER A 0 195 . -38.193  -13.761 24.420  1.00 76.49 195 A 1 
ATOM 1505 C CB  . SER A 0 195 . -39.792  -15.642 24.012  1.00 76.49 195 A 1 
ATOM 1506 O O   . SER A 0 195 . -38.522  -13.084 23.444  1.00 76.49 195 A 1 
ATOM 1507 O OG  . SER A 0 195 . -40.480  -16.702 24.643  1.00 76.49 195 A 1 
ATOM 1508 N N   . ARG A 0 196 . -36.970  -13.734 24.953  1.00 79.40 196 A 1 
ATOM 1509 C CA  . ARG A 0 196 . -35.909  -12.799 24.570  1.00 79.40 196 A 1 
ATOM 1510 C C   . ARG A 0 196 . -34.733  -13.556 23.988  1.00 79.40 196 A 1 
ATOM 1511 C CB  . ARG A 0 196 . -35.495  -11.932 25.765  1.00 79.40 196 A 1 
ATOM 1512 O O   . ARG A 0 196 . -34.097  -14.347 24.678  1.00 79.40 196 A 1 
ATOM 1513 C CG  . ARG A 0 196 . -36.714  -11.206 26.330  1.00 79.40 196 A 1 
ATOM 1514 C CD  . ARG A 0 196 . -36.346  -10.239 27.448  1.00 79.40 196 A 1 
ATOM 1515 N NE  . ARG A 0 196 . -37.575  -9.713  28.054  1.00 79.40 196 A 1 
ATOM 1516 N NH1 . ARG A 0 196 . -36.646  -8.322  29.625  1.00 79.40 196 A 1 
ATOM 1517 N NH2 . ARG A 0 196 . -38.831  -8.402  29.404  1.00 79.40 196 A 1 
ATOM 1518 C CZ  . ARG A 0 196 . -37.678  -8.830  29.015  1.00 79.40 196 A 1 
ATOM 1519 N N   . TYR A 0 197 . -34.441  -13.285 22.728  1.00 85.29 197 A 1 
ATOM 1520 C CA  . TYR A 0 197 . -33.323  -13.859 21.999  1.00 85.29 197 A 1 
ATOM 1521 C C   . TYR A 0 197 . -32.377  -12.754 21.551  1.00 85.29 197 A 1 
ATOM 1522 C CB  . TYR A 0 197 . -33.862  -14.649 20.803  1.00 85.29 197 A 1 
ATOM 1523 O O   . TYR A 0 197 . -32.829  -11.689 21.127  1.00 85.29 197 A 1 
ATOM 1524 C CG  . TYR A 0 197 . -32.776  -15.275 19.954  1.00 85.29 197 A 1 
ATOM 1525 C CD1 . TYR A 0 197 . -32.479  -14.774 18.671  1.00 85.29 197 A 1 
ATOM 1526 C CD2 . TYR A 0 197 . -32.038  -16.350 20.478  1.00 85.29 197 A 1 
ATOM 1527 C CE1 . TYR A 0 197 . -31.472  -15.384 17.895  1.00 85.29 197 A 1 
ATOM 1528 C CE2 . TYR A 0 197 . -31.021  -16.951 19.719  1.00 85.29 197 A 1 
ATOM 1529 O OH  . TYR A 0 197 . -29.824  -17.136 17.668  1.00 85.29 197 A 1 
ATOM 1530 C CZ  . TYR A 0 197 . -30.753  -16.485 18.417  1.00 85.29 197 A 1 
ATOM 1531 N N   . GLY A 0 198 . -31.074  -13.017 21.578  1.00 85.97 198 A 1 
ATOM 1532 C CA  . GLY A 0 198 . -30.109  -12.086 21.023  1.00 85.97 198 A 1 
ATOM 1533 C C   . GLY A 0 198 . -28.787  -12.707 20.606  1.00 85.97 198 A 1 
ATOM 1534 O O   . GLY A 0 198 . -28.418  -13.818 20.998  1.00 85.97 198 A 1 
ATOM 1535 N N   . LYS A 0 199 . -28.087  -11.946 19.771  1.00 85.54 199 A 1 
ATOM 1536 C CA  . LYS A 0 199 . -26.733  -12.195 19.289  1.00 85.54 199 A 1 
ATOM 1537 C C   . LYS A 0 199 . -25.936  -10.920 19.457  1.00 85.54 199 A 1 
ATOM 1538 C CB  . LYS A 0 199 . -26.738  -12.556 17.801  1.00 85.54 199 A 1 
ATOM 1539 O O   . LYS A 0 199 . -26.362  -9.895  18.934  1.00 85.54 199 A 1 
ATOM 1540 C CG  . LYS A 0 199 . -27.545  -13.811 17.496  1.00 85.54 199 A 1 
ATOM 1541 C CD  . LYS A 0 199 . -27.442  -14.118 16.002  1.00 85.54 199 A 1 
ATOM 1542 C CE  . LYS A 0 199 . -28.174  -15.431 15.767  1.00 85.54 199 A 1 
ATOM 1543 N NZ  . LYS A 0 199 . -27.317  -16.462 15.151  1.00 85.54 199 A 1 
ATOM 1544 N N   . SER A 0 200 . -24.780  -10.999 20.094  1.00 85.16 200 A 1 
ATOM 1545 C CA  . SER A 0 200 . -23.836  -9.887  20.153  1.00 85.16 200 A 1 
ATOM 1546 C C   . SER A 0 200 . -22.472  -10.302 19.613  1.00 85.16 200 A 1 
ATOM 1547 C CB  . SER A 0 200 . -23.751  -9.296  21.561  1.00 85.16 200 A 1 
ATOM 1548 O O   . SER A 0 200 . -22.004  -11.427 19.812  1.00 85.16 200 A 1 
ATOM 1549 O OG  . SER A 0 200 . -23.376  -10.280 22.503  1.00 85.16 200 A 1 
ATOM 1550 N N   . TYR A 0 201 . -21.825  -9.380  18.908  1.00 80.52 201 A 1 
ATOM 1551 C CA  . TYR A 0 201 . -20.416  -9.462  18.545  1.00 80.52 201 A 1 
ATOM 1552 C C   . TYR A 0 201 . -19.693  -8.282  19.186  1.00 80.52 201 A 1 
ATOM 1553 C CB  . TYR A 0 201 . -20.221  -9.426  17.019  1.00 80.52 201 A 1 
ATOM 1554 O O   . TYR A 0 201 . -20.009  -7.128  18.885  1.00 80.52 201 A 1 
ATOM 1555 C CG  . TYR A 0 201 . -20.847  -10.555 16.221  1.00 80.52 201 A 1 
ATOM 1556 C CD1 . TYR A 0 201 . -20.052  -11.616 15.745  1.00 80.52 201 A 1 
ATOM 1557 C CD2 . TYR A 0 201 . -22.220  -10.516 15.913  1.00 80.52 201 A 1 
ATOM 1558 C CE1 . TYR A 0 201 . -20.628  -12.635 14.960  1.00 80.52 201 A 1 
ATOM 1559 C CE2 . TYR A 0 201 . -22.797  -11.510 15.100  1.00 80.52 201 A 1 
ATOM 1560 O OH  . TYR A 0 201 . -22.571  -13.587 13.919  1.00 80.52 201 A 1 
ATOM 1561 C CZ  . TYR A 0 201 . -22.003  -12.578 14.633  1.00 80.52 201 A 1 
ATOM 1562 N N   . ASP A 0 202 . -18.668  -8.561  19.993  1.00 79.68 202 A 1 
ATOM 1563 C CA  . ASP A 0 202 . -17.668  -7.541  20.312  1.00 79.68 202 A 1 
ATOM 1564 C C   . ASP A 0 202 . -16.894  -7.134  19.045  1.00 79.68 202 A 1 
ATOM 1565 C CB  . ASP A 0 202 . -16.662  -8.041  21.357  1.00 79.68 202 A 1 
ATOM 1566 O O   . ASP A 0 202 . -16.968  -7.789  18.001  1.00 79.68 202 A 1 
ATOM 1567 C CG  . ASP A 0 202 . -17.163  -8.111  22.796  1.00 79.68 202 A 1 
ATOM 1568 O OD1 . ASP A 0 202 . -18.025  -7.293  23.168  1.00 79.68 202 A 1 
ATOM 1569 O OD2 . ASP A 0 202 . -16.594  -8.950  23.534  1.00 79.68 202 A 1 
ATOM 1570 N N   . ALA A 0 203 . -16.084  -6.078  19.164  1.00 80.96 203 A 1 
ATOM 1571 C CA  . ALA A 0 203 . -15.347  -5.454  18.072  1.00 80.96 203 A 1 
ATOM 1572 C C   . ALA A 0 203 . -14.749  -6.448  17.051  1.00 80.96 203 A 1 
ATOM 1573 C CB  . ALA A 0 203 . -14.266  -4.547  18.672  1.00 80.96 203 A 1 
ATOM 1574 O O   . ALA A 0 203 . -13.865  -7.261  17.360  1.00 80.96 203 A 1 
ATOM 1575 N N   . VAL A 0 204 . -15.210  -6.330  15.804  1.00 85.02 204 A 1 
ATOM 1576 C CA  . VAL A 0 204 . -14.761  -7.125  14.657  1.00 85.02 204 A 1 
ATOM 1577 C C   . VAL A 0 204 . -13.784  -6.299  13.829  1.00 85.02 204 A 1 
ATOM 1578 C CB  . VAL A 0 204 . -15.947  -7.623  13.804  1.00 85.02 204 A 1 
ATOM 1579 O O   . VAL A 0 204 . -14.053  -5.147  13.505  1.00 85.02 204 A 1 
ATOM 1580 C CG1 . VAL A 0 204 . -15.467  -8.494  12.631  1.00 85.02 204 A 1 
ATOM 1581 C CG2 . VAL A 0 204 . -16.924  -8.469  14.630  1.00 85.02 204 A 1 
ATOM 1582 N N   . ASP A 0 205 . -12.657  -6.893  13.444  1.00 89.75 205 A 1 
ATOM 1583 C CA  . ASP A 0 205 . -11.625  -6.293  12.595  1.00 89.75 205 A 1 
ATOM 1584 C C   . ASP A 0 205 . -11.201  -7.302  11.518  1.00 89.75 205 A 1 
ATOM 1585 C CB  . ASP A 0 205 . -10.463  -5.831  13.489  1.00 89.75 205 A 1 
ATOM 1586 O O   . ASP A 0 205 . -10.707  -8.394  11.815  1.00 89.75 205 A 1 
ATOM 1587 C CG  . ASP A 0 205 . -9.235   -5.284  12.754  1.00 89.75 205 A 1 
ATOM 1588 O OD1 . ASP A 0 205 . -9.337   -4.666  11.672  1.00 89.75 205 A 1 
ATOM 1589 O OD2 . ASP A 0 205 . -8.114   -5.427  13.303  1.00 89.75 205 A 1 
ATOM 1590 N N   . ALA A 0 206 . -11.420  -6.943  10.255  1.00 89.56 206 A 1 
ATOM 1591 C CA  . ALA A 0 206 . -11.109  -7.751  9.085   1.00 89.56 206 A 1 
ATOM 1592 C C   . ALA A 0 206 . -10.214  -6.959  8.128   1.00 89.56 206 A 1 
ATOM 1593 C CB  . ALA A 0 206 . -12.415  -8.197  8.419   1.00 89.56 206 A 1 
ATOM 1594 O O   . ALA A 0 206 . -10.597  -5.901  7.624   1.00 89.56 206 A 1 
ATOM 1595 N N   . LYS A 0 207 . -9.020   -7.484  7.847   1.00 94.92 207 A 1 
ATOM 1596 C CA  . LYS A 0 207 . -8.013   -6.836  6.999   1.00 94.92 207 A 1 
ATOM 1597 C C   . LYS A 0 207 . -7.570   -7.767  5.881   1.00 94.92 207 A 1 
ATOM 1598 C CB  . LYS A 0 207 . -6.825   -6.373  7.857   1.00 94.92 207 A 1 
ATOM 1599 O O   . LYS A 0 207 . -7.310   -8.946  6.112   1.00 94.92 207 A 1 
ATOM 1600 C CG  . LYS A 0 207 . -7.211   -5.186  8.748   1.00 94.92 207 A 1 
ATOM 1601 C CD  . LYS A 0 207 . -6.194   -4.938  9.864   1.00 94.92 207 A 1 
ATOM 1602 C CE  . LYS A 0 207 . -6.636   -3.676  10.611  1.00 94.92 207 A 1 
ATOM 1603 N NZ  . LYS A 0 207 . -6.431   -3.791  12.067  1.00 94.92 207 A 1 
ATOM 1604 N N   . SER A 0 208 . -7.429   -7.219  4.679   1.00 96.04 208 A 1 
ATOM 1605 C CA  . SER A 0 208 . -6.743   -7.859  3.559   1.00 96.04 208 A 1 
ATOM 1606 C C   . SER A 0 208 . -5.637   -6.951  3.042   1.00 96.04 208 A 1 
ATOM 1607 C CB  . SER A 0 208 . -7.704   -8.242  2.430   1.00 96.04 208 A 1 
ATOM 1608 O O   . SER A 0 208 . -5.856   -5.751  2.875   1.00 96.04 208 A 1 
ATOM 1609 O OG  . SER A 0 208 . -8.310   -7.104  1.852   1.00 96.04 208 A 1 
ATOM 1610 N N   . TYR A 0 209 . -4.479   -7.530  2.764   1.00 95.31 209 A 1 
ATOM 1611 C CA  . TYR A 0 209 . -3.329   -6.868  2.167   1.00 95.31 209 A 1 
ATOM 1612 C C   . TYR A 0 209 . -2.812   -7.754  1.039   1.00 95.31 209 A 1 
ATOM 1613 C CB  . TYR A 0 209 . -2.266   -6.629  3.247   1.00 95.31 209 A 1 
ATOM 1614 O O   . TYR A 0 209 . -2.341   -8.863  1.291   1.00 95.31 209 A 1 
ATOM 1615 C CG  . TYR A 0 209 . -0.974   -6.029  2.723   1.00 95.31 209 A 1 
ATOM 1616 C CD1 . TYR A 0 209 . 0.059    -6.867  2.258   1.00 95.31 209 A 1 
ATOM 1617 C CD2 . TYR A 0 209 . -0.813   -4.631  2.689   1.00 95.31 209 A 1 
ATOM 1618 C CE1 . TYR A 0 209 . 1.249    -6.306  1.756   1.00 95.31 209 A 1 
ATOM 1619 C CE2 . TYR A 0 209 . 0.373    -4.067  2.177   1.00 95.31 209 A 1 
ATOM 1620 O OH  . TYR A 0 209 . 2.543    -4.386  1.170   1.00 95.31 209 A 1 
ATOM 1621 C CZ  . TYR A 0 209 . 1.404    -4.905  1.700   1.00 95.31 209 A 1 
ATOM 1622 N N   . ASP A 0 210 . -2.911   -7.257  -0.184  1.00 96.08 210 A 1 
ATOM 1623 C CA  . ASP A 0 210 . -2.334   -7.867  -1.369  1.00 96.08 210 A 1 
ATOM 1624 C C   . ASP A 0 210 . -1.226   -6.928  -1.870  1.00 96.08 210 A 1 
ATOM 1625 C CB  . ASP A 0 210 . -3.434   -8.125  -2.418  1.00 96.08 210 A 1 
ATOM 1626 O O   . ASP A 0 210 . -1.468   -5.735  -2.031  1.00 96.08 210 A 1 
ATOM 1627 C CG  . ASP A 0 210 . -4.586   -9.020  -1.919  1.00 96.08 210 A 1 
ATOM 1628 O OD1 . ASP A 0 210 . -4.315   -10.073 -1.291  1.00 96.08 210 A 1 
ATOM 1629 O OD2 . ASP A 0 210 . -5.763   -8.681  -2.197  1.00 96.08 210 A 1 
ATOM 1630 N N   . ASN A 0 211 . -0.014   -7.434  -2.097  1.00 96.23 211 A 1 
ATOM 1631 C CA  . ASN A 0 211 . 1.048    -6.689  -2.776  1.00 96.23 211 A 1 
ATOM 1632 C C   . ASN A 0 211 . 1.685    -7.547  -3.869  1.00 96.23 211 A 1 
ATOM 1633 C CB  . ASN A 0 211 . 2.105    -6.154  -1.786  1.00 96.23 211 A 1 
ATOM 1634 O O   . ASN A 0 211 . 1.988    -8.719  -3.628  1.00 96.23 211 A 1 
ATOM 1635 C CG  . ASN A 0 211 . 3.122    -5.285  -2.518  1.00 96.23 211 A 1 
ATOM 1636 N ND2 . ASN A 0 211 . 4.360    -5.222  -2.102  1.00 96.23 211 A 1 
ATOM 1637 O OD1 . ASN A 0 211 . 2.809    -4.694  -3.526  1.00 96.23 211 A 1 
ATOM 1638 N N   . THR A 0 212 . 1.924    -6.969  -5.041  1.00 97.52 212 A 1 
ATOM 1639 C CA  . THR A 0 212 . 2.706    -7.579  -6.121  1.00 97.52 212 A 1 
ATOM 1640 C C   . THR A 0 212 . 3.824    -6.648  -6.544  1.00 97.52 212 A 1 
ATOM 1641 C CB  . THR A 0 212 . 1.856    -7.932  -7.346  1.00 97.52 212 A 1 
ATOM 1642 O O   . THR A 0 212 . 3.559    -5.504  -6.896  1.00 97.52 212 A 1 
ATOM 1643 C CG2 . THR A 0 212 . 0.926    -9.109  -7.069  1.00 97.52 212 A 1 
ATOM 1644 O OG1 . THR A 0 212 . 1.028    -6.875  -7.749  1.00 97.52 212 A 1 
ATOM 1645 N N   . TRP A 0 213 . 5.052    -7.156  -6.564  1.00 97.29 213 A 1 
ATOM 1646 C CA  . TRP A 0 213 . 6.235    -6.373  -6.891  1.00 97.29 213 A 1 
ATOM 1647 C C   . TRP A 0 213 . 7.132    -7.087  -7.902  1.00 97.29 213 A 1 
ATOM 1648 C CB  . TRP A 0 213 . 6.986    -6.007  -5.605  1.00 97.29 213 A 1 
ATOM 1649 O O   . TRP A 0 213 . 7.151    -8.317  -8.001  1.00 97.29 213 A 1 
ATOM 1650 C CG  . TRP A 0 213 . 7.595    -7.163  -4.874  1.00 97.29 213 A 1 
ATOM 1651 C CD1 . TRP A 0 213 . 7.011    -7.856  -3.872  1.00 97.29 213 A 1 
ATOM 1652 C CD2 . TRP A 0 213 . 8.903    -7.775  -5.076  1.00 97.29 213 A 1 
ATOM 1653 C CE2 . TRP A 0 213 . 9.039    -8.865  -4.166  1.00 97.29 213 A 1 
ATOM 1654 C CE3 . TRP A 0 213 . 9.991    -7.512  -5.932  1.00 97.29 213 A 1 
ATOM 1655 N NE1 . TRP A 0 213 . 7.864    -8.854  -3.441  1.00 97.29 213 A 1 
ATOM 1656 C CH2 . TRP A 0 213 . 11.252   -9.383  -4.995  1.00 97.29 213 A 1 
ATOM 1657 C CZ2 . TRP A 0 213 . 10.187   -9.671  -4.123  1.00 97.29 213 A 1 
ATOM 1658 C CZ3 . TRP A 0 213 . 11.151   -8.303  -5.889  1.00 97.29 213 A 1 
ATOM 1659 N N   . TYR A 0 214 . 7.884    -6.287  -8.647  1.00 97.79 214 A 1 
ATOM 1660 C CA  . TYR A 0 214 . 8.865    -6.698  -9.641  1.00 97.79 214 A 1 
ATOM 1661 C C   . TYR A 0 214 . 10.099   -5.806  -9.514  1.00 97.79 214 A 1 
ATOM 1662 C CB  . TYR A 0 214 . 8.231    -6.578  -11.032 1.00 97.79 214 A 1 
ATOM 1663 O O   . TYR A 0 214 . 9.969    -4.594  -9.342  1.00 97.79 214 A 1 
ATOM 1664 C CG  . TYR A 0 214 . 9.192    -6.752  -12.189 1.00 97.79 214 A 1 
ATOM 1665 C CD1 . TYR A 0 214 . 9.715    -5.626  -12.860 1.00 97.79 214 A 1 
ATOM 1666 C CD2 . TYR A 0 214 . 9.561    -8.048  -12.592 1.00 97.79 214 A 1 
ATOM 1667 C CE1 . TYR A 0 214 . 10.584   -5.801  -13.956 1.00 97.79 214 A 1 
ATOM 1668 C CE2 . TYR A 0 214 . 10.423   -8.223  -13.688 1.00 97.79 214 A 1 
ATOM 1669 O OH  . TYR A 0 214 . 11.731   -7.273  -15.462 1.00 97.79 214 A 1 
ATOM 1670 C CZ  . TYR A 0 214 . 10.927   -7.102  -14.381 1.00 97.79 214 A 1 
ATOM 1671 N N   . ALA A 0 215 . 11.290   -6.390  -9.606  1.00 97.44 215 A 1 
ATOM 1672 C CA  . ALA A 0 215 . 12.542   -5.649  -9.653  1.00 97.44 215 A 1 
ATOM 1673 C C   . ALA A 0 215 . 13.537   -6.326  -10.600 1.00 97.44 215 A 1 
ATOM 1674 C CB  . ALA A 0 215 . 13.107   -5.497  -8.235  1.00 97.44 215 A 1 
ATOM 1675 O O   . ALA A 0 215 . 13.702   -7.547  -10.559 1.00 97.44 215 A 1 
ATOM 1676 N N   . ARG A 0 216 . 14.218   -5.522  -11.419 1.00 97.90 216 A 1 
ATOM 1677 C CA  . ARG A 0 216 . 15.265   -5.949  -12.353 1.00 97.90 216 A 1 
ATOM 1678 C C   . ARG A 0 216 . 16.454   -4.991  -12.270 1.00 97.90 216 A 1 
ATOM 1679 C CB  . ARG A 0 216 . 14.662   -6.027  -13.768 1.00 97.90 216 A 1 
ATOM 1680 O O   . ARG A 0 216 . 16.257   -3.793  -12.444 1.00 97.90 216 A 1 
ATOM 1681 C CG  . ARG A 0 216 . 15.646   -6.633  -14.779 1.00 97.90 216 A 1 
ATOM 1682 C CD  . ARG A 0 216 . 15.070   -6.731  -16.199 1.00 97.90 216 A 1 
ATOM 1683 N NE  . ARG A 0 216 . 14.890   -5.409  -16.848 1.00 97.90 216 A 1 
ATOM 1684 N NH1 . ARG A 0 216 . 12.773   -5.705  -17.693 1.00 97.90 216 A 1 
ATOM 1685 N NH2 . ARG A 0 216 . 13.975   -3.933  -18.322 1.00 97.90 216 A 1 
ATOM 1686 C CZ  . ARG A 0 216 . 13.885   -5.025  -17.614 1.00 97.90 216 A 1 
ATOM 1687 N N   . ASP A 0 217 . 17.655   -5.508  -12.023 1.00 98.13 217 A 1 
ATOM 1688 C CA  . ASP A 0 217 . 18.946   -4.809  -12.170 1.00 98.13 217 A 1 
ATOM 1689 C C   . ASP A 0 217 . 19.691   -5.494  -13.326 1.00 98.13 217 A 1 
ATOM 1690 C CB  . ASP A 0 217 . 19.719   -4.848  -10.824 1.00 98.13 217 A 1 
ATOM 1691 O O   . ASP A 0 217 . 19.936   -6.700  -13.276 1.00 98.13 217 A 1 
ATOM 1692 C CG  . ASP A 0 217 . 20.974   -3.951  -10.677 1.00 98.13 217 A 1 
ATOM 1693 O OD1 . ASP A 0 217 . 21.413   -3.259  -11.615 1.00 98.13 217 A 1 
ATOM 1694 O OD2 . ASP A 0 217 . 21.509   -3.831  -9.543  1.00 98.13 217 A 1 
ATOM 1695 N N   . VAL A 0 218 . 19.972   -4.751  -14.395 1.00 97.93 218 A 1 
ATOM 1696 C CA  . VAL A 0 218 . 20.759   -5.189  -15.555 1.00 97.93 218 A 1 
ATOM 1697 C C   . VAL A 0 218 . 22.060   -4.412  -15.548 1.00 97.93 218 A 1 
ATOM 1698 C CB  . VAL A 0 218 . 20.037   -4.930  -16.894 1.00 97.93 218 A 1 
ATOM 1699 O O   . VAL A 0 218 . 22.019   -3.189  -15.414 1.00 97.93 218 A 1 
ATOM 1700 C CG1 . VAL A 0 218 . 20.864   -5.411  -18.096 1.00 97.93 218 A 1 
ATOM 1701 C CG2 . VAL A 0 218 . 18.672   -5.623  -16.947 1.00 97.93 218 A 1 
ATOM 1702 N N   . ARG A 0 219 . 23.187   -5.096  -15.750 1.00 96.20 219 A 1 
ATOM 1703 C CA  . ARG A 0 219 . 24.471   -4.464  -16.075 1.00 96.20 219 A 1 
ATOM 1704 C C   . ARG A 0 219 . 25.142   -5.222  -17.203 1.00 96.20 219 A 1 
ATOM 1705 C CB  . ARG A 0 219 . 25.406   -4.349  -14.866 1.00 96.20 219 A 1 
ATOM 1706 O O   . ARG A 0 219 . 25.111   -6.452  -17.185 1.00 96.20 219 A 1 
ATOM 1707 C CG  . ARG A 0 219 . 24.660   -3.769  -13.665 1.00 96.20 219 A 1 
ATOM 1708 C CD  . ARG A 0 219 . 25.567   -3.605  -12.462 1.00 96.20 219 A 1 
ATOM 1709 N NE  . ARG A 0 219 . 24.725   -3.452  -11.262 1.00 96.20 219 A 1 
ATOM 1710 N NH1 . ARG A 0 219 . 26.354   -4.003  -9.761  1.00 96.20 219 A 1 
ATOM 1711 N NH2 . ARG A 0 219 . 24.214   -3.890  -9.102  1.00 96.20 219 A 1 
ATOM 1712 C CZ  . ARG A 0 219 . 25.100   -3.776  -10.048 1.00 96.20 219 A 1 
ATOM 1713 N N   . ALA A 0 220 . 25.690   -4.495  -18.158 1.00 94.87 220 A 1 
ATOM 1714 C CA  . ALA A 0 220 . 26.508   -5.023  -19.232 1.00 94.87 220 A 1 
ATOM 1715 C C   . ALA A 0 220 . 27.679   -4.071  -19.461 1.00 94.87 220 A 1 
ATOM 1716 C CB  . ALA A 0 220 . 25.656   -5.188  -20.496 1.00 94.87 220 A 1 
ATOM 1717 O O   . ALA A 0 220 . 27.506   -2.862  -19.336 1.00 94.87 220 A 1 
ATOM 1718 N N   . ASP A 0 221 . 28.813   -4.657  -19.797 1.00 91.35 221 A 1 
ATOM 1719 C CA  . ASP A 0 221 . 30.122   -4.039  -19.991 1.00 91.35 221 A 1 
ATOM 1720 C C   . ASP A 0 221 . 30.707   -4.726  -21.248 1.00 91.35 221 A 1 
ATOM 1721 C CB  . ASP A 0 221 . 30.874   -4.214  -18.650 1.00 91.35 221 A 1 
ATOM 1722 O O   . ASP A 0 221 . 30.518   -5.936  -21.454 1.00 91.35 221 A 1 
ATOM 1723 C CG  . ASP A 0 221 . 32.401   -4.105  -18.644 1.00 91.35 221 A 1 
ATOM 1724 O OD1 . ASP A 0 221 . 32.921   -3.669  -17.590 1.00 91.35 221 A 1 
ATOM 1725 O OD2 . ASP A 0 221 . 33.013   -4.678  -19.572 1.00 91.35 221 A 1 
ATOM 1726 N N   . ASP A 0 222 . 31.249   -3.933  -22.176 1.00 91.16 222 A 1 
ATOM 1727 C CA  . ASP A 0 222 . 31.687   -4.357  -23.517 1.00 91.16 222 A 1 
ATOM 1728 C C   . ASP A 0 222 . 32.950   -3.590  -23.935 1.00 91.16 222 A 1 
ATOM 1729 C CB  . ASP A 0 222 . 30.510   -4.237  -24.514 1.00 91.16 222 A 1 
ATOM 1730 O O   . ASP A 0 222 . 32.942   -2.813  -24.895 1.00 91.16 222 A 1 
ATOM 1731 C CG  . ASP A 0 222 . 30.795   -4.603  -25.982 1.00 91.16 222 A 1 
ATOM 1732 O OD1 . ASP A 0 222 . 31.557   -5.544  -26.302 1.00 91.16 222 A 1 
ATOM 1733 O OD2 . ASP A 0 222 . 30.052   -4.171  -26.896 1.00 91.16 222 A 1 
ATOM 1734 N N   . ASP A 0 223 . 34.033   -3.826  -23.195 1.00 88.24 223 A 1 
ATOM 1735 C CA  . ASP A 0 223 . 35.368   -3.310  -23.493 1.00 88.24 223 A 1 
ATOM 1736 C C   . ASP A 0 223 . 35.883   -3.799  -24.857 1.00 88.24 223 A 1 
ATOM 1737 C CB  . ASP A 0 223 . 36.371   -3.733  -22.404 1.00 88.24 223 A 1 
ATOM 1738 O O   . ASP A 0 223 . 35.865   -4.986  -25.204 1.00 88.24 223 A 1 
ATOM 1739 C CG  . ASP A 0 223 . 36.256   -2.998  -21.066 1.00 88.24 223 A 1 
ATOM 1740 O OD1 . ASP A 0 223 . 35.561   -1.962  -21.037 1.00 88.24 223 A 1 
ATOM 1741 O OD2 . ASP A 0 223 . 36.982   -3.419  -20.132 1.00 88.24 223 A 1 
ATOM 1742 N N   . GLN A 0 224 . 36.432   -2.876  -25.640 1.00 87.59 224 A 1 
ATOM 1743 C CA  . GLN A 0 224 . 37.142   -3.134  -26.886 1.00 87.59 224 A 1 
ATOM 1744 C C   . GLN A 0 224 . 38.471   -2.379  -26.871 1.00 87.59 224 A 1 
ATOM 1745 C CB  . GLN A 0 224 . 36.299   -2.686  -28.094 1.00 87.59 224 A 1 
ATOM 1746 O O   . GLN A 0 224 . 38.485   -1.173  -26.658 1.00 87.59 224 A 1 
ATOM 1747 C CG  . GLN A 0 224 . 34.845   -3.203  -28.114 1.00 87.59 224 A 1 
ATOM 1748 C CD  . GLN A 0 224 . 34.343   -3.388  -29.540 1.00 87.59 224 A 1 
ATOM 1749 N NE2 . GLN A 0 224 . 34.867   -4.373  -30.242 1.00 87.59 224 A 1 
ATOM 1750 O OE1 . GLN A 0 224 . 33.539   -2.664  -30.111 1.00 87.59 224 A 1 
ATOM 1751 N N   . TRP A 0 225 . 39.592   -3.042  -27.168 1.00 86.34 225 A 1 
ATOM 1752 C CA  . TRP A 0 225 . 40.884   -2.351  -27.279 1.00 86.34 225 A 1 
ATOM 1753 C C   . TRP A 0 225 . 41.798   -2.937  -28.351 1.00 86.34 225 A 1 
ATOM 1754 C CB  . TRP A 0 225 . 41.600   -2.305  -25.922 1.00 86.34 225 A 1 
ATOM 1755 O O   . TRP A 0 225 . 41.692   -4.111  -28.728 1.00 86.34 225 A 1 
ATOM 1756 C CG  . TRP A 0 225 . 42.103   -3.623  -25.420 1.00 86.34 225 A 1 
ATOM 1757 C CD1 . TRP A 0 225 . 43.328   -4.146  -25.649 1.00 86.34 225 A 1 
ATOM 1758 C CD2 . TRP A 0 225 . 41.409   -4.586  -24.578 1.00 86.34 225 A 1 
ATOM 1759 C CE2 . TRP A 0 225 . 42.274   -5.698  -24.344 1.00 86.34 225 A 1 
ATOM 1760 C CE3 . TRP A 0 225 . 40.144   -4.614  -23.966 1.00 86.34 225 A 1 
ATOM 1761 N NE1 . TRP A 0 225 . 43.432   -5.374  -25.025 1.00 86.34 225 A 1 
ATOM 1762 C CH2 . TRP A 0 225 . 40.615   -6.793  -22.963 1.00 86.34 225 A 1 
ATOM 1763 C CZ2 . TRP A 0 225 . 41.890   -6.801  -23.561 1.00 86.34 225 A 1 
ATOM 1764 C CZ3 . TRP A 0 225 . 39.763   -5.694  -23.158 1.00 86.34 225 A 1 
ATOM 1765 N N   . ALA A 0 226 . 42.734   -2.112  -28.809 1.00 80.07 226 A 1 
ATOM 1766 C CA  . ALA A 0 226 . 43.861   -2.490  -29.644 1.00 80.07 226 A 1 
ATOM 1767 C C   . ALA A 0 226 . 45.134   -1.760  -29.190 1.00 80.07 226 A 1 
ATOM 1768 C CB  . ALA A 0 226 . 43.521   -2.198  -31.110 1.00 80.07 226 A 1 
ATOM 1769 O O   . ALA A 0 226 . 45.079   -0.606  -28.772 1.00 80.07 226 A 1 
ATOM 1770 N N   . GLU A 0 227 . 46.270   -2.444  -29.297 1.00 77.66 227 A 1 
ATOM 1771 C CA  . GLU A 0 227 . 47.613   -1.873  -29.154 1.00 77.66 227 A 1 
ATOM 1772 C C   . GLU A 0 227 . 48.465   -2.384  -30.317 1.00 77.66 227 A 1 
ATOM 1773 C CB  . GLU A 0 227 . 48.302   -2.338  -27.852 1.00 77.66 227 A 1 
ATOM 1774 O O   . GLU A 0 227 . 48.497   -3.598  -30.558 1.00 77.66 227 A 1 
ATOM 1775 C CG  . GLU A 0 227 . 47.677   -1.920  -26.511 1.00 77.66 227 A 1 
ATOM 1776 C CD  . GLU A 0 227 . 48.450   -2.495  -25.298 1.00 77.66 227 A 1 
ATOM 1777 O OE1 . GLU A 0 227 . 48.115   -2.136  -24.147 1.00 77.66 227 A 1 
ATOM 1778 O OE2 . GLU A 0 227 . 49.375   -3.331  -25.484 1.00 77.66 227 A 1 
ATOM 1779 N N   . ASP A 0 228 . 49.224   -1.511  -30.973 1.00 76.03 228 A 1 
ATOM 1780 C CA  . ASP A 0 228 . 50.328   -1.928  -31.831 1.00 76.03 228 A 1 
ATOM 1781 C C   . ASP A 0 228 . 51.636   -1.207  -31.493 1.00 76.03 228 A 1 
ATOM 1782 C CB  . ASP A 0 228 . 49.956   -1.961  -33.319 1.00 76.03 228 A 1 
ATOM 1783 O O   . ASP A 0 228 . 51.679   -0.065  -31.044 1.00 76.03 228 A 1 
ATOM 1784 C CG  . ASP A 0 228 . 49.617   -0.614  -33.950 1.00 76.03 228 A 1 
ATOM 1785 O OD1 . ASP A 0 228 . 48.448   -0.197  -33.794 1.00 76.03 228 A 1 
ATOM 1786 O OD2 . ASP A 0 228 . 50.487   -0.122  -34.702 1.00 76.03 228 A 1 
ATOM 1787 N N   . TYR A 0 229 . 52.739   -1.951  -31.593 1.00 71.12 229 A 1 
ATOM 1788 C CA  . TYR A 0 229 . 54.073   -1.471  -31.259 1.00 71.12 229 A 1 
ATOM 1789 C C   . TYR A 0 229 . 55.075   -1.827  -32.345 1.00 71.12 229 A 1 
ATOM 1790 C CB  . TYR A 0 229 . 54.544   -2.009  -29.900 1.00 71.12 229 A 1 
ATOM 1791 O O   . TYR A 0 229 . 55.529   -2.978  -32.456 1.00 71.12 229 A 1 
ATOM 1792 C CG  . TYR A 0 229 . 55.905   -1.444  -29.532 1.00 71.12 229 A 1 
ATOM 1793 C CD1 . TYR A 0 229 . 57.079   -2.212  -29.664 1.00 71.12 229 A 1 
ATOM 1794 C CD2 . TYR A 0 229 . 55.997   -0.083  -29.213 1.00 71.12 229 A 1 
ATOM 1795 C CE1 . TYR A 0 229 . 58.342   -1.609  -29.479 1.00 71.12 229 A 1 
ATOM 1796 C CE2 . TYR A 0 229 . 57.244   0.534   -29.040 1.00 71.12 229 A 1 
ATOM 1797 O OH  . TYR A 0 229 . 59.620   0.407   -29.050 1.00 71.12 229 A 1 
ATOM 1798 C CZ  . TYR A 0 229 . 58.418   -0.225  -29.184 1.00 71.12 229 A 1 
ATOM 1799 N N   . ASP A 0 230 . 55.505   -0.802  -33.065 1.00 74.46 230 A 1 
ATOM 1800 C CA  . ASP A 0 230 . 56.493   -0.905  -34.115 1.00 74.46 230 A 1 
ATOM 1801 C C   . ASP A 0 230 . 57.856   -0.342  -33.673 1.00 74.46 230 A 1 
ATOM 1802 C CB  . ASP A 0 230 . 55.937   -0.312  -35.426 1.00 74.46 230 A 1 
ATOM 1803 O O   . ASP A 0 230 . 58.033   0.499   -32.784 1.00 74.46 230 A 1 
ATOM 1804 C CG  . ASP A 0 230 . 55.297   -1.337  -36.381 1.00 74.46 230 A 1 
ATOM 1805 O OD1 . ASP A 0 230 . 55.342   -2.555  -36.084 1.00 74.46 230 A 1 
ATOM 1806 O OD2 . ASP A 0 230 . 54.991   -0.979  -37.541 1.00 74.46 230 A 1 
ATOM 1807 N N   . ARG A 0 231 . 58.918   -0.922  -34.239 1.00 59.47 231 A 1 
ATOM 1808 C CA  . ARG A 0 231 . 60.290   -0.476  -33.973 1.00 59.47 231 A 1 
ATOM 1809 C C   . ARG A 0 231 . 61.163   -0.625  -35.198 1.00 59.47 231 A 1 
ATOM 1810 C CB  . ARG A 0 231 . 60.848   -1.198  -32.742 1.00 59.47 231 A 1 
ATOM 1811 O O   . ARG A 0 231 . 61.732   -1.691  -35.457 1.00 59.47 231 A 1 
ATOM 1812 C CG  . ARG A 0 231 . 62.196   -0.585  -32.332 1.00 59.47 231 A 1 
ATOM 1813 C CD  . ARG A 0 231 . 62.804   -1.329  -31.144 1.00 59.47 231 A 1 
ATOM 1814 N NE  . ARG A 0 231 . 62.020   -1.122  -29.914 1.00 59.47 231 A 1 
ATOM 1815 N NH1 . ARG A 0 231 . 62.724   -2.960  -28.741 1.00 59.47 231 A 1 
ATOM 1816 N NH2 . ARG A 0 231 . 61.244   -1.559  -27.831 1.00 59.47 231 A 1 
ATOM 1817 C CZ  . ARG A 0 231 . 62.009   -1.873  -28.833 1.00 59.47 231 A 1 
ATOM 1818 N N   . TYR A 0 232 . 61.378   0.484   -35.891 1.00 62.87 232 A 1 
ATOM 1819 C CA  . TYR A 0 232 . 62.155   0.540   -37.120 1.00 62.87 232 A 1 
ATOM 1820 C C   . TYR A 0 232 . 63.593   1.023   -36.890 1.00 62.87 232 A 1 
ATOM 1821 C CB  . TYR A 0 232 . 61.382   1.367   -38.149 1.00 62.87 232 A 1 
ATOM 1822 O O   . TYR A 0 232 . 63.886   2.208   -36.732 1.00 62.87 232 A 1 
ATOM 1823 C CG  . TYR A 0 232 . 60.079   0.700   -38.546 1.00 62.87 232 A 1 
ATOM 1824 C CD1 . TYR A 0 232 . 60.112   -0.463  -39.344 1.00 62.87 232 A 1 
ATOM 1825 C CD2 . TYR A 0 232 . 58.845   1.197   -38.078 1.00 62.87 232 A 1 
ATOM 1826 C CE1 . TYR A 0 232 . 58.912   -1.125  -39.670 1.00 62.87 232 A 1 
ATOM 1827 C CE2 . TYR A 0 232 . 57.649   0.538   -38.415 1.00 62.87 232 A 1 
ATOM 1828 O OH  . TYR A 0 232 . 56.559   -1.329  -39.501 1.00 62.87 232 A 1 
ATOM 1829 C CZ  . TYR A 0 232 . 57.679   -0.633  -39.195 1.00 62.87 232 A 1 
ATOM 1830 N N   . GLY A 0 233 . 64.548   0.087   -36.937 1.00 56.15 233 A 1 
ATOM 1831 C CA  . GLY A 0 233 . 65.981   0.392   -36.906 1.00 56.15 233 A 1 
ATOM 1832 C C   . GLY A 0 233 . 66.660   0.235   -38.268 1.00 56.15 233 A 1 
ATOM 1833 O O   . GLY A 0 233 . 66.972   -0.890  -38.675 1.00 56.15 233 A 1 
ATOM 1834 N N   . LYS A 0 234 . 67.011   1.344   -38.936 1.00 50.63 234 A 1 
ATOM 1835 C CA  . LYS A 0 234 . 67.923   1.304   -40.097 1.00 50.63 234 A 1 
ATOM 1836 C C   . LYS A 0 234 . 69.366   1.419   -39.624 1.00 50.63 234 A 1 
ATOM 1837 C CB  . LYS A 0 234 . 67.565   2.344   -41.173 1.00 50.63 234 A 1 
ATOM 1838 O O   . LYS A 0 234 . 69.910   2.508   -39.470 1.00 50.63 234 A 1 
ATOM 1839 C CG  . LYS A 0 234 . 66.211   2.005   -41.811 1.00 50.63 234 A 1 
ATOM 1840 C CD  . LYS A 0 234 . 65.956   2.752   -43.126 1.00 50.63 234 A 1 
ATOM 1841 C CE  . LYS A 0 234 . 64.506   2.461   -43.533 1.00 50.63 234 A 1 
ATOM 1842 N NZ  . LYS A 0 234 . 64.146   3.039   -44.847 1.00 50.63 234 A 1 
ATOM 1843 N N   . LYS A 0 235 . 70.007   0.267   -39.405 1.00 48.05 235 A 1 
ATOM 1844 C CA  . LYS A 0 235 . 71.458   0.195   -39.183 1.00 48.05 235 A 1 
ATOM 1845 C C   . LYS A 0 235 . 72.188   0.371   -40.507 1.00 48.05 235 A 1 
ATOM 1846 C CB  . LYS A 0 235 . 71.848   -1.109  -38.472 1.00 48.05 235 A 1 
ATOM 1847 O O   . LYS A 0 235 . 72.485   -0.610  -41.196 1.00 48.05 235 A 1 
ATOM 1848 C CG  . LYS A 0 235 . 71.489   -1.024  -36.986 1.00 48.05 235 A 1 
ATOM 1849 C CD  . LYS A 0 235 . 71.848   -2.313  -36.241 1.00 48.05 235 A 1 
ATOM 1850 C CE  . LYS A 0 235 . 71.480   -2.113  -34.768 1.00 48.05 235 A 1 
ATOM 1851 N NZ  . LYS A 0 235 . 71.577   -3.368  -33.986 1.00 48.05 235 A 1 
ATOM 1852 N N   . ASP A 0 236 . 72.520   1.616   -40.827 1.00 44.98 236 A 1 
ATOM 1853 C CA  . ASP A 0 236 . 73.432   1.929   -41.919 1.00 44.98 236 A 1 
ATOM 1854 C C   . ASP A 0 236 . 74.849   1.488   -41.550 1.00 44.98 236 A 1 
ATOM 1855 C CB  . ASP A 0 236 . 73.346   3.409   -42.328 1.00 44.98 236 A 1 
ATOM 1856 O O   . ASP A 0 236 . 75.688   2.241   -41.053 1.00 44.98 236 A 1 
ATOM 1857 C CG  . ASP A 0 236 . 72.197   3.687   -43.304 1.00 44.98 236 A 1 
ATOM 1858 O OD1 . ASP A 0 236 . 71.845   2.759   -44.073 1.00 44.98 236 A 1 
ATOM 1859 O OD2 . ASP A 0 236 . 71.726   4.840   -43.321 1.00 44.98 236 A 1 
ATOM 1860 N N   . VAL A 0 237 . 75.159   0.232   -41.879 1.00 41.15 237 A 1 
ATOM 1861 C CA  . VAL A 0 237 . 76.533   -0.282  -41.930 1.00 41.15 237 A 1 
ATOM 1862 C C   . VAL A 0 237 . 77.237   0.316   -43.162 1.00 41.15 237 A 1 
ATOM 1863 C CB  . VAL A 0 237 . 76.586   -1.828  -41.879 1.00 41.15 237 A 1 
ATOM 1864 O O   . VAL A 0 237 . 77.670   -0.404  -44.056 1.00 41.15 237 A 1 
ATOM 1865 C CG1 . VAL A 0 237 . 77.990   -2.287  -41.460 1.00 41.15 237 A 1 
ATOM 1866 C CG2 . VAL A 0 237 . 75.607   -2.447  -40.870 1.00 41.15 237 A 1 
ATOM 1867 N N   . GLY A 0 238 . 77.274   1.649   -43.252 1.00 40.80 238 A 1 
ATOM 1868 C CA  . GLY A 0 238 . 77.758   2.428   -44.397 1.00 40.80 238 A 1 
ATOM 1869 C C   . GLY A 0 238 . 79.186   2.952   -44.236 1.00 40.80 238 A 1 
ATOM 1870 O O   . GLY A 0 238 . 79.826   3.309   -45.222 1.00 40.80 238 A 1 
ATOM 1871 N N   . ALA A 0 239 . 79.716   2.944   -43.009 1.00 36.30 239 A 1 
ATOM 1872 C CA  . ALA A 0 239 . 81.030   3.486   -42.671 1.00 36.30 239 A 1 
ATOM 1873 C C   . ALA A 0 239 . 82.084   2.407   -42.351 1.00 36.30 239 A 1 
ATOM 1874 C CB  . ALA A 0 239 . 80.870   4.559   -41.587 1.00 36.30 239 A 1 
ATOM 1875 O O   . ALA A 0 239 . 82.942   2.607   -41.491 1.00 36.30 239 A 1 
ATOM 1876 N N   . TYR A 0 240 . 82.134   1.313   -43.125 1.00 35.31 240 A 1 
ATOM 1877 C CA  . TYR A 0 240 . 83.435   0.684   -43.406 1.00 35.31 240 A 1 
ATOM 1878 C C   . TYR A 0 240 . 84.249   1.611   -44.320 1.00 35.31 240 A 1 
ATOM 1879 C CB  . TYR A 0 240 . 83.334   -0.777  -43.889 1.00 35.31 240 A 1 
ATOM 1880 O O   . TYR A 0 240 . 84.519   1.320   -45.488 1.00 35.31 240 A 1 
ATOM 1881 C CG  . TYR A 0 240 . 82.059   -1.163  -44.605 1.00 35.31 240 A 1 
ATOM 1882 C CD1 . TYR A 0 240 . 81.131   -1.993  -43.948 1.00 35.31 240 A 1 
ATOM 1883 C CD2 . TYR A 0 240 . 81.780   -0.670  -45.894 1.00 35.31 240 A 1 
ATOM 1884 C CE1 . TYR A 0 240 . 79.909   -2.307  -44.566 1.00 35.31 240 A 1 
ATOM 1885 C CE2 . TYR A 0 240 . 80.555   -0.982  -46.514 1.00 35.31 240 A 1 
ATOM 1886 O OH  . TYR A 0 240 . 78.385   -1.991  -46.385 1.00 35.31 240 A 1 
ATOM 1887 C CZ  . TYR A 0 240 . 79.609   -1.780  -45.839 1.00 35.31 240 A 1 
ATOM 1888 N N   . GLY A 0 241 . 84.658   2.750   -43.749 1.00 38.75 241 A 1 
ATOM 1889 C CA  . GLY A 0 241 . 85.764   3.536   -44.262 1.00 38.75 241 A 1 
ATOM 1890 C C   . GLY A 0 241 . 86.938   2.586   -44.442 1.00 38.75 241 A 1 
ATOM 1891 O O   . GLY A 0 241 . 87.262   1.813   -43.539 1.00 38.75 241 A 1 
ATOM 1892 N N   . ALA A 0 242 . 87.508   2.577   -45.644 1.00 34.77 242 A 1 
ATOM 1893 C CA  . ALA A 0 242 . 88.414   1.531   -46.089 1.00 34.77 242 A 1 
ATOM 1894 C C   . ALA A 0 242 . 89.812   1.640   -45.450 1.00 34.77 242 A 1 
ATOM 1895 C CB  . ALA A 0 242 . 88.417   1.500   -47.624 1.00 34.77 242 A 1 
ATOM 1896 O O   . ALA A 0 242 . 90.817   1.733   -46.146 1.00 34.77 242 A 1 
ATOM 1897 N N   . ALA A 0 243 . 89.887   1.448   -44.131 1.00 35.70 243 A 1 
ATOM 1898 C CA  . ALA A 0 243 . 91.044   0.892   -43.429 1.00 35.70 243 A 1 
ATOM 1899 C C   . ALA A 0 243 . 91.248   -0.602  -43.779 1.00 35.70 243 A 1 
ATOM 1900 C CB  . ALA A 0 243 . 90.875   1.145   -41.925 1.00 35.70 243 A 1 
ATOM 1901 O O   . ALA A 0 243 . 91.776   -1.384  -42.990 1.00 35.70 243 A 1 
ATOM 1902 N N   . ALA A 0 244 . 90.824   -1.005  -44.984 1.00 28.75 244 A 1 
ATOM 1903 C CA  . ALA A 0 244 . 91.263   -2.217  -45.636 1.00 28.75 244 A 1 
ATOM 1904 C C   . ALA A 0 244 . 92.770   -2.071  -45.830 1.00 28.75 244 A 1 
ATOM 1905 C CB  . ALA A 0 244 . 90.502   -2.375  -46.961 1.00 28.75 244 A 1 
ATOM 1906 O O   . ALA A 0 244 . 93.232   -1.396  -46.749 1.00 28.75 244 A 1 
ATOM 1907 N N   . SER A 0 245 . 93.515   -2.672  -44.910 1.00 33.26 245 A 1 
ATOM 1908 C CA  . SER A 0 245 . 94.963   -2.746  -44.916 1.00 33.26 245 A 1 
ATOM 1909 C C   . SER A 0 245 . 95.422   -3.386  -46.222 1.00 33.26 245 A 1 
ATOM 1910 C CB  . SER A 0 245 . 95.436   -3.515  -43.671 1.00 33.26 245 A 1 
ATOM 1911 O O   . SER A 0 245 . 95.495   -4.606  -46.360 1.00 33.26 245 A 1 
ATOM 1912 O OG  . SER A 0 245 . 94.605   -4.631  -43.381 1.00 33.26 245 A 1 
ATOM 1913 N N   . THR A 0 246 . 95.724   -2.550  -47.217 1.00 31.60 246 A 1 
ATOM 1914 C CA  . THR A 0 246 . 96.403   -2.982  -48.433 1.00 31.60 246 A 1 
ATOM 1915 C C   . THR A 0 246 . 97.797   -3.418  -48.026 1.00 31.60 246 A 1 
ATOM 1916 C CB  . THR A 0 246 . 96.459   -1.890  -49.508 1.00 31.60 246 A 1 
ATOM 1917 O O   . THR A 0 246 . 98.676   -2.587  -47.797 1.00 31.60 246 A 1 
ATOM 1918 C CG2 . THR A 0 246 . 95.087   -1.655  -50.134 1.00 31.60 246 A 1 
ATOM 1919 O OG1 . THR A 0 246 . 96.914   -0.675  -48.961 1.00 31.60 246 A 1 
ATOM 1920 N N   . TRP A 0 247 . 97.944   -4.733  -47.886 1.00 28.20 247 A 1 
ATOM 1921 C CA  . TRP A 0 247 . 99.166   -5.434  -47.530 1.00 28.20 247 A 1 
ATOM 1922 C C   . TRP A 0 247 . 100.377  -4.835  -48.250 1.00 28.20 247 A 1 
ATOM 1923 C CB  . TRP A 0 247 . 99.005   -6.906  -47.940 1.00 28.20 247 A 1 
ATOM 1924 O O   . TRP A 0 247 . 100.521  -4.968  -49.464 1.00 28.20 247 A 1 
ATOM 1925 C CG  . TRP A 0 247 . 98.225   -7.802  -47.025 1.00 28.20 247 A 1 
ATOM 1926 C CD1 . TRP A 0 247 . 96.955   -7.632  -46.586 1.00 28.20 247 A 1 
ATOM 1927 C CD2 . TRP A 0 247 . 98.675   -9.063  -46.444 1.00 28.20 247 A 1 
ATOM 1928 C CE2 . TRP A 0 247 . 97.619   -9.606  -45.653 1.00 28.20 247 A 1 
ATOM 1929 C CE3 . TRP A 0 247 . 99.876   -9.803  -46.513 1.00 28.20 247 A 1 
ATOM 1930 N NE1 . TRP A 0 247 . 96.599   -8.687  -45.769 1.00 28.20 247 A 1 
ATOM 1931 C CH2 . TRP A 0 247 . 98.957   -11.531 -45.052 1.00 28.20 247 A 1 
ATOM 1932 C CZ2 . TRP A 0 247 . 97.748   -10.820 -44.963 1.00 28.20 247 A 1 
ATOM 1933 C CZ3 . TRP A 0 247 . 100.017  -11.023 -45.825 1.00 28.20 247 A 1 
ATOM 1934 N N   . ASN A 0 248 . 101.277  -4.220  -47.488 1.00 36.99 248 A 1 
ATOM 1935 C CA  . ASN A 0 248 . 102.641  -3.971  -47.924 1.00 36.99 248 A 1 
ATOM 1936 C C   . ASN A 0 248 . 103.574  -4.474  -46.822 1.00 36.99 248 A 1 
ATOM 1937 C CB  . ASN A 0 248 . 102.824  -2.493  -48.293 1.00 36.99 248 A 1 
ATOM 1938 O O   . ASN A 0 248 . 103.356  -4.202  -45.644 1.00 36.99 248 A 1 
ATOM 1939 C CG  . ASN A 0 248 . 104.025  -2.296  -49.202 1.00 36.99 248 A 1 
ATOM 1940 N ND2 . ASN A 0 248 . 103.886  -1.509  -50.242 1.00 36.99 248 A 1 
ATOM 1941 O OD1 . ASN A 0 248 . 105.091  -2.864  -49.020 1.00 36.99 248 A 1 
ATOM 1942 N N   . THR A 0 249 . 104.569  -5.272  -47.199 1.00 33.21 249 A 1 
ATOM 1943 C CA  . THR A 0 249 . 105.309  -6.180  -46.306 1.00 33.21 249 A 1 
ATOM 1944 C C   . THR A 0 249 . 106.396  -5.470  -45.486 1.00 33.21 249 A 1 
ATOM 1945 C CB  . THR A 0 249 . 105.863  -7.376  -47.107 1.00 33.21 249 A 1 
ATOM 1946 O O   . THR A 0 249 . 107.515  -5.962  -45.350 1.00 33.21 249 A 1 
ATOM 1947 C CG2 . THR A 0 249 . 106.063  -8.629  -46.255 1.00 33.21 249 A 1 
ATOM 1948 O OG1 . THR A 0 249 . 104.958  -7.746  -48.126 1.00 33.21 249 A 1 
ATOM 1949 N N   . LYS A 0 250 . 106.093  -4.277  -44.968 1.00 36.95 250 A 1 
ATOM 1950 C CA  . LYS A 0 250 . 106.947  -3.489  -44.073 1.00 36.95 250 A 1 
ATOM 1951 C C   . LYS A 0 250 . 106.061  -2.963  -42.950 1.00 36.95 250 A 1 
ATOM 1952 C CB  . LYS A 0 250 . 107.658  -2.370  -44.849 1.00 36.95 250 A 1 
ATOM 1953 O O   . LYS A 0 250 . 105.078  -2.281  -43.219 1.00 36.95 250 A 1 
ATOM 1954 C CG  . LYS A 0 250 . 108.638  -2.982  -45.862 1.00 36.95 250 A 1 
ATOM 1955 C CD  . LYS A 0 250 . 109.507  -1.936  -46.555 1.00 36.95 250 A 1 
ATOM 1956 C CE  . LYS A 0 250 . 110.453  -2.679  -47.504 1.00 36.95 250 A 1 
ATOM 1957 N NZ  . LYS A 0 250 . 111.381  -1.750  -48.188 1.00 36.95 250 A 1 
ATOM 1958 N N   . GLY A 0 251 . 106.359  -3.400  -41.730 1.00 29.79 251 A 1 
ATOM 1959 C CA  . GLY A 0 251 . 105.462  -3.247  -40.590 1.00 29.79 251 A 1 
ATOM 1960 C C   . GLY A 0 251 . 105.208  -1.791  -40.217 1.00 29.79 251 A 1 
ATOM 1961 O O   . GLY A 0 251 . 106.128  -0.985  -40.245 1.00 29.79 251 A 1 
ATOM 1962 N N   . ASP A 0 252 . 103.952  -1.499  -39.887 1.00 32.00 252 A 1 
ATOM 1963 C CA  . ASP A 0 252 . 103.557  -0.950  -38.585 1.00 32.00 252 A 1 
ATOM 1964 C C   . ASP A 0 252 . 102.031  -1.071  -38.469 1.00 32.00 252 A 1 
ATOM 1965 C CB  . ASP A 0 252 . 104.073  0.485   -38.351 1.00 32.00 252 A 1 
ATOM 1966 O O   . ASP A 0 252 . 101.254  -0.224  -38.908 1.00 32.00 252 A 1 
ATOM 1967 C CG  . ASP A 0 252 . 105.478  0.509   -37.720 1.00 32.00 252 A 1 
ATOM 1968 O OD1 . ASP A 0 252 . 105.827  -0.483  -37.033 1.00 32.00 252 A 1 
ATOM 1969 O OD2 . ASP A 0 252 . 106.163  1.544   -37.878 1.00 32.00 252 A 1 
ATOM 1970 N N   . ALA A 0 253 . 101.586  -2.212  -37.935 1.00 28.53 253 A 1 
ATOM 1971 C CA  . ALA A 0 253 . 100.174  -2.574  -37.827 1.00 28.53 253 A 1 
ATOM 1972 C C   . ALA A 0 253 . 99.514   -1.906  -36.608 1.00 28.53 253 A 1 
ATOM 1973 C CB  . ALA A 0 253 . 100.049  -4.104  -37.847 1.00 28.53 253 A 1 
ATOM 1974 O O   . ALA A 0 253 . 99.067   -2.588  -35.681 1.00 28.53 253 A 1 
ATOM 1975 N N   . ALA A 0 254 . 99.446   -0.572  -36.618 1.00 27.87 254 A 1 
ATOM 1976 C CA  . ALA A 0 254 . 98.703   0.216   -35.638 1.00 27.87 254 A 1 
ATOM 1977 C C   . ALA A 0 254 . 97.198   -0.080  -35.759 1.00 27.87 254 A 1 
ATOM 1978 C CB  . ALA A 0 254 . 99.048   1.700   -35.813 1.00 27.87 254 A 1 
ATOM 1979 O O   . ALA A 0 254 . 96.448   0.597   -36.460 1.00 27.87 254 A 1 
ATOM 1980 N N   . SER A 0 255 . 96.768   -1.139  -35.073 1.00 30.98 255 A 1 
ATOM 1981 C CA  . SER A 0 255 . 95.381   -1.605  -34.988 1.00 30.98 255 A 1 
ATOM 1982 C C   . SER A 0 255 . 94.590   -0.745  -33.998 1.00 30.98 255 A 1 
ATOM 1983 C CB  . SER A 0 255 . 95.345   -3.092  -34.614 1.00 30.98 255 A 1 
ATOM 1984 O O   . SER A 0 255 . 93.929   -1.263  -33.099 1.00 30.98 255 A 1 
ATOM 1985 O OG  . SER A 0 255 . 96.113   -3.854  -35.531 1.00 30.98 255 A 1 
ATOM 1986 N N   . GLU A 0 256 . 94.713   0.577   -34.125 1.00 31.22 256 A 1 
ATOM 1987 C CA  . GLU A 0 256 . 94.161   1.524   -33.167 1.00 31.22 256 A 1 
ATOM 1988 C C   . GLU A 0 256 . 92.661   1.667   -33.404 1.00 31.22 256 A 1 
ATOM 1989 C CB  . GLU A 0 256 . 94.919   2.862   -33.206 1.00 31.22 256 A 1 
ATOM 1990 O O   . GLU A 0 256 . 92.221   2.436   -34.257 1.00 31.22 256 A 1 
ATOM 1991 C CG  . GLU A 0 256 . 94.625   3.725   -31.964 1.00 31.22 256 A 1 
ATOM 1992 C CD  . GLU A 0 256 . 95.043   3.059   -30.638 1.00 31.22 256 A 1 
ATOM 1993 O OE1 . GLU A 0 256 . 94.424   3.396   -29.605 1.00 31.22 256 A 1 
ATOM 1994 O OE2 . GLU A 0 256 . 95.945   2.191   -30.670 1.00 31.22 256 A 1 
ATOM 1995 N N   . ALA A 0 257 . 91.911   0.840   -32.668 1.00 32.66 257 A 1 
ATOM 1996 C CA  . ALA A 0 257 . 90.484   0.931   -32.384 1.00 32.66 257 A 1 
ATOM 1997 C C   . ALA A 0 257 . 89.715   1.849   -33.345 1.00 32.66 257 A 1 
ATOM 1998 C CB  . ALA A 0 257 . 90.330   1.353   -30.916 1.00 32.66 257 A 1 
ATOM 1999 O O   . ALA A 0 257 . 89.395   2.991   -33.005 1.00 32.66 257 A 1 
ATOM 2000 N N   . GLY A 0 258 . 89.395   1.329   -34.536 1.00 32.13 258 A 1 
ATOM 2001 C CA  . GLY A 0 258 . 88.465   1.968   -35.460 1.00 32.13 258 A 1 
ATOM 2002 C C   . GLY A 0 258 . 87.125   2.136   -34.758 1.00 32.13 258 A 1 
ATOM 2003 O O   . GLY A 0 258 . 86.324   1.203   -34.724 1.00 32.13 258 A 1 
ATOM 2004 N N   . LYS A 0 259 . 86.932   3.302   -34.129 1.00 35.38 259 A 1 
ATOM 2005 C CA  . LYS A 0 259 . 85.755   3.631   -33.330 1.00 35.38 259 A 1 
ATOM 2006 C C   . LYS A 0 259 . 84.563   3.543   -34.264 1.00 35.38 259 A 1 
ATOM 2007 C CB  . LYS A 0 259 . 85.885   5.030   -32.699 1.00 35.38 259 A 1 
ATOM 2008 O O   . LYS A 0 259 . 84.386   4.407   -35.118 1.00 35.38 259 A 1 
ATOM 2009 C CG  . LYS A 0 259 . 87.034   5.128   -31.682 1.00 35.38 259 A 1 
ATOM 2010 C CD  . LYS A 0 259 . 87.067   6.508   -31.013 1.00 35.38 259 A 1 
ATOM 2011 C CE  . LYS A 0 259 . 88.259   6.602   -30.053 1.00 35.38 259 A 1 
ATOM 2012 N NZ  . LYS A 0 259 . 88.322   7.932   -29.396 1.00 35.38 259 A 1 
ATOM 2013 N N   . SER A 0 260 . 83.800   2.461   -34.128 1.00 36.59 260 A 1 
ATOM 2014 C CA  . SER A 0 260 . 82.599   2.221   -34.912 1.00 36.59 260 A 1 
ATOM 2015 C C   . SER A 0 260 . 81.594   3.306   -34.560 1.00 36.59 260 A 1 
ATOM 2016 C CB  . SER A 0 260 . 82.049   0.820   -34.618 1.00 36.59 260 A 1 
ATOM 2017 O O   . SER A 0 260 . 80.848   3.162   -33.592 1.00 36.59 260 A 1 
ATOM 2018 O OG  . SER A 0 260 . 80.914   0.551   -35.415 1.00 36.59 260 A 1 
ATOM 2019 N N   . ALA A 0 261 . 81.612   4.400   -35.321 1.00 39.67 261 A 1 
ATOM 2020 C CA  . ALA A 0 261 . 80.568   5.404   -35.287 1.00 39.67 261 A 1 
ATOM 2021 C C   . ALA A 0 261 . 79.245   4.667   -35.515 1.00 39.67 261 A 1 
ATOM 2022 C CB  . ALA A 0 261 . 80.868   6.467   -36.350 1.00 39.67 261 A 1 
ATOM 2023 O O   . ALA A 0 261 . 79.071   3.986   -36.529 1.00 39.67 261 A 1 
ATOM 2024 N N   . TYR A 0 262 . 78.377   4.704   -34.509 1.00 38.76 262 A 1 
ATOM 2025 C CA  . TYR A 0 262 . 77.068   4.078   -34.576 1.00 38.76 262 A 1 
ATOM 2026 C C   . TYR A 0 262 . 76.194   4.976   -35.446 1.00 38.76 262 A 1 
ATOM 2027 C CB  . TYR A 0 262 . 76.509   3.859   -33.157 1.00 38.76 262 A 1 
ATOM 2028 O O   . TYR A 0 262 . 75.669   5.972   -34.968 1.00 38.76 262 A 1 
ATOM 2029 C CG  . TYR A 0 262 . 76.440   2.402   -32.742 1.00 38.76 262 A 1 
ATOM 2030 C CD1 . TYR A 0 262 . 75.206   1.725   -32.793 1.00 38.76 262 A 1 
ATOM 2031 C CD2 . TYR A 0 262 . 77.594   1.731   -32.290 1.00 38.76 262 A 1 
ATOM 2032 C CE1 . TYR A 0 262 . 75.119   0.383   -32.380 1.00 38.76 262 A 1 
ATOM 2033 C CE2 . TYR A 0 262 . 77.511   0.387   -31.873 1.00 38.76 262 A 1 
ATOM 2034 O OH  . TYR A 0 262 . 76.174   -1.582  -31.511 1.00 38.76 262 A 1 
ATOM 2035 C CZ  . TYR A 0 262 . 76.268   -0.287  -31.915 1.00 38.76 262 A 1 
ATOM 2036 N N   . TRP A 0 263 . 76.094   4.633   -36.728 1.00 42.93 263 A 1 
ATOM 2037 C CA  . TRP A 0 263 . 75.162   5.258   -37.656 1.00 42.93 263 A 1 
ATOM 2038 C C   . TRP A 0 263 . 73.889   4.424   -37.698 1.00 42.93 263 A 1 
ATOM 2039 C CB  . TRP A 0 263 . 75.792   5.397   -39.044 1.00 42.93 263 A 1 
ATOM 2040 O O   . TRP A 0 263 . 73.911   3.236   -38.037 1.00 42.93 263 A 1 
ATOM 2041 C CG  . TRP A 0 263 . 76.933   6.363   -39.120 1.00 42.93 263 A 1 
ATOM 2042 C CD1 . TRP A 0 263 . 78.235   6.059   -38.921 1.00 42.93 263 A 1 
ATOM 2043 C CD2 . TRP A 0 263 . 76.894   7.800   -39.392 1.00 42.93 263 A 1 
ATOM 2044 C CE2 . TRP A 0 263 . 78.230   8.298   -39.362 1.00 42.93 263 A 1 
ATOM 2045 C CE3 . TRP A 0 263 . 75.873   8.738   -39.654 1.00 42.93 263 A 1 
ATOM 2046 N NE1 . TRP A 0 263 . 79.002   7.200   -39.055 1.00 42.93 263 A 1 
ATOM 2047 C CH2 . TRP A 0 263 . 77.502   10.551  -39.852 1.00 42.93 263 A 1 
ATOM 2048 C CZ2 . TRP A 0 263 . 78.544   9.645   -39.596 1.00 42.93 263 A 1 
ATOM 2049 C CZ3 . TRP A 0 263 . 76.174   10.094  -39.881 1.00 42.93 263 A 1 
ATOM 2050 N N   . GLY A 0 264 . 72.778   5.047   -37.338 1.00 50.54 264 A 1 
ATOM 2051 C CA  . GLY A 0 264 . 71.468   4.451   -37.500 1.00 50.54 264 A 1 
ATOM 2052 C C   . GLY A 0 264 . 70.386   5.345   -36.936 1.00 50.54 264 A 1 
ATOM 2053 O O   . GLY A 0 264 . 70.461   5.748   -35.778 1.00 50.54 264 A 1 
ATOM 2054 N N   . LYS A 0 265 . 69.378   5.597   -37.766 1.00 53.81 265 A 1 
ATOM 2055 C CA  . LYS A 0 265 . 68.106   6.161   -37.330 1.00 53.81 265 A 1 
ATOM 2056 C C   . LYS A 0 265 . 67.329   5.053   -36.628 1.00 53.81 265 A 1 
ATOM 2057 C CB  . LYS A 0 265 . 67.334   6.742   -38.525 1.00 53.81 265 A 1 
ATOM 2058 O O   . LYS A 0 265 . 67.231   3.939   -37.163 1.00 53.81 265 A 1 
ATOM 2059 C CG  . LYS A 0 265 . 68.171   7.764   -39.315 1.00 53.81 265 A 1 
ATOM 2060 C CD  . LYS A 0 265 . 67.317   8.514   -40.347 1.00 53.81 265 A 1 
ATOM 2061 C CE  . LYS A 0 265 . 67.967   9.846   -40.746 1.00 53.81 265 A 1 
ATOM 2062 N NZ  . LYS A 0 265 . 67.337   10.962  -40.010 1.00 53.81 265 A 1 
ATOM 2063 N N   . GLN A 0 266 . 66.835   5.337   -35.431 1.00 59.40 266 A 1 
ATOM 2064 C CA  . GLN A 0 266 . 65.916   4.460   -34.718 1.00 59.40 266 A 1 
ATOM 2065 C C   . GLN A 0 266 . 64.606   5.215   -34.532 1.00 59.40 266 A 1 
ATOM 2066 C CB  . GLN A 0 266 . 66.509   4.010   -33.371 1.00 59.40 266 A 1 
ATOM 2067 O O   . GLN A 0 266 . 64.616   6.275   -33.914 1.00 59.40 266 A 1 
ATOM 2068 C CG  . GLN A 0 266 . 67.837   3.250   -33.526 1.00 59.40 266 A 1 
ATOM 2069 C CD  . GLN A 0 266 . 68.239   2.538   -32.238 1.00 59.40 266 A 1 
ATOM 2070 N NE2 . GLN A 0 266 . 67.575   1.455   -31.895 1.00 59.40 266 A 1 
ATOM 2071 O OE1 . GLN A 0 266 . 69.164   2.905   -31.526 1.00 59.40 266 A 1 
ATOM 2072 N N   . ALA A 0 267 . 63.526   4.657   -35.068 1.00 64.38 267 A 1 
ATOM 2073 C CA  . ALA A 0 267 . 62.166   5.071   -34.768 1.00 64.38 267 A 1 
ATOM 2074 C C   . ALA A 0 267 . 61.473   3.979   -33.940 1.00 64.38 267 A 1 
ATOM 2075 C CB  . ALA A 0 267 . 61.426   5.395   -36.069 1.00 64.38 267 A 1 
ATOM 2076 O O   . ALA A 0 267 . 61.831   2.793   -34.047 1.00 64.38 267 A 1 
ATOM 2077 N N   . SER A 0 268 . 60.523   4.383   -33.111 1.00 66.56 268 A 1 
ATOM 2078 C CA  . SER A 0 268 . 59.475   3.507   -32.600 1.00 66.56 268 A 1 
ATOM 2079 C C   . SER A 0 268 . 58.202   4.304   -32.409 1.00 66.56 268 A 1 
ATOM 2080 C CB  . SER A 0 268 . 59.832   2.848   -31.269 1.00 66.56 268 A 1 
ATOM 2081 O O   . SER A 0 268 . 58.243   5.339   -31.747 1.00 66.56 268 A 1 
ATOM 2082 O OG  . SER A 0 268 . 60.134   3.804   -30.266 1.00 66.56 268 A 1 
ATOM 2083 N N   . ASP A 0 269 . 57.154   3.717   -32.940 1.00 73.75 269 A 1 
ATOM 2084 C CA  . ASP A 0 269 . 55.769   4.108   -33.046 1.00 73.75 269 A 1 
ATOM 2085 C C   . ASP A 0 269 . 54.964   3.173   -32.119 1.00 73.75 269 A 1 
ATOM 2086 C CB  . ASP A 0 269 . 55.332   4.060   -34.547 1.00 73.75 269 A 1 
ATOM 2087 O O   . ASP A 0 269 . 55.250   1.970   -32.025 1.00 73.75 269 A 1 
ATOM 2088 C CG  . ASP A 0 269 . 56.143   3.220   -35.593 1.00 73.75 269 A 1 
ATOM 2089 O OD1 . ASP A 0 269 . 57.209   2.601   -35.298 1.00 73.75 269 A 1 
ATOM 2090 O OD2 . ASP A 0 269 . 55.782   3.249   -36.793 1.00 73.75 269 A 1 
ATOM 2091 N N   . TRP A 0 270 . 54.032   3.734   -31.352 1.00 74.96 270 A 1 
ATOM 2092 C CA  . TRP A 0 270 . 53.111   2.991   -30.493 1.00 74.96 270 A 1 
ATOM 2093 C C   . TRP A 0 270 . 51.743   3.646   -30.558 1.00 74.96 270 A 1 
ATOM 2094 C CB  . TRP A 0 270 . 53.588   2.968   -29.033 1.00 74.96 270 A 1 
ATOM 2095 O O   . TRP A 0 270 . 51.599   4.766   -30.070 1.00 74.96 270 A 1 
ATOM 2096 C CG  . TRP A 0 270 . 52.674   2.242   -28.082 1.00 74.96 270 A 1 
ATOM 2097 C CD1 . TRP A 0 270 . 52.422   0.913   -28.092 1.00 74.96 270 A 1 
ATOM 2098 C CD2 . TRP A 0 270 . 51.723   2.801   -27.117 1.00 74.96 270 A 1 
ATOM 2099 C CE2 . TRP A 0 270 . 51.011   1.726   -26.502 1.00 74.96 270 A 1 
ATOM 2100 C CE3 . TRP A 0 270 . 51.331   4.107   -26.754 1.00 74.96 270 A 1 
ATOM 2101 N NE1 . TRP A 0 270 . 51.469   0.598   -27.143 1.00 74.96 270 A 1 
ATOM 2102 C CH2 . TRP A 0 270 . 49.673   3.243   -25.177 1.00 74.96 270 A 1 
ATOM 2103 C CZ2 . TRP A 0 270 . 50.019   1.927   -25.530 1.00 74.96 270 A 1 
ATOM 2104 C CZ3 . TRP A 0 270 . 50.320   4.324   -25.799 1.00 74.96 270 A 1 
ATOM 2105 N N   . ASP A 0 271 . 50.775   2.915   -31.093 1.00 80.15 271 A 1 
ATOM 2106 C CA  . ASP A 0 271 . 49.395   3.360   -31.200 1.00 80.15 271 A 1 
ATOM 2107 C C   . ASP A 0 271 . 48.530   2.483   -30.282 1.00 80.15 271 A 1 
ATOM 2108 C CB  . ASP A 0 271 . 48.919   3.330   -32.668 1.00 80.15 271 A 1 
ATOM 2109 O O   . ASP A 0 271 . 48.709   1.260   -30.181 1.00 80.15 271 A 1 
ATOM 2110 C CG  . ASP A 0 271 . 49.686   4.240   -33.651 1.00 80.15 271 A 1 
ATOM 2111 O OD1 . ASP A 0 271 . 50.541   5.042   -33.210 1.00 80.15 271 A 1 
ATOM 2112 O OD2 . ASP A 0 271 . 49.397   4.145   -34.870 1.00 80.15 271 A 1 
ATOM 2113 N N   . ALA A 0 272 . 47.579   3.105   -29.593 1.00 80.60 272 A 1 
ATOM 2114 C CA  . ALA A 0 272 . 46.572   2.423   -28.796 1.00 80.60 272 A 1 
ATOM 2115 C C   . ALA A 0 272 . 45.203   3.065   -29.008 1.00 80.60 272 A 1 
ATOM 2116 C CB  . ALA A 0 272 . 46.992   2.423   -27.324 1.00 80.60 272 A 1 
ATOM 2117 O O   . ALA A 0 272 . 45.079   4.282   -29.123 1.00 80.60 272 A 1 
ATOM 2118 N N   . TRP A 0 273 . 44.160   2.240   -29.040 1.00 86.08 273 A 1 
ATOM 2119 C CA  . TRP A 0 273 . 42.775   2.699   -29.102 1.00 86.08 273 A 1 
ATOM 2120 C C   . TRP A 0 273 . 41.889   1.817   -28.233 1.00 86.08 273 A 1 
ATOM 2121 C CB  . TRP A 0 273 . 42.276   2.727   -30.554 1.00 86.08 273 A 1 
ATOM 2122 O O   . TRP A 0 273 . 42.011   0.588   -28.263 1.00 86.08 273 A 1 
ATOM 2123 C CG  . TRP A 0 273 . 40.826   3.089   -30.704 1.00 86.08 273 A 1 
ATOM 2124 C CD1 . TRP A 0 273 . 40.314   4.327   -30.538 1.00 86.08 273 A 1 
ATOM 2125 C CD2 . TRP A 0 273 . 39.670   2.215   -30.897 1.00 86.08 273 A 1 
ATOM 2126 C CE2 . TRP A 0 273 . 38.485   3.008   -30.831 1.00 86.08 273 A 1 
ATOM 2127 C CE3 . TRP A 0 273 . 39.500   0.824   -31.065 1.00 86.08 273 A 1 
ATOM 2128 N NE1 . TRP A 0 273 . 38.937   4.286   -30.596 1.00 86.08 273 A 1 
ATOM 2129 C CH2 . TRP A 0 273 . 37.067   1.068   -31.114 1.00 86.08 273 A 1 
ATOM 2130 C CZ2 . TRP A 0 273 . 37.200   2.457   -30.945 1.00 86.08 273 A 1 
ATOM 2131 C CZ3 . TRP A 0 273 . 38.215   0.255   -31.174 1.00 86.08 273 A 1 
ATOM 2132 N N   . GLY A 0 274 . 40.973   2.444   -27.504 1.00 89.45 274 A 1 
ATOM 2133 C CA  . GLY A 0 274 . 39.985   1.777   -26.677 1.00 89.45 274 A 1 
ATOM 2134 C C   . GLY A 0 274 . 38.582   2.339   -26.869 1.00 89.45 274 A 1 
ATOM 2135 O O   . GLY A 0 274 . 38.385   3.488   -27.277 1.00 89.45 274 A 1 
ATOM 2136 N N   . ARG A 0 275 . 37.608   1.490   -26.559 1.00 91.15 275 A 1 
ATOM 2137 C CA  . ARG A 0 275 . 36.209   1.843   -26.375 1.00 91.15 275 A 1 
ATOM 2138 C C   . ARG A 0 275 . 35.603   0.950   -25.308 1.00 91.15 275 A 1 
ATOM 2139 C CB  . ARG A 0 275 . 35.470   1.714   -27.708 1.00 91.15 275 A 1 
ATOM 2140 O O   . ARG A 0 275 . 35.552   -0.257  -25.524 1.00 91.15 275 A 1 
ATOM 2141 C CG  . ARG A 0 275 . 33.989   2.087   -27.577 1.00 91.15 275 A 1 
ATOM 2142 C CD  . ARG A 0 275 . 33.390   2.179   -28.980 1.00 91.15 275 A 1 
ATOM 2143 N NE  . ARG A 0 275 . 32.033   2.735   -28.926 1.00 91.15 275 A 1 
ATOM 2144 N NH1 . ARG A 0 275 . 30.865   0.869   -29.540 1.00 91.15 275 A 1 
ATOM 2145 N NH2 . ARG A 0 275 . 29.782   2.745   -29.015 1.00 91.15 275 A 1 
ATOM 2146 C CZ  . ARG A 0 275 . 30.906   2.122   -29.184 1.00 91.15 275 A 1 
ATOM 2147 N N   . ASP A 0 276 . 35.136   1.530   -24.218 1.00 90.47 276 A 1 
ATOM 2148 C CA  . ASP A 0 276 . 34.288   0.843   -23.247 1.00 90.47 276 A 1 
ATOM 2149 C C   . ASP A 0 276 . 32.822   1.229   -23.489 1.00 90.47 276 A 1 
ATOM 2150 C CB  . ASP A 0 276 . 34.796   1.067   -21.816 1.00 90.47 276 A 1 
ATOM 2151 O O   . ASP A 0 276 . 32.513   2.191   -24.195 1.00 90.47 276 A 1 
ATOM 2152 C CG  . ASP A 0 276 . 34.933   2.537   -21.452 1.00 90.47 276 A 1 
ATOM 2153 O OD1 . ASP A 0 276 . 33.896   3.228   -21.557 1.00 90.47 276 A 1 
ATOM 2154 O OD2 . ASP A 0 276 . 36.082   2.932   -21.132 1.00 90.47 276 A 1 
ATOM 2155 N N   . GLN A 0 277 . 31.898   0.387   -23.031 1.00 92.33 277 A 1 
ATOM 2156 C CA  . GLN A 0 277 . 30.461   0.585   -23.226 1.00 92.33 277 A 1 
ATOM 2157 C C   . GLN A 0 277 . 29.694   0.050   -22.018 1.00 92.33 277 A 1 
ATOM 2158 C CB  . GLN A 0 277 . 29.972   -0.104  -24.515 1.00 92.33 277 A 1 
ATOM 2159 O O   . GLN A 0 277 . 29.220   -1.090  -22.017 1.00 92.33 277 A 1 
ATOM 2160 C CG  . GLN A 0 277 . 30.376   0.554   -25.843 1.00 92.33 277 A 1 
ATOM 2161 C CD  . GLN A 0 277 . 29.178   0.685   -26.768 1.00 92.33 277 A 1 
ATOM 2162 N NE2 . GLN A 0 277 . 28.346   1.676   -26.534 1.00 92.33 277 A 1 
ATOM 2163 O OE1 . GLN A 0 277 . 28.972   -0.020  -27.756 1.00 92.33 277 A 1 
ATOM 2164 N N   . ASP A 0 278 . 29.536   0.894   -21.006 1.00 93.74 278 A 1 
ATOM 2165 C CA  . ASP A 0 278 . 28.784   0.563   -19.802 1.00 93.74 278 A 1 
ATOM 2166 C C   . ASP A 0 278 . 27.273   0.745   -20.025 1.00 93.74 278 A 1 
ATOM 2167 C CB  . ASP A 0 278 . 29.301   1.407   -18.614 1.00 93.74 278 A 1 
ATOM 2168 O O   . ASP A 0 278 . 26.785   1.784   -20.471 1.00 93.74 278 A 1 
ATOM 2169 C CG  . ASP A 0 278 . 30.120   0.644   -17.565 1.00 93.74 278 A 1 
ATOM 2170 O OD1 . ASP A 0 278 . 30.243   -0.591  -17.689 1.00 93.74 278 A 1 
ATOM 2171 O OD2 . ASP A 0 278 . 30.434   1.267   -16.522 1.00 93.74 278 A 1 
ATOM 2172 N N   . TYR A 0 279 . 26.476   -0.255  -19.656 1.00 96.34 279 A 1 
ATOM 2173 C CA  . TYR A 0 279 . 25.019   -0.160  -19.601 1.00 96.34 279 A 1 
ATOM 2174 C C   . TYR A 0 279 . 24.507   -0.656  -18.259 1.00 96.34 279 A 1 
ATOM 2175 C CB  . TYR A 0 279 . 24.369   -0.948  -20.744 1.00 96.34 279 A 1 
ATOM 2176 O O   . TYR A 0 279 . 24.799   -1.772  -17.834 1.00 96.34 279 A 1 
ATOM 2177 C CG  . TYR A 0 279 . 22.847   -0.971  -20.678 1.00 96.34 279 A 1 
ATOM 2178 C CD1 . TYR A 0 279 . 22.184   -1.946  -19.905 1.00 96.34 279 A 1 
ATOM 2179 C CD2 . TYR A 0 279 . 22.099   0.004   -21.363 1.00 96.34 279 A 1 
ATOM 2180 C CE1 . TYR A 0 279 . 20.778   -1.945  -19.815 1.00 96.34 279 A 1 
ATOM 2181 C CE2 . TYR A 0 279 . 20.692   0.001   -21.290 1.00 96.34 279 A 1 
ATOM 2182 O OH  . TYR A 0 279 . 18.673   -0.996  -20.443 1.00 96.34 279 A 1 
ATOM 2183 C CZ  . TYR A 0 279 . 20.031   -0.976  -20.512 1.00 96.34 279 A 1 
ATOM 2184 N N   . LYS A 0 280 . 23.640   0.129   -17.618 1.00 97.36 280 A 1 
ATOM 2185 C CA  . LYS A 0 280 . 23.049   -0.218  -16.329 1.00 97.36 280 A 1 
ATOM 2186 C C   . LYS A 0 280 . 21.617   0.277   -16.212 1.00 97.36 280 A 1 
ATOM 2187 C CB  . LYS A 0 280 . 23.980   0.352   -15.270 1.00 97.36 280 A 1 
ATOM 2188 O O   . LYS A 0 280 . 21.365   1.478   -16.175 1.00 97.36 280 A 1 
ATOM 2189 C CG  . LYS A 0 280 . 23.486   0.239   -13.825 1.00 97.36 280 A 1 
ATOM 2190 C CD  . LYS A 0 280 . 24.665   0.722   -12.983 1.00 97.36 280 A 1 
ATOM 2191 C CE  . LYS A 0 280 . 24.283   1.117   -11.565 1.00 97.36 280 A 1 
ATOM 2192 N NZ  . LYS A 0 280 . 25.207   2.195   -11.146 1.00 97.36 280 A 1 
ATOM 2193 N N   . GLU A 0 281 . 20.672   -0.647  -16.072 1.00 98.32 281 A 1 
ATOM 2194 C CA  . GLU A 0 281 . 19.255   -0.327  -15.884 1.00 98.32 281 A 1 
ATOM 2195 C C   . GLU A 0 281 . 18.694   -0.998  -14.633 1.00 98.32 281 A 1 
ATOM 2196 C CB  . GLU A 0 281 . 18.428   -0.686  -17.131 1.00 98.32 281 A 1 
ATOM 2197 O O   . GLU A 0 281 . 18.724   -2.219  -14.488 1.00 98.32 281 A 1 
ATOM 2198 C CG  . GLU A 0 281 . 16.964   -0.241  -16.969 1.00 98.32 281 A 1 
ATOM 2199 C CD  . GLU A 0 281 . 16.067   -0.582  -18.168 1.00 98.32 281 A 1 
ATOM 2200 O OE1 . GLU A 0 281 . 15.623   0.385   -18.841 1.00 98.32 281 A 1 
ATOM 2201 O OE2 . GLU A 0 281 . 15.710   -1.782  -18.326 1.00 98.32 281 A 1 
ATOM 2202 N N   . LYS A 0 282 . 18.093   -0.188  -13.762 1.00 98.02 282 A 1 
ATOM 2203 C CA  . LYS A 0 282 . 17.268   -0.645  -12.647 1.00 98.02 282 A 1 
ATOM 2204 C C   . LYS A 0 282 . 15.820   -0.295  -12.910 1.00 98.02 282 A 1 
ATOM 2205 C CB  . LYS A 0 282 . 17.761   -0.029  -11.340 1.00 98.02 282 A 1 
ATOM 2206 O O   . LYS A 0 282 . 15.507   0.880   -13.074 1.00 98.02 282 A 1 
ATOM 2207 C CG  . LYS A 0 282 . 19.123   -0.624  -10.997 1.00 98.02 282 A 1 
ATOM 2208 C CD  . LYS A 0 282 . 19.669   -0.025  -9.708  1.00 98.02 282 A 1 
ATOM 2209 C CE  . LYS A 0 282 . 20.961   -0.787  -9.452  1.00 98.02 282 A 1 
ATOM 2210 N NZ  . LYS A 0 282 . 21.545   -0.470  -8.138  1.00 98.02 282 A 1 
ATOM 2211 N N   . ILE A 0 283 . 14.943   -1.292  -12.889 1.00 97.51 283 A 1 
ATOM 2212 C CA  . ILE A 0 283 . 13.488   -1.115  -12.898 1.00 97.51 283 A 1 
ATOM 2213 C C   . ILE A 0 283 . 12.911   -1.701  -11.615 1.00 97.51 283 A 1 
ATOM 2214 C CB  . ILE A 0 283 . 12.832   -1.733  -14.156 1.00 97.51 283 A 1 
ATOM 2215 O O   . ILE A 0 283 . 13.251   -2.822  -11.239 1.00 97.51 283 A 1 
ATOM 2216 C CG1 . ILE A 0 283 . 13.443   -1.099  -15.425 1.00 97.51 283 A 1 
ATOM 2217 C CG2 . ILE A 0 283 . 11.300   -1.543  -14.106 1.00 97.51 283 A 1 
ATOM 2218 C CD1 . ILE A 0 283 . 12.675   -1.351  -16.727 1.00 97.51 283 A 1 
ATOM 2219 N N   . SER A 0 284 . 11.988   -0.982  -10.983 1.00 97.66 284 A 1 
ATOM 2220 C CA  . SER A 0 284 . 11.094   -1.536  -9.970  1.00 97.66 284 A 1 
ATOM 2221 C C   . SER A 0 284 . 9.637    -1.168  -10.238 1.00 97.66 284 A 1 
ATOM 2222 C CB  . SER A 0 284 . 11.524   -1.152  -8.552  1.00 97.66 284 A 1 
ATOM 2223 O O   . SER A 0 284 . 9.326    -0.121  -10.807 1.00 97.66 284 A 1 
ATOM 2224 O OG  . SER A 0 284 . 11.496   0.247   -8.355  1.00 97.66 284 A 1 
ATOM 2225 N N   . TYR A 0 285 . 8.741    -2.057  -9.823  1.00 97.42 285 A 1 
ATOM 2226 C CA  . TYR A 0 285 . 7.295    -1.873  -9.843  1.00 97.42 285 A 1 
ATOM 2227 C C   . TYR A 0 285 . 6.690    -2.491  -8.577  1.00 97.42 285 A 1 
ATOM 2228 C CB  . TYR A 0 285 . 6.726    -2.506  -11.120 1.00 97.42 285 A 1 
ATOM 2229 O O   . TYR A 0 285 . 7.094    -3.589  -8.195  1.00 97.42 285 A 1 
ATOM 2230 C CG  . TYR A 0 285 . 5.232    -2.338  -11.321 1.00 97.42 285 A 1 
ATOM 2231 C CD1 . TYR A 0 285 . 4.372    -3.453  -11.306 1.00 97.42 285 A 1 
ATOM 2232 C CD2 . TYR A 0 285 . 4.708    -1.056  -11.565 1.00 97.42 285 A 1 
ATOM 2233 C CE1 . TYR A 0 285 . 3.000    -3.283  -11.584 1.00 97.42 285 A 1 
ATOM 2234 C CE2 . TYR A 0 285 . 3.334    -0.876  -11.810 1.00 97.42 285 A 1 
ATOM 2235 O OH  . TYR A 0 285 . 1.156    -1.840  -12.124 1.00 97.42 285 A 1 
ATOM 2236 C CZ  . TYR A 0 285 . 2.478    -1.995  -11.842 1.00 97.42 285 A 1 
ATOM 2237 N N   . ASP A 0 286 . 5.742    -1.812  -7.934  1.00 96.90 286 A 1 
ATOM 2238 C CA  . ASP A 0 286 . 5.006    -2.292  -6.754  1.00 96.90 286 A 1 
ATOM 2239 C C   . ASP A 0 286 . 3.528    -1.895  -6.876  1.00 96.90 286 A 1 
ATOM 2240 C CB  . ASP A 0 286 . 5.636    -1.735  -5.461  1.00 96.90 286 A 1 
ATOM 2241 O O   . ASP A 0 286 . 3.215    -0.745  -7.182  1.00 96.90 286 A 1 
ATOM 2242 C CG  . ASP A 0 286 . 5.049    -2.350  -4.176  1.00 96.90 286 A 1 
ATOM 2243 O OD1 . ASP A 0 286 . 3.998    -1.865  -3.691  1.00 96.90 286 A 1 
ATOM 2244 O OD2 . ASP A 0 286 . 5.678    -3.301  -3.647  1.00 96.90 286 A 1 
ATOM 2245 N N   . GLN A 0 287 . 2.620    -2.845  -6.648  1.00 97.24 287 A 1 
ATOM 2246 C CA  . GLN A 0 287 . 1.179    -2.613  -6.554  1.00 97.24 287 A 1 
ATOM 2247 C C   . GLN A 0 287 . 0.661    -3.126  -5.215  1.00 97.24 287 A 1 
ATOM 2248 C CB  . GLN A 0 287 . 0.396    -3.302  -7.677  1.00 97.24 287 A 1 
ATOM 2249 O O   . GLN A 0 287 . 0.363    -4.315  -5.063  1.00 97.24 287 A 1 
ATOM 2250 C CG  . GLN A 0 287 . 0.583    -2.699  -9.062  1.00 97.24 287 A 1 
ATOM 2251 C CD  . GLN A 0 287 . -0.256   -3.476  -10.074 1.00 97.24 287 A 1 
ATOM 2252 N NE2 . GLN A 0 287 . -1.341   -2.944  -10.593 1.00 97.24 287 A 1 
ATOM 2253 O OE1 . GLN A 0 287 . 0.012    -4.628  -10.388 1.00 97.24 287 A 1 
ATOM 2254 N N   . THR A 0 288 . 0.466    -2.212  -4.271  1.00 97.10 288 A 1 
ATOM 2255 C CA  . THR A 0 288 . -0.107   -2.508  -2.959  1.00 97.10 288 A 1 
ATOM 2256 C C   . THR A 0 288 . -1.611   -2.222  -2.954  1.00 97.10 288 A 1 
ATOM 2257 C CB  . THR A 0 288 . 0.645    -1.733  -1.866  1.00 97.10 288 A 1 
ATOM 2258 O O   . THR A 0 288 . -2.059   -1.133  -3.304  1.00 97.10 288 A 1 
ATOM 2259 C CG2 . THR A 0 288 . -0.070   -1.803  -0.513  1.00 97.10 288 A 1 
ATOM 2260 O OG1 . THR A 0 288 . 1.919    -2.296  -1.635  1.00 97.10 288 A 1 
ATOM 2261 N N   . ARG A 0 289 . -2.420   -3.181  -2.488  1.00 95.78 289 A 1 
ATOM 2262 C CA  . ARG A 0 289 . -3.870   -3.048  -2.278  1.00 95.78 289 A 1 
ATOM 2263 C C   . ARG A 0 289 . -4.237   -3.521  -0.876  1.00 95.78 289 A 1 
ATOM 2264 C CB  . ARG A 0 289 . -4.647   -3.829  -3.349  1.00 95.78 289 A 1 
ATOM 2265 O O   . ARG A 0 289 . -4.134   -4.701  -0.550  1.00 95.78 289 A 1 
ATOM 2266 C CG  . ARG A 0 289 . -4.333   -3.344  -4.772  1.00 95.78 289 A 1 
ATOM 2267 C CD  . ARG A 0 289 . -5.116   -4.136  -5.820  1.00 95.78 289 A 1 
ATOM 2268 N NE  . ARG A 0 289 . -6.538   -3.740  -5.882  1.00 95.78 289 A 1 
ATOM 2269 N NH1 . ARG A 0 289 . -7.038   -4.810  -7.843  1.00 95.78 289 A 1 
ATOM 2270 N NH2 . ARG A 0 289 . -8.457   -3.306  -6.997  1.00 95.78 289 A 1 
ATOM 2271 C CZ  . ARG A 0 289 . -7.341   -3.961  -6.900  1.00 95.78 289 A 1 
ATOM 2272 N N   . ALA A 0 290 . -4.716   -2.608  -0.043  1.00 95.70 290 A 1 
ATOM 2273 C CA  . ALA A 0 290 . -5.138   -2.882  1.322   1.00 95.70 290 A 1 
ATOM 2274 C C   . ALA A 0 290 . -6.616   -2.532  1.528   1.00 95.70 290 A 1 
ATOM 2275 C CB  . ALA A 0 290 . -4.213   -2.144  2.294   1.00 95.70 290 A 1 
ATOM 2276 O O   . ALA A 0 290 . -7.110   -1.509  1.053   1.00 95.70 290 A 1 
ATOM 2277 N N   . LYS A 0 291 . -7.333   -3.376  2.274   1.00 96.29 291 A 1 
ATOM 2278 C CA  . LYS A 0 291 . -8.705   -3.116  2.731   1.00 96.29 291 A 1 
ATOM 2279 C C   . LYS A 0 291 . -8.813   -3.463  4.206   1.00 96.29 291 A 1 
ATOM 2280 C CB  . LYS A 0 291 . -9.753   -3.870  1.890   1.00 96.29 291 A 1 
ATOM 2281 O O   . LYS A 0 291 . -8.280   -4.482  4.640   1.00 96.29 291 A 1 
ATOM 2282 C CG  . LYS A 0 291 . -9.712   -3.441  0.416   1.00 96.29 291 A 1 
ATOM 2283 C CD  . LYS A 0 291 . -10.548  -4.324  -0.513  1.00 96.29 291 A 1 
ATOM 2284 C CE  . LYS A 0 291 . -10.309  -3.791  -1.933  1.00 96.29 291 A 1 
ATOM 2285 N NZ  . LYS A 0 291 . -10.580  -4.795  -2.986  1.00 96.29 291 A 1 
ATOM 2286 N N   . ALA A 0 292 . -9.502   -2.623  4.963   1.00 95.15 292 A 1 
ATOM 2287 C CA  . ALA A 0 292 . -9.800   -2.838  6.368   1.00 95.15 292 A 1 
ATOM 2288 C C   . ALA A 0 292 . -11.274  -2.530  6.625   1.00 95.15 292 A 1 
ATOM 2289 C CB  . ALA A 0 292 . -8.869   -1.975  7.228   1.00 95.15 292 A 1 
ATOM 2290 O O   . ALA A 0 292 . -11.781  -1.503  6.177   1.00 95.15 292 A 1 
ATOM 2291 N N   . TYR A 0 293 . -11.936  -3.410  7.362   1.00 91.42 293 A 1 
ATOM 2292 C CA  . TYR A 0 293 . -13.284  -3.229  7.872   1.00 91.42 293 A 1 
ATOM 2293 C C   . TYR A 0 293 . -13.228  -3.443  9.376   1.00 91.42 293 A 1 
ATOM 2294 C CB  . TYR A 0 293 . -14.244  -4.233  7.222   1.00 91.42 293 A 1 
ATOM 2295 O O   . TYR A 0 293 . -12.800  -4.508  9.818   1.00 91.42 293 A 1 
ATOM 2296 C CG  . TYR A 0 293 . -14.377  -4.087  5.721   1.00 91.42 293 A 1 
ATOM 2297 C CD1 . TYR A 0 293 . -15.371  -3.246  5.189   1.00 91.42 293 A 1 
ATOM 2298 C CD2 . TYR A 0 293 . -13.505  -4.785  4.863   1.00 91.42 293 A 1 
ATOM 2299 C CE1 . TYR A 0 293 . -15.497  -3.098  3.795   1.00 91.42 293 A 1 
ATOM 2300 C CE2 . TYR A 0 293 . -13.624  -4.638  3.468   1.00 91.42 293 A 1 
ATOM 2301 O OH  . TYR A 0 293 . -14.736  -3.649  1.587   1.00 91.42 293 A 1 
ATOM 2302 C CZ  . TYR A 0 293 . -14.620  -3.793  2.933   1.00 91.42 293 A 1 
ATOM 2303 N N   . SER A 0 294 . -13.657  -2.454  10.148  1.00 89.63 294 A 1 
ATOM 2304 C CA  . SER A 0 294 . -13.841  -2.603  11.585  1.00 89.63 294 A 1 
ATOM 2305 C C   . SER A 0 294 . -15.242  -2.177  11.989  1.00 89.63 294 A 1 
ATOM 2306 C CB  . SER A 0 294 . -12.779  -1.845  12.383  1.00 89.63 294 A 1 
ATOM 2307 O O   . SER A 0 294 . -15.695  -1.106  11.584  1.00 89.63 294 A 1 
ATOM 2308 O OG  . SER A 0 294 . -12.875  -0.454  12.148  1.00 89.63 294 A 1 
ATOM 2309 N N   . ALA A 0 295 . -15.888  -2.987  12.815  1.00 85.42 295 A 1 
ATOM 2310 C CA  . ALA A 0 295 . -17.119  -2.636  13.500  1.00 85.42 295 A 1 
ATOM 2311 C C   . ALA A 0 295 . -16.862  -2.699  15.007  1.00 85.42 295 A 1 
ATOM 2312 C CB  . ALA A 0 295 . -18.243  -3.571  13.039  1.00 85.42 295 A 1 
ATOM 2313 O O   . ALA A 0 295 . -16.286  -3.674  15.491  1.00 85.42 295 A 1 
ATOM 2314 N N   . GLU A 0 296 . -17.260  -1.660  15.735  1.00 80.46 296 A 1 
ATOM 2315 C CA  . GLU A 0 296 . -17.572  -1.786  17.163  1.00 80.46 296 A 1 
ATOM 2316 C C   . GLU A 0 296 . -18.944  -2.470  17.316  1.00 80.46 296 A 1 
ATOM 2317 C CB  . GLU A 0 296 . -17.438  -0.416  17.845  1.00 80.46 296 A 1 
ATOM 2318 O O   . GLU A 0 296 . -19.503  -2.893  16.301  1.00 80.46 296 A 1 
ATOM 2319 C CG  . GLU A 0 296 . -15.961  0.029   17.839  1.00 80.46 296 A 1 
ATOM 2320 C CD  . GLU A 0 296 . -15.719  1.381   18.518  1.00 80.46 296 A 1 
ATOM 2321 O OE1 . GLU A 0 296 . -14.563  1.874   18.523  1.00 80.46 296 A 1 
ATOM 2322 O OE2 . GLU A 0 296 . -16.673  2.028   19.003  1.00 80.46 296 A 1 
ATOM 2323 N N   . SER A 0 297 . -19.418  -2.681  18.550  1.00 76.25 297 A 1 
ATOM 2324 C CA  . SER A 0 297 . -20.362  -3.764  18.881  1.00 76.25 297 A 1 
ATOM 2325 C C   . SER A 0 297 . -21.556  -3.887  17.923  1.00 76.25 297 A 1 
ATOM 2326 C CB  . SER A 0 297 . -20.843  -3.672  20.336  1.00 76.25 297 A 1 
ATOM 2327 O O   . SER A 0 297 . -22.105  -2.883  17.460  1.00 76.25 297 A 1 
ATOM 2328 O OG  . SER A 0 297 . -21.810  -2.666  20.525  1.00 76.25 297 A 1 
ATOM 2329 N N   . TYR A 0 298 . -21.913  -5.132  17.590  1.00 79.02 298 A 1 
ATOM 2330 C CA  . TYR A 0 298 . -23.089  -5.445  16.780  1.00 79.02 298 A 1 
ATOM 2331 C C   . TYR A 0 298 . -24.046  -6.337  17.553  1.00 79.02 298 A 1 
ATOM 2332 C CB  . TYR A 0 298 . -22.713  -6.112  15.449  1.00 79.02 298 A 1 
ATOM 2333 O O   . TYR A 0 298 . -23.712  -7.494  17.817  1.00 79.02 298 A 1 
ATOM 2334 C CG  . TYR A 0 298 . -23.928  -6.527  14.625  1.00 79.02 298 A 1 
ATOM 2335 C CD1 . TYR A 0 298 . -24.115  -7.862  14.212  1.00 79.02 298 A 1 
ATOM 2336 C CD2 . TYR A 0 298 . -24.903  -5.568  14.298  1.00 79.02 298 A 1 
ATOM 2337 C CE1 . TYR A 0 298 . -25.241  -8.221  13.443  1.00 79.02 298 A 1 
ATOM 2338 C CE2 . TYR A 0 298 . -26.025  -5.915  13.526  1.00 79.02 298 A 1 
ATOM 2339 O OH  . TYR A 0 298 . -27.213  -7.552  12.247  1.00 79.02 298 A 1 
ATOM 2340 C CZ  . TYR A 0 298 . -26.179  -7.235  13.069  1.00 79.02 298 A 1 
ATOM 2341 N N   . ASP A 0 299 . -25.241  -5.816  17.814  1.00 80.04 299 A 1 
ATOM 2342 C CA  . ASP A 0 299 . -26.306  -6.521  18.515  1.00 80.04 299 A 1 
ATOM 2343 C C   . ASP A 0 299 . -27.497  -6.769  17.577  1.00 80.04 299 A 1 
ATOM 2344 C CB  . ASP A 0 299 . -26.732  -5.739  19.770  1.00 80.04 299 A 1 
ATOM 2345 O O   . ASP A 0 299 . -28.009  -5.848  16.940  1.00 80.04 299 A 1 
ATOM 2346 C CG  . ASP A 0 299 . -25.672  -5.676  20.880  1.00 80.04 299 A 1 
ATOM 2347 O OD1 . ASP A 0 299 . -24.795  -6.569  20.925  1.00 80.04 299 A 1 
ATOM 2348 O OD2 . ASP A 0 299 . -25.804  -4.772  21.735  1.00 80.04 299 A 1 
ATOM 2349 N N   . GLU A 0 300 . -27.972  -8.016  17.524  1.00 81.78 300 A 1 
ATOM 2350 C CA  . GLU A 0 300 . -29.300  -8.394  17.023  1.00 81.78 300 A 1 
ATOM 2351 C C   . GLU A 0 300 . -30.133  -8.886  18.207  1.00 81.78 300 A 1 
ATOM 2352 C CB  . GLU A 0 300 . -29.253  -9.522  15.963  1.00 81.78 300 A 1 
ATOM 2353 O O   . GLU A 0 300 . -29.671  -9.757  18.946  1.00 81.78 300 A 1 
ATOM 2354 C CG  . GLU A 0 300 . -28.224  -9.349  14.838  1.00 81.78 300 A 1 
ATOM 2355 C CD  . GLU A 0 300 . -28.421  -10.322 13.650  1.00 81.78 300 A 1 
ATOM 2356 O OE1 . GLU A 0 300 . -28.064  -9.947  12.500  1.00 81.78 300 A 1 
ATOM 2357 O OE2 . GLU A 0 300 . -28.987  -11.423 13.807  1.00 81.78 300 A 1 
ATOM 2358 N N   . TRP A 0 301 . -31.364  -8.406  18.379  1.00 85.16 301 A 1 
ATOM 2359 C CA  . TRP A 0 301 . -32.253  -8.895  19.438  1.00 85.16 301 A 1 
ATOM 2360 C C   . TRP A 0 301 . -33.726  -8.948  19.015  1.00 85.16 301 A 1 
ATOM 2361 C CB  . TRP A 0 301 . -32.031  -8.090  20.726  1.00 85.16 301 A 1 
ATOM 2362 O O   . TRP A 0 301 . -34.179  -8.188  18.161  1.00 85.16 301 A 1 
ATOM 2363 C CG  . TRP A 0 301 . -32.244  -6.612  20.617  1.00 85.16 301 A 1 
ATOM 2364 C CD1 . TRP A 0 301 . -31.297  -5.702  20.296  1.00 85.16 301 A 1 
ATOM 2365 C CD2 . TRP A 0 301 . -33.477  -5.856  20.809  1.00 85.16 301 A 1 
ATOM 2366 C CE2 . TRP A 0 301 . -33.198  -4.474  20.588  1.00 85.16 301 A 1 
ATOM 2367 C CE3 . TRP A 0 301 . -34.804  -6.203  21.142  1.00 85.16 301 A 1 
ATOM 2368 N NE1 . TRP A 0 301 . -31.852  -4.438  20.281  1.00 85.16 301 A 1 
ATOM 2369 C CH2 . TRP A 0 301 . -35.504  -3.865  21.017  1.00 85.16 301 A 1 
ATOM 2370 C CZ2 . TRP A 0 301 . -34.190  -3.486  20.684  1.00 85.16 301 A 1 
ATOM 2371 C CZ3 . TRP A 0 301 . -35.804  -5.220  21.251  1.00 85.16 301 A 1 
ATOM 2372 N N   . ASP A 0 302 . -34.459  -9.884  19.616  1.00 81.29 302 A 1 
ATOM 2373 C CA  . ASP A 0 302 . -35.877  -10.186 19.403  1.00 81.29 302 A 1 
ATOM 2374 C C   . ASP A 0 302 . -36.527  -10.417 20.777  1.00 81.29 302 A 1 
ATOM 2375 C CB  . ASP A 0 302 . -35.974  -11.421 18.483  1.00 81.29 302 A 1 
ATOM 2376 O O   . ASP A 0 302 . -36.080  -11.269 21.546  1.00 81.29 302 A 1 
ATOM 2377 C CG  . ASP A 0 302 . -37.380  -11.995 18.245  1.00 81.29 302 A 1 
ATOM 2378 O OD1 . ASP A 0 302 . -38.389  -11.273 18.370  1.00 81.29 302 A 1 
ATOM 2379 O OD2 . ASP A 0 302 . -37.464  -13.199 17.885  1.00 81.29 302 A 1 
ATOM 2380 N N   . ASN A 0 303 . -37.555  -9.637  21.101  1.00 80.37 303 A 1 
ATOM 2381 C CA  . ASN A 0 303 . -38.358  -9.733  22.316  1.00 80.37 303 A 1 
ATOM 2382 C C   . ASN A 0 303 . -39.817  -9.945  21.915  1.00 80.37 303 A 1 
ATOM 2383 C CB  . ASN A 0 303 . -38.169  -8.453  23.151  1.00 80.37 303 A 1 
ATOM 2384 O O   . ASN A 0 303 . -40.456  -9.016  21.413  1.00 80.37 303 A 1 
ATOM 2385 C CG  . ASN A 0 303 . -39.020  -8.419  24.414  1.00 80.37 303 A 1 
ATOM 2386 N ND2 . ASN A 0 303 . -40.279  -8.064  24.340  1.00 80.37 303 A 1 
ATOM 2387 O OD1 . ASN A 0 303 . -38.533  -8.677  25.495  1.00 80.37 303 A 1 
ATOM 2388 N N   . ARG A 0 304 . -40.342  -11.139 22.193  1.00 77.87 304 A 1 
ATOM 2389 C CA  . ARG A 0 304 . -41.781  -11.417 22.197  1.00 77.87 304 A 1 
ATOM 2390 C C   . ARG A 0 304 . -42.298  -11.374 23.623  1.00 77.87 304 A 1 
ATOM 2391 C CB  . ARG A 0 304 . -42.081  -12.778 21.568  1.00 77.87 304 A 1 
ATOM 2392 O O   . ARG A 0 304 . -41.753  -12.071 24.474  1.00 77.87 304 A 1 
ATOM 2393 C CG  . ARG A 0 304 . -42.046  -12.699 20.040  1.00 77.87 304 A 1 
ATOM 2394 C CD  . ARG A 0 304 . -42.340  -14.078 19.430  1.00 77.87 304 A 1 
ATOM 2395 N NE  . ARG A 0 304 . -41.186  -14.993 19.572  1.00 77.87 304 A 1 
ATOM 2396 N NH1 . ARG A 0 304 . -39.980  -14.116 17.839  1.00 77.87 304 A 1 
ATOM 2397 N NH2 . ARG A 0 304 . -38.982  -15.523 19.205  1.00 77.87 304 A 1 
ATOM 2398 C CZ  . ARG A 0 304 . -40.070  -14.896 18.871  1.00 77.87 304 A 1 
ATOM 2399 N N   . ASP A 0 305 . -43.334  -10.582 23.830  1.00 74.29 305 A 1 
ATOM 2400 C CA  . ASP A 0 305 . -44.066  -10.425 25.078  1.00 74.29 305 A 1 
ATOM 2401 C C   . ASP A 0 305 . -45.517  -10.854 24.797  1.00 74.29 305 A 1 
ATOM 2402 C CB  . ASP A 0 305 . -43.906  -8.960  25.525  1.00 74.29 305 A 1 
ATOM 2403 O O   . ASP A 0 305 . -46.288  -10.121 24.171  1.00 74.29 305 A 1 
ATOM 2404 C CG  . ASP A 0 305 . -44.211  -8.715  27.000  1.00 74.29 305 A 1 
ATOM 2405 O OD1 . ASP A 0 305 . -44.703  -9.659  27.650  1.00 74.29 305 A 1 
ATOM 2406 O OD2 . ASP A 0 305 . -43.843  -7.605  27.459  1.00 74.29 305 A 1 
ATOM 2407 N N   . ASP A 0 306 . -45.832  -12.113 25.118  1.00 74.14 306 A 1 
ATOM 2408 C CA  . ASP A 0 306 . -47.132  -12.749 24.858  1.00 74.14 306 A 1 
ATOM 2409 C C   . ASP A 0 306 . -47.966  -12.751 26.160  1.00 74.14 306 A 1 
ATOM 2410 C CB  . ASP A 0 306 . -46.935  -14.173 24.277  1.00 74.14 306 A 1 
ATOM 2411 O O   . ASP A 0 306 . -48.163  -13.794 26.802  1.00 74.14 306 A 1 
ATOM 2412 C CG  . ASP A 0 306 . -46.666  -14.326 22.768  1.00 74.14 306 A 1 
ATOM 2413 O OD1 . ASP A 0 306 . -46.432  -13.341 22.036  1.00 74.14 306 A 1 
ATOM 2414 O OD2 . ASP A 0 306 . -46.735  -15.496 22.308  1.00 74.14 306 A 1 
ATOM 2415 N N   . ASP A 0 307 . -48.441  -11.576 26.571  1.00 76.53 307 A 1 
ATOM 2416 C CA  . ASP A 0 307 . -49.138  -11.381 27.842  1.00 76.53 307 A 1 
ATOM 2417 C C   . ASP A 0 307 . -50.627  -11.767 27.771  1.00 76.53 307 A 1 
ATOM 2418 C CB  . ASP A 0 307 . -48.899  -9.953  28.401  1.00 76.53 307 A 1 
ATOM 2419 O O   . ASP A 0 307 . -51.333  -11.632 26.766  1.00 76.53 307 A 1 
ATOM 2420 C CG  . ASP A 0 307 . -48.023  -9.889  29.666  1.00 76.53 307 A 1 
ATOM 2421 O OD1 . ASP A 0 307 . -47.451  -10.937 30.033  1.00 76.53 307 A 1 
ATOM 2422 O OD2 . ASP A 0 307 . -48.071  -8.861  30.383  1.00 76.53 307 A 1 
ATOM 2423 N N   . THR A 0 308 . -51.140  -12.314 28.875  1.00 70.56 308 A 1 
ATOM 2424 C CA  . THR A 0 308 . -52.558  -12.671 29.014  1.00 70.56 308 A 1 
ATOM 2425 C C   . THR A 0 308 . -53.046  -12.395 30.425  1.00 70.56 308 A 1 
ATOM 2426 C CB  . THR A 0 308 . -52.834  -14.143 28.657  1.00 70.56 308 A 1 
ATOM 2427 O O   . THR A 0 308 . -52.479  -12.895 31.396  1.00 70.56 308 A 1 
ATOM 2428 C CG2 . THR A 0 308 . -52.700  -14.452 27.168  1.00 70.56 308 A 1 
ATOM 2429 O OG1 . THR A 0 308 . -51.962  -15.022 29.336  1.00 70.56 308 A 1 
ATOM 2430 N N   . TYR A 0 309 . -54.152  -11.662 30.563  1.00 71.53 309 A 1 
ATOM 2431 C CA  . TYR A 0 309 . -54.722  -11.326 31.868  1.00 71.53 309 A 1 
ATOM 2432 C C   . TYR A 0 309 . -56.236  -11.534 31.920  1.00 71.53 309 A 1 
ATOM 2433 C CB  . TYR A 0 309 . -54.310  -9.907  32.285  1.00 71.53 309 A 1 
ATOM 2434 O O   . TYR A 0 309 . -56.987  -11.144 31.030  1.00 71.53 309 A 1 
ATOM 2435 C CG  . TYR A 0 309 . -54.772  -8.797  31.360  1.00 71.53 309 A 1 
ATOM 2436 C CD1 . TYR A 0 309 . -53.926  -8.352  30.325  1.00 71.53 309 A 1 
ATOM 2437 C CD2 . TYR A 0 309 . -56.038  -8.200  31.537  1.00 71.53 309 A 1 
ATOM 2438 C CE1 . TYR A 0 309 . -54.335  -7.313  29.473  1.00 71.53 309 A 1 
ATOM 2439 C CE2 . TYR A 0 309 . -56.453  -7.162  30.679  1.00 71.53 309 A 1 
ATOM 2440 O OH  . TYR A 0 309 . -56.006  -5.726  28.811  1.00 71.53 309 A 1 
ATOM 2441 C CZ  . TYR A 0 309 . -55.596  -6.713  29.649  1.00 71.53 309 A 1 
ATOM 2442 N N   . GLY A 0 310 . -56.706  -12.122 33.019  1.00 62.32 310 A 1 
ATOM 2443 C CA  . GLY A 0 310 . -58.112  -12.353 33.325  1.00 62.32 310 A 1 
ATOM 2444 C C   . GLY A 0 310 . -58.442  -11.915 34.750  1.00 62.32 310 A 1 
ATOM 2445 O O   . GLY A 0 310 . -57.924  -12.470 35.718  1.00 62.32 310 A 1 
ATOM 2446 N N   . ALA A 0 311 . -59.340  -10.944 34.901  1.00 60.47 311 A 1 
ATOM 2447 C CA  . ALA A 0 311 . -59.824  -10.468 36.193  1.00 60.47 311 A 1 
ATOM 2448 C C   . ALA A 0 311 . -61.323  -10.753 36.343  1.00 60.47 311 A 1 
ATOM 2449 C CB  . ALA A 0 311 . -59.486  -8.980  36.341  1.00 60.47 311 A 1 
ATOM 2450 O O   . ALA A 0 311 . -62.142  -10.238 35.585  1.00 60.47 311 A 1 
ATOM 2451 N N   . GLN A 0 312 . -61.692  -11.536 37.354  1.00 63.53 312 A 1 
ATOM 2452 C CA  . GLN A 0 312 . -63.065  -11.868 37.720  1.00 63.53 312 A 1 
ATOM 2453 C C   . GLN A 0 312 . -63.397  -11.297 39.104  1.00 63.53 312 A 1 
ATOM 2454 C CB  . GLN A 0 312 . -63.258  -13.393 37.638  1.00 63.53 312 A 1 
ATOM 2455 O O   . GLN A 0 312 . -62.754  -11.613 40.105  1.00 63.53 312 A 1 
ATOM 2456 C CG  . GLN A 0 312 . -64.609  -13.861 38.210  1.00 63.53 312 A 1 
ATOM 2457 C CD  . GLN A 0 312 . -64.915  -15.333 37.939  1.00 63.53 312 A 1 
ATOM 2458 N NE2 . GLN A 0 312 . -65.825  -15.929 38.678  1.00 63.53 312 A 1 
ATOM 2459 O OE1 . GLN A 0 312 . -64.392  -15.974 37.047  1.00 63.53 312 A 1 
ATOM 2460 N N   . ALA A 0 313 . -64.455  -10.495 39.173  1.00 54.31 313 A 1 
ATOM 2461 C CA  . ALA A 0 313 . -65.057  -10.021 40.410  1.00 54.31 313 A 1 
ATOM 2462 C C   . ALA A 0 313 . -66.515  -10.483 40.484  1.00 54.31 313 A 1 
ATOM 2463 C CB  . ALA A 0 313 . -64.927  -8.496  40.480  1.00 54.31 313 A 1 
ATOM 2464 O O   . ALA A 0 313 . -67.258  -10.363 39.509  1.00 54.31 313 A 1 
ATOM 2465 N N   . TRP A 0 314 . -66.919  -10.977 41.648  1.00 61.05 314 A 1 
ATOM 2466 C CA  . TRP A 0 314 . -68.305  -11.319 41.963  1.00 61.05 314 A 1 
ATOM 2467 C C   . TRP A 0 314 . -68.708  -10.719 43.311  1.00 61.05 314 A 1 
ATOM 2468 C CB  . TRP A 0 314 . -68.545  -12.842 41.865  1.00 61.05 314 A 1 
ATOM 2469 O O   . TRP A 0 314 . -67.873  -10.572 44.212  1.00 61.05 314 A 1 
ATOM 2470 C CG  . TRP A 0 314 . -67.642  -13.795 42.611  1.00 61.05 314 A 1 
ATOM 2471 C CD1 . TRP A 0 314 . -66.748  -13.476 43.573  1.00 61.05 314 A 1 
ATOM 2472 C CD2 . TRP A 0 314 . -67.546  -15.252 42.479  1.00 61.05 314 A 1 
ATOM 2473 C CE2 . TRP A 0 314 . -66.548  -15.731 43.382  1.00 61.05 314 A 1 
ATOM 2474 C CE3 . TRP A 0 314 . -68.202  -16.225 41.694  1.00 61.05 314 A 1 
ATOM 2475 N NE1 . TRP A 0 314 . -66.102  -14.604 44.023  1.00 61.05 314 A 1 
ATOM 2476 C CH2 . TRP A 0 314 . -66.875  -18.023 42.697  1.00 61.05 314 A 1 
ATOM 2477 C CZ2 . TRP A 0 314 . -66.205  -17.085 43.499  1.00 61.05 314 A 1 
ATOM 2478 C CZ3 . TRP A 0 314 . -67.872  -17.592 41.803  1.00 61.05 314 A 1 
ATOM 2479 N N   . GLY A 0 315 . -69.980  -10.358 43.430  1.00 59.08 315 A 1 
ATOM 2480 C CA  . GLY A 0 315 . -70.564  -9.805  44.640  1.00 59.08 315 A 1 
ATOM 2481 C C   . GLY A 0 315 . -72.017  -10.232 44.793  1.00 59.08 315 A 1 
ATOM 2482 O O   . GLY A 0 315 . -72.726  -10.448 43.810  1.00 59.08 315 A 1 
ATOM 2483 N N   . LYS A 0 316 . -72.427  -10.356 46.051  1.00 58.15 316 A 1 
ATOM 2484 C CA  . LYS A 0 316 . -73.823  -10.324 46.470  1.00 58.15 316 A 1 
ATOM 2485 C C   . LYS A 0 316 . -73.939  -9.239  47.524  1.00 58.15 316 A 1 
ATOM 2486 C CB  . LYS A 0 316 . -74.243  -11.704 46.996  1.00 58.15 316 A 1 
ATOM 2487 O O   . LYS A 0 316 . -73.353  -9.405  48.598  1.00 58.15 316 A 1 
ATOM 2488 C CG  . LYS A 0 316 . -75.568  -11.611 47.775  1.00 58.15 316 A 1 
ATOM 2489 C CD  . LYS A 0 316 . -76.218  -12.961 48.065  1.00 58.15 316 A 1 
ATOM 2490 C CE  . LYS A 0 316 . -76.679  -13.539 46.732  1.00 58.15 316 A 1 
ATOM 2491 N NZ  . LYS A 0 316 . -77.662  -14.622 46.897  1.00 58.15 316 A 1 
ATOM 2492 N N   . ASP A 0 317 . -74.681  -8.190  47.211  1.00 55.55 317 A 1 
ATOM 2493 C CA  . ASP A 0 317 . -75.192  -7.257  48.205  1.00 55.55 317 A 1 
ATOM 2494 C C   . ASP A 0 317 . -76.499  -7.792  48.812  1.00 55.55 317 A 1 
ATOM 2495 C CB  . ASP A 0 317 . -75.289  -5.827  47.640  1.00 55.55 317 A 1 
ATOM 2496 O O   . ASP A 0 317 . -77.137  -8.730  48.309  1.00 55.55 317 A 1 
ATOM 2497 C CG  . ASP A 0 317 . -75.862  -5.797  46.226  1.00 55.55 317 A 1 
ATOM 2498 O OD1 . ASP A 0 317 . -76.842  -6.545  46.019  1.00 55.55 317 A 1 
ATOM 2499 O OD2 . ASP A 0 317 . -75.206  -5.177  45.352  1.00 55.55 317 A 1 
ATOM 2500 N N   . ARG A 0 318 . -76.801  -7.305  50.017  1.00 46.51 318 A 1 
ATOM 2501 C CA  . ARG A 0 318 . -77.986  -7.682  50.804  1.00 46.51 318 A 1 
ATOM 2502 C C   . ARG A 0 318 . -78.457  -6.495  51.628  1.00 46.51 318 A 1 
ATOM 2503 C CB  . ARG A 0 318 . -77.706  -8.893  51.709  1.00 46.51 318 A 1 
ATOM 2504 O O   . ARG A 0 318 . -78.468  -6.558  52.864  1.00 46.51 318 A 1 
ATOM 2505 C CG  . ARG A 0 318 . -77.532  -10.209 50.953  1.00 46.51 318 A 1 
ATOM 2506 C CD  . ARG A 0 318 . -77.291  -11.350 51.941  1.00 46.51 318 A 1 
ATOM 2507 N NE  . ARG A 0 318 . -75.920  -11.295 52.487  1.00 46.51 318 A 1 
ATOM 2508 N NH1 . ARG A 0 318 . -75.918  -13.293 53.603  1.00 46.51 318 A 1 
ATOM 2509 N NH2 . ARG A 0 318 . -74.007  -12.188 53.313  1.00 46.51 318 A 1 
ATOM 2510 C CZ  . ARG A 0 318 . -75.291  -12.251 53.138  1.00 46.51 318 A 1 
ATOM 2511 N N   . ASP A 0 319 . -78.815  -5.414  50.958  1.00 51.13 319 A 1 
ATOM 2512 C CA  . ASP A 0 319 . -79.533  -4.324  51.590  1.00 51.13 319 A 1 
ATOM 2513 C C   . ASP A 0 319 . -80.982  -4.717  51.940  1.00 51.13 319 A 1 
ATOM 2514 C CB  . ASP A 0 319 . -79.335  -2.987  50.839  1.00 51.13 319 A 1 
ATOM 2515 O O   . ASP A 0 319 . -81.441  -5.856  51.786  1.00 51.13 319 A 1 
ATOM 2516 C CG  . ASP A 0 319 . -79.496  -2.959  49.313  1.00 51.13 319 A 1 
ATOM 2517 O OD1 . ASP A 0 319 . -79.461  -4.043  48.691  1.00 51.13 319 A 1 
ATOM 2518 O OD2 . ASP A 0 319 . -79.553  -1.808  48.822  1.00 51.13 319 A 1 
ATOM 2519 N N   . VAL A 0 320 . -81.653  -3.800  52.637  1.00 42.73 320 A 1 
ATOM 2520 C CA  . VAL A 0 320 . -83.004  -3.995  53.160  1.00 42.73 320 A 1 
ATOM 2521 C C   . VAL A 0 320 . -83.898  -2.925  52.557  1.00 42.73 320 A 1 
ATOM 2522 C CB  . VAL A 0 320 . -83.028  -4.005  54.703  1.00 42.73 320 A 1 
ATOM 2523 O O   . VAL A 0 320 . -84.061  -1.839  53.126  1.00 42.73 320 A 1 
ATOM 2524 C CG1 . VAL A 0 320 . -84.455  -4.188  55.252  1.00 42.73 320 A 1 
ATOM 2525 C CG2 . VAL A 0 320 . -82.190  -5.159  55.276  1.00 42.73 320 A 1 
ATOM 2526 N N   . TYR A 0 321 . -84.508  -3.254  51.422  1.00 38.08 321 A 1 
ATOM 2527 C CA  . TYR A 0 321 . -85.451  -2.379  50.744  1.00 38.08 321 A 1 
ATOM 2528 C C   . TYR A 0 321 . -86.548  -1.832  51.674  1.00 38.08 321 A 1 
ATOM 2529 C CB  . TYR A 0 321 . -86.086  -3.105  49.550  1.00 38.08 321 A 1 
ATOM 2530 O O   . TYR A 0 321 . -87.254  -2.555  52.387  1.00 38.08 321 A 1 
ATOM 2531 C CG  . TYR A 0 321 . -86.633  -2.169  48.485  1.00 38.08 321 A 1 
ATOM 2532 C CD1 . TYR A 0 321 . -88.002  -1.849  48.414  1.00 38.08 321 A 1 
ATOM 2533 C CD2 . TYR A 0 321 . -85.751  -1.637  47.531  1.00 38.08 321 A 1 
ATOM 2534 C CE1 . TYR A 0 321 . -88.474  -1.021  47.371  1.00 38.08 321 A 1 
ATOM 2535 C CE2 . TYR A 0 321 . -86.212  -0.846  46.471  1.00 38.08 321 A 1 
ATOM 2536 O OH  . TYR A 0 321 . -88.039  0.212   45.352  1.00 38.08 321 A 1 
ATOM 2537 C CZ  . TYR A 0 321 . -87.581  -0.539  46.386  1.00 38.08 321 A 1 
ATOM 2538 N N   . GLY A 0 322 . -86.778  -0.521  51.586  1.00 38.58 322 A 1 
ATOM 2539 C CA  . GLY A 0 322 . -88.100  0.041   51.862  1.00 38.58 322 A 1 
ATOM 2540 C C   . GLY A 0 322 . -88.450  0.417   53.306  1.00 38.58 322 A 1 
ATOM 2541 O O   . GLY A 0 322 . -89.640  0.574   53.589  1.00 38.58 322 A 1 
ATOM 2542 N N   . ALA A 0 323 . -87.486  0.685   54.197  1.00 34.79 323 A 1 
ATOM 2543 C CA  . ALA A 0 323 . -87.739  1.322   55.507  1.00 34.79 323 A 1 
ATOM 2544 C C   . ALA A 0 323 . -88.167  2.814   55.409  1.00 34.79 323 A 1 
ATOM 2545 C CB  . ALA A 0 323 . -86.543  1.085   56.438  1.00 34.79 323 A 1 
ATOM 2546 O O   . ALA A 0 323 . -87.722  3.678   56.167  1.00 34.79 323 A 1 
ATOM 2547 N N   . SER A 0 324 . -89.067  3.125   54.473  1.00 33.62 324 A 1 
ATOM 2548 C CA  . SER A 0 324 . -89.757  4.409   54.377  1.00 33.62 324 A 1 
ATOM 2549 C C   . SER A 0 324 . -90.635  4.635   55.615  1.00 33.62 324 A 1 
ATOM 2550 C CB  . SER A 0 324 . -90.543  4.509   53.064  1.00 33.62 324 A 1 
ATOM 2551 O O   . SER A 0 324 . -91.324  3.739   56.107  1.00 33.62 324 A 1 
ATOM 2552 O OG  . SER A 0 324 . -91.507  3.481   52.939  1.00 33.62 324 A 1 
ATOM 2553 N N   . SER A 0 325 . -90.568  5.845   56.169  1.00 33.88 325 A 1 
ATOM 2554 C CA  . SER A 0 325 . -90.991  6.177   57.533  1.00 33.88 325 A 1 
ATOM 2555 C C   . SER A 0 325 . -92.509  6.339   57.711  1.00 33.88 325 A 1 
ATOM 2556 C CB  . SER A 0 325 . -90.202  7.405   58.005  1.00 33.88 325 A 1 
ATOM 2557 O O   . SER A 0 325 . -93.006  7.386   58.127  1.00 33.88 325 A 1 
ATOM 2558 O OG  . SER A 0 325 . -90.262  8.438   57.038  1.00 33.88 325 A 1 
ATOM 2559 N N   . TYR A 0 326 . -93.275  5.276   57.468  1.00 31.60 326 A 1 
ATOM 2560 C CA  . TYR A 0 326 . -94.719  5.280   57.694  1.00 31.60 326 A 1 
ATOM 2561 C C   . TYR A 0 326 . -95.092  4.978   59.155  1.00 31.60 326 A 1 
ATOM 2562 C CB  . TYR A 0 326 . -95.417  4.349   56.696  1.00 31.60 326 A 1 
ATOM 2563 O O   . TYR A 0 326 . -94.892  3.882   59.672  1.00 31.60 326 A 1 
ATOM 2564 C CG  . TYR A 0 326 . -95.407  4.898   55.280  1.00 31.60 326 A 1 
ATOM 2565 C CD1 . TYR A 0 326 . -96.337  5.890   54.904  1.00 31.60 326 A 1 
ATOM 2566 C CD2 . TYR A 0 326 . -94.452  4.446   54.350  1.00 31.60 326 A 1 
ATOM 2567 C CE1 . TYR A 0 326 . -96.310  6.427   53.601  1.00 31.60 326 A 1 
ATOM 2568 C CE2 . TYR A 0 326 . -94.430  4.975   53.045  1.00 31.60 326 A 1 
ATOM 2569 O OH  . TYR A 0 326 . -95.333  6.486   51.414  1.00 31.60 326 A 1 
ATOM 2570 C CZ  . TYR A 0 326 . -95.356  5.969   52.669  1.00 31.60 326 A 1 
ATOM 2571 N N   . GLY A 0 327 . -95.744  5.947   59.807  1.00 32.53 327 A 1 
ATOM 2572 C CA  . GLY A 0 327 . -96.755  5.647   60.829  1.00 32.53 327 A 1 
ATOM 2573 C C   . GLY A 0 327 . -96.449  5.997   62.285  1.00 32.53 327 A 1 
ATOM 2574 O O   . GLY A 0 327 . -97.385  5.982   63.087  1.00 32.53 327 A 1 
ATOM 2575 N N   . LYS A 0 328 . -95.223  6.383   62.676  1.00 29.81 328 A 1 
ATOM 2576 C CA  . LYS A 0 328 . -94.984  6.837   64.062  1.00 29.81 328 A 1 
ATOM 2577 C C   . LYS A 0 328 . -95.349  8.309   64.260  1.00 29.81 328 A 1 
ATOM 2578 C CB  . LYS A 0 328 . -93.625  6.381   64.636  1.00 29.81 328 A 1 
ATOM 2579 O O   . LYS A 0 328 . -94.502  9.156   64.528  1.00 29.81 328 A 1 
ATOM 2580 C CG  . LYS A 0 328 . -93.847  5.852   66.069  1.00 29.81 328 A 1 
ATOM 2581 C CD  . LYS A 0 328 . -92.572  5.309   66.723  1.00 29.81 328 A 1 
ATOM 2582 C CE  . LYS A 0 328 . -92.936  4.527   67.994  1.00 29.81 328 A 1 
ATOM 2583 N NZ  . LYS A 0 328 . -91.741  3.898   68.610  1.00 29.81 328 A 1 
ATOM 2584 N N   . ALA A 0 329 . -96.656  8.572   64.236  1.00 28.28 329 A 1 
ATOM 2585 C CA  . ALA A 0 329 . -97.281  9.757   64.821  1.00 28.28 329 A 1 
ATOM 2586 C C   . ALA A 0 329 . -97.144  9.740   66.360  1.00 28.28 329 A 1 
ATOM 2587 C CB  . ALA A 0 329 . -98.735  9.843   64.334  1.00 28.28 329 A 1 
ATOM 2588 O O   . ALA A 0 329 . -98.122  9.741   67.107  1.00 28.28 329 A 1 
ATOM 2589 N N   . ALA A 0 330 . -95.903  9.709   66.850  1.00 27.31 330 A 1 
ATOM 2590 C CA  . ALA A 0 330 . -95.580  9.971   68.238  1.00 27.31 330 A 1 
ATOM 2591 C C   . ALA A 0 330 . -95.748  11.473  68.471  1.00 27.31 330 A 1 
ATOM 2592 C CB  . ALA A 0 330 . -94.168  9.452   68.544  1.00 27.31 330 A 1 
ATOM 2593 O O   . ALA A 0 330 . -94.798  12.247  68.382  1.00 27.31 330 A 1 
ATOM 2594 N N   . SER A 0 331 . -96.982  11.882  68.767  1.00 28.35 331 A 1 
ATOM 2595 C CA  . SER A 0 331 . -97.349  13.241  69.154  1.00 28.35 331 A 1 
ATOM 2596 C C   . SER A 0 331 . -96.811  13.600  70.548  1.00 28.35 331 A 1 
ATOM 2597 C CB  . SER A 0 331 . -98.870  13.410  69.051  1.00 28.35 331 A 1 
ATOM 2598 O O   . SER A 0 331 . -97.564  14.006  71.435  1.00 28.35 331 A 1 
ATOM 2599 O OG  . SER A 0 331 . -99.517  12.543  69.960  1.00 28.35 331 A 1 
ATOM 2600 N N   . MET A 0 332 . -95.500  13.467  70.757  1.00 27.44 332 A 1 
ATOM 2601 C CA  . MET A 0 332 . -94.811  14.141  71.845  1.00 27.44 332 A 1 
ATOM 2602 C C   . MET A 0 332 . -94.582  15.588  71.429  1.00 27.44 332 A 1 
ATOM 2603 C CB  . MET A 0 332 . -93.529  13.411  72.268  1.00 27.44 332 A 1 
ATOM 2604 O O   . MET A 0 332 . -93.562  15.956  70.854  1.00 27.44 332 A 1 
ATOM 2605 C CG  . MET A 0 332 . -93.897  12.189  73.116  1.00 27.44 332 A 1 
ATOM 2606 S SD  . MET A 0 332 . -92.501  11.413  73.967  1.00 27.44 332 A 1 
ATOM 2607 C CE  . MET A 0 332 . -93.403  10.187  74.950  1.00 27.44 332 A 1 
ATOM 2608 N N   . ARG A 0 333 . -95.576  16.414  71.765  1.00 27.42 333 A 1 
ATOM 2609 C CA  . ARG A 0 333 . -95.393  17.849  71.977  1.00 27.42 333 A 1 
ATOM 2610 C C   . ARG A 0 333 . -94.326  18.049  73.066  1.00 27.42 333 A 1 
ATOM 2611 C CB  . ARG A 0 333 . -96.728  18.472  72.434  1.00 27.42 333 A 1 
ATOM 2612 O O   . ARG A 0 333 . -94.676  18.172  74.235  1.00 27.42 333 A 1 
ATOM 2613 C CG  . ARG A 0 333 . -97.814  18.608  71.359  1.00 27.42 333 A 1 
ATOM 2614 C CD  . ARG A 0 333 . -99.115  19.048  72.051  1.00 27.42 333 A 1 
ATOM 2615 N NE  . ARG A 0 333 . -100.126 19.540  71.095  1.00 27.42 333 A 1 
ATOM 2616 N NH1 . ARG A 0 333 . -102.007 19.089  72.346  1.00 27.42 333 A 1 
ATOM 2617 N NH2 . ARG A 0 333 . -102.205 20.170  70.407  1.00 27.42 333 A 1 
ATOM 2618 C CZ  . ARG A 0 333 . -101.435 19.594  71.287  1.00 27.42 333 A 1 
ATOM 2619 N N   . SER A 0 334 . -93.049  18.084  72.689  1.00 26.09 334 A 1 
ATOM 2620 C CA  . SER A 0 334 . -92.000  18.725  73.487  1.00 26.09 334 A 1 
ATOM 2621 C C   . SER A 0 334 . -91.588  19.989  72.751  1.00 26.09 334 A 1 
ATOM 2622 C CB  . SER A 0 334 . -90.810  17.807  73.766  1.00 26.09 334 A 1 
ATOM 2623 O O   . SER A 0 334 . -91.033  19.940  71.656  1.00 26.09 334 A 1 
ATOM 2624 O OG  . SER A 0 334 . -90.149  18.275  74.927  1.00 26.09 334 A 1 
ATOM 2625 N N   . HIS A 0 335 . -91.989  21.124  73.310  1.00 28.46 335 A 1 
ATOM 2626 C CA  . HIS A 0 335 . -91.973  22.421  72.652  1.00 28.46 335 A 1 
ATOM 2627 C C   . HIS A 0 335 . -90.667  23.166  72.963  1.00 28.46 335 A 1 
ATOM 2628 C CB  . HIS A 0 335 . -93.256  23.165  73.065  1.00 28.46 335 A 1 
ATOM 2629 O O   . HIS A 0 335 . -90.681  24.190  73.637  1.00 28.46 335 A 1 
ATOM 2630 C CG  . HIS A 0 335 . -93.500  24.475  72.358  1.00 28.46 335 A 1 
ATOM 2631 C CD2 . HIS A 0 335 . -94.577  24.792  71.578  1.00 28.46 335 A 1 
ATOM 2632 N ND1 . HIS A 0 335 . -92.731  25.609  72.457  1.00 28.46 335 A 1 
ATOM 2633 C CE1 . HIS A 0 335 . -93.315  26.580  71.737  1.00 28.46 335 A 1 
ATOM 2634 N NE2 . HIS A 0 335 . -94.460  26.129  71.197  1.00 28.46 335 A 1 
ATOM 2635 N N   . ASP A 0 336 . -89.545  22.673  72.437  1.00 28.88 336 A 1 
ATOM 2636 C CA  . ASP A 0 336 . -88.252  23.370  72.506  1.00 28.88 336 A 1 
ATOM 2637 C C   . ASP A 0 336 . -87.866  23.929  71.133  1.00 28.88 336 A 1 
ATOM 2638 C CB  . ASP A 0 336 . -87.192  22.520  73.212  1.00 28.88 336 A 1 
ATOM 2639 O O   . ASP A 0 336 . -86.857  23.591  70.516  1.00 28.88 336 A 1 
ATOM 2640 C CG  . ASP A 0 336 . -87.515  22.403  74.706  1.00 28.88 336 A 1 
ATOM 2641 O OD1 . ASP A 0 336 . -87.651  23.464  75.355  1.00 28.88 336 A 1 
ATOM 2642 O OD2 . ASP A 0 336 . -87.653  21.250  75.175  1.00 28.88 336 A 1 
ATOM 2643 N N   . GLN A 0 337 . -88.722  24.831  70.650  1.00 26.52 337 A 1 
ATOM 2644 C CA  . GLN A 0 337 . -88.368  25.773  69.596  1.00 26.52 337 A 1 
ATOM 2645 C C   . GLN A 0 337 . -87.364  26.790  70.151  1.00 26.52 337 A 1 
ATOM 2646 C CB  . GLN A 0 337 . -89.627  26.503  69.100  1.00 26.52 337 A 1 
ATOM 2647 O O   . GLN A 0 337 . -87.756  27.835  70.670  1.00 26.52 337 A 1 
ATOM 2648 C CG  . GLN A 0 337 . -90.573  25.632  68.264  1.00 26.52 337 A 1 
ATOM 2649 C CD  . GLN A 0 337 . -91.861  26.379  67.926  1.00 26.52 337 A 1 
ATOM 2650 N NE2 . GLN A 0 337 . -92.446  26.155  66.771  1.00 26.52 337 A 1 
ATOM 2651 O OE1 . GLN A 0 337 . -92.376  27.178  68.686  1.00 26.52 337 A 1 
ATOM 2652 N N   . TYR A 0 338 . -86.067  26.530  69.991  1.00 27.22 338 A 1 
ATOM 2653 C CA  . TYR A 0 338 . -85.080  27.604  70.035  1.00 27.22 338 A 1 
ATOM 2654 C C   . TYR A 0 338 . -84.041  27.454  68.926  1.00 27.22 338 A 1 
ATOM 2655 C CB  . TYR A 0 338 . -84.466  27.763  71.430  1.00 27.22 338 A 1 
ATOM 2656 O O   . TYR A 0 338 . -83.186  26.571  68.950  1.00 27.22 338 A 1 
ATOM 2657 C CG  . TYR A 0 338 . -83.945  29.173  71.625  1.00 27.22 338 A 1 
ATOM 2658 C CD1 . TYR A 0 338 . -82.575  29.457  71.467  1.00 27.22 338 A 1 
ATOM 2659 C CD2 . TYR A 0 338 . -84.857  30.217  71.878  1.00 27.22 338 A 1 
ATOM 2660 C CE1 . TYR A 0 338 . -82.113  30.783  71.573  1.00 27.22 338 A 1 
ATOM 2661 C CE2 . TYR A 0 338 . -84.400  31.545  71.982  1.00 27.22 338 A 1 
ATOM 2662 O OH  . TYR A 0 338 . -82.588  33.112  71.921  1.00 27.22 338 A 1 
ATOM 2663 C CZ  . TYR A 0 338 . -83.027  31.830  71.830  1.00 27.22 338 A 1 
ATOM 2664 N N   . GLY A 0 339 . -84.138  28.333  67.926  1.00 29.11 339 A 1 
ATOM 2665 C CA  . GLY A 0 339 . -83.163  28.418  66.847  1.00 29.11 339 A 1 
ATOM 2666 C C   . GLY A 0 339 . -81.818  28.908  67.380  1.00 29.11 339 A 1 
ATOM 2667 O O   . GLY A 0 339 . -81.728  29.996  67.943  1.00 29.11 339 A 1 
ATOM 2668 N N   . GLY A 0 340 . -80.775  28.108  67.174  1.00 28.04 340 A 1 
ATOM 2669 C CA  . GLY A 0 340 . -79.410  28.391  67.612  1.00 28.04 340 A 1 
ATOM 2670 C C   . GLY A 0 340 . -78.410  28.064  66.513  1.00 28.04 340 A 1 
ATOM 2671 O O   . GLY A 0 340 . -77.697  27.070  66.597  1.00 28.04 340 A 1 
ATOM 2672 N N   . TYR A 0 341 . -78.378  28.889  65.466  1.00 27.19 341 A 1 
ATOM 2673 C CA  . TYR A 0 341 . -77.374  28.810  64.405  1.00 27.19 341 A 1 
ATOM 2674 C C   . TYR A 0 341 . -75.977  29.013  65.019  1.00 27.19 341 A 1 
ATOM 2675 C CB  . TYR A 0 341 . -77.673  29.868  63.325  1.00 27.19 341 A 1 
ATOM 2676 O O   . TYR A 0 341 . -75.679  30.092  65.531  1.00 27.19 341 A 1 
ATOM 2677 C CG  . TYR A 0 341 . -79.131  29.950  62.904  1.00 27.19 341 A 1 
ATOM 2678 C CD1 . TYR A 0 341 . -79.616  29.154  61.848  1.00 27.19 341 A 1 
ATOM 2679 C CD2 . TYR A 0 341 . -80.010  30.809  63.597  1.00 27.19 341 A 1 
ATOM 2680 C CE1 . TYR A 0 341 . -80.979  29.208  61.495  1.00 27.19 341 A 1 
ATOM 2681 C CE2 . TYR A 0 341 . -81.374  30.856  63.255  1.00 27.19 341 A 1 
ATOM 2682 O OH  . TYR A 0 341 . -83.176  30.090  61.864  1.00 27.19 341 A 1 
ATOM 2683 C CZ  . TYR A 0 341 . -81.861  30.052  62.200  1.00 27.19 341 A 1 
ATOM 2684 N N   . GLY A 0 342 . -75.134  27.980  64.995  1.00 31.48 342 A 1 
ATOM 2685 C CA  . GLY A 0 342 . -73.820  27.984  65.640  1.00 31.48 342 A 1 
ATOM 2686 C C   . GLY A 0 342 . -72.825  27.119  64.875  1.00 31.48 342 A 1 
ATOM 2687 O O   . GLY A 0 342 . -72.878  25.895  64.939  1.00 31.48 342 A 1 
ATOM 2688 N N   . ASN A 0 343 . -71.932  27.768  64.128  1.00 29.54 343 A 1 
ATOM 2689 C CA  . ASN A 0 343 . -70.938  27.114  63.280  1.00 29.54 343 A 1 
ATOM 2690 C C   . ASN A 0 343 . -69.916  26.279  64.073  1.00 29.54 343 A 1 
ATOM 2691 C CB  . ASN A 0 343 . -70.158  28.195  62.501  1.00 29.54 343 A 1 
ATOM 2692 O O   . ASN A 0 343 . -69.389  26.741  65.080  1.00 29.54 343 A 1 
ATOM 2693 C CG  . ASN A 0 343 . -70.948  28.917  61.429  1.00 29.54 343 A 1 
ATOM 2694 N ND2 . ASN A 0 343 . -70.452  30.035  60.956  1.00 29.54 343 A 1 
ATOM 2695 O OD1 . ASN A 0 343 . -71.997  28.493  60.987  1.00 29.54 343 A 1 
ATOM 2696 N N   . GLY A 0 344 . -69.476  25.171  63.466  1.00 30.34 344 A 1 
ATOM 2697 C CA  . GLY A 0 344 . -68.047  24.837  63.413  1.00 30.34 344 A 1 
ATOM 2698 C C   . GLY A 0 344 . -67.463  23.943  64.512  1.00 30.34 344 A 1 
ATOM 2699 O O   . GLY A 0 344 . -66.857  24.428  65.461  1.00 30.34 344 A 1 
ATOM 2700 N N   . ALA A 0 345 . -67.474  22.634  64.262  1.00 32.53 345 A 1 
ATOM 2701 C CA  . ALA A 0 345 . -66.427  21.698  64.689  1.00 32.53 345 A 1 
ATOM 2702 C C   . ALA A 0 345 . -66.334  20.601  63.606  1.00 32.53 345 A 1 
ATOM 2703 C CB  . ALA A 0 345 . -66.757  21.147  66.082  1.00 32.53 345 A 1 
ATOM 2704 O O   . ALA A 0 345 . -67.223  19.769  63.484  1.00 32.53 345 A 1 
ATOM 2705 N N   . ALA A 0 346 . -65.469  20.771  62.604  1.00 33.22 346 A 1 
ATOM 2706 C CA  . ALA A 0 346 . -64.064  20.346  62.625  1.00 33.22 346 A 1 
ATOM 2707 C C   . ALA A 0 346 . -63.929  18.813  62.529  1.00 33.22 346 A 1 
ATOM 2708 C CB  . ALA A 0 346 . -63.278  20.972  63.786  1.00 33.22 346 A 1 
ATOM 2709 O O   . ALA A 0 346 . -64.192  18.086  63.482  1.00 33.22 346 A 1 
ATOM 2710 N N   . ALA A 0 347 . -63.525  18.341  61.346  1.00 33.03 347 A 1 
ATOM 2711 C CA  . ALA A 0 347 . -63.429  16.924  61.015  1.00 33.03 347 A 1 
ATOM 2712 C C   . ALA A 0 347 . -62.402  16.195  61.897  1.00 33.03 347 A 1 
ATOM 2713 C CB  . ALA A 0 347 . -63.085  16.795  59.525  1.00 33.03 347 A 1 
ATOM 2714 O O   . ALA A 0 347 . -61.216  16.531  61.914  1.00 33.03 347 A 1 
ATOM 2715 N N   . GLN A 0 348 . -62.858  15.156  62.595  1.00 31.71 348 A 1 
ATOM 2716 C CA  . GLN A 0 348 . -62.017  14.287  63.409  1.00 31.71 348 A 1 
ATOM 2717 C C   . GLN A 0 348 . -61.322  13.252  62.511  1.00 31.71 348 A 1 
ATOM 2718 C CB  . GLN A 0 348 . -62.896  13.686  64.518  1.00 31.71 348 A 1 
ATOM 2719 O O   . GLN A 0 348 . -61.838  12.161  62.280  1.00 31.71 348 A 1 
ATOM 2720 C CG  . GLN A 0 348 . -62.097  12.855  65.532  1.00 31.71 348 A 1 
ATOM 2721 C CD  . GLN A 0 348 . -62.965  12.338  66.678  1.00 31.71 348 A 1 
ATOM 2722 N NE2 . GLN A 0 348 . -62.586  11.250  67.311  1.00 31.71 348 A 1 
ATOM 2723 O OE1 . GLN A 0 348 . -63.985  12.891  67.049  1.00 31.71 348 A 1 
ATOM 2724 N N   . GLY A 0 349 . -60.148  13.608  61.980  1.00 33.44 349 A 1 
ATOM 2725 C CA  . GLY A 0 349 . -59.316  12.695  61.192  1.00 33.44 349 A 1 
ATOM 2726 C C   . GLY A 0 349 . -58.883  11.477  62.015  1.00 33.44 349 A 1 
ATOM 2727 O O   . GLY A 0 349 . -58.175  11.615  63.014  1.00 33.44 349 A 1 
ATOM 2728 N N   . SER A 0 350 . -59.310  10.282  61.604  1.00 34.00 350 A 1 
ATOM 2729 C CA  . SER A 0 350 . -59.054  9.049   62.350  1.00 34.00 350 A 1 
ATOM 2730 C C   . SER A 0 350 . -57.632  8.524   62.159  1.00 34.00 350 A 1 
ATOM 2731 C CB  . SER A 0 350 . -60.087  7.974   62.020  1.00 34.00 350 A 1 
ATOM 2732 O O   . SER A 0 350 . -57.199  8.174   61.065  1.00 34.00 350 A 1 
ATOM 2733 O OG  . SER A 0 350 . -61.274  8.278   62.724  1.00 34.00 350 A 1 
ATOM 2734 N N   . SER A 0 351 . -56.935  8.435   63.289  1.00 29.14 351 A 1 
ATOM 2735 C CA  . SER A 0 351 . -55.606  7.857   63.473  1.00 29.14 351 A 1 
ATOM 2736 C C   . SER A 0 351 . -55.417  6.490   62.797  1.00 29.14 351 A 1 
ATOM 2737 C CB  . SER A 0 351 . -55.411  7.705   64.988  1.00 29.14 351 A 1 
ATOM 2738 O O   . SER A 0 351 . -56.005  5.490   63.209  1.00 29.14 351 A 1 
ATOM 2739 O OG  . SER A 0 351 . -54.182  7.095   65.331  1.00 29.14 351 A 1 
ATOM 2740 N N   . TYR A 0 352 . -54.487  6.424   61.843  1.00 33.76 352 A 1 
ATOM 2741 C CA  . TYR A 0 352 . -53.834  5.180   61.441  1.00 33.76 352 A 1 
ATOM 2742 C C   . TYR A 0 352 . -52.714  4.859   62.446  1.00 33.76 352 A 1 
ATOM 2743 C CB  . TYR A 0 352 . -53.348  5.278   59.982  1.00 33.76 352 A 1 
ATOM 2744 O O   . TYR A 0 352 . -51.713  5.572   62.547  1.00 33.76 352 A 1 
ATOM 2745 C CG  . TYR A 0 352 . -52.663  6.582   59.601  1.00 33.76 352 A 1 
ATOM 2746 C CD1 . TYR A 0 352 . -53.442  7.687   59.202  1.00 33.76 352 A 1 
ATOM 2747 C CD2 . TYR A 0 352 . -51.260  6.695   59.653  1.00 33.76 352 A 1 
ATOM 2748 C CE1 . TYR A 0 352 . -52.822  8.908   58.880  1.00 33.76 352 A 1 
ATOM 2749 C CE2 . TYR A 0 352 . -50.634  7.913   59.319  1.00 33.76 352 A 1 
ATOM 2750 O OH  . TYR A 0 352 . -50.827  10.207  58.629  1.00 33.76 352 A 1 
ATOM 2751 C CZ  . TYR A 0 352 . -51.418  9.024   58.937  1.00 33.76 352 A 1 
ATOM 2752 N N   . LYS A 0 353 . -52.876  3.778   63.222  1.00 32.37 353 A 1 
ATOM 2753 C CA  . LYS A 0 353 . -51.873  3.302   64.192  1.00 32.37 353 A 1 
ATOM 2754 C C   . LYS A 0 353 . -50.669  2.655   63.491  1.00 32.37 353 A 1 
ATOM 2755 C CB  . LYS A 0 353 . -52.499  2.335   65.215  1.00 32.37 353 A 1 
ATOM 2756 O O   . LYS A 0 353 . -50.524  1.437   63.481  1.00 32.37 353 A 1 
ATOM 2757 C CG  . LYS A 0 353 . -53.279  3.018   66.345  1.00 32.37 353 A 1 
ATOM 2758 C CD  . LYS A 0 353 . -53.720  1.942   67.350  1.00 32.37 353 A 1 
ATOM 2759 C CE  . LYS A 0 353 . -54.417  2.554   68.567  1.00 32.37 353 A 1 
ATOM 2760 N NZ  . LYS A 0 353 . -54.879  1.497   69.502  1.00 32.37 353 A 1 
ATOM 2761 N N   . GLY A 0 354 . -49.772  3.476   62.952  1.00 35.65 354 A 1 
ATOM 2762 C CA  . GLY A 0 354 . -48.421  3.057   62.574  1.00 35.65 354 A 1 
ATOM 2763 C C   . GLY A 0 354 . -47.486  3.082   63.785  1.00 35.65 354 A 1 
ATOM 2764 O O   . GLY A 0 354 . -46.902  4.119   64.092  1.00 35.65 354 A 1 
ATOM 2765 N N   . THR A 0 355 . -47.344  1.962   64.499  1.00 32.83 355 A 1 
ATOM 2766 C CA  . THR A 0 355 . -46.487  1.871   65.696  1.00 32.83 355 A 1 
ATOM 2767 C C   . THR A 0 355 . -44.999  1.876   65.327  1.00 32.83 355 A 1 
ATOM 2768 C CB  . THR A 0 355 . -46.839  0.631   66.542  1.00 32.83 355 A 1 
ATOM 2769 O O   . THR A 0 355 . -44.372  0.824   65.233  1.00 32.83 355 A 1 
ATOM 2770 C CG2 . THR A 0 355 . -46.177  0.644   67.922  1.00 32.83 355 A 1 
ATOM 2771 O OG1 . THR A 0 355 . -48.225  0.600   66.789  1.00 32.83 355 A 1 
ATOM 2772 N N   . LYS A 0 356 . -44.406  3.064   65.150  1.00 35.93 356 A 1 
ATOM 2773 C CA  . LYS A 0 356 . -42.948  3.233   65.075  1.00 35.93 356 A 1 
ATOM 2774 C C   . LYS A 0 356 . -42.418  3.832   66.373  1.00 35.93 356 A 1 
ATOM 2775 C CB  . LYS A 0 356 . -42.544  4.036   63.828  1.00 35.93 356 A 1 
ATOM 2776 O O   . LYS A 0 356 . -42.544  5.029   66.615  1.00 35.93 356 A 1 
ATOM 2777 C CG  . LYS A 0 356 . -41.020  3.971   63.619  1.00 35.93 356 A 1 
ATOM 2778 C CD  . LYS A 0 356 . -40.591  4.677   62.327  1.00 35.93 356 A 1 
ATOM 2779 C CE  . LYS A 0 356 . -39.080  4.511   62.117  1.00 35.93 356 A 1 
ATOM 2780 N NZ  . LYS A 0 356 . -38.624  5.153   60.858  1.00 35.93 356 A 1 
ATOM 2781 N N   . THR A 0 357 . -41.800  2.988   67.192  1.00 33.11 357 A 1 
ATOM 2782 C CA  . THR A 0 357 . -41.075  3.391   68.400  1.00 33.11 357 A 1 
ATOM 2783 C C   . THR A 0 357 . -39.936  4.340   68.024  1.00 33.11 357 A 1 
ATOM 2784 C CB  . THR A 0 357 . -40.508  2.150   69.114  1.00 33.11 357 A 1 
ATOM 2785 O O   . THR A 0 357 . -38.979  3.932   67.367  1.00 33.11 357 A 1 
ATOM 2786 C CG2 . THR A 0 357 . -40.091  2.444   70.552  1.00 33.11 357 A 1 
ATOM 2787 O OG1 . THR A 0 357 . -41.485  1.134   69.164  1.00 33.11 357 A 1 
ATOM 2788 N N   . VAL A 0 358 . -40.028  5.604   68.439  1.00 39.27 358 A 1 
ATOM 2789 C CA  . VAL A 0 358 . -38.926  6.574   68.380  1.00 39.27 358 A 1 
ATOM 2790 C C   . VAL A 0 358 . -38.602  6.983   69.812  1.00 39.27 358 A 1 
ATOM 2791 C CB  . VAL A 0 358 . -39.241  7.775   67.468  1.00 39.27 358 A 1 
ATOM 2792 O O   . VAL A 0 358 . -39.500  7.244   70.606  1.00 39.27 358 A 1 
ATOM 2793 C CG1 . VAL A 0 358 . -38.075  8.774   67.430  1.00 39.27 358 A 1 
ATOM 2794 C CG2 . VAL A 0 358 . -39.488  7.308   66.025  1.00 39.27 358 A 1 
ATOM 2795 N N   . VAL A 0 359 . -37.312  6.949   70.141  1.00 35.28 359 A 1 
ATOM 2796 C CA  . VAL A 0 359 . -36.788  7.072   71.506  1.00 35.28 359 A 1 
ATOM 2797 C C   . VAL A 0 359 . -36.960  8.493   72.048  1.00 35.28 359 A 1 
ATOM 2798 C CB  . VAL A 0 359 . -35.308  6.634   71.530  1.00 35.28 359 A 1 
ATOM 2799 O O   . VAL A 0 359 . -36.696  9.466   71.342  1.00 35.28 359 A 1 
ATOM 2800 C CG1 . VAL A 0 359 . -34.653  6.775   72.908  1.00 35.28 359 A 1 
ATOM 2801 C CG2 . VAL A 0 359 . -35.172  5.161   71.106  1.00 35.28 359 A 1 
ATOM 2802 N N   . ASP A 0 360 . -37.349  8.588   73.322  1.00 32.85 360 A 1 
ATOM 2803 C CA  . ASP A 0 360 . -37.476  9.829   74.091  1.00 32.85 360 A 1 
ATOM 2804 C C   . ASP A 0 360 . -36.295  10.793  73.919  1.00 32.85 360 A 1 
ATOM 2805 C CB  . ASP A 0 360 . -37.556  9.495   75.592  1.00 32.85 360 A 1 
ATOM 2806 O O   . ASP A 0 360 . -35.141  10.420  74.121  1.00 32.85 360 A 1 
ATOM 2807 C CG  . ASP A 0 360 . -38.969  9.150   76.041  1.00 32.85 360 A 1 
ATOM 2808 O OD1 . ASP A 0 360 . -39.823  10.056  75.921  1.00 32.85 360 A 1 
ATOM 2809 O OD2 . ASP A 0 360 . -39.162  8.010   76.515  1.00 32.85 360 A 1 
ATOM 2810 N N   . HIS A 0 361 . -36.609  12.067  73.676  1.00 34.23 361 A 1 
ATOM 2811 C CA  . HIS A 0 361 . -35.768  13.216  74.026  1.00 34.23 361 A 1 
ATOM 2812 C C   . HIS A 0 361 . -36.673  14.337  74.553  1.00 34.23 361 A 1 
ATOM 2813 C CB  . HIS A 0 361 . -34.904  13.678  72.838  1.00 34.23 361 A 1 
ATOM 2814 O O   . HIS A 0 361 . -37.123  15.209  73.811  1.00 34.23 361 A 1 
ATOM 2815 C CG  . HIS A 0 361 . -33.571  12.977  72.761  1.00 34.23 361 A 1 
ATOM 2816 C CD2 . HIS A 0 361 . -32.355  13.488  73.128  1.00 34.23 361 A 1 
ATOM 2817 N ND1 . HIS A 0 361 . -33.360  11.676  72.380  1.00 34.23 361 A 1 
ATOM 2818 C CE1 . HIS A 0 361 . -32.054  11.404  72.526  1.00 34.23 361 A 1 
ATOM 2819 N NE2 . HIS A 0 361 . -31.394  12.486  72.972  1.00 34.23 361 A 1 
ATOM 2820 N N   . GLY A 0 362 . -36.970  14.311  75.853  1.00 30.61 362 A 1 
ATOM 2821 C CA  . GLY A 0 362 . -37.790  15.343  76.485  1.00 30.61 362 A 1 
ATOM 2822 C C   . GLY A 0 362 . -37.064  16.688  76.598  1.00 30.61 362 A 1 
ATOM 2823 O O   . GLY A 0 362 . -35.923  16.739  77.058  1.00 30.61 362 A 1 
ATOM 2824 N N   . LYS A 0 363 . -37.750  17.794  76.269  1.00 34.87 363 A 1 
ATOM 2825 C CA  . LYS A 0 363 . -37.387  19.149  76.721  1.00 34.87 363 A 1 
ATOM 2826 C C   . LYS A 0 363 . -38.607  20.035  76.994  1.00 34.87 363 A 1 
ATOM 2827 C CB  . LYS A 0 363 . -36.441  19.862  75.730  1.00 34.87 363 A 1 
ATOM 2828 O O   . LYS A 0 363 . -39.403  20.287  76.104  1.00 34.87 363 A 1 
ATOM 2829 C CG  . LYS A 0 363 . -34.995  19.353  75.849  1.00 34.87 363 A 1 
ATOM 2830 C CD  . LYS A 0 363 . -33.954  20.375  75.382  1.00 34.87 363 A 1 
ATOM 2831 C CE  . LYS A 0 363 . -32.564  19.788  75.658  1.00 34.87 363 A 1 
ATOM 2832 N NZ  . LYS A 0 363 . -31.484  20.778  75.426  1.00 34.87 363 A 1 
ATOM 2833 N N   . GLY A 0 364 . -38.652  20.538  78.232  1.00 30.67 364 A 1 
ATOM 2834 C CA  . GLY A 0 364 . -39.152  21.853  78.665  1.00 30.67 364 A 1 
ATOM 2835 C C   . GLY A 0 364 . -40.406  22.437  78.008  1.00 30.67 364 A 1 
ATOM 2836 O O   . GLY A 0 364 . -40.328  23.031  76.938  1.00 30.67 364 A 1 
ATOM 2837 N N   . GLY A 0 365 . -41.526  22.407  78.734  1.00 27.98 365 A 1 
ATOM 2838 C CA  . GLY A 0 365 . -42.692  23.234  78.415  1.00 27.98 365 A 1 
ATOM 2839 C C   . GLY A 0 365 . -42.524  24.701  78.833  1.00 27.98 365 A 1 
ATOM 2840 O O   . GLY A 0 365 . -41.687  25.023  79.675  1.00 27.98 365 A 1 
ATOM 2841 N N   . TRP A 0 366 . -43.380  25.563  78.278  1.00 32.00 366 A 1 
ATOM 2842 C CA  . TRP A 0 366 . -43.600  26.945  78.710  1.00 32.00 366 A 1 
ATOM 2843 C C   . TRP A 0 366 . -45.101  27.281  78.633  1.00 32.00 366 A 1 
ATOM 2844 C CB  . TRP A 0 366 . -42.764  27.922  77.862  1.00 32.00 366 A 1 
ATOM 2845 O O   . TRP A 0 366 . -45.725  27.089  77.595  1.00 32.00 366 A 1 
ATOM 2846 C CG  . TRP A 0 366 . -41.300  27.980  78.198  1.00 32.00 366 A 1 
ATOM 2847 C CD1 . TRP A 0 366 . -40.350  27.132  77.741  1.00 32.00 366 A 1 
ATOM 2848 C CD2 . TRP A 0 366 . -40.602  28.909  79.090  1.00 32.00 366 A 1 
ATOM 2849 C CE2 . TRP A 0 366 . -39.225  28.536  79.147  1.00 32.00 366 A 1 
ATOM 2850 C CE3 . TRP A 0 366 . -40.993  30.024  79.865  1.00 32.00 366 A 1 
ATOM 2851 N NE1 . TRP A 0 366 . -39.128  27.454  78.299  1.00 32.00 366 A 1 
ATOM 2852 C CH2 . TRP A 0 366 . -38.712  30.321  80.700  1.00 32.00 366 A 1 
ATOM 2853 C CZ2 . TRP A 0 366 . -38.288  29.218  79.939  1.00 32.00 366 A 1 
ATOM 2854 C CZ3 . TRP A 0 366 . -40.060  30.723  80.658  1.00 32.00 366 A 1 
ATOM 2855 N N   . ASP A 0 367 . -45.647  27.721  79.773  1.00 34.91 367 A 1 
ATOM 2856 C CA  . ASP A 0 367 . -46.473  28.933  79.962  1.00 34.91 367 A 1 
ATOM 2857 C C   . ASP A 0 367 . -47.485  29.316  78.841  1.00 34.91 367 A 1 
ATOM 2858 C CB  . ASP A 0 367 . -45.463  30.062  80.244  1.00 34.91 367 A 1 
ATOM 2859 O O   . ASP A 0 367 . -47.075  29.714  77.757  1.00 34.91 367 A 1 
ATOM 2860 C CG  . ASP A 0 367 . -46.111  31.378  80.675  1.00 34.91 367 A 1 
ATOM 2861 O OD1 . ASP A 0 367 . -47.269  31.332  81.138  1.00 34.91 367 A 1 
ATOM 2862 O OD2 . ASP A 0 367 . -45.442  32.431  80.569  1.00 34.91 367 A 1 
ATOM 2863 N N   . SER A 0 368 . -48.822  29.212  78.957  1.00 31.65 368 A 1 
ATOM 2864 C CA  . SER A 0 368 . -49.796  29.458  80.055  1.00 31.65 368 A 1 
ATOM 2865 C C   . SER A 0 368 . -50.345  30.898  80.220  1.00 31.65 368 A 1 
ATOM 2866 C CB  . SER A 0 368 . -49.465  28.797  81.399  1.00 31.65 368 A 1 
ATOM 2867 O O   . SER A 0 368 . -50.349  31.466  81.314  1.00 31.65 368 A 1 
ATOM 2868 O OG  . SER A 0 368 . -50.619  28.810  82.215  1.00 31.65 368 A 1 
ATOM 2869 N N   . LYS A 0 369 . -51.001  31.440  79.178  1.00 35.23 369 A 1 
ATOM 2870 C CA  . LYS A 0 369 . -51.974  32.556  79.302  1.00 35.23 369 A 1 
ATOM 2871 C C   . LYS A 0 369 . -53.224  32.256  78.461  1.00 35.23 369 A 1 
ATOM 2872 C CB  . LYS A 0 369 . -51.323  33.893  78.892  1.00 35.23 369 A 1 
ATOM 2873 O O   . LYS A 0 369 . -53.091  31.765  77.351  1.00 35.23 369 A 1 
ATOM 2874 C CG  . LYS A 0 369 . -50.130  34.240  79.797  1.00 35.23 369 A 1 
ATOM 2875 C CD  . LYS A 0 369 . -49.444  35.561  79.438  1.00 35.23 369 A 1 
ATOM 2876 C CE  . LYS A 0 369 . -48.201  35.657  80.332  1.00 35.23 369 A 1 
ATOM 2877 N NZ  . LYS A 0 369 . -47.326  36.791  79.962  1.00 35.23 369 A 1 
ATOM 2878 N N   . GLY A 0 370 . -54.460  32.517  78.887  1.00 33.76 370 A 1 
ATOM 2879 C CA  . GLY A 0 370 . -54.918  33.255  80.070  1.00 33.76 370 A 1 
ATOM 2880 C C   . GLY A 0 370 . -56.028  34.237  79.679  1.00 33.76 370 A 1 
ATOM 2881 O O   . GLY A 0 370 . -55.778  35.437  79.624  1.00 33.76 370 A 1 
ATOM 2882 N N   . GLY A 0 371 . -57.222  33.728  79.350  1.00 34.15 371 A 1 
ATOM 2883 C CA  . GLY A 0 371 . -58.358  34.514  78.847  1.00 34.15 371 A 1 
ATOM 2884 C C   . GLY A 0 371 . -59.627  34.268  79.663  1.00 34.15 371 A 1 
ATOM 2885 O O   . GLY A 0 371 . -60.102  33.140  79.756  1.00 34.15 371 A 1 
ATOM 2886 N N   . TYR A 0 372 . -60.158  35.325  80.274  1.00 28.92 372 A 1 
ATOM 2887 C CA  . TYR A 0 372 . -61.212  35.272  81.293  1.00 28.92 372 A 1 
ATOM 2888 C C   . TYR A 0 372 . -62.534  35.797  80.719  1.00 28.92 372 A 1 
ATOM 2889 C CB  . TYR A 0 372 . -60.777  36.102  82.518  1.00 28.92 372 A 1 
ATOM 2890 O O   . TYR A 0 372 . -62.531  36.808  80.023  1.00 28.92 372 A 1 
ATOM 2891 C CG  . TYR A 0 372 . -59.343  35.876  82.973  1.00 28.92 372 A 1 
ATOM 2892 C CD1 . TYR A 0 372 . -59.051  34.941  83.987  1.00 28.92 372 A 1 
ATOM 2893 C CD2 . TYR A 0 372 . -58.292  36.582  82.351  1.00 28.92 372 A 1 
ATOM 2894 C CE1 . TYR A 0 372 . -57.714  34.701  84.360  1.00 28.92 372 A 1 
ATOM 2895 C CE2 . TYR A 0 372 . -56.954  36.328  82.704  1.00 28.92 372 A 1 
ATOM 2896 O OH  . TYR A 0 372 . -55.376  35.127  84.057  1.00 28.92 372 A 1 
ATOM 2897 C CZ  . TYR A 0 372 . -56.664  35.385  83.712  1.00 28.92 372 A 1 
ATOM 2898 N N   . GLY A 0 373 . -63.668  35.160  81.038  1.00 36.60 373 A 1 
ATOM 2899 C CA  . GLY A 0 373 . -64.960  35.543  80.449  1.00 36.60 373 A 1 
ATOM 2900 C C   . GLY A 0 373 . -66.189  34.937  81.130  1.00 36.60 373 A 1 
ATOM 2901 O O   . GLY A 0 373 . -66.953  34.217  80.498  1.00 36.60 373 A 1 
ATOM 2902 N N   . LYS A 0 374 . -66.404  35.224  82.422  1.00 29.34 374 A 1 
ATOM 2903 C CA  . LYS A 0 374 . -67.715  34.995  83.059  1.00 29.34 374 A 1 
ATOM 2904 C C   . LYS A 0 374 . -68.720  36.027  82.543  1.00 29.34 374 A 1 
ATOM 2905 C CB  . LYS A 0 374 . -67.650  35.188  84.589  1.00 29.34 374 A 1 
ATOM 2906 O O   . LYS A 0 374 . -68.495  37.214  82.759  1.00 29.34 374 A 1 
ATOM 2907 C CG  . LYS A 0 374 . -67.234  33.980  85.435  1.00 29.34 374 A 1 
ATOM 2908 C CD  . LYS A 0 374 . -67.422  34.356  86.918  1.00 29.34 374 A 1 
ATOM 2909 C CE  . LYS A 0 374 . -67.153  33.176  87.856  1.00 29.34 374 A 1 
ATOM 2910 N NZ  . LYS A 0 374 . -67.408  33.545  89.273  1.00 29.34 374 A 1 
ATOM 2911 N N   . GLN A 0 375 . -69.893  35.593  82.082  1.00 33.44 375 A 1 
ATOM 2912 C CA  . GLN A 0 375 . -71.110  36.382  82.284  1.00 33.44 375 A 1 
ATOM 2913 C C   . GLN A 0 375 . -72.327  35.484  82.521  1.00 33.44 375 A 1 
ATOM 2914 C CB  . GLN A 0 375 . -71.323  37.408  81.159  1.00 33.44 375 A 1 
ATOM 2915 O O   . GLN A 0 375 . -72.777  34.749  81.650  1.00 33.44 375 A 1 
ATOM 2916 C CG  . GLN A 0 375 . -72.415  38.417  81.564  1.00 33.44 375 A 1 
ATOM 2917 C CD  . GLN A 0 375 . -72.426  39.693  80.724  1.00 33.44 375 A 1 
ATOM 2918 N NE2 . GLN A 0 375 . -73.470  40.487  80.811  1.00 33.44 375 A 1 
ATOM 2919 O OE1 . GLN A 0 375 . -71.504  40.025  80.003  1.00 33.44 375 A 1 
ATOM 2920 N N   . THR A 0 376 . -72.851  35.558  83.742  1.00 28.67 376 A 1 
ATOM 2921 C CA  . THR A 0 376 . -74.091  34.912  84.174  1.00 28.67 376 A 1 
ATOM 2922 C C   . THR A 0 376 . -75.207  35.947  84.123  1.00 28.67 376 A 1 
ATOM 2923 C CB  . THR A 0 376 . -73.933  34.403  85.619  1.00 28.67 376 A 1 
ATOM 2924 O O   . THR A 0 376 . -75.086  36.985  84.770  1.00 28.67 376 A 1 
ATOM 2925 C CG2 . THR A 0 376 . -75.166  33.676  86.155  1.00 28.67 376 A 1 
ATOM 2926 O OG1 . THR A 0 376 . -72.845  33.508  85.710  1.00 28.67 376 A 1 
ATOM 2927 N N   . VAL A 0 377 . -76.305  35.664  83.422  1.00 33.53 377 A 1 
ATOM 2928 C CA  . VAL A 0 377 . -77.570  36.396  83.590  1.00 33.53 377 A 1 
ATOM 2929 C C   . VAL A 0 377 . -78.691  35.374  83.720  1.00 33.53 377 A 1 
ATOM 2930 C CB  . VAL A 0 377 . -77.840  37.418  82.467  1.00 33.53 377 A 1 
ATOM 2931 O O   . VAL A 0 377 . -78.782  34.436  82.936  1.00 33.53 377 A 1 
ATOM 2932 C CG1 . VAL A 0 377 . -79.149  38.182  82.721  1.00 33.53 377 A 1 
ATOM 2933 C CG2 . VAL A 0 377 . -76.718  38.463  82.377  1.00 33.53 377 A 1 
ATOM 2934 N N   . SER A 0 378 . -79.503  35.545  84.758  1.00 26.96 378 A 1 
ATOM 2935 C CA  . SER A 0 378 . -80.589  34.651  85.145  1.00 26.96 378 A 1 
ATOM 2936 C C   . SER A 0 378 . -81.857  35.477  85.305  1.00 26.96 378 A 1 
ATOM 2937 C CB  . SER A 0 378 . -80.231  33.968  86.470  1.00 26.96 378 A 1 
ATOM 2938 O O   . SER A 0 378 . -81.822  36.516  85.961  1.00 26.96 378 A 1 
ATOM 2939 O OG  . SER A 0 378 . -81.296  33.157  86.922  1.00 26.96 378 A 1 
ATOM 2940 N N   . TYR A 0 379 . -82.966  35.004  84.739  1.00 30.84 379 A 1 
ATOM 2941 C CA  . TYR A 0 379 . -84.304  35.501  85.044  1.00 30.84 379 A 1 
ATOM 2942 C C   . TYR A 0 379 . -85.246  34.314  85.225  1.00 30.84 379 A 1 
ATOM 2943 C CB  . TYR A 0 379 . -84.787  36.499  83.979  1.00 30.84 379 A 1 
ATOM 2944 O O   . TYR A 0 379 . -85.736  33.729  84.263  1.00 30.84 379 A 1 
ATOM 2945 C CG  . TYR A 0 379 . -84.391  37.926  84.308  1.00 30.84 379 A 1 
ATOM 2946 C CD1 . TYR A 0 379 . -85.145  38.652  85.252  1.00 30.84 379 A 1 
ATOM 2947 C CD2 . TYR A 0 379 . -83.250  38.507  83.722  1.00 30.84 379 A 1 
ATOM 2948 C CE1 . TYR A 0 379 . -84.758  39.955  85.618  1.00 30.84 379 A 1 
ATOM 2949 C CE2 . TYR A 0 379 . -82.858  39.810  84.086  1.00 30.84 379 A 1 
ATOM 2950 O OH  . TYR A 0 379 . -83.221  41.786  85.393  1.00 30.84 379 A 1 
ATOM 2951 C CZ  . TYR A 0 379 . -83.608  40.533  85.037  1.00 30.84 379 A 1 
ATOM 2952 N N   . GLY A 0 380 . -85.476  33.950  86.486  1.00 30.39 380 A 1 
ATOM 2953 C CA  . GLY A 0 380 . -86.518  33.002  86.863  1.00 30.39 380 A 1 
ATOM 2954 C C   . GLY A 0 380 . -87.869  33.707  86.980  1.00 30.39 380 A 1 
ATOM 2955 O O   . GLY A 0 380 . -87.986  34.703  87.691  1.00 30.39 380 A 1 
ATOM 2956 N N   . GLY A 0 381 . -88.888  33.167  86.312  1.00 30.26 381 A 1 
ATOM 2957 C CA  . GLY A 0 381 . -90.293  33.518  86.516  1.00 30.26 381 A 1 
ATOM 2958 C C   . GLY A 0 381 . -91.019  32.343  87.164  1.00 30.26 381 A 1 
ATOM 2959 O O   . GLY A 0 381 . -91.007  31.240  86.625  1.00 30.26 381 A 1 
ATOM 2960 N N   . ALA A 0 382 . -91.619  32.558  88.332  1.00 28.05 382 A 1 
ATOM 2961 C CA  . ALA A 0 382 . -92.356  31.520  89.045  1.00 28.05 382 A 1 
ATOM 2962 C C   . ALA A 0 382 . -93.813  31.450  88.570  1.00 28.05 382 A 1 
ATOM 2963 C CB  . ALA A 0 382 . -92.276  31.808  90.550  1.00 28.05 382 A 1 
ATOM 2964 O O   . ALA A 0 382 . -94.478  32.481  88.484  1.00 28.05 382 A 1 
ATOM 2965 N N   . GLN A 0 383 . -94.353  30.241  88.392  1.00 31.66 383 A 1 
ATOM 2966 C CA  . GLN A 0 383 . -95.799  30.037  88.446  1.00 31.66 383 A 1 
ATOM 2967 C C   . GLN A 0 383 . -96.153  28.701  89.102  1.00 31.66 383 A 1 
ATOM 2968 C CB  . GLN A 0 383 . -96.460  30.230  87.065  1.00 31.66 383 A 1 
ATOM 2969 O O   . GLN A 0 383 . -95.718  27.634  88.680  1.00 31.66 383 A 1 
ATOM 2970 C CG  . GLN A 0 383 . -97.487  31.371  87.151  1.00 31.66 383 A 1 
ATOM 2971 C CD  . GLN A 0 383 . -98.142  31.675  85.812  1.00 31.66 383 A 1 
ATOM 2972 N NE2 . GLN A 0 383 . -99.347  31.208  85.571  1.00 31.66 383 A 1 
ATOM 2973 O OE1 . GLN A 0 383 . -97.591  32.341  84.956  1.00 31.66 383 A 1 
ATOM 2974 N N   . SER A 0 384 . -96.948  28.795  90.166  1.00 27.65 384 A 1 
ATOM 2975 C CA  . SER A 0 384 . -97.541  27.661  90.871  1.00 27.65 384 A 1 
ATOM 2976 C C   . SER A 0 384 . -98.774  27.170  90.110  1.00 27.65 384 A 1 
ATOM 2977 C CB  . SER A 0 384 . -97.918  28.109  92.286  1.00 27.65 384 A 1 
ATOM 2978 O O   . SER A 0 384 . -99.590  27.986  89.680  1.00 27.65 384 A 1 
ATOM 2979 O OG  . SER A 0 384 . -98.504  27.048  93.008  1.00 27.65 384 A 1 
ATOM 2980 N N   . ALA A 0 385 . -98.930  25.852  89.972  1.00 33.25 385 A 1 
ATOM 2981 C CA  . ALA A 0 385 . -100.132 25.223  89.433  1.00 33.25 385 A 1 
ATOM 2982 C C   . ALA A 0 385 . -100.625 24.140  90.404  1.00 33.25 385 A 1 
ATOM 2983 C CB  . ALA A 0 385 . -99.856  24.692  88.024  1.00 33.25 385 A 1 
ATOM 2984 O O   . ALA A 0 385 . -99.855  23.300  90.867  1.00 33.25 385 A 1 
ATOM 2985 N N   . SER A 0 386 . -101.910 24.222  90.751  1.00 28.99 386 A 1 
ATOM 2986 C CA  . SER A 0 386 . -102.522 23.486  91.860  1.00 28.99 386 A 1 
ATOM 2987 C C   . SER A 0 386 . -102.818 22.016  91.541  1.00 28.99 386 A 1 
ATOM 2988 C CB  . SER A 0 386 . -103.806 24.203  92.285  1.00 28.99 386 A 1 
ATOM 2989 O O   . SER A 0 386 . -103.017 21.624  90.393  1.00 28.99 386 A 1 
ATOM 2990 O OG  . SER A 0 386 . -104.315 23.654  93.483  1.00 28.99 386 A 1 
ATOM 2991 N N   . SER A 0 387 . -102.910 21.221  92.605  1.00 27.80 387 A 1 
ATOM 2992 C CA  . SER A 0 387 . -103.299 19.812  92.622  1.00 27.80 387 A 1 
ATOM 2993 C C   . SER A 0 387 . -104.680 19.533  92.016  1.00 27.80 387 A 1 
ATOM 2994 C CB  . SER A 0 387 . -103.344 19.362  94.088  1.00 27.80 387 A 1 
ATOM 2995 O O   . SER A 0 387 . -105.657 20.195  92.367  1.00 27.80 387 A 1 
ATOM 2996 O OG  . SER A 0 387 . -104.171 20.240  94.834  1.00 27.80 387 A 1 
ATOM 2997 N N   . GLY A 0 388 . -104.783 18.447  91.246  1.00 32.45 388 A 1 
ATOM 2998 C CA  . GLY A 0 388 . -106.045 17.788  90.904  1.00 32.45 388 A 1 
ATOM 2999 C C   . GLY A 0 388 . -105.924 16.272  91.076  1.00 32.45 388 A 1 
ATOM 3000 O O   . GLY A 0 388 . -105.331 15.603  90.237  1.00 32.45 388 A 1 
ATOM 3001 N N   . GLN A 0 389 . -106.468 15.726  92.167  1.00 25.70 389 A 1 
ATOM 3002 C CA  . GLN A 0 389 . -106.612 14.278  92.374  1.00 25.70 389 A 1 
ATOM 3003 C C   . GLN A 0 389 . -108.006 13.838  91.902  1.00 25.70 389 A 1 
ATOM 3004 C CB  . GLN A 0 389 . -106.445 13.931  93.867  1.00 25.70 389 A 1 
ATOM 3005 O O   . GLN A 0 389 . -108.991 14.459  92.297  1.00 25.70 389 A 1 
ATOM 3006 C CG  . GLN A 0 389 . -105.054 14.220  94.451  1.00 25.70 389 A 1 
ATOM 3007 C CD  . GLN A 0 389 . -105.022 13.937  95.953  1.00 25.70 389 A 1 
ATOM 3008 N NE2 . GLN A 0 389 . -104.352 12.899  96.405  1.00 25.70 389 A 1 
ATOM 3009 O OE1 . GLN A 0 389 . -105.619 14.636  96.751  1.00 25.70 389 A 1 
ATOM 3010 N N   . GLY A 0 390 . -108.128 12.756  91.120  1.00 26.13 390 A 1 
ATOM 3011 C CA  . GLY A 0 390 . -109.455 12.248  90.748  1.00 26.13 390 A 1 
ATOM 3012 C C   . GLY A 0 390 . -109.498 10.997  89.860  1.00 26.13 390 A 1 
ATOM 3013 O O   . GLY A 0 390 . -109.023 11.015  88.734  1.00 26.13 390 A 1 
ATOM 3014 N N   . ALA A 0 391 . -110.168 9.958   90.372  1.00 26.79 391 A 1 
ATOM 3015 C CA  . ALA A 0 391 . -110.892 8.910   89.636  1.00 26.79 391 A 1 
ATOM 3016 C C   . ALA A 0 391 . -110.148 8.041   88.588  1.00 26.79 391 A 1 
ATOM 3017 C CB  . ALA A 0 391 . -112.196 9.512   89.104  1.00 26.79 391 A 1 
ATOM 3018 O O   . ALA A 0 391 . -110.283 8.185   87.377  1.00 26.79 391 A 1 
ATOM 3019 N N   . TYR A 0 392 . -109.506 6.998   89.113  1.00 24.57 392 A 1 
ATOM 3020 C CA  . TYR A 0 392 . -109.491 5.623   88.587  1.00 24.57 392 A 1 
ATOM 3021 C C   . TYR A 0 392 . -110.657 5.255   87.630  1.00 24.57 392 A 1 
ATOM 3022 C CB  . TYR A 0 392 . -109.519 4.688   89.828  1.00 24.57 392 A 1 
ATOM 3023 O O   . TYR A 0 392 . -111.808 5.144   88.048  1.00 24.57 392 A 1 
ATOM 3024 C CG  . TYR A 0 392 . -110.258 5.265   91.041  1.00 24.57 392 A 1 
ATOM 3025 C CD1 . TYR A 0 392 . -109.534 5.984   92.016  1.00 24.57 392 A 1 
ATOM 3026 C CD2 . TYR A 0 392 . -111.666 5.224   91.117  1.00 24.57 392 A 1 
ATOM 3027 C CE1 . TYR A 0 392 . -110.210 6.693   93.029  1.00 24.57 392 A 1 
ATOM 3028 C CE2 . TYR A 0 392 . -112.346 5.934   92.125  1.00 24.57 392 A 1 
ATOM 3029 O OH  . TYR A 0 392 . -112.285 7.389   94.025  1.00 24.57 392 A 1 
ATOM 3030 C CZ  . TYR A 0 392 . -111.621 6.680   93.076  1.00 24.57 392 A 1 
ATOM 3031 N N   . ALA A 0 393 . -110.345 4.925   86.371  1.00 30.14 393 A 1 
ATOM 3032 C CA  . ALA A 0 393 . -111.275 4.297   85.425  1.00 30.14 393 A 1 
ATOM 3033 C C   . ALA A 0 393 . -110.679 2.987   84.876  1.00 30.14 393 A 1 
ATOM 3034 C CB  . ALA A 0 393 . -111.636 5.300   84.324  1.00 30.14 393 A 1 
ATOM 3035 O O   . ALA A 0 393 . -109.761 2.991   84.057  1.00 30.14 393 A 1 
ATOM 3036 N N   . LYS A 0 394 . -111.196 1.846   85.346  1.00 27.43 394 A 1 
ATOM 3037 C CA  . LYS A 0 394 . -110.722 0.494   85.002  1.00 27.43 394 A 1 
ATOM 3038 C C   . LYS A 0 394 . -111.376 0.003   83.697  1.00 27.43 394 A 1 
ATOM 3039 C CB  . LYS A 0 394 . -110.957 -0.419  86.225  1.00 27.43 394 A 1 
ATOM 3040 O O   . LYS A 0 394 . -112.269 -0.839  83.732  1.00 27.43 394 A 1 
ATOM 3041 C CG  . LYS A 0 394 . -110.236 -1.775  86.150  1.00 27.43 394 A 1 
ATOM 3042 C CD  . LYS A 0 394 . -110.561 -2.627  87.389  1.00 27.43 394 A 1 
ATOM 3043 C CE  . LYS A 0 394 . -109.778 -3.946  87.359  1.00 27.43 394 A 1 
ATOM 3044 N NZ  . LYS A 0 394 . -110.103 -4.818  88.518  1.00 27.43 394 A 1 
ATOM 3045 N N   . GLY A 0 395 . -110.972 0.573   82.560  1.00 27.26 395 A 1 
ATOM 3046 C CA  . GLY A 0 395 . -111.445 0.184   81.222  1.00 27.26 395 A 1 
ATOM 3047 C C   . GLY A 0 395 . -110.687 -1.026  80.663  1.00 27.26 395 A 1 
ATOM 3048 O O   . GLY A 0 395 . -109.461 -1.000  80.604  1.00 27.26 395 A 1 
ATOM 3049 N N   . GLY A 0 396 . -111.409 -2.085  80.285  1.00 27.56 396 A 1 
ATOM 3050 C CA  . GLY A 0 396 . -110.833 -3.350  79.808  1.00 27.56 396 A 1 
ATOM 3051 C C   . GLY A 0 396 . -110.200 -3.295  78.410  1.00 27.56 396 A 1 
ATOM 3052 O O   . GLY A 0 396 . -110.468 -2.399  77.611  1.00 27.56 396 A 1 
ATOM 3053 N N   . SER A 0 397 . -109.360 -4.289  78.127  1.00 30.41 397 A 1 
ATOM 3054 C CA  . SER A 0 397 . -108.599 -4.464  76.891  1.00 30.41 397 A 1 
ATOM 3055 C C   . SER A 0 397 . -109.477 -4.750  75.663  1.00 30.41 397 A 1 
ATOM 3056 C CB  . SER A 0 397 . -107.594 -5.619  77.087  1.00 30.41 397 A 1 
ATOM 3057 O O   . SER A 0 397 . -110.326 -5.634  75.671  1.00 30.41 397 A 1 
ATOM 3058 O OG  . SER A 0 397 . -108.151 -6.656  77.873  1.00 30.41 397 A 1 
ATOM 3059 N N   . ILE A 0 398 . -109.187 -4.056  74.556  1.00 35.49 398 A 1 
ATOM 3060 C CA  . ILE A 0 398 . -109.582 -4.463  73.188  1.00 35.49 398 A 1 
ATOM 3061 C C   . ILE A 0 398 . -108.356 -4.920  72.364  1.00 35.49 398 A 1 
ATOM 3062 C CB  . ILE A 0 398 . -110.400 -3.370  72.440  1.00 35.49 398 A 1 
ATOM 3063 O O   . ILE A 0 398 . -108.470 -5.301  71.203  1.00 35.49 398 A 1 
ATOM 3064 C CG1 . ILE A 0 398 . -111.061 -2.309  73.356  1.00 35.49 398 A 1 
ATOM 3065 C CG2 . ILE A 0 398 . -111.466 -4.068  71.572  1.00 35.49 398 A 1 
ATOM 3066 C CD1 . ILE A 0 398 . -111.815 -1.203  72.605  1.00 35.49 398 A 1 
ATOM 3067 N N   . TRP A 0 399 . -107.161 -4.878  72.964  1.00 30.27 399 A 1 
ATOM 3068 C CA  . TRP A 0 399 . -105.872 -5.070  72.286  1.00 30.27 399 A 1 
ATOM 3069 C C   . TRP A 0 399 . -105.425 -6.534  72.148  1.00 30.27 399 A 1 
ATOM 3070 C CB  . TRP A 0 399 . -104.822 -4.191  72.977  1.00 30.27 399 A 1 
ATOM 3071 O O   . TRP A 0 399 . -104.491 -6.818  71.405  1.00 30.27 399 A 1 
ATOM 3072 C CG  . TRP A 0 399 . -104.938 -2.742  72.610  1.00 30.27 399 A 1 
ATOM 3073 C CD1 . TRP A 0 399 . -105.527 -1.762  73.333  1.00 30.27 399 A 1 
ATOM 3074 C CD2 . TRP A 0 399 . -104.466 -2.106  71.383  1.00 30.27 399 A 1 
ATOM 3075 C CE2 . TRP A 0 399 . -104.822 -0.725  71.422  1.00 30.27 399 A 1 
ATOM 3076 C CE3 . TRP A 0 399 . -103.771 -2.562  70.242  1.00 30.27 399 A 1 
ATOM 3077 N NE1 . TRP A 0 399 . -105.466 -0.571  72.632  1.00 30.27 399 A 1 
ATOM 3078 C CH2 . TRP A 0 399 . -103.816 -0.326  69.256  1.00 30.27 399 A 1 
ATOM 3079 C CZ2 . TRP A 0 399 . -104.509 0.160   70.379  1.00 30.27 399 A 1 
ATOM 3080 C CZ3 . TRP A 0 399 . -103.448 -1.682  69.191  1.00 30.27 399 A 1 
ATOM 3081 N N   . GLU A 0 400 . -106.113 -7.479  72.790  1.00 31.07 400 A 1 
ATOM 3082 C CA  . GLU A 0 400 . -105.765 -8.911  72.751  1.00 31.07 400 A 1 
ATOM 3083 C C   . GLU A 0 400 . -106.210 -9.625  71.455  1.00 31.07 400 A 1 
ATOM 3084 C CB  . GLU A 0 400 . -106.299 -9.586  74.029  1.00 31.07 400 A 1 
ATOM 3085 O O   . GLU A 0 400 . -105.915 -10.802 71.260  1.00 31.07 400 A 1 
ATOM 3086 C CG  . GLU A 0 400 . -105.477 -9.137  75.250  1.00 31.07 400 A 1 
ATOM 3087 C CD  . GLU A 0 400 . -106.153 -9.505  76.572  1.00 31.07 400 A 1 
ATOM 3088 O OE1 . GLU A 0 400 . -105.641 -10.404 77.269  1.00 31.07 400 A 1 
ATOM 3089 O OE2 . GLU A 0 400 . -107.165 -8.835  76.886  1.00 31.07 400 A 1 
ATOM 3090 N N   . GLY A 0 401 . -106.890 -8.922  70.538  1.00 29.77 401 A 1 
ATOM 3091 C CA  . GLY A 0 401 . -107.348 -9.483  69.260  1.00 29.77 401 A 1 
ATOM 3092 C C   . GLY A 0 401 . -106.354 -9.394  68.091  1.00 29.77 401 A 1 
ATOM 3093 O O   . GLY A 0 401 . -106.443 -10.194 67.163  1.00 29.77 401 A 1 
ATOM 3094 N N   . ALA A 0 402 . -105.416 -8.439  68.101  1.00 28.68 402 A 1 
ATOM 3095 C CA  . ALA A 0 402 . -104.649 -8.076  66.899  1.00 28.68 402 A 1 
ATOM 3096 C C   . ALA A 0 402 . -103.334 -8.859  66.701  1.00 28.68 402 A 1 
ATOM 3097 C CB  . ALA A 0 402 . -104.414 -6.561  66.924  1.00 28.68 402 A 1 
ATOM 3098 O O   . ALA A 0 402 . -102.848 -8.977  65.579  1.00 28.68 402 A 1 
ATOM 3099 N N   . SER A 0 403 . -102.757 -9.430  67.761  1.00 34.39 403 A 1 
ATOM 3100 C CA  . SER A 0 403 . -101.422 -10.054 67.738  1.00 34.39 403 A 1 
ATOM 3101 C C   . SER A 0 403 . -101.387 -11.515 67.258  1.00 34.39 403 A 1 
ATOM 3102 C CB  . SER A 0 403 . -100.762 -9.898  69.112  1.00 34.39 403 A 1 
ATOM 3103 O O   . SER A 0 403 . -100.314 -12.110 67.206  1.00 34.39 403 A 1 
ATOM 3104 O OG  . SER A 0 403 . -101.656 -10.312 70.129  1.00 34.39 403 A 1 
ATOM 3105 N N   . ARG A 0 404 . -102.526 -12.111 66.870  1.00 32.19 404 A 1 
ATOM 3106 C CA  . ARG A 0 404 . -102.571 -13.475 66.292  1.00 32.19 404 A 1 
ATOM 3107 C C   . ARG A 0 404 . -102.373 -13.542 64.775  1.00 32.19 404 A 1 
ATOM 3108 C CB  . ARG A 0 404 . -103.833 -14.231 66.742  1.00 32.19 404 A 1 
ATOM 3109 O O   . ARG A 0 404 . -102.208 -14.639 64.246  1.00 32.19 404 A 1 
ATOM 3110 C CG  . ARG A 0 404 . -103.604 -14.906 68.101  1.00 32.19 404 A 1 
ATOM 3111 C CD  . ARG A 0 404 . -104.752 -15.865 68.431  1.00 32.19 404 A 1 
ATOM 3112 N NE  . ARG A 0 404 . -104.489 -16.593 69.686  1.00 32.19 404 A 1 
ATOM 3113 N NH1 . ARG A 0 404 . -105.957 -18.333 69.368  1.00 32.19 404 A 1 
ATOM 3114 N NH2 . ARG A 0 404 . -104.718 -18.257 71.222  1.00 32.19 404 A 1 
ATOM 3115 C CZ  . ARG A 0 404 . -105.054 -17.720 70.083  1.00 32.19 404 A 1 
ATOM 3116 N N   . ALA A 0 405 . -102.345 -12.410 64.073  1.00 31.84 405 A 1 
ATOM 3117 C CA  . ALA A 0 405 . -101.991 -12.368 62.657  1.00 31.84 405 A 1 
ATOM 3118 C C   . ALA A 0 405 . -100.461 -12.376 62.494  1.00 31.84 405 A 1 
ATOM 3119 C CB  . ALA A 0 405 . -102.685 -11.170 61.999  1.00 31.84 405 A 1 
ATOM 3120 O O   . ALA A 0 405 . -99.843  -11.346 62.242  1.00 31.84 405 A 1 
ATOM 3121 N N   . GLY A 0 406 . -99.854  -13.559 62.640  1.00 29.97 406 A 1 
ATOM 3122 C CA  . GLY A 0 406 . -98.422  -13.811 62.433  1.00 29.97 406 A 1 
ATOM 3123 C C   . GLY A 0 406 . -97.980  -13.726 60.967  1.00 29.97 406 A 1 
ATOM 3124 O O   . GLY A 0 406 . -97.283  -14.614 60.483  1.00 29.97 406 A 1 
ATOM 3125 N N   . ALA A 0 407 . -98.386  -12.674 60.256  1.00 30.92 407 A 1 
ATOM 3126 C CA  . ALA A 0 407 . -97.782  -12.291 58.992  1.00 30.92 407 A 1 
ATOM 3127 C C   . ALA A 0 407 . -96.399  -11.711 59.300  1.00 30.92 407 A 1 
ATOM 3128 C CB  . ALA A 0 407 . -98.709  -11.315 58.256  1.00 30.92 407 A 1 
ATOM 3129 O O   . ALA A 0 407 . -96.234  -10.503 59.470  1.00 30.92 407 A 1 
ATOM 3130 N N   . ALA A 0 408 . -95.405  -12.595 59.412  1.00 29.34 408 A 1 
ATOM 3131 C CA  . ALA A 0 408 . -94.018  -12.183 59.315  1.00 29.34 408 A 1 
ATOM 3132 C C   . ALA A 0 408 . -93.880  -11.407 58.003  1.00 29.34 408 A 1 
ATOM 3133 C CB  . ALA A 0 408 . -93.112  -13.421 59.361  1.00 29.34 408 A 1 
ATOM 3134 O O   . ALA A 0 408 . -94.077  -11.977 56.927  1.00 29.34 408 A 1 
ATOM 3135 N N   . ALA A 0 409 . -93.592  -10.109 58.101  1.00 28.94 409 A 1 
ATOM 3136 C CA  . ALA A 0 409 . -93.153  -9.336  56.958  1.00 28.94 409 A 1 
ATOM 3137 C C   . ALA A 0 409 . -91.850  -9.987  56.495  1.00 28.94 409 A 1 
ATOM 3138 C CB  . ALA A 0 409 . -92.999  -7.863  57.358  1.00 28.94 409 A 1 
ATOM 3139 O O   . ALA A 0 409 . -90.805  -9.822  57.125  1.00 28.94 409 A 1 
ATOM 3140 N N   . VAL A 0 410 . -91.952  -10.819 55.458  1.00 34.82 410 A 1 
ATOM 3141 C CA  . VAL A 0 410 . -90.799  -11.370 54.760  1.00 34.82 410 A 1 
ATOM 3142 C C   . VAL A 0 410 . -90.074  -10.153 54.221  1.00 34.82 410 A 1 
ATOM 3143 C CB  . VAL A 0 410 . -91.228  -12.331 53.631  1.00 34.82 410 A 1 
ATOM 3144 O O   . VAL A 0 410 . -90.586  -9.504  53.312  1.00 34.82 410 A 1 
ATOM 3145 C CG1 . VAL A 0 410 . -90.022  -12.852 52.841  1.00 34.82 410 A 1 
ATOM 3146 C CG2 . VAL A 0 410 . -91.973  -13.547 54.204  1.00 34.82 410 A 1 
ATOM 3147 N N   . GLY A 0 411 . -88.952  -9.802  54.853  1.00 39.85 411 A 1 
ATOM 3148 C CA  . GLY A 0 411 . -88.100  -8.718  54.391  1.00 39.85 411 A 1 
ATOM 3149 C C   . GLY A 0 411 . -87.769  -8.996  52.936  1.00 39.85 411 A 1 
ATOM 3150 O O   . GLY A 0 411 . -87.125  -10.001 52.632  1.00 39.85 411 A 1 
ATOM 3151 N N   . GLY A 0 412 . -88.302  -8.162  52.047  1.00 34.58 412 A 1 
ATOM 3152 C CA  . GLY A 0 412 . -87.940  -8.168  50.644  1.00 34.58 412 A 1 
ATOM 3153 C C   . GLY A 0 412 . -86.562  -7.551  50.546  1.00 34.58 412 A 1 
ATOM 3154 O O   . GLY A 0 412 . -86.462  -6.358  50.311  1.00 34.58 412 A 1 
ATOM 3155 N N   . TYR A 0 413 . -85.541  -8.357  50.817  1.00 39.49 413 A 1 
ATOM 3156 C CA  . TYR A 0 413 . -84.173  -8.025  50.469  1.00 39.49 413 A 1 
ATOM 3157 C C   . TYR A 0 413 . -84.107  -7.893  48.944  1.00 39.49 413 A 1 
ATOM 3158 C CB  . TYR A 0 413 . -83.234  -9.146  50.948  1.00 39.49 413 A 1 
ATOM 3159 O O   . TYR A 0 413 . -84.424  -8.854  48.227  1.00 39.49 413 A 1 
ATOM 3160 C CG  . TYR A 0 413 . -83.274  -9.502  52.418  1.00 39.49 413 A 1 
ATOM 3161 C CD1 . TYR A 0 413 . -82.480  -8.789  53.332  1.00 39.49 413 A 1 
ATOM 3162 C CD2 . TYR A 0 413 . -84.062  -10.584 52.861  1.00 39.49 413 A 1 
ATOM 3163 C CE1 . TYR A 0 413 . -82.485  -9.138  54.694  1.00 39.49 413 A 1 
ATOM 3164 C CE2 . TYR A 0 413 . -84.074  -10.939 54.222  1.00 39.49 413 A 1 
ATOM 3165 O OH  . TYR A 0 413 . -83.297  -10.541 56.459  1.00 39.49 413 A 1 
ATOM 3166 C CZ  . TYR A 0 413 . -83.287  -10.211 55.139  1.00 39.49 413 A 1 
ATOM 3167 N N   . ASP A 0 414 . -83.655  -6.741  48.476  1.00 41.84 414 A 1 
ATOM 3168 C CA  . ASP A 0 414 . -82.796  -6.648  47.305  1.00 41.84 414 A 1 
ATOM 3169 C C   . ASP A 0 414 . -81.680  -7.705  47.445  1.00 41.84 414 A 1 
ATOM 3170 C CB  . ASP A 0 414 . -82.201  -5.227  47.111  1.00 41.84 414 A 1 
ATOM 3171 O O   . ASP A 0 414 . -81.234  -8.056  48.541  1.00 41.84 414 A 1 
ATOM 3172 C CG  . ASP A 0 414 . -82.571  -4.114  48.123  1.00 41.84 414 A 1 
ATOM 3173 O OD1 . ASP A 0 414 . -82.812  -4.381  49.334  1.00 41.84 414 A 1 
ATOM 3174 O OD2 . ASP A 0 414 . -82.784  -2.976  47.661  1.00 41.84 414 A 1 
ATOM 3175 N N   . ASN A 0 415 . -81.332  -8.357  46.344  1.00 45.99 415 A 1 
ATOM 3176 C CA  . ASN A 0 415 . -80.244  -9.332  46.306  1.00 45.99 415 A 1 
ATOM 3177 C C   . ASN A 0 415 . -79.639  -9.211  44.917  1.00 45.99 415 A 1 
ATOM 3178 C CB  . ASN A 0 415 . -80.733  -10.788 46.522  1.00 45.99 415 A 1 
ATOM 3179 O O   . ASN A 0 415 . -79.930  -10.066 44.066  1.00 45.99 415 A 1 
ATOM 3180 C CG  . ASN A 0 415 . -81.157  -11.185 47.914  1.00 45.99 415 A 1 
ATOM 3181 N ND2 . ASN A 0 415 . -82.374  -10.884 48.279  1.00 45.99 415 A 1 
ATOM 3182 O OD1 . ASN A 0 415 . -80.488  -11.928 48.626  1.00 45.99 415 A 1 
ATOM 3183 N N   . ASP A 0 416 . -78.852  -8.168  44.683  1.00 58.07 416 A 1 
ATOM 3184 C CA  . ASP A 0 416 . -78.256  -7.991  43.378  1.00 58.07 416 A 1 
ATOM 3185 C C   . ASP A 0 416 . -77.036  -8.919  43.292  1.00 58.07 416 A 1 
ATOM 3186 C CB  . ASP A 0 416 . -78.034  -6.516  43.002  1.00 58.07 416 A 1 
ATOM 3187 O O   . ASP A 0 416 . -76.027  -8.821  43.996  1.00 58.07 416 A 1 
ATOM 3188 C CG  . ASP A 0 416 . -79.332  -5.690  42.894  1.00 58.07 416 A 1 
ATOM 3189 O OD1 . ASP A 0 416 . -80.448  -6.263  43.028  1.00 58.07 416 A 1 
ATOM 3190 O OD2 . ASP A 0 416 . -79.197  -4.493  42.555  1.00 58.07 416 A 1 
ATOM 3191 N N   . GLU A 0 417 . -77.165  -9.934  42.440  1.00 61.79 417 A 1 
ATOM 3192 C CA  . GLU A 0 417 . -76.074  -10.855 42.138  1.00 61.79 417 A 1 
ATOM 3193 C C   . GLU A 0 417 . -75.363  -10.333 40.892  1.00 61.79 417 A 1 
ATOM 3194 C CB  . GLU A 0 417 . -76.580  -12.301 41.983  1.00 61.79 417 A 1 
ATOM 3195 O O   . GLU A 0 417 . -75.887  -10.426 39.777  1.00 61.79 417 A 1 
ATOM 3196 C CG  . GLU A 0 417 . -76.940  -12.945 43.336  1.00 61.79 417 A 1 
ATOM 3197 C CD  . GLU A 0 417 . -77.399  -14.415 43.241  1.00 61.79 417 A 1 
ATOM 3198 O OE1 . GLU A 0 417 . -77.836  -14.953 44.293  1.00 61.79 417 A 1 
ATOM 3199 O OE2 . GLU A 0 417 . -77.284  -15.053 42.173  1.00 61.79 417 A 1 
ATOM 3200 N N   . TRP A 0 418 . -74.159  -9.782  41.071  1.00 68.01 418 A 1 
ATOM 3201 C CA  . TRP A 0 418 . -73.383  -9.207  39.974  1.00 68.01 418 A 1 
ATOM 3202 C C   . TRP A 0 418 . -72.025  -9.883  39.789  1.00 68.01 418 A 1 
ATOM 3203 C CB  . TRP A 0 418 . -73.286  -7.681  40.110  1.00 68.01 418 A 1 
ATOM 3204 O O   . TRP A 0 418 . -71.327  -10.259 40.736  1.00 68.01 418 A 1 
ATOM 3205 C CG  . TRP A 0 418 . -72.407  -7.151  41.202  1.00 68.01 418 A 1 
ATOM 3206 C CD1 . TRP A 0 418 . -72.827  -6.774  42.431  1.00 68.01 418 A 1 
ATOM 3207 C CD2 . TRP A 0 418 . -70.966  -6.903  41.181  1.00 68.01 418 A 1 
ATOM 3208 C CE2 . TRP A 0 418 . -70.582  -6.355  42.442  1.00 68.01 418 A 1 
ATOM 3209 C CE3 . TRP A 0 418 . -69.943  -7.096  40.223  1.00 68.01 418 A 1 
ATOM 3210 N NE1 . TRP A 0 418 . -71.759  -6.297  43.162  1.00 68.01 418 A 1 
ATOM 3211 C CH2 . TRP A 0 418 . -68.256  -6.220  41.756  1.00 68.01 418 A 1 
ATOM 3212 C CZ2 . TRP A 0 418 . -69.251  -6.004  42.727  1.00 68.01 418 A 1 
ATOM 3213 C CZ3 . TRP A 0 418 . -68.601  -6.774  40.509  1.00 68.01 418 A 1 
ATOM 3214 N N   . ALA A 0 419 . -71.619  -9.998  38.524  1.00 58.95 419 A 1 
ATOM 3215 C CA  . ALA A 0 419 . -70.314  -10.496 38.123  1.00 58.95 419 A 1 
ATOM 3216 C C   . ALA A 0 419 . -69.725  -9.619  37.011  1.00 58.95 419 A 1 
ATOM 3217 C CB  . ALA A 0 419 . -70.437  -11.965 37.702  1.00 58.95 419 A 1 
ATOM 3218 O O   . ALA A 0 419 . -70.358  -9.369  35.985  1.00 58.95 419 A 1 
ATOM 3219 N N   . LYS A 0 420 . -68.482  -9.176  37.197  1.00 65.05 420 A 1 
ATOM 3220 C CA  . LYS A 0 420 . -67.690  -8.477  36.177  1.00 65.05 420 A 1 
ATOM 3221 C C   . LYS A 0 420 . -66.478  -9.332  35.857  1.00 65.05 420 A 1 
ATOM 3222 C CB  . LYS A 0 420 . -67.288  -7.071  36.655  1.00 65.05 420 A 1 
ATOM 3223 O O   . LYS A 0 420 . -65.756  -9.736  36.767  1.00 65.05 420 A 1 
ATOM 3224 C CG  . LYS A 0 420 . -68.510  -6.146  36.771  1.00 65.05 420 A 1 
ATOM 3225 C CD  . LYS A 0 420 . -68.184  -4.825  37.481  1.00 65.05 420 A 1 
ATOM 3226 C CE  . LYS A 0 420 . -69.503  -4.097  37.773  1.00 65.05 420 A 1 
ATOM 3227 N NZ  . LYS A 0 420 . -69.364  -3.061  38.826  1.00 65.05 420 A 1 
ATOM 3228 N N   . GLN A 0 421 . -66.260  -9.607  34.580  1.00 68.56 421 A 1 
ATOM 3229 C CA  . GLN A 0 421 . -65.073  -10.297 34.098  1.00 68.56 421 A 1 
ATOM 3230 C C   . GLN A 0 421 . -64.428  -9.457  32.995  1.00 68.56 421 A 1 
ATOM 3231 C CB  . GLN A 0 421 . -65.396  -11.725 33.633  1.00 68.56 421 A 1 
ATOM 3232 O O   . GLN A 0 421 . -65.107  -8.988  32.084  1.00 68.56 421 A 1 
ATOM 3233 C CG  . GLN A 0 421 . -66.133  -12.571 34.688  1.00 68.56 421 A 1 
ATOM 3234 C CD  . GLN A 0 421 . -66.426  -13.991 34.215  1.00 68.56 421 A 1 
ATOM 3235 N NE2 . GLN A 0 421 . -67.120  -14.791 34.990  1.00 68.56 421 A 1 
ATOM 3236 O OE1 . GLN A 0 421 . -66.077  -14.403 33.124  1.00 68.56 421 A 1 
ATOM 3237 N N   . ALA A 0 422 . -63.122  -9.263  33.088  1.00 66.12 422 A 1 
ATOM 3238 C CA  . ALA A 0 422 . -62.297  -8.674  32.046  1.00 66.12 422 A 1 
ATOM 3239 C C   . ALA A 0 422 . -61.256  -9.710  31.623  1.00 66.12 422 A 1 
ATOM 3240 C CB  . ALA A 0 422 . -61.665  -7.381  32.574  1.00 66.12 422 A 1 
ATOM 3241 O O   . ALA A 0 422 . -60.707  -10.402 32.480  1.00 66.12 422 A 1 
ATOM 3242 N N   . HIS A 0 423 . -61.007  -9.819  30.325  1.00 68.71 423 A 1 
ATOM 3243 C CA  . HIS A 0 423 . -59.946  -10.637 29.757  1.00 68.71 423 A 1 
ATOM 3244 C C   . HIS A 0 423 . -59.249  -9.837  28.661  1.00 68.71 423 A 1 
ATOM 3245 C CB  . HIS A 0 423 . -60.519  -11.952 29.211  1.00 68.71 423 A 1 
ATOM 3246 O O   . HIS A 0 423 . -59.921  -9.320  27.769  1.00 68.71 423 A 1 
ATOM 3247 C CG  . HIS A 0 423 . -59.467  -12.897 28.675  1.00 68.71 423 A 1 
ATOM 3248 C CD2 . HIS A 0 423 . -59.155  -14.129 29.182  1.00 68.71 423 A 1 
ATOM 3249 N ND1 . HIS A 0 423 . -58.612  -12.677 27.614  1.00 68.71 423 A 1 
ATOM 3250 C CE1 . HIS A 0 423 . -57.793  -13.736 27.509  1.00 68.71 423 A 1 
ATOM 3251 N NE2 . HIS A 0 423 . -58.116  -14.668 28.421  1.00 68.71 423 A 1 
ATOM 3252 N N   . GLY A 0 424 . -57.925  -9.778  28.692  1.00 73.74 424 A 1 
ATOM 3253 C CA  . GLY A 0 424 . -57.108  -9.215  27.626  1.00 73.74 424 A 1 
ATOM 3254 C C   . GLY A 0 424 . -55.948  -10.128 27.256  1.00 73.74 424 A 1 
ATOM 3255 O O   . GLY A 0 424 . -55.649  -11.098 27.957  1.00 73.74 424 A 1 
ATOM 3256 N N   . SER A 0 425 . -55.370  -9.832  26.103  1.00 73.02 425 A 1 
ATOM 3257 C CA  . SER A 0 425 . -54.123  -10.400 25.614  1.00 73.02 425 A 1 
ATOM 3258 C C   . SER A 0 425 . -53.422  -9.350  24.763  1.00 73.02 425 A 1 
ATOM 3259 C CB  . SER A 0 425 . -54.367  -11.666 24.784  1.00 73.02 425 A 1 
ATOM 3260 O O   . SER A 0 425 . -53.942  -8.979  23.704  1.00 73.02 425 A 1 
ATOM 3261 O OG  . SER A 0 425 . -55.210  -11.372 23.679  1.00 73.02 425 A 1 
ATOM 3262 N N   . ASP A 0 426 . -52.280  -8.907  25.244  1.00 75.98 426 A 1 
ATOM 3263 C CA  . ASP A 0 426 . -51.311  -8.033  24.613  1.00 75.98 426 A 1 
ATOM 3264 C C   . ASP A 0 426 . -50.266  -8.914  23.911  1.00 75.98 426 A 1 
ATOM 3265 C CB  . ASP A 0 426 . -50.672  -7.026  25.611  1.00 75.98 426 A 1 
ATOM 3266 O O   . ASP A 0 426 . -49.854  -9.953  24.423  1.00 75.98 426 A 1 
ATOM 3267 C CG  . ASP A 0 426 . -50.924  -7.138  27.139  1.00 75.98 426 A 1 
ATOM 3268 O OD1 . ASP A 0 426 . -51.645  -8.049  27.630  1.00 75.98 426 A 1 
ATOM 3269 O OD2 . ASP A 0 426 . -50.465  -6.214  27.846  1.00 75.98 426 A 1 
ATOM 3270 N N   . TYR A 0 427 . -49.882  -8.538  22.692  1.00 73.24 427 A 1 
ATOM 3271 C CA  . TYR A 0 427 . -48.921  -9.293  21.885  1.00 73.24 427 A 1 
ATOM 3272 C C   . TYR A 0 427 . -47.884  -8.330  21.330  1.00 73.24 427 A 1 
ATOM 3273 C CB  . TYR A 0 427 . -49.637  -10.042 20.755  1.00 73.24 427 A 1 
ATOM 3274 O O   . TYR A 0 427 . -48.055  -7.780  20.237  1.00 73.24 427 A 1 
ATOM 3275 C CG  . TYR A 0 427 . -50.440  -11.249 21.182  1.00 73.24 427 A 1 
ATOM 3276 C CD1 . TYR A 0 427 . -49.766  -12.434 21.526  1.00 73.24 427 A 1 
ATOM 3277 C CD2 . TYR A 0 427 . -51.845  -11.184 21.246  1.00 73.24 427 A 1 
ATOM 3278 C CE1 . TYR A 0 427 . -50.490  -13.561 21.947  1.00 73.24 427 A 1 
ATOM 3279 C CE2 . TYR A 0 427 . -52.581  -12.322 21.634  1.00 73.24 427 A 1 
ATOM 3280 O OH  . TYR A 0 427 . -52.592  -14.592 22.427  1.00 73.24 427 A 1 
ATOM 3281 C CZ  . TYR A 0 427 . -51.898  -13.503 22.001  1.00 73.24 427 A 1 
ATOM 3282 N N   . ASP A 0 428 . -46.816  -8.136  22.090  1.00 77.46 428 A 1 
ATOM 3283 C CA  . ASP A 0 428 . -45.771  -7.177  21.771  1.00 77.46 428 A 1 
ATOM 3284 C C   . ASP A 0 428 . -44.576  -7.902  21.138  1.00 77.46 428 A 1 
ATOM 3285 C CB  . ASP A 0 428 . -45.421  -6.355  23.029  1.00 77.46 428 A 1 
ATOM 3286 O O   . ASP A 0 428 . -44.065  -8.906  21.635  1.00 77.46 428 A 1 
ATOM 3287 C CG  . ASP A 0 428 . -45.440  -4.835  22.824  1.00 77.46 428 A 1 
ATOM 3288 O OD1 . ASP A 0 428 . -45.941  -4.340  21.795  1.00 77.46 428 A 1 
ATOM 3289 O OD2 . ASP A 0 428 . -44.817  -4.135  23.654  1.00 77.46 428 A 1 
ATOM 3290 N N   . SER A 0 429 . -44.120  -7.424  19.985  1.00 77.89 429 A 1 
ATOM 3291 C CA  . SER A 0 429 . -42.959  -7.967  19.278  1.00 77.89 429 A 1 
ATOM 3292 C C   . SER A 0 429 . -42.010  -6.840  18.910  1.00 77.89 429 A 1 
ATOM 3293 C CB  . SER A 0 429 . -43.390  -8.754  18.042  1.00 77.89 429 A 1 
ATOM 3294 O O   . SER A 0 429 . -42.317  -5.999  18.062  1.00 77.89 429 A 1 
ATOM 3295 O OG  . SER A 0 429 . -44.029  -9.953  18.435  1.00 77.89 429 A 1 
ATOM 3296 N N   . ARG A 0 430 . -40.841  -6.837  19.552  1.00 79.68 430 A 1 
ATOM 3297 C CA  . ARG A 0 430 . -39.788  -5.836  19.369  1.00 79.68 430 A 1 
ATOM 3298 C C   . ARG A 0 430 . -38.536  -6.497  18.838  1.00 79.68 430 A 1 
ATOM 3299 C CB  . ARG A 0 430 . -39.507  -5.109  20.686  1.00 79.68 430 A 1 
ATOM 3300 O O   . ARG A 0 430 . -38.009  -7.414  19.459  1.00 79.68 430 A 1 
ATOM 3301 C CG  . ARG A 0 430 . -40.701  -4.251  21.093  1.00 79.68 430 A 1 
ATOM 3302 C CD  . ARG A 0 430 . -40.480  -3.613  22.464  1.00 79.68 430 A 1 
ATOM 3303 N NE  . ARG A 0 430 . -41.735  -3.060  23.002  1.00 79.68 430 A 1 
ATOM 3304 N NH1 . ARG A 0 430 . -40.997  -2.667  25.132  1.00 79.68 430 A 1 
ATOM 3305 N NH2 . ARG A 0 430 . -43.147  -2.417  24.671  1.00 79.68 430 A 1 
ATOM 3306 C CZ  . ARG A 0 430 . -41.960  -2.713  24.253  1.00 79.68 430 A 1 
ATOM 3307 N N   . TYR A 0 431 . -38.046  -5.998  17.717  1.00 85.21 431 A 1 
ATOM 3308 C CA  . TYR A 0 431 . -36.823  -6.471  17.089  1.00 85.21 431 A 1 
ATOM 3309 C C   . TYR A 0 431 . -35.900  -5.290  16.818  1.00 85.21 431 A 1 
ATOM 3310 C CB  . TYR A 0 431 . -37.191  -7.254  15.827  1.00 85.21 431 A 1 
ATOM 3311 O O   . TYR A 0 431 . -36.349  -4.245  16.341  1.00 85.21 431 A 1 
ATOM 3312 C CG  . TYR A 0 431 . -36.058  -7.475  14.848  1.00 85.21 431 A 1 
ATOM 3313 C CD1 . TYR A 0 431 . -35.888  -6.560  13.794  1.00 85.21 431 A 1 
ATOM 3314 C CD2 . TYR A 0 431 . -35.216  -8.599  14.956  1.00 85.21 431 A 1 
ATOM 3315 C CE1 . TYR A 0 431 . -34.933  -6.806  12.796  1.00 85.21 431 A 1 
ATOM 3316 C CE2 . TYR A 0 431 . -34.263  -8.860  13.949  1.00 85.21 431 A 1 
ATOM 3317 O OH  . TYR A 0 431 . -33.367  -8.268  11.781  1.00 85.21 431 A 1 
ATOM 3318 C CZ  . TYR A 0 431 . -34.158  -7.982  12.848  1.00 85.21 431 A 1 
ATOM 3319 N N   . GLY A 0 432 . -34.615  -5.464  17.110  1.00 85.56 432 A 1 
ATOM 3320 C CA  . GLY A 0 432 . -33.607  -4.425  16.962  1.00 85.56 432 A 1 
ATOM 3321 C C   . GLY A 0 432 . -32.298  -4.950  16.393  1.00 85.56 432 A 1 
ATOM 3322 O O   . GLY A 0 432 . -31.893  -6.088  16.640  1.00 85.56 432 A 1 
ATOM 3323 N N   . LYS A 0 433 . -31.636  -4.084  15.627  1.00 83.77 433 A 1 
ATOM 3324 C CA  . LYS A 0 433 . -30.264  -4.238  15.154  1.00 83.77 433 A 1 
ATOM 3325 C C   . LYS A 0 433 . -29.518  -2.938  15.347  1.00 83.77 433 A 1 
ATOM 3326 C CB  . LYS A 0 433 . -30.229  -4.627  13.675  1.00 83.77 433 A 1 
ATOM 3327 O O   . LYS A 0 433 . -29.946  -1.935  14.786  1.00 83.77 433 A 1 
ATOM 3328 C CG  . LYS A 0 433 . -30.782  -6.034  13.518  1.00 83.77 433 A 1 
ATOM 3329 C CD  . LYS A 0 433 . -30.493  -6.599  12.131  1.00 83.77 433 A 1 
ATOM 3330 C CE  . LYS A 0 433 . -30.493  -8.102  12.367  1.00 83.77 433 A 1 
ATOM 3331 N NZ  . LYS A 0 433 . -30.150  -8.883  11.170  1.00 83.77 433 A 1 
ATOM 3332 N N   . SER A 0 434 . -28.409  -2.974  16.071  1.00 83.51 434 A 1 
ATOM 3333 C CA  . SER A 0 434 . -27.567  -1.803  16.315  1.00 83.51 434 A 1 
ATOM 3334 C C   . SER A 0 434 . -26.101  -2.121  16.051  1.00 83.51 434 A 1 
ATOM 3335 C CB  . SER A 0 434 . -27.784  -1.242  17.726  1.00 83.51 434 A 1 
ATOM 3336 O O   . SER A 0 434 . -25.601  -3.158  16.483  1.00 83.51 434 A 1 
ATOM 3337 O OG  . SER A 0 434 . -27.720  -2.258  18.711  1.00 83.51 434 A 1 
ATOM 3338 N N   . TYR A 0 435 . -25.410  -1.222  15.352  1.00 80.67 435 A 1 
ATOM 3339 C CA  . TYR A 0 435 . -23.947  -1.178  15.277  1.00 80.67 435 A 1 
ATOM 3340 C C   . TYR A 0 435 . -23.466  0.104   15.949  1.00 80.67 435 A 1 
ATOM 3341 C CB  . TYR A 0 435 . -23.453  -1.156  13.821  1.00 80.67 435 A 1 
ATOM 3342 O O   . TYR A 0 435 . -23.930  1.165   15.545  1.00 80.67 435 A 1 
ATOM 3343 C CG  . TYR A 0 435 . -23.778  -2.360  12.966  1.00 80.67 435 A 1 
ATOM 3344 C CD1 . TYR A 0 435 . -22.823  -3.379  12.794  1.00 80.67 435 A 1 
ATOM 3345 C CD2 . TYR A 0 435 . -25.020  -2.433  12.310  1.00 80.67 435 A 1 
ATOM 3346 C CE1 . TYR A 0 435 . -23.111  -4.477  11.962  1.00 80.67 435 A 1 
ATOM 3347 C CE2 . TYR A 0 435 . -25.302  -3.512  11.450  1.00 80.67 435 A 1 
ATOM 3348 O OH  . TYR A 0 435 . -24.649  -5.629  10.527  1.00 80.67 435 A 1 
ATOM 3349 C CZ  . TYR A 0 435 . -24.352  -4.543  11.288  1.00 80.67 435 A 1 
ATOM 3350 N N   . ASP A 0 436 . -22.498  0.049   16.869  1.00 77.91 436 A 1 
ATOM 3351 C CA  . ASP A 0 436 . -21.967  1.263   17.521  1.00 77.91 436 A 1 
ATOM 3352 C C   . ASP A 0 436 . -21.258  2.201   16.532  1.00 77.91 436 A 1 
ATOM 3353 C CB  . ASP A 0 436 . -20.943  0.893   18.606  1.00 77.91 436 A 1 
ATOM 3354 O O   . ASP A 0 436 . -21.565  3.390   16.428  1.00 77.91 436 A 1 
ATOM 3355 C CG  . ASP A 0 436 . -21.532  0.520   19.961  1.00 77.91 436 A 1 
ATOM 3356 O OD1 . ASP A 0 436 . -22.588  1.075   20.326  1.00 77.91 436 A 1 
ATOM 3357 O OD2 . ASP A 0 436 . -20.837  -0.261  20.654  1.00 77.91 436 A 1 
ATOM 3358 N N   . ARG A 0 437 . -20.256  1.676   15.816  1.00 83.58 437 A 1 
ATOM 3359 C CA  . ARG A 0 437 . -19.451  2.409   14.828  1.00 83.58 437 A 1 
ATOM 3360 C C   . ARG A 0 437 . -18.926  1.458   13.769  1.00 83.58 437 A 1 
ATOM 3361 C CB  . ARG A 0 437 . -18.267  3.141   15.493  1.00 83.58 437 A 1 
ATOM 3362 O O   . ARG A 0 437 . -18.371  0.413   14.100  1.00 83.58 437 A 1 
ATOM 3363 C CG  . ARG A 0 437 . -18.716  4.342   16.341  1.00 83.58 437 A 1 
ATOM 3364 C CD  . ARG A 0 437 . -17.555  5.204   16.832  1.00 83.58 437 A 1 
ATOM 3365 N NE  . ARG A 0 437 . -16.809  4.512   17.891  1.00 83.58 437 A 1 
ATOM 3366 N NH1 . ARG A 0 437 . -15.391  6.198   18.515  1.00 83.58 437 A 1 
ATOM 3367 N NH2 . ARG A 0 437 . -15.312  4.259   19.567  1.00 83.58 437 A 1 
ATOM 3368 C CZ  . ARG A 0 437 . -15.845  4.988   18.642  1.00 83.58 437 A 1 
ATOM 3369 N N   . VAL A 0 438 . -19.017  1.850   12.501  1.00 87.41 438 A 1 
ATOM 3370 C CA  . VAL A 0 438 . -18.484  1.077   11.369  1.00 87.41 438 A 1 
ATOM 3371 C C   . VAL A 0 438 . -17.477  1.925   10.596  1.00 87.41 438 A 1 
ATOM 3372 C CB  . VAL A 0 438 . -19.613  0.542   10.464  1.00 87.41 438 A 1 
ATOM 3373 O O   . VAL A 0 438 . -17.776  3.047   10.196  1.00 87.41 438 A 1 
ATOM 3374 C CG1 . VAL A 0 438 . -19.052  -0.316  9.319   1.00 87.41 438 A 1 
ATOM 3375 C CG2 . VAL A 0 438 . -20.600  -0.331  11.253  1.00 87.41 438 A 1 
ATOM 3376 N N   . SER A 0 439 . -16.284  1.380   10.354  1.00 90.22 439 A 1 
ATOM 3377 C CA  . SER A 0 439 . -15.249  1.980   9.505   1.00 90.22 439 A 1 
ATOM 3378 C C   . SER A 0 439 . -14.840  1.002   8.408   1.00 90.22 439 A 1 
ATOM 3379 C CB  . SER A 0 439 . -14.028  2.408   10.326  1.00 90.22 439 A 1 
ATOM 3380 O O   . SER A 0 439 . -14.456  -0.135  8.680   1.00 90.22 439 A 1 
ATOM 3381 O OG  . SER A 0 439 . -13.130  3.187   9.544   1.00 90.22 439 A 1 
ATOM 3382 N N   . ALA A 0 440 . -14.892  1.450   7.157   1.00 90.60 440 A 1 
ATOM 3383 C CA  . ALA A 0 440 . -14.385  0.733   5.995   1.00 90.60 440 A 1 
ATOM 3384 C C   . ALA A 0 440 . -13.342  1.597   5.285   1.00 90.60 440 A 1 
ATOM 3385 C CB  . ALA A 0 440 . -15.553  0.355   5.079   1.00 90.60 440 A 1 
ATOM 3386 O O   . ALA A 0 440 . -13.601  2.750   4.945   1.00 90.60 440 A 1 
ATOM 3387 N N   . ARG A 0 441 . -12.151  1.045   5.052   1.00 94.22 441 A 1 
ATOM 3388 C CA  . ARG A 0 441 . -11.003  1.741   4.461   1.00 94.22 441 A 1 
ATOM 3389 C C   . ARG A 0 441 . -10.433  0.910   3.324   1.00 94.22 441 A 1 
ATOM 3390 C CB  . ARG A 0 441 . -9.946   2.038   5.542   1.00 94.22 441 A 1 
ATOM 3391 O O   . ARG A 0 441 . -10.210  -0.286  3.492   1.00 94.22 441 A 1 
ATOM 3392 C CG  . ARG A 0 441 . -10.525  2.948   6.635   1.00 94.22 441 A 1 
ATOM 3393 C CD  . ARG A 0 441 . -9.568   3.227   7.794   1.00 94.22 441 A 1 
ATOM 3394 N NE  . ARG A 0 441 . -10.273  4.071   8.775   1.00 94.22 441 A 1 
ATOM 3395 N NH1 . ARG A 0 441 . -8.947   5.947   8.720   1.00 94.22 441 A 1 
ATOM 3396 N NH2 . ARG A 0 441 . -11.001  6.042   9.615   1.00 94.22 441 A 1 
ATOM 3397 C CZ  . ARG A 0 441 . -10.063  5.345   9.042   1.00 94.22 441 A 1 
ATOM 3398 N N   . SER A 0 442 . -10.170  1.540   2.188   1.00 95.09 442 A 1 
ATOM 3399 C CA  . SER A 0 442 . -9.455   0.942   1.060   1.00 95.09 442 A 1 
ATOM 3400 C C   . SER A 0 442 . -8.315   1.852   0.628   1.00 95.09 442 A 1 
ATOM 3401 C CB  . SER A 0 442 . -10.389  0.649   -0.118  1.00 95.09 442 A 1 
ATOM 3402 O O   . SER A 0 442 . -8.498   3.065   0.555   1.00 95.09 442 A 1 
ATOM 3403 O OG  . SER A 0 442 . -11.015  1.823   -0.598  1.00 95.09 442 A 1 
ATOM 3404 N N   . TYR A 0 443 . -7.172   1.257   0.322   1.00 94.48 443 A 1 
ATOM 3405 C CA  . TYR A 0 443 . -5.965   1.912   -0.165  1.00 94.48 443 A 1 
ATOM 3406 C C   . TYR A 0 443 . -5.421   1.079   -1.323  1.00 94.48 443 A 1 
ATOM 3407 C CB  . TYR A 0 443 . -4.969   2.010   0.998   1.00 94.48 443 A 1 
ATOM 3408 O O   . TYR A 0 443 . -5.264   -0.132  -1.180  1.00 94.48 443 A 1 
ATOM 3409 C CG  . TYR A 0 443 . -3.577   2.472   0.619   1.00 94.48 443 A 1 
ATOM 3410 C CD1 . TYR A 0 443 . -2.554   1.525   0.416   1.00 94.48 443 A 1 
ATOM 3411 C CD2 . TYR A 0 443 . -3.300   3.847   0.488   1.00 94.48 443 A 1 
ATOM 3412 C CE1 . TYR A 0 443 . -1.250   1.957   0.110   1.00 94.48 443 A 1 
ATOM 3413 C CE2 . TYR A 0 443 . -2.000   4.278   0.158   1.00 94.48 443 A 1 
ATOM 3414 O OH  . TYR A 0 443 . 0.290    3.714   -0.353  1.00 94.48 443 A 1 
ATOM 3415 C CZ  . TYR A 0 443 . -0.971   3.332   -0.029  1.00 94.48 443 A 1 
ATOM 3416 N N   . GLU A 0 444 . -5.184   1.705   -2.465  1.00 95.79 444 A 1 
ATOM 3417 C CA  . GLU A 0 444 . -4.576   1.102   -3.648  1.00 95.79 444 A 1 
ATOM 3418 C C   . GLU A 0 444 . -3.449   2.035   -4.102  1.00 95.79 444 A 1 
ATOM 3419 C CB  . GLU A 0 444 . -5.633   0.800   -4.740  1.00 95.79 444 A 1 
ATOM 3420 O O   . GLU A 0 444 . -3.613   3.253   -4.082  1.00 95.79 444 A 1 
ATOM 3421 C CG  . GLU A 0 444 . -6.794   -0.042  -4.162  1.00 95.79 444 A 1 
ATOM 3422 C CD  . GLU A 0 444 . -7.688   -0.803  -5.154  1.00 95.79 444 A 1 
ATOM 3423 O OE1 . GLU A 0 444 . -8.341   -1.786  -4.709  1.00 95.79 444 A 1 
ATOM 3424 O OE2 . GLU A 0 444 . -7.712   -0.571  -6.375  1.00 95.79 444 A 1 
ATOM 3425 N N   . ASN A 0 445 . -2.287   1.475   -4.414  1.00 95.51 445 A 1 
ATOM 3426 C CA  . ASN A 0 445 . -1.062   2.221   -4.665  1.00 95.51 445 A 1 
ATOM 3427 C C   . ASN A 0 445 . -0.252   1.519   -5.744  1.00 95.51 445 A 1 
ATOM 3428 C CB  . ASN A 0 445 . -0.284   2.291   -3.349  1.00 95.51 445 A 1 
ATOM 3429 O O   . ASN A 0 445 . 0.052    0.338   -5.581  1.00 95.51 445 A 1 
ATOM 3430 C CG  . ASN A 0 445 . 0.970    3.132   -3.449  1.00 95.51 445 A 1 
ATOM 3431 N ND2 . ASN A 0 445 . 2.099    2.566   -3.796  1.00 95.51 445 A 1 
ATOM 3432 O OD1 . ASN A 0 445 . 0.943    4.305   -3.152  1.00 95.51 445 A 1 
ATOM 3433 N N   . GLU A 0 446 . 0.117    2.235   -6.799  1.00 96.46 446 A 1 
ATOM 3434 C CA  . GLU A 0 446 . 0.966    1.726   -7.873  1.00 96.46 446 A 1 
ATOM 3435 C C   . GLU A 0 446 . 2.205    2.605   -8.008  1.00 96.46 446 A 1 
ATOM 3436 C CB  . GLU A 0 446 . 0.212    1.638   -9.209  1.00 96.46 446 A 1 
ATOM 3437 O O   . GLU A 0 446 . 2.095    3.801   -8.265  1.00 96.46 446 A 1 
ATOM 3438 C CG  . GLU A 0 446 . -1.135   0.906   -9.092  1.00 96.46 446 A 1 
ATOM 3439 C CD  . GLU A 0 446 . -1.639   0.312   -10.415 1.00 96.46 446 A 1 
ATOM 3440 O OE1 . GLU A 0 446 . -2.608   -0.481  -10.342 1.00 96.46 446 A 1 
ATOM 3441 O OE2 . GLU A 0 446 . -1.015   0.517   -11.480 1.00 96.46 446 A 1 
ATOM 3442 N N   . MET A 0 447 . 3.385    2.011   -7.847  1.00 96.92 447 A 1 
ATOM 3443 C CA  . MET A 0 447 . 4.666    2.693   -7.999  1.00 96.92 447 A 1 
ATOM 3444 C C   . MET A 0 447 . 5.484    2.041   -9.099  1.00 96.92 447 A 1 
ATOM 3445 C CB  . MET A 0 447 . 5.457    2.692   -6.689  1.00 96.92 447 A 1 
ATOM 3446 O O   . MET A 0 447 . 5.580    0.820   -9.177  1.00 96.92 447 A 1 
ATOM 3447 C CG  . MET A 0 447 . 4.792    3.573   -5.634  1.00 96.92 447 A 1 
ATOM 3448 S SD  . MET A 0 447 . 5.635    3.535   -4.029  1.00 96.92 447 A 1 
ATOM 3449 C CE  . MET A 0 447 . 6.900    4.790   -4.362  1.00 96.92 447 A 1 
ATOM 3450 N N   . TYR A 0 448 . 6.135    2.867   -9.906  1.00 97.53 448 A 1 
ATOM 3451 C CA  . TYR A 0 448 . 7.131    2.468   -10.890 1.00 97.53 448 A 1 
ATOM 3452 C C   . TYR A 0 448 . 8.352    3.373   -10.752 1.00 97.53 448 A 1 
ATOM 3453 C CB  . TYR A 0 448 . 6.521    2.554   -12.292 1.00 97.53 448 A 1 
ATOM 3454 O O   . TYR A 0 448 . 8.210    4.589   -10.621 1.00 97.53 448 A 1 
ATOM 3455 C CG  . TYR A 0 448 . 7.511    2.430   -13.431 1.00 97.53 448 A 1 
ATOM 3456 C CD1 . TYR A 0 448 . 8.048    3.592   -14.019 1.00 97.53 448 A 1 
ATOM 3457 C CD2 . TYR A 0 448 . 7.881    1.158   -13.909 1.00 97.53 448 A 1 
ATOM 3458 C CE1 . TYR A 0 448 . 8.923    3.489   -15.116 1.00 97.53 448 A 1 
ATOM 3459 C CE2 . TYR A 0 448 . 8.747    1.051   -15.013 1.00 97.53 448 A 1 
ATOM 3460 O OH  . TYR A 0 448 . 10.031   2.115   -16.732 1.00 97.53 448 A 1 
ATOM 3461 C CZ  . TYR A 0 448 . 9.253    2.215   -15.626 1.00 97.53 448 A 1 
ATOM 3462 N N   . ALA A 0 449 . 9.549    2.800   -10.822 1.00 97.20 449 A 1 
ATOM 3463 C CA  . ALA A 0 449 . 10.785   3.563   -10.913 1.00 97.20 449 A 1 
ATOM 3464 C C   . ALA A 0 449 . 11.742   2.932   -11.926 1.00 97.20 449 A 1 
ATOM 3465 C CB  . ALA A 0 449 . 11.418   3.702   -9.524  1.00 97.20 449 A 1 
ATOM 3466 O O   . ALA A 0 449 . 11.843   1.709   -12.029 1.00 97.20 449 A 1 
ATOM 3467 N N   . ARG A 0 450 . 12.469   3.785   -12.648 1.00 97.77 450 A 1 
ATOM 3468 C CA  . ARG A 0 450 . 13.534   3.407   -13.572 1.00 97.77 450 A 1 
ATOM 3469 C C   . ARG A 0 450 . 14.734   4.335   -13.412 1.00 97.77 450 A 1 
ATOM 3470 C CB  . ARG A 0 450 . 12.981   3.375   -15.001 1.00 97.77 450 A 1 
ATOM 3471 O O   . ARG A 0 450 . 14.585   5.551   -13.501 1.00 97.77 450 A 1 
ATOM 3472 C CG  . ARG A 0 450 . 14.017   2.873   -16.016 1.00 97.77 450 A 1 
ATOM 3473 C CD  . ARG A 0 450 . 13.367   2.674   -17.389 1.00 97.77 450 A 1 
ATOM 3474 N NE  . ARG A 0 450 . 13.195   3.958   -18.101 1.00 97.77 450 A 1 
ATOM 3475 N NH1 . ARG A 0 450 . 15.138   3.819   -19.313 1.00 97.77 450 A 1 
ATOM 3476 N NH2 . ARG A 0 450 . 13.851   5.641   -19.454 1.00 97.77 450 A 1 
ATOM 3477 C CZ  . ARG A 0 450 . 14.062   4.463   -18.951 1.00 97.77 450 A 1 
ATOM 3478 N N   . ASP A 0 451 . 15.909   3.755   -13.203 1.00 98.06 451 A 1 
ATOM 3479 C CA  . ASP A 0 451 . 17.208   4.437   -13.196 1.00 98.06 451 A 1 
ATOM 3480 C C   . ASP A 0 451 . 18.076   3.769   -14.266 1.00 98.06 451 A 1 
ATOM 3481 C CB  . ASP A 0 451 . 17.819   4.380   -11.781 1.00 98.06 451 A 1 
ATOM 3482 O O   . ASP A 0 451 . 18.409   2.590   -14.154 1.00 98.06 451 A 1 
ATOM 3483 C CG  . ASP A 0 451 . 19.141   5.147   -11.588 1.00 98.06 451 A 1 
ATOM 3484 O OD1 . ASP A 0 451 . 19.326   6.234   -12.186 1.00 98.06 451 A 1 
ATOM 3485 O OD2 . ASP A 0 451 . 19.953   4.710   -10.738 1.00 98.06 451 A 1 
ATOM 3486 N N   . LEU A 0 452 . 18.367   4.506   -15.334 1.00 97.61 452 A 1 
ATOM 3487 C CA  . LEU A 0 452 . 19.213   4.091   -16.449 1.00 97.61 452 A 1 
ATOM 3488 C C   . LEU A 0 452 . 20.487   4.937   -16.424 1.00 97.61 452 A 1 
ATOM 3489 C CB  . LEU A 0 452 . 18.421   4.234   -17.763 1.00 97.61 452 A 1 
ATOM 3490 O O   . LEU A 0 452 . 20.404   6.163   -16.348 1.00 97.61 452 A 1 
ATOM 3491 C CG  . LEU A 0 452 . 19.244   4.016   -19.049 1.00 97.61 452 A 1 
ATOM 3492 C CD1 . LEU A 0 452 . 19.691   2.566   -19.202 1.00 97.61 452 A 1 
ATOM 3493 C CD2 . LEU A 0 452 . 18.410   4.375   -20.284 1.00 97.61 452 A 1 
ATOM 3494 N N   . GLN A 0 453 . 21.633   4.276   -16.513 1.00 96.14 453 A 1 
ATOM 3495 C CA  . GLN A 0 453 . 22.955   4.841   -16.759 1.00 96.14 453 A 1 
ATOM 3496 C C   . GLN A 0 453 . 23.534   4.131   -17.989 1.00 96.14 453 A 1 
ATOM 3497 C CB  . GLN A 0 453 . 23.838   4.664   -15.506 1.00 96.14 453 A 1 
ATOM 3498 O O   . GLN A 0 453 . 23.409   2.911   -18.105 1.00 96.14 453 A 1 
ATOM 3499 C CG  . GLN A 0 453 . 23.525   5.708   -14.413 1.00 96.14 453 A 1 
ATOM 3500 C CD  . GLN A 0 453 . 23.354   5.126   -13.008 1.00 96.14 453 A 1 
ATOM 3501 N NE2 . GLN A 0 453 . 22.279   5.476   -12.331 1.00 96.14 453 A 1 
ATOM 3502 O OE1 . GLN A 0 453 . 24.156   4.359   -12.477 1.00 96.14 453 A 1 
ATOM 3503 N N   . VAL A 0 454 . 24.105   4.896   -18.910 1.00 95.80 454 A 1 
ATOM 3504 C CA  . VAL A 0 454 . 24.869   4.403   -20.060 1.00 95.80 454 A 1 
ATOM 3505 C C   . VAL A 0 454 . 26.124   5.255   -20.164 1.00 95.80 454 A 1 
ATOM 3506 C CB  . VAL A 0 454 . 24.080   4.473   -21.384 1.00 95.80 454 A 1 
ATOM 3507 O O   . VAL A 0 454 . 26.019   6.466   -19.960 1.00 95.80 454 A 1 
ATOM 3508 C CG1 . VAL A 0 454 . 24.802   3.764   -22.536 1.00 95.80 454 A 1 
ATOM 3509 C CG2 . VAL A 0 454 . 22.681   3.847   -21.259 1.00 95.80 454 A 1 
ATOM 3510 N N   . ASP A 0 455 . 27.239   4.611   -20.476 1.00 91.71 455 A 1 
ATOM 3511 C CA  . ASP A 0 455 . 28.532   5.219   -20.773 1.00 91.71 455 A 1 
ATOM 3512 C C   . ASP A 0 455 . 29.070   4.682   -22.114 1.00 91.71 455 A 1 
ATOM 3513 C CB  . ASP A 0 455 . 29.516   4.955   -19.616 1.00 91.71 455 A 1 
ATOM 3514 O O   . ASP A 0 455 . 28.647   3.614   -22.578 1.00 91.71 455 A 1 
ATOM 3515 C CG  . ASP A 0 455 . 30.273   6.217   -19.220 1.00 91.71 455 A 1 
ATOM 3516 O OD1 . ASP A 0 455 . 30.474   6.382   -17.991 1.00 91.71 455 A 1 
ATOM 3517 O OD2 . ASP A 0 455 . 30.502   7.023   -20.148 1.00 91.71 455 A 1 
ATOM 3518 N N   . ASP A 0 456 . 29.939   5.442   -22.774 1.00 90.53 456 A 1 
ATOM 3519 C CA  . ASP A 0 456 . 30.531   5.097   -24.079 1.00 90.53 456 A 1 
ATOM 3520 C C   . ASP A 0 456 . 31.818   5.907   -24.300 1.00 90.53 456 A 1 
ATOM 3521 C CB  . ASP A 0 456 . 29.485   5.307   -25.210 1.00 90.53 456 A 1 
ATOM 3522 O O   . ASP A 0 456 . 31.859   6.760   -25.201 1.00 90.53 456 A 1 
ATOM 3523 C CG  . ASP A 0 456 . 29.946   4.980   -26.645 1.00 90.53 456 A 1 
ATOM 3524 O OD1 . ASP A 0 456 . 30.721   4.030   -26.869 1.00 90.53 456 A 1 
ATOM 3525 O OD2 . ASP A 0 456 . 29.370   5.509   -27.634 1.00 90.53 456 A 1 
ATOM 3526 N N   . ASP A 0 457 . 32.846   5.659   -23.476 1.00 88.44 457 A 1 
ATOM 3527 C CA  . ASP A 0 457 . 34.152   6.284   -23.665 1.00 88.44 457 A 1 
ATOM 3528 C C   . ASP A 0 457 . 34.832   5.700   -24.903 1.00 88.44 457 A 1 
ATOM 3529 C CB  . ASP A 0 457 . 35.106   6.164   -22.456 1.00 88.44 457 A 1 
ATOM 3530 O O   . ASP A 0 457 . 34.881   4.493   -25.143 1.00 88.44 457 A 1 
ATOM 3531 C CG  . ASP A 0 457 . 34.722   6.985   -21.220 1.00 88.44 457 A 1 
ATOM 3532 O OD1 . ASP A 0 457 . 34.083   8.035   -21.442 1.00 88.44 457 A 1 
ATOM 3533 O OD2 . ASP A 0 457 . 35.249   6.702   -20.116 1.00 88.44 457 A 1 
ATOM 3534 N N   . MET A 0 458 . 35.427   6.577   -25.702 1.00 85.69 458 A 1 
ATOM 3535 C CA  . MET A 0 458 . 36.364   6.224   -26.760 1.00 85.69 458 A 1 
ATOM 3536 C C   . MET A 0 458 . 37.627   7.044   -26.580 1.00 85.69 458 A 1 
ATOM 3537 C CB  . MET A 0 458 . 35.754   6.504   -28.135 1.00 85.69 458 A 1 
ATOM 3538 O O   . MET A 0 458 . 37.548   8.265   -26.465 1.00 85.69 458 A 1 
ATOM 3539 C CG  . MET A 0 458 . 34.661   5.500   -28.494 1.00 85.69 458 A 1 
ATOM 3540 S SD  . MET A 0 458 . 33.846   5.820   -30.087 1.00 85.69 458 A 1 
ATOM 3541 C CE  . MET A 0 458 . 32.836   7.231   -29.564 1.00 85.69 458 A 1 
ATOM 3542 N N   . TRP A 0 459 . 38.789   6.404   -26.642 1.00 84.26 459 A 1 
ATOM 3543 C CA  . TRP A 0 459 . 40.081   7.073   -26.510 1.00 84.26 459 A 1 
ATOM 3544 C C   . TRP A 0 459 . 41.108   6.489   -27.474 1.00 84.26 459 A 1 
ATOM 3545 C CB  . TRP A 0 459 . 40.562   6.987   -25.056 1.00 84.26 459 A 1 
ATOM 3546 O O   . TRP A 0 459 . 41.052   5.307   -27.812 1.00 84.26 459 A 1 
ATOM 3547 C CG  . TRP A 0 459 . 40.781   5.598   -24.536 1.00 84.26 459 A 1 
ATOM 3548 C CD1 . TRP A 0 459 . 39.857   4.841   -23.900 1.00 84.26 459 A 1 
ATOM 3549 C CD2 . TRP A 0 459 . 41.989   4.776   -24.607 1.00 84.26 459 A 1 
ATOM 3550 C CE2 . TRP A 0 459 . 41.713   3.515   -23.998 1.00 84.26 459 A 1 
ATOM 3551 C CE3 . TRP A 0 459 . 43.290   4.971   -25.123 1.00 84.26 459 A 1 
ATOM 3552 N NE1 . TRP A 0 459 . 40.402   3.617   -23.573 1.00 84.26 459 A 1 
ATOM 3553 C CH2 . TRP A 0 459 . 43.955   2.715   -24.462 1.00 84.26 459 A 1 
ATOM 3554 C CZ2 . TRP A 0 459 . 42.672   2.491   -23.927 1.00 84.26 459 A 1 
ATOM 3555 C CZ3 . TRP A 0 459 . 44.262   3.955   -25.051 1.00 84.26 459 A 1 
ATOM 3556 N N   . ALA A 0 460 . 42.060   7.307   -27.912 1.00 82.02 460 A 1 
ATOM 3557 C CA  . ALA A 0 460 . 43.274   6.836   -28.564 1.00 82.02 460 A 1 
ATOM 3558 C C   . ALA A 0 460 . 44.494   7.622   -28.083 1.00 82.02 460 A 1 
ATOM 3559 C CB  . ALA A 0 460 . 43.146   6.909   -30.091 1.00 82.02 460 A 1 
ATOM 3560 O O   . ALA A 0 460 . 44.384   8.801   -27.744 1.00 82.02 460 A 1 
ATOM 3561 N N   . GLU A 0 461 . 45.645   6.962   -28.113 1.00 80.23 461 A 1 
ATOM 3562 C CA  . GLU A 0 461 . 46.961   7.553   -27.893 1.00 80.23 461 A 1 
ATOM 3563 C C   . GLU A 0 461 . 47.889   7.119   -29.029 1.00 80.23 461 A 1 
ATOM 3564 C CB  . GLU A 0 461 . 47.560   7.092   -26.549 1.00 80.23 461 A 1 
ATOM 3565 O O   . GLU A 0 461 . 47.925   5.934   -29.368 1.00 80.23 461 A 1 
ATOM 3566 C CG  . GLU A 0 461 . 46.753   7.489   -25.299 1.00 80.23 461 A 1 
ATOM 3567 C CD  . GLU A 0 461 . 47.484   7.174   -23.974 1.00 80.23 461 A 1 
ATOM 3568 O OE1 . GLU A 0 461 . 46.884   7.397   -22.897 1.00 80.23 461 A 1 
ATOM 3569 O OE2 . GLU A 0 461 . 48.675   6.773   -24.000 1.00 80.23 461 A 1 
ATOM 3570 N N   . ASP A 0 462 . 48.675   8.047   -29.569 1.00 76.25 462 A 1 
ATOM 3571 C CA  . ASP A 0 462 . 49.820   7.745   -30.424 1.00 76.25 462 A 1 
ATOM 3572 C C   . ASP A 0 462 . 51.105   8.328   -29.818 1.00 76.25 462 A 1 
ATOM 3573 C CB  . ASP A 0 462 . 49.565   8.113   -31.896 1.00 76.25 462 A 1 
ATOM 3574 O O   . ASP A 0 462 . 51.154   9.453   -29.314 1.00 76.25 462 A 1 
ATOM 3575 C CG  . ASP A 0 462 . 49.268   9.588   -32.185 1.00 76.25 462 A 1 
ATOM 3576 O OD1 . ASP A 0 462 . 48.094   9.994   -32.013 1.00 76.25 462 A 1 
ATOM 3577 O OD2 . ASP A 0 462 . 50.189   10.269  -32.694 1.00 76.25 462 A 1 
ATOM 3578 N N   . TYR A 0 463 . 52.163   7.514   -29.779 1.00 72.36 463 A 1 
ATOM 3579 C CA  . TYR A 0 463 . 53.460   7.880   -29.214 1.00 72.36 463 A 1 
ATOM 3580 C C   . TYR A 0 463 . 54.586   7.605   -30.199 1.00 72.36 463 A 1 
ATOM 3581 C CB  . TYR A 0 463 . 53.725   7.168   -27.881 1.00 72.36 463 A 1 
ATOM 3582 O O   . TYR A 0 463 . 55.075   6.475   -30.334 1.00 72.36 463 A 1 
ATOM 3583 C CG  . TYR A 0 463 . 55.061   7.575   -27.278 1.00 72.36 463 A 1 
ATOM 3584 C CD1 . TYR A 0 463 . 56.184   6.731   -27.370 1.00 72.36 463 A 1 
ATOM 3585 C CD2 . TYR A 0 463 . 55.203   8.866   -26.749 1.00 72.36 463 A 1 
ATOM 3586 C CE1 . TYR A 0 463 . 57.447   7.177   -26.929 1.00 72.36 463 A 1 
ATOM 3587 C CE2 . TYR A 0 463 . 56.460   9.335   -26.332 1.00 72.36 463 A 1 
ATOM 3588 O OH  . TYR A 0 463 . 58.815   8.975   -26.087 1.00 72.36 463 A 1 
ATOM 3589 C CZ  . TYR A 0 463 . 57.586   8.489   -26.428 1.00 72.36 463 A 1 
ATOM 3590 N N   . ASP A 0 464 . 55.074   8.679   -30.807 1.00 74.25 464 A 1 
ATOM 3591 C CA  . ASP A 0 464 . 56.138   8.617   -31.788 1.00 74.25 464 A 1 
ATOM 3592 C C   . ASP A 0 464 . 57.491   8.980   -31.151 1.00 74.25 464 A 1 
ATOM 3593 C CB  . ASP A 0 464 . 55.746   9.450   -33.032 1.00 74.25 464 A 1 
ATOM 3594 O O   . ASP A 0 464 . 57.625   9.852   -30.280 1.00 74.25 464 A 1 
ATOM 3595 C CG  . ASP A 0 464 . 56.028   8.745   -34.366 1.00 74.25 464 A 1 
ATOM 3596 O OD1 . ASP A 0 464 . 56.640   7.653   -34.341 1.00 74.25 464 A 1 
ATOM 3597 O OD2 . ASP A 0 464 . 55.829   9.359   -35.443 1.00 74.25 464 A 1 
ATOM 3598 N N   . ARG A 0 465 . 58.557   8.275   -31.541 1.00 64.14 465 A 1 
ATOM 3599 C CA  . ARG A 0 465 . 59.909   8.571   -31.046 1.00 64.14 465 A 1 
ATOM 3600 C C   . ARG A 0 465 . 60.986   8.366   -32.091 1.00 64.14 465 A 1 
ATOM 3601 C CB  . ARG A 0 465 . 60.201   7.776   -29.767 1.00 64.14 465 A 1 
ATOM 3602 O O   . ARG A 0 465 . 61.329   7.238   -32.450 1.00 64.14 465 A 1 
ATOM 3603 C CG  . ARG A 0 465 . 61.574   8.195   -29.230 1.00 64.14 465 A 1 
ATOM 3604 C CD  . ARG A 0 465 . 61.968   7.415   -27.989 1.00 64.14 465 A 1 
ATOM 3605 N NE  . ARG A 0 465 . 63.387   7.683   -27.704 1.00 64.14 465 A 1 
ATOM 3606 N NH1 . ARG A 0 465 . 63.409   7.042   -25.515 1.00 64.14 465 A 1 
ATOM 3607 N NH2 . ARG A 0 465 . 65.258   7.892   -26.501 1.00 64.14 465 A 1 
ATOM 3608 C CZ  . ARG A 0 465 . 64.010   7.532   -26.566 1.00 64.14 465 A 1 
ATOM 3609 N N   . TYR A 0 466 . 61.689   9.455   -32.390 1.00 61.88 466 A 1 
ATOM 3610 C CA  . TYR A 0 466 . 62.810   9.491   -33.319 1.00 61.88 466 A 1 
ATOM 3611 C C   . TYR A 0 466 . 64.131   9.797   -32.597 1.00 61.88 466 A 1 
ATOM 3612 C CB  . TYR A 0 466 . 62.494   10.494  -34.434 1.00 61.88 466 A 1 
ATOM 3613 O O   . TYR A 0 466 . 64.341   10.872  -32.038 1.00 61.88 466 A 1 
ATOM 3614 C CG  . TYR A 0 466 . 61.231   10.148  -35.201 1.00 61.88 466 A 1 
ATOM 3615 C CD1 . TYR A 0 466 . 61.292   9.245   -36.282 1.00 61.88 466 A 1 
ATOM 3616 C CD2 . TYR A 0 466 . 59.988   10.674  -34.796 1.00 61.88 466 A 1 
ATOM 3617 C CE1 . TYR A 0 466 . 60.108   8.867   -36.949 1.00 61.88 466 A 1 
ATOM 3618 C CE2 . TYR A 0 466 . 58.810   10.292  -35.459 1.00 61.88 466 A 1 
ATOM 3619 O OH  . TYR A 0 466 . 57.736   8.969   -37.169 1.00 61.88 466 A 1 
ATOM 3620 C CZ  . TYR A 0 466 . 58.859   9.374   -36.528 1.00 61.88 466 A 1 
ATOM 3621 N N   . ASP A 0 467 . 65.064   8.843   -32.640 1.00 60.31 467 A 1 
ATOM 3622 C CA  . ASP A 0 467 . 66.441   8.983   -32.156 1.00 60.31 467 A 1 
ATOM 3623 C C   . ASP A 0 467 . 67.404   9.081   -33.367 1.00 60.31 467 A 1 
ATOM 3624 C CB  . ASP A 0 467 . 66.795   7.786   -31.236 1.00 60.31 467 A 1 
ATOM 3625 O O   . ASP A 0 467 . 67.850   8.061   -33.911 1.00 60.31 467 A 1 
ATOM 3626 C CG  . ASP A 0 467 . 66.684   7.966   -29.711 1.00 60.31 467 A 1 
ATOM 3627 O OD1 . ASP A 0 467 . 65.858   8.738   -29.171 1.00 60.31 467 A 1 
ATOM 3628 O OD2 . ASP A 0 467 . 67.495   7.281   -29.029 1.00 60.31 467 A 1 
ATOM 3629 N N   . ASP A 0 468 . 67.778   10.306  -33.757 1.00 56.12 468 A 1 
ATOM 3630 C CA  . ASP A 0 468 . 68.794   10.587  -34.782 1.00 56.12 468 A 1 
ATOM 3631 C C   . ASP A 0 468 . 70.169   10.827  -34.129 1.00 56.12 468 A 1 
ATOM 3632 C CB  . ASP A 0 468 . 68.370   11.786  -35.657 1.00 56.12 468 A 1 
ATOM 3633 O O   . ASP A 0 468 . 70.405   11.824  -33.444 1.00 56.12 468 A 1 
ATOM 3634 C CG  . ASP A 0 468 . 67.699   11.419  -36.984 1.00 56.12 468 A 1 
ATOM 3635 O OD1 . ASP A 0 468 . 67.556   10.225  -37.340 1.00 56.12 468 A 1 
ATOM 3636 O OD2 . ASP A 0 468 . 67.452   12.331  -37.803 1.00 56.12 468 A 1 
ATOM 3637 N N   . LYS A 0 469 . 71.109   9.897   -34.342 1.00 53.05 469 A 1 
ATOM 3638 C CA  . LYS A 0 469 . 72.481   9.956   -33.797 1.00 53.05 469 A 1 
ATOM 3639 C C   . LYS A 0 469 . 73.492   10.217  -34.911 1.00 53.05 469 A 1 
ATOM 3640 C CB  . LYS A 0 469 . 72.780   8.691   -32.968 1.00 53.05 469 A 1 
ATOM 3641 O O   . LYS A 0 469 . 74.131   9.289   -35.413 1.00 53.05 469 A 1 
ATOM 3642 C CG  . LYS A 0 469 . 71.976   8.725   -31.659 1.00 53.05 469 A 1 
ATOM 3643 C CD  . LYS A 0 469 . 71.962   7.394   -30.895 1.00 53.05 469 A 1 
ATOM 3644 C CE  . LYS A 0 469 . 70.982   7.575   -29.722 1.00 53.05 469 A 1 
ATOM 3645 N NZ  . LYS A 0 469 . 70.096   6.407   -29.495 1.00 53.05 469 A 1 
ATOM 3646 N N   . ASP A 0 470 . 73.654   11.486  -35.277 1.00 44.44 470 A 1 
ATOM 3647 C CA  . ASP A 0 470 . 74.551   11.916  -36.350 1.00 44.44 470 A 1 
ATOM 3648 C C   . ASP A 0 470 . 75.992   12.082  -35.834 1.00 44.44 470 A 1 
ATOM 3649 C CB  . ASP A 0 470 . 73.962   13.135  -37.100 1.00 44.44 470 A 1 
ATOM 3650 O O   . ASP A 0 470 . 76.488   13.156  -35.481 1.00 44.44 470 A 1 
ATOM 3651 C CG  . ASP A 0 470 . 73.623   12.831  -38.571 1.00 44.44 470 A 1 
ATOM 3652 O OD1 . ASP A 0 470 . 73.317   11.658  -38.896 1.00 44.44 470 A 1 
ATOM 3653 O OD2 . ASP A 0 470 . 73.754   13.756  -39.403 1.00 44.44 470 A 1 
ATOM 3654 N N   . ALA A 0 471 . 76.708   10.955  -35.799 1.00 43.50 471 A 1 
ATOM 3655 C CA  . ALA A 0 471 . 78.108   10.877  -35.395 1.00 43.50 471 A 1 
ATOM 3656 C C   . ALA A 0 471 . 79.066   11.449  -36.465 1.00 43.50 471 A 1 
ATOM 3657 C CB  . ALA A 0 471 . 78.415   9.425   -34.999 1.00 43.50 471 A 1 
ATOM 3658 O O   . ALA A 0 471 . 79.882   10.716  -37.035 1.00 43.50 471 A 1 
ATOM 3659 N N   . LEU A 0 472 . 78.978   12.763  -36.720 1.00 40.85 472 A 1 
ATOM 3660 C CA  . LEU A 0 472 . 79.785   13.525  -37.682 1.00 40.85 472 A 1 
ATOM 3661 C C   . LEU A 0 472 . 81.266   13.098  -37.652 1.00 40.85 472 A 1 
ATOM 3662 C CB  . LEU A 0 472 . 79.582   15.039  -37.436 1.00 40.85 472 A 1 
ATOM 3663 O O   . LEU A 0 472 . 81.993   13.257  -36.671 1.00 40.85 472 A 1 
ATOM 3664 C CG  . LEU A 0 472 . 78.579   15.664  -38.429 1.00 40.85 472 A 1 
ATOM 3665 C CD1 . LEU A 0 472 . 78.027   16.992  -37.922 1.00 40.85 472 A 1 
ATOM 3666 C CD2 . LEU A 0 472 . 79.256   15.941  -39.780 1.00 40.85 472 A 1 
ATOM 3667 N N   . GLY A 0 473 . 81.697   12.462  -38.745 1.00 39.34 473 A 1 
ATOM 3668 C CA  . GLY A 0 473 . 82.844   11.557  -38.718 1.00 39.34 473 A 1 
ATOM 3669 C C   . GLY A 0 473 . 84.198   12.227  -38.460 1.00 39.34 473 A 1 
ATOM 3670 O O   . GLY A 0 473 . 84.692   13.000  -39.284 1.00 39.34 473 A 1 
ATOM 3671 N N   . TYR A 0 474 . 84.876   11.811  -37.385 1.00 36.28 474 A 1 
ATOM 3672 C CA  . TYR A 0 474 . 86.305   12.057  -37.143 1.00 36.28 474 A 1 
ATOM 3673 C C   . TYR A 0 474 . 87.175   11.414  -38.247 1.00 36.28 474 A 1 
ATOM 3674 C CB  . TYR A 0 474 . 86.701   11.499  -35.761 1.00 36.28 474 A 1 
ATOM 3675 O O   . TYR A 0 474 . 87.666   10.297  -38.085 1.00 36.28 474 A 1 
ATOM 3676 C CG  . TYR A 0 474 . 86.357   12.366  -34.567 1.00 36.28 474 A 1 
ATOM 3677 C CD1 . TYR A 0 474 . 87.267   13.358  -34.145 1.00 36.28 474 A 1 
ATOM 3678 C CD2 . TYR A 0 474 . 85.165   12.154  -33.849 1.00 36.28 474 A 1 
ATOM 3679 C CE1 . TYR A 0 474 . 86.988   14.137  -33.006 1.00 36.28 474 A 1 
ATOM 3680 C CE2 . TYR A 0 474 . 84.892   12.922  -32.701 1.00 36.28 474 A 1 
ATOM 3681 O OH  . TYR A 0 474 . 85.529   14.639  -31.162 1.00 36.28 474 A 1 
ATOM 3682 C CZ  . TYR A 0 474 . 85.799   13.914  -32.278 1.00 36.28 474 A 1 
ATOM 3683 N N   . GLY A 0 475 . 87.365   12.098  -39.384 1.00 35.67 475 A 1 
ATOM 3684 C CA  . GLY A 0 475 . 87.868   11.434  -40.597 1.00 35.67 475 A 1 
ATOM 3685 C C   . GLY A 0 475 . 88.689   12.253  -41.600 1.00 35.67 475 A 1 
ATOM 3686 O O   . GLY A 0 475 . 88.716   11.865  -42.765 1.00 35.67 475 A 1 
ATOM 3687 N N   . ALA A 0 476 . 89.353   13.359  -41.221 1.00 35.00 476 A 1 
ATOM 3688 C CA  . ALA A 0 476 . 90.108   14.168  -42.205 1.00 35.00 476 A 1 
ATOM 3689 C C   . ALA A 0 476 . 91.404   14.879  -41.738 1.00 35.00 476 A 1 
ATOM 3690 C CB  . ALA A 0 476 . 89.131   15.165  -42.846 1.00 35.00 476 A 1 
ATOM 3691 O O   . ALA A 0 476 . 92.031   15.564  -42.543 1.00 35.00 476 A 1 
ATOM 3692 N N   . ALA A 0 477 . 91.857   14.739  -40.486 1.00 32.59 477 A 1 
ATOM 3693 C CA  . ALA A 0 477 . 92.975   15.548  -39.959 1.00 32.59 477 A 1 
ATOM 3694 C C   . ALA A 0 477 . 94.401   15.090  -40.366 1.00 32.59 477 A 1 
ATOM 3695 C CB  . ALA A 0 477 . 92.817   15.657  -38.437 1.00 32.59 477 A 1 
ATOM 3696 O O   . ALA A 0 477 . 95.381   15.738  -39.998 1.00 32.59 477 A 1 
ATOM 3697 N N   . ALA A 0 478 . 94.549   13.989  -41.111 1.00 29.17 478 A 1 
ATOM 3698 C CA  . ALA A 0 478 . 95.854   13.445  -41.494 1.00 29.17 478 A 1 
ATOM 3699 C C   . ALA A 0 478 . 96.499   14.254  -42.639 1.00 29.17 478 A 1 
ATOM 3700 C CB  . ALA A 0 478 . 95.689   11.959  -41.833 1.00 29.17 478 A 1 
ATOM 3701 O O   . ALA A 0 478 . 96.184   14.072  -43.818 1.00 29.17 478 A 1 
ATOM 3702 N N   . SER A 0 479 . 97.431   15.143  -42.289 1.00 34.44 479 A 1 
ATOM 3703 C CA  . SER A 0 479 . 98.181   15.975  -43.234 1.00 34.44 479 A 1 
ATOM 3704 C C   . SER A 0 479 . 98.983   15.134  -44.236 1.00 34.44 479 A 1 
ATOM 3705 C CB  . SER A 0 479 . 99.130   16.898  -42.458 1.00 34.44 479 A 1 
ATOM 3706 O O   . SER A 0 479 . 99.960   14.483  -43.863 1.00 34.44 479 A 1 
ATOM 3707 O OG  . SER A 0 479 . 99.949   16.145  -41.583 1.00 34.44 479 A 1 
ATOM 3708 N N   . LYS A 0 480 . 98.622   15.184  -45.525 1.00 36.19 480 A 1 
ATOM 3709 C CA  . LYS A 0 480 . 99.421   14.565  -46.595 1.00 36.19 480 A 1 
ATOM 3710 C C   . LYS A 0 480 . 100.689  15.377  -46.868 1.00 36.19 480 A 1 
ATOM 3711 C CB  . LYS A 0 480 . 98.600   14.383  -47.883 1.00 36.19 480 A 1 
ATOM 3712 O O   . LYS A 0 480 . 100.628  16.467  -47.432 1.00 36.19 480 A 1 
ATOM 3713 C CG  . LYS A 0 480 . 97.637   13.191  -47.791 1.00 36.19 480 A 1 
ATOM 3714 C CD  . LYS A 0 480 . 96.957   12.926  -49.142 1.00 36.19 480 A 1 
ATOM 3715 C CE  . LYS A 0 480 . 96.071   11.680  -49.032 1.00 36.19 480 A 1 
ATOM 3716 N NZ  . LYS A 0 480 . 95.359   11.385  -50.301 1.00 36.19 480 A 1 
ATOM 3717 N N   . GLU A 0 481 . 101.839  14.801  -46.538 1.00 30.59 481 A 1 
ATOM 3718 C CA  . GLU A 0 481 . 103.160  15.318  -46.899 1.00 30.59 481 A 1 
ATOM 3719 C C   . GLU A 0 481 . 103.401  15.164  -48.416 1.00 30.59 481 A 1 
ATOM 3720 C CB  . GLU A 0 481 . 104.209  14.587  -46.042 1.00 30.59 481 A 1 
ATOM 3721 O O   . GLU A 0 481 . 103.795  14.105  -48.909 1.00 30.59 481 A 1 
ATOM 3722 C CG  . GLU A 0 481 . 105.614  15.194  -46.167 1.00 30.59 481 A 1 
ATOM 3723 C CD  . GLU A 0 481 . 106.681  14.432  -45.360 1.00 30.59 481 A 1 
ATOM 3724 O OE1 . GLU A 0 481 . 107.869  14.794  -45.522 1.00 30.59 481 A 1 
ATOM 3725 O OE2 . GLU A 0 481 . 106.320  13.483  -44.630 1.00 30.59 481 A 1 
ATOM 3726 N N   . GLN A 0 482 . 103.133  16.217  -49.197 1.00 32.74 482 A 1 
ATOM 3727 C CA  . GLN A 0 482 . 103.444  16.222  -50.630 1.00 32.74 482 A 1 
ATOM 3728 C C   . GLN A 0 482 . 104.948  16.414  -50.865 1.00 32.74 482 A 1 
ATOM 3729 C CB  . GLN A 0 482 . 102.605  17.256  -51.402 1.00 32.74 482 A 1 
ATOM 3730 O O   . GLN A 0 482 . 105.470  17.528  -50.891 1.00 32.74 482 A 1 
ATOM 3731 C CG  . GLN A 0 482 . 101.272  16.662  -51.885 1.00 32.74 482 A 1 
ATOM 3732 C CD  . GLN A 0 482 . 100.525  17.597  -52.836 1.00 32.74 482 A 1 
ATOM 3733 N NE2 . GLN A 0 482 . 99.663   17.082  -53.686 1.00 32.74 482 A 1 
ATOM 3734 O OE1 . GLN A 0 482 . 100.695  18.801  -52.850 1.00 32.74 482 A 1 
ATOM 3735 N N   . LYS A 0 483 . 105.639  15.298  -51.099 1.00 34.75 483 A 1 
ATOM 3736 C CA  . LYS A 0 483 . 107.040  15.258  -51.528 1.00 34.75 483 A 1 
ATOM 3737 C C   . LYS A 0 483 . 107.189  15.873  -52.927 1.00 34.75 483 A 1 
ATOM 3738 C CB  . LYS A 0 483 . 107.503  13.797  -51.445 1.00 34.75 483 A 1 
ATOM 3739 O O   . LYS A 0 483 . 106.893  15.222  -53.929 1.00 34.75 483 A 1 
ATOM 3740 C CG  . LYS A 0 483 . 109.016  13.628  -51.629 1.00 34.75 483 A 1 
ATOM 3741 C CD  . LYS A 0 483 . 109.397  12.170  -51.343 1.00 34.75 483 A 1 
ATOM 3742 C CE  . LYS A 0 483 . 110.916  11.986  -51.368 1.00 34.75 483 A 1 
ATOM 3743 N NZ  . LYS A 0 483 . 111.294  10.629  -50.903 1.00 34.75 483 A 1 
ATOM 3744 N N   . LEU A 0 484 . 107.636  17.128  -52.992 1.00 32.58 484 A 1 
ATOM 3745 C CA  . LEU A 0 484 . 107.765  17.888  -54.238 1.00 32.58 484 A 1 
ATOM 3746 C C   . LEU A 0 484 . 108.839  17.261  -55.152 1.00 32.58 484 A 1 
ATOM 3747 C CB  . LEU A 0 484 . 108.040  19.370  -53.899 1.00 32.58 484 A 1 
ATOM 3748 O O   . LEU A 0 484 . 110.035  17.311  -54.866 1.00 32.58 484 A 1 
ATOM 3749 C CG  . LEU A 0 484 . 107.524  20.348  -54.971 1.00 32.58 484 A 1 
ATOM 3750 C CD1 . LEU A 0 484 . 106.004  20.525  -54.876 1.00 32.58 484 A 1 
ATOM 3751 C CD2 . LEU A 0 484 . 108.162  21.725  -54.791 1.00 32.58 484 A 1 
ATOM 3752 N N   . GLY A 0 485 . 108.400  16.616  -56.235 1.00 31.92 485 A 1 
ATOM 3753 C CA  . GLY A 0 485 . 109.269  15.867  -57.142 1.00 31.92 485 A 1 
ATOM 3754 C C   . GLY A 0 485 . 110.082  16.761  -58.080 1.00 31.92 485 A 1 
ATOM 3755 O O   . GLY A 0 485 . 109.528  17.601  -58.785 1.00 31.92 485 A 1 
ATOM 3756 N N   . TYR A 0 486 . 111.396  16.527  -58.129 1.00 30.94 486 A 1 
ATOM 3757 C CA  . TYR A 0 486 . 112.319  17.110  -59.109 1.00 30.94 486 A 1 
ATOM 3758 C C   . TYR A 0 486 . 111.810  16.934  -60.551 1.00 30.94 486 A 1 
ATOM 3759 C CB  . TYR A 0 486 . 113.685  16.399  -58.990 1.00 30.94 486 A 1 
ATOM 3760 O O   . TYR A 0 486 . 111.577  15.805  -60.986 1.00 30.94 486 A 1 
ATOM 3761 C CG  . TYR A 0 486 . 114.787  17.162  -58.283 1.00 30.94 486 A 1 
ATOM 3762 C CD1 . TYR A 0 486 . 115.938  17.545  -59.004 1.00 30.94 486 A 1 
ATOM 3763 C CD2 . TYR A 0 486 . 114.700  17.435  -56.904 1.00 30.94 486 A 1 
ATOM 3764 C CE1 . TYR A 0 486 . 117.004  18.190  -58.350 1.00 30.94 486 A 1 
ATOM 3765 C CE2 . TYR A 0 486 . 115.767  18.079  -56.247 1.00 30.94 486 A 1 
ATOM 3766 O OH  . TYR A 0 486 . 117.951  19.062  -56.324 1.00 30.94 486 A 1 
ATOM 3767 C CZ  . TYR A 0 486 . 116.922  18.453  -56.967 1.00 30.94 486 A 1 
ATOM 3768 N N   . LYS A 0 487 . 111.769  18.019  -61.335 1.00 34.76 487 A 1 
ATOM 3769 C CA  . LYS A 0 487 . 111.694  17.944  -62.802 1.00 34.76 487 A 1 
ATOM 3770 C C   . LYS A 0 487 . 112.877  18.685  -63.426 1.00 34.76 487 A 1 
ATOM 3771 C CB  . LYS A 0 487 . 110.313  18.398  -63.309 1.00 34.76 487 A 1 
ATOM 3772 O O   . LYS A 0 487 . 112.835  19.891  -63.637 1.00 34.76 487 A 1 
ATOM 3773 C CG  . LYS A 0 487 . 110.058  17.831  -64.716 1.00 34.76 487 A 1 
ATOM 3774 C CD  . LYS A 0 487 . 108.669  18.204  -65.252 1.00 34.76 487 A 1 
ATOM 3775 C CE  . LYS A 0 487 . 108.423  17.488  -66.588 1.00 34.76 487 A 1 
ATOM 3776 N NZ  . LYS A 0 487 . 107.124  17.875  -67.193 1.00 34.76 487 A 1 
ATOM 3777 N N   . SER A 0 488 . 113.945  17.933  -63.687 1.00 31.16 488 A 1 
ATOM 3778 C CA  . SER A 0 488 . 115.086  18.380  -64.496 1.00 31.16 488 A 1 
ATOM 3779 C C   . SER A 0 488 . 114.661  18.528  -65.964 1.00 31.16 488 A 1 
ATOM 3780 C CB  . SER A 0 488 . 116.226  17.366  -64.364 1.00 31.16 488 A 1 
ATOM 3781 O O   . SER A 0 488 . 113.891  17.703  -66.458 1.00 31.16 488 A 1 
ATOM 3782 O OG  . SER A 0 488 . 117.361  17.824  -65.065 1.00 31.16 488 A 1 
ATOM 3783 N N   . GLY A 0 489 . 115.137  19.567  -66.657 1.00 36.26 489 A 1 
ATOM 3784 C CA  . GLY A 0 489 . 114.674  19.903  -68.009 1.00 36.26 489 A 1 
ATOM 3785 C C   . GLY A 0 489 . 115.461  21.033  -68.676 1.00 36.26 489 A 1 
ATOM 3786 O O   . GLY A 0 489 . 114.993  22.161  -68.732 1.00 36.26 489 A 1 
ATOM 3787 N N   . TYR A 0 490 . 116.660  20.693  -69.151 1.00 32.96 490 A 1 
ATOM 3788 C CA  . TYR A 0 490 . 117.540  21.406  -70.091 1.00 32.96 490 A 1 
ATOM 3789 C C   . TYR A 0 490 . 116.946  22.572  -70.912 1.00 32.96 490 A 1 
ATOM 3790 C CB  . TYR A 0 490 . 118.040  20.349  -71.091 1.00 32.96 490 A 1 
ATOM 3791 O O   . TYR A 0 490 . 115.957  22.401  -71.619 1.00 32.96 490 A 1 
ATOM 3792 C CG  . TYR A 0 490 . 118.923  19.282  -70.476 1.00 32.96 490 A 1 
ATOM 3793 C CD1 . TYR A 0 490 . 120.321  19.425  -70.552 1.00 32.96 490 A 1 
ATOM 3794 C CD2 . TYR A 0 490 . 118.363  18.161  -69.826 1.00 32.96 490 A 1 
ATOM 3795 C CE1 . TYR A 0 490 . 121.164  18.461  -69.970 1.00 32.96 490 A 1 
ATOM 3796 C CE2 . TYR A 0 490 . 119.205  17.207  -69.224 1.00 32.96 490 A 1 
ATOM 3797 O OH  . TYR A 0 490 . 121.412  16.428  -68.719 1.00 32.96 490 A 1 
ATOM 3798 C CZ  . TYR A 0 490 . 120.605  17.355  -69.296 1.00 32.96 490 A 1 
ATOM 3799 N N   . GLY A 0 491 . 117.659  23.708  -70.941 1.00 34.41 491 A 1 
ATOM 3800 C CA  . GLY A 0 491 . 117.352  24.836  -71.834 1.00 34.41 491 A 1 
ATOM 3801 C C   . GLY A 0 491 . 118.130  26.120  -71.522 1.00 34.41 491 A 1 
ATOM 3802 O O   . GLY A 0 491 . 117.519  27.148  -71.258 1.00 34.41 491 A 1 
ATOM 3803 N N   . GLY A 0 492 . 119.467  26.069  -71.485 1.00 30.28 492 A 1 
ATOM 3804 C CA  . GLY A 0 492 . 120.296  27.229  -71.127 1.00 30.28 492 A 1 
ATOM 3805 C C   . GLY A 0 492 . 120.919  27.941  -72.329 1.00 30.28 492 A 1 
ATOM 3806 O O   . GLY A 0 492 . 121.738  27.339  -73.014 1.00 30.28 492 A 1 
ATOM 3807 N N   . TYR A 0 493 . 120.609  29.230  -72.513 1.00 36.24 493 A 1 
ATOM 3808 C CA  . TYR A 0 493 . 121.363  30.195  -73.331 1.00 36.24 493 A 1 
ATOM 3809 C C   . TYR A 0 493 . 121.174  31.619  -72.773 1.00 36.24 493 A 1 
ATOM 3810 C CB  . TYR A 0 493 . 120.907  30.161  -74.804 1.00 36.24 493 A 1 
ATOM 3811 O O   . TYR A 0 493 . 120.085  31.950  -72.316 1.00 36.24 493 A 1 
ATOM 3812 C CG  . TYR A 0 493 . 121.297  28.904  -75.561 1.00 36.24 493 A 1 
ATOM 3813 C CD1 . TYR A 0 493 . 122.640  28.701  -75.941 1.00 36.24 493 A 1 
ATOM 3814 C CD2 . TYR A 0 493 . 120.331  27.917  -75.841 1.00 36.24 493 A 1 
ATOM 3815 C CE1 . TYR A 0 493 . 123.026  27.500  -76.566 1.00 36.24 493 A 1 
ATOM 3816 C CE2 . TYR A 0 493 . 120.713  26.714  -76.465 1.00 36.24 493 A 1 
ATOM 3817 O OH  . TYR A 0 493 . 122.430  25.324  -77.392 1.00 36.24 493 A 1 
ATOM 3818 C CZ  . TYR A 0 493 . 122.062  26.498  -76.815 1.00 36.24 493 A 1 
ATOM 3819 N N   . GLY A 0 494 . 122.208  32.469  -72.858 1.00 34.74 494 A 1 
ATOM 3820 C CA  . GLY A 0 494 . 122.108  33.915  -72.581 1.00 34.74 494 A 1 
ATOM 3821 C C   . GLY A 0 494 . 122.633  34.366  -71.213 1.00 34.74 494 A 1 
ATOM 3822 O O   . GLY A 0 494 . 121.856  34.690  -70.322 1.00 34.74 494 A 1 
ATOM 3823 N N   . GLY A 0 495 . 123.960  34.422  -71.053 1.00 34.75 495 A 1 
ATOM 3824 C CA  . GLY A 0 495 . 124.610  34.973  -69.859 1.00 34.75 495 A 1 
ATOM 3825 C C   . GLY A 0 495 . 125.141  36.397  -70.059 1.00 34.75 495 A 1 
ATOM 3826 O O   . GLY A 0 495 . 125.854  36.666  -71.020 1.00 34.75 495 A 1 
ATOM 3827 N N   . SER A 0 496 . 124.827  37.279  -69.111 1.00 34.33 496 A 1 
ATOM 3828 C CA  . SER A 0 496 . 125.493  38.552  -68.786 1.00 34.33 496 A 1 
ATOM 3829 C C   . SER A 0 496 . 124.875  38.987  -67.454 1.00 34.33 496 A 1 
ATOM 3830 C CB  . SER A 0 496 . 125.201  39.610  -69.860 1.00 34.33 496 A 1 
ATOM 3831 O O   . SER A 0 496 . 123.654  39.017  -67.361 1.00 34.33 496 A 1 
ATOM 3832 O OG  . SER A 0 496 . 125.815  40.837  -69.518 1.00 34.33 496 A 1 
ATOM 3833 N N   . GLY A 0 497 . 125.568  39.276  -66.358 1.00 32.67 497 A 1 
ATOM 3834 C CA  . GLY A 0 497 . 126.949  39.692  -66.091 1.00 32.67 497 A 1 
ATOM 3835 C C   . GLY A 0 497 . 126.875  40.548  -64.803 1.00 32.67 497 A 1 
ATOM 3836 O O   . GLY A 0 497 . 125.786  41.027  -64.510 1.00 32.67 497 A 1 
ATOM 3837 N N   . TYR A 0 498 . 127.972  40.737  -64.048 1.00 35.80 498 A 1 
ATOM 3838 C CA  . TYR A 0 498 . 128.027  41.206  -62.629 1.00 35.80 498 A 1 
ATOM 3839 C C   . TYR A 0 498 . 127.722  40.052  -61.636 1.00 35.80 498 A 1 
ATOM 3840 C CB  . TYR A 0 498 . 127.150  42.465  -62.371 1.00 35.80 498 A 1 
ATOM 3841 O O   . TYR A 0 498 . 126.622  39.520  -61.629 1.00 35.80 498 A 1 
ATOM 3842 C CG  . TYR A 0 498 . 127.205  43.573  -63.423 1.00 35.80 498 A 1 
ATOM 3843 C CD1 . TYR A 0 498 . 128.414  44.254  -63.663 1.00 35.80 498 A 1 
ATOM 3844 C CD2 . TYR A 0 498 . 126.057  43.919  -64.171 1.00 35.80 498 A 1 
ATOM 3845 C CE1 . TYR A 0 498 . 128.491  45.236  -64.671 1.00 35.80 498 A 1 
ATOM 3846 C CE2 . TYR A 0 498 . 126.132  44.888  -65.191 1.00 35.80 498 A 1 
ATOM 3847 O OH  . TYR A 0 498 . 127.429  46.466  -66.443 1.00 35.80 498 A 1 
ATOM 3848 C CZ  . TYR A 0 498 . 127.352  45.543  -65.448 1.00 35.80 498 A 1 
ATOM 3849 N N   . GLY A 0 499 . 128.650  39.486  -60.848 1.00 32.17 499 A 1 
ATOM 3850 C CA  . GLY A 0 499 . 129.664  40.104  -59.977 1.00 32.17 499 A 1 
ATOM 3851 C C   . GLY A 0 499 . 129.003  40.453  -58.633 1.00 32.17 499 A 1 
ATOM 3852 O O   . GLY A 0 499 . 128.114  41.288  -58.627 1.00 32.17 499 A 1 
ATOM 3853 N N   . GLY A 0 500 . 129.313  39.889  -57.465 1.00 28.17 500 A 1 
ATOM 3854 C CA  . GLY A 0 500 . 130.343  38.973  -56.959 1.00 28.17 500 A 1 
ATOM 3855 C C   . GLY A 0 500 . 130.036  38.726  -55.460 1.00 28.17 500 A 1 
ATOM 3856 O O   . GLY A 0 500 . 128.967  39.126  -55.010 1.00 28.17 500 A 1 
ATOM 3857 N N   . TYR A 0 501 . 130.957  38.128  -54.687 1.00 31.99 501 A 1 
ATOM 3858 C CA  . TYR A 0 501 . 130.765  37.683  -53.281 1.00 31.99 501 A 1 
ATOM 3859 C C   . TYR A 0 501 . 129.729  36.531  -53.118 1.00 31.99 501 A 1 
ATOM 3860 C CB  . TYR A 0 501 . 130.430  38.865  -52.338 1.00 31.99 501 A 1 
ATOM 3861 O O   . TYR A 0 501 . 128.608  36.617  -53.594 1.00 31.99 501 A 1 
ATOM 3862 C CG  . TYR A 0 501 . 131.133  40.188  -52.620 1.00 31.99 501 A 1 
ATOM 3863 C CD1 . TYR A 0 501 . 132.483  40.369  -52.261 1.00 31.99 501 A 1 
ATOM 3864 C CD2 . TYR A 0 501 . 130.431  41.241  -53.244 1.00 31.99 501 A 1 
ATOM 3865 C CE1 . TYR A 0 501 . 133.133  41.586  -52.550 1.00 31.99 501 A 1 
ATOM 3866 C CE2 . TYR A 0 501 . 131.077  42.456  -53.541 1.00 31.99 501 A 1 
ATOM 3867 O OH  . TYR A 0 501 . 133.072  43.793  -53.484 1.00 31.99 501 A 1 
ATOM 3868 C CZ  . TYR A 0 501 . 132.434  42.628  -53.196 1.00 31.99 501 A 1 
ATOM 3869 N N   . GLY A 0 502 . 129.984  35.397  -52.456 1.00 28.74 502 A 1 
ATOM 3870 C CA  . GLY A 0 502 . 131.194  34.910  -51.790 1.00 28.74 502 A 1 
ATOM 3871 C C   . GLY A 0 502 . 130.947  34.532  -50.325 1.00 28.74 502 A 1 
ATOM 3872 O O   . GLY A 0 502 . 131.166  35.367  -49.457 1.00 28.74 502 A 1 
ATOM 3873 N N   . GLY A 0 503 . 130.572  33.273  -50.046 1.00 28.26 503 A 1 
ATOM 3874 C CA  . GLY A 0 503 . 130.704  32.691  -48.699 1.00 28.26 503 A 1 
ATOM 3875 C C   . GLY A 0 503 . 129.531  31.854  -48.160 1.00 28.26 503 A 1 
ATOM 3876 O O   . GLY A 0 503 . 128.483  32.391  -47.837 1.00 28.26 503 A 1 
ATOM 3877 N N   . TYR A 0 504 . 129.807  30.560  -47.952 1.00 30.21 504 A 1 
ATOM 3878 C CA  . TYR A 0 504 . 129.277  29.681  -46.886 1.00 30.21 504 A 1 
ATOM 3879 C C   . TYR A 0 504 . 127.753  29.447  -46.809 1.00 30.21 504 A 1 
ATOM 3880 C CB  . TYR A 0 504 . 129.868  30.101  -45.523 1.00 30.21 504 A 1 
ATOM 3881 O O   . TYR A 0 504 . 126.991  30.250  -46.280 1.00 30.21 504 A 1 
ATOM 3882 C CG  . TYR A 0 504 . 131.244  30.738  -45.623 1.00 30.21 504 A 1 
ATOM 3883 C CD1 . TYR A 0 504 . 132.353  29.973  -46.036 1.00 30.21 504 A 1 
ATOM 3884 C CD2 . TYR A 0 504 . 131.371  32.131  -45.455 1.00 30.21 504 A 1 
ATOM 3885 C CE1 . TYR A 0 504 . 133.581  30.608  -46.303 1.00 30.21 504 A 1 
ATOM 3886 C CE2 . TYR A 0 504 . 132.597  32.767  -45.719 1.00 30.21 504 A 1 
ATOM 3887 O OH  . TYR A 0 504 . 134.879  32.615  -46.445 1.00 30.21 504 A 1 
ATOM 3888 C CZ  . TYR A 0 504 . 133.703  32.006  -46.152 1.00 30.21 504 A 1 
ATOM 3889 N N   . GLY A 0 505 . 127.314  28.263  -47.247 1.00 25.82 505 A 1 
ATOM 3890 C CA  . GLY A 0 505 . 125.941  27.794  -47.047 1.00 25.82 505 A 1 
ATOM 3891 C C   . GLY A 0 505 . 125.765  26.939  -45.789 1.00 25.82 505 A 1 
ATOM 3892 O O   . GLY A 0 505 . 126.684  26.233  -45.381 1.00 25.82 505 A 1 
ATOM 3893 N N   . TYR A 0 506 . 124.542  26.922  -45.254 1.00 28.89 506 A 1 
ATOM 3894 C CA  . TYR A 0 506 . 124.001  25.817  -44.459 1.00 28.89 506 A 1 
ATOM 3895 C C   . TYR A 0 506 . 122.545  25.557  -44.862 1.00 28.89 506 A 1 
ATOM 3896 C CB  . TYR A 0 506 . 124.145  26.059  -42.948 1.00 28.89 506 A 1 
ATOM 3897 O O   . TYR A 0 506 . 121.802  26.473  -45.207 1.00 28.89 506 A 1 
ATOM 3898 C CG  . TYR A 0 506 . 125.492  25.617  -42.408 1.00 28.89 506 A 1 
ATOM 3899 C CD1 . TYR A 0 506 . 125.745  24.246  -42.196 1.00 28.89 506 A 1 
ATOM 3900 C CD2 . TYR A 0 506 . 126.505  26.564  -42.166 1.00 28.89 506 A 1 
ATOM 3901 C CE1 . TYR A 0 506 . 127.016  23.822  -41.762 1.00 28.89 506 A 1 
ATOM 3902 C CE2 . TYR A 0 506 . 127.776  26.145  -41.728 1.00 28.89 506 A 1 
ATOM 3903 O OH  . TYR A 0 506 . 129.263  24.353  -41.129 1.00 28.89 506 A 1 
ATOM 3904 C CZ  . TYR A 0 506 . 128.035  24.770  -41.535 1.00 28.89 506 A 1 
ATOM 3905 N N   . SER A 0 507 . 122.155  24.284  -44.856 1.00 26.88 507 A 1 
ATOM 3906 C CA  . SER A 0 507 . 120.851  23.814  -45.333 1.00 26.88 507 A 1 
ATOM 3907 C C   . SER A 0 507 . 119.781  23.872  -44.239 1.00 26.88 507 A 1 
ATOM 3908 C CB  . SER A 0 507 . 121.008  22.375  -45.835 1.00 26.88 507 A 1 
ATOM 3909 O O   . SER A 0 507 . 120.011  23.387  -43.131 1.00 26.88 507 A 1 
ATOM 3910 O OG  . SER A 0 507 . 119.803  21.897  -46.396 1.00 26.88 507 A 1 
ATOM 3911 N N   . ARG A 0 508 . 118.582  24.376  -44.564 1.00 26.91 508 A 1 
ATOM 3912 C CA  . ARG A 0 508 . 117.351  24.094  -43.804 1.00 26.91 508 A 1 
ATOM 3913 C C   . ARG A 0 508 . 116.120  24.119  -44.725 1.00 26.91 508 A 1 
ATOM 3914 C CB  . ARG A 0 508 . 117.210  25.059  -42.608 1.00 26.91 508 A 1 
ATOM 3915 O O   . ARG A 0 508 . 115.642  25.202  -45.057 1.00 26.91 508 A 1 
ATOM 3916 C CG  . ARG A 0 508 . 116.111  24.573  -41.645 1.00 26.91 508 A 1 
ATOM 3917 C CD  . ARG A 0 508 . 116.067  25.408  -40.359 1.00 26.91 508 A 1 
ATOM 3918 N NE  . ARG A 0 508 . 115.017  24.928  -39.432 1.00 26.91 508 A 1 
ATOM 3919 N NH1 . ARG A 0 508 . 116.326  23.696  -37.989 1.00 26.91 508 A 1 
ATOM 3920 N NH2 . ARG A 0 508 . 114.132  23.813  -37.649 1.00 26.91 508 A 1 
ATOM 3921 C CZ  . ARG A 0 508 . 115.165  24.155  -38.367 1.00 26.91 508 A 1 
ATOM 3922 N N   . PRO A 0 509 . 115.584  22.954  -45.136 1.00 34.28 509 A 1 
ATOM 3923 C CA  . PRO A 0 509 . 114.326  22.881  -45.871 1.00 34.28 509 A 1 
ATOM 3924 C C   . PRO A 0 509 . 113.160  23.443  -45.042 1.00 34.28 509 A 1 
ATOM 3925 C CB  . PRO A 0 509 . 114.131  21.399  -46.219 1.00 34.28 509 A 1 
ATOM 3926 O O   . PRO A 0 509 . 112.960  23.049  -43.891 1.00 34.28 509 A 1 
ATOM 3927 C CG  . PRO A 0 509 . 115.541  20.814  -46.154 1.00 34.28 509 A 1 
ATOM 3928 C CD  . PRO A 0 509 . 116.175  21.629  -45.031 1.00 34.28 509 A 1 
ATOM 3929 N N   . GLY A 0 510 . 112.395  24.368  -45.623 1.00 28.74 510 A 1 
ATOM 3930 C CA  . GLY A 0 510 . 111.225  24.963  -44.980 1.00 28.74 510 A 1 
ATOM 3931 C C   . GLY A 0 510 . 110.025  24.017  -44.996 1.00 28.74 510 A 1 
ATOM 3932 O O   . GLY A 0 510 . 109.511  23.682  -46.060 1.00 28.74 510 A 1 
ATOM 3933 N N   . TYR A 0 511 . 109.562  23.616  -43.815 1.00 32.35 511 A 1 
ATOM 3934 C CA  . TYR A 0 511 . 108.331  22.851  -43.611 1.00 32.35 511 A 1 
ATOM 3935 C C   . TYR A 0 511 . 107.160  23.811  -43.346 1.00 32.35 511 A 1 
ATOM 3936 C CB  . TYR A 0 511 . 108.536  21.830  -42.474 1.00 32.35 511 A 1 
ATOM 3937 O O   . TYR A 0 511 . 107.164  24.558  -42.371 1.00 32.35 511 A 1 
ATOM 3938 C CG  . TYR A 0 511 . 109.247  22.374  -41.242 1.00 32.35 511 A 1 
ATOM 3939 C CD1 . TYR A 0 511 . 110.655  22.351  -41.183 1.00 32.35 511 A 1 
ATOM 3940 C CD2 . TYR A 0 511 . 108.513  22.946  -40.185 1.00 32.35 511 A 1 
ATOM 3941 C CE1 . TYR A 0 511 . 111.328  22.927  -40.090 1.00 32.35 511 A 1 
ATOM 3942 C CE2 . TYR A 0 511 . 109.181  23.528  -39.090 1.00 32.35 511 A 1 
ATOM 3943 O OH  . TYR A 0 511 . 111.245  24.122  -38.010 1.00 32.35 511 A 1 
ATOM 3944 C CZ  . TYR A 0 511 . 110.592  23.527  -39.047 1.00 32.35 511 A 1 
ATOM 3945 N N   . ALA A 0 512 . 106.140  23.790  -44.207 1.00 29.15 512 A 1 
ATOM 3946 C CA  . ALA A 0 512 . 104.938  24.616  -44.066 1.00 29.15 512 A 1 
ATOM 3947 C C   . ALA A 0 512 . 103.746  23.763  -43.600 1.00 29.15 512 A 1 
ATOM 3948 C CB  . ALA A 0 512 . 104.692  25.371  -45.380 1.00 29.15 512 A 1 
ATOM 3949 O O   . ALA A 0 512 . 102.899  23.353  -44.394 1.00 29.15 512 A 1 
ATOM 3950 N N   . ALA A 0 513 . 103.685  23.477  -42.298 1.00 29.97 513 A 1 
ATOM 3951 C CA  . ALA A 0 513 . 102.590  22.719  -41.698 1.00 29.97 513 A 1 
ATOM 3952 C C   . ALA A 0 513 . 101.336  23.599  -41.515 1.00 29.97 513 A 1 
ATOM 3953 C CB  . ALA A 0 513 . 103.087  22.104  -40.381 1.00 29.97 513 A 1 
ATOM 3954 O O   . ALA A 0 513 . 101.197  24.298  -40.514 1.00 29.97 513 A 1 
ATOM 3955 N N   . LYS A 0 514 . 100.395  23.549  -42.469 1.00 29.02 514 A 1 
ATOM 3956 C CA  . LYS A 0 514 . 99.031   24.077  -42.275 1.00 29.02 514 A 1 
ATOM 3957 C C   . LYS A 0 514 . 98.206   23.096  -41.433 1.00 29.02 514 A 1 
ATOM 3958 C CB  . LYS A 0 514 . 98.348   24.388  -43.620 1.00 29.02 514 A 1 
ATOM 3959 O O   . LYS A 0 514 . 97.474   22.273  -41.975 1.00 29.02 514 A 1 
ATOM 3960 C CG  . LYS A 0 514 . 98.820   25.714  -44.231 1.00 29.02 514 A 1 
ATOM 3961 C CD  . LYS A 0 514 . 97.984   26.054  -45.473 1.00 29.02 514 A 1 
ATOM 3962 C CE  . LYS A 0 514 . 98.342   27.449  -45.998 1.00 29.02 514 A 1 
ATOM 3963 N NZ  . LYS A 0 514 . 97.497   27.828  -47.159 1.00 29.02 514 A 1 
ATOM 3964 N N   . ALA A 0 515 . 98.356   23.170  -40.114 1.00 26.40 515 A 1 
ATOM 3965 C CA  . ALA A 0 515 . 97.567   22.388  -39.167 1.00 26.40 515 A 1 
ATOM 3966 C C   . ALA A 0 515 . 96.236   23.081  -38.792 1.00 26.40 515 A 1 
ATOM 3967 C CB  . ALA A 0 515 . 98.441   22.085  -37.942 1.00 26.40 515 A 1 
ATOM 3968 O O   . ALA A 0 515 . 96.149   24.305  -38.756 1.00 26.40 515 A 1 
ATOM 3969 N N   . SER A 0 516 . 95.222   22.260  -38.488 1.00 34.30 516 A 1 
ATOM 3970 C CA  . SER A 0 516 . 94.066   22.568  -37.619 1.00 34.30 516 A 1 
ATOM 3971 C C   . SER A 0 516 . 93.153   23.776  -37.931 1.00 34.30 516 A 1 
ATOM 3972 C CB  . SER A 0 516 . 94.508   22.547  -36.145 1.00 34.30 516 A 1 
ATOM 3973 O O   . SER A 0 516 . 92.807   24.520  -37.020 1.00 34.30 516 A 1 
ATOM 3974 O OG  . SER A 0 516 . 95.376   23.620  -35.855 1.00 34.30 516 A 1 
ATOM 3975 N N   . ALA A 0 517 . 92.655   23.925  -39.165 1.00 32.36 517 A 1 
ATOM 3976 C CA  . ALA A 0 517 . 91.554   24.863  -39.473 1.00 32.36 517 A 1 
ATOM 3977 C C   . ALA A 0 517 . 90.127   24.253  -39.376 1.00 32.36 517 A 1 
ATOM 3978 C CB  . ALA A 0 517 . 91.817   25.494  -40.846 1.00 32.36 517 A 1 
ATOM 3979 O O   . ALA A 0 517 . 89.148   24.954  -39.600 1.00 32.36 517 A 1 
ATOM 3980 N N   . ASN A 0 518 . 89.992   22.959  -39.052 1.00 31.77 518 A 1 
ATOM 3981 C CA  . ASN A 0 518 . 88.736   22.189  -39.171 1.00 31.77 518 A 1 
ATOM 3982 C C   . ASN A 0 518 . 88.163   21.691  -37.821 1.00 31.77 518 A 1 
ATOM 3983 C CB  . ASN A 0 518 . 88.945   21.066  -40.219 1.00 31.77 518 A 1 
ATOM 3984 O O   . ASN A 0 518 . 87.533   20.639  -37.767 1.00 31.77 518 A 1 
ATOM 3985 C CG  . ASN A 0 518 . 88.460   21.476  -41.596 1.00 31.77 518 A 1 
ATOM 3986 N ND2 . ASN A 0 518 . 87.469   20.803  -42.133 1.00 31.77 518 A 1 
ATOM 3987 O OD1 . ASN A 0 518 . 88.972   22.391  -42.212 1.00 31.77 518 A 1 
ATOM 3988 N N   . ALA A 0 519 . 88.401   22.411  -36.722 1.00 34.19 519 A 1 
ATOM 3989 C CA  . ALA A 0 519 . 88.112   21.940  -35.359 1.00 34.19 519 A 1 
ATOM 3990 C C   . ALA A 0 519 . 86.641   22.074  -34.884 1.00 34.19 519 A 1 
ATOM 3991 C CB  . ALA A 0 519 . 89.104   22.622  -34.407 1.00 34.19 519 A 1 
ATOM 3992 O O   . ALA A 0 519 . 86.379   21.833  -33.712 1.00 34.19 519 A 1 
ATOM 3993 N N   . GLY A 0 520 . 85.702   22.448  -35.763 1.00 32.47 520 A 1 
ATOM 3994 C CA  . GLY A 0 520 . 84.278   22.653  -35.444 1.00 32.47 520 A 1 
ATOM 3995 C C   . GLY A 0 520 . 83.363   21.834  -36.354 1.00 32.47 520 A 1 
ATOM 3996 O O   . GLY A 0 520 . 82.841   22.338  -37.348 1.00 32.47 520 A 1 
ATOM 3997 N N   . LYS A 0 521 . 83.238   20.540  -36.058 1.00 38.42 521 A 1 
ATOM 3998 C CA  . LYS A 0 521 . 82.159   19.684  -36.561 1.00 38.42 521 A 1 
ATOM 3999 C C   . LYS A 0 521 . 81.578   18.966  -35.357 1.00 38.42 521 A 1 
ATOM 4000 C CB  . LYS A 0 521 . 82.638   18.738  -37.685 1.00 38.42 521 A 1 
ATOM 4001 O O   . LYS A 0 521 . 82.118   17.950  -34.926 1.00 38.42 521 A 1 
ATOM 4002 C CG  . LYS A 0 521 . 82.800   19.422  -39.059 1.00 38.42 521 A 1 
ATOM 4003 C CD  . LYS A 0 521 . 81.475   20.033  -39.544 1.00 38.42 521 A 1 
ATOM 4004 C CE  . LYS A 0 521 . 81.541   20.630  -40.948 1.00 38.42 521 A 1 
ATOM 4005 N NZ  . LYS A 0 521 . 80.240   21.276  -41.256 1.00 38.42 521 A 1 
ATOM 4006 N N   . GLU A 0 522 . 80.572   19.609  -34.771 1.00 38.17 522 A 1 
ATOM 4007 C CA  . GLU A 0 522 . 79.893   19.143  -33.571 1.00 38.17 522 A 1 
ATOM 4008 C C   . GLU A 0 522 . 79.195   17.793  -33.802 1.00 38.17 522 A 1 
ATOM 4009 C CB  . GLU A 0 522 . 78.895   20.204  -33.064 1.00 38.17 522 A 1 
ATOM 4010 O O   . GLU A 0 522 . 78.883   17.408  -34.927 1.00 38.17 522 A 1 
ATOM 4011 C CG  . GLU A 0 522 . 79.536   21.508  -32.536 1.00 38.17 522 A 1 
ATOM 4012 C CD  . GLU A 0 522 . 79.826   22.581  -33.599 1.00 38.17 522 A 1 
ATOM 4013 O OE1 . GLU A 0 522 . 80.846   23.293  -33.444 1.00 38.17 522 A 1 
ATOM 4014 O OE2 . GLU A 0 522 . 79.100   22.634  -34.614 1.00 38.17 522 A 1 
ATOM 4015 N N   . TYR A 0 523 . 78.982   17.067  -32.708 1.00 35.22 523 A 1 
ATOM 4016 C CA  . TYR A 0 523 . 78.158   15.867  -32.667 1.00 35.22 523 A 1 
ATOM 4017 C C   . TYR A 0 523 . 76.711   16.316  -32.441 1.00 35.22 523 A 1 
ATOM 4018 C CB  . TYR A 0 523 . 78.714   14.985  -31.535 1.00 35.22 523 A 1 
ATOM 4019 O O   . TYR A 0 523 . 76.402   16.798  -31.351 1.00 35.22 523 A 1 
ATOM 4020 C CG  . TYR A 0 523 . 77.958   13.704  -31.251 1.00 35.22 523 A 1 
ATOM 4021 C CD1 . TYR A 0 523 . 76.912   13.709  -30.312 1.00 35.22 523 A 1 
ATOM 4022 C CD2 . TYR A 0 523 . 78.321   12.507  -31.898 1.00 35.22 523 A 1 
ATOM 4023 C CE1 . TYR A 0 523 . 76.208   12.526  -30.039 1.00 35.22 523 A 1 
ATOM 4024 C CE2 . TYR A 0 523 . 77.609   11.319  -31.634 1.00 35.22 523 A 1 
ATOM 4025 O OH  . TYR A 0 523 . 75.766   10.229  -30.545 1.00 35.22 523 A 1 
ATOM 4026 C CZ  . TYR A 0 523 . 76.530   11.337  -30.726 1.00 35.22 523 A 1 
ATOM 4027 N N   . ASP A 0 524 . 75.862   16.196  -33.463 1.00 39.11 524 A 1 
ATOM 4028 C CA  . ASP A 0 524 . 74.424   16.444  -33.344 1.00 39.11 524 A 1 
ATOM 4029 C C   . ASP A 0 524 . 73.744   15.125  -32.958 1.00 39.11 524 A 1 
ATOM 4030 C CB  . ASP A 0 524 . 73.861   17.066  -34.636 1.00 39.11 524 A 1 
ATOM 4031 O O   . ASP A 0 524 . 73.906   14.081  -33.598 1.00 39.11 524 A 1 
ATOM 4032 C CG  . ASP A 0 524 . 72.426   17.616  -34.510 1.00 39.11 524 A 1 
ATOM 4033 O OD1 . ASP A 0 524 . 71.693   17.212  -33.572 1.00 39.11 524 A 1 
ATOM 4034 O OD2 . ASP A 0 524 . 72.070   18.449  -35.372 1.00 39.11 524 A 1 
ATOM 4035 N N   . SER A 0 525 . 73.021   15.146  -31.848 1.00 46.43 525 A 1 
ATOM 4036 C CA  . SER A 0 525 . 72.024   14.128  -31.555 1.00 46.43 525 A 1 
ATOM 4037 C C   . SER A 0 525 . 70.740   14.842  -31.206 1.00 46.43 525 A 1 
ATOM 4038 C CB  . SER A 0 525 . 72.474   13.166  -30.463 1.00 46.43 525 A 1 
ATOM 4039 O O   . SER A 0 525 . 70.600   15.421  -30.124 1.00 46.43 525 A 1 
ATOM 4040 O OG  . SER A 0 525 . 73.445   12.303  -31.025 1.00 46.43 525 A 1 
ATOM 4041 N N   . SER A 0 526 . 69.830   14.778  -32.165 1.00 51.93 526 A 1 
ATOM 4042 C CA  . SER A 0 526 . 68.469   15.256  -32.053 1.00 51.93 526 A 1 
ATOM 4043 C C   . SER A 0 526 . 67.590   14.059  -31.704 1.00 51.93 526 A 1 
ATOM 4044 C CB  . SER A 0 526 . 68.069   15.944  -33.359 1.00 51.93 526 A 1 
ATOM 4045 O O   . SER A 0 526 . 67.596   13.038  -32.393 1.00 51.93 526 A 1 
ATOM 4046 O OG  . SER A 0 526 . 68.783   17.166  -33.495 1.00 51.93 526 A 1 
ATOM 4047 N N   . SER A 0 527 . 66.878   14.167  -30.587 1.00 53.24 527 A 1 
ATOM 4048 C CA  . SER A 0 527 . 65.860   13.206  -30.171 1.00 53.24 527 A 1 
ATOM 4049 C C   . SER A 0 527 . 64.546   13.964  -30.046 1.00 53.24 527 A 1 
ATOM 4050 C CB  . SER A 0 527 . 66.283   12.528  -28.865 1.00 53.24 527 A 1 
ATOM 4051 O O   . SER A 0 527 . 64.479   14.942  -29.293 1.00 53.24 527 A 1 
ATOM 4052 O OG  . SER A 0 527 . 65.363   11.554  -28.408 1.00 53.24 527 A 1 
ATOM 4053 N N   . SER A 0 528 . 63.541   13.544  -30.808 1.00 57.85 528 A 1 
ATOM 4054 C CA  . SER A 0 528 . 62.173   14.047  -30.707 1.00 57.85 528 A 1 
ATOM 4055 C C   . SER A 0 528 . 61.238   12.937  -30.246 1.00 57.85 528 A 1 
ATOM 4056 C CB  . SER A 0 528 . 61.691   14.719  -32.001 1.00 57.85 528 A 1 
ATOM 4057 O O   . SER A 0 528 . 61.441   11.764  -30.573 1.00 57.85 528 A 1 
ATOM 4058 O OG  . SER A 0 528 . 61.856   13.894  -33.134 1.00 57.85 528 A 1 
ATOM 4059 N N   . SER A 0 529 . 60.247   13.318  -29.447 1.00 65.11 529 A 1 
ATOM 4060 C CA  . SER A 0 529 . 59.064   12.501  -29.209 1.00 65.11 529 A 1 
ATOM 4061 C C   . SER A 0 529 . 57.836   13.388  -29.156 1.00 65.11 529 A 1 
ATOM 4062 C CB  . SER A 0 529 . 59.145   11.686  -27.911 1.00 65.11 529 A 1 
ATOM 4063 O O   . SER A 0 529 . 57.825   14.336  -28.362 1.00 65.11 529 A 1 
ATOM 4064 O OG  . SER A 0 529 . 59.060   12.522  -26.752 1.00 65.11 529 A 1 
ATOM 4065 N N   . ASP A 0 530 . 56.848   13.011  -29.931 1.00 72.02 530 A 1 
ATOM 4066 C CA  . ASP A 0 530 . 55.484   13.492  -29.997 1.00 72.02 530 A 1 
ATOM 4067 C C   . ASP A 0 530 . 54.611   12.512  -29.187 1.00 72.02 530 A 1 
ATOM 4068 C CB  . ASP A 0 530 . 55.002   13.648  -31.472 1.00 72.02 530 A 1 
ATOM 4069 O O   . ASP A 0 530 . 54.928   11.325  -29.068 1.00 72.02 530 A 1 
ATOM 4070 C CG  . ASP A 0 530 . 55.991   13.426  -32.657 1.00 72.02 530 A 1 
ATOM 4071 O OD1 . ASP A 0 530 . 57.061   12.769  -32.518 1.00 72.02 530 A 1 
ATOM 4072 O OD2 . ASP A 0 530 . 55.731   13.997  -33.739 1.00 72.02 530 A 1 
ATOM 4073 N N   . TRP A 0 531 . 53.562   13.023  -28.554 1.00 70.32 531 A 1 
ATOM 4074 C CA  . TRP A 0 531 . 52.501   12.220  -27.951 1.00 70.32 531 A 1 
ATOM 4075 C C   . TRP A 0 531 . 51.214   12.990  -28.155 1.00 70.32 531 A 1 
ATOM 4076 C CB  . TRP A 0 531 . 52.734   11.984  -26.452 1.00 70.32 531 A 1 
ATOM 4077 O O   . TRP A 0 531 . 51.089   14.085  -27.600 1.00 70.32 531 A 1 
ATOM 4078 C CG  . TRP A 0 531 . 51.658   11.200  -25.743 1.00 70.32 531 A 1 
ATOM 4079 C CD1 . TRP A 0 531 . 51.397   9.879   -25.895 1.00 70.32 531 A 1 
ATOM 4080 C CD2 . TRP A 0 531 . 50.591   11.697  -24.868 1.00 70.32 531 A 1 
ATOM 4081 C CE2 . TRP A 0 531 . 49.802   10.588  -24.432 1.00 70.32 531 A 1 
ATOM 4082 C CE3 . TRP A 0 531 . 50.176   12.980  -24.441 1.00 70.32 531 A 1 
ATOM 4083 N NE1 . TRP A 0 531 . 50.343   9.502   -25.081 1.00 70.32 531 A 1 
ATOM 4084 C CH2 . TRP A 0 531 . 48.334   12.021  -23.150 1.00 70.32 531 A 1 
ATOM 4085 C CZ2 . TRP A 0 531 . 48.708   10.733  -23.569 1.00 70.32 531 A 1 
ATOM 4086 C CZ3 . TRP A 0 531 . 49.060   13.140  -23.593 1.00 70.32 531 A 1 
ATOM 4087 N N   . ASP A 0 532 . 50.315   12.419  -28.939 1.00 77.97 532 A 1 
ATOM 4088 C CA  . ASP A 0 532 . 48.982   12.951  -29.148 1.00 77.97 532 A 1 
ATOM 4089 C C   . ASP A 0 532 . 47.979   11.971  -28.522 1.00 77.97 532 A 1 
ATOM 4090 C CB  . ASP A 0 532 . 48.736   13.241  -30.645 1.00 77.97 532 A 1 
ATOM 4091 O O   . ASP A 0 532 . 48.144   10.749  -28.553 1.00 77.97 532 A 1 
ATOM 4092 C CG  . ASP A 0 532 . 49.493   14.461  -31.216 1.00 77.97 532 A 1 
ATOM 4093 O OD1 . ASP A 0 532 . 50.050   15.268  -30.431 1.00 77.97 532 A 1 
ATOM 4094 O OD2 . ASP A 0 532 . 49.450   14.661  -32.456 1.00 77.97 532 A 1 
ATOM 4095 N N   . ALA A 0 533 . 46.943   12.518  -27.895 1.00 79.35 533 A 1 
ATOM 4096 C CA  . ALA A 0 533 . 45.843   11.746  -27.339 1.00 79.35 533 A 1 
ATOM 4097 C C   . ALA A 0 533 . 44.520   12.436  -27.652 1.00 79.35 533 A 1 
ATOM 4098 C CB  . ALA A 0 533 . 46.055   11.554  -25.835 1.00 79.35 533 A 1 
ATOM 4099 O O   . ALA A 0 533 . 44.428   13.666  -27.616 1.00 79.35 533 A 1 
ATOM 4100 N N   . TYR A 0 534 . 43.479   11.656  -27.932 1.00 81.91 534 A 1 
ATOM 4101 C CA  . TYR A 0 534 . 42.121   12.172  -28.080 1.00 81.91 534 A 1 
ATOM 4102 C C   . TYR A 0 534 . 41.108   11.247  -27.422 1.00 81.91 534 A 1 
ATOM 4103 C CB  . TYR A 0 534 . 41.776   12.441  -29.556 1.00 81.91 534 A 1 
ATOM 4104 O O   . TYR A 0 534 . 41.290   10.030  -27.391 1.00 81.91 534 A 1 
ATOM 4105 C CG  . TYR A 0 534 . 41.475   11.215  -30.407 1.00 81.91 534 A 1 
ATOM 4106 C CD1 . TYR A 0 534 . 42.498   10.605  -31.157 1.00 81.91 534 A 1 
ATOM 4107 C CD2 . TYR A 0 534 . 40.168   10.684  -30.445 1.00 81.91 534 A 1 
ATOM 4108 C CE1 . TYR A 0 534 . 42.220   9.470   -31.941 1.00 81.91 534 A 1 
ATOM 4109 C CE2 . TYR A 0 534 . 39.889   9.536   -31.212 1.00 81.91 534 A 1 
ATOM 4110 O OH  . TYR A 0 534 . 40.667   7.788   -32.663 1.00 81.91 534 A 1 
ATOM 4111 C CZ  . TYR A 0 534 . 40.919   8.921   -31.953 1.00 81.91 534 A 1 
ATOM 4112 N N   . GLY A 0 535 . 40.001   11.823  -26.962 1.00 86.83 535 A 1 
ATOM 4113 C CA  . GLY A 0 535 . 38.892   11.053  -26.430 1.00 86.83 535 A 1 
ATOM 4114 C C   . GLY A 0 535 . 37.532   11.719  -26.591 1.00 86.83 535 A 1 
ATOM 4115 O O   . GLY A 0 535 . 37.415   12.902  -26.929 1.00 86.83 535 A 1 
ATOM 4116 N N   . ARG A 0 536 . 36.500   10.906  -26.382 1.00 87.81 536 A 1 
ATOM 4117 C CA  . ARG A 0 536 . 35.092   11.286  -26.351 1.00 87.81 536 A 1 
ATOM 4118 C C   . ARG A 0 536 . 34.376   10.424  -25.318 1.00 87.81 536 A 1 
ATOM 4119 C CB  . ARG A 0 536 . 34.492   11.099  -27.750 1.00 87.81 536 A 1 
ATOM 4120 O O   . ARG A 0 536 . 34.329   9.215   -25.522 1.00 87.81 536 A 1 
ATOM 4121 C CG  . ARG A 0 536 . 33.004   11.466  -27.794 1.00 87.81 536 A 1 
ATOM 4122 C CD  . ARG A 0 536 . 32.494   11.302  -29.227 1.00 87.81 536 A 1 
ATOM 4123 N NE  . ARG A 0 536 . 31.147   11.875  -29.365 1.00 87.81 536 A 1 
ATOM 4124 N NH1 . ARG A 0 536 . 30.055   10.030  -30.174 1.00 87.81 536 A 1 
ATOM 4125 N NH2 . ARG A 0 536 . 28.890   11.812  -29.584 1.00 87.81 536 A 1 
ATOM 4126 C CZ  . ARG A 0 536 . 30.049   11.251  -29.725 1.00 87.81 536 A 1 
ATOM 4127 N N   . ASP A 0 537 . 33.820   11.056  -24.296 1.00 88.91 537 A 1 
ATOM 4128 C CA  . ASP A 0 537 . 32.889   10.445  -23.339 1.00 88.91 537 A 1 
ATOM 4129 C C   . ASP A 0 537 . 31.435   10.676  -23.800 1.00 88.91 537 A 1 
ATOM 4130 C CB  . ASP A 0 537 . 33.187   10.950  -21.915 1.00 88.91 537 A 1 
ATOM 4131 O O   . ASP A 0 537 . 31.182   11.493  -24.695 1.00 88.91 537 A 1 
ATOM 4132 C CG  . ASP A 0 537 . 33.215   12.471  -21.783 1.00 88.91 537 A 1 
ATOM 4133 O OD1 . ASP A 0 537 . 32.222   13.112  -22.202 1.00 88.91 537 A 1 
ATOM 4134 O OD2 . ASP A 0 537 . 34.262   13.000  -21.330 1.00 88.91 537 A 1 
ATOM 4135 N N   . GLN A 0 538 . 30.476   9.890   -23.298 1.00 89.82 538 A 1 
ATOM 4136 C CA  . GLN A 0 538 . 29.077   9.926   -23.763 1.00 89.82 538 A 1 
ATOM 4137 C C   . GLN A 0 538 . 28.078   9.422   -22.705 1.00 89.82 538 A 1 
ATOM 4138 C CB  . GLN A 0 538 . 28.947   9.167   -25.101 1.00 89.82 538 A 1 
ATOM 4139 O O   . GLN A 0 538 . 27.330   8.457   -22.909 1.00 89.82 538 A 1 
ATOM 4140 C CG  . GLN A 0 538 . 28.886   10.056  -26.352 1.00 89.82 538 A 1 
ATOM 4141 C CD  . GLN A 0 538 . 28.753   9.175   -27.581 1.00 89.82 538 A 1 
ATOM 4142 N NE2 . GLN A 0 538 . 29.695   8.275   -27.779 1.00 89.82 538 A 1 
ATOM 4143 O OE1 . GLN A 0 538 . 27.881   9.345   -28.438 1.00 89.82 538 A 1 
ATOM 4144 N N   . ASP A 0 539 . 27.995   10.128  -21.582 1.00 91.84 539 A 1 
ATOM 4145 C CA  . ASP A 0 539 . 27.049   9.813   -20.518 1.00 91.84 539 A 1 
ATOM 4146 C C   . ASP A 0 539 . 25.580   9.939   -20.964 1.00 91.84 539 A 1 
ATOM 4147 C CB  . ASP A 0 539 . 27.216   10.745  -19.309 1.00 91.84 539 A 1 
ATOM 4148 O O   . ASP A 0 539 . 25.135   10.930  -21.558 1.00 91.84 539 A 1 
ATOM 4149 C CG  . ASP A 0 539 . 28.593   10.782  -18.647 1.00 91.84 539 A 1 
ATOM 4150 O OD1 . ASP A 0 539 . 29.585   10.894  -19.389 1.00 91.84 539 A 1 
ATOM 4151 O OD2 . ASP A 0 539 . 28.581   10.823  -17.388 1.00 91.84 539 A 1 
ATOM 4152 N N   . LEU A 0 540 . 24.746   9.000   -20.513 1.00 94.30 540 A 1 
ATOM 4153 C CA  . LEU A 0 540 . 23.296   9.178   -20.440 1.00 94.30 540 A 1 
ATOM 4154 C C   . LEU A 0 540 . 22.757   8.676   -19.100 1.00 94.30 540 A 1 
ATOM 4155 C CB  . LEU A 0 540 . 22.632   8.488   -21.645 1.00 94.30 540 A 1 
ATOM 4156 O O   . LEU A 0 540 . 22.699   7.474   -18.846 1.00 94.30 540 A 1 
ATOM 4157 C CG  . LEU A 0 540 . 21.092   8.510   -21.636 1.00 94.30 540 A 1 
ATOM 4158 C CD1 . LEU A 0 540 . 20.509   9.920   -21.758 1.00 94.30 540 A 1 
ATOM 4159 C CD2 . LEU A 0 540 . 20.543   7.683   -22.799 1.00 94.30 540 A 1 
ATOM 4160 N N   . SER A 0 541 . 22.228   9.590   -18.277 1.00 96.92 541 A 1 
ATOM 4161 C CA  . SER A 0 541 . 21.464   9.229   -17.074 1.00 96.92 541 A 1 
ATOM 4162 C C   . SER A 0 541 . 19.985   9.598   -17.197 1.00 96.92 541 A 1 
ATOM 4163 C CB  . SER A 0 541 . 22.109   9.741   -15.778 1.00 96.92 541 A 1 
ATOM 4164 O O   . SER A 0 541 . 19.628   10.754  -17.440 1.00 96.92 541 A 1 
ATOM 4165 O OG  . SER A 0 541 . 22.162   11.158  -15.691 1.00 96.92 541 A 1 
ATOM 4166 N N   . VAL A 0 542 . 19.095   8.625   -16.983 1.00 96.81 542 A 1 
ATOM 4167 C CA  . VAL A 0 542 . 17.638   8.823   -16.972 1.00 96.81 542 A 1 
ATOM 4168 C C   . VAL A 0 542 . 17.041   8.269   -15.687 1.00 96.81 542 A 1 
ATOM 4169 C CB  . VAL A 0 542 . 16.939   8.208   -18.200 1.00 96.81 542 A 1 
ATOM 4170 O O   . VAL A 0 542 . 17.123   7.076   -15.421 1.00 96.81 542 A 1 
ATOM 4171 C CG1 . VAL A 0 542 . 15.441   8.545   -18.188 1.00 96.81 542 A 1 
ATOM 4172 C CG2 . VAL A 0 542 . 17.531   8.716   -19.519 1.00 96.81 542 A 1 
ATOM 4173 N N   . GLN A 0 543 . 16.385   9.140   -14.926 1.00 97.09 543 A 1 
ATOM 4174 C CA  . GLN A 0 543 . 15.642   8.794   -13.718 1.00 97.09 543 A 1 
ATOM 4175 C C   . GLN A 0 543 . 14.168   9.114   -13.936 1.00 97.09 543 A 1 
ATOM 4176 C CB  . GLN A 0 543 . 16.237   9.529   -12.507 1.00 97.09 543 A 1 
ATOM 4177 O O   . GLN A 0 543 . 13.803   10.267  -14.165 1.00 97.09 543 A 1 
ATOM 4178 C CG  . GLN A 0 543 . 17.573   8.870   -12.159 1.00 97.09 543 A 1 
ATOM 4179 C CD  . GLN A 0 543 . 18.350   9.503   -11.017 1.00 97.09 543 A 1 
ATOM 4180 N NE2 . GLN A 0 543 . 19.301   8.755   -10.507 1.00 97.09 543 A 1 
ATOM 4181 O OE1 . GLN A 0 543 . 18.173   10.652  -10.612 1.00 97.09 543 A 1 
ATOM 4182 N N   . GLU A 0 544 . 13.327   8.090   -13.887 1.00 95.74 544 A 1 
ATOM 4183 C CA  . GLU A 0 544 . 11.883   8.167   -14.090 1.00 95.74 544 A 1 
ATOM 4184 C C   . GLU A 0 544 . 11.172   7.517   -12.906 1.00 95.74 544 A 1 
ATOM 4185 C CB  . GLU A 0 544 . 11.502   7.474   -15.411 1.00 95.74 544 A 1 
ATOM 4186 O O   . GLU A 0 544 . 11.545   6.428   -12.475 1.00 95.74 544 A 1 
ATOM 4187 C CG  . GLU A 0 544 . 11.827   8.349   -16.632 1.00 95.74 544 A 1 
ATOM 4188 C CD  . GLU A 0 544 . 11.865   7.591   -17.969 1.00 95.74 544 A 1 
ATOM 4189 O OE1 . GLU A 0 544 . 12.273   8.210   -18.985 1.00 95.74 544 A 1 
ATOM 4190 O OE2 . GLU A 0 544 . 11.600   6.368   -18.021 1.00 95.74 544 A 1 
ATOM 4191 N N   . SER A 0 545 . 10.135   8.167   -12.388 1.00 96.82 545 A 1 
ATOM 4192 C CA  . SER A 0 545 . 9.267    7.594   -11.364 1.00 96.82 545 A 1 
ATOM 4193 C C   . SER A 0 545 . 7.814    7.986   -11.586 1.00 96.82 545 A 1 
ATOM 4194 C CB  . SER A 0 545 . 9.729    7.962   -9.949  1.00 96.82 545 A 1 
ATOM 4195 O O   . SER A 0 545 . 7.513    9.097   -12.024 1.00 96.82 545 A 1 
ATOM 4196 O OG  . SER A 0 545 . 9.691    9.359   -9.724  1.00 96.82 545 A 1 
ATOM 4197 N N   . TYR A 0 546 . 6.923    7.066   -11.246 1.00 96.05 546 A 1 
ATOM 4198 C CA  . TYR A 0 546 . 5.479    7.235   -11.252 1.00 96.05 546 A 1 
ATOM 4199 C C   . TYR A 0 546 . 4.918    6.674   -9.945  1.00 96.05 546 A 1 
ATOM 4200 C CB  . TYR A 0 546 . 4.907    6.521   -12.479 1.00 96.05 546 A 1 
ATOM 4201 O O   . TYR A 0 546 . 5.316    5.584   -9.534  1.00 96.05 546 A 1 
ATOM 4202 C CG  . TYR A 0 546 . 3.397    6.493   -12.555 1.00 96.05 546 A 1 
ATOM 4203 C CD1 . TYR A 0 546 . 2.681    5.362   -12.112 1.00 96.05 546 A 1 
ATOM 4204 C CD2 . TYR A 0 546 . 2.711    7.602   -13.080 1.00 96.05 546 A 1 
ATOM 4205 C CE1 . TYR A 0 546 . 1.277    5.329   -12.233 1.00 96.05 546 A 1 
ATOM 4206 C CE2 . TYR A 0 546 . 1.311    7.569   -13.201 1.00 96.05 546 A 1 
ATOM 4207 O OH  . TYR A 0 546 . -0.759   6.385   -12.939 1.00 96.05 546 A 1 
ATOM 4208 C CZ  . TYR A 0 546 . 0.590    6.429   -12.789 1.00 96.05 546 A 1 
ATOM 4209 N N   . ASP A 0 547 . 4.024    7.417   -9.303  1.00 95.80 547 A 1 
ATOM 4210 C CA  . ASP A 0 547 . 3.313    7.019   -8.087  1.00 95.80 547 A 1 
ATOM 4211 C C   . ASP A 0 547 . 1.841    7.413   -8.239  1.00 95.80 547 A 1 
ATOM 4212 C CB  . ASP A 0 547 . 3.965    7.683   -6.860  1.00 95.80 547 A 1 
ATOM 4213 O O   . ASP A 0 547 . 1.522    8.587   -8.442  1.00 95.80 547 A 1 
ATOM 4214 C CG  . ASP A 0 547 . 3.412    7.206   -5.505  1.00 95.80 547 A 1 
ATOM 4215 O OD1 . ASP A 0 547 . 2.187    6.964   -5.389  1.00 95.80 547 A 1 
ATOM 4216 O OD2 . ASP A 0 547 . 4.241    7.106   -4.572  1.00 95.80 547 A 1 
ATOM 4217 N N   . MET A 0 548 . 0.949    6.429   -8.166  1.00 95.61 548 A 1 
ATOM 4218 C CA  . MET A 0 548 . -0.494   6.628   -8.142  1.00 95.61 548 A 1 
ATOM 4219 C C   . MET A 0 548 . -1.059   6.042   -6.851  1.00 95.61 548 A 1 
ATOM 4220 C CB  . MET A 0 548 . -1.119   6.020   -9.403  1.00 95.61 548 A 1 
ATOM 4221 O O   . MET A 0 548 . -1.141   4.824   -6.690  1.00 95.61 548 A 1 
ATOM 4222 C CG  . MET A 0 548 . -2.649   6.158   -9.412  1.00 95.61 548 A 1 
ATOM 4223 S SD  . MET A 0 548 . -3.500   5.527   -10.889 1.00 95.61 548 A 1 
ATOM 4224 C CE  . MET A 0 548 . -2.851   3.834   -10.968 1.00 95.61 548 A 1 
ATOM 4225 N N   . THR A 0 549 . -1.507   6.917   -5.952  1.00 95.53 549 A 1 
ATOM 4226 C CA  . THR A 0 549 . -2.137   6.571   -4.676  1.00 95.53 549 A 1 
ATOM 4227 C C   . THR A 0 549 . -3.630   6.895   -4.710  1.00 95.53 549 A 1 
ATOM 4228 C CB  . THR A 0 549 . -1.491   7.342   -3.515  1.00 95.53 549 A 1 
ATOM 4229 O O   . THR A 0 549 . -4.025   8.055   -4.840  1.00 95.53 549 A 1 
ATOM 4230 C CG2 . THR A 0 549 . -2.218   7.065   -2.192  1.00 95.53 549 A 1 
ATOM 4231 O OG1 . THR A 0 549 . -0.159   6.981   -3.259  1.00 95.53 549 A 1 
ATOM 4232 N N   . TRP A 0 550 . -4.471   5.897   -4.445  1.00 94.98 550 A 1 
ATOM 4233 C CA  . TRP A 0 550 . -5.913   6.051   -4.274  1.00 94.98 550 A 1 
ATOM 4234 C C   . TRP A 0 550 . -6.377   5.506   -2.926  1.00 94.98 550 A 1 
ATOM 4235 C CB  . TRP A 0 550 . -6.626   5.343   -5.417  1.00 94.98 550 A 1 
ATOM 4236 O O   . TRP A 0 550 . -6.122   4.356   -2.569  1.00 94.98 550 A 1 
ATOM 4237 C CG  . TRP A 0 550 . -8.109   5.529   -5.463  1.00 94.98 550 A 1 
ATOM 4238 C CD1 . TRP A 0 550 . -8.725   6.544   -6.103  1.00 94.98 550 A 1 
ATOM 4239 C CD2 . TRP A 0 550 . -9.164   4.626   -5.016  1.00 94.98 550 A 1 
ATOM 4240 C CE2 . TRP A 0 550 . -10.386  5.066   -5.606  1.00 94.98 550 A 1 
ATOM 4241 C CE3 . TRP A 0 550 . -9.200   3.420   -4.281  1.00 94.98 550 A 1 
ATOM 4242 N NE1 . TRP A 0 550 . -10.077  6.287   -6.178  1.00 94.98 550 A 1 
ATOM 4243 C CH2 . TRP A 0 550 . -11.544  3.064   -4.867  1.00 94.98 550 A 1 
ATOM 4244 C CZ2 . TRP A 0 550 . -11.542  4.268   -5.596  1.00 94.98 550 A 1 
ATOM 4245 C CZ3 . TRP A 0 550 . -10.384  2.661   -4.181  1.00 94.98 550 A 1 
ATOM 4246 N N   . ALA A 0 551 . -7.121   6.307   -2.169  1.00 94.07 551 A 1 
ATOM 4247 C CA  . ALA A 0 551 . -7.661   5.895   -0.881  1.00 94.07 551 A 1 
ATOM 4248 C C   . ALA A 0 551 . -9.118   6.321   -0.707  1.00 94.07 551 A 1 
ATOM 4249 C CB  . ALA A 0 551 . -6.760   6.419   0.243   1.00 94.07 551 A 1 
ATOM 4250 O O   . ALA A 0 551 . -9.529   7.409   -1.108  1.00 94.07 551 A 1 
ATOM 4251 N N   . LYS A 0 552 . -9.907   5.483   -0.035  1.00 95.05 552 A 1 
ATOM 4252 C CA  . LYS A 0 552 . -11.263  5.816   0.414   1.00 95.05 552 A 1 
ATOM 4253 C C   . LYS A 0 552 . -11.477  5.369   1.848   1.00 95.05 552 A 1 
ATOM 4254 C CB  . LYS A 0 552 . -12.332  5.210   -0.507  1.00 95.05 552 A 1 
ATOM 4255 O O   . LYS A 0 552 . -11.027  4.293   2.238   1.00 95.05 552 A 1 
ATOM 4256 C CG  . LYS A 0 552 . -12.340  5.874   -1.887  1.00 95.05 552 A 1 
ATOM 4257 C CD  . LYS A 0 552 . -13.483  5.327   -2.742  1.00 95.05 552 A 1 
ATOM 4258 C CE  . LYS A 0 552 . -13.554  6.145   -4.032  1.00 95.05 552 A 1 
ATOM 4259 N NZ  . LYS A 0 552 . -14.497  5.537   -4.997  1.00 95.05 552 A 1 
ATOM 4260 N N   . SER A 0 553 . -12.211  6.172   2.610   1.00 93.60 553 A 1 
ATOM 4261 C CA  . SER A 0 553 . -12.758  5.768   3.900   1.00 93.60 553 A 1 
ATOM 4262 C C   . SER A 0 553 . -14.239  6.108   3.996   1.00 93.60 553 A 1 
ATOM 4263 C CB  . SER A 0 553 . -11.963  6.339   5.081   1.00 93.60 553 A 1 
ATOM 4264 O O   . SER A 0 553 . -14.673  7.178   3.567   1.00 93.60 553 A 1 
ATOM 4265 O OG  . SER A 0 553 . -12.135  7.734   5.248   1.00 93.60 553 A 1 
ATOM 4266 N N   . TYR A 0 554 . -14.989  5.196   4.596   1.00 90.43 554 A 1 
ATOM 4267 C CA  . TYR A 0 554 . -16.355  5.389   5.050   1.00 90.43 554 A 1 
ATOM 4268 C C   . TYR A 0 554 . -16.349  5.139   6.550   1.00 90.43 554 A 1 
ATOM 4269 C CB  . TYR A 0 554 . -17.295  4.415   4.332   1.00 90.43 554 A 1 
ATOM 4270 O O   . TYR A 0 554 . -16.007  4.040   6.977   1.00 90.43 554 A 1 
ATOM 4271 C CG  . TYR A 0 554 . -17.355  4.613   2.832   1.00 90.43 554 A 1 
ATOM 4272 C CD1 . TYR A 0 554 . -18.311  5.488   2.284   1.00 90.43 554 A 1 
ATOM 4273 C CD2 . TYR A 0 554 . -16.444  3.943   1.992   1.00 90.43 554 A 1 
ATOM 4274 C CE1 . TYR A 0 554 . -18.360  5.697   0.894   1.00 90.43 554 A 1 
ATOM 4275 C CE2 . TYR A 0 554 . -16.484  4.154   0.600   1.00 90.43 554 A 1 
ATOM 4276 O OH  . TYR A 0 554 . -17.485  5.245   -1.293  1.00 90.43 554 A 1 
ATOM 4277 C CZ  . TYR A 0 554 . -17.442  5.032   0.051   1.00 90.43 554 A 1 
ATOM 4278 N N   . ASP A 0 555 . -16.687  6.155   7.327   1.00 89.42 555 A 1 
ATOM 4279 C CA  . ASP A 0 555 . -16.896  6.050   8.764   1.00 89.42 555 A 1 
ATOM 4280 C C   . ASP A 0 555 . -18.378  6.384   9.025   1.00 89.42 555 A 1 
ATOM 4281 C CB  . ASP A 0 555 . -15.910  6.977   9.511   1.00 89.42 555 A 1 
ATOM 4282 O O   . ASP A 0 555 . -18.893  7.365   8.483   1.00 89.42 555 A 1 
ATOM 4283 C CG  . ASP A 0 555 . -14.410  6.740   9.212   1.00 89.42 555 A 1 
ATOM 4284 O OD1 . ASP A 0 555 . -13.879  5.626   9.452   1.00 89.42 555 A 1 
ATOM 4285 O OD2 . ASP A 0 555 . -13.705  7.691   8.788   1.00 89.42 555 A 1 
ATOM 4286 N N   . ALA A 0 556 . -19.071  5.560   9.806   1.00 83.19 556 A 1 
ATOM 4287 C CA  . ALA A 0 556 . -20.428  5.809   10.278  1.00 83.19 556 A 1 
ATOM 4288 C C   . ALA A 0 556 . -20.461  5.657   11.799  1.00 83.19 556 A 1 
ATOM 4289 C CB  . ALA A 0 556 . -21.410  4.858   9.580   1.00 83.19 556 A 1 
ATOM 4290 O O   . ALA A 0 556 . -20.068  4.615   12.331  1.00 83.19 556 A 1 
ATOM 4291 N N   . GLU A 0 557 . -20.916  6.704   12.478  1.00 77.08 557 A 1 
ATOM 4292 C CA  . GLU A 0 557 . -21.396  6.608   13.856  1.00 77.08 557 A 1 
ATOM 4293 C C   . GLU A 0 557 . -22.815  6.012   13.829  1.00 77.08 557 A 1 
ATOM 4294 C CB  . GLU A 0 557 . -21.277  7.980   14.556  1.00 77.08 557 A 1 
ATOM 4295 O O   . GLU A 0 557 . -23.546  6.257   12.869  1.00 77.08 557 A 1 
ATOM 4296 C CG  . GLU A 0 557 . -19.790  8.395   14.652  1.00 77.08 557 A 1 
ATOM 4297 C CD  . GLU A 0 557 . -19.512  9.761   15.305  1.00 77.08 557 A 1 
ATOM 4298 O OE1 . GLU A 0 557 . -18.380  9.908   15.833  1.00 77.08 557 A 1 
ATOM 4299 O OE2 . GLU A 0 557 . -20.358  10.679  15.208  1.00 77.08 557 A 1 
ATOM 4300 N N   . SER A 0 558 . -23.104  5.160   14.817  1.00 73.15 558 A 1 
ATOM 4301 C CA  . SER A 0 558 . -24.314  4.362   15.091  1.00 73.15 558 A 1 
ATOM 4302 C C   . SER A 0 558 . -25.330  4.117   13.966  1.00 73.15 558 A 1 
ATOM 4303 C CB  . SER A 0 558 . -25.013  4.779   16.391  1.00 73.15 558 A 1 
ATOM 4304 O O   . SER A 0 558 . -25.935  5.033   13.407  1.00 73.15 558 A 1 
ATOM 4305 O OG  . SER A 0 558 . -24.963  6.177   16.558  1.00 73.15 558 A 1 
ATOM 4306 N N   . TYR A 0 559 . -25.593  2.834   13.691  1.00 75.65 559 A 1 
ATOM 4307 C CA  . TYR A 0 559 . -26.672  2.409   12.799  1.00 75.65 559 A 1 
ATOM 4308 C C   . TYR A 0 559 . -27.694  1.540   13.520  1.00 75.65 559 A 1 
ATOM 4309 C CB  . TYR A 0 559 . -26.125  1.653   11.579  1.00 75.65 559 A 1 
ATOM 4310 O O   . TYR A 0 559 . -27.361  0.413   13.881  1.00 75.65 559 A 1 
ATOM 4311 C CG  . TYR A 0 559 . -27.227  1.169   10.648  1.00 75.65 559 A 1 
ATOM 4312 C CD1 . TYR A 0 559 . -27.328  -0.180  10.246  1.00 75.65 559 A 1 
ATOM 4313 C CD2 . TYR A 0 559 . -28.182  2.094   10.199  1.00 75.65 559 A 1 
ATOM 4314 C CE1 . TYR A 0 559 . -28.326  -0.574  9.330   1.00 75.65 559 A 1 
ATOM 4315 C CE2 . TYR A 0 559 . -29.202  1.704   9.326   1.00 75.65 559 A 1 
ATOM 4316 O OH  . TYR A 0 559 . -30.057  0.125   7.797   1.00 75.65 559 A 1 
ATOM 4317 C CZ  . TYR A 0 559 . -29.234  0.387   8.841   1.00 75.65 559 A 1 
ATOM 4318 N N   . ASP A 0 560 . -28.934  2.028   13.606  1.00 78.12 560 A 1 
ATOM 4319 C CA  . ASP A 0 560 . -30.052  1.315   14.221  1.00 78.12 560 A 1 
ATOM 4320 C C   . ASP A 0 560 . -31.149  0.992   13.191  1.00 78.12 560 A 1 
ATOM 4321 C CB  . ASP A 0 560 . -30.643  2.113   15.393  1.00 78.12 560 A 1 
ATOM 4322 O O   . ASP A 0 560 . -31.682  1.885   12.521  1.00 78.12 560 A 1 
ATOM 4323 C CG  . ASP A 0 560 . -29.631  2.488   16.479  1.00 78.12 560 A 1 
ATOM 4324 O OD1 . ASP A 0 560 . -28.766  1.646   16.804  1.00 78.12 560 A 1 
ATOM 4325 O OD2 . ASP A 0 560 . -29.763  3.630   16.976  1.00 78.12 560 A 1 
ATOM 4326 N N   . GLU A 0 561 . -31.547  -0.279  13.108  1.00 80.64 561 A 1 
ATOM 4327 C CA  . GLU A 0 561 . -32.831  -0.721  12.552  1.00 80.64 561 A 1 
ATOM 4328 C C   . GLU A 0 561 . -33.701  -1.262  13.689  1.00 80.64 561 A 1 
ATOM 4329 C CB  . GLU A 0 561 . -32.687  -1.836  11.495  1.00 80.64 561 A 1 
ATOM 4330 O O   . GLU A 0 561 . -33.245  -2.103  14.461  1.00 80.64 561 A 1 
ATOM 4331 C CG  . GLU A 0 561 . -31.726  -1.583  10.326  1.00 80.64 561 A 1 
ATOM 4332 C CD  . GLU A 0 561 . -31.845  -2.678  9.240   1.00 80.64 561 A 1 
ATOM 4333 O OE1 . GLU A 0 561 . -31.768  -2.337  8.033   1.00 80.64 561 A 1 
ATOM 4334 O OE2 . GLU A 0 561 . -32.125  -3.855  9.551   1.00 80.64 561 A 1 
ATOM 4335 N N   . TRP A 0 562 . -34.964  -0.849  13.778  1.00 85.25 562 A 1 
ATOM 4336 C CA  . TRP A 0 562 . -35.892  -1.416  14.760  1.00 85.25 562 A 1 
ATOM 4337 C C   . TRP A 0 562 . -37.320  -1.511  14.233  1.00 85.25 562 A 1 
ATOM 4338 C CB  . TRP A 0 562 . -35.819  -0.654  16.091  1.00 85.25 562 A 1 
ATOM 4339 O O   . TRP A 0 562 . -37.752  -0.710  13.399  1.00 85.25 562 A 1 
ATOM 4340 C CG  . TRP A 0 562 . -36.186  0.799   16.054  1.00 85.25 562 A 1 
ATOM 4341 C CD1 . TRP A 0 562 . -35.408  1.783   15.549  1.00 85.25 562 A 1 
ATOM 4342 C CD2 . TRP A 0 562 . -37.370  1.463   16.596  1.00 85.25 562 A 1 
ATOM 4343 C CE2 . TRP A 0 562 . -37.236  2.868   16.377  1.00 85.25 562 A 1 
ATOM 4344 C CE3 . TRP A 0 562 . -38.528  1.028   17.279  1.00 85.25 562 A 1 
ATOM 4345 N NE1 . TRP A 0 562 . -36.022  3.005   15.734  1.00 85.25 562 A 1 
ATOM 4346 C CH2 . TRP A 0 562 . -39.337  3.325   17.494  1.00 85.25 562 A 1 
ATOM 4347 C CZ2 . TRP A 0 562 . -38.199  3.793   16.812  1.00 85.25 562 A 1 
ATOM 4348 C CZ3 . TRP A 0 562 . -39.499  1.947   17.726  1.00 85.25 562 A 1 
ATOM 4349 N N   . ASP A 0 563 . -38.041  -2.509  14.733  1.00 81.53 563 A 1 
ATOM 4350 C CA  . ASP A 0 563 . -39.459  -2.745  14.481  1.00 81.53 563 A 1 
ATOM 4351 C C   . ASP A 0 563 . -40.158  -3.002  15.823  1.00 81.53 563 A 1 
ATOM 4352 C CB  . ASP A 0 563 . -39.619  -3.920  13.496  1.00 81.53 563 A 1 
ATOM 4353 O O   . ASP A 0 563 . -39.685  -3.806  16.630  1.00 81.53 563 A 1 
ATOM 4354 C CG  . ASP A 0 563 . -40.998  -4.005  12.824  1.00 81.53 563 A 1 
ATOM 4355 O OD1 . ASP A 0 563 . -41.818  -3.077  13.012  1.00 81.53 563 A 1 
ATOM 4356 O OD2 . ASP A 0 563 . -41.191  -4.964  12.040  1.00 81.53 563 A 1 
ATOM 4357 N N   . ASN A 0 564 . -41.261  -2.298  16.074  1.00 79.76 564 A 1 
ATOM 4358 C CA  . ASN A 0 564 . -42.168  -2.553  17.191  1.00 79.76 564 A 1 
ATOM 4359 C C   . ASN A 0 564 . -43.553  -2.828  16.625  1.00 79.76 564 A 1 
ATOM 4360 C CB  . ASN A 0 564 . -42.200  -1.360  18.163  1.00 79.76 564 A 1 
ATOM 4361 O O   . ASN A 0 564 . -44.133  -1.949  15.980  1.00 79.76 564 A 1 
ATOM 4362 C CG  . ASN A 0 564 . -43.150  -1.604  19.334  1.00 79.76 564 A 1 
ATOM 4363 N ND2 . ASN A 0 564 . -44.408  -1.246  19.249  1.00 79.76 564 A 1 
ATOM 4364 O OD1 . ASN A 0 564 . -42.756  -2.117  20.361  1.00 79.76 564 A 1 
ATOM 4365 N N   . LYS A 0 565 . -44.087  -4.009  16.918  1.00 77.97 565 A 1 
ATOM 4366 C CA  . LYS A 0 565 . -45.445  -4.409  16.579  1.00 77.97 565 A 1 
ATOM 4367 C C   . LYS A 0 565 . -46.207  -4.735  17.855  1.00 77.97 565 A 1 
ATOM 4368 C CB  . LYS A 0 565 . -45.366  -5.579  15.598  1.00 77.97 565 A 1 
ATOM 4369 O O   . LYS A 0 565 . -45.799  -5.633  18.581  1.00 77.97 565 A 1 
ATOM 4370 C CG  . LYS A 0 565 . -46.762  -6.089  15.244  1.00 77.97 565 A 1 
ATOM 4371 C CD  . LYS A 0 565 . -46.675  -7.111  14.107  1.00 77.97 565 A 1 
ATOM 4372 C CE  . LYS A 0 565 . -48.064  -7.682  13.834  1.00 77.97 565 A 1 
ATOM 4373 N NZ  . LYS A 0 565 . -48.482  -8.537  14.961  1.00 77.97 565 A 1 
ATOM 4374 N N   . ASP A 0 566 . -47.310  -4.030  18.042  1.00 74.96 566 A 1 
ATOM 4375 C CA  . ASP A 0 566 . -48.202  -4.081  19.199  1.00 74.96 566 A 1 
ATOM 4376 C C   . ASP A 0 566 . -49.583  -4.542  18.688  1.00 74.96 566 A 1 
ATOM 4377 C CB  . ASP A 0 566 . -48.177  -2.670  19.815  1.00 74.96 566 A 1 
ATOM 4378 O O   . ASP A 0 566 . -50.119  -3.955  17.740  1.00 74.96 566 A 1 
ATOM 4379 C CG  . ASP A 0 566 . -49.115  -2.431  20.999  1.00 74.96 566 A 1 
ATOM 4380 O OD1 . ASP A 0 566 . -49.909  -3.344  21.315  1.00 74.96 566 A 1 
ATOM 4381 O OD2 . ASP A 0 566 . -49.065  -1.280  21.500  1.00 74.96 566 A 1 
ATOM 4382 N N   . ASP A 0 567 . -50.089  -5.665  19.209  1.00 72.16 567 A 1 
ATOM 4383 C CA  . ASP A 0 567 . -51.266  -6.408  18.713  1.00 72.16 567 A 1 
ATOM 4384 C C   . ASP A 0 567 . -52.322  -6.635  19.823  1.00 72.16 567 A 1 
ATOM 4385 C CB  . ASP A 0 567 . -50.800  -7.707  18.007  1.00 72.16 567 A 1 
ATOM 4386 O O   . ASP A 0 567 . -52.793  -7.755  20.079  1.00 72.16 567 A 1 
ATOM 4387 C CG  . ASP A 0 567 . -51.053  -7.802  16.503  1.00 72.16 567 A 1 
ATOM 4388 O OD1 . ASP A 0 567 . -51.353  -6.812  15.808  1.00 72.16 567 A 1 
ATOM 4389 O OD2 . ASP A 0 567 . -50.862  -8.921  15.963  1.00 72.16 567 A 1 
ATOM 4390 N N   . ASP A 0 568 . -52.696  -5.537  20.471  1.00 75.95 568 A 1 
ATOM 4391 C CA  . ASP A 0 568 . -53.598  -5.461  21.616  1.00 75.95 568 A 1 
ATOM 4392 C C   . ASP A 0 568 . -55.019  -6.025  21.366  1.00 75.95 568 A 1 
ATOM 4393 C CB  . ASP A 0 568 . -53.645  -3.983  22.084  1.00 75.95 568 A 1 
ATOM 4394 O O   . ASP A 0 568 . -55.687  -5.767  20.350  1.00 75.95 568 A 1 
ATOM 4395 C CG  . ASP A 0 568 . -53.248  -3.757  23.546  1.00 75.95 568 A 1 
ATOM 4396 O OD1 . ASP A 0 568 . -53.108  -4.772  24.264  1.00 75.95 568 A 1 
ATOM 4397 O OD2 . ASP A 0 568 . -53.291  -2.585  23.987  1.00 75.95 568 A 1 
ATOM 4398 N N   . LYS A 0 569 . -55.531  -6.805  22.332  1.00 72.43 569 A 1 
ATOM 4399 C CA  . LYS A 0 569 . -56.912  -7.332  22.350  1.00 72.43 569 A 1 
ATOM 4400 C C   . LYS A 0 569 . -57.487  -7.325  23.755  1.00 72.43 569 A 1 
ATOM 4401 C CB  . LYS A 0 569 . -56.969  -8.768  21.810  1.00 72.43 569 A 1 
ATOM 4402 O O   . LYS A 0 569 . -56.969  -7.972  24.661  1.00 72.43 569 A 1 
ATOM 4403 C CG  . LYS A 0 569 . -56.642  -8.836  20.322  1.00 72.43 569 A 1 
ATOM 4404 C CD  . LYS A 0 569 . -56.525  -10.274 19.825  1.00 72.43 569 A 1 
ATOM 4405 C CE  . LYS A 0 569 . -55.877  -10.206 18.438  1.00 72.43 569 A 1 
ATOM 4406 N NZ  . LYS A 0 569 . -54.582  -10.921 18.423  1.00 72.43 569 A 1 
ATOM 4407 N N   . TRP A 0 570 . -58.651  -6.707  23.919  1.00 72.22 570 A 1 
ATOM 4408 C CA  . TRP A 0 570 . -59.305  -6.583  25.220  1.00 72.22 570 A 1 
ATOM 4409 C C   . TRP A 0 570 . -60.812  -6.833  25.135  1.00 72.22 570 A 1 
ATOM 4410 C CB  . TRP A 0 570 . -58.941  -5.227  25.841  1.00 72.22 570 A 1 
ATOM 4411 O O   . TRP A 0 570 . -61.508  -6.419  24.206  1.00 72.22 570 A 1 
ATOM 4412 C CG  . TRP A 0 570 . -59.058  -4.048  24.923  1.00 72.22 570 A 1 
ATOM 4413 C CD1 . TRP A 0 570 . -58.058  -3.546  24.160  1.00 72.22 570 A 1 
ATOM 4414 C CD2 . TRP A 0 570 . -60.225  -3.219  24.644  1.00 72.22 570 A 1 
ATOM 4415 C CE2 . TRP A 0 570 . -59.847  -2.214  23.702  1.00 72.22 570 A 1 
ATOM 4416 C CE3 . TRP A 0 570 . -61.565  -3.217  25.100  1.00 72.22 570 A 1 
ATOM 4417 N NE1 . TRP A 0 570 . -58.523  -2.485  23.410  1.00 72.22 570 A 1 
ATOM 4418 C CH2 . TRP A 0 570 . -62.080  -1.262  23.733  1.00 72.22 570 A 1 
ATOM 4419 C CZ2 . TRP A 0 570 . -60.755  -1.243  23.256  1.00 72.22 570 A 1 
ATOM 4420 C CZ3 . TRP A 0 570 . -62.485  -2.251  24.649  1.00 72.22 570 A 1 
ATOM 4421 N N   . GLY A 0 571 . -61.333  -7.537  26.137  1.00 65.67 571 A 1 
ATOM 4422 C CA  . GLY A 0 571 . -62.735  -7.902  26.272  1.00 65.67 571 A 1 
ATOM 4423 C C   . GLY A 0 571 . -63.230  -7.689  27.696  1.00 65.67 571 A 1 
ATOM 4424 O O   . GLY A 0 571 . -62.617  -8.140  28.663  1.00 65.67 571 A 1 
ATOM 4425 N N   . THR A 0 572 . -64.374  -7.028  27.845  1.00 62.16 572 A 1 
ATOM 4426 C CA  . THR A 0 572 . -65.039  -6.864  29.143  1.00 62.16 572 A 1 
ATOM 4427 C C   . THR A 0 572 . -66.484  -7.335  29.063  1.00 62.16 572 A 1 
ATOM 4428 C CB  . THR A 0 572 . -64.939  -5.432  29.693  1.00 62.16 572 A 1 
ATOM 4429 O O   . THR A 0 572 . -67.216  -7.007  28.126  1.00 62.16 572 A 1 
ATOM 4430 C CG2 . THR A 0 572 . -63.495  -4.987  29.919  1.00 62.16 572 A 1 
ATOM 4431 O OG1 . THR A 0 572 . -65.526  -4.498  28.823  1.00 62.16 572 A 1 
ATOM 4432 N N   . GLN A 0 573 . -66.891  -8.118  30.060  1.00 61.87 573 A 1 
ATOM 4433 C CA  . GLN A 0 573 . -68.253  -8.605  30.227  1.00 61.87 573 A 1 
ATOM 4434 C C   . GLN A 0 573 . -68.756  -8.319  31.643  1.00 61.87 573 A 1 
ATOM 4435 C CB  . GLN A 0 573 . -68.367  -10.081 29.813  1.00 61.87 573 A 1 
ATOM 4436 O O   . GLN A 0 573 . -68.105  -8.638  32.640  1.00 61.87 573 A 1 
ATOM 4437 C CG  . GLN A 0 573 . -67.577  -11.102 30.648  1.00 61.87 573 A 1 
ATOM 4438 C CD  . GLN A 0 573 . -67.747  -12.526 30.116  1.00 61.87 573 A 1 
ATOM 4439 N NE2 . GLN A 0 573 . -67.415  -13.555 30.856  1.00 61.87 573 A 1 
ATOM 4440 O OE1 . GLN A 0 573 . -68.223  -12.771 29.024  1.00 61.87 573 A 1 
ATOM 4441 N N   . ALA A 0 574 . -69.931  -7.708  31.731  1.00 55.02 574 A 1 
ATOM 4442 C CA  . ALA A 0 574 . -70.623  -7.453  32.985  1.00 55.02 574 A 1 
ATOM 4443 C C   . ALA A 0 574 . -72.026  -8.055  32.924  1.00 55.02 574 A 1 
ATOM 4444 C CB  . ALA A 0 574 . -70.639  -5.947  33.263  1.00 55.02 574 A 1 
ATOM 4445 O O   . ALA A 0 574 . -72.762  -7.813  31.965  1.00 55.02 574 A 1 
ATOM 4446 N N   . TRP A 0 575 . -72.365  -8.806  33.968  1.00 59.67 575 A 1 
ATOM 4447 C CA  . TRP A 0 575 . -73.638  -9.486  34.160  1.00 59.67 575 A 1 
ATOM 4448 C C   . TRP A 0 575 . -74.211  -9.053  35.509  1.00 59.67 575 A 1 
ATOM 4449 C CB  . TRP A 0 575 . -73.428  -11.011 34.131  1.00 59.67 575 A 1 
ATOM 4450 O O   . TRP A 0 575 . -73.482  -9.032  36.507  1.00 59.67 575 A 1 
ATOM 4451 C CG  . TRP A 0 575 . -72.502  -11.549 33.077  1.00 59.67 575 A 1 
ATOM 4452 C CD1 . TRP A 0 575 . -71.166  -11.711 33.222  1.00 59.67 575 A 1 
ATOM 4453 C CD2 . TRP A 0 575 . -72.812  -12.002 31.722  1.00 59.67 575 A 1 
ATOM 4454 C CE2 . TRP A 0 575 . -71.597  -12.416 31.097  1.00 59.67 575 A 1 
ATOM 4455 C CE3 . TRP A 0 575 . -73.993  -12.113 30.959  1.00 59.67 575 A 1 
ATOM 4456 N NE1 . TRP A 0 575 . -70.631  -12.236 32.062  1.00 59.67 575 A 1 
ATOM 4457 C CH2 . TRP A 0 575 . -72.746  -12.979 29.042  1.00 59.67 575 A 1 
ATOM 4458 C CZ2 . TRP A 0 575 . -71.555  -12.895 29.779  1.00 59.67 575 A 1 
ATOM 4459 C CZ3 . TRP A 0 575 . -73.963  -12.599 29.636  1.00 59.67 575 A 1 
ATOM 4460 N N   . GLY A 0 576 . -75.497  -8.726  35.543  1.00 58.12 576 A 1 
ATOM 4461 C CA  . GLY A 0 576 . -76.225  -8.429  36.771  1.00 58.12 576 A 1 
ATOM 4462 C C   . GLY A 0 576 . -77.590  -9.102  36.767  1.00 58.12 576 A 1 
ATOM 4463 O O   . GLY A 0 576 . -78.175  -9.323  35.706  1.00 58.12 576 A 1 
ATOM 4464 N N   . LYS A 0 577 . -78.075  -9.429  37.962  1.00 55.66 577 A 1 
ATOM 4465 C CA  . LYS A 0 577 . -79.495  -9.647  38.225  1.00 55.66 577 A 1 
ATOM 4466 C C   . LYS A 0 577 . -79.901  -8.655  39.295  1.00 55.66 577 A 1 
ATOM 4467 C CB  . LYS A 0 577 . -79.773  -11.085 38.687  1.00 55.66 577 A 1 
ATOM 4468 O O   . LYS A 0 577 . -79.601  -8.905  40.459  1.00 55.66 577 A 1 
ATOM 4469 C CG  . LYS A 0 577 . -79.198  -12.121 37.726  1.00 55.66 577 A 1 
ATOM 4470 C CD  . LYS A 0 577 . -79.826  -13.487 37.985  1.00 55.66 577 A 1 
ATOM 4471 C CE  . LYS A 0 577 . -79.125  -14.493 37.079  1.00 55.66 577 A 1 
ATOM 4472 N NZ  . LYS A 0 577 . -79.983  -15.668 36.839  1.00 55.66 577 A 1 
ATOM 4473 N N   . ASP A 0 578 . -80.529  -7.561  38.894  1.00 51.23 578 A 1 
ATOM 4474 C CA  . ASP A 0 578 . -81.341  -6.775  39.812  1.00 51.23 578 A 1 
ATOM 4475 C C   . ASP A 0 578 . -82.601  -7.579  40.168  1.00 51.23 578 A 1 
ATOM 4476 C CB  . ASP A 0 578 . -81.632  -5.352  39.279  1.00 51.23 578 A 1 
ATOM 4477 O O   . ASP A 0 578 . -83.094  -8.413  39.394  1.00 51.23 578 A 1 
ATOM 4478 C CG  . ASP A 0 578 . -81.681  -5.212  37.749  1.00 51.23 578 A 1 
ATOM 4479 O OD1 . ASP A 0 578 . -82.111  -6.179  37.084  1.00 51.23 578 A 1 
ATOM 4480 O OD2 . ASP A 0 578 . -81.146  -4.197  37.234  1.00 51.23 578 A 1 
ATOM 4481 N N   . ARG A 0 579 . -83.060  -7.424  41.411  1.00 45.32 579 A 1 
ATOM 4482 C CA  . ARG A 0 579 . -84.276  -8.083  41.916  1.00 45.32 579 A 1 
ATOM 4483 C C   . ARG A 0 579 . -85.131  -7.128  42.735  1.00 45.32 579 A 1 
ATOM 4484 C CB  . ARG A 0 579 . -83.928  -9.375  42.671  1.00 45.32 579 A 1 
ATOM 4485 O O   . ARG A 0 579 . -85.609  -7.487  43.819  1.00 45.32 579 A 1 
ATOM 4486 C CG  . ARG A 0 579 . -83.371  -10.461 41.738  1.00 45.32 579 A 1 
ATOM 4487 C CD  . ARG A 0 579 . -83.317  -11.823 42.435  1.00 45.32 579 A 1 
ATOM 4488 N NE  . ARG A 0 579 . -84.680  -12.283 42.787  1.00 45.32 579 A 1 
ATOM 4489 N NH1 . ARG A 0 579 . -84.309  -12.750 45.000  1.00 45.32 579 A 1 
ATOM 4490 N NH2 . ARG A 0 579 . -86.400  -12.702 44.206  1.00 45.32 579 A 1 
ATOM 4491 C CZ  . ARG A 0 579 . -85.121  -12.585 43.992  1.00 45.32 579 A 1 
ATOM 4492 N N   . ASP A 0 580 . -85.322  -5.921  42.220  1.00 51.86 580 A 1 
ATOM 4493 C CA  . ASP A 0 580 . -86.219  -4.950  42.816  1.00 51.86 580 A 1 
ATOM 4494 C C   . ASP A 0 580 . -87.695  -5.380  42.706  1.00 51.86 580 A 1 
ATOM 4495 C CB  . ASP A 0 580 . -85.892  -3.517  42.345  1.00 51.86 580 A 1 
ATOM 4496 O O   . ASP A 0 580 . -88.078  -6.381  42.089  1.00 51.86 580 A 1 
ATOM 4497 C CG  . ASP A 0 580 . -85.980  -3.233  40.841  1.00 51.86 580 A 1 
ATOM 4498 O OD1 . ASP A 0 580 . -85.579  -4.117  40.058  1.00 51.86 580 A 1 
ATOM 4499 O OD2 . ASP A 0 580 . -86.407  -2.094  40.530  1.00 51.86 580 A 1 
ATOM 4500 N N   . ILE A 0 581 . -88.547  -4.695  43.471  1.00 39.48 581 A 1 
ATOM 4501 C CA  . ILE A 0 581 . -89.968  -5.029  43.577  1.00 39.48 581 A 1 
ATOM 4502 C C   . ILE A 0 581 . -90.764  -4.061  42.709  1.00 39.48 581 A 1 
ATOM 4503 C CB  . ILE A 0 581 . -90.437  -5.081  45.051  1.00 39.48 581 A 1 
ATOM 4504 O O   . ILE A 0 581 . -91.096  -2.948  43.140  1.00 39.48 581 A 1 
ATOM 4505 C CG1 . ILE A 0 581 . -89.668  -6.188  45.814  1.00 39.48 581 A 1 
ATOM 4506 C CG2 . ILE A 0 581 . -91.959  -5.344  45.126  1.00 39.48 581 A 1 
ATOM 4507 C CD1 . ILE A 0 581 . -90.009  -6.298  47.307  1.00 39.48 581 A 1 
ATOM 4508 N N   . TYR A 0 582 . -91.168  -4.529  41.527  1.00 34.43 582 A 1 
ATOM 4509 C CA  . TYR A 0 582 . -92.127  -3.826  40.684  1.00 34.43 582 A 1 
ATOM 4510 C C   . TYR A 0 582 . -93.391  -3.430  41.467  1.00 34.43 582 A 1 
ATOM 4511 C CB  . TYR A 0 582 . -92.520  -4.684  39.475  1.00 34.43 582 A 1 
ATOM 4512 O O   . TYR A 0 582 . -94.161  -4.277  41.931  1.00 34.43 582 A 1 
ATOM 4513 C CG  . TYR A 0 582 . -93.039  -3.850  38.322  1.00 34.43 582 A 1 
ATOM 4514 C CD1 . TYR A 0 582 . -94.416  -3.742  38.047  1.00 34.43 582 A 1 
ATOM 4515 C CD2 . TYR A 0 582 . -92.113  -3.167  37.521  1.00 34.43 582 A 1 
ATOM 4516 C CE1 . TYR A 0 582 . -94.851  -2.980  36.941  1.00 34.43 582 A 1 
ATOM 4517 C CE2 . TYR A 0 582 . -92.531  -2.431  36.402  1.00 34.43 582 A 1 
ATOM 4518 O OH  . TYR A 0 582 . -94.310  -1.637  35.018  1.00 34.43 582 A 1 
ATOM 4519 C CZ  . TYR A 0 582 . -93.905  -2.343  36.106  1.00 34.43 582 A 1 
ATOM 4520 N N   . GLY A 0 583 . -93.644  -2.122  41.581  1.00 39.07 583 A 1 
ATOM 4521 C CA  . GLY A 0 583 . -94.915  -1.588  42.092  1.00 39.07 583 A 1 
ATOM 4522 C C   . GLY A 0 583 . -94.837  -0.565  43.227  1.00 39.07 583 A 1 
ATOM 4523 O O   . GLY A 0 583 . -95.880  -0.041  43.614  1.00 39.07 583 A 1 
ATOM 4524 N N   . ALA A 0 584 . -93.649  -0.218  43.736  1.00 36.29 584 A 1 
ATOM 4525 C CA  . ALA A 0 584 . -93.497  0.884   44.698  1.00 36.29 584 A 1 
ATOM 4526 C C   . ALA A 0 584 . -93.539  2.293   44.057  1.00 36.29 584 A 1 
ATOM 4527 C CB  . ALA A 0 584 . -92.242  0.648   45.545  1.00 36.29 584 A 1 
ATOM 4528 O O   . ALA A 0 584 . -93.468  3.299   44.768  1.00 36.29 584 A 1 
ATOM 4529 N N   . SER A 0 585 . -93.716  2.397   42.731  1.00 34.96 585 A 1 
ATOM 4530 C CA  . SER A 0 585 . -94.065  3.668   42.089  1.00 34.96 585 A 1 
ATOM 4531 C C   . SER A 0 585 . -95.455  4.111   42.560  1.00 34.96 585 A 1 
ATOM 4532 C CB  . SER A 0 585 . -93.927  3.606   40.561  1.00 34.96 585 A 1 
ATOM 4533 O O   . SER A 0 585 . -96.465  3.425   42.399  1.00 34.96 585 A 1 
ATOM 4534 O OG  . SER A 0 585 . -94.691  2.566   39.984  1.00 34.96 585 A 1 
ATOM 4535 N N   . SER A 0 586 . -95.494  5.262   43.226  1.00 35.56 586 A 1 
ATOM 4536 C CA  . SER A 0 586 . -96.601  5.718   44.064  1.00 35.56 586 A 1 
ATOM 4537 C C   . SER A 0 586 . -97.892  6.014   43.286  1.00 35.56 586 A 1 
ATOM 4538 C CB  . SER A 0 586 . -96.125  6.920   44.896  1.00 35.56 586 A 1 
ATOM 4539 O O   . SER A 0 586 . -98.203  7.156   42.949  1.00 35.56 586 A 1 
ATOM 4540 O OG  . SER A 0 586 . -95.349  7.817   44.118  1.00 35.56 586 A 1 
ATOM 4541 N N   . GLN A 0 587 . -98.730  4.989   43.107  1.00 34.00 587 A 1 
ATOM 4542 C CA  . GLN A 0 587 . -100.107 5.088   42.592  1.00 34.00 587 A 1 
ATOM 4543 C C   . GLN A 0 587 . -101.088 5.725   43.608  1.00 34.00 587 A 1 
ATOM 4544 C CB  . GLN A 0 587 . -100.577 3.714   42.072  1.00 34.00 587 A 1 
ATOM 4545 O O   . GLN A 0 587 . -102.207 5.259   43.811  1.00 34.00 587 A 1 
ATOM 4546 C CG  . GLN A 0 587 . -99.816  3.233   40.823  1.00 34.00 587 A 1 
ATOM 4547 C CD  . GLN A 0 587 . -100.123 4.018   39.547  1.00 34.00 587 A 1 
ATOM 4548 N NE2 . GLN A 0 587 . -99.382  3.783   38.488  1.00 34.00 587 A 1 
ATOM 4549 O OE1 . GLN A 0 587 . -101.031 4.832   39.461  1.00 34.00 587 A 1 
ATOM 4550 N N   . PHE A 0 588 . -100.680 6.836   44.228  1.00 35.52 588 A 1 
ATOM 4551 C CA  . PHE A 0 588 . -101.532 7.755   44.989  1.00 35.52 588 A 1 
ATOM 4552 C C   . PHE A 0 588 . -101.304 9.205   44.532  1.00 35.52 588 A 1 
ATOM 4553 C CB  . PHE A 0 588 . -101.392 7.533   46.505  1.00 35.52 588 A 1 
ATOM 4554 O O   . PHE A 0 588 . -101.127 10.123  45.330  1.00 35.52 588 A 1 
ATOM 4555 C CG  . PHE A 0 588 . -102.046 6.252   46.992  1.00 35.52 588 A 1 
ATOM 4556 C CD1 . PHE A 0 588 . -103.449 6.119   46.951  1.00 35.52 588 A 1 
ATOM 4557 C CD2 . PHE A 0 588 . -101.261 5.186   47.467  1.00 35.52 588 A 1 
ATOM 4558 C CE1 . PHE A 0 588 . -104.061 4.924   47.370  1.00 35.52 588 A 1 
ATOM 4559 C CE2 . PHE A 0 588 . -101.873 3.993   47.892  1.00 35.52 588 A 1 
ATOM 4560 C CZ  . PHE A 0 588 . -103.272 3.860   47.840  1.00 35.52 588 A 1 
ATOM 4561 N N   . ALA A 0 589 . -101.357 9.413   43.214  1.00 31.20 589 A 1 
ATOM 4562 C CA  . ALA A 0 589 . -101.348 10.721  42.559  1.00 31.20 589 A 1 
ATOM 4563 C C   . ALA A 0 589 . -102.673 11.496  42.775  1.00 31.20 589 A 1 
ATOM 4564 C CB  . ALA A 0 589 . -101.001 10.497  41.078  1.00 31.20 589 A 1 
ATOM 4565 O O   . ALA A 0 589 . -103.401 11.778  41.826  1.00 31.20 589 A 1 
ATOM 4566 N N   . LYS A 0 590 . -103.013 11.787  44.040  1.00 29.81 590 A 1 
ATOM 4567 C CA  . LYS A 0 590 . -104.176 12.593  44.473  1.00 29.81 590 A 1 
ATOM 4568 C C   . LYS A 0 590 . -103.841 13.470  45.686  1.00 29.81 590 A 1 
ATOM 4569 C CB  . LYS A 0 590 . -105.410 11.714  44.736  1.00 29.81 590 A 1 
ATOM 4570 O O   . LYS A 0 590 . -104.495 13.403  46.725  1.00 29.81 590 A 1 
ATOM 4571 C CG  . LYS A 0 590 . -106.007 11.156  43.441  1.00 29.81 590 A 1 
ATOM 4572 C CD  . LYS A 0 590 . -107.436 10.670  43.682  1.00 29.81 590 A 1 
ATOM 4573 C CE  . LYS A 0 590 . -108.025 10.237  42.343  1.00 29.81 590 A 1 
ATOM 4574 N NZ  . LYS A 0 590 . -109.467 9.933   42.475  1.00 29.81 590 A 1 
ATOM 4575 N N   . ALA A 0 591 . -102.778 14.254  45.550  1.00 27.74 591 A 1 
ATOM 4576 C CA  . ALA A 0 591 . -102.380 15.299  46.496  1.00 27.74 591 A 1 
ATOM 4577 C C   . ALA A 0 591 . -102.217 16.654  45.776  1.00 27.74 591 A 1 
ATOM 4578 C CB  . ALA A 0 591 . -101.142 14.834  47.275  1.00 27.74 591 A 1 
ATOM 4579 O O   . ALA A 0 591 . -101.345 17.455  46.100  1.00 27.74 591 A 1 
ATOM 4580 N N   . ASP A 0 592 . -103.054 16.900  44.770  1.00 34.35 592 A 1 
ATOM 4581 C CA  . ASP A 0 592 . -103.050 18.063  43.888  1.00 34.35 592 A 1 
ATOM 4582 C C   . ASP A 0 592 . -103.975 19.193  44.377  1.00 34.35 592 A 1 
ATOM 4583 C CB  . ASP A 0 592 . -103.351 17.604  42.442  1.00 34.35 592 A 1 
ATOM 4584 O O   . ASP A 0 592 . -104.823 19.661  43.624  1.00 34.35 592 A 1 
ATOM 4585 C CG  . ASP A 0 592 . -104.703 16.889  42.245  1.00 34.35 592 A 1 
ATOM 4586 O OD1 . ASP A 0 592 . -104.998 15.967  43.052  1.00 34.35 592 A 1 
ATOM 4587 O OD2 . ASP A 0 592 . -105.368 17.167  41.221  1.00 34.35 592 A 1 
ATOM 4588 N N   . GLU A 0 593 . -103.825 19.674  45.623  1.00 32.17 593 A 1 
ATOM 4589 C CA  . GLU A 0 593 . -104.654 20.820  46.060  1.00 32.17 593 A 1 
ATOM 4590 C C   . GLU A 0 593 . -104.021 21.874  46.994  1.00 32.17 593 A 1 
ATOM 4591 C CB  . GLU A 0 593 . -106.035 20.315  46.549  1.00 32.17 593 A 1 
ATOM 4592 O O   . GLU A 0 593 . -104.603 22.950  47.130  1.00 32.17 593 A 1 
ATOM 4593 C CG  . GLU A 0 593 . -107.167 21.288  46.155  1.00 32.17 593 A 1 
ATOM 4594 C CD  . GLU A 0 593 . -108.570 20.654  46.109  1.00 32.17 593 A 1 
ATOM 4595 O OE1 . GLU A 0 593 . -109.391 21.139  45.293  1.00 32.17 593 A 1 
ATOM 4596 O OE2 . GLU A 0 593 . -108.854 19.754  46.933  1.00 32.17 593 A 1 
ATOM 4597 N N   . GLN A 0 594 . -102.840 21.663  47.601  1.00 34.36 594 A 1 
ATOM 4598 C CA  . GLN A 0 594 . -102.255 22.646  48.546  1.00 34.36 594 A 1 
ATOM 4599 C C   . GLN A 0 594 . -100.728 22.841  48.466  1.00 34.36 594 A 1 
ATOM 4600 C CB  . GLN A 0 594 . -102.737 22.391  49.993  1.00 34.36 594 A 1 
ATOM 4601 O O   . GLN A 0 594 . -100.070 22.932  49.497  1.00 34.36 594 A 1 
ATOM 4602 C CG  . GLN A 0 594 . -104.238 22.665  50.160  1.00 34.36 594 A 1 
ATOM 4603 C CD  . GLN A 0 594 . -104.710 22.744  51.606  1.00 34.36 594 A 1 
ATOM 4604 N NE2 . GLN A 0 594 . -105.954 23.114  51.813  1.00 34.36 594 A 1 
ATOM 4605 O OE1 . GLN A 0 594 . -104.016 22.484  52.574  1.00 34.36 594 A 1 
ATOM 4606 N N   . ASP A 0 595 . -100.169 23.000  47.263  1.00 31.84 595 A 1 
ATOM 4607 C CA  . ASP A 0 595 . -98.850  23.644  47.124  1.00 31.84 595 A 1 
ATOM 4608 C C   . ASP A 0 595 . -98.828  24.629  45.940  1.00 31.84 595 A 1 
ATOM 4609 C CB  . ASP A 0 595 . -97.702  22.610  47.158  1.00 31.84 595 A 1 
ATOM 4610 O O   . ASP A 0 595 . -98.361  24.355  44.833  1.00 31.84 595 A 1 
ATOM 4611 C CG  . ASP A 0 595 . -96.490  23.072  47.991  1.00 31.84 595 A 1 
ATOM 4612 O OD1 . ASP A 0 595 . -96.446  24.260  48.391  1.00 31.84 595 A 1 
ATOM 4613 O OD2 . ASP A 0 595 . -95.605  22.220  48.225  1.00 31.84 595 A 1 
ATOM 4614 N N   . LYS A 0 596 . -99.439  25.798  46.177  1.00 30.55 596 A 1 
ATOM 4615 C CA  . LYS A 0 596 . -99.270  27.000  45.354  1.00 30.55 596 A 1 
ATOM 4616 C C   . LYS A 0 596 . -98.371  27.990  46.088  1.00 30.55 596 A 1 
ATOM 4617 C CB  . LYS A 0 596 . -100.611 27.676  45.019  1.00 30.55 596 A 1 
ATOM 4618 O O   . LYS A 0 596 . -98.464  28.138  47.301  1.00 30.55 596 A 1 
ATOM 4619 C CG  . LYS A 0 596 . -101.353 27.025  43.845  1.00 30.55 596 A 1 
ATOM 4620 C CD  . LYS A 0 596 . -102.494 27.945  43.393  1.00 30.55 596 A 1 
ATOM 4621 C CE  . LYS A 0 596 . -103.218 27.342  42.189  1.00 30.55 596 A 1 
ATOM 4622 N NZ  . LYS A 0 596 . -104.254 28.270  41.678  1.00 30.55 596 A 1 
ATOM 4623 N N   . ASP A 0 597 . -97.624  28.747  45.292  1.00 31.45 597 A 1 
ATOM 4624 C CA  . ASP A 0 597 . -96.884  29.953  45.667  1.00 31.45 597 A 1 
ATOM 4625 C C   . ASP A 0 597 . -95.649  29.772  46.568  1.00 31.45 597 A 1 
ATOM 4626 C CB  . ASP A 0 597 . -97.839  31.078  46.114  1.00 31.45 597 A 1 
ATOM 4627 O O   . ASP A 0 597 . -95.602  30.181  47.728  1.00 31.45 597 A 1 
ATOM 4628 C CG  . ASP A 0 597 . -98.847  31.469  45.024  1.00 31.45 597 A 1 
ATOM 4629 O OD1 . ASP A 0 597 . -98.541  31.242  43.828  1.00 31.45 597 A 1 
ATOM 4630 O OD2 . ASP A 0 597 . -99.916  32.013  45.377  1.00 31.45 597 A 1 
ATOM 4631 N N   . GLN A 0 598 . -94.544  29.375  45.926  1.00 32.95 598 A 1 
ATOM 4632 C CA  . GLN A 0 598 . -93.236  29.970  46.230  1.00 32.95 598 A 1 
ATOM 4633 C C   . GLN A 0 598 . -92.514  30.478  44.970  1.00 32.95 598 A 1 
ATOM 4634 C CB  . GLN A 0 598 . -92.435  29.117  47.231  1.00 32.95 598 A 1 
ATOM 4635 O O   . GLN A 0 598 . -91.489  29.983  44.512  1.00 32.95 598 A 1 
ATOM 4636 C CG  . GLN A 0 598 . -92.235  29.910  48.540  1.00 32.95 598 A 1 
ATOM 4637 C CD  . GLN A 0 598 . -92.109  29.004  49.752  1.00 32.95 598 A 1 
ATOM 4638 N NE2 . GLN A 0 598 . -93.212  28.587  50.332  1.00 32.95 598 A 1 
ATOM 4639 O OE1 . GLN A 0 598 . -91.024  28.679  50.201  1.00 32.95 598 A 1 
ATOM 4640 N N   . TYR A 0 599 . -93.144  31.520  44.422  1.00 29.08 599 A 1 
ATOM 4641 C CA  . TYR A 0 599 . -92.577  32.668  43.709  1.00 29.08 599 A 1 
ATOM 4642 C C   . TYR A 0 599 . -91.034  32.747  43.632  1.00 29.08 599 A 1 
ATOM 4643 C CB  . TYR A 0 599 . -93.134  33.891  44.450  1.00 29.08 599 A 1 
ATOM 4644 O O   . TYR A 0 599 . -90.341  32.841  44.646  1.00 29.08 599 A 1 
ATOM 4645 C CG  . TYR A 0 599 . -92.895  35.224  43.781  1.00 29.08 599 A 1 
ATOM 4646 C CD1 . TYR A 0 599 . -91.818  36.033  44.186  1.00 29.08 599 A 1 
ATOM 4647 C CD2 . TYR A 0 599 . -93.791  35.673  42.793  1.00 29.08 599 A 1 
ATOM 4648 C CE1 . TYR A 0 599 . -91.648  37.311  43.619  1.00 29.08 599 A 1 
ATOM 4649 C CE2 . TYR A 0 599 . -93.621  36.947  42.221  1.00 29.08 599 A 1 
ATOM 4650 O OH  . TYR A 0 599 . -92.410  39.007  42.099  1.00 29.08 599 A 1 
ATOM 4651 C CZ  . TYR A 0 599 . -92.557  37.770  42.640  1.00 29.08 599 A 1 
ATOM 4652 N N   . GLY A 0 600 . -90.499  32.781  42.408  1.00 30.88 600 A 1 
ATOM 4653 C CA  . GLY A 0 600 . -89.060  32.671  42.150  1.00 30.88 600 A 1 
ATOM 4654 C C   . GLY A 0 600 . -88.207  33.904  42.486  1.00 30.88 600 A 1 
ATOM 4655 O O   . GLY A 0 600 . -88.676  35.043  42.507  1.00 30.88 600 A 1 
ATOM 4656 N N   . LYS A 0 601 . -86.899  33.666  42.668  1.00 34.79 601 A 1 
ATOM 4657 C CA  . LYS A 0 601 . -85.846  34.692  42.765  1.00 34.79 601 A 1 
ATOM 4658 C C   . LYS A 0 601 . -84.485  34.176  42.261  1.00 34.79 601 A 1 
ATOM 4659 C CB  . LYS A 0 601 . -85.726  35.188  44.226  1.00 34.79 601 A 1 
ATOM 4660 O O   . LYS A 0 601 . -83.714  33.639  43.042  1.00 34.79 601 A 1 
ATOM 4661 C CG  . LYS A 0 601 . -86.409  36.540  44.459  1.00 34.79 601 A 1 
ATOM 4662 C CD  . LYS A 0 601 . -86.141  37.002  45.895  1.00 34.79 601 A 1 
ATOM 4663 C CE  . LYS A 0 601 . -86.755  38.383  46.131  1.00 34.79 601 A 1 
ATOM 4664 N NZ  . LYS A 0 601 . -86.564  38.811  47.538  1.00 34.79 601 A 1 
ATOM 4665 N N   . GLY A 0 602 . -84.176  34.464  40.992  1.00 32.01 602 A 1 
ATOM 4666 C CA  . GLY A 0 602 . -82.807  34.570  40.452  1.00 32.01 602 A 1 
ATOM 4667 C C   . GLY A 0 602 . -81.926  33.302  40.418  1.00 32.01 602 A 1 
ATOM 4668 O O   . GLY A 0 602 . -82.248  32.289  41.014  1.00 32.01 602 A 1 
ATOM 4669 N N   . ALA A 0 603 . -80.779  33.302  39.733  1.00 35.02 603 A 1 
ATOM 4670 C CA  . ALA A 0 603 . -80.340  34.166  38.633  1.00 35.02 603 A 1 
ATOM 4671 C C   . ALA A 0 603 . -79.180  33.476  37.868  1.00 35.02 603 A 1 
ATOM 4672 C CB  . ALA A 0 603 . -79.886  35.534  39.173  1.00 35.02 603 A 1 
ATOM 4673 O O   . ALA A 0 603 . -78.395  32.773  38.486  1.00 35.02 603 A 1 
ATOM 4674 N N   . TYR A 0 604 . -79.097  33.708  36.550  1.00 29.29 604 A 1 
ATOM 4675 C CA  . TYR A 0 604 . -77.990  33.439  35.602  1.00 29.29 604 A 1 
ATOM 4676 C C   . TYR A 0 604 . -77.010  32.252  35.834  1.00 29.29 604 A 1 
ATOM 4677 C CB  . TYR A 0 604 . -77.212  34.748  35.331  1.00 29.29 604 A 1 
ATOM 4678 O O   . TYR A 0 604 . -76.166  32.260  36.720  1.00 29.29 604 A 1 
ATOM 4679 C CG  . TYR A 0 604 . -76.200  35.152  36.394  1.00 29.29 604 A 1 
ATOM 4680 C CD1 . TYR A 0 604 . -76.630  35.742  37.596  1.00 29.29 604 A 1 
ATOM 4681 C CD2 . TYR A 0 604 . -74.830  34.870  36.214  1.00 29.29 604 A 1 
ATOM 4682 C CE1 . TYR A 0 604 . -75.724  35.979  38.647  1.00 29.29 604 A 1 
ATOM 4683 C CE2 . TYR A 0 604 . -73.914  35.119  37.253  1.00 29.29 604 A 1 
ATOM 4684 O OH  . TYR A 0 604 . -73.481  35.844  39.494  1.00 29.29 604 A 1 
ATOM 4685 C CZ  . TYR A 0 604 . -74.362  35.648  38.480  1.00 29.29 604 A 1 
ATOM 4686 N N   . ALA A 0 605 . -76.977  31.327  34.868  1.00 37.60 605 A 1 
ATOM 4687 C CA  . ALA A 0 605 . -75.759  30.619  34.451  1.00 37.60 605 A 1 
ATOM 4688 C C   . ALA A 0 605 . -75.940  30.132  33.000  1.00 37.60 605 A 1 
ATOM 4689 C CB  . ALA A 0 605 . -75.441  29.464  35.412  1.00 37.60 605 A 1 
ATOM 4690 O O   . ALA A 0 605 . -76.431  29.035  32.750  1.00 37.60 605 A 1 
ATOM 4691 N N   . ALA A 0 606 . -75.616  30.983  32.024  1.00 33.38 606 A 1 
ATOM 4692 C CA  . ALA A 0 606 . -75.728  30.638  30.608  1.00 33.38 606 A 1 
ATOM 4693 C C   . ALA A 0 606 . -74.447  29.937  30.126  1.00 33.38 606 A 1 
ATOM 4694 C CB  . ALA A 0 606 . -76.044  31.911  29.810  1.00 33.38 606 A 1 
ATOM 4695 O O   . ALA A 0 606 . -73.425  30.593  29.935  1.00 33.38 606 A 1 
ATOM 4696 N N   . ALA A 0 607 . -74.509  28.623  29.902  1.00 38.02 607 A 1 
ATOM 4697 C CA  . ALA A 0 607 . -73.453  27.862  29.233  1.00 38.02 607 A 1 
ATOM 4698 C C   . ALA A 0 607 . -73.806  27.658  27.748  1.00 38.02 607 A 1 
ATOM 4699 C CB  . ALA A 0 607 . -73.220  26.547  29.983  1.00 38.02 607 A 1 
ATOM 4700 O O   . ALA A 0 607 . -74.921  27.264  27.404  1.00 38.02 607 A 1 
ATOM 4701 N N   . GLN A 0 608 . -72.867  27.965  26.851  1.00 35.73 608 A 1 
ATOM 4702 C CA  . GLN A 0 608 . -73.096  27.946  25.405  1.00 35.73 608 A 1 
ATOM 4703 C C   . GLN A 0 608 . -72.996  26.537  24.797  1.00 35.73 608 A 1 
ATOM 4704 C CB  . GLN A 0 608 . -72.096  28.878  24.698  1.00 35.73 608 A 1 
ATOM 4705 O O   . GLN A 0 608 . -71.947  25.909  24.837  1.00 35.73 608 A 1 
ATOM 4706 C CG  . GLN A 0 608 . -72.399  30.369  24.897  1.00 35.73 608 A 1 
ATOM 4707 C CD  . GLN A 0 608 . -71.247  31.233  24.393  1.00 35.73 608 A 1 
ATOM 4708 N NE2 . GLN A 0 608 . -71.129  31.482  23.107  1.00 35.73 608 A 1 
ATOM 4709 O OE1 . GLN A 0 608 . -70.415  31.692  25.148  1.00 35.73 608 A 1 
ATOM 4710 N N   . LYS A 0 609 . -74.068  26.140  24.105  1.00 32.64 609 A 1 
ATOM 4711 C CA  . LYS A 0 609 . -74.072  25.658  22.709  1.00 32.64 609 A 1 
ATOM 4712 C C   . LYS A 0 609 . -72.908  24.747  22.247  1.00 32.64 609 A 1 
ATOM 4713 C CB  . LYS A 0 609 . -74.180  26.914  21.814  1.00 32.64 609 A 1 
ATOM 4714 O O   . LYS A 0 609 . -71.887  25.241  21.776  1.00 32.64 609 A 1 
ATOM 4715 C CG  . LYS A 0 609 . -74.656  26.606  20.388  1.00 32.64 609 A 1 
ATOM 4716 C CD  . LYS A 0 609 . -74.595  27.860  19.504  1.00 32.64 609 A 1 
ATOM 4717 C CE  . LYS A 0 609 . -75.291  27.566  18.170  1.00 32.64 609 A 1 
ATOM 4718 N NZ  . LYS A 0 609 . -75.104  28.659  17.185  1.00 32.64 609 A 1 
ATOM 4719 N N   . SER A 0 610 . -73.183  23.447  22.133  1.00 37.56 610 A 1 
ATOM 4720 C CA  . SER A 0 610 . -72.491  22.525  21.214  1.00 37.56 610 A 1 
ATOM 4721 C C   . SER A 0 610 . -73.509  21.690  20.417  1.00 37.56 610 A 1 
ATOM 4722 C CB  . SER A 0 610 . -71.454  21.664  21.951  1.00 37.56 610 A 1 
ATOM 4723 O O   . SER A 0 610 . -73.957  20.625  20.827  1.00 37.56 610 A 1 
ATOM 4724 O OG  . SER A 0 610 . -71.989  21.094  23.127  1.00 37.56 610 A 1 
ATOM 4725 N N   . ASP A 0 611 . -73.904  22.210  19.253  1.00 37.01 611 A 1 
ATOM 4726 C CA  . ASP A 0 611 . -74.832  21.563  18.313  1.00 37.01 611 A 1 
ATOM 4727 C C   . ASP A 0 611 . -74.056  20.578  17.414  1.00 37.01 611 A 1 
ATOM 4728 C CB  . ASP A 0 611 . -75.572  22.674  17.543  1.00 37.01 611 A 1 
ATOM 4729 O O   . ASP A 0 611 . -73.603  20.926  16.322  1.00 37.01 611 A 1 
ATOM 4730 C CG  . ASP A 0 611 . -76.687  22.194  16.604  1.00 37.01 611 A 1 
ATOM 4731 O OD1 . ASP A 0 611 . -77.012  20.987  16.612  1.00 37.01 611 A 1 
ATOM 4732 O OD2 . ASP A 0 611 . -77.231  23.082  15.905  1.00 37.01 611 A 1 
ATOM 4733 N N   . SER A 0 612 . -73.805  19.369  17.929  1.00 36.47 612 A 1 
ATOM 4734 C CA  . SER A 0 612 . -73.013  18.336  17.243  1.00 36.47 612 A 1 
ATOM 4735 C C   . SER A 0 612 . -73.896  17.445  16.366  1.00 36.47 612 A 1 
ATOM 4736 C CB  . SER A 0 612 . -72.177  17.527  18.235  1.00 36.47 612 A 1 
ATOM 4737 O O   . SER A 0 612 . -74.311  16.347  16.741  1.00 36.47 612 A 1 
ATOM 4738 O OG  . SER A 0 612 . -71.180  16.820  17.524  1.00 36.47 612 A 1 
ATOM 4739 N N   . LYS A 0 613 . -74.204  17.943  15.168  1.00 34.72 613 A 1 
ATOM 4740 C CA  . LYS A 0 613 . -75.044  17.269  14.170  1.00 34.72 613 A 1 
ATOM 4741 C C   . LYS A 0 613 . -74.285  16.155  13.429  1.00 34.72 613 A 1 
ATOM 4742 C CB  . LYS A 0 613 . -75.624  18.353  13.250  1.00 34.72 613 A 1 
ATOM 4743 O O   . LYS A 0 613 . -73.950  16.302  12.255  1.00 34.72 613 A 1 
ATOM 4744 C CG  . LYS A 0 613 . -76.722  17.831  12.313  1.00 34.72 613 A 1 
ATOM 4745 C CD  . LYS A 0 613 . -77.216  18.987  11.440  1.00 34.72 613 A 1 
ATOM 4746 C CE  . LYS A 0 613 . -78.331  18.507  10.513  1.00 34.72 613 A 1 
ATOM 4747 N NZ  . LYS A 0 613 . -78.852  19.631  9.701   1.00 34.72 613 A 1 
ATOM 4748 N N   . TYR A 0 614 . -74.047  15.024  14.094  1.00 36.03 614 A 1 
ATOM 4749 C CA  . TYR A 0 614 . -73.547  13.810  13.438  1.00 36.03 614 A 1 
ATOM 4750 C C   . TYR A 0 614 . -74.677  13.067  12.711  1.00 36.03 614 A 1 
ATOM 4751 C CB  . TYR A 0 614 . -72.801  12.904  14.429  1.00 36.03 614 A 1 
ATOM 4752 O O   . TYR A 0 614 . -75.540  12.445  13.327  1.00 36.03 614 A 1 
ATOM 4753 C CG  . TYR A 0 614 . -71.313  13.192  14.477  1.00 36.03 614 A 1 
ATOM 4754 C CD1 . TYR A 0 614 . -70.422  12.426  13.698  1.00 36.03 614 A 1 
ATOM 4755 C CD2 . TYR A 0 614 . -70.825  14.249  15.268  1.00 36.03 614 A 1 
ATOM 4756 C CE1 . TYR A 0 614 . -69.044  12.713  13.717  1.00 36.03 614 A 1 
ATOM 4757 C CE2 . TYR A 0 614 . -69.446  14.536  15.293  1.00 36.03 614 A 1 
ATOM 4758 O OH  . TYR A 0 614 . -67.221  14.031  14.531  1.00 36.03 614 A 1 
ATOM 4759 C CZ  . TYR A 0 614 . -68.552  13.764  14.517  1.00 36.03 614 A 1 
ATOM 4760 N N   . GLY A 0 615 . -74.653  13.117  11.379  1.00 31.71 615 A 1 
ATOM 4761 C CA  . GLY A 0 615 . -75.476  12.286  10.505  1.00 31.71 615 A 1 
ATOM 4762 C C   . GLY A 0 615 . -74.616  11.728  9.376   1.00 31.71 615 A 1 
ATOM 4763 O O   . GLY A 0 615 . -74.072  12.499  8.592   1.00 31.71 615 A 1 
ATOM 4764 N N   . GLY A 0 616 . -74.480  10.402  9.310   1.00 33.61 616 A 1 
ATOM 4765 C CA  . GLY A 0 616 . -73.556  9.742   8.381   1.00 33.61 616 A 1 
ATOM 4766 C C   . GLY A 0 616 . -73.598  8.215   8.454   1.00 33.61 616 A 1 
ATOM 4767 O O   . GLY A 0 616 . -72.555  7.576   8.507   1.00 33.61 616 A 1 
ATOM 4768 N N   . TYR A 0 617 . -74.796  7.627   8.502   1.00 29.19 617 A 1 
ATOM 4769 C CA  . TYR A 0 617 . -74.976  6.173   8.466   1.00 29.19 617 A 1 
ATOM 4770 C C   . TYR A 0 617 . -75.047  5.681   7.013   1.00 29.19 617 A 1 
ATOM 4771 C CB  . TYR A 0 617 . -76.255  5.775   9.221   1.00 29.19 617 A 1 
ATOM 4772 O O   . TYR A 0 617 . -75.910  6.130   6.260   1.00 29.19 617 A 1 
ATOM 4773 C CG  . TYR A 0 617 . -76.257  6.104   10.702  1.00 29.19 617 A 1 
ATOM 4774 C CD1 . TYR A 0 617 . -75.798  5.152   11.634  1.00 29.19 617 A 1 
ATOM 4775 C CD2 . TYR A 0 617 . -76.738  7.351   11.151  1.00 29.19 617 A 1 
ATOM 4776 C CE1 . TYR A 0 617 . -75.818  5.446   13.010  1.00 29.19 617 A 1 
ATOM 4777 C CE2 . TYR A 0 617 . -76.746  7.654   12.527  1.00 29.19 617 A 1 
ATOM 4778 O OH  . TYR A 0 617 . -76.299  6.973   14.789  1.00 29.19 617 A 1 
ATOM 4779 C CZ  . TYR A 0 617 . -76.287  6.697   13.460  1.00 29.19 617 A 1 
ATOM 4780 N N   . GLY A 0 618 . -74.190  4.730   6.632   1.00 34.09 618 A 1 
ATOM 4781 C CA  . GLY A 0 618 . -74.275  4.047   5.337   1.00 34.09 618 A 1 
ATOM 4782 C C   . GLY A 0 618 . -72.977  3.346   4.941   1.00 34.09 618 A 1 
ATOM 4783 O O   . GLY A 0 618 . -72.043  4.000   4.493   1.00 34.09 618 A 1 
ATOM 4784 N N   . GLY A 0 619 . -72.920  2.017   5.083   1.00 36.40 619 A 1 
ATOM 4785 C CA  . GLY A 0 619 . -71.690  1.259   4.816   1.00 36.40 619 A 1 
ATOM 4786 C C   . GLY A 0 619 . -71.816  -0.264  4.923   1.00 36.40 619 A 1 
ATOM 4787 O O   . GLY A 0 619 . -70.888  -0.920  5.380   1.00 36.40 619 A 1 
ATOM 4788 N N   . TYR A 0 620 . -72.955  -0.845  4.537   1.00 31.35 620 A 1 
ATOM 4789 C CA  . TYR A 0 620 . -73.189  -2.295  4.620   1.00 31.35 620 A 1 
ATOM 4790 C C   . TYR A 0 620 . -72.732  -3.001  3.327   1.00 31.35 620 A 1 
ATOM 4791 C CB  . TYR A 0 620 . -74.656  -2.577  4.997   1.00 31.35 620 A 1 
ATOM 4792 O O   . TYR A 0 620 . -73.547  -3.385  2.490   1.00 31.35 620 A 1 
ATOM 4793 C CG  . TYR A 0 620 . -75.225  -1.645  6.053   1.00 31.35 620 A 1 
ATOM 4794 C CD1 . TYR A 0 620 . -74.932  -1.834  7.419   1.00 31.35 620 A 1 
ATOM 4795 C CD2 . TYR A 0 620 . -76.021  -0.554  5.649   1.00 31.35 620 A 1 
ATOM 4796 C CE1 . TYR A 0 620 . -75.436  -0.934  8.380   1.00 31.35 620 A 1 
ATOM 4797 C CE2 . TYR A 0 620 . -76.517  0.351   6.604   1.00 31.35 620 A 1 
ATOM 4798 O OH  . TYR A 0 620 . -76.707  1.046   8.883   1.00 31.35 620 A 1 
ATOM 4799 C CZ  . TYR A 0 620 . -76.227  0.162   7.971   1.00 31.35 620 A 1 
ATOM 4800 N N   . GLY A 0 621 . -71.414  -3.121  3.136   1.00 38.92 621 A 1 
ATOM 4801 C CA  . GLY A 0 621 . -70.801  -3.856  2.019   1.00 38.92 621 A 1 
ATOM 4802 C C   . GLY A 0 621 . -70.584  -5.328  2.375   1.00 38.92 621 A 1 
ATOM 4803 O O   . GLY A 0 621 . -69.821  -5.635  3.284   1.00 38.92 621 A 1 
ATOM 4804 N N   . SER A 0 622 . -71.273  -6.239  1.685   1.00 31.56 622 A 1 
ATOM 4805 C CA  . SER A 0 622 . -71.396  -7.650  2.076   1.00 31.56 622 A 1 
ATOM 4806 C C   . SER A 0 622 . -70.521  -8.583  1.218   1.00 31.56 622 A 1 
ATOM 4807 C CB  . SER A 0 622 . -72.880  -8.026  1.997   1.00 31.56 622 A 1 
ATOM 4808 O O   . SER A 0 622 . -70.579  -8.509  -0.003  1.00 31.56 622 A 1 
ATOM 4809 O OG  . SER A 0 622 . -73.182  -9.171  2.761   1.00 31.56 622 A 1 
ATOM 4810 N N   . TYR A 0 623 . -69.731  -9.430  1.891   1.00 28.19 623 A 1 
ATOM 4811 C CA  . TYR A 0 623 . -68.966  -10.626 1.468   1.00 28.19 623 A 1 
ATOM 4812 C C   . TYR A 0 623 . -68.661  -10.893 -0.025  1.00 28.19 623 A 1 
ATOM 4813 C CB  . TYR A 0 623 . -69.667  -11.880 2.025   1.00 28.19 623 A 1 
ATOM 4814 O O   . TYR A 0 623 . -69.561  -11.090 -0.838  1.00 28.19 623 A 1 
ATOM 4815 C CG  . TYR A 0 623 . -70.109  -11.769 3.470   1.00 28.19 623 A 1 
ATOM 4816 C CD1 . TYR A 0 623 . -69.175  -11.893 4.516   1.00 28.19 623 A 1 
ATOM 4817 C CD2 . TYR A 0 623 . -71.457  -11.489 3.761   1.00 28.19 623 A 1 
ATOM 4818 C CE1 . TYR A 0 623 . -69.584  -11.701 5.850   1.00 28.19 623 A 1 
ATOM 4819 C CE2 . TYR A 0 623 . -71.865  -11.274 5.090   1.00 28.19 623 A 1 
ATOM 4820 O OH  . TYR A 0 623 . -71.327  -11.150 7.414   1.00 28.19 623 A 1 
ATOM 4821 C CZ  . TYR A 0 623 . -70.927  -11.373 6.137   1.00 28.19 623 A 1 
ATOM 4822 N N   . GLY A 0 624 . -67.387  -11.182 -0.331  1.00 36.10 624 A 1 
ATOM 4823 C CA  . GLY A 0 624 . -67.044  -12.017 -1.491  1.00 36.10 624 A 1 
ATOM 4824 C C   . GLY A 0 624 . -65.558  -12.088 -1.861  1.00 36.10 624 A 1 
ATOM 4825 O O   . GLY A 0 624 . -64.949  -11.065 -2.142  1.00 36.10 624 A 1 
ATOM 4826 N N   . GLY A 0 625 . -65.015  -13.310 -1.978  1.00 33.25 625 A 1 
ATOM 4827 C CA  . GLY A 0 625 . -63.863  -13.583 -2.854  1.00 33.25 625 A 1 
ATOM 4828 C C   . GLY A 0 625 . -62.501  -13.853 -2.202  1.00 33.25 625 A 1 
ATOM 4829 O O   . GLY A 0 625 . -61.561  -13.093 -2.406  1.00 33.25 625 A 1 
ATOM 4830 N N   . TYR A 0 626 . -62.339  -15.003 -1.540  1.00 30.77 626 A 1 
ATOM 4831 C CA  . TYR A 0 626 . -61.010  -15.617 -1.401  1.00 30.77 626 A 1 
ATOM 4832 C C   . TYR A 0 626 . -60.547  -16.127 -2.776  1.00 30.77 626 A 1 
ATOM 4833 C CB  . TYR A 0 626 . -61.054  -16.798 -0.417  1.00 30.77 626 A 1 
ATOM 4834 O O   . TYR A 0 626 . -61.273  -16.898 -3.405  1.00 30.77 626 A 1 
ATOM 4835 C CG  . TYR A 0 626 . -61.263  -16.423 1.036   1.00 30.77 626 A 1 
ATOM 4836 C CD1 . TYR A 0 626 . -60.154  -16.294 1.895   1.00 30.77 626 A 1 
ATOM 4837 C CD2 . TYR A 0 626 . -62.566  -16.223 1.534   1.00 30.77 626 A 1 
ATOM 4838 C CE1 . TYR A 0 626 . -60.342  -15.955 3.249   1.00 30.77 626 A 1 
ATOM 4839 C CE2 . TYR A 0 626 . -62.757  -15.879 2.885   1.00 30.77 626 A 1 
ATOM 4840 O OH  . TYR A 0 626 . -61.848  -15.405 5.044   1.00 30.77 626 A 1 
ATOM 4841 C CZ  . TYR A 0 626 . -61.647  -15.742 3.744   1.00 30.77 626 A 1 
ATOM 4842 N N   . GLY A 0 627 . -59.348  -15.756 -3.239  1.00 35.01 627 A 1 
ATOM 4843 C CA  . GLY A 0 627 . -58.848  -16.277 -4.514  1.00 35.01 627 A 1 
ATOM 4844 C C   . GLY A 0 627 . -57.425  -15.881 -4.909  1.00 35.01 627 A 1 
ATOM 4845 O O   . GLY A 0 627 . -57.169  -14.733 -5.246  1.00 35.01 627 A 1 
ATOM 4846 N N   . GLY A 0 628 . -56.552  -16.887 -5.020  1.00 33.26 628 A 1 
ATOM 4847 C CA  . GLY A 0 628 . -55.515  -16.919 -6.059  1.00 33.26 628 A 1 
ATOM 4848 C C   . GLY A 0 628 . -54.155  -16.299 -5.729  1.00 33.26 628 A 1 
ATOM 4849 O O   . GLY A 0 628 . -53.873  -15.157 -6.073  1.00 33.26 628 A 1 
ATOM 4850 N N   . TYR A 0 629 . -53.248  -17.119 -5.197  1.00 33.58 629 A 1 
ATOM 4851 C CA  . TYR A 0 629 . -51.815  -16.824 -5.097  1.00 33.58 629 A 1 
ATOM 4852 C C   . TYR A 0 629 . -51.181  -16.668 -6.496  1.00 33.58 629 A 1 
ATOM 4853 C CB  . TYR A 0 629 . -51.127  -17.951 -4.301  1.00 33.58 629 A 1 
ATOM 4854 O O   . TYR A 0 629 . -50.867  -17.656 -7.160  1.00 33.58 629 A 1 
ATOM 4855 C CG  . TYR A 0 629 . -51.819  -18.303 -2.999  1.00 33.58 629 A 1 
ATOM 4856 C CD1 . TYR A 0 629 . -51.488  -17.621 -1.813  1.00 33.58 629 A 1 
ATOM 4857 C CD2 . TYR A 0 629 . -52.829  -19.288 -2.988  1.00 33.58 629 A 1 
ATOM 4858 C CE1 . TYR A 0 629 . -52.178  -17.906 -0.619  1.00 33.58 629 A 1 
ATOM 4859 C CE2 . TYR A 0 629 . -53.534  -19.559 -1.801  1.00 33.58 629 A 1 
ATOM 4860 O OH  . TYR A 0 629 . -53.904  -19.133 0.521   1.00 33.58 629 A 1 
ATOM 4861 C CZ  . TYR A 0 629 . -53.212  -18.867 -0.616  1.00 33.58 629 A 1 
ATOM 4862 N N   . GLY A 0 630 . -50.984  -15.428 -6.948  1.00 37.31 630 A 1 
ATOM 4863 C CA  . GLY A 0 630 . -50.366  -15.101 -8.237  1.00 37.31 630 A 1 
ATOM 4864 C C   . GLY A 0 630 . -48.910  -14.655 -8.104  1.00 37.31 630 A 1 
ATOM 4865 O O   . GLY A 0 630 . -48.631  -13.461 -8.071  1.00 37.31 630 A 1 
ATOM 4866 N N   . LYS A 0 631 . -47.962  -15.599 -8.056  1.00 32.70 631 A 1 
ATOM 4867 C CA  . LYS A 0 631 . -46.525  -15.280 -8.142  1.00 32.70 631 A 1 
ATOM 4868 C C   . LYS A 0 631 . -46.144  -15.015 -9.606  1.00 32.70 631 A 1 
ATOM 4869 C CB  . LYS A 0 631 . -45.676  -16.428 -7.538  1.00 32.70 631 A 1 
ATOM 4870 O O   . LYS A 0 631 . -46.183  -15.944 -10.408 1.00 32.70 631 A 1 
ATOM 4871 C CG  . LYS A 0 631 . -44.614  -15.928 -6.546  1.00 32.70 631 A 1 
ATOM 4872 C CD  . LYS A 0 631 . -43.533  -16.991 -6.281  1.00 32.70 631 A 1 
ATOM 4873 C CE  . LYS A 0 631 . -42.601  -16.529 -5.150  1.00 32.70 631 A 1 
ATOM 4874 N NZ  . LYS A 0 631 . -41.414  -17.409 -4.993  1.00 32.70 631 A 1 
ATOM 4875 N N   . GLY A 0 632 . -45.705  -13.803 -9.951  1.00 37.68 632 A 1 
ATOM 4876 C CA  . GLY A 0 632 . -45.046  -13.560 -11.241 1.00 37.68 632 A 1 
ATOM 4877 C C   . GLY A 0 632 . -44.946  -12.096 -11.671 1.00 37.68 632 A 1 
ATOM 4878 O O   . GLY A 0 632 . -45.874  -11.325 -11.466 1.00 37.68 632 A 1 
ATOM 4879 N N   . GLY A 0 633 . -43.846  -11.753 -12.349 1.00 35.61 633 A 1 
ATOM 4880 C CA  . GLY A 0 633 . -43.802  -10.583 -13.236 1.00 35.61 633 A 1 
ATOM 4881 C C   . GLY A 0 633 . -43.125  -9.328  -12.688 1.00 35.61 633 A 1 
ATOM 4882 O O   . GLY A 0 633 . -43.758  -8.290  -12.536 1.00 35.61 633 A 1 
ATOM 4883 N N   . TYR A 0 634 . -41.809  -9.393  -12.496 1.00 33.08 634 A 1 
ATOM 4884 C CA  . TYR A 0 634 . -40.925  -8.221  -12.471 1.00 33.08 634 A 1 
ATOM 4885 C C   . TYR A 0 634 . -41.157  -7.383  -13.741 1.00 33.08 634 A 1 
ATOM 4886 C CB  . TYR A 0 634 . -39.445  -8.673  -12.384 1.00 33.08 634 A 1 
ATOM 4887 O O   . TYR A 0 634 . -40.924  -7.866  -14.849 1.00 33.08 634 A 1 
ATOM 4888 C CG  . TYR A 0 634 . -39.253  -10.083 -11.856 1.00 33.08 634 A 1 
ATOM 4889 C CD1 . TYR A 0 634 . -39.036  -10.299 -10.483 1.00 33.08 634 A 1 
ATOM 4890 C CD2 . TYR A 0 634 . -39.423  -11.179 -12.729 1.00 33.08 634 A 1 
ATOM 4891 C CE1 . TYR A 0 634 . -39.014  -11.611 -9.974  1.00 33.08 634 A 1 
ATOM 4892 C CE2 . TYR A 0 634 . -39.436  -12.490 -12.217 1.00 33.08 634 A 1 
ATOM 4893 O OH  . TYR A 0 634 . -39.260  -13.968 -10.340 1.00 33.08 634 A 1 
ATOM 4894 C CZ  . TYR A 0 634 . -39.235  -12.705 -10.838 1.00 33.08 634 A 1 
ATOM 4895 N N   . GLY A 0 635 . -41.618  -6.142  -13.585 1.00 39.92 635 A 1 
ATOM 4896 C CA  . GLY A 0 635 . -41.948  -5.246  -14.694 1.00 39.92 635 A 1 
ATOM 4897 C C   . GLY A 0 635 . -41.517  -3.818  -14.391 1.00 39.92 635 A 1 
ATOM 4898 O O   . GLY A 0 635 . -42.314  -3.017  -13.914 1.00 39.92 635 A 1 
ATOM 4899 N N   . SER A 0 636 . -40.247  -3.504  -14.655 1.00 34.73 636 A 1 
ATOM 4900 C CA  . SER A 0 636 . -39.736  -2.134  -14.542 1.00 34.73 636 A 1 
ATOM 4901 C C   . SER A 0 636 . -40.279  -1.291  -15.700 1.00 34.73 636 A 1 
ATOM 4902 C CB  . SER A 0 636 . -38.205  -2.134  -14.517 1.00 34.73 636 A 1 
ATOM 4903 O O   . SER A 0 636 . -39.908  -1.507  -16.854 1.00 34.73 636 A 1 
ATOM 4904 O OG  . SER A 0 636 . -37.745  -0.851  -14.152 1.00 34.73 636 A 1 
ATOM 4905 N N   . GLY A 0 637 . -41.191  -0.364  -15.400 1.00 38.83 637 A 1 
ATOM 4906 C CA  . GLY A 0 637 . -41.845  0.515   -16.370 1.00 38.83 637 A 1 
ATOM 4907 C C   . GLY A 0 637 . -41.833  1.958   -15.878 1.00 38.83 637 A 1 
ATOM 4908 O O   . GLY A 0 637 . -42.505  2.290   -14.905 1.00 38.83 637 A 1 
ATOM 4909 N N   . TYR A 0 638 . -41.040  2.805   -16.535 1.00 35.01 638 A 1 
ATOM 4910 C CA  . TYR A 0 638 . -40.808  4.193   -16.129 1.00 35.01 638 A 1 
ATOM 4911 C C   . TYR A 0 638 . -42.068  5.068   -16.240 1.00 35.01 638 A 1 
ATOM 4912 C CB  . TYR A 0 638 . -39.639  4.777   -16.936 1.00 35.01 638 A 1 
ATOM 4913 O O   . TYR A 0 638 . -42.911  4.874   -17.114 1.00 35.01 638 A 1 
ATOM 4914 C CG  . TYR A 0 638 . -38.273  4.320   -16.453 1.00 35.01 638 A 1 
ATOM 4915 C CD1 . TYR A 0 638 . -37.503  5.174   -15.637 1.00 35.01 638 A 1 
ATOM 4916 C CD2 . TYR A 0 638 . -37.775  3.048   -16.801 1.00 35.01 638 A 1 
ATOM 4917 C CE1 . TYR A 0 638 . -36.240  4.761   -15.170 1.00 35.01 638 A 1 
ATOM 4918 C CE2 . TYR A 0 638 . -36.515  2.631   -16.331 1.00 35.01 638 A 1 
ATOM 4919 O OH  . TYR A 0 638 . -34.529  3.076   -15.070 1.00 35.01 638 A 1 
ATOM 4920 C CZ  . TYR A 0 638 . -35.745  3.486   -15.516 1.00 35.01 638 A 1 
ATOM 4921 N N   . GLY A 0 639 . -42.175  6.052   -15.342 1.00 36.34 639 A 1 
ATOM 4922 C CA  . GLY A 0 639 . -43.376  6.868   -15.162 1.00 36.34 639 A 1 
ATOM 4923 C C   . GLY A 0 639 . -43.766  7.729   -16.370 1.00 36.34 639 A 1 
ATOM 4924 O O   . GLY A 0 639 . -42.968  8.515   -16.880 1.00 36.34 639 A 1 
ATOM 4925 N N   . GLY A 0 640 . -45.040  7.632   -16.758 1.00 37.31 640 A 1 
ATOM 4926 C CA  . GLY A 0 640 . -45.705  8.529   -17.702 1.00 37.31 640 A 1 
ATOM 4927 C C   . GLY A 0 640 . -46.517  9.611   -16.984 1.00 37.31 640 A 1 
ATOM 4928 O O   . GLY A 0 640 . -47.630  9.355   -16.537 1.00 37.31 640 A 1 
ATOM 4929 N N   . TYR A 0 641 . -45.926  10.802  -16.875 1.00 34.58 641 A 1 
ATOM 4930 C CA  . TYR A 0 641 . -46.556  12.136  -16.840 1.00 34.58 641 A 1 
ATOM 4931 C C   . TYR A 0 641 . -48.103  12.193  -16.842 1.00 34.58 641 A 1 
ATOM 4932 C CB  . TYR A 0 641 . -45.982  12.950  -18.025 1.00 34.58 641 A 1 
ATOM 4933 O O   . TYR A 0 641 . -48.765  11.878  -17.831 1.00 34.58 641 A 1 
ATOM 4934 C CG  . TYR A 0 641 . -45.525  12.101  -19.206 1.00 34.58 641 A 1 
ATOM 4935 C CD1 . TYR A 0 641 . -44.180  11.682  -19.281 1.00 34.58 641 A 1 
ATOM 4936 C CD2 . TYR A 0 641 . -46.466  11.605  -20.130 1.00 34.58 641 A 1 
ATOM 4937 C CE1 . TYR A 0 641 . -43.781  10.752  -20.260 1.00 34.58 641 A 1 
ATOM 4938 C CE2 . TYR A 0 641 . -46.066  10.686  -21.119 1.00 34.58 641 A 1 
ATOM 4939 O OH  . TYR A 0 641 . -44.355  9.334   -22.110 1.00 34.58 641 A 1 
ATOM 4940 C CZ  . TYR A 0 641 . -44.727  10.250  -21.179 1.00 34.58 641 A 1 
ATOM 4941 N N   . GLY A 0 642 . -48.677  12.710  -15.750 1.00 33.74 642 A 1 
ATOM 4942 C CA  . GLY A 0 642 . -50.107  13.019  -15.649 1.00 33.74 642 A 1 
ATOM 4943 C C   . GLY A 0 642 . -50.512  14.313  -16.373 1.00 33.74 642 A 1 
ATOM 4944 O O   . GLY A 0 642 . -49.702  15.217  -16.565 1.00 33.74 642 A 1 
ATOM 4945 N N   . GLY A 0 643 . -51.794  14.416  -16.740 1.00 35.99 643 A 1 
ATOM 4946 C CA  . GLY A 0 643 . -52.339  15.583  -17.448 1.00 35.99 643 A 1 
ATOM 4947 C C   . GLY A 0 643 . -53.782  15.399  -17.927 1.00 35.99 643 A 1 
ATOM 4948 O O   . GLY A 0 643 . -54.043  15.493  -19.122 1.00 35.99 643 A 1 
ATOM 4949 N N   . GLY A 0 644 . -54.714  15.105  -17.012 1.00 36.02 644 A 1 
ATOM 4950 C CA  . GLY A 0 644 . -56.125  14.825  -17.321 1.00 36.02 644 A 1 
ATOM 4951 C C   . GLY A 0 644 . -57.095  15.768  -16.607 1.00 36.02 644 A 1 
ATOM 4952 O O   . GLY A 0 644 . -57.518  15.506  -15.486 1.00 36.02 644 A 1 
ATOM 4953 N N   . TYR A 0 645 . -57.449  16.868  -17.263 1.00 33.55 645 A 1 
ATOM 4954 C CA  . TYR A 0 645 . -58.437  17.855  -16.814 1.00 33.55 645 A 1 
ATOM 4955 C C   . TYR A 0 645 . -59.864  17.362  -17.112 1.00 33.55 645 A 1 
ATOM 4956 C CB  . TYR A 0 645 . -58.133  19.208  -17.497 1.00 33.55 645 A 1 
ATOM 4957 O O   . TYR A 0 645 . -60.193  17.045  -18.252 1.00 33.55 645 A 1 
ATOM 4958 C CG  . TYR A 0 645 . -57.574  19.060  -18.905 1.00 33.55 645 A 1 
ATOM 4959 C CD1 . TYR A 0 645 . -56.180  18.930  -19.084 1.00 33.55 645 A 1 
ATOM 4960 C CD2 . TYR A 0 645 . -58.440  18.866  -19.999 1.00 33.55 645 A 1 
ATOM 4961 C CE1 . TYR A 0 645 . -55.658  18.546  -20.333 1.00 33.55 645 A 1 
ATOM 4962 C CE2 . TYR A 0 645 . -57.919  18.501  -21.255 1.00 33.55 645 A 1 
ATOM 4963 O OH  . TYR A 0 645 . -56.041  17.906  -22.616 1.00 33.55 645 A 1 
ATOM 4964 C CZ  . TYR A 0 645 . -56.531  18.319  -21.419 1.00 33.55 645 A 1 
ATOM 4965 N N   . GLY A 0 646 . -60.735  17.330  -16.098 1.00 39.26 646 A 1 
ATOM 4966 C CA  . GLY A 0 646 . -62.111  16.835  -16.228 1.00 39.26 646 A 1 
ATOM 4967 C C   . GLY A 0 646 . -63.103  17.629  -15.382 1.00 39.26 646 A 1 
ATOM 4968 O O   . GLY A 0 646 . -63.486  17.189  -14.304 1.00 39.26 646 A 1 
ATOM 4969 N N   . SER A 0 647 . -63.520  18.803  -15.867 1.00 33.82 647 A 1 
ATOM 4970 C CA  . SER A 0 647 . -64.576  19.603  -15.228 1.00 33.82 647 A 1 
ATOM 4971 C C   . SER A 0 647 . -65.946  19.207  -15.787 1.00 33.82 647 A 1 
ATOM 4972 C CB  . SER A 0 647 . -64.306  21.098  -15.415 1.00 33.82 647 A 1 
ATOM 4973 O O   . SER A 0 647 . -66.249  19.492  -16.946 1.00 33.82 647 A 1 
ATOM 4974 O OG  . SER A 0 647 . -65.205  21.833  -14.610 1.00 33.82 647 A 1 
ATOM 4975 N N   . GLY A 0 648 . -66.756  18.517  -14.980 1.00 37.43 648 A 1 
ATOM 4976 C CA  . GLY A 0 648 . -68.076  18.006  -15.361 1.00 37.43 648 A 1 
ATOM 4977 C C   . GLY A 0 648 . -69.196  18.608  -14.514 1.00 37.43 648 A 1 
ATOM 4978 O O   . GLY A 0 648 . -69.440  18.165  -13.396 1.00 37.43 648 A 1 
ATOM 4979 N N   . TYR A 0 649 . -69.895  19.606  -15.055 1.00 31.29 649 A 1 
ATOM 4980 C CA  . TYR A 0 649 . -71.060  20.223  -14.415 1.00 31.29 649 A 1 
ATOM 4981 C C   . TYR A 0 649 . -72.321  19.374  -14.643 1.00 31.29 649 A 1 
ATOM 4982 C CB  . TYR A 0 649 . -71.265  21.647  -14.958 1.00 31.29 649 A 1 
ATOM 4983 O O   . TYR A 0 649 . -72.631  19.028  -15.781 1.00 31.29 649 A 1 
ATOM 4984 C CG  . TYR A 0 649 . -70.111  22.601  -14.707 1.00 31.29 649 A 1 
ATOM 4985 C CD1 . TYR A 0 649 . -70.121  23.444  -13.577 1.00 31.29 649 A 1 
ATOM 4986 C CD2 . TYR A 0 649 . -69.028  22.650  -15.607 1.00 31.29 649 A 1 
ATOM 4987 C CE1 . TYR A 0 649 . -69.044  24.320  -13.337 1.00 31.29 649 A 1 
ATOM 4988 C CE2 . TYR A 0 649 . -67.950  23.522  -15.370 1.00 31.29 649 A 1 
ATOM 4989 O OH  . TYR A 0 649 . -66.896  25.178  -14.002 1.00 31.29 649 A 1 
ATOM 4990 C CZ  . TYR A 0 649 . -67.951  24.353  -14.232 1.00 31.29 649 A 1 
ATOM 4991 N N   . GLY A 0 650 . -73.084  19.091  -13.582 1.00 37.53 650 A 1 
ATOM 4992 C CA  . GLY A 0 650 . -74.323  18.308  -13.655 1.00 37.53 650 A 1 
ATOM 4993 C C   . GLY A 0 650 . -75.399  18.819  -12.698 1.00 37.53 650 A 1 
ATOM 4994 O O   . GLY A 0 650 . -75.550  18.299  -11.597 1.00 37.53 650 A 1 
ATOM 4995 N N   . ALA A 0 651 . -76.156  19.837  -13.113 1.00 34.38 651 A 1 
ATOM 4996 C CA  . ALA A 0 651 . -77.296  20.355  -12.354 1.00 34.38 651 A 1 
ATOM 4997 C C   . ALA A 0 651 . -78.589  19.602  -12.729 1.00 34.38 651 A 1 
ATOM 4998 C CB  . ALA A 0 651 . -77.401  21.868  -12.591 1.00 34.38 651 A 1 
ATOM 4999 O O   . ALA A 0 651 . -79.123  19.784  -13.822 1.00 34.38 651 A 1 
ATOM 5000 N N   . GLY A 0 652 . -79.093  18.760  -11.819 1.00 36.12 652 A 1 
ATOM 5001 C CA  . GLY A 0 652 . -80.358  18.029  -11.964 1.00 36.12 652 A 1 
ATOM 5002 C C   . GLY A 0 652 . -81.489  18.672  -11.156 1.00 36.12 652 A 1 
ATOM 5003 O O   . GLY A 0 652 . -81.347  18.893  -9.956  1.00 36.12 652 A 1 
ATOM 5004 N N   . TYR A 0 653 . -82.611  18.978  -11.809 1.00 31.90 653 A 1 
ATOM 5005 C CA  . TYR A 0 653 . -83.735  19.715  -11.223 1.00 31.90 653 A 1 
ATOM 5006 C C   . TYR A 0 653 . -84.833  18.801  -10.650 1.00 31.90 653 A 1 
ATOM 5007 C CB  . TYR A 0 653 . -84.358  20.632  -12.293 1.00 31.90 653 A 1 
ATOM 5008 O O   . TYR A 0 653 . -85.193  17.805  -11.263 1.00 31.90 653 A 1 
ATOM 5009 C CG  . TYR A 0 653 . -83.581  21.891  -12.640 1.00 31.90 653 A 1 
ATOM 5010 C CD1 . TYR A 0 653 . -84.057  23.145  -12.206 1.00 31.90 653 A 1 
ATOM 5011 C CD2 . TYR A 0 653 . -82.421  21.823  -13.438 1.00 31.90 653 A 1 
ATOM 5012 C CE1 . TYR A 0 653 . -83.382  24.327  -12.568 1.00 31.90 653 A 1 
ATOM 5013 C CE2 . TYR A 0 653 . -81.741  23.002  -13.799 1.00 31.90 653 A 1 
ATOM 5014 O OH  . TYR A 0 653 . -81.571  25.391  -13.734 1.00 31.90 653 A 1 
ATOM 5015 C CZ  . TYR A 0 653 . -82.222  24.256  -13.370 1.00 31.90 653 A 1 
ATOM 5016 N N   . GLY A 0 654 . -85.435  19.245  -9.539  1.00 34.23 654 A 1 
ATOM 5017 C CA  . GLY A 0 654 . -86.886  19.227  -9.276  1.00 34.23 654 A 1 
ATOM 5018 C C   . GLY A 0 654 . -87.680  17.912  -9.367  1.00 34.23 654 A 1 
ATOM 5019 O O   . GLY A 0 654 . -88.062  17.482  -10.449 1.00 34.23 654 A 1 
ATOM 5020 N N   . GLY A 0 655 . -88.120  17.405  -8.210  1.00 34.85 655 A 1 
ATOM 5021 C CA  . GLY A 0 655 . -89.197  16.413  -8.094  1.00 34.85 655 A 1 
ATOM 5022 C C   . GLY A 0 655 . -90.223  16.817  -7.029  1.00 34.85 655 A 1 
ATOM 5023 O O   . GLY A 0 655 . -89.989  16.615  -5.842  1.00 34.85 655 A 1 
ATOM 5024 N N   . TYR A 0 656 . -91.352  17.394  -7.449  1.00 28.86 656 A 1 
ATOM 5025 C CA  . TYR A 0 656 . -92.517  17.681  -6.598  1.00 28.86 656 A 1 
ATOM 5026 C C   . TYR A 0 656 . -93.638  16.671  -6.886  1.00 28.86 656 A 1 
ATOM 5027 C CB  . TYR A 0 656 . -93.061  19.099  -6.877  1.00 28.86 656 A 1 
ATOM 5028 O O   . TYR A 0 656 . -93.908  16.384  -8.049  1.00 28.86 656 A 1 
ATOM 5029 C CG  . TYR A 0 656 . -92.427  20.254  -6.121  1.00 28.86 656 A 1 
ATOM 5030 C CD1 . TYR A 0 656 . -93.112  20.843  -5.038  1.00 28.86 656 A 1 
ATOM 5031 C CD2 . TYR A 0 656 . -91.199  20.795  -6.548  1.00 28.86 656 A 1 
ATOM 5032 C CE1 . TYR A 0 656 . -92.574  21.970  -4.387  1.00 28.86 656 A 1 
ATOM 5033 C CE2 . TYR A 0 656 . -90.655  21.922  -5.898  1.00 28.86 656 A 1 
ATOM 5034 O OH  . TYR A 0 656 . -90.842  23.608  -4.190  1.00 28.86 656 A 1 
ATOM 5035 C CZ  . TYR A 0 656 . -91.347  22.514  -4.817  1.00 28.86 656 A 1 
ATOM 5036 N N   . GLY A 0 657 . -94.374  16.249  -5.851  1.00 32.61 657 A 1 
ATOM 5037 C CA  . GLY A 0 657 . -95.707  15.643  -5.997  1.00 32.61 657 A 1 
ATOM 5038 C C   . GLY A 0 657 . -95.863  14.249  -5.384  1.00 32.61 657 A 1 
ATOM 5039 O O   . GLY A 0 657 . -95.217  13.298  -5.804  1.00 32.61 657 A 1 
ATOM 5040 N N   . GLY A 0 658 . -96.777  14.125  -4.415  1.00 33.98 658 A 1 
ATOM 5041 C CA  . GLY A 0 658 . -97.068  12.865  -3.723  1.00 33.98 658 A 1 
ATOM 5042 C C   . GLY A 0 658 . -98.260  12.969  -2.768  1.00 33.98 658 A 1 
ATOM 5043 O O   . GLY A 0 658 . -98.127  12.692  -1.582  1.00 33.98 658 A 1 
ATOM 5044 N N   . TYR A 0 659 . -99.417  13.418  -3.268  1.00 28.02 659 A 1 
ATOM 5045 C CA  . TYR A 0 659 . -100.671 13.476  -2.503  1.00 28.02 659 A 1 
ATOM 5046 C C   . TYR A 0 659 . -101.592 12.305  -2.880  1.00 28.02 659 A 1 
ATOM 5047 C CB  . TYR A 0 659 . -101.414 14.797  -2.778  1.00 28.02 659 A 1 
ATOM 5048 O O   . TYR A 0 659 . -101.822 12.075  -4.065  1.00 28.02 659 A 1 
ATOM 5049 C CG  . TYR A 0 659 . -100.758 16.069  -2.271  1.00 28.02 659 A 1 
ATOM 5050 C CD1 . TYR A 0 659 . -101.115 16.593  -1.011  1.00 28.02 659 A 1 
ATOM 5051 C CD2 . TYR A 0 659 . -99.845  16.765  -3.087  1.00 28.02 659 A 1 
ATOM 5052 C CE1 . TYR A 0 659 . -100.558 17.808  -0.565  1.00 28.02 659 A 1 
ATOM 5053 C CE2 . TYR A 0 659 . -99.283  17.978  -2.642  1.00 28.02 659 A 1 
ATOM 5054 O OH  . TYR A 0 659 . -99.098  19.676  -0.965  1.00 28.02 659 A 1 
ATOM 5055 C CZ  . TYR A 0 659 . -99.639  18.502  -1.382  1.00 28.02 659 A 1 
ATOM 5056 N N   . GLY A 0 660 . -102.208 11.649  -1.889  1.00 34.46 660 A 1 
ATOM 5057 C CA  . GLY A 0 660 . -103.358 10.754  -2.096  1.00 34.46 660 A 1 
ATOM 5058 C C   . GLY A 0 660 . -103.245 9.393   -1.405  1.00 34.46 660 A 1 
ATOM 5059 O O   . GLY A 0 660 . -102.542 8.512   -1.880  1.00 34.46 660 A 1 
ATOM 5060 N N   . GLY A 0 661 . -103.994 9.206   -0.314  1.00 33.20 661 A 1
[truncated: 86,089 more chars]
