# Supplementary material for: Self-assembling proteins compose the chemically resistant shell biomaterial of planktonic tintinnid ciliates
Source: Nat Commun. 2026 Jun 13;17:7507. doi: 10.1038/s41467-026-74402-4 (PMC13408134; doi:10.1038/s41467-026-74402-4)
Supplement: Supplementary file 6 — Supplementary Data 16 [file 41467_2026_74402_MOESM6_ESM.zip › AF2_structure_models/Tara_Unigene_17.cif]

data_0
#
_entry.id   0
#
_struct_asym.id          A
_struct_asym.entity_id   0
#
_entity_poly.entity_id        0
_entity_poly.type             polypeptide(L)
_entity_poly.pdbx_strand_id   A
#
_entity.id     0
_entity.type   polymer
#
loop_
_entity_poly_seq.entity_id
_entity_poly_seq.num
_entity_poly_seq.mon_id
0 1   MET 
0 2   LYS 
0 3   LEU 
0 4   ALA 
0 5   PHE 
0 6   ALA 
0 7   ALA 
0 8   ALA 
0 9   LEU 
0 10  ILE 
0 11  ALA 
0 12  ALA 
0 13  VAL 
0 14  GLN 
0 15  ALA 
0 16  THR 
0 17  GLU 
0 18  SER 
0 19  LEU 
0 20  GLY 
0 21  TYR 
0 22  GLY 
0 23  GLY 
0 24  TYR 
0 25  GLY 
0 26  GLY 
0 27  VAL 
0 28  GLY 
0 29  LEU 
0 30  GLY 
0 31  HIS 
0 32  GLY 
0 33  VAL 
0 34  GLY 
0 35  LEU 
0 36  GLY 
0 37  VAL 
0 38  GLY 
0 39  LYS 
0 40  GLY 
0 41  VAL 
0 42  GLY 
0 43  LEU 
0 44  GLY 
0 45  VAL 
0 46  GLY 
0 47  LYS 
0 48  GLY 
0 49  ILE 
0 50  GLY 
0 51  LEU 
0 52  GLY 
0 53  VAL 
0 54  ASN 
0 55  LYS 
0 56  GLY 
0 57  ILE 
0 58  GLY 
0 59  LEU 
0 60  GLY 
0 61  LYS 
0 62  GLY 
0 63  VAL 
0 64  GLY 
0 65  ILE 
0 66  GLY 
0 67  PHE 
0 68  GLY 
0 69  GLY 
0 70  LYS 
0 71  GLN 
0 72  ILE 
0 73  ALA 
0 74  LYS 
0 75  GLY 
0 76  GLY 
0 77  TYR 
0 78  ALA 
0 79  LYS 
0 80  VAL 
0 81  SER 
0 82  TYR 
0 83  THR 
0 84  PRO 
0 85  VAL 
0 86  THR 
0 87  LYS 
0 88  VAL 
0 89  VAL 
0 90  GLN 
0 91  PRO 
0 92  ALA 
0 93  LYS 
0 94  ALA 
0 95  ALA 
0 96  ASP 
0 97  ASN 
0 98  ALA 
0 99  SER 
0 100 ALA 
0 101 GLY 
0 102 PHE 
0 103 ALA 
0 104 GLN 
0 105 GLN 
0 106 TYR 
0 107 GLN 
0 108 THR 
0 109 LYS 
0 110 LYS 
0 111 THR 
0 112 SER 
0 113 ASP 
0 114 TRP 
0 115 ASP 
0 116 ALA 
0 117 TRP 
0 118 GLY 
0 119 ARG 
0 120 ASP 
0 121 GLN 
0 122 ASP 
0 123 LEU 
0 124 ALA 
0 125 ILE 
0 126 ASP 
0 127 GLU 
0 128 SER 
0 129 TYR 
0 130 GLY 
0 131 LYS 
0 132 THR 
0 133 SER 
0 134 ALA 
0 135 LYS 
0 136 SER 
0 137 TYR 
0 138 THR 
0 139 ALA 
0 140 GLU 
0 141 SER 
0 142 TYR 
0 143 ASP 
0 144 GLU 
0 145 TRP 
0 146 ASP 
0 147 ASN 
0 148 ALA 
0 149 ASP 
0 150 ASP 
0 151 ASP 
0 152 LYS 
0 153 TRP 
0 154 GLY 
0 155 ALA 
0 156 GLN 
0 157 ALA 
0 158 TRP 
0 159 GLY 
0 160 LYS 
0 161 ASP 
0 162 ARG 
0 163 ASP 
0 164 LEU 
0 165 SER 
0 166 GLY 
0 167 ALA 
0 168 SER 
0 169 SER 
0 170 TYR 
0 171 ALA 
0 172 ARG 
0 173 ASP 
0 174 ALA 
0 175 SER 
0 176 ILE 
0 177 GLY 
0 178 LYS 
0 179 ARG 
0 180 LYS 
0 181 GLY 
0 182 LYS 
0 183 LYS 
0 184 LEU 
0 185 ALA 
0 186 THR 
0 187 ASP 
0 188 ARG 
0 189 ALA 
0 190 ASP 
0 191 TRP 
0 192 GLU 
0 193 GLY 
0 194 GLY 
0 195 ALA 
0 196 ALA 
0 197 MET 
0 198 SER 
0 199 GLY 
0 200 TYR 
0 201 ASP 
0 202 ASN 
0 203 ASP 
0 204 GLU 
0 205 TRP 
0 206 ALA 
0 207 LYS 
0 208 GLN 
0 209 ALA 
0 210 TYR 
0 211 GLY 
0 212 SER 
0 213 ASP 
0 214 TYR 
0 215 ASP 
0 216 SER 
0 217 ARG 
0 218 TRP 
0 219 GLY 
0 220 LYS 
0 221 SER 
0 222 TYR 
0 223 ASP 
0 224 SER 
0 225 VAL 
0 226 ALA 
0 227 ALA 
0 228 ARG 
0 229 SER 
0 230 TYR 
0 231 ASP 
0 232 ASN 
0 233 GLU 
0 234 HIS 
0 235 TYR 
0 236 ALA 
0 237 ARG 
0 238 GLU 
0 239 VAL 
0 240 ARG 
0 241 ALA 
0 242 ASP 
0 243 ASP 
0 244 ASP 
0 245 GLN 
0 246 TRP 
0 247 ALA 
0 248 GLU 
0 249 ASP 
0 250 TYR 
0 251 ASP 
0 252 THR 
0 253 THR 
0 254 TRP 
0 255 ALA 
0 256 GLY 
0 257 LYS 
0 258 ALA 
0 259 ASP 
0 260 ALA 
0 261 TYR 
0 262 GLY 
0 263 ASN 
0 264 ALA 
0 265 ALA 
0 266 SER 
0 267 ALA 
0 268 LYS 
0 269 LYS 
0 270 ALA 
0 271 LYS 
0 272 GLY 
0 273 ILE 
0 274 GLY 
0 275 HIS 
0 276 GLY 
0 277 TRP 
0 278 GLY 
0 279 LYS 
0 280 LYS 
0 281 ASN 
0 282 ILE 
0 283 THR 
0 284 THR 
0 285 LYS 
0 286 LYS 
0 287 ALA 
0 288 ALA 
0 289 SER 
0 290 ALA 
0 291 GLY 
0 292 ALA 
0 293 GLY 
0 294 GLN 
0 295 GLU 
0 296 TYR 
0 297 TRP 
0 298 GLY 
0 299 GLY 
0 300 ASP 
0 301 VAL 
0 302 SER 
0 303 ASP 
0 304 TRP 
0 305 ASP 
0 306 ALA 
0 307 TYR 
0 308 GLY 
0 309 ARG 
0 310 ASP 
0 311 GLN 
0 312 ASP 
0 313 PHE 
0 314 HIS 
0 315 GLU 
0 316 LYS 
0 317 VAL 
0 318 SER 
0 319 TYR 
0 320 ASP 
0 321 THR 
0 322 THR 
0 323 MET 
0 324 ALA 
0 325 LYS 
0 326 SER 
0 327 TYR 
0 328 SER 
0 329 ALA 
0 330 GLU 
0 331 SER 
0 332 TYR 
0 333 ASP 
0 334 GLU 
0 335 TRP 
0 336 ASP 
0 337 ASN 
0 338 THR 
0 339 ASP 
0 340 ALA 
0 341 ASP 
0 342 LYS 
0 343 TRP 
0 344 GLY 
0 345 ALA 
0 346 GLN 
0 347 ALA 
0 348 TRP 
0 349 GLY 
0 350 LYS 
0 351 ASP 
0 352 ARG 
0 353 ASP 
0 354 LEU 
0 355 LYS 
0 356 GLY 
0 357 ALA 
0 358 SER 
0 359 SER 
0 360 TYR 
0 361 GLY 
0 362 ARG 
0 363 LYS 
0 364 ALA 
0 365 SER 
0 366 SER 
0 367 ASN 
0 368 LYS 
0 369 ASP 
0 370 THR 
0 371 ALA 
0 372 THR 
0 373 LYS 
0 374 TYR 
0 375 GLY 
0 376 TYR 
0 377 ALA 
0 378 ALA 
0 379 GLY 
0 380 TYR 
0 381 GLY 
0 382 ALA 
0 383 ALA 
0 384 GLY 
0 385 GLN 
0 386 LYS 
0 387 GLY 
0 388 PHE 
0 389 ALA 
0 390 GLY 
0 391 GLN 
0 392 ALA 
0 393 ALA 
0 394 LEU 
0 395 GLY 
0 396 LYS 
0 397 GLY 
0 398 TYR 
0 399 GLY 
0 400 GLY 
0 401 ILE 
0 402 SER 
0 403 LYS 
0 404 GLY 
0 405 LEU 
0 406 GLY 
0 407 TYR 
0 408 GLY 
0 409 LYS 
0 410 GLY 
0 411 GLY 
0 412 HIS 
0 413 ILE 
0 414 LEU 
0 415 GLY 
0 416 GLY 
0 417 GLN 
0 418 ALA 
0 419 TYR 
0 420 GLY 
0 421 ALA 
0 422 GLN 
0 423 GLY 
0 424 TYR 
0 425 ALA 
0 426 GLY 
0 427 ALA 
0 428 ALA 
0 429 GLY 
0 430 ALA 
0 431 TYR 
0 432 GLY 
0 433 ALA 
0 434 GLN 
0 435 LYS 
0 436 ALA 
0 437 TYR 
0 438 GLY 
0 439 GLN 
0 440 GLY 
0 441 LYS 
0 442 GLU 
0 443 LEU 
0 444 SER 
0 445 ASN 
0 446 TRP 
0 447 GLN 
0 448 GLY 
0 449 ALA 
0 450 SER 
0 451 ALA 
0 452 SER 
0 453 ALA 
0 454 LYS 
0 455 ALA 
0 456 ALA 
0 457 LYS 
0 458 ALA 
0 459 ALA 
0 460 TYR 
0 461 ASP 
0 462 ASN 
0 463 ASP 
0 464 SER 
0 465 PHE 
0 466 ALA 
0 467 LYS 
0 468 GLN 
0 469 ALA 
0 470 TYR 
0 471 GLY 
0 472 SER 
0 473 ASP 
0 474 SER 
0 475 ASP 
0 476 THR 
0 477 ARG 
0 478 TRP 
0 479 GLY 
0 480 LYS 
0 481 SER 
0 482 TYR 
0 483 ASP 
0 484 SER 
0 485 VAL 
0 486 SER 
0 487 ALA 
0 488 ARG 
0 489 SER 
0 490 TYR 
0 491 GLN 
0 492 ASN 
0 493 GLU 
0 494 LYS 
0 495 TYR 
0 496 ALA 
0 497 ARG 
0 498 TRP 
0 499 LEU 
0 500 GLN 
0 501 ALA 
0 502 ASP 
0 503 ASP 
0 504 ASP 
0 505 GLN 
0 506 TRP 
0 507 ALA 
0 508 GLU 
0 509 ASP 
0 510 TYR 
0 511 ASP 
0 512 ALA 
0 513 PHE 
0 514 GLU 
0 515 ASN 
0 516 ASP 
0 517 ASP 
0 518 ALA 
0 519 GLY 
0 520 ALA 
0 521 TYR 
0 522 GLY 
0 523 LYS 
0 524 ALA 
0 525 ALA 
0 526 SER 
0 527 TYR 
0 528 TRP 
0 529 GLY 
0 530 PRO 
0 531 GLY 
0 532 GLY 
0 533 LYS 
0 534 PHE 
0 535 GLY 
0 536 LYS 
0 537 PHE 
0 538 GLY 
0 539 GLY 
0 540 TYR 
0 541 GLY 
0 542 LYS 
0 543 SER 
0 544 LYS 
0 545 SER 
0 546 GLU 
0 547 LEU 
0 548 ASP 
0 549 ALA 
0 550 ALA 
0 551 SER 
0 552 LYS 
0 553 ALA 
0 554 GLY 
0 555 GLN 
0 556 GLN 
0 557 GLY 
0 558 TYR 
0 559 TRP 
0 560 GLY 
0 561 LYS 
0 562 THR 
0 563 GLY 
0 564 SER 
0 565 ASP 
0 566 TRP 
0 567 ASP 
0 568 ALA 
0 569 TYR 
0 570 GLY 
0 571 ARG 
0 572 ASP 
0 573 GLN 
0 574 ASP 
0 575 LEU 
0 576 GLU 
0 577 VAL 
0 578 ASP 
0 579 GLU 
0 580 SER 
0 581 TYR 
0 582 GLU 
0 583 ALA 
0 584 THR 
0 585 TRP 
0 586 ALA 
0 587 LYS 
0 588 SER 
0 589 TYR 
0 590 ASP 
0 591 ALA 
0 592 GLU 
0 593 SER 
0 594 TYR 
0 595 ASP 
0 596 GLU 
0 597 TRP 
0 598 ASP 
0 599 ASN 
0 600 ALA 
0 601 ASP 
0 602 ALA 
0 603 ASP 
0 604 LYS 
0 605 TRP 
0 606 GLY 
0 607 ALA 
0 608 GLN 
0 609 ALA 
0 610 TRP 
0 611 GLY 
0 612 LYS 
0 613 ASP 
0 614 ARG 
0 615 ASP 
0 616 VAL 
0 617 MET 
0 618 GLY 
0 619 ALA 
0 620 SER 
0 621 SER 
0 622 PHE 
0 623 GLY 
0 624 SER 
0 625 ARG 
0 626 ALA 
0 627 SER 
0 628 GLU 
0 629 SER 
0 630 ASP 
0 631 LYS 
0 632 ASP 
0 633 THR 
0 634 ALA 
0 635 LYS 
0 636 TYR 
0 637 ALA 
0 638 TYR 
0 639 GLY 
0 640 ALA 
0 641 ALA 
0 642 TYR 
0 643 GLY 
0 644 ALA 
0 645 TYR 
0 646 GLY 
0 647 ALA 
0 648 ALA 
0 649 GLY 
0 650 ALA 
0 651 LYS 
0 652 GLY 
0 653 TYR 
0 654 GLY 
0 655 GLN 
0 656 ALA 
0 657 GLY 
0 658 LEU 
0 659 ILE 
0 660 LYS 
0 661 GLY 
0 662 GLY 
0 663 LYS 
0 664 GLY 
0 665 GLY 
0 666 TYR 
0 667 GLY 
0 668 LEU 
0 669 GLY 
0 670 GLY 
0 671 TYR 
0 672 GLY 
0 673 LEU 
0 674 GLY 
0 675 GLY 
0 676 LYS 
0 677 GLY 
0 678 LEU 
0 679 GLY 
0 680 VAL 
0 681 ALA 
0 682 GLY 
0 683 ALA 
0 684 TYR 
0 685 GLY 
0 686 ALA 
0 687 LYS 
0 688 GLY 
0 689 ALA 
0 690 GLN 
0 691 ALA 
0 692 TYR 
0 693 GLY 
0 694 GLY 
0 695 TYR 
0 696 GLN 
0 697 GLY 
0 698 GLY 
0 699 GLN 
0 700 TYR 
0 701 SER 
0 702 LYS 
0 703 LYS 
0 704 LYS 
0 705 LEU 
0 706 ILE 
0 707 LYS 
0 708 GLU 
0 709 ALA 
0 710 GLY 
0 711 ALA 
0 712 SER 
0 713 THR 
0 714 ALA 
0 715 HIS 
0 716 ALA 
0 717 ALA 
0 718 ALA 
0 719 ALA 
0 720 MET 
0 721 GLY 
0 722 TYR 
0 723 ASP 
0 724 ASN 
0 725 ASP 
0 726 GLU 
0 727 TRP 
0 728 ALA 
0 729 LYS 
0 730 GLN 
0 731 ALA 
0 732 TYR 
0 733 GLY 
0 734 ARG 
0 735 ASP 
0 736 MET 
0 737 ASP 
0 738 THR 
0 739 ARG 
0 740 TRP 
0 741 GLY 
0 742 LYS 
0 743 SER 
0 744 TYR 
0 745 ASP 
0 746 PHE 
0 747 VAL 
0 748 ASP 
0 749 ALA 
0 750 ASN 
0 751 SER 
0 752 TYR 
0 753 ASP 
0 754 ASP 
0 755 GLU 
0 756 GLN 
0 757 TYR 
0 758 ALA 
0 759 ARG 
0 760 LYS 
0 761 VAL 
0 762 ARG 
0 763 ALA 
0 764 ASP 
0 765 ASP 
0 766 ASP 
0 767 GLN 
0 768 TRP 
0 769 ALA 
0 770 GLU 
0 771 ASP 
0 772 TYR 
0 773 ASP 
0 774 ARG 
0 775 ARG 
0 776 THR 
0 777 SER 
0 778 MET 
0 779 ASP 
0 780 HIS 
0 781 ASP 
0 782 VAL 
0 783 LEU 
0 784 GLY 
0 785 ALA 
0 786 ALA 
0 787 ALA 
0 788 SER 
0 789 THR 
0 790 GLU 
0 791 ALA 
0 792 ARG 
0 793 GLN 
0 794 PRO 
0 795 GLN 
0 796 ILE 
0 797 LYS 
0 798 LYS 
0 799 THR 
0 800 ALA 
0 801 PHE 
0 802 VAL 
0 803 PRO 
0 804 HIS 
0 805 VAL 
0 806 GLN 
0 807 TYR 
0 808 GLY 
0 809 GLN 
0 810 TYR 
0 811 GLY 
0 812 GLY 
0 813 TYR 
0 814 ALA 
0 815 GLY 
0 816 TYR 
0 817 GLY 
0 818 GLY 
0 819 VAL 
0 820 ALA 
0 821 GLN 
0 822 GLY 
0 823 LYS 
0 824 GLY 
0 825 GLY 
0 826 TYR 
0 827 ALA 
0 828 TRP 
#
loop_
_chem_comp.id
_chem_comp.type
_chem_comp.name
ALA 'L-peptide linking' ALANINE         
ARG 'L-peptide linking' ARGININE        
ASN 'L-peptide linking' ASPARAGINE      
ASP 'L-peptide linking' 'ASPARTIC ACID' 
CYS 'L-peptide linking' CYSTEINE        
GLN 'L-peptide linking' GLUTAMINE       
GLU 'L-peptide linking' 'GLUTAMIC ACID' 
HIS 'L-peptide linking' HISTIDINE       
ILE 'L-peptide linking' ISOLEUCINE      
LEU 'L-peptide linking' LEUCINE         
LYS 'L-peptide linking' LYSINE          
MET 'L-peptide linking' METHIONINE      
PHE 'L-peptide linking' PHENYLALANINE   
PRO 'L-peptide linking' PROLINE         
SER 'L-peptide linking' SERINE          
THR 'L-peptide linking' THREONINE       
TRP 'L-peptide linking' TRYPTOPHAN      
TYR 'L-peptide linking' TYROSINE        
VAL 'L-peptide linking' VALINE          
GLY 'peptide linking'   GLYCINE         
#
loop_
_atom_site.group_PDB
_atom_site.id
_atom_site.type_symbol
_atom_site.label_atom_id
_atom_site.label_alt_id
_atom_site.label_comp_id
_atom_site.label_asym_id
_atom_site.label_entity_id
_atom_site.label_seq_id
_atom_site.pdbx_PDB_ins_code
_atom_site.Cartn_x
_atom_site.Cartn_y
_atom_site.Cartn_z
_atom_site.occupancy
_atom_site.B_iso_or_equiv
_atom_site.auth_seq_id
_atom_site.auth_asym_id
_atom_site.pdbx_PDB_model_num
ATOM 1    N N   . MET A 0 1   . -5.967   17.568  17.929  1.00 43.41 1   A 1 
ATOM 2    C CA  . MET A 0 1   . -6.906   17.423  16.789  1.00 43.41 1   A 1 
ATOM 3    C C   . MET A 0 1   . -7.540   16.033  16.716  1.00 43.41 1   A 1 
ATOM 4    C CB  . MET A 0 1   . -6.287   17.860  15.457  1.00 43.41 1   A 1 
ATOM 5    O O   . MET A 0 1   . -8.758   15.975  16.762  1.00 43.41 1   A 1 
ATOM 6    C CG  . MET A 0 1   . -6.140   19.386  15.406  1.00 43.41 1   A 1 
ATOM 7    S SD  . MET A 0 1   . -5.483   19.971  13.831  1.00 43.41 1   A 1 
ATOM 8    C CE  . MET A 0 1   . -5.217   21.726  14.203  1.00 43.41 1   A 1 
ATOM 9    N N   . LYS A 0 2   . -6.778   14.923  16.701  1.00 43.38 2   A 1 
ATOM 10   C CA  . LYS A 0 2   . -7.342   13.550  16.635  1.00 43.38 2   A 1 
ATOM 11   C C   . LYS A 0 2   . -8.324   13.202  17.781  1.00 43.38 2   A 1 
ATOM 12   C CB  . LYS A 0 2   . -6.201   12.512  16.512  1.00 43.38 2   A 1 
ATOM 13   O O   . LYS A 0 2   . -9.386   12.656  17.518  1.00 43.38 2   A 1 
ATOM 14   C CG  . LYS A 0 2   . -5.458   12.579  15.156  1.00 43.38 2   A 1 
ATOM 15   C CD  . LYS A 0 2   . -4.343   11.518  15.019  1.00 43.38 2   A 1 
ATOM 16   C CE  . LYS A 0 2   . -3.671   11.570  13.629  1.00 43.38 2   A 1 
ATOM 17   N NZ  . LYS A 0 2   . -2.556   10.589  13.470  1.00 43.38 2   A 1 
ATOM 18   N N   . LEU A 0 3   . -8.041   13.625  19.019  1.00 49.40 3   A 1 
ATOM 19   C CA  . LEU A 0 3   . -8.948   13.451  20.175  1.00 49.40 3   A 1 
ATOM 20   C C   . LEU A 0 3   . -10.248  14.277  20.087  1.00 49.40 3   A 1 
ATOM 21   C CB  . LEU A 0 3   . -8.171   13.793  21.462  1.00 49.40 3   A 1 
ATOM 22   O O   . LEU A 0 3   . -11.294  13.822  20.535  1.00 49.40 3   A 1 
ATOM 23   C CG  . LEU A 0 3   . -7.389   12.585  22.018  1.00 49.40 3   A 1 
ATOM 24   C CD1 . LEU A 0 3   . -6.117   13.046  22.726  1.00 49.40 3   A 1 
ATOM 25   C CD2 . LEU A 0 3   . -8.246   11.797  23.008  1.00 49.40 3   A 1 
ATOM 26   N N   . ALA A 0 4   . -10.207  15.461  19.467  1.00 57.19 4   A 1 
ATOM 27   C CA  . ALA A 0 4   . -11.405  16.282  19.266  1.00 57.19 4   A 1 
ATOM 28   C C   . ALA A 0 4   . -12.341  15.668  18.210  1.00 57.19 4   A 1 
ATOM 29   C CB  . ALA A 0 4   . -10.976  17.706  18.891  1.00 57.19 4   A 1 
ATOM 30   O O   . ALA A 0 4   . -13.556  15.778  18.328  1.00 57.19 4   A 1 
ATOM 31   N N   . PHE A 0 5   . -11.775  14.975  17.215  1.00 55.63 5   A 1 
ATOM 32   C CA  . PHE A 0 5   . -12.547  14.267  16.194  1.00 55.63 5   A 1 
ATOM 33   C C   . PHE A 0 5   . -13.258  13.032  16.770  1.00 55.63 5   A 1 
ATOM 34   C CB  . PHE A 0 5   . -11.619  13.915  15.022  1.00 55.63 5   A 1 
ATOM 35   O O   . PHE A 0 5   . -14.417  12.791  16.451  1.00 55.63 5   A 1 
ATOM 36   C CG  . PHE A 0 5   . -12.322  13.947  13.681  1.00 55.63 5   A 1 
ATOM 37   C CD1 . PHE A 0 5   . -12.915  12.785  13.153  1.00 55.63 5   A 1 
ATOM 38   C CD2 . PHE A 0 5   . -12.405  15.160  12.969  1.00 55.63 5   A 1 
ATOM 39   C CE1 . PHE A 0 5   . -13.577  12.836  11.913  1.00 55.63 5   A 1 
ATOM 40   C CE2 . PHE A 0 5   . -13.069  15.209  11.731  1.00 55.63 5   A 1 
ATOM 41   C CZ  . PHE A 0 5   . -13.653  14.046  11.202  1.00 55.63 5   A 1 
ATOM 42   N N   . ALA A 0 6   . -12.606  12.301  17.683  1.00 51.11 6   A 1 
ATOM 43   C CA  . ALA A 0 6   . -13.223  11.175  18.387  1.00 51.11 6   A 1 
ATOM 44   C C   . ALA A 0 6   . -14.369  11.625  19.315  1.00 51.11 6   A 1 
ATOM 45   C CB  . ALA A 0 6   . -12.129  10.418  19.149  1.00 51.11 6   A 1 
ATOM 46   O O   . ALA A 0 6   . -15.443  11.031  19.292  1.00 51.11 6   A 1 
ATOM 47   N N   . ALA A 0 7   . -14.186  12.719  20.065  1.00 55.21 7   A 1 
ATOM 48   C CA  . ALA A 0 7   . -15.243  13.273  20.915  1.00 55.21 7   A 1 
ATOM 49   C C   . ALA A 0 7   . -16.442  13.798  20.101  1.00 55.21 7   A 1 
ATOM 50   C CB  . ALA A 0 7   . -14.633  14.369  21.795  1.00 55.21 7   A 1 
ATOM 51   O O   . ALA A 0 7   . -17.588  13.604  20.501  1.00 55.21 7   A 1 
ATOM 52   N N   . ALA A 0 8   . -16.194  14.414  18.939  1.00 56.90 8   A 1 
ATOM 53   C CA  . ALA A 0 8   . -17.258  14.864  18.041  1.00 56.90 8   A 1 
ATOM 54   C C   . ALA A 0 8   . -18.049  13.691  17.436  1.00 56.90 8   A 1 
ATOM 55   C CB  . ALA A 0 8   . -16.641  15.752  16.955  1.00 56.90 8   A 1 
ATOM 56   O O   . ALA A 0 8   . -19.266  13.794  17.296  1.00 56.90 8   A 1 
ATOM 57   N N   . LEU A 0 9   . -17.387  12.569  17.123  1.00 48.16 9   A 1 
ATOM 58   C CA  . LEU A 0 9   . -18.056  11.376  16.601  1.00 48.16 9   A 1 
ATOM 59   C C   . LEU A 0 9   . -18.931  10.702  17.671  1.00 48.16 9   A 1 
ATOM 60   C CB  . LEU A 0 9   . -17.000  10.418  16.018  1.00 48.16 9   A 1 
ATOM 61   O O   . LEU A 0 9   . -20.071  10.354  17.384  1.00 48.16 9   A 1 
ATOM 62   C CG  . LEU A 0 9   . -17.599  9.333   15.102  1.00 48.16 9   A 1 
ATOM 63   C CD1 . LEU A 0 9   . -18.038  9.911   13.751  1.00 48.16 9   A 1 
ATOM 64   C CD2 . LEU A 0 9   . -16.550  8.254   14.829  1.00 48.16 9   A 1 
ATOM 65   N N   . ILE A 0 10  . -18.448  10.603  18.915  1.00 61.53 10  A 1 
ATOM 66   C CA  . ILE A 0 10  . -19.230  10.056  20.041  1.00 61.53 10  A 1 
ATOM 67   C C   . ILE A 0 10  . -20.450  10.944  20.344  1.00 61.53 10  A 1 
ATOM 68   C CB  . ILE A 0 10  . -18.318  9.847   21.274  1.00 61.53 10  A 1 
ATOM 69   O O   . ILE A 0 10  . -21.550  10.433  20.546  1.00 61.53 10  A 1 
ATOM 70   C CG1 . ILE A 0 10  . -17.272  8.744   20.980  1.00 61.53 10  A 1 
ATOM 71   C CG2 . ILE A 0 10  . -19.138  9.468   22.523  1.00 61.53 10  A 1 
ATOM 72   C CD1 . ILE A 0 10  . -16.131  8.671   22.005  1.00 61.53 10  A 1 
ATOM 73   N N   . ALA A 0 11  . -20.292  12.273  20.299  1.00 56.28 11  A 1 
ATOM 74   C CA  . ALA A 0 11  . -21.408  13.201  20.486  1.00 56.28 11  A 1 
ATOM 75   C C   . ALA A 0 11  . -22.439  13.139  19.341  1.00 56.28 11  A 1 
ATOM 76   C CB  . ALA A 0 11  . -20.841  14.615  20.659  1.00 56.28 11  A 1 
ATOM 77   O O   . ALA A 0 11  . -23.632  13.304  19.585  1.00 56.28 11  A 1 
ATOM 78   N N   . ALA A 0 12  . -22.006  12.877  18.102  1.00 46.97 12  A 1 
ATOM 79   C CA  . ALA A 0 12  . -22.915  12.722  16.966  1.00 46.97 12  A 1 
ATOM 80   C C   . ALA A 0 12  . -23.731  11.421  17.043  1.00 46.97 12  A 1 
ATOM 81   C CB  . ALA A 0 12  . -22.108  12.818  15.667  1.00 46.97 12  A 1 
ATOM 82   O O   . ALA A 0 12  . -24.911  11.429  16.700  1.00 46.97 12  A 1 
ATOM 83   N N   . VAL A 0 13  . -23.139  10.333  17.550  1.00 48.13 13  A 1 
ATOM 84   C CA  . VAL A 0 13  . -23.862  9.070   17.770  1.00 48.13 13  A 1 
ATOM 85   C C   . VAL A 0 13  . -24.890  9.232   18.894  1.00 48.13 13  A 1 
ATOM 86   C CB  . VAL A 0 13  . -22.877  7.906   17.994  1.00 48.13 13  A 1 
ATOM 87   O O   . VAL A 0 13  . -26.059  8.915   18.695  1.00 48.13 13  A 1 
ATOM 88   C CG1 . VAL A 0 13  . -23.586  6.600   18.364  1.00 48.13 13  A 1 
ATOM 89   C CG2 . VAL A 0 13  . -22.073  7.640   16.711  1.00 48.13 13  A 1 
ATOM 90   N N   . GLN A 0 14  . -24.536  9.870   20.015  1.00 47.82 14  A 1 
ATOM 91   C CA  . GLN A 0 14  . -25.500  10.109  21.103  1.00 47.82 14  A 1 
ATOM 92   C C   . GLN A 0 14  . -26.627  11.090  20.738  1.00 47.82 14  A 1 
ATOM 93   C CB  . GLN A 0 14  . -24.756  10.573  22.361  1.00 47.82 14  A 1 
ATOM 94   O O   . GLN A 0 14  . -27.722  10.997  21.287  1.00 47.82 14  A 1 
ATOM 95   C CG  . GLN A 0 14  . -24.033  9.392   23.022  1.00 47.82 14  A 1 
ATOM 96   C CD  . GLN A 0 14  . -23.279  9.782   24.288  1.00 47.82 14  A 1 
ATOM 97   N NE2 . GLN A 0 14  . -23.007  8.832   25.156  1.00 47.82 14  A 1 
ATOM 98   O OE1 . GLN A 0 14  . -22.904  10.921  24.523  1.00 47.82 14  A 1 
ATOM 99   N N   . ALA A 0 15  . -26.412  12.004  19.788  1.00 44.78 15  A 1 
ATOM 100  C CA  . ALA A 0 15  . -27.457  12.928  19.345  1.00 44.78 15  A 1 
ATOM 101  C C   . ALA A 0 15  . -28.520  12.284  18.433  1.00 44.78 15  A 1 
ATOM 102  C CB  . ALA A 0 15  . -26.794  14.144  18.689  1.00 44.78 15  A 1 
ATOM 103  O O   . ALA A 0 15  . -29.526  12.931  18.143  1.00 44.78 15  A 1 
ATOM 104  N N   . THR A 0 16  . -28.338  11.033  17.989  1.00 46.33 16  A 1 
ATOM 105  C CA  . THR A 0 16  . -29.330  10.350  17.135  1.00 46.33 16  A 1 
ATOM 106  C C   . THR A 0 16  . -30.293  9.426   17.880  1.00 46.33 16  A 1 
ATOM 107  C CB  . THR A 0 16  . -28.716  9.711   15.874  1.00 46.33 16  A 1 
ATOM 108  O O   . THR A 0 16  . -31.294  9.026   17.294  1.00 46.33 16  A 1 
ATOM 109  C CG2 . THR A 0 16  . -28.536  10.767  14.782  1.00 46.33 16  A 1 
ATOM 110  O OG1 . THR A 0 16  . -27.444  9.138   16.066  1.00 46.33 16  A 1 
ATOM 111  N N   . GLU A 0 17  . -30.118  9.200   19.186  1.00 37.69 17  A 1 
ATOM 112  C CA  . GLU A 0 17  . -31.011  8.318   19.963  1.00 37.69 17  A 1 
ATOM 113  C C   . GLU A 0 17  . -32.058  9.041   20.828  1.00 37.69 17  A 1 
ATOM 114  C CB  . GLU A 0 17  . -30.192  7.298   20.756  1.00 37.69 17  A 1 
ATOM 115  O O   . GLU A 0 17  . -32.825  8.406   21.546  1.00 37.69 17  A 1 
ATOM 116  C CG  . GLU A 0 17  . -29.512  6.304   19.802  1.00 37.69 17  A 1 
ATOM 117  C CD  . GLU A 0 17  . -28.868  5.128   20.542  1.00 37.69 17  A 1 
ATOM 118  O OE1 . GLU A 0 17  . -28.597  4.120   19.859  1.00 37.69 17  A 1 
ATOM 119  O OE2 . GLU A 0 17  . -28.637  5.257   21.768  1.00 37.69 17  A 1 
ATOM 120  N N   . SER A 0 18  . -32.190  10.367  20.726  1.00 36.52 18  A 1 
ATOM 121  C CA  . SER A 0 18  . -33.241  11.109  21.439  1.00 36.52 18  A 1 
ATOM 122  C C   . SER A 0 18  . -34.204  11.821  20.488  1.00 36.52 18  A 1 
ATOM 123  C CB  . SER A 0 18  . -32.642  12.015  22.519  1.00 36.52 18  A 1 
ATOM 124  O O   . SER A 0 18  . -34.332  13.044  20.513  1.00 36.52 18  A 1 
ATOM 125  O OG  . SER A 0 18  . -32.065  13.174  21.957  1.00 36.52 18  A 1 
ATOM 126  N N   . LEU A 0 19  . -34.902  11.071  19.637  1.00 35.84 19  A 1 
ATOM 127  C CA  . LEU A 0 19  . -36.060  11.587  18.899  1.00 35.84 19  A 1 
ATOM 128  C C   . LEU A 0 19  . -37.279  10.715  19.183  1.00 35.84 19  A 1 
ATOM 129  C CB  . LEU A 0 19  . -35.726  11.818  17.417  1.00 35.84 19  A 1 
ATOM 130  O O   . LEU A 0 19  . -37.783  9.969   18.348  1.00 35.84 19  A 1 
ATOM 131  C CG  . LEU A 0 19  . -34.803  13.036  17.189  1.00 35.84 19  A 1 
ATOM 132  C CD1 . LEU A 0 19  . -34.367  13.076  15.726  1.00 35.84 19  A 1 
ATOM 133  C CD2 . LEU A 0 19  . -35.483  14.378  17.502  1.00 35.84 19  A 1 
ATOM 134  N N   . GLY A 0 20  . -37.747  10.856  20.423  1.00 36.47 20  A 1 
ATOM 135  C CA  . GLY A 0 20  . -39.092  10.489  20.818  1.00 36.47 20  A 1 
ATOM 136  C C   . GLY A 0 20  . -40.132  11.277  20.021  1.00 36.47 20  A 1 
ATOM 137  O O   . GLY A 0 20  . -40.000  12.474  19.764  1.00 36.47 20  A 1 
ATOM 138  N N   . TYR A 0 21  . -41.175  10.547  19.646  1.00 31.65 21  A 1 
ATOM 139  C CA  . TYR A 0 21  . -42.430  10.999  19.068  1.00 31.65 21  A 1 
ATOM 140  C C   . TYR A 0 21  . -42.949  12.319  19.662  1.00 31.65 21  A 1 
ATOM 141  C CB  . TYR A 0 21  . -43.457  9.891   19.363  1.00 31.65 21  A 1 
ATOM 142  O O   . TYR A 0 21  . -43.209  12.408  20.860  1.00 31.65 21  A 1 
ATOM 143  C CG  . TYR A 0 21  . -43.426  8.714   18.410  1.00 31.65 21  A 1 
ATOM 144  C CD1 . TYR A 0 21  . -44.407  8.642   17.403  1.00 31.65 21  A 1 
ATOM 145  C CD2 . TYR A 0 21  . -42.462  7.690   18.527  1.00 31.65 21  A 1 
ATOM 146  C CE1 . TYR A 0 21  . -44.427  7.555   16.513  1.00 31.65 21  A 1 
ATOM 147  C CE2 . TYR A 0 21  . -42.476  6.602   17.631  1.00 31.65 21  A 1 
ATOM 148  O OH  . TYR A 0 21  . -43.503  5.493   15.753  1.00 31.65 21  A 1 
ATOM 149  C CZ  . TYR A 0 21  . -43.463  6.534   16.623  1.00 31.65 21  A 1 
ATOM 150  N N   . GLY A 0 22  . -43.233  13.301  18.798  1.00 33.25 22  A 1 
ATOM 151  C CA  . GLY A 0 22  . -44.159  14.387  19.130  1.00 33.25 22  A 1 
ATOM 152  C C   . GLY A 0 22  . -43.828  15.762  18.552  1.00 33.25 22  A 1 
ATOM 153  O O   . GLY A 0 22  . -43.238  16.581  19.235  1.00 33.25 22  A 1 
ATOM 154  N N   . GLY A 0 23  . -44.334  16.034  17.344  1.00 30.19 23  A 1 
ATOM 155  C CA  . GLY A 0 23  . -45.016  17.291  16.998  1.00 30.19 23  A 1 
ATOM 156  C C   . GLY A 0 23  . -44.247  18.627  16.959  1.00 30.19 23  A 1 
ATOM 157  O O   . GLY A 0 23  . -43.774  19.127  17.970  1.00 30.19 23  A 1 
ATOM 158  N N   . TYR A 0 24  . -44.395  19.285  15.799  1.00 34.73 24  A 1 
ATOM 159  C CA  . TYR A 0 24  . -44.347  20.734  15.510  1.00 34.73 24  A 1 
ATOM 160  C C   . TYR A 0 24  . -43.037  21.350  14.980  1.00 34.73 24  A 1 
ATOM 161  C CB  . TYR A 0 24  . -44.986  21.592  16.619  1.00 34.73 24  A 1 
ATOM 162  O O   . TYR A 0 24  . -42.093  21.583  15.720  1.00 34.73 24  A 1 
ATOM 163  C CG  . TYR A 0 24  . -46.405  21.186  16.975  1.00 34.73 24  A 1 
ATOM 164  C CD1 . TYR A 0 24  . -47.465  21.507  16.105  1.00 34.73 24  A 1 
ATOM 165  C CD2 . TYR A 0 24  . -46.660  20.463  18.156  1.00 34.73 24  A 1 
ATOM 166  C CE1 . TYR A 0 24  . -48.775  21.091  16.408  1.00 34.73 24  A 1 
ATOM 167  C CE2 . TYR A 0 24  . -47.966  20.033  18.457  1.00 34.73 24  A 1 
ATOM 168  O OH  . TYR A 0 24  . -50.290  19.941  17.864  1.00 34.73 24  A 1 
ATOM 169  C CZ  . TYR A 0 24  . -49.025  20.349  17.581  1.00 34.73 24  A 1 
ATOM 170  N N   . GLY A 0 25  . -43.097  21.745  13.694  1.00 30.19 25  A 1 
ATOM 171  C CA  . GLY A 0 25  . -42.340  22.839  13.056  1.00 30.19 25  A 1 
ATOM 172  C C   . GLY A 0 25  . -40.836  22.592  12.914  1.00 30.19 25  A 1 
ATOM 173  O O   . GLY A 0 25  . -40.083  22.808  13.845  1.00 30.19 25  A 1 
ATOM 174  N N   . GLY A 0 26  . -40.306  22.138  11.780  1.00 29.66 26  A 1 
ATOM 175  C CA  . GLY A 0 26  . -40.446  22.783  10.478  1.00 29.66 26  A 1 
ATOM 176  C C   . GLY A 0 26  . -39.451  23.941  10.366  1.00 29.66 26  A 1 
ATOM 177  O O   . GLY A 0 26  . -39.749  25.022  10.856  1.00 29.66 26  A 1 
ATOM 178  N N   . VAL A 0 27  . -38.307  23.667  9.719   1.00 32.20 27  A 1 
ATOM 179  C CA  . VAL A 0 27  . -37.328  24.549  9.031   1.00 32.20 27  A 1 
ATOM 180  C C   . VAL A 0 27  . -35.909  24.049  9.338   1.00 32.20 27  A 1 
ATOM 181  C CB  . VAL A 0 27  . -37.452  26.067  9.327   1.00 32.20 27  A 1 
ATOM 182  O O   . VAL A 0 27  . -35.425  24.180  10.456  1.00 32.20 27  A 1 
ATOM 183  C CG1 . VAL A 0 27  . -36.268  26.868  8.754   1.00 32.20 27  A 1 
ATOM 184  C CG2 . VAL A 0 27  . -38.678  26.694  8.634   1.00 32.20 27  A 1 
ATOM 185  N N   . GLY A 0 28  . -35.228  23.487  8.334   1.00 29.93 28  A 1 
ATOM 186  C CA  . GLY A 0 28  . -33.847  23.030  8.505   1.00 29.93 28  A 1 
ATOM 187  C C   . GLY A 0 28  . -33.225  22.331  7.296   1.00 29.93 28  A 1 
ATOM 188  O O   . GLY A 0 28  . -32.865  21.171  7.390   1.00 29.93 28  A 1 
ATOM 189  N N   . LEU A 0 29  . -33.122  23.057  6.177   1.00 35.13 29  A 1 
ATOM 190  C CA  . LEU A 0 29  . -32.052  22.981  5.164   1.00 35.13 29  A 1 
ATOM 191  C C   . LEU A 0 29  . -31.627  21.588  4.653   1.00 35.13 29  A 1 
ATOM 192  C CB  . LEU A 0 29  . -30.852  23.795  5.690   1.00 35.13 29  A 1 
ATOM 193  O O   . LEU A 0 29  . -30.667  20.982  5.124   1.00 35.13 29  A 1 
ATOM 194  C CG  . LEU A 0 29  . -31.155  25.293  5.887   1.00 35.13 29  A 1 
ATOM 195  C CD1 . LEU A 0 29  . -30.067  25.945  6.735   1.00 35.13 29  A 1 
ATOM 196  C CD2 . LEU A 0 29  . -31.240  26.033  4.550   1.00 35.13 29  A 1 
ATOM 197  N N   . GLY A 0 30  . -32.277  21.156  3.569   1.00 33.11 30  A 1 
ATOM 198  C CA  . GLY A 0 30  . -31.821  20.036  2.750   1.00 33.11 30  A 1 
ATOM 199  C C   . GLY A 0 30  . -30.504  20.340  2.029   1.00 33.11 30  A 1 
ATOM 200  O O   . GLY A 0 30  . -30.421  21.283  1.245   1.00 33.11 30  A 1 
ATOM 201  N N   . HIS A 0 31  . -29.495  19.500  2.257   1.00 33.12 31  A 1 
ATOM 202  C CA  . HIS A 0 31  . -28.360  19.332  1.353   1.00 33.12 31  A 1 
ATOM 203  C C   . HIS A 0 31  . -28.671  18.150  0.433   1.00 33.12 31  A 1 
ATOM 204  C CB  . HIS A 0 31  . -27.055  19.157  2.141   1.00 33.12 31  A 1 
ATOM 205  O O   . HIS A 0 31  . -28.536  16.989  0.812   1.00 33.12 31  A 1 
ATOM 206  C CG  . HIS A 0 31  . -26.466  20.476  2.570   1.00 33.12 31  A 1 
ATOM 207  C CD2 . HIS A 0 31  . -25.383  21.103  2.012   1.00 33.12 31  A 1 
ATOM 208  N ND1 . HIS A 0 31  . -26.946  21.301  3.562   1.00 33.12 31  A 1 
ATOM 209  C CE1 . HIS A 0 31  . -26.165  22.393  3.604   1.00 33.12 31  A 1 
ATOM 210  N NE2 . HIS A 0 31  . -25.202  22.321  2.673   1.00 33.12 31  A 1 
ATOM 211  N N   . GLY A 0 32  . -29.163  18.459  -0.766  1.00 35.56 32  A 1 
ATOM 212  C CA  . GLY A 0 32  . -29.416  17.472  -1.807  1.00 35.56 32  A 1 
ATOM 213  C C   . GLY A 0 32  . -28.105  16.968  -2.402  1.00 35.56 32  A 1 
ATOM 214  O O   . GLY A 0 32  . -27.381  17.729  -3.038  1.00 35.56 32  A 1 
ATOM 215  N N   . VAL A 0 33  . -27.822  15.679  -2.231  1.00 36.04 33  A 1 
ATOM 216  C CA  . VAL A 0 33  . -26.830  14.956  -3.032  1.00 36.04 33  A 1 
ATOM 217  C C   . VAL A 0 33  . -27.591  14.314  -4.189  1.00 36.04 33  A 1 
ATOM 218  C CB  . VAL A 0 33  . -26.039  13.940  -2.187  1.00 36.04 33  A 1 
ATOM 219  O O   . VAL A 0 33  . -28.412  13.420  -3.993  1.00 36.04 33  A 1 
ATOM 220  C CG1 . VAL A 0 33  . -24.979  13.225  -3.034  1.00 36.04 33  A 1 
ATOM 221  C CG2 . VAL A 0 33  . -25.318  14.644  -1.028  1.00 36.04 33  A 1 
ATOM 222  N N   . GLY A 0 34  . -27.381  14.840  -5.395  1.00 36.26 34  A 1 
ATOM 223  C CA  . GLY A 0 34  . -28.023  14.360  -6.613  1.00 36.26 34  A 1 
ATOM 224  C C   . GLY A 0 34  . -27.549  12.956  -6.986  1.00 36.26 34  A 1 
ATOM 225  O O   . GLY A 0 34  . -26.390  12.757  -7.340  1.00 36.26 34  A 1 
ATOM 226  N N   . LEU A 0 35  . -28.467  11.991  -6.947  1.00 35.42 35  A 1 
ATOM 227  C CA  . LEU A 0 35  . -28.323  10.674  -7.563  1.00 35.42 35  A 1 
ATOM 228  C C   . LEU A 0 35  . -28.483  10.811  -9.084  1.00 35.42 35  A 1 
ATOM 229  C CB  . LEU A 0 35  . -29.363  9.717   -6.939  1.00 35.42 35  A 1 
ATOM 230  O O   . LEU A 0 35  . -29.592  10.913  -9.609  1.00 35.42 35  A 1 
ATOM 231  C CG  . LEU A 0 35  . -28.794  8.900   -5.761  1.00 35.42 35  A 1 
ATOM 232  C CD1 . LEU A 0 35  . -29.817  8.762   -4.636  1.00 35.42 35  A 1 
ATOM 233  C CD2 . LEU A 0 35  . -28.400  7.497   -6.230  1.00 35.42 35  A 1 
ATOM 234  N N   . GLY A 0 36  . -27.358  10.828  -9.798  1.00 35.64 36  A 1 
ATOM 235  C CA  . GLY A 0 36  . -27.321  10.696  -11.251 1.00 35.64 36  A 1 
ATOM 236  C C   . GLY A 0 36  . -27.649  9.263   -11.668 1.00 35.64 36  A 1 
ATOM 237  O O   . GLY A 0 36  . -26.838  8.356   -11.505 1.00 35.64 36  A 1 
ATOM 238  N N   . VAL A 0 37  . -28.847  9.060   -12.216 1.00 36.53 37  A 1 
ATOM 239  C CA  . VAL A 0 37  . -29.302  7.790   -12.795 1.00 36.53 37  A 1 
ATOM 240  C C   . VAL A 0 37  . -28.681  7.620   -14.186 1.00 36.53 37  A 1 
ATOM 241  C CB  . VAL A 0 37  . -30.845  7.735   -12.837 1.00 36.53 37  A 1 
ATOM 242  O O   . VAL A 0 37  . -29.189  8.139   -15.178 1.00 36.53 37  A 1 
ATOM 243  C CG1 . VAL A 0 37  . -31.358  6.388   -13.369 1.00 36.53 37  A 1 
ATOM 244  C CG2 . VAL A 0 37  . -31.450  7.944   -11.441 1.00 36.53 37  A 1 
ATOM 245  N N   . GLY A 0 38  . -27.574  6.883   -14.268 1.00 36.94 38  A 1 
ATOM 246  C CA  . GLY A 0 38  . -26.998  6.411   -15.528 1.00 36.94 38  A 1 
ATOM 247  C C   . GLY A 0 38  . -27.711  5.151   -16.021 1.00 36.94 38  A 1 
ATOM 248  O O   . GLY A 0 38  . -27.399  4.043   -15.598 1.00 36.94 38  A 1 
ATOM 249  N N   . LYS A 0 39  . -28.684  5.323   -16.920 1.00 34.21 39  A 1 
ATOM 250  C CA  . LYS A 0 39  . -29.366  4.258   -17.674 1.00 34.21 39  A 1 
ATOM 251  C C   . LYS A 0 39  . -28.374  3.590   -18.642 1.00 34.21 39  A 1 
ATOM 252  C CB  . LYS A 0 39  . -30.552  4.894   -18.442 1.00 34.21 39  A 1 
ATOM 253  O O   . LYS A 0 39  . -28.017  4.185   -19.653 1.00 34.21 39  A 1 
ATOM 254  C CG  . LYS A 0 39  . -31.933  4.347   -18.059 1.00 34.21 39  A 1 
ATOM 255  C CD  . LYS A 0 39  . -33.012  5.167   -18.786 1.00 34.21 39  A 1 
ATOM 256  C CE  . LYS A 0 39  . -34.418  4.669   -18.443 1.00 34.21 39  A 1 
ATOM 257  N NZ  . LYS A 0 39  . -35.460  5.564   -19.009 1.00 34.21 39  A 1 
ATOM 258  N N   . GLY A 0 40  . -27.982  2.347   -18.371 1.00 35.68 40  A 1 
ATOM 259  C CA  . GLY A 0 40  . -27.225  1.497   -19.294 1.00 35.68 40  A 1 
ATOM 260  C C   . GLY A 0 40  . -27.836  0.101   -19.349 1.00 35.68 40  A 1 
ATOM 261  O O   . GLY A 0 40  . -27.544  -0.742  -18.511 1.00 35.68 40  A 1 
ATOM 262  N N   . VAL A 0 41  . -28.735  -0.114  -20.308 1.00 33.44 41  A 1 
ATOM 263  C CA  . VAL A 0 41  . -29.428  -1.384  -20.559 1.00 33.44 41  A 1 
ATOM 264  C C   . VAL A 0 41  . -28.543  -2.274  -21.430 1.00 33.44 41  A 1 
ATOM 265  C CB  . VAL A 0 41  . -30.784  -1.118  -21.253 1.00 33.44 41  A 1 
ATOM 266  O O   . VAL A 0 41  . -28.203  -1.894  -22.546 1.00 33.44 41  A 1 
ATOM 267  C CG1 . VAL A 0 41  . -31.523  -2.409  -21.628 1.00 33.44 41  A 1 
ATOM 268  C CG2 . VAL A 0 41  . -31.713  -0.294  -20.349 1.00 33.44 41  A 1 
ATOM 269  N N   . GLY A 0 42  . -28.237  -3.479  -20.952 1.00 33.78 42  A 1 
ATOM 270  C CA  . GLY A 0 42  . -27.659  -4.568  -21.740 1.00 33.78 42  A 1 
ATOM 271  C C   . GLY A 0 42  . -28.383  -5.876  -21.431 1.00 33.78 42  A 1 
ATOM 272  O O   . GLY A 0 42  . -27.932  -6.658  -20.604 1.00 33.78 42  A 1 
ATOM 273  N N   . LEU A 0 43  . -29.540  -6.086  -22.064 1.00 34.18 43  A 1 
ATOM 274  C CA  . LEU A 0 43  . -30.316  -7.328  -22.010 1.00 34.18 43  A 1 
ATOM 275  C C   . LEU A 0 43  . -29.627  -8.408  -22.863 1.00 34.18 43  A 1 
ATOM 276  C CB  . LEU A 0 43  . -31.756  -7.050  -22.516 1.00 34.18 43  A 1 
ATOM 277  O O   . LEU A 0 43  . -29.673  -8.354  -24.089 1.00 34.18 43  A 1 
ATOM 278  C CG  . LEU A 0 43  . -32.850  -7.078  -21.426 1.00 34.18 43  A 1 
ATOM 279  C CD1 . LEU A 0 43  . -33.636  -5.767  -21.398 1.00 34.18 43  A 1 
ATOM 280  C CD2 . LEU A 0 43  . -33.843  -8.214  -21.685 1.00 34.18 43  A 1 
ATOM 281  N N   . GLY A 0 44  . -29.025  -9.405  -22.216 1.00 33.30 44  A 1 
ATOM 282  C CA  . GLY A 0 44  . -28.612  -10.663 -22.841 1.00 33.30 44  A 1 
ATOM 283  C C   . GLY A 0 44  . -29.525  -11.797 -22.382 1.00 33.30 44  A 1 
ATOM 284  O O   . GLY A 0 44  . -29.363  -12.320 -21.286 1.00 33.30 44  A 1 
ATOM 285  N N   . VAL A 0 45  . -30.506  -12.167 -23.208 1.00 34.69 45  A 1 
ATOM 286  C CA  . VAL A 0 45  . -31.419  -13.292 -22.958 1.00 34.69 45  A 1 
ATOM 287  C C   . VAL A 0 45  . -30.705  -14.601 -23.310 1.00 34.69 45  A 1 
ATOM 288  C CB  . VAL A 0 45  . -32.728  -13.124 -23.764 1.00 34.69 45  A 1 
ATOM 289  O O   . VAL A 0 45  . -30.596  -14.956 -24.480 1.00 34.69 45  A 1 
ATOM 290  C CG1 . VAL A 0 45  . -33.710  -14.282 -23.529 1.00 34.69 45  A 1 
ATOM 291  C CG2 . VAL A 0 45  . -33.450  -11.822 -23.388 1.00 34.69 45  A 1 
ATOM 292  N N   . GLY A 0 46  . -30.225  -15.330 -22.302 1.00 34.76 46  A 1 
ATOM 293  C CA  . GLY A 0 46  . -29.699  -16.690 -22.443 1.00 34.76 46  A 1 
ATOM 294  C C   . GLY A 0 46  . -30.669  -17.710 -21.850 1.00 34.76 46  A 1 
ATOM 295  O O   . GLY A 0 46  . -30.683  -17.936 -20.646 1.00 34.76 46  A 1 
ATOM 296  N N   . LYS A 0 47  . -31.505  -18.321 -22.692 1.00 33.15 47  A 1 
ATOM 297  C CA  . LYS A 0 47  . -32.460  -19.373 -22.316 1.00 33.15 47  A 1 
ATOM 298  C C   . LYS A 0 47  . -31.717  -20.712 -22.211 1.00 33.15 47  A 1 
ATOM 299  C CB  . LYS A 0 47  . -33.588  -19.361 -23.367 1.00 33.15 47  A 1 
ATOM 300  O O   . LYS A 0 47  . -31.504  -21.368 -23.224 1.00 33.15 47  A 1 
ATOM 301  C CG  . LYS A 0 47  . -34.882  -20.078 -22.952 1.00 33.15 47  A 1 
ATOM 302  C CD  . LYS A 0 47  . -35.935  -19.896 -24.061 1.00 33.15 47  A 1 
ATOM 303  C CE  . LYS A 0 47  . -37.308  -20.420 -23.630 1.00 33.15 47  A 1 
ATOM 304  N NZ  . LYS A 0 47  . -38.328  -20.201 -24.688 1.00 33.15 47  A 1 
ATOM 305  N N   . GLY A 0 48  . -31.316  -21.107 -21.005 1.00 33.53 48  A 1 
ATOM 306  C CA  . GLY A 0 48  . -30.718  -22.415 -20.722 1.00 33.53 48  A 1 
ATOM 307  C C   . GLY A 0 48  . -31.591  -23.218 -19.763 1.00 33.53 48  A 1 
ATOM 308  O O   . GLY A 0 48  . -31.588  -22.963 -18.566 1.00 33.53 48  A 1 
ATOM 309  N N   . ILE A 0 49  . -32.354  -24.175 -20.293 1.00 33.21 49  A 1 
ATOM 310  C CA  . ILE A 0 49  . -33.036  -25.209 -19.506 1.00 33.21 49  A 1 
ATOM 311  C C   . ILE A 0 49  . -32.002  -26.297 -19.211 1.00 33.21 49  A 1 
ATOM 312  C CB  . ILE A 0 49  . -34.255  -25.773 -20.281 1.00 33.21 49  A 1 
ATOM 313  O O   . ILE A 0 49  . -31.435  -26.866 -20.141 1.00 33.21 49  A 1 
ATOM 314  C CG1 . ILE A 0 49  . -35.318  -24.668 -20.486 1.00 33.21 49  A 1 
ATOM 315  C CG2 . ILE A 0 49  . -34.869  -26.991 -19.561 1.00 33.21 49  A 1 
ATOM 316  C CD1 . ILE A 0 49  . -36.477  -25.071 -21.408 1.00 33.21 49  A 1 
ATOM 317  N N   . GLY A 0 50  . -31.781  -26.603 -17.935 1.00 34.07 50  A 1 
ATOM 318  C CA  . GLY A 0 50  . -30.894  -27.680 -17.501 1.00 34.07 50  A 1 
ATOM 319  C C   . GLY A 0 50  . -31.315  -28.228 -16.144 1.00 34.07 50  A 1 
ATOM 320  O O   . GLY A 0 50  . -30.691  -27.934 -15.134 1.00 34.07 50  A 1 
ATOM 321  N N   . LEU A 0 51  . -32.395  -29.013 -16.123 1.00 31.15 51  A 1 
ATOM 322  C CA  . LEU A 0 51  . -32.719  -29.915 -15.017 1.00 31.15 51  A 1 
ATOM 323  C C   . LEU A 0 51  . -31.694  -31.055 -15.020 1.00 31.15 51  A 1 
ATOM 324  C CB  . LEU A 0 51  . -34.152  -30.460 -15.210 1.00 31.15 51  A 1 
ATOM 325  O O   . LEU A 0 51  . -31.702  -31.894 -15.917 1.00 31.15 51  A 1 
ATOM 326  C CG  . LEU A 0 51  . -35.231  -29.625 -14.499 1.00 31.15 51  A 1 
ATOM 327  C CD1 . LEU A 0 51  . -36.573  -29.758 -15.218 1.00 31.15 51  A 1 
ATOM 328  C CD2 . LEU A 0 51  . -35.410  -30.096 -13.054 1.00 31.15 51  A 1 
ATOM 329  N N   . GLY A 0 52  . -30.815  -31.081 -14.022 1.00 34.34 52  A 1 
ATOM 330  C CA  . GLY A 0 52  . -29.828  -32.139 -13.832 1.00 34.34 52  A 1 
ATOM 331  C C   . GLY A 0 52  . -29.683  -32.464 -12.355 1.00 34.34 52  A 1 
ATOM 332  O O   . GLY A 0 52  . -28.819  -31.924 -11.675 1.00 34.34 52  A 1 
ATOM 333  N N   . VAL A 0 53  . -30.550  -33.343 -11.857 1.00 34.16 53  A 1 
ATOM 334  C CA  . VAL A 0 53  . -30.422  -33.957 -10.534 1.00 34.16 53  A 1 
ATOM 335  C C   . VAL A 0 53  . -29.282  -34.964 -10.621 1.00 34.16 53  A 1 
ATOM 336  C CB  . VAL A 0 53  . -31.728  -34.682 -10.125 1.00 34.16 53  A 1 
ATOM 337  O O   . VAL A 0 53  . -29.430  -35.959 -11.318 1.00 34.16 53  A 1 
ATOM 338  C CG1 . VAL A 0 53  . -31.705  -35.055 -8.637  1.00 34.16 53  A 1 
ATOM 339  C CG2 . VAL A 0 53  . -32.979  -33.835 -10.388 1.00 34.16 53  A 1 
ATOM 340  N N   . ASN A 0 54  . -28.162  -34.743 -9.936  1.00 31.57 54  A 1 
ATOM 341  C CA  . ASN A 0 54  . -27.206  -35.817 -9.669  1.00 31.57 54  A 1 
ATOM 342  C C   . ASN A 0 54  . -26.558  -35.626 -8.295  1.00 31.57 54  A 1 
ATOM 343  C CB  . ASN A 0 54  . -26.196  -35.971 -10.825 1.00 31.57 54  A 1 
ATOM 344  O O   . ASN A 0 54  . -25.641  -34.832 -8.109  1.00 31.57 54  A 1 
ATOM 345  C CG  . ASN A 0 54  . -26.672  -36.957 -11.888 1.00 31.57 54  A 1 
ATOM 346  N ND2 . ASN A 0 54  . -26.317  -36.749 -13.134 1.00 31.57 54  A 1 
ATOM 347  O OD1 . ASN A 0 54  . -27.321  -37.953 -11.617 1.00 31.57 54  A 1 
ATOM 348  N N   . LYS A 0 55  . -27.062  -36.411 -7.333  1.00 30.81 55  A 1 
ATOM 349  C CA  . LYS A 0 55  . -26.356  -36.801 -6.111  1.00 30.81 55  A 1 
ATOM 350  C C   . LYS A 0 55  . -25.083  -37.539 -6.523  1.00 30.81 55  A 1 
ATOM 351  C CB  . LYS A 0 55  . -27.242  -37.754 -5.277  1.00 30.81 55  A 1 
ATOM 352  O O   . LYS A 0 55  . -25.153  -38.664 -7.005  1.00 30.81 55  A 1 
ATOM 353  C CG  . LYS A 0 55  . -28.069  -37.061 -4.190  1.00 30.81 55  A 1 
ATOM 354  C CD  . LYS A 0 55  . -28.970  -38.083 -3.475  1.00 30.81 55  A 1 
ATOM 355  C CE  . LYS A 0 55  . -29.644  -37.441 -2.256  1.00 30.81 55  A 1 
ATOM 356  N NZ  . LYS A 0 55  . -30.620  -38.355 -1.607  1.00 30.81 55  A 1 
ATOM 357  N N   . GLY A 0 56  . -23.936  -36.917 -6.303  1.00 33.29 56  A 1 
ATOM 358  C CA  . GLY A 0 56  . -22.634  -37.538 -6.494  1.00 33.29 56  A 1 
ATOM 359  C C   . GLY A 0 56  . -21.633  -36.906 -5.547  1.00 33.29 56  A 1 
ATOM 360  O O   . GLY A 0 56  . -21.022  -35.897 -5.874  1.00 33.29 56  A 1 
ATOM 361  N N   . ILE A 0 57  . -21.500  -37.495 -4.359  1.00 32.23 57  A 1 
ATOM 362  C CA  . ILE A 0 57  . -20.402  -37.231 -3.429  1.00 32.23 57  A 1 
ATOM 363  C C   . ILE A 0 57  . -19.132  -37.718 -4.126  1.00 32.23 57  A 1 
ATOM 364  C CB  . ILE A 0 57  . -20.650  -37.967 -2.089  1.00 32.23 57  A 1 
ATOM 365  O O   . ILE A 0 57  . -18.936  -38.916 -4.312  1.00 32.23 57  A 1 
ATOM 366  C CG1 . ILE A 0 57  . -21.915  -37.406 -1.397  1.00 32.23 57  A 1 
ATOM 367  C CG2 . ILE A 0 57  . -19.430  -37.859 -1.154  1.00 32.23 57  A 1 
ATOM 368  C CD1 . ILE A 0 57  . -22.399  -38.250 -0.211  1.00 32.23 57  A 1 
ATOM 369  N N   . GLY A 0 58  . -18.295  -36.785 -4.554  1.00 32.54 58  A 1 
ATOM 370  C CA  . GLY A 0 58  . -17.031  -37.090 -5.201  1.00 32.54 58  A 1 
ATOM 371  C C   . GLY A 0 58  . -16.157  -35.854 -5.196  1.00 32.54 58  A 1 
ATOM 372  O O   . GLY A 0 58  . -16.402  -34.919 -5.951  1.00 32.54 58  A 1 
ATOM 373  N N   . LEU A 0 59  . -15.152  -35.864 -4.321  1.00 31.49 59  A 1 
ATOM 374  C CA  . LEU A 0 59  . -14.030  -34.931 -4.286  1.00 31.49 59  A 1 
ATOM 375  C C   . LEU A 0 59  . -13.324  -34.923 -5.653  1.00 31.49 59  A 1 
ATOM 376  C CB  . LEU A 0 59  . -13.074  -35.389 -3.165  1.00 31.49 59  A 1 
ATOM 377  O O   . LEU A 0 59  . -12.395  -35.687 -5.899  1.00 31.49 59  A 1 
ATOM 378  C CG  . LEU A 0 59  . -13.529  -34.985 -1.747  1.00 31.49 59  A 1 
ATOM 379  C CD1 . LEU A 0 59  . -13.509  -36.179 -0.792  1.00 31.49 59  A 1 
ATOM 380  C CD2 . LEU A 0 59  . -12.602  -33.905 -1.189  1.00 31.49 59  A 1 
ATOM 381  N N   . GLY A 0 60  . -13.802  -34.082 -6.564  1.00 33.16 60  A 1 
ATOM 382  C CA  . GLY A 0 60  . -13.236  -33.877 -7.888  1.00 33.16 60  A 1 
ATOM 383  C C   . GLY A 0 60  . -12.694  -32.464 -7.980  1.00 33.16 60  A 1 
ATOM 384  O O   . GLY A 0 60  . -13.461  -31.508 -7.953  1.00 33.16 60  A 1 
ATOM 385  N N   . LYS A 0 61  . -11.365  -32.351 -8.063  1.00 32.05 61  A 1 
ATOM 386  C CA  . LYS A 0 61  . -10.610  -31.114 -8.293  1.00 32.05 61  A 1 
ATOM 387  C C   . LYS A 0 61  . -11.323  -30.233 -9.324  1.00 32.05 61  A 1 
ATOM 388  C CB  . LYS A 0 61  . -9.206   -31.484 -8.799  1.00 32.05 61  A 1 
ATOM 389  O O   . LYS A 0 61  . -11.393  -30.587 -10.500 1.00 32.05 61  A 1 
ATOM 390  C CG  . LYS A 0 61  . -8.326   -32.115 -7.709  1.00 32.05 61  A 1 
ATOM 391  C CD  . LYS A 0 61  . -6.968   -32.532 -8.290  1.00 32.05 61  A 1 
ATOM 392  C CE  . LYS A 0 61  . -6.048   -33.040 -7.174  1.00 32.05 61  A 1 
ATOM 393  N NZ  . LYS A 0 61  . -4.732   -33.481 -7.703  1.00 32.05 61  A 1 
ATOM 394  N N   . GLY A 0 62  . -11.847  -29.101 -8.859  1.00 32.66 62  A 1 
ATOM 395  C CA  . GLY A 0 62  . -12.486  -28.101 -9.698  1.00 32.66 62  A 1 
ATOM 396  C C   . GLY A 0 62  . -11.488  -27.556 -10.709 1.00 32.66 62  A 1 
ATOM 397  O O   . GLY A 0 62  . -10.578  -26.807 -10.364 1.00 32.66 62  A 1 
ATOM 398  N N   . VAL A 0 63  . -11.672  -27.942 -11.968 1.00 35.39 63  A 1 
ATOM 399  C CA  . VAL A 0 63  . -11.150  -27.212 -13.119 1.00 35.39 63  A 1 
ATOM 400  C C   . VAL A 0 63  . -11.969  -25.928 -13.190 1.00 35.39 63  A 1 
ATOM 401  C CB  . VAL A 0 63  . -11.255  -28.065 -14.399 1.00 35.39 63  A 1 
ATOM 402  O O   . VAL A 0 63  . -13.092  -25.917 -13.690 1.00 35.39 63  A 1 
ATOM 403  C CG1 . VAL A 0 63  . -10.805  -27.296 -15.646 1.00 35.39 63  A 1 
ATOM 404  C CG2 . VAL A 0 63  . -10.377  -29.320 -14.277 1.00 35.39 63  A 1 
ATOM 405  N N   . GLY A 0 64  . -11.439  -24.861 -12.595 1.00 34.81 64  A 1 
ATOM 406  C CA  . GLY A 0 64  . -12.009  -23.527 -12.706 1.00 34.81 64  A 1 
ATOM 407  C C   . GLY A 0 64  . -11.985  -23.093 -14.167 1.00 34.81 64  A 1 
ATOM 408  O O   . GLY A 0 64  . -10.923  -22.843 -14.733 1.00 34.81 64  A 1 
ATOM 409  N N   . ILE A 0 65  . -13.166  -23.024 -14.776 1.00 35.89 65  A 1 
ATOM 410  C CA  . ILE A 0 65  . -13.391  -22.375 -16.064 1.00 35.89 65  A 1 
ATOM 411  C C   . ILE A 0 65  . -13.218  -20.877 -15.808 1.00 35.89 65  A 1 
ATOM 412  C CB  . ILE A 0 65  . -14.779  -22.762 -16.630 1.00 35.89 65  A 1 
ATOM 413  O O   . ILE A 0 65  . -14.142  -20.188 -15.380 1.00 35.89 65  A 1 
ATOM 414  C CG1 . ILE A 0 65  . -14.846  -24.292 -16.864 1.00 35.89 65  A 1 
ATOM 415  C CG2 . ILE A 0 65  . -15.071  -22.004 -17.941 1.00 35.89 65  A 1 
ATOM 416  C CD1 . ILE A 0 65  . -16.230  -24.810 -17.270 1.00 35.89 65  A 1 
ATOM 417  N N   . GLY A 0 66  . -11.991  -20.394 -15.993 1.00 34.13 66  A 1 
ATOM 418  C CA  . GLY A 0 66  . -11.688  -18.973 -15.982 1.00 34.13 66  A 1 
ATOM 419  C C   . GLY A 0 66  . -12.495  -18.287 -17.075 1.00 34.13 66  A 1 
ATOM 420  O O   . GLY A 0 66  . -12.426  -18.671 -18.245 1.00 34.13 66  A 1 
ATOM 421  N N   . PHE A 0 67  . -13.273  -17.281 -16.683 1.00 33.08 67  A 1 
ATOM 422  C CA  . PHE A 0 67  . -13.885  -16.337 -17.601 1.00 33.08 67  A 1 
ATOM 423  C C   . PHE A 0 67  . -12.786  -15.760 -18.491 1.00 33.08 67  A 1 
ATOM 424  C CB  . PHE A 0 67  . -14.607  -15.234 -16.810 1.00 33.08 67  A 1 
ATOM 425  O O   . PHE A 0 67  . -11.982  -14.936 -18.056 1.00 33.08 67  A 1 
ATOM 426  C CG  . PHE A 0 67  . -16.049  -15.561 -16.477 1.00 33.08 67  A 1 
ATOM 427  C CD1 . PHE A 0 67  . -17.083  -15.021 -17.266 1.00 33.08 67  A 1 
ATOM 428  C CD2 . PHE A 0 67  . -16.367  -16.398 -15.390 1.00 33.08 67  A 1 
ATOM 429  C CE1 . PHE A 0 67  . -18.426  -15.309 -16.969 1.00 33.08 67  A 1 
ATOM 430  C CE2 . PHE A 0 67  . -17.711  -16.686 -15.093 1.00 33.08 67  A 1 
ATOM 431  C CZ  . PHE A 0 67  . -18.740  -16.141 -15.881 1.00 33.08 67  A 1 
ATOM 432  N N   . GLY A 0 68  . -12.766  -16.208 -19.746 1.00 31.15 68  A 1 
ATOM 433  C CA  . GLY A 0 68  . -12.019  -15.602 -20.836 1.00 31.15 68  A 1 
ATOM 434  C C   . GLY A 0 68  . -12.602  -14.232 -21.158 1.00 31.15 68  A 1 
ATOM 435  O O   . GLY A 0 68  . -13.151  -14.016 -22.236 1.00 31.15 68  A 1 
ATOM 436  N N   . GLY A 0 69  . -12.489  -13.290 -20.220 1.00 32.23 69  A 1 
ATOM 437  C CA  . GLY A 0 69  . -12.359  -11.897 -20.588 1.00 32.23 69  A 1 
ATOM 438  C C   . GLY A 0 69  . -11.146  -11.863 -21.491 1.00 32.23 69  A 1 
ATOM 439  O O   . GLY A 0 69  . -10.054  -12.214 -21.047 1.00 32.23 69  A 1 
ATOM 440  N N   . LYS A 0 70  . -11.369  -11.571 -22.778 1.00 37.63 70  A 1 
ATOM 441  C CA  . LYS A 0 70  . -10.303  -11.294 -23.733 1.00 37.63 70  A 1 
ATOM 442  C C   . LYS A 0 70  . -9.302   -10.418 -22.994 1.00 37.63 70  A 1 
ATOM 443  C CB  . LYS A 0 70  . -10.859  -10.546 -24.960 1.00 37.63 70  A 1 
ATOM 444  O O   . LYS A 0 70  . -9.563   -9.234  -22.788 1.00 37.63 70  A 1 
ATOM 445  C CG  . LYS A 0 70  . -11.521  -11.454 -26.005 1.00 37.63 70  A 1 
ATOM 446  C CD  . LYS A 0 70  . -12.132  -10.600 -27.126 1.00 37.63 70  A 1 
ATOM 447  C CE  . LYS A 0 70  . -12.674  -11.478 -28.259 1.00 37.63 70  A 1 
ATOM 448  N NZ  . LYS A 0 70  . -13.277  -10.654 -29.337 1.00 37.63 70  A 1 
ATOM 449  N N   . GLN A 0 71  . -8.171   -11.005 -22.602 1.00 32.07 71  A 1 
ATOM 450  C CA  . GLN A 0 71  . -6.935   -10.267 -22.586 1.00 32.07 71  A 1 
ATOM 451  C C   . GLN A 0 71  . -6.917   -9.667  -23.981 1.00 32.07 71  A 1 
ATOM 452  C CB  . GLN A 0 71  . -5.728   -11.188 -22.321 1.00 32.07 71  A 1 
ATOM 453  O O   . GLN A 0 71  . -6.712   -10.360 -24.978 1.00 32.07 71  A 1 
ATOM 454  C CG  . GLN A 0 71  . -5.338   -11.235 -20.834 1.00 32.07 71  A 1 
ATOM 455  C CD  . GLN A 0 71  . -4.208   -12.225 -20.551 1.00 32.07 71  A 1 
ATOM 456  N NE2 . GLN A 0 71  . -3.371   -11.980 -19.566 1.00 32.07 71  A 1 
ATOM 457  O OE1 . GLN A 0 71  . -4.059   -13.246 -21.198 1.00 32.07 71  A 1 
ATOM 458  N N   . ILE A 0 72  . -7.253   -8.378  -24.050 1.00 40.35 72  A 1 
ATOM 459  C CA  . ILE A 0 72  . -6.571   -7.474  -24.949 1.00 40.35 72  A 1 
ATOM 460  C C   . ILE A 0 72  . -5.136   -7.879  -24.694 1.00 40.35 72  A 1 
ATOM 461  C CB  . ILE A 0 72  . -6.831   -6.000  -24.559 1.00 40.35 72  A 1 
ATOM 462  O O   . ILE A 0 72  . -4.639   -7.655  -23.587 1.00 40.35 72  A 1 
ATOM 463  C CG1 . ILE A 0 72  . -8.341   -5.711  -24.389 1.00 40.35 72  A 1 
ATOM 464  C CG2 . ILE A 0 72  . -6.199   -5.090  -25.626 1.00 40.35 72  A 1 
ATOM 465  C CD1 . ILE A 0 72  . -8.640   -4.312  -23.841 1.00 40.35 72  A 1 
ATOM 466  N N   . ALA A 0 73  . -4.593   -8.707  -25.594 1.00 36.88 73  A 1 
ATOM 467  C CA  . ALA A 0 73  . -3.215   -9.124  -25.527 1.00 36.88 73  A 1 
ATOM 468  C C   . ALA A 0 73  . -2.511   -7.807  -25.284 1.00 36.88 73  A 1 
ATOM 469  C CB  . ALA A 0 73  . -2.824   -9.788  -26.854 1.00 36.88 73  A 1 
ATOM 470  O O   . ALA A 0 73  . -2.663   -6.912  -26.120 1.00 36.88 73  A 1 
ATOM 471  N N   . LYS A 0 74  . -1.953   -7.633  -24.071 1.00 37.33 74  A 1 
ATOM 472  C CA  . LYS A 0 74  . -1.126   -6.477  -23.744 1.00 37.33 74  A 1 
ATOM 473  C C   . LYS A 0 74  . -0.222   -6.415  -24.941 1.00 37.33 74  A 1 
ATOM 474  C CB  . LYS A 0 74  . -0.295   -6.715  -22.476 1.00 37.33 74  A 1 
ATOM 475  O O   . LYS A 0 74  . 0.487    -7.401  -25.158 1.00 37.33 74  A 1 
ATOM 476  C CG  . LYS A 0 74  . -1.069   -6.427  -21.186 1.00 37.33 74  A 1 
ATOM 477  C CD  . LYS A 0 74  . -0.131   -6.599  -19.982 1.00 37.33 74  A 1 
ATOM 478  C CE  . LYS A 0 74  . -0.815   -6.171  -18.678 1.00 37.33 74  A 1 
ATOM 479  N NZ  . LYS A 0 74  . 0.117    -6.239  -17.522 1.00 37.33 74  A 1 
ATOM 480  N N   . GLY A 0 75  . -0.462   -5.412  -25.792 1.00 33.71 75  A 1 
ATOM 481  C CA  . GLY A 0 75  . 0.125    -5.359  -27.115 1.00 33.71 75  A 1 
ATOM 482  C C   . GLY A 0 75  . 1.579    -5.601  -26.840 1.00 33.71 75  A 1 
ATOM 483  O O   . GLY A 0 75  . 2.157    -4.853  -26.050 1.00 33.71 75  A 1 
ATOM 484  N N   . GLY A 0 76  . 2.086    -6.747  -27.304 1.00 30.25 76  A 1 
ATOM 485  C CA  . GLY A 0 76  . 3.491    -7.032  -27.145 1.00 30.25 76  A 1 
ATOM 486  C C   . GLY A 0 76  . 4.136    -5.787  -27.700 1.00 30.25 76  A 1 
ATOM 487  O O   . GLY A 0 76  . 3.856    -5.431  -28.848 1.00 30.25 76  A 1 
ATOM 488  N N   . TYR A 0 77  . 4.845    -5.053  -26.850 1.00 35.63 77  A 1 
ATOM 489  C CA  . TYR A 0 77  . 5.736    -4.022  -27.318 1.00 35.63 77  A 1 
ATOM 490  C C   . TYR A 0 77  . 6.675    -4.806  -28.221 1.00 35.63 77  A 1 
ATOM 491  C CB  . TYR A 0 77  . 6.403    -3.303  -26.132 1.00 35.63 77  A 1 
ATOM 492  O O   . TYR A 0 77  . 7.543    -5.553  -27.769 1.00 35.63 77  A 1 
ATOM 493  C CG  . TYR A 0 77  . 6.727    -4.194  -24.946 1.00 35.63 77  A 1 
ATOM 494  C CD1 . TYR A 0 77  . 5.756    -4.417  -23.949 1.00 35.63 77  A 1 
ATOM 495  C CD2 . TYR A 0 77  . 7.977    -4.836  -24.865 1.00 35.63 77  A 1 
ATOM 496  C CE1 . TYR A 0 77  . 6.029    -5.296  -22.885 1.00 35.63 77  A 1 
ATOM 497  C CE2 . TYR A 0 77  . 8.258    -5.709  -23.799 1.00 35.63 77  A 1 
ATOM 498  O OH  . TYR A 0 77  . 7.539    -6.788  -21.778 1.00 35.63 77  A 1 
ATOM 499  C CZ  . TYR A 0 77  . 7.281    -5.941  -22.808 1.00 35.63 77  A 1 
ATOM 500  N N   . ALA A 0 78  . 6.379    -4.789  -29.521 1.00 37.54 78  A 1 
ATOM 501  C CA  . ALA A 0 78  . 7.328    -5.207  -30.512 1.00 37.54 78  A 1 
ATOM 502  C C   . ALA A 0 78  . 8.473    -4.253  -30.241 1.00 37.54 78  A 1 
ATOM 503  C CB  . ALA A 0 78  . 6.722    -5.073  -31.913 1.00 37.54 78  A 1 
ATOM 504  O O   . ALA A 0 78  . 8.314    -3.049  -30.436 1.00 37.54 78  A 1 
ATOM 505  N N   . LYS A 0 79  . 9.547    -4.776  -29.642 1.00 35.40 79  A 1 
ATOM 506  C CA  . LYS A 0 79  . 10.781   -4.031  -29.467 1.00 35.40 79  A 1 
ATOM 507  C C   . LYS A 0 79  . 11.051   -3.465  -30.853 1.00 35.40 79  A 1 
ATOM 508  C CB  . LYS A 0 79  . 11.881   -4.979  -28.944 1.00 35.40 79  A 1 
ATOM 509  O O   . LYS A 0 79  . 11.250   -4.235  -31.796 1.00 35.40 79  A 1 
ATOM 510  C CG  . LYS A 0 79  . 13.018   -4.229  -28.235 1.00 35.40 79  A 1 
ATOM 511  C CD  . LYS A 0 79  . 14.080   -5.188  -27.662 1.00 35.40 79  A 1 
ATOM 512  C CE  . LYS A 0 79  . 15.084   -4.388  -26.814 1.00 35.40 79  A 1 
ATOM 513  N NZ  . LYS A 0 79  . 16.182   -5.211  -26.237 1.00 35.40 79  A 1 
ATOM 514  N N   . VAL A 0 80  . 10.893   -2.153  -31.003 1.00 39.14 80  A 1 
ATOM 515  C CA  . VAL A 0 80  . 11.270   -1.471  -32.229 1.00 39.14 80  A 1 
ATOM 516  C C   . VAL A 0 80  . 12.778   -1.540  -32.175 1.00 39.14 80  A 1 
ATOM 517  C CB  . VAL A 0 80  . 10.720   -0.034  -32.312 1.00 39.14 80  A 1 
ATOM 518  O O   . VAL A 0 80  . 13.431   -0.730  -31.534 1.00 39.14 80  A 1 
ATOM 519  C CG1 . VAL A 0 80  . 11.142   0.626   -33.631 1.00 39.14 80  A 1 
ATOM 520  C CG2 . VAL A 0 80  . 9.185    -0.032  -32.257 1.00 39.14 80  A 1 
ATOM 521  N N   . SER A 0 81  . 13.331   -2.626  -32.704 1.00 32.05 81  A 1 
ATOM 522  C CA  . SER A 0 81  . 14.752   -2.703  -32.950 1.00 32.05 81  A 1 
ATOM 523  C C   . SER A 0 81  . 15.020   -1.602  -33.955 1.00 32.05 81  A 1 
ATOM 524  C CB  . SER A 0 81  . 15.137   -4.079  -33.495 1.00 32.05 81  A 1 
ATOM 525  O O   . SER A 0 81  . 14.648   -1.736  -35.126 1.00 32.05 81  A 1 
ATOM 526  O OG  . SER A 0 81  . 14.830   -5.078  -32.538 1.00 32.05 81  A 1 
ATOM 527  N N   . TYR A 0 82  . 15.596   -0.501  -33.475 1.00 33.63 82  A 1 
ATOM 528  C CA  . TYR A 0 82  . 16.263   0.456   -34.330 1.00 33.63 82  A 1 
ATOM 529  C C   . TYR A 0 82  . 17.220   -0.364  -35.186 1.00 33.63 82  A 1 
ATOM 530  C CB  . TYR A 0 82  . 16.980   1.513   -33.485 1.00 33.63 82  A 1 
ATOM 531  O O   . TYR A 0 82  . 18.175   -0.970  -34.707 1.00 33.63 82  A 1 
ATOM 532  C CG  . TYR A 0 82  . 17.728   2.533   -34.319 1.00 33.63 82  A 1 
ATOM 533  C CD1 . TYR A 0 82  . 19.135   2.579   -34.282 1.00 33.63 82  A 1 
ATOM 534  C CD2 . TYR A 0 82  . 17.013   3.463   -35.101 1.00 33.63 82  A 1 
ATOM 535  C CE1 . TYR A 0 82  . 19.828   3.570   -35.000 1.00 33.63 82  A 1 
ATOM 536  C CE2 . TYR A 0 82  . 17.708   4.431   -35.850 1.00 33.63 82  A 1 
ATOM 537  O OH  . TYR A 0 82  . 19.773   5.459   -36.484 1.00 33.63 82  A 1 
ATOM 538  C CZ  . TYR A 0 82  . 19.115   4.499   -35.786 1.00 33.63 82  A 1 
ATOM 539  N N   . THR A 0 83  . 16.838   -0.542  -36.445 1.00 35.40 83  A 1 
ATOM 540  C CA  . THR A 0 83  . 17.744   -1.083  -37.438 1.00 35.40 83  A 1 
ATOM 541  C C   . THR A 0 83  . 18.446   0.172   -37.907 1.00 35.40 83  A 1 
ATOM 542  C CB  . THR A 0 83  . 17.003   -1.794  -38.584 1.00 35.40 83  A 1 
ATOM 543  O O   . THR A 0 83  . 17.765   0.964   -38.565 1.00 35.40 83  A 1 
ATOM 544  C CG2 . THR A 0 83  . 17.888   -2.860  -39.228 1.00 35.40 83  A 1 
ATOM 545  O OG1 . THR A 0 83  . 15.848   -2.453  -38.114 1.00 35.40 83  A 1 
ATOM 546  N N   . PRO A 0 84  . 19.712   0.427   -37.528 1.00 38.49 84  A 1 
ATOM 547  C CA  . PRO A 0 84  . 20.427   1.558   -38.078 1.00 38.49 84  A 1 
ATOM 548  C C   . PRO A 0 84  . 20.360   1.393   -39.589 1.00 38.49 84  A 1 
ATOM 549  C CB  . PRO A 0 84  . 21.848   1.502   -37.506 1.00 38.49 84  A 1 
ATOM 550  O O   . PRO A 0 84  . 20.944   0.477   -40.174 1.00 38.49 84  A 1 
ATOM 551  C CG  . PRO A 0 84  . 22.016   0.042   -37.091 1.00 38.49 84  A 1 
ATOM 552  C CD  . PRO A 0 84  . 20.601   -0.375  -36.699 1.00 38.49 84  A 1 
ATOM 553  N N   . VAL A 0 85  . 19.558   2.241   -40.229 1.00 31.88 85  A 1 
ATOM 554  C CA  . VAL A 0 85  . 19.648   2.428   -41.662 1.00 31.88 85  A 1 
ATOM 555  C C   . VAL A 0 85  . 20.904   3.255   -41.800 1.00 31.88 85  A 1 
ATOM 556  C CB  . VAL A 0 85  . 18.400   3.085   -42.283 1.00 31.88 85  A 1 
ATOM 557  O O   . VAL A 0 85  . 20.852   4.476   -41.922 1.00 31.88 85  A 1 
ATOM 558  C CG1 . VAL A 0 85  . 18.543   3.173   -43.812 1.00 31.88 85  A 1 
ATOM 559  C CG2 . VAL A 0 85  . 17.135   2.270   -41.987 1.00 31.88 85  A 1 
ATOM 560  N N   . THR A 0 86  . 22.049   2.577   -41.772 1.00 34.92 86  A 1 
ATOM 561  C CA  . THR A 0 86  . 23.205   3.087   -42.477 1.00 34.92 86  A 1 
ATOM 562  C C   . THR A 0 86  . 22.692   3.275   -43.892 1.00 34.92 86  A 1 
ATOM 563  C CB  . THR A 0 86  . 24.420   2.148   -42.386 1.00 34.92 86  A 1 
ATOM 564  O O   . THR A 0 86  . 22.451   2.324   -44.643 1.00 34.92 86  A 1 
ATOM 565  C CG2 . THR A 0 86  . 25.044   2.204   -40.994 1.00 34.92 86  A 1 
ATOM 566  O OG1 . THR A 0 86  . 24.078   0.797   -42.601 1.00 34.92 86  A 1 
ATOM 567  N N   . LYS A 0 87  . 22.386   4.530   -44.249 1.00 35.12 87  A 1 
ATOM 568  C CA  . LYS A 0 87  . 22.353   4.899   -45.653 1.00 35.12 87  A 1 
ATOM 569  C C   . LYS A 0 87  . 23.688   4.392   -46.130 1.00 35.12 87  A 1 
ATOM 570  C CB  . LYS A 0 87  . 22.250   6.414   -45.851 1.00 35.12 87  A 1 
ATOM 571  O O   . LYS A 0 87  . 24.711   4.870   -45.653 1.00 35.12 87  A 1 
ATOM 572  C CG  . LYS A 0 87  . 20.830   6.923   -45.589 1.00 35.12 87  A 1 
ATOM 573  C CD  . LYS A 0 87  . 20.778   8.433   -45.838 1.00 35.12 87  A 1 
ATOM 574  C CE  . LYS A 0 87  . 19.382   8.970   -45.519 1.00 35.12 87  A 1 
ATOM 575  N NZ  . LYS A 0 87  . 19.372   10.453  -45.530 1.00 35.12 87  A 1 
ATOM 576  N N   . VAL A 0 88  . 23.660   3.351   -46.957 1.00 34.55 88  A 1 
ATOM 577  C CA  . VAL A 0 88  . 24.842   2.909   -47.669 1.00 34.55 88  A 1 
ATOM 578  C C   . VAL A 0 88  . 25.291   4.184   -48.353 1.00 34.55 88  A 1 
ATOM 579  C CB  . VAL A 0 88  . 24.531   1.781   -48.675 1.00 34.55 88  A 1 
ATOM 580  O O   . VAL A 0 88  . 24.612   4.648   -49.276 1.00 34.55 88  A 1 
ATOM 581  C CG1 . VAL A 0 88  . 25.831   1.096   -49.107 1.00 34.55 88  A 1 
ATOM 582  C CG2 . VAL A 0 88  . 23.592   0.714   -48.094 1.00 34.55 88  A 1 
ATOM 583  N N   . VAL A 0 89  . 26.307   4.838   -47.780 1.00 35.89 89  A 1 
ATOM 584  C CA  . VAL A 0 89  . 26.932   6.011   -48.363 1.00 35.89 89  A 1 
ATOM 585  C C   . VAL A 0 89  . 27.237   5.513   -49.750 1.00 35.89 89  A 1 
ATOM 586  C CB  . VAL A 0 89  . 28.200   6.426   -47.591 1.00 35.89 89  A 1 
ATOM 587  O O   . VAL A 0 89  . 27.909   4.487   -49.889 1.00 35.89 89  A 1 
ATOM 588  C CG1 . VAL A 0 89  . 28.952   7.546   -48.319 1.00 35.89 89  A 1 
ATOM 589  C CG2 . VAL A 0 89  . 27.826   6.926   -46.190 1.00 35.89 89  A 1 
ATOM 590  N N   . GLN A 0 90  . 26.567   6.096   -50.751 1.00 28.94 90  A 1 
ATOM 591  C CA  . GLN A 0 90  . 26.755   5.670   -52.127 1.00 28.94 90  A 1 
ATOM 592  C C   . GLN A 0 90  . 28.265   5.580   -52.300 1.00 28.94 90  A 1 
ATOM 593  C CB  . GLN A 0 90  . 26.189   6.704   -53.108 1.00 28.94 90  A 1 
ATOM 594  O O   . GLN A 0 90  . 28.908   6.608   -52.065 1.00 28.94 90  A 1 
ATOM 595  C CG  . GLN A 0 90  . 24.672   6.597   -53.277 1.00 28.94 90  A 1 
ATOM 596  C CD  . GLN A 0 90  . 24.129   7.615   -54.277 1.00 28.94 90  A 1 
ATOM 597  N NE2 . GLN A 0 90  . 22.964   7.377   -54.839 1.00 28.94 90  A 1 
ATOM 598  O OE1 . GLN A 0 90  . 24.710   8.640   -54.589 1.00 28.94 90  A 1 
ATOM 599  N N   . PRO A 0 91  . 28.839   4.396   -52.601 1.00 36.74 91  A 1 
ATOM 600  C CA  . PRO A 0 91  . 30.273   4.303   -52.797 1.00 36.74 91  A 1 
ATOM 601  C C   . PRO A 0 91  . 30.605   5.400   -53.789 1.00 36.74 91  A 1 
ATOM 602  C CB  . PRO A 0 91  . 30.553   2.891   -53.318 1.00 36.74 91  A 1 
ATOM 603  O O   . PRO A 0 91  . 29.937   5.467   -54.831 1.00 36.74 91  A 1 
ATOM 604  C CG  . PRO A 0 91  . 29.190   2.388   -53.795 1.00 36.74 91  A 1 
ATOM 605  C CD  . PRO A 0 91  . 28.195   3.133   -52.908 1.00 36.74 91  A 1 
ATOM 606  N N   . ALA A 0 92  . 31.483   6.320   -53.360 1.00 37.26 92  A 1 
ATOM 607  C CA  . ALA A 0 92  . 31.721   7.603   -54.007 1.00 37.26 92  A 1 
ATOM 608  C C   . ALA A 0 92  . 31.670   7.368   -55.503 1.00 37.26 92  A 1 
ATOM 609  C CB  . ALA A 0 92  . 33.092   8.133   -53.572 1.00 37.26 92  A 1 
ATOM 610  O O   . ALA A 0 92  . 32.490   6.590   -55.990 1.00 37.26 92  A 1 
ATOM 611  N N   . LYS A 0 93  . 30.616   7.895   -56.158 1.00 34.42 93  A 1 
ATOM 612  C CA  . LYS A 0 93  . 30.225   7.560   -57.533 1.00 34.42 93  A 1 
ATOM 613  C C   . LYS A 0 93  . 31.500   7.347   -58.318 1.00 34.42 93  A 1 
ATOM 614  C CB  . LYS A 0 93  . 29.402   8.724   -58.105 1.00 34.42 93  A 1 
ATOM 615  O O   . LYS A 0 93  . 32.178   8.342   -58.571 1.00 34.42 93  A 1 
ATOM 616  C CG  . LYS A 0 93  . 28.961   8.520   -59.563 1.00 34.42 93  A 1 
ATOM 617  C CD  . LYS A 0 93  . 28.201   9.767   -60.025 1.00 34.42 93  A 1 
ATOM 618  C CE  . LYS A 0 93  . 27.640   9.572   -61.433 1.00 34.42 93  A 1 
ATOM 619  N NZ  . LYS A 0 93  . 26.863   10.764  -61.850 1.00 34.42 93  A 1 
ATOM 620  N N   . ALA A 0 94  . 31.837   6.076   -58.581 1.00 37.34 94  A 1 
ATOM 621  C CA  . ALA A 0 94  . 33.116   5.727   -59.170 1.00 37.34 94  A 1 
ATOM 622  C C   . ALA A 0 94  . 33.235   6.625   -60.385 1.00 37.34 94  A 1 
ATOM 623  C CB  . ALA A 0 94  . 33.169   4.236   -59.521 1.00 37.34 94  A 1 
ATOM 624  O O   . ALA A 0 94  . 32.391   6.582   -61.288 1.00 37.34 94  A 1 
ATOM 625  N N   . ALA A 0 95  . 34.175   7.562   -60.313 1.00 40.52 95  A 1 
ATOM 626  C CA  . ALA A 0 95  . 34.406   8.514   -61.368 1.00 40.52 95  A 1 
ATOM 627  C C   . ALA A 0 95  . 35.142   7.758   -62.472 1.00 40.52 95  A 1 
ATOM 628  C CB  . ALA A 0 95  . 35.123   9.752   -60.811 1.00 40.52 95  A 1 
ATOM 629  O O   . ALA A 0 95  . 36.237   8.129   -62.873 1.00 40.52 95  A 1 
ATOM 630  N N   . ASP A 0 96  . 34.491   6.729   -63.014 1.00 35.97 96  A 1 
ATOM 631  C CA  . ASP A 0 96  . 34.781   6.098   -64.290 1.00 35.97 96  A 1 
ATOM 632  C C   . ASP A 0 96  . 34.372   7.067   -65.414 1.00 35.97 96  A 1 
ATOM 633  C CB  . ASP A 0 96  . 34.077   4.731   -64.389 1.00 35.97 96  A 1 
ATOM 634  O O   . ASP A 0 96  . 33.796   6.699   -66.435 1.00 35.97 96  A 1 
ATOM 635  C CG  . ASP A 0 96  . 34.627   3.657   -63.444 1.00 35.97 96  A 1 
ATOM 636  O OD1 . ASP A 0 96  . 35.757   3.831   -62.939 1.00 35.97 96  A 1 
ATOM 637  O OD2 . ASP A 0 96  . 33.911   2.646   -63.276 1.00 35.97 96  A 1 
ATOM 638  N N   . ASN A 0 97  . 34.685   8.353   -65.245 1.00 36.16 97  A 1 
ATOM 639  C CA  . ASN A 0 97  . 34.842   9.264   -66.355 1.00 36.16 97  A 1 
ATOM 640  C C   . ASN A 0 97  . 36.233   9.011   -66.924 1.00 36.16 97  A 1 
ATOM 641  C CB  . ASN A 0 97  . 34.570   10.713  -65.926 1.00 36.16 97  A 1 
ATOM 642  O O   . ASN A 0 97  . 37.192   9.720   -66.637 1.00 36.16 97  A 1 
ATOM 643  C CG  . ASN A 0 97  . 33.107   11.104  -66.046 1.00 36.16 97  A 1 
ATOM 644  N ND2 . ASN A 0 97  . 32.764   12.287  -65.597 1.00 36.16 97  A 1 
ATOM 645  O OD1 . ASN A 0 97  . 32.254   10.412  -66.576 1.00 36.16 97  A 1 
ATOM 646  N N   . ALA A 0 98  . 36.288   7.948   -67.726 1.00 30.99 98  A 1 
ATOM 647  C CA  . ALA A 0 98  . 37.082   7.844   -68.937 1.00 30.99 98  A 1 
ATOM 648  C C   . ALA A 0 98  . 38.424   8.592   -68.889 1.00 30.99 98  A 1 
ATOM 649  C CB  . ALA A 0 98  . 36.189   8.295   -70.103 1.00 30.99 98  A 1 
ATOM 650  O O   . ALA A 0 98  . 38.576   9.685   -69.439 1.00 30.99 98  A 1 
ATOM 651  N N   . SER A 0 99  . 39.441   7.940   -68.331 1.00 40.82 99  A 1 
ATOM 652  C CA  . SER A 0 99  . 40.854   8.216   -68.594 1.00 40.82 99  A 1 
ATOM 653  C C   . SER A 0 99  . 41.215   7.847   -70.047 1.00 40.82 99  A 1 
ATOM 654  C CB  . SER A 0 99  . 41.729   7.542   -67.521 1.00 40.82 99  A 1 
ATOM 655  O O   . SER A 0 99  . 42.078   7.026   -70.331 1.00 40.82 99  A 1 
ATOM 656  O OG  . SER A 0 99  . 41.127   6.358   -67.029 1.00 40.82 99  A 1 
ATOM 657  N N   . ALA A 0 100 . 40.546   8.497   -71.001 1.00 35.22 100 A 1 
ATOM 658  C CA  . ALA A 0 100 . 40.946   8.618   -72.395 1.00 35.22 100 A 1 
ATOM 659  C C   . ALA A 0 100 . 41.286   10.096  -72.647 1.00 35.22 100 A 1 
ATOM 660  C CB  . ALA A 0 100 . 39.844   8.054   -73.301 1.00 35.22 100 A 1 
ATOM 661  O O   . ALA A 0 100 . 40.539   10.834  -73.281 1.00 35.22 100 A 1 
ATOM 662  N N   . GLY A 0 101 . 42.406   10.546  -72.077 1.00 35.57 101 A 1 
ATOM 663  C CA  . GLY A 0 101 . 42.797   11.957  -72.094 1.00 35.57 101 A 1 
ATOM 664  C C   . GLY A 0 101 . 44.252   12.191  -71.701 1.00 35.57 101 A 1 
ATOM 665  O O   . GLY A 0 101 . 44.526   12.876  -70.728 1.00 35.57 101 A 1 
ATOM 666  N N   . PHE A 0 102 . 45.167   11.558  -72.436 1.00 33.25 102 A 1 
ATOM 667  C CA  . PHE A 0 102 . 46.556   11.968  -72.694 1.00 33.25 102 A 1 
ATOM 668  C C   . PHE A 0 102 . 47.141   13.117  -71.822 1.00 33.25 102 A 1 
ATOM 669  C CB  . PHE A 0 102 . 46.664   12.263  -74.210 1.00 33.25 102 A 1 
ATOM 670  O O   . PHE A 0 102 . 47.055   14.295  -72.152 1.00 33.25 102 A 1 
ATOM 671  C CG  . PHE A 0 102 . 47.593   11.335  -74.970 1.00 33.25 102 A 1 
ATOM 672  C CD1 . PHE A 0 102 . 48.906   11.748  -75.261 1.00 33.25 102 A 1 
ATOM 673  C CD2 . PHE A 0 102 . 47.145   10.073  -75.409 1.00 33.25 102 A 1 
ATOM 674  C CE1 . PHE A 0 102 . 49.766   10.909  -75.992 1.00 33.25 102 A 1 
ATOM 675  C CE2 . PHE A 0 102 . 48.007   9.233   -76.137 1.00 33.25 102 A 1 
ATOM 676  C CZ  . PHE A 0 102 . 49.316   9.652   -76.430 1.00 33.25 102 A 1 
ATOM 677  N N   . ALA A 0 103 . 47.838   12.726  -70.751 1.00 40.19 103 A 1 
ATOM 678  C CA  . ALA A 0 103 . 49.167   13.219  -70.367 1.00 40.19 103 A 1 
ATOM 679  C C   . ALA A 0 103 . 49.432   14.739  -70.231 1.00 40.19 103 A 1 
ATOM 680  C CB  . ALA A 0 103 . 50.203   12.513  -71.260 1.00 40.19 103 A 1 
ATOM 681  O O   . ALA A 0 103 . 50.498   15.191  -70.648 1.00 40.19 103 A 1 
ATOM 682  N N   . GLN A 0 104 . 48.560   15.512  -69.571 1.00 39.14 104 A 1 
ATOM 683  C CA  . GLN A 0 104 . 48.951   16.795  -68.943 1.00 39.14 104 A 1 
ATOM 684  C C   . GLN A 0 104 . 48.279   17.033  -67.576 1.00 39.14 104 A 1 
ATOM 685  C CB  . GLN A 0 104 . 48.794   18.002  -69.897 1.00 39.14 104 A 1 
ATOM 686  O O   . GLN A 0 104 . 47.880   18.147  -67.249 1.00 39.14 104 A 1 
ATOM 687  C CG  . GLN A 0 104 . 49.800   17.972  -71.055 1.00 39.14 104 A 1 
ATOM 688  C CD  . GLN A 0 104 . 50.010   19.301  -71.761 1.00 39.14 104 A 1 
ATOM 689  N NE2 . GLN A 0 104 . 50.995   19.376  -72.629 1.00 39.14 104 A 1 
ATOM 690  O OE1 . GLN A 0 104 . 49.336   20.296  -71.564 1.00 39.14 104 A 1 
ATOM 691  N N   . GLN A 0 105 . 48.155   15.992  -66.750 1.00 40.62 105 A 1 
ATOM 692  C CA  . GLN A 0 105 . 47.830   16.164  -65.331 1.00 40.62 105 A 1 
ATOM 693  C C   . GLN A 0 105 . 49.116   16.505  -64.574 1.00 40.62 105 A 1 
ATOM 694  C CB  . GLN A 0 105 . 47.128   14.917  -64.775 1.00 40.62 105 A 1 
ATOM 695  O O   . GLN A 0 105 . 49.805   15.632  -64.055 1.00 40.62 105 A 1 
ATOM 696  C CG  . GLN A 0 105 . 45.675   14.816  -65.267 1.00 40.62 105 A 1 
ATOM 697  C CD  . GLN A 0 105 . 44.976   13.553  -64.773 1.00 40.62 105 A 1 
ATOM 698  N NE2 . GLN A 0 105 . 43.671   13.461  -64.902 1.00 40.62 105 A 1 
ATOM 699  O OE1 . GLN A 0 105 . 45.579   12.610  -64.296 1.00 40.62 105 A 1 
ATOM 700  N N   . TYR A 0 106 . 49.461   17.790  -64.545 1.00 40.50 106 A 1 
ATOM 701  C CA  . TYR A 0 106 . 50.287   18.314  -63.464 1.00 40.50 106 A 1 
ATOM 702  C C   . TYR A 0 106 . 49.527   18.026  -62.162 1.00 40.50 106 A 1 
ATOM 703  C CB  . TYR A 0 106 . 50.528   19.815  -63.691 1.00 40.50 106 A 1 
ATOM 704  O O   . TYR A 0 106 . 48.427   18.546  -61.980 1.00 40.50 106 A 1 
ATOM 705  C CG  . TYR A 0 106 . 51.565   20.113  -64.760 1.00 40.50 106 A 1 
ATOM 706  C CD1 . TYR A 0 106 . 52.919   20.219  -64.388 1.00 40.50 106 A 1 
ATOM 707  C CD2 . TYR A 0 106 . 51.195   20.272  -66.112 1.00 40.50 106 A 1 
ATOM 708  C CE1 . TYR A 0 106 . 53.904   20.483  -65.356 1.00 40.50 106 A 1 
ATOM 709  C CE2 . TYR A 0 106 . 52.179   20.537  -67.087 1.00 40.50 106 A 1 
ATOM 710  O OH  . TYR A 0 106 . 54.493   20.895  -67.640 1.00 40.50 106 A 1 
ATOM 711  C CZ  . TYR A 0 106 . 53.535   20.642  -66.708 1.00 40.50 106 A 1 
ATOM 712  N N   . GLN A 0 107 . 50.053   17.120  -61.330 1.00 44.79 107 A 1 
ATOM 713  C CA  . GLN A 0 107 . 49.445   16.715  -60.063 1.00 44.79 107 A 1 
ATOM 714  C C   . GLN A 0 107 . 49.375   17.930  -59.134 1.00 44.79 107 A 1 
ATOM 715  C CB  . GLN A 0 107 . 50.236   15.558  -59.423 1.00 44.79 107 A 1 
ATOM 716  O O   . GLN A 0 107 . 50.346   18.328  -58.500 1.00 44.79 107 A 1 
ATOM 717  C CG  . GLN A 0 107 . 49.930   14.187  -60.052 1.00 44.79 107 A 1 
ATOM 718  C CD  . GLN A 0 107 . 50.712   13.055  -59.381 1.00 44.79 107 A 1 
ATOM 719  N NE2 . GLN A 0 107 . 50.203   11.843  -59.368 1.00 44.79 107 A 1 
ATOM 720  O OE1 . GLN A 0 107 . 51.808   13.231  -58.880 1.00 44.79 107 A 1 
ATOM 721  N N   . THR A 0 108 . 48.211   18.566  -59.114 1.00 48.29 108 A 1 
ATOM 722  C CA  . THR A 0 108 . 47.822   19.520  -58.085 1.00 48.29 108 A 1 
ATOM 723  C C   . THR A 0 108 . 47.740   18.775  -56.761 1.00 48.29 108 A 1 
ATOM 724  C CB  . THR A 0 108 . 46.449   20.124  -58.421 1.00 48.29 108 A 1 
ATOM 725  O O   . THR A 0 108 . 47.068   17.742  -56.711 1.00 48.29 108 A 1 
ATOM 726  C CG2 . THR A 0 108 . 46.547   21.123  -59.574 1.00 48.29 108 A 1 
ATOM 727  O OG1 . THR A 0 108 . 45.557   19.100  -58.818 1.00 48.29 108 A 1 
ATOM 728  N N   . LYS A 0 109 . 48.385   19.312  -55.716 1.00 48.38 109 A 1 
ATOM 729  C CA  . LYS A 0 109 . 48.156   18.934  -54.315 1.00 48.38 109 A 1 
ATOM 730  C C   . LYS A 0 109 . 46.653   18.742  -54.108 1.00 48.38 109 A 1 
ATOM 731  C CB  . LYS A 0 109 . 48.651   20.051  -53.374 1.00 48.38 109 A 1 
ATOM 732  O O   . LYS A 0 109 . 45.891   19.686  -54.323 1.00 48.38 109 A 1 
ATOM 733  C CG  . LYS A 0 109 . 50.169   20.286  -53.419 1.00 48.38 109 A 1 
ATOM 734  C CD  . LYS A 0 109 . 50.563   21.389  -52.426 1.00 48.38 109 A 1 
ATOM 735  C CE  . LYS A 0 109 . 52.083   21.594  -52.407 1.00 48.38 109 A 1 
ATOM 736  N NZ  . LYS A 0 109 . 52.492   22.480  -51.288 1.00 48.38 109 A 1 
ATOM 737  N N   . LYS A 0 110 . 46.232   17.525  -53.781 1.00 52.11 110 A 1 
ATOM 738  C CA  . LYS A 0 110 . 44.899   17.289  -53.243 1.00 52.11 110 A 1 
ATOM 739  C C   . LYS A 0 110 . 45.093   17.112  -51.751 1.00 52.11 110 A 1 
ATOM 740  C CB  . LYS A 0 110 . 44.220   16.079  -53.890 1.00 52.11 110 A 1 
ATOM 741  O O   . LYS A 0 110 . 45.645   16.107  -51.328 1.00 52.11 110 A 1 
ATOM 742  C CG  . LYS A 0 110 . 43.724   16.390  -55.310 1.00 52.11 110 A 1 
ATOM 743  C CD  . LYS A 0 110 . 42.706   15.323  -55.714 1.00 52.11 110 A 1 
ATOM 744  C CE  . LYS A 0 110 . 42.108   15.602  -57.091 1.00 52.11 110 A 1 
ATOM 745  N NZ  . LYS A 0 110 . 40.973   14.678  -57.324 1.00 52.11 110 A 1 
ATOM 746  N N   . THR A 0 111 . 44.724   18.148  -51.021 1.00 54.53 111 A 1 
ATOM 747  C CA  . THR A 0 111 . 44.423   18.049  -49.600 1.00 54.53 111 A 1 
ATOM 748  C C   . THR A 0 111 . 42.920   17.828  -49.539 1.00 54.53 111 A 1 
ATOM 749  C CB  . THR A 0 111 . 44.850   19.328  -48.870 1.00 54.53 111 A 1 
ATOM 750  O O   . THR A 0 111 . 42.178   18.559  -50.205 1.00 54.53 111 A 1 
ATOM 751  C CG2 . THR A 0 111 . 44.703   19.206  -47.359 1.00 54.53 111 A 1 
ATOM 752  O OG1 . THR A 0 111 . 46.219   19.589  -49.125 1.00 54.53 111 A 1 
ATOM 753  N N   . SER A 0 112 . 42.500   16.766  -48.870 1.00 63.77 112 A 1 
ATOM 754  C CA  . SER A 0 112 . 41.107   16.559  -48.486 1.00 63.77 112 A 1 
ATOM 755  C C   . SER A 0 112 . 41.062   16.667  -46.975 1.00 63.77 112 A 1 
ATOM 756  C CB  . SER A 0 112 . 40.531   15.213  -48.966 1.00 63.77 112 A 1 
ATOM 757  O O   . SER A 0 112 . 41.648   15.814  -46.319 1.00 63.77 112 A 1 
ATOM 758  O OG  . SER A 0 112 . 41.504   14.272  -49.398 1.00 63.77 112 A 1 
ATOM 759  N N   . ASP A 0 113 . 40.418   17.731  -46.509 1.00 63.29 113 A 1 
ATOM 760  C CA  . ASP A 0 113 . 40.034   18.019  -45.133 1.00 63.29 113 A 1 
ATOM 761  C C   . ASP A 0 113 . 38.526   17.752  -45.014 1.00 63.29 113 A 1 
ATOM 762  C CB  . ASP A 0 113 . 40.416   19.479  -44.780 1.00 63.29 113 A 1 
ATOM 763  O O   . ASP A 0 113 . 37.711   18.332  -45.749 1.00 63.29 113 A 1 
ATOM 764  C CG  . ASP A 0 113 . 39.956   20.600  -45.749 1.00 63.29 113 A 1 
ATOM 765  O OD1 . ASP A 0 113 . 39.572   20.323  -46.919 1.00 63.29 113 A 1 
ATOM 766  O OD2 . ASP A 0 113 . 40.113   21.798  -45.403 1.00 63.29 113 A 1 
ATOM 767  N N   . TRP A 0 114 . 38.134   16.796  -44.174 1.00 66.40 114 A 1 
ATOM 768  C CA  . TRP A 0 114 . 36.722   16.516  -43.923 1.00 66.40 114 A 1 
ATOM 769  C C   . TRP A 0 114 . 36.438   16.484  -42.429 1.00 66.40 114 A 1 
ATOM 770  C CB  . TRP A 0 114 . 36.276   15.225  -44.618 1.00 66.40 114 A 1 
ATOM 771  O O   . TRP A 0 114 . 36.863   15.565  -41.744 1.00 66.40 114 A 1 
ATOM 772  C CG  . TRP A 0 114 . 34.797   14.971  -44.541 1.00 66.40 114 A 1 
ATOM 773  C CD1 . TRP A 0 114 . 33.865   15.502  -45.363 1.00 66.40 114 A 1 
ATOM 774  C CD2 . TRP A 0 114 . 34.058   14.192  -43.548 1.00 66.40 114 A 1 
ATOM 775  C CE2 . TRP A 0 114 . 32.670   14.241  -43.882 1.00 66.40 114 A 1 
ATOM 776  C CE3 . TRP A 0 114 . 34.411   13.458  -42.398 1.00 66.40 114 A 1 
ATOM 777  N NE1 . TRP A 0 114 . 32.606   15.084  -44.972 1.00 66.40 114 A 1 
ATOM 778  C CH2 . TRP A 0 114 . 32.093   12.763  -42.060 1.00 66.40 114 A 1 
ATOM 779  C CZ2 . TRP A 0 114 . 31.691   13.539  -43.162 1.00 66.40 114 A 1 
ATOM 780  C CZ3 . TRP A 0 114 . 33.441   12.752  -41.664 1.00 66.40 114 A 1 
ATOM 781  N N   . ASP A 0 115 . 35.635   17.451  -41.985 1.00 76.94 115 A 1 
ATOM 782  C CA  . ASP A 0 115 . 35.154   17.541  -40.610 1.00 76.94 115 A 1 
ATOM 783  C C   . ASP A 0 115 . 33.664   17.190  -40.563 1.00 76.94 115 A 1 
ATOM 784  C CB  . ASP A 0 115 . 35.354   18.959  -40.045 1.00 76.94 115 A 1 
ATOM 785  O O   . ASP A 0 115 . 32.845   17.765  -41.303 1.00 76.94 115 A 1 
ATOM 786  C CG  . ASP A 0 115 . 36.752   19.551  -40.234 1.00 76.94 115 A 1 
ATOM 787  O OD1 . ASP A 0 115 . 37.731   18.790  -40.191 1.00 76.94 115 A 1 
ATOM 788  O OD2 . ASP A 0 115 . 36.793   20.789  -40.455 1.00 76.94 115 A 1 
ATOM 789  N N   . ALA A 0 116 . 33.280   16.311  -39.642 1.00 75.35 116 A 1 
ATOM 790  C CA  . ALA A 0 116 . 31.887   16.115  -39.269 1.00 75.35 116 A 1 
ATOM 791  C C   . ALA A 0 116 . 31.708   16.136  -37.761 1.00 75.35 116 A 1 
ATOM 792  C CB  . ALA A 0 116 . 31.339   14.831  -39.873 1.00 75.35 116 A 1 
ATOM 793  O O   . ALA A 0 116 . 32.473   15.558  -37.003 1.00 75.35 116 A 1 
ATOM 794  N N   . TRP A 0 117 . 30.634   16.791  -37.335 1.00 83.26 117 A 1 
ATOM 795  C CA  . TRP A 0 117 . 30.216   16.809  -35.945 1.00 83.26 117 A 1 
ATOM 796  C C   . TRP A 0 117 . 28.699   16.693  -35.876 1.00 83.26 117 A 1 
ATOM 797  C CB  . TRP A 0 117 . 30.740   18.069  -35.247 1.00 83.26 117 A 1 
ATOM 798  O O   . TRP A 0 117 . 27.979   17.169  -36.768 1.00 83.26 117 A 1 
ATOM 799  C CG  . TRP A 0 117 . 29.948   19.316  -35.500 1.00 83.26 117 A 1 
ATOM 800  C CD1 . TRP A 0 117 . 29.938   20.036  -36.643 1.00 83.26 117 A 1 
ATOM 801  C CD2 . TRP A 0 117 . 29.015   19.978  -34.598 1.00 83.26 117 A 1 
ATOM 802  C CE2 . TRP A 0 117 . 28.466   21.112  -35.268 1.00 83.26 117 A 1 
ATOM 803  C CE3 . TRP A 0 117 . 28.580   19.733  -33.279 1.00 83.26 117 A 1 
ATOM 804  N NE1 . TRP A 0 117 . 29.060   21.096  -36.515 1.00 83.26 117 A 1 
ATOM 805  C CH2 . TRP A 0 117 . 27.134   21.701  -33.332 1.00 83.26 117 A 1 
ATOM 806  C CZ2 . TRP A 0 117 . 27.538   21.969  -34.653 1.00 83.26 117 A 1 
ATOM 807  C CZ3 . TRP A 0 117 . 27.654   20.586  -32.650 1.00 83.26 117 A 1 
ATOM 808  N N   . GLY A 0 118 . 28.213   16.059  -34.820 1.00 81.35 118 A 1 
ATOM 809  C CA  . GLY A 0 118 . 26.796   15.831  -34.605 1.00 81.35 118 A 1 
ATOM 810  C C   . GLY A 0 118 . 26.433   15.866  -33.133 1.00 81.35 118 A 1 
ATOM 811  O O   . GLY A 0 118 . 27.270   15.667  -32.256 1.00 81.35 118 A 1 
ATOM 812  N N   . ARG A 0 119 . 25.162   16.182  -32.894 1.00 84.72 119 A 1 
ATOM 813  C CA  . ARG A 0 119 . 24.512   16.029  -31.603 1.00 84.72 119 A 1 
ATOM 814  C C   . ARG A 0 119 . 23.053   15.677  -31.823 1.00 84.72 119 A 1 
ATOM 815  C CB  . ARG A 0 119 . 24.673   17.298  -30.761 1.00 84.72 119 A 1 
ATOM 816  O O   . ARG A 0 119 . 22.345   16.452  -32.479 1.00 84.72 119 A 1 
ATOM 817  C CG  . ARG A 0 119 . 23.991   17.140  -29.397 1.00 84.72 119 A 1 
ATOM 818  C CD  . ARG A 0 119 . 24.202   18.413  -28.591 1.00 84.72 119 A 1 
ATOM 819  N NE  . ARG A 0 119 . 23.602   18.286  -27.262 1.00 84.72 119 A 1 
ATOM 820  N NH1 . ARG A 0 119 . 22.964   20.459  -26.956 1.00 84.72 119 A 1 
ATOM 821  N NH2 . ARG A 0 119 . 23.142   19.079  -25.201 1.00 84.72 119 A 1 
ATOM 822  C CZ  . ARG A 0 119 . 23.235   19.272  -26.479 1.00 84.72 119 A 1 
ATOM 823  N N   . ASP A 0 120 . 22.602   14.576  -31.257 1.00 82.42 120 A 1 
ATOM 824  C CA  . ASP A 0 120 . 21.193   14.225  -31.163 1.00 82.42 120 A 1 
ATOM 825  C C   . ASP A 0 120 . 20.768   14.079  -29.711 1.00 82.42 120 A 1 
ATOM 826  C CB  . ASP A 0 120 . 20.789   13.043  -32.050 1.00 82.42 120 A 1 
ATOM 827  O O   . ASP A 0 120 . 21.544   13.746  -28.828 1.00 82.42 120 A 1 
ATOM 828  C CG  . ASP A 0 120 . 21.514   11.731  -31.785 1.00 82.42 120 A 1 
ATOM 829  O OD1 . ASP A 0 120 . 22.750   11.808  -31.803 1.00 82.42 120 A 1 
ATOM 830  O OD2 . ASP A 0 120 . 20.833   10.692  -31.867 1.00 82.42 120 A 1 
ATOM 831  N N   . GLN A 0 121 . 19.531   14.495  -29.464 1.00 87.25 121 A 1 
ATOM 832  C CA  . GLN A 0 121 . 18.961   14.554  -28.132 1.00 87.25 121 A 1 
ATOM 833  C C   . GLN A 0 121 . 17.549   14.012  -28.200 1.00 87.25 121 A 1 
ATOM 834  C CB  . GLN A 0 121 . 18.936   15.987  -27.595 1.00 87.25 121 A 1 
ATOM 835  O O   . GLN A 0 121 . 16.647   14.686  -28.716 1.00 87.25 121 A 1 
ATOM 836  C CG  . GLN A 0 121 . 20.313   16.634  -27.473 1.00 87.25 121 A 1 
ATOM 837  C CD  . GLN A 0 121 . 20.193   17.837  -26.561 1.00 87.25 121 A 1 
ATOM 838  N NE2 . GLN A 0 121 . 20.705   17.745  -25.365 1.00 87.25 121 A 1 
ATOM 839  O OE1 . GLN A 0 121 . 19.588   18.864  -26.853 1.00 87.25 121 A 1 
ATOM 840  N N   . ASP A 0 122 . 17.361   12.827  -27.646 1.00 86.98 122 A 1 
ATOM 841  C CA  . ASP A 0 122 . 16.064   12.185  -27.562 1.00 86.98 122 A 1 
ATOM 842  C C   . ASP A 0 122 . 15.545   12.254  -26.126 1.00 86.98 122 A 1 
ATOM 843  C CB  . ASP A 0 122 . 16.130   10.769  -28.155 1.00 86.98 122 A 1 
ATOM 844  O O   . ASP A 0 122 . 16.267   12.067  -25.154 1.00 86.98 122 A 1 
ATOM 845  C CG  . ASP A 0 122 . 16.119   10.757  -29.696 1.00 86.98 122 A 1 
ATOM 846  O OD1 . ASP A 0 122 . 15.541   11.701  -30.297 1.00 86.98 122 A 1 
ATOM 847  O OD2 . ASP A 0 122 . 16.478   9.718   -30.286 1.00 86.98 122 A 1 
ATOM 848  N N   . LEU A 0 123 . 14.261   12.587  -25.979 1.00 92.27 123 A 1 
ATOM 849  C CA  . LEU A 0 123 . 13.581   12.652  -24.687 1.00 92.27 123 A 1 
ATOM 850  C C   . LEU A 0 123 . 12.247   11.921  -24.790 1.00 92.27 123 A 1 
ATOM 851  C CB  . LEU A 0 123 . 13.416   14.120  -24.247 1.00 92.27 123 A 1 
ATOM 852  O O   . LEU A 0 123 . 11.347   12.340  -25.526 1.00 92.27 123 A 1 
ATOM 853  C CG  . LEU A 0 123 . 12.612   14.307  -22.943 1.00 92.27 123 A 1 
ATOM 854  C CD1 . LEU A 0 123 . 13.315   13.734  -21.713 1.00 92.27 123 A 1 
ATOM 855  C CD2 . LEU A 0 123 . 12.373   15.798  -22.691 1.00 92.27 123 A 1 
ATOM 856  N N   . ALA A 0 124 . 12.094   10.869  -23.995 1.00 94.77 124 A 1 
ATOM 857  C CA  . ALA A 0 124 . 10.855   10.123  -23.851 1.00 94.77 124 A 1 
ATOM 858  C C   . ALA A 0 124 . 10.356   10.203  -22.407 1.00 94.77 124 A 1 
ATOM 859  C CB  . ALA A 0 124 . 11.069   8.686   -24.330 1.00 94.77 124 A 1 
ATOM 860  O O   . ALA A 0 124 . 11.093   9.948   -21.456 1.00 94.77 124 A 1 
ATOM 861  N N   . ILE A 0 125 . 9.081    10.559  -22.244 1.00 95.83 125 A 1 
ATOM 862  C CA  . ILE A 0 125 . 8.424    10.635  -20.940 1.00 95.83 125 A 1 
ATOM 863  C C   . ILE A 0 125 . 7.105    9.879   -21.020 1.00 95.83 125 A 1 
ATOM 864  C CB  . ILE A 0 125 . 8.224    12.093  -20.467 1.00 95.83 125 A 1 
ATOM 865  O O   . ILE A 0 125 . 6.186    10.302  -21.723 1.00 95.83 125 A 1 
ATOM 866  C CG1 . ILE A 0 125 . 9.567    12.862  -20.468 1.00 95.83 125 A 1 
ATOM 867  C CG2 . ILE A 0 125 . 7.561    12.089  -19.071 1.00 95.83 125 A 1 
ATOM 868  C CD1 . ILE A 0 125 . 9.481    14.312  -19.979 1.00 95.83 125 A 1 
ATOM 869  N N   . ASP A 0 126 . 7.008    8.802   -20.251 1.00 96.02 126 A 1 
ATOM 870  C CA  . ASP A 0 126 . 5.779    8.049   -20.045 1.00 96.02 126 A 1 
ATOM 871  C C   . ASP A 0 126 . 5.277    8.315   -18.625 1.00 96.02 126 A 1 
ATOM 872  C CB  . ASP A 0 126 . 6.017    6.553   -20.302 1.00 96.02 126 A 1 
ATOM 873  O O   . ASP A 0 126 . 5.929    7.969   -17.643 1.00 96.02 126 A 1 
ATOM 874  C CG  . ASP A 0 126 . 6.165    6.198   -21.787 1.00 96.02 126 A 1 
ATOM 875  O OD1 . ASP A 0 126 . 5.435    6.798   -22.610 1.00 96.02 126 A 1 
ATOM 876  O OD2 . ASP A 0 126 . 6.913    5.239   -22.087 1.00 96.02 126 A 1 
ATOM 877  N N   . GLU A 0 127 . 4.109    8.943   -18.494 1.00 96.70 127 A 1 
ATOM 878  C CA  . GLU A 0 127 . 3.526    9.298   -17.199 1.00 96.70 127 A 1 
ATOM 879  C C   . GLU A 0 127 . 2.069    8.841   -17.123 1.00 96.70 127 A 1 
ATOM 880  C CB  . GLU A 0 127 . 3.699    10.801  -16.934 1.00 96.70 127 A 1 
ATOM 881  O O   . GLU A 0 127 . 1.273    9.029   -18.047 1.00 96.70 127 A 1 
ATOM 882  C CG  . GLU A 0 127 . 3.284    11.206  -15.510 1.00 96.70 127 A 1 
ATOM 883  C CD  . GLU A 0 127 . 3.686    12.650  -15.164 1.00 96.70 127 A 1 
ATOM 884  O OE1 . GLU A 0 127 . 3.940    12.909  -13.963 1.00 96.70 127 A 1 
ATOM 885  O OE2 . GLU A 0 127 . 3.723    13.503  -16.073 1.00 96.70 127 A 1 
ATOM 886  N N   . SER A 0 128 . 1.706    8.218   -16.005 1.00 96.80 128 A 1 
ATOM 887  C CA  . SER A 0 128 . 0.363    7.707   -15.775 1.00 96.80 128 A 1 
ATOM 888  C C   . SER A 0 128 . -0.080   7.941   -14.338 1.00 96.80 128 A 1 
ATOM 889  C CB  . SER A 0 128 . 0.271    6.232   -16.175 1.00 96.80 128 A 1 
ATOM 890  O O   . SER A 0 128 . 0.691    7.810   -13.388 1.00 96.80 128 A 1 
ATOM 891  O OG  . SER A 0 128 . 1.062    5.414   -15.342 1.00 96.80 128 A 1 
ATOM 892  N N   . TYR A 0 129 . -1.358   8.281   -14.196 1.00 97.53 129 A 1 
ATOM 893  C CA  . TYR A 0 129 . -2.037   8.417   -12.917 1.00 97.53 129 A 1 
ATOM 894  C C   . TYR A 0 129 . -3.391   7.720   -13.001 1.00 97.53 129 A 1 
ATOM 895  C CB  . TYR A 0 129 . -2.185   9.895   -12.541 1.00 97.53 129 A 1 
ATOM 896  O O   . TYR A 0 129 . -4.153   7.920   -13.952 1.00 97.53 129 A 1 
ATOM 897  C CG  . TYR A 0 129 . -2.990   10.116  -11.271 1.00 97.53 129 A 1 
ATOM 898  C CD1 . TYR A 0 129 . -4.363   10.422  -11.349 1.00 97.53 129 A 1 
ATOM 899  C CD2 . TYR A 0 129 . -2.379   9.969   -10.011 1.00 97.53 129 A 1 
ATOM 900  C CE1 . TYR A 0 129 . -5.118   10.589  -10.169 1.00 97.53 129 A 1 
ATOM 901  C CE2 . TYR A 0 129 . -3.133   10.128  -8.830  1.00 97.53 129 A 1 
ATOM 902  O OH  . TYR A 0 129 . -5.263   10.564  -7.773  1.00 97.53 129 A 1 
ATOM 903  C CZ  . TYR A 0 129 . -4.508   10.437  -8.903  1.00 97.53 129 A 1 
ATOM 904  N N   . GLY A 0 130 . -3.703   6.908   -11.998 1.00 95.19 130 A 1 
ATOM 905  C CA  . GLY A 0 130 . -4.963   6.190   -11.905 1.00 95.19 130 A 1 
ATOM 906  C C   . GLY A 0 130 . -5.486   6.187   -10.481 1.00 95.19 130 A 1 
ATOM 907  O O   . GLY A 0 130 . -4.740   5.949   -9.539  1.00 95.19 130 A 1 
ATOM 908  N N   . LYS A 0 131 . -6.792   6.406   -10.330 1.00 96.45 131 A 1 
ATOM 909  C CA  . LYS A 0 131 . -7.497   6.298   -9.054  1.00 96.45 131 A 1 
ATOM 910  C C   . LYS A 0 131 . -8.727   5.427   -9.226  1.00 96.45 131 A 1 
ATOM 911  C CB  . LYS A 0 131 . -7.813   7.698   -8.520  1.00 96.45 131 A 1 
ATOM 912  O O   . LYS A 0 131 . -9.577   5.702   -10.071 1.00 96.45 131 A 1 
ATOM 913  C CG  . LYS A 0 131 . -8.636   7.653   -7.224  1.00 96.45 131 A 1 
ATOM 914  C CD  . LYS A 0 131 . -8.577   9.014   -6.530  1.00 96.45 131 A 1 
ATOM 915  C CE  . LYS A 0 131 . -9.272   8.954   -5.169  1.00 96.45 131 A 1 
ATOM 916  N NZ  . LYS A 0 131 . -8.857   10.100  -4.334  1.00 96.45 131 A 1 
ATOM 917  N N   . THR A 0 132 . -8.824   4.387   -8.413  1.00 96.40 132 A 1 
ATOM 918  C CA  . THR A 0 132 . -9.950   3.455   -8.399  1.00 96.40 132 A 1 
ATOM 919  C C   . THR A 0 132 . -10.572  3.447   -7.013  1.00 96.40 132 A 1 
ATOM 920  C CB  . THR A 0 132 . -9.508   2.047   -8.814  1.00 96.40 132 A 1 
ATOM 921  O O   . THR A 0 132 . -9.861   3.367   -6.019  1.00 96.40 132 A 1 
ATOM 922  C CG2 . THR A 0 132 . -10.689  1.084   -8.949  1.00 96.40 132 A 1 
ATOM 923  O OG1 . THR A 0 132 . -8.893   2.101   -10.079 1.00 96.40 132 A 1 
ATOM 924  N N   . SER A 0 133 . -11.899  3.515   -6.956  1.00 95.07 133 A 1 
ATOM 925  C CA  . SER A 0 133 . -12.679  3.316   -5.735  1.00 95.07 133 A 1 
ATOM 926  C C   . SER A 0 133 . -13.747  2.268   -6.017  1.00 95.07 133 A 1 
ATOM 927  C CB  . SER A 0 133 . -13.311  4.628   -5.269  1.00 95.07 133 A 1 
ATOM 928  O O   . SER A 0 133 . -14.454  2.353   -7.024  1.00 95.07 133 A 1 
ATOM 929  O OG  . SER A 0 133 . -13.990  4.446   -4.043  1.00 95.07 133 A 1 
ATOM 930  N N   . ALA A 0 134 . -13.853  1.269   -5.151  1.00 94.92 134 A 1 
ATOM 931  C CA  . ALA A 0 134 . -14.813  0.183   -5.259  1.00 94.92 134 A 1 
ATOM 932  C C   . ALA A 0 134 . -15.488  -0.057  -3.910  1.00 94.92 134 A 1 
ATOM 933  C CB  . ALA A 0 134 . -14.102  -1.069  -5.783  1.00 94.92 134 A 1 
ATOM 934  O O   . ALA A 0 134 . -14.838  -0.050  -2.866  1.00 94.92 134 A 1 
ATOM 935  N N   . LYS A 0 135 . -16.802  -0.295  -3.938  1.00 95.88 135 A 1 
ATOM 936  C CA  . LYS A 0 135 . -17.614  -0.587  -2.752  1.00 95.88 135 A 1 
ATOM 937  C C   . LYS A 0 135 . -18.469  -1.818  -3.003  1.00 95.88 135 A 1 
ATOM 938  C CB  . LYS A 0 135 . -18.488  0.619   -2.373  1.00 95.88 135 A 1 
ATOM 939  O O   . LYS A 0 135 . -19.040  -1.953  -4.084  1.00 95.88 135 A 1 
ATOM 940  C CG  . LYS A 0 135 . -17.643  1.842   -1.995  1.00 95.88 135 A 1 
ATOM 941  C CD  . LYS A 0 135 . -18.529  3.039   -1.650  1.00 95.88 135 A 1 
ATOM 942  C CE  . LYS A 0 135 . -17.620  4.235   -1.360  1.00 95.88 135 A 1 
ATOM 943  N NZ  . LYS A 0 135 . -18.408  5.455   -1.073  1.00 95.88 135 A 1 
ATOM 944  N N   . SER A 0 136 . -18.585  -2.681  -2.003  1.00 94.53 136 A 1 
ATOM 945  C CA  . SER A 0 136 . -19.477  -3.840  -2.026  1.00 94.53 136 A 1 
ATOM 946  C C   . SER A 0 136 . -20.256  -3.944  -0.723  1.00 94.53 136 A 1 
ATOM 947  C CB  . SER A 0 136 . -18.704  -5.137  -2.286  1.00 94.53 136 A 1 
ATOM 948  O O   . SER A 0 136 . -19.690  -3.726  0.348   1.00 94.53 136 A 1 
ATOM 949  O OG  . SER A 0 136 . -17.829  -5.437  -1.218  1.00 94.53 136 A 1 
ATOM 950  N N   . TYR A 0 137 . -21.519  -4.339  -0.833  1.00 92.11 137 A 1 
ATOM 951  C CA  . TYR A 0 137 . -22.419  -4.593  0.286   1.00 92.11 137 A 1 
ATOM 952  C C   . TYR A 0 137 . -23.052  -5.968  0.087   1.00 92.11 137 A 1 
ATOM 953  C CB  . TYR A 0 137 . -23.496  -3.501  0.351   1.00 92.11 137 A 1 
ATOM 954  O O   . TYR A 0 137 . -23.487  -6.283  -1.023  1.00 92.11 137 A 1 
ATOM 955  C CG  . TYR A 0 137 . -22.946  -2.090  0.454   1.00 92.11 137 A 1 
ATOM 956  C CD1 . TYR A 0 137 . -22.639  -1.552  1.717   1.00 92.11 137 A 1 
ATOM 957  C CD2 . TYR A 0 137 . -22.729  -1.325  -0.710  1.00 92.11 137 A 1 
ATOM 958  C CE1 . TYR A 0 137 . -22.118  -0.249  1.821   1.00 92.11 137 A 1 
ATOM 959  C CE2 . TYR A 0 137 . -22.199  -0.024  -0.613  1.00 92.11 137 A 1 
ATOM 960  O OH  . TYR A 0 137 . -21.392  1.775   0.761   1.00 92.11 137 A 1 
ATOM 961  C CZ  . TYR A 0 137 . -21.896  0.516   0.655   1.00 92.11 137 A 1 
ATOM 962  N N   . THR A 0 138 . -23.095  -6.770  1.141   1.00 88.35 138 A 1 
ATOM 963  C CA  . THR A 0 138 . -23.777  -8.066  1.180   1.00 88.35 138 A 1 
ATOM 964  C C   . THR A 0 138 . -24.602  -8.149  2.459   1.00 88.35 138 A 1 
ATOM 965  C CB  . THR A 0 138 . -22.792  -9.246  1.090   1.00 88.35 138 A 1 
ATOM 966  O O   . THR A 0 138 . -24.151  -7.686  3.504   1.00 88.35 138 A 1 
ATOM 967  C CG2 . THR A 0 138 . -22.013  -9.243  -0.227  1.00 88.35 138 A 1 
ATOM 968  O OG1 . THR A 0 138 . -21.826  -9.199  2.109   1.00 88.35 138 A 1 
ATOM 969  N N   . ALA A 0 139 . -25.800  -8.712  2.357   1.00 82.31 139 A 1 
ATOM 970  C CA  . ALA A 0 139 . -26.699  -9.000  3.471   1.00 82.31 139 A 1 
ATOM 971  C C   . ALA A 0 139 . -27.404  -10.325 3.153   1.00 82.31 139 A 1 
ATOM 972  C CB  . ALA A 0 139 . -27.695  -7.842  3.623   1.00 82.31 139 A 1 
ATOM 973  O O   . ALA A 0 139 . -27.840  -10.493 2.009   1.00 82.31 139 A 1 
ATOM 974  N N   . GLU A 0 140 . -27.451  -11.262 4.100   1.00 71.48 140 A 1 
ATOM 975  C CA  . GLU A 0 140 . -27.914  -12.633 3.825   1.00 71.48 140 A 1 
ATOM 976  C C   . GLU A 0 140 . -29.433  -12.822 3.996   1.00 71.48 140 A 1 
ATOM 977  C CB  . GLU A 0 140 . -27.024  -13.657 4.557   1.00 71.48 140 A 1 
ATOM 978  O O   . GLU A 0 140 . -30.041  -13.403 3.099   1.00 71.48 140 A 1 
ATOM 979  C CG  . GLU A 0 140 . -25.678  -13.776 3.807   1.00 71.48 140 A 1 
ATOM 980  C CD  . GLU A 0 140 . -24.652  -14.734 4.435   1.00 71.48 140 A 1 
ATOM 981  O OE1 . GLU A 0 140 . -23.814  -15.251 3.653   1.00 71.48 140 A 1 
ATOM 982  O OE2 . GLU A 0 140 . -24.654  -14.893 5.676   1.00 71.48 140 A 1 
ATOM 983  N N   . SER A 0 141 . -30.074  -12.214 4.998   1.00 74.61 141 A 1 
ATOM 984  C CA  . SER A 0 141 . -31.542  -12.186 5.157   1.00 74.61 141 A 1 
ATOM 985  C C   . SER A 0 141 . -31.972  -11.073 6.111   1.00 74.61 141 A 1 
ATOM 986  C CB  . SER A 0 141 . -32.131  -13.479 5.754   1.00 74.61 141 A 1 
ATOM 987  O O   . SER A 0 141 . -31.174  -10.574 6.906   1.00 74.61 141 A 1 
ATOM 988  O OG  . SER A 0 141 . -31.467  -14.651 5.370   1.00 74.61 141 A 1 
ATOM 989  N N   . TYR A 0 142 . -33.253  -10.716 6.048   1.00 73.67 142 A 1 
ATOM 990  C CA  . TYR A 0 142 . -33.958  -9.981  7.093   1.00 73.67 142 A 1 
ATOM 991  C C   . TYR A 0 142 . -35.247  -10.739 7.381   1.00 73.67 142 A 1 
ATOM 992  C CB  . TYR A 0 142 . -34.275  -8.553  6.634   1.00 73.67 142 A 1 
ATOM 993  O O   . TYR A 0 142 . -36.103  -10.815 6.493   1.00 73.67 142 A 1 
ATOM 994  C CG  . TYR A 0 142 . -35.153  -7.802  7.616   1.00 73.67 142 A 1 
ATOM 995  C CD1 . TYR A 0 142 . -36.531  -7.608  7.371   1.00 73.67 142 A 1 
ATOM 996  C CD2 . TYR A 0 142 . -34.586  -7.360  8.822   1.00 73.67 142 A 1 
ATOM 997  C CE1 . TYR A 0 142 . -37.322  -6.911  8.309   1.00 73.67 142 A 1 
ATOM 998  C CE2 . TYR A 0 142 . -35.376  -6.700  9.771   1.00 73.67 142 A 1 
ATOM 999  O OH  . TYR A 0 142 . -37.441  -5.778  10.441  1.00 73.67 142 A 1 
ATOM 1000 C CZ  . TYR A 0 142 . -36.736  -6.458  9.509   1.00 73.67 142 A 1 
ATOM 1001 N N   . ASP A 0 143 . -35.370  -11.265 8.595   1.00 78.50 143 A 1 
ATOM 1002 C CA  . ASP A 0 143 . -36.491  -12.110 8.981   1.00 78.50 143 A 1 
ATOM 1003 C C   . ASP A 0 143 . -37.274  -11.455 10.125  1.00 78.50 143 A 1 
ATOM 1004 C CB  . ASP A 0 143 . -36.002  -13.535 9.303   1.00 78.50 143 A 1 
ATOM 1005 O O   . ASP A 0 143 . -36.729  -11.092 11.167  1.00 78.50 143 A 1 
ATOM 1006 C CG  . ASP A 0 143 . -35.588  -14.360 8.068   1.00 78.50 143 A 1 
ATOM 1007 O OD1 . ASP A 0 143 . -35.772  -13.889 6.918   1.00 78.50 143 A 1 
ATOM 1008 O OD2 . ASP A 0 143 . -35.166  -15.519 8.266   1.00 78.50 143 A 1 
ATOM 1009 N N   . GLU A 0 144 . -38.583  -11.298 9.914   1.00 80.28 144 A 1 
ATOM 1010 C CA  . GLU A 0 144 . -39.549  -10.972 10.965  1.00 80.28 144 A 1 
ATOM 1011 C C   . GLU A 0 144 . -40.369  -12.228 11.251  1.00 80.28 144 A 1 
ATOM 1012 C CB  . GLU A 0 144 . -40.489  -9.814  10.572  1.00 80.28 144 A 1 
ATOM 1013 O O   . GLU A 0 144 . -40.963  -12.810 10.335  1.00 80.28 144 A 1 
ATOM 1014 C CG  . GLU A 0 144 . -39.789  -8.512  10.152  1.00 80.28 144 A 1 
ATOM 1015 C CD  . GLU A 0 144 . -40.757  -7.313  10.046  1.00 80.28 144 A 1 
ATOM 1016 O OE1 . GLU A 0 144 . -40.333  -6.160  10.305  1.00 80.28 144 A 1 
ATOM 1017 O OE2 . GLU A 0 144 . -41.946  -7.513  9.708   1.00 80.28 144 A 1 
ATOM 1018 N N   . TRP A 0 145 . -40.422  -12.645 12.511  1.00 85.31 145 A 1 
ATOM 1019 C CA  . TRP A 0 145 . -41.155  -13.834 12.924  1.00 85.31 145 A 1 
ATOM 1020 C C   . TRP A 0 145 . -42.067  -13.539 14.113  1.00 85.31 145 A 1 
ATOM 1021 C CB  . TRP A 0 145 . -40.179  -14.990 13.167  1.00 85.31 145 A 1 
ATOM 1022 O O   . TRP A 0 145 . -41.791  -12.676 14.943  1.00 85.31 145 A 1 
ATOM 1023 C CG  . TRP A 0 145 . -39.123  -14.746 14.198  1.00 85.31 145 A 1 
ATOM 1024 C CD1 . TRP A 0 145 . -37.873  -14.283 13.962  1.00 85.31 145 A 1 
ATOM 1025 C CD2 . TRP A 0 145 . -39.214  -14.933 15.642  1.00 85.31 145 A 1 
ATOM 1026 C CE2 . TRP A 0 145 . -37.960  -14.574 16.222  1.00 85.31 145 A 1 
ATOM 1027 C CE3 . TRP A 0 145 . -40.234  -15.361 16.518  1.00 85.31 145 A 1 
ATOM 1028 N NE1 . TRP A 0 145 . -37.181  -14.187 15.152  1.00 85.31 145 A 1 
ATOM 1029 C CH2 . TRP A 0 145 . -38.768  -15.060 18.451  1.00 85.31 145 A 1 
ATOM 1030 C CZ2 . TRP A 0 145 . -37.730  -14.637 17.604  1.00 85.31 145 A 1 
ATOM 1031 C CZ3 . TRP A 0 145 . -40.013  -15.426 17.905  1.00 85.31 145 A 1 
ATOM 1032 N N   . ASP A 0 146 . -43.186  -14.256 14.158  1.00 79.12 146 A 1 
ATOM 1033 C CA  . ASP A 0 146 . -44.233  -14.139 15.171  1.00 79.12 146 A 1 
ATOM 1034 C C   . ASP A 0 146 . -44.728  -15.551 15.504  1.00 79.12 146 A 1 
ATOM 1035 C CB  . ASP A 0 146 . -45.370  -13.257 14.620  1.00 79.12 146 A 1 
ATOM 1036 O O   . ASP A 0 146 . -45.073  -16.320 14.599  1.00 79.12 146 A 1 
ATOM 1037 C CG  . ASP A 0 146 . -46.454  -12.904 15.647  1.00 79.12 146 A 1 
ATOM 1038 O OD1 . ASP A 0 146 . -46.327  -13.312 16.819  1.00 79.12 146 A 1 
ATOM 1039 O OD2 . ASP A 0 146 . -47.416  -12.215 15.231  1.00 79.12 146 A 1 
ATOM 1040 N N   . ASN A 0 147 . -44.719  -15.907 16.785  1.00 78.04 147 A 1 
ATOM 1041 C CA  . ASN A 0 147 . -45.197  -17.175 17.305  1.00 78.04 147 A 1 
ATOM 1042 C C   . ASN A 0 147 . -46.127  -16.922 18.495  1.00 78.04 147 A 1 
ATOM 1043 C CB  . ASN A 0 147 . -44.004  -18.069 17.680  1.00 78.04 147 A 1 
ATOM 1044 O O   . ASN A 0 147 . -45.686  -16.465 19.547  1.00 78.04 147 A 1 
ATOM 1045 C CG  . ASN A 0 147 . -44.473  -19.474 18.012  1.00 78.04 147 A 1 
ATOM 1046 N ND2 . ASN A 0 147 . -44.144  -19.993 19.170  1.00 78.04 147 A 1 
ATOM 1047 O OD1 . ASN A 0 147 . -45.148  -20.121 17.229  1.00 78.04 147 A 1 
ATOM 1048 N N   . ALA A 0 148 . -47.400  -17.265 18.324  1.00 77.02 148 A 1 
ATOM 1049 C CA  . ALA A 0 148 . -48.396  -17.250 19.386  1.00 77.02 148 A 1 
ATOM 1050 C C   . ALA A 0 148 . -48.703  -18.693 19.800  1.00 77.02 148 A 1 
ATOM 1051 C CB  . ALA A 0 148 . -49.635  -16.495 18.889  1.00 77.02 148 A 1 
ATOM 1052 O O   . ALA A 0 148 . -49.171  -19.481 18.971  1.00 77.02 148 A 1 
ATOM 1053 N N   . ASP A 0 149 . -48.428  -19.020 21.060  1.00 72.26 149 A 1 
ATOM 1054 C CA  . ASP A 0 149 . -48.749  -20.299 21.684  1.00 72.26 149 A 1 
ATOM 1055 C C   . ASP A 0 149 . -49.868  -20.095 22.718  1.00 72.26 149 A 1 
ATOM 1056 C CB  . ASP A 0 149 . -47.474  -20.931 22.273  1.00 72.26 149 A 1 
ATOM 1057 O O   . ASP A 0 149 . -49.688  -19.433 23.741  1.00 72.26 149 A 1 
ATOM 1058 C CG  . ASP A 0 149 . -47.567  -22.451 22.440  1.00 72.26 149 A 1 
ATOM 1059 O OD1 . ASP A 0 149 . -48.539  -23.039 21.907  1.00 72.26 149 A 1 
ATOM 1060 O OD2 . ASP A 0 149 . -46.574  -23.023 22.947  1.00 72.26 149 A 1 
ATOM 1061 N N   . ASP A 0 150 . -51.055  -20.618 22.397  1.00 75.23 150 A 1 
ATOM 1062 C CA  . ASP A 0 150 . -52.293  -20.454 23.170  1.00 75.23 150 A 1 
ATOM 1063 C C   . ASP A 0 150 . -52.707  -21.807 23.777  1.00 75.23 150 A 1 
ATOM 1064 C CB  . ASP A 0 150 . -53.434  -19.902 22.288  1.00 75.23 150 A 1 
ATOM 1065 O O   . ASP A 0 150 . -53.694  -22.435 23.353  1.00 75.23 150 A 1 
ATOM 1066 C CG  . ASP A 0 150 . -53.429  -18.415 21.923  1.00 75.23 150 A 1 
ATOM 1067 O OD1 . ASP A 0 150 . -52.648  -17.620 22.478  1.00 75.23 150 A 1 
ATOM 1068 O OD2 . ASP A 0 150 . -54.351  -18.051 21.147  1.00 75.23 150 A 1 
ATOM 1069 N N   . ASP A 0 151 . -51.963  -22.271 24.774  1.00 76.61 151 A 1 
ATOM 1070 C CA  . ASP A 0 151 . -52.201  -23.564 25.401  1.00 76.61 151 A 1 
ATOM 1071 C C   . ASP A 0 151 . -53.290  -23.492 26.498  1.00 76.61 151 A 1 
ATOM 1072 C CB  . ASP A 0 151 . -50.865  -24.220 25.811  1.00 76.61 151 A 1 
ATOM 1073 O O   . ASP A 0 151 . -53.592  -22.479 27.142  1.00 76.61 151 A 1 
ATOM 1074 C CG  . ASP A 0 151 . -50.202  -25.085 24.726  1.00 76.61 151 A 1 
ATOM 1075 O OD1 . ASP A 0 151 . -50.927  -25.497 23.782  1.00 76.61 151 A 1 
ATOM 1076 O OD2 . ASP A 0 151 . -49.072  -25.562 24.971  1.00 76.61 151 A 1 
ATOM 1077 N N   . LYS A 0 152 . -54.040  -24.594 26.637  1.00 71.08 152 A 1 
ATOM 1078 C CA  . LYS A 0 152 . -55.137  -24.727 27.611  1.00 71.08 152 A 1 
ATOM 1079 C C   . LYS A 0 152 . -55.047  -26.064 28.306  1.00 71.08 152 A 1 
ATOM 1080 C CB  . LYS A 0 152 . -56.518  -24.561 26.959  1.00 71.08 152 A 1 
ATOM 1081 O O   . LYS A 0 152 . -55.221  -27.113 27.684  1.00 71.08 152 A 1 
ATOM 1082 C CG  . LYS A 0 152 . -56.761  -23.118 26.521  1.00 71.08 152 A 1 
ATOM 1083 C CD  . LYS A 0 152 . -58.142  -22.955 25.885  1.00 71.08 152 A 1 
ATOM 1084 C CE  . LYS A 0 152 . -58.198  -21.518 25.373  1.00 71.08 152 A 1 
ATOM 1085 N NZ  . LYS A 0 152 . -59.341  -21.294 24.466  1.00 71.08 152 A 1 
ATOM 1086 N N   . TRP A 0 153 . -54.901  -26.028 29.622  1.00 69.81 153 A 1 
ATOM 1087 C CA  . TRP A 0 153 . -54.765  -27.225 30.442  1.00 69.81 153 A 1 
ATOM 1088 C C   . TRP A 0 153 . -55.788  -27.248 31.585  1.00 69.81 153 A 1 
ATOM 1089 C CB  . TRP A 0 153 . -53.302  -27.370 30.873  1.00 69.81 153 A 1 
ATOM 1090 O O   . TRP A 0 153 . -56.206  -26.226 32.132  1.00 69.81 153 A 1 
ATOM 1091 C CG  . TRP A 0 153 . -52.668  -26.136 31.430  1.00 69.81 153 A 1 
ATOM 1092 C CD1 . TRP A 0 153 . -52.030  -25.178 30.715  1.00 69.81 153 A 1 
ATOM 1093 C CD2 . TRP A 0 153 . -52.577  -25.716 32.823  1.00 69.81 153 A 1 
ATOM 1094 C CE2 . TRP A 0 153 . -51.860  -24.483 32.878  1.00 69.81 153 A 1 
ATOM 1095 C CE3 . TRP A 0 153 . -53.015  -26.275 34.047  1.00 69.81 153 A 1 
ATOM 1096 N NE1 . TRP A 0 153 . -51.564  -24.198 31.561  1.00 69.81 153 A 1 
ATOM 1097 C CH2 . TRP A 0 153 . -52.019  -24.426 35.294  1.00 69.81 153 A 1 
ATOM 1098 C CZ2 . TRP A 0 153 . -51.584  -23.841 34.092  1.00 69.81 153 A 1 
ATOM 1099 C CZ3 . TRP A 0 153 . -52.737  -25.637 35.272  1.00 69.81 153 A 1 
ATOM 1100 N N   . GLY A 0 154 . -56.268  -28.451 31.914  1.00 61.99 154 A 1 
ATOM 1101 C CA  . GLY A 0 154 . -57.314  -28.671 32.915  1.00 61.99 154 A 1 
ATOM 1102 C C   . GLY A 0 154 . -56.829  -29.539 34.072  1.00 61.99 154 A 1 
ATOM 1103 O O   . GLY A 0 154 . -56.309  -30.631 33.848  1.00 61.99 154 A 1 
ATOM 1104 N N   . ALA A 0 155 . -57.062  -29.097 35.309  1.00 59.59 155 A 1 
ATOM 1105 C CA  . ALA A 0 155 . -56.852  -29.908 36.506  1.00 59.59 155 A 1 
ATOM 1106 C C   . ALA A 0 155 . -58.173  -30.585 36.928  1.00 59.59 155 A 1 
ATOM 1107 C CB  . ALA A 0 155 . -56.237  -29.041 37.611  1.00 59.59 155 A 1 
ATOM 1108 O O   . ALA A 0 155 . -59.199  -29.926 37.139  1.00 59.59 155 A 1 
ATOM 1109 N N   . GLN A 0 156 . -58.162  -31.918 37.043  1.00 61.04 156 A 1 
ATOM 1110 C CA  . GLN A 0 156 . -59.305  -32.718 37.499  1.00 61.04 156 A 1 
ATOM 1111 C C   . GLN A 0 156 . -59.153  -33.075 38.984  1.00 61.04 156 A 1 
ATOM 1112 C CB  . GLN A 0 156 . -59.454  -33.988 36.641  1.00 61.04 156 A 1 
ATOM 1113 O O   . GLN A 0 156 . -58.207  -33.762 39.365  1.00 61.04 156 A 1 
ATOM 1114 C CG  . GLN A 0 156 . -59.957  -33.696 35.218  1.00 61.04 156 A 1 
ATOM 1115 C CD  . GLN A 0 156 . -60.099  -34.959 34.369  1.00 61.04 156 A 1 
ATOM 1116 N NE2 . GLN A 0 156 . -60.864  -34.922 33.301  1.00 61.04 156 A 1 
ATOM 1117 O OE1 . GLN A 0 156 . -59.537  -36.006 34.639  1.00 61.04 156 A 1 
ATOM 1118 N N   . ALA A 0 157 . -60.113  -32.658 39.816  1.00 52.58 157 A 1 
ATOM 1119 C CA  . ALA A 0 157 . -60.166  -32.996 41.238  1.00 52.58 157 A 1 
ATOM 1120 C C   . ALA A 0 157 . -61.472  -33.729 41.597  1.00 52.58 157 A 1 
ATOM 1121 C CB  . ALA A 0 157 . -59.952  -31.725 42.068  1.00 52.58 157 A 1 
ATOM 1122 O O   . ALA A 0 157 . -62.548  -33.389 41.101  1.00 52.58 157 A 1 
ATOM 1123 N N   . TRP A 0 158 . -61.354  -34.730 42.476  1.00 51.51 158 A 1 
ATOM 1124 C CA  . TRP A 0 158 . -62.412  -35.667 42.875  1.00 51.51 158 A 1 
ATOM 1125 C C   . TRP A 0 158 . -62.880  -35.392 44.310  1.00 51.51 158 A 1 
ATOM 1126 C CB  . TRP A 0 158 . -61.857  -37.100 42.794  1.00 51.51 158 A 1 
ATOM 1127 O O   . TRP A 0 158 . -62.071  -35.513 45.228  1.00 51.51 158 A 1 
ATOM 1128 C CG  . TRP A 0 158 . -61.550  -37.634 41.429  1.00 51.51 158 A 1 
ATOM 1129 C CD1 . TRP A 0 158 . -60.532  -37.252 40.622  1.00 51.51 158 A 1 
ATOM 1130 C CD2 . TRP A 0 158 . -62.263  -38.680 40.701  1.00 51.51 158 A 1 
ATOM 1131 C CE2 . TRP A 0 158 . -61.618  -38.875 39.443  1.00 51.51 158 A 1 
ATOM 1132 C CE3 . TRP A 0 158 . -63.396  -39.478 40.976  1.00 51.51 158 A 1 
ATOM 1133 N NE1 . TRP A 0 158 . -60.576  -37.973 39.445  1.00 51.51 158 A 1 
ATOM 1134 C CH2 . TRP A 0 158 . -63.201  -40.592 38.810  1.00 51.51 158 A 1 
ATOM 1135 C CZ2 . TRP A 0 158 . -62.071  -39.814 38.505  1.00 51.51 158 A 1 
ATOM 1136 C CZ3 . TRP A 0 158 . -63.860  -40.423 40.041  1.00 51.51 158 A 1 
ATOM 1137 N N   . GLY A 0 159 . -64.162  -35.068 44.518  1.00 56.55 159 A 1 
ATOM 1138 C CA  . GLY A 0 159 . -64.796  -34.970 45.844  1.00 56.55 159 A 1 
ATOM 1139 C C   . GLY A 0 159 . -65.648  -36.202 46.171  1.00 56.55 159 A 1 
ATOM 1140 O O   . GLY A 0 159 . -66.194  -36.823 45.264  1.00 56.55 159 A 1 
ATOM 1141 N N   . LYS A 0 160 . -65.741  -36.572 47.457  1.00 53.24 160 A 1 
ATOM 1142 C CA  . LYS A 0 160 . -66.644  -37.620 47.970  1.00 53.24 160 A 1 
ATOM 1143 C C   . LYS A 0 160 . -67.384  -37.098 49.195  1.00 53.24 160 A 1 
ATOM 1144 C CB  . LYS A 0 160 . -65.881  -38.904 48.348  1.00 53.24 160 A 1 
ATOM 1145 O O   . LYS A 0 160 . -66.752  -36.891 50.232  1.00 53.24 160 A 1 
ATOM 1146 C CG  . LYS A 0 160 . -65.337  -39.647 47.126  1.00 53.24 160 A 1 
ATOM 1147 C CD  . LYS A 0 160 . -64.708  -40.987 47.520  1.00 53.24 160 A 1 
ATOM 1148 C CE  . LYS A 0 160 . -64.253  -41.658 46.223  1.00 53.24 160 A 1 
ATOM 1149 N NZ  . LYS A 0 160 . -63.747  -43.028 46.445  1.00 53.24 160 A 1 
ATOM 1150 N N   . ASP A 0 161 . -68.689  -36.928 49.089  1.00 46.34 161 A 1 
ATOM 1151 C CA  . ASP A 0 161 . -69.596  -36.856 50.227  1.00 46.34 161 A 1 
ATOM 1152 C C   . ASP A 0 161 . -69.853  -38.281 50.760  1.00 46.34 161 A 1 
ATOM 1153 C CB  . ASP A 0 161 . -70.871  -36.086 49.839  1.00 46.34 161 A 1 
ATOM 1154 O O   . ASP A 0 161 . -69.833  -39.270 50.026  1.00 46.34 161 A 1 
ATOM 1155 C CG  . ASP A 0 161 . -71.664  -36.682 48.665  1.00 46.34 161 A 1 
ATOM 1156 O OD1 . ASP A 0 161 . -71.025  -37.292 47.776  1.00 46.34 161 A 1 
ATOM 1157 O OD2 . ASP A 0 161 . -72.893  -36.476 48.667  1.00 46.34 161 A 1 
ATOM 1158 N N   . ARG A 0 162 . -69.959  -38.437 52.082  1.00 45.07 162 A 1 
ATOM 1159 C CA  . ARG A 0 162 . -70.217  -39.736 52.726  1.00 45.07 162 A 1 
ATOM 1160 C C   . ARG A 0 162 . -71.232  -39.540 53.835  1.00 45.07 162 A 1 
ATOM 1161 C CB  . ARG A 0 162 . -68.929  -40.373 53.288  1.00 45.07 162 A 1 
ATOM 1162 O O   . ARG A 0 162 . -70.838  -39.310 54.978  1.00 45.07 162 A 1 
ATOM 1163 C CG  . ARG A 0 162 . -67.953  -40.894 52.226  1.00 45.07 162 A 1 
ATOM 1164 C CD  . ARG A 0 162 . -66.732  -41.560 52.883  1.00 45.07 162 A 1 
ATOM 1165 N NE  . ARG A 0 162 . -67.067  -42.856 53.515  1.00 45.07 162 A 1 
ATOM 1166 N NH1 . ARG A 0 162 . -65.190  -43.071 54.815  1.00 45.07 162 A 1 
ATOM 1167 N NH2 . ARG A 0 162 . -66.737  -44.683 54.836  1.00 45.07 162 A 1 
ATOM 1168 C CZ  . ARG A 0 162 . -66.333  -43.529 54.383  1.00 45.07 162 A 1 
ATOM 1169 N N   . ASP A 0 163 . -72.511  -39.698 53.536  1.00 47.68 163 A 1 
ATOM 1170 C CA  . ASP A 0 163 . -73.521  -39.828 54.575  1.00 47.68 163 A 1 
ATOM 1171 C C   . ASP A 0 163 . -73.580  -41.288 55.072  1.00 47.68 163 A 1 
ATOM 1172 C CB  . ASP A 0 163 . -74.853  -39.205 54.138  1.00 47.68 163 A 1 
ATOM 1173 O O   . ASP A 0 163 . -73.768  -42.265 54.347  1.00 47.68 163 A 1 
ATOM 1174 C CG  . ASP A 0 163 . -75.557  -39.915 52.981  1.00 47.68 163 A 1 
ATOM 1175 O OD1 . ASP A 0 163 . -74.853  -40.539 52.158  1.00 47.68 163 A 1 
ATOM 1176 O OD2 . ASP A 0 163 . -76.808  -39.858 52.988  1.00 47.68 163 A 1 
ATOM 1177 N N   . LEU A 0 164 . -73.304  -41.474 56.364  1.00 36.74 164 A 1 
ATOM 1178 C CA  . LEU A 0 164 . -73.242  -42.785 57.005  1.00 36.74 164 A 1 
ATOM 1179 C C   . LEU A 0 164 . -74.573  -43.071 57.710  1.00 36.74 164 A 1 
ATOM 1180 C CB  . LEU A 0 164 . -72.038  -42.794 57.971  1.00 36.74 164 A 1 
ATOM 1181 O O   . LEU A 0 164 . -74.816  -42.550 58.796  1.00 36.74 164 A 1 
ATOM 1182 C CG  . LEU A 0 164 . -71.756  -44.162 58.622  1.00 36.74 164 A 1 
ATOM 1183 C CD1 . LEU A 0 164 . -71.074  -45.125 57.645  1.00 36.74 164 A 1 
ATOM 1184 C CD2 . LEU A 0 164 . -70.833  -43.993 59.831  1.00 36.74 164 A 1 
ATOM 1185 N N   . SER A 0 165 . -75.404  -43.959 57.158  1.00 37.00 165 A 1 
ATOM 1186 C CA  . SER A 0 165 . -76.565  -44.502 57.880  1.00 37.00 165 A 1 
ATOM 1187 C C   . SER A 0 165 . -76.657  -46.027 57.759  1.00 37.00 165 A 1 
ATOM 1188 C CB  . SER A 0 165 . -77.849  -43.813 57.419  1.00 37.00 165 A 1 
ATOM 1189 O O   . SER A 0 165 . -76.829  -46.577 56.672  1.00 37.00 165 A 1 
ATOM 1190 O OG  . SER A 0 165 . -78.929  -44.223 58.238  1.00 37.00 165 A 1 
ATOM 1191 N N   . GLY A 0 166 . -76.530  -46.727 58.894  1.00 39.54 166 A 1 
ATOM 1192 C CA  . GLY A 0 166 . -76.829  -48.160 59.013  1.00 39.54 166 A 1 
ATOM 1193 C C   . GLY A 0 166 . -78.345  -48.386 58.924  1.00 39.54 166 A 1 
ATOM 1194 O O   . GLY A 0 166 . -79.103  -47.762 59.657  1.00 39.54 166 A 1 
ATOM 1195 N N   . ALA A 0 167 . -78.875  -49.141 57.962  1.00 32.31 167 A 1 
ATOM 1196 C CA  . ALA A 0 167 . -78.732  -50.580 57.711  1.00 32.31 167 A 1 
ATOM 1197 C C   . ALA A 0 167 . -79.449  -51.479 58.744  1.00 32.31 167 A 1 
ATOM 1198 C CB  . ALA A 0 167 . -77.281  -51.005 57.437  1.00 32.31 167 A 1 
ATOM 1199 O O   . ALA A 0 167 . -78.894  -51.843 59.777  1.00 32.31 167 A 1 
ATOM 1200 N N   . SER A 0 168 . -80.650  -51.946 58.383  1.00 37.82 168 A 1 
ATOM 1201 C CA  . SER A 0 168 . -81.019  -53.365 58.517  1.00 37.82 168 A 1 
ATOM 1202 C C   . SER A 0 168 . -81.924  -53.785 57.340  1.00 37.82 168 A 1 
ATOM 1203 C CB  . SER A 0 168 . -81.593  -53.713 59.895  1.00 37.82 168 A 1 
ATOM 1204 O O   . SER A 0 168 . -82.529  -52.946 56.680  1.00 37.82 168 A 1 
ATOM 1205 O OG  . SER A 0 168 . -82.887  -53.186 60.061  1.00 37.82 168 A 1 
ATOM 1206 N N   . SER A 0 169 . -81.888  -55.070 56.996  1.00 44.24 169 A 1 
ATOM 1207 C CA  . SER A 0 169 . -81.803  -55.649 55.644  1.00 44.24 169 A 1 
ATOM 1208 C C   . SER A 0 169 . -83.105  -55.937 54.877  1.00 44.24 169 A 1 
ATOM 1209 C CB  . SER A 0 169 . -81.048  -56.976 55.796  1.00 44.24 169 A 1 
ATOM 1210 O O   . SER A 0 169 . -84.118  -56.335 55.442  1.00 44.24 169 A 1 
ATOM 1211 O OG  . SER A 0 169 . -81.556  -57.686 56.915  1.00 44.24 169 A 1 
ATOM 1212 N N   . TYR A 0 170 . -82.984  -55.870 53.545  1.00 27.90 170 A 1 
ATOM 1213 C CA  . TYR A 0 170 . -83.896  -56.364 52.506  1.00 27.90 170 A 1 
ATOM 1214 C C   . TYR A 0 170 . -83.825  -57.891 52.289  1.00 27.90 170 A 1 
ATOM 1215 C CB  . TYR A 0 170 . -83.473  -55.712 51.171  1.00 27.90 170 A 1 
ATOM 1216 O O   . TYR A 0 170 . -82.734  -58.455 52.256  1.00 27.90 170 A 1 
ATOM 1217 C CG  . TYR A 0 170 . -84.066  -54.354 50.861  1.00 27.90 170 A 1 
ATOM 1218 C CD1 . TYR A 0 170 . -85.187  -54.282 50.013  1.00 27.90 170 A 1 
ATOM 1219 C CD2 . TYR A 0 170 . -83.486  -53.172 51.364  1.00 27.90 170 A 1 
ATOM 1220 C CE1 . TYR A 0 170 . -85.726  -53.033 49.658  1.00 27.90 170 A 1 
ATOM 1221 C CE2 . TYR A 0 170 . -84.029  -51.919 51.017  1.00 27.90 170 A 1 
ATOM 1222 O OH  . TYR A 0 170 . -85.685  -50.653 49.808  1.00 27.90 170 A 1 
ATOM 1223 C CZ  . TYR A 0 170 . -85.148  -51.849 50.159  1.00 27.90 170 A 1 
ATOM 1224 N N   . ALA A 0 171 . -84.971  -58.500 51.949  1.00 37.58 171 A 1 
ATOM 1225 C CA  . ALA A 0 171 . -85.097  -59.558 50.934  1.00 37.58 171 A 1 
ATOM 1226 C C   . ALA A 0 171 . -86.504  -59.477 50.287  1.00 37.58 171 A 1 
ATOM 1227 C CB  . ALA A 0 171 . -84.808  -60.937 51.541  1.00 37.58 171 A 1 
ATOM 1228 O O   . ALA A 0 171 . -87.516  -59.551 50.981  1.00 37.58 171 A 1 
ATOM 1229 N N   . ARG A 0 172 . -86.537  -59.227 48.968  1.00 29.71 172 A 1 
ATOM 1230 C CA  . ARG A 0 172 . -87.701  -58.952 48.091  1.00 29.71 172 A 1 
ATOM 1231 C C   . ARG A 0 172 . -88.310  -60.226 47.476  1.00 29.71 172 A 1 
ATOM 1232 C CB  . ARG A 0 172 . -87.249  -58.029 46.934  1.00 29.71 172 A 1 
ATOM 1233 O O   . ARG A 0 172 . -87.635  -61.243 47.465  1.00 29.71 172 A 1 
ATOM 1234 C CG  . ARG A 0 172 . -87.043  -56.561 47.330  1.00 29.71 172 A 1 
ATOM 1235 C CD  . ARG A 0 172 . -87.306  -55.600 46.155  1.00 29.71 172 A 1 
ATOM 1236 N NE  . ARG A 0 172 . -86.093  -55.221 45.401  1.00 29.71 172 A 1 
ATOM 1237 N NH1 . ARG A 0 172 . -87.003  -53.362 44.398  1.00 29.71 172 A 1 
ATOM 1238 N NH2 . ARG A 0 172 . -84.835  -53.793 44.130  1.00 29.71 172 A 1 
ATOM 1239 C CZ  . ARG A 0 172 . -85.981  -54.136 44.648  1.00 29.71 172 A 1 
ATOM 1240 N N   . ASP A 0 173 . -89.535  -60.094 46.937  1.00 29.59 173 A 1 
ATOM 1241 C CA  . ASP A 0 173 . -90.248  -60.928 45.931  1.00 29.59 173 A 1 
ATOM 1242 C C   . ASP A 0 173 . -89.937  -62.440 45.890  1.00 29.59 173 A 1 
ATOM 1243 C CB  . ASP A 0 173 . -90.081  -60.323 44.520  1.00 29.59 173 A 1 
ATOM 1244 O O   . ASP A 0 173 . -88.837  -62.857 45.550  1.00 29.59 173 A 1 
ATOM 1245 C CG  . ASP A 0 173 . -91.108  -59.239 44.165  1.00 29.59 173 A 1 
ATOM 1246 O OD1 . ASP A 0 173 . -92.175  -59.190 44.816  1.00 29.59 173 A 1 
ATOM 1247 O OD2 . ASP A 0 173 . -90.802  -58.445 43.250  1.00 29.59 173 A 1 
ATOM 1248 N N   . ALA A 0 174 . -90.867  -63.375 46.120  1.00 26.87 174 A 1 
ATOM 1249 C CA  . ALA A 0 174 . -92.328  -63.372 45.956  1.00 26.87 174 A 1 
ATOM 1250 C C   . ALA A 0 174 . -92.820  -63.067 44.527  1.00 26.87 174 A 1 
ATOM 1251 C CB  . ALA A 0 174 . -93.069  -62.612 47.070  1.00 26.87 174 A 1 
ATOM 1252 O O   . ALA A 0 174 . -93.402  -62.027 44.249  1.00 26.87 174 A 1 
ATOM 1253 N N   . SER A 0 175 . -92.737  -64.065 43.643  1.00 32.27 175 A 1 
ATOM 1254 C CA  . SER A 0 175 . -93.835  -64.272 42.695  1.00 32.27 175 A 1 
ATOM 1255 C C   . SER A 0 175 . -94.851  -65.208 43.353  1.00 32.27 175 A 1 
ATOM 1256 C CB  . SER A 0 175 . -93.342  -64.787 41.334  1.00 32.27 175 A 1 
ATOM 1257 O O   . SER A 0 175 . -94.490  -66.311 43.746  1.00 32.27 175 A 1 
ATOM 1258 O OG  . SER A 0 175 . -92.799  -66.090 41.391  1.00 32.27 175 A 1 
ATOM 1259 N N   . ILE A 0 176 . -96.094  -64.751 43.548  1.00 33.68 176 A 1 
ATOM 1260 C CA  . ILE A 0 176 . -97.337  -65.545 43.445  1.00 33.68 176 A 1 
ATOM 1261 C C   . ILE A 0 176 . -98.545  -64.659 43.802  1.00 33.68 176 A 1 
ATOM 1262 C CB  . ILE A 0 176 . -97.302  -66.909 44.209  1.00 33.68 176 A 1 
ATOM 1263 O O   . ILE A 0 176 . -98.850  -64.356 44.949  1.00 33.68 176 A 1 
ATOM 1264 C CG1 . ILE A 0 176 . -96.828  -68.024 43.231  1.00 33.68 176 A 1 
ATOM 1265 C CG2 . ILE A 0 176 . -98.659  -67.379 44.774  1.00 33.68 176 A 1 
ATOM 1266 C CD1 . ILE A 0 176 . -96.191  -69.235 43.926  1.00 33.68 176 A 1 
ATOM 1267 N N   . GLY A 0 177 . -99.256  -64.254 42.750  1.00 33.34 177 A 1 
ATOM 1268 C CA  . GLY A 0 177 . -100.609 -64.758 42.515  1.00 33.34 177 A 1 
ATOM 1269 C C   . GLY A 0 177 . -101.741 -64.307 43.443  1.00 33.34 177 A 1 
ATOM 1270 O O   . GLY A 0 177 . -102.104 -64.999 44.386  1.00 33.34 177 A 1 
ATOM 1271 N N   . LYS A 0 178 . -102.420 -63.233 43.017  1.00 34.90 178 A 1 
ATOM 1272 C CA  . LYS A 0 178 . -103.888 -63.047 42.996  1.00 34.90 178 A 1 
ATOM 1273 C C   . LYS A 0 178 . -104.716 -63.848 44.021  1.00 34.90 178 A 1 
ATOM 1274 C CB  . LYS A 0 178 . -104.419 -63.409 41.587  1.00 34.90 178 A 1 
ATOM 1275 O O   . LYS A 0 178 . -105.210 -64.928 43.699  1.00 34.90 178 A 1 
ATOM 1276 C CG  . LYS A 0 178 . -103.912 -62.543 40.428  1.00 34.90 178 A 1 
ATOM 1277 C CD  . LYS A 0 178 . -104.648 -62.911 39.127  1.00 34.90 178 A 1 
ATOM 1278 C CE  . LYS A 0 178 . -104.063 -62.120 37.949  1.00 34.90 178 A 1 
ATOM 1279 N NZ  . LYS A 0 178 . -104.814 -62.332 36.684  1.00 34.90 178 A 1 
ATOM 1280 N N   . ARG A 0 179 . -105.099 -63.229 45.144  1.00 36.99 179 A 1 
ATOM 1281 C CA  . ARG A 0 179 . -106.371 -63.556 45.819  1.00 36.99 179 A 1 
ATOM 1282 C C   . ARG A 0 179 . -107.116 -62.299 46.272  1.00 36.99 179 A 1 
ATOM 1283 C CB  . ARG A 0 179 . -106.172 -64.582 46.952  1.00 36.99 179 A 1 
ATOM 1284 O O   . ARG A 0 179 . -106.684 -61.574 47.159  1.00 36.99 179 A 1 
ATOM 1285 C CG  . ARG A 0 179 . -105.967 -66.004 46.391  1.00 36.99 179 A 1 
ATOM 1286 C CD  . ARG A 0 179 . -106.041 -67.092 47.467  1.00 36.99 179 A 1 
ATOM 1287 N NE  . ARG A 0 179 . -106.685 -68.319 46.945  1.00 36.99 179 A 1 
ATOM 1288 N NH1 . ARG A 0 179 . -105.206 -69.894 47.740  1.00 36.99 179 A 1 
ATOM 1289 N NH2 . ARG A 0 179 . -107.046 -70.549 46.670  1.00 36.99 179 A 1 
ATOM 1290 C CZ  . ARG A 0 179 . -106.307 -69.574 47.121  1.00 36.99 179 A 1 
ATOM 1291 N N   . LYS A 0 180 . -108.267 -62.069 45.629  1.00 37.52 180 A 1 
ATOM 1292 C CA  . LYS A 0 180 . -109.327 -61.140 46.043  1.00 37.52 180 A 1 
ATOM 1293 C C   . LYS A 0 180 . -109.883 -61.562 47.411  1.00 37.52 180 A 1 
ATOM 1294 C CB  . LYS A 0 180 . -110.490 -61.188 45.021  1.00 37.52 180 A 1 
ATOM 1295 O O   . LYS A 0 180 . -110.318 -62.698 47.557  1.00 37.52 180 A 1 
ATOM 1296 C CG  . LYS A 0 180 . -110.381 -60.242 43.815  1.00 37.52 180 A 1 
ATOM 1297 C CD  . LYS A 0 180 . -111.605 -60.416 42.891  1.00 37.52 180 A 1 
ATOM 1298 C CE  . LYS A 0 180 . -111.655 -59.341 41.794  1.00 37.52 180 A 1 
ATOM 1299 N NZ  . LYS A 0 180 . -112.814 -59.523 40.877  1.00 37.52 180 A 1 
ATOM 1300 N N   . GLY A 0 181 . -109.995 -60.601 48.327  1.00 34.93 181 A 1 
ATOM 1301 C CA  . GLY A 0 181 . -111.033 -60.578 49.362  1.00 34.93 181 A 1 
ATOM 1302 C C   . GLY A 0 181 . -110.727 -61.286 50.684  1.00 34.93 181 A 1 
ATOM 1303 O O   . GLY A 0 181 . -111.174 -62.404 50.900  1.00 34.93 181 A 1 
ATOM 1304 N N   . LYS A 0 182 . -110.092 -60.570 51.618  1.00 38.28 182 A 1 
ATOM 1305 C CA  . LYS A 0 182 . -110.595 -60.325 52.987  1.00 38.28 182 A 1 
ATOM 1306 C C   . LYS A 0 182 . -109.616 -59.403 53.719  1.00 38.28 182 A 1 
ATOM 1307 C CB  . LYS A 0 182 . -110.823 -61.624 53.801  1.00 38.28 182 A 1 
ATOM 1308 O O   . LYS A 0 182 . -108.439 -59.719 53.839  1.00 38.28 182 A 1 
ATOM 1309 C CG  . LYS A 0 182 . -112.322 -61.987 53.861  1.00 38.28 182 A 1 
ATOM 1310 C CD  . LYS A 0 182 . -112.570 -63.316 54.588  1.00 38.28 182 A 1 
ATOM 1311 C CE  . LYS A 0 182 . -114.063 -63.674 54.551  1.00 38.28 182 A 1 
ATOM 1312 N NZ  . LYS A 0 182 . -114.355 -64.916 55.312  1.00 38.28 182 A 1 
ATOM 1313 N N   . LYS A 0 183 . -110.136 -58.264 54.195  1.00 38.60 183 A 1 
ATOM 1314 C CA  . LYS A 0 183 . -109.519 -57.383 55.198  1.00 38.60 183 A 1 
ATOM 1315 C C   . LYS A 0 183 . -109.076 -58.245 56.381  1.00 38.60 183 A 1 
ATOM 1316 C CB  . LYS A 0 183 . -110.574 -56.371 55.709  1.00 38.60 183 A 1 
ATOM 1317 O O   . LYS A 0 183 . -109.932 -58.696 57.140  1.00 38.60 183 A 1 
ATOM 1318 C CG  . LYS A 0 183 . -110.627 -55.019 54.990  1.00 38.60 183 A 1 
ATOM 1319 C CD  . LYS A 0 183 . -111.782 -54.175 55.563  1.00 38.60 183 A 1 
ATOM 1320 C CE  . LYS A 0 183 . -111.689 -52.710 55.116  1.00 38.60 183 A 1 
ATOM 1321 N NZ  . LYS A 0 183 . -112.803 -51.889 55.662  1.00 38.60 183 A 1 
ATOM 1322 N N   . LEU A 0 184 . -107.778 -58.484 56.530  1.00 38.89 184 A 1 
ATOM 1323 C CA  . LEU A 0 184 . -107.252 -59.053 57.759  1.00 38.89 184 A 1 
ATOM 1324 C C   . LEU A 0 184 . -106.999 -57.890 58.718  1.00 38.89 184 A 1 
ATOM 1325 C CB  . LEU A 0 184 . -106.033 -59.943 57.468  1.00 38.89 184 A 1 
ATOM 1326 O O   . LEU A 0 184 . -106.026 -57.156 58.592  1.00 38.89 184 A 1 
ATOM 1327 C CG  . LEU A 0 184 . -105.594 -60.778 58.686  1.00 38.89 184 A 1 
ATOM 1328 C CD1 . LEU A 0 184 . -106.666 -61.770 59.156  1.00 38.89 184 A 1 
ATOM 1329 C CD2 . LEU A 0 184 . -104.338 -61.576 58.342  1.00 38.89 184 A 1 
ATOM 1330 N N   . ALA A 0 185 . -107.961 -57.685 59.614  1.00 37.18 185 A 1 
ATOM 1331 C CA  . ALA A 0 185 . -107.799 -56.855 60.790  1.00 37.18 185 A 1 
ATOM 1332 C C   . ALA A 0 185 . -106.799 -57.548 61.719  1.00 37.18 185 A 1 
ATOM 1333 C CB  . ALA A 0 185 . -109.175 -56.685 61.450  1.00 37.18 185 A 1 
ATOM 1334 O O   . ALA A 0 185 . -107.108 -58.583 62.310  1.00 37.18 185 A 1 
ATOM 1335 N N   . THR A 0 186 . -105.597 -57.001 61.830  1.00 38.21 186 A 1 
ATOM 1336 C CA  . THR A 0 186 . -104.665 -57.355 62.898  1.00 38.21 186 A 1 
ATOM 1337 C C   . THR A 0 186 . -104.408 -56.124 63.741  1.00 38.21 186 A 1 
ATOM 1338 C CB  . THR A 0 186 . -103.383 -58.038 62.395  1.00 38.21 186 A 1 
ATOM 1339 O O   . THR A 0 186 . -103.349 -55.512 63.676  1.00 38.21 186 A 1 
ATOM 1340 C CG2 . THR A 0 186 . -103.660 -59.503 62.059  1.00 38.21 186 A 1 
ATOM 1341 O OG1 . THR A 0 186 . -102.887 -57.405 61.244  1.00 38.21 186 A 1 
ATOM 1342 N N   . ASP A 0 187 . -105.390 -55.832 64.595  1.00 38.54 187 A 1 
ATOM 1343 C CA  . ASP A 0 187 . -105.179 -55.270 65.929  1.00 38.54 187 A 1 
ATOM 1344 C C   . ASP A 0 187 . -104.394 -56.284 66.785  1.00 38.54 187 A 1 
ATOM 1345 C CB  . ASP A 0 187 . -106.531 -54.927 66.581  1.00 38.54 187 A 1 
ATOM 1346 O O   . ASP A 0 187 . -104.884 -56.837 67.770  1.00 38.54 187 A 1 
ATOM 1347 C CG  . ASP A 0 187 . -107.293 -53.814 65.863  1.00 38.54 187 A 1 
ATOM 1348 O OD1 . ASP A 0 187 . -106.644 -52.824 65.463  1.00 38.54 187 A 1 
ATOM 1349 O OD2 . ASP A 0 187 . -108.524 -53.975 65.709  1.00 38.54 187 A 1 
ATOM 1350 N N   . ARG A 0 188 . -103.166 -56.590 66.364  1.00 34.06 188 A 1 
ATOM 1351 C CA  . ARG A 0 188 . -102.161 -57.270 67.176  1.00 34.06 188 A 1 
ATOM 1352 C C   . ARG A 0 188 . -100.845 -56.546 66.971  1.00 34.06 188 A 1 
ATOM 1353 C CB  . ARG A 0 188 . -102.085 -58.781 66.882  1.00 34.06 188 A 1 
ATOM 1354 O O   . ARG A 0 188 . -100.200 -56.675 65.934  1.00 34.06 188 A 1 
ATOM 1355 C CG  . ARG A 0 188 . -102.883 -59.549 67.949  1.00 34.06 188 A 1 
ATOM 1356 C CD  . ARG A 0 188 . -102.666 -61.062 67.885  1.00 34.06 188 A 1 
ATOM 1357 N NE  . ARG A 0 188 . -103.567 -61.720 66.920  1.00 34.06 188 A 1 
ATOM 1358 N NH1 . ARG A 0 188 . -102.848 -63.855 67.335  1.00 34.06 188 A 1 
ATOM 1359 N NH2 . ARG A 0 188 . -104.532 -63.520 65.905  1.00 34.06 188 A 1 
ATOM 1360 C CZ  . ARG A 0 188 . -103.646 -63.024 66.723  1.00 34.06 188 A 1 
ATOM 1361 N N   . ALA A 0 189 . -100.511 -55.747 67.975  1.00 33.07 189 A 1 
ATOM 1362 C CA  . ALA A 0 189 . -99.263  -55.025 68.123  1.00 33.07 189 A 1 
ATOM 1363 C C   . ALA A 0 189 . -98.117  -55.988 68.470  1.00 33.07 189 A 1 
ATOM 1364 C CB  . ALA A 0 189 . -99.487  -53.938 69.187  1.00 33.07 189 A 1 
ATOM 1365 O O   . ALA A 0 189 . -97.451  -55.783 69.466  1.00 33.07 189 A 1 
ATOM 1366 N N   . ASP A 0 190 . -97.900  -57.021 67.652  1.00 38.64 190 A 1 
ATOM 1367 C CA  . ASP A 0 190 . -96.776  -57.957 67.786  1.00 38.64 190 A 1 
ATOM 1368 C C   . ASP A 0 190 . -96.248  -58.381 66.398  1.00 38.64 190 A 1 
ATOM 1369 C CB  . ASP A 0 190 . -97.144  -59.201 68.620  1.00 38.64 190 A 1 
ATOM 1370 O O   . ASP A 0 190 . -95.881  -59.539 66.189  1.00 38.64 190 A 1 
ATOM 1371 C CG  . ASP A 0 190 . -97.905  -58.965 69.928  1.00 38.64 190 A 1 
ATOM 1372 O OD1 . ASP A 0 190 . -97.431  -58.210 70.797  1.00 38.64 190 A 1 
ATOM 1373 O OD2 . ASP A 0 190 . -98.975  -59.604 70.068  1.00 38.64 190 A 1 
ATOM 1374 N N   . TRP A 0 191 . -96.255  -57.478 65.408  1.00 28.51 191 A 1 
ATOM 1375 C CA  . TRP A 0 191 . -95.623  -57.759 64.114  1.00 28.51 191 A 1 
ATOM 1376 C C   . TRP A 0 191 . -94.566  -56.716 63.760  1.00 28.51 191 A 1 
ATOM 1377 C CB  . TRP A 0 191 . -96.645  -58.085 63.019  1.00 28.51 191 A 1 
ATOM 1378 O O   . TRP A 0 191 . -94.817  -55.661 63.183  1.00 28.51 191 A 1 
ATOM 1379 C CG  . TRP A 0 191 . -96.148  -59.089 62.017  1.00 28.51 191 A 1 
ATOM 1380 C CD1 . TRP A 0 191 . -95.556  -60.271 62.314  1.00 28.51 191 A 1 
ATOM 1381 C CD2 . TRP A 0 191 . -96.171  -59.019 60.559  1.00 28.51 191 A 1 
ATOM 1382 C CE2 . TRP A 0 191 . -95.560  -60.201 60.038  1.00 28.51 191 A 1 
ATOM 1383 C CE3 . TRP A 0 191 . -96.640  -58.074 59.622  1.00 28.51 191 A 1 
ATOM 1384 N NE1 . TRP A 0 191 . -95.186  -60.918 61.153  1.00 28.51 191 A 1 
ATOM 1385 C CH2 . TRP A 0 191 . -95.904  -59.473 57.758  1.00 28.51 191 A 1 
ATOM 1386 C CZ2 . TRP A 0 191 . -95.424  -60.435 58.662  1.00 28.51 191 A 1 
ATOM 1387 C CZ3 . TRP A 0 191 . -96.509  -58.298 58.238  1.00 28.51 191 A 1 
ATOM 1388 N N   . GLU A 0 192 . -93.367  -57.056 64.208  1.00 36.68 192 A 1 
ATOM 1389 C CA  . GLU A 0 192 . -92.076  -56.462 63.922  1.00 36.68 192 A 1 
ATOM 1390 C C   . GLU A 0 192 . -91.678  -56.828 62.479  1.00 36.68 192 A 1 
ATOM 1391 C CB  . GLU A 0 192 . -91.144  -57.073 64.988  1.00 36.68 192 A 1 
ATOM 1392 O O   . GLU A 0 192 . -91.460  -57.997 62.168  1.00 36.68 192 A 1 
ATOM 1393 C CG  . GLU A 0 192 . -89.794  -56.389 65.207  1.00 36.68 192 A 1 
ATOM 1394 C CD  . GLU A 0 192 . -89.026  -57.032 66.381  1.00 36.68 192 A 1 
ATOM 1395 O OE1 . GLU A 0 192 . -88.235  -56.300 67.017  1.00 36.68 192 A 1 
ATOM 1396 O OE2 . GLU A 0 192 . -89.231  -58.240 66.643  1.00 36.68 192 A 1 
ATOM 1397 N N   . GLY A 0 193 . -91.625  -55.843 61.576  1.00 35.93 193 A 1 
ATOM 1398 C CA  . GLY A 0 193 . -91.024  -56.031 60.252  1.00 35.93 193 A 1 
ATOM 1399 C C   . GLY A 0 193 . -91.680  -55.260 59.108  1.00 35.93 193 A 1 
ATOM 1400 O O   . GLY A 0 193 . -92.635  -55.730 58.499  1.00 35.93 193 A 1 
ATOM 1401 N N   . GLY A 0 194 . -91.068  -54.131 58.736  1.00 34.59 194 A 1 
ATOM 1402 C CA  . GLY A 0 194 . -90.984  -53.738 57.324  1.00 34.59 194 A 1 
ATOM 1403 C C   . GLY A 0 194 . -91.922  -52.641 56.817  1.00 34.59 194 A 1 
ATOM 1404 O O   . GLY A 0 194 . -92.600  -52.841 55.814  1.00 34.59 194 A 1 
ATOM 1405 N N   . ALA A 0 195 . -91.890  -51.448 57.415  1.00 35.00 195 A 1 
ATOM 1406 C CA  . ALA A 0 195 . -92.175  -50.217 56.673  1.00 35.00 195 A 1 
ATOM 1407 C C   . ALA A 0 195 . -90.845  -49.668 56.123  1.00 35.00 195 A 1 
ATOM 1408 C CB  . ALA A 0 195 . -92.934  -49.229 57.566  1.00 35.00 195 A 1 
ATOM 1409 O O   . ALA A 0 195 . -90.095  -49.001 56.831  1.00 35.00 195 A 1 
ATOM 1410 N N   . ALA A 0 196 . -90.527  -50.031 54.879  1.00 35.20 196 A 1 
ATOM 1411 C CA  . ALA A 0 196 . -89.357  -49.564 54.144  1.00 35.20 196 A 1 
ATOM 1412 C C   . ALA A 0 196 . -89.498  -48.071 53.795  1.00 35.20 196 A 1 
ATOM 1413 C CB  . ALA A 0 196 . -89.217  -50.434 52.885  1.00 35.20 196 A 1 
ATOM 1414 O O   . ALA A 0 196 . -90.391  -47.696 53.035  1.00 35.20 196 A 1 
ATOM 1415 N N   . MET A 0 197 . -88.610  -47.231 54.333  1.00 31.49 197 A 1 
ATOM 1416 C CA  . MET A 0 197 . -88.431  -45.847 53.896  1.00 31.49 197 A 1 
ATOM 1417 C C   . MET A 0 197 . -87.279  -45.789 52.881  1.00 31.49 197 A 1 
ATOM 1418 C CB  . MET A 0 197 . -88.252  -44.911 55.107  1.00 31.49 197 A 1 
ATOM 1419 O O   . MET A 0 197 . -86.144  -46.138 53.197  1.00 31.49 197 A 1 
ATOM 1420 C CG  . MET A 0 197 . -88.403  -43.429 54.721  1.00 31.49 197 A 1 
ATOM 1421 S SD  . MET A 0 197 . -89.498  -42.462 55.808  1.00 31.49 197 A 1 
ATOM 1422 C CE  . MET A 0 197 . -88.324  -41.918 57.076  1.00 31.49 197 A 1 
ATOM 1423 N N   . SER A 0 198 . -87.640  -45.403 51.653  1.00 40.35 198 A 1 
ATOM 1424 C CA  . SER A 0 198 . -86.804  -44.952 50.522  1.00 40.35 198 A 1 
ATOM 1425 C C   . SER A 0 198 . -85.731  -43.955 51.005  1.00 40.35 198 A 1 
ATOM 1426 C CB  . SER A 0 198 . -87.784  -44.240 49.572  1.00 40.35 198 A 1 
ATOM 1427 O O   . SER A 0 198 . -86.060  -43.129 51.847  1.00 40.35 198 A 1 
ATOM 1428 O OG  . SER A 0 198 . -87.398  -44.330 48.223  1.00 40.35 198 A 1 
ATOM 1429 N N   . GLY A 0 199 . -84.459  -43.946 50.594  1.00 33.12 199 A 1 
ATOM 1430 C CA  . GLY A 0 199 . -83.842  -44.283 49.309  1.00 33.12 199 A 1 
ATOM 1431 C C   . GLY A 0 199 . -83.179  -42.999 48.785  1.00 33.12 199 A 1 
ATOM 1432 O O   . GLY A 0 199 . -83.845  -42.262 48.067  1.00 33.12 199 A 1 
ATOM 1433 N N   . TYR A 0 200 . -81.950  -42.727 49.243  1.00 36.75 200 A 1 
ATOM 1434 C CA  . TYR A 0 200 . -81.102  -41.563 48.927  1.00 36.75 200 A 1 
ATOM 1435 C C   . TYR A 0 200 . -80.104  -41.904 47.804  1.00 36.75 200 A 1 
ATOM 1436 C CB  . TYR A 0 200 . -80.353  -41.112 50.198  1.00 36.75 200 A 1 
ATOM 1437 O O   . TYR A 0 200 . -79.716  -43.069 47.665  1.00 36.75 200 A 1 
ATOM 1438 C CG  . TYR A 0 200 . -81.244  -40.605 51.323  1.00 36.75 200 A 1 
ATOM 1439 C CD1 . TYR A 0 200 . -81.655  -39.260 51.323  1.00 36.75 200 A 1 
ATOM 1440 C CD2 . TYR A 0 200 . -81.647  -41.461 52.369  1.00 36.75 200 A 1 
ATOM 1441 C CE1 . TYR A 0 200 . -82.473  -38.766 52.356  1.00 36.75 200 A 1 
ATOM 1442 C CE2 . TYR A 0 200 . -82.479  -40.977 53.400  1.00 36.75 200 A 1 
ATOM 1443 O OH  . TYR A 0 200 . -83.679  -39.145 54.391  1.00 36.75 200 A 1 
ATOM 1444 C CZ  . TYR A 0 200 . -82.888  -39.627 53.394  1.00 36.75 200 A 1 
ATOM 1445 N N   . ASP A 0 201 . -79.737  -40.905 47.004  1.00 42.65 201 A 1 
ATOM 1446 C CA  . ASP A 0 201 . -78.814  -40.935 45.867  1.00 42.65 201 A 1 
ATOM 1447 C C   . ASP A 0 201 . -77.417  -40.402 46.242  1.00 42.65 201 A 1 
ATOM 1448 C CB  . ASP A 0 201 . -79.426  -40.191 44.654  1.00 42.65 201 A 1 
ATOM 1449 O O   . ASP A 0 201 . -77.281  -39.401 46.932  1.00 42.65 201 A 1 
ATOM 1450 C CG  . ASP A 0 201 . -80.151  -38.849 44.915  1.00 42.65 201 A 1 
ATOM 1451 O OD1 . ASP A 0 201 . -80.280  -38.425 46.088  1.00 42.65 201 A 1 
ATOM 1452 O OD2 . ASP A 0 201 . -80.769  -38.360 43.940  1.00 42.65 201 A 1 
ATOM 1453 N N   . ASN A 0 202 . -76.374  -41.120 45.804  1.00 41.03 202 A 1 
ATOM 1454 C CA  . ASN A 0 202 . -74.965  -40.768 46.005  1.00 41.03 202 A 1 
ATOM 1455 C C   . ASN A 0 202 . -74.496  -39.883 44.834  1.00 41.03 202 A 1 
ATOM 1456 C CB  . ASN A 0 202 . -74.106  -42.055 46.028  1.00 41.03 202 A 1 
ATOM 1457 O O   . ASN A 0 202 . -74.303  -40.414 43.735  1.00 41.03 202 A 1 
ATOM 1458 C CG  . ASN A 0 202 . -74.428  -43.085 47.092  1.00 41.03 202 A 1 
ATOM 1459 N ND2 . ASN A 0 202 . -74.202  -44.346 46.795  1.00 41.03 202 A 1 
ATOM 1460 O OD1 . ASN A 0 202 . -74.845  -42.834 48.201  1.00 41.03 202 A 1 
ATOM 1461 N N   . ASP A 0 203 . -74.265  -38.588 45.043  1.00 44.92 203 A 1 
ATOM 1462 C CA  . ASP A 0 203 . -73.787  -37.688 43.987  1.00 44.92 203 A 1 
ATOM 1463 C C   . ASP A 0 203 . -72.259  -37.496 44.053  1.00 44.92 203 A 1 
ATOM 1464 C CB  . ASP A 0 203 . -74.556  -36.352 44.020  1.00 44.92 203 A 1 
ATOM 1465 O O   . ASP A 0 203 . -71.745  -36.530 44.613  1.00 44.92 203 A 1 
ATOM 1466 C CG  . ASP A 0 203 . -75.982  -36.413 43.449  1.00 44.92 203 A 1 
ATOM 1467 O OD1 . ASP A 0 203 . -76.262  -37.310 42.618  1.00 44.92 203 A 1 
ATOM 1468 O OD2 . ASP A 0 203 . -76.746  -35.466 43.747  1.00 44.92 203 A 1 
ATOM 1469 N N   . GLU A 0 204 . -71.500  -38.381 43.396  1.00 45.91 204 A 1 
ATOM 1470 C CA  . GLU A 0 204 . -70.092  -38.101 43.075  1.00 45.91 204 A 1 
ATOM 1471 C C   . GLU A 0 204 . -70.026  -36.979 42.022  1.00 45.91 204 A 1 
ATOM 1472 C CB  . GLU A 0 204 . -69.355  -39.357 42.557  1.00 45.91 204 A 1 
ATOM 1473 O O   . GLU A 0 204 . -70.382  -37.187 40.860  1.00 45.91 204 A 1 
ATOM 1474 C CG  . GLU A 0 204 . -69.041  -40.408 43.640  1.00 45.91 204 A 1 
ATOM 1475 C CD  . GLU A 0 204 . -68.149  -41.574 43.150  1.00 45.91 204 A 1 
ATOM 1476 O OE1 . GLU A 0 204 . -67.564  -42.276 44.020  1.00 45.91 204 A 1 
ATOM 1477 O OE2 . GLU A 0 204 . -68.008  -41.776 41.922  1.00 45.91 204 A 1 
ATOM 1478 N N   . TRP A 0 205 . -69.544  -35.785 42.386  1.00 60.37 205 A 1 
ATOM 1479 C CA  . TRP A 0 205 . -69.347  -34.692 41.426  1.00 60.37 205 A 1 
ATOM 1480 C C   . TRP A 0 205 . -67.910  -34.156 41.413  1.00 60.37 205 A 1 
ATOM 1481 C CB  . TRP A 0 205 . -70.418  -33.603 41.603  1.00 60.37 205 A 1 
ATOM 1482 O O   . TRP A 0 205 . -67.225  -34.060 42.432  1.00 60.37 205 A 1 
ATOM 1483 C CG  . TRP A 0 205 . -70.374  -32.817 42.875  1.00 60.37 205 A 1 
ATOM 1484 C CD1 . TRP A 0 205 . -70.995  -33.151 44.027  1.00 60.37 205 A 1 
ATOM 1485 C CD2 . TRP A 0 205 . -69.621  -31.608 43.175  1.00 60.37 205 A 1 
ATOM 1486 C CE2 . TRP A 0 205 . -69.861  -31.241 44.533  1.00 60.37 205 A 1 
ATOM 1487 C CE3 . TRP A 0 205 . -68.663  -30.859 42.467  1.00 60.37 205 A 1 
ATOM 1488 N NE1 . TRP A 0 205 . -70.716  -32.213 45.000  1.00 60.37 205 A 1 
ATOM 1489 C CH2 . TRP A 0 205 . -68.199  -29.497 44.454  1.00 60.37 205 A 1 
ATOM 1490 C CZ2 . TRP A 0 205 . -69.220  -30.156 45.151  1.00 60.37 205 A 1 
ATOM 1491 C CZ3 . TRP A 0 205 . -67.902  -29.890 43.140  1.00 60.37 205 A 1 
ATOM 1492 N N   . ALA A 0 206 . -67.450  -33.780 40.216  1.00 52.75 206 A 1 
ATOM 1493 C CA  . ALA A 0 206 . -66.140  -33.185 39.966  1.00 52.75 206 A 1 
ATOM 1494 C C   . ALA A 0 206 . -66.304  -31.723 39.519  1.00 52.75 206 A 1 
ATOM 1495 C CB  . ALA A 0 206 . -65.404  -34.033 38.919  1.00 52.75 206 A 1 
ATOM 1496 O O   . ALA A 0 206 . -67.081  -31.435 38.608  1.00 52.75 206 A 1 
ATOM 1497 N N   . LYS A 0 207 . -65.555  -30.789 40.122  1.00 56.16 207 A 1 
ATOM 1498 C CA  . LYS A 0 207 . -65.389  -29.423 39.585  1.00 56.16 207 A 1 
ATOM 1499 C C   . LYS A 0 207 . -64.024  -29.315 38.916  1.00 56.16 207 A 1 
ATOM 1500 C CB  . LYS A 0 207 . -65.586  -28.334 40.658  1.00 56.16 207 A 1 
ATOM 1501 O O   . LYS A 0 207 . -62.995  -29.523 39.553  1.00 56.16 207 A 1 
ATOM 1502 C CG  . LYS A 0 207 . -67.057  -27.886 40.766  1.00 56.16 207 A 1 
ATOM 1503 C CD  . LYS A 0 207 . -67.314  -27.001 42.006  1.00 56.16 207 A 1 
ATOM 1504 C CE  . LYS A 0 207 . -68.815  -26.971 42.339  1.00 56.16 207 A 1 
ATOM 1505 N NZ  . LYS A 0 207 . -69.078  -26.549 43.739  1.00 56.16 207 A 1 
ATOM 1506 N N   . GLN A 0 208 . -64.034  -28.965 37.637  1.00 62.63 208 A 1 
ATOM 1507 C CA  . GLN A 0 208 . -62.838  -28.708 36.836  1.00 62.63 208 A 1 
ATOM 1508 C C   . GLN A 0 208 . -62.359  -27.269 37.082  1.00 62.63 208 A 1 
ATOM 1509 C CB  . GLN A 0 208 . -63.179  -28.961 35.358  1.00 62.63 208 A 1 
ATOM 1510 O O   . GLN A 0 208 . -63.181  -26.351 37.150  1.00 62.63 208 A 1 
ATOM 1511 C CG  . GLN A 0 208 . -63.508  -30.445 35.078  1.00 62.63 208 A 1 
ATOM 1512 C CD  . GLN A 0 208 . -64.252  -30.670 33.764  1.00 62.63 208 A 1 
ATOM 1513 N NE2 . GLN A 0 208 . -64.531  -31.901 33.397  1.00 62.63 208 A 1 
ATOM 1514 O OE1 . GLN A 0 208 . -64.651  -29.755 33.067  1.00 62.63 208 A 1 
ATOM 1515 N N   . ALA A 0 209 . -61.050  -27.073 37.240  1.00 60.59 209 A 1 
ATOM 1516 C CA  . ALA A 0 209 . -60.413  -25.765 37.099  1.00 60.59 209 A 1 
ATOM 1517 C C   . ALA A 0 209 . -59.576  -25.769 35.819  1.00 60.59 209 A 1 
ATOM 1518 C CB  . ALA A 0 209 . -59.580  -25.415 38.336  1.00 60.59 209 A 1 
ATOM 1519 O O   . ALA A 0 209 . -58.973  -26.786 35.471  1.00 60.59 209 A 1 
ATOM 1520 N N   . TYR A 0 210 . -59.581  -24.635 35.126  1.00 64.59 210 A 1 
ATOM 1521 C CA  . TYR A 0 210 . -58.887  -24.435 33.861  1.00 64.59 210 A 1 
ATOM 1522 C C   . TYR A 0 210 . -57.794  -23.391 34.063  1.00 64.59 210 A 1 
ATOM 1523 C CB  . TYR A 0 210 . -59.898  -24.007 32.790  1.00 64.59 210 A 1 
ATOM 1524 O O   . TYR A 0 210 . -58.059  -22.351 34.671  1.00 64.59 210 A 1 
ATOM 1525 C CG  . TYR A 0 210 . -60.904  -25.087 32.435  1.00 64.59 210 A 1 
ATOM 1526 C CD1 . TYR A 0 210 . -60.570  -26.027 31.444  1.00 64.59 210 A 1 
ATOM 1527 C CD2 . TYR A 0 210 . -62.153  -25.167 33.090  1.00 64.59 210 A 1 
ATOM 1528 C CE1 . TYR A 0 210 . -61.491  -27.023 31.080  1.00 64.59 210 A 1 
ATOM 1529 C CE2 . TYR A 0 210 . -63.068  -26.187 32.749  1.00 64.59 210 A 1 
ATOM 1530 O OH  . TYR A 0 210 . -63.594  -28.082 31.336  1.00 64.59 210 A 1 
ATOM 1531 C CZ  . TYR A 0 210 . -62.737  -27.105 31.726  1.00 64.59 210 A 1 
ATOM 1532 N N   . GLY A 0 211 . -56.597  -23.699 33.574  1.00 71.11 211 A 1 
ATOM 1533 C CA  . GLY A 0 211 . -55.530  -22.738 33.340  1.00 71.11 211 A 1 
ATOM 1534 C C   . GLY A 0 211 . -55.377  -22.480 31.840  1.00 71.11 211 A 1 
ATOM 1535 O O   . GLY A 0 211 . -55.822  -23.284 31.015  1.00 71.11 211 A 1 
ATOM 1536 N N   . SER A 0 212 . -54.806  -21.337 31.495  1.00 73.22 212 A 1 
ATOM 1537 C CA  . SER A 0 212 . -54.438  -20.978 30.126  1.00 73.22 212 A 1 
ATOM 1538 C C   . SER A 0 212 . -53.140  -20.195 30.167  1.00 73.22 212 A 1 
ATOM 1539 C CB  . SER A 0 212 . -55.524  -20.133 29.452  1.00 73.22 212 A 1 
ATOM 1540 O O   . SER A 0 212 . -53.083  -19.192 30.880  1.00 73.22 212 A 1 
ATOM 1541 O OG  . SER A 0 212 . -55.826  -18.989 30.242  1.00 73.22 212 A 1 
ATOM 1542 N N   . ASP A 0 213 . -52.160  -20.655 29.417  1.00 73.92 213 A 1 
ATOM 1543 C CA  . ASP A 0 213 . -50.902  -19.999 29.101  1.00 73.92 213 A 1 
ATOM 1544 C C   . ASP A 0 213 . -51.038  -19.305 27.743  1.00 73.92 213 A 1 
ATOM 1545 C CB  . ASP A 0 213 . -49.718  -20.988 29.183  1.00 73.92 213 A 1 
ATOM 1546 O O   . ASP A 0 213 . -51.614  -19.849 26.801  1.00 73.92 213 A 1 
ATOM 1547 C CG  . ASP A 0 213 . -49.905  -22.403 28.602  1.00 73.92 213 A 1 
ATOM 1548 O OD1 . ASP A 0 213 . -51.060  -22.893 28.533  1.00 73.92 213 A 1 
ATOM 1549 O OD2 . ASP A 0 213 . -48.884  -23.108 28.474  1.00 73.92 213 A 1 
ATOM 1550 N N   . TYR A 0 214 . -50.600  -18.049 27.691  1.00 76.95 214 A 1 
ATOM 1551 C CA  . TYR A 0 214 . -50.587  -17.240 26.477  1.00 76.95 214 A 1 
ATOM 1552 C C   . TYR A 0 214 . -49.163  -16.728 26.315  1.00 76.95 214 A 1 
ATOM 1553 C CB  . TYR A 0 214 . -51.579  -16.067 26.574  1.00 76.95 214 A 1 
ATOM 1554 O O   . TYR A 0 214 . -48.794  -15.758 26.976  1.00 76.95 214 A 1 
ATOM 1555 C CG  . TYR A 0 214 . -53.049  -16.437 26.629  1.00 76.95 214 A 1 
ATOM 1556 C CD1 . TYR A 0 214 . -53.768  -16.666 25.444  1.00 76.95 214 A 1 
ATOM 1557 C CD2 . TYR A 0 214 . -53.699  -16.542 27.869  1.00 76.95 214 A 1 
ATOM 1558 C CE1 . TYR A 0 214 . -55.124  -17.042 25.486  1.00 76.95 214 A 1 
ATOM 1559 C CE2 . TYR A 0 214 . -55.057  -16.894 27.925  1.00 76.95 214 A 1 
ATOM 1560 O OH  . TYR A 0 214 . -57.049  -17.615 26.843  1.00 76.95 214 A 1 
ATOM 1561 C CZ  . TYR A 0 214 . -55.762  -17.180 26.736  1.00 76.95 214 A 1 
ATOM 1562 N N   . ASP A 0 215 . -48.388  -17.382 25.458  1.00 75.34 215 A 1 
ATOM 1563 C CA  . ASP A 0 215 . -47.016  -16.993 25.151  1.00 75.34 215 A 1 
ATOM 1564 C C   . ASP A 0 215 . -46.985  -16.402 23.737  1.00 75.34 215 A 1 
ATOM 1565 C CB  . ASP A 0 215 . -46.088  -18.202 25.354  1.00 75.34 215 A 1 
ATOM 1566 O O   . ASP A 0 215 . -47.236  -17.087 22.742  1.00 75.34 215 A 1 
ATOM 1567 C CG  . ASP A 0 215 . -44.600  -17.886 25.190  1.00 75.34 215 A 1 
ATOM 1568 O OD1 . ASP A 0 215 . -44.232  -16.858 24.596  1.00 75.34 215 A 1 
ATOM 1569 O OD2 . ASP A 0 215 . -43.748  -18.724 25.570  1.00 75.34 215 A 1 
ATOM 1570 N N   . SER A 0 216 . -46.730  -15.098 23.642  1.00 78.98 216 A 1 
ATOM 1571 C CA  . SER A 0 216 . -46.509  -14.425 22.363  1.00 78.98 216 A 1 
ATOM 1572 C C   . SER A 0 216 . -45.048  -14.032 22.241  1.00 78.98 216 A 1 
ATOM 1573 C CB  . SER A 0 216 . -47.451  -13.235 22.168  1.00 78.98 216 A 1 
ATOM 1574 O O   . SER A 0 216 . -44.569  -13.172 22.988  1.00 78.98 216 A 1 
ATOM 1575 O OG  . SER A 0 216 . -47.320  -12.283 23.201  1.00 78.98 216 A 1 
ATOM 1576 N N   . ARG A 0 217 . -44.366  -14.635 21.265  1.00 77.67 217 A 1 
ATOM 1577 C CA  . ARG A 0 217 . -42.966  -14.368 20.944  1.00 77.67 217 A 1 
ATOM 1578 C C   . ARG A 0 217 . -42.862  -13.776 19.562  1.00 77.67 217 A 1 
ATOM 1579 C CB  . ARG A 0 217 . -42.097  -15.620 21.053  1.00 77.67 217 A 1 
ATOM 1580 O O   . ARG A 0 217 . -43.255  -14.401 18.581  1.00 77.67 217 A 1 
ATOM 1581 C CG  . ARG A 0 217 . -42.301  -16.312 22.392  1.00 77.67 217 A 1 
ATOM 1582 C CD  . ARG A 0 217 . -41.276  -17.417 22.587  1.00 77.67 217 A 1 
ATOM 1583 N NE  . ARG A 0 217 . -41.567  -18.157 23.817  1.00 77.67 217 A 1 
ATOM 1584 N NH1 . ARG A 0 217 . -40.002  -19.801 23.554  1.00 77.67 217 A 1 
ATOM 1585 N NH2 . ARG A 0 217 . -41.367  -19.841 25.317  1.00 77.67 217 A 1 
ATOM 1586 C CZ  . ARG A 0 217 . -40.980  -19.258 24.227  1.00 77.67 217 A 1 
ATOM 1587 N N   . TRP A 0 218 . -42.271  -12.602 19.483  1.00 85.40 218 A 1 
ATOM 1588 C CA  . TRP A 0 218 . -42.022  -11.927 18.225  1.00 85.40 218 A 1 
ATOM 1589 C C   . TRP A 0 218 . -40.561  -11.516 18.154  1.00 85.40 218 A 1 
ATOM 1590 C CB  . TRP A 0 218 . -42.979  -10.745 18.107  1.00 85.40 218 A 1 
ATOM 1591 O O   . TRP A 0 218 . -39.972  -11.137 19.166  1.00 85.40 218 A 1 
ATOM 1592 C CG  . TRP A 0 218 . -42.719  -9.871  16.931  1.00 85.40 218 A 1 
ATOM 1593 C CD1 . TRP A 0 218 . -43.237  -10.031 15.696  1.00 85.40 218 A 1 
ATOM 1594 C CD2 . TRP A 0 218 . -41.828  -8.726  16.853  1.00 85.40 218 A 1 
ATOM 1595 C CE2 . TRP A 0 218 . -41.932  -8.178  15.543  1.00 85.40 218 A 1 
ATOM 1596 C CE3 . TRP A 0 218 . -40.956  -8.091  17.761  1.00 85.40 218 A 1 
ATOM 1597 N NE1 . TRP A 0 218 . -42.757  -9.044  14.860  1.00 85.40 218 A 1 
ATOM 1598 C CH2 . TRP A 0 218 . -40.447  -6.362  16.126  1.00 85.40 218 A 1 
ATOM 1599 C CZ2 . TRP A 0 218 . -41.296  -6.985  15.189  1.00 85.40 218 A 1 
ATOM 1600 C CZ3 . TRP A 0 218 . -40.253  -6.932  17.393  1.00 85.40 218 A 1 
ATOM 1601 N N   . GLY A 0 219 . -39.976  -11.558 16.962  1.00 82.26 219 A 1 
ATOM 1602 C CA  . GLY A 0 219 . -38.608  -11.110 16.787  1.00 82.26 219 A 1 
ATOM 1603 C C   . GLY A 0 219 . -38.262  -10.662 15.379  1.00 82.26 219 A 1 
ATOM 1604 O O   . GLY A 0 219 . -38.947  -10.958 14.397  1.00 82.26 219 A 1 
ATOM 1605 N N   . LYS A 0 220 . -37.168  -9.910  15.317  1.00 81.41 220 A 1 
ATOM 1606 C CA  . LYS A 0 220 . -36.498  -9.424  14.116  1.00 81.41 220 A 1 
ATOM 1607 C C   . LYS A 0 220 . -35.055  -9.869  14.175  1.00 81.41 220 A 1 
ATOM 1608 C CB  . LYS A 0 220 . -36.534  -7.896  14.075  1.00 81.41 220 A 1 
ATOM 1609 O O   . LYS A 0 220 . -34.361  -9.477  15.105  1.00 81.41 220 A 1 
ATOM 1610 C CG  . LYS A 0 220 . -37.930  -7.389  13.755  1.00 81.41 220 A 1 
ATOM 1611 C CD  . LYS A 0 220 . -37.951  -5.865  13.827  1.00 81.41 220 A 1 
ATOM 1612 C CE  . LYS A 0 220 . -39.227  -5.418  13.125  1.00 81.41 220 A 1 
ATOM 1613 N NZ  . LYS A 0 220 . -39.664  -4.084  13.572  1.00 81.41 220 A 1 
ATOM 1614 N N   . SER A 0 221 . -34.607  -10.600 13.169  1.00 83.58 221 A 1 
ATOM 1615 C CA  . SER A 0 221 . -33.199  -10.941 13.014  1.00 83.58 221 A 1 
ATOM 1616 C C   . SER A 0 221 . -32.658  -10.397 11.696  1.00 83.58 221 A 1 
ATOM 1617 C CB  . SER A 0 221 . -32.951  -12.438 13.199  1.00 83.58 221 A 1 
ATOM 1618 O O   . SER A 0 221 . -33.317  -10.437 10.651  1.00 83.58 221 A 1 
ATOM 1619 O OG  . SER A 0 221 . -33.728  -13.201 12.301  1.00 83.58 221 A 1 
ATOM 1620 N N   . TYR A 0 222 . -31.453  -9.843  11.743  1.00 76.94 222 A 1 
ATOM 1621 C CA  . TYR A 0 222 . -30.647  -9.602  10.553  1.00 76.94 222 A 1 
ATOM 1622 C C   . TYR A 0 222 . -29.582  -10.679 10.527  1.00 76.94 222 A 1 
ATOM 1623 C CB  . TYR A 0 222 . -29.993  -8.215  10.549  1.00 76.94 222 A 1 
ATOM 1624 O O   . TYR A 0 222 . -28.802  -10.785 11.473  1.00 76.94 222 A 1 
ATOM 1625 C CG  . TYR A 0 222 . -30.942  -7.035  10.491  1.00 76.94 222 A 1 
ATOM 1626 C CD1 . TYR A 0 222 . -31.040  -6.238  9.336   1.00 76.94 222 A 1 
ATOM 1627 C CD2 . TYR A 0 222 . -31.717  -6.722  11.616  1.00 76.94 222 A 1 
ATOM 1628 C CE1 . TYR A 0 222 . -31.882  -5.107  9.331   1.00 76.94 222 A 1 
ATOM 1629 C CE2 . TYR A 0 222 . -32.517  -5.568  11.644  1.00 76.94 222 A 1 
ATOM 1630 O OH  . TYR A 0 222 . -33.390  -3.652  10.508  1.00 76.94 222 A 1 
ATOM 1631 C CZ  . TYR A 0 222 . -32.599  -4.757  10.494  1.00 76.94 222 A 1 
ATOM 1632 N N   . ASP A 0 223 . -29.515  -11.425 9.431   1.00 77.39 223 A 1 
ATOM 1633 C CA  . ASP A 0 223 . -28.369  -12.294 9.193   1.00 77.39 223 A 1 
ATOM 1634 C C   . ASP A 0 223 . -27.130  -11.448 8.861   1.00 77.39 223 A 1 
ATOM 1635 C CB  . ASP A 0 223 . -28.676  -13.292 8.072   1.00 77.39 223 A 1 
ATOM 1636 O O   . ASP A 0 223 . -27.178  -10.214 8.796   1.00 77.39 223 A 1 
ATOM 1637 C CG  . ASP A 0 223 . -29.709  -14.361 8.421   1.00 77.39 223 A 1 
ATOM 1638 O OD1 . ASP A 0 223 . -30.069  -14.504 9.604   1.00 77.39 223 A 1 
ATOM 1639 O OD2 . ASP A 0 223 . -30.098  -15.066 7.464   1.00 77.39 223 A 1 
ATOM 1640 N N   . SER A 0 224 . -26.002  -12.121 8.621   1.00 80.46 224 A 1 
ATOM 1641 C CA  . SER A 0 224 . -24.713  -11.463 8.447   1.00 80.46 224 A 1 
ATOM 1642 C C   . SER A 0 224 . -24.760  -10.334 7.404   1.00 80.46 224 A 1 
ATOM 1643 C CB  . SER A 0 224 . -23.600  -12.483 8.168   1.00 80.46 224 A 1 
ATOM 1644 O O   . SER A 0 224 . -25.262  -10.474 6.279   1.00 80.46 224 A 1 
ATOM 1645 O OG  . SER A 0 224 . -23.477  -12.819 6.797   1.00 80.46 224 A 1 
ATOM 1646 N N   . VAL A 0 225 . -24.220  -9.177  7.789   1.00 84.54 225 A 1 
ATOM 1647 C CA  . VAL A 0 225 . -24.036  -8.025  6.904   1.00 84.54 225 A 1 
ATOM 1648 C C   . VAL A 0 225 . -22.551  -7.751  6.751   1.00 84.54 225 A 1 
ATOM 1649 C CB  . VAL A 0 225 . -24.817  -6.775  7.353   1.00 84.54 225 A 1 
ATOM 1650 O O   . VAL A 0 225 . -21.805  -7.718  7.728   1.00 84.54 225 A 1 
ATOM 1651 C CG1 . VAL A 0 225 . -26.328  -6.995  7.243   1.00 84.54 225 A 1 
ATOM 1652 C CG2 . VAL A 0 225 . -24.496  -6.312  8.777   1.00 84.54 225 A 1 
ATOM 1653 N N   . ALA A 0 226 . -22.098  -7.522  5.518   1.00 89.93 226 A 1 
ATOM 1654 C CA  . ALA A 0 226 . -20.718  -7.142  5.255   1.00 89.93 226 A 1 
ATOM 1655 C C   . ALA A 0 226 . -20.624  -5.995  4.249   1.00 89.93 226 A 1 
ATOM 1656 C CB  . ALA A 0 226 . -19.874  -8.362  4.864   1.00 89.93 226 A 1 
ATOM 1657 O O   . ALA A 0 226 . -21.254  -5.986  3.191   1.00 89.93 226 A 1 
ATOM 1658 N N   . ALA A 0 227 . -19.778  -5.022  4.573   1.00 91.18 227 A 1 
ATOM 1659 C CA  . ALA A 0 227 . -19.446  -3.902  3.711   1.00 91.18 227 A 1 
ATOM 1660 C C   . ALA A 0 227 . -17.936  -3.860  3.495   1.00 91.18 227 A 1 
ATOM 1661 C CB  . ALA A 0 227 . -19.992  -2.609  4.320   1.00 91.18 227 A 1 
ATOM 1662 O O   . ALA A 0 227 . -17.163  -3.963  4.445   1.00 91.18 227 A 1 
ATOM 1663 N N   . ARG A 0 228 . -17.500  -3.687  2.246   1.00 95.29 228 A 1 
ATOM 1664 C CA  . ARG A 0 228 . -16.080  -3.542  1.898   1.00 95.29 228 A 1 
ATOM 1665 C C   . ARG A 0 228 . -15.880  -2.334  0.997   1.00 95.29 228 A 1 
ATOM 1666 C CB  . ARG A 0 228 . -15.494  -4.827  1.285   1.00 95.29 228 A 1 
ATOM 1667 O O   . ARG A 0 228 . -16.702  -2.069  0.120   1.00 95.29 228 A 1 
ATOM 1668 C CG  . ARG A 0 228 . -15.752  -6.082  2.137   1.00 95.29 228 A 1 
ATOM 1669 C CD  . ARG A 0 228 . -15.162  -7.323  1.465   1.00 95.29 228 A 1 
ATOM 1670 N NE  . ARG A 0 228 . -15.373  -8.535  2.278   1.00 95.29 228 A 1 
ATOM 1671 N NH1 . ARG A 0 228 . -14.359  -10.020 0.854   1.00 95.29 228 A 1 
ATOM 1672 N NH2 . ARG A 0 228 . -15.207  -10.747 2.791   1.00 95.29 228 A 1 
ATOM 1673 C CZ  . ARG A 0 228 . -14.981  -9.759  1.972   1.00 95.29 228 A 1 
ATOM 1674 N N   . SER A 0 229 . -14.792  -1.610  1.220   1.00 96.42 229 A 1 
ATOM 1675 C CA  . SER A 0 229 . -14.364  -0.470  0.412   1.00 96.42 229 A 1 
ATOM 1676 C C   . SER A 0 229 . -12.895  -0.638  0.070   1.00 96.42 229 A 1 
ATOM 1677 C CB  . SER A 0 229 . -14.586  0.843   1.166   1.00 96.42 229 A 1 
ATOM 1678 O O   . SER A 0 229 . -12.095  -0.903  0.964   1.00 96.42 229 A 1 
ATOM 1679 O OG  . SER A 0 229 . -14.492  1.971   0.312   1.00 96.42 229 A 1 
ATOM 1680 N N   . TYR A 0 230 . -12.557  -0.458  -1.199  1.00 96.01 230 A 1 
ATOM 1681 C CA  . TYR A 0 230 . -11.194  -0.506  -1.709  1.00 96.01 230 A 1 
ATOM 1682 C C   . TYR A 0 230 . -10.934  0.773   -2.484  1.00 96.01 230 A 1 
ATOM 1683 C CB  . TYR A 0 230 . -11.001  -1.731  -2.609  1.00 96.01 230 A 1 
ATOM 1684 O O   . TYR A 0 230 . -11.614  1.038   -3.473  1.00 96.01 230 A 1 
ATOM 1685 C CG  . TYR A 0 230 . -11.311  -3.048  -1.934  1.00 96.01 230 A 1 
ATOM 1686 C CD1 . TYR A 0 230 . -10.333  -3.667  -1.135  1.00 96.01 230 A 1 
ATOM 1687 C CD2 . TYR A 0 230 . -12.578  -3.645  -2.094  1.00 96.01 230 A 1 
ATOM 1688 C CE1 . TYR A 0 230 . -10.610  -4.895  -0.508  1.00 96.01 230 A 1 
ATOM 1689 C CE2 . TYR A 0 230 . -12.861  -4.873  -1.468  1.00 96.01 230 A 1 
ATOM 1690 O OH  . TYR A 0 230 . -12.130  -6.697  -0.088  1.00 96.01 230 A 1 
ATOM 1691 C CZ  . TYR A 0 230 . -11.873  -5.502  -0.680  1.00 96.01 230 A 1 
ATOM 1692 N N   . ASP A 0 231 . -9.959   1.546   -2.037  1.00 95.93 231 A 1 
ATOM 1693 C CA  . ASP A 0 231 . -9.462   2.714   -2.743  1.00 95.93 231 A 1 
ATOM 1694 C C   . ASP A 0 231 . -8.007   2.456   -3.114  1.00 95.93 231 A 1 
ATOM 1695 C CB  . ASP A 0 231 . -9.645   3.987   -1.908  1.00 95.93 231 A 1 
ATOM 1696 O O   . ASP A 0 231 . -7.252   1.865   -2.343  1.00 95.93 231 A 1 
ATOM 1697 C CG  . ASP A 0 231 . -11.114  4.269   -1.570  1.00 95.93 231 A 1 
ATOM 1698 O OD1 . ASP A 0 231 . -11.969  4.184   -2.483  1.00 95.93 231 A 1 
ATOM 1699 O OD2 . ASP A 0 231 . -11.412  4.599   -0.399  1.00 95.93 231 A 1 
ATOM 1700 N N   . ASN A 0 232 . -7.627   2.846   -4.319  1.00 94.87 232 A 1 
ATOM 1701 C CA  . ASN A 0 232 . -6.295   2.597   -4.828  1.00 94.87 232 A 1 
ATOM 1702 C C   . ASN A 0 232 . -5.882   3.736   -5.755  1.00 94.87 232 A 1 
ATOM 1703 C CB  . ASN A 0 232 . -6.328   1.237   -5.525  1.00 94.87 232 A 1 
ATOM 1704 O O   . ASN A 0 232 . -6.586   4.012   -6.731  1.00 94.87 232 A 1 
ATOM 1705 C CG  . ASN A 0 232 . -4.955   0.675   -5.764  1.00 94.87 232 A 1 
ATOM 1706 N ND2 . ASN A 0 232 . -4.881   -0.192  -6.733  1.00 94.87 232 A 1 
ATOM 1707 O OD1 . ASN A 0 232 . -3.996   0.930   -5.057  1.00 94.87 232 A 1 
ATOM 1708 N N   . GLU A 0 233 . -4.775   4.397   -5.443  1.00 97.07 233 A 1 
ATOM 1709 C CA  . GLU A 0 233 . -4.173   5.430   -6.281  1.00 97.07 233 A 1 
ATOM 1710 C C   . GLU A 0 233 . -2.775   4.991   -6.696  1.00 97.07 233 A 1 
ATOM 1711 C CB  . GLU A 0 233 . -4.140   6.816   -5.619  1.00 97.07 233 A 1 
ATOM 1712 O O   . GLU A 0 233 . -1.988   4.547   -5.865  1.00 97.07 233 A 1 
ATOM 1713 C CG  . GLU A 0 233 . -5.474   7.229   -4.987  1.00 97.07 233 A 1 
ATOM 1714 C CD  . GLU A 0 233 . -5.534   8.699   -4.549  1.00 97.07 233 A 1 
ATOM 1715 O OE1 . GLU A 0 233 . -6.502   9.040   -3.824  1.00 97.07 233 A 1 
ATOM 1716 O OE2 . GLU A 0 233 . -4.781   9.545   -5.078  1.00 97.07 233 A 1 
ATOM 1717 N N   . HIS A 0 234 . -2.489   5.122   -7.985  1.00 95.60 234 A 1 
ATOM 1718 C CA  . HIS A 0 234 . -1.243   4.701   -8.603  1.00 95.60 234 A 1 
ATOM 1719 C C   . HIS A 0 234 . -0.706   5.824   -9.473  1.00 95.60 234 A 1 
ATOM 1720 C CB  . HIS A 0 234 . -1.488   3.451   -9.449  1.00 95.60 234 A 1 
ATOM 1721 O O   . HIS A 0 234 . -1.435   6.390   -10.294 1.00 95.60 234 A 1 
ATOM 1722 C CG  . HIS A 0 234 . -1.849   2.248   -8.629  1.00 95.60 234 A 1 
ATOM 1723 C CD2 . HIS A 0 234 . -2.795   1.312   -8.910  1.00 95.60 234 A 1 
ATOM 1724 N ND1 . HIS A 0 234 . -1.115   1.771   -7.586  1.00 95.60 234 A 1 
ATOM 1725 C CE1 . HIS A 0 234 . -1.558   0.558   -7.254  1.00 95.60 234 A 1 
ATOM 1726 N NE2 . HIS A 0 234 . -2.569   0.217   -8.070  1.00 95.60 234 A 1 
ATOM 1727 N N   . TYR A 0 235 . 0.574    6.111   -9.313  1.00 97.97 235 A 1 
ATOM 1728 C CA  . TYR A 0 235 . 1.347    7.012   -10.143 1.00 97.97 235 A 1 
ATOM 1729 C C   . TYR A 0 235 . 2.578    6.268   -10.640 1.00 97.97 235 A 1 
ATOM 1730 C CB  . TYR A 0 235 . 1.733    8.247   -9.328  1.00 97.97 235 A 1 
ATOM 1731 O O   . TYR A 0 235 . 3.274    5.632   -9.852  1.00 97.97 235 A 1 
ATOM 1732 C CG  . TYR A 0 235 . 2.678    9.178   -10.053 1.00 97.97 235 A 1 
ATOM 1733 C CD1 . TYR A 0 235 . 4.059    9.158   -9.768  1.00 97.97 235 A 1 
ATOM 1734 C CD2 . TYR A 0 235 . 2.174    10.047  -11.036 1.00 97.97 235 A 1 
ATOM 1735 C CE1 . TYR A 0 235 . 4.929    10.040  -10.440 1.00 97.97 235 A 1 
ATOM 1736 C CE2 . TYR A 0 235 . 3.039    10.930  -11.702 1.00 97.97 235 A 1 
ATOM 1737 O OH  . TYR A 0 235 . 5.249    11.821  -12.013 1.00 97.97 235 A 1 
ATOM 1738 C CZ  . TYR A 0 235 . 4.417    10.941  -11.398 1.00 97.97 235 A 1 
ATOM 1739 N N   . ALA A 0 236 . 2.859    6.365   -11.932 1.00 97.17 236 A 1 
ATOM 1740 C CA  . ALA A 0 236 . 4.101    5.873   -12.504 1.00 97.17 236 A 1 
ATOM 1741 C C   . ALA A 0 236 . 4.605    6.868   -13.544 1.00 97.17 236 A 1 
ATOM 1742 C CB  . ALA A 0 236 . 3.895    4.468   -13.082 1.00 97.17 236 A 1 
ATOM 1743 O O   . ALA A 0 236 . 3.837    7.294   -14.409 1.00 97.17 236 A 1 
ATOM 1744 N N   . ARG A 0 237 . 5.887    7.215   -13.456 1.00 97.92 237 A 1 
ATOM 1745 C CA  . ARG A 0 237 . 6.590    8.067   -14.409 1.00 97.92 237 A 1 
ATOM 1746 C C   . ARG A 0 237 . 7.904    7.418   -14.794 1.00 97.92 237 A 1 
ATOM 1747 C CB  . ARG A 0 237 . 6.780    9.471   -13.824 1.00 97.92 237 A 1 
ATOM 1748 O O   . ARG A 0 237 . 8.666    7.000   -13.929 1.00 97.92 237 A 1 
ATOM 1749 C CG  . ARG A 0 237 . 7.538    10.408  -14.781 1.00 97.92 237 A 1 
ATOM 1750 C CD  . ARG A 0 237 . 7.673    11.840  -14.241 1.00 97.92 237 A 1 
ATOM 1751 N NE  . ARG A 0 237 . 8.393    11.897  -12.947 1.00 97.92 237 A 1 
ATOM 1752 N NH1 . ARG A 0 237 . 10.564   11.742  -13.730 1.00 97.92 237 A 1 
ATOM 1753 N NH2 . ARG A 0 237 . 10.254   11.858  -11.586 1.00 97.92 237 A 1 
ATOM 1754 C CZ  . ARG A 0 237 . 9.707    11.837  -12.764 1.00 97.92 237 A 1 
ATOM 1755 N N   . GLU A 0 238 . 8.175    7.381   -16.082 1.00 97.95 238 A 1 
ATOM 1756 C CA  . GLU A 0 238 . 9.430    6.937   -16.658 1.00 97.95 238 A 1 
ATOM 1757 C C   . GLU A 0 238 . 9.960    8.045   -17.568 1.00 97.95 238 A 1 
ATOM 1758 C CB  . GLU A 0 238 . 9.194    5.599   -17.368 1.00 97.95 238 A 1 
ATOM 1759 O O   . GLU A 0 238 . 9.233    8.544   -18.424 1.00 97.95 238 A 1 
ATOM 1760 C CG  . GLU A 0 238 . 10.474   5.020   -17.971 1.00 97.95 238 A 1 
ATOM 1761 C CD  . GLU A 0 238 . 10.316   3.563   -18.430 1.00 97.95 238 A 1 
ATOM 1762 O OE1 . GLU A 0 238 . 11.363   2.950   -18.745 1.00 97.95 238 A 1 
ATOM 1763 O OE2 . GLU A 0 238 . 9.215    2.985   -18.451 1.00 97.95 238 A 1 
ATOM 1764 N N   . VAL A 0 239 . 11.202   8.464   -17.344 1.00 97.41 239 A 1 
ATOM 1765 C CA  . VAL A 0 239 . 11.908   9.456   -18.161 1.00 97.41 239 A 1 
ATOM 1766 C C   . VAL A 0 239 . 13.155   8.793   -18.710 1.00 97.41 239 A 1 
ATOM 1767 C CB  . VAL A 0 239 . 12.279   10.713  -17.353 1.00 97.41 239 A 1 
ATOM 1768 O O   . VAL A 0 239 . 13.918   8.222   -17.935 1.00 97.41 239 A 1 
ATOM 1769 C CG1 . VAL A 0 239 . 13.090   11.719  -18.180 1.00 97.41 239 A 1 
ATOM 1770 C CG2 . VAL A 0 239 . 11.013   11.427  -16.863 1.00 97.41 239 A 1 
ATOM 1771 N N   . ARG A 0 240 . 13.341   8.879   -20.024 1.00 93.14 240 A 1 
ATOM 1772 C CA  . ARG A 0 240 . 14.566   8.491   -20.724 1.00 93.14 240 A 1 
ATOM 1773 C C   . ARG A 0 240 . 15.064   9.682   -21.518 1.00 93.14 240 A 1 
ATOM 1774 C CB  . ARG A 0 240 . 14.342   7.291   -21.641 1.00 93.14 240 A 1 
ATOM 1775 O O   . ARG A 0 240 . 14.254   10.302  -22.214 1.00 93.14 240 A 1 
ATOM 1776 C CG  . ARG A 0 240 . 13.864   6.078   -20.843 1.00 93.14 240 A 1 
ATOM 1777 C CD  . ARG A 0 240 . 13.730   4.877   -21.768 1.00 93.14 240 A 1 
ATOM 1778 N NE  . ARG A 0 240 . 12.862   3.837   -21.183 1.00 93.14 240 A 1 
ATOM 1779 N NH1 . ARG A 0 240 . 12.682   2.589   -23.075 1.00 93.14 240 A 1 
ATOM 1780 N NH2 . ARG A 0 240 . 11.512   2.016   -21.255 1.00 93.14 240 A 1 
ATOM 1781 C CZ  . ARG A 0 240 . 12.357   2.817   -21.834 1.00 93.14 240 A 1 
ATOM 1782 N N   . ALA A 0 241 . 16.327   10.027  -21.356 1.00 91.18 241 A 1 
ATOM 1783 C CA  . ALA A 0 241 . 16.966   11.082  -22.114 1.00 91.18 241 A 1 
ATOM 1784 C C   . ALA A 0 241 . 18.342   10.603  -22.560 1.00 91.18 241 A 1 
ATOM 1785 C CB  . ALA A 0 241 . 17.031   12.363  -21.274 1.00 91.18 241 A 1 
ATOM 1786 O O   . ALA A 0 241 . 19.146   10.263  -21.699 1.00 91.18 241 A 1 
ATOM 1787 N N   . ASP A 0 242 . 18.566   10.633  -23.866 1.00 85.46 242 A 1 
ATOM 1788 C CA  . ASP A 0 242 . 19.774   10.133  -24.517 1.00 85.46 242 A 1 
ATOM 1789 C C   . ASP A 0 242 . 20.387   11.347  -25.268 1.00 85.46 242 A 1 
ATOM 1790 C CB  . ASP A 0 242 . 19.401   8.926   -25.424 1.00 85.46 242 A 1 
ATOM 1791 O O   . ASP A 0 242 . 19.672   12.026  -26.020 1.00 85.46 242 A 1 
ATOM 1792 C CG  . ASP A 0 242 . 18.475   7.836   -24.805 1.00 85.46 242 A 1 
ATOM 1793 O OD1 . ASP A 0 242 . 18.387   7.674   -23.562 1.00 85.46 242 A 1 
ATOM 1794 O OD2 . ASP A 0 242 . 17.677   7.221   -25.567 1.00 85.46 242 A 1 
ATOM 1795 N N   . ASP A 0 243 . 21.642   11.723  -24.984 1.00 85.42 243 A 1 
ATOM 1796 C CA  . ASP A 0 243 . 22.373   12.852  -25.611 1.00 85.42 243 A 1 
ATOM 1797 C C   . ASP A 0 243 . 23.710   12.361  -26.175 1.00 85.42 243 A 1 
ATOM 1798 C CB  . ASP A 0 243 . 22.549   14.036  -24.619 1.00 85.42 243 A 1 
ATOM 1799 O O   . ASP A 0 243 . 24.715   12.330  -25.463 1.00 85.42 243 A 1 
ATOM 1800 C CG  . ASP A 0 243 . 23.150   15.380  -25.132 1.00 85.42 243 A 1 
ATOM 1801 O OD1 . ASP A 0 243 . 23.601   15.594  -26.279 1.00 85.42 243 A 1 
ATOM 1802 O OD2 . ASP A 0 243 . 23.036   16.408  -24.410 1.00 85.42 243 A 1 
ATOM 1803 N N   . ASP A 0 244 . 23.711   12.022  -27.463 1.00 84.28 244 A 1 
ATOM 1804 C CA  . ASP A 0 244 . 24.896   11.559  -28.177 1.00 84.28 244 A 1 
ATOM 1805 C C   . ASP A 0 244 . 25.609   12.742  -28.838 1.00 84.28 244 A 1 
ATOM 1806 C CB  . ASP A 0 244 . 24.539   10.502  -29.230 1.00 84.28 244 A 1 
ATOM 1807 O O   . ASP A 0 244 . 25.009   13.584  -29.517 1.00 84.28 244 A 1 
ATOM 1808 C CG  . ASP A 0 244 . 23.865   9.242   -28.686 1.00 84.28 244 A 1 
ATOM 1809 O OD1 . ASP A 0 244 . 24.264   8.820   -27.584 1.00 84.28 244 A 1 
ATOM 1810 O OD2 . ASP A 0 244 . 23.019   8.667   -29.412 1.00 84.28 244 A 1 
ATOM 1811 N N   . GLN A 0 245 . 26.925   12.814  -28.658 1.00 82.61 245 A 1 
ATOM 1812 C CA  . GLN A 0 245 . 27.803   13.813  -29.258 1.00 82.61 245 A 1 
ATOM 1813 C C   . GLN A 0 245 . 28.990   13.117  -29.903 1.00 82.61 245 A 1 
ATOM 1814 C CB  . GLN A 0 245 . 28.276   14.824  -28.200 1.00 82.61 245 A 1 
ATOM 1815 O O   . GLN A 0 245 . 29.640   12.287  -29.276 1.00 82.61 245 A 1 
ATOM 1816 C CG  . GLN A 0 245 . 27.087   15.639  -27.690 1.00 82.61 245 A 1 
ATOM 1817 C CD  . GLN A 0 245 . 27.388   16.612  -26.565 1.00 82.61 245 A 1 
ATOM 1818 N NE2 . GLN A 0 245 . 26.345   17.186  -26.015 1.00 82.61 245 A 1 
ATOM 1819 O OE1 . GLN A 0 245 . 28.497   16.898  -26.139 1.00 82.61 245 A 1 
ATOM 1820 N N   . TRP A 0 246 . 29.311   13.486  -31.141 1.00 83.11 246 A 1 
ATOM 1821 C CA  . TRP A 0 246 . 30.497   12.966  -31.816 1.00 83.11 246 A 1 
ATOM 1822 C C   . TRP A 0 246 . 31.150   14.007  -32.720 1.00 83.11 246 A 1 
ATOM 1823 C CB  . TRP A 0 246 . 30.174   11.686  -32.597 1.00 83.11 246 A 1 
ATOM 1824 O O   . TRP A 0 246 . 30.494   14.927  -33.229 1.00 83.11 246 A 1 
ATOM 1825 C CG  . TRP A 0 246 . 29.337   11.891  -33.819 1.00 83.11 246 A 1 
ATOM 1826 C CD1 . TRP A 0 246 . 29.793   11.993  -35.086 1.00 83.11 246 A 1 
ATOM 1827 C CD2 . TRP A 0 246 . 27.895   12.034  -33.905 1.00 83.11 246 A 1 
ATOM 1828 C CE2 . TRP A 0 246 . 27.528   12.213  -35.273 1.00 83.11 246 A 1 
ATOM 1829 C CE3 . TRP A 0 246 . 26.862   12.021  -32.956 1.00 83.11 246 A 1 
ATOM 1830 N NE1 . TRP A 0 246 . 28.732   12.188  -35.948 1.00 83.11 246 A 1 
ATOM 1831 C CH2 . TRP A 0 246 . 25.180   12.343  -34.703 1.00 83.11 246 A 1 
ATOM 1832 C CZ2 . TRP A 0 246 . 26.190   12.356  -35.683 1.00 83.11 246 A 1 
ATOM 1833 C CZ3 . TRP A 0 246 . 25.533   12.191  -33.353 1.00 83.11 246 A 1 
ATOM 1834 N N   . ALA A 0 247 . 32.448   13.830  -32.930 1.00 79.96 247 A 1 
ATOM 1835 C CA  . ALA A 0 247 . 33.250   14.535  -33.911 1.00 79.96 247 A 1 
ATOM 1836 C C   . ALA A 0 247 . 34.223   13.552  -34.572 1.00 79.96 247 A 1 
ATOM 1837 C CB  . ALA A 0 247 . 33.975   15.703  -33.235 1.00 79.96 247 A 1 
ATOM 1838 O O   . ALA A 0 247 . 34.801   12.707  -33.896 1.00 79.96 247 A 1 
ATOM 1839 N N   . GLU A 0 248 . 34.375   13.675  -35.883 1.00 77.17 248 A 1 
ATOM 1840 C CA  . GLU A 0 248 . 35.352   12.948  -36.690 1.00 77.17 248 A 1 
ATOM 1841 C C   . GLU A 0 248 . 36.073   13.983  -37.557 1.00 77.17 248 A 1 
ATOM 1842 C CB  . GLU A 0 248 . 34.655   11.907  -37.589 1.00 77.17 248 A 1 
ATOM 1843 O O   . GLU A 0 248 . 35.409   14.780  -38.240 1.00 77.17 248 A 1 
ATOM 1844 C CG  . GLU A 0 248 . 33.945   10.759  -36.844 1.00 77.17 248 A 1 
ATOM 1845 C CD  . GLU A 0 248 . 33.140   9.826   -37.778 1.00 77.17 248 A 1 
ATOM 1846 O OE1 . GLU A 0 248 . 32.491   8.884   -37.265 1.00 77.17 248 A 1 
ATOM 1847 O OE2 . GLU A 0 248 . 33.087   10.060  -39.013 1.00 77.17 248 A 1 
ATOM 1848 N N   . ASP A 0 249 . 37.400   13.965  -37.542 1.00 76.08 249 A 1 
ATOM 1849 C CA  . ASP A 0 249 . 38.228   14.666  -38.513 1.00 76.08 249 A 1 
ATOM 1850 C C   . ASP A 0 249 . 39.036   13.661  -39.345 1.00 76.08 249 A 1 
ATOM 1851 C CB  . ASP A 0 249 . 39.047   15.799  -37.869 1.00 76.08 249 A 1 
ATOM 1852 O O   . ASP A 0 249 . 39.286   12.511  -38.976 1.00 76.08 249 A 1 
ATOM 1853 C CG  . ASP A 0 249 . 40.113   15.361  -36.868 1.00 76.08 249 A 1 
ATOM 1854 O OD1 . ASP A 0 249 . 40.430   14.160  -36.871 1.00 76.08 249 A 1 
ATOM 1855 O OD2 . ASP A 0 249 . 40.572   16.263  -36.131 1.00 76.08 249 A 1 
ATOM 1856 N N   . TYR A 0 250 . 39.313   14.043  -40.585 1.00 70.22 250 A 1 
ATOM 1857 C CA  . TYR A 0 250 . 40.096   13.213  -41.481 1.00 70.22 250 A 1 
ATOM 1858 C C   . TYR A 0 250 . 40.908   14.090  -42.406 1.00 70.22 250 A 1 
ATOM 1859 C CB  . TYR A 0 250 . 39.196   12.263  -42.279 1.00 70.22 250 A 1 
ATOM 1860 O O   . TYR A 0 250 . 40.369   14.704  -43.339 1.00 70.22 250 A 1 
ATOM 1861 C CG  . TYR A 0 250 . 39.979   11.282  -43.134 1.00 70.22 250 A 1 
ATOM 1862 C CD1 . TYR A 0 250 . 39.956   11.363  -44.540 1.00 70.22 250 A 1 
ATOM 1863 C CD2 . TYR A 0 250 . 40.770   10.304  -42.508 1.00 70.22 250 A 1 
ATOM 1864 C CE1 . TYR A 0 250 . 40.669   10.421  -45.311 1.00 70.22 250 A 1 
ATOM 1865 C CE2 . TYR A 0 250 . 41.483   9.362   -43.264 1.00 70.22 250 A 1 
ATOM 1866 O OH  . TYR A 0 250 . 42.122   8.498   -45.396 1.00 70.22 250 A 1 
ATOM 1867 C CZ  . TYR A 0 250 . 41.422   9.411   -44.670 1.00 70.22 250 A 1 
ATOM 1868 N N   . ASP A 0 251 . 42.213   14.067  -42.186 1.00 71.69 251 A 1 
ATOM 1869 C CA  . ASP A 0 251 . 43.176   14.802  -42.969 1.00 71.69 251 A 1 
ATOM 1870 C C   . ASP A 0 251 . 44.011   13.820  -43.801 1.00 71.69 251 A 1 
ATOM 1871 C CB  . ASP A 0 251 . 43.961   15.765  -42.060 1.00 71.69 251 A 1 
ATOM 1872 O O   . ASP A 0 251 . 44.487   12.762  -43.392 1.00 71.69 251 A 1 
ATOM 1873 C CG  . ASP A 0 251 . 43.294   17.126  -41.833 1.00 71.69 251 A 1 
ATOM 1874 O OD1 . ASP A 0 251 . 42.459   17.514  -42.689 1.00 71.69 251 A 1 
ATOM 1875 O OD2 . ASP A 0 251 . 43.761   17.889  -40.959 1.00 71.69 251 A 1 
ATOM 1876 N N   . THR A 0 252 . 44.105   14.122  -45.096 1.00 61.64 252 A 1 
ATOM 1877 C CA  . THR A 0 252 . 44.962   13.369  -46.015 1.00 61.64 252 A 1 
ATOM 1878 C C   . THR A 0 252 . 45.758   14.333  -46.857 1.00 61.64 252 A 1 
ATOM 1879 C CB  . THR A 0 252 . 44.195   12.379  -46.898 1.00 61.64 252 A 1 
ATOM 1880 O O   . THR A 0 252 . 45.231   15.060  -47.712 1.00 61.64 252 A 1 
ATOM 1881 C CG2 . THR A 0 252 . 43.831   11.118  -46.134 1.00 61.64 252 A 1 
ATOM 1882 O OG1 . THR A 0 252 . 42.997   12.948  -47.386 1.00 61.64 252 A 1 
ATOM 1883 N N   . THR A 0 253 . 47.071   14.325  -46.650 1.00 61.96 253 A 1 
ATOM 1884 C CA  . THR A 0 253 . 47.989   15.114  -47.462 1.00 61.96 253 A 1 
ATOM 1885 C C   . THR A 0 253 . 48.781   14.205  -48.385 1.00 61.96 253 A 1 
ATOM 1886 C CB  . THR A 0 253 . 48.856   16.069  -46.633 1.00 61.96 253 A 1 
ATOM 1887 O O   . THR A 0 253 . 49.745   13.552  -47.999 1.00 61.96 253 A 1 
ATOM 1888 C CG2 . THR A 0 253 . 48.024   17.201  -46.033 1.00 61.96 253 A 1 
ATOM 1889 O OG1 . THR A 0 253 . 49.552   15.450  -45.590 1.00 61.96 253 A 1 
ATOM 1890 N N   . TRP A 0 254 . 48.390   14.200  -49.666 1.00 50.23 254 A 1 
ATOM 1891 C CA  . TRP A 0 254 . 49.173   13.542  -50.709 1.00 50.23 254 A 1 
ATOM 1892 C C   . TRP A 0 254 . 50.072   14.546  -51.440 1.00 50.23 254 A 1 
ATOM 1893 C CB  . TRP A 0 254 . 48.279   12.736  -51.661 1.00 50.23 254 A 1 
ATOM 1894 O O   . TRP A 0 254 . 49.644   15.251  -52.366 1.00 50.23 254 A 1 
ATOM 1895 C CG  . TRP A 0 254 . 49.045   11.809  -52.559 1.00 50.23 254 A 1 
ATOM 1896 C CD1 . TRP A 0 254 . 50.194   11.208  -52.210 1.00 50.23 254 A 1 
ATOM 1897 C CD2 . TRP A 0 254 . 48.740   11.284  -53.884 1.00 50.23 254 A 1 
ATOM 1898 C CE2 . TRP A 0 254 . 49.755   10.343  -54.250 1.00 50.23 254 A 1 
ATOM 1899 C CE3 . TRP A 0 254 . 47.686   11.485  -54.800 1.00 50.23 254 A 1 
ATOM 1900 N NE1 . TRP A 0 254 . 50.600   10.309  -53.162 1.00 50.23 254 A 1 
ATOM 1901 C CH2 . TRP A 0 254 . 48.665   9.880   -56.362 1.00 50.23 254 A 1 
ATOM 1902 C CZ2 . TRP A 0 254 . 49.726   9.649   -55.469 1.00 50.23 254 A 1 
ATOM 1903 C CZ3 . TRP A 0 254 . 47.648   10.795  -56.027 1.00 50.23 254 A 1 
ATOM 1904 N N   . ALA A 0 255 . 51.341   14.641  -51.036 1.00 52.44 255 A 1 
ATOM 1905 C CA  . ALA A 0 255 . 52.318   15.535  -51.655 1.00 52.44 255 A 1 
ATOM 1906 C C   . ALA A 0 255 . 53.049   14.869  -52.842 1.00 52.44 255 A 1 
ATOM 1907 C CB  . ALA A 0 255 . 53.248   16.097  -50.574 1.00 52.44 255 A 1 
ATOM 1908 O O   . ALA A 0 255 . 54.239   14.566  -52.792 1.00 52.44 255 A 1 
ATOM 1909 N N   . GLY A 0 256 . 52.349   14.700  -53.969 1.00 48.14 256 A 1 
ATOM 1910 C CA  . GLY A 0 256 . 52.957   14.266  -55.234 1.00 48.14 256 A 1 
ATOM 1911 C C   . GLY A 0 256 . 54.056   15.226  -55.736 1.00 48.14 256 A 1 
ATOM 1912 O O   . GLY A 0 256 . 53.867   16.440  -55.825 1.00 48.14 256 A 1 
ATOM 1913 N N   . LYS A 0 257 . 55.227   14.676  -56.080 1.00 45.65 257 A 1 
ATOM 1914 C CA  . LYS A 0 257 . 56.472   15.377  -56.467 1.00 45.65 257 A 1 
ATOM 1915 C C   . LYS A 0 257 . 56.297   16.453  -57.558 1.00 45.65 257 A 1 
ATOM 1916 C CB  . LYS A 0 257 . 57.474   14.327  -56.983 1.00 45.65 257 A 1 
ATOM 1917 O O   . LYS A 0 257 . 56.115   16.116  -58.727 1.00 45.65 257 A 1 
ATOM 1918 C CG  . LYS A 0 257 . 57.876   13.290  -55.929 1.00 45.65 257 A 1 
ATOM 1919 C CD  . LYS A 0 257 . 58.960   12.362  -56.486 1.00 45.65 257 A 1 
ATOM 1920 C CE  . LYS A 0 257 . 59.461   11.459  -55.359 1.00 45.65 257 A 1 
ATOM 1921 N NZ  . LYS A 0 257 . 60.653   10.688  -55.773 1.00 45.65 257 A 1 
ATOM 1922 N N   . ALA A 0 258 . 56.513   17.733  -57.233 1.00 41.85 258 A 1 
ATOM 1923 C CA  . ALA A 0 258 . 56.465   18.820  -58.227 1.00 41.85 258 A 1 
ATOM 1924 C C   . ALA A 0 258 . 57.821   19.242  -58.846 1.00 41.85 258 A 1 
ATOM 1925 C CB  . ALA A 0 258 . 55.706   20.009  -57.631 1.00 41.85 258 A 1 
ATOM 1926 O O   . ALA A 0 258 . 57.820   19.820  -59.931 1.00 41.85 258 A 1 
ATOM 1927 N N   . ASP A 0 259 . 58.985   18.913  -58.267 1.00 42.68 259 A 1 
ATOM 1928 C CA  . ASP A 0 259 . 60.239   19.606  -58.649 1.00 42.68 259 A 1 
ATOM 1929 C C   . ASP A 0 259 . 61.297   18.779  -59.405 1.00 42.68 259 A 1 
ATOM 1930 C CB  . ASP A 0 259 . 60.800   20.364  -57.438 1.00 42.68 259 A 1 
ATOM 1931 O O   . ASP A 0 259 . 62.442   19.206  -59.573 1.00 42.68 259 A 1 
ATOM 1932 C CG  . ASP A 0 259 . 59.970   21.604  -57.084 1.00 42.68 259 A 1 
ATOM 1933 O OD1 . ASP A 0 259 . 59.266   22.130  -57.977 1.00 42.68 259 A 1 
ATOM 1934 O OD2 . ASP A 0 259 . 60.097   22.051  -55.928 1.00 42.68 259 A 1 
ATOM 1935 N N   . ALA A 0 260 . 60.947   17.619  -59.964 1.00 41.40 260 A 1 
ATOM 1936 C CA  . ALA A 0 260 . 61.943   16.783  -60.644 1.00 41.40 260 A 1 
ATOM 1937 C C   . ALA A 0 260 . 62.328   17.223  -62.081 1.00 41.40 260 A 1 
ATOM 1938 C CB  . ALA A 0 260 . 61.522   15.314  -60.548 1.00 41.40 260 A 1 
ATOM 1939 O O   . ALA A 0 260 . 63.151   16.550  -62.701 1.00 41.40 260 A 1 
ATOM 1940 N N   . TYR A 0 261 . 61.804   18.327  -62.645 1.00 36.84 261 A 1 
ATOM 1941 C CA  . TYR A 0 261 . 62.057   18.668  -64.066 1.00 36.84 261 A 1 
ATOM 1942 C C   . TYR A 0 261 . 62.595   20.076  -64.388 1.00 36.84 261 A 1 
ATOM 1943 C CB  . TYR A 0 261 . 60.881   18.225  -64.954 1.00 36.84 261 A 1 
ATOM 1944 O O   . TYR A 0 261 . 62.577   20.500  -65.545 1.00 36.84 261 A 1 
ATOM 1945 C CG  . TYR A 0 261 . 61.354   17.487  -66.197 1.00 36.84 261 A 1 
ATOM 1946 C CD1 . TYR A 0 261 . 61.530   18.172  -67.415 1.00 36.84 261 A 1 
ATOM 1947 C CD2 . TYR A 0 261 . 61.670   16.117  -66.112 1.00 36.84 261 A 1 
ATOM 1948 C CE1 . TYR A 0 261 . 62.002   17.486  -68.552 1.00 36.84 261 A 1 
ATOM 1949 C CE2 . TYR A 0 261 . 62.144   15.427  -67.244 1.00 36.84 261 A 1 
ATOM 1950 O OH  . TYR A 0 261 . 62.760   15.445  -69.562 1.00 36.84 261 A 1 
ATOM 1951 C CZ  . TYR A 0 261 . 62.307   16.109  -68.466 1.00 36.84 261 A 1 
ATOM 1952 N N   . GLY A 0 262 . 63.171   20.792  -63.418 1.00 36.12 262 A 1 
ATOM 1953 C CA  . GLY A 0 262 . 63.818   22.091  -63.677 1.00 36.12 262 A 1 
ATOM 1954 C C   . GLY A 0 262 . 65.243   22.037  -64.261 1.00 36.12 262 A 1 
ATOM 1955 O O   . GLY A 0 262 . 65.691   22.997  -64.887 1.00 36.12 262 A 1 
ATOM 1956 N N   . ASN A 0 263 . 65.982   20.931  -64.105 1.00 40.86 263 A 1 
ATOM 1957 C CA  . ASN A 0 263 . 67.455   20.969  -64.194 1.00 40.86 263 A 1 
ATOM 1958 C C   . ASN A 0 263 . 68.113   20.476  -65.498 1.00 40.86 263 A 1 
ATOM 1959 C CB  . ASN A 0 263 . 68.057   20.365  -62.906 1.00 40.86 263 A 1 
ATOM 1960 O O   . ASN A 0 263 . 69.334   20.345  -65.543 1.00 40.86 263 A 1 
ATOM 1961 C CG  . ASN A 0 263 . 68.200   21.392  -61.791 1.00 40.86 263 A 1 
ATOM 1962 N ND2 . ASN A 0 263 . 68.276   20.954  -60.558 1.00 40.86 263 A 1 
ATOM 1963 O OD1 . ASN A 0 263 . 68.273   22.590  -62.008 1.00 40.86 263 A 1 
ATOM 1964 N N   . ALA A 0 264 . 67.374   20.273  -66.594 1.00 36.44 264 A 1 
ATOM 1965 C CA  . ALA A 0 264 . 67.983   19.850  -67.870 1.00 36.44 264 A 1 
ATOM 1966 C C   . ALA A 0 264 . 67.817   20.829  -69.050 1.00 36.44 264 A 1 
ATOM 1967 C CB  . ALA A 0 264 . 67.525   18.425  -68.191 1.00 36.44 264 A 1 
ATOM 1968 O O   . ALA A 0 264 . 68.241   20.519  -70.164 1.00 36.44 264 A 1 
ATOM 1969 N N   . ALA A 0 265 . 67.253   22.026  -68.850 1.00 31.82 265 A 1 
ATOM 1970 C CA  . ALA A 0 265 . 66.880   22.906  -69.963 1.00 31.82 265 A 1 
ATOM 1971 C C   . ALA A 0 265 . 67.535   24.302  -69.941 1.00 31.82 265 A 1 
ATOM 1972 C CB  . ALA A 0 265 . 65.350   22.935  -70.067 1.00 31.82 265 A 1 
ATOM 1973 O O   . ALA A 0 265 . 66.844   25.312  -70.021 1.00 31.82 265 A 1 
ATOM 1974 N N   . SER A 0 266 . 68.870   24.411  -69.924 1.00 38.56 266 A 1 
ATOM 1975 C CA  . SER A 0 266 . 69.523   25.683  -70.305 1.00 38.56 266 A 1 
ATOM 1976 C C   . SER A 0 266 . 70.929   25.534  -70.904 1.00 38.56 266 A 1 
ATOM 1977 C CB  . SER A 0 266 . 69.467   26.727  -69.177 1.00 38.56 266 A 1 
ATOM 1978 O O   . SER A 0 266 . 71.928   26.048  -70.413 1.00 38.56 266 A 1 
ATOM 1979 O OG  . SER A 0 266 . 70.164   26.291  -68.037 1.00 38.56 266 A 1 
ATOM 1980 N N   . ALA A 0 267 . 71.021   24.912  -72.080 1.00 36.24 267 A 1 
ATOM 1981 C CA  . ALA A 0 267 . 72.150   25.158  -72.983 1.00 36.24 267 A 1 
ATOM 1982 C C   . ALA A 0 267 . 71.671   25.507  -74.401 1.00 36.24 267 A 1 
ATOM 1983 C CB  . ALA A 0 267 . 73.167   24.014  -72.894 1.00 36.24 267 A 1 
ATOM 1984 O O   . ALA A 0 267 . 72.134   24.943  -75.391 1.00 36.24 267 A 1 
ATOM 1985 N N   . LYS A 0 268 . 70.743   26.468  -74.527 1.00 36.00 268 A 1 
ATOM 1986 C CA  . LYS A 0 268 . 70.471   27.105  -75.825 1.00 36.00 268 A 1 
ATOM 1987 C C   . LYS A 0 268 . 71.642   28.023  -76.211 1.00 36.00 268 A 1 
ATOM 1988 C CB  . LYS A 0 268 . 69.102   27.815  -75.857 1.00 36.00 268 A 1 
ATOM 1989 O O   . LYS A 0 268 . 72.120   28.835  -75.424 1.00 36.00 268 A 1 
ATOM 1990 C CG  . LYS A 0 268 . 67.968   26.843  -76.241 1.00 36.00 268 A 1 
ATOM 1991 C CD  . LYS A 0 268 . 66.607   27.552  -76.361 1.00 36.00 268 A 1 
ATOM 1992 C CE  . LYS A 0 268 . 65.504   26.567  -76.788 1.00 36.00 268 A 1 
ATOM 1993 N NZ  . LYS A 0 268 . 64.154   27.196  -76.802 1.00 36.00 268 A 1 
ATOM 1994 N N   . LYS A 0 269 . 72.112   27.831  -77.447 1.00 35.46 269 A 1 
ATOM 1995 C CA  . LYS A 0 269 . 73.210   28.529  -78.136 1.00 35.46 269 A 1 
ATOM 1996 C C   . LYS A 0 269 . 73.051   30.057  -78.084 1.00 35.46 269 A 1 
ATOM 1997 C CB  . LYS A 0 269 . 73.185   28.097  -79.621 1.00 35.46 269 A 1 
ATOM 1998 O O   . LYS A 0 269 . 72.195   30.597  -78.777 1.00 35.46 269 A 1 
ATOM 1999 C CG  . LYS A 0 269 . 73.614   26.651  -79.915 1.00 35.46 269 A 1 
ATOM 2000 C CD  . LYS A 0 269 . 73.356   26.303  -81.393 1.00 35.46 269 A 1 
ATOM 2001 C CE  . LYS A 0 269 . 73.811   24.871  -81.709 1.00 35.46 269 A 1 
ATOM 2002 N NZ  . LYS A 0 269 . 73.464   24.455  -83.095 1.00 35.46 269 A 1 
ATOM 2003 N N   . ALA A 0 270 . 73.934   30.761  -77.379 1.00 35.97 270 A 1 
ATOM 2004 C CA  . ALA A 0 270 . 74.109   32.202  -77.561 1.00 35.97 270 A 1 
ATOM 2005 C C   . ALA A 0 270 . 75.175   32.454  -78.642 1.00 35.97 270 A 1 
ATOM 2006 C CB  . ALA A 0 270 . 74.427   32.860  -76.216 1.00 35.97 270 A 1 
ATOM 2007 O O   . ALA A 0 270 . 76.368   32.227  -78.440 1.00 35.97 270 A 1 
ATOM 2008 N N   . LYS A 0 271 . 74.720   32.881  -79.823 1.00 37.34 271 A 1 
ATOM 2009 C CA  . LYS A 0 271 . 75.532   33.282  -80.979 1.00 37.34 271 A 1 
ATOM 2010 C C   . LYS A 0 271 . 75.957   34.747  -80.789 1.00 37.34 271 A 1 
ATOM 2011 C CB  . LYS A 0 271 . 74.679   33.023  -82.244 1.00 37.34 271 A 1 
ATOM 2012 O O   . LYS A 0 271 . 75.340   35.643  -81.346 1.00 37.34 271 A 1 
ATOM 2013 C CG  . LYS A 0 271 . 75.435   33.055  -83.584 1.00 37.34 271 A 1 
ATOM 2014 C CD  . LYS A 0 271 . 74.445   32.811  -84.740 1.00 37.34 271 A 1 
ATOM 2015 C CE  . LYS A 0 271 . 75.151   32.695  -86.098 1.00 37.34 271 A 1 
ATOM 2016 N NZ  . LYS A 0 271 . 74.179   32.569  -87.218 1.00 37.34 271 A 1 
ATOM 2017 N N   . GLY A 0 272 . 76.961   34.995  -79.949 1.00 40.36 272 A 1 
ATOM 2018 C CA  . GLY A 0 272 . 77.508   36.336  -79.711 1.00 40.36 272 A 1 
ATOM 2019 C C   . GLY A 0 272 . 78.668   36.650  -80.655 1.00 40.36 272 A 1 
ATOM 2020 O O   . GLY A 0 272 . 79.782   36.183  -80.440 1.00 40.36 272 A 1 
ATOM 2021 N N   . ILE A 0 273 . 78.397   37.422  -81.708 1.00 35.18 273 A 1 
ATOM 2022 C CA  . ILE A 0 273 . 79.388   38.005  -82.622 1.00 35.18 273 A 1 
ATOM 2023 C C   . ILE A 0 273 . 79.905   39.293  -81.969 1.00 35.18 273 A 1 
ATOM 2024 C CB  . ILE A 0 273 . 78.730   38.274  -84.003 1.00 35.18 273 A 1 
ATOM 2025 O O   . ILE A 0 273 . 79.177   40.275  -81.899 1.00 35.18 273 A 1 
ATOM 2026 C CG1 . ILE A 0 273 . 78.292   36.946  -84.666 1.00 35.18 273 A 1 
ATOM 2027 C CG2 . ILE A 0 273 . 79.673   39.056  -84.937 1.00 35.18 273 A 1 
ATOM 2028 C CD1 . ILE A 0 273 . 77.395   37.126  -85.899 1.00 35.18 273 A 1 
ATOM 2029 N N   . GLY A 0 274 . 81.150   39.295  -81.495 1.00 38.96 274 A 1 
ATOM 2030 C CA  . GLY A 0 274 . 81.833   40.489  -80.990 1.00 38.96 274 A 1 
ATOM 2031 C C   . GLY A 0 274 . 83.193   40.640  -81.664 1.00 38.96 274 A 1 
ATOM 2032 O O   . GLY A 0 274 . 84.123   39.904  -81.346 1.00 38.96 274 A 1 
ATOM 2033 N N   . HIS A 0 275 . 83.286   41.564  -82.623 1.00 34.88 275 A 1 
ATOM 2034 C CA  . HIS A 0 275 . 84.523   41.987  -83.281 1.00 34.88 275 A 1 
ATOM 2035 C C   . HIS A 0 275 . 85.114   43.160  -82.488 1.00 34.88 275 A 1 
ATOM 2036 C CB  . HIS A 0 275 . 84.222   42.418  -84.731 1.00 34.88 275 A 1 
ATOM 2037 O O   . HIS A 0 275 . 84.522   44.234  -82.459 1.00 34.88 275 A 1 
ATOM 2038 C CG  . HIS A 0 275 . 83.890   41.291  -85.678 1.00 34.88 275 A 1 
ATOM 2039 C CD2 . HIS A 0 275 . 84.672   40.839  -86.707 1.00 34.88 275 A 1 
ATOM 2040 N ND1 . HIS A 0 275 . 82.721   40.564  -85.713 1.00 34.88 275 A 1 
ATOM 2041 C CE1 . HIS A 0 275 . 82.806   39.689  -86.729 1.00 34.88 275 A 1 
ATOM 2042 N NE2 . HIS A 0 275 . 83.983   39.810  -87.355 1.00 34.88 275 A 1 
ATOM 2043 N N   . GLY A 0 276 . 86.266   42.972  -81.843 1.00 35.78 276 A 1 
ATOM 2044 C CA  . GLY A 0 276 . 86.948   44.041  -81.110 1.00 35.78 276 A 1 
ATOM 2045 C C   . GLY A 0 276 . 88.309   43.593  -80.581 1.00 35.78 276 A 1 
ATOM 2046 O O   . GLY A 0 276 . 88.433   42.526  -79.984 1.00 35.78 276 A 1 
ATOM 2047 N N   . TRP A 0 277 . 89.343   44.380  -80.870 1.00 32.39 277 A 1 
ATOM 2048 C CA  . TRP A 0 277 . 90.754   44.094  -80.608 1.00 32.39 277 A 1 
ATOM 2049 C C   . TRP A 0 277 . 91.085   44.082  -79.104 1.00 32.39 277 A 1 
ATOM 2050 C CB  . TRP A 0 277 . 91.581   45.172  -81.328 1.00 32.39 277 A 1 
ATOM 2051 O O   . TRP A 0 277 . 91.085   45.128  -78.467 1.00 32.39 277 A 1 
ATOM 2052 C CG  . TRP A 0 277 . 91.903   44.931  -82.773 1.00 32.39 277 A 1 
ATOM 2053 C CD1 . TRP A 0 277 . 91.033   44.718  -83.790 1.00 32.39 277 A 1 
ATOM 2054 C CD2 . TRP A 0 277 . 93.230   44.922  -83.379 1.00 32.39 277 A 1 
ATOM 2055 C CE2 . TRP A 0 277 . 93.093   44.668  -84.775 1.00 32.39 277 A 1 
ATOM 2056 C CE3 . TRP A 0 277 . 94.536   45.119  -82.881 1.00 32.39 277 A 1 
ATOM 2057 N NE1 . TRP A 0 277 . 91.733   44.557  -84.972 1.00 32.39 277 A 1 
ATOM 2058 C CH2 . TRP A 0 277 . 95.487   44.792  -85.106 1.00 32.39 277 A 1 
ATOM 2059 C CZ2 . TRP A 0 277 . 94.200   44.597  -85.634 1.00 32.39 277 A 1 
ATOM 2060 C CZ3 . TRP A 0 277 . 95.653   45.055  -83.734 1.00 32.39 277 A 1 
ATOM 2061 N N   . GLY A 0 278 . 91.413   42.908  -78.547 1.00 43.19 278 A 1 
ATOM 2062 C CA  . GLY A 0 278 . 91.888   42.770  -77.158 1.00 43.19 278 A 1 
ATOM 2063 C C   . GLY A 0 278 . 91.449   41.461  -76.498 1.00 43.19 278 A 1 
ATOM 2064 O O   . GLY A 0 278 . 90.529   41.423  -75.692 1.00 43.19 278 A 1 
ATOM 2065 N N   . LYS A 0 279 . 92.080   40.352  -76.892 1.00 34.79 279 A 1 
ATOM 2066 C CA  . LYS A 0 279 . 91.706   38.969  -76.557 1.00 34.79 279 A 1 
ATOM 2067 C C   . LYS A 0 279 . 91.804   38.641  -75.053 1.00 34.79 279 A 1 
ATOM 2068 C CB  . LYS A 0 279 . 92.657   38.024  -77.323 1.00 34.79 279 A 1 
ATOM 2069 O O   . LYS A 0 279 . 92.913   38.494  -74.552 1.00 34.79 279 A 1 
ATOM 2070 C CG  . LYS A 0 279 . 92.555   38.085  -78.855 1.00 34.79 279 A 1 
ATOM 2071 C CD  . LYS A 0 279 . 93.637   37.195  -79.488 1.00 34.79 279 A 1 
ATOM 2072 C CE  . LYS A 0 279 . 93.555   37.242  -81.019 1.00 34.79 279 A 1 
ATOM 2073 N NZ  . LYS A 0 279 . 94.620   36.425  -81.655 1.00 34.79 279 A 1 
ATOM 2074 N N   . LYS A 0 280 . 90.671   38.332  -74.401 1.00 41.97 280 A 1 
ATOM 2075 C CA  . LYS A 0 280 . 90.546   37.235  -73.407 1.00 41.97 280 A 1 
ATOM 2076 C C   . LYS A 0 280 . 89.073   36.836  -73.192 1.00 41.97 280 A 1 
ATOM 2077 C CB  . LYS A 0 280 . 91.252   37.575  -72.068 1.00 41.97 280 A 1 
ATOM 2078 O O   . LYS A 0 280 . 88.439   37.225  -72.220 1.00 41.97 280 A 1 
ATOM 2079 C CG  . LYS A 0 280 . 91.703   36.293  -71.345 1.00 41.97 280 A 1 
ATOM 2080 C CD  . LYS A 0 280 . 92.352   36.597  -69.985 1.00 41.97 280 A 1 
ATOM 2081 C CE  . LYS A 0 280 . 93.030   35.349  -69.401 1.00 41.97 280 A 1 
ATOM 2082 N NZ  . LYS A 0 280 . 93.525   35.583  -68.018 1.00 41.97 280 A 1 
ATOM 2083 N N   . ASN A 0 281 . 88.531   36.025  -74.103 1.00 41.07 281 A 1 
ATOM 2084 C CA  . ASN A 0 281 . 87.241   35.348  -73.924 1.00 41.07 281 A 1 
ATOM 2085 C C   . ASN A 0 281 . 87.377   34.240  -72.864 1.00 41.07 281 A 1 
ATOM 2086 C CB  . ASN A 0 281 . 86.759   34.777  -75.280 1.00 41.07 281 A 1 
ATOM 2087 O O   . ASN A 0 281 . 87.618   33.084  -73.203 1.00 41.07 281 A 1 
ATOM 2088 C CG  . ASN A 0 281 . 86.067   35.794  -76.166 1.00 41.07 281 A 1 
ATOM 2089 N ND2 . ASN A 0 281 . 86.105   35.622  -77.467 1.00 41.07 281 A 1 
ATOM 2090 O OD1 . ASN A 0 281 . 85.462   36.741  -75.709 1.00 41.07 281 A 1 
ATOM 2091 N N   . ILE A 0 282 . 87.235   34.579  -71.581 1.00 41.96 282 A 1 
ATOM 2092 C CA  . ILE A 0 282 . 86.920   33.596  -70.539 1.00 41.96 282 A 1 
ATOM 2093 C C   . ILE A 0 282 . 85.395   33.513  -70.468 1.00 41.96 282 A 1 
ATOM 2094 C CB  . ILE A 0 282 . 87.591   33.937  -69.187 1.00 41.96 282 A 1 
ATOM 2095 O O   . ILE A 0 282 . 84.737   34.300  -69.798 1.00 41.96 282 A 1 
ATOM 2096 C CG1 . ILE A 0 282 . 89.124   33.789  -69.290 1.00 41.96 282 A 1 
ATOM 2097 C CG2 . ILE A 0 282 . 87.087   32.981  -68.090 1.00 41.96 282 A 1 
ATOM 2098 C CD1 . ILE A 0 282 . 89.881   34.401  -68.102 1.00 41.96 282 A 1 
ATOM 2099 N N   . THR A 0 283 . 84.816   32.556  -71.188 1.00 40.35 283 A 1 
ATOM 2100 C CA  . THR A 0 283 . 83.447   32.091  -70.933 1.00 40.35 283 A 1 
ATOM 2101 C C   . THR A 0 283 . 83.506   31.114  -69.762 1.00 40.35 283 A 1 
ATOM 2102 C CB  . THR A 0 283 . 82.780   31.477  -72.186 1.00 40.35 283 A 1 
ATOM 2103 O O   . THR A 0 283 . 83.455   29.899  -69.931 1.00 40.35 283 A 1 
ATOM 2104 C CG2 . THR A 0 283 . 81.765   32.436  -72.805 1.00 40.35 283 A 1 
ATOM 2105 O OG1 . THR A 0 283 . 83.713   31.189  -73.204 1.00 40.35 283 A 1 
ATOM 2106 N N   . THR A 0 284 . 83.653   31.633  -68.543 1.00 35.64 284 A 1 
ATOM 2107 C CA  . THR A 0 284 . 83.403   30.854  -67.326 1.00 35.64 284 A 1 
ATOM 2108 C C   . THR A 0 284 . 81.905   30.610  -67.216 1.00 35.64 284 A 1 
ATOM 2109 C CB  . THR A 0 284 . 83.952   31.528  -66.053 1.00 35.64 284 A 1 
ATOM 2110 O O   . THR A 0 284 . 81.178   31.354  -66.567 1.00 35.64 284 A 1 
ATOM 2111 C CG2 . THR A 0 284 . 85.367   31.040  -65.746 1.00 35.64 284 A 1 
ATOM 2112 O OG1 . THR A 0 284 . 83.978   32.929  -66.189 1.00 35.64 284 A 1 
ATOM 2113 N N   . LYS A 0 285 . 81.435   29.537  -67.856 1.00 35.81 285 A 1 
ATOM 2114 C CA  . LYS A 0 285 . 80.185   28.875  -67.485 1.00 35.81 285 A 1 
ATOM 2115 C C   . LYS A 0 285 . 80.382   28.204  -66.122 1.00 35.81 285 A 1 
ATOM 2116 C CB  . LYS A 0 285 . 79.771   27.841  -68.545 1.00 35.81 285 A 1 
ATOM 2117 O O   . LYS A 0 285 . 80.604   27.003  -66.047 1.00 35.81 285 A 1 
ATOM 2118 C CG  . LYS A 0 285 . 79.269   28.443  -69.863 1.00 35.81 285 A 1 
ATOM 2119 C CD  . LYS A 0 285 . 78.669   27.312  -70.708 1.00 35.81 285 A 1 
ATOM 2120 C CE  . LYS A 0 285 . 78.070   27.830  -72.015 1.00 35.81 285 A 1 
ATOM 2121 N NZ  . LYS A 0 285 . 77.327   26.746  -72.704 1.00 35.81 285 A 1 
ATOM 2122 N N   . LYS A 0 286 . 80.334   28.982  -65.042 1.00 34.93 286 A 1 
ATOM 2123 C CA  . LYS A 0 286 . 79.983   28.458  -63.719 1.00 34.93 286 A 1 
ATOM 2124 C C   . LYS A 0 286 . 78.499   28.736  -63.525 1.00 34.93 286 A 1 
ATOM 2125 C CB  . LYS A 0 286 . 80.866   29.052  -62.603 1.00 34.93 286 A 1 
ATOM 2126 O O   . LYS A 0 286 . 78.122   29.745  -62.943 1.00 34.93 286 A 1 
ATOM 2127 C CG  . LYS A 0 286 . 82.121   28.204  -62.330 1.00 34.93 286 A 1 
ATOM 2128 C CD  . LYS A 0 286 . 82.859   28.722  -61.085 1.00 34.93 286 A 1 
ATOM 2129 C CE  . LYS A 0 286 . 84.031   27.805  -60.705 1.00 34.93 286 A 1 
ATOM 2130 N NZ  . LYS A 0 286 . 84.643   28.207  -59.411 1.00 34.93 286 A 1 
ATOM 2131 N N   . ALA A 0 287 . 77.661   27.861  -64.075 1.00 34.73 287 A 1 
ATOM 2132 C CA  . ALA A 0 287 . 76.300   27.719  -63.585 1.00 34.73 287 A 1 
ATOM 2133 C C   . ALA A 0 287 . 76.409   27.092  -62.188 1.00 34.73 287 A 1 
ATOM 2134 C CB  . ALA A 0 287 . 75.488   26.873  -64.577 1.00 34.73 287 A 1 
ATOM 2135 O O   . ALA A 0 287 . 76.461   25.876  -62.047 1.00 34.73 287 A 1 
ATOM 2136 N N   . ALA A 0 288 . 76.564   27.932  -61.166 1.00 32.34 288 A 1 
ATOM 2137 C CA  . ALA A 0 288 . 76.366   27.541  -59.778 1.00 32.34 288 A 1 
ATOM 2138 C C   . ALA A 0 288 . 74.852   27.540  -59.513 1.00 32.34 288 A 1 
ATOM 2139 C CB  . ALA A 0 288 . 77.171   28.484  -58.872 1.00 32.34 288 A 1 
ATOM 2140 O O   . ALA A 0 288 . 74.320   28.423  -58.853 1.00 32.34 288 A 1 
ATOM 2141 N N   . SER A 0 289 . 74.134   26.609  -60.139 1.00 33.72 289 A 1 
ATOM 2142 C CA  . SER A 0 289 . 72.738   26.320  -59.826 1.00 33.72 289 A 1 
ATOM 2143 C C   . SER A 0 289 . 72.708   25.321  -58.674 1.00 33.72 289 A 1 
ATOM 2144 C CB  . SER A 0 289 . 72.019   25.755  -61.058 1.00 33.72 289 A 1 
ATOM 2145 O O   . SER A 0 289 . 72.937   24.137  -58.897 1.00 33.72 289 A 1 
ATOM 2146 O OG  . SER A 0 289 . 72.769   24.692  -61.617 1.00 33.72 289 A 1 
ATOM 2147 N N   . ALA A 0 290 . 72.470   25.810  -57.463 1.00 38.35 290 A 1 
ATOM 2148 C CA  . ALA A 0 290 . 71.893   25.052  -56.355 1.00 38.35 290 A 1 
ATOM 2149 C C   . ALA A 0 290 . 71.535   26.064  -55.259 1.00 38.35 290 A 1 
ATOM 2150 C CB  . ALA A 0 290 . 72.848   23.958  -55.848 1.00 38.35 290 A 1 
ATOM 2151 O O   . ALA A 0 290 . 72.227   26.191  -54.252 1.00 38.35 290 A 1 
ATOM 2152 N N   . GLY A 0 291 . 70.490   26.860  -55.506 1.00 34.38 291 A 1 
ATOM 2153 C CA  . GLY A 0 291 . 69.753   27.447  -54.395 1.00 34.38 291 A 1 
ATOM 2154 C C   . GLY A 0 291 . 69.222   26.283  -53.570 1.00 34.38 291 A 1 
ATOM 2155 O O   . GLY A 0 291 . 68.626   25.370  -54.139 1.00 34.38 291 A 1 
ATOM 2156 N N   . ALA A 0 292 . 69.546   26.281  -52.281 1.00 36.90 292 A 1 
ATOM 2157 C CA  . ALA A 0 292 . 69.091   25.305  -51.309 1.00 36.90 292 A 1 
ATOM 2158 C C   . ALA A 0 292 . 67.560   25.208  -51.376 1.00 36.90 292 A 1 
ATOM 2159 C CB  . ALA A 0 292 . 69.592   25.776  -49.936 1.00 36.90 292 A 1 
ATOM 2160 O O   . ALA A 0 292 . 66.862   26.101  -50.899 1.00 36.90 292 A 1 
ATOM 2161 N N   . GLY A 0 293 . 67.047   24.167  -52.036 1.00 38.47 293 A 1 
ATOM 2162 C CA  . GLY A 0 293 . 65.655   23.777  -51.883 1.00 38.47 293 A 1 
ATOM 2163 C C   . GLY A 0 293 . 65.490   23.384  -50.427 1.00 38.47 293 A 1 
ATOM 2164 O O   . GLY A 0 293 . 66.153   22.454  -49.977 1.00 38.47 293 A 1 
ATOM 2165 N N   . GLN A 0 294 . 64.705   24.159  -49.680 1.00 39.20 294 A 1 
ATOM 2166 C CA  . GLN A 0 294 . 64.266   23.748  -48.356 1.00 39.20 294 A 1 
ATOM 2167 C C   . GLN A 0 294 . 63.577   22.393  -48.509 1.00 39.20 294 A 1 
ATOM 2168 C CB  . GLN A 0 294 . 63.324   24.799  -47.751 1.00 39.20 294 A 1 
ATOM 2169 O O   . GLN A 0 294 . 62.719   22.236  -49.378 1.00 39.20 294 A 1 
ATOM 2170 C CG  . GLN A 0 294 . 64.087   26.056  -47.307 1.00 39.20 294 A 1 
ATOM 2171 C CD  . GLN A 0 294 . 63.199   27.044  -46.555 1.00 39.20 294 A 1 
ATOM 2172 N NE2 . GLN A 0 294 . 63.764   27.902  -45.735 1.00 39.20 294 A 1 
ATOM 2173 O OE1 . GLN A 0 294 . 61.993   27.096  -46.697 1.00 39.20 294 A 1 
ATOM 2174 N N   . GLU A 0 295 . 64.041   21.428  -47.725 1.00 40.64 295 A 1 
ATOM 2175 C CA  . GLU A 0 295 . 63.562   20.053  -47.651 1.00 40.64 295 A 1 
ATOM 2176 C C   . GLU A 0 295 . 62.053   20.066  -47.376 1.00 40.64 295 A 1 
ATOM 2177 C CB  . GLU A 0 295 . 64.357   19.346  -46.532 1.00 40.64 295 A 1 
ATOM 2178 O O   . GLU A 0 295 . 61.610   20.215  -46.242 1.00 40.64 295 A 1 
ATOM 2179 C CG  . GLU A 0 295 . 65.850   19.177  -46.890 1.00 40.64 295 A 1 
ATOM 2180 C CD  . GLU A 0 295 . 66.782   18.902  -45.694 1.00 40.64 295 A 1 
ATOM 2181 O OE1 . GLU A 0 295 . 67.985   18.669  -45.965 1.00 40.64 295 A 1 
ATOM 2182 O OE2 . GLU A 0 295 . 66.340   19.021  -44.532 1.00 40.64 295 A 1 
ATOM 2183 N N   . TYR A 0 296 . 61.250   19.993  -48.437 1.00 39.71 296 A 1 
ATOM 2184 C CA  . TYR A 0 296 . 59.817   19.766  -48.326 1.00 39.71 296 A 1 
ATOM 2185 C C   . TYR A 0 296 . 59.602   18.262  -48.172 1.00 39.71 296 A 1 
ATOM 2186 C CB  . TYR A 0 296 . 59.062   20.370  -49.523 1.00 39.71 296 A 1 
ATOM 2187 O O   . TYR A 0 296 . 60.011   17.485  -49.038 1.00 39.71 296 A 1 
ATOM 2188 C CG  . TYR A 0 296 . 58.245   21.598  -49.163 1.00 39.71 296 A 1 
ATOM 2189 C CD1 . TYR A 0 296 . 56.893   21.453  -48.794 1.00 39.71 296 A 1 
ATOM 2190 C CD2 . TYR A 0 296 . 58.844   22.874  -49.151 1.00 39.71 296 A 1 
ATOM 2191 C CE1 . TYR A 0 296 . 56.132   22.583  -48.437 1.00 39.71 296 A 1 
ATOM 2192 C CE2 . TYR A 0 296 . 58.089   24.007  -48.786 1.00 39.71 296 A 1 
ATOM 2193 O OH  . TYR A 0 296 . 55.988   24.949  -48.092 1.00 39.71 296 A 1 
ATOM 2194 C CZ  . TYR A 0 296 . 56.728   23.861  -48.434 1.00 39.71 296 A 1 
ATOM 2195 N N   . TRP A 0 297 . 58.981   17.888  -47.052 1.00 41.25 297 A 1 
ATOM 2196 C CA  . TRP A 0 297 . 58.453   16.554  -46.773 1.00 41.25 297 A 1 
ATOM 2197 C C   . TRP A 0 297 . 57.584   16.065  -47.942 1.00 41.25 297 A 1 
ATOM 2198 C CB  . TRP A 0 297 . 57.642   16.617  -45.468 1.00 41.25 297 A 1 
ATOM 2199 O O   . TRP A 0 297 . 56.795   16.835  -48.494 1.00 41.25 297 A 1 
ATOM 2200 C CG  . TRP A 0 297 . 58.258   15.938  -44.286 1.00 41.25 297 A 1 
ATOM 2201 C CD1 . TRP A 0 297 . 59.338   16.351  -43.582 1.00 41.25 297 A 1 
ATOM 2202 C CD2 . TRP A 0 297 . 57.786   14.724  -43.627 1.00 41.25 297 A 1 
ATOM 2203 C CE2 . TRP A 0 297 . 58.628   14.462  -42.505 1.00 41.25 297 A 1 
ATOM 2204 C CE3 . TRP A 0 297 . 56.709   13.840  -43.847 1.00 41.25 297 A 1 
ATOM 2205 N NE1 . TRP A 0 297 . 59.565   15.475  -42.535 1.00 41.25 297 A 1 
ATOM 2206 C CH2 . TRP A 0 297 . 57.291   12.555  -41.854 1.00 41.25 297 A 1 
ATOM 2207 C CZ2 . TRP A 0 297 . 58.398   13.392  -41.628 1.00 41.25 297 A 1 
ATOM 2208 C CZ3 . TRP A 0 297 . 56.465   12.768  -42.971 1.00 41.25 297 A 1 
ATOM 2209 N N   . GLY A 0 298 . 57.767   14.806  -48.340 1.00 48.57 298 A 1 
ATOM 2210 C CA  . GLY A 0 298 . 57.104   14.194  -49.497 1.00 48.57 298 A 1 
ATOM 2211 C C   . GLY A 0 298 . 56.535   12.805  -49.213 1.00 48.57 298 A 1 
ATOM 2212 O O   . GLY A 0 298 . 56.489   12.003  -50.141 1.00 48.57 298 A 1 
ATOM 2213 N N   . GLY A 0 299 . 56.193   12.524  -47.954 1.00 54.23 299 A 1 
ATOM 2214 C CA  . GLY A 0 299 . 55.472   11.315  -47.553 1.00 54.23 299 A 1 
ATOM 2215 C C   . GLY A 0 299 . 53.958   11.506  -47.628 1.00 54.23 299 A 1 
ATOM 2216 O O   . GLY A 0 299 . 53.473   12.642  -47.624 1.00 54.23 299 A 1 
ATOM 2217 N N   . ASP A 0 300 . 53.244   10.388  -47.700 1.00 59.80 300 A 1 
ATOM 2218 C CA  . ASP A 0 300 . 51.791   10.333  -47.565 1.00 59.80 300 A 1 
ATOM 2219 C C   . ASP A 0 300 . 51.494   10.331  -46.057 1.00 59.80 300 A 1 
ATOM 2220 C CB  . ASP A 0 300 . 51.226   9.090   -48.297 1.00 59.80 300 A 1 
ATOM 2221 O O   . ASP A 0 300 . 52.018   9.480   -45.331 1.00 59.80 300 A 1 
ATOM 2222 C CG  . ASP A 0 300 . 51.463   9.068   -49.824 1.00 59.80 300 A 1 
ATOM 2223 O OD1 . ASP A 0 300 . 52.127   9.985   -50.362 1.00 59.80 300 A 1 
ATOM 2224 O OD2 . ASP A 0 300 . 50.950   8.167   -50.523 1.00 59.80 300 A 1 
ATOM 2225 N N   . VAL A 0 301 . 50.727   11.318  -45.584 1.00 63.21 301 A 1 
ATOM 2226 C CA  . VAL A 0 301 . 50.276   11.411  -44.186 1.00 63.21 301 A 1 
ATOM 2227 C C   . VAL A 0 301 . 48.756   11.332  -44.181 1.00 63.21 301 A 1 
ATOM 2228 C CB  . VAL A 0 301 . 50.779   12.684  -43.472 1.00 63.21 301 A 1 
ATOM 2229 O O   . VAL A 0 301 . 48.100   12.063  -44.938 1.00 63.21 301 A 1 
ATOM 2230 C CG1 . VAL A 0 301 . 50.399   12.688  -41.987 1.00 63.21 301 A 1 
ATOM 2231 C CG2 . VAL A 0 301 . 52.309   12.816  -43.567 1.00 63.21 301 A 1 
ATOM 2232 N N   . SER A 0 302 . 48.232   10.409  -43.380 1.00 65.15 302 A 1 
ATOM 2233 C CA  . SER A 0 302 . 46.817   10.328  -43.036 1.00 65.15 302 A 1 
ATOM 2234 C C   . SER A 0 302 . 46.669   10.328  -41.522 1.00 65.15 302 A 1 
ATOM 2235 C CB  . SER A 0 302 . 46.152   9.086   -43.635 1.00 65.15 302 A 1 
ATOM 2236 O O   . SER A 0 302 . 47.196   9.419   -40.878 1.00 65.15 302 A 1 
ATOM 2237 O OG  . SER A 0 302 . 46.738   7.893   -43.150 1.00 65.15 302 A 1 
ATOM 2238 N N   . ASP A 0 303 . 45.948   11.317  -41.030 1.00 69.14 303 A 1 
ATOM 2239 C CA  . ASP A 0 303 . 45.570   11.572  -39.648 1.00 69.14 303 A 1 
ATOM 2240 C C   . ASP A 0 303 . 44.040   11.474  -39.546 1.00 69.14 303 A 1 
ATOM 2241 C CB  . ASP A 0 303 . 46.153   12.916  -39.141 1.00 69.14 303 A 1 
ATOM 2242 O O   . ASP A 0 303 . 43.299   12.020  -40.374 1.00 69.14 303 A 1 
ATOM 2243 C CG  . ASP A 0 303 . 46.177   14.130  -40.097 1.00 69.14 303 A 1 
ATOM 2244 O OD1 . ASP A 0 303 . 46.166   13.949  -41.343 1.00 69.14 303 A 1 
ATOM 2245 O OD2 . ASP A 0 303 . 46.429   15.261  -39.621 1.00 69.14 303 A 1 
ATOM 2246 N N   . TRP A 0 304 . 43.571   10.659  -38.605 1.00 74.07 304 A 1 
ATOM 2247 C CA  . TRP A 0 304 . 42.154   10.462  -38.314 1.00 74.07 304 A 1 
ATOM 2248 C C   . TRP A 0 304 . 41.955   10.518  -36.809 1.00 74.07 304 A 1 
ATOM 2249 C CB  . TRP A 0 304 . 41.677   9.108   -38.872 1.00 74.07 304 A 1 
ATOM 2250 O O   . TRP A 0 304 . 42.407   9.600   -36.121 1.00 74.07 304 A 1 
ATOM 2251 C CG  . TRP A 0 304 . 40.219   8.800   -38.662 1.00 74.07 304 A 1 
ATOM 2252 C CD1 . TRP A 0 304 . 39.194   9.356   -39.345 1.00 74.07 304 A 1 
ATOM 2253 C CD2 . TRP A 0 304 . 39.585   8.023   -37.594 1.00 74.07 304 A 1 
ATOM 2254 C CE2 . TRP A 0 304 . 38.167   8.084   -37.769 1.00 74.07 304 A 1 
ATOM 2255 C CE3 . TRP A 0 304 . 40.052   7.333   -36.456 1.00 74.07 304 A 1 
ATOM 2256 N NE1 . TRP A 0 304 . 37.985   8.922   -38.844 1.00 74.07 304 A 1 
ATOM 2257 C CH2 . TRP A 0 304 . 37.770   6.743   -35.800 1.00 74.07 304 A 1 
ATOM 2258 C CZ2 . TRP A 0 304 . 37.264   7.446   -36.907 1.00 74.07 304 A 1 
ATOM 2259 C CZ3 . TRP A 0 304 . 39.155   6.705   -35.571 1.00 74.07 304 A 1 
ATOM 2260 N N   . ASP A 0 305 . 41.239   11.534  -36.335 1.00 79.58 305 A 1 
ATOM 2261 C CA  . ASP A 0 305 . 40.825   11.644  -34.946 1.00 79.58 305 A 1 
ATOM 2262 C C   . ASP A 0 305 . 39.299   11.501  -34.845 1.00 79.58 305 A 1 
ATOM 2263 C CB  . ASP A 0 305 . 41.347   12.924  -34.253 1.00 79.58 305 A 1 
ATOM 2264 O O   . ASP A 0 305 . 38.503   12.014  -35.643 1.00 79.58 305 A 1 
ATOM 2265 C CG  . ASP A 0 305 . 42.842   13.219  -34.464 1.00 79.58 305 A 1 
ATOM 2266 O OD1 . ASP A 0 305 . 43.626   12.244  -34.472 1.00 79.58 305 A 1 
ATOM 2267 O OD2 . ASP A 0 305 . 43.228   14.415  -34.455 1.00 79.58 305 A 1 
ATOM 2268 N N   . ALA A 0 306 . 38.864   10.782  -33.816 1.00 79.11 306 A 1 
ATOM 2269 C CA  . ALA A 0 306 . 37.464   10.649  -33.460 1.00 79.11 306 A 1 
ATOM 2270 C C   . ALA A 0 306 . 37.269   10.880  -31.969 1.00 79.11 306 A 1 
ATOM 2271 C CB  . ALA A 0 306 . 36.929   9.294   -33.912 1.00 79.11 306 A 1 
ATOM 2272 O O   . ALA A 0 306 . 38.055   10.448  -31.131 1.00 79.11 306 A 1 
ATOM 2273 N N   . TYR A 0 307 . 36.178   11.557  -31.638 1.00 82.06 307 A 1 
ATOM 2274 C CA  . TYR A 0 307 . 35.752   11.801  -30.270 1.00 82.06 307 A 1 
ATOM 2275 C C   . TYR A 0 307 . 34.257   11.551  -30.149 1.00 82.06 307 A 1 
ATOM 2276 C CB  . TYR A 0 307 . 36.113   13.234  -29.862 1.00 82.06 307 A 1 
ATOM 2277 O O   . TYR A 0 307 . 33.475   12.010  -30.986 1.00 82.06 307 A 1 
ATOM 2278 C CG  . TYR A 0 307 . 35.485   13.662  -28.549 1.00 82.06 307 A 1 
ATOM 2279 C CD1 . TYR A 0 307 . 34.334   14.475  -28.542 1.00 82.06 307 A 1 
ATOM 2280 C CD2 . TYR A 0 307 . 36.003   13.173  -27.337 1.00 82.06 307 A 1 
ATOM 2281 C CE1 . TYR A 0 307 . 33.719   14.819  -27.322 1.00 82.06 307 A 1 
ATOM 2282 C CE2 . TYR A 0 307 . 35.388   13.501  -26.116 1.00 82.06 307 A 1 
ATOM 2283 O OH  . TYR A 0 307 . 33.664   14.649  -24.921 1.00 82.06 307 A 1 
ATOM 2284 C CZ  . TYR A 0 307 . 34.248   14.331  -26.108 1.00 82.06 307 A 1 
ATOM 2285 N N   . GLY A 0 308 . 33.857   10.883  -29.072 1.00 86.10 308 A 1 
ATOM 2286 C CA  . GLY A 0 308 . 32.464   10.635  -28.748 1.00 86.10 308 A 1 
ATOM 2287 C C   . GLY A 0 308 . 32.164   10.853  -27.272 1.00 86.10 308 A 1 
ATOM 2288 O O   . GLY A 0 308 . 33.010   10.650  -26.397 1.00 86.10 308 A 1 
ATOM 2289 N N   . ARG A 0 309 . 30.931   11.272  -27.007 1.00 85.71 309 A 1 
ATOM 2290 C CA  . ARG A 0 309 . 30.340   11.306  -25.678 1.00 85.71 309 A 1 
ATOM 2291 C C   . ARG A 0 309 . 28.873   10.921  -25.761 1.00 85.71 309 A 1 
ATOM 2292 C CB  . ARG A 0 309 . 30.553   12.687  -25.065 1.00 85.71 309 A 1 
ATOM 2293 O O   . ARG A 0 309 . 28.123   11.636  -26.422 1.00 85.71 309 A 1 
ATOM 2294 C CG  . ARG A 0 309 . 29.980   12.741  -23.650 1.00 85.71 309 A 1 
ATOM 2295 C CD  . ARG A 0 309 . 30.473   14.022  -22.991 1.00 85.71 309 A 1 
ATOM 2296 N NE  . ARG A 0 309 . 30.084   14.036  -21.575 1.00 85.71 309 A 1 
ATOM 2297 N NH1 . ARG A 0 309 . 28.435   15.605  -21.750 1.00 85.71 309 A 1 
ATOM 2298 N NH2 . ARG A 0 309 . 28.968   14.725  -19.759 1.00 85.71 309 A 1 
ATOM 2299 C CZ  . ARG A 0 309 . 29.174   14.803  -21.033 1.00 85.71 309 A 1 
ATOM 2300 N N   . ASP A 0 310 . 28.486   9.849   -25.092 1.00 85.19 310 A 1 
ATOM 2301 C CA  . ASP A 0 310 . 27.086   9.488   -24.898 1.00 85.19 310 A 1 
ATOM 2302 C C   . ASP A 0 310 . 26.664   9.838   -23.470 1.00 85.19 310 A 1 
ATOM 2303 C CB  . ASP A 0 310 . 26.801   8.036   -25.315 1.00 85.19 310 A 1 
ATOM 2304 O O   . ASP A 0 310 . 27.469   9.889   -22.540 1.00 85.19 310 A 1 
ATOM 2305 C CG  . ASP A 0 310 . 27.535   6.967   -24.508 1.00 85.19 310 A 1 
ATOM 2306 O OD1 . ASP A 0 310 . 27.686   7.171   -23.285 1.00 85.19 310 A 1 
ATOM 2307 O OD2 . ASP A 0 310 . 27.950   5.976   -25.157 1.00 85.19 310 A 1 
ATOM 2308 N N   . GLN A 0 311 . 25.409   10.236  -23.310 1.00 88.94 311 A 1 
ATOM 2309 C CA  . GLN A 0 311 . 24.853   10.488  -21.992 1.00 88.94 311 A 1 
ATOM 2310 C C   . GLN A 0 311 . 23.442   9.946   -21.928 1.00 88.94 311 A 1 
ATOM 2311 C CB  . GLN A 0 311 . 24.842   11.975  -21.635 1.00 88.94 311 A 1 
ATOM 2312 O O   . GLN A 0 311 . 22.511   10.568  -22.447 1.00 88.94 311 A 1 
ATOM 2313 C CG  . GLN A 0 311 . 26.207   12.656  -21.598 1.00 88.94 311 A 1 
ATOM 2314 C CD  . GLN A 0 311 . 26.081   13.920  -20.773 1.00 88.94 311 A 1 
ATOM 2315 N NE2 . GLN A 0 311 . 26.327   13.834  -19.486 1.00 88.94 311 A 1 
ATOM 2316 O OE1 . GLN A 0 311 . 25.787   15.026  -21.215 1.00 88.94 311 A 1 
ATOM 2317 N N   . ASP A 0 312 . 23.288   8.857   -21.192 1.00 89.32 312 A 1 
ATOM 2318 C CA  . ASP A 0 312 . 22.006   8.217   -20.976 1.00 89.32 312 A 1 
ATOM 2319 C C   . ASP A 0 312 . 21.495   8.544   -19.575 1.00 89.32 312 A 1 
ATOM 2320 C CB  . ASP A 0 312 . 22.115   6.707   -21.214 1.00 89.32 312 A 1 
ATOM 2321 O O   . ASP A 0 312 . 22.183   8.416   -18.563 1.00 89.32 312 A 1 
ATOM 2322 C CG  . ASP A 0 312 . 22.285   6.317   -22.689 1.00 89.32 312 A 1 
ATOM 2323 O OD1 . ASP A 0 312 . 21.948   7.144   -23.564 1.00 89.32 312 A 1 
ATOM 2324 O OD2 . ASP A 0 312 . 22.599   5.126   -22.918 1.00 89.32 312 A 1 
ATOM 2325 N N   . PHE A 0 313 . 20.240   8.967   -19.490 1.00 94.01 313 A 1 
ATOM 2326 C CA  . PHE A 0 313 . 19.539   9.185   -18.234 1.00 94.01 313 A 1 
ATOM 2327 C C   . PHE A 0 313 . 18.235   8.407   -18.237 1.00 94.01 313 A 1 
ATOM 2328 C CB  . PHE A 0 313 . 19.302   10.682  -18.013 1.00 94.01 313 A 1 
ATOM 2329 O O   . PHE A 0 313 . 17.352   8.649   -19.060 1.00 94.01 313 A 1 
ATOM 2330 C CG  . PHE A 0 313 . 18.441   10.999  -16.803 1.00 94.01 313 A 1 
ATOM 2331 C CD1 . PHE A 0 313 . 17.038   11.059  -16.921 1.00 94.01 313 A 1 
ATOM 2332 C CD2 . PHE A 0 313 . 19.042   11.226  -15.554 1.00 94.01 313 A 1 
ATOM 2333 C CE1 . PHE A 0 313 . 16.241   11.333  -15.795 1.00 94.01 313 A 1 
ATOM 2334 C CE2 . PHE A 0 313 . 18.248   11.546  -14.438 1.00 94.01 313 A 1 
ATOM 2335 C CZ  . PHE A 0 313 . 16.848   11.582  -14.552 1.00 94.01 313 A 1 
ATOM 2336 N N   . HIS A 0 314 . 18.049   7.540   -17.245 1.00 97.24 314 A 1 
ATOM 2337 C CA  . HIS A 0 314 . 16.833   6.756   -17.088 1.00 97.24 314 A 1 
ATOM 2338 C C   . HIS A 0 314 . 16.314   6.811   -15.652 1.00 97.24 314 A 1 
ATOM 2339 C CB  . HIS A 0 314 . 17.084   5.324   -17.582 1.00 97.24 314 A 1 
ATOM 2340 O O   . HIS A 0 314 . 16.864   6.199   -14.743 1.00 97.24 314 A 1 
ATOM 2341 C CG  . HIS A 0 314 . 15.827   4.527   -17.830 1.00 97.24 314 A 1 
ATOM 2342 C CD2 . HIS A 0 314 . 14.542   4.941   -17.613 1.00 97.24 314 A 1 
ATOM 2343 N ND1 . HIS A 0 314 . 15.784   3.246   -18.392 1.00 97.24 314 A 1 
ATOM 2344 C CE1 . HIS A 0 314 . 14.500   2.953   -18.557 1.00 97.24 314 A 1 
ATOM 2345 N NE2 . HIS A 0 314 . 13.736   3.943   -18.082 1.00 97.24 314 A 1 
ATOM 2346 N N   . GLU A 0 315 . 15.188   7.490   -15.438 1.00 97.89 315 A 1 
ATOM 2347 C CA  . GLU A 0 315 . 14.493   7.506   -14.149 1.00 97.89 315 A 1 
ATOM 2348 C C   . GLU A 0 315 . 13.141   6.793   -14.252 1.00 97.89 315 A 1 
ATOM 2349 C CB  . GLU A 0 315 . 14.341   8.946   -13.628 1.00 97.89 315 A 1 
ATOM 2350 O O   . GLU A 0 315 . 12.319   7.107   -15.112 1.00 97.89 315 A 1 
ATOM 2351 C CG  . GLU A 0 315 . 13.888   8.984   -12.155 1.00 97.89 315 A 1 
ATOM 2352 C CD  . GLU A 0 315 . 13.440   10.369  -11.648 1.00 97.89 315 A 1 
ATOM 2353 O OE1 . GLU A 0 315 . 13.398   10.564  -10.409 1.00 97.89 315 A 1 
ATOM 2354 O OE2 . GLU A 0 315 . 12.937   11.202  -12.443 1.00 97.89 315 A 1 
ATOM 2355 N N   . LYS A 0 316 . 12.868   5.874   -13.325 1.00 98.09 316 A 1 
ATOM 2356 C CA  . LYS A 0 316 . 11.546   5.285   -13.086 1.00 98.09 316 A 1 
ATOM 2357 C C   . LYS A 0 316 . 11.093   5.645   -11.685 1.00 98.09 316 A 1 
ATOM 2358 C CB  . LYS A 0 316 . 11.588   3.763   -13.255 1.00 98.09 316 A 1 
ATOM 2359 O O   . LYS A 0 316 . 11.771   5.327   -10.716 1.00 98.09 316 A 1 
ATOM 2360 C CG  . LYS A 0 316 . 11.859   3.354   -14.704 1.00 98.09 316 A 1 
ATOM 2361 C CD  . LYS A 0 316 . 12.082   1.843   -14.794 1.00 98.09 316 A 1 
ATOM 2362 C CE  . LYS A 0 316 . 12.553   1.520   -16.210 1.00 98.09 316 A 1 
ATOM 2363 N NZ  . LYS A 0 316 . 13.537   0.416   -16.227 1.00 98.09 316 A 1 
ATOM 2364 N N   . VAL A 0 317 . 9.919    6.248   -11.564 1.00 97.68 317 A 1 
ATOM 2365 C CA  . VAL A 0 317 . 9.271    6.567   -10.291 1.00 97.68 317 A 1 
ATOM 2366 C C   . VAL A 0 317 . 7.904    5.913   -10.260 1.00 97.68 317 A 1 
ATOM 2367 C CB  . VAL A 0 317 . 9.164    8.085   -10.068 1.00 97.68 317 A 1 
ATOM 2368 O O   . VAL A 0 317 . 7.135    6.026   -11.210 1.00 97.68 317 A 1 
ATOM 2369 C CG1 . VAL A 0 317 . 8.548    8.402   -8.698  1.00 97.68 317 A 1 
ATOM 2370 C CG2 . VAL A 0 317 . 10.546   8.740   -10.112 1.00 97.68 317 A 1 
ATOM 2371 N N   . SER A 0 318 . 7.579    5.266   -9.150  1.00 97.54 318 A 1 
ATOM 2372 C CA  . SER A 0 318 . 6.247    4.736   -8.881  1.00 97.54 318 A 1 
ATOM 2373 C C   . SER A 0 318 . 5.808    5.083   -7.466  1.00 97.54 318 A 1 
ATOM 2374 C CB  . SER A 0 318 . 6.174    3.233   -9.153  1.00 97.54 318 A 1 
ATOM 2375 O O   . SER A 0 318 . 6.621    5.121   -6.540  1.00 97.54 318 A 1 
ATOM 2376 O OG  . SER A 0 318 . 7.124    2.537   -8.376  1.00 97.54 318 A 1 
ATOM 2377 N N   . TYR A 0 319 . 4.521    5.375   -7.317  1.00 97.80 319 A 1 
ATOM 2378 C CA  . TYR A 0 319 . 3.877    5.595   -6.034  1.00 97.80 319 A 1 
ATOM 2379 C C   . TYR A 0 319 . 2.495    4.953   -6.037  1.00 97.80 319 A 1 
ATOM 2380 C CB  . TYR A 0 319 . 3.795    7.089   -5.704  1.00 97.80 319 A 1 
ATOM 2381 O O   . TYR A 0 319 . 1.646    5.304   -6.856  1.00 97.80 319 A 1 
ATOM 2382 C CG  . TYR A 0 319 . 3.103    7.363   -4.380  1.00 97.80 319 A 1 
ATOM 2383 C CD1 . TYR A 0 319 . 1.718    7.618   -4.340  1.00 97.80 319 A 1 
ATOM 2384 C CD2 . TYR A 0 319 . 3.837    7.310   -3.180  1.00 97.80 319 A 1 
ATOM 2385 C CE1 . TYR A 0 319 . 1.076    7.832   -3.103  1.00 97.80 319 A 1 
ATOM 2386 C CE2 . TYR A 0 319 . 3.196    7.513   -1.940  1.00 97.80 319 A 1 
ATOM 2387 O OH  . TYR A 0 319 . 1.163    7.961   -0.711  1.00 97.80 319 A 1 
ATOM 2388 C CZ  . TYR A 0 319 . 1.810    7.775   -1.897  1.00 97.80 319 A 1 
ATOM 2389 N N   . ASP A 0 320 . 2.270    4.064   -5.079  1.00 96.27 320 A 1 
ATOM 2390 C CA  . ASP A 0 320 . 1.036    3.318   -4.911  1.00 96.27 320 A 1 
ATOM 2391 C C   . ASP A 0 320 . 0.505    3.535   -3.498  1.00 96.27 320 A 1 
ATOM 2392 C CB  . ASP A 0 320 . 1.285    1.824   -5.168  1.00 96.27 320 A 1 
ATOM 2393 O O   . ASP A 0 320 . 1.210    3.296   -2.518  1.00 96.27 320 A 1 
ATOM 2394 C CG  . ASP A 0 320 . 1.738    1.482   -6.591  1.00 96.27 320 A 1 
ATOM 2395 O OD1 . ASP A 0 320 . 1.493    2.298   -7.507  1.00 96.27 320 A 1 
ATOM 2396 O OD2 . ASP A 0 320 . 2.181    0.331   -6.783  1.00 96.27 320 A 1 
ATOM 2397 N N   . THR A 0 321 . -0.756   3.934   -3.372  1.00 97.10 321 A 1 
ATOM 2398 C CA  . THR A 0 321 . -1.465   3.933   -2.092  1.00 97.10 321 A 1 
ATOM 2399 C C   . THR A 0 321 . -2.742   3.128   -2.215  1.00 97.10 321 A 1 
ATOM 2400 C CB  . THR A 0 321 . -1.680   5.339   -1.522  1.00 97.10 321 A 1 
ATOM 2401 O O   . THR A 0 321 . -3.604   3.400   -3.049  1.00 97.10 321 A 1 
ATOM 2402 C CG2 . THR A 0 321 . -2.491   6.277   -2.405  1.00 97.10 321 A 1 
ATOM 2403 O OG1 . THR A 0 321 . -2.326   5.264   -0.272  1.00 97.10 321 A 1 
ATOM 2404 N N   . THR A 0 322 . -2.865   2.103   -1.381  1.00 96.96 322 A 1 
ATOM 2405 C CA  . THR A 0 322 . -4.037   1.235   -1.328  1.00 96.96 322 A 1 
ATOM 2406 C C   . THR A 0 322 . -4.654   1.348   0.049   1.00 96.96 322 A 1 
ATOM 2407 C CB  . THR A 0 322 . -3.680   -0.224  -1.630  1.00 96.96 322 A 1 
ATOM 2408 O O   . THR A 0 322 . -3.983   1.106   1.046   1.00 96.96 322 A 1 
ATOM 2409 C CG2 . THR A 0 322 . -4.931   -1.094  -1.762  1.00 96.96 322 A 1 
ATOM 2410 O OG1 . THR A 0 322 . -2.956   -0.359  -2.831  1.00 96.96 322 A 1 
ATOM 2411 N N   . MET A 0 323 . -5.945   1.657   0.111   1.00 96.90 323 A 1 
ATOM 2412 C CA  . MET A 0 323 . -6.740   1.640   1.331   1.00 96.90 323 A 1 
ATOM 2413 C C   . MET A 0 323 . -7.836   0.588   1.204   1.00 96.90 323 A 1 
ATOM 2414 C CB  . MET A 0 323 . -7.358   3.013   1.618   1.00 96.90 323 A 1 
ATOM 2415 O O   . MET A 0 323 . -8.579   0.560   0.226   1.00 96.90 323 A 1 
ATOM 2416 C CG  . MET A 0 323 . -6.346   4.161   1.659   1.00 96.90 323 A 1 
ATOM 2417 S SD  . MET A 0 323 . -7.080   5.760   2.118   1.00 96.90 323 A 1 
ATOM 2418 C CE  . MET A 0 323 . -7.417   5.484   3.876   1.00 96.90 323 A 1 
ATOM 2419 N N   . ALA A 0 324 . -7.991   -0.252  2.218   1.00 96.94 324 A 1 
ATOM 2420 C CA  . ALA A 0 324 . -9.092   -1.194  2.314   1.00 96.94 324 A 1 
ATOM 2421 C C   . ALA A 0 324 . -9.800   -1.037  3.658   1.00 96.94 324 A 1 
ATOM 2422 C CB  . ALA A 0 324 . -8.589   -2.618  2.065   1.00 96.94 324 A 1 
ATOM 2423 O O   . ALA A 0 324 . -9.164   -0.935  4.704   1.00 96.94 324 A 1 
ATOM 2424 N N   . LYS A 0 325 . -11.131  -1.036  3.639   1.00 97.09 325 A 1 
ATOM 2425 C CA  . LYS A 0 325 . -11.966  -1.062  4.842   1.00 97.09 325 A 1 
ATOM 2426 C C   . LYS A 0 325 . -12.969  -2.187  4.721   1.00 97.09 325 A 1 
ATOM 2427 C CB  . LYS A 0 325 . -12.671  0.281   5.067   1.00 97.09 325 A 1 
ATOM 2428 O O   . LYS A 0 325 . -13.588  -2.335  3.669   1.00 97.09 325 A 1 
ATOM 2429 C CG  . LYS A 0 325 . -11.670  1.409   5.342   1.00 97.09 325 A 1 
ATOM 2430 C CD  . LYS A 0 325 . -12.394  2.748   5.495   1.00 97.09 325 A 1 
ATOM 2431 C CE  . LYS A 0 325 . -11.346  3.846   5.685   1.00 97.09 325 A 1 
ATOM 2432 N NZ  . LYS A 0 325 . -11.960  5.192   5.618   1.00 97.09 325 A 1 
ATOM 2433 N N   . SER A 0 326 . -13.160  -2.940  5.791   1.00 95.47 326 A 1 
ATOM 2434 C CA  . SER A 0 326 . -14.237  -3.911  5.895   1.00 95.47 326 A 1 
ATOM 2435 C C   . SER A 0 326 . -14.969  -3.752  7.212   1.00 95.47 326 A 1 
ATOM 2436 C CB  . SER A 0 326 . -13.741  -5.346  5.711   1.00 95.47 326 A 1 
ATOM 2437 O O   . SER A 0 326 . -14.340  -3.558  8.249   1.00 95.47 326 A 1 
ATOM 2438 O OG  . SER A 0 326 . -12.817  -5.712  6.711   1.00 95.47 326 A 1 
ATOM 2439 N N   . TYR A 0 327 . -16.284  -3.885  7.146   1.00 93.49 327 A 1 
ATOM 2440 C CA  . TYR A 0 327 . -17.171  -4.016  8.287   1.00 93.49 327 A 1 
ATOM 2441 C C   . TYR A 0 327 . -17.930  -5.320  8.108   1.00 93.49 327 A 1 
ATOM 2442 C CB  . TYR A 0 327 . -18.128  -2.821  8.350   1.00 93.49 327 A 1 
ATOM 2443 O O   . TYR A 0 327 . -18.426  -5.583  7.010   1.00 93.49 327 A 1 
ATOM 2444 C CG  . TYR A 0 327 . -17.418  -1.486  8.420   1.00 93.49 327 A 1 
ATOM 2445 C CD1 . TYR A 0 327 . -17.019  -0.978  9.668   1.00 93.49 327 A 1 
ATOM 2446 C CD2 . TYR A 0 327 . -17.119  -0.777  7.238   1.00 93.49 327 A 1 
ATOM 2447 C CE1 . TYR A 0 327 . -16.326  0.244   9.744   1.00 93.49 327 A 1 
ATOM 2448 C CE2 . TYR A 0 327 . -16.421  0.444   7.307   1.00 93.49 327 A 1 
ATOM 2449 O OH  . TYR A 0 327 . -15.348  2.132   8.635   1.00 93.49 327 A 1 
ATOM 2450 C CZ  . TYR A 0 327 . -16.026  0.955   8.561   1.00 93.49 327 A 1 
ATOM 2451 N N   . SER A 0 328 . -18.008  -6.120  9.155   1.00 88.61 328 A 1 
ATOM 2452 C CA  . SER A 0 328 . -18.913  -7.256  9.236   1.00 88.61 328 A 1 
ATOM 2453 C C   . SER A 0 328 . -19.632  -7.213  10.568  1.00 88.61 328 A 1 
ATOM 2454 C CB  . SER A 0 328 . -18.193  -8.592  9.031   1.00 88.61 328 A 1 
ATOM 2455 O O   . SER A 0 328 . -19.020  -6.879  11.581  1.00 88.61 328 A 1 
ATOM 2456 O OG  . SER A 0 328 . -17.076  -8.730  9.883   1.00 88.61 328 A 1 
ATOM 2457 N N   . ALA A 0 329 . -20.914  -7.541  10.551  1.00 84.06 329 A 1 
ATOM 2458 C CA  . ALA A 0 329 . -21.659  -7.850  11.755  1.00 84.06 329 A 1 
ATOM 2459 C C   . ALA A 0 329 . -22.339  -9.205  11.559  1.00 84.06 329 A 1 
ATOM 2460 C CB  . ALA A 0 329 . -22.629  -6.713  12.085  1.00 84.06 329 A 1 
ATOM 2461 O O   . ALA A 0 329 . -22.931  -9.447  10.502  1.00 84.06 329 A 1 
ATOM 2462 N N   . GLU A 0 330 . -22.182  -10.082 12.541  1.00 74.35 330 A 1 
ATOM 2463 C CA  . GLU A 0 330 . -22.989  -11.291 12.700  1.00 74.35 330 A 1 
ATOM 2464 C C   . GLU A 0 330 . -24.247  -10.940 13.510  1.00 74.35 330 A 1 
ATOM 2465 C CB  . GLU A 0 330 . -22.137  -12.422 13.303  1.00 74.35 330 A 1 
ATOM 2466 O O   . GLU A 0 330 . -24.349  -9.816  14.006  1.00 74.35 330 A 1 
ATOM 2467 C CG  . GLU A 0 330 . -21.007  -12.828 12.328  1.00 74.35 330 A 1 
ATOM 2468 C CD  . GLU A 0 330 . -19.956  -13.791 12.904  1.00 74.35 330 A 1 
ATOM 2469 O OE1 . GLU A 0 330 . -19.181  -14.343 12.085  1.00 74.35 330 A 1 
ATOM 2470 O OE2 . GLU A 0 330 . -19.858  -13.911 14.146  1.00 74.35 330 A 1 
ATOM 2471 N N   . SER A 0 331 . -25.213  -11.861 13.526  1.00 71.18 331 A 1 
ATOM 2472 C CA  . SER A 0 331 . -26.639  -11.701 13.861  1.00 71.18 331 A 1 
ATOM 2473 C C   . SER A 0 331 . -26.988  -10.494 14.731  1.00 71.18 331 A 1 
ATOM 2474 C CB  . SER A 0 331 . -27.211  -12.955 14.550  1.00 71.18 331 A 1 
ATOM 2475 O O   . SER A 0 331 . -26.427  -10.301 15.812  1.00 71.18 331 A 1 
ATOM 2476 O OG  . SER A 0 331 . -26.295  -14.029 14.544  1.00 71.18 331 A 1 
ATOM 2477 N N   . TYR A 0 332 . -27.964  -9.708  14.277  1.00 72.65 332 A 1 
ATOM 2478 C CA  . TYR A 0 332 . -28.656  -8.756  15.141  1.00 72.65 332 A 1 
ATOM 2479 C C   . TYR A 0 332 . -30.059  -9.260  15.413  1.00 72.65 332 A 1 
ATOM 2480 C CB  . TYR A 0 332 . -28.709  -7.360  14.515  1.00 72.65 332 A 1 
ATOM 2481 O O   . TYR A 0 332 . -30.870  -9.260  14.487  1.00 72.65 332 A 1 
ATOM 2482 C CG  . TYR A 0 332 . -29.519  -6.379  15.347  1.00 72.65 332 A 1 
ATOM 2483 C CD1 . TYR A 0 332 . -30.768  -5.902  14.913  1.00 72.65 332 A 1 
ATOM 2484 C CD2 . TYR A 0 332 . -29.044  -5.987  16.606  1.00 72.65 332 A 1 
ATOM 2485 C CE1 . TYR A 0 332 . -31.498  -4.970  15.670  1.00 72.65 332 A 1 
ATOM 2486 C CE2 . TYR A 0 332 . -29.777  -5.075  17.382  1.00 72.65 332 A 1 
ATOM 2487 O OH  . TYR A 0 332 . -31.612  -3.588  17.638  1.00 72.65 332 A 1 
ATOM 2488 C CZ  . TYR A 0 332 . -30.977  -4.533  16.902  1.00 72.65 332 A 1 
ATOM 2489 N N   . ASP A 0 333 . -30.342  -9.600  16.667  1.00 76.91 333 A 1 
ATOM 2490 C CA  . ASP A 0 333 . -31.629  -10.147 17.074  1.00 76.91 333 A 1 
ATOM 2491 C C   . ASP A 0 333 . -32.321  -9.193  18.051  1.00 76.91 333 A 1 
ATOM 2492 C CB  . ASP A 0 333 . -31.455  -11.558 17.660  1.00 76.91 333 A 1 
ATOM 2493 O O   . ASP A 0 333 . -31.814  -8.898  19.133  1.00 76.91 333 A 1 
ATOM 2494 C CG  . ASP A 0 333 . -31.015  -12.617 16.638  1.00 76.91 333 A 1 
ATOM 2495 O OD1 . ASP A 0 333 . -31.029  -12.328 15.419  1.00 76.91 333 A 1 
ATOM 2496 O OD2 . ASP A 0 333 . -30.736  -13.751 17.083  1.00 76.91 333 A 1 
ATOM 2497 N N   . GLU A 0 334 . -33.507  -8.715  17.677  1.00 80.36 334 A 1 
ATOM 2498 C CA  . GLU A 0 334 . -34.474  -8.126  18.602  1.00 80.36 334 A 1 
ATOM 2499 C C   . GLU A 0 334 . -35.570  -9.152  18.854  1.00 80.36 334 A 1 
ATOM 2500 C CB  . GLU A 0 334 . -35.122  -6.833  18.072  1.00 80.36 334 A 1 
ATOM 2501 O O   . GLU A 0 334 . -36.173  -9.650  17.905  1.00 80.36 334 A 1 
ATOM 2502 C CG  . GLU A 0 334 . -34.150  -5.794  17.508  1.00 80.36 334 A 1 
ATOM 2503 C CD  . GLU A 0 334 . -34.803  -4.426  17.220  1.00 80.36 334 A 1 
ATOM 2504 O OE1 . GLU A 0 334 . -34.064  -3.414  17.131  1.00 80.36 334 A 1 
ATOM 2505 O OE2 . GLU A 0 334 . -36.042  -4.321  17.082  1.00 80.36 334 A 1 
ATOM 2506 N N   . TRP A 0 335 . -35.883  -9.436  20.110  1.00 84.54 335 A 1 
ATOM 2507 C CA  . TRP A 0 335 . -36.980  -10.333 20.450  1.00 84.54 335 A 1 
ATOM 2508 C C   . TRP A 0 335 . -37.777  -9.802  21.635  1.00 84.54 335 A 1 
ATOM 2509 C CB  . TRP A 0 335 . -36.454  -11.755 20.665  1.00 84.54 335 A 1 
ATOM 2510 O O   . TRP A 0 335 . -37.257  -9.114  22.512  1.00 84.54 335 A 1 
ATOM 2511 C CG  . TRP A 0 335 . -35.426  -11.892 21.742  1.00 84.54 335 A 1 
ATOM 2512 C CD1 . TRP A 0 335 . -34.087  -11.793 21.574  1.00 84.54 335 A 1 
ATOM 2513 C CD2 . TRP A 0 335 . -35.637  -12.104 23.168  1.00 84.54 335 A 1 
ATOM 2514 C CE2 . TRP A 0 335 . -34.364  -12.131 23.812  1.00 84.54 335 A 1 
ATOM 2515 C CE3 . TRP A 0 335 . -36.780  -12.258 23.984  1.00 84.54 335 A 1 
ATOM 2516 N NE1 . TRP A 0 335 . -33.455  -11.941 22.791  1.00 84.54 335 A 1 
ATOM 2517 C CH2 . TRP A 0 335 . -35.390  -12.451 25.983  1.00 84.54 335 A 1 
ATOM 2518 C CZ2 . TRP A 0 335 . -34.231  -12.305 25.198  1.00 84.54 335 A 1 
ATOM 2519 C CZ3 . TRP A 0 335 . -36.659  -12.429 25.375  1.00 84.54 335 A 1 
ATOM 2520 N N   . ASP A 0 336 . -39.063  -10.120 21.633  1.00 79.06 336 A 1 
ATOM 2521 C CA  . ASP A 0 336 . -40.022  -9.808  22.682  1.00 79.06 336 A 1 
ATOM 2522 C C   . ASP A 0 336 . -40.786  -11.089 23.021  1.00 79.06 336 A 1 
ATOM 2523 C CB  . ASP A 0 336 . -40.953  -8.681  22.205  1.00 79.06 336 A 1 
ATOM 2524 O O   . ASP A 0 336 . -41.224  -11.817 22.127  1.00 79.06 336 A 1 
ATOM 2525 C CG  . ASP A 0 336 . -41.814  -8.061  23.314  1.00 79.06 336 A 1 
ATOM 2526 O OD1 . ASP A 0 336 . -41.787  -8.563  24.459  1.00 79.06 336 A 1 
ATOM 2527 O OD2 . ASP A 0 336 . -42.478  -7.043  23.007  1.00 79.06 336 A 1 
ATOM 2528 N N   . ASN A 0 337 . -40.902  -11.382 24.308  1.00 78.99 337 A 1 
ATOM 2529 C CA  . ASN A 0 337 . -41.682  -12.469 24.860  1.00 78.99 337 A 1 
ATOM 2530 C C   . ASN A 0 337 . -42.622  -11.895 25.920  1.00 78.99 337 A 1 
ATOM 2531 C CB  . ASN A 0 337 . -40.751  -13.558 25.422  1.00 78.99 337 A 1 
ATOM 2532 O O   . ASN A 0 337 . -42.179  -11.420 26.966  1.00 78.99 337 A 1 
ATOM 2533 C CG  . ASN A 0 337 . -41.547  -14.704 26.024  1.00 78.99 337 A 1 
ATOM 2534 N ND2 . ASN A 0 337 . -40.916  -15.663 26.655  1.00 78.99 337 A 1 
ATOM 2535 O OD1 . ASN A 0 337 . -42.749  -14.768 25.941  1.00 78.99 337 A 1 
ATOM 2536 N N   . THR A 0 338 . -43.918  -11.971 25.647  1.00 78.20 338 A 1 
ATOM 2537 C CA  . THR A 0 338 . -44.954  -11.713 26.642  1.00 78.20 338 A 1 
ATOM 2538 C C   . THR A 0 338 . -45.611  -13.035 27.002  1.00 78.20 338 A 1 
ATOM 2539 C CB  . THR A 0 338 . -45.968  -10.694 26.119  1.00 78.20 338 A 1 
ATOM 2540 O O   . THR A 0 338 . -46.340  -13.593 26.183  1.00 78.20 338 A 1 
ATOM 2541 C CG2 . THR A 0 338 . -47.078  -10.403 27.132  1.00 78.20 338 A 1 
ATOM 2542 O OG1 . THR A 0 338 . -45.333  -9.462  25.840  1.00 78.20 338 A 1 
ATOM 2543 N N   . ASP A 0 339 . -45.371  -13.490 28.228  1.00 70.90 339 A 1 
ATOM 2544 C CA  . ASP A 0 339 . -46.075  -14.609 28.843  1.00 70.90 339 A 1 
ATOM 2545 C C   . ASP A 0 339 . -47.166  -14.044 29.758  1.00 70.90 339 A 1 
ATOM 2546 C CB  . ASP A 0 339 . -45.086  -15.523 29.582  1.00 70.90 339 A 1 
ATOM 2547 O O   . ASP A 0 339 . -46.923  -13.161 30.586  1.00 70.90 339 A 1 
ATOM 2548 C CG  . ASP A 0 339 . -45.689  -16.864 30.026  1.00 70.90 339 A 1 
ATOM 2549 O OD1 . ASP A 0 339 . -46.900  -17.090 29.776  1.00 70.90 339 A 1 
ATOM 2550 O OD2 . ASP A 0 339 . -44.889  -17.672 30.556  1.00 70.90 339 A 1 
ATOM 2551 N N   . ALA A 0 340 . -48.403  -14.472 29.539  1.00 72.65 340 A 1 
ATOM 2552 C CA  . ALA A 0 340 . -49.564  -14.035 30.297  1.00 72.65 340 A 1 
ATOM 2553 C C   . ALA A 0 340 . -50.373  -15.244 30.753  1.00 72.65 340 A 1 
ATOM 2554 C CB  . ALA A 0 340 . -50.361  -13.022 29.467  1.00 72.65 340 A 1 
ATOM 2555 O O   . ALA A 0 340 . -51.503  -15.478 30.300  1.00 72.65 340 A 1 
ATOM 2556 N N   . ASP A 0 341 . -49.808  -16.009 31.670  1.00 73.97 341 A 1 
ATOM 2557 C CA  . ASP A 0 341 . -50.442  -17.172 32.240  1.00 73.97 341 A 1 
ATOM 2558 C C   . ASP A 0 341 . -51.545  -16.825 33.252  1.00 73.97 341 A 1 
ATOM 2559 C CB  . ASP A 0 341 . -49.417  -18.222 32.701  1.00 73.97 341 A 1 
ATOM 2560 O O   . ASP A 0 341 . -51.655  -15.775 33.899  1.00 73.97 341 A 1 
ATOM 2561 C CG  . ASP A 0 341 . -48.324  -17.745 33.655  1.00 73.97 341 A 1 
ATOM 2562 O OD1 . ASP A 0 341 . -47.958  -16.549 33.577  1.00 73.97 341 A 1 
ATOM 2563 O OD2 . ASP A 0 341 . -47.889  -18.625 34.437  1.00 73.97 341 A 1 
ATOM 2564 N N   . LYS A 0 342 . -52.532  -17.716 33.268  1.00 65.03 342 A 1 
ATOM 2565 C CA  . LYS A 0 342 . -53.661  -17.689 34.190  1.00 65.03 342 A 1 
ATOM 2566 C C   . LYS A 0 342 . -53.831  -19.086 34.716  1.00 65.03 342 A 1 
ATOM 2567 C CB  . LYS A 0 342 . -54.939  -17.214 33.496  1.00 65.03 342 A 1 
ATOM 2568 O O   . LYS A 0 342 . -54.249  -19.982 33.985  1.00 65.03 342 A 1 
ATOM 2569 C CG  . LYS A 0 342 . -54.852  -15.740 33.106  1.00 65.03 342 A 1 
ATOM 2570 C CD  . LYS A 0 342 . -56.101  -15.330 32.334  1.00 65.03 342 A 1 
ATOM 2571 C CE  . LYS A 0 342 . -55.875  -13.896 31.867  1.00 65.03 342 A 1 
ATOM 2572 N NZ  . LYS A 0 342 . -56.668  -13.605 30.656  1.00 65.03 342 A 1 
ATOM 2573 N N   . TRP A 0 343 . -53.604  -19.260 36.006  1.00 66.39 343 A 1 
ATOM 2574 C CA  . TRP A 0 343 . -53.761  -20.547 36.665  1.00 66.39 343 A 1 
ATOM 2575 C C   . TRP A 0 343 . -54.899  -20.525 37.687  1.00 66.39 343 A 1 
ATOM 2576 C CB  . TRP A 0 343 . -52.415  -20.993 37.234  1.00 66.39 343 A 1 
ATOM 2577 O O   . TRP A 0 343 . -55.160  -19.546 38.395  1.00 66.39 343 A 1 
ATOM 2578 C CG  . TRP A 0 343 . -51.662  -19.942 37.979  1.00 66.39 343 A 1 
ATOM 2579 C CD1 . TRP A 0 343 . -50.747  -19.111 37.432  1.00 66.39 343 A 1 
ATOM 2580 C CD2 . TRP A 0 343 . -51.705  -19.600 39.397  1.00 66.39 343 A 1 
ATOM 2581 C CE2 . TRP A 0 343 . -50.763  -18.552 39.636  1.00 66.39 343 A 1 
ATOM 2582 C CE3 . TRP A 0 343 . -52.432  -20.089 40.510  1.00 66.39 343 A 1 
ATOM 2583 N NE1 . TRP A 0 343 . -50.212  -18.298 38.400  1.00 66.39 343 A 1 
ATOM 2584 C CH2 . TRP A 0 343 . -51.270  -18.542 42.006  1.00 66.39 343 A 1 
ATOM 2585 C CZ2 . TRP A 0 343 . -50.544  -18.030 40.917  1.00 66.39 343 A 1 
ATOM 2586 C CZ3 . TRP A 0 343 . -52.218  -19.560 41.800  1.00 66.39 343 A 1 
ATOM 2587 N N   . GLY A 0 344 . -55.610  -21.651 37.762  1.00 58.84 344 A 1 
ATOM 2588 C CA  . GLY A 0 344 . -56.618  -21.910 38.784  1.00 58.84 344 A 1 
ATOM 2589 C C   . GLY A 0 344 . -56.025  -22.725 39.930  1.00 58.84 344 A 1 
ATOM 2590 O O   . GLY A 0 344 . -55.763  -23.913 39.764  1.00 58.84 344 A 1 
ATOM 2591 N N   . ALA A 0 345 . -55.874  -22.133 41.115  1.00 59.02 345 A 1 
ATOM 2592 C CA  . ALA A 0 345 . -55.528  -22.872 42.327  1.00 59.02 345 A 1 
ATOM 2593 C C   . ALA A 0 345 . -56.795  -23.390 43.028  1.00 59.02 345 A 1 
ATOM 2594 C CB  . ALA A 0 345 . -54.646  -22.017 43.237  1.00 59.02 345 A 1 
ATOM 2595 O O   . ALA A 0 345 . -57.731  -22.639 43.330  1.00 59.02 345 A 1 
ATOM 2596 N N   . GLN A 0 346 . -56.825  -24.695 43.306  1.00 58.08 346 A 1 
ATOM 2597 C CA  . GLN A 0 346 . -57.925  -25.374 43.994  1.00 58.08 346 A 1 
ATOM 2598 C C   . GLN A 0 346 . -57.485  -25.772 45.405  1.00 58.08 346 A 1 
ATOM 2599 C CB  . GLN A 0 346 . -58.368  -26.602 43.181  1.00 58.08 346 A 1 
ATOM 2600 O O   . GLN A 0 346 . -56.532  -26.530 45.567  1.00 58.08 346 A 1 
ATOM 2601 C CG  . GLN A 0 346 . -59.054  -26.225 41.858  1.00 58.08 346 A 1 
ATOM 2602 C CD  . GLN A 0 346 . -59.284  -27.448 40.973  1.00 58.08 346 A 1 
ATOM 2603 N NE2 . GLN A 0 346 . -60.496  -27.705 40.527  1.00 58.08 346 A 1 
ATOM 2604 O OE1 . GLN A 0 346 . -58.388  -28.213 40.678  1.00 58.08 346 A 1 
ATOM 2605 N N   . ALA A 0 347 . -58.194  -25.287 46.429  1.00 53.55 347 A 1 
ATOM 2606 C CA  . ALA A 0 347 . -57.931  -25.655 47.820  1.00 53.55 347 A 1 
ATOM 2607 C C   . ALA A 0 347 . -59.174  -26.196 48.532  1.00 53.55 347 A 1 
ATOM 2608 C CB  . ALA A 0 347 . -57.315  -24.479 48.574  1.00 53.55 347 A 1 
ATOM 2609 O O   . ALA A 0 347 . -60.310  -25.809 48.240  1.00 53.55 347 A 1 
ATOM 2610 N N   . TRP A 0 348 . -58.904  -27.087 49.486  1.00 54.66 348 A 1 
ATOM 2611 C CA  . TRP A 0 348 . -59.871  -27.857 50.262  1.00 54.66 348 A 1 
ATOM 2612 C C   . TRP A 0 348 . -60.110  -27.209 51.629  1.00 54.66 348 A 1 
ATOM 2613 C CB  . TRP A 0 348 . -59.325  -29.285 50.420  1.00 54.66 348 A 1 
ATOM 2614 O O   . TRP A 0 348 . -59.159  -26.979 52.375  1.00 54.66 348 A 1 
ATOM 2615 C CG  . TRP A 0 348 . -59.186  -30.061 49.145  1.00 54.66 348 A 1 
ATOM 2616 C CD1 . TRP A 0 348 . -58.159  -29.997 48.264  1.00 54.66 348 A 1 
ATOM 2617 C CD2 . TRP A 0 348 . -60.135  -31.009 48.578  1.00 54.66 348 A 1 
ATOM 2618 C CE2 . TRP A 0 348 . -59.627  -31.468 47.326  1.00 54.66 348 A 1 
ATOM 2619 C CE3 . TRP A 0 348 . -61.388  -31.505 48.995  1.00 54.66 348 A 1 
ATOM 2620 N NE1 . TRP A 0 348 . -58.415  -30.826 47.188  1.00 54.66 348 A 1 
ATOM 2621 C CH2 . TRP A 0 348 . -61.597  -32.808 46.951  1.00 54.66 348 A 1 
ATOM 2622 C CZ2 . TRP A 0 348 . -60.339  -32.361 46.516  1.00 54.66 348 A 1 
ATOM 2623 C CZ3 . TRP A 0 348 . -62.114  -32.397 48.190  1.00 54.66 348 A 1 
ATOM 2624 N N   . GLY A 0 349 . -61.374  -26.945 51.965  1.00 55.44 349 A 1 
ATOM 2625 C CA  . GLY A 0 349 . -61.829  -26.599 53.314  1.00 55.44 349 A 1 
ATOM 2626 C C   . GLY A 0 349 . -62.634  -27.743 53.940  1.00 55.44 349 A 1 
ATOM 2627 O O   . GLY A 0 349 . -63.134  -28.617 53.225  1.00 55.44 349 A 1 
ATOM 2628 N N   . LYS A 0 350 . -62.739  -27.746 55.273  1.00 53.17 350 A 1 
ATOM 2629 C CA  . LYS A 0 350 . -63.695  -28.570 56.026  1.00 53.17 350 A 1 
ATOM 2630 C C   . LYS A 0 350 . -64.588  -27.648 56.842  1.00 53.17 350 A 1 
ATOM 2631 C CB  . LYS A 0 350 . -62.994  -29.557 56.970  1.00 53.17 350 A 1 
ATOM 2632 O O   . LYS A 0 350 . -64.079  -26.942 57.709  1.00 53.17 350 A 1 
ATOM 2633 C CG  . LYS A 0 350 . -62.236  -30.665 56.237  1.00 53.17 350 A 1 
ATOM 2634 C CD  . LYS A 0 350 . -61.628  -31.619 57.268  1.00 53.17 350 A 1 
ATOM 2635 C CE  . LYS A 0 350 . -60.827  -32.698 56.544  1.00 53.17 350 A 1 
ATOM 2636 N NZ  . LYS A 0 350 . -60.191  -33.611 57.518  1.00 53.17 350 A 1 
ATOM 2637 N N   . ASP A 0 351 . -65.879  -27.661 56.572  1.00 46.13 351 A 1 
ATOM 2638 C CA  . ASP A 0 351 . -66.911  -27.128 57.451  1.00 46.13 351 A 1 
ATOM 2639 C C   . ASP A 0 351 . -67.337  -28.207 58.457  1.00 46.13 351 A 1 
ATOM 2640 C CB  . ASP A 0 351 . -68.097  -26.516 56.672  1.00 46.13 351 A 1 
ATOM 2641 O O   . ASP A 0 351 . -67.375  -29.400 58.157  1.00 46.13 351 A 1 
ATOM 2642 C CG  . ASP A 0 351 . -68.572  -27.213 55.383  1.00 46.13 351 A 1 
ATOM 2643 O OD1 . ASP A 0 351 . -67.879  -28.126 54.881  1.00 46.13 351 A 1 
ATOM 2644 O OD2 . ASP A 0 351 . -69.515  -26.662 54.776  1.00 46.13 351 A 1 
ATOM 2645 N N   . ARG A 0 352 . -67.581  -27.796 59.706  1.00 42.53 352 A 1 
ATOM 2646 C CA  . ARG A 0 352 . -68.142  -28.659 60.754  1.00 42.53 352 A 1 
ATOM 2647 C C   . ARG A 0 352 . -69.495  -28.092 61.153  1.00 42.53 352 A 1 
ATOM 2648 C CB  . ARG A 0 352 . -67.200  -28.749 61.965  1.00 42.53 352 A 1 
ATOM 2649 O O   . ARG A 0 352 . -69.590  -27.412 62.170  1.00 42.53 352 A 1 
ATOM 2650 C CG  . ARG A 0 352 . -65.922  -29.548 61.691  1.00 42.53 352 A 1 
ATOM 2651 C CD  . ARG A 0 352 . -65.048  -29.603 62.951  1.00 42.53 352 A 1 
ATOM 2652 N NE  . ARG A 0 352 . -65.672  -30.410 64.023  1.00 42.53 352 A 1 
ATOM 2653 N NH1 . ARG A 0 352 . -64.769  -29.295 65.811  1.00 42.53 352 A 1 
ATOM 2654 N NH2 . ARG A 0 352 . -66.171  -30.984 66.169  1.00 42.53 352 A 1 
ATOM 2655 C CZ  . ARG A 0 352 . -65.535  -30.230 65.322  1.00 42.53 352 A 1 
ATOM 2656 N N   . ASP A 0 353 . -70.531  -28.342 60.369  1.00 46.94 353 A 1 
ATOM 2657 C CA  . ASP A 0 353 . -71.875  -27.891 60.703  1.00 46.94 353 A 1 
ATOM 2658 C C   . ASP A 0 353 . -72.631  -28.918 61.571  1.00 46.94 353 A 1 
ATOM 2659 C CB  . ASP A 0 353 . -72.616  -27.407 59.448  1.00 46.94 353 A 1 
ATOM 2660 O O   . ASP A 0 353 . -72.458  -30.128 61.494  1.00 46.94 353 A 1 
ATOM 2661 C CG  . ASP A 0 353 . -72.922  -28.489 58.412  1.00 46.94 353 A 1 
ATOM 2662 O OD1 . ASP A 0 353 . -72.120  -29.439 58.320  1.00 46.94 353 A 1 
ATOM 2663 O OD2 . ASP A 0 353 . -73.989  -28.327 57.771  1.00 46.94 353 A 1 
ATOM 2664 N N   . LEU A 0 354 . -73.441  -28.418 62.509  1.00 38.72 354 A 1 
ATOM 2665 C CA  . LEU A 0 354 . -74.202  -29.223 63.467  1.00 38.72 354 A 1 
ATOM 2666 C C   . LEU A 0 354 . -75.627  -29.448 62.941  1.00 38.72 354 A 1 
ATOM 2667 C CB  . LEU A 0 354 . -74.193  -28.480 64.821  1.00 38.72 354 A 1 
ATOM 2668 O O   . LEU A 0 354 . -76.450  -28.530 63.002  1.00 38.72 354 A 1 
ATOM 2669 C CG  . LEU A 0 354 . -75.038  -29.136 65.931  1.00 38.72 354 A 1 
ATOM 2670 C CD1 . LEU A 0 354 . -74.400  -30.419 66.466  1.00 38.72 354 A 1 
ATOM 2671 C CD2 . LEU A 0 354 . -75.204  -28.171 67.103  1.00 38.72 354 A 1 
ATOM 2672 N N   . LYS A 0 355 . -75.984  -30.670 62.523  1.00 34.28 355 A 1 
ATOM 2673 C CA  . LYS A 0 355 . -77.362  -30.981 62.097  1.00 34.28 355 A 1 
ATOM 2674 C C   . LYS A 0 355 . -77.955  -32.207 62.797  1.00 34.28 355 A 1 
ATOM 2675 C CB  . LYS A 0 355 . -77.367  -31.104 60.568  1.00 34.28 355 A 1 
ATOM 2676 O O   . LYS A 0 355 . -77.525  -33.334 62.596  1.00 34.28 355 A 1 
ATOM 2677 C CG  . LYS A 0 355 . -78.778  -30.988 59.970  1.00 34.28 355 A 1 
ATOM 2678 C CD  . LYS A 0 355 . -78.642  -31.036 58.448  1.00 34.28 355 A 1 
ATOM 2679 C CE  . LYS A 0 355 . -79.962  -30.835 57.706  1.00 34.28 355 A 1 
ATOM 2680 N NZ  . LYS A 0 355 . -79.696  -30.907 56.249  1.00 34.28 355 A 1 
ATOM 2681 N N   . GLY A 0 356 . -79.029  -32.004 63.576  1.00 37.54 356 A 1 
ATOM 2682 C CA  . GLY A 0 356 . -79.864  -33.119 64.055  1.00 37.54 356 A 1 
ATOM 2683 C C   . GLY A 0 356 . -80.654  -32.916 65.353  1.00 37.54 356 A 1 
ATOM 2684 O O   . GLY A 0 356 . -80.472  -33.674 66.298  1.00 37.54 356 A 1 
ATOM 2685 N N   . ALA A 0 357 . -81.593  -31.965 65.400  1.00 29.79 357 A 1 
ATOM 2686 C CA  . ALA A 0 357 . -82.705  -31.996 66.361  1.00 29.79 357 A 1 
ATOM 2687 C C   . ALA A 0 357 . -83.992  -32.411 65.623  1.00 29.79 357 A 1 
ATOM 2688 C CB  . ALA A 0 357 . -82.813  -30.639 67.074  1.00 29.79 357 A 1 
ATOM 2689 O O   . ALA A 0 357 . -84.766  -31.560 65.188  1.00 29.79 357 A 1 
ATOM 2690 N N   . SER A 0 358 . -84.210  -33.715 65.411  1.00 35.14 358 A 1 
ATOM 2691 C CA  . SER A 0 358 . -85.468  -34.211 64.833  1.00 35.14 358 A 1 
ATOM 2692 C C   . SER A 0 358 . -86.534  -34.419 65.918  1.00 35.14 358 A 1 
ATOM 2693 C CB  . SER A 0 358 . -85.262  -35.433 63.933  1.00 35.14 358 A 1 
ATOM 2694 O O   . SER A 0 358 . -86.253  -34.737 67.073  1.00 35.14 358 A 1 
ATOM 2695 O OG  . SER A 0 358 . -84.993  -36.586 64.694  1.00 35.14 358 A 1 
ATOM 2696 N N   . SER A 0 359 . -87.780  -34.136 65.548  1.00 37.38 359 A 1 
ATOM 2697 C CA  . SER A 0 359 . -88.909  -33.849 66.426  1.00 37.38 359 A 1 
ATOM 2698 C C   . SER A 0 359 . -89.891  -35.025 66.579  1.00 37.38 359 A 1 
ATOM 2699 C CB  . SER A 0 359 . -89.614  -32.595 65.880  1.00 37.38 359 A 1 
ATOM 2700 O O   . SER A 0 359 . -90.168  -35.751 65.635  1.00 37.38 359 A 1 
ATOM 2701 O OG  . SER A 0 359 . -89.851  -32.689 64.485  1.00 37.38 359 A 1 
ATOM 2702 N N   . TYR A 0 360 . -90.475  -35.119 67.782  1.00 25.17 360 A 1 
ATOM 2703 C CA  . TYR A 0 360 . -91.814  -35.637 68.129  1.00 25.17 360 A 1 
ATOM 2704 C C   . TYR A 0 360 . -92.220  -37.103 67.829  1.00 25.17 360 A 1 
ATOM 2705 C CB  . TYR A 0 360 . -92.884  -34.646 67.626  1.00 25.17 360 A 1 
ATOM 2706 O O   . TYR A 0 360 . -92.574  -37.472 66.716  1.00 25.17 360 A 1 
ATOM 2707 C CG  . TYR A 0 360 . -93.433  -33.744 68.712  1.00 25.17 360 A 1 
ATOM 2708 C CD1 . TYR A 0 360 . -94.600  -34.125 69.401  1.00 25.17 360 A 1 
ATOM 2709 C CD2 . TYR A 0 360 . -92.776  -32.544 69.045  1.00 25.17 360 A 1 
ATOM 2710 C CE1 . TYR A 0 360 . -95.120  -33.298 70.415  1.00 25.17 360 A 1 
ATOM 2711 C CE2 . TYR A 0 360 . -93.290  -31.716 70.061  1.00 25.17 360 A 1 
ATOM 2712 O OH  . TYR A 0 360 . -94.985  -31.303 71.719  1.00 25.17 360 A 1 
ATOM 2713 C CZ  . TYR A 0 360 . -94.467  -32.092 70.743  1.00 25.17 360 A 1 
ATOM 2714 N N   . GLY A 0 361 . -92.427  -37.870 68.913  1.00 35.86 361 A 1 
ATOM 2715 C CA  . GLY A 0 361 . -93.269  -39.076 68.973  1.00 35.86 361 A 1 
ATOM 2716 C C   . GLY A 0 361 . -94.180  -39.031 70.209  1.00 35.86 361 A 1 
ATOM 2717 O O   . GLY A 0 361 . -93.715  -39.072 71.341  1.00 35.86 361 A 1 
ATOM 2718 N N   . ARG A 0 362 . -95.487  -38.860 69.983  1.00 26.61 362 A 1 
ATOM 2719 C CA  . ARG A 0 362 . -96.533  -38.444 70.937  1.00 26.61 362 A 1 
ATOM 2720 C C   . ARG A 0 362 . -97.406  -39.642 71.360  1.00 26.61 362 A 1 
ATOM 2721 C CB  . ARG A 0 362 . -97.359  -37.355 70.200  1.00 26.61 362 A 1 
ATOM 2722 O O   . ARG A 0 362 . -97.814  -40.397 70.486  1.00 26.61 362 A 1 
ATOM 2723 C CG  . ARG A 0 362 . -98.123  -36.323 71.048  1.00 26.61 362 A 1 
ATOM 2724 C CD  . ARG A 0 362 . -98.760  -35.231 70.156  1.00 26.61 362 A 1 
ATOM 2725 N NE  . ARG A 0 362 . -100.228 -35.363 69.967  1.00 26.61 362 A 1 
ATOM 2726 N NH1 . ARG A 0 362 . -100.320 -35.188 67.664  1.00 26.61 362 A 1 
ATOM 2727 N NH2 . ARG A 0 362 . -102.200 -35.092 68.846  1.00 26.61 362 A 1 
ATOM 2728 C CZ  . ARG A 0 362 . -100.900 -35.224 68.829  1.00 26.61 362 A 1 
ATOM 2729 N N   . LYS A 0 363 . -97.850  -39.643 72.633  1.00 24.46 363 A 1 
ATOM 2730 C CA  . LYS A 0 363 . -98.930  -40.450 73.281  1.00 24.46 363 A 1 
ATOM 2731 C C   . LYS A 0 363 . -98.511  -41.867 73.730  1.00 24.46 363 A 1 
ATOM 2732 C CB  . LYS A 0 363 . -100.208 -40.487 72.417  1.00 24.46 363 A 1 
ATOM 2733 O O   . LYS A 0 363 . -97.912  -42.594 72.964  1.00 24.46 363 A 1 
ATOM 2734 C CG  . LYS A 0 363 . -100.707 -39.106 71.958  1.00 24.46 363 A 1 
ATOM 2735 C CD  . LYS A 0 363 . -102.036 -39.243 71.212  1.00 24.46 363 A 1 
ATOM 2736 C CE  . LYS A 0 363 . -102.563 -37.876 70.773  1.00 24.46 363 A 1 
ATOM 2737 N NZ  . LYS A 0 363 . -103.869 -38.019 70.082  1.00 24.46 363 A 1 
ATOM 2738 N N   . ALA A 0 364 . -98.807  -42.331 74.947  1.00 25.81 364 A 1 
ATOM 2739 C CA  . ALA A 0 364 . -100.078 -42.209 75.659  1.00 25.81 364 A 1 
ATOM 2740 C C   . ALA A 0 364 . -99.925  -41.919 77.165  1.00 25.81 364 A 1 
ATOM 2741 C CB  . ALA A 0 364 . -100.825 -43.534 75.448  1.00 25.81 364 A 1 
ATOM 2742 O O   . ALA A 0 364 . -99.353  -42.696 77.924  1.00 25.81 364 A 1 
ATOM 2743 N N   . SER A 0 365 . -100.520 -40.807 77.591  1.00 30.58 365 A 1 
ATOM 2744 C CA  . SER A 0 365 . -100.942 -40.552 78.961  1.00 30.58 365 A 1 
ATOM 2745 C C   . SER A 0 365 . -102.365 -41.088 79.159  1.00 30.58 365 A 1 
ATOM 2746 C CB  . SER A 0 365 . -100.915 -39.037 79.222  1.00 30.58 365 A 1 
ATOM 2747 O O   . SER A 0 365 . -103.236 -40.827 78.334  1.00 30.58 365 A 1 
ATOM 2748 O OG  . SER A 0 365 . -101.641 -38.322 78.230  1.00 30.58 365 A 1 
ATOM 2749 N N   . SER A 0 366 . -102.620 -41.783 80.268  1.00 29.16 366 A 1 
ATOM 2750 C CA  . SER A 0 366 . -103.812 -41.546 81.097  1.00 29.16 366 A 1 
ATOM 2751 C C   . SER A 0 366 . -103.727 -42.347 82.396  1.00 29.16 366 A 1 
ATOM 2752 C CB  . SER A 0 366 . -105.158 -41.855 80.414  1.00 29.16 366 A 1 
ATOM 2753 O O   . SER A 0 366 . -103.741 -43.577 82.383  1.00 29.16 366 A 1 
ATOM 2754 O OG  . SER A 0 366 . -105.304 -43.224 80.111  1.00 29.16 366 A 1 
ATOM 2755 N N   . ASN A 0 367 . -103.679 -41.608 83.503  1.00 30.54 367 A 1 
ATOM 2756 C CA  . ASN A 0 367 . -103.971 -42.032 84.867  1.00 30.54 367 A 1 
ATOM 2757 C C   . ASN A 0 367 . -105.017 -43.156 84.960  1.00 30.54 367 A 1 
ATOM 2758 C CB  . ASN A 0 367 . -104.558 -40.802 85.598  1.00 30.54 367 A 1 
ATOM 2759 O O   . ASN A 0 367 . -106.168 -42.971 84.566  1.00 30.54 367 A 1 
ATOM 2760 C CG  . ASN A 0 367 . -103.532 -39.818 86.112  1.00 30.54 367 A 1 
ATOM 2761 N ND2 . ASN A 0 367 . -103.905 -38.575 86.306  1.00 30.54 367 A 1 
ATOM 2762 O OD1 . ASN A 0 367 . -102.394 -40.156 86.361  1.00 30.54 367 A 1 
ATOM 2763 N N   . LYS A 0 368 . -104.657 -44.251 85.633  1.00 27.85 368 A 1 
ATOM 2764 C CA  . LYS A 0 368 . -105.592 -44.991 86.487  1.00 27.85 368 A 1 
ATOM 2765 C C   . LYS A 0 368 . -105.088 -44.913 87.919  1.00 27.85 368 A 1 
ATOM 2766 C CB  . LYS A 0 368 . -105.831 -46.430 86.003  1.00 27.85 368 A 1 
ATOM 2767 O O   . LYS A 0 368 . -104.456 -45.826 88.435  1.00 27.85 368 A 1 
ATOM 2768 C CG  . LYS A 0 368 . -107.093 -46.522 85.136  1.00 27.85 368 A 1 
ATOM 2769 C CD  . LYS A 0 368 . -107.401 -47.990 84.828  1.00 27.85 368 A 1 
ATOM 2770 C CE  . LYS A 0 368 . -108.604 -48.090 83.889  1.00 27.85 368 A 1 
ATOM 2771 N NZ  . LYS A 0 368 . -108.883 -49.501 83.531  1.00 27.85 368 A 1 
ATOM 2772 N N   . ASP A 0 369 . -105.377 -43.776 88.531  1.00 31.78 369 A 1 
ATOM 2773 C CA  . ASP A 0 369 . -105.558 -43.704 89.968  1.00 31.78 369 A 1 
ATOM 2774 C C   . ASP A 0 369 . -106.975 -44.218 90.254  1.00 31.78 369 A 1 
ATOM 2775 C CB  . ASP A 0 369 . -105.343 -42.253 90.426  1.00 31.78 369 A 1 
ATOM 2776 O O   . ASP A 0 369 . -107.956 -43.627 89.803  1.00 31.78 369 A 1 
ATOM 2777 C CG  . ASP A 0 369 . -105.215 -42.113 91.945  1.00 31.78 369 A 1 
ATOM 2778 O OD1 . ASP A 0 369 . -105.236 -43.159 92.636  1.00 31.78 369 A 1 
ATOM 2779 O OD2 . ASP A 0 369 . -105.094 -40.954 92.394  1.00 31.78 369 A 1 
ATOM 2780 N N   . THR A 0 370 . -107.084 -45.398 90.863  1.00 28.84 370 A 1 
ATOM 2781 C CA  . THR A 0 370 . -108.177 -45.774 91.774  1.00 28.84 370 A 1 
ATOM 2782 C C   . THR A 0 370 . -107.907 -47.156 92.369  1.00 28.84 370 A 1 
ATOM 2783 C CB  . THR A 0 370 . -109.614 -45.747 91.194  1.00 28.84 370 A 1 
ATOM 2784 O O   . THR A 0 370 . -108.092 -48.193 91.743  1.00 28.84 370 A 1 
ATOM 2785 C CG2 . THR A 0 370 . -110.370 -44.497 91.659  1.00 28.84 370 A 1 
ATOM 2786 O OG1 . THR A 0 370 . -109.651 -45.752 89.791  1.00 28.84 370 A 1 
ATOM 2787 N N   . ALA A 0 371 . -107.521 -47.125 93.643  1.00 30.78 371 A 1 
ATOM 2788 C CA  . ALA A 0 371 . -108.038 -48.003 94.685  1.00 30.78 371 A 1 
ATOM 2789 C C   . ALA A 0 371 . -107.947 -49.528 94.472  1.00 30.78 371 A 1 
ATOM 2790 C CB  . ALA A 0 371 . -109.479 -47.553 94.979  1.00 30.78 371 A 1 
ATOM 2791 O O   . ALA A 0 371 . -108.903 -50.180 94.066  1.00 30.78 371 A 1 
ATOM 2792 N N   . THR A 0 372 . -106.890 -50.144 95.004  1.00 34.82 372 A 1 
ATOM 2793 C CA  . THR A 0 372 . -107.064 -51.389 95.779  1.00 34.82 372 A 1 
ATOM 2794 C C   . THR A 0 372 . -106.141 -51.382 96.994  1.00 34.82 372 A 1 
ATOM 2795 C CB  . THR A 0 372 . -106.983 -52.684 94.958  1.00 34.82 372 A 1 
ATOM 2796 O O   . THR A 0 372 . -105.121 -52.051 97.090  1.00 34.82 372 A 1 
ATOM 2797 C CG2 . THR A 0 372 . -107.569 -53.857 95.753  1.00 34.82 372 A 1 
ATOM 2798 O OG1 . THR A 0 372 . -107.776 -52.598 93.798  1.00 34.82 372 A 1 
ATOM 2799 N N   . LYS A 0 373 . -106.558 -50.554 97.949  1.00 33.42 373 A 1 
ATOM 2800 C CA  . LYS A 0 373 . -106.290 -50.658 99.379  1.00 33.42 373 A 1 
ATOM 2801 C C   . LYS A 0 373 . -107.027 -51.892 99.915  1.00 33.42 373 A 1 
ATOM 2802 C CB  . LYS A 0 373 . -106.856 -49.344 99.972  1.00 33.42 373 A 1 
ATOM 2803 O O   . LYS A 0 373 . -108.175 -51.723 100.270 1.00 33.42 373 A 1 
ATOM 2804 C CG  . LYS A 0 373 . -106.905 -49.210 101.505 1.00 33.42 373 A 1 
ATOM 2805 C CD  . LYS A 0 373 . -107.762 -47.987 101.867 1.00 33.42 373 A 1 
ATOM 2806 C CE  . LYS A 0 373 . -107.834 -47.790 103.383 1.00 33.42 373 A 1 
ATOM 2807 N NZ  . LYS A 0 373 . -108.630 -46.585 103.732 1.00 33.42 373 A 1 
ATOM 2808 N N   . TYR A 0 374 . -106.408 -53.074 99.940  1.00 26.57 374 A 1 
ATOM 2809 C CA  . TYR A 0 374 . -106.677 -54.233 100.829 1.00 26.57 374 A 1 
ATOM 2810 C C   . TYR A 0 374 . -105.536 -55.238 100.545 1.00 26.57 374 A 1 
ATOM 2811 C CB  . TYR A 0 374 . -108.061 -54.893 100.575 1.00 26.57 374 A 1 
ATOM 2812 O O   . TYR A 0 374 . -105.430 -55.745 99.440  1.00 26.57 374 A 1 
ATOM 2813 C CG  . TYR A 0 374 . -109.272 -54.183 101.182 1.00 26.57 374 A 1 
ATOM 2814 C CD1 . TYR A 0 374 . -109.444 -54.139 102.581 1.00 26.57 374 A 1 
ATOM 2815 C CD2 . TYR A 0 374 . -110.208 -53.526 100.353 1.00 26.57 374 A 1 
ATOM 2816 C CE1 . TYR A 0 374 . -110.495 -53.387 103.147 1.00 26.57 374 A 1 
ATOM 2817 C CE2 . TYR A 0 374 . -111.227 -52.731 100.914 1.00 26.57 374 A 1 
ATOM 2818 O OH  . TYR A 0 374 . -112.352 -51.887 102.856 1.00 26.57 374 A 1 
ATOM 2819 C CZ  . TYR A 0 374 . -111.369 -52.655 102.313 1.00 26.57 374 A 1 
ATOM 2820 N N   . GLY A 0 375 . -104.552 -55.469 101.414 1.00 29.52 375 A 1 
ATOM 2821 C CA  . GLY A 0 375 . -104.739 -55.915 102.788 1.00 29.52 375 A 1 
ATOM 2822 C C   . GLY A 0 375 . -105.052 -57.415 102.827 1.00 29.52 375 A 1 
ATOM 2823 O O   . GLY A 0 375 . -106.109 -57.778 103.322 1.00 29.52 375 A 1 
ATOM 2824 N N   . TYR A 0 376 . -104.168 -58.268 102.294 1.00 27.14 376 A 1 
ATOM 2825 C CA  . TYR A 0 376 . -104.213 -59.715 102.527 1.00 27.14 376 A 1 
ATOM 2826 C C   . TYR A 0 376 . -103.083 -60.114 103.473 1.00 27.14 376 A 1 
ATOM 2827 C CB  . TYR A 0 376 . -104.208 -60.516 101.218 1.00 27.14 376 A 1 
ATOM 2828 O O   . TYR A 0 376 . -101.923 -60.236 103.088 1.00 27.14 376 A 1 
ATOM 2829 C CG  . TYR A 0 376 . -105.599 -60.689 100.639 1.00 27.14 376 A 1 
ATOM 2830 C CD1 . TYR A 0 376 . -106.432 -61.723 101.114 1.00 27.14 376 A 1 
ATOM 2831 C CD2 . TYR A 0 376 . -106.077 -59.795 99.662  1.00 27.14 376 A 1 
ATOM 2832 C CE1 . TYR A 0 376 . -107.739 -61.866 100.609 1.00 27.14 376 A 1 
ATOM 2833 C CE2 . TYR A 0 376 . -107.381 -59.938 99.152  1.00 27.14 376 A 1 
ATOM 2834 O OH  . TYR A 0 376 . -109.476 -61.113 99.140  1.00 27.14 376 A 1 
ATOM 2835 C CZ  . TYR A 0 376 . -108.215 -60.974 99.626  1.00 27.14 376 A 1 
ATOM 2836 N N   . ALA A 0 377 . -103.466 -60.294 104.733 1.00 30.62 377 A 1 
ATOM 2837 C CA  . ALA A 0 377 . -102.796 -61.171 105.671 1.00 30.62 377 A 1 
ATOM 2838 C C   . ALA A 0 377 . -103.366 -62.588 105.489 1.00 30.62 377 A 1 
ATOM 2839 C CB  . ALA A 0 377 . -103.052 -60.639 107.088 1.00 30.62 377 A 1 
ATOM 2840 O O   . ALA A 0 377 . -104.582 -62.757 105.474 1.00 30.62 377 A 1 
ATOM 2841 N N   . ALA A 0 378 . -102.495 -63.585 105.378 1.00 28.74 378 A 1 
ATOM 2842 C CA  . ALA A 0 378 . -102.749 -64.991 105.697 1.00 28.74 378 A 1 
ATOM 2843 C C   . ALA A 0 378 . -101.353 -65.635 105.808 1.00 28.74 378 A 1 
ATOM 2844 C CB  . ALA A 0 378 . -103.602 -65.650 104.603 1.00 28.74 378 A 1 
ATOM 2845 O O   . ALA A 0 378 . -100.586 -65.597 104.856 1.00 28.74 378 A 1 
ATOM 2846 N N   . GLY A 0 379 . -100.872 -66.090 106.961 1.00 28.49 379 A 1 
ATOM 2847 C CA  . GLY A 0 379 . -101.603 -66.850 107.965 1.00 28.49 379 A 1 
ATOM 2848 C C   . GLY A 0 379 . -101.389 -68.328 107.660 1.00 28.49 379 A 1 
ATOM 2849 O O   . GLY A 0 379 . -101.990 -68.831 106.722 1.00 28.49 379 A 1 
ATOM 2850 N N   . TYR A 0 380 . -100.460 -68.919 108.418 1.00 27.06 380 A 1 
ATOM 2851 C CA  . TYR A 0 380 . -100.167 -70.334 108.676 1.00 27.06 380 A 1 
ATOM 2852 C C   . TYR A 0 380 . -100.848 -71.407 107.816 1.00 27.06 380 A 1 
ATOM 2853 C CB  . TYR A 0 380 . -100.416 -70.597 110.165 1.00 27.06 380 A 1 
ATOM 2854 O O   . TYR A 0 380 . -102.059 -71.433 107.628 1.00 27.06 380 A 1 
ATOM 2855 C CG  . TYR A 0 380 . -99.252  -70.155 111.031 1.00 27.06 380 A 1 
ATOM 2856 C CD1 . TYR A 0 380 . -98.279  -71.103 111.400 1.00 27.06 380 A 1 
ATOM 2857 C CD2 . TYR A 0 380 . -99.118  -68.812 111.442 1.00 27.06 380 A 1 
ATOM 2858 C CE1 . TYR A 0 380 . -97.177  -70.716 112.183 1.00 27.06 380 A 1 
ATOM 2859 C CE2 . TYR A 0 380 . -98.009  -68.419 112.218 1.00 27.06 380 A 1 
ATOM 2860 O OH  . TYR A 0 380 . -95.973  -69.017 113.353 1.00 27.06 380 A 1 
ATOM 2861 C CZ  . TYR A 0 380 . -97.039  -69.376 112.593 1.00 27.06 380 A 1 
ATOM 2862 N N   . GLY A 0 381 . -100.018 -72.349 107.365 1.00 27.67 381 A 1 
ATOM 2863 C CA  . GLY A 0 381 . -100.399 -73.411 106.453 1.00 27.67 381 A 1 
ATOM 2864 C C   . GLY A 0 381 . -101.601 -74.245 106.880 1.00 27.67 381 A 1 
ATOM 2865 O O   . GLY A 0 381 . -101.865 -74.467 108.056 1.00 27.67 381 A 1 
ATOM 2866 N N   . ALA A 0 382 . -102.254 -74.798 105.871 1.00 30.28 382 A 1 
ATOM 2867 C CA  . ALA A 0 382 . -102.917 -76.081 105.961 1.00 30.28 382 A 1 
ATOM 2868 C C   . ALA A 0 382 . -102.912 -76.713 104.568 1.00 30.28 382 A 1 
ATOM 2869 C CB  . ALA A 0 382 . -104.325 -75.928 106.538 1.00 30.28 382 A 1 
ATOM 2870 O O   . ALA A 0 382 . -103.011 -76.027 103.550 1.00 30.28 382 A 1 
ATOM 2871 N N   . ALA A 0 383 . -102.719 -78.028 104.566 1.00 33.56 383 A 1 
ATOM 2872 C CA  . ALA A 0 383 . -102.687 -78.900 103.409 1.00 33.56 383 A 1 
ATOM 2873 C C   . ALA A 0 383 . -103.875 -78.668 102.464 1.00 33.56 383 A 1 
ATOM 2874 C CB  . ALA A 0 383 . -102.661 -80.334 103.944 1.00 33.56 383 A 1 
ATOM 2875 O O   . ALA A 0 383 . -104.969 -78.287 102.878 1.00 33.56 383 A 1 
ATOM 2876 N N   . GLY A 0 384 . -103.620 -78.889 101.175 1.00 31.42 384 A 1 
ATOM 2877 C CA  . GLY A 0 384 . -104.552 -78.545 100.119 1.00 31.42 384 A 1 
ATOM 2878 C C   . GLY A 0 384 . -105.879 -79.281 100.199 1.00 31.42 384 A 1 
ATOM 2879 O O   . GLY A 0 384 . -105.941 -80.427 100.617 1.00 31.42 384 A 1 
ATOM 2880 N N   . GLN A 0 385 . -106.912 -78.643 99.666  1.00 28.97 385 A 1 
ATOM 2881 C CA  . GLN A 0 385 . -107.826 -79.266 98.719  1.00 28.97 385 A 1 
ATOM 2882 C C   . GLN A 0 385 . -108.735 -78.209 98.092  1.00 28.97 385 A 1 
ATOM 2883 C CB  . GLN A 0 385 . -108.622 -80.431 99.338  1.00 28.97 385 A 1 
ATOM 2884 O O   . GLN A 0 385 . -109.091 -77.198 98.688  1.00 28.97 385 A 1 
ATOM 2885 C CG  . GLN A 0 385 . -108.067 -81.779 98.828  1.00 28.97 385 A 1 
ATOM 2886 C CD  . GLN A 0 385 . -108.543 -82.983 99.634  1.00 28.97 385 A 1 
ATOM 2887 N NE2 . GLN A 0 385 . -108.268 -84.188 99.183  1.00 28.97 385 A 1 
ATOM 2888 O OE1 . GLN A 0 385 . -109.181 -82.889 100.663 1.00 28.97 385 A 1 
ATOM 2889 N N   . LYS A 0 386 . -109.026 -78.467 96.819  1.00 29.40 386 A 1 
ATOM 2890 C CA  . LYS A 0 386 . -109.870 -77.711 95.897  1.00 29.40 386 A 1 
ATOM 2891 C C   . LYS A 0 386 . -111.317 -77.652 96.398  1.00 29.40 386 A 1 
ATOM 2892 C CB  . LYS A 0 386 . -109.868 -78.486 94.563  1.00 29.40 386 A 1 
ATOM 2893 O O   . LYS A 0 386 . -111.830 -78.680 96.827  1.00 29.40 386 A 1 
ATOM 2894 C CG  . LYS A 0 386 . -108.507 -78.606 93.856  1.00 29.40 386 A 1 
ATOM 2895 C CD  . LYS A 0 386 . -108.596 -79.622 92.706  1.00 29.40 386 A 1 
ATOM 2896 C CE  . LYS A 0 386 . -107.290 -79.655 91.903  1.00 29.40 386 A 1 
ATOM 2897 N NZ  . LYS A 0 386 . -107.317 -80.693 90.839  1.00 29.40 386 A 1 
ATOM 2898 N N   . GLY A 0 387 . -112.014 -76.535 96.173  1.00 29.36 387 A 1 
ATOM 2899 C CA  . GLY A 0 387 . -113.482 -76.551 96.174  1.00 29.36 387 A 1 
ATOM 2900 C C   . GLY A 0 387 . -114.181 -75.213 96.409  1.00 29.36 387 A 1 
ATOM 2901 O O   . GLY A 0 387 . -114.337 -74.789 97.540  1.00 29.36 387 A 1 
ATOM 2902 N N   . PHE A 0 388 . -114.601 -74.596 95.304  1.00 25.74 388 A 1 
ATOM 2903 C CA  . PHE A 0 388 . -115.814 -73.800 95.060  1.00 25.74 388 A 1 
ATOM 2904 C C   . PHE A 0 388 . -116.738 -73.312 96.209  1.00 25.74 388 A 1 
ATOM 2905 C CB  . PHE A 0 388 . -116.663 -74.621 94.069  1.00 25.74 388 A 1 
ATOM 2906 O O   . PHE A 0 388 . -117.284 -74.102 96.967  1.00 25.74 388 A 1 
ATOM 2907 C CG  . PHE A 0 388 . -116.280 -74.419 92.617  1.00 25.74 388 A 1 
ATOM 2908 C CD1 . PHE A 0 388 . -117.015 -73.506 91.838  1.00 25.74 388 A 1 
ATOM 2909 C CD2 . PHE A 0 388 . -115.204 -75.122 92.039  1.00 25.74 388 A 1 
ATOM 2910 C CE1 . PHE A 0 388 . -116.677 -73.291 90.491  1.00 25.74 388 A 1 
ATOM 2911 C CE2 . PHE A 0 388 . -114.861 -74.899 90.692  1.00 25.74 388 A 1 
ATOM 2912 C CZ  . PHE A 0 388 . -115.598 -73.984 89.919  1.00 25.74 388 A 1 
ATOM 2913 N N   . ALA A 0 389 . -117.099 -72.024 96.058  1.00 27.87 389 A 1 
ATOM 2914 C CA  . ALA A 0 389 . -118.422 -71.387 96.229  1.00 27.87 389 A 1 
ATOM 2915 C C   . ALA A 0 389 . -118.967 -71.034 97.636  1.00 27.87 389 A 1 
ATOM 2916 C CB  . ALA A 0 389 . -119.466 -72.147 95.392  1.00 27.87 389 A 1 
ATOM 2917 O O   . ALA A 0 389 . -119.130 -71.891 98.491  1.00 27.87 389 A 1 
ATOM 2918 N N   . GLY A 0 390 . -119.421 -69.772 97.780  1.00 28.98 390 A 1 
ATOM 2919 C CA  . GLY A 0 390 . -120.589 -69.427 98.616  1.00 28.98 390 A 1 
ATOM 2920 C C   . GLY A 0 390 . -120.431 -68.348 99.704  1.00 28.98 390 A 1 
ATOM 2921 O O   . GLY A 0 390 . -120.116 -68.660 100.839 1.00 28.98 390 A 1 
ATOM 2922 N N   . GLN A 0 391 . -120.741 -67.095 99.347  1.00 28.07 391 A 1 
ATOM 2923 C CA  . GLN A 0 391 . -121.683 -66.167 100.015 1.00 28.07 391 A 1 
ATOM 2924 C C   . GLN A 0 391 . -121.654 -65.883 101.550 1.00 28.07 391 A 1 
ATOM 2925 C CB  . GLN A 0 391 . -123.086 -66.579 99.532  1.00 28.07 391 A 1 
ATOM 2926 O O   . GLN A 0 391 . -122.018 -66.714 102.365 1.00 28.07 391 A 1 
ATOM 2927 C CG  . GLN A 0 391 . -124.178 -65.520 99.738  1.00 28.07 391 A 1 
ATOM 2928 C CD  . GLN A 0 391 . -125.411 -65.768 98.868  1.00 28.07 391 A 1 
ATOM 2929 N NE2 . GLN A 0 391 . -126.368 -64.868 98.866  1.00 28.07 391 A 1 
ATOM 2930 O OE1 . GLN A 0 391 . -125.533 -66.742 98.148  1.00 28.07 391 A 1 
ATOM 2931 N N   . ALA A 0 392 . -121.415 -64.592 101.856 1.00 31.18 392 A 1 
ATOM 2932 C CA  . ALA A 0 392 . -122.007 -63.701 102.883 1.00 31.18 392 A 1 
ATOM 2933 C C   . ALA A 0 392 . -122.109 -64.108 104.374 1.00 31.18 392 A 1 
ATOM 2934 C CB  . ALA A 0 392 . -123.391 -63.248 102.387 1.00 31.18 392 A 1 
ATOM 2935 O O   . ALA A 0 392 . -122.864 -65.006 104.718 1.00 31.18 392 A 1 
ATOM 2936 N N   . ALA A 0 393 . -121.539 -63.279 105.270 1.00 32.20 393 A 1 
ATOM 2937 C CA  . ALA A 0 393 . -122.241 -62.619 106.393 1.00 32.20 393 A 1 
ATOM 2938 C C   . ALA A 0 393 . -121.296 -61.770 107.284 1.00 32.20 393 A 1 
ATOM 2939 C CB  . ALA A 0 393 . -123.036 -63.604 107.266 1.00 32.20 393 A 1 
ATOM 2940 O O   . ALA A 0 393 . -120.079 -61.898 107.264 1.00 32.20 393 A 1 
ATOM 2941 N N   . LEU A 0 394 . -121.933 -60.869 108.032 1.00 30.60 394 A 1 
ATOM 2942 C CA  . LEU A 0 394 . -121.502 -59.689 108.792 1.00 30.60 394 A 1 
ATOM 2943 C C   . LEU A 0 394 . -120.915 -60.001 110.197 1.00 30.60 394 A 1 
ATOM 2944 C CB  . LEU A 0 394 . -122.848 -58.936 108.954 1.00 30.60 394 A 1 
ATOM 2945 O O   . LEU A 0 394 . -121.405 -60.912 110.857 1.00 30.60 394 A 1 
ATOM 2946 C CG  . LEU A 0 394 . -122.815 -57.435 109.250 1.00 30.60 394 A 1 
ATOM 2947 C CD1 . LEU A 0 394 . -122.719 -56.636 107.949 1.00 30.60 394 A 1 
ATOM 2948 C CD2 . LEU A 0 394 . -124.111 -57.033 109.959 1.00 30.60 394 A 1 
ATOM 2949 N N   . GLY A 0 395 . -120.000 -59.172 110.736 1.00 30.64 395 A 1 
ATOM 2950 C CA  . GLY A 0 395 . -119.628 -59.205 112.170 1.00 30.64 395 A 1 
ATOM 2951 C C   . GLY A 0 395 . -118.550 -58.194 112.623 1.00 30.64 395 A 1 
ATOM 2952 O O   . GLY A 0 395 . -117.561 -58.000 111.934 1.00 30.64 395 A 1 
ATOM 2953 N N   . LYS A 0 396 . -118.768 -57.536 113.776 1.00 35.28 396 A 1 
ATOM 2954 C CA  . LYS A 0 396 . -118.075 -56.354 114.364 1.00 35.28 396 A 1 
ATOM 2955 C C   . LYS A 0 396 . -116.951 -56.679 115.384 1.00 35.28 396 A 1 
ATOM 2956 C CB  . LYS A 0 396 . -119.132 -55.574 115.183 1.00 35.28 396 A 1 
ATOM 2957 O O   . LYS A 0 396 . -117.079 -57.671 116.088 1.00 35.28 396 A 1 
ATOM 2958 C CG  . LYS A 0 396 . -120.207 -54.780 114.429 1.00 35.28 396 A 1 
ATOM 2959 C CD  . LYS A 0 396 . -121.198 -54.198 115.459 1.00 35.28 396 A 1 
ATOM 2960 C CE  . LYS A 0 396 . -122.138 -53.154 114.844 1.00 35.28 396 A 1 
ATOM 2961 N NZ  . LYS A 0 396 . -123.076 -52.598 115.855 1.00 35.28 396 A 1 
ATOM 2962 N N   . GLY A 0 397 . -116.044 -55.708 115.646 1.00 30.79 397 A 1 
ATOM 2963 C CA  . GLY A 0 397 . -115.653 -55.305 117.029 1.00 30.79 397 A 1 
ATOM 2964 C C   . GLY A 0 397 . -114.185 -54.900 117.365 1.00 30.79 397 A 1 
ATOM 2965 O O   . GLY A 0 397 . -113.314 -55.744 117.252 1.00 30.79 397 A 1 
ATOM 2966 N N   . TYR A 0 398 . -113.999 -53.640 117.849 1.00 27.66 398 A 1 
ATOM 2967 C CA  . TYR A 0 398 . -113.110 -53.031 118.912 1.00 27.66 398 A 1 
ATOM 2968 C C   . TYR A 0 398 . -111.601 -53.415 119.089 1.00 27.66 398 A 1 
ATOM 2969 C CB  . TYR A 0 398 . -113.859 -53.215 120.246 1.00 27.66 398 A 1 
ATOM 2970 O O   . TYR A 0 398 . -111.261 -54.569 118.909 1.00 27.66 398 A 1 
ATOM 2971 C CG  . TYR A 0 398 . -115.195 -52.487 120.331 1.00 27.66 398 A 1 
ATOM 2972 C CD1 . TYR A 0 398 . -115.222 -51.154 120.785 1.00 27.66 398 A 1 
ATOM 2973 C CD2 . TYR A 0 398 . -116.402 -53.127 119.978 1.00 27.66 398 A 1 
ATOM 2974 C CE1 . TYR A 0 398 . -116.440 -50.453 120.872 1.00 27.66 398 A 1 
ATOM 2975 C CE2 . TYR A 0 398 . -117.623 -52.423 120.047 1.00 27.66 398 A 1 
ATOM 2976 O OH  . TYR A 0 398 . -118.822 -50.412 120.565 1.00 27.66 398 A 1 
ATOM 2977 C CZ  . TYR A 0 398 . -117.644 -51.085 120.495 1.00 27.66 398 A 1 
ATOM 2978 N N   . GLY A 0 399 . -110.611 -52.594 119.537 1.00 29.86 399 A 1 
ATOM 2979 C CA  . GLY A 0 399 . -110.451 -51.199 120.039 1.00 29.86 399 A 1 
ATOM 2980 C C   . GLY A 0 399 . -109.036 -50.938 120.687 1.00 29.86 399 A 1 
ATOM 2981 O O   . GLY A 0 399 . -108.331 -51.903 120.953 1.00 29.86 399 A 1 
ATOM 2982 N N   . GLY A 0 400 . -108.654 -49.661 120.972 1.00 30.38 400 A 1 
ATOM 2983 C CA  . GLY A 0 400 . -107.569 -49.178 121.909 1.00 30.38 400 A 1 
ATOM 2984 C C   . GLY A 0 400 . -106.183 -48.798 121.303 1.00 30.38 400 A 1 
ATOM 2985 O O   . GLY A 0 400 . -105.539 -49.673 120.747 1.00 30.38 400 A 1 
ATOM 2986 N N   . ILE A 0 401 . -105.681 -47.543 121.182 1.00 31.30 401 A 1 
ATOM 2987 C CA  . ILE A 0 401 . -105.271 -46.396 122.066 1.00 31.30 401 A 1 
ATOM 2988 C C   . ILE A 0 401 . -103.876 -46.516 122.739 1.00 31.30 401 A 1 
ATOM 2989 C CB  . ILE A 0 401 . -106.334 -45.877 123.075 1.00 31.30 401 A 1 
ATOM 2990 O O   . ILE A 0 401 . -103.705 -47.362 123.608 1.00 31.30 401 A 1 
ATOM 2991 C CG1 . ILE A 0 401 . -107.630 -45.431 122.362 1.00 31.30 401 A 1 
ATOM 2992 C CG2 . ILE A 0 401 . -105.779 -44.675 123.884 1.00 31.30 401 A 1 
ATOM 2993 C CD1 . ILE A 0 401 . -108.784 -45.085 123.317 1.00 31.30 401 A 1 
ATOM 2994 N N   . SER A 0 402 . -102.944 -45.574 122.440 1.00 32.01 402 A 1 
ATOM 2995 C CA  . SER A 0 402 . -101.898 -45.007 123.346 1.00 32.01 402 A 1 
ATOM 2996 C C   . SER A 0 402 . -101.158 -43.772 122.755 1.00 32.01 402 A 1 
ATOM 2997 C CB  . SER A 0 402 . -100.859 -46.052 123.761 1.00 32.01 402 A 1 
ATOM 2998 O O   . SER A 0 402 . -100.988 -43.673 121.545 1.00 32.01 402 A 1 
ATOM 2999 O OG  . SER A 0 402 . -101.411 -46.871 124.764 1.00 32.01 402 A 1 
ATOM 3000 N N   . LYS A 0 403 . -100.758 -42.827 123.633 1.00 32.68 403 A 1 
ATOM 3001 C CA  . LYS A 0 403 . -100.290 -41.419 123.448 1.00 32.68 403 A 1 
ATOM 3002 C C   . LYS A 0 403 . -98.806  -41.198 123.855 1.00 32.68 403 A 1 
ATOM 3003 C CB  . LYS A 0 403 . -101.102 -40.530 124.429 1.00 32.68 403 A 1 
ATOM 3004 O O   . LYS A 0 403 . -98.350  -41.872 124.769 1.00 32.68 403 A 1 
ATOM 3005 C CG  . LYS A 0 403 . -102.410 -39.884 123.955 1.00 32.68 403 A 1 
ATOM 3006 C CD  . LYS A 0 403 . -103.008 -39.093 125.139 1.00 32.68 403 A 1 
ATOM 3007 C CE  . LYS A 0 403 . -104.204 -38.223 124.737 1.00 32.68 403 A 1 
ATOM 3008 N NZ  . LYS A 0 403 . -104.801 -37.539 125.916 1.00 32.68 403 A 1 
ATOM 3009 N N   . GLY A 0 404 . -98.167  -40.122 123.352 1.00 35.90 404 A 1 
ATOM 3010 C CA  . GLY A 0 404 . -97.059  -39.334 123.978 1.00 35.90 404 A 1 
ATOM 3011 C C   . GLY A 0 404 . -96.966  -37.926 123.321 1.00 35.90 404 A 1 
ATOM 3012 O O   . GLY A 0 404 . -97.099  -37.868 122.104 1.00 35.90 404 A 1 
ATOM 3013 N N   . LEU A 0 405 . -97.092  -36.757 123.998 1.00 28.65 405 A 1 
ATOM 3014 C CA  . LEU A 0 405 . -96.198  -35.986 124.926 1.00 28.65 405 A 1 
ATOM 3015 C C   . LEU A 0 405 . -94.894  -35.491 124.235 1.00 28.65 405 A 1 
ATOM 3016 C CB  . LEU A 0 405 . -95.897  -36.785 126.216 1.00 28.65 405 A 1 
ATOM 3017 O O   . LEU A 0 405 . -94.196  -36.343 123.714 1.00 28.65 405 A 1 
ATOM 3018 C CG  . LEU A 0 405 . -97.069  -36.905 127.211 1.00 28.65 405 A 1 
ATOM 3019 C CD1 . LEU A 0 405 . -96.847  -38.084 128.159 1.00 28.65 405 A 1 
ATOM 3020 C CD2 . LEU A 0 405 . -97.218  -35.638 128.059 1.00 28.65 405 A 1 
ATOM 3021 N N   . GLY A 0 406 . -94.423  -34.224 124.178 1.00 28.64 406 A 1 
ATOM 3022 C CA  . GLY A 0 406 . -94.748  -32.867 124.692 1.00 28.64 406 A 1 
ATOM 3023 C C   . GLY A 0 406 . -93.501  -31.917 124.567 1.00 28.64 406 A 1 
ATOM 3024 O O   . GLY A 0 406 . -92.425  -32.434 124.287 1.00 28.64 406 A 1 
ATOM 3025 N N   . TYR A 0 407 . -93.640  -30.592 124.848 1.00 29.72 407 A 1 
ATOM 3026 C CA  . TYR A 0 407 . -92.636  -29.470 125.013 1.00 29.72 407 A 1 
ATOM 3027 C C   . TYR A 0 407 . -92.253  -28.590 123.778 1.00 29.72 407 A 1 
ATOM 3028 C CB  . TYR A 0 407 . -91.358  -29.939 125.744 1.00 29.72 407 A 1 
ATOM 3029 O O   . TYR A 0 407 . -91.881  -29.134 122.753 1.00 29.72 407 A 1 
ATOM 3030 C CG  . TYR A 0 407 . -91.571  -30.418 127.168 1.00 29.72 407 A 1 
ATOM 3031 C CD1 . TYR A 0 407 . -91.587  -29.475 128.214 1.00 29.72 407 A 1 
ATOM 3032 C CD2 . TYR A 0 407 . -91.737  -31.787 127.456 1.00 29.72 407 A 1 
ATOM 3033 C CE1 . TYR A 0 407 . -91.793  -29.893 129.543 1.00 29.72 407 A 1 
ATOM 3034 C CE2 . TYR A 0 407 . -91.961  -32.208 128.781 1.00 29.72 407 A 1 
ATOM 3035 O OH  . TYR A 0 407 . -92.207  -31.674 131.101 1.00 29.72 407 A 1 
ATOM 3036 C CZ  . TYR A 0 407 . -91.990  -31.262 129.825 1.00 29.72 407 A 1 
ATOM 3037 N N   . GLY A 0 408 . -92.235  -27.233 123.773 1.00 36.64 408 A 1 
ATOM 3038 C CA  . GLY A 0 408 . -92.599  -26.171 124.742 1.00 36.64 408 A 1 
ATOM 3039 C C   . GLY A 0 408 . -92.199  -24.720 124.301 1.00 36.64 408 A 1 
ATOM 3040 O O   . GLY A 0 408 . -91.256  -24.572 123.537 1.00 36.64 408 A 1 
ATOM 3041 N N   . LYS A 0 409 . -92.900  -23.698 124.865 1.00 31.97 409 A 1 
ATOM 3042 C CA  . LYS A 0 409 . -92.612  -22.228 125.063 1.00 31.97 409 A 1 
ATOM 3043 C C   . LYS A 0 409 . -92.329  -21.318 123.836 1.00 31.97 409 A 1 
ATOM 3044 C CB  . LYS A 0 409 . -91.471  -22.080 126.087 1.00 31.97 409 A 1 
ATOM 3045 O O   . LYS A 0 409 . -91.498  -21.650 123.017 1.00 31.97 409 A 1 
ATOM 3046 C CG  . LYS A 0 409 . -91.900  -22.369 127.534 1.00 31.97 409 A 1 
ATOM 3047 C CD  . LYS A 0 409 . -90.696  -22.237 128.477 1.00 31.97 409 A 1 
ATOM 3048 C CE  . LYS A 0 409 . -91.128  -22.328 129.945 1.00 31.97 409 A 1 
ATOM 3049 N NZ  . LYS A 0 409 . -89.964  -22.236 130.864 1.00 31.97 409 A 1 
ATOM 3050 N N   . GLY A 0 410 . -92.889  -20.112 123.635 1.00 31.14 410 A 1 
ATOM 3051 C CA  . GLY A 0 410 . -93.572  -19.128 124.496 1.00 31.14 410 A 1 
ATOM 3052 C C   . GLY A 0 410 . -92.711  -17.857 124.678 1.00 31.14 410 A 1 
ATOM 3053 O O   . GLY A 0 410 . -91.707  -17.936 125.376 1.00 31.14 410 A 1 
ATOM 3054 N N   . GLY A 0 411 . -93.090  -16.703 124.097 1.00 33.24 411 A 1 
ATOM 3055 C CA  . GLY A 0 411 . -92.412  -15.411 124.325 1.00 33.24 411 A 1 
ATOM 3056 C C   . GLY A 0 411 . -93.020  -14.227 123.552 1.00 33.24 411 A 1 
ATOM 3057 O O   . GLY A 0 411 . -93.045  -14.226 122.330 1.00 33.24 411 A 1 
ATOM 3058 N N   . HIS A 0 412 . -93.513  -13.232 124.287 1.00 30.19 412 A 1 
ATOM 3059 C CA  . HIS A 0 412 . -94.259  -12.039 123.868 1.00 30.19 412 A 1 
ATOM 3060 C C   . HIS A 0 412 . -93.478  -10.834 124.422 1.00 30.19 412 A 1 
ATOM 3061 C CB  . HIS A 0 412 . -95.647  -12.200 124.543 1.00 30.19 412 A 1 
ATOM 3062 O O   . HIS A 0 412 . -93.253  -10.833 125.629 1.00 30.19 412 A 1 
ATOM 3063 C CG  . HIS A 0 412 . -96.796  -11.297 124.165 1.00 30.19 412 A 1 
ATOM 3064 C CD2 . HIS A 0 412 . -97.050  -10.727 122.946 1.00 30.19 412 A 1 
ATOM 3065 N ND1 . HIS A 0 412 . -97.927  -11.109 124.934 1.00 30.19 412 A 1 
ATOM 3066 C CE1 . HIS A 0 412 . -98.833  -10.441 124.202 1.00 30.19 412 A 1 
ATOM 3067 N NE2 . HIS A 0 412 . -98.339  -10.184 122.984 1.00 30.19 412 A 1 
ATOM 3068 N N   . ILE A 0 413 . -93.034  -9.853  123.615 1.00 37.46 413 A 1 
ATOM 3069 C CA  . ILE A 0 413 . -92.449  -8.582  124.110 1.00 37.46 413 A 1 
ATOM 3070 C C   . ILE A 0 413 . -92.846  -7.399  123.203 1.00 37.46 413 A 1 
ATOM 3071 C CB  . ILE A 0 413 . -90.909  -8.655  124.342 1.00 37.46 413 A 1 
ATOM 3072 O O   . ILE A 0 413 . -92.723  -7.460  121.982 1.00 37.46 413 A 1 
ATOM 3073 C CG1 . ILE A 0 413 . -90.568  -9.675  125.460 1.00 37.46 413 A 1 
ATOM 3074 C CG2 . ILE A 0 413 . -90.340  -7.270  124.717 1.00 37.46 413 A 1 
ATOM 3075 C CD1 . ILE A 0 413 . -89.130  -9.689  125.991 1.00 37.46 413 A 1 
ATOM 3076 N N   . LEU A 0 414 . -93.331  -6.339  123.861 1.00 29.39 414 A 1 
ATOM 3077 C CA  . LEU A 0 414 . -93.702  -5.003  123.381 1.00 29.39 414 A 1 
ATOM 3078 C C   . LEU A 0 414 . -92.499  -4.117  122.972 1.00 29.39 414 A 1 
ATOM 3079 C CB  . LEU A 0 414 . -94.368  -4.253  124.564 1.00 29.39 414 A 1 
ATOM 3080 O O   . LEU A 0 414 . -91.476  -4.142  123.645 1.00 29.39 414 A 1 
ATOM 3081 C CG  . LEU A 0 414 . -95.864  -4.466  124.845 1.00 29.39 414 A 1 
ATOM 3082 C CD1 . LEU A 0 414 . -96.141  -5.626  125.804 1.00 29.39 414 A 1 
ATOM 3083 C CD2 . LEU A 0 414 . -96.416  -3.192  125.491 1.00 29.39 414 A 1 
ATOM 3084 N N   . GLY A 0 415 . -92.748  -3.185  122.035 1.00 29.37 415 A 1 
ATOM 3085 C CA  . GLY A 0 415 . -92.391  -1.755  122.161 1.00 29.37 415 A 1 
ATOM 3086 C C   . GLY A 0 415 . -91.024  -1.268  121.645 1.00 29.37 415 A 1 
ATOM 3087 O O   . GLY A 0 415 . -89.984  -1.723  122.102 1.00 29.37 415 A 1 
ATOM 3088 N N   . GLY A 0 416 . -91.033  -0.245  120.773 1.00 33.79 416 A 1 
ATOM 3089 C CA  . GLY A 0 416 . -89.854  0.591   120.482 1.00 33.79 416 A 1 
ATOM 3090 C C   . GLY A 0 416 . -89.921  1.390   119.170 1.00 33.79 416 A 1 
ATOM 3091 O O   . GLY A 0 416 . -89.575  0.874   118.115 1.00 33.79 416 A 1 
ATOM 3092 N N   . GLN A 0 417 . -90.346  2.658   119.241 1.00 28.68 417 A 1 
ATOM 3093 C CA  . GLN A 0 417 . -90.195  3.691   118.198 1.00 28.68 417 A 1 
ATOM 3094 C C   . GLN A 0 417 . -88.716  4.034   117.929 1.00 28.68 417 A 1 
ATOM 3095 C CB  . GLN A 0 417 . -90.835  5.001   118.717 1.00 28.68 417 A 1 
ATOM 3096 O O   . GLN A 0 417 . -87.979  4.202   118.895 1.00 28.68 417 A 1 
ATOM 3097 C CG  . GLN A 0 417 . -92.352  5.123   118.557 1.00 28.68 417 A 1 
ATOM 3098 C CD  . GLN A 0 417 . -92.911  6.222   119.459 1.00 28.68 417 A 1 
ATOM 3099 N NE2 . GLN A 0 417 . -93.205  7.405   118.962 1.00 28.68 417 A 1 
ATOM 3100 O OE1 . GLN A 0 417 . -93.081  6.030   120.648 1.00 28.68 417 A 1 
ATOM 3101 N N   . ALA A 0 418 . -88.334  4.298   116.665 1.00 31.63 418 A 1 
ATOM 3102 C CA  . ALA A 0 418 . -87.277  5.269   116.310 1.00 31.63 418 A 1 
ATOM 3103 C C   . ALA A 0 418 . -87.244  5.641   114.799 1.00 31.63 418 A 1 
ATOM 3104 C CB  . ALA A 0 418 . -85.893  4.773   116.751 1.00 31.63 418 A 1 
ATOM 3105 O O   . ALA A 0 418 . -86.816  4.864   113.956 1.00 31.63 418 A 1 
ATOM 3106 N N   . TYR A 0 419 . -87.742  6.848   114.511 1.00 25.99 419 A 1 
ATOM 3107 C CA  . TYR A 0 419 . -87.337  7.905   113.559 1.00 25.99 419 A 1 
ATOM 3108 C C   . TYR A 0 419 . -86.427  7.681   112.319 1.00 25.99 419 A 1 
ATOM 3109 C CB  . TYR A 0 419 . -86.707  9.011   114.423 1.00 25.99 419 A 1 
ATOM 3110 O O   . TYR A 0 419 . -85.269  7.304   112.445 1.00 25.99 419 A 1 
ATOM 3111 C CG  . TYR A 0 419 . -87.708  9.687   115.340 1.00 25.99 419 A 1 
ATOM 3112 C CD1 . TYR A 0 419 . -88.449  10.778  114.850 1.00 25.99 419 A 1 
ATOM 3113 C CD2 . TYR A 0 419 . -87.926  9.220   116.653 1.00 25.99 419 A 1 
ATOM 3114 C CE1 . TYR A 0 419 . -89.414  11.401  115.661 1.00 25.99 419 A 1 
ATOM 3115 C CE2 . TYR A 0 419 . -88.906  9.828   117.461 1.00 25.99 419 A 1 
ATOM 3116 O OH  . TYR A 0 419 . -90.584  11.514  117.752 1.00 25.99 419 A 1 
ATOM 3117 C CZ  . TYR A 0 419 . -89.648  10.922  116.967 1.00 25.99 419 A 1 
ATOM 3118 N N   . GLY A 0 420 . -86.917  8.223   111.181 1.00 29.68 420 A 1 
ATOM 3119 C CA  . GLY A 0 420 . -86.172  8.973   110.135 1.00 29.68 420 A 1 
ATOM 3120 C C   . GLY A 0 420 . -85.572  8.132   108.992 1.00 29.68 420 A 1 
ATOM 3121 O O   . GLY A 0 420 . -84.899  7.155   109.255 1.00 29.68 420 A 1 
ATOM 3122 N N   . ALA A 0 421 . -85.724  8.419   107.694 1.00 33.47 421 A 1 
ATOM 3123 C CA  . ALA A 0 421 . -85.919  9.696   107.017 1.00 33.47 421 A 1 
ATOM 3124 C C   . ALA A 0 421 . -86.683  9.523   105.682 1.00 33.47 421 A 1 
ATOM 3125 C CB  . ALA A 0 421 . -84.521  10.274  106.753 1.00 33.47 421 A 1 
ATOM 3126 O O   . ALA A 0 421 . -86.348  8.680   104.852 1.00 33.47 421 A 1 
ATOM 3127 N N   . GLN A 0 422 . -87.704  10.362  105.490 1.00 29.37 422 A 1 
ATOM 3128 C CA  . GLN A 0 422 . -88.471  10.543  104.256 1.00 29.37 422 A 1 
ATOM 3129 C C   . GLN A 0 422 . -87.652  11.335  103.225 1.00 29.37 422 A 1 
ATOM 3130 C CB  . GLN A 0 422 . -89.761  11.323  104.587 1.00 29.37 422 A 1 
ATOM 3131 O O   . GLN A 0 422 . -87.353  12.508  103.441 1.00 29.37 422 A 1 
ATOM 3132 C CG  . GLN A 0 422 . -90.943  10.433  104.987 1.00 29.37 422 A 1 
ATOM 3133 C CD  . GLN A 0 422 . -92.015  11.220  105.735 1.00 29.37 422 A 1 
ATOM 3134 N NE2 . GLN A 0 422 . -93.206  11.377  105.198 1.00 29.37 422 A 1 
ATOM 3135 O OE1 . GLN A 0 422 . -91.794  11.707  106.829 1.00 29.37 422 A 1 
ATOM 3136 N N   . GLY A 0 423 . -87.336  10.705  102.092 1.00 32.92 423 A 1 
ATOM 3137 C CA  . GLY A 0 423 . -86.791  11.343  100.893 1.00 32.92 423 A 1 
ATOM 3138 C C   . GLY A 0 423 . -87.829  11.331  99.774  1.00 32.92 423 A 1 
ATOM 3139 O O   . GLY A 0 423 . -88.238  10.272  99.309  1.00 32.92 423 A 1 
ATOM 3140 N N   . TYR A 0 424 . -88.275  12.524  99.399  1.00 30.37 424 A 1 
ATOM 3141 C CA  . TYR A 0 424 . -89.335  12.835  98.448  1.00 30.37 424 A 1 
ATOM 3142 C C   . TYR A 0 424 . -89.036  12.333  97.025  1.00 30.37 424 A 1 
ATOM 3143 C CB  . TYR A 0 424 . -89.490  14.365  98.445  1.00 30.37 424 A 1 
ATOM 3144 O O   . TYR A 0 424 . -88.055  12.742  96.409  1.00 30.37 424 A 1 
ATOM 3145 C CG  . TYR A 0 424 . -90.206  14.940  99.656  1.00 30.37 424 A 1 
ATOM 3146 C CD1 . TYR A 0 424 . -91.538  15.373  99.510  1.00 30.37 424 A 1 
ATOM 3147 C CD2 . TYR A 0 424 . -89.564  15.063  100.908 1.00 30.37 424 A 1 
ATOM 3148 C CE1 . TYR A 0 424 . -92.229  15.921  100.604 1.00 30.37 424 A 1 
ATOM 3149 C CE2 . TYR A 0 424 . -90.258  15.603  102.009 1.00 30.37 424 A 1 
ATOM 3150 O OH  . TYR A 0 424 . -92.274  16.565  102.904 1.00 30.37 424 A 1 
ATOM 3151 C CZ  . TYR A 0 424 . -91.593  16.037  101.855 1.00 30.37 424 A 1 
ATOM 3152 N N   . ALA A 0 425 . -89.939  11.517  96.479  1.00 31.18 425 A 1 
ATOM 3153 C CA  . ALA A 0 425 . -90.021  11.199  95.057  1.00 31.18 425 A 1 
ATOM 3154 C C   . ALA A 0 425 . -91.154  12.029  94.421  1.00 31.18 425 A 1 
ATOM 3155 C CB  . ALA A 0 425 . -90.224  9.683   94.906  1.00 31.18 425 A 1 
ATOM 3156 O O   . ALA A 0 425 . -92.329  11.717  94.598  1.00 31.18 425 A 1 
ATOM 3157 N N   . GLY A 0 426 . -90.798  13.102  93.709  1.00 32.28 426 A 1 
ATOM 3158 C CA  . GLY A 0 426 . -91.666  13.794  92.746  1.00 32.28 426 A 1 
ATOM 3159 C C   . GLY A 0 426 . -91.316  13.293  91.341  1.00 32.28 426 A 1 
ATOM 3160 O O   . GLY A 0 426 . -90.164  13.367  90.936  1.00 32.28 426 A 1 
ATOM 3161 N N   . ALA A 0 427 . -92.204  12.548  90.685  1.00 31.86 427 A 1 
ATOM 3162 C CA  . ALA A 0 427 . -93.291  13.049  89.836  1.00 31.86 427 A 1 
ATOM 3163 C C   . ALA A 0 427 . -92.821  13.375  88.402  1.00 31.86 427 A 1 
ATOM 3164 C CB  . ALA A 0 427 . -94.105  14.164  90.512  1.00 31.86 427 A 1 
ATOM 3165 O O   . ALA A 0 427 . -92.684  14.532  88.017  1.00 31.86 427 A 1 
ATOM 3166 N N   . ALA A 0 428 . -92.635  12.320  87.600  1.00 34.45 428 A 1 
ATOM 3167 C CA  . ALA A 0 428 . -92.708  12.369  86.141  1.00 34.45 428 A 1 
ATOM 3168 C C   . ALA A 0 428 . -93.840  11.431  85.685  1.00 34.45 428 A 1 
ATOM 3169 C CB  . ALA A 0 428 . -91.348  12.035  85.523  1.00 34.45 428 A 1 
ATOM 3170 O O   . ALA A 0 428 . -94.009  10.333  86.216  1.00 34.45 428 A 1 
ATOM 3171 N N   . GLY A 0 429 . -94.669  11.935  84.773  1.00 36.00 429 A 1 
ATOM 3172 C CA  . GLY A 0 429 . -96.008  11.448  84.463  1.00 36.00 429 A 1 
ATOM 3173 C C   . GLY A 0 429 . -96.112  10.033  83.886  1.00 36.00 429 A 1 
ATOM 3174 O O   . GLY A 0 429 . -95.427  9.659   82.943  1.00 36.00 429 A 1 
ATOM 3175 N N   . ALA A 0 430 . -97.061  9.295   84.463  1.00 32.62 430 A 1 
ATOM 3176 C CA  . ALA A 0 430 . -98.198  8.668   83.789  1.00 32.62 430 A 1 
ATOM 3177 C C   . ALA A 0 430 . -97.953  7.955   82.440  1.00 32.62 430 A 1 
ATOM 3178 C CB  . ALA A 0 430 . -99.339  9.697   83.734  1.00 32.62 430 A 1 
ATOM 3179 O O   . ALA A 0 430 . -98.487  8.349   81.409  1.00 32.62 430 A 1 
ATOM 3180 N N   . TYR A 0 431 . -97.287  6.803   82.508  1.00 33.62 431 A 1 
ATOM 3181 C CA  . TYR A 0 431 . -97.638  5.622   81.712  1.00 33.62 431 A 1 
ATOM 3182 C C   . TYR A 0 431 . -98.016  4.485   82.682  1.00 33.62 431 A 1 
ATOM 3183 C CB  . TYR A 0 431 . -96.501  5.242   80.746  1.00 33.62 431 A 1 
ATOM 3184 O O   . TYR A 0 431 . -97.202  3.625   83.002  1.00 33.62 431 A 1 
ATOM 3185 C CG  . TYR A 0 431 . -96.376  6.139   79.526  1.00 33.62 431 A 1 
ATOM 3186 C CD1 . TYR A 0 431 . -97.134  5.865   78.368  1.00 33.62 431 A 1 
ATOM 3187 C CD2 . TYR A 0 431 . -95.495  7.237   79.541  1.00 33.62 431 A 1 
ATOM 3188 C CE1 . TYR A 0 431 . -97.008  6.685   77.229  1.00 33.62 431 A 1 
ATOM 3189 C CE2 . TYR A 0 431 . -95.364  8.057   78.403  1.00 33.62 431 A 1 
ATOM 3190 O OH  . TYR A 0 431 . -96.003  8.567   76.143  1.00 33.62 431 A 1 
ATOM 3191 C CZ  . TYR A 0 431 . -96.122  7.781   77.245  1.00 33.62 431 A 1 
ATOM 3192 N N   . GLY A 0 432 . -99.247  4.517   83.210  1.00 31.96 432 A 1 
ATOM 3193 C CA  . GLY A 0 432 . -99.890  3.354   83.842  1.00 31.96 432 A 1 
ATOM 3194 C C   . GLY A 0 432 . -100.549 2.535   82.729  1.00 31.96 432 A 1 
ATOM 3195 O O   . GLY A 0 432 . -101.343 3.073   81.968  1.00 31.96 432 A 1 
ATOM 3196 N N   . ALA A 0 433 . -100.118 1.316   82.415  1.00 30.56 433 A 1 
ATOM 3197 C CA  . ALA A 0 433 . -100.198 0.100   83.218  1.00 30.56 433 A 1 
ATOM 3198 C C   . ALA A 0 433 . -101.634 -0.239  83.655  1.00 30.56 433 A 1 
ATOM 3199 C CB  . ALA A 0 433 . -99.184  0.058   84.370  1.00 30.56 433 A 1 
ATOM 3200 O O   . ALA A 0 433 . -102.324 0.569   84.268  1.00 30.56 433 A 1 
ATOM 3201 N N   . GLN A 0 434 . -101.983 -1.510  83.419  1.00 32.64 434 A 1 
ATOM 3202 C CA  . GLN A 0 434 . -103.021 -2.286  84.107  1.00 32.64 434 A 1 
ATOM 3203 C C   . GLN A 0 434 . -104.394 -2.398  83.410  1.00 32.64 434 A 1 
ATOM 3204 C CB  . GLN A 0 434 . -103.039 -1.923  85.609  1.00 32.64 434 A 1 
ATOM 3205 O O   . GLN A 0 434 . -105.421 -1.937  83.898  1.00 32.64 434 A 1 
ATOM 3206 C CG  . GLN A 0 434 . -103.137 -3.116  86.561  1.00 32.64 434 A 1 
ATOM 3207 C CD  . GLN A 0 434 . -102.761 -2.726  87.993  1.00 32.64 434 A 1 
ATOM 3208 N NE2 . GLN A 0 434 . -102.852 -3.636  88.934  1.00 32.64 434 A 1 
ATOM 3209 O OE1 . GLN A 0 434 . -102.359 -1.620  88.307  1.00 32.64 434 A 1 
ATOM 3210 N N   . LYS A 0 435 . -104.446 -3.186  82.327  1.00 33.32 435 A 1 
ATOM 3211 C CA  . LYS A 0 435 . -105.593 -4.080  82.089  1.00 33.32 435 A 1 
ATOM 3212 C C   . LYS A 0 435 . -105.113 -5.500  81.817  1.00 33.32 435 A 1 
ATOM 3213 C CB  . LYS A 0 435 . -106.562 -3.565  81.009  1.00 33.32 435 A 1 
ATOM 3214 O O   . LYS A 0 435 . -104.560 -5.808  80.769  1.00 33.32 435 A 1 
ATOM 3215 C CG  . LYS A 0 435 . -107.785 -2.898  81.662  1.00 33.32 435 A 1 
ATOM 3216 C CD  . LYS A 0 435 . -108.958 -2.742  80.687  1.00 33.32 435 A 1 
ATOM 3217 C CE  . LYS A 0 435 . -110.112 -2.051  81.424  1.00 33.32 435 A 1 
ATOM 3218 N NZ  . LYS A 0 435 . -111.389 -2.136  80.674  1.00 33.32 435 A 1 
ATOM 3219 N N   . ALA A 0 436 . -105.333 -6.335  82.825  1.00 31.26 436 A 1 
ATOM 3220 C CA  . ALA A 0 436 . -105.151 -7.769  82.811  1.00 31.26 436 A 1 
ATOM 3221 C C   . ALA A 0 436 . -106.158 -8.424  81.853  1.00 31.26 436 A 1 
ATOM 3222 C CB  . ALA A 0 436 . -105.353 -8.245  84.258  1.00 31.26 436 A 1 
ATOM 3223 O O   . ALA A 0 436 . -107.365 -8.312  82.053  1.00 31.26 436 A 1 
ATOM 3224 N N   . TYR A 0 437 . -105.653 -9.131  80.845  1.00 29.35 437 A 1 
ATOM 3225 C CA  . TYR A 0 437 . -106.372 -10.194 80.148  1.00 29.35 437 A 1 
ATOM 3226 C C   . TYR A 0 437 . -105.502 -11.448 80.219  1.00 29.35 437 A 1 
ATOM 3227 C CB  . TYR A 0 437 . -106.762 -9.787  78.721  1.00 29.35 437 A 1 
ATOM 3228 O O   . TYR A 0 437 . -104.310 -11.413 79.920  1.00 29.35 437 A 1 
ATOM 3229 C CG  . TYR A 0 437 . -108.180 -9.250  78.647  1.00 29.35 437 A 1 
ATOM 3230 C CD1 . TYR A 0 437 . -109.255 -10.146 78.485  1.00 29.35 437 A 1 
ATOM 3231 C CD2 . TYR A 0 437 . -108.429 -7.871  78.783  1.00 29.35 437 A 1 
ATOM 3232 C CE1 . TYR A 0 437 . -110.578 -9.666  78.460  1.00 29.35 437 A 1 
ATOM 3233 C CE2 . TYR A 0 437 . -109.751 -7.385  78.745  1.00 29.35 437 A 1 
ATOM 3234 O OH  . TYR A 0 437 . -112.108 -7.832  78.544  1.00 29.35 437 A 1 
ATOM 3235 C CZ  . TYR A 0 437 . -110.828 -8.286  78.586  1.00 29.35 437 A 1 
ATOM 3236 N N   . GLY A 0 438 . -106.097 -12.511 80.757  1.00 30.88 438 A 1 
ATOM 3237 C CA  . GLY A 0 438 . -105.411 -13.698 81.244  1.00 30.88 438 A 1 
ATOM 3238 C C   . GLY A 0 438 . -104.740 -14.513 80.145  1.00 30.88 438 A 1 
ATOM 3239 O O   . GLY A 0 438 . -105.389 -14.958 79.204  1.00 30.88 438 A 1 
ATOM 3240 N N   . GLN A 0 439 . -103.450 -14.777 80.329  1.00 28.01 439 A 1 
ATOM 3241 C CA  . GLN A 0 439 . -102.805 -15.956 79.769  1.00 28.01 439 A 1 
ATOM 3242 C C   . GLN A 0 439 . -102.812 -17.051 80.832  1.00 28.01 439 A 1 
ATOM 3243 C CB  . GLN A 0 439 . -101.395 -15.639 79.261  1.00 28.01 439 A 1 
ATOM 3244 O O   . GLN A 0 439 . -102.396 -16.842 81.974  1.00 28.01 439 A 1 
ATOM 3245 C CG  . GLN A 0 439 . -101.449 -15.084 77.831  1.00 28.01 439 A 1 
ATOM 3246 C CD  . GLN A 0 439 . -100.070 -14.785 77.255  1.00 28.01 439 A 1 
ATOM 3247 N NE2 . GLN A 0 439 . -99.999  -14.087 76.145  1.00 28.01 439 A 1 
ATOM 3248 O OE1 . GLN A 0 439 . -99.036  -15.158 77.780  1.00 28.01 439 A 1 
ATOM 3249 N N   . GLY A 0 440 . -103.362 -18.199 80.442  1.00 30.94 440 A 1 
ATOM 3250 C CA  . GLY A 0 440 . -103.467 -19.401 81.250  1.00 30.94 440 A 1 
ATOM 3251 C C   . GLY A 0 440 . -102.099 -19.845 81.747  1.00 30.94 440 A 1 
ATOM 3252 O O   . GLY A 0 440 . -101.177 -20.110 80.983  1.00 30.94 440 A 1 
ATOM 3253 N N   . LYS A 0 441 . -101.999 -19.909 83.067  1.00 31.18 441 A 1 
ATOM 3254 C CA  . LYS A 0 441 . -100.879 -20.429 83.834  1.00 31.18 441 A 1 
ATOM 3255 C C   . LYS A 0 441 . -100.928 -21.960 83.772  1.00 31.18 441 A 1 
ATOM 3256 C CB  . LYS A 0 441 . -101.050 -19.833 85.244  1.00 31.18 441 A 1 
ATOM 3257 O O   . LYS A 0 441 . -101.409 -22.591 84.708  1.00 31.18 441 A 1 
ATOM 3258 C CG  . LYS A 0 441 . -99.826  -19.922 86.159  1.00 31.18 441 A 1 
ATOM 3259 C CD  . LYS A 0 441 . -100.215 -19.368 87.540  1.00 31.18 441 A 1 
ATOM 3260 C CE  . LYS A 0 441 . -98.982  -19.193 88.428  1.00 31.18 441 A 1 
ATOM 3261 N NZ  . LYS A 0 441 . -99.359  -18.762 89.798  1.00 31.18 441 A 1 
ATOM 3262 N N   . GLU A 0 442 . -100.481 -22.559 82.671  1.00 31.16 442 A 1 
ATOM 3263 C CA  . GLU A 0 442 . -100.233 -24.004 82.632  1.00 31.16 442 A 1 
ATOM 3264 C C   . GLU A 0 442 . -98.870  -24.297 83.266  1.00 31.16 442 A 1 
ATOM 3265 C CB  . GLU A 0 442 . -100.414 -24.610 81.231  1.00 31.16 442 A 1 
ATOM 3266 O O   . GLU A 0 442 . -97.802  -24.097 82.694  1.00 31.16 442 A 1 
ATOM 3267 C CG  . GLU A 0 442 . -101.911 -24.809 80.928  1.00 31.16 442 A 1 
ATOM 3268 C CD  . GLU A 0 442 . -102.194 -25.600 79.640  1.00 31.16 442 A 1 
ATOM 3269 O OE1 . GLU A 0 442 . -103.369 -25.998 79.471  1.00 31.16 442 A 1 
ATOM 3270 O OE2 . GLU A 0 442 . -101.253 -25.809 78.843  1.00 31.16 442 A 1 
ATOM 3271 N N   . LEU A 0 443 . -98.936  -24.729 84.523  1.00 31.85 443 A 1 
ATOM 3272 C CA  . LEU A 0 443 . -97.846  -25.345 85.265  1.00 31.85 443 A 1 
ATOM 3273 C C   . LEU A 0 443 . -97.499  -26.689 84.608  1.00 31.85 443 A 1 
ATOM 3274 C CB  . LEU A 0 443 . -98.344  -25.578 86.709  1.00 31.85 443 A 1 
ATOM 3275 O O   . LEU A 0 443 . -98.172  -27.684 84.866  1.00 31.85 443 A 1 
ATOM 3276 C CG  . LEU A 0 443 . -98.461  -24.315 87.575  1.00 31.85 443 A 1 
ATOM 3277 C CD1 . LEU A 0 443 . -99.441  -24.548 88.728  1.00 31.85 443 A 1 
ATOM 3278 C CD2 . LEU A 0 443 . -97.103  -23.940 88.171  1.00 31.85 443 A 1 
ATOM 3279 N N   . SER A 0 444 . -96.446  -26.753 83.797  1.00 34.77 444 A 1 
ATOM 3280 C CA  . SER A 0 444 . -95.835  -28.035 83.432  1.00 34.77 444 A 1 
ATOM 3281 C C   . SER A 0 444 . -94.516  -28.201 84.180  1.00 34.77 444 A 1 
ATOM 3282 C CB  . SER A 0 444 . -95.708  -28.206 81.917  1.00 34.77 444 A 1 
ATOM 3283 O O   . SER A 0 444 . -93.502  -27.603 83.820  1.00 34.77 444 A 1 
ATOM 3284 O OG  . SER A 0 444 . -94.819  -27.261 81.368  1.00 34.77 444 A 1 
ATOM 3285 N N   . ASN A 0 445 . -94.566  -29.011 85.239  1.00 32.69 445 A 1 
ATOM 3286 C CA  . ASN A 0 445 . -93.429  -29.530 85.994  1.00 32.69 445 A 1 
ATOM 3287 C C   . ASN A 0 445 . -92.335  -30.068 85.055  1.00 32.69 445 A 1 
ATOM 3288 C CB  . ASN A 0 445 . -93.926  -30.694 86.881  1.00 32.69 445 A 1 
ATOM 3289 O O   . ASN A 0 445 . -92.413  -31.205 84.596  1.00 32.69 445 A 1 
ATOM 3290 C CG  . ASN A 0 445 . -94.563  -30.303 88.196  1.00 32.69 445 A 1 
ATOM 3291 N ND2 . ASN A 0 445 . -95.001  -31.277 88.958  1.00 32.69 445 A 1 
ATOM 3292 O OD1 . ASN A 0 445 . -94.671  -29.148 88.563  1.00 32.69 445 A 1 
ATOM 3293 N N   . TRP A 0 446 . -91.277  -29.292 84.831  1.00 26.57 446 A 1 
ATOM 3294 C CA  . TRP A 0 446 . -89.990  -29.824 84.385  1.00 26.57 446 A 1 
ATOM 3295 C C   . TRP A 0 446 . -89.186  -30.229 85.622  1.00 26.57 446 A 1 
ATOM 3296 C CB  . TRP A 0 446 . -89.292  -28.851 83.427  1.00 26.57 446 A 1 
ATOM 3297 O O   . TRP A 0 446 . -88.282  -29.538 86.082  1.00 26.57 446 A 1 
ATOM 3298 C CG  . TRP A 0 446 . -89.400  -29.260 81.990  1.00 26.57 446 A 1 
ATOM 3299 C CD1 . TRP A 0 446 . -90.533  -29.276 81.251  1.00 26.57 446 A 1 
ATOM 3300 C CD2 . TRP A 0 446 . -88.342  -29.753 81.112  1.00 26.57 446 A 1 
ATOM 3301 C CE2 . TRP A 0 446 . -88.911  -30.037 79.835  1.00 26.57 446 A 1 
ATOM 3302 C CE3 . TRP A 0 446 . -86.957  -29.981 81.267  1.00 26.57 446 A 1 
ATOM 3303 N NE1 . TRP A 0 446 . -90.248  -29.729 79.977  1.00 26.57 446 A 1 
ATOM 3304 C CH2 . TRP A 0 446 . -86.768  -30.727 78.948  1.00 26.57 446 A 1 
ATOM 3305 C CZ2 . TRP A 0 446 . -88.145  -30.515 78.762  1.00 26.57 446 A 1 
ATOM 3306 C CZ3 . TRP A 0 446 . -86.178  -30.462 80.197  1.00 26.57 446 A 1 
ATOM 3307 N N   . GLN A 0 447 . -89.593  -31.355 86.207  1.00 29.33 447 A 1 
ATOM 3308 C CA  . GLN A 0 447 . -88.911  -32.020 87.309  1.00 29.33 447 A 1 
ATOM 3309 C C   . GLN A 0 447 . -88.550  -33.435 86.864  1.00 29.33 447 A 1 
ATOM 3310 C CB  . GLN A 0 447 . -89.781  -31.991 88.583  1.00 29.33 447 A 1 
ATOM 3311 O O   . GLN A 0 447 . -89.411  -34.302 86.795  1.00 29.33 447 A 1 
ATOM 3312 C CG  . GLN A 0 447 . -89.161  -31.077 89.654  1.00 29.33 447 A 1 
ATOM 3313 C CD  . GLN A 0 447 . -90.150  -30.653 90.734  1.00 29.33 447 A 1 
ATOM 3314 N NE2 . GLN A 0 447 . -89.691  -30.343 91.927  1.00 29.33 447 A 1 
ATOM 3315 O OE1 . GLN A 0 447 . -91.347  -30.553 90.530  1.00 29.33 447 A 1 
ATOM 3316 N N   . GLY A 0 448 . -87.257  -33.622 86.590  1.00 29.49 448 A 1 
ATOM 3317 C CA  . GLY A 0 448 . -86.549  -34.899 86.635  1.00 29.49 448 A 1 
ATOM 3318 C C   . GLY A 0 448 . -86.887  -35.916 85.547  1.00 29.49 448 A 1 
ATOM 3319 O O   . GLY A 0 448 . -87.922  -36.564 85.602  1.00 29.49 448 A 1 
ATOM 3320 N N   . ALA A 0 449 . -85.934  -36.169 84.647  1.00 28.26 449 A 1 
ATOM 3321 C CA  . ALA A 0 449 . -85.213  -37.447 84.622  1.00 28.26 449 A 1 
ATOM 3322 C C   . ALA A 0 449 . -84.465  -37.644 83.297  1.00 28.26 449 A 1 
ATOM 3323 C CB  . ALA A 0 449 . -86.132  -38.666 84.834  1.00 28.26 449 A 1 
ATOM 3324 O O   . ALA A 0 449 . -85.069  -37.915 82.267  1.00 28.26 449 A 1 
ATOM 3325 N N   . SER A 0 450 . -83.139  -37.660 83.372  1.00 39.03 450 A 1 
ATOM 3326 C CA  . SER A 0 450 . -82.366  -38.767 82.799  1.00 39.03 450 A 1 
ATOM 3327 C C   . SER A 0 450 . -80.989  -38.777 83.452  1.00 39.03 450 A 1 
ATOM 3328 C CB  . SER A 0 450 . -82.299  -38.763 81.265  1.00 39.03 450 A 1 
ATOM 3329 O O   . SER A 0 450 . -79.976  -38.386 82.874  1.00 39.03 450 A 1 
ATOM 3330 O OG  . SER A 0 450 . -81.697  -37.588 80.780  1.00 39.03 450 A 1 
ATOM 3331 N N   . ALA A 0 451 . -80.980  -39.220 84.709  1.00 34.13 451 A 1 
ATOM 3332 C CA  . ALA A 0 451 . -79.831  -39.918 85.245  1.00 34.13 451 A 1 
ATOM 3333 C C   . ALA A 0 451 . -79.663  -41.226 84.449  1.00 34.13 451 A 1 
ATOM 3334 C CB  . ALA A 0 451 . -80.057  -40.171 86.743  1.00 34.13 451 A 1 
ATOM 3335 O O   . ALA A 0 451 . -80.614  -41.987 84.288  1.00 34.13 451 A 1 
ATOM 3336 N N   . SER A 0 452 . -78.437  -41.452 83.973  1.00 36.06 452 A 1 
ATOM 3337 C CA  . SER A 0 452 . -77.839  -42.762 83.686  1.00 36.06 452 A 1 
ATOM 3338 C C   . SER A 0 452 . -78.573  -43.716 82.726  1.00 36.06 452 A 1 
ATOM 3339 C CB  . SER A 0 452 . -77.520  -43.467 85.018  1.00 36.06 452 A 1 
ATOM 3340 O O   . SER A 0 452 . -79.253  -44.630 83.176  1.00 36.06 452 A 1 
ATOM 3341 O OG  . SER A 0 452 . -78.676  -43.643 85.814  1.00 36.06 452 A 1 
ATOM 3342 N N   . ALA A 0 453 . -78.296  -43.613 81.420  1.00 35.56 453 A 1 
ATOM 3343 C CA  . ALA A 0 453 . -78.058  -44.774 80.545  1.00 35.56 453 A 1 
ATOM 3344 C C   . ALA A 0 453 . -77.502  -44.313 79.181  1.00 35.56 453 A 1 
ATOM 3345 C CB  . ALA A 0 453 . -79.334  -45.613 80.346  1.00 35.56 453 A 1 
ATOM 3346 O O   . ALA A 0 453 . -78.241  -43.807 78.349  1.00 35.56 453 A 1 
ATOM 3347 N N   . LYS A 0 454 . -76.185  -44.475 78.974  1.00 33.92 454 A 1 
ATOM 3348 C CA  . LYS A 0 454 . -75.474  -44.442 77.674  1.00 33.92 454 A 1 
ATOM 3349 C C   . LYS A 0 454 . -75.964  -43.387 76.658  1.00 33.92 454 A 1 
ATOM 3350 C CB  . LYS A 0 454 . -75.485  -45.855 77.056  1.00 33.92 454 A 1 
ATOM 3351 O O   . LYS A 0 454 . -76.451  -43.737 75.589  1.00 33.92 454 A 1 
ATOM 3352 C CG  . LYS A 0 454 . -74.737  -46.907 77.889  1.00 33.92 454 A 1 
ATOM 3353 C CD  . LYS A 0 454 . -74.710  -48.244 77.134  1.00 33.92 454 A 1 
ATOM 3354 C CE  . LYS A 0 454 . -73.946  -49.313 77.923  1.00 33.92 454 A 1 
ATOM 3355 N NZ  . LYS A 0 454 . -73.834  -50.574 77.146  1.00 33.92 454 A 1 
ATOM 3356 N N   . ALA A 0 455 . -75.778  -42.100 76.958  1.00 35.45 455 A 1 
ATOM 3357 C CA  . ALA A 0 455 . -75.928  -41.056 75.944  1.00 35.45 455 A 1 
ATOM 3358 C C   . ALA A 0 455 . -74.815  -41.212 74.892  1.00 35.45 455 A 1 
ATOM 3359 C CB  . ALA A 0 455 . -75.933  -39.677 76.611  1.00 35.45 455 A 1 
ATOM 3360 O O   . ALA A 0 455 . -73.627  -41.190 75.225  1.00 35.45 455 A 1 
ATOM 3361 N N   . ALA A 0 456 . -75.221  -41.458 73.648  1.00 36.26 456 A 1 
ATOM 3362 C CA  . ALA A 0 456 . -74.357  -41.663 72.498  1.00 36.26 456 A 1 
ATOM 3363 C C   . ALA A 0 456 . -73.359  -40.502 72.350  1.00 36.26 456 A 1 
ATOM 3364 C CB  . ALA A 0 456 . -75.258  -41.812 71.265  1.00 36.26 456 A 1 
ATOM 3365 O O   . ALA A 0 456 . -73.745  -39.336 72.311  1.00 36.26 456 A 1 
ATOM 3366 N N   . LYS A 0 457 . -72.064  -40.832 72.286  1.00 35.57 457 A 1 
ATOM 3367 C CA  . LYS A 0 457 . -71.016  -39.891 71.877  1.00 35.57 457 A 1 
ATOM 3368 C C   . LYS A 0 457 . -71.348  -39.413 70.463  1.00 35.57 457 A 1 
ATOM 3369 C CB  . LYS A 0 457 . -69.637  -40.578 71.915  1.00 35.57 457 A 1 
ATOM 3370 O O   . LYS A 0 457 . -71.463  -40.245 69.568  1.00 35.57 457 A 1 
ATOM 3371 C CG  . LYS A 0 457 . -68.852  -40.239 73.188  1.00 35.57 457 A 1 
ATOM 3372 C CD  . LYS A 0 457 . -67.572  -41.078 73.280  1.00 35.57 457 A 1 
ATOM 3373 C CE  . LYS A 0 457 . -66.705  -40.600 74.448  1.00 35.57 457 A 1 
ATOM 3374 N NZ  . LYS A 0 457 . -65.472  -41.415 74.578  1.00 35.57 457 A 1 
ATOM 3375 N N   . ALA A 0 458 . -71.516  -38.103 70.310  1.00 43.14 458 A 1 
ATOM 3376 C CA  . ALA A 0 458 . -71.749  -37.430 69.040  1.00 43.14 458 A 1 
ATOM 3377 C C   . ALA A 0 458 . -70.735  -37.898 67.980  1.00 43.14 458 A 1 
ATOM 3378 C CB  . ALA A 0 458 . -71.650  -35.920 69.295  1.00 43.14 458 A 1 
ATOM 3379 O O   . ALA A 0 458 . -69.527  -37.871 68.222  1.00 43.14 458 A 1 
ATOM 3380 N N   . ALA A 0 459 . -71.241  -38.359 66.838  1.00 34.48 459 A 1 
ATOM 3381 C CA  . ALA A 0 459 . -70.460  -38.588 65.632  1.00 34.48 459 A 1 
ATOM 3382 C C   . ALA A 0 459 . -70.561  -37.317 64.780  1.00 34.48 459 A 1 
ATOM 3383 C CB  . ALA A 0 459 . -70.989  -39.838 64.917  1.00 34.48 459 A 1 
ATOM 3384 O O   . ALA A 0 459 . -71.659  -36.807 64.589  1.00 34.48 459 A 1 
ATOM 3385 N N   . TYR A 0 460 . -69.414  -36.792 64.358  1.00 37.47 460 A 1 
ATOM 3386 C CA  . TYR A 0 460 . -69.294  -35.602 63.518  1.00 37.47 460 A 1 
ATOM 3387 C C   . TYR A 0 460 . -69.485  -35.994 62.046  1.00 37.47 460 A 1 
ATOM 3388 C CB  . TYR A 0 460 . -67.896  -34.987 63.743  1.00 37.47 460 A 1 
ATOM 3389 O O   . TYR A 0 460 . -68.816  -36.929 61.596  1.00 37.47 460 A 1 
ATOM 3390 C CG  . TYR A 0 460 . -67.530  -34.705 65.196  1.00 37.47 460 A 1 
ATOM 3391 C CD1 . TYR A 0 460 . -68.070  -33.576 65.838  1.00 37.47 460 A 1 
ATOM 3392 C CD2 . TYR A 0 460 . -66.680  -35.575 65.913  1.00 37.47 460 A 1 
ATOM 3393 C CE1 . TYR A 0 460 . -67.768  -33.313 67.189  1.00 37.47 460 A 1 
ATOM 3394 C CE2 . TYR A 0 460 . -66.363  -35.309 67.261  1.00 37.47 460 A 1 
ATOM 3395 O OH  . TYR A 0 460 . -66.601  -33.912 69.200  1.00 37.47 460 A 1 
ATOM 3396 C CZ  . TYR A 0 460 . -66.904  -34.175 67.900  1.00 37.47 460 A 1 
ATOM 3397 N N   . ASP A 0 461 . -70.343  -35.297 61.306  1.00 46.82 461 A 1 
ATOM 3398 C CA  . ASP A 0 461 . -70.256  -35.178 59.851  1.00 46.82 461 A 1 
ATOM 3399 C C   . ASP A 0 461 . -69.222  -34.093 59.499  1.00 46.82 461 A 1 
ATOM 3400 C CB  . ASP A 0 461 . -71.640  -34.991 59.181  1.00 46.82 461 A 1 
ATOM 3401 O O   . ASP A 0 461 . -69.054  -33.104 60.208  1.00 46.82 461 A 1 
ATOM 3402 C CG  . ASP A 0 461 . -72.667  -34.080 59.883  1.00 46.82 461 A 1 
ATOM 3403 O OD1 . ASP A 0 461 . -72.332  -33.510 60.949  1.00 46.82 461 A 1 
ATOM 3404 O OD2 . ASP A 0 461 . -73.848  -34.140 59.468  1.00 46.82 461 A 1 
ATOM 3405 N N   . ASN A 0 462 . -68.399  -34.372 58.486  1.00 41.40 462 A 1 
ATOM 3406 C CA  . ASN A 0 462 . -67.392  -33.446 57.972  1.00 41.40 462 A 1 
ATOM 3407 C C   . ASN A 0 462 . -67.782  -33.156 56.528  1.00 41.40 462 A 1 
ATOM 3408 C CB  . ASN A 0 462 . -65.978  -34.067 57.985  1.00 41.40 462 A 1 
ATOM 3409 O O   . ASN A 0 462 . -67.499  -33.990 55.659  1.00 41.40 462 A 1 
ATOM 3410 C CG  . ASN A 0 462 . -65.330  -34.286 59.334  1.00 41.40 462 A 1 
ATOM 3411 N ND2 . ASN A 0 462 . -64.715  -35.433 59.516  1.00 41.40 462 A 1 
ATOM 3412 O OD1 . ASN A 0 462 . -65.247  -33.453 60.218  1.00 41.40 462 A 1 
ATOM 3413 N N   . ASP A 0 463 . -68.368  -31.998 56.278  1.00 51.05 463 A 1 
ATOM 3414 C CA  . ASP A 0 463 . -68.503  -31.515 54.918  1.00 51.05 463 A 1 
ATOM 3415 C C   . ASP A 0 463 . -67.124  -31.008 54.449  1.00 51.05 463 A 1 
ATOM 3416 C CB  . ASP A 0 463 . -69.693  -30.542 54.816  1.00 51.05 463 A 1 
ATOM 3417 O O   . ASP A 0 463 . -66.264  -30.563 55.222  1.00 51.05 463 A 1 
ATOM 3418 C CG  . ASP A 0 463 . -71.060  -31.252 54.817  1.00 51.05 463 A 1 
ATOM 3419 O OD1 . ASP A 0 463 . -71.077  -32.506 54.739  1.00 51.05 463 A 1 
ATOM 3420 O OD2 . ASP A 0 463 . -72.089  -30.545 54.755  1.00 51.05 463 A 1 
ATOM 3421 N N   . SER A 0 464 . -66.812  -31.246 53.175  1.00 51.79 464 A 1 
ATOM 3422 C CA  . SER A 0 464 . -65.569  -30.785 52.561  1.00 51.79 464 A 1 
ATOM 3423 C C   . SER A 0 464 . -65.903  -30.095 51.255  1.00 51.79 464 A 1 
ATOM 3424 C CB  . SER A 0 464 . -64.562  -31.922 52.371  1.00 51.79 464 A 1 
ATOM 3425 O O   . SER A 0 464 . -66.274  -30.736 50.273  1.00 51.79 464 A 1 
ATOM 3426 O OG  . SER A 0 464 . -63.298  -31.381 52.016  1.00 51.79 464 A 1 
ATOM 3427 N N   . PHE A 0 465 . -65.770  -28.772 51.237  1.00 60.94 465 A 1 
ATOM 3428 C CA  . PHE A 0 465 . -65.967  -27.970 50.038  1.00 60.94 465 A 1 
ATOM 3429 C C   . PHE A 0 465 . -64.628  -27.465 49.487  1.00 60.94 465 A 1 
ATOM 3430 C CB  . PHE A 0 465 . -66.985  -26.850 50.301  1.00 60.94 465 A 1 
ATOM 3431 O O   . PHE A 0 465 . -63.701  -27.121 50.223  1.00 60.94 465 A 1 
ATOM 3432 C CG  . PHE A 0 465 . -66.511  -25.788 51.272  1.00 60.94 465 A 1 
ATOM 3433 C CD1 . PHE A 0 465 . -66.793  -25.912 52.640  1.00 60.94 465 A 1 
ATOM 3434 C CD2 . PHE A 0 465 . -65.735  -24.707 50.818  1.00 60.94 465 A 1 
ATOM 3435 C CE1 . PHE A 0 465 . -66.291  -24.973 53.555  1.00 60.94 465 A 1 
ATOM 3436 C CE2 . PHE A 0 465 . -65.219  -23.773 51.735  1.00 60.94 465 A 1 
ATOM 3437 C CZ  . PHE A 0 465 . -65.503  -23.902 53.107  1.00 60.94 465 A 1 
ATOM 3438 N N   . ALA A 0 466 . -64.542  -27.373 48.159  1.00 54.50 466 A 1 
ATOM 3439 C CA  . ALA A 0 466 . -63.425  -26.758 47.449  1.00 54.50 466 A 1 
ATOM 3440 C C   . ALA A 0 466 . -63.830  -25.372 46.917  1.00 54.50 466 A 1 
ATOM 3441 C CB  . ALA A 0 466 . -62.951  -27.709 46.342  1.00 54.50 466 A 1 
ATOM 3442 O O   . ALA A 0 466 . -64.877  -25.233 46.275  1.00 54.50 466 A 1 
ATOM 3443 N N   . LYS A 0 467 . -63.006  -24.343 47.157  1.00 57.47 467 A 1 
ATOM 3444 C CA  . LYS A 0 467 . -63.158  -22.999 46.560  1.00 57.47 467 A 1 
ATOM 3445 C C   . LYS A 0 467 . -62.052  -22.770 45.526  1.00 57.47 467 A 1 
ATOM 3446 C CB  . LYS A 0 467 . -63.174  -21.895 47.639  1.00 57.47 467 A 1 
ATOM 3447 O O   . LYS A 0 467 . -60.894  -23.091 45.780  1.00 57.47 467 A 1 
ATOM 3448 C CG  . LYS A 0 467 . -64.519  -21.811 48.384  1.00 57.47 467 A 1 
ATOM 3449 C CD  . LYS A 0 467 . -64.498  -20.767 49.516  1.00 57.47 467 A 1 
ATOM 3450 C CE  . LYS A 0 467 . -65.851  -20.735 50.248  1.00 57.47 467 A 1 
ATOM 3451 N NZ  . LYS A 0 467 . -65.779  -20.007 51.542  1.00 57.47 467 A 1 
ATOM 3452 N N   . GLN A 0 468 . -62.420  -22.212 44.372  1.00 60.51 468 A 1 
ATOM 3453 C CA  . GLN A 0 468 . -61.482  -21.823 43.314  1.00 60.51 468 A 1 
ATOM 3454 C C   . GLN A 0 468 . -60.903  -20.430 43.608  1.00 60.51 468 A 1 
ATOM 3455 C CB  . GLN A 0 468 . -62.187  -21.858 41.943  1.00 60.51 468 A 1 
ATOM 3456 O O   . GLN A 0 468 . -61.641  -19.517 43.996  1.00 60.51 468 A 1 
ATOM 3457 C CG  . GLN A 0 468 . -62.546  -23.285 41.483  1.00 60.51 468 A 1 
ATOM 3458 C CD  . GLN A 0 468 . -63.365  -23.318 40.189  1.00 60.51 468 A 1 
ATOM 3459 N NE2 . GLN A 0 468 . -63.390  -24.434 39.492  1.00 60.51 468 A 1 
ATOM 3460 O OE1 . GLN A 0 468 . -64.020  -22.362 39.803  1.00 60.51 468 A 1 
ATOM 3461 N N   . ALA A 0 469 . -59.595  -20.270 43.422  1.00 59.34 469 A 1 
ATOM 3462 C CA  . ALA A 0 469 . -58.911  -18.984 43.342  1.00 59.34 469 A 1 
ATOM 3463 C C   . ALA A 0 469 . -58.161  -18.915 42.003  1.00 59.34 469 A 1 
ATOM 3464 C CB  . ALA A 0 469 . -57.980  -18.825 44.552  1.00 59.34 469 A 1 
ATOM 3465 O O   . ALA A 0 469 . -57.644  -19.930 41.544  1.00 59.34 469 A 1 
ATOM 3466 N N   . TYR A 0 470 . -58.129  -17.737 41.382  1.00 65.01 470 A 1 
ATOM 3467 C CA  . TYR A 0 470 . -57.445  -17.506 40.108  1.00 65.01 470 A 1 
ATOM 3468 C C   . TYR A 0 470 . -56.286  -16.532 40.339  1.00 65.01 470 A 1 
ATOM 3469 C CB  . TYR A 0 470 . -58.447  -16.998 39.057  1.00 65.01 470 A 1 
ATOM 3470 O O   . TYR A 0 470 . -56.497  -15.478 40.947  1.00 65.01 470 A 1 
ATOM 3471 C CG  . TYR A 0 470 . -59.516  -18.012 38.673  1.00 65.01 470 A 1 
ATOM 3472 C CD1 . TYR A 0 470 . -59.246  -18.960 37.668  1.00 65.01 470 A 1 
ATOM 3473 C CD2 . TYR A 0 470 . -60.765  -18.028 39.330  1.00 65.01 470 A 1 
ATOM 3474 C CE1 . TYR A 0 470 . -60.213  -19.924 37.321  1.00 65.01 470 A 1 
ATOM 3475 C CE2 . TYR A 0 470 . -61.730  -19.002 38.999  1.00 65.01 470 A 1 
ATOM 3476 O OH  . TYR A 0 470 . -62.361  -20.928 37.697  1.00 65.01 470 A 1 
ATOM 3477 C CZ  . TYR A 0 470 . -61.453  -19.957 37.994  1.00 65.01 470 A 1 
ATOM 3478 N N   . GLY A 0 471 . -55.089  -16.919 39.899  1.00 67.89 471 A 1 
ATOM 3479 C CA  . GLY A 0 471 . -53.911  -16.059 39.779  1.00 67.89 471 A 1 
ATOM 3480 C C   . GLY A 0 471 . -53.712  -15.625 38.326  1.00 67.89 471 A 1 
ATOM 3481 O O   . GLY A 0 471 . -54.285  -16.227 37.416  1.00 67.89 471 A 1 
ATOM 3482 N N   . SER A 0 472 . -52.967  -14.543 38.127  1.00 68.22 472 A 1 
ATOM 3483 C CA  . SER A 0 472 . -52.474  -14.131 36.814  1.00 68.22 472 A 1 
ATOM 3484 C C   . SER A 0 472 . -51.068  -13.575 36.962  1.00 68.22 472 A 1 
ATOM 3485 C CB  . SER A 0 472 . -53.372  -13.072 36.157  1.00 68.22 472 A 1 
ATOM 3486 O O   . SER A 0 472 . -50.882  -12.581 37.671  1.00 68.22 472 A 1 
ATOM 3487 O OG  . SER A 0 472 . -53.352  -11.851 36.894  1.00 68.22 472 A 1 
ATOM 3488 N N   . ASP A 0 473 . -50.141  -14.179 36.268  1.00 72.69 473 A 1 
ATOM 3489 C CA  . ASP A 0 473 . -48.763  -13.792 36.050  1.00 72.69 473 A 1 
ATOM 3490 C C   . ASP A 0 473 . -48.699  -13.077 34.699  1.00 72.69 473 A 1 
ATOM 3491 C CB  . ASP A 0 473 . -47.794  -14.994 36.159  1.00 72.69 473 A 1 
ATOM 3492 O O   . ASP A 0 473 . -49.569  -13.216 33.830  1.00 72.69 473 A 1 
ATOM 3493 C CG  . ASP A 0 473 . -48.411  -16.392 36.375  1.00 72.69 473 A 1 
ATOM 3494 O OD1 . ASP A 0 473 . -49.570  -16.666 35.951  1.00 72.69 473 A 1 
ATOM 3495 O OD2 . ASP A 0 473 . -47.892  -17.120 37.253  1.00 72.69 473 A 1 
ATOM 3496 N N   . SER A 0 474 . -47.773  -12.135 34.588  1.00 74.09 474 A 1 
ATOM 3497 C CA  . SER A 0 474 . -47.546  -11.433 33.334  1.00 74.09 474 A 1 
ATOM 3498 C C   . SER A 0 474 . -46.091  -11.021 33.301  1.00 74.09 474 A 1 
ATOM 3499 C CB  . SER A 0 474 . -48.487  -10.236 33.175  1.00 74.09 474 A 1 
ATOM 3500 O O   . SER A 0 474 . -45.716  -10.020 33.917  1.00 74.09 474 A 1 
ATOM 3501 O OG  . SER A 0 474 . -48.421  -9.685  31.868  1.00 74.09 474 A 1 
ATOM 3502 N N   . ASP A 0 475 . -45.316  -11.803 32.566  1.00 75.57 475 A 1 
ATOM 3503 C CA  . ASP A 0 475 . -43.904  -11.577 32.329  1.00 75.57 475 A 1 
ATOM 3504 C C   . ASP A 0 475 . -43.734  -10.964 30.948  1.00 75.57 475 A 1 
ATOM 3505 C CB  . ASP A 0 475 . -43.135  -12.900 32.391  1.00 75.57 475 A 1 
ATOM 3506 O O   . ASP A 0 475 . -44.163  -11.528 29.943  1.00 75.57 475 A 1 
ATOM 3507 C CG  . ASP A 0 475 . -42.805  -13.398 33.791  1.00 75.57 475 A 1 
ATOM 3508 O OD1 . ASP A 0 475 . -43.077  -12.657 34.759  1.00 75.57 475 A 1 
ATOM 3509 O OD2 . ASP A 0 475 . -42.112  -14.448 33.809  1.00 75.57 475 A 1 
ATOM 3510 N N   . THR A 0 476 . -43.064  -9.820  30.880  1.00 79.53 476 A 1 
ATOM 3511 C CA  . THR A 0 476 . -42.591  -9.269  29.608  1.00 79.53 476 A 1 
ATOM 3512 C C   . THR A 0 476 . -41.075  -9.256  29.614  1.00 79.53 476 A 1 
ATOM 3513 C CB  . THR A 0 476 . -43.171  -7.887  29.293  1.00 79.53 476 A 1 
ATOM 3514 O O   . THR A 0 476 . -40.454  -8.612  30.468  1.00 79.53 476 A 1 
ATOM 3515 C CG2 . THR A 0 476 . -44.689  -7.922  29.138  1.00 79.53 476 A 1 
ATOM 3516 O OG1 . THR A 0 476 . -42.871  -6.969  30.315  1.00 79.53 476 A 1 
ATOM 3517 N N   . ARG A 0 477 . -40.486  -9.978  28.663  1.00 78.43 477 A 1 
ATOM 3518 C CA  . ARG A 0 477 . -39.048  -10.105 28.454  1.00 78.43 477 A 1 
ATOM 3519 C C   . ARG A 0 477 . -38.705  -9.622  27.067  1.00 78.43 477 A 1 
ATOM 3520 C CB  . ARG A 0 477 . -38.610  -11.560 28.643  1.00 78.43 477 A 1 
ATOM 3521 O O   . ARG A 0 477 . -39.195  -10.163 26.087  1.00 78.43 477 A 1 
ATOM 3522 C CG  . ARG A 0 477 . -38.526  -11.884 30.129  1.00 78.43 477 A 1 
ATOM 3523 C CD  . ARG A 0 477 . -38.155  -13.347 30.397  1.00 78.43 477 A 1 
ATOM 3524 N NE  . ARG A 0 477 . -39.284  -14.091 30.986  1.00 78.43 477 A 1 
ATOM 3525 N NH1 . ARG A 0 477 . -38.650  -16.213 30.416  1.00 78.43 477 A 1 
ATOM 3526 N NH2 . ARG A 0 477 . -40.535  -15.884 31.597  1.00 78.43 477 A 1 
ATOM 3527 C CZ  . ARG A 0 477 . -39.489  -15.392 30.995  1.00 78.43 477 A 1 
ATOM 3528 N N   . TRP A 0 478 . -37.820  -8.646  26.996  1.00 84.76 478 A 1 
ATOM 3529 C CA  . TRP A 0 478 . -37.353  -8.105  25.733  1.00 84.76 478 A 1 
ATOM 3530 C C   . TRP A 0 478 . -35.833  -8.107  25.700  1.00 84.76 478 A 1 
ATOM 3531 C CB  . TRP A 0 478 . -37.951  -6.717  25.537  1.00 84.76 478 A 1 
ATOM 3532 O O   . TRP A 0 478 . -35.188  -7.843  26.718  1.00 84.76 478 A 1 
ATOM 3533 C CG  . TRP A 0 478 . -37.392  -5.970  24.378  1.00 84.76 478 A 1 
ATOM 3534 C CD1 . TRP A 0 478 . -37.827  -6.046  23.102  1.00 84.76 478 A 1 
ATOM 3535 C CD2 . TRP A 0 478 . -36.257  -5.061  24.369  1.00 84.76 478 A 1 
ATOM 3536 C CE2 . TRP A 0 478 . -36.161  -4.498  23.067  1.00 84.76 478 A 1 
ATOM 3537 C CE3 . TRP A 0 478 . -35.325  -4.628  25.336  1.00 84.76 478 A 1 
ATOM 3538 N NE1 . TRP A 0 478 . -37.088  -5.189  22.314  1.00 84.76 478 A 1 
ATOM 3539 C CH2 . TRP A 0 478 . -34.370  -3.024  23.771  1.00 84.76 478 A 1 
ATOM 3540 C CZ2 . TRP A 0 478 . -35.293  -3.438  22.792  1.00 84.76 478 A 1 
ATOM 3541 C CZ3 . TRP A 0 478 . -34.365  -3.646  25.030  1.00 84.76 478 A 1 
ATOM 3542 N N   . GLY A 0 479 . -35.269  -8.394  24.531  1.00 82.29 479 A 1 
ATOM 3543 C CA  . GLY A 0 479 . -33.832  -8.457  24.332  1.00 82.29 479 A 1 
ATOM 3544 C C   . GLY A 0 479 . -33.390  -7.907  22.984  1.00 82.29 479 A 1 
ATOM 3545 O O   . GLY A 0 479 . -34.100  -8.007  21.983  1.00 82.29 479 A 1 
ATOM 3546 N N   . LYS A 0 480 . -32.187  -7.335  22.984  1.00 80.93 480 A 1 
ATOM 3547 C CA  . LYS A 0 480 . -31.384  -7.008  21.809  1.00 80.93 480 A 1 
ATOM 3548 C C   . LYS A 0 480 . -30.011  -7.627  21.975  1.00 80.93 480 A 1 
ATOM 3549 C CB  . LYS A 0 480 . -31.223  -5.497  21.658  1.00 80.93 480 A 1 
ATOM 3550 O O   . LYS A 0 480 . -29.343  -7.303  22.954  1.00 80.93 480 A 1 
ATOM 3551 C CG  . LYS A 0 480 . -32.518  -4.855  21.189  1.00 80.93 480 A 1 
ATOM 3552 C CD  . LYS A 0 480 . -32.296  -3.356  21.011  1.00 80.93 480 A 1 
ATOM 3553 C CE  . LYS A 0 480 . -33.448  -2.814  20.179  1.00 80.93 480 A 1 
ATOM 3554 N NZ  . LYS A 0 480 . -33.610  -1.358  20.351  1.00 80.93 480 A 1 
ATOM 3555 N N   . SER A 0 481 . -29.582  -8.432  21.018  1.00 82.76 481 A 1 
ATOM 3556 C CA  . SER A 0 481 . -28.222  -8.964  20.978  1.00 82.76 481 A 1 
ATOM 3557 C C   . SER A 0 481 . -27.551  -8.655  19.644  1.00 82.76 481 A 1 
ATOM 3558 C CB  . SER A 0 481 . -28.180  -10.453 21.332  1.00 82.76 481 A 1 
ATOM 3559 O O   . SER A 0 481 . -28.188  -8.660  18.589  1.00 82.76 481 A 1 
ATOM 3560 O OG  . SER A 0 481 . -29.048  -11.205 20.513  1.00 82.76 481 A 1 
ATOM 3561 N N   . TYR A 0 482 . -26.259  -8.347  19.702  1.00 77.70 482 A 1 
ATOM 3562 C CA  . TYR A 0 482 . -25.370  -8.303  18.542  1.00 77.70 482 A 1 
ATOM 3563 C C   . TYR A 0 482 . -24.305  -9.362  18.763  1.00 77.70 482 A 1 
ATOM 3564 C CB  . TYR A 0 482 . -24.679  -6.938  18.406  1.00 77.70 482 A 1 
ATOM 3565 O O   . TYR A 0 482 . -23.509  -9.193  19.682  1.00 77.70 482 A 1 
ATOM 3566 C CG  . TYR A 0 482 . -25.574  -5.744  18.176  1.00 77.70 482 A 1 
ATOM 3567 C CD1 . TYR A 0 482 . -25.674  -5.172  16.896  1.00 77.70 482 A 1 
ATOM 3568 C CD2 . TYR A 0 482 . -26.277  -5.186  19.256  1.00 77.70 482 A 1 
ATOM 3569 C CE1 . TYR A 0 482 . -26.463  -4.023  16.702  1.00 77.70 482 A 1 
ATOM 3570 C CE2 . TYR A 0 482 . -27.049  -4.023  19.078  1.00 77.70 482 A 1 
ATOM 3571 O OH  . TYR A 0 482 . -27.931  -2.354  17.596  1.00 77.70 482 A 1 
ATOM 3572 C CZ  . TYR A 0 482 . -27.144  -3.444  17.793  1.00 77.70 482 A 1 
ATOM 3573 N N   . ASP A 0 483 . -24.258  -10.408 17.945  1.00 73.49 483 A 1 
ATOM 3574 C CA  . ASP A 0 483 . -23.356  -11.537 18.208  1.00 73.49 483 A 1 
ATOM 3575 C C   . ASP A 0 483 . -21.883  -11.152 18.039  1.00 73.49 483 A 1 
ATOM 3576 C CB  . ASP A 0 483 . -23.706  -12.711 17.284  1.00 73.49 483 A 1 
ATOM 3577 O O   . ASP A 0 483 . -21.052  -11.401 18.916  1.00 73.49 483 A 1 
ATOM 3578 C CG  . ASP A 0 483 . -24.952  -13.486 17.719  1.00 73.49 483 A 1 
ATOM 3579 O OD1 . ASP A 0 483 . -25.447  -13.266 18.844  1.00 73.49 483 A 1 
ATOM 3580 O OD2 . ASP A 0 483 . -25.375  -14.344 16.912  1.00 73.49 483 A 1 
ATOM 3581 N N   . SER A 0 484 . -21.544  -10.508 16.921  1.00 84.11 484 A 1 
ATOM 3582 C CA  . SER A 0 484 . -20.194  -9.999  16.709  1.00 84.11 484 A 1 
ATOM 3583 C C   . SER A 0 484 . -20.173  -8.832  15.733  1.00 84.11 484 A 1 
ATOM 3584 C CB  . SER A 0 484 . -19.242  -11.124 16.273  1.00 84.11 484 A 1 
ATOM 3585 O O   . SER A 0 484 . -20.927  -8.780  14.761  1.00 84.11 484 A 1 
ATOM 3586 O OG  . SER A 0 484 . -19.346  -11.423 14.895  1.00 84.11 484 A 1 
ATOM 3587 N N   . VAL A 0 485 . -19.282  -7.873  15.973  1.00 85.98 485 A 1 
ATOM 3588 C CA  . VAL A 0 485 . -18.982  -6.800  15.022  1.00 85.98 485 A 1 
ATOM 3589 C C   . VAL A 0 485 . -17.475  -6.736  14.834  1.00 85.98 485 A 1 
ATOM 3590 C CB  . VAL A 0 485 . -19.575  -5.447  15.461  1.00 85.98 485 A 1 
ATOM 3591 O O   . VAL A 0 485 . -16.729  -6.568  15.795  1.00 85.98 485 A 1 
ATOM 3592 C CG1 . VAL A 0 485 . -19.287  -4.356  14.416  1.00 85.98 485 A 1 
ATOM 3593 C CG2 . VAL A 0 485 . -21.098  -5.517  15.643  1.00 85.98 485 A 1 
ATOM 3594 N N   . SER A 0 486 . -17.022  -6.823  13.583  1.00 89.90 486 A 1 
ATOM 3595 C CA  . SER A 0 486 . -15.616  -6.667  13.209  1.00 89.90 486 A 1 
ATOM 3596 C C   . SER A 0 486 . -15.452  -5.515  12.228  1.00 89.90 486 A 1 
ATOM 3597 C CB  . SER A 0 486 . -15.027  -7.962  12.643  1.00 89.90 486 A 1 
ATOM 3598 O O   . SER A 0 486 . -16.156  -5.404  11.219  1.00 89.90 486 A 1 
ATOM 3599 O OG  . SER A 0 486 . -13.629  -7.832  12.426  1.00 89.90 486 A 1 
ATOM 3600 N N   . ALA A 0 487 . -14.484  -4.648  12.499  1.00 92.16 487 A 1 
ATOM 3601 C CA  . ALA A 0 487 . -14.062  -3.596  11.593  1.00 92.16 487 A 1 
ATOM 3602 C C   . ALA A 0 487 . -12.561  -3.699  11.354  1.00 92.16 487 A 1 
ATOM 3603 C CB  . ALA A 0 487 . -14.487  -2.230  12.137  1.00 92.16 487 A 1 
ATOM 3604 O O   . ALA A 0 487 . -11.763  -3.667  12.287  1.00 92.16 487 A 1 
ATOM 3605 N N   . ARG A 0 488 . -12.158  -3.767  10.086  1.00 94.98 488 A 1 
ATOM 3606 C CA  . ARG A 0 488 . -10.749  -3.819  9.685   1.00 94.98 488 A 1 
ATOM 3607 C C   . ARG A 0 488 . -10.452  -2.680  8.733   1.00 94.98 488 A 1 
ATOM 3608 C CB  . ARG A 0 488 . -10.371  -5.185  9.095   1.00 94.98 488 A 1 
ATOM 3609 O O   . ARG A 0 488 . -11.221  -2.415  7.809   1.00 94.98 488 A 1 
ATOM 3610 C CG  . ARG A 0 488 . -10.759  -6.351  10.018  1.00 94.98 488 A 1 
ATOM 3611 C CD  . ARG A 0 488 . -10.445  -7.699  9.373   1.00 94.98 488 A 1 
ATOM 3612 N NE  . ARG A 0 488 . -10.708  -8.784  10.334  1.00 94.98 488 A 1 
ATOM 3613 N NH1 . ARG A 0 488 . -8.731   -9.938  10.116  1.00 94.98 488 A 1 
ATOM 3614 N NH2 . ARG A 0 488 . -10.230  -10.553 11.663  1.00 94.98 488 A 1 
ATOM 3615 C CZ  . ARG A 0 488 . -9.890   -9.755  10.693  1.00 94.98 488 A 1 
ATOM 3616 N N   . SER A 0 489 . -9.327   -2.013  8.939   1.00 96.73 489 A 1 
ATOM 3617 C CA  . SER A 0 489 . -8.802   -1.030  8.000   1.00 96.73 489 A 1 
ATOM 3618 C C   . SER A 0 489 . -7.345   -1.323  7.714   1.00 96.73 489 A 1 
ATOM 3619 C CB  . SER A 0 489 . -8.983   0.403   8.505   1.00 96.73 489 A 1 
ATOM 3620 O O   . SER A 0 489 . -6.563   -1.449  8.651   1.00 96.73 489 A 1 
ATOM 3621 O OG  . SER A 0 489 . -8.173   0.673   9.631   1.00 96.73 489 A 1 
ATOM 3622 N N   . TYR A 0 490 . -6.998   -1.365  6.441   1.00 96.36 490 A 1 
ATOM 3623 C CA  . TYR A 0 490 . -5.644   -1.525  5.945   1.00 96.36 490 A 1 
ATOM 3624 C C   . TYR A 0 490 . -5.317   -0.312  5.093   1.00 96.36 490 A 1 
ATOM 3625 C CB  . TYR A 0 490 . -5.543   -2.810  5.116   1.00 96.36 490 A 1 
ATOM 3626 O O   . TYR A 0 490 . -6.149   0.120   4.293   1.00 96.36 490 A 1 
ATOM 3627 C CG  . TYR A 0 490 . -5.983   -4.052  5.863   1.00 96.36 490 A 1 
ATOM 3628 C CD1 . TYR A 0 490 . -5.055   -4.731  6.670   1.00 96.36 490 A 1 
ATOM 3629 C CD2 . TYR A 0 490 . -7.317   -4.505  5.785   1.00 96.36 490 A 1 
ATOM 3630 C CE1 . TYR A 0 490 . -5.450   -5.864  7.401   1.00 96.36 490 A 1 
ATOM 3631 C CE2 . TYR A 0 490 . -7.718   -5.644  6.512   1.00 96.36 490 A 1 
ATOM 3632 O OH  . TYR A 0 490 . -7.146   -7.422  8.035   1.00 96.36 490 A 1 
ATOM 3633 C CZ  . TYR A 0 490 . -6.782   -6.323  7.322   1.00 96.36 490 A 1 
ATOM 3634 N N   . GLN A 0 491 . -4.112   0.212   5.225   1.00 95.35 491 A 1 
ATOM 3635 C CA  . GLN A 0 491 . -3.535   1.034   4.183   1.00 95.35 491 A 1 
ATOM 3636 C C   . GLN A 0 491 . -2.074   0.675   3.996   1.00 95.35 491 A 1 
ATOM 3637 C CB  . GLN A 0 491 . -3.822   2.517   4.413   1.00 95.35 491 A 1 
ATOM 3638 O O   . GLN A 0 491 . -1.371   0.310   4.934   1.00 95.35 491 A 1 
ATOM 3639 C CG  . GLN A 0 491 . -2.935   3.501   3.619   1.00 95.35 491 A 1 
ATOM 3640 C CD  . GLN A 0 491 . -3.313   4.962   3.836   1.00 95.35 491 A 1 
ATOM 3641 N NE2 . GLN A 0 491 . -2.416   5.913   3.711   1.00 95.35 491 A 1 
ATOM 3642 O OE1 . GLN A 0 491 . -4.442   5.304   4.156   1.00 95.35 491 A 1 
ATOM 3643 N N   . ASN A 0 492 . -1.669   0.726   2.741   1.00 95.96 492 A 1 
ATOM 3644 C CA  . ASN A 0 492 . -0.328   0.431   2.307   1.00 95.96 492 A 1 
ATOM 3645 C C   . ASN A 0 492 . 0.099    1.525   1.334   1.00 95.96 492 A 1 
ATOM 3646 C CB  . ASN A 0 492 . -0.322   -0.977  1.703   1.00 95.96 492 A 1 
ATOM 3647 O O   . ASN A 0 492 . -0.599   1.770   0.351   1.00 95.96 492 A 1 
ATOM 3648 C CG  . ASN A 0 492 . 0.984    -1.260  1.002   1.00 95.96 492 A 1 
ATOM 3649 N ND2 . ASN A 0 492 . 1.035    -1.021  -0.285  1.00 95.96 492 A 1 
ATOM 3650 O OD1 . ASN A 0 492 . 1.966    -1.676  1.579   1.00 95.96 492 A 1 
ATOM 3651 N N   . GLU A 0 493 . 1.238    2.144   1.608   1.00 97.32 493 A 1 
ATOM 3652 C CA  . GLU A 0 493 . 1.897    3.107   0.736   1.00 97.32 493 A 1 
ATOM 3653 C C   . GLU A 0 493 . 3.222    2.522   0.270   1.00 97.32 493 A 1 
ATOM 3654 C CB  . GLU A 0 493 . 2.113    4.443   1.454   1.00 97.32 493 A 1 
ATOM 3655 O O   . GLU A 0 493 . 4.005    2.035   1.084   1.00 97.32 493 A 1 
ATOM 3656 C CG  . GLU A 0 493 . 0.773    5.129   1.739   1.00 97.32 493 A 1 
ATOM 3657 C CD  . GLU A 0 493 . 0.934    6.523   2.349   1.00 97.32 493 A 1 
ATOM 3658 O OE1 . GLU A 0 493 . 0.022    6.891   3.126   1.00 97.32 493 A 1 
ATOM 3659 O OE2 . GLU A 0 493 . 1.889    7.243   1.985   1.00 97.32 493 A 1 
ATOM 3660 N N   . LYS A 0 494 . 3.468    2.552   -1.037  1.00 97.62 494 A 1 
ATOM 3661 C CA  . LYS A 0 494 . 4.715    2.103   -1.650  1.00 97.62 494 A 1 
ATOM 3662 C C   . LYS A 0 494 . 5.236    3.192   -2.558  1.00 97.62 494 A 1 
ATOM 3663 C CB  . LYS A 0 494 . 4.526    0.794   -2.424  1.00 97.62 494 A 1 
ATOM 3664 O O   . LYS A 0 494 . 4.508    3.708   -3.398  1.00 97.62 494 A 1 
ATOM 3665 C CG  . LYS A 0 494 . 4.228    -0.365  -1.472  1.00 97.62 494 A 1 
ATOM 3666 C CD  . LYS A 0 494 . 3.954    -1.663  -2.236  1.00 97.62 494 A 1 
ATOM 3667 C CE  . LYS A 0 494 . 3.709    -2.790  -1.223  1.00 97.62 494 A 1 
ATOM 3668 N NZ  . LYS A 0 494 . 4.769    -3.814  -1.295  1.00 97.62 494 A 1 
ATOM 3669 N N   . TYR A 0 495 . 6.504    3.509   -2.402  1.00 98.11 495 A 1 
ATOM 3670 C CA  . TYR A 0 495 . 7.256    4.362   -3.298  1.00 98.11 495 A 1 
ATOM 3671 C C   . TYR A 0 495 . 8.462    3.577   -3.785  1.00 98.11 495 A 1 
ATOM 3672 C CB  . TYR A 0 495 . 7.667    5.634   -2.561  1.00 98.11 495 A 1 
ATOM 3673 O O   . TYR A 0 495 . 9.148    2.940   -2.986  1.00 98.11 495 A 1 
ATOM 3674 C CG  . TYR A 0 495 . 8.641    6.507   -3.322  1.00 98.11 495 A 1 
ATOM 3675 C CD1 . TYR A 0 495 . 10.019   6.453   -3.033  1.00 98.11 495 A 1 
ATOM 3676 C CD2 . TYR A 0 495 . 8.162    7.367   -4.327  1.00 98.11 495 A 1 
ATOM 3677 C CE1 . TYR A 0 495 . 10.916   7.290   -3.724  1.00 98.11 495 A 1 
ATOM 3678 C CE2 . TYR A 0 495 . 9.053    8.210   -5.012  1.00 98.11 495 A 1 
ATOM 3679 O OH  . TYR A 0 495 . 11.277   9.030   -5.342  1.00 98.11 495 A 1 
ATOM 3680 C CZ  . TYR A 0 495 . 10.430   8.181   -4.703  1.00 98.11 495 A 1 
ATOM 3681 N N   . ALA A 0 496 . 8.737    3.648   -5.079  1.00 97.36 496 A 1 
ATOM 3682 C CA  . ALA A 0 496 . 9.990    3.170   -5.631  1.00 97.36 496 A 1 
ATOM 3683 C C   . ALA A 0 496 . 10.508   4.170   -6.656  1.00 97.36 496 A 1 
ATOM 3684 C CB  . ALA A 0 496 . 9.823    1.758   -6.202  1.00 97.36 496 A 1 
ATOM 3685 O O   . ALA A 0 496 . 9.758    4.630   -7.521  1.00 97.36 496 A 1 
ATOM 3686 N N   . ARG A 0 497 . 11.795   4.480   -6.562  1.00 98.01 497 A 1 
ATOM 3687 C CA  . ARG A 0 497 . 12.540   5.235   -7.553  1.00 98.01 497 A 1 
ATOM 3688 C C   . ARG A 0 497 . 13.778   4.453   -7.937  1.00 98.01 497 A 1 
ATOM 3689 C CB  . ARG A 0 497 . 12.867   6.636   -7.038  1.00 98.01 497 A 1 
ATOM 3690 O O   . ARG A 0 497 . 14.558   4.063   -7.077  1.00 98.01 497 A 1 
ATOM 3691 C CG  . ARG A 0 497 . 13.756   7.411   -8.025  1.00 98.01 497 A 1 
ATOM 3692 C CD  . ARG A 0 497 . 13.976   8.851   -7.571  1.00 98.01 497 A 1 
ATOM 3693 N NE  . ARG A 0 497 . 14.778   8.920   -6.333  1.00 98.01 497 A 1 
ATOM 3694 N NH1 . ARG A 0 497 . 14.276   11.085  -5.825  1.00 98.01 497 A 1 
ATOM 3695 N NH2 . ARG A 0 497 . 15.719   9.999   -4.555  1.00 98.01 497 A 1 
ATOM 3696 C CZ  . ARG A 0 497 . 14.921   9.985   -5.574  1.00 98.01 497 A 1 
ATOM 3697 N N   . TRP A 0 498 . 13.947   4.279   -9.232  1.00 98.03 498 A 1 
ATOM 3698 C CA  . TRP A 0 498 . 15.173   3.794   -9.826  1.00 98.03 498 A 1 
ATOM 3699 C C   . TRP A 0 498 . 15.709   4.868   -10.758 1.00 98.03 498 A 1 
ATOM 3700 C CB  . TRP A 0 498 . 14.909   2.475   -10.533 1.00 98.03 498 A 1 
ATOM 3701 O O   . TRP A 0 498 . 14.939   5.482   -11.497 1.00 98.03 498 A 1 
ATOM 3702 C CG  . TRP A 0 498 . 16.110   1.907   -11.207 1.00 98.03 498 A 1 
ATOM 3703 C CD1 . TRP A 0 498 . 17.157   1.315   -10.600 1.00 98.03 498 A 1 
ATOM 3704 C CD2 . TRP A 0 498 . 16.463   1.956   -12.613 1.00 98.03 498 A 1 
ATOM 3705 C CE2 . TRP A 0 498 . 17.693   1.257   -12.798 1.00 98.03 498 A 1 
ATOM 3706 C CE3 . TRP A 0 498 . 15.875   2.568   -13.738 1.00 98.03 498 A 1 
ATOM 3707 N NE1 . TRP A 0 498 . 18.062   0.860   -11.535 1.00 98.03 498 A 1 
ATOM 3708 C CH2 . TRP A 0 498 . 17.676   1.735   -15.162 1.00 98.03 498 A 1 
ATOM 3709 C CZ2 . TRP A 0 498 . 18.285   1.120   -14.055 1.00 98.03 498 A 1 
ATOM 3710 C CZ3 . TRP A 0 498 . 16.483   2.458   -14.998 1.00 98.03 498 A 1 
ATOM 3711 N N   . LEU A 0 499 . 17.003   5.117   -10.676 1.00 96.61 499 A 1 
ATOM 3712 C CA  . LEU A 0 499 . 17.710   6.085   -11.493 1.00 96.61 499 A 1 
ATOM 3713 C C   . LEU A 0 499 . 18.979   5.419   -12.004 1.00 96.61 499 A 1 
ATOM 3714 C CB  . LEU A 0 499 . 18.010   7.329   -10.637 1.00 96.61 499 A 1 
ATOM 3715 O O   . LEU A 0 499 . 19.733   4.885   -11.196 1.00 96.61 499 A 1 
ATOM 3716 C CG  . LEU A 0 499 . 18.996   8.317   -11.282 1.00 96.61 499 A 1 
ATOM 3717 C CD1 . LEU A 0 499 . 18.370   9.017   -12.478 1.00 96.61 499 A 1 
ATOM 3718 C CD2 . LEU A 0 499 . 19.422   9.373   -10.261 1.00 96.61 499 A 1 
ATOM 3719 N N   . GLN A 0 500 . 19.207   5.519   -13.303 1.00 93.79 500 A 1 
ATOM 3720 C CA  . GLN A 0 500 . 20.477   5.239   -13.944 1.00 93.79 500 A 1 
ATOM 3721 C C   . GLN A 0 500 . 20.919   6.486   -14.706 1.00 93.79 500 A 1 
ATOM 3722 C CB  . GLN A 0 500 . 20.348   3.993   -14.818 1.00 93.79 500 A 1 
ATOM 3723 O O   . GLN A 0 500 . 20.090   7.149   -15.336 1.00 93.79 500 A 1 
ATOM 3724 C CG  . GLN A 0 500 . 21.696   3.586   -15.419 1.00 93.79 500 A 1 
ATOM 3725 C CD  . GLN A 0 500 . 21.672   2.220   -16.095 1.00 93.79 500 A 1 
ATOM 3726 N NE2 . GLN A 0 500 . 22.830   1.706   -16.414 1.00 93.79 500 A 1 
ATOM 3727 O OE1 . GLN A 0 500 . 20.638   1.588   -16.309 1.00 93.79 500 A 1 
ATOM 3728 N N   . ALA A 0 501 . 22.189   6.836   -14.584 1.00 93.09 501 A 1 
ATOM 3729 C CA  . ALA A 0 501 . 22.819   7.855   -15.398 1.00 93.09 501 A 1 
ATOM 3730 C C   . ALA A 0 501 . 24.191   7.336   -15.818 1.00 93.09 501 A 1 
ATOM 3731 C CB  . ALA A 0 501 . 22.895   9.173   -14.618 1.00 93.09 501 A 1 
ATOM 3732 O O   . ALA A 0 501 . 25.006   7.069   -14.937 1.00 93.09 501 A 1 
ATOM 3733 N N   . ASP A 0 502 . 24.401   7.218   -17.121 1.00 89.02 502 A 1 
ATOM 3734 C CA  . ASP A 0 502 . 25.629   6.713   -17.727 1.00 89.02 502 A 1 
ATOM 3735 C C   . ASP A 0 502 . 26.221   7.840   -18.602 1.00 89.02 502 A 1 
ATOM 3736 C CB  . ASP A 0 502 . 25.341   5.400   -18.490 1.00 89.02 502 A 1 
ATOM 3737 O O   . ASP A 0 502 . 25.478   8.597   -19.237 1.00 89.02 502 A 1 
ATOM 3738 C CG  . ASP A 0 502 . 24.608   4.306   -17.675 1.00 89.02 502 A 1 
ATOM 3739 O OD1 . ASP A 0 502 . 24.765   4.192   -16.434 1.00 89.02 502 A 1 
ATOM 3740 O OD2 . ASP A 0 502 . 23.795   3.548   -18.254 1.00 89.02 502 A 1 
ATOM 3741 N N   . ASP A 0 503 . 27.538   8.037   -18.550 1.00 88.10 503 A 1 
ATOM 3742 C CA  . ASP A 0 503 . 28.280   9.050   -19.320 1.00 88.10 503 A 1 
ATOM 3743 C C   . ASP A 0 503 . 29.568   8.411   -19.839 1.00 88.10 503 A 1 
ATOM 3744 C CB  . ASP A 0 503 . 28.540   10.289  -18.424 1.00 88.10 503 A 1 
ATOM 3745 O O   . ASP A 0 503 . 30.578   8.398   -19.119 1.00 88.10 503 A 1 
ATOM 3746 C CG  . ASP A 0 503 . 29.273   11.512  -19.029 1.00 88.10 503 A 1 
ATOM 3747 O OD1 . ASP A 0 503 . 29.519   11.667  -20.244 1.00 88.10 503 A 1 
ATOM 3748 O OD2 . ASP A 0 503 . 29.477   12.508  -18.287 1.00 88.10 503 A 1 
ATOM 3749 N N   . ASP A 0 504 . 29.527   7.878   -21.063 1.00 85.69 504 A 1 
ATOM 3750 C CA  . ASP A 0 504 . 30.700   7.308   -21.712 1.00 85.69 504 A 1 
ATOM 3751 C C   . ASP A 0 504 . 31.373   8.372   -22.576 1.00 85.69 504 A 1 
ATOM 3752 C CB  . ASP A 0 504 . 30.417   6.013   -22.498 1.00 85.69 504 A 1 
ATOM 3753 O O   . ASP A 0 504 . 30.773   9.056   -23.406 1.00 85.69 504 A 1 
ATOM 3754 C CG  . ASP A 0 504 . 29.684   4.929   -21.689 1.00 85.69 504 A 1 
ATOM 3755 O OD1 . ASP A 0 504 . 30.011   4.814   -20.484 1.00 85.69 504 A 1 
ATOM 3756 O OD2 . ASP A 0 504 . 28.962   4.092   -22.280 1.00 85.69 504 A 1 
ATOM 3757 N N   . GLN A 0 505 . 32.676   8.525   -22.381 1.00 83.83 505 A 1 
ATOM 3758 C CA  . GLN A 0 505 . 33.537   9.400   -23.162 1.00 83.83 505 A 1 
ATOM 3759 C C   . GLN A 0 505 . 34.642   8.571   -23.783 1.00 83.83 505 A 1 
ATOM 3760 C CB  . GLN A 0 505 . 34.149   10.489  -22.273 1.00 83.83 505 A 1 
ATOM 3761 O O   . GLN A 0 505 . 35.293   7.798   -23.082 1.00 83.83 505 A 1 
ATOM 3762 C CG  . GLN A 0 505 . 33.086   11.423  -21.696 1.00 83.83 505 A 1 
ATOM 3763 C CD  . GLN A 0 505 . 33.680   12.556  -20.867 1.00 83.83 505 A 1 
ATOM 3764 N NE2 . GLN A 0 505 . 33.032   13.699  -20.852 1.00 83.83 505 A 1 
ATOM 3765 O OE1 . GLN A 0 505 . 34.718   12.479  -20.211 1.00 83.83 505 A 1 
ATOM 3766 N N   . TRP A 0 506 . 34.916   8.788   -25.064 1.00 82.09 506 A 1 
ATOM 3767 C CA  . TRP A 0 506 . 36.026   8.130   -25.742 1.00 82.09 506 A 1 
ATOM 3768 C C   . TRP A 0 506 . 36.663   9.028   -26.801 1.00 82.09 506 A 1 
ATOM 3769 C CB  . TRP A 0 506 . 35.558   6.789   -26.318 1.00 82.09 506 A 1 
ATOM 3770 O O   . TRP A 0 506 . 36.020   9.930   -27.345 1.00 82.09 506 A 1 
ATOM 3771 C CG  . TRP A 0 506 . 34.565   6.877   -27.433 1.00 82.09 506 A 1 
ATOM 3772 C CD1 . TRP A 0 506 . 33.229   7.042   -27.302 1.00 82.09 506 A 1 
ATOM 3773 C CD2 . TRP A 0 506 . 34.821   6.804   -28.866 1.00 82.09 506 A 1 
ATOM 3774 C CE2 . TRP A 0 506 . 33.578   6.930   -29.556 1.00 82.09 506 A 1 
ATOM 3775 C CE3 . TRP A 0 506 . 35.981   6.645   -29.650 1.00 82.09 506 A 1 
ATOM 3776 N NE1 . TRP A 0 506 . 32.641   7.063   -28.551 1.00 82.09 506 A 1 
ATOM 3777 C CH2 . TRP A 0 506 . 34.669   6.739   -31.708 1.00 82.09 506 A 1 
ATOM 3778 C CZ2 . TRP A 0 506 . 33.491   6.899   -30.956 1.00 82.09 506 A 1 
ATOM 3779 C CZ3 . TRP A 0 506 . 35.906   6.615   -31.055 1.00 82.09 506 A 1 
ATOM 3780 N N   . ALA A 0 507 . 37.942   8.786   -27.072 1.00 81.83 507 A 1 
ATOM 3781 C CA  . ALA A 0 507 . 38.646   9.347   -28.213 1.00 81.83 507 A 1 
ATOM 3782 C C   . ALA A 0 507 . 39.614   8.319   -28.803 1.00 81.83 507 A 1 
ATOM 3783 C CB  . ALA A 0 507 . 39.373   10.638  -27.816 1.00 81.83 507 A 1 
ATOM 3784 O O   . ALA A 0 507 . 40.188   7.518   -28.061 1.00 81.83 507 A 1 
ATOM 3785 N N   . GLU A 0 508 . 39.783   8.370   -30.116 1.00 80.95 508 A 1 
ATOM 3786 C CA  . GLU A 0 508 . 40.726   7.569   -30.894 1.00 80.95 508 A 1 
ATOM 3787 C C   . GLU A 0 508 . 41.519   8.508   -31.803 1.00 80.95 508 A 1 
ATOM 3788 C CB  . GLU A 0 508 . 39.972   6.531   -31.752 1.00 80.95 508 A 1 
ATOM 3789 O O   . GLU A 0 508 . 40.920   9.345   -32.477 1.00 80.95 508 A 1 
ATOM 3790 C CG  . GLU A 0 508 . 39.344   5.383   -30.942 1.00 80.95 508 A 1 
ATOM 3791 C CD  . GLU A 0 508 . 38.504   4.395   -31.785 1.00 80.95 508 A 1 
ATOM 3792 O OE1 . GLU A 0 508 . 37.915   3.463   -31.186 1.00 80.95 508 A 1 
ATOM 3793 O OE2 . GLU A 0 508 . 38.466   4.507   -33.034 1.00 80.95 508 A 1 
ATOM 3794 N N   . ASP A 0 509 . 42.835   8.348   -31.839 1.00 77.45 509 A 1 
ATOM 3795 C CA  . ASP A 0 509 . 43.743   9.027   -32.760 1.00 77.45 509 A 1 
ATOM 3796 C C   . ASP A 0 509 . 44.534   7.988   -33.556 1.00 77.45 509 A 1 
ATOM 3797 C CB  . ASP A 0 509 . 44.644   10.047  -32.043 1.00 77.45 509 A 1 
ATOM 3798 O O   . ASP A 0 509 . 45.077   7.015   -33.022 1.00 77.45 509 A 1 
ATOM 3799 C CG  . ASP A 0 509 . 45.467   9.506   -30.871 1.00 77.45 509 A 1 
ATOM 3800 O OD1 . ASP A 0 509 . 44.850   8.901   -29.966 1.00 77.45 509 A 1 
ATOM 3801 O OD2 . ASP A 0 509 . 46.672   9.834   -30.791 1.00 77.45 509 A 1 
ATOM 3802 N N   . TYR A 0 510 . 44.546   8.153   -34.876 1.00 72.33 510 A 1 
ATOM 3803 C CA  . TYR A 0 510 . 45.251   7.266   -35.789 1.00 72.33 510 A 1 
ATOM 3804 C C   . TYR A 0 510 . 46.129   8.059   -36.744 1.00 72.33 510 A 1 
ATOM 3805 C CB  . TYR A 0 510 . 44.269   6.370   -36.550 1.00 72.33 510 A 1 
ATOM 3806 O O   . TYR A 0 510 . 45.658   8.647   -37.722 1.00 72.33 510 A 1 
ATOM 3807 C CG  . TYR A 0 510 . 44.963   5.403   -37.498 1.00 72.33 510 A 1 
ATOM 3808 C CD1 . TYR A 0 510 . 45.052   5.707   -38.869 1.00 72.33 510 A 1 
ATOM 3809 C CD2 . TYR A 0 510 . 45.589   4.243   -37.002 1.00 72.33 510 A 1 
ATOM 3810 C CE1 . TYR A 0 510 . 45.740   4.847   -39.744 1.00 72.33 510 A 1 
ATOM 3811 C CE2 . TYR A 0 510 . 46.264   3.365   -37.871 1.00 72.33 510 A 1 
ATOM 3812 O OH  . TYR A 0 510 . 47.018   2.855   -40.100 1.00 72.33 510 A 1 
ATOM 3813 C CZ  . TYR A 0 510 . 46.343   3.672   -39.244 1.00 72.33 510 A 1 
ATOM 3814 N N   . ASP A 0 511 . 47.431   7.940   -36.522 1.00 72.29 511 A 1 
ATOM 3815 C CA  . ASP A 0 511 . 48.462   8.530   -37.351 1.00 72.29 511 A 1 
ATOM 3816 C C   . ASP A 0 511 . 49.097   7.447   -38.226 1.00 72.29 511 A 1 
ATOM 3817 C CB  . ASP A 0 511 . 49.490   9.223   -36.446 1.00 72.29 511 A 1 
ATOM 3818 O O   . ASP A 0 511 . 49.589   6.414   -37.764 1.00 72.29 511 A 1 
ATOM 3819 C CG  . ASP A 0 511 . 49.093   10.628  -35.988 1.00 72.29 511 A 1 
ATOM 3820 O OD1 . ASP A 0 511 . 48.358   11.285  -36.756 1.00 72.29 511 A 1 
ATOM 3821 O OD2 . ASP A 0 511 . 49.708   11.114  -35.012 1.00 72.29 511 A 1 
ATOM 3822 N N   . ALA A 0 512 . 49.115   7.663   -39.541 1.00 62.58 512 A 1 
ATOM 3823 C CA  . ALA A 0 512 . 49.875   6.824   -40.459 1.00 62.58 512 A 1 
ATOM 3824 C C   . ALA A 0 512 . 50.734   7.670   -41.395 1.00 62.58 512 A 1 
ATOM 3825 C CB  . ALA A 0 512 . 48.946   5.855   -41.194 1.00 62.58 512 A 1 
ATOM 3826 O O   . ALA A 0 512 . 50.249   8.518   -42.146 1.00 62.58 512 A 1 
ATOM 3827 N N   . PHE A 0 513 . 52.037   7.378   -41.385 1.00 66.40 513 A 1 
ATOM 3828 C CA  . PHE A 0 513 . 53.015   8.032   -42.244 1.00 66.40 513 A 1 
ATOM 3829 C C   . PHE A 0 513 . 53.817   7.010   -43.052 1.00 66.40 513 A 1 
ATOM 3830 C CB  . PHE A 0 513 . 53.896   8.986   -41.423 1.00 66.40 513 A 1 
ATOM 3831 O O   . PHE A 0 513 . 54.475   6.103   -42.523 1.00 66.40 513 A 1 
ATOM 3832 C CG  . PHE A 0 513 . 54.599   8.359   -40.231 1.00 66.40 513 A 1 
ATOM 3833 C CD1 . PHE A 0 513 . 53.961   8.333   -38.977 1.00 66.40 513 A 1 
ATOM 3834 C CD2 . PHE A 0 513 . 55.877   7.784   -40.375 1.00 66.40 513 A 1 
ATOM 3835 C CE1 . PHE A 0 513 . 54.593   7.739   -37.874 1.00 66.40 513 A 1 
ATOM 3836 C CE2 . PHE A 0 513 . 56.515   7.190   -39.269 1.00 66.40 513 A 1 
ATOM 3837 C CZ  . PHE A 0 513 . 55.872   7.175   -38.016 1.00 66.40 513 A 1 
ATOM 3838 N N   . GLU A 0 514 . 53.822   7.199   -44.370 1.00 58.75 514 A 1 
ATOM 3839 C CA  . GLU A 0 514 . 54.660   6.439   -45.294 1.00 58.75 514 A 1 
ATOM 3840 C C   . GLU A 0 514 . 55.771   7.347   -45.833 1.00 58.75 514 A 1 
ATOM 3841 C CB  . GLU A 0 514 . 53.790   5.748   -46.361 1.00 58.75 514 A 1 
ATOM 3842 O O   . GLU A 0 514 . 55.583   8.141   -46.756 1.00 58.75 514 A 1 
ATOM 3843 C CG  . GLU A 0 514 . 54.571   4.668   -47.134 1.00 58.75 514 A 1 
ATOM 3844 C CD  . GLU A 0 514 . 53.664   3.644   -47.851 1.00 58.75 514 A 1 
ATOM 3845 O OE1 . GLU A 0 514 . 54.113   2.481   -47.998 1.00 58.75 514 A 1 
ATOM 3846 O OE2 . GLU A 0 514 . 52.515   3.982   -48.210 1.00 58.75 514 A 1 
ATOM 3847 N N   . ASN A 0 515 . 56.964   7.247   -45.232 1.00 54.48 515 A 1 
ATOM 3848 C CA  . ASN A 0 515 . 58.167   7.881   -45.767 1.00 54.48 515 A 1 
ATOM 3849 C C   . ASN A 0 515 . 58.879   6.921   -46.722 1.00 54.48 515 A 1 
ATOM 3850 C CB  . ASN A 0 515 . 59.076   8.399   -44.641 1.00 54.48 515 A 1 
ATOM 3851 O O   . ASN A 0 515 . 59.902   6.312   -46.387 1.00 54.48 515 A 1 
ATOM 3852 C CG  . ASN A 0 515 . 58.592   9.709   -44.060 1.00 54.48 515 A 1 
ATOM 3853 N ND2 . ASN A 0 515 . 58.673   9.879   -42.765 1.00 54.48 515 A 1 
ATOM 3854 O OD1 . ASN A 0 515 . 58.190   10.622  -44.757 1.00 54.48 515 A 1 
ATOM 3855 N N   . ASP A 0 516 . 58.362   6.828   -47.943 1.00 52.85 516 A 1 
ATOM 3856 C CA  . ASP A 0 516 . 59.130   6.316   -49.069 1.00 52.85 516 A 1 
ATOM 3857 C C   . ASP A 0 516 . 60.228   7.337   -49.404 1.00 52.85 516 A 1 
ATOM 3858 C CB  . ASP A 0 516 . 58.212   6.060   -50.277 1.00 52.85 516 A 1 
ATOM 3859 O O   . ASP A 0 516 . 60.008   8.295   -50.147 1.00 52.85 516 A 1 
ATOM 3860 C CG  . ASP A 0 516 . 57.541   4.686   -50.295 1.00 52.85 516 A 1 
ATOM 3861 O OD1 . ASP A 0 516 . 57.947   3.822   -49.487 1.00 52.85 516 A 1 
ATOM 3862 O OD2 . ASP A 0 516 . 56.783   4.473   -51.268 1.00 52.85 516 A 1 
ATOM 3863 N N   . ASP A 0 517 . 61.429   7.157   -48.844 1.00 48.99 517 A 1 
ATOM 3864 C CA  . ASP A 0 517 . 62.612   7.990   -49.105 1.00 48.99 517 A 1 
ATOM 3865 C C   . ASP A 0 517 . 63.024   7.921   -50.593 1.00 48.99 517 A 1 
ATOM 3866 C CB  . ASP A 0 517 . 63.767   7.610   -48.153 1.00 48.99 517 A 1 
ATOM 3867 O O   . ASP A 0 517 . 63.942   7.224   -51.039 1.00 48.99 517 A 1 
ATOM 3868 C CG  . ASP A 0 517 . 63.952   8.533   -46.942 1.00 48.99 517 A 1 
ATOM 3869 O OD1 . ASP A 0 517 . 63.461   9.682   -46.982 1.00 48.99 517 A 1 
ATOM 3870 O OD2 . ASP A 0 517 . 64.737   8.123   -46.057 1.00 48.99 517 A 1 
ATOM 3871 N N   . ALA A 0 518 . 62.320   8.690   -51.416 1.00 44.04 518 A 1 
ATOM 3872 C CA  . ALA A 0 518 . 62.348   8.623   -52.863 1.00 44.04 518 A 1 
ATOM 3873 C C   . ALA A 0 518 . 63.419   9.557   -53.460 1.00 44.04 518 A 1 
ATOM 3874 C CB  . ALA A 0 518 . 60.912   8.830   -53.351 1.00 44.04 518 A 1 
ATOM 3875 O O   . ALA A 0 518 . 63.133   10.355  -54.365 1.00 44.04 518 A 1 
ATOM 3876 N N   . GLY A 0 519 . 64.656   9.435   -52.960 1.00 44.94 519 A 1 
ATOM 3877 C CA  . GLY A 0 519 . 65.838   10.200  -53.384 1.00 44.94 519 A 1 
ATOM 3878 C C   . GLY A 0 519 . 67.031   9.372   -53.891 1.00 44.94 519 A 1 
ATOM 3879 O O   . GLY A 0 519 . 67.978   9.943   -54.434 1.00 44.94 519 A 1 
ATOM 3880 N N   . ALA A 0 520 . 67.014   8.039   -53.792 1.00 41.47 520 A 1 
ATOM 3881 C CA  . ALA A 0 520 . 68.198   7.201   -54.043 1.00 41.47 520 A 1 
ATOM 3882 C C   . ALA A 0 520 . 68.562   6.958   -55.531 1.00 41.47 520 A 1 
ATOM 3883 C CB  . ALA A 0 520 . 68.064   5.907   -53.232 1.00 41.47 520 A 1 
ATOM 3884 O O   . ALA A 0 520 . 69.203   5.959   -55.859 1.00 41.47 520 A 1 
ATOM 3885 N N   . TYR A 0 521 . 68.206   7.854   -56.463 1.00 40.46 521 A 1 
ATOM 3886 C CA  . TYR A 0 521 . 68.550   7.679   -57.884 1.00 40.46 521 A 1 
ATOM 3887 C C   . TYR A 0 521 . 69.127   8.926   -58.567 1.00 40.46 521 A 1 
ATOM 3888 C CB  . TYR A 0 521 . 67.420   6.971   -58.647 1.00 40.46 521 A 1 
ATOM 3889 O O   . TYR A 0 521 . 68.741   9.312   -59.671 1.00 40.46 521 A 1 
ATOM 3890 C CG  . TYR A 0 521 . 67.942   5.902   -59.591 1.00 40.46 521 A 1 
ATOM 3891 C CD1 . TYR A 0 521 . 67.909   6.093   -60.982 1.00 40.46 521 A 1 
ATOM 3892 C CD2 . TYR A 0 521 . 68.428   4.688   -59.064 1.00 40.46 521 A 1 
ATOM 3893 C CE1 . TYR A 0 521 . 68.344   5.053   -61.825 1.00 40.46 521 A 1 
ATOM 3894 C CE2 . TYR A 0 521 . 68.908   3.672   -59.913 1.00 40.46 521 A 1 
ATOM 3895 O OH  . TYR A 0 521 . 69.317   2.907   -62.166 1.00 40.46 521 A 1 
ATOM 3896 C CZ  . TYR A 0 521 . 68.877   3.863   -61.306 1.00 40.46 521 A 1 
ATOM 3897 N N   . GLY A 0 522 . 70.145   9.525   -57.950 1.00 42.00 522 A 1 
ATOM 3898 C CA  . GLY A 0 522 . 71.110   10.362  -58.662 1.00 42.00 522 A 1 
ATOM 3899 C C   . GLY A 0 522 . 72.028   9.502   -59.536 1.00 42.00 522 A 1 
ATOM 3900 O O   . GLY A 0 522 . 73.156   9.210   -59.148 1.00 42.00 522 A 1 
ATOM 3901 N N   . LYS A 0 523 . 71.531   9.065   -60.704 1.00 39.08 523 A 1 
ATOM 3902 C CA  . LYS A 0 523 . 72.285   8.314   -61.725 1.00 39.08 523 A 1 
ATOM 3903 C C   . LYS A 0 523 . 73.696   8.881   -61.919 1.00 39.08 523 A 1 
ATOM 3904 C CB  . LYS A 0 523 . 71.565   8.364   -63.086 1.00 39.08 523 A 1 
ATOM 3905 O O   . LYS A 0 523 . 73.866   10.048  -62.270 1.00 39.08 523 A 1 
ATOM 3906 C CG  . LYS A 0 523 . 70.418   7.359   -63.236 1.00 39.08 523 A 1 
ATOM 3907 C CD  . LYS A 0 523 . 69.881   7.379   -64.680 1.00 39.08 523 A 1 
ATOM 3908 C CE  . LYS A 0 523 . 68.784   6.327   -64.848 1.00 39.08 523 A 1 
ATOM 3909 N NZ  . LYS A 0 523 . 68.203   6.271   -66.208 1.00 39.08 523 A 1 
ATOM 3910 N N   . ALA A 0 524 . 74.684   7.998   -61.791 1.00 35.85 524 A 1 
ATOM 3911 C CA  . ALA A 0 524 . 76.068   8.205   -62.184 1.00 35.85 524 A 1 
ATOM 3912 C C   . ALA A 0 524 . 76.162   8.727   -63.630 1.00 35.85 524 A 1 
ATOM 3913 C CB  . ALA A 0 524 . 76.788   6.858   -62.018 1.00 35.85 524 A 1 
ATOM 3914 O O   . ALA A 0 524 . 76.031   7.974   -64.594 1.00 35.85 524 A 1 
ATOM 3915 N N   . ALA A 0 525 . 76.390   10.029  -63.798 1.00 36.18 525 A 1 
ATOM 3916 C CA  . ALA A 0 525 . 76.719   10.604  -65.093 1.00 36.18 525 A 1 
ATOM 3917 C C   . ALA A 0 525 . 78.239   10.521  -65.292 1.00 36.18 525 A 1 
ATOM 3918 C CB  . ALA A 0 525 . 76.146   12.021  -65.190 1.00 36.18 525 A 1 
ATOM 3919 O O   . ALA A 0 525 . 79.002   11.343  -64.786 1.00 36.18 525 A 1 
ATOM 3920 N N   . SER A 0 526 . 78.675   9.499   -66.029 1.00 38.84 526 A 1 
ATOM 3921 C CA  . SER A 0 526 . 80.039   9.349   -66.535 1.00 38.84 526 A 1 
ATOM 3922 C C   . SER A 0 526 . 80.473   10.612  -67.292 1.00 38.84 526 A 1 
ATOM 3923 C CB  . SER A 0 526 . 80.083   8.129   -67.469 1.00 38.84 526 A 1 
ATOM 3924 O O   . SER A 0 526 . 79.983   10.887  -68.391 1.00 38.84 526 A 1 
ATOM 3925 O OG  . SER A 0 526 . 79.115   8.268   -68.493 1.00 38.84 526 A 1 
ATOM 3926 N N   . TYR A 0 527 . 81.394   11.394  -66.728 1.00 38.28 527 A 1 
ATOM 3927 C CA  . TYR A 0 527 . 81.999   12.525  -67.428 1.00 38.28 527 A 1 
ATOM 3928 C C   . TYR A 0 527 . 83.021   12.020  -68.458 1.00 38.28 527 A 1 
ATOM 3929 C CB  . TYR A 0 527 . 82.609   13.509  -66.422 1.00 38.28 527 A 1 
ATOM 3930 O O   . TYR A 0 527 . 84.100   11.541  -68.112 1.00 38.28 527 A 1 
ATOM 3931 C CG  . TYR A 0 527 . 83.330   14.680  -67.070 1.00 38.28 527 A 1 
ATOM 3932 C CD1 . TYR A 0 527 . 84.737   14.710  -67.089 1.00 38.28 527 A 1 
ATOM 3933 C CD2 . TYR A 0 527 . 82.598   15.727  -67.664 1.00 38.28 527 A 1 
ATOM 3934 C CE1 . TYR A 0 527 . 85.417   15.790  -67.683 1.00 38.28 527 A 1 
ATOM 3935 C CE2 . TYR A 0 527 . 83.274   16.806  -68.270 1.00 38.28 527 A 1 
ATOM 3936 O OH  . TYR A 0 527 . 85.340   17.887  -68.843 1.00 38.28 527 A 1 
ATOM 3937 C CZ  . TYR A 0 527 . 84.684   16.841  -68.273 1.00 38.28 527 A 1 
ATOM 3938 N N   . TRP A 0 528 . 82.672   12.147  -69.739 1.00 31.68 528 A 1 
ATOM 3939 C CA  . TRP A 0 528 . 83.532   11.863  -70.890 1.00 31.68 528 A 1 
ATOM 3940 C C   . TRP A 0 528 . 84.233   13.160  -71.329 1.00 31.68 528 A 1 
ATOM 3941 C CB  . TRP A 0 528 . 82.688   11.204  -72.003 1.00 31.68 528 A 1 
ATOM 3942 O O   . TRP A 0 528 . 83.693   13.961  -72.094 1.00 31.68 528 A 1 
ATOM 3943 C CG  . TRP A 0 528 . 83.191   9.882   -72.494 1.00 31.68 528 A 1 
ATOM 3944 C CD1 . TRP A 0 528 . 82.963   8.689   -71.898 1.00 31.68 528 A 1 
ATOM 3945 C CD2 . TRP A 0 528 . 83.971   9.585   -73.694 1.00 31.68 528 A 1 
ATOM 3946 C CE2 . TRP A 0 528 . 84.169   8.173   -73.763 1.00 31.68 528 A 1 
ATOM 3947 C CE3 . TRP A 0 528 . 84.522   10.365  -74.736 1.00 31.68 528 A 1 
ATOM 3948 N NE1 . TRP A 0 528 . 83.543   7.679   -72.640 1.00 31.68 528 A 1 
ATOM 3949 C CH2 . TRP A 0 528 . 85.405   8.366   -75.834 1.00 31.68 528 A 1 
ATOM 3950 C CZ2 . TRP A 0 528 . 84.872   7.563   -74.811 1.00 31.68 528 A 1 
ATOM 3951 C CZ3 . TRP A 0 528 . 85.230   9.762   -75.795 1.00 31.68 528 A 1 
ATOM 3952 N N   . GLY A 0 529 . 85.432   13.413  -70.803 1.00 43.15 529 A 1 
ATOM 3953 C CA  . GLY A 0 529 . 86.256   14.550  -71.219 1.00 43.15 529 A 1 
ATOM 3954 C C   . GLY A 0 529 . 86.962   14.270  -72.557 1.00 43.15 529 A 1 
ATOM 3955 O O   . GLY A 0 529 . 87.696   13.286  -72.648 1.00 43.15 529 A 1 
ATOM 3956 N N   . PRO A 0 530 . 86.795   15.100  -73.602 1.00 39.61 530 A 1 
ATOM 3957 C CA  . PRO A 0 530 . 87.409   14.864  -74.906 1.00 39.61 530 A 1 
ATOM 3958 C C   . PRO A 0 530 . 88.932   15.059  -74.861 1.00 39.61 530 A 1 
ATOM 3959 C CB  . PRO A 0 530 . 86.707   15.828  -75.870 1.00 39.61 530 A 1 
ATOM 3960 O O   . PRO A 0 530 . 89.429   16.159  -74.616 1.00 39.61 530 A 1 
ATOM 3961 C CG  . PRO A 0 530 . 86.211   16.957  -74.966 1.00 39.61 530 A 1 
ATOM 3962 C CD  . PRO A 0 530 . 85.932   16.266  -73.636 1.00 39.61 530 A 1 
ATOM 3963 N N   . GLY A 0 531 . 89.674   13.990  -75.163 1.00 38.40 531 A 1 
ATOM 3964 C CA  . GLY A 0 531 . 91.116   14.029  -75.412 1.00 38.40 531 A 1 
ATOM 3965 C C   . GLY A 0 531 . 91.443   14.983  -76.565 1.00 38.40 531 A 1 
ATOM 3966 O O   . GLY A 0 531 . 91.086   14.737  -77.717 1.00 38.40 531 A 1 
ATOM 3967 N N   . GLY A 0 532 . 92.089   16.108  -76.253 1.00 35.85 532 A 1 
ATOM 3968 C CA  . GLY A 0 532 . 92.186   17.253  -77.156 1.00 35.85 532 A 1 
ATOM 3969 C C   . GLY A 0 532 . 93.601   17.778  -77.393 1.00 35.85 532 A 1 
ATOM 3970 O O   . GLY A 0 532 . 94.056   18.661  -76.682 1.00 35.85 532 A 1 
ATOM 3971 N N   . LYS A 0 533 . 94.197   17.299  -78.493 1.00 41.06 533 A 1 
ATOM 3972 C CA  . LYS A 0 533 . 95.027   18.022  -79.486 1.00 41.06 533 A 1 
ATOM 3973 C C   . LYS A 0 533 . 96.383   18.635  -79.073 1.00 41.06 533 A 1 
ATOM 3974 C CB  . LYS A 0 533 . 94.149   19.039  -80.241 1.00 41.06 533 A 1 
ATOM 3975 O O   . LYS A 0 533 . 96.489   19.792  -78.693 1.00 41.06 533 A 1 
ATOM 3976 C CG  . LYS A 0 533 . 93.028   18.342  -81.030 1.00 41.06 533 A 1 
ATOM 3977 C CD  . LYS A 0 533 . 92.185   19.340  -81.831 1.00 41.06 533 A 1 
ATOM 3978 C CE  . LYS A 0 533 . 91.087   18.571  -82.578 1.00 41.06 533 A 1 
ATOM 3979 N NZ  . LYS A 0 533 . 90.243   19.467  -83.407 1.00 41.06 533 A 1 
ATOM 3980 N N   . PHE A 0 534 . 97.430   17.857  -79.376 1.00 36.37 534 A 1 
ATOM 3981 C CA  . PHE A 0 534 . 98.651   18.217  -80.124 1.00 36.37 534 A 1 
ATOM 3982 C C   . PHE A 0 534 . 99.010   19.713  -80.245 1.00 36.37 534 A 1 
ATOM 3983 C CB  . PHE A 0 534 . 98.573   17.563  -81.520 1.00 36.37 534 A 1 
ATOM 3984 O O   . PHE A 0 534 . 98.689   20.375  -81.235 1.00 36.37 534 A 1 
ATOM 3985 C CG  . PHE A 0 534 . 98.976   16.101  -81.541 1.00 36.37 534 A 1 
ATOM 3986 C CD1 . PHE A 0 534 . 100.326  15.762  -81.756 1.00 36.37 534 A 1 
ATOM 3987 C CD2 . PHE A 0 534 . 98.023   15.083  -81.346 1.00 36.37 534 A 1 
ATOM 3988 C CE1 . PHE A 0 534 . 100.723  14.414  -81.776 1.00 36.37 534 A 1 
ATOM 3989 C CE2 . PHE A 0 534 . 98.423   13.734  -81.360 1.00 36.37 534 A 1 
ATOM 3990 C CZ  . PHE A 0 534 . 99.771   13.400  -81.576 1.00 36.37 534 A 1 
ATOM 3991 N N   . GLY A 0 535 . 99.805   20.197  -79.291 1.00 41.04 535 A 1 
ATOM 3992 C CA  . GLY A 0 535 . 100.667  21.364  -79.461 1.00 41.04 535 A 1 
ATOM 3993 C C   . GLY A 0 535 . 102.004  20.955  -80.083 1.00 41.04 535 A 1 
ATOM 3994 O O   . GLY A 0 535 . 102.823  20.286  -79.461 1.00 41.04 535 A 1 
ATOM 3995 N N   . LYS A 0 536 . 102.209  21.346  -81.338 1.00 38.78 536 A 1 
ATOM 3996 C CA  . LYS A 0 536 . 103.457  21.239  -82.100 1.00 38.78 536 A 1 
ATOM 3997 C C   . LYS A 0 536 . 104.486  22.226  -81.525 1.00 38.78 536 A 1 
ATOM 3998 C CB  . LYS A 0 536 . 103.054  21.556  -83.560 1.00 38.78 536 A 1 
ATOM 3999 O O   . LYS A 0 536 . 104.339  23.407  -81.793 1.00 38.78 536 A 1 
ATOM 4000 C CG  . LYS A 0 536 . 104.155  21.513  -84.632 1.00 38.78 536 A 1 
ATOM 4001 C CD  . LYS A 0 536 . 103.527  21.823  -86.006 1.00 38.78 536 A 1 
ATOM 4002 C CE  . LYS A 0 536 . 104.560  21.744  -87.137 1.00 38.78 536 A 1 
ATOM 4003 N NZ  . LYS A 0 536 . 103.947  22.006  -88.467 1.00 38.78 536 A 1 
ATOM 4004 N N   . PHE A 0 537 . 105.450  21.748  -80.728 1.00 35.49 537 A 1 
ATOM 4005 C CA  . PHE A 0 537 . 106.872  22.162  -80.617 1.00 35.49 537 A 1 
ATOM 4006 C C   . PHE A 0 537 . 107.476  21.696  -79.267 1.00 35.49 537 A 1 
ATOM 4007 C CB  . PHE A 0 537 . 107.153  23.673  -80.849 1.00 35.49 537 A 1 
ATOM 4008 O O   . PHE A 0 537 . 107.282  22.332  -78.241 1.00 35.49 537 A 1 
ATOM 4009 C CG  . PHE A 0 537 . 107.716  23.994  -82.233 1.00 35.49 537 A 1 
ATOM 4010 C CD1 . PHE A 0 537 . 109.102  23.868  -82.461 1.00 35.49 537 A 1 
ATOM 4011 C CD2 . PHE A 0 537 . 106.892  24.430  -83.291 1.00 35.49 537 A 1 
ATOM 4012 C CE1 . PHE A 0 537 . 109.648  24.151  -83.726 1.00 35.49 537 A 1 
ATOM 4013 C CE2 . PHE A 0 537 . 107.433  24.695  -84.562 1.00 35.49 537 A 1 
ATOM 4014 C CZ  . PHE A 0 537 . 108.813  24.554  -84.782 1.00 35.49 537 A 1 
ATOM 4015 N N   . GLY A 0 538 . 108.228  20.585  -79.311 1.00 34.44 538 A 1 
ATOM 4016 C CA  . GLY A 0 538 . 109.398  20.281  -78.466 1.00 34.44 538 A 1 
ATOM 4017 C C   . GLY A 0 538 . 109.236  20.114  -76.947 1.00 34.44 538 A 1 
ATOM 4018 O O   . GLY A 0 538 . 109.495  21.049  -76.202 1.00 34.44 538 A 1 
ATOM 4019 N N   . GLY A 0 539 . 108.980  18.886  -76.477 1.00 37.81 539 A 1 
ATOM 4020 C CA  . GLY A 0 539 . 109.211  18.492  -75.078 1.00 37.81 539 A 1 
ATOM 4021 C C   . GLY A 0 539 . 108.575  17.144  -74.726 1.00 37.81 539 A 1 
ATOM 4022 O O   . GLY A 0 539 . 107.360  17.010  -74.742 1.00 37.81 539 A 1 
ATOM 4023 N N   . TYR A 0 540 . 109.400  16.134  -74.459 1.00 34.78 540 A 1 
ATOM 4024 C CA  . TYR A 0 540 . 109.054  14.725  -74.237 1.00 34.78 540 A 1 
ATOM 4025 C C   . TYR A 0 540 . 107.979  14.483  -73.150 1.00 34.78 540 A 1 
ATOM 4026 C CB  . TYR A 0 540 . 110.362  14.016  -73.834 1.00 34.78 540 A 1 
ATOM 4027 O O   . TYR A 0 540 . 108.196  14.802  -71.986 1.00 34.78 540 A 1 
ATOM 4028 C CG  . TYR A 0 540 . 111.363  13.792  -74.958 1.00 34.78 540 A 1 
ATOM 4029 C CD1 . TYR A 0 540 . 111.458  12.511  -75.535 1.00 34.78 540 A 1 
ATOM 4030 C CD2 . TYR A 0 540 . 112.221  14.822  -75.402 1.00 34.78 540 A 1 
ATOM 4031 C CE1 . TYR A 0 540 . 112.392  12.259  -76.555 1.00 34.78 540 A 1 
ATOM 4032 C CE2 . TYR A 0 540 . 113.152  14.575  -76.432 1.00 34.78 540 A 1 
ATOM 4033 O OH  . TYR A 0 540 . 114.136  13.027  -77.993 1.00 34.78 540 A 1 
ATOM 4034 C CZ  . TYR A 0 540 . 113.238  13.289  -77.009 1.00 34.78 540 A 1 
ATOM 4035 N N   . GLY A 0 541 . 106.868  13.819  -73.503 1.00 41.06 541 A 1 
ATOM 4036 C CA  . GLY A 0 541 . 105.865  13.299  -72.557 1.00 41.06 541 A 1 
ATOM 4037 C C   . GLY A 0 541 . 104.876  12.341  -73.238 1.00 41.06 541 A 1 
ATOM 4038 O O   . GLY A 0 541 . 104.219  12.717  -74.204 1.00 41.06 541 A 1 
ATOM 4039 N N   . LYS A 0 542 . 104.836  11.080  -72.785 1.00 36.63 542 A 1 
ATOM 4040 C CA  . LYS A 0 542 . 104.140  9.926   -73.398 1.00 36.63 542 A 1 
ATOM 4041 C C   . LYS A 0 542 . 102.601  10.027  -73.353 1.00 36.63 542 A 1 
ATOM 4042 C CB  . LYS A 0 542 . 104.604  8.634   -72.695 1.00 36.63 542 A 1 
ATOM 4043 O O   . LYS A 0 542 . 102.039  10.633  -72.450 1.00 36.63 542 A 1 
ATOM 4044 C CG  . LYS A 0 542 . 106.066  8.246   -72.985 1.00 36.63 542 A 1 
ATOM 4045 C CD  . LYS A 0 542 . 106.454  6.992   -72.183 1.00 36.63 542 A 1 
ATOM 4046 C CE  . LYS A 0 542 . 107.879  6.524   -72.508 1.00 36.63 542 A 1 
ATOM 4047 N NZ  . LYS A 0 542 . 108.263  5.340   -71.693 1.00 36.63 542 A 1 
ATOM 4048 N N   . SER A 0 543 . 101.944  9.390   -74.328 1.00 30.40 543 A 1 
ATOM 4049 C CA  . SER A 0 543 . 100.491  9.346   -74.567 1.00 30.40 543 A 1 
ATOM 4050 C C   . SER A 0 543 . 99.816   8.014   -74.162 1.00 30.40 543 A 1 
ATOM 4051 C CB  . SER A 0 543 . 100.257  9.596   -76.066 1.00 30.40 543 A 1 
ATOM 4052 O O   . SER A 0 543 . 100.522  7.025   -73.958 1.00 30.40 543 A 1 
ATOM 4053 O OG  . SER A 0 543 . 100.749  8.523   -76.854 1.00 30.40 543 A 1 
ATOM 4054 N N   . LYS A 0 544 . 98.458   8.029   -74.199 1.00 35.24 544 A 1 
ATOM 4055 C CA  . LYS A 0 544 . 97.408   6.966   -74.062 1.00 35.24 544 A 1 
ATOM 4056 C C   . LYS A 0 544 . 96.907   6.661   -72.632 1.00 35.24 544 A 1 
ATOM 4057 C CB  . LYS A 0 544 . 97.843   5.636   -74.716 1.00 35.24 544 A 1 
ATOM 4058 O O   . LYS A 0 544 . 97.740   6.585   -71.745 1.00 35.24 544 A 1 
ATOM 4059 C CG  . LYS A 0 544 . 97.985   5.667   -76.243 1.00 35.24 544 A 1 
ATOM 4060 C CD  . LYS A 0 544 . 98.283   4.246   -76.744 1.00 35.24 544 A 1 
ATOM 4061 C CE  . LYS A 0 544 . 98.255   4.172   -78.273 1.00 35.24 544 A 1 
ATOM 4062 N NZ  . LYS A 0 544 . 98.400   2.770   -78.736 1.00 35.24 544 A 1 
ATOM 4063 N N   . SER A 0 545 . 95.649   6.305   -72.318 1.00 32.32 545 A 1 
ATOM 4064 C CA  . SER A 0 545 . 94.233   6.609   -72.691 1.00 32.32 545 A 1 
ATOM 4065 C C   . SER A 0 545 . 93.342   5.501   -72.051 1.00 32.32 545 A 1 
ATOM 4066 C CB  . SER A 0 545 . 93.934   6.666   -74.203 1.00 32.32 545 A 1 
ATOM 4067 O O   . SER A 0 545 . 93.826   4.379   -71.999 1.00 32.32 545 A 1 
ATOM 4068 O OG  . SER A 0 545 . 94.480   5.585   -74.928 1.00 32.32 545 A 1 
ATOM 4069 N N   . GLU A 0 546 . 92.083   5.811   -71.651 1.00 33.77 546 A 1 
ATOM 4070 C CA  . GLU A 0 546 . 90.942   4.915   -71.228 1.00 33.77 546 A 1 
ATOM 4071 C C   . GLU A 0 546 . 90.945   4.435   -69.741 1.00 33.77 546 A 1 
ATOM 4072 C CB  . GLU A 0 546 . 90.771   3.758   -72.243 1.00 33.77 546 A 1 
ATOM 4073 O O   . GLU A 0 546 . 91.859   3.732   -69.337 1.00 33.77 546 A 1 
ATOM 4074 C CG  . GLU A 0 546 . 90.471   4.266   -73.673 1.00 33.77 546 A 1 
ATOM 4075 C CD  . GLU A 0 546 . 90.877   3.319   -74.819 1.00 33.77 546 A 1 
ATOM 4076 O OE1 . GLU A 0 546 . 90.878   3.822   -75.969 1.00 33.77 546 A 1 
ATOM 4077 O OE2 . GLU A 0 546 . 91.260   2.157   -74.570 1.00 33.77 546 A 1 
ATOM 4078 N N   . LEU A 0 547 . 90.127   4.919   -68.776 1.00 34.80 547 A 1 
ATOM 4079 C CA  . LEU A 0 547 . 88.657   4.910   -68.510 1.00 34.80 547 A 1 
ATOM 4080 C C   . LEU A 0 547 . 88.018   3.524   -68.229 1.00 34.80 547 A 1 
ATOM 4081 C CB  . LEU A 0 547 . 87.798   5.731   -69.507 1.00 34.80 547 A 1 
ATOM 4082 O O   . LEU A 0 547 . 87.406   2.975   -69.134 1.00 34.80 547 A 1 
ATOM 4083 C CG  . LEU A 0 547 . 87.891   7.265   -69.437 1.00 34.80 547 A 1 
ATOM 4084 C CD1 . LEU A 0 547 . 87.083   7.873   -70.588 1.00 34.80 547 A 1 
ATOM 4085 C CD2 . LEU A 0 547 . 87.327   7.844   -68.134 1.00 34.80 547 A 1 
ATOM 4086 N N   . ASP A 0 548 . 88.064   3.036   -66.973 1.00 37.09 548 A 1 
ATOM 4087 C CA  . ASP A 0 548 . 87.043   2.138   -66.370 1.00 37.09 548 A 1 
ATOM 4088 C C   . ASP A 0 548 . 87.199   2.044   -64.828 1.00 37.09 548 A 1 
ATOM 4089 C CB  . ASP A 0 548 . 87.085   0.716   -66.981 1.00 37.09 548 A 1 
ATOM 4090 O O   . ASP A 0 548 . 88.087   1.356   -64.330 1.00 37.09 548 A 1 
ATOM 4091 C CG  . ASP A 0 548 . 85.816   -0.085  -66.656 1.00 37.09 548 A 1 
ATOM 4092 O OD1 . ASP A 0 548 . 84.766   0.566   -66.436 1.00 37.09 548 A 1 
ATOM 4093 O OD2 . ASP A 0 548 . 85.904   -1.331  -66.636 1.00 37.09 548 A 1 
ATOM 4094 N N   . ALA A 0 549 . 86.403   2.788   -64.050 1.00 34.96 549 A 1 
ATOM 4095 C CA  . ALA A 0 549 . 86.292   2.618   -62.589 1.00 34.96 549 A 1 
ATOM 4096 C C   . ALA A 0 549 . 85.054   3.360   -62.048 1.00 34.96 549 A 1 
ATOM 4097 C CB  . ALA A 0 549 . 87.573   3.083   -61.865 1.00 34.96 549 A 1 
ATOM 4098 O O   . ALA A 0 549 . 85.166   4.386   -61.379 1.00 34.96 549 A 1 
ATOM 4099 N N   . ALA A 0 550 . 83.858   2.862   -62.364 1.00 32.97 550 A 1 
ATOM 4100 C CA  . ALA A 0 550 . 82.592   3.383   -61.844 1.00 32.97 550 A 1 
ATOM 4101 C C   . ALA A 0 550 . 81.673   2.236   -61.390 1.00 32.97 550 A 1 
ATOM 4102 C CB  . ALA A 0 550 . 81.950   4.289   -62.908 1.00 32.97 550 A 1 
ATOM 4103 O O   . ALA A 0 550 . 80.702   1.926   -62.069 1.00 32.97 550 A 1 
ATOM 4104 N N   . SER A 0 551 . 81.987   1.588   -60.259 1.00 39.96 551 A 1 
ATOM 4105 C CA  . SER A 0 551 . 81.088   0.617   -59.590 1.00 39.96 551 A 1 
ATOM 4106 C C   . SER A 0 551 . 81.589   0.136   -58.213 1.00 39.96 551 A 1 
ATOM 4107 C CB  . SER A 0 551 . 80.749   -0.576  -60.507 1.00 39.96 551 A 1 
ATOM 4108 O O   . SER A 0 551 . 81.436   -1.027  -57.852 1.00 39.96 551 A 1 
ATOM 4109 O OG  . SER A 0 551 . 81.899   -1.026  -61.194 1.00 39.96 551 A 1 
ATOM 4110 N N   . LYS A 0 552 . 82.159   1.025   -57.387 1.00 37.63 552 A 1 
ATOM 4111 C CA  . LYS A 0 552 . 82.333   0.759   -55.944 1.00 37.63 552 A 1 
ATOM 4112 C C   . LYS A 0 552 . 81.514   1.757   -55.128 1.00 37.63 552 A 1 
ATOM 4113 C CB  . LYS A 0 552 . 83.820   0.628   -55.549 1.00 37.63 552 A 1 
ATOM 4114 O O   . LYS A 0 552 . 82.024   2.749   -54.622 1.00 37.63 552 A 1 
ATOM 4115 C CG  . LYS A 0 552 . 84.126   -0.821  -55.131 1.00 37.63 552 A 1 
ATOM 4116 C CD  . LYS A 0 552 . 85.590   -1.006  -54.719 1.00 37.63 552 A 1 
ATOM 4117 C CE  . LYS A 0 552 . 85.817   -2.461  -54.294 1.00 37.63 552 A 1 
ATOM 4118 N NZ  . LYS A 0 552 . 87.227   -2.708  -53.904 1.00 37.63 552 A 1 
ATOM 4119 N N   . ALA A 0 553 . 80.215   1.483   -55.082 1.00 37.91 553 A 1 
ATOM 4120 C CA  . ALA A 0 553 . 79.278   2.046   -54.126 1.00 37.91 553 A 1 
ATOM 4121 C C   . ALA A 0 553 . 79.583   1.469   -52.729 1.00 37.91 553 A 1 
ATOM 4122 C CB  . ALA A 0 553 . 77.866   1.672   -54.608 1.00 37.91 553 A 1 
ATOM 4123 O O   . ALA A 0 553 . 79.433   0.269   -52.519 1.00 37.91 553 A 1 
ATOM 4124 N N   . GLY A 0 554 . 80.048   2.301   -51.794 1.00 39.94 554 A 1 
ATOM 4125 C CA  . GLY A 0 554 . 79.873   2.064   -50.355 1.00 39.94 554 A 1 
ATOM 4126 C C   . GLY A 0 554 . 78.641   2.867   -49.939 1.00 39.94 554 A 1 
ATOM 4127 O O   . GLY A 0 554 . 78.634   4.077   -50.124 1.00 39.94 554 A 1 
ATOM 4128 N N   . GLN A 0 555 . 77.500   2.225   -49.681 1.00 34.45 555 A 1 
ATOM 4129 C CA  . GLN A 0 555 . 77.086   1.740   -48.356 1.00 34.45 555 A 1 
ATOM 4130 C C   . GLN A 0 555 . 77.138   2.832   -47.273 1.00 34.45 555 A 1 
ATOM 4131 C CB  . GLN A 0 555 . 77.794   0.442   -47.918 1.00 34.45 555 A 1 
ATOM 4132 O O   . GLN A 0 555 . 78.038   2.851   -46.441 1.00 34.45 555 A 1 
ATOM 4133 C CG  . GLN A 0 555 . 77.256   -0.821  -48.608 1.00 34.45 555 A 1 
ATOM 4134 C CD  . GLN A 0 555 . 77.763   -2.106  -47.949 1.00 34.45 555 A 1 
ATOM 4135 N NE2 . GLN A 0 555 . 77.147   -3.236  -48.218 1.00 34.45 555 A 1 
ATOM 4136 O OE1 . GLN A 0 555 . 78.723   -2.126  -47.196 1.00 34.45 555 A 1 
ATOM 4137 N N   . GLN A 0 556 . 76.140   3.716   -47.264 1.00 40.14 556 A 1 
ATOM 4138 C CA  . GLN A 0 556 . 75.611   4.326   -46.041 1.00 40.14 556 A 1 
ATOM 4139 C C   . GLN A 0 556 . 74.085   4.213   -46.124 1.00 40.14 556 A 1 
ATOM 4140 C CB  . GLN A 0 556 . 76.107   5.771   -45.847 1.00 40.14 556 A 1 
ATOM 4141 O O   . GLN A 0 556 . 73.498   4.607   -47.128 1.00 40.14 556 A 1 
ATOM 4142 C CG  . GLN A 0 556 . 77.458   5.782   -45.113 1.00 40.14 556 A 1 
ATOM 4143 C CD  . GLN A 0 556 . 78.021   7.171   -44.838 1.00 40.14 556 A 1 
ATOM 4144 N NE2 . GLN A 0 556 . 79.068   7.264   -44.047 1.00 40.14 556 A 1 
ATOM 4145 O OE1 . GLN A 0 556 . 77.578   8.193   -45.329 1.00 40.14 556 A 1 
ATOM 4146 N N   . GLY A 0 557 . 73.496   3.541   -45.131 1.00 41.10 557 A 1 
ATOM 4147 C CA  . GLY A 0 557 . 72.111   3.070   -45.123 1.00 41.10 557 A 1 
ATOM 4148 C C   . GLY A 0 557 . 71.088   4.197   -45.223 1.00 41.10 557 A 1 
ATOM 4149 O O   . GLY A 0 557 . 71.142   5.165   -44.467 1.00 41.10 557 A 1 
ATOM 4150 N N   . TYR A 0 558 . 70.163   4.031   -46.163 1.00 39.84 558 A 1 
ATOM 4151 C CA  . TYR A 0 558 . 68.951   4.827   -46.305 1.00 39.84 558 A 1 
ATOM 4152 C C   . TYR A 0 558 . 67.840   4.126   -45.514 1.00 39.84 558 A 1 
ATOM 4153 C CB  . TYR A 0 558 . 68.617   4.955   -47.800 1.00 39.84 558 A 1 
ATOM 4154 O O   . TYR A 0 558 . 67.626   2.931   -45.707 1.00 39.84 558 A 1 
ATOM 4155 C CG  . TYR A 0 558 . 69.555   5.875   -48.568 1.00 39.84 558 A 1 
ATOM 4156 C CD1 . TYR A 0 558 . 69.252   7.247   -48.644 1.00 39.84 558 A 1 
ATOM 4157 C CD2 . TYR A 0 558 . 70.722   5.381   -49.188 1.00 39.84 558 A 1 
ATOM 4158 C CE1 . TYR A 0 558 . 70.107   8.127   -49.331 1.00 39.84 558 A 1 
ATOM 4159 C CE2 . TYR A 0 558 . 71.581   6.258   -49.882 1.00 39.84 558 A 1 
ATOM 4160 O OH  . TYR A 0 558 . 72.099   8.489   -50.612 1.00 39.84 558 A 1 
ATOM 4161 C CZ  . TYR A 0 558 . 71.275   7.633   -49.951 1.00 39.84 558 A 1 
ATOM 4162 N N   . TRP A 0 559 . 67.187   4.844   -44.599 1.00 39.14 559 A 1 
ATOM 4163 C CA  . TRP A 0 559 . 66.188   4.309   -43.670 1.00 39.14 559 A 1 
ATOM 4164 C C   . TRP A 0 559 . 64.790   4.779   -44.084 1.00 39.14 559 A 1 
ATOM 4165 C CB  . TRP A 0 559 . 66.508   4.770   -42.233 1.00 39.14 559 A 1 
ATOM 4166 O O   . TRP A 0 559 . 64.310   5.775   -43.553 1.00 39.14 559 A 1 
ATOM 4167 C CG  . TRP A 0 559 . 67.766   4.258   -41.605 1.00 39.14 559 A 1 
ATOM 4168 C CD1 . TRP A 0 559 . 68.998   4.793   -41.756 1.00 39.14 559 A 1 
ATOM 4169 C CD2 . TRP A 0 559 . 67.930   3.118   -40.707 1.00 39.14 559 A 1 
ATOM 4170 C CE2 . TRP A 0 559 . 69.306   3.030   -40.339 1.00 39.14 559 A 1 
ATOM 4171 C CE3 . TRP A 0 559 . 67.059   2.140   -40.181 1.00 39.14 559 A 1 
ATOM 4172 N NE1 . TRP A 0 559 . 69.910   4.075   -41.008 1.00 39.14 559 A 1 
ATOM 4173 C CH2 . TRP A 0 559 . 68.901   1.068   -38.985 1.00 39.14 559 A 1 
ATOM 4174 C CZ2 . TRP A 0 559 . 69.795   2.030   -39.485 1.00 39.14 559 A 1 
ATOM 4175 C CZ3 . TRP A 0 559 . 67.540   1.124   -39.334 1.00 39.14 559 A 1 
ATOM 4176 N N   . GLY A 0 560 . 64.126   4.058   -44.990 1.00 52.10 560 A 1 
ATOM 4177 C CA  . GLY A 0 560 . 62.683   4.232   -45.184 1.00 52.10 560 A 1 
ATOM 4178 C C   . GLY A 0 560 . 61.959   3.778   -43.915 1.00 52.10 560 A 1 
ATOM 4179 O O   . GLY A 0 560 . 62.131   2.636   -43.483 1.00 52.10 560 A 1 
ATOM 4180 N N   . LYS A 0 561 . 61.225   4.680   -43.261 1.00 53.99 561 A 1 
ATOM 4181 C CA  . LYS A 0 561 . 60.441   4.373   -42.058 1.00 53.99 561 A 1 
ATOM 4182 C C   . LYS A 0 561 . 58.963   4.457   -42.417 1.00 53.99 561 A 1 
ATOM 4183 C CB  . LYS A 0 561 . 60.773   5.340   -40.909 1.00 53.99 561 A 1 
ATOM 4184 O O   . LYS A 0 561 . 58.487   5.543   -42.729 1.00 53.99 561 A 1 
ATOM 4185 C CG  . LYS A 0 561 . 62.206   5.212   -40.373 1.00 53.99 561 A 1 
ATOM 4186 C CD  . LYS A 0 561 . 62.401   6.224   -39.238 1.00 53.99 561 A 1 
ATOM 4187 C CE  . LYS A 0 561 . 63.841   6.219   -38.726 1.00 53.99 561 A 1 
ATOM 4188 N NZ  . LYS A 0 561 . 64.009   7.261   -37.685 1.00 53.99 561 A 1 
ATOM 4189 N N   . THR A 0 562 . 58.258   3.339   -42.299 1.00 54.87 562 A 1 
ATOM 4190 C CA  . THR A 0 562 . 56.791   3.304   -42.284 1.00 54.87 562 A 1 
ATOM 4191 C C   . THR A 0 562 . 56.360   3.061   -40.842 1.00 54.87 562 A 1 
ATOM 4192 C CB  . THR A 0 562 . 56.238   2.223   -43.225 1.00 54.87 562 A 1 
ATOM 4193 O O   . THR A 0 562 . 56.854   2.123   -40.195 1.00 54.87 562 A 1 
ATOM 4194 C CG2 . THR A 0 562 . 54.747   2.393   -43.496 1.00 54.87 562 A 1 
ATOM 4195 O OG1 . THR A 0 562 . 56.905   2.256   -44.466 1.00 54.87 562 A 1 
ATOM 4196 N N   . GLY A 0 563 . 55.500   3.927   -40.317 1.00 62.87 563 A 1 
ATOM 4197 C CA  . GLY A 0 563 . 54.961   3.823   -38.966 1.00 62.87 563 A 1 
ATOM 4198 C C   . GLY A 0 563 . 53.476   4.150   -38.945 1.00 62.87 563 A 1 
ATOM 4199 O O   . GLY A 0 563 . 53.015   4.959   -39.748 1.00 62.87 563 A 1 
ATOM 4200 N N   . SER A 0 564 . 52.764   3.469   -38.056 1.00 65.23 564 A 1 
ATOM 4201 C CA  . SER A 0 564 . 51.433   3.858   -37.610 1.00 65.23 564 A 1 
ATOM 4202 C C   . SER A 0 564 . 51.403   3.832   -36.086 1.00 65.23 564 A 1 
ATOM 4203 C CB  . SER A 0 564 . 50.344   2.947   -38.190 1.00 65.23 564 A 1 
ATOM 4204 O O   . SER A 0 564 . 51.858   2.838   -35.501 1.00 65.23 564 A 1 
ATOM 4205 O OG  . SER A 0 564 . 50.549   1.603   -37.763 1.00 65.23 564 A 1 
ATOM 4206 N N   . ASP A 0 565 . 50.876   4.880   -35.490 1.00 69.10 565 A 1 
ATOM 4207 C CA  . ASP A 0 565 . 50.576   5.055   -34.075 1.00 69.10 565 A 1 
ATOM 4208 C C   . ASP A 0 565 . 49.057   5.157   -33.928 1.00 69.10 565 A 1 
ATOM 4209 C CB  . ASP A 0 565 . 51.356   6.218   -33.411 1.00 69.10 565 A 1 
ATOM 4210 O O   . ASP A 0 565 . 48.378   5.807   -34.720 1.00 69.10 565 A 1 
ATOM 4211 C CG  . ASP A 0 565 . 51.768   7.456   -34.236 1.00 69.10 565 A 1 
ATOM 4212 O OD1 . ASP A 0 565 . 51.826   7.372   -35.489 1.00 69.10 565 A 1 
ATOM 4213 O OD2 . ASP A 0 565 . 52.365   8.371   -33.622 1.00 69.10 565 A 1 
ATOM 4214 N N   . TRP A 0 566 . 48.524   4.373   -32.998 1.00 69.29 566 A 1 
ATOM 4215 C CA  . TRP A 0 566 . 47.111   4.364   -32.654 1.00 69.29 566 A 1 
ATOM 4216 C C   . TRP A 0 566 . 47.028   4.501   -31.147 1.00 69.29 566 A 1 
ATOM 4217 C CB  . TRP A 0 566 . 46.444   3.068   -33.138 1.00 69.29 566 A 1 
ATOM 4218 O O   . TRP A 0 566 . 47.455   3.572   -30.450 1.00 69.29 566 A 1 
ATOM 4219 C CG  . TRP A 0 566 . 44.969   2.967   -32.870 1.00 69.29 566 A 1 
ATOM 4220 C CD1 . TRP A 0 566 . 44.006   3.613   -33.564 1.00 69.29 566 A 1 
ATOM 4221 C CD2 . TRP A 0 566 . 44.267   2.331   -31.753 1.00 69.29 566 A 1 
ATOM 4222 C CE2 . TRP A 0 566 . 42.864   2.557   -31.909 1.00 69.29 566 A 1 
ATOM 4223 C CE3 . TRP A 0 566 . 44.672   1.639   -30.591 1.00 69.29 566 A 1 
ATOM 4224 N NE1 . TRP A 0 566 . 42.762   3.349   -33.028 1.00 69.29 566 A 1 
ATOM 4225 C CH2 . TRP A 0 566 . 42.348   1.363   -29.875 1.00 69.29 566 A 1 
ATOM 4226 C CZ2 . TRP A 0 566 . 41.910   2.078   -31.002 1.00 69.29 566 A 1 
ATOM 4227 C CZ3 . TRP A 0 566 . 43.723   1.154   -29.671 1.00 69.29 566 A 1 
ATOM 4228 N N   . ASP A 0 567 . 46.500   5.623   -30.677 1.00 76.68 567 A 1 
ATOM 4229 C CA  . ASP A 0 567 . 46.167   5.801   -29.276 1.00 76.68 567 A 1 
ATOM 4230 C C   . ASP A 0 567 . 44.633   5.869   -29.123 1.00 76.68 567 A 1 
ATOM 4231 C CB  . ASP A 0 567 . 46.977   6.938   -28.601 1.00 76.68 567 A 1 
ATOM 4232 O O   . ASP A 0 567 . 43.871   6.212   -30.032 1.00 76.68 567 A 1 
ATOM 4233 C CG  . ASP A 0 567 . 48.508   6.840   -28.728 1.00 76.68 567 A 1 
ATOM 4234 O OD1 . ASP A 0 567 . 49.039   5.712   -28.578 1.00 76.68 567 A 1 
ATOM 4235 O OD2 . ASP A 0 567 . 49.193   7.891   -28.779 1.00 76.68 567 A 1 
ATOM 4236 N N   . ALA A 0 568 . 44.148   5.399   -27.978 1.00 76.47 568 A 1 
ATOM 4237 C CA  . ALA A 0 568 . 42.740   5.463   -27.618 1.00 76.47 568 A 1 
ATOM 4238 C C   . ALA A 0 568 . 42.606   5.670   -26.116 1.00 76.47 568 A 1 
ATOM 4239 C CB  . ALA A 0 568 . 42.015   4.194   -28.077 1.00 76.47 568 A 1 
ATOM 4240 O O   . ALA A 0 568 . 43.367   5.105   -25.326 1.00 76.47 568 A 1 
ATOM 4241 N N   . TYR A 0 569 . 41.619   6.453   -25.697 1.00 81.03 569 A 1 
ATOM 4242 C CA  . TYR A 0 569 . 41.284   6.617   -24.286 1.00 81.03 569 A 1 
ATOM 4243 C C   . TYR A 0 569 . 39.773   6.628   -24.083 1.00 81.03 569 A 1 
ATOM 4244 C CB  . TYR A 0 569 . 41.987   7.855   -23.688 1.00 81.03 569 A 1 
ATOM 4245 O O   . TYR A 0 569 . 39.028   7.107   -24.938 1.00 81.03 569 A 1 
ATOM 4246 C CG  . TYR A 0 569 . 41.065   8.989   -23.273 1.00 81.03 569 A 1 
ATOM 4247 C CD1 . TYR A 0 569 . 40.659   9.947   -24.220 1.00 81.03 569 A 1 
ATOM 4248 C CD2 . TYR A 0 569 . 40.565   9.049   -21.958 1.00 81.03 569 A 1 
ATOM 4249 C CE1 . TYR A 0 569 . 39.732   10.949  -23.870 1.00 81.03 569 A 1 
ATOM 4250 C CE2 . TYR A 0 569 . 39.655   10.061  -21.603 1.00 81.03 569 A 1 
ATOM 4251 O OH  . TYR A 0 569 . 38.276   11.920  -22.217 1.00 81.03 569 A 1 
ATOM 4252 C CZ  . TYR A 0 569 . 39.211   10.992  -22.562 1.00 81.03 569 A 1 
ATOM 4253 N N   . GLY A 0 570 . 39.331   6.152   -22.919 1.00 84.80 570 A 1 
ATOM 4254 C CA  . GLY A 0 570 . 37.937   6.230   -22.510 1.00 84.80 570 A 1 
ATOM 4255 C C   . GLY A 0 570 . 37.742   6.462   -21.013 1.00 84.80 570 A 1 
ATOM 4256 O O   . GLY A 0 570 . 38.625   6.184   -20.192 1.00 84.80 570 A 1 
ATOM 4257 N N   . ARG A 0 571 . 36.576   7.014   -20.673 1.00 83.29 571 A 1 
ATOM 4258 C CA  . ARG A 0 571 . 36.051   7.167   -19.311 1.00 83.29 571 A 1 
ATOM 4259 C C   . ARG A 0 571 . 34.570   6.833   -19.308 1.00 83.29 571 A 1 
ATOM 4260 C CB  . ARG A 0 571 . 36.208   8.604   -18.800 1.00 83.29 571 A 1 
ATOM 4261 O O   . ARG A 0 571 . 33.833   7.457   -20.060 1.00 83.29 571 A 1 
ATOM 4262 C CG  . ARG A 0 571 . 37.664   8.986   -18.547 1.00 83.29 571 A 1 
ATOM 4263 C CD  . ARG A 0 571 . 37.781   10.450  -18.103 1.00 83.29 571 A 1 
ATOM 4264 N NE  . ARG A 0 571 . 37.158   10.637  -16.783 1.00 83.29 571 A 1 
ATOM 4265 N NH1 . ARG A 0 571 . 35.388   12.029  -17.344 1.00 83.29 571 A 1 
ATOM 4266 N NH2 . ARG A 0 571 . 35.531   11.106  -15.314 1.00 83.29 571 A 1 
ATOM 4267 C CZ  . ARG A 0 571 . 36.034   11.266  -16.501 1.00 83.29 571 A 1 
ATOM 4268 N N   . ASP A 0 572 . 34.161   5.942   -18.428 1.00 84.34 572 A 1 
ATOM 4269 C CA  . ASP A 0 572 . 32.784   5.500   -18.234 1.00 84.34 572 A 1 
ATOM 4270 C C   . ASP A 0 572 . 32.367   5.811   -16.799 1.00 84.34 572 A 1 
ATOM 4271 C CB  . ASP A 0 572 . 32.615   4.015   -18.608 1.00 84.34 572 A 1 
ATOM 4272 O O   . ASP A 0 572 . 32.951   5.319   -15.831 1.00 84.34 572 A 1 
ATOM 4273 C CG  . ASP A 0 572 . 33.633   3.030   -18.020 1.00 84.34 572 A 1 
ATOM 4274 O OD1 . ASP A 0 572 . 34.833   3.390   -17.945 1.00 84.34 572 A 1 
ATOM 4275 O OD2 . ASP A 0 572 . 33.258   1.856   -17.794 1.00 84.34 572 A 1 
ATOM 4276 N N   . GLN A 0 573 . 31.395   6.715   -16.664 1.00 86.62 573 A 1 
ATOM 4277 C CA  . GLN A 0 573 . 30.839   7.096   -15.370 1.00 86.62 573 A 1 
ATOM 4278 C C   . GLN A 0 573 . 29.403   6.608   -15.274 1.00 86.62 573 A 1 
ATOM 4279 C CB  . GLN A 0 573 . 30.917   8.614   -15.149 1.00 86.62 573 A 1 
ATOM 4280 O O   . GLN A 0 573 . 28.513   7.190   -15.893 1.00 86.62 573 A 1 
ATOM 4281 C CG  . GLN A 0 573 . 32.343   9.157   -15.240 1.00 86.62 573 A 1 
ATOM 4282 C CD  . GLN A 0 573 . 32.436   10.575  -14.698 1.00 86.62 573 A 1 
ATOM 4283 N NE2 . GLN A 0 573 . 33.214   10.814  -13.664 1.00 86.62 573 A 1 
ATOM 4284 O OE1 . GLN A 0 573 . 31.898   11.551  -15.192 1.00 86.62 573 A 1 
ATOM 4285 N N   . ASP A 0 574 . 29.169   5.597   -14.443 1.00 88.52 574 A 1 
ATOM 4286 C CA  . ASP A 0 574 . 27.832   5.087   -14.178 1.00 88.52 574 A 1 
ATOM 4287 C C   . ASP A 0 574 . 27.336   5.526   -12.789 1.00 88.52 574 A 1 
ATOM 4288 C CB  . ASP A 0 574 . 27.745   3.572   -14.463 1.00 88.52 574 A 1 
ATOM 4289 O O   . ASP A 0 574 . 28.074   5.765   -11.825 1.00 88.52 574 A 1 
ATOM 4290 C CG  . ASP A 0 574 . 28.412   2.678   -13.419 1.00 88.52 574 A 1 
ATOM 4291 O OD1 . ASP A 0 574 . 29.191   3.218   -12.613 1.00 88.52 574 A 1 
ATOM 4292 O OD2 . ASP A 0 574 . 28.033   1.487   -13.323 1.00 88.52 574 A 1 
ATOM 4293 N N   . LEU A 0 575 . 26.027   5.706   -12.675 1.00 93.68 575 A 1 
ATOM 4294 C CA  . LEU A 0 575 . 25.359   5.972   -11.411 1.00 93.68 575 A 1 
ATOM 4295 C C   . LEU A 0 575 . 24.027   5.246   -11.393 1.00 93.68 575 A 1 
ATOM 4296 C CB  . LEU A 0 575 . 25.188   7.488   -11.205 1.00 93.68 575 A 1 
ATOM 4297 O O   . LEU A 0 575 . 23.079   5.655   -12.054 1.00 93.68 575 A 1 
ATOM 4298 C CG  . LEU A 0 575 . 24.375   7.858   -9.947  1.00 93.68 575 A 1 
ATOM 4299 C CD1 . LEU A 0 575 . 25.092   7.503   -8.641  1.00 93.68 575 A 1 
ATOM 4300 C CD2 . LEU A 0 575 . 24.088   9.360   -9.918  1.00 93.68 575 A 1 
ATOM 4301 N N   . GLU A 0 576 . 23.910   4.251   -10.523 1.00 96.72 576 A 1 
ATOM 4302 C CA  . GLU A 0 576 . 22.658   3.551   -10.260 1.00 96.72 576 A 1 
ATOM 4303 C C   . GLU A 0 576 . 22.165   3.864   -8.841  1.00 96.72 576 A 1 
ATOM 4304 C CB  . GLU A 0 576 . 22.819   2.042   -10.516 1.00 96.72 576 A 1 
ATOM 4305 O O   . GLU A 0 576 . 22.872   3.668   -7.846  1.00 96.72 576 A 1 
ATOM 4306 C CG  . GLU A 0 576 . 21.458   1.330   -10.475 1.00 96.72 576 A 1 
ATOM 4307 C CD  . GLU A 0 576 . 21.505   -0.199  -10.673 1.00 96.72 576 A 1 
ATOM 4308 O OE1 . GLU A 0 576 . 20.422   -0.756  -10.968 1.00 96.72 576 A 1 
ATOM 4309 O OE2 . GLU A 0 576 . 22.530   -0.871  -10.379 1.00 96.72 576 A 1 
ATOM 4310 N N   . VAL A 0 577 . 20.918   4.320   -8.714  1.00 96.58 577 A 1 
ATOM 4311 C CA  . VAL A 0 577 . 20.240   4.515   -7.428  1.00 96.58 577 A 1 
ATOM 4312 C C   . VAL A 0 577 . 18.937   3.729   -7.401  1.00 96.58 577 A 1 
ATOM 4313 C CB  . VAL A 0 577 . 20.001   6.003   -7.104  1.00 96.58 577 A 1 
ATOM 4314 O O   . VAL A 0 577 . 17.983   4.068   -8.094  1.00 96.58 577 A 1 
ATOM 4315 C CG1 . VAL A 0 577 . 19.373   6.177   -5.709  1.00 96.58 577 A 1 
ATOM 4316 C CG2 . VAL A 0 577 . 21.300   6.819   -7.140  1.00 96.58 577 A 1 
ATOM 4317 N N   . ASP A 0 578 . 18.872   2.741   -6.512  1.00 95.68 578 A 1 
ATOM 4318 C CA  . ASP A 0 578 . 17.645   2.044   -6.128  1.00 95.68 578 A 1 
ATOM 4319 C C   . ASP A 0 578 . 17.130   2.628   -4.812  1.00 95.68 578 A 1 
ATOM 4320 C CB  . ASP A 0 578 . 17.917   0.557   -5.871  1.00 95.68 578 A 1 
ATOM 4321 O O   . ASP A 0 578 . 17.802   2.527   -3.782  1.00 95.68 578 A 1 
ATOM 4322 C CG  . ASP A 0 578 . 18.206   -0.301  -7.091  1.00 95.68 578 A 1 
ATOM 4323 O OD1 . ASP A 0 578 . 17.322   -0.313  -7.966  1.00 95.68 578 A 1 
ATOM 4324 O OD2 . ASP A 0 578 . 19.169   -1.101  -6.994  1.00 95.68 578 A 1 
ATOM 4325 N N   . GLU A 0 579 . 15.927   3.187   -4.792  1.00 96.61 579 A 1 
ATOM 4326 C CA  . GLU A 0 579 . 15.296   3.695   -3.578  1.00 96.61 579 A 1 
ATOM 4327 C C   . GLU A 0 579 . 13.858   3.207   -3.459  1.00 96.61 579 A 1 
ATOM 4328 C CB  . GLU A 0 579 . 15.406   5.219   -3.541  1.00 96.61 579 A 1 
ATOM 4329 O O   . GLU A 0 579 . 13.076   3.269   -4.403  1.00 96.61 579 A 1 
ATOM 4330 C CG  . GLU A 0 579 . 14.932   5.810   -2.203  1.00 96.61 579 A 1 
ATOM 4331 C CD  . GLU A 0 579 . 15.342   7.279   -2.056  1.00 96.61 579 A 1 
ATOM 4332 O OE1 . GLU A 0 579 . 15.253   7.820   -0.932  1.00 96.61 579 A 1 
ATOM 4333 O OE2 . GLU A 0 579 . 15.818   7.874   -3.045  1.00 96.61 579 A 1 
ATOM 4334 N N   . SER A 0 580 . 13.493   2.720   -2.277  1.00 97.09 580 A 1 
ATOM 4335 C CA  . SER A 0 580 . 12.146   2.239   -1.998  1.00 97.09 580 A 1 
ATOM 4336 C C   . SER A 0 580 . 11.720   2.576   -0.577  1.00 97.09 580 A 1 
ATOM 4337 C CB  . SER A 0 580 . 12.023   0.738   -2.281  1.00 97.09 580 A 1 
ATOM 4338 O O   . SER A 0 580 . 12.531   2.596   0.353   1.00 97.09 580 A 1 
ATOM 4339 O OG  . SER A 0 580 . 12.980   0.022   -1.527  1.00 97.09 580 A 1 
ATOM 4340 N N   . TYR A 0 581 . 10.431   2.845   -0.427  1.00 97.55 581 A 1 
ATOM 4341 C CA  . TYR A 0 581 . 9.772    3.067   0.848   1.00 97.55 581 A 1 
ATOM 4342 C C   . TYR A 0 581 . 8.455    2.303   0.848   1.00 97.55 581 A 1 
ATOM 4343 C CB  . TYR A 0 581 . 9.562    4.567   1.074   1.00 97.55 581 A 1 
ATOM 4344 O O   . TYR A 0 581 . 7.667    2.436   -0.088  1.00 97.55 581 A 1 
ATOM 4345 C CG  . TYR A 0 581 . 8.718    4.907   2.286   1.00 97.55 581 A 1 
ATOM 4346 C CD1 . TYR A 0 581 . 7.339    5.166   2.148   1.00 97.55 581 A 1 
ATOM 4347 C CD2 . TYR A 0 581 . 9.317    4.952   3.557   1.00 97.55 581 A 1 
ATOM 4348 C CE1 . TYR A 0 581 . 6.572    5.509   3.280   1.00 97.55 581 A 1 
ATOM 4349 C CE2 . TYR A 0 581 . 8.551    5.283   4.691   1.00 97.55 581 A 1 
ATOM 4350 O OH  . TYR A 0 581 . 6.445    5.927   5.645   1.00 97.55 581 A 1 
ATOM 4351 C CZ  . TYR A 0 581 . 7.179    5.578   4.554   1.00 97.55 581 A 1 
ATOM 4352 N N   . GLU A 0 582 . 8.214    1.517   1.889   1.00 96.17 582 A 1 
ATOM 4353 C CA  . GLU A 0 582 . 6.947    0.826   2.096   1.00 96.17 582 A 1 
ATOM 4354 C C   . GLU A 0 582 . 6.448    1.097   3.511   1.00 96.17 582 A 1 
ATOM 4355 C CB  . GLU A 0 582 . 7.052    -0.685  1.819   1.00 96.17 582 A 1 
ATOM 4356 O O   . GLU A 0 582 . 7.181    0.909   4.479   1.00 96.17 582 A 1 
ATOM 4357 C CG  . GLU A 0 582 . 7.619    -1.025  0.427   1.00 96.17 582 A 1 
ATOM 4358 C CD  . GLU A 0 582 . 7.229    -2.426  -0.079  1.00 96.17 582 A 1 
ATOM 4359 O OE1 . GLU A 0 582 . 7.243    -2.649  -1.312  1.00 96.17 582 A 1 
ATOM 4360 O OE2 . GLU A 0 582 . 6.725    -3.285  0.678   1.00 96.17 582 A 1 
ATOM 4361 N N   . ALA A 0 583 . 5.195    1.525   3.633   1.00 96.74 583 A 1 
ATOM 4362 C CA  . ALA A 0 583 . 4.529    1.714   4.910   1.00 96.74 583 A 1 
ATOM 4363 C C   . ALA A 0 583 . 3.189    0.989   4.904   1.00 96.74 583 A 1 
ATOM 4364 C CB  . ALA A 0 583 . 4.378    3.206   5.200   1.00 96.74 583 A 1 
ATOM 4365 O O   . ALA A 0 583 . 2.308    1.304   4.103   1.00 96.74 583 A 1 
ATOM 4366 N N   . THR A 0 584 . 3.018    0.036   5.815   1.00 96.82 584 A 1 
ATOM 4367 C CA  . THR A 0 584 . 1.759    -0.678  6.018   1.00 96.82 584 A 1 
ATOM 4368 C C   . THR A 0 584 . 1.208    -0.353  7.390   1.00 96.82 584 A 1 
ATOM 4369 C CB  . THR A 0 584 . 1.915    -2.191  5.854   1.00 96.82 584 A 1 
ATOM 4370 O O   . THR A 0 584 . 1.893    -0.462  8.402   1.00 96.82 584 A 1 
ATOM 4371 C CG2 . THR A 0 584 . 0.582    -2.931  6.007   1.00 96.82 584 A 1 
ATOM 4372 O OG1 . THR A 0 584 . 2.346    -2.485  4.552   1.00 96.82 584 A 1 
ATOM 4373 N N   . TRP A 0 585 . -0.071   -0.007  7.433   1.00 96.91 585 A 1 
ATOM 4374 C CA  . TRP A 0 585 . -0.790   0.176   8.676   1.00 96.91 585 A 1 
ATOM 4375 C C   . TRP A 0 585 . -2.120   -0.548  8.653   1.00 96.91 585 A 1 
ATOM 4376 C CB  . TRP A 0 585 . -0.921   1.653   9.006   1.00 96.91 585 A 1 
ATOM 4377 O O   . TRP A 0 585 . -2.907   -0.458  7.708   1.00 96.91 585 A 1 
ATOM 4378 C CG  . TRP A 0 585 . -1.311   2.566   7.895   1.00 96.91 585 A 1 
ATOM 4379 C CD1 . TRP A 0 585 . -0.457   3.106   6.995   1.00 96.91 585 A 1 
ATOM 4380 C CD2 . TRP A 0 585 . -2.607   3.167   7.640   1.00 96.91 585 A 1 
ATOM 4381 C CE2 . TRP A 0 585 . -2.378   4.290   6.806   1.00 96.91 585 A 1 
ATOM 4382 C CE3 . TRP A 0 585 . -3.935   2.932   8.070   1.00 96.91 585 A 1 
ATOM 4383 N NE1 . TRP A 0 585 . -1.095   4.126   6.326   1.00 96.91 585 A 1 
ATOM 4384 C CH2 . TRP A 0 585 . -4.701   4.960   6.975   1.00 96.91 585 A 1 
ATOM 4385 C CZ2 . TRP A 0 585 . -3.371   5.255   6.632   1.00 96.91 585 A 1 
ATOM 4386 C CZ3 . TRP A 0 585 . -4.990   3.779   7.674   1.00 96.91 585 A 1 
ATOM 4387 N N   . ALA A 0 586 . -2.382   -1.263  9.738   1.00 95.49 586 A 1 
ATOM 4388 C CA  . ALA A 0 586 . -3.605   -2.013  9.922   1.00 95.49 586 A 1 
ATOM 4389 C C   . ALA A 0 586 . -4.226   -1.691  11.277  1.00 95.49 586 A 1 
ATOM 4390 C CB  . ALA A 0 586 . -3.333   -3.504  9.718   1.00 95.49 586 A 1 
ATOM 4391 O O   . ALA A 0 586 . -3.532   -1.519  12.278  1.00 95.49 586 A 1 
ATOM 4392 N N   . LYS A 0 587 . -5.554   -1.619  11.307  1.00 97.08 587 A 1 
ATOM 4393 C CA  . LYS A 0 587 . -6.336   -1.566  12.542  1.00 97.08 587 A 1 
ATOM 4394 C C   . LYS A 0 587 . -7.441   -2.594  12.476  1.00 97.08 587 A 1 
ATOM 4395 C CB  . LYS A 0 587 . -6.920   -0.177  12.812  1.00 97.08 587 A 1 
ATOM 4396 O O   . LYS A 0 587 . -8.089   -2.712  11.432  1.00 97.08 587 A 1 
ATOM 4397 C CG  . LYS A 0 587 . -5.827   0.882   12.948  1.00 97.08 587 A 1 
ATOM 4398 C CD  . LYS A 0 587 . -6.454   2.250   13.189  1.00 97.08 587 A 1 
ATOM 4399 C CE  . LYS A 0 587 . -5.314   3.249   13.344  1.00 97.08 587 A 1 
ATOM 4400 N NZ  . LYS A 0 587 . -5.845   4.617   13.490  1.00 97.08 587 A 1 
ATOM 4401 N N   . SER A 0 588 . -7.668   -3.281  13.582  1.00 95.03 588 A 1 
ATOM 4402 C CA  . SER A 0 588 . -8.842   -4.119  13.777  1.00 95.03 588 A 1 
ATOM 4403 C C   . SER A 0 588 . -9.564   -3.711  15.050  1.00 95.03 588 A 1 
ATOM 4404 C CB  . SER A 0 588 . -8.502   -5.612  13.761  1.00 95.03 588 A 1 
ATOM 4405 O O   . SER A 0 588 . -8.934   -3.350  16.044  1.00 95.03 588 A 1 
ATOM 4406 O OG  . SER A 0 588 . -7.668   -5.976  14.835  1.00 95.03 588 A 1 
ATOM 4407 N N   . TYR A 0 589 . -10.885  -3.753  14.980  1.00 92.18 589 A 1 
ATOM 4408 C CA  . TYR A 0 589 . -11.785  -3.663  16.113  1.00 92.18 589 A 1 
ATOM 4409 C C   . TYR A 0 589 . -12.671  -4.887  16.052  1.00 92.18 589 A 1 
ATOM 4410 C CB  . TYR A 0 589 . -12.633  -2.392  16.035  1.00 92.18 589 A 1 
ATOM 4411 O O   . TYR A 0 589 . -13.340  -5.082  15.038  1.00 92.18 589 A 1 
ATOM 4412 C CG  . TYR A 0 589 . -11.822  -1.120  16.085  1.00 92.18 589 A 1 
ATOM 4413 C CD1 . TYR A 0 589 . -11.456  -0.593  17.334  1.00 92.18 589 A 1 
ATOM 4414 C CD2 . TYR A 0 589 . -11.398  -0.495  14.895  1.00 92.18 589 A 1 
ATOM 4415 C CE1 . TYR A 0 589 . -10.670  0.569   17.403  1.00 92.18 589 A 1 
ATOM 4416 C CE2 . TYR A 0 589 . -10.611  0.671   14.957  1.00 92.18 589 A 1 
ATOM 4417 O OH  . TYR A 0 589 . -9.469   2.315   16.293  1.00 92.18 589 A 1 
ATOM 4418 C CZ  . TYR A 0 589 . -10.246  1.200   16.214  1.00 92.18 589 A 1 
ATOM 4419 N N   . ASP A 0 590 . -12.663  -5.676  17.110  1.00 87.92 590 A 1 
ATOM 4420 C CA  . ASP A 0 590 . -13.534  -6.830  17.254  1.00 87.92 590 A 1 
ATOM 4421 C C   . ASP A 0 590 . -14.318  -6.637  18.557  1.00 87.92 590 A 1 
ATOM 4422 C CB  . ASP A 0 590 . -12.705  -8.127  17.180  1.00 87.92 590 A 1 
ATOM 4423 O O   . ASP A 0 590 . -13.741  -6.320  19.600  1.00 87.92 590 A 1 
ATOM 4424 C CG  . ASP A 0 590 . -11.988  -8.302  15.823  1.00 87.92 590 A 1 
ATOM 4425 O OD1 . ASP A 0 590 . -12.658  -8.266  14.760  1.00 87.92 590 A 1 
ATOM 4426 O OD2 . ASP A 0 590 . -10.743  -8.449  15.790  1.00 87.92 590 A 1 
ATOM 4427 N N   . ALA A 0 591 . -15.640  -6.739  18.477  1.00 81.80 591 A 1 
ATOM 4428 C CA  . ALA A 0 591 . -16.536  -6.714  19.624  1.00 81.80 591 A 1 
ATOM 4429 C C   . ALA A 0 591 . -17.366  -7.998  19.610  1.00 81.80 591 A 1 
ATOM 4430 C CB  . ALA A 0 591 . -17.397  -5.446  19.579  1.00 81.80 591 A 1 
ATOM 4431 O O   . ALA A 0 591 . -18.018  -8.292  18.606  1.00 81.80 591 A 1 
ATOM 4432 N N   . GLU A 0 592 . -17.307  -8.748  20.706  1.00 71.99 592 A 1 
ATOM 4433 C CA  . GLU A 0 592 . -18.136  -9.931  20.955  1.00 71.99 592 A 1 
ATOM 4434 C C   . GLU A 0 592 . -19.382  -9.534  21.757  1.00 71.99 592 A 1 
ATOM 4435 C CB  . GLU A 0 592 . -17.324  -11.016 21.687  1.00 71.99 592 A 1 
ATOM 4436 O O   . GLU A 0 592 . -19.340  -8.524  22.471  1.00 71.99 592 A 1 
ATOM 4437 C CG  . GLU A 0 592 . -16.139  -11.534 20.847  1.00 71.99 592 A 1 
ATOM 4438 C CD  . GLU A 0 592 . -15.313  -12.645 21.527  1.00 71.99 592 A 1 
ATOM 4439 O OE1 . GLU A 0 592 . -14.444  -13.223 20.829  1.00 71.99 592 A 1 
ATOM 4440 O OE2 . GLU A 0 592 . -15.487  -12.892 22.742  1.00 71.99 592 A 1 
ATOM 4441 N N   . SER A 0 593 . -20.456  -10.314 21.580  1.00 69.63 593 A 1 
ATOM 4442 C CA  . SER A 0 593 . -21.797  -10.220 22.187  1.00 69.63 593 A 1 
ATOM 4443 C C   . SER A 0 593 . -22.085  -8.937  22.969  1.00 69.63 593 A 1 
ATOM 4444 C CB  . SER A 0 593 . -22.205  -11.465 22.988  1.00 69.63 593 A 1 
ATOM 4445 O O   . SER A 0 593 . -21.618  -8.731  24.096  1.00 69.63 593 A 1 
ATOM 4446 O OG  . SER A 0 593 . -21.096  -12.117 23.560  1.00 69.63 593 A 1 
ATOM 4447 N N   . TYR A 0 594 . -22.905  -8.071  22.370  1.00 70.70 594 A 1 
ATOM 4448 C CA  . TYR A 0 594 . -23.551  -6.978  23.087  1.00 70.70 594 A 1 
ATOM 4449 C C   . TYR A 0 594 . -25.007  -7.321  23.352  1.00 70.70 594 A 1 
ATOM 4450 C CB  . TYR A 0 594 . -23.445  -5.657  22.322  1.00 70.70 594 A 1 
ATOM 4451 O O   . TYR A 0 594 . -25.807  -7.298  22.419  1.00 70.70 594 A 1 
ATOM 4452 C CG  . TYR A 0 594 . -24.124  -4.517  23.059  1.00 70.70 594 A 1 
ATOM 4453 C CD1 . TYR A 0 594 . -25.306  -3.925  22.573  1.00 70.70 594 A 1 
ATOM 4454 C CD2 . TYR A 0 594 . -23.588  -4.082  24.281  1.00 70.70 594 A 1 
ATOM 4455 C CE1 . TYR A 0 594 . -25.906  -2.858  23.264  1.00 70.70 594 A 1 
ATOM 4456 C CE2 . TYR A 0 594 . -24.181  -3.020  24.979  1.00 70.70 594 A 1 
ATOM 4457 O OH  . TYR A 0 594 . -25.842  -1.339  25.134  1.00 70.70 594 A 1 
ATOM 4458 C CZ  . TYR A 0 594 . -25.324  -2.394  24.463  1.00 70.70 594 A 1 
ATOM 4459 N N   . ASP A 0 595 . -25.336  -7.540  24.622  1.00 75.12 595 A 1 
ATOM 4460 C CA  . ASP A 0 595 . -26.684  -7.906  25.044  1.00 75.12 595 A 1 
ATOM 4461 C C   . ASP A 0 595 . -27.305  -6.792  25.891  1.00 75.12 595 A 1 
ATOM 4462 C CB  . ASP A 0 595 . -26.672  -9.245  25.796  1.00 75.12 595 A 1 
ATOM 4463 O O   . ASP A 0 595 . -26.785  -6.411  26.948  1.00 75.12 595 A 1 
ATOM 4464 C CG  . ASP A 0 595 . -26.295  -10.454 24.929  1.00 75.12 595 A 1 
ATOM 4465 O OD1 . ASP A 0 595 . -26.296  -10.326 23.686  1.00 75.12 595 A 1 
ATOM 4466 O OD2 . ASP A 0 595 . -26.048  -11.511 25.549  1.00 75.12 595 A 1 
ATOM 4467 N N   . GLU A 0 596 . -28.455  -6.290  25.445  1.00 79.86 596 A 1 
ATOM 4468 C CA  . GLU A 0 596 . -29.391  -5.528  26.266  1.00 79.86 596 A 1 
ATOM 4469 C C   . GLU A 0 596 . -30.629  -6.376  26.512  1.00 79.86 596 A 1 
ATOM 4470 C CB  . GLU A 0 596 . -29.823  -4.197  25.629  1.00 79.86 596 A 1 
ATOM 4471 O O   . GLU A 0 596 . -31.250  -6.854  25.567  1.00 79.86 596 A 1 
ATOM 4472 C CG  . GLU A 0 596 . -28.671  -3.303  25.164  1.00 79.86 596 A 1 
ATOM 4473 C CD  . GLU A 0 596 . -29.090  -1.842  24.908  1.00 79.86 596 A 1 
ATOM 4474 O OE1 . GLU A 0 596 . -28.226  -1.014  24.537  1.00 79.86 596 A 1 
ATOM 4475 O OE2 . GLU A 0 596 . -30.192  -1.392  25.280  1.00 79.86 596 A 1 
ATOM 4476 N N   . TRP A 0 597 . -31.031  -6.529  27.767  1.00 84.04 597 A 1 
ATOM 4477 C CA  . TRP A 0 597 . -32.260  -7.242  28.094  1.00 84.04 597 A 1 
ATOM 4478 C C   . TRP A 0 597 . -32.997  -6.569  29.244  1.00 84.04 597 A 1 
ATOM 4479 C CB  . TRP A 0 597 . -31.961  -8.720  28.369  1.00 84.04 597 A 1 
ATOM 4480 O O   . TRP A 0 597 . -32.390  -5.949  30.125  1.00 84.04 597 A 1 
ATOM 4481 C CG  . TRP A 0 597 . -31.006  -8.968  29.493  1.00 84.04 597 A 1 
ATOM 4482 C CD1 . TRP A 0 597 . -29.666  -9.095  29.370  1.00 84.04 597 A 1 
ATOM 4483 C CD2 . TRP A 0 597 . -31.294  -9.087  30.917  1.00 84.04 597 A 1 
ATOM 4484 C CE2 . TRP A 0 597 . -30.061  -9.287  31.609  1.00 84.04 597 A 1 
ATOM 4485 C CE3 . TRP A 0 597 . -32.471  -9.037  31.695  1.00 84.04 597 A 1 
ATOM 4486 N NE1 . TRP A 0 597 . -29.102  -9.290  30.614  1.00 84.04 597 A 1 
ATOM 4487 C CH2 . TRP A 0 597 . -31.194  -9.377  33.749  1.00 84.04 597 A 1 
ATOM 4488 C CZ2 . TRP A 0 597 . -30.002  -9.434  33.003  1.00 84.04 597 A 1 
ATOM 4489 C CZ3 . TRP A 0 597 . -32.424  -9.178  33.094  1.00 84.04 597 A 1 
ATOM 4490 N N   . ASP A 0 598 . -34.316  -6.713  29.218  1.00 77.75 598 A 1 
ATOM 4491 C CA  . ASP A 0 598 . -35.234  -6.263  30.256  1.00 77.75 598 A 1 
ATOM 4492 C C   . ASP A 0 598 . -36.198  -7.401  30.612  1.00 77.75 598 A 1 
ATOM 4493 C CB  . ASP A 0 598 . -35.970  -4.993  29.793  1.00 77.75 598 A 1 
ATOM 4494 O O   . ASP A 0 598 . -36.676  -8.126  29.737  1.00 77.75 598 A 1 
ATOM 4495 C CG  . ASP A 0 598 . -36.702  -4.253  30.925  1.00 77.75 598 A 1 
ATOM 4496 O OD1 . ASP A 0 598 . -36.556  -4.653  32.105  1.00 77.75 598 A 1 
ATOM 4497 O OD2 . ASP A 0 598 . -37.355  -3.230  30.617  1.00 77.75 598 A 1 
ATOM 4498 N N   . ASN A 0 599 . -36.455  -7.569  31.906  1.00 75.11 599 A 1 
ATOM 4499 C CA  . ASN A 0 599 . -37.453  -8.483  32.444  1.00 75.11 599 A 1 
ATOM 4500 C C   . ASN A 0 599 . -38.320  -7.715  33.437  1.00 75.11 599 A 1 
ATOM 4501 C CB  . ASN A 0 599 . -36.762  -9.692  33.095  1.00 75.11 599 A 1 
ATOM 4502 O O   . ASN A 0 599 . -37.865  -7.397  34.542  1.00 75.11 599 A 1 
ATOM 4503 C CG  . ASN A 0 599 . -37.772  -10.671 33.675  1.00 75.11 599 A 1 
ATOM 4504 N ND2 . ASN A 0 599 . -37.978  -10.699 34.966  1.00 75.11 599 A 1 
ATOM 4505 O OD1 . ASN A 0 599 . -38.404  -11.431 32.979  1.00 75.11 599 A 1 
ATOM 4506 N N   . ALA A 0 600 . -39.565  -7.462  33.047  1.00 73.29 600 A 1 
ATOM 4507 C CA  . ALA A 0 600 . -40.593  -6.952  33.935  1.00 73.29 600 A 1 
ATOM 4508 C C   . ALA A 0 600 . -41.541  -8.096  34.291  1.00 73.29 600 A 1 
ATOM 4509 C CB  . ALA A 0 600 . -41.288  -5.753  33.286  1.00 73.29 600 A 1 
ATOM 4510 O O   . ALA A 0 600 . -42.275  -8.594  33.440  1.00 73.29 600 A 1 
ATOM 4511 N N   . ASP A 0 601 . -41.490  -8.484  35.558  1.00 67.67 601 A 1 
ATOM 4512 C CA  . ASP A 0 601 . -42.367  -9.470  36.172  1.00 67.67 601 A 1 
ATOM 4513 C C   . ASP A 0 601 . -43.449  -8.707  36.954  1.00 67.67 601 A 1 
ATOM 4514 C CB  . ASP A 0 601 . -41.489  -10.395 37.023  1.00 67.67 601 A 1 
ATOM 4515 O O   . ASP A 0 601 . -43.159  -7.839  37.795  1.00 67.67 601 A 1 
ATOM 4516 C CG  . ASP A 0 601 . -42.247  -11.404 37.883  1.00 67.67 601 A 1 
ATOM 4517 O OD1 . ASP A 0 601 . -43.486  -11.263 37.988  1.00 67.67 601 A 1 
ATOM 4518 O OD2 . ASP A 0 601 . -41.507  -12.153 38.568  1.00 67.67 601 A 1 
ATOM 4519 N N   . ALA A 0 602 . -44.708  -8.967  36.601  1.00 67.67 602 A 1 
ATOM 4520 C CA  . ALA A 0 602 . -45.884  -8.359  37.208  1.00 67.67 602 A 1 
ATOM 4521 C C   . ALA A 0 602 . -46.859  -9.409  37.759  1.00 67.67 602 A 1 
ATOM 4522 C CB  . ALA A 0 602 . -46.511  -7.370  36.217  1.00 67.67 602 A 1 
ATOM 4523 O O   . ALA A 0 602 . -48.068  -9.366  37.479  1.00 67.67 602 A 1 
ATOM 4524 N N   . ASP A 0 603 . -46.337  -10.295 38.597  1.00 68.45 603 A 1 
ATOM 4525 C CA  . ASP A 0 603 . -47.083  -11.308 39.328  1.00 68.45 603 A 1 
ATOM 4526 C C   . ASP A 0 603 . -48.307  -10.785 40.111  1.00 68.45 603 A 1 
ATOM 4527 C CB  . ASP A 0 603 . -46.113  -12.031 40.276  1.00 68.45 603 A 1 
ATOM 4528 O O   . ASP A 0 603 . -48.283  -9.839  40.916  1.00 68.45 603 A 1 
ATOM 4529 C CG  . ASP A 0 603 . -45.257  -13.107 39.609  1.00 68.45 603 A 1 
ATOM 4530 O OD1 . ASP A 0 603 . -45.663  -13.513 38.501  1.00 68.45 603 A 1 
ATOM 4531 O OD2 . ASP A 0 603 . -44.407  -13.663 40.344  1.00 68.45 603 A 1 
ATOM 4532 N N   . LYS A 0 604 . -49.445  -11.463 39.915  1.00 58.37 604 A 1 
ATOM 4533 C CA  . LYS A 0 604 . -50.638  -11.346 40.770  1.00 58.37 604 A 1 
ATOM 4534 C C   . LYS A 0 604 . -51.101  -12.728 41.178  1.00 58.37 604 A 1 
ATOM 4535 C CB  . LYS A 0 604 . -51.787  -10.586 40.106  1.00 58.37 604 A 1 
ATOM 4536 O O   . LYS A 0 604 . -51.943  -13.360 40.541  1.00 58.37 604 A 1 
ATOM 4537 C CG  . LYS A 0 604 . -51.349  -9.260  39.507  1.00 58.37 604 A 1 
ATOM 4538 C CD  . LYS A 0 604 . -52.547  -8.608  38.828  1.00 58.37 604 A 1 
ATOM 4539 C CE  . LYS A 0 604 . -51.968  -7.570  37.875  1.00 58.37 604 A 1 
ATOM 4540 N NZ  . LYS A 0 604 . -52.734  -7.534  36.616  1.00 58.37 604 A 1 
ATOM 4541 N N   . TRP A 0 605 . -50.629  -13.166 42.326  1.00 62.27 605 A 1 
ATOM 4542 C CA  . TRP A 0 605 . -51.005  -14.450 42.888  1.00 62.27 605 A 1 
ATOM 4543 C C   . TRP A 0 605 . -52.196  -14.316 43.848  1.00 62.27 605 A 1 
ATOM 4544 C CB  . TRP A 0 605 . -49.763  -15.114 43.484  1.00 62.27 605 A 1 
ATOM 4545 O O   . TRP A 0 605 . -52.325  -13.381 44.651  1.00 62.27 605 A 1 
ATOM 4546 C CG  . TRP A 0 605 . -48.891  -14.215 44.302  1.00 62.27 605 A 1 
ATOM 4547 C CD1 . TRP A 0 605 . -48.036  -13.292 43.808  1.00 62.27 605 A 1 
ATOM 4548 C CD2 . TRP A 0 605 . -48.681  -14.206 45.740  1.00 62.27 605 A 1 
ATOM 4549 C CE2 . TRP A 0 605 . -47.737  -13.181 46.054  1.00 62.27 605 A 1 
ATOM 4550 C CE3 . TRP A 0 605 . -49.141  -15.019 46.798  1.00 62.27 605 A 1 
ATOM 4551 N NE1 . TRP A 0 605 . -47.380  -12.653 44.831  1.00 62.27 605 A 1 
ATOM 4552 C CH2 . TRP A 0 605 . -47.805  -13.755 48.407  1.00 62.27 605 A 1 
ATOM 4553 C CZ2 . TRP A 0 605 . -47.321  -12.938 47.370  1.00 62.27 605 A 1 
ATOM 4554 C CZ3 . TRP A 0 605 . -48.690  -14.809 48.117  1.00 62.27 605 A 1 
ATOM 4555 N N   . GLY A 0 606 . -53.102  -15.293 43.766  1.00 55.88 606 A 1 
ATOM 4556 C CA  . GLY A 0 606 . -54.170  -15.487 44.743  1.00 55.88 606 A 1 
ATOM 4557 C C   . GLY A 0 606 . -53.618  -16.150 46.005  1.00 55.88 606 A 1 
ATOM 4558 O O   . GLY A 0 606 . -53.616  -17.373 46.113  1.00 55.88 606 A 1 
ATOM 4559 N N   . ALA A 0 607 . -53.158  -15.362 46.975  1.00 53.75 607 A 1 
ATOM 4560 C CA  . ALA A 0 607 . -52.659  -15.873 48.247  1.00 53.75 607 A 1 
ATOM 4561 C C   . ALA A 0 607 . -53.812  -16.319 49.163  1.00 53.75 607 A 1 
ATOM 4562 C CB  . ALA A 0 607 . -51.825  -14.787 48.928  1.00 53.75 607 A 1 
ATOM 4563 O O   . ALA A 0 607 . -54.715  -15.543 49.493  1.00 53.75 607 A 1 
ATOM 4564 N N   . GLN A 0 608 . -53.771  -17.566 49.635  1.00 56.08 608 A 1 
ATOM 4565 C CA  . GLN A 0 608 . -54.730  -18.084 50.613  1.00 56.08 608 A 1 
ATOM 4566 C C   . GLN A 0 608 . -54.261  -17.773 52.037  1.00 56.08 608 A 1 
ATOM 4567 C CB  . GLN A 0 608 . -54.956  -19.582 50.371  1.00 56.08 608 A 1 
ATOM 4568 O O   . GLN A 0 608 . -53.368  -18.424 52.577  1.00 56.08 608 A 1 
ATOM 4569 C CG  . GLN A 0 608 . -55.920  -19.773 49.188  1.00 56.08 608 A 1 
ATOM 4570 C CD  . GLN A 0 608 . -55.879  -21.163 48.571  1.00 56.08 608 A 1 
ATOM 4571 N NE2 . GLN A 0 608 . -56.798  -21.472 47.684  1.00 56.08 608 A 1 
ATOM 4572 O OE1 . GLN A 0 608 . -55.029  -21.988 48.844  1.00 56.08 608 A 1 
ATOM 4573 N N   . ALA A 0 609 . -54.889  -16.777 52.665  1.00 49.77 609 A 1 
ATOM 4574 C CA  . ALA A 0 609 . -54.709  -16.505 54.086  1.00 49.77 609 A 1 
ATOM 4575 C C   . ALA A 0 609 . -55.695  -17.350 54.913  1.00 49.77 609 A 1 
ATOM 4576 C CB  . ALA A 0 609 . -54.846  -15.000 54.338  1.00 49.77 609 A 1 
ATOM 4577 O O   . ALA A 0 609 . -56.914  -17.245 54.743  1.00 49.77 609 A 1 
ATOM 4578 N N   . TRP A 0 610 . -55.162  -18.170 55.823  1.00 49.18 610 A 1 
ATOM 4579 C CA  . TRP A 0 610 . -55.942  -18.959 56.779  1.00 49.18 610 A 1 
ATOM 4580 C C   . TRP A 0 610 . -56.380  -18.084 57.960  1.00 49.18 610 A 1 
ATOM 4581 C CB  . TRP A 0 610 . -55.115  -20.165 57.253  1.00 49.18 610 A 1 
ATOM 4582 O O   . TRP A 0 610 . -55.538  -17.500 58.647  1.00 49.18 610 A 1 
ATOM 4583 C CG  . TRP A 0 610 . -54.806  -21.179 56.192  1.00 49.18 610 A 1 
ATOM 4584 C CD1 . TRP A 0 610 . -53.771  -21.132 55.320  1.00 49.18 610 A 1 
ATOM 4585 C CD2 . TRP A 0 610 . -55.561  -22.383 55.845  1.00 49.18 610 A 1 
ATOM 4586 C CE2 . TRP A 0 610 . -54.922  -23.013 54.735  1.00 49.18 610 A 1 
ATOM 4587 C CE3 . TRP A 0 610 . -56.731  -22.996 56.345  1.00 49.18 610 A 1 
ATOM 4588 N NE1 . TRP A 0 610 . -53.836  -22.210 54.460  1.00 49.18 610 A 1 
ATOM 4589 C CH2 . TRP A 0 610 . -56.591  -24.763 54.660  1.00 49.18 610 A 1 
ATOM 4590 C CZ2 . TRP A 0 610 . -55.420  -24.182 54.142  1.00 49.18 610 A 1 
ATOM 4591 C CZ3 . TRP A 0 610 . -57.238  -24.174 55.762  1.00 49.18 610 A 1 
ATOM 4592 N N   . GLY A 0 611 . -57.690  -17.997 58.210  1.00 51.08 611 A 1 
ATOM 4593 C CA  . GLY A 0 611 . -58.268  -17.339 59.384  1.00 51.08 611 A 1 
ATOM 4594 C C   . GLY A 0 611 . -59.045  -18.327 60.259  1.00 51.08 611 A 1 
ATOM 4595 O O   . GLY A 0 611 . -59.672  -19.245 59.741  1.00 51.08 611 A 1 
ATOM 4596 N N   . LYS A 0 612 . -58.999  -18.131 61.583  1.00 47.52 612 A 1 
ATOM 4597 C CA  . LYS A 0 612 . -59.876  -18.794 62.565  1.00 47.52 612 A 1 
ATOM 4598 C C   . LYS A 0 612 . -60.825  -17.747 63.129  1.00 47.52 612 A 1 
ATOM 4599 C CB  . LYS A 0 612 . -59.058  -19.426 63.709  1.00 47.52 612 A 1 
ATOM 4600 O O   . LYS A 0 612 . -60.346  -16.811 63.776  1.00 47.52 612 A 1 
ATOM 4601 C CG  . LYS A 0 612 . -58.193  -20.590 63.225  1.00 47.52 612 A 1 
ATOM 4602 C CD  . LYS A 0 612 . -57.401  -21.251 64.359  1.00 47.52 612 A 1 
ATOM 4603 C CE  . LYS A 0 612 . -56.652  -22.404 63.691  1.00 47.52 612 A 1 
ATOM 4604 N NZ  . LYS A 0 612 . -55.980  -23.312 64.639  1.00 47.52 612 A 1 
ATOM 4605 N N   . ASP A 0 613 . -62.125  -17.866 62.907  1.00 43.29 613 A 1 
ATOM 4606 C CA  . ASP A 0 613 . -63.111  -17.163 63.723  1.00 43.29 613 A 1 
ATOM 4607 C C   . ASP A 0 613 . -63.413  -17.961 64.998  1.00 43.29 613 A 1 
ATOM 4608 C CB  . ASP A 0 613 . -64.347  -16.708 62.929  1.00 43.29 613 A 1 
ATOM 4609 O O   . ASP A 0 613 . -63.253  -19.175 65.068  1.00 43.29 613 A 1 
ATOM 4610 C CG  . ASP A 0 613 . -65.069  -17.757 62.086  1.00 43.29 613 A 1 
ATOM 4611 O OD1 . ASP A 0 613 . -64.392  -18.713 61.670  1.00 43.29 613 A 1 
ATOM 4612 O OD2 . ASP A 0 613 . -66.196  -17.420 61.674  1.00 43.29 613 A 1 
ATOM 4613 N N   . ARG A 0 614 . -63.709  -17.236 66.080  1.00 40.88 614 A 1 
ATOM 4614 C CA  . ARG A 0 614 . -64.112  -17.805 67.370  1.00 40.88 614 A 1 
ATOM 4615 C C   . ARG A 0 614 . -65.521  -17.316 67.636  1.00 40.88 614 A 1 
ATOM 4616 C CB  . ARG A 0 614 . -63.163  -17.376 68.505  1.00 40.88 614 A 1 
ATOM 4617 O O   . ARG A 0 614 . -65.680  -16.236 68.212  1.00 40.88 614 A 1 
ATOM 4618 C CG  . ARG A 0 614 . -61.740  -17.933 68.391  1.00 40.88 614 A 1 
ATOM 4619 C CD  . ARG A 0 614 . -60.879  -17.452 69.570  1.00 40.88 614 A 1 
ATOM 4620 N NE  . ARG A 0 614 . -61.297  -18.072 70.844  1.00 40.88 614 A 1 
ATOM 4621 N NH1 . ARG A 0 614 . -60.317  -16.579 72.284  1.00 40.88 614 A 1 
ATOM 4622 N NH2 . ARG A 0 614 . -61.456  -18.327 73.097  1.00 40.88 614 A 1 
ATOM 4623 C CZ  . ARG A 0 614 . -61.022  -17.656 72.066  1.00 40.88 614 A 1 
ATOM 4624 N N   . ASP A 0 615 . -66.527  -18.051 67.205  1.00 46.11 615 A 1 
ATOM 4625 C CA  . ASP A 0 615 . -67.893  -17.803 67.625  1.00 46.11 615 A 1 
ATOM 4626 C C   . ASP A 0 615 . -68.176  -18.502 68.966  1.00 46.11 615 A 1 
ATOM 4627 C CB  . ASP A 0 615 . -68.889  -18.067 66.490  1.00 46.11 615 A 1 
ATOM 4628 O O   . ASP A 0 615 . -67.587  -19.509 69.352  1.00 46.11 615 A 1 
ATOM 4629 C CG  . ASP A 0 615 . -68.873  -19.474 65.893  1.00 46.11 615 A 1 
ATOM 4630 O OD1 . ASP A 0 615 . -67.836  -20.154 66.044  1.00 46.11 615 A 1 
ATOM 4631 O OD2 . ASP A 0 615 . -69.922  -19.778 65.291  1.00 46.11 615 A 1 
ATOM 4632 N N   . VAL A 0 616 . -68.977  -17.840 69.802  1.00 37.28 616 A 1 
ATOM 4633 C CA  . VAL A 0 616 . -69.324  -18.312 71.146  1.00 37.28 616 A 1 
ATOM 4634 C C   . VAL A 0 616 . -70.733  -18.875 71.067  1.00 37.28 616 A 1 
ATOM 4635 C CB  . VAL A 0 616 . -69.176  -17.195 72.202  1.00 37.28 616 A 1 
ATOM 4636 O O   . VAL A 0 616 . -71.713  -18.130 71.168  1.00 37.28 616 A 1 
ATOM 4637 C CG1 . VAL A 0 616 . -69.603  -17.659 73.604  1.00 37.28 616 A 1 
ATOM 4638 C CG2 . VAL A 0 616 . -67.720  -16.717 72.307  1.00 37.28 616 A 1 
ATOM 4639 N N   . MET A 0 617 . -70.851  -20.189 70.893  1.00 34.51 617 A 1 
ATOM 4640 C CA  . MET A 0 617 . -72.141  -20.871 70.929  1.00 34.51 617 A 1 
ATOM 4641 C C   . MET A 0 617 . -72.779  -20.721 72.327  1.00 34.51 617 A 1 
ATOM 4642 C CB  . MET A 0 617 . -71.953  -22.343 70.519  1.00 34.51 617 A 1 
ATOM 4643 O O   . MET A 0 617 . -72.269  -21.240 73.320  1.00 34.51 617 A 1 
ATOM 4644 C CG  . MET A 0 617 . -73.254  -22.916 69.956  1.00 34.51 617 A 1 
ATOM 4645 S SD  . MET A 0 617 . -73.314  -24.723 69.866  1.00 34.51 617 A 1 
ATOM 4646 C CE  . MET A 0 617 . -74.465  -24.876 68.480  1.00 34.51 617 A 1 
ATOM 4647 N N   . GLY A 0 618 . -73.897  -19.986 72.428  1.00 37.79 618 A 1 
ATOM 4648 C CA  . GLY A 0 618 . -74.710  -19.905 73.656  1.00 37.79 618 A 1 
ATOM 4649 C C   . GLY A 0 618 . -75.009  -18.513 74.229  1.00 37.79 618 A 1 
ATOM 4650 O O   . GLY A 0 618 . -75.626  -18.430 75.289  1.00 37.79 618 A 1 
ATOM 4651 N N   . ALA A 0 619 . -74.680  -17.410 73.547  1.00 29.16 619 A 1 
ATOM 4652 C CA  . ALA A 0 619 . -75.117  -16.063 73.958  1.00 29.16 619 A 1 
ATOM 4653 C C   . ALA A 0 619 . -76.627  -15.785 73.727  1.00 29.16 619 A 1 
ATOM 4654 C CB  . ALA A 0 619 . -74.204  -15.010 73.319  1.00 29.16 619 A 1 
ATOM 4655 O O   . ALA A 0 619 . -77.067  -14.634 73.738  1.00 29.16 619 A 1 
ATOM 4656 N N   . SER A 0 620 . -77.462  -16.821 73.572  1.00 37.90 620 A 1 
ATOM 4657 C CA  . SER A 0 620 . -78.927  -16.706 73.534  1.00 37.90 620 A 1 
ATOM 4658 C C   . SER A 0 620 . -79.536  -16.609 74.942  1.00 37.90 620 A 1 
ATOM 4659 C CB  . SER A 0 620 . -79.555  -17.818 72.688  1.00 37.90 620 A 1 
ATOM 4660 O O   . SER A 0 620 . -80.506  -17.282 75.272  1.00 37.90 620 A 1 
ATOM 4661 O OG  . SER A 0 620 . -79.448  -19.058 73.352  1.00 37.90 620 A 1 
ATOM 4662 N N   . SER A 0 621 . -78.949  -15.774 75.792  1.00 39.56 621 A 1 
ATOM 4663 C CA  . SER A 0 621 . -79.593  -15.129 76.935  1.00 39.56 621 A 1 
ATOM 4664 C C   . SER A 0 621 . -78.624  -14.054 77.424  1.00 39.56 621 A 1 
ATOM 4665 C CB  . SER A 0 621 . -79.945  -16.110 78.069  1.00 39.56 621 A 1 
ATOM 4666 O O   . SER A 0 621 . -77.508  -14.384 77.804  1.00 39.56 621 A 1 
ATOM 4667 O OG  . SER A 0 621 . -78.819  -16.803 78.560  1.00 39.56 621 A 1 
ATOM 4668 N N   . PHE A 0 622 . -79.049  -12.788 77.401  1.00 30.95 622 A 1 
ATOM 4669 C CA  . PHE A 0 622 . -78.269  -11.583 77.732  1.00 30.95 622 A 1 
ATOM 4670 C C   . PHE A 0 622 . -77.280  -11.055 76.664  1.00 30.95 622 A 1 
ATOM 4671 C CB  . PHE A 0 622 . -77.701  -11.634 79.168  1.00 30.95 622 A 1 
ATOM 4672 O O   . PHE A 0 622 . -76.066  -11.133 76.782  1.00 30.95 622 A 1 
ATOM 4673 C CG  . PHE A 0 622 . -78.645  -11.056 80.195  1.00 30.95 622 A 1 
ATOM 4674 C CD1 . PHE A 0 622 . -78.476  -9.721  80.604  1.00 30.95 622 A 1 
ATOM 4675 C CD2 . PHE A 0 622 . -79.698  -11.826 80.724  1.00 30.95 622 A 1 
ATOM 4676 C CE1 . PHE A 0 622 . -79.352  -9.155  81.544  1.00 30.95 622 A 1 
ATOM 4677 C CE2 . PHE A 0 622 . -80.578  -11.257 81.663  1.00 30.95 622 A 1 
ATOM 4678 C CZ  . PHE A 0 622 . -80.403  -9.923  82.073  1.00 30.95 622 A 1 
ATOM 4679 N N   . GLY A 0 623 . -77.835  -10.352 75.670  1.00 34.14 623 A 1 
ATOM 4680 C CA  . GLY A 0 623 . -77.416  -8.973  75.373  1.00 34.14 623 A 1 
ATOM 4681 C C   . GLY A 0 623 . -76.000  -8.694  74.854  1.00 34.14 623 A 1 
ATOM 4682 O O   . GLY A 0 623 . -75.506  -7.601  75.107  1.00 34.14 623 A 1 
ATOM 4683 N N   . SER A 0 624 . -75.356  -9.597  74.113  1.00 30.63 624 A 1 
ATOM 4684 C CA  . SER A 0 624 . -74.150  -9.261  73.333  1.00 30.63 624 A 1 
ATOM 4685 C C   . SER A 0 624 . -74.336  -9.698  71.880  1.00 30.63 624 A 1 
ATOM 4686 C CB  . SER A 0 624 . -72.900  -9.862  73.980  1.00 30.63 624 A 1 
ATOM 4687 O O   . SER A 0 624 . -74.416  -10.886 71.588  1.00 30.63 624 A 1 
ATOM 4688 O OG  . SER A 0 624 . -72.678  -9.221  75.223  1.00 30.63 624 A 1 
ATOM 4689 N N   . ARG A 0 625 . -74.509  -8.719  70.981  1.00 30.27 625 A 1 
ATOM 4690 C CA  . ARG A 0 625 . -74.759  -8.917  69.543  1.00 30.27 625 A 1 
ATOM 4691 C C   . ARG A 0 625 . -73.492  -9.464  68.877  1.00 30.27 625 A 1 
ATOM 4692 C CB  . ARG A 0 625 . -75.232  -7.599  68.889  1.00 30.27 625 A 1 
ATOM 4693 O O   . ARG A 0 625 . -72.419  -8.888  69.020  1.00 30.27 625 A 1 
ATOM 4694 C CG  . ARG A 0 625 . -76.662  -7.214  69.317  1.00 30.27 625 A 1 
ATOM 4695 C CD  . ARG A 0 625 . -77.040  -5.758  68.989  1.00 30.27 625 A 1 
ATOM 4696 N NE  . ARG A 0 625 . -77.735  -5.589  67.696  1.00 30.27 625 A 1 
ATOM 4697 N NH1 . ARG A 0 625 . -78.236  -3.353  67.942  1.00 30.27 625 A 1 
ATOM 4698 N NH2 . ARG A 0 625 . -78.840  -4.410  66.081  1.00 30.27 625 A 1 
ATOM 4699 C CZ  . ARG A 0 625 . -78.274  -4.461  67.253  1.00 30.27 625 A 1 
ATOM 4700 N N   . ALA A 0 626 . -73.656  -10.584 68.181  1.00 34.86 626 A 1 
ATOM 4701 C CA  . ALA A 0 626 . -72.627  -11.327 67.470  1.00 34.86 626 A 1 
ATOM 4702 C C   . ALA A 0 626 . -72.504  -10.815 66.025  1.00 34.86 626 A 1 
ATOM 4703 C CB  . ALA A 0 626 . -73.023  -12.811 67.531  1.00 34.86 626 A 1 
ATOM 4704 O O   . ALA A 0 626 . -73.349  -11.127 65.193  1.00 34.86 626 A 1 
ATOM 4705 N N   . SER A 0 627 . -71.502  -9.973  65.765  1.00 37.09 627 A 1 
ATOM 4706 C CA  . SER A 0 627 . -70.929  -9.654  64.445  1.00 37.09 627 A 1 
ATOM 4707 C C   . SER A 0 627 . -69.970  -8.471  64.631  1.00 37.09 627 A 1 
ATOM 4708 C CB  . SER A 0 627 . -72.012  -9.274  63.417  1.00 37.09 627 A 1 
ATOM 4709 O O   . SER A 0 627 . -70.405  -7.347  64.874  1.00 37.09 627 A 1 
ATOM 4710 O OG  . SER A 0 627 . -71.462  -8.626  62.286  1.00 37.09 627 A 1 
ATOM 4711 N N   . GLU A 0 628 . -68.657  -8.695  64.515  1.00 41.65 628 A 1 
ATOM 4712 C CA  . GLU A 0 628 . -67.623  -7.639  64.607  1.00 41.65 628 A 1 
ATOM 4713 C C   . GLU A 0 628 . -67.711  -6.617  63.443  1.00 41.65 628 A 1 
ATOM 4714 C CB  . GLU A 0 628 . -66.237  -8.318  64.718  1.00 41.65 628 A 1 
ATOM 4715 O O   . GLU A 0 628 . -66.960  -5.644  63.417  1.00 41.65 628 A 1 
ATOM 4716 C CG  . GLU A 0 628 . -64.994  -7.442  65.014  1.00 41.65 628 A 1 
ATOM 4717 C CD  . GLU A 0 628 . -64.949  -6.774  66.403  1.00 41.65 628 A 1 
ATOM 4718 O OE1 . GLU A 0 628 . -64.439  -5.619  66.499  1.00 41.65 628 A 1 
ATOM 4719 O OE2 . GLU A 0 628 . -65.375  -7.423  67.381  1.00 41.65 628 A 1 
ATOM 4720 N N   . SER A 0 629 . -68.649  -6.778  62.498  1.00 39.24 629 A 1 
ATOM 4721 C CA  . SER A 0 629 . -68.897  -5.794  61.434  1.00 39.24 629 A 1 
ATOM 4722 C C   . SER A 0 629 . -70.000  -4.773  61.751  1.00 39.24 629 A 1 
ATOM 4723 C CB  . SER A 0 629 . -69.166  -6.496  60.105  1.00 39.24 629 A 1 
ATOM 4724 O O   . SER A 0 629 . -70.117  -3.797  61.014  1.00 39.24 629 A 1 
ATOM 4725 O OG  . SER A 0 629 . -69.183  -5.546  59.058  1.00 39.24 629 A 1 
ATOM 4726 N N   . ASP A 0 630 . -70.751  -4.916  62.847  1.00 32.20 630 A 1 
ATOM 4727 C CA  . ASP A 0 630 . -71.725  -3.906  63.294  1.00 32.20 630 A 1 
ATOM 4728 C C   . ASP A 0 630 . -71.113  -3.005  64.380  1.00 32.20 630 A 1 
ATOM 4729 C CB  . ASP A 0 630 . -73.063  -4.550  63.706  1.00 32.20 630 A 1 
ATOM 4730 O O   . ASP A 0 630 . -71.599  -2.892  65.508  1.00 32.20 630 A 1 
ATOM 4731 C CG  . ASP A 0 630 . -74.018  -4.856  62.544  1.00 32.20 630 A 1 
ATOM 4732 O OD1 . ASP A 0 630 . -73.777  -4.382  61.412  1.00 32.20 630 A 1 
ATOM 4733 O OD2 . ASP A 0 630 . -75.021  -5.554  62.823  1.00 32.20 630 A 1 
ATOM 4734 N N   . LYS A 0 631 . -70.014  -2.318  64.043  1.00 33.38 631 A 1 
ATOM 4735 C CA  . LYS A 0 631 . -69.627  -1.107  64.779  1.00 33.38 631 A 1 
ATOM 4736 C C   . LYS A 0 631 . -70.540  0.015   64.316  1.00 33.38 631 A 1 
ATOM 4737 C CB  . LYS A 0 631 . -68.129  -0.783  64.631  1.00 33.38 631 A 1 
ATOM 4738 O O   . LYS A 0 631 . -70.172  0.784   63.428  1.00 33.38 631 A 1 
ATOM 4739 C CG  . LYS A 0 631 . -67.321  -1.767  65.480  1.00 33.38 631 A 1 
ATOM 4740 C CD  . LYS A 0 631 . -65.810  -1.507  65.481  1.00 33.38 631 A 1 
ATOM 4741 C CE  . LYS A 0 631 . -65.242  -2.649  66.331  1.00 33.38 631 A 1 
ATOM 4742 N NZ  . LYS A 0 631 . -63.809  -2.929  66.128  1.00 33.38 631 A 1 
ATOM 4743 N N   . ASP A 0 632 . -71.726  0.088   64.928  1.00 34.81 632 A 1 
ATOM 4744 C CA  . ASP A 0 632 . -72.619  1.243   64.849  1.00 34.81 632 A 1 
ATOM 4745 C C   . ASP A 0 632 . -71.782  2.508   65.066  1.00 34.81 632 A 1 
ATOM 4746 C CB  . ASP A 0 632 . -73.763  1.165   65.886  1.00 34.81 632 A 1 
ATOM 4747 O O   . ASP A 0 632 . -71.393  2.878   66.179  1.00 34.81 632 A 1 
ATOM 4748 C CG  . ASP A 0 632 . -75.065  0.537   65.369  1.00 34.81 632 A 1 
ATOM 4749 O OD1 . ASP A 0 632 . -75.318  0.645   64.151  1.00 34.81 632 A 1 
ATOM 4750 O OD2 . ASP A 0 632 . -75.844  0.040   66.218  1.00 34.81 632 A 1 
ATOM 4751 N N   . THR A 0 633 . -71.471  3.165   63.955  1.00 35.60 633 A 1 
ATOM 4752 C CA  . THR A 0 633 . -70.730  4.417   63.893  1.00 35.60 633 A 1 
ATOM 4753 C C   . THR A 0 633 . -71.733  5.516   64.228  1.00 35.60 633 A 1 
ATOM 4754 C CB  . THR A 0 633 . -70.035  4.549   62.529  1.00 35.60 633 A 1 
ATOM 4755 O O   . THR A 0 633 . -72.114  6.335   63.405  1.00 35.60 633 A 1 
ATOM 4756 C CG2 . THR A 0 633 . -69.157  5.796   62.397  1.00 35.60 633 A 1 
ATOM 4757 O OG1 . THR A 0 633 . -69.159  3.453   62.372  1.00 35.60 633 A 1 
ATOM 4758 N N   . ALA A 0 634 . -72.223  5.495   65.466  1.00 35.95 634 A 1 
ATOM 4759 C CA  . ALA A 0 634 . -73.226  6.409   65.992  1.00 35.95 634 A 1 
ATOM 4760 C C   . ALA A 0 634 . -72.588  7.396   66.981  1.00 35.95 634 A 1 
ATOM 4761 C CB  . ALA A 0 634 . -74.401  5.598   66.555  1.00 35.95 634 A 1 
ATOM 4762 O O   . ALA A 0 634 . -73.096  7.598   68.078  1.00 35.95 634 A 1 
ATOM 4763 N N   . LYS A 0 635 . -71.449  8.003   66.606  1.00 33.51 635 A 1 
ATOM 4764 C CA  . LYS A 0 635 . -70.889  9.210   67.253  1.00 33.51 635 A 1 
ATOM 4765 C C   . LYS A 0 635 . -70.024  10.086  66.323  1.00 33.51 635 A 1 
ATOM 4766 C CB  . LYS A 0 635 . -70.196  8.873   68.603  1.00 33.51 635 A 1 
ATOM 4767 O O   . LYS A 0 635 . -69.096  10.737  66.784  1.00 33.51 635 A 1 
ATOM 4768 C CG  . LYS A 0 635 . -71.114  9.139   69.811  1.00 33.51 635 A 1 
ATOM 4769 C CD  . LYS A 0 635 . -70.332  9.270   71.117  1.00 33.51 635 A 1 
ATOM 4770 C CE  . LYS A 0 635 . -71.333  9.366   72.273  1.00 33.51 635 A 1 
ATOM 4771 N NZ  . LYS A 0 635 . -70.639  9.475   73.577  1.00 33.51 635 A 1 
ATOM 4772 N N   . TYR A 0 636 . -70.370  10.188  65.038  1.00 30.00 636 A 1 
ATOM 4773 C CA  . TYR A 0 636 . -69.907  11.298  64.187  1.00 30.00 636 A 1 
ATOM 4774 C C   . TYR A 0 636 . -71.102  12.021  63.562  1.00 30.00 636 A 1 
ATOM 4775 C CB  . TYR A 0 636 . -68.845  10.844  63.174  1.00 30.00 636 A 1 
ATOM 4776 O O   . TYR A 0 636 . -71.455  11.831  62.406  1.00 30.00 636 A 1 
ATOM 4777 C CG  . TYR A 0 636 . -67.442  10.845  63.754  1.00 30.00 636 A 1 
ATOM 4778 C CD1 . TYR A 0 636 . -66.725  12.057  63.854  1.00 30.00 636 A 1 
ATOM 4779 C CD2 . TYR A 0 636 . -66.856  9.646   64.202  1.00 30.00 636 A 1 
ATOM 4780 C CE1 . TYR A 0 636 . -65.426  12.071  64.398  1.00 30.00 636 A 1 
ATOM 4781 C CE2 . TYR A 0 636 . -65.558  9.657   64.749  1.00 30.00 636 A 1 
ATOM 4782 O OH  . TYR A 0 636 . -63.586  10.866  65.368  1.00 30.00 636 A 1 
ATOM 4783 C CZ  . TYR A 0 636 . -64.841  10.866  64.847  1.00 30.00 636 A 1 
ATOM 4784 N N   . ALA A 0 637 . -71.745  12.862  64.368  1.00 28.73 637 A 1 
ATOM 4785 C CA  . ALA A 0 637 . -72.661  13.881  63.881  1.00 28.73 637 A 1 
ATOM 4786 C C   . ALA A 0 637 . -71.863  15.155  63.567  1.00 28.73 637 A 1 
ATOM 4787 C CB  . ALA A 0 637 . -73.747  14.109  64.945  1.00 28.73 637 A 1 
ATOM 4788 O O   . ALA A 0 637 . -71.712  15.993  64.449  1.00 28.73 637 A 1 
ATOM 4789 N N   . TYR A 0 638 . -71.343  15.300  62.343  1.00 28.43 638 A 1 
ATOM 4790 C CA  . TYR A 0 638 . -71.161  16.613  61.703  1.00 28.43 638 A 1 
ATOM 4791 C C   . TYR A 0 638 . -70.780  16.459  60.223  1.00 28.43 638 A 1 
ATOM 4792 C CB  . TYR A 0 638 . -70.105  17.496  62.406  1.00 28.43 638 A 1 
ATOM 4793 O O   . TYR A 0 638 . -69.714  15.936  59.914  1.00 28.43 638 A 1 
ATOM 4794 C CG  . TYR A 0 638 . -70.505  18.958  62.404  1.00 28.43 638 A 1 
ATOM 4795 C CD1 . TYR A 0 638 . -69.920  19.846  61.484  1.00 28.43 638 A 1 
ATOM 4796 C CD2 . TYR A 0 638 . -71.481  19.420  63.311  1.00 28.43 638 A 1 
ATOM 4797 C CE1 . TYR A 0 638 . -70.297  21.202  61.480  1.00 28.43 638 A 1 
ATOM 4798 C CE2 . TYR A 0 638 . -71.864  20.776  63.306  1.00 28.43 638 A 1 
ATOM 4799 O OH  . TYR A 0 638 . -71.614  22.983  62.385  1.00 28.43 638 A 1 
ATOM 4800 C CZ  . TYR A 0 638 . -71.264  21.671  62.392  1.00 28.43 638 A 1 
ATOM 4801 N N   . GLY A 0 639 . -71.634  16.933  59.314  1.00 35.14 639 A 1 
ATOM 4802 C CA  . GLY A 0 639 . -71.335  16.972  57.878  1.00 35.14 639 A 1 
ATOM 4803 C C   . GLY A 0 639 . -72.576  16.874  57.000  1.00 35.14 639 A 1 
ATOM 4804 O O   . GLY A 0 639 . -72.718  15.936  56.227  1.00 35.14 639 A 1 
ATOM 4805 N N   . ALA A 0 640 . -73.513  17.803  57.177  1.00 31.54 640 A 1 
ATOM 4806 C CA  . ALA A 0 640 . -74.676  17.960  56.314  1.00 31.54 640 A 1 
ATOM 4807 C C   . ALA A 0 640 . -74.290  18.361  54.873  1.00 31.54 640 A 1 
ATOM 4808 C CB  . ALA A 0 640 . -75.578  19.023  56.959  1.00 31.54 640 A 1 
ATOM 4809 O O   . ALA A 0 640 . -73.278  19.029  54.673  1.00 31.54 640 A 1 
ATOM 4810 N N   . ALA A 0 641 . -75.211  18.066  53.944  1.00 32.02 641 A 1 
ATOM 4811 C CA  . ALA A 0 641 . -75.265  18.462  52.528  1.00 32.02 641 A 1 
ATOM 4812 C C   . ALA A 0 641 . -74.436  17.538  51.604  1.00 32.02 641 A 1 
ATOM 4813 C CB  . ALA A 0 641 . -74.965  19.968  52.409  1.00 32.02 641 A 1 
ATOM 4814 O O   . ALA A 0 641 . -73.239  17.389  51.777  1.00 32.02 641 A 1 
ATOM 4815 N N   . TYR A 0 642 . -74.995  16.839  50.615  1.00 32.66 642 A 1 
ATOM 4816 C CA  . TYR A 0 642 . -75.763  17.384  49.502  1.00 32.66 642 A 1 
ATOM 4817 C C   . TYR A 0 642 . -76.631  16.311  48.816  1.00 32.66 642 A 1 
ATOM 4818 C CB  . TYR A 0 642 . -74.734  17.939  48.500  1.00 32.66 642 A 1 
ATOM 4819 O O   . TYR A 0 642 . -76.390  15.114  48.948  1.00 32.66 642 A 1 
ATOM 4820 C CG  . TYR A 0 642 . -74.755  19.444  48.391  1.00 32.66 642 A 1 
ATOM 4821 C CD1 . TYR A 0 642 . -75.526  20.048  47.385  1.00 32.66 642 A 1 
ATOM 4822 C CD2 . TYR A 0 642 . -74.007  20.234  49.284  1.00 32.66 642 A 1 
ATOM 4823 C CE1 . TYR A 0 642 . -75.581  21.450  47.293  1.00 32.66 642 A 1 
ATOM 4824 C CE2 . TYR A 0 642 . -74.073  21.638  49.207  1.00 32.66 642 A 1 
ATOM 4825 O OH  . TYR A 0 642 . -74.941  23.600  48.121  1.00 32.66 642 A 1 
ATOM 4826 C CZ  . TYR A 0 642 . -74.867  22.247  48.210  1.00 32.66 642 A 1 
ATOM 4827 N N   . GLY A 0 643 . -77.662  16.776  48.111  1.00 34.26 643 A 1 
ATOM 4828 C CA  . GLY A 0 643 . -78.790  15.995  47.622  1.00 34.26 643 A 1 
ATOM 4829 C C   . GLY A 0 643 . -78.458  14.803  46.726  1.00 34.26 643 A 1 
ATOM 4830 O O   . GLY A 0 643 . -77.576  14.834  45.874  1.00 34.26 643 A 1 
ATOM 4831 N N   . ALA A 0 644 . -79.276  13.778  46.946  1.00 28.71 644 A 1 
ATOM 4832 C CA  . ALA A 0 644 . -79.582  12.677  46.054  1.00 28.71 644 A 1 
ATOM 4833 C C   . ALA A 0 644 . -80.209  13.151  44.723  1.00 28.71 644 A 1 
ATOM 4834 C CB  . ALA A 0 644 . -80.561  11.791  46.846  1.00 28.71 644 A 1 
ATOM 4835 O O   . ALA A 0 644 . -80.460  14.339  44.537  1.00 28.71 644 A 1 
ATOM 4836 N N   . TYR A 0 645 . -80.544  12.163  43.883  1.00 29.90 645 A 1 
ATOM 4837 C CA  . TYR A 0 645 . -81.106  12.214  42.521  1.00 29.90 645 A 1 
ATOM 4838 C C   . TYR A 0 645 . -80.010  12.394  41.454  1.00 29.90 645 A 1 
ATOM 4839 C CB  . TYR A 0 645 . -82.256  13.239  42.400  1.00 29.90 645 A 1 
ATOM 4840 O O   . TYR A 0 645 . -79.440  13.462  41.319  1.00 29.90 645 A 1 
ATOM 4841 C CG  . TYR A 0 645 . -83.328  13.155  43.480  1.00 29.90 645 A 1 
ATOM 4842 C CD1 . TYR A 0 645 . -84.250  12.091  43.471  1.00 29.90 645 A 1 
ATOM 4843 C CD2 . TYR A 0 645 . -83.417  14.140  44.487  1.00 29.90 645 A 1 
ATOM 4844 C CE1 . TYR A 0 645 . -85.237  12.002  44.472  1.00 29.90 645 A 1 
ATOM 4845 C CE2 . TYR A 0 645 . -84.381  14.041  45.506  1.00 29.90 645 A 1 
ATOM 4846 O OH  . TYR A 0 645 . -86.249  12.879  46.460  1.00 29.90 645 A 1 
ATOM 4847 C CZ  . TYR A 0 645 . -85.298  12.971  45.495  1.00 29.90 645 A 1 
ATOM 4848 N N   . GLY A 0 646 . -79.599  11.401  40.665  1.00 29.01 646 A 1 
ATOM 4849 C CA  . GLY A 0 646 . -80.262  10.184  40.207  1.00 29.01 646 A 1 
ATOM 4850 C C   . GLY A 0 646 . -80.152  10.150  38.679  1.00 29.01 646 A 1 
ATOM 4851 O O   . GLY A 0 646 . -80.808  10.951  38.033  1.00 29.01 646 A 1 
ATOM 4852 N N   . ALA A 0 647 . -79.300  9.281   38.129  1.00 30.61 647 A 1 
ATOM 4853 C CA  . ALA A 0 647 . -79.257  8.804   36.731  1.00 30.61 647 A 1 
ATOM 4854 C C   . ALA A 0 647 . -77.947  7.999   36.595  1.00 30.61 647 A 1 
ATOM 4855 C CB  . ALA A 0 647 . -79.262  9.968   35.726  1.00 30.61 647 A 1 
ATOM 4856 O O   . ALA A 0 647 . -76.874  8.540   36.816  1.00 30.61 647 A 1 
ATOM 4857 N N   . ALA A 0 648 . -77.935  6.672   36.468  1.00 29.02 648 A 1 
ATOM 4858 C CA  . ALA A 0 648 . -78.350  5.904   35.296  1.00 29.02 648 A 1 
ATOM 4859 C C   . ALA A 0 648 . -77.731  6.431   33.987  1.00 29.02 648 A 1 
ATOM 4860 C CB  . ALA A 0 648 . -79.870  5.700   35.235  1.00 29.02 648 A 1 
ATOM 4861 O O   . ALA A 0 648 . -78.335  7.238   33.289  1.00 29.02 648 A 1 
ATOM 4862 N N   . GLY A 0 649 . -76.565  5.884   33.631  1.00 30.84 649 A 1 
ATOM 4863 C CA  . GLY A 0 649 . -76.128  5.764   32.240  1.00 30.84 649 A 1 
ATOM 4864 C C   . GLY A 0 649 . -74.905  6.588   31.829  1.00 30.84 649 A 1 
ATOM 4865 O O   . GLY A 0 649 . -74.746  7.730   32.232  1.00 30.84 649 A 1 
ATOM 4866 N N   . ALA A 0 650 . -74.129  5.972   30.929  1.00 29.63 650 A 1 
ATOM 4867 C CA  . ALA A 0 650 . -72.973  6.469   30.167  1.00 29.63 650 A 1 
ATOM 4868 C C   . ALA A 0 650 . -71.612  6.161   30.823  1.00 29.63 650 A 1 
ATOM 4869 C CB  . ALA A 0 650 . -73.169  7.928   29.735  1.00 29.63 650 A 1 
ATOM 4870 O O   . ALA A 0 650 . -71.245  6.735   31.837  1.00 29.63 650 A 1 
ATOM 4871 N N   . LYS A 0 651 . -70.879  5.127   30.376  1.00 31.12 651 A 1 
ATOM 4872 C CA  . LYS A 0 651 . -70.057  5.096   29.141  1.00 31.12 651 A 1 
ATOM 4873 C C   . LYS A 0 651 . -69.253  6.388   28.963  1.00 31.12 651 A 1 
ATOM 4874 C CB  . LYS A 0 651 . -70.818  4.752   27.840  1.00 31.12 651 A 1 
ATOM 4875 O O   . LYS A 0 651 . -69.796  7.384   28.504  1.00 31.12 651 A 1 
ATOM 4876 C CG  . LYS A 0 651 . -71.204  3.271   27.700  1.00 31.12 651 A 1 
ATOM 4877 C CD  . LYS A 0 651 . -71.708  2.977   26.276  1.00 31.12 651 A 1 
ATOM 4878 C CE  . LYS A 0 651 . -72.017  1.484   26.096  1.00 31.12 651 A 1 
ATOM 4879 N NZ  . LYS A 0 651 . -72.426  1.165   24.702  1.00 31.12 651 A 1 
ATOM 4880 N N   . GLY A 0 652 . -67.956  6.322   29.247  1.00 29.48 652 A 1 
ATOM 4881 C CA  . GLY A 0 652 . -67.010  7.396   28.963  1.00 29.48 652 A 1 
ATOM 4882 C C   . GLY A 0 652 . -65.577  6.913   29.136  1.00 29.48 652 A 1 
ATOM 4883 O O   . GLY A 0 652 . -65.087  6.817   30.254  1.00 29.48 652 A 1 
ATOM 4884 N N   . TYR A 0 653 . -64.953  6.566   28.012  1.00 26.69 653 A 1 
ATOM 4885 C CA  . TYR A 0 653 . -63.518  6.346   27.869  1.00 26.69 653 A 1 
ATOM 4886 C C   . TYR A 0 653 . -62.716  7.603   28.250  1.00 26.69 653 A 1 
ATOM 4887 C CB  . TYR A 0 653 . -63.229  5.952   26.408  1.00 26.69 653 A 1 
ATOM 4888 O O   . TYR A 0 653 . -63.209  8.721   28.132  1.00 26.69 653 A 1 
ATOM 4889 C CG  . TYR A 0 653 . -63.202  4.460   26.134  1.00 26.69 653 A 1 
ATOM 4890 C CD1 . TYR A 0 653 . -61.958  3.814   25.990  1.00 26.69 653 A 1 
ATOM 4891 C CD2 . TYR A 0 653 . -64.395  3.722   25.992  1.00 26.69 653 A 1 
ATOM 4892 C CE1 . TYR A 0 653 . -61.898  2.439   25.698  1.00 26.69 653 A 1 
ATOM 4893 C CE2 . TYR A 0 653 . -64.338  2.343   25.702  1.00 26.69 653 A 1 
ATOM 4894 O OH  . TYR A 0 653 . -63.049  0.376   25.259  1.00 26.69 653 A 1 
ATOM 4895 C CZ  . TYR A 0 653 . -63.090  1.701   25.550  1.00 26.69 653 A 1 
ATOM 4896 N N   . GLY A 0 654 . -61.478  7.343   28.681  1.00 29.17 654 A 1 
ATOM 4897 C CA  . GLY A 0 654 . -60.385  8.229   29.087  1.00 29.17 654 A 1 
ATOM 4898 C C   . GLY A 0 654 . -60.438  9.724   28.772  1.00 29.17 654 A 1 
ATOM 4899 O O   . GLY A 0 654 . -60.651  10.132  27.638  1.00 29.17 654 A 1 
ATOM 4900 N N   . GLN A 0 655 . -60.015  10.527  29.752  1.00 28.74 655 A 1 
ATOM 4901 C CA  . GLN A 0 655 . -59.142  11.662  29.462  1.00 28.74 655 A 1 
ATOM 4902 C C   . GLN A 0 655 . -58.274  12.046  30.670  1.00 28.74 655 A 1 
ATOM 4903 C CB  . GLN A 0 655 . -59.922  12.869  28.918  1.00 28.74 655 A 1 
ATOM 4904 O O   . GLN A 0 655 . -58.769  12.420  31.728  1.00 28.74 655 A 1 
ATOM 4905 C CG  . GLN A 0 655 . -58.984  13.784  28.116  1.00 28.74 655 A 1 
ATOM 4906 C CD  . GLN A 0 655 . -59.743  14.778  27.245  1.00 28.74 655 A 1 
ATOM 4907 N NE2 . GLN A 0 655 . -59.221  15.119  26.086  1.00 28.74 655 A 1 
ATOM 4908 O OE1 . GLN A 0 655 . -60.805  15.275  27.575  1.00 28.74 655 A 1 
ATOM 4909 N N   . ALA A 0 656 . -56.967  11.906  30.445  1.00 30.62 656 A 1 
ATOM 4910 C CA  . ALA A 0 656 . -55.811  12.567  31.044  1.00 30.62 656 A 1 
ATOM 4911 C C   . ALA A 0 656 . -56.041  13.507  32.247  1.00 30.62 656 A 1 
ATOM 4912 C CB  . ALA A 0 656 . -55.129  13.317  29.893  1.00 30.62 656 A 1 
ATOM 4913 O O   . ALA A 0 656 . -56.555  14.620  32.120  1.00 30.62 656 A 1 
ATOM 4914 N N   . GLY A 0 657 . -55.508  13.090  33.400  1.00 35.22 657 A 1 
ATOM 4915 C CA  . GLY A 0 657 . -55.277  13.947  34.557  1.00 35.22 657 A 1 
ATOM 4916 C C   . GLY A 0 657 . -54.216  15.004  34.255  1.00 35.22 657 A 1 
ATOM 4917 O O   . GLY A 0 657 . -53.025  14.711  34.180  1.00 35.22 657 A 1 
ATOM 4918 N N   . LEU A 0 658 . -54.656  16.251  34.099  1.00 31.45 658 A 1 
ATOM 4919 C CA  . LEU A 0 658 . -53.786  17.417  34.037  1.00 31.45 658 A 1 
ATOM 4920 C C   . LEU A 0 658 . -53.437  17.866  35.462  1.00 31.45 658 A 1 
ATOM 4921 C CB  . LEU A 0 658 . -54.464  18.515  33.200  1.00 31.45 658 A 1 
ATOM 4922 O O   . LEU A 0 658 . -54.253  18.439  36.184  1.00 31.45 658 A 1 
ATOM 4923 C CG  . LEU A 0 658 . -53.577  19.749  32.943  1.00 31.45 658 A 1 
ATOM 4924 C CD1 . LEU A 0 658 . -52.382  19.433  32.040  1.00 31.45 658 A 1 
ATOM 4925 C CD2 . LEU A 0 658 . -54.408  20.840  32.264  1.00 31.45 658 A 1 
ATOM 4926 N N   . ILE A 0 659 . -52.189  17.611  35.840  1.00 30.89 659 A 1 
ATOM 4927 C CA  . ILE A 0 659 . -51.509  18.159  37.012  1.00 30.89 659 A 1 
ATOM 4928 C C   . ILE A 0 659 . -51.466  19.688  36.877  1.00 30.89 659 A 1 
ATOM 4929 C CB  . ILE A 0 659 . -50.084  17.548  37.069  1.00 30.89 659 A 1 
ATOM 4930 O O   . ILE A 0 659 . -50.867  20.216  35.940  1.00 30.89 659 A 1 
ATOM 4931 C CG1 . ILE A 0 659 . -50.152  16.014  37.276  1.00 30.89 659 A 1 
ATOM 4932 C CG2 . ILE A 0 659 . -49.222  18.203  38.167  1.00 30.89 659 A 1 
ATOM 4933 C CD1 . ILE A 0 659 . -48.827  15.292  36.999  1.00 30.89 659 A 1 
ATOM 4934 N N   . LYS A 0 660 . -52.063  20.427  37.822  1.00 31.86 660 A 1 
ATOM 4935 C CA  . LYS A 0 660 . -51.872  21.882  37.916  1.00 31.86 660 A 1 
ATOM 4936 C C   . LYS A 0 660 . -51.773  22.371  39.365  1.00 31.86 660 A 1 
ATOM 4937 C CB  . LYS A 0 660 . -52.928  22.624  37.069  1.00 31.86 660 A 1 
ATOM 4938 O O   . LYS A 0 660 . -52.762  22.704  40.001  1.00 31.86 660 A 1 
ATOM 4939 C CG  . LYS A 0 660 . -52.403  23.998  36.610  1.00 31.86 660 A 1 
ATOM 4940 C CD  . LYS A 0 660 . -53.389  24.688  35.658  1.00 31.86 660 A 1 
ATOM 4941 C CE  . LYS A 0 660 . -52.787  25.981  35.093  1.00 31.86 660 A 1 
ATOM 4942 N NZ  . LYS A 0 660 . -53.702  26.620  34.112  1.00 31.86 660 A 1 
ATOM 4943 N N   . GLY A 0 661 . -50.524  22.446  39.827  1.00 29.84 661 A 1 
ATOM 4944 C CA  . GLY A 0 661 . -49.942  23.612  40.503  1.00 29.84 661 A 1 
ATOM 4945 C C   . GLY A 0 661 . -50.549  24.083  41.826  1.00 29.84 661 A 1 
ATOM 4946 O O   . GLY A 0 661 . -51.266  25.079  41.853  1.00 29.84 661 A 1 
ATOM 4947 N N   . GLY A 0 662 . -50.128  23.472  42.936  1.00 33.05 662 A 1 
ATOM 4948 C CA  . GLY A 0 662 . -50.245  24.061  44.273  1.00 33.05 662 A 1 
ATOM 4949 C C   . GLY A 0 662 . -49.081  25.017  44.560  1.00 33.05 662 A 1 
ATOM 4950 O O   . GLY A 0 662 . -47.954  24.576  44.765  1.00 33.05 662 A 1 
ATOM 4951 N N   . LYS A 0 663 . -49.342  26.330  44.577  1.00 33.34 663 A 1 
ATOM 4952 C CA  . LYS A 0 663 . -48.431  27.349  45.128  1.00 33.34 663 A 1 
ATOM 4953 C C   . LYS A 0 663 . -48.837  27.648  46.572  1.00 33.34 663 A 1 
ATOM 4954 C CB  . LYS A 0 663 . -48.424  28.629  44.267  1.00 33.34 663 A 1 
ATOM 4955 O O   . LYS A 0 663 . -49.948  28.109  46.816  1.00 33.34 663 A 1 
ATOM 4956 C CG  . LYS A 0 663 . -47.340  28.603  43.177  1.00 33.34 663 A 1 
ATOM 4957 C CD  . LYS A 0 663 . -47.278  29.942  42.424  1.00 33.34 663 A 1 
ATOM 4958 C CE  . LYS A 0 663 . -46.095  29.956  41.447  1.00 33.34 663 A 1 
ATOM 4959 N NZ  . LYS A 0 663 . -46.002  31.238  40.701  1.00 33.34 663 A 1 
ATOM 4960 N N   . GLY A 0 664 . -47.926  27.371  47.505  1.00 30.68 664 A 1 
ATOM 4961 C CA  . GLY A 0 664 . -48.071  27.636  48.934  1.00 30.68 664 A 1 
ATOM 4962 C C   . GLY A 0 664 . -48.014  29.128  49.263  1.00 30.68 664 A 1 
ATOM 4963 O O   . GLY A 0 664 . -47.114  29.838  48.817  1.00 30.68 664 A 1 
ATOM 4964 N N   . GLY A 0 665 . -48.988  29.578  50.053  1.00 32.55 665 A 1 
ATOM 4965 C CA  . GLY A 0 665 . -49.114  30.934  50.575  1.00 32.55 665 A 1 
ATOM 4966 C C   . GLY A 0 665 . -49.281  30.906  52.094  1.00 32.55 665 A 1 
ATOM 4967 O O   . GLY A 0 665 . -50.214  30.323  52.633  1.00 32.55 665 A 1 
ATOM 4968 N N   . TYR A 0 666 . -48.315  31.529  52.744  1.00 27.44 666 A 1 
ATOM 4969 C CA  . TYR A 0 666 . -48.089  31.804  54.161  1.00 27.44 666 A 1 
ATOM 4970 C C   . TYR A 0 666 . -49.076  32.868  54.676  1.00 27.44 666 A 1 
ATOM 4971 C CB  . TYR A 0 666 . -46.617  32.286  54.265  1.00 27.44 666 A 1 
ATOM 4972 O O   . TYR A 0 666 . -49.252  33.906  54.042  1.00 27.44 666 A 1 
ATOM 4973 C CG  . TYR A 0 666 . -46.095  32.929  52.974  1.00 27.44 666 A 1 
ATOM 4974 C CD1 . TYR A 0 666 . -45.549  32.106  51.963  1.00 27.44 666 A 1 
ATOM 4975 C CD2 . TYR A 0 666 . -46.387  34.276  52.685  1.00 27.44 666 A 1 
ATOM 4976 C CE1 . TYR A 0 666 . -45.335  32.615  50.668  1.00 27.44 666 A 1 
ATOM 4977 C CE2 . TYR A 0 666 . -46.142  34.798  51.399  1.00 27.44 666 A 1 
ATOM 4978 O OH  . TYR A 0 666 . -45.426  34.451  49.131  1.00 27.44 666 A 1 
ATOM 4979 C CZ  . TYR A 0 666 . -45.626  33.964  50.384  1.00 27.44 666 A 1 
ATOM 4980 N N   . GLY A 0 667 . -49.695  32.642  55.840  1.00 33.65 667 A 1 
ATOM 4981 C CA  . GLY A 0 667 . -50.657  33.574  56.440  1.00 33.65 667 A 1 
ATOM 4982 C C   . GLY A 0 667 . -50.683  33.498  57.966  1.00 33.65 667 A 1 
ATOM 4983 O O   . GLY A 0 667 . -51.123  32.506  58.536  1.00 33.65 667 A 1 
ATOM 4984 N N   . LEU A 0 668 . -50.175  34.564  58.589  1.00 28.88 668 A 1 
ATOM 4985 C CA  . LEU A 0 668 . -50.054  34.843  60.021  1.00 28.88 668 A 1 
ATOM 4986 C C   . LEU A 0 668 . -51.351  34.607  60.820  1.00 28.88 668 A 1 
ATOM 4987 C CB  . LEU A 0 668 . -49.679  36.335  60.174  1.00 28.88 668 A 1 
ATOM 4988 O O   . LEU A 0 668 . -52.375  35.233  60.556  1.00 28.88 668 A 1 
ATOM 4989 C CG  . LEU A 0 668 . -48.186  36.680  60.275  1.00 28.88 668 A 1 
ATOM 4990 C CD1 . LEU A 0 668 . -47.437  36.561  58.949  1.00 28.88 668 A 1 
ATOM 4991 C CD2 . LEU A 0 668 . -48.064  38.123  60.765  1.00 28.88 668 A 1 
ATOM 4992 N N   . GLY A 0 669 . -51.255  33.791  61.874  1.00 31.20 669 A 1 
ATOM 4993 C CA  . GLY A 0 669 . -52.277  33.637  62.910  1.00 31.20 669 A 1 
ATOM 4994 C C   . GLY A 0 669 . -52.054  34.608  64.071  1.00 31.20 669 A 1 
ATOM 4995 O O   . GLY A 0 669 . -51.024  34.560  64.740  1.00 31.20 669 A 1 
ATOM 4996 N N   . GLY A 0 670 . -53.032  35.475  64.324  1.00 30.68 670 A 1 
ATOM 4997 C CA  . GLY A 0 670 . -53.025  36.412  65.442  1.00 30.68 670 A 1 
ATOM 4998 C C   . GLY A 0 670 . -54.431  36.896  65.772  1.00 30.68 670 A 1 
ATOM 4999 O O   . GLY A 0 670 . -54.912  37.858  65.188  1.00 30.68 670 A 1 
ATOM 5000 N N   . TYR A 0 671 . -55.082  36.238  66.729  1.00 31.18 671 A 1 
ATOM 5001 C CA  . TYR A 0 671 . -56.187  36.808  67.498  1.00 31.18 671 A 1 
ATOM 5002 C C   . TYR A 0 671 . -56.175  36.185  68.896  1.00 31.18 671 A 1 
ATOM 5003 C CB  . TYR A 0 671 . -57.542  36.679  66.777  1.00 31.18 671 A 1 
ATOM 5004 O O   . TYR A 0 671 . -56.583  35.048  69.118  1.00 31.18 671 A 1 
ATOM 5005 C CG  . TYR A 0 671 . -57.852  35.326  66.170  1.00 31.18 671 A 1 
ATOM 5006 C CD1 . TYR A 0 671 . -57.457  35.052  64.846  1.00 31.18 671 A 1 
ATOM 5007 C CD2 . TYR A 0 671 . -58.542  34.352  66.916  1.00 31.18 671 A 1 
ATOM 5008 C CE1 . TYR A 0 671 . -57.730  33.795  64.277  1.00 31.18 671 A 1 
ATOM 5009 C CE2 . TYR A 0 671 . -58.817  33.092  66.351  1.00 31.18 671 A 1 
ATOM 5010 O OH  . TYR A 0 671 . -58.663  31.601  64.476  1.00 31.18 671 A 1 
ATOM 5011 C CZ  . TYR A 0 671 . -58.407  32.814  65.030  1.00 31.18 671 A 1 
ATOM 5012 N N   . GLY A 0 672 . -55.635  36.940  69.849  1.00 28.21 672 A 1 
ATOM 5013 C CA  . GLY A 0 672 . -55.816  36.707  71.274  1.00 28.21 672 A 1 
ATOM 5014 C C   . GLY A 0 672 . -56.828  37.706  71.824  1.00 28.21 672 A 1 
ATOM 5015 O O   . GLY A 0 672 . -56.820  38.851  71.389  1.00 28.21 672 A 1 
ATOM 5016 N N   . LEU A 0 673 . -57.675  37.262  72.760  1.00 28.06 673 A 1 
ATOM 5017 C CA  . LEU A 0 673 . -58.227  38.014  73.902  1.00 28.06 673 A 1 
ATOM 5018 C C   . LEU A 0 673 . -59.403  37.233  74.504  1.00 28.06 673 A 1 
ATOM 5019 C CB  . LEU A 0 673 . -58.679  39.449  73.537  1.00 28.06 673 A 1 
ATOM 5020 O O   . LEU A 0 673 . -60.440  37.061  73.874  1.00 28.06 673 A 1 
ATOM 5021 C CG  . LEU A 0 673 . -57.581  40.484  73.869  1.00 28.06 673 A 1 
ATOM 5022 C CD1 . LEU A 0 673 . -57.582  41.665  72.904  1.00 28.06 673 A 1 
ATOM 5023 C CD2 . LEU A 0 673 . -57.784  41.035  75.284  1.00 28.06 673 A 1 
ATOM 5024 N N   . GLY A 0 674 . -59.248  36.778  75.748  1.00 32.85 674 A 1 
ATOM 5025 C CA  . GLY A 0 674 . -60.308  36.079  76.475  1.00 32.85 674 A 1 
ATOM 5026 C C   . GLY A 0 674 . -59.861  35.593  77.848  1.00 32.85 674 A 1 
ATOM 5027 O O   . GLY A 0 674 . -59.906  34.401  78.129  1.00 32.85 674 A 1 
ATOM 5028 N N   . GLY A 0 675 . -59.370  36.510  78.683  1.00 30.58 675 A 1 
ATOM 5029 C CA  . GLY A 0 675 . -58.983  36.221  80.060  1.00 30.58 675 A 1 
ATOM 5030 C C   . GLY A 0 675 . -60.188  36.005  80.979  1.00 30.58 675 A 1 
ATOM 5031 O O   . GLY A 0 675 . -61.132  36.791  80.979  1.00 30.58 675 A 1 
ATOM 5032 N N   . LYS A 0 676 . -60.106  34.977  81.825  1.00 35.15 676 A 1 
ATOM 5033 C CA  . LYS A 0 676 . -60.786  34.911  83.123  1.00 35.15 676 A 1 
ATOM 5034 C C   . LYS A 0 676 . -59.847  34.255  84.128  1.00 35.15 676 A 1 
ATOM 5035 C CB  . LYS A 0 676 . -62.132  34.167  83.044  1.00 35.15 676 A 1 
ATOM 5036 O O   . LYS A 0 676 . -59.630  33.049  84.098  1.00 35.15 676 A 1 
ATOM 5037 C CG  . LYS A 0 676 . -63.263  35.076  82.535  1.00 35.15 676 A 1 
ATOM 5038 C CD  . LYS A 0 676 . -64.643  34.495  82.861  1.00 35.15 676 A 1 
ATOM 5039 C CE  . LYS A 0 676 . -65.726  35.502  82.458  1.00 35.15 676 A 1 
ATOM 5040 N NZ  . LYS A 0 676 . -67.080  35.033  82.843  1.00 35.15 676 A 1 
ATOM 5041 N N   . GLY A 0 677 . -59.270  35.084  84.994  1.00 30.17 677 A 1 
ATOM 5042 C CA  . GLY A 0 677 . -58.647  34.642  86.233  1.00 30.17 677 A 1 
ATOM 5043 C C   . GLY A 0 677 . -59.694  34.472  87.333  1.00 30.17 677 A 1 
ATOM 5044 O O   . GLY A 0 677 . -60.703  35.170  87.327  1.00 30.17 677 A 1 
ATOM 5045 N N   . LEU A 0 678 . -59.452  33.532  88.245  1.00 30.37 678 A 1 
ATOM 5046 C CA  . LEU A 0 678 . -59.416  33.708  89.706  1.00 30.37 678 A 1 
ATOM 5047 C C   . LEU A 0 678 . -59.396  32.315  90.355  1.00 30.37 678 A 1 
ATOM 5048 C CB  . LEU A 0 678 . -60.589  34.528  90.308  1.00 30.37 678 A 1 
ATOM 5049 O O   . LEU A 0 678 . -60.367  31.571  90.271  1.00 30.37 678 A 1 
ATOM 5050 C CG  . LEU A 0 678 . -60.150  35.894  90.887  1.00 30.37 678 A 1 
ATOM 5051 C CD1 . LEU A 0 678 . -60.516  37.068  89.980  1.00 30.37 678 A 1 
ATOM 5052 C CD2 . LEU A 0 678 . -60.796  36.128  92.252  1.00 30.37 678 A 1 
ATOM 5053 N N   . GLY A 0 679 . -58.290  31.977  91.016  1.00 33.69 679 A 1 
ATOM 5054 C CA  . GLY A 0 679 . -58.147  30.727  91.761  1.00 33.69 679 A 1 
ATOM 5055 C C   . GLY A 0 679 . -56.698  30.453  92.152  1.00 33.69 679 A 1
[truncated: 95,021 more chars]
