# Supplementary material for: Self-assembling proteins compose the chemically resistant shell biomaterial of planktonic tintinnid ciliates
Source: Nat Commun. 2026 Jun 13;17:7507. doi: 10.1038/s41467-026-74402-4 (PMC13408134; doi:10.1038/s41467-026-74402-4)
Supplement: Supplementary file 6 — Supplementary Data 16 [file 41467_2026_74402_MOESM6_ESM.zip › AF2_structure_models/Tara_Unigene_18.cif]

data_0
#
_entry.id   0
#
_struct_asym.id          A
_struct_asym.entity_id   0
#
_entity_poly.entity_id        0
_entity_poly.type             polypeptide(L)
_entity_poly.pdbx_strand_id   A
#
_entity.id     0
_entity.type   polymer
#
loop_
_entity_poly_seq.entity_id
_entity_poly_seq.num
_entity_poly_seq.mon_id
0 1   MET 
0 2   LYS 
0 3   SER 
0 4   PHE 
0 5   ALA 
0 6   PHE 
0 7   ALA 
0 8   ALA 
0 9   LEU 
0 10  VAL 
0 11  ALA 
0 12  ALA 
0 13  VAL 
0 14  SER 
0 15  ALA 
0 16  THR 
0 17  GLU 
0 18  LEU 
0 19  GLU 
0 20  TRP 
0 21  HIS 
0 22  GLN 
0 23  GLN 
0 24  ARG 
0 25  TYR 
0 26  VAL 
0 27  PRO 
0 28  VAL 
0 29  LYS 
0 30  HIS 
0 31  VAL 
0 32  GLN 
0 33  HIS 
0 34  VAL 
0 35  PRO 
0 36  GLY 
0 37  TYR 
0 38  GLN 
0 39  ALA 
0 40  SER 
0 41  ALA 
0 42  ALA 
0 43  SER 
0 44  ALA 
0 45  ASN 
0 46  LYS 
0 47  GLY 
0 48  GLN 
0 49  GLU 
0 50  ALA 
0 51  LYS 
0 52  LYS 
0 53  LYS 
0 54  SER 
0 55  ALA 
0 56  SER 
0 57  ASP 
0 58  TRP 
0 59  ASP 
0 60  ALA 
0 61  TYR 
0 62  GLY 
0 63  ARG 
0 64  ASP 
0 65  GLN 
0 66  ASP 
0 67  LEU 
0 68  SER 
0 69  ILE 
0 70  GLU 
0 71  GLU 
0 72  SER 
0 73  TYR 
0 74  GLY 
0 75  LYS 
0 76  THR 
0 77  ASN 
0 78  ALA 
0 79  LYS 
0 80  SER 
0 81  TYR 
0 82  SER 
0 83  ALA 
0 84  GLU 
0 85  SER 
0 86  TYR 
0 87  ASP 
0 88  GLU 
0 89  TRP 
0 90  ASP 
0 91  ASN 
0 92  GLU 
0 93  ASP 
0 94  ALA 
0 95  ASP 
0 96  LYS 
0 97  TRP 
0 98  GLY 
0 99  ALA 
0 100 GLN 
0 101 ALA 
0 102 TRP 
0 103 GLY 
0 104 ARG 
0 105 ASP 
0 106 GLN 
0 107 ASP 
0 108 LYS 
0 109 TYR 
0 110 GLY 
0 111 ALA 
0 112 SER 
0 113 SER 
0 114 LYS 
0 115 TRP 
0 116 ALA 
0 117 SER 
0 118 ALA 
0 119 SER 
0 120 ALA 
0 121 GLY 
0 122 ALA 
0 123 ALA 
0 124 ASP 
0 125 ALA 
0 126 TYR 
0 127 GLY 
0 128 ALA 
0 129 GLY 
0 130 LYS 
0 131 ALA 
0 132 TYR 
0 133 GLY 
0 134 ALA 
0 135 GLY 
0 136 LYS 
0 137 SER 
0 138 GLY 
0 139 TRP 
0 140 GLY 
0 141 LYS 
0 142 PRO 
0 143 ALA 
0 144 ASN 
0 145 SER 
0 146 GLN 
0 147 TYR 
0 148 GLY 
0 149 TYR 
0 150 GLY 
0 151 GLN 
0 152 ASP 
0 153 GLY 
0 154 LYS 
0 155 LYS 
0 156 LYS 
0 157 ALA 
0 158 SER 
0 159 GLU 
0 160 PHE 
0 161 ASP 
0 162 ALA 
0 163 ALA 
0 164 ALA 
0 165 GLN 
0 166 GLY 
0 167 GLY 
0 168 TYR 
0 169 ASP 
0 170 ASN 
0 171 ASP 
0 172 ALA 
0 173 TRP 
0 174 ALA 
0 175 LYS 
0 176 GLN 
0 177 ALA 
0 178 TYR 
0 179 GLY 
0 180 SER 
0 181 ASP 
0 182 TYR 
0 183 ASP 
0 184 SER 
0 185 ARG 
0 186 TRP 
0 187 GLY 
0 188 LYS 
0 189 SER 
0 190 TYR 
0 191 ASP 
0 192 SER 
0 193 VAL 
0 194 ALA 
0 195 ALA 
0 196 LYS 
0 197 SER 
0 198 TYR 
0 199 ASP 
0 200 ASN 
0 201 GLU 
0 202 HIS 
0 203 TYR 
0 204 ALA 
0 205 LYS 
0 206 LYS 
0 207 VAL 
0 208 ARG 
0 209 ALA 
0 210 ASP 
0 211 ASP 
0 212 ASP 
0 213 GLN 
0 214 TRP 
0 215 ALA 
0 216 GLU 
0 217 ASP 
0 218 TYR 
0 219 ASP 
0 220 THR 
0 221 TRP 
0 222 LYS 
0 223 LYS 
0 224 ASN 
0 225 ASP 
0 226 ALA 
0 227 GLY 
0 228 ALA 
0 229 TYR 
0 230 GLY 
0 231 SER 
0 232 ALA 
0 233 ALA 
0 234 SER 
0 235 ALA 
0 236 GLN 
0 237 GLN 
0 238 SER 
0 239 GLY 
0 240 VAL 
0 241 SER 
0 242 LYS 
0 243 GLY 
0 244 TRP 
0 245 GLY 
0 246 TRP 
0 247 ASN 
0 248 ASN 
0 249 LYS 
0 250 GLY 
0 251 GLY 
0 252 LYS 
0 253 SER 
0 254 ALA 
0 255 ALA 
0 256 ALA 
0 257 SER 
0 258 ALA 
0 259 ALA 
0 260 GLY 
0 261 ALA 
0 262 LYS 
0 263 GLY 
0 264 ALA 
0 265 TRP 
0 266 GLY 
0 267 LYS 
0 268 ASP 
0 269 GLY 
0 270 SER 
0 271 ASP 
0 272 TRP 
0 273 ASP 
0 274 SER 
0 275 TRP 
0 276 GLY 
0 277 ARG 
0 278 ASP 
0 279 GLN 
0 280 ASP 
0 281 TYR 
0 282 ALA 
0 283 GLU 
0 284 ASP 
0 285 VAL 
0 286 SER 
0 287 TYR 
0 288 ASP 
0 289 LYS 
0 290 THR 
0 291 TRP 
0 292 ALA 
0 293 LYS 
0 294 SER 
0 295 TYR 
0 296 ALA 
0 297 ALA 
0 298 GLU 
0 299 SER 
0 300 TYR 
0 301 ASP 
0 302 GLU 
0 303 TRP 
0 304 ASP 
0 305 ASN 
0 306 SER 
0 307 ASP 
0 308 ASN 
0 309 ASP 
0 310 LYS 
0 311 TRP 
0 312 GLY 
0 313 ALA 
0 314 GLN 
0 315 ALA 
0 316 TRP 
0 317 GLY 
0 318 SER 
0 319 ASP 
0 320 GLN 
0 321 ASP 
0 322 VAL 
0 323 TYR 
0 324 GLY 
0 325 SER 
0 326 SER 
0 327 SER 
0 328 TYR 
0 329 GLY 
0 330 LYS 
0 331 ALA 
0 332 ALA 
0 333 SER 
0 334 LYS 
0 335 LYS 
0 336 SER 
0 337 TYR 
0 338 GLY 
0 339 ASP 
0 340 TYR 
0 341 GLY 
0 342 ALA 
0 343 GLN 
0 344 GLY 
0 345 GLN 
0 346 TYR 
0 347 GLY 
0 348 LYS 
0 349 SER 
0 350 TYR 
0 351 GLY 
0 352 GLY 
0 353 SER 
0 354 ALA 
0 355 GLY 
0 356 GLY 
0 357 HIS 
0 358 VAL 
0 359 ALA 
0 360 GLY 
0 361 HIS 
0 362 GLY 
0 363 SER 
0 364 HIS 
0 365 GLY 
0 366 ALA 
0 367 HIS 
0 368 GLY 
0 369 GLY 
0 370 HIS 
0 371 GLY 
0 372 TRP 
0 373 GLY 
0 374 LYS 
0 375 GLY 
0 376 GLY 
0 377 HIS 
0 378 ALA 
0 379 SER 
0 380 HIS 
0 381 GLY 
0 382 ALA 
0 383 HIS 
0 384 GLY 
0 385 HIS 
0 386 ALA 
0 387 ALA 
0 388 GLY 
0 389 TYR 
0 390 GLY 
0 391 LYS 
0 392 SER 
0 393 TYR 
0 394 GLY 
0 395 GLY 
0 396 ALA 
0 397 GLN 
0 398 ALA 
0 399 TYR 
0 400 GLY 
0 401 ALA 
0 402 LYS 
0 403 GLY 
0 404 THR 
0 405 ASN 
0 406 ASP 
0 407 MET 
0 408 VAL 
0 409 TRP 
0 410 ALA 
0 411 GLY 
0 412 ALA 
0 413 SER 
0 414 LYS 
0 415 ALA 
0 416 LYS 
0 417 SER 
0 418 ALA 
0 419 SER 
0 420 LYS 
0 421 ALA 
0 422 GLY 
0 423 TYR 
0 424 ASP 
0 425 ASN 
0 426 ASP 
0 427 ALA 
0 428 TRP 
0 429 ALA 
0 430 LYS 
0 431 GLN 
0 432 ALA 
0 433 TYR 
0 434 GLY 
0 435 ALA 
0 436 ASP 
0 437 SER 
0 438 ASP 
0 439 ALA 
0 440 ARG 
0 441 TRP 
0 442 GLY 
0 443 LYS 
0 444 SER 
0 445 TYR 
0 446 ASP 
0 447 SER 
0 448 VAL 
0 449 SER 
0 450 ALA 
0 451 LYS 
0 452 SER 
0 453 TYR 
0 454 ALA 
0 455 ASN 
0 456 GLU 
0 457 SER 
0 458 PHE 
0 459 ALA 
0 460 ARG 
0 461 ASP 
0 462 VAL 
0 463 ARG 
0 464 ALA 
0 465 ASP 
0 466 ASP 
0 467 ASP 
0 468 GLN 
0 469 TRP 
0 470 GLY 
0 471 GLU 
0 472 ASP 
0 473 TYR 
0 474 ASP 
0 475 ARG 
0 476 TYR 
0 477 SER 
0 478 ASN 
0 479 GLU 
0 480 ASP 
0 481 ASP 
0 482 TYR 
0 483 ALA 
0 484 TYR 
0 485 LYS 
0 486 ALA 
0 487 GLY 
0 488 GLU 
0 489 SER 
0 490 LYS 
0 491 GLU 
0 492 ALA 
0 493 ALA 
0 494 GLY 
0 495 LYS 
0 496 GLY 
0 497 GLY 
0 498 HIS 
0 499 GLY 
0 500 TRP 
0 501 ASN 
0 502 LYS 
0 503 GLY 
0 504 PRO 
0 505 ASP 
0 506 TYR 
0 507 ALA 
0 508 ALA 
0 509 ALA 
0 510 ALA 
0 511 SER 
0 512 ALA 
0 513 ARG 
0 514 HIS 
0 515 GLY 
0 516 GLN 
0 517 MET 
0 518 TRP 
0 519 ASP 
0 520 GLY 
0 521 SER 
0 522 SER 
0 523 GLY 
0 524 SER 
0 525 ASP 
0 526 TRP 
0 527 ASP 
0 528 ALA 
0 529 TRP 
0 530 GLY 
0 531 ARG 
0 532 ASP 
0 533 GLN 
0 534 ASP 
0 535 LEU 
0 536 LYS 
0 537 ILE 
0 538 SER 
0 539 GLU 
0 540 SER 
0 541 TYR 
0 542 ASP 
0 543 LYS 
0 544 THR 
0 545 TRP 
0 546 ALA 
0 547 LYS 
0 548 SER 
0 549 TYR 
0 550 ASP 
0 551 ALA 
0 552 GLU 
0 553 SER 
0 554 TYR 
0 555 ASP 
0 556 GLU 
0 557 TRP 
0 558 ASP 
0 559 ASN 
0 560 ASN 
0 561 ASP 
0 562 ASP 
0 563 ASP 
0 564 LYS 
0 565 TRP 
0 566 GLY 
0 567 ALA 
0 568 GLN 
0 569 SER 
0 570 TRP 
0 571 GLY 
0 572 ARG 
0 573 ASP 
0 574 GLN 
0 575 ASP 
0 576 LYS 
0 577 TYR 
0 578 ALA 
0 579 ALA 
0 580 SER 
0 581 SER 
0 582 GLN 
0 583 ALA 
0 584 MET 
0 585 ALA 
0 586 ALA 
0 587 SER 
0 588 ASP 
0 589 GLY 
0 590 ASP 
0 591 HIS 
0 592 VAL 
0 593 ASN 
0 594 TYR 
0 595 GLY 
0 596 LYS 
0 597 SER 
0 598 GLY 
0 599 ALA 
0 600 TYR 
0 601 GLY 
0 602 GLY 
0 603 LYS 
0 604 GLN 
0 605 TYR 
0 606 GLY 
0 607 GLN 
0 608 ALA 
0 609 TYR 
0 610 GLY 
0 611 GLN 
0 612 ALA 
0 613 GLY 
0 614 ALA 
0 615 TYR 
0 616 GLY 
0 617 ALA 
0 618 TYR 
0 619 GLY 
0 620 ALA 
0 621 ARG 
0 622 GLY 
0 623 GLY 
0 624 HIS 
0 625 GLY 
0 626 GLY 
0 627 TRP 
0 628 GLY 
0 629 GLY 
0 630 HIS 
0 631 GLY 
0 632 GLY 
0 633 TYR 
0 634 GLY 
0 635 HIS 
0 636 GLY 
0 637 GLY 
0 638 ALA 
0 639 HIS 
0 640 GLY 
0 641 ALA 
0 642 HIS 
0 643 ALA 
0 644 ALA 
0 645 TYR 
0 646 GLY 
0 647 GLN 
0 648 ALA 
0 649 TYR 
0 650 GLY 
0 651 LYS 
0 652 GLN 
0 653 TYR 
0 654 GLY 
0 655 GLY 
0 656 GLN 
0 657 GLN 
0 658 ALA 
0 659 GLY 
0 660 TYR 
0 661 GLY 
0 662 SER 
0 663 GLN 
0 664 VAL 
0 665 GLU 
0 666 LYS 
0 667 ALA 
0 668 ALA 
0 669 SER 
0 670 LYS 
0 671 ALA 
0 672 SER 
0 673 VAL 
0 674 ALA 
0 675 ALA 
0 676 LYS 
0 677 GLY 
0 678 GLY 
0 679 VAL 
0 680 ASP 
0 681 ASN 
0 682 ASP 
0 683 ALA 
0 684 TRP 
0 685 ALA 
0 686 LYS 
0 687 GLN 
0 688 ALA 
0 689 TYR 
0 690 GLY 
0 691 VAL 
0 692 ASP 
0 693 THR 
0 694 ASP 
0 695 SER 
0 696 ARG 
0 697 TRP 
0 698 GLY 
0 699 LYS 
0 700 SER 
0 701 TYR 
0 702 ASP 
0 703 SER 
0 704 VAL 
0 705 ASN 
0 706 ALA 
0 707 LYS 
0 708 SER 
0 709 TYR 
0 710 ASP 
0 711 ASN 
0 712 GLU 
0 713 GLU 
0 714 TYR 
0 715 ALA 
0 716 ARG 
0 717 LYS 
0 718 VAL 
0 719 GLN 
0 720 ALA 
0 721 ASP 
0 722 ASP 
0 723 ASP 
0 724 GLN 
0 725 TRP 
0 726 ALA 
0 727 GLU 
0 728 ASP 
0 729 TYR 
0 730 ASP 
0 731 ARG 
0 732 TRP 
0 733 THR 
0 734 ALA 
0 735 LYS 
0 736 ASP 
0 737 THR 
0 738 ARG 
0 739 GLY 
0 740 TYR 
0 741 GLY 
0 742 ASN 
0 743 GLY 
0 744 ALA 
0 745 SER 
0 746 GLN 
0 747 ALA 
0 748 ALA 
0 749 TYR 
0 750 THR 
0 751 ALA 
0 752 PRO 
0 753 ARG 
0 754 GLU 
0 755 LYS 
0 756 VAL 
0 757 SER 
0 758 TYR 
0 759 SER 
0 760 TYR 
0 761 ALA 
0 762 PRO 
0 763 VAL 
0 764 TYR 
0 765 GLY 
0 766 HIS 
0 767 GLY 
0 768 HIS 
0 769 GLY 
0 770 HIS 
0 771 GLY 
0 772 HIS 
0 773 ALA 
0 774 GLN 
0 775 ARG 
0 776 GLY 
0 777 TYR 
0 778 GLY 
0 779 HIS 
0 780 GLY 
0 781 TRP 
#
loop_
_chem_comp.id
_chem_comp.type
_chem_comp.name
ALA 'L-peptide linking' ALANINE         
ARG 'L-peptide linking' ARGININE        
ASN 'L-peptide linking' ASPARAGINE      
ASP 'L-peptide linking' 'ASPARTIC ACID' 
CYS 'L-peptide linking' CYSTEINE        
GLN 'L-peptide linking' GLUTAMINE       
GLU 'L-peptide linking' 'GLUTAMIC ACID' 
HIS 'L-peptide linking' HISTIDINE       
ILE 'L-peptide linking' ISOLEUCINE      
LEU 'L-peptide linking' LEUCINE         
LYS 'L-peptide linking' LYSINE          
MET 'L-peptide linking' METHIONINE      
PHE 'L-peptide linking' PHENYLALANINE   
PRO 'L-peptide linking' PROLINE         
SER 'L-peptide linking' SERINE          
THR 'L-peptide linking' THREONINE       
TRP 'L-peptide linking' TRYPTOPHAN      
TYR 'L-peptide linking' TYROSINE        
VAL 'L-peptide linking' VALINE          
GLY 'peptide linking'   GLYCINE         
#
loop_
_atom_site.group_PDB
_atom_site.id
_atom_site.type_symbol
_atom_site.label_atom_id
_atom_site.label_alt_id
_atom_site.label_comp_id
_atom_site.label_asym_id
_atom_site.label_entity_id
_atom_site.label_seq_id
_atom_site.pdbx_PDB_ins_code
_atom_site.Cartn_x
_atom_site.Cartn_y
_atom_site.Cartn_z
_atom_site.occupancy
_atom_site.B_iso_or_equiv
_atom_site.auth_seq_id
_atom_site.auth_asym_id
_atom_site.pdbx_PDB_model_num
ATOM 1    N N   . MET A 0 1   . 2.807    -34.204 -6.953   1.00 38.71 1   A 1 
ATOM 2    C CA  . MET A 0 1   . 4.238    -34.138 -6.586   1.00 38.71 1   A 1 
ATOM 3    C C   . MET A 0 1   . 5.070    -33.865 -7.836   1.00 38.71 1   A 1 
ATOM 4    C CB  . MET A 0 1   . 4.733    -35.454 -5.952   1.00 38.71 1   A 1 
ATOM 5    O O   . MET A 0 1   . 5.224    -34.767 -8.650   1.00 38.71 1   A 1 
ATOM 6    C CG  . MET A 0 1   . 4.019    -35.887 -4.669   1.00 38.71 1   A 1 
ATOM 7    S SD  . MET A 0 1   . 4.568    -37.533 -4.149   1.00 38.71 1   A 1 
ATOM 8    C CE  . MET A 0 1   . 3.358    -37.910 -2.853   1.00 38.71 1   A 1 
ATOM 9    N N   . LYS A 0 2   . 5.586    -32.646 -7.993   1.00 37.74 2   A 1 
ATOM 10   C CA  . LYS A 0 2   . 6.855    -32.340 -8.675   1.00 37.74 2   A 1 
ATOM 11   C C   . LYS A 0 2   . 7.505    -31.227 -7.847   1.00 37.74 2   A 1 
ATOM 12   C CB  . LYS A 0 2   . 6.676    -31.947 -10.157  1.00 37.74 2   A 1 
ATOM 13   O O   . LYS A 0 2   . 6.776    -30.435 -7.255   1.00 37.74 2   A 1 
ATOM 14   C CG  . LYS A 0 2   . 6.412    -33.170 -11.055  1.00 37.74 2   A 1 
ATOM 15   C CD  . LYS A 0 2   . 6.580    -32.852 -12.547  1.00 37.74 2   A 1 
ATOM 16   C CE  . LYS A 0 2   . 6.395    -34.128 -13.384  1.00 37.74 2   A 1 
ATOM 17   N NZ  . LYS A 0 2   . 6.573    -33.859 -14.835  1.00 37.74 2   A 1 
ATOM 18   N N   . SER A 0 3   . 8.821    -31.273 -7.686   1.00 35.97 3   A 1 
ATOM 19   C CA  . SER A 0 3   . 9.488    -30.685 -6.516   1.00 35.97 3   A 1 
ATOM 20   C C   . SER A 0 3   . 10.223   -29.384 -6.825   1.00 35.97 3   A 1 
ATOM 21   C CB  . SER A 0 3   . 10.458   -31.700 -5.904   1.00 35.97 3   A 1 
ATOM 22   O O   . SER A 0 3   . 10.670   -29.174 -7.949   1.00 35.97 3   A 1 
ATOM 23   O OG  . SER A 0 3   . 9.789    -32.926 -5.650   1.00 35.97 3   A 1 
ATOM 24   N N   . PHE A 0 4   . 10.380   -28.548 -5.797   1.00 31.31 4   A 1 
ATOM 25   C CA  . PHE A 0 4   . 11.199   -27.337 -5.821   1.00 31.31 4   A 1 
ATOM 26   C C   . PHE A 0 4   . 12.672   -27.621 -6.148   1.00 31.31 4   A 1 
ATOM 27   C CB  . PHE A 0 4   . 11.151   -26.668 -4.436   1.00 31.31 4   A 1 
ATOM 28   O O   . PHE A 0 4   . 13.216   -28.655 -5.756   1.00 31.31 4   A 1 
ATOM 29   C CG  . PHE A 0 4   . 9.816    -26.077 -4.037   1.00 31.31 4   A 1 
ATOM 30   C CD1 . PHE A 0 4   . 9.565    -24.710 -4.263   1.00 31.31 4   A 1 
ATOM 31   C CD2 . PHE A 0 4   . 8.843    -26.869 -3.395   1.00 31.31 4   A 1 
ATOM 32   C CE1 . PHE A 0 4   . 8.352    -24.137 -3.847   1.00 31.31 4   A 1 
ATOM 33   C CE2 . PHE A 0 4   . 7.623    -26.297 -2.991   1.00 31.31 4   A 1 
ATOM 34   C CZ  . PHE A 0 4   . 7.380    -24.930 -3.214   1.00 31.31 4   A 1 
ATOM 35   N N   . ALA A 0 5   . 13.329   -26.627 -6.746   1.00 40.45 5   A 1 
ATOM 36   C CA  . ALA A 0 5   . 14.781   -26.482 -6.771   1.00 40.45 5   A 1 
ATOM 37   C C   . ALA A 0 5   . 15.143   -24.993 -6.600   1.00 40.45 5   A 1 
ATOM 38   C CB  . ALA A 0 5   . 15.328   -27.104 -8.064   1.00 40.45 5   A 1 
ATOM 39   O O   . ALA A 0 5   . 15.437   -24.298 -7.566   1.00 40.45 5   A 1 
ATOM 40   N N   . PHE A 0 6   . 15.075   -24.489 -5.362   1.00 30.36 6   A 1 
ATOM 41   C CA  . PHE A 0 6   . 15.582   -23.153 -5.026   1.00 30.36 6   A 1 
ATOM 42   C C   . PHE A 0 6   . 17.116   -23.157 -5.097   1.00 30.36 6   A 1 
ATOM 43   C CB  . PHE A 0 6   . 15.101   -22.728 -3.622   1.00 30.36 6   A 1 
ATOM 44   O O   . PHE A 0 6   . 17.767   -23.853 -4.316   1.00 30.36 6   A 1 
ATOM 45   C CG  . PHE A 0 6   . 13.993   -21.692 -3.610   1.00 30.36 6   A 1 
ATOM 46   C CD1 . PHE A 0 6   . 14.309   -20.327 -3.454   1.00 30.36 6   A 1 
ATOM 47   C CD2 . PHE A 0 6   . 12.646   -22.086 -3.722   1.00 30.36 6   A 1 
ATOM 48   C CE1 . PHE A 0 6   . 13.284   -19.365 -3.409   1.00 30.36 6   A 1 
ATOM 49   C CE2 . PHE A 0 6   . 11.622   -21.122 -3.680   1.00 30.36 6   A 1 
ATOM 50   C CZ  . PHE A 0 6   . 11.941   -19.762 -3.522   1.00 30.36 6   A 1 
ATOM 51   N N   . ALA A 0 7   . 17.692   -22.367 -6.002   1.00 40.08 7   A 1 
ATOM 52   C CA  . ALA A 0 7   . 19.131   -22.133 -6.089   1.00 40.08 7   A 1 
ATOM 53   C C   . ALA A 0 7   . 19.465   -20.754 -5.496   1.00 40.08 7   A 1 
ATOM 54   C CB  . ALA A 0 7   . 19.575   -22.304 -7.548   1.00 40.08 7   A 1 
ATOM 55   O O   . ALA A 0 7   . 19.489   -19.748 -6.200   1.00 40.08 7   A 1 
ATOM 56   N N   . ALA A 0 8   . 19.688   -20.697 -4.182   1.00 32.90 8   A 1 
ATOM 57   C CA  . ALA A 0 8   . 20.037   -19.455 -3.496   1.00 32.90 8   A 1 
ATOM 58   C C   . ALA A 0 8   . 21.503   -19.066 -3.770   1.00 32.90 8   A 1 
ATOM 59   C CB  . ALA A 0 8   . 19.740   -19.622 -1.999   1.00 32.90 8   A 1 
ATOM 60   O O   . ALA A 0 8   . 22.417   -19.598 -3.138   1.00 32.90 8   A 1 
ATOM 61   N N   . LEU A 0 9   . 21.730   -18.124 -4.692   1.00 37.08 9   A 1 
ATOM 62   C CA  . LEU A 0 9   . 23.052   -17.549 -4.948   1.00 37.08 9   A 1 
ATOM 63   C C   . LEU A 0 9   . 23.218   -16.216 -4.200   1.00 37.08 9   A 1 
ATOM 64   C CB  . LEU A 0 9   . 23.298   -17.429 -6.465   1.00 37.08 9   A 1 
ATOM 65   O O   . LEU A 0 9   . 22.930   -15.145 -4.726   1.00 37.08 9   A 1 
ATOM 66   C CG  . LEU A 0 9   . 24.784   -17.164 -6.786   1.00 37.08 9   A 1 
ATOM 67   C CD1 . LEU A 0 9   . 25.619   -18.445 -6.673   1.00 37.08 9   A 1 
ATOM 68   C CD2 . LEU A 0 9   . 24.946   -16.624 -8.204   1.00 37.08 9   A 1 
ATOM 69   N N   . VAL A 0 10  . 23.707   -16.281 -2.960   1.00 32.32 10  A 1 
ATOM 70   C CA  . VAL A 0 10  . 24.102   -15.084 -2.201   1.00 32.32 10  A 1 
ATOM 71   C C   . VAL A 0 10  . 25.455   -14.591 -2.720   1.00 32.32 10  A 1 
ATOM 72   C CB  . VAL A 0 10  . 24.122   -15.349 -0.681   1.00 32.32 10  A 1 
ATOM 73   O O   . VAL A 0 10  . 26.503   -15.077 -2.301   1.00 32.32 10  A 1 
ATOM 74   C CG1 . VAL A 0 10  . 24.534   -14.098 0.110    1.00 32.32 10  A 1 
ATOM 75   C CG2 . VAL A 0 10  . 22.733   -15.771 -0.181   1.00 32.32 10  A 1 
ATOM 76   N N   . ALA A 0 11  . 25.429   -13.625 -3.639   1.00 36.56 11  A 1 
ATOM 77   C CA  . ALA A 0 11  . 26.616   -12.991 -4.211   1.00 36.56 11  A 1 
ATOM 78   C C   . ALA A 0 11  . 26.755   -11.543 -3.708   1.00 36.56 11  A 1 
ATOM 79   C CB  . ALA A 0 11  . 26.542   -13.108 -5.739   1.00 36.56 11  A 1 
ATOM 80   O O   . ALA A 0 11  . 26.315   -10.596 -4.354   1.00 36.56 11  A 1 
ATOM 81   N N   . ALA A 0 12  . 27.364   -11.371 -2.532   1.00 31.79 12  A 1 
ATOM 82   C CA  . ALA A 0 12  . 27.678   -10.058 -1.973   1.00 31.79 12  A 1 
ATOM 83   C C   . ALA A 0 12  . 29.153   -9.704  -2.225   1.00 31.79 12  A 1 
ATOM 84   C CB  . ALA A 0 12  . 27.313   -10.054 -0.482   1.00 31.79 12  A 1 
ATOM 85   O O   . ALA A 0 12  . 30.038   -10.210 -1.535   1.00 31.79 12  A 1 
ATOM 86   N N   . VAL A 0 13  . 29.415   -8.814  -3.187   1.00 33.31 13  A 1 
ATOM 87   C CA  . VAL A 0 13  . 30.713   -8.140  -3.364   1.00 33.31 13  A 1 
ATOM 88   C C   . VAL A 0 13  . 30.464   -6.647  -3.584   1.00 33.31 13  A 1 
ATOM 89   C CB  . VAL A 0 13  . 31.568   -8.761  -4.492   1.00 33.31 13  A 1 
ATOM 90   O O   . VAL A 0 13  . 29.487   -6.253  -4.216   1.00 33.31 13  A 1 
ATOM 91   C CG1 . VAL A 0 13  . 32.944   -8.086  -4.599   1.00 33.31 13  A 1 
ATOM 92   C CG2 . VAL A 0 13  . 31.832   -10.254 -4.246   1.00 33.31 13  A 1 
ATOM 93   N N   . SER A 0 14  . 31.321   -5.820  -2.990   1.00 32.77 14  A 1 
ATOM 94   C CA  . SER A 0 14  . 31.252   -4.358  -3.013   1.00 32.77 14  A 1 
ATOM 95   C C   . SER A 0 14  . 31.518   -3.762  -4.394   1.00 32.77 14  A 1 
ATOM 96   C CB  . SER A 0 14  . 32.297   -3.808  -2.036   1.00 32.77 14  A 1 
ATOM 97   O O   . SER A 0 14  . 32.297   -4.316  -5.167   1.00 32.77 14  A 1 
ATOM 98   O OG  . SER A 0 14  . 33.551   -4.429  -2.263   1.00 32.77 14  A 1 
ATOM 99   N N   . ALA A 0 15  . 30.962   -2.574  -4.643   1.00 30.16 15  A 1 
ATOM 100  C CA  . ALA A 0 15  . 31.321   -1.756  -5.794   1.00 30.16 15  A 1 
ATOM 101  C C   . ALA A 0 15  . 32.841   -1.524  -5.871   1.00 30.16 15  A 1 
ATOM 102  C CB  . ALA A 0 15  . 30.565   -0.423  -5.707   1.00 30.16 15  A 1 
ATOM 103  O O   . ALA A 0 15  . 33.475   -1.143  -4.885   1.00 30.16 15  A 1 
ATOM 104  N N   . THR A 0 16  . 33.395   -1.720  -7.062   1.00 32.41 16  A 1 
ATOM 105  C CA  . THR A 0 16  . 34.709   -1.220  -7.473   1.00 32.41 16  A 1 
ATOM 106  C C   . THR A 0 16  . 34.491   -0.291  -8.653   1.00 32.41 16  A 1 
ATOM 107  C CB  . THR A 0 16  . 35.679   -2.346  -7.861   1.00 32.41 16  A 1 
ATOM 108  O O   . THR A 0 16  . 33.763   -0.643  -9.581   1.00 32.41 16  A 1 
ATOM 109  C CG2 . THR A 0 16  . 36.189   -3.090  -6.629   1.00 32.41 16  A 1 
ATOM 110  O OG1 . THR A 0 16  . 35.061   -3.293  -8.703   1.00 32.41 16  A 1 
ATOM 111  N N   . GLU A 0 17  . 35.094   0.891   -8.607   1.00 30.90 17  A 1 
ATOM 112  C CA  . GLU A 0 17  . 34.978   1.900   -9.658   1.00 30.90 17  A 1 
ATOM 113  C C   . GLU A 0 17  . 35.599   1.359   -10.957  1.00 30.90 17  A 1 
ATOM 114  C CB  . GLU A 0 17  . 35.657   3.197   -9.171   1.00 30.90 17  A 1 
ATOM 115  O O   . GLU A 0 17  . 36.779   1.005   -10.984  1.00 30.90 17  A 1 
ATOM 116  C CG  . GLU A 0 17  . 34.917   3.808   -7.960   1.00 30.90 17  A 1 
ATOM 117  C CD  . GLU A 0 17  . 35.744   4.840   -7.172   1.00 30.90 17  A 1 
ATOM 118  O OE1 . GLU A 0 17  . 35.181   5.910   -6.848   1.00 30.90 17  A 1 
ATOM 119  O OE2 . GLU A 0 17  . 36.897   4.511   -6.809   1.00 30.90 17  A 1 
ATOM 120  N N   . LEU A 0 18  . 34.808   1.263   -12.033  1.00 33.22 18  A 1 
ATOM 121  C CA  . LEU A 0 18  . 35.341   0.960   -13.362  1.00 33.22 18  A 1 
ATOM 122  C C   . LEU A 0 18  . 36.040   2.212   -13.907  1.00 33.22 18  A 1 
ATOM 123  C CB  . LEU A 0 18  . 34.247   0.427   -14.322  1.00 33.22 18  A 1 
ATOM 124  O O   . LEU A 0 18  . 35.422   3.059   -14.553  1.00 33.22 18  A 1 
ATOM 125  C CG  . LEU A 0 18  . 34.234   -1.107  -14.470  1.00 33.22 18  A 1 
ATOM 126  C CD1 . LEU A 0 18  . 33.647   -1.802  -13.241  1.00 33.22 18  A 1 
ATOM 127  C CD2 . LEU A 0 18  . 33.415   -1.517  -15.693  1.00 33.22 18  A 1 
ATOM 128  N N   . GLU A 0 19  . 37.347   2.325   -13.668  1.00 27.40 19  A 1 
ATOM 129  C CA  . GLU A 0 19  . 38.187   3.210   -14.474  1.00 27.40 19  A 1 
ATOM 130  C C   . GLU A 0 19  . 38.217   2.681   -15.915  1.00 27.40 19  A 1 
ATOM 131  C CB  . GLU A 0 19  . 39.612   3.345   -13.912  1.00 27.40 19  A 1 
ATOM 132  O O   . GLU A 0 19  . 38.805   1.636   -16.204  1.00 27.40 19  A 1 
ATOM 133  C CG  . GLU A 0 19  . 39.686   4.216   -12.647  1.00 27.40 19  A 1 
ATOM 134  C CD  . GLU A 0 19  . 41.128   4.678   -12.363  1.00 27.40 19  A 1 
ATOM 135  O OE1 . GLU A 0 19  . 41.317   5.889   -12.102  1.00 27.40 19  A 1 
ATOM 136  O OE2 . GLU A 0 19  . 42.052   3.834   -12.447  1.00 27.40 19  A 1 
ATOM 137  N N   . TRP A 0 20  . 37.573   3.408   -16.830  1.00 33.30 20  A 1 
ATOM 138  C CA  . TRP A 0 20  . 37.450   3.045   -18.242  1.00 33.30 20  A 1 
ATOM 139  C C   . TRP A 0 20  . 38.807   3.076   -18.961  1.00 33.30 20  A 1 
ATOM 140  C CB  . TRP A 0 20  . 36.418   3.958   -18.921  1.00 33.30 20  A 1 
ATOM 141  O O   . TRP A 0 20  . 39.193   4.060   -19.595  1.00 33.30 20  A 1 
ATOM 142  C CG  . TRP A 0 20  . 34.981   3.644   -18.634  1.00 33.30 20  A 1 
ATOM 143  C CD1 . TRP A 0 20  . 34.301   3.957   -17.505  1.00 33.30 20  A 1 
ATOM 144  C CD2 . TRP A 0 20  . 34.018   2.956   -19.497  1.00 33.30 20  A 1 
ATOM 145  C CE2 . TRP A 0 20  . 32.758   2.916   -18.828  1.00 33.30 20  A 1 
ATOM 146  C CE3 . TRP A 0 20  . 34.082   2.364   -20.778  1.00 33.30 20  A 1 
ATOM 147  N NE1 . TRP A 0 20  . 32.992   3.533   -17.619  1.00 33.30 20  A 1 
ATOM 148  C CH2 . TRP A 0 20  . 31.712   1.767   -20.682  1.00 33.30 20  A 1 
ATOM 149  C CZ2 . TRP A 0 20  . 31.616   2.338   -19.402  1.00 33.30 20  A 1 
ATOM 150  C CZ3 . TRP A 0 20  . 32.943   1.775   -21.363  1.00 33.30 20  A 1 
ATOM 151  N N   . HIS A 0 21  . 39.545   1.968   -18.901  1.00 29.03 21  A 1 
ATOM 152  C CA  . HIS A 0 21  . 40.704   1.721   -19.757  1.00 29.03 21  A 1 
ATOM 153  C C   . HIS A 0 21  . 40.245   1.378   -21.180  1.00 29.03 21  A 1 
ATOM 154  C CB  . HIS A 0 21  . 41.613   0.653   -19.131  1.00 29.03 21  A 1 
ATOM 155  O O   . HIS A 0 21  . 40.232   0.218   -21.586  1.00 29.03 21  A 1 
ATOM 156  C CG  . HIS A 0 21  . 42.497   1.172   -18.022  1.00 29.03 21  A 1 
ATOM 157  C CD2 . HIS A 0 21  . 43.584   0.527   -17.499  1.00 29.03 21  A 1 
ATOM 158  N ND1 . HIS A 0 21  . 42.386   2.373   -17.356  1.00 29.03 21  A 1 
ATOM 159  C CE1 . HIS A 0 21  . 43.375   2.441   -16.448  1.00 29.03 21  A 1 
ATOM 160  N NE2 . HIS A 0 21  . 44.150   1.344   -16.517  1.00 29.03 21  A 1 
ATOM 161  N N   . GLN A 0 22  . 39.878   2.419   -21.933  1.00 33.28 22  A 1 
ATOM 162  C CA  . GLN A 0 22  . 39.490   2.363   -23.343  1.00 33.28 22  A 1 
ATOM 163  C C   . GLN A 0 22  . 40.618   1.742   -24.191  1.00 33.28 22  A 1 
ATOM 164  C CB  . GLN A 0 22  . 39.126   3.796   -23.784  1.00 33.28 22  A 1 
ATOM 165  O O   . GLN A 0 22  . 41.556   2.426   -24.616  1.00 33.28 22  A 1 
ATOM 166  C CG  . GLN A 0 22  . 38.477   3.865   -25.176  1.00 33.28 22  A 1 
ATOM 167  C CD  . GLN A 0 22  . 38.181   5.303   -25.608  1.00 33.28 22  A 1 
ATOM 168  N NE2 . GLN A 0 22  . 37.014   5.571   -26.153  1.00 33.28 22  A 1 
ATOM 169  O OE1 . GLN A 0 22  . 39.010   6.198   -25.500  1.00 33.28 22  A 1 
ATOM 170  N N   . GLN A 0 23  . 40.551   0.428   -24.426  1.00 32.49 23  A 1 
ATOM 171  C CA  . GLN A 0 23  . 41.526   -0.285  -25.249  1.00 32.49 23  A 1 
ATOM 172  C C   . GLN A 0 23  . 41.315   0.072   -26.719  1.00 32.49 23  A 1 
ATOM 173  C CB  . GLN A 0 23  . 41.478   -1.807  -25.025  1.00 32.49 23  A 1 
ATOM 174  O O   . GLN A 0 23  . 40.479   -0.502  -27.408  1.00 32.49 23  A 1 
ATOM 175  C CG  . GLN A 0 23  . 41.964   -2.201  -23.621  1.00 32.49 23  A 1 
ATOM 176  C CD  . GLN A 0 23  . 42.284   -3.688  -23.475  1.00 32.49 23  A 1 
ATOM 177  N NE2 . GLN A 0 23  . 42.412   -4.177  -22.262  1.00 32.49 23  A 1 
ATOM 178  O OE1 . GLN A 0 23  . 42.473   -4.438  -24.415  1.00 32.49 23  A 1 
ATOM 179  N N   . ARG A 0 24  . 42.101   1.038   -27.200  1.00 30.53 24  A 1 
ATOM 180  C CA  . ARG A 0 24  . 42.162   1.401   -28.617  1.00 30.53 24  A 1 
ATOM 181  C C   . ARG A 0 24  . 42.695   0.226   -29.435  1.00 30.53 24  A 1 
ATOM 182  C CB  . ARG A 0 24  . 43.046   2.641   -28.811  1.00 30.53 24  A 1 
ATOM 183  O O   . ARG A 0 24  . 43.911   0.054   -29.545  1.00 30.53 24  A 1 
ATOM 184  C CG  . ARG A 0 24  . 42.425   3.906   -28.209  1.00 30.53 24  A 1 
ATOM 185  C CD  . ARG A 0 24  . 43.348   5.097   -28.485  1.00 30.53 24  A 1 
ATOM 186  N NE  . ARG A 0 24  . 42.714   6.363   -28.078  1.00 30.53 24  A 1 
ATOM 187  N NH1 . ARG A 0 24  . 43.914   7.771   -29.443  1.00 30.53 24  A 1 
ATOM 188  N NH2 . ARG A 0 24  . 42.220   8.572   -28.227  1.00 30.53 24  A 1 
ATOM 189  C CZ  . ARG A 0 24  . 42.958   7.559   -28.579  1.00 30.53 24  A 1 
ATOM 190  N N   . TYR A 0 25  . 41.795   -0.547  -30.034  1.00 34.73 25  A 1 
ATOM 191  C CA  . TYR A 0 25  . 42.154   -1.409  -31.152  1.00 34.73 25  A 1 
ATOM 192  C C   . TYR A 0 25  . 42.642   -0.531  -32.306  1.00 34.73 25  A 1 
ATOM 193  C CB  . TYR A 0 25  . 40.978   -2.309  -31.553  1.00 34.73 25  A 1 
ATOM 194  O O   . TYR A 0 25  . 41.959   0.392   -32.740  1.00 34.73 25  A 1 
ATOM 195  C CG  . TYR A 0 25  . 40.945   -3.599  -30.757  1.00 34.73 25  A 1 
ATOM 196  C CD1 . TYR A 0 25  . 41.621   -4.735  -31.246  1.00 34.73 25  A 1 
ATOM 197  C CD2 . TYR A 0 25  . 40.272   -3.659  -29.521  1.00 34.73 25  A 1 
ATOM 198  C CE1 . TYR A 0 25  . 41.625   -5.930  -30.501  1.00 34.73 25  A 1 
ATOM 199  C CE2 . TYR A 0 25  . 40.266   -4.855  -28.778  1.00 34.73 25  A 1 
ATOM 200  O OH  . TYR A 0 25  . 40.940   -7.150  -28.556  1.00 34.73 25  A 1 
ATOM 201  C CZ  . TYR A 0 25  . 40.943   -5.993  -29.269  1.00 34.73 25  A 1 
ATOM 202  N N   . VAL A 0 26  . 43.859   -0.803  -32.773  1.00 29.87 26  A 1 
ATOM 203  C CA  . VAL A 0 26  . 44.433   -0.184  -33.969  1.00 29.87 26  A 1 
ATOM 204  C C   . VAL A 0 26  . 44.584   -1.302  -34.999  1.00 29.87 26  A 1 
ATOM 205  C CB  . VAL A 0 26  . 45.777   0.508   -33.668  1.00 29.87 26  A 1 
ATOM 206  O O   . VAL A 0 26  . 45.389   -2.209  -34.758  1.00 29.87 26  A 1 
ATOM 207  C CG1 . VAL A 0 26  . 46.351   1.165   -34.931  1.00 29.87 26  A 1 
ATOM 208  C CG2 . VAL A 0 26  . 45.627   1.603   -32.601  1.00 29.87 26  A 1 
ATOM 209  N N   . PRO A 0 27  . 43.826   -1.298  -36.111  1.00 30.41 27  A 1 
ATOM 210  C CA  . PRO A 0 27  . 43.888   -2.372  -37.096  1.00 30.41 27  A 1 
ATOM 211  C C   . PRO A 0 27  . 45.282   -2.446  -37.737  1.00 30.41 27  A 1 
ATOM 212  C CB  . PRO A 0 27  . 42.763   -2.093  -38.100  1.00 30.41 27  A 1 
ATOM 213  O O   . PRO A 0 27  . 45.812   -1.472  -38.276  1.00 30.41 27  A 1 
ATOM 214  C CG  . PRO A 0 27  . 42.513   -0.591  -37.966  1.00 30.41 27  A 1 
ATOM 215  C CD  . PRO A 0 27  . 42.819   -0.316  -36.496  1.00 30.41 27  A 1 
ATOM 216  N N   . VAL A 0 28  . 45.907   -3.624  -37.670  1.00 27.21 28  A 1 
ATOM 217  C CA  . VAL A 0 28  . 47.284   -3.842  -38.139  1.00 27.21 28  A 1 
ATOM 218  C C   . VAL A 0 28  . 47.277   -4.156  -39.640  1.00 27.21 28  A 1 
ATOM 219  C CB  . VAL A 0 28  . 48.014   -4.907  -37.289  1.00 27.21 28  A 1 
ATOM 220  O O   . VAL A 0 28  . 47.345   -5.314  -40.051  1.00 27.21 28  A 1 
ATOM 221  C CG1 . VAL A 0 28  . 49.492   -5.035  -37.692  1.00 27.21 28  A 1 
ATOM 222  C CG2 . VAL A 0 28  . 47.994   -4.544  -35.795  1.00 27.21 28  A 1 
ATOM 223  N N   . LYS A 0 29  . 47.184   -3.111  -40.476  1.00 29.55 29  A 1 
ATOM 224  C CA  . LYS A 0 29  . 47.123   -3.227  -41.949  1.00 29.55 29  A 1 
ATOM 225  C C   . LYS A 0 29  . 48.421   -3.847  -42.508  1.00 29.55 29  A 1 
ATOM 226  C CB  . LYS A 0 29  . 46.731   -1.852  -42.556  1.00 29.55 29  A 1 
ATOM 227  O O   . LYS A 0 29  . 49.457   -3.189  -42.618  1.00 29.55 29  A 1 
ATOM 228  C CG  . LYS A 0 29  . 46.108   -1.921  -43.974  1.00 29.55 29  A 1 
ATOM 229  C CD  . LYS A 0 29  . 45.222   -0.691  -44.311  1.00 29.55 29  A 1 
ATOM 230  C CE  . LYS A 0 29  . 44.442   -0.845  -45.643  1.00 29.55 29  A 1 
ATOM 231  N NZ  . LYS A 0 29  . 43.184   -0.027  -45.720  1.00 29.55 29  A 1 
ATOM 232  N N   . HIS A 0 30  . 48.375   -5.136  -42.852  1.00 27.41 30  A 1 
ATOM 233  C CA  . HIS A 0 30  . 49.523   -5.938  -43.307  1.00 27.41 30  A 1 
ATOM 234  C C   . HIS A 0 30  . 49.917   -5.658  -44.776  1.00 27.41 30  A 1 
ATOM 235  C CB  . HIS A 0 30  . 49.266   -7.433  -43.007  1.00 27.41 30  A 1 
ATOM 236  O O   . HIS A 0 30  . 49.759   -6.493  -45.664  1.00 27.41 30  A 1 
ATOM 237  C CG  . HIS A 0 30  . 49.903   -7.914  -41.726  1.00 27.41 30  A 1 
ATOM 238  C CD2 . HIS A 0 30  . 49.266   -8.278  -40.568  1.00 27.41 30  A 1 
ATOM 239  N ND1 . HIS A 0 30  . 51.249   -8.135  -41.535  1.00 27.41 30  A 1 
ATOM 240  C CE1 . HIS A 0 30  . 51.420   -8.621  -40.295  1.00 27.41 30  A 1 
ATOM 241  N NE2 . HIS A 0 30  . 50.243   -8.731  -39.669  1.00 27.41 30  A 1 
ATOM 242  N N   . VAL A 0 31  . 50.483   -4.478  -45.047  1.00 33.88 31  A 1 
ATOM 243  C CA  . VAL A 0 31  . 50.917   -4.081  -46.401  1.00 33.88 31  A 1 
ATOM 244  C C   . VAL A 0 31  . 52.278   -4.694  -46.771  1.00 33.88 31  A 1 
ATOM 245  C CB  . VAL A 0 31  . 50.948   -2.545  -46.548  1.00 33.88 31  A 1 
ATOM 246  O O   . VAL A 0 31  . 53.308   -4.346  -46.189  1.00 33.88 31  A 1 
ATOM 247  C CG1 . VAL A 0 31  . 51.282   -2.130  -47.988  1.00 33.88 31  A 1 
ATOM 248  C CG2 . VAL A 0 31  . 49.597   -1.913  -46.183  1.00 33.88 31  A 1 
ATOM 249  N N   . GLN A 0 32  . 52.325   -5.553  -47.798  1.00 28.03 32  A 1 
ATOM 250  C CA  . GLN A 0 32  . 53.594   -5.988  -48.401  1.00 28.03 32  A 1 
ATOM 251  C C   . GLN A 0 32  . 54.162   -4.912  -49.340  1.00 28.03 32  A 1 
ATOM 252  C CB  . GLN A 0 32  . 53.465   -7.338  -49.128  1.00 28.03 32  A 1 
ATOM 253  O O   . GLN A 0 32  . 53.767   -4.784  -50.497  1.00 28.03 32  A 1 
ATOM 254  C CG  . GLN A 0 32  . 53.319   -8.526  -48.161  1.00 28.03 32  A 1 
ATOM 255  C CD  . GLN A 0 32  . 53.593   -9.882  -48.815  1.00 28.03 32  A 1 
ATOM 256  N NE2 . GLN A 0 32  . 53.367   -10.968 -48.111  1.00 28.03 32  A 1 
ATOM 257  O OE1 . GLN A 0 32  . 54.049   -10.010 -49.939  1.00 28.03 32  A 1 
ATOM 258  N N   . HIS A 0 33  . 55.137   -4.146  -48.850  1.00 27.02 33  A 1 
ATOM 259  C CA  . HIS A 0 33  . 55.821   -3.122  -49.642  1.00 27.02 33  A 1 
ATOM 260  C C   . HIS A 0 33  . 56.771   -3.722  -50.695  1.00 27.02 33  A 1 
ATOM 261  C CB  . HIS A 0 33  . 56.568   -2.153  -48.706  1.00 27.02 33  A 1 
ATOM 262  O O   . HIS A 0 33  . 57.843   -4.234  -50.363  1.00 27.02 33  A 1 
ATOM 263  C CG  . HIS A 0 33  . 55.941   -0.787  -48.654  1.00 27.02 33  A 1 
ATOM 264  C CD2 . HIS A 0 33  . 55.111   -0.304  -47.678  1.00 27.02 33  A 1 
ATOM 265  N ND1 . HIS A 0 33  . 56.106   0.215   -49.585  1.00 27.02 33  A 1 
ATOM 266  C CE1 . HIS A 0 33  . 55.398   1.280   -49.174  1.00 27.02 33  A 1 
ATOM 267  N NE2 . HIS A 0 33  . 54.789   1.014   -48.012  1.00 27.02 33  A 1 
ATOM 268  N N   . VAL A 0 34  . 56.443   -3.560  -51.980  1.00 32.25 34  A 1 
ATOM 269  C CA  . VAL A 0 34  . 57.394   -3.761  -53.089  1.00 32.25 34  A 1 
ATOM 270  C C   . VAL A 0 34  . 58.219   -2.470  -53.280  1.00 32.25 34  A 1 
ATOM 271  C CB  . VAL A 0 34  . 56.679   -4.179  -54.389  1.00 32.25 34  A 1 
ATOM 272  O O   . VAL A 0 34  . 57.622   -1.410  -53.482  1.00 32.25 34  A 1 
ATOM 273  C CG1 . VAL A 0 34  . 57.702   -4.507  -55.488  1.00 32.25 34  A 1 
ATOM 274  C CG2 . VAL A 0 34  . 55.811   -5.428  -54.181  1.00 32.25 34  A 1 
ATOM 275  N N   . PRO A 0 35  . 59.568   -2.488  -53.210  1.00 28.24 35  A 1 
ATOM 276  C CA  . PRO A 0 35  . 60.361   -1.252  -53.233  1.00 28.24 35  A 1 
ATOM 277  C C   . PRO A 0 35  . 60.369   -0.513  -54.586  1.00 28.24 35  A 1 
ATOM 278  C CB  . PRO A 0 35  . 61.772   -1.644  -52.768  1.00 28.24 35  A 1 
ATOM 279  O O   . PRO A 0 35  . 61.073   -0.892  -55.523  1.00 28.24 35  A 1 
ATOM 280  C CG  . PRO A 0 35  . 61.532   -2.907  -51.947  1.00 28.24 35  A 1 
ATOM 281  C CD  . PRO A 0 35  . 60.399   -3.580  -52.715  1.00 28.24 35  A 1 
ATOM 282  N N   . GLY A 0 36  . 59.634   0.601   -54.666  1.00 27.93 36  A 1 
ATOM 283  C CA  . GLY A 0 36  . 59.693   1.548   -55.784  1.00 27.93 36  A 1 
ATOM 284  C C   . GLY A 0 36  . 61.011   2.338   -55.826  1.00 27.93 36  A 1 
ATOM 285  O O   . GLY A 0 36  . 61.493   2.830   -54.807  1.00 27.93 36  A 1 
ATOM 286  N N   . TYR A 0 37  . 61.605   2.464   -57.015  1.00 30.00 37  A 1 
ATOM 287  C CA  . TYR A 0 37  . 62.939   3.041   -57.221  1.00 30.00 37  A 1 
ATOM 288  C C   . TYR A 0 37  . 63.000   4.565   -56.984  1.00 30.00 37  A 1 
ATOM 289  C CB  . TYR A 0 37  . 63.388   2.677   -58.643  1.00 30.00 37  A 1 
ATOM 290  O O   . TYR A 0 37  . 62.188   5.323   -57.515  1.00 30.00 37  A 1 
ATOM 291  C CG  . TYR A 0 37  . 64.782   3.128   -59.036  1.00 30.00 37  A 1 
ATOM 292  C CD1 . TYR A 0 37  . 64.954   4.309   -59.785  1.00 30.00 37  A 1 
ATOM 293  C CD2 . TYR A 0 37  . 65.897   2.333   -58.709  1.00 30.00 37  A 1 
ATOM 294  C CE1 . TYR A 0 37  . 66.237   4.679   -60.232  1.00 30.00 37  A 1 
ATOM 295  C CE2 . TYR A 0 37  . 67.183   2.702   -59.150  1.00 30.00 37  A 1 
ATOM 296  O OH  . TYR A 0 37  . 68.583   4.212   -60.386  1.00 30.00 37  A 1 
ATOM 297  C CZ  . TYR A 0 37  . 67.351   3.871   -59.925  1.00 30.00 37  A 1 
ATOM 298  N N   . GLN A 0 38  . 64.017   5.033   -56.250  1.00 25.46 38  A 1 
ATOM 299  C CA  . GLN A 0 38  . 64.248   6.461   -55.992  1.00 25.46 38  A 1 
ATOM 300  C C   . GLN A 0 38  . 64.778   7.196   -57.237  1.00 25.46 38  A 1 
ATOM 301  C CB  . GLN A 0 38  . 65.218   6.645   -54.810  1.00 25.46 38  A 1 
ATOM 302  O O   . GLN A 0 38  . 65.983   7.249   -57.485  1.00 25.46 38  A 1 
ATOM 303  C CG  . GLN A 0 38  . 64.607   6.294   -53.444  1.00 25.46 38  A 1 
ATOM 304  C CD  . GLN A 0 38  . 65.553   6.609   -52.284  1.00 25.46 38  A 1 
ATOM 305  N NE2 . GLN A 0 38  . 65.049   6.725   -51.076  1.00 25.46 38  A 1 
ATOM 306  O OE1 . GLN A 0 38  . 66.755   6.758   -52.428  1.00 25.46 38  A 1 
ATOM 307  N N   . ALA A 0 39  . 63.886   7.829   -58.000  1.00 31.16 39  A 1 
ATOM 308  C CA  . ALA A 0 39  . 64.267   8.764   -59.057  1.00 31.16 39  A 1 
ATOM 309  C C   . ALA A 0 39  . 64.647   10.139  -58.465  1.00 31.16 39  A 1 
ATOM 310  C CB  . ALA A 0 39  . 63.127   8.854   -60.078  1.00 31.16 39  A 1 
ATOM 311  O O   . ALA A 0 39  . 63.812   10.846  -57.902  1.00 31.16 39  A 1 
ATOM 312  N N   . SER A 0 40  . 65.913   10.541  -58.602  1.00 28.71 40  A 1 
ATOM 313  C CA  . SER A 0 40  . 66.423   11.817  -58.081  1.00 28.71 40  A 1 
ATOM 314  C C   . SER A 0 40  . 65.839   13.029  -58.825  1.00 28.71 40  A 1 
ATOM 315  C CB  . SER A 0 40  . 67.955   11.822  -58.146  1.00 28.71 40  A 1 
ATOM 316  O O   . SER A 0 40  . 66.050   13.185  -60.030  1.00 28.71 40  A 1 
ATOM 317  O OG  . SER A 0 40  . 68.390   11.491  -59.451  1.00 28.71 40  A 1 
ATOM 318  N N   . ALA A 0 41  . 65.137   13.910  -58.107  1.00 26.93 41  A 1 
ATOM 319  C CA  . ALA A 0 41  . 64.440   15.064  -58.676  1.00 26.93 41  A 1 
ATOM 320  C C   . ALA A 0 41  . 65.403   16.134  -59.237  1.00 26.93 41  A 1 
ATOM 321  C CB  . ALA A 0 41  . 63.514   15.642  -57.597  1.00 26.93 41  A 1 
ATOM 322  O O   . ALA A 0 41  . 66.124   16.787  -58.485  1.00 26.93 41  A 1 
ATOM 323  N N   . ALA A 0 42  . 65.390   16.342  -60.561  1.00 24.68 42  A 1 
ATOM 324  C CA  . ALA A 0 42  . 66.315   17.256  -61.244  1.00 24.68 42  A 1 
ATOM 325  C C   . ALA A 0 42  . 65.721   17.955  -62.493  1.00 24.68 42  A 1 
ATOM 326  C CB  . ALA A 0 42  . 67.615   16.493  -61.545  1.00 24.68 42  A 1 
ATOM 327  O O   . ALA A 0 42  . 66.346   17.995  -63.552  1.00 24.68 42  A 1 
ATOM 328  N N   . SER A 0 43  . 64.528   18.552  -62.386  1.00 33.88 43  A 1 
ATOM 329  C CA  . SER A 0 43  . 63.993   19.448  -63.430  1.00 33.88 43  A 1 
ATOM 330  C C   . SER A 0 43  . 63.108   20.557  -62.853  1.00 33.88 43  A 1 
ATOM 331  C CB  . SER A 0 43  . 63.227   18.657  -64.499  1.00 33.88 43  A 1 
ATOM 332  O O   . SER A 0 43  . 62.073   20.280  -62.248  1.00 33.88 43  A 1 
ATOM 333  O OG  . SER A 0 43  . 62.153   17.935  -63.933  1.00 33.88 43  A 1 
ATOM 334  N N   . ALA A 0 44  . 63.488   21.821  -63.063  1.00 29.56 44  A 1 
ATOM 335  C CA  . ALA A 0 44  . 62.721   22.976  -62.596  1.00 29.56 44  A 1 
ATOM 336  C C   . ALA A 0 44  . 61.463   23.187  -63.459  1.00 29.56 44  A 1 
ATOM 337  C CB  . ALA A 0 44  . 63.632   24.209  -62.579  1.00 29.56 44  A 1 
ATOM 338  O O   . ALA A 0 44  . 61.560   23.458  -64.657  1.00 29.56 44  A 1 
ATOM 339  N N   . ASN A 0 45  . 60.282   23.076  -62.850  1.00 35.99 45  A 1 
ATOM 340  C CA  . ASN A 0 45  . 59.009   22.983  -63.567  1.00 35.99 45  A 1 
ATOM 341  C C   . ASN A 0 45  . 58.476   24.351  -64.057  1.00 35.99 45  A 1 
ATOM 342  C CB  . ASN A 0 45  . 58.020   22.189  -62.690  1.00 35.99 45  A 1 
ATOM 343  O O   . ASN A 0 45  . 57.534   24.914  -63.497  1.00 35.99 45  A 1 
ATOM 344  C CG  . ASN A 0 45  . 56.825   21.689  -63.483  1.00 35.99 45  A 1 
ATOM 345  N ND2 . ASN A 0 45  . 55.890   21.028  -62.846  1.00 35.99 45  A 1 
ATOM 346  O OD1 . ASN A 0 45  . 56.732   21.863  -64.684  1.00 35.99 45  A 1 
ATOM 347  N N   . LYS A 0 46  . 59.085   24.913  -65.111  1.00 32.26 46  A 1 
ATOM 348  C CA  . LYS A 0 46  . 58.588   26.120  -65.804  1.00 32.26 46  A 1 
ATOM 349  C C   . LYS A 0 46  . 57.481   25.783  -66.814  1.00 32.26 46  A 1 
ATOM 350  C CB  . LYS A 0 46  . 59.742   26.941  -66.418  1.00 32.26 46  A 1 
ATOM 351  O O   . LYS A 0 46  . 57.664   25.921  -68.020  1.00 32.26 46  A 1 
ATOM 352  C CG  . LYS A 0 46  . 60.345   27.925  -65.404  1.00 32.26 46  A 1 
ATOM 353  C CD  . LYS A 0 46  . 61.139   29.027  -66.120  1.00 32.26 46  A 1 
ATOM 354  C CE  . LYS A 0 46  . 61.518   30.128  -65.122  1.00 32.26 46  A 1 
ATOM 355  N NZ  . LYS A 0 46  . 62.094   31.313  -65.806  1.00 32.26 46  A 1 
ATOM 356  N N   . GLY A 0 47  . 56.326   25.374  -66.296  1.00 37.62 47  A 1 
ATOM 357  C CA  . GLY A 0 47  . 55.152   25.013  -67.094  1.00 37.62 47  A 1 
ATOM 358  C C   . GLY A 0 47  . 53.873   24.941  -66.262  1.00 37.62 47  A 1 
ATOM 359  O O   . GLY A 0 47  . 53.291   23.872  -66.133  1.00 37.62 47  A 1 
ATOM 360  N N   . GLN A 0 48  . 53.438   26.070  -65.692  1.00 37.68 48  A 1 
ATOM 361  C CA  . GLN A 0 48  . 52.149   26.196  -64.992  1.00 37.68 48  A 1 
ATOM 362  C C   . GLN A 0 48  . 50.972   26.221  -65.999  1.00 37.68 48  A 1 
ATOM 363  C CB  . GLN A 0 48  . 52.171   27.442  -64.073  1.00 37.68 48  A 1 
ATOM 364  O O   . GLN A 0 48  . 50.237   27.204  -66.086  1.00 37.68 48  A 1 
ATOM 365  C CG  . GLN A 0 48  . 53.085   27.345  -62.834  1.00 37.68 48  A 1 
ATOM 366  C CD  . GLN A 0 48  . 52.449   26.641  -61.632  1.00 37.68 48  A 1 
ATOM 367  N NE2 . GLN A 0 48  . 52.989   26.805  -60.443  1.00 37.68 48  A 1 
ATOM 368  O OE1 . GLN A 0 48  . 51.467   25.931  -61.723  1.00 37.68 48  A 1 
ATOM 369  N N   . GLU A 0 49  . 50.807   25.162  -66.801  1.00 43.11 49  A 1 
ATOM 370  C CA  . GLU A 0 49  . 49.533   24.896  -67.485  1.00 43.11 49  A 1 
ATOM 371  C C   . GLU A 0 49  . 48.547   24.403  -66.411  1.00 43.11 49  A 1 
ATOM 372  C CB  . GLU A 0 49  . 49.721   23.933  -68.684  1.00 43.11 49  A 1 
ATOM 373  O O   . GLU A 0 49  . 48.882   23.539  -65.598  1.00 43.11 49  A 1 
ATOM 374  C CG  . GLU A 0 49  . 48.509   23.923  -69.645  1.00 43.11 49  A 1 
ATOM 375  C CD  . GLU A 0 49  . 48.722   23.161  -70.979  1.00 43.11 49  A 1 
ATOM 376  O OE1 . GLU A 0 49  . 47.842   23.247  -71.872  1.00 43.11 49  A 1 
ATOM 377  O OE2 . GLU A 0 49  . 49.737   22.457  -71.165  1.00 43.11 49  A 1 
ATOM 378  N N   . ALA A 0 50  . 47.374   25.035  -66.316  1.00 41.15 50  A 1 
ATOM 379  C CA  . ALA A 0 50  . 46.545   24.952  -65.116  1.00 41.15 50  A 1 
ATOM 380  C C   . ALA A 0 50  . 45.966   23.544  -64.899  1.00 41.15 50  A 1 
ATOM 381  C CB  . ALA A 0 50  . 45.453   26.027  -65.190  1.00 41.15 50  A 1 
ATOM 382  O O   . ALA A 0 50  . 45.001   23.150  -65.560  1.00 41.15 50  A 1 
ATOM 383  N N   . LYS A 0 51  . 46.519   22.816  -63.920  1.00 47.61 51  A 1 
ATOM 384  C CA  . LYS A 0 51  . 45.936   21.575  -63.401  1.00 47.61 51  A 1 
ATOM 385  C C   . LYS A 0 51  . 44.543   21.862  -62.858  1.00 47.61 51  A 1 
ATOM 386  C CB  . LYS A 0 51  . 46.810   20.969  -62.292  1.00 47.61 51  A 1 
ATOM 387  O O   . LYS A 0 51  . 44.401   22.410  -61.766  1.00 47.61 51  A 1 
ATOM 388  C CG  . LYS A 0 51  . 48.120   20.407  -62.845  1.00 47.61 51  A 1 
ATOM 389  C CD  . LYS A 0 51  . 48.816   19.543  -61.790  1.00 47.61 51  A 1 
ATOM 390  C CE  . LYS A 0 51  . 50.019   18.869  -62.450  1.00 47.61 51  A 1 
ATOM 391  N NZ  . LYS A 0 51  . 50.429   17.656  -61.711  1.00 47.61 51  A 1 
ATOM 392  N N   . LYS A 0 52  . 43.516   21.465  -63.609  1.00 51.47 52  A 1 
ATOM 393  C CA  . LYS A 0 52  . 42.128   21.491  -63.148  1.00 51.47 52  A 1 
ATOM 394  C C   . LYS A 0 52  . 41.912   20.344  -62.163  1.00 51.47 52  A 1 
ATOM 395  C CB  . LYS A 0 52  . 41.152   21.443  -64.330  1.00 51.47 52  A 1 
ATOM 396  O O   . LYS A 0 52  . 41.401   19.292  -62.532  1.00 51.47 52  A 1 
ATOM 397  C CG  . LYS A 0 52  . 41.196   22.723  -65.175  1.00 51.47 52  A 1 
ATOM 398  C CD  . LYS A 0 52  . 40.065   22.683  -66.207  1.00 51.47 52  A 1 
ATOM 399  C CE  . LYS A 0 52  . 40.049   23.959  -67.050  1.00 51.47 52  A 1 
ATOM 400  N NZ  . LYS A 0 52  . 38.869   23.973  -67.948  1.00 51.47 52  A 1 
ATOM 401  N N   . LYS A 0 53  . 42.341   20.570  -60.920  1.00 57.22 53  A 1 
ATOM 402  C CA  . LYS A 0 53  . 41.713   19.947  -59.760  1.00 57.22 53  A 1 
ATOM 403  C C   . LYS A 0 53  . 40.376   20.653  -59.544  1.00 57.22 53  A 1 
ATOM 404  C CB  . LYS A 0 53  . 42.576   20.113  -58.500  1.00 57.22 53  A 1 
ATOM 405  O O   . LYS A 0 53  . 40.370   21.859  -59.309  1.00 57.22 53  A 1 
ATOM 406  C CG  . LYS A 0 53  . 43.833   19.230  -58.443  1.00 57.22 53  A 1 
ATOM 407  C CD  . LYS A 0 53  . 44.403   19.308  -57.015  1.00 57.22 53  A 1 
ATOM 408  C CE  . LYS A 0 53  . 45.469   18.246  -56.715  1.00 57.22 53  A 1 
ATOM 409  N NZ  . LYS A 0 53  . 45.517   17.959  -55.252  1.00 57.22 53  A 1 
ATOM 410  N N   . SER A 0 54  . 39.283   19.915  -59.631  1.00 67.01 54  A 1 
ATOM 411  C CA  . SER A 0 54  . 38.042   20.263  -58.939  1.00 67.01 54  A 1 
ATOM 412  C C   . SER A 0 54  . 37.895   19.282  -57.786  1.00 67.01 54  A 1 
ATOM 413  C CB  . SER A 0 54  . 36.830   20.218  -59.876  1.00 67.01 54  A 1 
ATOM 414  O O   . SER A 0 54  . 38.021   18.079  -58.017  1.00 67.01 54  A 1 
ATOM 415  O OG  . SER A 0 54  . 36.800   19.012  -60.614  1.00 67.01 54  A 1 
ATOM 416  N N   . ALA A 0 55  . 37.677   19.812  -56.589  1.00 74.86 55  A 1 
ATOM 417  C CA  . ALA A 0 55  . 37.244   19.058  -55.425  1.00 74.86 55  A 1 
ATOM 418  C C   . ALA A 0 55  . 35.912   19.645  -54.931  1.00 74.86 55  A 1 
ATOM 419  C CB  . ALA A 0 55  . 38.340   19.055  -54.354  1.00 74.86 55  A 1 
ATOM 420  O O   . ALA A 0 55  . 35.602   20.792  -55.285  1.00 74.86 55  A 1 
ATOM 421  N N   . SER A 0 56  . 35.149   18.870  -54.172  1.00 80.89 56  A 1 
ATOM 422  C CA  . SER A 0 56  . 33.949   19.317  -53.466  1.00 80.89 56  A 1 
ATOM 423  C C   . SER A 0 56  . 33.846   18.571  -52.146  1.00 80.89 56  A 1 
ATOM 424  C CB  . SER A 0 56  . 32.679   19.065  -54.292  1.00 80.89 56  A 1 
ATOM 425  O O   . SER A 0 56  . 33.607   17.370  -52.177  1.00 80.89 56  A 1 
ATOM 426  O OG  . SER A 0 56  . 32.523   17.689  -54.601  1.00 80.89 56  A 1 
ATOM 427  N N   . ASP A 0 57  . 33.979   19.324  -51.068  1.00 79.42 57  A 1 
ATOM 428  C CA  . ASP A 0 57  . 33.775   18.963  -49.673  1.00 79.42 57  A 1 
ATOM 429  C C   . ASP A 0 57  . 32.284   19.115  -49.297  1.00 79.42 57  A 1 
ATOM 430  C CB  . ASP A 0 57  . 34.727   19.828  -48.791  1.00 79.42 57  A 1 
ATOM 431  O O   . ASP A 0 57  . 31.633   20.088  -49.708  1.00 79.42 57  A 1 
ATOM 432  C CG  . ASP A 0 57  . 35.088   21.279  -49.240  1.00 79.42 57  A 1 
ATOM 433  O OD1 . ASP A 0 57  . 34.568   21.811  -50.260  1.00 79.42 57  A 1 
ATOM 434  O OD2 . ASP A 0 57  . 35.986   21.892  -48.610  1.00 79.42 57  A 1 
ATOM 435  N N   . TRP A 0 58  . 31.720   18.162  -48.543  1.00 81.63 58  A 1 
ATOM 436  C CA  . TRP A 0 58  . 30.356   18.253  -48.006  1.00 81.63 58  A 1 
ATOM 437  C C   . TRP A 0 58  . 30.213   17.542  -46.655  1.00 81.63 58  A 1 
ATOM 438  C CB  . TRP A 0 58  . 29.322   17.722  -49.020  1.00 81.63 58  A 1 
ATOM 439  O O   . TRP A 0 58  . 29.870   16.366  -46.604  1.00 81.63 58  A 1 
ATOM 440  C CG  . TRP A 0 58  . 27.887   17.912  -48.597  1.00 81.63 58  A 1 
ATOM 441  C CD1 . TRP A 0 58  . 27.227   19.091  -48.615  1.00 81.63 58  A 1 
ATOM 442  C CD2 . TRP A 0 58  . 26.966   16.954  -47.974  1.00 81.63 58  A 1 
ATOM 443  C CE2 . TRP A 0 58  . 25.747   17.634  -47.666  1.00 81.63 58  A 1 
ATOM 444  C CE3 . TRP A 0 58  . 27.042   15.598  -47.593  1.00 81.63 58  A 1 
ATOM 445  N NE1 . TRP A 0 58  . 25.967   18.933  -48.071  1.00 81.63 58  A 1 
ATOM 446  C CH2 . TRP A 0 58  . 24.769   15.647  -46.691  1.00 81.63 58  A 1 
ATOM 447  C CZ2 . TRP A 0 58  . 24.656   17.003  -47.045  1.00 81.63 58  A 1 
ATOM 448  C CZ3 . TRP A 0 58  . 25.962   14.956  -46.957  1.00 81.63 58  A 1 
ATOM 449  N N   . ASP A 0 59  . 30.389   18.293  -45.565  1.00 86.99 59  A 1 
ATOM 450  C CA  . ASP A 0 59  . 30.005   17.843  -44.227  1.00 86.99 59  A 1 
ATOM 451  C C   . ASP A 0 59  . 28.480   17.945  -44.011  1.00 86.99 59  A 1 
ATOM 452  C CB  . ASP A 0 59  . 30.673   18.681  -43.115  1.00 86.99 59  A 1 
ATOM 453  O O   . ASP A 0 59  . 27.855   18.980  -44.295  1.00 86.99 59  A 1 
ATOM 454  C CG  . ASP A 0 59  . 32.111   19.159  -43.347  1.00 86.99 59  A 1 
ATOM 455  O OD1 . ASP A 0 59  . 33.004   18.714  -42.594  1.00 86.99 59  A 1 
ATOM 456  O OD2 . ASP A 0 59  . 32.266   20.142  -44.116  1.00 86.99 59  A 1 
ATOM 457  N N   . ALA A 0 60  . 27.904   16.947  -43.344  1.00 85.25 60  A 1 
ATOM 458  C CA  . ALA A 0 60  . 26.649   17.068  -42.613  1.00 85.25 60  A 1 
ATOM 459  C C   . ALA A 0 60  . 26.759   16.451  -41.210  1.00 85.25 60  A 1 
ATOM 460  C CB  . ALA A 0 60  . 25.509   16.475  -43.440  1.00 85.25 60  A 1 
ATOM 461  O O   . ALA A 0 60  . 27.429   15.450  -40.984  1.00 85.25 60  A 1 
ATOM 462  N N   . TYR A 0 61  . 26.087   17.076  -40.243  1.00 93.14 61  A 1 
ATOM 463  C CA  . TYR A 0 61  . 26.012   16.611  -38.861  1.00 93.14 61  A 1 
ATOM 464  C C   . TYR A 0 61  . 24.636   16.937  -38.291  1.00 93.14 61  A 1 
ATOM 465  C CB  . TYR A 0 61  . 27.123   17.257  -38.016  1.00 93.14 61  A 1 
ATOM 466  O O   . TYR A 0 61  . 24.144   18.063  -38.448  1.00 93.14 61  A 1 
ATOM 467  C CG  . TYR A 0 61  . 26.953   17.063  -36.517  1.00 93.14 61  A 1 
ATOM 468  C CD1 . TYR A 0 61  . 26.258   18.026  -35.758  1.00 93.14 61  A 1 
ATOM 469  C CD2 . TYR A 0 61  . 27.416   15.886  -35.897  1.00 93.14 61  A 1 
ATOM 470  C CE1 . TYR A 0 61  . 26.014   17.809  -34.388  1.00 93.14 61  A 1 
ATOM 471  C CE2 . TYR A 0 61  . 27.193   15.673  -34.523  1.00 93.14 61  A 1 
ATOM 472  O OH  . TYR A 0 61  . 26.237   16.429  -32.447  1.00 93.14 61  A 1 
ATOM 473  C CZ  . TYR A 0 61  . 26.483   16.630  -33.770  1.00 93.14 61  A 1 
ATOM 474  N N   . GLY A 0 62  . 24.052   15.975  -37.585  1.00 92.80 62  A 1 
ATOM 475  C CA  . GLY A 0 62  . 22.785   16.120  -36.891  1.00 92.80 62  A 1 
ATOM 476  C C   . GLY A 0 62  . 22.834   15.601  -35.460  1.00 92.80 62  A 1 
ATOM 477  O O   . GLY A 0 62  . 23.644   14.751  -35.085  1.00 92.80 62  A 1 
ATOM 478  N N   . ARG A 0 63  . 21.931   16.150  -34.653  1.00 95.82 63  A 1 
ATOM 479  C CA  . ARG A 0 63  . 21.509   15.581  -33.379  1.00 95.82 63  A 1 
ATOM 480  C C   . ARG A 0 63  . 20.054   15.960  -33.164  1.00 95.82 63  A 1 
ATOM 481  C CB  . ARG A 0 63  . 22.411   16.074  -32.240  1.00 95.82 63  A 1 
ATOM 482  O O   . ARG A 0 63  . 19.762   17.160  -33.203  1.00 95.82 63  A 1 
ATOM 483  C CG  . ARG A 0 63  . 22.039   15.450  -30.885  1.00 95.82 63  A 1 
ATOM 484  C CD  . ARG A 0 63  . 23.035   15.923  -29.823  1.00 95.82 63  A 1 
ATOM 485  N NE  . ARG A 0 63  . 22.875   15.203  -28.549  1.00 95.82 63  A 1 
ATOM 486  N NH1 . ARG A 0 63  . 25.076   14.655  -28.133  1.00 95.82 63  A 1 
ATOM 487  N NH2 . ARG A 0 63  . 23.558   14.290  -26.594  1.00 95.82 63  A 1 
ATOM 488  C CZ  . ARG A 0 63  . 23.831   14.732  -27.773  1.00 95.82 63  A 1 
ATOM 489  N N   . ASP A 0 64  . 19.189   14.980  -32.948  1.00 94.93 64  A 1 
ATOM 490  C CA  . ASP A 0 64  . 17.856   15.221  -32.392  1.00 94.93 64  A 1 
ATOM 491  C C   . ASP A 0 64  . 17.854   14.830  -30.908  1.00 94.93 64  A 1 
ATOM 492  C CB  . ASP A 0 64  . 16.741   14.567  -33.235  1.00 94.93 64  A 1 
ATOM 493  O O   . ASP A 0 64  . 18.779   14.166  -30.440  1.00 94.93 64  A 1 
ATOM 494  C CG  . ASP A 0 64  . 15.501   15.476  -33.326  1.00 94.93 64  A 1 
ATOM 495  O OD1 . ASP A 0 64  . 15.278   16.261  -32.370  1.00 94.93 64  A 1 
ATOM 496  O OD2 . ASP A 0 64  . 14.848   15.500  -34.397  1.00 94.93 64  A 1 
ATOM 497  N N   . GLN A 0 65  . 16.907   15.359  -30.134  1.00 95.41 65  A 1 
ATOM 498  C CA  . GLN A 0 65  . 16.838   15.131  -28.686  1.00 95.41 65  A 1 
ATOM 499  C C   . GLN A 0 65  . 15.388   15.177  -28.199  1.00 95.41 65  A 1 
ATOM 500  C CB  . GLN A 0 65  . 17.676   16.164  -27.900  1.00 95.41 65  A 1 
ATOM 501  O O   . GLN A 0 65  . 14.903   16.241  -27.789  1.00 95.41 65  A 1 
ATOM 502  C CG  . GLN A 0 65  . 19.184   16.132  -28.172  1.00 95.41 65  A 1 
ATOM 503  C CD  . GLN A 0 65  . 19.977   16.712  -27.010  1.00 95.41 65  A 1 
ATOM 504  N NE2 . GLN A 0 65  . 20.528   15.868  -26.169  1.00 95.41 65  A 1 
ATOM 505  O OE1 . GLN A 0 65  . 20.124   17.914  -26.818  1.00 95.41 65  A 1 
ATOM 506  N N   . ASP A 0 66  . 14.704   14.035  -28.211  1.00 96.40 66  A 1 
ATOM 507  C CA  . ASP A 0 66  . 13.313   13.948  -27.768  1.00 96.40 66  A 1 
ATOM 508  C C   . ASP A 0 66  . 13.213   13.483  -26.303  1.00 96.40 66  A 1 
ATOM 509  C CB  . ASP A 0 66  . 12.451   13.140  -28.768  1.00 96.40 66  A 1 
ATOM 510  O O   . ASP A 0 66  . 13.960   12.629  -25.823  1.00 96.40 66  A 1 
ATOM 511  C CG  . ASP A 0 66  . 11.212   13.904  -29.285  1.00 96.40 66  A 1 
ATOM 512  O OD1 . ASP A 0 66  . 10.815   14.914  -28.649  1.00 96.40 66  A 1 
ATOM 513  O OD2 . ASP A 0 66  . 10.577   13.439  -30.259  1.00 96.40 66  A 1 
ATOM 514  N N   . LEU A 0 67  . 12.286   14.076  -25.546  1.00 97.08 67  A 1 
ATOM 515  C CA  . LEU A 0 67  . 12.060   13.745  -24.135  1.00 97.08 67  A 1 
ATOM 516  C C   . LEU A 0 67  . 10.571   13.817  -23.802  1.00 97.08 67  A 1 
ATOM 517  C CB  . LEU A 0 67  . 12.901   14.666  -23.225  1.00 97.08 67  A 1 
ATOM 518  O O   . LEU A 0 67  . 9.986    14.900  -23.708  1.00 97.08 67  A 1 
ATOM 519  C CG  . LEU A 0 67  . 12.668   14.465  -21.710  1.00 97.08 67  A 1 
ATOM 520  C CD1 . LEU A 0 67  . 13.062   13.075  -21.212  1.00 97.08 67  A 1 
ATOM 521  C CD2 . LEU A 0 67  . 13.482   15.484  -20.910  1.00 97.08 67  A 1 
ATOM 522  N N   . SER A 0 68  . 9.974    12.660  -23.527  1.00 98.32 68  A 1 
ATOM 523  C CA  . SER A 0 68  . 8.599    12.557  -23.037  1.00 98.32 68  A 1 
ATOM 524  C C   . SER A 0 68  . 8.558    12.021  -21.607  1.00 98.32 68  A 1 
ATOM 525  C CB  . SER A 0 68  . 7.714    11.764  -24.003  1.00 98.32 68  A 1 
ATOM 526  O O   . SER A 0 68  . 9.251    11.068  -21.245  1.00 98.32 68  A 1 
ATOM 527  O OG  . SER A 0 68  . 8.069    10.402  -24.046  1.00 98.32 68  A 1 
ATOM 528  N N   . ILE A 0 69  . 7.737    12.659  -20.770  1.00 98.38 69  A 1 
ATOM 529  C CA  . ILE A 0 69  . 7.490    12.238  -19.390  1.00 98.38 69  A 1 
ATOM 530  C C   . ILE A 0 69  . 5.981    12.251  -19.147  1.00 98.38 69  A 1 
ATOM 531  C CB  . ILE A 0 69  . 8.271    13.099  -18.365  1.00 98.38 69  A 1 
ATOM 532  O O   . ILE A 0 69  . 5.354    13.311  -19.127  1.00 98.38 69  A 1 
ATOM 533  C CG1 . ILE A 0 69  . 9.790    13.097  -18.675  1.00 98.38 69  A 1 
ATOM 534  C CG2 . ILE A 0 69  . 7.999    12.574  -16.939  1.00 98.38 69  A 1 
ATOM 535  C CD1 . ILE A 0 69  . 10.660   13.898  -17.698  1.00 98.38 69  A 1 
ATOM 536  N N   . GLU A 0 70  . 5.400    11.071  -18.940  1.00 98.18 70  A 1 
ATOM 537  C CA  . GLU A 0 70  . 4.035    10.921  -18.433  1.00 98.18 70  A 1 
ATOM 538  C C   . GLU A 0 70  . 4.116    10.675  -16.925  1.00 98.18 70  A 1 
ATOM 539  C CB  . GLU A 0 70  . 3.299    9.746   -19.107  1.00 98.18 70  A 1 
ATOM 540  O O   . GLU A 0 70  . 4.621    9.639   -16.508  1.00 98.18 70  A 1 
ATOM 541  C CG  . GLU A 0 70  . 3.025    9.912   -20.610  1.00 98.18 70  A 1 
ATOM 542  C CD  . GLU A 0 70  . 2.153    8.771   -21.176  1.00 98.18 70  A 1 
ATOM 543  O OE1 . GLU A 0 70  . 1.544    8.961   -22.249  1.00 98.18 70  A 1 
ATOM 544  O OE2 . GLU A 0 70  . 2.054    7.690   -20.540  1.00 98.18 70  A 1 
ATOM 545  N N   . GLU A 0 71  . 3.612    11.582  -16.088  1.00 98.26 71  A 1 
ATOM 546  C CA  . GLU A 0 71  . 3.526    11.363  -14.639  1.00 98.26 71  A 1 
ATOM 547  C C   . GLU A 0 71  . 2.089    11.562  -14.152  1.00 98.26 71  A 1 
ATOM 548  C CB  . GLU A 0 71  . 4.547    12.235  -13.888  1.00 98.26 71  A 1 
ATOM 549  O O   . GLU A 0 71  . 1.406    12.520  -14.522  1.00 98.26 71  A 1 
ATOM 550  C CG  . GLU A 0 71  . 4.581    11.896  -12.389  1.00 98.26 71  A 1 
ATOM 551  C CD  . GLU A 0 71  . 5.732    12.588  -11.645  1.00 98.26 71  A 1 
ATOM 552  O OE1 . GLU A 0 71  . 6.419    11.884  -10.866  1.00 98.26 71  A 1 
ATOM 553  O OE2 . GLU A 0 71  . 5.895    13.816  -11.812  1.00 98.26 71  A 1 
ATOM 554  N N   . SER A 0 72  . 1.607    10.631  -13.329  1.00 98.03 72  A 1 
ATOM 555  C CA  . SER A 0 72  . 0.236    10.624  -12.831  1.00 98.03 72  A 1 
ATOM 556  C C   . SER A 0 72  . 0.152    10.102  -11.399  1.00 98.03 72  A 1 
ATOM 557  C CB  . SER A 0 72  . -0.659   9.819   -13.779  1.00 98.03 72  A 1 
ATOM 558  O O   . SER A 0 72  . 0.806    9.131   -11.023  1.00 98.03 72  A 1 
ATOM 559  O OG  . SER A 0 72  . -0.304   8.453   -13.789  1.00 98.03 72  A 1 
ATOM 560  N N   . TYR A 0 73  . -0.699   10.742  -10.598  1.00 98.30 73  A 1 
ATOM 561  C CA  . TYR A 0 73  . -1.040   10.319  -9.243   1.00 98.30 73  A 1 
ATOM 562  C C   . TYR A 0 73  . -2.560   10.318  -9.080   1.00 98.30 73  A 1 
ATOM 563  C CB  . TYR A 0 73  . -0.358   11.224  -8.209   1.00 98.30 73  A 1 
ATOM 564  O O   . TYR A 0 73  . -3.239   11.263  -9.485   1.00 98.30 73  A 1 
ATOM 565  C CG  . TYR A 0 73  . -0.737   10.909  -6.771   1.00 98.30 73  A 1 
ATOM 566  C CD1 . TYR A 0 73  . -1.720   11.677  -6.116   1.00 98.30 73  A 1 
ATOM 567  C CD2 . TYR A 0 73  . -0.132   9.830   -6.097   1.00 98.30 73  A 1 
ATOM 568  C CE1 . TYR A 0 73  . -2.081   11.377  -4.787   1.00 98.30 73  A 1 
ATOM 569  C CE2 . TYR A 0 73  . -0.493   9.523   -4.769   1.00 98.30 73  A 1 
ATOM 570  O OH  . TYR A 0 73  . -1.829   10.042  -2.820   1.00 98.30 73  A 1 
ATOM 571  C CZ  . TYR A 0 73  . -1.466   10.303  -4.107   1.00 98.30 73  A 1 
ATOM 572  N N   . GLY A 0 74  . -3.098   9.259   -8.480   1.00 97.81 74  A 1 
ATOM 573  C CA  . GLY A 0 74  . -4.524   9.097   -8.221   1.00 97.81 74  A 1 
ATOM 574  C C   . GLY A 0 74  . -4.769   8.634   -6.793   1.00 97.81 74  A 1 
ATOM 575  O O   . GLY A 0 74  . -4.118   7.710   -6.316   1.00 97.81 74  A 1 
ATOM 576  N N   . LYS A 0 75  . -5.742   9.245   -6.111   1.00 97.85 75  A 1 
ATOM 577  C CA  . LYS A 0 75  . -6.187   8.812   -4.783   1.00 97.85 75  A 1 
ATOM 578  C C   . LYS A 0 75  . -7.704   8.733   -4.718   1.00 97.85 75  A 1 
ATOM 579  C CB  . LYS A 0 75  . -5.587   9.718   -3.702   1.00 97.85 75  A 1 
ATOM 580  O O   . LYS A 0 75  . -8.388   9.734   -4.913   1.00 97.85 75  A 1 
ATOM 581  C CG  . LYS A 0 75  . -5.973   9.242   -2.290   1.00 97.85 75  A 1 
ATOM 582  C CD  . LYS A 0 75  . -5.027   9.853   -1.252   1.00 97.85 75  A 1 
ATOM 583  C CE  . LYS A 0 75  . -5.142   9.141   0.096    1.00 97.85 75  A 1 
ATOM 584  N NZ  . LYS A 0 75  . -3.874   9.280   0.853    1.00 97.85 75  A 1 
ATOM 585  N N   . THR A 0 76  . -8.216   7.549   -4.404   1.00 97.19 76  A 1 
ATOM 586  C CA  . THR A 0 76  . -9.648   7.273   -4.238   1.00 97.19 76  A 1 
ATOM 587  C C   . THR A 0 76  . -9.940   6.912   -2.785   1.00 97.19 76  A 1 
ATOM 588  C CB  . THR A 0 76  . -10.106  6.159   -5.192   1.00 97.19 76  A 1 
ATOM 589  O O   . THR A 0 76  . -9.190   6.161   -2.168   1.00 97.19 76  A 1 
ATOM 590  C CG2 . THR A 0 76  . -11.605  5.870   -5.105   1.00 97.19 76  A 1 
ATOM 591  O OG1 . THR A 0 76  . -9.867   6.563   -6.518   1.00 97.19 76  A 1 
ATOM 592  N N   . ASN A 0 77  . -11.043  7.433   -2.244   1.00 97.11 77  A 1 
ATOM 593  C CA  . ASN A 0 77  . -11.613  7.038   -0.955   1.00 97.11 77  A 1 
ATOM 594  C C   . ASN A 0 77  . -13.107  6.780   -1.177   1.00 97.11 77  A 1 
ATOM 595  C CB  . ASN A 0 77  . -11.356  8.156   0.075    1.00 97.11 77  A 1 
ATOM 596  O O   . ASN A 0 77  . -13.841  7.706   -1.522   1.00 97.11 77  A 1 
ATOM 597  C CG  . ASN A 0 77  . -11.727  7.762   1.499    1.00 97.11 77  A 1 
ATOM 598  N ND2 . ASN A 0 77  . -10.792  7.858   2.412    1.00 97.11 77  A 1 
ATOM 599  O OD1 . ASN A 0 77  . -12.848  7.417   1.844    1.00 97.11 77  A 1 
ATOM 600  N N   . ALA A 0 78  . -13.547  5.536   -1.017   1.00 97.40 78  A 1 
ATOM 601  C CA  . ALA A 0 78  . -14.934  5.126   -1.187   1.00 97.40 78  A 1 
ATOM 602  C C   . ALA A 0 78  . -15.432  4.434   0.083    1.00 97.40 78  A 1 
ATOM 603  C CB  . ALA A 0 78  . -15.048  4.233   -2.428   1.00 97.40 78  A 1 
ATOM 604  O O   . ALA A 0 78  . -14.803  3.502   0.583    1.00 97.40 78  A 1 
ATOM 605  N N   . LYS A 0 79  . -16.574  4.886   0.605    1.00 97.52 79  A 1 
ATOM 606  C CA  . LYS A 0 79  . -17.191  4.359   1.827    1.00 97.52 79  A 1 
ATOM 607  C C   . LYS A 0 79  . -18.661  4.061   1.583    1.00 97.52 79  A 1 
ATOM 608  C CB  . LYS A 0 79  . -17.000  5.341   2.993    1.00 97.52 79  A 1 
ATOM 609  O O   . LYS A 0 79  . -19.369  4.891   1.018    1.00 97.52 79  A 1 
ATOM 610  C CG  . LYS A 0 79  . -15.543  5.329   3.468    1.00 97.52 79  A 1 
ATOM 611  C CD  . LYS A 0 79  . -15.211  6.514   4.374    1.00 97.52 79  A 1 
ATOM 612  C CE  . LYS A 0 79  . -13.724  6.399   4.723    1.00 97.52 79  A 1 
ATOM 613  N NZ  . LYS A 0 79  . -13.071  7.722   4.783    1.00 97.52 79  A 1 
ATOM 614  N N   . SER A 0 80  . -19.111  2.896   2.030    1.00 97.37 80  A 1 
ATOM 615  C CA  . SER A 0 80  . -20.518  2.497   2.011    1.00 97.37 80  A 1 
ATOM 616  C C   . SER A 0 80  . -20.936  2.021   3.393    1.00 97.37 80  A 1 
ATOM 617  C CB  . SER A 0 80  . -20.782  1.404   0.967    1.00 97.37 80  A 1 
ATOM 618  O O   . SER A 0 80  . -20.221  1.226   4.005    1.00 97.37 80  A 1 
ATOM 619  O OG  . SER A 0 80  . -20.134  0.197   1.320    1.00 97.37 80  A 1 
ATOM 620  N N   . TYR A 0 81  . -22.110  2.455   3.833    1.00 97.31 81  A 1 
ATOM 621  C CA  . TYR A 0 81  . -22.734  2.042   5.083    1.00 97.31 81  A 1 
ATOM 622  C C   . TYR A 0 81  . -24.139  1.526   4.771    1.00 97.31 81  A 1 
ATOM 623  C CB  . TYR A 0 81  . -22.784  3.231   6.057    1.00 97.31 81  A 1 
ATOM 624  O O   . TYR A 0 81  . -24.867  2.169   4.014    1.00 97.31 81  A 1 
ATOM 625  C CG  . TYR A 0 81  . -21.439  3.880   6.345    1.00 97.31 81  A 1 
ATOM 626  C CD1 . TYR A 0 81  . -20.652  3.417   7.416    1.00 97.31 81  A 1 
ATOM 627  C CD2 . TYR A 0 81  . -20.983  4.952   5.551    1.00 97.31 81  A 1 
ATOM 628  C CE1 . TYR A 0 81  . -19.411  4.020   7.696    1.00 97.31 81  A 1 
ATOM 629  C CE2 . TYR A 0 81  . -19.738  5.554   5.821    1.00 97.31 81  A 1 
ATOM 630  O OH  . TYR A 0 81  . -17.754  5.672   7.169    1.00 97.31 81  A 1 
ATOM 631  C CZ  . TYR A 0 81  . -18.952  5.090   6.896    1.00 97.31 81  A 1 
ATOM 632  N N   . SER A 0 82  . -24.509  0.394   5.354    1.00 95.20 82  A 1 
ATOM 633  C CA  . SER A 0 82  . -25.888  -0.084  5.459    1.00 95.20 82  A 1 
ATOM 634  C C   . SER A 0 82  . -26.190  -0.364  6.927    1.00 95.20 82  A 1 
ATOM 635  C CB  . SER A 0 82  . -26.135  -1.315  4.577    1.00 95.20 82  A 1 
ATOM 636  O O   . SER A 0 82  . -25.314  -0.846  7.648    1.00 95.20 82  A 1 
ATOM 637  O OG  . SER A 0 82  . -25.181  -2.336  4.804    1.00 95.20 82  A 1 
ATOM 638  N N   . ALA A 0 83  . -27.401  -0.022  7.354    1.00 93.24 83  A 1 
ATOM 639  C CA  . ALA A 0 83  . -27.895  -0.236  8.703    1.00 93.24 83  A 1 
ATOM 640  C C   . ALA A 0 83  . -29.398  -0.545  8.648    1.00 93.24 83  A 1 
ATOM 641  C CB  . ALA A 0 83  . -27.599  0.998   9.564    1.00 93.24 83  A 1 
ATOM 642  O O   . ALA A 0 83  . -30.132  0.099   7.894    1.00 93.24 83  A 1 
ATOM 643  N N   . GLU A 0 84  . -29.813  -1.518  9.442    1.00 83.24 84  A 1 
ATOM 644  C CA  . GLU A 0 84  . -31.176  -2.011  9.676    1.00 83.24 84  A 1 
ATOM 645  C C   . GLU A 0 84  . -31.326  -2.122  11.211   1.00 83.24 84  A 1 
ATOM 646  C CB  . GLU A 0 84  . -31.340  -3.369  8.955    1.00 83.24 84  A 1 
ATOM 647  O O   . GLU A 0 84  . -30.293  -2.210  11.872   1.00 83.24 84  A 1 
ATOM 648  C CG  . GLU A 0 84  . -31.111  -3.266  7.427    1.00 83.24 84  A 1 
ATOM 649  C CD  . GLU A 0 84  . -31.001  -4.608  6.683    1.00 83.24 84  A 1 
ATOM 650  O OE1 . GLU A 0 84  . -31.301  -4.604  5.463    1.00 83.24 84  A 1 
ATOM 651  O OE2 . GLU A 0 84  . -30.528  -5.598  7.287    1.00 83.24 84  A 1 
ATOM 652  N N   . SER A 0 85  . -32.526  -2.058  11.814   1.00 85.27 85  A 1 
ATOM 653  C CA  . SER A 0 85  . -32.638  -1.895  13.285   1.00 85.27 85  A 1 
ATOM 654  C C   . SER A 0 85  . -33.861  -2.512  13.980   1.00 85.27 85  A 1 
ATOM 655  C CB  . SER A 0 85  . -32.532  -0.409  13.661   1.00 85.27 85  A 1 
ATOM 656  O O   . SER A 0 85  . -34.874  -2.744  13.322   1.00 85.27 85  A 1 
ATOM 657  O OG  . SER A 0 85  . -33.625  0.328   13.131   1.00 85.27 85  A 1 
ATOM 658  N N   . TYR A 0 86  . -33.774  -2.718  15.306   1.00 80.98 86  A 1 
ATOM 659  C CA  . TYR A 0 86  . -34.861  -3.246  16.163   1.00 80.98 86  A 1 
ATOM 660  C C   . TYR A 0 86  . -36.032  -2.273  16.338   1.00 80.98 86  A 1 
ATOM 661  C CB  . TYR A 0 86  . -34.369  -3.624  17.589   1.00 80.98 86  A 1 
ATOM 662  O O   . TYR A 0 86  . -35.895  -1.050  16.268   1.00 80.98 86  A 1 
ATOM 663  C CG  . TYR A 0 86  . -34.760  -4.993  18.167   1.00 80.98 86  A 1 
ATOM 664  C CD1 . TYR A 0 86  . -33.590  -5.754  19.254   1.00 80.98 86  A 1 
ATOM 665  C CD2 . TYR A 0 86  . -36.201  -5.883  17.657   1.00 80.98 86  A 1 
ATOM 666  C CE1 . TYR A 0 86  . -33.818  -7.427  19.784   1.00 80.98 86  A 1 
ATOM 667  C CE2 . TYR A 0 86  . -36.486  -7.536  18.223   1.00 80.98 86  A 1 
ATOM 668  O OH  . TYR A 0 86  . -35.585  -9.585  19.686   1.00 80.98 86  A 1 
ATOM 669  C CZ  . TYR A 0 86  . -35.296  -8.331  19.269   1.00 80.98 86  A 1 
ATOM 670  N N   . ASP A 0 87  . -37.144  -2.874  16.739   1.00 76.76 87  A 1 
ATOM 671  C CA  . ASP A 0 87  . -38.279  -2.275  17.420   1.00 76.76 87  A 1 
ATOM 672  C C   . ASP A 0 87  . -38.301  -2.717  18.902   1.00 76.76 87  A 1 
ATOM 673  C CB  . ASP A 0 87  . -39.562  -2.709  16.693   1.00 76.76 87  A 1 
ATOM 674  O O   . ASP A 0 87  . -37.706  -3.730  19.281   1.00 76.76 87  A 1 
ATOM 675  C CG  . ASP A 0 87  . -39.632  -2.217  15.241   1.00 76.76 87  A 1 
ATOM 676  O OD1 . ASP A 0 87  . -39.666  -0.978  15.053   1.00 76.76 87  A 1 
ATOM 677  O OD2 . ASP A 0 87  . -39.748  -3.075  14.335   1.00 76.76 87  A 1 
ATOM 678  N N   . GLU A 0 88  . -39.032  -1.988  19.748   1.00 82.57 88  A 1 
ATOM 679  C CA  . GLU A 0 88  . -39.381  -2.417  21.111   1.00 82.57 88  A 1 
ATOM 680  C C   . GLU A 0 88  . -40.902  -2.598  21.209   1.00 82.57 88  A 1 
ATOM 681  C CB  . GLU A 0 88  . -38.882  -1.423  22.178   1.00 82.57 88  A 1 
ATOM 682  O O   . GLU A 0 88  . -41.658  -1.752  20.723   1.00 82.57 88  A 1 
ATOM 683  C CG  . GLU A 0 88  . -37.368  -1.136  22.136   1.00 82.57 88  A 1 
ATOM 684  C CD  . GLU A 0 88  . -36.837  -0.466  23.420   1.00 82.57 88  A 1 
ATOM 685  O OE1 . GLU A 0 88  . -35.604  -0.435  23.643   1.00 82.57 88  A 1 
ATOM 686  O OE2 . GLU A 0 88  . -37.613  -0.079  24.324   1.00 82.57 88  A 1 
ATOM 687  N N   . TRP A 0 89  . -41.356  -3.681  21.840   1.00 86.20 89  A 1 
ATOM 688  C CA  . TRP A 0 89  . -42.771  -4.002  22.023   1.00 86.20 89  A 1 
ATOM 689  C C   . TRP A 0 89  . -43.071  -4.419  23.466   1.00 86.20 89  A 1 
ATOM 690  C CB  . TRP A 0 89  . -43.216  -5.059  21.001   1.00 86.20 89  A 1 
ATOM 691  O O   . TRP A 0 89  . -42.257  -5.034  24.150   1.00 86.20 89  A 1 
ATOM 692  C CG  . TRP A 0 89  . -42.548  -6.399  21.094   1.00 86.20 89  A 1 
ATOM 693  C CD1 . TRP A 0 89  . -41.416  -6.760  20.448   1.00 86.20 89  A 1 
ATOM 694  C CD2 . TRP A 0 89  . -42.929  -7.554  21.905   1.00 86.20 89  A 1 
ATOM 695  C CE2 . TRP A 0 89  . -41.969  -8.590  21.694   1.00 86.20 89  A 1 
ATOM 696  C CE3 . TRP A 0 89  . -43.972  -7.823  22.818   1.00 86.20 89  A 1 
ATOM 697  N NE1 . TRP A 0 89  . -41.074  -8.054  20.793   1.00 86.20 89  A 1 
ATOM 698  C CH2 . TRP A 0 89  . -43.073  -10.050 23.279   1.00 86.20 89  A 1 
ATOM 699  C CZ2 . TRP A 0 89  . -42.029  -9.821  22.366   1.00 86.20 89  A 1 
ATOM 700  C CZ3 . TRP A 0 89  . -44.048  -9.058  23.489   1.00 86.20 89  A 1 
ATOM 701  N N   . ASP A 0 90  . -44.260  -4.049  23.925   1.00 80.26 90  A 1 
ATOM 702  C CA  . ASP A 0 90  . -44.733  -4.215  25.296   1.00 80.26 90  A 1 
ATOM 703  C C   . ASP A 0 90  . -46.258  -4.388  25.252   1.00 80.26 90  A 1 
ATOM 704  C CB  . ASP A 0 90  . -44.311  -2.973  26.101   1.00 80.26 90  A 1 
ATOM 705  O O   . ASP A 0 90  . -46.943  -3.682  24.502   1.00 80.26 90  A 1 
ATOM 706  C CG  . ASP A 0 90  . -44.687  -3.015  27.583   1.00 80.26 90  A 1 
ATOM 707  O OD1 . ASP A 0 90  . -45.011  -4.116  28.076   1.00 80.26 90  A 1 
ATOM 708  O OD2 . ASP A 0 90  . -44.615  -1.926  28.199   1.00 80.26 90  A 1 
ATOM 709  N N   . ASN A 0 91  . -46.777  -5.363  25.991   1.00 79.92 91  A 1 
ATOM 710  C CA  . ASN A 0 91  . -48.188  -5.715  26.046   1.00 79.92 91  A 1 
ATOM 711  C C   . ASN A 0 91  . -48.551  -6.179  27.465   1.00 79.92 91  A 1 
ATOM 712  C CB  . ASN A 0 91  . -48.483  -6.781  24.972   1.00 79.92 91  A 1 
ATOM 713  O O   . ASN A 0 91  . -48.434  -7.360  27.795   1.00 79.92 91  A 1 
ATOM 714  C CG  . ASN A 0 91  . -49.965  -7.107  24.875   1.00 79.92 91  A 1 
ATOM 715  N ND2 . ASN A 0 91  . -50.483  -7.906  25.777   1.00 79.92 91  A 1 
ATOM 716  O OD1 . ASN A 0 91  . -50.663  -6.640  23.986   1.00 79.92 91  A 1 
ATOM 717  N N   . GLU A 0 92  . -49.045  -5.244  28.274   1.00 77.64 92  A 1 
ATOM 718  C CA  . GLU A 0 92  . -49.798  -5.536  29.493   1.00 77.64 92  A 1 
ATOM 719  C C   . GLU A 0 92  . -51.268  -5.821  29.129   1.00 77.64 92  A 1 
ATOM 720  C CB  . GLU A 0 92  . -49.737  -4.336  30.469   1.00 77.64 92  A 1 
ATOM 721  O O   . GLU A 0 92  . -51.997  -4.892  28.764   1.00 77.64 92  A 1 
ATOM 722  C CG  . GLU A 0 92  . -48.340  -3.898  30.948   1.00 77.64 92  A 1 
ATOM 723  C CD  . GLU A 0 92  . -48.410  -2.761  31.997   1.00 77.64 92  A 1 
ATOM 724  O OE1 . GLU A 0 92  . -47.566  -2.744  32.925   1.00 77.64 92  A 1 
ATOM 725  O OE2 . GLU A 0 92  . -49.345  -1.922  31.940   1.00 77.64 92  A 1 
ATOM 726  N N   . ASP A 0 93  . -51.735  -7.066  29.268   1.00 73.47 93  A 1 
ATOM 727  C CA  . ASP A 0 93  . -53.167  -7.332  29.458   1.00 73.47 93  A 1 
ATOM 728  C C   . ASP A 0 93  . -53.465  -7.506  30.957   1.00 73.47 93  A 1 
ATOM 729  C CB  . ASP A 0 93  . -53.696  -8.479  28.574   1.00 73.47 93  A 1 
ATOM 730  O O   . ASP A 0 93  . -52.631  -7.944  31.748   1.00 73.47 93  A 1 
ATOM 731  C CG  . ASP A 0 93  . -55.187  -8.287  28.226   1.00 73.47 93  A 1 
ATOM 732  O OD1 . ASP A 0 93  . -55.911  -7.658  29.041   1.00 73.47 93  A 1 
ATOM 733  O OD2 . ASP A 0 93  . -55.591  -8.691  27.112   1.00 73.47 93  A 1 
ATOM 734  N N   . ALA A 0 94  . -54.644  -7.072  31.389   1.00 73.33 94  A 1 
ATOM 735  C CA  . ALA A 0 94  . -55.014  -6.990  32.799   1.00 73.33 94  A 1 
ATOM 736  C C   . ALA A 0 94  . -56.529  -7.136  33.003   1.00 73.33 94  A 1 
ATOM 737  C CB  . ALA A 0 94  . -54.445  -5.677  33.369   1.00 73.33 94  A 1 
ATOM 738  O O   . ALA A 0 94  . -57.104  -6.474  33.890   1.00 73.33 94  A 1 
ATOM 739  N N   . ASP A 0 95  . -57.172  -7.937  32.151   1.00 77.20 95  A 1 
ATOM 740  C CA  . ASP A 0 95  . -58.618  -7.947  31.976   1.00 77.20 95  A 1 
ATOM 741  C C   . ASP A 0 95  . -59.373  -8.507  33.195   1.00 77.20 95  A 1 
ATOM 742  C CB  . ASP A 0 95  . -59.009  -8.620  30.641   1.00 77.20 95  A 1 
ATOM 743  O O   . ASP A 0 95  . -59.003  -9.504  33.824   1.00 77.20 95  A 1 
ATOM 744  C CG  . ASP A 0 95  . -60.296  -8.032  30.037   1.00 77.20 95  A 1 
ATOM 745  O OD1 . ASP A 0 95  . -60.745  -6.964  30.530   1.00 77.20 95  A 1 
ATOM 746  O OD2 . ASP A 0 95  . -60.909  -8.679  29.159   1.00 77.20 95  A 1 
ATOM 747  N N   . LYS A 0 96  . -60.442  -7.809  33.592   1.00 71.94 96  A 1 
ATOM 748  C CA  . LYS A 0 96  . -61.135  -8.022  34.880   1.00 71.94 96  A 1 
ATOM 749  C C   . LYS A 0 96  . -62.626  -8.205  34.675   1.00 71.94 96  A 1 
ATOM 750  C CB  . LYS A 0 96  . -60.805  -6.894  35.871   1.00 71.94 96  A 1 
ATOM 751  O O   . LYS A 0 96  . -63.411  -7.255  34.717   1.00 71.94 96  A 1 
ATOM 752  C CG  . LYS A 0 96  . -59.410  -7.118  36.467   1.00 71.94 96  A 1 
ATOM 753  C CD  . LYS A 0 96  . -58.948  -5.944  37.336   1.00 71.94 96  A 1 
ATOM 754  C CE  . LYS A 0 96  . -57.464  -6.123  37.687   1.00 71.94 96  A 1 
ATOM 755  N NZ  . LYS A 0 96  . -56.589  -5.747  36.550   1.00 71.94 96  A 1 
ATOM 756  N N   . TRP A 0 97  . -63.023  -9.461  34.517   1.00 70.31 97  A 1 
ATOM 757  C CA  . TRP A 0 97  . -64.411  -9.861  34.349   1.00 70.31 97  A 1 
ATOM 758  C C   . TRP A 0 97  . -65.069  -10.233 35.687   1.00 70.31 97  A 1 
ATOM 759  C CB  . TRP A 0 97  . -64.490  -10.970 33.294   1.00 70.31 97  A 1 
ATOM 760  O O   . TRP A 0 97  . -64.492  -10.885 36.559   1.00 70.31 97  A 1 
ATOM 761  C CG  . TRP A 0 97  . -63.594  -12.148 33.518   1.00 70.31 97  A 1 
ATOM 762  C CD1 . TRP A 0 97  . -62.348  -12.296 33.006   1.00 70.31 97  A 1 
ATOM 763  C CD2 . TRP A 0 97  . -63.852  -13.361 34.291   1.00 70.31 97  A 1 
ATOM 764  C CE2 . TRP A 0 97  . -62.720  -14.222 34.171   1.00 70.31 97  A 1 
ATOM 765  C CE3 . TRP A 0 97  . -64.936  -13.826 35.072   1.00 70.31 97  A 1 
ATOM 766  N NE1 . TRP A 0 97  . -61.823  -13.511 33.401   1.00 70.31 97  A 1 
ATOM 767  C CH2 . TRP A 0 97  . -63.772  -15.923 35.537   1.00 70.31 97  A 1 
ATOM 768  C CZ2 . TRP A 0 97  . -62.676  -15.489 34.770   1.00 70.31 97  A 1 
ATOM 769  C CZ3 . TRP A 0 97  . -64.896  -15.090 35.693   1.00 70.31 97  A 1 
ATOM 770  N N   . GLY A 0 98  . -66.331  -9.834  35.848   1.00 60.75 98  A 1 
ATOM 771  C CA  . GLY A 0 98  . -67.145  -10.179 37.010   1.00 60.75 98  A 1 
ATOM 772  C C   . GLY A 0 98  . -68.602  -10.376 36.616   1.00 60.75 98  A 1 
ATOM 773  O O   . GLY A 0 98  . -69.178  -9.541  35.918   1.00 60.75 98  A 1 
ATOM 774  N N   . ALA A 0 99  . -69.220  -11.464 37.079   1.00 57.09 99  A 1 
ATOM 775  C CA  . ALA A 0 99  . -70.583  -11.830 36.685   1.00 57.09 99  A 1 
ATOM 776  C C   . ALA A 0 99  . -71.616  -10.744 37.058   1.00 57.09 99  A 1 
ATOM 777  C CB  . ALA A 0 99  . -70.929  -13.194 37.294   1.00 57.09 99  A 1 
ATOM 778  O O   . ALA A 0 99  . -71.526  -10.116 38.114   1.00 57.09 99  A 1 
ATOM 779  N N   . GLN A 0 100 . -72.601  -10.511 36.190   1.00 54.49 100 A 1 
ATOM 780  C CA  . GLN A 0 100 . -73.525  -9.380  36.311   1.00 54.49 100 A 1 
ATOM 781  C C   . GLN A 0 100 . -74.513  -9.560  37.481   1.00 54.49 100 A 1 
ATOM 782  C CB  . GLN A 0 100 . -74.209  -9.174  34.948   1.00 54.49 100 A 1 
ATOM 783  O O   . GLN A 0 100 . -75.237  -10.552 37.556   1.00 54.49 100 A 1 
ATOM 784  C CG  . GLN A 0 100 . -74.941  -7.829  34.826   1.00 54.49 100 A 1 
ATOM 785  C CD  . GLN A 0 100 . -75.430  -7.547  33.404   1.00 54.49 100 A 1 
ATOM 786  N NE2 . GLN A 0 100 . -76.228  -6.522  33.208   1.00 54.49 100 A 1 
ATOM 787  O OE1 . GLN A 0 100 . -75.115  -8.218  32.438   1.00 54.49 100 A 1 
ATOM 788  N N   . ALA A 0 101 . -74.540  -8.593  38.403   1.00 50.80 101 A 1 
ATOM 789  C CA  . ALA A 0 101 . -75.320  -8.669  39.639   1.00 50.80 101 A 1 
ATOM 790  C C   . ALA A 0 101 . -76.776  -8.189  39.478   1.00 50.80 101 A 1 
ATOM 791  C CB  . ALA A 0 101 . -74.582  -7.888  40.733   1.00 50.80 101 A 1 
ATOM 792  O O   . ALA A 0 101 . -77.050  -7.208  38.785   1.00 50.80 101 A 1 
ATOM 793  N N   . TRP A 0 102 . -77.698  -8.842  40.192   1.00 51.95 102 A 1 
ATOM 794  C CA  . TRP A 0 102 . -79.099  -8.425  40.318   1.00 51.95 102 A 1 
ATOM 795  C C   . TRP A 0 102 . -79.281  -7.528  41.557   1.00 51.95 102 A 1 
ATOM 796  C CB  . TRP A 0 102 . -80.016  -9.659  40.292   1.00 51.95 102 A 1 
ATOM 797  O O   . TRP A 0 102 . -78.603  -7.706  42.570   1.00 51.95 102 A 1 
ATOM 798  C CG  . TRP A 0 102 . -79.968  -10.435 39.003   1.00 51.95 102 A 1 
ATOM 799  C CD1 . TRP A 0 102 . -79.020  -11.341 38.667   1.00 51.95 102 A 1 
ATOM 800  C CD2 . TRP A 0 102 . -80.853  -10.349 37.838   1.00 51.95 102 A 1 
ATOM 801  C CE2 . TRP A 0 102 . -80.358  -11.224 36.824   1.00 51.95 102 A 1 
ATOM 802  C CE3 . TRP A 0 102 . -82.017  -9.609  37.527   1.00 51.95 102 A 1 
ATOM 803  N NE1 . TRP A 0 102 . -79.242  -11.804 37.386   1.00 51.95 102 A 1 
ATOM 804  C CH2 . TRP A 0 102 . -82.126  -10.601 35.293   1.00 51.95 102 A 1 
ATOM 805  C CZ2 . TRP A 0 102 . -80.972  -11.353 35.569   1.00 51.95 102 A 1 
ATOM 806  C CZ3 . TRP A 0 102 . -82.646  -9.733  36.271   1.00 51.95 102 A 1 
ATOM 807  N N   . GLY A 0 103 . -80.134  -6.505  41.442   1.00 49.56 103 A 1 
ATOM 808  C CA  . GLY A 0 103 . -80.236  -5.403  42.409   1.00 49.56 103 A 1 
ATOM 809  C C   . GLY A 0 103 . -81.029  -5.725  43.682   1.00 49.56 103 A 1 
ATOM 810  O O   . GLY A 0 103 . -81.894  -6.590  43.674   1.00 49.56 103 A 1 
ATOM 811  N N   . ARG A 0 104 . -80.738  -4.985  44.762   1.00 48.05 104 A 1 
ATOM 812  C CA  . ARG A 0 104 . -81.333  -5.144  46.101   1.00 48.05 104 A 1 
ATOM 813  C C   . ARG A 0 104 . -82.521  -4.197  46.323   1.00 48.05 104 A 1 
ATOM 814  C CB  . ARG A 0 104 . -80.231  -4.895  47.151   1.00 48.05 104 A 1 
ATOM 815  O O   . ARG A 0 104 . -82.318  -2.981  46.378   1.00 48.05 104 A 1 
ATOM 816  C CG  . ARG A 0 104 . -80.657  -5.271  48.579   1.00 48.05 104 A 1 
ATOM 817  C CD  . ARG A 0 104 . -79.714  -4.693  49.645   1.00 48.05 104 A 1 
ATOM 818  N NE  . ARG A 0 104 . -80.112  -3.324  50.052   1.00 48.05 104 A 1 
ATOM 819  N NH1 . ARG A 0 104 . -78.038  -2.364  50.251   1.00 48.05 104 A 1 
ATOM 820  N NH2 . ARG A 0 104 . -79.830  -1.231  50.929   1.00 48.05 104 A 1 
ATOM 821  C CZ  . ARG A 0 104 . -79.333  -2.317  50.403   1.00 48.05 104 A 1 
ATOM 822  N N   . ASP A 0 105 . -83.709  -4.738  46.548   1.00 42.65 105 A 1 
ATOM 823  C CA  . ASP A 0 105 . -84.870  -4.055  47.129   1.00 42.65 105 A 1 
ATOM 824  C C   . ASP A 0 105 . -84.867  -4.109  48.674   1.00 42.65 105 A 1 
ATOM 825  C CB  . ASP A 0 105 . -86.179  -4.567  46.489   1.00 42.65 105 A 1 
ATOM 826  O O   . ASP A 0 105 . -84.024  -4.755  49.295   1.00 42.65 105 A 1 
ATOM 827  C CG  . ASP A 0 105 . -86.356  -6.090  46.389   1.00 42.65 105 A 1 
ATOM 828  O OD1 . ASP A 0 105 . -85.416  -6.818  46.779   1.00 42.65 105 A 1 
ATOM 829  O OD2 . ASP A 0 105 . -87.401  -6.476  45.826   1.00 42.65 105 A 1 
ATOM 830  N N   . GLN A 0 106 . -85.719  -3.299  49.315   1.00 40.36 106 A 1 
ATOM 831  C CA  . GLN A 0 106 . -85.915  -3.252  50.776   1.00 40.36 106 A 1 
ATOM 832  C C   . GLN A 0 106 . -87.295  -2.650  51.083   1.00 40.36 106 A 1 
ATOM 833  C CB  . GLN A 0 106 . -84.839  -2.392  51.488   1.00 40.36 106 A 1 
ATOM 834  O O   . GLN A 0 106 . -87.427  -1.417  51.136   1.00 40.36 106 A 1 
ATOM 835  C CG  . GLN A 0 106 . -83.445  -3.024  51.553   1.00 40.36 106 A 1 
ATOM 836  C CD  . GLN A 0 106 . -82.534  -2.368  52.581   1.00 40.36 106 A 1 
ATOM 837  N NE2 . GLN A 0 106 . -81.999  -3.125  53.513   1.00 40.36 106 A 1 
ATOM 838  O OE1 . GLN A 0 106 . -82.227  -1.177  52.527   1.00 40.36 106 A 1 
ATOM 839  N N   . ASP A 0 107 . -88.305  -3.485  51.328   1.00 41.62 107 A 1 
ATOM 840  C CA  . ASP A 0 107 . -89.695  -3.039  51.461   1.00 41.62 107 A 1 
ATOM 841  C C   . ASP A 0 107 . -89.989  -2.492  52.869   1.00 41.62 107 A 1 
ATOM 842  C CB  . ASP A 0 107 . -90.673  -4.106  50.917   1.00 41.62 107 A 1 
ATOM 843  O O   . ASP A 0 107 . -90.536  -3.119  53.778   1.00 41.62 107 A 1 
ATOM 844  C CG  . ASP A 0 107 . -91.226  -3.750  49.522   1.00 41.62 107 A 1 
ATOM 845  O OD1 . ASP A 0 107 . -90.588  -2.933  48.812   1.00 41.62 107 A 1 
ATOM 846  O OD2 . ASP A 0 107 . -92.365  -4.175  49.222   1.00 41.62 107 A 1 
ATOM 847  N N   . LYS A 0 108 . -89.600  -1.227  53.068   1.00 36.00 108 A 1 
ATOM 848  C CA  . LYS A 0 108 . -89.766  -0.486  54.328   1.00 36.00 108 A 1 
ATOM 849  C C   . LYS A 0 108 . -91.225  -0.102  54.588   1.00 36.00 108 A 1 
ATOM 850  C CB  . LYS A 0 108 . -88.824  0.726   54.361   1.00 36.00 108 A 1 
ATOM 851  O O   . LYS A 0 108 . -91.597  1.070   54.493   1.00 36.00 108 A 1 
ATOM 852  C CG  . LYS A 0 108 . -87.368  0.277   54.500   1.00 36.00 108 A 1 
ATOM 853  C CD  . LYS A 0 108 . -86.424  1.479   54.480   1.00 36.00 108 A 1 
ATOM 854  C CE  . LYS A 0 108 . -84.997  0.934   54.569   1.00 36.00 108 A 1 
ATOM 855  N NZ  . LYS A 0 108 . -83.990  1.984   54.299   1.00 36.00 108 A 1 
ATOM 856  N N   . TYR A 0 109 . -92.041  -1.075  54.989   1.00 34.45 109 A 1 
ATOM 857  C CA  . TYR A 0 109 . -93.454  -0.886  55.323   1.00 34.45 109 A 1 
ATOM 858  C C   . TYR A 0 109 . -93.663  -0.136  56.661   1.00 34.45 109 A 1 
ATOM 859  C CB  . TYR A 0 109 . -94.190  -2.230  55.238   1.00 34.45 109 A 1 
ATOM 860  O O   . TYR A 0 109 . -94.009  -0.699  57.701   1.00 34.45 109 A 1 
ATOM 861  C CG  . TYR A 0 109 . -95.691  -2.047  55.134   1.00 34.45 109 A 1 
ATOM 862  C CD1 . TYR A 0 109 . -96.502  -2.146  56.281   1.00 34.45 109 A 1 
ATOM 863  C CD2 . TYR A 0 109 . -96.268  -1.734  53.888   1.00 34.45 109 A 1 
ATOM 864  C CE1 . TYR A 0 109 . -97.891  -1.935  56.184   1.00 34.45 109 A 1 
ATOM 865  C CE2 . TYR A 0 109 . -97.654  -1.511  53.787   1.00 34.45 109 A 1 
ATOM 866  O OH  . TYR A 0 109 . -99.808  -1.411  54.841   1.00 34.45 109 A 1 
ATOM 867  C CZ  . TYR A 0 109 . -98.467  -1.615  54.934   1.00 34.45 109 A 1 
ATOM 868  N N   . GLY A 0 110 . -93.429  1.179   56.643   1.00 39.93 110 A 1 
ATOM 869  C CA  . GLY A 0 110 . -93.614  2.076   57.787   1.00 39.93 110 A 1 
ATOM 870  C C   . GLY A 0 110 . -95.086  2.425   58.045   1.00 39.93 110 A 1 
ATOM 871  O O   . GLY A 0 110 . -95.755  3.009   57.195   1.00 39.93 110 A 1 
ATOM 872  N N   . ALA A 0 111 . -95.590  2.113   59.243   1.00 33.37 111 A 1 
ATOM 873  C CA  . ALA A 0 111 . -97.001  2.280   59.600   1.00 33.37 111 A 1 
ATOM 874  C C   . ALA A 0 111 . -97.503  3.739   59.510   1.00 33.37 111 A 1 
ATOM 875  C CB  . ALA A 0 111 . -97.215  1.703   61.006   1.00 33.37 111 A 1 
ATOM 876  O O   . ALA A 0 111 . -97.063  4.625   60.245   1.00 33.37 111 A 1 
ATOM 877  N N   . SER A 0 112 . -98.497  3.987   58.651   1.00 31.89 112 A 1 
ATOM 878  C CA  . SER A 0 112 . -99.054  5.324   58.432   1.00 31.89 112 A 1 
ATOM 879  C C   . SER A 0 112 . -100.146 5.694   59.448   1.00 31.89 112 A 1 
ATOM 880  C CB  . SER A 0 112 . -99.566  5.444   56.990   1.00 31.89 112 A 1 
ATOM 881  O O   . SER A 0 112 . -101.320 5.364   59.261   1.00 31.89 112 A 1 
ATOM 882  O OG  . SER A 0 112 . -100.645 4.558   56.762   1.00 31.89 112 A 1 
ATOM 883  N N   . SER A 0 113 . -99.806  6.479   60.474   1.00 36.24 113 A 1 
ATOM 884  C CA  . SER A 0 113 . -100.811 7.214   61.258   1.00 36.24 113 A 1 
ATOM 885  C C   . SER A 0 113 . -100.420 8.676   61.502   1.00 36.24 113 A 1 
ATOM 886  C CB  . SER A 0 113 . -101.193 6.474   62.550   1.00 36.24 113 A 1 
ATOM 887  O O   . SER A 0 113 . -99.744  8.998   62.473   1.00 36.24 113 A 1 
ATOM 888  O OG  . SER A 0 113 . -100.146 6.453   63.492   1.00 36.24 113 A 1 
ATOM 889  N N   . LYS A 0 114 . -100.980 9.558   60.657   1.00 29.62 114 A 1 
ATOM 890  C CA  . LYS A 0 114 . -101.154 11.012  60.863   1.00 29.62 114 A 1 
ATOM 891  C C   . LYS A 0 114 . -99.901  11.910  60.703   1.00 29.62 114 A 1 
ATOM 892  C CB  . LYS A 0 114 . -101.930 11.198  62.186   1.00 29.62 114 A 1 
ATOM 893  O O   . LYS A 0 114 . -99.238  12.257  61.671   1.00 29.62 114 A 1 
ATOM 894  C CG  . LYS A 0 114 . -102.619 12.559  62.321   1.00 29.62 114 A 1 
ATOM 895  C CD  . LYS A 0 114 . -103.719 12.497  63.387   1.00 29.62 114 A 1 
ATOM 896  C CE  . LYS A 0 114 . -104.446 13.842  63.471   1.00 29.62 114 A 1 
ATOM 897  N NZ  . LYS A 0 114 . -105.560 13.787  64.450   1.00 29.62 114 A 1 
ATOM 898  N N   . TRP A 0 115 . -99.741  12.415  59.469   1.00 31.94 115 A 1 
ATOM 899  C CA  . TRP A 0 115 . -98.862  13.518  59.015   1.00 31.94 115 A 1 
ATOM 900  C C   . TRP A 0 115 . -97.366  13.232  58.764   1.00 31.94 115 A 1 
ATOM 901  C CB  . TRP A 0 115 . -99.061  14.809  59.829   1.00 31.94 115 A 1 
ATOM 902  O O   . TRP A 0 115 . -96.499  13.923  59.291   1.00 31.94 115 A 1 
ATOM 903  C CG  . TRP A 0 115 . -100.459 15.294  60.055   1.00 31.94 115 A 1 
ATOM 904  C CD1 . TRP A 0 115 . -101.035 15.380  61.271   1.00 31.94 115 A 1 
ATOM 905  C CD2 . TRP A 0 115 . -101.402 15.907  59.120   1.00 31.94 115 A 1 
ATOM 906  C CE2 . TRP A 0 115 . -102.560 16.308  59.855   1.00 31.94 115 A 1 
ATOM 907  C CE3 . TRP A 0 115 . -101.381 16.219  57.743   1.00 31.94 115 A 1 
ATOM 908  N NE1 . TRP A 0 115 . -102.280 15.964  61.159   1.00 31.94 115 A 1 
ATOM 909  C CH2 . TRP A 0 115 . -103.595 17.252  57.884   1.00 31.94 115 A 1 
ATOM 910  C CZ2 . TRP A 0 115 . -103.647 16.963  59.258   1.00 31.94 115 A 1 
ATOM 911  C CZ3 . TRP A 0 115 . -102.464 16.885  57.133   1.00 31.94 115 A 1 
ATOM 912  N N   . ALA A 0 116 . -97.068  12.336  57.822   1.00 33.54 116 A 1 
ATOM 913  C CA  . ALA A 0 116 . -95.894  12.481  56.952   1.00 33.54 116 A 1 
ATOM 914  C C   . ALA A 0 116 . -96.215  11.897  55.567   1.00 33.54 116 A 1 
ATOM 915  C CB  . ALA A 0 116 . -94.673  11.806  57.589   1.00 33.54 116 A 1 
ATOM 916  O O   . ALA A 0 116 . -96.534  10.714  55.454   1.00 33.54 116 A 1 
ATOM 917  N N   . SER A 0 117 . -96.176  12.717  54.514   1.00 25.91 117 A 1 
ATOM 918  C CA  . SER A 0 117 . -96.411  12.249  53.142   1.00 25.91 117 A 1 
ATOM 919  C C   . SER A 0 117 . -95.123  11.655  52.576   1.00 25.91 117 A 1 
ATOM 920  C CB  . SER A 0 117 . -96.912  13.384  52.239   1.00 25.91 117 A 1 
ATOM 921  O O   . SER A 0 117 . -94.290  12.392  52.055   1.00 25.91 117 A 1 
ATOM 922  O OG  . SER A 0 117 . -98.131  13.917  52.728   1.00 25.91 117 A 1 
ATOM 923  N N   . ALA A 0 118 . -94.966  10.332  52.647   1.00 28.91 118 A 1 
ATOM 924  C CA  . ALA A 0 118 . -93.830  9.591   52.078   1.00 28.91 118 A 1 
ATOM 925  C C   . ALA A 0 118 . -93.874  9.503   50.530   1.00 28.91 118 A 1 
ATOM 926  C CB  . ALA A 0 118 . -93.735  8.228   52.778   1.00 28.91 118 A 1 
ATOM 927  O O   . ALA A 0 118 . -93.605  8.466   49.935   1.00 28.91 118 A 1 
ATOM 928  N N   . SER A 0 119 . -94.240  10.606  49.876   1.00 40.07 119 A 1 
ATOM 929  C CA  . SER A 0 119 . -94.300  10.781  48.422   1.00 40.07 119 A 1 
ATOM 930  C C   . SER A 0 119 . -93.755  12.166  48.036   1.00 40.07 119 A 1 
ATOM 931  C CB  . SER A 0 119 . -95.723  10.522  47.903   1.00 40.07 119 A 1 
ATOM 932  O O   . SER A 0 119 . -94.385  12.920  47.294   1.00 40.07 119 A 1 
ATOM 933  O OG  . SER A 0 119 . -96.600  11.559  48.303   1.00 40.07 119 A 1 
ATOM 934  N N   . ALA A 0 120 . -92.612  12.529  48.622   1.00 30.79 120 A 1 
ATOM 935  C CA  . ALA A 0 120 . -91.846  13.738  48.334   1.00 30.79 120 A 1 
ATOM 936  C C   . ALA A 0 120 . -90.371  13.483  48.716   1.00 30.79 120 A 1 
ATOM 937  C CB  . ALA A 0 120 . -92.431  14.905  49.143   1.00 30.79 120 A 1 
ATOM 938  O O   . ALA A 0 120 . -90.087  13.216  49.879   1.00 30.79 120 A 1 
ATOM 939  N N   . GLY A 0 121 . -89.408  13.516  47.797   1.00 29.48 121 A 1 
ATOM 940  C CA  . GLY A 0 121 . -89.529  13.647  46.342   1.00 29.48 121 A 1 
ATOM 941  C C   . GLY A 0 121 . -88.260  13.145  45.647   1.00 29.48 121 A 1 
ATOM 942  O O   . GLY A 0 121 . -87.300  12.769  46.316   1.00 29.48 121 A 1 
ATOM 943  N N   . ALA A 0 122 . -88.259  13.123  44.314   1.00 30.58 122 A 1 
ATOM 944  C CA  . ALA A 0 122 . -87.073  12.757  43.546   1.00 30.58 122 A 1 
ATOM 945  C C   . ALA A 0 122 . -85.953  13.801  43.707   1.00 30.58 122 A 1 
ATOM 946  C CB  . ALA A 0 122 . -87.462  12.574  42.073   1.00 30.58 122 A 1 
ATOM 947  O O   . ALA A 0 122 . -86.218  15.001  43.787   1.00 30.58 122 A 1 
ATOM 948  N N   . ALA A 0 123 . -84.707  13.328  43.700   1.00 34.94 123 A 1 
ATOM 949  C CA  . ALA A 0 123 . -83.526  14.137  43.430   1.00 34.94 123 A 1 
ATOM 950  C C   . ALA A 0 123 . -82.890  13.584  42.147   1.00 34.94 123 A 1 
ATOM 951  C CB  . ALA A 0 123 . -82.595  14.098  44.649   1.00 34.94 123 A 1 
ATOM 952  O O   . ALA A 0 123 . -82.250  12.535  42.173   1.00 34.94 123 A 1 
ATOM 953  N N   . ASP A 0 124 . -83.144  14.244  41.017   1.00 33.39 124 A 1 
ATOM 954  C CA  . ASP A 0 124 . -82.697  13.787  39.701   1.00 33.39 124 A 1 
ATOM 955  C C   . ASP A 0 124 . -81.176  13.898  39.526   1.00 33.39 124 A 1 
ATOM 956  C CB  . ASP A 0 124 . -83.383  14.607  38.595   1.00 33.39 124 A 1 
ATOM 957  O O   . ASP A 0 124 . -80.629  15.001  39.491   1.00 33.39 124 A 1 
ATOM 958  C CG  . ASP A 0 124 . -84.854  14.244  38.418   1.00 33.39 124 A 1 
ATOM 959  O OD1 . ASP A 0 124 . -85.107  13.123  37.924   1.00 33.39 124 A 1 
ATOM 960  O OD2 . ASP A 0 124 . -85.707  15.090  38.766   1.00 33.39 124 A 1 
ATOM 961  N N   . ALA A 0 125 . -80.515  12.760  39.298   1.00 35.38 125 A 1 
ATOM 962  C CA  . ALA A 0 125 . -79.289  12.671  38.505   1.00 35.38 125 A 1 
ATOM 963  C C   . ALA A 0 125 . -79.055  11.218  38.029   1.00 35.38 125 A 1 
ATOM 964  C CB  . ALA A 0 125 . -78.085  13.146  39.336   1.00 35.38 125 A 1 
ATOM 965  O O   . ALA A 0 125 . -79.028  10.314  38.854   1.00 35.38 125 A 1 
ATOM 966  N N   . TYR A 0 126 . -78.836  10.906  36.747   1.00 29.98 126 A 1 
ATOM 967  C CA  . TYR A 0 126 . -79.072  11.665  35.508   1.00 29.98 126 A 1 
ATOM 968  C C   . TYR A 0 126 . -79.040  10.680  34.316   1.00 29.98 126 A 1 
ATOM 969  C CB  . TYR A 0 126 . -77.961  12.722  35.319   1.00 29.98 126 A 1 
ATOM 970  O O   . TYR A 0 126 . -78.016  10.036  34.105   1.00 29.98 126 A 1 
ATOM 971  C CG  . TYR A 0 126 . -77.923  13.412  33.964   1.00 29.98 126 A 1 
ATOM 972  C CD1 . TYR A 0 126 . -77.019  12.960  32.982   1.00 29.98 126 A 1 
ATOM 973  C CD2 . TYR A 0 126 . -78.741  14.529  33.700   1.00 29.98 126 A 1 
ATOM 974  C CE1 . TYR A 0 126 . -76.911  13.630  31.749   1.00 29.98 126 A 1 
ATOM 975  C CE2 . TYR A 0 126 . -78.641  15.200  32.464   1.00 29.98 126 A 1 
ATOM 976  O OH  . TYR A 0 126 . -77.604  15.420  30.310   1.00 29.98 126 A 1 
ATOM 977  C CZ  . TYR A 0 126 . -77.718  14.758  31.491   1.00 29.98 126 A 1 
ATOM 978  N N   . GLY A 0 127 . -80.108  10.602  33.506   1.00 30.64 127 A 1 
ATOM 979  C CA  . GLY A 0 127 . -80.055  10.004  32.155   1.00 30.64 127 A 1 
ATOM 980  C C   . GLY A 0 127 . -81.017  8.842   31.840   1.00 30.64 127 A 1 
ATOM 981  O O   . GLY A 0 127 . -80.884  7.763   32.391   1.00 30.64 127 A 1 
ATOM 982  N N   . ALA A 0 128 . -81.895  9.079   30.850   1.00 33.24 128 A 1 
ATOM 983  C CA  . ALA A 0 128 . -82.658  8.129   30.009   1.00 33.24 128 A 1 
ATOM 984  C C   . ALA A 0 128 . -83.594  7.066   30.667   1.00 33.24 128 A 1 
ATOM 985  C CB  . ALA A 0 128 . -81.683  7.478   29.016   1.00 33.24 128 A 1 
ATOM 986  O O   . ALA A 0 128 . -83.214  6.327   31.556   1.00 33.24 128 A 1 
ATOM 987  N N   . GLY A 0 129 . -84.835  6.856   30.194   1.00 32.42 129 A 1 
ATOM 988  C CA  . GLY A 0 129 . -85.599  7.639   29.214   1.00 32.42 129 A 1 
ATOM 989  C C   . GLY A 0 129 . -86.907  6.980   28.726   1.00 32.42 129 A 1 
ATOM 990  O O   . GLY A 0 129 . -86.919  5.804   28.398   1.00 32.42 129 A 1 
ATOM 991  N N   . LYS A 0 130 . -87.964  7.798   28.571   1.00 32.03 130 A 1 
ATOM 992  C CA  . LYS A 0 130 . -89.240  7.552   27.843   1.00 32.03 130 A 1 
ATOM 993  C C   . LYS A 0 130 . -90.143  6.371   28.278   1.00 32.03 130 A 1 
ATOM 994  C CB  . LYS A 0 130 . -88.969  7.408   26.330   1.00 32.03 130 A 1 
ATOM 995  O O   . LYS A 0 130 . -89.913  5.241   27.875   1.00 32.03 130 A 1 
ATOM 996  C CG  . LYS A 0 130 . -88.343  8.634   25.654   1.00 32.03 130 A 1 
ATOM 997  C CD  . LYS A 0 130 . -88.234  8.385   24.143   1.00 32.03 130 A 1 
ATOM 998  C CE  . LYS A 0 130 . -87.638  9.607   23.435   1.00 32.03 130 A 1 
ATOM 999  N NZ  . LYS A 0 130 . -87.527  9.385   21.971   1.00 32.03 130 A 1 
ATOM 1000 N N   . ALA A 0 131 . -91.308  6.699   28.861   1.00 33.17 131 A 1 
ATOM 1001 C CA  . ALA A 0 131 . -92.651  6.562   28.237   1.00 33.17 131 A 1 
ATOM 1002 C C   . ALA A 0 131 . -93.776  6.377   29.283   1.00 33.17 131 A 1 
ATOM 1003 C CB  . ALA A 0 131 . -92.734  5.397   27.232   1.00 33.17 131 A 1 
ATOM 1004 O O   . ALA A 0 131 . -93.740  5.432   30.059   1.00 33.17 131 A 1 
ATOM 1005 N N   . TYR A 0 132 . -94.813  7.229   29.266   1.00 29.68 132 A 1 
ATOM 1006 C CA  . TYR A 0 132 . -96.049  7.049   30.053   1.00 29.68 132 A 1 
ATOM 1007 C C   . TYR A 0 132 . -97.250  7.756   29.397   1.00 29.68 132 A 1 
ATOM 1008 C CB  . TYR A 0 132 . -95.858  7.565   31.497   1.00 29.68 132 A 1 
ATOM 1009 O O   . TYR A 0 132 . -97.090  8.836   28.827   1.00 29.68 132 A 1 
ATOM 1010 C CG  . TYR A 0 132 . -95.779  6.459   32.532   1.00 29.68 132 A 1 
ATOM 1011 C CD1 . TYR A 0 132 . -96.962  5.865   33.017   1.00 29.68 132 A 1 
ATOM 1012 C CD2 . TYR A 0 132 . -94.528  5.999   32.986   1.00 29.68 132 A 1 
ATOM 1013 C CE1 . TYR A 0 132 . -96.889  4.806   33.941   1.00 29.68 132 A 1 
ATOM 1014 C CE2 . TYR A 0 132 . -94.452  4.938   33.908   1.00 29.68 132 A 1 
ATOM 1015 O OH  . TYR A 0 132 . -95.579  3.304   35.264   1.00 29.68 132 A 1 
ATOM 1016 C CZ  . TYR A 0 132 . -95.635  4.336   34.384   1.00 29.68 132 A 1 
ATOM 1017 N N   . GLY A 0 133 . -98.459  7.187   29.514   1.00 33.58 133 A 1 
ATOM 1018 C CA  . GLY A 0 133 . -99.707  7.822   29.060   1.00 33.58 133 A 1 
ATOM 1019 C C   . GLY A 0 133 . -100.985 7.023   29.381   1.00 33.58 133 A 1 
ATOM 1020 O O   . GLY A 0 133 . -101.027 5.826   29.125   1.00 33.58 133 A 1 
ATOM 1021 N N   . ALA A 0 134 . -102.031 7.721   29.871   1.00 35.41 134 A 1 
ATOM 1022 C CA  . ALA A 0 134 . -103.341 7.212   30.357   1.00 35.41 134 A 1 
ATOM 1023 C C   . ALA A 0 134 . -103.276 6.252   31.583   1.00 35.41 134 A 1 
ATOM 1024 C CB  . ALA A 0 134 . -104.129 6.630   29.170   1.00 35.41 134 A 1 
ATOM 1025 O O   . ALA A 0 134 . -102.273 5.587   31.783   1.00 35.41 134 A 1 
ATOM 1026 N N   . GLY A 0 135 . -104.276 6.108   32.475   1.00 35.03 135 A 1 
ATOM 1027 C CA  . GLY A 0 135 . -105.600 6.744   32.700   1.00 35.03 135 A 1 
ATOM 1028 C C   . GLY A 0 135 . -106.488 5.821   33.590   1.00 35.03 135 A 1 
ATOM 1029 O O   . GLY A 0 135 . -106.164 4.648   33.704   1.00 35.03 135 A 1 
ATOM 1030 N N   . LYS A 0 136 . -107.617 6.190   34.235   1.00 35.21 136 A 1 
ATOM 1031 C CA  . LYS A 0 136 . -108.429 7.431   34.345   1.00 35.21 136 A 1 
ATOM 1032 C C   . LYS A 0 136 . -109.325 7.356   35.623   1.00 35.21 136 A 1 
ATOM 1033 C CB  . LYS A 0 136 . -109.435 7.513   33.165   1.00 35.21 136 A 1 
ATOM 1034 O O   . LYS A 0 136 . -109.792 6.265   35.915   1.00 35.21 136 A 1 
ATOM 1035 C CG  . LYS A 0 136 . -108.911 7.287   31.735   1.00 35.21 136 A 1 
ATOM 1036 C CD  . LYS A 0 136 . -110.079 7.113   30.749   1.00 35.21 136 A 1 
ATOM 1037 C CE  . LYS A 0 136 . -109.556 6.711   29.362   1.00 35.21 136 A 1 
ATOM 1038 N NZ  . LYS A 0 136 . -110.651 6.240   28.474   1.00 35.21 136 A 1 
ATOM 1039 N N   . SER A 0 137 . -109.704 8.498   36.239   1.00 36.63 137 A 1 
ATOM 1040 C CA  . SER A 0 137 . -110.894 8.737   37.135   1.00 36.63 137 A 1 
ATOM 1041 C C   . SER A 0 137 . -111.119 7.897   38.430   1.00 36.63 137 A 1 
ATOM 1042 C CB  . SER A 0 137 . -112.186 8.688   36.300   1.00 36.63 137 A 1 
ATOM 1043 O O   . SER A 0 137 . -110.850 6.710   38.442   1.00 36.63 137 A 1 
ATOM 1044 O OG  . SER A 0 137 . -112.304 7.484   35.566   1.00 36.63 137 A 1 
ATOM 1045 N N   . GLY A 0 138 . -111.711 8.403   39.534   1.00 34.51 138 A 1 
ATOM 1046 C CA  . GLY A 0 138 . -112.054 9.790   39.926   1.00 34.51 138 A 1 
ATOM 1047 C C   . GLY A 0 138 . -113.135 9.947   41.042   1.00 34.51 138 A 1 
ATOM 1048 O O   . GLY A 0 138 . -114.016 9.110   41.162   1.00 34.51 138 A 1 
ATOM 1049 N N   . TRP A 0 139 . -113.103 11.098  41.747   1.00 30.93 139 A 1 
ATOM 1050 C CA  . TRP A 0 139 . -114.193 11.814  42.481   1.00 30.93 139 A 1 
ATOM 1051 C C   . TRP A 0 139 . -114.763 11.374  43.866   1.00 30.93 139 A 1 
ATOM 1052 C CB  . TRP A 0 139 . -115.338 12.145  41.511   1.00 30.93 139 A 1 
ATOM 1053 O O   . TRP A 0 139 . -115.301 10.289  44.032   1.00 30.93 139 A 1 
ATOM 1054 C CG  . TRP A 0 139 . -114.951 13.103  40.430   1.00 30.93 139 A 1 
ATOM 1055 C CD1 . TRP A 0 139 . -114.554 12.773  39.181   1.00 30.93 139 A 1 
ATOM 1056 C CD2 . TRP A 0 139 . -114.905 14.561  40.496   1.00 30.93 139 A 1 
ATOM 1057 C CE2 . TRP A 0 139 . -114.421 15.052  39.248   1.00 30.93 139 A 1 
ATOM 1058 C CE3 . TRP A 0 139 . -115.236 15.516  41.484   1.00 30.93 139 A 1 
ATOM 1059 N NE1 . TRP A 0 139 . -114.230 13.920  38.482   1.00 30.93 139 A 1 
ATOM 1060 C CH2 . TRP A 0 139 . -114.585 17.347  40.000   1.00 30.93 139 A 1 
ATOM 1061 C CZ2 . TRP A 0 139 . -114.251 16.421  38.997   1.00 30.93 139 A 1 
ATOM 1062 C CZ3 . TRP A 0 139 . -115.083 16.895  41.237   1.00 30.93 139 A 1 
ATOM 1063 N N   . GLY A 0 140 . -114.806 12.351  44.803   1.00 34.95 140 A 1 
ATOM 1064 C CA  . GLY A 0 140 . -115.590 12.390  46.070   1.00 34.95 140 A 1 
ATOM 1065 C C   . GLY A 0 140 . -114.717 12.605  47.333   1.00 34.95 140 A 1 
ATOM 1066 O O   . GLY A 0 140 . -113.870 11.762  47.580   1.00 34.95 140 A 1 
ATOM 1067 N N   . LYS A 0 141 . -114.698 13.682  48.154   1.00 31.04 141 A 1 
ATOM 1068 C CA  . LYS A 0 141 . -115.557 14.831  48.599   1.00 31.04 141 A 1 
ATOM 1069 C C   . LYS A 0 141 . -116.237 14.635  49.997   1.00 31.04 141 A 1 
ATOM 1070 C CB  . LYS A 0 141 . -116.474 15.449  47.519   1.00 31.04 141 A 1 
ATOM 1071 O O   . LYS A 0 141 . -116.540 13.498  50.330   1.00 31.04 141 A 1 
ATOM 1072 C CG  . LYS A 0 141 . -115.736 16.186  46.379   1.00 31.04 141 A 1 
ATOM 1073 C CD  . LYS A 0 141 . -115.155 17.552  46.803   1.00 31.04 141 A 1 
ATOM 1074 C CE  . LYS A 0 141 . -114.574 18.306  45.596   1.00 31.04 141 A 1 
ATOM 1075 N NZ  . LYS A 0 141 . -114.057 19.652  45.966   1.00 31.04 141 A 1 
ATOM 1076 N N   . PRO A 0 142 . -116.378 15.690  50.855   1.00 48.70 142 A 1 
ATOM 1077 C CA  . PRO A 0 142 . -116.096 15.543  52.306   1.00 48.70 142 A 1 
ATOM 1078 C C   . PRO A 0 142 . -117.063 16.211  53.335   1.00 48.70 142 A 1 
ATOM 1079 C CB  . PRO A 0 142 . -114.745 16.261  52.403   1.00 48.70 142 A 1 
ATOM 1080 O O   . PRO A 0 142 . -117.878 17.061  52.985   1.00 48.70 142 A 1 
ATOM 1081 C CG  . PRO A 0 142 . -114.961 17.501  51.523   1.00 48.70 142 A 1 
ATOM 1082 C CD  . PRO A 0 142 . -116.069 17.087  50.547   1.00 48.70 142 A 1 
ATOM 1083 N N   . ALA A 0 143 . -116.854 15.923  54.633   1.00 34.68 143 A 1 
ATOM 1084 C CA  . ALA A 0 143 . -117.258 16.696  55.836   1.00 34.68 143 A 1 
ATOM 1085 C C   . ALA A 0 143 . -116.245 16.389  56.980   1.00 34.68 143 A 1 
ATOM 1086 C CB  . ALA A 0 143 . -118.686 16.302  56.234   1.00 34.68 143 A 1 
ATOM 1087 O O   . ALA A 0 143 . -115.634 15.325  56.926   1.00 34.68 143 A 1 
ATOM 1088 N N   . ASN A 0 144 . -115.880 17.213  57.979   1.00 30.10 144 A 1 
ATOM 1089 C CA  . ASN A 0 144 . -116.382 18.438  58.644   1.00 30.10 144 A 1 
ATOM 1090 C C   . ASN A 0 144 . -117.285 18.227  59.897   1.00 30.10 144 A 1 
ATOM 1091 C CB  . ASN A 0 144 . -116.845 19.540  57.665   1.00 30.10 144 A 1 
ATOM 1092 O O   . ASN A 0 144 . -118.061 17.281  59.956   1.00 30.10 144 A 1 
ATOM 1093 C CG  . ASN A 0 144 . -116.766 20.941  58.269   1.00 30.10 144 A 1 
ATOM 1094 N ND2 . ASN A 0 144 . -117.443 21.909  57.704   1.00 30.10 144 A 1 
ATOM 1095 O OD1 . ASN A 0 144 . -116.091 21.188  59.254   1.00 30.10 144 A 1 
ATOM 1096 N N   . SER A 0 145 . -117.177 19.155  60.866   1.00 34.27 145 A 1 
ATOM 1097 C CA  . SER A 0 145 . -117.579 19.117  62.296   1.00 34.27 145 A 1 
ATOM 1098 C C   . SER A 0 145 . -116.672 18.244  63.194   1.00 34.27 145 A 1 
ATOM 1099 C CB  . SER A 0 145 . -119.062 18.788  62.491   1.00 34.27 145 A 1 
ATOM 1100 O O   . SER A 0 145 . -116.368 17.121  62.813   1.00 34.27 145 A 1 
ATOM 1101 O OG  . SER A 0 145 . -119.507 19.322  63.727   1.00 34.27 145 A 1 
ATOM 1102 N N   . GLN A 0 146 . -116.114 18.633  64.358   1.00 27.95 146 A 1 
ATOM 1103 C CA  . GLN A 0 146 . -116.256 19.751  65.329   1.00 27.95 146 A 1 
ATOM 1104 C C   . GLN A 0 146 . -117.071 19.422  66.608   1.00 27.95 146 A 1 
ATOM 1105 C CB  . GLN A 0 146 . -116.631 21.111  64.703   1.00 27.95 146 A 1 
ATOM 1106 O O   . GLN A 0 146 . -118.199 18.949  66.526   1.00 27.95 146 A 1 
ATOM 1107 C CG  . GLN A 0 146 . -116.380 22.318  65.620   1.00 27.95 146 A 1 
ATOM 1108 C CD  . GLN A 0 146 . -116.895 23.617  65.007   1.00 27.95 146 A 1 
ATOM 1109 N NE2 . GLN A 0 146 . -118.191 23.803  64.887   1.00 27.95 146 A 1 
ATOM 1110 O OE1 . GLN A 0 146 . -116.138 24.482  64.610   1.00 27.95 146 A 1 
ATOM 1111 N N   . TYR A 0 147 . -116.475 19.790  67.758   1.00 28.91 147 A 1 
ATOM 1112 C CA  . TYR A 0 147 . -116.930 19.741  69.167   1.00 28.91 147 A 1 
ATOM 1113 C C   . TYR A 0 147 . -117.065 18.382  69.885   1.00 28.91 147 A 1 
ATOM 1114 C CB  . TYR A 0 147 . -118.135 20.664  69.422   1.00 28.91 147 A 1 
ATOM 1115 O O   . TYR A 0 147 . -117.374 17.354  69.298   1.00 28.91 147 A 1 
ATOM 1116 C CG  . TYR A 0 147 . -117.837 22.143  69.244   1.00 28.91 147 A 1 
ATOM 1117 C CD1 . TYR A 0 147 . -116.764 22.744  69.937   1.00 28.91 147 A 1 
ATOM 1118 C CD2 . TYR A 0 147 . -118.637 22.920  68.385   1.00 28.91 147 A 1 
ATOM 1119 C CE1 . TYR A 0 147 . -116.453 24.101  69.727   1.00 28.91 147 A 1 
ATOM 1120 C CE2 . TYR A 0 147 . -118.333 24.280  68.180   1.00 28.91 147 A 1 
ATOM 1121 O OH  . TYR A 0 147 . -116.937 26.174  68.613   1.00 28.91 147 A 1 
ATOM 1122 C CZ  . TYR A 0 147 . -117.233 24.868  68.837   1.00 28.91 147 A 1 
ATOM 1123 N N   . GLY A 0 148 . -116.796 18.416  71.203   1.00 33.90 148 A 1 
ATOM 1124 C CA  . GLY A 0 148 . -116.771 17.249  72.099   1.00 33.90 148 A 1 
ATOM 1125 C C   . GLY A 0 148 . -115.998 17.481  73.409   1.00 33.90 148 A 1 
ATOM 1126 O O   . GLY A 0 148 . -115.127 16.688  73.751   1.00 33.90 148 A 1 
ATOM 1127 N N   . TYR A 0 149 . -116.249 18.586  74.124   1.00 28.61 149 A 1 
ATOM 1128 C CA  . TYR A 0 149 . -115.605 18.855  75.422   1.00 28.61 149 A 1 
ATOM 1129 C C   . TYR A 0 149 . -116.224 17.969  76.517   1.00 28.61 149 A 1 
ATOM 1130 C CB  . TYR A 0 149 . -115.730 20.351  75.793   1.00 28.61 149 A 1 
ATOM 1131 O O   . TYR A 0 149 . -117.423 18.058  76.768   1.00 28.61 149 A 1 
ATOM 1132 C CG  . TYR A 0 149 . -114.417 21.092  75.997   1.00 28.61 149 A 1 
ATOM 1133 C CD1 . TYR A 0 149 . -113.923 21.338  77.296   1.00 28.61 149 A 1 
ATOM 1134 C CD2 . TYR A 0 149 . -113.728 21.600  74.880   1.00 28.61 149 A 1 
ATOM 1135 C CE1 . TYR A 0 149 . -112.754 22.108  77.476   1.00 28.61 149 A 1 
ATOM 1136 C CE2 . TYR A 0 149 . -112.562 22.369  75.056   1.00 28.61 149 A 1 
ATOM 1137 O OH  . TYR A 0 149 . -110.965 23.398  76.508   1.00 28.61 149 A 1 
ATOM 1138 C CZ  . TYR A 0 149 . -112.077 22.633  76.352   1.00 28.61 149 A 1 
ATOM 1139 N N   . GLY A 0 150 . -115.409 17.161  77.198   1.00 38.49 150 A 1 
ATOM 1140 C CA  . GLY A 0 150 . -115.830 16.358  78.347   1.00 38.49 150 A 1 
ATOM 1141 C C   . GLY A 0 150 . -114.745 16.336  79.417   1.00 38.49 150 A 1 
ATOM 1142 O O   . GLY A 0 150 . -113.686 15.749  79.208   1.00 38.49 150 A 1 
ATOM 1143 N N   . GLN A 0 151 . -114.991 16.991  80.553   1.00 30.76 151 A 1 
ATOM 1144 C CA  . GLN A 0 151 . -114.165 16.806  81.745   1.00 30.76 151 A 1 
ATOM 1145 C C   . GLN A 0 151 . -114.685 15.597  82.520   1.00 30.76 151 A 1 
ATOM 1146 C CB  . GLN A 0 151 . -114.215 18.032  82.676   1.00 30.76 151 A 1 
ATOM 1147 O O   . GLN A 0 151 . -115.848 15.598  82.912   1.00 30.76 151 A 1 
ATOM 1148 C CG  . GLN A 0 151 . -113.575 19.309  82.114   1.00 30.76 151 A 1 
ATOM 1149 C CD  . GLN A 0 151 . -113.517 20.435  83.150   1.00 30.76 151 A 1 
ATOM 1150 N NE2 . GLN A 0 151 . -113.260 21.657  82.739   1.00 30.76 151 A 1 
ATOM 1151 O OE1 . GLN A 0 151 . -113.673 20.259  84.345   1.00 30.76 151 A 1 
ATOM 1152 N N   . ASP A 0 152 . -113.814 14.638  82.827   1.00 43.46 152 A 1 
ATOM 1153 C CA  . ASP A 0 152 . -113.987 13.829  84.033   1.00 43.46 152 A 1 
ATOM 1154 C C   . ASP A 0 152 . -112.629 13.502  84.679   1.00 43.46 152 A 1 
ATOM 1155 C CB  . ASP A 0 152 . -114.877 12.596  83.796   1.00 43.46 152 A 1 
ATOM 1156 O O   . ASP A 0 152 . -111.572 13.535  84.039   1.00 43.46 152 A 1 
ATOM 1157 C CG  . ASP A 0 152 . -115.750 12.295  85.026   1.00 43.46 152 A 1 
ATOM 1158 O OD1 . ASP A 0 152 . -115.333 12.682  86.147   1.00 43.46 152 A 1 
ATOM 1159 O OD2 . ASP A 0 152 . -116.809 11.662  84.841   1.00 43.46 152 A 1 
ATOM 1160 N N   . GLY A 0 153 . -112.635 13.321  85.996   1.00 36.20 153 A 1 
ATOM 1161 C CA  . GLY A 0 153 . -111.482 13.591  86.846   1.00 36.20 153 A 1 
ATOM 1162 C C   . GLY A 0 153 . -110.671 12.372  87.287   1.00 36.20 153 A 1 
ATOM 1163 O O   . GLY A 0 153 . -111.111 11.594  88.124   1.00 36.20 153 A 1 
ATOM 1164 N N   . LYS A 0 154 . -109.386 12.364  86.908   1.00 32.51 154 A 1 
ATOM 1165 C CA  . LYS A 0 154 . -108.267 11.740  87.649   1.00 32.51 154 A 1 
ATOM 1166 C C   . LYS A 0 154 . -108.309 10.208  87.845   1.00 32.51 154 A 1 
ATOM 1167 C CB  . LYS A 0 154 . -108.119 12.407  89.039   1.00 32.51 154 A 1 
ATOM 1168 O O   . LYS A 0 154 . -108.768 9.705   88.869   1.00 32.51 154 A 1 
ATOM 1169 C CG  . LYS A 0 154 . -107.988 13.937  89.063   1.00 32.51 154 A 1 
ATOM 1170 C CD  . LYS A 0 154 . -108.070 14.435  90.515   1.00 32.51 154 A 1 
ATOM 1171 C CE  . LYS A 0 154 . -108.033 15.967  90.560   1.00 32.51 154 A 1 
ATOM 1172 N NZ  . LYS A 0 154 . -108.281 16.486  91.931   1.00 32.51 154 A 1 
ATOM 1173 N N   . LYS A 0 155 . -107.504 9.510   87.039   1.00 33.31 155 A 1 
ATOM 1174 C CA  . LYS A 0 155 . -106.415 8.645   87.550   1.00 33.31 155 A 1 
ATOM 1175 C C   . LYS A 0 155 . -105.321 8.511   86.489   1.00 33.31 155 A 1 
ATOM 1176 C CB  . LYS A 0 155 . -106.953 7.276   88.025   1.00 33.31 155 A 1 
ATOM 1177 O O   . LYS A 0 155 . -105.622 8.451   85.303   1.00 33.31 155 A 1 
ATOM 1178 C CG  . LYS A 0 155 . -106.962 7.195   89.566   1.00 33.31 155 A 1 
ATOM 1179 C CD  . LYS A 0 155 . -107.981 6.177   90.089   1.00 33.31 155 A 1 
ATOM 1180 C CE  . LYS A 0 155 . -108.101 6.297   91.615   1.00 33.31 155 A 1 
ATOM 1181 N NZ  . LYS A 0 155 . -109.135 5.377   92.151   1.00 33.31 155 A 1 
ATOM 1182 N N   . LYS A 0 156 . -104.052 8.543   86.909   1.00 35.14 156 A 1 
ATOM 1183 C CA  . LYS A 0 156 . -102.903 8.429   85.997   1.00 35.14 156 A 1 
ATOM 1184 C C   . LYS A 0 156 . -102.717 6.967   85.586   1.00 35.14 156 A 1 
ATOM 1185 C CB  . LYS A 0 156 . -101.608 8.950   86.649   1.00 35.14 156 A 1 
ATOM 1186 O O   . LYS A 0 156 . -102.685 6.105   86.457   1.00 35.14 156 A 1 
ATOM 1187 C CG  . LYS A 0 156 . -101.597 10.455  86.967   1.00 35.14 156 A 1 
ATOM 1188 C CD  . LYS A 0 156 . -100.207 10.847  87.496   1.00 35.14 156 A 1 
ATOM 1189 C CE  . LYS A 0 156 . -100.093 12.346  87.807   1.00 35.14 156 A 1 
ATOM 1190 N NZ  . LYS A 0 156 . -98.699  12.705  88.184   1.00 35.14 156 A 1 
ATOM 1191 N N   . ALA A 0 157 . -102.547 6.727   84.290   1.00 31.70 157 A 1 
ATOM 1192 C CA  . ALA A 0 157 . -102.172 5.438   83.710   1.00 31.70 157 A 1 
ATOM 1193 C C   . ALA A 0 157 . -101.125 5.664   82.603   1.00 31.70 157 A 1 
ATOM 1194 C CB  . ALA A 0 157 . -103.439 4.712   83.234   1.00 31.70 157 A 1 
ATOM 1195 O O   . ALA A 0 157 . -101.344 5.357   81.438   1.00 31.70 157 A 1 
ATOM 1196 N N   . SER A 0 158 . -100.013 6.303   82.972   1.00 43.47 158 A 1 
ATOM 1197 C CA  . SER A 0 158 . -98.897  6.636   82.082   1.00 43.47 158 A 1 
ATOM 1198 C C   . SER A 0 158 . -97.760  5.628   82.253   1.00 43.47 158 A 1 
ATOM 1199 C CB  . SER A 0 158 . -98.439  8.080   82.340   1.00 43.47 158 A 1 
ATOM 1200 O O   . SER A 0 158 . -96.728  5.975   82.815   1.00 43.47 158 A 1 
ATOM 1201 O OG  . SER A 0 158 . -98.074  8.244   83.702   1.00 43.47 158 A 1 
ATOM 1202 N N   . GLU A 0 159 . -98.001  4.381   81.844   1.00 34.59 159 A 1 
ATOM 1203 C CA  . GLU A 0 159 . -96.993  3.320   81.683   1.00 34.59 159 A 1 
ATOM 1204 C C   . GLU A 0 159 . -97.662  2.115   80.996   1.00 34.59 159 A 1 
ATOM 1205 C CB  . GLU A 0 159 . -96.358  2.923   83.043   1.00 34.59 159 A 1 
ATOM 1206 O O   . GLU A 0 159 . -98.255  1.276   81.665   1.00 34.59 159 A 1 
ATOM 1207 C CG  . GLU A 0 159 . -94.866  3.299   83.108   1.00 34.59 159 A 1 
ATOM 1208 C CD  . GLU A 0 159 . -94.301  3.191   84.534   1.00 34.59 159 A 1 
ATOM 1209 O OE1 . GLU A 0 159 . -93.549  4.108   84.936   1.00 34.59 159 A 1 
ATOM 1210 O OE2 . GLU A 0 159 . -94.633  2.200   85.227   1.00 34.59 159 A 1 
ATOM 1211 N N   . PHE A 0 160 . -97.659  2.094   79.655   1.00 38.74 160 A 1 
ATOM 1212 C CA  . PHE A 0 160 . -97.674  0.896   78.790   1.00 38.74 160 A 1 
ATOM 1213 C C   . PHE A 0 160 . -97.671  1.318   77.307   1.00 38.74 160 A 1 
ATOM 1214 C CB  . PHE A 0 160 . -98.797  -0.128  79.115   1.00 38.74 160 A 1 
ATOM 1215 O O   . PHE A 0 160 . -98.625  1.090   76.562   1.00 38.74 160 A 1 
ATOM 1216 C CG  . PHE A 0 160 . -98.322  -1.290  79.979   1.00 38.74 160 A 1 
ATOM 1217 C CD1 . PHE A 0 160 . -97.270  -2.114  79.530   1.00 38.74 160 A 1 
ATOM 1218 C CD2 . PHE A 0 160 . -98.901  -1.538  81.238   1.00 38.74 160 A 1 
ATOM 1219 C CE1 . PHE A 0 160 . -96.768  -3.139  80.353   1.00 38.74 160 A 1 
ATOM 1220 C CE2 . PHE A 0 160 . -98.399  -2.560  82.064   1.00 38.74 160 A 1 
ATOM 1221 C CZ  . PHE A 0 160 . -97.326  -3.355  81.625   1.00 38.74 160 A 1 
ATOM 1222 N N   . ASP A 0 161 . -96.573  1.936   76.866   1.00 39.42 161 A 1 
ATOM 1223 C CA  . ASP A 0 161 . -96.299  2.093   75.436   1.00 39.42 161 A 1 
ATOM 1224 C C   . ASP A 0 161 . -95.957  0.723   74.836   1.00 39.42 161 A 1 
ATOM 1225 C CB  . ASP A 0 161 . -95.176  3.113   75.198   1.00 39.42 161 A 1 
ATOM 1226 O O   . ASP A 0 161 . -94.879  0.173   75.056   1.00 39.42 161 A 1 
ATOM 1227 C CG  . ASP A 0 161 . -95.666  4.543   75.424   1.00 39.42 161 A 1 
ATOM 1228 O OD1 . ASP A 0 161 . -96.645  4.924   74.745   1.00 39.42 161 A 1 
ATOM 1229 O OD2 . ASP A 0 161 . -95.082  5.225   76.294   1.00 39.42 161 A 1 
ATOM 1230 N N   . ALA A 0 162 . -96.903  0.155   74.089   1.00 38.85 162 A 1 
ATOM 1231 C CA  . ALA A 0 162 . -96.772  -1.131  73.406   1.00 38.85 162 A 1 
ATOM 1232 C C   . ALA A 0 162 . -96.897  -0.950  71.884   1.00 38.85 162 A 1 
ATOM 1233 C CB  . ALA A 0 162 . -97.767  -2.126  74.018   1.00 38.85 162 A 1 
ATOM 1234 O O   . ALA A 0 162 . -97.760  -1.541  71.234   1.00 38.85 162 A 1 
ATOM 1235 N N   . ALA A 0 163 . -96.047  -0.092  71.315   1.00 33.83 163 A 1 
ATOM 1236 C CA  . ALA A 0 163 . -95.932  0.058   69.869   1.00 33.83 163 A 1 
ATOM 1237 C C   . ALA A 0 163 . -95.361  -1.231  69.252   1.00 33.83 163 A 1 
ATOM 1238 C CB  . ALA A 0 163 . -95.068  1.286   69.557   1.00 33.83 163 A 1 
ATOM 1239 O O   . ALA A 0 163 . -94.258  -1.658  69.594   1.00 33.83 163 A 1 
ATOM 1240 N N   . ALA A 0 164 . -96.112  -1.856  68.344   1.00 38.30 164 A 1 
ATOM 1241 C CA  . ALA A 0 164 . -95.644  -3.026  67.610   1.00 38.30 164 A 1 
ATOM 1242 C C   . ALA A 0 164 . -94.541  -2.623  66.618   1.00 38.30 164 A 1 
ATOM 1243 C CB  . ALA A 0 164 . -96.836  -3.697  66.917   1.00 38.30 164 A 1 
ATOM 1244 O O   . ALA A 0 164 . -94.743  -1.742  65.783   1.00 38.30 164 A 1 
ATOM 1245 N N   . GLN A 0 165 . -93.383  -3.278  66.706   1.00 34.11 165 A 1 
ATOM 1246 C CA  . GLN A 0 165 . -92.310  -3.133  65.723   1.00 34.11 165 A 1 
ATOM 1247 C C   . GLN A 0 165 . -92.616  -4.016  64.508   1.00 34.11 165 A 1 
ATOM 1248 C CB  . GLN A 0 165 . -90.954  -3.475  66.365   1.00 34.11 165 A 1 
ATOM 1249 O O   . GLN A 0 165 . -92.939  -5.194  64.667   1.00 34.11 165 A 1 
ATOM 1250 C CG  . GLN A 0 165 . -90.558  -2.432  67.428   1.00 34.11 165 A 1 
ATOM 1251 C CD  . GLN A 0 165 . -89.214  -2.712  68.096   1.00 34.11 165 A 1 
ATOM 1252 N NE2 . GLN A 0 165 . -88.619  -1.730  68.736   1.00 34.11 165 A 1 
ATOM 1253 O OE1 . GLN A 0 165 . -88.675  -3.804  68.089   1.00 34.11 165 A 1 
ATOM 1254 N N   . GLY A 0 166 . -92.535  -3.442  63.306   1.00 38.57 166 A 1 
ATOM 1255 C CA  . GLY A 0 166 . -92.617  -4.200  62.059   1.00 38.57 166 A 1 
ATOM 1256 C C   . GLY A 0 166 . -91.342  -5.010  61.825   1.00 38.57 166 A 1 
ATOM 1257 O O   . GLY A 0 166 . -90.247  -4.541  62.141   1.00 38.57 166 A 1 
ATOM 1258 N N   . GLY A 0 167 . -91.496  -6.218  61.283   1.00 37.00 167 A 1 
ATOM 1259 C CA  . GLY A 0 167 . -90.395  -6.938  60.646   1.00 37.00 167 A 1 
ATOM 1260 C C   . GLY A 0 167 . -90.137  -6.388  59.243   1.00 37.00 167 A 1 
ATOM 1261 O O   . GLY A 0 167 . -91.019  -5.758  58.661   1.00 37.00 167 A 1 
ATOM 1262 N N   . TYR A 0 168 . -88.941  -6.644  58.727   1.00 39.07 168 A 1 
ATOM 1263 C CA  . TYR A 0 168 . -88.557  -6.369  57.346   1.00 39.07 168 A 1 
ATOM 1264 C C   . TYR A 0 168 . -88.085  -7.679  56.718   1.00 39.07 168 A 1 
ATOM 1265 C CB  . TYR A 0 168 . -87.430  -5.323  57.286   1.00 39.07 168 A 1 
ATOM 1266 O O   . TYR A 0 168 . -87.409  -8.464  57.391   1.00 39.07 168 A 1 
ATOM 1267 C CG  . TYR A 0 168 . -87.714  -4.005  57.986   1.00 39.07 168 A 1 
ATOM 1268 C CD1 . TYR A 0 168 . -88.344  -2.957  57.286   1.00 39.07 168 A 1 
ATOM 1269 C CD2 . TYR A 0 168 . -87.345  -3.831  59.334   1.00 39.07 168 A 1 
ATOM 1270 C CE1 . TYR A 0 168 . -88.602  -1.733  57.936   1.00 39.07 168 A 1 
ATOM 1271 C CE2 . TYR A 0 168 . -87.612  -2.615  59.991   1.00 39.07 168 A 1 
ATOM 1272 O OH  . TYR A 0 168 . -88.494  -0.389  59.924   1.00 39.07 168 A 1 
ATOM 1273 C CZ  . TYR A 0 168 . -88.240  -1.564  59.289   1.00 39.07 168 A 1 
ATOM 1274 N N   . ASP A 0 169 . -88.407  -7.872  55.447   1.00 42.58 169 A 1 
ATOM 1275 C CA  . ASP A 0 169 . -87.600  -8.682  54.537   1.00 42.58 169 A 1 
ATOM 1276 C C   . ASP A 0 169 . -86.200  -8.056  54.378   1.00 42.58 169 A 1 
ATOM 1277 C CB  . ASP A 0 169 . -88.325  -8.830  53.184   1.00 42.58 169 A 1 
ATOM 1278 O O   . ASP A 0 169 . -85.972  -6.873  54.661   1.00 42.58 169 A 1 
ATOM 1279 C CG  . ASP A 0 169 . -89.104  -7.567  52.784   1.00 42.58 169 A 1 
ATOM 1280 O OD1 . ASP A 0 169 . -88.483  -6.477  52.734   1.00 42.58 169 A 1 
ATOM 1281 O OD2 . ASP A 0 169 . -90.349  -7.667  52.715   1.00 42.58 169 A 1 
ATOM 1282 N N   . ASN A 0 170 . -85.215  -8.873  54.003   1.00 41.90 170 A 1 
ATOM 1283 C CA  . ASN A 0 170 . -83.856  -8.400  53.756   1.00 41.90 170 A 1 
ATOM 1284 C C   . ASN A 0 170 . -83.105  -9.395  52.862   1.00 41.90 170 A 1 
ATOM 1285 C CB  . ASN A 0 170 . -83.144  -8.108  55.098   1.00 41.90 170 A 1 
ATOM 1286 O O   . ASN A 0 170 . -82.180  -10.074 53.319   1.00 41.90 170 A 1 
ATOM 1287 C CG  . ASN A 0 170 . -81.796  -7.438  54.900   1.00 41.90 170 A 1 
ATOM 1288 N ND2 . ASN A 0 170 . -80.749  -8.217  54.787   1.00 41.90 170 A 1 
ATOM 1289 O OD1 . ASN A 0 170 . -81.653  -6.222  54.829   1.00 41.90 170 A 1 
ATOM 1290 N N   . ASP A 0 171 . -83.490  -9.447  51.590   1.00 45.91 171 A 1 
ATOM 1291 C CA  . ASP A 0 171 . -82.888  -10.323 50.585   1.00 45.91 171 A 1 
ATOM 1292 C C   . ASP A 0 171 . -81.410  -9.952  50.378   1.00 45.91 171 A 1 
ATOM 1293 C CB  . ASP A 0 171 . -83.731  -10.304 49.299   1.00 45.91 171 A 1 
ATOM 1294 O O   . ASP A 0 171 . -81.029  -8.904  49.839   1.00 45.91 171 A 1 
ATOM 1295 C CG  . ASP A 0 171 . -85.078  -11.031 49.467   1.00 45.91 171 A 1 
ATOM 1296 O OD1 . ASP A 0 171 . -85.392  -11.416 50.617   1.00 45.91 171 A 1 
ATOM 1297 O OD2 . ASP A 0 171 . -85.761  -11.210 48.439   1.00 45.91 171 A 1 
ATOM 1298 N N   . ALA A 0 172 . -80.539  -10.795 50.934   1.00 45.05 172 A 1 
ATOM 1299 C CA  . ALA A 0 172 . -79.169  -10.436 51.269   1.00 45.05 172 A 1 
ATOM 1300 C C   . ALA A 0 172 . -78.151  -10.992 50.265   1.00 45.05 172 A 1 
ATOM 1301 C CB  . ALA A 0 172 . -78.889  -10.841 52.722   1.00 45.05 172 A 1 
ATOM 1302 O O   . ALA A 0 172 . -77.353  -11.854 50.611   1.00 45.05 172 A 1 
ATOM 1303 N N   . TRP A 0 173 . -78.135  -10.379 49.074   1.00 55.46 173 A 1 
ATOM 1304 C CA  . TRP A 0 173 . -77.070  -10.415 48.053   1.00 55.46 173 A 1 
ATOM 1305 C C   . TRP A 0 173 . -76.669  -11.789 47.465   1.00 55.46 173 A 1 
ATOM 1306 C CB  . TRP A 0 173 . -75.837  -9.588  48.508   1.00 55.46 173 A 1 
ATOM 1307 O O   . TRP A 0 173 . -76.308  -12.742 48.147   1.00 55.46 173 A 1 
ATOM 1308 C CG  . TRP A 0 173 . -75.225  -9.919  49.850   1.00 55.46 173 A 1 
ATOM 1309 C CD1 . TRP A 0 173 . -75.517  -9.284  51.009   1.00 55.46 173 A 1 
ATOM 1310 C CD2 . TRP A 0 173 . -74.371  -11.049 50.233   1.00 55.46 173 A 1 
ATOM 1311 C CE2 . TRP A 0 173 . -74.269  -11.081 51.656   1.00 55.46 173 A 1 
ATOM 1312 C CE3 . TRP A 0 173 . -73.752  -12.111 49.539   1.00 55.46 173 A 1 
ATOM 1313 N NE1 . TRP A 0 173 . -74.948  -9.957  52.075   1.00 55.46 173 A 1 
ATOM 1314 C CH2 . TRP A 0 173 . -73.127  -13.219 51.624   1.00 55.46 173 A 1 
ATOM 1315 C CZ2 . TRP A 0 173 . -73.645  -12.133 52.350   1.00 55.46 173 A 1 
ATOM 1316 C CZ3 . TRP A 0 173 . -73.162  -13.194 50.219   1.00 55.46 173 A 1 
ATOM 1317 N N   . ALA A 0 174 . -76.550  -11.838 46.135   1.00 49.60 174 A 1 
ATOM 1318 C CA  . ALA A 0 174 . -75.605  -12.745 45.486   1.00 49.60 174 A 1 
ATOM 1319 C C   . ALA A 0 174 . -74.203  -12.112 45.543   1.00 49.60 174 A 1 
ATOM 1320 C CB  . ALA A 0 174 . -76.065  -13.023 44.052   1.00 49.60 174 A 1 
ATOM 1321 O O   . ALA A 0 174 . -74.054  -10.914 45.289   1.00 49.60 174 A 1 
ATOM 1322 N N   . LYS A 0 175 . -73.164  -12.887 45.876   1.00 52.43 175 A 1 
ATOM 1323 C CA  . LYS A 0 175 . -71.779  -12.394 45.823   1.00 52.43 175 A 1 
ATOM 1324 C C   . LYS A 0 175 . -71.232  -12.570 44.416   1.00 52.43 175 A 1 
ATOM 1325 C CB  . LYS A 0 175 . -70.887  -13.060 46.885   1.00 52.43 175 A 1 
ATOM 1326 O O   . LYS A 0 175 . -71.143  -13.689 43.923   1.00 52.43 175 A 1 
ATOM 1327 C CG  . LYS A 0 175 . -70.563  -12.044 47.988   1.00 52.43 175 A 1 
ATOM 1328 C CD  . LYS A 0 175 . -69.960  -12.712 49.225   1.00 52.43 175 A 1 
ATOM 1329 C CE  . LYS A 0 175 . -70.063  -11.732 50.398   1.00 52.43 175 A 1 
ATOM 1330 N NZ  . LYS A 0 175 . -70.079  -12.449 51.691   1.00 52.43 175 A 1 
ATOM 1331 N N   . GLN A 0 176 . -70.855  -11.455 43.800   1.00 55.76 176 A 1 
ATOM 1332 C CA  . GLN A 0 176 . -70.183  -11.446 42.509   1.00 55.76 176 A 1 
ATOM 1333 C C   . GLN A 0 176 . -68.889  -12.265 42.596   1.00 55.76 176 A 1 
ATOM 1334 C CB  . GLN A 0 176 . -69.943  -9.983  42.106   1.00 55.76 176 A 1 
ATOM 1335 O O   . GLN A 0 176 . -68.050  -12.022 43.466   1.00 55.76 176 A 1 
ATOM 1336 C CG  . GLN A 0 176 . -69.369  -9.814  40.691   1.00 55.76 176 A 1 
ATOM 1337 C CD  . GLN A 0 176 . -69.461  -8.366  40.201   1.00 55.76 176 A 1 
ATOM 1338 N NE2 . GLN A 0 176 . -69.449  -8.123  38.912   1.00 55.76 176 A 1 
ATOM 1339 O OE1 . GLN A 0 176 . -69.580  -7.419  40.962   1.00 55.76 176 A 1 
ATOM 1340 N N   . ALA A 0 177 . -68.756  -13.248 41.708   1.00 55.60 177 A 1 
ATOM 1341 C CA  . ALA A 0 177 . -67.478  -13.879 41.431   1.00 55.60 177 A 1 
ATOM 1342 C C   . ALA A 0 177 . -66.723  -13.038 40.399   1.00 55.60 177 A 1 
ATOM 1343 C CB  . ALA A 0 177 . -67.697  -15.327 40.990   1.00 55.60 177 A 1 
ATOM 1344 O O   . ALA A 0 177 . -67.332  -12.461 39.492   1.00 55.60 177 A 1 
ATOM 1345 N N   . TYR A 0 178 . -65.409  -12.983 40.575   1.00 66.87 178 A 1 
ATOM 1346 C CA  . TYR A 0 178 . -64.473  -12.250 39.737   1.00 66.87 178 A 1 
ATOM 1347 C C   . TYR A 0 178 . -63.370  -13.213 39.313   1.00 66.87 178 A 1 
ATOM 1348 C CB  . TYR A 0 178 . -63.861  -11.073 40.512   1.00 66.87 178 A 1 
ATOM 1349 O O   . TYR A 0 178 . -62.932  -14.030 40.133   1.00 66.87 178 A 1 
ATOM 1350 C CG  . TYR A 0 178 . -64.847  -10.103 41.139   1.00 66.87 178 A 1 
ATOM 1351 C CD1 . TYR A 0 178 . -65.280  -8.972  40.420   1.00 66.87 178 A 1 
ATOM 1352 C CD2 . TYR A 0 178 . -65.295  -10.311 42.459   1.00 66.87 178 A 1 
ATOM 1353 C CE1 . TYR A 0 178 . -66.135  -8.034  41.032   1.00 66.87 178 A 1 
ATOM 1354 C CE2 . TYR A 0 178 . -66.158  -9.384  43.069   1.00 66.87 178 A 1 
ATOM 1355 O OH  . TYR A 0 178 . -67.358  -7.317  42.972   1.00 66.87 178 A 1 
ATOM 1356 C CZ  . TYR A 0 178 . -66.564  -8.233  42.361   1.00 66.87 178 A 1 
ATOM 1357 N N   . GLY A 0 179 . -62.923  -13.078 38.072   1.00 71.43 179 A 1 
ATOM 1358 C CA  . GLY A 0 179 . -61.604  -13.522 37.646   1.00 71.43 179 A 1 
ATOM 1359 C C   . GLY A 0 179 . -60.745  -12.320 37.264   1.00 71.43 179 A 1 
ATOM 1360 O O   . GLY A 0 179 . -61.245  -11.197 37.133   1.00 71.43 179 A 1 
ATOM 1361 N N   . SER A 0 180 . -59.452  -12.557 37.110   1.00 76.79 180 A 1 
ATOM 1362 C CA  . SER A 0 180 . -58.529  -11.600 36.515   1.00 76.79 180 A 1 
ATOM 1363 C C   . SER A 0 180 . -57.488  -12.353 35.711   1.00 76.79 180 A 1 
ATOM 1364 C CB  . SER A 0 180 . -57.838  -10.732 37.572   1.00 76.79 180 A 1 
ATOM 1365 O O   . SER A 0 180 . -56.731  -13.123 36.304   1.00 76.79 180 A 1 
ATOM 1366 O OG  . SER A 0 180 . -57.111  -11.520 38.500   1.00 76.79 180 A 1 
ATOM 1367 N N   . ASP A 0 181 . -57.456  -12.061 34.421   1.00 78.12 181 A 1 
ATOM 1368 C CA  . ASP A 0 181 . -56.332  -12.374 33.551   1.00 78.12 181 A 1 
ATOM 1369 C C   . ASP A 0 181 . -55.208  -11.349 33.830   1.00 78.12 181 A 1 
ATOM 1370 C CB  . ASP A 0 181 . -56.855  -12.347 32.103   1.00 78.12 181 A 1 
ATOM 1371 O O   . ASP A 0 181 . -55.477  -10.219 34.280   1.00 78.12 181 A 1 
ATOM 1372 C CG  . ASP A 0 181 . -55.968  -13.093 31.105   1.00 78.12 181 A 1 
ATOM 1373 O OD1 . ASP A 0 181 . -54.736  -13.048 31.301   1.00 78.12 181 A 1 
ATOM 1374 O OD2 . ASP A 0 181 . -56.558  -13.673 30.163   1.00 78.12 181 A 1 
ATOM 1375 N N   . TYR A 0 182 . -53.956  -11.755 33.638   1.00 77.71 182 A 1 
ATOM 1376 C CA  . TYR A 0 182 . -52.791  -10.873 33.643   1.00 77.71 182 A 1 
ATOM 1377 C C   . TYR A 0 182 . -51.640  -11.551 32.892   1.00 77.71 182 A 1 
ATOM 1378 C CB  . TYR A 0 182 . -52.379  -10.477 35.075   1.00 77.71 182 A 1 
ATOM 1379 O O   . TYR A 0 182 . -50.851  -12.283 33.491   1.00 77.71 182 A 1 
ATOM 1380 C CG  . TYR A 0 182 . -51.338  -9.367  35.106   1.00 77.71 182 A 1 
ATOM 1381 C CD1 . TYR A 0 182 . -49.966  -9.675  35.186   1.00 77.71 182 A 1 
ATOM 1382 C CD2 . TYR A 0 182 . -51.743  -8.025  34.957   1.00 77.71 182 A 1 
ATOM 1383 C CE1 . TYR A 0 182 . -49.006  -8.645  35.132   1.00 77.71 182 A 1 
ATOM 1384 C CE2 . TYR A 0 182 . -50.786  -6.993  34.882   1.00 77.71 182 A 1 
ATOM 1385 O OH  . TYR A 0 182 . -48.472  -6.323  34.881   1.00 77.71 182 A 1 
ATOM 1386 C CZ  . TYR A 0 182 . -49.411  -7.304  34.968   1.00 77.71 182 A 1 
ATOM 1387 N N   . ASP A 0 183 . -51.561  -11.285 31.592   1.00 79.77 183 A 1 
ATOM 1388 C CA  . ASP A 0 183 . -50.441  -11.643 30.724   1.00 79.77 183 A 1 
ATOM 1389 C C   . ASP A 0 183 . -49.617  -10.374 30.459   1.00 79.77 183 A 1 
ATOM 1390 C CB  . ASP A 0 183 . -50.988  -12.291 29.435   1.00 79.77 183 A 1 
ATOM 1391 O O   . ASP A 0 183 . -50.090  -9.433  29.811   1.00 79.77 183 A 1 
ATOM 1392 C CG  . ASP A 0 183 . -49.900  -12.811 28.484   1.00 79.77 183 A 1 
ATOM 1393 O OD1 . ASP A 0 183 . -48.792  -13.143 28.966   1.00 79.77 183 A 1 
ATOM 1394 O OD2 . ASP A 0 183 . -50.154  -12.883 27.252   1.00 79.77 183 A 1 
ATOM 1395 N N   . SER A 0 184 . -48.395  -10.314 30.995   1.00 81.07 184 A 1 
ATOM 1396 C CA  . SER A 0 184 . -47.451  -9.223  30.722   1.00 81.07 184 A 1 
ATOM 1397 C C   . SER A 0 184 . -46.296  -9.740  29.878   1.00 81.07 184 A 1 
ATOM 1398 C CB  . SER A 0 184 . -46.970  -8.537  32.004   1.00 81.07 184 A 1 
ATOM 1399 O O   . SER A 0 184 . -45.520  -10.592 30.330   1.00 81.07 184 A 1 
ATOM 1400 O OG  . SER A 0 184 . -46.261  -9.428  32.840   1.00 81.07 184 A 1 
ATOM 1401 N N   . ARG A 0 185 . -46.191  -9.230  28.647   1.00 83.37 185 A 1 
ATOM 1402 C CA  . ARG A 0 185 . -45.253  -9.722  27.631   1.00 83.37 185 A 1 
ATOM 1403 C C   . ARG A 0 185 . -44.529  -8.578  26.964   1.00 83.37 185 A 1 
ATOM 1404 C CB  . ARG A 0 185 . -45.993  -10.543 26.577   1.00 83.37 185 A 1 
ATOM 1405 O O   . ARG A 0 185 . -45.152  -7.630  26.492   1.00 83.37 185 A 1 
ATOM 1406 C CG  . ARG A 0 185 . -46.651  -11.761 27.219   1.00 83.37 185 A 1 
ATOM 1407 C CD  . ARG A 0 185 . -47.437  -12.577 26.207   1.00 83.37 185 A 1 
ATOM 1408 N NE  . ARG A 0 185 . -46.601  -13.082 25.113   1.00 83.37 185 A 1 
ATOM 1409 N NH1 . ARG A 0 185 . -48.364  -13.940 23.968   1.00 83.37 185 A 1 
ATOM 1410 N NH2 . ARG A 0 185 . -46.266  -14.232 23.197   1.00 83.37 185 A 1 
ATOM 1411 C CZ  . ARG A 0 185 . -47.079  -13.748 24.094   1.00 83.37 185 A 1 
ATOM 1412 N N   . TRP A 0 186 . -43.219  -8.712  26.866   1.00 88.20 186 A 1 
ATOM 1413 C CA  . TRP A 0 186 . -42.354  -7.656  26.369   1.00 88.20 186 A 1 
ATOM 1414 C C   . TRP A 0 186 . -41.169  -8.245  25.606   1.00 88.20 186 A 1 
ATOM 1415 C CB  . TRP A 0 186 . -41.930  -6.790  27.565   1.00 88.20 186 A 1 
ATOM 1416 O O   . TRP A 0 186 . -40.700  -9.347  25.901   1.00 88.20 186 A 1 
ATOM 1417 C CG  . TRP A 0 186 . -40.630  -6.076  27.416   1.00 88.20 186 A 1 
ATOM 1418 C CD1 . TRP A 0 186 . -40.436  -4.903  26.781   1.00 88.20 186 A 1 
ATOM 1419 C CD2 . TRP A 0 186 . -39.315  -6.524  27.849   1.00 88.20 186 A 1 
ATOM 1420 C CE2 . TRP A 0 186 . -38.354  -5.543  27.475   1.00 88.20 186 A 1 
ATOM 1421 C CE3 . TRP A 0 186 . -38.843  -7.675  28.506   1.00 88.20 186 A 1 
ATOM 1422 N NE1 . TRP A 0 186 . -39.092  -4.597  26.788   1.00 88.20 186 A 1 
ATOM 1423 C CH2 . TRP A 0 186 . -36.568  -6.814  28.506   1.00 88.20 186 A 1 
ATOM 1424 C CZ2 . TRP A 0 186 . -36.993  -5.677  27.800   1.00 88.20 186 A 1 
ATOM 1425 C CZ3 . TRP A 0 186 . -37.486  -7.824  28.838   1.00 88.20 186 A 1 
ATOM 1426 N N   . GLY A 0 187 . -40.670  -7.483  24.639   1.00 89.78 187 A 1 
ATOM 1427 C CA  . GLY A 0 187 . -39.424  -7.777  23.954   1.00 89.78 187 A 1 
ATOM 1428 C C   . GLY A 0 187 . -38.881  -6.582  23.179   1.00 89.78 187 A 1 
ATOM 1429 O O   . GLY A 0 187 . -39.559  -5.587  22.922   1.00 89.78 187 A 1 
ATOM 1430 N N   . LYS A 0 188 . -37.610  -6.672  22.819   1.00 83.63 188 A 1 
ATOM 1431 C CA  . LYS A 0 188 . -36.836  -5.672  22.063   1.00 83.63 188 A 1 
ATOM 1432 C C   . LYS A 0 188 . -35.870  -6.470  21.205   1.00 83.63 188 A 1 
ATOM 1433 C CB  . LYS A 0 188 . -36.009  -4.805  23.035   1.00 83.63 188 A 1 
ATOM 1434 O O   . LYS A 0 188 . -35.293  -7.346  21.866   1.00 83.63 188 A 1 
ATOM 1435 C CG  . LYS A 0 188 . -36.793  -4.210  24.209   1.00 83.63 188 A 1 
ATOM 1436 C CD  . LYS A 0 188 . -35.847  -3.390  25.090   1.00 83.63 188 A 1 
ATOM 1437 C CE  . LYS A 0 188 . -36.661  -2.507  26.041   1.00 83.63 188 A 1 
ATOM 1438 N NZ  . LYS A 0 188 . -35.997  -1.204  26.240   1.00 83.63 188 A 1 
ATOM 1439 N N   . SER A 0 189 . -35.722  -6.182  19.858   1.00 82.74 189 A 1 
ATOM 1440 C CA  . SER A 0 189 . -34.290  -7.177  17.556   1.00 82.74 189 A 1 
ATOM 1441 C C   . SER A 0 189 . -33.019  -6.521  16.842   1.00 82.74 189 A 1 
ATOM 1442 C CB  . SER A 0 189 . -34.861  -7.921  16.240   1.00 82.74 189 A 1 
ATOM 1443 O O   . SER A 0 189 . -33.152  -5.788  15.851   1.00 82.74 189 A 1 
ATOM 1444 O OG  . SER A 0 189 . -35.432  -7.086  15.240   1.00 82.74 189 A 1 
ATOM 1445 N N   . TYR A 0 190 . -31.803  -6.707  17.377   1.00 65.62 190 A 1 
ATOM 1446 C CA  . TYR A 0 190 . -30.847  -5.602  17.385   1.00 65.62 190 A 1 
ATOM 1447 C C   . TYR A 0 190 . -29.940  -5.602  16.169   1.00 65.62 190 A 1 
ATOM 1448 C CB  . TYR A 0 190 . -30.080  -5.420  18.713   1.00 65.62 190 A 1 
ATOM 1449 O O   . TYR A 0 190 . -28.854  -6.162  16.171   1.00 65.62 190 A 1 
ATOM 1450 C CG  . TYR A 0 190 . -29.521  -4.006  18.827   1.00 65.62 190 A 1 
ATOM 1451 C CD1 . TYR A 0 190 . -28.133  -3.783  18.752   1.00 65.62 190 A 1 
ATOM 1452 C CD2 . TYR A 0 190 . -30.399  -2.904  18.810   1.00 65.62 190 A 1 
ATOM 1453 C CE1 . TYR A 0 190 . -27.631  -2.490  18.510   1.00 65.62 190 A 1 
ATOM 1454 C CE2 . TYR A 0 190 . -29.906  -1.613  18.549   1.00 65.62 190 A 1 
ATOM 1455 O OH  . TYR A 0 190 . -28.091  -0.252  17.791   1.00 65.62 190 A 1 
ATOM 1456 C CZ  . TYR A 0 190 . -28.526  -1.416  18.339   1.00 65.62 190 A 1 
ATOM 1457 N N   . ASP A 0 191 . -30.371  -4.839  15.180   1.00 86.28 191 A 1 
ATOM 1458 C CA  . ASP A 0 191 . -29.543  -4.123  14.224   1.00 86.28 191 A 1 
ATOM 1459 C C   . ASP A 0 191 . -28.527  -4.946  13.410   1.00 86.28 191 A 1 
ATOM 1460 C CB  . ASP A 0 191 . -28.893  -2.885  14.886   1.00 86.28 191 A 1 
ATOM 1461 O O   . ASP A 0 191 . -27.503  -5.426  13.896   1.00 86.28 191 A 1 
ATOM 1462 C CG  . ASP A 0 191 . -29.860  -1.810  15.423   1.00 86.28 191 A 1 
ATOM 1463 O OD1 . ASP A 0 191 . -31.004  -2.135  15.825   1.00 86.28 191 A 1 
ATOM 1464 O OD2 . ASP A 0 191 . -29.448  -0.622  15.468   1.00 86.28 191 A 1 
ATOM 1465 N N   . SER A 0 192 . -28.743  -4.982  12.092   1.00 93.44 192 A 1 
ATOM 1466 C CA  . SER A 0 192 . -27.684  -5.324  11.141   1.00 93.44 192 A 1 
ATOM 1467 C C   . SER A 0 192 . -26.942  -4.037  10.772   1.00 93.44 192 A 1 
ATOM 1468 C CB  . SER A 0 192 . -28.236  -6.113  9.935    1.00 93.44 192 A 1 
ATOM 1469 O O   . SER A 0 192 . -27.548  -3.039  10.374   1.00 93.44 192 A 1 
ATOM 1470 O OG  . SER A 0 192 . -28.314  -5.353  8.740    1.00 93.44 192 A 1 
ATOM 1471 N N   . VAL A 0 193 . -25.615  -4.023  10.894   1.00 95.74 193 A 1 
ATOM 1472 C CA  . VAL A 0 193 . -24.774  -2.916  10.418   1.00 95.74 193 A 1 
ATOM 1473 C C   . VAL A 0 193 . -23.603  -3.445  9.607    1.00 95.74 193 A 1 
ATOM 1474 C CB  . VAL A 0 193 . -24.313  -1.960  11.539   1.00 95.74 193 A 1 
ATOM 1475 O O   . VAL A 0 193 . -22.816  -4.267  10.070   1.00 95.74 193 A 1 
ATOM 1476 C CG1 . VAL A 0 193 . -25.495  -1.210  12.160   1.00 95.74 193 A 1 
ATOM 1477 C CG2 . VAL A 0 193 . -23.524  -2.624  12.672   1.00 95.74 193 A 1 
ATOM 1478 N N   . ALA A 0 194 . -23.433  -2.927  8.390    1.00 96.96 194 A 1 
ATOM 1479 C CA  . ALA A 0 194 . -22.282  -3.239  7.553    1.00 96.96 194 A 1 
ATOM 1480 C C   . ALA A 0 194 . -21.641  -1.968  6.987    1.00 96.96 194 A 1 
ATOM 1481 C CB  . ALA A 0 194 . -22.660  -4.268  6.482    1.00 96.96 194 A 1 
ATOM 1482 O O   . ALA A 0 194 . -22.263  -1.171  6.284    1.00 96.96 194 A 1 
ATOM 1483 N N   . ALA A 0 195 . -20.350  -1.799  7.261    1.00 97.70 195 A 1 
ATOM 1484 C CA  . ALA A 0 195 . -19.534  -0.688  6.790    1.00 97.70 195 A 1 
ATOM 1485 C C   . ALA A 0 195 . -18.384  -1.217  5.931    1.00 97.70 195 A 1 
ATOM 1486 C CB  . ALA A 0 195 . -19.034  0.109   7.999    1.00 97.70 195 A 1 
ATOM 1487 O O   . ALA A 0 195 . -17.672  -2.136  6.334    1.00 97.70 195 A 1 
ATOM 1488 N N   . LYS A 0 196 . -18.160  -0.619  4.759    1.00 97.97 196 A 1 
ATOM 1489 C CA  . LYS A 0 196 . -17.029  -0.936  3.873    1.00 97.97 196 A 1 
ATOM 1490 C C   . LYS A 0 196 . -16.291  0.351   3.524    1.00 97.97 196 A 1 
ATOM 1491 C CB  . LYS A 0 196 . -17.483  -1.708  2.618    1.00 97.97 196 A 1 
ATOM 1492 O O   . LYS A 0 196 . -16.926  1.361   3.228    1.00 97.97 196 A 1 
ATOM 1493 C CG  . LYS A 0 196 . -18.280  -2.986  2.939    1.00 97.97 196 A 1 
ATOM 1494 C CD  . LYS A 0 196 . -18.978  -3.580  1.709    1.00 97.97 196 A 1 
ATOM 1495 C CE  . LYS A 0 196 . -19.829  -4.776  2.165    1.00 97.97 196 A 1 
ATOM 1496 N NZ  . LYS A 0 196 . -20.829  -5.186  1.147    1.00 97.97 196 A 1 
ATOM 1497 N N   . SER A 0 197 . -14.964  0.315   3.570    1.00 98.05 197 A 1 
ATOM 1498 C CA  . SER A 0 197 . -14.072  1.424   3.224    1.00 98.05 197 A 1 
ATOM 1499 C C   . SER A 0 197 . -12.985  0.905   2.297    1.00 98.05 197 A 1 
ATOM 1500 C CB  . SER A 0 197 . -13.452  2.038   4.486    1.00 98.05 197 A 1 
ATOM 1501 O O   . SER A 0 197 . -12.296  -0.056  2.641    1.00 98.05 197 A 1 
ATOM 1502 O OG  . SER A 0 197 . -12.778  3.262   4.225    1.00 98.05 197 A 1 
ATOM 1503 N N   . TYR A 0 198 . -12.836  1.556   1.151    1.00 97.45 198 A 1 
ATOM 1504 C CA  . TYR A 0 198 . -11.823  1.281   0.144    1.00 97.45 198 A 1 
ATOM 1505 C C   . TYR A 0 198 . -11.020  2.558   -0.079   1.00 97.45 198 A 1 
ATOM 1506 C CB  . TYR A 0 198 . -12.480  0.798   -1.155   1.00 97.45 198 A 1 
ATOM 1507 O O   . TYR A 0 198 . -11.558  3.569   -0.535   1.00 97.45 198 A 1 
ATOM 1508 C CG  . TYR A 0 198 . -13.381  -0.413  -0.993   1.00 97.45 198 A 1 
ATOM 1509 C CD1 . TYR A 0 198 . -12.841  -1.711  -1.075   1.00 97.45 198 A 1 
ATOM 1510 C CD2 . TYR A 0 198 . -14.760  -0.237  -0.761   1.00 97.45 198 A 1 
ATOM 1511 C CE1 . TYR A 0 198 . -13.678  -2.834  -0.934   1.00 97.45 198 A 1 
ATOM 1512 C CE2 . TYR A 0 198 . -15.601  -1.358  -0.618   1.00 97.45 198 A 1 
ATOM 1513 O OH  . TYR A 0 198 . -15.867  -3.745  -0.565   1.00 97.45 198 A 1 
ATOM 1514 C CZ  . TYR A 0 198 . -15.061  -2.658  -0.704   1.00 97.45 198 A 1 
ATOM 1515 N N   . ASP A 0 199 . -9.740   2.512   0.255    1.00 97.62 199 A 1 
ATOM 1516 C CA  . ASP A 0 199 . -8.776   3.562   -0.038   1.00 97.62 199 A 1 
ATOM 1517 C C   . ASP A 0 199 . -7.811   3.001   -1.096   1.00 97.62 199 A 1 
ATOM 1518 C CB  . ASP A 0 199 . -8.070   4.015   1.255    1.00 97.62 199 A 1 
ATOM 1519 O O   . ASP A 0 199 . -7.318   1.886   -0.939   1.00 97.62 199 A 1 
ATOM 1520 C CG  . ASP A 0 199 . -9.035   4.389   2.394    1.00 97.62 199 A 1 
ATOM 1521 O OD1 . ASP A 0 199 . -9.593   5.509   2.345    1.00 97.62 199 A 1 
ATOM 1522 O OD2 . ASP A 0 199 . -9.212   3.602   3.355    1.00 97.62 199 A 1 
ATOM 1523 N N   . ASN A 0 200 . -7.555   3.728   -2.183   1.00 97.51 200 A 1 
ATOM 1524 C CA  . ASN A 0 200 . -6.542   3.338   -3.169   1.00 97.51 200 A 1 
ATOM 1525 C C   . ASN A 0 200 . -5.673   4.535   -3.535   1.00 97.51 200 A 1 
ATOM 1526 C CB  . ASN A 0 200 . -7.178   2.699   -4.417   1.00 97.51 200 A 1 
ATOM 1527 O O   . ASN A 0 200 . -6.204   5.593   -3.879   1.00 97.51 200 A 1 
ATOM 1528 C CG  . ASN A 0 200 . -6.128   1.932   -5.208   1.00 97.51 200 A 1 
ATOM 1529 N ND2 . ASN A 0 200 . -5.600   2.458   -6.290   1.00 97.51 200 A 1 
ATOM 1530 O OD1 . ASN A 0 200 . -5.755   0.843   -4.817   1.00 97.51 200 A 1 
ATOM 1531 N N   . GLU A 0 201 . -4.360   4.352   -3.491   1.00 98.11 201 A 1 
ATOM 1532 C CA  . GLU A 0 201 . -3.363   5.308   -3.964   1.00 98.11 201 A 1 
ATOM 1533 C C   . GLU A 0 201 . -2.590   4.675   -5.119   1.00 98.11 201 A 1 
ATOM 1534 C CB  . GLU A 0 201 . -2.445   5.762   -2.814   1.00 98.11 201 A 1 
ATOM 1535 O O   . GLU A 0 201 . -2.139   3.543   -5.008   1.00 98.11 201 A 1 
ATOM 1536 C CG  . GLU A 0 201 . -3.266   6.482   -1.739   1.00 98.11 201 A 1 
ATOM 1537 C CD  . GLU A 0 201 . -2.435   7.090   -0.608   1.00 98.11 201 A 1 
ATOM 1538 O OE1 . GLU A 0 201 . -2.825   6.904   0.571    1.00 98.11 201 A 1 
ATOM 1539 O OE2 . GLU A 0 201 . -1.622   8.002   -0.872   1.00 98.11 201 A 1 
ATOM 1540 N N   . HIS A 0 202 . -2.477   5.409   -6.218   1.00 97.59 202 A 1 
ATOM 1541 C CA  . HIS A 0 202 . -1.870   4.999   -7.479   1.00 97.59 202 A 1 
ATOM 1542 C C   . HIS A 0 202 . -0.856   6.067   -7.888   1.00 97.59 202 A 1 
ATOM 1543 C CB  . HIS A 0 202 . -2.980   4.855   -8.537   1.00 97.59 202 A 1 
ATOM 1544 O O   . HIS A 0 202 . -1.174   7.262   -7.871   1.00 97.59 202 A 1 
ATOM 1545 C CG  . HIS A 0 202 . -2.516   5.055   -9.960   1.00 97.59 202 A 1 
ATOM 1546 C CD2 . HIS A 0 202 . -2.046   4.099   -10.821  1.00 97.59 202 A 1 
ATOM 1547 N ND1 . HIS A 0 202 . -2.431   6.269   -10.611  1.00 97.59 202 A 1 
ATOM 1548 C CE1 . HIS A 0 202 . -1.927   6.051   -11.836  1.00 97.59 202 A 1 
ATOM 1549 N NE2 . HIS A 0 202 . -1.697   4.745   -12.015  1.00 97.59 202 A 1 
ATOM 1550 N N   . TYR A 0 203 . 0.327    5.644   -8.307   1.00 98.54 203 A 1 
ATOM 1551 C CA  . TYR A 0 203 . 1.335    6.474   -8.952   1.00 98.54 203 A 1 
ATOM 1552 C C   . TYR A 0 203 . 1.888    5.734   -10.165  1.00 98.54 203 A 1 
ATOM 1553 C CB  . TYR A 0 203 . 2.446    6.803   -7.950   1.00 98.54 203 A 1 
ATOM 1554 O O   . TYR A 0 203 . 2.297    4.580   -10.045  1.00 98.54 203 A 1 
ATOM 1555 C CG  . TYR A 0 203 . 3.644    7.509   -8.554   1.00 98.54 203 A 1 
ATOM 1556 C CD1 . TYR A 0 203 . 4.804    6.777   -8.882   1.00 98.54 203 A 1 
ATOM 1557 C CD2 . TYR A 0 203 . 3.596    8.896   -8.796   1.00 98.54 203 A 1 
ATOM 1558 C CE1 . TYR A 0 203 . 5.927    7.438   -9.416   1.00 98.54 203 A 1 
ATOM 1559 C CE2 . TYR A 0 203 . 4.719    9.557   -9.331   1.00 98.54 203 A 1 
ATOM 1560 O OH  . TYR A 0 203 . 6.992    9.462   -10.120  1.00 98.54 203 A 1 
ATOM 1561 C CZ  . TYR A 0 203 . 5.893    8.831   -9.630   1.00 98.54 203 A 1 
ATOM 1562 N N   . ALA A 0 204 . 1.946    6.408   -11.309  1.00 98.52 204 A 1 
ATOM 1563 C CA  . ALA A 0 204 . 2.617    5.899   -12.496  1.00 98.52 204 A 1 
ATOM 1564 C C   . ALA A 0 204 . 3.422    7.014   -13.166  1.00 98.52 204 A 1 
ATOM 1565 C CB  . ALA A 0 204 . 1.593    5.256   -13.438  1.00 98.52 204 A 1 
ATOM 1566 O O   . ALA A 0 204 . 2.885    8.095   -13.433  1.00 98.52 204 A 1 
ATOM 1567 N N   . LYS A 0 205 . 4.694    6.726   -13.449  1.00 98.61 205 A 1 
ATOM 1568 C CA  . LYS A 0 205 . 5.635    7.585   -14.173  1.00 98.61 205 A 1 
ATOM 1569 C C   . LYS A 0 205 . 6.230    6.797   -15.332  1.00 98.61 205 A 1 
ATOM 1570 C CB  . LYS A 0 205 . 6.716    8.115   -13.213  1.00 98.61 205 A 1 
ATOM 1571 O O   . LYS A 0 205 . 6.743    5.706   -15.117  1.00 98.61 205 A 1 
ATOM 1572 C CG  . LYS A 0 205 . 7.934    8.753   -13.912  1.00 98.61 205 A 1 
ATOM 1573 C CD  . LYS A 0 205 . 8.944    9.281   -12.880  1.00 98.61 205 A 1 
ATOM 1574 C CE  . LYS A 0 205 . 10.277   9.720   -13.509  1.00 98.61 205 A 1 
ATOM 1575 N NZ  . LYS A 0 205 . 11.142   8.570   -13.890  1.00 98.61 205 A 1 
ATOM 1576 N N   . LYS A 0 206 . 6.226    7.374   -16.527  1.00 98.63 206 A 1 
ATOM 1577 C CA  . LYS A 0 206 . 6.994    6.898   -17.678  1.00 98.63 206 A 1 
ATOM 1578 C C   . LYS A 0 206 . 7.945    7.989   -18.131  1.00 98.63 206 A 1 
ATOM 1579 C CB  . LYS A 0 206 . 6.099    6.483   -18.844  1.00 98.63 206 A 1 
ATOM 1580 O O   . LYS A 0 206 . 7.565    9.158   -18.159  1.00 98.63 206 A 1 
ATOM 1581 C CG  . LYS A 0 206 . 4.981    5.516   -18.445  1.00 98.63 206 A 1 
ATOM 1582 C CD  . LYS A 0 206 . 4.279    5.058   -19.723  1.00 98.63 206 A 1 
ATOM 1583 C CE  . LYS A 0 206 . 2.904    4.476   -19.398  1.00 98.63 206 A 1 
ATOM 1584 N NZ  . LYS A 0 206 . 1.897    5.037   -20.329  1.00 98.63 206 A 1 
ATOM 1585 N N   . VAL A 0 207 . 9.150    7.600   -18.512  1.00 98.60 207 A 1 
ATOM 1586 C CA  . VAL A 0 207 . 10.131   8.436   -19.207  1.00 98.60 207 A 1 
ATOM 1587 C C   . VAL A 0 207 . 10.492   7.727   -20.501  1.00 98.60 207 A 1 
ATOM 1588 C CB  . VAL A 0 207 . 11.391   8.664   -18.351  1.00 98.60 207 A 1 
ATOM 1589 O O   . VAL A 0 207 . 10.719   6.517   -20.469  1.00 98.60 207 A 1 
ATOM 1590 C CG1 . VAL A 0 207 . 12.418   9.560   -19.055  1.00 98.60 207 A 1 
ATOM 1591 C CG2 . VAL A 0 207 . 11.034   9.329   -17.015  1.00 98.60 207 A 1 
ATOM 1592 N N   . ARG A 0 208 . 10.558   8.478   -21.602  1.00 97.89 208 A 1 
ATOM 1593 C CA  . ARG A 0 208 . 11.298   8.114   -22.817  1.00 97.89 208 A 1 
ATOM 1594 C C   . ARG A 0 208 . 12.214   9.271   -23.174  1.00 97.89 208 A 1 
ATOM 1595 C CB  . ARG A 0 208 . 10.381   7.762   -24.003  1.00 97.89 208 A 1 
ATOM 1596 O O   . ARG A 0 208 . 11.733   10.405  -23.219  1.00 97.89 208 A 1 
ATOM 1597 C CG  . ARG A 0 208 . 9.294    6.732   -23.673  1.00 97.89 208 A 1 
ATOM 1598 C CD  . ARG A 0 208 . 9.894    5.376   -23.283  1.00 97.89 208 A 1 
ATOM 1599 N NE  . ARG A 0 208 . 8.944    4.588   -22.474  1.00 97.89 208 A 1 
ATOM 1600 N NH1 . ARG A 0 208 . 7.955    3.473   -24.202  1.00 97.89 208 A 1 
ATOM 1601 N NH2 . ARG A 0 208 . 7.311    3.058   -22.100  1.00 97.89 208 A 1 
ATOM 1602 C CZ  . ARG A 0 208 . 8.074    3.713   -22.925  1.00 97.89 208 A 1 
ATOM 1603 N N   . ALA A 0 209 . 13.490   8.987   -23.372  1.00 97.59 209 A 1 
ATOM 1604 C CA  . ALA A 0 209 . 14.482   9.934   -23.852  1.00 97.59 209 A 1 
ATOM 1605 C C   . ALA A 0 209 . 15.232   9.298   -25.023  1.00 97.59 209 A 1 
ATOM 1606 C CB  . ALA A 0 209 . 15.414   10.337  -22.705  1.00 97.59 209 A 1 
ATOM 1607 O O   . ALA A 0 209 . 15.581   8.126   -24.945  1.00 97.59 209 A 1 
ATOM 1608 N N   . ASP A 0 210 . 15.440   10.089  -26.062  1.00 96.04 210 A 1 
ATOM 1609 C CA  . ASP A 0 210 . 15.960   9.713   -27.374  1.00 96.04 210 A 1 
ATOM 1610 C C   . ASP A 0 210 . 17.046   10.752  -27.719  1.00 96.04 210 A 1 
ATOM 1611 C CB  . ASP A 0 210 . 14.733   9.712   -28.308  1.00 96.04 210 A 1 
ATOM 1612 O O   . ASP A 0 210 . 16.847   11.953  -27.489  1.00 96.04 210 A 1 
ATOM 1613 C CG  . ASP A 0 210 . 14.995   9.399   -29.780  1.00 96.04 210 A 1 
ATOM 1614 O OD1 . ASP A 0 210 . 14.104   8.741   -30.368  1.00 96.04 210 A 1 
ATOM 1615 O OD2 . ASP A 0 210 . 15.999   9.930   -30.301  1.00 96.04 210 A 1 
ATOM 1616 N N   . ASP A 0 211 . 18.238   10.303  -28.122  1.00 94.26 211 A 1 
ATOM 1617 C CA  . ASP A 0 211 . 19.437   11.147  -28.285  1.00 94.26 211 A 1 
ATOM 1618 C C   . ASP A 0 211 . 20.239   10.782  -29.547  1.00 94.26 211 A 1 
ATOM 1619 C CB  . ASP A 0 211 . 20.259   11.148  -26.981  1.00 94.26 211 A 1 
ATOM 1620 O O   . ASP A 0 211 . 21.469   10.646  -29.520  1.00 94.26 211 A 1 
ATOM 1621 C CG  . ASP A 0 211 . 21.398   12.170  -26.969  1.00 94.26 211 A 1 
ATOM 1622 O OD1 . ASP A 0 211 . 21.119   13.392  -27.089  1.00 94.26 211 A 1 
ATOM 1623 O OD2 . ASP A 0 211 . 22.575   11.836  -26.658  1.00 94.26 211 A 1 
ATOM 1624 N N   . ASP A 0 212 . 19.492   10.641  -30.640  1.00 93.78 212 A 1 
ATOM 1625 C CA  . ASP A 0 212 . 19.916   10.413  -32.021  1.00 93.78 212 A 1 
ATOM 1626 C C   . ASP A 0 212 . 21.086   11.338  -32.441  1.00 93.78 212 A 1 
ATOM 1627 C CB  . ASP A 0 212 . 18.648   10.650  -32.882  1.00 93.78 212 A 1 
ATOM 1628 O O   . ASP A 0 212 . 20.975   12.570  -32.424  1.00 93.78 212 A 1 
ATOM 1629 C CG  . ASP A 0 212 . 18.564   9.862   -34.190  1.00 93.78 212 A 1 
ATOM 1630 O OD1 . ASP A 0 212 . 19.440   9.001   -34.421  1.00 93.78 212 A 1 
ATOM 1631 O OD2 . ASP A 0 212 . 17.672   10.200  -35.006  1.00 93.78 212 A 1 
ATOM 1632 N N   . GLN A 0 213 . 22.234   10.771  -32.829  1.00 93.39 213 A 1 
ATOM 1633 C CA  . GLN A 0 213 . 23.408   11.494  -33.341  1.00 93.39 213 A 1 
ATOM 1634 C C   . GLN A 0 213 . 23.874   10.917  -34.678  1.00 93.39 213 A 1 
ATOM 1635 C CB  . GLN A 0 213 . 24.597   11.419  -32.365  1.00 93.39 213 A 1 
ATOM 1636 O O   . GLN A 0 213 . 24.061   9.710   -34.792  1.00 93.39 213 A 1 
ATOM 1637 C CG  . GLN A 0 213 . 24.342   11.937  -30.941  1.00 93.39 213 A 1 
ATOM 1638 C CD  . GLN A 0 213 . 25.570   12.655  -30.394  1.00 93.39 213 A 1 
ATOM 1639 N NE2 . GLN A 0 213 . 25.889   13.822  -30.920  1.00 93.39 213 A 1 
ATOM 1640 O OE1 . GLN A 0 213 . 26.271   12.249  -29.477  1.00 93.39 213 A 1 
ATOM 1641 N N   . TRP A 0 214 . 24.193   11.769  -35.658  1.00 92.46 214 A 1 
ATOM 1642 C CA  . TRP A 0 214 . 24.750   11.307  -36.935  1.00 92.46 214 A 1 
ATOM 1643 C C   . TRP A 0 214 . 25.693   12.316  -37.600  1.00 92.46 214 A 1 
ATOM 1644 C CB  . TRP A 0 214 . 23.612   10.907  -37.883  1.00 92.46 214 A 1 
ATOM 1645 O O   . TRP A 0 214 . 25.617   13.527  -37.365  1.00 92.46 214 A 1 
ATOM 1646 C CG  . TRP A 0 214 . 22.704   12.020  -38.306  1.00 92.46 214 A 1 
ATOM 1647 C CD1 . TRP A 0 214 . 21.547   12.361  -37.695  1.00 92.46 214 A 1 
ATOM 1648 C CD2 . TRP A 0 214 . 22.832   12.910  -39.455  1.00 92.46 214 A 1 
ATOM 1649 C CE2 . TRP A 0 214 . 21.709   13.791  -39.471  1.00 92.46 214 A 1 
ATOM 1650 C CE3 . TRP A 0 214 . 23.765   13.037  -40.506  1.00 92.46 214 A 1 
ATOM 1651 N NE1 . TRP A 0 214 . 20.952   13.401  -38.381  1.00 92.46 214 A 1 
ATOM 1652 C CH2 . TRP A 0 214 . 22.486   14.864  -41.500  1.00 92.46 214 A 1 
ATOM 1653 C CZ2 . TRP A 0 214 . 21.536   14.768  -40.466  1.00 92.46 214 A 1 
ATOM 1654 C CZ3 . TRP A 0 214 . 23.591   13.994  -41.522  1.00 92.46 214 A 1 
ATOM 1655 N N   . ALA A 0 215 . 26.578   11.802  -38.451  1.00 91.54 215 A 1 
ATOM 1656 C CA  . ALA A 0 215 . 27.447   12.561  -39.341  1.00 91.54 215 A 1 
ATOM 1657 C C   . ALA A 0 215 . 27.598   11.850  -40.697  1.00 91.54 215 A 1 
ATOM 1658 C CB  . ALA A 0 215 . 28.807   12.766  -38.663  1.00 91.54 215 A 1 
ATOM 1659 O O   . ALA A 0 215 . 27.660   10.622  -40.753  1.00 91.54 215 A 1 
ATOM 1660 N N   . GLU A 0 216 . 27.697   12.638  -41.766  1.00 89.94 216 A 1 
ATOM 1661 C CA  . GLU A 0 216 . 28.045   12.209  -43.125  1.00 89.94 216 A 1 
ATOM 1662 C C   . GLU A 0 216 . 29.149   13.143  -43.657  1.00 89.94 216 A 1 
ATOM 1663 C CB  . GLU A 0 216 . 26.818   12.268  -44.064  1.00 89.94 216 A 1 
ATOM 1664 O O   . GLU A 0 216 . 29.052   14.361  -43.486  1.00 89.94 216 A 1 
ATOM 1665 C CG  . GLU A 0 216 . 25.652   11.321  -43.711  1.00 89.94 216 A 1 
ATOM 1666 C CD  . GLU A 0 216 . 24.444   11.442  -44.672  1.00 89.94 216 A 1 
ATOM 1667 O OE1 . GLU A 0 216 . 23.645   10.480  -44.745  1.00 89.94 216 A 1 
ATOM 1668 O OE2 . GLU A 0 216 . 24.293   12.490  -45.349  1.00 89.94 216 A 1 
ATOM 1669 N N   . ASP A 0 217 . 30.170   12.595  -44.315  1.00 85.24 217 A 1 
ATOM 1670 C CA  . ASP A 0 217 . 31.161   13.342  -45.105  1.00 85.24 217 A 1 
ATOM 1671 C C   . ASP A 0 217 . 31.240   12.746  -46.521  1.00 85.24 217 A 1 
ATOM 1672 C CB  . ASP A 0 217 . 32.530   13.382  -44.393  1.00 85.24 217 A 1 
ATOM 1673 O O   . ASP A 0 217 . 30.974   11.560  -46.738  1.00 85.24 217 A 1 
ATOM 1674 C CG  . ASP A 0 217 . 33.526   14.410  -44.969  1.00 85.24 217 A 1 
ATOM 1675 O OD1 . ASP A 0 217 . 33.152   15.161  -45.905  1.00 85.24 217 A 1 
ATOM 1676 O OD2 . ASP A 0 217 . 34.660   14.471  -44.438  1.00 85.24 217 A 1 
ATOM 1677 N N   . TYR A 0 218 . 31.537   13.580  -47.513  1.00 86.61 218 A 1 
ATOM 1678 C CA  . TYR A 0 218 . 31.531   13.207  -48.926  1.00 86.61 218 A 1 
ATOM 1679 C C   . TYR A 0 218 . 32.431   14.132  -49.750  1.00 86.61 218 A 1 
ATOM 1680 C CB  . TYR A 0 218 . 30.080   13.237  -49.441  1.00 86.61 218 A 1 
ATOM 1681 O O   . TYR A 0 218 . 31.964   15.122  -50.335  1.00 86.61 218 A 1 
ATOM 1682 C CG  . TYR A 0 218 . 29.916   12.745  -50.868  1.00 86.61 218 A 1 
ATOM 1683 C CD1 . TYR A 0 218 . 29.547   13.634  -51.893  1.00 86.61 218 A 1 
ATOM 1684 C CD2 . TYR A 0 218 . 30.174   11.398  -51.172  1.00 86.61 218 A 1 
ATOM 1685 C CE1 . TYR A 0 218 . 29.434   13.174  -53.219  1.00 86.61 218 A 1 
ATOM 1686 C CE2 . TYR A 0 218 . 30.074   10.928  -52.494  1.00 86.61 218 A 1 
ATOM 1687 O OH  . TYR A 0 218 . 29.631   11.403  -54.816  1.00 86.61 218 A 1 
ATOM 1688 C CZ  . TYR A 0 218 . 29.709   11.820  -53.521  1.00 86.61 218 A 1 
ATOM 1689 N N   . ASP A 0 219 . 33.718   13.800  -49.851  1.00 84.98 219 A 1 
ATOM 1690 C CA  . ASP A 0 219 . 34.625   14.479  -50.765  1.00 84.98 219 A 1 
ATOM 1691 C C   . ASP A 0 219 . 34.429   13.903  -52.186  1.00 84.98 219 A 1 
ATOM 1692 C CB  . ASP A 0 219 . 36.086   14.417  -50.243  1.00 84.98 219 A 1 
ATOM 1693 O O   . ASP A 0 219 . 34.194   12.714  -52.417  1.00 84.98 219 A 1 
ATOM 1694 C CG  . ASP A 0 219 . 36.885   15.730  -50.307  1.00 84.98 219 A 1 
ATOM 1695 O OD1 . ASP A 0 219 . 36.395   16.717  -50.911  1.00 84.98 219 A 1 
ATOM 1696 O OD2 . ASP A 0 219 . 38.079   15.744  -49.914  1.00 84.98 219 A 1 
ATOM 1697 N N   . THR A 0 220 . 34.548   14.742  -53.217  1.00 83.80 220 A 1 
ATOM 1698 C CA  . THR A 0 220 . 34.762   14.232  -54.585  1.00 83.80 220 A 1 
ATOM 1699 C C   . THR A 0 220 . 35.920   14.945  -55.236  1.00 83.80 220 A 1 
ATOM 1700 C CB  . THR A 0 220 . 33.526   14.227  -55.511  1.00 83.80 220 A 1 
ATOM 1701 O O   . THR A 0 220 . 35.979   16.173  -55.242  1.00 83.80 220 A 1 
ATOM 1702 C CG2 . THR A 0 220 . 32.215   13.844  -54.839  1.00 83.80 220 A 1 
ATOM 1703 O OG1 . THR A 0 220 . 33.299   15.446  -56.199  1.00 83.80 220 A 1 
ATOM 1704 N N   . TRP A 0 221 . 36.827   14.202  -55.871  1.00 77.78 221 A 1 
ATOM 1705 C CA  . TRP A 0 221 . 37.945   14.779  -56.617  1.00 77.78 221 A 1 
ATOM 1706 C C   . TRP A 0 221 . 37.887   14.398  -58.090  1.00 77.78 221 A 1 
ATOM 1707 C CB  . TRP A 0 221 . 39.289   14.394  -55.987  1.00 77.78 221 A 1 
ATOM 1708 O O   . TRP A 0 221 . 37.688   13.243  -58.457  1.00 77.78 221 A 1 
ATOM 1709 C CG  . TRP A 0 221 . 39.552   12.925  -55.873  1.00 77.78 221 A 1 
ATOM 1710 C CD1 . TRP A 0 221 . 40.104   12.116  -56.808  1.00 77.78 221 A 1 
ATOM 1711 C CD2 . TRP A 0 221 . 39.152   12.050  -54.776  1.00 77.78 221 A 1 
ATOM 1712 C CE2 . TRP A 0 221 . 39.521   10.711  -55.104  1.00 77.78 221 A 1 
ATOM 1713 C CE3 . TRP A 0 221 . 38.468   12.251  -53.563  1.00 77.78 221 A 1 
ATOM 1714 N NE1 . TRP A 0 221 . 40.093   10.809  -56.354  1.00 77.78 221 A 1 
ATOM 1715 C CH2 . TRP A 0 221 . 38.558   9.857   -53.061  1.00 77.78 221 A 1 
ATOM 1716 C CZ2 . TRP A 0 221 . 39.240   9.622   -54.267  1.00 77.78 221 A 1 
ATOM 1717 C CZ3 . TRP A 0 221 . 38.172   11.165  -52.726  1.00 77.78 221 A 1 
ATOM 1718 N N   . LYS A 0 222 . 38.174   15.365  -58.969  1.00 73.52 222 A 1 
ATOM 1719 C CA  . LYS A 0 222 . 38.515   15.104  -60.376  1.00 73.52 222 A 1 
ATOM 1720 C C   . LYS A 0 222 . 39.838   15.773  -60.731  1.00 73.52 222 A 1 
ATOM 1721 C CB  . LYS A 0 222 . 37.367   15.469  -61.337  1.00 73.52 222 A 1 
ATOM 1722 O O   . LYS A 0 222 . 39.997   16.992  -60.618  1.00 73.52 222 A 1 
ATOM 1723 C CG  . LYS A 0 222 . 36.026   14.843  -60.910  1.00 73.52 222 A 1 
ATOM 1724 C CD  . LYS A 0 222 . 35.042   14.630  -62.068  1.00 73.52 222 A 1 
ATOM 1725 C CE  . LYS A 0 222 . 33.750   13.938  -61.592  1.00 73.52 222 A 1 
ATOM 1726 N NZ  . LYS A 0 222 . 33.989   12.556  -61.096  1.00 73.52 222 A 1 
ATOM 1727 N N   . LYS A 0 223 . 40.805   14.966  -61.176  1.00 65.91 223 A 1 
ATOM 1728 C CA  . LYS A 0 223 . 42.172   15.373  -61.523  1.00 65.91 223 A 1 
ATOM 1729 C C   . LYS A 0 223 . 42.485   15.027  -62.980  1.00 65.91 223 A 1 
ATOM 1730 C CB  . LYS A 0 223 . 43.150   14.718  -60.535  1.00 65.91 223 A 1 
ATOM 1731 O O   . LYS A 0 223 . 43.170   14.046  -63.270  1.00 65.91 223 A 1 
ATOM 1732 C CG  . LYS A 0 223 . 44.580   15.248  -60.736  1.00 65.91 223 A 1 
ATOM 1733 C CD  . LYS A 0 223 . 45.633   14.310  -60.123  1.00 65.91 223 A 1 
ATOM 1734 C CE  . LYS A 0 223 . 46.829   14.161  -61.069  1.00 65.91 223 A 1 
ATOM 1735 N NZ  . LYS A 0 223 . 46.471   13.392  -62.290  1.00 65.91 223 A 1 
ATOM 1736 N N   . ASN A 0 224 . 42.060   15.913  -63.876  1.00 59.57 224 A 1 
ATOM 1737 C CA  . ASN A 0 224 . 42.330   15.821  -65.310  1.00 59.57 224 A 1 
ATOM 1738 C C   . ASN A 0 224 . 43.674   16.486  -65.666  1.00 59.57 224 A 1 
ATOM 1739 C CB  . ASN A 0 224 . 41.131   16.441  -66.055  1.00 59.57 224 A 1 
ATOM 1740 O O   . ASN A 0 224 . 43.743   17.709  -65.835  1.00 59.57 224 A 1 
ATOM 1741 C CG  . ASN A 0 224 . 39.887   15.580  -65.923  1.00 59.57 224 A 1 
ATOM 1742 N ND2 . ASN A 0 224 . 38.718   16.153  -65.766  1.00 59.57 224 A 1 
ATOM 1743 O OD1 . ASN A 0 224 . 39.952   14.373  -65.956  1.00 59.57 224 A 1 
ATOM 1744 N N   . ASP A 0 225 . 44.744   15.697  -65.817  1.00 52.45 225 A 1 
ATOM 1745 C CA  . ASP A 0 225 . 46.028   16.190  -66.348  1.00 52.45 225 A 1 
ATOM 1746 C C   . ASP A 0 225 . 45.943   16.266  -67.892  1.00 52.45 225 A 1 
ATOM 1747 C CB  . ASP A 0 225 . 47.229   15.353  -65.842  1.00 52.45 225 A 1 
ATOM 1748 O O   . ASP A 0 225 . 46.382   15.374  -68.619  1.00 52.45 225 A 1 
ATOM 1749 C CG  . ASP A 0 225 . 47.741   15.672  -64.419  1.00 52.45 225 A 1 
ATOM 1750 O OD1 . ASP A 0 225 . 47.670   16.826  -63.931  1.00 52.45 225 A 1 
ATOM 1751 O OD2 . ASP A 0 225 . 48.271   14.746  -63.761  1.00 52.45 225 A 1 
ATOM 1752 N N   . ALA A 0 226 . 45.348   17.350  -68.409  1.00 46.55 226 A 1 
ATOM 1753 C CA  . ALA A 0 226 . 45.130   17.615  -69.843  1.00 46.55 226 A 1 
ATOM 1754 C C   . ALA A 0 226 . 46.406   18.084  -70.596  1.00 46.55 226 A 1 
ATOM 1755 C CB  . ALA A 0 226 . 43.935   18.568  -69.985  1.00 46.55 226 A 1 
ATOM 1756 O O   . ALA A 0 226 . 46.429   19.102  -71.309  1.00 46.55 226 A 1 
ATOM 1757 N N   . GLY A 0 227 . 47.487   17.324  -70.422  1.00 44.91 227 A 1 
ATOM 1758 C CA  . GLY A 0 227 . 48.847   17.609  -70.882  1.00 44.91 227 A 1 
ATOM 1759 C C   . GLY A 0 227 . 49.860   17.593  -69.723  1.00 44.91 227 A 1 
ATOM 1760 O O   . GLY A 0 227 . 49.500   17.793  -68.570  1.00 44.91 227 A 1 
ATOM 1761 N N   . ALA A 0 228 . 51.155   17.361  -69.955  1.00 41.44 228 A 1 
ATOM 1762 C CA  . ALA A 0 228 . 51.843   17.253  -71.244  1.00 41.44 228 A 1 
ATOM 1763 C C   . ALA A 0 228 . 52.950   16.175  -71.221  1.00 41.44 228 A 1 
ATOM 1764 C CB  . ALA A 0 228 . 52.383   18.647  -71.602  1.00 41.44 228 A 1 
ATOM 1765 O O   . ALA A 0 228 . 54.141   16.485  -71.124  1.00 41.44 228 A 1 
ATOM 1766 N N   . TYR A 0 229 . 52.567   14.898  -71.353  1.00 39.29 229 A 1 
ATOM 1767 C CA  . TYR A 0 229 . 53.517   13.792  -71.532  1.00 39.29 229 A 1 
ATOM 1768 C C   . TYR A 0 229 . 54.122   13.820  -72.951  1.00 39.29 229 A 1 
ATOM 1769 C CB  . TYR A 0 229 . 52.856   12.452  -71.175  1.00 39.29 229 A 1 
ATOM 1770 O O   . TYR A 0 229 . 53.670   13.143  -73.870  1.00 39.29 229 A 1 
ATOM 1771 C CG  . TYR A 0 229 . 53.866   11.329  -71.014  1.00 39.29 229 A 1 
ATOM 1772 C CD1 . TYR A 0 229 . 54.184   10.494  -72.103  1.00 39.29 229 A 1 
ATOM 1773 C CD2 . TYR A 0 229 . 54.507   11.137  -69.773  1.00 39.29 229 A 1 
ATOM 1774 C CE1 . TYR A 0 229 . 55.144   9.474   -71.955  1.00 39.29 229 A 1 
ATOM 1775 C CE2 . TYR A 0 229 . 55.461   10.111  -69.619  1.00 39.29 229 A 1 
ATOM 1776 O OH  . TYR A 0 229 . 56.701   8.288   -70.572  1.00 39.29 229 A 1 
ATOM 1777 C CZ  . TYR A 0 229 . 55.781   9.278   -70.713  1.00 39.29 229 A 1 
ATOM 1778 N N   . GLY A 0 230 . 55.118   14.687  -73.155  1.00 41.05 230 A 1 
ATOM 1779 C CA  . GLY A 0 230 . 55.728   14.893  -74.475  1.00 41.05 230 A 1 
ATOM 1780 C C   . GLY A 0 230 . 56.838   15.945  -74.572  1.00 41.05 230 A 1 
ATOM 1781 O O   . GLY A 0 230 . 57.484   16.038  -75.615  1.00 41.05 230 A 1 
ATOM 1782 N N   . SER A 0 231 . 57.098   16.727  -73.520  1.00 39.15 231 A 1 
ATOM 1783 C CA  . SER A 0 231 . 58.241   17.652  -73.480  1.00 39.15 231 A 1 
ATOM 1784 C C   . SER A 0 231 . 59.550   16.877  -73.301  1.00 39.15 231 A 1 
ATOM 1785 C CB  . SER A 0 231 . 58.059   18.679  -72.360  1.00 39.15 231 A 1 
ATOM 1786 O O   . SER A 0 231 . 59.870   16.434  -72.200  1.00 39.15 231 A 1 
ATOM 1787 O OG  . SER A 0 231 . 56.991   19.543  -72.697  1.00 39.15 231 A 1 
ATOM 1788 N N   . ALA A 0 232 . 60.290   16.688  -74.396  1.00 37.14 232 A 1 
ATOM 1789 C CA  . ALA A 0 232 . 61.464   15.820  -74.444  1.00 37.14 232 A 1 
ATOM 1790 C C   . ALA A 0 232 . 62.570   16.214  -73.446  1.00 37.14 232 A 1 
ATOM 1791 C CB  . ALA A 0 232 . 61.995   15.790  -75.882  1.00 37.14 232 A 1 
ATOM 1792 O O   . ALA A 0 232 . 63.002   17.367  -73.375  1.00 37.14 232 A 1 
ATOM 1793 N N   . ALA A 0 233 . 63.075   15.219  -72.714  1.00 32.79 233 A 1 
ATOM 1794 C CA  . ALA A 0 233 . 64.274   15.348  -71.895  1.00 32.79 233 A 1 
ATOM 1795 C C   . ALA A 0 233 . 65.555   15.404  -72.758  1.00 32.79 233 A 1 
ATOM 1796 C CB  . ALA A 0 233 . 64.292   14.188  -70.889  1.00 32.79 233 A 1 
ATOM 1797 O O   . ALA A 0 233 . 65.550   15.070  -73.941  1.00 32.79 233 A 1 
ATOM 1798 N N   . SER A 0 234 . 66.680   15.754  -72.124  1.00 36.12 234 A 1 
ATOM 1799 C CA  . SER A 0 234 . 68.037   15.858  -72.697  1.00 36.12 234 A 1 
ATOM 1800 C C   . SER A 0 234 . 68.310   17.047  -73.645  1.00 36.12 234 A 1 
ATOM 1801 C CB  . SER A 0 234 . 68.565   14.504  -73.215  1.00 36.12 234 A 1 
ATOM 1802 O O   . SER A 0 234 . 68.375   16.934  -74.863  1.00 36.12 234 A 1 
ATOM 1803 O OG  . SER A 0 234 . 67.976   14.079  -74.424  1.00 36.12 234 A 1 
ATOM 1804 N N   . ALA A 0 235 . 68.640   18.194  -73.044  1.00 31.83 235 A 1 
ATOM 1805 C CA  . ALA A 0 235 . 69.465   19.237  -73.665  1.00 31.83 235 A 1 
ATOM 1806 C C   . ALA A 0 235 . 70.856   19.262  -72.994  1.00 31.83 235 A 1 
ATOM 1807 C CB  . ALA A 0 235 . 68.714   20.574  -73.625  1.00 31.83 235 A 1 
ATOM 1808 O O   . ALA A 0 235 . 71.262   20.248  -72.380  1.00 31.83 235 A 1 
ATOM 1809 N N   . GLN A 0 236 . 71.564   18.128  -73.022  1.00 31.41 236 A 1 
ATOM 1810 C CA  . GLN A 0 236 . 72.811   17.949  -72.275  1.00 31.41 236 A 1 
ATOM 1811 C C   . GLN A 0 236 . 73.992   18.591  -73.026  1.00 31.41 236 A 1 
ATOM 1812 C CB  . GLN A 0 236 . 73.001   16.454  -71.961  1.00 31.41 236 A 1 
ATOM 1813 O O   . GLN A 0 236 . 74.475   18.062  -74.027  1.00 31.41 236 A 1 
ATOM 1814 C CG  . GLN A 0 236 . 73.972   16.210  -70.792  1.00 31.41 236 A 1 
ATOM 1815 C CD  . GLN A 0 236 . 74.007   14.743  -70.360  1.00 31.41 236 A 1 
ATOM 1816 N NE2 . GLN A 0 236 . 74.470   14.439  -69.168  1.00 31.41 236 A 1 
ATOM 1817 O OE1 . GLN A 0 236 . 73.619   13.841  -71.077  1.00 31.41 236 A 1 
ATOM 1818 N N   . GLN A 0 237 . 74.453   19.751  -72.550  1.00 32.80 237 A 1 
ATOM 1819 C CA  . GLN A 0 237 . 75.504   20.552  -73.192  1.00 32.80 237 A 1 
ATOM 1820 C C   . GLN A 0 237 . 76.907   19.928  -73.027  1.00 32.80 237 A 1 
ATOM 1821 C CB  . GLN A 0 237 . 75.420   22.004  -72.678  1.00 32.80 237 A 1 
ATOM 1822 O O   . GLN A 0 237 . 77.741   20.416  -72.264  1.00 32.80 237 A 1 
ATOM 1823 C CG  . GLN A 0 237 . 76.283   22.971  -73.508  1.00 32.80 237 A 1 
ATOM 1824 C CD  . GLN A 0 237 . 76.290   24.378  -72.921  1.00 32.80 237 A 1 
ATOM 1825 N NE2 . GLN A 0 237 . 77.427   24.887  -72.498  1.00 32.80 237 A 1 
ATOM 1826 O OE1 . GLN A 0 237 . 75.282   25.054  -72.833  1.00 32.80 237 A 1 
ATOM 1827 N N   . SER A 0 238 . 77.185   18.849  -73.761  1.00 32.44 238 A 1 
ATOM 1828 C CA  . SER A 0 238 . 78.530   18.271  -73.858  1.00 32.44 238 A 1 
ATOM 1829 C C   . SER A 0 238 . 79.459   19.205  -74.646  1.00 32.44 238 A 1 
ATOM 1830 C CB  . SER A 0 238 . 78.476   16.885  -74.499  1.00 32.44 238 A 1 
ATOM 1831 O O   . SER A 0 238 . 79.238   19.462  -75.828  1.00 32.44 238 A 1 
ATOM 1832 O OG  . SER A 0 238 . 79.752   16.283  -74.395  1.00 32.44 238 A 1 
ATOM 1833 N N   . GLY A 0 239 . 80.486   19.743  -73.981  1.00 35.66 239 A 1 
ATOM 1834 C CA  . GLY A 0 239 . 81.374   20.781  -74.523  1.00 35.66 239 A 1 
ATOM 1835 C C   . GLY A 0 239 . 82.842   20.564  -74.160  1.00 35.66 239 A 1 
ATOM 1836 O O   . GLY A 0 239 . 83.459   21.427  -73.537  1.00 35.66 239 A 1 
ATOM 1837 N N   . VAL A 0 240 . 83.400   19.401  -74.504  1.00 30.86 240 A 1 
ATOM 1838 C CA  . VAL A 0 240 . 84.745   18.986  -74.068  1.00 30.86 240 A 1 
ATOM 1839 C C   . VAL A 0 240 . 85.822   19.271  -75.130  1.00 30.86 240 A 1 
ATOM 1840 C CB  . VAL A 0 240 . 84.729   17.520  -73.582  1.00 30.86 240 A 1 
ATOM 1841 O O   . VAL A 0 240 . 85.852   18.666  -76.192  1.00 30.86 240 A 1 
ATOM 1842 C CG1 . VAL A 0 240 . 86.122   16.997  -73.211  1.00 30.86 240 A 1 
ATOM 1843 C CG2 . VAL A 0 240 . 83.855   17.400  -72.323  1.00 30.86 240 A 1 
ATOM 1844 N N   . SER A 0 241 . 86.734   20.182  -74.768  1.00 32.17 241 A 1 
ATOM 1845 C CA  . SER A 0 241 . 88.116   20.384  -75.253  1.00 32.17 241 A 1 
ATOM 1846 C C   . SER A 0 241 . 88.460   20.543  -76.756  1.00 32.17 241 A 1 
ATOM 1847 C CB  . SER A 0 241 . 89.047   19.338  -74.625  1.00 32.17 241 A 1 
ATOM 1848 O O   . SER A 0 241 . 88.402   19.608  -77.540  1.00 32.17 241 A 1 
ATOM 1849 O OG  . SER A 0 241 . 88.794   18.031  -75.087  1.00 32.17 241 A 1 
ATOM 1850 N N   . LYS A 0 242 . 89.105   21.688  -77.052  1.00 31.75 242 A 1 
ATOM 1851 C CA  . LYS A 0 242 . 90.342   21.840  -77.863  1.00 31.75 242 A 1 
ATOM 1852 C C   . LYS A 0 242 . 90.401   21.197  -79.268  1.00 31.75 242 A 1 
ATOM 1853 C CB  . LYS A 0 242 . 91.565   21.383  -77.033  1.00 31.75 242 A 1 
ATOM 1854 O O   . LYS A 0 242 . 91.034   20.165  -79.461  1.00 31.75 242 A 1 
ATOM 1855 C CG  . LYS A 0 242 . 91.826   22.190  -75.752  1.00 31.75 242 A 1 
ATOM 1856 C CD  . LYS A 0 242 . 93.082   21.659  -75.039  1.00 31.75 242 A 1 
ATOM 1857 C CE  . LYS A 0 242 . 93.402   22.486  -73.785  1.00 31.75 242 A 1 
ATOM 1858 N NZ  . LYS A 0 242 . 94.577   21.942  -73.052  1.00 31.75 242 A 1 
ATOM 1859 N N   . GLY A 0 243 . 89.971   21.959  -80.276  1.00 30.75 243 A 1 
ATOM 1860 C CA  . GLY A 0 243 . 90.490   21.885  -81.652  1.00 30.75 243 A 1 
ATOM 1861 C C   . GLY A 0 243 . 90.939   23.276  -82.122  1.00 30.75 243 A 1 
ATOM 1862 O O   . GLY A 0 243 . 90.213   24.247  -81.918  1.00 30.75 243 A 1 
ATOM 1863 N N   . TRP A 0 244 . 92.134   23.408  -82.709  1.00 27.15 244 A 1 
ATOM 1864 C CA  . TRP A 0 244 . 92.643   24.700  -83.199  1.00 27.15 244 A 1 
ATOM 1865 C C   . TRP A 0 244 . 92.143   24.971  -84.627  1.00 27.15 244 A 1 
ATOM 1866 C CB  . TRP A 0 244 . 94.181   24.752  -83.127  1.00 27.15 244 A 1 
ATOM 1867 O O   . TRP A 0 244 . 92.712   24.468  -85.591  1.00 27.15 244 A 1 
ATOM 1868 C CG  . TRP A 0 244 . 94.796   24.985  -81.775  1.00 27.15 244 A 1 
ATOM 1869 C CD1 . TRP A 0 244 . 94.765   24.121  -80.735  1.00 27.15 244 A 1 
ATOM 1870 C CD2 . TRP A 0 244 . 95.604   26.121  -81.319  1.00 27.15 244 A 1 
ATOM 1871 C CE2 . TRP A 0 244 . 96.025   25.869  -79.978  1.00 27.15 244 A 1 
ATOM 1872 C CE3 . TRP A 0 244 . 96.050   27.327  -81.909  1.00 27.15 244 A 1 
ATOM 1873 N NE1 . TRP A 0 244 . 95.482   24.640  -79.674  1.00 27.15 244 A 1 
ATOM 1874 C CH2 . TRP A 0 244 . 97.257   27.950  -79.874  1.00 27.15 244 A 1 
ATOM 1875 C CZ2 . TRP A 0 244 . 96.835   26.760  -79.257  1.00 27.15 244 A 1 
ATOM 1876 C CZ3 . TRP A 0 244 . 96.864   28.230  -81.195  1.00 27.15 244 A 1 
ATOM 1877 N N   . GLY A 0 245 . 91.097   25.788  -84.767  1.00 33.15 245 A 1 
ATOM 1878 C CA  . GLY A 0 245 . 90.564   26.217  -86.065  1.00 33.15 245 A 1 
ATOM 1879 C C   . GLY A 0 245 . 89.756   27.506  -85.932  1.00 33.15 245 A 1 
ATOM 1880 O O   . GLY A 0 245 . 88.663   27.503  -85.376  1.00 33.15 245 A 1 
ATOM 1881 N N   . TRP A 0 246 . 90.308   28.627  -86.401  1.00 29.13 246 A 1 
ATOM 1882 C CA  . TRP A 0 246 . 89.748   29.960  -86.157  1.00 29.13 246 A 1 
ATOM 1883 C C   . TRP A 0 246 . 88.758   30.376  -87.256  1.00 29.13 246 A 1 
ATOM 1884 C CB  . TRP A 0 246 . 90.882   30.986  -85.976  1.00 29.13 246 A 1 
ATOM 1885 O O   . TRP A 0 246 . 89.121   31.078  -88.193  1.00 29.13 246 A 1 
ATOM 1886 C CG  . TRP A 0 246 . 91.668   30.930  -84.694  1.00 29.13 246 A 1 
ATOM 1887 C CD1 . TRP A 0 246 . 92.348   29.861  -84.216  1.00 29.13 246 A 1 
ATOM 1888 C CD2 . TRP A 0 246 . 91.919   32.013  -83.738  1.00 29.13 246 A 1 
ATOM 1889 C CE2 . TRP A 0 246 . 92.767   31.516  -82.702  1.00 29.13 246 A 1 
ATOM 1890 C CE3 . TRP A 0 246 . 91.540   33.372  -83.652  1.00 29.13 246 A 1 
ATOM 1891 N NE1 . TRP A 0 246 . 92.986   30.198  -83.037  1.00 29.13 246 A 1 
ATOM 1892 C CH2 . TRP A 0 246 . 92.819   33.664  -81.588  1.00 29.13 246 A 1 
ATOM 1893 C CZ2 . TRP A 0 246 . 93.214   32.317  -81.641  1.00 29.13 246 A 1 
ATOM 1894 C CZ3 . TRP A 0 246 . 91.983   34.188  -82.591  1.00 29.13 246 A 1 
ATOM 1895 N N   . ASN A 0 247 . 87.489   29.985  -87.114  1.00 37.97 247 A 1 
ATOM 1896 C CA  . ASN A 0 247 . 86.355   30.684  -87.732  1.00 37.97 247 A 1 
ATOM 1897 C C   . ASN A 0 247 . 85.130   30.579  -86.807  1.00 37.97 247 A 1 
ATOM 1898 C CB  . ASN A 0 247 . 86.101   30.169  -89.166  1.00 37.97 247 A 1 
ATOM 1899 O O   . ASN A 0 247 . 84.908   29.539  -86.191  1.00 37.97 247 A 1 
ATOM 1900 C CG  . ASN A 0 247 . 86.460   31.194  -90.235  1.00 37.97 247 A 1 
ATOM 1901 N ND2 . ASN A 0 247 . 86.668   30.767  -91.457  1.00 37.97 247 A 1 
ATOM 1902 O OD1 . ASN A 0 247 . 86.500   32.391  -90.011  1.00 37.97 247 A 1 
ATOM 1903 N N   . ASN A 0 248 . 84.403   31.682  -86.608  1.00 33.81 248 A 1 
ATOM 1904 C CA  . ASN A 0 248 . 83.797   31.960  -85.298  1.00 33.81 248 A 1 
ATOM 1905 C C   . ASN A 0 248 . 82.274   32.222  -85.323  1.00 33.81 248 A 1 
ATOM 1906 C CB  . ASN A 0 248 . 84.591   33.131  -84.676  1.00 33.81 248 A 1 
ATOM 1907 O O   . ASN A 0 248 . 81.771   32.865  -86.236  1.00 33.81 248 A 1 
ATOM 1908 C CG  . ASN A 0 248 . 84.528   33.193  -83.160  1.00 33.81 248 A 1 
ATOM 1909 N ND2 . ASN A 0 248 . 85.191   34.154  -82.562  1.00 33.81 248 A 1 
ATOM 1910 O OD1 . ASN A 0 248 . 83.904   32.389  -82.489  1.00 33.81 248 A 1 
ATOM 1911 N N   . LYS A 0 249 . 81.592   31.801  -84.244  1.00 31.42 249 A 1 
ATOM 1912 C CA  . LYS A 0 249 . 80.180   32.048  -83.858  1.00 31.42 249 A 1 
ATOM 1913 C C   . LYS A 0 249 . 79.078   31.684  -84.874  1.00 31.42 249 A 1 
ATOM 1914 C CB  . LYS A 0 249 . 80.000   33.504  -83.386  1.00 31.42 249 A 1 
ATOM 1915 O O   . LYS A 0 249 . 78.795   32.421  -85.808  1.00 31.42 249 A 1 
ATOM 1916 C CG  . LYS A 0 249 . 80.796   33.810  -82.111  1.00 31.42 249 A 1 
ATOM 1917 C CD  . LYS A 0 249 . 80.513   35.217  -81.578  1.00 31.42 249 A 1 
ATOM 1918 C CE  . LYS A 0 249 . 81.339   35.439  -80.304  1.00 31.42 249 A 1 
ATOM 1919 N NZ  . LYS A 0 249 . 81.107   36.787  -79.726  1.00 31.42 249 A 1 
ATOM 1920 N N   . GLY A 0 250 . 78.319   30.626  -84.565  1.00 30.93 250 A 1 
ATOM 1921 C CA  . GLY A 0 250 . 77.082   30.289  -85.290  1.00 30.93 250 A 1 
ATOM 1922 C C   . GLY A 0 250 . 76.241   29.146  -84.703  1.00 30.93 250 A 1 
ATOM 1923 O O   . GLY A 0 250 . 75.507   28.500  -85.444  1.00 30.93 250 A 1 
ATOM 1924 N N   . GLY A 0 251 . 76.366   28.847  -83.403  1.00 31.10 251 A 1 
ATOM 1925 C CA  . GLY A 0 251 . 75.733   27.679  -82.777  1.00 31.10 251 A 1 
ATOM 1926 C C   . GLY A 0 251 . 74.205   27.767  -82.718  1.00 31.10 251 A 1 
ATOM 1927 O O   . GLY A 0 251 . 73.660   28.375  -81.802  1.00 31.10 251 A 1 
ATOM 1928 N N   . LYS A 0 252 . 73.517   27.139  -83.677  1.00 31.51 252 A 1 
ATOM 1929 C CA  . LYS A 0 252 . 72.059   26.959  -83.664  1.00 31.51 252 A 1 
ATOM 1930 C C   . LYS A 0 252 . 71.701   25.677  -82.912  1.00 31.51 252 A 1 
ATOM 1931 C CB  . LYS A 0 252 . 71.504   26.910  -85.098  1.00 31.51 252 A 1 
ATOM 1932 O O   . LYS A 0 252 . 71.953   24.584  -83.414  1.00 31.51 252 A 1 
ATOM 1933 C CG  . LYS A 0 252 . 71.658   28.234  -85.860  1.00 31.51 252 A 1 
ATOM 1934 C CD  . LYS A 0 252 . 71.019   28.120  -87.251  1.00 31.51 252 A 1 
ATOM 1935 C CE  . LYS A 0 252 . 71.178   29.437  -88.019  1.00 31.51 252 A 1 
ATOM 1936 N NZ  . LYS A 0 252 . 70.544   29.364  -89.360  1.00 31.51 252 A 1 
ATOM 1937 N N   . SER A 0 253 . 71.078   25.800  -81.744  1.00 34.28 253 A 1 
ATOM 1938 C CA  . SER A 0 253 . 70.437   24.678  -81.054  1.00 34.28 253 A 1 
ATOM 1939 C C   . SER A 0 253 . 69.182   24.244  -81.820  1.00 34.28 253 A 1 
ATOM 1940 C CB  . SER A 0 253 . 70.115   25.053  -79.599  1.00 34.28 253 A 1 
ATOM 1941 O O   . SER A 0 253 . 68.146   24.907  -81.788  1.00 34.28 253 A 1 
ATOM 1942 O OG  . SER A 0 253 . 69.719   26.410  -79.485  1.00 34.28 253 A 1 
ATOM 1943 N N   . ALA A 0 254 . 69.276   23.129  -82.544  1.00 30.37 254 A 1 
ATOM 1944 C CA  . ALA A 0 254 . 68.143   22.544  -83.251  1.00 30.37 254 A 1 
ATOM 1945 C C   . ALA A 0 254 . 67.236   21.785  -82.268  1.00 30.37 254 A 1 
ATOM 1946 C CB  . ALA A 0 254 . 68.673   21.664  -84.391  1.00 30.37 254 A 1 
ATOM 1947 O O   . ALA A 0 254 . 67.456   20.609  -81.990  1.00 30.37 254 A 1 
ATOM 1948 N N   . ALA A 0 255 . 66.208   22.460  -81.747  1.00 31.78 255 A 1 
ATOM 1949 C CA  . ALA A 0 255 . 65.130   21.818  -80.998  1.00 31.78 255 A 1 
ATOM 1950 C C   . ALA A 0 255 . 64.256   20.981  -81.954  1.00 31.78 255 A 1 
ATOM 1951 C CB  . ALA A 0 255 . 64.343   22.895  -80.239  1.00 31.78 255 A 1 
ATOM 1952 O O   . ALA A 0 255 . 63.290   21.476  -82.538  1.00 31.78 255 A 1 
ATOM 1953 N N   . ALA A 0 256 . 64.639   19.722  -82.164  1.00 29.18 256 A 1 
ATOM 1954 C CA  . ALA A 0 256 . 63.847   18.756  -82.917  1.00 29.18 256 A 1 
ATOM 1955 C C   . ALA A 0 256 . 62.638   18.272  -82.091  1.00 29.18 256 A 1 
ATOM 1956 C CB  . ALA A 0 256 . 64.759   17.604  -83.357  1.00 29.18 256 A 1 
ATOM 1957 O O   . ALA A 0 256 . 62.726   18.158  -80.872  1.00 29.18 256 A 1 
ATOM 1958 N N   . SER A 0 257 . 61.526   17.968  -82.775  1.00 37.96 257 A 1 
ATOM 1959 C CA  . SER A 0 257 . 60.311   17.331  -82.225  1.00 37.96 257 A 1 
ATOM 1960 C C   . SER A 0 257 . 59.751   17.935  -80.921  1.00 37.96 257 A 1 
ATOM 1961 C CB  . SER A 0 257 . 60.497   15.806  -82.112  1.00 37.96 257 A 1 
ATOM 1962 O O   . SER A 0 257 . 59.942   17.396  -79.837  1.00 37.96 257 A 1 
ATOM 1963 O OG  . SER A 0 257 . 61.691   15.467  -81.441  1.00 37.96 257 A 1 
ATOM 1964 N N   . ALA A 0 258 . 58.955   19.003  -81.048  1.00 33.79 258 A 1 
ATOM 1965 C CA  . ALA A 0 258 . 58.153   19.590  -79.964  1.00 33.79 258 A 1 
ATOM 1966 C C   . ALA A 0 258 . 56.637   19.370  -80.187  1.00 33.79 258 A 1 
ATOM 1967 C CB  . ALA A 0 258 . 58.553   21.064  -79.803  1.00 33.79 258 A 1 
ATOM 1968 O O   . ALA A 0 258 . 55.847   20.308  -80.138  1.00 33.79 258 A 1 
ATOM 1969 N N   . ALA A 0 259 . 56.245   18.136  -80.523  1.00 38.92 259 A 1 
ATOM 1970 C CA  . ALA A 0 259 . 54.881   17.774  -80.926  1.00 38.92 259 A 1 
ATOM 1971 C C   . ALA A 0 259 . 54.442   16.419  -80.332  1.00 38.92 259 A 1 
ATOM 1972 C CB  . ALA A 0 259 . 54.787   17.830  -82.460  1.00 38.92 259 A 1 
ATOM 1973 O O   . ALA A 0 259 . 54.035   15.512  -81.056  1.00 38.92 259 A 1 
ATOM 1974 N N   . GLY A 0 260 . 54.568   16.267  -79.010  1.00 40.79 260 A 1 
ATOM 1975 C CA  . GLY A 0 260 . 53.980   15.133  -78.291  1.00 40.79 260 A 1 
ATOM 1976 C C   . GLY A 0 260 . 52.449   15.201  -78.293  1.00 40.79 260 A 1 
ATOM 1977 O O   . GLY A 0 260 . 51.873   16.291  -78.261  1.00 40.79 260 A 1 
ATOM 1978 N N   . ALA A 0 261 . 51.785   14.046  -78.346  1.00 40.22 261 A 1 
ATOM 1979 C CA  . ALA A 0 261 . 50.327   13.978  -78.319  1.00 40.22 261 A 1 
ATOM 1980 C C   . ALA A 0 261 . 49.777   14.411  -76.948  1.00 40.22 261 A 1 
ATOM 1981 C CB  . ALA A 0 261 . 49.884   12.559  -78.698  1.00 40.22 261 A 1 
ATOM 1982 O O   . ALA A 0 261 . 50.307   14.022  -75.907  1.00 40.22 261 A 1 
ATOM 1983 N N   . LYS A 0 262 . 48.681   15.181  -76.938  1.00 44.33 262 A 1 
ATOM 1984 C CA  . LYS A 0 262 . 47.902   15.429  -75.717  1.00 44.33 262 A 1 
ATOM 1985 C C   . LYS A 0 262 . 46.982   14.232  -75.449  1.00 44.33 262 A 1 
ATOM 1986 C CB  . LYS A 0 262 . 47.124   16.764  -75.779  1.00 44.33 262 A 1 
ATOM 1987 O O   . LYS A 0 262 . 45.801   14.289  -75.774  1.00 44.33 262 A 1 
ATOM 1988 C CG  . LYS A 0 262 . 48.000   18.013  -75.553  1.00 44.33 262 A 1 
ATOM 1989 C CD  . LYS A 0 262 . 47.155   19.212  -75.071  1.00 44.33 262 A 1 
ATOM 1990 C CE  . LYS A 0 262 . 48.028   20.375  -74.554  1.00 44.33 262 A 1 
ATOM 1991 N NZ  . LYS A 0 262 . 47.413   21.062  -73.380  1.00 44.33 262 A 1 
ATOM 1992 N N   . GLY A 0 263 . 47.539   13.167  -74.873  1.00 44.84 263 A 1 
ATOM 1993 C CA  . GLY A 0 263 . 46.737   12.241  -74.072  1.00 44.84 263 A 1 
ATOM 1994 C C   . GLY A 0 263 . 46.221   12.966  -72.826  1.00 44.84 263 A 1 
ATOM 1995 O O   . GLY A 0 263 . 46.894   13.875  -72.323  1.00 44.84 263 A 1 
ATOM 1996 N N   . ALA A 0 264 . 45.030   12.600  -72.364  1.00 50.74 264 A 1 
ATOM 1997 C CA  . ALA A 0 264 . 44.458   13.104  -71.122  1.00 50.74 264 A 1 
ATOM 1998 C C   . ALA A 0 264 . 44.389   11.955  -70.116  1.00 50.74 264 A 1 
ATOM 1999 C CB  . ALA A 0 264 . 43.086   13.726  -71.405  1.00 50.74 264 A 1 
ATOM 2000 O O   . ALA A 0 264 . 43.875   10.889  -70.443  1.00 50.74 264 A 1 
ATOM 2001 N N   . TRP A 0 265 . 44.911   12.189  -68.911  1.00 49.17 265 A 1 
ATOM 2002 C CA  . TRP A 0 265 . 44.808   11.236  -67.810  1.00 49.17 265 A 1 
ATOM 2003 C C   . TRP A 0 265 . 43.798   11.736  -66.782  1.00 49.17 265 A 1 
ATOM 2004 C CB  . TRP A 0 265 . 46.183   10.982  -67.188  1.00 49.17 265 A 1 
ATOM 2005 O O   . TRP A 0 265 . 44.015   12.786  -66.157  1.00 49.17 265 A 1 
ATOM 2006 C CG  . TRP A 0 265 . 46.178   9.920   -66.135  1.00 49.17 265 A 1 
ATOM 2007 C CD1 . TRP A 0 265 . 45.624   8.699   -66.288  1.00 49.17 265 A 1 
ATOM 2008 C CD2 . TRP A 0 265 . 46.739   9.929   -64.784  1.00 49.17 265 A 1 
ATOM 2009 C CE2 . TRP A 0 265 . 46.498   8.652   -64.188  1.00 49.17 265 A 1 
ATOM 2010 C CE3 . TRP A 0 265 . 47.468   10.870  -64.018  1.00 49.17 265 A 1 
ATOM 2011 N NE1 . TRP A 0 265 . 45.816   7.946   -65.155  1.00 49.17 265 A 1 
ATOM 2012 C CH2 . TRP A 0 265 . 47.681   9.283   -62.169  1.00 49.17 265 A 1 
ATOM 2013 C CZ2 . TRP A 0 265 . 46.957   8.328   -62.903  1.00 49.17 265 A 1 
ATOM 2014 C CZ3 . TRP A 0 265 . 47.937   10.551  -62.725  1.00 49.17 265 A 1 
ATOM 2015 N N   . GLY A 0 266 . 42.706   10.990  -66.641  1.00 60.03 266 A 1 
ATOM 2016 C CA  . GLY A 0 266 . 41.701   11.157  -65.605  1.00 60.03 266 A 1 
ATOM 2017 C C   . GLY A 0 266 . 42.019   10.265  -64.410  1.00 60.03 266 A 1 
ATOM 2018 O O   . GLY A 0 266 . 42.126   9.048   -64.536  1.00 60.03 266 A 1 
ATOM 2019 N N   . LYS A 0 267 . 42.151   10.885  -63.238  1.00 68.31 267 A 1 
ATOM 2020 C CA  . LYS A 0 267 . 41.877   10.226  -61.959  1.00 68.31 267 A 1 
ATOM 2021 C C   . LYS A 0 267 . 40.714   10.956  -61.318  1.00 68.31 267 A 1 
ATOM 2022 C CB  . LYS A 0 267 . 43.105   10.233  -61.031  1.00 68.31 267 A 1 
ATOM 2023 O O   . LYS A 0 267 . 40.831   12.163  -61.074  1.00 68.31 267 A 1 
ATOM 2024 C CG  . LYS A 0 267 . 43.786   8.862   -60.978  1.00 68.31 267 A 1 
ATOM 2025 C CD  . LYS A 0 267 . 44.836   8.829   -59.854  1.00 68.31 267 A 1 
ATOM 2026 C CE  . LYS A 0 267 . 45.399   7.424   -59.597  1.00 68.31 267 A 1 
ATOM 2027 N NZ  . LYS A 0 267 . 44.342   6.485   -59.141  1.00 68.31 267 A 1 
ATOM 2028 N N   . ASP A 0 268 . 39.646   10.245  -61.017  1.00 79.53 268 A 1 
ATOM 2029 C CA  . ASP A 0 268 . 38.575   10.738  -60.169  1.00 79.53 268 A 1 
ATOM 2030 C C   . ASP A 0 268 . 38.146   9.696   -59.137  1.00 79.53 268 A 1 
ATOM 2031 C CB  . ASP A 0 268 . 37.422   11.326  -61.001  1.00 79.53 268 A 1 
ATOM 2032 O O   . ASP A 0 268 . 38.585   8.542   -59.162  1.00 79.53 268 A 1 
ATOM 2033 C CG  . ASP A 0 268 . 36.606   10.366  -61.859  1.00 79.53 268 A 1 
ATOM 2034 O OD1 . ASP A 0 268 . 36.969   9.184   -61.949  1.00 79.53 268 A 1 
ATOM 2035 O OD2 . ASP A 0 268 . 35.581   10.879  -62.377  1.00 79.53 268 A 1 
ATOM 2036 N N   . GLY A 0 269 . 37.381   10.164  -58.161  1.00 81.39 269 A 1 
ATOM 2037 C CA  . GLY A 0 269 . 36.890   9.359   -57.061  1.00 81.39 269 A 1 
ATOM 2038 C C   . GLY A 0 269 . 35.991   10.151  -56.123  1.00 81.39 269 A 1 
ATOM 2039 O O   . GLY A 0 269 . 35.763   11.351  -56.334  1.00 81.39 269 A 1 
ATOM 2040 N N   . SER A 0 270 . 35.466   9.428   -55.147  1.00 84.27 270 A 1 
ATOM 2041 C CA  . SER A 0 270 . 34.673   9.908   -54.021  1.00 84.27 270 A 1 
ATOM 2042 C C   . SER A 0 270 . 34.915   8.957   -52.861  1.00 84.27 270 A 1 
ATOM 2043 C CB  . SER A 0 270 . 33.166   9.904   -54.343  1.00 84.27 270 A 1 
ATOM 2044 O O   . SER A 0 270 . 34.723   7.758   -53.069  1.00 84.27 270 A 1 
ATOM 2045 O OG  . SER A 0 270 . 32.707   8.594   -54.694  1.00 84.27 270 A 1 
ATOM 2046 N N   . ASP A 0 271 . 35.268   9.471   -51.697  1.00 83.48 271 A 1 
ATOM 2047 C CA  . ASP A 0 271 . 35.030   8.782   -50.431  1.00 83.48 271 A 1 
ATOM 2048 C C   . ASP A 0 271 . 33.570   9.032   -50.003  1.00 83.48 271 A 1 
ATOM 2049 C CB  . ASP A 0 271 . 36.093   9.204   -49.388  1.00 83.48 271 A 1 
ATOM 2050 O O   . ASP A 0 271 . 32.826   9.783   -50.649  1.00 83.48 271 A 1 
ATOM 2051 C CG  . ASP A 0 271 . 36.469   10.689  -49.446  1.00 83.48 271 A 1 
ATOM 2052 O OD1 . ASP A 0 271 . 35.546   11.503  -49.668  1.00 83.48 271 A 1 
ATOM 2053 O OD2 . ASP A 0 271 . 37.687   11.001  -49.432  1.00 83.48 271 A 1 
ATOM 2054 N N   . TRP A 0 272 . 33.120   8.322   -48.973  1.00 85.72 272 A 1 
ATOM 2055 C CA  . TRP A 0 272 . 31.901   8.630   -48.230  1.00 85.72 272 A 1 
ATOM 2056 C C   . TRP A 0 272 . 32.029   7.988   -46.854  1.00 85.72 272 A 1 
ATOM 2057 C CB  . TRP A 0 272 . 30.646   8.113   -48.948  1.00 85.72 272 A 1 
ATOM 2058 O O   . TRP A 0 272 . 31.982   6.763   -46.749  1.00 85.72 272 A 1 
ATOM 2059 C CG  . TRP A 0 272 . 29.357   8.360   -48.217  1.00 85.72 272 A 1 
ATOM 2060 C CD1 . TRP A 0 272 . 28.795   9.571   -48.008  1.00 85.72 272 A 1 
ATOM 2061 C CD2 . TRP A 0 272 . 28.528   7.413   -47.472  1.00 85.72 272 A 1 
ATOM 2062 C CE2 . TRP A 0 272 . 27.427   8.124   -46.903  1.00 85.72 272 A 1 
ATOM 2063 C CE3 . TRP A 0 272 . 28.618   6.035   -47.174  1.00 85.72 272 A 1 
ATOM 2064 N NE1 . TRP A 0 272 . 27.648   9.438   -47.250  1.00 85.72 272 A 1 
ATOM 2065 C CH2 . TRP A 0 272 . 26.547   6.118   -45.877  1.00 85.72 272 A 1 
ATOM 2066 C CZ2 . TRP A 0 272 . 26.438   7.497   -46.130  1.00 85.72 272 A 1 
ATOM 2067 C CZ3 . TRP A 0 272 . 27.637   5.393   -46.392  1.00 85.72 272 A 1 
ATOM 2068 N N   . ASP A 0 273 . 32.205   8.819   -45.833  1.00 88.11 273 A 1 
ATOM 2069 C CA  . ASP A 0 273 . 32.202   8.399   -44.435  1.00 88.11 273 A 1 
ATOM 2070 C C   . ASP A 0 273 . 30.810   8.662   -43.850  1.00 88.11 273 A 1 
ATOM 2071 C CB  . ASP A 0 273 . 33.269   9.165   -43.624  1.00 88.11 273 A 1 
ATOM 2072 O O   . ASP A 0 273 . 30.234   9.740   -44.023  1.00 88.11 273 A 1 
ATOM 2073 C CG  . ASP A 0 273 . 34.674   8.546   -43.617  1.00 88.11 273 A 1 
ATOM 2074 O OD1 . ASP A 0 273 . 34.764   7.306   -43.497  1.00 88.11 273 A 1 
ATOM 2075 O OD2 . ASP A 0 273 . 35.657   9.324   -43.570  1.00 88.11 273 A 1 
ATOM 2076 N N   . SER A 0 274 . 30.286   7.710   -43.085  1.00 89.68 274 A 1 
ATOM 2077 C CA  . SER A 0 274 . 29.134   7.931   -42.215  1.00 89.68 274 A 1 
ATOM 2078 C C   . SER A 0 274 . 29.357   7.331   -40.835  1.00 89.68 274 A 1 
ATOM 2079 C CB  . SER A 0 274 . 27.838   7.425   -42.847  1.00 89.68 274 A 1 
ATOM 2080 O O   . SER A 0 274 . 29.993   6.289   -40.663  1.00 89.68 274 A 1 
ATOM 2081 O OG  . SER A 0 274 . 27.830   6.016   -42.917  1.00 89.68 274 A 1 
ATOM 2082 N N   . TRP A 0 275 . 28.813   8.000   -39.826  1.00 92.85 275 A 1 
ATOM 2083 C CA  . TRP A 0 275 . 28.796   7.514   -38.454  1.00 92.85 275 A 1 
ATOM 2084 C C   . TRP A 0 275 . 27.493   7.920   -37.782  1.00 92.85 275 A 1 
ATOM 2085 C CB  . TRP A 0 275 . 30.006   8.055   -37.682  1.00 92.85 275 A 1 
ATOM 2086 O O   . TRP A 0 275 . 27.021   9.044   -37.967  1.00 92.85 275 A 1 
ATOM 2087 C CG  . TRP A 0 275 . 29.983   7.718   -36.223  1.00 92.85 275 A 1 
ATOM 2088 C CD1 . TRP A 0 275 . 30.270   6.505   -35.705  1.00 92.85 275 A 1 
ATOM 2089 C CD2 . TRP A 0 275 . 29.461   8.511   -35.113  1.00 92.85 275 A 1 
ATOM 2090 C CE2 . TRP A 0 275 . 29.481   7.705   -33.936  1.00 92.85 275 A 1 
ATOM 2091 C CE3 . TRP A 0 275 . 28.901   9.803   -34.997  1.00 92.85 275 A 1 
ATOM 2092 N NE1 . TRP A 0 275 . 29.957   6.484   -34.361  1.00 92.85 275 A 1 
ATOM 2093 C CH2 . TRP A 0 275 . 28.467   9.465   -32.615  1.00 92.85 275 A 1 
ATOM 2094 C CZ2 . TRP A 0 275 . 29.013   8.171   -32.698  1.00 92.85 275 A 1 
ATOM 2095 C CZ3 . TRP A 0 275 . 28.407   10.274  -33.764  1.00 92.85 275 A 1 
ATOM 2096 N N   . GLY A 0 276 . 26.948   7.036   -36.956  1.00 94.77 276 A 1 
ATOM 2097 C CA  . GLY A 0 276 . 25.795   7.354   -36.136  1.00 94.77 276 A 1 
ATOM 2098 C C   . GLY A 0 276 . 25.784   6.646   -34.794  1.00 94.77 276 A 1 
ATOM 2099 O O   . GLY A 0 276 . 26.583   5.742   -34.511  1.00 94.77 276 A 1 
ATOM 2100 N N   . ARG A 0 277 . 24.892   7.142   -33.942  1.00 94.92 277 A 1 
ATOM 2101 C CA  . ARG A 0 277 . 24.654   6.640   -32.601  1.00 94.92 277 A 1 
ATOM 2102 C C   . ARG A 0 277 . 23.229   6.946   -32.162  1.00 94.92 277 A 1 
ATOM 2103 C CB  . ARG A 0 277 . 25.680   7.268   -31.662  1.00 94.92 277 A 1 
ATOM 2104 O O   . ARG A 0 277 . 22.878   8.117   -32.042  1.00 94.92 277 A 1 
ATOM 2105 C CG  . ARG A 0 277 . 25.518   6.800   -30.219  1.00 94.92 277 A 1 
ATOM 2106 C CD  . ARG A 0 277 . 26.618   7.458   -29.388  1.00 94.92 277 A 1 
ATOM 2107 N NE  . ARG A 0 277 . 26.885   6.676   -28.176  1.00 94.92 277 A 1 
ATOM 2108 N NH1 . ARG A 0 277 . 27.268   8.383   -26.723  1.00 94.92 277 A 1 
ATOM 2109 N NH2 . ARG A 0 277 . 27.356   6.284   -25.996  1.00 94.92 277 A 1 
ATOM 2110 C CZ  . ARG A 0 277 . 27.190   7.112   -26.980  1.00 94.92 277 A 1 
ATOM 2111 N N   . ASP A 0 278 . 22.485   5.898   -31.850  1.00 94.98 278 A 1 
ATOM 2112 C CA  . ASP A 0 278 . 21.194   5.964   -31.169  1.00 94.98 278 A 1 
ATOM 2113 C C   . ASP A 0 278 . 21.430   5.723   -29.664  1.00 94.98 278 A 1 
ATOM 2114 C CB  . ASP A 0 278 . 20.222   4.966   -31.828  1.00 94.98 278 A 1 
ATOM 2115 O O   . ASP A 0 278 . 22.375   5.037   -29.265  1.00 94.98 278 A 1 
ATOM 2116 C CG  . ASP A 0 278 . 18.751   5.148   -31.426  1.00 94.98 278 A 1 
ATOM 2117 O OD1 . ASP A 0 278 . 18.502   5.875   -30.435  1.00 94.98 278 A 1 
ATOM 2118 O OD2 . ASP A 0 278 . 17.894   4.538   -32.105  1.00 94.98 278 A 1 
ATOM 2119 N N   . GLN A 0 279 . 20.630   6.354   -28.811  1.00 94.65 279 A 1 
ATOM 2120 C CA  . GLN A 0 279 . 20.739   6.305   -27.350  1.00 94.65 279 A 1 
ATOM 2121 C C   . GLN A 0 279 . 19.332   6.375   -26.734  1.00 94.65 279 A 1 
ATOM 2122 C CB  . GLN A 0 279 . 21.654   7.435   -26.843  1.00 94.65 279 A 1 
ATOM 2123 O O   . GLN A 0 279 . 18.938   7.394   -26.158  1.00 94.65 279 A 1 
ATOM 2124 C CG  . GLN A 0 279 . 23.166   7.152   -26.880  1.00 94.65 279 A 1 
ATOM 2125 C CD  . GLN A 0 279 . 23.946   8.425   -26.567  1.00 94.65 279 A 1 
ATOM 2126 N NE2 . GLN A 0 279 . 23.828   9.427   -27.414  1.00 94.65 279 A 1 
ATOM 2127 O OE1 . GLN A 0 279 . 24.692   8.543   -25.590  1.00 94.65 279 A 1 
ATOM 2128 N N   . ASP A 0 280 . 18.572   5.288   -26.866  1.00 96.47 280 A 1 
ATOM 2129 C CA  . ASP A 0 280 . 17.201   5.168   -26.359  1.00 96.47 280 A 1 
ATOM 2130 C C   . ASP A 0 280 . 17.189   4.824   -24.855  1.00 96.47 280 A 1 
ATOM 2131 C CB  . ASP A 0 280 . 16.408   4.161   -27.223  1.00 96.47 280 A 1 
ATOM 2132 O O   . ASP A 0 280 . 17.884   3.925   -24.371  1.00 96.47 280 A 1 
ATOM 2133 C CG  . ASP A 0 280 . 14.897   4.085   -26.911  1.00 96.47 280 A 1 
ATOM 2134 O OD1 . ASP A 0 280 . 14.365   4.970   -26.196  1.00 96.47 280 A 1 
ATOM 2135 O OD2 . ASP A 0 280 . 14.243   3.085   -27.301  1.00 96.47 280 A 1 
ATOM 2136 N N   . TYR A 0 281 . 16.378   5.540   -24.076  1.00 97.75 281 A 1 
ATOM 2137 C CA  . TYR A 0 281 . 16.188   5.306   -22.647  1.00 97.75 281 A 1 
ATOM 2138 C C   . TYR A 0 281 . 14.711   5.305   -22.266  1.00 97.75 281 A 1 
ATOM 2139 C CB  . TYR A 0 281 . 16.963   6.337   -21.818  1.00 97.75 281 A 1 
ATOM 2140 O O   . TYR A 0 281 . 14.016   6.321   -22.352  1.00 97.75 281 A 1 
ATOM 2141 C CG  . TYR A 0 281 . 16.715   6.214   -20.322  1.00 97.75 281 A 1 
ATOM 2142 C CD1 . TYR A 0 281 . 15.739   7.013   -19.692  1.00 97.75 281 A 1 
ATOM 2143 C CD2 . TYR A 0 281 . 17.423   5.256   -19.575  1.00 97.75 281 A 1 
ATOM 2144 C CE1 . TYR A 0 281 . 15.484   6.865   -18.314  1.00 97.75 281 A 1 
ATOM 2145 C CE2 . TYR A 0 281 . 17.178   5.105   -18.197  1.00 97.75 281 A 1 
ATOM 2146 O OH  . TYR A 0 281 . 15.983   5.787   -16.231  1.00 97.75 281 A 1 
ATOM 2147 C CZ  . TYR A 0 281 . 16.210   5.916   -17.564  1.00 97.75 281 A 1 
ATOM 2148 N N   . ALA A 0 282 . 14.256   4.189   -21.696  1.00 98.46 282 A 1 
ATOM 2149 C CA  . ALA A 0 282 . 12.912   4.032   -21.159  1.00 98.46 282 A 1 
ATOM 2150 C C   . ALA A 0 282 . 12.935   3.677   -19.666  1.00 98.46 282 A 1 
ATOM 2151 C CB  . ALA A 0 282 . 12.165   2.988   -21.996  1.00 98.46 282 A 1 
ATOM 2152 O O   . ALA A 0 282 . 13.551   2.692   -19.266  1.00 98.46 282 A 1 
ATOM 2153 N N   . GLU A 0 283 . 12.181   4.409   -18.844  1.00 98.66 283 A 1 
ATOM 2154 C CA  . GLU A 0 283 . 11.836   3.990   -17.476  1.00 98.66 283 A 1 
ATOM 2155 C C   . GLU A 0 283 . 10.317   4.031   -17.293  1.00 98.66 283 A 1 
ATOM 2156 C CB  . GLU A 0 283 . 12.574   4.830   -16.410  1.00 98.66 283 A 1 
ATOM 2157 O O   . GLU A 0 283 . 9.724    5.109   -17.323  1.00 98.66 283 A 1 
ATOM 2158 C CG  . GLU A 0 283 . 12.179   4.403   -14.981  1.00 98.66 283 A 1 
ATOM 2159 C CD  . GLU A 0 283 . 12.893   5.170   -13.853  1.00 98.66 283 A 1 
ATOM 2160 O OE1 . GLU A 0 283 . 13.671   4.528   -13.097  1.00 98.66 283 A 1 
ATOM 2161 O OE2 . GLU A 0 283 . 12.570   6.373   -13.663  1.00 98.66 283 A 1 
ATOM 2162 N N   . ASP A 0 284 . 9.705    2.873   -17.046  1.00 98.55 284 A 1 
ATOM 2163 C CA  . ASP A 0 284 . 8.304    2.738   -16.643  1.00 98.55 284 A 1 
ATOM 2164 C C   . ASP A 0 284 . 8.256    2.358   -15.147  1.00 98.55 284 A 1 
ATOM 2165 C CB  . ASP A 0 284 . 7.578    1.702   -17.531  1.00 98.55 284 A 1 
ATOM 2166 O O   . ASP A 0 284 . 8.769    1.314   -14.741  1.00 98.55 284 A 1 
ATOM 2167 C CG  . ASP A 0 284 . 7.393    2.093   -19.012  1.00 98.55 284 A 1 
ATOM 2168 O OD1 . ASP A 0 284 . 7.219    3.291   -19.340  1.00 98.55 284 A 1 
ATOM 2169 O OD2 . ASP A 0 284 . 7.325    1.191   -19.880  1.00 98.55 284 A 1 
ATOM 2170 N N   . VAL A 0 285 . 7.643    3.203   -14.311  1.00 98.60 285 A 1 
ATOM 2171 C CA  . VAL A 0 285 . 7.477    3.017   -12.856  1.00 98.60 285 A 1 
ATOM 2172 C C   . VAL A 0 285 . 5.994    3.011   -12.499  1.00 98.60 285 A 1 
ATOM 2173 C CB  . VAL A 0 285 . 8.160    4.126   -12.020  1.00 98.60 285 A 1 
ATOM 2174 O O   . VAL A 0 285 . 5.263    3.929   -12.877  1.00 98.60 285 A 1 
ATOM 2175 C CG1 . VAL A 0 285 . 8.326    3.682   -10.558  1.00 98.60 285 A 1 
ATOM 2176 C CG2 . VAL A 0 285 . 9.532    4.553   -12.544  1.00 98.60 285 A 1 
ATOM 2177 N N   . SER A 0 286 . 5.561    2.048   -11.688  1.00 98.32 286 A 1 
ATOM 2178 C CA  . SER A 0 286 . 4.221    2.020   -11.090  1.00 98.32 286 A 1 
ATOM 2179 C C   . SER A 0 286 . 4.266    1.652   -9.608   1.00 98.32 286 A 1 
ATOM 2180 C CB  . SER A 0 286 . 3.295    1.064   -11.847  1.00 98.32 286 A 1 
ATOM 2181 O O   . SER A 0 286 . 4.982    0.732   -9.213   1.00 98.32 286 A 1 
ATOM 2182 O OG  . SER A 0 286 . 3.820    -0.248  -11.860  1.00 98.32 286 A 1 
ATOM 2183 N N   . TYR A 0 287 . 3.462    2.335   -8.796   1.00 98.66 287 A 1 
ATOM 2184 C CA  . TYR A 0 287 . 3.209    2.012   -7.394   1.00 98.66 287 A 1 
ATOM 2185 C C   . TYR A 0 287 . 1.709    2.084   -7.110   1.00 98.66 287 A 1 
ATOM 2186 C CB  . TYR A 0 287 . 3.991    2.964   -6.479   1.00 98.66 287 A 1 
ATOM 2187 O O   . TYR A 0 287 . 1.097    3.143   -7.255   1.00 98.66 287 A 1 
ATOM 2188 C CG  . TYR A 0 287 . 3.701    2.796   -4.996   1.00 98.66 287 A 1 
ATOM 2189 C CD1 . TYR A 0 287 . 2.787    3.649   -4.346   1.00 98.66 287 A 1 
ATOM 2190 C CD2 . TYR A 0 287 . 4.344    1.779   -4.266   1.00 98.66 287 A 1 
ATOM 2191 C CE1 . TYR A 0 287 . 2.556    3.514   -2.962   1.00 98.66 287 A 1 
ATOM 2192 C CE2 . TYR A 0 287 . 4.109    1.631   -2.884   1.00 98.66 287 A 1 
ATOM 2193 O OH  . TYR A 0 287 . 3.029    2.417   -0.881   1.00 98.66 287 A 1 
ATOM 2194 C CZ  . TYR A 0 287 . 3.227    2.513   -2.225   1.00 98.66 287 A 1 
ATOM 2195 N N   . ASP A 0 288 . 1.141    0.974   -6.652   1.00 98.09 288 A 1 
ATOM 2196 C CA  . ASP A 0 288 . -0.253   0.866   -6.233   1.00 98.09 288 A 1 
ATOM 2197 C C   . ASP A 0 288 . -0.340   0.438   -4.767   1.00 98.09 288 A 1 
ATOM 2198 C CB  . ASP A 0 288 . -1.034   -0.093  -7.143   1.00 98.09 288 A 1 
ATOM 2199 O O   . ASP A 0 288 . 0.341    -0.481  -4.305   1.00 98.09 288 A 1 
ATOM 2200 C CG  . ASP A 0 288 . -1.549   0.597   -8.408   1.00 98.09 288 A 1 
ATOM 2201 O OD1 . ASP A 0 288 . -2.342   1.558   -8.254   1.00 98.09 288 A 1 
ATOM 2202 O OD2 . ASP A 0 288 . -1.201   0.131   -9.513   1.00 98.09 288 A 1 
ATOM 2203 N N   . LYS A 0 289 . -1.214   1.114   -4.026   1.00 98.05 289 A 1 
ATOM 2204 C CA  . LYS A 0 289 . -1.475   0.891   -2.607   1.00 98.05 289 A 1 
ATOM 2205 C C   . LYS A 0 289 . -2.970   0.847   -2.355   1.00 98.05 289 A 1 
ATOM 2206 C CB  . LYS A 0 289 . -0.737   1.956   -1.799   1.00 98.05 289 A 1 
ATOM 2207 O O   . LYS A 0 289 . -3.622   1.878   -2.174   1.00 98.05 289 A 1 
ATOM 2208 C CG  . LYS A 0 289 . -1.068   1.911   -0.297   1.00 98.05 289 A 1 
ATOM 2209 C CD  . LYS A 0 289 . 0.149    2.435   0.455    1.00 98.05 289 A 1 
ATOM 2210 C CE  . LYS A 0 289 . 0.015    2.436   1.972    1.00 98.05 289 A 1 
ATOM 2211 N NZ  . LYS A 0 289 . 1.376    2.424   2.559    1.00 98.05 289 A 1 
ATOM 2212 N N   . THR A 0 290 . -3.502   -0.367  -2.304   1.00 97.81 290 A 1 
ATOM 2213 C CA  . THR A 0 290 . -4.905   -0.631  -1.990   1.00 97.81 290 A 1 
ATOM 2214 C C   . THR A 0 290 . -5.061   -0.951  -0.512   1.00 97.81 290 A 1 
ATOM 2215 C CB  . THR A 0 290 . -5.480   -1.788  -2.818   1.00 97.81 290 A 1 
ATOM 2216 O O   . THR A 0 290 . -4.340   -1.779  0.044    1.00 97.81 290 A 1 
ATOM 2217 C CG2 . THR A 0 290 . -7.009   -1.826  -2.758   1.00 97.81 290 A 1 
ATOM 2218 O OG1 . THR A 0 290 . -5.132   -1.689  -4.173   1.00 97.81 290 A 1 
ATOM 2219 N N   . TRP A 0 291 . -6.065   -0.358  0.120    1.00 97.78 291 A 1 
ATOM 2220 C CA  . TRP A 0 291 . -6.518   -0.704  1.456    1.00 97.78 291 A 1 
ATOM 2221 C C   . TRP A 0 291 . -8.029   -0.944  1.450    1.00 97.78 291 A 1 
ATOM 2222 C CB  . TRP A 0 291 . -6.128   0.409   2.431    1.00 97.78 291 A 1 
ATOM 2223 O O   . TRP A 0 291 . -8.807   -0.077  1.057    1.00 97.78 291 A 1 
ATOM 2224 C CG  . TRP A 0 291 . -6.493   0.085   3.839    1.00 97.78 291 A 1 
ATOM 2225 C CD1 . TRP A 0 291 . -7.746   0.097   4.339    1.00 97.78 291 A 1 
ATOM 2226 C CD2 . TRP A 0 291 . -5.632   -0.410  4.901    1.00 97.78 291 A 1 
ATOM 2227 C CE2 . TRP A 0 291 . -6.457   -0.781  6.002    1.00 97.78 291 A 1 
ATOM 2228 C CE3 . TRP A 0 291 . -4.243   -0.594  5.038    1.00 97.78 291 A 1 
ATOM 2229 N NE1 . TRP A 0 291 . -7.741   -0.518  5.571    1.00 97.78 291 A 1 
ATOM 2230 C CH2 . TRP A 0 291 . -4.534   -1.384  7.329    1.00 97.78 291 A 1 
ATOM 2231 C CZ2 . TRP A 0 291 . -5.928   -1.292  7.196    1.00 97.78 291 A 1 
ATOM 2232 C CZ3 . TRP A 0 291 . -3.696   -1.055  6.248    1.00 97.78 291 A 1 
ATOM 2233 N N   . ALA A 0 292 . -8.465   -2.091  1.967    1.00 98.14 292 A 1 
ATOM 2234 C CA  . ALA A 0 292 . -9.872   -2.393  2.192    1.00 98.14 292 A 1 
ATOM 2235 C C   . ALA A 0 292 . -10.139  -2.729  3.666    1.00 98.14 292 A 1 
ATOM 2236 C CB  . ALA A 0 292 . -10.324  -3.499  1.234    1.00 98.14 292 A 1 
ATOM 2237 O O   . ALA A 0 292 . -9.385   -3.450  4.322    1.00 98.14 292 A 1 
ATOM 2238 N N   . LYS A 0 293 . -11.255  -2.225  4.189    1.00 97.87 293 A 1 
ATOM 2239 C CA  . LYS A 0 293 . -11.867  -2.628  5.462    1.00 97.87 293 A 1 
ATOM 2240 C C   . LYS A 0 293 . -13.326  -2.963  5.203    1.00 97.87 293 A 1 
ATOM 2241 C CB  . LYS A 0 293 . -11.779  -1.490  6.492    1.00 97.87 293 A 1 
ATOM 2242 O O   . LYS A 0 293 . -14.019  -2.181  4.557    1.00 97.87 293 A 1 
ATOM 2243 C CG  . LYS A 0 293 . -10.493  -1.508  7.331    1.00 97.87 293 A 1 
ATOM 2244 C CD  . LYS A 0 293 . -10.194  -0.092  7.854    1.00 97.87 293 A 1 
ATOM 2245 C CE  . LYS A 0 293 . -8.903   -0.036  8.685    1.00 97.87 293 A 1 
ATOM 2246 N NZ  . LYS A 0 293 . -7.984   1.036   8.209    1.00 97.87 293 A 1 
ATOM 2247 N N   . SER A 0 294 . -13.808  -4.054  5.778    1.00 98.06 294 A 1 
ATOM 2248 C CA  . SER A 0 294 . -15.233  -4.280  5.986    1.00 98.06 294 A 1 
ATOM 2249 C C   . SER A 0 294 . -15.488  -4.691  7.426    1.00 98.06 294 A 1 
ATOM 2250 C CB  . SER A 0 294 . -15.810  -5.306  5.008    1.00 98.06 294 A 1 
ATOM 2251 O O   . SER A 0 294 . -14.816  -5.586  7.937    1.00 98.06 294 A 1 
ATOM 2252 O OG  . SER A 0 294 . -15.245  -6.583  5.208    1.00 98.06 294 A 1 
ATOM 2253 N N   . TYR A 0 295 . -16.480  -4.071  8.043    1.00 97.82 295 A 1 
ATOM 2254 C CA  . TYR A 0 295 . -17.036  -4.462  9.328    1.00 97.82 295 A 1 
ATOM 2255 C C   . TYR A 0 295 . -18.488  -4.861  9.091    1.00 97.82 295 A 1 
ATOM 2256 C CB  . TYR A 0 295 . -16.919  -3.301  10.325   1.00 97.82 295 A 1 
ATOM 2257 O O   . TYR A 0 295 . -19.198  -4.153  8.377    1.00 97.82 295 A 1 
ATOM 2258 C CG  . TYR A 0 295 . -15.494  -2.823  10.544   1.00 97.82 295 A 1 
ATOM 2259 C CD1 . TYR A 0 295 . -14.697  -3.432  11.531   1.00 97.82 295 A 1 
ATOM 2260 C CD2 . TYR A 0 295 . -14.960  -1.792  9.746    1.00 97.82 295 A 1 
ATOM 2261 C CE1 . TYR A 0 295 . -13.362  -3.024  11.715   1.00 97.82 295 A 1 
ATOM 2262 C CE2 . TYR A 0 295 . -13.625  -1.379  9.926    1.00 97.82 295 A 1 
ATOM 2263 O OH  . TYR A 0 295 . -11.527  -1.614  11.073   1.00 97.82 295 A 1 
ATOM 2264 C CZ  . TYR A 0 295 . -12.822  -2.000  10.906   1.00 97.82 295 A 1 
ATOM 2265 N N   . ALA A 0 296 . -18.901  -5.977  9.670    1.00 96.92 296 A 1 
ATOM 2266 C CA  . ALA A 0 296 . -20.287  -6.372  9.837    1.00 96.92 296 A 1 
ATOM 2267 C C   . ALA A 0 296 . -20.516  -6.665  11.323   1.00 96.92 296 A 1 
ATOM 2268 C CB  . ALA A 0 296 . -20.594  -7.579  8.944    1.00 96.92 296 A 1 
ATOM 2269 O O   . ALA A 0 296 . -19.633  -7.234  11.973   1.00 96.92 296 A 1 
ATOM 2270 N N   . ALA A 0 297 . -21.667  -6.260  11.839   1.00 95.90 297 A 1 
ATOM 2271 C CA  . ALA A 0 297 . -22.192  -6.695  13.122   1.00 95.90 297 A 1 
ATOM 2272 C C   . ALA A 0 297 . -23.699  -6.926  12.973   1.00 95.90 297 A 1 
ATOM 2273 C CB  . ALA A 0 297 . -21.855  -5.673  14.214   1.00 95.90 297 A 1 
ATOM 2274 O O   . ALA A 0 297 . -24.366  -6.196  12.239   1.00 95.90 297 A 1 
ATOM 2275 N N   . GLU A 0 298 . -24.190  -7.959  13.634   1.00 91.07 298 A 1 
ATOM 2276 C CA  . GLU A 0 298 . -25.586  -8.392  13.689   1.00 91.07 298 A 1 
ATOM 2277 C C   . GLU A 0 298 . -25.832  -8.761  15.152   1.00 91.07 298 A 1 
ATOM 2278 C CB  . GLU A 0 298 . -25.784  -9.630  12.793   1.00 91.07 298 A 1 
ATOM 2279 O O   . GLU A 0 298 . -24.944  -9.361  15.763   1.00 91.07 298 A 1 
ATOM 2280 C CG  . GLU A 0 298 . -25.483  -9.398  11.297   1.00 91.07 298 A 1 
ATOM 2281 C CD  . GLU A 0 298 . -25.257  -10.692 10.490   1.00 91.07 298 A 1 
ATOM 2282 O OE1 . GLU A 0 298 . -25.414  -10.626 9.246    1.00 91.07 298 A 1 
ATOM 2283 O OE2 . GLU A 0 298 . -24.814  -11.709 11.079   1.00 91.07 298 A 1 
ATOM 2284 N N   . SER A 0 299 . -26.958  -8.389  15.757   1.00 87.29 299 A 1 
ATOM 2285 C CA  . SER A 0 299 . -27.051  -8.459  17.219   1.00 87.29 299 A 1 
ATOM 2286 C C   . SER A 0 299 . -28.423  -8.820  17.792   1.00 87.29 299 A 1 
ATOM 2287 C CB  . SER A 0 299 . -26.411  -7.211  17.875   1.00 87.29 299 A 1 
ATOM 2288 O O   . SER A 0 299 . -29.441  -8.838  17.111   1.00 87.29 299 A 1 
ATOM 2289 O OG  . SER A 0 299 . -26.405  -6.051  17.060   1.00 87.29 299 A 1 
ATOM 2290 N N   . TYR A 0 300 . -28.344  -9.179  19.073   1.00 84.08 300 A 1 
ATOM 2291 C CA  . TYR A 0 300 . -29.364  -9.405  20.099   1.00 84.08 300 A 1 
ATOM 2292 C C   . TYR A 0 300 . -30.836  -9.710  19.762   1.00 84.08 300 A 1 
ATOM 2293 C CB  . TYR A 0 300 . -29.323  -8.218  21.066   1.00 84.08 300 A 1 
ATOM 2294 O O   . TYR A 0 300 . -31.492  -8.962  19.049   1.00 84.08 300 A 1 
ATOM 2295 C CG  . TYR A 0 300 . -29.687  -8.528  22.504   1.00 84.08 300 A 1 
ATOM 2296 C CD1 . TYR A 0 300 . -30.485  -7.615  23.214   1.00 84.08 300 A 1 
ATOM 2297 C CD2 . TYR A 0 300 . -29.170  -9.667  23.161   1.00 84.08 300 A 1 
ATOM 2298 C CE1 . TYR A 0 300 . -30.729  -7.818  24.581   1.00 84.08 300 A 1 
ATOM 2299 C CE2 . TYR A 0 300 . -29.400  -9.869  24.530   1.00 84.08 300 A 1 
ATOM 2300 O OH  . TYR A 0 300 . -30.402  -9.095  26.565   1.00 84.08 300 A 1 
ATOM 2301 C CZ  . TYR A 0 300 . -30.172  -8.934  25.240   1.00 84.08 300 A 1 
ATOM 2302 N N   . ASP A 0 301 . -31.405  -10.657 20.513   1.00 88.15 301 A 1 
ATOM 2303 C CA  . ASP A 0 301 . -32.829  -10.758 20.849   1.00 88.15 301 A 1 
ATOM 2304 C C   . ASP A 0 301 . -33.037  -10.814 22.380   1.00 88.15 301 A 1 
ATOM 2305 C CB  . ASP A 0 301 . -33.470  -11.979 20.172   1.00 88.15 301 A 1 
ATOM 2306 O O   . ASP A 0 301 . -32.280  -11.499 23.073   1.00 88.15 301 A 1 
ATOM 2307 C CG  . ASP A 0 301 . -33.518  -11.918 18.640   1.00 88.15 301 A 1 
ATOM 2308 O OD1 . ASP A 0 301 . -34.166  -10.980 18.122   1.00 88.15 301 A 1 
ATOM 2309 O OD2 . ASP A 0 301 . -33.023  -12.873 18.003   1.00 88.15 301 A 1 
ATOM 2310 N N   . GLU A 0 302 . -34.072  -10.148 22.920   1.00 84.41 302 A 1 
ATOM 2311 C CA  . GLU A 0 302 . -34.514  -10.278 24.326   1.00 84.41 302 A 1 
ATOM 2312 C C   . GLU A 0 302 . -36.044  -10.248 24.466   1.00 84.41 302 A 1 
ATOM 2313 C CB  . GLU A 0 302 . -33.857  -9.205  25.219   1.00 84.41 302 A 1 
ATOM 2314 O O   . GLU A 0 302 . -36.723  -9.407  23.870   1.00 84.41 302 A 1 
ATOM 2315 C CG  . GLU A 0 302 . -34.369  -9.202  26.676   1.00 84.41 302 A 1 
ATOM 2316 C CD  . GLU A 0 302 . -33.503  -8.405  27.669   1.00 84.41 302 A 1 
ATOM 2317 O OE1 . GLU A 0 302 . -33.706  -8.541  28.897   1.00 84.41 302 A 1 
ATOM 2318 O OE2 . GLU A 0 302 . -32.458  -7.815  27.308   1.00 84.41 302 A 1 
ATOM 2319 N N   . TRP A 0 303 . -36.581  -11.151 25.294   1.00 90.80 303 A 1 
ATOM 2320 C CA  . TRP A 0 303 . -38.010  -11.254 25.602   1.00 90.80 303 A 1 
ATOM 2321 C C   . TRP A 0 303 . -38.283  -11.790 27.018   1.00 90.80 303 A 1 
ATOM 2322 C CB  . TRP A 0 303 . -38.692  -12.139 24.547   1.00 90.80 303 A 1 
ATOM 2323 O O   . TRP A 0 303 . -37.495  -12.568 27.565   1.00 90.80 303 A 1 
ATOM 2324 C CG  . TRP A 0 303 . -38.136  -13.529 24.406   1.00 90.80 303 A 1 
ATOM 2325 C CD1 . TRP A 0 303 . -37.107  -13.879 23.601   1.00 90.80 303 A 1 
ATOM 2326 C CD2 . TRP A 0 303 . -38.517  -14.749 25.116   1.00 90.80 303 A 1 
ATOM 2327 C CE2 . TRP A 0 303 . -37.665  -15.811 24.681   1.00 90.80 303 A 1 
ATOM 2328 C CE3 . TRP A 0 303 . -39.476  -15.064 26.103   1.00 90.80 303 A 1 
ATOM 2329 N NE1 . TRP A 0 303 . -36.830  -15.223 23.752   1.00 90.80 303 A 1 
ATOM 2330 C CH2 . TRP A 0 303 . -38.706  -17.382 26.202   1.00 90.80 303 A 1 
ATOM 2331 C CZ2 . TRP A 0 303 . -37.750  -17.110 25.208   1.00 90.80 303 A 1 
ATOM 2332 C CZ3 . TRP A 0 303 . -39.575  -16.364 26.634   1.00 90.80 303 A 1 
ATOM 2333 N N   . ASP A 0 304 . -39.437  -11.407 27.569   1.00 86.62 304 A 1 
ATOM 2334 C CA  . ASP A 0 304 . -40.017  -11.908 28.825   1.00 86.62 304 A 1 
ATOM 2335 C C   . ASP A 0 304 . -41.531  -12.148 28.659   1.00 86.62 304 A 1 
ATOM 2336 C CB  . ASP A 0 304 . -39.734  -10.923 29.976   1.00 86.62 304 A 1 
ATOM 2337 O O   . ASP A 0 304 . -42.207  -11.506 27.844   1.00 86.62 304 A 1 
ATOM 2338 C CG  . ASP A 0 304 . -39.966  -11.474 31.391   1.00 86.62 304 A 1 
ATOM 2339 O OD1 . ASP A 0 304 . -40.206  -12.694 31.533   1.00 86.62 304 A 1 
ATOM 2340 O OD2 . ASP A 0 304 . -39.885  -10.657 32.335   1.00 86.62 304 A 1 
ATOM 2341 N N   . ASN A 0 305 . -42.057  -13.096 29.427   1.00 84.66 305 A 1 
ATOM 2342 C CA  . ASN A 0 305 . -43.443  -13.541 29.419   1.00 84.66 305 A 1 
ATOM 2343 C C   . ASN A 0 305 . -43.821  -13.987 30.836   1.00 84.66 305 A 1 
ATOM 2344 C CB  . ASN A 0 305 . -43.564  -14.700 28.406   1.00 84.66 305 A 1 
ATOM 2345 O O   . ASN A 0 305 . -43.324  -15.010 31.310   1.00 84.66 305 A 1 
ATOM 2346 C CG  . ASN A 0 305 . -44.997  -15.070 28.074   1.00 84.66 305 A 1 
ATOM 2347 N ND2 . ASN A 0 305 . -45.781  -15.520 29.026   1.00 84.66 305 A 1 
ATOM 2348 O OD1 . ASN A 0 305 . -45.404  -14.968 26.924   1.00 84.66 305 A 1 
ATOM 2349 N N   . SER A 0 306 . -44.730  -13.261 31.487   1.00 80.89 306 A 1 
ATOM 2350 C CA  . SER A 0 306 . -45.238  -13.603 32.821   1.00 80.89 306 A 1 
ATOM 2351 C C   . SER A 0 306 . -46.763  -13.703 32.825   1.00 80.89 306 A 1 
ATOM 2352 C CB  . SER A 0 306 . -44.773  -12.572 33.853   1.00 80.89 306 A 1 
ATOM 2353 O O   . SER A 0 306 . -47.451  -12.693 32.671   1.00 80.89 306 A 1 
ATOM 2354 O OG  . SER A 0 306 . -43.390  -12.706 34.129   1.00 80.89 306 A 1 
ATOM 2355 N N   . ASP A 0 307 . -47.255  -14.920 33.049   1.00 78.07 307 A 1 
ATOM 2356 C CA  . ASP A 0 307 . -48.652  -15.246 33.352   1.00 78.07 307 A 1 
ATOM 2357 C C   . ASP A 0 307 . -48.926  -15.046 34.859   1.00 78.07 307 A 1 
ATOM 2358 C CB  . ASP A 0 307 . -48.903  -16.696 32.886   1.00 78.07 307 A 1 
ATOM 2359 O O   . ASP A 0 307 . -48.052  -15.248 35.715   1.00 78.07 307 A 1 
ATOM 2360 C CG  . ASP A 0 307 . -50.324  -17.230 33.117   1.00 78.07 307 A 1 
ATOM 2361 O OD1 . ASP A 0 307 . -50.775  -17.219 34.288   1.00 78.07 307 A 1 
ATOM 2362 O OD2 . ASP A 0 307 . -50.944  -17.657 32.122   1.00 78.07 307 A 1 
ATOM 2363 N N   . ASN A 0 308 . -50.141  -14.625 35.214   1.00 77.44 308 A 1 
ATOM 2364 C CA  . ASN A 0 308 . -50.617  -14.687 36.595   1.00 77.44 308 A 1 
ATOM 2365 C C   . ASN A 0 308 . -52.139  -14.908 36.697   1.00 77.44 308 A 1 
ATOM 2366 C CB  . ASN A 0 308 . -50.111  -13.441 37.355   1.00 77.44 308 A 1 
ATOM 2367 O O   . ASN A 0 308 . -52.821  -14.218 37.474   1.00 77.44 308 A 1 
ATOM 2368 C CG  . ASN A 0 308 . -49.653  -13.808 38.749   1.00 77.44 308 A 1 
ATOM 2369 N ND2 . ASN A 0 308 . -48.374  -13.953 38.937   1.00 77.44 308 A 1 
ATOM 2370 O OD1 . ASN A 0 308 . -50.412  -13.944 39.698   1.00 77.44 308 A 1 
ATOM 2371 N N   . ASP A 0 309 . -52.686  -15.824 35.900   1.00 77.96 309 A 1 
ATOM 2372 C CA  . ASP A 0 309 . -54.130  -16.006 35.734   1.00 77.96 309 A 1 
ATOM 2373 C C   . ASP A 0 309 . -54.840  -16.437 37.036   1.00 77.96 309 A 1 
ATOM 2374 C CB  . ASP A 0 309 . -54.419  -16.964 34.562   1.00 77.96 309 A 1 
ATOM 2375 O O   . ASP A 0 309 . -54.319  -17.210 37.847   1.00 77.96 309 A 1 
ATOM 2376 C CG  . ASP A 0 309 . -55.906  -16.961 34.176   1.00 77.96 309 A 1 
ATOM 2377 O OD1 . ASP A 0 309 . -56.584  -15.939 34.457   1.00 77.96 309 A 1 
ATOM 2378 O OD2 . ASP A 0 309 . -56.438  -18.020 33.769   1.00 77.96 309 A 1 
ATOM 2379 N N   . LYS A 0 310 . -56.045  -15.907 37.292   1.00 72.57 310 A 1 
ATOM 2380 C CA  . LYS A 0 310 . -56.834  -16.179 38.514   1.00 72.57 310 A 1 
ATOM 2381 C C   . LYS A 0 310 . -58.321  -16.281 38.231   1.00 72.57 310 A 1 
ATOM 2382 C CB  . LYS A 0 310 . -56.603  -15.105 39.586   1.00 72.57 310 A 1 
ATOM 2383 O O   . LYS A 0 310 . -59.019  -15.276 38.068   1.00 72.57 310 A 1 
ATOM 2384 C CG  . LYS A 0 310 . -55.212  -15.215 40.202   1.00 72.57 310 A 1 
ATOM 2385 C CD  . LYS A 0 310 . -54.948  -14.083 41.201   1.00 72.57 310 A 1 
ATOM 2386 C CE  . LYS A 0 310 . -53.441  -13.836 41.281   1.00 72.57 310 A 1 
ATOM 2387 N NZ  . LYS A 0 310 . -52.944  -13.290 39.997   1.00 72.57 310 A 1 
ATOM 2388 N N   . TRP A 0 311 . -58.853  -17.492 38.355   1.00 69.75 311 A 1 
ATOM 2389 C CA  . TRP A 0 311 . -60.270  -17.786 38.160   1.00 69.75 311 A 1 
ATOM 2390 C C   . TRP A 0 311 . -60.999  -18.074 39.482   1.00 69.75 311 A 1 
ATOM 2391 C CB  . TRP A 0 311 . -60.407  -18.904 37.121   1.00 69.75 311 A 1 
ATOM 2392 O O   . TRP A 0 311 . -60.601  -18.918 40.289   1.00 69.75 311 A 1 
ATOM 2393 C CG  . TRP A 0 311 . -59.516  -20.094 37.310   1.00 69.75 311 A 1 
ATOM 2394 C CD1 . TRP A 0 311 . -58.289  -20.243 36.754   1.00 69.75 311 A 1 
ATOM 2395 C CD2 . TRP A 0 311 . -59.763  -21.322 38.064   1.00 69.75 311 A 1 
ATOM 2396 C CE2 . TRP A 0 311 . -58.642  -22.190 37.893   1.00 69.75 311 A 1 
ATOM 2397 C CE3 . TRP A 0 311 . -60.832  -21.797 38.860   1.00 69.75 311 A 1 
ATOM 2398 N NE1 . TRP A 0 311 . -57.762  -21.468 37.113   1.00 69.75 311 A 1 
ATOM 2399 C CH2 . TRP A 0 311 . -59.682  -23.921 39.236   1.00 69.75 311 A 1 
ATOM 2400 C CZ2 . TRP A 0 311 . -58.599  -23.475 38.456   1.00 69.75 311 A 1 
ATOM 2401 C CZ3 . TRP A 0 311 . -60.791  -23.080 39.444   1.00 69.75 311 A 1 
ATOM 2402 N N   . GLY A 0 312 . -62.119  -17.378 39.705   1.00 62.56 312 A 1 
ATOM 2403 C CA  . GLY A 0 312 . -63.016  -17.583 40.846   1.00 62.56 312 A 1 
ATOM 2404 C C   . GLY A 0 312 . -64.355  -18.190 40.423   1.00 62.56 312 A 1 
ATOM 2405 O O   . GLY A 0 312 . -65.117  -17.569 39.684   1.00 62.56 312 A 1 
ATOM 2406 N N   . ALA A 0 313 . -64.692  -19.379 40.927   1.00 57.08 313 A 1 
ATOM 2407 C CA  . ALA A 0 313 . -65.940  -20.056 40.564   1.00 57.08 313 A 1 
ATOM 2408 C C   . ALA A 0 313 . -67.174  -19.452 41.273   1.00 57.08 313 A 1 
ATOM 2409 C CB  . ALA A 0 313 . -65.786  -21.557 40.830   1.00 57.08 313 A 1 
ATOM 2410 O O   . ALA A 0 313 . -67.129  -19.149 42.469   1.00 57.08 313 A 1 
ATOM 2411 N N   . GLN A 0 314 . -68.297  -19.312 40.555   1.00 54.34 314 A 1 
ATOM 2412 C CA  . GLN A 0 314 . -69.511  -18.656 41.065   1.00 54.34 314 A 1 
ATOM 2413 C C   . GLN A 0 314 . -70.113  -19.366 42.290   1.00 54.34 314 A 1 
ATOM 2414 C CB  . GLN A 0 314 . -70.545  -18.480 39.935   1.00 54.34 314 A 1 
ATOM 2415 O O   . GLN A 0 314 . -70.356  -20.573 42.274   1.00 54.34 314 A 1 
ATOM 2416 C CG  . GLN A 0 314 . -71.779  -17.673 40.385   1.00 54.34 314 A 1 
ATOM 2417 C CD  . GLN A 0 314 . -72.705  -17.316 39.225   1.00 54.34 314 A 1 
ATOM 2418 N NE2 . GLN A 0 314 . -73.958  -17.715 39.249   1.00 54.34 314 A 1 
ATOM 2419 O OE1 . GLN A 0 314 . -72.325  -16.658 38.274   1.00 54.34 314 A 1 
ATOM 2420 N N   . ALA A 0 315 . -70.419  -18.585 43.330   1.00 51.10 315 A 1 
ATOM 2421 C CA  . ALA A 0 315 . -71.122  -19.030 44.530   1.00 51.10 315 A 1 
ATOM 2422 C C   . ALA A 0 315 . -72.532  -18.421 44.591   1.00 51.10 315 A 1 
ATOM 2423 C CB  . ALA A 0 315 . -70.278  -18.676 45.762   1.00 51.10 315 A 1 
ATOM 2424 O O   . ALA A 0 315 . -72.716  -17.228 44.350   1.00 51.10 315 A 1 
ATOM 2425 N N   . TRP A 0 316 . -73.524  -19.242 44.934   1.00 54.19 316 A 1 
ATOM 2426 C CA  . TRP A 0 316 . -74.911  -18.805 45.114   1.00 54.19 316 A 1 
ATOM 2427 C C   . TRP A 0 316 . -75.146  -18.277 46.541   1.00 54.19 316 A 1 
ATOM 2428 C CB  . TRP A 0 316 . -75.857  -19.931 44.672   1.00 54.19 316 A 1 
ATOM 2429 O O   . TRP A 0 316 . -74.357  -18.551 47.450   1.00 54.19 316 A 1 
ATOM 2430 C CG  . TRP A 0 316 . -75.706  -20.307 43.221   1.00 54.19 316 A 1 
ATOM 2431 C CD1 . TRP A 0 316 . -74.859  -21.244 42.733   1.00 54.19 316 A 1 
ATOM 2432 C CD2 . TRP A 0 316 . -76.373  -19.736 42.049   1.00 54.19 316 A 1 
ATOM 2433 C CE2 . TRP A 0 316 . -75.860  -20.373 40.878   1.00 54.19 316 A 1 
ATOM 2434 C CE3 . TRP A 0 316 . -77.357  -18.741 41.852   1.00 54.19 316 A 1 
ATOM 2435 N NE1 . TRP A 0 316 . -74.940  -21.281 41.355   1.00 54.19 316 A 1 
ATOM 2436 C CH2 . TRP A 0 316 . -77.271  -19.047 39.426   1.00 54.19 316 A 1 
ATOM 2437 C CZ2 . TRP A 0 316 . -76.290  -20.040 39.585   1.00 54.19 316 A 1 
ATOM 2438 C CZ3 . TRP A 0 316 . -77.801  -18.401 40.558   1.00 54.19 316 A 1 
ATOM 2439 N N   . GLY A 0 317 . -76.182  -17.446 46.702   1.00 52.79 317 A 1 
ATOM 2440 C CA  . GLY A 0 317 . -76.500  -16.741 47.950   1.00 52.79 317 A 1 
ATOM 2441 C C   . GLY A 0 317 . -77.035  -17.641 49.071   1.00 52.79 317 A 1 
ATOM 2442 O O   . GLY A 0 317 . -77.092  -18.859 48.935   1.00 52.79 317 A 1 
ATOM 2443 N N   . SER A 0 318 . -77.408  -17.015 50.186   1.00 47.93 318 A 1 
ATOM 2444 C CA  . SER A 0 318 . -78.012  -17.657 51.359   1.00 47.93 318 A 1 
ATOM 2445 C C   . SER A 0 318 . -79.179  -16.794 51.827   1.00 47.93 318 A 1 
ATOM 2446 C CB  . SER A 0 318 . -76.949  -17.803 52.452   1.00 47.93 318 A 1 
ATOM 2447 O O   . SER A 0 318 . -79.000  -15.595 52.057   1.00 47.93 318 A 1 
ATOM 2448 O OG  . SER A 0 318 . -77.426  -18.401 53.639   1.00 47.93 318 A 1 
ATOM 2449 N N   . ASP A 0 319 . -80.356  -17.393 51.919   1.00 45.48 319 A 1 
ATOM 2450 C CA  . ASP A 0 319 . -81.598  -16.801 52.403   1.00 45.48 319 A 1 
ATOM 2451 C C   . ASP A 0 319 . -81.750  -16.957 53.928   1.00 45.48 319 A 1 
ATOM 2452 C CB  . ASP A 0 319 . -82.798  -17.363 51.603   1.00 45.48 319 A 1 
ATOM 2453 O O   . ASP A 0 319 . -81.059  -17.743 54.582   1.00 45.48 319 A 1 
ATOM 2454 C CG  . ASP A 0 319 . -82.846  -18.891 51.406   1.00 45.48 319 A 1 
ATOM 2455 O OD1 . ASP A 0 319 . -81.938  -19.592 51.911   1.00 45.48 319 A 1 
ATOM 2456 O OD2 . ASP A 0 319 . -83.751  -19.332 50.669   1.00 45.48 319 A 1 
ATOM 2457 N N   . GLN A 0 320 . -82.625  -16.135 54.518   1.00 41.80 320 A 1 
ATOM 2458 C CA  . GLN A 0 320 . -83.042  -16.227 55.921   1.00 41.80 320 A 1 
ATOM 2459 C C   . GLN A 0 320 . -84.488  -15.732 56.066   1.00 41.80 320 A 1 
ATOM 2460 C CB  . GLN A 0 320 . -82.108  -15.431 56.863   1.00 41.80 320 A 1 
ATOM 2461 O O   . GLN A 0 320 . -84.725  -14.542 56.295   1.00 41.80 320 A 1 
ATOM 2462 C CG  . GLN A 0 320 . -80.737  -16.089 57.089   1.00 41.80 320 A 1 
ATOM 2463 C CD  . GLN A 0 320 . -80.143  -15.764 58.457   1.00 41.80 320 A 1 
ATOM 2464 N NE2 . GLN A 0 320 . -79.879  -16.758 59.278   1.00 41.80 320 A 1 
ATOM 2465 O OE1 . GLN A 0 320 . -79.909  -14.629 58.850   1.00 41.80 320 A 1 
ATOM 2466 N N   . ASP A 0 321 . -85.451  -16.648 55.984   1.00 41.87 321 A 1 
ATOM 2467 C CA  . ASP A 0 321 . -86.883  -16.341 56.041   1.00 41.87 321 A 1 
ATOM 2468 C C   . ASP A 0 321 . -87.340  -15.995 57.472   1.00 41.87 321 A 1 
ATOM 2469 C CB  . ASP A 0 321 . -87.696  -17.489 55.399   1.00 41.87 321 A 1 
ATOM 2470 O O   . ASP A 0 321 . -87.791  -16.825 58.267   1.00 41.87 321 A 1 
ATOM 2471 C CG  . ASP A 0 321 . -88.082  -17.222 53.937   1.00 41.87 321 A 1 
ATOM 2472 O OD1 . ASP A 0 321 . -87.416  -16.380 53.297   1.00 41.87 321 A 1 
ATOM 2473 O OD2 . ASP A 0 321 . -89.122  -17.781 53.514   1.00 41.87 321 A 1 
ATOM 2474 N N   . VAL A 0 322 . -87.260  -14.710 57.834   1.00 37.52 322 A 1 
ATOM 2475 C CA  . VAL A 0 322 . -87.709  -14.206 59.147   1.00 37.52 322 A 1 
ATOM 2476 C C   . VAL A 0 322 . -89.241  -14.059 59.189   1.00 37.52 322 A 1 
ATOM 2477 C CB  . VAL A 0 322 . -86.946  -12.936 59.589   1.00 37.52 322 A 1 
ATOM 2478 O O   . VAL A 0 322 . -89.787  -12.964 59.350   1.00 37.52 322 A 1 
ATOM 2479 C CG1 . VAL A 0 322 . -87.217  -12.608 61.070   1.00 37.52 322 A 1 
ATOM 2480 C CG2 . VAL A 0 322 . -85.424  -13.113 59.479   1.00 37.52 322 A 1 
ATOM 2481 N N   . TYR A 0 323 . -89.972  -15.173 59.067   1.00 37.93 323 A 1 
ATOM 2482 C CA  . TYR A 0 323 . -91.438  -15.153 59.036   1.00 37.93 323 A 1 
ATOM 2483 C C   . TYR A 0 323 . -92.057  -14.671 60.365   1.00 37.93 323 A 1 
ATOM 2484 C CB  . TYR A 0 323 . -92.018  -16.501 58.589   1.00 37.93 323 A 1 
ATOM 2485 O O   . TYR A 0 323 . -92.047  -15.350 61.402   1.00 37.93 323 A 1 
ATOM 2486 C CG  . TYR A 0 323 . -93.518  -16.409 58.367   1.00 37.93 323 A 1 
ATOM 2487 C CD1 . TYR A 0 323 . -94.416  -16.822 59.372   1.00 37.93 323 A 1 
ATOM 2488 C CD2 . TYR A 0 323 . -94.009  -15.837 57.178   1.00 37.93 323 A 1 
ATOM 2489 C CE1 . TYR A 0 323 . -95.804  -16.664 59.186   1.00 37.93 323 A 1 
ATOM 2490 C CE2 . TYR A 0 323 . -95.394  -15.674 56.988   1.00 37.93 323 A 1 
ATOM 2491 O OH  . TYR A 0 323 . -97.633  -15.938 57.813   1.00 37.93 323 A 1 
ATOM 2492 C CZ  . TYR A 0 323 . -96.294  -16.091 57.994   1.00 37.93 323 A 1 
ATOM 2493 N N   . GLY A 0 324 . -92.647  -13.473 60.324   1.00 36.98 324 A 1 
ATOM 2494 C CA  . GLY A 0 324 . -93.199  -12.758 61.475   1.00 36.98 324 A 1 
ATOM 2495 C C   . GLY A 0 324 . -94.431  -13.417 62.108   1.00 36.98 324 A 1 
ATOM 2496 O O   . GLY A 0 324 . -95.568  -13.042 61.826   1.00 36.98 324 A 1 
ATOM 2497 N N   . SER A 0 325 . -94.215  -14.351 63.037   1.00 31.76 325 A 1 
ATOM 2498 C CA  . SER A 0 325 . -95.280  -15.044 63.783   1.00 31.76 325 A 1 
ATOM 2499 C C   . SER A 0 325 . -96.119  -14.104 64.672   1.00 31.76 325 A 1 
ATOM 2500 C CB  . SER A 0 325 . -94.674  -16.162 64.635   1.00 31.76 325 A 1 
ATOM 2501 O O   . SER A 0 325 . -95.800  -13.860 65.840   1.00 31.76 325 A 1 
ATOM 2502 O OG  . SER A 0 325 . -94.241  -17.232 63.821   1.00 31.76 325 A 1 
ATOM 2503 N N   . SER A 0 326 . -97.243  -13.610 64.146   1.00 33.74 326 A 1 
ATOM 2504 C CA  . SER A 0 326 . -98.179  -12.738 64.867   1.00 33.74 326 A 1 
ATOM 2505 C C   . SER A 0 326 . -98.925  -13.473 65.995   1.00 33.74 326 A 1 
ATOM 2506 C CB  . SER A 0 326 . -99.182  -12.123 63.882   1.00 33.74 326 A 1 
ATOM 2507 O O   . SER A 0 326 . -99.729  -14.370 65.739   1.00 33.74 326 A 1 
ATOM 2508 O OG  . SER A 0 326 . -99.994  -13.122 63.295   1.00 33.74 326 A 1 
ATOM 2509 N N   . SER A 0 327 . -98.742  -13.055 67.251   1.00 34.97 327 A 1 
ATOM 2510 C CA  . SER A 0 327 . -99.443  -13.633 68.412   1.00 34.97 327 A 1 
ATOM 2511 C C   . SER A 0 327 . -100.765 -12.912 68.728   1.00 34.97 327 A 1 
ATOM 2512 C CB  . SER A 0 327 . -98.507  -13.767 69.622   1.00 34.97 327 A 1 
ATOM 2513 O O   . SER A 0 327 . -100.900 -12.203 69.725   1.00 34.97 327 A 1 
ATOM 2514 O OG  . SER A 0 327 . -97.824  -12.566 69.928   1.00 34.97 327 A 1 
ATOM 2515 N N   . TYR A 0 328 . -101.775 -13.100 67.874   1.00 26.18 328 A 1 
ATOM 2516 C CA  . TYR A 0 328 . -103.095 -12.478 68.040   1.00 26.18 328 A 1 
ATOM 2517 C C   . TYR A 0 328 . -104.112 -13.405 68.737   1.00 26.18 328 A 1 
ATOM 2518 C CB  . TYR A 0 328 . -103.599 -11.974 66.678   1.00 26.18 328 A 1 
ATOM 2519 O O   . TYR A 0 328 . -104.583 -14.380 68.161   1.00 26.18 328 A 1 
ATOM 2520 C CG  . TYR A 0 328 . -104.770 -11.006 66.761   1.00 26.18 328 A 1 
ATOM 2521 C CD1 . TYR A 0 328 . -106.095 -11.481 66.702   1.00 26.18 328 A 1 
ATOM 2522 C CD2 . TYR A 0 328 . -104.527 -9.620  66.858   1.00 26.18 328 A 1 
ATOM 2523 C CE1 . TYR A 0 328 . -107.173 -10.573 66.726   1.00 26.18 328 A 1 
ATOM 2524 C CE2 . TYR A 0 328 . -105.602 -8.709  66.876   1.00 26.18 328 A 1 
ATOM 2525 O OH  . TYR A 0 328 . -107.970 -8.312  66.804   1.00 26.18 328 A 1 
ATOM 2526 C CZ  . TYR A 0 328 . -106.929 -9.185  66.803   1.00 26.18 328 A 1 
ATOM 2527 N N   . GLY A 0 329 . -104.521 -13.038 69.958   1.00 31.05 329 A 1 
ATOM 2528 C CA  . GLY A 0 329 . -105.806 -13.437 70.552   1.00 31.05 329 A 1 
ATOM 2529 C C   . GLY A 0 329 . -105.875 -14.719 71.406   1.00 31.05 329 A 1 
ATOM 2530 O O   . GLY A 0 329 . -105.793 -15.842 70.919   1.00 31.05 329 A 1 
ATOM 2531 N N   . LYS A 0 330 . -106.285 -14.550 72.673   1.00 30.36 330 A 1 
ATOM 2532 C CA  . LYS A 0 330 . -107.324 -15.405 73.283   1.00 30.36 330 A 1 
ATOM 2533 C C   . LYS A 0 330 . -108.404 -14.491 73.861   1.00 30.36 330 A 1 
ATOM 2534 C CB  . LYS A 0 330 . -106.749 -16.398 74.316   1.00 30.36 330 A 1 
ATOM 2535 O O   . LYS A 0 330 . -108.168 -13.784 74.835   1.00 30.36 330 A 1 
ATOM 2536 C CG  . LYS A 0 330 . -107.833 -17.408 74.755   1.00 30.36 330 A 1 
ATOM 2537 C CD  . LYS A 0 330 . -107.337 -18.466 75.759   1.00 30.36 330 A 1 
ATOM 2538 C CE  . LYS A 0 330 . -108.481 -19.440 76.109   1.00 30.36 330 A 1 
ATOM 2539 N NZ  . LYS A 0 330 . -108.089 -20.461 77.122   1.00 30.36 330 A 1 
ATOM 2540 N N   . ALA A 0 331 . -109.563 -14.458 73.208   1.00 27.16 331 A 1 
ATOM 2541 C CA  . ALA A 0 331 . -110.637 -13.518 73.518   1.00 27.16 331 A 1 
ATOM 2542 C C   . ALA A 0 331 . -111.459 -13.919 74.757   1.00 27.16 331 A 1 
ATOM 2543 C CB  . ALA A 0 331 . -111.520 -13.373 72.271   1.00 27.16 331 A 1 
ATOM 2544 O O   . ALA A 0 331 . -111.463 -15.073 75.191   1.00 27.16 331 A 1 
ATOM 2545 N N   . ALA A 0 332 . -112.215 -12.957 75.289   1.00 23.60 332 A 1 
ATOM 2546 C CA  . ALA A 0 332 . -113.263 -13.223 76.266   1.00 23.60 332 A 1 
ATOM 2547 C C   . ALA A 0 332 . -114.457 -13.947 75.615   1.00 23.60 332 A 1 
ATOM 2548 C CB  . ALA A 0 332 . -113.699 -11.892 76.892   1.00 23.60 332 A 1 
ATOM 2549 O O   . ALA A 0 332 . -114.825 -13.658 74.478   1.00 23.60 332 A 1 
ATOM 2550 N N   . SER A 0 333 . -115.133 -14.812 76.372   1.00 31.33 333 A 1 
ATOM 2551 C CA  . SER A 0 333 . -116.490 -15.261 76.042   1.00 31.33 333 A 1 
ATOM 2552 C C   . SER A 0 333 . -117.361 -15.256 77.298   1.00 31.33 333 A 1 
ATOM 2553 C CB  . SER A 0 333 . -116.493 -16.616 75.322   1.00 31.33 333 A 1 
ATOM 2554 O O   . SER A 0 333 . -116.971 -15.749 78.354   1.00 31.33 333 A 1 
ATOM 2555 O OG  . SER A 0 333 . -115.880 -17.629 76.089   1.00 31.33 333 A 1 
ATOM 2556 N N   . LYS A 0 334 . -118.538 -14.631 77.200   1.00 28.03 334 A 1 
ATOM 2557 C CA  . LYS A 0 334 . -119.551 -14.650 78.262   1.00 28.03 334 A 1 
ATOM 2558 C C   . LYS A 0 334 . -120.247 -16.011 78.262   1.00 28.03 334 A 1 
ATOM 2559 C CB  . LYS A 0 334 . -120.627 -13.571 78.014   1.00 28.03 334 A 1 
ATOM 2560 O O   . LYS A 0 334 . -120.548 -16.532 77.191   1.00 28.03 334 A 1 
ATOM 2561 C CG  . LYS A 0 334 . -120.145 -12.112 77.980   1.00 28.03 334 A 1 
ATOM 2562 C CD  . LYS A 0 334 . -121.324 -11.197 77.600   1.00 28.03 334 A 1 
ATOM 2563 C CE  . LYS A 0 334 . -120.901 -9.723  77.517   1.00 28.03 334 A 1 
ATOM 2564 N NZ  . LYS A 0 334 . -122.015 -8.854  77.048   1.00 28.03 334 A 1 
ATOM 2565 N N   . LYS A 0 335 . -120.708 -16.465 79.429   1.00 31.60 335 A 1 
ATOM 2566 C CA  . LYS A 0 335 . -121.969 -17.216 79.501   1.00 31.60 335 A 1 
ATOM 2567 C C   . LYS A 0 335 . -122.822 -16.717 80.663   1.00 31.60 335 A 1 
ATOM 2568 C CB  . LYS A 0 335 . -121.732 -18.738 79.494   1.00 31.60 335 A 1 
ATOM 2569 O O   . LYS A 0 335 . -122.770 -17.246 81.764   1.00 31.60 335 A 1 
ATOM 2570 C CG  . LYS A 0 335 . -123.049 -19.452 79.133   1.00 31.60 335 A 1 
ATOM 2571 C CD  . LYS A 0 335 . -122.877 -20.961 78.925   1.00 31.60 335 A 1 
ATOM 2572 C CE  . LYS A 0 335 . -124.220 -21.556 78.473   1.00 31.60 335 A 1 
ATOM 2573 N NZ  . LYS A 0 335 . -124.143 -23.023 78.253   1.00 31.60 335 A 1 
ATOM 2574 N N   . SER A 0 336 . -123.607 -15.680 80.381   1.00 22.21 336 A 1 
ATOM 2575 C CA  . SER A 0 336 . -124.804 -15.366 81.156   1.00 22.21 336 A 1 
ATOM 2576 C C   . SER A 0 336 . -126.003 -15.845 80.350   1.00 22.21 336 A 1 
ATOM 2577 C CB  . SER A 0 336 . -124.914 -13.868 81.448   1.00 22.21 336 A 1 
ATOM 2578 O O   . SER A 0 336 . -126.144 -15.464 79.189   1.00 22.21 336 A 1 
ATOM 2579 O OG  . SER A 0 336 . -126.074 -13.642 82.220   1.00 22.21 336 A 1 
ATOM 2580 N N   . TYR A 0 337 . -126.819 -16.693 80.962   1.00 29.02 337 A 1 
ATOM 2581 C CA  . TYR A 0 337 . -128.179 -17.002 80.545   1.00 29.02 337 A 1 
ATOM 2582 C C   . TYR A 0 337 . -128.971 -17.166 81.839   1.00 29.02 337 A 1 
ATOM 2583 C CB  . TYR A 0 337 . -128.235 -18.271 79.672   1.00 29.02 337 A 1 
ATOM 2584 O O   . TYR A 0 337 . -128.652 -18.037 82.647   1.00 29.02 337 A 1 
ATOM 2585 C CG  . TYR A 0 337 . -128.597 -17.987 78.226   1.00 29.02 337 A 1 
ATOM 2586 C CD1 . TYR A 0 337 . -129.946 -18.035 77.820   1.00 29.02 337 A 1 
ATOM 2587 C CD2 . TYR A 0 337 . -127.595 -17.641 77.298   1.00 29.02 337 A 1 
ATOM 2588 C CE1 . TYR A 0 337 . -130.290 -17.737 76.487   1.00 29.02 337 A 1 
ATOM 2589 C CE2 . TYR A 0 337 . -127.937 -17.342 75.964   1.00 29.02 337 A 1 
ATOM 2590 O OH  . TYR A 0 337 . -129.629 -17.087 74.277   1.00 29.02 337 A 1 
ATOM 2591 C CZ  . TYR A 0 337 . -129.290 -17.387 75.558   1.00 29.02 337 A 1 
ATOM 2592 N N   . GLY A 0 338 . -129.951 -16.294 82.056   1.00 26.43 338 A 1 
ATOM 2593 C CA  . GLY A 0 338 . -131.037 -16.600 82.976   1.00 26.43 338 A 1 
ATOM 2594 C C   . GLY A 0 338 . -132.058 -17.458 82.240   1.00 26.43 338 A 1 
ATOM 2595 O O   . GLY A 0 338 . -132.223 -17.296 81.031   1.00 26.43 338 A 1 
ATOM 2596 N N   . ASP A 0 339 . -132.746 -18.332 82.964   1.00 29.83 339 A 1 
ATOM 2597 C CA  . ASP A 0 339 . -133.947 -18.991 82.461   1.00 29.83 339 A 1 
ATOM 2598 C C   . ASP A 0 339 . -135.007 -19.074 83.571   1.00 29.83 339 A 1 
ATOM 2599 C CB  . ASP A 0 339 . -133.615 -20.348 81.814   1.00 29.83 339 A 1 
ATOM 2600 O O   . ASP A 0 339 . -134.708 -18.872 84.753   1.00 29.83 339 A 1 
ATOM 2601 C CG  . ASP A 0 339 . -134.495 -20.615 80.585   1.00 29.83 339 A 1 
ATOM 2602 O OD1 . ASP A 0 339 . -135.630 -20.082 80.556   1.00 29.83 339 A 1 
ATOM 2603 O OD2 . ASP A 0 339 . -134.007 -21.327 79.680   1.00 29.83 339 A 1 
ATOM 2604 N N   . TYR A 0 340 . -136.261 -19.262 83.177   1.00 26.18 340 A 1 
ATOM 2605 C CA  . TYR A 0 340 . -137.435 -19.022 84.015   1.00 26.18 340 A 1 
ATOM 2606 C C   . TYR A 0 340 . -137.830 -20.209 84.911   1.00 26.18 340 A 1 
ATOM 2607 C CB  . TYR A 0 340 . -138.621 -18.614 83.117   1.00 26.18 340 A 1 
ATOM 2608 O O   . TYR A 0 340 . -137.716 -21.370 84.540   1.00 26.18 340 A 1 
ATOM 2609 C CG  . TYR A 0 340 . -138.917 -17.125 83.048   1.00 26.18 340 A 1 
ATOM 2610 C CD1 . TYR A 0 340 . -140.141 -16.630 83.545   1.00 26.18 340 A 1 
ATOM 2611 C CD2 . TYR A 0 340 . -138.004 -16.245 82.434   1.00 26.18 340 A 1 
ATOM 2612 C CE1 . TYR A 0 340 . -140.457 -15.264 83.417   1.00 26.18 340 A 1 
ATOM 2613 C CE2 . TYR A 0 340 . -138.317 -14.876 82.305   1.00 26.18 340 A 1 
ATOM 2614 O OH  . TYR A 0 340 . -139.874 -13.074 82.646   1.00 26.18 340 A 1 
ATOM 2615 C CZ  . TYR A 0 340 . -139.550 -14.386 82.790   1.00 26.18 340 A 1 
ATOM 2616 N N   . GLY A 0 341 . -138.478 -19.882 86.036   1.00 27.16 341 A 1 
ATOM 2617 C CA  . GLY A 0 341 . -139.615 -20.667 86.531   1.00 27.16 341 A 1 
ATOM 2618 C C   . GLY A 0 341 . -139.333 -21.878 87.428   1.00 27.16 341 A 1 
ATOM 2619 O O   . GLY A 0 341 . -139.430 -23.019 86.992   1.00 27.16 341 A 1 
ATOM 2620 N N   . ALA A 0 342 . -139.198 -21.637 88.736   1.00 33.94 342 A 1 
ATOM 2621 C CA  . ALA A 0 342 . -139.510 -22.630 89.770   1.00 33.94 342 A 1 
ATOM 2622 C C   . ALA A 0 342 . -140.432 -21.992 90.825   1.00 33.94 342 A 1 
ATOM 2623 C CB  . ALA A 0 342 . -138.210 -23.197 90.351   1.00 33.94 342 A 1 
ATOM 2624 O O   . ALA A 0 342 . -139.993 -21.230 91.687   1.00 33.94 342 A 1 
ATOM 2625 N N   . GLN A 0 343 . -141.739 -22.241 90.714   1.00 29.59 343 A 1 
ATOM 2626 C CA  . GLN A 0 343 . -142.756 -21.567 91.523   1.00 29.59 343 A 1 
ATOM 2627 C C   . GLN A 0 343 . -142.967 -22.246 92.885   1.00 29.59 343 A 1 
ATOM 2628 C CB  . GLN A 0 343 . -144.070 -21.482 90.725   1.00 29.59 343 A 1 
ATOM 2629 O O   . GLN A 0 343 . -143.670 -23.246 92.975   1.00 29.59 343 A 1 
ATOM 2630 C CG  . GLN A 0 343 . -145.179 -20.728 91.481   1.00 29.59 343 A 1 
ATOM 2631 C CD  . GLN A 0 343 . -146.494 -20.768 90.716   1.00 29.59 343 A 1 
ATOM 2632 N NE2 . GLN A 0 343 . -147.295 -21.798 90.881   1.00 29.59 343 A 1 
ATOM 2633 O OE1 . GLN A 0 343 . -146.817 -19.882 89.949   1.00 29.59 343 A 1 
ATOM 2634 N N   . GLY A 0 344 . -142.485 -21.589 93.940   1.00 27.93 344 A 1 
ATOM 2635 C CA  . GLY A 0 344 . -143.115 -21.583 95.262   1.00 27.93 344 A 1 
ATOM 2636 C C   . GLY A 0 344 . -142.857 -22.769 96.199   1.00 27.93 344 A 1 
ATOM 2637 O O   . GLY A 0 344 . -143.239 -23.901 95.935   1.00 27.93 344 A 1 
ATOM 2638 N N   . GLN A 0 345 . -142.402 -22.438 97.409   1.00 31.66 345 A 1 
ATOM 2639 C CA  . GLN A 0 345 . -143.091 -22.857 98.634   1.00 31.66 345 A 1 
ATOM 2640 C C   . GLN A 0 345 . -142.918 -21.789 99.731   1.00 31.66 345 A 1 
ATOM 2641 C CB  . GLN A 0 345 . -142.700 -24.288 99.062   1.00 31.66 345 A 1 
ATOM 2642 O O   . GLN A 0 345 . -142.100 -20.879 99.604   1.00 31.66 345 A 1 
ATOM 2643 C CG  . GLN A 0 345 . -143.906 -25.227 98.851   1.00 31.66 345 A 1 
ATOM 2644 C CD  . GLN A 0 345 . -143.587 -26.709 99.004   1.00 31.66 345 A 1 
ATOM 2645 N NE2 . GLN A 0 345 . -144.443 -27.583 98.523   1.00 31.66 345 A 1 
ATOM 2646 O OE1 . GLN A 0 345 . -142.593 -27.117 99.576   1.00 31.66 345 A 1 
ATOM 2647 N N   . TYR A 0 346 . -143.778 -21.830 100.749  1.00 26.61 346 A 1 
ATOM 2648 C CA  . TYR A 0 346 . -144.061 -20.719 101.669  1.00 26.61 346 A 1 
ATOM 2649 C C   . TYR A 0 346 . -143.738 -21.104 103.121  1.00 26.61 346 A 1 
ATOM 2650 C CB  . TYR A 0 346 . -145.536 -20.329 101.462  1.00 26.61 346 A 1 
ATOM 2651 O O   . TYR A 0 346 . -144.110 -22.183 103.571  1.00 26.61 346 A 1 
ATOM 2652 C CG  . TYR A 0 346 . -146.198 -19.428 102.494  1.00 26.61 346 A 1 
ATOM 2653 C CD1 . TYR A 0 346 . -146.720 -20.002 103.670  1.00 26.61 346 A 1 
ATOM 2654 C CD2 . TYR A 0 346 . -146.440 -18.067 102.215  1.00 26.61 346 A 1 
ATOM 2655 C CE1 . TYR A 0 346 . -147.523 -19.242 104.537  1.00 26.61 346 A 1 
ATOM 2656 C CE2 . TYR A 0 346 . -147.235 -17.294 103.089  1.00 26.61 346 A 1 
ATOM 2657 O OH  . TYR A 0 346 . -148.657 -17.201 105.038  1.00 26.61 346 A 1 
ATOM 2658 C CZ  . TYR A 0 346 . -147.806 -17.894 104.232  1.00 26.61 346 A 1 
ATOM 2659 N N   . GLY A 0 347 . -143.076 -20.203 103.854  1.00 31.83 347 A 1 
ATOM 2660 C CA  . GLY A 0 347 . -142.566 -20.437 105.215  1.00 31.83 347 A 1 
ATOM 2661 C C   . GLY A 0 347 . -141.384 -19.505 105.506  1.00 31.83 347 A 1 
ATOM 2662 O O   . GLY A 0 347 . -140.243 -19.892 105.312  1.00 31.83 347 A 1 
ATOM 2663 N N   . LYS A 0 348 . -141.562 -18.212 105.806  1.00 30.35 348 A 1 
ATOM 2664 C CA  . LYS A 0 348 . -142.158 -17.679 107.049  1.00 30.35 348 A 1 
ATOM 2665 C C   . LYS A 0 348 . -141.625 -18.372 108.314  1.00 30.35 348 A 1 
ATOM 2666 C CB  . LYS A 0 348 . -143.705 -17.634 107.048  1.00 30.35 348 A 1 
ATOM 2667 O O   . LYS A 0 348 . -142.253 -19.296 108.814  1.00 30.35 348 A 1 
ATOM 2668 C CG  . LYS A 0 348 . -144.306 -16.330 106.512  1.00 30.35 348 A 1 
ATOM 2669 C CD  . LYS A 0 348 . -145.794 -16.279 106.892  1.00 30.35 348 A 1 
ATOM 2670 C CE  . LYS A 0 348 . -146.442 -14.972 106.423  1.00 30.35 348 A 1 
ATOM 2671 N NZ  . LYS A 0 348 . -147.899 -14.959 106.706  1.00 30.35 348 A 1 
ATOM 2672 N N   . SER A 0 349 . -140.555 -17.824 108.890  1.00 27.76 349 A 1 
ATOM 2673 C CA  . SER A 0 349 . -140.432 -17.674 110.346  1.00 27.76 349 A 1 
ATOM 2674 C C   . SER A 0 349 . -139.421 -16.580 110.706  1.00 27.76 349 A 1 
ATOM 2675 C CB  . SER A 0 349 . -140.047 -18.975 111.056  1.00 27.76 349 A 1 
ATOM 2676 O O   . SER A 0 349 . -138.406 -16.404 110.044  1.00 27.76 349 A 1 
ATOM 2677 O OG  . SER A 0 349 . -140.101 -18.758 112.456  1.00 27.76 349 A 1 
ATOM 2678 N N   . TYR A 0 350 . -139.757 -15.863 111.772  1.00 28.21 350 A 1 
ATOM 2679 C CA  . TYR A 0 350 . -138.972 -14.937 112.590  1.00 28.21 350 A 1 
ATOM 2680 C C   . TYR A 0 350 . -137.527 -15.416 112.866  1.00 28.21 350 A 1 
ATOM 2681 C CB  . TYR A 0 350 . -139.741 -14.839 113.926  1.00 28.21 350 A 1 
ATOM 2682 O O   . TYR A 0 350 . -137.275 -16.615 112.900  1.00 28.21 350 A 1 
ATOM 2683 C CG  . TYR A 0 350 . -141.245 -14.636 113.775  1.00 28.21 350 A 1 
ATOM 2684 C CD1 . TYR A 0 350 . -141.774 -13.331 113.766  1.00 28.21 350 A 1 
ATOM 2685 C CD2 . TYR A 0 350 . -142.108 -15.741 113.589  1.00 28.21 350 A 1 
ATOM 2686 C CE1 . TYR A 0 350 . -143.150 -13.125 113.551  1.00 28.21 350 A 1 
ATOM 2687 C CE2 . TYR A 0 350 . -143.477 -15.536 113.332  1.00 28.21 350 A 1 
ATOM 2688 O OH  . TYR A 0 350 . -145.323 -14.027 113.076  1.00 28.21 350 A 1 
ATOM 2689 C CZ  . TYR A 0 350 . -144.001 -14.227 113.316  1.00 28.21 350 A 1 
ATOM 2690 N N   . GLY A 0 351 . -136.554 -14.547 113.152  1.00 27.60 351 A 1 
ATOM 2691 C CA  . GLY A 0 351 . -136.629 -13.096 113.335  1.00 27.60 351 A 1 
ATOM 2692 C C   . GLY A 0 351 . -135.757 -12.622 114.505  1.00 27.60 351 A 1 
ATOM 2693 O O   . GLY A 0 351 . -135.600 -13.326 115.497  1.00 27.60 351 A 1 
ATOM 2694 N N   . GLY A 0 352 . -135.230 -11.405 114.375  1.00 30.49 352 A 1 
ATOM 2695 C CA  . GLY A 0 352 . -134.383 -10.729 115.354  1.00 30.49 352 A 1 
ATOM 2696 C C   . GLY A 0 352 . -132.909 -10.658 114.942  1.00 30.49 352 A 1 
ATOM 2697 O O   . GLY A 0 352 . -132.407 -11.537 114.256  1.00 30.49 352 A 1 
ATOM 2698 N N   . SER A 0 353 . -132.132 -9.654  115.340  1.00 29.72 353 A 1 
ATOM 2699 C CA  . SER A 0 353 . -132.406 -8.306  115.868  1.00 29.72 353 A 1 
ATOM 2700 C C   . SER A 0 353 . -131.037 -7.712  116.229  1.00 29.72 353 A 1 
ATOM 2701 C CB  . SER A 0 353 . -133.241 -8.304  117.164  1.00 29.72 353 A 1 
ATOM 2702 O O   . SER A 0 353 . -130.261 -8.378  116.898  1.00 29.72 353 A 1 
ATOM 2703 O OG  . SER A 0 353 . -133.305 -7.000  117.703  1.00 29.72 353 A 1 
ATOM 2704 N N   . ALA A 0 354 . -130.786 -6.460  115.842  1.00 31.32 354 A 1 
ATOM 2705 C CA  . ALA A 0 354 . -129.838 -5.524  116.462  1.00 31.32 354 A 1 
ATOM 2706 C C   . ALA A 0 354 . -128.396 -5.979  116.831  1.00 31.32 354 A 1 
ATOM 2707 C CB  . ALA A 0 354 . -130.543 -4.904  117.679  1.00 31.32 354 A 1 
ATOM 2708 O O   . ALA A 0 354 . -128.143 -6.468  117.926  1.00 31.32 354 A 1 
ATOM 2709 N N   . GLY A 0 355 . -127.434 -5.500  116.031  1.00 31.80 355 A 1 
ATOM 2710 C CA  . GLY A 0 355 . -126.376 -4.621  116.562  1.00 31.80 355 A 1 
ATOM 2711 C C   . GLY A 0 355 . -125.007 -5.228  116.910  1.00 31.80 355 A 1 
ATOM 2712 O O   . GLY A 0 355 . -124.897 -6.340  117.408  1.00 31.80 355 A 1 
ATOM 2713 N N   . GLY A 0 356 . -123.954 -4.427  116.694  1.00 31.58 356 A 1 
ATOM 2714 C CA  . GLY A 0 356 . -122.576 -4.718  117.118  1.00 31.58 356 A 1 
ATOM 2715 C C   . GLY A 0 356 . -121.537 -4.446  116.026  1.00 31.58 356 A 1 
ATOM 2716 O O   . GLY A 0 356 . -121.461 -5.173  115.042  1.00 31.58 356 A 1 
ATOM 2717 N N   . HIS A 0 357 . -120.720 -3.403  116.196  1.00 30.21 357 A 1 
ATOM 2718 C CA  . HIS A 0 357 . -119.572 -3.133  115.320  1.00 30.21 357 A 1 
ATOM 2719 C C   . HIS A 0 357 . -118.389 -4.057  115.642  1.00 30.21 357 A 1 
ATOM 2720 C CB  . HIS A 0 357 . -119.074 -1.688  115.517  1.00 30.21 357 A 1 
ATOM 2721 O O   . HIS A 0 357 . -118.115 -4.294  116.815  1.00 30.21 357 A 1 
ATOM 2722 C CG  . HIS A 0 357 . -119.972 -0.594  115.007  1.00 30.21 357 A 1 
ATOM 2723 C CD2 . HIS A 0 357 . -121.105 -0.118  115.609  1.00 30.21 357 A 1 
ATOM 2724 N ND1 . HIS A 0 357 . -119.726 0.211   113.916  1.00 30.21 357 A 1 
ATOM 2725 C CE1 . HIS A 0 357 . -120.695 1.140   113.857  1.00 30.21 357 A 1 
ATOM 2726 N NE2 . HIS A 0 357 . -121.563 0.973   114.865  1.00 30.21 357 A 1 
ATOM 2727 N N   . VAL A 0 358 . -117.601 -4.420  114.623  1.00 34.14 358 A 1 
ATOM 2728 C CA  . VAL A 0 358 . -116.150 -4.127  114.529  1.00 34.14 358 A 1 
ATOM 2729 C C   . VAL A 0 358 . -115.663 -4.463  113.108  1.00 34.14 358 A 1 
ATOM 2730 C CB  . VAL A 0 358 . -115.316 -4.814  115.647  1.00 34.14 358 A 1 
ATOM 2731 O O   . VAL A 0 358 . -116.228 -5.327  112.443  1.00 34.14 358 A 1 
ATOM 2732 C CG1 . VAL A 0 358 . -113.963 -5.403  115.224  1.00 34.14 358 A 1 
ATOM 2733 C CG2 . VAL A 0 358 . -114.988 -3.783  116.742  1.00 34.14 358 A 1 
ATOM 2734 N N   . ALA A 0 359 . -114.650 -3.747  112.612  1.00 40.28 359 A 1 
ATOM 2735 C CA  . ALA A 0 359 . -114.062 -3.965  111.286  1.00 40.28 359 A 1 
ATOM 2736 C C   . ALA A 0 359 . -112.796 -4.845  111.358  1.00 40.28 359 A 1 
ATOM 2737 C CB  . ALA A 0 359 . -113.773 -2.597  110.653  1.00 40.28 359 A 1 
ATOM 2738 O O   . ALA A 0 359 . -112.012 -4.711  112.295  1.00 40.28 359 A 1 
ATOM 2739 N N   . GLY A 0 360 . -112.565 -5.701  110.352  1.00 35.87 360 A 1 
ATOM 2740 C CA  . GLY A 0 360 . -111.399 -6.597  110.307  1.00 35.87 360 A 1 
ATOM 2741 C C   . GLY A 0 360 . -111.153 -7.240  108.934  1.00 35.87 360 A 1 
ATOM 2742 O O   . GLY A 0 360 . -111.890 -8.119  108.515  1.00 35.87 360 A 1 
ATOM 2743 N N   . HIS A 0 361 . -110.102 -6.771  108.260  1.00 31.30 361 A 1 
ATOM 2744 C CA  . HIS A 0 361 . -109.499 -7.210  106.987  1.00 31.30 361 A 1 
ATOM 2745 C C   . HIS A 0 361 . -109.557 -8.703  106.569  1.00 31.30 361 A 1 
ATOM 2746 C CB  . HIS A 0 361 . -108.000 -6.871  107.114  1.00 31.30 361 A 1 
ATOM 2747 O O   . HIS A 0 361 . -109.349 -9.594  107.385  1.00 31.30 361 A 1 
ATOM 2748 C CG  . HIS A 0 361 . -107.611 -5.531  106.563  1.00 31.30 361 A 1 
ATOM 2749 C CD2 . HIS A 0 361 . -107.929 -4.295  107.057  1.00 31.30 361 A 1 
ATOM 2750 N ND1 . HIS A 0 361 . -106.810 -5.338  105.462  1.00 31.30 361 A 1 
ATOM 2751 C CE1 . HIS A 0 361 . -106.652 -4.017  105.291  1.00 31.30 361 A 1 
ATOM 2752 N NE2 . HIS A 0 361 . -107.323 -3.342  106.234  1.00 31.30 361 A 1 
ATOM 2753 N N   . GLY A 0 362 . -109.566 -8.936  105.242  1.00 34.40 362 A 1 
ATOM 2754 C CA  . GLY A 0 362 . -109.042 -10.153 104.579  1.00 34.40 362 A 1 
ATOM 2755 C C   . GLY A 0 362 . -109.989 -10.718 103.500  1.00 34.40 362 A 1 
ATOM 2756 O O   . GLY A 0 362 . -111.111 -11.067 103.826  1.00 34.40 362 A 1 
ATOM 2757 N N   . SER A 0 363 . -109.694 -10.696 102.188  1.00 32.93 363 A 1 
ATOM 2758 C CA  . SER A 0 363 . -108.602 -11.381 101.449  1.00 32.93 363 A 1 
ATOM 2759 C C   . SER A 0 363 . -108.829 -12.900 101.327  1.00 32.93 363 A 1 
ATOM 2760 C CB  . SER A 0 363 . -107.223 -11.103 102.066  1.00 32.93 363 A 1 
ATOM 2761 O O   . SER A 0 363 . -108.948 -13.554 102.354  1.00 32.93 363 A 1 
ATOM 2762 O OG  . SER A 0 363 . -106.182 -11.627 101.275  1.00 32.93 363 A 1 
ATOM 2763 N N   . HIS A 0 364 . -108.843 -13.557 100.156  1.00 28.38 364 A 1 
ATOM 2764 C CA  . HIS A 0 364 . -108.873 -13.146 98.734   1.00 28.38 364 A 1 
ATOM 2765 C C   . HIS A 0 364 . -109.186 -14.410 97.883   1.00 28.38 364 A 1 
ATOM 2766 C CB  . HIS A 0 364 . -107.491 -12.609 98.279   1.00 28.38 364 A 1 
ATOM 2767 O O   . HIS A 0 364 . -108.896 -15.517 98.329   1.00 28.38 364 A 1 
ATOM 2768 C CG  . HIS A 0 364 . -107.478 -11.190 97.755   1.00 28.38 364 A 1 
ATOM 2769 C CD2 . HIS A 0 364 . -107.017 -10.078 98.412   1.00 28.38 364 A 1 
ATOM 2770 N ND1 . HIS A 0 364 . -107.794 -10.788 96.474   1.00 28.38 364 A 1 
ATOM 2771 C CE1 . HIS A 0 364 . -107.551 -9.469  96.376   1.00 28.38 364 A 1 
ATOM 2772 N NE2 . HIS A 0 364 . -107.088 -8.991  97.537   1.00 28.38 364 A 1 
ATOM 2773 N N   . GLY A 0 365 . -109.649 -14.263 96.630   1.00 27.35 365 A 1 
ATOM 2774 C CA  . GLY A 0 365 . -109.610 -15.341 95.614   1.00 27.35 365 A 1 
ATOM 2775 C C   . GLY A 0 365 . -110.965 -15.930 95.169   1.00 27.35 365 A 1 
ATOM 2776 O O   . GLY A 0 365 . -111.994 -15.599 95.744   1.00 27.35 365 A 1 
ATOM 2777 N N   . ALA A 0 366 . -111.030 -16.787 94.136   1.00 29.76 366 A 1 
ATOM 2778 C CA  . ALA A 0 366 . -109.974 -17.224 93.201   1.00 29.76 366 A 1 
ATOM 2779 C C   . ALA A 0 366 . -110.546 -17.925 91.931   1.00 29.76 366 A 1 
ATOM 2780 C CB  . ALA A 0 366 . -109.037 -18.200 93.940   1.00 29.76 366 A 1 
ATOM 2781 O O   . ALA A 0 366 . -111.733 -18.224 91.863   1.00 29.76 366 A 1 
ATOM 2782 N N   . HIS A 0 367 . -109.646 -18.274 90.994   1.00 26.81 367 A 1 
ATOM 2783 C CA  . HIS A 0 367 . -109.793 -19.251 89.888   1.00 26.81 367 A 1 
ATOM 2784 C C   . HIS A 0 367 . -110.718 -18.903 88.691   1.00 26.81 367 A 1 
ATOM 2785 C CB  . HIS A 0 367 . -110.034 -20.658 90.466   1.00 26.81 367 A 1 
ATOM 2786 O O   . HIS A 0 367 . -111.516 -17.976 88.737   1.00 26.81 367 A 1 
ATOM 2787 C CG  . HIS A 0 367 . -109.000 -21.062 91.491   1.00 26.81 367 A 1 
ATOM 2788 C CD2 . HIS A 0 367 . -109.226 -21.297 92.820   1.00 26.81 367 A 1 
ATOM 2789 N ND1 . HIS A 0 367 . -107.642 -21.200 91.282   1.00 26.81 367 A 1 
ATOM 2790 C CE1 . HIS A 0 367 . -107.068 -21.500 92.460   1.00 26.81 367 A 1 
ATOM 2791 N NE2 . HIS A 0 367 . -107.993 -21.554 93.426   1.00 26.81 367 A 1 
ATOM 2792 N N   . GLY A 0 368 . -110.539 -19.624 87.563   1.00 31.44 368 A 1 
ATOM 2793 C CA  . GLY A 0 368 . -111.242 -19.348 86.290   1.00 31.44 368 A 1 
ATOM 2794 C C   . GLY A 0 368 . -110.989 -20.305 85.099   1.00 31.44 368 A 1 
ATOM 2795 O O   . GLY A 0 368 . -111.859 -20.444 84.244   1.00 31.44 368 A 1 
ATOM 2796 N N   . GLY A 0 369 . -109.856 -21.020 85.037   1.00 27.55 369 A 1 
ATOM 2797 C CA  . GLY A 0 369 . -109.657 -22.188 84.147   1.00 27.55 369 A 1 
ATOM 2798 C C   . GLY A 0 369 . -109.637 -21.937 82.621   1.00 27.55 369 A 1 
ATOM 2799 O O   . GLY A 0 369 . -109.121 -20.923 82.161   1.00 27.55 369 A 1 
ATOM 2800 N N   . HIS A 0 370 . -110.209 -22.886 81.858   1.00 30.86 370 A 1 
ATOM 2801 C CA  . HIS A 0 370 . -110.310 -22.969 80.379   1.00 30.86 370 A 1 
ATOM 2802 C C   . HIS A 0 370 . -108.973 -23.171 79.613   1.00 30.86 370 A 1 
ATOM 2803 C CB  . HIS A 0 370 . -111.097 -21.773 79.816   1.00 30.86 370 A 1 
ATOM 2804 O O   . HIS A 0 370 . -108.196 -22.232 79.441   1.00 30.86 370 A 1 
ATOM 2805 C CG  . HIS A 0 370 . -112.477 -21.597 80.398   1.00 30.86 370 A 1 
ATOM 2806 C CD2 . HIS A 0 370 . -113.659 -21.930 79.792   1.00 30.86 370 A 1 
ATOM 2807 N ND1 . HIS A 0 370 . -112.796 -21.038 81.617   1.00 30.86 370 A 1 
ATOM 2808 C CE1 . HIS A 0 370 . -114.131 -21.047 81.745   1.00 30.86 370 A 1 
ATOM 2809 N NE2 . HIS A 0 370 . -114.702 -21.581 80.655   1.00 30.86 370 A 1 
ATOM 2810 N N   . GLY A 0 371 . -108.653 -24.329 79.020   1.00 30.22 371 A 1 
ATOM 2811 C CA  . GLY A 0 371 . -109.501 -25.457 78.593   1.00 30.22 371 A 1 
ATOM 2812 C C   . GLY A 0 371 . -109.888 -25.371 77.103   1.00 30.22 371 A 1 
ATOM 2813 O O   . GLY A 0 371 . -110.428 -24.353 76.677   1.00 30.22 371 A 1 
ATOM 2814 N N   . TRP A 0 372 . -109.592 -26.439 76.351   1.00 24.87 372 A 1 
ATOM 2815 C CA  . TRP A 0 372 . -109.942 -26.766 74.950   1.00 24.87 372 A 1 
ATOM 2816 C C   . TRP A 0 372 . -109.723 -28.297 74.787   1.00 24.87 372 A 1 
ATOM 2817 C CB  . TRP A 0 372 . -108.993 -26.050 73.966   1.00 24.87 372 A 1 
ATOM 2818 O O   . TRP A 0 372 . -108.886 -28.829 75.508   1.00 24.87 372 A 1 
ATOM 2819 C CG  . TRP A 0 372 . -108.948 -24.544 73.928   1.00 24.87 372 A 1 
ATOM 2820 C CD1 . TRP A 0 372 . -107.892 -23.791 74.316   1.00 24.87 372 A 1 
ATOM 2821 C CD2 . TRP A 0 372 . -109.900 -23.604 73.332   1.00 24.87 372 A 1 
ATOM 2822 C CE2 . TRP A 0 372 . -109.340 -22.290 73.395   1.00 24.87 372 A 1 
ATOM 2823 C CE3 . TRP A 0 372 . -111.149 -23.734 72.686   1.00 24.87 372 A 1 
ATOM 2824 N NE1 . TRP A 0 372 . -108.110 -22.464 73.994   1.00 24.87 372 A 1 
ATOM 2825 C CH2 . TRP A 0 372 . -111.229 -21.333 72.222   1.00 24.87 372 A 1 
ATOM 2826 C CZ2 . TRP A 0 372 . -109.984 -21.167 72.851   1.00 24.87 372 A 1 
ATOM 2827 C CZ3 . TRP A 0 372 . -111.807 -22.613 72.139   1.00 24.87 372 A 1 
ATOM 2828 N N   . GLY A 0 373 . -110.359 -29.071 73.896   1.00 31.48 373 A 1 
ATOM 2829 C CA  . GLY A 0 373 . -111.451 -28.811 72.944   1.00 31.48 373 A 1 
ATOM 2830 C C   . GLY A 0 373 . -111.582 -29.944 71.890   1.00 31.48 373 A 1 
ATOM 2831 O O   . GLY A 0 373 . -110.703 -30.793 71.812   1.00 31.48 373 A 1 
ATOM 2832 N N   . LYS A 0 374 . -112.624 -29.878 71.037   1.00 29.82 374 A 1 
ATOM 2833 C CA  . LYS A 0 374 . -112.937 -30.732 69.849   1.00 29.82 374 A 1 
ATOM 2834 C C   . LYS A 0 374 . -113.345 -32.214 70.055   1.00 29.82 374 A 1 
ATOM 2835 C CB  . LYS A 0 374 . -111.810 -30.673 68.792   1.00 29.82 374 A 1 
ATOM 2836 O O   . LYS A 0 374 . -112.771 -32.933 70.855   1.00 29.82 374 A 1 
ATOM 2837 C CG  . LYS A 0 374 . -111.694 -29.339 68.038   1.00 29.82 374 A 1 
ATOM 2838 C CD  . LYS A 0 374 . -110.715 -29.494 66.860   1.00 29.82 374 A 1 
ATOM 2839 C CE  . LYS A 0 374 . -110.686 -28.240 65.973   1.00 29.82 374 A 1 
ATOM 2840 N NZ  . LYS A 0 374 . -109.825 -28.436 64.774   1.00 29.82 374 A 1 
ATOM 2841 N N   . GLY A 0 375 . -114.258 -32.662 69.175   1.00 32.41 375 A 1 
ATOM 2842 C CA  . GLY A 0 375 . -114.561 -34.071 68.850   1.00 32.41 375 A 1 
ATOM 2843 C C   . GLY A 0 375 . -115.678 -34.734 69.685   1.00 32.41 375 A 1 
ATOM 2844 O O   . GLY A 0 375 . -115.727 -34.543 70.890   1.00 32.41 375 A 1 
ATOM 2845 N N   . GLY A 0 376 . -116.611 -35.518 69.122   1.00 28.71 376 A 1 
ATOM 2846 C CA  . GLY A 0 376 . -116.934 -35.692 67.697   1.00 28.71 376 A 1 
ATOM 2847 C C   . GLY A 0 376 . -117.656 -37.006 67.344   1.00 28.71 376 A 1 
ATOM 2848 O O   . GLY A 0 376 . -116.984 -37.999 67.128   1.00 28.71 376 A 1 
ATOM 2849 N N   . HIS A 0 377 . -118.983 -36.945 67.145   1.00 28.67 377 A 1 
ATOM 2850 C CA  . HIS A 0 377 . -119.833 -37.930 66.433   1.00 28.67 377 A 1 
ATOM 2851 C C   . HIS A 0 377 . -120.131 -39.319 67.071   1.00 28.67 377 A 1 
ATOM 2852 C CB  . HIS A 0 377 . -119.331 -38.081 64.976   1.00 28.67 377 A 1 
ATOM 2853 O O   . HIS A 0 377 . -119.229 -40.119 67.250   1.00 28.67 377 A 1 
ATOM 2854 C CG  . HIS A 0 377 . -120.399 -37.837 63.946   1.00 28.67 377 A 1 
ATOM 2855 C CD2 . HIS A 0 377 . -120.867 -36.614 63.550   1.00 28.67 377 A 1 
ATOM 2856 N ND1 . HIS A 0 377 . -121.068 -38.787 63.210   1.00 28.67 377 A 1 
ATOM 2857 C CE1 . HIS A 0 377 . -121.927 -38.149 62.396   1.00 28.67 377 A 1 
ATOM 2858 N NE2 . HIS A 0 377 . -121.847 -36.821 62.579   1.00 28.67 377 A 1 
ATOM 2859 N N   . ALA A 0 378 . -121.440 -39.614 67.226   1.00 35.26 378 A 1 
ATOM 2860 C CA  . ALA A 0 378 . -122.125 -40.925 67.074   1.00 35.26 378 A 1 
ATOM 2861 C C   . ALA A 0 378 . -121.717 -42.156 67.947   1.00 35.26 378 A 1 
ATOM 2862 C CB  . ALA A 0 378 . -122.071 -41.237 65.569   1.00 35.26 378 A 1 
ATOM 2863 O O   . ALA A 0 378 . -120.577 -42.297 68.354   1.00 35.26 378 A 1 
ATOM 2864 N N   . SER A 0 379 . -122.572 -43.155 68.233   1.00 31.26 379 A 1 
ATOM 2865 C CA  . SER A 0 379 . -124.053 -43.278 68.278   1.00 31.26 379 A 1 
ATOM 2866 C C   . SER A 0 379 . -124.446 -44.673 68.822   1.00 31.26 379 A 1 
ATOM 2867 C CB  . SER A 0 379 . -124.711 -43.168 66.894   1.00 31.26 379 A 1 
ATOM 2868 O O   . SER A 0 379 . -123.733 -45.628 68.531   1.00 31.26 379 A 1 
ATOM 2869 O OG  . SER A 0 379 . -124.083 -44.027 65.968   1.00 31.26 379 A 1 
ATOM 2870 N N   . HIS A 0 380 . -125.619 -44.813 69.469   1.00 30.61 380 A 1 
ATOM 2871 C CA  . HIS A 0 380 . -126.158 -46.058 70.082   1.00 30.61 380 A 1 
ATOM 2872 C C   . HIS A 0 380 . -125.339 -46.583 71.290   1.00 30.61 380 A 1 
ATOM 2873 C CB  . HIS A 0 380 . -126.368 -47.167 69.025   1.00 30.61 380 A 1 
ATOM 2874 O O   . HIS A 0 380 . -124.139 -46.365 71.364   1.00 30.61 380 A 1 
ATOM 2875 C CG  . HIS A 0 380 . -126.936 -46.707 67.701   1.00 30.61 380 A 1 
ATOM 2876 C CD2 . HIS A 0 380 . -126.221 -46.449 66.561   1.00 30.61 380 A 1 
ATOM 2877 N ND1 . HIS A 0 380 . -128.262 -46.485 67.401   1.00 30.61 380 A 1 
ATOM 2878 C CE1 . HIS A 0 380 . -128.338 -46.086 66.119   1.00 30.61 380 A 1 
ATOM 2879 N NE2 . HIS A 0 380 . -127.118 -46.034 65.573   1.00 30.61 380 A 1 
ATOM 2880 N N   . GLY A 0 381 . -125.893 -47.268 72.299   1.00 31.86 381 A 1 
ATOM 2881 C CA  . GLY A 0 381 . -127.284 -47.518 72.721   1.00 31.86 381 A 1 
ATOM 2882 C C   . GLY A 0 381 . -127.287 -47.755 74.253   1.00 31.86 381 A 1 
ATOM 2883 O O   . GLY A 0 381 . -126.249 -48.092 74.806   1.00 31.86 381 A 1 
ATOM 2884 N N   . ALA A 0 382 . -128.312 -47.412 75.039   1.00 30.05 382 A 1 
ATOM 2885 C CA  . ALA A 0 382 . -129.697 -47.909 75.070   1.00 30.05 382 A 1 
ATOM 2886 C C   . ALA A 0 382 . -129.906 -48.985 76.169   1.00 30.05 382 A 1 
ATOM 2887 C CB  . ALA A 0 382 . -130.200 -48.364 73.688   1.00 30.05 382 A 1 
ATOM 2888 O O   . ALA A 0 382 . -129.470 -50.117 76.002   1.00 30.05 382 A 1 
ATOM 2889 N N   . HIS A 0 383 . -130.687 -48.638 77.209   1.00 29.48 383 A 1 
ATOM 2890 C CA  . HIS A 0 383 . -131.075 -49.466 78.379   1.00 29.48 383 A 1 
ATOM 2891 C C   . HIS A 0 383 . -129.928 -49.789 79.370   1.00 29.48 383 A 1 
ATOM 2892 C CB  . HIS A 0 383 . -131.840 -50.731 77.930   1.00 29.48 383 A 1 
ATOM 2893 O O   . HIS A 0 383 . -128.766 -49.816 78.993   1.00 29.48 383 A 1 
ATOM 2894 C CG  . HIS A 0 383 . -132.935 -50.470 76.924   1.00 29.48 383 A 1 
ATOM 2895 C CD2 . HIS A 0 383 . -134.274 -50.330 77.172   1.00 29.48 383 A 1 
ATOM 2896 N ND1 . HIS A 0 383 . -132.760 -50.333 75.566   1.00 29.48 383 A 1 
ATOM 2897 C CE1 . HIS A 0 383 . -133.958 -50.090 75.011   1.00 29.48 383 A 1 
ATOM 2898 N NE2 . HIS A 0 383 . -134.912 -50.074 75.954   1.00 29.48 383 A 1 
ATOM 2899 N N   . GLY A 0 384 . -130.178 -50.022 80.666   1.00 28.02 384 A 1 
ATOM 2900 C CA  . GLY A 0 384 . -131.433 -49.935 81.430   1.00 28.02 384 A 1 
ATOM 2901 C C   . GLY A 0 384 . -131.324 -50.639 82.798   1.00 28.02 384 A 1 
ATOM 2902 O O   . GLY A 0 384 . -130.433 -51.456 82.986   1.00 28.02 384 A 1 
ATOM 2903 N N   . HIS A 0 385 . -132.264 -50.349 83.711   1.00 27.64 385 A 1 
ATOM 2904 C CA  . HIS A 0 385 . -132.305 -50.757 85.136   1.00 27.64 385 A 1 
ATOM 2905 C C   . HIS A 0 385 . -131.181 -50.167 86.029   1.00 27.64 385 A 1 
ATOM 2906 C CB  . HIS A 0 385 . -132.476 -52.279 85.300   1.00 27.64 385 A 1 
ATOM 2907 O O   . HIS A 0 385 . -130.032 -50.128 85.617   1.00 27.64 385 A 1 
ATOM 2908 C CG  . HIS A 0 385 . -133.868 -52.749 84.959   1.00 27.64 385 A 1 
ATOM 2909 C CD2 . HIS A 0 385 . -134.471 -52.716 83.730   1.00 27.64 385 A 1 
ATOM 2910 N ND1 . HIS A 0 385 . -134.797 -53.231 85.852   1.00 27.64 385 A 1 
ATOM 2911 C CE1 . HIS A 0 385 . -135.937 -53.468 85.181   1.00 27.64 385 A 1 
ATOM 2912 N NE2 . HIS A 0 385 . -135.790 -53.154 83.885   1.00 27.64 385 A 1 
ATOM 2913 N N   . ALA A 0 386 . -131.392 -49.586 87.224   1.00 30.26 386 A 1 
ATOM 2914 C CA  . ALA A 0 386 . -132.451 -49.576 88.262   1.00 30.26 386 A 1 
ATOM 2915 C C   . ALA A 0 386 . -132.158 -50.459 89.498   1.00 30.26 386 A 1 
ATOM 2916 C CB  . ALA A 0 386 . -133.893 -49.717 87.746   1.00 30.26 386 A 1 
ATOM 2917 O O   . ALA A 0 386 . -131.373 -51.394 89.428   1.00 30.26 386 A 1 
ATOM 2918 N N   . ALA A 0 387 . -132.836 -50.130 90.611   1.00 32.91 387 A 1 
ATOM 2919 C CA  . ALA A 0 387 . -132.571 -50.536 92.003   1.00 32.91 387 A 1 
ATOM 2920 C C   . ALA A 0 387 . -131.255 -49.954 92.588   1.00 32.91 387 A 1 
ATOM 2921 C CB  . ALA A 0 387 . -132.693 -52.057 92.171   1.00 32.91 387 A 1 
ATOM 2922 O O   . ALA A 0 387 . -130.170 -50.226 92.098   1.00 32.91 387 A 1 
ATOM 2923 N N   . GLY A 0 388 . -131.258 -49.134 93.646   1.00 27.61 388 A 1 
ATOM 2924 C CA  . GLY A 0 388 . -132.396 -48.572 94.388   1.00 27.61 388 A 1 
ATOM 2925 C C   . GLY A 0 388 . -132.739 -49.301 95.692   1.00 27.61 388 A 1 
ATOM 2926 O O   . GLY A 0 388 . -133.854 -49.781 95.849   1.00 27.61 388 A 1 
ATOM 2927 N N   . TYR A 0 389 . -131.791 -49.331 96.631   1.00 28.06 389 A 1 
ATOM 2928 C CA  . TYR A 0 389 . -131.984 -49.555 98.073   1.00 28.06 389 A 1 
ATOM 2929 C C   . TYR A 0 389 . -130.876 -48.772 98.812   1.00 28.06 389 A 1 
ATOM 2930 C CB  . TYR A 0 389 . -131.900 -51.058 98.420   1.00 28.06 389 A 1 
ATOM 2931 O O   . TYR A 0 389 . -129.770 -48.676 98.294   1.00 28.06 389 A 1 
ATOM 2932 C CG  . TYR A 0 389 . -133.231 -51.735 98.704   1.00 28.06 389 A 1 
ATOM 2933 C CD1 . TYR A 0 389 . -133.753 -51.739 100.014  1.00 28.06 389 A 1 
ATOM 2934 C CD2 . TYR A 0 389 . -133.932 -52.385 97.670   1.00 28.06 389 A 1 
ATOM 2935 C CE1 . TYR A 0 389 . -134.982 -52.378 100.285  1.00 28.06 389 A 1 
ATOM 2936 C CE2 . TYR A 0 389 . -135.153 -53.034 97.939   1.00 28.06 389 A 1 
ATOM 2937 O OH  . TYR A 0 389 . -136.867 -53.648 99.491   1.00 28.06 389 A 1 
ATOM 2938 C CZ  . TYR A 0 389 . -135.682 -53.029 99.244   1.00 28.06 389 A 1 
ATOM 2939 N N   . GLY A 0 390 . -131.065 -48.183 99.996   1.00 29.11 390 A 1 
ATOM 2940 C CA  . GLY A 0 390 . -132.276 -48.070 100.814  1.00 29.11 390 A 1 
ATOM 2941 C C   . GLY A 0 390 . -132.019 -48.469 102.274  1.00 29.11 390 A 1 
ATOM 2942 O O   . GLY A 0 390 . -131.590 -49.594 102.514  1.00 29.11 390 A 1 
ATOM 2943 N N   . LYS A 0 391 . -132.402 -47.589 103.222  1.00 30.11 391 A 1 
ATOM 2944 C CA  . LYS A 0 391 . -132.137 -47.595 104.691  1.00 30.11 391 A 1 
ATOM 2945 C C   . LYS A 0 391 . -130.772 -46.968 105.070  1.00 30.11 391 A 1 
ATOM 2946 C CB  . LYS A 0 391 . -132.291 -48.991 105.331  1.00 30.11 391 A 1 
ATOM 2947 O O   . LYS A 0 391 . -129.817 -47.212 104.350  1.00 30.11 391 A 1 
ATOM 2948 C CG  . LYS A 0 391 . -133.626 -49.699 105.027  1.00 30.11 391 A 1 
ATOM 2949 C CD  . LYS A 0 391 . -133.504 -51.206 105.280  1.00 30.11 391 A 1 
ATOM 2950 C CE  . LYS A 0 391 . -134.808 -51.918 104.900  1.00 30.11 391 A 1 
ATOM 2951 N NZ  . LYS A 0 391 . -134.686 -53.389 105.067  1.00 30.11 391 A 1 
ATOM 2952 N N   . SER A 0 392 . -130.557 -46.152 106.118  1.00 26.66 392 A 1 
ATOM 2953 C CA  . SER A 0 392 . -131.336 -45.556 107.244  1.00 26.66 392 A 1 
ATOM 2954 C C   . SER A 0 392 . -130.830 -45.970 108.643  1.00 26.66 392 A 1 
ATOM 2955 C CB  . SER A 0 392 . -132.863 -45.714 107.173  1.00 26.66 392 A 1 
ATOM 2956 O O   . SER A 0 392 . -130.461 -47.122 108.844  1.00 26.66 392 A 1 
ATOM 2957 O OG  . SER A 0 392 . -133.506 -44.931 108.156  1.00 26.66 392 A 1 
ATOM 2958 N N   . TYR A 0 393 . -130.960 -45.029 109.595  1.00 27.65 393 A 1 
ATOM 2959 C CA  . TYR A 0 393 . -130.746 -45.092 111.058  1.00 27.65 393 A 1 
ATOM 2960 C C   . TYR A 0 393 . -129.313 -44.930 111.609  1.00 27.65 393 A 1 
ATOM 2961 C CB  . TYR A 0 393 . -131.480 -46.285 111.692  1.00 27.65 393 A 1 
ATOM 2962 O O   . TYR A 0 393 . -128.352 -45.451 111.061  1.00 27.65 393 A 1 
ATOM 2963 C CG  . TYR A 0 393 . -132.963 -46.327 111.383  1.00 27.65 393 A 1 
ATOM 2964 C CD1 . TYR A 0 393 . -133.830 -45.406 112.003  1.00 27.65 393 A 1 
ATOM 2965 C CD2 . TYR A 0 393 . -133.472 -47.268 110.466  1.00 27.65 393 A 1 
ATOM 2966 C CE1 . TYR A 0 393 . -135.205 -45.417 111.706  1.00 27.65 393 A 1 
ATOM 2967 C CE2 . TYR A 0 393 . -134.848 -47.280 110.164  1.00 27.65 393 A 1 
ATOM 2968 O OH  . TYR A 0 393 . -137.037 -46.374 110.482  1.00 27.65 393 A 1 
ATOM 2969 C CZ  . TYR A 0 393 . -135.715 -46.358 110.786  1.00 27.65 393 A 1 
ATOM 2970 N N   . GLY A 0 394 . -129.218 -44.232 112.756  1.00 29.07 394 A 1 
ATOM 2971 C CA  . GLY A 0 394 . -127.987 -43.988 113.530  1.00 29.07 394 A 1 
ATOM 2972 C C   . GLY A 0 394 . -127.190 -42.757 113.059  1.00 29.07 394 A 1 
ATOM 2973 O O   . GLY A 0 394 . -126.629 -42.772 111.975  1.00 29.07 394 A 1 
ATOM 2974 N N   . GLY A 0 395 . -127.075 -41.646 113.796  1.00 26.40 395 A 1 
ATOM 2975 C CA  . GLY A 0 395 . -127.595 -41.356 115.139  1.00 26.40 395 A 1 
ATOM 2976 C C   . GLY A 0 395 . -126.563 -41.528 116.261  1.00 26.40 395 A 1 
ATOM 2977 O O   . GLY A 0 395 . -126.843 -42.227 117.227  1.00 26.40 395 A 1 
ATOM 2978 N N   . ALA A 0 396 . -125.382 -40.908 116.138  1.00 31.46 396 A 1 
ATOM 2979 C CA  . ALA A 0 396 . -124.335 -40.920 117.164  1.00 31.46 396 A 1 
ATOM 2980 C C   . ALA A 0 396 . -123.778 -39.503 117.411  1.00 31.46 396 A 1 
ATOM 2981 C CB  . ALA A 0 396 . -123.245 -41.914 116.746  1.00 31.46 396 A 1 
ATOM 2982 O O   . ALA A 0 396 . -123.092 -38.928 116.569  1.00 31.46 396 A 1 
ATOM 2983 N N   . GLN A 0 397 . -124.089 -38.937 118.578  1.00 28.55 397 A 1 
ATOM 2984 C CA  . GLN A 0 397 . -123.694 -37.590 118.998  1.00 28.55 397 A 1 
ATOM 2985 C C   . GLN A 0 397 . -122.325 -37.633 119.702  1.00 28.55 397 A 1 
ATOM 2986 C CB  . GLN A 0 397 . -124.834 -37.050 119.882  1.00 28.55 397 A 1 
ATOM 2987 O O   . GLN A 0 397 . -122.248 -37.874 120.905  1.00 28.55 397 A 1 
ATOM 2988 C CG  . GLN A 0 397 . -124.620 -35.637 120.448  1.00 28.55 397 A 1 
ATOM 2989 C CD  . GLN A 0 397 . -125.813 -35.193 121.294  1.00 28.55 397 A 1 
ATOM 2990 N NE2 . GLN A 0 397 . -125.601 -34.455 122.361  1.00 28.55 397 A 1 
ATOM 2991 O OE1 . GLN A 0 397 . -126.961 -35.493 121.017  1.00 28.55 397 A 1 
ATOM 2992 N N   . ALA A 0 398 . -121.238 -37.420 118.954  1.00 34.31 398 A 1 
ATOM 2993 C CA  . ALA A 0 398 . -119.872 -37.429 119.487  1.00 34.31 398 A 1 
ATOM 2994 C C   . ALA A 0 398 . -119.397 -36.021 119.900  1.00 34.31 398 A 1 
ATOM 2995 C CB  . ALA A 0 398 . -118.941 -38.083 118.460  1.00 34.31 398 A 1 
ATOM 2996 O O   . ALA A 0 398 . -119.546 -35.057 119.149  1.00 34.31 398 A 1 
ATOM 2997 N N   . TYR A 0 399 . -118.811 -35.902 121.096  1.00 29.97 399 A 1 
ATOM 2998 C CA  . TYR A 0 399 . -118.303 -34.635 121.635  1.00 29.97 399 A 1 
ATOM 2999 C C   . TYR A 0 399 . -116.929 -34.241 121.062  1.00 29.97 399 A 1 
ATOM 3000 C CB  . TYR A 0 399 . -118.257 -34.682 123.174  1.00 29.97 399 A 1 
ATOM 3001 O O   . TYR A 0 399 . -116.063 -35.082 120.845  1.00 29.97 399 A 1 
ATOM 3002 C CG  . TYR A 0 399 . -119.450 -34.050 123.873  1.00 29.97 399 A 1 
ATOM 3003 C CD1 . TYR A 0 399 . -119.302 -32.812 124.534  1.00 29.97 399 A 1 
ATOM 3004 C CD2 . TYR A 0 399 . -120.692 -34.714 123.900  1.00 29.97 399 A 1 
ATOM 3005 C CE1 . TYR A 0 399 . -120.386 -32.245 125.232  1.00 29.97 399 A 1 
ATOM 3006 C CE2 . TYR A 0 399 . -121.778 -34.150 124.600  1.00 29.97 399 A 1 
ATOM 3007 O OH  . TYR A 0 399 . -122.675 -32.390 125.954  1.00 29.97 399 A 1 
ATOM 3008 C CZ  . TYR A 0 399 . -121.626 -32.919 125.271  1.00 29.97 399 A 1 
ATOM 3009 N N   . GLY A 0 400 . -116.754 -32.926 120.899  1.00 28.94 400 A 1 
ATOM 3010 C CA  . GLY A 0 400 . -115.563 -32.176 120.479  1.00 28.94 400 A 1 
ATOM 3011 C C   . GLY A 0 400 . -114.192 -32.868 120.436  1.00 28.94 400 A 1 
ATOM 3012 O O   . GLY A 0 400 . -113.553 -33.073 121.465  1.00 28.94 400 A 1 
ATOM 3013 N N   . ALA A 0 401 . -113.661 -33.004 119.219  1.00 33.97 401 A 1 
ATOM 3014 C CA  . ALA A 0 401 . -112.222 -32.982 118.964  1.00 33.97 401 A 1 
ATOM 3015 C C   . ALA A 0 401 . -111.767 -31.520 118.768  1.00 33.97 401 A 1 
ATOM 3016 C CB  . ALA A 0 401 . -111.920 -33.860 117.745  1.00 33.97 401 A 1 
ATOM 3017 O O   . ALA A 0 401 . -112.386 -30.776 118.006  1.00 33.97 401 A 1 
ATOM 3018 N N   . LYS A 0 402 . -110.709 -31.090 119.469  1.00 30.04 402 A 1 
ATOM 3019 C CA  . LYS A 0 402 . -110.193 -29.709 119.443  1.00 30.04 402 A 1 
ATOM 3020 C C   . LYS A 0 402 . -108.681 -29.713 119.211  1.00 30.04 402 A 1 
ATOM 3021 C CB  . LYS A 0 402 . -110.562 -29.001 120.764  1.00 30.04 402 A 1 
ATOM 3022 O O   . LYS A 0 402 . -107.951 -30.299 120.002  1.00 30.04 402 A 1 
ATOM 3023 C CG  . LYS A 0 402 . -110.090 -27.536 120.822  1.00 30.04 402 A 1 
ATOM 3024 C CD  . LYS A 0 402 . -110.299 -26.932 122.218  1.00 30.04 402 A 1 
ATOM 3025 C CE  . LYS A 0 402 . -109.745 -25.501 122.263  1.00 30.04 402 A 1 
ATOM 3026 N NZ  . LYS A 0 402 . -109.779 -24.939 123.638  1.00 30.04 402 A 1 
ATOM 3027 N N   . GLY A 0 403 . -108.236 -28.968 118.200  1.00 27.65 403 A 1 
ATOM 3028 C CA  . GLY A 0 403 . -106.834 -28.882 117.777  1.00 27.65 403 A 1 
ATOM 3029 C C   . GLY A 0 403 . -106.558 -29.726 116.522  1.00 27.65 403 A 1 
ATOM 3030 O O   . GLY A 0 403 . -107.246 -30.717 116.304  1.00 27.65 403 A 1 
ATOM 3031 N N   . THR A 0 404 . -105.616 -29.360 115.649  1.00 27.27 404 A 1 
ATOM 3032 C CA  . THR A 0 404 . -104.698 -28.198 115.661  1.00 27.27 404 A 1 
ATOM 3033 C C   . THR A 0 404 . -104.521 -27.617 114.254  1.00 27.27 404 A 1 
ATOM 3034 C CB  . THR A 0 404 . -103.304 -28.560 116.223  1.00 27.27 404 A 1 
ATOM 3035 O O   . THR A 0 404 . -104.673 -28.321 113.262  1.00 27.27 404 A 1 
ATOM 3036 C CG2 . THR A 0 404 . -103.289 -28.474 117.749  1.00 27.27 404 A 1 
ATOM 3037 O OG1 . THR A 0 404 . -102.927 -29.877 115.899  1.00 27.27 404 A 1 
ATOM 3038 N N   . ASN A 0 405 . -104.187 -26.324 114.168  1.00 31.81 405 A 1 
ATOM 3039 C CA  . ASN A 0 405 . -103.672 -25.731 112.932  1.00 31.81 405 A 1 
ATOM 3040 C C   . ASN A 0 405 . -102.221 -26.187 112.738  1.00 31.81 405 A 1 
ATOM 3041 C CB  . ASN A 0 405 . -103.688 -24.187 113.025  1.00 31.81 405 A 1 
ATOM 3042 O O   . ASN A 0 405 . -101.367 -25.752 113.508  1.00 31.81 405 A 1 
ATOM 3043 C CG  . ASN A 0 405 . -105.012 -23.522 112.715  1.00 31.81 405 A 1 
ATOM 3044 N ND2 . ASN A 0 405 . -105.187 -22.294 113.144  1.00 31.81 405 A 1 
ATOM 3045 O OD1 . ASN A 0 405 . -105.892 -24.055 112.069  1.00 31.81 405 A 1 
ATOM 3046 N N   . ASP A 0 406 . -101.943 -26.956 111.688  1.00 33.28 406 A 1 
ATOM 3047 C CA  . ASP A 0 406 . -100.585 -27.123 111.164  1.00 33.28 406 A 1 
ATOM 3048 C C   . ASP A 0 406 . -100.429 -26.315 109.873  1.00 33.28 406 A 1 
ATOM 3049 C CB  . ASP A 0 406 . -100.227 -28.606 110.979  1.00 33.28 406 A 1 
ATOM 3050 O O   . ASP A 0 406 . -101.163 -26.497 108.900  1.00 33.28 406 A 1 
ATOM 3051 C CG  . ASP A 0 406 . -99.742  -29.237 112.288  1.00 33.28 406 A 1 
ATOM 3052 O OD1 . ASP A 0 406 . -98.845  -28.631 112.917  1.00 33.28 406 A 1 
ATOM 3053 O OD2 . ASP A 0 406 . -100.266 -30.313 112.650  1.00 33.28 406 A 1 
ATOM 3054 N N   . MET A 0 407 . -99.471  -25.388 109.873  1.00 30.05 407 A 1 
ATOM 3055 C CA  . MET A 0 407 . -99.102  -24.602 108.698  1.00 30.05 407 A 1 
ATOM 3056 C C   . MET A 0 407 . -97.968  -25.307 107.953  1.00 30.05 407 A 1 
ATOM 3057 C CB  . MET A 0 407 . -98.645  -23.192 109.107  1.00 30.05 407 A 1 
ATOM 3058 O O   . MET A 0 407 . -96.851  -25.371 108.462  1.00 30.05 407 A 1 
ATOM 3059 C CG  . MET A 0 407 . -99.744  -22.322 109.721  1.00 30.05 407 A 1 
ATOM 3060 S SD  . MET A 0 407 . -99.139  -20.665 110.149  1.00 30.05 407 A 1 
ATOM 3061 C CE  . MET A 0 407 . -100.659 -19.917 110.783  1.00 30.05 407 A 1 
ATOM 3062 N N   . VAL A 0 408 . -98.212  -25.760 106.721  1.00 37.40 408 A 1 
ATOM 3063 C CA  . VAL A 0 408 . -97.139  -26.177 105.803  1.00 37.40 408 A 1 
ATOM 3064 C C   . VAL A 0 408 . -97.259  -25.409 104.494  1.00 37.40 408 A 1 
ATOM 3065 C CB  . VAL A 0 408 . -97.086  -27.702 105.591  1.00 37.40 408 A 1 
ATOM 3066 O O   . VAL A 0 408 . -98.293  -25.413 103.830  1.00 37.40 408 A 1 
ATOM 3067 C CG1 . VAL A 0 408 . -95.925  -28.084 104.660  1.00 37.40 408 A 1 
ATOM 3068 C CG2 . VAL A 0 408 . -96.863  -28.434 106.922  1.00 37.40 408 A 1 
ATOM 3069 N N   . TRP A 0 409 . -96.176  -24.722 104.141  1.00 25.33 409 A 1 
ATOM 3070 C CA  . TRP A 0 409 . -96.067  -23.873 102.961  1.00 25.33 409 A 1 
ATOM 3071 C C   . TRP A 0 409 . -95.477  -24.691 101.805  1.00 25.33 409 A 1 
ATOM 3072 C CB  . TRP A 0 409 . -95.210  -22.660 103.356  1.00 25.33 409 A 1 
ATOM 3073 O O   . TRP A 0 409 . -94.321  -25.107 101.860  1.00 25.33 409 A 1 
ATOM 3074 C CG  . TRP A 0 409 . -95.229  -21.454 102.467  1.00 25.33 409 A 1 
ATOM 3075 C CD1 . TRP A 0 409 . -96.278  -20.614 102.314  1.00 25.33 409 A 1 
ATOM 3076 C CD2 . TRP A 0 409 . -94.123  -20.848 101.726  1.00 25.33 409 A 1 
ATOM 3077 C CE2 . TRP A 0 409 . -94.570  -19.607 101.181  1.00 25.33 409 A 1 
ATOM 3078 C CE3 . TRP A 0 409 . -92.775  -21.200 101.494  1.00 25.33 409 A 1 
ATOM 3079 N NE1 . TRP A 0 409 . -95.898  -19.532 101.543  1.00 25.33 409 A 1 
ATOM 3080 C CH2 . TRP A 0 409 . -92.383  -19.122 100.265  1.00 25.33 409 A 1 
ATOM 3081 C CZ2 . TRP A 0 409 . -93.722  -18.747 100.466  1.00 25.33 409 A 1 
ATOM 3082 C CZ3 . TRP A 0 409 . -91.915  -20.349 100.771  1.00 25.33 409 A 1 
ATOM 3083 N N   . ALA A 0 410 . -96.272  -24.937 100.765  1.00 34.01 410 A 1 
ATOM 3084 C CA  . ALA A 0 410 . -95.851  -25.605 99.536   1.00 34.01 410 A 1 
ATOM 3085 C C   . ALA A 0 410 . -96.495  -24.893 98.338   1.00 34.01 410 A 1 
ATOM 3086 C CB  . ALA A 0 410 . -96.233  -27.090 99.607   1.00 34.01 410 A 1 
ATOM 3087 O O   . ALA A 0 410 . -97.655  -24.490 98.408   1.00 34.01 410 A 1 
ATOM 3088 N N   . GLY A 0 411 . -95.753  -24.707 97.246   1.00 28.58 411 A 1 
ATOM 3089 C CA  . GLY A 0 411 . -96.217  -23.923 96.098   1.00 28.58 411 A 1 
ATOM 3090 C C   . GLY A 0 411 . -95.759  -24.488 94.759   1.00 28.58 411 A 1 
ATOM 3091 O O   . GLY A 0 411 . -95.010  -25.459 94.709   1.00 28.58 411 A 1 
ATOM 3092 N N   . ALA A 0 412 . -96.189  -23.851 93.667   1.00 30.97 412 A 1 
ATOM 3093 C CA  . ALA A 0 412 . -95.639  -24.071 92.332   1.00 30.97 412 A 1 
ATOM 3094 C C   . ALA A 0 412 . -95.958  -22.892 91.396   1.00 30.97 412 A 1 
ATOM 3095 C CB  . ALA A 0 412 . -96.204  -25.379 91.753   1.00 30.97 412 A 1 
ATOM 3096 O O   . ALA A 0 412 . -97.110  -22.674 91.028   1.00 30.97 412 A 1 
ATOM 3097 N N   . SER A 0 413 . -94.930  -22.167 90.952   1.00 35.90 413 A 1 
ATOM 3098 C CA  . SER A 0 413 . -94.999  -21.253 89.806   1.00 35.90 413 A 1 
ATOM 3099 C C   . SER A 0 413 . -94.067  -21.771 88.706   1.00 35.90 413 A 1 
ATOM 3100 C CB  . SER A 0 413 . -94.675  -19.812 90.234   1.00 35.90 413 A 1 
ATOM 3101 O O   . SER A 0 413 . -92.847  -21.803 88.869   1.00 35.90 413 A 1 
ATOM 3102 O OG  . SER A 0 413 . -93.504  -19.747 91.027   1.00 35.90 413 A 1 
ATOM 3103 N N   . LYS A 0 414 . -94.624  -22.247 87.583   1.00 36.54 414 A 1 
ATOM 3104 C CA  . LYS A 0 414 . -93.831  -22.765 86.452   1.00 36.54 414 A 1 
ATOM 3105 C C   . LYS A 0 414 . -94.602  -22.748 85.125   1.00 36.54 414 A 1 
ATOM 3106 C CB  . LYS A 0 414 . -93.302  -24.183 86.788   1.00 36.54 414 A 1 
ATOM 3107 O O   . LYS A 0 414 . -95.819  -22.625 85.121   1.00 36.54 414 A 1 
ATOM 3108 C CG  . LYS A 0 414 . -91.780  -24.252 86.573   1.00 36.54 414 A 1 
ATOM 3109 C CD  . LYS A 0 414 . -91.190  -25.615 86.959   1.00 36.54 414 A 1 
ATOM 3110 C CE  . LYS A 0 414 . -89.662  -25.579 86.798   1.00 36.54 414 A 1 
ATOM 3111 N NZ  . LYS A 0 414 . -89.033  -26.880 87.150   1.00 36.54 414 A 1 
ATOM 3112 N N   . ALA A 0 415 . -93.855  -22.918 84.029   1.00 39.99 415 A 1 
ATOM 3113 C CA  . ALA A 0 415 . -94.312  -23.029 82.635   1.00 39.99 415 A 1 
ATOM 3114 C C   . ALA A 0 415 . -94.923  -21.754 82.000   1.00 39.99 415 A 1 
ATOM 3115 C CB  . ALA A 0 415 . -95.160  -24.298 82.464   1.00 39.99 415 A 1 
ATOM 3116 O O   . ALA A 0 415 . -96.114  -21.671 81.716   1.00 39.99 415 A 1 
ATOM 3117 N N   . LYS A 0 416 . -94.052  -20.785 81.676   1.00 39.81 416 A 1 
ATOM 3118 C CA  . LYS A 0 416 . -94.311  -19.724 80.684   1.00 39.81 416 A 1 
ATOM 3119 C C   . LYS A 0 416 . -93.785  -20.192 79.319   1.00 39.81 416 A 1 
ATOM 3120 C CB  . LYS A 0 416 . -93.643  -18.416 81.161   1.00 39.81 416 A 1 
ATOM 3121 O O   . LYS A 0 416 . -92.590  -20.070 79.059   1.00 39.81 416 A 1 
ATOM 3122 C CG  . LYS A 0 416 . -93.825  -17.224 80.198   1.00 39.81 416 A 1 
ATOM 3123 C CD  . LYS A 0 416 . -93.000  -16.009 80.659   1.00 39.81 416 A 1 
ATOM 3124 C CE  . LYS A 0 416 . -93.163  -14.834 79.681   1.00 39.81 416 A 1 
ATOM 3125 N NZ  . LYS A 0 416 . -92.313  -13.669 80.047   1.00 39.81 416 A 1 
ATOM 3126 N N   . SER A 0 417 . -94.651  -20.737 78.468   1.00 38.94 417 A 1 
ATOM 3127 C CA  . SER A 0 417 . -94.266  -21.238 77.139   1.00 38.94 417 A 1 
ATOM 3128 C C   . SER A 0 417 . -94.341  -20.131 76.087   1.00 38.94 417 A 1 
ATOM 3129 C CB  . SER A 0 417 . -95.154  -22.419 76.729   1.00 38.94 417 A 1 
ATOM 3130 O O   . SER A 0 417 . -95.430  -19.766 75.655   1.00 38.94 417 A 1 
ATOM 3131 O OG  . SER A 0 417 . -95.067  -23.444 77.702   1.00 38.94 417 A 1 
ATOM 3132 N N   . ALA A 0 418 . -93.190  -19.599 75.672   1.00 34.90 418 A 1 
ATOM 3133 C CA  . ALA A 0 418 . -93.086  -18.731 74.501   1.00 34.90 418 A 1 
ATOM 3134 C C   . ALA A 0 418 . -92.688  -19.570 73.277   1.00 34.90 418 A 1 
ATOM 3135 C CB  . ALA A 0 418 . -92.084  -17.606 74.791   1.00 34.90 418 A 1 
ATOM 3136 O O   . ALA A 0 418 . -91.683  -20.280 73.321   1.00 34.90 418 A 1 
ATOM 3137 N N   . SER A 0 419 . -93.463  -19.489 72.196   1.00 38.07 419 A 1 
ATOM 3138 C CA  . SER A 0 419 . -93.107  -20.069 70.900   1.00 38.07 419 A 1 
ATOM 3139 C C   . SER A 0 419 . -91.929  -19.298 70.307   1.00 38.07 419 A 1 
ATOM 3140 C CB  . SER A 0 419 . -94.317  -20.017 69.958   1.00 38.07 419 A 1 
ATOM 3141 O O   . SER A 0 419 . -92.058  -18.115 69.997   1.00 38.07 419 A 1 
ATOM 3142 O OG  . SER A 0 419 . -94.902  -18.728 69.989   1.00 38.07 419 A 1 
ATOM 3143 N N   . LYS A 0 420 . -90.777  -19.958 70.175   1.00 36.04 420 A 1 
ATOM 3144 C CA  . LYS A 0 420 . -89.591  -19.409 69.513   1.00 36.04 420 A 1 
ATOM 3145 C C   . LYS A 0 420 . -89.557  -19.921 68.074   1.00 36.04 420 A 1 
ATOM 3146 C CB  . LYS A 0 420 . -88.342  -19.788 70.327   1.00 36.04 420 A 1 
ATOM 3147 O O   . LYS A 0 420 . -89.765  -21.115 67.874   1.00 36.04 420 A 1 
ATOM 3148 C CG  . LYS A 0 420 . -87.096  -19.046 69.828   1.00 36.04 420 A 1 
ATOM 3149 C CD  . LYS A 0 420 . -85.878  -19.308 70.724   1.00 36.04 420 A 1 
ATOM 3150 C CE  . LYS A 0 420 . -84.695  -18.510 70.165   1.00 36.04 420 A 1 
ATOM 3151 N NZ  . LYS A 0 420 . -83.450  -18.717 70.946   1.00 36.04 420 A 1 
ATOM 3152 N N   . ALA A 0 421 . -89.318  -19.032 67.112   1.00 39.52 421 A 1 
ATOM 3153 C CA  . ALA A 0 421 . -89.190  -19.406 65.707   1.00 39.52 421 A 1 
ATOM 3154 C C   . ALA A 0 421 . -88.055  -20.427 65.506   1.00 39.52 421 A 1 
ATOM 3155 C CB  . ALA A 0 421 . -88.973  -18.139 64.870   1.00 39.52 421 A 1 
ATOM 3156 O O   . ALA A 0 421 . -87.015  -20.348 66.173   1.00 39.52 421 A 1 
ATOM 3157 N N   . GLY A 0 422 . -88.288  -21.382 64.606   1.00 35.90 422 A 1 
ATOM 3158 C CA  . GLY A 0 422 . -87.214  -22.097 63.926   1.00 35.90 422 A 1 
ATOM 3159 C C   . GLY A 0 422 . -86.712  -21.244 62.764   1.00 35.90 422 A 1 
ATOM 3160 O O   . GLY A 0 422 . -87.457  -20.402 62.273   1.00 35.90 422 A 1 
ATOM 3161 N N   . TYR A 0 423 . -85.463  -21.465 62.373   1.00 37.90 423 A 1 
ATOM 3162 C CA  . TYR A 0 423 . -84.869  -20.886 61.176   1.00 37.90 423 A 1 
ATOM 3163 C C   . TYR A 0 423 . -84.495  -22.058 60.268   1.00 37.90 423 A 1 
ATOM 3164 C CB  . TYR A 0 423 . -83.629  -20.042 61.534   1.00 37.90 423 A 1 
ATOM 3165 O O   . TYR A 0 423 . -83.747  -22.946 60.702   1.00 37.90 423 A 1 
ATOM 3166 C CG  . TYR A 0 423 . -83.828  -18.964 62.589   1.00 37.90 423 A 1 
ATOM 3167 C CD1 . TYR A 0 423 . -84.166  -17.653 62.205   1.00 37.90 423 A 1 
ATOM 3168 C CD2 . TYR A 0 423 . -83.639  -19.269 63.951   1.00 37.90 423 A 1 
ATOM 3169 C CE1 . TYR A 0 423 . -84.312  -16.644 63.178   1.00 37.90 423 A 1 
ATOM 3170 C CE2 . TYR A 0 423 . -83.788  -18.268 64.930   1.00 37.90 423 A 1 
ATOM 3171 O OH  . TYR A 0 423 . -84.251  -15.988 65.492   1.00 37.90 423 A 1 
ATOM 3172 C CZ  . TYR A 0 423 . -84.122  -16.951 64.540   1.00 37.90 423 A 1 
ATOM 3173 N N   . ASP A 0 424 . -85.017  -22.058 59.049   1.00 40.71 424 A 1 
ATOM 3174 C CA  . ASP A 0 424 . -84.269  -22.521 57.881   1.00 40.71 424 A 1 
ATOM 3175 C C   . ASP A 0 424 . -83.012  -21.651 57.747   1.00 40.71 424 A 1 
ATOM 3176 C CB  . ASP A 0 424 . -85.137  -22.490 56.606   1.00 40.71 424 A 1 
ATOM 3177 O O   . ASP A 0 424 . -82.921  -20.538 58.278   1.00 40.71 424 A 1 
ATOM 3178 C CG  . ASP A 0 424 . -86.281  -21.471 56.679   1.00 40.71 424 A 1 
ATOM 3179 O OD1 . ASP A 0 424 . -86.006  -20.330 57.117   1.00 40.71 424 A 1 
ATOM 3180 O OD2 . ASP A 0 424 . -87.443  -21.907 56.521   1.00 40.71 424 A 1 
ATOM 3181 N N   . ASN A 0 425 . -81.945  -22.233 57.208   1.00 41.56 425 A 1 
ATOM 3182 C CA  . ASN A 0 425 . -80.629  -21.617 57.322   1.00 41.56 425 A 1 
ATOM 3183 C C   . ASN A 0 425 . -79.674  -22.168 56.258   1.00 41.56 425 A 1 
ATOM 3184 C CB  . ASN A 0 425 . -80.146  -21.771 58.788   1.00 41.56 425 A 1 
ATOM 3185 O O   . ASN A 0 425 . -78.558  -22.598 56.591   1.00 41.56 425 A 1 
ATOM 3186 C CG  . ASN A 0 425 . -79.295  -20.596 59.210   1.00 41.56 425 A 1 
ATOM 3187 N ND2 . ASN A 0 425 . -78.048  -20.596 58.818   1.00 41.56 425 A 1 
ATOM 3188 O OD1 . ASN A 0 425 . -79.709  -19.674 59.893   1.00 41.56 425 A 1 
ATOM 3189 N N   . ASP A 0 426 . -80.143  -22.166 55.009   1.00 44.04 426 A 1 
ATOM 3190 C CA  . ASP A 0 426 . -79.464  -22.705 53.833   1.00 44.04 426 A 1 
ATOM 3191 C C   . ASP A 0 426 . -78.267  -21.828 53.480   1.00 44.04 426 A 1 
ATOM 3192 C CB  . ASP A 0 426 . -80.461  -22.914 52.680   1.00 44.04 426 A 1 
ATOM 3193 O O   . ASP A 0 426 . -78.322  -20.801 52.805   1.00 44.04 426 A 1 
ATOM 3194 C CG  . ASP A 0 426 . -81.299  -24.190 52.864   1.00 44.04 426 A 1 
ATOM 3195 O OD1 . ASP A 0 426 . -81.125  -24.857 53.917   1.00 44.04 426 A 1 
ATOM 3196 O OD2 . ASP A 0 426 . -82.054  -24.529 51.930   1.00 44.04 426 A 1 
ATOM 3197 N N   . ALA A 0 427 . -77.140  -22.221 54.061   1.00 43.11 427 A 1 
ATOM 3198 C CA  . ALA A 0 427 . -75.905  -21.473 54.045   1.00 43.11 427 A 1 
ATOM 3199 C C   . ALA A 0 427 . -74.819  -22.212 53.260   1.00 43.11 427 A 1 
ATOM 3200 C CB  . ALA A 0 427 . -75.513  -21.165 55.498   1.00 43.11 427 A 1 
ATOM 3201 O O   . ALA A 0 427 . -74.776  -23.436 53.216   1.00 43.11 427 A 1 
ATOM 3202 N N   . TRP A 0 428 . -73.866  -21.421 52.763   1.00 59.56 428 A 1 
ATOM 3203 C CA  . TRP A 0 428 . -72.561  -21.822 52.224   1.00 59.56 428 A 1 
ATOM 3204 C C   . TRP A 0 428 . -72.565  -22.805 51.030   1.00 59.56 428 A 1 
ATOM 3205 C CB  . TRP A 0 428 . -71.570  -22.188 53.363   1.00 59.56 428 A 1 
ATOM 3206 O O   . TRP A 0 428 . -72.165  -23.961 51.134   1.00 59.56 428 A 1 
ATOM 3207 C CG  . TRP A 0 428 . -71.761  -23.497 54.087   1.00 59.56 428 A 1 
ATOM 3208 C CD1 . TRP A 0 428 . -72.650  -23.719 55.081   1.00 59.56 428 A 1 
ATOM 3209 C CD2 . TRP A 0 428 . -71.174  -24.807 53.795   1.00 59.56 428 A 1 
ATOM 3210 C CE2 . TRP A 0 428 . -71.884  -25.788 54.545   1.00 59.56 428 A 1 
ATOM 3211 C CE3 . TRP A 0 428 . -70.186  -25.287 52.904   1.00 59.56 428 A 1 
ATOM 3212 N NE1 . TRP A 0 428 . -72.787  -25.075 55.298   1.00 59.56 428 A 1 
ATOM 3213 C CH2 . TRP A 0 428 . -70.686  -27.607 53.483   1.00 59.56 428 A 1 
ATOM 3214 C CZ2 . TRP A 0 428 . -71.669  -27.161 54.385   1.00 59.56 428 A 1 
ATOM 3215 C CZ3 . TRP A 0 428 . -69.937  -26.666 52.756   1.00 59.56 428 A 1 
ATOM 3216 N N   . ALA A 0 429 . -72.726  -22.258 49.823   1.00 48.82 429 A 1 
ATOM 3217 C CA  . ALA A 0 429 . -71.697  -22.520 48.813   1.00 48.82 429 A 1 
ATOM 3218 C C   . ALA A 0 429 . -70.419  -21.749 49.210   1.00 48.82 429 A 1 
ATOM 3219 C CB  . ALA A 0 429 . -72.217  -22.123 47.427   1.00 48.82 429 A 1 
ATOM 3220 O O   . ALA A 0 429 . -70.502  -20.611 49.680   1.00 48.82 429 A 1 
ATOM 3221 N N   . LYS A 0 430 . -69.231  -22.347 49.059   1.00 52.12 430 A 1 
ATOM 3222 C CA  . LYS A 0 430 . -67.949  -21.649 49.268   1.00 52.12 430 A 1 
ATOM 3223 C C   . LYS A 0 430 . -67.237  -21.452 47.940   1.00 52.12 430 A 1 
ATOM 3224 C CB  . LYS A 0 430 . -67.047  -22.384 50.265   1.00 52.12 430 A 1 
ATOM 3225 O O   . LYS A 0 430 . -67.126  -22.387 47.156   1.00 52.12 430 A 1 
ATOM 3226 C CG  . LYS A 0 430 . -67.527  -22.188 51.707   1.00 52.12 430 A 1 
ATOM 3227 C CD  . LYS A 0 430 . -66.511  -22.806 52.668   1.00 52.12 430 A 1 
ATOM 3228 C CE  . LYS A 0 430 . -66.957  -22.594 54.115   1.00 52.12 430 A 1 
ATOM 3229 N NZ  . LYS A 0 430 . -65.904  -23.070 55.042   1.00 52.12 430 A 1 
ATOM 3230 N N   . GLN A 0 431 . -66.744  -20.237 47.727   1.00 56.58 431 A 1 
ATOM 3231 C CA  . GLN A 0 431 . -65.985  -19.868 46.540   1.00 56.58 431 A 1 
ATOM 3232 C C   . GLN A 0 431 . -64.682  -20.675 46.473   1.00 56.58 431 A 1 
ATOM 3233 C CB  . GLN A 0 431 . -65.761  -18.350 46.589   1.00 56.58 431 A 1 
ATOM 3234 O O   . GLN A 0 431 . -63.907  -20.699 47.432   1.00 56.58 431 A 1 
ATOM 3235 C CG  . GLN A 0 431 . -65.208  -17.754 45.286   1.00 56.58 431 A 1 
ATOM 3236 C CD  . GLN A 0 431 . -65.302  -16.227 45.268   1.00 56.58 431 A 1 
ATOM 3237 N NE2 . GLN A 0 431 . -64.925  -15.591 44.181   1.00 56.58 431 A 1 
ATOM 3238 O OE1 . GLN A 0 431 . -65.741  -15.580 46.209   1.00 56.58 431 A 1 
ATOM 3239 N N   . ALA A 0 432 . -64.472  -21.345 45.342   1.00 54.72 432 A 1 
ATOM 3240 C CA  . ALA A 0 432 . -63.205  -21.964 44.986   1.00 54.72 432 A 1 
ATOM 3241 C C   . ALA A 0 432 . -62.430  -21.020 44.060   1.00 54.72 432 A 1 
ATOM 3242 C CB  . ALA A 0 432 . -63.459  -23.343 44.363   1.00 54.72 432 A 1 
ATOM 3243 O O   . ALA A 0 432 . -63.034  -20.288 43.271   1.00 54.72 432 A 1 
ATOM 3244 N N   . TYR A 0 433 . -61.109  -21.059 44.186   1.00 67.87 433 A 1 
ATOM 3245 C CA  . TYR A 0 433 . -60.159  -20.305 43.383   1.00 67.87 433 A 1 
ATOM 3246 C C   . TYR A 0 433 . -59.052  -21.260 42.940   1.00 67.87 433 A 1 
ATOM 3247 C CB  . TYR A 0 433 . -59.539  -19.168 44.209   1.00 67.87 433 A 1 
ATOM 3248 O O   . TYR A 0 433 . -58.630  -22.096 43.749   1.00 67.87 433 A 1 
ATOM 3249 C CG  . TYR A 0 433 . -60.483  -18.103 44.737   1.00 67.87 433 A 1 
ATOM 3250 C CD1 . TYR A 0 433 . -60.707  -16.937 43.979   1.00 67.87 433 A 1 
ATOM 3251 C CD2 . TYR A 0 433 . -61.047  -18.224 46.024   1.00 67.87 433 A 1 
ATOM 3252 C CE1 . TYR A 0 433 . -61.443  -15.869 44.525   1.00 67.87 433 A 1 
ATOM 3253 C CE2 . TYR A 0 433 . -61.789  -17.161 46.572   1.00 67.87 433 A 1 
ATOM 3254 O OH  . TYR A 0 433 . -62.612  -14.919 46.394   1.00 67.87 433 A 1 
ATOM 3255 C CZ  . TYR A 0 433 . -61.961  -15.971 45.834   1.00 67.87 433 A 1 
ATOM 3256 N N   . GLY A 0 434 . -58.587  -21.103 41.707   1.00 72.66 434 A 1 
ATOM 3257 C CA  . GLY A 0 434 . -57.267  -21.547 41.266   1.00 72.66 434 A 1 
ATOM 3258 C C   . GLY A 0 434 . -56.447  -20.349 40.788   1.00 72.66 434 A 1 
ATOM 3259 O O   . GLY A 0 434 . -56.990  -19.248 40.640   1.00 72.66 434 A 1 
ATOM 3260 N N   . ALA A 0 435 . -55.154  -20.563 40.585   1.00 76.03 435 A 1 
ATOM 3261 C CA  . ALA A 0 435 . -54.267  -19.616 39.930   1.00 76.03 435 A 1 
ATOM 3262 C C   . ALA A 0 435 . -53.234  -20.383 39.100   1.00 76.03 435 A 1 
ATOM 3263 C CB  . ALA A 0 435 . -53.590  -18.731 40.984   1.00 76.03 435 A 1 
ATOM 3264 O O   . ALA A 0 435 . -52.728  -21.399 39.580   1.00 76.03 435 A 1 
ATOM 3265 N N   . ASP A 0 436 . -52.936  -19.875 37.911   1.00 79.27 436 A 1 
ATOM 3266 C CA  . ASP A 0 436 . -51.796  -20.290 37.090   1.00 79.27 436 A 1 
ATOM 3267 C C   . ASP A 0 436 . -50.676  -19.231 37.209   1.00 79.27 436 A 1 
ATOM 3268 C CB  . ASP A 0 436 . -52.260  -20.544 35.642   1.00 79.27 436 A 1 
ATOM 3269 O O   . ASP A 0 436 . -50.915  -18.128 37.726   1.00 79.27 436 A 1 
ATOM 3270 C CG  . ASP A 0 436 . -51.409  -21.596 34.919   1.00 79.27 436 A 1 
ATOM 3271 O OD1 . ASP A 0 436 . -50.244  -21.779 35.344   1.00 79.27 436 A 1 
ATOM 3272 O OD2 . ASP A 0 436 . -51.966  -22.260 34.014   1.00 79.27 436 A 1 
ATOM 3273 N N   . SER A 0 437 . -49.437  -19.587 36.864   1.00 79.41 437 A 1 
ATOM 3274 C CA  . SER A 0 437 . -48.257  -18.703 36.861   1.00 79.41 437 A 1 
ATOM 3275 C C   . SER A 0 437 . -47.073  -19.378 36.146   1.00 79.41 437 A 1 
ATOM 3276 C CB  . SER A 0 437 . -47.810  -18.349 38.296   1.00 79.41 437 A 1 
ATOM 3277 O O   . SER A 0 437 . -46.260  -20.040 36.794   1.00 79.41 437 A 1 
ATOM 3278 O OG  . SER A 0 437 . -48.725  -17.485 38.956   1.00 79.41 437 A 1 
ATOM 3279 N N   . ASP A 0 438 . -46.943  -19.172 34.834   1.00 81.25 438 A 1 
ATOM 3280 C CA  . ASP A 0 438 . -45.740  -19.486 34.041   1.00 81.25 438 A 1 
ATOM 3281 C C   . ASP A 0 438 . -44.892  -18.214 33.837   1.00 81.25 438 A 1 
ATOM 3282 C CB  . ASP A 0 438 . -46.140  -20.152 32.706   1.00 81.25 438 A 1 
ATOM 3283 O O   . ASP A 0 438 . -45.398  -17.170 33.413   1.00 81.25 438 A 1 
ATOM 3284 C CG  . ASP A 0 438 . -44.971  -20.642 31.823   1.00 81.25 438 A 1 
ATOM 3285 O OD1 . ASP A 0 438 . -43.861  -20.926 32.336   1.00 81.25 438 A 1 
ATOM 3286 O OD2 . ASP A 0 438 . -45.171  -20.761 30.586   1.00 81.25 438 A 1 
ATOM 3287 N N   . ALA A 0 439 . -43.595  -18.292 34.141   1.00 82.30 439 A 1 
ATOM 3288 C CA  . ALA A 0 439 . -42.637  -17.194 33.991   1.00 82.30 439 A 1 
ATOM 3289 C C   . ALA A 0 439 . -41.438  -17.631 33.139   1.00 82.30 439 A 1 
ATOM 3290 C CB  . ALA A 0 439 . -42.223  -16.687 35.377   1.00 82.30 439 A 1 
ATOM 3291 O O   . ALA A 0 439 . -40.694  -18.556 33.499   1.00 82.30 439 A 1 
ATOM 3292 N N   . ARG A 0 440 . -41.256  -16.971 31.989   1.00 85.40 440 A 1 
ATOM 3293 C CA  . ARG A 0 440 . -40.334  -17.399 30.927   1.00 85.40 440 A 1 
ATOM 3294 C C   . ARG A 0 440 . -39.648  -16.214 30.271   1.00 85.40 440 A 1 
ATOM 3295 C CB  . ARG A 0 440 . -41.111  -18.169 29.851   1.00 85.40 440 A 1 
ATOM 3296 O O   . ARG A 0 440 . -40.314  -15.363 29.692   1.00 85.40 440 A 1 
ATOM 3297 C CG  . ARG A 0 440 . -41.805  -19.412 30.413   1.00 85.40 440 A 1 
ATOM 3298 C CD  . ARG A 0 440 . -42.595  -20.169 29.362   1.00 85.40 440 A 1 
ATOM 3299 N NE  . ARG A 0 440 . -41.784  -20.524 28.189   1.00 85.40 440 A 1 
ATOM 3300 N NH1 . ARG A 0 440 . -43.559  -21.299 27.004   1.00 85.40 440 A 1 
ATOM 3301 N NH2 . ARG A 0 440 . -41.503  -21.304 26.083   1.00 85.40 440 A 1 
ATOM 3302 C CZ  . ARG A 0 440 . -42.282  -21.047 27.097   1.00 85.40 440 A 1 
ATOM 3303 N N   . TRP A 0 441 . -38.320  -16.242 30.241   1.00 89.81 441 A 1 
ATOM 3304 C CA  . TRP A 0 441 . -37.511  -15.243 29.547   1.00 89.81 441 A 1 
ATOM 3305 C C   . TRP A 0 441 . -36.464  -15.918 28.651   1.00 89.81 441 A 1 
ATOM 3306 C CB  . TRP A 0 441 . -36.915  -14.237 30.559   1.00 89.81 441 A 1 
ATOM 3307 O O   . TRP A 0 441 . -36.031  -17.048 28.911   1.00 89.81 441 A 1 
ATOM 3308 C CG  . TRP A 0 441 . -35.421  -14.259 30.703   1.00 89.81 441 A 1 
ATOM 3309 C CD1 . TRP A 0 441 . -34.563  -13.650 29.855   1.00 89.81 441 A 1 
ATOM 3310 C CD2 . TRP A 0 441 . -34.591  -14.972 31.673   1.00 89.81 441 A 1 
ATOM 3311 C CE2 . TRP A 0 441 . -33.224  -14.801 31.298   1.00 89.81 441 A 1 
ATOM 3312 C CE3 . TRP A 0 441 . -34.843  -15.756 32.819   1.00 89.81 441 A 1 
ATOM 3313 N NE1 . TRP A 0 441 . -33.269  -14.011 30.171   1.00 89.81 441 A 1 
ATOM 3314 C CH2 . TRP A 0 441 . -32.456  -16.183 33.131   1.00 89.81 441 A 1 
ATOM 3315 C CZ2 . TRP A 0 441 . -32.169  -15.389 32.009   1.00 89.81 441 A 1 
ATOM 3316 C CZ3 . TRP A 0 441 . -33.790  -16.352 33.542   1.00 89.81 441 A 1 
ATOM 3317 N N   . GLY A 0 442 . -36.029  -15.208 27.610   1.00 91.46 442 A 1 
ATOM 3318 C CA  . GLY A 0 442 . -34.904  -15.615 26.774   1.00 91.46 442 A 1 
ATOM 3319 C C   . GLY A 0 442 . -34.097  -14.443 26.224   1.00 91.46 442 A 1 
ATOM 3320 O O   . GLY A 0 442 . -34.595  -13.325 26.078   1.00 91.46 442 A 1 
ATOM 3321 N N   . LYS A 0 443 . -32.822  -14.718 25.945   1.00 86.56 443 A 1 
ATOM 3322 C CA  . LYS A 0 443 . -31.826  -13.807 25.368   1.00 86.56 443 A 1 
ATOM 3323 C C   . LYS A 0 443 . -30.942  -14.576 24.383   1.00 86.56 443 A 1 
ATOM 3324 C CB  . LYS A 0 443 . -30.942  -13.218 26.481   1.00 86.56 443 A 1 
ATOM 3325 O O   . LYS A 0 443 . -30.504  -15.677 24.714   1.00 86.56 443 A 1 
ATOM 3326 C CG  . LYS A 0 443 . -31.682  -12.261 27.425   1.00 86.56 443 A 1 
ATOM 3327 C CD  . LYS A 0 443 . -30.834  -11.981 28.673   1.00 86.56 443 A 1 
ATOM 3328 C CE  . LYS A 0 443 . -31.581  -11.032 29.615   1.00 86.56 443 A 1 
ATOM 3329 N NZ  . LYS A 0 443 . -31.331  -9.623  29.252   1.00 86.56 443 A 1 
ATOM 3330 N N   . SER A 0 444 . -30.617  -13.987 23.238   1.00 85.51 444 A 1 
ATOM 3331 C CA  . SER A 0 444 . -29.631  -14.537 22.290   1.00 85.51 444 A 1 
ATOM 3332 C C   . SER A 0 444 . -28.796  -13.408 21.677   1.00 85.51 444 A 1 
ATOM 3333 C CB  . SER A 0 444 . -30.295  -15.427 21.225   1.00 85.51 444 A 1 
ATOM 3334 O O   . SER A 0 444 . -29.376  -12.499 21.099   1.00 85.51 444 A 1 
ATOM 3335 O OG  . SER A 0 444 . -31.547  -14.932 20.783   1.00 85.51 444 A 1 
ATOM 3336 N N   . TYR A 0 445 . -27.465  -13.400 21.846   1.00 80.87 445 A 1 
ATOM 3337 C CA  . TYR A 0 445 . -26.600  -12.236 21.562   1.00 80.87 445 A 1 
ATOM 3338 C C   . TYR A 0 445 . -25.491  -12.462 20.520   1.00 80.87 445 A 1 
ATOM 3339 C CB  . TYR A 0 445 . -25.968  -11.688 22.859   1.00 80.87 445 A 1 
ATOM 3340 O O   . TYR A 0 445 . -24.541  -13.192 20.758   1.00 80.87 445 A 1 
ATOM 3341 C CG  . TYR A 0 445 . -25.092  -10.477 22.591   1.00 80.87 445 A 1 
ATOM 3342 C CD1 . TYR A 0 445 . -23.157  -10.740 22.256   1.00 80.87 445 A 1 
ATOM 3343 C CD2 . TYR A 0 445 . -25.913  -8.691  22.359   1.00 80.87 445 A 1 
ATOM 3344 C CE1 . TYR A 0 445 . -22.039  -9.211  21.611   1.00 80.87 445 A 1 
ATOM 3345 C CE2 . TYR A 0 445 . -24.812  -7.164  21.710   1.00 80.87 445 A 1 
ATOM 3346 O OH  . TYR A 0 445 . -22.164  -6.393  20.813   1.00 80.87 445 A 1 
ATOM 3347 C CZ  . TYR A 0 445 . -22.886  -7.437  21.308   1.00 80.87 445 A 1 
ATOM 3348 N N   . ASP A 0 446 . -25.528  -11.634 19.482   1.00 87.45 446 A 1 
ATOM 3349 C CA  . ASP A 0 446 . -24.380  -11.047 18.773   1.00 87.45 446 A 1 
ATOM 3350 C C   . ASP A 0 446 . -23.523  -11.925 17.821   1.00 87.45 446 A 1 
ATOM 3351 C CB  . ASP A 0 446 . -23.510  -10.138 19.699   1.00 87.45 446 A 1 
ATOM 3352 O O   . ASP A 0 446 . -23.096  -13.045 18.105   1.00 87.45 446 A 1 
ATOM 3353 C CG  . ASP A 0 446 . -24.219  -9.235  20.904   1.00 87.45 446 A 1 
ATOM 3354 O OD1 . ASP A 0 446 . -25.146  -8.921  20.054   1.00 87.45 446 A 1 
ATOM 3355 O OD2 . ASP A 0 446 . -23.820  -8.774  22.663   1.00 87.45 446 A 1 
ATOM 3356 N N   . SER A 0 447 . -23.205  -11.322 16.672   1.00 93.79 447 A 1 
ATOM 3357 C CA  . SER A 0 447 . -22.310  -11.768 15.600   1.00 93.79 447 A 1 
ATOM 3358 C C   . SER A 0 447 . -21.475  -10.560 15.152   1.00 93.79 447 A 1 
ATOM 3359 C CB  . SER A 0 447 . -23.159  -12.348 14.446   1.00 93.79 447 A 1 
ATOM 3360 O O   . SER A 0 447 . -22.007  -9.477  14.898   1.00 93.79 447 A 1 
ATOM 3361 O OG  . SER A 0 447 . -22.700  -12.008 13.143   1.00 93.79 447 A 1 
ATOM 3362 N N   . VAL A 0 448 . -20.148  -10.704 15.052   1.00 95.92 448 A 1 
ATOM 3363 C CA  . VAL A 0 448 . -19.261  -9.650  14.525   1.00 95.92 448 A 1 
ATOM 3364 C C   . VAL A 0 448 . -18.206  -10.207 13.578   1.00 95.92 448 A 1 
ATOM 3365 C CB  . VAL A 0 448 . -18.610  -8.777  15.621   1.00 95.92 448 A 1 
ATOM 3366 O O   . VAL A 0 448 . -17.494  -11.165 13.878   1.00 95.92 448 A 1 
ATOM 3367 C CG1 . VAL A 0 448 . -19.643  -7.969  16.412   1.00 95.92 448 A 1 
ATOM 3368 C CG2 . VAL A 0 448 . -17.752  -9.551  16.627   1.00 95.92 448 A 1 
ATOM 3369 N N   . SER A 0 449 . -18.038  -9.550  12.430   1.00 97.02 449 A 1 
ATOM 3370 C CA  . SER A 0 449 . -17.019  -9.895  11.443   1.00 97.02 449 A 1 
ATOM 3371 C C   . SER A 0 449 . -16.282  -8.659  10.929   1.00 97.02 449 A 1 
ATOM 3372 C CB  . SER A 0 449 . -17.641  -10.695 10.305   1.00 97.02 449 A 1 
ATOM 3373 O O   . SER A 0 449 . -16.833  -7.811  10.227   1.00 97.02 449 A 1 
ATOM 3374 O OG  . SER A 0 449 . -16.600  -11.131 9.451    1.00 97.02 449 A 1 
ATOM 3375 N N   . ALA A 0 450 . -14.992  -8.571  11.245   1.00 97.91 450 A 1 
ATOM 3376 C CA  . ALA A 0 450 . -14.089  -7.521  10.795   1.00 97.91 450 A 1 
ATOM 3377 C C   . ALA A 0 450 . -13.026  -8.106  9.860    1.00 97.91 450 A 1 
ATOM 3378 C CB  . ALA A 0 450 . -13.477  -6.830  12.018   1.00 97.91 450 A 1 
ATOM 3379 O O   . ALA A 0 450 . -12.217  -8.945  10.255   1.00 97.91 450 A 1 
ATOM 3380 N N   . LYS A 0 451 . -12.992  -7.636  8.614    1.00 97.92 451 A 1 
ATOM 3381 C CA  . LYS A 0 451 . -12.039  -8.062  7.582    1.00 97.92 451 A 1 
ATOM 3382 C C   . LYS A 0 451 . -11.260  -6.849  7.087    1.00 97.92 451 A 1 
ATOM 3383 C CB  . LYS A 0 451 . -12.773  -8.823  6.463    1.00 97.92 451 A 1 
ATOM 3384 O O   . LYS A 0 451 . -11.826  -5.792  6.816    1.00 97.92 451 A 1 
ATOM 3385 C CG  . LYS A 0 451 . -13.351  -10.160 6.964    1.00 97.92 451 A 1 
ATOM 3386 C CD  . LYS A 0 451 . -14.393  -10.781 6.022    1.00 97.92 451 A 1 
ATOM 3387 C CE  . LYS A 0 451 . -14.808  -12.165 6.565    1.00 97.92 451 A 1 
ATOM 3388 N NZ  . LYS A 0 451 . -16.217  -12.239 7.025    1.00 97.92 451 A 1 
ATOM 3389 N N   . SER A 0 452 . -9.946   -6.991  6.987    1.00 97.89 452 A 1 
ATOM 3390 C CA  . SER A 0 452 . -9.046   -5.949  6.497    1.00 97.89 452 A 1 
ATOM 3391 C C   . SER A 0 452 . -8.016   -6.544  5.553    1.00 97.89 452 A 1 
ATOM 3392 C CB  . SER A 0 452 . -8.391   -5.181  7.650    1.00 97.89 452 A 1 
ATOM 3393 O O   . SER A 0 452 . -7.485   -7.622  5.816    1.00 97.89 452 A 1 
ATOM 3394 O OG  . SER A 0 452 . -7.737   -6.045  8.558    1.00 97.89 452 A 1 
ATOM 3395 N N   . TYR A 0 453 . -7.760   -5.835  4.462    1.00 97.49 453 A 1 
ATOM 3396 C CA  . TYR A 0 453 . -6.838   -6.220  3.405    1.00 97.49 453 A 1 
ATOM 3397 C C   . TYR A 0 453 . -5.992   -5.005  3.045    1.00 97.49 453 A 1 
ATOM 3398 C CB  . TYR A 0 453 . -7.606   -6.716  2.168    1.00 97.49 453 A 1 
ATOM 3399 O O   . TYR A 0 453 . -6.515   -3.892  2.957    1.00 97.49 453 A 1 
ATOM 3400 C CG  . TYR A 0 453 . -8.635   -7.802  2.432    1.00 97.49 453 A 1 
ATOM 3401 C CD1 . TYR A 0 453 . -8.266   -9.156  2.326    1.00 97.49 453 A 1 
ATOM 3402 C CD2 . TYR A 0 453 . -9.957   -7.459  2.782    1.00 97.49 453 A 1 
ATOM 3403 C CE1 . TYR A 0 453 . -9.208   -10.169 2.588    1.00 97.49 453 A 1 
ATOM 3404 C CE2 . TYR A 0 453 . -10.904  -8.468  3.043    1.00 97.49 453 A 1 
ATOM 3405 O OH  . TYR A 0 453 . -11.439  -10.799 3.216    1.00 97.49 453 A 1 
ATOM 3406 C CZ  . TYR A 0 453 . -10.528  -9.825  2.952    1.00 97.49 453 A 1 
ATOM 3407 N N   . ALA A 0 454 . -4.711   -5.223  2.801    1.00 97.66 454 A 1 
ATOM 3408 C CA  . ALA A 0 454 . -3.826   -4.244  2.203    1.00 97.66 454 A 1 
ATOM 3409 C C   . ALA A 0 454 . -2.987   -4.921  1.119    1.00 97.66 454 A 1 
ATOM 3410 C CB  . ALA A 0 454 . -2.956   -3.613  3.291    1.00 97.66 454 A 1 
ATOM 3411 O O   . ALA A 0 454 . -2.566   -6.068  1.286    1.00 97.66 454 A 1 
ATOM 3412 N N   . ASN A 0 455 . -2.731   -4.195  0.038    1.00 97.84 455 A 1 
ATOM 3413 C CA  . ASN A 0 455 . -1.712   -4.541  -0.937   1.00 97.84 455 A 1 
ATOM 3414 C C   . ASN A 0 455 . -0.863   -3.304  -1.209   1.00 97.84 455 A 1 
ATOM 3415 C CB  . ASN A 0 455 . -2.355   -5.091  -2.219   1.00 97.84 455 A 1 
ATOM 3416 O O   . ASN A 0 455 . -1.416   -2.229  -1.436   1.00 97.84 455 A 1 
ATOM 3417 C CG  . ASN A 0 455 . -1.335   -5.903  -2.993   1.00 97.84 455 A 1 
ATOM 3418 N ND2 . ASN A 0 455 . -0.743   -5.383  -4.043   1.00 97.84 455 A 1 
ATOM 3419 O OD1 . ASN A 0 455 . -1.039   -7.021  -2.604   1.00 97.84 455 A 1 
ATOM 3420 N N   . GLU A 0 456 . 0.454    -3.460  -1.188   1.00 98.07 456 A 1 
ATOM 3421 C CA  . GLU A 0 456 . 1.402    -2.465  -1.683   1.00 98.07 456 A 1 
ATOM 3422 C C   . GLU A 0 456 . 2.260    -3.148  -2.744   1.00 98.07 456 A 1 
ATOM 3423 C CB  . GLU A 0 456 . 2.242    -1.861  -0.539   1.00 98.07 456 A 1 
ATOM 3424 O O   . GLU A 0 456 . 3.007    -4.072  -2.427   1.00 98.07 456 A 1 
ATOM 3425 C CG  . GLU A 0 456 . 1.349    -1.255  0.555    1.00 98.07 456 A 1 
ATOM 3426 C CD  . GLU A 0 456 . 2.086    -0.385  1.582    1.00 98.07 456 A 1 
ATOM 3427 O OE1 . GLU A 0 456 . 1.585    -0.267  2.727    1.00 98.07 456 A 1 
ATOM 3428 O OE2 . GLU A 0 456 . 2.993    0.403   1.233    1.00 98.07 456 A 1 
ATOM 3429 N N   . SER A 0 457 . 2.104    -2.725  -3.994   1.00 98.25 457 A 1 
ATOM 3430 C CA  . SER A 0 457 . 2.759    -3.299  -5.168   1.00 98.25 457 A 1 
ATOM 3431 C C   . SER A 0 457 . 3.552    -2.218  -5.893   1.00 98.25 457 A 1 
ATOM 3432 C CB  . SER A 0 457 . 1.737    -3.971  -6.094   1.00 98.25 457 A 1 
ATOM 3433 O O   . SER A 0 457 . 3.027    -1.144  -6.187   1.00 98.25 457 A 1 
ATOM 3434 O OG  . SER A 0 457 . 0.584    -3.166  -6.284   1.00 98.25 457 A 1 
ATOM 3435 N N   . PHE A 0 458 . 4.817    -2.498  -6.178   1.00 98.49 458 A 1 
ATOM 3436 C CA  . PHE A 0 458 . 5.740    -1.637  -6.910   1.00 98.49 458 A 1 
ATOM 3437 C C   . PHE A 0 458 . 6.327    -2.417  -8.083   1.00 98.49 458 A 1 
ATOM 3438 C CB  . PHE A 0 458 . 6.848    -1.155  -5.965   1.00 98.49 458 A 1 
ATOM 3439 O O   . PHE A 0 458 . 6.752    -3.559  -7.910   1.00 98.49 458 A 1 
ATOM 3440 C CG  . PHE A 0 458 . 7.995    -0.418  -6.633   1.00 98.49 458 A 1 
ATOM 3441 C CD1 . PHE A 0 458 . 9.159    -1.118  -7.009   1.00 98.49 458 A 1 
ATOM 3442 C CD2 . PHE A 0 458 . 7.903    0.964   -6.883   1.00 98.49 458 A 1 
ATOM 3443 C CE1 . PHE A 0 458 . 10.233   -0.437  -7.608   1.00 98.49 458 A 1 
ATOM 3444 C CE2 . PHE A 0 458 . 8.980    1.648   -7.477   1.00 98.49 458 A 1 
ATOM 3445 C CZ  . PHE A 0 458 . 10.148   0.949   -7.827   1.00 98.49 458 A 1 
ATOM 3446 N N   . ALA A 0 459 . 6.415    -1.778  -9.244   1.00 98.50 459 A 1 
ATOM 3447 C CA  . ALA A 0 459 . 7.164    -2.275  -10.387  1.00 98.50 459 A 1 
ATOM 3448 C C   . ALA A 0 459 . 7.964    -1.138  -11.029  1.00 98.50 459 A 1 
ATOM 3449 C CB  . ALA A 0 459 . 6.220    -2.963  -11.380  1.00 98.50 459 A 1 
ATOM 3450 O O   . ALA A 0 459 . 7.514    0.012   -11.072  1.00 98.50 459 A 1 
ATOM 3451 N N   . ARG A 0 460 . 9.154    -1.474  -11.523  1.00 98.61 460 A 1 
ATOM 3452 C CA  . ARG A 0 460 . 10.036   -0.582  -12.268  1.00 98.61 460 A 1 
ATOM 3453 C C   . ARG A 0 460 . 10.772   -1.368  -13.342  1.00 98.61 460 A 1 
ATOM 3454 C CB  . ARG A 0 460 . 10.994   0.100   -11.288  1.00 98.61 460 A 1 
ATOM 3455 O O   . ARG A 0 460 . 11.605   -2.216  -13.021  1.00 98.61 460 A 1 
ATOM 3456 C CG  . ARG A 0 460 . 11.896   1.121   -11.989  1.00 98.61 460 A 1 
ATOM 3457 C CD  . ARG A 0 460 . 12.721   1.890   -10.954  1.00 98.61 460 A 1 
ATOM 3458 N NE  . ARG A 0 460 . 13.851   1.075   -10.458  1.00 98.61 460 A 1 
ATOM 3459 N NH1 . ARG A 0 460 . 15.447   1.994   -11.829  1.00 98.61 460 A 1 
ATOM 3460 N NH2 . ARG A 0 460 . 15.961   0.262   -10.507  1.00 98.61 460 A 1 
ATOM 3461 C CZ  . ARG A 0 460 . 15.078   1.117   -10.934  1.00 98.61 460 A 1 
ATOM 3462 N N   . ASP A 0 461 . 10.487   -1.039  -14.592  1.00 98.63 461 A 1 
ATOM 3463 C CA  . ASP A 0 461 . 11.230   -1.507  -15.755  1.00 98.63 461 A 1 
ATOM 3464 C C   . ASP A 0 461 . 12.097   -0.362  -16.289  1.00 98.63 461 A 1 
ATOM 3465 C CB  . ASP A 0 461 . 10.274   -2.049  -16.829  1.00 98.63 461 A 1 
ATOM 3466 O O   . ASP A 0 461 . 11.605   0.742   -16.523  1.00 98.63 461 A 1 
ATOM 3467 C CG  . ASP A 0 461 . 9.729    -3.442  -16.495  1.00 98.63 461 A 1 
ATOM 3468 O OD1 . ASP A 0 461 . 10.558   -4.351  -16.248  1.00 98.63 461 A 1 
ATOM 3469 O OD2 . ASP A 0 461 . 8.496    -3.629  -16.571  1.00 98.63 461 A 1 
ATOM 3470 N N   . VAL A 0 462 . 13.386   -0.629  -16.492  1.00 98.52 462 A 1 
ATOM 3471 C CA  . VAL A 0 462 . 14.331   0.265   -17.172  1.00 98.52 462 A 1 
ATOM 3472 C C   . VAL A 0 462 . 14.895   -0.442  -18.394  1.00 98.52 462 A 1 
ATOM 3473 C CB  . VAL A 0 462 . 15.472   0.749   -16.258  1.00 98.52 462 A 1 
ATOM 3474 O O   . VAL A 0 462 . 15.246   -1.623  -18.327  1.00 98.52 462 A 1 
ATOM 3475 C CG1 . VAL A 0 462 . 16.475   1.659   -16.984  1.00 98.52 462 A 1 
ATOM 3476 C CG2 . VAL A 0 462 . 14.930   1.546   -15.071  1.00 98.52 462 A 1 
ATOM 3477 N N   . ARG A 0 463 . 15.016   0.301   -19.490  1.00 97.83 463 A 1 
ATOM 3478 C CA  . ARG A 0 463 . 15.760   -0.070  -20.692  1.00 97.83 463 A 1 
ATOM 3479 C C   . ARG A 0 463 . 16.690   1.084   -21.037  1.00 97.83 463 A 1 
ATOM 3480 C CB  . ARG A 0 463 . 14.828   -0.395  -21.866  1.00 97.83 463 A 1 
ATOM 3481 O O   . ARG A 0 463 . 16.271   2.237   -20.947  1.00 97.83 463 A 1 
ATOM 3482 C CG  . ARG A 0 463 . 13.669   -1.296  -21.430  1.00 97.83 463 A 1 
ATOM 3483 C CD  . ARG A 0 463 . 12.796   -1.702  -22.610  1.00 97.83 463 A 1 
ATOM 3484 N NE  . ARG A 0 463 . 11.533   -2.270  -22.106  1.00 97.83 463 A 1 
ATOM 3485 N NH1 . ARG A 0 463 . 10.396   -2.249  -24.086  1.00 97.83 463 A 1 
ATOM 3486 N NH2 . ARG A 0 463 . 9.323    -2.758  -22.180  1.00 97.83 463 A 1 
ATOM 3487 C CZ  . ARG A 0 463 . 10.425   -2.428  -22.794  1.00 97.83 463 A 1 
ATOM 3488 N N   . ALA A 0 464 . 17.921   0.766   -21.391  1.00 97.28 464 A 1 
ATOM 3489 C CA  . ALA A 0 464 . 18.838   1.679   -22.046  1.00 97.28 464 A 1 
ATOM 3490 C C   . ALA A 0 464 . 19.474   0.929   -23.216  1.00 97.28 464 A 1 
ATOM 3491 C CB  . ALA A 0 464 . 19.871   2.198   -21.040  1.00 97.28 464 A 1 
ATOM 3492 O O   . ALA A 0 464 . 19.810   -0.245  -23.063  1.00 97.28 464 A 1 
ATOM 3493 N N   . ASP A 0 465 . 19.599   1.614   -24.337  1.00 96.17 465 A 1 
ATOM 3494 C CA  . ASP A 0 465 . 20.143   1.145   -25.606  1.00 96.17 465 A 1 
ATOM 3495 C C   . ASP A 0 465 . 21.215   2.176   -26.029  1.00 96.17 465 A 1 
ATOM 3496 C CB  . ASP A 0 465 . 18.967   1.013   -26.603  1.00 96.17 465 A 1 
ATOM 3497 O O   . ASP A 0 465 . 21.041   3.375   -25.801  1.00 96.17 465 A 1 
ATOM 3498 C CG  . ASP A 0 465 . 18.786   -0.413  -27.133  1.00 96.17 465 A 1 
ATOM 3499 O OD1 . ASP A 0 465 . 17.921   -1.169  -26.596  1.00 96.17 465 A 1 
ATOM 3500 O OD2 . ASP A 0 465 . 19.527   -0.734  -28.077  1.00 96.17 465 A 1 
ATOM 3501 N N   . ASP A 0 466 . 22.362   1.735   -26.547  1.00 94.27 466 A 1 
ATOM 3502 C CA  . ASP A 0 466 . 23.468   2.599   -27.013  1.00 94.27 466 A 1 
ATOM 3503 C C   . ASP A 0 466 . 24.101   1.980   -28.265  1.00 94.27 466 A 1 
ATOM 3504 C CB  . ASP A 0 466 . 24.469   2.890   -25.874  1.00 94.27 466 A 1 
ATOM 3505 O O   . ASP A 0 466 . 25.228   1.461   -28.244  1.00 94.27 466 A 1 
ATOM 3506 C CG  . ASP A 0 466 . 25.760   3.610   -26.305  1.00 94.27 466 A 1 
ATOM 3507 O OD1 . ASP A 0 466 . 25.829   4.331   -27.322  1.00 94.27 466 A 1 
ATOM 3508 O OD2 . ASP A 0 466 . 26.790   3.561   -25.587  1.00 94.27 466 A 1 
ATOM 3509 N N   . ASP A 0 467 . 23.302   2.015   -29.330  1.00 93.87 467 A 1 
ATOM 3510 C CA  . ASP A 0 467 . 23.598   1.502   -30.660  1.00 93.87 467 A 1 
ATOM 3511 C C   . ASP A 0 467 . 24.562   2.464   -31.374  1.00 93.87 467 A 1 
ATOM 3512 C CB  . ASP A 0 467 . 22.263   1.311   -31.424  1.00 93.87 467 A 1 
ATOM 3513 O O   . ASP A 0 467 . 24.346   3.675   -31.423  1.00 93.87 467 A 1 
ATOM 3514 C CG  . ASP A 0 467 . 22.222   0.101   -32.369  1.00 93.87 467 A 1 
ATOM 3515 O OD1 . ASP A 0 467 . 23.250   -0.612  -32.466  1.00 93.87 467 A 1 
ATOM 3516 O OD2 . ASP A 0 467 . 21.178   -0.084  -33.037  1.00 93.87 467 A 1 
ATOM 3517 N N   . GLN A 0 468 . 25.670   1.956   -31.907  1.00 93.09 468 A 1 
ATOM 3518 C CA  . GLN A 0 468 . 26.703   2.742   -32.593  1.00 93.09 468 A 1 
ATOM 3519 C C   . GLN A 0 468 . 27.078   2.065   -33.900  1.00 93.09 468 A 1 
ATOM 3520 C CB  . GLN A 0 468 . 27.960   2.869   -31.711  1.00 93.09 468 A 1 
ATOM 3521 O O   . GLN A 0 468 . 27.379   0.874   -33.894  1.00 93.09 468 A 1 
ATOM 3522 C CG  . GLN A 0 468 . 27.754   3.855   -30.560  1.00 93.09 468 A 1 
ATOM 3523 C CD  . GLN A 0 468 . 28.816   3.745   -29.475  1.00 93.09 468 A 1 
ATOM 3524 N NE2 . GLN A 0 468 . 28.405   3.767   -28.229  1.00 93.09 468 A 1 
ATOM 3525 O OE1 . GLN A 0 468 . 30.025   3.625   -29.697  1.00 93.09 468 A 1 
ATOM 3526 N N   . TRP A 0 469 . 27.165   2.819   -34.994  1.00 91.90 469 A 1 
ATOM 3527 C CA  . TRP A 0 469 . 27.562   2.286   -36.299  1.00 91.90 469 A 1 
ATOM 3528 C C   . TRP A 0 469 . 28.426   3.265   -37.093  1.00 91.90 469 A 1 
ATOM 3529 C CB  . TRP A 0 469 . 26.314   1.892   -37.102  1.00 91.90 469 A 1 
ATOM 3530 O O   . TRP A 0 469 . 28.420   4.471   -36.846  1.00 91.90 469 A 1 
ATOM 3531 C CG  . TRP A 0 469 . 25.473   3.042   -37.570  1.00 91.90 469 A 1 
ATOM 3532 C CD1 . TRP A 0 469 . 25.554   3.631   -38.785  1.00 91.90 469 A 1 
ATOM 3533 C CD2 . TRP A 0 469 . 24.435   3.771   -36.840  1.00 91.90 469 A 1 
ATOM 3534 C CE2 . TRP A 0 469 . 23.918   4.792   -37.694  1.00 91.90 469 A 1 
ATOM 3535 C CE3 . TRP A 0 469 . 23.868   3.665   -35.551  1.00 91.90 469 A 1 
ATOM 3536 N NE1 . TRP A 0 469 . 24.646   4.669   -38.859  1.00 91.90 469 A 1 
ATOM 3537 C CH2 . TRP A 0 469 . 22.360   5.540   -35.996  1.00 91.90 469 A 1 
ATOM 3538 C CZ2 . TRP A 0 469 . 22.894   5.665   -37.291  1.00 91.90 469 A 1 
ATOM 3539 C CZ3 . TRP A 0 469 . 22.844   4.538   -35.136  1.00 91.90 469 A 1 
ATOM 3540 N N   . GLY A 0 470 . 29.145   2.752   -38.087  1.00 91.39 470 A 1 
ATOM 3541 C CA  . GLY A 0 470 . 29.743   3.569   -39.138  1.00 91.39 470 A 1 
ATOM 3542 C C   . GLY A 0 470 . 30.032   2.770   -40.404  1.00 91.39 470 A 1 
ATOM 3543 O O   . GLY A 0 470 . 30.290   1.567   -40.329  1.00 91.39 470 A 1 
ATOM 3544 N N   . GLU A 0 471 . 29.994   3.454   -41.545  1.00 89.51 471 A 1 
ATOM 3545 C CA  . GLU A 0 471 . 30.313   2.919   -42.874  1.00 89.51 471 A 1 
ATOM 3546 C C   . GLU A 0 471 . 31.306   3.846   -43.596  1.00 89.51 471 A 1 
ATOM 3547 C CB  . GLU A 0 471 . 29.056   2.752   -43.752  1.00 89.51 471 A 1 
ATOM 3548 O O   . GLU A 0 471 . 31.139   5.063   -43.562  1.00 89.51 471 A 1 
ATOM 3549 C CG  . GLU A 0 471 . 27.939   1.863   -43.173  1.00 89.51 471 A 1 
ATOM 3550 C CD  . GLU A 0 471 . 26.814   1.556   -44.188  1.00 89.51 471 A 1 
ATOM 3551 O OE1 . GLU A 0 471 . 25.768   1.014   -43.759  1.00 89.51 471 A 1 
ATOM 3552 O OE2 . GLU A 0 471 . 27.005   1.774   -45.412  1.00 89.51 471 A 1 
ATOM 3553 N N   . ASP A 0 472 . 32.292   3.258   -44.272  1.00 84.96 472 A 1 
ATOM 3554 C CA  . ASP A 0 472 . 33.287   3.888   -45.158  1.00 84.96 472 A 1 
ATOM 3555 C C   . ASP A 0 472 . 33.081   3.321   -46.578  1.00 84.96 472 A 1 
ATOM 3556 C CB  . ASP A 0 472 . 34.693   3.599   -44.579  1.00 84.96 472 A 1 
ATOM 3557 O O   . ASP A 0 472 . 32.840   2.119   -46.745  1.00 84.96 472 A 1 
ATOM 3558 C CG  . ASP A 0 472 . 35.918   4.042   -45.407  1.00 84.96 472 A 1 
ATOM 3559 O OD1 . ASP A 0 472 . 35.749   4.532   -46.548  1.00 84.96 472 A 1 
ATOM 3560 O OD2 . ASP A 0 472 . 37.052   3.808   -44.912  1.00 84.96 472 A 1 
ATOM 3561 N N   . TYR A 0 473 . 33.115   4.169   -47.611  1.00 86.74 473 A 1 
ATOM 3562 C CA  . TYR A 0 473 . 32.878   3.772   -49.001  1.00 86.74 473 A 1 
ATOM 3563 C C   . TYR A 0 473 . 33.712   4.555   -50.029  1.00 86.74 473 A 1 
ATOM 3564 C CB  . TYR A 0 473 . 31.372   3.868   -49.290  1.00 86.74 473 A 1 
ATOM 3565 O O   . TYR A 0 473 . 33.211   5.435   -50.744  1.00 86.74 473 A 1 
ATOM 3566 C CG  . TYR A 0 473 . 30.970   3.340   -50.654  1.00 86.74 473 A 1 
ATOM 3567 C CD1 . TYR A 0 473 . 30.358   4.181   -51.599  1.00 86.74 473 A 1 
ATOM 3568 C CD2 . TYR A 0 473 . 31.247   2.007   -50.985  1.00 86.74 473 A 1 
ATOM 3569 C CE1 . TYR A 0 473 . 30.027   3.680   -52.871  1.00 86.74 473 A 1 
ATOM 3570 C CE2 . TYR A 0 473 . 30.958   1.507   -52.264  1.00 86.74 473 A 1 
ATOM 3571 O OH  . TYR A 0 473 . 30.092   1.861   -54.460  1.00 86.74 473 A 1 
ATOM 3572 C CZ  . TYR A 0 473 . 30.350   2.350   -53.214  1.00 86.74 473 A 1 
ATOM 3573 N N   . ASP A 0 474 . 34.979   4.178   -50.185  1.00 83.07 474 A 1 
ATOM 3574 C CA  . ASP A 0 474 . 35.849   4.712   -51.230  1.00 83.07 474 A 1 
ATOM 3575 C C   . ASP A 0 474 . 35.392   4.255   -52.636  1.00 83.07 474 A 1 
ATOM 3576 C CB  . ASP A 0 474 . 37.324   4.342   -50.936  1.00 83.07 474 A 1 
ATOM 3577 O O   . ASP A 0 474 . 34.979   3.118   -52.904  1.00 83.07 474 A 1 
ATOM 3578 C CG  . ASP A 0 474 . 38.360   5.464   -50.999  1.00 83.07 474 A 1 
ATOM 3579 O OD1 . ASP A 0 474 . 38.002   6.576   -51.446  1.00 83.07 474 A 1 
ATOM 3580 O OD2 . ASP A 0 474 . 39.568   5.174   -50.797  1.00 83.07 474 A 1 
ATOM 3581 N N   . ARG A 0 475 . 35.518   5.152   -53.616  1.00 82.03 475 A 1 
ATOM 3582 C CA  . ARG A 0 475 . 35.428   4.837   -55.047  1.00 82.03 475 A 1 
ATOM 3583 C C   . ARG A 0 475 . 36.500   5.559   -55.821  1.00 82.03 475 A 1 
ATOM 3584 C CB  . ARG A 0 475 . 34.064   5.205   -55.636  1.00 82.03 475 A 1 
ATOM 3585 O O   . ARG A 0 475 . 36.642   6.775   -55.734  1.00 82.03 475 A 1 
ATOM 3586 C CG  . ARG A 0 475 . 32.996   4.167   -55.295  1.00 82.03 475 A 1 
ATOM 3587 C CD  . ARG A 0 475 . 31.754   4.374   -56.166  1.00 82.03 475 A 1 
ATOM 3588 N NE  . ARG A 0 475 . 31.114   5.663   -55.853  1.00 82.03 475 A 1 
ATOM 3589 N NH1 . ARG A 0 475 . 28.917   5.003   -55.946  1.00 82.03 475 A 1 
ATOM 3590 N NH2 . ARG A 0 475 . 29.461   7.049   -55.201  1.00 82.03 475 A 1 
ATOM 3591 C CZ  . ARG A 0 475 . 29.831   5.899   -55.684  1.00 82.03 475 A 1 
ATOM 3592 N N   . TYR A 0 476 . 37.142   4.837   -56.732  1.00 78.01 476 A 1 
ATOM 3593 C CA  . TYR A 0 476 . 38.072   5.425   -57.689  1.00 78.01 476 A 1 
ATOM 3594 C C   . TYR A 0 476 . 37.846   4.915   -59.109  1.00 78.01 476 A 1 
ATOM 3595 C CB  . TYR A 0 476 . 39.516   5.203   -57.223  1.00 78.01 476 A 1 
ATOM 3596 O O   . TYR A 0 476 . 37.560   3.737   -59.338  1.00 78.01 476 A 1 
ATOM 3597 C CG  . TYR A 0 476 . 39.939   3.751   -57.079  1.00 78.01 476 A 1 
ATOM 3598 C CD1 . TYR A 0 476 . 39.819   3.113   -55.828  1.00 78.01 476 A 1 
ATOM 3599 C CD2 . TYR A 0 476 . 40.450   3.041   -58.186  1.00 78.01 476 A 1 
ATOM 3600 C CE1 . TYR A 0 476 . 40.229   1.778   -55.671  1.00 78.01 476 A 1 
ATOM 3601 C CE2 . TYR A 0 476 . 40.874   1.706   -58.030  1.00 78.01 476 A 1 
ATOM 3602 O OH  . TYR A 0 476 . 41.190   -0.203  -56.611  1.00 78.01 476 A 1 
ATOM 3603 C CZ  . TYR A 0 476 . 40.773   1.079   -56.766  1.00 78.01 476 A 1 
ATOM 3604 N N   . SER A 0 477 . 38.084   5.795   -60.080  1.00 74.51 477 A 1 
ATOM 3605 C CA  . SER A 0 477 . 38.281   5.429   -61.479  1.00 74.51 477 A 1 
ATOM 3606 C C   . SER A 0 477 . 39.599   5.991   -62.017  1.00 74.51 477 A 1 
ATOM 3607 C CB  . SER A 0 477 . 37.088   5.838   -62.346  1.00 74.51 477 A 1 
ATOM 3608 O O   . SER A 0 477 . 40.232   6.897   -61.460  1.00 74.51 477 A 1 
ATOM 3609 O OG  . SER A 0 477 . 37.147   5.134   -63.573  1.00 74.51 477 A 1 
ATOM 3610 N N   . ASN A 0 478 . 40.058   5.377   -63.101  1.00 65.93 478 A 1 
ATOM 3611 C CA  . ASN A 0 478 . 41.210   5.805   -63.873  1.00 65.93 478 A 1 
ATOM 3612 C C   . ASN A 0 478 . 40.816   5.708   -65.347  1.00 65.93 478 A 1 
ATOM 3613 C CB  . ASN A 0 478 . 42.437   4.920   -63.564  1.00 65.93 478 A 1 
ATOM 3614 O O   . ASN A 0 478 . 40.569   4.599   -65.826  1.00 65.93 478 A 1 
ATOM 3615 C CG  . ASN A 0 478 . 42.810   4.838   -62.096  1.00 65.93 478 A 1 
ATOM 3616 N ND2 . ASN A 0 478 . 42.265   3.889   -61.370  1.00 65.93 478 A 1 
ATOM 3617 O OD1 . ASN A 0 478 . 43.629   5.588   -61.581  1.00 65.93 478 A 1 
ATOM 3618 N N   . GLU A 0 479 . 40.790   6.837   -66.055  1.00 60.47 479 A 1 
ATOM 3619 C CA  . GLU A 0 479 . 40.612   6.872   -67.507  1.00 60.47 479 A 1 
ATOM 3620 C C   . GLU A 0 479 . 41.885   7.356   -68.206  1.00 60.47 479 A 1 
ATOM 3621 C CB  . GLU A 0 479 . 39.428   7.748   -67.949  1.00 60.47 479 A 1 
ATOM 3622 O O   . GLU A 0 479 . 42.313   8.508   -68.062  1.00 60.47 479 A 1 
ATOM 3623 C CG  . GLU A 0 479 . 38.040   7.232   -67.542  1.00 60.47 479 A 1 
ATOM 3624 C CD  . GLU A 0 479 . 37.555   7.771   -66.194  1.00 60.47 479 A 1 
ATOM 3625 O OE1 . GLU A 0 479 . 37.024   6.947   -65.414  1.00 60.47 479 A 1 
ATOM 3626 O OE2 . GLU A 0 479 . 37.667   9.004   -66.005  1.00 60.47 479 A 1 
ATOM 3627 N N   . ASP A 0 480 . 42.442   6.487   -69.044  1.00 52.16 480 A 1 
ATOM 3628 C CA  . ASP A 0 480 . 43.502   6.810   -69.990  1.00 52.16 480 A 1 
ATOM 3629 C C   . ASP A 0 480 . 42.890   6.965   -71.406  1.00 52.16 480 A 1 
ATOM 3630 C CB  . ASP A 0 480 . 44.559   5.686   -69.938  1.00 52.16 480 A 1 
ATOM 3631 O O   . ASP A 0 480 . 42.620   5.963   -72.072  1.00 52.16 480 A 1 
ATOM 3632 C CG  . ASP A 0 480 . 45.653   5.833   -68.863  1.00 52.16 480 A 1 
ATOM 3633 O OD1 . ASP A 0 480 . 45.326   5.972   -67.663  1.00 52.16 480 A 1 
ATOM 3634 O OD2 . ASP A 0 480 . 46.848   5.813   -69.255  1.00 52.16 480 A 1 
ATOM 3635 N N   . ASP A 0 481 . 42.689   8.201   -71.904  1.00 47.31 481 A 1 
ATOM 3636 C CA  . ASP A 0 481 . 42.324   8.453   -73.321  1.00 47.31 481 A 1 
ATOM 3637 C C   . ASP A 0 481 . 43.564   8.816   -74.157  1.00 47.31 481 A 1 
ATOM 3638 C CB  . ASP A 0 481 . 41.193   9.491   -73.499  1.00 47.31 481 A 1 
ATOM 3639 O O   . ASP A 0 481 . 44.064   9.953   -74.158  1.00 47.31 481 A 1 
ATOM 3640 C CG  . ASP A 0 481 . 40.766   9.693   -74.979  1.00 47.31 481 A 1 
ATOM 3641 O OD1 . ASP A 0 481 . 41.005   8.813   -75.841  1.00 47.31 481 A 1 
ATOM 3642 O OD2 . ASP A 0 481 . 40.176   10.747  -75.312  1.00 47.31 481 A 1 
ATOM 3643 N N   . TYR A 0 482 . 44.060   7.832   -74.913  1.00 46.44 482 A 1 
ATOM 3644 C CA  . TYR A 0 482 . 45.194   7.994   -75.823  1.00 46.44 482 A 1 
ATOM 3645 C C   . TYR A 0 482 . 44.758   8.415   -77.237  1.00 46.44 482 A 1 
ATOM 3646 C CB  . TYR A 0 482 . 46.062   6.729   -75.820  1.00 46.44 482 A 1 
ATOM 3647 O O   . TYR A 0 482 . 44.641   7.603   -78.160  1.00 46.44 482 A 1 
ATOM 3648 C CG  . TYR A 0 482 . 46.861   6.535   -74.546  1.00 46.44 482 A 1 
ATOM 3649 C CD1 . TYR A 0 482 . 48.029   7.296   -74.321  1.00 46.44 482 A 1 
ATOM 3650 C CD2 . TYR A 0 482 . 46.430   5.606   -73.580  1.00 46.44 482 A 1 
ATOM 3651 C CE1 . TYR A 0 482 . 48.735   7.163   -73.108  1.00 46.44 482 A 1 
ATOM 3652 C CE2 . TYR A 0 482 . 47.153   5.458   -72.381  1.00 46.44 482 A 1 
ATOM 3653 O OH  . TYR A 0 482 . 48.877   6.235   -70.905  1.00 46.44 482 A 1 
ATOM 3654 C CZ  . TYR A 0 482 . 48.274   6.268   -72.120  1.00 46.44 482 A 1 
ATOM 3655 N N   . ALA A 0 483 . 44.615   9.725   -77.450  1.00 40.39 483 A 1 
ATOM 3656 C CA  . ALA A 0 483 . 44.362   10.319  -78.766  1.00 40.39 483 A 1 
ATOM 3657 C C   . ALA A 0 483 . 45.661   10.561  -79.581  1.00 40.39 483 A 1 
ATOM 3658 C CB  . ALA A 0 483 . 43.526   11.588  -78.564  1.00 40.39 483 A 1 
ATOM 3659 O O   . ALA A 0 483 . 46.226   11.660  -79.593  1.00 40.39 483 A 1 
ATOM 3660 N N   . TYR A 0 484 . 46.146   9.545   -80.307  1.00 40.37 484 A 1 
ATOM 3661 C CA  . TYR A 0 484 . 47.335   9.680   -81.166  1.00 40.37 484 A 1 
ATOM 3662 C C   . TYR A 0 484 . 47.047   10.453  -82.469  1.00 40.37 484 A 1 
ATOM 3663 C CB  . TYR A 0 484 . 47.957   8.305   -81.459  1.00 40.37 484 A 1 
ATOM 3664 O O   . TYR A 0 484 . 46.445   9.929   -83.409  1.00 40.37 484 A 1 
ATOM 3665 C CG  . TYR A 0 484 . 49.278   8.382   -82.215  1.00 40.37 484 A 1 
ATOM 3666 C CD1 . TYR A 0 484 . 49.301   8.311   -83.624  1.00 40.37 484 A 1 
ATOM 3667 C CD2 . TYR A 0 484 . 50.486   8.534   -81.505  1.00 40.37 484 A 1 
ATOM 3668 C CE1 . TYR A 0 484 . 50.525   8.391   -84.319  1.00 40.37 484 A 1 
ATOM 3669 C CE2 . TYR A 0 484 . 51.712   8.613   -82.196  1.00 40.37 484 A 1 
ATOM 3670 O OH  . TYR A 0 484 . 52.911   8.617   -84.278  1.00 40.37 484 A 1 
ATOM 3671 C CZ  . TYR A 0 484 . 51.732   8.542   -83.606  1.00 40.37 484 A 1 
ATOM 3672 N N   . LYS A 0 485 . 47.552   11.691  -82.576  1.00 36.51 485 A 1 
ATOM 3673 C CA  . LYS A 0 485 . 47.633   12.425  -83.852  1.00 36.51 485 A 1 
ATOM 3674 C C   . LYS A 0 485 . 48.962   12.145  -84.555  1.00 36.51 485 A 1 
ATOM 3675 C CB  . LYS A 0 485 . 47.408   13.937  -83.648  1.00 36.51 485 A 1 
ATOM 3676 O O   . LYS A 0 485 . 50.017   12.538  -84.065  1.00 36.51 485 A 1 
ATOM 3677 C CG  . LYS A 0 485 . 45.977   14.332  -84.035  1.00 36.51 485 A 1 
ATOM 3678 C CD  . LYS A 0 485 . 45.765   15.848  -83.948  1.00 36.51 485 A 1 
ATOM 3679 C CE  . LYS A 0 485 . 44.357   16.182  -84.454  1.00 36.51 485 A 1 
ATOM 3680 N NZ  . LYS A 0 485 . 44.070   17.636  -84.364  1.00 36.51 485 A 1 
ATOM 3681 N N   . ALA A 0 486 . 48.897   11.525  -85.733  1.00 32.74 486 A 1 
ATOM 3682 C CA  . ALA A 0 486 . 50.058   11.341  -86.601  1.00 32.74 486 A 1 
ATOM 3683 C C   . ALA A 0 486 . 50.635   12.700  -87.044  1.00 32.74 486 A 1 
ATOM 3684 C CB  . ALA A 0 486 . 49.653   10.469  -87.796  1.00 32.74 486 A 1 
ATOM 3685 O O   . ALA A 0 486 . 49.897   13.581  -87.487  1.00 32.74 486 A 1 
ATOM 3686 N N   . GLY A 0 487 . 51.952   12.872  -86.906  1.00 34.35 487 A 1 
ATOM 3687 C CA  . GLY A 0 487 . 52.637   14.123  -87.235  1.00 34.35 487 A 1 
ATOM 3688 C C   . GLY A 0 487 . 52.926   14.274  -88.730  1.00 34.35 487 A 1 
ATOM 3689 O O   . GLY A 0 487 . 53.366   13.328  -89.380  1.00 34.35 487 A 1 
ATOM 3690 N N   . GLU A 0 488 . 52.741   15.482  -89.265  1.00 27.79 488 A 1 
ATOM 3691 C CA  . GLU A 0 488 . 53.143   15.812  -90.636  1.00 27.79 488 A 1 
ATOM 3692 C C   . GLU A 0 488 . 54.669   15.730  -90.793  1.00 27.79 488 A 1 
ATOM 3693 C CB  . GLU A 0 488 . 52.671   17.220  -91.027  1.00 27.79 488 A 1 
ATOM 3694 O O   . GLU A 0 488 . 55.429   16.474  -90.161  1.00 27.79 488 A 1 
ATOM 3695 C CG  . GLU A 0 488 . 51.145   17.357  -91.113  1.00 27.79 488 A 1 
ATOM 3696 C CD  . GLU A 0 488 . 50.738   18.762  -91.586  1.00 27.79 488 A 1 
ATOM 3697 O OE1 . GLU A 0 488 . 49.814   18.847  -92.422  1.00 27.79 488 A 1 
ATOM 3698 O OE2 . GLU A 0 488 . 51.351   19.741  -91.095  1.00 27.79 488 A 1 
ATOM 3699 N N   . SER A 0 489 . 55.134   14.851  -91.682  1.00 34.26 489 A 1 
ATOM 3700 C CA  . SER A 0 489 . 56.537   14.789  -92.083  1.00 34.26 489 A 1 
ATOM 3701 C C   . SER A 0 489 . 56.905   16.043  -92.877  1.00 34.26 489 A 1 
ATOM 3702 C CB  . SER A 0 489 . 56.789   13.519  -92.907  1.00 34.26 489 A 1 
ATOM 3703 O O   . SER A 0 489 . 56.580   16.146  -94.060  1.00 34.26 489 A 1 
ATOM 3704 O OG  . SER A 0 489 . 55.900   13.451  -94.004  1.00 34.26 489 A 1 
ATOM 3705 N N   . LYS A 0 490 . 57.595   17.002  -92.245  1.00 31.50 490 A 1 
ATOM 3706 C CA  . LYS A 0 490 . 58.094   18.193  -92.947  1.00 31.50 490 A 1 
ATOM 3707 C C   . LYS A 0 490 . 59.082   17.790  -94.038  1.00 31.50 490 A 1 
ATOM 3708 C CB  . LYS A 0 490 . 58.703   19.223  -91.986  1.00 31.50 490 A 1 
ATOM 3709 O O   . LYS A 0 490 . 60.188   17.335  -93.753  1.00 31.50 490 A 1 
ATOM 3710 C CG  . LYS A 0 490 . 57.587   19.960  -91.237  1.00 31.50 490 A 1 
ATOM 3711 C CD  . LYS A 0 490 . 58.109   21.188  -90.486  1.00 31.50 490 A 1 
ATOM 3712 C CE  . LYS A 0 490 . 56.893   21.905  -89.891  1.00 31.50 490 A 1 
ATOM 3713 N NZ  . LYS A 0 490 . 57.263   23.165  -89.203  1.00 31.50 490 A 1 
ATOM 3714 N N   . GLU A 0 491 . 58.647   17.979  -95.276  1.00 27.70 491 A 1 
ATOM 3715 C CA  . GLU A 0 491 . 59.362   17.616  -96.491  1.00 27.70 491 A 1 
ATOM 3716 C C   . GLU A 0 491 . 60.757   18.260  -96.537  1.00 27.70 491 A 1 
ATOM 3717 C CB  . GLU A 0 491 . 58.480   18.031  -97.676  1.00 27.70 491 A 1 
ATOM 3718 O O   . GLU A 0 491 . 60.916   19.485  -96.501  1.00 27.70 491 A 1 
ATOM 3719 C CG  . GLU A 0 491 . 58.998   17.527  -99.028  1.00 27.70 491 A 1 
ATOM 3720 C CD  . GLU A 0 491 . 58.021   17.856  -100.170 1.00 27.70 491 A 1 
ATOM 3721 O OE1 . GLU A 0 491 . 58.020   17.087  -101.154 1.00 27.70 491 A 1 
ATOM 3722 O OE2 . GLU A 0 491 . 57.322   18.890  -100.067 1.00 27.70 491 A 1 
ATOM 3723 N N   . ALA A 0 492 . 61.792   17.423  -96.608  1.00 32.33 492 A 1 
ATOM 3724 C CA  . ALA A 0 492 . 63.169   17.873  -96.748  1.00 32.33 492 A 1 
ATOM 3725 C C   . ALA A 0 492 . 63.408   18.337  -98.193  1.00 32.33 492 A 1 
ATOM 3726 C CB  . ALA A 0 492 . 64.110   16.748  -96.294  1.00 32.33 492 A 1 
ATOM 3727 O O   . ALA A 0 492 . 63.836   17.558  -99.041  1.00 32.33 492 A 1 
ATOM 3728 N N   . ALA A 0 493 . 63.112   19.611  -98.468  1.00 31.82 493 A 1 
ATOM 3729 C CA  . ALA A 0 493 . 63.195   20.233  -99.791  1.00 31.82 493 A 1 
ATOM 3730 C C   . ALA A 0 493 . 64.638   20.298  -100.349 1.00 31.82 493 A 1 
ATOM 3731 C CB  . ALA A 0 493 . 62.517   21.609  -99.712  1.00 31.82 493 A 1 
ATOM 3732 O O   . ALA A 0 493 . 65.294   21.346  -100.342 1.00 31.82 493 A 1 
ATOM 3733 N N   . GLY A 0 494 . 65.136   19.163  -100.845 1.00 31.83 494 A 1 
ATOM 3734 C CA  . GLY A 0 494 . 66.443   19.019  -101.480 1.00 31.83 494 A 1 
ATOM 3735 C C   . GLY A 0 494 . 66.526   19.803  -102.789 1.00 31.83 494 A 1 
ATOM 3736 O O   . GLY A 0 494 . 65.953   19.412  -103.805 1.00 31.83 494 A 1 
ATOM 3737 N N   . LYS A 0 495 . 67.256   20.923  -102.782 1.00 31.23 495 A 1 
ATOM 3738 C CA  . LYS A 0 495 . 67.472   21.745  -103.980 1.00 31.23 495 A 1 
ATOM 3739 C C   . LYS A 0 495 . 68.638   21.227  -104.821 1.00 31.23 495 A 1 
ATOM 3740 C CB  . LYS A 0 495 . 67.662   23.223  -103.612 1.00 31.23 495 A 1 
ATOM 3741 O O   . LYS A 0 495 . 69.789   21.553  -104.548 1.00 31.23 495 A 1 
ATOM 3742 C CG  . LYS A 0 495 . 66.326   23.894  -103.268 1.00 31.23 495 A 1 
ATOM 3743 C CD  . LYS A 0 495 . 66.482   25.419  -103.255 1.00 31.23 495 A 1 
ATOM 3744 C CE  . LYS A 0 495 . 65.105   26.066  -103.083 1.00 31.23 495 A 1 
ATOM 3745 N NZ  . LYS A 0 495 . 65.165   27.538  -103.262 1.00 31.23 495 A 1 
ATOM 3746 N N   . GLY A 0 496 . 68.295   20.522  -105.899 1.00 27.77 496 A 1 
ATOM 3747 C CA  . GLY A 0 496 . 69.231   20.019  -106.907 1.00 27.77 496 A 1 
ATOM 3748 C C   . GLY A 0 496 . 69.958   18.740  -106.467 1.00 27.77 496 A 1 
ATOM 3749 O O   . GLY A 0 496 . 70.175   18.512  -105.285 1.00 27.77 496 A 1 
ATOM 3750 N N   . GLY A 0 497 . 70.354   17.852  -107.376 1.00 26.13 497 A 1 
ATOM 3751 C CA  . GLY A 0 497 . 70.252   17.913  -108.838 1.00 26.13 497 A 1 
ATOM 3752 C C   . GLY A 0 497 . 71.435   17.177  -109.471 1.00 26.13 497 A 1 
ATOM 3753 O O   . GLY A 0 497 . 72.531   17.228  -108.928 1.00 26.13 497 A 1 
ATOM 3754 N N   . HIS A 0 498 . 71.219   16.526  -110.619 1.00 28.08 498 A 1 
ATOM 3755 C CA  . HIS A 0 498 . 72.193   15.671  -111.326 1.00 28.08 498 A 1 
ATOM 3756 C C   . HIS A 0 498 . 72.496   14.315  -110.645 1.00 28.08 498 A 1 
ATOM 3757 C CB  . HIS A 0 498 . 73.471   16.449  -111.702 1.00 28.08 498 A 1 
ATOM 3758 O O   . HIS A 0 498 . 73.474   14.147  -109.924 1.00 28.08 498 A 1 
ATOM 3759 C CG  . HIS A 0 498 . 73.219   17.837  -112.235 1.00 28.08 498 A 1 
ATOM 3760 C CD2 . HIS A 0 498 . 73.466   19.011  -111.574 1.00 28.08 498 A 1 
ATOM 3761 N ND1 . HIS A 0 498 . 72.653   18.164  -113.447 1.00 28.08 498 A 1 
ATOM 3762 C CE1 . HIS A 0 498 . 72.563   19.503  -113.514 1.00 28.08 498 A 1 
ATOM 3763 N NE2 . HIS A 0 498 . 73.039   20.062  -112.393 1.00 28.08 498 A 1 
ATOM 3764 N N   . GLY A 0 499 . 71.679   13.307  -110.963 1.00 31.82 499 A 1 
ATOM 3765 C CA  . GLY A 0 499 . 71.901   11.890  -110.650 1.00 31.82 499 A 1 
ATOM 3766 C C   . GLY A 0 499 . 70.858   11.041  -111.384 1.00 31.82 499 A 1 
ATOM 3767 O O   . GLY A 0 499 . 69.689   11.415  -111.402 1.00 31.82 499 A 1 
ATOM 3768 N N   . TRP A 0 500 . 71.266   9.964   -112.060 1.00 25.64 500 A 1 
ATOM 3769 C CA  . TRP A 0 500 . 70.388   9.219   -112.977 1.00 25.64 500 A 1 
ATOM 3770 C C   . TRP A 0 500 . 69.714   7.999   -112.316 1.00 25.64 500 A 1 
ATOM 3771 C CB  . TRP A 0 500 . 71.165   8.790   -114.238 1.00 25.64 500 A 1 
ATOM 3772 O O   . TRP A 0 500 . 70.358   7.245   -111.595 1.00 25.64 500 A 1 
ATOM 3773 C CG  . TRP A 0 500 . 71.517   9.853   -115.246 1.00 25.64 500 A 1 
ATOM 3774 C CD1 . TRP A 0 500 . 72.425   10.842  -115.077 1.00 25.64 500 A 1 
ATOM 3775 C CD2 . TRP A 0 500 . 71.035   9.999   -116.625 1.00 25.64 500 A 1 
ATOM 3776 C CE2 . TRP A 0 500 . 71.715   11.098  -117.232 1.00 25.64 500 A 1 
ATOM 3777 C CE3 . TRP A 0 500 . 70.106   9.303   -117.432 1.00 25.64 500 A 1 
ATOM 3778 N NE1 . TRP A 0 500 . 72.536   11.583  -116.238 1.00 25.64 500 A 1 
ATOM 3779 C CH2 . TRP A 0 500 . 70.577   10.759  -119.342 1.00 25.64 500 A 1 
ATOM 3780 C CZ2 . TRP A 0 500 . 71.500   11.480  -118.566 1.00 25.64 500 A 1 
ATOM 3781 C CZ3 . TRP A 0 500 . 69.881   9.676   -118.773 1.00 25.64 500 A 1 
ATOM 3782 N N   . ASN A 0 501 . 68.455   7.757   -112.703 1.00 30.55 501 A 1 
ATOM 3783 C CA  . ASN A 0 501 . 67.732   6.472   -112.697 1.00 30.55 501 A 1 
ATOM 3784 C C   . ASN A 0 501 . 67.461   5.739   -111.358 1.00 30.55 501 A 1 
ATOM 3785 C CB  . ASN A 0 501 . 68.409   5.523   -113.712 1.00 30.55 501 A 1 
ATOM 3786 O O   . ASN A 0 501 . 68.182   4.800   -111.018 1.00 30.55 501 A 1 
ATOM 3787 C CG  . ASN A 0 501 . 68.454   6.045   -115.134 1.00 30.55 501 A 1 
ATOM 3788 N ND2 . ASN A 0 501 . 69.237   5.427   -115.985 1.00 30.55 501 A 1 
ATOM 3789 O OD1 . ASN A 0 501 . 67.797   7.001   -115.505 1.00 30.55 501 A 1 
ATOM 3790 N N   . LYS A 0 502 . 66.284   5.989   -110.749 1.00 27.83 502 A 1 
ATOM 3791 C CA  . LYS A 0 502 . 65.297   4.929   -110.403 1.00 27.83 502 A 1 
ATOM 3792 C C   . LYS A 0 502 . 63.944   5.475   -109.895 1.00 27.83 502 A 1 
ATOM 3793 C CB  . LYS A 0 502 . 65.850   3.948   -109.340 1.00 27.83 502 A 1 
ATOM 3794 O O   . LYS A 0 502 . 63.932   6.373   -109.063 1.00 27.83 502 A 1 
ATOM 3795 C CG  . LYS A 0 502 . 66.013   2.541   -109.938 1.00 27.83 502 A 1 
ATOM 3796 C CD  . LYS A 0 502 . 66.402   1.522   -108.863 1.00 27.83 502 A 1 
ATOM 3797 C CE  . LYS A 0 502 . 66.502   0.126   -109.486 1.00 27.83 502 A 1 
ATOM 3798 N NZ  . LYS A 0 502 . 66.741   -0.908  -108.449 1.00 27.83 502 A 1 
ATOM 3799 N N   . GLY A 0 503 . 62.833   4.868   -110.335 1.00 32.30 503 A 1 
ATOM 3800 C CA  . GLY A 0 503 . 61.626   4.665   -109.498 1.00 32.30 503 A 1 
ATOM 3801 C C   . GLY A 0 503 . 61.816   3.417   -108.613 1.00 32.30 503 A 1 
ATOM 3802 O O   . GLY A 0 503 . 62.808   2.702   -108.831 1.00 32.30 503 A 1 
ATOM 3803 N N   . PRO A 0 504 . 60.964   3.128   -107.608 1.00 34.25 504 A 1 
ATOM 3804 C CA  . PRO A 0 504 . 59.480   3.151   -107.619 1.00 34.25 504 A 1 
ATOM 3805 C C   . PRO A 0 504 . 58.914   4.149   -106.572 1.00 34.25 504 A 1 
ATOM 3806 C CB  . PRO A 0 504 . 59.133   1.694   -107.227 1.00 34.25 504 A 1 
ATOM 3807 O O   . PRO A 0 504 . 59.704   4.839   -105.938 1.00 34.25 504 A 1 
ATOM 3808 C CG  . PRO A 0 504 . 60.431   0.994   -106.832 1.00 34.25 504 A 1 
ATOM 3809 C CD  . PRO A 0 504 . 61.345   2.173   -106.579 1.00 34.25 504 A 1 
ATOM 3810 N N   . ASP A 0 505 . 57.644   4.238   -106.155 1.00 25.79 505 A 1 
ATOM 3811 C CA  . ASP A 0 505 . 56.252   3.957   -106.586 1.00 25.79 505 A 1 
ATOM 3812 C C   . ASP A 0 505 . 55.411   3.899   -105.266 1.00 25.79 505 A 1 
ATOM 3813 C CB  . ASP A 0 505 . 55.986   2.630   -107.337 1.00 25.79 505 A 1 
ATOM 3814 O O   . ASP A 0 505 . 55.955   3.608   -104.201 1.00 25.79 505 A 1 
ATOM 3815 C CG  . ASP A 0 505 . 56.432   2.535   -108.797 1.00 25.79 505 A 1 
ATOM 3816 O OD1 . ASP A 0 505 . 56.672   3.594   -109.416 1.00 25.79 505 A 1 
ATOM 3817 O OD2 . ASP A 0 505 . 56.524   1.384   -109.281 1.00 25.79 505 A 1 
ATOM 3818 N N   . TYR A 0 506 . 54.081   4.063   -105.353 1.00 27.99 506 A 1 
ATOM 3819 C CA  . TYR A 0 506 . 53.037   3.700   -104.355 1.00 27.99 506 A 1 
ATOM 3820 C C   . TYR A 0 506 . 52.717   4.569   -103.108 1.00 27.99 506 A 1 
ATOM 3821 C CB  . TYR A 0 506 . 53.127   2.207   -103.961 1.00 27.99 506 A 1 
ATOM 3822 O O   . TYR A 0 506 . 53.547   5.214   -102.481 1.00 27.99 506 A 1 
ATOM 3823 C CG  . TYR A 0 506 . 52.979   1.275   -105.142 1.00 27.99 506 A 1 
ATOM 3824 C CD1 . TYR A 0 506 . 51.733   1.166   -105.791 1.00 27.99 506 A 1 
ATOM 3825 C CD2 . TYR A 0 506 . 54.103   0.599   -105.649 1.00 27.99 506 A 1 
ATOM 3826 C CE1 . TYR A 0 506 . 51.630   0.442   -106.992 1.00 27.99 506 A 1 
ATOM 3827 C CE2 . TYR A 0 506 . 54.009   -0.105  -106.864 1.00 27.99 506 A 1 
ATOM 3828 O OH  . TYR A 0 506 . 52.696   -0.775  -108.756 1.00 27.99 506 A 1 
ATOM 3829 C CZ  . TYR A 0 506 . 52.776   -0.164  -107.547 1.00 27.99 506 A 1 
ATOM 3830 N N   . ALA A 0 507 . 51.433   4.443   -102.721 1.00 27.87 507 A 1 
ATOM 3831 C CA  . ALA A 0 507 . 50.854   4.596   -101.375 1.00 27.87 507 A 1 
ATOM 3832 C C   . ALA A 0 507 . 50.573   5.997   -100.779 1.00 27.87 507 A 1 
ATOM 3833 C CB  . ALA A 0 507 . 51.525   3.608   -100.409 1.00 27.87 507 A 1 
ATOM 3834 O O   . ALA A 0 507 . 50.392   6.119   -99.569  1.00 27.87 507 A 1 
ATOM 3835 N N   . ALA A 0 508 . 50.360   7.031   -101.596 1.00 25.82 508 A 1 
ATOM 3836 C CA  . ALA A 0 508 . 49.837   8.328   -101.129 1.00 25.82 508 A 1 
ATOM 3837 C C   . ALA A 0 508 . 48.308   8.349   -100.826 1.00 25.82 508 A 1 
ATOM 3838 C CB  . ALA A 0 508 . 50.287   9.420   -102.111 1.00 25.82 508 A 1 
ATOM 3839 O O   . ALA A 0 508 . 47.636   9.317   -101.175 1.00 25.82 508 A 1 
ATOM 3840 N N   . ALA A 0 509 . 47.743   7.297   -100.206 1.00 26.98 509 A 1 
ATOM 3841 C CA  . ALA A 0 509 . 46.372   7.284   -99.654  1.00 26.98 509 A 1 
ATOM 3842 C C   . ALA A 0 509 . 46.065   6.027   -98.803  1.00 26.98 509 A 1 
ATOM 3843 C CB  . ALA A 0 509 . 45.339   7.344   -100.798 1.00 26.98 509 A 1 
ATOM 3844 O O   . ALA A 0 509 . 45.904   4.943   -99.361  1.00 26.98 509 A 1 
ATOM 3845 N N   . ALA A 0 510 . 45.872   6.173   -97.483  1.00 22.23 510 A 1 
ATOM 3846 C CA  . ALA A 0 510 . 45.146   5.197   -96.652  1.00 22.23 510 A 1 
ATOM 3847 C C   . ALA A 0 510 . 44.654   5.799   -95.315  1.00 22.23 510 A 1 
ATOM 3848 C CB  . ALA A 0 510 . 46.027   3.968   -96.374  1.00 22.23 510 A 1 
ATOM 3849 O O   . ALA A 0 510 . 45.446   6.169   -94.458  1.00 22.23 510 A 1 
ATOM 3850 N N   . SER A 0 511 . 43.328   5.862   -95.145  1.00 28.70 511 A 1 
ATOM 3851 C CA  . SER A 0 511 . 42.585   5.896   -93.868  1.00 28.70 511 A 1 
ATOM 3852 C C   . SER A 0 511 . 43.240   6.527   -92.619  1.00 28.70 511 A 1 
ATOM 3853 C CB  . SER A 0 511 . 42.131   4.467   -93.533  1.00 28.70 511 A 1 
ATOM 3854 O O   . SER A 0 511 . 43.776   5.820   -91.765  1.00 28.70 511 A 1 
ATOM 3855 O OG  . SER A 0 511 . 43.229   3.589   -93.425  1.00 28.70 511 A 1 
ATOM 3856 N N   . ALA A 0 512 . 42.995   7.820   -92.392  1.00 28.92 512 A 1 
ATOM 3857 C CA  . ALA A 0 512 . 43.004   8.373   -91.037  1.00 28.92 512 A 1 
ATOM 3858 C C   . ALA A 0 512 . 41.770   7.854   -90.263  1.00 28.92 512 A 1 
ATOM 3859 C CB  . ALA A 0 512 . 43.055   9.905   -91.125  1.00 28.92 512 A 1 
ATOM 3860 O O   . ALA A 0 512 . 40.683   8.425   -90.360  1.00 28.92 512 A 1 
ATOM 3861 N N   . ARG A 0 513 . 41.910   6.740   -89.530  1.00 30.52 513 A 1 
ATOM 3862 C CA  . ARG A 0 513 . 40.877   6.216   -88.615  1.00 30.52 513 A 1 
ATOM 3863 C C   . ARG A 0 513 . 41.296   6.466   -87.168  1.00 30.52 513 A 1 
ATOM 3864 C CB  . ARG A 0 513 . 40.573   4.734   -88.895  1.00 30.52 513 A 1 
ATOM 3865 O O   . ARG A 0 513 . 42.322   5.972   -86.718  1.00 30.52 513 A 1 
ATOM 3866 C CG  . ARG A 0 513 . 39.633   4.577   -90.102  1.00 30.52 513 A 1 
ATOM 3867 C CD  . ARG A 0 513 . 39.293   3.102   -90.360  1.00 30.52 513 A 1 
ATOM 3868 N NE  . ARG A 0 513 . 38.381   2.945   -91.517  1.00 30.52 513 A 1 
ATOM 3869 N NH1 . ARG A 0 513 . 36.528   2.094   -90.436  1.00 30.52 513 A 1 
ATOM 3870 N NH2 . ARG A 0 513 . 36.479   2.390   -92.640  1.00 30.52 513 A 1 
ATOM 3871 C CZ  . ARG A 0 513 . 37.141   2.479   -91.521  1.00 30.52 513 A 1 
ATOM 3872 N N   . HIS A 0 514 . 40.491   7.257   -86.467  1.00 32.31 514 A 1 
ATOM 3873 C CA  . HIS A 0 514 . 40.779   7.786   -85.135  1.00 32.31 514 A 1 
ATOM 3874 C C   . HIS A 0 514 . 40.418   6.761   -84.045  1.00 32.31 514 A 1 
ATOM 3875 C CB  . HIS A 0 514 . 40.033   9.127   -85.013  1.00 32.31 514 A 1 
ATOM 3876 O O   . HIS A 0 514 . 39.366   6.852   -83.419  1.00 32.31 514 A 1 
ATOM 3877 C CG  . HIS A 0 514 . 40.560   10.048  -83.945  1.00 32.31 514 A 1 
ATOM 3878 C CD2 . HIS A 0 514 . 41.333   11.158  -84.157  1.00 32.31 514 A 1 
ATOM 3879 N ND1 . HIS A 0 514 . 40.281   10.000  -82.599  1.00 32.31 514 A 1 
ATOM 3880 C CE1 . HIS A 0 514 . 40.875   11.057  -82.015  1.00 32.31 514 A 1 
ATOM 3881 N NE2 . HIS A 0 514 . 41.527   11.798  -82.931  1.00 32.31 514 A 1 
ATOM 3882 N N   . GLY A 0 515 . 41.262   5.743   -83.863  1.00 35.24 515 A 1 
ATOM 3883 C CA  . GLY A 0 515 . 41.098   4.757   -82.793  1.00 35.24 515 A 1 
ATOM 3884 C C   . GLY A 0 515 . 41.562   5.315   -81.450  1.00 35.24 515 A 1 
ATOM 3885 O O   . GLY A 0 515 . 42.754   5.267   -81.165  1.00 35.24 515 A 1 
ATOM 3886 N N   . GLN A 0 516 . 40.635   5.828   -80.639  1.00 36.91 516 A 1 
ATOM 3887 C CA  . GLN A 0 516 . 40.897   6.104   -79.223  1.00 36.91 516 A 1 
ATOM 3888 C C   . GLN A 0 516 . 41.111   4.774   -78.499  1.00 36.91 516 A 1 
ATOM 3889 C CB  . GLN A 0 516 . 39.730   6.882   -78.597  1.00 36.91 516 A 1 
ATOM 3890 O O   . GLN A 0 516 . 40.275   3.872   -78.596  1.00 36.91 516 A 1 
ATOM 3891 C CG  . GLN A 0 516 . 39.697   8.331   -79.096  1.00 36.91 516 A 1 
ATOM 3892 C CD  . GLN A 0 516 . 38.425   9.043   -78.664  1.00 36.91 516 A 1 
ATOM 3893 N NE2 . GLN A 0 516 . 38.470   9.859   -77.636  1.00 36.91 516 A 1 
ATOM 3894 O OE1 . GLN A 0 516 . 37.380   8.880   -79.280  1.00 36.91 516 A 1 
ATOM 3895 N N   . MET A 0 517 . 42.243   4.641   -77.813  1.00 42.08 517 A 1 
ATOM 3896 C CA  . MET A 0 517 . 42.540   3.476   -76.986  1.00 42.08 517 A 1 
ATOM 3897 C C   . MET A 0 517 . 42.163   3.808   -75.549  1.00 42.08 517 A 1 
ATOM 3898 C CB  . MET A 0 517 . 44.016   3.073   -77.119  1.00 42.08 517 A 1 
ATOM 3899 O O   . MET A 0 517 . 42.747   4.721   -74.975  1.00 42.08 517 A 1 
ATOM 3900 C CG  . MET A 0 517 . 44.332   2.589   -78.542  1.00 42.08 517 A 1 
ATOM 3901 S SD  . MET A 0 517 . 46.039   2.035   -78.835  1.00 42.08 517 A 1 
ATOM 3902 C CE  . MET A 0 517 . 46.134   0.618   -77.705  1.00 42.08 517 A 1 
ATOM 3903 N N   . TRP A 0 518 . 41.185   3.070   -75.025  1.00 39.00 518 A 1 
ATOM 3904 C CA  . TRP A 0 518 . 40.724   3.156   -73.644  1.00 39.00 518 A 1 
ATOM 3905 C C   . TRP A 0 518 . 41.337   2.008   -72.846  1.00 39.00 518 A 1 
ATOM 3906 C CB  . TRP A 0 518 . 39.189   3.095   -73.598  1.00 39.00 518 A 1 
ATOM 3907 O O   . TRP A 0 518 . 41.038   0.838   -73.109  1.00 39.00 518 A 1 
ATOM 3908 C CG  . TRP A 0 518 . 38.472   4.331   -74.053  1.00 39.00 518 A 1 
ATOM 3909 C CD1 . TRP A 0 518 . 38.359   4.766   -75.329  1.00 39.00 518 A 1 
ATOM 3910 C CD2 . TRP A 0 518 . 37.802   5.334   -73.227  1.00 39.00 518 A 1 
ATOM 3911 C CE2 . TRP A 0 518 . 37.301   6.361   -74.083  1.00 39.00 518 A 1 
ATOM 3912 C CE3 . TRP A 0 518 . 37.585   5.493   -71.842  1.00 39.00 518 A 1 
ATOM 3913 N NE1 . TRP A 0 518 . 37.675   5.967   -75.350  1.00 39.00 518 A 1 
ATOM 3914 C CH2 . TRP A 0 518 . 36.418   7.611   -72.208  1.00 39.00 518 A 1 
ATOM 3915 C CZ2 . TRP A 0 518 . 36.621   7.487   -73.594  1.00 39.00 518 A 1 
ATOM 3916 C CZ3 . TRP A 0 518 . 36.895   6.613   -71.340  1.00 39.00 518 A 1 
ATOM 3917 N N   . ASP A 0 519 . 42.168   2.361   -71.874  1.00 50.33 519 A 1 
ATOM 3918 C CA  . ASP A 0 519 . 42.502   1.501   -70.742  1.00 50.33 519 A 1 
ATOM 3919 C C   . ASP A 0 519 . 41.950   2.160   -69.472  1.00 50.33 519 A 1 
ATOM 3920 C CB  . ASP A 0 519 . 44.015   1.228   -70.689  1.00 50.33 519 A 1 
ATOM 3921 O O   . ASP A 0 519 . 41.767   3.381   -69.420  1.00 50.33 519 A 1 
ATOM 3922 C CG  . ASP A 0 519 . 44.399   0.069   -69.756  1.00 50.33 519 A 1 
ATOM 3923 O OD1 . ASP A 0 519 . 43.479   -0.628  -69.261  1.00 50.33 519 A 1 
ATOM 3924 O OD2 . ASP A 0 519 . 45.619   -0.143  -69.586  1.00 50.33 519 A 1 
ATOM 3925 N N   . GLY A 0 520 . 41.613   1.352   -68.474  1.00 55.97 520 A 1 
ATOM 3926 C CA  . GLY A 0 520 . 40.965   1.850   -67.273  1.00 55.97 520 A 1 
ATOM 3927 C C   . GLY A 0 520 . 40.746   0.790   -66.207  1.00 55.97 520 A 1 
ATOM 3928 O O   . GLY A 0 520 . 40.571   -0.401  -66.484  1.00 55.97 520 A 1 
ATOM 3929 N N   . SER A 0 521 . 40.780   1.243   -64.959  1.00 65.40 521 A 1 
ATOM 3930 C CA  . SER A 0 521 . 40.574   0.419   -63.769  1.00 65.40 521 A 1 
ATOM 3931 C C   . SER A 0 521 . 39.776   1.201   -62.741  1.00 65.40 521 A 1 
ATOM 3932 C CB  . SER A 0 521 . 41.911   -0.008  -63.157  1.00 65.40 521 A 1 
ATOM 3933 O O   . SER A 0 521 . 40.181   2.301   -62.364  1.00 65.40 521 A 1 
ATOM 3934 O OG  . SER A 0 521 . 42.603   -0.879  -64.029  1.00 65.40 521 A 1 
ATOM 3935 N N   . SER A 0 522 . 38.679   0.614   -62.280  1.00 71.74 522 A 1 
ATOM 3936 C CA  . SER A 0 522 . 37.789   1.179   -61.269  1.00 71.74 522 A 1 
ATOM 3937 C C   . SER A 0 522 . 37.683   0.243   -60.070  1.00 71.74 522 A 1 
ATOM 3938 C CB  . SER A 0 522 . 36.399   1.434   -61.862  1.00 71.74 522 A 1 
ATOM 3939 O O   . SER A 0 522 . 37.640   -0.978  -60.254  1.00 71.74 522 A 1 
ATOM 3940 O OG  . SER A 0 522 . 35.862   0.221   -62.371  1.00 71.74 522 A 1 
ATOM 3941 N N   . GLY A 0 523 . 37.590   0.798   -58.869  1.00 76.38 523 A 1 
ATOM 3942 C CA  . GLY A 0 523 . 37.363   0.041   -57.642  1.00 76.38 523 A 1 
ATOM 3943 C C   . GLY A 0 523 . 36.389   0.741   -56.704  1.00 76.38 523 A 1 
ATOM 3944 O O   . GLY A 0 523 . 36.169   1.948   -56.814  1.00 76.38 523 A 1 
ATOM 3945 N N   . SER A 0 524 . 35.815   -0.061  -55.817  1.00 79.11 524 A 1 
ATOM 3946 C CA  . SER A 0 524 . 35.170   0.359   -54.580  1.00 79.11 524 A 1 
ATOM 3947 C C   . SER A 0 524 . 35.492   -0.671  -53.507  1.00 79.11 524 A 1 
ATOM 3948 C CB  . SER A 0 524 . 33.646   0.454   -54.741  1.00 79.11 524 A 1 
ATOM 3949 O O   . SER A 0 524 . 35.301   -1.862  -53.768  1.00 79.11 524 A 1 
ATOM 3950 O OG  . SER A 0 524 . 33.060   -0.812  -55.031  1.00 79.11 524 A 1 
ATOM 3951 N N   . ASP A 0 525 . 35.927   -0.240  -52.343  1.00 79.83 525 A 1 
ATOM 3952 C CA  . ASP A 0 525 . 35.840   -1.000  -51.095  1.00 79.83 525 A 1 
ATOM 3953 C C   . ASP A 0 525 . 34.557   -0.560  -50.355  1.00 79.83 525 A 1 
ATOM 3954 C CB  . ASP A 0 525 . 37.170   -0.874  -50.311  1.00 79.83 525 A 1 
ATOM 3955 O O   . ASP A 0 525 . 33.756   0.207   -50.899  1.00 79.83 525 A 1 
ATOM 3956 C CG  . ASP A 0 525 . 37.893   0.450   -50.567  1.00 79.83 525 A 1 
ATOM 3957 O OD1 . ASP A 0 525 . 37.190   1.469   -50.468  1.00 79.83 525 A 1 
ATOM 3958 O OD2 . ASP A 0 525 . 39.068   0.425   -51.020  1.00 79.83 525 A 1 
ATOM 3959 N N   . TRP A 0 526 . 34.274   -1.168  -49.205  1.00 83.35 526 A 1 
ATOM 3960 C CA  . TRP A 0 526 . 33.220   -0.772  -48.263  1.00 83.35 526 A 1 
ATOM 3961 C C   . TRP A 0 526 . 33.539   -1.453  -46.935  1.00 83.35 526 A 1 
ATOM 3962 C CB  . TRP A 0 526 . 31.821   -1.195  -48.748  1.00 83.35 526 A 1 
ATOM 3963 O O   . TRP A 0 526 . 33.522   -2.686  -46.881  1.00 83.35 526 A 1 
ATOM 3964 C CG  . TRP A 0 526 . 30.663   -0.897  -47.830  1.00 83.35 526 A 1 
ATOM 3965 C CD1 . TRP A 0 526 . 30.094   0.317   -47.624  1.00 83.35 526 A 1 
ATOM 3966 C CD2 . TRP A 0 526 . 29.941   -1.811  -46.942  1.00 83.35 526 A 1 
ATOM 3967 C CE2 . TRP A 0 526 . 28.883   -1.092  -46.306  1.00 83.35 526 A 1 
ATOM 3968 C CE3 . TRP A 0 526 . 30.085   -3.172  -46.589  1.00 83.35 526 A 1 
ATOM 3969 N NE1 . TRP A 0 526 . 29.023   0.202   -46.751  1.00 83.35 526 A 1 
ATOM 3970 C CH2 . TRP A 0 526 . 28.149   -3.057  -45.100  1.00 83.35 526 A 1 
ATOM 3971 C CZ2 . TRP A 0 526 . 27.987   -1.698  -45.414  1.00 83.35 526 A 1 
ATOM 3972 C CZ3 . TRP A 0 526 . 29.200   -3.789  -45.682  1.00 83.35 526 A 1 
ATOM 3973 N N   . ASP A 0 527 . 33.848   -0.672  -45.907  1.00 83.85 527 A 1 
ATOM 3974 C CA  . ASP A 0 527 . 34.080   -1.159  -44.545  1.00 83.85 527 A 1 
ATOM 3975 C C   . ASP A 0 527 . 32.919   -0.676  -43.665  1.00 83.85 527 A 1 
ATOM 3976 C CB  . ASP A 0 527 . 35.452   -0.687  -44.000  1.00 83.85 527 A 1 
ATOM 3977 O O   . ASP A 0 527 . 32.519   0.484   -43.731  1.00 83.85 527 A 1 
ATOM 3978 C CG  . ASP A 0 527 . 36.676   -1.536  -44.406  1.00 83.85 527 A 1 
ATOM 3979 O OD1 . ASP A 0 527 . 36.495   -2.673  -44.899  1.00 83.85 527 A 1 
ATOM 3980 O OD2 . ASP A 0 527 . 37.826   -1.095  -44.137  1.00 83.85 527 A 1 
ATOM 3981 N N   . ALA A 0 528 . 32.375   -1.551  -42.821  1.00 86.49 528 A 1 
ATOM 3982 C CA  . ALA A 0 528 . 31.298   -1.205  -41.895  1.00 86.49 528 A 1 
ATOM 3983 C C   . ALA A 0 528 . 31.522   -1.833  -40.520  1.00 86.49 528 A 1 
ATOM 3984 C CB  . ALA A 0 528 . 29.953   -1.615  -42.500  1.00 86.49 528 A 1 
ATOM 3985 O O   . ALA A 0 528 . 32.078   -2.928  -40.405  1.00 86.49 528 A 1 
ATOM 3986 N N   . TRP A 0 529 . 31.076   -1.161  -39.463  1.00 90.57 529 A 1 
ATOM 3987 C CA  . TRP A 0 529 . 31.159   -1.664  -38.092  1.00 90.57 529 A 1 
ATOM 3988 C C   . TRP A 0 529 . 29.980   -1.201  -37.246  1.00 90.57 529 A 1 
ATOM 3989 C CB  . TRP A 0 529 . 32.488   -1.236  -37.448  1.00 90.57 529 A 1 
ATOM 3990 O O   . TRP A 0 529 . 29.381   -0.159  -37.515  1.00 90.57 529 A 1 
ATOM 3991 C CG  . TRP A 0 529 . 32.628   0.234   -37.173  1.00 90.57 529 A 1 
ATOM 3992 C CD1 . TRP A 0 529 . 32.974   1.168   -38.087  1.00 90.57 529 A 1 
ATOM 3993 C CD2 . TRP A 0 529 . 32.318   0.975   -35.949  1.00 90.57 529 A 1 
ATOM 3994 C CE2 . TRP A 0 529 . 32.527   2.366   -36.197  1.00 90.57 529 A 1 
ATOM 3995 C CE3 . TRP A 0 529 . 31.829   0.619   -34.670  1.00 90.57 529 A 1 
ATOM 3996 N NE1 . TRP A 0 529 . 32.933   2.424   -37.514  1.00 90.57 529 A 1 
ATOM 3997 C CH2 . TRP A 0 529 . 31.787   2.960   -33.966  1.00 90.57 529 A 1 
ATOM 3998 C CZ2 . TRP A 0 529 . 32.286   3.348   -35.223  1.00 90.57 529 A 1 
ATOM 3999 C CZ3 . TRP A 0 529 . 31.552   1.599   -33.695  1.00 90.57 529 A 1 
ATOM 4000 N N   . GLY A 0 530 . 29.709   -1.935  -36.167  1.00 91.04 530 A 1 
ATOM 4001 C CA  . GLY A 0 530 . 28.783   -1.476  -35.144  1.00 91.04 530 A 1 
ATOM 4002 C C   . GLY A 0 530 . 28.958   -2.130  -33.777  1.00 91.04 530 A 1 
ATOM 4003 O O   . GLY A 0 530 . 29.690   -3.115  -33.615  1.00 91.04 530 A 1 
ATOM 4004 N N   . ARG A 0 531 . 28.299   -1.533  -32.782  1.00 92.03 531 A 1 
ATOM 4005 C CA  . ARG A 0 531 . 28.201   -2.015  -31.404  1.00 92.03 531 A 1 
ATOM 4006 C C   . ARG A 0 531 . 26.815   -1.710  -30.840  1.00 92.03 531 A 1 
ATOM 4007 C CB  . ARG A 0 531 . 29.281   -1.365  -30.531  1.00 92.03 531 A 1 
ATOM 4008 O O   . ARG A 0 531 . 26.477   -0.540  -30.705  1.00 92.03 531 A 1 
ATOM 4009 C CG  . ARG A 0 531 . 29.493   -2.171  -29.236  1.00 92.03 531 A 1 
ATOM 4010 C CD  . ARG A 0 531 . 30.305   -1.440  -28.159  1.00 92.03 531 A 1 
ATOM 4011 N NE  . ARG A 0 531 . 31.425   -0.674  -28.747  1.00 92.03 531 A 1 
ATOM 4012 N NH1 . ARG A 0 531 . 30.656   1.409   -28.171  1.00 92.03 531 A 1 
ATOM 4013 N NH2 . ARG A 0 531 . 32.075   1.219   -29.853  1.00 92.03 531 A 1 
ATOM 4014 C CZ  . ARG A 0 531 . 31.398   0.635   -28.904  1.00 92.03 531 A 1 
ATOM 4015 N N   . ASP A 0 532 . 26.107   -2.761  -30.463  1.00 93.74 532 A 1 
ATOM 4016 C CA  . ASP A 0 532 . 24.848   -2.743  -29.716  1.00 93.74 532 A 1 
ATOM 4017 C C   . ASP A 0 532 . 25.192   -2.891  -28.220  1.00 93.74 532 A 1 
ATOM 4018 C CB  . ASP A 0 532 . 23.987   -3.889  -30.289  1.00 93.74 532 A 1 
ATOM 4019 O O   . ASP A 0 532 . 25.994   -3.756  -27.852  1.00 93.74 532 A 1 
ATOM 4020 C CG  . ASP A 0 532 . 22.669   -4.203  -29.567  1.00 93.74 532 A 1 
ATOM 4021 O OD1 . ASP A 0 532 . 22.494   -3.741  -28.418  1.00 93.74 532 A 1 
ATOM 4022 O OD2 . ASP A 0 532 . 21.899   -5.012  -30.140  1.00 93.74 532 A 1 
ATOM 4023 N N   . GLN A 0 533 . 24.661   -2.013  -27.363  1.00 94.43 533 A 1 
ATOM 4024 C CA  . GLN A 0 533 . 24.869   -2.031  -25.908  1.00 94.43 533 A 1 
ATOM 4025 C C   . GLN A 0 533 . 23.526   -1.925  -25.180  1.00 94.43 533 A 1 
ATOM 4026 C CB  . GLN A 0 533 . 25.806   -0.899  -25.473  1.00 94.43 533 A 1 
ATOM 4027 O O   . GLN A 0 533 . 23.079   -0.842  -24.795  1.00 94.43 533 A 1 
ATOM 4028 C CG  . GLN A 0 533 . 27.288   -1.126  -25.788  1.00 94.43 533 A 1 
ATOM 4029 C CD  . GLN A 0 533 . 28.045   0.178   -25.581  1.00 94.43 533 A 1 
ATOM 4030 N NE2 . GLN A 0 533 . 27.851   1.131   -26.469  1.00 94.43 533 A 1 
ATOM 4031 O OE1 . GLN A 0 533 . 28.814   0.373   -24.645  1.00 94.43 533 A 1 
ATOM 4032 N N   . ASP A 0 534 . 22.915   -3.079  -24.958  1.00 95.23 534 A 1 
ATOM 4033 C CA  . ASP A 0 534 . 21.601   -3.233  -24.346  1.00 95.23 534 A 1 
ATOM 4034 C C   . ASP A 0 534 . 21.698   -3.380  -22.811  1.00 95.23 534 A 1 
ATOM 4035 C CB  . ASP A 0 534 . 20.946   -4.454  -25.012  1.00 95.23 534 A 1 
ATOM 4036 O O   . ASP A 0 534 . 22.510   -4.147  -22.284  1.00 95.23 534 A 1 
ATOM 4037 C CG  . ASP A 0 534 . 19.493   -4.690  -24.631  1.00 95.23 534 A 1 
ATOM 4038 O OD1 . ASP A 0 534 . 18.970   -4.032  -23.698  1.00 95.23 534 A 1 
ATOM 4039 O OD2 . ASP A 0 534 . 18.796   -5.539  -25.244  1.00 95.23 534 A 1 
ATOM 4040 N N   . LEU A 0 535 . 20.844   -2.681  -22.057  1.00 96.99 535 A 1 
ATOM 4041 C CA  . LEU A 0 535 . 20.658   -2.846  -20.614  1.00 96.99 535 A 1 
ATOM 4042 C C   . LEU A 0 535 . 19.169   -2.873  -20.244  1.00 96.99 535 A 1 
ATOM 4043 C CB  . LEU A 0 535 . 21.412   -1.720  -19.886  1.00 96.99 535 A 1 
ATOM 4044 O O   . LEU A 0 535 . 18.491   -1.845  -20.232  1.00 96.99 535 A 1 
ATOM 4045 C CG  . LEU A 0 535 . 21.194   -1.672  -18.361  1.00 96.99 535 A 1 
ATOM 4046 C CD1 . LEU A 0 535 . 21.715   -2.919  -17.643  1.00 96.99 535 A 1 
ATOM 4047 C CD2 . LEU A 0 535 . 21.910   -0.460  -17.766  1.00 96.99 535 A 1 
ATOM 4048 N N   . LYS A 0 536 . 18.675   -4.035  -19.802  1.00 98.28 536 A 1 
ATOM 4049 C CA  . LYS A 0 536 . 17.269   -4.255  -19.415  1.00 98.28 536 A 1 
ATOM 4050 C C   . LYS A 0 536 . 17.164   -4.696  -17.944  1.00 98.28 536 A 1 
ATOM 4051 C CB  . LYS A 0 536 . 16.629   -5.205  -20.457  1.00 98.28 536 A 1 
ATOM 4052 O O   . LYS A 0 536 . 17.627   -5.773  -17.558  1.00 98.28 536 A 1 
ATOM 4053 C CG  . LYS A 0 536 . 16.332   -4.467  -21.789  1.00 98.28 536 A 1 
ATOM 4054 C CD  . LYS A 0 536 . 16.115   -5.374  -23.021  1.00 98.28 536 A 1 
ATOM 4055 C CE  . LYS A 0 536 . 15.644   -4.595  -24.284  1.00 98.28 536 A 1 
ATOM 4056 N NZ  . LYS A 0 536 . 16.736   -3.894  -25.022  1.00 98.28 536 A 1 
ATOM 4057 N N   . ILE A 0 537 . 16.547   -3.864  -17.097  1.00 98.51 537 A 1 
ATOM 4058 C CA  . ILE A 0 537 . 16.354   -4.097  -15.651  1.00 98.51 537 A 1 
ATOM 4059 C C   . ILE A 0 537 . 14.859   -4.154  -15.333  1.00 98.51 537 A 1 
ATOM 4060 C CB  . ILE A 0 537 . 17.039   -3.005  -14.785  1.00 98.51 537 A 1 
ATOM 4061 O O   . ILE A 0 537 . 14.152   -3.186  -15.583  1.00 98.51 537 A 1 
ATOM 4062 C CG1 . ILE A 0 537 . 18.543   -2.868  -15.118  1.00 98.51 537 A 1 
ATOM 4063 C CG2 . ILE A 0 537 . 16.821   -3.294  -13.281  1.00 98.51 537 A 1 
ATOM 4064 C CD1 . ILE A 0 537 . 19.270   -1.758  -14.346  1.00 98.51 537 A 1 
ATOM 4065 N N   . SER A 0 538 . 14.411   -5.233  -14.690  1.00 98.30 538 A 1 
ATOM 4066 C CA  . SER A 0 538 . 13.050   -5.365  -14.152  1.00 98.30 538 A 1 
ATOM 4067 C C   . SER A 0 538 . 13.107   -5.583  -12.644  1.00 98.30 538 A 1 
ATOM 4068 C CB  . SER A 0 538 . 12.300   -6.534  -14.798  1.00 98.30 538 A 1 
ATOM 4069 O O   . SER A 0 538 . 13.734   -6.538  -12.176  1.00 98.30 538 A 1 
ATOM 4070 O OG  . SER A 0 538 . 12.182   -6.376  -16.195  1.00 98.30 538 A 1 
ATOM 4071 N N   . GLU A 0 539 . 12.444   -4.726  -11.875  1.00 98.44 539 A 1 
ATOM 4072 C CA  . GLU A 0 539 . 12.337   -4.806  -10.415  1.00 98.44 539 A 1 
ATOM 4073 C C   . GLU A 0 539 . 10.867   -4.762  -9.989   1.00 98.44 539 A 1 
ATOM 4074 C CB  . GLU A 0 539 . 13.137   -3.659  -9.767   1.00 98.44 539 A 1 
ATOM 4075 O O   . GLU A 0 539 . 10.139   -3.854  -10.384  1.00 98.44 539 A 1 
ATOM 4076 C CG  . GLU A 0 539 . 14.647   -3.945  -9.776   1.00 98.44 539 A 1 
ATOM 4077 C CD  . GLU A 0 539 . 15.529   -2.736  -9.425   1.00 98.44 539 A 1 
ATOM 4078 O OE1 . GLU A 0 539 . 16.750   -2.795  -9.719   1.00 98.44 539 A 1 
ATOM 4079 O OE2 . GLU A 0 539 . 15.032   -1.731  -8.866   1.00 98.44 539 A 1 
ATOM 4080 N N   . SER A 0 540 . 10.432   -5.705  -9.150   1.00 98.32 540 A 1 
ATOM 4081 C CA  . SER A 0 540 . 9.104    -5.680  -8.529   1.00 98.32 540 A 1 
ATOM 4082 C C   . SER A 0 540 . 9.151    -6.003  -7.037   1.00 98.32 540 A 1 
ATOM 4083 C CB  . SER A 0 540 . 8.094    -6.574  -9.263   1.00 98.32 540 A 1 
ATOM 4084 O O   . SER A 0 540 . 10.045   -6.702  -6.551   1.00 98.32 540 A 1 
ATOM 4085 O OG  . SER A 0 540 . 8.337    -7.950  -9.039   1.00 98.32 540 A 1 
ATOM 4086 N N   . TYR A 0 541 . 8.179    -5.470  -6.303   1.00 98.57 541 A 1 
ATOM 4087 C CA  . TYR A 0 541 . 7.963    -5.715  -4.882   1.00 98.57 541 A 1 
ATOM 4088 C C   . TYR A 0 541 . 6.462    -5.785  -4.610   1.00 98.57 541 A 1 
ATOM 4089 C CB  . TYR A 0 541 . 8.616    -4.596  -4.062   1.00 98.57 541 A 1 
ATOM 4090 O O   . TYR A 0 541 . 5.753    -4.817  -4.876   1.00 98.57 541 A 1 
ATOM 4091 C CG  . TYR A 0 541 . 8.290    -4.621  -2.581   1.00 98.57 541 A 1 
ATOM 4092 C CD1 . TYR A 0 541 . 7.243    -3.825  -2.072   1.00 98.57 541 A 1 
ATOM 4093 C CD2 . TYR A 0 541 . 9.028    -5.448  -1.715   1.00 98.57 541 A 1 
ATOM 4094 C CE1 . TYR A 0 541 . 6.960    -3.825  -0.692   1.00 98.57 541 A 1 
ATOM 4095 C CE2 . TYR A 0 541 . 8.747    -5.455  -0.336   1.00 98.57 541 A 1 
ATOM 4096 O OH  . TYR A 0 541 . 7.470    -4.636  1.516    1.00 98.57 541 A 1 
ATOM 4097 C CZ  . TYR A 0 541 . 7.719    -4.635  0.178    1.00 98.57 541 A 1 
ATOM 4098 N N   . ASP A 0 542 . 6.000    -6.896  -4.045   1.00 98.07 542 A 1 
ATOM 4099 C CA  . ASP A 0 542 . 4.593    -7.142  -3.740   1.00 98.07 542 A 1 
ATOM 4100 C C   . ASP A 0 542 . 4.425    -7.511  -2.267   1.00 98.07 542 A 1 
ATOM 4101 C CB  . ASP A 0 542 . 4.033    -8.240  -4.655   1.00 98.07 542 A 1 
ATOM 4102 O O   . ASP A 0 542 . 4.930    -8.532  -1.793   1.00 98.07 542 A 1 
ATOM 4103 C CG  . ASP A 0 542 . 3.732    -7.700  -6.052   1.00 98.07 542 A 1 
ATOM 4104 O OD1 . ASP A 0 542 . 2.801    -6.864  -6.136   1.00 98.07 542 A 1 
ATOM 4105 O OD2 . ASP A 0 542 . 4.409    -8.129  -7.013   1.00 98.07 542 A 1 
ATOM 4106 N N   . LYS A 0 543 . 3.685    -6.676  -1.532   1.00 98.22 543 A 1 
ATOM 4107 C CA  . LYS A 0 543 . 3.387    -6.856  -0.110   1.00 98.22 543 A 1 
ATOM 4108 C C   . LYS A 0 543 . 1.881    -6.912  0.114    1.00 98.22 543 A 1 
ATOM 4109 C CB  . LYS A 0 543 . 4.057    -5.732  0.682    1.00 98.22 543 A 1 
ATOM 4110 O O   . LYS A 0 543 . 1.218    -5.881  0.250    1.00 98.22 543 A 1 
ATOM 4111 C CG  . LYS A 0 543 . 4.079    -6.028  2.187    1.00 98.22 543 A 1 
ATOM 4112 C CD  . LYS A 0 543 . 4.342    -4.731  2.962    1.00 98.22 543 A 1 
ATOM 4113 C CE  . LYS A 0 543 . 4.925    -4.981  4.356    1.00 98.22 543 A 1 
ATOM 4114 N NZ  . LYS A 0 543 . 6.335    -5.429  4.264    1.00 98.22 543 A 1 
ATOM 4115 N N   . THR A 0 544 . 1.345    -8.120  0.217    1.00 97.70 544 A 1 
ATOM 4116 C CA  . THR A 0 544 . -0.060   -8.352  0.570    1.00 97.70 544 A 1 
ATOM 4117 C C   . THR A 0 544 . -0.170   -8.683  2.052    1.00 97.70 544 A 1 
ATOM 4118 C CB  . THR A 0 544 . -0.685   -9.493  -0.248   1.00 97.70 544 A 1 
ATOM 4119 O O   . THR A 0 544 . 0.589    -9.502  2.569    1.00 97.70 544 A 1 
ATOM 4120 C CG2 . THR A 0 544 . -2.213   -9.468  -0.189   1.00 97.70 544 A 1 
ATOM 4121 O OG1 . THR A 0 544 . -0.327   -9.443  -1.606   1.00 97.70 544 A 1 
ATOM 4122 N N   . TRP A 0 545 . -1.163   -8.133  2.749    1.00 97.20 545 A 1 
ATOM 4123 C CA  . TRP A 0 545 . -1.595   -8.708  4.022    1.00 97.20 545 A 1 
ATOM 4124 C C   . TRP A 0 545 . -3.107   -8.663  4.209    1.00 97.20 545 A 1 
ATOM 4125 C CB  . TRP A 0 545 . -0.827   -8.109  5.206    1.00 97.20 545 A 1 
ATOM 4126 O O   . TRP A 0 545 . -3.795   -7.750  3.755    1.00 97.20 545 A 1 
ATOM 4127 C CG  . TRP A 0 545 . -1.094   -6.684  5.584    1.00 97.20 545 A 1 
ATOM 4128 C CD1 . TRP A 0 545 . -0.320   -5.630  5.243    1.00 97.20 545 A 1 
ATOM 4129 C CD2 . TRP A 0 545 . -2.145   -6.148  6.445    1.00 97.20 545 A 1 
ATOM 4130 C CE2 . TRP A 0 545 . -1.859   -4.773  6.690    1.00 97.20 545 A 1 
ATOM 4131 C CE3 . TRP A 0 545 . -3.289   -6.687  7.076    1.00 97.20 545 A 1 
ATOM 4132 N NE1 . TRP A 0 545 . -0.770   -4.496  5.889    1.00 97.20 545 A 1 
ATOM 4133 C CH2 . TRP A 0 545 . -3.750   -4.570  8.194    1.00 97.20 545 A 1 
ATOM 4134 C CZ2 . TRP A 0 545 . -2.612   -4.006  7.588    1.00 97.20 545 A 1 
ATOM 4135 C CZ3 . TRP A 0 545 . -4.101   -5.902  7.916    1.00 97.20 545 A 1 
ATOM 4136 N N   . ALA A 0 546 . -3.629   -9.665  4.910    1.00 97.77 546 A 1 
ATOM 4137 C CA  . ALA A 0 546 . -5.044   -9.800  5.218    1.00 97.77 546 A 1 
ATOM 4138 C C   . ALA A 0 546 . -5.241   -10.231 6.674    1.00 97.77 546 A 1 
ATOM 4139 C CB  . ALA A 0 546 . -5.675   -10.791 4.235    1.00 97.77 546 A 1 
ATOM 4140 O O   . ALA A 0 546 . -4.509   -11.078 7.186    1.00 97.77 546 A 1 
ATOM 4141 N N   . LYS A 0 547 . -6.251   -9.671  7.343    1.00 98.03 547 A 1 
ATOM 4142 C CA  . LYS A 0 547 . -6.690   -10.093 8.680    1.00 98.03 547 A 1 
ATOM 4143 C C   . LYS A 0 547 . -8.208   -10.203 8.716    1.00 98.03 547 A 1 
ATOM 4144 C CB  . LYS A 0 547 . -6.183   -9.134  9.772    1.00 98.03 547 A 1 
ATOM 4145 O O   . LYS A 0 547 . -8.880   -9.229  8.370    1.00 98.03 547 A 1 
ATOM 4146 C CG  . LYS A 0 547 . -4.653   -9.102  9.857    1.00 98.03 547 A 1 
ATOM 4147 C CD  . LYS A 0 547 . -4.156   -8.103  10.905   1.00 98.03 547 A 1 
ATOM 4148 C CE  . LYS A 0 547 . -2.628   -8.044  10.796   1.00 98.03 547 A 1 
ATOM 4149 N NZ  . LYS A 0 547 . -2.044   -7.042  11.717   1.00 98.03 547 A 1 
ATOM 4150 N N   . SER A 0 548 . -8.730   -11.345 9.163    1.00 97.75 548 A 1 
ATOM 4151 C CA  . SER A 0 548 . -10.129  -11.485 9.580    1.00 97.75 548 A 1 
ATOM 4152 C C   . SER A 0 548 . -10.221  -11.765 11.074   1.00 97.75 548 A 1 
ATOM 4153 C CB  . SER A 0 548 . -10.939  -12.501 8.752    1.00 97.75 548 A 1 
ATOM 4154 O O   . SER A 0 548 . -9.400   -12.487 11.643   1.00 97.75 548 A 1 
ATOM 4155 O OG  . SER A 0 548 . -10.873  -13.842 9.209    1.00 97.75 548 A 1 
ATOM 4156 N N   . TYR A 0 549 . -11.244  -11.186 11.682   1.00 97.67 549 A 1 
ATOM 4157 C CA  . TYR A 0 549 . -11.742  -11.501 13.006   1.00 97.67 549 A 1 
ATOM 4158 C C   . TYR A 0 549 . -13.223  -11.795 12.829   1.00 97.67 549 A 1 
ATOM 4159 C CB  . TYR A 0 549 . -11.525  -10.318 13.956   1.00 97.67 549 A 1 
ATOM 4160 O O   . TYR A 0 549 . -13.948  -10.960 12.295   1.00 97.67 549 A 1 
ATOM 4161 C CG  . TYR A 0 549 . -10.074  -9.909  14.107   1.00 97.67 549 A 1 
ATOM 4162 C CD1 . TYR A 0 549 . -9.288   -10.493 15.116   1.00 97.67 549 A 1 
ATOM 4163 C CD2 . TYR A 0 549 . -9.508   -8.970  13.221   1.00 97.67 549 A 1 
ATOM 4164 C CE1 . TYR A 0 549 . -7.931   -10.143 15.243   1.00 97.67 549 A 1 
ATOM 4165 C CE2 . TYR A 0 549 . -8.150   -8.618  13.342   1.00 97.67 549 A 1 
ATOM 4166 O OH  . TYR A 0 549 . -6.046   -8.877  14.471   1.00 97.67 549 A 1 
ATOM 4167 C CZ  . TYR A 0 549 . -7.361   -9.206  14.352   1.00 97.67 549 A 1 
ATOM 4168 N N   . ASP A 0 550 . -13.643  -12.979 13.232   1.00 96.32 550 A 1 
ATOM 4169 C CA  . ASP A 0 550 . -15.027  -13.425 13.206   1.00 96.32 550 A 1 
ATOM 4170 C C   . ASP A 0 550 . -15.326  -13.936 14.628   1.00 96.32 550 A 1 
ATOM 4171 C CB  . ASP A 0 550 . -15.203  -14.486 12.095   1.00 96.32 550 A 1 
ATOM 4172 O O   . ASP A 0 550 . -14.537  -14.722 15.163   1.00 96.32 550 A 1 
ATOM 4173 C CG  . ASP A 0 550 . -14.605  -14.087 10.722   1.00 96.32 550 A 1 
ATOM 4174 O OD1 . ASP A 0 550 . -15.244  -13.319 9.955    1.00 96.32 550 A 1 
ATOM 4175 O OD2 . ASP A 0 550 . -13.486  -14.569 10.390   1.00 96.32 550 A 1 
ATOM 4176 N N   . ALA A 0 551 . -16.381  -13.441 15.271   1.00 94.80 551 A 1 
ATOM 4177 C CA  . ALA A 0 551 . -16.809  -13.872 16.602   1.00 94.80 551 A 1 
ATOM 4178 C C   . ALA A 0 551 . -18.336  -13.975 16.669   1.00 94.80 551 A 1 
ATOM 4179 C CB  . ALA A 0 551 . -16.240  -12.940 17.679   1.00 94.80 551 A 1 
ATOM 4180 O O   . ALA A 0 551 . -19.043  -13.175 16.055   1.00 94.80 551 A 1 
ATOM 4181 N N   . GLU A 0 552 . -18.810  -14.991 17.382   1.00 89.17 552 A 1 
ATOM 4182 C CA  . GLU A 0 552 . -20.195  -15.464 17.402   1.00 89.17 552 A 1 
ATOM 4183 C C   . GLU A 0 552 . -20.545  -15.885 18.838   1.00 89.17 552 A 1 
ATOM 4184 C CB  . GLU A 0 552 . -20.335  -16.691 16.475   1.00 89.17 552 A 1 
ATOM 4185 O O   . GLU A 0 552 . -19.723  -16.506 19.513   1.00 89.17 552 A 1 
ATOM 4186 C CG  . GLU A 0 552 . -19.963  -16.479 14.990   1.00 89.17 552 A 1 
ATOM 4187 C CD  . GLU A 0 552 . -19.622  -17.784 14.235   1.00 89.17 552 A 1 
ATOM 4188 O OE1 . GLU A 0 552 . -19.846  -17.830 13.002   1.00 89.17 552 A 1 
ATOM 4189 O OE2 . GLU A 0 552 . -19.014  -18.704 14.842   1.00 89.17 552 A 1 
ATOM 4190 N N   . SER A 0 553 . -21.757  -15.583 19.283   1.00 82.56 553 A 1 
ATOM 4191 C CA  . SER A 0 553 . -22.286  -15.755 20.649   1.00 82.56 553 A 1 
ATOM 4192 C C   . SER A 0 553 . -23.819  -15.942 20.531   1.00 82.56 553 A 1 
ATOM 4193 C CB  . SER A 0 553 . -21.869  -14.510 21.464   1.00 82.56 553 A 1 
ATOM 4194 O O   . SER A 0 553 . -24.327  -15.983 19.412   1.00 82.56 553 A 1 
ATOM 4195 O OG  . SER A 0 553 . -21.841  -13.317 20.705   1.00 82.56 553 A 1 
ATOM 4196 N N   . TYR A 0 554 . -24.672  -16.065 21.553   1.00 72.36 554 A 1 
ATOM 4197 C CA  . TYR A 0 554 . -24.640  -16.649 22.906   1.00 72.36 554 A 1 
ATOM 4198 C C   . TYR A 0 554 . -26.115  -16.745 23.322   1.00 72.36 554 A 1 
ATOM 4199 C CB  . TYR A 0 554 . -23.958  -15.766 23.970   1.00 72.36 554 A 1 
ATOM 4200 O O   . TYR A 0 554 . -26.789  -15.718 23.293   1.00 72.36 554 A 1 
ATOM 4201 C CG  . TYR A 0 554 . -24.356  -16.115 25.402   1.00 72.36 554 A 1 
ATOM 4202 C CD1 . TYR A 0 554 . -25.250  -15.303 26.128   1.00 72.36 554 A 1 
ATOM 4203 C CD2 . TYR A 0 554 . -23.904  -17.314 25.973   1.00 72.36 554 A 1 
ATOM 4204 C CE1 . TYR A 0 554 . -25.657  -15.680 27.425   1.00 72.36 554 A 1 
ATOM 4205 C CE2 . TYR A 0 554 . -24.286  -17.694 27.271   1.00 72.36 554 A 1 
ATOM 4206 O OH  . TYR A 0 554 . -25.510  -17.216 29.269   1.00 72.36 554 A 1 
ATOM 4207 C CZ  . TYR A 0 554 . -25.162  -16.870 28.002   1.00 72.36 554 A 1 
ATOM 4208 N N   . ASP A 0 555 . -26.608  -17.900 23.768   1.00 85.93 555 A 1 
ATOM 4209 C CA  . ASP A 0 555 . -28.026  -18.074 24.121   1.00 85.93 555 A 1 
ATOM 4210 C C   . ASP A 0 555 . -28.224  -18.355 25.613   1.00 85.93 555 A 1 
ATOM 4211 C CB  . ASP A 0 555 . -28.686  -19.192 23.307   1.00 85.93 555 A 1 
ATOM 4212 O O   . ASP A 0 555 . -27.469  -19.119 26.221   1.00 85.93 555 A 1 
ATOM 4213 C CG  . ASP A 0 555 . -28.308  -19.194 21.829   1.00 85.93 555 A 1 
ATOM 4214 O OD1 . ASP A 0 555 . -28.514  -18.156 21.167   1.00 85.93 555 A 1 
ATOM 4215 O OD2 . ASP A 0 555 . -27.824  -20.270 21.397   1.00 85.93 555 A 1 
ATOM 4216 N N   . GLU A 0 556 . -29.296  -17.806 26.186   1.00 83.93 556 A 1 
ATOM 4217 C CA  . GLU A 0 556 . -29.729  -18.024 27.566   1.00 83.93 556 A 1 
ATOM 4218 C C   . GLU A 0 556 . -31.258  -17.989 27.686   1.00 83.93 556 A 1 
ATOM 4219 C CB  . GLU A 0 556 . -29.072  -16.967 28.461   1.00 83.93 556 A 1 
ATOM 4220 O O   . GLU A 0 556 . -31.908  -17.101 27.140   1.00 83.93 556 A 1 
ATOM 4221 C CG  . GLU A 0 556 . -29.490  -17.078 29.935   1.00 83.93 556 A 1 
ATOM 4222 C CD  . GLU A 0 556 . -28.560  -16.312 30.886   1.00 83.93 556 A 1 
ATOM 4223 O OE1 . GLU A 0 556 . -28.838  -16.266 32.107   1.00 83.93 556 A 1 
ATOM 4224 O OE2 . GLU A 0 556 . -27.409  -15.972 30.519   1.00 83.93 556 A 1 
ATOM 4225 N N   . TRP A 0 557 . -31.840  -18.940 28.418   1.00 90.77 557 A 1 
ATOM 4226 C CA  . TRP A 0 557 . -33.290  -19.031 28.625   1.00 90.77 557 A 1 
ATOM 4227 C C   . TRP A 0 557 . -33.648  -19.736 29.937   1.00 90.77 557 A 1 
ATOM 4228 C CB  . TRP A 0 557 . -33.929  -19.769 27.437   1.00 90.77 557 A 1 
ATOM 4229 O O   . TRP A 0 557 . -32.866  -20.545 30.449   1.00 90.77 557 A 1 
ATOM 4230 C CG  . TRP A 0 557 . -33.431  -21.169 27.218   1.00 90.77 557 A 1 
ATOM 4231 C CD1 . TRP A 0 557 . -32.364  -21.505 26.459   1.00 90.77 557 A 1 
ATOM 4232 C CD2 . TRP A 0 557 . -33.926  -22.421 27.787   1.00 90.77 557 A 1 
ATOM 4233 C CE2 . TRP A 0 557 . -33.086  -23.485 27.337   1.00 90.77 557 A 1 
ATOM 4234 C CE3 . TRP A 0 557 . -34.992  -22.768 28.646   1.00 90.77 557 A 1 
ATOM 4235 N NE1 . TRP A 0 557 . -32.161  -22.870 26.518   1.00 90.77 557 A 1 
ATOM 4236 C CH2 . TRP A 0 557 . -34.350  -25.126 28.592   1.00 90.77 557 A 1 
ATOM 4237 C CZ2 . TRP A 0 557 . -33.281  -24.818 27.732   1.00 90.77 557 A 1 
ATOM 4238 C CZ3 . TRP A 0 557 . -35.209  -24.104 29.032   1.00 90.77 557 A 1 
ATOM 4239 N N   . ASP A 0 558 . -34.853  -19.464 30.438   1.00 85.99 558 A 1 
ATOM 4240 C CA  . ASP A 0 558 . -35.453  -20.106 31.615   1.00 85.99 558 A 1 
ATOM 4241 C C   . ASP A 0 558 . -36.971  -20.300 31.445   1.00 85.99 558 A 1 
ATOM 4242 C CB  . ASP A 0 558 . -35.123  -19.279 32.868   1.00 85.99 558 A 1 
ATOM 4243 O O   . ASP A 0 558 . -37.616  -19.667 30.602   1.00 85.99 558 A 1 
ATOM 4244 C CG  . ASP A 0 558 . -35.426  -19.974 34.202   1.00 85.99 558 A 1 
ATOM 4245 O OD1 . ASP A 0 558 . -35.532  -21.221 34.221   1.00 85.99 558 A 1 
ATOM 4246 O OD2 . ASP A 0 558 . -35.526  -19.259 35.224   1.00 85.99 558 A 1 
ATOM 4247 N N   . ASN A 0 559 . -37.538  -21.207 32.237   1.00 83.15 559 A 1 
ATOM 4248 C CA  . ASN A 0 559 . -38.953  -21.553 32.256   1.00 83.15 559 A 1 
ATOM 4249 C C   . ASN A 0 559 . -39.337  -22.034 33.656   1.00 83.15 559 A 1 
ATOM 4250 C CB  . ASN A 0 559 . -39.190  -22.664 31.206   1.00 83.15 559 A 1 
ATOM 4251 O O   . ASN A 0 559 . -38.842  -23.078 34.082   1.00 83.15 559 A 1 
ATOM 4252 C CG  . ASN A 0 559 . -40.649  -22.949 30.878   1.00 83.15 559 A 1 
ATOM 4253 N ND2 . ASN A 0 559 . -41.516  -23.163 31.841   1.00 83.15 559 A 1 
ATOM 4254 O OD1 . ASN A 0 559 . -40.998  -23.034 29.708   1.00 83.15 559 A 1 
ATOM 4255 N N   . ASN A 0 560 . -40.261  -21.337 34.321   1.00 80.05 560 A 1 
ATOM 4256 C CA  . ASN A 0 560 . -40.762  -21.689 35.651   1.00 80.05 560 A 1 
ATOM 4257 C C   . ASN A 0 560 . -42.292  -21.782 35.641   1.00 80.05 560 A 1 
ATOM 4258 C CB  . ASN A 0 560 . -40.266  -20.655 36.675   1.00 80.05 560 A 1 
ATOM 4259 O O   . ASN A 0 560 . -42.966  -20.759 35.581   1.00 80.05 560 A 1 
ATOM 4260 C CG  . ASN A 0 560 . -38.757  -20.626 36.770   1.00 80.05 560 A 1 
ATOM 4261 N ND2 . ASN A 0 560 . -38.136  -19.643 36.160   1.00 80.05 560 A 1 
ATOM 4262 O OD1 . ASN A 0 560 . -38.146  -21.490 37.387   1.00 80.05 560 A 1 
ATOM 4263 N N   . ASP A 0 561 . -42.792  -23.011 35.722   1.00 75.90 561 A 1 
ATOM 4264 C CA  . ASP A 0 561 . -44.206  -23.385 35.842   1.00 75.90 561 A 1 
ATOM 4265 C C   . ASP A 0 561 . -44.537  -23.568 37.336   1.00 75.90 561 A 1 
ATOM 4266 C CB  . ASP A 0 561 . -44.374  -24.674 35.011   1.00 75.90 561 A 1 
ATOM 4267 O O   . ASP A 0 561 . -43.783  -24.240 38.049   1.00 75.90 561 A 1 
ATOM 4268 C CG  . ASP A 0 561 . -45.768  -25.314 34.975   1.00 75.90 561 A 1 
ATOM 4269 O OD1 . ASP A 0 561 . -46.573  -25.065 35.899   1.00 75.90 561 A 1 
ATOM 4270 O OD2 . ASP A 0 561 . -45.966  -26.131 34.042   1.00 75.90 561 A 1 
ATOM 4271 N N   . ASP A 0 562 . -45.607  -22.935 37.827   1.00 75.00 562 A 1 
ATOM 4272 C CA  . ASP A 0 562 . -45.970  -22.873 39.252   1.00 75.00 562 A 1 
ATOM 4273 C C   . ASP A 0 562 . -47.512  -23.005 39.465   1.00 75.00 562 A 1 
ATOM 4274 C CB  . ASP A 0 562 . -45.298  -21.605 39.856   1.00 75.00 562 A 1 
ATOM 4275 O O   . ASP A 0 562 . -48.092  -22.314 40.310   1.00 75.00 562 A 1 
ATOM 4276 C CG  . ASP A 0 562 . -45.075  -21.600 41.379   1.00 75.00 562 A 1 
ATOM 4277 O OD1 . ASP A 0 562 . -45.254  -22.636 42.064   1.00 75.00 562 A 1 
ATOM 4278 O OD2 . ASP A 0 562 . -44.899  -20.512 41.978   1.00 75.00 562 A 1 
ATOM 4279 N N   . ASP A 0 563 . -48.193  -23.877 38.701   1.00 76.79 563 A 1 
ATOM 4280 C CA  . ASP A 0 563 . -49.666  -24.108 38.671   1.00 76.79 563 A 1 
ATOM 4281 C C   . ASP A 0 563 . -50.308  -24.515 40.028   1.00 76.79 563 A 1 
ATOM 4282 C CB  . ASP A 0 563 . -49.988  -25.152 37.572   1.00 76.79 563 A 1 
ATOM 4283 O O   . ASP A 0 563 . -49.780  -25.335 40.793   1.00 76.79 563 A 1 
ATOM 4284 C CG  . ASP A 0 563 . -51.467  -25.599 37.486   1.00 76.79 563 A 1 
ATOM 4285 O OD1 . ASP A 0 563 . -52.379  -24.846 37.908   1.00 76.79 563 A 1 
ATOM 4286 O OD2 . ASP A 0 563 . -51.724  -26.781 37.144   1.00 76.79 563 A 1 
ATOM 4287 N N   . LYS A 0 564 . -51.490  -23.948 40.355   1.00 71.15 564 A 1 
ATOM 4288 C CA  . LYS A 0 564 . -52.230  -24.116 41.631   1.00 71.15 564 A 1 
ATOM 4289 C C   . LYS A 0 564 . -53.763  -24.170 41.462   1.00 71.15 564 A 1 
ATOM 4290 C CB  . LYS A 0 564 . -51.828  -22.988 42.604   1.00 71.15 564 A 1 
ATOM 4291 O O   . LYS A 0 564 . -54.485  -23.203 41.734   1.00 71.15 564 A 1 
ATOM 4292 C CG  . LYS A 0 564 . -50.340  -23.049 42.962   1.00 71.15 564 A 1 
ATOM 4293 C CD  . LYS A 0 564 . -49.874  -21.923 43.888   1.00 71.15 564 A 1 
ATOM 4294 C CE  . LYS A 0 564 . -48.352  -22.029 44.079   1.00 71.15 564 A 1 
ATOM 4295 N NZ  . LYS A 0 564 . -47.610  -21.678 42.847   1.00 71.15 564 A 1 
ATOM 4296 N N   . TRP A 0 565 . -54.313  -25.343 41.145   1.00 70.21 565 A 1 
ATOM 4297 C CA  . TRP A 0 565 . -55.763  -25.560 40.983   1.00 70.21 565 A 1 
ATOM 4298 C C   . TRP A 0 565 . -56.541  -25.900 42.278   1.00 70.21 565 A 1 
ATOM 4299 C CB  . TRP A 0 565 . -55.997  -26.607 39.890   1.00 70.21 565 A 1 
ATOM 4300 O O   . TRP A 0 565 . -56.079  -26.632 43.158   1.00 70.21 565 A 1 
ATOM 4301 C CG  . TRP A 0 565 . -55.247  -27.893 40.054   1.00 70.21 565 A 1 
ATOM 4302 C CD1 . TRP A 0 565 . -54.033  -28.139 39.510   1.00 70.21 565 A 1 
ATOM 4303 C CD2 . TRP A 0 565 . -55.621  -29.112 40.773   1.00 70.21 565 A 1 
ATOM 4304 C CE2 . TRP A 0 565 . -54.576  -30.072 40.599   1.00 70.21 565 A 1 
ATOM 4305 C CE3 . TRP A 0 565 . -56.740  -29.511 41.541   1.00 70.21 565 A 1 
ATOM 4306 N NE1 . TRP A 0 565 . -53.626  -29.414 39.842   1.00 70.21 565 A 1 
ATOM 4307 C CH2 . TRP A 0 565 . -55.776  -31.726 41.907   1.00 70.21 565 A 1 
ATOM 4308 C CZ2 . TRP A 0 565 . -54.646  -31.361 41.153   1.00 70.21 565 A 1 
ATOM 4309 C CZ3 . TRP A 0 565 . -56.820  -30.802 42.102   1.00 70.21 565 A 1 
ATOM 4310 N N   . GLY A 0 566 . -57.792  -25.419 42.370   1.00 61.86 566 A 1 
ATOM 4311 C CA  . GLY A 0 566 . -58.707  -25.657 43.499   1.00 61.86 566 A 1 
ATOM 4312 C C   . GLY A 0 566 . -60.073  -26.227 43.086   1.00 61.86 566 A 1 
ATOM 4313 O O   . GLY A 0 566 . -60.861  -25.565 42.413   1.00 61.86 566 A 1 
ATOM 4314 N N   . ALA A 0 567 . -60.401  -27.444 43.533   1.00 53.98 567 A 1 
ATOM 4315 C CA  . ALA A 0 567 . -61.619  -28.149 43.117   1.00 53.98 567 A 1 
ATOM 4316 C C   . ALA A 0 567 . -62.892  -27.674 43.855   1.00 53.98 567 A 1 
ATOM 4317 C CB  . ALA A 0 567 . -61.398  -29.658 43.271   1.00 53.98 567 A 1 
ATOM 4318 O O   . ALA A 0 567 . -62.915  -27.554 45.087   1.00 53.98 567 A 1 
ATOM 4319 N N   . GLN A 0 568 . -63.988  -27.466 43.111   1.00 54.37 568 A 1 
ATOM 4320 C CA  . GLN A 0 568 . -65.289  -27.076 43.672   1.00 54.37 568 A 1 
ATOM 4321 C C   . GLN A 0 568 . -65.835  -28.124 44.658   1.00 54.37 568 A 1 
ATOM 4322 C CB  . GLN A 0 568 . -66.329  -26.834 42.564   1.00 54.37 568 A 1 
ATOM 4323 O O   . GLN A 0 568 . -65.775  -29.328 44.420   1.00 54.37 568 A 1 
ATOM 4324 C CG  . GLN A 0 568 . -66.051  -25.603 41.689   1.00 54.37 568 A 1 
ATOM 4325 C CD  . GLN A 0 568 . -67.212  -25.368 40.724   1.00 54.37 568 A 1 
ATOM 4326 N NE2 . GLN A 0 568 . -68.019  -24.348 40.917   1.00 54.37 568 A 1 
ATOM 4327 O OE1 . GLN A 0 568 . -67.458  -26.135 39.814   1.00 54.37 568 A 1 
ATOM 4328 N N   . SER A 0 569 . -66.420  -27.657 45.764   1.00 48.70 569 A 1 
ATOM 4329 C CA  . SER A 0 569 . -67.077  -28.495 46.775   1.00 48.70 569 A 1 
ATOM 4330 C C   . SER A 0 569 . -68.514  -28.031 46.990   1.00 48.70 569 A 1 
ATOM 4331 C CB  . SER A 0 569 . -66.308  -28.434 48.096   1.00 48.70 569 A 1 
ATOM 4332 O O   . SER A 0 569 . -68.741  -26.884 47.373   1.00 48.70 569 A 1 
ATOM 4333 O OG  . SER A 0 569 . -65.054  -29.072 47.959   1.00 48.70 569 A 1 
ATOM 4334 N N   . TRP A 0 570 . -69.474  -28.927 46.759   1.00 50.86 570 A 1 
ATOM 4335 C CA  . TRP A 0 570 . -70.896  -28.663 46.985   1.00 50.86 570 A 1 
ATOM 4336 C C   . TRP A 0 570 . -71.223  -28.627 48.492   1.00 50.86 570 A 1 
ATOM 4337 C CB  . TRP A 0 570 . -71.736  -29.664 46.173   1.00 50.86 570 A 1 
ATOM 4338 O O   . TRP A 0 570 . -70.511  -29.216 49.311   1.00 50.86 570 A 1 
ATOM 4339 C CG  . TRP A 0 570 . -71.541  -29.560 44.682   1.00 50.86 570 A 1 
ATOM 4340 C CD1 . TRP A 0 570 . -70.584  -30.193 43.961   1.00 50.86 570 A 1 
ATOM 4341 C CD2 . TRP A 0 570 . -72.286  -28.751 43.713   1.00 50.86 570 A 1 
ATOM 4342 C CE2 . TRP A 0 570 . -71.692  -28.920 42.425   1.00 50.86 570 A 1 
ATOM 4343 C CE3 . TRP A 0 570 . -73.401  -27.885 43.790   1.00 50.86 570 A 1 
ATOM 4344 N NE1 . TRP A 0 570 . -70.662  -29.810 42.636   1.00 50.86 570 A 1 
ATOM 4345 C CH2 . TRP A 0 570 . -73.270  -27.402 41.395   1.00 50.86 570 A 1 
ATOM 4346 C CZ2 . TRP A 0 570 . -72.162  -28.258 41.281   1.00 50.86 570 A 1 
ATOM 4347 C CZ3 . TRP A 0 570 . -73.888  -27.220 42.646   1.00 50.86 570 A 1 
ATOM 4348 N N   . GLY A 0 571 . -72.254  -27.861 48.859   1.00 51.88 571 A 1 
ATOM 4349 C CA  . GLY A 0 571 . -72.643  -27.620 50.253   1.00 51.88 571 A 1 
ATOM 4350 C C   . GLY A 0 571 . -73.313  -28.824 50.927   1.00 51.88 571 A 1 
ATOM 4351 O O   . GLY A 0 571 . -73.637  -29.809 50.271   1.00 51.88 571 A 1 
ATOM 4352 N N   . ARG A 0 572 . -73.540  -28.722 52.244   1.00 47.15 572 A 1 
ATOM 4353 C CA  . ARG A 0 572 . -74.472  -29.602 52.973   1.00 47.15 572 A 1 
ATOM 4354 C C   . ARG A 0 572 . -75.694  -28.794 53.376   1.00 47.15 572 A 1 
ATOM 4355 C CB  . ARG A 0 572 . -73.891  -30.230 54.252   1.00 47.15 572 A 1 
ATOM 4356 O O   . ARG A 0 572 . -75.541  -27.774 54.055   1.00 47.15 572 A 1 
ATOM 4357 C CG  . ARG A 0 572 . -72.608  -31.050 54.077   1.00 47.15 572 A 1 
ATOM 4358 C CD  . ARG A 0 572 . -71.917  -31.249 55.437   1.00 47.15 572 A 1 
ATOM 4359 N NE  . ARG A 0 572 . -71.309  -29.994 55.920   1.00 47.15 572 A 1 
ATOM 4360 N NH1 . ARG A 0 572 . -71.531  -30.313 58.180   1.00 47.15 572 A 1 
ATOM 4361 N NH2 . ARG A 0 572 . -70.705  -28.384 57.383   1.00 47.15 572 A 1 
ATOM 4362 C CZ  . ARG A 0 572 . -71.181  -29.578 57.161   1.00 47.15 572 A 1 
ATOM 4363 N N   . ASP A 0 573 . -76.854  -29.328 53.051   1.00 42.53 573 A 1 
ATOM 4364 C CA  . ASP A 0 573 . -78.098  -29.126 53.776   1.00 42.53 573 A 1 
ATOM 4365 C C   . ASP A 0 573 . -77.941  -29.472 55.272   1.00 42.53 573 A 1 
ATOM 4366 C CB  . ASP A 0 573 . -79.207  -29.964 53.101   1.00 42.53 573 A 1 
ATOM 4367 O O   . ASP A 0 573 . -77.038  -30.205 55.693   1.00 42.53 573 A 1 
ATOM 4368 C CG  . ASP A 0 573 . -78.905  -31.466 52.898   1.00 42.53 573 A 1 
ATOM 4369 O OD1 . ASP A 0 573 . -77.708  -31.839 52.824   1.00 42.53 573 A 1 
ATOM 4370 O OD2 . ASP A 0 573 . -79.886  -32.222 52.769   1.00 42.53 573 A 1 
ATOM 4371 N N   . GLN A 0 574 . -78.792  -28.886 56.118   1.00 39.57 574 A 1 
ATOM 4372 C CA  . GLN A 0 574 . -78.927  -29.282 57.522   1.00 39.57 574 A 1 
ATOM 4373 C C   . GLN A 0 574 . -80.342  -29.010 58.041   1.00 39.57 574 A 1 
ATOM 4374 C CB  . GLN A 0 574 . -77.885  -28.605 58.444   1.00 39.57 574 A 1 
ATOM 4375 O O   . GLN A 0 574 . -80.537  -28.078 58.834   1.00 39.57 574 A 1 
ATOM 4376 C CG  . GLN A 0 574 . -76.473  -29.203 58.385   1.00 39.57 574 A 1 
ATOM 4377 C CD  . GLN A 0 574 . -75.711  -29.063 59.698   1.00 39.57 574 A 1 
ATOM 4378 N NE2 . GLN A 0 574 . -74.873  -30.024 60.031   1.00 39.57 574 A 1 
ATOM 4379 O OE1 . GLN A 0 574 . -75.874  -28.131 60.485   1.00 39.57 574 A 1 
ATOM 4380 N N   . ASP A 0 575 . -81.275  -29.889 57.676   1.00 40.99 575 A 1 
ATOM 4381 C CA  . ASP A 0 575 . -82.665  -29.930 58.141   1.00 40.99 575 A 1 
ATOM 4382 C C   . ASP A 0 575 . -82.773  -29.996 59.675   1.00 40.99 575 A 1 
ATOM 4383 C CB  . ASP A 0 575 . -83.402  -31.107 57.461   1.00 40.99 575 A 1 
ATOM 4384 O O   . ASP A 0 575 . -82.867  -31.047 60.316   1.00 40.99 575 A 1 
ATOM 4385 C CG  . ASP A 0 575 . -84.158  -30.681 56.199   1.00 40.99 575 A 1 
ATOM 4386 O OD1 . ASP A 0 575 . -83.726  -29.681 55.591   1.00 40.99 575 A 1 
ATOM 4387 O OD2 . ASP A 0 575 . -85.225  -31.286 55.951   1.00 40.99 575 A 1 
ATOM 4388 N N   . LYS A 0 576 . -82.785  -28.824 60.318   1.00 37.27 576 A 1 
ATOM 4389 C CA  . LYS A 0 576 . -83.009  -28.679 61.765   1.00 37.27 576 A 1 
ATOM 4390 C C   . LYS A 0 576 . -84.497  -28.568 62.071   1.00 37.27 576 A 1 
ATOM 4391 C CB  . LYS A 0 576 . -82.166  -27.541 62.357   1.00 37.27 576 A 1 
ATOM 4392 O O   . LYS A 0 576 . -84.926  -27.642 62.763   1.00 37.27 576 A 1 
ATOM 4393 C CG  . LYS A 0 576 . -80.687  -27.929 62.375   1.00 37.27 576 A 1 
ATOM 4394 C CD  . LYS A 0 576 . -79.842  -26.837 63.043   1.00 37.27 576 A 1 
ATOM 4395 C CE  . LYS A 0 576 . -78.368  -27.026 62.673   1.00 37.27 576 A 1 
ATOM 4396 N NZ  . LYS A 0 576 . -78.141  -26.694 61.241   1.00 37.27 576 A 1 
ATOM 4397 N N   . TYR A 0 577 . -85.278  -29.535 61.586   1.00 36.47 577 A 1 
ATOM 4398 C CA  . TYR A 0 577 . -86.713  -29.582 61.846   1.00 36.47 577 A 1 
ATOM 4399 C C   . TYR A 0 577 . -86.987  -29.524 63.357   1.00 36.47 577 A 1 
ATOM 4400 C CB  . TYR A 0 577 . -87.356  -30.814 61.201   1.00 36.47 577 A 1 
ATOM 4401 O O   . TYR A 0 577 . -86.455  -30.311 64.147   1.00 36.47 577 A 1 
ATOM 4402 C CG  . TYR A 0 577 . -88.864  -30.674 61.124   1.00 36.47 577 A 1 
ATOM 4403 C CD1 . TYR A 0 577 . -89.684  -31.105 62.187   1.00 36.47 577 A 1 
ATOM 4404 C CD2 . TYR A 0 577 . -89.438  -30.041 60.005   1.00 36.47 577 A 1 
ATOM 4405 C CE1 . TYR A 0 577 . -91.078  -30.908 62.124   1.00 36.47 577 A 1 
ATOM 4406 C CE2 . TYR A 0 577 . -90.829  -29.842 59.938   1.00 36.47 577 A 1 
ATOM 4407 O OH  . TYR A 0 577 . -92.995  -30.086 60.934   1.00 36.47 577 A 1 
ATOM 4408 C CZ  . TYR A 0 577 . -91.651  -30.279 60.998   1.00 36.47 577 A 1 
ATOM 4409 N N   . ALA A 0 578 . -87.787  -28.544 63.779   1.00 42.69 578 A 1 
ATOM 4410 C CA  . ALA A 0 578 . -87.933  -28.206 65.188   1.00 42.69 578 A 1 
ATOM 4411 C C   . ALA A 0 578 . -88.617  -29.342 65.969   1.00 42.69 578 A 1 
ATOM 4412 C CB  . ALA A 0 578 . -88.680  -26.871 65.303   1.00 42.69 578 A 1 
ATOM 4413 O O   . ALA A 0 578 . -89.810  -29.600 65.807   1.00 42.69 578 A 1 
ATOM 4414 N N   . ALA A 0 579 . -87.863  -30.005 66.854   1.00 31.68 579 A 1 
ATOM 4415 C CA  . ALA A 0 579 . -88.354  -31.123 67.655   1.00 31.68 579 A 1 
ATOM 4416 C C   . ALA A 0 579 . -89.562  -30.713 68.524   1.00 31.68 579 A 1 
ATOM 4417 C CB  . ALA A 0 579 . -87.193  -31.685 68.487   1.00 31.68 579 A 1 
ATOM 4418 O O   . ALA A 0 579 . -89.427  -30.016 69.534   1.00 31.68 579 A 1 
ATOM 4419 N N   . SER A 0 580 . -90.754  -31.155 68.115   1.00 34.59 580 A 1 
ATOM 4420 C CA  . SER A 0 580 . -92.027  -30.805 68.744   1.00 34.59 580 A 1 
ATOM 4421 C C   . SER A 0 580 . -92.139  -31.321 70.181   1.00 34.59 580 A 1 
ATOM 4422 C CB  . SER A 0 580 . -93.191  -31.332 67.903   1.00 34.59 580 A 1 
ATOM 4423 O O   . SER A 0 580 . -91.613  -32.378 70.530   1.00 34.59 580 A 1 
ATOM 4424 O OG  . SER A 0 580 . -93.101  -32.738 67.781   1.00 34.59 580 A 1 
ATOM 4425 N N   . SER A 0 581 . -92.875  -30.591 71.016   1.00 32.70 581 A 1 
ATOM 4426 C CA  . SER A 0 581 . -92.993  -30.859 72.447   1.00 32.70 581 A 1 
ATOM 4427 C C   . SER A 0 581 . -93.688  -32.184 72.791   1.00 32.70 581 A 1 
ATOM 4428 C CB  . SER A 0 581 . -93.726  -29.690 73.120   1.00 32.70 581 A 1 
ATOM 4429 O O   . SER A 0 581 . -94.697  -32.560 72.201   1.00 32.70 581 A 1 
ATOM 4430 O OG  . SER A 0 581 . -94.952  -29.407 72.469   1.00 32.70 581 A 1 
ATOM 4431 N N   . GLN A 0 582 . -93.225  -32.823 73.870   1.00 29.41 582 A 1 
ATOM 4432 C CA  . GLN A 0 582 . -94.062  -33.705 74.684   1.00 29.41 582 A 1 
ATOM 4433 C C   . GLN A 0 582 . -94.090  -33.202 76.127   1.00 29.41 582 A 1 
ATOM 4434 C CB  . GLN A 0 582 . -93.624  -35.173 74.598   1.00 29.41 582 A 1 
ATOM 4435 O O   . GLN A 0 582 . -93.130  -33.343 76.883   1.00 29.41 582 A 1 
ATOM 4436 C CG  . GLN A 0 582 . -93.950  -35.783 73.223   1.00 29.41 582 A 1 
ATOM 4437 C CD  . GLN A 0 582 . -93.918  -37.310 73.215   1.00 29.41 582 A 1 
ATOM 4438 N NE2 . GLN A 0 582 . -94.065  -37.929 72.066   1.00 29.41 582 A 1 
ATOM 4439 O OE1 . GLN A 0 582 . -93.786  -37.978 74.227   1.00 29.41 582 A 1 
ATOM 4440 N N   . ALA A 0 583 . -95.217  -32.608 76.514   1.00 33.66 583 A 1 
ATOM 4441 C CA  . ALA A 0 583 . -95.536  -32.347 77.909   1.00 33.66 583 A 1 
ATOM 4442 C C   . ALA A 0 583 . -96.266  -33.574 78.471   1.00 33.66 583 A 1 
ATOM 4443 C CB  . ALA A 0 583 . -96.356  -31.052 77.996   1.00 33.66 583 A 1 
ATOM 4444 O O   . ALA A 0 583 . -97.474  -33.714 78.286   1.00 33.66 583 A 1 
ATOM 4445 N N   . MET A 0 584 . -95.537  -34.475 79.138   1.00 31.23 584 A 1 
ATOM 4446 C CA  . MET A 0 584 . -96.149  -35.600 79.852   1.00 31.23 584 A 1 
ATOM 4447 C C   . MET A 0 584 . -96.975  -35.054 81.027   1.00 31.23 584 A 1 
ATOM 4448 C CB  . MET A 0 584 . -95.070  -36.598 80.303   1.00 31.23 584 A 1 
ATOM 4449 O O   . MET A 0 584 . -96.429  -34.645 82.051   1.00 31.23 584 A 1 
ATOM 4450 C CG  . MET A 0 584 . -95.663  -37.862 80.950   1.00 31.23 584 A 1 
ATOM 4451 S SD  . MET A 0 584 . -95.408  -39.404 80.026   1.00 31.23 584 A 1 
ATOM 4452 C CE  . MET A 0 584 . -96.556  -39.177 78.641   1.00 31.23 584 A 1 
ATOM 4453 N N   . ALA A 0 585 . -98.293  -34.994 80.841   1.00 28.23 585 A 1 
ATOM 4454 C CA  . ALA A 0 585 . -99.239  -34.554 81.857   1.00 28.23 585 A 1 
ATOM 4455 C C   . ALA A 0 585 . -99.413  -35.611 82.961   1.00 28.23 585 A 1 
ATOM 4456 C CB  . ALA A 0 585 . -100.568 -34.212 81.171   1.00 28.23 585 A 1 
ATOM 4457 O O   . ALA A 0 585 . -99.177  -36.799 82.746   1.00 28.23 585 A 1 
ATOM 4458 N N   . ALA A 0 586 . -99.864  -35.173 84.136   1.00 23.19 586 A 1 
ATOM 4459 C CA  . ALA A 0 586 . -100.223 -36.056 85.238   1.00 23.19 586 A 1 
ATOM 4460 C C   . ALA A 0 586 . -101.747 -36.248 85.298   1.00 23.19 586 A 1 
ATOM 4461 C CB  . ALA A 0 586 . -99.651  -35.472 86.537   1.00 23.19 586 A 1 
ATOM 4462 O O   . ALA A 0 586 . -102.465 -35.332 85.698   1.00 23.19 586 A 1 
ATOM 4463 N N   . SER A 0 587 . -102.220 -37.441 84.932   1.00 30.54 587 A 1 
ATOM 4464 C CA  . SER A 0 587 . -103.542 -37.969 85.301   1.00 30.54 587 A 1 
ATOM 4465 C C   . SER A 0 587 . -103.596 -39.482 85.072   1.00 30.54 587 A 1 
ATOM 4466 C CB  . SER A 0 587 . -104.675 -37.312 84.500   1.00 30.54 587 A 1 
ATOM 4467 O O   . SER A 0 587 . -103.228 -39.940 83.994   1.00 30.54 587 A 1 
ATOM 4468 O OG  . SER A 0 587 . -104.488 -37.485 83.108   1.00 30.54 587 A 1 
ATOM 4469 N N   . ASP A 0 588 . -104.055 -40.210 86.087   1.00 27.34 588 A 1 
ATOM 4470 C CA  . ASP A 0 588 . -104.611 -41.571 86.102   1.00 27.34 588 A 1 
ATOM 4471 C C   . ASP A 0 588 . -104.370 -42.481 84.881   1.00 27.34 588 A 1 
ATOM 4472 C CB  . ASP A 0 588 . -106.108 -41.470 86.450   1.00 27.34 588 A 1 
ATOM 4473 O O   . ASP A 0 588 . -105.084 -42.447 83.880   1.00 27.34 588 A 1 
ATOM 4474 C CG  . ASP A 0 588 . -106.338 -40.693 87.755   1.00 27.34 588 A 1 
ATOM 4475 O OD1 . ASP A 0 588 . -105.419 -40.706 88.608   1.00 27.34 588 A 1 
ATOM 4476 O OD2 . ASP A 0 588 . -107.378 -40.009 87.853   1.00 27.34 588 A 1 
ATOM 4477 N N   . GLY A 0 589 . -103.409 -43.394 85.043   1.00 28.34 589 A 1 
ATOM 4478 C CA  . GLY A 0 589 . -103.266 -44.616 84.251   1.00 28.34 589 A 1 
ATOM 4479 C C   . GLY A 0 589 . -103.533 -45.846 85.119   1.00 28.34 589 A 1 
ATOM 4480 O O   . GLY A 0 589 . -102.614 -46.623 85.377   1.00 28.34 589 A 1 
ATOM 4481 N N   . ASP A 0 590 . -104.759 -45.984 85.630   1.00 29.65 590 A 1 
ATOM 4482 C CA  . ASP A 0 590 . -105.156 -47.084 86.521   1.00 29.65 590 A 1 
ATOM 4483 C C   . ASP A 0 590 . -105.235 -48.415 85.752   1.00 29.65 590 A 1 
ATOM 4484 C CB  . ASP A 0 590 . -106.471 -46.733 87.243   1.00 29.65 590 A 1 
ATOM 4485 O O   . ASP A 0 590 . -106.239 -48.740 85.120   1.00 29.65 590 A 1 
ATOM 4486 C CG  . ASP A 0 590 . -106.832 -47.743 88.344   1.00 29.65 590 A 1 
ATOM 4487 O OD1 . ASP A 0 590 . -105.924 -48.499 88.768   1.00 29.65 590 A 1 
ATOM 4488 O OD2 . ASP A 0 590 . -108.002 -47.724 88.787   1.00 29.65 590 A 1 
ATOM 4489 N N   . HIS A 0 591 . -104.120 -49.152 85.727   1.00 25.06 591 A 1 
ATOM 4490 C CA  . HIS A 0 591 . -103.991 -50.398 84.972   1.00 25.06 591 A 1 
ATOM 4491 C C   . HIS A 0 591 . -102.990 -51.373 85.618   1.00 25.06 591 A 1 
ATOM 4492 C CB  . HIS A 0 591 . -103.699 -50.079 83.486   1.00 25.06 591 A 1 
ATOM 4493 O O   . HIS A 0 591 . -101.900 -51.632 85.103   1.00 25.06 591 A 1 
ATOM 4494 C CG  . HIS A 0 591 . -104.810 -50.535 82.574   1.00 25.06 591 A 1 
ATOM 4495 C CD2 . HIS A 0 591 . -105.793 -49.750 82.032   1.00 25.06 591 A 1 
ATOM 4496 N ND1 . HIS A 0 591 . -105.047 -51.826 82.158   1.00 25.06 591 A 1 
ATOM 4497 C CE1 . HIS A 0 591 . -106.138 -51.815 81.373   1.00 25.06 591 A 1 
ATOM 4498 N NE2 . HIS A 0 591 . -106.618 -50.570 81.252   1.00 25.06 591 A 1 
ATOM 4499 N N   . VAL A 0 592 . -103.379 -51.983 86.744   1.00 31.19 592 A 1 
ATOM 4500 C CA  . VAL A 0 592 . -102.724 -53.201 87.254   1.00 31.19 592 A 1 
ATOM 4501 C C   . VAL A 0 592 . -103.753 -54.320 87.369   1.00 31.19 592 A 1 
ATOM 4502 C CB  . VAL A 0 592 . -101.971 -52.986 88.581   1.00 31.19 592 A 1 
ATOM 4503 O O   . VAL A 0 592 . -104.743 -54.210 88.089   1.00 31.19 592 A 1 
ATOM 4504 C CG1 . VAL A 0 592 . -101.110 -54.220 88.896   1.00 31.19 592 A 1 
ATOM 4505 C CG2 . VAL A 0 592 . -101.030 -51.776 88.528   1.00 31.19 592 A 1 
ATOM 4506 N N   . ASN A 0 593 . -103.517 -55.418 86.650   1.00 29.11 593 A 1 
ATOM 4507 C CA  . ASN A 0 593 . -104.435 -56.552 86.631   1.00 29.11 593 A 1 
ATOM 4508 C C   . ASN A 0 593 . -104.551 -57.227 88.006   1.00 29.11 593 A 1 
ATOM 4509 C CB  . ASN A 0 593 . -103.991 -57.576 85.569   1.00 29.11 593 A 1 
ATOM 4510 O O   . ASN A 0 593 . -103.564 -57.676 88.580   1.00 29.11 593 A 1 
ATOM 4511 C CG  . ASN A 0 593 . -104.333 -57.166 84.149   1.00 29.11 593 A 1 
ATOM 4512 N ND2 . ASN A 0 593 . -103.557 -57.587 83.180   1.00 29.11 593 A 1 
ATOM 4513 O OD1 . ASN A 0 593 . -105.307 -56.490 83.881   1.00 29.11 593 A 1 
ATOM 4514 N N   . TYR A 0 594 . -105.800 -57.364 88.449   1.00 25.08 594 A 1 
ATOM 4515 C CA  . TYR A 0 594 . -106.375 -58.530 89.123   1.00 25.08 594 A 1 
ATOM 4516 C C   . TYR A 0 594 . -105.486 -59.329 90.104   1.00 25.08 594 A 1 
ATOM 4517 C CB  . TYR A 0 594 . -107.000 -59.444 88.048   1.00 25.08 594 A 1 
ATOM 4518 O O   . TYR A 0 594 . -104.706 -60.198 89.724   1.00 25.08 594 A 1 
ATOM 4519 C CG  . TYR A 0 594 . -108.391 -59.925 88.399   1.00 25.08 594 A 1 
ATOM 4520 C CD1 . TYR A 0 594 . -108.584 -61.157 89.053   1.00 25.08 594 A 1 
ATOM 4521 C CD2 . TYR A 0 594 . -109.499 -59.125 88.057   1.00 25.08 594 A 1 
ATOM 4522 C CE1 . TYR A 0 594 . -109.891 -61.592 89.353   1.00 25.08 594 A 1 
ATOM 4523 C CE2 . TYR A 0 594 . -110.804 -59.557 88.354   1.00 25.08 594 A 1 
ATOM 4524 O OH  . TYR A 0 594 . -112.259 -61.224 89.280   1.00 25.08 594 A 1 
ATOM 4525 C CZ  . TYR A 0 594 . -111.001 -60.796 89.000   1.00 25.08 594 A 1 
ATOM 4526 N N   . GLY A 0 595 . -105.781 -59.178 91.397   1.00 28.39 595 A 1 
ATOM 4527 C CA  . GLY A 0 595 . -105.787 -60.321 92.314   1.00 28.39 595 A 1 
ATOM 4528 C C   . GLY A 0 595 . -104.444 -60.830 92.845   1.00 28.39 595 A 1 
ATOM 4529 O O   . GLY A 0 595 . -104.044 -61.958 92.562   1.00 28.39 595 A 1 
ATOM 4530 N N   . LYS A 0 596 . -103.867 -60.112 93.818   1.00 31.21 596 A 1 
ATOM 4531 C CA  . LYS A 0 596 . -103.225 -60.795 94.956   1.00 31.21 596 A 1 
ATOM 4532 C C   . LYS A 0 596 . -103.667 -60.186 96.285   1.00 31.21 596 A 1 
ATOM 4533 C CB  . LYS A 0 596 . -101.704 -60.924 94.764   1.00 31.21 596 A 1 
ATOM 4534 O O   . LYS A 0 596 . -103.116 -59.207 96.774   1.00 31.21 596 A 1 
ATOM 4535 C CG  . LYS A 0 596 . -101.224 -62.213 95.453   1.00 31.21 596 A 1 
ATOM 4536 C CD  . LYS A 0 596 . -99.781  -62.573 95.083   1.00 31.21 596 A 1 
ATOM 4537 C CE  . LYS A 0 596 . -99.476  -63.987 95.596   1.00 31.21 596 A 1 
ATOM 4538 N NZ  . LYS A 0 596 . -98.119  -64.434 95.194   1.00 31.21 596 A 1 
ATOM 4539 N N   . SER A 0 597 . -104.733 -60.761 96.827   1.00 28.49 597 A 1 
ATOM 4540 C CA  . SER A 0 597 . -105.403 -60.329 98.051   1.00 28.49 597 A 1 
ATOM 4541 C C   . SER A 0 597 . -104.574 -60.579 99.313   1.00 28.49 597 A 1 
ATOM 4542 C CB  . SER A 0 597 . -106.717 -61.111 98.180   1.00 28.49 597 A 1 
ATOM 4543 O O   . SER A 0 597 . -104.090 -61.691 99.510   1.00 28.49 597 A 1 
ATOM 4544 O OG  . SER A 0 597 . -106.459 -62.500 98.062   1.00 28.49 597 A 1 
ATOM 4545 N N   . GLY A 0 598 . -104.573 -59.605 100.227  1.00 29.35 598 A 1 
ATOM 4546 C CA  . GLY A 0 598 . -104.420 -59.852 101.664  1.00 29.35 598 A 1 
ATOM 4547 C C   . GLY A 0 598 . -102.992 -59.924 102.213  1.00 29.35 598 A 1 
ATOM 4548 O O   . GLY A 0 598 . -102.438 -61.004 102.380  1.00 29.35 598 A 1 
ATOM 4549 N N   . ALA A 0 599 . -102.470 -58.775 102.646  1.00 32.03 599 A 1 
ATOM 4550 C CA  . ALA A 0 599 . -101.446 -58.688 103.689  1.00 32.03 599 A 1 
ATOM 4551 C C   . ALA A 0 599 . -101.662 -57.399 104.506  1.00 32.03 599 A 1 
ATOM 4552 C CB  . ALA A 0 599 . -100.050 -58.766 103.056  1.00 32.03 599 A 1 
ATOM 4553 O O   . ALA A 0 599 . -101.206 -56.323 104.128  1.00 32.03 599 A 1 
ATOM 4554 N N   . TYR A 0 600 . -102.419 -57.495 105.603  1.00 26.51 600 A 1 
ATOM 4555 C CA  . TYR A 0 600 . -102.565 -56.396 106.564  1.00 26.51 600 A 1 
ATOM 4556 C C   . TYR A 0 600 . -101.367 -56.386 107.524  1.00 26.51 600 A 1 
ATOM 4557 C CB  . TYR A 0 600 . -103.893 -56.513 107.341  1.00 26.51 600 A 1 
ATOM 4558 O O   . TYR A 0 600 . -101.092 -57.388 108.178  1.00 26.51 600 A 1 
ATOM 4559 C CG  . TYR A 0 600 . -104.954 -55.487 106.977  1.00 26.51 600 A 1 
ATOM 4560 C CD1 . TYR A 0 600 . -105.122 -54.330 107.766  1.00 26.51 600 A 1 
ATOM 4561 C CD2 . TYR A 0 600 . -105.809 -55.715 105.881  1.00 26.51 600 A 1 
ATOM 4562 C CE1 . TYR A 0 600 . -106.150 -53.411 107.471  1.00 26.51 600 A 1 
ATOM 4563 C CE2 . TYR A 0 600 . -106.837 -54.799 105.583  1.00 26.51 600 A 1 
ATOM 4564 O OH  . TYR A 0 600 . -108.023 -52.784 106.097  1.00 26.51 600 A 1 
ATOM 4565 C CZ  . TYR A 0 600 . -107.015 -53.650 106.381  1.00 26.51 600 A 1 
ATOM 4566 N N   . GLY A 0 601 . -100.720 -55.226 107.662  1.00 29.59 601 A 1 
ATOM 4567 C CA  . GLY A 0 601 . -99.620  -54.992 108.603  1.00 29.59 601 A 1 
ATOM 4568 C C   . GLY A 0 601 . -98.218  -55.349 108.067  1.00 29.59 601 A 1 
ATOM 4569 O O   . GLY A 0 601 . -98.069  -56.192 107.195  1.00 29.59 601 A 1 
ATOM 4570 N N   . GLY A 0 602 . -97.148  -54.714 108.558  1.00 26.81 602 A 1 
ATOM 4571 C CA  . GLY A 0 602 . -97.160  -53.537 109.431  1.00 26.81 602 A 1 
ATOM 4572 C C   . GLY A 0 602 . -95.828  -53.222 110.120  1.00 26.81 602 A 1 
ATOM 4573 O O   . GLY A 0 602 . -95.202  -54.109 110.685  1.00 26.81 602 A 1 
ATOM 4574 N N   . LYS A 0 603 . -95.522  -51.917 110.198  1.00 28.24 603 A 1 
ATOM 4575 C CA  . LYS A 0 603 . -94.482  -51.266 111.025  1.00 28.24 603 A 1 
ATOM 4576 C C   . LYS A 0 603 . -92.999  -51.483 110.650  1.00 28.24 603 A 1 
ATOM 4577 C CB  . LYS A 0 603 . -94.690  -51.592 112.525  1.00 28.24 603 A 1 
ATOM 4578 O O   . LYS A 0 603 . -92.612  -52.410 109.957  1.00 28.24 603 A 1 
ATOM 4579 C CG  . LYS A 0 603 . -96.070  -51.252 113.100  1.00 28.24 603 A 1 
ATOM 4580 C CD  . LYS A 0 603 . -96.039  -51.459 114.622  1.00 28.24 603 A 1 
ATOM 4581 C CE  . LYS A 0 603 . -97.384  -51.094 115.257  1.00 28.24 603 A 1 
ATOM 4582 N NZ  . LYS A 0 603 . -97.333  -51.225 116.736  1.00 28.24 603 A 1 
ATOM 4583 N N   . GLN A 0 604 . -92.215  -50.601 111.282  1.00 27.28 604 A 1 
ATOM 4584 C CA  . GLN A 0 604 . -90.784  -50.633 111.609  1.00 27.28 604 A 1 
ATOM 4585 C C   . GLN A 0 604 . -89.762  -50.050 110.620  1.00 27.28 604 A 1 
ATOM 4586 C CB  . GLN A 0 604 . -90.369  -51.935 112.325  1.00 27.28 604 A 1 
ATOM 4587 O O   . GLN A 0 604 . -89.859  -50.144 109.404  1.00 27.28 604 A 1 
ATOM 4588 C CG  . GLN A 0 604 . -90.801  -51.848 113.800  1.00 27.28 604 A 1 
ATOM 4589 C CD  . GLN A 0 604 . -90.863  -53.194 114.501  1.00 27.28 604 A 1 
ATOM 4590 N NE2 . GLN A 0 604 . -89.766  -53.703 115.014  1.00 27.28 604 A 1 
ATOM 4591 O OE1 . GLN A 0 604 . -91.920  -53.780 114.642  1.00 27.28 604 A 1 
ATOM 4592 N N   . TYR A 0 605 . -88.815  -49.340 111.243  1.00 27.21 605 A 1 
ATOM 4593 C CA  . TYR A 0 605 . -87.786  -48.491 110.653  1.00 27.21 605 A 1 
ATOM 4594 C C   . TYR A 0 605 . -86.645  -49.315 110.047  1.00 27.21 605 A 1 
ATOM 4595 C CB  . TYR A 0 605 . -87.186  -47.602 111.764  1.00 27.21 605 A 1 
ATOM 4596 O O   . TYR A 0 605 . -86.298  -50.376 110.562  1.00 27.21 605 A 1 
ATOM 4597 C CG  . TYR A 0 605 . -87.903  -46.309 112.122  1.00 27.21 605 A 1 
ATOM 4598 C CD1 . TYR A 0 605 . -87.150  -45.119 112.207  1.00 27.21 605 A 1 
ATOM 4599 C CD2 . TYR A 0 605 . -89.280  -46.282 112.430  1.00 27.21 605 A 1 
ATOM 4600 C CE1 . TYR A 0 605 . -87.765  -43.908 112.575  1.00 27.21 605 A 1 
ATOM 4601 C CE2 . TYR A 0 605 . -89.897  -45.071 112.803  1.00 27.21 605 A 1 
ATOM 4602 O OH  . TYR A 0 605 . -89.745  -42.721 113.238  1.00 27.21 605 A 1 
ATOM 4603 C CZ  . TYR A 0 605 . -89.142  -43.882 112.874  1.00 27.21 605 A 1 
ATOM 4604 N N   . GLY A 0 606 . -85.978  -48.734 109.047  1.00 31.95 606 A 1 
ATOM 4605 C CA  . GLY A 0 606 . -84.711  -49.217 108.500  1.00 31.95 606 A 1 
ATOM 4606 C C   . GLY A 0 606 . -83.769  -48.062 108.162  1.00 31.95 606 A 1 
ATOM 4607 O O   . GLY A 0 606 . -83.497  -47.812 106.993  1.00 31.95 606 A 1 
ATOM 4608 N N   . GLN A 0 607 . -83.292  -47.327 109.172  1.00 27.42 607 A 1 
ATOM 4609 C CA  . GLN A 0 607 . -82.168  -46.402 108.982  1.00 27.42 607 A 1 
ATOM 4610 C C   . GLN A 0 607 . -80.872  -47.213 108.862  1.00 27.42 607 A 1 
ATOM 4611 C CB  . GLN A 0 607 . -82.047  -45.421 110.163  1.00 27.42 607 A 1 
ATOM 4612 O O   . GLN A 0 607 . -80.528  -47.950 109.783  1.00 27.42 607 A 1 
ATOM 4613 C CG  . GLN A 0 607 . -83.146  -44.351 110.201  1.00 27.42 607 A 1 
ATOM 4614 C CD  . GLN A 0 607 . -83.045  -43.508 111.471  1.00 27.42 607 A 1 
ATOM 4615 N NE2 . GLN A 0 607 . -82.783  -42.222 111.380  1.00 27.42 607 A 1 
ATOM 4616 O OE1 . GLN A 0 607 . -83.206  -43.994 112.574  1.00 27.42 607 A 1 
ATOM 4617 N N   . ALA A 0 608 . -80.132  -47.040 107.768  1.00 31.71 608 A 1 
ATOM 4618 C CA  . ALA A 0 608 . -78.775  -47.557 107.620  1.00 31.71 608 A 1 
ATOM 4619 C C   . ALA A 0 608 . -77.908  -46.531 106.874  1.00 31.71 608 A 1 
ATOM 4620 C CB  . ALA A 0 608 . -78.823  -48.915 106.908  1.00 31.71 608 A 1 
ATOM 4621 O O   . ALA A 0 608 . -78.227  -46.133 105.756  1.00 31.71 608 A 1 
ATOM 4622 N N   . TYR A 0 609 . -76.829  -46.085 107.517  1.00 26.55 609 A 1 
ATOM 4623 C CA  . TYR A 0 609 . -75.788  -45.251 106.911  1.00 26.55 609 A 1 
ATOM 4624 C C   . TYR A 0 609 . -74.710  -46.131 106.264  1.00 26.55 609 A 1 
ATOM 4625 C CB  . TYR A 0 609 . -75.136  -44.363 107.991  1.00 26.55 609 A 1 
ATOM 4626 O O   . TYR A 0 609 . -74.399  -47.201 106.782  1.00 26.55 609 A 1 
ATOM 4627 C CG  . TYR A 0 609 . -75.640  -42.934 108.079  1.00 26.55 609 A 1 
ATOM 4628 C CD1 . TYR A 0 609 . -74.842  -41.882 107.583  1.00 26.55 609 A 1 
ATOM 4629 C CD2 . TYR A 0 609 . -76.861  -42.646 108.718  1.00 26.55 609 A 1 
ATOM 4630 C CE1 . TYR A 0 609 . -75.254  -40.544 107.737  1.00 26.55 609 A 1 
ATOM 4631 C CE2 . TYR A 0 609 . -77.277  -41.308 108.873  1.00 26.55 609 A 1 
ATOM 4632 O OH  . TYR A 0 609 . -76.868  -38.968 108.563  1.00 26.55 609 A 1 
ATOM 4633 C CZ  . TYR A 0 609 . -76.472  -40.256 108.390  1.00 26.55 609 A 1 
ATOM 4634 N N   . GLY A 0 610 . -74.065  -45.618 105.212  1.00 30.72 610 A 1 
ATOM 4635 C CA  . GLY A 0 610 . -72.817  -46.161 104.661  1.00 30.72 610 A 1 
ATOM 4636 C C   . GLY A 0 610 . -72.868  -46.431 103.150  1.00 30.72 610 A 1 
ATOM 4637 O O   . GLY A 0 610 . -73.932  -46.701 102.606  1.00 30.72 610 A 1 
ATOM 4638 N N   . GLN A 0 611 . -71.756  -46.363 102.414  1.00 28.94 611 A 1 
ATOM 4639 C CA  . GLN A 0 611 . -70.454  -45.751 102.729  1.00 28.94 611 A 1 
ATOM 4640 C C   . GLN A 0 611 . -69.768  -45.334 101.408  1.00 28.94 611 A 1 
ATOM 4641 C CB  . GLN A 0 611 . -69.592  -46.713 103.577  1.00 28.94 611 A 1 
ATOM 4642 O O   . GLN A 0 611 . -70.196  -45.741 100.331  1.00 28.94 611 A 1 
ATOM 4643 C CG  . GLN A 0 611 . -68.351  -46.035 104.197  1.00 28.94 611 A 1 
ATOM 4644 C CD  . GLN A 0 611 . -67.671  -46.865 105.286  1.00 28.94 611 A 1 
ATOM 4645 N NE2 . GLN A 0 611 . -66.568  -46.403 105.832  1.00 28.94 611 A 1 
ATOM 4646 O OE1 . GLN A 0 611 . -68.113  -47.924 105.685  1.00 28.94 611 A 1 
ATOM 4647 N N   . ALA A 0 612 . -68.751  -44.472 101.470  1.00 28.15 612 A 1 
ATOM 4648 C CA  . ALA A 0 612 . -68.128  -43.866 100.291  1.00 28.15 612 A 1 
ATOM 4649 C C   . ALA A 0 612 . -67.187  -44.801 99.499   1.00 28.15 612 A 1 
ATOM 4650 C CB  . ALA A 0 612 . -67.387  -42.601 100.744  1.00 28.15 612 A 1 
ATOM 4651 O O   . ALA A 0 612 . -66.482  -45.628 100.073  1.00 28.15 612 A 1 
ATOM 4652 N N   . GLY A 0 613 . -67.116  -44.567 98.185   1.00 32.88 613 A 1 
ATOM 4653 C CA  . GLY A 0 613 . -66.160  -45.143 97.231   1.00 32.88 613 A 1 
ATOM 4654 C C   . GLY A 0 613 . -66.656  -44.941 95.786   1.00 32.88 613 A 1 
ATOM 4655 O O   . GLY A 0 613 . -67.861  -44.940 95.565   1.00 32.88 613 A 1 
ATOM 4656 N N   . ALA A 0 614 . -65.823  -44.733 94.765   1.00 29.24 614 A 1 
ATOM 4657 C CA  . ALA A 0 614 . -64.391  -44.432 94.762   1.00 29.24 614 A 1 
ATOM 4658 C C   . ALA A 0 614 . -64.011  -43.624 93.495   1.00 29.24 614 A 1 
ATOM 4659 C CB  . ALA A 0 614 . -63.594  -45.742 94.867   1.00 29.24 614 A 1 
ATOM 4660 O O   . ALA A 0 614 . -64.814  -43.420 92.589   1.00 29.24 614 A 1 
ATOM 4661 N N   . TYR A 0 615 . -62.778  -43.130 93.485   1.00 25.86 615 A 1 
ATOM 4662 C CA  . TYR A 0 615 . -62.128  -42.249 92.507   1.00 25.86 615 A 1 
ATOM 4663 C C   . TYR A 0 615 . -62.085  -42.751 91.042   1.00 25.86 615 A 1 
ATOM 4664 C CB  . TYR A 0 615 . -60.684  -42.030 93.024   1.00 25.86 615 A 1 
ATOM 4665 O O   . TYR A 0 615 . -61.799  -43.908 90.771   1.00 25.86 615 A 1 
ATOM 4666 C CG  . TYR A 0 615 . -60.098  -43.264 93.709   1.00 25.86 615 A 1 
ATOM 4667 C CD1 . TYR A 0 615 . -60.180  -43.388 95.114   1.00 25.86 615 A 1 
ATOM 4668 C CD2 . TYR A 0 615 . -59.664  -44.361 92.940   1.00 25.86 615 A 1 
ATOM 4669 C CE1 . TYR A 0 615 . -59.877  -44.615 95.738   1.00 25.86 615 A 1 
ATOM 4670 C CE2 . TYR A 0 615 . -59.365  -45.589 93.559   1.00 25.86 615 A 1 
ATOM 4671 O OH  . TYR A 0 615 . -59.235  -46.924 95.541   1.00 25.86 615 A 1 
ATOM 4672 C CZ  . TYR A 0 615 . -59.484  -45.724 94.956   1.00 25.86 615 A 1 
ATOM 4673 N N   . GLY A 0 616 . -62.212  -41.797 90.109   1.00 28.28 616 A 1 
ATOM 4674 C CA  . GLY A 0 616 . -61.208  -41.546 89.061   1.00 28.28 616 A 1 
ATOM 4675 C C   . GLY A 0 616 . -61.065  -42.505 87.868   1.00 28.28 616 A 1 
ATOM 4676 O O   . GLY A 0 616 . -60.377  -43.515 87.953   1.00 28.28 616 A 1 
ATOM 4677 N N   . ALA A 0 617 . -61.519  -42.052 86.694   1.00 34.35 617 A 1 
ATOM 4678 C CA  . ALA A 0 617 . -60.929  -42.407 85.399   1.00 34.35 617 A 1 
ATOM 4679 C C   . ALA A 0 617 . -61.077  -41.230 84.417   1.00 34.35 617 A 1 
ATOM 4680 C CB  . ALA A 0 617 . -61.584  -43.684 84.856   1.00 34.35 617 A 1 
ATOM 4681 O O   . ALA A 0 617 . -62.189  -40.778 84.148   1.00 34.35 617 A 1 
ATOM 4682 N N   . TYR A 0 618 . -59.963  -40.718 83.892   1.00 30.64 618 A 1 
ATOM 4683 C CA  . TYR A 0 618 . -59.925  -39.661 82.878   1.00 30.64 618 A 1 
ATOM 4684 C C   . TYR A 0 618 . -58.857  -39.996 81.833   1.00 30.64 618 A 1 
ATOM 4685 C CB  . TYR A 0 618 . -59.677  -38.281 83.527   1.00 30.64 618 A 1 
ATOM 4686 O O   . TYR A 0 618 . -57.754  -40.398 82.187   1.00 30.64 618 A 1 
ATOM 4687 C CG  . TYR A 0 618 . -58.512  -38.216 84.507   1.00 30.64 618 A 1 
ATOM 4688 C CD1 . TYR A 0 618 . -58.753  -38.365 85.888   1.00 30.64 618 A 1 
ATOM 4689 C CD2 . TYR A 0 618 . -57.191  -38.052 84.044   1.00 30.64 618 A 1 
ATOM 4690 C CE1 . TYR A 0 618 . -57.679  -38.392 86.799   1.00 30.64 618 A 1 
ATOM 4691 C CE2 . TYR A 0 618 . -56.114  -38.082 84.951   1.00 30.64 618 A 1 
ATOM 4692 O OH  . TYR A 0 618 . -55.308  -38.323 87.192   1.00 30.64 618 A 1 
ATOM 4693 C CZ  . TYR A 0 618 . -56.354  -38.264 86.327   1.00 30.64 618 A 1 
ATOM 4694 N N   . GLY A 0 619 . -59.176  -39.800 80.551   1.00 29.43 619 A 1 
ATOM 4695 C CA  . GLY A 0 619 . -58.206  -39.918 79.458   1.00 29.43 619 A 1 
ATOM 4696 C C   . GLY A 0 619 . -58.639  -40.826 78.309   1.00 29.43 619 A 1 
ATOM 4697 O O   . GLY A 0 619 . -58.577  -42.043 78.415   1.00 29.43 619 A 1 
ATOM 4698 N N   . ALA A 0 620 . -58.998  -40.200 77.186   1.00 36.18 620 A 1 
ATOM 4699 C CA  . ALA A 0 620 . -58.739  -40.680 75.828   1.00 36.18 620 A 1 
ATOM 4700 C C   . ALA A 0 620 . -59.007  -39.519 74.850   1.00 36.18 620 A 1 
ATOM 4701 C CB  . ALA A 0 620 . -59.619  -41.892 75.483   1.00 36.18 620 A 1 
ATOM 4702 O O   . ALA A 0 620 . -60.136  -39.041 74.740   1.00 36.18 620 A 1 
ATOM 4703 N N   . ARG A 0 621 . -57.975  -39.044 74.146   1.00 33.51 621 A 1 
ATOM 4704 C CA  . ARG A 0 621 . -58.109  -38.178 72.964   1.00 33.51 621 A 1 
ATOM 4705 C C   . ARG A 0 621 . -57.319  -38.807 71.823   1.00 33.51 621 A 1 
ATOM 4706 C CB  . ARG A 0 621 . -57.605  -36.741 73.213   1.00 33.51 621 A 1 
ATOM 4707 O O   . ARG A 0 621 . -56.168  -39.178 72.013   1.00 33.51 621 A 1 
ATOM 4708 C CG  . ARG A 0 621 . -58.670  -35.765 73.742   1.00 33.51 621 A 1 
ATOM 4709 C CD  . ARG A 0 621 . -58.115  -34.329 73.670   1.00 33.51 621 A 1 
ATOM 4710 N NE  . ARG A 0 621 . -59.113  -33.307 74.052   1.00 33.51 621 A 1 
ATOM 4711 N NH1 . ARG A 0 621 . -58.103  -31.497 73.043   1.00 33.51 621 A 1 
ATOM 4712 N NH2 . ARG A 0 621 . -60.003  -31.208 74.163   1.00 33.51 621 A 1 
ATOM 4713 C CZ  . ARG A 0 621 . -59.068  -32.016 73.751   1.00 33.51 621 A 1 
ATOM 4714 N N   . GLY A 0 622 . -57.947  -38.875 70.657   1.00 32.98 622 A 1 
ATOM 4715 C CA  . GLY A 0 622 . -57.398  -39.417 69.417   1.00 32.98 622 A 1 
ATOM 4716 C C   . GLY A 0 622 . -58.552  -39.951 68.558   1.00 32.98 622 A 1 
ATOM 4717 O O   . GLY A 0 622 . -59.478  -40.541 69.103   1.00 32.98 622 A 1 
ATOM 4718 N N   . GLY A 0 623 . -58.617  -39.730 67.247   1.00 30.47 623 A 1 
ATOM 4719 C CA  . GLY A 0 623 . -57.698  -38.983 66.384   1.00 30.47 623 A 1 
ATOM 4720 C C   . GLY A 0 623 . -57.397  -39.784 65.124   1.00 30.47 623 A 1 
ATOM 4721 O O   . GLY A 0 623 . -56.619  -40.725 65.190   1.00 30.47 623 A 1 
ATOM 4722 N N   . HIS A 0 624 . -58.022  -39.430 64.000   1.00 35.22 624 A 1 
ATOM 4723 C CA  . HIS A 0 624 . -57.779  -40.068 62.705   1.00 35.22 624 A 1 
ATOM 4724 C C   . HIS A 0 624 . -58.130  -39.134 61.540   1.00 35.22 624 A 1 
ATOM 4725 C CB  . HIS A 0 624 . -58.564  -41.391 62.593   1.00 35.22 624 A 1 
ATOM 4726 O O   . HIS A 0 624 . -59.004  -38.275 61.654   1.00 35.22 624 A 1 
ATOM 4727 C CG  . HIS A 0 624 . -57.654  -42.587 62.494   1.00 35.22 624 A 1 
ATOM 4728 C CD2 . HIS A 0 624 . -57.254  -43.389 63.530   1.00 35.22 624 A 1 
ATOM 4729 N ND1 . HIS A 0 624 . -57.028  -43.053 61.356   1.00 35.22 624 A 1 
ATOM 4730 C CE1 . HIS A 0 624 . -56.280  -44.115 61.702   1.00 35.22 624 A 1 
ATOM 4731 N NE2 . HIS A 0 624 . -56.392  -44.361 63.016   1.00 35.22 624 A 1 
ATOM 4732 N N   . GLY A 0 625 . -57.462  -39.351 60.410   1.00 30.87 625 A 1 
ATOM 4733 C CA  . GLY A 0 625 . -57.703  -38.737 59.104   1.00 30.87 625 A 1 
ATOM 4734 C C   . GLY A 0 625 . -56.933  -39.514 58.026   1.00 30.87 625 A 1 
ATOM 4735 O O   . GLY A 0 625 . -56.417  -40.589 58.329   1.00 30.87 625 A 1 
ATOM 4736 N N   . GLY A 0 626 . -56.827  -38.962 56.812   1.00 32.50 626 A 1 
ATOM 4737 C CA  . GLY A 0 626 . -55.925  -39.463 55.761   1.00 32.50 626 A 1 
ATOM 4738 C C   . GLY A 0 626 . -56.579  -39.704 54.394   1.00 32.50 626 A 1 
ATOM 4739 O O   . GLY A 0 626 . -57.323  -40.664 54.241   1.00 32.50 626 A 1 
ATOM 4740 N N   . TRP A 0 627 . -56.241  -38.840 53.431   1.00 29.94 627 A 1 
ATOM 4741 C CA  . TRP A 0 627 . -56.355  -38.954 51.961   1.00 29.94 627 A 1 
ATOM 4742 C C   . TRP A 0 627 . -55.301  -37.984 51.369   1.00 29.94 627 A 1 
ATOM 4743 C CB  . TRP A 0 627 . -57.758  -38.550 51.469   1.00 29.94 627 A 1 
ATOM 4744 O O   . TRP A 0 627 . -54.997  -36.991 52.030   1.00 29.94 627 A 1 
ATOM 4745 C CG  . TRP A 0 627 . -58.861  -39.547 51.679   1.00 29.94 627 A 1 
ATOM 4746 C CD1 . TRP A 0 627 . -59.699  -39.592 52.740   1.00 29.94 627 A 1 
ATOM 4747 C CD2 . TRP A 0 627 . -59.267  -40.655 50.812   1.00 29.94 627 A 1 
ATOM 4748 C CE2 . TRP A 0 627 . -60.343  -41.352 51.440   1.00 29.94 627 A 1 
ATOM 4749 C CE3 . TRP A 0 627 . -58.840  -41.143 49.557   1.00 29.94 627 A 1 
ATOM 4750 N NE1 . TRP A 0 627 . -60.568  -40.657 52.608   1.00 29.94 627 A 1 
ATOM 4751 C CH2 . TRP A 0 627 . -60.494  -42.944 49.626   1.00 29.94 627 A 1 
ATOM 4752 C CZ2 . TRP A 0 627 . -60.950  -42.481 50.871   1.00 29.94 627 A 1 
ATOM 4753 C CZ3 . TRP A 0 627 . -59.445  -42.273 48.972   1.00 29.94 627 A 1 
ATOM 4754 N N   . GLY A 0 628 . -54.685  -38.178 50.197   1.00 36.52 628 A 1 
ATOM 4755 C CA  . GLY A 0 628 . -54.801  -39.279 49.228   1.00 36.52 628 A 1 
ATOM 4756 C C   . GLY A 0 628 . -55.427  -38.827 47.898   1.00 36.52 628 A 1 
ATOM 4757 O O   . GLY A 0 628 . -56.647  -38.760 47.832   1.00 36.52 628 A 1 
ATOM 4758 N N   . GLY A 0 629 . -54.688  -38.522 46.822   1.00 31.06 629 A 1 
ATOM 4759 C CA  . GLY A 0 629 . -53.221  -38.477 46.663   1.00 31.06 629 A 1 
ATOM 4760 C C   . GLY A 0 629 . -52.710  -39.229 45.422   1.00 31.06 629 A 1 
ATOM 4761 O O   . GLY A 0 629 . -52.181  -40.326 45.562   1.00 31.06 629 A 1 
ATOM 4762 N N   . HIS A 0 630 . -52.880  -38.638 44.236   1.00 33.70 630 A 1 
ATOM 4763 C CA  . HIS A 0 630 . -52.363  -39.047 42.914   1.00 33.70 630 A 1 
ATOM 4764 C C   . HIS A 0 630 . -52.348  -37.783 42.017   1.00 33.70 630 A 1 
ATOM 4765 C CB  . HIS A 0 630 . -53.304  -40.086 42.267   1.00 33.70 630 A 1 
ATOM 4766 O O   . HIS A 0 630 . -53.240  -36.958 42.189   1.00 33.70 630 A 1 
ATOM 4767 C CG  . HIS A 0 630 . -52.992  -41.538 42.541   1.00 33.70 630 A 1 
ATOM 4768 C CD2 . HIS A 0 630 . -53.452  -42.311 43.574   1.00 33.70 630 A 1 
ATOM 4769 N ND1 . HIS A 0 630 . -52.286  -42.370 41.703   1.00 33.70 630 A 1 
ATOM 4770 C CE1 . HIS A 0 630 . -52.313  -43.609 42.222   1.00 33.70 630 A 1 
ATOM 4771 N NE2 . HIS A 0 630 . -53.018  -43.628 43.364   1.00 33.70 630 A 1 
ATOM 4772 N N   . GLY A 0 631 . -51.441  -37.566 41.057   1.00 33.15 631 A 1 
ATOM 4773 C CA  . GLY A 0 631 . -50.213  -38.302 40.717   1.00 33.15 631 A 1 
ATOM 4774 C C   . GLY A 0 631 . -50.035  -38.516 39.203   1.00 33.15 631 A 1 
ATOM 4775 O O   . GLY A 0 631 . -50.877  -39.166 38.587   1.00 33.15 631 A 1 
ATOM 4776 N N   . GLY A 0 632 . -48.917  -38.056 38.631   1.00 35.82 632 A 1 
ATOM 4777 C CA  . GLY A 0 632 . -48.534  -38.261 37.227   1.00 35.82 632 A 1 
ATOM 4778 C C   . GLY A 0 632 . -47.027  -38.061 37.030   1.00 35.82 632 A 1 
ATOM 4779 O O   . GLY A 0 632 . -46.446  -37.187 37.656   1.00 35.82 632 A 1 
ATOM 4780 N N   . TYR A 0 633 . -46.381  -38.903 36.215   1.00 32.72 633 A 1 
ATOM 4781 C CA  . TYR A 0 633 . -44.936  -38.844 35.951   1.00 32.72 633 A 1 
ATOM 4782 C C   . TYR A 0 633 . -44.612  -39.276 34.517   1.00 32.72 633 A 1 
ATOM 4783 C CB  . TYR A 0 633 . -44.154  -39.778 36.895   1.00 32.72 633 A 1 
ATOM 4784 O O   . TYR A 0 633 . -45.227  -40.201 33.982   1.00 32.72 633 A 1 
ATOM 4785 C CG  . TYR A 0 633 . -44.080  -39.380 38.357   1.00 32.72 633 A 1 
ATOM 4786 C CD1 . TYR A 0 633 . -43.188  -38.369 38.766   1.00 32.72 633 A 1 
ATOM 4787 C CD2 . TYR A 0 633 . -44.861  -40.058 39.314   1.00 32.72 633 A 1 
ATOM 4788 C CE1 . TYR A 0 633 . -43.082  -38.027 40.127   1.00 32.72 633 A 1 
ATOM 4789 C CE2 . TYR A 0 633 . -44.749  -39.726 40.678   1.00 32.72 633 A 1 
ATOM 4790 O OH  . TYR A 0 633 . -43.772  -38.378 42.400   1.00 32.72 633 A 1 
ATOM 4791 C CZ  . TYR A 0 633 . -43.863  -38.706 41.085   1.00 32.72 633 A 1 
ATOM 4792 N N   . GLY A 0 634 . -43.554  -38.694 33.957   1.00 31.83 634 A 1 
ATOM 4793 C CA  . GLY A 0 634 . -42.858  -39.157 32.758   1.00 31.83 634 A 1 
ATOM 4794 C C   . GLY A 0 634 . -41.425  -38.599 32.724   1.00 31.83 634 A 1 
ATOM 4795 O O   . GLY A 0 634 . -41.063  -37.793 33.569   1.00 31.83 634 A 1 
ATOM 4796 N N   . HIS A 0 635 . -40.548  -39.000 31.804   1.00 33.88 635 A 1 
ATOM 4797 C CA  . HIS A 0 635 . -40.573  -40.228 31.007   1.00 33.88 635 A 1 
ATOM 4798 C C   . HIS A 0 635 . -39.128  -40.549 30.565   1.00 33.88 635 A 1 
ATOM 4799 C CB  . HIS A 0 635 . -41.523  -40.066 29.800   1.00 33.88 635 A 1 
ATOM 4800 O O   . HIS A 0 635 . -38.573  -39.860 29.716   1.00 33.88 635 A 1 
ATOM 4801 C CG  . HIS A 0 635 . -42.285  -41.326 29.476   1.00 33.88 635 A 1 
ATOM 4802 C CD2 . HIS A 0 635 . -43.576  -41.612 29.834   1.00 33.88 635 A 1 
ATOM 4803 N ND1 . HIS A 0 635 . -41.818  -42.398 28.751   1.00 33.88 635 A 1 
ATOM 4804 C CE1 . HIS A 0 635 . -42.804  -43.308 28.674   1.00 33.88 635 A 1 
ATOM 4805 N NE2 . HIS A 0 635 . -43.893  -42.877 29.326   1.00 33.88 635 A 1 
ATOM 4806 N N   . GLY A 0 636 . -38.487  -41.577 31.137   1.00 30.60 636 A 1 
ATOM 4807 C CA  . GLY A 0 636 . -37.068  -41.851 30.864   1.00 30.60 636 A 1 
ATOM 4808 C C   . GLY A 0 636 . -36.598  -43.226 31.337   1.00 30.60 636 A 1 
ATOM 4809 O O   . GLY A 0 636 . -36.337  -43.432 32.517   1.00 30.60 636 A 1 
ATOM 4810 N N   . GLY A 0 637 . -36.482  -44.175 30.407   1.00 31.98 637 A 1 
ATOM 4811 C CA  . GLY A 0 637 . -36.032  -45.546 30.666   1.00 31.98 637 A 1 
ATOM 4812 C C   . GLY A 0 637 . -36.310  -46.449 29.463   1.00 31.98 637 A 1 
ATOM 4813 O O   . GLY A 0 637 . -37.365  -46.336 28.841   1.00 31.98 637 A 1 
ATOM 4814 N N   . ALA A 0 638 . -35.359  -47.310 29.094   1.00 32.99 638 A 1 
ATOM 4815 C CA  . ALA A 0 638 . -35.388  -48.051 27.831   1.00 32.99 638 A 1 
ATOM 4816 C C   . ALA A 0 638 . -35.604  -49.569 28.000   1.00 32.99 638 A 1 
ATOM 4817 C CB  . ALA A 0 638 . -34.100  -47.732 27.058   1.00 32.99 638 A 1 
ATOM 4818 O O   . ALA A 0 638 . -35.228  -50.149 29.013   1.00 32.99 638 A 1 
ATOM 4819 N N   . HIS A 0 639 . -36.110  -50.193 26.926   1.00 29.16 639 A 1 
ATOM 4820 C CA  . HIS A 0 639 . -36.282  -51.640 26.692   1.00 29.16 639 A 1 
ATOM 4821 C C   . HIS A 0 639 . -37.309  -52.391 27.565   1.00 29.16 639 A 1 
ATOM 4822 C CB  . HIS A 0 639 . -34.923  -52.361 26.704   1.00 29.16 639 A 1 
ATOM 4823 O O   . HIS A 0 639 . -37.137  -52.553 28.767   1.00 29.16 639 A 1 
ATOM 4824 C CG  . HIS A 0 639 . -33.916  -51.772 25.753   1.00 29.16 639 A 1 
ATOM 4825 C CD2 . HIS A 0 639 . -32.907  -50.906 26.078   1.00 29.16 639 A 1 
ATOM 4826 N ND1 . HIS A 0 639 . -33.852  -51.982 24.393   1.00 29.16 639 A 1 
ATOM 4827 C CE1 . HIS A 0 639 . -32.833  -51.252 23.910   1.00 29.16 639 A 1 
ATOM 4828 N NE2 . HIS A 0 639 . -32.231  -50.578 24.899   1.00 29.16 639 A 1 
ATOM 4829 N N   . GLY A 0 640 . -38.331  -52.984 26.925   1.00 28.63 640 A 1 
ATOM 4830 C CA  . GLY A 0 640 . -39.257  -53.893 27.618   1.00 28.63 640 A 1 
ATOM 4831 C C   . GLY A 0 640 . -40.573  -54.209 26.900   1.00 28.63 640 A 1 
ATOM 4832 O O   . GLY A 0 640 . -41.632  -54.086 27.504   1.00 28.63 640 A 1 
ATOM 4833 N N   . ALA A 0 641 . -40.552  -54.614 25.627   1.00 30.23 641 A 1 
ATOM 4834 C CA  . ALA A 0 641 . -41.781  -54.999 24.925   1.00 30.23 641 A 1 
ATOM 4835 C C   . ALA A 0 641 . -42.257  -56.409 25.338   1.00 30.23 641 A 1 
ATOM 4836 C CB  . ALA A 0 641 . -41.553  -54.871 23.412   1.00 30.23 641 A 1 
ATOM 4837 O O   . ALA A 0 641 . -41.843  -57.401 24.736   1.00 30.23 641 A 1 
ATOM 4838 N N   . HIS A 0 642 . -43.146  -56.516 26.334   1.00 29.98 642 A 1 
ATOM 4839 C CA  . HIS A 0 642 . -43.932  -57.739 26.532   1.00 29.98 642 A 1 
ATOM 4840 C C   . HIS A 0 642 . -45.332  -57.512 27.126   1.00 29.98 642 A 1 
ATOM 4841 C CB  . HIS A 0 642 . -43.143  -58.813 27.302   1.00 29.98 642 A 1 
ATOM 4842 O O   . HIS A 0 642 . -45.680  -56.427 27.579   1.00 29.98 642 A 1 
ATOM 4843 C CG  . HIS A 0 642 . -43.551  -60.193 26.846   1.00 29.98 642 A 1 
ATOM 4844 C CD2 . HIS A 0 642 . -43.287  -60.737 25.616   1.00 29.98 642 A 1 
ATOM 4845 N ND1 . HIS A 0 642 . -44.390  -61.066 27.504   1.00 29.98 642 A 1 
ATOM 4846 C CE1 . HIS A 0 642 . -44.619  -62.114 26.692   1.00 29.98 642 A 1 
ATOM 4847 N NE2 . HIS A 0 642 . -43.976  -61.952 25.527   1.00 29.98 642 A 1 
ATOM 4848 N N   . ALA A 0 643 . -46.148  -58.561 27.031   1.00 34.09 643 A 1 
ATOM 4849 C CA  . ALA A 0 643 . -47.599  -58.534 27.107   1.00 34.09 643 A 1 
ATOM 4850 C C   . ALA A 0 643 . -48.228  -58.085 28.440   1.00 34.09 643 A 1 
ATOM 4851 C CB  . ALA A 0 643 . -48.105  -59.932 26.727   1.00 34.09 643 A 1 
ATOM 4852 O O   . ALA A 0 643 . -47.712  -58.291 29.535   1.00 34.09 643 A 1 
ATOM 4853 N N   . ALA A 0 644 . -49.443  -57.573 28.260   1.00 30.45 644 A 1 
ATOM 4854 C CA  . ALA A 0 644 . -50.502  -57.343 29.227   1.00 30.45 644 A 1 
ATOM 4855 C C   . ALA A 0 644 . -50.764  -58.463 30.263   1.00 30.45 644 A 1 
ATOM 4856 C CB  . ALA A 0 644 . -51.766  -57.173 28.364   1.00 30.45 644 A 1 
ATOM 4857 O O   . ALA A 0 644 . -50.459  -59.634 30.053   1.00 30.45 644 A 1 
ATOM 4858 N N   . TYR A 0 645 . -51.544  -58.079 31.283   1.00 24.32 645 A 1 
ATOM 4859 C CA  . TYR A 0 645 . -52.432  -58.938 32.082   1.00 24.32 645 A 1 
ATOM 4860 C C   . TYR A 0 645 . -51.782  -59.883 33.122   1.00 24.32 645 A 1 
ATOM 4861 C CB  . TYR A 0 645 . -53.438  -59.632 31.142   1.00 24.32 645 A 1 
ATOM 4862 O O   . TYR A 0 645 . -51.663  -61.090 32.930   1.00 24.32 645 A 1 
ATOM 4863 C CG  . TYR A 0 645 . -54.636  -60.247 31.837   1.00 24.32 645 A 1 
ATOM 4864 C CD1 . TYR A 0 645 . -54.641  -61.622 32.141   1.00 24.32 645 A 1 
ATOM 4865 C CD2 . TYR A 0 645 . -55.756  -59.452 32.151   1.00 24.32 645 A 1 
ATOM 4866 C CE1 . TYR A 0 645 . -55.762  -62.205 32.759   1.00 24.32 645 A 1 
ATOM 4867 C CE2 . TYR A 0 645 . -56.880  -60.031 32.772   1.00 24.32 645 A 1 
ATOM 4868 O OH  . TYR A 0 645 . -57.956  -61.979 33.682   1.00 24.32 645 A 1 
ATOM 4869 C CZ  . TYR A 0 645 . -56.882  -61.410 33.076   1.00 24.32 645 A 1 
ATOM 4870 N N   . GLY A 0 646 . -51.516  -59.333 34.313   1.00 28.99 646 A 1 
ATOM 4871 C CA  . GLY A 0 646 . -51.425  -60.067 35.587   1.00 28.99 646 A 1 
ATOM 4872 C C   . GLY A 0 646 . -52.000  -59.190 36.707   1.00 28.99 646 A 1 
ATOM 4873 O O   . GLY A 0 646 . -51.464  -58.129 36.992   1.00 28.99 646 A 1 
ATOM 4874 N N   . GLN A 0 647 . -53.220  -59.431 37.190   1.00 29.62 647 A 1 
ATOM 4875 C CA  . GLN A 0 647 . -53.575  -60.390 38.252   1.00 29.62 647 A 1 
ATOM 4876 C C   . GLN A 0 647 . -52.946  -60.123 39.637   1.00 29.62 647 A 1 
ATOM 4877 C CB  . GLN A 0 647 . -53.457  -61.871 37.847   1.00 29.62 647 A 1 
ATOM 4878 O O   . GLN A 0 647 . -51.966  -60.746 40.029   1.00 29.62 647 A 1 
ATOM 4879 C CG  . GLN A 0 647 . -54.515  -62.310 36.818   1.00 29.62 647 A 1 
ATOM 4880 C CD  . GLN A 0 647 . -54.862  -63.800 36.888   1.00 29.62 647 A 1 
ATOM 4881 N NE2 . GLN A 0 647 . -55.645  -64.295 35.957   1.00 29.62 647 A 1 
ATOM 4882 O OE1 . GLN A 0 647 . -54.500  -64.538 37.788   1.00 29.62 647 A 1 
ATOM 4883 N N   . ALA A 0 648 . -53.636  -59.295 40.426   1.00 33.11 648 A 1 
ATOM 4884 C CA  . ALA A 0 648 . -53.664  -59.327 41.893   1.00 33.11 648 A 1 
ATOM 4885 C C   . ALA A 0 648 . -55.083  -58.881 42.319   1.00 33.11 648 A 1 
ATOM 4886 C CB  . ALA A 0 648 . -52.562  -58.404 42.433   1.00 33.11 648 A 1 
ATOM 4887 O O   . ALA A 0 648 . -55.403  -57.702 42.272   1.00 33.11 648 A 1 
ATOM 4888 N N   . TYR A 0 649 . -56.073  -59.753 42.528   1.00 28.67 649 A 1 
ATOM 4889 C CA  . TYR A 0 649 . -56.160  -60.874 43.480   1.00 28.67 649 A 1 
ATOM 4890 C C   . TYR A 0 649 . -56.238  -60.467 44.972   1.00 28.67 649 A 1 
ATOM 4891 C CB  . TYR A 0 649 . -55.263  -62.079 43.136   1.00 28.67 649 A 1 
ATOM 4892 O O   . TYR A 0 649 . -55.804  -61.199 45.861   1.00 28.67 649 A 1 
ATOM 4893 C CG  . TYR A 0 649 . -55.984  -63.409 43.311   1.00 28.67 649 A 1 
ATOM 4894 C CD1 . TYR A 0 649 . -55.954  -64.097 44.541   1.00 28.67 649 A 1 
ATOM 4895 C CD2 . TYR A 0 649 . -56.726  -63.935 42.236   1.00 28.67 649 A 1 
ATOM 4896 C CE1 . TYR A 0 649 . -56.659  -65.310 44.691   1.00 28.67 649 A 1 
ATOM 4897 C CE2 . TYR A 0 649 . -57.445  -65.136 42.387   1.00 28.67 649 A 1 
ATOM 4898 O OH  . TYR A 0 649 . -58.099  -66.993 43.743   1.00 28.67 649 A 1 
ATOM 4899 C CZ  . TYR A 0 649 . -57.412  -65.827 43.613   1.00 28.67 649 A 1 
ATOM 4900 N N   . GLY A 0 650 . -56.864  -59.318 45.262   1.00 35.25 650 A 1 
ATOM 4901 C CA  . GLY A 0 650 . -57.409  -58.996 46.590   1.00 35.25 650 A 1 
ATOM 4902 C C   . GLY A 0 650 . -58.771  -59.673 46.805   1.00 35.25 650 A 1 
ATOM 4903 O O   . GLY A 0 650 . -59.701  -59.448 46.035   1.00 35.25 650 A 1 
ATOM 4904 N N   . LYS A 0 651 . -58.894  -60.552 47.808   1.00 32.47 651 A 1 
ATOM 4905 C CA  . LYS A 0 651 . -60.045  -61.468 47.925   1.00 32.47 651 A 1 
ATOM 4906 C C   . LYS A 0 651 . -61.329  -60.809 48.436   1.00 32.47 651 A 1 
ATOM 4907 C CB  . LYS A 0 651 . -59.714  -62.675 48.814   1.00 32.47 651 A 1 
ATOM 4908 O O   . LYS A 0 651 . -61.405  -60.366 49.578   1.00 32.47 651 A 1 
ATOM 4909 C CG  . LYS A 0 651 . -58.736  -63.648 48.148   1.00 32.47 651 A 1 
ATOM 4910 C CD  . LYS A 0 651 . -58.471  -64.831 49.086   1.00 32.47 651 A 1 
ATOM 4911 C CE  . LYS A 0 651 . -57.494  -65.806 48.424   1.00 32.47 651 A 1 
ATOM 4912 N NZ  . LYS A 0 651 . -57.131  -66.918 49.338   1.00 32.47 651 A 1 
ATOM 4913 N N   . GLN A 0 652 . -62.378  -60.936 47.631   1.00 26.09 652 A 1 
ATOM 4914 C CA  . GLN A 0 652 . -63.778  -60.889 48.045   1.00 26.09 652 A 1 
ATOM 4915 C C   . GLN A 0 652 . -64.052  -61.915 49.166   1.00 26.09 652 A 1 
ATOM 4916 C CB  . GLN A 0 652 . -64.588  -61.196 46.770   1.00 26.09 652 A 1 
ATOM 4917 O O   . GLN A 0 652 . -63.902  -63.118 48.956   1.00 26.09 652 A 1 
ATOM 4918 C CG  . GLN A 0 652 . -66.116  -61.275 46.909   1.00 26.09 652 A 1 
ATOM 4919 C CD  . GLN A 0 652 . -66.779  -61.630 45.573   1.00 26.09 652 A 1 
ATOM 4920 N NE2 . GLN A 0 652 . -68.042  -61.990 45.563   1.00 26.09 652 A 1 
ATOM 4921 O OE1 . GLN A 0 652 . -66.184  -61.605 44.512   1.00 26.09 652 A 1 
ATOM 4922 N N   . TYR A 0 653 . -64.500  -61.448 50.336   1.00 32.20 653 A 1 
ATOM 4923 C CA  . TYR A 0 653 . -65.121  -62.281 51.373   1.00 32.20 653 A 1 
ATOM 4924 C C   . TYR A 0 653 . -66.601  -61.907 51.477   1.00 32.20 653 A 1 
ATOM 4925 C CB  . TYR A 0 653 . -64.393  -62.142 52.723   1.00 32.20 653 A 1 
ATOM 4926 O O   . TYR A 0 653 . -66.940  -60.789 51.858   1.00 32.20 653 A 1 
ATOM 4927 C CG  . TYR A 0 653 . -63.590  -63.369 53.114   1.00 32.20 653 A 1 
ATOM 4928 C CD1 . TYR A 0 653 . -64.248  -64.496 53.650   1.00 32.20 653 A 1 
ATOM 4929 C CD2 . TYR A 0 653 . -62.192  -63.384 52.949   1.00 32.20 653 A 1 
ATOM 4930 C CE1 . TYR A 0 653 . -63.508  -65.636 54.020   1.00 32.20 653 A 1 
ATOM 4931 C CE2 . TYR A 0 653 . -61.446  -64.516 53.336   1.00 32.20 653 A 1 
ATOM 4932 O OH  . TYR A 0 653 . -61.392  -66.735 54.255   1.00 32.20 653 A 1 
ATOM 4933 C CZ  . TYR A 0 653 . -62.106  -65.644 53.872   1.00 32.20 653 A 1 
ATOM 4934 N N   . GLY A 0 654 . -67.488  -62.830 51.103   1.00 28.34 654 A 1 
ATOM 4935 C CA  . GLY A 0 654 . -68.931  -62.608 51.161   1.00 28.34 654 A 1 
ATOM 4936 C C   . GLY A 0 654 . -69.494  -62.836 52.565   1.00 28.34 654 A 1 
ATOM 4937 O O   . GLY A 0 654 . -69.461  -63.959 53.059   1.00 28.34 654 A 1 
ATOM 4938 N N   . GLY A 0 655 . -70.058  -61.788 53.169   1.00 32.01 655 A 1 
ATOM 4939 C CA  . GLY A 0 655 . -71.058  -61.890 54.237   1.00 32.01 655 A 1 
ATOM 4940 C C   . GLY A 0 655 . -72.449  -61.680 53.635   1.00 32.01 655 A 1 
ATOM 4941 O O   . GLY A 0 655 . -72.629  -60.786 52.811   1.00 32.01 655 A 1 
ATOM 4942 N N   . GLN A 0 656 . -73.414  -62.536 53.967   1.00 30.80 656 A 1 
ATOM 4943 C CA  . GLN A 0 656 . -74.673  -62.636 53.219   1.00 30.80 656 A 1 
ATOM 4944 C C   . GLN A 0 656 . -75.697  -61.546 53.568   1.00 30.80 656 A 1 
ATOM 4945 C CB  . GLN A 0 656 . -75.280  -64.032 53.424   1.00 30.80 656 A 1 
ATOM 4946 O O   . GLN A 0 656 . -75.811  -61.106 54.709   1.00 30.80 656 A 1 
ATOM 4947 C CG  . GLN A 0 656 . -74.439  -65.133 52.760   1.00 30.80 656 A 1 
ATOM 4948 C CD  . GLN A 0 656 . -74.723  -66.489 53.388   1.00 30.80 656 A 1 
ATOM 4949 N NE2 . GLN A 0 656 . -75.749  -67.193 52.967   1.00 30.80 656 A 1 
ATOM 4950 O OE1 . GLN A 0 656 . -74.037  -66.928 54.292   1.00 30.80 656 A 1 
ATOM 4951 N N   . GLN A 0 657 . -76.505  -61.182 52.571   1.00 27.84 657 A 1 
ATOM 4952 C CA  . GLN A 0 657 . -77.770  -60.468 52.754   1.00 27.84 657 A 1 
ATOM 4953 C C   . GLN A 0 657 . -78.853  -61.402 53.345   1.00 27.84 657 A 1 
ATOM 4954 C CB  . GLN A 0 657 . -78.238  -59.946 51.378   1.00 27.84 657 A 1 
ATOM 4955 O O   . GLN A 0 657 . -78.798  -62.610 53.118   1.00 27.84 657 A 1 
ATOM 4956 C CG  . GLN A 0 657 . -77.299  -58.911 50.726   1.00 27.84 657 A 1 
ATOM 4957 C CD  . GLN A 0 657 . -77.450  -58.896 49.206   1.00 27.84 657 A 1 
ATOM 4958 N NE2 . GLN A 0 657 . -78.010  -57.864 48.614   1.00 27.84 657 A 1 
ATOM 4959 O OE1 . GLN A 0 657 . -77.075  -59.831 48.522   1.00 27.84 657 A 1 
ATOM 4960 N N   . ALA A 0 658 . -79.885  -60.790 53.955   1.00 28.82 658 A 1 
ATOM 4961 C CA  . ALA A 0 658 . -81.238  -61.301 54.286   1.00 28.82 658 A 1 
ATOM 4962 C C   . ALA A 0 658 . -81.584  -61.543 55.778   1.00 28.82 658 A 1 
ATOM 4963 C CB  . ALA A 0 658 . -81.673  -62.475 53.392   1.00 28.82 658 A 1 
ATOM 4964 O O   . ALA A 0 658 . -80.767  -62.002 56.567   1.00 28.82 658 A 1 
ATOM 4965 N N   . GLY A 0 659 . -82.855  -61.258 56.121   1.00 29.12 659 A 1 
ATOM 4966 C CA  . GLY A 0 659 . -83.449  -61.332 57.470   1.00 29.12 659 A 1 
ATOM 4967 C C   . GLY A 0 659 . -83.167  -60.073 58.307   1.00 29.12 659 A 1 
ATOM 4968 O O   . GLY A 0 659 . -82.022  -59.801 58.631   1.00 29.12 659 A 1 
ATOM 4969 N N   . TYR A 0 660 . -84.115  -59.206 58.683   1.00 25.71 660 A 1 
ATOM 4970 C CA  . TYR A 0 660 . -85.582  -59.300 58.780   1.00 25.71 660 A 1 
ATOM 4971 C C   . TYR A 0 660 . -86.065  -60.381 59.765   1.00 25.71 660 A 1 
ATOM 4972 C CB  . TYR A 0 660 . -86.278  -59.321 57.404   1.00 25.71 660 A 1 
ATOM 4973 O O   . TYR A 0 660 . -86.271  -61.531 59.393   1.00 25.71 660 A 1 
ATOM 4974 C CG  . TYR A 0 660 . -87.591  -58.551 57.389   1.00 25.71 660 A 1 
ATOM 4975 C CD1 . TYR A 0 660 . -88.773  -59.129 57.896   1.00 25.71 660 A 1 
ATOM 4976 C CD2 . TYR A 0 660 . -87.617  -57.231 56.893   1.00 25.71 660 A 1 
ATOM 4977 C CE1 . TYR A 0 660 . -89.973  -58.387 57.908   1.00 25.71 660 A 1 
ATOM 4978 C CE2 . TYR A 0 660 . -88.815  -56.490 56.899   1.00 25.71 660 A 1 
ATOM 4979 O OH  . TYR A 0 660 . -91.153  -56.355 57.428   1.00 25.71 660 A 1 
ATOM 4980 C CZ  . TYR A 0 660 . -89.996  -57.067 57.410   1.00 25.71 660 A 1 
ATOM 4981 N N   . GLY A 0 661 . -86.247  -59.999 61.034   1.00 29.72 661 A 1 
ATOM 4982 C CA  . GLY A 0 661 . -86.684  -60.901 62.105   1.00 29.72 661 A 1 
ATOM 4983 C C   . GLY A 0 661 . -86.946  -60.164 63.420   1.00 29.72 661 A 1 
ATOM 4984 O O   . GLY A 0 661 . -86.018  -59.789 64.127   1.00 29.72 661 A 1 
ATOM 4985 N N   . SER A 0 662 . -88.223  -59.946 63.739   1.00 27.70 662 A 1 
ATOM 4986 C CA  . SER A 0 662 . -88.678  -59.309 64.983   1.00 27.70 662 A 1 
ATOM 4987 C C   . SER A 0 662 . -88.262  -60.087 66.237   1.00 27.70 662 A 1 
ATOM 4988 C CB  . SER A 0 662 . -90.212  -59.242 64.955   1.00 27.70 662 A 1 
ATOM 4989 O O   . SER A 0 662 . -88.561  -61.276 66.335   1.00 27.70 662 A 1 
ATOM 4990 O OG  . SER A 0 662 . -90.738  -58.750 66.174   1.00 27.70 662 A 1 
ATOM 4991 N N   . GLN A 0 663 . -87.719  -59.386 67.241   1.00 34.36 663 A 1 
ATOM 4992 C CA  . GLN A 0 663 . -88.027  -59.671 68.647   1.00 34.36 663 A 1 
ATOM 4993 C C   . GLN A 0 663 . -88.250  -58.374 69.433   1.00 34.36 663 A 1 
ATOM 4994 C CB  . GLN A 0 663 . -86.981  -60.568 69.337   1.00 34.36 663 A 1 
ATOM 4995 O O   . GLN A 0 663 . -87.320  -57.685 69.845   1.00 34.36 663 A 1 
ATOM 4996 C CG  . GLN A 0 663 . -87.106  -62.033 68.882   1.00 34.36 663 A 1 
ATOM 4997 C CD  . GLN A 0 663 . -86.516  -63.057 69.845   1.00 34.36 663 A 1
[truncated: 78,465 more chars]
