# Supplementary material for: Self-assembling proteins compose the chemically resistant shell biomaterial of planktonic tintinnid ciliates
Source: Nat Commun. 2026 Jun 13;17:7507. doi: 10.1038/s41467-026-74402-4 (PMC13408134; doi:10.1038/s41467-026-74402-4)
Supplement: Supplementary file 6 — Supplementary Data 16 [file 41467_2026_74402_MOESM6_ESM.zip › AF2_structure_models/Tara_Unigene_19.cif]

data_0
#
_entry.id   0
#
_struct_asym.id          A
_struct_asym.entity_id   0
#
_entity_poly.entity_id        0
_entity_poly.type             polypeptide(L)
_entity_poly.pdbx_strand_id   A
#
_entity.id     0
_entity.type   polymer
#
loop_
_entity_poly_seq.entity_id
_entity_poly_seq.num
_entity_poly_seq.mon_id
0 1   MET 
0 2   LYS 
0 3   SER 
0 4   PHE 
0 5   ALA 
0 6   PHE 
0 7   ALA 
0 8   ALA 
0 9   ALA 
0 10  LEU 
0 11  VAL 
0 12  ALA 
0 13  VAL 
0 14  CYS 
0 15  ASN 
0 16  ALA 
0 17  VAL 
0 18  ASP 
0 19  ILE 
0 20  GLU 
0 21  SER 
0 22  TYR 
0 23  SER 
0 24  TYR 
0 25  GLY 
0 26  GLY 
0 27  PHE 
0 28  GLY 
0 29  GLY 
0 30  HIS 
0 31  GLY 
0 32  LYS 
0 33  VAL 
0 34  ALA 
0 35  HIS 
0 36  THR 
0 37  VAL 
0 38  ASN 
0 39  LYS 
0 40  THR 
0 41  THR 
0 42  VAL 
0 43  LYS 
0 44  HIS 
0 45  SER 
0 46  LYS 
0 47  PRO 
0 48  GLU 
0 49  ILE 
0 50  LYS 
0 51  GLN 
0 52  GLY 
0 53  ALA 
0 54  SER 
0 55  GLN 
0 56  ALA 
0 57  TYR 
0 58  GLY 
0 59  ALA 
0 60  ASP 
0 61  TYR 
0 62  GLN 
0 63  LYS 
0 64  ALA 
0 65  SER 
0 66  ALA 
0 67  SER 
0 68  ASP 
0 69  TRP 
0 70  ASP 
0 71  ALA 
0 72  TRP 
0 73  GLY 
0 74  ARG 
0 75  ASP 
0 76  GLN 
0 77  ASP 
0 78  LEU 
0 79  SER 
0 80  ILE 
0 81  SER 
0 82  GLU 
0 83  SER 
0 84  TYR 
0 85  GLY 
0 86  LYS 
0 87  THR 
0 88  ASN 
0 89  ALA 
0 90  LYS 
0 91  SER 
0 92  TYR 
0 93  ALA 
0 94  ALA 
0 95  GLU 
0 96  SER 
0 97  TYR 
0 98  ASP 
0 99  GLU 
0 100 TRP 
0 101 ASP 
0 102 ASN 
0 103 GLN 
0 104 ASP 
0 105 ASN 
0 106 ASP 
0 107 LYS 
0 108 TRP 
0 109 GLY 
0 110 ALA 
0 111 GLN 
0 112 ALA 
0 113 TRP 
0 114 GLY 
0 115 LYS 
0 116 ASP 
0 117 ARG 
0 118 ASP 
0 119 VAL 
0 120 TYR 
0 121 GLY 
0 122 ALA 
0 123 SER 
0 124 SER 
0 125 TYR 
0 126 GLY 
0 127 LYS 
0 128 ALA 
0 129 ALA 
0 130 SER 
0 131 ALA 
0 132 ALA 
0 133 ASN 
0 134 ALA 
0 135 GLY 
0 136 ARG 
0 137 TYR 
0 138 GLY 
0 139 TYR 
0 140 GLY 
0 141 GLY 
0 142 ASN 
0 143 ASN 
0 144 LYS 
0 145 GLY 
0 146 GLY 
0 147 LEU 
0 148 GLY 
0 149 GLY 
0 150 TYR 
0 151 GLY 
0 152 GLY 
0 153 GLY 
0 154 HIS 
0 155 GLY 
0 156 LYS 
0 157 GLY 
0 158 ALA 
0 159 ALA 
0 160 GLY 
0 161 GLY 
0 162 GLN 
0 163 ALA 
0 164 ALA 
0 165 GLN 
0 166 SER 
0 167 TRP 
0 168 LYS 
0 169 GLY 
0 170 ALA 
0 171 SER 
0 172 ALA 
0 173 GLN 
0 174 GLN 
0 175 GLY 
0 176 ALA 
0 177 ALA 
0 178 LYS 
0 179 GLY 
0 180 GLY 
0 181 TYR 
0 182 ASP 
0 183 ASN 
0 184 ASP 
0 185 VAL 
0 186 TRP 
0 187 ALA 
0 188 LYS 
0 189 GLN 
0 190 ALA 
0 191 TYR 
0 192 GLY 
0 193 SER 
0 194 ASP 
0 195 PHE 
0 196 ASP 
0 197 SER 
0 198 ARG 
0 199 TRP 
0 200 GLY 
0 201 LYS 
0 202 SER 
0 203 TYR 
0 204 ASP 
0 205 SER 
0 206 VAL 
0 207 ASP 
0 208 ALA 
0 209 LYS 
0 210 SER 
0 211 TYR 
0 212 ASP 
0 213 GLY 
0 214 GLU 
0 215 TRP 
0 216 TYR 
0 217 ALA 
0 218 ARG 
0 219 SER 
0 220 VAL 
0 221 ARG 
0 222 ALA 
0 223 ASP 
0 224 ASP 
0 225 ASP 
0 226 GLN 
0 227 TRP 
0 228 ALA 
0 229 GLU 
0 230 ASP 
0 231 TYR 
0 232 ASP 
0 233 LYS 
0 234 TYR 
0 235 ASP 
0 236 ALA 
0 237 GLY 
0 238 ASP 
0 239 ALA 
0 240 ASP 
0 241 SER 
0 242 TYR 
0 243 GLY 
0 244 LYS 
0 245 ALA 
0 246 ALA 
0 247 SER 
0 248 GLY 
0 249 ALA 
0 250 VAL 
0 251 TRP 
0 252 LYS 
0 253 ASN 
0 254 ASN 
0 255 GLY 
0 256 GLY 
0 257 HIS 
0 258 GLY 
0 259 TRP 
0 260 GLY 
0 261 LYS 
0 262 GLN 
0 263 ALA 
0 264 GLY 
0 265 GLY 
0 266 ASP 
0 267 ALA 
0 268 LYS 
0 269 ALA 
0 270 ALA 
0 271 SER 
0 272 ALA 
0 273 ALA 
0 274 GLY 
0 275 GLY 
0 276 ALA 
0 277 GLY 
0 278 TYR 
0 279 TRP 
0 280 GLY 
0 281 LYS 
0 282 SER 
0 283 GLY 
0 284 SER 
0 285 ASP 
0 286 TRP 
0 287 ASP 
0 288 ALA 
0 289 TRP 
0 290 GLY 
0 291 ARG 
0 292 ASP 
0 293 GLN 
0 294 ASP 
0 295 TYR 
0 296 LYS 
0 297 GLU 
0 298 ASP 
0 299 VAL 
0 300 SER 
0 301 TYR 
0 302 ASP 
0 303 LYS 
0 304 VAL 
0 305 GLN 
0 306 ALA 
0 307 LYS 
0 308 ALA 
0 309 TYR 
0 310 SER 
0 311 ALA 
0 312 GLU 
0 313 SER 
0 314 TYR 
0 315 ASP 
0 316 GLU 
0 317 TRP 
0 318 ASP 
0 319 ASN 
0 320 LYS 
0 321 ASP 
0 322 ASP 
0 323 ASP 
0 324 LYS 
0 325 TRP 
0 326 GLY 
0 327 ALA 
0 328 GLN 
0 329 ALA 
0 330 TRP 
0 331 GLY 
0 332 LYS 
0 333 ASP 
0 334 ARG 
0 335 ASP 
0 336 VAL 
0 337 TYR 
0 338 GLY 
0 339 ALA 
0 340 SER 
0 341 SER 
0 342 TYR 
0 343 GLY 
0 344 ALA 
0 345 ALA 
0 346 ALA 
0 347 SER 
0 348 ALA 
0 349 GLN 
0 350 ASP 
0 351 TRP 
0 352 GLN 
0 353 GLY 
0 354 ALA 
0 355 GLY 
0 356 ARG 
0 357 ALA 
0 358 SER 
0 359 ALA 
0 360 GLY 
0 361 LYS 
0 362 GLY 
0 363 GLY 
0 364 HIS 
0 365 GLY 
0 366 GLY 
0 367 TYR 
0 368 GLY 
0 369 HIS 
0 370 PRO 
0 371 SER 
0 372 LYS 
0 373 ALA 
0 374 ALA 
0 375 SER 
0 376 TYR 
0 377 GLY 
0 378 LYS 
0 379 VAL 
0 380 ASN 
0 381 ARG 
0 382 ASP 
0 383 TRP 
0 384 ARG 
0 385 GLY 
0 386 ALA 
0 387 SER 
0 388 ASN 
0 389 ASP 
0 390 THR 
0 391 GLN 
0 392 ALA 
0 393 ALA 
0 394 ARG 
0 395 GLY 
0 396 ALA 
0 397 TYR 
0 398 ASP 
0 399 ASN 
0 400 ASP 
0 401 GLU 
0 402 TRP 
0 403 ALA 
0 404 LYS 
0 405 GLN 
0 406 ALA 
0 407 TYR 
0 408 GLY 
0 409 SER 
0 410 ASP 
0 411 PHE 
0 412 ASP 
0 413 SER 
0 414 ARG 
0 415 TRP 
0 416 GLY 
0 417 LYS 
0 418 SER 
0 419 TYR 
0 420 ASP 
0 421 SER 
0 422 VAL 
0 423 SER 
0 424 ALA 
0 425 LYS 
0 426 SER 
0 427 TYR 
0 428 ASP 
0 429 ASN 
0 430 GLU 
0 431 SER 
0 432 TYR 
0 433 ALA 
0 434 ARG 
0 435 ALA 
0 436 VAL 
0 437 GLN 
0 438 ALA 
0 439 ASP 
0 440 ASP 
0 441 ASP 
0 442 GLN 
0 443 TRP 
0 444 ALA 
0 445 GLU 
0 446 ASP 
0 447 TYR 
0 448 ASP 
0 449 ARG 
0 450 TYR 
0 451 ASP 
0 452 ALA 
0 453 ARG 
0 454 ASP 
0 455 ALA 
0 456 ASN 
0 457 SER 
0 458 ARG 
0 459 GLY 
0 460 LYS 
0 461 GLN 
0 462 ALA 
0 463 SER 
0 464 LYS 
0 465 TRP 
0 466 ALA 
0 467 LYS 
0 468 GLU 
0 469 ASN 
0 470 PRO 
0 471 ARG 
0 472 HIS 
0 473 PHE 
0 474 GLY 
0 475 ASN 
0 476 ALA 
0 477 HIS 
0 478 GLY 
0 479 GLY 
0 480 PHE 
0 481 GLY 
0 482 LYS 
0 483 GLY 
0 484 GLY 
0 485 TYR 
0 486 GLY 
0 487 GLY 
0 488 TYR 
0 489 SER 
0 490 HIS 
0 491 GLY 
0 492 VAL 
0 493 GLN 
0 494 LYS 
0 495 GLY 
0 496 GLY 
0 497 GLU 
0 498 TRP 
0 499 ASP 
0 500 GLY 
0 501 ALA 
0 502 SER 
0 503 LYS 
0 504 ALA 
0 505 ALA 
0 506 HIS 
0 507 ALA 
0 508 GLY 
0 509 TYR 
0 510 GLY 
0 511 GLY 
0 512 LYS 
0 513 SER 
0 514 GLY 
0 515 SER 
0 516 ASP 
0 517 TRP 
0 518 ASP 
0 519 ALA 
0 520 TRP 
0 521 GLY 
0 522 ARG 
0 523 ASP 
0 524 GLN 
0 525 ASP 
0 526 LEU 
0 527 SER 
0 528 ILE 
0 529 LYS 
0 530 GLU 
0 531 SER 
0 532 TYR 
0 533 ASP 
0 534 ARG 
0 535 THR 
0 536 TRP 
0 537 ALA 
0 538 LYS 
0 539 SER 
0 540 TYR 
0 541 ASP 
0 542 ALA 
0 543 GLU 
0 544 SER 
0 545 TYR 
0 546 ASP 
0 547 GLU 
0 548 TRP 
0 549 ASP 
0 550 ASN 
0 551 LYS 
0 552 ASP 
0 553 ASP 
0 554 ASP 
0 555 LYS 
0 556 TRP 
0 557 GLY 
0 558 ALA 
0 559 GLN 
0 560 ALA 
0 561 TRP 
0 562 GLY 
0 563 LYS 
0 564 ASP 
0 565 ARG 
0 566 ASP 
0 567 GLN 
0 568 TYR 
0 569 GLY 
0 570 ALA 
0 571 SER 
0 572 SER 
0 573 GLN 
0 574 ASP 
0 575 TRP 
0 576 ASN 
0 577 ALA 
0 578 SER 
0 579 GLN 
0 580 GLY 
0 581 ASP 
0 582 TYR 
0 583 ASN 
0 584 GLN 
0 585 ALA 
0 586 ALA 
0 587 LYS 
0 588 ALA 
0 589 VAL 
0 590 ALA 
0 591 PRO 
0 592 LYS 
0 593 LYS 
0 594 GLN 
0 595 HIS 
0 596 HIS 
0 597 GLY 
0 598 TYR 
0 599 GLY 
0 600 HIS 
0 601 GLY 
0 602 HIS 
0 603 HIS 
0 604 PRO 
0 605 HIS 
0 606 SER 
0 607 GLY 
0 608 HIS 
0 609 GLY 
0 610 TYR 
0 611 GLY 
0 612 HIS 
0 613 GLY 
0 614 GLY 
0 615 HIS 
0 616 HIS 
0 617 GLY 
0 618 GLY 
0 619 TYR 
0 620 GLY 
0 621 LYS 
0 622 HIS 
0 623 HIS 
0 624 ILE 
0 625 VAL 
0 626 LYS 
0 627 GLN 
0 628 ASP 
0 629 LYS 
0 630 GLY 
0 631 LYS 
0 632 VAL 
0 633 ALA 
0 634 LYS 
0 635 GLY 
0 636 ALA 
0 637 HIS 
0 638 GLN 
0 639 GLU 
0 640 LYS 
0 641 GLU 
0 642 ALA 
0 643 SER 
0 644 GLY 
0 645 LYS 
0 646 TRP 
0 647 ALA 
0 648 ALA 
0 649 GLN 
0 650 GLN 
0 651 SER 
0 652 GLY 
0 653 TYR 
0 654 ASP 
0 655 ASN 
0 656 ASP 
0 657 GLU 
0 658 TRP 
0 659 ALA 
0 660 LYS 
0 661 GLN 
0 662 ALA 
0 663 TYR 
0 664 GLY 
0 665 SER 
0 666 ASP 
0 667 SER 
0 668 ASP 
0 669 SER 
0 670 ARG 
0 671 TRP 
0 672 GLY 
0 673 LYS 
0 674 SER 
0 675 TYR 
0 676 ASP 
0 677 SER 
0 678 VAL 
0 679 ALA 
0 680 ALA 
0 681 LYS 
0 682 SER 
0 683 TYR 
0 684 ASP 
0 685 ASP 
0 686 GLU 
0 687 GLN 
0 688 TYR 
0 689 ALA 
0 690 ARG 
0 691 LYS 
0 692 ILE 
0 693 TRP 
0 694 ALA 
0 695 ASP 
0 696 ASP 
0 697 ASP 
0 698 GLN 
0 699 TRP 
0 700 ALA 
0 701 GLU 
0 702 ASP 
0 703 TYR 
0 704 ASP 
0 705 ARG 
0 706 TYR 
0 707 GLN 
0 708 THR 
0 709 ARG 
0 710 ASP 
0 711 ALA 
0 712 ALA 
0 713 SER 
0 714 HIS 
0 715 LYS 
0 716 LYS 
0 717 ALA 
0 718 ALA 
0 719 SER 
0 720 ALA 
0 721 VAL 
0 722 ASP 
0 723 LYS 
0 724 THR 
0 725 GLY 
0 726 ALA 
0 727 LYS 
0 728 THR 
0 729 THR 
0 730 TYR 
0 731 THR 
0 732 VAL 
0 733 THR 
0 734 PRO 
0 735 VAL 
0 736 LYS 
0 737 VAL 
0 738 GLY 
0 739 TYR 
0 740 GLY 
0 741 GLY 
0 742 HIS 
0 743 GLY 
0 744 HIS 
0 745 GLY 
0 746 GLY 
0 747 HIS 
0 748 GLY 
0 749 LYS 
0 750 SER 
0 751 GLY 
0 752 TYR 
0 753 GLY 
0 754 ASN 
0 755 ILE 
0 756 GLY 
0 757 TYR 
0 758 GLY 
0 759 GLN 
0 760 GLN 
0 761 HIS 
0 762 GLY 
0 763 TYR 
0 764 GLY 
0 765 ASN 
0 766 ASN 
0 767 GLY 
0 768 TYR 
0 769 GLY 
0 770 LYS 
0 771 TRP 
#
loop_
_chem_comp.id
_chem_comp.type
_chem_comp.name
ALA 'L-peptide linking' ALANINE         
ARG 'L-peptide linking' ARGININE        
ASN 'L-peptide linking' ASPARAGINE      
ASP 'L-peptide linking' 'ASPARTIC ACID' 
CYS 'L-peptide linking' CYSTEINE        
GLN 'L-peptide linking' GLUTAMINE       
GLU 'L-peptide linking' 'GLUTAMIC ACID' 
HIS 'L-peptide linking' HISTIDINE       
ILE 'L-peptide linking' ISOLEUCINE      
LEU 'L-peptide linking' LEUCINE         
LYS 'L-peptide linking' LYSINE          
MET 'L-peptide linking' METHIONINE      
PHE 'L-peptide linking' PHENYLALANINE   
PRO 'L-peptide linking' PROLINE         
SER 'L-peptide linking' SERINE          
THR 'L-peptide linking' THREONINE       
TRP 'L-peptide linking' TRYPTOPHAN      
TYR 'L-peptide linking' TYROSINE        
VAL 'L-peptide linking' VALINE          
GLY 'peptide linking'   GLYCINE         
#
loop_
_atom_site.group_PDB
_atom_site.id
_atom_site.type_symbol
_atom_site.label_atom_id
_atom_site.label_alt_id
_atom_site.label_comp_id
_atom_site.label_asym_id
_atom_site.label_entity_id
_atom_site.label_seq_id
_atom_site.pdbx_PDB_ins_code
_atom_site.Cartn_x
_atom_site.Cartn_y
_atom_site.Cartn_z
_atom_site.occupancy
_atom_site.B_iso_or_equiv
_atom_site.auth_seq_id
_atom_site.auth_asym_id
_atom_site.pdbx_PDB_model_num
ATOM 1    N N   . MET A 0 1   . 2.616    9.395   21.330   1.00 50.81 1   A 1 
ATOM 2    C CA  . MET A 0 1   . 2.908    9.090   19.911   1.00 50.81 1   A 1 
ATOM 3    C C   . MET A 0 1   . 4.159    8.232   19.848   1.00 50.81 1   A 1 
ATOM 4    C CB  . MET A 0 1   . 3.128    10.385  19.114   1.00 50.81 1   A 1 
ATOM 5    O O   . MET A 0 1   . 5.014    8.388   20.715   1.00 50.81 1   A 1 
ATOM 6    C CG  . MET A 0 1   . 1.844    11.218  19.017   1.00 50.81 1   A 1 
ATOM 7    S SD  . MET A 0 1   . 2.151    12.966  18.690   1.00 50.81 1   A 1 
ATOM 8    C CE  . MET A 0 1   . 0.446    13.584  18.641   1.00 50.81 1   A 1 
ATOM 9    N N   . LYS A 0 2   . 4.274    7.347   18.856   1.00 44.07 2   A 1 
ATOM 10   C CA  . LYS A 0 2   . 5.555    6.748   18.452   1.00 44.07 2   A 1 
ATOM 11   C C   . LYS A 0 2   . 5.740    7.032   16.967   1.00 44.07 2   A 1 
ATOM 12   C CB  . LYS A 0 2   . 5.598    5.234   18.728   1.00 44.07 2   A 1 
ATOM 13   O O   . LYS A 0 2   . 4.893    6.628   16.173   1.00 44.07 2   A 1 
ATOM 14   C CG  . LYS A 0 2   . 5.702    4.891   20.222   1.00 44.07 2   A 1 
ATOM 15   C CD  . LYS A 0 2   . 5.797    3.370   20.418   1.00 44.07 2   A 1 
ATOM 16   C CE  . LYS A 0 2   . 5.899    3.019   21.908   1.00 44.07 2   A 1 
ATOM 17   N NZ  . LYS A 0 2   . 5.957    1.550   22.120   1.00 44.07 2   A 1 
ATOM 18   N N   . SER A 0 3   . 6.811    7.737   16.634   1.00 44.45 3   A 1 
ATOM 19   C CA  . SER A 0 3   . 7.230    8.024   15.268   1.00 44.45 3   A 1 
ATOM 20   C C   . SER A 0 3   . 8.606    7.412   15.036   1.00 44.45 3   A 1 
ATOM 21   C CB  . SER A 0 3   . 7.226    9.533   14.984   1.00 44.45 3   A 1 
ATOM 22   O O   . SER A 0 3   . 9.511    7.564   15.856   1.00 44.45 3   A 1 
ATOM 23   O OG  . SER A 0 3   . 7.816    10.263  16.048   1.00 44.45 3   A 1 
ATOM 24   N N   . PHE A 0 4   . 8.752    6.711   13.918   1.00 46.40 4   A 1 
ATOM 25   C CA  . PHE A 0 4   . 10.041   6.266   13.404   1.00 46.40 4   A 1 
ATOM 26   C C   . PHE A 0 4   . 10.187   6.840   12.004   1.00 46.40 4   A 1 
ATOM 27   C CB  . PHE A 0 4   . 10.131   4.735   13.411   1.00 46.40 4   A 1 
ATOM 28   O O   . PHE A 0 4   . 9.271    6.707   11.197   1.00 46.40 4   A 1 
ATOM 29   C CG  . PHE A 0 4   . 10.129   4.131   14.802   1.00 46.40 4   A 1 
ATOM 30   C CD1 . PHE A 0 4   . 11.325   4.053   15.538   1.00 46.40 4   A 1 
ATOM 31   C CD2 . PHE A 0 4   . 8.929    3.660   15.368   1.00 46.40 4   A 1 
ATOM 32   C CE1 . PHE A 0 4   . 11.324   3.501   16.832   1.00 46.40 4   A 1 
ATOM 33   C CE2 . PHE A 0 4   . 8.926    3.106   16.661   1.00 46.40 4   A 1 
ATOM 34   C CZ  . PHE A 0 4   . 10.125   3.026   17.393   1.00 46.40 4   A 1 
ATOM 35   N N   . ALA A 0 5   . 11.316   7.488   11.739   1.00 55.21 5   A 1 
ATOM 36   C CA  . ALA A 0 5   . 11.667   8.010   10.430   1.00 55.21 5   A 1 
ATOM 37   C C   . ALA A 0 5   . 13.092   7.568   10.095   1.00 55.21 5   A 1 
ATOM 38   C CB  . ALA A 0 5   . 11.500   9.534   10.416   1.00 55.21 5   A 1 
ATOM 39   O O   . ALA A 0 5   . 13.990   7.658   10.934   1.00 55.21 5   A 1 
ATOM 40   N N   . PHE A 0 6   . 13.273   7.085   8.875    1.00 43.19 6   A 1 
ATOM 41   C CA  . PHE A 0 6   . 14.553   6.769   8.265    1.00 43.19 6   A 1 
ATOM 42   C C   . PHE A 0 6   . 14.710   7.656   7.031    1.00 43.19 6   A 1 
ATOM 43   C CB  . PHE A 0 6   . 14.594   5.276   7.918    1.00 43.19 6   A 1 
ATOM 44   O O   . PHE A 0 6   . 13.749   7.866   6.293    1.00 43.19 6   A 1 
ATOM 45   C CG  . PHE A 0 6   . 15.865   4.839   7.216    1.00 43.19 6   A 1 
ATOM 46   C CD1 . PHE A 0 6   . 15.874   4.656   5.820    1.00 43.19 6   A 1 
ATOM 47   C CD2 . PHE A 0 6   . 17.043   4.623   7.958    1.00 43.19 6   A 1 
ATOM 48   C CE1 . PHE A 0 6   . 17.049   4.243   5.170    1.00 43.19 6   A 1 
ATOM 49   C CE2 . PHE A 0 6   . 18.220   4.213   7.306    1.00 43.19 6   A 1 
ATOM 50   C CZ  . PHE A 0 6   . 18.220   4.016   5.914    1.00 43.19 6   A 1 
ATOM 51   N N   . ALA A 0 7   . 15.913   8.180   6.829    1.00 47.86 7   A 1 
ATOM 52   C CA  . ALA A 0 7   . 16.284   8.918   5.635    1.00 47.86 7   A 1 
ATOM 53   C C   . ALA A 0 7   . 17.735   8.574   5.292    1.00 47.86 7   A 1 
ATOM 54   C CB  . ALA A 0 7   . 16.078   10.421  5.866    1.00 47.86 7   A 1 
ATOM 55   O O   . ALA A 0 7   . 18.605   8.620   6.167    1.00 47.86 7   A 1 
ATOM 56   N N   . ALA A 0 8   . 17.979   8.231   4.035    1.00 38.71 8   A 1 
ATOM 57   C CA  . ALA A 0 8   . 19.287   7.936   3.483    1.00 38.71 8   A 1 
ATOM 58   C C   . ALA A 0 8   . 19.514   8.780   2.228    1.00 38.71 8   A 1 
ATOM 59   C CB  . ALA A 0 8   . 19.385   6.435   3.190    1.00 38.71 8   A 1 
ATOM 60   O O   . ALA A 0 8   . 18.590   9.023   1.455    1.00 38.71 8   A 1 
ATOM 61   N N   . ALA A 0 9   . 20.759   9.201   2.032    1.00 42.53 9   A 1 
ATOM 62   C CA  . ALA A 0 9   . 21.215   9.819   0.801    1.00 42.53 9   A 1 
ATOM 63   C C   . ALA A 0 9   . 22.533   9.160   0.383    1.00 42.53 9   A 1 
ATOM 64   C CB  . ALA A 0 9   . 21.338   11.335  0.991    1.00 42.53 9   A 1 
ATOM 65   O O   . ALA A 0 9   . 23.453   9.050   1.198    1.00 42.53 9   A 1 
ATOM 66   N N   . LEU A 0 10  . 22.612   8.724   -0.870   1.00 51.42 10  A 1 
ATOM 67   C CA  . LEU A 0 10  . 23.833   8.275   -1.529   1.00 51.42 10  A 1 
ATOM 68   C C   . LEU A 0 10  . 24.135   9.254   -2.660   1.00 51.42 10  A 1 
ATOM 69   C CB  . LEU A 0 10  . 23.642   6.837   -2.048   1.00 51.42 10  A 1 
ATOM 70   O O   . LEU A 0 10  . 23.242   9.575   -3.438   1.00 51.42 10  A 1 
ATOM 71   C CG  . LEU A 0 10  . 24.857   6.258   -2.801   1.00 51.42 10  A 1 
ATOM 72   C CD1 . LEU A 0 10  . 26.062   6.060   -1.877   1.00 51.42 10  A 1 
ATOM 73   C CD2 . LEU A 0 10  . 24.493   4.901   -3.405   1.00 51.42 10  A 1 
ATOM 74   N N   . VAL A 0 11  . 25.386   9.697   -2.747   1.00 57.59 11  A 1 
ATOM 75   C CA  . VAL A 0 11  . 25.919   10.411  -3.910   1.00 57.59 11  A 1 
ATOM 76   C C   . VAL A 0 11  . 27.234   9.739   -4.294   1.00 57.59 11  A 1 
ATOM 77   C CB  . VAL A 0 11  . 26.093   11.921  -3.659   1.00 57.59 11  A 1 
ATOM 78   O O   . VAL A 0 11  . 28.085   9.530   -3.425   1.00 57.59 11  A 1 
ATOM 79   C CG1 . VAL A 0 11  . 26.602   12.641  -4.914   1.00 57.59 11  A 1 
ATOM 80   C CG2 . VAL A 0 11  . 24.767   12.583  -3.254   1.00 57.59 11  A 1 
ATOM 81   N N   . ALA A 0 12  . 27.383   9.386   -5.565   1.00 41.54 12  A 1 
ATOM 82   C CA  . ALA A 0 12  . 28.623   8.914   -6.172   1.00 41.54 12  A 1 
ATOM 83   C C   . ALA A 0 12  . 28.908   9.739   -7.436   1.00 41.54 12  A 1 
ATOM 84   C CB  . ALA A 0 12  . 28.517   7.410   -6.452   1.00 41.54 12  A 1 
ATOM 85   O O   . ALA A 0 12  . 27.966   10.168  -8.091   1.00 41.54 12  A 1 
ATOM 86   N N   . VAL A 0 13  . 30.196   9.963   -7.708   1.00 47.06 13  A 1 
ATOM 87   C CA  . VAL A 0 13  . 30.745   10.824  -8.771   1.00 47.06 13  A 1 
ATOM 88   C C   . VAL A 0 13  . 31.977   10.105  -9.322   1.00 47.06 13  A 1 
ATOM 89   C CB  . VAL A 0 13  . 31.188   12.193  -8.201   1.00 47.06 13  A 1 
ATOM 90   O O   . VAL A 0 13  . 32.845   9.725   -8.524   1.00 47.06 13  A 1 
ATOM 91   C CG1 . VAL A 0 13  . 31.773   13.127  -9.270   1.00 47.06 13  A 1 
ATOM 92   C CG2 . VAL A 0 13  . 30.093   12.921  -7.405   1.00 47.06 13  A 1 
ATOM 93   N N   . CYS A 0 14  . 32.080   9.904   -10.637  1.00 44.11 14  A 1 
ATOM 94   C CA  . CYS A 0 14  . 33.120   9.069   -11.250  1.00 44.11 14  A 1 
ATOM 95   C C   . CYS A 0 14  . 33.646   9.616   -12.595  1.00 44.11 14  A 1 
ATOM 96   C CB  . CYS A 0 14  . 32.601   7.617   -11.333  1.00 44.11 14  A 1 
ATOM 97   O O   . CYS A 0 14  . 33.471   9.003   -13.644  1.00 44.11 14  A 1 
ATOM 98   S SG  . CYS A 0 14  . 33.063   6.674   -9.845   1.00 44.11 14  A 1 
ATOM 99   N N   . ASN A 0 15  . 34.407   10.713  -12.531  1.00 48.44 15  A 1 
ATOM 100  C CA  . ASN A 0 15  . 35.187   11.243  -13.658  1.00 48.44 15  A 1 
ATOM 101  C C   . ASN A 0 15  . 36.338   10.296  -14.070  1.00 48.44 15  A 1 
ATOM 102  C CB  . ASN A 0 15  . 35.819   12.589  -13.248  1.00 48.44 15  A 1 
ATOM 103  O O   . ASN A 0 15  . 37.187   9.948   -13.241  1.00 48.44 15  A 1 
ATOM 104  C CG  . ASN A 0 15  . 34.927   13.816  -13.271  1.00 48.44 15  A 1 
ATOM 105  N ND2 . ASN A 0 15  . 33.795   13.793  -12.622  1.00 48.44 15  A 1 
ATOM 106  O OD1 . ASN A 0 15  . 35.339   14.857  -13.757  1.00 48.44 15  A 1 
ATOM 107  N N   . ALA A 0 16  . 36.456   10.006  -15.366  1.00 52.32 16  A 1 
ATOM 108  C CA  . ALA A 0 16  . 37.651   9.464   -16.011  1.00 52.32 16  A 1 
ATOM 109  C C   . ALA A 0 16  . 37.975   10.272  -17.278  1.00 52.32 16  A 1 
ATOM 110  C CB  . ALA A 0 16  . 37.433   7.978   -16.322  1.00 52.32 16  A 1 
ATOM 111  O O   . ALA A 0 16  . 37.098   10.494  -18.108  1.00 52.32 16  A 1 
ATOM 112  N N   . VAL A 0 17  . 39.229   10.709  -17.422  1.00 47.66 17  A 1 
ATOM 113  C CA  . VAL A 0 17  . 39.748   11.422  -18.601  1.00 47.66 17  A 1 
ATOM 114  C C   . VAL A 0 17  . 41.193   10.982  -18.815  1.00 47.66 17  A 1 
ATOM 115  C CB  . VAL A 0 17  . 39.695   12.959  -18.426  1.00 47.66 17  A 1 
ATOM 116  O O   . VAL A 0 17  . 42.010   11.134  -17.903  1.00 47.66 17  A 1 
ATOM 117  C CG1 . VAL A 0 17  . 40.245   13.695  -19.657  1.00 47.66 17  A 1 
ATOM 118  C CG2 . VAL A 0 17  . 38.273   13.484  -18.186  1.00 47.66 17  A 1 
ATOM 119  N N   . ASP A 0 18  . 41.505   10.478  -20.006  1.00 46.58 18  A 1 
ATOM 120  C CA  . ASP A 0 18  . 42.874   10.214  -20.462  1.00 46.58 18  A 1 
ATOM 121  C C   . ASP A 0 18  . 43.177   11.118  -21.668  1.00 46.58 18  A 1 
ATOM 122  C CB  . ASP A 0 18  . 43.092   8.715   -20.767  1.00 46.58 18  A 1 
ATOM 123  O O   . ASP A 0 18  . 42.313   11.381  -22.504  1.00 46.58 18  A 1 
ATOM 124  C CG  . ASP A 0 18  . 43.855   7.945   -19.675  1.00 46.58 18  A 1 
ATOM 125  O OD1 . ASP A 0 18  . 44.828   8.509   -19.117  1.00 46.58 18  A 1 
ATOM 126  O OD2 . ASP A 0 18  . 43.497   6.769   -19.421  1.00 46.58 18  A 1 
ATOM 127  N N   . ILE A 0 19  . 44.406   11.638  -21.727  1.00 46.62 19  A 1 
ATOM 128  C CA  . ILE A 0 19  . 44.873   12.554  -22.779  1.00 46.62 19  A 1 
ATOM 129  C C   . ILE A 0 19  . 46.212   12.021  -23.278  1.00 46.62 19  A 1 
ATOM 130  C CB  . ILE A 0 19  . 45.003   14.013  -22.267  1.00 46.62 19  A 1 
ATOM 131  O O   . ILE A 0 19  . 47.241   12.203  -22.614  1.00 46.62 19  A 1 
ATOM 132  C CG1 . ILE A 0 19  . 43.698   14.533  -21.619  1.00 46.62 19  A 1 
ATOM 133  C CG2 . ILE A 0 19  . 45.429   14.930  -23.433  1.00 46.62 19  A 1 
ATOM 134  C CD1 . ILE A 0 19  . 43.817   15.925  -20.980  1.00 46.62 19  A 1 
ATOM 135  N N   . GLU A 0 20  . 46.211   11.362  -24.433  1.00 43.35 20  A 1 
ATOM 136  C CA  . GLU A 0 20  . 47.431   10.829  -25.038  1.00 43.35 20  A 1 
ATOM 137  C C   . GLU A 0 20  . 47.992   11.846  -26.051  1.00 43.35 20  A 1 
ATOM 138  C CB  . GLU A 0 20  . 47.217   9.375   -25.527  1.00 43.35 20  A 1 
ATOM 139  O O   . GLU A 0 20  . 47.262   12.536  -26.754  1.00 43.35 20  A 1 
ATOM 140  C CG  . GLU A 0 20  . 48.536   8.569   -25.479  1.00 43.35 20  A 1 
ATOM 141  C CD  . GLU A 0 20  . 48.412   7.031   -25.365  1.00 43.35 20  A 1 
ATOM 142  O OE1 . GLU A 0 20  . 49.466   6.419   -25.047  1.00 43.35 20  A 1 
ATOM 143  O OE2 . GLU A 0 20  . 47.317   6.458   -25.545  1.00 43.35 20  A 1 
ATOM 144  N N   . SER A 0 21  . 49.309   12.081  -26.024  1.00 41.17 21  A 1 
ATOM 145  C CA  . SER A 0 21  . 49.959   13.058  -26.917  1.00 41.17 21  A 1 
ATOM 146  C C   . SER A 0 21  . 51.470   12.828  -26.994  1.00 41.17 21  A 1 
ATOM 147  C CB  . SER A 0 21  . 49.661   14.504  -26.482  1.00 41.17 21  A 1 
ATOM 148  O O   . SER A 0 21  . 52.130   12.584  -25.977  1.00 41.17 21  A 1 
ATOM 149  O OG  . SER A 0 21  . 49.966   14.722  -25.113  1.00 41.17 21  A 1 
ATOM 150  N N   . TYR A 0 22  . 52.053   12.914  -28.198  1.00 40.51 22  A 1 
ATOM 151  C CA  . TYR A 0 22  . 53.443   12.498  -28.432  1.00 40.51 22  A 1 
ATOM 152  C C   . TYR A 0 22  . 54.300   13.503  -29.234  1.00 40.51 22  A 1 
ATOM 153  C CB  . TYR A 0 22  . 53.459   11.081  -29.046  1.00 40.51 22  A 1 
ATOM 154  O O   . TYR A 0 22  . 53.956   13.942  -30.322  1.00 40.51 22  A 1 
ATOM 155  C CG  . TYR A 0 22  . 54.246   10.070  -28.226  1.00 40.51 22  A 1 
ATOM 156  C CD1 . TYR A 0 22  . 55.608   9.834   -28.503  1.00 40.51 22  A 1 
ATOM 157  C CD2 . TYR A 0 22  . 53.613   9.368   -27.182  1.00 40.51 22  A 1 
ATOM 158  C CE1 . TYR A 0 22  . 56.334   8.900   -27.735  1.00 40.51 22  A 1 
ATOM 159  C CE2 . TYR A 0 22  . 54.330   8.428   -26.418  1.00 40.51 22  A 1 
ATOM 160  O OH  . TYR A 0 22  . 56.389   7.284   -25.960  1.00 40.51 22  A 1 
ATOM 161  C CZ  . TYR A 0 22  . 55.694   8.193   -26.694  1.00 40.51 22  A 1 
ATOM 162  N N   . SER A 0 23  . 55.513   13.785  -28.730  1.00 36.43 23  A 1 
ATOM 163  C CA  . SER A 0 23  . 56.627   14.468  -29.433  1.00 36.43 23  A 1 
ATOM 164  C C   . SER A 0 23  . 56.431   15.957  -29.837  1.00 36.43 23  A 1 
ATOM 165  C CB  . SER A 0 23  . 57.073   13.605  -30.619  1.00 36.43 23  A 1 
ATOM 166  O O   . SER A 0 23  . 56.326   16.292  -31.011  1.00 36.43 23  A 1 
ATOM 167  O OG  . SER A 0 23  . 58.278   14.132  -31.140  1.00 36.43 23  A 1 
ATOM 168  N N   . TYR A 0 24  . 56.441   16.922  -28.910  1.00 34.81 24  A 1 
ATOM 169  C CA  . TYR A 0 24  . 57.640   17.532  -28.280  1.00 34.81 24  A 1 
ATOM 170  C C   . TYR A 0 24  . 58.511   18.470  -29.164  1.00 34.81 24  A 1 
ATOM 171  C CB  . TYR A 0 24  . 58.501   16.489  -27.545  1.00 34.81 24  A 1 
ATOM 172  O O   . TYR A 0 24  . 59.307   18.031  -29.994  1.00 34.81 24  A 1 
ATOM 173  C CG  . TYR A 0 24  . 59.372   17.057  -26.439  1.00 34.81 24  A 1 
ATOM 174  C CD1 . TYR A 0 24  . 60.612   17.665  -26.723  1.00 34.81 24  A 1 
ATOM 175  C CD2 . TYR A 0 24  . 58.929   16.956  -25.107  1.00 34.81 24  A 1 
ATOM 176  C CE1 . TYR A 0 24  . 61.405   18.174  -25.673  1.00 34.81 24  A 1 
ATOM 177  C CE2 . TYR A 0 24  . 59.718   17.456  -24.056  1.00 34.81 24  A 1 
ATOM 178  O OH  . TYR A 0 24  . 61.716   18.547  -23.316  1.00 34.81 24  A 1 
ATOM 179  C CZ  . TYR A 0 24  . 60.957   18.065  -24.336  1.00 34.81 24  A 1 
ATOM 180  N N   . GLY A 0 25  . 58.467   19.779  -28.867  1.00 31.80 25  A 1 
ATOM 181  C CA  . GLY A 0 25  . 59.302   20.830  -29.481  1.00 31.80 25  A 1 
ATOM 182  C C   . GLY A 0 25  . 59.078   22.208  -28.837  1.00 31.80 25  A 1 
ATOM 183  O O   . GLY A 0 25  . 58.493   23.094  -29.448  1.00 31.80 25  A 1 
ATOM 184  N N   . GLY A 0 26  . 59.431   22.355  -27.555  1.00 29.79 26  A 1 
ATOM 185  C CA  . GLY A 0 26  . 58.784   23.340  -26.675  1.00 29.79 26  A 1 
ATOM 186  C C   . GLY A 0 26  . 59.399   24.742  -26.541  1.00 29.79 26  A 1 
ATOM 187  O O   . GLY A 0 26  . 60.601   24.951  -26.688  1.00 29.79 26  A 1 
ATOM 188  N N   . PHE A 0 27  . 58.549   25.671  -26.091  1.00 34.00 27  A 1 
ATOM 189  C CA  . PHE A 0 27  . 58.899   26.844  -25.280  1.00 34.00 27  A 1 
ATOM 190  C C   . PHE A 0 27  . 57.958   26.889  -24.063  1.00 34.00 27  A 1 
ATOM 191  C CB  . PHE A 0 27  . 58.824   28.140  -26.104  1.00 34.00 27  A 1 
ATOM 192  O O   . PHE A 0 27  . 56.782   26.556  -24.178  1.00 34.00 27  A 1 
ATOM 193  C CG  . PHE A 0 27  . 60.151   28.551  -26.712  1.00 34.00 27  A 1 
ATOM 194  C CD1 . PHE A 0 27  . 61.042   29.354  -25.972  1.00 34.00 27  A 1 
ATOM 195  C CD2 . PHE A 0 27  . 60.511   28.115  -28.000  1.00 34.00 27  A 1 
ATOM 196  C CE1 . PHE A 0 27  . 62.287   29.717  -26.517  1.00 34.00 27  A 1 
ATOM 197  C CE2 . PHE A 0 27  . 61.754   28.482  -28.547  1.00 34.00 27  A 1 
ATOM 198  C CZ  . PHE A 0 27  . 62.643   29.281  -27.806  1.00 34.00 27  A 1 
ATOM 199  N N   . GLY A 0 28  . 58.473   27.245  -22.883  1.00 29.27 28  A 1 
ATOM 200  C CA  . GLY A 0 28  . 57.731   27.119  -21.620  1.00 29.27 28  A 1 
ATOM 201  C C   . GLY A 0 28  . 56.873   28.335  -21.248  1.00 29.27 28  A 1 
ATOM 202  O O   . GLY A 0 28  . 57.281   29.476  -21.455  1.00 29.27 28  A 1 
ATOM 203  N N   . GLY A 0 29  . 55.726   28.087  -20.607  1.00 33.28 29  A 1 
ATOM 204  C CA  . GLY A 0 29  . 54.872   29.121  -20.014  1.00 33.28 29  A 1 
ATOM 205  C C   . GLY A 0 29  . 53.721   28.534  -19.191  1.00 33.28 29  A 1 
ATOM 206  O O   . GLY A 0 29  . 52.738   28.064  -19.749  1.00 33.28 29  A 1 
ATOM 207  N N   . HIS A 0 30  . 53.823   28.560  -17.858  1.00 28.51 30  A 1 
ATOM 208  C CA  . HIS A 0 30  . 52.742   28.105  -16.973  1.00 28.51 30  A 1 
ATOM 209  C C   . HIS A 0 30  . 51.574   29.109  -16.967  1.00 28.51 30  A 1 
ATOM 210  C CB  . HIS A 0 30  . 53.258   27.933  -15.533  1.00 28.51 30  A 1 
ATOM 211  O O   . HIS A 0 30  . 51.780   30.277  -16.634  1.00 28.51 30  A 1 
ATOM 212  C CG  . HIS A 0 30  . 54.370   26.932  -15.342  1.00 28.51 30  A 1 
ATOM 213  C CD2 . HIS A 0 30  . 55.704   27.219  -15.221  1.00 28.51 30  A 1 
ATOM 214  N ND1 . HIS A 0 30  . 54.231   25.576  -15.141  1.00 28.51 30  A 1 
ATOM 215  C CE1 . HIS A 0 30  . 55.452   25.062  -14.913  1.00 28.51 30  A 1 
ATOM 216  N NE2 . HIS A 0 30  . 56.382   26.029  -14.951  1.00 28.51 30  A 1 
ATOM 217  N N   . GLY A 0 31  . 50.342   28.662  -17.234  1.00 30.12 31  A 1 
ATOM 218  C CA  . GLY A 0 31  . 49.160   29.532  -17.182  1.00 30.12 31  A 1 
ATOM 219  C C   . GLY A 0 31  . 47.839   28.772  -17.285  1.00 30.12 31  A 1 
ATOM 220  O O   . GLY A 0 31  . 47.412   28.437  -18.379  1.00 30.12 31  A 1 
ATOM 221  N N   . LYS A 0 32  . 47.208   28.518  -16.132  1.00 30.19 32  A 1 
ATOM 222  C CA  . LYS A 0 32  . 45.915   27.826  -15.951  1.00 30.19 32  A 1 
ATOM 223  C C   . LYS A 0 32  . 44.878   28.141  -17.044  1.00 30.19 32  A 1 
ATOM 224  C CB  . LYS A 0 32  . 45.300   28.272  -14.613  1.00 30.19 32  A 1 
ATOM 225  O O   . LYS A 0 32  . 44.525   29.306  -17.220  1.00 30.19 32  A 1 
ATOM 226  C CG  . LYS A 0 32  . 46.170   27.997  -13.378  1.00 30.19 32  A 1 
ATOM 227  C CD  . LYS A 0 32  . 45.446   28.512  -12.129  1.00 30.19 32  A 1 
ATOM 228  C CE  . LYS A 0 32  . 46.253   28.186  -10.871  1.00 30.19 32  A 1 
ATOM 229  N NZ  . LYS A 0 32  . 45.468   28.488  -9.650   1.00 30.19 32  A 1 
ATOM 230  N N   . VAL A 0 33  . 44.318   27.104  -17.667  1.00 29.57 33  A 1 
ATOM 231  C CA  . VAL A 0 33  . 43.103   27.225  -18.487  1.00 29.57 33  A 1 
ATOM 232  C C   . VAL A 0 33  . 41.911   27.520  -17.572  1.00 29.57 33  A 1 
ATOM 233  C CB  . VAL A 0 33  . 42.852   25.958  -19.335  1.00 29.57 33  A 1 
ATOM 234  O O   . VAL A 0 33  . 41.760   26.908  -16.516  1.00 29.57 33  A 1 
ATOM 235  C CG1 . VAL A 0 33  . 41.621   26.112  -20.238  1.00 29.57 33  A 1 
ATOM 236  C CG2 . VAL A 0 33  . 44.055   25.656  -20.240  1.00 29.57 33  A 1 
ATOM 237  N N   . ALA A 0 34  . 41.076   28.474  -17.974  1.00 29.04 34  A 1 
ATOM 238  C CA  . ALA A 0 34  . 39.769   28.734  -17.384  1.00 29.04 34  A 1 
ATOM 239  C C   . ALA A 0 34  . 38.819   29.137  -18.517  1.00 29.04 34  A 1 
ATOM 240  C CB  . ALA A 0 34  . 39.895   29.827  -16.313  1.00 29.04 34  A 1 
ATOM 241  O O   . ALA A 0 34  . 39.078   30.119  -19.215  1.00 29.04 34  A 1 
ATOM 242  N N   . HIS A 0 35  . 37.749   28.370  -18.725  1.00 27.69 35  A 1 
ATOM 243  C CA  . HIS A 0 35  . 36.809   28.626  -19.814  1.00 27.69 35  A 1 
ATOM 244  C C   . HIS A 0 35  . 36.029   29.930  -19.576  1.00 27.69 35  A 1 
ATOM 245  C CB  . HIS A 0 35  . 35.879   27.410  -20.025  1.00 27.69 35  A 1 
ATOM 246  O O   . HIS A 0 35  . 35.457   30.145  -18.509  1.00 27.69 35  A 1 
ATOM 247  C CG  . HIS A 0 35  . 36.188   26.656  -21.295  1.00 27.69 35  A 1 
ATOM 248  C CD2 . HIS A 0 35  . 36.240   27.203  -22.548  1.00 27.69 35  A 1 
ATOM 249  N ND1 . HIS A 0 35  . 36.441   25.306  -21.437  1.00 27.69 35  A 1 
ATOM 250  C CE1 . HIS A 0 35  . 36.652   25.059  -22.744  1.00 27.69 35  A 1 
ATOM 251  N NE2 . HIS A 0 35  . 36.563   26.198  -23.451  1.00 27.69 35  A 1 
ATOM 252  N N   . THR A 0 36  . 36.002   30.830  -20.563  1.00 28.38 36  A 1 
ATOM 253  C CA  . THR A 0 36  . 35.133   32.021  -20.570  1.00 28.38 36  A 1 
ATOM 254  C C   . THR A 0 36  . 34.931   32.495  -22.009  1.00 28.38 36  A 1 
ATOM 255  C CB  . THR A 0 36  . 35.723   33.170  -19.731  1.00 28.38 36  A 1 
ATOM 256  O O   . THR A 0 36  . 35.892   32.812  -22.709  1.00 28.38 36  A 1 
ATOM 257  C CG2 . THR A 0 36  . 34.876   34.444  -19.782  1.00 28.38 36  A 1 
ATOM 258  O OG1 . THR A 0 36  . 35.788   32.835  -18.364  1.00 28.38 36  A 1 
ATOM 259  N N   . VAL A 0 37  . 33.677   32.561  -22.458  1.00 28.35 37  A 1 
ATOM 260  C CA  . VAL A 0 37  . 33.345   32.720  -23.881  1.00 28.35 37  A 1 
ATOM 261  C C   . VAL A 0 37  . 33.230   34.198  -24.299  1.00 28.35 37  A 1 
ATOM 262  C CB  . VAL A 0 37  . 32.096   31.882  -24.238  1.00 28.35 37  A 1 
ATOM 263  O O   . VAL A 0 37  . 32.311   34.909  -23.909  1.00 28.35 37  A 1 
ATOM 264  C CG1 . VAL A 0 37  . 31.762   31.964  -25.732  1.00 28.35 37  A 1 
ATOM 265  C CG2 . VAL A 0 37  . 32.322   30.396  -23.910  1.00 28.35 37  A 1 
ATOM 266  N N   . ASN A 0 38  . 34.162   34.614  -25.164  1.00 31.83 38  A 1 
ATOM 267  C CA  . ASN A 0 38  . 34.094   35.714  -26.140  1.00 31.83 38  A 1 
ATOM 268  C C   . ASN A 0 38  . 33.710   37.152  -25.717  1.00 31.83 38  A 1 
ATOM 269  C CB  . ASN A 0 38  . 33.218   35.258  -27.325  1.00 31.83 38  A 1 
ATOM 270  O O   . ASN A 0 38  . 32.539   37.495  -25.565  1.00 31.83 38  A 1 
ATOM 271  C CG  . ASN A 0 38  . 33.923   34.233  -28.187  1.00 31.83 38  A 1 
ATOM 272  N ND2 . ASN A 0 38  . 33.283   33.148  -28.548  1.00 31.83 38  A 1 
ATOM 273  O OD1 . ASN A 0 38  . 35.066   34.434  -28.557  1.00 31.83 38  A 1 
ATOM 274  N N   . LYS A 0 39  . 34.675   38.076  -25.891  1.00 26.16 39  A 1 
ATOM 275  C CA  . LYS A 0 39  . 34.469   39.265  -26.750  1.00 26.16 39  A 1 
ATOM 276  C C   . LYS A 0 39  . 35.784   39.881  -27.248  1.00 26.16 39  A 1 
ATOM 277  C CB  . LYS A 0 39  . 33.635   40.348  -26.040  1.00 26.16 39  A 1 
ATOM 278  O O   . LYS A 0 39  . 36.497   40.525  -26.484  1.00 26.16 39  A 1 
ATOM 279  C CG  . LYS A 0 39  . 33.305   41.479  -27.026  1.00 26.16 39  A 1 
ATOM 280  C CD  . LYS A 0 39  . 32.249   42.417  -26.451  1.00 26.16 39  A 1 
ATOM 281  C CE  . LYS A 0 39  . 31.892   43.454  -27.516  1.00 26.16 39  A 1 
ATOM 282  N NZ  . LYS A 0 39  . 30.682   44.207  -27.121  1.00 26.16 39  A 1 
ATOM 283  N N   . THR A 0 40  . 36.022   39.823  -28.559  1.00 28.12 40  A 1 
ATOM 284  C CA  . THR A 0 40  . 37.221   40.398  -29.199  1.00 28.12 40  A 1 
ATOM 285  C C   . THR A 0 40  . 36.849   41.477  -30.224  1.00 28.12 40  A 1 
ATOM 286  C CB  . THR A 0 40  . 38.092   39.282  -29.805  1.00 28.12 40  A 1 
ATOM 287  O O   . THR A 0 40  . 35.786   41.445  -30.841  1.00 28.12 40  A 1 
ATOM 288  C CG2 . THR A 0 40  . 39.475   39.767  -30.233  1.00 28.12 40  A 1 
ATOM 289  O OG1 . THR A 0 40  . 38.311   38.307  -28.818  1.00 28.12 40  A 1 
ATOM 290  N N   . THR A 0 41  . 37.704   42.484  -30.414  1.00 27.67 41  A 1 
ATOM 291  C CA  . THR A 0 41  . 37.545   43.517  -31.455  1.00 27.67 41  A 1 
ATOM 292  C C   . THR A 0 41  . 38.924   43.953  -31.940  1.00 27.67 41  A 1 
ATOM 293  C CB  . THR A 0 41  . 36.764   44.731  -30.919  1.00 27.67 41  A 1 
ATOM 294  O O   . THR A 0 41  . 39.693   44.514  -31.166  1.00 27.67 41  A 1 
ATOM 295  C CG2 . THR A 0 41  . 36.553   45.823  -31.972  1.00 27.67 41  A 1 
ATOM 296  O OG1 . THR A 0 41  . 35.474   44.330  -30.514  1.00 27.67 41  A 1 
ATOM 297  N N   . VAL A 0 42  . 39.236   43.724  -33.219  1.00 30.14 42  A 1 
ATOM 298  C CA  . VAL A 0 42  . 40.549   44.044  -33.809  1.00 30.14 42  A 1 
ATOM 299  C C   . VAL A 0 42  . 40.383   44.961  -35.017  1.00 30.14 42  A 1 
ATOM 300  C CB  . VAL A 0 42  . 41.335   42.767  -34.184  1.00 30.14 42  A 1 
ATOM 301  O O   . VAL A 0 42  . 39.644   44.655  -35.951  1.00 30.14 42  A 1 
ATOM 302  C CG1 . VAL A 0 42  . 42.725   43.101  -34.742  1.00 30.14 42  A 1 
ATOM 303  C CG2 . VAL A 0 42  . 41.535   41.861  -32.965  1.00 30.14 42  A 1 
ATOM 304  N N   . LYS A 0 43  . 41.106   46.087  -35.019  1.00 28.68 43  A 1 
ATOM 305  C CA  . LYS A 0 43  . 41.322   46.908  -36.218  1.00 28.68 43  A 1 
ATOM 306  C C   . LYS A 0 43  . 42.594   46.434  -36.915  1.00 28.68 43  A 1 
ATOM 307  C CB  . LYS A 0 43  . 41.477   48.394  -35.856  1.00 28.68 43  A 1 
ATOM 308  O O   . LYS A 0 43  . 43.637   46.369  -36.275  1.00 28.68 43  A 1 
ATOM 309  C CG  . LYS A 0 43  . 40.195   49.061  -35.342  1.00 28.68 43  A 1 
ATOM 310  C CD  . LYS A 0 43  . 40.481   50.542  -35.051  1.00 28.68 43  A 1 
ATOM 311  C CE  . LYS A 0 43  . 39.224   51.258  -34.549  1.00 28.68 43  A 1 
ATOM 312  N NZ  . LYS A 0 43  . 39.505   52.681  -34.230  1.00 28.68 43  A 1 
ATOM 313  N N   . HIS A 0 44  . 42.531   46.204  -38.222  1.00 28.21 44  A 1 
ATOM 314  C CA  . HIS A 0 44  . 43.725   46.020  -39.047  1.00 28.21 44  A 1 
ATOM 315  C C   . HIS A 0 44  . 44.177   47.357  -39.655  1.00 28.21 44  A 1 
ATOM 316  C CB  . HIS A 0 44  . 43.459   44.961  -40.126  1.00 28.21 44  A 1 
ATOM 317  O O   . HIS A 0 44  . 43.384   48.058  -40.286  1.00 28.21 44  A 1 
ATOM 318  C CG  . HIS A 0 44  . 43.539   43.550  -39.601  1.00 28.21 44  A 1 
ATOM 319  C CD2 . HIS A 0 44  . 44.691   42.833  -39.417  1.00 28.21 44  A 1 
ATOM 320  N ND1 . HIS A 0 44  . 42.491   42.733  -39.229  1.00 28.21 44  A 1 
ATOM 321  C CE1 . HIS A 0 44  . 43.005   41.553  -38.837  1.00 28.21 44  A 1 
ATOM 322  N NE2 . HIS A 0 44  . 44.341   41.573  -38.936  1.00 28.21 44  A 1 
ATOM 323  N N   . SER A 0 45  . 45.464   47.680  -39.522  1.00 31.99 45  A 1 
ATOM 324  C CA  . SER A 0 45  . 46.154   48.741  -40.272  1.00 31.99 45  A 1 
ATOM 325  C C   . SER A 0 45  . 47.408   48.176  -40.950  1.00 31.99 45  A 1 
ATOM 326  C CB  . SER A 0 45  . 46.434   49.977  -39.403  1.00 31.99 45  A 1 
ATOM 327  O O   . SER A 0 45  . 47.950   47.161  -40.521  1.00 31.99 45  A 1 
ATOM 328  O OG  . SER A 0 45  . 46.980   49.658  -38.140  1.00 31.99 45  A 1 
ATOM 329  N N   . LYS A 0 46  . 47.808   48.774  -42.079  1.00 29.63 46  A 1 
ATOM 330  C CA  . LYS A 0 46  . 48.750   48.174  -43.043  1.00 29.63 46  A 1 
ATOM 331  C C   . LYS A 0 46  . 50.233   48.250  -42.617  1.00 29.63 46  A 1 
ATOM 332  C CB  . LYS A 0 46  . 48.497   48.766  -44.443  1.00 29.63 46  A 1 
ATOM 333  O O   . LYS A 0 46  . 50.572   49.096  -41.794  1.00 29.63 46  A 1 
ATOM 334  C CG  . LYS A 0 46  . 47.511   47.877  -45.217  1.00 29.63 46  A 1 
ATOM 335  C CD  . LYS A 0 46  . 47.243   48.414  -46.627  1.00 29.63 46  A 1 
ATOM 336  C CE  . LYS A 0 46  . 46.376   47.408  -47.394  1.00 29.63 46  A 1 
ATOM 337  N NZ  . LYS A 0 46  . 46.021   47.904  -48.746  1.00 29.63 46  A 1 
ATOM 338  N N   . PRO A 0 47  . 51.096   47.372  -43.171  1.00 35.62 47  A 1 
ATOM 339  C CA  . PRO A 0 47  . 52.484   47.213  -42.735  1.00 35.62 47  A 1 
ATOM 340  C C   . PRO A 0 47  . 53.432   48.247  -43.352  1.00 35.62 47  A 1 
ATOM 341  C CB  . PRO A 0 47  . 52.870   45.799  -43.186  1.00 35.62 47  A 1 
ATOM 342  O O   . PRO A 0 47  . 53.174   48.767  -44.438  1.00 35.62 47  A 1 
ATOM 343  C CG  . PRO A 0 47  . 52.103   45.649  -44.498  1.00 35.62 47  A 1 
ATOM 344  C CD  . PRO A 0 47  . 50.792   46.372  -44.193  1.00 35.62 47  A 1 
ATOM 345  N N   . GLU A 0 48  . 54.587   48.442  -42.713  1.00 32.52 48  A 1 
ATOM 346  C CA  . GLU A 0 48  . 55.733   49.150  -43.288  1.00 32.52 48  A 1 
ATOM 347  C C   . GLU A 0 48  . 57.047   48.397  -42.993  1.00 32.52 48  A 1 
ATOM 348  C CB  . GLU A 0 48  . 55.728   50.625  -42.847  1.00 32.52 48  A 1 
ATOM 349  O O   . GLU A 0 48  . 57.119   47.560  -42.094  1.00 32.52 48  A 1 
ATOM 350  C CG  . GLU A 0 48  . 56.636   51.478  -43.749  1.00 32.52 48  A 1 
ATOM 351  C CD  . GLU A 0 48  . 56.348   52.983  -43.661  1.00 32.52 48  A 1 
ATOM 352  O OE1 . GLU A 0 48  . 56.489   53.643  -44.716  1.00 32.52 48  A 1 
ATOM 353  O OE2 . GLU A 0 48  . 56.055   53.469  -42.547  1.00 32.52 48  A 1 
ATOM 354  N N   . ILE A 0 49  . 58.066   48.624  -43.824  1.00 33.98 49  A 1 
ATOM 355  C CA  . ILE A 0 49  . 59.249   47.763  -43.988  1.00 33.98 49  A 1 
ATOM 356  C C   . ILE A 0 49  . 60.499   48.467  -43.447  1.00 33.98 49  A 1 
ATOM 357  C CB  . ILE A 0 49  . 59.434   47.472  -45.505  1.00 33.98 49  A 1 
ATOM 358  O O   . ILE A 0 49  . 60.689   49.637  -43.781  1.00 33.98 49  A 1 
ATOM 359  C CG1 . ILE A 0 49  . 58.229   46.723  -46.124  1.00 33.98 49  A 1 
ATOM 360  C CG2 . ILE A 0 49  . 60.733   46.693  -45.797  1.00 33.98 49  A 1 
ATOM 361  C CD1 . ILE A 0 49  . 58.138   46.888  -47.649  1.00 33.98 49  A 1 
ATOM 362  N N   . LYS A 0 50  . 61.418   47.741  -42.775  1.00 31.71 50  A 1 
ATOM 363  C CA  . LYS A 0 50  . 62.881   47.938  -42.943  1.00 31.71 50  A 1 
ATOM 364  C C   . LYS A 0 50  . 63.790   46.865  -42.319  1.00 31.71 50  A 1 
ATOM 365  C CB  . LYS A 0 50  . 63.322   49.330  -42.439  1.00 31.71 50  A 1 
ATOM 366  O O   . LYS A 0 50  . 63.691   46.558  -41.144  1.00 31.71 50  A 1 
ATOM 367  C CG  . LYS A 0 50  . 63.586   50.275  -43.629  1.00 31.71 50  A 1 
ATOM 368  C CD  . LYS A 0 50  . 63.261   51.727  -43.279  1.00 31.71 50  A 1 
ATOM 369  C CE  . LYS A 0 50  . 63.261   52.571  -44.555  1.00 31.71 50  A 1 
ATOM 370  N NZ  . LYS A 0 50  . 62.662   53.903  -44.299  1.00 31.71 50  A 1 
ATOM 371  N N   . GLN A 0 51  . 64.729   46.415  -43.159  1.00 32.02 51  A 1 
ATOM 372  C CA  . GLN A 0 51  . 66.157   46.162  -42.885  1.00 32.02 51  A 1 
ATOM 373  C C   . GLN A 0 51  . 66.536   45.359  -41.625  1.00 32.02 51  A 1 
ATOM 374  C CB  . GLN A 0 51  . 66.906   47.509  -42.932  1.00 32.02 51  A 1 
ATOM 375  O O   . GLN A 0 51  . 66.574   45.886  -40.519  1.00 32.02 51  A 1 
ATOM 376  C CG  . GLN A 0 51  . 66.886   48.128  -44.342  1.00 32.02 51  A 1 
ATOM 377  C CD  . GLN A 0 51  . 67.436   49.551  -44.387  1.00 32.02 51  A 1 
ATOM 378  N NE2 . GLN A 0 51  . 68.280   49.872  -45.340  1.00 32.02 51  A 1 
ATOM 379  O OE1 . GLN A 0 51  . 67.075   50.424  -43.617  1.00 32.02 51  A 1 
ATOM 380  N N   . GLY A 0 52  . 66.964   44.110  -41.834  1.00 31.10 52  A 1 
ATOM 381  C CA  . GLY A 0 52  . 67.678   43.326  -40.823  1.00 31.10 52  A 1 
ATOM 382  C C   . GLY A 0 52  . 69.194   43.567  -40.818  1.00 31.10 52  A 1 
ATOM 383  O O   . GLY A 0 52  . 69.758   44.122  -41.763  1.00 31.10 52  A 1 
ATOM 384  N N   . ALA A 0 53  . 69.852   43.068  -39.772  1.00 26.28 53  A 1 
ATOM 385  C CA  . ALA A 0 53  . 71.297   42.865  -39.693  1.00 26.28 53  A 1 
ATOM 386  C C   . ALA A 0 53  . 71.562   41.418  -39.239  1.00 26.28 53  A 1 
ATOM 387  C CB  . ALA A 0 53  . 71.913   43.906  -38.751  1.00 26.28 53  A 1 
ATOM 388  O O   . ALA A 0 53  . 70.830   40.878  -38.414  1.00 26.28 53  A 1 
ATOM 389  N N   . SER A 0 54  . 72.569   40.766  -39.817  1.00 36.69 54  A 1 
ATOM 390  C CA  . SER A 0 54  . 72.821   39.329  -39.657  1.00 36.69 54  A 1 
ATOM 391  C C   . SER A 0 54  . 73.575   38.978  -38.372  1.00 36.69 54  A 1 
ATOM 392  C CB  . SER A 0 54  . 73.676   38.861  -40.842  1.00 36.69 54  A 1 
ATOM 393  O O   . SER A 0 54  . 74.640   39.555  -38.143  1.00 36.69 54  A 1 
ATOM 394  O OG  . SER A 0 54  . 74.842   39.666  -40.929  1.00 36.69 54  A 1 
ATOM 395  N N   . GLN A 0 55  . 73.151   37.936  -37.644  1.00 33.54 55  A 1 
ATOM 396  C CA  . GLN A 0 55  . 74.052   37.186  -36.758  1.00 33.54 55  A 1 
ATOM 397  C C   . GLN A 0 55  . 73.594   35.740  -36.470  1.00 33.54 55  A 1 
ATOM 398  C CB  . GLN A 0 55  . 74.313   37.975  -35.452  1.00 33.54 55  A 1 
ATOM 399  O O   . GLN A 0 55  . 72.416   35.479  -36.273  1.00 33.54 55  A 1 
ATOM 400  C CG  . GLN A 0 55  . 75.808   38.327  -35.329  1.00 33.54 55  A 1 
ATOM 401  C CD  . GLN A 0 55  . 76.125   39.367  -34.258  1.00 33.54 55  A 1 
ATOM 402  N NE2 . GLN A 0 55  . 77.304   39.948  -34.282  1.00 33.54 55  A 1 
ATOM 403  O OE1 . GLN A 0 55  . 75.348   39.683  -33.378  1.00 33.54 55  A 1 
ATOM 404  N N   . ALA A 0 56  . 74.579   34.832  -36.434  1.00 28.68 56  A 1 
ATOM 405  C CA  . ALA A 0 56  . 74.616   33.552  -35.707  1.00 28.68 56  A 1 
ATOM 406  C C   . ALA A 0 56  . 73.464   32.523  -35.860  1.00 28.68 56  A 1 
ATOM 407  C CB  . ALA A 0 56  . 74.949   33.864  -34.243  1.00 28.68 56  A 1 
ATOM 408  O O   . ALA A 0 56  . 72.702   32.281  -34.934  1.00 28.68 56  A 1 
ATOM 409  N N   . TYR A 0 57  . 73.473   31.792  -36.979  1.00 28.46 57  A 1 
ATOM 410  C CA  . TYR A 0 57  . 73.679   30.326  -36.998  1.00 28.46 57  A 1 
ATOM 411  C C   . TYR A 0 57  . 73.116   29.494  -35.808  1.00 28.46 57  A 1 
ATOM 412  C CB  . TYR A 0 57  . 75.187   30.080  -37.246  1.00 28.46 57  A 1 
ATOM 413  O O   . TYR A 0 57  . 73.876   28.858  -35.076  1.00 28.46 57  A 1 
ATOM 414  C CG  . TYR A 0 57  . 75.535   28.843  -38.058  1.00 28.46 57  A 1 
ATOM 415  C CD1 . TYR A 0 57  . 75.786   27.609  -37.425  1.00 28.46 57  A 1 
ATOM 416  C CD2 . TYR A 0 57  . 75.656   28.946  -39.459  1.00 28.46 57  A 1 
ATOM 417  C CE1 . TYR A 0 57  . 76.163   26.484  -38.187  1.00 28.46 57  A 1 
ATOM 418  C CE2 . TYR A 0 57  . 76.038   27.827  -40.223  1.00 28.46 57  A 1 
ATOM 419  O OH  . TYR A 0 57  . 76.666   25.521  -40.335  1.00 28.46 57  A 1 
ATOM 420  C CZ  . TYR A 0 57  . 76.293   26.594  -39.590  1.00 28.46 57  A 1 
ATOM 421  N N   . GLY A 0 58  . 71.790   29.455  -35.650  1.00 30.69 58  A 1 
ATOM 422  C CA  . GLY A 0 58  . 71.063   28.421  -34.896  1.00 30.69 58  A 1 
ATOM 423  C C   . GLY A 0 58  . 70.457   27.393  -35.858  1.00 30.69 58  A 1 
ATOM 424  O O   . GLY A 0 58  . 69.962   27.771  -36.919  1.00 30.69 58  A 1 
ATOM 425  N N   . ALA A 0 59  . 70.537   26.099  -35.539  1.00 33.30 59  A 1 
ATOM 426  C CA  . ALA A 0 59  . 70.115   25.013  -36.433  1.00 33.30 59  A 1 
ATOM 427  C C   . ALA A 0 59  . 68.686   24.527  -36.126  1.00 33.30 59  A 1 
ATOM 428  C CB  . ALA A 0 59  . 71.178   23.904  -36.414  1.00 33.30 59  A 1 
ATOM 429  O O   . ALA A 0 59  . 68.475   23.352  -35.820  1.00 33.30 59  A 1 
ATOM 430  N N   . ASP A 0 60  . 67.714   25.436  -36.211  1.00 34.25 60  A 1 
ATOM 431  C CA  . ASP A 0 60  . 66.308   25.148  -35.908  1.00 34.25 60  A 1 
ATOM 432  C C   . ASP A 0 60  . 65.673   24.299  -37.019  1.00 34.25 60  A 1 
ATOM 433  C CB  . ASP A 0 60  . 65.535   26.446  -35.620  1.00 34.25 60  A 1 
ATOM 434  O O   . ASP A 0 60  . 65.141   24.791  -38.015  1.00 34.25 60  A 1 
ATOM 435  C CG  . ASP A 0 60  . 66.015   27.161  -34.349  1.00 34.25 60  A 1 
ATOM 436  O OD1 . ASP A 0 60  . 66.635   26.495  -33.488  1.00 34.25 60  A 1 
ATOM 437  O OD2 . ASP A 0 60  . 65.787   28.387  -34.266  1.00 34.25 60  A 1 
ATOM 438  N N   . TYR A 0 61  . 65.764   22.981  -36.841  1.00 35.00 61  A 1 
ATOM 439  C CA  . TYR A 0 61  . 65.198   21.961  -37.719  1.00 35.00 61  A 1 
ATOM 440  C C   . TYR A 0 61  . 63.663   21.933  -37.586  1.00 35.00 61  A 1 
ATOM 441  C CB  . TYR A 0 61  . 65.886   20.605  -37.425  1.00 35.00 61  A 1 
ATOM 442  O O   . TYR A 0 61  . 63.093   21.039  -36.958  1.00 35.00 61  A 1 
ATOM 443  C CG  . TYR A 0 61  . 66.544   19.937  -38.618  1.00 35.00 61  A 1 
ATOM 444  C CD1 . TYR A 0 61  . 65.792   19.127  -39.492  1.00 35.00 61  A 1 
ATOM 445  C CD2 . TYR A 0 61  . 67.932   20.082  -38.813  1.00 35.00 61  A 1 
ATOM 446  C CE1 . TYR A 0 61  . 66.433   18.438  -40.542  1.00 35.00 61  A 1 
ATOM 447  C CE2 . TYR A 0 61  . 68.576   19.396  -39.861  1.00 35.00 61  A 1 
ATOM 448  O OH  . TYR A 0 61  . 68.450   17.881  -41.716  1.00 35.00 61  A 1 
ATOM 449  C CZ  . TYR A 0 61  . 67.827   18.564  -40.721  1.00 35.00 61  A 1 
ATOM 450  N N   . GLN A 0 62  . 62.980   22.914  -38.182  1.00 38.57 62  A 1 
ATOM 451  C CA  . GLN A 0 62  . 61.525   22.885  -38.351  1.00 38.57 62  A 1 
ATOM 452  C C   . GLN A 0 62  . 61.146   21.755  -39.321  1.00 38.57 62  A 1 
ATOM 453  C CB  . GLN A 0 62  . 60.978   24.259  -38.782  1.00 38.57 62  A 1 
ATOM 454  O O   . GLN A 0 62  . 61.067   21.934  -40.536  1.00 38.57 62  A 1 
ATOM 455  C CG  . GLN A 0 62  . 61.040   25.278  -37.631  1.00 38.57 62  A 1 
ATOM 456  C CD  . GLN A 0 62  . 60.247   26.556  -37.910  1.00 38.57 62  A 1 
ATOM 457  N NE2 . GLN A 0 62  . 59.666   27.161  -36.897  1.00 38.57 62  A 1 
ATOM 458  O OE1 . GLN A 0 62  . 60.133   27.046  -39.022  1.00 38.57 62  A 1 
ATOM 459  N N   . LYS A 0 63  . 60.965   20.556  -38.756  1.00 43.84 63  A 1 
ATOM 460  C CA  . LYS A 0 63  . 60.323   19.409  -39.407  1.00 43.84 63  A 1 
ATOM 461  C C   . LYS A 0 63  . 58.882   19.767  -39.801  1.00 43.84 63  A 1 
ATOM 462  C CB  . LYS A 0 63  . 60.319   18.209  -38.444  1.00 43.84 63  A 1 
ATOM 463  O O   . LYS A 0 63  . 58.329   20.750  -39.311  1.00 43.84 63  A 1 
ATOM 464  C CG  . LYS A 0 63  . 61.709   17.622  -38.144  1.00 43.84 63  A 1 
ATOM 465  C CD  . LYS A 0 63  . 61.528   16.432  -37.191  1.00 43.84 63  A 1 
ATOM 466  C CE  . LYS A 0 63  . 62.837   15.701  -36.884  1.00 43.84 63  A 1 
ATOM 467  N NZ  . LYS A 0 63  . 62.576   14.566  -35.961  1.00 43.84 63  A 1 
ATOM 468  N N   . ALA A 0 64  . 58.268   18.938  -40.647  1.00 48.16 64  A 1 
ATOM 469  C CA  . ALA A 0 64  . 56.822   18.975  -40.856  1.00 48.16 64  A 1 
ATOM 470  C C   . ALA A 0 64  . 56.101   18.922  -39.497  1.00 48.16 64  A 1 
ATOM 471  C CB  . ALA A 0 64  . 56.421   17.800  -41.756  1.00 48.16 64  A 1 
ATOM 472  O O   . ALA A 0 64  . 56.438   18.085  -38.657  1.00 48.16 64  A 1 
ATOM 473  N N   . SER A 0 65  . 55.155   19.837  -39.282  1.00 49.41 65  A 1 
ATOM 474  C CA  . SER A 0 65  . 54.389   19.916  -38.039  1.00 49.41 65  A 1 
ATOM 475  C C   . SER A 0 65  . 53.134   19.073  -38.204  1.00 49.41 65  A 1 
ATOM 476  C CB  . SER A 0 65  . 54.073   21.376  -37.686  1.00 49.41 65  A 1 
ATOM 477  O O   . SER A 0 65  . 52.097   19.590  -38.616  1.00 49.41 65  A 1 
ATOM 478  O OG  . SER A 0 65  . 53.505   21.489  -36.395  1.00 49.41 65  A 1 
ATOM 479  N N   . ALA A 0 66  . 53.263   17.782  -37.910  1.00 55.63 66  A 1 
ATOM 480  C CA  . ALA A 0 66  . 52.124   16.983  -37.487  1.00 55.63 66  A 1 
ATOM 481  C C   . ALA A 0 66  . 51.831   17.325  -36.020  1.00 55.63 66  A 1 
ATOM 482  C CB  . ALA A 0 66  . 52.429   15.495  -37.687  1.00 55.63 66  A 1 
ATOM 483  O O   . ALA A 0 66  . 52.764   17.486  -35.226  1.00 55.63 66  A 1 
ATOM 484  N N   . SER A 0 67  . 50.560   17.469  -35.686  1.00 61.71 67  A 1 
ATOM 485  C CA  . SER A 0 67  . 50.062   17.447  -34.316  1.00 61.71 67  A 1 
ATOM 486  C C   . SER A 0 67  . 48.799   16.607  -34.346  1.00 61.71 67  A 1 
ATOM 487  C CB  . SER A 0 67  . 49.777   18.859  -33.780  1.00 61.71 67  A 1 
ATOM 488  O O   . SER A 0 67  . 47.831   17.056  -34.956  1.00 61.71 67  A 1 
ATOM 489  O OG  . SER A 0 67  . 48.946   19.601  -34.656  1.00 61.71 67  A 1 
ATOM 490  N N   . ASP A 0 68  . 48.870   15.431  -33.736  1.00 69.10 68  A 1 
ATOM 491  C CA  . ASP A 0 68  . 47.727   14.567  -33.458  1.00 69.10 68  A 1 
ATOM 492  C C   . ASP A 0 68  . 47.399   14.704  -31.957  1.00 69.10 68  A 1 
ATOM 493  C CB  . ASP A 0 68  . 47.954   13.147  -34.037  1.00 69.10 68  A 1 
ATOM 494  O O   . ASP A 0 68  . 48.285   15.033  -31.144  1.00 69.10 68  A 1 
ATOM 495  C CG  . ASP A 0 68  . 48.651   12.112  -33.149  1.00 69.10 68  A 1 
ATOM 496  O OD1 . ASP A 0 68  . 48.219   11.942  -31.995  1.00 69.10 68  A 1 
ATOM 497  O OD2 . ASP A 0 68  . 49.679   11.542  -33.599  1.00 69.10 68  A 1 
ATOM 498  N N   . TRP A 0 69  . 46.111   14.643  -31.625  1.00 72.51 69  A 1 
ATOM 499  C CA  . TRP A 0 69  . 45.597   14.901  -30.283  1.00 72.51 69  A 1 
ATOM 500  C C   . TRP A 0 69  . 44.311   14.115  -30.047  1.00 72.51 69  A 1 
ATOM 501  C CB  . TRP A 0 69  . 45.357   16.410  -30.084  1.00 72.51 69  A 1 
ATOM 502  O O   . TRP A 0 69  . 43.247   14.516  -30.514  1.00 72.51 69  A 1 
ATOM 503  C CG  . TRP A 0 69  . 44.791   16.789  -28.744  1.00 72.51 69  A 1 
ATOM 504  C CD1 . TRP A 0 69  . 45.475   16.765  -27.579  1.00 72.51 69  A 1 
ATOM 505  C CD2 . TRP A 0 69  . 43.404   17.094  -28.379  1.00 72.51 69  A 1 
ATOM 506  C CE2 . TRP A 0 69  . 43.344   17.307  -26.968  1.00 72.51 69  A 1 
ATOM 507  C CE3 . TRP A 0 69  . 42.178   17.148  -29.076  1.00 72.51 69  A 1 
ATOM 508  N NE1 . TRP A 0 69  . 44.629   17.068  -26.529  1.00 72.51 69  A 1 
ATOM 509  C CH2 . TRP A 0 69  . 40.954   17.674  -27.027  1.00 72.51 69  A 1 
ATOM 510  C CZ2 . TRP A 0 69  . 42.151   17.609  -26.292  1.00 72.51 69  A 1 
ATOM 511  C CZ3 . TRP A 0 69  . 40.972   17.435  -28.410  1.00 72.51 69  A 1 
ATOM 512  N N   . ASP A 0 70  . 44.435   13.044  -29.268  1.00 83.39 70  A 1 
ATOM 513  C CA  . ASP A 0 70  . 43.315   12.281  -28.729  1.00 83.39 70  A 1 
ATOM 514  C C   . ASP A 0 70  . 42.845   12.869  -27.389  1.00 83.39 70  A 1 
ATOM 515  C CB  . ASP A 0 70  . 43.743   10.827  -28.470  1.00 83.39 70  A 1 
ATOM 516  O O   . ASP A 0 70  . 43.648   13.132  -26.479  1.00 83.39 70  A 1 
ATOM 517  C CG  . ASP A 0 70  . 44.066   10.007  -29.720  1.00 83.39 70  A 1 
ATOM 518  O OD1 . ASP A 0 70  . 43.187   9.932   -30.598  1.00 83.39 70  A 1 
ATOM 519  O OD2 . ASP A 0 70  . 45.141   9.360   -29.710  1.00 83.39 70  A 1 
ATOM 520  N N   . ALA A 0 71  . 41.530   12.950  -27.201  1.00 80.33 71  A 1 
ATOM 521  C CA  . ALA A 0 71  . 40.922   13.051  -25.881  1.00 80.33 71  A 1 
ATOM 522  C C   . ALA A 0 71  . 39.648   12.210  -25.791  1.00 80.33 71  A 1 
ATOM 523  C CB  . ALA A 0 71  . 40.661   14.523  -25.555  1.00 80.33 71  A 1 
ATOM 524  O O   . ALA A 0 71  . 38.812   12.217  -26.690  1.00 80.33 71  A 1 
ATOM 525  N N   . TRP A 0 72  . 39.466   11.516  -24.669  1.00 86.52 72  A 1 
ATOM 526  C CA  . TRP A 0 72  . 38.207   10.848  -24.346  1.00 86.52 72  A 1 
ATOM 527  C C   . TRP A 0 72  . 37.885   10.995  -22.864  1.00 86.52 72  A 1 
ATOM 528  C CB  . TRP A 0 72  . 38.237   9.375   -24.782  1.00 86.52 72  A 1 
ATOM 529  O O   . TRP A 0 72  . 38.777   11.141  -22.019  1.00 86.52 72  A 1 
ATOM 530  C CG  . TRP A 0 72  . 39.148   8.486   -23.990  1.00 86.52 72  A 1 
ATOM 531  C CD1 . TRP A 0 72  . 40.480   8.365   -24.184  1.00 86.52 72  A 1 
ATOM 532  C CD2 . TRP A 0 72  . 38.831   7.633   -22.844  1.00 86.52 72  A 1 
ATOM 533  C CE2 . TRP A 0 72  . 40.041   7.032   -22.383  1.00 86.52 72  A 1 
ATOM 534  C CE3 . TRP A 0 72  . 37.651   7.330   -22.127  1.00 86.52 72  A 1 
ATOM 535  N NE1 . TRP A 0 72  . 41.008   7.501   -23.247  1.00 86.52 72  A 1 
ATOM 536  C CH2 . TRP A 0 72  . 38.892   5.910   -20.570  1.00 86.52 72  A 1 
ATOM 537  C CZ2 . TRP A 0 72  . 40.084   6.190   -21.261  1.00 86.52 72  A 1 
ATOM 538  C CZ3 . TRP A 0 72  . 37.678   6.475   -21.006  1.00 86.52 72  A 1 
ATOM 539  N N   . GLY A 0 73  . 36.596   10.935  -22.545  1.00 80.78 73  A 1 
ATOM 540  C CA  . GLY A 0 73  . 36.128   11.061  -21.178  1.00 80.78 73  A 1 
ATOM 541  C C   . GLY A 0 73  . 34.839   10.309  -20.889  1.00 80.78 73  A 1 
ATOM 542  O O   . GLY A 0 73  . 34.073   9.926   -21.776  1.00 80.78 73  A 1 
ATOM 543  N N   . ARG A 0 74  . 34.620   10.106  -19.592  1.00 88.49 74  A 1 
ATOM 544  C CA  . ARG A 0 74  . 33.346   9.698   -19.012  1.00 88.49 74  A 1 
ATOM 545  C C   . ARG A 0 74  . 33.157   10.407  -17.679  1.00 88.49 74  A 1 
ATOM 546  C CB  . ARG A 0 74  . 33.311   8.171   -18.851  1.00 88.49 74  A 1 
ATOM 547  O O   . ARG A 0 74  . 34.102   10.441  -16.887  1.00 88.49 74  A 1 
ATOM 548  C CG  . ARG A 0 74  . 31.916   7.672   -18.456  1.00 88.49 74  A 1 
ATOM 549  C CD  . ARG A 0 74  . 31.904   6.152   -18.328  1.00 88.49 74  A 1 
ATOM 550  N NE  . ARG A 0 74  . 30.526   5.645   -18.309  1.00 88.49 74  A 1 
ATOM 551  N NH1 . ARG A 0 74  . 30.919   3.531   -19.085  1.00 88.49 74  A 1 
ATOM 552  N NH2 . ARG A 0 74  . 28.831   4.202   -18.756  1.00 88.49 74  A 1 
ATOM 553  C CZ  . ARG A 0 74  . 30.096   4.470   -18.709  1.00 88.49 74  A 1 
ATOM 554  N N   . ASP A 0 75  . 31.960   10.908  -17.410  1.00 81.84 75  A 1 
ATOM 555  C CA  . ASP A 0 75  . 31.534   11.198  -16.040  1.00 81.84 75  A 1 
ATOM 556  C C   . ASP A 0 75  . 30.358   10.296  -15.669  1.00 81.84 75  A 1 
ATOM 557  C CB  . ASP A 0 75  . 31.245   12.693  -15.815  1.00 81.84 75  A 1 
ATOM 558  O O   . ASP A 0 75  . 29.636   9.825   -16.541  1.00 81.84 75  A 1 
ATOM 559  C CG  . ASP A 0 75  . 31.471   13.114  -14.353  1.00 81.84 75  A 1 
ATOM 560  O OD1 . ASP A 0 75  . 31.734   12.225  -13.494  1.00 81.84 75  A 1 
ATOM 561  O OD2 . ASP A 0 75  . 31.597   14.334  -14.091  1.00 81.84 75  A 1 
ATOM 562  N N   . GLN A 0 76  . 30.217   9.987   -14.381  1.00 86.81 76  A 1 
ATOM 563  C CA  . GLN A 0 76  . 29.099   9.193   -13.877  1.00 86.81 76  A 1 
ATOM 564  C C   . GLN A 0 76  . 28.648   9.731   -12.521  1.00 86.81 76  A 1 
ATOM 565  C CB  . GLN A 0 76  . 29.425   7.689   -13.768  1.00 86.81 76  A 1 
ATOM 566  O O   . GLN A 0 76  . 29.301   9.472   -11.501  1.00 86.81 76  A 1 
ATOM 567  C CG  . GLN A 0 76  . 30.117   7.041   -14.972  1.00 86.81 76  A 1 
ATOM 568  C CD  . GLN A 0 76  . 29.885   5.537   -14.974  1.00 86.81 76  A 1 
ATOM 569  N NE2 . GLN A 0 76  . 28.828   5.087   -15.604  1.00 86.81 76  A 1 
ATOM 570  O OE1 . GLN A 0 76  . 30.618   4.740   -14.400  1.00 86.81 76  A 1 
ATOM 571  N N   . ASP A 0 77  . 27.516   10.425  -12.505  1.00 84.52 77  A 1 
ATOM 572  C CA  . ASP A 0 77  . 26.884   10.951  -11.300  1.00 84.52 77  A 1 
ATOM 573  C C   . ASP A 0 77  . 25.666   10.092  -10.928  1.00 84.52 77  A 1 
ATOM 574  C CB  . ASP A 0 77  . 26.569   12.459  -11.451  1.00 84.52 77  A 1 
ATOM 575  O O   . ASP A 0 77  . 24.799   9.783   -11.742  1.00 84.52 77  A 1 
ATOM 576  C CG  . ASP A 0 77  . 27.459   13.346  -10.564  1.00 84.52 77  A 1 
ATOM 577  O OD1 . ASP A 0 77  . 28.638   12.986  -10.356  1.00 84.52 77  A 1 
ATOM 578  O OD2 . ASP A 0 77  . 26.940   14.328  -9.977   1.00 84.52 77  A 1 
ATOM 579  N N   . LEU A 0 78  . 25.588   9.673   -9.663   1.00 88.94 78  A 1 
ATOM 580  C CA  . LEU A 0 78  . 24.473   8.891   -9.124   1.00 88.94 78  A 1 
ATOM 581  C C   . LEU A 0 78  . 24.022   9.492   -7.799   1.00 88.94 78  A 1 
ATOM 582  C CB  . LEU A 0 78  . 24.885   7.413   -8.978   1.00 88.94 78  A 1 
ATOM 583  O O   . LEU A 0 78  . 24.764   9.478   -6.817   1.00 88.94 78  A 1 
ATOM 584  C CG  . LEU A 0 78  . 23.845   6.517   -8.271   1.00 88.94 78  A 1 
ATOM 585  C CD1 . LEU A 0 78  . 22.561   6.333   -9.079   1.00 88.94 78  A 1 
ATOM 586  C CD2 . LEU A 0 78  . 24.432   5.129   -8.010   1.00 88.94 78  A 1 
ATOM 587  N N   . SER A 0 79  . 22.769   9.935   -7.744   1.00 89.70 79  A 1 
ATOM 588  C CA  . SER A 0 79  . 22.125   10.477  -6.551   1.00 89.70 79  A 1 
ATOM 589  C C   . SER A 0 79  . 20.887   9.659   -6.193   1.00 89.70 79  A 1 
ATOM 590  C CB  . SER A 0 79  . 21.784   11.945  -6.788   1.00 89.70 79  A 1 
ATOM 591  O O   . SER A 0 79  . 19.964   9.516   -6.994   1.00 89.70 79  A 1 
ATOM 592  O OG  . SER A 0 79  . 21.316   12.560  -5.599   1.00 89.70 79  A 1 
ATOM 593  N N   . ILE A 0 80  . 20.847   9.121   -4.975   1.00 91.87 80  A 1 
ATOM 594  C CA  . ILE A 0 80  . 19.685   8.409   -4.432   1.00 91.87 80  A 1 
ATOM 595  C C   . ILE A 0 80  . 19.298   9.060   -3.112   1.00 91.87 80  A 1 
ATOM 596  C CB  . ILE A 0 80  . 19.943   6.893   -4.261   1.00 91.87 80  A 1 
ATOM 597  O O   . ILE A 0 80  . 20.106   9.110   -2.188   1.00 91.87 80  A 1 
ATOM 598  C CG1 . ILE A 0 80  . 20.455   6.262   -5.578   1.00 91.87 80  A 1 
ATOM 599  C CG2 . ILE A 0 80  . 18.660   6.208   -3.739   1.00 91.87 80  A 1 
ATOM 600  C CD1 . ILE A 0 80  . 20.685   4.746   -5.524   1.00 91.87 80  A 1 
ATOM 601  N N   . SER A 0 81  . 18.049   9.502   -3.000   1.00 88.73 81  A 1 
ATOM 602  C CA  . SER A 0 81  . 17.437   9.945   -1.747   1.00 88.73 81  A 1 
ATOM 603  C C   . SER A 0 81  . 16.277   9.015   -1.417   1.00 88.73 81  A 1 
ATOM 604  C CB  . SER A 0 81  . 16.967   11.392  -1.880   1.00 88.73 81  A 1 
ATOM 605  O O   . SER A 0 81  . 15.351   8.881   -2.212   1.00 88.73 81  A 1 
ATOM 606  O OG  . SER A 0 81  . 16.498   11.881  -0.637   1.00 88.73 81  A 1 
ATOM 607  N N   . GLU A 0 82  . 16.315   8.358   -0.262   1.00 92.20 82  A 1 
ATOM 608  C CA  . GLU A 0 82  . 15.271   7.433   0.180    1.00 92.20 82  A 1 
ATOM 609  C C   . GLU A 0 82  . 14.815   7.783   1.595    1.00 92.20 82  A 1 
ATOM 610  C CB  . GLU A 0 82  . 15.756   5.979   0.060    1.00 92.20 82  A 1 
ATOM 611  O O   . GLU A 0 82  . 15.622   8.064   2.482    1.00 92.20 82  A 1 
ATOM 612  C CG  . GLU A 0 82  . 14.649   4.979   0.426    1.00 92.20 82  A 1 
ATOM 613  C CD  . GLU A 0 82  . 15.055   3.533   0.122    1.00 92.20 82  A 1 
ATOM 614  O OE1 . GLU A 0 82  . 14.334   2.889   -0.679   1.00 92.20 82  A 1 
ATOM 615  O OE2 . GLU A 0 82  . 16.048   3.067   0.720    1.00 92.20 82  A 1 
ATOM 616  N N   . SER A 0 83  . 13.506   7.758   1.822    1.00 91.18 83  A 1 
ATOM 617  C CA  . SER A 0 83  . 12.901   8.032   3.118    1.00 91.18 83  A 1 
ATOM 618  C C   . SER A 0 83  . 11.725   7.107   3.400    1.00 91.18 83  A 1 
ATOM 619  C CB  . SER A 0 83  . 12.501   9.505   3.225    1.00 91.18 83  A 1 
ATOM 620  O O   . SER A 0 83  . 10.965   6.732   2.509    1.00 91.18 83  A 1 
ATOM 621  O OG  . SER A 0 83  . 11.455   9.819   2.330    1.00 91.18 83  A 1 
ATOM 622  N N   . TYR A 0 84  . 11.572   6.752   4.671    1.00 93.84 84  A 1 
ATOM 623  C CA  . TYR A 0 84  . 10.457   5.967   5.185    1.00 93.84 84  A 1 
ATOM 624  C C   . TYR A 0 84  . 10.044   6.521   6.544    1.00 93.84 84  A 1 
ATOM 625  C CB  . TYR A 0 84  . 10.861   4.491   5.289    1.00 93.84 84  A 1 
ATOM 626  O O   . TYR A 0 84  . 10.898   6.799   7.389    1.00 93.84 84  A 1 
ATOM 627  C CG  . TYR A 0 84  . 9.884    3.644   6.085    1.00 93.84 84  A 1 
ATOM 628  C CD1 . TYR A 0 84  . 10.179   3.311   7.421    1.00 93.84 84  A 1 
ATOM 629  C CD2 . TYR A 0 84  . 8.667    3.233   5.509    1.00 93.84 84  A 1 
ATOM 630  C CE1 . TYR A 0 84  . 9.271    2.543   8.175    1.00 93.84 84  A 1 
ATOM 631  C CE2 . TYR A 0 84  . 7.753    2.468   6.260    1.00 93.84 84  A 1 
ATOM 632  O OH  . TYR A 0 84  . 7.206    1.348   8.320    1.00 93.84 84  A 1 
ATOM 633  C CZ  . TYR A 0 84  . 8.059    2.114   7.590    1.00 93.84 84  A 1 
ATOM 634  N N   . GLY A 0 85  . 8.744    6.649   6.787    1.00 89.76 85  A 1 
ATOM 635  C CA  . GLY A 0 85  . 8.218    7.071   8.075    1.00 89.76 85  A 1 
ATOM 636  C C   . GLY A 0 85  . 6.971    6.306   8.481    1.00 89.76 85  A 1 
ATOM 637  O O   . GLY A 0 85  . 6.145    5.927   7.656    1.00 89.76 85  A 1 
ATOM 638  N N   . LYS A 0 86  . 6.832    6.083   9.789    1.00 92.25 86  A 1 
ATOM 639  C CA  . LYS A 0 86  . 5.643    5.483   10.393   1.00 92.25 86  A 1 
ATOM 640  C C   . LYS A 0 86  . 5.272    6.191   11.685   1.00 92.25 86  A 1 
ATOM 641  C CB  . LYS A 0 86  . 5.852    3.974   10.574   1.00 92.25 86  A 1 
ATOM 642  O O   . LYS A 0 86  . 6.112    6.368   12.570   1.00 92.25 86  A 1 
ATOM 643  C CG  . LYS A 0 86  . 4.621    3.309   11.208   1.00 92.25 86  A 1 
ATOM 644  C CD  . LYS A 0 86  . 4.641    1.791   11.014   1.00 92.25 86  A 1 
ATOM 645  C CE  . LYS A 0 86  . 3.334    1.197   11.550   1.00 92.25 86  A 1 
ATOM 646  N NZ  . LYS A 0 86  . 3.116    -0.171  11.031   1.00 92.25 86  A 1 
ATOM 647  N N   . THR A 0 87  . 3.996    6.537   11.810   1.00 88.74 87  A 1 
ATOM 648  C CA  . THR A 0 87  . 3.397    7.196   12.972   1.00 88.74 87  A 1 
ATOM 649  C C   . THR A 0 87  . 2.199    6.399   13.472   1.00 88.74 87  A 1 
ATOM 650  C CB  . THR A 0 87  . 2.974    8.629   12.616   1.00 88.74 87  A 1 
ATOM 651  O O   . THR A 0 87  . 1.295    6.094   12.704   1.00 88.74 87  A 1 
ATOM 652  C CG2 . THR A 0 87  . 2.293    9.369   13.769   1.00 88.74 87  A 1 
ATOM 653  O OG1 . THR A 0 87  . 4.136    9.358   12.303   1.00 88.74 87  A 1 
ATOM 654  N N   . ASN A 0 88  . 2.171    6.123   14.779   1.00 89.31 88  A 1 
ATOM 655  C CA  . ASN A 0 88  . 0.962    5.717   15.498   1.00 89.31 88  A 1 
ATOM 656  C C   . ASN A 0 88  . 0.642    6.763   16.580   1.00 89.31 88  A 1 
ATOM 657  C CB  . ASN A 0 88  . 1.131    4.294   16.066   1.00 89.31 88  A 1 
ATOM 658  O O   . ASN A 0 88  . 1.473    7.071   17.454   1.00 89.31 88  A 1 
ATOM 659  C CG  . ASN A 0 88  . -0.084   3.857   16.874   1.00 89.31 88  A 1 
ATOM 660  N ND2 . ASN A 0 88  . -1.040   3.205   16.269   1.00 89.31 88  A 1 
ATOM 661  O OD1 . ASN A 0 88  . -0.194   4.113   18.065   1.00 89.31 88  A 1 
ATOM 662  N N   . ALA A 0 89  . -0.574   7.299   16.523   1.00 88.25 89  A 1 
ATOM 663  C CA  . ALA A 0 89  . -1.137   8.216   17.500   1.00 88.25 89  A 1 
ATOM 664  C C   . ALA A 0 89  . -2.509   7.711   17.960   1.00 88.25 89  A 1 
ATOM 665  C CB  . ALA A 0 89  . -1.206   9.620   16.889   1.00 88.25 89  A 1 
ATOM 666  O O   . ALA A 0 89  . -3.339   7.305   17.153   1.00 88.25 89  A 1 
ATOM 667  N N   . LYS A 0 90  . -2.747   7.747   19.272   1.00 91.00 90  A 1 
ATOM 668  C CA  . LYS A 0 90  . -4.031   7.410   19.891   1.00 91.00 90  A 1 
ATOM 669  C C   . LYS A 0 90  . -4.347   8.440   20.961   1.00 91.00 90  A 1 
ATOM 670  C CB  . LYS A 0 90  . -4.029   5.987   20.478   1.00 91.00 90  A 1 
ATOM 671  O O   . LYS A 0 90  . -3.442   8.840   21.697   1.00 91.00 90  A 1 
ATOM 672  C CG  . LYS A 0 90  . -3.719   4.939   19.402   1.00 91.00 90  A 1 
ATOM 673  C CD  . LYS A 0 90  . -3.984   3.509   19.873   1.00 91.00 90  A 1 
ATOM 674  C CE  . LYS A 0 90  . -3.642   2.577   18.707   1.00 91.00 90  A 1 
ATOM 675  N NZ  . LYS A 0 90  . -4.140   1.201   18.933   1.00 91.00 90  A 1 
ATOM 676  N N   . SER A 0 91  . -5.606   8.833   21.044   1.00 88.14 91  A 1 
ATOM 677  C CA  . SER A 0 91  . -6.148   9.727   22.061   1.00 88.14 91  A 1 
ATOM 678  C C   . SER A 0 91  . -7.463   9.159   22.572   1.00 88.14 91  A 1 
ATOM 679  C CB  . SER A 0 91  . -6.362   11.139  21.504   1.00 88.14 91  A 1 
ATOM 680  O O   . SER A 0 91  . -8.302   8.738   21.776   1.00 88.14 91  A 1 
ATOM 681  O OG  . SER A 0 91  . -7.118   11.100  20.312   1.00 88.14 91  A 1 
ATOM 682  N N   . TYR A 0 92  . -7.629   9.186   23.887   1.00 87.50 92  A 1 
ATOM 683  C CA  . TYR A 0 92  . -8.861   8.835   24.576   1.00 87.50 92  A 1 
ATOM 684  C C   . TYR A 0 92  . -9.214   10.009  25.486   1.00 87.50 92  A 1 
ATOM 685  C CB  . TYR A 0 92  . -8.675   7.544   25.391   1.00 87.50 92  A 1 
ATOM 686  O O   . TYR A 0 92  . -8.327   10.519  26.177   1.00 87.50 92  A 1 
ATOM 687  C CG  . TYR A 0 92  . -8.042   6.385   24.638   1.00 87.50 92  A 1 
ATOM 688  C CD1 . TYR A 0 92  . -8.826   5.576   23.794   1.00 87.50 92  A 1 
ATOM 689  C CD2 . TYR A 0 92  . -6.669   6.112   24.796   1.00 87.50 92  A 1 
ATOM 690  C CE1 . TYR A 0 92  . -8.242   4.490   23.111   1.00 87.50 92  A 1 
ATOM 691  C CE2 . TYR A 0 92  . -6.082   5.022   24.126   1.00 87.50 92  A 1 
ATOM 692  O OH  . TYR A 0 92  . -6.295   3.138   22.671   1.00 87.50 92  A 1 
ATOM 693  C CZ  . TYR A 0 92  . -6.871   4.207   23.285   1.00 87.50 92  A 1 
ATOM 694  N N   . ALA A 0 93  . -10.473  10.419  25.479   1.00 85.58 93  A 1 
ATOM 695  C CA  . ALA A 0 93  . -11.052  11.345  26.438   1.00 85.58 93  A 1 
ATOM 696  C C   . ALA A 0 93  . -12.357  10.753  26.985   1.00 85.58 93  A 1 
ATOM 697  C CB  . ALA A 0 93  . -11.254  12.711  25.771   1.00 85.58 93  A 1 
ATOM 698  O O   . ALA A 0 93  . -13.024  9.977   26.301   1.00 85.58 93  A 1 
ATOM 699  N N   . ALA A 0 94  . -12.671  11.110  28.224   1.00 82.95 94  A 1 
ATOM 700  C CA  . ALA A 0 94  . -13.951  10.901  28.885   1.00 82.95 94  A 1 
ATOM 701  C C   . ALA A 0 94  . -14.150  12.108  29.811   1.00 82.95 94  A 1 
ATOM 702  C CB  . ALA A 0 94  . -13.937  9.574   29.655   1.00 82.95 94  A 1 
ATOM 703  O O   . ALA A 0 94  . -13.176  12.533  30.444   1.00 82.95 94  A 1 
ATOM 704  N N   . GLU A 0 95  . -15.344  12.696  29.852   1.00 77.56 95  A 1 
ATOM 705  C CA  . GLU A 0 95  . -15.582  13.912  30.648   1.00 77.56 95  A 1 
ATOM 706  C C   . GLU A 0 95  . -15.747  13.617  32.147   1.00 77.56 95  A 1 
ATOM 707  C CB  . GLU A 0 95  . -16.754  14.715  30.061   1.00 77.56 95  A 1 
ATOM 708  O O   . GLU A 0 95  . -15.189  14.340  32.977   1.00 77.56 95  A 1 
ATOM 709  C CG  . GLU A 0 95  . -16.346  15.343  28.719   1.00 77.56 95  A 1 
ATOM 710  C CD  . GLU A 0 95  . -17.425  16.272  28.151   1.00 77.56 95  A 1 
ATOM 711  O OE1 . GLU A 0 95  . -17.113  17.475  27.972   1.00 77.56 95  A 1 
ATOM 712  O OE2 . GLU A 0 95  . -18.530  15.766  27.853   1.00 77.56 95  A 1 
ATOM 713  N N   . SER A 0 96  . -16.403  12.508  32.495   1.00 79.10 96  A 1 
ATOM 714  C CA  . SER A 0 96  . -16.489  11.982  33.861   1.00 79.10 96  A 1 
ATOM 715  C C   . SER A 0 96  . -16.525  10.447  33.885   1.00 79.10 96  A 1 
ATOM 716  C CB  . SER A 0 96  . -17.704  12.575  34.589   1.00 79.10 96  A 1 
ATOM 717  O O   . SER A 0 96  . -16.496  9.782   32.845   1.00 79.10 96  A 1 
ATOM 718  O OG  . SER A 0 96  . -18.869  11.874  34.241   1.00 79.10 96  A 1 
ATOM 719  N N   . TYR A 0 97  . -16.529  9.889   35.096   1.00 77.40 97  A 1 
ATOM 720  C CA  . TYR A 0 97  . -16.847  8.491   35.361   1.00 77.40 97  A 1 
ATOM 721  C C   . TYR A 0 97  . -17.322  8.366   36.807   1.00 77.40 97  A 1 
ATOM 722  C CB  . TYR A 0 97  . -15.620  7.601   35.134   1.00 77.40 97  A 1 
ATOM 723  O O   . TYR A 0 97  . -16.501  8.458   37.727   1.00 77.40 97  A 1 
ATOM 724  C CG  . TYR A 0 97  . -15.831  6.159   35.560   1.00 77.40 97  A 1 
ATOM 725  C CD1 . TYR A 0 97  . -15.112  5.620   36.645   1.00 77.40 97  A 1 
ATOM 726  C CD2 . TYR A 0 97  . -16.778  5.365   34.888   1.00 77.40 97  A 1 
ATOM 727  C CE1 . TYR A 0 97  . -15.286  4.269   37.004   1.00 77.40 97  A 1 
ATOM 728  C CE2 . TYR A 0 97  . -16.925  4.005   35.212   1.00 77.40 97  A 1 
ATOM 729  O OH  . TYR A 0 97  . -16.280  2.140   36.572   1.00 77.40 97  A 1 
ATOM 730  C CZ  . TYR A 0 97  . -16.166  3.455   36.260   1.00 77.40 97  A 1 
ATOM 731  N N   . ASP A 0 98  . -18.618  8.138   36.994   1.00 80.86 98  A 1 
ATOM 732  C CA  . ASP A 0 98  . -19.224  7.982   38.313   1.00 80.86 98  A 1 
ATOM 733  C C   . ASP A 0 98  . -19.633  6.517   38.535   1.00 80.86 98  A 1 
ATOM 734  C CB  . ASP A 0 98  . -20.395  8.970   38.500   1.00 80.86 98  A 1 
ATOM 735  O O   . ASP A 0 98  . -20.331  5.910   37.723   1.00 80.86 98  A 1 
ATOM 736  C CG  . ASP A 0 98  . -19.977  10.422  38.808   1.00 80.86 98  A 1 
ATOM 737  O OD1 . ASP A 0 98  . -18.797  10.654  39.168   1.00 80.86 98  A 1 
ATOM 738  O OD2 . ASP A 0 98  . -20.873  11.296  38.798   1.00 80.86 98  A 1 
ATOM 739  N N   . GLU A 0 99  . -19.208  5.941   39.665   1.00 82.63 99  A 1 
ATOM 740  C CA  . GLU A 0 99  . -19.755  4.686   40.199   1.00 82.63 99  A 1 
ATOM 741  C C   . GLU A 0 99  . -20.634  5.014   41.410   1.00 82.63 99  A 1 
ATOM 742  C CB  . GLU A 0 99  . -18.664  3.680   40.632   1.00 82.63 99  A 1 
ATOM 743  O O   . GLU A 0 99  . -20.190  5.723   42.319   1.00 82.63 99  A 1 
ATOM 744  C CG  . GLU A 0 99  . -17.543  3.385   39.619   1.00 82.63 99  A 1 
ATOM 745  C CD  . GLU A 0 99  . -16.723  2.113   39.947   1.00 82.63 99  A 1 
ATOM 746  O OE1 . GLU A 0 99  . -15.980  1.629   39.050   1.00 82.63 99  A 1 
ATOM 747  O OE2 . GLU A 0 99  . -16.872  1.507   41.026   1.00 82.63 99  A 1 
ATOM 748  N N   . TRP A 0 100 . -21.848  4.465   41.469   1.00 82.05 100 A 1 
ATOM 749  C CA  . TRP A 0 100 . -22.756  4.647   42.602   1.00 82.05 100 A 1 
ATOM 750  C C   . TRP A 0 100 . -23.364  3.321   43.077   1.00 82.05 100 A 1 
ATOM 751  C CB  . TRP A 0 100 . -23.800  5.724   42.274   1.00 82.05 100 A 1 
ATOM 752  O O   . TRP A 0 100 . -23.612  2.405   42.299   1.00 82.05 100 A 1 
ATOM 753  C CG  . TRP A 0 100 . -24.633  5.509   41.046   1.00 82.05 100 A 1 
ATOM 754  C CD1 . TRP A 0 100 . -24.349  5.973   39.807   1.00 82.05 100 A 1 
ATOM 755  C CD2 . TRP A 0 100 . -25.897  4.787   40.920   1.00 82.05 100 A 1 
ATOM 756  C CE2 . TRP A 0 100 . -26.332  4.873   39.563   1.00 82.05 100 A 1 
ATOM 757  C CE3 . TRP A 0 100 . -26.715  4.062   41.814   1.00 82.05 100 A 1 
ATOM 758  N NE1 . TRP A 0 100 . -25.350  5.604   38.930   1.00 82.05 100 A 1 
ATOM 759  C CH2 . TRP A 0 100 . -28.304  3.548   40.028   1.00 82.05 100 A 1 
ATOM 760  C CZ2 . TRP A 0 100 . -27.517  4.271   39.115   1.00 82.05 100 A 1 
ATOM 761  C CZ3 . TRP A 0 100 . -27.905  3.452   41.374   1.00 82.05 100 A 1 
ATOM 762  N N   . ASP A 0 101 . -23.572  3.221   44.390   1.00 82.64 101 A 1 
ATOM 763  C CA  . ASP A 0 101 . -24.085  2.048   45.107   1.00 82.64 101 A 1 
ATOM 764  C C   . ASP A 0 101 . -24.996  2.561   46.232   1.00 82.64 101 A 1 
ATOM 765  C CB  . ASP A 0 101 . -22.887  1.240   45.650   1.00 82.64 101 A 1 
ATOM 766  O O   . ASP A 0 101 . -24.548  3.307   47.109   1.00 82.64 101 A 1 
ATOM 767  C CG  . ASP A 0 101 . -23.231  -0.040  46.430   1.00 82.64 101 A 1 
ATOM 768  O OD1 . ASP A 0 101 . -24.411  -0.442  46.498   1.00 82.64 101 A 1 
ATOM 769  O OD2 . ASP A 0 101 . -22.289  -0.641  46.997   1.00 82.64 101 A 1 
ATOM 770  N N   . ASN A 0 102 . -26.281  2.216   46.173   1.00 79.16 102 A 1 
ATOM 771  C CA  . ASN A 0 102 . -27.292  2.562   47.162   1.00 79.16 102 A 1 
ATOM 772  C C   . ASN A 0 102 . -27.970  1.289   47.672   1.00 79.16 102 A 1 
ATOM 773  C CB  . ASN A 0 102 . -28.305  3.551   46.565   1.00 79.16 102 A 1 
ATOM 774  O O   . ASN A 0 102 . -28.639  0.583   46.919   1.00 79.16 102 A 1 
ATOM 775  C CG  . ASN A 0 102 . -29.304  3.974   47.627   1.00 79.16 102 A 1 
ATOM 776  N ND2 . ASN A 0 102 . -30.494  3.419   47.634   1.00 79.16 102 A 1 
ATOM 777  O OD1 . ASN A 0 102 . -28.993  4.768   48.499   1.00 79.16 102 A 1 
ATOM 778  N N   . GLN A 0 103 . -27.817  1.027   48.967   1.00 78.15 103 A 1 
ATOM 779  C CA  . GLN A 0 103 . -28.317  -0.172  49.635   1.00 78.15 103 A 1 
ATOM 780  C C   . GLN A 0 103 . -29.283  0.258   50.734   1.00 78.15 103 A 1 
ATOM 781  C CB  . GLN A 0 103 . -27.130  -0.975  50.208   1.00 78.15 103 A 1 
ATOM 782  O O   . GLN A 0 103 . -28.835  0.601   51.833   1.00 78.15 103 A 1 
ATOM 783  C CG  . GLN A 0 103 . -26.143  -1.420  49.123   1.00 78.15 103 A 1 
ATOM 784  C CD  . GLN A 0 103 . -24.879  -2.089  49.653   1.00 78.15 103 A 1 
ATOM 785  N NE2 . GLN A 0 103 . -23.908  -2.270  48.792   1.00 78.15 103 A 1 
ATOM 786  O OE1 . GLN A 0 103 . -24.718  -2.433  50.821   1.00 78.15 103 A 1 
ATOM 787  N N   . ASP A 0 104 . -30.587  0.231   50.461   1.00 67.33 104 A 1 
ATOM 788  C CA  . ASP A 0 104 . -31.591  0.388   51.512   1.00 67.33 104 A 1 
ATOM 789  C C   . ASP A 0 104 . -31.907  -0.964  52.160   1.00 67.33 104 A 1 
ATOM 790  C CB  . ASP A 0 104 . -32.832  1.189   51.077   1.00 67.33 104 A 1 
ATOM 791  O O   . ASP A 0 104 . -31.829  -2.026  51.543   1.00 67.33 104 A 1 
ATOM 792  C CG  . ASP A 0 104 . -33.149  2.288   52.110   1.00 67.33 104 A 1 
ATOM 793  O OD1 . ASP A 0 104 . -32.862  2.064   53.316   1.00 67.33 104 A 1 
ATOM 794  O OD2 . ASP A 0 104 . -33.517  3.407   51.680   1.00 67.33 104 A 1 
ATOM 795  N N   . ASN A 0 105 . -32.076  -0.934  53.476   1.00 74.51 105 A 1 
ATOM 796  C CA  . ASN A 0 105 . -32.039  -2.116  54.346   1.00 74.51 105 A 1 
ATOM 797  C C   . ASN A 0 105 . -32.917  -1.884  55.589   1.00 74.51 105 A 1 
ATOM 798  C CB  . ASN A 0 105 . -30.569  -2.438  54.728   1.00 74.51 105 A 1 
ATOM 799  O O   . ASN A 0 105 . -32.544  -2.262  56.715   1.00 74.51 105 A 1 
ATOM 800  C CG  . ASN A 0 105 . -29.794  -3.262  53.716   1.00 74.51 105 A 1 
ATOM 801  N ND2 . ASN A 0 105 . -29.237  -2.647  52.705   1.00 74.51 105 A 1 
ATOM 802  O OD1 . ASN A 0 105 . -29.588  -4.455  53.902   1.00 74.51 105 A 1 
ATOM 803  N N   . ASP A 0 106 . -34.037  -1.183  55.425   1.00 72.99 106 A 1 
ATOM 804  C CA  . ASP A 0 106 . -34.985  -0.963  56.499   1.00 72.99 106 A 1 
ATOM 805  C C   . ASP A 0 106 . -35.736  -2.240  56.910   1.00 72.99 106 A 1 
ATOM 806  C CB  . ASP A 0 106 . -35.831  0.314   56.311   1.00 72.99 106 A 1 
ATOM 807  O O   . ASP A 0 106 . -35.587  -3.331  56.352   1.00 72.99 106 A 1 
ATOM 808  C CG  . ASP A 0 106 . -36.527  0.558   54.967   1.00 72.99 106 A 1 
ATOM 809  O OD1 . ASP A 0 106 . -35.954  0.166   53.931   1.00 72.99 106 A 1 
ATOM 810  O OD2 . ASP A 0 106 . -37.558  1.268   55.040   1.00 72.99 106 A 1 
ATOM 811  N N   . LYS A 0 107 . -36.349  -2.145  58.097   1.00 68.11 107 A 1 
ATOM 812  C CA  . LYS A 0 107 . -37.006  -3.247  58.812   1.00 68.11 107 A 1 
ATOM 813  C C   . LYS A 0 107 . -38.113  -2.681  59.673   1.00 68.11 107 A 1 
ATOM 814  C CB  . LYS A 0 107 . -36.018  -4.059  59.682   1.00 68.11 107 A 1 
ATOM 815  O O   . LYS A 0 107 . -37.853  -2.142  60.756   1.00 68.11 107 A 1 
ATOM 816  C CG  . LYS A 0 107 . -34.968  -4.714  58.792   1.00 68.11 107 A 1 
ATOM 817  C CD  . LYS A 0 107 . -34.011  -5.721  59.408   1.00 68.11 107 A 1 
ATOM 818  C CE  . LYS A 0 107 . -33.145  -6.066  58.189   1.00 68.11 107 A 1 
ATOM 819  N NZ  . LYS A 0 107 . -32.058  -7.016  58.484   1.00 68.11 107 A 1 
ATOM 820  N N   . TRP A 0 108 . -39.350  -2.845  59.231   1.00 66.01 108 A 1 
ATOM 821  C CA  . TRP A 0 108 . -40.533  -2.452  59.986   1.00 66.01 108 A 1 
ATOM 822  C C   . TRP A 0 108 . -41.214  -3.649  60.660   1.00 66.01 108 A 1 
ATOM 823  C CB  . TRP A 0 108 . -41.471  -1.634  59.097   1.00 66.01 108 A 1 
ATOM 824  O O   . TRP A 0 108 . -41.228  -4.782  60.182   1.00 66.01 108 A 1 
ATOM 825  C CG  . TRP A 0 108 . -41.762  -2.237  57.764   1.00 66.01 108 A 1 
ATOM 826  C CD1 . TRP A 0 108 . -41.017  -2.046  56.657   1.00 66.01 108 A 1 
ATOM 827  C CD2 . TRP A 0 108 . -42.849  -3.126  57.354   1.00 66.01 108 A 1 
ATOM 828  C CE2 . TRP A 0 108 . -42.689  -3.428  55.967   1.00 66.01 108 A 1 
ATOM 829  C CE3 . TRP A 0 108 . -43.960  -3.700  58.015   1.00 66.01 108 A 1 
ATOM 830  N NE1 . TRP A 0 108 . -41.550  -2.752  55.609   1.00 66.01 108 A 1 
ATOM 831  C CH2 . TRP A 0 108 . -44.687  -4.791  55.950   1.00 66.01 108 A 1 
ATOM 832  C CZ2 . TRP A 0 108 . -43.585  -4.247  55.269   1.00 66.01 108 A 1 
ATOM 833  C CZ3 . TRP A 0 108 . -44.872  -4.521  57.320   1.00 66.01 108 A 1 
ATOM 834  N N   . GLY A 0 109 . -41.803  -3.384  61.825   1.00 56.41 109 A 1 
ATOM 835  C CA  . GLY A 0 109 . -42.713  -4.302  62.503   1.00 56.41 109 A 1 
ATOM 836  C C   . GLY A 0 109 . -44.110  -3.698  62.518   1.00 56.41 109 A 1 
ATOM 837  O O   . GLY A 0 109 . -44.259  -2.506  62.794   1.00 56.41 109 A 1 
ATOM 838  N N   . ALA A 0 110 . -45.135  -4.506  62.252   1.00 50.75 110 A 1 
ATOM 839  C CA  . ALA A 0 110 . -46.521  -4.045  62.238   1.00 50.75 110 A 1 
ATOM 840  C C   . ALA A 0 110 . -46.999  -3.679  63.661   1.00 50.75 110 A 1 
ATOM 841  C CB  . ALA A 0 110 . -47.383  -5.120  61.563   1.00 50.75 110 A 1 
ATOM 842  O O   . ALA A 0 110 . -47.519  -4.516  64.401   1.00 50.75 110 A 1 
ATOM 843  N N   . GLN A 0 111 . -46.809  -2.420  64.072   1.00 49.98 111 A 1 
ATOM 844  C CA  . GLN A 0 111 . -47.191  -1.945  65.404   1.00 49.98 111 A 1 
ATOM 845  C C   . GLN A 0 111 . -48.695  -1.633  65.478   1.00 49.98 111 A 1 
ATOM 846  C CB  . GLN A 0 111 . -46.272  -0.798  65.861   1.00 49.98 111 A 1 
ATOM 847  O O   . GLN A 0 111 . -49.125  -0.480  65.442   1.00 49.98 111 A 1 
ATOM 848  C CG  . GLN A 0 111 . -46.495  -0.500  67.356   1.00 49.98 111 A 1 
ATOM 849  C CD  . GLN A 0 111 . -45.491  0.484   67.949   1.00 49.98 111 A 1 
ATOM 850  N NE2 . GLN A 0 111 . -45.912  1.340   68.853   1.00 49.98 111 A 1 
ATOM 851  O OE1 . GLN A 0 111 . -44.306  0.483   67.664   1.00 49.98 111 A 1 
ATOM 852  N N   . ALA A 0 112 . -49.497  -2.693  65.597   1.00 41.94 112 A 1 
ATOM 853  C CA  . ALA A 0 112 . -50.934  -2.617  65.840   1.00 41.94 112 A 1 
ATOM 854  C C   . ALA A 0 112 . -51.275  -1.764  67.080   1.00 41.94 112 A 1 
ATOM 855  C CB  . ALA A 0 112 . -51.470  -4.044  65.991   1.00 41.94 112 A 1 
ATOM 856  O O   . ALA A 0 112 . -50.655  -1.890  68.140   1.00 41.94 112 A 1 
ATOM 857  N N   . TRP A 0 113 . -52.288  -0.905  66.953   1.00 38.54 113 A 1 
ATOM 858  C CA  . TRP A 0 113 . -52.743  -0.031  68.035   1.00 38.54 113 A 1 
ATOM 859  C C   . TRP A 0 113 . -53.632  -0.820  69.005   1.00 38.54 113 A 1 
ATOM 860  C CB  . TRP A 0 113 . -53.484  1.185   67.456   1.00 38.54 113 A 1 
ATOM 861  O O   . TRP A 0 113 . -54.726  -1.240  68.642   1.00 38.54 113 A 1 
ATOM 862  C CG  . TRP A 0 113 . -52.659  2.243   66.775   1.00 38.54 113 A 1 
ATOM 863  C CD1 . TRP A 0 113 . -51.554  2.049   66.013   1.00 38.54 113 A 1 
ATOM 864  C CD2 . TRP A 0 113 . -52.885  3.690   66.769   1.00 38.54 113 A 1 
ATOM 865  C CE2 . TRP A 0 113 . -51.872  4.308   65.975   1.00 38.54 113 A 1 
ATOM 866  C CE3 . TRP A 0 113 . -53.848  4.544   67.352   1.00 38.54 113 A 1 
ATOM 867  N NE1 . TRP A 0 113 . -51.091  3.260   65.540   1.00 38.54 113 A 1 
ATOM 868  C CH2 . TRP A 0 113 . -52.789  6.514   66.362   1.00 38.54 113 A 1 
ATOM 869  C CZ2 . TRP A 0 113 . -51.815  5.694   65.767   1.00 38.54 113 A 1 
ATOM 870  C CZ3 . TRP A 0 113 . -53.801  5.939   67.153   1.00 38.54 113 A 1 
ATOM 871  N N   . GLY A 0 114 . -53.162  -1.018  70.240   1.00 43.35 114 A 1 
ATOM 872  C CA  . GLY A 0 114 . -53.921  -1.748  71.267   1.00 43.35 114 A 1 
ATOM 873  C C   . GLY A 0 114 . -53.252  -1.873  72.641   1.00 43.35 114 A 1 
ATOM 874  O O   . GLY A 0 114 . -53.599  -2.781  73.388   1.00 43.35 114 A 1 
ATOM 875  N N   . LYS A 0 115 . -52.259  -1.025  72.965   1.00 39.82 115 A 1 
ATOM 876  C CA  . LYS A 0 115 . -51.537  -1.012  74.257   1.00 39.82 115 A 1 
ATOM 877  C C   . LYS A 0 115 . -51.026  0.392   74.615   1.00 39.82 115 A 1 
ATOM 878  C CB  . LYS A 0 115 . -50.391  -2.059  74.251   1.00 39.82 115 A 1 
ATOM 879  O O   . LYS A 0 115 . -49.860  0.716   74.396   1.00 39.82 115 A 1 
ATOM 880  C CG  . LYS A 0 115 . -50.810  -3.365  74.941   1.00 39.82 115 A 1 
ATOM 881  C CD  . LYS A 0 115 . -49.781  -4.491  74.800   1.00 39.82 115 A 1 
ATOM 882  C CE  . LYS A 0 115 . -50.404  -5.739  75.442   1.00 39.82 115 A 1 
ATOM 883  N NZ  . LYS A 0 115 . -49.747  -6.998  75.016   1.00 39.82 115 A 1 
ATOM 884  N N   . ASP A 0 116 . -51.876  1.200   75.230   1.00 35.37 116 A 1 
ATOM 885  C CA  . ASP A 0 116 . -51.522  2.427   75.951   1.00 35.37 116 A 1 
ATOM 886  C C   . ASP A 0 116 . -50.974  2.092   77.349   1.00 35.37 116 A 1 
ATOM 887  C CB  . ASP A 0 116 . -52.718  3.401   75.973   1.00 35.37 116 A 1 
ATOM 888  O O   . ASP A 0 116 . -51.608  2.286   78.383   1.00 35.37 116 A 1 
ATOM 889  C CG  . ASP A 0 116 . -54.020  2.844   76.575   1.00 35.37 116 A 1 
ATOM 890  O OD1 . ASP A 0 116 . -54.255  1.618   76.432   1.00 35.37 116 A 1 
ATOM 891  O OD2 . ASP A 0 116 . -54.812  3.667   77.081   1.00 35.37 116 A 1 
ATOM 892  N N   . ARG A 0 117 . -49.756  1.533   77.402   1.00 39.29 117 A 1 
ATOM 893  C CA  . ARG A 0 117 . -49.106  1.242   78.688   1.00 39.29 117 A 1 
ATOM 894  C C   . ARG A 0 117 . -48.301  2.447   79.171   1.00 39.29 117 A 1 
ATOM 895  C CB  . ARG A 0 117 . -48.337  -0.089  78.644   1.00 39.29 117 A 1 
ATOM 896  O O   . ARG A 0 117 . -47.111  2.544   78.875   1.00 39.29 117 A 1 
ATOM 897  C CG  . ARG A 0 117 . -48.429  -0.742  80.032   1.00 39.29 117 A 1 
ATOM 898  C CD  . ARG A 0 117 . -47.629  -2.042  80.136   1.00 39.29 117 A 1 
ATOM 899  N NE  . ARG A 0 117 . -46.190  -1.770  80.300   1.00 39.29 117 A 1 
ATOM 900  N NH1 . ARG A 0 117 . -45.537  -3.911  80.804   1.00 39.29 117 A 1 
ATOM 901  N NH2 . ARG A 0 117 . -44.033  -2.258  80.822   1.00 39.29 117 A 1 
ATOM 902  C CZ  . ARG A 0 117 . -45.263  -2.645  80.640   1.00 39.29 117 A 1 
ATOM 903  N N   . ASP A 0 118 . -48.954  3.319   79.937   1.00 38.46 118 A 1 
ATOM 904  C CA  . ASP A 0 118 . -48.399  4.551   80.516   1.00 38.46 118 A 1 
ATOM 905  C C   . ASP A 0 118 . -47.090  4.331   81.300   1.00 38.46 118 A 1 
ATOM 906  C CB  . ASP A 0 118 . -49.451  5.223   81.421   1.00 38.46 118 A 1 
ATOM 907  O O   . ASP A 0 118 . -47.071  4.066   82.505   1.00 38.46 118 A 1 
ATOM 908  C CG  . ASP A 0 118 . -50.539  5.991   80.667   1.00 38.46 118 A 1 
ATOM 909  O OD1 . ASP A 0 118 . -50.271  6.379   79.508   1.00 38.46 118 A 1 
ATOM 910  O OD2 . ASP A 0 118 . -51.577  6.253   81.311   1.00 38.46 118 A 1 
ATOM 911  N N   . VAL A 0 119 . -45.956  4.482   80.611   1.00 37.94 119 A 1 
ATOM 912  C CA  . VAL A 0 119 . -44.614  4.523   81.204   1.00 37.94 119 A 1 
ATOM 913  C C   . VAL A 0 119 . -44.038  5.916   80.973   1.00 37.94 119 A 1 
ATOM 914  C CB  . VAL A 0 119 . -43.709  3.389   80.691   1.00 37.94 119 A 1 
ATOM 915  O O   . VAL A 0 119 . -43.469  6.231   79.929   1.00 37.94 119 A 1 
ATOM 916  C CG1 . VAL A 0 119 . -42.320  3.457   81.345   1.00 37.94 119 A 1 
ATOM 917  C CG2 . VAL A 0 119 . -44.291  2.008   81.037   1.00 37.94 119 A 1 
ATOM 918  N N   . TYR A 0 120 . -44.226  6.770   81.973   1.00 30.49 120 A 1 
ATOM 919  C CA  . TYR A 0 120 . -43.865  8.182   81.941   1.00 30.49 120 A 1 
ATOM 920  C C   . TYR A 0 120 . -42.337  8.397   81.909   1.00 30.49 120 A 1 
ATOM 921  C CB  . TYR A 0 120 . -44.528  8.834   83.166   1.00 30.49 120 A 1 
ATOM 922  O O   . TYR A 0 120 . -41.662  8.236   82.926   1.00 30.49 120 A 1 
ATOM 923  C CG  . TYR A 0 120 . -44.380  10.339  83.283   1.00 30.49 120 A 1 
ATOM 924  C CD1 . TYR A 0 120 . -43.302  10.888  84.006   1.00 30.49 120 A 1 
ATOM 925  C CD2 . TYR A 0 120 . -45.358  11.187  82.728   1.00 30.49 120 A 1 
ATOM 926  C CE1 . TYR A 0 120 . -43.208  12.281  84.188   1.00 30.49 120 A 1 
ATOM 927  C CE2 . TYR A 0 120 . -45.268  12.580  82.908   1.00 30.49 120 A 1 
ATOM 928  O OH  . TYR A 0 120 . -44.124  14.473  83.832   1.00 30.49 120 A 1 
ATOM 929  C CZ  . TYR A 0 120 . -44.198  13.129  83.644   1.00 30.49 120 A 1 
ATOM 930  N N   . GLY A 0 121 . -41.810  8.835   80.756   1.00 30.67 121 A 1 
ATOM 931  C CA  . GLY A 0 121 . -40.534  9.563   80.664   1.00 30.67 121 A 1 
ATOM 932  C C   . GLY A 0 121 . -39.432  8.960   79.780   1.00 30.67 121 A 1 
ATOM 933  O O   . GLY A 0 121 . -38.504  8.352   80.304   1.00 30.67 121 A 1 
ATOM 934  N N   . ALA A 0 122 . -39.467  9.240   78.467   1.00 35.15 122 A 1 
ATOM 935  C CA  . ALA A 0 122 . -38.298  9.172   77.567   1.00 35.15 122 A 1 
ATOM 936  C C   . ALA A 0 122 . -38.520  9.920   76.223   1.00 35.15 122 A 1 
ATOM 937  C CB  . ALA A 0 122 . -37.893  7.706   77.324   1.00 35.15 122 A 1 
ATOM 938  O O   . ALA A 0 122 . -38.424  9.331   75.150   1.00 35.15 122 A 1 
ATOM 939  N N   . SER A 0 123 . -38.841  11.219  76.249   1.00 31.28 123 A 1 
ATOM 940  C CA  . SER A 0 123 . -38.989  12.030  75.026   1.00 31.28 123 A 1 
ATOM 941  C C   . SER A 0 123 . -37.687  12.757  74.658   1.00 31.28 123 A 1 
ATOM 942  C CB  . SER A 0 123 . -40.136  13.036  75.204   1.00 31.28 123 A 1 
ATOM 943  O O   . SER A 0 123 . -37.334  13.735  75.320   1.00 31.28 123 A 1 
ATOM 944  O OG  . SER A 0 123 . -39.885  13.869  76.321   1.00 31.28 123 A 1 
ATOM 945  N N   . SER A 0 124 . -36.994  12.348  73.589   1.00 38.61 124 A 1 
ATOM 946  C CA  . SER A 0 124 . -35.865  13.123  73.044   1.00 38.61 124 A 1 
ATOM 947  C C   . SER A 0 124 . -35.570  12.845  71.566   1.00 38.61 124 A 1 
ATOM 948  C CB  . SER A 0 124 . -34.579  12.903  73.859   1.00 38.61 124 A 1 
ATOM 949  O O   . SER A 0 124 . -35.309  11.707  71.179   1.00 38.61 124 A 1 
ATOM 950  O OG  . SER A 0 124 . -34.212  11.539  73.904   1.00 38.61 124 A 1 
ATOM 951  N N   . TYR A 0 125 . -35.514  13.928  70.782   1.00 28.20 125 A 1 
ATOM 952  C CA  . TYR A 0 125 . -34.769  14.041  69.518   1.00 28.20 125 A 1 
ATOM 953  C C   . TYR A 0 125 . -33.406  13.320  69.587   1.00 28.20 125 A 1 
ATOM 954  C CB  . TYR A 0 125 . -34.449  15.537  69.298   1.00 28.20 125 A 1 
ATOM 955  O O   . TYR A 0 125 . -32.747  13.391  70.625   1.00 28.20 125 A 1 
ATOM 956  C CG  . TYR A 0 125 . -35.450  16.406  68.555   1.00 28.20 125 A 1 
ATOM 957  C CD1 . TYR A 0 125 . -34.956  17.297  67.580   1.00 28.20 125 A 1 
ATOM 958  C CD2 . TYR A 0 125 . -36.832  16.383  68.841   1.00 28.20 125 A 1 
ATOM 959  C CE1 . TYR A 0 125 . -35.829  18.145  66.874   1.00 28.20 125 A 1 
ATOM 960  C CE2 . TYR A 0 125 . -37.708  17.237  68.139   1.00 28.20 125 A 1 
ATOM 961  O OH  . TYR A 0 125 . -38.061  18.925  66.472   1.00 28.20 125 A 1 
ATOM 962  C CZ  . TYR A 0 125 . -37.210  18.114  67.152   1.00 28.20 125 A 1 
ATOM 963  N N   . GLY A 0 126 . -32.915  12.738  68.480   1.00 31.35 126 A 1 
ATOM 964  C CA  . GLY A 0 126 . -31.503  12.314  68.453   1.00 31.35 126 A 1 
ATOM 965  C C   . GLY A 0 126 . -30.983  11.369  67.363   1.00 31.35 126 A 1 
ATOM 966  O O   . GLY A 0 126 . -29.792  11.074  67.398   1.00 31.35 126 A 1 
ATOM 967  N N   . LYS A 0 127 . -31.790  10.879  66.410   1.00 33.33 127 A 1 
ATOM 968  C CA  . LYS A 0 127 . -31.296  10.011  65.319   1.00 33.33 127 A 1 
ATOM 969  C C   . LYS A 0 127 . -31.738  10.479  63.931   1.00 33.33 127 A 1 
ATOM 970  C CB  . LYS A 0 127 . -31.673  8.536   65.563   1.00 33.33 127 A 1 
ATOM 971  O O   . LYS A 0 127 . -32.737  10.009  63.404   1.00 33.33 127 A 1 
ATOM 972  C CG  . LYS A 0 127 . -30.700  7.819   66.513   1.00 33.33 127 A 1 
ATOM 973  C CD  . LYS A 0 127 . -30.931  6.302   66.444   1.00 33.33 127 A 1 
ATOM 974  C CE  . LYS A 0 127 . -29.835  5.533   67.188   1.00 33.33 127 A 1 
ATOM 975  N NZ  . LYS A 0 127 . -29.934  4.078   66.907   1.00 33.33 127 A 1 
ATOM 976  N N   . ALA A 0 128 . -30.940  11.356  63.327   1.00 29.70 128 A 1 
ATOM 977  C CA  . ALA A 0 128 . -30.832  11.417  61.873   1.00 29.70 128 A 1 
ATOM 978  C C   . ALA A 0 128 . -29.822  10.340  61.435   1.00 29.70 128 A 1 
ATOM 979  C CB  . ALA A 0 128 . -30.399  12.829  61.458   1.00 29.70 128 A 1 
ATOM 980  O O   . ALA A 0 128 . -28.702  10.320  61.945   1.00 29.70 128 A 1 
ATOM 981  N N   . ALA A 0 129 . -30.212  9.435   60.535   1.00 31.75 129 A 1 
ATOM 982  C CA  . ALA A 0 129 . -29.363  8.327   60.074   1.00 31.75 129 A 1 
ATOM 983  C C   . ALA A 0 129 . -28.407  8.710   58.918   1.00 31.75 129 A 1 
ATOM 984  C CB  . ALA A 0 129 . -30.261  7.125   59.752   1.00 31.75 129 A 1 
ATOM 985  O O   . ALA A 0 129 . -27.749  7.855   58.335   1.00 31.75 129 A 1 
ATOM 986  N N   . SER A 0 130 . -28.291  10.001  58.600   1.00 31.40 130 A 1 
ATOM 987  C CA  . SER A 0 130 . -27.445  10.540  57.531   1.00 31.40 130 A 1 
ATOM 988  C C   . SER A 0 130 . -25.982  10.693  57.985   1.00 31.40 130 A 1 
ATOM 989  C CB  . SER A 0 130 . -28.055  11.874  57.073   1.00 31.40 130 A 1 
ATOM 990  O O   . SER A 0 130 . -25.554  11.792  58.345   1.00 31.40 130 A 1 
ATOM 991  O OG  . SER A 0 130 . -28.142  12.763  58.176   1.00 31.40 130 A 1 
ATOM 992  N N   . ALA A 0 131 . -25.218  9.593   58.017   1.00 34.73 131 A 1 
ATOM 993  C CA  . ALA A 0 131 . -23.859  9.572   58.580   1.00 34.73 131 A 1 
ATOM 994  C C   . ALA A 0 131 . -22.840  8.711   57.794   1.00 34.73 131 A 1 
ATOM 995  C CB  . ALA A 0 131 . -23.956  9.191   60.064   1.00 34.73 131 A 1 
ATOM 996  O O   . ALA A 0 131 . -22.345  7.705   58.291   1.00 34.73 131 A 1 
ATOM 997  N N   . ALA A 0 132 . -22.484  9.178   56.593   1.00 32.49 132 A 1 
ATOM 998  C CA  . ALA A 0 132 . -21.176  9.013   55.937   1.00 32.49 132 A 1 
ATOM 999  C C   . ALA A 0 132 . -20.456  7.641   56.027   1.00 32.49 132 A 1 
ATOM 1000 C CB  . ALA A 0 132 . -20.273  10.153  56.441   1.00 32.49 132 A 1 
ATOM 1001 O O   . ALA A 0 132 . -19.543  7.459   56.837   1.00 32.49 132 A 1 
ATOM 1002 N N   . ASN A 0 133 . -20.711  6.747   55.064   1.00 34.61 133 A 1 
ATOM 1003 C CA  . ASN A 0 133 . -19.793  5.641   54.748   1.00 34.61 133 A 1 
ATOM 1004 C C   . ASN A 0 133 . -18.646  6.124   53.827   1.00 34.61 133 A 1 
ATOM 1005 C CB  . ASN A 0 133 . -20.579  4.437   54.200   1.00 34.61 133 A 1 
ATOM 1006 O O   . ASN A 0 133 . -18.549  5.766   52.656   1.00 34.61 133 A 1 
ATOM 1007 C CG  . ASN A 0 133 . -19.753  3.158   54.214   1.00 34.61 133 A 1 
ATOM 1008 N ND2 . ASN A 0 133 . -20.268  2.097   53.641   1.00 34.61 133 A 1 
ATOM 1009 O OD1 . ASN A 0 133 . -18.665  3.083   54.771   1.00 34.61 133 A 1 
ATOM 1010 N N   . ALA A 0 134 . -17.809  7.030   54.338   1.00 32.51 134 A 1 
ATOM 1011 C CA  . ALA A 0 134 . -16.815  7.742   53.536   1.00 32.51 134 A 1 
ATOM 1012 C C   . ALA A 0 134 . -15.552  6.902   53.239   1.00 32.51 134 A 1 
ATOM 1013 C CB  . ALA A 0 134 . -16.497  9.078   54.221   1.00 32.51 134 A 1 
ATOM 1014 O O   . ALA A 0 134 . -14.618  6.854   54.040   1.00 32.51 134 A 1 
ATOM 1015 N N   . GLY A 0 135 . -15.520  6.300   52.045   1.00 32.12 135 A 1 
ATOM 1016 C CA  . GLY A 0 135 . -14.321  5.995   51.250   1.00 32.12 135 A 1 
ATOM 1017 C C   . GLY A 0 135 . -13.184  5.211   51.920   1.00 32.12 135 A 1 
ATOM 1018 O O   . GLY A 0 135 . -12.233  5.803   52.440   1.00 32.12 135 A 1 
ATOM 1019 N N   . ARG A 0 136 . -13.184  3.871   51.795   1.00 32.55 136 A 1 
ATOM 1020 C CA  . ARG A 0 136 . -11.964  3.068   52.028   1.00 32.55 136 A 1 
ATOM 1021 C C   . ARG A 0 136 . -11.898  1.711   51.306   1.00 32.55 136 A 1 
ATOM 1022 C CB  . ARG A 0 136 . -11.697  2.928   53.542   1.00 32.55 136 A 1 
ATOM 1023 O O   . ARG A 0 136 . -11.805  0.676   51.956   1.00 32.55 136 A 1 
ATOM 1024 C CG  . ARG A 0 136 . -10.192  2.693   53.780   1.00 32.55 136 A 1 
ATOM 1025 C CD  . ARG A 0 136 . -9.845   2.606   55.265   1.00 32.55 136 A 1 
ATOM 1026 N NE  . ARG A 0 136 . -10.171  3.864   55.959   1.00 32.55 136 A 1 
ATOM 1027 N NH1 . ARG A 0 136 . -9.111   3.419   57.940   1.00 32.55 136 A 1 
ATOM 1028 N NH2 . ARG A 0 136 . -10.273  5.316   57.696   1.00 32.55 136 A 1 
ATOM 1029 C CZ  . ARG A 0 136 . -9.848   4.193   57.192   1.00 32.55 136 A 1 
ATOM 1030 N N   . TYR A 0 137 . -11.804  1.726   49.976   1.00 34.88 137 A 1 
ATOM 1031 C CA  . TYR A 0 137 . -11.301  0.580   49.195   1.00 34.88 137 A 1 
ATOM 1032 C C   . TYR A 0 137 . -10.000  0.916   48.443   1.00 34.88 137 A 1 
ATOM 1033 C CB  . TYR A 0 137 . -12.421  -0.098  48.384   1.00 34.88 137 A 1 
ATOM 1034 O O   . TYR A 0 137 . -9.886   0.827   47.227   1.00 34.88 137 A 1 
ATOM 1035 C CG  . TYR A 0 137 . -12.742  -1.465  48.961   1.00 34.88 137 A 1 
ATOM 1036 C CD1 . TYR A 0 137 . -12.007  -2.592  48.543   1.00 34.88 137 A 1 
ATOM 1037 C CD2 . TYR A 0 137 . -13.707  -1.593  49.979   1.00 34.88 137 A 1 
ATOM 1038 C CE1 . TYR A 0 137 . -12.236  -3.846  49.142   1.00 34.88 137 A 1 
ATOM 1039 C CE2 . TYR A 0 137 . -13.949  -2.848  50.572   1.00 34.88 137 A 1 
ATOM 1040 O OH  . TYR A 0 137 . -13.438  -5.187  50.727   1.00 34.88 137 A 1 
ATOM 1041 C CZ  . TYR A 0 137 . -13.210  -3.976  50.154   1.00 34.88 137 A 1 
ATOM 1042 N N   . GLY A 0 138 . -8.985   1.328   49.211   1.00 37.77 138 A 1 
ATOM 1043 C CA  . GLY A 0 138 . -7.618   1.508   48.720   1.00 37.77 138 A 1 
ATOM 1044 C C   . GLY A 0 138 . -6.830   0.196   48.761   1.00 37.77 138 A 1 
ATOM 1045 O O   . GLY A 0 138 . -6.718   -0.430  49.814   1.00 37.77 138 A 1 
ATOM 1046 N N   . TYR A 0 139 . -6.266   -0.202  47.622   1.00 31.47 139 A 1 
ATOM 1047 C CA  . TYR A 0 139 . -5.467   -1.421  47.449   1.00 31.47 139 A 1 
ATOM 1048 C C   . TYR A 0 139 . -4.212   -1.402  48.351   1.00 31.47 139 A 1 
ATOM 1049 C CB  . TYR A 0 139 . -5.098   -1.506  45.952   1.00 31.47 139 A 1 
ATOM 1050 O O   . TYR A 0 139 . -3.360   -0.526  48.205   1.00 31.47 139 A 1 
ATOM 1051 C CG  . TYR A 0 139 . -5.046   -2.889  45.333   1.00 31.47 139 A 1 
ATOM 1052 C CD1 . TYR A 0 139 . -3.809   -3.507  45.060   1.00 31.47 139 A 1 
ATOM 1053 C CD2 . TYR A 0 139 . -6.243   -3.494  44.902   1.00 31.47 139 A 1 
ATOM 1054 C CE1 . TYR A 0 139 . -3.768   -4.715  44.333   1.00 31.47 139 A 1 
ATOM 1055 C CE2 . TYR A 0 139 . -6.206   -4.702  44.180   1.00 31.47 139 A 1 
ATOM 1056 O OH  . TYR A 0 139 . -4.939   -6.450  43.146   1.00 31.47 139 A 1 
ATOM 1057 C CZ  . TYR A 0 139 . -4.970   -5.307  43.881   1.00 31.47 139 A 1 
ATOM 1058 N N   . GLY A 0 140 . -4.065   -2.355  49.281   1.00 38.76 140 A 1 
ATOM 1059 C CA  . GLY A 0 140 . -2.933   -2.354  50.221   1.00 38.76 140 A 1 
ATOM 1060 C C   . GLY A 0 140 . -2.811   -3.616  51.077   1.00 38.76 140 A 1 
ATOM 1061 O O   . GLY A 0 140 . -3.526   -3.785  52.060   1.00 38.76 140 A 1 
ATOM 1062 N N   . GLY A 0 141 . -1.881   -4.504  50.717   1.00 34.86 141 A 1 
ATOM 1063 C CA  . GLY A 0 141 . -1.559   -5.704  51.497   1.00 34.86 141 A 1 
ATOM 1064 C C   . GLY A 0 141 . -0.463   -5.499  52.556   1.00 34.86 141 A 1 
ATOM 1065 O O   . GLY A 0 141 . 0.129    -4.432  52.671   1.00 34.86 141 A 1 
ATOM 1066 N N   . ASN A 0 142 . -0.132   -6.600  53.241   1.00 41.85 142 A 1 
ATOM 1067 C CA  . ASN A 0 142 . 1.022    -6.819  54.132   1.00 41.85 142 A 1 
ATOM 1068 C C   . ASN A 0 142 . 0.989    -6.310  55.600   1.00 41.85 142 A 1 
ATOM 1069 C CB  . ASN A 0 142 . 2.351    -6.524  53.403   1.00 41.85 142 A 1 
ATOM 1070 O O   . ASN A 0 142 . 1.576    -5.299  55.961   1.00 41.85 142 A 1 
ATOM 1071 C CG  . ASN A 0 142 . 2.610    -7.466  52.241   1.00 41.85 142 A 1 
ATOM 1072 N ND2 . ASN A 0 142 . 3.450    -7.084  51.310   1.00 41.85 142 A 1 
ATOM 1073 O OD1 . ASN A 0 142 . 2.091    -8.568  52.171   1.00 41.85 142 A 1 
ATOM 1074 N N   . ASN A 0 143 . 0.544    -7.234  56.467   1.00 45.66 143 A 1 
ATOM 1075 C CA  . ASN A 0 143 . 1.403    -7.917  57.463   1.00 45.66 143 A 1 
ATOM 1076 C C   . ASN A 0 143 . 1.631    -7.307  58.880   1.00 45.66 143 A 1 
ATOM 1077 C CB  . ASN A 0 143 . 2.717    -8.363  56.774   1.00 45.66 143 A 1 
ATOM 1078 O O   . ASN A 0 143 . 2.577    -6.572  59.122   1.00 45.66 143 A 1 
ATOM 1079 C CG  . ASN A 0 143 . 3.324    -9.640  57.319   1.00 45.66 143 A 1 
ATOM 1080 N ND2 . ASN A 0 143 . 4.533    -9.942  56.911   1.00 45.66 143 A 1 
ATOM 1081 O OD1 . ASN A 0 143 . 2.709    -10.419 58.035   1.00 45.66 143 A 1 
ATOM 1082 N N   . LYS A 0 144 . 0.830    -7.810  59.838   1.00 37.21 144 A 1 
ATOM 1083 C CA  . LYS A 0 144 . 1.146    -8.205  61.241   1.00 37.21 144 A 1 
ATOM 1084 C C   . LYS A 0 144 . 2.045    -7.331  62.155   1.00 37.21 144 A 1 
ATOM 1085 C CB  . LYS A 0 144 . 1.755    -9.623  61.234   1.00 37.21 144 A 1 
ATOM 1086 O O   . LYS A 0 144 . 3.264    -7.331  62.030   1.00 37.21 144 A 1 
ATOM 1087 C CG  . LYS A 0 144 . 0.804    -10.732 60.762   1.00 37.21 144 A 1 
ATOM 1088 C CD  . LYS A 0 144 . 1.522    -12.088 60.818   1.00 37.21 144 A 1 
ATOM 1089 C CE  . LYS A 0 144 . 0.572    -13.212 60.395   1.00 37.21 144 A 1 
ATOM 1090 N NZ  . LYS A 0 144 . 1.261    -14.526 60.374   1.00 37.21 144 A 1 
ATOM 1091 N N   . GLY A 0 145 . 1.450    -6.922  63.289   1.00 38.95 145 A 1 
ATOM 1092 C CA  . GLY A 0 145 . 2.121    -6.695  64.590   1.00 38.95 145 A 1 
ATOM 1093 C C   . GLY A 0 145 . 2.294    -5.219  64.999   1.00 38.95 145 A 1 
ATOM 1094 O O   . GLY A 0 145 . 2.458    -4.368  64.139   1.00 38.95 145 A 1 
ATOM 1095 N N   . GLY A 0 146 . 2.260    -4.842  66.287   1.00 35.98 146 A 1 
ATOM 1096 C CA  . GLY A 0 146 . 1.895    -5.615  67.487   1.00 35.98 146 A 1 
ATOM 1097 C C   . GLY A 0 146 . 2.167    -4.868  68.816   1.00 35.98 146 A 1 
ATOM 1098 O O   . GLY A 0 146 . 3.217    -4.265  68.958   1.00 35.98 146 A 1 
ATOM 1099 N N   . LEU A 0 147 . 1.223    -4.963  69.770   1.00 32.54 147 A 1 
ATOM 1100 C CA  . LEU A 0 147 . 1.278    -4.666  71.227   1.00 32.54 147 A 1 
ATOM 1101 C C   . LEU A 0 147 . 1.981    -3.387  71.779   1.00 32.54 147 A 1 
ATOM 1102 C CB  . LEU A 0 147 . 1.827    -5.892  71.996   1.00 32.54 147 A 1 
ATOM 1103 O O   . LEU A 0 147 . 3.196    -3.251  71.725   1.00 32.54 147 A 1 
ATOM 1104 C CG  . LEU A 0 147 . 0.815    -7.014  72.293   1.00 32.54 147 A 1 
ATOM 1105 C CD1 . LEU A 0 147 . 0.495    -7.874  71.068   1.00 32.54 147 A 1 
ATOM 1106 C CD2 . LEU A 0 147 . 1.370    -7.935  73.382   1.00 32.54 147 A 1 
ATOM 1107 N N   . GLY A 0 148 . 1.223    -2.622  72.588   1.00 38.40 148 A 1 
ATOM 1108 C CA  . GLY A 0 148 . 1.723    -1.825  73.734   1.00 38.40 148 A 1 
ATOM 1109 C C   . GLY A 0 148 . 1.836    -0.297  73.528   1.00 38.40 148 A 1 
ATOM 1110 O O   . GLY A 0 148 . 2.186    0.150   72.447   1.00 38.40 148 A 1 
ATOM 1111 N N   . GLY A 0 149 . 1.563    0.562   74.526   1.00 36.72 149 A 1 
ATOM 1112 C CA  . GLY A 0 149 . 0.948    0.299   75.839   1.00 36.72 149 A 1 
ATOM 1113 C C   . GLY A 0 149 . 0.990    1.477   76.846   1.00 36.72 149 A 1 
ATOM 1114 O O   . GLY A 0 149 . 1.851    2.340   76.753   1.00 36.72 149 A 1 
ATOM 1115 N N   . TYR A 0 150 . 0.068    1.438   77.824   1.00 35.80 150 A 1 
ATOM 1116 C CA  . TYR A 0 150 . 0.128    1.941   79.225   1.00 35.80 150 A 1 
ATOM 1117 C C   . TYR A 0 150 . 0.612    3.375   79.602   1.00 35.80 150 A 1 
ATOM 1118 C CB  . TYR A 0 150 . 0.813    0.886   80.132   1.00 35.80 150 A 1 
ATOM 1119 O O   . TYR A 0 150 . 1.779    3.719   79.459   1.00 35.80 150 A 1 
ATOM 1120 C CG  . TYR A 0 150 . 1.804    -0.045  79.447   1.00 35.80 150 A 1 
ATOM 1121 C CD1 . TYR A 0 150 . 1.448    -1.387  79.198   1.00 35.80 150 A 1 
ATOM 1122 C CD2 . TYR A 0 150 . 3.035    0.452   78.976   1.00 35.80 150 A 1 
ATOM 1123 C CE1 . TYR A 0 150 . 2.307    -2.218  78.453   1.00 35.80 150 A 1 
ATOM 1124 C CE2 . TYR A 0 150 . 3.892    -0.373  78.221   1.00 35.80 150 A 1 
ATOM 1125 O OH  . TYR A 0 150 . 4.312    -2.505  77.186   1.00 35.80 150 A 1 
ATOM 1126 C CZ  . TYR A 0 150 . 3.523    -1.709  77.952   1.00 35.80 150 A 1 
ATOM 1127 N N   . GLY A 0 151 . -0.251   4.098   80.347   1.00 37.89 151 A 1 
ATOM 1128 C CA  . GLY A 0 151 . 0.095    5.197   81.284   1.00 37.89 151 A 1 
ATOM 1129 C C   . GLY A 0 151 . -0.448   6.594   80.910   1.00 37.89 151 A 1 
ATOM 1130 O O   . GLY A 0 151 . -0.508   6.924   79.735   1.00 37.89 151 A 1 
ATOM 1131 N N   . GLY A 0 152 . -0.861   7.475   81.839   1.00 33.37 152 A 1 
ATOM 1132 C CA  . GLY A 0 152 . -1.067   7.321   83.292   1.00 33.37 152 A 1 
ATOM 1133 C C   . GLY A 0 152 . -1.236   8.669   84.040   1.00 33.37 152 A 1 
ATOM 1134 O O   . GLY A 0 152 . -0.584   9.644   83.691   1.00 33.37 152 A 1 
ATOM 1135 N N   . GLY A 0 153 . -2.067   8.710   85.097   1.00 40.51 153 A 1 
ATOM 1136 C CA  . GLY A 0 153 . -2.312   9.885   85.974   1.00 40.51 153 A 1 
ATOM 1137 C C   . GLY A 0 153 . -3.452   10.808  85.488   1.00 40.51 153 A 1 
ATOM 1138 O O   . GLY A 0 153 . -3.541   11.079  84.301   1.00 40.51 153 A 1 
ATOM 1139 N N   . HIS A 0 154 . -4.467   11.249  86.251   1.00 33.71 154 A 1 
ATOM 1140 C CA  . HIS A 0 154 . -4.661   11.646  87.668   1.00 33.71 154 A 1 
ATOM 1141 C C   . HIS A 0 154 . -4.224   13.078  88.042   1.00 33.71 154 A 1 
ATOM 1142 C CB  . HIS A 0 154 . -4.249   10.628  88.750   1.00 33.71 154 A 1 
ATOM 1143 O O   . HIS A 0 154 . -3.075   13.325  88.386   1.00 33.71 154 A 1 
ATOM 1144 C CG  . HIS A 0 154 . -5.151   9.428   88.904   1.00 33.71 154 A 1 
ATOM 1145 C CD2 . HIS A 0 154 . -5.274   8.671   90.040   1.00 33.71 154 A 1 
ATOM 1146 N ND1 . HIS A 0 154 . -6.083   8.956   88.005   1.00 33.71 154 A 1 
ATOM 1147 C CE1 . HIS A 0 154 . -6.748   7.943   88.587   1.00 33.71 154 A 1 
ATOM 1148 N NE2 . HIS A 0 154 . -6.298   7.743   89.834   1.00 33.71 154 A 1 
ATOM 1149 N N   . GLY A 0 155 . -5.216   13.974  88.124   1.00 41.99 155 A 1 
ATOM 1150 C CA  . GLY A 0 155 . -5.184   15.259  88.834   1.00 41.99 155 A 1 
ATOM 1151 C C   . GLY A 0 155 . -6.625   15.716  89.116   1.00 41.99 155 A 1 
ATOM 1152 O O   . GLY A 0 155 . -7.470   15.620  88.229   1.00 41.99 155 A 1 
ATOM 1153 N N   . LYS A 0 156 . -6.948   16.136  90.349   1.00 34.88 156 A 1 
ATOM 1154 C CA  . LYS A 0 156 . -8.316   16.519  90.770   1.00 34.88 156 A 1 
ATOM 1155 C C   . LYS A 0 156 . -8.370   17.945  91.322   1.00 34.88 156 A 1 
ATOM 1156 C CB  . LYS A 0 156 . -8.853   15.579  91.871   1.00 34.88 156 A 1 
ATOM 1157 O O   . LYS A 0 156 . -7.565   18.286  92.181   1.00 34.88 156 A 1 
ATOM 1158 C CG  . LYS A 0 156 . -9.463   14.254  91.391   1.00 34.88 156 A 1 
ATOM 1159 C CD  . LYS A 0 156 . -10.136  13.547  92.584   1.00 34.88 156 A 1 
ATOM 1160 C CE  . LYS A 0 156 . -10.847  12.260  92.153   1.00 34.88 156 A 1 
ATOM 1161 N NZ  . LYS A 0 156 . -11.537  11.606  93.296   1.00 34.88 156 A 1 
ATOM 1162 N N   . GLY A 0 157 . -9.425   18.678  90.958   1.00 41.08 157 A 1 
ATOM 1163 C CA  . GLY A 0 157 . -9.906   19.880  91.656   1.00 41.08 157 A 1 
ATOM 1164 C C   . GLY A 0 157 . -10.255  21.042  90.710   1.00 41.08 157 A 1 
ATOM 1165 O O   . GLY A 0 157 . -9.591   21.198  89.696   1.00 41.08 157 A 1 
ATOM 1166 N N   . ALA A 0 158 . -11.265  21.879  90.980   1.00 38.10 158 A 1 
ATOM 1167 C CA  . ALA A 0 158 . -12.347  21.766  91.971   1.00 38.10 158 A 1 
ATOM 1168 C C   . ALA A 0 158 . -13.513  22.743  91.653   1.00 38.10 158 A 1 
ATOM 1169 C CB  . ALA A 0 158 . -11.795  22.087  93.372   1.00 38.10 158 A 1 
ATOM 1170 O O   . ALA A 0 158 . -13.284  23.765  91.021   1.00 38.10 158 A 1 
ATOM 1171 N N   . ALA A 0 159 . -14.702  22.455  92.211   1.00 38.46 159 A 1 
ATOM 1172 C CA  . ALA A 0 159 . -15.869  23.343  92.418   1.00 38.46 159 A 1 
ATOM 1173 C C   . ALA A 0 159 . -16.686  23.881  91.206   1.00 38.46 159 A 1 
ATOM 1174 C CB  . ALA A 0 159 . -15.456  24.481  93.366   1.00 38.46 159 A 1 
ATOM 1175 O O   . ALA A 0 159 . -16.142  24.458  90.275   1.00 38.46 159 A 1 
ATOM 1176 N N   . GLY A 0 160 . -18.030  23.806  91.317   1.00 37.49 160 A 1 
ATOM 1177 C CA  . GLY A 0 160 . -18.989  24.650  90.568   1.00 37.49 160 A 1 
ATOM 1178 C C   . GLY A 0 160 . -20.216  23.943  89.951   1.00 37.49 160 A 1 
ATOM 1179 O O   . GLY A 0 160 . -20.116  23.450  88.839   1.00 37.49 160 A 1 
ATOM 1180 N N   . GLY A 0 161 . -21.382  23.971  90.625   1.00 36.70 161 A 1 
ATOM 1181 C CA  . GLY A 0 161 . -22.702  23.540  90.093   1.00 36.70 161 A 1 
ATOM 1182 C C   . GLY A 0 161 . -22.922  22.010  90.035   1.00 36.70 161 A 1 
ATOM 1183 O O   . GLY A 0 161 . -22.177  21.299  89.380   1.00 36.70 161 A 1 
ATOM 1184 N N   . GLN A 0 162 . -23.806  21.378  90.821   1.00 36.71 162 A 1 
ATOM 1185 C CA  . GLN A 0 162 . -25.286  21.438  90.828   1.00 36.71 162 A 1 
ATOM 1186 C C   . GLN A 0 162 . -25.919  20.876  89.531   1.00 36.71 162 A 1 
ATOM 1187 C CB  . GLN A 0 162 . -25.857  22.820  91.187   1.00 36.71 162 A 1 
ATOM 1188 O O   . GLN A 0 162 . -25.717  21.443  88.469   1.00 36.71 162 A 1 
ATOM 1189 C CG  . GLN A 0 162 . -25.477  23.267  92.608   1.00 36.71 162 A 1 
ATOM 1190 C CD  . GLN A 0 162 . -25.738  24.754  92.818   1.00 36.71 162 A 1 
ATOM 1191 N NE2 . GLN A 0 162 . -26.556  25.144  93.770   1.00 36.71 162 A 1 
ATOM 1192 O OE1 . GLN A 0 162 . -25.183  25.597  92.141   1.00 36.71 162 A 1 
ATOM 1193 N N   . ALA A 0 163 . -26.717  19.800  89.555   1.00 35.79 163 A 1 
ATOM 1194 C CA  . ALA A 0 163 . -27.113  18.943  90.681   1.00 35.79 163 A 1 
ATOM 1195 C C   . ALA A 0 163 . -27.426  17.503  90.226   1.00 35.79 163 A 1 
ATOM 1196 C CB  . ALA A 0 163 . -28.342  19.564  91.364   1.00 35.79 163 A 1 
ATOM 1197 O O   . ALA A 0 163 . -27.736  17.264  89.064   1.00 35.79 163 A 1 
ATOM 1198 N N   . ALA A 0 164 . -27.389  16.550  91.162   1.00 32.43 164 A 1 
ATOM 1199 C CA  . ALA A 0 164 . -27.795  15.163  90.939   1.00 32.43 164 A 1 
ATOM 1200 C C   . ALA A 0 164 . -28.799  14.731  92.015   1.00 32.43 164 A 1 
ATOM 1201 C CB  . ALA A 0 164 . -26.546  14.270  90.938   1.00 32.43 164 A 1 
ATOM 1202 O O   . ALA A 0 164 . -28.547  14.929  93.205   1.00 32.43 164 A 1 
ATOM 1203 N N   . GLN A 0 165 . -29.904  14.096  91.616   1.00 37.19 165 A 1 
ATOM 1204 C CA  . GLN A 0 165 . -30.804  13.404  92.539   1.00 37.19 165 A 1 
ATOM 1205 C C   . GLN A 0 165 . -30.777  11.904  92.269   1.00 37.19 165 A 1 
ATOM 1206 C CB  . GLN A 0 165 . -32.233  13.965  92.486   1.00 37.19 165 A 1 
ATOM 1207 O O   . GLN A 0 165 . -31.239  11.427  91.238   1.00 37.19 165 A 1 
ATOM 1208 C CG  . GLN A 0 165 . -32.337  15.313  93.211   1.00 37.19 165 A 1 
ATOM 1209 C CD  . GLN A 0 165 . -33.792  15.725  93.403   1.00 37.19 165 A 1 
ATOM 1210 N NE2 . GLN A 0 165 . -34.377  15.519  94.565   1.00 37.19 165 A 1 
ATOM 1211 O OE1 . GLN A 0 165 . -34.441  16.225  92.509   1.00 37.19 165 A 1 
ATOM 1212 N N   . SER A 0 166 . -30.264  11.158  93.244   1.00 30.70 166 A 1 
ATOM 1213 C CA  . SER A 0 166 . -30.532  9.728   93.362   1.00 30.70 166 A 1 
ATOM 1214 C C   . SER A 0 166 . -31.727  9.537   94.294   1.00 30.70 166 A 1 
ATOM 1215 C CB  . SER A 0 166 . -29.292  8.963   93.845   1.00 30.70 166 A 1 
ATOM 1216 O O   . SER A 0 166 . -31.797  10.178  95.341   1.00 30.70 166 A 1 
ATOM 1217 O OG  . SER A 0 166 . -28.793  9.441   95.082   1.00 30.70 166 A 1 
ATOM 1218 N N   . TRP A 0 167 . -32.655  8.653   93.932   1.00 35.17 167 A 1 
ATOM 1219 C CA  . TRP A 0 167 . -33.727  8.208   94.824   1.00 35.17 167 A 1 
ATOM 1220 C C   . TRP A 0 167 . -33.483  6.750   95.214   1.00 35.17 167 A 1 
ATOM 1221 C CB  . TRP A 0 167 . -35.109  8.482   94.210   1.00 35.17 167 A 1 
ATOM 1222 O O   . TRP A 0 167 . -33.889  5.816   94.527   1.00 35.17 167 A 1 
ATOM 1223 C CG  . TRP A 0 167 . -35.691  9.817   94.580   1.00 35.17 167 A 1 
ATOM 1224 C CD1 . TRP A 0 167 . -35.131  11.023  94.330   1.00 35.17 167 A 1 
ATOM 1225 C CD2 . TRP A 0 167 . -36.941  10.104  95.288   1.00 35.17 167 A 1 
ATOM 1226 C CE2 . TRP A 0 167 . -37.060  11.518  95.446   1.00 35.17 167 A 1 
ATOM 1227 C CE3 . TRP A 0 167 . -37.992  9.313   95.805   1.00 35.17 167 A 1 
ATOM 1228 N NE1 . TRP A 0 167 . -35.936  12.028  94.832   1.00 35.17 167 A 1 
ATOM 1229 C CH2 . TRP A 0 167 . -39.181  11.299  96.593   1.00 35.17 167 A 1 
ATOM 1230 C CZ2 . TRP A 0 167 . -38.154  12.116  96.090   1.00 35.17 167 A 1 
ATOM 1231 C CZ3 . TRP A 0 167 . -39.100  9.903   96.447   1.00 35.17 167 A 1 
ATOM 1232 N N   . LYS A 0 168 . -32.789  6.557   96.342   1.00 37.95 168 A 1 
ATOM 1233 C CA  . LYS A 0 168 . -32.856  5.292   97.088   1.00 37.95 168 A 1 
ATOM 1234 C C   . LYS A 0 168 . -34.217  5.231   97.792   1.00 37.95 168 A 1 
ATOM 1235 C CB  . LYS A 0 168 . -31.689  5.174   98.082   1.00 37.95 168 A 1 
ATOM 1236 O O   . LYS A 0 168 . -34.665  6.235   98.335   1.00 37.95 168 A 1 
ATOM 1237 C CG  . LYS A 0 168 . -30.358  4.863   97.379   1.00 37.95 168 A 1 
ATOM 1238 C CD  . LYS A 0 168 . -29.231  4.674   98.405   1.00 37.95 168 A 1 
ATOM 1239 C CE  . LYS A 0 168 . -27.949  4.202   97.710   1.00 37.95 168 A 1 
ATOM 1240 N NZ  . LYS A 0 168 . -26.850  3.979   98.683   1.00 37.95 168 A 1 
ATOM 1241 N N   . GLY A 0 169 . -34.879  4.076   97.738   1.00 32.27 169 A 1 
ATOM 1242 C CA  . GLY A 0 169 . -36.287  3.943   98.130   1.00 32.27 169 A 1 
ATOM 1243 C C   . GLY A 0 169 . -36.561  3.952   99.640   1.00 32.27 169 A 1 
ATOM 1244 O O   . GLY A 0 169 . -35.674  3.683   100.449  1.00 32.27 169 A 1 
ATOM 1245 N N   . ALA A 0 170 . -37.826  4.206   99.998   1.00 29.41 170 A 1 
ATOM 1246 C CA  . ALA A 0 170 . -38.342  4.136   101.367  1.00 29.41 170 A 1 
ATOM 1247 C C   . ALA A 0 170 . -39.870  3.878   101.405  1.00 29.41 170 A 1 
ATOM 1248 C CB  . ALA A 0 170 . -37.970  5.443   102.088  1.00 29.41 170 A 1 
ATOM 1249 O O   . ALA A 0 170 . -40.656  4.813   101.526  1.00 29.41 170 A 1 
ATOM 1250 N N   . SER A 0 171 . -40.303  2.613   101.319  1.00 41.79 171 A 1 
ATOM 1251 C CA  . SER A 0 171 . -41.712  2.211   101.546  1.00 41.79 171 A 1 
ATOM 1252 C C   . SER A 0 171 . -41.870  0.715   101.881  1.00 41.79 171 A 1 
ATOM 1253 C CB  . SER A 0 171 . -42.619  2.631   100.376  1.00 41.79 171 A 1 
ATOM 1254 O O   . SER A 0 171 . -42.631  -0.022  101.258  1.00 41.79 171 A 1 
ATOM 1255 O OG  . SER A 0 171 . -42.104  2.188   99.135   1.00 41.79 171 A 1 
ATOM 1256 N N   . ALA A 0 172 . -41.136  0.232   102.887  1.00 32.31 172 A 1 
ATOM 1257 C CA  . ALA A 0 172 . -41.226  -1.158  103.337  1.00 32.31 172 A 1 
ATOM 1258 C C   . ALA A 0 172 . -42.260  -1.344  104.466  1.00 32.31 172 A 1 
ATOM 1259 C CB  . ALA A 0 172 . -39.820  -1.623  103.747  1.00 32.31 172 A 1 
ATOM 1260 O O   . ALA A 0 172 . -41.904  -1.205  105.634  1.00 32.31 172 A 1 
ATOM 1261 N N   . GLN A 0 173 . -43.506  -1.728  104.145  1.00 34.60 173 A 1 
ATOM 1262 C CA  . GLN A 0 173 . -44.444  -2.300  105.132  1.00 34.60 173 A 1 
ATOM 1263 C C   . GLN A 0 173 . -45.576  -3.151  104.512  1.00 34.60 173 A 1 
ATOM 1264 C CB  . GLN A 0 173 . -44.980  -1.202  106.084  1.00 34.60 173 A 1 
ATOM 1265 O O   . GLN A 0 173 . -46.590  -2.654  104.043  1.00 34.60 173 A 1 
ATOM 1266 C CG  . GLN A 0 173 . -44.352  -1.295  107.499  1.00 34.60 173 A 1 
ATOM 1267 C CD  . GLN A 0 173 . -43.859  0.028   108.090  1.00 34.60 173 A 1 
ATOM 1268 N NE2 . GLN A 0 173 . -43.167  -0.012  109.208  1.00 34.60 173 A 1 
ATOM 1269 O OE1 . GLN A 0 173 . -44.085  1.120   107.601  1.00 34.60 173 A 1 
ATOM 1270 N N   . GLN A 0 174 . -45.347  -4.467  104.546  1.00 31.37 174 A 1 
ATOM 1271 C CA  . GLN A 0 174 . -46.296  -5.587  104.698  1.00 31.37 174 A 1 
ATOM 1272 C C   . GLN A 0 174 . -47.811  -5.313  104.515  1.00 31.37 174 A 1 
ATOM 1273 C CB  . GLN A 0 174 . -46.064  -6.180  106.105  1.00 31.37 174 A 1 
ATOM 1274 O O   . GLN A 0 174 . -48.458  -4.750  105.393  1.00 31.37 174 A 1 
ATOM 1275 C CG  . GLN A 0 174 . -44.630  -6.699  106.334  1.00 31.37 174 A 1 
ATOM 1276 C CD  . GLN A 0 174 . -44.371  -7.175  107.762  1.00 31.37 174 A 1 
ATOM 1277 N NE2 . GLN A 0 174 . -43.189  -7.676  108.044  1.00 31.37 174 A 1 
ATOM 1278 O OE1 . GLN A 0 174 . -45.193  -7.104  108.656  1.00 31.37 174 A 1 
ATOM 1279 N N   . GLY A 0 175 . -48.407  -5.881  103.457  1.00 34.01 175 A 1 
ATOM 1280 C CA  . GLY A 0 175 . -49.863  -5.904  103.247  1.00 34.01 175 A 1 
ATOM 1281 C C   . GLY A 0 175 . -50.275  -6.814  102.086  1.00 34.01 175 A 1 
ATOM 1282 O O   . GLY A 0 175 . -50.584  -6.336  101.001  1.00 34.01 175 A 1 
ATOM 1283 N N   . ALA A 0 176 . -50.218  -8.137  102.271  1.00 31.08 176 A 1 
ATOM 1284 C CA  . ALA A 0 176 . -50.435  -9.092  101.182  1.00 31.08 176 A 1 
ATOM 1285 C C   . ALA A 0 176 . -51.926  -9.282  100.838  1.00 31.08 176 A 1 
ATOM 1286 C CB  . ALA A 0 176 . -49.758  -10.422 101.545  1.00 31.08 176 A 1 
ATOM 1287 O O   . ALA A 0 176 . -52.669  -9.886  101.610  1.00 31.08 176 A 1 
ATOM 1288 N N   . ALA A 0 177 . -52.331  -8.857  99.638   1.00 36.30 177 A 1 
ATOM 1289 C CA  . ALA A 0 177 . -53.627  -9.168  99.038   1.00 36.30 177 A 1 
ATOM 1290 C C   . ALA A 0 177 . -53.422  -9.826  97.663   1.00 36.30 177 A 1 
ATOM 1291 C CB  . ALA A 0 177 . -54.463  -7.884  98.959   1.00 36.30 177 A 1 
ATOM 1292 O O   . ALA A 0 177 . -52.843  -9.227  96.759   1.00 36.30 177 A 1 
ATOM 1293 N N   . LYS A 0 178 . -53.885  -11.072 97.499   1.00 31.37 178 A 1 
ATOM 1294 C CA  . LYS A 0 178 . -53.880  -11.771 96.204   1.00 31.37 178 A 1 
ATOM 1295 C C   . LYS A 0 178 . -55.064  -11.288 95.357   1.00 31.37 178 A 1 
ATOM 1296 C CB  . LYS A 0 178 . -53.952  -13.298 96.399   1.00 31.37 178 A 1 
ATOM 1297 O O   . LYS A 0 178 . -56.157  -11.826 95.496   1.00 31.37 178 A 1 
ATOM 1298 C CG  . LYS A 0 178 . -52.674  -13.955 96.943   1.00 31.37 178 A 1 
ATOM 1299 C CD  . LYS A 0 178 . -52.895  -15.474 97.034   1.00 31.37 178 A 1 
ATOM 1300 C CE  . LYS A 0 178 . -51.626  -16.213 97.473   1.00 31.37 178 A 1 
ATOM 1301 N NZ  . LYS A 0 178 . -51.843  -17.682 97.505   1.00 31.37 178 A 1 
ATOM 1302 N N   . GLY A 0 179 . -54.840  -10.304 94.490   1.00 35.33 179 A 1 
ATOM 1303 C CA  . GLY A 0 179 . -55.714  -10.029 93.344   1.00 35.33 179 A 1 
ATOM 1304 C C   . GLY A 0 179 . -55.216  -10.820 92.137   1.00 35.33 179 A 1 
ATOM 1305 O O   . GLY A 0 179 . -54.052  -10.678 91.769   1.00 35.33 179 A 1 
ATOM 1306 N N   . GLY A 0 180 . -56.051  -11.697 91.582   1.00 28.14 180 A 1 
ATOM 1307 C CA  . GLY A 0 180 . -55.727  -12.432 90.360   1.00 28.14 180 A 1 
ATOM 1308 C C   . GLY A 0 180 . -56.101  -11.610 89.134   1.00 28.14 180 A 1 
ATOM 1309 O O   . GLY A 0 180 . -57.220  -11.109 89.078   1.00 28.14 180 A 1 
ATOM 1310 N N   . TYR A 0 181 . -55.178  -11.507 88.183   1.00 32.96 181 A 1 
ATOM 1311 C CA  . TYR A 0 181 . -55.407  -10.932 86.860   1.00 32.96 181 A 1 
ATOM 1312 C C   . TYR A 0 181 . -54.814  -11.873 85.810   1.00 32.96 181 A 1 
ATOM 1313 C CB  . TYR A 0 181 . -54.831  -9.511  86.775   1.00 32.96 181 A 1 
ATOM 1314 O O   . TYR A 0 181 . -53.812  -12.552 86.065   1.00 32.96 181 A 1 
ATOM 1315 C CG  . TYR A 0 181 . -55.443  -8.561  87.790   1.00 32.96 181 A 1 
ATOM 1316 C CD1 . TYR A 0 181 . -56.767  -8.116  87.617   1.00 32.96 181 A 1 
ATOM 1317 C CD2 . TYR A 0 181 . -54.719  -8.183  88.939   1.00 32.96 181 A 1 
ATOM 1318 C CE1 . TYR A 0 181 . -57.376  -7.305  88.595   1.00 32.96 181 A 1 
ATOM 1319 C CE2 . TYR A 0 181 . -55.318  -7.362  89.915   1.00 32.96 181 A 1 
ATOM 1320 O OH  . TYR A 0 181 . -57.237  -6.151  90.694   1.00 32.96 181 A 1 
ATOM 1321 C CZ  . TYR A 0 181 . -56.653  -6.929  89.745   1.00 32.96 181 A 1 
ATOM 1322 N N   . ASP A 0 182 . -55.488  -11.931 84.673   1.00 34.45 182 A 1 
ATOM 1323 C CA  . ASP A 0 182 . -55.169  -12.718 83.486   1.00 34.45 182 A 1 
ATOM 1324 C C   . ASP A 0 182 . -53.834  -12.246 82.893   1.00 34.45 182 A 1 
ATOM 1325 C CB  . ASP A 0 182 . -56.320  -12.647 82.449   1.00 34.45 182 A 1 
ATOM 1326 O O   . ASP A 0 182 . -53.457  -11.077 82.997   1.00 34.45 182 A 1 
ATOM 1327 C CG  . ASP A 0 182 . -57.560  -11.876 82.936   1.00 34.45 182 A 1 
ATOM 1328 O OD1 . ASP A 0 182 . -57.411  -10.659 83.206   1.00 34.45 182 A 1 
ATOM 1329 O OD2 . ASP A 0 182 . -58.596  -12.522 83.205   1.00 34.45 182 A 1 
ATOM 1330 N N   . ASN A 0 183 . -53.068  -13.171 82.318   1.00 34.53 183 A 1 
ATOM 1331 C CA  . ASN A 0 183 . -51.680  -12.919 81.921   1.00 34.53 183 A 1 
ATOM 1332 C C   . ASN A 0 183 . -51.426  -13.436 80.500   1.00 34.53 183 A 1 
ATOM 1333 C CB  . ASN A 0 183 . -50.734  -13.447 83.026   1.00 34.53 183 A 1 
ATOM 1334 O O   . ASN A 0 183 . -50.434  -14.115 80.223   1.00 34.53 183 A 1 
ATOM 1335 C CG  . ASN A 0 183 . -49.731  -12.418 83.530   1.00 34.53 183 A 1 
ATOM 1336 N ND2 . ASN A 0 183 . -49.177  -12.653 84.697   1.00 34.53 183 A 1 
ATOM 1337 O OD1 . ASN A 0 183 . -49.400  -11.411 82.928   1.00 34.53 183 A 1 
ATOM 1338 N N   . ASP A 0 184 . -52.353  -13.106 79.602   1.00 41.24 184 A 1 
ATOM 1339 C CA  . ASP A 0 184 . -52.406  -13.617 78.233   1.00 41.24 184 A 1 
ATOM 1340 C C   . ASP A 0 184 . -51.416  -12.858 77.335   1.00 41.24 184 A 1 
ATOM 1341 C CB  . ASP A 0 184 . -53.867  -13.671 77.761   1.00 41.24 184 A 1 
ATOM 1342 O O   . ASP A 0 184 . -51.727  -11.965 76.546   1.00 41.24 184 A 1 
ATOM 1343 C CG  . ASP A 0 184 . -54.699  -14.594 78.671   1.00 41.24 184 A 1 
ATOM 1344 O OD1 . ASP A 0 184 . -54.119  -15.573 79.202   1.00 41.24 184 A 1 
ATOM 1345 O OD2 . ASP A 0 184 . -55.879  -14.271 78.900   1.00 41.24 184 A 1 
ATOM 1346 N N   . VAL A 0 185 . -50.141  -13.194 77.534   1.00 35.34 185 A 1 
ATOM 1347 C CA  . VAL A 0 185 . -48.985  -12.546 76.913   1.00 35.34 185 A 1 
ATOM 1348 C C   . VAL A 0 185 . -48.446  -13.416 75.775   1.00 35.34 185 A 1 
ATOM 1349 C CB  . VAL A 0 185 . -47.915  -12.196 77.975   1.00 35.34 185 A 1 
ATOM 1350 O O   . VAL A 0 185 . -47.444  -14.112 75.931   1.00 35.34 185 A 1 
ATOM 1351 C CG1 . VAL A 0 185 . -46.739  -11.414 77.364   1.00 35.34 185 A 1 
ATOM 1352 C CG2 . VAL A 0 185 . -48.483  -11.299 79.086   1.00 35.34 185 A 1 
ATOM 1353 N N   . TRP A 0 186 . -49.076  -13.343 74.597   1.00 48.44 186 A 1 
ATOM 1354 C CA  . TRP A 0 186 . -48.524  -13.926 73.364   1.00 48.44 186 A 1 
ATOM 1355 C C   . TRP A 0 186 . -48.654  -13.004 72.137   1.00 48.44 186 A 1 
ATOM 1356 C CB  . TRP A 0 186 . -49.018  -15.371 73.159   1.00 48.44 186 A 1 
ATOM 1357 O O   . TRP A 0 186 . -49.268  -13.328 71.129   1.00 48.44 186 A 1 
ATOM 1358 C CG  . TRP A 0 186 . -50.456  -15.609 72.804   1.00 48.44 186 A 1 
ATOM 1359 C CD1 . TRP A 0 186 . -51.488  -15.707 73.676   1.00 48.44 186 A 1 
ATOM 1360 C CD2 . TRP A 0 186 . -51.041  -15.818 71.476   1.00 48.44 186 A 1 
ATOM 1361 C CE2 . TRP A 0 186 . -52.435  -16.062 71.631   1.00 48.44 186 A 1 
ATOM 1362 C CE3 . TRP A 0 186 . -50.544  -15.788 70.150   1.00 48.44 186 A 1 
ATOM 1363 N NE1 . TRP A 0 186 . -52.657  -15.968 72.984   1.00 48.44 186 A 1 
ATOM 1364 C CH2 . TRP A 0 186 . -52.769  -16.214 69.238   1.00 48.44 186 A 1 
ATOM 1365 C CZ2 . TRP A 0 186 . -53.280  -16.294 70.540   1.00 48.44 186 A 1 
ATOM 1366 C CZ3 . TRP A 0 186 . -51.405  -15.937 69.043   1.00 48.44 186 A 1 
ATOM 1367 N N   . ALA A 0 187 . -48.006  -11.838 72.171   1.00 45.48 187 A 1 
ATOM 1368 C CA  . ALA A 0 187 . -47.868  -11.011 70.969   1.00 45.48 187 A 1 
ATOM 1369 C C   . ALA A 0 187 . -46.885  -11.662 69.972   1.00 45.48 187 A 1 
ATOM 1370 C CB  . ALA A 0 187 . -47.447  -9.594  71.381   1.00 45.48 187 A 1 
ATOM 1371 O O   . ALA A 0 187 . -45.670  -11.529 70.120   1.00 45.48 187 A 1 
ATOM 1372 N N   . LYS A 0 188 . -47.398  -12.359 68.950   1.00 47.61 188 A 1 
ATOM 1373 C CA  . LYS A 0 188 . -46.599  -12.788 67.787   1.00 47.61 188 A 1 
ATOM 1374 C C   . LYS A 0 188 . -46.390  -11.581 66.875   1.00 47.61 188 A 1 
ATOM 1375 C CB  . LYS A 0 188 . -47.285  -13.939 67.032   1.00 47.61 188 A 1 
ATOM 1376 O O   . LYS A 0 188 . -47.350  -11.055 66.325   1.00 47.61 188 A 1 
ATOM 1377 C CG  . LYS A 0 188 . -47.238  -15.260 67.816   1.00 47.61 188 A 1 
ATOM 1378 C CD  . LYS A 0 188 . -48.115  -16.323 67.139   1.00 47.61 188 A 1 
ATOM 1379 C CE  . LYS A 0 188 . -48.242  -17.574 68.023   1.00 47.61 188 A 1 
ATOM 1380 N NZ  . LYS A 0 188 . -49.556  -18.246 67.840   1.00 47.61 188 A 1 
ATOM 1381 N N   . GLN A 0 189 . -45.145  -11.135 66.754   1.00 55.51 189 A 1 
ATOM 1382 C CA  . GLN A 0 189 . -44.773  -9.991  65.924   1.00 55.51 189 A 1 
ATOM 1383 C C   . GLN A 0 189 . -44.590  -10.445 64.470   1.00 55.51 189 A 1 
ATOM 1384 C CB  . GLN A 0 189 . -43.495  -9.347  66.493   1.00 55.51 189 A 1 
ATOM 1385 O O   . GLN A 0 189 . -43.762  -11.315 64.196   1.00 55.51 189 A 1 
ATOM 1386 C CG  . GLN A 0 189 . -43.735  -8.736  67.885   1.00 55.51 189 A 1 
ATOM 1387 C CD  . GLN A 0 189 . -42.440  -8.365  68.598   1.00 55.51 189 A 1 
ATOM 1388 N NE2 . GLN A 0 189 . -42.011  -7.124  68.543   1.00 55.51 189 A 1 
ATOM 1389 O OE1 . GLN A 0 189 . -41.804  -9.175  69.251   1.00 55.51 189 A 1 
ATOM 1390 N N   . ALA A 0 190 . -45.347  -9.854  63.546   1.00 53.95 190 A 1 
ATOM 1391 C CA  . ALA A 0 190 . -45.002  -9.874  62.130   1.00 53.95 190 A 1 
ATOM 1392 C C   . ALA A 0 190 . -43.904  -8.833  61.852   1.00 53.95 190 A 1 
ATOM 1393 C CB  . ALA A 0 190 . -46.264  -9.642  61.294   1.00 53.95 190 A 1 
ATOM 1394 O O   . ALA A 0 190 . -43.985  -7.689  62.312   1.00 53.95 190 A 1 
ATOM 1395 N N   . TYR A 0 191 . -42.887  -9.250  61.102   1.00 57.04 191 A 1 
ATOM 1396 C CA  . TYR A 0 191 . -41.794  -8.408  60.625   1.00 57.04 191 A 1 
ATOM 1397 C C   . TYR A 0 191 . -41.865  -8.344  59.102   1.00 57.04 191 A 1 
ATOM 1398 C CB  . TYR A 0 191 . -40.446  -8.982  61.089   1.00 57.04 191 A 1 
ATOM 1399 O O   . TYR A 0 191 . -41.981  -9.392  58.463   1.00 57.04 191 A 1 
ATOM 1400 C CG  . TYR A 0 191 . -40.214  -8.913  62.587   1.00 57.04 191 A 1 
ATOM 1401 C CD1 . TYR A 0 191 . -39.689  -7.733  63.149   1.00 57.04 191 A 1 
ATOM 1402 C CD2 . TYR A 0 191 . -40.515  -10.013 63.416   1.00 57.04 191 A 1 
ATOM 1403 C CE1 . TYR A 0 191 . -39.455  -7.652  64.535   1.00 57.04 191 A 1 
ATOM 1404 C CE2 . TYR A 0 191 . -40.282  -9.937  64.803   1.00 57.04 191 A 1 
ATOM 1405 O OH  . TYR A 0 191 . -39.518  -8.683  66.697   1.00 57.04 191 A 1 
ATOM 1406 C CZ  . TYR A 0 191 . -39.750  -8.758  65.362   1.00 57.04 191 A 1 
ATOM 1407 N N   . GLY A 0 192 . -41.801  -7.132  58.557   1.00 59.85 192 A 1 
ATOM 1408 C CA  . GLY A 0 192 . -41.369  -6.902  57.186   1.00 59.85 192 A 1 
ATOM 1409 C C   . GLY A 0 192 . -39.850  -6.741  57.144   1.00 59.85 192 A 1 
ATOM 1410 O O   . GLY A 0 192 . -39.207  -6.496  58.175   1.00 59.85 192 A 1 
ATOM 1411 N N   . SER A 0 193 . -39.270  -6.896  55.964   1.00 68.52 193 A 1 
ATOM 1412 C CA  . SER A 0 193 . -37.901  -6.474  55.696   1.00 68.52 193 A 1 
ATOM 1413 C C   . SER A 0 193 . -37.767  -6.070  54.242   1.00 68.52 193 A 1 
ATOM 1414 C CB  . SER A 0 193 . -36.897  -7.577  56.023   1.00 68.52 193 A 1 
ATOM 1415 O O   . SER A 0 193 . -37.912  -6.919  53.358   1.00 68.52 193 A 1 
ATOM 1416 O OG  . SER A 0 193 . -37.159  -8.757  55.284   1.00 68.52 193 A 1 
ATOM 1417 N N   . ASP A 0 194 . -37.465  -4.799  54.074   1.00 72.32 194 A 1 
ATOM 1418 C CA  . ASP A 0 194 . -37.209  -4.101  52.831   1.00 72.32 194 A 1 
ATOM 1419 C C   . ASP A 0 194 . -35.744  -4.356  52.428   1.00 72.32 194 A 1 
ATOM 1420 C CB  . ASP A 0 194 . -37.503  -2.599  53.048   1.00 72.32 194 A 1 
ATOM 1421 O O   . ASP A 0 194 . -34.845  -4.320  53.282   1.00 72.32 194 A 1 
ATOM 1422 C CG  . ASP A 0 194 . -38.558  -2.296  54.137   1.00 72.32 194 A 1 
ATOM 1423 O OD1 . ASP A 0 194 . -38.268  -2.499  55.352   1.00 72.32 194 A 1 
ATOM 1424 O OD2 . ASP A 0 194 . -39.720  -1.973  53.801   1.00 72.32 194 A 1 
ATOM 1425 N N   . PHE A 0 195 . -35.478  -4.685  51.162   1.00 73.89 195 A 1 
ATOM 1426 C CA  . PHE A 0 195 . -34.116  -5.021  50.712   1.00 73.89 195 A 1 
ATOM 1427 C C   . PHE A 0 195 . -33.844  -4.530  49.291   1.00 73.89 195 A 1 
ATOM 1428 C CB  . PHE A 0 195 . -33.848  -6.526  50.875   1.00 73.89 195 A 1 
ATOM 1429 O O   . PHE A 0 195 . -33.751  -5.305  48.340   1.00 73.89 195 A 1 
ATOM 1430 C CG  . PHE A 0 195 . -33.586  -7.007  52.292   1.00 73.89 195 A 1 
ATOM 1431 C CD1 . PHE A 0 195 . -32.502  -6.492  53.031   1.00 73.89 195 A 1 
ATOM 1432 C CD2 . PHE A 0 195 . -34.396  -8.007  52.857   1.00 73.89 195 A 1 
ATOM 1433 C CE1 . PHE A 0 195 . -32.220  -6.982  54.318   1.00 73.89 195 A 1 
ATOM 1434 C CE2 . PHE A 0 195 . -34.102  -8.518  54.135   1.00 73.89 195 A 1 
ATOM 1435 C CZ  . PHE A 0 195 . -33.013  -8.007  54.866   1.00 73.89 195 A 1 
ATOM 1436 N N   . ASP A 0 196 . -33.665  -3.220  49.184   1.00 75.81 196 A 1 
ATOM 1437 C CA  . ASP A 0 196 . -33.481  -2.514  47.926   1.00 75.81 196 A 1 
ATOM 1438 C C   . ASP A 0 196 . -31.981  -2.276  47.672   1.00 75.81 196 A 1 
ATOM 1439 C CB  . ASP A 0 196 . -34.319  -1.222  48.008   1.00 75.81 196 A 1 
ATOM 1440 O O   . ASP A 0 196 . -31.313  -1.540  48.402   1.00 75.81 196 A 1 
ATOM 1441 C CG  . ASP A 0 196 . -34.968  -0.831  46.685   1.00 75.81 196 A 1 
ATOM 1442 O OD1 . ASP A 0 196 . -35.447  -1.706  45.944   1.00 75.81 196 A 1 
ATOM 1443 O OD2 . ASP A 0 196 . -34.946  0.377   46.353   1.00 75.81 196 A 1 
ATOM 1444 N N   . SER A 0 197 . -31.411  -2.893  46.635   1.00 78.08 197 A 1 
ATOM 1445 C CA  . SER A 0 197 . -30.031  -2.627  46.205   1.00 78.08 197 A 1 
ATOM 1446 C C   . SER A 0 197 . -30.007  -2.097  44.780   1.00 78.08 197 A 1 
ATOM 1447 C CB  . SER A 0 197 . -29.116  -3.842  46.391   1.00 78.08 197 A 1 
ATOM 1448 O O   . SER A 0 197 . -30.462  -2.771  43.854   1.00 78.08 197 A 1 
ATOM 1449 O OG  . SER A 0 197 . -29.495  -4.932  45.579   1.00 78.08 197 A 1 
ATOM 1450 N N   . ARG A 0 198 . -29.463  -0.890  44.607   1.00 81.43 198 A 1 
ATOM 1451 C CA  . ARG A 0 198 . -29.358  -0.201  43.319   1.00 81.43 198 A 1 
ATOM 1452 C C   . ARG A 0 198 . -27.923  0.234   43.089   1.00 81.43 198 A 1 
ATOM 1453 C CB  . ARG A 0 198 . -30.311  0.998   43.246   1.00 81.43 198 A 1 
ATOM 1454 O O   . ARG A 0 198 . -27.345  0.928   43.922   1.00 81.43 198 A 1 
ATOM 1455 C CG  . ARG A 0 198 . -31.746  0.640   43.646   1.00 81.43 198 A 1 
ATOM 1456 C CD  . ARG A 0 198 . -32.677  1.828   43.412   1.00 81.43 198 A 1 
ATOM 1457 N NE  . ARG A 0 198 . -33.978  1.577   44.044   1.00 81.43 198 A 1 
ATOM 1458 N NH1 . ARG A 0 198 . -35.318  2.913   42.758   1.00 81.43 198 A 1 
ATOM 1459 N NH2 . ARG A 0 198 . -36.207  1.547   44.298   1.00 81.43 198 A 1 
ATOM 1460 C CZ  . ARG A 0 198 . -35.162  2.016   43.691   1.00 81.43 198 A 1 
ATOM 1461 N N   . TRP A 0 199 . -27.365  -0.140  41.952   1.00 86.06 199 A 1 
ATOM 1462 C CA  . TRP A 0 199 . -25.995  0.174   41.574   1.00 86.06 199 A 1 
ATOM 1463 C C   . TRP A 0 199 . -25.959  0.678   40.142   1.00 86.06 199 A 1 
ATOM 1464 C CB  . TRP A 0 199 . -25.135  -1.078  41.759   1.00 86.06 199 A 1 
ATOM 1465 O O   . TRP A 0 199 . -26.756  0.250   39.307   1.00 86.06 199 A 1 
ATOM 1466 C CG  . TRP A 0 199 . -23.734  -1.010  41.236   1.00 86.06 199 A 1 
ATOM 1467 C CD1 . TRP A 0 199 . -22.653  -0.587  41.926   1.00 86.06 199 A 1 
ATOM 1468 C CD2 . TRP A 0 199 . -23.240  -1.394  39.917   1.00 86.06 199 A 1 
ATOM 1469 C CE2 . TRP A 0 199 . -21.816  -1.307  39.930   1.00 86.06 199 A 1 
ATOM 1470 C CE3 . TRP A 0 199 . -23.846  -1.846  38.727   1.00 86.06 199 A 1 
ATOM 1471 N NE1 . TRP A 0 199 . -21.518  -0.742  41.154   1.00 86.06 199 A 1 
ATOM 1472 C CH2 . TRP A 0 199 . -21.667  -2.213  37.686   1.00 86.06 199 A 1 
ATOM 1473 C CZ2 . TRP A 0 199 . -21.032  -1.763  38.858   1.00 86.06 199 A 1 
ATOM 1474 C CZ3 . TRP A 0 199 . -23.070  -2.233  37.618   1.00 86.06 199 A 1 
ATOM 1475 N N   . GLY A 0 200 . -25.004  1.548   39.838   1.00 82.52 200 A 1 
ATOM 1476 C CA  . GLY A 0 200 . -24.779  1.945   38.465   1.00 82.52 200 A 1 
ATOM 1477 C C   . GLY A 0 200 . -23.440  2.607   38.207   1.00 82.52 200 A 1 
ATOM 1478 O O   . GLY A 0 200 . -22.659  2.921   39.111   1.00 82.52 200 A 1 
ATOM 1479 N N   . LYS A 0 201 . -23.186  2.772   36.914   1.00 84.55 201 A 1 
ATOM 1480 C CA  . LYS A 0 201 . -21.992  3.363   36.331   1.00 84.55 201 A 1 
ATOM 1481 C C   . LYS A 0 201 . -22.389  4.237   35.166   1.00 84.55 201 A 1 
ATOM 1482 C CB  . LYS A 0 201 . -21.054  2.262   35.833   1.00 84.55 201 A 1 
ATOM 1483 O O   . LYS A 0 201 . -23.000  3.725   34.233   1.00 84.55 201 A 1 
ATOM 1484 C CG  . LYS A 0 201 . -20.487  1.513   37.029   1.00 84.55 201 A 1 
ATOM 1485 C CD  . LYS A 0 201 . -19.366  0.569   36.614   1.00 84.55 201 A 1 
ATOM 1486 C CE  . LYS A 0 201 . -18.575  0.369   37.898   1.00 84.55 201 A 1 
ATOM 1487 N NZ  . LYS A 0 201 . -17.293  -0.313  37.675   1.00 84.55 201 A 1 
ATOM 1488 N N   . SER A 0 202 . -21.979  5.495   35.206   1.00 81.06 202 A 1 
ATOM 1489 C CA  . SER A 0 202 . -22.091  6.403   34.072   1.00 81.06 202 A 1 
ATOM 1490 C C   . SER A 0 202 . -20.705  6.795   33.559   1.00 81.06 202 A 1 
ATOM 1491 C CB  . SER A 0 202 . -22.958  7.618   34.408   1.00 81.06 202 A 1 
ATOM 1492 O O   . SER A 0 202 . -19.766  7.016   34.330   1.00 81.06 202 A 1 
ATOM 1493 O OG  . SER A 0 202 . -22.420  8.342   35.496   1.00 81.06 202 A 1 
ATOM 1494 N N   . TYR A 0 203 . -20.574  6.889   32.240   1.00 79.10 203 A 1 
ATOM 1495 C CA  . TYR A 0 203 . -19.597  7.761   31.597   1.00 79.10 203 A 1 
ATOM 1496 C C   . TYR A 0 203 . -20.370  8.900   30.928   1.00 79.10 203 A 1 
ATOM 1497 C CB  . TYR A 0 203 . -18.756  7.011   30.547   1.00 79.10 203 A 1 
ATOM 1498 O O   . TYR A 0 203 . -21.241  8.628   30.099   1.00 79.10 203 A 1 
ATOM 1499 C CG  . TYR A 0 203 . -17.862  5.889   31.046   1.00 79.10 203 A 1 
ATOM 1500 C CD1 . TYR A 0 203 . -16.582  6.174   31.557   1.00 79.10 203 A 1 
ATOM 1501 C CD2 . TYR A 0 203 . -18.295  4.554   30.957   1.00 79.10 203 A 1 
ATOM 1502 C CE1 . TYR A 0 203 . -15.758  5.126   32.016   1.00 79.10 203 A 1 
ATOM 1503 C CE2 . TYR A 0 203 . -17.485  3.501   31.423   1.00 79.10 203 A 1 
ATOM 1504 O OH  . TYR A 0 203 . -15.459  2.796   32.502   1.00 79.10 203 A 1 
ATOM 1505 C CZ  . TYR A 0 203 . -16.221  3.791   31.974   1.00 79.10 203 A 1 
ATOM 1506 N N   . ASP A 0 204 . -20.001  10.150  31.221   1.00 78.38 204 A 1 
ATOM 1507 C CA  . ASP A 0 204 . -20.254  11.267  30.298   1.00 78.38 204 A 1 
ATOM 1508 C C   . ASP A 0 204 . -19.426  11.073  29.006   1.00 78.38 204 A 1 
ATOM 1509 C CB  . ASP A 0 204 . -19.897  12.610  30.960   1.00 78.38 204 A 1 
ATOM 1510 O O   . ASP A 0 204 . -18.704  10.081  28.861   1.00 78.38 204 A 1 
ATOM 1511 C CG  . ASP A 0 204 . -20.783  13.024  32.137   1.00 78.38 204 A 1 
ATOM 1512 O OD1 . ASP A 0 204 . -21.986  12.703  32.140   1.00 78.38 204 A 1 
ATOM 1513 O OD2 . ASP A 0 204 . -20.227  13.691  33.043   1.00 78.38 204 A 1 
ATOM 1514 N N   . SER A 0 205 . -19.490  12.022  28.065   1.00 80.99 205 A 1 
ATOM 1515 C CA  . SER A 0 205 . -19.054  11.790  26.684   1.00 80.99 205 A 1 
ATOM 1516 C C   . SER A 0 205 . -17.645  11.186  26.547   1.00 80.99 205 A 1 
ATOM 1517 C CB  . SER A 0 205 . -19.259  13.030  25.804   1.00 80.99 205 A 1 
ATOM 1518 O O   . SER A 0 205 . -16.655  11.671  27.107   1.00 80.99 205 A 1 
ATOM 1519 O OG  . SER A 0 205 . -18.242  14.004  25.941   1.00 80.99 205 A 1 
ATOM 1520 N N   . VAL A 0 206 . -17.565  10.082  25.793   1.00 82.89 206 A 1 
ATOM 1521 C CA  . VAL A 0 206 . -16.354  9.274   25.583   1.00 82.89 206 A 1 
ATOM 1522 C C   . VAL A 0 206 . -15.913  9.386   24.133   1.00 82.89 206 A 1 
ATOM 1523 C CB  . VAL A 0 206 . -16.550  7.793   25.967   1.00 82.89 206 A 1 
ATOM 1524 O O   . VAL A 0 206 . -16.684  9.125   23.212   1.00 82.89 206 A 1 
ATOM 1525 C CG1 . VAL A 0 206 . -15.230  7.011   25.839   1.00 82.89 206 A 1 
ATOM 1526 C CG2 . VAL A 0 206 . -17.037  7.625   27.407   1.00 82.89 206 A 1 
ATOM 1527 N N   . ASP A 0 207 . -14.643  9.723   23.922   1.00 88.71 207 A 1 
ATOM 1528 C CA  . ASP A 0 207 . -14.112  10.107  22.616   1.00 88.71 207 A 1 
ATOM 1529 C C   . ASP A 0 207 . -12.753  9.425   22.362   1.00 88.71 207 A 1 
ATOM 1530 C CB  . ASP A 0 207 . -14.071  11.643  22.592   1.00 88.71 207 A 1 
ATOM 1531 O O   . ASP A 0 207 . -11.733  9.740   22.982   1.00 88.71 207 A 1 
ATOM 1532 C CG  . ASP A 0 207 . -13.886  12.249  21.208   1.00 88.71 207 A 1 
ATOM 1533 O OD1 . ASP A 0 207 . -13.912  11.533  20.180   1.00 88.71 207 A 1 
ATOM 1534 O OD2 . ASP A 0 207 . -13.600  13.464  21.112   1.00 88.71 207 A 1 
ATOM 1535 N N   . ALA A 0 208 . -12.736  8.435   21.465   1.00 88.93 208 A 1 
ATOM 1536 C CA  . ALA A 0 208 . -11.603  7.544   21.215   1.00 88.93 208 A 1 
ATOM 1537 C C   . ALA A 0 208 . -11.161  7.598   19.746   1.00 88.93 208 A 1 
ATOM 1538 C CB  . ALA A 0 208 . -11.983  6.127   21.662   1.00 88.93 208 A 1 
ATOM 1539 O O   . ALA A 0 208 . -11.842  7.107   18.844   1.00 88.93 208 A 1 
ATOM 1540 N N   . LYS A 0 209 . -9.977   8.169   19.497   1.00 92.18 209 A 1 
ATOM 1541 C CA  . LYS A 0 209 . -9.439   8.430   18.152   1.00 92.18 209 A 1 
ATOM 1542 C C   . LYS A 0 209 . -8.061   7.785   17.967   1.00 92.18 209 A 1 
ATOM 1543 C CB  . LYS A 0 209 . -9.452   9.947   17.882   1.00 92.18 209 A 1 
ATOM 1544 O O   . LYS A 0 209 . -7.189   7.887   18.829   1.00 92.18 209 A 1 
ATOM 1545 C CG  . LYS A 0 209 . -10.879  10.497  17.688   1.00 92.18 209 A 1 
ATOM 1546 C CD  . LYS A 0 209 . -11.025  11.975  18.079   1.00 92.18 209 A 1 
ATOM 1547 C CE  . LYS A 0 209 . -12.464  12.418  17.778   1.00 92.18 209 A 1 
ATOM 1548 N NZ  . LYS A 0 209 . -12.885  13.584  18.585   1.00 92.18 209 A 1 
ATOM 1549 N N   . SER A 0 210 . -7.862   7.117   16.833   1.00 92.32 210 A 1 
ATOM 1550 C CA  . SER A 0 210 . -6.614   6.467   16.413   1.00 92.32 210 A 1 
ATOM 1551 C C   . SER A 0 210 . -6.243   6.948   15.017   1.00 92.32 210 A 1 
ATOM 1552 C CB  . SER A 0 210 . -6.765   4.938   16.422   1.00 92.32 210 A 1 
ATOM 1553 O O   . SER A 0 210 . -7.068   6.892   14.106   1.00 92.32 210 A 1 
ATOM 1554 O OG  . SER A 0 210 . -5.516   4.258   16.333   1.00 92.32 210 A 1 
ATOM 1555 N N   . TYR A 0 211 . -4.997   7.381   14.855   1.00 91.96 211 A 1 
ATOM 1556 C CA  . TYR A 0 211 . -4.419   7.817   13.591   1.00 91.96 211 A 1 
ATOM 1557 C C   . TYR A 0 211 . -3.128   7.036   13.356   1.00 91.96 211 A 1 
ATOM 1558 C CB  . TYR A 0 211 . -4.167   9.331   13.602   1.00 91.96 211 A 1 
ATOM 1559 O O   . TYR A 0 211 . -2.183   7.105   14.150   1.00 91.96 211 A 1 
ATOM 1560 C CG  . TYR A 0 211 . -5.371   10.174  13.974   1.00 91.96 211 A 1 
ATOM 1561 C CD1 . TYR A 0 211 . -6.300   10.553  12.987   1.00 91.96 211 A 1 
ATOM 1562 C CD2 . TYR A 0 211 . -5.558   10.578  15.311   1.00 91.96 211 A 1 
ATOM 1563 C CE1 . TYR A 0 211 . -7.415   11.341  13.332   1.00 91.96 211 A 1 
ATOM 1564 C CE2 . TYR A 0 211 . -6.670   11.367  15.662   1.00 91.96 211 A 1 
ATOM 1565 O OH  . TYR A 0 211 . -8.672   12.512  15.010   1.00 91.96 211 A 1 
ATOM 1566 C CZ  . TYR A 0 211 . -7.599   11.750  14.672   1.00 91.96 211 A 1 
ATOM 1567 N N   . ASP A 0 212 . -3.109   6.293   12.263   1.00 92.55 212 A 1 
ATOM 1568 C CA  . ASP A 0 212 . -1.983   5.511   11.785   1.00 92.55 212 A 1 
ATOM 1569 C C   . ASP A 0 212 . -1.586   6.042   10.404   1.00 92.55 212 A 1 
ATOM 1570 C CB  . ASP A 0 212 . -2.364   4.024   11.787   1.00 92.55 212 A 1 
ATOM 1571 O O   . ASP A 0 212 . -2.440   6.298   9.556    1.00 92.55 212 A 1 
ATOM 1572 C CG  . ASP A 0 212 . -2.258   3.429   13.193   1.00 92.55 212 A 1 
ATOM 1573 O OD1 . ASP A 0 212 . -1.111   3.110   13.588   1.00 92.55 212 A 1 
ATOM 1574 O OD2 . ASP A 0 212 . -3.278   3.296   13.915   1.00 92.55 212 A 1 
ATOM 1575 N N   . GLY A 0 213 . -0.290   6.254   10.194   1.00 93.53 213 A 1 
ATOM 1576 C CA  . GLY A 0 213 . 0.249    6.777   8.942    1.00 93.53 213 A 1 
ATOM 1577 C C   . GLY A 0 213 . 1.590    6.137   8.624    1.00 93.53 213 A 1 
ATOM 1578 O O   . GLY A 0 213 . 2.470    6.092   9.486    1.00 93.53 213 A 1 
ATOM 1579 N N   . GLU A 0 214 . 1.740    5.650   7.401    1.00 94.56 214 A 1 
ATOM 1580 C CA  . GLU A 0 214 . 2.970    5.098   6.836    1.00 94.56 214 A 1 
ATOM 1581 C C   . GLU A 0 214 . 3.258    5.827   5.526    1.00 94.56 214 A 1 
ATOM 1582 C CB  . GLU A 0 214 . 2.839    3.586   6.576    1.00 94.56 214 A 1 
ATOM 1583 O O   . GLU A 0 214 . 2.347    6.015   4.724    1.00 94.56 214 A 1 
ATOM 1584 C CG  . GLU A 0 214 . 2.489    2.789   7.839    1.00 94.56 214 A 1 
ATOM 1585 C CD  . GLU A 0 214 . 2.371    1.277   7.598    1.00 94.56 214 A 1 
ATOM 1586 O OE1 . GLU A 0 214 . 2.720    0.531   8.546    1.00 94.56 214 A 1 
ATOM 1587 O OE2 . GLU A 0 214 . 1.882    0.841   6.536    1.00 94.56 214 A 1 
ATOM 1588 N N   . TRP A 0 215 . 4.504    6.230   5.306    1.00 93.58 215 A 1 
ATOM 1589 C CA  . TRP A 0 215 . 4.926    6.879   4.070    1.00 93.58 215 A 1 
ATOM 1590 C C   . TRP A 0 215 . 6.307    6.395   3.641    1.00 93.58 215 A 1 
ATOM 1591 C CB  . TRP A 0 215 . 4.867    8.403   4.209    1.00 93.58 215 A 1 
ATOM 1592 O O   . TRP A 0 215 . 7.170    6.096   4.471    1.00 93.58 215 A 1 
ATOM 1593 C CG  . TRP A 0 215 . 5.717    9.024   5.274    1.00 93.58 215 A 1 
ATOM 1594 C CD1 . TRP A 0 215 . 6.981    9.466   5.102    1.00 93.58 215 A 1 
ATOM 1595 C CD2 . TRP A 0 215 . 5.361    9.343   6.653    1.00 93.58 215 A 1 
ATOM 1596 C CE2 . TRP A 0 215 . 6.461    10.026  7.252    1.00 93.58 215 A 1 
ATOM 1597 C CE3 . TRP A 0 215 . 4.211    9.154   7.452    1.00 93.58 215 A 1 
ATOM 1598 N NE1 . TRP A 0 215 . 7.429    10.056  6.268    1.00 93.58 215 A 1 
ATOM 1599 C CH2 . TRP A 0 215 . 5.250    10.321  9.330    1.00 93.58 215 A 1 
ATOM 1600 C CZ2 . TRP A 0 215 . 6.420    10.504  8.571    1.00 93.58 215 A 1 
ATOM 1601 C CZ3 . TRP A 0 215 . 4.152    9.637   8.774    1.00 93.58 215 A 1 
ATOM 1602 N N   . TYR A 0 216 . 6.516    6.327   2.334    1.00 96.44 216 A 1 
ATOM 1603 C CA  . TYR A 0 216 . 7.769    5.973   1.683    1.00 96.44 216 A 1 
ATOM 1604 C C   . TYR A 0 216 . 7.959    6.877   0.469    1.00 96.44 216 A 1 
ATOM 1605 C CB  . TYR A 0 216 . 7.738    4.496   1.271    1.00 96.44 216 A 1 
ATOM 1606 O O   . TYR A 0 216 . 7.033    7.055   -0.319   1.00 96.44 216 A 1 
ATOM 1607 C CG  . TYR A 0 216 . 8.902    4.064   0.397    1.00 96.44 216 A 1 
ATOM 1608 C CD1 . TYR A 0 216 . 8.749    3.995   -1.003   1.00 96.44 216 A 1 
ATOM 1609 C CD2 . TYR A 0 216 . 10.143   3.748   0.980    1.00 96.44 216 A 1 
ATOM 1610 C CE1 . TYR A 0 216 . 9.828    3.586   -1.813   1.00 96.44 216 A 1 
ATOM 1611 C CE2 . TYR A 0 216 . 11.221   3.337   0.173    1.00 96.44 216 A 1 
ATOM 1612 O OH  . TYR A 0 216 . 12.101   2.838   -2.013   1.00 96.44 216 A 1 
ATOM 1613 C CZ  . TYR A 0 216 . 11.066   3.246   -1.227   1.00 96.44 216 A 1 
ATOM 1614 N N   . ALA A 0 217 . 9.159    7.422   0.301    1.00 95.97 217 A 1 
ATOM 1615 C CA  . ALA A 0 217 . 9.527    8.159   -0.899   1.00 95.97 217 A 1 
ATOM 1616 C C   . ALA A 0 217 . 10.983   7.877   -1.271   1.00 95.97 217 A 1 
ATOM 1617 C CB  . ALA A 0 217 . 9.258    9.655   -0.695   1.00 95.97 217 A 1 
ATOM 1618 O O   . ALA A 0 217 . 11.870   7.992   -0.421   1.00 95.97 217 A 1 
ATOM 1619 N N   . ARG A 0 218 . 11.225   7.547   -2.541   1.00 96.61 218 A 1 
ATOM 1620 C CA  . ARG A 0 218 . 12.550   7.345   -3.131   1.00 96.61 218 A 1 
ATOM 1621 C C   . ARG A 0 218 . 12.670   8.159   -4.413   1.00 96.61 218 A 1 
ATOM 1622 C CB  . ARG A 0 218 . 12.797   5.845   -3.361   1.00 96.61 218 A 1 
ATOM 1623 O O   . ARG A 0 218 . 11.819   8.047   -5.284   1.00 96.61 218 A 1 
ATOM 1624 C CG  . ARG A 0 218 . 14.143   5.558   -4.053   1.00 96.61 218 A 1 
ATOM 1625 C CD  . ARG A 0 218 . 14.437   4.057   -4.201   1.00 96.61 218 A 1 
ATOM 1626 N NE  . ARG A 0 218 . 13.415   3.348   -5.001   1.00 96.61 218 A 1 
ATOM 1627 N NH1 . ARG A 0 218 . 14.149   3.894   -7.124   1.00 96.61 218 A 1 
ATOM 1628 N NH2 . ARG A 0 218 . 12.376   2.649   -6.925   1.00 96.61 218 A 1 
ATOM 1629 C CZ  . ARG A 0 218 . 13.322   3.301   -6.322   1.00 96.61 218 A 1 
ATOM 1630 N N   . SER A 0 219 . 13.747   8.923   -4.523   1.00 95.29 219 A 1 
ATOM 1631 C CA  . SER A 0 219 . 14.175   9.629   -5.729   1.00 95.29 219 A 1 
ATOM 1632 C C   . SER A 0 219 . 15.537   9.079   -6.145   1.00 95.29 219 A 1 
ATOM 1633 C CB  . SER A 0 219 . 14.248   11.132  -5.452   1.00 95.29 219 A 1 
ATOM 1634 O O   . SER A 0 219 . 16.427   8.936   -5.302   1.00 95.29 219 A 1 
ATOM 1635 O OG  . SER A 0 219 . 14.409   11.866  -6.645   1.00 95.29 219 A 1 
ATOM 1636 N N   . VAL A 0 220 . 15.694   8.739   -7.419   1.00 94.91 220 A 1 
ATOM 1637 C CA  . VAL A 0 220 . 16.946   8.303   -8.047   1.00 94.91 220 A 1 
ATOM 1638 C C   . VAL A 0 220 . 17.217   9.213   -9.231   1.00 94.91 220 A 1 
ATOM 1639 C CB  . VAL A 0 220 . 16.880   6.837   -8.519   1.00 94.91 220 A 1 
ATOM 1640 O O   . VAL A 0 220 . 16.308   9.490   -10.011  1.00 94.91 220 A 1 
ATOM 1641 C CG1 . VAL A 0 220 . 18.151   6.392   -9.259   1.00 94.91 220 A 1 
ATOM 1642 C CG2 . VAL A 0 220 . 16.688   5.888   -7.330   1.00 94.91 220 A 1 
ATOM 1643 N N   . ARG A 0 221 . 18.468   9.641   -9.376   1.00 92.68 221 A 1 
ATOM 1644 C CA  . ARG A 0 221 . 19.005   10.282  -10.576  1.00 92.68 221 A 1 
ATOM 1645 C C   . ARG A 0 221 . 20.334   9.632   -10.920  1.00 92.68 221 A 1 
ATOM 1646 C CB  . ARG A 0 221 . 19.176   11.790  -10.378  1.00 92.68 221 A 1 
ATOM 1647 O O   . ARG A 0 221 . 21.145   9.454   -10.013  1.00 92.68 221 A 1 
ATOM 1648 C CG  . ARG A 0 221 . 17.848   12.441  -9.985   1.00 92.68 221 A 1 
ATOM 1649 C CD  . ARG A 0 221 . 18.004   13.950  -9.878   1.00 92.68 221 A 1 
ATOM 1650 N NE  . ARG A 0 221 . 16.753   14.536  -9.377   1.00 92.68 221 A 1 
ATOM 1651 N NH1 . ARG A 0 221 . 17.352   16.729  -9.622   1.00 92.68 221 A 1 
ATOM 1652 N NH2 . ARG A 0 221 . 15.296   16.196  -8.888   1.00 92.68 221 A 1 
ATOM 1653 C CZ  . ARG A 0 221 . 16.475   15.819  -9.295   1.00 92.68 221 A 1 
ATOM 1654 N N   . ALA A 0 222 . 20.528   9.272   -12.177  1.00 90.81 222 A 1 
ATOM 1655 C CA  . ALA A 0 222 . 21.800   8.835   -12.727  1.00 90.81 222 A 1 
ATOM 1656 C C   . ALA A 0 222 . 22.067   9.618   -14.015  1.00 90.81 222 A 1 
ATOM 1657 C CB  . ALA A 0 222 . 21.791   7.318   -12.937  1.00 90.81 222 A 1 
ATOM 1658 O O   . ALA A 0 222 . 21.120   9.954   -14.718  1.00 90.81 222 A 1 
ATOM 1659 N N   . ASP A 0 223 . 23.332   9.920   -14.253  1.00 87.37 223 A 1 
ATOM 1660 C CA  . ASP A 0 223 . 23.833   10.897  -15.219  1.00 87.37 223 A 1 
ATOM 1661 C C   . ASP A 0 223 . 25.172   10.320  -15.723  1.00 87.37 223 A 1 
ATOM 1662 C CB  . ASP A 0 223 . 23.983   12.205  -14.407  1.00 87.37 223 A 1 
ATOM 1663 O O   . ASP A 0 223 . 26.017   9.974   -14.890  1.00 87.37 223 A 1 
ATOM 1664 C CG  . ASP A 0 223 . 24.096   13.499  -15.206  1.00 87.37 223 A 1 
ATOM 1665 O OD1 . ASP A 0 223 . 24.060   13.413  -16.443  1.00 87.37 223 A 1 
ATOM 1666 O OD2 . ASP A 0 223 . 24.136   14.559  -14.530  1.00 87.37 223 A 1 
ATOM 1667 N N   . ASP A 0 224 . 25.325   10.041  -17.022  1.00 90.07 224 A 1 
ATOM 1668 C CA  . ASP A 0 224 . 26.378   9.141   -17.551  1.00 90.07 224 A 1 
ATOM 1669 C C   . ASP A 0 224 . 26.962   9.617   -18.900  1.00 90.07 224 A 1 
ATOM 1670 C CB  . ASP A 0 224 . 25.857   7.685   -17.538  1.00 90.07 224 A 1 
ATOM 1671 O O   . ASP A 0 224 . 26.955   8.892   -19.899  1.00 90.07 224 A 1 
ATOM 1672 C CG  . ASP A 0 224 . 26.872   6.601   -17.926  1.00 90.07 224 A 1 
ATOM 1673 O OD1 . ASP A 0 224 . 28.092   6.727   -17.672  1.00 90.07 224 A 1 
ATOM 1674 O OD2 . ASP A 0 224 . 26.484   5.465   -18.288  1.00 90.07 224 A 1 
ATOM 1675 N N   . ASP A 0 225 . 27.484   10.848  -18.888  1.00 87.11 225 A 1 
ATOM 1676 C CA  . ASP A 0 225 . 28.248   11.507  -19.960  1.00 87.11 225 A 1 
ATOM 1677 C C   . ASP A 0 225 . 29.344   10.609  -20.564  1.00 87.11 225 A 1 
ATOM 1678 C CB  . ASP A 0 225 . 28.975   12.742  -19.373  1.00 87.11 225 A 1 
ATOM 1679 O O   . ASP A 0 225 . 30.251   10.149  -19.861  1.00 87.11 225 A 1 
ATOM 1680 C CG  . ASP A 0 225 . 28.254   14.084  -19.499  1.00 87.11 225 A 1 
ATOM 1681 O OD1 . ASP A 0 225 . 27.624   14.298  -20.554  1.00 87.11 225 A 1 
ATOM 1682 O OD2 . ASP A 0 225 . 28.515   14.947  -18.626  1.00 87.11 225 A 1 
ATOM 1683 N N   . GLN A 0 226 . 29.365   10.459  -21.892  1.00 88.39 226 A 1 
ATOM 1684 C CA  . GLN A 0 226 . 30.471   9.862   -22.650  1.00 88.39 226 A 1 
ATOM 1685 C C   . GLN A 0 226 . 30.858   10.731  -23.854  1.00 88.39 226 A 1 
ATOM 1686 C CB  . GLN A 0 226 . 30.109   8.449   -23.140  1.00 88.39 226 A 1 
ATOM 1687 O O   . GLN A 0 226 . 29.991   11.161  -24.609  1.00 88.39 226 A 1 
ATOM 1688 C CG  . GLN A 0 226 . 29.524   7.508   -22.069  1.00 88.39 226 A 1 
ATOM 1689 C CD  . GLN A 0 226 . 29.882   6.054   -22.347  1.00 88.39 226 A 1 
ATOM 1690 N NE2 . GLN A 0 226 . 31.141   5.698   -22.184  1.00 88.39 226 A 1 
ATOM 1691 O OE1 . GLN A 0 226 . 29.094   5.205   -22.744  1.00 88.39 226 A 1 
ATOM 1692 N N   . TRP A 0 227 . 32.156   10.939  -24.096  1.00 85.46 227 A 1 
ATOM 1693 C CA  . TRP A 0 227 . 32.633   11.702  -25.260  1.00 85.46 227 A 1 
ATOM 1694 C C   . TRP A 0 227 . 34.049   11.306  -25.698  1.00 85.46 227 A 1 
ATOM 1695 C CB  . TRP A 0 227 . 32.574   13.207  -24.948  1.00 85.46 227 A 1 
ATOM 1696 O O   . TRP A 0 227 . 34.853   10.834  -24.887  1.00 85.46 227 A 1 
ATOM 1697 C CG  . TRP A 0 227 . 33.428   13.655  -23.799  1.00 85.46 227 A 1 
ATOM 1698 C CD1 . TRP A 0 227 . 33.048   13.675  -22.502  1.00 85.46 227 A 1 
ATOM 1699 C CD2 . TRP A 0 227 . 34.810   14.127  -23.818  1.00 85.46 227 A 1 
ATOM 1700 C CE2 . TRP A 0 227 . 35.219   14.380  -22.474  1.00 85.46 227 A 1 
ATOM 1701 C CE3 . TRP A 0 227 . 35.760   14.368  -24.834  1.00 85.46 227 A 1 
ATOM 1702 N NE1 . TRP A 0 227 . 34.098   14.104  -21.716  1.00 85.46 227 A 1 
ATOM 1703 C CH2 . TRP A 0 227 . 37.441   15.031  -23.190  1.00 85.46 227 A 1 
ATOM 1704 C CZ2 . TRP A 0 227 . 36.515   14.817  -22.152  1.00 85.46 227 A 1 
ATOM 1705 C CZ3 . TRP A 0 227 . 37.058   14.816  -24.527  1.00 85.46 227 A 1 
ATOM 1706 N N   . ALA A 0 228 . 34.368   11.550  -26.970  1.00 86.91 228 A 1 
ATOM 1707 C CA  . ALA A 0 228 . 35.739   11.633  -27.466  1.00 86.91 228 A 1 
ATOM 1708 C C   . ALA A 0 228 . 35.878   12.647  -28.615  1.00 86.91 228 A 1 
ATOM 1709 C CB  . ALA A 0 228 . 36.234   10.247  -27.893  1.00 86.91 228 A 1 
ATOM 1710 O O   . ALA A 0 228 . 34.930   12.892  -29.361  1.00 86.91 228 A 1 
ATOM 1711 N N   . GLU A 0 229 . 37.083   13.197  -28.750  1.00 86.35 229 A 1 
ATOM 1712 C CA  . GLU A 0 229 . 37.522   14.114  -29.805  1.00 86.35 229 A 1 
ATOM 1713 C C   . GLU A 0 229 . 38.884   13.625  -30.344  1.00 86.35 229 A 1 
ATOM 1714 C CB  . GLU A 0 229 . 37.667   15.551  -29.244  1.00 86.35 229 A 1 
ATOM 1715 O O   . GLU A 0 229 . 39.793   13.356  -29.553  1.00 86.35 229 A 1 
ATOM 1716 C CG  . GLU A 0 229 . 36.379   16.193  -28.682  1.00 86.35 229 A 1 
ATOM 1717 C CD  . GLU A 0 229 . 36.581   17.623  -28.121  1.00 86.35 229 A 1 
ATOM 1718 O OE1 . GLU A 0 229 . 35.571   18.350  -27.961  1.00 86.35 229 A 1 
ATOM 1719 O OE2 . GLU A 0 229 . 37.734   18.028  -27.833  1.00 86.35 229 A 1 
ATOM 1720 N N   . ASP A 0 230 . 39.036   13.546  -31.668  1.00 83.79 230 A 1 
ATOM 1721 C CA  . ASP A 0 230 . 40.317   13.390  -32.377  1.00 83.79 230 A 1 
ATOM 1722 C C   . ASP A 0 230 . 40.575   14.682  -33.170  1.00 83.79 230 A 1 
ATOM 1723 C CB  . ASP A 0 230 . 40.290   12.135  -33.280  1.00 83.79 230 A 1 
ATOM 1724 O O   . ASP A 0 230 . 39.691   15.189  -33.866  1.00 83.79 230 A 1 
ATOM 1725 C CG  . ASP A 0 230 . 41.586   11.845  -34.069  1.00 83.79 230 A 1 
ATOM 1726 O OD1 . ASP A 0 230 . 42.479   12.727  -34.122  1.00 83.79 230 A 1 
ATOM 1727 O OD2 . ASP A 0 230 . 41.668   10.738  -34.652  1.00 83.79 230 A 1 
ATOM 1728 N N   . TYR A 0 231 . 41.772   15.260  -33.045  1.00 81.72 231 A 1 
ATOM 1729 C CA  . TYR A 0 231 . 42.192   16.411  -33.843  1.00 81.72 231 A 1 
ATOM 1730 C C   . TYR A 0 231 . 43.549   16.188  -34.513  1.00 81.72 231 A 1 
ATOM 1731 C CB  . TYR A 0 231 . 42.183   17.688  -32.996  1.00 81.72 231 A 1 
ATOM 1732 O O   . TYR A 0 231 . 44.608   16.507  -33.955  1.00 81.72 231 A 1 
ATOM 1733 C CG  . TYR A 0 231 . 42.533   18.917  -33.812  1.00 81.72 231 A 1 
ATOM 1734 C CD1 . TYR A 0 231 . 43.779   19.557  -33.655  1.00 81.72 231 A 1 
ATOM 1735 C CD2 . TYR A 0 231 . 41.641   19.354  -34.805  1.00 81.72 231 A 1 
ATOM 1736 C CE1 . TYR A 0 231 . 44.123   20.648  -34.478  1.00 81.72 231 A 1 
ATOM 1737 C CE2 . TYR A 0 231 . 41.977   20.430  -35.638  1.00 81.72 231 A 1 
ATOM 1738 O OH  . TYR A 0 231 . 43.518   22.112  -36.307  1.00 81.72 231 A 1 
ATOM 1739 C CZ  . TYR A 0 231 . 43.217   21.079  -35.473  1.00 81.72 231 A 1 
ATOM 1740 N N   . ASP A 0 232 . 43.507   15.736  -35.764  1.00 78.45 232 A 1 
ATOM 1741 C CA  . ASP A 0 232 . 44.696   15.431  -36.547  1.00 78.45 232 A 1 
ATOM 1742 C C   . ASP A 0 232 . 45.048   16.561  -37.534  1.00 78.45 232 A 1 
ATOM 1743 C CB  . ASP A 0 232 . 44.536   14.051  -37.201  1.00 78.45 232 A 1 
ATOM 1744 O O   . ASP A 0 232 . 44.259   16.985  -38.385  1.00 78.45 232 A 1 
ATOM 1745 C CG  . ASP A 0 232 . 45.877   13.445  -37.614  1.00 78.45 232 A 1 
ATOM 1746 O OD1 . ASP A 0 232 . 46.927   14.120  -37.441  1.00 78.45 232 A 1 
ATOM 1747 O OD2 . ASP A 0 232 . 45.884   12.347  -38.220  1.00 78.45 232 A 1 
ATOM 1748 N N   . LYS A 0 233 . 46.263   17.113  -37.433  1.00 70.96 233 A 1 
ATOM 1749 C CA  . LYS A 0 233 . 46.673   18.288  -38.220  1.00 70.96 233 A 1 
ATOM 1750 C C   . LYS A 0 233 . 48.062   18.143  -38.830  1.00 70.96 233 A 1 
ATOM 1751 C CB  . LYS A 0 233 . 46.508   19.545  -37.359  1.00 70.96 233 A 1 
ATOM 1752 O O   . LYS A 0 233 . 49.091   18.269  -38.160  1.00 70.96 233 A 1 
ATOM 1753 C CG  . LYS A 0 233 . 46.837   20.805  -38.168  1.00 70.96 233 A 1 
ATOM 1754 C CD  . LYS A 0 233 . 46.923   22.047  -37.272  1.00 70.96 233 A 1 
ATOM 1755 C CE  . LYS A 0 233 . 47.806   23.104  -37.939  1.00 70.96 233 A 1 
ATOM 1756 N NZ  . LYS A 0 233 . 49.212   22.640  -37.978  1.00 70.96 233 A 1 
ATOM 1757 N N   . TYR A 0 234 . 48.093   18.102  -40.161  1.00 65.82 234 A 1 
ATOM 1758 C CA  . TYR A 0 234 . 49.299   17.938  -40.971  1.00 65.82 234 A 1 
ATOM 1759 C C   . TYR A 0 234 . 49.693   19.216  -41.718  1.00 65.82 234 A 1 
ATOM 1760 C CB  . TYR A 0 234 . 49.075   16.791  -41.962  1.00 65.82 234 A 1 
ATOM 1761 O O   . TYR A 0 234 . 49.102   19.558  -42.744  1.00 65.82 234 A 1 
ATOM 1762 C CG  . TYR A 0 234 . 48.809   15.464  -41.297  1.00 65.82 234 A 1 
ATOM 1763 C CD1 . TYR A 0 234 . 49.887   14.717  -40.779  1.00 65.82 234 A 1 
ATOM 1764 C CD2 . TYR A 0 234 . 47.489   14.994  -41.165  1.00 65.82 234 A 1 
ATOM 1765 C CE1 . TYR A 0 234 . 49.640   13.492  -40.132  1.00 65.82 234 A 1 
ATOM 1766 C CE2 . TYR A 0 234 . 47.248   13.769  -40.523  1.00 65.82 234 A 1 
ATOM 1767 O OH  . TYR A 0 234 . 48.116   11.852  -39.342  1.00 65.82 234 A 1 
ATOM 1768 C CZ  . TYR A 0 234 . 48.320   13.024  -39.987  1.00 65.82 234 A 1 
ATOM 1769 N N   . ASP A 0 235 . 50.766   19.887  -41.284  1.00 57.17 235 A 1 
ATOM 1770 C CA  . ASP A 0 235 . 51.444   20.904  -42.101  1.00 57.17 235 A 1 
ATOM 1771 C C   . ASP A 0 235 . 52.626   20.305  -42.879  1.00 57.17 235 A 1 
ATOM 1772 C CB  . ASP A 0 235 . 51.861   22.126  -41.267  1.00 57.17 235 A 1 
ATOM 1773 O O   . ASP A 0 235 . 53.745   20.162  -42.366  1.00 57.17 235 A 1 
ATOM 1774 C CG  . ASP A 0 235 . 50.765   23.192  -41.182  1.00 57.17 235 A 1 
ATOM 1775 O OD1 . ASP A 0 235 . 50.192   23.540  -42.245  1.00 57.17 235 A 1 
ATOM 1776 O OD2 . ASP A 0 235 . 50.550   23.710  -40.060  1.00 57.17 235 A 1 
ATOM 1777 N N   . ALA A 0 236 . 52.386   20.010  -44.162  1.00 53.30 236 A 1 
ATOM 1778 C CA  . ALA A 0 236 . 53.400   19.571  -45.117  1.00 53.30 236 A 1 
ATOM 1779 C C   . ALA A 0 236 . 54.374   20.708  -45.496  1.00 53.30 236 A 1 
ATOM 1780 C CB  . ALA A 0 236 . 52.709   18.950  -46.337  1.00 53.30 236 A 1 
ATOM 1781 O O   . ALA A 0 236 . 54.302   21.304  -46.573  1.00 53.30 236 A 1 
ATOM 1782 N N   . GLY A 0 237 . 55.322   20.995  -44.601  1.00 48.63 237 A 1 
ATOM 1783 C CA  . GLY A 0 237 . 56.478   21.843  -44.894  1.00 48.63 237 A 1 
ATOM 1784 C C   . GLY A 0 237 . 57.304   21.308  -46.076  1.00 48.63 237 A 1 
ATOM 1785 O O   . GLY A 0 237 . 57.466   20.099  -46.239  1.00 48.63 237 A 1 
ATOM 1786 N N   . ASP A 0 238 . 57.844   22.218  -46.893  1.00 46.02 238 A 1 
ATOM 1787 C CA  . ASP A 0 238 . 58.510   21.965  -48.189  1.00 46.02 238 A 1 
ATOM 1788 C C   . ASP A 0 238 . 59.923   21.336  -48.030  1.00 46.02 238 A 1 
ATOM 1789 C CB  . ASP A 0 238 . 58.480   23.298  -48.972  1.00 46.02 238 A 1 
ATOM 1790 O O   . ASP A 0 238 . 60.956   21.917  -48.372  1.00 46.02 238 A 1 
ATOM 1791 C CG  . ASP A 0 238 . 58.680   23.189  -50.489  1.00 46.02 238 A 1 
ATOM 1792 O OD1 . ASP A 0 238 . 59.126   22.125  -50.977  1.00 46.02 238 A 1 
ATOM 1793 O OD2 . ASP A 0 238 . 58.409   24.206  -51.170  1.00 46.02 238 A 1 
ATOM 1794 N N   . ALA A 0 239 . 59.976   20.155  -47.404  1.00 45.32 239 A 1 
ATOM 1795 C CA  . ALA A 0 239 . 61.160   19.632  -46.716  1.00 45.32 239 A 1 
ATOM 1796 C C   . ALA A 0 239 . 62.251   19.016  -47.617  1.00 45.32 239 A 1 
ATOM 1797 C CB  . ALA A 0 239 . 60.669   18.625  -45.667  1.00 45.32 239 A 1 
ATOM 1798 O O   . ALA A 0 239 . 63.412   18.964  -47.214  1.00 45.32 239 A 1 
ATOM 1799 N N   . ASP A 0 240 . 61.920   18.556  -48.829  1.00 45.46 240 A 1 
ATOM 1800 C CA  . ASP A 0 240 . 62.868   17.858  -49.725  1.00 45.46 240 A 1 
ATOM 1801 C C   . ASP A 0 240 . 63.457   18.772  -50.829  1.00 45.46 240 A 1 
ATOM 1802 C CB  . ASP A 0 240 . 62.192   16.587  -50.266  1.00 45.46 240 A 1 
ATOM 1803 O O   . ASP A 0 240 . 64.323   18.375  -51.615  1.00 45.46 240 A 1 
ATOM 1804 C CG  . ASP A 0 240 . 63.172   15.595  -50.905  1.00 45.46 240 A 1 
ATOM 1805 O OD1 . ASP A 0 240 . 64.279   15.370  -50.370  1.00 45.46 240 A 1 
ATOM 1806 O OD2 . ASP A 0 240 . 62.827   15.046  -51.978  1.00 45.46 240 A 1 
ATOM 1807 N N   . SER A 0 241 . 63.035   20.041  -50.870  1.00 42.79 241 A 1 
ATOM 1808 C CA  . SER A 0 241 . 63.362   20.997  -51.939  1.00 42.79 241 A 1 
ATOM 1809 C C   . SER A 0 241 . 64.808   21.531  -51.936  1.00 42.79 241 A 1 
ATOM 1810 C CB  . SER A 0 241 . 62.328   22.132  -51.933  1.00 42.79 241 A 1 
ATOM 1811 O O   . SER A 0 241 . 65.187   22.254  -52.858  1.00 42.79 241 A 1 
ATOM 1812 O OG  . SER A 0 241 . 61.143   21.654  -52.535  1.00 42.79 241 A 1 
ATOM 1813 N N   . TYR A 0 242 . 65.646   21.166  -50.953  1.00 41.61 242 A 1 
ATOM 1814 C CA  . TYR A 0 242 . 67.037   21.653  -50.842  1.00 41.61 242 A 1 
ATOM 1815 C C   . TYR A 0 242 . 68.132   20.566  -50.807  1.00 41.61 242 A 1 
ATOM 1816 C CB  . TYR A 0 242 . 67.151   22.645  -49.669  1.00 41.61 242 A 1 
ATOM 1817 O O   . TYR A 0 242 . 69.317   20.887  -50.901  1.00 41.61 242 A 1 
ATOM 1818 C CG  . TYR A 0 242 . 67.782   23.966  -50.073  1.00 41.61 242 A 1 
ATOM 1819 C CD1 . TYR A 0 242 . 69.141   24.222  -49.807  1.00 41.61 242 A 1 
ATOM 1820 C CD2 . TYR A 0 242 . 67.006   24.928  -50.749  1.00 41.61 242 A 1 
ATOM 1821 C CE1 . TYR A 0 242 . 69.722   25.444  -50.202  1.00 41.61 242 A 1 
ATOM 1822 C CE2 . TYR A 0 242 . 67.583   26.149  -51.151  1.00 41.61 242 A 1 
ATOM 1823 O OH  . TYR A 0 242 . 69.498   27.587  -51.264  1.00 41.61 242 A 1 
ATOM 1824 C CZ  . TYR A 0 242 . 68.940   26.410  -50.875  1.00 41.61 242 A 1 
ATOM 1825 N N   . GLY A 0 243 . 67.780   19.275  -50.730  1.00 43.15 243 A 1 
ATOM 1826 C CA  . GLY A 0 243 . 68.767   18.185  -50.619  1.00 43.15 243 A 1 
ATOM 1827 C C   . GLY A 0 243 . 69.494   17.819  -51.925  1.00 43.15 243 A 1 
ATOM 1828 O O   . GLY A 0 243 . 70.597   17.273  -51.904  1.00 43.15 243 A 1 
ATOM 1829 N N   . LYS A 0 244 . 68.904   18.125  -53.088  1.00 46.62 244 A 1 
ATOM 1830 C CA  . LYS A 0 244 . 69.295   17.554  -54.398  1.00 46.62 244 A 1 
ATOM 1831 C C   . LYS A 0 244 . 70.341   18.359  -55.190  1.00 46.62 244 A 1 
ATOM 1832 C CB  . LYS A 0 244 . 68.017   17.203  -55.191  1.00 46.62 244 A 1 
ATOM 1833 O O   . LYS A 0 244 . 70.510   18.130  -56.384  1.00 46.62 244 A 1 
ATOM 1834 C CG  . LYS A 0 244 . 67.356   15.954  -54.578  1.00 46.62 244 A 1 
ATOM 1835 C CD  . LYS A 0 244 . 65.920   15.713  -55.057  1.00 46.62 244 A 1 
ATOM 1836 C CE  . LYS A 0 244 . 65.363   14.525  -54.261  1.00 46.62 244 A 1 
ATOM 1837 N NZ  . LYS A 0 244 . 63.886   14.511  -54.232  1.00 46.62 244 A 1 
ATOM 1838 N N   . ALA A 0 245 . 71.062   19.277  -54.541  1.00 43.67 245 A 1 
ATOM 1839 C CA  . ALA A 0 245 . 72.006   20.194  -55.198  1.00 43.67 245 A 1 
ATOM 1840 C C   . ALA A 0 245 . 73.508   19.923  -54.928  1.00 43.67 245 A 1 
ATOM 1841 C CB  . ALA A 0 245 . 71.602   21.624  -54.812  1.00 43.67 245 A 1 
ATOM 1842 O O   . ALA A 0 245 . 74.347   20.625  -55.490  1.00 43.67 245 A 1 
ATOM 1843 N N   . ALA A 0 246 . 73.870   18.954  -54.070  1.00 36.79 246 A 1 
ATOM 1844 C CA  . ALA A 0 246 . 75.193   18.938  -53.417  1.00 36.79 246 A 1 
ATOM 1845 C C   . ALA A 0 246 . 76.064   17.665  -53.577  1.00 36.79 246 A 1 
ATOM 1846 C CB  . ALA A 0 246 . 74.970   19.293  -51.941  1.00 36.79 246 A 1 
ATOM 1847 O O   . ALA A 0 246 . 77.199   17.654  -53.101  1.00 36.79 246 A 1 
ATOM 1848 N N   . SER A 0 247 . 75.605   16.599  -54.242  1.00 39.75 247 A 1 
ATOM 1849 C CA  . SER A 0 247 . 76.328   15.312  -54.326  1.00 39.75 247 A 1 
ATOM 1850 C C   . SER A 0 247 . 76.829   14.982  -55.743  1.00 39.75 247 A 1 
ATOM 1851 C CB  . SER A 0 247 . 75.469   14.188  -53.725  1.00 39.75 247 A 1 
ATOM 1852 O O   . SER A 0 247 . 76.127   14.388  -56.556  1.00 39.75 247 A 1 
ATOM 1853 O OG  . SER A 0 247 . 74.132   14.256  -54.181  1.00 39.75 247 A 1 
ATOM 1854 N N   . GLY A 0 248 . 78.087   15.335  -56.046  1.00 39.90 248 A 1 
ATOM 1855 C CA  . GLY A 0 248 . 78.694   15.030  -57.358  1.00 39.90 248 A 1 
ATOM 1856 C C   . GLY A 0 248 . 80.220   15.159  -57.489  1.00 39.90 248 A 1 
ATOM 1857 O O   . GLY A 0 248 . 80.775   14.778  -58.518  1.00 39.90 248 A 1 
ATOM 1858 N N   . ALA A 0 249 . 80.929   15.655  -56.470  1.00 36.18 249 A 1 
ATOM 1859 C CA  . ALA A 0 249 . 82.378   15.882  -56.517  1.00 36.18 249 A 1 
ATOM 1860 C C   . ALA A 0 249 . 83.203   14.599  -56.251  1.00 36.18 249 A 1 
ATOM 1861 C CB  . ALA A 0 249 . 82.715   17.044  -55.571  1.00 36.18 249 A 1 
ATOM 1862 O O   . ALA A 0 249 . 83.960   14.519  -55.283  1.00 36.18 249 A 1 
ATOM 1863 N N   . VAL A 0 250 . 83.062   13.574  -57.100  1.00 38.91 250 A 1 
ATOM 1864 C CA  . VAL A 0 250 . 83.802   12.305  -56.950  1.00 38.91 250 A 1 
ATOM 1865 C C   . VAL A 0 250 . 85.261   12.458  -57.397  1.00 38.91 250 A 1 
ATOM 1866 C CB  . VAL A 0 250 . 83.097   11.112  -57.627  1.00 38.91 250 A 1 
ATOM 1867 O O   . VAL A 0 250 . 85.623   12.240  -58.554  1.00 38.91 250 A 1 
ATOM 1868 C CG1 . VAL A 0 250 . 83.860   9.796   -57.394  1.00 38.91 250 A 1 
ATOM 1869 C CG2 . VAL A 0 250 . 81.687   10.921  -57.051  1.00 38.91 250 A 1 
ATOM 1870 N N   . TRP A 0 251 . 86.109   12.802  -56.430  1.00 33.02 251 A 1 
ATOM 1871 C CA  . TRP A 0 251 . 87.569   12.721  -56.495  1.00 33.02 251 A 1 
ATOM 1872 C C   . TRP A 0 251 . 88.008   11.309  -56.921  1.00 33.02 251 A 1 
ATOM 1873 C CB  . TRP A 0 251 . 88.083   13.087  -55.089  1.00 33.02 251 A 1 
ATOM 1874 O O   . TRP A 0 251 . 87.783   10.335  -56.206  1.00 33.02 251 A 1 
ATOM 1875 C CG  . TRP A 0 251 . 89.556   13.160  -54.784  1.00 33.02 251 A 1 
ATOM 1876 C CD1 . TRP A 0 251 . 90.595   12.668  -55.501  1.00 33.02 251 A 1 
ATOM 1877 C CD2 . TRP A 0 251 . 90.164   13.786  -53.609  1.00 33.02 251 A 1 
ATOM 1878 C CE2 . TRP A 0 251 . 91.577   13.602  -53.667  1.00 33.02 251 A 1 
ATOM 1879 C CE3 . TRP A 0 251 . 89.657   14.501  -52.502  1.00 33.02 251 A 1 
ATOM 1880 N NE1 . TRP A 0 251 . 91.785   12.917  -54.843  1.00 33.02 251 A 1 
ATOM 1881 C CH2 . TRP A 0 251 . 91.905   14.797  -51.589  1.00 33.02 251 A 1 
ATOM 1882 C CZ2 . TRP A 0 251 . 92.444   14.088  -52.677  1.00 33.02 251 A 1 
ATOM 1883 C CZ3 . TRP A 0 251 . 90.517   15.005  -51.507  1.00 33.02 251 A 1 
ATOM 1884 N N   . LYS A 0 252 . 88.688   11.189  -58.069  1.00 40.95 252 A 1 
ATOM 1885 C CA  . LYS A 0 252 . 89.432   9.974   -58.444  1.00 40.95 252 A 1 
ATOM 1886 C C   . LYS A 0 252 . 90.926   10.214  -58.282  1.00 40.95 252 A 1 
ATOM 1887 C CB  . LYS A 0 252 . 89.055   9.495   -59.854  1.00 40.95 252 A 1 
ATOM 1888 O O   . LYS A 0 252 . 91.544   10.885  -59.103  1.00 40.95 252 A 1 
ATOM 1889 C CG  . LYS A 0 252 . 87.647   8.884   -59.846  1.00 40.95 252 A 1 
ATOM 1890 C CD  . LYS A 0 252 . 87.336   8.146   -61.152  1.00 40.95 252 A 1 
ATOM 1891 C CE  . LYS A 0 252 . 85.964   7.476   -61.015  1.00 40.95 252 A 1 
ATOM 1892 N NZ  . LYS A 0 252 . 85.627   6.651   -62.200  1.00 40.95 252 A 1 
ATOM 1893 N N   . ASN A 0 253 . 91.485   9.704   -57.187  1.00 40.56 253 A 1 
ATOM 1894 C CA  . ASN A 0 253 . 92.921   9.760   -56.937  1.00 40.56 253 A 1 
ATOM 1895 C C   . ASN A 0 253 . 93.646   8.787   -57.885  1.00 40.56 253 A 1 
ATOM 1896 C CB  . ASN A 0 253 . 93.185   9.468   -55.448  1.00 40.56 253 A 1 
ATOM 1897 O O   . ASN A 0 253 . 93.170   7.672   -58.093  1.00 40.56 253 A 1 
ATOM 1898 C CG  . ASN A 0 253 . 94.579   9.881   -55.018  1.00 40.56 253 A 1 
ATOM 1899 N ND2 . ASN A 0 253 . 94.977   9.554   -53.813  1.00 40.56 253 A 1 
ATOM 1900 O OD1 . ASN A 0 253 . 95.309   10.531  -55.746  1.00 40.56 253 A 1 
ATOM 1901 N N   . ASN A 0 254 . 94.762   9.207   -58.480  1.00 37.51 254 A 1 
ATOM 1902 C CA  . ASN A 0 254 . 95.420   8.465   -59.556  1.00 37.51 254 A 1 
ATOM 1903 C C   . ASN A 0 254 . 96.769   7.908   -59.084  1.00 37.51 254 A 1 
ATOM 1904 C CB  . ASN A 0 254 . 95.531   9.385   -60.788  1.00 37.51 254 A 1 
ATOM 1905 O O   . ASN A 0 254 . 97.768   8.627   -59.075  1.00 37.51 254 A 1 
ATOM 1906 C CG  . ASN A 0 254 . 95.925   8.628   -62.046  1.00 37.51 254 A 1 
ATOM 1907 N ND2 . ASN A 0 254 . 96.525   9.290   -63.006  1.00 37.51 254 A 1 
ATOM 1908 O OD1 . ASN A 0 254 . 95.678   7.446   -62.204  1.00 37.51 254 A 1 
ATOM 1909 N N   . GLY A 0 255 . 96.808   6.633   -58.690  1.00 36.93 255 A 1 
ATOM 1910 C CA  . GLY A 0 255 . 98.037   5.991   -58.227  1.00 36.93 255 A 1 
ATOM 1911 C C   . GLY A 0 255 . 97.972   4.465   -58.227  1.00 36.93 255 A 1 
ATOM 1912 O O   . GLY A 0 255 . 96.936   3.888   -57.918  1.00 36.93 255 A 1 
ATOM 1913 N N   . GLY A 0 256 . 99.108   3.825   -58.523  1.00 34.00 256 A 1 
ATOM 1914 C CA  . GLY A 0 256 . 99.347   2.413   -58.197  1.00 34.00 256 A 1 
ATOM 1915 C C   . GLY A 0 256 . 98.874   1.381   -59.227  1.00 34.00 256 A 1 
ATOM 1916 O O   . GLY A 0 256 . 97.803   0.808   -59.110  1.00 34.00 256 A 1 
ATOM 1917 N N   . HIS A 0 257 . 99.748   1.115   -60.198  1.00 34.27 257 A 1 
ATOM 1918 C CA  . HIS A 0 257 . 99.826   -0.050  -61.094  1.00 34.27 257 A 1 
ATOM 1919 C C   . HIS A 0 257 . 99.128   -1.362  -60.652  1.00 34.27 257 A 1 
ATOM 1920 C CB  . HIS A 0 257 . 101.326  -0.401  -61.181  1.00 34.27 257 A 1 
ATOM 1921 O O   . HIS A 0 257 . 99.272   -1.778  -59.506  1.00 34.27 257 A 1 
ATOM 1922 C CG  . HIS A 0 257 . 102.294  0.746   -61.353  1.00 34.27 257 A 1 
ATOM 1923 C CD2 . HIS A 0 257 . 103.574  0.785   -60.867  1.00 34.27 257 A 1 
ATOM 1924 N ND1 . HIS A 0 257 . 102.089  1.919   -62.050  1.00 34.27 257 A 1 
ATOM 1925 C CE1 . HIS A 0 257 . 103.223  2.638   -61.990  1.00 34.27 257 A 1 
ATOM 1926 N NE2 . HIS A 0 257 . 104.152  1.987   -61.279  1.00 34.27 257 A 1 
ATOM 1927 N N   . GLY A 0 258 . 98.578   -2.138  -61.600  1.00 34.30 258 A 1 
ATOM 1928 C CA  . GLY A 0 258 . 98.348   -3.574  -61.361  1.00 34.30 258 A 1 
ATOM 1929 C C   . GLY A 0 258 . 97.362   -4.268  -62.303  1.00 34.30 258 A 1 
ATOM 1930 O O   . GLY A 0 258 . 96.206   -3.886  -62.409  1.00 34.30 258 A 1 
ATOM 1931 N N   . TRP A 0 259 . 97.821   -5.322  -62.971  1.00 29.97 259 A 1 
ATOM 1932 C CA  . TRP A 0 259 . 97.053   -6.170  -63.883  1.00 29.97 259 A 1 
ATOM 1933 C C   . TRP A 0 259 . 95.885   -6.934  -63.223  1.00 29.97 259 A 1 
ATOM 1934 C CB  . TRP A 0 259 . 98.027   -7.220  -64.441  1.00 29.97 259 A 1 
ATOM 1935 O O   . TRP A 0 259 . 96.105   -7.683  -62.280  1.00 29.97 259 A 1 
ATOM 1936 C CG  . TRP A 0 259 . 99.103   -6.743  -65.366  1.00 29.97 259 A 1 
ATOM 1937 C CD1 . TRP A 0 259 . 100.208  -6.033  -65.034  1.00 29.97 259 A 1 
ATOM 1938 C CD2 . TRP A 0 259 . 99.223   -7.017  -66.794  1.00 29.97 259 A 1 
ATOM 1939 C CE2 . TRP A 0 259 . 100.422  -6.414  -67.274  1.00 29.97 259 A 1 
ATOM 1940 C CE3 . TRP A 0 259 . 98.444   -7.739  -67.725  1.00 29.97 259 A 1 
ATOM 1941 N NE1 . TRP A 0 259 . 100.978  -5.819  -66.161  1.00 29.97 259 A 1 
ATOM 1942 C CH2 . TRP A 0 259 . 100.025  -7.233  -69.516  1.00 29.97 259 A 1 
ATOM 1943 C CZ2 . TRP A 0 259 . 100.824  -6.510  -68.614  1.00 29.97 259 A 1 
ATOM 1944 C CZ3 . TRP A 0 259 . 98.841   -7.848  -69.071  1.00 29.97 259 A 1 
ATOM 1945 N N   . GLY A 0 260 . 94.715   -6.927  -63.875  1.00 36.36 260 A 1 
ATOM 1946 C CA  . GLY A 0 260 . 93.929   -8.158  -64.079  1.00 36.36 260 A 1 
ATOM 1947 C C   . GLY A 0 260 . 92.777   -8.496  -63.116  1.00 36.36 260 A 1 
ATOM 1948 O O   . GLY A 0 260 . 92.990   -9.041  -62.045  1.00 36.36 260 A 1 
ATOM 1949 N N   . LYS A 0 261 . 91.542   -8.349  -63.626  1.00 33.03 261 A 1 
ATOM 1950 C CA  . LYS A 0 261 . 90.304   -9.065  -63.236  1.00 33.03 261 A 1 
ATOM 1951 C C   . LYS A 0 261 . 90.050   -9.330  -61.732  1.00 33.03 261 A 1 
ATOM 1952 C CB  . LYS A 0 261 . 90.221   -10.419 -63.975  1.00 33.03 261 A 1 
ATOM 1953 O O   . LYS A 0 261 . 90.287   -10.434 -61.244  1.00 33.03 261 A 1 
ATOM 1954 C CG  . LYS A 0 261 . 90.011   -10.373 -65.494  1.00 33.03 261 A 1 
ATOM 1955 C CD  . LYS A 0 261 . 89.754   -11.810 -65.981  1.00 33.03 261 A 1 
ATOM 1956 C CE  . LYS A 0 261 . 89.434   -11.870 -67.478  1.00 33.03 261 A 1 
ATOM 1957 N NZ  . LYS A 0 261 . 89.073   -13.252 -67.890  1.00 33.03 261 A 1 
ATOM 1958 N N   . GLN A 0 262 . 89.239   -8.465  -61.127  1.00 38.01 262 A 1 
ATOM 1959 C CA  . GLN A 0 262 . 88.125   -8.920  -60.286  1.00 38.01 262 A 1 
ATOM 1960 C C   . GLN A 0 262 . 86.813   -8.318  -60.805  1.00 38.01 262 A 1 
ATOM 1961 C CB  . GLN A 0 262 . 88.337   -8.617  -58.791  1.00 38.01 262 A 1 
ATOM 1962 O O   . GLN A 0 262 . 86.788   -7.195  -61.306  1.00 38.01 262 A 1 
ATOM 1963 C CG  . GLN A 0 262 . 89.300   -9.597  -58.093  1.00 38.01 262 A 1 
ATOM 1964 C CD  . GLN A 0 262 . 90.783   -9.316  -58.325  1.00 38.01 262 A 1 
ATOM 1965 N NE2 . GLN A 0 262 . 91.656   -10.250 -58.020  1.00 38.01 262 A 1 
ATOM 1966 O OE1 . GLN A 0 262 . 91.194   -8.251  -58.751  1.00 38.01 262 A 1 
ATOM 1967 N N   . ALA A 0 263 . 85.732   -9.091  -60.701  1.00 32.83 263 A 1 
ATOM 1968 C CA  . ALA A 0 263 . 84.365   -8.588  -60.776  1.00 32.83 263 A 1 
ATOM 1969 C C   . ALA A 0 263 . 83.836   -8.425  -59.343  1.00 32.83 263 A 1 
ATOM 1970 C CB  . ALA A 0 263 . 83.513   -9.549  -61.615  1.00 32.83 263 A 1 
ATOM 1971 O O   . ALA A 0 263 . 84.211   -9.200  -58.464  1.00 32.83 263 A 1 
ATOM 1972 N N   . GLY A 0 264 . 82.990   -7.423  -59.114  1.00 30.73 264 A 1 
ATOM 1973 C CA  . GLY A 0 264 . 82.541   -7.023  -57.778  1.00 30.73 264 A 1 
ATOM 1974 C C   . GLY A 0 264 . 82.512   -5.493  -57.660  1.00 30.73 264 A 1 
ATOM 1975 O O   . GLY A 0 264 . 83.542   -4.856  -57.848  1.00 30.73 264 A 1 
ATOM 1976 N N   . GLY A 0 265 . 81.377   -4.848  -57.399  1.00 34.95 265 A 1 
ATOM 1977 C CA  . GLY A 0 265 . 80.028   -5.409  -57.281  1.00 34.95 265 A 1 
ATOM 1978 C C   . GLY A 0 265 . 78.949   -4.415  -57.711  1.00 34.95 265 A 1 
ATOM 1979 O O   . GLY A 0 265 . 79.218   -3.232  -57.924  1.00 34.95 265 A 1 
ATOM 1980 N N   . ASP A 0 266 . 77.733   -4.921  -57.883  1.00 31.24 266 A 1 
ATOM 1981 C CA  . ASP A 0 266 . 76.599   -4.166  -58.400  1.00 31.24 266 A 1 
ATOM 1982 C C   . ASP A 0 266 . 76.114   -3.072  -57.439  1.00 31.24 266 A 1 
ATOM 1983 C CB  . ASP A 0 266 . 75.446   -5.131  -58.715  1.00 31.24 266 A 1 
ATOM 1984 O O   . ASP A 0 266 . 75.565   -3.351  -56.377  1.00 31.24 266 A 1 
ATOM 1985 C CG  . ASP A 0 266 . 75.798   -6.070  -59.866  1.00 31.24 266 A 1 
ATOM 1986 O OD1 . ASP A 0 266 . 75.331   -5.784  -60.995  1.00 31.24 266 A 1 
ATOM 1987 O OD2 . ASP A 0 266 . 76.560   -7.029  -59.610  1.00 31.24 266 A 1 
ATOM 1988 N N   . ALA A 0 267 . 76.179   -1.819  -57.891  1.00 39.02 267 A 1 
ATOM 1989 C CA  . ALA A 0 267 . 75.375   -0.718  -57.355  1.00 39.02 267 A 1 
ATOM 1990 C C   . ALA A 0 267 . 74.044   -0.560  -58.129  1.00 39.02 267 A 1 
ATOM 1991 C CB  . ALA A 0 267 . 76.231   0.552   -57.283  1.00 39.02 267 A 1 
ATOM 1992 O O   . ALA A 0 267 . 73.557   0.549   -58.346  1.00 39.02 267 A 1 
ATOM 1993 N N   . LYS A 0 268 . 73.443   -1.675  -58.575  1.00 36.75 268 A 1 
ATOM 1994 C CA  . LYS A 0 268 . 72.057   -1.711  -59.073  1.00 36.75 268 A 1 
ATOM 1995 C C   . LYS A 0 268 . 71.091   -1.753  -57.883  1.00 36.75 268 A 1 
ATOM 1996 C CB  . LYS A 0 268 . 71.826   -2.918  -60.001  1.00 36.75 268 A 1 
ATOM 1997 O O   . LYS A 0 268 . 70.549   -2.807  -57.566  1.00 36.75 268 A 1 
ATOM 1998 C CG  . LYS A 0 268 . 72.248   -2.708  -61.459  1.00 36.75 268 A 1 
ATOM 1999 C CD  . LYS A 0 268 . 71.831   -3.960  -62.242  1.00 36.75 268 A 1 
ATOM 2000 C CE  . LYS A 0 268 . 72.011   -3.788  -63.748  1.00 36.75 268 A 1 
ATOM 2001 N NZ  . LYS A 0 268 . 71.618   -5.034  -64.449  1.00 36.75 268 A 1 
ATOM 2002 N N   . ALA A 0 269 . 70.870   -0.614  -57.229  1.00 31.28 269 A 1 
ATOM 2003 C CA  . ALA A 0 269 . 69.923   -0.519  -56.121  1.00 31.28 269 A 1 
ATOM 2004 C C   . ALA A 0 269 . 69.194   0.836   -56.062  1.00 31.28 269 A 1 
ATOM 2005 C CB  . ALA A 0 269 . 70.661   -0.818  -54.809  1.00 31.28 269 A 1 
ATOM 2006 O O   . ALA A 0 269 . 69.794   1.889   -56.245  1.00 31.28 269 A 1 
ATOM 2007 N N   . ALA A 0 270 . 67.894   0.767   -55.758  1.00 32.22 270 A 1 
ATOM 2008 C CA  . ALA A 0 270 . 67.093   1.802   -55.096  1.00 32.22 270 A 1 
ATOM 2009 C C   . ALA A 0 270 . 67.164   3.263   -55.614  1.00 32.22 270 A 1 
ATOM 2010 C CB  . ALA A 0 270 . 67.347   1.684   -53.587  1.00 32.22 270 A 1 
ATOM 2011 O O   . ALA A 0 270 . 67.635   4.169   -54.934  1.00 32.22 270 A 1 
ATOM 2012 N N   . SER A 0 271 . 66.547   3.527   -56.768  1.00 41.66 271 A 1 
ATOM 2013 C CA  . SER A 0 271 . 65.732   4.756   -56.966  1.00 41.66 271 A 1 
ATOM 2014 C C   . SER A 0 271 . 64.642   4.615   -58.047  1.00 41.66 271 A 1 
ATOM 2015 C CB  . SER A 0 271 . 66.570   6.042   -57.124  1.00 41.66 271 A 1 
ATOM 2016 O O   . SER A 0 271 . 64.054   5.596   -58.483  1.00 41.66 271 A 1 
ATOM 2017 O OG  . SER A 0 271 . 67.854   5.783   -57.648  1.00 41.66 271 A 1 
ATOM 2018 N N   . ALA A 0 272 . 64.308   3.374   -58.425  1.00 33.45 272 A 1 
ATOM 2019 C CA  . ALA A 0 272 . 63.083   3.029   -59.157  1.00 33.45 272 A 1 
ATOM 2020 C C   . ALA A 0 272 . 61.919   2.645   -58.212  1.00 33.45 272 A 1 
ATOM 2021 C CB  . ALA A 0 272 . 63.414   1.925   -60.171  1.00 33.45 272 A 1 
ATOM 2022 O O   . ALA A 0 272 . 60.910   2.104   -58.656  1.00 33.45 272 A 1 
ATOM 2023 N N   . ALA A 0 273 . 62.072   2.888   -56.904  1.00 29.28 273 A 1 
ATOM 2024 C CA  . ALA A 0 273 . 60.968   2.811   -55.954  1.00 29.28 273 A 1 
ATOM 2025 C C   . ALA A 0 273 . 60.008   3.976   -56.223  1.00 29.28 273 A 1 
ATOM 2026 C CB  . ALA A 0 273 . 61.523   2.833   -54.525  1.00 29.28 273 A 1 
ATOM 2027 O O   . ALA A 0 273 . 60.454   5.093   -56.492  1.00 29.28 273 A 1 
ATOM 2028 N N   . GLY A 0 274 . 58.703   3.709   -56.179  1.00 32.28 274 A 1 
ATOM 2029 C CA  . GLY A 0 274 . 57.691   4.707   -56.494  1.00 32.28 274 A 1 
ATOM 2030 C C   . GLY A 0 274 . 57.764   5.891   -55.537  1.00 32.28 274 A 1 
ATOM 2031 O O   . GLY A 0 274 . 57.420   5.759   -54.366  1.00 32.28 274 A 1 
ATOM 2032 N N   . GLY A 0 275 . 58.159   7.055   -56.054  1.00 28.50 275 A 1 
ATOM 2033 C CA  . GLY A 0 275 . 57.845   8.326   -55.419  1.00 28.50 275 A 1 
ATOM 2034 C C   . GLY A 0 275 . 56.335   8.513   -55.473  1.00 28.50 275 A 1 
ATOM 2035 O O   . GLY A 0 275 . 55.823   9.072   -56.442  1.00 28.50 275 A 1 
ATOM 2036 N N   . ALA A 0 276 . 55.635   7.993   -54.461  1.00 32.48 276 A 1 
ATOM 2037 C CA  . ALA A 0 276 . 54.242   8.324   -54.212  1.00 32.48 276 A 1 
ATOM 2038 C C   . ALA A 0 276 . 54.107   9.850   -54.237  1.00 32.48 276 A 1 
ATOM 2039 C CB  . ALA A 0 276 . 53.808   7.732   -52.866  1.00 32.48 276 A 1 
ATOM 2040 O O   . ALA A 0 276 . 54.997   10.563  -53.763  1.00 32.48 276 A 1 
ATOM 2041 N N   . GLY A 0 277 . 53.032   10.351  -54.842  1.00 34.02 277 A 1 
ATOM 2042 C CA  . GLY A 0 277 . 52.813   11.786  -54.954  1.00 34.02 277 A 1 
ATOM 2043 C C   . GLY A 0 277 . 52.589   12.385  -53.574  1.00 34.02 277 A 1 
ATOM 2044 O O   . GLY A 0 277 . 51.451   12.444  -53.125  1.00 34.02 277 A 1 
ATOM 2045 N N   . TYR A 0 278 . 53.656   12.838  -52.916  1.00 36.16 278 A 1 
ATOM 2046 C CA  . TYR A 0 278 . 53.576   13.683  -51.731  1.00 36.16 278 A 1 
ATOM 2047 C C   . TYR A 0 278 . 53.083   15.063  -52.173  1.00 36.16 278 A 1 
ATOM 2048 C CB  . TYR A 0 278 . 54.913   13.700  -50.973  1.00 36.16 278 A 1 
ATOM 2049 O O   . TYR A 0 278 . 53.855   15.987  -52.432  1.00 36.16 278 A 1 
ATOM 2050 C CG  . TYR A 0 278 . 55.031   12.571  -49.964  1.00 36.16 278 A 1 
ATOM 2051 C CD1 . TYR A 0 278 . 54.531   12.755  -48.658  1.00 36.16 278 A 1 
ATOM 2052 C CD2 . TYR A 0 278 . 55.591   11.331  -50.331  1.00 36.16 278 A 1 
ATOM 2053 C CE1 . TYR A 0 278 . 54.590   11.708  -47.718  1.00 36.16 278 A 1 
ATOM 2054 C CE2 . TYR A 0 278 . 55.658   10.283  -49.390  1.00 36.16 278 A 1 
ATOM 2055 O OH  . TYR A 0 278 . 55.215   9.446   -47.191  1.00 36.16 278 A 1 
ATOM 2056 C CZ  . TYR A 0 278 . 55.156   10.468  -48.084  1.00 36.16 278 A 1 
ATOM 2057 N N   . TRP A 0 279 . 51.765   15.160  -52.342  1.00 41.16 279 A 1 
ATOM 2058 C CA  . TRP A 0 279 . 51.058   16.420  -52.503  1.00 41.16 279 A 1 
ATOM 2059 C C   . TRP A 0 279 . 51.315   17.273  -51.260  1.00 41.16 279 A 1 
ATOM 2060 C CB  . TRP A 0 279 . 49.551   16.161  -52.666  1.00 41.16 279 A 1 
ATOM 2061 O O   . TRP A 0 279 . 51.170   16.787  -50.142  1.00 41.16 279 A 1 
ATOM 2062 C CG  . TRP A 0 279 . 49.126   15.412  -53.896  1.00 41.16 279 A 1 
ATOM 2063 C CD1 . TRP A 0 279 . 49.040   14.068  -54.006  1.00 41.16 279 A 1 
ATOM 2064 C CD2 . TRP A 0 279 . 48.638   15.938  -55.170  1.00 41.16 279 A 1 
ATOM 2065 C CE2 . TRP A 0 279 . 48.324   14.839  -56.027  1.00 41.16 279 A 1 
ATOM 2066 C CE3 . TRP A 0 279 . 48.391   17.234  -55.675  1.00 41.16 279 A 1 
ATOM 2067 N NE1 . TRP A 0 279 . 48.605   13.723  -55.270  1.00 41.16 279 A 1 
ATOM 2068 C CH2 . TRP A 0 279 . 47.575   16.319  -57.791  1.00 41.16 279 A 1 
ATOM 2069 C CZ2 . TRP A 0 279 . 47.809   15.015  -57.321  1.00 41.16 279 A 1 
ATOM 2070 C CZ3 . TRP A 0 279 . 47.863   17.424  -56.968  1.00 41.16 279 A 1 
ATOM 2071 N N   . GLY A 0 280 . 51.643   18.552  -51.451  1.00 48.62 280 A 1 
ATOM 2072 C CA  . GLY A 0 280 . 51.716   19.537  -50.369  1.00 48.62 280 A 1 
ATOM 2073 C C   . GLY A 0 280 . 50.324   19.910  -49.855  1.00 48.62 280 A 1 
ATOM 2074 O O   . GLY A 0 280 . 49.895   21.049  -50.024  1.00 48.62 280 A 1 
ATOM 2075 N N   . LYS A 0 281 . 49.597   18.937  -49.294  1.00 52.04 281 A 1 
ATOM 2076 C CA  . LYS A 0 281 . 48.400   19.181  -48.488  1.00 52.04 281 A 1 
ATOM 2077 C C   . LYS A 0 281 . 48.857   19.783  -47.153  1.00 52.04 281 A 1 
ATOM 2078 C CB  . LYS A 0 281 . 47.639   17.865  -48.198  1.00 52.04 281 A 1 
ATOM 2079 O O   . LYS A 0 281 . 49.582   19.117  -46.422  1.00 52.04 281 A 1 
ATOM 2080 C CG  . LYS A 0 281 . 46.875   17.176  -49.352  1.00 52.04 281 A 1 
ATOM 2081 C CD  . LYS A 0 281 . 45.999   16.056  -48.739  1.00 52.04 281 A 1 
ATOM 2082 C CE  . LYS A 0 281 . 45.002   15.345  -49.674  1.00 52.04 281 A 1 
ATOM 2083 N NZ  . LYS A 0 281 . 43.957   14.623  -48.879  1.00 52.04 281 A 1 
ATOM 2084 N N   . SER A 0 282 . 48.403   20.990  -46.819  1.00 56.71 282 A 1 
ATOM 2085 C CA  . SER A 0 282 . 48.069   21.250  -45.413  1.00 56.71 282 A 1 
ATOM 2086 C C   . SER A 0 282 . 46.651   20.724  -45.213  1.00 56.71 282 A 1 
ATOM 2087 C CB  . SER A 0 282 . 48.159   22.728  -45.013  1.00 56.71 282 A 1 
ATOM 2088 O O   . SER A 0 282 . 45.767   21.060  -46.009  1.00 56.71 282 A 1 
ATOM 2089 O OG  . SER A 0 282 . 49.501   23.167  -44.865  1.00 56.71 282 A 1 
ATOM 2090 N N   . GLY A 0 283 . 46.463   19.880  -44.205  1.00 62.94 283 A 1 
ATOM 2091 C CA  . GLY A 0 283 . 45.172   19.305  -43.833  1.00 62.94 283 A 1 
ATOM 2092 C C   . GLY A 0 283 . 44.914   19.456  -42.338  1.00 62.94 283 A 1 
ATOM 2093 O O   . GLY A 0 283 . 45.864   19.543  -41.554  1.00 62.94 283 A 1 
ATOM 2094 N N   . SER A 0 284 . 43.641   19.504  -41.969  1.00 72.04 284 A 1 
ATOM 2095 C CA  . SER A 0 284 . 43.175   19.272  -40.604  1.00 72.04 284 A 1 
ATOM 2096 C C   . SER A 0 284 . 41.920   18.416  -40.678  1.00 72.04 284 A 1 
ATOM 2097 C CB  . SER A 0 284 . 42.875   20.579  -39.860  1.00 72.04 284 A 1 
ATOM 2098 O O   . SER A 0 284 . 40.958   18.867  -41.302  1.00 72.04 284 A 1 
ATOM 2099 O OG  . SER A 0 284 . 41.934   21.377  -40.565  1.00 72.04 284 A 1 
ATOM 2100 N N   . ASP A 0 285 . 41.984   17.247  -40.060  1.00 77.02 285 A 1 
ATOM 2101 C CA  . ASP A 0 285 . 40.855   16.391  -39.709  1.00 77.02 285 A 1 
ATOM 2102 C C   . ASP A 0 285 . 40.317   16.806  -38.334  1.00 77.02 285 A 1 
ATOM 2103 C CB  . ASP A 0 285 . 41.321   14.916  -39.687  1.00 77.02 285 A 1 
ATOM 2104 O O   . ASP A 0 285 . 41.025   17.452  -37.547  1.00 77.02 285 A 1 
ATOM 2105 C CG  . ASP A 0 285 . 40.905   14.157  -40.944  1.00 77.02 285 A 1 
ATOM 2106 O OD1 . ASP A 0 285 . 39.729   14.316  -41.321  1.00 77.02 285 A 1 
ATOM 2107 O OD2 . ASP A 0 285 . 41.787   13.533  -41.588  1.00 77.02 285 A 1 
ATOM 2108 N N   . TRP A 0 286 . 39.062   16.464  -38.057  1.00 81.75 286 A 1 
ATOM 2109 C CA  . TRP A 0 286 . 38.489   16.520  -36.715  1.00 81.75 286 A 1 
ATOM 2110 C C   . TRP A 0 286 . 37.260   15.618  -36.644  1.00 81.75 286 A 1 
ATOM 2111 C CB  . TRP A 0 286 . 38.111   17.961  -36.341  1.00 81.75 286 A 1 
ATOM 2112 O O   . TRP A 0 286 . 36.255   15.923  -37.285  1.00 81.75 286 A 1 
ATOM 2113 C CG  . TRP A 0 286 . 37.521   18.120  -34.972  1.00 81.75 286 A 1 
ATOM 2114 C CD1 . TRP A 0 286 . 38.182   17.942  -33.806  1.00 81.75 286 A 1 
ATOM 2115 C CD2 . TRP A 0 286 . 36.123   18.334  -34.597  1.00 81.75 286 A 1 
ATOM 2116 C CE2 . TRP A 0 286 . 36.038   18.372  -33.172  1.00 81.75 286 A 1 
ATOM 2117 C CE3 . TRP A 0 286 . 34.910   18.437  -35.310  1.00 81.75 286 A 1 
ATOM 2118 N NE1 . TRP A 0 286 . 37.319   18.109  -32.741  1.00 81.75 286 A 1 
ATOM 2119 C CH2 . TRP A 0 286 . 33.642   18.696  -33.236  1.00 81.75 286 A 1 
ATOM 2120 C CZ2 . TRP A 0 286 . 34.828   18.573  -32.491  1.00 81.75 286 A 1 
ATOM 2121 C CZ3 . TRP A 0 286 . 33.685   18.618  -34.639  1.00 81.75 286 A 1 
ATOM 2122 N N   . ASP A 0 287 . 37.356   14.561  -35.843  1.00 85.93 287 A 1 
ATOM 2123 C CA  . ASP A 0 287 . 36.239   13.680  -35.505  1.00 85.93 287 A 1 
ATOM 2124 C C   . ASP A 0 287 . 35.806   13.957  -34.061  1.00 85.93 287 A 1 
ATOM 2125 C CB  . ASP A 0 287 . 36.631   12.193  -35.644  1.00 85.93 287 A 1 
ATOM 2126 O O   . ASP A 0 287 . 36.636   14.113  -33.159  1.00 85.93 287 A 1 
ATOM 2127 C CG  . ASP A 0 287 . 36.638   11.631  -37.071  1.00 85.93 287 A 1 
ATOM 2128 O OD1 . ASP A 0 287 . 35.914   12.182  -37.925  1.00 85.93 287 A 1 
ATOM 2129 O OD2 . ASP A 0 287 . 37.290   10.576  -37.266  1.00 85.93 287 A 1 
ATOM 2130 N N   . ALA A 0 288 . 34.501   13.944  -33.808  1.00 85.63 288 A 1 
ATOM 2131 C CA  . ALA A 0 288 . 33.958   13.920  -32.456  1.00 85.63 288 A 1 
ATOM 2132 C C   . ALA A 0 288 . 32.751   12.991  -32.364  1.00 85.63 288 A 1 
ATOM 2133 C CB  . ALA A 0 288 . 33.617   15.345  -32.013  1.00 85.63 288 A 1 
ATOM 2134 O O   . ALA A 0 288 . 31.922   12.938  -33.269  1.00 85.63 288 A 1 
ATOM 2135 N N   . TRP A 0 289 . 32.609   12.292  -31.239  1.00 90.13 289 A 1 
ATOM 2136 C CA  . TRP A 0 289 . 31.389   11.554  -30.914  1.00 90.13 289 A 1 
ATOM 2137 C C   . TRP A 0 289 . 31.073   11.653  -29.427  1.00 90.13 289 A 1 
ATOM 2138 C CB  . TRP A 0 289 . 31.473   10.090  -31.377  1.00 90.13 289 A 1 
ATOM 2139 O O   . TRP A 0 289 . 31.966   11.821  -28.591  1.00 90.13 289 A 1 
ATOM 2140 C CG  . TRP A 0 289 . 32.320   9.182   -30.535  1.00 90.13 289 A 1 
ATOM 2141 C CD1 . TRP A 0 289 . 33.656   9.029   -30.654  1.00 90.13 289 A 1 
ATOM 2142 C CD2 . TRP A 0 289 . 31.921   8.349   -29.398  1.00 90.13 289 A 1 
ATOM 2143 C CE2 . TRP A 0 289 . 33.090   7.724   -28.868  1.00 90.13 289 A 1 
ATOM 2144 C CE3 . TRP A 0 289 . 30.700   8.087   -28.737  1.00 90.13 289 A 1 
ATOM 2145 N NE1 . TRP A 0 289 . 34.111   8.151   -29.690  1.00 90.13 289 A 1 
ATOM 2146 C CH2 . TRP A 0 289 . 31.821   6.662   -27.097  1.00 90.13 289 A 1 
ATOM 2147 C CZ2 . TRP A 0 289 . 33.053   6.894   -27.735  1.00 90.13 289 A 1 
ATOM 2148 C CZ3 . TRP A 0 289 . 30.649   7.255   -27.601  1.00 90.13 289 A 1 
ATOM 2149 N N   . GLY A 0 290 . 29.797   11.515  -29.086  1.00 89.15 290 A 1 
ATOM 2150 C CA  . GLY A 0 290 . 29.375   11.498  -27.697  1.00 89.15 290 A 1 
ATOM 2151 C C   . GLY A 0 290 . 28.010   10.875  -27.473  1.00 89.15 290 A 1 
ATOM 2152 O O   . GLY A 0 290 . 27.324   10.438  -28.406  1.00 89.15 290 A 1 
ATOM 2153 N N   . ARG A 0 291 . 27.680   10.761  -26.190  1.00 92.13 291 A 1 
ATOM 2154 C CA  . ARG A 0 291 . 26.444   10.183  -25.687  1.00 92.13 291 A 1 
ATOM 2155 C C   . ARG A 0 291 . 26.126   10.734  -24.300  1.00 92.13 291 A 1 
ATOM 2156 C CB  . ARG A 0 291 . 26.602   8.661   -25.672  1.00 92.13 291 A 1 
ATOM 2157 O O   . ARG A 0 291 . 26.983   10.666  -23.422  1.00 92.13 291 A 1 
ATOM 2158 C CG  . ARG A 0 291 . 25.309   7.929   -25.319  1.00 92.13 291 A 1 
ATOM 2159 C CD  . ARG A 0 291 . 25.579   6.434   -25.461  1.00 92.13 291 A 1 
ATOM 2160 N NE  . ARG A 0 291 . 24.348   5.657   -25.267  1.00 92.13 291 A 1 
ATOM 2161 N NH1 . ARG A 0 291 . 25.045   4.369   -23.503  1.00 92.13 291 A 1 
ATOM 2162 N NH2 . ARG A 0 291 . 22.964   4.195   -24.229  1.00 92.13 291 A 1 
ATOM 2163 C CZ  . ARG A 0 291 . 24.132   4.737   -24.358  1.00 92.13 291 A 1 
ATOM 2164 N N   . ASP A 0 292 . 24.902   11.206  -24.114  1.00 89.48 292 A 1 
ATOM 2165 C CA  . ASP A 0 292 . 24.327   11.610  -22.825  1.00 89.48 292 A 1 
ATOM 2166 C C   . ASP A 0 292 . 23.292   10.541  -22.408  1.00 89.48 292 A 1 
ATOM 2167 C CB  . ASP A 0 292 . 23.767   13.041  -22.953  1.00 89.48 292 A 1 
ATOM 2168 O O   . ASP A 0 292 . 22.670   9.903   -23.256  1.00 89.48 292 A 1 
ATOM 2169 C CG  . ASP A 0 292 . 23.312   13.690  -21.636  1.00 89.48 292 A 1 
ATOM 2170 O OD1 . ASP A 0 292 . 23.098   12.937  -20.657  1.00 89.48 292 A 1 
ATOM 2171 O OD2 . ASP A 0 292 . 23.153   14.933  -21.631  1.00 89.48 292 A 1 
ATOM 2172 N N   . GLN A 0 293 . 23.169   10.255  -21.114  1.00 91.68 293 A 1 
ATOM 2173 C CA  . GLN A 0 293 . 22.438   9.109   -20.557  1.00 91.68 293 A 1 
ATOM 2174 C C   . GLN A 0 293 . 21.780   9.492   -19.220  1.00 91.68 293 A 1 
ATOM 2175 C CB  . GLN A 0 293 . 23.404   7.914   -20.406  1.00 91.68 293 A 1 
ATOM 2176 O O   . GLN A 0 293 . 22.198   9.059   -18.142  1.00 91.68 293 A 1 
ATOM 2177 C CG  . GLN A 0 293 . 23.580   7.022   -21.643  1.00 91.68 293 A 1 
ATOM 2178 C CD  . GLN A 0 293 . 22.747   5.749   -21.554  1.00 91.68 293 A 1 
ATOM 2179 N NE2 . GLN A 0 293 . 21.447   5.845   -21.721  1.00 91.68 293 A 1 
ATOM 2180 O OE1 . GLN A 0 293 . 23.248   4.632   -21.395  1.00 91.68 293 A 1 
ATOM 2181 N N   . ASP A 0 294 . 20.724   10.298  -19.287  1.00 90.98 294 A 1 
ATOM 2182 C CA  . ASP A 0 294 . 20.092   10.900  -18.114  1.00 90.98 294 A 1 
ATOM 2183 C C   . ASP A 0 294 . 18.855   10.095  -17.640  1.00 90.98 294 A 1 
ATOM 2184 C CB  . ASP A 0 294 . 19.820   12.381  -18.432  1.00 90.98 294 A 1 
ATOM 2185 O O   . ASP A 0 294 . 17.834   9.979   -18.321  1.00 90.98 294 A 1 
ATOM 2186 C CG  . ASP A 0 294 . 19.441   13.209  -17.207  1.00 90.98 294 A 1 
ATOM 2187 O OD1 . ASP A 0 294 . 19.053   12.630  -16.156  1.00 90.98 294 A 1 
ATOM 2188 O OD2 . ASP A 0 294 . 19.213   14.440  -17.315  1.00 90.98 294 A 1 
ATOM 2189 N N   . TYR A 0 295 . 18.914   9.519   -16.435  1.00 94.96 295 A 1 
ATOM 2190 C CA  . TYR A 0 295 . 17.853   8.688   -15.847  1.00 94.96 295 A 1 
ATOM 2191 C C   . TYR A 0 295 . 17.330   9.264   -14.533  1.00 94.96 295 A 1 
ATOM 2192 C CB  . TYR A 0 295 . 18.353   7.254   -15.633  1.00 94.96 295 A 1 
ATOM 2193 O O   . TYR A 0 295 . 18.086   9.500   -13.590  1.00 94.96 295 A 1 
ATOM 2194 C CG  . TYR A 0 295 . 17.355   6.354   -14.915  1.00 94.96 295 A 1 
ATOM 2195 C CD1 . TYR A 0 295 . 17.383   6.230   -13.509  1.00 94.96 295 A 1 
ATOM 2196 C CD2 . TYR A 0 295 . 16.376   5.666   -15.655  1.00 94.96 295 A 1 
ATOM 2197 C CE1 . TYR A 0 295 . 16.445   5.410   -12.847  1.00 94.96 295 A 1 
ATOM 2198 C CE2 . TYR A 0 295 . 15.446   4.834   -15.003  1.00 94.96 295 A 1 
ATOM 2199 O OH  . TYR A 0 295 . 14.594   3.872   -12.980  1.00 94.96 295 A 1 
ATOM 2200 C CZ  . TYR A 0 295 . 15.482   4.698   -13.600  1.00 94.96 295 A 1 
ATOM 2201 N N   . LYS A 0 296 . 16.004   9.386   -14.395  1.00 95.52 296 A 1 
ATOM 2202 C CA  . LYS A 0 296 . 15.349   9.882   -13.174  1.00 95.52 296 A 1 
ATOM 2203 C C   . LYS A 0 296 . 14.143   9.016   -12.802  1.00 95.52 296 A 1 
ATOM 2204 C CB  . LYS A 0 296 . 14.975   11.371  -13.339  1.00 95.52 296 A 1 
ATOM 2205 O O   . LYS A 0 296 . 13.212   8.886   -13.590  1.00 95.52 296 A 1 
ATOM 2206 C CG  . LYS A 0 296 . 16.145   12.246  -13.838  1.00 95.52 296 A 1 
ATOM 2207 C CD  . LYS A 0 296 . 15.770   13.734  -13.915  1.00 95.52 296 A 1 
ATOM 2208 C CE  . LYS A 0 296 . 16.870   14.564  -14.593  1.00 95.52 296 A 1 
ATOM 2209 N NZ  . LYS A 0 296 . 16.991   14.245  -16.028  1.00 95.52 296 A 1 
ATOM 2210 N N   . GLU A 0 297 . 14.105   8.473   -11.584  1.00 97.16 297 A 1 
ATOM 2211 C CA  . GLU A 0 297 . 12.929   7.775   -11.033  1.00 97.16 297 A 1 
ATOM 2212 C C   . GLU A 0 297 . 12.516   8.359   -9.678   1.00 97.16 297 A 1 
ATOM 2213 C CB  . GLU A 0 297 . 13.141   6.246   -10.950  1.00 97.16 297 A 1 
ATOM 2214 O O   . GLU A 0 297 . 13.264   8.273   -8.707   1.00 97.16 297 A 1 
ATOM 2215 C CG  . GLU A 0 297 . 11.932   5.529   -10.307  1.00 97.16 297 A 1 
ATOM 2216 C CD  . GLU A 0 297 . 12.032   3.995   -10.278  1.00 97.16 297 A 1 
ATOM 2217 O OE1 . GLU A 0 297 . 11.185   3.313   -10.909  1.00 97.16 297 A 1 
ATOM 2218 O OE2 . GLU A 0 297 . 12.879   3.477   -9.508   1.00 97.16 297 A 1 
ATOM 2219 N N   . ASP A 0 298 . 11.283   8.859   -9.597   1.00 96.85 298 A 1 
ATOM 2220 C CA  . ASP A 0 298 . 10.617   9.229   -8.347   1.00 96.85 298 A 1 
ATOM 2221 C C   . ASP A 0 298 . 9.511    8.210   -8.034   1.00 96.85 298 A 1 
ATOM 2222 C CB  . ASP A 0 298 . 10.036   10.652  -8.434   1.00 96.85 298 A 1 
ATOM 2223 O O   . ASP A 0 298 . 8.656    7.922   -8.873   1.00 96.85 298 A 1 
ATOM 2224 C CG  . ASP A 0 298 . 11.085   11.770  -8.387   1.00 96.85 298 A 1 
ATOM 2225 O OD1 . ASP A 0 298 . 12.021   11.676  -7.559   1.00 96.85 298 A 1 
ATOM 2226 O OD2 . ASP A 0 298 . 10.910   12.771  -9.116   1.00 96.85 298 A 1 
ATOM 2227 N N   . VAL A 0 299 . 9.493    7.681   -6.811   1.00 96.59 299 A 1 
ATOM 2228 C CA  . VAL A 0 299 . 8.462    6.776   -6.283   1.00 96.59 299 A 1 
ATOM 2229 C C   . VAL A 0 299 . 7.979    7.296   -4.937   1.00 96.59 299 A 1 
ATOM 2230 C CB  . VAL A 0 299 . 8.992    5.333   -6.135   1.00 96.59 299 A 1 
ATOM 2231 O O   . VAL A 0 299 . 8.795    7.541   -4.049   1.00 96.59 299 A 1 
ATOM 2232 C CG1 . VAL A 0 299 . 7.954    4.391   -5.504   1.00 96.59 299 A 1 
ATOM 2233 C CG2 . VAL A 0 299 . 9.360    4.732   -7.495   1.00 96.59 299 A 1 
ATOM 2234 N N   . SER A 0 300 . 6.664    7.388   -4.748   1.00 96.48 300 A 1 
ATOM 2235 C CA  . SER A 0 300 . 6.037    7.657   -3.452   1.00 96.48 300 A 1 
ATOM 2236 C C   . SER A 0 300 . 4.927    6.653   -3.143   1.00 96.48 300 A 1 
ATOM 2237 C CB  . SER A 0 300 . 5.543    9.105   -3.352   1.00 96.48 300 A 1 
ATOM 2238 O O   . SER A 0 300 . 4.245    6.148   -4.035   1.00 96.48 300 A 1 
ATOM 2239 O OG  . SER A 0 300 . 4.487    9.373   -4.254   1.00 96.48 300 A 1 
ATOM 2240 N N   . TYR A 0 301 . 4.746    6.357   -1.862   1.00 97.29 301 A 1 
ATOM 2241 C CA  . TYR A 0 301 . 3.662    5.538   -1.334   1.00 97.29 301 A 1 
ATOM 2242 C C   . TYR A 0 301 . 3.249    6.085   0.030    1.00 97.29 301 A 1 
ATOM 2243 C CB  . TYR A 0 301 . 4.115    4.074   -1.236   1.00 97.29 301 A 1 
ATOM 2244 O O   . TYR A 0 301 . 4.090    6.206   0.920    1.00 97.29 301 A 1 
ATOM 2245 C CG  . TYR A 0 301 . 3.210    3.179   -0.406   1.00 97.29 301 A 1 
ATOM 2246 C CD1 . TYR A 0 301 . 3.466    3.028   0.971    1.00 97.29 301 A 1 
ATOM 2247 C CD2 . TYR A 0 301 . 2.113    2.515   -0.991   1.00 97.29 301 A 1 
ATOM 2248 C CE1 . TYR A 0 301 . 2.646    2.205   1.760    1.00 97.29 301 A 1 
ATOM 2249 C CE2 . TYR A 0 301 . 1.292    1.678   -0.206   1.00 97.29 301 A 1 
ATOM 2250 O OH  . TYR A 0 301 . 0.810    0.697   1.950    1.00 97.29 301 A 1 
ATOM 2251 C CZ  . TYR A 0 301 . 1.565    1.517   1.170    1.00 97.29 301 A 1 
ATOM 2252 N N   . ASP A 0 302 . 1.961    6.354   0.207    1.00 95.63 302 A 1 
ATOM 2253 C CA  . ASP A 0 302 . 1.374    6.843   1.450    1.00 95.63 302 A 1 
ATOM 2254 C C   . ASP A 0 302 . 0.168    5.982   1.831    1.00 95.63 302 A 1 
ATOM 2255 C CB  . ASP A 0 302 . 0.962    8.317   1.325    1.00 95.63 302 A 1 
ATOM 2256 O O   . ASP A 0 302 . -0.710   5.694   1.015    1.00 95.63 302 A 1 
ATOM 2257 C CG  . ASP A 0 302 . 2.143    9.251   1.058    1.00 95.63 302 A 1 
ATOM 2258 O OD1 . ASP A 0 302 . 2.910    9.489   2.017    1.00 95.63 302 A 1 
ATOM 2259 O OD2 . ASP A 0 302 . 2.246    9.748   -0.086   1.00 95.63 302 A 1 
ATOM 2260 N N   . LYS A 0 303 . 0.096    5.593   3.103    1.00 96.19 303 A 1 
ATOM 2261 C CA  . LYS A 0 303 . -1.015   4.840   3.682    1.00 96.19 303 A 1 
ATOM 2262 C C   . LYS A 0 303 . -1.466   5.515   4.969    1.00 96.19 303 A 1 
ATOM 2263 C CB  . LYS A 0 303 . -0.575   3.393   3.920    1.00 96.19 303 A 1 
ATOM 2264 O O   . LYS A 0 303 . -0.697   5.616   5.923    1.00 96.19 303 A 1 
ATOM 2265 C CG  . LYS A 0 303 . -1.765   2.460   4.175    1.00 96.19 303 A 1 
ATOM 2266 C CD  . LYS A 0 303 . -1.298   1.211   4.933    1.00 96.19 303 A 1 
ATOM 2267 C CE  . LYS A 0 303 . -2.371   0.122   4.908    1.00 96.19 303 A 1 
ATOM 2268 N NZ  . LYS A 0 303 . -2.337   -0.620  3.628    1.00 96.19 303 A 1 
ATOM 2269 N N   . VAL A 0 304 . -2.720   5.948   5.020    1.00 94.66 304 A 1 
ATOM 2270 C CA  . VAL A 0 304 . -3.308   6.639   6.175    1.00 94.66 304 A 1 
ATOM 2271 C C   . VAL A 0 304 . -4.550   5.889   6.632    1.00 94.66 304 A 1 
ATOM 2272 C CB  . VAL A 0 304 . -3.619   8.113   5.849    1.00 94.66 304 A 1 
ATOM 2273 O O   . VAL A 0 304 . -5.420   5.576   5.827    1.00 94.66 304 A 1 
ATOM 2274 C CG1 . VAL A 0 304 . -4.206   8.845   7.066    1.00 94.66 304 A 1 
ATOM 2275 C CG2 . VAL A 0 304 . -2.352   8.869   5.423    1.00 94.66 304 A 1 
ATOM 2276 N N   . GLN A 0 305 . -4.648   5.616   7.931    1.00 94.07 305 A 1 
ATOM 2277 C CA  . GLN A 0 305 . -5.814   5.001   8.561    1.00 94.07 305 A 1 
ATOM 2278 C C   . GLN A 0 305 . -6.248   5.857   9.756    1.00 94.07 305 A 1 
ATOM 2279 C CB  . GLN A 0 305 . -5.508   3.553   8.984    1.00 94.07 305 A 1 
ATOM 2280 O O   . GLN A 0 305 . -5.478   6.071   10.694   1.00 94.07 305 A 1 
ATOM 2281 C CG  . GLN A 0 305 . -4.944   2.685   7.846    1.00 94.07 305 A 1 
ATOM 2282 C CD  . GLN A 0 305 . -5.074   1.192   8.131    1.00 94.07 305 A 1 
ATOM 2283 N NE2 . GLN A 0 305 . -6.239   0.618   7.947    1.00 94.07 305 A 1 
ATOM 2284 O OE1 . GLN A 0 305 . -4.147   0.499   8.518    1.00 94.07 305 A 1 
ATOM 2285 N N   . ALA A 0 306 . -7.487   6.339   9.750    1.00 94.53 306 A 1 
ATOM 2286 C CA  . ALA A 0 306 . -8.063   7.156   10.812   1.00 94.53 306 A 1 
ATOM 2287 C C   . ALA A 0 306 . -9.365   6.528   11.316   1.00 94.53 306 A 1 
ATOM 2288 C CB  . ALA A 0 306 . -8.262   8.586   10.300   1.00 94.53 306 A 1 
ATOM 2289 O O   . ALA A 0 306 . -10.293  6.290   10.545   1.00 94.53 306 A 1 
ATOM 2290 N N   . LYS A 0 307 . -9.440   6.259   12.622   1.00 94.00 307 A 1 
ATOM 2291 C CA  . LYS A 0 307 . -10.597  5.637   13.282   1.00 94.00 307 A 1 
ATOM 2292 C C   . LYS A 0 307 . -11.021  6.483   14.470   1.00 94.00 307 A 1 
ATOM 2293 C CB  . LYS A 0 307 . -10.269  4.180   13.664   1.00 94.00 307 A 1 
ATOM 2294 O O   . LYS A 0 307 . -10.190  6.803   15.315   1.00 94.00 307 A 1 
ATOM 2295 C CG  . LYS A 0 307 . -10.296  3.323   12.390   1.00 94.00 307 A 1 
ATOM 2296 C CD  . LYS A 0 307 . -9.624   1.949   12.477   1.00 94.00 307 A 1 
ATOM 2297 C CE  . LYS A 0 307 . -9.681   1.405   11.040   1.00 94.00 307 A 1 
ATOM 2298 N NZ  . LYS A 0 307 . -8.716   0.323   10.746   1.00 94.00 307 A 1 
ATOM 2299 N N   . ALA A 0 308 . -12.298  6.833   14.530   1.00 92.25 308 A 1 
ATOM 2300 C CA  . ALA A 0 308 . -12.904  7.611   15.599   1.00 92.25 308 A 1 
ATOM 2301 C C   . ALA A 0 308 . -14.158  6.897   16.108   1.00 92.25 308 A 1 
ATOM 2302 C CB  . ALA A 0 308 . -13.219  9.018   15.075   1.00 92.25 308 A 1 
ATOM 2303 O O   . ALA A 0 308 . -14.983  6.454   15.310   1.00 92.25 308 A 1 
ATOM 2304 N N   . TYR A 0 309 . -14.295  6.820   17.424   1.00 89.67 309 A 1 
ATOM 2305 C CA  . TYR A 0 309 . -15.486  6.356   18.122   1.00 89.67 309 A 1 
ATOM 2306 C C   . TYR A 0 309 . -15.877  7.426   19.136   1.00 89.67 309 A 1 
ATOM 2307 C CB  . TYR A 0 309 . -15.218  5.016   18.819   1.00 89.67 309 A 1 
ATOM 2308 O O   . TYR A 0 309 . -15.011  7.918   19.858   1.00 89.67 309 A 1 
ATOM 2309 C CG  . TYR A 0 309 . -14.744  3.909   17.897   1.00 89.67 309 A 1 
ATOM 2310 C CD1 . TYR A 0 309 . -15.680  3.053   17.287   1.00 89.67 309 A 1 
ATOM 2311 C CD2 . TYR A 0 309 . -13.367  3.741   17.652   1.00 89.67 309 A 1 
ATOM 2312 C CE1 . TYR A 0 309 . -15.241  2.026   16.430   1.00 89.67 309 A 1 
ATOM 2313 C CE2 . TYR A 0 309 . -12.923  2.716   16.796   1.00 89.67 309 A 1 
ATOM 2314 O OH  . TYR A 0 309 . -13.434  0.863   15.363   1.00 89.67 309 A 1 
ATOM 2315 C CZ  . TYR A 0 309 . -13.864  1.858   16.184   1.00 89.67 309 A 1 
ATOM 2316 N N   . SER A 0 310 . -17.154  7.780   19.177   1.00 87.54 310 A 1 
ATOM 2317 C CA  . SER A 0 310 . -17.723  8.743   20.114   1.00 87.54 310 A 1 
ATOM 2318 C C   . SER A 0 310 . -19.034  8.199   20.674   1.00 87.54 310 A 1 
ATOM 2319 C CB  . SER A 0 310 . -17.944  10.097  19.429   1.00 87.54 310 A 1 
ATOM 2320 O O   . SER A 0 310 . -19.842  7.686   19.897   1.00 87.54 310 A 1 
ATOM 2321 O OG  . SER A 0 310 . -18.846  9.978   18.337   1.00 87.54 310 A 1 
ATOM 2322 N N   . ALA A 0 311 . -19.256  8.345   21.975   1.00 85.82 311 A 1 
ATOM 2323 C CA  . ALA A 0 311 . -20.550  8.142   22.624   1.00 85.82 311 A 1 
ATOM 2324 C C   . ALA A 0 311 . -20.850  9.363   23.504   1.00 85.82 311 A 1 
ATOM 2325 C CB  . ALA A 0 311 . -20.525  6.836   23.426   1.00 85.82 311 A 1 
ATOM 2326 O O   . ALA A 0 311 . -19.938  9.839   24.179   1.00 85.82 311 A 1 
ATOM 2327 N N   . GLU A 0 312 . -22.077  9.888   23.483   1.00 81.49 312 A 1 
ATOM 2328 C CA  . GLU A 0 312 . -22.452  11.036  24.332   1.00 81.49 312 A 1 
ATOM 2329 C C   . GLU A 0 312 . -22.640  10.647  25.805   1.00 81.49 312 A 1 
ATOM 2330 C CB  . GLU A 0 312 . -23.684  11.757  23.759   1.00 81.49 312 A 1 
ATOM 2331 O O   . GLU A 0 312 . -22.265  11.423  26.681   1.00 81.49 312 A 1 
ATOM 2332 C CG  . GLU A 0 312 . -23.267  12.641  22.571   1.00 81.49 312 A 1 
ATOM 2333 C CD  . GLU A 0 312 . -24.436  13.400  21.928   1.00 81.49 312 A 1 
ATOM 2334 O OE1 . GLU A 0 312 . -24.248  14.593  21.591   1.00 81.49 312 A 1 
ATOM 2335 O OE2 . GLU A 0 312 . -25.477  12.756  21.659   1.00 81.49 312 A 1 
ATOM 2336 N N   . SER A 0 313 . -23.101  9.423   26.070   1.00 79.12 313 A 1 
ATOM 2337 C CA  . SER A 0 313 . -23.094  8.796   27.394   1.00 79.12 313 A 1 
ATOM 2338 C C   . SER A 0 313 . -22.954  7.270   27.291   1.00 79.12 313 A 1 
ATOM 2339 C CB  . SER A 0 313 . -24.373  9.150   28.165   1.00 79.12 313 A 1 
ATOM 2340 O O   . SER A 0 313 . -23.105  6.676   26.215   1.00 79.12 313 A 1 
ATOM 2341 O OG  . SER A 0 313 . -25.464  8.444   27.617   1.00 79.12 313 A 1 
ATOM 2342 N N   . TYR A 0 314 . -22.673  6.633   28.425   1.00 77.16 314 A 1 
ATOM 2343 C CA  . TYR A 0 314 . -22.977  5.225   28.677   1.00 77.16 314 A 1 
ATOM 2344 C C   . TYR A 0 314 . -23.433  5.075   30.121   1.00 77.16 314 A 1 
ATOM 2345 C CB  . TYR A 0 314 . -21.746  4.341   28.440   1.00 77.16 314 A 1 
ATOM 2346 O O   . TYR A 0 314 . -22.634  5.325   31.022   1.00 77.16 314 A 1 
ATOM 2347 C CG  . TYR A 0 314 . -21.852  2.908   28.962   1.00 77.16 314 A 1 
ATOM 2348 C CD1 . TYR A 0 314 . -21.362  2.558   30.238   1.00 77.16 314 A 1 
ATOM 2349 C CD2 . TYR A 0 314 . -22.445  1.914   28.167   1.00 77.16 314 A 1 
ATOM 2350 C CE1 . TYR A 0 314 . -21.344  1.214   30.658   1.00 77.16 314 A 1 
ATOM 2351 C CE2 . TYR A 0 314 . -22.406  0.561   28.563   1.00 77.16 314 A 1 
ATOM 2352 O OH  . TYR A 0 314 . -21.734  -1.100  30.171   1.00 77.16 314 A 1 
ATOM 2353 C CZ  . TYR A 0 314 . -21.824  0.207   29.798   1.00 77.16 314 A 1 
ATOM 2354 N N   . ASP A 0 315 . -24.652  4.587   30.318   1.00 81.49 315 A 1 
ATOM 2355 C CA  . ASP A 0 315 . -25.171  4.177   31.617   1.00 81.49 315 A 1 
ATOM 2356 C C   . ASP A 0 315 . -25.295  2.650   31.673   1.00 81.49 315 A 1 
ATOM 2357 C CB  . ASP A 0 315 . -26.527  4.841   31.901   1.00 81.49 315 A 1 
ATOM 2358 O O   . ASP A 0 315 . -25.885  2.019   30.797   1.00 81.49 315 A 1 
ATOM 2359 C CG  . ASP A 0 315 . -26.450  6.333   32.236   1.00 81.49 315 A 1 
ATOM 2360 O OD1 . ASP A 0 315 . -25.405  6.768   32.771   1.00 81.49 315 A 1 
ATOM 2361 O OD2 . ASP A 0 315 . -27.488  7.004   32.047   1.00 81.49 315 A 1 
ATOM 2362 N N   . GLU A 0 316 . -24.777  2.047   32.740   1.00 85.25 316 A 1 
ATOM 2363 C CA  . GLU A 0 316 . -25.006  0.655   33.134   1.00 85.25 316 A 1 
ATOM 2364 C C   . GLU A 0 316 . -25.582  0.648   34.547   1.00 85.25 316 A 1 
ATOM 2365 C CB  . GLU A 0 316 . -23.688  -0.135  33.023   1.00 85.25 316 A 1 
ATOM 2366 O O   . GLU A 0 316 . -24.964  1.191   35.459   1.00 85.25 316 A 1 
ATOM 2367 C CG  . GLU A 0 316 . -23.669  -1.506  33.727   1.00 85.25 316 A 1 
ATOM 2368 C CD  . GLU A 0 316 . -22.460  -2.380  33.330   1.00 85.25 316 A 1 
ATOM 2369 O OE1 . GLU A 0 316 . -22.545  -3.627  33.449   1.00 85.25 316 A 1 
ATOM 2370 O OE2 . GLU A 0 316 . -21.510  -1.902  32.662   1.00 85.25 316 A 1 
ATOM 2371 N N   . TRP A 0 317 . -26.752  0.041   34.743   1.00 84.67 317 A 1 
ATOM 2372 C CA  . TRP A 0 317 . -27.452  0.052   36.028   1.00 84.67 317 A 1 
ATOM 2373 C C   . TRP A 0 317 . -28.099  -1.294  36.359   1.00 84.67 317 A 1 
ATOM 2374 C CB  . TRP A 0 317 . -28.463  1.207   36.063   1.00 84.67 317 A 1 
ATOM 2375 O O   . TRP A 0 317 . -28.510  -2.050  35.479   1.00 84.67 317 A 1 
ATOM 2376 C CG  . TRP A 0 317 . -29.498  1.217   34.976   1.00 84.67 317 A 1 
ATOM 2377 C CD1 . TRP A 0 317 . -29.397  1.888   33.805   1.00 84.67 317 A 1 
ATOM 2378 C CD2 . TRP A 0 317 . -30.785  0.526   34.927   1.00 84.67 317 A 1 
ATOM 2379 C CE2 . TRP A 0 317 . -31.422  0.842   33.688   1.00 84.67 317 A 1 
ATOM 2380 C CE3 . TRP A 0 317 . -31.476  -0.344  35.800   1.00 84.67 317 A 1 
ATOM 2381 N NE1 . TRP A 0 317 . -30.529  1.675   33.044   1.00 84.67 317 A 1 
ATOM 2382 C CH2 . TRP A 0 317 . -33.330  -0.554  34.221   1.00 84.67 317 A 1 
ATOM 2383 C CZ2 . TRP A 0 317 . -32.675  0.318   33.333   1.00 84.67 317 A 1 
ATOM 2384 C CZ3 . TRP A 0 317 . -32.732  -0.879  35.452   1.00 84.67 317 A 1 
ATOM 2385 N N   . ASP A 0 318 . -28.196  -1.572  37.655   1.00 85.01 318 A 1 
ATOM 2386 C CA  . ASP A 0 318 . -28.818  -2.756  38.244   1.00 85.01 318 A 1 
ATOM 2387 C C   . ASP A 0 318 . -29.697  -2.309  39.423   1.00 85.01 318 A 1 
ATOM 2388 C CB  . ASP A 0 318 . -27.718  -3.744  38.669   1.00 85.01 318 A 1 
ATOM 2389 O O   . ASP A 0 318 . -29.279  -1.506  40.262   1.00 85.01 318 A 1 
ATOM 2390 C CG  . ASP A 0 318 . -28.243  -5.164  38.911   1.00 85.01 318 A 1 
ATOM 2391 O OD1 . ASP A 0 318 . -29.011  -5.356  39.879   1.00 85.01 318 A 1 
ATOM 2392 O OD2 . ASP A 0 318 . -27.840  -6.063  38.137   1.00 85.01 318 A 1 
ATOM 2393 N N   . ASN A 0 319 . -30.938  -2.783  39.460   1.00 83.37 319 A 1 
ATOM 2394 C CA  . ASN A 0 319 . -31.916  -2.543  40.512   1.00 83.37 319 A 1 
ATOM 2395 C C   . ASN A 0 319 . -32.504  -3.886  40.931   1.00 83.37 319 A 1 
ATOM 2396 C CB  . ASN A 0 319 . -33.007  -1.586  39.996   1.00 83.37 319 A 1 
ATOM 2397 O O   . ASN A 0 319 . -33.219  -4.531  40.156   1.00 83.37 319 A 1 
ATOM 2398 C CG  . ASN A 0 319 . -34.151  -1.383  40.982   1.00 83.37 319 A 1 
ATOM 2399 N ND2 . ASN A 0 319 . -35.025  -2.349  41.157   1.00 83.37 319 A 1 
ATOM 2400 O OD1 . ASN A 0 319 . -34.282  -0.331  41.582   1.00 83.37 319 A 1 
ATOM 2401 N N   . LYS A 0 320 . -32.282  -4.252  42.187   1.00 82.51 320 A 1 
ATOM 2402 C CA  . LYS A 0 320 . -32.755  -5.500  42.765   1.00 82.51 320 A 1 
ATOM 2403 C C   . LYS A 0 320 . -33.532  -5.225  44.049   1.00 82.51 320 A 1 
ATOM 2404 C CB  . LYS A 0 320 . -31.532  -6.395  42.952   1.00 82.51 320 A 1 
ATOM 2405 O O   . LYS A 0 320 . -32.998  -4.617  44.972   1.00 82.51 320 A 1 
ATOM 2406 C CG  . LYS A 0 320 . -31.933  -7.802  43.371   1.00 82.51 320 A 1 
ATOM 2407 C CD  . LYS A 0 320 . -30.670  -8.645  43.590   1.00 82.51 320 A 1 
ATOM 2408 C CE  . LYS A 0 320 . -31.045  -10.102 43.856   1.00 82.51 320 A 1 
ATOM 2409 N NZ  . LYS A 0 320 . -31.984  -10.192 44.991   1.00 82.51 320 A 1 
ATOM 2410 N N   . ASP A 0 321 . -34.760  -5.718  44.055   1.00 77.35 321 A 1 
ATOM 2411 C CA  . ASP A 0 321 . -35.803  -5.549  45.060   1.00 77.35 321 A 1 
ATOM 2412 C C   . ASP A 0 321 . -36.076  -6.949  45.650   1.00 77.35 321 A 1 
ATOM 2413 C CB  . ASP A 0 321 . -36.990  -4.916  44.308   1.00 77.35 321 A 1 
ATOM 2414 O O   . ASP A 0 321 . -36.452  -7.886  44.938   1.00 77.35 321 A 1 
ATOM 2415 C CG  . ASP A 0 321 . -38.253  -4.643  45.122   1.00 77.35 321 A 1 
ATOM 2416 O OD1 . ASP A 0 321 . -38.454  -5.355  46.130   1.00 77.35 321 A 1 
ATOM 2417 O OD2 . ASP A 0 321 . -39.032  -3.774  44.657   1.00 77.35 321 A 1 
ATOM 2418 N N   . ASP A 0 322 . -35.717  -7.140  46.922   1.00 79.21 322 A 1 
ATOM 2419 C CA  . ASP A 0 322 . -35.754  -8.422  47.646   1.00 79.21 322 A 1 
ATOM 2420 C C   . ASP A 0 322 . -36.823  -8.405  48.765   1.00 79.21 322 A 1 
ATOM 2421 C CB  . ASP A 0 322 . -34.325  -8.774  48.158   1.00 79.21 322 A 1 
ATOM 2422 O O   . ASP A 0 322 . -36.638  -9.040  49.815   1.00 79.21 322 A 1 
ATOM 2423 C CG  . ASP A 0 322 . -33.559  -9.861  47.401   1.00 79.21 322 A 1 
ATOM 2424 O OD1 . ASP A 0 322 . -34.107  -10.604 46.558   1.00 79.21 322 A 1 
ATOM 2425 O OD2 . ASP A 0 322 . -32.341  -10.034 47.652   1.00 79.21 322 A 1 
ATOM 2426 N N   . ASP A 0 323 . -37.916  -7.666  48.583   1.00 75.40 323 A 1 
ATOM 2427 C CA  . ASP A 0 323 . -38.907  -7.384  49.625   1.00 75.40 323 A 1 
ATOM 2428 C C   . ASP A 0 323 . -39.599  -8.622  50.231   1.00 75.40 323 A 1 
ATOM 2429 C CB  . ASP A 0 323 . -39.919  -6.334  49.125   1.00 75.40 323 A 1 
ATOM 2430 O O   . ASP A 0 323 . -39.714  -9.709  49.647   1.00 75.40 323 A 1 
ATOM 2431 C CG  . ASP A 0 323 . -39.596  -4.918  49.612   1.00 75.40 323 A 1 
ATOM 2432 O OD1 . ASP A 0 323 . -38.397  -4.641  49.866   1.00 75.40 323 A 1 
ATOM 2433 O OD2 . ASP A 0 323 . -40.575  -4.187  49.897   1.00 75.40 323 A 1 
ATOM 2434 N N   . LYS A 0 324 . -39.970  -8.496  51.517   1.00 69.37 324 A 1 
ATOM 2435 C CA  . LYS A 0 324 . -40.655  -9.547  52.296   1.00 69.37 324 A 1 
ATOM 2436 C C   . LYS A 0 324 . -41.606  -8.934  53.305   1.00 69.37 324 A 1 
ATOM 2437 C CB  . LYS A 0 324 . -39.656  -10.470 53.031   1.00 69.37 324 A 1 
ATOM 2438 O O   . LYS A 0 324 . -41.173  -8.366  54.309   1.00 69.37 324 A 1 
ATOM 2439 C CG  . LYS A 0 324 . -38.738  -11.164 52.031   1.00 69.37 324 A 1 
ATOM 2440 C CD  . LYS A 0 324 . -37.629  -12.048 52.595   1.00 69.37 324 A 1 
ATOM 2441 C CE  . LYS A 0 324 . -36.810  -12.604 51.413   1.00 69.37 324 A 1 
ATOM 2442 N NZ  . LYS A 0 324 . -36.348  -11.542 50.473   1.00 69.37 324 A 1 
ATOM 2443 N N   . TRP A 0 325 . -42.902  -9.161  53.120   1.00 66.56 325 A 1 
ATOM 2444 C CA  . TRP A 0 325 . -43.944  -8.728  54.050   1.00 66.56 325 A 1 
ATOM 2445 C C   . TRP A 0 325 . -44.618  -9.897  54.782   1.00 66.56 325 A 1 
ATOM 2446 C CB  . TRP A 0 325 . -44.943  -7.822  53.323   1.00 66.56 325 A 1 
ATOM 2447 O O   . TRP A 0 325 . -45.025  -10.910 54.207   1.00 66.56 325 A 1 
ATOM 2448 C CG  . TRP A 0 325 . -45.429  -8.324  52.000   1.00 66.56 325 A 1 
ATOM 2449 C CD1 . TRP A 0 325 . -44.826  -8.074  50.819   1.00 66.56 325 A 1 
ATOM 2450 C CD2 . TRP A 0 325 . -46.589  -9.154  51.679   1.00 66.56 325 A 1 
ATOM 2451 C CE2 . TRP A 0 325 . -46.631  -9.344  50.263   1.00 66.56 325 A 1 
ATOM 2452 C CE3 . TRP A 0 325 . -47.610  -9.767  52.443   1.00 66.56 325 A 1 
ATOM 2453 N NE1 . TRP A 0 325 . -45.519  -8.680  49.798   1.00 66.56 325 A 1 
ATOM 2454 C CH2 . TRP A 0 325 . -48.657  -10.667 50.425   1.00 66.56 325 A 1 
ATOM 2455 C CZ2 . TRP A 0 325 . -47.646  -10.085 49.639   1.00 66.56 325 A 1 
ATOM 2456 C CZ3 . TRP A 0 325 . -48.633  -10.515 51.825   1.00 66.56 325 A 1 
ATOM 2457 N N   . GLY A 0 326 . -44.780  -9.735  56.097   1.00 61.48 326 A 1 
ATOM 2458 C CA  . GLY A 0 326 . -45.597  -10.611 56.935   1.00 61.48 326 A 1 
ATOM 2459 C C   . GLY A 0 326 . -46.999  -10.035 57.127   1.00 61.48 326 A 1 
ATOM 2460 O O   . GLY A 0 326 . -47.178  -9.094  57.900   1.00 61.48 326 A 1 
ATOM 2461 N N   . ALA A 0 327 . -48.008  -10.615 56.478   1.00 56.08 327 A 1 
ATOM 2462 C CA  . ALA A 0 327 . -49.401  -10.220 56.663   1.00 56.08 327 A 1 
ATOM 2463 C C   . ALA A 0 327 . -50.003  -10.875 57.921   1.00 56.08 327 A 1 
ATOM 2464 C CB  . ALA A 0 327 . -50.196  -10.519 55.389   1.00 56.08 327 A 1 
ATOM 2465 O O   . ALA A 0 327 . -50.006  -12.101 58.080   1.00 56.08 327 A 1 
ATOM 2466 N N   . GLN A 0 328 . -50.550  -10.041 58.810   1.00 54.37 328 A 1 
ATOM 2467 C CA  . GLN A 0 328 . -51.183  -10.453 60.064   1.00 54.37 328 A 1 
ATOM 2468 C C   . GLN A 0 328 . -52.695  -10.192 60.005   1.00 54.37 328 A 1 
ATOM 2469 C CB  . GLN A 0 328 . -50.463  -9.757  61.231   1.00 54.37 328 A 1 
ATOM 2470 O O   . GLN A 0 328 . -53.164  -9.082  60.253   1.00 54.37 328 A 1 
ATOM 2471 C CG  . GLN A 0 328 . -50.987  -10.214 62.603   1.00 54.37 328 A 1 
ATOM 2472 C CD  . GLN A 0 328 . -50.083  -9.810  63.769   1.00 54.37 328 A 1 
ATOM 2473 N NE2 . GLN A 0 328 . -50.540  -9.965  64.991   1.00 54.37 328 A 1 
ATOM 2474 O OE1 . GLN A 0 328 . -48.944  -9.394  63.628   1.00 54.37 328 A 1 
ATOM 2475 N N   . ALA A 0 329 . -53.460  -11.229 59.656   1.00 49.36 329 A 1 
ATOM 2476 C CA  . ALA A 0 329 . -54.917  -11.166 59.592   1.00 49.36 329 A 1 
ATOM 2477 C C   . ALA A 0 329 . -55.548  -11.196 60.996   1.00 49.36 329 A 1 
ATOM 2478 C CB  . ALA A 0 329 . -55.427  -12.309 58.706   1.00 49.36 329 A 1 
ATOM 2479 O O   . ALA A 0 329 . -55.134  -11.974 61.857   1.00 49.36 329 A 1 
ATOM 2480 N N   . TRP A 0 330 . -56.575  -10.372 61.209   1.00 47.15 330 A 1 
ATOM 2481 C CA  . TRP A 0 330 . -57.340  -10.324 62.456   1.00 47.15 330 A 1 
ATOM 2482 C C   . TRP A 0 330 . -58.564  -11.242 62.335   1.00 47.15 330 A 1 
ATOM 2483 C CB  . TRP A 0 330 . -57.743  -8.875  62.780   1.00 47.15 330 A 1 
ATOM 2484 O O   . TRP A 0 330 . -59.462  -10.985 61.533   1.00 47.15 330 A 1 
ATOM 2485 C CG  . TRP A 0 330 . -56.643  -7.898  63.108   1.00 47.15 330 A 1 
ATOM 2486 C CD1 . TRP A 0 330 . -55.579  -7.599  62.324   1.00 47.15 330 A 1 
ATOM 2487 C CD2 . TRP A 0 330 . -56.518  -7.027  64.281   1.00 47.15 330 A 1 
ATOM 2488 C CE2 . TRP A 0 330 . -55.364  -6.203  64.113   1.00 47.15 330 A 1 
ATOM 2489 C CE3 . TRP A 0 330 . -57.271  -6.826  65.460   1.00 47.15 330 A 1 
ATOM 2490 N NE1 . TRP A 0 330 . -54.818  -6.614  62.918   1.00 47.15 330 A 1 
ATOM 2491 C CH2 . TRP A 0 330 . -55.771  -5.038  66.196   1.00 47.15 330 A 1 
ATOM 2492 C CZ2 . TRP A 0 330 . -54.996  -5.216  65.037   1.00 47.15 330 A 1 
ATOM 2493 C CZ3 . TRP A 0 330 . -56.900  -5.850  66.408   1.00 47.15 330 A 1 
ATOM 2494 N N   . GLY A 0 331 . -58.597  -12.318 63.125   1.00 46.91 331 A 1 
ATOM 2495 C CA  . GLY A 0 331 . -59.829  -13.064 63.399   1.00 46.91 331 A 1 
ATOM 2496 C C   . GLY A 0 331 . -60.706  -12.282 64.381   1.00 46.91 331 A 1 
ATOM 2497 O O   . GLY A 0 331 . -60.177  -11.541 65.205   1.00 46.91 331 A 1 
ATOM 2498 N N   . LYS A 0 332 . -62.034  -12.411 64.278   1.00 43.91 332 A 1 
ATOM 2499 C CA  . LYS A 0 332 . -62.966  -11.609 65.087   1.00 43.91 332 A 1 
ATOM 2500 C C   . LYS A 0 332 . -62.846  -11.876 66.586   1.00 43.91 332 A 1 
ATOM 2501 C CB  . LYS A 0 332 . -64.424  -11.833 64.667   1.00 43.91 332 A 1 
ATOM 2502 O O   . LYS A 0 332 . -62.987  -13.009 67.045   1.00 43.91 332 A 1 
ATOM 2503 C CG  . LYS A 0 332 . -64.835  -10.948 63.488   1.00 43.91 332 A 1 
ATOM 2504 C CD  . LYS A 0 332 . -66.331  -11.146 63.226   1.00 43.91 332 A 1 
ATOM 2505 C CE  . LYS A 0 332 . -66.808  -10.188 62.137   1.00 43.91 332 A 1 
ATOM 2506 N NZ  . LYS A 0 332 . -68.239  -10.421 61.833   1.00 43.91 332 A 1 
ATOM 2507 N N   . ASP A 0 333 . -62.748  -10.783 67.322   1.00 36.33 333 A 1 
ATOM 2508 C CA  . ASP A 0 333 . -63.137  -10.660 68.715   1.00 36.33 333 A 1 
ATOM 2509 C C   . ASP A 0 333 . -64.639  -10.955 68.920   1.00 36.33 333 A 1 
ATOM 2510 C CB  . ASP A 0 333 . -62.718  -9.268  69.247   1.00 36.33 333 A 1 
ATOM 2511 O O   . ASP A 0 333 . -65.488  -10.739 68.050   1.00 36.33 333 A 1 
ATOM 2512 C CG  . ASP A 0 333 . -62.961  -8.037  68.338   1.00 36.33 333 A 1 
ATOM 2513 O OD1 . ASP A 0 333 . -63.395  -8.192  67.168   1.00 36.33 333 A 1 
ATOM 2514 O OD2 . ASP A 0 333 . -62.626  -6.931  68.811   1.00 36.33 333 A 1 
ATOM 2515 N N   . ARG A 0 334 . -64.978  -11.498 70.097   1.00 39.39 334 A 1 
ATOM 2516 C CA  . ARG A 0 334 . -66.362  -11.779 70.513   1.00 39.39 334 A 1 
ATOM 2517 C C   . ARG A 0 334 . -66.760  -10.867 71.667   1.00 39.39 334 A 1 
ATOM 2518 C CB  . ARG A 0 334 . -66.545  -13.267 70.866   1.00 39.39 334 A 1 
ATOM 2519 O O   . ARG A 0 334 . -66.560  -11.214 72.829   1.00 39.39 334 A 1 
ATOM 2520 C CG  . ARG A 0 334 . -66.787  -14.139 69.624   1.00 39.39 334 A 1 
ATOM 2521 C CD  . ARG A 0 334 . -66.932  -15.628 69.980   1.00 39.39 334 A 1 
ATOM 2522 N NE  . ARG A 0 334 . -68.058  -15.894 70.903   1.00 39.39 334 A 1 
ATOM 2523 N NH1 . ARG A 0 334 . -67.600  -18.114 71.287   1.00 39.39 334 A 1 
ATOM 2524 N NH2 . ARG A 0 334 . -69.288  -17.135 72.366   1.00 39.39 334 A 1 
ATOM 2525 C CZ  . ARG A 0 334 . -68.310  -17.043 71.508   1.00 39.39 334 A 1 
ATOM 2526 N N   . ASP A 0 335 . -67.388  -9.744  71.334   1.00 38.49 335 A 1 
ATOM 2527 C CA  . ASP A 0 335 . -68.024  -8.853  72.306   1.00 38.49 335 A 1 
ATOM 2528 C C   . ASP A 0 335 . -69.004  -9.607  73.222   1.00 38.49 335 A 1 
ATOM 2529 C CB  . ASP A 0 335 . -68.809  -7.746  71.582   1.00 38.49 335 A 1 
ATOM 2530 O O   . ASP A 0 335 . -69.988  -10.198 72.765   1.00 38.49 335 A 1 
ATOM 2531 C CG  . ASP A 0 335 . -67.941  -6.638  70.994   1.00 38.49 335 A 1 
ATOM 2532 O OD1 . ASP A 0 335 . -66.973  -6.255  71.683   1.00 38.49 335 A 1 
ATOM 2533 O OD2 . ASP A 0 335 . -68.334  -6.137  69.917   1.00 38.49 335 A 1 
ATOM 2534 N N   . VAL A 0 336 . -68.790  -9.521  74.539   1.00 40.29 336 A 1 
ATOM 2535 C CA  . VAL A 0 336 . -69.764  -9.952  75.554   1.00 40.29 336 A 1 
ATOM 2536 C C   . VAL A 0 336 . -70.339  -8.717  76.246   1.00 40.29 336 A 1 
ATOM 2537 C CB  . VAL A 0 336 . -69.180  -10.988 76.535   1.00 40.29 336 A 1 
ATOM 2538 O O   . VAL A 0 336 . -69.810  -8.207  77.231   1.00 40.29 336 A 1 
ATOM 2539 C CG1 . VAL A 0 336 . -70.243  -11.441 77.550   1.00 40.29 336 A 1 
ATOM 2540 C CG2 . VAL A 0 336 . -68.710  -12.246 75.790   1.00 40.29 336 A 1 
ATOM 2541 N N   . TYR A 0 337 . -71.454  -8.224  75.711   1.00 30.48 337 A 1 
ATOM 2542 C CA  . TYR A 0 337 . -72.172  -7.065  76.242   1.00 30.48 337 A 1 
ATOM 2543 C C   . TYR A 0 337 . -72.878  -7.395  77.575   1.00 30.48 337 A 1 
ATOM 2544 C CB  . TYR A 0 337 . -73.155  -6.598  75.161   1.00 30.48 337 A 1 
ATOM 2545 O O   . TYR A 0 337 . -73.767  -8.247  77.608   1.00 30.48 337 A 1 
ATOM 2546 C CG  . TYR A 0 337 . -73.918  -5.339  75.508   1.00 30.48 337 A 1 
ATOM 2547 C CD1 . TYR A 0 337 . -75.177  -5.427  76.134   1.00 30.48 337 A 1 
ATOM 2548 C CD2 . TYR A 0 337 . -73.377  -4.081  75.183   1.00 30.48 337 A 1 
ATOM 2549 C CE1 . TYR A 0 337 . -75.902  -4.255  76.424   1.00 30.48 337 A 1 
ATOM 2550 C CE2 . TYR A 0 337 . -74.098  -2.907  75.470   1.00 30.48 337 A 1 
ATOM 2551 O OH  . TYR A 0 337 . -76.071  -1.866  76.356   1.00 30.48 337 A 1 
ATOM 2552 C CZ  . TYR A 0 337 . -75.366  -2.995  76.086   1.00 30.48 337 A 1 
ATOM 2553 N N   . GLY A 0 338 . -72.511  -6.715  78.674   1.00 34.09 338 A 1 
ATOM 2554 C CA  . GLY A 0 338 . -72.922  -7.123  80.030   1.00 34.09 338 A 1 
ATOM 2555 C C   . GLY A 0 338 . -72.932  -6.044  81.128   1.00 34.09 338 A 1 
ATOM 2556 O O   . GLY A 0 338 . -72.205  -6.161  82.105   1.00 34.09 338 A 1 
ATOM 2557 N N   . ALA A 0 339 . -73.829  -5.057  81.013   1.00 33.79 339 A 1 
ATOM 2558 C CA  . ALA A 0 339 . -74.375  -4.242  82.120   1.00 33.79 339 A 1 
ATOM 2559 C C   . ALA A 0 339 . -73.444  -3.309  82.956   1.00 33.79 339 A 1 
ATOM 2560 C CB  . ALA A 0 339 . -75.249  -5.145  83.005   1.00 33.79 339 A 1 
ATOM 2561 O O   . ALA A 0 339 . -73.088  -3.595  84.095   1.00 33.79 339 A 1 
ATOM 2562 N N   . SER A 0 340 . -73.280  -2.080  82.444   1.00 36.32 340 A 1 
ATOM 2563 C CA  . SER A 0 340 . -73.427  -0.783  83.158   1.00 36.32 340 A 1 
ATOM 2564 C C   . SER A 0 340 . -72.627  -0.453  84.439   1.00 36.32 340 A 1 
ATOM 2565 C CB  . SER A 0 340 . -74.910  -0.517  83.451   1.00 36.32 340 A 1 
ATOM 2566 O O   . SER A 0 340 . -72.831  -1.030  85.504   1.00 36.32 340 A 1 
ATOM 2567 O OG  . SER A 0 340 . -75.432  -1.493  84.332   1.00 36.32 340 A 1 
ATOM 2568 N N   . SER A 0 341 . -71.883  0.657   84.381   1.00 29.11 341 A 1 
ATOM 2569 C CA  . SER A 0 341 . -71.231  1.331   85.512   1.00 29.11 341 A 1 
ATOM 2570 C C   . SER A 0 341 . -72.046  2.509   86.091   1.00 29.11 341 A 1 
ATOM 2571 C CB  . SER A 0 341 . -69.854  1.830   85.048   1.00 29.11 341 A 1 
ATOM 2572 O O   . SER A 0 341 . -72.372  3.456   85.385   1.00 29.11 341 A 1 
ATOM 2573 O OG  . SER A 0 341 . -69.956  2.538   83.821   1.00 29.11 341 A 1 
ATOM 2574 N N   . TYR A 0 342 . -72.297  2.489   87.405   1.00 31.23 342 A 1 
ATOM 2575 C CA  . TYR A 0 342 . -72.679  3.627   88.269   1.00 31.23 342 A 1 
ATOM 2576 C C   . TYR A 0 342 . -72.344  3.230   89.727   1.00 31.23 342 A 1 
ATOM 2577 C CB  . TYR A 0 342 . -74.197  3.919   88.182   1.00 31.23 342 A 1 
ATOM 2578 O O   . TYR A 0 342 . -72.597  2.090   90.099   1.00 31.23 342 A 1 
ATOM 2579 C CG  . TYR A 0 342 . -74.685  4.796   87.035   1.00 31.23 342 A 1 
ATOM 2580 C CD1 . TYR A 0 342 . -74.594  6.200   87.134   1.00 31.23 342 A 1 
ATOM 2581 C CD2 . TYR A 0 342 . -75.296  4.218   85.904   1.00 31.23 342 A 1 
ATOM 2582 C CE1 . TYR A 0 342 . -75.093  7.021   86.102   1.00 31.23 342 A 1 
ATOM 2583 C CE2 . TYR A 0 342 . -75.797  5.034   84.870   1.00 31.23 342 A 1 
ATOM 2584 O OH  . TYR A 0 342 . -76.180  7.221   83.966   1.00 31.23 342 A 1 
ATOM 2585 C CZ  . TYR A 0 342 . -75.694  6.437   84.965   1.00 31.23 342 A 1 
ATOM 2586 N N   . GLY A 0 343 . -71.809  4.067   90.625   1.00 31.63 343 A 1 
ATOM 2587 C CA  . GLY A 0 343 . -71.281  5.434   90.515   1.00 31.63 343 A 1 
ATOM 2588 C C   . GLY A 0 343 . -70.965  6.001   91.921   1.00 31.63 343 A 1 
ATOM 2589 O O   . GLY A 0 343 . -71.686  5.681   92.858   1.00 31.63 343 A 1 
ATOM 2590 N N   . ALA A 0 344 . -69.929  6.850   92.047   1.00 32.67 344 A 1 
ATOM 2591 C CA  . ALA A 0 344 . -69.344  7.398   93.299   1.00 32.67 344 A 1 
ATOM 2592 C C   . ALA A 0 344 . -68.712  6.344   94.259   1.00 32.67 344 A 1 
ATOM 2593 C CB  . ALA A 0 344 . -70.340  8.340   93.990   1.00 32.67 344 A 1 
ATOM 2594 O O   . ALA A 0 344 . -69.246  5.256   94.422   1.00 32.67 344 A 1 
ATOM 2595 N N   . ALA A 0 345 . -67.520  6.493   94.863   1.00 28.92 345 A 1 
ATOM 2596 C CA  . ALA A 0 345 . -66.684  7.629   95.311   1.00 28.92 345 A 1 
ATOM 2597 C C   . ALA A 0 345 . -67.041  8.213   96.699   1.00 28.92 345 A 1 
ATOM 2598 C CB  . ALA A 0 345 . -66.462  8.705   94.237   1.00 28.92 345 A 1 
ATOM 2599 O O   . ALA A 0 345 . -68.213  8.310   97.036   1.00 28.92 345 A 1 
ATOM 2600 N N   . ALA A 0 346 . -66.002  8.644   97.443   1.00 27.92 346 A 1 
ATOM 2601 C CA  . ALA A 0 346 . -66.014  9.233   98.803   1.00 27.92 346 A 1 
ATOM 2602 C C   . ALA A 0 346 . -66.529  8.286   99.929   1.00 27.92 346 A 1 
ATOM 2603 C CB  . ALA A 0 346 . -66.740  10.586  98.740   1.00 27.92 346 A 1 
ATOM 2604 O O   . ALA A 0 346 . -67.672  7.860   99.907   1.00 27.92 346 A 1 
ATOM 2605 N N   . SER A 0 347 . -65.730  7.765   100.876  1.00 30.72 347 A 1 
ATOM 2606 C CA  . SER A 0 347 . -64.817  8.360   101.887  1.00 30.72 347 A 1 
ATOM 2607 C C   . SER A 0 347 . -65.487  8.733   103.222  1.00 30.72 347 A 1 
ATOM 2608 C CB  . SER A 0 347 . -63.960  9.540   101.413  1.00 30.72 347 A 1 
ATOM 2609 O O   . SER A 0 347 . -66.570  9.298   103.217  1.00 30.72 347 A 1 
ATOM 2610 O OG  . SER A 0 347 . -64.736  10.713  101.287  1.00 30.72 347 A 1 
ATOM 2611 N N   . ALA A 0 348 . -64.740  8.548   104.321  1.00 31.61 348 A 1 
ATOM 2612 C CA  . ALA A 0 348 . -64.998  9.007   105.698  1.00 31.61 348 A 1 
ATOM 2613 C C   . ALA A 0 348 . -66.073  8.269   106.540  1.00 31.61 348 A 1 
ATOM 2614 C CB  . ALA A 0 348 . -65.146  10.534  105.737  1.00 31.61 348 A 1 
ATOM 2615 O O   . ALA A 0 348 . -67.273  8.397   106.342  1.00 31.61 348 A 1 
ATOM 2616 N N   . GLN A 0 349 . -65.563  7.515   107.521  1.00 31.20 349 A 1 
ATOM 2617 C CA  . GLN A 0 349 . -65.854  7.579   108.967  1.00 31.20 349 A 1 
ATOM 2618 C C   . GLN A 0 349 . -67.218  8.050   109.524  1.00 31.20 349 A 1 
ATOM 2619 C CB  . GLN A 0 349 . -64.765  8.453   109.611  1.00 31.20 349 A 1 
ATOM 2620 O O   . GLN A 0 349 . -67.724  9.114   109.198  1.00 31.20 349 A 1 
ATOM 2621 C CG  . GLN A 0 349 . -63.434  7.709   109.757  1.00 31.20 349 A 1 
ATOM 2622 C CD  . GLN A 0 349 . -62.399  8.581   110.449  1.00 31.20 349 A 1 
ATOM 2623 N NE2 . GLN A 0 349 . -62.513  8.784   111.742  1.00 31.20 349 A 1 
ATOM 2624 O OE1 . GLN A 0 349 . -61.482  9.097   109.831  1.00 31.20 349 A 1 
ATOM 2625 N N   . ASP A 0 350 . -67.631  7.316   110.567  1.00 29.07 350 A 1 
ATOM 2626 C CA  . ASP A 0 350 . -68.286  7.782   111.801  1.00 29.07 350 A 1 
ATOM 2627 C C   . ASP A 0 350 . -69.564  8.642   111.713  1.00 29.07 350 A 1 
ATOM 2628 C CB  . ASP A 0 350 . -67.243  8.468   112.714  1.00 29.07 350 A 1 
ATOM 2629 O O   . ASP A 0 350 . -69.502  9.858   111.563  1.00 29.07 350 A 1 
ATOM 2630 C CG  . ASP A 0 350 . -66.062  7.561   113.073  1.00 29.07 350 A 1 
ATOM 2631 O OD1 . ASP A 0 350 . -66.325  6.371   113.358  1.00 29.07 350 A 1 
ATOM 2632 O OD2 . ASP A 0 350 . -64.904  8.042   113.043  1.00 29.07 350 A 1 
ATOM 2633 N N   . TRP A 0 351 . -70.700  8.055   112.121  1.00 33.16 351 A 1 
ATOM 2634 C CA  . TRP A 0 351 . -71.338  8.506   113.371  1.00 33.16 351 A 1 
ATOM 2635 C C   . TRP A 0 351 . -72.232  7.445   114.033  1.00 33.16 351 A 1 
ATOM 2636 C CB  . TRP A 0 351 . -72.075  9.853   113.232  1.00 33.16 351 A 1 
ATOM 2637 O O   . TRP A 0 351 . -72.608  6.442   113.429  1.00 33.16 351 A 1 
ATOM 2638 C CG  . TRP A 0 351 . -71.592  10.868  114.231  1.00 33.16 351 A 1 
ATOM 2639 C CD1 . TRP A 0 351 . -70.334  11.366  114.271  1.00 33.16 351 A 1 
ATOM 2640 C CD2 . TRP A 0 351 . -72.301  11.513  115.337  1.00 33.16 351 A 1 
ATOM 2641 C CE2 . TRP A 0 351 . -71.393  12.390  116.007  1.00 33.16 351 A 1 
ATOM 2642 C CE3 . TRP A 0 351 . -73.618  11.456  115.843  1.00 33.16 351 A 1 
ATOM 2643 N NE1 . TRP A 0 351 . -70.208  12.250  115.321  1.00 33.16 351 A 1 
ATOM 2644 C CH2 . TRP A 0 351 . -73.091  13.098  117.578  1.00 33.16 351 A 1 
ATOM 2645 C CZ2 . TRP A 0 351 . -71.769  13.173  117.108  1.00 33.16 351 A 1 
ATOM 2646 C CZ3 . TRP A 0 351 . -74.009  12.239  116.947  1.00 33.16 351 A 1 
ATOM 2647 N N   . GLN A 0 352 . -72.543  7.663   115.313  1.00 34.25 352 A 1 
ATOM 2648 C CA  . GLN A 0 352 . -73.287  6.747   116.186  1.00 34.25 352 A 1 
ATOM 2649 C C   . GLN A 0 352 . -74.682  7.321   116.496  1.00 34.25 352 A 1 
ATOM 2650 C CB  . GLN A 0 352 . -72.494  6.548   117.493  1.00 34.25 352 A 1 
ATOM 2651 O O   . GLN A 0 352 . -74.818  8.526   116.688  1.00 34.25 352 A 1 
ATOM 2652 C CG  . GLN A 0 352 . -71.081  5.959   117.302  1.00 34.25 352 A 1 
ATOM 2653 C CD  . GLN A 0 352 . -70.207  6.056   118.553  1.00 34.25 352 A 1 
ATOM 2654 N NE2 . GLN A 0 352 . -68.941  5.717   118.457  1.00 34.25 352 A 1 
ATOM 2655 O OE1 . GLN A 0 352 . -70.628  6.436   119.634  1.00 34.25 352 A 1 
ATOM 2656 N N   . GLY A 0 353 . -75.719  6.484   116.619  1.00 34.20 353 A 1 
ATOM 2657 C CA  . GLY A 0 353 . -77.053  6.952   117.024  1.00 34.20 353 A 1 
ATOM 2658 C C   . GLY A 0 353 . -78.065  5.825   117.253  1.00 34.20 353 A 1 
ATOM 2659 O O   . GLY A 0 353 . -78.248  4.971   116.393  1.00 34.20 353 A 1 
ATOM 2660 N N   . ALA A 0 354 . -78.732  5.816   118.411  1.00 32.72 354 A 1 
ATOM 2661 C CA  . ALA A 0 354 . -79.719  4.797   118.794  1.00 32.72 354 A 1 
ATOM 2662 C C   . ALA A 0 354 . -81.137  5.393   118.937  1.00 32.72 354 A 1 
ATOM 2663 C CB  . ALA A 0 354 . -79.243  4.128   120.092  1.00 32.72 354 A 1 
ATOM 2664 O O   . ALA A 0 354 . -81.286  6.488   119.473  1.00 32.72 354 A 1 
ATOM 2665 N N   . GLY A 0 355 . -82.184  4.658   118.525  1.00 36.84 355 A 1 
ATOM 2666 C CA  . GLY A 0 355 . -83.578  5.150   118.510  1.00 36.84 355 A 1 
ATOM 2667 C C   . GLY A 0 355 . -84.647  4.045   118.594  1.00 36.84 355 A 1 
ATOM 2668 O O   . GLY A 0 355 . -85.042  3.472   117.592  1.00 36.84 355 A 1 
ATOM 2669 N N   . ARG A 0 356 . -85.091  3.736   119.818  1.00 35.36 356 A 1 
ATOM 2670 C CA  . ARG A 0 356 . -86.012  2.650   120.246  1.00 35.36 356 A 1 
ATOM 2671 C C   . ARG A 0 356 . -87.433  2.620   119.616  1.00 35.36 356 A 1 
ATOM 2672 C CB  . ARG A 0 356 . -86.234  2.866   121.757  1.00 35.36 356 A 1 
ATOM 2673 O O   . ARG A 0 356 . -87.972  3.671   119.302  1.00 35.36 356 A 1 
ATOM 2674 C CG  . ARG A 0 356 . -85.008  2.686   122.662  1.00 35.36 356 A 1 
ATOM 2675 C CD  . ARG A 0 356 . -85.322  3.298   124.035  1.00 35.36 356 A 1 
ATOM 2676 N NE  . ARG A 0 356 . -84.396  2.820   125.080  1.00 35.36 356 A 1 
ATOM 2677 N NH1 . ARG A 0 356 . -85.764  1.232   126.037  1.00 35.36 356 A 1 
ATOM 2678 N NH2 . ARG A 0 356 . -83.716  1.558   126.848  1.00 35.36 356 A 1 
ATOM 2679 C CZ  . ARG A 0 356 . -84.631  1.877   125.978  1.00 35.36 356 A 1 
ATOM 2680 N N   . ALA A 0 357 . -88.094  1.451   119.784  1.00 40.34 357 A 1 
ATOM 2681 C CA  . ALA A 0 357 . -89.550  1.227   120.034  1.00 40.34 357 A 1 
ATOM 2682 C C   . ALA A 0 357 . -90.550  1.278   118.835  1.00 40.34 357 A 1 
ATOM 2683 C CB  . ALA A 0 357 . -89.969  2.139   121.211  1.00 40.34 357 A 1 
ATOM 2684 O O   . ALA A 0 357 . -90.316  2.014   117.892  1.00 40.34 357 A 1 
ATOM 2685 N N   . SER A 0 358 . -91.704  0.563   118.812  1.00 39.89 358 A 1 
ATOM 2686 C CA  . SER A 0 358 . -92.249  -0.553  119.645  1.00 39.89 358 A 1 
ATOM 2687 C C   . SER A 0 358 . -93.515  -1.226  119.021  1.00 39.89 358 A 1 
ATOM 2688 C CB  . SER A 0 358 . -92.679  -0.023  121.024  1.00 39.89 358 A 1 
ATOM 2689 O O   . SER A 0 358 . -94.293  -0.538  118.375  1.00 39.89 358 A 1 
ATOM 2690 O OG  . SER A 0 358 . -93.247  -1.023  121.846  1.00 39.89 358 A 1 
ATOM 2691 N N   . ALA A 0 359 . -93.763  -2.512  119.355  1.00 40.58 359 A 1 
ATOM 2692 C CA  . ALA A 0 359 . -95.023  -3.311  119.271  1.00 40.58 359 A 1 
ATOM 2693 C C   . ALA A 0 359 . -95.647  -3.674  117.885  1.00 40.58 359 A 1 
ATOM 2694 C CB  . ALA A 0 359 . -96.073  -2.710  120.227  1.00 40.58 359 A 1 
ATOM 2695 O O   . ALA A 0 359 . -95.556  -2.905  116.942  1.00 40.58 359 A 1 
ATOM 2696 N N   . GLY A 0 360 . -96.348  -4.818  117.703  1.00 39.59 360 A 1 
ATOM 2697 C CA  . GLY A 0 360 . -96.477  -6.024  118.557  1.00 39.59 360 A 1 
ATOM 2698 C C   . GLY A 0 360 . -97.628  -7.014  118.195  1.00 39.59 360 A 1 
ATOM 2699 O O   . GLY A 0 360 . -98.660  -6.578  117.700  1.00 39.59 360 A 1 
ATOM 2700 N N   . LYS A 0 361 . -97.478  -8.311  118.573  1.00 39.33 361 A 1 
ATOM 2701 C CA  . LYS A 0 361 . -98.419  -9.485  118.456  1.00 39.33 361 A 1 
ATOM 2702 C C   . LYS A 0 361 . -98.669  -10.034 117.022  1.00 39.33 361 A 1 
ATOM 2703 C CB  . LYS A 0 361 . -99.765  -9.188  119.157  1.00 39.33 361 A 1 
ATOM 2704 O O   . LYS A 0 361 . -98.711  -9.247  116.092  1.00 39.33 361 A 1 
ATOM 2705 C CG  . LYS A 0 361 . -99.647  -8.769  120.635  1.00 39.33 361 A 1 
ATOM 2706 C CD  . LYS A 0 361 . -101.034 -8.489  121.235  1.00 39.33 361 A 1 
ATOM 2707 C CE  . LYS A 0 361 . -100.928 -8.129  122.723  1.00 39.33 361 A 1 
ATOM 2708 N NZ  . LYS A 0 361 . -102.266 -7.872  123.315  1.00 39.33 361 A 1 
ATOM 2709 N N   . GLY A 0 362 . -98.848  -11.343 116.737  1.00 39.66 362 A 1 
ATOM 2710 C CA  . GLY A 0 362 . -98.815  -12.612 117.524  1.00 39.66 362 A 1 
ATOM 2711 C C   . GLY A 0 362 . -100.132 -13.433 117.420  1.00 39.66 362 A 1 
ATOM 2712 O O   . GLY A 0 362 . -101.182 -12.813 117.533  1.00 39.66 362 A 1 
ATOM 2713 N N   . GLY A 0 363 . -100.203 -14.773 117.246  1.00 38.74 363 A 1 
ATOM 2714 C CA  . GLY A 0 363 . -99.203  -15.872 117.165  1.00 38.74 363 A 1 
ATOM 2715 C C   . GLY A 0 363 . -99.864  -17.287 117.025  1.00 38.74 363 A 1 
ATOM 2716 O O   . GLY A 0 363 . -101.021 -17.350 116.627  1.00 38.74 363 A 1 
ATOM 2717 N N   . HIS A 0 364 . -99.176  -18.379 117.441  1.00 38.11 364 A 1 
ATOM 2718 C CA  . HIS A 0 364 . -99.582  -19.829 117.491  1.00 38.11 364 A 1 
ATOM 2719 C C   . HIS A 0 364 . -99.495  -20.680 116.188  1.00 38.11 364 A 1 
ATOM 2720 C CB  . HIS A 0 364 . -100.962 -20.024 118.156  1.00 38.11 364 A 1 
ATOM 2721 O O   . HIS A 0 364 . -99.756  -20.165 115.111  1.00 38.11 364 A 1 
ATOM 2722 C CG  . HIS A 0 364 . -101.090 -19.410 119.526  1.00 38.11 364 A 1 
ATOM 2723 C CD2 . HIS A 0 364 . -101.575 -18.164 119.820  1.00 38.11 364 A 1 
ATOM 2724 N ND1 . HIS A 0 364 . -100.748 -20.006 120.719  1.00 38.11 364 A 1 
ATOM 2725 C CE1 . HIS A 0 364 . -101.007 -19.132 121.706  1.00 38.11 364 A 1 
ATOM 2726 N NE2 . HIS A 0 364 . -101.496 -17.989 121.206  1.00 38.11 364 A 1 
ATOM 2727 N N   . GLY A 0 365 . -99.167  -21.995 116.217  1.00 38.74 365 A 1 
ATOM 2728 C CA  . GLY A 0 365 . -98.613  -22.833 117.313  1.00 38.74 365 A 1 
ATOM 2729 C C   . GLY A 0 365 . -98.626  -24.377 117.085  1.00 38.74 365 A 1 
ATOM 2730 O O   . GLY A 0 365 . -99.425  -24.868 116.297  1.00 38.74 365 A 1 
ATOM 2731 N N   . GLY A 0 366 . -97.793  -25.132 117.837  1.00 40.82 366 A 1 
ATOM 2732 C CA  . GLY A 0 366 . -97.798  -26.619 117.968  1.00 40.82 366 A 1 
ATOM 2733 C C   . GLY A 0 366 . -96.727  -27.387 117.150  1.00 40.82 366 A 1 
ATOM 2734 O O   . GLY A 0 366 . -96.428  -26.970 116.040  1.00 40.82 366 A 1 
ATOM 2735 N N   . TYR A 0 367 . -96.090  -28.492 117.593  1.00 39.05 367 A 1 
ATOM 2736 C CA  . TYR A 0 367 . -96.068  -29.234 118.882  1.00 39.05 367 A 1 
ATOM 2737 C C   . TYR A 0 367 . -94.665  -29.884 119.142  1.00 39.05 367 A 1 
ATOM 2738 C CB  . TYR A 0 367 . -97.184  -30.300 118.897  1.00 39.05 367 A 1 
ATOM 2739 O O   . TYR A 0 367 . -93.778  -29.771 118.303  1.00 39.05 367 A 1 
ATOM 2740 C CG  . TYR A 0 367 . -98.549  -29.766 119.292  1.00 39.05 367 A 1 
ATOM 2741 C CD1 . TYR A 0 367 . -98.866  -29.585 120.655  1.00 39.05 367 A 1 
ATOM 2742 C CD2 . TYR A 0 367 . -99.501  -29.444 118.305  1.00 39.05 367 A 1 
ATOM 2743 C CE1 . TYR A 0 367 . -100.122 -29.071 121.030  1.00 39.05 367 A 1 
ATOM 2744 C CE2 . TYR A 0 367 . -100.752 -28.916 118.676  1.00 39.05 367 A 1 
ATOM 2745 O OH  . TYR A 0 367 . -102.276 -28.219 120.389  1.00 39.05 367 A 1 
ATOM 2746 C CZ  . TYR A 0 367 . -101.067 -28.728 120.038  1.00 39.05 367 A 1 
ATOM 2747 N N   . GLY A 0 368 . -94.440  -30.493 120.327  1.00 37.95 368 A 1 
ATOM 2748 C CA  . GLY A 0 368 . -93.125  -30.960 120.856  1.00 37.95 368 A 1 
ATOM 2749 C C   . GLY A 0 368 . -92.531  -32.265 120.267  1.00 37.95 368 A 1 
ATOM 2750 O O   . GLY A 0 368 . -93.001  -32.741 119.244  1.00 37.95 368 A 1 
ATOM 2751 N N   . HIS A 0 369 . -91.511  -32.919 120.860  1.00 35.03 369 A 1 
ATOM 2752 C CA  . HIS A 0 369 . -90.984  -32.877 122.248  1.00 35.03 369 A 1 
ATOM 2753 C C   . HIS A 0 369 . -89.451  -33.250 122.315  1.00 35.03 369 A 1 
ATOM 2754 C CB  . HIS A 0 369 . -91.855  -33.861 123.065  1.00 35.03 369 A 1 
ATOM 2755 O O   . HIS A 0 369 . -88.942  -33.734 121.307  1.00 35.03 369 A 1 
ATOM 2756 C CG  . HIS A 0 369 . -92.047  -33.514 124.519  1.00 35.03 369 A 1 
ATOM 2757 C CD2 . HIS A 0 369 . -92.647  -32.387 125.017  1.00 35.03 369 A 1 
ATOM 2758 N ND1 . HIS A 0 369 . -91.677  -34.284 125.598  1.00 35.03 369 A 1 
ATOM 2759 C CE1 . HIS A 0 369 . -92.026  -33.626 126.717  1.00 35.03 369 A 1 
ATOM 2760 N NE2 . HIS A 0 369 . -92.607  -32.457 126.411  1.00 35.03 369 A 1 
ATOM 2761 N N   . PRO A 0 370 . -88.681  -33.019 123.421  1.00 47.75 370 A 1 
ATOM 2762 C CA  . PRO A 0 370 . -87.212  -32.799 123.343  1.00 47.75 370 A 1 
ATOM 2763 C C   . PRO A 0 370 . -86.291  -33.681 124.259  1.00 47.75 370 A 1 
ATOM 2764 C CB  . PRO A 0 370 . -87.150  -31.324 123.769  1.00 47.75 370 A 1 
ATOM 2765 O O   . PRO A 0 370 . -86.707  -34.713 124.781  1.00 47.75 370 A 1 
ATOM 2766 C CG  . PRO A 0 370 . -88.055  -31.324 125.002  1.00 47.75 370 A 1 
ATOM 2767 C CD  . PRO A 0 370 . -89.138  -32.337 124.630  1.00 47.75 370 A 1 
ATOM 2768 N N   . SER A 0 371 . -85.069  -33.169 124.546  1.00 42.00 371 A 1 
ATOM 2769 C CA  . SER A 0 371 . -84.021  -33.606 125.521  1.00 42.00 371 A 1 
ATOM 2770 C C   . SER A 0 371 . -82.936  -34.561 124.956  1.00 42.00 371 A 1 
ATOM 2771 C CB  . SER A 0 371 . -84.661  -34.058 126.850  1.00 42.00 371 A 1 
ATOM 2772 O O   . SER A 0 371 . -83.274  -35.401 124.133  1.00 42.00 371 A 1 
ATOM 2773 O OG  . SER A 0 371 . -84.508  -35.443 127.093  1.00 42.00 371 A 1 
ATOM 2774 N N   . LYS A 0 372 . -81.626  -34.507 125.297  1.00 42.23 372 A 1 
ATOM 2775 C CA  . LYS A 0 372 . -80.792  -33.804 126.327  1.00 42.23 372 A 1 
ATOM 2776 C C   . LYS A 0 372 . -79.411  -33.412 125.713  1.00 42.23 372 A 1 
ATOM 2777 C CB  . LYS A 0 372 . -80.578  -34.790 127.501  1.00 42.23 372 A 1 
ATOM 2778 O O   . LYS A 0 372 . -78.995  -34.058 124.764  1.00 42.23 372 A 1 
ATOM 2779 C CG  . LYS A 0 372 . -81.476  -34.504 128.715  1.00 42.23 372 A 1 
ATOM 2780 C CD  . LYS A 0 372 . -81.808  -35.781 129.499  1.00 42.23 372 A 1 
ATOM 2781 C CE  . LYS A 0 372 . -82.859  -35.491 130.578  1.00 42.23 372 A 1 
ATOM 2782 N NZ  . LYS A 0 372 . -83.262  -36.733 131.285  1.00 42.23 372 A 1 
ATOM 2783 N N   . ALA A 0 373 . -78.778  -32.271 126.047  1.00 38.01 373 A 1 
ATOM 2784 C CA  . ALA A 0 373 . -77.720  -32.051 127.077  1.00 38.01 373 A 1 
ATOM 2785 C C   . ALA A 0 373 . -76.507  -33.026 127.012  1.00 38.01 373 A 1 
ATOM 2786 C CB  . ALA A 0 373 . -78.349  -31.990 128.478  1.00 38.01 373 A 1 
ATOM 2787 O O   . ALA A 0 373 . -76.740  -34.224 126.940  1.00 38.01 373 A 1 
ATOM 2788 N N   . ALA A 0 374 . -75.215  -32.648 127.099  1.00 38.40 374 A 1 
ATOM 2789 C CA  . ALA A 0 374 . -74.473  -31.364 127.258  1.00 38.40 374 A 1 
ATOM 2790 C C   . ALA A 0 374 . -73.097  -31.482 126.498  1.00 38.40 374 A 1 
ATOM 2791 C CB  . ALA A 0 374 . -74.330  -31.109 128.765  1.00 38.40 374 A 1 
ATOM 2792 O O   . ALA A 0 374 . -73.030  -32.323 125.611  1.00 38.40 374 A 1 
ATOM 2793 N N   . SER A 0 375 . -71.961  -30.773 126.689  1.00 35.49 375 A 1 
ATOM 2794 C CA  . SER A 0 375 . -71.442  -29.729 127.617  1.00 35.49 375 A 1 
ATOM 2795 C C   . SER A 0 375 . -70.202  -29.046 126.957  1.00 35.49 375 A 1 
ATOM 2796 C CB  . SER A 0 375 . -70.970  -30.404 128.914  1.00 35.49 375 A 1 
ATOM 2797 O O   . SER A 0 375 . -69.468  -29.729 126.256  1.00 35.49 375 A 1 
ATOM 2798 O OG  . SER A 0 375 . -71.375  -29.648 130.037  1.00 35.49 375 A 1 
ATOM 2799 N N   . TYR A 0 376 . -70.029  -27.713 126.953  1.00 31.57 376 A 1 
ATOM 2800 C CA  . TYR A 0 376 . -69.230  -26.855 127.875  1.00 31.57 376 A 1 
ATOM 2801 C C   . TYR A 0 376 . -67.677  -26.902 127.758  1.00 31.57 376 A 1 
ATOM 2802 C CB  . TYR A 0 376 . -69.697  -26.986 129.332  1.00 31.57 376 A 1 
ATOM 2803 O O   . TYR A 0 376 . -67.078  -27.964 127.860  1.00 31.57 376 A 1 
ATOM 2804 C CG  . TYR A 0 376 . -69.404  -25.771 130.198  1.00 31.57 376 A 1 
ATOM 2805 C CD1 . TYR A 0 376 . -68.208  -25.681 130.939  1.00 31.57 376 A 1 
ATOM 2806 C CD2 . TYR A 0 376 . -70.359  -24.739 130.284  1.00 31.57 376 A 1 
ATOM 2807 C CE1 . TYR A 0 376 . -67.981  -24.576 131.785  1.00 31.57 376 A 1 
ATOM 2808 C CE2 . TYR A 0 376 . -70.130  -23.626 131.115  1.00 31.57 376 A 1 
ATOM 2809 O OH  . TYR A 0 376 . -68.743  -22.493 132.709  1.00 31.57 376 A 1 
ATOM 2810 C CZ  . TYR A 0 376 . -68.947  -23.549 131.878  1.00 31.57 376 A 1 
ATOM 2811 N N   . GLY A 0 377 . -67.029  -25.720 127.657  1.00 38.13 377 A 1 
ATOM 2812 C CA  . GLY A 0 377 . -65.557  -25.516 127.594  1.00 38.13 377 A 1 
ATOM 2813 C C   . GLY A 0 377 . -65.048  -25.116 126.190  1.00 38.13 377 A 1 
ATOM 2814 O O   . GLY A 0 377 . -65.098  -25.949 125.301  1.00 38.13 377 A 1 
ATOM 2815 N N   . LYS A 0 378 . -64.616  -23.894 125.816  1.00 31.59 378 A 1 
ATOM 2816 C CA  . LYS A 0 378 . -64.187  -22.617 126.453  1.00 31.59 378 A 1 
ATOM 2817 C C   . LYS A 0 378 . -62.650  -22.381 126.453  1.00 31.59 378 A 1 
ATOM 2818 C CB  . LYS A 0 378 . -64.836  -22.336 127.832  1.00 31.59 378 A 1 
ATOM 2819 O O   . LYS A 0 378 . -61.922  -23.131 127.081  1.00 31.59 378 A 1 
ATOM 2820 C CG  . LYS A 0 378 . -64.848  -20.837 128.184  1.00 31.59 378 A 1 
ATOM 2821 C CD  . LYS A 0 378 . -65.103  -20.551 129.673  1.00 31.59 378 A 1 
ATOM 2822 C CE  . LYS A 0 378 . -65.081  -19.033 129.921  1.00 31.59 378 A 1 
ATOM 2823 N NZ  . LYS A 0 378 . -65.211  -18.695 131.361  1.00 31.59 378 A 1 
ATOM 2824 N N   . VAL A 0 379 . -62.256  -21.226 125.879  1.00 30.94 379 A 1 
ATOM 2825 C CA  . VAL A 0 379 . -60.992  -20.426 125.949  1.00 30.94 379 A 1 
ATOM 2826 C C   . VAL A 0 379 . -59.647  -20.886 125.332  1.00 30.94 379 A 1 
ATOM 2827 C CB  . VAL A 0 379 . -60.702  -19.792 127.336  1.00 30.94 379 A 1 
ATOM 2828 O O   . VAL A 0 379 . -59.174  -21.989 125.551  1.00 30.94 379 A 1 
ATOM 2829 C CG1 . VAL A 0 379 . -61.557  -18.541 127.571  1.00 30.94 379 A 1 
ATOM 2830 C CG2 . VAL A 0 379 . -60.787  -20.727 128.547  1.00 30.94 379 A 1 
ATOM 2831 N N   . ASN A 0 380 . -58.977  -19.854 124.775  1.00 34.62 380 A 1 
ATOM 2832 C CA  . ASN A 0 380 . -57.528  -19.569 124.658  1.00 34.62 380 A 1 
ATOM 2833 C C   . ASN A 0 380 . -56.726  -19.966 123.393  1.00 34.62 380 A 1 
ATOM 2834 C CB  . ASN A 0 380 . -56.762  -19.867 125.965  1.00 34.62 380 A 1 
ATOM 2835 O O   . ASN A 0 380 . -56.134  -21.031 123.323  1.00 34.62 380 A 1 
ATOM 2836 C CG  . ASN A 0 380 . -56.959  -18.829 127.054  1.00 34.62 380 A 1 
ATOM 2837 N ND2 . ASN A 0 380 . -57.045  -19.255 128.291  1.00 34.62 380 A 1 
ATOM 2838 O OD1 . ASN A 0 380 . -56.998  -17.624 126.834  1.00 34.62 380 A 1 
ATOM 2839 N N   . ARG A 0 381 . -56.561  -18.945 122.533  1.00 31.44 381 A 1 
ATOM 2840 C CA  . ARG A 0 381 . -55.283  -18.292 122.159  1.00 31.44 381 A 1 
ATOM 2841 C C   . ARG A 0 381 . -54.164  -19.073 121.434  1.00 31.44 381 A 1 
ATOM 2842 C CB  . ARG A 0 381 . -54.700  -17.524 123.368  1.00 31.44 381 A 1 
ATOM 2843 O O   . ARG A 0 381 . -53.400  -19.806 122.044  1.00 31.44 381 A 1 
ATOM 2844 C CG  . ARG A 0 381 . -55.290  -16.109 123.489  1.00 31.44 381 A 1 
ATOM 2845 C CD  . ARG A 0 381 . -54.593  -15.296 124.583  1.00 31.44 381 A 1 
ATOM 2846 N NE  . ARG A 0 381 . -55.036  -15.727 125.919  1.00 31.44 381 A 1 
ATOM 2847 N NH1 . ARG A 0 381 . -53.841  -14.229 127.179  1.00 31.44 381 A 1 
ATOM 2848 N NH2 . ARG A 0 381 . -55.225  -15.703 128.157  1.00 31.44 381 A 1 
ATOM 2849 C CZ  . ARG A 0 381 . -54.690  -15.212 127.078  1.00 31.44 381 A 1 
ATOM 2850 N N   . ASP A 0 382 . -53.961  -18.601 120.200  1.00 29.81 382 A 1 
ATOM 2851 C CA  . ASP A 0 382 . -52.682  -18.226 119.573  1.00 29.81 382 A 1 
ATOM 2852 C C   . ASP A 0 382 . -51.738  -19.315 118.999  1.00 29.81 382 A 1 
ATOM 2853 C CB  . ASP A 0 382 . -51.933  -17.178 120.436  1.00 29.81 382 A 1 
ATOM 2854 O O   . ASP A 0 382 . -51.670  -20.448 119.450  1.00 29.81 382 A 1 
ATOM 2855 C CG  . ASP A 0 382 . -52.793  -16.020 120.965  1.00 29.81 382 A 1 
ATOM 2856 O OD1 . ASP A 0 382 . -53.823  -15.711 120.323  1.00 29.81 382 A 1 
ATOM 2857 O OD2 . ASP A 0 382 . -52.439  -15.466 122.031  1.00 29.81 382 A 1 
ATOM 2858 N N   . TRP A 0 383 . -50.947  -18.872 118.007  1.00 29.39 383 A 1 
ATOM 2859 C CA  . TRP A 0 383 . -49.789  -19.514 117.346  1.00 29.39 383 A 1 
ATOM 2860 C C   . TRP A 0 383 . -49.988  -20.635 116.291  1.00 29.39 383 A 1 
ATOM 2861 C CB  . TRP A 0 383 . -48.650  -19.801 118.340  1.00 29.39 383 A 1 
ATOM 2862 O O   . TRP A 0 383 . -49.914  -21.819 116.578  1.00 29.39 383 A 1 
ATOM 2863 C CG  . TRP A 0 383 . -47.959  -18.559 118.823  1.00 29.39 383 A 1 
ATOM 2864 C CD1 . TRP A 0 383 . -48.447  -17.711 119.752  1.00 29.39 383 A 1 
ATOM 2865 C CD2 . TRP A 0 383 . -46.661  -18.008 118.437  1.00 29.39 383 A 1 
ATOM 2866 C CE2 . TRP A 0 383 . -46.489  -16.753 119.097  1.00 29.39 383 A 1 
ATOM 2867 C CE3 . TRP A 0 383 . -45.592  -18.461 117.634  1.00 29.39 383 A 1 
ATOM 2868 N NE1 . TRP A 0 383 . -47.613  -16.619 119.881  1.00 29.39 383 A 1 
ATOM 2869 C CH2 . TRP A 0 383 . -44.290  -16.450 118.130  1.00 29.39 383 A 1 
ATOM 2870 C CZ2 . TRP A 0 383 . -45.341  -15.964 118.926  1.00 29.39 383 A 1 
ATOM 2871 C CZ3 . TRP A 0 383 . -44.412  -17.702 117.500  1.00 29.39 383 A 1 
ATOM 2872 N N   . ARG A 0 384 . -50.017  -20.180 115.022  1.00 34.04 384 A 1 
ATOM 2873 C CA  . ARG A 0 384 . -49.258  -20.663 113.831  1.00 34.04 384 A 1 
ATOM 2874 C C   . ARG A 0 384 . -49.197  -22.175 113.504  1.00 34.04 384 A 1 
ATOM 2875 C CB  . ARG A 0 384 . -47.790  -20.178 113.922  1.00 34.04 384 A 1 
ATOM 2876 O O   . ARG A 0 384 . -48.537  -22.930 114.206  1.00 34.04 384 A 1 
ATOM 2877 C CG  . ARG A 0 384 . -47.554  -18.686 114.196  1.00 34.04 384 A 1 
ATOM 2878 C CD  . ARG A 0 384 . -46.050  -18.384 114.141  1.00 34.04 384 A 1 
ATOM 2879 N NE  . ARG A 0 384 . -45.738  -17.070 114.736  1.00 34.04 384 A 1 
ATOM 2880 N NH1 . ARG A 0 384 . -43.790  -16.627 113.594  1.00 34.04 384 A 1 
ATOM 2881 N NH2 . ARG A 0 384 . -44.515  -15.197 115.144  1.00 34.04 384 A 1 
ATOM 2882 C CZ  . ARG A 0 384 . -44.687  -16.308 114.485  1.00 34.04 384 A 1 
ATOM 2883 N N   . GLY A 0 385 . -49.595  -22.550 112.279  1.00 30.56 385 A 1 
ATOM 2884 C CA  . GLY A 0 385 . -49.054  -23.756 111.627  1.00 30.56 385 A 1 
ATOM 2885 C C   . GLY A 0 385 . -49.690  -24.167 110.288  1.00 30.56 385 A 1 
ATOM 2886 O O   . GLY A 0 385 . -50.902  -24.122 110.157  1.00 30.56 385 A 1 
ATOM 2887 N N   . ALA A 0 386 . -48.831  -24.609 109.357  1.00 32.39 386 A 1 
ATOM 2888 C CA  . ALA A 0 386 . -49.067  -25.497 108.202  1.00 32.39 386 A 1 
ATOM 2889 C C   . ALA A 0 386 . -50.152  -25.166 107.141  1.00 32.39 386 A 1 
ATOM 2890 C CB  . ALA A 0 386 . -49.201  -26.932 108.721  1.00 32.39 386 A 1 
ATOM 2891 O O   . ALA A 0 386 . -51.354  -25.202 107.383  1.00 32.39 386 A 1 
ATOM 2892 N N   . SER A 0 387 . -49.686  -24.983 105.901  1.00 36.82 387 A 1 
ATOM 2893 C CA  . SER A 0 387 . -50.435  -25.168 104.647  1.00 36.82 387 A 1 
ATOM 2894 C C   . SER A 0 387 . -50.338  -26.617 104.137  1.00 36.82 387 A 1 
ATOM 2895 C CB  . SER A 0 387 . -49.829  -24.242 103.584  1.00 36.82 387 A 1 
ATOM 2896 O O   . SER A 0 387 . -49.366  -27.277 104.495  1.00 36.82 387 A 1 
ATOM 2897 O OG  . SER A 0 387 . -48.428  -24.448 103.492  1.00 36.82 387 A 1 
ATOM 2898 N N   . ASN A 0 388 . -51.302  -27.022 103.287  1.00 37.61 388 A 1 
ATOM 2899 C CA  . ASN A 0 388 . -51.469  -28.242 102.446  1.00 37.61 388 A 1 
ATOM 2900 C C   . ASN A 0 388 . -52.902  -28.794 102.664  1.00 37.61 388 A 1 
ATOM 2901 C CB  . ASN A 0 388 . -50.422  -29.344 102.726  1.00 37.61 388 A 1 
ATOM 2902 O O   . ASN A 0 388 . -53.363  -28.801 103.800  1.00 37.61 388 A 1 
ATOM 2903 C CG  . ASN A 0 388 . -49.113  -29.153 101.962  1.00 37.61 388 A 1 
ATOM 2904 N ND2 . ASN A 0 388 . -48.621  -30.190 101.333  1.00 37.61 388 A 1 
ATOM 2905 O OD1 . ASN A 0 388 . -48.524  -28.083 101.891  1.00 37.61 388 A 1 
ATOM 2906 N N   . ASP A 0 389 . -53.707  -29.250 101.696  1.00 38.92 389 A 1 
ATOM 2907 C CA  . ASP A 0 389 . -53.671  -29.302 100.216  1.00 38.92 389 A 1 
ATOM 2908 C C   . ASP A 0 389 . -55.142  -29.228 99.705   1.00 38.92 389 A 1 
ATOM 2909 C CB  . ASP A 0 389 . -52.997  -30.615 99.770   1.00 38.92 389 A 1 
ATOM 2910 O O   . ASP A 0 389 . -56.065  -29.270 100.515  1.00 38.92 389 A 1 
ATOM 2911 C CG  . ASP A 0 389 . -51.478  -30.503 99.729   1.00 38.92 389 A 1 
ATOM 2912 O OD1 . ASP A 0 389 . -51.005  -29.445 99.261   1.00 38.92 389 A 1 
ATOM 2913 O OD2 . ASP A 0 389 . -50.800  -31.448 100.191  1.00 38.92 389 A 1 
ATOM 2914 N N   . THR A 0 390 . -55.519  -29.108 98.422   1.00 43.52 390 A 1 
ATOM 2915 C CA  . THR A 0 390 . -54.811  -29.201 97.121   1.00 43.52 390 A 1 
ATOM 2916 C C   . THR A 0 390 . -55.408  -28.174 96.126   1.00 43.52 390 A 1 
ATOM 2917 C CB  . THR A 0 390 . -54.994  -30.604 96.483   1.00 43.52 390 A 1 
ATOM 2918 O O   . THR A 0 390 . -56.359  -27.468 96.462   1.00 43.52 390 A 1 
ATOM 2919 C CG2 . THR A 0 390 . -53.735  -31.093 95.765   1.00 43.52 390 A 1 
ATOM 2920 O OG1 . THR A 0 390 . -55.346  -31.601 97.413   1.00 43.52 390 A 1 
ATOM 2921 N N   . GLN A 0 391 . -54.917  -28.098 94.881   1.00 36.19 391 A 1 
ATOM 2922 C CA  . GLN A 0 391 . -55.456  -27.224 93.819   1.00 36.19 391 A 1 
ATOM 2923 C C   . GLN A 0 391 . -56.320  -27.980 92.793   1.00 36.19 391 A 1 
ATOM 2924 C CB  . GLN A 0 391 . -54.294  -26.545 93.078   1.00 36.19 391 A 1 
ATOM 2925 O O   . GLN A 0 391 . -55.928  -29.043 92.322   1.00 36.19 391 A 1 
ATOM 2926 C CG  . GLN A 0 391 . -53.527  -25.536 93.941   1.00 36.19 391 A 1 
ATOM 2927 C CD  . GLN A 0 391 . -52.145  -25.274 93.359   1.00 36.19 391 A 1 
ATOM 2928 N NE2 . GLN A 0 391 . -51.988  -24.350 92.437   1.00 36.19 391 A 1 
ATOM 2929 O OE1 . GLN A 0 391 . -51.178  -25.921 93.709   1.00 36.19 391 A 1 
ATOM 2930 N N   . ALA A 0 392 . -57.445  -27.383 92.375   1.00 40.00 392 A 1 
ATOM 2931 C CA  . ALA A 0 392 . -58.215  -27.797 91.192   1.00 40.00 392 A 1 
ATOM 2932 C C   . ALA A 0 392 . -59.100  -26.648 90.651   1.00 40.00 392 A 1 
ATOM 2933 C CB  . ALA A 0 392 . -59.039  -29.053 91.523   1.00 40.00 392 A 1 
ATOM 2934 O O   . ALA A 0 392 . -60.328  -26.737 90.659   1.00 40.00 392 A 1 
ATOM 2935 N N   . ALA A 0 393 . -58.487  -25.551 90.193   1.00 37.12 393 A 1 
ATOM 2936 C CA  . ALA A 0 393 . -59.213  -24.489 89.493   1.00 37.12 393 A 1 
ATOM 2937 C C   . ALA A 0 393 . -59.653  -24.996 88.107   1.00 37.12 393 A 1 
ATOM 2938 C CB  . ALA A 0 393 . -58.325  -23.240 89.409   1.00 37.12 393 A 1 
ATOM 2939 O O   . ALA A 0 393 . -58.835  -25.126 87.201   1.00 37.12 393 A 1 
ATOM 2940 N N   . ARG A 0 394 . -60.938  -25.334 87.956   1.00 41.80 394 A 1 
ATOM 2941 C CA  . ARG A 0 394 . -61.508  -25.842 86.700   1.00 41.80 394 A 1 
ATOM 2942 C C   . ARG A 0 394 . -62.090  -24.703 85.869   1.00 41.80 394 A 1 
ATOM 2943 C CB  . ARG A 0 394 . -62.528  -26.958 86.975   1.00 41.80 394 A 1 
ATOM 2944 O O   . ARG A 0 394 . -63.298  -24.492 85.874   1.00 41.80 394 A 1 
ATOM 2945 C CG  . ARG A 0 394 . -61.832  -28.250 87.418   1.00 41.80 394 A 1 
ATOM 2946 C CD  . ARG A 0 394 . -62.858  -29.369 87.613   1.00 41.80 394 A 1 
ATOM 2947 N NE  . ARG A 0 394 . -62.190  -30.657 87.875   1.00 41.80 394 A 1 
ATOM 2948 N NH1 . ARG A 0 394 . -64.062  -31.868 88.413   1.00 41.80 394 A 1 
ATOM 2949 N NH2 . ARG A 0 394 . -62.069  -32.874 88.374   1.00 41.80 394 A 1 
ATOM 2950 C CZ  . ARG A 0 394 . -62.775  -31.789 88.220   1.00 41.80 394 A 1 
ATOM 2951 N N   . GLY A 0 395 . -61.214  -23.993 85.162   1.00 36.62 395 A 1 
ATOM 2952 C CA  . GLY A 0 395 . -61.631  -23.242 83.980   1.00 36.62 395 A 1 
ATOM 2953 C C   . GLY A 0 395 . -62.120  -24.225 82.916   1.00 36.62 395 A 1 
ATOM 2954 O O   . GLY A 0 395 . -61.444  -25.216 82.640   1.00 36.62 395 A 1 
ATOM 2955 N N   . ALA A 0 396 . -63.304  -23.972 82.371   1.00 33.85 396 A 1 
ATOM 2956 C CA  . ALA A 0 396 . -63.856  -24.677 81.222   1.00 33.85 396 A 1 
ATOM 2957 C C   . ALA A 0 396 . -64.106  -23.618 80.146   1.00 33.85 396 A 1 
ATOM 2958 C CB  . ALA A 0 396 . -65.106  -25.460 81.648   1.00 33.85 396 A 1 
ATOM 2959 O O   . ALA A 0 396 . -65.196  -23.057 80.061   1.00 33.85 396 A 1 
ATOM 2960 N N   . TYR A 0 397 . -63.032  -23.293 79.430   1.00 37.23 397 A 1 
ATOM 2961 C CA  . TYR A 0 397 . -63.016  -22.356 78.317   1.00 37.23 397 A 1 
ATOM 2962 C C   . TYR A 0 397 . -62.343  -23.053 77.133   1.00 37.23 397 A 1 
ATOM 2963 C CB  . TYR A 0 397 . -62.263  -21.068 78.698   1.00 37.23 397 A 1 
ATOM 2964 O O   . TYR A 0 397 . -61.149  -23.350 77.179   1.00 37.23 397 A 1 
ATOM 2965 C CG  . TYR A 0 397 . -62.799  -20.289 79.891   1.00 37.23 397 A 1 
ATOM 2966 C CD1 . TYR A 0 397 . -64.111  -19.775 79.873   1.00 37.23 397 A 1 
ATOM 2967 C CD2 . TYR A 0 397 . -61.956  -20.011 80.987   1.00 37.23 397 A 1 
ATOM 2968 C CE1 . TYR A 0 397 . -64.578  -18.983 80.940   1.00 37.23 397 A 1 
ATOM 2969 C CE2 . TYR A 0 397 . -62.413  -19.209 82.051   1.00 37.23 397 A 1 
ATOM 2970 O OH  . TYR A 0 397 . -64.160  -17.887 83.033   1.00 37.23 397 A 1 
ATOM 2971 C CZ  . TYR A 0 397 . -63.725  -18.687 82.023   1.00 37.23 397 A 1 
ATOM 2972 N N   . ASP A 0 398 . -63.138  -23.337 76.112   1.00 35.88 398 A 1 
ATOM 2973 C CA  . ASP A 0 398 . -62.749  -23.560 74.726   1.00 35.88 398 A 1 
ATOM 2974 C C   . ASP A 0 398 . -63.008  -22.217 73.995   1.00 35.88 398 A 1 
ATOM 2975 C CB  . ASP A 0 398 . -63.511  -24.785 74.148   1.00 35.88 398 A 1 
ATOM 2976 O O   . ASP A 0 398 . -64.080  -21.630 74.144   1.00 35.88 398 A 1 
ATOM 2977 C CG  . ASP A 0 398 . -64.739  -25.295 74.944   1.00 35.88 398 A 1 
ATOM 2978 O OD1 . ASP A 0 398 . -65.560  -24.471 75.419   1.00 35.88 398 A 1 
ATOM 2979 O OD2 . ASP A 0 398 . -64.845  -26.532 75.131   1.00 35.88 398 A 1 
ATOM 2980 N N   . ASN A 0 399 . -62.030  -21.533 73.385   1.00 40.86 399 A 1 
ATOM 2981 C CA  . ASN A 0 399 . -61.070  -21.942 72.343   1.00 40.86 399 A 1 
ATOM 2982 C C   . ASN A 0 399 . -61.803  -22.418 71.066   1.00 40.86 399 A 1 
ATOM 2983 C CB  . ASN A 0 399 . -59.958  -22.880 72.856   1.00 40.86 399 A 1 
ATOM 2984 O O   . ASN A 0 399 . -62.821  -23.090 71.161   1.00 40.86 399 A 1 
ATOM 2985 C CG  . ASN A 0 399 . -59.148  -22.338 74.024   1.00 40.86 399 A 1 
ATOM 2986 N ND2 . ASN A 0 399 . -58.311  -23.162 74.606   1.00 40.86 399 A 1 
ATOM 2987 O OD1 . ASN A 0 399 . -59.211  -21.188 74.425   1.00 40.86 399 A 1 
ATOM 2988 N N   . ASP A 0 400 . -61.388  -22.047 69.851   1.00 41.01 400 A 1 
ATOM 2989 C CA  . ASP A 0 400 . -60.021  -21.697 69.439   1.00 41.01 400 A 1 
ATOM 2990 C C   . ASP A 0 400 . -59.805  -20.286 68.857   1.00 41.01 400 A 1 
ATOM 2991 C CB  . ASP A 0 400 . -59.555  -22.762 68.438   1.00 41.01 400 A 1 
ATOM 2992 O O   . ASP A 0 400 . -60.664  -19.695 68.205   1.00 41.01 400 A 1 
ATOM 2993 C CG  . ASP A 0 400 . -59.328  -24.092 69.155   1.00 41.01 400 A 1 
ATOM 2994 O OD1 . ASP A 0 400 . -58.359  -24.133 69.949   1.00 41.01 400 A 1 
ATOM 2995 O OD2 . ASP A 0 400 . -60.119  -25.030 68.944   1.00 41.01 400 A 1 
ATOM 2996 N N   . GLU A 0 401 . -58.584  -19.775 69.052   1.00 42.30 401 A 1 
ATOM 2997 C CA  . GLU A 0 401 . -58.078  -18.502 68.526   1.00 42.30 401 A 1 
ATOM 2998 C C   . GLU A 0 401 . -56.794  -18.763 67.712   1.00 42.30 401 A 1 
ATOM 2999 C CB  . GLU A 0 401 . -57.831  -17.534 69.702   1.00 42.30 401 A 1 
ATOM 3000 O O   . GLU A 0 401 . -55.693  -18.866 68.262   1.00 42.30 401 A 1 
ATOM 3001 C CG  . GLU A 0 401 . -57.340  -16.148 69.245   1.00 42.30 401 A 1 
ATOM 3002 C CD  . GLU A 0 401 . -56.917  -15.226 70.404   1.00 42.30 401 A 1 
ATOM 3003 O OE1 . GLU A 0 401 . -56.912  -13.997 70.175   1.00 42.30 401 A 1 
ATOM 3004 O OE2 . GLU A 0 401 . -56.515  -15.744 71.472   1.00 42.30 401 A 1 
ATOM 3005 N N   . TRP A 0 402 . -56.902  -18.895 66.383   1.00 53.59 402 A 1 
ATOM 3006 C CA  . TRP A 0 402 . -55.727  -19.074 65.523   1.00 53.59 402 A 1 
ATOM 3007 C C   . TRP A 0 402 . -55.277  -17.773 64.853   1.00 53.59 402 A 1 
ATOM 3008 C CB  . TRP A 0 402 . -55.881  -20.254 64.547   1.00 53.59 402 A 1 
ATOM 3009 O O   . TRP A 0 402 . -55.839  -17.327 63.860   1.00 53.59 402 A 1 
ATOM 3010 C CG  . TRP A 0 402 . -57.069  -20.318 63.628   1.00 53.59 402 A 1 
ATOM 3011 C CD1 . TRP A 0 402 . -58.182  -21.045 63.876   1.00 53.59 402 A 1 
ATOM 3012 C CD2 . TRP A 0 402 . -57.268  -19.744 62.292   1.00 53.59 402 A 1 
ATOM 3013 C CE2 . TRP A 0 402 . -58.518  -20.212 61.782   1.00 53.59 402 A 1 
ATOM 3014 C CE3 . TRP A 0 402 . -56.516  -18.908 61.430   1.00 53.59 402 A 1 
ATOM 3015 N NE1 . TRP A 0 402 . -59.037  -20.987 62.795   1.00 53.59 402 A 1 
ATOM 3016 C CH2 . TRP A 0 402 . -58.201  -19.051 59.673   1.00 53.59 402 A 1 
ATOM 3017 C CZ2 . TRP A 0 402 . -58.971  -19.896 60.491   1.00 53.59 402 A 1 
ATOM 3018 C CZ3 . TRP A 0 402 . -56.979  -18.551 60.148   1.00 53.59 402 A 1 
ATOM 3019 N N   . ALA A 0 403 . -54.153  -17.223 65.312   1.00 48.41 403 A 1 
ATOM 3020 C CA  . ALA A 0 403 . -53.354  -16.307 64.501   1.00 48.41 403 A 1 
ATOM 3021 C C   . ALA A 0 403 . -52.495  -17.124 63.517   1.00 48.41 403 A 1 
ATOM 3022 C CB  . ALA A 0 403 . -52.515  -15.415 65.423   1.00 48.41 403 A 1 
ATOM 3023 O O   . ALA A 0 403 . -51.454  -17.669 63.906   1.00 48.41 403 A 1 
ATOM 3024 N N   . LYS A 0 404 . -52.928  -17.228 62.253   1.00 51.61 404 A 1 
ATOM 3025 C CA  . LYS A 0 404 . -52.099  -17.753 61.151   1.00 51.61 404 A 1 
ATOM 3026 C C   . LYS A 0 404 . -51.332  -16.602 60.504   1.00 51.61 404 A 1 
ATOM 3027 C CB  . LYS A 0 404 . -52.933  -18.536 60.117   1.00 51.61 404 A 1 
ATOM 3028 O O   . LYS A 0 404 . -51.889  -15.539 60.257   1.00 51.61 404 A 1 
ATOM 3029 C CG  . LYS A 0 404 . -53.322  -19.928 60.645   1.00 51.61 404 A 1 
ATOM 3030 C CD  . LYS A 0 404 . -54.288  -20.675 59.707   1.00 51.61 404 A 1 
ATOM 3031 C CE  . LYS A 0 404 . -55.082  -21.728 60.502   1.00 51.61 404 A 1 
ATOM 3032 N NZ  . LYS A 0 404 . -56.477  -21.870 60.016   1.00 51.61 404 A 1 
ATOM 3033 N N   . GLN A 0 405 . -50.050  -16.832 60.245   1.00 57.56 405 A 1 
ATOM 3034 C CA  . GLN A 0 405 . -49.181  -15.893 59.542   1.00 57.56 405 A 1 
ATOM 3035 C C   . GLN A 0 405 . -49.205  -16.224 58.049   1.00 57.56 405 A 1 
ATOM 3036 C CB  . GLN A 0 405 . -47.757  -15.974 60.123   1.00 57.56 405 A 1 
ATOM 3037 O O   . GLN A 0 405 . -49.036  -17.387 57.672   1.00 57.56 405 A 1 
ATOM 3038 C CG  . GLN A 0 405 . -47.701  -15.511 61.590   1.00 57.56 405 A 1 
ATOM 3039 C CD  . GLN A 0 405 . -46.373  -15.854 62.255   1.00 57.56 405 A 1 
ATOM 3040 N NE2 . GLN A 0 405 . -45.565  -14.881 62.609   1.00 57.56 405 A 1 
ATOM 3041 O OE1 . GLN A 0 405 . -46.057  -17.007 62.504   1.00 57.56 405 A 1 
ATOM 3042 N N   . ALA A 0 406 . -49.391  -15.207 57.212   1.00 57.86 406 A 1 
ATOM 3043 C CA  . ALA A 0 406 . -49.101  -15.283 55.788   1.00 57.86 406 A 1 
ATOM 3044 C C   . ALA A 0 406 . -47.807  -14.508 55.520   1.00 57.86 406 A 1 
ATOM 3045 C CB  . ALA A 0 406 . -50.304  -14.767 54.993   1.00 57.86 406 A 1 
ATOM 3046 O O   . ALA A 0 406 . -47.619  -13.409 56.038   1.00 57.86 406 A 1 
ATOM 3047 N N   . TYR A 0 407 . -46.916  -15.099 54.732   1.00 61.17 407 A 1 
ATOM 3048 C CA  . TYR A 0 407 . -45.679  -14.469 54.284   1.00 61.17 407 A 1 
ATOM 3049 C C   . TYR A 0 407 . -45.758  -14.324 52.769   1.00 61.17 407 A 1 
ATOM 3050 C CB  . TYR A 0 407 . -44.470  -15.310 54.718   1.00 61.17 407 A 1 
ATOM 3051 O O   . TYR A 0 407 . -46.006  -15.320 52.083   1.00 61.17 407 A 1 
ATOM 3052 C CG  . TYR A 0 407 . -44.195  -15.281 56.211   1.00 61.17 407 A 1 
ATOM 3053 C CD1 . TYR A 0 407 . -43.462  -14.208 56.751   1.00 61.17 407 A 1 
ATOM 3054 C CD2 . TYR A 0 407 . -44.662  -16.310 57.056   1.00 61.17 407 A 1 
ATOM 3055 C CE1 . TYR A 0 407 . -43.179  -14.164 58.128   1.00 61.17 407 A 1 
ATOM 3056 C CE2 . TYR A 0 407 . -44.385  -16.268 58.439   1.00 61.17 407 A 1 
ATOM 3057 O OH  . TYR A 0 407 . -43.351  -15.154 60.301   1.00 61.17 407 A 1 
ATOM 3058 C CZ  . TYR A 0 407 . -43.638  -15.197 58.973   1.00 61.17 407 A 1 
ATOM 3059 N N   . GLY A 0 408 . -45.587  -13.098 52.286   1.00 64.69 408 A 1 
ATOM 3060 C CA  . GLY A 0 408 . -45.252  -12.819 50.898   1.00 64.69 408 A 1 
ATOM 3061 C C   . GLY A 0 408 . -43.740  -12.689 50.725   1.00 64.69 408 A 1 
ATOM 3062 O O   . GLY A 0 408 . -42.998  -12.545 51.704   1.00 64.69 408 A 1 
ATOM 3063 N N   . SER A 0 409 . -43.294  -12.768 49.481   1.00 71.46 409 A 1 
ATOM 3064 C CA  . SER A 0 409 . -41.957  -12.345 49.082   1.00 71.46 409 A 1 
ATOM 3065 C C   . SER A 0 409 . -41.967  -11.910 47.627   1.00 71.46 409 A 1 
ATOM 3066 C CB  . SER A 0 409 . -40.924  -13.453 49.274   1.00 71.46 409 A 1 
ATOM 3067 O O   . SER A 0 409 . -42.293  -12.707 46.740   1.00 71.46 409 A 1 
ATOM 3068 O OG  . SER A 0 409 . -41.276  -14.590 48.504   1.00 71.46 409 A 1 
ATOM 3069 N N   . ASP A 0 410 . -41.571  -10.672 47.450   1.00 74.43 410 A 1 
ATOM 3070 C CA  . ASP A 0 410 . -41.444  -9.905  46.231   1.00 74.43 410 A 1 
ATOM 3071 C C   . ASP A 0 410 . -39.979  -10.090 45.769   1.00 74.43 410 A 1 
ATOM 3072 C CB  . ASP A 0 410 . -41.859  -8.447  46.566   1.00 74.43 410 A 1 
ATOM 3073 O O   . ASP A 0 410 . -39.073  -10.250 46.596   1.00 74.43 410 A 1 
ATOM 3074 C CG  . ASP A 0 410 . -42.900  -8.325  47.718   1.00 74.43 410 A 1 
ATOM 3075 O OD1 . ASP A 0 410 . -42.543  -8.591  48.897   1.00 74.43 410 A 1 
ATOM 3076 O OD2 . ASP A 0 410 . -44.106  -8.088  47.470   1.00 74.43 410 A 1 
ATOM 3077 N N   . PHE A 0 411 . -39.730  -10.230 44.465   1.00 78.82 411 A 1 
ATOM 3078 C CA  . PHE A 0 411 . -38.394  -10.589 43.955   1.00 78.82 411 A 1 
ATOM 3079 C C   . PHE A 0 411 . -38.136  -9.988  42.573   1.00 78.82 411 A 1 
ATOM 3080 C CB  . PHE A 0 411 . -38.205  -12.120 43.958   1.00 78.82 411 A 1 
ATOM 3081 O O   . PHE A 0 411 . -37.986  -10.707 41.578   1.00 78.82 411 A 1 
ATOM 3082 C CG  . PHE A 0 411 . -37.916  -12.761 45.303   1.00 78.82 411 A 1 
ATOM 3083 C CD1 . PHE A 0 411 . -36.774  -12.379 46.029   1.00 78.82 411 A 1 
ATOM 3084 C CD2 . PHE A 0 411 . -38.755  -13.768 45.811   1.00 78.82 411 A 1 
ATOM 3085 C CE1 . PHE A 0 411 . -36.456  -13.005 47.245   1.00 78.82 411 A 1 
ATOM 3086 C CE2 . PHE A 0 411 . -38.428  -14.415 47.018   1.00 78.82 411 A 1 
ATOM 3087 C CZ  . PHE A 0 411 . -37.282  -14.031 47.740   1.00 78.82 411 A 1 
ATOM 3088 N N   . ASP A 0 412 . -38.083  -8.662  42.525   1.00 78.49 412 A 1 
ATOM 3089 C CA  . ASP A 0 412 . -37.942  -7.913  41.286   1.00 78.49 412 A 1 
ATOM 3090 C C   . ASP A 0 412 . -36.464  -7.636  40.966   1.00 78.49 412 A 1 
ATOM 3091 C CB  . ASP A 0 412 . -38.829  -6.654  41.326   1.00 78.49 412 A 1 
ATOM 3092 O O   . ASP A 0 412 . -35.643  -7.295  41.820   1.00 78.49 412 A 1 
ATOM 3093 C CG  . ASP A 0 412 . -39.570  -6.422  40.010   1.00 78.49 412 A 1 
ATOM 3094 O OD1 . ASP A 0 412 . -40.075  -7.389  39.409   1.00 78.49 412 A 1 
ATOM 3095 O OD2 . ASP A 0 412 . -39.574  -5.266  39.528   1.00 78.49 412 A 1 
ATOM 3096 N N   . SER A 0 413 . -36.086  -7.819  39.705   1.00 80.85 413 A 1 
ATOM 3097 C CA  . SER A 0 413 . -34.705  -7.645  39.248   1.00 80.85 413 A 1 
ATOM 3098 C C   . SER A 0 413 . -34.682  -7.012  37.865   1.00 80.85 413 A 1 
ATOM 3099 C CB  . SER A 0 413 . -33.931  -8.969  39.311   1.00 80.85 413 A 1 
ATOM 3100 O O   . SER A 0 413 . -35.256  -7.543  36.914   1.00 80.85 413 A 1 
ATOM 3101 O OG  . SER A 0 413 . -34.670  -10.072 38.805   1.00 80.85 413 A 1 
ATOM 3102 N N   . ARG A 0 414 . -34.046  -5.845  37.761   1.00 82.29 414 A 1 
ATOM 3103 C CA  . ARG A 0 414 . -34.023  -5.023  36.550   1.00 82.29 414 A 1 
ATOM 3104 C C   . ARG A 0 414 . -32.606  -4.549  36.285   1.00 82.29 414 A 1 
ATOM 3105 C CB  . ARG A 0 414 . -34.986  -3.833  36.678   1.00 82.29 414 A 1 
ATOM 3106 O O   . ARG A 0 414 . -31.976  -3.972  37.163   1.00 82.29 414 A 1 
ATOM 3107 C CG  . ARG A 0 414 . -36.407  -4.261  37.064   1.00 82.29 414 A 1 
ATOM 3108 C CD  . ARG A 0 414 . -37.355  -3.063  37.051   1.00 82.29 414 A 1 
ATOM 3109 N NE  . ARG A 0 414 . -38.641  -3.418  37.666   1.00 82.29 414 A 1 
ATOM 3110 N NH1 . ARG A 0 414 . -39.685  -1.386  37.533   1.00 82.29 414 A 1 
ATOM 3111 N NH2 . ARG A 0 414 . -40.722  -3.123  38.481   1.00 82.29 414 A 1 
ATOM 3112 C CZ  . ARG A 0 414 . -39.678  -2.643  37.881   1.00 82.29 414 A 1 
ATOM 3113 N N   . TRP A 0 415 . -32.130  -4.765  35.071   1.00 86.74 415 A 1 
ATOM 3114 C CA  . TRP A 0 415 . -30.797  -4.364  34.637   1.00 86.74 415 A 1 
ATOM 3115 C C   . TRP A 0 415 . -30.898  -3.671  33.287   1.00 86.74 415 A 1 
ATOM 3116 C CB  . TRP A 0 415 . -29.897  -5.602  34.594   1.00 86.74 415 A 1 
ATOM 3117 O O   . TRP A 0 415 . -31.706  -4.067  32.441   1.00 86.74 415 A 1 
ATOM 3118 C CG  . TRP A 0 415 . -28.547  -5.426  33.970   1.00 86.74 415 A 1 
ATOM 3119 C CD1 . TRP A 0 415 . -27.401  -5.158  34.633   1.00 86.74 415 A 1 
ATOM 3120 C CD2 . TRP A 0 415 . -28.177  -5.556  32.564   1.00 86.74 415 A 1 
ATOM 3121 C CE2 . TRP A 0 415 . -26.757  -5.476  32.465   1.00 86.74 415 A 1 
ATOM 3122 C CE3 . TRP A 0 415 . -28.894  -5.779  31.367   1.00 86.74 415 A 1 
ATOM 3123 N NE1 . TRP A 0 415 . -26.341  -5.157  33.744   1.00 86.74 415 A 1 
ATOM 3124 C CH2 . TRP A 0 415 . -26.825  -5.927  30.081   1.00 86.74 415 A 1 
ATOM 3125 C CZ2 . TRP A 0 415 . -26.081  -5.719  31.258   1.00 86.74 415 A 1 
ATOM 3126 C CZ3 . TRP A 0 415 . -28.229  -5.933  30.135   1.00 86.74 415 A 1 
ATOM 3127 N N   . GLY A 0 416 . -30.072  -2.653  33.075   1.00 84.30 416 A 1 
ATOM 3128 C CA  . GLY A 0 416 . -30.062  -1.895  31.836   1.00 84.30 416 A 1 
ATOM 3129 C C   . GLY A 0 416 . -28.681  -1.401  31.441   1.00 84.30 416 A 1 
ATOM 3130 O O   . GLY A 0 416 . -27.807  -1.156  32.275   1.00 84.30 416 A 1 
ATOM 3131 N N   . LYS A 0 417 . -28.516  -1.248  30.131   1.00 86.00 417 A 1 
ATOM 3132 C CA  . LYS A 0 417 . -27.421  -0.542  29.479   1.00 86.00 417 A 1 
ATOM 3133 C C   . LYS A 0 417 . -27.988  0.370   28.423   1.00 86.00 417 A 1 
ATOM 3134 C CB  . LYS A 0 417 . -26.429  -1.514  28.838   1.00 86.00 417 A 1 
ATOM 3135 O O   . LYS A 0 417 . -28.608  -0.130  27.493   1.00 86.00 417 A 1 
ATOM 3136 C CG  . LYS A 0 417 . -25.707  -2.237  29.959   1.00 86.00 417 A 1 
ATOM 3137 C CD  . LYS A 0 417 . -24.491  -3.021  29.479   1.00 86.00 417 A 1 
ATOM 3138 C CE  . LYS A 0 417 . -23.815  -3.311  30.807   1.00 86.00 417 A 1 
ATOM 3139 N NZ  . LYS A 0 417 . -22.455  -3.861  30.711   1.00 86.00 417 A 1 
ATOM 3140 N N   . SER A 0 418 . -27.732  1.660   28.535   1.00 82.14 418 A 1 
ATOM 3141 C CA  . SER A 0 418 . -28.058  2.641   27.507   1.00 82.14 418 A 1 
ATOM 3142 C C   . SER A 0 418 . -26.786  3.357   27.084   1.00 82.14 418 A 1 
ATOM 3143 C CB  . SER A 0 418 . -29.159  3.608   27.966   1.00 82.14 418 A 1 
ATOM 3144 O O   . SER A 0 418 . -25.989  3.785   27.915   1.00 82.14 418 A 1 
ATOM 3145 O OG  . SER A 0 418 . -28.983  4.017   29.312   1.00 82.14 418 A 1 
ATOM 3146 N N   . TYR A 0 419 . -26.595  3.482   25.779   1.00 79.75 419 A 1 
ATOM 3147 C CA  . TYR A 0 419 . -25.767  4.531   25.202   1.00 79.75 419 A 1 
ATOM 3148 C C   . TYR A 0 419 . -26.722  5.566   24.601   1.00 79.75 419 A 1 
ATOM 3149 C CB  . TYR A 0 419 . -24.837  3.963   24.117   1.00 79.75 419 A 1 
ATOM 3150 O O   . TYR A 0 419 . -27.662  5.172   23.903   1.00 79.75 419 A 1 
ATOM 3151 C CG  . TYR A 0 419 . -23.844  2.883   24.528   1.00 79.75 419 A 1 
ATOM 3152 C CD1 . TYR A 0 419 . -22.482  3.203   24.693   1.00 79.75 419 A 1 
ATOM 3153 C CD2 . TYR A 0 419 . -24.270  1.549   24.689   1.00 79.75 419 A 1 
ATOM 3154 C CE1 . TYR A 0 419 . -21.547  2.196   25.009   1.00 79.75 419 A 1 
ATOM 3155 C CE2 . TYR A 0 419 . -23.341  0.533   24.991   1.00 79.75 419 A 1 
ATOM 3156 O OH  . TYR A 0 419 . -21.084  -0.103  25.521   1.00 79.75 419 A 1 
ATOM 3157 C CZ  . TYR A 0 419 . -21.977  0.857   25.158   1.00 79.75 419 A 1 
ATOM 3158 N N   . ASP A 0 420 . -26.453  6.858   24.810   1.00 78.69 420 A 1 
ATOM 3159 C CA  . ASP A 0 420 . -27.014  7.925   23.964   1.00 78.69 420 A 1 
ATOM 3160 C C   . ASP A 0 420 . -26.388  7.846   22.551   1.00 78.69 420 A 1 
ATOM 3161 C CB  . ASP A 0 420 . -26.824  9.299   24.641   1.00 78.69 420 A 1 
ATOM 3162 O O   . ASP A 0 420 . -26.064  6.755   22.065   1.00 78.69 420 A 1 
ATOM 3163 C CG  . ASP A 0 420 . -27.748  9.532   25.841   1.00 78.69 420 A 1 
ATOM 3164 O OD1 . ASP A 0 420 . -28.939  9.169   25.751   1.00 78.69 420 A 1 
ATOM 3165 O OD2 . ASP A 0 420 . -27.256  10.127  26.827   1.00 78.69 420 A 1 
ATOM 3166 N N   . SER A 0 421 . -26.192  8.964   21.841   1.00 82.13 421 A 1 
ATOM 3167 C CA  . SER A 0 421 . -25.757  8.869   20.449   1.00 82.13 421 A 1 
ATOM 3168 C C   . SER A 0 421 . -24.353  8.262   20.317   1.00 82.13 421 A 1 
ATOM 3169 C CB  . SER A 0 421 . -25.957  10.166  19.660   1.00 82.13 421 A 1 
ATOM 3170 O O   . SER A 0 421 . -23.381  8.702   20.939   1.00 82.13 421 A 1 
ATOM 3171 O OG  . SER A 0 421 . -24.896  11.084  19.798   1.00 82.13 421 A 1 
ATOM 3172 N N   . VAL A 0 422 . -24.247  7.220   19.485   1.00 84.02 422 A 1 
ATOM 3173 C CA  . VAL A 0 422 . -23.006  6.490   19.201   1.00 84.02 422 A 1 
ATOM 3174 C C   . VAL A 0 422 . -22.605  6.738   17.756   1.00 84.02 422 A 1 
ATOM 3175 C CB  . VAL A 0 422 . -23.115  4.979   19.493   1.00 84.02 422 A 1 
ATOM 3176 O O   . VAL A 0 422 . -23.359  6.466   16.821   1.00 84.02 422 A 1 
ATOM 3177 C CG1 . VAL A 0 422 . -21.778  4.268   19.220   1.00 84.02 422 A 1 
ATOM 3178 C CG2 . VAL A 0 422 . -23.478  4.700   20.953   1.00 84.02 422 A 1 
ATOM 3179 N N   . SER A 0 423 . -21.375  7.204   17.550   1.00 88.70 423 A 1 
ATOM 3180 C CA  . SER A 0 423 . -20.808  7.432   16.222   1.00 88.70 423 A 1 
ATOM 3181 C C   . SER A 0 423 . -19.463  6.721   16.067   1.00 88.70 423 A 1 
ATOM 3182 C CB  . SER A 0 423 . -20.791  8.934   15.900   1.00 88.70 423 A 1 
ATOM 3183 O O   . SER A 0 423 . -18.544  6.905   16.862   1.00 88.70 423 A 1 
ATOM 3184 O OG  . SER A 0 423 . -19.489  9.462   15.674   1.00 88.70 423 A 1 
ATOM 3185 N N   . ALA A 0 424 . -19.332  5.912   15.017   1.00 90.69 424 A 1 
ATOM 3186 C CA  . ALA A 0 424 . -18.127  5.166   14.675   1.00 90.69 424 A 1 
ATOM 3187 C C   . ALA A 0 424 . -17.740  5.455   13.220   1.00 90.69 424 A 1 
ATOM 3188 C CB  . ALA A 0 424 . -18.375  3.676   14.929   1.00 90.69 424 A 1 
ATOM 3189 O O   . ALA A 0 424 . -18.499  5.176   12.291   1.00 90.69 424 A 1 
ATOM 3190 N N   . LYS A 0 425 . -16.556  6.031   13.010   1.00 92.78 425 A 1 
ATOM 3191 C CA  . LYS A 0 425 . -16.082  6.530   11.713   1.00 92.78 425 A 1 
ATOM 3192 C C   . LYS A 0 425 . -14.696  5.961   11.411   1.00 92.78 425 A 1 
ATOM 3193 C CB  . LYS A 0 425 . -16.131  8.072   11.720   1.00 92.78 425 A 1 
ATOM 3194 O O   . LYS A 0 425 . -13.794  6.049   12.241   1.00 92.78 425 A 1 
ATOM 3195 C CG  . LYS A 0 425 . -17.589  8.575   11.720   1.00 92.78 425 A 1 
ATOM 3196 C CD  . LYS A 0 425 . -17.743  10.086  11.945   1.00 92.78 425 A 1 
ATOM 3197 C CE  . LYS A 0 425 . -19.229  10.476  11.830   1.00 92.78 425 A 1 
ATOM 3198 N NZ  . LYS A 0 425 . -19.952  10.470  13.124   1.00 92.78 425 A 1 
ATOM 3199 N N   . SER A 0 426 . -14.530  5.367   10.232   1.00 93.41 426 A 1 
ATOM 3200 C CA  . SER A 0 426 . -13.268  4.800   9.742    1.00 93.41 426 A 1 
ATOM 3201 C C   . SER A 0 426 . -12.979  5.349   8.353    1.00 93.41 426 A 1 
ATOM 3202 C CB  . SER A 0 426 . -13.337  3.267   9.703    1.00 93.41 426 A 1 
ATOM 3203 O O   . SER A 0 426 . -13.850  5.296   7.486    1.00 93.41 426 A 1 
ATOM 3204 O OG  . SER A 0 426 . -12.061  2.675   9.504    1.00 93.41 426 A 1 
ATOM 3205 N N   . TYR A 0 427 . -11.761  5.835   8.148    1.00 93.69 427 A 1 
ATOM 3206 C CA  . TYR A 0 427 . -11.245  6.334   6.878    1.00 93.69 427 A 1 
ATOM 3207 C C   . TYR A 0 427 . -9.896   5.670   6.623    1.00 93.69 427 A 1 
ATOM 3208 C CB  . TYR A 0 427 . -11.079  7.860   6.928    1.00 93.69 427 A 1 
ATOM 3209 O O   . TYR A 0 427 . -9.010   5.745   7.471    1.00 93.69 427 A 1 
ATOM 3210 C CG  . TYR A 0 427 . -12.300  8.629   7.392    1.00 93.69 427 A 1 
ATOM 3211 C CD1 . TYR A 0 427 . -13.274  9.028   6.458    1.00 93.69 427 A 1 
ATOM 3212 C CD2 . TYR A 0 427 . -12.456  8.949   8.755    1.00 93.69 427 A 1 
ATOM 3213 C CE1 . TYR A 0 427 . -14.409  9.744   6.883    1.00 93.69 427 A 1 
ATOM 3214 C CE2 . TYR A 0 427 . -13.586  9.670   9.186    1.00 93.69 427 A 1 
ATOM 3215 O OH  . TYR A 0 427 . -15.660  10.754  8.668    1.00 93.69 427 A 1 
ATOM 3216 C CZ  . TYR A 0 427 . -14.566  10.064  8.250    1.00 93.69 427 A 1 
ATOM 3217 N N   . ASP A 0 428 . -9.746   5.033   5.472    1.00 94.46 428 A 1 
ATOM 3218 C CA  . ASP A 0 428 . -8.528   4.368   5.033    1.00 94.46 428 A 1 
ATOM 3219 C C   . ASP A 0 428 . -8.173   4.905   3.634    1.00 94.46 428 A 1 
ATOM 3220 C CB  . ASP A 0 428 . -8.745   2.839   5.074    1.00 94.46 428 A 1 
ATOM 3221 O O   . ASP A 0 428 . -9.013   4.905   2.735    1.00 94.46 428 A 1 
ATOM 3222 C CG  . ASP A 0 428 . -8.912   2.274   6.501    1.00 94.46 428 A 1 
ATOM 3223 O OD1 . ASP A 0 428 . -8.055   2.544   7.370    1.00 94.46 428 A 1 
ATOM 3224 O OD2 . ASP A 0 428 . -9.824   1.461   6.771    1.00 94.46 428 A 1 
ATOM 3225 N N   . ASN A 0 429 . -6.944   5.390   3.453    1.00 94.70 429 A 1 
ATOM 3226 C CA  . ASN A 0 429 . -6.417   5.881   2.178    1.00 94.70 429 A 1 
ATOM 3227 C C   . ASN A 0 429 . -5.078   5.207   1.875    1.00 94.70 429 A 1 
ATOM 3228 C CB  . ASN A 0 429 . -6.276   7.411   2.210    1.00 94.70 429 A 1 
ATOM 3229 O O   . ASN A 0 429 . -4.239   5.064   2.765    1.00 94.70 429 A 1 
ATOM 3230 C CG  . ASN A 0 429 . -6.023   7.986   0.825    1.00 94.70 429 A 1 
ATOM 3231 N ND2 . ASN A 0 429 . -4.797   8.049   0.355    1.00 94.70 429 A 1 
ATOM 3232 O OD1 . ASN A 0 429 . -6.943   8.399   0.154    1.00 94.70 429 A 1 
ATOM 3233 N N   . GLU A 0 430 . -4.870   4.820   0.625    1.00 95.51 430 A 1 
ATOM 3234 C CA  . GLU A 0 430 . -3.676   4.125   0.152    1.00 95.51 430 A 1 
ATOM 3235 C C   . GLU A 0 430 . -3.346   4.616   -1.259   1.00 95.51 430 A 1 
ATOM 3236 C CB  . GLU A 0 430 . -3.969   2.620   0.232    1.00 95.51 430 A 1 
ATOM 3237 O O   . GLU A 0 430 . -4.048   4.293   -2.215   1.00 95.51 430 A 1 
ATOM 3238 C CG  . GLU A 0 430 . -2.831   1.707   -0.226   1.00 95.51 430 A 1 
ATOM 3239 C CD  . GLU A 0 430 . -3.189   0.261   0.135    1.00 95.51 430 A 1 
ATOM 3240 O OE1 . GLU A 0 430 . -2.579   -0.273  1.090    1.00 95.51 430 A 1 
ATOM 3241 O OE2 . GLU A 0 430 . -4.138   -0.306  -0.454   1.00 95.51 430 A 1 
ATOM 3242 N N   . SER A 0 431 . -2.303   5.436   -1.369   1.00 95.13 431 A 1 
ATOM 3243 C CA  . SER A 0 431 . -1.896   6.125   -2.595   1.00 95.13 431 A 1 
ATOM 3244 C C   . SER A 0 431 . -0.459   5.770   -2.966   1.00 95.13 431 A 1 
ATOM 3245 C CB  . SER A 0 431 . -2.090   7.641   -2.460   1.00 95.13 431 A 1 
ATOM 3246 O O   . SER A 0 431 . 0.425    5.723   -2.112   1.00 95.13 431 A 1 
ATOM 3247 O OG  . SER A 0 431 . -1.586   8.137   -1.230   1.00 95.13 431 A 1 
ATOM 3248 N N   . TYR A 0 432 . -0.217   5.528   -4.248   1.00 97.54 432 A 1 
ATOM 3249 C CA  . TYR A 0 432 . 1.076    5.189   -4.835   1.00 97.54 432 A 1 
ATOM 3250 C C   . TYR A 0 432 . 1.279    6.011   -6.103   1.00 97.54 432 A 1 
ATOM 3251 C CB  . TYR A 0 432 . 1.123    3.687   -5.152   1.00 97.54 432 A 1 
ATOM 3252 O O   . TYR A 0 432 . 0.382    6.089   -6.941   1.00 97.54 432 A 1 
ATOM 3253 C CG  . TYR A 0 432 . 2.295    3.249   -6.016   1.00 97.54 432 A 1 
ATOM 3254 C CD1 . TYR A 0 432 . 2.134    3.086   -7.408   1.00 97.54 432 A 1 
ATOM 3255 C CD2 . TYR A 0 432 . 3.553    3.021   -5.429   1.00 97.54 432 A 1 
ATOM 3256 C CE1 . TYR A 0 432 . 3.222    2.676   -8.205   1.00 97.54 432 A 1 
ATOM 3257 C CE2 . TYR A 0 432 . 4.642    2.606   -6.218   1.00 97.54 432 A 1 
ATOM 3258 O OH  . TYR A 0 432 . 5.526    2.010   -8.366   1.00 97.54 432 A 1 
ATOM 3259 C CZ  . TYR A 0 432 . 4.476    2.427   -7.609   1.00 97.54 432 A 1 
ATOM 3260 N N   . ALA A 0 433 . 2.472    6.567   -6.282   1.00 96.78 433 A 1 
ATOM 3261 C CA  . ALA A 0 433 . 2.872    7.209   -7.523   1.00 96.78 433 A 1 
ATOM 3262 C C   . ALA A 0 433 . 4.291    6.798   -7.916   1.00 96.78 433 A 1 
ATOM 3263 C CB  . ALA A 0 433 . 2.716    8.728   -7.398   1.00 96.78 433 A 1 
ATOM 3264 O O   . ALA A 0 433 . 5.161    6.585   -7.070   1.00 96.78 433 A 1 
ATOM 3265 N N   . ARG A 0 434 . 4.526    6.714   -9.224   1.00 97.58 434 A 1 
ATOM 3266 C CA  . ARG A 0 434 . 5.841    6.488   -9.817   1.00 97.58 434 A 1 
ATOM 3267 C C   . ARG A 0 434 . 5.983    7.289   -11.102  1.00 97.58 434 A 1 
ATOM 3268 C CB  . ARG A 0 434 . 6.050    4.984   -10.021  1.00 97.58 434 A 1 
ATOM 3269 O O   . ARG A 0 434 . 5.177    7.143   -12.019  1.00 97.58 434 A 1 
ATOM 3270 C CG  . ARG A 0 434 . 7.315    4.658   -10.824  1.00 97.58 434 A 1 
ATOM 3271 C CD  . ARG A 0 434 . 7.576    3.152   -10.772  1.00 97.58 434 A 1 
ATOM 3272 N NE  . ARG A 0 434 . 8.602    2.766   -11.746  1.00 97.58 434 A 1 
ATOM 3273 N NH1 . ARG A 0 434 . 7.223    2.311   -13.536  1.00 97.58 434 A 1 
ATOM 3274 N NH2 . ARG A 0 434 . 9.450    2.101   -13.719  1.00 97.58 434 A 1 
ATOM 3275 C CZ  . ARG A 0 434 . 8.413    2.395   -12.996  1.00 97.58 434 A 1 
ATOM 3276 N N   . ALA A 0 435 . 7.034    8.089   -11.185  1.00 96.29 435 A 1 
ATOM 3277 C CA  . ALA A 0 435 . 7.480    8.731   -12.408  1.00 96.29 435 A 1 
ATOM 3278 C C   . ALA A 0 435 . 8.856    8.180   -12.788  1.00 96.29 435 A 1 
ATOM 3279 C CB  . ALA A 0 435 . 7.488    10.251  -12.213  1.00 96.29 435 A 1 
ATOM 3280 O O   . ALA A 0 435 . 9.730    8.069   -11.934  1.00 96.29 435 A 1 
ATOM 3281 N N   . VAL A 0 436 . 9.043    7.860   -14.065  1.00 96.65 436 A 1 
ATOM 3282 C CA  . VAL A 0 436 . 10.350   7.597   -14.670  1.00 96.65 436 A 1 
ATOM 3283 C C   . VAL A 0 436 . 10.532   8.528   -15.857  1.00 96.65 436 A 1 
ATOM 3284 C CB  . VAL A 0 436 . 10.540   6.121   -15.070  1.00 96.65 436 A 1 
ATOM 3285 O O   . VAL A 0 436 . 9.593    8.762   -16.623  1.00 96.65 436 A 1 
ATOM 3286 C CG1 . VAL A 0 436 . 11.870   5.855   -15.788  1.00 96.65 436 A 1 
ATOM 3287 C CG2 . VAL A 0 436 . 10.526   5.243   -13.817  1.00 96.65 436 A 1 
ATOM 3288 N N   . GLN A 0 437 . 11.742   9.048   -15.986  1.00 94.09 437 A 1 
ATOM 3289 C CA  . GLN A 0 437 . 12.283   9.652   -17.191  1.00 94.09 437 A 1 
ATOM 3290 C C   . GLN A 0 437 . 13.600   8.943   -17.512  1.00 94.09 437 A 1 
ATOM 3291 C CB  . GLN A 0 437 . 12.460   11.166  -17.007  1.00 94.09 437 A 1 
ATOM 3292 O O   . GLN A 0 437 . 14.361   8.632   -16.593  1.00 94.09 437 A 1 
ATOM 3293 C CG  . GLN A 0 437 . 11.094   11.845  -16.814  1.00 94.09 437 A 1 
ATOM 3294 C CD  . GLN A 0 437 . 11.180   13.362  -16.733  1.00 94.09 437 A 1 
ATOM 3295 N NE2 . GLN A 0 437 . 11.557   14.023  -17.804  1.00 94.09 437 A 1 
ATOM 3296 O OE1 . GLN A 0 437 . 10.824   13.973  -15.732  1.00 94.09 437 A 1 
ATOM 3297 N N   . ALA A 0 438 . 13.833   8.659   -18.783  1.00 93.51 438 A 1 
ATOM 3298 C CA  . ALA A 0 438 . 15.110   8.203   -19.303  1.00 93.51 438 A 1 
ATOM 3299 C C   . ALA A 0 438 . 15.368   8.933   -20.621  1.00 93.51 438 A 1 
ATOM 3300 C CB  . ALA A 0 438 . 15.089   6.679   -19.475  1.00 93.51 438 A 1 
ATOM 3301 O O   . ALA A 0 438 . 14.435   9.095   -21.406  1.00 93.51 438 A 1 
ATOM 3302 N N   . ASP A 0 439 . 16.610   9.351   -20.805  1.00 90.37 439 A 1 
ATOM 3303 C CA  . ASP A 0 439 . 17.143   10.066  -21.957  1.00 90.37 439 A 1 
ATOM 3304 C C   . ASP A 0 439 . 18.394   9.312   -22.454  1.00 90.37 439 A 1 
ATOM 3305 C CB  . ASP A 0 439 . 17.466   11.511  -21.521  1.00 90.37 439 A 1 
ATOM 3306 O O   . ASP A 0 439 . 19.077   8.647   -21.661  1.00 90.37 439 A 1 
ATOM 3307 C CG  . ASP A 0 439 . 17.058   12.552  -22.558  1.00 90.37 439 A 1 
ATOM 3308 O OD1 . ASP A 0 439 . 17.083   12.184  -23.751  1.00 90.37 439 A 1 
ATOM 3309 O OD2 . ASP A 0 439 . 16.657   13.657  -22.111  1.00 90.37 439 A 1 
ATOM 3310 N N   . ASP A 0 440 . 18.665   9.331   -23.758  1.00 92.01 440 A 1 
ATOM 3311 C CA  . ASP A 0 440 . 19.800   8.613   -24.375  1.00 92.01 440 A 1 
ATOM 3312 C C   . ASP A 0 440 . 20.186   9.270   -25.711  1.00 92.01 440 A 1 
ATOM 3313 C CB  . ASP A 0 440 . 19.499   7.099   -24.469  1.00 92.01 440 A 1 
ATOM 3314 O O   . ASP A 0 440 . 19.994   8.710   -26.794  1.00 92.01 440 A 1 
ATOM 3315 C CG  . ASP A 0 440 . 20.651   6.206   -24.953  1.00 92.01 440 A 1 
ATOM 3316 O OD1 . ASP A 0 440 . 21.820   6.627   -25.072  1.00 92.01 440 A 1 
ATOM 3317 O OD2 . ASP A 0 440 . 20.448   4.971   -25.058  1.00 92.01 440 A 1 
ATOM 3318 N N   . ASP A 0 441 . 20.681   10.501  -25.594  1.00 89.18 441 A 1 
ATOM 3319 C CA  . ASP A 0 441 . 21.142   11.355  -26.688  1.00 89.18 441 A 1 
ATOM 3320 C C   . ASP A 0 441 . 22.454   10.797  -27.269  1.00 89.18 441 A 1 
ATOM 3321 C CB  . ASP A 0 441 . 21.329   12.797  -26.147  1.00 89.18 441 A 1 
ATOM 3322 O O   . ASP A 0 441 . 23.374   10.446  -26.529  1.00 89.18 441 A 1 
ATOM 3323 C CG  . ASP A 0 441 . 20.582   13.903  -26.908  1.00 89.18 441 A 1 
ATOM 3324 O OD1 . ASP A 0 441 . 20.043   13.621  -28.003  1.00 89.18 441 A 1 
ATOM 3325 O OD2 . ASP A 0 441 . 20.629   15.060  -26.428  1.00 89.18 441 A 1 
ATOM 3326 N N   . GLN A 0 442 . 22.579   10.712  -28.595  1.00 89.77 442 A 1 
ATOM 3327 C CA  . GLN A 0 442 . 23.777   10.216  -29.287  1.00 89.77 442 A 1 
ATOM 3328 C C   . GLN A 0 442 . 24.141   11.120  -30.467  1.00 89.77 442 A 1 
ATOM 3329 C CB  . GLN A 0 442 . 23.584   8.776   -29.808  1.00 89.77 442 A 1 
ATOM 3330 O O   . GLN A 0 442 . 23.265   11.480  -31.253  1.00 89.77 442 A 1 
ATOM 3331 C CG  . GLN A 0 442 . 22.846   7.805   -28.871  1.00 89.77 442 A 1 
ATOM 3332 C CD  . GLN A 0 442 . 23.165   6.355   -29.216  1.00 89.77 442 A 1 
ATOM 3333 N NE2 . GLN A 0 442 . 24.270   5.846   -28.714  1.00 89.77 442 A 1 
ATOM 3334 O OE1 . GLN A 0 442 . 22.488   5.658   -29.969  1.00 89.77 442 A 1 
ATOM 3335 N N   . TRP A 0 443 . 25.427   11.421  -30.664  1.00 87.28 443 A 1 
ATOM 3336 C CA  . TRP A 0 443 . 25.884   12.223  -31.807  1.00 87.28 443 A 1 
ATOM 3337 C C   . TRP A 0 443 . 27.289   11.850  -32.295  1.00 87.28 443 A 1 
ATOM 3338 C CB  . TRP A 0 443 . 25.826   13.717  -31.447  1.00 87.28 443 A 1 
ATOM 3339 O O   . TRP A 0 443 . 28.113   11.338  -31.532  1.00 87.28 443 A 1 
ATOM 3340 C CG  . TRP A 0 443 . 26.795   14.163  -30.392  1.00 87.28 443 A 1 
ATOM 3341 C CD1 . TRP A 0 443 . 28.013   14.706  -30.625  1.00 87.28 443 A 1 
ATOM 3342 C CD2 . TRP A 0 443 . 26.657   14.100  -28.936  1.00 87.28 443 A 1 
ATOM 3343 C CE2 . TRP A 0 443 . 27.847   14.627  -28.348  1.00 87.28 443 A 1 
ATOM 3344 C CE3 . TRP A 0 443 . 25.648   13.661  -28.050  1.00 87.28 443 A 1 
ATOM 3345 N NE1 . TRP A 0 443 . 28.640   14.971  -29.423  1.00 87.28 443 A 1 
ATOM 3346 C CH2 . TRP A 0 443 . 27.010   14.249  -26.107  1.00 87.28 443 A 1 
ATOM 3347 C CZ2 . TRP A 0 443 . 28.031   14.707  -26.959  1.00 87.28 443 A 1 
ATOM 3348 C CZ3 . TRP A 0 443 . 25.823   13.733  -26.655  1.00 87.28 443 A 1 
ATOM 3349 N N   . ALA A 0 444 . 27.578   12.168  -33.559  1.00 89.36 444 A 1 
ATOM 3350 C CA  . ALA A 0 444 . 28.942   12.346  -34.054  1.00 89.36 444 A 1 
ATOM 3351 C C   . ALA A 0 444 . 29.024   13.402  -35.172  1.00 89.36 444 A 1 
ATOM 3352 C CB  . ALA A 0 444 . 29.524   11.005  -34.520  1.00 89.36 444 A 1 
ATOM 3353 O O   . ALA A 0 444 . 28.057   13.607  -35.910  1.00 89.36 444 A 1 
ATOM 3354 N N   . GLU A 0 445 . 30.195   14.025  -35.303  1.00 88.69 445 A 1 
ATOM 3355 C CA  . GLU A 0 445 . 30.560   15.006  -36.334  1.00 88.69 445 A 1 
ATOM 3356 C C   . GLU A 0 445 . 31.933   14.648  -36.944  1.00 88.69 445 A 1 
ATOM 3357 C CB  . GLU A 0 445 . 30.610   16.435  -35.746  1.00 88.69 445 A 1 
ATOM 3358 O O   . GLU A 0 445 . 32.842   14.263  -36.209  1.00 88.69 445 A 1 
ATOM 3359 C CG  . GLU A 0 445 . 29.283   16.950  -35.149  1.00 88.69 445 A 1 
ATOM 3360 C CD  . GLU A 0 445 . 29.307   18.443  -34.745  1.00 88.69 445 A 1 
ATOM 3361 O OE1 . GLU A 0 445 . 28.370   18.875  -34.031  1.00 88.69 445 A 1 
ATOM 3362 O OE2 . GLU A 0 445 . 30.211   19.196  -35.188  1.00 88.69 445 A 1 
ATOM 3363 N N   . ASP A 0 446 . 32.071   14.812  -38.264  1.00 84.80 446 A 1 
ATOM 3364 C CA  . ASP A 0 446 . 33.301   14.699  -39.077  1.00 84.80 446 A 1 
ATOM 3365 C C   . ASP A 0 446 . 33.565   16.069  -39.736  1.00 84.80 446 A 1 
ATOM 3366 C CB  . ASP A 0 446 . 33.102   13.567  -40.118  1.00 84.80 446 A 1 
ATOM 3367 O O   . ASP A 0 446 . 32.638   16.716  -40.240  1.00 84.80 446 A 1 
ATOM 3368 C CG  . ASP A 0 446 . 34.158   13.401  -41.239  1.00 84.80 446 A 1 
ATOM 3369 O OD1 . ASP A 0 446 . 34.821   14.397  -41.626  1.00 84.80 446 A 1 
ATOM 3370 O OD2 . ASP A 0 446 . 34.199   12.287  -41.819  1.00 84.80 446 A 1 
ATOM 3371 N N   . TYR A 0 447 . 34.813   16.554  -39.724  1.00 83.91 447 A 1 
ATOM 3372 C CA  . TYR A 0 447 . 35.207   17.809  -40.376  1.00 83.91 447 A 1 
ATOM 3373 C C   . TYR A 0 447 . 36.577   17.759  -41.099  1.00 83.91 447 A 1 
ATOM 3374 C CB  . TYR A 0 447 . 35.111   18.958  -39.349  1.00 83.91 447 A 1 
ATOM 3375 O O   . TYR A 0 447 . 37.544   18.410  -40.680  1.00 83.91 447 A 1 
ATOM 3376 C CG  . TYR A 0 447 . 35.423   20.331  -39.925  1.00 83.91 447 A 1 
ATOM 3377 C CD1 . TYR A 0 447 . 36.623   20.992  -39.592  1.00 83.91 447 A 1 
ATOM 3378 C CD2 . TYR A 0 447 . 34.577   20.873  -40.905  1.00 83.91 447 A 1 
ATOM 3379 C CE1 . TYR A 0 447 . 37.008   22.164  -40.276  1.00 83.91 447 A 1 
ATOM 3380 C CE2 . TYR A 0 447 . 34.944   22.041  -41.591  1.00 83.91 447 A 1 
ATOM 3381 O OH  . TYR A 0 447 . 36.533   23.743  -42.055  1.00 83.91 447 A 1 
ATOM 3382 C CZ  . TYR A 0 447 . 36.172   22.669  -41.295  1.00 83.91 447 A 1 
ATOM 3383 N N   . ASP A 0 448 . 36.662   17.101  -42.263  1.00 79.95 448 A 1 
ATOM 3384 C CA  . ASP A 0 448 . 37.844   17.210  -43.148  1.00 79.95 448 A 1 
ATOM 3385 C C   . ASP A 0 448 . 37.988   18.624  -43.769  1.00 79.95 448 A 1 
ATOM 3386 C CB  . ASP A 0 448 . 37.878   16.098  -44.228  1.00 79.95 448 A 1 
ATOM 3387 O O   . ASP A 0 448 . 37.120   19.153  -44.482  1.00 79.95 448 A 1 
ATOM 3388 C CG  . ASP A 0 448 . 39.113   16.113  -45.175  1.00 79.95 448 A 1 
ATOM 3389 O OD1 . ASP A 0 448 . 40.047   16.946  -45.016  1.00 79.95 448 A 1 
ATOM 3390 O OD2 . ASP A 0 448 . 39.132   15.391  -46.207  1.00 79.95 448 A 1 
ATOM 3391 N N   . ARG A 0 449 . 39.161   19.250  -43.586  1.00 74.89 449 A 1 
ATOM 3392 C CA  . ARG A 0 449 . 39.612   20.400  -44.388  1.00 74.89 449 A 1 
ATOM 3393 C C   . ARG A 0 449 . 40.962   20.153  -45.059  1.00 74.89 449 A 1 
ATOM 3394 C CB  . ARG A 0 449 . 39.644   21.664  -43.527  1.00 74.89 449 A 1 
ATOM 3395 O O   . ARG A 0 449 . 42.018   20.178  -44.422  1.00 74.89 449 A 1 
ATOM 3396 C CG  . ARG A 0 449 . 40.052   22.886  -44.373  1.00 74.89 449 A 1 
ATOM 3397 C CD  . ARG A 0 449 . 40.462   24.066  -43.502  1.00 74.89 449 A 1 
ATOM 3398 N NE  . ARG A 0 449 . 39.306   24.628  -42.796  1.00 74.89 449 A 1 
ATOM 3399 N NH1 . ARG A 0 449 . 40.451   26.169  -41.556  1.00 74.89 449 A 1 
ATOM 3400 N NH2 . ARG A 0 449 . 38.242   25.913  -41.277  1.00 74.89 449 A 1 
ATOM 3401 C CZ  . ARG A 0 449 . 39.337   25.578  -41.891  1.00 74.89 449 A 1 
ATOM 3402 N N   . TYR A 0 450 . 40.962   20.241  -46.392  1.00 68.27 450 A 1 
ATOM 3403 C CA  . TYR A 0 450 . 42.164   20.224  -47.234  1.00 68.27 450 A 1 
ATOM 3404 C C   . TYR A 0 450 . 42.430   21.553  -47.977  1.00 68.27 450 A 1 
ATOM 3405 C CB  . TYR A 0 450 . 42.089   19.018  -48.182  1.00 68.27 450 A 1 
ATOM 3406 O O   . TYR A 0 450 . 41.621   22.052  -48.764  1.00 68.27 450 A 1 
ATOM 3407 C CG  . TYR A 0 450 . 40.785   18.899  -48.951  1.00 68.27 450 A 1 
ATOM 3408 C CD1 . TYR A 0 450 . 39.718   18.167  -48.394  1.00 68.27 450 A 1 
ATOM 3409 C CD2 . TYR A 0 450 . 40.616   19.561  -50.185  1.00 68.27 450 A 1 
ATOM 3410 C CE1 . TYR A 0 450 . 38.475   18.114  -49.044  1.00 68.27 450 A 1 
ATOM 3411 C CE2 . TYR A 0 450 . 39.373   19.503  -50.844  1.00 68.27 450 A 1 
ATOM 3412 O OH  . TYR A 0 450 . 37.101   18.770  -50.898  1.00 68.27 450 A 1 
ATOM 3413 C CZ  . TYR A 0 450 . 38.299   18.787  -50.266  1.00 68.27 450 A 1 
ATOM 3414 N N   . ASP A 0 451 . 43.641   22.103  -47.810  1.00 59.89 451 A 1 
ATOM 3415 C CA  . ASP A 0 451 . 44.097   23.332  -48.481  1.00 59.89 451 A 1 
ATOM 3416 C C   . ASP A 0 451 . 45.168   22.997  -49.545  1.00 59.89 451 A 1 
ATOM 3417 C CB  . ASP A 0 451 . 44.530   24.373  -47.415  1.00 59.89 451 A 1 
ATOM 3418 O O   . ASP A 0 451 . 46.376   23.039  -49.291  1.00 59.89 451 A 1 
ATOM 3419 C CG  . ASP A 0 451 . 44.406   25.839  -47.872  1.00 59.89 451 A 1 
ATOM 3420 O OD1 . ASP A 0 451 . 43.394   26.166  -48.540  1.00 59.89 451 A 1 
ATOM 3421 O OD2 . ASP A 0 451 . 45.321   26.661  -47.567  1.00 59.89 451 A 1 
ATOM 3422 N N   . ALA A 0 452 . 44.748   22.630  -50.766  1.00 54.86 452 A 1 
ATOM 3423 C CA  . ALA A 0 452 . 45.656   22.204  -51.838  1.00 54.86 452 A 1 
ATOM 3424 C C   . ALA A 0 452 . 46.384   23.396  -52.493  1.00 54.86 452 A 1 
ATOM 3425 C CB  . ALA A 0 452 . 44.926   21.308  -52.850  1.00 54.86 452 A 1 
ATOM 3426 O O   . ALA A 0 452 . 46.018   23.897  -53.566  1.00 54.86 452 A 1 
ATOM 3427 N N   . ARG A 0 453 . 47.462   23.843  -51.843  1.00 50.93 453 A 1 
ATOM 3428 C CA  . ARG A 0 453 . 48.361   24.892  -52.341  1.00 50.93 453 A 1 
ATOM 3429 C C   . ARG A 0 453 . 49.264   24.341  -53.443  1.00 50.93 453 A 1 
ATOM 3430 C CB  . ARG A 0 453 . 49.164   25.483  -51.171  1.00 50.93 453 A 1 
ATOM 3431 O O   . ARG A 0 453 . 50.240   23.649  -53.178  1.00 50.93 453 A 1 
ATOM 3432 C CG  . ARG A 0 453 . 48.223   26.193  -50.190  1.00 50.93 453 A 1 
ATOM 3433 C CD  . ARG A 0 453 . 48.983   26.872  -49.056  1.00 50.93 453 A 1 
ATOM 3434 N NE  . ARG A 0 453 . 48.013   27.456  -48.126  1.00 50.93 453 A 1 
ATOM 3435 N NH1 . ARG A 0 453 . 49.442   28.559  -46.704  1.00 50.93 453 A 1 
ATOM 3436 N NH2 . ARG A 0 453 . 47.224   28.436  -46.296  1.00 50.93 453 A 1 
ATOM 3437 C CZ  . ARG A 0 453 . 48.245   28.163  -47.048  1.00 50.93 453 A 1 
ATOM 3438 N N   . ASP A 0 454 . 48.949   24.677  -54.695  1.00 48.00 454 A 1 
ATOM 3439 C CA  . ASP A 0 454 . 49.708   24.225  -55.870  1.00 48.00 454 A 1 
ATOM 3440 C C   . ASP A 0 454 . 51.165   24.741  -55.858  1.00 48.00 454 A 1 
ATOM 3441 C CB  . ASP A 0 454 . 48.957   24.594  -57.162  1.00 48.00 454 A 1 
ATOM 3442 O O   . ASP A 0 454 . 51.479   25.873  -56.251  1.00 48.00 454 A 1 
ATOM 3443 C CG  . ASP A 0 454 . 49.632   24.058  -58.438  1.00 48.00 454 A 1 
ATOM 3444 O OD1 . ASP A 0 454 . 50.672   23.360  -58.334  1.00 48.00 454 A 1 
ATOM 3445 O OD2 . ASP A 0 454 . 49.124   24.384  -59.533  1.00 48.00 454 A 1 
ATOM 3446 N N   . ALA A 0 455 . 52.070   23.875  -55.400  1.00 44.87 455 A 1 
ATOM 3447 C CA  . ALA A 0 455 . 53.492   24.154  -55.226  1.00 44.87 455 A 1 
ATOM 3448 C C   . ALA A 0 455 . 54.252   24.377  -56.552  1.00 44.87 455 A 1 
ATOM 3449 C CB  . ALA A 0 455 . 54.089   22.999  -54.411  1.00 44.87 455 A 1 
ATOM 3450 O O   . ALA A 0 455 . 55.383   24.867  -56.551  1.00 44.87 455 A 1 
ATOM 3451 N N   . ASN A 0 456 . 53.658   24.077  -57.715  1.00 46.91 456 A 1 
ATOM 3452 C CA  . ASN A 0 456 . 54.384   24.026  -58.991  1.00 46.91 456 A 1 
ATOM 3453 C C   . ASN A 0 456 . 54.579   25.400  -59.679  1.00 46.91 456 A 1 
ATOM 3454 C CB  . ASN A 0 456 . 53.719   22.961  -59.875  1.00 46.91 456 A 1 
ATOM 3455 O O   . ASN A 0 456 . 55.022   25.504  -60.827  1.00 46.91 456 A 1 
ATOM 3456 C CG  . ASN A 0 456 . 54.708   22.209  -60.749  1.00 46.91 456 A 1 
ATOM 3457 N ND2 . ASN A 0 456 . 54.333   21.032  -61.188  1.00 46.91 456 A 1 
ATOM 3458 O OD1 . ASN A 0 456 . 55.819   22.628  -61.040  1.00 46.91 456 A 1 
ATOM 3459 N N   . SER A 0 457 . 54.284   26.500  -58.982  1.00 41.81 457 A 1 
ATOM 3460 C CA  . SER A 0 457 . 54.318   27.860  -59.544  1.00 41.81 457 A 1 
ATOM 3461 C C   . SER A 0 457 . 55.725   28.428  -59.824  1.00 41.81 457 A 1 
ATOM 3462 C CB  . SER A 0 457 . 53.479   28.808  -58.679  1.00 41.81 457 A 1 
ATOM 3463 O O   . SER A 0 457 . 55.831   29.488  -60.448  1.00 41.81 457 A 1 
ATOM 3464 O OG  . SER A 0 457 . 53.978   28.882  -57.358  1.00 41.81 457 A 1 
ATOM 3465 N N   . ARG A 0 458 . 56.813   27.740  -59.430  1.00 42.69 458 A 1 
ATOM 3466 C CA  . ARG A 0 458 . 58.208   28.224  -59.588  1.00 42.69 458 A 1 
ATOM 3467 C C   . ARG A 0 458 . 59.138   27.377  -60.475  1.00 42.69 458 A 1 
ATOM 3468 C CB  . ARG A 0 458 . 58.818   28.514  -58.201  1.00 42.69 458 A 1 
ATOM 3469 O O   . ARG A 0 458 . 60.208   27.860  -60.833  1.00 42.69 458 A 1 
ATOM 3470 C CG  . ARG A 0 458 . 58.136   29.728  -57.545  1.00 42.69 458 A 1 
ATOM 3471 C CD  . ARG A 0 458 . 58.813   30.130  -56.230  1.00 42.69 458 A 1 
ATOM 3472 N NE  . ARG A 0 458 . 58.202   31.356  -55.676  1.00 42.69 458 A 1 
ATOM 3473 N NH1 . ARG A 0 458 . 59.476   31.503  -53.770  1.00 42.69 458 A 1 
ATOM 3474 N NH2 . ARG A 0 458 . 57.896   33.028  -54.159  1.00 42.69 458 A 1 
ATOM 3475 C CZ  . ARG A 0 458 . 58.529   31.955  -54.544  1.00 42.69 458 A 1 
ATOM 3476 N N   . GLY A 0 459 . 58.739   26.190  -60.940  1.00 44.21 459 A 1 
ATOM 3477 C CA  . GLY A 0 459 . 59.601   25.272  -61.716  1.00 44.21 459 A 1 
ATOM 3478 C C   . GLY A 0 459 . 59.945   25.673  -63.169  1.00 44.21 459 A 1 
ATOM 3479 O O   . GLY A 0 459 . 60.434   24.850  -63.941  1.00 44.21 459 A 1 
ATOM 3480 N N   . LYS A 0 460 . 59.672   26.909  -63.608  1.00 40.95 460 A 1 
ATOM 3481 C CA  . LYS A 0 460 . 59.599   27.282  -65.041  1.00 40.95 460 A 1 
ATOM 3482 C C   . LYS A 0 460 . 60.931   27.614  -65.753  1.00 40.95 460 A 1 
ATOM 3483 C CB  . LYS A 0 460 . 58.473   28.327  -65.256  1.00 40.95 460 A 1 
ATOM 3484 O O   . LYS A 0 460 . 60.886   28.191  -66.839  1.00 40.95 460 A 1 
ATOM 3485 C CG  . LYS A 0 460 . 57.118   27.623  -65.445  1.00 40.95 460 A 1 
ATOM 3486 C CD  . LYS A 0 460 . 55.949   28.589  -65.696  1.00 40.95 460 A 1 
ATOM 3487 C CE  . LYS A 0 460 . 54.683   27.758  -65.969  1.00 40.95 460 A 1 
ATOM 3488 N NZ  . LYS A 0 460 . 53.451   28.584  -66.044  1.00 40.95 460 A 1 
ATOM 3489 N N   . GLN A 0 461 . 62.102   27.250  -65.213  1.00 38.85 461 A 1 
ATOM 3490 C CA  . GLN A 0 461 . 63.415   27.627  -65.790  1.00 38.85 461 A 1 
ATOM 3491 C C   . GLN A 0 461 . 64.522   26.540  -65.791  1.00 38.85 461 A 1 
ATOM 3492 C CB  . GLN A 0 461 . 63.916   28.954  -65.173  1.00 38.85 461 A 1 
ATOM 3493 O O   . GLN A 0 461 . 65.667   26.835  -65.466  1.00 38.85 461 A 1 
ATOM 3494 C CG  . GLN A 0 461 . 63.092   30.186  -65.581  1.00 38.85 461 A 1 
ATOM 3495 C CD  . GLN A 0 461 . 63.788   31.500  -65.227  1.00 38.85 461 A 1 
ATOM 3496 N NE2 . GLN A 0 461 . 63.402   32.601  -65.832  1.00 38.85 461 A 1 
ATOM 3497 O OE1 . GLN A 0 461 . 64.689   31.581  -64.414  1.00 38.85 461 A 1 
ATOM 3498 N N   . ALA A 0 462 . 64.251   25.305  -66.241  1.00 32.96 462 A 1 
ATOM 3499 C CA  . ALA A 0 462 . 65.322   24.391  -66.692  1.00 32.96 462 A 1 
ATOM 3500 C C   . ALA A 0 462 . 64.820   23.281  -67.640  1.00 32.96 462 A 1 
ATOM 3501 C CB  . ALA A 0 462 . 66.011   23.751  -65.475  1.00 32.96 462 A 1 
ATOM 3502 O O   . ALA A 0 462 . 64.047   22.420  -67.232  1.00 32.96 462 A 1 
ATOM 3503 N N   . SER A 0 463 . 65.255   23.270  -68.910  1.00 40.85 463 A 1 
ATOM 3504 C CA  . SER A 0 463 . 65.230   22.071  -69.786  1.00 40.85 463 A 1 
ATOM 3505 C C   . SER A 0 463 . 65.940   22.314  -71.129  1.00 40.85 463 A 1 
ATOM 3506 C CB  . SER A 0 463 . 63.816   21.479  -70.030  1.00 40.85 463 A 1 
ATOM 3507 O O   . SER A 0 463 . 65.316   22.611  -72.145  1.00 40.85 463 A 1 
ATOM 3508 O OG  . SER A 0 463 . 62.762   22.368  -69.724  1.00 40.85 463 A 1 
ATOM 3509 N N   . LYS A 0 464 . 67.270   22.154  -71.149  1.00 32.41 464 A 1 
ATOM 3510 C CA  . LYS A 0 464 . 68.058   21.928  -72.374  1.00 32.41 464 A 1 
ATOM 3511 C C   . LYS A 0 464 . 69.320   21.126  -72.057  1.00 32.41 464 A 1 
ATOM 3512 C CB  . LYS A 0 464 . 68.466   23.256  -73.063  1.00 32.41 464 A 1 
ATOM 3513 O O   . LYS A 0 464 . 70.306   21.713  -71.634  1.00 32.41 464 A 1 
ATOM 3514 C CG  . LYS A 0 464 . 67.490   23.733  -74.150  1.00 32.41 464 A 1 
ATOM 3515 C CD  . LYS A 0 464 . 68.148   24.788  -75.053  1.00 32.41 464 A 1 
ATOM 3516 C CE  . LYS A 0 464 . 67.183   25.184  -76.177  1.00 32.41 464 A 1 
ATOM 3517 N NZ  . LYS A 0 464 . 67.799   26.154  -77.118  1.00 32.41 464 A 1 
ATOM 3518 N N   . TRP A 0 465 . 69.296   19.824  -72.335  1.00 32.29 465 A 1 
ATOM 3519 C CA  . TRP A 0 465 . 70.361   19.101  -73.048  1.00 32.29 465 A 1 
ATOM 3520 C C   . TRP A 0 465 . 69.866   17.685  -73.373  1.00 32.29 465 A 1 
ATOM 3521 C CB  . TRP A 0 465 . 71.702   19.054  -72.285  1.00 32.29 465 A 1 
ATOM 3522 O O   . TRP A 0 465 . 69.257   17.034  -72.531  1.00 32.29 465 A 1 
ATOM 3523 C CG  . TRP A 0 465 . 72.835   19.731  -73.010  1.00 32.29 465 A 1 
ATOM 3524 C CD1 . TRP A 0 465 . 72.964   21.065  -73.204  1.00 32.29 465 A 1 
ATOM 3525 C CD2 . TRP A 0 465 . 74.026   19.137  -73.621  1.00 32.29 465 A 1 
ATOM 3526 C CE2 . TRP A 0 465 . 74.818   20.184  -74.184  1.00 32.29 465 A 1 
ATOM 3527 C CE3 . TRP A 0 465 . 74.534   17.824  -73.738  1.00 32.29 465 A 1 
ATOM 3528 N NE1 . TRP A 0 465 . 74.119   21.335  -73.906  1.00 32.29 465 A 1 
ATOM 3529 C CH2 . TRP A 0 465 . 76.519   18.631  -74.919  1.00 32.29 465 A 1 
ATOM 3530 C CZ2 . TRP A 0 465 . 76.041   19.948  -74.828  1.00 32.29 465 A 1 
ATOM 3531 C CZ3 . TRP A 0 465 . 75.767   17.574  -74.372  1.00 32.29 465 A 1 
ATOM 3532 N N   . ALA A 0 466 . 70.115   17.221  -74.595  1.00 36.96 466 A 1 
ATOM 3533 C CA  . ALA A 0 466 . 69.834   15.860  -75.041  1.00 36.96 466 A 1 
ATOM 3534 C C   . ALA A 0 466 . 70.885   15.469  -76.087  1.00 36.96 466 A 1 
ATOM 3535 C CB  . ALA A 0 466 . 68.411   15.777  -75.608  1.00 36.96 466 A 1 
ATOM 3536 O O   . ALA A 0 466 . 71.316   16.313  -76.876  1.00 36.96 466 A 1 
ATOM 3537 N N   . LYS A 0 467 . 71.318   14.207  -76.080  1.00 31.95 467 A 1 
ATOM 3538 C CA  . LYS A 0 467 . 72.335   13.675  -76.992  1.00 31.95 467 A 1 
ATOM 3539 C C   . LYS A 0 467 . 72.087   12.178  -77.216  1.00 31.95 467 A 1 
ATOM 3540 C CB  . LYS A 0 467 . 73.730   13.943  -76.385  1.00 31.95 467 A 1 
ATOM 3541 O O   . LYS A 0 467 . 71.567   11.520  -76.327  1.00 31.95 467 A 1 
ATOM 3542 C CG  . LYS A 0 467 . 74.886   13.773  -77.385  1.00 31.95 467 A 1 
ATOM 3543 C CD  . LYS A 0 467 . 76.242   13.871  -76.680  1.00 31.95 467 A 1 
ATOM 3544 C CE  . LYS A 0 467 . 77.369   13.561  -77.671  1.00 31.95 467 A 1 
ATOM 3545 N NZ  . LYS A 0 467 . 78.645   13.314  -76.959  1.00 31.95 467 A 1 
ATOM 3546 N N   . GLU A 0 468 . 72.566   11.692  -78.364  1.00 32.90 468 A 1 
ATOM 3547 C CA  . GLU A 0 468 . 72.707   10.284  -78.790  1.00 32.90 468 A 1 
ATOM 3548 C C   . GLU A 0 468 . 71.530   9.646   -79.550  1.00 32.90 468 A 1 
ATOM 3549 C CB  . GLU A 0 468 . 73.242   9.351   -77.681  1.00 32.90 468 A 1 
ATOM 3550 O O   . GLU A 0 468 . 70.541   9.214   -78.970  1.00 32.90 468 A 1 
ATOM 3551 C CG  . GLU A 0 468 . 74.537   9.894   -77.058  1.00 32.90 468 A 1 
ATOM 3552 C CD  . GLU A 0 468 . 75.263   8.925   -76.119  1.00 32.90 468 A 1 
ATOM 3553 O OE1 . GLU A 0 468 . 76.390   9.322   -75.734  1.00 32.90 468 A 1 
ATOM 3554 O OE2 . GLU A 0 468 . 74.744   7.822   -75.846  1.00 32.90 468 A 1 
ATOM 3555 N N   . ASN A 0 469 . 71.724   9.443   -80.862  1.00 35.09 469 A 1 
ATOM 3556 C CA  . ASN A 0 469 . 71.940   8.091   -81.404  1.00 35.09 469 A 1 
ATOM 3557 C C   . ASN A 0 469 . 72.565   8.129   -82.826  1.00 35.09 469 A 1 
ATOM 3558 C CB  . ASN A 0 469 . 70.627   7.282   -81.427  1.00 35.09 469 A 1 
ATOM 3559 O O   . ASN A 0 469 . 72.170   8.979   -83.623  1.00 35.09 469 A 1 
ATOM 3560 C CG  . ASN A 0 469 . 70.800   5.966   -80.691  1.00 35.09 469 A 1 
ATOM 3561 N ND2 . ASN A 0 469 . 69.970   5.689   -79.717  1.00 35.09 469 A 1 
ATOM 3562 O OD1 . ASN A 0 469 . 71.708   5.196   -80.959  1.00 35.09 469 A 1 
ATOM 3563 N N   . PRO A 0 470 . 73.525   7.246   -83.177  1.00 38.40 470 A 1 
ATOM 3564 C CA  . PRO A 0 470 . 74.024   7.071   -84.549  1.00 38.40 470 A 1 
ATOM 3565 C C   . PRO A 0 470 . 73.552   5.754   -85.211  1.00 38.40 470 A 1 
ATOM 3566 C CB  . PRO A 0 470 . 75.543   7.095   -84.373  1.00 38.40 470 A 1 
ATOM 3567 O O   . PRO A 0 470 . 73.254   4.794   -84.502  1.00 38.40 470 A 1 
ATOM 3568 C CG  . PRO A 0 470 . 75.740   6.344   -83.052  1.00 38.40 470 A 1 
ATOM 3569 C CD  . PRO A 0 470 . 74.475   6.652   -82.243  1.00 38.40 470 A 1 
ATOM 3570 N N   . ARG A 0 471 . 73.647   5.676   -86.561  1.00 38.16 471 A 1 
ATOM 3571 C CA  . ARG A 0 471 . 73.143   4.637   -87.525  1.00 38.16 471 A 1 
ATOM 3572 C C   . ARG A 0 471 . 71.818   5.083   -88.196  1.00 38.16 471 A 1 
ATOM 3573 C CB  . ARG A 0 471 . 73.035   3.230   -86.886  1.00 38.16 471 A 1 
ATOM 3574 O O   . ARG A 0 471 . 71.072   5.821   -87.576  1.00 38.16 471 A 1 
ATOM 3575 C CG  . ARG A 0 471 . 74.369   2.658   -86.354  1.00 38.16 471 A 1 
ATOM 3576 C CD  . ARG A 0 471 . 74.139   1.667   -85.202  1.00 38.16 471 A 1 
ATOM 3577 N NE  . ARG A 0 471 . 75.409   1.090   -84.706  1.00 38.16 471 A 1 
ATOM 3578 N NH1 . ARG A 0 471 . 74.632   0.341   -82.674  1.00 38.16 471 A 1 
ATOM 3579 N NH2 . ARG A 0 471 . 76.760   -0.012  -83.232  1.00 38.16 471 A 1 
ATOM 3580 C CZ  . ARG A 0 471 . 75.592   0.479   -83.545  1.00 38.16 471 A 1 
ATOM 3581 N N   . HIS A 0 472 . 71.478   4.732   -89.447  1.00 37.34 472 A 1 
ATOM 3582 C CA  . HIS A 0 472 . 72.018   3.739   -90.401  1.00 37.34 472 A 1 
ATOM 3583 C C   . HIS A 0 472 . 71.719   4.178   -91.874  1.00 37.34 472 A 1 
ATOM 3584 C CB  . HIS A 0 472 . 71.281   2.404   -90.110  1.00 37.34 472 A 1 
ATOM 3585 O O   . HIS A 0 472 . 70.623   4.663   -92.101  1.00 37.34 472 A 1 
ATOM 3586 C CG  . HIS A 0 472 . 72.068   1.120   -90.234  1.00 37.34 472 A 1 
ATOM 3587 C CD2 . HIS A 0 472 . 71.725   0.043   -91.011  1.00 37.34 472 A 1 
ATOM 3588 N ND1 . HIS A 0 472 . 73.094   0.701   -89.412  1.00 37.34 472 A 1 
ATOM 3589 C CE1 . HIS A 0 472 . 73.362   -0.586  -89.692  1.00 37.34 472 A 1 
ATOM 3590 N NE2 . HIS A 0 472 . 72.557   -1.025  -90.664  1.00 37.34 472 A 1 
ATOM 3591 N N   . PHE A 0 473 . 72.663   3.988   -92.823  1.00 39.71 473 A 1 
ATOM 3592 C CA  . PHE A 0 473 . 72.534   3.615   -94.268  1.00 39.71 473 A 1 
ATOM 3593 C C   . PHE A 0 473 . 71.463   4.320   -95.174  1.00 39.71 473 A 1 
ATOM 3594 C CB  . PHE A 0 473 . 72.335   2.081   -94.328  1.00 39.71 473 A 1 
ATOM 3595 O O   . PHE A 0 473 . 70.308   4.423   -94.802  1.00 39.71 473 A 1 
ATOM 3596 C CG  . PHE A 0 473 . 73.455   1.131   -93.870  1.00 39.71 473 A 1 
ATOM 3597 C CD1 . PHE A 0 473 . 73.641   -0.069  -94.587  1.00 39.71 473 A 1 
ATOM 3598 C CD2 . PHE A 0 473 . 74.250   1.344   -92.717  1.00 39.71 473 A 1 
ATOM 3599 C CE1 . PHE A 0 473 . 74.590   -1.021  -94.174  1.00 39.71 473 A 1 
ATOM 3600 C CE2 . PHE A 0 473 . 75.207   0.398   -92.309  1.00 39.71 473 A 1 
ATOM 3601 C CZ  . PHE A 0 473 . 75.374   -0.790  -93.034  1.00 39.71 473 A 1 
ATOM 3602 N N   . GLY A 0 474 . 71.695   4.725   -96.440  1.00 37.13 474 A 1 
ATOM 3603 C CA  . GLY A 0 474 . 72.877   4.716   -97.327  1.00 37.13 474 A 1 
ATOM 3604 C C   . GLY A 0 474 . 72.528   5.013   -98.820  1.00 37.13 474 A 1 
ATOM 3605 O O   . GLY A 0 474 . 71.368   5.251   -99.138  1.00 37.13 474 A 1 
ATOM 3606 N N   . ASN A 0 475 . 73.527   4.897   -99.719  1.00 39.08 475 A 1 
ATOM 3607 C CA  . ASN A 0 475 . 73.468   4.773   -101.206 1.00 39.08 475 A 1 
ATOM 3608 C C   . ASN A 0 475 . 73.621   6.012   -102.160 1.00 39.08 475 A 1 
ATOM 3609 C CB  . ASN A 0 475 . 72.311   3.838   -101.634 1.00 39.08 475 A 1 
ATOM 3610 O O   . ASN A 0 475 . 72.968   7.036   -102.014 1.00 39.08 475 A 1 
ATOM 3611 C CG  . ASN A 0 475 . 72.585   3.092   -102.929 1.00 39.08 475 A 1 
ATOM 3612 N ND2 . ASN A 0 475 . 71.567   2.609   -103.599 1.00 39.08 475 A 1 
ATOM 3613 O OD1 . ASN A 0 475 . 73.721   2.917   -103.340 1.00 39.08 475 A 1 
ATOM 3614 N N   . ALA A 0 476 . 74.450   5.798   -103.202 1.00 38.94 476 A 1 
ATOM 3615 C CA  . ALA A 0 476 . 74.510   6.368   -104.573 1.00 38.94 476 A 1 
ATOM 3616 C C   . ALA A 0 476 . 74.807   7.868   -104.915 1.00 38.94 476 A 1 
ATOM 3617 C CB  . ALA A 0 476 . 73.325   5.817   -105.373 1.00 38.94 476 A 1 
ATOM 3618 O O   . ALA A 0 476 . 73.916   8.687   -105.090 1.00 38.94 476 A 1 
ATOM 3619 N N   . HIS A 0 477 . 76.087   8.132   -105.235 1.00 36.37 477 A 1 
ATOM 3620 C CA  . HIS A 0 477 . 76.623   8.799   -106.454 1.00 36.37 477 A 1 
ATOM 3621 C C   . HIS A 0 477 . 76.057   10.129  -107.044 1.00 36.37 477 A 1 
ATOM 3622 C CB  . HIS A 0 477 . 76.706   7.745   -107.578 1.00 36.37 477 A 1 
ATOM 3623 O O   . HIS A 0 477 . 75.158   10.114  -107.874 1.00 36.37 477 A 1 
ATOM 3624 C CG  . HIS A 0 477 . 77.787   6.718   -107.360 1.00 36.37 477 A 1 
ATOM 3625 C CD2 . HIS A 0 477 . 77.650   5.479   -106.795 1.00 36.37 477 A 1 
ATOM 3626 N ND1 . HIS A 0 477 . 79.111   6.858   -107.710 1.00 36.37 477 A 1 
ATOM 3627 C CE1 . HIS A 0 477 . 79.759   5.739   -107.347 1.00 36.37 477 A 1 
ATOM 3628 N NE2 . HIS A 0 477 . 78.911   4.879   -106.767 1.00 36.37 477 A 1 
ATOM 3629 N N   . GLY A 0 478 . 76.834   11.216  -106.869 1.00 36.87 478 A 1 
ATOM 3630 C CA  . GLY A 0 478 . 77.562   11.889  -107.978 1.00 36.87 478 A 1 
ATOM 3631 C C   . GLY A 0 478 . 76.896   13.014  -108.807 1.00 36.87 478 A 1 
ATOM 3632 O O   . GLY A 0 478 . 75.847   12.824  -109.406 1.00 36.87 478 A 1 
ATOM 3633 N N   . GLY A 0 479 . 77.587   14.159  -108.964 1.00 37.36 479 A 1 
ATOM 3634 C CA  . GLY A 0 479 . 77.229   15.220  -109.931 1.00 37.36 479 A 1 
ATOM 3635 C C   . GLY A 0 479 . 77.914   16.576  -109.667 1.00 37.36 479 A 1 
ATOM 3636 O O   . GLY A 0 479 . 77.748   17.155  -108.599 1.00 37.36 479 A 1 
ATOM 3637 N N   . PHE A 0 480 . 78.704   17.090  -110.617 1.00 40.35 480 A 1 
ATOM 3638 C CA  . PHE A 0 480 . 79.534   18.299  -110.451 1.00 40.35 480 A 1 
ATOM 3639 C C   . PHE A 0 480 . 78.818   19.619  -110.823 1.00 40.35 480 A 1 
ATOM 3640 C CB  . PHE A 0 480 . 80.781   18.196  -111.359 1.00 40.35 480 A 1 
ATOM 3641 O O   . PHE A 0 480 . 78.269   19.717  -111.915 1.00 40.35 480 A 1 
ATOM 3642 C CG  . PHE A 0 480 . 81.818   17.129  -111.045 1.00 40.35 480 A 1 
ATOM 3643 C CD1 . PHE A 0 480 . 83.042   17.494  -110.449 1.00 40.35 480 A 1 
ATOM 3644 C CD2 . PHE A 0 480 . 81.613   15.793  -111.441 1.00 40.35 480 A 1 
ATOM 3645 C CE1 . PHE A 0 480 . 84.046   16.531  -110.241 1.00 40.35 480 A 1 
ATOM 3646 C CE2 . PHE A 0 480 . 82.614   14.828  -111.226 1.00 40.35 480 A 1 
ATOM 3647 C CZ  . PHE A 0 480 . 83.831   15.197  -110.628 1.00 40.35 480 A 1 
ATOM 3648 N N   . GLY A 0 481 . 79.060   20.694  -110.053 1.00 39.14 481 A 1 
ATOM 3649 C CA  . GLY A 0 481 . 79.652   21.917  -110.638 1.00 39.14 481 A 1 
ATOM 3650 C C   . GLY A 0 481 . 78.870   23.253  -110.692 1.00 39.14 481 A 1 
ATOM 3651 O O   . GLY A 0 481 . 77.865   23.374  -111.374 1.00 39.14 481 A 1 
ATOM 3652 N N   . LYS A 0 482 . 79.526   24.298  -110.145 1.00 39.86 482 A 1 
ATOM 3653 C CA  . LYS A 0 482 . 79.480   25.751  -110.483 1.00 39.86 482 A 1 
ATOM 3654 C C   . LYS A 0 482 . 78.250   26.636  -110.144 1.00 39.86 482 A 1 
ATOM 3655 C CB  . LYS A 0 482 . 79.848   25.971  -111.967 1.00 39.86 482 A 1 
ATOM 3656 O O   . LYS A 0 482 . 77.309   26.721  -110.918 1.00 39.86 482 A 1 
ATOM 3657 C CG  . LYS A 0 482 . 81.300   25.629  -112.324 1.00 39.86 482 A 1 
ATOM 3658 C CD  . LYS A 0 482 . 81.597   26.089  -113.760 1.00 39.86 482 A 1 
ATOM 3659 C CE  . LYS A 0 482 . 83.079   25.906  -114.104 1.00 39.86 482 A 1 
ATOM 3660 N NZ  . LYS A 0 482 . 83.387   26.436  -115.457 1.00 39.86 482 A 1 
ATOM 3661 N N   . GLY A 0 483 . 78.470   27.531  -109.165 1.00 39.96 483 A 1 
ATOM 3662 C CA  . GLY A 0 483 . 78.005   28.940  -109.158 1.00 39.96 483 A 1 
ATOM 3663 C C   . GLY A 0 483 . 76.598   29.218  -108.593 1.00 39.96 483 A 1 
ATOM 3664 O O   . GLY A 0 483 . 75.664   28.500  -108.905 1.00 39.96 483 A 1 
ATOM 3665 N N   . GLY A 0 484 . 76.371   30.258  -107.777 1.00 35.60 484 A 1 
ATOM 3666 C CA  . GLY A 0 484 . 77.304   31.230  -107.183 1.00 35.60 484 A 1 
ATOM 3667 C C   . GLY A 0 484 . 76.595   32.251  -106.266 1.00 35.60 484 A 1 
ATOM 3668 O O   . GLY A 0 484 . 75.373   32.307  -106.244 1.00 35.60 484 A 1 
ATOM 3669 N N   . TYR A 0 485 . 77.381   33.061  -105.541 1.00 37.99 485 A 1 
ATOM 3670 C CA  . TYR A 0 485 . 76.993   34.310  -104.838 1.00 37.99 485 A 1 
ATOM 3671 C C   . TYR A 0 485 . 75.781   34.255  -103.867 1.00 37.99 485 A 1 
ATOM 3672 C CB  . TYR A 0 485 . 76.932   35.516  -105.812 1.00 37.99 485 A 1 
ATOM 3673 O O   . TYR A 0 485 . 74.647   34.561  -104.217 1.00 37.99 485 A 1 
ATOM 3674 C CG  . TYR A 0 485 . 77.222   35.209  -107.271 1.00 37.99 485 A 1 
ATOM 3675 C CD1 . TYR A 0 485 . 78.541   35.256  -107.763 1.00 37.99 485 A 1 
ATOM 3676 C CD2 . TYR A 0 485 . 76.168   34.805  -108.113 1.00 37.99 485 A 1 
ATOM 3677 C CE1 . TYR A 0 485 . 78.807   34.892  -109.098 1.00 37.99 485 A 1 
ATOM 3678 C CE2 . TYR A 0 485 . 76.432   34.430  -109.443 1.00 37.99 485 A 1 
ATOM 3679 O OH  . TYR A 0 485 . 78.002   34.106  -111.219 1.00 37.99 485 A 1 
ATOM 3680 C CZ  . TYR A 0 485 . 77.750   34.475  -109.937 1.00 37.99 485 A 1 
ATOM 3681 N N   . GLY A 0 486 . 76.065   33.974  -102.591 1.00 38.48 486 A 1 
ATOM 3682 C CA  . GLY A 0 486 . 75.129   34.068  -101.459 1.00 38.48 486 A 1 
ATOM 3683 C C   . GLY A 0 486 . 75.763   33.415  -100.228 1.00 38.48 486 A 1 
ATOM 3684 O O   . GLY A 0 486 . 75.989   32.210  -100.233 1.00 38.48 486 A 1 
ATOM 3685 N N   . GLY A 0 487 . 76.189   34.204  -99.237  1.00 36.76 487 A 1 
ATOM 3686 C CA  . GLY A 0 487 . 77.216   33.771  -98.279  1.00 36.76 487 A 1 
ATOM 3687 C C   . GLY A 0 487 . 76.718   33.276  -96.916  1.00 36.76 487 A 1 
ATOM 3688 O O   . GLY A 0 487 . 75.894   33.938  -96.299  1.00 36.76 487 A 1 
ATOM 3689 N N   . TYR A 0 488 . 77.376   32.215  -96.422  1.00 40.28 488 A 1 
ATOM 3690 C CA  . TYR A 0 488 . 77.479   31.772  -95.015  1.00 40.28 488 A 1 
ATOM 3691 C C   . TYR A 0 488 . 76.178   31.253  -94.342  1.00 40.28 488 A 1 
ATOM 3692 C CB  . TYR A 0 488 . 78.152   32.881  -94.176  1.00 40.28 488 A 1 
ATOM 3693 O O   . TYR A 0 488 . 75.163   31.931  -94.325  1.00 40.28 488 A 1 
ATOM 3694 C CG  . TYR A 0 488 . 79.277   33.646  -94.866  1.00 40.28 488 A 1 
ATOM 3695 C CD1 . TYR A 0 488 . 80.531   33.040  -95.083  1.00 40.28 488 A 1 
ATOM 3696 C CD2 . TYR A 0 488 . 79.050   34.963  -95.315  1.00 40.28 488 A 1 
ATOM 3697 C CE1 . TYR A 0 488 . 81.552   33.750  -95.746  1.00 40.28 488 A 1 
ATOM 3698 C CE2 . TYR A 0 488 . 80.069   35.678  -95.975  1.00 40.28 488 A 1 
ATOM 3699 O OH  . TYR A 0 488 . 82.315   35.748  -96.826  1.00 40.28 488 A 1 
ATOM 3700 C CZ  . TYR A 0 488 . 81.325   35.070  -96.189  1.00 40.28 488 A 1 
ATOM 3701 N N   . SER A 0 489 . 76.141   30.084  -93.687  1.00 37.62 489 A 1 
ATOM 3702 C CA  . SER A 0 489 . 77.121   28.985  -93.599  1.00 37.62 489 A 1 
ATOM 3703 C C   . SER A 0 489 . 76.428   27.649  -93.244  1.00 37.62 489 A 1 
ATOM 3704 C CB  . SER A 0 489 . 78.189   29.298  -92.541  1.00 37.62 489 A 1 
ATOM 3705 O O   . SER A 0 489 . 75.219   27.599  -93.040  1.00 37.62 489 A 1 
ATOM 3706 O OG  . SER A 0 489 . 79.322   28.470  -92.744  1.00 37.62 489 A 1 
ATOM 3707 N N   . HIS A 0 490 . 77.212   26.568  -93.183  1.00 35.91 490 A 1 
ATOM 3708 C CA  . HIS A 0 490 . 76.822   25.181  -92.887  1.00 35.91 490 A 1 
ATOM 3709 C C   . HIS A 0 490 . 75.991   24.997  -91.589  1.00 35.91 490 A 1 
ATOM 3710 C CB  . HIS A 0 490 . 78.117   24.356  -92.772  1.00 35.91 490 A 1 
ATOM 3711 O O   . HIS A 0 490 . 76.145   25.757  -90.640  1.00 35.91 490 A 1 
ATOM 3712 C CG  . HIS A 0 490 . 78.816   24.079  -94.081  1.00 35.91 490 A 1 
ATOM 3713 C CD2 . HIS A 0 490 . 79.441   24.984  -94.899  1.00 35.91 490 A 1 
ATOM 3714 N ND1 . HIS A 0 490 . 78.997   22.836  -94.645  1.00 35.91 490 A 1 
ATOM 3715 C CE1 . HIS A 0 490 . 79.703   22.990  -95.778  1.00 35.91 490 A 1 
ATOM 3716 N NE2 . HIS A 0 490 . 79.992   24.283  -95.976  1.00 35.91 490 A 1 
ATOM 3717 N N   . GLY A 0 491 . 75.175   23.940  -91.461  1.00 37.55 491 A 1 
ATOM 3718 C CA  . GLY A 0 491 . 74.988   22.831  -92.409  1.00 37.55 491 A 1 
ATOM 3719 C C   . GLY A 0 491 . 73.927   21.800  -91.992  1.00 37.55 491 A 1 
ATOM 3720 O O   . GLY A 0 491 . 73.351   21.868  -90.911  1.00 37.55 491 A 1 
ATOM 3721 N N   . VAL A 0 492 . 73.656   20.855  -92.896  1.00 34.39 492 A 1 
ATOM 3722 C CA  . VAL A 0 492 . 72.517   19.919  -92.858  1.00 34.39 492 A 1 
ATOM 3723 C C   . VAL A 0 492 . 72.835   18.630  -92.095  1.00 34.39 492 A 1 
ATOM 3724 C CB  . VAL A 0 492 . 72.123   19.544  -94.311  1.00 34.39 492 A 1 
ATOM 3725 O O   . VAL A 0 492 . 73.862   18.014  -92.370  1.00 34.39 492 A 1 
ATOM 3726 C CG1 . VAL A 0 492 . 70.938   18.571  -94.397  1.00 34.39 492 A 1 
ATOM 3727 C CG2 . VAL A 0 492 . 71.757   20.781  -95.142  1.00 34.39 492 A 1 
ATOM 3728 N N   . GLN A 0 493 . 71.886   18.131  -91.290  1.00 38.82 493 A 1 
ATOM 3729 C CA  . GLN A 0 493 . 71.564   16.693  -91.228  1.00 38.82 493 A 1 
ATOM 3730 C C   . GLN A 0 493 . 70.152   16.440  -90.668  1.00 38.82 493 A 1 
ATOM 3731 C CB  . GLN A 0 493 . 72.659   15.892  -90.488  1.00 38.82 493 A 1 
ATOM 3732 O O   . GLN A 0 493 . 69.750   17.036  -89.673  1.00 38.82 493 A 1 
ATOM 3733 C CG  . GLN A 0 493 . 73.437   15.016  -91.494  1.00 38.82 493 A 1 
ATOM 3734 C CD  . GLN A 0 493 . 74.858   14.675  -91.058  1.00 38.82 493 A 1 
ATOM 3735 N NE2 . GLN A 0 493 . 75.791   14.589  -91.981  1.00 38.82 493 A 1 
ATOM 3736 O OE1 . GLN A 0 493 . 75.165   14.455  -89.901  1.00 38.82 493 A 1 
ATOM 3737 N N   . LYS A 0 494 . 69.384   15.572  -91.346  1.00 33.57 494 A 1 
ATOM 3738 C CA  . LYS A 0 494 . 68.060   15.097  -90.905  1.00 33.57 494 A 1 
ATOM 3739 C C   . LYS A 0 494 . 68.220   13.984  -89.863  1.00 33.57 494 A 1 
ATOM 3740 C CB  . LYS A 0 494 . 67.261   14.506  -92.086  1.00 33.57 494 A 1 
ATOM 3741 O O   . LYS A 0 494 . 69.087   13.132  -90.033  1.00 33.57 494 A 1 
ATOM 3742 C CG  . LYS A 0 494 . 66.717   15.496  -93.128  1.00 33.57 494 A 1 
ATOM 3743 C CD  . LYS A 0 494 . 65.921   14.704  -94.184  1.00 33.57 494 A 1 
ATOM 3744 C CE  . LYS A 0 494 . 65.198   15.609  -95.190  1.00 33.57 494 A 1 
ATOM 3745 N NZ  . LYS A 0 494 . 64.359   14.813  -96.126  1.00 33.57 494 A 1 
ATOM 3746 N N   . GLY A 0 495 . 67.315   13.921  -88.888  1.00 30.10 495 A 1 
ATOM 3747 C CA  . GLY A 0 495 . 67.155   12.762  -88.003  1.00 30.10 495 A 1 
ATOM 3748 C C   . GLY A 0 495 . 66.381   13.108  -86.733  1.00 30.10 495 A 1 
ATOM 3749 O O   . GLY A 0 495 . 66.890   13.853  -85.903  1.00 30.10 495 A 1 
ATOM 3750 N N   . GLY A 0 496 . 65.169   12.563  -86.586  1.00 32.98 496 A 1 
ATOM 3751 C CA  . GLY A 0 496 . 64.313   12.760  -85.411  1.00 32.98 496 A 1 
ATOM 3752 C C   . GLY A 0 496 . 62.911   13.251  -85.766  1.00 32.98 496 A 1 
ATOM 3753 O O   . GLY A 0 496 . 62.668   14.454  -85.809  1.00 32.98 496 A 1 
ATOM 3754 N N   . GLU A 0 497 . 61.987   12.315  -85.980  1.00 30.25 497 A 1 
ATOM 3755 C CA  . GLU A 0 497 . 60.553   12.589  -85.873  1.00 30.25 497 A 1 
ATOM 3756 C C   . GLU A 0 497 . 60.217   12.811  -84.396  1.00 30.25 497 A 1 
ATOM 3757 C CB  . GLU A 0 497 . 59.738   11.408  -86.424  1.00 30.25 497 A 1 
ATOM 3758 O O   . GLU A 0 497 . 60.274   11.881  -83.596  1.00 30.25 497 A 1 
ATOM 3759 C CG  . GLU A 0 497 . 59.810   11.327  -87.953  1.00 30.25 497 A 1 
ATOM 3760 C CD  . GLU A 0 497 . 59.280   9.983   -88.464  1.00 30.25 497 A 1 
ATOM 3761 O OE1 . GLU A 0 497 . 58.250   9.991   -89.172  1.00 30.25 497 A 1 
ATOM 3762 O OE2 . GLU A 0 497 . 59.967   8.971   -88.194  1.00 30.25 497 A 1 
ATOM 3763 N N   . TRP A 0 498 . 59.890   14.051  -84.037  1.00 32.78 498 A 1 
ATOM 3764 C CA  . TRP A 0 498 . 59.351   14.398  -82.725  1.00 32.78 498 A 1 
ATOM 3765 C C   . TRP A 0 498 . 58.283   15.476  -82.888  1.00 32.78 498 A 1 
ATOM 3766 C CB  . TRP A 0 498 . 60.466   14.815  -81.750  1.00 32.78 498 A 1 
ATOM 3767 O O   . TRP A 0 498 . 58.524   16.655  -82.618  1.00 32.78 498 A 1 
ATOM 3768 C CG  . TRP A 0 498 . 61.374   13.708  -81.305  1.00 32.78 498 A 1 
ATOM 3769 C CD1 . TRP A 0 498 . 62.653   13.538  -81.706  1.00 32.78 498 A 1 
ATOM 3770 C CD2 . TRP A 0 498 . 61.073   12.570  -80.433  1.00 32.78 498 A 1 
ATOM 3771 C CE2 . TRP A 0 498 . 62.235   11.745  -80.354  1.00 32.78 498 A 1 
ATOM 3772 C CE3 . TRP A 0 498 . 59.934   12.137  -79.716  1.00 32.78 498 A 1 
ATOM 3773 N NE1 . TRP A 0 498 . 63.169   12.388  -81.139  1.00 32.78 498 A 1 
ATOM 3774 C CH2 . TRP A 0 498 . 61.119   10.155  -78.910  1.00 32.78 498 A 1 
ATOM 3775 C CZ2 . TRP A 0 498 . 62.270   10.558  -79.607  1.00 32.78 498 A 1 
ATOM 3776 C CZ3 . TRP A 0 498 . 59.956   10.945  -78.964  1.00 32.78 498 A 1 
ATOM 3777 N N   . ASP A 0 499 . 57.082   15.056  -83.291  1.00 34.41 499 A 1 
ATOM 3778 C CA  . ASP A 0 499 . 55.873   15.806  -82.955  1.00 34.41 499 A 1 
ATOM 3779 C C   . ASP A 0 499 . 55.764   15.832  -81.427  1.00 34.41 499 A 1 
ATOM 3780 C CB  . ASP A 0 499 . 54.620   15.197  -83.612  1.00 34.41 499 A 1 
ATOM 3781 O O   . ASP A 0 499 . 55.379   14.860  -80.774  1.00 34.41 499 A 1 
ATOM 3782 C CG  . ASP A 0 499 . 54.357   15.744  -85.019  1.00 34.41 499 A 1 
ATOM 3783 O OD1 . ASP A 0 499 . 54.624   16.949  -85.233  1.00 34.41 499 A 1 
ATOM 3784 O OD2 . ASP A 0 499 . 53.856   14.963  -85.854  1.00 34.41 499 A 1 
ATOM 3785 N N   . GLY A 0 500 . 56.209   16.945  -80.841  1.00 34.01 500 A 1 
ATOM 3786 C CA  . GLY A 0 500 . 56.302   17.140  -79.400  1.00 34.01 500 A 1 
ATOM 3787 C C   . GLY A 0 500 . 54.927   17.286  -78.757  1.00 34.01 500 A 1 
ATOM 3788 O O   . GLY A 0 500 . 54.541   18.391  -78.378  1.00 34.01 500 A 1 
ATOM 3789 N N   . ALA A 0 501 . 54.209   16.172  -78.600  1.00 33.31 501 A 1 
ATOM 3790 C CA  . ALA A 0 501 . 52.875   16.055  -78.000  1.00 33.31 501 A 1 
ATOM 3791 C C   . ALA A 0 501 . 52.848   16.330  -76.474  1.00 33.31 501 A 1 
ATOM 3792 C CB  . ALA A 0 501 . 52.314   14.676  -78.378  1.00 33.31 501 A 1 
ATOM 3793 O O   . ALA A 0 501 . 52.134   15.686  -75.711  1.00 33.31 501 A 1 
ATOM 3794 N N   . SER A 0 502 . 53.658   17.280  -76.004  1.00 35.27 502 A 1 
ATOM 3795 C CA  . SER A 0 502 . 54.032   17.451  -74.600  1.00 35.27 502 A 1 
ATOM 3796 C C   . SER A 0 502 . 54.124   18.921  -74.164  1.00 35.27 502 A 1 
ATOM 3797 C CB  . SER A 0 502 . 55.297   16.631  -74.299  1.00 35.27 502 A 1 
ATOM 3798 O O   . SER A 0 502 . 55.033   19.304  -73.424  1.00 35.27 502 A 1 
ATOM 3799 O OG  . SER A 0 502 . 56.327   16.887  -75.237  1.00 35.27 502 A 1 
ATOM 3800 N N   . LYS A 0 503 . 53.131   19.745  -74.552  1.00 37.94 503 A 1 
ATOM 3801 C CA  . LYS A 0 503 . 52.697   20.909  -73.734  1.00 37.94 503 A 1 
ATOM 3802 C C   . LYS A 0 503 . 51.278   21.453  -73.987  1.00 37.94 503 A 1 
ATOM 3803 C CB  . LYS A 0 503 . 53.802   22.000  -73.678  1.00 37.94 503 A 1 
ATOM 3804 O O   . LYS A 0 503 . 51.028   22.642  -73.823  1.00 37.94 503 A 1 
ATOM 3805 C CG  . LYS A 0 503 . 54.322   22.118  -72.228  1.00 37.94 503 A 1 
ATOM 3806 C CD  . LYS A 0 503 . 55.762   22.630  -72.135  1.00 37.94 503 A 1 
ATOM 3807 C CE  . LYS A 0 503 . 56.253   22.413  -70.697  1.00 37.94 503 A 1 
ATOM 3808 N NZ  . LYS A 0 503 . 57.706   22.678  -70.554  1.00 37.94 503 A 1 
ATOM 3809 N N   . ALA A 0 504 . 50.315   20.574  -74.273  1.00 34.07 504 A 1 
ATOM 3810 C CA  . ALA A 0 504 . 48.890   20.931  -74.372  1.00 34.07 504 A 1 
ATOM 3811 C C   . ALA A 0 504 . 48.176   21.162  -73.011  1.00 34.07 504 A 1 
ATOM 3812 C CB  . ALA A 0 504 . 48.192   19.851  -75.209  1.00 34.07 504 A 1 
ATOM 3813 O O   . ALA A 0 504 . 46.985   21.452  -72.989  1.00 34.07 504 A 1 
ATOM 3814 N N   . ALA A 0 505 . 48.878   21.035  -71.876  1.00 35.87 505 A 1 
ATOM 3815 C CA  . ALA A 0 505 . 48.288   20.944  -70.533  1.00 35.87 505 A 1 
ATOM 3816 C C   . ALA A 0 505 . 48.886   21.969  -69.542  1.00 35.87 505 A 1 
ATOM 3817 C CB  . ALA A 0 505 . 48.441   19.489  -70.063  1.00 35.87 505 A 1 
ATOM 3818 O O   . ALA A 0 505 . 49.510   21.595  -68.546  1.00 35.87 505 A 1 
ATOM 3819 N N   . HIS A 0 506 . 48.786   23.274  -69.837  1.00 32.91 506 A 1 
ATOM 3820 C CA  . HIS A 0 506 . 49.481   24.292  -69.025  1.00 32.91 506 A 1 
ATOM 3821 C C   . HIS A 0 506 . 48.789   25.660  -68.845  1.00 32.91 506 A 1 
ATOM 3822 C CB  . HIS A 0 506 . 50.965   24.360  -69.445  1.00 32.91 506 A 1 
ATOM 3823 O O   . HIS A 0 506 . 49.456   26.686  -68.709  1.00 32.91 506 A 1 
ATOM 3824 C CG  . HIS A 0 506 . 51.894   24.159  -68.273  1.00 32.91 506 A 1 
ATOM 3825 C CD2 . HIS A 0 506 . 52.974   24.929  -67.951  1.00 32.91 506 A 1 
ATOM 3826 N ND1 . HIS A 0 506 . 51.803   23.170  -67.317  1.00 32.91 506 A 1 
ATOM 3827 C CE1 . HIS A 0 506 . 52.790   23.361  -66.424  1.00 32.91 506 A 1 
ATOM 3828 N NE2 . HIS A 0 506 . 53.543   24.423  -66.779  1.00 32.91 506 A 1 
ATOM 3829 N N   . ALA A 0 507 . 47.455   25.660  -68.771  1.00 35.66 507 A 1 
ATOM 3830 C CA  . ALA A 0 507 . 46.650   26.719  -68.151  1.00 35.66 507 A 1 
ATOM 3831 C C   . ALA A 0 507 . 45.304   26.117  -67.700  1.00 35.66 507 A 1 
ATOM 3832 C CB  . ALA A 0 507 . 46.434   27.854  -69.166  1.00 35.66 507 A 1 
ATOM 3833 O O   . ALA A 0 507 . 44.563   25.641  -68.555  1.00 35.66 507 A 1 
ATOM 3834 N N   . GLY A 0 508 . 44.994   26.096  -66.394  1.00 36.47 508 A 1 
ATOM 3835 C CA  . GLY A 0 508 . 43.680   25.609  -65.931  1.00 36.47 508 A 1 
ATOM 3836 C C   . GLY A 0 508 . 43.544   25.106  -64.488  1.00 36.47 508 A 1 
ATOM 3837 O O   . GLY A 0 508 . 42.415   24.957  -64.037  1.00 36.47 508 A 1 
ATOM 3838 N N   . TYR A 0 509 . 44.631   24.866  -63.748  1.00 38.34 509 A 1 
ATOM 3839 C CA  . TYR A 0 509 . 44.538   24.397  -62.357  1.00 38.34 509 A 1 
ATOM 3840 C C   . TYR A 0 509 . 44.599   25.570  -61.374  1.00 38.34 509 A 1 
ATOM 3841 C CB  . TYR A 0 509 . 45.573   23.295  -62.091  1.00 38.34 509 A 1 
ATOM 3842 O O   . TYR A 0 509 . 45.633   26.216  -61.218  1.00 38.34 509 A 1 
ATOM 3843 C CG  . TYR A 0 509 . 45.232   22.024  -62.850  1.00 38.34 509 A 1 
ATOM 3844 C CD1 . TYR A 0 509 . 44.254   21.150  -62.337  1.00 38.34 509 A 1 
ATOM 3845 C CD2 . TYR A 0 509 . 45.813   21.765  -64.108  1.00 38.34 509 A 1 
ATOM 3846 C CE1 . TYR A 0 509 . 43.842   20.031  -63.085  1.00 38.34 509 A 1 
ATOM 3847 C CE2 . TYR A 0 509 . 45.403   20.646  -64.861  1.00 38.34 509 A 1 
ATOM 3848 O OH  . TYR A 0 509 . 43.992   18.711  -65.075  1.00 38.34 509 A 1 
ATOM 3849 C CZ  . TYR A 0 509 . 44.409   19.782  -64.350  1.00 38.34 509 A 1 
ATOM 3850 N N   . GLY A 0 510 . 43.462   25.863  -60.743  1.00 41.40 510 A 1 
ATOM 3851 C CA  . GLY A 0 510 . 43.407   26.637  -59.505  1.00 41.40 510 A 1 
ATOM 3852 C C   . GLY A 0 510 . 43.567   25.699  -58.308  1.00 41.40 510 A 1 
ATOM 3853 O O   . GLY A 0 510 . 43.093   24.564  -58.359  1.00 41.40 510 A 1 
ATOM 3854 N N   . GLY A 0 511 . 44.226   26.164  -57.244  1.00 47.15 511 A 1 
ATOM 3855 C CA  . GLY A 0 511 . 44.328   25.403  -55.996  1.00 47.15 511 A 1 
ATOM 3856 C C   . GLY A 0 511 . 42.938   25.099  -55.437  1.00 47.15 511 A 1 
ATOM 3857 O O   . GLY A 0 511 . 42.110   26.008  -55.335  1.00 47.15 511 A 1 
ATOM 3858 N N   . LYS A 0 512 . 42.682   23.828  -55.120  1.00 53.38 512 A 1 
ATOM 3859 C CA  . LYS A 0 512 . 41.433   23.386  -54.497  1.00 53.38 512 A 1 
ATOM 3860 C C   . LYS A 0 512 . 41.524   23.630  -52.992  1.00 53.38 512 A 1 
ATOM 3861 C CB  . LYS A 0 512 . 41.172   21.896  -54.769  1.00 53.38 512 A 1 
ATOM 3862 O O   . LYS A 0 512 . 42.340   23.004  -52.328  1.00 53.38 512 A 1 
ATOM 3863 C CG  . LYS A 0 512 . 40.887   21.533  -56.237  1.00 53.38 512 A 1 
ATOM 3864 C CD  . LYS A 0 512 . 40.461   20.057  -56.280  1.00 53.38 512 A 1 
ATOM 3865 C CE  . LYS A 0 512 . 40.034   19.571  -57.668  1.00 53.38 512 A 1 
ATOM 3866 N NZ  . LYS A 0 512 . 39.352   18.253  -57.552  1.00 53.38 512 A 1 
ATOM 3867 N N   . SER A 0 513 . 40.690   24.520  -52.475  1.00 56.80 513 A 1 
ATOM 3868 C CA  . SER A 0 513 . 40.393   24.590  -51.045  1.00 56.80 513 A 1 
ATOM 3869 C C   . SER A 0 513 . 38.965   24.081  -50.883  1.00 56.80 513 A 1 
ATOM 3870 C CB  . SER A 0 513 . 40.591   26.022  -50.538  1.00 56.80 513 A 1 
ATOM 3871 O O   . SER A 0 513 . 38.070   24.537  -51.612  1.00 56.80 513 A 1 
ATOM 3872 O OG  . SER A 0 513 . 40.693   26.088  -49.134  1.00 56.80 513 A 1 
ATOM 3873 N N   . GLY A 0 514 . 38.785   23.089  -50.021  1.00 63.94 514 A 1 
ATOM 3874 C CA  . GLY A 0 514 . 37.498   22.478  -49.715  1.00 63.94 514 A 1 
ATOM 3875 C C   . GLY A 0 514 . 37.377   22.218  -48.220  1.00 63.94 514 A 1 
ATOM 3876 O O   . GLY A 0 514 . 38.383   22.175  -47.509  1.00 63.94 514 A 1 
ATOM 3877 N N   . SER A 0 515 . 36.140   22.097  -47.764  1.00 72.85 515 A 1 
ATOM 3878 C CA  . SER A 0 515 . 35.814   21.486  -46.481  1.00 72.85 515 A 1 
ATOM 3879 C C   . SER A 0 515 . 34.645   20.544  -46.692  1.00 72.85 515 A 1 
ATOM 3880 C CB  . SER A 0 515 . 35.465   22.521  -45.406  1.00 72.85 515 A 1 
ATOM 3881 O O   . SER A 0 515 . 33.664   20.965  -47.316  1.00 72.85 515 A 1 
ATOM 3882 O OG  . SER A 0 515 . 34.369   23.351  -45.789  1.00 72.85 515 A 1 
ATOM 3883 N N   . ASP A 0 516 . 34.784   19.342  -46.162  1.00 77.07 516 A 1 
ATOM 3884 C CA  . ASP A 0 516 . 33.685   18.435  -45.867  1.00 77.07 516 A 1 
ATOM 3885 C C   . ASP A 0 516 . 33.045   18.832  -44.524  1.00 77.07 516 A 1 
ATOM 3886 C CB  . ASP A 0 516 . 34.226   16.989  -45.874  1.00 77.07 516 A 1 
ATOM 3887 O O   . ASP A 0 516 . 33.596   19.679  -43.803  1.00 77.07 516 A 1 
ATOM 3888 C CG  . ASP A 0 516 . 33.524   16.169  -46.950  1.00 77.07 516 A 1 
ATOM 3889 O OD1 . ASP A 0 516 . 32.278   16.210  -46.931  1.00 77.07 516 A 1 
ATOM 3890 O OD2 . ASP A 0 516 . 34.222   15.684  -47.879  1.00 77.07 516 A 1 
ATOM 3891 N N   . TRP A 0 517 . 31.859   18.297  -44.239  1.00 80.46 517 A 1 
ATOM 3892 C CA  . TRP A 0 517 . 31.276   18.228  -42.894  1.00 80.46 517 A 1 
ATOM 3893 C C   . TRP A 0 517 . 30.061   17.303  -42.933  1.00 80.46 517 A 1 
ATOM 3894 C CB  . TRP A 0 517 . 30.846   19.603  -42.348  1.00 80.46 517 A 1 
ATOM 3895 O O   . TRP A 0 517 . 29.048   17.665  -43.539  1.00 80.46 517 A 1 
ATOM 3896 C CG  . TRP A 0 517 . 30.302   19.593  -40.944  1.00 80.46 517 A 1 
ATOM 3897 C CD1 . TRP A 0 517 . 31.028   19.387  -39.820  1.00 80.46 517 A 1 
ATOM 3898 C CD2 . TRP A 0 517 . 28.912   19.673  -40.489  1.00 80.46 517 A 1 
ATOM 3899 C CE2 . TRP A 0 517 . 28.894   19.597  -39.063  1.00 80.46 517 A 1 
ATOM 3900 C CE3 . TRP A 0 517 . 27.659   19.748  -41.138  1.00 80.46 517 A 1 
ATOM 3901 N NE1 . TRP A 0 517 . 30.210   19.420  -38.705  1.00 80.46 517 A 1 
ATOM 3902 C CH2 . TRP A 0 517 . 26.481   19.756  -38.996  1.00 80.46 517 A 1 
ATOM 3903 C CZ2 . TRP A 0 517 . 27.708   19.652  -38.318  1.00 80.46 517 A 1 
ATOM 3904 C CZ3 . TRP A 0 517 . 26.459   19.798  -40.401  1.00 80.46 517 A 1 
ATOM 3905 N N   . ASP A 0 518 . 30.171   16.158  -42.268  1.00 83.96 518 A 1 
ATOM 3906 C CA  . ASP A 0 518 . 29.086   15.199  -42.067  1.00 83.96 518 A 1 
ATOM 3907 C C   . ASP A 0 518 . 28.743   15.148  -40.570  1.00 83.96 518 A 1 
ATOM 3908 C CB  . ASP A 0 518 . 29.473   13.800  -42.602  1.00 83.96 518 A 1 
ATOM 3909 O O   . ASP A 0 518 . 29.619   15.225  -39.707  1.00 83.96 518 A 1 
ATOM 3910 C CG  . ASP A 0 518 . 29.130   13.519  -44.078  1.00 83.96 518 A 1 
ATOM 3911 O OD1 . ASP A 0 518 . 28.491   14.374  -44.734  1.00 83.96 518 A 1 
ATOM 3912 O OD2 . ASP A 0 518 . 29.421   12.384  -44.532  1.00 83.96 518 A 1 
ATOM 3913 N N   . ALA A 0 519 . 27.461   15.001  -40.242  1.00 83.42 519 A 1 
ATOM 3914 C CA  . ALA A 0 519 . 27.008   14.838  -38.862  1.00 83.42 519 A 1 
ATOM 3915 C C   . ALA A 0 519 . 25.810   13.892  -38.778  1.00 83.42 519 A 1 
ATOM 3916 C CB  . ALA A 0 519 . 26.682   16.214  -38.271  1.00 83.42 519 A 1 
ATOM 3917 O O   . ALA A 0 519 . 24.966   13.859  -39.675  1.00 83.42 519 A 1 
ATOM 3918 N N   . TRP A 0 520 . 25.688   13.148  -37.680  1.00 88.38 520 A 1 
ATOM 3919 C CA  . TRP A 0 520 . 24.500   12.341  -37.387  1.00 88.38 520 A 1 
ATOM 3920 C C   . TRP A 0 520 . 24.189   12.323  -35.894  1.00 88.38 520 A 1 
ATOM 3921 C CB  . TRP A 0 520 . 24.649   10.915  -37.945  1.00 88.38 520 A 1 
ATOM 3922 O O   . TRP A 0 520 . 25.066   12.548  -35.060  1.00 88.38 520 A 1 
ATOM 3923 C CG  . TRP A 0 520 . 25.526   9.991   -37.153  1.00 88.38 520 A 1 
ATOM 3924 C CD1 . TRP A 0 520 . 26.875   9.954   -37.211  1.00 88.38 520 A 1 
ATOM 3925 C CD2 . TRP A 0 520 . 25.146   9.035   -36.110  1.00 88.38 520 A 1 
ATOM 3926 C CE2 . TRP A 0 520 . 26.336   8.459   -35.573  1.00 88.38 520 A 1 
ATOM 3927 C CE3 . TRP A 0 520 . 23.922   8.633   -35.528  1.00 88.38 520 A 1 
ATOM 3928 N NE1 . TRP A 0 520 . 27.354   9.032   -36.302  1.00 88.38 520 A 1 
ATOM 3929 C CH2 . TRP A 0 520 . 25.084   7.176   -33.944  1.00 88.38 520 A 1 
ATOM 3930 C CZ2 . TRP A 0 520 . 26.318   7.544   -34.509  1.00 88.38 520 A 1 
ATOM 3931 C CZ3 . TRP A 0 520 . 23.890   7.717   -34.457  1.00 88.38 520 A 1 
ATOM 3932 N N   . GLY A 0 521 . 22.938   12.023  -35.555  1.00 86.77 521 A 1 
ATOM 3933 C CA  . GLY A 0 521 . 22.548   11.831  -34.167  1.00 86.77 521 A 1 
ATOM 3934 C C   . GLY A 0 521 . 21.186   11.179  -33.977  1.00 86.77 521 A 1 
ATOM 3935 O O   . GLY A 0 521 . 20.489   10.833  -34.943  1.00 86.77 521 A 1 
ATOM 3936 N N   . ARG A 0 522 . 20.862   10.943  -32.706  1.00 90.56 522 A 1 
ATOM 3937 C CA  . ARG A 0 522 . 19.670   10.236  -32.248  1.00 90.56 522 A 1 
ATOM 3938 C C   . ARG A 0 522 . 19.273   10.672  -30.838  1.00 90.56 522 A 1 
ATOM 3939 C CB  . ARG A 0 522 . 19.973   8.736   -32.294  1.00 90.56 522 A 1 
ATOM 3940 O O   . ARG A 0 522 . 20.126   10.684  -29.964  1.00 90.56 522 A 1 
ATOM 3941 C CG  . ARG A 0 522 . 18.777   7.881   -31.872  1.00 90.56 522 A 1 
ATOM 3942 C CD  . ARG A 0 522 . 19.133   6.422   -32.142  1.00 90.56 522 A 1 
ATOM 3943 N NE  . ARG A 0 522 . 17.956   5.560   -31.976  1.00 90.56 522 A 1 
ATOM 3944 N NH1 . ARG A 0 522 . 18.801   4.206   -30.326  1.00 90.56 522 A 1 
ATOM 3945 N NH2 . ARG A 0 522 . 16.697   3.970   -30.991  1.00 90.56 522 A 1 
ATOM 3946 C CZ  . ARG A 0 522 . 17.834   4.577   -31.119  1.00 90.56 522 A 1 
ATOM 3947 N N   . ASP A 0 523 . 17.982   10.916  -30.649  1.00 87.69 523 A 1 
ATOM 3948 C CA  . ASP A 0 523 . 17.301   11.263  -29.391  1.00 87.69 523 A 1 
ATOM 3949 C C   . ASP A 0 523 . 16.383   10.080  -29.002  1.00 87.69 523 A 1 
ATOM 3950 C CB  . ASP A 0 523 . 16.561   12.596  -29.640  1.00 87.69 523 A 1 
ATOM 3951 O O   . ASP A 0 523 . 15.816   9.417   -29.878  1.00 87.69 523 A 1 
ATOM 3952 C CG  . ASP A 0 523 . 15.597   13.108  -28.555  1.00 87.69 523 A 1 
ATOM 3953 O OD1 . ASP A 0 523 . 15.076   12.283  -27.768  1.00 87.69 523 A 1 
ATOM 3954 O OD2 . ASP A 0 523 . 15.273   14.318  -28.622  1.00 87.69 523 A 1 
ATOM 3955 N N   . GLN A 0 524 . 16.275   9.755   -27.710  1.00 89.95 524 A 1 
ATOM 3956 C CA  . GLN A 0 524 . 15.612   8.551   -27.181  1.00 89.95 524 A 1 
ATOM 3957 C C   . GLN A 0 524 . 14.736   8.830   -25.933  1.00 89.95 524 A 1 
ATOM 3958 C CB  . GLN A 0 524 . 16.691   7.471   -26.935  1.00 89.95 524 A 1 
ATOM 3959 O O   . GLN A 0 524 . 14.650   7.985   -25.035  1.00 89.95 524 A 1 
ATOM 3960 C CG  . GLN A 0 524 . 17.125   6.642   -28.157  1.00 89.95 524 A 1 
ATOM 3961 C CD  . GLN A 0 524 . 16.436   5.281   -28.208  1.00 89.95 524 A 1 
ATOM 3962 N NE2 . GLN A 0 524 . 15.135   5.249   -28.393  1.00 89.95 524 A 1 
ATOM 3963 O OE1 . GLN A 0 524 . 17.042   4.208   -28.169  1.00 89.95 524 A 1 
ATOM 3964 N N   . ASP A 0 525 . 14.056   9.982   -25.875  1.00 88.67 525 A 1 
ATOM 3965 C CA  . ASP A 0 525 . 13.186   10.382  -24.749  1.00 88.67 525 A 1 
ATOM 3966 C C   . ASP A 0 525 . 12.134   9.308   -24.356  1.00 88.67 525 A 1 
ATOM 3967 C CB  . ASP A 0 525 . 12.514   11.734  -25.087  1.00 88.67 525 A 1 
ATOM 3968 O O   . ASP A 0 525 . 11.334   8.832   -25.171  1.00 88.67 525 A 1 
ATOM 3969 C CG  . ASP A 0 525 . 11.753   12.415  -23.927  1.00 88.67 525 A 1 
ATOM 3970 O OD1 . ASP A 0 525 . 11.748   11.900  -22.779  1.00 88.67 525 A 1 
ATOM 3971 O OD2 . ASP A 0 525 . 11.051   13.427  -24.176  1.00 88.67 525 A 1 
ATOM 3972 N N   . LEU A 0 526 . 12.083   8.939   -23.069  1.00 92.36 526 A 1 
ATOM 3973 C CA  . LEU A 0 526 . 11.090   8.038   -22.471  1.00 92.36 526 A 1 
ATOM 3974 C C   . LEU A 0 526 . 10.553   8.602   -21.149  1.00 92.36 526 A 1 
ATOM 3975 C CB  . LEU A 0 526 . 11.726   6.644   -22.277  1.00 92.36 526 A 1 
ATOM 3976 O O   . LEU A 0 526 . 11.240   8.603   -20.127  1.00 92.36 526 A 1 
ATOM 3977 C CG  . LEU A 0 526 . 10.871   5.626   -21.491  1.00 92.36 526 A 1 
ATOM 3978 C CD1 . LEU A 0 526 . 9.595    5.215   -22.229  1.00 92.36 526 A 1 
ATOM 3979 C CD2 . LEU A 0 526 . 11.663   4.347   -21.215  1.00 92.36 526 A 1 
ATOM 3980 N N   . SER A 0 527 . 9.253    8.923   -21.093  1.00 94.56 527 A 1 
ATOM 3981 C CA  . SER A 0 527 . 8.571    9.315   -19.850  1.00 94.56 527 A 1 
ATOM 3982 C C   . SER A 0 527 . 7.389    8.412   -19.492  1.00 94.56 527 A 1 
ATOM 3983 C CB  . SER A 0 527 . 8.160    10.789  -19.877  1.00 94.56 527 A 1 
ATOM 3984 O O   . SER A 0 527 . 6.391    8.323   -20.209  1.00 94.56 527 A 1 
ATOM 3985 O OG  . SER A 0 527 . 7.797    11.182  -18.554  1.00 94.56 527 A 1 
ATOM 3986 N N   . ILE A 0 528 . 7.453    7.794   -18.309  1.00 94.76 528 A 1 
ATOM 3987 C CA  . ILE A 0 528 . 6.391    6.960   -17.731  1.00 94.76 528 A 1 
ATOM 3988 C C   . ILE A 0 528 . 5.875    7.627   -16.457  1.00 94.76 528 A 1 
ATOM 3989 C CB  . ILE A 0 528 . 6.890    5.520   -17.460  1.00 94.76 528 A 1 
ATOM 3990 O O   . ILE A 0 528 . 6.657    7.974   -15.575  1.00 94.76 528 A 1 
ATOM 3991 C CG1 . ILE A 0 528 . 7.473    4.884   -18.744  1.00 94.76 528 A 1 
ATOM 3992 C CG2 . ILE A 0 528 . 5.743    4.672   -16.871  1.00 94.76 528 A 1 
ATOM 3993 C CD1 . ILE A 0 528 . 7.995    3.452   -18.571  1.00 94.76 528 A 1 
ATOM 3994 N N   . LYS A 0 529 . 4.555    7.785   -16.322  1.00 95.24 529 A 1 
ATOM 3995 C CA  . LYS A 0 529 . 3.916    8.290   -15.095  1.00 95.24 529 A 1 
ATOM 3996 C C   . LYS A 0 529 . 2.748    7.396   -14.714  1.00 95.24 529 A 1 
ATOM 3997 C CB  . LYS A 0 529 . 3.528    9.777   -15.235  1.00 95.24 529 A 1 
ATOM 3998 O O   . LYS A 0 529 . 1.824    7.210   -15.504  1.00 95.24 529 A 1 
ATOM 3999 C CG  . LYS A 0 529 . 4.803    10.612  -15.443  1.00 95.24 529 A 1 
ATOM 4000 C CD  . LYS A 0 529 . 4.646    12.137  -15.459  1.00 95.24 529 A 1 
ATOM 4001 C CE  . LYS A 0 529 . 6.068    12.658  -15.736  1.00 95.24 529 A 1 
ATOM 4002 N NZ  . LYS A 0 529 . 6.200    14.135  -15.754  1.00 95.24 529 A 1 
ATOM 4003 N N   . GLU A 0 530 . 2.805    6.844   -13.512  1.00 94.18 530 A 1 
ATOM 4004 C CA  . GLU A 0 530 . 1.833    5.909   -12.957  1.00 94.18 530 A 1 
ATOM 4005 C C   . GLU A 0 530 . 1.343    6.408   -11.602  1.00 94.18 530 A 1 
ATOM 4006 C CB  . GLU A 0 530 . 2.445    4.504   -12.821  1.00 94.18 530 A 1 
ATOM 4007 O O   . GLU A 0 530 . 2.145    6.847   -10.778  1.00 94.18 530 A 1 
ATOM 4008 C CG  . GLU A 0 530 . 2.796    3.933   -14.197  1.00 94.18 530 A 1 
ATOM 4009 C CD  . GLU A 0 530 . 3.316    2.497   -14.161  1.00 94.18 530 A 1 
ATOM 4010 O OE1 . GLU A 0 530 . 4.028    2.111   -15.112  1.00 94.18 530 A 1 
ATOM 4011 O OE2 . GLU A 0 530 . 2.857    1.669   -13.348  1.00 94.18 530 A 1 
ATOM 4012 N N   . SER A 0 531 . 0.039    6.308   -11.355  1.00 93.94 531 A 1 
ATOM 4013 C CA  . SER A 0 531 . -0.530   6.463   -10.020  1.00 93.94 531 A 1 
ATOM 4014 C C   . SER A 0 531 . -1.630   5.440   -9.763   1.00 93.94 531 A 1 
ATOM 4015 C CB  . SER A 0 531 . -1.002   7.895   -9.734   1.00 93.94 531 A 1 
ATOM 4016 O O   . SER A 0 531 . -2.292   4.945   -10.680  1.00 93.94 531 A 1 
ATOM 4017 O OG  . SER A 0 531 . -2.187   8.232   -10.430  1.00 93.94 531 A 1 
ATOM 4018 N N   . TYR A 0 532 . -1.792   5.108   -8.491   1.00 95.37 532 A 1 
ATOM 4019 C CA  . TYR A 0 532 . -2.844   4.259   -7.967   1.00 95.37 532 A 1 
ATOM 4020 C C   . TYR A 0 532 . -3.325   4.872   -6.655   1.00 95.37 532 A 1 
ATOM 4021 C CB  . TYR A 0 532 . -2.299   2.840   -7.754   1.00 95.37 532 A 1 
ATOM 4022 O O   . TYR A 0 532 . -2.514   5.070   -5.753   1.00 95.37 532 A 1 
ATOM 4023 C CG  . TYR A 0 532 . -3.313   1.934   -7.092   1.00 95.37 532 A 1 
ATOM 4024 C CD1 . TYR A 0 532 . -3.459   1.947   -5.689   1.00 95.37 532 A 1 
ATOM 4025 C CD2 . TYR A 0 532 . -4.193   1.179   -7.890   1.00 95.37 532 A 1 
ATOM 4026 C CE1 . TYR A 0 532 . -4.527   1.261   -5.086   1.00 95.37 532 A 1 
ATOM 4027 C CE2 . TYR A 0 532 . -5.241   0.463   -7.288   1.00 95.37 532 A 1 
ATOM 4028 O OH  . TYR A 0 532 . -6.499   -0.079  -5.346   1.00 95.37 532 A 1 
ATOM 4029 C CZ  . TYR A 0 532 . -5.426   0.534   -5.895   1.00 95.37 532 A 1 
ATOM 4030 N N   . ASP A 0 533 . -4.622   5.122   -6.529   1.00 93.72 533 A 1 
ATOM 4031 C CA  . ASP A 0 533 . -5.222   5.719   -5.339   1.00 93.72 533 A 1 
ATOM 4032 C C   . ASP A 0 533 . -6.442   4.896   -4.911   1.00 93.72 533 A 1 
ATOM 4033 C CB  . ASP A 0 533 . -5.588   7.189   -5.610   1.00 93.72 533 A 1 
ATOM 4034 O O   . ASP A 0 533 . -7.333   4.621   -5.714   1.00 93.72 533 A 1 
ATOM 4035 C CG  . ASP A 0 533 . -4.365   8.050   -5.948   1.00 93.72 533 A 1 
ATOM 4036 O OD1 . ASP A 0 533 . -3.579   8.312   -5.011   1.00 93.72 533 A 1 
ATOM 4037 O OD2 . ASP A 0 533 . -4.221   8.448   -7.131   1.00 93.72 533 A 1 
ATOM 4038 N N   . ARG A 0 534 . -6.497   4.500   -3.638   1.00 94.97 534 A 1 
ATOM 4039 C CA  . ARG A 0 534 . -7.642   3.829   -3.010   1.00 94.97 534 A 1 
ATOM 4040 C C   . ARG A 0 534 . -8.105   4.641   -1.809   1.00 94.97 534 A 1 
ATOM 4041 C CB  . ARG A 0 534 . -7.249   2.389   -2.636   1.00 94.97 534 A 1 
ATOM 4042 O O   . ARG A 0 534 . -7.334   4.825   -0.868   1.00 94.97 534 A 1 
ATOM 4043 C CG  . ARG A 0 534 . -8.287   1.658   -1.763   1.00 94.97 534 A 1 
ATOM 4044 C CD  . ARG A 0 534 . -7.770   0.295   -1.282   1.00 94.97 534 A 1 
ATOM 4045 N NE  . ARG A 0 534 . -7.829   -0.728  -2.337   1.00 94.97 534 A 1 
ATOM 4046 N NH1 . ARG A 0 534 . -5.699   -1.637  -2.225   1.00 94.97 534 A 1 
ATOM 4047 N NH2 . ARG A 0 534 . -7.200   -2.424  -3.661   1.00 94.97 534 A 1 
ATOM 4048 C CZ  . ARG A 0 534 . -6.906   -1.588  -2.713   1.00 94.97 534 A 1 
ATOM 4049 N N   . THR A 0 535 . -9.373   5.046   -1.804   1.00 93.59 535 A 1 
ATOM 4050 C CA  . THR A 0 535 . -10.020  5.707   -0.660   1.00 93.59 535 A 1 
ATOM 4051 C C   . THR A 0 535 . -11.238  4.910   -0.217   1.00 93.59 535 A 1 
ATOM 4052 C CB  . THR A 0 535 . -10.465  7.140   -0.985   1.00 93.59 535 A 1 
ATOM 4053 O O   . THR A 0 535 . -12.206  4.782   -0.961   1.00 93.59 535 A 1 
ATOM 4054 C CG2 . THR A 0 535 . -10.817  7.911   0.290    1.00 93.59 535 A 1 
ATOM 4055 O OG1 . THR A 0 535 . -9.444   7.863   -1.616   1.00 93.59 535 A 1 
ATOM 4056 N N   . TRP A 0 536 . -11.234  4.424   1.023    1.00 91.83 536 A 1 
ATOM 4057 C CA  . TRP A 0 536 . -12.365  3.717   1.617    1.00 91.83 536 A 1 
ATOM 4058 C C   . TRP A 0 536 . -12.800  4.394   2.926    1.00 91.83 536 A 1 
ATOM 4059 C CB  . TRP A 0 536 . -12.021  2.227   1.783    1.00 91.83 536 A 1 
ATOM 4060 O O   . TRP A 0 536 . -11.989  4.696   3.800    1.00 91.83 536 A 1 
ATOM 4061 C CG  . TRP A 0 536 . -13.028  1.456   2.579    1.00 91.83 536 A 1 
ATOM 4062 C CD1 . TRP A 0 536 . -14.360  1.490   2.376    1.00 91.83 536 A 1 
ATOM 4063 C CD2 . TRP A 0 536 . -12.829  0.614   3.750    1.00 91.83 536 A 1 
ATOM 4064 C CE2 . TRP A 0 536 . -14.102  0.362   4.342    1.00 91.83 536 A 1 
ATOM 4065 C CE3 . TRP A 0 536 . -11.701  0.087   4.409    1.00 91.83 536 A 1 
ATOM 4066 N NE1 . TRP A 0 536 . -15.005  0.919   3.452    1.00 91.83 536 A 1 
ATOM 4067 C CH2 . TRP A 0 536 . -13.081  -0.802  6.212    1.00 91.83 536 A 1 
ATOM 4068 C CZ2 . TRP A 0 536 . -14.226  -0.280  5.589    1.00 91.83 536 A 1 
ATOM 4069 C CZ3 . TRP A 0 536 . -11.826  -0.639  5.607    1.00 91.83 536 A 1 
ATOM 4070 N N   . ALA A 0 537 . -14.102  4.632   3.087    1.00 93.42 537 A 1 
ATOM 4071 C CA  . ALA A 0 537 . -14.680  5.216   4.292    1.00 93.42 537 A 1 
ATOM 4072 C C   . ALA A 0 537 . -15.949  4.477   4.740    1.00 93.42 537 A 1 
ATOM 4073 C CB  . ALA A 0 537 . -14.943  6.708   4.053    1.00 93.42 537 A 1 
ATOM 4074 O O   . ALA A 0 537 . -16.769  4.056   3.918    1.00 93.42 537 A 1 
ATOM 4075 N N   . LYS A 0 538 . -16.161  4.373   6.057    1.00 93.17 538 A 1 
ATOM 4076 C CA  . LYS A 0 538 . -17.453  4.003   6.659    1.00 93.17 538 A 1 
ATOM 4077 C C   . LYS A 0 538 . -17.810  4.924   7.824    1.00 93.17 538 A 1 
ATOM 4078 C CB  . LYS A 0 538 . -17.507  2.521   7.095    1.00 93.17 538 A 1 
ATOM 4079 O O   . LYS A 0 538 . -16.943  5.242   8.637    1.00 93.17 538 A 1 
ATOM 4080 C CG  . LYS A 0 538 . -17.447  1.568   5.891    1.00 93.17 538 A 1 
ATOM 4081 C CD  . LYS A 0 538 . -17.872  0.120   6.199    1.00 93.17 538 A 1 
ATOM 4082 C CE  . LYS A 0 538 . -17.917  -0.729  4.908    1.00 93.17 538 A 1 
ATOM 4083 N NZ  . LYS A 0 538 . -16.856  -1.770  4.803    1.00 93.17 538 A 1 
ATOM 4084 N N   . SER A 0 539 . -19.089  5.282   7.935    1.00 90.20 539 A 1 
ATOM 4085 C CA  . SER A 0 539 . -19.680  5.764   9.189    1.00 90.20 539 A 1 
ATOM 4086 C C   . SER A 0 539 . -20.830  4.864   9.619    1.00 90.20 539 A 1 
ATOM 4087 C CB  . SER A 0 539 . -20.091  7.250   9.170    1.00 90.20 539 A 1 
ATOM 4088 O O   . SER A 0 539 . -21.581  4.348   8.789    1.00 90.20 539 A 1 
ATOM 4089 O OG  . SER A 0 539 . -21.371  7.520   8.624    1.00 90.20 539 A 1 
ATOM 4090 N N   . TYR A 0 540 . -20.949  4.696   10.927   1.00 87.46 540 A 1 
ATOM 4091 C CA  . TYR A 0 540 . -22.146  4.233   11.605   1.00 87.46 540 A 1 
ATOM 4092 C C   . TYR A 0 540 . -22.494  5.305   12.627   1.00 87.46 540 A 1 
ATOM 4093 C CB  . TYR A 0 540 . -21.903  2.879   12.276   1.00 87.46 540 A 1 
ATOM 4094 O O   . TYR A 0 540 . -21.638  5.700   13.416   1.00 87.46 540 A 1 
ATOM 4095 C CG  . TYR A 0 540 . -21.462  1.789   11.322   1.00 87.46 540 A 1 
ATOM 4096 C CD1 . TYR A 0 540 . -22.423  1.009   10.652   1.00 87.46 540 A 1 
ATOM 4097 C CD2 . TYR A 0 540 . -20.090  1.564   11.103   1.00 87.46 540 A 1 
ATOM 4098 C CE1 . TYR A 0 540 . -22.014  -0.007  9.767    1.00 87.46 540 A 1 
ATOM 4099 C CE2 . TYR A 0 540 . -19.674  0.543   10.230   1.00 87.46 540 A 1 
ATOM 4100 O OH  . TYR A 0 540 . -20.228  -1.254  8.751    1.00 87.46 540 A 1 
ATOM 4101 C CZ  . TYR A 0 540 . -20.639  -0.245  9.565    1.00 87.46 540 A 1 
ATOM 4102 N N   . ASP A 0 541 . -23.720  5.791   12.575   1.00 86.80 541 A 1 
ATOM 4103 C CA  . ASP A 0 541 . -24.259  6.792   13.482   1.00 86.80 541 A 1 
ATOM 4104 C C   . ASP A 0 541 . -25.597  6.230   14.007   1.00 86.80 541 A 1 
ATOM 4105 C CB  . ASP A 0 541 . -24.400  8.131   12.718   1.00 86.80 541 A 1 
ATOM 4106 O O   . ASP A 0 541 . -26.415  5.780   13.201   1.00 86.80 541 A 1 
ATOM 4107 C CG  . ASP A 0 541 . -23.135  8.601   11.955   1.00 86.80 541 A 1 
ATOM 4108 O OD1 . ASP A 0 541 . -22.254  9.239   12.579   1.00 86.80 541 A 1 
ATOM 4109 O OD2 . ASP A 0 541 . -23.034  8.417   10.710   1.00 86.80 541 A 1 
ATOM 4110 N N   . ALA A 0 542 . -25.803  6.192   15.323   1.00 84.36 542 A 1 
ATOM 4111 C CA  . ALA A 0 542 . -27.039  5.743   15.972   1.00 84.36 542 A 1 
ATOM 4112 C C   . ALA A 0 542 . -27.445  6.748   17.058   1.00 84.36 542 A 1 
ATOM 4113 C CB  . ALA A 0 542 . -26.837  4.334   16.549   1.00 84.36 542 A 1 
ATOM 4114 O O   . ALA A 0 542 . -26.572  7.250   17.761   1.00 84.36 542 A 1 
ATOM 4115 N N   . GLU A 0 543 . -28.738  7.056   17.183   1.00 79.06 543 A 1 
ATOM 4116 C CA  . GLU A 0 543 . -29.235  8.049   18.158   1.00 79.06 543 A 1 
ATOM 4117 C C   . GLU A 0 543 . -29.290  7.518   19.600   1.00 79.06 543 A 1 
ATOM 4118 C CB  . GLU A 0 543 . -30.611  8.572   17.710   1.00 79.06 543 A 1 
ATOM 4119 O O   . GLU A 0 543 . -29.094  8.292   20.529   1.00 79.06 543 A 1 
ATOM 4120 C CG  . GLU A 0 543 . -30.476  9.533   16.517   1.00 79.06 543 A 1 
ATOM 4121 C CD  . GLU A 0 543 . -31.827  9.944   15.915   1.00 79.06 543 A 1 
ATOM 4122 O OE1 . GLU A 0 543 . -31.976  11.127  15.531   1.00 79.06 543 A 1 
ATOM 4123 O OE2 . GLU A 0 543 . -32.670  9.041   15.684   1.00 79.06 543 A 1 
ATOM 4124 N N   . SER A 0 544 . -29.503  6.212   19.770   1.00 78.94 544 A 1 
ATOM 4125 C CA  . SER A 0 544 . -29.485  5.499   21.052   1.00 78.94 544 A 1 
ATOM 4126 C C   . SER A 0 544 . -29.147  4.018   20.835   1.00 78.94 544 A 1 
ATOM 4127 C CB  . SER A 0 544 . -30.854  5.608   21.742   1.00 78.94 544 A 1 
ATOM 4128 O O   . SER A 0 544 . -29.296  3.485   19.722   1.00 78.94 544 A 1 
ATOM 4129 O OG  . SER A 0 544 . -31.831  4.926   20.973   1.00 78.94 544 A 1 
ATOM 4130 N N   . TYR A 0 545 . -28.715  3.334   21.894   1.00 77.09 545 A 1 
ATOM 4131 C CA  . TYR A 0 545 . -28.693  1.873   21.953   1.00 77.09 545 A 1 
ATOM 4132 C C   . TYR A 0 545 . -28.970  1.370   23.371   1.00 77.09 545 A 1 
ATOM 4133 C CB  . TYR A 0 545 . -27.349  1.331   21.440   1.00 77.09 545 A 1 
ATOM 4134 O O   . TYR A 0 545 . -28.115  1.512   24.247   1.00 77.09 545 A 1 
ATOM 4135 C CG  . TYR A 0 545 . -27.200  -0.176  21.586   1.00 77.09 545 A 1 
ATOM 4136 C CD1 . TYR A 0 545 . -26.152  -0.720  22.353   1.00 77.09 545 A 1 
ATOM 4137 C CD2 . TYR A 0 545 . -28.143  -1.037  20.995   1.00 77.09 545 A 1 
ATOM 4138 C CE1 . TYR A 0 545 . -26.043  -2.114  22.520   1.00 77.09 545 A 1 
ATOM 4139 C CE2 . TYR A 0 545 . -28.024  -2.432  21.131   1.00 77.09 545 A 1 
ATOM 4140 O OH  . TYR A 0 545 . -26.831  -4.313  22.025   1.00 77.09 545 A 1 
ATOM 4141 C CZ  . TYR A 0 545 . -26.970  -2.969  21.891   1.00 77.09 545 A 1 
ATOM 4142 N N   . ASP A 0 546 . -30.118  0.713   23.559   1.00 81.60 546 A 1 
ATOM 4143 C CA  . ASP A 0 546 . -30.491  0.098   24.835   1.00 81.60 546 A 1 
ATOM 4144 C C   . ASP A 0 546 . -30.388  -1.430  24.789   1.00 81.60 546 A 1 
ATOM 4145 C CB  . ASP A 0 546 . -31.905  0.456   25.310   1.00 81.60 546 A 1 
ATOM 4146 O O   . ASP A 0 546 . -30.875  -2.085  23.861   1.00 81.60 546 A 1 
ATOM 4147 C CG  . ASP A 0 546 . -32.343  1.888   25.041   1.00 81.60 546 A 1 
ATOM 4148 O OD1 . ASP A 0 546 . -31.681  2.807   25.565   1.00 81.60 546 A 1 
ATOM 4149 O OD2 . ASP A 0 546 . -33.380  1.996   24.338   1.00 81.60 546 A 1 
ATOM 4150 N N   . GLU A 0 547 . -29.874  -2.015  25.867   1.00 85.17 547 A 1 
ATOM 4151 C CA  . GLU A 0 547 . -30.146  -3.386  26.292   1.00 85.17 547 A 1 
ATOM 4152 C C   . GLU A 0 547 . -30.806  -3.346  27.670   1.00 85.17 547 A 1 
ATOM 4153 C CB  . GLU A 0 547 . -28.869  -4.242  26.374   1.00 85.17 547 A 1 
ATOM 4154 O O   . GLU A 0 547 . -30.331  -2.639  28.553   1.00 85.17 547 A 1 
ATOM 4155 C CG  . GLU A 0 547 . -27.987  -4.174  25.123   1.00 85.17 547 A 1 
ATOM 4156 C CD  . GLU A 0 547 . -26.937  -5.292  25.053   1.00 85.17 547 A 1 
ATOM 4157 O OE1 . GLU A 0 547 . -25.954  -5.134  24.287   1.00 85.17 547 A 1 
ATOM 4158 O OE2 . GLU A 0 547 . -27.206  -6.455  25.435   1.00 85.17 547 A 1 
ATOM 4159 N N   . TRP A 0 548 . -31.862  -4.121  27.898   1.00 85.46 548 A 1 
ATOM 4160 C CA  . TRP A 0 548 . -32.473  -4.213  29.226   1.00 85.46 548 A 1 
ATOM 4161 C C   . TRP A 0 548 . -33.071  -5.590  29.493   1.00 85.46 548 A 1 
ATOM 4162 C CB  . TRP A 0 548 . -33.502  -3.090  29.427   1.00 85.46 548 A 1 
ATOM 4163 O O   . TRP A 0 548 . -33.494  -6.293  28.573   1.00 85.46 548 A 1 
ATOM 4164 C CG  . TRP A 0 548 . -34.582  -2.988  28.392   1.00 85.46 548 A 1 
ATOM 4165 C CD1 . TRP A 0 548 . -34.523  -2.217  27.283   1.00 85.46 548 A 1 
ATOM 4166 C CD2 . TRP A 0 548 . -35.885  -3.646  28.352   1.00 85.46 548 A 1 
ATOM 4167 C CE2 . TRP A 0 548 . -36.570  -3.218  27.174   1.00 85.46 548 A 1 
ATOM 4168 C CE3 . TRP A 0 548 . -36.563  -4.554  29.195   1.00 85.46 548 A 1 
ATOM 4169 N NE1 . TRP A 0 548 . -35.690  -2.349  26.558   1.00 85.46 548 A 1 
ATOM 4170 C CH2 . TRP A 0 548 . -38.507  -4.572  27.714   1.00 85.46 548 A 1 
ATOM 4171 C CZ2 . TRP A 0 548 . -37.859  -3.671  26.850   1.00 85.46 548 A 1 
ATOM 4172 C CZ3 . TRP A 0 548 . -37.860  -5.005  28.885   1.00 85.46 548 A 1 
ATOM 4173 N N   . ASP A 0 549 . -33.109  -5.963  30.769   1.00 85.84 549 A 1 
ATOM 4174 C CA  . ASP A 0 549 . -33.786  -7.151  31.278   1.00 85.84 549 A 1 
ATOM 4175 C C   . ASP A 0 549 . -34.624  -6.775  32.505   1.00 85.84 549 A 1 
ATOM 4176 C CB  . ASP A 0 549 . -32.764  -8.261  31.592   1.00 85.84 549 A 1 
ATOM 4177 O O   . ASP A 0 549 . -34.187  -6.011  33.366   1.00 85.84 549 A 1 
ATOM 4178 C CG  . ASP A 0 549 . -33.402  -9.649  31.769   1.00 85.84 549 A 1 
ATOM 4179 O OD1 . ASP A 0 549 . -34.534  -9.852  31.267   1.00 85.84 549 A 1 
ATOM 4180 O OD2 . ASP A 0 549 . -32.727  -10.531 32.345   1.00 85.84 549 A 1 
ATOM 4181 N N   . ASN A 0 550 . -35.843  -7.299  32.571   1.00 83.64 550 A 1 
ATOM 4182 C CA  . ASN A 0 550 . -36.777  -7.128  33.677   1.00 83.64 550 A 1 
ATOM 4183 C C   . ASN A 0 550 . -37.341  -8.497  34.035   1.00 83.64 550 A 1 
ATOM 4184 C CB  . ASN A 0 550 . -37.886  -6.140  33.273   1.00 83.64 550 A 1 
ATOM 4185 O O   . ASN A 0 550 . -38.166  -9.047  33.294   1.00 83.64 550 A 1 
ATOM 4186 C CG  . ASN A 0 550 . -38.958  -5.979  34.345   1.00 83.64 550 A 1 
ATOM 4187 N ND2 . ASN A 0 550 . -39.819  -6.951  34.549   1.00 83.64 550 A 1 
ATOM 4188 O OD1 . ASN A 0 550 . -39.049  -4.954  34.992   1.00 83.64 550 A 1 
ATOM 4189 N N   . LYS A 0 551 . -36.952  -9.005  35.197   1.00 81.24 551 A 1 
ATOM 4190 C CA  . LYS A 0 551 . -37.375  -10.293 35.721   1.00 81.24 551 A 1 
ATOM 4191 C C   . LYS A 0 551 . -38.096  -10.104 37.057   1.00 81.24 551 A 1 
ATOM 4192 C CB  . LYS A 0 551 . -36.141  -11.194 35.787   1.00 81.24 551 A 1 
ATOM 4193 O O   . LYS A 0 551 . -37.493  -9.681  38.042   1.00 81.24 551 A 1 
ATOM 4194 C CG  . LYS A 0 551 . -36.510  -12.554 36.371   1.00 81.24 551 A 1 
ATOM 4195 C CD  . LYS A 0 551 . -35.258  -13.392 36.646   1.00 81.24 551 A 1 
ATOM 4196 C CE  . LYS A 0 551 . -35.614  -14.503 37.636   1.00 81.24 551 A 1 
ATOM 4197 N NZ  . LYS A 0 551 . -36.008  -13.933 38.950   1.00 81.24 551 A 1 
ATOM 4198 N N   . ASP A 0 552 . -39.353  -10.512 37.027   1.00 77.08 552 A 1 
ATOM 4199 C CA  . ASP A 0 552 . -40.411  -10.405 38.032   1.00 77.08 552 A 1 
ATOM 4200 C C   . ASP A 0 552 . -40.726  -11.843 38.496   1.00 77.08 552 A 1 
ATOM 4201 C CB  . ASP A 0 552 . -41.554  -9.680  37.287   1.00 77.08 552 A 1 
ATOM 4202 O O   . ASP A 0 552 . -40.775  -12.756 37.663   1.00 77.08 552 A 1 
ATOM 4203 C CG  . ASP A 0 552 . -42.915  -9.579  37.971   1.00 77.08 552 A 1 
ATOM 4204 O OD1 . ASP A 0 552 . -43.124  -10.288 38.976   1.00 77.08 552 A 1 
ATOM 4205 O OD2 . ASP A 0 552 . -43.764  -8.871  37.369   1.00 77.08 552 A 1 
ATOM 4206 N N   . ASP A 0 553 . -40.785  -12.100 39.807   1.00 77.31 553 A 1 
ATOM 4207 C CA  . ASP A 0 553 . -40.740  -13.463 40.381   1.00 77.31 553 A 1 
ATOM 4208 C C   . ASP A 0 553 . -41.590  -13.608 41.669   1.00 77.31 553 A 1 
ATOM 4209 C CB  . ASP A 0 553 . -39.255  -13.879 40.541   1.00 77.31 553 A 1 
ATOM 4210 O O   . ASP A 0 553 . -41.220  -14.313 42.627   1.00 77.31 553 A 1 
ATOM 4211 C CG  . ASP A 0 553 . -38.887  -15.275 40.023   1.00 77.31 553 A 1 
ATOM 4212 O OD1 . ASP A 0 553 . -39.737  -16.018 39.486   1.00 77.31 553 A 1 
ATOM 4213 O OD2 . ASP A 0 553 . -37.686  -15.625 40.167   1.00 77.31 553 A 1 
ATOM 4214 N N   . ASP A 0 554 . -42.721  -12.902 41.679   1.00 72.74 554 A 1 
ATOM 4215 C CA  . ASP A 0 554 . -43.624  -12.643 42.803   1.00 72.74 554 A 1 
ATOM 4216 C C   . ASP A 0 554 . -44.222  -13.891 43.483   1.00 72.74 554 A 1 
ATOM 4217 C CB  . ASP A 0 554 . -44.753  -11.703 42.306   1.00 72.74 554 A 1 
ATOM 4218 O O   . ASP A 0 554 . -44.633  -14.872 42.849   1.00 72.74 554 A 1 
ATOM 4219 C CG  . ASP A 0 554 . -44.818  -10.362 43.042   1.00 72.74 554 A 1 
ATOM 4220 O OD1 . ASP A 0 554 . -43.775  -9.961  43.604   1.00 72.74 554 A 1 
ATOM 4221 O OD2 . ASP A 0 554 . -45.945  -9.820  43.137   1.00 72.74 554 A 1 
ATOM 4222 N N   . LYS A 0 555 . -44.302  -13.867 44.824   1.00 65.05 555 A 1 
ATOM 4223 C CA  . LYS A 0 555 . -44.885  -14.953 45.642   1.00 65.05 555 A 1 
ATOM 4224 C C   . LYS A 0 555 . -45.764  -14.408 46.759   1.00 65.05 555 A 1 
ATOM 4225 C CB  . LYS A 0 555 . -43.789  -15.872 46.203   1.00 65.05 555 A 1 
ATOM 4226 O O   . LYS A 0 555 . -45.331  -14.226 47.898   1.00 65.05 555 A 1 
ATOM 4227 C CG  . LYS A 0 555 . -43.032  -16.593 45.086   1.00 65.05 555 A 1 
ATOM 4228 C CD  . LYS A 0 555 . -41.829  -17.379 45.615   1.00 65.05 555 A 1 
ATOM 4229 C CE  . LYS A 0 555 . -40.934  -17.782 44.435   1.00 65.05 555 A 1 
ATOM 4230 N NZ  . LYS A 0 555 . -40.275  -16.604 43.804   1.00 65.05 555 A 1 
ATOM 4231 N N   . TRP A 0 556 . -47.042  -14.222 46.455   1.00 64.86 556 A 1 
ATOM 4232 C CA  . TRP A 0 556 . -48.056  -13.783 47.411   1.00 64.86 556 A 1 
ATOM 4233 C C   . TRP A 0 556 . -48.713  -14.962 48.155   1.00 64.86 556 A 1 
ATOM 4234 C CB  . TRP A 0 556 . -49.057  -12.870 46.688   1.00 64.86 556 A 1 
ATOM 4235 O O   . TRP A 0 556 . -49.224  -15.922 47.571   1.00 64.86 556 A 1 
ATOM 4236 C CG  . TRP A 0 556 . -49.506  -13.331 45.331   1.00 64.86 556 A 1 
ATOM 4237 C CD1 . TRP A 0 556 . -48.918  -13.001 44.155   1.00 64.86 556 A 1 
ATOM 4238 C CD2 . TRP A 0 556 . -50.626  -14.201 44.980   1.00 64.86 556 A 1 
ATOM 4239 C CE2 . TRP A 0 556 . -50.663  -14.339 43.559   1.00 64.86 556 A 1 
ATOM 4240 C CE3 . TRP A 0 556 . -51.610  -14.895 45.721   1.00 64.86 556 A 1 
ATOM 4241 N NE1 . TRP A 0 556 . -49.572  -13.625 43.111   1.00 64.86 556 A 1 
ATOM 4242 C CH2 . TRP A 0 556 . -52.627  -15.759 43.676   1.00 64.86 556 A 1 
ATOM 4243 C CZ2 . TRP A 0 556 . -51.647  -15.100 42.912   1.00 64.86 556 A 1 
ATOM 4244 C CZ3 . TRP A 0 556 . -52.602  -15.664 45.079   1.00 64.86 556 A 1 
ATOM 4245 N N   . GLY A 0 557 . -48.747  -14.880 49.488   1.00 57.41 557 A 1 
ATOM 4246 C CA  . GLY A 0 557 . -49.462  -15.828 50.346   1.00 57.41 557 A 1 
ATOM 4247 C C   . GLY A 0 557 . -50.917  -15.413 50.571   1.00 57.41 557 A 1 
ATOM 4248 O O   . GLY A 0 557 . -51.207  -14.697 51.528   1.00 57.41 557 A 1 
ATOM 4249 N N   . ALA A 0 558 . -51.849  -15.881 49.737   1.00 53.37 558 A 1 
ATOM 4250 C CA  . ALA A 0 558 . -53.272  -15.573 49.894   1.00 53.37 558 A 1 
ATOM 4251 C C   . ALA A 0 558 . -54.025  -16.632 50.719   1.00 53.37 558 A 1 
ATOM 4252 C CB  . ALA A 0 558 . -53.920  -15.365 48.522   1.00 53.37 558 A 1 
ATOM 4253 O O   . ALA A 0 558 . -53.852  -17.843 50.561   1.00 53.37 558 A 1 
ATOM 4254 N N   . GLN A 0 559 . -54.962  -16.175 51.552   1.00 53.10 559 A 1 
ATOM 4255 C CA  . GLN A 0 559 . -56.058  -17.021 52.025   1.00 53.10 559 A 1 
ATOM 4256 C C   . GLN A 0 559 . -57.220  -16.928 51.035   1.00 53.10 559 A 1 
ATOM 4257 C CB  . GLN A 0 559 . -56.492  -16.623 53.446   1.00 53.10 559 A 1 
ATOM 4258 O O   . GLN A 0 559 . -57.867  -15.889 50.929   1.00 53.10 559 A 1 
ATOM 4259 C CG  . GLN A 0 559 . -55.537  -17.199 54.504   1.00 53.10 559 A 1 
ATOM 4260 C CD  . GLN A 0 559 . -55.976  -16.877 55.930   1.00 53.10 559 A 1 
ATOM 4261 N NE2 . GLN A 0 559 . -57.170  -17.249 56.342   1.00 53.10 559 A 1 
ATOM 4262 O OE1 . GLN A 0 559 . -55.246  -16.312 56.722   1.00 53.10 559 A 1 
ATOM 4263 N N   . ALA A 0 560 . -57.518  -18.027 50.341   1.00 46.49 560 A 1 
ATOM 4264 C CA  . ALA A 0 560 . -58.787  -18.169 49.638   1.00 46.49 560 A 1 
ATOM 4265 C C   . ALA A 0 560 . -59.903  -18.363 50.677   1.00 46.49 560 A 1 
ATOM 4266 C CB  . ALA A 0 560 . -58.687  -19.336 48.648   1.00 46.49 560 A 1 
ATOM 4267 O O   . ALA A 0 560 . -59.868  -19.322 51.451   1.00 46.49 560 A 1 
ATOM 4268 N N   . TRP A 0 561 . -60.870  -17.445 50.720   1.00 46.07 561 A 1 
ATOM 4269 C CA  . TRP A 0 561 . -61.984  -17.517 51.667   1.00 46.07 561 A 1 
ATOM 4270 C C   . TRP A 0 561 . -63.006  -18.567 51.211   1.00 46.07 561 A 1 
ATOM 4271 C CB  . TRP A 0 561 . -62.615  -16.130 51.880   1.00 46.07 561 A 1 
ATOM 4272 O O   . TRP A 0 561 . -63.438  -18.569 50.055   1.00 46.07 561 A 1 
ATOM 4273 C CG  . TRP A 0 561 . -61.787  -15.142 52.661   1.00 46.07 561 A 1 
ATOM 4274 C CD1 . TRP A 0 561 . -60.576  -14.661 52.297   1.00 46.07 561 A 1 
ATOM 4275 C CD2 . TRP A 0 561 . -62.097  -14.482 53.934   1.00 46.07 561 A 1 
ATOM 4276 C CE2 . TRP A 0 561 . -61.004  -13.630 54.284   1.00 46.07 561 A 1 
ATOM 4277 C CE3 . TRP A 0 561 . -63.191  -14.509 54.829   1.00 46.07 561 A 1 
ATOM 4278 N NE1 . TRP A 0 561 . -60.105  -13.786 53.254   1.00 46.07 561 A 1 
ATOM 4279 C CH2 . TRP A 0 561 . -62.095  -12.906 56.319   1.00 46.07 561 A 1 
ATOM 4280 C CZ2 . TRP A 0 561 . -60.990  -12.854 55.453   1.00 46.07 561 A 1 
ATOM 4281 C CZ3 . TRP A 0 561 . -63.190  -13.731 56.005   1.00 46.07 561 A 1 
ATOM 4282 N N   . GLY A 0 562 . -63.370  -19.460 52.136   1.00 47.43 562 A 1 
ATOM 4283 C CA  . GLY A 0 562 . -64.494  -20.388 52.004   1.00 47.43 562 A 1 
ATOM 4284 C C   . GLY A 0 562 . -65.851  -19.675 52.059   1.00 47.43 562 A 1 
ATOM 4285 O O   . GLY A 0 562 . -65.921  -18.451 51.928   1.00 47.43 562 A 1 
ATOM 4286 N N   . LYS A 0 563 . -66.942  -20.432 52.211   1.00 44.63 563 A 1 
ATOM 4287 C CA  . LYS A 0 563 . -68.300  -19.872 52.299   1.00 44.63 563 A 1 
ATOM 4288 C C   . LYS A 0 563 . -69.030  -20.366 53.539   1.00 44.63 563 A 1 
ATOM 4289 C CB  . LYS A 0 563 . -69.114  -20.132 51.024   1.00 44.63 563 A 1 
ATOM 4290 O O   . LYS A 0 563 . -69.672  -21.419 53.528   1.00 44.63 563 A 1 
ATOM 4291 C CG  . LYS A 0 563 . -68.820  -19.063 49.968   1.00 44.63 563 A 1 
ATOM 4292 C CD  . LYS A 0 563 . -69.741  -19.226 48.756   1.00 44.63 563 A 1 
ATOM 4293 C CE  . LYS A 0 563 . -69.470  -18.064 47.798   1.00 44.63 563 A 1 
ATOM 4294 N NZ  . LYS A 0 563 . -70.207  -18.218 46.522   1.00 44.63 563 A 1 
ATOM 4295 N N   . ASP A 0 564 . -69.061  -19.481 54.523   1.00 38.97 564 A 1 
ATOM 4296 C CA  . ASP A 0 564 . -69.893  -19.550 55.707   1.00 38.97 564 A 1 
ATOM 4297 C C   . ASP A 0 564 . -71.390  -19.627 55.353   1.00 38.97 564 A 1 
ATOM 4298 C CB  . ASP A 0 564 . -69.570  -18.347 56.619   1.00 38.97 564 A 1 
ATOM 4299 O O   . ASP A 0 564 . -71.927  -18.839 54.568   1.00 38.97 564 A 1 
ATOM 4300 C CG  . ASP A 0 564 . -69.786  -16.951 55.996   1.00 38.97 564 A 1 
ATOM 4301 O OD1 . ASP A 0 564 . -69.428  -16.750 54.809   1.00 38.97 564 A 1 
ATOM 4302 O OD2 . ASP A 0 564 . -70.272  -16.064 56.734   1.00 38.97 564 A 1 
ATOM 4303 N N   . ARG A 0 565 . -72.091  -20.604 55.944   1.00 37.86 565 A 1 
ATOM 4304 C CA  . ARG A 0 565 . -73.560  -20.702 55.918   1.00 37.86 565 A 1 
ATOM 4305 C C   . ARG A 0 565 . -74.114  -21.349 57.182   1.00 37.86 565 A 1 
ATOM 4306 C CB  . ARG A 0 565 . -74.070  -21.433 54.661   1.00 37.86 565 A 1 
ATOM 4307 O O   . ARG A 0 565 . -74.553  -22.500 57.171   1.00 37.86 565 A 1 
ATOM 4308 C CG  . ARG A 0 565 . -74.097  -20.528 53.427   1.00 37.86 565 A 1 
ATOM 4309 C CD  . ARG A 0 565 . -75.053  -21.090 52.376   1.00 37.86 565 A 1 
ATOM 4310 N NE  . ARG A 0 565 . -75.215  -20.138 51.266   1.00 37.86 565 A 1 
ATOM 4311 N NH1 . ARG A 0 565 . -76.779  -21.332 50.092   1.00 37.86 565 A 1 
ATOM 4312 N NH2 . ARG A 0 565 . -76.110  -19.337 49.337   1.00 37.86 565 A 1 
ATOM 4313 C CZ  . ARG A 0 565 . -76.030  -20.274 50.239   1.00 37.86 565 A 1 
ATOM 4314 N N   . ASP A 0 566 . -74.208  -20.555 58.240   1.00 42.24 566 A 1 
ATOM 4315 C CA  . ASP A 0 566 . -75.065  -20.883 59.375   1.00 42.24 566 A 1 
ATOM 4316 C C   . ASP A 0 566 . -76.546  -20.816 58.964   1.00 42.24 566 A 1 
ATOM 4317 C CB  . ASP A 0 566 . -74.795  -19.927 60.546   1.00 42.24 566 A 1 
ATOM 4318 O O   . ASP A 0 566 . -77.110  -19.739 58.763   1.00 42.24 566 A 1 
ATOM 4319 C CG  . ASP A 0 566 . -73.468  -20.196 61.253   1.00 42.24 566 A 1 
ATOM 4320 O OD1 . ASP A 0 566 . -73.096  -21.388 61.341   1.00 42.24 566 A 1 
ATOM 4321 O OD2 . ASP A 0 566 . -72.888  -19.207 61.747   1.00 42.24 566 A 1 
ATOM 4322 N N   . GLN A 0 567 . -77.209  -21.972 58.875   1.00 36.76 567 A 1 
ATOM 4323 C CA  . GLN A 0 567 . -78.671  -22.055 58.927   1.00 36.76 567 A 1 
ATOM 4324 C C   . GLN A 0 567 . -79.119  -23.167 59.875   1.00 36.76 567 A 1 
ATOM 4325 C CB  . GLN A 0 567 . -79.312  -22.185 57.534   1.00 36.76 567 A 1 
ATOM 4326 O O   . GLN A 0 567 . -79.098  -24.354 59.552   1.00 36.76 567 A 1 
ATOM 4327 C CG  . GLN A 0 567 . -79.315  -20.834 56.799   1.00 36.76 567 A 1 
ATOM 4328 C CD  . GLN A 0 567 . -80.356  -20.730 55.689   1.00 36.76 567 A 1 
ATOM 4329 N NE2 . GLN A 0 567 . -80.722  -19.529 55.301   1.00 36.76 567 A 1 
ATOM 4330 O OE1 . GLN A 0 567 . -80.864  -21.694 55.141   1.00 36.76 567 A 1 
ATOM 4331 N N   . TYR A 0 568 . -79.557  -22.752 61.063   1.00 33.52 568 A 1 
ATOM 4332 C CA  . TYR A 0 568 . -80.142  -23.622 62.073   1.00 33.52 568 A 1 
ATOM 4333 C C   . TYR A 0 568 . -81.673  -23.648 61.953   1.00 33.52 568 A 1 
ATOM 4334 C CB  . TYR A 0 568 . -79.690  -23.138 63.457   1.00 33.52 568 A 1 
ATOM 4335 O O   . TYR A 0 568 . -82.325  -22.610 62.065   1.00 33.52 568 A 1 
ATOM 4336 C CG  . TYR A 0 568 . -80.160  -24.011 64.605   1.00 33.52 568 A 1 
ATOM 4337 C CD1 . TYR A 0 568 . -81.421  -23.789 65.194   1.00 33.52 568 A 1 
ATOM 4338 C CD2 . TYR A 0 568 . -79.329  -25.039 65.089   1.00 33.52 568 A 1 
ATOM 4339 C CE1 . TYR A 0 568 . -81.849  -24.594 66.268   1.00 33.52 568 A 1 
ATOM 4340 C CE2 . TYR A 0 568 . -79.749  -25.840 66.168   1.00 33.52 568 A 1 
ATOM 4341 O OH  . TYR A 0 568 . -81.417  -26.380 67.807   1.00 33.52 568 A 1 
ATOM 4342 C CZ  . TYR A 0 568 . -81.010  -25.615 66.760   1.00 33.52 568 A 1 
ATOM 4343 N N   . GLY A 0 569 . -82.249  -24.847 61.823   1.00 34.78 569 A 1 
ATOM 4344 C CA  . GLY A 0 569 . -83.682  -25.099 62.021   1.00 34.78 569 A 1 
ATOM 4345 C C   . GLY A 0 569 . -84.455  -25.617 60.800   1.00 34.78 569 A 1 
ATOM 4346 O O   . GLY A 0 569 . -84.106  -25.359 59.658   1.00 34.78 569 A 1 
ATOM 4347 N N   . ALA A 0 570 . -85.549  -26.334 61.086   1.00 34.05 570 A 1 
ATOM 4348 C CA  . ALA A 0 570 . -86.597  -26.761 60.145   1.00 34.05 570 A 1 
ATOM 4349 C C   . ALA A 0 570 . -86.191  -27.687 58.969   1.00 34.05 570 A 1 
ATOM 4350 C CB  . ALA A 0 570 . -87.416  -25.538 59.718   1.00 34.05 570 A 1 
ATOM 4351 O O   . ALA A 0 570 . -86.195  -27.316 57.804   1.00 34.05 570 A 1 
ATOM 4352 N N   . SER A 0 571 . -85.975  -28.961 59.307   1.00 35.10 571 A 1 
ATOM 4353 C CA  . SER A 0 571 . -86.556  -30.143 58.636   1.00 35.10 571 A 1 
ATOM 4354 C C   . SER A 0 571 . -87.058  -30.074 57.171   1.00 35.10 571 A 1 
ATOM 4355 C CB  . SER A 0 571 . -87.746  -30.625 59.482   1.00 35.10 571 A 1 
ATOM 4356 O O   . SER A 0 571 . -88.042  -29.406 56.865   1.00 35.10 571 A 1 
ATOM 4357 O OG  . SER A 0 571 . -88.713  -29.601 59.606   1.00 35.10 571 A 1 
ATOM 4358 N N   . SER A 0 572 . -86.584  -31.061 56.398   1.00 36.91 572 A 1 
ATOM 4359 C CA  . SER A 0 572 . -87.178  -31.682 55.192   1.00 36.91 572 A 1 
ATOM 4360 C C   . SER A 0 572 . -86.948  -31.040 53.809   1.00 36.91 572 A 1 
ATOM 4361 C CB  . SER A 0 572 . -88.641  -32.122 55.402   1.00 36.91 572 A 1 
ATOM 4362 O O   . SER A 0 572 . -87.407  -29.947 53.526   1.00 36.91 572 A 1 
ATOM 4363 O OG  . SER A 0 572 . -89.573  -31.067 55.409   1.00 36.91 572 A 1 
ATOM 4364 N N   . GLN A 0 573 . -86.329  -31.856 52.939   1.00 30.86 573 A 1 
ATOM 4365 C CA  . GLN A 0 573 . -86.492  -31.914 51.474   1.00 30.86 573 A 1 
ATOM 4366 C C   . GLN A 0 573 . -86.145  -30.645 50.667   1.00 30.86 573 A 1 
ATOM 4367 C CB  . GLN A 0 573 . -87.894  -32.476 51.137   1.00 30.86 573 A 1 
ATOM 4368 O O   . GLN A 0 573 . -87.032  -29.880 50.318   1.00 30.86 573 A 1 
ATOM 4369 C CG  . GLN A 0 573 . -88.114  -33.898 51.692   1.00 30.86 573 A 1 
ATOM 4370 C CD  . GLN A 0 573 . -89.543  -34.419 51.529   1.00 30.86 573 A 1 
ATOM 4371 N NE2 . GLN A 0 573 . -90.052  -35.172 52.481   1.00 30.86 573 A 1 
ATOM 4372 O OE1 . GLN A 0 573 . -90.235  -34.215 50.551   1.00 30.86 573 A 1 
ATOM 4373 N N   . ASP A 0 574 . -84.853  -30.479 50.333   1.00 35.49 574 A 1 
ATOM 4374 C CA  . ASP A 0 574 . -84.354  -30.312 48.943   1.00 35.49 574 A 1 
ATOM 4375 C C   . ASP A 0 574 . -82.844  -29.977 48.923   1.00 35.49 574 A 1 
ATOM 4376 C CB  . ASP A 0 574 . -85.172  -29.312 48.088   1.00 35.49 574 A 1 
ATOM 4377 O O   . ASP A 0 574 . -82.419  -28.830 48.810   1.00 35.49 574 A 1 
ATOM 4378 C CG  . ASP A 0 574 . -86.369  -29.966 47.367   1.00 35.49 574 A 1 
ATOM 4379 O OD1 . ASP A 0 574 . -86.405  -31.222 47.305   1.00 35.49 574 A 1 
ATOM 4380 O OD2 . ASP A 0 574 . -87.183  -29.211 46.790   1.00 35.49 574 A 1 
ATOM 4381 N N   . TRP A 0 575 . -82.000  -31.010 49.044   1.00 33.11 575 A 1 
ATOM 4382 C CA  . TRP A 0 575 . -80.531  -30.899 49.038   1.00 33.11 575 A 1 
ATOM 4383 C C   . TRP A 0 575 . -79.918  -31.745 47.910   1.00 33.11 575 A 1 
ATOM 4384 C CB  . TRP A 0 575 . -79.959  -31.247 50.434   1.00 33.11 575 A 1 
ATOM 4385 O O   . TRP A 0 575 . -79.419  -32.843 48.158   1.00 33.11 575 A 1 
ATOM 4386 C CG  . TRP A 0 575 . -79.467  -30.096 51.257   1.00 33.11 575 A 1 
ATOM 4387 C CD1 . TRP A 0 575 . -80.247  -29.171 51.859   1.00 33.11 575 A 1 
ATOM 4388 C CD2 . TRP A 0 575 . -78.086  -29.732 51.590   1.00 33.11 575 A 1 
ATOM 4389 C CE2 . TRP A 0 575 . -78.116  -28.589 52.445   1.00 33.11 575 A 1 
ATOM 4390 C CE3 . TRP A 0 575 . -76.811  -30.248 51.260   1.00 33.11 575 A 1 
ATOM 4391 N NE1 . TRP A 0 575 . -79.456  -28.291 52.572   1.00 33.11 575 A 1 
ATOM 4392 C CH2 . TRP A 0 575 . -75.701  -28.542 52.617   1.00 33.11 575 A 1 
ATOM 4393 C CZ2 . TRP A 0 575 . -76.952  -28.000 52.960   1.00 33.11 575 A 1 
ATOM 4394 C CZ3 . TRP A 0 575 . -75.633  -29.659 51.765   1.00 33.11 575 A 1 
ATOM 4395 N N   . ASN A 0 576 . -79.954  -31.256 46.661   1.00 35.39 576 A 1 
ATOM 4396 C CA  . ASN A 0 576 . -78.982  -31.683 45.641   1.00 35.39 576 A 1 
ATOM 4397 C C   . ASN A 0 576 . -78.892  -30.736 44.423   1.00 35.39 576 A 1 
ATOM 4398 C CB  . ASN A 0 576 . -79.245  -33.146 45.194   1.00 35.39 576 A 1 
ATOM 4399 O O   . ASN A 0 576 . -79.666  -30.850 43.474   1.00 35.39 576 A 1 
ATOM 4400 C CG  . ASN A 0 576 . -77.957  -33.946 45.081   1.00 35.39 576 A 1 
ATOM 4401 N ND2 . ASN A 0 576 . -78.054  -35.251 44.997   1.00 35.39 576 A 1 
ATOM 4402 O OD1 . ASN A 0 576 . -76.850  -33.435 45.060   1.00 35.39 576 A 1 
ATOM 4403 N N   . ALA A 0 577 . -77.904  -29.838 44.426   1.00 33.67 577 A 1 
ATOM 4404 C CA  . ALA A 0 577 . -77.431  -29.120 43.242   1.00 33.67 577 A 1 
ATOM 4405 C C   . ALA A 0 577 . -75.934  -28.795 43.425   1.00 33.67 577 A 1 
ATOM 4406 C CB  . ALA A 0 577 . -78.284  -27.862 43.018   1.00 33.67 577 A 1 
ATOM 4407 O O   . ALA A 0 577 . -75.574  -28.020 44.306   1.00 33.67 577 A 1 
ATOM 4408 N N   . SER A 0 578 . -75.088  -29.455 42.628   1.00 39.35 578 A 1 
ATOM 4409 C CA  . SER A 0 578 . -73.618  -29.325 42.499   1.00 39.35 578 A 1 
ATOM 4410 C C   . SER A 0 578 . -73.023  -27.961 42.918   1.00 39.35 578 A 1 
ATOM 4411 C CB  . SER A 0 578 . -73.286  -29.556 41.018   1.00 39.35 578 A 1 
ATOM 4412 O O   . SER A 0 578 . -73.499  -26.932 42.454   1.00 39.35 578 A 1 
ATOM 4413 O OG  . SER A 0 578 . -74.153  -28.793 40.196   1.00 39.35 578 A 1 
ATOM 4414 N N   . GLN A 0 579 . -71.940  -27.851 43.704   1.00 36.58 579 A 1 
ATOM 4415 C CA  . GLN A 0 579 . -70.890  -28.836 44.040   1.00 36.58 579 A 1 
ATOM 4416 C C   . GLN A 0 579 . -70.247  -29.497 42.804   1.00 36.58 579 A 1 
ATOM 4417 C CB  . GLN A 0 579 . -71.305  -29.803 45.177   1.00 36.58 579 A 1 
ATOM 4418 O O   . GLN A 0 579 . -70.183  -30.718 42.689   1.00 36.58 579 A 1 
ATOM 4419 C CG  . GLN A 0 579 . -71.192  -29.173 46.579   1.00 36.58 579 A 1 
ATOM 4420 C CD  . GLN A 0 579 . -69.754  -28.920 47.044   1.00 36.58 579 A 1 
ATOM 4421 N NE2 . GLN A 0 579 . -69.562  -28.352 48.213   1.00 36.58 579 A 1 
ATOM 4422 O OE1 . GLN A 0 579 . -68.778  -29.210 46.373   1.00 36.58 579 A 1 
ATOM 4423 N N   . GLY A 0 580 . -69.809  -28.672 41.847   1.00 34.09 580 A 1 
ATOM 4424 C CA  . GLY A 0 580 . -69.115  -29.136 40.644   1.00 34.09 580 A 1 
ATOM 4425 C C   . GLY A 0 580 . -68.672  -28.008 39.715   1.00 34.09 580 A 1 
ATOM 4426 O O   . GLY A 0 580 . -69.313  -27.796 38.698   1.00 34.09 580 A 1 
ATOM 4427 N N   . ASP A 0 581 . -67.571  -27.331 40.057   1.00 34.58 581 A 1 
ATOM 4428 C CA  . ASP A 0 581 . -66.851  -26.389 39.176   1.00 34.58 581 A 1 
ATOM 4429 C C   . ASP A 0 581 . -65.338  -26.422 39.491   1.00 34.58 581 A 1 
ATOM 4430 C CB  . ASP A 0 581 . -67.472  -24.970 39.235   1.00 34.58 581 A 1 
ATOM 4431 O O   . ASP A 0 581 . -64.728  -25.464 39.958   1.00 34.58 581 A 1 
ATOM 4432 C CG  . ASP A 0 581 . -68.359  -24.639 38.026   1.00 34.58 581 A 1 
ATOM 4433 O OD1 . ASP A 0 581 . -68.002  -25.061 36.901   1.00 34.58 581 A 1 
ATOM 4434 O OD2 . ASP A 0 581 . -69.354  -23.908 38.238   1.00 34.58 581 A 1 
ATOM 4435 N N   . TYR A 0 582 . -64.721  -27.591 39.290   1.00 34.46 582 A 1 
ATOM 4436 C CA  . TYR A 0 582 . -63.267  -27.780 39.345   1.00 34.46 582 A 1 
ATOM 4437 C C   . TYR A 0 582 . -62.818  -28.660 38.168   1.00 34.46 582 A 1 
ATOM 4438 C CB  . TYR A 0 582 . -62.824  -28.369 40.704   1.00 34.46 582 A 1 
ATOM 4439 O O   . TYR A 0 582 . -63.366  -29.739 37.950   1.00 34.46 582 A 1 
ATOM 4440 C CG  . TYR A 0 582 . -62.107  -27.392 41.627   1.00 34.46 582 A 1 
ATOM 4441 C CD1 . TYR A 0 582 . -60.704  -27.252 41.557   1.00 34.46 582 A 1 
ATOM 4442 C CD2 . TYR A 0 582 . -62.837  -26.623 42.556   1.00 34.46 582 A 1 
ATOM 4443 C CE1 . TYR A 0 582 . -60.038  -26.355 42.417   1.00 34.46 582 A 1 
ATOM 4444 C CE2 . TYR A 0 582 . -62.174  -25.724 43.416   1.00 34.46 582 A 1 
ATOM 4445 O OH  . TYR A 0 582 . -60.121  -24.720 44.166   1.00 34.46 582 A 1 
ATOM 4446 C CZ  . TYR A 0 582 . -60.771  -25.588 43.347   1.00 34.46 582 A 1 
ATOM 4447 N N   . ASN A 0 583 . -61.774  -28.217 37.459   1.00 36.81 583 A 1 
ATOM 4448 C CA  . ASN A 0 583 . -61.049  -28.918 36.386   1.00 36.81 583 A 1 
ATOM 4449 C C   . ASN A 0 583 . -61.815  -29.266 35.084   1.00 36.81 583 A 1 
ATOM 4450 C CB  . ASN A 0 583 . -60.338  -30.159 36.971   1.00 36.81 583 A 1 
ATOM 4451 O O   . ASN A 0 583 . -62.178  -30.425 34.872   1.00 36.81 583 A 1 
ATOM 4452 C CG  . ASN A 0 583 . -59.335  -29.847 38.061   1.00 36.81 583 A 1 
ATOM 4453 N ND2 . ASN A 0 583 . -58.941  -30.832 38.830   1.00 36.81 583 A 1 
ATOM 4454 O OD1 . ASN A 0 583 . -58.872  -28.734 38.226   1.00 36.81 583 A 1 
ATOM 4455 N N   . GLN A 0 584 . -61.871  -28.317 34.129   1.00 33.17 584 A 1 
ATOM 4456 C CA  . GLN A 0 584 . -61.401  -28.524 32.733   1.00 33.17 584 A 1 
ATOM 4457 C C   . GLN A 0 584 . -61.523  -27.266 31.845   1.00 33.17 584 A 1 
ATOM 4458 C CB  . GLN A 0 584 . -62.128  -29.694 32.029   1.00 33.17 584 A 1 
ATOM 4459 O O   . GLN A 0 584 . -62.597  -26.964 31.338   1.00 33.17 584 A 1 
ATOM 4460 C CG  . GLN A 0 584 . -61.242  -30.949 31.983   1.00 33.17 584 A 1 
ATOM 4461 C CD  . GLN A 0 584 . -62.069  -32.194 31.720   1.00 33.17 584 A 1 
ATOM 4462 N NE2 . GLN A 0 584 . -62.761  -32.685 32.723   1.00 33.17 584 A 1 
ATOM 4463 O OE1 . GLN A 0 584 . -62.107  -32.734 30.627   1.00 33.17 584 A 1 
ATOM 4464 N N   . ALA A 0 585 . -60.402  -26.580 31.583   1.00 34.31 585 A 1 
ATOM 4465 C CA  . ALA A 0 585 . -60.304  -25.530 30.552   1.00 34.31 585 A 1 
ATOM 4466 C C   . ALA A 0 585 . -58.846  -25.291 30.087   1.00 34.31 585 A 1 
ATOM 4467 C CB  . ALA A 0 585 . -60.967  -24.240 31.065   1.00 34.31 585 A 1 
ATOM 4468 O O   . ALA A 0 585 . -58.365  -24.161 30.066   1.00 34.31 585 A 1 
ATOM 4469 N N   . ALA A 0 586 . -58.106  -26.353 29.745   1.00 37.51 586 A 1 
ATOM 4470 C CA  . ALA A 0 586 . -56.706  -26.250 29.320   1.00 37.51 586 A 1 
ATOM 4471 C C   . ALA A 0 586 . -56.511  -26.567 27.824   1.00 37.51 586 A 1 
ATOM 4472 C CB  . ALA A 0 586 . -55.838  -27.137 30.222   1.00 37.51 586 A 1 
ATOM 4473 O O   . ALA A 0 586 . -56.986  -27.590 27.339   1.00 37.51 586 A 1 
ATOM 4474 N N   . LYS A 0 587 . -55.698  -25.729 27.161   1.00 40.32 587 A 1 
ATOM 4475 C CA  . LYS A 0 587 . -55.144  -25.833 25.791   1.00 40.32 587 A 1 
ATOM 4476 C C   . LYS A 0 587 . -56.074  -25.581 24.580   1.00 40.32 587 A 1 
ATOM 4477 C CB  . LYS A 0 587 . -54.314  -27.123 25.611   1.00 40.32 587 A 1 
ATOM 4478 O O   . LYS A 0 587 . -56.804  -26.449 24.125   1.00 40.32 587 A 1 
ATOM 4479 C CG  . LYS A 0 587 . -53.036  -27.095 26.464   1.00 40.32 587 A 1 
ATOM 4480 C CD  . LYS A 0 587 . -52.150  -28.325 26.229   1.00 40.32 587 A 1 
ATOM 4481 C CE  . LYS A 0 587 . -50.829  -28.127 26.987   1.00 40.32 587 A 1 
ATOM 4482 N NZ  . LYS A 0 587 . -49.907  -29.279 26.830   1.00 40.32 587 A 1 
ATOM 4483 N N   . ALA A 0 588 . -55.771  -24.441 23.946   1.00 35.81 588 A 1 
ATOM 4484 C CA  . ALA A 0 588 . -55.537  -24.255 22.504   1.00 35.81 588 A 1 
ATOM 4485 C C   . ALA A 0 588 . -56.718  -24.110 21.516   1.00 35.81 588 A 1 
ATOM 4486 C CB  . ALA A 0 588 . -54.510  -25.296 22.023   1.00 35.81 588 A 1 
ATOM 4487 O O   . ALA A 0 588 . -57.201  -25.091 20.965   1.00 35.81 588 A 1 
ATOM 4488 N N   . VAL A 0 589 . -56.965  -22.856 21.104   1.00 37.66 589 A 1 
ATOM 4489 C CA  . VAL A 0 589 . -56.878  -22.420 19.688   1.00 37.66 589 A 1 
ATOM 4490 C C   . VAL A 0 589 . -56.208  -21.035 19.646   1.00 37.66 589 A 1 
ATOM 4491 C CB  . VAL A 0 589 . -58.244  -22.374 18.956   1.00 37.66 589 A 1 
ATOM 4492 O O   . VAL A 0 589 . -56.462  -20.197 20.506   1.00 37.66 589 A 1 
ATOM 4493 C CG1 . VAL A 0 589 . -58.126  -21.801 17.531   1.00 37.66 589 A 1 
ATOM 4494 C CG2 . VAL A 0 589 . -58.875  -23.761 18.795   1.00 37.66 589 A 1 
ATOM 4495 N N   . ALA A 0 590 . -55.371  -20.787 18.639   1.00 42.67 590 A 1 
ATOM 4496 C CA  . ALA A 0 590 . -54.786  -19.485 18.296   1.00 42.67 590 A 1 
ATOM 4497 C C   . ALA A 0 590 . -54.800  -19.323 16.754   1.00 42.67 590 A 1 
ATOM 4498 C CB  . ALA A 0 590 . -53.358  -19.459 18.868   1.00 42.67 590 A 1 
ATOM 4499 O O   . ALA A 0 590 . -55.068  -20.317 16.074   1.00 42.67 590 A 1 
ATOM 4500 N N   . PRO A 0 591 . -54.453  -18.161 16.159   1.00 43.07 591 A 1 
ATOM 4501 C CA  . PRO A 0 591 . -54.274  -16.822 16.733   1.00 43.07 591 A 1 
ATOM 4502 C C   . PRO A 0 591 . -55.166  -15.748 16.054   1.00 43.07 591 A 1 
ATOM 4503 C CB  . PRO A 0 591 . -52.802  -16.531 16.416   1.00 43.07 591 A 1 
ATOM 4504 O O   . PRO A 0 591 . -55.745  -15.972 14.992   1.00 43.07 591 A 1 
ATOM 4505 C CG  . PRO A 0 591 . -52.634  -17.118 15.007   1.00 43.07 591 A 1 
ATOM 4506 C CD  . PRO A 0 591 . -53.708  -18.207 14.905   1.00 43.07 591 A 1 
ATOM 4507 N N   . LYS A 0 592 . -55.172  -14.517 16.585   1.00 33.79 592 A 1 
ATOM 4508 C CA  . LYS A 0 592 . -55.493  -13.306 15.803   1.00 33.79 592 A 1 
ATOM 4509 C C   . LYS A 0 592 . -54.433  -12.225 16.018   1.00 33.79 592 A 1 
ATOM 4510 C CB  . LYS A 0 592 . -56.909  -12.771 16.115   1.00 33.79 592 A 1 
ATOM 4511 O O   . LYS A 0 592 . -54.455  -11.522 17.020   1.00 33.79 592 A 1 
ATOM 4512 C CG  . LYS A 0 592 . -57.969  -13.303 15.135   1.00 33.79 592 A 1 
ATOM 4513 C CD  . LYS A 0 592 . -59.293  -12.539 15.287   1.00 33.79 592 A 1 
ATOM 4514 C CE  . LYS A 0 592 . -60.284  -12.958 14.194   1.00 33.79 592 A 1 
ATOM 4515 N NZ  . LYS A 0 592 . -61.520  -12.136 14.236   1.00 33.79 592 A 1 
ATOM 4516 N N   . LYS A 0 593 . -53.538  -12.057 15.039   1.00 39.85 593 A 1 
ATOM 4517 C CA  . LYS A 0 593 . -52.847  -10.779 14.814   1.00 39.85 593 A 1 
ATOM 4518 C C   . LYS A 0 593 . -53.761  -9.899  13.965   1.00 39.85 593 A 1 
ATOM 4519 C CB  . LYS A 0 593 . -51.525  -10.979 14.039   1.00 39.85 593 A 1 
ATOM 4520 O O   . LYS A 0 593 . -54.152  -10.357 12.898   1.00 39.85 593 A 1 
ATOM 4521 C CG  . LYS A 0 593 . -50.340  -11.495 14.868   1.00 39.85 593 A 1 
ATOM 4522 C CD  . LYS A 0 593 . -49.054  -11.509 14.015   1.00 39.85 593 A 1 
ATOM 4523 C CE  . LYS A 0 593 . -47.817  -11.799 14.879   1.00 39.85 593 A 1 
ATOM 4524 N NZ  . LYS A 0 593 . -46.546  -11.695 14.112   1.00 39.85 593 A 1 
ATOM 4525 N N   . GLN A 0 594 . -54.012  -8.656  14.378   1.00 38.31 594 A 1 
ATOM 4526 C CA  . GLN A 0 594 . -53.935  -7.485  13.491   1.00 38.31 594 A 1 
ATOM 4527 C C   . GLN A 0 594 . -54.086  -6.166  14.269   1.00 38.31 594 A 1 
ATOM 4528 C CB  . GLN A 0 594 . -54.955  -7.529  12.326   1.00 38.31 594 A 1 
ATOM 4529 O O   . GLN A 0 594 . -54.988  -6.023  15.081   1.00 38.31 594 A 1 
ATOM 4530 C CG  . GLN A 0 594 . -54.241  -7.853  10.996   1.00 38.31 594 A 1 
ATOM 4531 C CD  . GLN A 0 594 . -55.168  -7.909  9.787    1.00 38.31 594 A 1 
ATOM 4532 N NE2 . GLN A 0 594 . -54.661  -7.659  8.599    1.00 38.31 594 A 1 
ATOM 4533 O OE1 . GLN A 0 594 . -56.349  -8.193  9.872    1.00 38.31 594 A 1 
ATOM 4534 N N   . HIS A 0 595 . -53.199  -5.224  13.936   1.00 35.40 595 A 1 
ATOM 4535 C CA  . HIS A 0 595 . -53.345  -3.765  14.000   1.00 35.40 595 A 1 
ATOM 4536 C C   . HIS A 0 595 . -53.822  -3.060  15.284   1.00 35.40 595 A 1 
ATOM 4537 C CB  . HIS A 0 595 . -54.134  -3.294  12.768   1.00 35.40 595 A 1 
ATOM 4538 O O   . HIS A 0 595 . -55.003  -3.015  15.611   1.00 35.40 595 A 1 
ATOM 4539 C CG  . HIS A 0 595 . -53.210  -3.082  11.602   1.00 35.40 595 A 1 
ATOM 4540 C CD2 . HIS A 0 595 . -52.688  -4.040  10.782   1.00 35.40 595 A 1 
ATOM 4541 N ND1 . HIS A 0 595 . -52.588  -1.899  11.288   1.00 35.40 595 A 1 
ATOM 4542 C CE1 . HIS A 0 595 . -51.725  -2.138  10.286   1.00 35.40 595 A 1 
ATOM 4543 N NE2 . HIS A 0 595 . -51.743  -3.439  9.951    1.00 35.40 595 A 1 
ATOM 4544 N N   . HIS A 0 596 . -52.905  -2.255  15.834   1.00 34.68 596 A 1 
ATOM 4545 C CA  . HIS A 0 596 . -53.238  -0.853  16.099   1.00 34.68 596 A 1 
ATOM 4546 C C   . HIS A 0 596 . -53.622  -0.153  14.777   1.00 34.68 596 A 1 
ATOM 4547 C CB  . HIS A 0 596 . -52.029  -0.136  16.725   1.00 34.68 596 A 1 
ATOM 4548 O O   . HIS A 0 596 . -52.952  -0.328  13.755   1.00 34.68 596 A 1 
ATOM 4549 C CG  . HIS A 0 596 . -51.933  -0.263  18.223   1.00 34.68 596 A 1 
ATOM 4550 C CD2 . HIS A 0 596 . -51.888  0.778   19.112   1.00 34.68 596 A 1 
ATOM 4551 N ND1 . HIS A 0 596 . -51.871  -1.426  18.961   1.00 34.68 596 A 1 
ATOM 4552 C CE1 . HIS A 0 596 . -51.792  -1.089  20.261   1.00 34.68 596 A 1 
ATOM 4553 N NE2 . HIS A 0 596 . -51.815  0.243   20.398   1.00 34.68 596 A 1 
ATOM 4554 N N   . GLY A 0 597 . -54.689  0.646   14.797   1.00 36.50 597 A 1 
ATOM 4555 C CA  . GLY A 0 597 . -55.162  1.420   13.647   1.00 36.50 597 A 1 
ATOM 4556 C C   . GLY A 0 597 . -56.581  1.944   13.870   1.00 36.50 597 A 1 
ATOM 4557 O O   . GLY A 0 597 . -57.504  1.160   14.063   1.00 36.50 597 A 1 
ATOM 4558 N N   . TYR A 0 598 . -56.756  3.267   13.870   1.00 38.32 598 A 1 
ATOM 4559 C CA  . TYR A 0 598 . -58.052  3.923   14.084   1.00 38.32 598 A 1 
ATOM 4560 C C   . TYR A 0 598 . -59.050  3.615   12.945   1.00 38.32 598 A 1 
ATOM 4561 C CB  . TYR A 0 598 . -57.834  5.447   14.169   1.00 38.32 598 A 1 
ATOM 4562 O O   . TYR A 0 598 . -58.718  3.805   11.777   1.00 38.32 598 A 1 
ATOM 4563 C CG  . TYR A 0 598 . -57.413  6.016   15.517   1.00 38.32 598 A 1 
ATOM 4564 C CD1 . TYR A 0 598 . -58.316  6.834   16.227   1.00 38.32 598 A 1 
ATOM 4565 C CD2 . TYR A 0 598 . -56.115  5.808   16.030   1.00 38.32 598 A 1 
ATOM 4566 C CE1 . TYR A 0 598 . -57.927  7.444   17.434   1.00 38.32 598 A 1 
ATOM 4567 C CE2 . TYR A 0 598 . -55.723  6.414   17.242   1.00 38.32 598 A 1 
ATOM 4568 O OH  . TYR A 0 598 . -56.265  7.849   19.101   1.00 38.32 598 A 1 
ATOM 4569 C CZ  . TYR A 0 598 . -56.630  7.240   17.944   1.00 38.32 598 A 1 
ATOM 4570 N N   . GLY A 0 599 . -60.294  3.234   13.271   1.00 36.52 599 A 1 
ATOM 4571 C CA  . GLY A 0 599 . -61.393  3.136   12.294   1.00 36.52 599 A 1 
ATOM 4572 C C   . GLY A 0 599 . -62.650  2.403   12.797   1.00 36.52 599 A 1 
ATOM 4573 O O   . GLY A 0 599 . -62.554  1.391   13.485   1.00 36.52 599 A 1 
ATOM 4574 N N   . HIS A 0 600 . -63.845  2.897   12.446   1.00 36.35 600 A 1 
ATOM 4575 C CA  . HIS A 0 600 . -65.141  2.259   12.756   1.00 36.35 600 A 1 
ATOM 4576 C C   . HIS A 0 600 . -65.547  1.216   11.686   1.00 36.35 600 A 1 
ATOM 4577 C CB  . HIS A 0 600 . -66.249  3.331   12.804   1.00 36.35 600 A 1 
ATOM 4578 O O   . HIS A 0 600 . -65.303  1.460   10.507   1.00 36.35 600 A 1 
ATOM 4579 C CG  . HIS A 0 600 . -66.117  4.421   13.842   1.00 36.35 600 A 1 
ATOM 4580 C CD2 . HIS A 0 600 . -65.723  5.714   13.615   1.00 36.35 600 A 1 
ATOM 4581 N ND1 . HIS A 0 600 . -66.540  4.357   15.153   1.00 36.35 600 A 1 
ATOM 4582 C CE1 . HIS A 0 600 . -66.394  5.576   15.700   1.00 36.35 600 A 1 
ATOM 4583 N NE2 . HIS A 0 600 . -65.900  6.435   14.798   1.00 36.35 600 A 1 
ATOM 4584 N N   . GLY A 0 601 . -66.279  0.136   12.034   1.00 38.52 601 A 1 
ATOM 4585 C CA  . GLY A 0 601 . -66.923  -0.706  10.995   1.00 38.52 601 A 1 
ATOM 4586 C C   . GLY A 0 601 . -67.488  -2.096  11.363   1.00 38.52 601 A 1 
ATOM 4587 O O   . GLY A 0 601 . -66.916  -3.108  10.993   1.00 38.52 601 A 1 
ATOM 4588 N N   . HIS A 0 602 . -68.642  -2.134  12.033   1.00 38.58 602 A 1 
ATOM 4589 C CA  . HIS A 0 602 . -69.664  -3.207  12.120   1.00 38.58 602 A 1 
ATOM 4590 C C   . HIS A 0 602 . -69.575  -4.583  11.371   1.00 38.58 602 A 1 
ATOM 4591 C CB  . HIS A 0 602 . -70.965  -2.530  11.653   1.00 38.58 602 A 1 
ATOM 4592 O O   . HIS A 0 602 . -69.515  -4.644  10.149   1.00 38.58 602 A 1 
ATOM 4593 C CG  . HIS A 0 602 . -71.540  -1.568  12.660   1.00 38.58 602 A 1 
ATOM 4594 C CD2 . HIS A 0 602 . -72.071  -1.892  13.880   1.00 38.58 602 A 1 
ATOM 4595 N ND1 . HIS A 0 602 . -71.638  -0.200  12.524   1.00 38.58 602 A 1 
ATOM 4596 C CE1 . HIS A 0 602 . -72.220  0.285   13.635   1.00 38.58 602 A 1 
ATOM 4597 N NE2 . HIS A 0 602 . -72.500  -0.712  14.487   1.00 38.58 602 A 1 
ATOM 4598 N N   . HIS A 0 603 . -69.947  -5.632  12.138   1.00 38.02 603 A 1 
ATOM 4599 C CA  . HIS A 0 603 . -70.726  -6.864  11.808   1.00 38.02 603 A 1 
ATOM 4600 C C   . HIS A 0 603 . -70.063  -8.176  11.254   1.00 38.02 603 A 1 
ATOM 4601 C CB  . HIS A 0 603 . -72.070  -6.520  11.128   1.00 38.02 603 A 1 
ATOM 4602 O O   . HIS A 0 603 . -69.027  -8.114  10.599   1.00 38.02 603 A 1 
ATOM 4603 C CG  . HIS A 0 603 . -73.149  -6.118  12.110   1.00 38.02 603 A 1 
ATOM 4604 C CD2 . HIS A 0 603 . -74.008  -6.964  12.760   1.00 38.02 603 A 1 
ATOM 4605 N ND1 . HIS A 0 603 . -73.447  -4.845  12.544   1.00 38.02 603 A 1 
ATOM 4606 C CE1 . HIS A 0 603 . -74.440  -4.925  13.445   1.00 38.02 603 A 1 
ATOM 4607 N NE2 . HIS A 0 603 . -74.809  -6.201  13.613   1.00 38.02 603 A 1 
ATOM 4608 N N   . PRO A 0 604 . -70.634  -9.389  11.543   1.00 46.69 604 A 1 
ATOM 4609 C CA  . PRO A 0 604 . -69.998  -10.714 11.318   1.00 46.69 604 A 1 
ATOM 4610 C C   . PRO A 0 604 . -70.824  -11.738 10.479   1.00 46.69 604 A 1 
ATOM 4611 C CB  . PRO A 0 604 . -69.907  -11.241 12.753   1.00 46.69 604 A 1 
ATOM 4612 O O   . PRO A 0 604 . -71.984  -11.479 10.182   1.00 46.69 604 A 1 
ATOM 4613 C CG  . PRO A 0 604 . -71.291  -10.887 13.310   1.00 46.69 604 A 1 
ATOM 4614 C CD  . PRO A 0 604 . -71.695  -9.629  12.533   1.00 46.69 604 A 1 
ATOM 4615 N N   . HIS A 0 605 . -70.290  -12.952 10.206   1.00 38.31 605 A 1 
ATOM 4616 C CA  . HIS A 0 605 . -71.067  -14.224 10.129   1.00 38.31 605 A 1 
ATOM 4617 C C   . HIS A 0 605 . -70.182  -15.510 10.241   1.00 38.31 605 A 1 
ATOM 4618 C CB  . HIS A 0 605 . -72.055  -14.254 8.938    1.00 38.31 605 A 1 
ATOM 4619 O O   . HIS A 0 605 . -69.029  -15.404 10.651   1.00 38.31 605 A 1 
ATOM 4620 C CG  . HIS A 0 605 . -73.470  -14.496 9.431    1.00 38.31 605 A 1 
ATOM 4621 C CD2 . HIS A 0 605 . -74.314  -13.558 9.972    1.00 38.31 605 A 1 
ATOM 4622 N ND1 . HIS A 0 605 . -74.109  -15.715 9.545    1.00 38.31 605 A 1 
ATOM 4623 C CE1 . HIS A 0 605 . -75.297  -15.509 10.144   1.00 38.31 605 A 1 
ATOM 4624 N NE2 . HIS A 0 605 . -75.462  -14.213 10.428   1.00 38.31 605 A 1 
ATOM 4625 N N   . SER A 0 606 . -70.726  -16.722 9.991    1.00 37.60 606 A 1 
ATOM 4626 C CA  . SER A 0 606 . -70.301  -18.015 10.606   1.00 37.60 606 A 1 
ATOM 4627 C C   . SER A 0 606 . -70.211  -19.252 9.664    1.00 37.60 606 A 1 
ATOM 4628 C CB  . SER A 0 606 . -71.330  -18.318 11.709   1.00 37.60 606 A 1 
ATOM 4629 O O   . SER A 0 606 . -70.893  -19.287 8.643    1.00 37.60 606 A 1 
ATOM 4630 O OG  . SER A 0 606 . -71.045  -19.503 12.426   1.00 37.60 606 A 1 
ATOM 4631 N N   . GLY A 0 607 . -69.446  -20.291 10.068   1.00 38.62 607 A 1 
ATOM 4632 C CA  . GLY A 0 607 . -69.461  -21.699 9.578    1.00 38.62 607 A 1 
ATOM 4633 C C   . GLY A 0 607 . -68.081  -22.400 9.720    1.00 38.62 607 A 1 
ATOM 4634 O O   . GLY A 0 607 . -67.094  -21.799 9.319    1.00 38.62 607 A 1 
ATOM 4635 N N   . HIS A 0 608 . -67.837  -23.528 10.422   1.00 38.78 608 A 1 
ATOM 4636 C CA  . HIS A 0 608 . -68.371  -24.922 10.487   1.00 38.78 608 A 1 
ATOM 4637 C C   . HIS A 0 608 . -67.654  -25.972 9.586    1.00 38.78 608 A 1 
ATOM 4638 C CB  . HIS A 0 608 . -69.905  -25.068 10.419   1.00 38.78 608 A 1 
ATOM 4639 O O   . HIS A 0 608 . -67.630  -25.826 8.370    1.00 38.78 608 A 1 
ATOM 4640 C CG  . HIS A 0 608 . -70.554  -25.251 11.770   1.00 38.78 608 A 1 
ATOM 4641 C CD2 . HIS A 0 608 . -70.998  -26.437 12.293   1.00 38.78 608 A 1 
ATOM 4642 N ND1 . HIS A 0 608 . -70.769  -24.283 12.726   1.00 38.78 608 A 1 
ATOM 4643 C CE1 . HIS A 0 608 . -71.330  -24.874 13.796   1.00 38.78 608 A 1 
ATOM 4644 N NE2 . HIS A 0 608 . -71.487  -26.187 13.576   1.00 38.78 608 A 1 
ATOM 4645 N N   . GLY A 0 609 . -67.144  -27.071 10.185   1.00 39.34 609 A 1 
ATOM 4646 C CA  . GLY A 0 609 . -66.538  -28.253 9.518    1.00 39.34 609 A 1 
ATOM 4647 C C   . GLY A 0 609 . -65.931  -29.275 10.518   1.00 39.34 609 A 1 
ATOM 4648 O O   . GLY A 0 609 . -65.504  -28.861 11.591   1.00 39.34 609 A 1 
ATOM 4649 N N   . TYR A 0 610 . -65.919  -30.591 10.219   1.00 38.17 610 A 1 
ATOM 4650 C CA  . TYR A 0 610 . -65.673  -31.691 11.195   1.00 38.17 610 A 1 
ATOM 4651 C C   . TYR A 0 610 . -64.874  -32.914 10.654   1.00 38.17 610 A 1 
ATOM 4652 C CB  . TYR A 0 610 . -67.040  -32.239 11.673   1.00 38.17 610 A 1 
ATOM 4653 O O   . TYR A 0 610 . -64.991  -33.246 9.478    1.00 38.17 610 A 1 
ATOM 4654 C CG  . TYR A 0 610 . -67.635  -31.636 12.933   1.00 38.17 610 A 1 
ATOM 4655 C CD1 . TYR A 0 610 . -67.394  -32.251 14.180   1.00 38.17 610 A 1 
ATOM 4656 C CD2 . TYR A 0 610 . -68.515  -30.540 12.852   1.00 38.17 610 A 1 
ATOM 4657 C CE1 . TYR A 0 610 . -68.036  -31.778 15.341   1.00 38.17 610 A 1 
ATOM 4658 C CE2 . TYR A 0 610 . -69.161  -30.065 14.011   1.00 38.17 610 A 1 
ATOM 4659 O OH  . TYR A 0 610 . -69.574  -30.242 16.364   1.00 38.17 610 A 1 
ATOM 4660 C CZ  . TYR A 0 610 . -68.929  -30.687 15.255   1.00 38.17 610 A 1 
ATOM 4661 N N   . GLY A 0 611 . -64.217  -33.672 11.561   1.00 40.88 611 A 1 
ATOM 4662 C CA  . GLY A 0 611 . -63.846  -35.109 11.418   1.00 40.88 611 A 1 
ATOM 4663 C C   . GLY A 0 611 . -62.339  -35.450 11.280   1.00 40.88 611 A 1 
ATOM 4664 O O   . GLY A 0 611 . -61.564  -34.583 10.903   1.00 40.88 611 A 1 
ATOM 4665 N N   . HIS A 0 612 . -61.845  -36.682 11.532   1.00 37.79 612 A 1 
ATOM 4666 C CA  . HIS A 0 612 . -62.418  -37.860 12.234   1.00 37.79 612 A 1 
ATOM 4667 C C   . HIS A 0 612 . -61.355  -38.986 12.486   1.00 37.79 612 A 1 
ATOM 4668 C CB  . HIS A 0 612 . -63.569  -38.462 11.389   1.00 37.79 612 A 1 
ATOM 4669 O O   . HIS A 0 612 . -60.642  -39.344 11.556   1.00 37.79 612 A 1 
ATOM 4670 C CG  . HIS A 0 612 . -64.858  -38.655 12.149   1.00 37.79 612 A 1 
ATOM 4671 C CD2 . HIS A 0 612 . -66.020  -37.952 11.967   1.00 37.79 612 A 1 
ATOM 4672 N ND1 . HIS A 0 612 . -65.110  -39.607 13.113   1.00 37.79 612 A 1 
ATOM 4673 C CE1 . HIS A 0 612 . -66.388  -39.469 13.509   1.00 37.79 612 A 1 
ATOM 4674 N NE2 . HIS A 0 612 . -66.979  -38.468 12.843   1.00 37.79 612 A 1 
ATOM 4675 N N   . GLY A 0 613 . -61.334  -39.631 13.674   1.00 40.30 613 A 1 
ATOM 4676 C CA  . GLY A 0 613 . -60.660  -40.937 13.965   1.00 40.30 613 A 1 
ATOM 4677 C C   . GLY A 0 613 . -59.127  -40.943 14.231   1.00 40.30 613 A 1 
ATOM 4678 O O   . GLY A 0 613 . -58.439  -40.020 13.822   1.00 40.30 613 A 1 
ATOM 4679 N N   . GLY A 0 614 . -58.520  -41.941 14.912   1.00 40.24 614 A 1 
ATOM 4680 C CA  . GLY A 0 614 . -59.089  -43.051 15.712   1.00 40.24 614 A 1 
ATOM 4681 C C   . GLY A 0 614 . -58.083  -44.139 16.204   1.00 40.24 614 A 1 
ATOM 4682 O O   . GLY A 0 614 . -56.997  -44.269 15.656   1.00 40.24 614 A 1 
ATOM 4683 N N   . HIS A 0 615 . -58.534  -44.973 17.165   1.00 38.73 615 A 1 
ATOM 4684 C CA  . HIS A 0 615 . -58.063  -46.332 17.567   1.00 38.73 615 A 1 
ATOM 4685 C C   . HIS A 0 615 . -56.856  -46.597 18.526   1.00 38.73 615 A 1 
ATOM 4686 C CB  . HIS A 0 615 . -58.014  -47.272 16.349   1.00 38.73 615 A 1 
ATOM 4687 O O   . HIS A 0 615 . -55.823  -45.948 18.479   1.00 38.73 615 A 1 
ATOM 4688 C CG  . HIS A 0 615 . -59.355  -47.502 15.714   1.00 38.73 615 A 1 
ATOM 4689 C CD2 . HIS A 0 615 . -59.882  -46.835 14.642   1.00 38.73 615 A 1 
ATOM 4690 N ND1 . HIS A 0 615 . -60.284  -48.438 16.112   1.00 38.73 615 A 1 
ATOM 4691 C CE1 . HIS A 0 615 . -61.352  -48.327 15.306   1.00 38.73 615 A 1 
ATOM 4692 N NE2 . HIS A 0 615 . -61.160  -47.352 14.407   1.00 38.73 615 A 1 
ATOM 4693 N N   . HIS A 0 616 . -57.029  -47.689 19.311   1.00 41.00 616 A 1 
ATOM 4694 C CA  . HIS A 0 616 . -56.093  -48.489 20.153   1.00 41.00 616 A 1 
ATOM 4695 C C   . HIS A 0 616 . -55.463  -47.846 21.424   1.00 41.00 616 A 1 
ATOM 4696 C CB  . HIS A 0 616 . -55.013  -49.140 19.267   1.00 41.00 616 A 1 
ATOM 4697 O O   . HIS A 0 616 . -54.931  -46.751 21.362   1.00 41.00 616 A 1 
ATOM 4698 C CG  . HIS A 0 616 . -55.542  -49.861 18.047   1.00 41.00 616 A 1 
ATOM 4699 C CD2 . HIS A 0 616 . -55.360  -49.482 16.743   1.00 41.00 616 A 1 
ATOM 4700 N ND1 . HIS A 0 616 . -56.301  -51.012 18.032   1.00 41.00 616 A 1 
ATOM 4701 C CE1 . HIS A 0 616 . -56.579  -51.309 16.750   1.00 41.00 616 A 1 
ATOM 4702 N NE2 . HIS A 0 616 . -56.042  -50.397 15.932   1.00 41.00 616 A 1 
ATOM 4703 N N   . GLY A 0 617 . -55.406  -48.482 22.615   1.00 41.28 617 A 1 
ATOM 4704 C CA  . GLY A 0 617 . -56.174  -49.622 23.168   1.00 41.28 617 A 1 
ATOM 4705 C C   . GLY A 0 617 . -55.379  -50.607 24.062   1.00 41.28 617 A 1 
ATOM 4706 O O   . GLY A 0 617 . -54.491  -51.281 23.553   1.00 41.28 617 A 1 
ATOM 4707 N N   . GLY A 0 618 . -55.751  -50.793 25.346   1.00 41.87 618 A 1 
ATOM 4708 C CA  . GLY A 0 618 . -55.225  -51.904 26.176   1.00 41.87 618 A 1 
ATOM 4709 C C   . GLY A 0 618 . -55.558  -51.912 27.688   1.00 41.87 618 A 1 
ATOM 4710 O O   . GLY A 0 618 . -55.076  -51.057 28.410   1.00 41.87 618 A 1 
ATOM 4711 N N   . TYR A 0 619 . -56.347  -52.917 28.115   1.00 40.80 619 A 1 
ATOM 4712 C CA  . TYR A 0 619 . -56.401  -53.687 29.396   1.00 40.80 619 A 1 
ATOM 4713 C C   . TYR A 0 619 . -56.142  -53.016 30.781   1.00 40.80 619 A 1 
ATOM 4714 C CB  . TYR A 0 619 . -55.518  -54.937 29.211   1.00 40.80 619 A 1 
ATOM 4715 O O   . TYR A 0 619 . -55.209  -52.250 30.948   1.00 40.80 619 A 1 
ATOM 4716 C CG  . TYR A 0 619 . -55.670  -55.565 27.831   1.00 40.80 619 A 1 
ATOM 4717 C CD1 . TYR A 0 619 . -56.841  -56.278 27.506   1.00 40.80 619 A 1 
ATOM 4718 C CD2 . TYR A 0 619 . -54.708  -55.307 26.832   1.00 40.80 619 A 1 
ATOM 4719 C CE1 . TYR A 0 619 . -57.059  -56.712 26.184   1.00 40.80 619 A 1 
ATOM 4720 C CE2 . TYR A 0 619 . -54.925  -55.734 25.508   1.00 40.80 619 A 1 
ATOM 4721 O OH  . TYR A 0 619 . -56.343  -56.827 23.903   1.00 40.80 619 A 1 
ATOM 4722 C CZ  . TYR A 0 619 . -56.107  -56.434 25.181   1.00 40.80 619 A 1 
ATOM 4723 N N   . GLY A 0 620 . -56.868  -53.335 31.870   1.00 40.36 620 A 1 
ATOM 4724 C CA  . GLY A 0 620 . -57.843  -54.420 32.115   1.00 40.36 620 A 1 
ATOM 4725 C C   . GLY A 0 620 . -58.854  -54.135 33.257   1.00 40.36 620 A 1 
ATOM 4726 O O   . GLY A 0 620 . -58.910  -53.028 33.780   1.00 40.36 620 A 1 
ATOM 4727 N N   . LYS A 0 621 . -59.710  -55.117 33.601   1.00 42.02 621 A 1 
ATOM 4728 C CA  . LYS A 0 621 . -60.927  -54.977 34.451   1.00 42.02 621 A 1 
ATOM 4729 C C   . LYS A 0 621 . -60.920  -55.879 35.703   1.00 42.02 621 A 1 
ATOM 4730 C CB  . LYS A 0 621 . -62.167  -55.409 33.640   1.00 42.02 621 A 1 
ATOM 4731 O O   . LYS A 0 621 . -60.157  -56.835 35.721   1.00 42.02 621 A 1 
ATOM 4732 C CG  . LYS A 0 621 . -62.549  -54.579 32.409   1.00 42.02 621 A 1 
ATOM 4733 C CD  . LYS A 0 621 . -63.797  -55.234 31.789   1.00 42.02 621 A 1 
ATOM 4734 C CE  . LYS A 0 621 . -64.326  -54.449 30.588   1.00 42.02 621 A 1 
ATOM 4735 N NZ  . LYS A 0 621 . -65.515  -55.115 29.997   1.00 42.02 621 A 1 
ATOM 4736 N N   . HIS A 0 622 . -61.876  -55.640 36.624   1.00 38.28 622 A 1 
ATOM 4737 C CA  . HIS A 0 622 . -62.831  -56.577 37.303   1.00 38.28 622 A 1 
ATOM 4738 C C   . HIS A 0 622 . -63.158  -56.077 38.741   1.00 38.28 622 A 1 
ATOM 4739 C CB  . HIS A 0 622 . -62.342  -58.049 37.329   1.00 38.28 622 A 1 
ATOM 4740 O O   . HIS A 0 622 . -62.275  -55.512 39.368   1.00 38.28 622 A 1 
ATOM 4741 C CG  . HIS A 0 622 . -62.800  -58.853 36.124   1.00 38.28 622 A 1 
ATOM 4742 C CD2 . HIS A 0 622 . -62.218  -58.942 34.884   1.00 38.28 622 A 1 
ATOM 4743 N ND1 . HIS A 0 622 . -63.950  -59.606 36.059   1.00 38.28 622 A 1 
ATOM 4744 C CE1 . HIS A 0 622 . -64.087  -60.080 34.812   1.00 38.28 622 A 1 
ATOM 4745 N NE2 . HIS A 0 622 . -63.061  -59.684 34.049   1.00 38.28 622 A 1 
ATOM 4746 N N   . HIS A 0 623 . -64.341  -56.232 39.372   1.00 39.38 623 A 1 
ATOM 4747 C CA  . HIS A 0 623 . -65.737  -56.587 38.997   1.00 39.38 623 A 1 
ATOM 4748 C C   . HIS A 0 623 . -66.668  -56.127 40.181   1.00 39.38 623 A 1 
ATOM 4749 C CB  . HIS A 0 623 . -65.837  -58.114 38.764   1.00 39.38 623 A 1 
ATOM 4750 O O   . HIS A 0 623 . -66.196  -56.095 41.309   1.00 39.38 623 A 1 
ATOM 4751 C CG  . HIS A 0 623 . -66.476  -58.566 37.466   1.00 39.38 623 A 1 
ATOM 4752 C CD2 . HIS A 0 623 . -66.479  -57.929 36.250   1.00 39.38 623 A 1 
ATOM 4753 N ND1 . HIS A 0 623 . -67.175  -59.742 37.299   1.00 39.38 623 A 1 
ATOM 4754 C CE1 . HIS A 0 623 . -67.583  -59.816 36.020   1.00 39.38 623 A 1 
ATOM 4755 N NE2 . HIS A 0 623 . -67.167  -58.737 35.339   1.00 39.38 623 A 1 
ATOM 4756 N N   . ILE A 0 624 . -67.882  -55.566 39.996   1.00 41.92 624 A 1 
ATOM 4757 C CA  . ILE A 0 624 . -69.229  -56.224 40.004   1.00 41.92 624 A 1 
ATOM 4758 C C   . ILE A 0 624 . -69.634  -56.920 41.341   1.00 41.92 624 A 1 
ATOM 4759 C CB  . ILE A 0 624 . -69.377  -57.121 38.739   1.00 41.92 624 A 1 
ATOM 4760 O O   . ILE A 0 624 . -68.855  -57.724 41.830   1.00 41.92 624 A 1 
ATOM 4761 C CG1 . ILE A 0 624 . -69.623  -56.209 37.511   1.00 41.92 624 A 1 
ATOM 4762 C CG2 . ILE A 0 624 . -70.300  -58.361 38.786   1.00 41.92 624 A 1 
ATOM 4763 C CD1 . ILE A 0 624 . -70.109  -56.895 36.228   1.00 41.92 624 A 1 
ATOM 4764 N N   . VAL A 0 625 . -70.847  -56.770 41.932   1.00 43.23 625 A 1 
ATOM 4765 C CA  . VAL A 0 625 . -72.038  -55.896 41.674   1.00 43.23 625 A 1 
ATOM 4766 C C   . VAL A 0 625 . -73.142  -56.056 42.772   1.00 43.23 625 A 1 
ATOM 4767 C CB  . VAL A 0 625 . -72.661  -56.259 40.305   1.00 43.23 625 A 1 
ATOM 4768 O O   . VAL A 0 625 . -73.105  -57.048 43.489   1.00 43.23 625 A 1 
ATOM 4769 C CG1 . VAL A 0 625 . -73.455  -57.576 40.293   1.00 43.23 625 A 1 
ATOM 4770 C CG2 . VAL A 0 625 . -73.439  -55.120 39.641   1.00 43.23 625 A 1 
ATOM 4771 N N   . LYS A 0 626 . -74.179  -55.180 42.780   1.00 41.69 626 A 1 
ATOM 4772 C CA  . LYS A 0 626 . -75.510  -55.250 43.483   1.00 41.69 626 A 1 
ATOM 4773 C C   . LYS A 0 626 . -75.480  -55.173 45.030   1.00 41.69 626 A 1 
ATOM 4774 C CB  . LYS A 0 626 . -76.333  -56.449 42.966   1.00 41.69 626 A 1 
ATOM 4775 O O   . LYS A 0 626 . -74.609  -55.749 45.658   1.00 41.69 626 A 1 
ATOM 4776 C CG  . LYS A 0 626 . -76.831  -56.230 41.527   1.00 41.69 626 A 1 
ATOM 4777 C CD  . LYS A 0 626 . -77.357  -57.522 40.894   1.00 41.69 626 A 1 
ATOM 4778 C CE  . LYS A 0 626 . -77.586  -57.296 39.395   1.00 41.69 626 A 1 
ATOM 4779 N NZ  . LYS A 0 626 . -78.013  -58.547 38.723   1.00 41.69 626 A 1 
ATOM 4780 N N   . GLN A 0 627 . -76.281  -54.346 45.721   1.00 36.75 627 A 1 
ATOM 4781 C CA  . GLN A 0 627 . -77.754  -54.148 45.764   1.00 36.75 627 A 1 
ATOM 4782 C C   . GLN A 0 627 . -78.543  -55.315 46.384   1.00 36.75 627 A 1 
ATOM 4783 C CB  . GLN A 0 627 . -78.434  -53.762 44.431   1.00 36.75 627 A 1 
ATOM 4784 O O   . GLN A 0 627 . -78.698  -56.333 45.724   1.00 36.75 627 A 1 
ATOM 4785 C CG  . GLN A 0 627 . -78.170  -52.348 43.902   1.00 36.75 627 A 1 
ATOM 4786 C CD  . GLN A 0 627 . -78.992  -52.069 42.639   1.00 36.75 627 A 1 
ATOM 4787 N NE2 . GLN A 0 627 . -79.476  -50.862 42.445   1.00 36.75 627 A 1 
ATOM 4788 O OE1 . GLN A 0 627 . -79.201  -52.920 41.789   1.00 36.75 627 A 1 
ATOM 4789 N N   . ASP A 0 628 . -79.168  -55.085 47.553   1.00 40.65 628 A 1 
ATOM 4790 C CA  . ASP A 0 628 . -80.629  -55.243 47.705   1.00 40.65 628 A 1 
ATOM 4791 C C   . ASP A 0 628 . -81.205  -54.515 48.951   1.00 40.65 628 A 1 
ATOM 4792 C CB  . ASP A 0 628 . -81.081  -56.720 47.648   1.00 40.65 628 A 1 
ATOM 4793 O O   . ASP A 0 628 . -80.448  -53.966 49.753   1.00 40.65 628 A 1 
ATOM 4794 C CG  . ASP A 0 628 . -82.148  -56.892 46.559   1.00 40.65 628 A 1 
ATOM 4795 O OD1 . ASP A 0 628 . -82.988  -55.962 46.452   1.00 40.65 628 A 1 
ATOM 4796 O OD2 . ASP A 0 628 . -82.127  -57.924 45.855   1.00 40.65 628 A 1 
ATOM 4797 N N   . LYS A 0 629 . -82.543  -54.446 49.093   1.00 37.02 629 A 1 
ATOM 4798 C CA  . LYS A 0 629 . -83.269  -53.694 50.156   1.00 37.02 629 A 1 
ATOM 4799 C C   . LYS A 0 629 . -84.113  -54.594 51.082   1.00 37.02 629 A 1 
ATOM 4800 C CB  . LYS A 0 629 . -84.257  -52.698 49.510   1.00 37.02 629 A 1 
ATOM 4801 O O   . LYS A 0 629 . -84.757  -55.517 50.593   1.00 37.02 629 A 1 
ATOM 4802 C CG  . LYS A 0 629 . -83.667  -51.566 48.655   1.00 37.02 629 A 1 
ATOM 4803 C CD  . LYS A 0 629 . -84.821  -50.764 48.022   1.00 37.02 629 A 1 
ATOM 4804 C CE  . LYS A 0 629 . -84.303  -49.585 47.190   1.00 37.02 629 A 1 
ATOM 4805 N NZ  . LYS A 0 629 . -85.409  -48.857 46.512   1.00 37.02 629 A 1 
ATOM 4806 N N   . GLY A 0 630 . -84.327  -54.204 52.353   1.00 39.14 630 A 1 
ATOM 4807 C CA  . GLY A 0 630 . -85.578  -54.587 53.045   1.00 39.14 630 A 1 
ATOM 4808 C C   . GLY A 0 630 . -85.701  -54.476 54.579   1.00 39.14 630 A 1 
ATOM 4809 O O   . GLY A 0 630 . -84.980  -55.154 55.292   1.00 39.14 630 A 1 
ATOM 4810 N N   . LYS A 0 631 . -86.783  -53.794 55.014   1.00 39.74 631 A 1 
ATOM 4811 C CA  . LYS A 0 631 . -87.595  -53.983 56.256   1.00 39.74 631 A 1 
ATOM 4812 C C   . LYS A 0 631 . -86.924  -53.608 57.611   1.00 39.74 631 A 1 
ATOM 4813 C CB  . LYS A 0 631 . -88.181  -55.414 56.269   1.00 39.74 631 A 1 
ATOM 4814 O O   . LYS A 0 631 . -85.844  -54.101 57.880   1.00 39.74 631 A 1 
ATOM 4815 C CG  . LYS A 0 631 . -88.940  -55.776 54.972   1.00 39.74 631 A 1 
ATOM 4816 C CD  . LYS A 0 631 . -89.374  -57.246 54.931   1.00 39.74 631 A 1 
ATOM 4817 C CE  . LYS A 0 631 . -89.946  -57.572 53.542   1.00 39.74 631 A 1 
ATOM 4818 N NZ  . LYS A 0 631 . -90.292  -59.009 53.407   1.00 39.74 631 A 1 
ATOM 4819 N N   . VAL A 0 632 . -87.413  -52.742 58.525   1.00 37.90 632 A 1 
ATOM 4820 C CA  . VAL A 0 632 . -88.716  -52.108 58.919   1.00 37.90 632 A 1 
ATOM 4821 C C   . VAL A 0 632 . -89.366  -52.715 60.188   1.00 37.90 632 A 1 
ATOM 4822 C CB  . VAL A 0 632 . -89.753  -51.898 57.786   1.00 37.90 632 A 1 
ATOM 4823 O O   . VAL A 0 632 . -89.504  -53.931 60.272   1.00 37.90 632 A 1 
ATOM 4824 C CG1 . VAL A 0 632 . -91.103  -51.326 58.247   1.00 37.90 632 A 1 
ATOM 4825 C CG2 . VAL A 0 632 . -89.225  -50.908 56.734   1.00 37.90 632 A 1 
ATOM 4826 N N   . ALA A 0 633 . -89.882  -51.822 61.066   1.00 38.52 633 A 1 
ATOM 4827 C CA  . ALA A 0 633 . -90.739  -52.016 62.268   1.00 38.52 633 A 1 
ATOM 4828 C C   . ALA A 0 633 . -89.995  -52.127 63.641   1.00 38.52 633 A 1 
ATOM 4829 C CB  . ALA A 0 633 . -91.768  -53.131 61.988   1.00 38.52 633 A 1 
ATOM 4830 O O   . ALA A 0 633 . -88.890  -52.649 63.674   1.00 38.52 633 A 1 
ATOM 4831 N N   . LYS A 0 634 . -90.522  -51.661 64.802   1.00 37.55 634 A 1 
ATOM 4832 C CA  . LYS A 0 634 . -91.813  -50.977 65.101   1.00 37.55 634 A 1 
ATOM 4833 C C   . LYS A 0 634 . -91.838  -50.211 66.463   1.00 37.55 634 A 1 
ATOM 4834 C CB  . LYS A 0 634 . -92.919  -52.060 65.184   1.00 37.55 634 A 1 
ATOM 4835 O O   . LYS A 0 634 . -91.660  -50.848 67.490   1.00 37.55 634 A 1 
ATOM 4836 C CG  . LYS A 0 634 . -94.282  -51.578 64.668   1.00 37.55 634 A 1 
ATOM 4837 C CD  . LYS A 0 634 . -95.317  -52.705 64.801   1.00 37.55 634 A 1 
ATOM 4838 C CE  . LYS A 0 634 . -96.688  -52.263 64.279   1.00 37.55 634 A 1 
ATOM 4839 N NZ  . LYS A 0 634 . -97.712  -53.321 64.476   1.00 37.55 634 A 1 
ATOM 4840 N N   . GLY A 0 635 . -92.246  -48.928 66.468   1.00 36.17 635 A 1 
ATOM 4841 C CA  . GLY A 0 635 . -92.894  -48.205 67.601   1.00 36.17 635 A 1 
ATOM 4842 C C   . GLY A 0 635 . -92.095  -47.937 68.902   1.00 36.17 635 A 1 
ATOM 4843 O O   . GLY A 0 635 . -90.964  -48.382 69.021   1.00 36.17 635 A 1 
ATOM 4844 N N   . ALA A 0 636 . -92.630  -47.236 69.921   1.00 36.06 636 A 1 
ATOM 4845 C CA  . ALA A 0 636 . -93.701  -46.212 69.955   1.00 36.06 636 A 1 
ATOM 4846 C C   . ALA A 0 636 . -93.789  -45.498 71.340   1.00 36.06 636 A 1 
ATOM 4847 C CB  . ALA A 0 636 . -95.075  -46.846 69.667   1.00 36.06 636 A 1 
ATOM 4848 O O   . ALA A 0 636 . -93.556  -46.131 72.358   1.00 36.06 636 A 1 
ATOM 4849 N N   . HIS A 0 637 . -94.248  -44.234 71.343   1.00 35.27 637 A 1 
ATOM 4850 C CA  . HIS A 0 637 . -94.875  -43.464 72.449   1.00 35.27 637 A 1 
ATOM 4851 C C   . HIS A 0 637 . -94.124  -43.106 73.765   1.00 35.27 637 A 1 
ATOM 4852 C CB  . HIS A 0 637 . -96.286  -44.012 72.748   1.00 35.27 637 A 1 
ATOM 4853 O O   . HIS A 0 637 . -93.912  -43.935 74.635   1.00 35.27 637 A 1 
ATOM 4854 C CG  . HIS A 0 637 . -97.360  -43.280 71.985   1.00 35.27 637 A 1 
ATOM 4855 C CD2 . HIS A 0 637 . -97.542  -43.278 70.629   1.00 35.27 637 A 1 
ATOM 4856 N ND1 . HIS A 0 637 . -98.279  -42.401 72.508   1.00 35.27 637 A 1 
ATOM 4857 C CE1 . HIS A 0 637 . -98.986  -41.877 71.497   1.00 35.27 637 A 1 
ATOM 4858 N NE2 . HIS A 0 637 . -98.567  -42.380 70.325   1.00 35.27 637 A 1 
ATOM 4859 N N   . GLN A 0 638 . -93.934  -41.784 73.923   1.00 33.52 638 A 1 
ATOM 4860 C CA  . GLN A 0 638 . -94.358  -40.902 75.039   1.00 33.52 638 A 1 
ATOM 4861 C C   . GLN A 0 638 . -93.885  -41.055 76.511   1.00 33.52 638 A 1 
ATOM 4862 C CB  . GLN A 0 638 . -95.890  -40.718 75.013   1.00 33.52 638 A 1 
ATOM 4863 O O   . GLN A 0 638 . -94.066  -42.070 77.163   1.00 33.52 638 A 1 
ATOM 4864 C CG  . GLN A 0 638 . -96.356  -39.747 73.915   1.00 33.52 638 A 1 
ATOM 4865 C CD  . GLN A 0 638 . -97.866  -39.515 73.932   1.00 33.52 638 A 1 
ATOM 4866 N NE2 . GLN A 0 638 . -98.342  -38.400 73.426   1.00 33.52 638 A 1 
ATOM 4867 O OE1 . GLN A 0 638 . -98.656  -40.350 74.338   1.00 33.52 638 A 1 
ATOM 4868 N N   . GLU A 0 639 . -93.522  -39.868 77.027   1.00 31.68 639 A 1 
ATOM 4869 C CA  . GLU A 0 639 . -93.647  -39.319 78.395   1.00 31.68 639 A 1 
ATOM 4870 C C   . GLU A 0 639 . -92.734  -39.743 79.571   1.00 31.68 639 A 1 
ATOM 4871 C CB  . GLU A 0 639 . -95.117  -39.208 78.856   1.00 31.68 639 A 1 
ATOM 4872 O O   . GLU A 0 639 . -92.652  -40.896 79.969   1.00 31.68 639 A 1 
ATOM 4873 C CG  . GLU A 0 639 . -95.849  -37.995 78.258   1.00 31.68 639 A 1 
ATOM 4874 C CD  . GLU A 0 639 . -97.045  -37.589 79.133   1.00 31.68 639 A 1 
ATOM 4875 O OE1 . GLU A 0 639 . -96.935  -36.539 79.809   1.00 31.68 639 A 1 
ATOM 4876 O OE2 . GLU A 0 639 . -98.040  -38.343 79.151   1.00 31.68 639 A 1 
ATOM 4877 N N   . LYS A 0 640 . -92.245  -38.668 80.225   1.00 34.25 640 A 1 
ATOM 4878 C CA  . LYS A 0 640 . -91.979  -38.459 81.665   1.00 34.25 640 A 1 
ATOM 4879 C C   . LYS A 0 640 . -90.786  -39.138 82.364   1.00 34.25 640 A 1 
ATOM 4880 C CB  . LYS A 0 640 . -93.287  -38.657 82.459   1.00 34.25 640 A 1 
ATOM 4881 O O   . LYS A 0 640 . -90.528  -40.319 82.227   1.00 34.25 640 A 1 
ATOM 4882 C CG  . LYS A 0 640 . -94.162  -37.394 82.451   1.00 34.25 640 A 1 
ATOM 4883 C CD  . LYS A 0 640 . -95.603  -37.724 82.863   1.00 34.25 640 A 1 
ATOM 4884 C CE  . LYS A 0 640 . -96.315  -36.498 83.438   1.00 34.25 640 A 1 
ATOM 4885 N NZ  . LYS A 0 640 . -96.097  -36.420 84.903   1.00 34.25 640 A 1 
ATOM 4886 N N   . GLU A 0 641 . -90.161  -38.309 83.217   1.00 31.92 641 A 1 
ATOM 4887 C CA  . GLU A 0 641 . -89.496  -38.629 84.502   1.00 31.92 641 A 1 
ATOM 4888 C C   . GLU A 0 641 . -88.384  -39.710 84.464   1.00 31.92 641 A 1 
ATOM 4889 C CB  . GLU A 0 641 . -90.605  -38.917 85.542   1.00 31.92 641 A 1 
ATOM 4890 O O   . GLU A 0 641 . -88.644  -40.895 84.339   1.00 31.92 641 A 1 
ATOM 4891 C CG  . GLU A 0 641 . -91.460  -37.661 85.832   1.00 31.92 641 A 1 
ATOM 4892 C CD  . GLU A 0 641 . -92.866  -37.963 86.377   1.00 31.92 641 A 1 
ATOM 4893 O OE1 . GLU A 0 641 . -93.814  -37.281 85.913   1.00 31.92 641 A 1 
ATOM 4894 O OE2 . GLU A 0 641 . -93.003  -38.820 87.272   1.00 31.92 641 A 1 
ATOM 4895 N N   . ALA A 0 642 . -87.095  -39.401 84.658   1.00 31.04 642 A 1 
ATOM 4896 C CA  . ALA A 0 642 . -86.552  -38.757 85.859   1.00 31.04 642 A 1 
ATOM 4897 C C   . ALA A 0 642 . -85.066  -38.339 85.706   1.00 31.04 642 A 1 
ATOM 4898 C CB  . ALA A 0 642 . -86.647  -39.786 86.999   1.00 31.04 642 A 1 
ATOM 4899 O O   . ALA A 0 642 . -84.317  -38.885 84.897   1.00 31.04 642 A 1 
ATOM 4900 N N   . SER A 0 643 . -84.599  -37.406 86.543   1.00 34.66 643 A 1 
ATOM 4901 C CA  . SER A 0 643 . -83.194  -36.973 86.613   1.00 34.66 643 A 1 
ATOM 4902 C C   . SER A 0 643 . -82.293  -38.017 87.308   1.00 34.66 643 A 1 
ATOM 4903 C CB  . SER A 0 643 . -83.126  -35.602 87.307   1.00 34.66 643 A 1 
ATOM 4904 O O   . SER A 0 643 . -82.339  -38.180 88.524   1.00 34.66 643 A 1 
ATOM 4905 O OG  . SER A 0 643 . -83.967  -35.548 88.448   1.00 34.66 643 A 1 
ATOM 4906 N N   . GLY A 0 644 . -81.453  -38.723 86.531   1.00 34.92 644 A 1 
ATOM 4907 C CA  . GLY A 0 644 . -80.844  -40.007 86.946   1.00 34.92 644 A 1 
ATOM 4908 C C   . GLY A 0 644 . -79.320  -40.104 87.168   1.00 34.92 644 A 1 
ATOM 4909 O O   . GLY A 0 644 . -78.869  -41.167 87.565   1.00 34.92 644 A 1 
ATOM 4910 N N   . LYS A 0 645 . -78.537  -39.030 86.968   1.00 34.93 645 A 1 
ATOM 4911 C CA  . LYS A 0 645 . -77.086  -38.895 87.292   1.00 34.93 645 A 1 
ATOM 4912 C C   . LYS A 0 645 . -76.048  -39.902 86.699   1.00 34.93 645 A 1 
ATOM 4913 C CB  . LYS A 0 645 . -76.895  -38.849 88.827   1.00 34.93 645 A 1 
ATOM 4914 O O   . LYS A 0 645 . -75.921  -41.025 87.161   1.00 34.93 645 A 1 
ATOM 4915 C CG  . LYS A 0 645 . -77.275  -37.511 89.479   1.00 34.93 645 A 1 
ATOM 4916 C CD  . LYS A 0 645 . -76.870  -37.522 90.961   1.00 34.93 645 A 1 
ATOM 4917 C CE  . LYS A 0 645 . -77.178  -36.175 91.626   1.00 34.93 645 A 1 
ATOM 4918 N NZ  . LYS A 0 645 . -76.795  -36.182 93.060   1.00 34.93 645 A 1 
ATOM 4919 N N   . TRP A 0 646 . -75.108  -39.309 85.939   1.00 36.44 646 A 1 
ATOM 4920 C CA  . TRP A 0 646 . -73.640  -39.557 85.892   1.00 36.44 646 A 1 
ATOM 4921 C C   . TRP A 0 646 . -73.000  -40.568 84.901   1.00 36.44 646 A 1 
ATOM 4922 C CB  . TRP A 0 646 . -73.030  -39.719 87.305   1.00 36.44 646 A 1 
ATOM 4923 O O   . TRP A 0 646 . -73.390  -41.724 84.811   1.00 36.44 646 A 1 
ATOM 4924 C CG  . TRP A 0 646 . -72.839  -38.471 88.121   1.00 36.44 646 A 1 
ATOM 4925 C CD1 . TRP A 0 646 . -73.718  -37.451 88.253   1.00 36.44 646 A 1 
ATOM 4926 C CD2 . TRP A 0 646 . -71.654  -38.063 88.877   1.00 36.44 646 A 1 
ATOM 4927 C CE2 . TRP A 0 646 . -71.903  -36.781 89.454   1.00 36.44 646 A 1 
ATOM 4928 C CE3 . TRP A 0 646 . -70.378  -38.625 89.102   1.00 36.44 646 A 1 
ATOM 4929 N NE1 . TRP A 0 646 . -73.178  -36.460 89.047   1.00 36.44 646 A 1 
ATOM 4930 C CH2 . TRP A 0 646 . -69.686  -36.680 90.413   1.00 36.44 646 A 1 
ATOM 4931 C CZ2 . TRP A 0 646 . -70.946  -36.092 90.213   1.00 36.44 646 A 1 
ATOM 4932 C CZ3 . TRP A 0 646 . -69.405  -37.941 89.857   1.00 36.44 646 A 1 
ATOM 4933 N N   . ALA A 0 647 . -71.864  -40.092 84.345   1.00 35.89 647 A 1 
ATOM 4934 C CA  . ALA A 0 647 . -70.716  -40.771 83.702   1.00 35.89 647 A 1 
ATOM 4935 C C   . ALA A 0 647 . -70.739  -41.071 82.177   1.00 35.89 647 A 1 
ATOM 4936 C CB  . ALA A 0 647 . -70.243  -41.951 84.562   1.00 35.89 647 A 1 
ATOM 4937 O O   . ALA A 0 647 . -71.769  -41.424 81.622   1.00 35.89 647 A 1 
ATOM 4938 N N   . ALA A 0 648 . -69.547  -40.941 81.552   1.00 39.01 648 A 1 
ATOM 4939 C CA  . ALA A 0 648 . -69.201  -41.096 80.117   1.00 39.01 648 A 1 
ATOM 4940 C C   . ALA A 0 648 . -69.925  -40.116 79.148   1.00 39.01 648 A 1 
ATOM 4941 C CB  . ALA A 0 648 . -69.350  -42.572 79.725   1.00 39.01 648 A 1 
ATOM 4942 O O   . ALA A 0 648 . -71.064  -40.361 78.779   1.00 39.01 648 A 1 
ATOM 4943 N N   . GLN A 0 649 . -69.415  -38.944 78.726   1.00 35.98 649 A 1 
ATOM 4944 C CA  . GLN A 0 649 . -68.059  -38.439 78.395   1.00 35.98 649 A 1 
ATOM 4945 C C   . GLN A 0 649 . -67.481  -38.937 77.050   1.00 35.98 649 A 1 
ATOM 4946 C CB  . GLN A 0 649 . -67.032  -38.571 79.549   1.00 35.98 649 A 1 
ATOM 4947 O O   . GLN A 0 649 . -66.800  -39.956 77.050   1.00 35.98 649 A 1 
ATOM 4948 C CG  . GLN A 0 649 . -65.769  -37.710 79.341   1.00 35.98 649 A 1 
ATOM 4949 C CD  . GLN A 0 649 . -64.610  -38.089 80.270   1.00 35.98 649 A 1 
ATOM 4950 N NE2 . GLN A 0 649 . -63.441  -37.520 80.074   1.00 35.98 649 A 1 
ATOM 4951 O OE1 . GLN A 0 649 . -64.722  -38.884 81.189   1.00 35.98 649 A 1 
ATOM 4952 N N   . GLN A 0 650 . -67.647  -38.165 75.957   1.00 36.66 650 A 1 
ATOM 4953 C CA  . GLN A 0 650 . -66.560  -37.680 75.065   1.00 36.66 650 A 1 
ATOM 4954 C C   . GLN A 0 650 . -67.071  -36.851 73.858   1.00 36.66 650 A 1 
ATOM 4955 C CB  . GLN A 0 650 . -65.632  -38.808 74.555   1.00 36.66 650 A 1 
ATOM 4956 O O   . GLN A 0 650 . -68.216  -37.000 73.452   1.00 36.66 650 A 1 
ATOM 4957 C CG  . GLN A 0 650 . -64.331  -38.822 75.382   1.00 36.66 650 A 1 
ATOM 4958 C CD  . GLN A 0 650 . -63.323  -39.883 74.954   1.00 36.66 650 A 1 
ATOM 4959 N NE2 . GLN A 0 650 . -62.138  -39.879 75.523   1.00 36.66 650 A 1 
ATOM 4960 O OE1 . GLN A 0 650 . -63.553  -40.728 74.110   1.00 36.66 650 A 1 
ATOM 4961 N N   . SER A 0 651 . -66.163  -36.029 73.305   1.00 35.98 651 A 1 
ATOM 4962 C CA  . SER A 0 651 . -66.238  -35.173 72.098   1.00 35.98 651 A 1 
ATOM 4963 C C   . SER A 0 651 . -67.298  -34.062 72.041   1.00 35.98 651 A 1 
ATOM 4964 C CB  . SER A 0 651 . -66.258  -35.999 70.805   1.00 35.98 651 A 1 
ATOM 4965 O O   . SER A 0 651 . -68.497  -34.318 71.977   1.00 35.98 651 A 1 
ATOM 4966 O OG  . SER A 0 651 . -65.413  -35.389 69.848   1.00 35.98 651 A 1 
ATOM 4967 N N   . GLY A 0 652 . -66.820  -32.815 71.964   1.00 29.12 652 A 1 
ATOM 4968 C CA  . GLY A 0 652 . -67.535  -31.727 71.289   1.00 29.12 652 A 1 
ATOM 4969 C C   . GLY A 0 652 . -67.304  -31.781 69.774   1.00 29.12 652 A 1 
ATOM 4970 O O   . GLY A 0 652 . -66.580  -32.664 69.302   1.00 29.12 652 A 1 
ATOM 4971 N N   . TYR A 0 653 . -67.919  -30.847 69.042   1.00 38.94 653 A 1 
ATOM 4972 C CA  . TYR A 0 653 . -67.689  -30.646 67.611   1.00 38.94 653 A 1 
ATOM 4973 C C   . TYR A 0 653 . -67.636  -29.160 67.252   1.00 38.94 653 A 1 
ATOM 4974 C CB  . TYR A 0 653 . -68.735  -31.385 66.764   1.00 38.94 653 A 1 
ATOM 4975 O O   . TYR A 0 653 . -68.550  -28.388 67.543   1.00 38.94 653 A 1 
ATOM 4976 C CG  . TYR A 0 653 . -68.499  -32.880 66.713   1.00 38.94 653 A 1 
ATOM 4977 C CD1 . TYR A 0 653 . -67.387  -33.376 66.005   1.00 38.94 653 A 1 
ATOM 4978 C CD2 . TYR A 0 653 . -69.342  -33.763 67.416   1.00 38.94 653 A 1 
ATOM 4979 C CE1 . TYR A 0 653 . -67.107  -34.754 66.007   1.00 38.94 653 A 1 
ATOM 4980 C CE2 . TYR A 0 653 . -69.071  -35.145 67.414   1.00 38.94 653 A 1 
ATOM 4981 O OH  . TYR A 0 653 . -67.667  -36.966 66.731   1.00 38.94 653 A 1 
ATOM 4982 C CZ  . TYR A 0 653 . -67.949  -35.638 66.714   1.00 38.94 653 A 1 
ATOM 4983 N N   . ASP A 0 654 . -66.531  -28.835 66.608   1.00 38.40 654 A 1 
ATOM 4984 C CA  . ASP A 0 654 . -66.085  -27.612 65.967   1.00 38.40 654 A 1 
ATOM 4985 C C   . ASP A 0 654 . -66.544  -27.592 64.494   1.00 38.40 654 A 1 
ATOM 4986 C CB  . ASP A 0 654 . -64.541  -27.530 66.121   1.00 38.40 654 A 1 
ATOM 4987 O O   . ASP A 0 654 . -66.311  -28.533 63.736   1.00 38.40 654 A 1 
ATOM 4988 C CG  . ASP A 0 654 . -63.707  -28.834 65.930   1.00 38.40 654 A 1 
ATOM 4989 O OD1 . ASP A 0 654 . -64.274  -29.955 65.838   1.00 38.40 654 A 1 
ATOM 4990 O OD2 . ASP A 0 654 . -62.463  -28.739 65.962   1.00 38.40 654 A 1 
ATOM 4991 N N   . ASN A 0 655 . -67.224  -26.522 64.064   1.00 36.74 655 A 1 
ATOM 4992 C CA  . ASN A 0 655 . -67.685  -26.355 62.674   1.00 36.74 655 A 1 
ATOM 4993 C C   . ASN A 0 655 . -66.597  -25.687 61.807   1.00 36.74 655 A 1 
ATOM 4994 C CB  . ASN A 0 655 . -69.053  -25.636 62.638   1.00 36.74 655 A 1 
ATOM 4995 O O   . ASN A 0 655 . -66.838  -24.680 61.139   1.00 36.74 655 A 1 
ATOM 4996 C CG  . ASN A 0 655 . -70.268  -26.540 62.768   1.00 36.74 655 A 1 
ATOM 4997 N ND2 . ASN A 0 655 . -71.433  -25.946 62.885   1.00 36.74 655 A 1 
ATOM 4998 O OD1 . ASN A 0 655 . -70.235  -27.759 62.712   1.00 36.74 655 A 1
[truncated: 77,295 more chars]
