# Supplementary material for: Self-assembling proteins compose the chemically resistant shell biomaterial of planktonic tintinnid ciliates
Source: Nat Commun. 2026 Jun 13;17:7507. doi: 10.1038/s41467-026-74402-4 (PMC13408134; doi:10.1038/s41467-026-74402-4)
Supplement: Supplementary file 6 — Supplementary Data 16 [file 41467_2026_74402_MOESM6_ESM.zip › AF2_structure_models/Tara_Unigene_20.cif]

data_0
#
_entry.id   0
#
_struct_asym.id          A
_struct_asym.entity_id   0
#
_entity_poly.entity_id        0
_entity_poly.type             polypeptide(L)
_entity_poly.pdbx_strand_id   A
#
_entity.id     0
_entity.type   polymer
#
loop_
_entity_poly_seq.entity_id
_entity_poly_seq.num
_entity_poly_seq.mon_id
0 1   MET 
0 2   LYS 
0 3   SER 
0 4   PHE 
0 5   ALA 
0 6   ILE 
0 7   ALA 
0 8   LEU 
0 9   ILE 
0 10  ALA 
0 11  GLY 
0 12  VAL 
0 13  ALA 
0 14  ALA 
0 15  ALA 
0 16  GLY 
0 17  ALA 
0 18  PRO 
0 19  ALA 
0 20  ALA 
0 21  LYS 
0 22  ALA 
0 23  LYS 
0 24  VAL 
0 25  VAL 
0 26  ALA 
0 27  VAL 
0 28  ALA 
0 29  ALA 
0 30  PRO 
0 31  ALA 
0 32  TYR 
0 33  GLY 
0 34  TYR 
0 35  GLY 
0 36  HIS 
0 37  GLY 
0 38  TYR 
0 39  GLY 
0 40  SER 
0 41  VAL 
0 42  GLY 
0 43  TYR 
0 44  ALA 
0 45  LYS 
0 46  VAL 
0 47  ASP 
0 48  TYR 
0 49  VAL 
0 50  PRO 
0 51  HIS 
0 52  THR 
0 53  HIS 
0 54  GLN 
0 55  VAL 
0 56  GLN 
0 57  PRO 
0 58  ALA 
0 59  LYS 
0 60  LYS 
0 61  ALA 
0 62  ASN 
0 63  ALA 
0 64  ALA 
0 65  SER 
0 66  LYS 
0 67  ASP 
0 68  TYR 
0 69  GLY 
0 70  MET 
0 71  ASP 
0 72  TYR 
0 73  GLN 
0 74  LYS 
0 75  SER 
0 76  THR 
0 77  TYR 
0 78  SER 
0 79  ASP 
0 80  TRP 
0 81  ASP 
0 82  ALA 
0 83  TRP 
0 84  GLY 
0 85  ARG 
0 86  ASP 
0 87  GLN 
0 88  ASP 
0 89  LEU 
0 90  ALA 
0 91  ILE 
0 92  ASP 
0 93  GLU 
0 94  SER 
0 95  TYR 
0 96  GLY 
0 97  LYS 
0 98  THR 
0 99  ASN 
0 100 ALA 
0 101 LYS 
0 102 SER 
0 103 TYR 
0 104 ARG 
0 105 ALA 
0 106 GLU 
0 107 SER 
0 108 TYR 
0 109 ASP 
0 110 GLU 
0 111 TRP 
0 112 ASP 
0 113 ASN 
0 114 GLU 
0 115 ASP 
0 116 ALA 
0 117 ASP 
0 118 GLN 
0 119 TRP 
0 120 GLY 
0 121 GLY 
0 122 GLN 
0 123 GLY 
0 124 TRP 
0 125 GLY 
0 126 ARG 
0 127 ASP 
0 128 TYR 
0 129 ASP 
0 130 GLN 
0 131 TYR 
0 132 GLY 
0 133 ARG 
0 134 SER 
0 135 SER 
0 136 HIS 
0 137 GLU 
0 138 TYR 
0 139 ASP 
0 140 ALA 
0 141 SER 
0 142 LYS 
0 143 GLY 
0 144 VAL 
0 145 ALA 
0 146 ALA 
0 147 ALA 
0 148 GLY 
0 149 LYS 
0 150 ALA 
0 151 TYR 
0 152 ASN 
0 153 ALA 
0 154 SER 
0 155 TRP 
0 156 GLN 
0 157 GLY 
0 158 ASP 
0 159 ALA 
0 160 GLN 
0 161 ALA 
0 162 SER 
0 163 GLY 
0 164 TYR 
0 165 ASP 
0 166 ASN 
0 167 ASP 
0 168 ALA 
0 169 TRP 
0 170 ALA 
0 171 LYS 
0 172 GLN 
0 173 ALA 
0 174 TYR 
0 175 GLY 
0 176 GLN 
0 177 ASP 
0 178 TYR 
0 179 ASP 
0 180 SER 
0 181 ARG 
0 182 TRP 
0 183 GLY 
0 184 LYS 
0 185 SER 
0 186 TYR 
0 187 ASP 
0 188 SER 
0 189 VAL 
0 190 GLU 
0 191 ALA 
0 192 ARG 
0 193 ASN 
0 194 TYR 
0 195 ALA 
0 196 ASN 
0 197 GLU 
0 198 HIS 
0 199 TYR 
0 200 ALA 
0 201 ARG 
0 202 GLU 
0 203 VAL 
0 204 ARG 
0 205 ALA 
0 206 ASP 
0 207 ASP 
0 208 ASP 
0 209 GLN 
0 210 TRP 
0 211 ALA 
0 212 GLU 
0 213 ASP 
0 214 ARG 
0 215 ASP 
0 216 GLN 
0 217 TYR 
0 218 ALA 
0 219 LYS 
0 220 GLY 
0 221 ASP 
0 222 TYR 
0 223 ASP 
0 224 ALA 
0 225 TYR 
0 226 GLY 
0 227 MET 
0 228 ALA 
0 229 ALA 
0 230 SER 
0 231 ALA 
0 232 ASP 
0 233 GLN 
0 234 ALA 
0 235 THR 
0 236 ASN 
0 237 GLY 
0 238 SER 
0 239 ALA 
0 240 ASP 
0 241 PHE 
0 242 LYS 
0 243 LYS 
0 244 ALA 
0 245 SER 
0 246 TYR 
0 247 GLY 
0 248 ARG 
0 249 GLY 
0 250 ALA 
0 251 GLU 
0 252 TYR 
0 253 TRP 
0 254 GLY 
0 255 GLY 
0 256 ASP 
0 257 GLN 
0 258 SER 
0 259 ASP 
0 260 TRP 
0 261 ASP 
0 262 ALA 
0 263 TRP 
0 264 GLY 
0 265 ARG 
0 266 ASP 
0 267 GLN 
0 268 ASP 
0 269 PHE 
0 270 HIS 
0 271 GLU 
0 272 LYS 
0 273 VAL 
0 274 SER 
0 275 TYR 
0 276 ASP 
0 277 ASP 
0 278 THR 
0 279 TRP 
0 280 ALA 
0 281 LYS 
0 282 SER 
0 283 TYR 
0 284 ALA 
0 285 ALA 
0 286 GLU 
0 287 SER 
0 288 TYR 
0 289 ASP 
0 290 GLU 
0 291 TRP 
0 292 ASP 
0 293 ASN 
0 294 ARG 
0 295 ASP 
0 296 ALA 
0 297 ASP 
0 298 LYS 
0 299 TRP 
0 300 GLY 
0 301 GLY 
0 302 GLN 
0 303 ALA 
0 304 TRP 
0 305 GLY 
0 306 ARG 
0 307 ASP 
0 308 ARG 
0 309 ASP 
0 310 ILE 
0 311 TYR 
0 312 GLY 
0 313 ALA 
0 314 SER 
0 315 SER 
0 316 TYR 
0 317 GLY 
0 318 GLY 
0 319 LYS 
0 320 ALA 
0 321 SER 
0 322 ALA 
0 323 ASP 
0 324 LYS 
0 325 TYR 
0 326 ASN 
0 327 SER 
0 328 TYR 
0 329 GLY 
0 330 LYS 
0 331 LYS 
0 332 GLY 
0 333 GLY 
0 334 HIS 
0 335 GLY 
0 336 GLY 
0 337 TRP 
0 338 GLY 
0 339 GLY 
0 340 GLN 
0 341 GLN 
0 342 PHE 
0 343 ALA 
0 344 LYS 
0 345 GLY 
0 346 ALA 
0 347 GLU 
0 348 HIS 
0 349 TRP 
0 350 GLY 
0 351 GLY 
0 352 ALA 
0 353 SER 
0 354 LYS 
0 355 ALA 
0 356 SER 
0 357 ALA 
0 358 ALA 
0 359 ALA 
0 360 HIS 
0 361 ALA 
0 362 GLY 
0 363 TYR 
0 364 ASP 
0 365 ASN 
0 366 ASP 
0 367 THR 
0 368 TRP 
0 369 ALA 
0 370 LYS 
0 371 GLN 
0 372 ALA 
0 373 TYR 
0 374 GLY 
0 375 GLN 
0 376 ASP 
0 377 GLN 
0 378 ASP 
0 379 ALA 
0 380 ARG 
0 381 TRP 
0 382 GLY 
0 383 LYS 
0 384 SER 
0 385 TYR 
0 386 ASP 
0 387 SER 
0 388 VAL 
0 389 SER 
0 390 ALA 
0 391 ARG 
0 392 SER 
0 393 TYR 
0 394 ASP 
0 395 ASN 
0 396 LYS 
0 397 LYS 
0 398 TYR 
0 399 ALA 
0 400 ARG 
0 401 TRP 
0 402 LEU 
0 403 GLN 
0 404 ALA 
0 405 ASP 
0 406 ASP 
0 407 ASP 
0 408 GLN 
0 409 TRP 
0 410 ALA 
0 411 GLU 
0 412 ASP 
0 413 TYR 
0 414 ASP 
0 415 ARG 
0 416 PHE 
0 417 ASP 
0 418 ASP 
0 419 LYS 
0 420 ASP 
0 421 ALA 
0 422 GLY 
0 423 ALA 
0 424 TYR 
0 425 GLY 
0 426 LYS 
0 427 ALA 
0 428 ALA 
0 429 SER 
0 430 VAL 
0 431 TRP 
0 432 ALA 
0 433 LYS 
0 434 GLY 
0 435 GLN 
0 436 PRO 
0 437 ALA 
0 438 LYS 
0 439 LYS 
0 440 GLY 
0 441 TRP 
0 442 GLY 
0 443 LYS 
0 444 GLY 
0 445 ASP 
0 446 GLY 
0 447 PHE 
0 448 GLY 
0 449 VAL 
0 450 GLY 
0 451 GLY 
0 452 GLU 
0 453 TYR 
0 454 ASP 
0 455 ALA 
0 456 ALA 
0 457 SER 
0 458 ARG 
0 459 ALA 
0 460 GLY 
0 461 ARG 
0 462 VAL 
0 463 SER 
0 464 GLY 
0 465 ASP 
0 466 GLY 
0 467 LYS 
0 468 SER 
0 469 GLY 
0 470 SER 
0 471 ASP 
0 472 TRP 
0 473 ASP 
0 474 ALA 
0 475 TRP 
0 476 GLY 
0 477 ARG 
0 478 ASP 
0 479 GLN 
0 480 ASP 
0 481 LEU 
0 482 GLU 
0 483 VAL 
0 484 ASP 
0 485 GLU 
0 486 SER 
0 487 TYR 
0 488 GLU 
0 489 GLN 
0 490 THR 
0 491 TRP 
0 492 ALA 
0 493 LYS 
0 494 SER 
0 495 TYR 
0 496 ASP 
0 497 ALA 
0 498 GLU 
0 499 SER 
0 500 TYR 
0 501 ASP 
0 502 GLU 
0 503 TRP 
0 504 ASP 
0 505 ASN 
0 506 LEU 
0 507 ASP 
0 508 ARG 
0 509 ASP 
0 510 LYS 
0 511 TRP 
0 512 GLY 
0 513 ALA 
0 514 GLN 
0 515 ALA 
0 516 TRP 
0 517 GLY 
0 518 LYS 
0 519 ASP 
0 520 ARG 
0 521 ASP 
0 522 LEU 
0 523 TYR 
0 524 GLY 
0 525 ALA 
0 526 SER 
0 527 SER 
0 528 TYR 
0 529 ASN 
0 530 GLY 
0 531 ALA 
0 532 ALA 
0 533 SER 
0 534 GLY 
0 535 ALA 
0 536 ASP 
0 537 HIS 
0 538 THR 
0 539 HIS 
0 540 LYS 
0 541 ALA 
0 542 TYR 
0 543 GLY 
0 544 GLY 
0 545 VAL 
0 546 ALA 
0 547 GLY 
0 548 TYR 
0 549 GLY 
0 550 GLY 
0 551 TRP 
0 552 GLY 
0 553 LYS 
0 554 GLY 
0 555 GLY 
0 556 ALA 
0 557 VAL 
0 558 ALA 
0 559 TYR 
0 560 GLY 
0 561 GLY 
0 562 LYS 
0 563 ALA 
0 564 SER 
0 565 ALA 
0 566 HIS 
0 567 ASP 
0 568 VAL 
0 569 GLN 
0 570 ALA 
0 571 SER 
0 572 ALA 
0 573 GLY 
0 574 GLN 
0 575 LYS 
0 576 ALA 
0 577 SER 
0 578 ALA 
0 579 GLY 
0 580 ALA 
0 581 TYR 
0 582 ASP 
0 583 ALA 
0 584 ASP 
0 585 ALA 
0 586 TRP 
0 587 ALA 
0 588 LYS 
0 589 GLN 
0 590 ALA 
0 591 TYR 
0 592 GLY 
0 593 SER 
0 594 ASP 
0 595 TYR 
0 596 ASP 
0 597 SER 
0 598 ARG 
0 599 TRP 
0 600 GLY 
0 601 LYS 
0 602 SER 
0 603 TYR 
0 604 ASP 
0 605 PHE 
0 606 VAL 
0 607 ASN 
0 608 ALA 
0 609 ASN 
0 610 GLU 
0 611 TYR 
0 612 ASP 
0 613 ASP 
0 614 GLU 
0 615 GLN 
0 616 TYR 
0 617 ALA 
0 618 ARG 
0 619 LYS 
0 620 VAL 
0 621 ARG 
0 622 ALA 
0 623 ASP 
0 624 ASP 
0 625 ASP 
0 626 GLN 
0 627 TRP 
0 628 ALA 
0 629 GLU 
0 630 ASP 
0 631 TRP 
0 632 ASP 
0 633 VAL 
0 634 TYR 
0 635 SER 
0 636 LYS 
0 637 LYS 
0 638 ASP 
0 639 ALA 
0 640 ASP 
0 641 VAL 
0 642 TYR 
0 643 GLY 
0 644 LYS 
0 645 ASP 
0 646 ALA 
0 647 SER 
0 648 MET 
0 649 ASN 
0 650 ARG 
0 651 SER 
0 652 VAL 
0 653 PRO 
0 654 LYS 
0 655 ILE 
0 656 THR 
0 657 LYS 
0 658 THR 
0 659 THR 
0 660 TYR 
0 661 THR 
0 662 PRO 
0 663 HIS 
0 664 VAL 
0 665 SER 
0 666 TYR 
0 667 GLY 
0 668 GLY 
0 669 TYR 
0 670 GLY 
0 671 TYR 
0 672 GLY 
0 673 HIS 
0 674 GLY 
0 675 GLY 
0 676 HIS 
0 677 GLY 
0 678 TRP 
#
loop_
_chem_comp.id
_chem_comp.type
_chem_comp.name
ALA 'L-peptide linking' ALANINE         
ARG 'L-peptide linking' ARGININE        
ASN 'L-peptide linking' ASPARAGINE      
ASP 'L-peptide linking' 'ASPARTIC ACID' 
CYS 'L-peptide linking' CYSTEINE        
GLN 'L-peptide linking' GLUTAMINE       
GLU 'L-peptide linking' 'GLUTAMIC ACID' 
HIS 'L-peptide linking' HISTIDINE       
ILE 'L-peptide linking' ISOLEUCINE      
LEU 'L-peptide linking' LEUCINE         
LYS 'L-peptide linking' LYSINE          
MET 'L-peptide linking' METHIONINE      
PHE 'L-peptide linking' PHENYLALANINE   
PRO 'L-peptide linking' PROLINE         
SER 'L-peptide linking' SERINE          
THR 'L-peptide linking' THREONINE       
TRP 'L-peptide linking' TRYPTOPHAN      
TYR 'L-peptide linking' TYROSINE        
VAL 'L-peptide linking' VALINE          
GLY 'peptide linking'   GLYCINE         
#
loop_
_atom_site.group_PDB
_atom_site.id
_atom_site.type_symbol
_atom_site.label_atom_id
_atom_site.label_alt_id
_atom_site.label_comp_id
_atom_site.label_asym_id
_atom_site.label_entity_id
_atom_site.label_seq_id
_atom_site.pdbx_PDB_ins_code
_atom_site.Cartn_x
_atom_site.Cartn_y
_atom_site.Cartn_z
_atom_site.occupancy
_atom_site.B_iso_or_equiv
_atom_site.auth_seq_id
_atom_site.auth_asym_id
_atom_site.pdbx_PDB_model_num
ATOM 1    N N   . MET A 0 1   . -18.369  18.167  -29.342  1.00 35.49 1   A 1 
ATOM 2    C CA  . MET A 0 1   . -18.854  19.428  -29.962  1.00 35.49 1   A 1 
ATOM 3    C C   . MET A 0 1   . -18.193  20.595  -29.244  1.00 35.49 1   A 1 
ATOM 4    C CB  . MET A 0 1   . -20.382  19.597  -29.868  1.00 35.49 1   A 1 
ATOM 5    O O   . MET A 0 1   . -17.994  20.467  -28.044  1.00 35.49 1   A 1 
ATOM 6    C CG  . MET A 0 1   . -21.182  18.590  -30.700  1.00 35.49 1   A 1 
ATOM 7    S SD  . MET A 0 1   . -22.964  18.907  -30.624  1.00 35.49 1   A 1 
ATOM 8    C CE  . MET A 0 1   . -23.599  17.472  -31.535  1.00 35.49 1   A 1 
ATOM 9    N N   . LYS A 0 2   . -17.928  21.707  -29.948  1.00 39.01 2   A 1 
ATOM 10   C CA  . LYS A 0 2   . -16.934  22.756  -29.624  1.00 39.01 2   A 1 
ATOM 11   C C   . LYS A 0 2   . -15.507  22.307  -29.943  1.00 39.01 2   A 1 
ATOM 12   C CB  . LYS A 0 2   . -17.041  23.322  -28.194  1.00 39.01 2   A 1 
ATOM 13   O O   . LYS A 0 2   . -14.958  21.425  -29.298  1.00 39.01 2   A 1 
ATOM 14   C CG  . LYS A 0 2   . -18.427  23.895  -27.869  1.00 39.01 2   A 1 
ATOM 15   C CD  . LYS A 0 2   . -18.453  24.429  -26.433  1.00 39.01 2   A 1 
ATOM 16   C CE  . LYS A 0 2   . -19.832  25.007  -26.100  1.00 39.01 2   A 1 
ATOM 17   N NZ  . LYS A 0 2   . -19.887  25.491  -24.698  1.00 39.01 2   A 1 
ATOM 18   N N   . SER A 0 3   . -14.960  22.925  -30.976  1.00 32.17 3   A 1 
ATOM 19   C CA  . SER A 0 3   . -13.632  22.707  -31.539  1.00 32.17 3   A 1 
ATOM 20   C C   . SER A 0 3   . -13.026  24.082  -31.795  1.00 32.17 3   A 1 
ATOM 21   C CB  . SER A 0 3   . -13.733  21.894  -32.843  1.00 32.17 3   A 1 
ATOM 22   O O   . SER A 0 3   . -13.717  24.953  -32.325  1.00 32.17 3   A 1 
ATOM 23   O OG  . SER A 0 3   . -14.859  22.280  -33.621  1.00 32.17 3   A 1 
ATOM 24   N N   . PHE A 0 4   . -11.760  24.268  -31.438  1.00 41.95 4   A 1 
ATOM 25   C CA  . PHE A 0 4   . -10.973  25.433  -31.827  1.00 41.95 4   A 1 
ATOM 26   C C   . PHE A 0 4   . -9.747   24.939  -32.585  1.00 41.95 4   A 1 
ATOM 27   C CB  . PHE A 0 4   . -10.602  26.285  -30.605  1.00 41.95 4   A 1 
ATOM 28   O O   . PHE A 0 4   . -8.982   24.135  -32.067  1.00 41.95 4   A 1 
ATOM 29   C CG  . PHE A 0 4   . -11.725  27.198  -30.151  1.00 41.95 4   A 1 
ATOM 30   C CD1 . PHE A 0 4   . -11.956  28.408  -30.833  1.00 41.95 4   A 1 
ATOM 31   C CD2 . PHE A 0 4   . -12.541  26.845  -29.060  1.00 41.95 4   A 1 
ATOM 32   C CE1 . PHE A 0 4   . -12.998  29.261  -30.429  1.00 41.95 4   A 1 
ATOM 33   C CE2 . PHE A 0 4   . -13.582  27.701  -28.652  1.00 41.95 4   A 1 
ATOM 34   C CZ  . PHE A 0 4   . -13.811  28.908  -29.338  1.00 41.95 4   A 1 
ATOM 35   N N   . ALA A 0 5   . -9.601   25.413  -33.817  1.00 35.12 5   A 1 
ATOM 36   C CA  . ALA A 0 5   . -8.405   25.251  -34.625  1.00 35.12 5   A 1 
ATOM 37   C C   . ALA A 0 5   . -7.766   26.633  -34.777  1.00 35.12 5   A 1 
ATOM 38   C CB  . ALA A 0 5   . -8.791   24.635  -35.975  1.00 35.12 5   A 1 
ATOM 39   O O   . ALA A 0 5   . -8.478   27.610  -35.025  1.00 35.12 5   A 1 
ATOM 40   N N   . ILE A 0 6   . -6.445   26.717  -34.642  1.00 42.23 6   A 1 
ATOM 41   C CA  . ILE A 0 6   . -5.665   27.910  -34.976  1.00 42.23 6   A 1 
ATOM 42   C C   . ILE A 0 6   . -4.552   27.462  -35.918  1.00 42.23 6   A 1 
ATOM 43   C CB  . ILE A 0 6   . -5.176   28.655  -33.712  1.00 42.23 6   A 1 
ATOM 44   O O   . ILE A 0 6   . -3.885   26.462  -35.669  1.00 42.23 6   A 1 
ATOM 45   C CG1 . ILE A 0 6   . -6.408   29.197  -32.942  1.00 42.23 6   A 1 
ATOM 46   C CG2 . ILE A 0 6   . -4.217   29.799  -34.094  1.00 42.23 6   A 1 
ATOM 47   C CD1 . ILE A 0 6   . -6.095   30.023  -31.689  1.00 42.23 6   A 1 
ATOM 48   N N   . ALA A 0 7   . -4.431   28.163  -37.043  1.00 39.22 7   A 1 
ATOM 49   C CA  . ALA A 0 7   . -3.546   27.794  -38.137  1.00 39.22 7   A 1 
ATOM 50   C C   . ALA A 0 7   . -2.126   28.337  -37.936  1.00 39.22 7   A 1 
ATOM 51   C CB  . ALA A 0 7   . -4.164   28.276  -39.454  1.00 39.22 7   A 1 
ATOM 52   O O   . ALA A 0 7   . -1.931   29.449  -37.444  1.00 39.22 7   A 1 
ATOM 53   N N   . LEU A 0 8   . -1.155   27.548  -38.386  1.00 31.42 8   A 1 
ATOM 54   C CA  . LEU A 0 8   . 0.269    27.860  -38.402  1.00 31.42 8   A 1 
ATOM 55   C C   . LEU A 0 8   . 0.582    28.736  -39.632  1.00 31.42 8   A 1 
ATOM 56   C CB  . LEU A 0 8   . 0.996    26.495  -38.382  1.00 31.42 8   A 1 
ATOM 57   O O   . LEU A 0 8   . 0.150    28.420  -40.741  1.00 31.42 8   A 1 
ATOM 58   C CG  . LEU A 0 8   . 2.411    26.466  -37.779  1.00 31.42 8   A 1 
ATOM 59   C CD1 . LEU A 0 8   . 2.787    25.017  -37.464  1.00 31.42 8   A 1 
ATOM 60   C CD2 . LEU A 0 8   . 3.468    27.038  -38.722  1.00 31.42 8   A 1 
ATOM 61   N N   . ILE A 0 9   . 1.320    29.835  -39.451  1.00 42.75 9   A 1 
ATOM 62   C CA  . ILE A 0 9   . 1.889    30.634  -40.550  1.00 42.75 9   A 1 
ATOM 63   C C   . ILE A 0 9   . 3.392    30.769  -40.307  1.00 42.75 9   A 1 
ATOM 64   C CB  . ILE A 0 9   . 1.192    32.011  -40.708  1.00 42.75 9   A 1 
ATOM 65   O O   . ILE A 0 9   . 3.811    31.414  -39.349  1.00 42.75 9   A 1 
ATOM 66   C CG1 . ILE A 0 9   . -0.293   31.819  -41.099  1.00 42.75 9   A 1 
ATOM 67   C CG2 . ILE A 0 9   . 1.920    32.873  -41.763  1.00 42.75 9   A 1 
ATOM 68   C CD1 . ILE A 0 9   . -1.090   33.118  -41.285  1.00 42.75 9   A 1 
ATOM 69   N N   . ALA A 0 10  . 4.189    30.171  -41.191  1.00 34.59 10  A 1 
ATOM 70   C CA  . ALA A 0 10  . 5.639    30.328  -41.211  1.00 34.59 10  A 1 
ATOM 71   C C   . ALA A 0 10  . 6.045    31.680  -41.830  1.00 34.59 10  A 1 
ATOM 72   C CB  . ALA A 0 10  . 6.248    29.140  -41.965  1.00 34.59 10  A 1 
ATOM 73   O O   . ALA A 0 10  . 5.392    32.179  -42.749  1.00 34.59 10  A 1 
ATOM 74   N N   . GLY A 0 11  . 7.146    32.261  -41.348  1.00 41.14 11  A 1 
ATOM 75   C CA  . GLY A 0 11  . 7.660    33.544  -41.832  1.00 41.14 11  A 1 
ATOM 76   C C   . GLY A 0 11  . 9.060    33.849  -41.306  1.00 41.14 11  A 1 
ATOM 77   O O   . GLY A 0 11  . 9.216    34.483  -40.267  1.00 41.14 11  A 1 
ATOM 78   N N   . VAL A 0 12  . 10.081   33.404  -42.038  1.00 33.40 12  A 1 
ATOM 79   C CA  . VAL A 0 12  . 11.499   33.666  -41.743  1.00 33.40 12  A 1 
ATOM 80   C C   . VAL A 0 12  . 11.862   35.115  -42.095  1.00 33.40 12  A 1 
ATOM 81   C CB  . VAL A 0 12  . 12.387   32.690  -42.553  1.00 33.40 12  A 1 
ATOM 82   O O   . VAL A 0 12  . 11.609   35.529  -43.224  1.00 33.40 12  A 1 
ATOM 83   C CG1 . VAL A 0 12  . 13.888   32.943  -42.353  1.00 33.40 12  A 1 
ATOM 84   C CG2 . VAL A 0 12  . 12.105   31.230  -42.173  1.00 33.40 12  A 1 
ATOM 85   N N   . ALA A 0 13  . 12.491   35.857  -41.166  1.00 34.88 13  A 1 
ATOM 86   C CA  . ALA A 0 13  . 13.752   36.599  -41.389  1.00 34.88 13  A 1 
ATOM 87   C C   . ALA A 0 13  . 14.067   37.674  -40.316  1.00 34.88 13  A 1 
ATOM 88   C CB  . ALA A 0 13  . 13.824   37.278  -42.769  1.00 34.88 13  A 1 
ATOM 89   O O   . ALA A 0 13  . 13.404   38.701  -40.230  1.00 34.88 13  A 1 
ATOM 90   N N   . ALA A 0 14  . 15.208   37.473  -39.646  1.00 33.83 14  A 1 
ATOM 91   C CA  . ALA A 0 14  . 16.222   38.471  -39.269  1.00 33.83 14  A 1 
ATOM 92   C C   . ALA A 0 14  . 15.934   39.654  -38.297  1.00 33.83 14  A 1 
ATOM 93   C CB  . ALA A 0 14  . 16.902   38.966  -40.555  1.00 33.83 14  A 1 
ATOM 94   O O   . ALA A 0 14  . 15.076   40.505  -38.496  1.00 33.83 14  A 1 
ATOM 95   N N   . ALA A 0 15  . 16.908   39.805  -37.383  1.00 35.43 15  A 1 
ATOM 96   C CA  . ALA A 0 15  . 17.407   41.042  -36.756  1.00 35.43 15  A 1 
ATOM 97   C C   . ALA A 0 15  . 16.678   41.661  -35.535  1.00 35.43 15  A 1 
ATOM 98   C CB  . ALA A 0 15  . 17.754   42.075  -37.841  1.00 35.43 15  A 1 
ATOM 99   O O   . ALA A 0 15  . 15.864   42.570  -35.649  1.00 35.43 15  A 1 
ATOM 100  N N   . GLY A 0 16  . 17.208   41.337  -34.345  1.00 33.30 16  A 1 
ATOM 101  C CA  . GLY A 0 16  . 17.601   42.356  -33.356  1.00 33.30 16  A 1 
ATOM 102  C C   . GLY A 0 16  . 16.532   42.900  -32.400  1.00 33.30 16  A 1 
ATOM 103  O O   . GLY A 0 16  . 16.037   44.011  -32.578  1.00 33.30 16  A 1 
ATOM 104  N N   . ALA A 0 17  . 16.296   42.195  -31.290  1.00 35.85 17  A 1 
ATOM 105  C CA  . ALA A 0 17  . 15.588   42.741  -30.128  1.00 35.85 17  A 1 
ATOM 106  C C   . ALA A 0 17  . 16.543   43.443  -29.140  1.00 35.85 17  A 1 
ATOM 107  C CB  . ALA A 0 17  . 14.807   41.608  -29.449  1.00 35.85 17  A 1 
ATOM 108  O O   . ALA A 0 17  . 17.687   43.024  -28.955  1.00 35.85 17  A 1 
ATOM 109  N N   . PRO A 0 18  . 16.044   44.463  -28.423  1.00 34.52 18  A 1 
ATOM 110  C CA  . PRO A 0 18  . 16.165   44.437  -26.967  1.00 34.52 18  A 1 
ATOM 111  C C   . PRO A 0 18  . 14.777   44.561  -26.318  1.00 34.52 18  A 1 
ATOM 112  C CB  . PRO A 0 18  . 17.110   45.589  -26.619  1.00 34.52 18  A 1 
ATOM 113  O O   . PRO A 0 18  . 14.189   45.642  -26.265  1.00 34.52 18  A 1 
ATOM 114  C CG  . PRO A 0 18  . 16.796   46.638  -27.685  1.00 34.52 18  A 1 
ATOM 115  C CD  . PRO A 0 18  . 16.293   45.825  -28.885  1.00 34.52 18  A 1 
ATOM 116  N N   . ALA A 0 19  . 14.239   43.445  -25.820  1.00 38.44 19  A 1 
ATOM 117  C CA  . ALA A 0 19  . 12.919   43.411  -25.194  1.00 38.44 19  A 1 
ATOM 118  C C   . ALA A 0 19  . 12.948   43.960  -23.754  1.00 38.44 19  A 1 
ATOM 119  C CB  . ALA A 0 19  . 12.355   41.989  -25.273  1.00 38.44 19  A 1 
ATOM 120  O O   . ALA A 0 19  . 13.818   43.625  -22.948  1.00 38.44 19  A 1 
ATOM 121  N N   . ALA A 0 20  . 11.979   44.817  -23.426  1.00 35.74 20  A 1 
ATOM 122  C CA  . ALA A 0 20  . 11.858   45.448  -22.116  1.00 35.74 20  A 1 
ATOM 123  C C   . ALA A 0 20  . 11.225   44.518  -21.062  1.00 35.74 20  A 1 
ATOM 124  C CB  . ALA A 0 20  . 11.076   46.758  -22.274  1.00 35.74 20  A 1 
ATOM 125  O O   . ALA A 0 20  . 10.402   43.658  -21.368  1.00 35.74 20  A 1 
ATOM 126  N N   . LYS A 0 21  . 11.578   44.739  -19.790  1.00 31.43 21  A 1 
ATOM 127  C CA  . LYS A 0 21  . 11.096   43.954  -18.642  1.00 31.43 21  A 1 
ATOM 128  C C   . LYS A 0 21  . 9.592    44.153  -18.401  1.00 31.43 21  A 1 
ATOM 129  C CB  . LYS A 0 21  . 11.873   44.348  -17.369  1.00 31.43 21  A 1 
ATOM 130  O O   . LYS A 0 21  . 9.184    45.243  -18.003  1.00 31.43 21  A 1 
ATOM 131  C CG  . LYS A 0 21  . 13.382   44.073  -17.453  1.00 31.43 21  A 1 
ATOM 132  C CD  . LYS A 0 21  . 14.096   44.455  -16.146  1.00 31.43 21  A 1 
ATOM 133  C CE  . LYS A 0 21  . 15.588   44.120  -16.276  1.00 31.43 21  A 1 
ATOM 134  N NZ  . LYS A 0 21  . 16.341   44.350  -15.017  1.00 31.43 21  A 1 
ATOM 135  N N   . ALA A 0 22  . 8.803    43.085  -18.505  1.00 33.93 22  A 1 
ATOM 136  C CA  . ALA A 0 22  . 7.441    43.025  -17.974  1.00 33.93 22  A 1 
ATOM 137  C C   . ALA A 0 22  . 7.433    42.272  -16.631  1.00 33.93 22  A 1 
ATOM 138  C CB  . ALA A 0 22  . 6.518    42.389  -19.019  1.00 33.93 22  A 1 
ATOM 139  O O   . ALA A 0 22  . 7.911    41.145  -16.541  1.00 33.93 22  A 1 
ATOM 140  N N   . LYS A 0 23  . 6.906    42.901  -15.572  1.00 31.22 23  A 1 
ATOM 141  C CA  . LYS A 0 23  . 6.666    42.241  -14.278  1.00 31.22 23  A 1 
ATOM 142  C C   . LYS A 0 23  . 5.294    41.572  -14.305  1.00 31.22 23  A 1 
ATOM 143  C CB  . LYS A 0 23  . 6.689    43.254  -13.120  1.00 31.22 23  A 1 
ATOM 144  O O   . LYS A 0 23  . 4.306    42.268  -14.525  1.00 31.22 23  A 1 
ATOM 145  C CG  . LYS A 0 23  . 8.069    43.823  -12.767  1.00 31.22 23  A 1 
ATOM 146  C CD  . LYS A 0 23  . 7.912    44.784  -11.578  1.00 31.22 23  A 1 
ATOM 147  C CE  . LYS A 0 23  . 9.263    45.310  -11.085  1.00 31.22 23  A 1 
ATOM 148  N NZ  . LYS A 0 23  . 9.091    46.178  -9.892   1.00 31.22 23  A 1 
ATOM 149  N N   . VAL A 0 24  . 5.223    40.284  -13.979  1.00 34.84 24  A 1 
ATOM 150  C CA  . VAL A 0 24  . 3.962    39.620  -13.614  1.00 34.84 24  A 1 
ATOM 151  C C   . VAL A 0 24  . 3.895    39.518  -12.091  1.00 34.84 24  A 1 
ATOM 152  C CB  . VAL A 0 24  . 3.794    38.263  -14.321  1.00 34.84 24  A 1 
ATOM 153  O O   . VAL A 0 24  . 4.867    39.140  -11.440  1.00 34.84 24  A 1 
ATOM 154  C CG1 . VAL A 0 24  . 2.473    37.587  -13.935  1.00 34.84 24  A 1 
ATOM 155  C CG2 . VAL A 0 24  . 3.789    38.457  -15.845  1.00 34.84 24  A 1 
ATOM 156  N N   . VAL A 0 25  . 2.760    39.920  -11.522  1.00 29.54 25  A 1 
ATOM 157  C CA  . VAL A 0 25  . 2.481    39.867  -10.083  1.00 29.54 25  A 1 
ATOM 158  C C   . VAL A 0 25  . 1.722    38.576  -9.797   1.00 29.54 25  A 1 
ATOM 159  C CB  . VAL A 0 25  . 1.668    41.105  -9.644   1.00 29.54 25  A 1 
ATOM 160  O O   . VAL A 0 25  . 0.611    38.406  -10.291  1.00 29.54 25  A 1 
ATOM 161  C CG1 . VAL A 0 25  . 1.236    41.038  -8.174   1.00 29.54 25  A 1 
ATOM 162  C CG2 . VAL A 0 25  . 2.492    42.389  -9.830   1.00 29.54 25  A 1 
ATOM 163  N N   . ALA A 0 26  . 2.305    37.683  -8.998   1.00 36.59 26  A 1 
ATOM 164  C CA  . ALA A 0 26  . 1.610    36.504  -8.491   1.00 36.59 26  A 1 
ATOM 165  C C   . ALA A 0 26  . 0.829    36.858  -7.215   1.00 36.59 26  A 1 
ATOM 166  C CB  . ALA A 0 26  . 2.620    35.372  -8.276   1.00 36.59 26  A 1 
ATOM 167  O O   . ALA A 0 26  . 1.368    37.483  -6.299   1.00 36.59 26  A 1 
ATOM 168  N N   . VAL A 0 27  . -0.443   36.464  -7.164   1.00 32.21 27  A 1 
ATOM 169  C CA  . VAL A 0 27  . -1.316   36.617  -5.992   1.00 32.21 27  A 1 
ATOM 170  C C   . VAL A 0 27  . -1.187   35.365  -5.127   1.00 32.21 27  A 1 
ATOM 171  C CB  . VAL A 0 27  . -2.777   36.854  -6.427   1.00 32.21 27  A 1 
ATOM 172  O O   . VAL A 0 27  . -1.384   34.259  -5.621   1.00 32.21 27  A 1 
ATOM 173  C CG1 . VAL A 0 27  . -3.738   36.935  -5.234   1.00 32.21 27  A 1 
ATOM 174  C CG2 . VAL A 0 27  . -2.902   38.167  -7.216   1.00 32.21 27  A 1 
ATOM 175  N N   . ALA A 0 28  . -0.865   35.532  -3.844   1.00 32.37 28  A 1 
ATOM 176  C CA  . ALA A 0 28  . -0.763   34.424  -2.898   1.00 32.37 28  A 1 
ATOM 177  C C   . ALA A 0 28  . -2.120   34.117  -2.240   1.00 32.37 28  A 1 
ATOM 178  C CB  . ALA A 0 28  . 0.317    34.755  -1.860   1.00 32.37 28  A 1 
ATOM 179  O O   . ALA A 0 28  . -2.795   35.027  -1.755   1.00 32.37 28  A 1 
ATOM 180  N N   . ALA A 0 29  . -2.479   32.833  -2.175   1.00 35.68 29  A 1 
ATOM 181  C CA  . ALA A 0 29  . -3.554   32.314  -1.330   1.00 35.68 29  A 1 
ATOM 182  C C   . ALA A 0 29  . -2.946   31.612  -0.093   1.00 35.68 29  A 1 
ATOM 183  C CB  . ALA A 0 29  . -4.440   31.379  -2.161   1.00 35.68 29  A 1 
ATOM 184  O O   . ALA A 0 29  . -1.875   31.014  -0.214   1.00 35.68 29  A 1 
ATOM 185  N N   . PRO A 0 30  . -3.572   31.688  1.096    1.00 33.69 30  A 1 
ATOM 186  C CA  . PRO A 0 30  . -2.980   31.170  2.326    1.00 33.69 30  A 1 
ATOM 187  C C   . PRO A 0 30  . -3.282   29.678  2.530    1.00 33.69 30  A 1 
ATOM 188  C CB  . PRO A 0 30  . -3.583   32.032  3.437    1.00 33.69 30  A 1 
ATOM 189  O O   . PRO A 0 30  . -4.443   29.282  2.601    1.00 33.69 30  A 1 
ATOM 190  C CG  . PRO A 0 30  . -4.985   32.352  2.912    1.00 33.69 30  A 1 
ATOM 191  C CD  . PRO A 0 30  . -4.793   32.426  1.395    1.00 33.69 30  A 1 
ATOM 192  N N   . ALA A 0 31  . -2.240   28.868  2.719    1.00 38.12 31  A 1 
ATOM 193  C CA  . ALA A 0 31  . -2.363   27.512  3.247    1.00 38.12 31  A 1 
ATOM 194  C C   . ALA A 0 31  . -2.050   27.516  4.753    1.00 38.12 31  A 1 
ATOM 195  C CB  . ALA A 0 31  . -1.452   26.571  2.451    1.00 38.12 31  A 1 
ATOM 196  O O   . ALA A 0 31  . -0.971   27.943  5.169    1.00 38.12 31  A 1 
ATOM 197  N N   . TYR A 0 32  . -2.997   27.051  5.572    1.00 40.19 32  A 1 
ATOM 198  C CA  . TYR A 0 32  . -2.740   26.738  6.979    1.00 40.19 32  A 1 
ATOM 199  C C   . TYR A 0 32  . -1.847   25.496  7.061    1.00 40.19 32  A 1 
ATOM 200  C CB  . TYR A 0 32  . -4.057   26.533  7.743    1.00 40.19 32  A 1 
ATOM 201  O O   . TYR A 0 32  . -2.059   24.530  6.334    1.00 40.19 32  A 1 
ATOM 202  C CG  . TYR A 0 32  . -4.583   27.787  8.416    1.00 40.19 32  A 1 
ATOM 203  C CD1 . TYR A 0 32  . -4.453   27.935  9.811    1.00 40.19 32  A 1 
ATOM 204  C CD2 . TYR A 0 32  . -5.204   28.800  7.657    1.00 40.19 32  A 1 
ATOM 205  C CE1 . TYR A 0 32  . -4.951   29.084  10.453   1.00 40.19 32  A 1 
ATOM 206  C CE2 . TYR A 0 32  . -5.701   29.953  8.296    1.00 40.19 32  A 1 
ATOM 207  O OH  . TYR A 0 32  . -6.072   31.201  10.311   1.00 40.19 32  A 1 
ATOM 208  C CZ  . TYR A 0 32  . -5.581   30.094  9.694    1.00 40.19 32  A 1 
ATOM 209  N N   . GLY A 0 33  . -0.830   25.538  7.920    1.00 32.96 33  A 1 
ATOM 210  C CA  . GLY A 0 33  . 0.203    24.507  7.957    1.00 32.96 33  A 1 
ATOM 211  C C   . GLY A 0 33  . -0.046   23.390  8.968    1.00 32.96 33  A 1 
ATOM 212  O O   . GLY A 0 33  . -0.692   23.586  9.995    1.00 32.96 33  A 1 
ATOM 213  N N   . TYR A 0 34  . 0.619    22.263  8.728    1.00 37.69 34  A 1 
ATOM 214  C CA  . TYR A 0 34  . 1.193    21.441  9.787    1.00 37.69 34  A 1 
ATOM 215  C C   . TYR A 0 34  . 2.606    21.051  9.345    1.00 37.69 34  A 1 
ATOM 216  C CB  . TYR A 0 34  . 0.299    20.238  10.113   1.00 37.69 34  A 1 
ATOM 217  O O   . TYR A 0 34  . 2.804    20.608  8.217    1.00 37.69 34  A 1 
ATOM 218  C CG  . TYR A 0 34  . 0.133    20.052  11.607   1.00 37.69 34  A 1 
ATOM 219  C CD1 . TYR A 0 34  . 0.891    19.089  12.301   1.00 37.69 34  A 1 
ATOM 220  C CD2 . TYR A 0 34  . -0.767   20.880  12.307   1.00 37.69 34  A 1 
ATOM 221  C CE1 . TYR A 0 34  . 0.733    18.939  13.693   1.00 37.69 34  A 1 
ATOM 222  C CE2 . TYR A 0 34  . -0.925   20.735  13.698   1.00 37.69 34  A 1 
ATOM 223  O OH  . TYR A 0 34  . -0.345   19.614  15.732   1.00 37.69 34  A 1 
ATOM 224  C CZ  . TYR A 0 34  . -0.181   19.759  14.391   1.00 37.69 34  A 1 
ATOM 225  N N   . GLY A 0 35  . 3.609    21.336  10.173   1.00 32.91 35  A 1 
ATOM 226  C CA  . GLY A 0 35  . 5.007    21.263  9.749    1.00 32.91 35  A 1 
ATOM 227  C C   . GLY A 0 35  . 5.641    19.898  9.991    1.00 32.91 35  A 1 
ATOM 228  O O   . GLY A 0 35  . 5.470    19.328  11.065   1.00 32.91 35  A 1 
ATOM 229  N N   . HIS A 0 36  . 6.468    19.452  9.045    1.00 36.26 36  A 1 
ATOM 230  C CA  . HIS A 0 36  . 7.672    18.661  9.310    1.00 36.26 36  A 1 
ATOM 231  C C   . HIS A 0 36  . 8.820    19.267  8.496    1.00 36.26 36  A 1 
ATOM 232  C CB  . HIS A 0 36  . 7.462    17.164  9.028    1.00 36.26 36  A 1 
ATOM 233  O O   . HIS A 0 36  . 8.716    19.451  7.286    1.00 36.26 36  A 1 
ATOM 234  C CG  . HIS A 0 36  . 7.190    16.384  10.291   1.00 36.26 36  A 1 
ATOM 235  C CD2 . HIS A 0 36  . 7.928    15.344  10.788   1.00 36.26 36  A 1 
ATOM 236  N ND1 . HIS A 0 36  . 6.218    16.664  11.222   1.00 36.26 36  A 1 
ATOM 237  C CE1 . HIS A 0 36  . 6.361    15.817  12.251   1.00 36.26 36  A 1 
ATOM 238  N NE2 . HIS A 0 36  . 7.404    15.000  12.041   1.00 36.26 36  A 1 
ATOM 239  N N   . GLY A 0 37  . 9.884    19.675  9.190    1.00 31.66 37  A 1 
ATOM 240  C CA  . GLY A 0 37  . 11.016   20.371  8.588    1.00 31.66 37  A 1 
ATOM 241  C C   . GLY A 0 37  . 12.081   19.395  8.115    1.00 31.66 37  A 1 
ATOM 242  O O   . GLY A 0 37  . 13.016   19.114  8.861    1.00 31.66 37  A 1 
ATOM 243  N N   . TYR A 0 38  . 11.961   18.917  6.880    1.00 40.47 38  A 1 
ATOM 244  C CA  . TYR A 0 38  . 13.072   18.271  6.184    1.00 40.47 38  A 1 
ATOM 245  C C   . TYR A 0 38  . 14.021   19.357  5.667    1.00 40.47 38  A 1 
ATOM 246  C CB  . TYR A 0 38  . 12.545   17.321  5.103    1.00 40.47 38  A 1 
ATOM 247  O O   . TYR A 0 38  . 13.588   20.404  5.179    1.00 40.47 38  A 1 
ATOM 248  C CG  . TYR A 0 38  . 11.541   16.335  5.674    1.00 40.47 38  A 1 
ATOM 249  C CD1 . TYR A 0 38  . 11.978   15.275  6.494    1.00 40.47 38  A 1 
ATOM 250  C CD2 . TYR A 0 38  . 10.163   16.535  5.459    1.00 40.47 38  A 1 
ATOM 251  C CE1 . TYR A 0 38  . 11.041   14.420  7.105    1.00 40.47 38  A 1 
ATOM 252  C CE2 . TYR A 0 38  . 9.224    15.686  6.072    1.00 40.47 38  A 1 
ATOM 253  O OH  . TYR A 0 38  . 8.747    13.826  7.501    1.00 40.47 38  A 1 
ATOM 254  C CZ  . TYR A 0 38  . 9.660    14.629  6.896    1.00 40.47 38  A 1 
ATOM 255  N N   . GLY A 0 39  . 15.324   19.163  5.875    1.00 34.58 39  A 1 
ATOM 256  C CA  . GLY A 0 39  . 16.321   20.189  5.588    1.00 34.58 39  A 1 
ATOM 257  C C   . GLY A 0 39  . 16.389   20.490  4.095    1.00 34.58 39  A 1 
ATOM 258  O O   . GLY A 0 39  . 16.722   19.611  3.311    1.00 34.58 39  A 1 
ATOM 259  N N   . SER A 0 40  . 16.126   21.742  3.710    1.00 31.09 40  A 1 
ATOM 260  C CA  . SER A 0 40  . 16.349   22.204  2.339    1.00 31.09 40  A 1 
ATOM 261  C C   . SER A 0 40  . 17.824   22.026  1.981    1.00 31.09 40  A 1 
ATOM 262  C CB  . SER A 0 40  . 15.939   23.676  2.206    1.00 31.09 40  A 1 
ATOM 263  O O   . SER A 0 40  . 18.667   22.810  2.425    1.00 31.09 40  A 1 
ATOM 264  O OG  . SER A 0 40  . 16.121   24.159  0.889    1.00 31.09 40  A 1 
ATOM 265  N N   . VAL A 0 41  . 18.134   21.027  1.153    1.00 40.52 41  A 1 
ATOM 266  C CA  . VAL A 0 41  . 19.445   20.894  0.514    1.00 40.52 41  A 1 
ATOM 267  C C   . VAL A 0 41  . 19.598   22.089  -0.422   1.00 40.52 41  A 1 
ATOM 268  C CB  . VAL A 0 41  . 19.597   19.548  -0.222   1.00 40.52 41  A 1 
ATOM 269  O O   . VAL A 0 41  . 18.940   22.186  -1.455   1.00 40.52 41  A 1 
ATOM 270  C CG1 . VAL A 0 41  . 20.994   19.425  -0.845   1.00 40.52 41  A 1 
ATOM 271  C CG2 . VAL A 0 41  . 19.412   18.372  0.746    1.00 40.52 41  A 1 
ATOM 272  N N   . GLY A 0 42  . 20.394   23.069  0.004    1.00 31.84 42  A 1 
ATOM 273  C CA  . GLY A 0 42  . 20.585   24.315  -0.727   1.00 31.84 42  A 1 
ATOM 274  C C   . GLY A 0 42  . 21.384   24.083  -2.001   1.00 31.84 42  A 1 
ATOM 275  O O   . GLY A 0 42  . 22.611   24.144  -1.970   1.00 31.84 42  A 1 
ATOM 276  N N   . TYR A 0 43  . 20.690   23.855  -3.115   1.00 37.76 43  A 1 
ATOM 277  C CA  . TYR A 0 43  . 21.285   23.844  -4.447   1.00 37.76 43  A 1 
ATOM 278  C C   . TYR A 0 43  . 21.999   25.178  -4.707   1.00 37.76 43  A 1 
ATOM 279  C CB  . TYR A 0 43  . 20.221   23.514  -5.509   1.00 37.76 43  A 1 
ATOM 280  O O   . TYR A 0 43  . 21.427   26.265  -4.560   1.00 37.76 43  A 1 
ATOM 281  C CG  . TYR A 0 43  . 18.854   24.148  -5.295   1.00 37.76 43  A 1 
ATOM 282  C CD1 . TYR A 0 43  . 17.877   23.459  -4.548   1.00 37.76 43  A 1 
ATOM 283  C CD2 . TYR A 0 43  . 18.562   25.416  -5.833   1.00 37.76 43  A 1 
ATOM 284  C CE1 . TYR A 0 43  . 16.613   24.038  -4.331   1.00 37.76 43  A 1 
ATOM 285  C CE2 . TYR A 0 43  . 17.292   25.993  -5.631   1.00 37.76 43  A 1 
ATOM 286  O OH  . TYR A 0 43  . 15.089   25.854  -4.684   1.00 37.76 43  A 1 
ATOM 287  C CZ  . TYR A 0 43  . 16.315   25.302  -4.879   1.00 37.76 43  A 1 
ATOM 288  N N   . ALA A 0 44  . 23.282   25.101  -5.066   1.00 41.84 44  A 1 
ATOM 289  C CA  . ALA A 0 44  . 24.080   26.278  -5.370   1.00 41.84 44  A 1 
ATOM 290  C C   . ALA A 0 44  . 23.545   26.929  -6.649   1.00 41.84 44  A 1 
ATOM 291  C CB  . ALA A 0 44  . 25.555   25.881  -5.491   1.00 41.84 44  A 1 
ATOM 292  O O   . ALA A 0 44  . 23.540   26.321  -7.717   1.00 41.84 44  A 1 
ATOM 293  N N   . LYS A 0 45  . 23.097   28.182  -6.556   1.00 41.86 45  A 1 
ATOM 294  C CA  . LYS A 0 45  . 22.604   28.902  -7.728   1.00 41.86 45  A 1 
ATOM 295  C C   . LYS A 0 45  . 23.790   29.358  -8.580   1.00 41.86 45  A 1 
ATOM 296  C CB  . LYS A 0 45  . 21.668   30.035  -7.292   1.00 41.86 45  A 1 
ATOM 297  O O   . LYS A 0 45  . 24.541   30.244  -8.169   1.00 41.86 45  A 1 
ATOM 298  C CG  . LYS A 0 45  . 20.700   30.356  -8.432   1.00 41.86 45  A 1 
ATOM 299  C CD  . LYS A 0 45  . 19.684   31.414  -8.005   1.00 41.86 45  A 1 
ATOM 300  C CE  . LYS A 0 45  . 18.648   31.521  -9.122   1.00 41.86 45  A 1 
ATOM 301  N NZ  . LYS A 0 45  . 17.624   32.537  -8.805   1.00 41.86 45  A 1 
ATOM 302  N N   . VAL A 0 46  . 23.967   28.733  -9.742   1.00 46.64 46  A 1 
ATOM 303  C CA  . VAL A 0 46  . 25.002   29.102  -10.714  1.00 46.64 46  A 1 
ATOM 304  C C   . VAL A 0 46  . 24.495   30.275  -11.550  1.00 46.64 46  A 1 
ATOM 305  C CB  . VAL A 0 46  . 25.415   27.900  -11.592  1.00 46.64 46  A 1 
ATOM 306  O O   . VAL A 0 46  . 23.681   30.106  -12.454  1.00 46.64 46  A 1 
ATOM 307  C CG1 . VAL A 0 46  . 26.542   28.286  -12.562  1.00 46.64 46  A 1 
ATOM 308  C CG2 . VAL A 0 46  . 25.930   26.740  -10.726  1.00 46.64 46  A 1 
ATOM 309  N N   . ASP A 0 47  . 24.977   31.480  -11.246  1.00 45.39 47  A 1 
ATOM 310  C CA  . ASP A 0 47  . 24.734   32.652  -12.086  1.00 45.39 47  A 1 
ATOM 311  C C   . ASP A 0 47  . 25.835   32.746  -13.161  1.00 45.39 47  A 1 
ATOM 312  C CB  . ASP A 0 47  . 24.629   33.935  -11.239  1.00 45.39 47  A 1 
ATOM 313  O O   . ASP A 0 47  . 27.024   32.911  -12.863  1.00 45.39 47  A 1 
ATOM 314  C CG  . ASP A 0 47  . 23.319   34.087  -10.440  1.00 45.39 47  A 1 
ATOM 315  O OD1 . ASP A 0 47  . 22.236   33.715  -10.952  1.00 45.39 47  A 1 
ATOM 316  O OD2 . ASP A 0 47  . 23.381   34.682  -9.338   1.00 45.39 47  A 1 
ATOM 317  N N   . TYR A 0 48  . 25.441   32.659  -14.433  1.00 46.80 48  A 1 
ATOM 318  C CA  . TYR A 0 48  . 26.344   32.809  -15.575  1.00 46.80 48  A 1 
ATOM 319  C C   . TYR A 0 48  . 26.543   34.289  -15.918  1.00 46.80 48  A 1 
ATOM 320  C CB  . TYR A 0 48  . 25.806   32.024  -16.777  1.00 46.80 48  A 1 
ATOM 321  O O   . TYR A 0 48  . 25.634   34.956  -16.416  1.00 46.80 48  A 1 
ATOM 322  C CG  . TYR A 0 48  . 25.895   30.521  -16.621  1.00 46.80 48  A 1 
ATOM 323  C CD1 . TYR A 0 48  . 27.070   29.839  -17.000  1.00 46.80 48  A 1 
ATOM 324  C CD2 . TYR A 0 48  . 24.802   29.801  -16.102  1.00 46.80 48  A 1 
ATOM 325  C CE1 . TYR A 0 48  . 27.144   28.437  -16.891  1.00 46.80 48  A 1 
ATOM 326  C CE2 . TYR A 0 48  . 24.883   28.404  -15.972  1.00 46.80 48  A 1 
ATOM 327  O OH  . TYR A 0 48  . 26.088   26.368  -16.243  1.00 46.80 48  A 1 
ATOM 328  C CZ  . TYR A 0 48  . 26.045   27.716  -16.376  1.00 46.80 48  A 1 
ATOM 329  N N   . VAL A 0 49  . 27.752   34.813  -15.691  1.00 63.63 49  A 1 
ATOM 330  C CA  . VAL A 0 49  . 28.084   36.213  -16.005  1.00 63.63 49  A 1 
ATOM 331  C C   . VAL A 0 49  . 28.732   36.298  -17.397  1.00 63.63 49  A 1 
ATOM 332  C CB  . VAL A 0 49  . 28.968   36.851  -14.917  1.00 63.63 49  A 1 
ATOM 333  O O   . VAL A 0 49  . 29.870   35.837  -17.561  1.00 63.63 49  A 1 
ATOM 334  C CG1 . VAL A 0 49  . 29.206   38.339  -15.217  1.00 63.63 49  A 1 
ATOM 335  C CG2 . VAL A 0 49  . 28.309   36.763  -13.533  1.00 63.63 49  A 1 
ATOM 336  N N   . PRO A 0 50  . 28.067   36.897  -18.408  1.00 50.43 50  A 1 
ATOM 337  C CA  . PRO A 0 50  . 28.620   37.012  -19.754  1.00 50.43 50  A 1 
ATOM 338  C C   . PRO A 0 50  . 29.752   38.044  -19.795  1.00 50.43 50  A 1 
ATOM 339  C CB  . PRO A 0 50  . 27.444   37.409  -20.652  1.00 50.43 50  A 1 
ATOM 340  O O   . PRO A 0 50  . 29.538   39.238  -19.574  1.00 50.43 50  A 1 
ATOM 341  C CG  . PRO A 0 50  . 26.515   38.171  -19.707  1.00 50.43 50  A 1 
ATOM 342  C CD  . PRO A 0 50  . 26.719   37.455  -18.373  1.00 50.43 50  A 1 
ATOM 343  N N   . HIS A 0 51  . 30.957   37.596  -20.139  1.00 56.45 51  A 1 
ATOM 344  C CA  . HIS A 0 51  . 32.119   38.458  -20.329  1.00 56.45 51  A 1 
ATOM 345  C C   . HIS A 0 51  . 32.394   38.649  -21.826  1.00 56.45 51  A 1 
ATOM 346  C CB  . HIS A 0 51  . 33.316   37.887  -19.561  1.00 56.45 51  A 1 
ATOM 347  O O   . HIS A 0 51  . 32.997   37.802  -22.487  1.00 56.45 51  A 1 
ATOM 348  C CG  . HIS A 0 51  . 33.186   38.031  -18.065  1.00 56.45 51  A 1 
ATOM 349  C CD2 . HIS A 0 51  . 33.840   38.945  -17.283  1.00 56.45 51  A 1 
ATOM 350  N ND1 . HIS A 0 51  . 32.393   37.279  -17.227  1.00 56.45 51  A 1 
ATOM 351  C CE1 . HIS A 0 51  . 32.573   37.728  -15.974  1.00 56.45 51  A 1 
ATOM 352  N NE2 . HIS A 0 51  . 33.444   38.751  -15.957  1.00 56.45 51  A 1 
ATOM 353  N N   . THR A 0 52  . 31.954   39.782  -22.379  1.00 43.52 52  A 1 
ATOM 354  C CA  . THR A 0 52  . 32.278   40.189  -23.755  1.00 43.52 52  A 1 
ATOM 355  C C   . THR A 0 52  . 33.650   40.850  -23.818  1.00 43.52 52  A 1 
ATOM 356  C CB  . THR A 0 52  . 31.243   41.165  -24.332  1.00 43.52 52  A 1 
ATOM 357  O O   . THR A 0 52  . 33.814   41.993  -23.379  1.00 43.52 52  A 1 
ATOM 358  C CG2 . THR A 0 52  . 29.957   40.462  -24.744  1.00 43.52 52  A 1 
ATOM 359  O OG1 . THR A 0 52  . 30.932   42.171  -23.392  1.00 43.52 52  A 1 
ATOM 360  N N   . HIS A 0 53  . 34.622   40.179  -24.434  1.00 54.17 53  A 1 
ATOM 361  C CA  . HIS A 0 53  . 35.944   40.754  -24.676  1.00 54.17 53  A 1 
ATOM 362  C C   . HIS A 0 53  . 36.096   41.231  -26.127  1.00 54.17 53  A 1 
ATOM 363  C CB  . HIS A 0 53  . 37.037   39.774  -24.236  1.00 54.17 53  A 1 
ATOM 364  O O   . HIS A 0 53  . 35.763   40.531  -27.085  1.00 54.17 53  A 1 
ATOM 365  C CG  . HIS A 0 53  . 37.063   39.582  -22.738  1.00 54.17 53  A 1 
ATOM 366  C CD2 . HIS A 0 53  . 36.482   38.560  -22.034  1.00 54.17 53  A 1 
ATOM 367  N ND1 . HIS A 0 53  . 37.634   40.435  -21.814  1.00 54.17 53  A 1 
ATOM 368  C CE1 . HIS A 0 53  . 37.410   39.933  -20.588  1.00 54.17 53  A 1 
ATOM 369  N NE2 . HIS A 0 53  . 36.719   38.792  -20.676  1.00 54.17 53  A 1 
ATOM 370  N N   . GLN A 0 54  . 36.655   42.434  -26.296  1.00 45.06 54  A 1 
ATOM 371  C CA  . GLN A 0 54  . 37.201   42.894  -27.574  1.00 45.06 54  A 1 
ATOM 372  C C   . GLN A 0 54  . 38.419   42.030  -27.917  1.00 45.06 54  A 1 
ATOM 373  C CB  . GLN A 0 54  . 37.617   44.378  -27.461  1.00 45.06 54  A 1 
ATOM 374  O O   . GLN A 0 54  . 39.515   42.288  -27.417  1.00 45.06 54  A 1 
ATOM 375  C CG  . GLN A 0 54  . 36.474   45.395  -27.615  1.00 45.06 54  A 1 
ATOM 376  C CD  . GLN A 0 54  . 36.367   45.898  -29.050  1.00 45.06 54  A 1 
ATOM 377  N NE2 . GLN A 0 54  . 35.797   45.121  -29.942  1.00 45.06 54  A 1 
ATOM 378  O OE1 . GLN A 0 54  . 36.801   46.987  -29.409  1.00 45.06 54  A 1 
ATOM 379  N N   . VAL A 0 55  . 38.245   41.026  -28.778  1.00 43.60 55  A 1 
ATOM 380  C CA  . VAL A 0 55  . 39.375   40.253  -29.297  1.00 43.60 55  A 1 
ATOM 381  C C   . VAL A 0 55  . 40.122   41.148  -30.281  1.00 43.60 55  A 1 
ATOM 382  C CB  . VAL A 0 55  . 38.927   38.918  -29.930  1.00 43.60 55  A 1 
ATOM 383  O O   . VAL A 0 55  . 39.695   41.344  -31.419  1.00 43.60 55  A 1 
ATOM 384  C CG1 . VAL A 0 55  . 40.141   38.092  -30.376  1.00 43.60 55  A 1 
ATOM 385  C CG2 . VAL A 0 55  . 38.130   38.069  -28.929  1.00 43.60 55  A 1 
ATOM 386  N N   . GLN A 0 56  . 41.240   41.737  -29.845  1.00 44.48 56  A 1 
ATOM 387  C CA  . GLN A 0 56  . 42.198   42.273  -30.808  1.00 44.48 56  A 1 
ATOM 388  C C   . GLN A 0 56  . 42.705   41.092  -31.646  1.00 44.48 56  A 1 
ATOM 389  C CB  . GLN A 0 56  . 43.374   42.997  -30.131  1.00 44.48 56  A 1 
ATOM 390  O O   . GLN A 0 56  . 43.105   40.087  -31.051  1.00 44.48 56  A 1 
ATOM 391  C CG  . GLN A 0 56  . 42.956   44.340  -29.513  1.00 44.48 56  A 1 
ATOM 392  C CD  . GLN A 0 56  . 44.137   45.215  -29.085  1.00 44.48 56  A 1 
ATOM 393  N NE2 . GLN A 0 56  . 43.880   46.434  -28.664  1.00 44.48 56  A 1 
ATOM 394  O OE1 . GLN A 0 56  . 45.302   44.857  -29.128  1.00 44.48 56  A 1 
ATOM 395  N N   . PRO A 0 57  . 42.712   41.178  -32.991  1.00 43.32 57  A 1 
ATOM 396  C CA  . PRO A 0 57  . 43.357   40.155  -33.801  1.00 43.32 57  A 1 
ATOM 397  C C   . PRO A 0 57  . 44.797   40.023  -33.312  1.00 43.32 57  A 1 
ATOM 398  C CB  . PRO A 0 57  . 43.260   40.633  -35.252  1.00 43.32 57  A 1 
ATOM 399  O O   . PRO A 0 57  . 45.489   41.036  -33.162  1.00 43.32 57  A 1 
ATOM 400  C CG  . PRO A 0 57  . 43.112   42.149  -35.123  1.00 43.32 57  A 1 
ATOM 401  C CD  . PRO A 0 57  . 42.331   42.312  -33.819  1.00 43.32 57  A 1 
ATOM 402  N N   . ALA A 0 58  . 45.207   38.789  -32.998  1.00 38.49 58  A 1 
ATOM 403  C CA  . ALA A 0 58  . 46.479   38.524  -32.343  1.00 38.49 58  A 1 
ATOM 404  C C   . ALA A 0 58  . 47.595   39.281  -33.066  1.00 38.49 58  A 1 
ATOM 405  C CB  . ALA A 0 58  . 46.739   37.014  -32.310  1.00 38.49 58  A 1 
ATOM 406  O O   . ALA A 0 58  . 47.745   39.172  -34.286  1.00 38.49 58  A 1 
ATOM 407  N N   . LYS A 0 59  . 48.341   40.089  -32.306  1.00 35.54 59  A 1 
ATOM 408  C CA  . LYS A 0 59  . 49.423   40.932  -32.811  1.00 35.54 59  A 1 
ATOM 409  C C   . LYS A 0 59  . 50.519   40.014  -33.348  1.00 35.54 59  A 1 
ATOM 410  C CB  . LYS A 0 59  . 49.879   41.859  -31.668  1.00 35.54 59  A 1 
ATOM 411  O O   . LYS A 0 59  . 51.429   39.665  -32.599  1.00 35.54 59  A 1 
ATOM 412  C CG  . LYS A 0 59  . 50.885   42.943  -32.088  1.00 35.54 59  A 1 
ATOM 413  C CD  . LYS A 0 59  . 51.242   43.794  -30.859  1.00 35.54 59  A 1 
ATOM 414  C CE  . LYS A 0 59  . 52.148   44.973  -31.224  1.00 35.54 59  A 1 
ATOM 415  N NZ  . LYS A 0 59  . 52.478   45.778  -30.020  1.00 35.54 59  A 1 
ATOM 416  N N   . LYS A 0 60  . 50.391   39.593  -34.617  1.00 38.32 60  A 1 
ATOM 417  C CA  . LYS A 0 60  . 51.346   38.718  -35.307  1.00 38.32 60  A 1 
ATOM 418  C C   . LYS A 0 60  . 52.729   39.285  -35.046  1.00 38.32 60  A 1 
ATOM 419  C CB  . LYS A 0 60  . 51.070   38.623  -36.824  1.00 38.32 60  A 1 
ATOM 420  O O   . LYS A 0 60  . 53.013   40.424  -35.420  1.00 38.32 60  A 1 
ATOM 421  C CG  . LYS A 0 60  . 49.919   37.661  -37.166  1.00 38.32 60  A 1 
ATOM 422  C CD  . LYS A 0 60  . 49.799   37.415  -38.683  1.00 38.32 60  A 1 
ATOM 423  C CE  . LYS A 0 60  . 48.713   36.363  -38.964  1.00 38.32 60  A 1 
ATOM 424  N NZ  . LYS A 0 60  . 48.597   36.024  -40.408  1.00 38.32 60  A 1 
ATOM 425  N N   . ALA A 0 61  . 53.541   38.523  -34.321  1.00 38.08 61  A 1 
ATOM 426  C CA  . ALA A 0 61  . 54.885   38.946  -34.002  1.00 38.08 61  A 1 
ATOM 427  C C   . ALA A 0 61  . 55.622   39.134  -35.328  1.00 38.08 61  A 1 
ATOM 428  C CB  . ALA A 0 61  . 55.543   37.907  -33.088  1.00 38.08 61  A 1 
ATOM 429  O O   . ALA A 0 61  . 55.791   38.180  -36.086  1.00 38.08 61  A 1 
ATOM 430  N N   . ASN A 0 62  . 56.041   40.367  -35.616  1.00 35.14 62  A 1 
ATOM 431  C CA  . ASN A 0 62  . 57.003   40.618  -36.678  1.00 35.14 62  A 1 
ATOM 432  C C   . ASN A 0 62  . 58.322   39.968  -36.248  1.00 35.14 62  A 1 
ATOM 433  C CB  . ASN A 0 62  . 57.151   42.134  -36.932  1.00 35.14 62  A 1 
ATOM 434  O O   . ASN A 0 62  . 59.161   40.621  -35.626  1.00 35.14 62  A 1 
ATOM 435  C CG  . ASN A 0 62  . 56.106   42.727  -37.861  1.00 35.14 62  A 1 
ATOM 436  N ND2 . ASN A 0 62  . 56.063   44.034  -37.971  1.00 35.14 62  A 1 
ATOM 437  O OD1 . ASN A 0 62  . 55.343   42.055  -38.527  1.00 35.14 62  A 1 
ATOM 438  N N   . ALA A 0 63  . 58.494   38.686  -36.576  1.00 38.87 63  A 1 
ATOM 439  C CA  . ALA A 0 63  . 59.751   37.952  -36.494  1.00 38.87 63  A 1 
ATOM 440  C C   . ALA A 0 63  . 60.714   38.473  -37.576  1.00 38.87 63  A 1 
ATOM 441  C CB  . ALA A 0 63  . 59.455   36.449  -36.576  1.00 38.87 63  A 1 
ATOM 442  O O   . ALA A 0 63  . 61.072   37.801  -38.540  1.00 38.87 63  A 1 
ATOM 443  N N   . ALA A 0 64  . 61.084   39.743  -37.438  1.00 29.73 64  A 1 
ATOM 444  C CA  . ALA A 0 64  . 61.906   40.485  -38.369  1.00 29.73 64  A 1 
ATOM 445  C C   . ALA A 0 64  . 63.388   40.385  -37.988  1.00 29.73 64  A 1 
ATOM 446  C CB  . ALA A 0 64  . 61.377   41.925  -38.441  1.00 29.73 64  A 1 
ATOM 447  O O   . ALA A 0 64  . 63.992   41.392  -37.631  1.00 29.73 64  A 1 
ATOM 448  N N   . SER A 0 65  . 63.976   39.191  -38.106  1.00 36.50 65  A 1 
ATOM 449  C CA  . SER A 0 65  . 65.385   39.031  -38.503  1.00 36.50 65  A 1 
ATOM 450  C C   . SER A 0 65  . 65.808   37.565  -38.575  1.00 36.50 65  A 1 
ATOM 451  C CB  . SER A 0 65  . 66.383   39.717  -37.550  1.00 36.50 65  A 1 
ATOM 452  O O   . SER A 0 65  . 65.709   36.864  -37.577  1.00 36.50 65  A 1 
ATOM 453  O OG  . SER A 0 65  . 66.194   39.323  -36.210  1.00 36.50 65  A 1 
ATOM 454  N N   . LYS A 0 66  . 66.389   37.188  -39.722  1.00 34.44 66  A 1 
ATOM 455  C CA  . LYS A 0 66  . 67.418   36.149  -39.901  1.00 34.44 66  A 1 
ATOM 456  C C   . LYS A 0 66  . 67.333   34.914  -38.985  1.00 34.44 66  A 1 
ATOM 457  C CB  . LYS A 0 66  . 68.812   36.781  -39.712  1.00 34.44 66  A 1 
ATOM 458  O O   . LYS A 0 66  . 67.960   34.901  -37.932  1.00 34.44 66  A 1 
ATOM 459  C CG  . LYS A 0 66  . 69.215   37.833  -40.750  1.00 34.44 66  A 1 
ATOM 460  C CD  . LYS A 0 66  . 70.607   38.357  -40.376  1.00 34.44 66  A 1 
ATOM 461  C CE  . LYS A 0 66  . 71.142   39.325  -41.431  1.00 34.44 66  A 1 
ATOM 462  N NZ  . LYS A 0 66  . 72.496   39.804  -41.061  1.00 34.44 66  A 1 
ATOM 463  N N   . ASP A 0 67  . 66.840   33.817  -39.547  1.00 35.00 67  A 1 
ATOM 464  C CA  . ASP A 0 67  . 67.773   32.713  -39.770  1.00 35.00 67  A 1 
ATOM 465  C C   . ASP A 0 67  . 67.517   32.024  -41.115  1.00 35.00 67  A 1 
ATOM 466  C CB  . ASP A 0 67  . 67.848   31.741  -38.574  1.00 35.00 67  A 1 
ATOM 467  O O   . ASP A 0 67  . 66.400   32.025  -41.629  1.00 35.00 67  A 1 
ATOM 468  C CG  . ASP A 0 67  . 69.296   31.562  -38.089  1.00 35.00 67  A 1 
ATOM 469  O OD1 . ASP A 0 67  . 70.215   31.757  -38.927  1.00 35.00 67  A 1 
ATOM 470  O OD2 . ASP A 0 67  . 69.483   31.246  -36.896  1.00 35.00 67  A 1 
ATOM 471  N N   . TYR A 0 68  . 68.585   31.536  -41.746  1.00 34.39 68  A 1 
ATOM 472  C CA  . TYR A 0 68  . 68.562   30.995  -43.112  1.00 34.39 68  A 1 
ATOM 473  C C   . TYR A 0 68  . 68.719   29.471  -43.037  1.00 34.39 68  A 1 
ATOM 474  C CB  . TYR A 0 68  . 69.608   31.734  -43.979  1.00 34.39 68  A 1 
ATOM 475  O O   . TYR A 0 68  . 69.766   28.926  -43.389  1.00 34.39 68  A 1 
ATOM 476  C CG  . TYR A 0 68  . 69.290   31.859  -45.465  1.00 34.39 68  A 1 
ATOM 477  C CD1 . TYR A 0 68  . 69.754   30.900  -46.387  1.00 34.39 68  A 1 
ATOM 478  C CD2 . TYR A 0 68  . 68.583   32.987  -45.933  1.00 34.39 68  A 1 
ATOM 479  C CE1 . TYR A 0 68  . 69.535   31.080  -47.769  1.00 34.39 68  A 1 
ATOM 480  C CE2 . TYR A 0 68  . 68.358   33.170  -47.313  1.00 34.39 68  A 1 
ATOM 481  O OH  . TYR A 0 68  . 68.647   32.398  -49.569  1.00 34.39 68  A 1 
ATOM 482  C CZ  . TYR A 0 68  . 68.844   32.218  -48.236  1.00 34.39 68  A 1 
ATOM 483  N N   . GLY A 0 69  . 67.698   28.787  -42.506  1.00 35.45 69  A 1 
ATOM 484  C CA  . GLY A 0 69  . 67.788   27.368  -42.159  1.00 35.45 69  A 1 
ATOM 485  C C   . GLY A 0 69  . 66.455   26.616  -42.115  1.00 35.45 69  A 1 
ATOM 486  O O   . GLY A 0 69  . 65.800   26.587  -41.089  1.00 35.45 69  A 1 
ATOM 487  N N   . MET A 0 70  . 66.143   25.919  -43.211  1.00 35.31 70  A 1 
ATOM 488  C CA  . MET A 0 70  . 65.546   24.570  -43.211  1.00 35.31 70  A 1 
ATOM 489  C C   . MET A 0 70  . 64.241   24.288  -42.413  1.00 35.31 70  A 1 
ATOM 490  C CB  . MET A 0 70  . 66.652   23.534  -42.894  1.00 35.31 70  A 1 
ATOM 491  O O   . MET A 0 70  . 64.101   23.188  -41.884  1.00 35.31 70  A 1 
ATOM 492  C CG  . MET A 0 70  . 67.798   23.475  -43.914  1.00 35.31 70  A 1 
ATOM 493  S SD  . MET A 0 70  . 67.369   22.644  -45.468  1.00 35.31 70  A 1 
ATOM 494  C CE  . MET A 0 70  . 68.970   22.627  -46.309  1.00 35.31 70  A 1 
ATOM 495  N N   . ASP A 0 71  . 63.229   25.161  -42.433  1.00 38.60 71  A 1 
ATOM 496  C CA  . ASP A 0 71  . 61.861   24.790  -41.996  1.00 38.60 71  A 1 
ATOM 497  C C   . ASP A 0 71  . 61.102   24.004  -43.098  1.00 38.60 71  A 1 
ATOM 498  C CB  . ASP A 0 71  . 61.079   26.018  -41.490  1.00 38.60 71  A 1 
ATOM 499  O O   . ASP A 0 71  . 60.185   24.505  -43.752  1.00 38.60 71  A 1 
ATOM 500  C CG  . ASP A 0 71  . 61.485   26.501  -40.090  1.00 38.60 71  A 1 
ATOM 501  O OD1 . ASP A 0 71  . 61.989   25.680  -39.294  1.00 38.60 71  A 1 
ATOM 502  O OD2 . ASP A 0 71  . 61.237   27.700  -39.822  1.00 38.60 71  A 1 
ATOM 503  N N   . TYR A 0 72  . 61.517   22.754  -43.341  1.00 39.98 72  A 1 
ATOM 504  C CA  . TYR A 0 72  . 60.924   21.837  -44.332  1.00 39.98 72  A 1 
ATOM 505  C C   . TYR A 0 72  . 59.799   20.967  -43.733  1.00 39.98 72  A 1 
ATOM 506  C CB  . TYR A 0 72  . 62.021   20.956  -44.975  1.00 39.98 72  A 1 
ATOM 507  O O   . TYR A 0 72  . 59.988   19.766  -43.556  1.00 39.98 72  A 1 
ATOM 508  C CG  . TYR A 0 72  . 62.741   21.537  -46.173  1.00 39.98 72  A 1 
ATOM 509  C CD1 . TYR A 0 72  . 62.438   21.077  -47.472  1.00 39.98 72  A 1 
ATOM 510  C CD2 . TYR A 0 72  . 63.761   22.483  -45.986  1.00 39.98 72  A 1 
ATOM 511  C CE1 . TYR A 0 72  . 63.174   21.545  -48.578  1.00 39.98 72  A 1 
ATOM 512  C CE2 . TYR A 0 72  . 64.482   22.973  -47.091  1.00 39.98 72  A 1 
ATOM 513  O OH  . TYR A 0 72  . 64.938   22.921  -49.444  1.00 39.98 72  A 1 
ATOM 514  C CZ  . TYR A 0 72  . 64.205   22.485  -48.386  1.00 39.98 72  A 1 
ATOM 515  N N   . GLN A 0 73  . 58.623   21.537  -43.442  1.00 46.69 73  A 1 
ATOM 516  C CA  . GLN A 0 73  . 57.377   20.774  -43.200  1.00 46.69 73  A 1 
ATOM 517  C C   . GLN A 0 73  . 56.161   21.711  -43.102  1.00 46.69 73  A 1 
ATOM 518  C CB  . GLN A 0 73  . 57.498   19.930  -41.905  1.00 46.69 73  A 1 
ATOM 519  O O   . GLN A 0 73  . 56.145   22.607  -42.259  1.00 46.69 73  A 1 
ATOM 520  C CG  . GLN A 0 73  . 57.543   18.416  -42.198  1.00 46.69 73  A 1 
ATOM 521  C CD  . GLN A 0 73  . 58.127   17.575  -41.063  1.00 46.69 73  A 1 
ATOM 522  N NE2 . GLN A 0 73  . 58.126   16.267  -41.198  1.00 46.69 73  A 1 
ATOM 523  O OE1 . GLN A 0 73  . 58.586   18.044  -40.036  1.00 46.69 73  A 1 
ATOM 524  N N   . LYS A 0 74  . 55.128   21.523  -43.944  1.00 52.74 74  A 1 
ATOM 525  C CA  . LYS A 0 74  . 53.863   22.285  -43.824  1.00 52.74 74  A 1 
ATOM 526  C C   . LYS A 0 74  . 52.603   21.601  -44.379  1.00 52.74 74  A 1 
ATOM 527  C CB  . LYS A 0 74  . 54.051   23.741  -44.308  1.00 52.74 74  A 1 
ATOM 528  O O   . LYS A 0 74  . 51.737   22.247  -44.966  1.00 52.74 74  A 1 
ATOM 529  C CG  . LYS A 0 74  . 53.465   24.684  -43.247  1.00 52.74 74  A 1 
ATOM 530  C CD  . LYS A 0 74  . 53.713   26.154  -43.586  1.00 52.74 74  A 1 
ATOM 531  C CE  . LYS A 0 74  . 53.270   27.021  -42.402  1.00 52.74 74  A 1 
ATOM 532  N NZ  . LYS A 0 74  . 51.979   27.693  -42.675  1.00 52.74 74  A 1 
ATOM 533  N N   . SER A 0 75  . 52.499   20.296  -44.155  1.00 56.40 75  A 1 
ATOM 534  C CA  . SER A 0 75  . 51.209   19.611  -44.029  1.00 56.40 75  A 1 
ATOM 535  C C   . SER A 0 75  . 50.757   19.721  -42.573  1.00 56.40 75  A 1 
ATOM 536  C CB  . SER A 0 75  . 51.357   18.137  -44.426  1.00 56.40 75  A 1 
ATOM 537  O O   . SER A 0 75  . 51.501   19.306  -41.682  1.00 56.40 75  A 1 
ATOM 538  O OG  . SER A 0 75  . 52.460   17.555  -43.748  1.00 56.40 75  A 1 
ATOM 539  N N   . THR A 0 76  . 49.577   20.278  -42.328  1.00 59.32 76  A 1 
ATOM 540  C CA  . THR A 0 76  . 48.936   20.270  -41.007  1.00 59.32 76  A 1 
ATOM 541  C C   . THR A 0 76  . 47.781   19.284  -41.045  1.00 59.32 76  A 1 
ATOM 542  C CB  . THR A 0 76  . 48.467   21.665  -40.552  1.00 59.32 76  A 1 
ATOM 543  O O   . THR A 0 76  . 46.843   19.472  -41.813  1.00 59.32 76  A 1 
ATOM 544  C CG2 . THR A 0 76  . 49.574   22.378  -39.775  1.00 59.32 76  A 1 
ATOM 545  O OG1 . THR A 0 76  . 48.158   22.504  -41.643  1.00 59.32 76  A 1 
ATOM 546  N N   . TYR A 0 77  . 47.919   18.237  -40.239  1.00 67.39 77  A 1 
ATOM 547  C CA  . TYR A 0 77  . 46.899   17.247  -39.920  1.00 67.39 77  A 1 
ATOM 548  C C   . TYR A 0 77  . 46.537   17.458  -38.452  1.00 67.39 77  A 1 
ATOM 549  C CB  . TYR A 0 77  . 47.480   15.846  -40.165  1.00 67.39 77  A 1 
ATOM 550  O O   . TYR A 0 77  . 47.445   17.588  -37.620  1.00 67.39 77  A 1 
ATOM 551  C CG  . TYR A 0 77  . 46.599   14.683  -39.748  1.00 67.39 77  A 1 
ATOM 552  C CD1 . TYR A 0 77  . 46.815   14.019  -38.521  1.00 67.39 77  A 1 
ATOM 553  C CD2 . TYR A 0 77  . 45.567   14.250  -40.601  1.00 67.39 77  A 1 
ATOM 554  C CE1 . TYR A 0 77  . 46.028   12.901  -38.169  1.00 67.39 77  A 1 
ATOM 555  C CE2 . TYR A 0 77  . 44.798   13.123  -40.249  1.00 67.39 77  A 1 
ATOM 556  O OH  . TYR A 0 77  . 44.309   11.315  -38.766  1.00 67.39 77  A 1 
ATOM 557  C CZ  . TYR A 0 77  . 45.024   12.436  -39.044  1.00 67.39 77  A 1 
ATOM 558  N N   . SER A 0 78  . 45.250   17.533  -38.149  1.00 75.99 78  A 1 
ATOM 559  C CA  . SER A 0 78  . 44.741   17.431  -36.787  1.00 75.99 78  A 1 
ATOM 560  C C   . SER A 0 78  . 43.487   16.584  -36.800  1.00 75.99 78  A 1 
ATOM 561  C CB  . SER A 0 78  . 44.453   18.787  -36.143  1.00 75.99 78  A 1 
ATOM 562  O O   . SER A 0 78  . 42.634   16.789  -37.650  1.00 75.99 78  A 1 
ATOM 563  O OG  . SER A 0 78  . 43.558   19.556  -36.913  1.00 75.99 78  A 1 
ATOM 564  N N   . ASP A 0 79  . 43.443   15.705  -35.822  1.00 81.18 79  A 1 
ATOM 565  C CA  . ASP A 0 79  . 42.562   14.565  -35.620  1.00 81.18 79  A 1 
ATOM 566  C C   . ASP A 0 79  . 42.289   14.642  -34.111  1.00 81.18 79  A 1 
ATOM 567  C CB  . ASP A 0 79  . 43.380   13.362  -36.136  1.00 81.18 79  A 1 
ATOM 568  O O   . ASP A 0 79  . 43.227   14.853  -33.315  1.00 81.18 79  A 1 
ATOM 569  C CG  . ASP A 0 79  . 43.151   11.956  -35.584  1.00 81.18 79  A 1 
ATOM 570  O OD1 . ASP A 0 79  . 42.609   11.832  -34.471  1.00 81.18 79  A 1 
ATOM 571  O OD2 . ASP A 0 79  . 43.803   11.049  -36.171  1.00 81.18 79  A 1 
ATOM 572  N N   . TRP A 0 80  . 41.012   14.721  -33.741  1.00 80.68 80  A 1 
ATOM 573  C CA  . TRP A 0 80  . 40.579   15.012  -32.378  1.00 80.68 80  A 1 
ATOM 574  C C   . TRP A 0 80  . 39.317   14.228  -32.042  1.00 80.68 80  A 1 
ATOM 575  C CB  . TRP A 0 80  . 40.376   16.527  -32.181  1.00 80.68 80  A 1 
ATOM 576  O O   . TRP A 0 80  . 38.210   14.672  -32.324  1.00 80.68 80  A 1 
ATOM 577  C CG  . TRP A 0 80  . 40.046   16.974  -30.780  1.00 80.68 80  A 1 
ATOM 578  C CD1 . TRP A 0 80  . 40.958   17.213  -29.812  1.00 80.68 80  A 1 
ATOM 579  C CD2 . TRP A 0 80  . 38.740   17.190  -30.145  1.00 80.68 80  A 1 
ATOM 580  C CE2 . TRP A 0 80  . 38.950   17.614  -28.799  1.00 80.68 80  A 1 
ATOM 581  C CE3 . TRP A 0 80  . 37.397   17.049  -30.544  1.00 80.68 80  A 1 
ATOM 582  N NE1 . TRP A 0 80  . 40.319   17.582  -28.643  1.00 80.68 80  A 1 
ATOM 583  C CH2 . TRP A 0 80  . 36.573   17.816  -28.379  1.00 80.68 80  A 1 
ATOM 584  C CZ2 . TRP A 0 80  . 37.897   17.930  -27.922  1.00 80.68 80  A 1 
ATOM 585  C CZ3 . TRP A 0 80  . 36.331   17.359  -29.683  1.00 80.68 80  A 1 
ATOM 586  N N   . ASP A 0 81  . 39.514   13.113  -31.347  1.00 89.31 81  A 1 
ATOM 587  C CA  . ASP A 0 81  . 38.447   12.380  -30.676  1.00 89.31 81  A 1 
ATOM 588  C C   . ASP A 0 81  . 38.070   13.036  -29.336  1.00 89.31 81  A 1 
ATOM 589  C CB  . ASP A 0 81  . 38.907   10.955  -30.341  1.00 89.31 81  A 1 
ATOM 590  O O   . ASP A 0 81  . 38.938   13.349  -28.504  1.00 89.31 81  A 1 
ATOM 591  C CG  . ASP A 0 81  . 39.355   10.093  -31.517  1.00 89.31 81  A 1 
ATOM 592  O OD1 . ASP A 0 81  . 38.546   9.914   -32.441  1.00 89.31 81  A 1 
ATOM 593  O OD2 . ASP A 0 81  . 40.449   9.492   -31.367  1.00 89.31 81  A 1 
ATOM 594  N N   . ALA A 0 82  . 36.774   13.091  -29.037  1.00 86.12 82  A 1 
ATOM 595  C CA  . ALA A 0 82  . 36.271   13.225  -27.676  1.00 86.12 82  A 1 
ATOM 596  C C   . ALA A 0 82  . 35.038   12.347  -27.441  1.00 86.12 82  A 1 
ATOM 597  C CB  . ALA A 0 82  . 35.994   14.697  -27.374  1.00 86.12 82  A 1 
ATOM 598  O O   . ALA A 0 82  . 34.191   12.183  -28.308  1.00 86.12 82  A 1 
ATOM 599  N N   . TRP A 0 83  . 34.923   11.799  -26.233  1.00 91.85 83  A 1 
ATOM 600  C CA  . TRP A 0 83  . 33.736   11.081  -25.777  1.00 91.85 83  A 1 
ATOM 601  C C   . TRP A 0 83  . 33.533   11.317  -24.284  1.00 91.85 83  A 1 
ATOM 602  C CB  . TRP A 0 83  . 33.839   9.584   -26.104  1.00 91.85 83  A 1 
ATOM 603  O O   . TRP A 0 83  . 34.499   11.521  -23.536  1.00 91.85 83  A 1 
ATOM 604  C CG  . TRP A 0 83  . 34.906   8.827   -25.367  1.00 91.85 83  A 1 
ATOM 605  C CD1 . TRP A 0 83  . 36.210   8.782   -25.717  1.00 91.85 83  A 1 
ATOM 606  C CD2 . TRP A 0 83  . 34.787   8.014   -24.158  1.00 91.85 83  A 1 
ATOM 607  C CE2 . TRP A 0 83  . 36.081   7.510   -23.824  1.00 91.85 83  A 1 
ATOM 608  C CE3 . TRP A 0 83  . 33.719   7.648   -23.310  1.00 91.85 83  A 1 
ATOM 609  N NE1 . TRP A 0 83  . 36.910   8.013   -24.808  1.00 91.85 83  A 1 
ATOM 610  C CH2 . TRP A 0 83  . 35.215   6.341   -21.885  1.00 91.85 83  A 1 
ATOM 611  C CZ2 . TRP A 0 83  . 36.303   6.686   -22.708  1.00 91.85 83  A 1 
ATOM 612  C CZ3 . TRP A 0 83  . 33.928   6.822   -22.189  1.00 91.85 83  A 1 
ATOM 613  N N   . GLY A 0 84  . 32.281   11.269  -23.846  1.00 89.28 84  A 1 
ATOM 614  C CA  . GLY A 0 84  . 31.904   11.484  -22.461  1.00 89.28 84  A 1 
ATOM 615  C C   . GLY A 0 84  . 30.656   10.709  -22.065  1.00 89.28 84  A 1 
ATOM 616  O O   . GLY A 0 84  . 29.864   10.271  -22.898  1.00 89.28 84  A 1 
ATOM 617  N N   . ARG A 0 85  . 30.521   10.533  -20.753  1.00 94.70 85  A 1 
ATOM 618  C CA  . ARG A 0 85  . 29.308   10.069  -20.092  1.00 94.70 85  A 1 
ATOM 619  C C   . ARG A 0 85  . 29.238   10.730  -18.724  1.00 94.70 85  A 1 
ATOM 620  C CB  . ARG A 0 85  . 29.314   8.539   -19.986  1.00 94.70 85  A 1 
ATOM 621  O O   . ARG A 0 85  . 30.239   10.663  -18.004  1.00 94.70 85  A 1 
ATOM 622  C CG  . ARG A 0 85  . 28.033   8.000   -19.336  1.00 94.70 85  A 1 
ATOM 623  C CD  . ARG A 0 85  . 28.100   6.475   -19.288  1.00 94.70 85  A 1 
ATOM 624  N NE  . ARG A 0 85  . 26.794   5.912   -18.943  1.00 94.70 85  A 1 
ATOM 625  N NH1 . ARG A 0 85  . 27.280   3.698   -19.177  1.00 94.70 85  A 1 
ATOM 626  N NH2 . ARG A 0 85  . 25.169   4.326   -18.864  1.00 94.70 85  A 1 
ATOM 627  C CZ  . ARG A 0 85  . 26.416   4.656   -18.988  1.00 94.70 85  A 1 
ATOM 628  N N   . ASP A 0 86  . 28.105   11.325  -18.384  1.00 88.62 86  A 1 
ATOM 629  C CA  . ASP A 0 86  . 27.794   11.726  -17.011  1.00 88.62 86  A 1 
ATOM 630  C C   . ASP A 0 86  . 26.676   10.831  -16.468  1.00 88.62 86  A 1 
ATOM 631  C CB  . ASP A 0 86  . 27.495   13.235  -16.895  1.00 88.62 86  A 1 
ATOM 632  O O   . ASP A 0 86  . 25.931   10.242  -17.246  1.00 88.62 86  A 1 
ATOM 633  C CG  . ASP A 0 86  . 27.983   13.820  -15.557  1.00 88.62 86  A 1 
ATOM 634  O OD1 . ASP A 0 86  . 28.265   13.019  -14.628  1.00 88.62 86  A 1 
ATOM 635  O OD2 . ASP A 0 86  . 28.245   15.046  -15.502  1.00 88.62 86  A 1 
ATOM 636  N N   . GLN A 0 87  . 26.641   10.612  -15.154  1.00 94.20 87  A 1 
ATOM 637  C CA  . GLN A 0 87  . 25.664   9.715   -14.526  1.00 94.20 87  A 1 
ATOM 638  C C   . GLN A 0 87  . 25.284   10.210  -13.133  1.00 94.20 87  A 1 
ATOM 639  C CB  . GLN A 0 87  . 26.182   8.267   -14.415  1.00 94.20 87  A 1 
ATOM 640  O O   . GLN A 0 87  . 25.984   9.918   -12.154  1.00 94.20 87  A 1 
ATOM 641  C CG  . GLN A 0 87  . 26.496   7.576   -15.744  1.00 94.20 87  A 1 
ATOM 642  C CD  . GLN A 0 87  . 26.283   6.075   -15.651  1.00 94.20 87  A 1 
ATOM 643  N NE2 . GLN A 0 87  . 25.138   5.611   -16.094  1.00 94.20 87  A 1 
ATOM 644  O OE1 . GLN A 0 87  . 27.113   5.297   -15.186  1.00 94.20 87  A 1 
ATOM 645  N N   . ASP A 0 88  . 24.144   10.883  -13.031  1.00 91.58 88  A 1 
ATOM 646  C CA  . ASP A 0 88  . 23.609   11.364  -11.763  1.00 91.58 88  A 1 
ATOM 647  C C   . ASP A 0 88  . 22.464   10.470  -11.258  1.00 91.58 88  A 1 
ATOM 648  C CB  . ASP A 0 88  . 23.261   12.868  -11.844  1.00 91.58 88  A 1 
ATOM 649  O O   . ASP A 0 88  . 21.636   9.951   -12.005  1.00 91.58 88  A 1 
ATOM 650  C CG  . ASP A 0 88  . 24.342   13.804  -11.262  1.00 91.58 88  A 1 
ATOM 651  O OD1 . ASP A 0 88  . 25.151   13.337  -10.419  1.00 91.58 88  A 1 
ATOM 652  O OD2 . ASP A 0 88  . 24.250   15.034  -11.473  1.00 91.58 88  A 1 
ATOM 653  N N   . LEU A 0 89  . 22.433   10.248  -9.940   1.00 95.24 89  A 1 
ATOM 654  C CA  . LEU A 0 89  . 21.405   9.452   -9.264   1.00 95.24 89  A 1 
ATOM 655  C C   . LEU A 0 89  . 21.051   10.090  -7.920   1.00 95.24 89  A 1 
ATOM 656  C CB  . LEU A 0 89  . 21.887   7.995   -9.107   1.00 95.24 89  A 1 
ATOM 657  O O   . LEU A 0 89  . 21.853   10.095  -6.981   1.00 95.24 89  A 1 
ATOM 658  C CG  . LEU A 0 89  . 20.917   7.076   -8.333   1.00 95.24 89  A 1 
ATOM 659  C CD1 . LEU A 0 89  . 19.584   6.858   -9.050   1.00 95.24 89  A 1 
ATOM 660  C CD2 . LEU A 0 89  . 21.555   5.702   -8.121   1.00 95.24 89  A 1 
ATOM 661  N N   . ALA A 0 90  . 19.812   10.558  -7.799   1.00 96.29 90  A 1 
ATOM 662  C CA  . ALA A 0 90  . 19.248   11.082  -6.565   1.00 96.29 90  A 1 
ATOM 663  C C   . ALA A 0 90  . 18.100   10.189  -6.081   1.00 96.29 90  A 1 
ATOM 664  C CB  . ALA A 0 90  . 18.818   12.536  -6.782   1.00 96.29 90  A 1 
ATOM 665  O O   . ALA A 0 90  . 17.166   9.890   -6.822   1.00 96.29 90  A 1 
ATOM 666  N N   . ILE A 0 91  . 18.158   9.784   -4.811   1.00 96.71 91  A 1 
ATOM 667  C CA  . ILE A 0 91  . 17.101   9.018   -4.147   1.00 96.71 91  A 1 
ATOM 668  C C   . ILE A 0 91  . 16.760   9.726   -2.837   1.00 96.71 91  A 1 
ATOM 669  C CB  . ILE A 0 91  . 17.508   7.539   -3.927   1.00 96.71 91  A 1 
ATOM 670  O O   . ILE A 0 91  . 17.621   9.860   -1.966   1.00 96.71 91  A 1 
ATOM 671  C CG1 . ILE A 0 91  . 17.935   6.874   -5.260   1.00 96.71 91  A 1 
ATOM 672  C CG2 . ILE A 0 91  . 16.342   6.777   -3.263   1.00 96.71 91  A 1 
ATOM 673  C CD1 . ILE A 0 91  . 18.362   5.405   -5.146   1.00 96.71 91  A 1 
ATOM 674  N N   . ASP A 0 92  . 15.508   10.154  -2.699   1.00 96.51 92  A 1 
ATOM 675  C CA  . ASP A 0 92  . 14.918   10.587  -1.432   1.00 96.51 92  A 1 
ATOM 676  C C   . ASP A 0 92  . 13.881   9.538   -1.014   1.00 96.51 92  A 1 
ATOM 677  C CB  . ASP A 0 92  . 14.330   12.005  -1.559   1.00 96.51 92  A 1 
ATOM 678  O O   . ASP A 0 92  . 13.003   9.175   -1.796   1.00 96.51 92  A 1 
ATOM 679  C CG  . ASP A 0 92  . 13.981   12.650  -0.207   1.00 96.51 92  A 1 
ATOM 680  O OD1 . ASP A 0 92  . 14.127   11.975  0.841    1.00 96.51 92  A 1 
ATOM 681  O OD2 . ASP A 0 92  . 13.606   13.845  -0.215   1.00 96.51 92  A 1 
ATOM 682  N N   . GLU A 0 93  . 14.003   8.993   0.192    1.00 96.60 93  A 1 
ATOM 683  C CA  . GLU A 0 93  . 13.112   7.950   0.699    1.00 96.60 93  A 1 
ATOM 684  C C   . GLU A 0 93  . 12.805   8.202   2.174    1.00 96.60 93  A 1 
ATOM 685  C CB  . GLU A 0 93  . 13.691   6.547   0.435    1.00 96.60 93  A 1 
ATOM 686  O O   . GLU A 0 93  . 13.694   8.366   3.013    1.00 96.60 93  A 1 
ATOM 687  C CG  . GLU A 0 93  . 12.703   5.438   0.838    1.00 96.60 93  A 1 
ATOM 688  C CD  . GLU A 0 93  . 13.127   4.041   0.354    1.00 96.60 93  A 1 
ATOM 689  O OE1 . GLU A 0 93  . 12.241   3.315   -0.163   1.00 96.60 93  A 1 
ATOM 690  O OE2 . GLU A 0 93  . 14.307   3.671   0.533    1.00 96.60 93  A 1 
ATOM 691  N N   . SER A 0 94  . 11.515   8.224   2.499    1.00 96.35 94  A 1 
ATOM 692  C CA  . SER A 0 94  . 11.009   8.552   3.823    1.00 96.35 94  A 1 
ATOM 693  C C   . SER A 0 94  . 9.937    7.563   4.266    1.00 96.35 94  A 1 
ATOM 694  C CB  . SER A 0 94  . 10.505   10.000  3.859    1.00 96.35 94  A 1 
ATOM 695  O O   . SER A 0 94  . 9.074    7.137   3.498    1.00 96.35 94  A 1 
ATOM 696  O OG  . SER A 0 94  . 9.335    10.158  3.084    1.00 96.35 94  A 1 
ATOM 697  N N   . TYR A 0 95  . 9.984    7.210   5.548    1.00 97.14 95  A 1 
ATOM 698  C CA  . TYR A 0 95  . 8.996    6.363   6.200    1.00 97.14 95  A 1 
ATOM 699  C C   . TYR A 0 95  . 8.686    6.922   7.589    1.00 97.14 95  A 1 
ATOM 700  C CB  . TYR A 0 95  . 9.509    4.921   6.261    1.00 97.14 95  A 1 
ATOM 701  O O   . TYR A 0 95  . 9.592    7.190   8.382    1.00 97.14 95  A 1 
ATOM 702  C CG  . TYR A 0 95  . 8.638    4.009   7.100    1.00 97.14 95  A 1 
ATOM 703  C CD1 . TYR A 0 95  . 8.991    3.757   8.440    1.00 97.14 95  A 1 
ATOM 704  C CD2 . TYR A 0 95  . 7.464    3.448   6.561    1.00 97.14 95  A 1 
ATOM 705  C CE1 . TYR A 0 95  . 8.191    2.917   9.234    1.00 97.14 95  A 1 
ATOM 706  C CE2 . TYR A 0 95  . 6.656    2.609   7.354    1.00 97.14 95  A 1 
ATOM 707  O OH  . TYR A 0 95  . 6.296    1.488   9.454    1.00 97.14 95  A 1 
ATOM 708  C CZ  . TYR A 0 95  . 7.029    2.333   8.685    1.00 97.14 95  A 1 
ATOM 709  N N   . GLY A 0 96  . 7.401    7.091   7.890    1.00 94.53 96  A 1 
ATOM 710  C CA  . GLY A 0 96  . 6.913    7.617   9.157    1.00 94.53 96  A 1 
ATOM 711  C C   . GLY A 0 96  . 5.735    6.803   9.673    1.00 94.53 96  A 1 
ATOM 712  O O   . GLY A 0 96  . 4.780    6.555   8.947    1.00 94.53 96  A 1 
ATOM 713  N N   . LYS A 0 97  . 5.782    6.416   10.951   1.00 95.80 97  A 1 
ATOM 714  C CA  . LYS A 0 97  . 4.703    5.690   11.630   1.00 95.80 97  A 1 
ATOM 715  C C   . LYS A 0 97  . 4.371    6.355   12.956   1.00 95.80 97  A 1 
ATOM 716  C CB  . LYS A 0 97  . 5.099    4.213   11.763   1.00 95.80 97  A 1 
ATOM 717  O O   . LYS A 0 97  . 5.178    6.340   13.883   1.00 95.80 97  A 1 
ATOM 718  C CG  . LYS A 0 97  . 4.087    3.373   12.564   1.00 95.80 97  A 1 
ATOM 719  C CD  . LYS A 0 97  . 4.258    1.892   12.205   1.00 95.80 97  A 1 
ATOM 720  C CE  . LYS A 0 97  . 3.152    1.010   12.789   1.00 95.80 97  A 1 
ATOM 721  N NZ  . LYS A 0 97  . 2.941    -0.176  11.924   1.00 95.80 97  A 1 
ATOM 722  N N   . THR A 0 98  . 3.166    6.902   13.054   1.00 92.88 98  A 1 
ATOM 723  C CA  . THR A 0 98  . 2.656    7.565   14.260   1.00 92.88 98  A 1 
ATOM 724  C C   . THR A 0 98  . 1.501    6.763   14.841   1.00 92.88 98  A 1 
ATOM 725  C CB  . THR A 0 98  . 2.241    9.014   13.960   1.00 92.88 98  A 1 
ATOM 726  O O   . THR A 0 98  . 0.625    6.319   14.110   1.00 92.88 98  A 1 
ATOM 727  C CG2 . THR A 0 98  . 1.733    9.756   15.200   1.00 92.88 98  A 1 
ATOM 728  O OG1 . THR A 0 98  . 3.358    9.722   13.482   1.00 92.88 98  A 1 
ATOM 729  N N   . ASN A 0 99  . 1.494    6.582   16.163   1.00 93.54 99  A 1 
ATOM 730  C CA  . ASN A 0 99  . 0.379    5.998   16.908   1.00 93.54 99  A 1 
ATOM 731  C C   . ASN A 0 99  . 0.120    6.860   18.148   1.00 93.54 99  A 1 
ATOM 732  C CB  . ASN A 0 99  . 0.702    4.547   17.310   1.00 93.54 99  A 1 
ATOM 733  O O   . ASN A 0 99  . 1.011    7.014   18.984   1.00 93.54 99  A 1 
ATOM 734  C CG  . ASN A 0 99  . 0.699    3.587   16.138   1.00 93.54 99  A 1 
ATOM 735  N ND2 . ASN A 0 99  . 1.813    3.386   15.477   1.00 93.54 99  A 1 
ATOM 736  O OD1 . ASN A 0 99  . -0.299   2.973   15.822   1.00 93.54 99  A 1 
ATOM 737  N N   . ALA A 0 100 . -1.088   7.400   18.281   1.00 92.15 100 A 1 
ATOM 738  C CA  . ALA A 0 100 . -1.498   8.258   19.385   1.00 92.15 100 A 1 
ATOM 739  C C   . ALA A 0 100 . -2.791   7.730   20.015   1.00 92.15 100 A 1 
ATOM 740  C CB  . ALA A 0 100 . -1.648   9.695   18.872   1.00 92.15 100 A 1 
ATOM 741  O O   . ALA A 0 100 . -3.770   7.462   19.324   1.00 92.15 100 A 1 
ATOM 742  N N   . LYS A 0 101 . -2.802   7.600   21.344   1.00 93.96 101 A 1 
ATOM 743  C CA  . LYS A 0 101 . -3.971   7.178   22.124   1.00 93.96 101 A 1 
ATOM 744  C C   . LYS A 0 101 . -4.248   8.207   23.206   1.00 93.96 101 A 1 
ATOM 745  C CB  . LYS A 0 101 . -3.753   5.787   22.739   1.00 93.96 101 A 1 
ATOM 746  O O   . LYS A 0 101 . -3.321   8.613   23.903   1.00 93.96 101 A 1 
ATOM 747  C CG  . LYS A 0 101 . -3.614   4.705   21.663   1.00 93.96 101 A 1 
ATOM 748  C CD  . LYS A 0 101 . -3.412   3.321   22.283   1.00 93.96 101 A 1 
ATOM 749  C CE  . LYS A 0 101 . -3.206   2.308   21.154   1.00 93.96 101 A 1 
ATOM 750  N NZ  . LYS A 0 101 . -3.014   0.935   21.681   1.00 93.96 101 A 1 
ATOM 751  N N   . SER A 0 102 . -5.507   8.585   23.368   1.00 88.60 102 A 1 
ATOM 752  C CA  . SER A 0 102 . -5.970   9.460   24.442   1.00 88.60 102 A 1 
ATOM 753  C C   . SER A 0 102 . -7.182   8.842   25.122   1.00 88.60 102 A 1 
ATOM 754  C CB  . SER A 0 102 . -6.310   10.857  23.914   1.00 88.60 102 A 1 
ATOM 755  O O   . SER A 0 102 . -8.109   8.402   24.443   1.00 88.60 102 A 1 
ATOM 756  O OG  . SER A 0 102 . -7.329   10.791  22.938   1.00 88.60 102 A 1 
ATOM 757  N N   . TYR A 0 103 . -7.181   8.869   26.449   1.00 88.31 103 A 1 
ATOM 758  C CA  . TYR A 0 103 . -8.310   8.478   27.281   1.00 88.31 103 A 1 
ATOM 759  C C   . TYR A 0 103 . -8.629   9.641   28.216   1.00 88.31 103 A 1 
ATOM 760  C CB  . TYR A 0 103 . -7.984   7.203   28.069   1.00 88.31 103 A 1 
ATOM 761  O O   . TYR A 0 103 . -7.711   10.252  28.769   1.00 88.31 103 A 1 
ATOM 762  C CG  . TYR A 0 103 . -7.522   6.040   27.211   1.00 88.31 103 A 1 
ATOM 763  C CD1 . TYR A 0 103 . -8.466   5.216   26.568   1.00 88.31 103 A 1 
ATOM 764  C CD2 . TYR A 0 103 . -6.145   5.787   27.056   1.00 88.31 103 A 1 
ATOM 765  C CE1 . TYR A 0 103 . -8.036   4.132   25.778   1.00 88.31 103 A 1 
ATOM 766  C CE2 . TYR A 0 103 . -5.710   4.700   26.277   1.00 88.31 103 A 1 
ATOM 767  O OH  . TYR A 0 103 . -6.220   2.796   24.930   1.00 88.31 103 A 1 
ATOM 768  C CZ  . TYR A 0 103 . -6.658   3.868   25.642   1.00 88.31 103 A 1 
ATOM 769  N N   . ARG A 0 104 . -9.913   9.942   28.374   1.00 86.62 104 A 1 
ATOM 770  C CA  . ARG A 0 104 . -10.450  10.954  29.280   1.00 86.62 104 A 1 
ATOM 771  C C   . ARG A 0 104 . -11.671  10.351  29.966   1.00 86.62 104 A 1 
ATOM 772  C CB  . ARG A 0 104 . -10.795  12.207  28.457   1.00 86.62 104 A 1 
ATOM 773  O O   . ARG A 0 104 . -12.478  9.713   29.302   1.00 86.62 104 A 1 
ATOM 774  C CG  . ARG A 0 104 . -11.300  13.390  29.291   1.00 86.62 104 A 1 
ATOM 775  C CD  . ARG A 0 104 . -11.618  14.579  28.372   1.00 86.62 104 A 1 
ATOM 776  N NE  . ARG A 0 104 . -11.969  15.769  29.165   1.00 86.62 104 A 1 
ATOM 777  N NH1 . ARG A 0 104 . -14.208  16.001  28.575   1.00 86.62 104 A 1 
ATOM 778  N NH2 . ARG A 0 104 . -13.350  17.182  30.237   1.00 86.62 104 A 1 
ATOM 779  C CZ  . ARG A 0 104 . -13.170  16.305  29.299   1.00 86.62 104 A 1 
ATOM 780  N N   . ALA A 0 105 . -11.770  10.543  31.271   1.00 83.70 105 A 1 
ATOM 781  C CA  . ALA A 0 105 . -12.961  10.290  32.070   1.00 83.70 105 A 1 
ATOM 782  C C   . ALA A 0 105 . -13.087  11.472  33.038   1.00 83.70 105 A 1 
ATOM 783  C CB  . ALA A 0 105 . -12.827  8.943   32.791   1.00 83.70 105 A 1 
ATOM 784  O O   . ALA A 0 105 . -12.052  11.958  33.510   1.00 83.70 105 A 1 
ATOM 785  N N   . GLU A 0 106 . -14.295  11.979  33.270   1.00 77.53 106 A 1 
ATOM 786  C CA  . GLU A 0 106 . -14.495  13.175  34.102   1.00 77.53 106 A 1 
ATOM 787  C C   . GLU A 0 106 . -14.621  12.848  35.597   1.00 77.53 106 A 1 
ATOM 788  C CB  . GLU A 0 106 . -15.647  14.027  33.541   1.00 77.53 106 A 1 
ATOM 789  O O   . GLU A 0 106 . -13.891  13.439  36.396   1.00 77.53 106 A 1 
ATOM 790  C CG  . GLU A 0 106 . -15.175  14.748  32.264   1.00 77.53 106 A 1 
ATOM 791  C CD  . GLU A 0 106 . -16.232  15.654  31.615   1.00 77.53 106 A 1 
ATOM 792  O OE1 . GLU A 0 106 . -15.805  16.660  30.990   1.00 77.53 106 A 1 
ATOM 793  O OE2 . GLU A 0 106 . -17.426  15.306  31.621   1.00 77.53 106 A 1 
ATOM 794  N N   . SER A 0 107 . -15.430  11.853  35.967   1.00 77.79 107 A 1 
ATOM 795  C CA  . SER A 0 107 . -15.514  11.316  37.331   1.00 77.79 107 A 1 
ATOM 796  C C   . SER A 0 107 . -15.906  9.830   37.341   1.00 77.79 107 A 1 
ATOM 797  C CB  . SER A 0 107 . -16.491  12.140  38.183   1.00 77.79 107 A 1 
ATOM 798  O O   . SER A 0 107 . -16.199  9.232   36.301   1.00 77.79 107 A 1 
ATOM 799  O OG  . SER A 0 107 . -17.807  11.722  37.936   1.00 77.79 107 A 1 
ATOM 800  N N   . TYR A 0 108 . -15.853  9.231   38.529   1.00 76.63 108 A 1 
ATOM 801  C CA  . TYR A 0 108 . -16.430  7.928   38.835   1.00 76.63 108 A 1 
ATOM 802  C C   . TYR A 0 108 . -16.827  7.937   40.305   1.00 76.63 108 A 1 
ATOM 803  C CB  . TYR A 0 108 . -15.428  6.798   38.574   1.00 76.63 108 A 1 
ATOM 804  O O   . TYR A 0 108 . -15.949  7.900   41.174   1.00 76.63 108 A 1 
ATOM 805  C CG  . TYR A 0 108 . -15.909  5.449   39.083   1.00 76.63 108 A 1 
ATOM 806  C CD1 . TYR A 0 108 . -15.314  4.841   40.209   1.00 76.63 108 A 1 
ATOM 807  C CD2 . TYR A 0 108 . -17.003  4.831   38.455   1.00 76.63 108 A 1 
ATOM 808  C CE1 . TYR A 0 108 . -15.751  3.572   40.643   1.00 76.63 108 A 1 
ATOM 809  C CE2 . TYR A 0 108 . -17.435  3.564   38.880   1.00 76.63 108 A 1 
ATOM 810  O OH  . TYR A 0 108 . -17.160  1.656   40.274   1.00 76.63 108 A 1 
ATOM 811  C CZ  . TYR A 0 108 . -16.786  2.917   39.943   1.00 76.63 108 A 1 
ATOM 812  N N   . ASP A 0 109 . -18.129  7.958   40.557   1.00 78.63 109 A 1 
ATOM 813  C CA  . ASP A 0 109 . -18.680  8.040   41.901   1.00 78.63 109 A 1 
ATOM 814  C C   . ASP A 0 109 . -19.390  6.723   42.242   1.00 78.63 109 A 1 
ATOM 815  C CB  . ASP A 0 109 . -19.581  9.284   42.032   1.00 78.63 109 A 1 
ATOM 816  O O   . ASP A 0 109 . -20.253  6.243   41.508   1.00 78.63 109 A 1 
ATOM 817  C CG  . ASP A 0 109 . -18.826  10.629  42.032   1.00 78.63 109 A 1 
ATOM 818  O OD1 . ASP A 0 109 . -17.574  10.632  42.124   1.00 78.63 109 A 1 
ATOM 819  O OD2 . ASP A 0 109 . -19.519  11.671  42.022   1.00 78.63 109 A 1 
ATOM 820  N N   . GLU A 0 110 . -19.019  6.126   43.377   1.00 79.86 110 A 1 
ATOM 821  C CA  . GLU A 0 110 . -19.791  5.072   44.040   1.00 79.86 110 A 1 
ATOM 822  C C   . GLU A 0 110 . -20.388  5.660   45.317   1.00 79.86 110 A 1 
ATOM 823  C CB  . GLU A 0 110 . -18.938  3.843   44.414   1.00 79.86 110 A 1 
ATOM 824  O O   . GLU A 0 110 . -19.667  6.254   46.123   1.00 79.86 110 A 1 
ATOM 825  C CG  . GLU A 0 110 . -18.301  3.096   43.234   1.00 79.86 110 A 1 
ATOM 826  C CD  . GLU A 0 110 . -17.644  1.757   43.632   1.00 79.86 110 A 1 
ATOM 827  O OE1 . GLU A 0 110 . -17.261  0.994   42.707   1.00 79.86 110 A 1 
ATOM 828  O OE2 . GLU A 0 110 . -17.542  1.406   44.822   1.00 79.86 110 A 1 
ATOM 829  N N   . TRP A 0 111 . -21.684  5.461   45.531   1.00 79.00 111 A 1 
ATOM 830  C CA  . TRP A 0 111 . -22.372  5.916   46.733   1.00 79.00 111 A 1 
ATOM 831  C C   . TRP A 0 111 . -23.241  4.806   47.322   1.00 79.00 111 A 1 
ATOM 832  C CB  . TRP A 0 111 . -23.142  7.210   46.441   1.00 79.00 111 A 1 
ATOM 833  O O   . TRP A 0 111 . -23.828  3.995   46.610   1.00 79.00 111 A 1 
ATOM 834  C CG  . TRP A 0 111 . -24.089  7.171   45.280   1.00 79.00 111 A 1 
ATOM 835  C CD1 . TRP A 0 111 . -23.788  7.514   44.006   1.00 79.00 111 A 1 
ATOM 836  C CD2 . TRP A 0 111 . -25.490  6.762   45.261   1.00 79.00 111 A 1 
ATOM 837  C CE2 . TRP A 0 111 . -25.985  6.904   43.929   1.00 79.00 111 A 1 
ATOM 838  C CE3 . TRP A 0 111 . -26.390  6.278   46.236   1.00 79.00 111 A 1 
ATOM 839  N NE1 . TRP A 0 111 . -24.903  7.361   43.206   1.00 79.00 111 A 1 
ATOM 840  C CH2 . TRP A 0 111 . -28.176  6.104   44.575   1.00 79.00 111 A 1 
ATOM 841  C CZ2 . TRP A 0 111 . -27.307  6.589   43.583   1.00 79.00 111 A 1 
ATOM 842  C CZ3 . TRP A 0 111 . -27.716  5.956   45.896   1.00 79.00 111 A 1 
ATOM 843  N N   . ASP A 0 112 . -23.296  4.774   48.650   1.00 78.10 112 A 1 
ATOM 844  C CA  . ASP A 0 112 . -24.043  3.802   49.444   1.00 78.10 112 A 1 
ATOM 845  C C   . ASP A 0 112 . -24.657  4.537   50.641   1.00 78.10 112 A 1 
ATOM 846  C CB  . ASP A 0 112 . -23.096  2.671   49.890   1.00 78.10 112 A 1 
ATOM 847  O O   . ASP A 0 112 . -23.969  5.285   51.344   1.00 78.10 112 A 1 
ATOM 848  C CG  . ASP A 0 112 . -23.814  1.420   50.410   1.00 78.10 112 A 1 
ATOM 849  O OD1 . ASP A 0 112 . -25.060  1.446   50.515   1.00 78.10 112 A 1 
ATOM 850  O OD2 . ASP A 0 112 . -23.091  0.427   50.661   1.00 78.10 112 A 1 
ATOM 851  N N   . ASN A 0 113 . -25.960  4.374   50.841   1.00 73.69 113 A 1 
ATOM 852  C CA  . ASN A 0 113 . -26.722  4.986   51.916   1.00 73.69 113 A 1 
ATOM 853  C C   . ASN A 0 113 . -27.656  3.943   52.539   1.00 73.69 113 A 1 
ATOM 854  C CB  . ASN A 0 113 . -27.456  6.230   51.386   1.00 73.69 113 A 1 
ATOM 855  O O   . ASN A 0 113 . -28.769  3.715   52.059   1.00 73.69 113 A 1 
ATOM 856  C CG  . ASN A 0 113 . -28.168  6.967   52.507   1.00 73.69 113 A 1 
ATOM 857  N ND2 . ASN A 0 113 . -29.461  6.795   52.638   1.00 73.69 113 A 1 
ATOM 858  O OD1 . ASN A 0 113 . -27.562  7.684   53.291   1.00 73.69 113 A 1 
ATOM 859  N N   . GLU A 0 114 . -27.186  3.344   53.633   1.00 71.95 114 A 1 
ATOM 860  C CA  . GLU A 0 114 . -28.002  2.579   54.575   1.00 71.95 114 A 1 
ATOM 861  C C   . GLU A 0 114 . -28.717  3.549   55.532   1.00 71.95 114 A 1 
ATOM 862  C CB  . GLU A 0 114 . -27.124  1.608   55.399   1.00 71.95 114 A 1 
ATOM 863  O O   . GLU A 0 114 . -28.056  4.215   56.339   1.00 71.95 114 A 1 
ATOM 864  C CG  . GLU A 0 114 . -26.369  0.519   54.611   1.00 71.95 114 A 1 
ATOM 865  C CD  . GLU A 0 114 . -25.629  -0.483  55.536   1.00 71.95 114 A 1 
ATOM 866  O OE1 . GLU A 0 114 . -25.372  -1.630  55.098   1.00 71.95 114 A 1 
ATOM 867  O OE2 . GLU A 0 114 . -25.336  -0.148  56.716   1.00 71.95 114 A 1 
ATOM 868  N N   . ASP A 0 115 . -30.050  3.587   55.487   1.00 63.24 115 A 1 
ATOM 869  C CA  . ASP A 0 115 . -30.876  4.150   56.556   1.00 63.24 115 A 1 
ATOM 870  C C   . ASP A 0 115 . -31.576  3.023   57.328   1.00 63.24 115 A 1 
ATOM 871  C CB  . ASP A 0 115 . -31.842  5.239   56.057   1.00 63.24 115 A 1 
ATOM 872  O O   . ASP A 0 115 . -32.009  2.011   56.775   1.00 63.24 115 A 1 
ATOM 873  C CG  . ASP A 0 115 . -32.025  6.369   57.084   1.00 63.24 115 A 1 
ATOM 874  O OD1 . ASP A 0 115 . -31.600  6.183   58.255   1.00 63.24 115 A 1 
ATOM 875  O OD2 . ASP A 0 115 . -32.448  7.465   56.650   1.00 63.24 115 A 1 
ATOM 876  N N   . ALA A 0 116 . -31.564  3.137   58.650   1.00 65.20 116 A 1 
ATOM 877  C CA  . ALA A 0 116 . -31.899  2.034   59.549   1.00 65.20 116 A 1 
ATOM 878  C C   . ALA A 0 116 . -32.308  2.569   60.924   1.00 65.20 116 A 1 
ATOM 879  C CB  . ALA A 0 116 . -30.710  1.057   59.617   1.00 65.20 116 A 1 
ATOM 880  O O   . ALA A 0 116 . -31.724  2.201   61.958   1.00 65.20 116 A 1 
ATOM 881  N N   . ASP A 0 117 . -33.261  3.495   60.926   1.00 66.25 117 A 1 
ATOM 882  C CA  . ASP A 0 117 . -33.897  3.992   62.128   1.00 66.25 117 A 1 
ATOM 883  C C   . ASP A 0 117 . -34.861  2.965   62.754   1.00 66.25 117 A 1 
ATOM 884  C CB  . ASP A 0 117 . -34.433  5.430   61.933   1.00 66.25 117 A 1 
ATOM 885  O O   . ASP A 0 117 . -34.973  1.801   62.352   1.00 66.25 117 A 1 
ATOM 886  C CG  . ASP A 0 117 . -35.352  5.722   60.738   1.00 66.25 117 A 1 
ATOM 887  O OD1 . ASP A 0 117 . -35.139  5.107   59.674   1.00 66.25 117 A 1 
ATOM 888  O OD2 . ASP A 0 117 . -36.174  6.652   60.919   1.00 66.25 117 A 1 
ATOM 889  N N   . GLN A 0 118 . -35.381  3.332   63.926   1.00 57.79 118 A 1 
ATOM 890  C CA  . GLN A 0 118 . -36.302  2.522   64.718   1.00 57.79 118 A 1 
ATOM 891  C C   . GLN A 0 118 . -37.193  3.458   65.523   1.00 57.79 118 A 1 
ATOM 892  C CB  . GLN A 0 118 . -35.559  1.584   65.699   1.00 57.79 118 A 1 
ATOM 893  O O   . GLN A 0 118 . -36.709  4.178   66.402   1.00 57.79 118 A 1 
ATOM 894  C CG  . GLN A 0 118 . -34.712  0.524   64.992   1.00 57.79 118 A 1 
ATOM 895  C CD  . GLN A 0 118 . -34.102  -0.539  65.890   1.00 57.79 118 A 1 
ATOM 896  N NE2 . GLN A 0 118 . -33.390  -1.465  65.286   1.00 57.79 118 A 1 
ATOM 897  O OE1 . GLN A 0 118 . -34.228  -0.601  67.106   1.00 57.79 118 A 1 
ATOM 898  N N   . TRP A 0 119 . -38.503  3.396   65.300   1.00 60.89 119 A 1 
ATOM 899  C CA  . TRP A 0 119 . -39.476  4.198   66.038   1.00 60.89 119 A 1 
ATOM 900  C C   . TRP A 0 119 . -40.458  3.348   66.853   1.00 60.89 119 A 1 
ATOM 901  C CB  . TRP A 0 119 . -40.155  5.201   65.102   1.00 60.89 119 A 1 
ATOM 902  O O   . TRP A 0 119 . -40.864  2.239   66.495   1.00 60.89 119 A 1 
ATOM 903  C CG  . TRP A 0 119 . -40.754  4.624   63.863   1.00 60.89 119 A 1 
ATOM 904  C CD1 . TRP A 0 119 . -40.070  4.373   62.730   1.00 60.89 119 A 1 
ATOM 905  C CD2 . TRP A 0 119 . -42.143  4.280   63.566   1.00 60.89 119 A 1 
ATOM 906  C CE2 . TRP A 0 119 . -42.218  3.818   62.216   1.00 60.89 119 A 1 
ATOM 907  C CE3 . TRP A 0 119 . -43.352  4.346   64.296   1.00 60.89 119 A 1 
ATOM 908  N NE1 . TRP A 0 119 . -40.920  3.888   61.767   1.00 60.89 119 A 1 
ATOM 909  C CH2 . TRP A 0 119 . -44.617  3.524   62.371   1.00 60.89 119 A 1 
ATOM 910  C CZ2 . TRP A 0 119 . -43.430  3.442   61.622   1.00 60.89 119 A 1 
ATOM 911  C CZ3 . TRP A 0 119 . -44.577  3.975   63.705   1.00 60.89 119 A 1 
ATOM 912  N N   . GLY A 0 120 . -40.841  3.895   68.010   1.00 51.02 120 A 1 
ATOM 913  C CA  . GLY A 0 120 . -41.785  3.296   68.951   1.00 51.02 120 A 1 
ATOM 914  C C   . GLY A 0 120 . -42.920  4.263   69.281   1.00 51.02 120 A 1 
ATOM 915  O O   . GLY A 0 120 . -42.696  5.448   69.523   1.00 51.02 120 A 1 
ATOM 916  N N   . GLY A 0 121 . -44.153  3.758   69.302   1.00 41.35 121 A 1 
ATOM 917  C CA  . GLY A 0 121 . -45.344  4.578   69.530   1.00 41.35 121 A 1 
ATOM 918  C C   . GLY A 0 121 . -45.466  5.129   70.960   1.00 41.35 121 A 1 
ATOM 919  O O   . GLY A 0 121 . -45.428  4.374   71.925   1.00 41.35 121 A 1 
ATOM 920  N N   . GLN A 0 122 . -45.692  6.445   71.059   1.00 37.79 122 A 1 
ATOM 921  C CA  . GLN A 0 122 . -46.167  7.211   72.228   1.00 37.79 122 A 1 
ATOM 922  C C   . GLN A 0 122 . -45.539  6.909   73.607   1.00 37.79 122 A 1 
ATOM 923  C CB  . GLN A 0 122 . -47.708  7.185   72.302   1.00 37.79 122 A 1 
ATOM 924  O O   . GLN A 0 122 . -46.085  6.175   74.430   1.00 37.79 122 A 1 
ATOM 925  C CG  . GLN A 0 122 . -48.357  8.097   71.248   1.00 37.79 122 A 1 
ATOM 926  C CD  . GLN A 0 122 . -49.873  8.216   71.404   1.00 37.79 122 A 1 
ATOM 927  N NE2 . GLN A 0 122 . -50.488  9.203   70.791   1.00 37.79 122 A 1 
ATOM 928  O OE1 . GLN A 0 122 . -50.545  7.446   72.066   1.00 37.79 122 A 1 
ATOM 929  N N   . GLY A 0 123 . -44.499  7.674   73.948   1.00 35.15 123 A 1 
ATOM 930  C CA  . GLY A 0 123 . -44.099  7.937   75.333   1.00 35.15 123 A 1 
ATOM 931  C C   . GLY A 0 123 . -43.392  9.289   75.454   1.00 35.15 123 A 1 
ATOM 932  O O   . GLY A 0 123 . -42.491  9.580   74.677   1.00 35.15 123 A 1 
ATOM 933  N N   . TRP A 0 124 . -43.772  10.125  76.429   1.00 39.58 124 A 1 
ATOM 934  C CA  . TRP A 0 124 . -43.126  11.425  76.706   1.00 39.58 124 A 1 
ATOM 935  C C   . TRP A 0 124 . -41.771  11.249  77.428   1.00 39.58 124 A 1 
ATOM 936  C CB  . TRP A 0 124 . -44.091  12.348  77.480   1.00 39.58 124 A 1 
ATOM 937  O O   . TRP A 0 124 . -41.545  11.800  78.506   1.00 39.58 124 A 1 
ATOM 938  C CG  . TRP A 0 124 . -45.158  13.047  76.692   1.00 39.58 124 A 1 
ATOM 939  C CD1 . TRP A 0 124 . -46.217  12.466  76.084   1.00 39.58 124 A 1 
ATOM 940  C CD2 . TRP A 0 124 . -45.296  14.484  76.443   1.00 39.58 124 A 1 
ATOM 941  C CE2 . TRP A 0 124 . -46.482  14.700  75.679   1.00 39.58 124 A 1 
ATOM 942  C CE3 . TRP A 0 124 . -44.539  15.628  76.785   1.00 39.58 124 A 1 
ATOM 943  N NE1 . TRP A 0 124 . -46.996  13.436  75.482   1.00 39.58 124 A 1 
ATOM 944  C CH2 . TRP A 0 124 . -46.123  17.095  75.638   1.00 39.58 124 A 1 
ATOM 945  C CZ2 . TRP A 0 124 . -46.900  15.979  75.281   1.00 39.58 124 A 1 
ATOM 946  C CZ3 . TRP A 0 124 . -44.946  16.917  76.388   1.00 39.58 124 A 1 
ATOM 947  N N   . GLY A 0 125 . -40.871  10.429  76.880   1.00 34.93 125 A 1 
ATOM 948  C CA  . GLY A 0 125 . -39.605  10.114  77.533   1.00 34.93 125 A 1 
ATOM 949  C C   . GLY A 0 125 . -38.601  9.390   76.645   1.00 34.93 125 A 1 
ATOM 950  O O   . GLY A 0 125 . -38.677  8.173   76.518   1.00 34.93 125 A 1 
ATOM 951  N N   . ARG A 0 126 . -37.599  10.149  76.184   1.00 34.91 126 A 1 
ATOM 952  C CA  . ARG A 0 126 . -36.391  9.702   75.471   1.00 34.91 126 A 1 
ATOM 953  C C   . ARG A 0 126 . -36.667  9.026   74.130   1.00 34.91 126 A 1 
ATOM 954  C CB  . ARG A 0 126 . -35.473  8.848   76.357   1.00 34.91 126 A 1 
ATOM 955  O O   . ARG A 0 126 . -36.666  7.803   74.005   1.00 34.91 126 A 1 
ATOM 956  C CG  . ARG A 0 126 . -35.174  9.497   77.710   1.00 34.91 126 A 1 
ATOM 957  C CD  . ARG A 0 126 . -34.162  8.640   78.471   1.00 34.91 126 A 1 
ATOM 958  N NE  . ARG A 0 126 . -34.254  8.888   79.922   1.00 34.91 126 A 1 
ATOM 959  N NH1 . ARG A 0 126 . -32.111  8.298   80.472   1.00 34.91 126 A 1 
ATOM 960  N NH2 . ARG A 0 126 . -33.557  8.859   82.083   1.00 34.91 126 A 1 
ATOM 961  C CZ  . ARG A 0 126 . -33.308  8.683   80.815   1.00 34.91 126 A 1 
ATOM 962  N N   . ASP A 0 127 . -36.778  9.876   73.124   1.00 35.28 127 A 1 
ATOM 963  C CA  . ASP A 0 127 . -36.023  9.679   71.894   1.00 35.28 127 A 1 
ATOM 964  C C   . ASP A 0 127 . -34.602  9.143   72.186   1.00 35.28 127 A 1 
ATOM 965  C CB  . ASP A 0 127 . -35.993  10.988  71.058   1.00 35.28 127 A 1 
ATOM 966  O O   . ASP A 0 127 . -33.905  9.574   73.108   1.00 35.28 127 A 1 
ATOM 967  C CG  . ASP A 0 127 . -35.997  12.348  71.805   1.00 35.28 127 A 1 
ATOM 968  O OD1 . ASP A 0 127 . -35.903  12.384  73.063   1.00 35.28 127 A 1 
ATOM 969  O OD2 . ASP A 0 127 . -36.288  13.360  71.131   1.00 35.28 127 A 1 
ATOM 970  N N   . TYR A 0 128 . -34.213  8.124   71.419   1.00 36.12 128 A 1 
ATOM 971  C CA  . TYR A 0 128 . -32.825  7.713   71.239   1.00 36.12 128 A 1 
ATOM 972  C C   . TYR A 0 128 . -32.456  8.045   69.796   1.00 36.12 128 A 1 
ATOM 973  C CB  . TYR A 0 128 . -32.608  6.231   71.602   1.00 36.12 128 A 1 
ATOM 974  O O   . TYR A 0 128 . -32.297  7.165   68.952   1.00 36.12 128 A 1 
ATOM 975  C CG  . TYR A 0 128 . -32.142  5.985   73.024   1.00 36.12 128 A 1 
ATOM 976  C CD1 . TYR A 0 128 . -30.769  6.063   73.329   1.00 36.12 128 A 1 
ATOM 977  C CD2 . TYR A 0 128 . -33.067  5.638   74.025   1.00 36.12 128 A 1 
ATOM 978  C CE1 . TYR A 0 128 . -30.314  5.774   74.630   1.00 36.12 128 A 1 
ATOM 979  C CE2 . TYR A 0 128 . -32.620  5.345   75.328   1.00 36.12 128 A 1 
ATOM 980  O OH  . TYR A 0 128 . -30.799  5.127   76.885   1.00 36.12 128 A 1 
ATOM 981  C CZ  . TYR A 0 128 . -31.243  5.409   75.629   1.00 36.12 128 A 1 
ATOM 982  N N   . ASP A 0 129 . -32.334  9.338   69.526   1.00 43.13 129 A 1 
ATOM 983  C CA  . ASP A 0 129 . -31.742  9.891   68.320   1.00 43.13 129 A 1 
ATOM 984  C C   . ASP A 0 129 . -30.255  9.497   68.243   1.00 43.13 129 A 1 
ATOM 985  C CB  . ASP A 0 129 . -32.042  11.408  68.203   1.00 43.13 129 A 1 
ATOM 986  O O   . ASP A 0 129 . -29.340  10.256  68.563   1.00 43.13 129 A 1 
ATOM 987  C CG  . ASP A 0 129 . -31.893  12.254  69.484   1.00 43.13 129 A 1 
ATOM 988  O OD1 . ASP A 0 129 . -32.417  11.824  70.540   1.00 43.13 129 A 1 
ATOM 989  O OD2 . ASP A 0 129 . -31.282  13.343  69.400   1.00 43.13 129 A 1 
ATOM 990  N N   . GLN A 0 130 . -29.999  8.270   67.769   1.00 36.77 130 A 1 
ATOM 991  C CA  . GLN A 0 130 . -28.741  7.925   67.102   1.00 36.77 130 A 1 
ATOM 992  C C   . GLN A 0 130 . -28.699  8.649   65.754   1.00 36.77 130 A 1 
ATOM 993  C CB  . GLN A 0 130 . -28.538  6.402   66.983   1.00 36.77 130 A 1 
ATOM 994  O O   . GLN A 0 130 . -28.884  8.071   64.688   1.00 36.77 130 A 1 
ATOM 995  C CG  . GLN A 0 130 . -27.787  5.858   68.204   1.00 36.77 130 A 1 
ATOM 996  C CD  . GLN A 0 130 . -27.394  4.397   68.023   1.00 36.77 130 A 1 
ATOM 997  N NE2 . GLN A 0 130 . -28.146  3.474   68.579   1.00 36.77 130 A 1 
ATOM 998  O OE1 . GLN A 0 130 . -26.409  4.041   67.396   1.00 36.77 130 A 1 
ATOM 999  N N   . TYR A 0 131 . -28.485  9.956   65.852   1.00 32.97 131 A 1 
ATOM 1000 C CA  . TYR A 0 131 . -28.409  10.891  64.748   1.00 32.97 131 A 1 
ATOM 1001 C C   . TYR A 0 131 . -27.258  10.518  63.798   1.00 32.97 131 A 1 
ATOM 1002 C CB  . TYR A 0 131 . -28.237  12.282  65.381   1.00 32.97 131 A 1 
ATOM 1003 O O   . TYR A 0 131 . -26.088  10.637  64.165   1.00 32.97 131 A 1 
ATOM 1004 C CG  . TYR A 0 131 . -28.373  13.449  64.429   1.00 32.97 131 A 1 
ATOM 1005 C CD1 . TYR A 0 131 . -27.269  13.871  63.664   1.00 32.97 131 A 1 
ATOM 1006 C CD2 . TYR A 0 131 . -29.603  14.129  64.332   1.00 32.97 131 A 1 
ATOM 1007 C CE1 . TYR A 0 131 . -27.394  14.971  62.794   1.00 32.97 131 A 1 
ATOM 1008 C CE2 . TYR A 0 131 . -29.728  15.236  63.472   1.00 32.97 131 A 1 
ATOM 1009 O OH  . TYR A 0 131 . -28.748  16.722  61.866   1.00 32.97 131 A 1 
ATOM 1010 C CZ  . TYR A 0 131 . -28.625  15.656  62.701   1.00 32.97 131 A 1 
ATOM 1011 N N   . GLY A 0 132 . -27.604  10.108  62.574   1.00 38.61 132 A 1 
ATOM 1012 C CA  . GLY A 0 132 . -26.691  10.008  61.431   1.00 38.61 132 A 1 
ATOM 1013 C C   . GLY A 0 132 . -25.894  8.703   61.303   1.00 38.61 132 A 1 
ATOM 1014 O O   . GLY A 0 132 . -24.765  8.604   61.784   1.00 38.61 132 A 1 
ATOM 1015 N N   . ARG A 0 133 . -26.428  7.747   60.528   1.00 37.26 133 A 1 
ATOM 1016 C CA  . ARG A 0 133 . -25.594  6.843   59.702   1.00 37.26 133 A 1 
ATOM 1017 C C   . ARG A 0 133 . -25.417  7.347   58.269   1.00 37.26 133 A 1 
ATOM 1018 C CB  . ARG A 0 133 . -26.162  5.423   59.671   1.00 37.26 133 A 1 
ATOM 1019 O O   . ARG A 0 133 . -24.420  7.015   57.638   1.00 37.26 133 A 1 
ATOM 1020 C CG  . ARG A 0 133 . -26.016  4.735   61.027   1.00 37.26 133 A 1 
ATOM 1021 C CD  . ARG A 0 133 . -26.308  3.248   60.845   1.00 37.26 133 A 1 
ATOM 1022 N NE  . ARG A 0 133 . -26.366  2.570   62.149   1.00 37.26 133 A 1 
ATOM 1023 N NH1 . ARG A 0 133 . -25.649  0.511   61.435   1.00 37.26 133 A 1 
ATOM 1024 N NH2 . ARG A 0 133 . -26.360  0.793   63.545   1.00 37.26 133 A 1 
ATOM 1025 C CZ  . ARG A 0 133 . -26.118  1.297   62.367   1.00 37.26 133 A 1 
ATOM 1026 N N   . SER A 0 134 . -26.336  8.183   57.793   1.00 37.03 134 A 1 
ATOM 1027 C CA  . SER A 0 134 . -26.275  8.834   56.487   1.00 37.03 134 A 1 
ATOM 1028 C C   . SER A 0 134 . -25.075  9.786   56.382   1.00 37.03 134 A 1 
ATOM 1029 C CB  . SER A 0 134 . -27.589  9.590   56.256   1.00 37.03 134 A 1 
ATOM 1030 O O   . SER A 0 134 . -24.920  10.696  57.201   1.00 37.03 134 A 1 
ATOM 1031 O OG  . SER A 0 134 . -27.791  10.510  57.320   1.00 37.03 134 A 1 
ATOM 1032 N N   . SER A 0 135 . -24.274  9.614   55.328   1.00 32.85 135 A 1 
ATOM 1033 C CA  . SER A 0 135 . -23.092  10.413  54.956   1.00 32.85 135 A 1 
ATOM 1034 C C   . SER A 0 135 . -21.960  10.497  55.999   1.00 32.85 135 A 1 
ATOM 1035 C CB  . SER A 0 135 . -23.495  11.798  54.417   1.00 32.85 135 A 1 
ATOM 1036 O O   . SER A 0 135 . -21.910  11.394  56.840   1.00 32.85 135 A 1 
ATOM 1037 O OG  . SER A 0 135 . -24.120  12.611  55.393   1.00 32.85 135 A 1 
ATOM 1038 N N   . HIS A 0 136 . -20.956  9.627   55.856   1.00 30.68 136 A 1 
ATOM 1039 C CA  . HIS A 0 136 . -19.597  9.940   56.301   1.00 30.68 136 A 1 
ATOM 1040 C C   . HIS A 0 136 . -18.582  9.466   55.252   1.00 30.68 136 A 1 
ATOM 1041 C CB  . HIS A 0 136 . -19.322  9.379   57.708   1.00 30.68 136 A 1 
ATOM 1042 O O   . HIS A 0 136 . -18.418  8.272   55.018   1.00 30.68 136 A 1 
ATOM 1043 C CG  . HIS A 0 136 . -18.441  10.288  58.533   1.00 30.68 136 A 1 
ATOM 1044 C CD2 . HIS A 0 136 . -18.807  10.942  59.680   1.00 30.68 136 A 1 
ATOM 1045 N ND1 . HIS A 0 136 . -17.158  10.687  58.234   1.00 30.68 136 A 1 
ATOM 1046 C CE1 . HIS A 0 136 . -16.763  11.556  59.182   1.00 30.68 136 A 1 
ATOM 1047 N NE2 . HIS A 0 136 . -17.726  11.729  60.102   1.00 30.68 136 A 1 
ATOM 1048 N N   . GLU A 0 137 . -17.893  10.420  54.630   1.00 35.15 137 A 1 
ATOM 1049 C CA  . GLU A 0 137 . -16.891  10.217  53.576   1.00 35.15 137 A 1 
ATOM 1050 C C   . GLU A 0 137 . -15.618  9.522   54.126   1.00 35.15 137 A 1 
ATOM 1051 C CB  . GLU A 0 137 . -16.507  11.610  53.009   1.00 35.15 137 A 1 
ATOM 1052 O O   . GLU A 0 137 . -14.624  10.204  54.346   1.00 35.15 137 A 1 
ATOM 1053 C CG  . GLU A 0 137 . -17.637  12.505  52.466   1.00 35.15 137 A 1 
ATOM 1054 C CD  . GLU A 0 137 . -17.202  13.985  52.396   1.00 35.15 137 A 1 
ATOM 1055 O OE1 . GLU A 0 137 . -17.410  14.621  51.341   1.00 35.15 137 A 1 
ATOM 1056 O OE2 . GLU A 0 137 . -16.688  14.494  53.423   1.00 35.15 137 A 1 
ATOM 1057 N N   . TYR A 0 138 . -15.597  8.209   54.421   1.00 34.19 138 A 1 
ATOM 1058 C CA  . TYR A 0 138 . -14.342  7.536   54.835   1.00 34.19 138 A 1 
ATOM 1059 C C   . TYR A 0 138 . -14.237  6.015   54.577   1.00 34.19 138 A 1 
ATOM 1060 C CB  . TYR A 0 138 . -13.994  7.854   56.311   1.00 34.19 138 A 1 
ATOM 1061 O O   . TYR A 0 138 . -14.903  5.206   55.216   1.00 34.19 138 A 1 
ATOM 1062 C CG  . TYR A 0 138 . -12.883  8.887   56.468   1.00 34.19 138 A 1 
ATOM 1063 C CD1 . TYR A 0 138 . -11.550  8.539   56.168   1.00 34.19 138 A 1 
ATOM 1064 C CD2 . TYR A 0 138 . -13.187  10.217  56.825   1.00 34.19 138 A 1 
ATOM 1065 C CE1 . TYR A 0 138 . -10.540  9.522   56.177   1.00 34.19 138 A 1 
ATOM 1066 C CE2 . TYR A 0 138 . -12.189  11.210  56.805   1.00 34.19 138 A 1 
ATOM 1067 O OH  . TYR A 0 138 . -9.908   11.832  56.418   1.00 34.19 138 A 1 
ATOM 1068 C CZ  . TYR A 0 138 . -10.863  10.864  56.468   1.00 34.19 138 A 1 
ATOM 1069 N N   . ASP A 0 139 . -13.247  5.675   53.743   1.00 31.84 139 A 1 
ATOM 1070 C CA  . ASP A 0 139 . -12.457  4.431   53.643   1.00 31.84 139 A 1 
ATOM 1071 C C   . ASP A 0 139 . -13.138  3.049   53.503   1.00 31.84 139 A 1 
ATOM 1072 C CB  . ASP A 0 139 . -11.355  4.397   54.722   1.00 31.84 139 A 1 
ATOM 1073 O O   . ASP A 0 139 . -13.685  2.455   54.436   1.00 31.84 139 A 1 
ATOM 1074 C CG  . ASP A 0 139 . -10.030  5.007   54.250   1.00 31.84 139 A 1 
ATOM 1075 O OD1 . ASP A 0 139 . -9.639   4.727   53.095   1.00 31.84 139 A 1 
ATOM 1076 O OD2 . ASP A 0 139 . -9.391   5.702   55.072   1.00 31.84 139 A 1 
ATOM 1077 N N   . ALA A 0 140 . -12.875  2.427   52.348   1.00 30.22 140 A 1 
ATOM 1078 C CA  . ALA A 0 140 . -13.293  1.086   51.932   1.00 30.22 140 A 1 
ATOM 1079 C C   . ALA A 0 140 . -12.573  -0.085  52.655   1.00 30.22 140 A 1 
ATOM 1080 C CB  . ALA A 0 140 . -13.142  1.018   50.404   1.00 30.22 140 A 1 
ATOM 1081 O O   . ALA A 0 140 . -12.224  -1.094  52.036   1.00 30.22 140 A 1 
ATOM 1082 N N   . SER A 0 141 . -12.327  0.004   53.969   1.00 35.30 141 A 1 
ATOM 1083 C CA  . SER A 0 141 . -11.704  -1.093  54.724   1.00 35.30 141 A 1 
ATOM 1084 C C   . SER A 0 141 . -12.297  -1.326  56.116   1.00 35.30 141 A 1 
ATOM 1085 C CB  . SER A 0 141 . -10.172  -0.954  54.752   1.00 35.30 141 A 1 
ATOM 1086 O O   . SER A 0 141 . -11.788  -0.841  57.128   1.00 35.30 141 A 1 
ATOM 1087 O OG  . SER A 0 141 . -9.717   0.067   55.613   1.00 35.30 141 A 1 
ATOM 1088 N N   . LYS A 0 142 . -13.300  -2.210  56.196   1.00 33.17 142 A 1 
ATOM 1089 C CA  . LYS A 0 142 . -13.643  -2.893  57.455   1.00 33.17 142 A 1 
ATOM 1090 C C   . LYS A 0 142 . -13.869  -4.393  57.286   1.00 33.17 142 A 1 
ATOM 1091 C CB  . LYS A 0 142 . -14.738  -2.129  58.219   1.00 33.17 142 A 1 
ATOM 1092 O O   . LYS A 0 142 . -14.908  -4.955  57.622   1.00 33.17 142 A 1 
ATOM 1093 C CG  . LYS A 0 142 . -14.360  -2.074  59.708   1.00 33.17 142 A 1 
ATOM 1094 C CD  . LYS A 0 142 . -15.336  -1.185  60.475   1.00 33.17 142 A 1 
ATOM 1095 C CE  . LYS A 0 142 . -14.819  -0.912  61.889   1.00 33.17 142 A 1 
ATOM 1096 N NZ  . LYS A 0 142 . -15.689  0.082   62.562   1.00 33.17 142 A 1 
ATOM 1097 N N   . GLY A 0 143 . -12.825  -5.058  56.798   1.00 33.74 143 A 1 
ATOM 1098 C CA  . GLY A 0 143 . -12.739  -6.511  56.826   1.00 33.74 143 A 1 
ATOM 1099 C C   . GLY A 0 143 . -12.762  -7.060  58.259   1.00 33.74 143 A 1 
ATOM 1100 O O   . GLY A 0 143 . -11.914  -6.719  59.078   1.00 33.74 143 A 1 
ATOM 1101 N N   . VAL A 0 144 . -13.734  -7.935  58.520   1.00 33.20 144 A 1 
ATOM 1102 C CA  . VAL A 0 144 . -13.666  -9.126  59.388   1.00 33.20 144 A 1 
ATOM 1103 C C   . VAL A 0 144 . -12.610  -9.085  60.514   1.00 33.20 144 A 1 
ATOM 1104 C CB  . VAL A 0 144 . -13.471  -10.390 58.508   1.00 33.20 144 A 1 
ATOM 1105 O O   . VAL A 0 144 . -11.518  -9.635  60.372   1.00 33.20 144 A 1 
ATOM 1106 C CG1 . VAL A 0 144 . -13.798  -11.663 59.303   1.00 33.20 144 A 1 
ATOM 1107 C CG2 . VAL A 0 144 . -14.369  -10.402 57.259   1.00 33.20 144 A 1 
ATOM 1108 N N   . ALA A 0 145 . -12.959  -8.531  61.682   1.00 32.85 145 A 1 
ATOM 1109 C CA  . ALA A 0 145 . -12.102  -8.602  62.869   1.00 32.85 145 A 1 
ATOM 1110 C C   . ALA A 0 145 . -12.874  -8.876  64.176   1.00 32.85 145 A 1 
ATOM 1111 C CB  . ALA A 0 145 . -11.247  -7.332  62.953   1.00 32.85 145 A 1 
ATOM 1112 O O   . ALA A 0 145 . -13.599  -8.030  64.685   1.00 32.85 145 A 1 
ATOM 1113 N N   . ALA A 0 146 . -12.608  -10.061 64.737   1.00 31.35 146 A 1 
ATOM 1114 C CA  . ALA A 0 146 . -12.740  -10.449 66.147   1.00 31.35 146 A 1 
ATOM 1115 C C   . ALA A 0 146 . -14.117  -10.347 66.846   1.00 31.35 146 A 1 
ATOM 1116 C CB  . ALA A 0 146 . -11.632  -9.751  66.945   1.00 31.35 146 A 1 
ATOM 1117 O O   . ALA A 0 146 . -14.525  -9.319  67.381   1.00 31.35 146 A 1 
ATOM 1118 N N   . ALA A 0 147 . -14.730  -11.518 67.047   1.00 31.33 147 A 1 
ATOM 1119 C CA  . ALA A 0 147 . -15.685  -11.736 68.130   1.00 31.33 147 A 1 
ATOM 1120 C C   . ALA A 0 147 . -15.042  -11.444 69.506   1.00 31.33 147 A 1 
ATOM 1121 C CB  . ALA A 0 147 . -16.171  -13.190 68.043   1.00 31.33 147 A 1 
ATOM 1122 O O   . ALA A 0 147 . -14.058  -12.083 69.882   1.00 31.33 147 A 1 
ATOM 1123 N N   . GLY A 0 148 . -15.631  -10.528 70.282   1.00 32.64 148 A 1 
ATOM 1124 C CA  . GLY A 0 148 . -15.160  -10.134 71.615   1.00 32.64 148 A 1 
ATOM 1125 C C   . GLY A 0 148 . -16.318  -10.004 72.603   1.00 32.64 148 A 1 
ATOM 1126 O O   . GLY A 0 148 . -17.054  -9.025  72.587   1.00 32.64 148 A 1 
ATOM 1127 N N   . LYS A 0 149 . -16.502  -11.012 73.461   1.00 33.90 149 A 1 
ATOM 1128 C CA  . LYS A 0 149 . -17.623  -11.091 74.414   1.00 33.90 149 A 1 
ATOM 1129 C C   . LYS A 0 149 . -17.342  -10.214 75.642   1.00 33.90 149 A 1 
ATOM 1130 C CB  . LYS A 0 149 . -17.851  -12.560 74.831   1.00 33.90 149 A 1 
ATOM 1131 O O   . LYS A 0 149 . -16.331  -10.430 76.307   1.00 33.90 149 A 1 
ATOM 1132 C CG  . LYS A 0 149 . -18.161  -13.503 73.648   1.00 33.90 149 A 1 
ATOM 1133 C CD  . LYS A 0 149 . -17.879  -14.985 73.947   1.00 33.90 149 A 1 
ATOM 1134 C CE  . LYS A 0 149 . -19.040  -15.676 74.670   1.00 33.90 149 A 1 
ATOM 1135 N NZ  . LYS A 0 149 . -18.606  -16.955 75.284   1.00 33.90 149 A 1 
ATOM 1136 N N   . ALA A 0 150 . -18.268  -9.326  75.999   1.00 36.20 150 A 1 
ATOM 1137 C CA  . ALA A 0 150 . -18.308  -8.655  77.300   1.00 36.20 150 A 1 
ATOM 1138 C C   . ALA A 0 150 . -19.646  -8.967  77.992   1.00 36.20 150 A 1 
ATOM 1139 C CB  . ALA A 0 150 . -18.055  -7.155  77.119   1.00 36.20 150 A 1 
ATOM 1140 O O   . ALA A 0 150 . -20.697  -8.948  77.355   1.00 36.20 150 A 1 
ATOM 1141 N N   . TYR A 0 151 . -19.597  -9.309  79.279   1.00 31.95 151 A 1 
ATOM 1142 C CA  . TYR A 0 151 . -20.720  -9.872  80.036   1.00 31.95 151 A 1 
ATOM 1143 C C   . TYR A 0 151 . -21.003  -9.026  81.288   1.00 31.95 151 A 1 
ATOM 1144 C CB  . TYR A 0 151 . -20.413  -11.324 80.471   1.00 31.95 151 A 1 
ATOM 1145 O O   . TYR A 0 151 . -20.063  -8.506  81.878   1.00 31.95 151 A 1 
ATOM 1146 C CG  . TYR A 0 151 . -19.682  -12.244 79.498   1.00 31.95 151 A 1 
ATOM 1147 C CD1 . TYR A 0 151 . -20.369  -13.267 78.813   1.00 31.95 151 A 1 
ATOM 1148 C CD2 . TYR A 0 151 . -18.282  -12.148 79.376   1.00 31.95 151 A 1 
ATOM 1149 C CE1 . TYR A 0 151 . -19.656  -14.209 78.041   1.00 31.95 151 A 1 
ATOM 1150 C CE2 . TYR A 0 151 . -17.566  -13.067 78.589   1.00 31.95 151 A 1 
ATOM 1151 O OH  . TYR A 0 151 . -17.528  -15.046 77.255   1.00 31.95 151 A 1 
ATOM 1152 C CZ  . TYR A 0 151 . -18.248  -14.118 77.944   1.00 31.95 151 A 1 
ATOM 1153 N N   . ASN A 0 152 . -22.274  -8.975  81.706   1.00 35.40 152 A 1 
ATOM 1154 C CA  . ASN A 0 152 . -22.795  -8.709  83.061   1.00 35.40 152 A 1 
ATOM 1155 C C   . ASN A 0 152 . -21.947  -7.914  84.082   1.00 35.40 152 A 1 
ATOM 1156 C CB  . ASN A 0 152 . -23.122  -10.071 83.715   1.00 35.40 152 A 1 
ATOM 1157 O O   . ASN A 0 152 . -20.977  -8.441  84.622   1.00 35.40 152 A 1 
ATOM 1158 C CG  . ASN A 0 152 . -24.392  -10.722 83.219   1.00 35.40 152 A 1 
ATOM 1159 N ND2 . ASN A 0 152 . -24.623  -11.963 83.574   1.00 35.40 152 A 1 
ATOM 1160 O OD1 . ASN A 0 152 . -25.201  -10.135 82.528   1.00 35.40 152 A 1 
ATOM 1161 N N   . ALA A 0 153 . -22.512  -6.807  84.584   1.00 31.24 153 A 1 
ATOM 1162 C CA  . ALA A 0 153 . -22.536  -6.526  86.028   1.00 31.24 153 A 1 
ATOM 1163 C C   . ALA A 0 153 . -23.694  -5.580  86.409   1.00 31.24 153 A 1 
ATOM 1164 C CB  . ALA A 0 153 . -21.197  -5.943  86.498   1.00 31.24 153 A 1 
ATOM 1165 O O   . ALA A 0 153 . -23.820  -4.485  85.871   1.00 31.24 153 A 1 
ATOM 1166 N N   . SER A 0 154 . -24.525  -5.999  87.363   1.00 35.95 154 A 1 
ATOM 1167 C CA  . SER A 0 154 . -25.581  -5.194  87.993   1.00 35.95 154 A 1 
ATOM 1168 C C   . SER A 0 154 . -25.023  -4.243  89.054   1.00 35.95 154 A 1 
ATOM 1169 C CB  . SER A 0 154 . -26.538  -6.149  88.715   1.00 35.95 154 A 1 
ATOM 1170 O O   . SER A 0 154 . -24.138  -4.661  89.801   1.00 35.95 154 A 1 
ATOM 1171 O OG  . SER A 0 154 . -25.797  -6.980  89.600   1.00 35.95 154 A 1 
ATOM 1172 N N   . TRP A 0 155 . -25.636  -3.071  89.254   1.00 36.30 155 A 1 
ATOM 1173 C CA  . TRP A 0 155 . -25.586  -2.373  90.548   1.00 36.30 155 A 1 
ATOM 1174 C C   . TRP A 0 155 . -26.973  -1.909  91.003   1.00 36.30 155 A 1 
ATOM 1175 C CB  . TRP A 0 155 . -24.522  -1.265  90.587   1.00 36.30 155 A 1 
ATOM 1176 O O   . TRP A 0 155 . -27.812  -1.494  90.209   1.00 36.30 155 A 1 
ATOM 1177 C CG  . TRP A 0 155 . -23.264  -1.698  91.283   1.00 36.30 155 A 1 
ATOM 1178 C CD1 . TRP A 0 155 . -22.309  -2.487  90.743   1.00 36.30 155 A 1 
ATOM 1179 C CD2 . TRP A 0 155 . -22.835  -1.448  92.660   1.00 36.30 155 A 1 
ATOM 1180 C CE2 . TRP A 0 155 . -21.610  -2.148  92.885   1.00 36.30 155 A 1 
ATOM 1181 C CE3 . TRP A 0 155 . -23.355  -0.710  93.748   1.00 36.30 155 A 1 
ATOM 1182 N NE1 . TRP A 0 155 . -21.342  -2.768  91.685   1.00 36.30 155 A 1 
ATOM 1183 C CH2 . TRP A 0 155 . -21.473  -1.363  95.170   1.00 36.30 155 A 1 
ATOM 1184 C CZ2 . TRP A 0 155 . -20.933  -2.118  94.114   1.00 36.30 155 A 1 
ATOM 1185 C CZ3 . TRP A 0 155 . -22.679  -0.663  94.984   1.00 36.30 155 A 1 
ATOM 1186 N N   . GLN A 0 156 . -27.197  -2.058  92.305   1.00 34.54 156 A 1 
ATOM 1187 C CA  . GLN A 0 156 . -28.469  -1.978  93.020   1.00 34.54 156 A 1 
ATOM 1188 C C   . GLN A 0 156 . -28.401  -0.771  93.975   1.00 34.54 156 A 1 
ATOM 1189 C CB  . GLN A 0 156 . -28.603  -3.338  93.735   1.00 34.54 156 A 1 
ATOM 1190 O O   . GLN A 0 156 . -27.338  -0.528  94.545   1.00 34.54 156 A 1 
ATOM 1191 C CG  . GLN A 0 156 . -29.917  -3.644  94.465   1.00 34.54 156 A 1 
ATOM 1192 C CD  . GLN A 0 156 . -29.922  -5.063  95.051   1.00 34.54 156 A 1 
ATOM 1193 N NE2 . GLN A 0 156 . -31.026  -5.513  95.602   1.00 34.54 156 A 1 
ATOM 1194 O OE1 . GLN A 0 156 . -28.955  -5.807  95.024   1.00 34.54 156 A 1 
ATOM 1195 N N   . GLY A 0 157 . -29.485  0.000   94.131   1.00 39.27 157 A 1 
ATOM 1196 C CA  . GLY A 0 157 . -29.431  1.295   94.833   1.00 39.27 157 A 1 
ATOM 1197 C C   . GLY A 0 157 . -30.783  1.852   95.293   1.00 39.27 157 A 1 
ATOM 1198 O O   . GLY A 0 157 . -31.261  2.841   94.754   1.00 39.27 157 A 1 
ATOM 1199 N N   . ASP A 0 158 . -31.385  1.172   96.267   1.00 34.59 158 A 1 
ATOM 1200 C CA  . ASP A 0 158 . -32.330  1.641   97.298   1.00 34.59 158 A 1 
ATOM 1201 C C   . ASP A 0 158 . -33.214  2.898   97.082   1.00 34.59 158 A 1 
ATOM 1202 C CB  . ASP A 0 158 . -31.571  1.718   98.635   1.00 34.59 158 A 1 
ATOM 1203 O O   . ASP A 0 158 . -32.839  4.036   97.343   1.00 34.59 158 A 1 
ATOM 1204 C CG  . ASP A 0 158 . -31.010  0.353   99.060   1.00 34.59 158 A 1 
ATOM 1205 O OD1 . ASP A 0 158 . -31.609  -0.675  98.662   1.00 34.59 158 A 1 
ATOM 1206 O OD2 . ASP A 0 158 . -29.976  0.339   99.759   1.00 34.59 158 A 1 
ATOM 1207 N N   . ALA A 0 159 . -34.488  2.612   96.795   1.00 32.35 159 A 1 
ATOM 1208 C CA  . ALA A 0 159 . -35.653  2.969   97.619   1.00 32.35 159 A 1 
ATOM 1209 C C   . ALA A 0 159 . -35.840  4.407   98.172   1.00 32.35 159 A 1 
ATOM 1210 C CB  . ALA A 0 159 . -35.723  1.949   98.770   1.00 32.35 159 A 1 
ATOM 1211 O O   . ALA A 0 159 . -35.346  4.748   99.246   1.00 32.35 159 A 1 
ATOM 1212 N N   . GLN A 0 160 . -36.859  5.105   97.644   1.00 36.66 160 A 1 
ATOM 1213 C CA  . GLN A 0 160 . -37.921  5.642   98.512   1.00 36.66 160 A 1 
ATOM 1214 C C   . GLN A 0 160 . -39.280  5.729   97.793   1.00 36.66 160 A 1 
ATOM 1215 C CB  . GLN A 0 160 . -37.519  6.971   99.183   1.00 36.66 160 A 1 
ATOM 1216 O O   . GLN A 0 160 . -39.347  5.898   96.580   1.00 36.66 160 A 1 
ATOM 1217 C CG  . GLN A 0 160 . -37.789  6.869   100.696  1.00 36.66 160 A 1 
ATOM 1218 C CD  . GLN A 0 160 . -37.330  8.075   101.509  1.00 36.66 160 A 1 
ATOM 1219 N NE2 . GLN A 0 160 . -37.619  8.102   102.792  1.00 36.66 160 A 1 
ATOM 1220 O OE1 . GLN A 0 160 . -36.721  9.018   101.042  1.00 36.66 160 A 1 
ATOM 1221 N N   . ALA A 0 161 . -40.367  5.539   98.544   1.00 32.86 161 A 1 
ATOM 1222 C CA  . ALA A 0 161 . -41.701  5.289   98.000   1.00 32.86 161 A 1 
ATOM 1223 C C   . ALA A 0 161 . -42.531  6.562   97.759   1.00 32.86 161 A 1 
ATOM 1224 C CB  . ALA A 0 161 . -42.434  4.347   98.967   1.00 32.86 161 A 1 
ATOM 1225 O O   . ALA A 0 161 . -42.623  7.421   98.633   1.00 32.86 161 A 1 
ATOM 1226 N N   . SER A 0 162 . -43.264  6.588   96.644   1.00 32.74 162 A 1 
ATOM 1227 C CA  . SER A 0 162 . -44.594  7.202   96.559   1.00 32.74 162 A 1 
ATOM 1228 C C   . SER A 0 162 . -45.411  6.451   95.504   1.00 32.74 162 A 1 
ATOM 1229 C CB  . SER A 0 162 . -44.524  8.693   96.244   1.00 32.74 162 A 1 
ATOM 1230 O O   . SER A 0 162 . -44.859  6.034   94.488   1.00 32.74 162 A 1 
ATOM 1231 O OG  . SER A 0 162 . -45.755  9.275   96.628   1.00 32.74 162 A 1 
ATOM 1232 N N   . GLY A 0 163 . -46.681  6.169   95.793   1.00 29.47 163 A 1 
ATOM 1233 C CA  . GLY A 0 163 . -47.442  5.137   95.085   1.00 29.47 163 A 1 
ATOM 1234 C C   . GLY A 0 163 . -48.079  5.603   93.778   1.00 29.47 163 A 1 
ATOM 1235 O O   . GLY A 0 163 . -48.814  6.585   93.784   1.00 29.47 163 A 1 
ATOM 1236 N N   . TYR A 0 164 . -47.868  4.815   92.723   1.00 31.87 164 A 1 
ATOM 1237 C CA  . TYR A 0 164 . -48.756  4.693   91.566   1.00 31.87 164 A 1 
ATOM 1238 C C   . TYR A 0 164 . -48.926  3.208   91.207   1.00 31.87 164 A 1 
ATOM 1239 C CB  . TYR A 0 164 . -48.273  5.556   90.391   1.00 31.87 164 A 1 
ATOM 1240 O O   . TYR A 0 164 . -48.161  2.350   91.658   1.00 31.87 164 A 1 
ATOM 1241 C CG  . TYR A 0 164 . -48.510  7.034   90.640   1.00 31.87 164 A 1 
ATOM 1242 C CD1 . TYR A 0 164 . -49.816  7.553   90.530   1.00 31.87 164 A 1 
ATOM 1243 C CD2 . TYR A 0 164 . -47.455  7.864   91.067   1.00 31.87 164 A 1 
ATOM 1244 C CE1 . TYR A 0 164 . -50.072  8.896   90.868   1.00 31.87 164 A 1 
ATOM 1245 C CE2 . TYR A 0 164 . -47.705  9.209   91.400   1.00 31.87 164 A 1 
ATOM 1246 O OH  . TYR A 0 164 . -49.263  11.016  91.652   1.00 31.87 164 A 1 
ATOM 1247 C CZ  . TYR A 0 164 . -49.019  9.722   91.311   1.00 31.87 164 A 1 
ATOM 1248 N N   . ASP A 0 165 . -49.999  2.926   90.483   1.00 34.24 165 A 1 
ATOM 1249 C CA  . ASP A 0 165 . -50.573  1.622   90.161   1.00 34.24 165 A 1 
ATOM 1250 C C   . ASP A 0 165 . -49.674  0.797   89.217   1.00 34.24 165 A 1 
ATOM 1251 C CB  . ASP A 0 165 . -51.982  1.788   89.533   1.00 34.24 165 A 1 
ATOM 1252 O O   . ASP A 0 165 . -48.996  1.331   88.342   1.00 34.24 165 A 1 
ATOM 1253 C CG  . ASP A 0 165 . -52.668  3.153   89.739   1.00 34.24 165 A 1 
ATOM 1254 O OD1 . ASP A 0 165 . -52.069  4.187   89.355   1.00 34.24 165 A 1 
ATOM 1255 O OD2 . ASP A 0 165 . -53.757  3.165   90.352   1.00 34.24 165 A 1 
ATOM 1256 N N   . ASN A 0 166 . -49.684  -0.531  89.374   1.00 33.30 166 A 1 
ATOM 1257 C CA  . ASN A 0 166 . -48.861  -1.458  88.586   1.00 33.30 166 A 1 
ATOM 1258 C C   . ASN A 0 166 . -49.602  -2.006  87.349   1.00 33.30 166 A 1 
ATOM 1259 C CB  . ASN A 0 166 . -48.347  -2.599  89.499   1.00 33.30 166 A 1 
ATOM 1260 O O   . ASN A 0 166 . -49.948  -3.189  87.317   1.00 33.30 166 A 1 
ATOM 1261 C CG  . ASN A 0 166 . -47.015  -2.337  90.167   1.00 33.30 166 A 1 
ATOM 1262 N ND2 . ASN A 0 166 . -46.835  -2.820  91.373   1.00 33.30 166 A 1 
ATOM 1263 O OD1 . ASN A 0 166 . -46.081  -1.791  89.612   1.00 33.30 166 A 1 
ATOM 1264 N N   . ASP A 0 167 . -49.740  -1.207  86.290   1.00 38.73 167 A 1 
ATOM 1265 C CA  . ASP A 0 167 . -50.159  -1.700  84.962   1.00 38.73 167 A 1 
ATOM 1266 C C   . ASP A 0 167 . -48.944  -2.146  84.124   1.00 38.73 167 A 1 
ATOM 1267 C CB  . ASP A 0 167 . -51.106  -0.705  84.276   1.00 38.73 167 A 1 
ATOM 1268 O O   . ASP A 0 167 . -48.614  -1.628  83.057   1.00 38.73 167 A 1 
ATOM 1269 C CG  . ASP A 0 167 . -52.508  -0.693  84.906   1.00 38.73 167 A 1 
ATOM 1270 O OD1 . ASP A 0 167 . -52.877  -1.697  85.562   1.00 38.73 167 A 1 
ATOM 1271 O OD2 . ASP A 0 167 . -53.217  0.309   84.686   1.00 38.73 167 A 1 
ATOM 1272 N N   . ALA A 0 168 . -48.221  -3.136  84.652   1.00 32.67 168 A 1 
ATOM 1273 C CA  . ALA A 0 168 . -46.876  -3.511  84.214   1.00 32.67 168 A 1 
ATOM 1274 C C   . ALA A 0 168 . -46.817  -4.480  83.005   1.00 32.67 168 A 1 
ATOM 1275 C CB  . ALA A 0 168 . -46.104  -4.006  85.447   1.00 32.67 168 A 1 
ATOM 1276 O O   . ALA A 0 168 . -46.046  -5.441  83.031   1.00 32.67 168 A 1 
ATOM 1277 N N   . TRP A 0 169 . -47.611  -4.264  81.945   1.00 44.27 169 A 1 
ATOM 1278 C CA  . TRP A 0 169 . -47.504  -5.060  80.702   1.00 44.27 169 A 1 
ATOM 1279 C C   . TRP A 0 169 . -47.912  -4.344  79.398   1.00 44.27 169 A 1 
ATOM 1280 C CB  . TRP A 0 169 . -48.168  -6.443  80.860   1.00 44.27 169 A 1 
ATOM 1281 O O   . TRP A 0 169 . -48.510  -4.950  78.507   1.00 44.27 169 A 1 
ATOM 1282 C CG  . TRP A 0 169 . -49.658  -6.484  80.994   1.00 44.27 169 A 1 
ATOM 1283 C CD1 . TRP A 0 169 . -50.347  -6.200  82.122   1.00 44.27 169 A 1 
ATOM 1284 C CD2 . TRP A 0 169 . -50.663  -6.833  79.987   1.00 44.27 169 A 1 
ATOM 1285 C CE2 . TRP A 0 169 . -51.952  -6.759  80.596   1.00 44.27 169 A 1 
ATOM 1286 C CE3 . TRP A 0 169 . -50.621  -7.191  78.619   1.00 44.27 169 A 1 
ATOM 1287 N NE1 . TRP A 0 169 . -51.700  -6.352  81.889   1.00 44.27 169 A 1 
ATOM 1288 C CH2 . TRP A 0 169 . -53.052  -7.409  78.539   1.00 44.27 169 A 1 
ATOM 1289 C CZ2 . TRP A 0 169 . -53.131  -7.050  79.895   1.00 44.27 169 A 1 
ATOM 1290 C CZ3 . TRP A 0 169 . -51.801  -7.466  77.899   1.00 44.27 169 A 1 
ATOM 1291 N N   . ALA A 0 170 . -47.525  -3.079  79.215   1.00 42.43 170 A 1 
ATOM 1292 C CA  . ALA A 0 170 . -47.608  -2.427  77.904   1.00 42.43 170 A 1 
ATOM 1293 C C   . ALA A 0 170 . -46.712  -3.147  76.868   1.00 42.43 170 A 1 
ATOM 1294 C CB  . ALA A 0 170 . -47.251  -0.943  78.062   1.00 42.43 170 A 1 
ATOM 1295 O O   . ALA A 0 170 . -45.499  -2.942  76.818   1.00 42.43 170 A 1 
ATOM 1296 N N   . LYS A 0 171 . -47.302  -4.020  76.039   1.00 46.91 171 A 1 
ATOM 1297 C CA  . LYS A 0 171 . -46.607  -4.694  74.930   1.00 46.91 171 A 1 
ATOM 1298 C C   . LYS A 0 171 . -46.358  -3.693  73.803   1.00 46.91 171 A 1 
ATOM 1299 C CB  . LYS A 0 171 . -47.409  -5.903  74.425   1.00 46.91 171 A 1 
ATOM 1300 O O   . LYS A 0 171 . -47.256  -3.429  73.009   1.00 46.91 171 A 1 
ATOM 1301 C CG  . LYS A 0 171 . -47.378  -7.079  75.408   1.00 46.91 171 A 1 
ATOM 1302 C CD  . LYS A 0 171 . -48.209  -8.239  74.851   1.00 46.91 171 A 1 
ATOM 1303 C CE  . LYS A 0 171 . -48.197  -9.415  75.830   1.00 46.91 171 A 1 
ATOM 1304 N NZ  . LYS A 0 171 . -49.117  -10.486 75.379   1.00 46.91 171 A 1 
ATOM 1305 N N   . GLN A 0 172 . -45.145  -3.153  73.761   1.00 50.94 172 A 1 
ATOM 1306 C CA  . GLN A 0 172 . -44.710  -2.179  72.763   1.00 50.94 172 A 1 
ATOM 1307 C C   . GLN A 0 172 . -44.839  -2.744  71.339   1.00 50.94 172 A 1 
ATOM 1308 C CB  . GLN A 0 172 . -43.266  -1.740  73.077   1.00 50.94 172 A 1 
ATOM 1309 O O   . GLN A 0 172 . -44.423  -3.873  71.062   1.00 50.94 172 A 1 
ATOM 1310 C CG  . GLN A 0 172 . -43.197  -0.940  74.391   1.00 50.94 172 A 1 
ATOM 1311 C CD  . GLN A 0 172 . -41.769  -0.659  74.853   1.00 50.94 172 A 1 
ATOM 1312 N NE2 . GLN A 0 172 . -41.352  0.586   74.918   1.00 50.94 172 A 1 
ATOM 1313 O OE1 . GLN A 0 172 . -41.012  -1.548  75.201   1.00 50.94 172 A 1 
ATOM 1314 N N   . ALA A 0 173 . -45.419  -1.947  70.442   1.00 49.17 173 A 1 
ATOM 1315 C CA  . ALA A 0 173 . -45.292  -2.134  69.004   1.00 49.17 173 A 1 
ATOM 1316 C C   . ALA A 0 173 . -44.041  -1.381  68.530   1.00 49.17 173 A 1 
ATOM 1317 C CB  . ALA A 0 173 . -46.573  -1.653  68.314   1.00 49.17 173 A 1 
ATOM 1318 O O   . ALA A 0 173 . -43.854  -0.215  68.880   1.00 49.17 173 A 1 
ATOM 1319 N N   . TYR A 0 174 . -43.197  -2.064  67.761   1.00 52.64 174 A 1 
ATOM 1320 C CA  . TYR A 0 174 . -41.990  -1.501  67.161   1.00 52.64 174 A 1 
ATOM 1321 C C   . TYR A 0 174 . -42.209  -1.372  65.654   1.00 52.64 174 A 1 
ATOM 1322 C CB  . TYR A 0 174 . -40.781  -2.397  67.474   1.00 52.64 174 A 1 
ATOM 1323 O O   . TYR A 0 174 . -42.648  -2.342  65.026   1.00 52.64 174 A 1 
ATOM 1324 C CG  . TYR A 0 174 . -40.432  -2.499  68.949   1.00 52.64 174 A 1 
ATOM 1325 C CD1 . TYR A 0 174 . -39.595  -1.529  69.535   1.00 52.64 174 A 1 
ATOM 1326 C CD2 . TYR A 0 174 . -40.935  -3.558  69.732   1.00 52.64 174 A 1 
ATOM 1327 C CE1 . TYR A 0 174 . -39.250  -1.619  70.898   1.00 52.64 174 A 1 
ATOM 1328 C CE2 . TYR A 0 174 . -40.585  -3.658  71.092   1.00 52.64 174 A 1 
ATOM 1329 O OH  . TYR A 0 174 . -39.402  -2.813  72.984   1.00 52.64 174 A 1 
ATOM 1330 C CZ  . TYR A 0 174 . -39.738  -2.693  71.675   1.00 52.64 174 A 1 
ATOM 1331 N N   . GLY A 0 175 . -41.916  -0.193  65.106   1.00 55.64 175 A 1 
ATOM 1332 C CA  . GLY A 0 175 . -41.604  -0.026  63.692   1.00 55.64 175 A 1 
ATOM 1333 C C   . GLY A 0 175 . -40.121  -0.311  63.452   1.00 55.64 175 A 1 
ATOM 1334 O O   . GLY A 0 175 . -39.308  -0.182  64.374   1.00 55.64 175 A 1 
ATOM 1335 N N   . GLN A 0 176 . -39.780  -0.751  62.247   1.00 63.60 176 A 1 
ATOM 1336 C CA  . GLN A 0 176 . -38.405  -0.801  61.760   1.00 63.60 176 A 1 
ATOM 1337 C C   . GLN A 0 176 . -38.393  -0.414  60.288   1.00 63.60 176 A 1 
ATOM 1338 C CB  . GLN A 0 176 . -37.780  -2.196  61.910   1.00 63.60 176 A 1 
ATOM 1339 O O   . GLN A 0 176 . -38.914  -1.164  59.458   1.00 63.60 176 A 1 
ATOM 1340 C CG  . GLN A 0 176 . -37.666  -2.683  63.354   1.00 63.60 176 A 1 
ATOM 1341 C CD  . GLN A 0 176 . -36.893  -3.993  63.461   1.00 63.60 176 A 1 
ATOM 1342 N NE2 . GLN A 0 176 . -36.030  -4.116  64.445   1.00 63.60 176 A 1 
ATOM 1343 O OE1 . GLN A 0 176 . -37.052  -4.946  62.705   1.00 63.60 176 A 1 
ATOM 1344 N N   . ASP A 0 177 . -37.777  0.722   60.029   1.00 60.47 177 A 1 
ATOM 1345 C CA  . ASP A 0 177 . -37.422  1.269   58.731   1.00 60.47 177 A 1 
ATOM 1346 C C   . ASP A 0 177 . -36.128  0.585   58.264   1.00 60.47 177 A 1 
ATOM 1347 C CB  . ASP A 0 177 . -37.233  2.799   58.842   1.00 60.47 177 A 1 
ATOM 1348 O O   . ASP A 0 177 . -35.227  0.323   59.072   1.00 60.47 177 A 1 
ATOM 1349 C CG  . ASP A 0 177 . -37.913  3.446   60.066   1.00 60.47 177 A 1 
ATOM 1350 O OD1 . ASP A 0 177 . -37.505  3.146   61.225   1.00 60.47 177 A 1 
ATOM 1351 O OD2 . ASP A 0 177 . -38.974  4.088   59.901   1.00 60.47 177 A 1 
ATOM 1352 N N   . TYR A 0 178 . -36.035  0.231   56.984   1.00 67.13 178 A 1 
ATOM 1353 C CA  . TYR A 0 178 . -34.825  -0.384  56.423   1.00 67.13 178 A 1 
ATOM 1354 C C   . TYR A 0 178 . -34.656  -0.006  54.953   1.00 67.13 178 A 1 
ATOM 1355 C CB  . TYR A 0 178 . -34.838  -1.914  56.612   1.00 67.13 178 A 1 
ATOM 1356 O O   . TYR A 0 178 . -34.900  -0.821  54.060   1.00 67.13 178 A 1 
ATOM 1357 C CG  . TYR A 0 178 . -34.501  -2.423  58.001   1.00 67.13 178 A 1 
ATOM 1358 C CD1 . TYR A 0 178 . -33.232  -2.164  58.554   1.00 67.13 178 A 1 
ATOM 1359 C CD2 . TYR A 0 178 . -35.460  -3.141  58.739   1.00 67.13 178 A 1 
ATOM 1360 C CE1 . TYR A 0 178 . -32.925  -2.601  59.854   1.00 67.13 178 A 1 
ATOM 1361 C CE2 . TYR A 0 178 . -35.141  -3.628  60.023   1.00 67.13 178 A 1 
ATOM 1362 O OH  . TYR A 0 178 . -33.584  -3.729  61.856   1.00 67.13 178 A 1 
ATOM 1363 C CZ  . TYR A 0 178 . -33.884  -3.330  60.590   1.00 67.13 178 A 1 
ATOM 1364 N N   . ASP A 0 179 . -34.175  1.213   54.736   1.00 71.06 179 A 1 
ATOM 1365 C CA  . ASP A 0 179 . -33.840  1.742   53.421   1.00 71.06 179 A 1 
ATOM 1366 C C   . ASP A 0 179 . -32.372  1.454   53.089   1.00 71.06 179 A 1 
ATOM 1367 C CB  . ASP A 0 179 . -34.148  3.251   53.363   1.00 71.06 179 A 1 
ATOM 1368 O O   . ASP A 0 179 . -31.453  1.764   53.846   1.00 71.06 179 A 1 
ATOM 1369 C CG  . ASP A 0 179 . -35.501  3.575   52.726   1.00 71.06 179 A 1 
ATOM 1370 O OD1 . ASP A 0 179 . -36.381  2.696   52.734   1.00 71.06 179 A 1 
ATOM 1371 O OD2 . ASP A 0 179 . -35.592  4.676   52.119   1.00 71.06 179 A 1 
ATOM 1372 N N   . SER A 0 180 . -32.117  0.894   51.911   1.00 73.70 180 A 1 
ATOM 1373 C CA  . SER A 0 180 . -30.761  0.794   51.362   1.00 73.70 180 A 1 
ATOM 1374 C C   . SER A 0 180 . -30.751  1.300   49.931   1.00 73.70 180 A 1 
ATOM 1375 C CB  . SER A 0 180 . -30.187  -0.620  51.505   1.00 73.70 180 A 1 
ATOM 1376 O O   . SER A 0 180 . -31.491  0.801   49.080   1.00 73.70 180 A 1 
ATOM 1377 O OG  . SER A 0 180 . -31.051  -1.596  50.954   1.00 73.70 180 A 1 
ATOM 1378 N N   . ARG A 0 181 . -29.927  2.320   49.679   1.00 77.83 181 A 1 
ATOM 1379 C CA  . ARG A 0 181 . -29.788  2.962   48.370   1.00 77.83 181 A 1 
ATOM 1380 C C   . ARG A 0 181 . -28.335  2.984   47.968   1.00 77.83 181 A 1 
ATOM 1381 C CB  . ARG A 0 181 . -30.363  4.382   48.374   1.00 77.83 181 A 1 
ATOM 1382 O O   . ARG A 0 181 . -27.512  3.561   48.670   1.00 77.83 181 A 1 
ATOM 1383 C CG  . ARG A 0 181 . -31.818  4.360   48.817   1.00 77.83 181 A 1 
ATOM 1384 C CD  . ARG A 0 181 . -32.505  5.700   48.574   1.00 77.83 181 A 1 
ATOM 1385 N NE  . ARG A 0 181 . -33.836  5.692   49.196   1.00 77.83 181 A 1 
ATOM 1386 N NH1 . ARG A 0 181 . -34.317  7.917   48.994   1.00 77.83 181 A 1 
ATOM 1387 N NH2 . ARG A 0 181 . -35.649  6.588   50.207   1.00 77.83 181 A 1 
ATOM 1388 C CZ  . ARG A 0 181 . -34.598  6.729   49.460   1.00 77.83 181 A 1 
ATOM 1389 N N   . TRP A 0 182 . -28.045  2.404   46.821   1.00 83.32 182 A 1 
ATOM 1390 C CA  . TRP A 0 182 . -26.701  2.317   46.287   1.00 83.32 182 A 1 
ATOM 1391 C C   . TRP A 0 182 . -26.700  2.705   44.820   1.00 83.32 182 A 1 
ATOM 1392 C CB  . TRP A 0 182 . -26.194  0.893   46.499   1.00 83.32 182 A 1 
ATOM 1393 O O   . TRP A 0 182 . -27.652  2.406   44.095   1.00 83.32 182 A 1 
ATOM 1394 C CG  . TRP A 0 182 . -24.884  0.587   45.856   1.00 83.32 182 A 1 
ATOM 1395 C CD1 . TRP A 0 182 . -23.674  0.772   46.424   1.00 83.32 182 A 1 
ATOM 1396 C CD2 . TRP A 0 182 . -24.630  0.038   44.529   1.00 83.32 182 A 1 
ATOM 1397 C CE2 . TRP A 0 182 . -23.234  -0.219  44.424   1.00 83.32 182 A 1 
ATOM 1398 C CE3 . TRP A 0 182 . -25.437  -0.313  43.425   1.00 83.32 182 A 1 
ATOM 1399 N NE1 . TRP A 0 182 . -22.690  0.322   45.570   1.00 83.32 182 A 1 
ATOM 1400 C CH2 . TRP A 0 182 . -23.516  -1.265  42.256   1.00 83.32 182 A 1 
ATOM 1401 C CZ2 . TRP A 0 182 . -22.687  -0.916  43.339   1.00 83.32 182 A 1 
ATOM 1402 C CZ3 . TRP A 0 182 . -24.883  -0.940  42.293   1.00 83.32 182 A 1 
ATOM 1403 N N   . GLY A 0 183 . -25.613  3.311   44.365   1.00 80.70 183 A 1 
ATOM 1404 C CA  . GLY A 0 183 . -25.423  3.540   42.949   1.00 80.70 183 A 1 
ATOM 1405 C C   . GLY A 0 183 . -23.984  3.789   42.543   1.00 80.70 183 A 1 
ATOM 1406 O O   . GLY A 0 183 . -23.086  4.011   43.361   1.00 80.70 183 A 1 
ATOM 1407 N N   . LYS A 0 184 . -23.791  3.727   41.231   1.00 82.81 184 A 1 
ATOM 1408 C CA  . LYS A 0 184 . -22.571  4.089   40.528   1.00 82.81 184 A 1 
ATOM 1409 C C   . LYS A 0 184 . -22.923  5.014   39.385   1.00 82.81 184 A 1 
ATOM 1410 C CB  . LYS A 0 184 . -21.870  2.862   39.949   1.00 82.81 184 A 1 
ATOM 1411 O O   . LYS A 0 184 . -23.825  4.685   38.619   1.00 82.81 184 A 1 
ATOM 1412 C CG  . LYS A 0 184 . -21.596  1.793   41.002   1.00 82.81 184 A 1 
ATOM 1413 C CD  . LYS A 0 184 . -20.565  0.826   40.432   1.00 82.81 184 A 1 
ATOM 1414 C CE  . LYS A 0 184 . -20.246  -0.214  41.493   1.00 82.81 184 A 1 
ATOM 1415 N NZ  . LYS A 0 184 . -18.854  -0.682  41.385   1.00 82.81 184 A 1 
ATOM 1416 N N   . SER A 0 185 . -22.162  6.084   39.235   1.00 79.10 185 A 1 
ATOM 1417 C CA  . SER A 0 185 . -22.218  6.958   38.069   1.00 79.10 185 A 1 
ATOM 1418 C C   . SER A 0 185 . -20.823  7.101   37.467   1.00 79.10 185 A 1 
ATOM 1419 C CB  . SER A 0 185 . -22.867  8.302   38.419   1.00 79.10 185 A 1 
ATOM 1420 O O   . SER A 0 185 . -19.824  7.275   38.173   1.00 79.10 185 A 1 
ATOM 1421 O OG  . SER A 0 185 . -22.261  8.896   39.552   1.00 79.10 185 A 1 
ATOM 1422 N N   . TYR A 0 186 . -20.741  7.004   36.144   1.00 78.03 186 A 1 
ATOM 1423 C CA  . TYR A 0 186 . -19.610  7.512   35.374   1.00 78.03 186 A 1 
ATOM 1424 C C   . TYR A 0 186 . -20.091  8.758   34.643   1.00 78.03 186 A 1 
ATOM 1425 C CB  . TYR A 0 186 . -19.098  6.482   34.352   1.00 78.03 186 A 1 
ATOM 1426 O O   . TYR A 0 186 . -21.054  8.666   33.884   1.00 78.03 186 A 1 
ATOM 1427 C CG  . TYR A 0 186 . -18.477  5.215   34.909   1.00 78.03 186 A 1 
ATOM 1428 C CD1 . TYR A 0 186 . -17.082  5.029   34.901   1.00 78.03 186 A 1 
ATOM 1429 C CD2 . TYR A 0 186 . -19.313  4.200   35.399   1.00 78.03 186 A 1 
ATOM 1430 C CE1 . TYR A 0 186 . -16.529  3.820   35.371   1.00 78.03 186 A 1 
ATOM 1431 C CE2 . TYR A 0 186 . -18.779  2.968   35.818   1.00 78.03 186 A 1 
ATOM 1432 O OH  . TYR A 0 186 . -16.845  1.631   36.305   1.00 78.03 186 A 1 
ATOM 1433 C CZ  . TYR A 0 186 . -17.381  2.782   35.816   1.00 78.03 186 A 1 
ATOM 1434 N N   . ASP A 0 187 . -19.388  9.876   34.816   1.00 78.85 187 A 1 
ATOM 1435 C CA  . ASP A 0 187 . -19.502  11.017  33.902   1.00 78.85 187 A 1 
ATOM 1436 C C   . ASP A 0 187 . -18.848  10.676  32.546   1.00 78.85 187 A 1 
ATOM 1437 C CB  . ASP A 0 187 . -18.833  12.260  34.516   1.00 78.85 187 A 1 
ATOM 1438 O O   . ASP A 0 187 . -18.427  9.540   32.292   1.00 78.85 187 A 1 
ATOM 1439 C CG  . ASP A 0 187 . -19.527  12.864  35.733   1.00 78.85 187 A 1 
ATOM 1440 O OD1 . ASP A 0 187 . -20.737  12.643  35.924   1.00 78.85 187 A 1 
ATOM 1441 O OD2 . ASP A 0 187 . -18.806  13.584  36.465   1.00 78.85 187 A 1 
ATOM 1442 N N   . SER A 0 188 . -18.703  11.674  31.668   1.00 81.27 188 A 1 
ATOM 1443 C CA  . SER A 0 188 . -18.303  11.433  30.287   1.00 81.27 188 A 1 
ATOM 1444 C C   . SER A 0 188 . -16.952  10.719  30.150   1.00 81.27 188 A 1 
ATOM 1445 C CB  . SER A 0 188 . -18.392  12.702  29.432   1.00 81.27 188 A 1 
ATOM 1446 O O   . SER A 0 188 . -15.942  11.072  30.774   1.00 81.27 188 A 1 
ATOM 1447 O OG  . SER A 0 188 . -17.315  13.597  29.646   1.00 81.27 188 A 1 
ATOM 1448 N N   . VAL A 0 189 . -16.935  9.698   29.290   1.00 83.37 189 A 1 
ATOM 1449 C CA  . VAL A 0 189 . -15.758  8.889   28.959   1.00 83.37 189 A 1 
ATOM 1450 C C   . VAL A 0 189 . -15.472  9.009   27.471   1.00 83.37 189 A 1 
ATOM 1451 C CB  . VAL A 0 189 . -15.928  7.410   29.366   1.00 83.37 189 A 1 
ATOM 1452 O O   . VAL A 0 189 . -16.282  8.612   26.639   1.00 83.37 189 A 1 
ATOM 1453 C CG1 . VAL A 0 189 . -14.662  6.600   29.035   1.00 83.37 189 A 1 
ATOM 1454 C CG2 . VAL A 0 189 . -16.185  7.251   30.868   1.00 83.37 189 A 1 
ATOM 1455 N N   . GLU A 0 190 . -14.274  9.475   27.122   1.00 88.06 190 A 1 
ATOM 1456 C CA  . GLU A 0 190 . -13.782  9.529   25.747   1.00 88.06 190 A 1 
ATOM 1457 C C   . GLU A 0 190 . -12.516  8.683   25.573   1.00 88.06 190 A 1 
ATOM 1458 C CB  . GLU A 0 190 . -13.464  10.961  25.312   1.00 88.06 190 A 1 
ATOM 1459 O O   . GLU A 0 190 . -11.510  8.871   26.262   1.00 88.06 190 A 1 
ATOM 1460 C CG  . GLU A 0 190 . -14.634  11.951  25.293   1.00 88.06 190 A 1 
ATOM 1461 C CD  . GLU A 0 190 . -14.111  13.291  24.763   1.00 88.06 190 A 1 
ATOM 1462 O OE1 . GLU A 0 190 . -14.167  14.317  25.478   1.00 88.06 190 A 1 
ATOM 1463 O OE2 . GLU A 0 190 . -13.527  13.275  23.647   1.00 88.06 190 A 1 
ATOM 1464 N N   . ALA A 0 191 . -12.515  7.807   24.570   1.00 88.74 191 A 1 
ATOM 1465 C CA  . ALA A 0 191 . -11.345  7.054   24.139   1.00 88.74 191 A 1 
ATOM 1466 C C   . ALA A 0 191 . -11.097  7.302   22.649   1.00 88.74 191 A 1 
ATOM 1467 C CB  . ALA A 0 191 . -11.559  5.571   24.460   1.00 88.74 191 A 1 
ATOM 1468 O O   . ALA A 0 191 . -11.933  6.970   21.811   1.00 88.74 191 A 1 
ATOM 1469 N N   . ARG A 0 192 . -9.935   7.857   22.296   1.00 91.56 192 A 1 
ATOM 1470 C CA  . ARG A 0 192 . -9.553   8.132   20.902   1.00 91.56 192 A 1 
ATOM 1471 C C   . ARG A 0 192 . -8.214   7.480   20.577   1.00 91.56 192 A 1 
ATOM 1472 C CB  . ARG A 0 192 . -9.568   9.639   20.579   1.00 91.56 192 A 1 
ATOM 1473 O O   . ARG A 0 192 . -7.295   7.472   21.395   1.00 91.56 192 A 1 
ATOM 1474 C CG  . ARG A 0 192 . -10.750  10.434  21.179   1.00 91.56 192 A 1 
ATOM 1475 C CD  . ARG A 0 192 . -10.686  11.887  20.692   1.00 91.56 192 A 1 
ATOM 1476 N NE  . ARG A 0 192 . -11.691  12.779  21.311   1.00 91.56 192 A 1 
ATOM 1477 N NH1 . ARG A 0 192 . -11.234  14.613  20.009   1.00 91.56 192 A 1 
ATOM 1478 N NH2 . ARG A 0 192 . -12.820  14.738  21.561   1.00 91.56 192 A 1 
ATOM 1479 C CZ  . ARG A 0 192 . -11.914  14.033  20.961   1.00 91.56 192 A 1 
ATOM 1480 N N   . ASN A 0 193 . -8.110   6.917   19.383   1.00 92.75 193 A 1 
ATOM 1481 C CA  . ASN A 0 193 . -6.933   6.227   18.879   1.00 92.75 193 A 1 
ATOM 1482 C C   . ASN A 0 193 . -6.722   6.635   17.421   1.00 92.75 193 A 1 
ATOM 1483 C CB  . ASN A 0 193 . -7.157   4.717   19.057   1.00 92.75 193 A 1 
ATOM 1484 O O   . ASN A 0 193 . -7.624   6.468   16.603   1.00 92.75 193 A 1 
ATOM 1485 C CG  . ASN A 0 193 . -5.935   3.875   18.750   1.00 92.75 193 A 1 
ATOM 1486 N ND2 . ASN A 0 193 . -6.054   2.576   18.864   1.00 92.75 193 A 1 
ATOM 1487 O OD1 . ASN A 0 193 . -4.843   4.323   18.467   1.00 92.75 193 A 1 
ATOM 1488 N N   . TYR A 0 194 . -5.548   7.174   17.120   1.00 93.13 194 A 1 
ATOM 1489 C CA  . TYR A 0 194 . -5.157   7.667   15.807   1.00 93.13 194 A 1 
ATOM 1490 C C   . TYR A 0 194 . -3.855   6.990   15.399   1.00 93.13 194 A 1 
ATOM 1491 C CB  . TYR A 0 194 . -4.958   9.188   15.852   1.00 93.13 194 A 1 
ATOM 1492 O O   . TYR A 0 194 . -2.900   6.957   16.180   1.00 93.13 194 A 1 
ATOM 1493 C CG  . TYR A 0 194 . -6.151   9.985   16.339   1.00 93.13 194 A 1 
ATOM 1494 C CD1 . TYR A 0 194 . -7.183   10.309  15.440   1.00 93.13 194 A 1 
ATOM 1495 C CD2 . TYR A 0 194 . -6.216   10.424  17.677   1.00 93.13 194 A 1 
ATOM 1496 C CE1 . TYR A 0 194 . -8.277   11.082  15.869   1.00 93.13 194 A 1 
ATOM 1497 C CE2 . TYR A 0 194 . -7.304   11.207  18.110   1.00 93.13 194 A 1 
ATOM 1498 O OH  . TYR A 0 194 . -9.380   12.310  17.607   1.00 93.13 194 A 1 
ATOM 1499 C CZ  . TYR A 0 194 . -8.333   11.541  17.203   1.00 93.13 194 A 1 
ATOM 1500 N N   . ALA A 0 195 . -3.792   6.501   14.171   1.00 93.36 195 A 1 
ATOM 1501 C CA  . ALA A 0 195 . -2.584   5.953   13.590   1.00 93.36 195 A 1 
ATOM 1502 C C   . ALA A 0 195 . -2.430   6.434   12.148   1.00 93.36 195 A 1 
ATOM 1503 C CB  . ALA A 0 195 . -2.638   4.434   13.692   1.00 93.36 195 A 1 
ATOM 1504 O O   . ALA A 0 195 . -3.413   6.576   11.421   1.00 93.36 195 A 1 
ATOM 1505 N N   . ASN A 0 196 . -1.187   6.697   11.757   1.00 94.62 196 A 1 
ATOM 1506 C CA  . ASN A 0 196 . -0.836   7.048   10.389   1.00 94.62 196 A 1 
ATOM 1507 C C   . ASN A 0 196 . 0.505    6.420   10.028   1.00 94.62 196 A 1 
ATOM 1508 C CB  . ASN A 0 196 . -0.797   8.576   10.224   1.00 94.62 196 A 1 
ATOM 1509 O O   . ASN A 0 196 . 1.487    6.601   10.758   1.00 94.62 196 A 1 
ATOM 1510 C CG  . ASN A 0 196 . -0.847   8.948   8.753    1.00 94.62 196 A 1 
ATOM 1511 N ND2 . ASN A 0 196 . 0.262    9.170   8.088    1.00 94.62 196 A 1 
ATOM 1512 O OD1 . ASN A 0 196 . -1.918   9.020   8.187    1.00 94.62 196 A 1 
ATOM 1513 N N   . GLU A 0 197 . 0.547    5.728   8.899    1.00 95.53 197 A 1 
ATOM 1514 C CA  . GLU A 0 197 . 1.752    5.177   8.289    1.00 95.53 197 A 1 
ATOM 1515 C C   . GLU A 0 197 . 1.904    5.830   6.915    1.00 95.53 197 A 1 
ATOM 1516 C CB  . GLU A 0 197 . 1.689    3.633   8.241    1.00 95.53 197 A 1 
ATOM 1517 O O   . GLU A 0 197 . 1.014    5.708   6.085    1.00 95.53 197 A 1 
ATOM 1518 C CG  . GLU A 0 197 . 1.449    3.079   9.656    1.00 95.53 197 A 1 
ATOM 1519 C CD  . GLU A 0 197 . 1.552    1.561   9.837    1.00 95.53 197 A 1 
ATOM 1520 O OE1 . GLU A 0 197 . 0.919    1.064   10.799   1.00 95.53 197 A 1 
ATOM 1521 O OE2 . GLU A 0 197 . 2.501    0.901   9.358    1.00 95.53 197 A 1 
ATOM 1522 N N   . HIS A 0 198 . 2.999    6.558   6.702    1.00 94.48 198 A 1 
ATOM 1523 C CA  . HIS A 0 198 . 3.315    7.245   5.449    1.00 94.48 198 A 1 
ATOM 1524 C C   . HIS A 0 198 . 4.656    6.735   4.926    1.00 94.48 198 A 1 
ATOM 1525 C CB  . HIS A 0 198 . 3.346    8.768   5.662    1.00 94.48 198 A 1 
ATOM 1526 O O   . HIS A 0 198 . 5.652    6.712   5.658    1.00 94.48 198 A 1 
ATOM 1527 C CG  . HIS A 0 198 . 3.914    9.558   4.498    1.00 94.48 198 A 1 
ATOM 1528 C CD2 . HIS A 0 198 . 3.228    10.316  3.582    1.00 94.48 198 A 1 
ATOM 1529 N ND1 . HIS A 0 198 . 5.254    9.694   4.201    1.00 94.48 198 A 1 
ATOM 1530 C CE1 . HIS A 0 198 . 5.372    10.519  3.149    1.00 94.48 198 A 1 
ATOM 1531 N NE2 . HIS A 0 198 . 4.166    10.937  2.744    1.00 94.48 198 A 1 
ATOM 1532 N N   . TYR A 0 199 . 4.694    6.393   3.646    1.00 97.74 199 A 1 
ATOM 1533 C CA  . TYR A 0 199 . 5.890    6.090   2.875    1.00 97.74 199 A 1 
ATOM 1534 C C   . TYR A 0 199 . 5.922    6.996   1.646    1.00 97.74 199 A 1 
ATOM 1535 C CB  . TYR A 0 199 . 5.867    4.610   2.477    1.00 97.74 199 A 1 
ATOM 1536 O O   . TYR A 0 199 . 4.920    7.106   0.944    1.00 97.74 199 A 1 
ATOM 1537 C CG  . TYR A 0 199 . 6.938    4.213   1.479    1.00 97.74 199 A 1 
ATOM 1538 C CD1 . TYR A 0 199 . 6.620    4.071   0.113    1.00 97.74 199 A 1 
ATOM 1539 C CD2 . TYR A 0 199 . 8.260    4.007   1.916    1.00 97.74 199 A 1 
ATOM 1540 C CE1 . TYR A 0 199 . 7.618    3.695   -0.810   1.00 97.74 199 A 1 
ATOM 1541 C CE2 . TYR A 0 199 . 9.257    3.632   0.996    1.00 97.74 199 A 1 
ATOM 1542 O OH  . TYR A 0 199 . 9.899    3.091   -1.260   1.00 97.74 199 A 1 
ATOM 1543 C CZ  . TYR A 0 199 . 8.940    3.467   -0.370   1.00 97.74 199 A 1 
ATOM 1544 N N   . ALA A 0 200 . 7.069    7.604   1.356    1.00 97.25 200 A 1 
ATOM 1545 C CA  . ALA A 0 200 . 7.297    8.265   0.077    1.00 97.25 200 A 1 
ATOM 1546 C C   . ALA A 0 200 . 8.724    8.027   -0.408   1.00 97.25 200 A 1 
ATOM 1547 C CB  . ALA A 0 200 . 6.969    9.759   0.170    1.00 97.25 200 A 1 
ATOM 1548 O O   . ALA A 0 200 . 9.666    8.088   0.384    1.00 97.25 200 A 1 
ATOM 1549 N N   . ARG A 0 201 . 8.870    7.795   -1.711   1.00 98.25 201 A 1 
ATOM 1550 C CA  . ARG A 0 201 . 10.145   7.632   -2.407   1.00 98.25 201 A 1 
ATOM 1551 C C   . ARG A 0 201 . 10.133   8.435   -3.699   1.00 98.25 201 A 1 
ATOM 1552 C CB  . ARG A 0 201 . 10.411   6.138   -2.644   1.00 98.25 201 A 1 
ATOM 1553 O O   . ARG A 0 201 . 9.206    8.311   -4.495   1.00 98.25 201 A 1 
ATOM 1554 C CG  . ARG A 0 201 . 11.709   5.886   -3.430   1.00 98.25 201 A 1 
ATOM 1555 C CD  . ARG A 0 201 . 12.025   4.393   -3.607   1.00 98.25 201 A 1 
ATOM 1556 N NE  . ARG A 0 201 . 10.942   3.648   -4.286   1.00 98.25 201 A 1 
ATOM 1557 N NH1 . ARG A 0 201 . 11.325   4.316   -6.470   1.00 98.25 201 A 1 
ATOM 1558 N NH2 . ARG A 0 201 . 9.692    2.941   -6.078   1.00 98.25 201 A 1 
ATOM 1559 C CZ  . ARG A 0 201 . 10.667   3.638   -5.583   1.00 98.25 201 A 1 
ATOM 1560 N N   . GLU A 0 202 . 11.186   9.200   -3.924   1.00 98.05 202 A 1 
ATOM 1561 C CA  . GLU A 0 202 . 11.476   9.899   -5.169   1.00 98.05 202 A 1 
ATOM 1562 C C   . GLU A 0 202 . 12.842   9.429   -5.684   1.00 98.05 202 A 1 
ATOM 1563 C CB  . GLU A 0 202 . 11.382   11.417  -4.933   1.00 98.05 202 A 1 
ATOM 1564 O O   . GLU A 0 202 . 13.825   9.427   -4.946   1.00 98.05 202 A 1 
ATOM 1565 C CG  . GLU A 0 202 . 11.612   12.217  -6.222   1.00 98.05 202 A 1 
ATOM 1566 C CD  . GLU A 0 202 . 11.202   13.697  -6.140   1.00 98.05 202 A 1 
ATOM 1567 O OE1 . GLU A 0 202 . 11.453   14.406  -7.145   1.00 98.05 202 A 1 
ATOM 1568 O OE2 . GLU A 0 202 . 10.521   14.152  -5.204   1.00 98.05 202 A 1 
ATOM 1569 N N   . VAL A 0 203 . 12.894   8.993   -6.941   1.00 97.54 203 A 1 
ATOM 1570 C CA  . VAL A 0 203 . 14.113   8.577   -7.644   1.00 97.54 203 A 1 
ATOM 1571 C C   . VAL A 0 203 . 14.246   9.440   -8.884   1.00 97.54 203 A 1 
ATOM 1572 C CB  . VAL A 0 203 . 14.073   7.085   -8.033   1.00 97.54 203 A 1 
ATOM 1573 O O   . VAL A 0 203 . 13.294   9.534   -9.657   1.00 97.54 203 A 1 
ATOM 1574 C CG1 . VAL A 0 203 . 15.308   6.657   -8.839   1.00 97.54 203 A 1 
ATOM 1575 C CG2 . VAL A 0 203 . 14.009   6.196   -6.783   1.00 97.54 203 A 1 
ATOM 1576 N N   . ARG A 0 204 . 15.419   10.041  -9.073   1.00 96.33 204 A 1 
ATOM 1577 C CA  . ARG A 0 204 . 15.827   10.699  -10.315  1.00 96.33 204 A 1 
ATOM 1578 C C   . ARG A 0 204 . 17.139   10.094  -10.783  1.00 96.33 204 A 1 
ATOM 1579 C CB  . ARG A 0 204 . 15.970   12.212  -10.145  1.00 96.33 204 A 1 
ATOM 1580 O O   . ARG A 0 204 . 18.037   9.938   -9.954   1.00 96.33 204 A 1 
ATOM 1581 C CG  . ARG A 0 204 . 14.671   12.853  -9.656   1.00 96.33 204 A 1 
ATOM 1582 C CD  . ARG A 0 204 . 14.837   14.367  -9.605   1.00 96.33 204 A 1 
ATOM 1583 N NE  . ARG A 0 204 . 13.815   14.992  -8.748   1.00 96.33 204 A 1 
ATOM 1584 N NH1 . ARG A 0 204 . 14.631   17.120  -8.869   1.00 96.33 204 A 1 
ATOM 1585 N NH2 . ARG A 0 204 . 12.850   16.666  -7.583   1.00 96.33 204 A 1 
ATOM 1586 C CZ  . ARG A 0 204 . 13.770   16.258  -8.406   1.00 96.33 204 A 1 
ATOM 1587 N N   . ALA A 0 205 . 17.233   9.755   -12.057  1.00 94.14 205 A 1 
ATOM 1588 C CA  . ALA A 0 205 . 18.464   9.335   -12.701  1.00 94.14 205 A 1 
ATOM 1589 C C   . ALA A 0 205 . 18.592   10.045  -14.050  1.00 94.14 205 A 1 
ATOM 1590 C CB  . ALA A 0 205 . 18.491   7.808   -12.836  1.00 94.14 205 A 1 
ATOM 1591 O O   . ALA A 0 205 . 17.581   10.241  -14.714  1.00 94.14 205 A 1 
ATOM 1592 N N   . ASP A 0 206 . 19.820   10.403  -14.389  1.00 91.63 206 A 1 
ATOM 1593 C CA  . ASP A 0 206 . 20.230   11.207  -15.541  1.00 91.63 206 A 1 
ATOM 1594 C C   . ASP A 0 206 . 21.510   10.537  -16.092  1.00 91.63 206 A 1 
ATOM 1595 C CB  . ASP A 0 206 . 20.421   12.640  -14.999  1.00 91.63 206 A 1 
ATOM 1596 O O   . ASP A 0 206 . 22.396   10.172  -15.304  1.00 91.63 206 A 1 
ATOM 1597 C CG  . ASP A 0 206 . 21.044   13.663  -15.949  1.00 91.63 206 A 1 
ATOM 1598 O OD1 . ASP A 0 206 . 21.446   13.257  -17.057  1.00 91.63 206 A 1 
ATOM 1599 O OD2 . ASP A 0 206 . 21.186   14.819  -15.477  1.00 91.63 206 A 1 
ATOM 1600 N N   . ASP A 0 207 . 21.556   10.229  -17.393  1.00 93.29 207 A 1 
ATOM 1601 C CA  . ASP A 0 207 . 22.596   9.400   -18.036  1.00 93.29 207 A 1 
ATOM 1602 C C   . ASP A 0 207 . 23.007   9.924   -19.429  1.00 93.29 207 A 1 
ATOM 1603 C CB  . ASP A 0 207 . 22.182   7.909   -18.002  1.00 93.29 207 A 1 
ATOM 1604 O O   . ASP A 0 207 . 22.984   9.194   -20.427  1.00 93.29 207 A 1 
ATOM 1605 C CG  . ASP A 0 207 . 23.211   6.914   -18.562  1.00 93.29 207 A 1 
ATOM 1606 O OD1 . ASP A 0 207 . 24.440   7.112   -18.460  1.00 93.29 207 A 1 
ATOM 1607 O OD2 . ASP A 0 207 . 22.873   5.755   -18.906  1.00 93.29 207 A 1 
ATOM 1608 N N   . ASP A 0 208 . 23.427   11.190  -19.449  1.00 89.47 208 A 1 
ATOM 1609 C CA  . ASP A 0 208 . 24.123   11.895  -20.534  1.00 89.47 208 A 1 
ATOM 1610 C C   . ASP A 0 208 . 25.240   11.061  -21.204  1.00 89.47 208 A 1 
ATOM 1611 C CB  . ASP A 0 208 . 24.787   13.156  -19.926  1.00 89.47 208 A 1 
ATOM 1612 O O   . ASP A 0 208 . 26.201   10.628  -20.556  1.00 89.47 208 A 1 
ATOM 1613 C CG  . ASP A 0 208 . 24.120   14.498  -20.231  1.00 89.47 208 A 1 
ATOM 1614 O OD1 . ASP A 0 208 . 23.463   14.588  -21.288  1.00 89.47 208 A 1 
ATOM 1615 O OD2 . ASP A 0 208 . 24.501   15.478  -19.544  1.00 89.47 208 A 1 
ATOM 1616 N N   . GLN A 0 209 . 25.202   10.912  -22.531  1.00 91.64 209 A 1 
ATOM 1617 C CA  . GLN A 0 209 . 26.255   10.299  -23.358  1.00 91.64 209 A 1 
ATOM 1618 C C   . GLN A 0 209 . 26.509   11.118  -24.625  1.00 91.64 209 A 1 
ATOM 1619 C CB  . GLN A 0 209 . 25.876   8.853   -23.729  1.00 91.64 209 A 1 
ATOM 1620 O O   . GLN A 0 209 . 25.575   11.548  -25.294  1.00 91.64 209 A 1 
ATOM 1621 C CG  . GLN A 0 209 . 26.008   7.932   -22.512  1.00 91.64 209 A 1 
ATOM 1622 C CD  . GLN A 0 209 . 25.429   6.539   -22.701  1.00 91.64 209 A 1 
ATOM 1623 N NE2 . GLN A 0 209 . 24.803   6.015   -21.671  1.00 91.64 209 A 1 
ATOM 1624 O OE1 . GLN A 0 209 . 25.562   5.866   -23.716  1.00 91.64 209 A 1 
ATOM 1625 N N   . TRP A 0 210 . 27.779   11.299  -24.998  1.00 89.39 210 A 1 
ATOM 1626 C CA  . TRP A 0 210 . 28.148   12.030  -26.215  1.00 89.39 210 A 1 
ATOM 1627 C C   . TRP A 0 210 . 29.514   11.618  -26.771  1.00 89.39 210 A 1 
ATOM 1628 C CB  . TRP A 0 210 . 28.116   13.542  -25.939  1.00 89.39 210 A 1 
ATOM 1629 O O   . TRP A 0 210 . 30.397   11.166  -26.031  1.00 89.39 210 A 1 
ATOM 1630 C CG  . TRP A 0 210 . 29.090   14.026  -24.906  1.00 89.39 210 A 1 
ATOM 1631 C CD1 . TRP A 0 210 . 28.859   14.078  -23.576  1.00 89.39 210 A 1 
ATOM 1632 C CD2 . TRP A 0 210 . 30.447   14.528  -25.098  1.00 89.39 210 A 1 
ATOM 1633 C CE2 . TRP A 0 210 . 30.996   14.844  -23.819  1.00 89.39 210 A 1 
ATOM 1634 C CE3 . TRP A 0 210 . 31.263   14.762  -26.226  1.00 89.39 210 A 1 
ATOM 1635 N NE1 . TRP A 0 210 . 29.977   14.564  -22.928  1.00 89.39 210 A 1 
ATOM 1636 C CH2 . TRP A 0 210 . 33.091   15.553  -24.812  1.00 89.39 210 A 1 
ATOM 1637 C CZ2 . TRP A 0 210 . 32.301   15.342  -23.666  1.00 89.39 210 A 1 
ATOM 1638 C CZ3 . TRP A 0 210 . 32.568   15.271  -26.087  1.00 89.39 210 A 1 
ATOM 1639 N N   . ALA A 0 211 . 29.714   11.835  -28.071  1.00 91.44 211 A 1 
ATOM 1640 C CA  . ALA A 0 211 . 31.030   11.872  -28.699  1.00 91.44 211 A 1 
ATOM 1641 C C   . ALA A 0 211 . 31.094   12.899  -29.842  1.00 91.44 211 A 1 
ATOM 1642 C CB  . ALA A 0 211 . 31.423   10.473  -29.187  1.00 91.44 211 A 1 
ATOM 1643 O O   . ALA A 0 211 . 30.081   13.233  -30.451  1.00 91.44 211 A 1 
ATOM 1644 N N   . GLU A 0 212 . 32.307   13.364  -30.129  1.00 89.65 212 A 1 
ATOM 1645 C CA  . GLU A 0 212 . 32.662   14.203  -31.274  1.00 89.65 212 A 1 
ATOM 1646 C C   . GLU A 0 212 . 33.949   13.654  -31.915  1.00 89.65 212 A 1 
ATOM 1647 C CB  . GLU A 0 212 . 32.936   15.657  -30.836  1.00 89.65 212 A 1 
ATOM 1648 O O   . GLU A 0 212 . 34.897   13.335  -31.192  1.00 89.65 212 A 1 
ATOM 1649 C CG  . GLU A 0 212 . 31.756   16.473  -30.275  1.00 89.65 212 A 1 
ATOM 1650 C CD  . GLU A 0 212 . 32.149   17.940  -29.975  1.00 89.65 212 A 1 
ATOM 1651 O OE1 . GLU A 0 212 . 31.386   18.674  -29.312  1.00 89.65 212 A 1 
ATOM 1652 O OE2 . GLU A 0 212 . 33.209   18.428  -30.452  1.00 89.65 212 A 1 
ATOM 1653 N N   . ASP A 0 213 . 34.010   13.622  -33.246  1.00 86.53 213 A 1 
ATOM 1654 C CA  . ASP A 0 213 . 35.245   13.470  -34.032  1.00 86.53 213 A 1 
ATOM 1655 C C   . ASP A 0 213 . 35.472   14.762  -34.836  1.00 86.53 213 A 1 
ATOM 1656 C CB  . ASP A 0 213 . 35.171   12.220  -34.931  1.00 86.53 213 A 1 
ATOM 1657 O O   . ASP A 0 213 . 34.517   15.416  -35.252  1.00 86.53 213 A 1 
ATOM 1658 C CG  . ASP A 0 213 . 36.504   11.850  -35.603  1.00 86.53 213 A 1 
ATOM 1659 O OD1 . ASP A 0 213 . 37.480   12.628  -35.448  1.00 86.53 213 A 1 
ATOM 1660 O OD2 . ASP A 0 213 . 36.542   10.783  -36.256  1.00 86.53 213 A 1 
ATOM 1661 N N   . ARG A 0 214 . 36.722   15.204  -35.011  1.00 86.55 214 A 1 
ATOM 1662 C CA  . ARG A 0 214 . 37.074   16.419  -35.768  1.00 86.55 214 A 1 
ATOM 1663 C C   . ARG A 0 214 . 38.350   16.198  -36.570  1.00 86.55 214 A 1 
ATOM 1664 C CB  . ARG A 0 214 . 37.229   17.655  -34.853  1.00 86.55 214 A 1 
ATOM 1665 O O   . ARG A 0 214 . 39.453   16.386  -36.042  1.00 86.55 214 A 1 
ATOM 1666 C CG  . ARG A 0 214 . 36.070   17.914  -33.883  1.00 86.55 214 A 1 
ATOM 1667 C CD  . ARG A 0 214 . 36.145   19.273  -33.183  1.00 86.55 214 A 1 
ATOM 1668 N NE  . ARG A 0 214 . 34.881   19.594  -32.479  1.00 86.55 214 A 1 
ATOM 1669 N NH1 . ARG A 0 214 . 33.762   20.688  -34.168  1.00 86.55 214 A 1 
ATOM 1670 N NH2 . ARG A 0 214 . 32.784   20.404  -32.192  1.00 86.55 214 A 1 
ATOM 1671 C CZ  . ARG A 0 214 . 33.827   20.238  -32.947  1.00 86.55 214 A 1 
ATOM 1672 N N   . ASP A 0 215 . 38.202   15.954  -37.865  1.00 84.17 215 A 1 
ATOM 1673 C CA  . ASP A 0 215 . 39.325   15.739  -38.774  1.00 84.17 215 A 1 
ATOM 1674 C C   . ASP A 0 215 . 39.615   17.004  -39.607  1.00 84.17 215 A 1 
ATOM 1675 C CB  . ASP A 0 215 . 39.078   14.464  -39.619  1.00 84.17 215 A 1 
ATOM 1676 O O   . ASP A 0 215 . 38.719   17.674  -40.126  1.00 84.17 215 A 1 
ATOM 1677 C CG  . ASP A 0 215 . 40.252   13.470  -39.645  1.00 84.17 215 A 1 
ATOM 1678 O OD1 . ASP A 0 215 . 41.260   13.717  -38.945  1.00 84.17 215 A 1 
ATOM 1679 O OD2 . ASP A 0 215 . 40.248   12.562  -40.511  1.00 84.17 215 A 1 
ATOM 1680 N N   . GLN A 0 216 . 40.886   17.400  -39.732  1.00 78.58 216 A 1 
ATOM 1681 C CA  . GLN A 0 216 . 41.305   18.537  -40.565  1.00 78.58 216 A 1 
ATOM 1682 C C   . GLN A 0 216 . 42.584   18.244  -41.349  1.00 78.58 216 A 1 
ATOM 1683 C CB  . GLN A 0 216 . 41.476   19.845  -39.770  1.00 78.58 216 A 1 
ATOM 1684 O O   . GLN A 0 216 . 43.684   18.104  -40.801  1.00 78.58 216 A 1 
ATOM 1685 C CG  . GLN A 0 216 . 40.186   20.322  -39.094  1.00 78.58 216 A 1 
ATOM 1686 C CD  . GLN A 0 216 . 40.235   21.754  -38.565  1.00 78.58 216 A 1 
ATOM 1687 N NE2 . GLN A 0 216 . 39.081   22.318  -38.282  1.00 78.58 216 A 1 
ATOM 1688 O OE1 . GLN A 0 216 . 41.257   22.415  -38.408  1.00 78.58 216 A 1 
ATOM 1689 N N   . TYR A 0 217 . 42.449   18.304  -42.672  1.00 71.72 217 A 1 
ATOM 1690 C CA  . TYR A 0 217 . 43.509   18.117  -43.650  1.00 71.72 217 A 1 
ATOM 1691 C C   . TYR A 0 217 . 43.800   19.440  -44.361  1.00 71.72 217 A 1 
ATOM 1692 C CB  . TYR A 0 217 . 43.090   17.035  -44.655  1.00 71.72 217 A 1 
ATOM 1693 O O   . TYR A 0 217 . 43.100   19.834  -45.291  1.00 71.72 217 A 1 
ATOM 1694 C CG  . TYR A 0 217 . 42.814   15.680  -44.042  1.00 71.72 217 A 1 
ATOM 1695 C CD1 . TYR A 0 217 . 43.825   14.700  -44.000  1.00 71.72 217 A 1 
ATOM 1696 C CD2 . TYR A 0 217 . 41.536   15.400  -43.520  1.00 71.72 217 A 1 
ATOM 1697 C CE1 . TYR A 0 217 . 43.552   13.440  -43.431  1.00 71.72 217 A 1 
ATOM 1698 C CE2 . TYR A 0 217 . 41.275   14.154  -42.929  1.00 71.72 217 A 1 
ATOM 1699 O OH  . TYR A 0 217 . 42.063   11.979  -42.267  1.00 71.72 217 A 1 
ATOM 1700 C CZ  . TYR A 0 217 . 42.283   13.172  -42.871  1.00 71.72 217 A 1 
ATOM 1701 N N   . ALA A 0 218 . 44.882   20.117  -43.971  1.00 62.38 218 A 1 
ATOM 1702 C CA  . ALA A 0 218 . 45.346   21.331  -44.642  1.00 62.38 218 A 1 
ATOM 1703 C C   . ALA A 0 218 . 46.733   21.113  -45.266  1.00 62.38 218 A 1 
ATOM 1704 C CB  . ALA A 0 218 . 45.280   22.500  -43.657  1.00 62.38 218 A 1 
ATOM 1705 O O   . ALA A 0 218 . 47.749   20.957  -44.572  1.00 62.38 218 A 1 
ATOM 1706 N N   . LYS A 0 219 . 46.791   21.123  -46.603  1.00 56.97 219 A 1 
ATOM 1707 C CA  . LYS A 0 219 . 48.009   20.869  -47.386  1.00 56.97 219 A 1 
ATOM 1708 C C   . LYS A 0 219 . 48.439   22.126  -48.140  1.00 56.97 219 A 1 
ATOM 1709 C CB  . LYS A 0 219 . 47.739   19.678  -48.311  1.00 56.97 219 A 1 
ATOM 1710 O O   . LYS A 0 219 . 47.812   22.526  -49.111  1.00 56.97 219 A 1 
ATOM 1711 C CG  . LYS A 0 219 . 48.993   19.221  -49.071  1.00 56.97 219 A 1 
ATOM 1712 C CD  . LYS A 0 219 . 48.598   18.027  -49.940  1.00 56.97 219 A 1 
ATOM 1713 C CE  . LYS A 0 219 . 49.712   17.592  -50.888  1.00 56.97 219 A 1 
ATOM 1714 N NZ  . LYS A 0 219 . 49.132   16.690  -51.910  1.00 56.97 219 A 1 
ATOM 1715 N N   . GLY A 0 220 . 49.546   22.739  -47.714  1.00 51.21 220 A 1 
ATOM 1716 C CA  . GLY A 0 220 . 50.062   23.953  -48.356  1.00 51.21 220 A 1 
ATOM 1717 C C   . GLY A 0 220 . 50.515   23.755  -49.814  1.00 51.21 220 A 1 
ATOM 1718 O O   . GLY A 0 220 . 51.065   22.710  -50.161  1.00 51.21 220 A 1 
ATOM 1719 N N   . ASP A 0 221 . 50.359   24.806  -50.629  1.00 49.03 221 A 1 
ATOM 1720 C CA  . ASP A 0 221 . 50.584   24.885  -52.092  1.00 49.03 221 A 1 
ATOM 1721 C C   . ASP A 0 221 . 52.056   24.703  -52.577  1.00 49.03 221 A 1 
ATOM 1722 C CB  . ASP A 0 221 . 50.054   26.251  -52.591  1.00 49.03 221 A 1 
ATOM 1723 O O   . ASP A 0 221 . 52.548   25.467  -53.413  1.00 49.03 221 A 1 
ATOM 1724 C CG  . ASP A 0 221 . 48.593   26.539  -52.251  1.00 49.03 221 A 1 
ATOM 1725 O OD1 . ASP A 0 221 . 47.736   25.778  -52.735  1.00 49.03 221 A 1 
ATOM 1726 O OD2 . ASP A 0 221 . 48.365   27.525  -51.510  1.00 49.03 221 A 1 
ATOM 1727 N N   . TYR A 0 222 . 52.833   23.764  -52.022  1.00 46.47 222 A 1 
ATOM 1728 C CA  . TYR A 0 222 . 54.283   23.984  -51.862  1.00 46.47 222 A 1 
ATOM 1729 C C   . TYR A 0 222 . 55.292   23.227  -52.753  1.00 46.47 222 A 1 
ATOM 1730 C CB  . TYR A 0 222 . 54.646   23.992  -50.368  1.00 46.47 222 A 1 
ATOM 1731 O O   . TYR A 0 222 . 56.490   23.471  -52.611  1.00 46.47 222 A 1 
ATOM 1732 C CG  . TYR A 0 222 . 55.148   25.362  -49.960  1.00 46.47 222 A 1 
ATOM 1733 C CD1 . TYR A 0 222 . 56.512   25.673  -50.107  1.00 46.47 222 A 1 
ATOM 1734 C CD2 . TYR A 0 222 . 54.231   26.365  -49.586  1.00 46.47 222 A 1 
ATOM 1735 C CE1 . TYR A 0 222 . 56.969   26.982  -49.866  1.00 46.47 222 A 1 
ATOM 1736 C CE2 . TYR A 0 222 . 54.683   27.677  -49.343  1.00 46.47 222 A 1 
ATOM 1737 O OH  . TYR A 0 222 . 56.492   29.253  -49.262  1.00 46.47 222 A 1 
ATOM 1738 C CZ  . TYR A 0 222 . 56.052   27.986  -49.485  1.00 46.47 222 A 1 
ATOM 1739 N N   . ASP A 0 223 . 54.874   22.405  -53.723  1.00 46.96 223 A 1 
ATOM 1740 C CA  . ASP A 0 223 . 55.823   21.659  -54.588  1.00 46.96 223 A 1 
ATOM 1741 C C   . ASP A 0 223 . 56.181   22.356  -55.928  1.00 46.96 223 A 1 
ATOM 1742 C CB  . ASP A 0 223 . 55.314   20.218  -54.807  1.00 46.96 223 A 1 
ATOM 1743 O O   . ASP A 0 223 . 57.142   21.979  -56.604  1.00 46.96 223 A 1 
ATOM 1744 C CG  . ASP A 0 223 . 55.588   19.267  -53.628  1.00 46.96 223 A 1 
ATOM 1745 O OD1 . ASP A 0 223 . 56.590   19.486  -52.912  1.00 46.96 223 A 1 
ATOM 1746 O OD2 . ASP A 0 223 . 54.814   18.290  -53.489  1.00 46.96 223 A 1 
ATOM 1747 N N   . ALA A 0 224 . 55.451   23.400  -56.342  1.00 47.48 224 A 1 
ATOM 1748 C CA  . ALA A 0 224 . 55.464   23.852  -57.743  1.00 47.48 224 A 1 
ATOM 1749 C C   . ALA A 0 224 . 56.649   24.747  -58.181  1.00 47.48 224 A 1 
ATOM 1750 C CB  . ALA A 0 224 . 54.116   24.520  -58.039  1.00 47.48 224 A 1 
ATOM 1751 O O   . ALA A 0 224 . 56.932   24.816  -59.378  1.00 47.48 224 A 1 
ATOM 1752 N N   . TYR A 0 225 . 57.348   25.437  -57.267  1.00 45.34 225 A 1 
ATOM 1753 C CA  . TYR A 0 225 . 58.391   26.422  -57.637  1.00 45.34 225 A 1 
ATOM 1754 C C   . TYR A 0 225 . 59.840   25.917  -57.474  1.00 45.34 225 A 1 
ATOM 1755 C CB  . TYR A 0 225 . 58.144   27.756  -56.903  1.00 45.34 225 A 1 
ATOM 1756 O O   . TYR A 0 225 . 60.770   26.541  -57.983  1.00 45.34 225 A 1 
ATOM 1757 C CG  . TYR A 0 225 . 58.371   28.988  -57.770  1.00 45.34 225 A 1 
ATOM 1758 C CD1 . TYR A 0 225 . 59.624   29.634  -57.794  1.00 45.34 225 A 1 
ATOM 1759 C CD2 . TYR A 0 225 . 57.319   29.479  -58.569  1.00 45.34 225 A 1 
ATOM 1760 C CE1 . TYR A 0 225 . 59.823   30.768  -58.608  1.00 45.34 225 A 1 
ATOM 1761 C CE2 . TYR A 0 225 . 57.513   30.611  -59.386  1.00 45.34 225 A 1 
ATOM 1762 O OH  . TYR A 0 225 . 58.956   32.345  -60.200  1.00 45.34 225 A 1 
ATOM 1763 C CZ  . TYR A 0 225 . 58.765   31.258  -59.407  1.00 45.34 225 A 1 
ATOM 1764 N N   . GLY A 0 226 . 60.055   24.792  -56.778  1.00 45.72 226 A 1 
ATOM 1765 C CA  . GLY A 0 226 . 61.395   24.272  -56.464  1.00 45.72 226 A 1 
ATOM 1766 C C   . GLY A 0 226 . 61.983   23.319  -57.512  1.00 45.72 226 A 1 
ATOM 1767 O O   . GLY A 0 226 . 63.169   23.399  -57.829  1.00 45.72 226 A 1 
ATOM 1768 N N   . MET A 0 227 . 61.167   22.429  -58.089  1.00 47.65 227 A 1 
ATOM 1769 C CA  . MET A 0 227 . 61.665   21.345  -58.958  1.00 47.65 227 A 1 
ATOM 1770 C C   . MET A 0 227 . 62.004   21.770  -60.398  1.00 47.65 227 A 1 
ATOM 1771 C CB  . MET A 0 227 . 60.688   20.159  -58.951  1.00 47.65 227 A 1 
ATOM 1772 O O   . MET A 0 227 . 62.616   20.999  -61.133  1.00 47.65 227 A 1 
ATOM 1773 C CG  . MET A 0 227 . 60.574   19.513  -57.564  1.00 47.65 227 A 1 
ATOM 1774 S SD  . MET A 0 227 . 59.848   17.851  -57.576  1.00 47.65 227 A 1 
ATOM 1775 C CE  . MET A 0 227 . 61.251   16.868  -58.169  1.00 47.65 227 A 1 
ATOM 1776 N N   . ALA A 0 228 . 61.655   22.992  -60.810  1.00 45.56 228 A 1 
ATOM 1777 C CA  . ALA A 0 228 . 61.978   23.520  -62.139  1.00 45.56 228 A 1 
ATOM 1778 C C   . ALA A 0 228 . 63.374   24.179  -62.232  1.00 45.56 228 A 1 
ATOM 1779 C CB  . ALA A 0 228 . 60.855   24.481  -62.552  1.00 45.56 228 A 1 
ATOM 1780 O O   . ALA A 0 228 . 63.788   24.569  -63.322  1.00 45.56 228 A 1 
ATOM 1781 N N   . ALA A 0 229 . 64.094   24.328  -61.111  1.00 43.40 229 A 1 
ATOM 1782 C CA  . ALA A 0 229 . 65.294   25.170  -61.012  1.00 43.40 229 A 1 
ATOM 1783 C C   . ALA A 0 229 . 66.626   24.409  -60.811  1.00 43.40 229 A 1 
ATOM 1784 C CB  . ALA A 0 229 . 65.040   26.206  -59.908  1.00 43.40 229 A 1 
ATOM 1785 O O   . ALA A 0 229 . 67.675   25.040  -60.704  1.00 43.40 229 A 1 
ATOM 1786 N N   . SER A 0 230 . 66.618   23.073  -60.761  1.00 45.97 230 A 1 
ATOM 1787 C CA  . SER A 0 230 . 67.782   22.235  -60.411  1.00 45.97 230 A 1 
ATOM 1788 C C   . SER A 0 230 . 68.269   21.337  -61.564  1.00 45.97 230 A 1 
ATOM 1789 C CB  . SER A 0 230 . 67.493   21.468  -59.113  1.00 45.97 230 A 1 
ATOM 1790 O O   . SER A 0 230 . 68.451   20.132  -61.400  1.00 45.97 230 A 1 
ATOM 1791 O OG  . SER A 0 230 . 66.238   20.814  -59.176  1.00 45.97 230 A 1 
ATOM 1792 N N   . ALA A 0 231 . 68.500   21.927  -62.744  1.00 40.12 231 A 1 
ATOM 1793 C CA  . ALA A 0 231 . 68.964   21.210  -63.943  1.00 40.12 231 A 1 
ATOM 1794 C C   . ALA A 0 231 . 70.027   21.969  -64.775  1.00 40.12 231 A 1 
ATOM 1795 C CB  . ALA A 0 231 . 67.744   20.763  -64.760  1.00 40.12 231 A 1 
ATOM 1796 O O   . ALA A 0 231 . 69.958   22.012  -66.000  1.00 40.12 231 A 1 
ATOM 1797 N N   . ASP A 0 232 . 71.033   22.530  -64.104  1.00 39.97 232 A 1 
ATOM 1798 C CA  . ASP A 0 232 . 72.340   22.916  -64.667  1.00 39.97 232 A 1 
ATOM 1799 C C   . ASP A 0 232 . 73.359   22.657  -63.524  1.00 39.97 232 A 1 
ATOM 1800 C CB  . ASP A 0 232 . 72.284   24.385  -65.161  1.00 39.97 232 A 1 
ATOM 1801 O O   . ASP A 0 232 . 73.026   22.868  -62.361  1.00 39.97 232 A 1 
ATOM 1802 C CG  . ASP A 0 232 . 73.127   24.702  -66.411  1.00 39.97 232 A 1 
ATOM 1803 O OD1 . ASP A 0 232 . 73.674   23.764  -67.040  1.00 39.97 232 A 1 
ATOM 1804 O OD2 . ASP A 0 232 . 73.254   25.904  -66.734  1.00 39.97 232 A 1 
ATOM 1805 N N   . GLN A 0 233 . 74.568   22.121  -63.703  1.00 37.77 233 A 1 
ATOM 1806 C CA  . GLN A 0 233 . 75.481   22.292  -64.826  1.00 37.77 233 A 1 
ATOM 1807 C C   . GLN A 0 233 . 76.529   21.156  -64.886  1.00 37.77 233 A 1 
ATOM 1808 C CB  . GLN A 0 233 . 76.162   23.654  -64.564  1.00 37.77 233 A 1 
ATOM 1809 O O   . GLN A 0 233 . 76.941   20.618  -63.862  1.00 37.77 233 A 1 
ATOM 1810 C CG  . GLN A 0 233 . 76.939   24.280  -65.724  1.00 37.77 233 A 1 
ATOM 1811 C CD  . GLN A 0 233 . 77.598   25.603  -65.326  1.00 37.77 233 A 1 
ATOM 1812 N NE2 . GLN A 0 233 . 78.151   26.331  -66.268  1.00 37.77 233 A 1 
ATOM 1813 O OE1 . GLN A 0 233 . 77.690   26.003  -64.178  1.00 37.77 233 A 1 
ATOM 1814 N N   . ALA A 0 234 . 77.027   20.863  -66.093  1.00 34.82 234 A 1 
ATOM 1815 C CA  . ALA A 0 234 . 78.266   20.121  -66.387  1.00 34.82 234 A 1 
ATOM 1816 C C   . ALA A 0 234 . 78.410   18.642  -65.932  1.00 34.82 234 A 1 
ATOM 1817 C CB  . ALA A 0 234 . 79.467   20.970  -65.932  1.00 34.82 234 A 1 
ATOM 1818 O O   . ALA A 0 234 . 79.016   18.327  -64.911  1.00 34.82 234 A 1 
ATOM 1819 N N   . THR A 0 235 . 78.144   17.708  -66.854  1.00 40.66 235 A 1 
ATOM 1820 C CA  . THR A 0 235 . 79.211   16.784  -67.310  1.00 40.66 235 A 1 
ATOM 1821 C C   . THR A 0 235 . 78.933   16.208  -68.700  1.00 40.66 235 A 1 
ATOM 1822 C CB  . THR A 0 235 . 79.577   15.633  -66.343  1.00 40.66 235 A 1 
ATOM 1823 O O   . THR A 0 235 . 77.803   15.921  -69.083  1.00 40.66 235 A 1 
ATOM 1824 C CG2 . THR A 0 235 . 81.015   15.793  -65.843  1.00 40.66 235 A 1 
ATOM 1825 O OG1 . THR A 0 235 . 78.758   15.572  -65.209  1.00 40.66 235 A 1 
ATOM 1826 N N   . ASN A 0 236 . 79.998   16.080  -69.490  1.00 39.43 236 A 1 
ATOM 1827 C CA  . ASN A 0 236 . 79.949   15.768  -70.914  1.00 39.43 236 A 1 
ATOM 1828 C C   . ASN A 0 236 . 79.991   14.244  -71.144  1.00 39.43 236 A 1 
ATOM 1829 C CB  . ASN A 0 236 . 81.137   16.528  -71.544  1.00 39.43 236 A 1 
ATOM 1830 O O   . ASN A 0 236 . 81.077   13.676  -71.236  1.00 39.43 236 A 1 
ATOM 1831 C CG  . ASN A 0 236 . 81.157   16.525  -73.060  1.00 39.43 236 A 1 
ATOM 1832 N ND2 . ASN A 0 236 . 82.258   16.929  -73.651  1.00 39.43 236 A 1 
ATOM 1833 O OD1 . ASN A 0 236 . 80.194   16.209  -73.734  1.00 39.43 236 A 1 
ATOM 1834 N N   . GLY A 0 237 . 78.835   13.571  -71.218  1.00 36.79 237 A 1 
ATOM 1835 C CA  . GLY A 0 237 . 78.807   12.139  -71.546  1.00 36.79 237 A 1 
ATOM 1836 C C   . GLY A 0 237 . 77.486   11.402  -71.311  1.00 36.79 237 A 1 
ATOM 1837 O O   . GLY A 0 237 . 77.186   11.012  -70.192  1.00 36.79 237 A 1 
ATOM 1838 N N   . SER A 0 238 . 76.759   11.133  -72.402  1.00 36.20 238 A 1 
ATOM 1839 C CA  . SER A 0 238 . 75.930   9.933   -72.634  1.00 36.20 238 A 1 
ATOM 1840 C C   . SER A 0 238 . 75.360   9.194   -71.400  1.00 36.20 238 A 1 
ATOM 1841 C CB  . SER A 0 238 . 76.749   8.970   -73.507  1.00 36.20 238 A 1 
ATOM 1842 O O   . SER A 0 238 . 75.799   8.086   -71.083  1.00 36.20 238 A 1 
ATOM 1843 O OG  . SER A 0 238 . 75.987   7.837   -73.863  1.00 36.20 238 A 1 
ATOM 1844 N N   . ALA A 0 239 . 74.303   9.734   -70.792  1.00 40.04 239 A 1 
ATOM 1845 C CA  . ALA A 0 239 . 73.415   8.993   -69.893  1.00 40.04 239 A 1 
ATOM 1846 C C   . ALA A 0 239 . 71.952   9.159   -70.342  1.00 40.04 239 A 1 
ATOM 1847 C CB  . ALA A 0 239 . 73.658   9.441   -68.447  1.00 40.04 239 A 1 
ATOM 1848 O O   . ALA A 0 239 . 71.529   10.250  -70.726  1.00 40.04 239 A 1 
ATOM 1849 N N   . ASP A 0 240 . 71.178   8.069   -70.339  1.00 39.07 240 A 1 
ATOM 1850 C CA  . ASP A 0 240 . 69.799   8.049   -70.837  1.00 39.07 240 A 1 
ATOM 1851 C C   . ASP A 0 240 . 68.837   8.867   -69.953  1.00 39.07 240 A 1 
ATOM 1852 C CB  . ASP A 0 240 . 69.295   6.597   -70.959  1.00 39.07 240 A 1 
ATOM 1853 O O   . ASP A 0 240 . 68.215   8.343   -69.029  1.00 39.07 240 A 1 
ATOM 1854 C CG  . ASP A 0 240 . 69.686   5.920   -72.271  1.00 39.07 240 A 1 
ATOM 1855 O OD1 . ASP A 0 240 . 69.194   6.395   -73.326  1.00 39.07 240 A 1 
ATOM 1856 O OD2 . ASP A 0 240 . 70.392   4.893   -72.201  1.00 39.07 240 A 1 
ATOM 1857 N N   . PHE A 0 241 . 68.579   10.125  -70.322  1.00 44.34 241 A 1 
ATOM 1858 C CA  . PHE A 0 241 . 67.526   10.966  -69.722  1.00 44.34 241 A 1 
ATOM 1859 C C   . PHE A 0 241 . 66.082   10.446  -69.944  1.00 44.34 241 A 1 
ATOM 1860 C CB  . PHE A 0 241 . 67.700   12.415  -70.205  1.00 44.34 241 A 1 
ATOM 1861 O O   . PHE A 0 241 . 65.109   11.090  -69.562  1.00 44.34 241 A 1 
ATOM 1862 C CG  . PHE A 0 241 . 68.928   13.100  -69.634  1.00 44.34 241 A 1 
ATOM 1863 C CD1 . PHE A 0 241 . 68.889   13.619  -68.325  1.00 44.34 241 A 1 
ATOM 1864 C CD2 . PHE A 0 241 . 70.111   13.209  -70.391  1.00 44.34 241 A 1 
ATOM 1865 C CE1 . PHE A 0 241 . 70.023   14.242  -67.776  1.00 44.34 241 A 1 
ATOM 1866 C CE2 . PHE A 0 241 . 71.246   13.832  -69.840  1.00 44.34 241 A 1 
ATOM 1867 C CZ  . PHE A 0 241 . 71.202   14.349  -68.533  1.00 44.34 241 A 1 
ATOM 1868 N N   . LYS A 0 242 . 65.905   9.249   -70.519  1.00 44.71 242 A 1 
ATOM 1869 C CA  . LYS A 0 242 . 64.607   8.629   -70.854  1.00 44.71 242 A 1 
ATOM 1870 C C   . LYS A 0 242 . 63.853   8.007   -69.666  1.00 44.71 242 A 1 
ATOM 1871 C CB  . LYS A 0 242 . 64.809   7.609   -71.985  1.00 44.71 242 A 1 
ATOM 1872 O O   . LYS A 0 242 . 62.913   7.247   -69.887  1.00 44.71 242 A 1 
ATOM 1873 C CG  . LYS A 0 242 . 65.153   8.285   -73.315  1.00 44.71 242 A 1 
ATOM 1874 C CD  . LYS A 0 242 . 65.334   7.207   -74.382  1.00 44.71 242 A 1 
ATOM 1875 C CE  . LYS A 0 242 . 65.648   7.849   -75.731  1.00 44.71 242 A 1 
ATOM 1876 N NZ  . LYS A 0 242 . 66.120   6.817   -76.680  1.00 44.71 242 A 1 
ATOM 1877 N N   . LYS A 0 243 . 64.257   8.280   -68.421  1.00 45.42 243 A 1 
ATOM 1878 C CA  . LYS A 0 243 . 63.619   7.731   -67.205  1.00 45.42 243 A 1 
ATOM 1879 C C   . LYS A 0 243 . 63.321   8.755   -66.098  1.00 45.42 243 A 1 
ATOM 1880 C CB  . LYS A 0 243 . 64.438   6.533   -66.680  1.00 45.42 243 A 1 
ATOM 1881 O O   . LYS A 0 243 . 62.826   8.355   -65.053  1.00 45.42 243 A 1 
ATOM 1882 C CG  . LYS A 0 243 . 64.281   5.290   -67.573  1.00 45.42 243 A 1 
ATOM 1883 C CD  . LYS A 0 243 . 64.933   4.063   -66.926  1.00 45.42 243 A 1 
ATOM 1884 C CE  . LYS A 0 243 . 64.663   2.813   -67.771  1.00 45.42 243 A 1 
ATOM 1885 N NZ  . LYS A 0 243 . 65.263   1.607   -67.148  1.00 45.42 243 A 1 
ATOM 1886 N N   . ALA A 0 244 . 63.579   10.048  -66.312  1.00 43.50 244 A 1 
ATOM 1887 C CA  . ALA A 0 244 . 63.516   11.061  -65.247  1.00 43.50 244 A 1 
ATOM 1888 C C   . ALA A 0 244 . 62.159   11.786  -65.080  1.00 43.50 244 A 1 
ATOM 1889 C CB  . ALA A 0 244 . 64.673   12.044  -65.465  1.00 43.50 244 A 1 
ATOM 1890 O O   . ALA A 0 244 . 61.998   12.529  -64.122  1.00 43.50 244 A 1 
ATOM 1891 N N   . SER A 0 245 . 61.186   11.586  -65.978  1.00 48.72 245 A 1 
ATOM 1892 C CA  . SER A 0 245 . 59.891   12.300  -65.952  1.00 48.72 245 A 1 
ATOM 1893 C C   . SER A 0 245 . 58.660   11.403  -66.144  1.00 48.72 245 A 1 
ATOM 1894 C CB  . SER A 0 245 . 59.909   13.451  -66.962  1.00 48.72 245 A 1 
ATOM 1895 O O   . SER A 0 245 . 57.562   11.897  -66.374  1.00 48.72 245 A 1 
ATOM 1896 O OG  . SER A 0 245 . 60.222   12.972  -68.260  1.00 48.72 245 A 1 
ATOM 1897 N N   . TYR A 0 246 . 58.819   10.081  -66.012  1.00 40.24 246 A 1 
ATOM 1898 C CA  . TYR A 0 246 . 57.709   9.114   -66.014  1.00 40.24 246 A 1 
ATOM 1899 C C   . TYR A 0 246 . 57.296   8.719   -64.581  1.00 40.24 246 A 1 
ATOM 1900 C CB  . TYR A 0 246 . 58.008   7.944   -66.975  1.00 40.24 246 A 1 
ATOM 1901 O O   . TYR A 0 246 . 57.015   7.557   -64.285  1.00 40.24 246 A 1 
ATOM 1902 C CG  . TYR A 0 246 . 56.912   7.710   -68.001  1.00 40.24 246 A 1 
ATOM 1903 C CD1 . TYR A 0 246 . 55.860   6.811   -67.735  1.00 40.24 246 A 1 
ATOM 1904 C CD2 . TYR A 0 246 . 56.938   8.416   -69.221  1.00 40.24 246 A 1 
ATOM 1905 C CE1 . TYR A 0 246 . 54.853   6.598   -68.698  1.00 40.24 246 A 1 
ATOM 1906 C CE2 . TYR A 0 246 . 55.929   8.213   -70.183  1.00 40.24 246 A 1 
ATOM 1907 O OH  . TYR A 0 246 . 53.914   7.089   -70.850  1.00 40.24 246 A 1 
ATOM 1908 C CZ  . TYR A 0 246 . 54.887   7.296   -69.924  1.00 40.24 246 A 1 
ATOM 1909 N N   . GLY A 0 247 . 57.293   9.702   -63.674  1.00 40.80 247 A 1 
ATOM 1910 C CA  . GLY A 0 247 . 56.602   9.594   -62.392  1.00 40.80 247 A 1 
ATOM 1911 C C   . GLY A 0 247 . 55.099   9.653   -62.649  1.00 40.80 247 A 1 
ATOM 1912 O O   . GLY A 0 247 . 54.646   10.499  -63.417  1.00 40.80 247 A 1 
ATOM 1913 N N   . ARG A 0 248 . 54.337   8.720   -62.067  1.00 38.59 248 A 1 
ATOM 1914 C CA  . ARG A 0 248 . 52.878   8.647   -62.249  1.00 38.59 248 A 1 
ATOM 1915 C C   . ARG A 0 248 . 52.273   10.009  -61.910  1.00 38.59 248 A 1 
ATOM 1916 C CB  . ARG A 0 248 . 52.254   7.583   -61.327  1.00 38.59 248 A 1 
ATOM 1917 O O   . ARG A 0 248 . 52.579   10.541  -60.846  1.00 38.59 248 A 1 
ATOM 1918 C CG  . ARG A 0 248 . 52.888   6.188   -61.434  1.00 38.59 248 A 1 
ATOM 1919 C CD  . ARG A 0 248 . 52.244   5.245   -60.409  1.00 38.59 248 A 1 
ATOM 1920 N NE  . ARG A 0 248 . 53.147   4.131   -60.053  1.00 38.59 248 A 1 
ATOM 1921 N NH1 . ARG A 0 248 . 52.036   2.396   -61.075  1.00 38.59 248 A 1 
ATOM 1922 N NH2 . ARG A 0 248 . 53.866   1.984   -59.867  1.00 38.59 248 A 1 
ATOM 1923 C CZ  . ARG A 0 248 . 53.011   2.849   -60.338  1.00 38.59 248 A 1 
ATOM 1924 N N   . GLY A 0 249 . 51.411   10.531  -62.780  1.00 40.57 249 A 1 
ATOM 1925 C CA  . GLY A 0 249 . 50.582   11.686  -62.456  1.00 40.57 249 A 1 
ATOM 1926 C C   . GLY A 0 249 . 49.584   11.292  -61.377  1.00 40.57 249 A 1 
ATOM 1927 O O   . GLY A 0 249 . 48.481   10.868  -61.697  1.00 40.57 249 A 1 
ATOM 1928 N N   . ALA A 0 250 . 50.007   11.364  -60.116  1.00 41.10 250 A 1 
ATOM 1929 C CA  . ALA A 0 250 . 49.085   11.407  -59.000  1.00 41.10 250 A 1 
ATOM 1930 C C   . ALA A 0 250 . 48.245   12.675  -59.164  1.00 41.10 250 A 1 
ATOM 1931 C CB  . ALA A 0 250 . 49.876   11.393  -57.684  1.00 41.10 250 A 1 
ATOM 1932 O O   . ALA A 0 250 . 48.784   13.746  -59.452  1.00 41.10 250 A 1 
ATOM 1933 N N   . GLU A 0 251 . 46.934   12.547  -59.011  1.00 44.04 251 A 1 
ATOM 1934 C CA  . GLU A 0 251 . 46.030   13.688  -58.951  1.00 44.04 251 A 1 
ATOM 1935 C C   . GLU A 0 251 . 46.327   14.414  -57.635  1.00 44.04 251 A 1 
ATOM 1936 C CB  . GLU A 0 251 . 44.585   13.184  -59.116  1.00 44.04 251 A 1 
ATOM 1937 O O   . GLU A 0 251 . 45.903   14.006  -56.557  1.00 44.04 251 A 1 
ATOM 1938 C CG  . GLU A 0 251 . 44.362   12.765  -60.588  1.00 44.04 251 A 1 
ATOM 1939 C CD  . GLU A 0 251 . 43.189   11.802  -60.830  1.00 44.04 251 A 1 
ATOM 1940 O OE1 . GLU A 0 251 . 42.692   11.804  -61.982  1.00 44.04 251 A 1 
ATOM 1941 O OE2 . GLU A 0 251 . 42.878   11.002  -59.923  1.00 44.04 251 A 1 
ATOM 1942 N N   . TYR A 0 252 . 47.191   15.430  -57.714  1.00 46.17 252 A 1 
ATOM 1943 C CA  . TYR A 0 252 . 47.628   16.206  -56.560  1.00 46.17 252 A 1 
ATOM 1944 C C   . TYR A 0 252 . 46.473   17.096  -56.092  1.00 46.17 252 A 1 
ATOM 1945 C CB  . TYR A 0 252 . 48.908   17.007  -56.881  1.00 46.17 252 A 1 
ATOM 1946 O O   . TYR A 0 252 . 46.335   18.236  -56.529  1.00 46.17 252 A 1 
ATOM 1947 C CG  . TYR A 0 252 . 50.207   16.377  -56.402  1.00 46.17 252 A 1 
ATOM 1948 C CD1 . TYR A 0 252 . 50.849   16.881  -55.251  1.00 46.17 252 A 1 
ATOM 1949 C CD2 . TYR A 0 252 . 50.813   15.342  -57.140  1.00 46.17 252 A 1 
ATOM 1950 C CE1 . TYR A 0 252 . 52.097   16.365  -54.848  1.00 46.17 252 A 1 
ATOM 1951 C CE2 . TYR A 0 252 . 52.053   14.810  -56.732  1.00 46.17 252 A 1 
ATOM 1952 O OH  . TYR A 0 252 . 53.930   14.870  -55.234  1.00 46.17 252 A 1 
ATOM 1953 C CZ  . TYR A 0 252 . 52.703   15.330  -55.592  1.00 46.17 252 A 1 
ATOM 1954 N N   . TRP A 0 253 . 45.674   16.570  -55.166  1.00 45.98 253 A 1 
ATOM 1955 C CA  . TRP A 0 253 . 44.793   17.376  -54.331  1.00 45.98 253 A 1 
ATOM 1956 C C   . TRP A 0 253 . 45.638   18.392  -53.544  1.00 45.98 253 A 1 
ATOM 1957 C CB  . TRP A 0 253 . 43.958   16.468  -53.419  1.00 45.98 253 A 1 
ATOM 1958 O O   . TRP A 0 253 . 46.645   18.033  -52.909  1.00 45.98 253 A 1 
ATOM 1959 C CG  . TRP A 0 253 . 42.855   15.716  -54.109  1.00 45.98 253 A 1 
ATOM 1960 C CD1 . TRP A 0 253 . 42.989   14.590  -54.850  1.00 45.98 253 A 1 
ATOM 1961 C CD2 . TRP A 0 253 . 41.421   16.013  -54.103  1.00 45.98 253 A 1 
ATOM 1962 C CE2 . TRP A 0 253 . 40.745   15.013  -54.867  1.00 45.98 253 A 1 
ATOM 1963 C CE3 . TRP A 0 253 . 40.620   17.018  -53.521  1.00 45.98 253 A 1 
ATOM 1964 N NE1 . TRP A 0 253 . 41.751   14.180  -55.305  1.00 45.98 253 A 1 
ATOM 1965 C CH2 . TRP A 0 253 . 38.586   16.012  -54.433  1.00 45.98 253 A 1 
ATOM 1966 C CZ2 . TRP A 0 253 . 39.353   15.000  -55.037  1.00 45.98 253 A 1 
ATOM 1967 C CZ3 . TRP A 0 253 . 39.222   17.016  -53.686  1.00 45.98 253 A 1 
ATOM 1968 N N   . GLY A 0 254 . 45.237   19.660  -53.654  1.00 53.31 254 A 1 
ATOM 1969 C CA  . GLY A 0 254 . 45.797   20.833  -52.971  1.00 53.31 254 A 1 
ATOM 1970 C C   . GLY A 0 254 . 44.716   21.646  -52.252  1.00 53.31 254 A 1 
ATOM 1971 O O   . GLY A 0 254 . 44.857   22.854  -52.090  1.00 53.31 254 A 1 
ATOM 1972 N N   . GLY A 0 255 . 43.604   20.996  -51.904  1.00 58.43 255 A 1 
ATOM 1973 C CA  . GLY A 0 255 . 42.533   21.601  -51.123  1.00 58.43 255 A 1 
ATOM 1974 C C   . GLY A 0 255 . 42.777   21.526  -49.618  1.00 58.43 255 A 1 
ATOM 1975 O O   . GLY A 0 255 . 43.652   20.790  -49.154  1.00 58.43 255 A 1 
ATOM 1976 N N   . ASP A 0 256 . 41.975   22.291  -48.881  1.00 67.80 256 A 1 
ATOM 1977 C CA  . ASP A 0 256 . 41.759   22.072  -47.450  1.00 67.80 256 A 1 
ATOM 1978 C C   . ASP A 0 256 . 40.456   21.262  -47.299  1.00 67.80 256 A 1 
ATOM 1979 C CB  . ASP A 0 256 . 41.676   23.408  -46.682  1.00 67.80 256 A 1 
ATOM 1980 O O   . ASP A 0 256 . 39.451   21.628  -47.914  1.00 67.80 256 A 1 
ATOM 1981 C CG  . ASP A 0 256 . 42.890   24.342  -46.823  1.00 67.80 256 A 1 
ATOM 1982 O OD1 . ASP A 0 256 . 44.054   23.919  -46.639  1.00 67.80 256 A 1 
ATOM 1983 O OD2 . ASP A 0 256 . 42.674   25.551  -47.102  1.00 67.80 256 A 1 
ATOM 1984 N N   . GLN A 0 257 . 40.468   20.191  -46.504  1.00 74.20 257 A 1 
ATOM 1985 C CA  . GLN A 0 257 . 39.283   19.402  -46.139  1.00 74.20 257 A 1 
ATOM 1986 C C   . GLN A 0 257 . 39.133   19.392  -44.614  1.00 74.20 257 A 1 
ATOM 1987 C CB  . GLN A 0 257 . 39.360   17.984  -46.742  1.00 74.20 257 A 1 
ATOM 1988 O O   . GLN A 0 257 . 40.134   19.370  -43.892  1.00 74.20 257 A 1 
ATOM 1989 C CG  . GLN A 0 257 . 38.096   17.138  -46.474  1.00 74.20 257 A 1 
ATOM 1990 C CD  . GLN A 0 257 . 38.114   15.755  -47.125  1.00 74.20 257 A 1 
ATOM 1991 N NE2 . GLN A 0 257 . 37.085   14.969  -46.895  1.00 74.20 257 A 1 
ATOM 1992 O OE1 . GLN A 0 257 . 39.035   15.385  -47.852  1.00 74.20 257 A 1 
ATOM 1993 N N   . SER A 0 258 . 37.900   19.434  -44.128  1.00 81.02 258 A 1 
ATOM 1994 C CA  . SER A 0 258 . 37.562   19.244  -42.720  1.00 81.02 258 A 1 
ATOM 1995 C C   . SER A 0 258 . 36.282   18.438  -42.603  1.00 81.02 258 A 1 
ATOM 1996 C CB  . SER A 0 258 . 37.389   20.576  -41.988  1.00 81.02 258 A 1 
ATOM 1997 O O   . SER A 0 258 . 35.333   18.752  -43.313  1.00 81.02 258 A 1 
ATOM 1998 O OG  . SER A 0 258 . 36.397   21.378  -42.607  1.00 81.02 258 A 1 
ATOM 1999 N N   . ASP A 0 259 . 36.293   17.496  -41.679  1.00 81.95 259 A 1 
ATOM 2000 C CA  . ASP A 0 259 . 35.264   16.500  -41.404  1.00 81.95 259 A 1 
ATOM 2001 C C   . ASP A 0 259 . 34.851   16.650  -39.923  1.00 81.95 259 A 1 
ATOM 2002 C CB  . ASP A 0 259 . 35.906   15.143  -41.742  1.00 81.95 259 A 1 
ATOM 2003 O O   . ASP A 0 259 . 35.670   17.077  -39.088  1.00 81.95 259 A 1 
ATOM 2004 C CG  . ASP A 0 259 . 34.950   13.960  -41.794  1.00 81.95 259 A 1 
ATOM 2005 O OD1 . ASP A 0 259 . 33.836   14.129  -41.267  1.00 81.95 259 A 1 
ATOM 2006 O OD2 . ASP A 0 259 . 35.388   12.934  -42.369  1.00 81.95 259 A 1 
ATOM 2007 N N   . TRP A 0 260 . 33.581   16.418  -39.602  1.00 85.22 260 A 1 
ATOM 2008 C CA  . TRP A 0 260 . 33.045   16.605  -38.256  1.00 85.22 260 A 1 
ATOM 2009 C C   . TRP A 0 260 . 31.821   15.732  -37.989  1.00 85.22 260 A 1 
ATOM 2010 C CB  . TRP A 0 260 . 32.681   18.084  -38.010  1.00 85.22 260 A 1 
ATOM 2011 O O   . TRP A 0 260 . 30.714   16.101  -38.369  1.00 85.22 260 A 1 
ATOM 2012 C CG  . TRP A 0 260 . 32.149   18.337  -36.628  1.00 85.22 260 A 1 
ATOM 2013 C CD1 . TRP A 0 260 . 32.868   18.012  -35.553  1.00 85.22 260 A 1 
ATOM 2014 C CD2 . TRP A 0 260 . 30.796   18.546  -36.110  1.00 85.22 260 A 1 
ATOM 2015 C CE2 . TRP A 0 260 . 30.840   18.467  -34.680  1.00 85.22 260 A 1 
ATOM 2016 C CE3 . TRP A 0 260 . 29.518   18.674  -36.685  1.00 85.22 260 A 1 
ATOM 2017 N NE1 . TRP A 0 260 . 32.122   18.062  -34.397  1.00 85.22 260 A 1 
ATOM 2018 C CH2 . TRP A 0 260 . 28.462   18.805  -34.482  1.00 85.22 260 A 1 
ATOM 2019 C CZ2 . TRP A 0 260 . 29.712   18.634  -33.867  1.00 85.22 260 A 1 
ATOM 2020 C CZ3 . TRP A 0 260 . 28.370   18.803  -35.883  1.00 85.22 260 A 1 
ATOM 2021 N N   . ASP A 0 261 . 32.021   14.667  -37.219  1.00 88.76 261 A 1 
ATOM 2022 C CA  . ASP A 0 261 . 30.941   13.845  -36.679  1.00 88.76 261 A 1 
ATOM 2023 C C   . ASP A 0 261 . 30.623   14.234  -35.228  1.00 88.76 261 A 1 
ATOM 2024 C CB  . ASP A 0 261 . 31.324   12.357  -36.722  1.00 88.76 261 A 1 
ATOM 2025 O O   . ASP A 0 261 . 31.513   14.532  -34.417  1.00 88.76 261 A 1 
ATOM 2026 C CG  . ASP A 0 261 . 31.261   11.700  -38.102  1.00 88.76 261 A 1 
ATOM 2027 O OD1 . ASP A 0 261 . 30.315   12.025  -38.845  1.00 88.76 261 A 1 
ATOM 2028 O OD2 . ASP A 0 261 . 32.050   10.748  -38.309  1.00 88.76 261 A 1 
ATOM 2029 N N   . ALA A 0 262 . 29.352   14.131  -34.852  1.00 88.44 262 A 1 
ATOM 2030 C CA  . ALA A 0 262 . 28.920   14.097  -33.463  1.00 88.44 262 A 1 
ATOM 2031 C C   . ALA A 0 262 . 27.715   13.175  -33.264  1.00 88.44 262 A 1 
ATOM 2032 C CB  . ALA A 0 262 . 28.623   15.519  -32.984  1.00 88.44 262 A 1 
ATOM 2033 O O   . ALA A 0 262 . 26.849   13.051  -34.126  1.00 88.44 262 A 1 
ATOM 2034 N N   . TRP A 0 263 . 27.626   12.555  -32.090  1.00 92.42 263 A 1 
ATOM 2035 C CA  . TRP A 0 263 . 26.410   11.873  -31.651  1.00 92.42 263 A 1 
ATOM 2036 C C   . TRP A 0 263 . 26.215   12.026  -30.150  1.00 92.42 263 A 1 
ATOM 2037 C CB  . TRP A 0 263 . 26.406   10.395  -32.075  1.00 92.42 263 A 1 
ATOM 2038 O O   . TRP A 0 263 . 27.180   12.173  -29.393  1.00 92.42 263 A 1 
ATOM 2039 C CG  . TRP A 0 263 . 27.278   9.477   -31.271  1.00 92.42 263 A 1 
ATOM 2040 C CD1 . TRP A 0 263 . 28.601   9.289   -31.464  1.00 92.42 263 A 1 
ATOM 2041 C CD2 . TRP A 0 263 . 26.923   8.659   -30.111  1.00 92.42 263 A 1 
ATOM 2042 C CE2 . TRP A 0 263 . 28.103   8.011   -29.637  1.00 92.42 263 A 1 
ATOM 2043 C CE3 . TRP A 0 263 . 25.732   8.424   -29.389  1.00 92.42 263 A 1 
ATOM 2044 N NE1 . TRP A 0 263 . 29.088   8.409   -30.517  1.00 92.42 263 A 1 
ATOM 2045 C CH2 . TRP A 0 263 . 26.905   6.984   -27.798  1.00 92.42 263 A 1 
ATOM 2046 C CZ2 . TRP A 0 263 . 28.108   7.186   -28.499  1.00 92.42 263 A 1 
ATOM 2047 C CZ3 . TRP A 0 263 . 25.722   7.598   -28.248  1.00 92.42 263 A 1 
ATOM 2048 N N   . GLY A 0 264 . 24.965   11.943  -29.713  1.00 91.91 264 A 1 
ATOM 2049 C CA  . GLY A 0 264 . 24.622   11.986  -28.305  1.00 91.91 264 A 1 
ATOM 2050 C C   . GLY A 0 264 . 23.345   11.238  -27.970  1.00 91.91 264 A 1 
ATOM 2051 O O   . GLY A 0 264 . 22.570   10.826  -28.839  1.00 91.91 264 A 1 
ATOM 2052 N N   . ARG A 0 265 . 23.169   11.030  -26.669  1.00 94.20 265 A 1 
ATOM 2053 C CA  . ARG A 0 265 . 21.993   10.425  -26.069  1.00 94.20 265 A 1 
ATOM 2054 C C   . ARG A 0 265 . 21.802   10.958  -24.656  1.00 94.20 265 A 1 
ATOM 2055 C CB  . ARG A 0 265 . 22.154   8.906   -26.097  1.00 94.20 265 A 1 
ATOM 2056 O O   . ARG A 0 265 . 22.733   10.871  -23.862  1.00 94.20 265 A 1 
ATOM 2057 C CG  . ARG A 0 265 . 20.931   8.190   -25.522  1.00 94.20 265 A 1 
ATOM 2058 C CD  . ARG A 0 265 . 21.082   6.705   -25.827  1.00 94.20 265 A 1 
ATOM 2059 N NE  . ARG A 0 265 . 19.852   5.978   -25.481  1.00 94.20 265 A 1 
ATOM 2060 N NH1 . ARG A 0 265 . 20.707   4.710   -23.790  1.00 94.20 265 A 1 
ATOM 2061 N NH2 . ARG A 0 265 . 18.539   4.588   -24.270  1.00 94.20 265 A 1 
ATOM 2062 C CZ  . ARG A 0 265 . 19.706   5.084   -24.533  1.00 94.20 265 A 1 
ATOM 2063 N N   . ASP A 0 266 . 20.610   11.449  -24.371  1.00 90.72 266 A 1 
ATOM 2064 C CA  . ASP A 0 266 . 20.155   11.877  -23.048  1.00 90.72 266 A 1 
ATOM 2065 C C   . ASP A 0 266 . 19.137   10.836  -22.542  1.00 90.72 266 A 1 
ATOM 2066 C CB  . ASP A 0 266 . 19.619   13.316  -23.160  1.00 90.72 266 A 1 
ATOM 2067 O O   . ASP A 0 266 . 18.479   10.160  -23.334  1.00 90.72 266 A 1 
ATOM 2068 C CG  . ASP A 0 266 . 19.319   14.001  -21.821  1.00 90.72 266 A 1 
ATOM 2069 O OD1 . ASP A 0 266 . 19.278   13.278  -20.799  1.00 90.72 266 A 1 
ATOM 2070 O OD2 . ASP A 0 266 . 19.132   15.241  -21.850  1.00 90.72 266 A 1 
ATOM 2071 N N   . GLN A 0 267 . 19.093   10.593  -21.236  1.00 93.68 267 A 1 
ATOM 2072 C CA  . GLN A 0 267 . 18.380   9.473   -20.616  1.00 93.68 267 A 1 
ATOM 2073 C C   . GLN A 0 267 . 17.858   9.879   -19.235  1.00 93.68 267 A 1 
ATOM 2074 C CB  . GLN A 0 267 . 19.321   8.258   -20.514  1.00 93.68 267 A 1 
ATOM 2075 O O   . GLN A 0 267 . 18.423   9.509   -18.200  1.00 93.68 267 A 1 
ATOM 2076 C CG  . GLN A 0 267 . 19.440   7.382   -21.769  1.00 93.68 267 A 1 
ATOM 2077 C CD  . GLN A 0 267 . 18.915   5.981   -21.497  1.00 93.68 267 A 1 
ATOM 2078 N NE2 . GLN A 0 267 . 17.617   5.789   -21.553  1.00 93.68 267 A 1 
ATOM 2079 O OE1 . GLN A 0 267 . 19.637   5.004   -21.306  1.00 93.68 267 A 1 
ATOM 2080 N N   . ASP A 0 268 . 16.741   10.597  -19.226  1.00 92.37 268 A 1 
ATOM 2081 C CA  . ASP A 0 268 . 16.133   11.129  -18.013  1.00 92.37 268 A 1 
ATOM 2082 C C   . ASP A 0 268 . 15.110   10.131  -17.425  1.00 92.37 268 A 1 
ATOM 2083 C CB  . ASP A 0 268 . 15.540   12.525  -18.320  1.00 92.37 268 A 1 
ATOM 2084 O O   . ASP A 0 268 . 14.257   9.564   -18.116  1.00 92.37 268 A 1 
ATOM 2085 C CG  . ASP A 0 268 . 15.890   13.626  -17.308  1.00 92.37 268 A 1 
ATOM 2086 O OD1 . ASP A 0 268 . 16.389   13.289  -16.207  1.00 92.37 268 A 1 
ATOM 2087 O OD2 . ASP A 0 268 . 15.479   14.789  -17.534  1.00 92.37 268 A 1 
ATOM 2088 N N   . PHE A 0 269 . 15.162   9.882   -16.115  1.00 96.19 269 A 1 
ATOM 2089 C CA  . PHE A 0 269 . 14.212   9.016   -15.409  1.00 96.19 269 A 1 
ATOM 2090 C C   . PHE A 0 269 . 13.785   9.627   -14.082  1.00 96.19 269 A 1 
ATOM 2091 C CB  . PHE A 0 269 . 14.805   7.617   -15.183  1.00 96.19 269 A 1 
ATOM 2092 O O   . PHE A 0 269 . 14.605   9.859   -13.194  1.00 96.19 269 A 1 
ATOM 2093 C CG  . PHE A 0 269 . 13.910   6.698   -14.360  1.00 96.19 269 A 1 
ATOM 2094 C CD1 . PHE A 0 269 . 14.057   6.614   -12.960  1.00 96.19 269 A 1 
ATOM 2095 C CD2 . PHE A 0 269 . 12.894   5.961   -14.994  1.00 96.19 269 A 1 
ATOM 2096 C CE1 . PHE A 0 269 . 13.197   5.796   -12.202  1.00 96.19 269 A 1 
ATOM 2097 C CE2 . PHE A 0 269 . 12.044   5.132   -14.241  1.00 96.19 269 A 1 
ATOM 2098 C CZ  . PHE A 0 269 . 12.194   5.046   -12.845  1.00 96.19 269 A 1 
ATOM 2099 N N   . HIS A 0 270 . 12.475   9.776   -13.873  1.00 97.83 270 A 1 
ATOM 2100 C CA  . HIS A 0 270 . 11.917   10.323  -12.640  1.00 97.83 270 A 1 
ATOM 2101 C C   . HIS A 0 270 . 10.719   9.504   -12.148  1.00 97.83 270 A 1 
ATOM 2102 C CB  . HIS A 0 270 . 11.568   11.804  -12.878  1.00 97.83 270 A 1 
ATOM 2103 O O   . HIS A 0 270 . 9.632    9.590   -12.705  1.00 97.83 270 A 1 
ATOM 2104 C CG  . HIS A 0 270 . 11.272   12.604  -11.631  1.00 97.83 270 A 1 
ATOM 2105 C CD2 . HIS A 0 270 . 11.252   12.142  -10.346  1.00 97.83 270 A 1 
ATOM 2106 N ND1 . HIS A 0 270 . 11.070   13.989  -11.600  1.00 97.83 270 A 1 
ATOM 2107 C CE1 . HIS A 0 270 . 11.003   14.327  -10.317  1.00 97.83 270 A 1 
ATOM 2108 N NE2 . HIS A 0 270 . 11.084   13.239  -9.543   1.00 97.83 270 A 1 
ATOM 2109 N N   . GLU A 0 271 . 10.870   8.760   -11.046  1.00 98.08 271 A 1 
ATOM 2110 C CA  . GLU A 0 271 . 9.753    8.092   -10.358  1.00 98.08 271 A 1 
ATOM 2111 C C   . GLU A 0 271 . 9.466    8.736   -8.993   1.00 98.08 271 A 1 
ATOM 2112 C CB  . GLU A 0 271 . 9.981    6.568   -10.240  1.00 98.08 271 A 1 
ATOM 2113 O O   . GLU A 0 271 . 10.366   8.957   -8.184   1.00 98.08 271 A 1 
ATOM 2114 C CG  . GLU A 0 271 . 8.719    5.840   -9.730   1.00 98.08 271 A 1 
ATOM 2115 C CD  . GLU A 0 271 . 8.886    4.324   -9.526   1.00 98.08 271 A 1 
ATOM 2116 O OE1 . GLU A 0 271 . 8.084    3.554   -10.114  1.00 98.08 271 A 1 
ATOM 2117 O OE2 . GLU A 0 271 . 9.725    3.925   -8.675   1.00 98.08 271 A 1 
ATOM 2118 N N   . LYS A 0 272 . 8.186    8.970   -8.698   1.00 97.99 272 A 1 
ATOM 2119 C CA  . LYS A 0 272 . 7.651    9.295   -7.372   1.00 97.99 272 A 1 
ATOM 2120 C C   . LYS A 0 272 . 6.640    8.232   -6.969   1.00 97.99 272 A 1 
ATOM 2121 C CB  . LYS A 0 272 . 6.981    10.673  -7.393   1.00 97.99 272 A 1 
ATOM 2122 O O   . LYS A 0 272 . 5.714    7.953   -7.722   1.00 97.99 272 A 1 
ATOM 2123 C CG  . LYS A 0 272 . 8.010    11.801  -7.486   1.00 97.99 272 A 1 
ATOM 2124 C CD  . LYS A 0 272 . 7.304    13.131  -7.749   1.00 97.99 272 A 1 
ATOM 2125 C CE  . LYS A 0 272 . 8.356    14.238  -7.813   1.00 97.99 272 A 1 
ATOM 2126 N NZ  . LYS A 0 272 . 8.066    15.195  -8.903   1.00 97.99 272 A 1 
ATOM 2127 N N   . VAL A 0 273 . 6.776    7.686   -5.768   1.00 97.45 273 A 1 
ATOM 2128 C CA  . VAL A 0 273 . 5.822    6.755   -5.155   1.00 97.45 273 A 1 
ATOM 2129 C C   . VAL A 0 273 . 5.458    7.269   -3.771   1.00 97.45 273 A 1 
ATOM 2130 C CB  . VAL A 0 273 . 6.395    5.327   -5.056   1.00 97.45 273 A 1 
ATOM 2131 O O   . VAL A 0 273 . 6.350    7.599   -2.994   1.00 97.45 273 A 1 
ATOM 2132 C CG1 . VAL A 0 273 . 5.350    4.340   -4.515   1.00 97.45 273 A 1 
ATOM 2133 C CG2 . VAL A 0 273 . 6.848    4.800   -6.420   1.00 97.45 273 A 1 
ATOM 2134 N N   . SER A 0 274 . 4.173    7.282   -3.430   1.00 97.12 274 A 1 
ATOM 2135 C CA  . SER A 0 274 . 3.705    7.494   -2.061   1.00 97.12 274 A 1 
ATOM 2136 C C   . SER A 0 274 . 2.637    6.477   -1.661   1.00 97.12 274 A 1 
ATOM 2137 C CB  . SER A 0 274 . 3.235    8.933   -1.826   1.00 97.12 274 A 1 
ATOM 2138 O O   . SER A 0 274 . 1.865    5.989   -2.489   1.00 97.12 274 A 1 
ATOM 2139 O OG  . SER A 0 274 . 2.114    9.257   -2.625   1.00 97.12 274 A 1 
ATOM 2140 N N   . TYR A 0 275 . 2.614    6.143   -0.374   1.00 97.63 275 A 1 
ATOM 2141 C CA  . TYR A 0 275 . 1.604    5.304   0.255    1.00 97.63 275 A 1 
ATOM 2142 C C   . TYR A 0 275 . 1.268    5.855   1.643    1.00 97.63 275 A 1 
ATOM 2143 C CB  . TYR A 0 275 . 2.090    3.849   0.326    1.00 97.63 275 A 1 
ATOM 2144 O O   . TYR A 0 275 . 2.165    6.030   2.467    1.00 97.63 275 A 1 
ATOM 2145 C CG  . TYR A 0 275 . 1.121    2.915   1.031    1.00 97.63 275 A 1 
ATOM 2146 C CD1 . TYR A 0 275 . 1.247    2.677   2.414    1.00 97.63 275 A 1 
ATOM 2147 C CD2 . TYR A 0 275 . 0.066    2.320   0.313    1.00 97.63 275 A 1 
ATOM 2148 C CE1 . TYR A 0 275 . 0.318    1.853   3.079    1.00 97.63 275 A 1 
ATOM 2149 C CE2 . TYR A 0 275 . -0.866   1.496   0.976    1.00 97.63 275 A 1 
ATOM 2150 O OH  . TYR A 0 275 . -1.687   0.510   3.005    1.00 97.63 275 A 1 
ATOM 2151 C CZ  . TYR A 0 275 . -0.755   1.274   2.366    1.00 97.63 275 A 1 
ATOM 2152 N N   . ASP A 0 276 . -0.015   6.080   1.900    1.00 96.62 276 A 1 
ATOM 2153 C CA  . ASP A 0 276 . -0.564   6.482   3.194    1.00 96.62 276 A 1 
ATOM 2154 C C   . ASP A 0 276 . -1.582   5.444   3.673    1.00 96.62 276 A 1 
ATOM 2155 C CB  . ASP A 0 276 . -1.243   7.857   3.104    1.00 96.62 276 A 1 
ATOM 2156 O O   . ASP A 0 276 . -2.469   5.047   2.920    1.00 96.62 276 A 1 
ATOM 2157 C CG  . ASP A 0 276 . -0.265   9.023   3.217    1.00 96.62 276 A 1 
ATOM 2158 O OD1 . ASP A 0 276 . 0.281    9.200   4.334    1.00 96.62 276 A 1 
ATOM 2159 O OD2 . ASP A 0 276 . -0.134   9.776   2.225    1.00 96.62 276 A 1 
ATOM 2160 N N   . ASP A 0 277 . -1.491   5.059   4.944    1.00 97.17 277 A 1 
ATOM 2161 C CA  . ASP A 0 277 . -2.475   4.250   5.665    1.00 97.17 277 A 1 
ATOM 2162 C C   . ASP A 0 277 . -2.840   4.978   6.964    1.00 97.17 277 A 1 
ATOM 2163 C CB  . ASP A 0 277 . -1.906   2.843   5.898    1.00 97.17 277 A 1 
ATOM 2164 O O   . ASP A 0 277 . -2.066   5.030   7.929    1.00 97.17 277 A 1 
ATOM 2165 C CG  . ASP A 0 277 . -2.928   1.788   6.330    1.00 97.17 277 A 1 
ATOM 2166 O OD1 . ASP A 0 277 . -3.992   2.137   6.884    1.00 97.17 277 A 1 
ATOM 2167 O OD2 . ASP A 0 277 . -2.640   0.593   6.071    1.00 97.17 277 A 1 
ATOM 2168 N N   . THR A 0 278 . -4.007   5.616   6.957    1.00 95.47 278 A 1 
ATOM 2169 C CA  . THR A 0 278 . -4.541   6.395   8.073    1.00 95.47 278 A 1 
ATOM 2170 C C   . THR A 0 278 . -5.725   5.656   8.672    1.00 95.47 278 A 1 
ATOM 2171 C CB  . THR A 0 278 . -5.021   7.789   7.634    1.00 95.47 278 A 1 
ATOM 2172 O O   . THR A 0 278 . -6.729   5.445   7.993    1.00 95.47 278 A 1 
ATOM 2173 C CG2 . THR A 0 278 . -5.240   8.706   8.840    1.00 95.47 278 A 1 
ATOM 2174 O OG1 . THR A 0 278 . -4.138   8.452   6.762    1.00 95.47 278 A 1 
ATOM 2175 N N   . TRP A 0 279 . -5.691   5.361   9.973    1.00 93.39 279 A 1 
ATOM 2176 C CA  . TRP A 0 279 . -6.883   4.885   10.672   1.00 93.39 279 A 1 
ATOM 2177 C C   . TRP A 0 279 . -7.115   5.608   11.994   1.00 93.39 279 A 1 
ATOM 2178 C CB  . TRP A 0 279 . -6.895   3.358   10.794   1.00 93.39 279 A 1 
ATOM 2179 O O   . TRP A 0 279 . -6.195   5.948   12.740   1.00 93.39 279 A 1 
ATOM 2180 C CG  . TRP A 0 279 . -5.975   2.746   11.802   1.00 93.39 279 A 1 
ATOM 2181 C CD1 . TRP A 0 279 . -4.735   2.280   11.540   1.00 93.39 279 A 1 
ATOM 2182 C CD2 . TRP A 0 279 . -6.229   2.448   13.208   1.00 93.39 279 A 1 
ATOM 2183 C CE2 . TRP A 0 279 . -5.096   1.756   13.732   1.00 93.39 279 A 1 
ATOM 2184 C CE3 . TRP A 0 279 . -7.314   2.669   14.085   1.00 93.39 279 A 1 
ATOM 2185 N NE1 . TRP A 0 279 . -4.209   1.696   12.676   1.00 93.39 279 A 1 
ATOM 2186 C CH2 . TRP A 0 279 . -6.187   1.449   15.871   1.00 93.39 279 A 1 
ATOM 2187 C CZ2 . TRP A 0 279 . -5.065   1.263   15.046   1.00 93.39 279 A 1 
ATOM 2188 C CZ3 . TRP A 0 279 . -7.294   2.184   15.407   1.00 93.39 279 A 1 
ATOM 2189 N N   . ALA A 0 280 . -8.387   5.845   12.299   1.00 95.11 280 A 1 
ATOM 2190 C CA  . ALA A 0 280 . -8.823   6.522   13.507   1.00 95.11 280 A 1 
ATOM 2191 C C   . ALA A 0 280 . -10.036  5.811   14.105   1.00 95.11 280 A 1 
ATOM 2192 C CB  . ALA A 0 280 . -9.115   7.992   13.187   1.00 95.11 280 A 1 
ATOM 2193 O O   . ALA A 0 280 . -10.963  5.436   13.391   1.00 95.11 280 A 1 
ATOM 2194 N N   . LYS A 0 281 . -10.054  5.641   15.427   1.00 94.28 281 A 1 
ATOM 2195 C CA  . LYS A 0 281 . -11.214  5.146   16.176   1.00 94.28 281 A 1 
ATOM 2196 C C   . LYS A 0 281 . -11.472  6.049   17.367   1.00 94.28 281 A 1 
ATOM 2197 C CB  . LYS A 0 281 . -11.040  3.672   16.589   1.00 94.28 281 A 1 
ATOM 2198 O O   . LYS A 0 281 . -10.545  6.363   18.111   1.00 94.28 281 A 1 
ATOM 2199 C CG  . LYS A 0 281 . -11.056  2.781   15.341   1.00 94.28 281 A 1 
ATOM 2200 C CD  . LYS A 0 281 . -10.898  1.279   15.602   1.00 94.28 281 A 1 
ATOM 2201 C CE  . LYS A 0 281 . -10.736  0.638   14.217   1.00 94.28 281 A 1 
ATOM 2202 N NZ  . LYS A 0 281 . -10.434  -0.811  14.261   1.00 94.28 281 A 1 
ATOM 2203 N N   . SER A 0 282 . -12.723  6.435   17.567   1.00 91.79 282 A 1 
ATOM 2204 C CA  . SER A 0 282 . -13.164  7.181   18.742   1.00 91.79 282 A 1 
ATOM 2205 C C   . SER A 0 282 . -14.419  6.559   19.327   1.00 91.79 282 A 1 
ATOM 2206 C CB  . SER A 0 282 . -13.395  8.661   18.428   1.00 91.79 282 A 1 
ATOM 2207 O O   . SER A 0 282 . -15.345  6.238   18.586   1.00 91.79 282 A 1 
ATOM 2208 O OG  . SER A 0 282 . -14.383  8.826   17.432   1.00 91.79 282 A 1 
ATOM 2209 N N   . TYR A 0 283 . -14.454  6.456   20.646   1.00 89.82 283 A 1 
ATOM 2210 C CA  . TYR A 0 283 . -15.626  6.117   21.437   1.00 89.82 283 A 1 
ATOM 2211 C C   . TYR A 0 283 . -15.864  7.259   22.421   1.00 89.82 283 A 1 
ATOM 2212 C CB  . TYR A 0 283 . -15.398  4.789   22.170   1.00 89.82 283 A 1 
ATOM 2213 O O   . TYR A 0 283 . -14.901  7.755   23.012   1.00 89.82 283 A 1 
ATOM 2214 C CG  . TYR A 0 283 . -15.122  3.616   21.248   1.00 89.82 283 A 1 
ATOM 2215 C CD1 . TYR A 0 283 . -16.194  2.847   20.760   1.00 89.82 283 A 1 
ATOM 2216 C CD2 . TYR A 0 283 . -13.801  3.309   20.867   1.00 89.82 283 A 1 
ATOM 2217 C CE1 . TYR A 0 283 . -15.950  1.769   19.887   1.00 89.82 283 A 1 
ATOM 2218 C CE2 . TYR A 0 283 . -13.550  2.231   19.996   1.00 89.82 283 A 1 
ATOM 2219 O OH  . TYR A 0 283 . -14.386  0.415   18.673   1.00 89.82 283 A 1 
ATOM 2220 C CZ  . TYR A 0 283 . -14.629  1.461   19.505   1.00 89.82 283 A 1 
ATOM 2221 N N   . ALA A 0 284 . -17.115  7.662   22.587   1.00 87.25 284 A 1 
ATOM 2222 C CA  . ALA A 0 284 . -17.549  8.577   23.629   1.00 87.25 284 A 1 
ATOM 2223 C C   . ALA A 0 284 . -18.862  8.070   24.237   1.00 87.25 284 A 1 
ATOM 2224 C CB  . ALA A 0 284 . -17.667  9.996   23.064   1.00 87.25 284 A 1 
ATOM 2225 O O   . ALA A 0 284 . -19.716  7.566   23.508   1.00 87.25 284 A 1 
ATOM 2226 N N   . ALA A 0 285 . -19.006  8.206   25.550   1.00 85.73 285 A 1 
ATOM 2227 C CA  . ALA A 0 285 . -20.256  8.031   26.282   1.00 85.73 285 A 1 
ATOM 2228 C C   . ALA A 0 285 . -20.422  9.229   27.225   1.00 85.73 285 A 1 
ATOM 2229 C CB  . ALA A 0 285 . -20.223  6.695   27.035   1.00 85.73 285 A 1 
ATOM 2230 O O   . ALA A 0 285 . -19.424  9.657   27.808   1.00 85.73 285 A 1 
ATOM 2231 N N   . GLU A 0 286 . -21.626  9.789   27.341   1.00 80.25 286 A 1 
ATOM 2232 C CA  . GLU A 0 286 . -21.873  10.982  28.171   1.00 80.25 286 A 1 
ATOM 2233 C C   . GLU A 0 286 . -22.078  10.657  29.654   1.00 80.25 286 A 1 
ATOM 2234 C CB  . GLU A 0 286 . -23.036  11.808  27.600   1.00 80.25 286 A 1 
ATOM 2235 O O   . GLU A 0 286 . -21.491  11.338  30.492   1.00 80.25 286 A 1 
ATOM 2236 C CG  . GLU A 0 286 . -22.567  12.590  26.362   1.00 80.25 286 A 1 
ATOM 2237 C CD  . GLU A 0 286 . -23.658  13.485  25.755   1.00 80.25 286 A 1 
ATOM 2238 O OE1 . GLU A 0 286 . -23.309  14.602  25.304   1.00 80.25 286 A 1 
ATOM 2239 O OE2 . GLU A 0 286 . -24.813  13.014  25.640   1.00 80.25 286 A 1 
ATOM 2240 N N   . SER A 0 287 . -22.816  9.591   29.973   1.00 78.73 287 A 1 
ATOM 2241 C CA  . SER A 0 287 . -22.898  9.032   31.325   1.00 78.73 287 A 1 
ATOM 2242 C C   . SER A 0 287 . -23.229  7.533   31.315   1.00 78.73 287 A 1 
ATOM 2243 C CB  . SER A 0 287 . -23.921  9.792   32.185   1.00 78.73 287 A 1 
ATOM 2244 O O   . SER A 0 287 . -23.696  6.982   30.309   1.00 78.73 287 A 1 
ATOM 2245 O OG  . SER A 0 287 . -25.226  9.358   31.877   1.00 78.73 287 A 1 
ATOM 2246 N N   . TYR A 0 288 . -22.981  6.867   32.443   1.00 77.05 288 A 1 
ATOM 2247 C CA  . TYR A 0 288 . -23.593  5.581   32.786   1.00 77.05 288 A 1 
ATOM 2248 C C   . TYR A 0 288 . -23.950  5.571   34.266   1.00 77.05 288 A 1 
ATOM 2249 C CB  . TYR A 0 288 . -22.662  4.399   32.468   1.00 77.05 288 A 1 
ATOM 2250 O O   . TYR A 0 288 . -23.046  5.589   35.106   1.00 77.05 288 A 1 
ATOM 2251 C CG  . TYR A 0 288 . -23.104  3.060   33.062   1.00 77.05 288 A 1 
ATOM 2252 C CD1 . TYR A 0 288 . -22.487  2.552   34.221   1.00 77.05 288 A 1 
ATOM 2253 C CD2 . TYR A 0 288 . -24.163  2.335   32.491   1.00 77.05 288 A 1 
ATOM 2254 C CE1 . TYR A 0 288 . -22.868  1.315   34.773   1.00 77.05 288 A 1 
ATOM 2255 C CE2 . TYR A 0 288 . -24.527  1.074   33.010   1.00 77.05 288 A 1 
ATOM 2256 O OH  . TYR A 0 288 . -24.196  -0.673  34.641   1.00 77.05 288 A 1 
ATOM 2257 C CZ  . TYR A 0 288 . -23.870  0.553   34.144   1.00 77.05 288 A 1 
ATOM 2258 N N   . ASP A 0 289 . -25.242  5.450   34.553   1.00 80.86 289 A 1 
ATOM 2259 C CA  . ASP A 0 289 . -25.776  5.319   35.902   1.00 80.86 289 A 1 
ATOM 2260 C C   . ASP A 0 289 . -26.305  3.899   36.131   1.00 80.86 289 A 1 
ATOM 2261 C CB  . ASP A 0 289 . -26.873  6.360   36.164   1.00 80.86 289 A 1 
ATOM 2262 O O   . ASP A 0 289 . -27.035  3.333   35.315   1.00 80.86 289 A 1 
ATOM 2263 C CG  . ASP A 0 289 . -26.381  7.810   36.232   1.00 80.86 289 A 1 
ATOM 2264 O OD1 . ASP A 0 289 . -25.176  8.015   36.499   1.00 80.86 289 A 1 
ATOM 2265 O OD2 . ASP A 0 289 . -27.254  8.697   36.105   1.00 80.86 289 A 1 
ATOM 2266 N N   . GLU A 0 290 . -25.971  3.325   37.282   1.00 84.20 290 A 1 
ATOM 2267 C CA  . GLU A 0 290 . -26.524  2.074   37.802   1.00 84.20 290 A 1 
ATOM 2268 C C   . GLU A 0 290 . -26.936  2.296   39.254   1.00 84.20 290 A 1 
ATOM 2269 C CB  . GLU A 0 290 . -25.483  0.947   37.652   1.00 84.20 290 A 1 
ATOM 2270 O O   . GLU A 0 290 . -26.110  2.704   40.064   1.00 84.20 290 A 1 
ATOM 2271 C CG  . GLU A 0 290 . -25.860  -0.366  38.366   1.00 84.20 290 A 1 
ATOM 2272 C CD  . GLU A 0 290 . -24.971  -1.566  37.980   1.00 84.20 290 A 1 
ATOM 2273 O OE1 . GLU A 0 290 . -25.390  -2.724  38.229   1.00 84.20 290 A 1 
ATOM 2274 O OE2 . GLU A 0 290 . -23.995  -1.431  37.201   1.00 84.20 290 A 1 
ATOM 2275 N N   . TRP A 0 291 . -28.191  2.018   39.604   1.00 82.69 291 A 1 
ATOM 2276 C CA  . TRP A 0 291 . -28.718  2.263   40.949   1.00 82.69 291 A 1 
ATOM 2277 C C   . TRP A 0 291 . -29.649  1.146   41.429   1.00 82.69 291 A 1 
ATOM 2278 C CB  . TRP A 0 291 . -29.382  3.648   41.002   1.00 82.69 291 A 1 
ATOM 2279 O O   . TRP A 0 291 . -30.357  0.518   40.645   1.00 82.69 291 A 1 
ATOM 2280 C CG  . TRP A 0 291 . -30.452  3.907   39.981   1.00 82.69 291 A 1 
ATOM 2281 C CD1 . TRP A 0 291 . -30.258  4.481   38.771   1.00 82.69 291 A 1 
ATOM 2282 C CD2 . TRP A 0 291 . -31.877  3.595   40.048   1.00 82.69 291 A 1 
ATOM 2283 C CE2 . TRP A 0 291 . -32.492  4.022   38.831   1.00 82.69 291 A 1 
ATOM 2284 C CE3 . TRP A 0 291 . -32.711  2.983   41.010   1.00 82.69 291 A 1 
ATOM 2285 N NE1 . TRP A 0 291 . -31.456  4.552   38.089   1.00 82.69 291 A 1 
ATOM 2286 C CH2 . TRP A 0 291 . -34.662  3.222   39.558   1.00 82.69 291 A 1 
ATOM 2287 C CZ2 . TRP A 0 291 . -33.862  3.846   38.582   1.00 82.69 291 A 1 
ATOM 2288 C CZ3 . TRP A 0 291 . -34.085  2.798   40.769   1.00 82.69 291 A 1 
ATOM 2289 N N   . ASP A 0 292 . -29.646  0.910   42.740   1.00 83.27 292 A 1 
ATOM 2290 C CA  . ASP A 0 292 . -30.464  -0.068  43.461   1.00 83.27 292 A 1 
ATOM 2291 C C   . ASP A 0 292 . -31.069  0.626   44.694   1.00 83.27 292 A 1 
ATOM 2292 C CB  . ASP A 0 292 . -29.586  -1.277  43.845   1.00 83.27 292 A 1 
ATOM 2293 O O   . ASP A 0 292 . -30.363  1.275   45.466   1.00 83.27 292 A 1 
ATOM 2294 C CG  . ASP A 0 292 . -30.365  -2.533  44.266   1.00 83.27 292 A 1 
ATOM 2295 O OD1 . ASP A 0 292 . -30.333  -2.907  45.463   1.00 83.27 292 A 1 
ATOM 2296 O OD2 . ASP A 0 292 . -30.886  -3.247  43.387   1.00 83.27 292 A 1 
ATOM 2297 N N   . ASN A 0 293 . -32.382  0.513   44.871   1.00 81.69 293 A 1 
ATOM 2298 C CA  . ASN A 0 293 . -33.130  1.005   46.024   1.00 81.69 293 A 1 
ATOM 2299 C C   . ASN A 0 293 . -33.963  -0.144  46.586   1.00 81.69 293 A 1 
ATOM 2300 C CB  . ASN A 0 293 . -34.022  2.188   45.601   1.00 81.69 293 A 1 
ATOM 2301 O O   . ASN A 0 293 . -34.773  -0.731  45.865   1.00 81.69 293 A 1 
ATOM 2302 C CG  . ASN A 0 293 . -34.947  2.642   46.725   1.00 81.69 293 A 1 
ATOM 2303 N ND2 . ASN A 0 293 . -36.240  2.672   46.525   1.00 81.69 293 A 1 
ATOM 2304 O OD1 . ASN A 0 293 . -34.527  2.974   47.812   1.00 81.69 293 A 1 
ATOM 2305 N N   . ARG A 0 294 . -33.801  -0.441  47.873   1.00 78.49 294 A 1 
ATOM 2306 C CA  . ARG A 0 294 . -34.654  -1.387  48.596   1.00 78.49 294 A 1 
ATOM 2307 C C   . ARG A 0 294 . -35.203  -0.715  49.833   1.00 78.49 294 A 1 
ATOM 2308 C CB  . ARG A 0 294 . -33.904  -2.663  48.980   1.00 78.49 294 A 1 
ATOM 2309 O O   . ARG A 0 294 . -34.424  -0.268  50.670   1.00 78.49 294 A 1 
ATOM 2310 C CG  . ARG A 0 294 . -33.286  -3.356  47.767   1.00 78.49 294 A 1 
ATOM 2311 C CD  . ARG A 0 294 . -32.443  -4.546  48.219   1.00 78.49 294 A 1 
ATOM 2312 N NE  . ARG A 0 294 . -31.357  -4.754  47.257   1.00 78.49 294 A 1 
ATOM 2313 N NH1 . ARG A 0 294 . -29.940  -5.993  48.560   1.00 78.49 294 A 1 
ATOM 2314 N NH2 . ARG A 0 294 . -29.240  -5.096  46.624   1.00 78.49 294 A 1 
ATOM 2315 C CZ  . ARG A 0 294 . -30.188  -5.298  47.483   1.00 78.49 294 A 1 
ATOM 2316 N N   . ASP A 0 295 . -36.519  -0.736  49.912   1.00 73.42 295 A 1 
ATOM 2317 C CA  . ASP A 0 295 . -37.343  -0.393  51.056   1.00 73.42 295 A 1 
ATOM 2318 C C   . ASP A 0 295 . -37.820  -1.725  51.671   1.00 73.42 295 A 1 
ATOM 2319 C CB  . ASP A 0 295 . -38.468  0.506   50.525   1.00 73.42 295 A 1 
ATOM 2320 O O   . ASP A 0 295 . -38.159  -2.687  50.966   1.00 73.42 295 A 1 
ATOM 2321 C CG  . ASP A 0 295 . -39.462  1.004   51.575   1.00 73.42 295 A 1 
ATOM 2322 O OD1 . ASP A 0 295 . -39.658  0.273   52.579   1.00 73.42 295 A 1 
ATOM 2323 O OD2 . ASP A 0 295 . -40.069  2.060   51.280   1.00 73.42 295 A 1 
ATOM 2324 N N   . ALA A 0 296 . -37.732  -1.852  52.992   1.00 74.86 296 A 1 
ATOM 2325 C CA  . ALA A 0 296 . -38.061  -3.085  53.706   1.00 74.86 296 A 1 
ATOM 2326 C C   . ALA A 0 296 . -38.781  -2.824  55.038   1.00 74.86 296 A 1 
ATOM 2327 C CB  . ALA A 0 296 . -36.796  -3.951  53.813   1.00 74.86 296 A 1 
ATOM 2328 O O   . ALA A 0 296 . -38.573  -3.558  56.028   1.00 74.86 296 A 1 
ATOM 2329 N N   . ASP A 0 297 . -39.632  -1.797  55.027   1.00 71.10 297 A 1 
ATOM 2330 C CA  . ASP A 0 297 . -40.401  -1.302  56.159   1.00 71.10 297 A 1 
ATOM 2331 C C   . ASP A 0 297 . -41.225  -2.379  56.873   1.00 71.10 297 A 1 
ATOM 2332 C CB  . ASP A 0 297 . -41.316  -0.147  55.704   1.00 71.10 297 A 1 
ATOM 2333 O O   . ASP A 0 297 . -41.873  -3.260  56.294   1.00 71.10 297 A 1 
ATOM 2334 C CG  . ASP A 0 297 . -40.686  1.238   55.856   1.00 71.10 297 A 1 
ATOM 2335 O OD1 . ASP A 0 297 . -39.460  1.285   56.104   1.00 71.10 297 A 1 
ATOM 2336 O OD2 . ASP A 0 297 . -41.492  2.195   55.934   1.00 71.10 297 A 1 
ATOM 2337 N N   . LYS A 0 298 . -41.238  -2.294  58.204   1.00 65.89 298 A 1 
ATOM 2338 C CA  . LYS A 0 298 . -42.086  -3.115  59.074   1.00 65.89 298 A 1 
ATOM 2339 C C   . LYS A 0 298 . -42.794  -2.232  60.073   1.00 65.89 298 A 1 
ATOM 2340 C CB  . LYS A 0 298 . -41.273  -4.179  59.812   1.00 65.89 298 A 1 
ATOM 2341 O O   . LYS A 0 298 . -42.157  -1.518  60.841   1.00 65.89 298 A 1 
ATOM 2342 C CG  . LYS A 0 298 . -40.550  -5.110  58.842   1.00 65.89 298 A 1 
ATOM 2343 C CD  . LYS A 0 298 . -39.831  -6.221  59.614   1.00 65.89 298 A 1 
ATOM 2344 C CE  . LYS A 0 298 . -38.771  -6.879  58.730   1.00 65.89 298 A 1 
ATOM 2345 N NZ  . LYS A 0 298 . -37.667  -5.928  58.462   1.00 65.89 298 A 1 
ATOM 2346 N N   . TRP A 0 299 . -44.110  -2.379  60.157   1.00 64.01 299 A 1 
ATOM 2347 C CA  . TRP A 0 299 . -44.929  -1.594  61.070   1.00 64.01 299 A 1 
ATOM 2348 C C   . TRP A 0 299 . -45.870  -2.480  61.891   1.00 64.01 299 A 1 
ATOM 2349 C CB  . TRP A 0 299 . -45.621  -0.466  60.297   1.00 64.01 299 A 1 
ATOM 2350 O O   . TRP A 0 299 . -46.537  -3.395  61.396   1.00 64.01 299 A 1 
ATOM 2351 C CG  . TRP A 0 299 . -46.423  -0.865  59.096   1.00 64.01 299 A 1 
ATOM 2352 C CD1 . TRP A 0 299 . -45.922  -1.130  57.865   1.00 64.01 299 A 1 
ATOM 2353 C CD2 . TRP A 0 299 . -47.873  -0.930  58.955   1.00 64.01 299 A 1 
ATOM 2354 C CE2 . TRP A 0 299 . -48.181  -1.258  57.600   1.00 64.01 299 A 1 
ATOM 2355 C CE3 . TRP A 0 299 . -48.959  -0.689  59.828   1.00 64.01 299 A 1 
ATOM 2356 N NE1 . TRP A 0 299 . -46.953  -1.387  56.984   1.00 64.01 299 A 1 
ATOM 2357 C CH2 . TRP A 0 299 . -50.561  -1.097  58.029   1.00 64.01 299 A 1 
ATOM 2358 C CZ2 . TRP A 0 299 . -49.502  -1.348  57.138   1.00 64.01 299 A 1 
ATOM 2359 C CZ3 . TRP A 0 299 . -50.289  -0.767  59.370   1.00 64.01 299 A 1 
ATOM 2360 N N   . GLY A 0 300 . -45.903  -2.213  63.198   1.00 58.47 300 A 1 
ATOM 2361 C CA  . GLY A 0 300 . -46.790  -2.870  64.154   1.00 58.47 300 A 1 
ATOM 2362 C C   . GLY A 0 300 . -48.013  -2.008  64.456   1.00 58.47 300 A 1 
ATOM 2363 O O   . GLY A 0 300 . -47.904  -0.983  65.125   1.00 58.47 300 A 1 
ATOM 2364 N N   . GLY A 0 301 . -49.196  -2.442  64.022   1.00 54.49 301 A 1 
ATOM 2365 C CA  . GLY A 0 301 . -50.458  -1.774  64.338   1.00 54.49 301 A 1 
ATOM 2366 C C   . GLY A 0 301 . -50.994  -2.181  65.715   1.00 54.49 301 A 1 
ATOM 2367 O O   . GLY A 0 301 . -51.288  -3.357  65.946   1.00 54.49 301 A 1 
ATOM 2368 N N   . GLN A 0 302 . -51.179  -1.212  66.619   1.00 51.30 302 A 1 
ATOM 2369 C CA  . GLN A 0 302 . -51.810  -1.428  67.927   1.00 51.30 302 A 1 
ATOM 2370 C C   . GLN A 0 302 . -53.278  -0.971  67.909   1.00 51.30 302 A 1 
ATOM 2371 C CB  . GLN A 0 302 . -50.971  -0.763  69.032   1.00 51.30 302 A 1 
ATOM 2372 O O   . GLN A 0 302 . -53.585  0.213   68.039   1.00 51.30 302 A 1 
ATOM 2373 C CG  . GLN A 0 302 . -51.450  -1.174  70.437   1.00 51.30 302 A 1 
ATOM 2374 C CD  . GLN A 0 302 . -50.541  -0.676  71.560   1.00 51.30 302 A 1 
ATOM 2375 N NE2 . GLN A 0 302 . -50.840  -0.994  72.799   1.00 51.30 302 A 1 
ATOM 2376 O OE1 . GLN A 0 302 . -49.548  -0.002  71.364   1.00 51.30 302 A 1 
ATOM 2377 N N   . ALA A 0 303 . -54.202  -1.923  67.764   1.00 47.67 303 A 1 
ATOM 2378 C CA  . ALA A 0 303 . -55.638  -1.655  67.798   1.00 47.67 303 A 1 
ATOM 2379 C C   . ALA A 0 303 . -56.179  -1.662  69.239   1.00 47.67 303 A 1 
ATOM 2380 C CB  . ALA A 0 303 . -56.359  -2.666  66.900   1.00 47.67 303 A 1 
ATOM 2381 O O   . ALA A 0 303 . -55.996  -2.628  69.982   1.00 47.67 303 A 1 
ATOM 2382 N N   . TRP A 0 304 . -56.889  -0.598  69.618   1.00 44.13 304 A 1 
ATOM 2383 C CA  . TRP A 0 304 . -57.562  -0.494  70.911   1.00 44.13 304 A 1 
ATOM 2384 C C   . TRP A 0 304 . -58.882  -1.277  70.852   1.00 44.13 304 A 1 
ATOM 2385 C CB  . TRP A 0 304 . -57.771  0.985   71.283   1.00 44.13 304 A 1 
ATOM 2386 O O   . TRP A 0 304 . -59.815  -0.898  70.142   1.00 44.13 304 A 1 
ATOM 2387 C CG  . TRP A 0 304 . -56.538  1.797   71.587   1.00 44.13 304 A 1 
ATOM 2388 C CD1 . TRP A 0 304 . -55.436  1.914   70.804   1.00 44.13 304 A 1 
ATOM 2389 C CD2 . TRP A 0 304 . -56.277  2.654   72.750   1.00 44.13 304 A 1 
ATOM 2390 C CE2 . TRP A 0 304 . -54.988  3.252   72.595   1.00 44.13 304 A 1 
ATOM 2391 C CE3 . TRP A 0 304 . -56.997  2.997   73.917   1.00 44.13 304 A 1 
ATOM 2392 N NE1 . TRP A 0 304 . -54.521  2.758   71.399   1.00 44.13 304 A 1 
ATOM 2393 C CH2 . TRP A 0 304 . -55.187  4.454   74.685   1.00 44.13 304 A 1 
ATOM 2394 C CZ2 . TRP A 0 304 . -54.443  4.137   73.537   1.00 44.13 304 A 1 
ATOM 2395 C CZ3 . TRP A 0 304 . -56.460  3.884   74.872   1.00 44.13 304 A 1 
ATOM 2396 N N   . GLY A 0 305 . -58.961  -2.392  71.582   1.00 44.80 305 A 1 
ATOM 2397 C CA  . GLY A 0 305 . -60.234  -3.068  71.837   1.00 44.80 305 A 1 
ATOM 2398 C C   . GLY A 0 305 . -61.100  -2.210  72.760   1.00 44.80 305 A 1 
ATOM 2399 O O   . GLY A 0 305 . -60.574  -1.636  73.708   1.00 44.80 305 A 1 
ATOM 2400 N N   . ARG A 0 306 . -62.408  -2.113  72.479   1.00 43.52 306 A 1 
ATOM 2401 C CA  . ARG A 0 306 . -63.342  -1.280  73.258   1.00 43.52 306 A 1 
ATOM 2402 C C   . ARG A 0 306 . -63.304  -1.651  74.743   1.00 43.52 306 A 1 
ATOM 2403 C CB  . ARG A 0 306 . -64.784  -1.372  72.706   1.00 43.52 306 A 1 
ATOM 2404 O O   . ARG A 0 306 . -63.667  -2.767  75.116   1.00 43.52 306 A 1 
ATOM 2405 C CG  . ARG A 0 306 . -65.246  -0.037  72.099   1.00 43.52 306 A 1 
ATOM 2406 C CD  . ARG A 0 306 . -66.725  -0.040  71.667   1.00 43.52 306 A 1 
ATOM 2407 N NE  . ARG A 0 306 . -66.985  -0.868  70.464   1.00 43.52 306 A 1 
ATOM 2408 N NH1 . ARG A 0 306 . -69.139  -0.172  70.057   1.00 43.52 306 A 1 
ATOM 2409 N NH2 . ARG A 0 306 . -68.228  -1.705  68.730   1.00 43.52 306 A 1 
ATOM 2410 C CZ  . ARG A 0 306 . -68.107  -0.910  69.757   1.00 43.52 306 A 1 
ATOM 2411 N N   . ASP A 0 307 . -62.940  -0.678  75.560   1.00 38.78 307 A 1 
ATOM 2412 C CA  . ASP A 0 307 . -63.182  -0.647  76.990   1.00 38.78 307 A 1 
ATOM 2413 C C   . ASP A 0 307 . -64.693  -0.686  77.285   1.00 38.78 307 A 1 
ATOM 2414 C CB  . ASP A 0 307 . -62.467  0.571   77.627   1.00 38.78 307 A 1 
ATOM 2415 O O   . ASP A 0 307 . -65.535  -0.125  76.575   1.00 38.78 307 A 1 
ATOM 2416 C CG  . ASP A 0 307 . -62.538  1.914   76.860   1.00 38.78 307 A 1 
ATOM 2417 O OD1 . ASP A 0 307 . -63.209  1.985   75.799   1.00 38.78 307 A 1 
ATOM 2418 O OD2 . ASP A 0 307 . -61.833  2.850   77.286   1.00 38.78 307 A 1 
ATOM 2419 N N   . ARG A 0 308 . -65.064  -1.410  78.344   1.00 41.51 308 A 1 
ATOM 2420 C CA  . ARG A 0 308 . -66.399  -1.338  78.949   1.00 41.51 308 A 1 
ATOM 2421 C C   . ARG A 0 308 . -66.251  -0.940  80.403   1.00 41.51 308 A 1 
ATOM 2422 C CB  . ARG A 0 308 . -67.207  -2.635  78.777   1.00 41.51 308 A 1 
ATOM 2423 O O   . ARG A 0 308 . -66.249  -1.785  81.298   1.00 41.51 308 A 1 
ATOM 2424 C CG  . ARG A 0 308 . -68.013  -2.657  77.473   1.00 41.51 308 A 1 
ATOM 2425 C CD  . ARG A 0 308 . -68.994  -3.836  77.518   1.00 41.51 308 A 1 
ATOM 2426 N NE  . ARG A 0 308 . -69.820  -3.921  76.297   1.00 41.51 308 A 1 
ATOM 2427 N NH1 . ARG A 0 308 . -70.787  -5.951  76.755   1.00 41.51 308 A 1 
ATOM 2428 N NH2 . ARG A 0 308 . -71.247  -4.927  74.826   1.00 41.51 308 A 1 
ATOM 2429 C CZ  . ARG A 0 308 . -70.614  -4.926  75.967   1.00 41.51 308 A 1 
ATOM 2430 N N   . ASP A 0 309 . -66.207  0.365   80.616   1.00 42.33 309 A 1 
ATOM 2431 C CA  . ASP A 0 309 . -66.234  0.980   81.936   1.00 42.33 309 A 1 
ATOM 2432 C C   . ASP A 0 309 . -67.580  0.719   82.627   1.00 42.33 309 A 1 
ATOM 2433 C CB  . ASP A 0 309 . -65.964  2.487   81.816   1.00 42.33 309 A 1 
ATOM 2434 O O   . ASP A 0 309 . -68.522  1.508   82.556   1.00 42.33 309 A 1 
ATOM 2435 C CG  . ASP A 0 309 . -64.580  2.834   81.274   1.00 42.33 309 A 1 
ATOM 2436 O OD1 . ASP A 0 309 . -63.737  1.912   81.208   1.00 42.33 309 A 1 
ATOM 2437 O OD2 . ASP A 0 309 . -64.413  4.032   80.967   1.00 42.33 309 A 1 
ATOM 2438 N N   . ILE A 0 310 . -67.681  -0.407  83.335   1.00 41.43 310 A 1 
ATOM 2439 C CA  . ILE A 0 310 . -68.758  -0.671  84.298   1.00 41.43 310 A 1 
ATOM 2440 C C   . ILE A 0 310 . -68.156  -0.680  85.707   1.00 41.43 310 A 1 
ATOM 2441 C CB  . ILE A 0 310 . -69.621  -1.906  83.932   1.00 41.43 310 A 1 
ATOM 2442 O O   . ILE A 0 310 . -68.243  -1.659  86.447   1.00 41.43 310 A 1 
ATOM 2443 C CG1 . ILE A 0 310 . -70.040  -1.880  82.440   1.00 41.43 310 A 1 
ATOM 2444 C CG2 . ILE A 0 310 . -70.887  -1.928  84.821   1.00 41.43 310 A 1 
ATOM 2445 C CD1 . ILE A 0 310 . -70.955  -3.034  82.004   1.00 41.43 310 A 1 
ATOM 2446 N N   . TYR A 0 311 . -67.542  0.442   86.093   1.00 33.88 311 A 1 
ATOM 2447 C CA  . TYR A 0 311 . -67.017  0.646   87.444   1.00 33.88 311 A 1 
ATOM 2448 C C   . TYR A 0 311 . -67.695  1.840   88.127   1.00 33.88 311 A 1 
ATOM 2449 C CB  . TYR A 0 311 . -65.484  0.698   87.431   1.00 33.88 311 A 1 
ATOM 2450 O O   . TYR A 0 311 . -67.264  2.985   88.041   1.00 33.88 311 A 1 
ATOM 2451 C CG  . TYR A 0 311 . -64.906  0.230   88.752   1.00 33.88 311 A 1 
ATOM 2452 C CD1 . TYR A 0 311 . -64.469  1.162   89.712   1.00 33.88 311 A 1 
ATOM 2453 C CD2 . TYR A 0 311 . -64.841  -1.150  89.027   1.00 33.88 311 A 1 
ATOM 2454 C CE1 . TYR A 0 311 . -63.941  0.713   90.939   1.00 33.88 311 A 1 
ATOM 2455 C CE2 . TYR A 0 311 . -64.330  -1.603  90.258   1.00 33.88 311 A 1 
ATOM 2456 O OH  . TYR A 0 311 . -63.351  -1.107  92.390   1.00 33.88 311 A 1 
ATOM 2457 C CZ  . TYR A 0 311 . -63.868  -0.672  91.211   1.00 33.88 311 A 1 
ATOM 2458 N N   . GLY A 0 312 . -68.817  1.558   88.796   1.00 36.58 312 A 1 
ATOM 2459 C CA  . GLY A 0 312 . -69.635  2.576   89.473   1.00 36.58 312 A 1 
ATOM 2460 C C   . GLY A 0 312 . -70.771  2.041   90.355   1.00 36.58 312 A 1 
ATOM 2461 O O   . GLY A 0 312 . -71.537  2.821   90.914   1.00 36.58 312 A 1 
ATOM 2462 N N   . ALA A 0 313 . -70.898  0.720   90.521   1.00 34.52 313 A 1 
ATOM 2463 C CA  . ALA A 0 313 . -71.938  0.093   91.342   1.00 34.52 313 A 1 
ATOM 2464 C C   . ALA A 0 313 . -71.566  0.044   92.842   1.00 34.52 313 A 1 
ATOM 2465 C CB  . ALA A 0 313 . -72.291  -1.272  90.734   1.00 34.52 313 A 1 
ATOM 2466 O O   . ALA A 0 313 . -71.652  -1.001  93.486   1.00 34.52 313 A 1 
ATOM 2467 N N   . SER A 0 314 . -71.147  1.178   93.414   1.00 34.26 314 A 1 
ATOM 2468 C CA  . SER A 0 314 . -70.732  1.303   94.819   1.00 34.26 314 A 1 
ATOM 2469 C C   . SER A 0 314 . -71.604  2.289   95.608   1.00 34.26 314 A 1 
ATOM 2470 C CB  . SER A 0 314 . -69.230  1.602   94.923   1.00 34.26 314 A 1 
ATOM 2471 O O   . SER A 0 314 . -71.152  3.324   96.089   1.00 34.26 314 A 1 
ATOM 2472 O OG  . SER A 0 314 . -68.884  2.742   94.165   1.00 34.26 314 A 1 
ATOM 2473 N N   . SER A 0 315 . -72.864  1.917   95.849   1.00 38.74 315 A 1 
ATOM 2474 C CA  . SER A 0 315 . -73.664  2.540   96.912   1.00 38.74 315 A 1 
ATOM 2475 C C   . SER A 0 315 . -74.308  1.491   97.816   1.00 38.74 315 A 1 
ATOM 2476 C CB  . SER A 0 315 . -74.683  3.540   96.355   1.00 38.74 315 A 1 
ATOM 2477 O O   . SER A 0 315 . -75.180  0.729   97.396   1.00 38.74 315 A 1 
ATOM 2478 O OG  . SER A 0 315 . -75.623  2.902   95.519   1.00 38.74 315 A 1 
ATOM 2479 N N   . TYR A 0 316 . -73.883  1.489   99.082   1.00 29.67 316 A 1 
ATOM 2480 C CA  . TYR A 0 316 . -74.528  0.786   100.193  1.00 29.67 316 A 1 
ATOM 2481 C C   . TYR A 0 316 . -76.049  1.038   100.187  1.00 29.67 316 A 1 
ATOM 2482 C CB  . TYR A 0 316 . -73.934  1.325   101.511  1.00 29.67 316 A 1 
ATOM 2483 O O   . TYR A 0 316 . -76.482  2.179   100.321  1.00 29.67 316 A 1 
ATOM 2484 C CG  . TYR A 0 316 . -72.804  0.525   102.133  1.00 29.67 316 A 1 
ATOM 2485 C CD1 . TYR A 0 316 . -72.991  -0.029  103.415  1.00 29.67 316 A 1 
ATOM 2486 C CD2 . TYR A 0 316 . -71.559  0.385   101.485  1.00 29.67 316 A 1 
ATOM 2487 C CE1 . TYR A 0 316 . -71.944  -0.718  104.051  1.00 29.67 316 A 1 
ATOM 2488 C CE2 . TYR A 0 316 . -70.506  -0.308  102.120  1.00 29.67 316 A 1 
ATOM 2489 O OH  . TYR A 0 316 . -69.693  -1.516  104.041  1.00 29.67 316 A 1 
ATOM 2490 C CZ  . TYR A 0 316 . -70.698  -0.857  103.408  1.00 29.67 316 A 1 
ATOM 2491 N N   . GLY A 0 317 . -76.859  -0.021  100.071  1.00 35.24 317 A 1 
ATOM 2492 C CA  . GLY A 0 317 . -78.321  0.111   99.928   1.00 35.24 317 A 1 
ATOM 2493 C C   . GLY A 0 317 . -79.146  -1.083  100.415  1.00 35.24 317 A 1 
ATOM 2494 O O   . GLY A 0 317 . -80.312  -1.232  100.054  1.00 35.24 317 A 1 
ATOM 2495 N N   . GLY A 0 318 . -78.566  -1.965  101.233  1.00 32.27 318 A 1 
ATOM 2496 C CA  . GLY A 0 318 . -79.291  -3.097  101.809  1.00 32.27 318 A 1 
ATOM 2497 C C   . GLY A 0 318 . -80.331  -2.656  102.846  1.00 32.27 318 A 1 
ATOM 2498 O O   . GLY A 0 318 . -79.981  -2.524  104.016  1.00 32.27 318 A 1 
ATOM 2499 N N   . LYS A 0 319 . -81.605  -2.568  102.418  1.00 31.08 319 A 1 
ATOM 2500 C CA  . LYS A 0 319 . -82.846  -2.238  103.170  1.00 31.08 319 A 1 
ATOM 2501 C C   . LYS A 0 319 . -83.177  -0.736  103.295  1.00 31.08 319 A 1 
ATOM 2502 C CB  . LYS A 0 319 . -82.870  -2.853  104.593  1.00 31.08 319 A 1 
ATOM 2503 O O   . LYS A 0 319 . -82.619  -0.067  104.155  1.00 31.08 319 A 1 
ATOM 2504 C CG  . LYS A 0 319 . -82.591  -4.357  104.730  1.00 31.08 319 A 1 
ATOM 2505 C CD  . LYS A 0 319 . -82.314  -4.680  106.206  1.00 31.08 319 A 1 
ATOM 2506 C CE  . LYS A 0 319 . -82.008  -6.169  106.387  1.00 31.08 319 A 1 
ATOM 2507 N NZ  . LYS A 0 319 . -81.611  -6.471  107.785  1.00 31.08 319 A 1 
ATOM 2508 N N   . ALA A 0 320 . -84.226  -0.280  102.594  1.00 29.84 320 A 1 
ATOM 2509 C CA  . ALA A 0 320 . -85.450  0.278   103.211  1.00 29.84 320 A 1 
ATOM 2510 C C   . ALA A 0 320 . -86.500  0.754   102.177  1.00 29.84 320 A 1 
ATOM 2511 C CB  . ALA A 0 320 . -85.146  1.455   104.153  1.00 29.84 320 A 1 
ATOM 2512 O O   . ALA A 0 320 . -86.164  1.368   101.176  1.00 29.84 320 A 1 
ATOM 2513 N N   . SER A 0 321 . -87.774  0.504   102.500  1.00 36.14 321 A 1 
ATOM 2514 C CA  . SER A 0 321 . -89.017  1.138   102.013  1.00 36.14 321 A 1 
ATOM 2515 C C   . SER A 0 321 . -89.181  1.508   100.525  1.00 36.14 321 A 1 
ATOM 2516 C CB  . SER A 0 321 . -89.390  2.348   102.888  1.00 36.14 321 A 1 
ATOM 2517 O O   . SER A 0 321 . -88.863  2.613   100.092  1.00 36.14 321 A 1 
ATOM 2518 O OG  . SER A 0 321 . -90.802  2.381   102.938  1.00 36.14 321 A 1 
ATOM 2519 N N   . ALA A 0 322 . -89.899  0.649   99.793   1.00 31.87 322 A 1 
ATOM 2520 C CA  . ALA A 0 322 . -90.826  1.116   98.763   1.00 31.87 322 A 1 
ATOM 2521 C C   . ALA A 0 322 . -92.155  1.507   99.440   1.00 31.87 322 A 1 
ATOM 2522 C CB  . ALA A 0 322 . -90.991  0.031   97.690   1.00 31.87 322 A 1 
ATOM 2523 O O   . ALA A 0 322 . -93.048  0.678   99.627   1.00 31.87 322 A 1 
ATOM 2524 N N   . ASP A 0 323 . -92.272  2.770   99.847   1.00 39.13 323 A 1 
ATOM 2525 C CA  . ASP A 0 323 . -93.509  3.320   100.401  1.00 39.13 323 A 1 
ATOM 2526 C C   . ASP A 0 323 . -94.545  3.580   99.287   1.00 39.13 323 A 1 
ATOM 2527 C CB  . ASP A 0 323 . -93.215  4.604   101.206  1.00 39.13 323 A 1 
ATOM 2528 O O   . ASP A 0 323 . -94.291  4.332   98.350   1.00 39.13 323 A 1 
ATOM 2529 C CG  . ASP A 0 323 . -93.418  4.422   102.712  1.00 39.13 323 A 1 
ATOM 2530 O OD1 . ASP A 0 323 . -94.600  4.279   103.111  1.00 39.13 323 A 1 
ATOM 2531 O OD2 . ASP A 0 323 . -92.411  4.486   103.454  1.00 39.13 323 A 1 
ATOM 2532 N N   . LYS A 0 324 . -95.756  3.036   99.474   1.00 32.10 324 A 1 
ATOM 2533 C CA  . LYS A 0 324 . -97.041  3.479   98.883   1.00 32.10 324 A 1 
ATOM 2534 C C   . LYS A 0 324 . -97.219  3.410   97.350   1.00 32.10 324 A 1 
ATOM 2535 C CB  . LYS A 0 324 . -97.340  4.919   99.357   1.00 32.10 324 A 1 
ATOM 2536 O O   . LYS A 0 324 . -96.983  4.385   96.649   1.00 32.10 324 A 1 
ATOM 2537 C CG  . LYS A 0 324 . -97.375  5.089   100.879  1.00 32.10 324 A 1 
ATOM 2538 C CD  . LYS A 0 324 . -97.380  6.575   101.246  1.00 32.10 324 A 1 
ATOM 2539 C CE  . LYS A 0 324 . -97.194  6.695   102.758  1.00 32.10 324 A 1 
ATOM 2540 N NZ  . LYS A 0 324 . -96.963  8.102   103.160  1.00 32.10 324 A 1 
ATOM 2541 N N   . TYR A 0 325 . -97.966  2.393   96.896   1.00 37.41 325 A 1 
ATOM 2542 C CA  . TYR A 0 325 . -99.127  2.636   96.012   1.00 37.41 325 A 1 
ATOM 2543 C C   . TYR A 0 325 . -100.279 1.618   96.209   1.00 37.41 325 A 1 
ATOM 2544 C CB  . TYR A 0 325 . -98.731  2.856   94.534   1.00 37.41 325 A 1 
ATOM 2545 O O   . TYR A 0 325 . -100.420 0.626   95.509   1.00 37.41 325 A 1 
ATOM 2546 C CG  . TYR A 0 325 . -99.274  4.172   93.986   1.00 37.41 325 A 1 
ATOM 2547 C CD1 . TYR A 0 325 . -100.597 4.258   93.503   1.00 37.41 325 A 1 
ATOM 2548 C CD2 . TYR A 0 325 . -98.465  5.327   94.000   1.00 37.41 325 A 1 
ATOM 2549 C CE1 . TYR A 0 325 . -101.102 5.491   93.038   1.00 37.41 325 A 1 
ATOM 2550 C CE2 . TYR A 0 325 . -98.964  6.559   93.536   1.00 37.41 325 A 1 
ATOM 2551 O OH  . TYR A 0 325 . -100.775 7.827   92.599   1.00 37.41 325 A 1 
ATOM 2552 C CZ  . TYR A 0 325 . -100.286 6.643   93.051   1.00 37.41 325 A 1 
ATOM 2553 N N   . ASN A 0 326 . -101.102 1.896   97.225   1.00 35.73 326 A 1 
ATOM 2554 C CA  . ASN A 0 326 . -102.571 1.786   97.249   1.00 35.73 326 A 1 
ATOM 2555 C C   . ASN A 0 326 . -103.309 0.713   96.391   1.00 35.73 326 A 1 
ATOM 2556 C CB  . ASN A 0 326 . -103.054 3.205   96.869   1.00 35.73 326 A 1 
ATOM 2557 O O   . ASN A 0 326 . -103.555 0.950   95.211   1.00 35.73 326 A 1 
ATOM 2558 C CG  . ASN A 0 326 . -104.534 3.436   97.095   1.00 35.73 326 A 1 
ATOM 2559 N ND2 . ASN A 0 326 . -105.089 4.449   96.472   1.00 35.73 326 A 1 
ATOM 2560 O OD1 . ASN A 0 326 . -105.192 2.753   97.865   1.00 35.73 326 A 1 
ATOM 2561 N N   . SER A 0 327 . -103.854 -0.349  97.020   1.00 35.99 327 A 1 
ATOM 2562 C CA  . SER A 0 327 . -105.293 -0.734  96.893   1.00 35.99 327 A 1 
ATOM 2563 C C   . SER A 0 327 . -105.748 -1.936  97.774   1.00 35.99 327 A 1 
ATOM 2564 C CB  . SER A 0 327 . -105.756 -0.975  95.437   1.00 35.99 327 A 1 
ATOM 2565 O O   . SER A 0 327 . -105.317 -3.062  97.588   1.00 35.99 327 A 1 
ATOM 2566 O OG  . SER A 0 327 . -104.749 -1.482  94.593   1.00 35.99 327 A 1 
ATOM 2567 N N   . TYR A 0 328 . -106.668 -1.663  98.719   1.00 36.16 328 A 1 
ATOM 2568 C CA  . TYR A 0 328 . -107.762 -2.509  99.281   1.00 36.16 328 A 1 
ATOM 2569 C C   . TYR A 0 328 . -107.609 -4.043  99.529   1.00 36.16 328 A 1 
ATOM 2570 C CB  . TYR A 0 328 . -109.008 -2.264  98.403   1.00 36.16 328 A 1 
ATOM 2571 O O   . TYR A 0 328 . -107.516 -4.808  98.578   1.00 36.16 328 A 1 
ATOM 2572 C CG  . TYR A 0 328 . -109.891 -1.135  98.895   1.00 36.16 328 A 1 
ATOM 2573 C CD1 . TYR A 0 328 . -111.093 -1.446  99.559   1.00 36.16 328 A 1 
ATOM 2574 C CD2 . TYR A 0 328 . -109.517 0.211   98.708   1.00 36.16 328 A 1 
ATOM 2575 C CE1 . TYR A 0 328 . -111.916 -0.415  100.049  1.00 36.16 328 A 1 
ATOM 2576 C CE2 . TYR A 0 328 . -110.337 1.246   99.201   1.00 36.16 328 A 1 
ATOM 2577 O OH  . TYR A 0 328 . -112.340 1.914   100.359  1.00 36.16 328 A 1 
ATOM 2578 C CZ  . TYR A 0 328 . -111.538 0.931   99.875   1.00 36.16 328 A 1 
ATOM 2579 N N   . GLY A 0 329 . -107.823 -4.542  100.778  1.00 40.53 329 A 1 
ATOM 2580 C CA  . GLY A 0 329 . -107.907 -6.017  100.978  1.00 40.53 329 A 1 
ATOM 2581 C C   . GLY A 0 329 . -108.175 -6.764  102.322  1.00 40.53 329 A 1 
ATOM 2582 O O   . GLY A 0 329 . -107.980 -7.967  102.317  1.00 40.53 329 A 1 
ATOM 2583 N N   . LYS A 0 330 . -108.654 -6.174  103.439  1.00 41.06 330 A 1 
ATOM 2584 C CA  . LYS A 0 330 . -109.182 -6.869  104.675  1.00 41.06 330 A 1 
ATOM 2585 C C   . LYS A 0 330 . -108.297 -7.836  105.548  1.00 41.06 330 A 1 
ATOM 2586 C CB  . LYS A 0 330 . -110.498 -7.624  104.345  1.00 41.06 330 A 1 
ATOM 2587 O O   . LYS A 0 330 . -108.164 -9.016  105.265  1.00 41.06 330 A 1 
ATOM 2588 C CG  . LYS A 0 330 . -111.784 -6.785  104.372  1.00 41.06 330 A 1 
ATOM 2589 C CD  . LYS A 0 330 . -112.993 -7.716  104.164  1.00 41.06 330 A 1 
ATOM 2590 C CE  . LYS A 0 330 . -114.330 -6.972  104.266  1.00 41.06 330 A 1 
ATOM 2591 N NZ  . LYS A 0 330 . -115.471 -7.862  103.922  1.00 41.06 330 A 1 
ATOM 2592 N N   . LYS A 0 331 . -108.052 -7.367  106.793  1.00 41.52 331 A 1 
ATOM 2593 C CA  . LYS A 0 331 . -108.283 -7.999  108.140  1.00 41.52 331 A 1 
ATOM 2594 C C   . LYS A 0 331 . -107.439 -9.178  108.727  1.00 41.52 331 A 1 
ATOM 2595 C CB  . LYS A 0 331 . -109.782 -8.351  108.310  1.00 41.52 331 A 1 
ATOM 2596 O O   . LYS A 0 331 . -107.781 -10.333 108.520  1.00 41.52 331 A 1 
ATOM 2597 C CG  . LYS A 0 331 . -110.716 -7.142  108.470  1.00 41.52 331 A 1 
ATOM 2598 C CD  . LYS A 0 331 . -112.096 -7.594  108.979  1.00 41.52 331 A 1 
ATOM 2599 C CE  . LYS A 0 331 . -112.970 -6.388  109.355  1.00 41.52 331 A 1 
ATOM 2600 N NZ  . LYS A 0 331 . -114.158 -6.792  110.154  1.00 41.52 331 A 1 
ATOM 2601 N N   . GLY A 0 332 . -106.629 -8.830  109.753  1.00 39.68 332 A 1 
ATOM 2602 C CA  . GLY A 0 332 . -106.604 -9.427  111.125  1.00 39.68 332 A 1 
ATOM 2603 C C   . GLY A 0 332 . -105.624 -10.587 111.431  1.00 39.68 332 A 1 
ATOM 2604 O O   . GLY A 0 332 . -105.513 -11.492 110.621  1.00 39.68 332 A 1 
ATOM 2605 N N   . GLY A 0 333 . -104.927 -10.668 112.586  1.00 37.31 333 A 1 
ATOM 2606 C CA  . GLY A 0 333 . -104.752 -9.731  113.724  1.00 37.31 333 A 1 
ATOM 2607 C C   . GLY A 0 333 . -103.966 -10.331 114.933  1.00 37.31 333 A 1 
ATOM 2608 O O   . GLY A 0 333 . -103.943 -11.546 115.065  1.00 37.31 333 A 1 
ATOM 2609 N N   . HIS A 0 334 . -103.404 -9.471  115.817  1.00 39.80 334 A 1 
ATOM 2610 C CA  . HIS A 0 334 . -102.735 -9.724  117.140  1.00 39.80 334 A 1 
ATOM 2611 C C   . HIS A 0 334 . -101.461 -10.628 117.184  1.00 39.80 334 A 1 
ATOM 2612 C CB  . HIS A 0 334 . -103.790 -10.187 118.165  1.00 39.80 334 A 1 
ATOM 2613 O O   . HIS A 0 334 . -101.418 -11.645 116.512  1.00 39.80 334 A 1 
ATOM 2614 C CG  . HIS A 0 334 . -104.863 -9.158  118.436  1.00 39.80 334 A 1 
ATOM 2615 C CD2 . HIS A 0 334 . -106.091 -9.067  117.836  1.00 39.80 334 A 1 
ATOM 2616 N ND1 . HIS A 0 334 . -104.777 -8.119  119.335  1.00 39.80 334 A 1 
ATOM 2617 C CE1 . HIS A 0 334 . -105.918 -7.412  119.268  1.00 39.80 334 A 1 
ATOM 2618 N NE2 . HIS A 0 334 . -106.744 -7.943  118.353  1.00 39.80 334 A 1 
ATOM 2619 N N   . GLY A 0 335 . -100.371 -10.382 117.950  1.00 39.53 335 A 1 
ATOM 2620 C CA  . GLY A 0 335 . -99.948  -9.299  118.884  1.00 39.53 335 A 1 
ATOM 2621 C C   . GLY A 0 335 . -99.704  -9.799  120.335  1.00 39.53 335 A 1 
ATOM 2622 O O   . GLY A 0 335 . -100.573 -10.501 120.833  1.00 39.53 335 A 1 
ATOM 2623 N N   . GLY A 0 336 . -98.632  -9.488  121.100  1.00 37.72 336 A 1 
ATOM 2624 C CA  . GLY A 0 336 . -97.421  -8.637  120.938  1.00 37.72 336 A 1 
ATOM 2625 C C   . GLY A 0 336 . -96.596  -8.537  122.268  1.00 37.72 336 A 1 
ATOM 2626 O O   . GLY A 0 336 . -96.882  -9.313  123.171  1.00 37.72 336 A 1 
ATOM 2627 N N   . TRP A 0 337 . -95.690  -7.537  122.424  1.00 33.21 337 A 1 
ATOM 2628 C CA  . TRP A 0 337 . -94.909  -7.143  123.654  1.00 33.21 337 A 1 
ATOM 2629 C C   . TRP A 0 337 . -93.720  -8.053  124.096  1.00 33.21 337 A 1 
ATOM 2630 C CB  . TRP A 0 337 . -95.868  -6.906  124.839  1.00 33.21 337 A 1 
ATOM 2631 O O   . TRP A 0 337 . -93.814  -9.262  123.952  1.00 33.21 337 A 1 
ATOM 2632 C CG  . TRP A 0 337 . -96.990  -5.932  124.621  1.00 33.21 337 A 1 
ATOM 2633 C CD1 . TRP A 0 337 . -98.167  -6.189  124.003  1.00 33.21 337 A 1 
ATOM 2634 C CD2 . TRP A 0 337 . -97.090  -4.555  125.095  1.00 33.21 337 A 1 
ATOM 2635 C CE2 . TRP A 0 337 . -98.337  -4.012  124.660  1.00 33.21 337 A 1 
ATOM 2636 C CE3 . TRP A 0 337 . -96.264  -3.721  125.879  1.00 33.21 337 A 1 
ATOM 2637 N NE1 . TRP A 0 337 . -98.948  -5.049  123.989  1.00 33.21 337 A 1 
ATOM 2638 C CH2 . TRP A 0 337 . -97.881  -1.895  125.738  1.00 33.21 337 A 1 
ATOM 2639 C CZ2 . TRP A 0 337 . -98.731  -2.701  124.961  1.00 33.21 337 A 1 
ATOM 2640 C CZ3 . TRP A 0 337 . -96.656  -2.408  126.200  1.00 33.21 337 A 1 
ATOM 2641 N N   . GLY A 0 338 . -92.583  -7.591  124.673  1.00 35.96 338 A 1 
ATOM 2642 C CA  . GLY A 0 338 . -92.025  -6.241  124.954  1.00 35.96 338 A 1 
ATOM 2643 C C   . GLY A 0 338 . -90.800  -6.261  125.933  1.00 35.96 338 A 1 
ATOM 2644 O O   . GLY A 0 338 . -90.634  -7.241  126.647  1.00 35.96 338 A 1 
ATOM 2645 N N   . GLY A 0 339 . -89.983  -5.183  125.999  1.00 34.48 339 A 1 
ATOM 2646 C CA  . GLY A 0 339 . -88.924  -4.904  127.026  1.00 34.48 339 A 1 
ATOM 2647 C C   . GLY A 0 339 . -87.452  -5.249  126.648  1.00 34.48 339 A 1 
ATOM 2648 O O   . GLY A 0 339 . -87.220  -6.334  126.136  1.00 34.48 339 A 1 
ATOM 2649 N N   . GLN A 0 340 . -86.423  -4.365  126.688  1.00 36.15 340 A 1 
ATOM 2650 C CA  . GLN A 0 340 . -85.785  -3.578  127.796  1.00 36.15 340 A 1 
ATOM 2651 C C   . GLN A 0 340 . -84.729  -4.402  128.603  1.00 36.15 340 A 1 
ATOM 2652 C CB  . GLN A 0 340 . -86.849  -2.889  128.680  1.00 36.15 340 A 1 
ATOM 2653 O O   . GLN A 0 340 . -85.001  -5.557  128.885  1.00 36.15 340 A 1 
ATOM 2654 C CG  . GLN A 0 340 . -87.420  -1.627  128.001  1.00 36.15 340 A 1 
ATOM 2655 C CD  . GLN A 0 340 . -88.768  -1.180  128.565  1.00 36.15 340 A 1 
ATOM 2656 N NE2 . GLN A 0 340 . -89.065  0.100   128.570  1.00 36.15 340 A 1 
ATOM 2657 O OE1 . GLN A 0 340 . -89.609  -1.969  128.954  1.00 36.15 340 A 1 
ATOM 2658 N N   . GLN A 0 341 . -83.526  -3.943  129.027  1.00 35.40 341 A 1 
ATOM 2659 C CA  . GLN A 0 341 . -82.814  -2.641  128.954  1.00 35.40 341 A 1 
ATOM 2660 C C   . GLN A 0 341 . -81.298  -2.766  129.361  1.00 35.40 341 A 1 
ATOM 2661 C CB  . GLN A 0 341 . -83.536  -1.700  129.948  1.00 35.40 341 A 1 
ATOM 2662 O O   . GLN A 0 341 . -81.014  -3.366  130.384  1.00 35.40 341 A 1 
ATOM 2663 C CG  . GLN A 0 341 . -83.100  -0.234  129.974  1.00 35.40 341 A 1 
ATOM 2664 C CD  . GLN A 0 341 . -83.959  0.640   130.888  1.00 35.40 341 A 1 
ATOM 2665 N NE2 . GLN A 0 341 . -83.416  1.707   131.431  1.00 35.40 341 A 1 
ATOM 2666 O OE1 . GLN A 0 341 . -85.140  0.418   131.086  1.00 35.40 341 A 1 
ATOM 2667 N N   . PHE A 0 342 . -80.367  -2.151  128.599  1.00 34.41 342 A 1 
ATOM 2668 C CA  . PHE A 0 342 . -79.040  -1.541  128.944  1.00 34.41 342 A 1 
ATOM 2669 C C   . PHE A 0 342 . -78.007  -2.237  129.888  1.00 34.41 342 A 1 
ATOM 2670 C CB  . PHE A 0 342 . -79.253  -0.136  129.552  1.00 34.41 342 A 1 
ATOM 2671 O O   . PHE A 0 342 . -78.307  -2.500  131.044  1.00 34.41 342 A 1 
ATOM 2672 C CG  . PHE A 0 342 . -79.884  1.002   128.751  1.00 34.41 342 A 1 
ATOM 2673 C CD1 . PHE A 0 342 . -79.430  2.314   128.999  1.00 34.41 342 A 1 
ATOM 2674 C CD2 . PHE A 0 342 . -80.969  0.823   127.866  1.00 34.41 342 A 1 
ATOM 2675 C CE1 . PHE A 0 342 . -80.064  3.418   128.404  1.00 34.41 342 A 1 
ATOM 2676 C CE2 . PHE A 0 342 . -81.624  1.928   127.297  1.00 34.41 342 A 1 
ATOM 2677 C CZ  . PHE A 0 342 . -81.174  3.228   127.568  1.00 34.41 342 A 1 
ATOM 2678 N N   . ALA A 0 343 . -76.717  -2.249  129.489  1.00 40.86 343 A 1 
ATOM 2679 C CA  . ALA A 0 343 . -75.538  -1.987  130.358  1.00 40.86 343 A 1 
ATOM 2680 C C   . ALA A 0 343 . -74.253  -1.704  129.527  1.00 40.86 343 A 1 
ATOM 2681 C CB  . ALA A 0 343 . -75.303  -3.131  131.353  1.00 40.86 343 A 1 
ATOM 2682 O O   . ALA A 0 343 . -74.276  -1.823  128.304  1.00 40.86 343 A 1 
ATOM 2683 N N   . LYS A 0 344 . -73.160  -1.258  130.174  1.00 33.25 344 A 1 
ATOM 2684 C CA  . LYS A 0 344 . -72.035  -0.505  129.569  1.00 33.25 344 A 1 
ATOM 2685 C C   . LYS A 0 344 . -70.656  -0.949  130.095  1.00 33.25 344 A 1 
ATOM 2686 C CB  . LYS A 0 344 . -72.287  0.982   129.914  1.00 33.25 344 A 1 
ATOM 2687 O O   . LYS A 0 344 . -70.509  -1.132  131.297  1.00 33.25 344 A 1 
ATOM 2688 C CG  . LYS A 0 344 . -71.211  2.007   129.506  1.00 33.25 344 A 1 
ATOM 2689 C CD  . LYS A 0 344 . -71.544  3.378   130.120  1.00 33.25 344 A 1 
ATOM 2690 C CE  . LYS A 0 344 . -70.474  4.421   129.774  1.00 33.25 344 A 1 
ATOM 2691 N NZ  . LYS A 0 344 . -70.699  5.705   130.489  1.00 33.25 344 A 1 
ATOM 2692 N N   . GLY A 0 345 . -69.652  -0.950  129.210  1.00 37.14 345 A 1 
ATOM 2693 C CA  . GLY A 0 345 . -68.207  -0.990  129.506  1.00 37.14 345 A 1 
ATOM 2694 C C   . GLY A 0 345 . -67.476  -2.136  128.791  1.00 37.14 345 A 1 
ATOM 2695 O O   . GLY A 0 345 . -68.109  -3.127  128.455  1.00 37.14 345 A 1 
ATOM 2696 N N   . ALA A 0 346 . -66.167  -2.122  128.547  1.00 35.30 346 A 1 
ATOM 2697 C CA  . ALA A 0 346 . -65.097  -1.114  128.496  1.00 35.30 346 A 1 
ATOM 2698 C C   . ALA A 0 346 . -63.788  -1.935  128.403  1.00 35.30 346 A 1 
ATOM 2699 C CB  . ALA A 0 346 . -65.028  -0.245  129.767  1.00 35.30 346 A 1 
ATOM 2700 O O   . ALA A 0 346 . -63.668  -2.889  129.162  1.00 35.30 346 A 1 
ATOM 2701 N N   . GLU A 0 347 . -62.829  -1.534  127.550  1.00 35.41 347 A 1 
ATOM 2702 C CA  . GLU A 0 347 . -61.419  -2.014  127.537  1.00 35.41 347 A 1 
ATOM 2703 C C   . GLU A 0 347 . -61.224  -3.527  127.186  1.00 35.41 347 A 1 
ATOM 2704 C CB  . GLU A 0 347 . -60.750  -1.524  128.843  1.00 35.41 347 A 1 
ATOM 2705 O O   . GLU A 0 347 . -62.086  -4.356  127.428  1.00 35.41 347 A 1 
ATOM 2706 C CG  . GLU A 0 347 . -60.706  0.023   128.912  1.00 35.41 347 A 1 
ATOM 2707 C CD  . GLU A 0 347 . -60.523  0.601   130.325  1.00 35.41 347 A 1 
ATOM 2708 O OE1 . GLU A 0 347 . -60.906  1.782   130.494  1.00 35.41 347 A 1 
ATOM 2709 O OE2 . GLU A 0 347 . -60.011  -0.120  131.206  1.00 35.41 347 A 1 
ATOM 2710 N N   . HIS A 0 348 . -60.163  -4.021  126.532  1.00 34.14 348 A 1 
ATOM 2711 C CA  . HIS A 0 348 . -58.750  -3.643  126.572  1.00 34.14 348 A 1 
ATOM 2712 C C   . HIS A 0 348 . -57.954  -4.322  125.412  1.00 34.14 348 A 1 
ATOM 2713 C CB  . HIS A 0 348 . -58.227  -4.175  127.926  1.00 34.14 348 A 1 
ATOM 2714 O O   . HIS A 0 348 . -58.139  -5.503  125.143  1.00 34.14 348 A 1 
ATOM 2715 C CG  . HIS A 0 348 . -56.963  -3.550  128.448  1.00 34.14 348 A 1 
ATOM 2716 C CD2 . HIS A 0 348 . -56.813  -2.272  128.922  1.00 34.14 348 A 1 
ATOM 2717 N ND1 . HIS A 0 348 . -55.782  -4.210  128.695  1.00 34.14 348 A 1 
ATOM 2718 C CE1 . HIS A 0 348 . -54.928  -3.341  129.260  1.00 34.14 348 A 1 
ATOM 2719 N NE2 . HIS A 0 348 . -55.510  -2.144  129.408  1.00 34.14 348 A 1 
ATOM 2720 N N   . TRP A 0 349 . -57.048  -3.574  124.767  1.00 31.74 349 A 1 
ATOM 2721 C CA  . TRP A 0 349 . -55.741  -3.985  124.198  1.00 31.74 349 A 1 
ATOM 2722 C C   . TRP A 0 349 . -55.555  -5.296  123.381  1.00 31.74 349 A 1 
ATOM 2723 C CB  . TRP A 0 349 . -54.713  -3.965  125.336  1.00 31.74 349 A 1 
ATOM 2724 O O   . TRP A 0 349 . -55.379  -6.373  123.935  1.00 31.74 349 A 1 
ATOM 2725 C CG  . TRP A 0 349 . -54.276  -2.621  125.840  1.00 31.74 349 A 1 
ATOM 2726 C CD1 . TRP A 0 349 . -55.053  -1.559  126.160  1.00 31.74 349 A 1 
ATOM 2727 C CD2 . TRP A 0 349 . -52.910  -2.209  126.147  1.00 31.74 349 A 1 
ATOM 2728 C CE2 . TRP A 0 349 . -52.933  -0.861  126.612  1.00 31.74 349 A 1 
ATOM 2729 C CE3 . TRP A 0 349 . -51.654  -2.852  126.099  1.00 31.74 349 A 1 
ATOM 2730 N NE1 . TRP A 0 349 . -54.265  -0.517  126.603  1.00 31.74 349 A 1 
ATOM 2731 C CH2 . TRP A 0 349 . -50.535  -0.841  126.919  1.00 31.74 349 A 1 
ATOM 2732 C CZ2 . TRP A 0 349 . -51.770  -0.176  126.989  1.00 31.74 349 A 1 
ATOM 2733 C CZ3 . TRP A 0 349 . -50.479  -2.177  126.481  1.00 31.74 349 A 1 
ATOM 2734 N N   . GLY A 0 350 . -55.307  -5.121  122.072  1.00 32.71 350 A 1 
ATOM 2735 C CA  . GLY A 0 350 . -53.985  -5.366  121.453  1.00 32.71 350 A 1 
ATOM 2736 C C   . GLY A 0 350 . -53.503  -6.798  121.140  1.00 32.71 350 A 1 
ATOM 2737 O O   . GLY A 0 350 . -53.209  -7.574  122.041  1.00 32.71 350 A 1 
ATOM 2738 N N   . GLY A 0 351 . -53.204  -7.071  119.857  1.00 29.69 351 A 1 
ATOM 2739 C CA  . GLY A 0 351 . -52.196  -8.080  119.490  1.00 29.69 351 A 1 
ATOM 2740 C C   . GLY A 0 351 . -52.346  -8.797  118.138  1.00 29.69 351 A 1 
ATOM 2741 O O   . GLY A 0 351 . -53.430  -9.225  117.767  1.00 29.69 351 A 1 
ATOM 2742 N N   . ALA A 0 352 . -51.191  -9.015  117.497  1.00 30.83 352 A 1 
ATOM 2743 C CA  . ALA A 0 352 . -50.866  -10.082 116.536  1.00 30.83 352 A 1 
ATOM 2744 C C   . ALA A 0 352 . -51.506  -10.088 115.126  1.00 30.83 352 A 1 
ATOM 2745 C CB  . ALA A 0 352 . -50.972  -11.438 117.242  1.00 30.83 352 A 1 
ATOM 2746 O O   . ALA A 0 352 . -52.577  -10.630 114.870  1.00 30.83 352 A 1 
ATOM 2747 N N   . SER A 0 353 . -50.704  -9.637  114.160  1.00 38.31 353 A 1 
ATOM 2748 C CA  . SER A 0 353 . -50.745  -10.092 112.768  1.00 38.31 353 A 1 
ATOM 2749 C C   . SER A 0 353 . -50.263  -11.553 112.618  1.00 38.31 353 A 1 
ATOM 2750 C CB  . SER A 0 353 . -49.866  -9.146  111.933  1.00 38.31 353 A 1 
ATOM 2751 O O   . SER A 0 353 . -49.428  -12.006 113.402  1.00 38.31 353 A 1 
ATOM 2752 O OG  . SER A 0 353 . -48.605  -8.926  112.553  1.00 38.31 353 A 1 
ATOM 2753 N N   . LYS A 0 354 . -50.731  -12.218 111.540  1.00 35.81 354 A 1 
ATOM 2754 C CA  . LYS A 0 354 . -50.426  -13.576 110.997  1.00 35.81 354 A 1 
ATOM 2755 C C   . LYS A 0 354 . -51.533  -14.631 111.183  1.00 35.81 354 A 1 
ATOM 2756 C CB  . LYS A 0 354 . -49.106  -14.203 111.510  1.00 35.81 354 A 1 
ATOM 2757 O O   . LYS A 0 354 . -51.597  -15.260 112.230  1.00 35.81 354 A 1 
ATOM 2758 C CG  . LYS A 0 354 . -47.805  -13.516 111.079  1.00 35.81 354 A 1 
ATOM 2759 C CD  . LYS A 0 354 . -46.616  -14.248 111.723  1.00 35.81 354 A 1 
ATOM 2760 C CE  . LYS A 0 354 . -45.291  -13.668 111.221  1.00 35.81 354 A 1 
ATOM 2761 N NZ  . LYS A 0 354 . -44.126  -14.357 111.832  1.00 35.81 354 A 1 
ATOM 2762 N N   . ALA A 0 355 . -52.257  -14.945 110.100  1.00 38.27 355 A 1 
ATOM 2763 C CA  . ALA A 0 355 . -52.485  -16.326 109.628  1.00 38.27 355 A 1 
ATOM 2764 C C   . ALA A 0 355 . -53.250  -16.360 108.287  1.00 38.27 355 A 1 
ATOM 2765 C CB  . ALA A 0 355 . -53.237  -17.188 110.650  1.00 38.27 355 A 1 
ATOM 2766 O O   . ALA A 0 355 . -54.354  -15.846 108.163  1.00 38.27 355 A 1 
ATOM 2767 N N   . SER A 0 356 . -52.634  -17.009 107.303  1.00 35.25 356 A 1 
ATOM 2768 C CA  . SER A 0 356 . -53.152  -17.352 105.974  1.00 35.25 356 A 1 
ATOM 2769 C C   . SER A 0 356 . -54.473  -18.148 105.973  1.00 35.25 356 A 1 
ATOM 2770 C CB  . SER A 0 356 . -52.066  -18.242 105.350  1.00 35.25 356 A 1 
ATOM 2771 O O   . SER A 0 356 . -54.559  -19.177 106.641  1.00 35.25 356 A 1 
ATOM 2772 O OG  . SER A 0 356 . -52.481  -18.831 104.142  1.00 35.25 356 A 1 
ATOM 2773 N N   . ALA A 0 357 . -55.430  -17.745 105.127  1.00 41.88 357 A 1 
ATOM 2774 C CA  . ALA A 0 357 . -56.375  -18.634 104.433  1.00 41.88 357 A 1 
ATOM 2775 C C   . ALA A 0 357 . -56.897  -17.923 103.165  1.00 41.88 357 A 1 
ATOM 2776 C CB  . ALA A 0 357 . -57.527  -19.035 105.363  1.00 41.88 357 A 1 
ATOM 2777 O O   . ALA A 0 357 . -57.316  -16.769 103.238  1.00 41.88 357 A 1 
ATOM 2778 N N   . ALA A 0 358 . -56.818  -18.569 101.998  1.00 39.79 358 A 1 
ATOM 2779 C CA  . ALA A 0 358 . -56.873  -17.893 100.696  1.00 39.79 358 A 1 
ATOM 2780 C C   . ALA A 0 358 . -58.159  -18.128 99.874   1.00 39.79 358 A 1 
ATOM 2781 C CB  . ALA A 0 358 . -55.629  -18.324 99.902   1.00 39.79 358 A 1 
ATOM 2782 O O   . ALA A 0 358 . -58.861  -19.116 100.063  1.00 39.79 358 A 1 
ATOM 2783 N N   . ALA A 0 359 . -58.331  -17.251 98.874   1.00 39.70 359 A 1 
ATOM 2784 C CA  . ALA A 0 359 . -59.031  -17.444 97.596   1.00 39.70 359 A 1 
ATOM 2785 C C   . ALA A 0 359 . -60.563  -17.654 97.589   1.00 39.70 359 A 1 
ATOM 2786 C CB  . ALA A 0 359 . -58.297  -18.539 96.805   1.00 39.70 359 A 1 
ATOM 2787 O O   . ALA A 0 359 . -61.062  -18.734 97.893   1.00 39.70 359 A 1 
ATOM 2788 N N   . HIS A 0 360 . -61.293  -16.677 97.035   1.00 40.75 360 A 1 
ATOM 2789 C CA  . HIS A 0 360 . -61.709  -16.706 95.616   1.00 40.75 360 A 1 
ATOM 2790 C C   . HIS A 0 360 . -62.320  -15.350 95.212   1.00 40.75 360 A 1 
ATOM 2791 C CB  . HIS A 0 360 . -62.703  -17.848 95.308   1.00 40.75 360 A 1 
ATOM 2792 O O   . HIS A 0 360 . -63.446  -15.034 95.589   1.00 40.75 360 A 1 
ATOM 2793 C CG  . HIS A 0 360 . -62.027  -19.064 94.718   1.00 40.75 360 A 1 
ATOM 2794 C CD2 . HIS A 0 360 . -62.074  -19.484 93.415   1.00 40.75 360 A 1 
ATOM 2795 N ND1 . HIS A 0 360 . -61.199  -19.930 95.389   1.00 40.75 360 A 1 
ATOM 2796 C CE1 . HIS A 0 360 . -60.742  -20.841 94.516   1.00 40.75 360 A 1 
ATOM 2797 N NE2 . HIS A 0 360 . -61.258  -20.616 93.300   1.00 40.75 360 A 1 
ATOM 2798 N N   . ALA A 0 361 . -61.578  -14.555 94.436   1.00 38.45 361 A 1 
ATOM 2799 C CA  . ALA A 0 361 . -62.125  -13.414 93.705   1.00 38.45 361 A 1 
ATOM 2800 C C   . ALA A 0 361 . -62.478  -13.895 92.292   1.00 38.45 361 A 1 
ATOM 2801 C CB  . ALA A 0 361 . -61.101  -12.271 93.703   1.00 38.45 361 A 1 
ATOM 2802 O O   . ALA A 0 361 . -61.591  -14.326 91.558   1.00 38.45 361 A 1 
ATOM 2803 N N   . GLY A 0 362 . -63.765  -13.887 91.946   1.00 33.44 362 A 1 
ATOM 2804 C CA  . GLY A 0 362 . -64.235  -14.235 90.608   1.00 33.44 362 A 1 
ATOM 2805 C C   . GLY A 0 362 . -64.354  -12.983 89.752   1.00 33.44 362 A 1 
ATOM 2806 O O   . GLY A 0 362 . -65.347  -12.274 89.879   1.00 33.44 362 A 1 
ATOM 2807 N N   . TYR A 0 363 . -63.348  -12.739 88.916   1.00 39.02 363 A 1 
ATOM 2808 C CA  . TYR A 0 363 . -63.397  -11.775 87.820   1.00 39.02 363 A 1 
ATOM 2809 C C   . TYR A 0 363 . -62.815  -12.447 86.575   1.00 39.02 363 A 1 
ATOM 2810 C CB  . TYR A 0 363 . -62.638  -10.488 88.181   1.00 39.02 363 A 1 
ATOM 2811 O O   . TYR A 0 363 . -61.622  -12.744 86.519   1.00 39.02 363 A 1 
ATOM 2812 C CG  . TYR A 0 363 . -63.236  -9.703  89.336   1.00 39.02 363 A 1 
ATOM 2813 C CD1 . TYR A 0 363 . -64.479  -9.060  89.176   1.00 39.02 363 A 1 
ATOM 2814 C CD2 . TYR A 0 363 . -62.551  -9.611  90.564   1.00 39.02 363 A 1 
ATOM 2815 C CE1 . TYR A 0 363 . -65.044  -8.334  90.242   1.00 39.02 363 A 1 
ATOM 2816 C CE2 . TYR A 0 363 . -63.107  -8.878  91.632   1.00 39.02 363 A 1 
ATOM 2817 O OH  . TYR A 0 363 . -64.894  -7.531  92.499   1.00 39.02 363 A 1 
ATOM 2818 C CZ  . TYR A 0 363 . -64.358  -8.240  91.470   1.00 39.02 363 A 1 
ATOM 2819 N N   . ASP A 0 364 . -63.687  -12.728 85.617   1.00 35.78 364 A 1 
ATOM 2820 C CA  . ASP A 0 364 . -63.381  -13.068 84.235   1.00 35.78 364 A 1 
ATOM 2821 C C   . ASP A 0 364 . -63.001  -11.782 83.481   1.00 35.78 364 A 1 
ATOM 2822 C CB  . ASP A 0 364 . -64.562  -13.842 83.598   1.00 35.78 364 A 1 
ATOM 2823 O O   . ASP A 0 364 . -63.726  -10.790 83.501   1.00 35.78 364 A 1 
ATOM 2824 C CG  . ASP A 0 364 . -66.008  -13.400 83.937   1.00 35.78 364 A 1 
ATOM 2825 O OD1 . ASP A 0 364 . -66.220  -12.520 84.809   1.00 35.78 364 A 1 
ATOM 2826 O OD2 . ASP A 0 364 . -66.935  -14.055 83.414   1.00 35.78 364 A 1 
ATOM 2827 N N   . ASN A 0 365 . -61.799  -11.759 82.899   1.00 40.07 365 A 1 
ATOM 2828 C CA  . ASN A 0 365 . -61.168  -10.533 82.404   1.00 40.07 365 A 1 
ATOM 2829 C C   . ASN A 0 365 . -60.399  -10.799 81.100   1.00 40.07 365 A 1 
ATOM 2830 C CB  . ASN A 0 365 . -60.291  -9.942  83.529   1.00 40.07 365 A 1 
ATOM 2831 O O   . ASN A 0 365 . -59.166  -10.798 81.076   1.00 40.07 365 A 1 
ATOM 2832 C CG  . ASN A 0 365 . -59.811  -8.534  83.214   1.00 40.07 365 A 1 
ATOM 2833 N ND2 . ASN A 0 365 . -58.759  -8.078  83.853   1.00 40.07 365 A 1 
ATOM 2834 O OD1 . ASN A 0 365 . -60.373  -7.810  82.415   1.00 40.07 365 A 1 
ATOM 2835 N N   . ASP A 0 366 . -61.134  -11.065 80.019   1.00 40.56 366 A 1 
ATOM 2836 C CA  . ASP A 0 366 . -60.577  -11.472 78.722   1.00 40.56 366 A 1 
ATOM 2837 C C   . ASP A 0 366 . -59.964  -10.300 77.941   1.00 40.56 366 A 1 
ATOM 2838 C CB  . ASP A 0 366 . -61.614  -12.262 77.915   1.00 40.56 366 A 1 
ATOM 2839 O O   . ASP A 0 366 . -60.484  -9.808  76.939   1.00 40.56 366 A 1 
ATOM 2840 C CG  . ASP A 0 366 . -61.919  -13.608 78.573   1.00 40.56 366 A 1 
ATOM 2841 O OD1 . ASP A 0 366 . -60.949  -14.267 79.017   1.00 40.56 366 A 1 
ATOM 2842 O OD2 . ASP A 0 366 . -63.116  -13.944 78.644   1.00 40.56 366 A 1 
ATOM 2843 N N   . THR A 0 367 . -58.789  -9.871  78.396   1.00 39.08 367 A 1 
ATOM 2844 C CA  . THR A 0 367 . -57.949  -8.865  77.738   1.00 39.08 367 A 1 
ATOM 2845 C C   . THR A 0 367 . -57.010  -9.514  76.717   1.00 39.08 367 A 1 
ATOM 2846 C CB  . THR A 0 367 . -57.186  -7.993  78.760   1.00 39.08 367 A 1 
ATOM 2847 O O   . THR A 0 367 . -55.828  -9.742  76.979   1.00 39.08 367 A 1 
ATOM 2848 C CG2 . THR A 0 367 . -57.941  -6.703  79.060   1.00 39.08 367 A 1 
ATOM 2849 O OG1 . THR A 0 367 . -56.978  -8.642  79.997   1.00 39.08 367 A 1 
ATOM 2850 N N   . TRP A 0 368 . -57.507  -9.783  75.503   1.00 50.72 368 A 1 
ATOM 2851 C CA  . TRP A 0 368 . -56.631  -10.086 74.364   1.00 50.72 368 A 1 
ATOM 2852 C C   . TRP A 0 368 . -56.290  -8.825  73.563   1.00 50.72 368 A 1 
ATOM 2853 C CB  . TRP A 0 368 . -57.146  -11.256 73.509   1.00 50.72 368 A 1 
ATOM 2854 O O   . TRP A 0 368 . -57.085  -8.322  72.778   1.00 50.72 368 A 1 
ATOM 2855 C CG  . TRP A 0 368 . -58.532  -11.203 72.933   1.00 50.72 368 A 1 
ATOM 2856 C CD1 . TRP A 0 368 . -59.625  -11.741 73.518   1.00 50.72 368 A 1 
ATOM 2857 C CD2 . TRP A 0 368 . -59.007  -10.637 71.664   1.00 50.72 368 A 1 
ATOM 2858 C CE2 . TRP A 0 368 . -60.397  -10.935 71.530   1.00 50.72 368 A 1 
ATOM 2859 C CE3 . TRP A 0 368 . -58.429  -9.875  70.623   1.00 50.72 368 A 1 
ATOM 2860 N NE1 . TRP A 0 368 . -60.721  -11.597 72.693   1.00 50.72 368 A 1 
ATOM 2861 C CH2 . TRP A 0 368 . -60.550  -9.744  69.420   1.00 50.72 368 A 1 
ATOM 2862 C CZ2 . TRP A 0 368 . -61.150  -10.539 70.411   1.00 50.72 368 A 1 
ATOM 2863 C CZ3 . TRP A 0 368 . -59.194  -9.397  69.541   1.00 50.72 368 A 1 
ATOM 2864 N N   . ALA A 0 369 . -55.053  -8.346  73.697   1.00 47.19 369 A 1 
ATOM 2865 C CA  . ALA A 0 369 . -54.455  -7.461  72.702   1.00 47.19 369 A 1 
ATOM 2866 C C   . ALA A 0 369 . -54.003  -8.312  71.500   1.00 47.19 369 A 1 
ATOM 2867 C CB  . ALA A 0 369 . -53.300  -6.688  73.353   1.00 47.19 369 A 1 
ATOM 2868 O O   . ALA A 0 369 . -53.096  -9.137  71.639   1.00 47.19 369 A 1 
ATOM 2869 N N   . LYS A 0 370 . -54.632  -8.141  70.328   1.00 49.80 370 A 1 
ATOM 2870 C CA  . LYS A 0 370 . -54.156  -8.737  69.066   1.00 49.80 370 A 1 
ATOM 2871 C C   . LYS A 0 370 . -53.252  -7.743  68.346   1.00 49.80 370 A 1 
ATOM 2872 C CB  . LYS A 0 370 . -55.316  -9.218  68.171   1.00 49.80 370 A 1 
ATOM 2873 O O   . LYS A 0 370 . -53.654  -6.616  68.086   1.00 49.80 370 A 1 
ATOM 2874 C CG  . LYS A 0 370 . -55.723  -10.655 68.539   1.00 49.80 370 A 1 
ATOM 2875 C CD  . LYS A 0 370 . -56.954  -11.153 67.762   1.00 49.80 370 A 1 
ATOM 2876 C CE  . LYS A 0 370 . -57.592  -12.337 68.511   1.00 49.80 370 A 1 
ATOM 2877 N NZ  . LYS A 0 370 . -59.075  -12.303 68.478   1.00 49.80 370 A 1 
ATOM 2878 N N   . GLN A 0 371 . -52.039  -8.187  68.037   1.00 55.11 371 A 1 
ATOM 2879 C CA  . GLN A 0 371 . -51.074  -7.442  67.234   1.00 55.11 371 A 1 
ATOM 2880 C C   . GLN A 0 371 . -51.326  -7.736  65.751   1.00 55.11 371 A 1 
ATOM 2881 C CB  . GLN A 0 371 . -49.647  -7.832  67.662   1.00 55.11 371 A 1 
ATOM 2882 O O   . GLN A 0 371 . -51.484  -8.900  65.369   1.00 55.11 371 A 1 
ATOM 2883 C CG  . GLN A 0 371 . -49.327  -7.370  69.097   1.00 55.11 371 A 1 
ATOM 2884 C CD  . GLN A 0 371 . -48.038  -7.978  69.645   1.00 55.11 371 A 1 
ATOM 2885 N NE2 . GLN A 0 371 . -47.089  -7.179  70.083   1.00 55.11 371 A 1 
ATOM 2886 O OE1 . GLN A 0 371 . -47.892  -9.186  69.756   1.00 55.11 371 A 1 
ATOM 2887 N N   . ALA A 0 372 . -51.348  -6.692  64.925   1.00 56.21 372 A 1 
ATOM 2888 C CA  . ALA A 0 372 . -51.261  -6.808  63.476   1.00 56.21 372 A 1 
ATOM 2889 C C   . ALA A 0 372 . -49.867  -6.345  63.040   1.00 56.21 372 A 1 
ATOM 2890 C CB  . ALA A 0 372 . -52.392  -6.004  62.825   1.00 56.21 372 A 1 
ATOM 2891 O O   . ALA A 0 372 . -49.395  -5.299  63.483   1.00 56.21 372 A 1 
ATOM 2892 N N   . TYR A 0 373 . -49.217  -7.138  62.193   1.00 58.99 373 A 1 
ATOM 2893 C CA  . TYR A 0 373 . -47.917  -6.822  61.610   1.00 58.99 373 A 1 
ATOM 2894 C C   . TYR A 0 373 . -48.108  -6.635  60.108   1.00 58.99 373 A 1 
ATOM 2895 C CB  . TYR A 0 373 . -46.914  -7.940  61.931   1.00 58.99 373 A 1 
ATOM 2896 O O   . TYR A 0 373 . -48.626  -7.543  59.450   1.00 58.99 373 A 1 
ATOM 2897 C CG  . TYR A 0 373 . -46.538  -8.033  63.399   1.00 58.99 373 A 1 
ATOM 2898 C CD1 . TYR A 0 373 . -45.553  -7.166  63.910   1.00 58.99 373 A 1 
ATOM 2899 C CD2 . TYR A 0 373 . -47.165  -8.965  64.252   1.00 58.99 373 A 1 
ATOM 2900 C CE1 . TYR A 0 373 . -45.182  -7.235  65.265   1.00 58.99 373 A 1 
ATOM 2901 C CE2 . TYR A 0 373 . -46.798  -9.036  65.612   1.00 58.99 373 A 1 
ATOM 2902 O OH  . TYR A 0 373 . -45.437  -8.239  67.423   1.00 58.99 373 A 1 
ATOM 2903 C CZ  . TYR A 0 373 . -45.803  -8.172  66.117   1.00 58.99 373 A 1 
ATOM 2904 N N   . GLY A 0 374 . -47.729  -5.462  59.608   1.00 62.36 374 A 1 
ATOM 2905 C CA  . GLY A 0 374 . -47.544  -5.188  58.188   1.00 62.36 374 A 1 
ATOM 2906 C C   . GLY A 0 374 . -46.061  -5.243  57.827   1.00 62.36 374 A 1 
ATOM 2907 O O   . GLY A 0 374 . -45.196  -5.043  58.685   1.00 62.36 374 A 1 
ATOM 2908 N N   . GLN A 0 375 . -45.780  -5.540  56.566   1.00 69.38 375 A 1 
ATOM 2909 C CA  . GLN A 0 375 . -44.458  -5.416  55.975   1.00 69.38 375 A 1 
ATOM 2910 C C   . GLN A 0 375 . -44.598  -4.880  54.549   1.00 69.38 375 A 1 
ATOM 2911 C CB  . GLN A 0 375 . -43.735  -6.777  56.008   1.00 69.38 375 A 1 
ATOM 2912 O O   . GLN A 0 375 . -45.323  -5.485  53.762   1.00 69.38 375 A 1 
ATOM 2913 C CG  . GLN A 0 375 . -42.400  -6.625  55.278   1.00 69.38 375 A 1 
ATOM 2914 C CD  . GLN A 0 375 . -41.472  -7.819  55.268   1.00 69.38 375 A 1 
ATOM 2915 N NE2 . GLN A 0 375 . -40.194  -7.546  55.119   1.00 69.38 375 A 1 
ATOM 2916 O OE1 . GLN A 0 375 . -41.839  -8.992  55.266   1.00 69.38 375 A 1 
ATOM 2917 N N   . ASP A 0 376 . -43.835  -3.840  54.240   1.00 69.91 376 A 1 
ATOM 2918 C CA  . ASP A 0 376 . -43.545  -3.389  52.880   1.00 69.91 376 A 1 
ATOM 2919 C C   . ASP A 0 376 . -42.252  -4.083  52.379   1.00 69.91 376 A 1 
ATOM 2920 C CB  . ASP A 0 376 . -43.447  -1.855  52.882   1.00 69.91 376 A 1 
ATOM 2921 O O   . ASP A 0 376 . -41.414  -4.534  53.178   1.00 69.91 376 A 1 
ATOM 2922 C CG  . ASP A 0 376 . -43.769  -1.244  51.518   1.00 69.91 376 A 1 
ATOM 2923 O OD1 . ASP A 0 376 . -43.364  -1.888  50.520   1.00 69.91 376 A 1 
ATOM 2924 O OD2 . ASP A 0 376 . -44.454  -0.196  51.510   1.00 69.91 376 A 1 
ATOM 2925 N N   . GLN A 0 377 . -42.121  -4.282  51.069   1.00 73.22 377 A 1 
ATOM 2926 C CA  . GLN A 0 377 . -40.939  -4.876  50.424   1.00 73.22 377 A 1 
ATOM 2927 C C   . GLN A 0 377 . -40.792  -4.356  48.988   1.00 73.22 377 A 1 
ATOM 2928 C CB  . GLN A 0 377 . -40.968  -6.423  50.416   1.00 73.22 377 A 1 
ATOM 2929 O O   . GLN A 0 377 . -40.860  -5.139  48.029   1.00 73.22 377 A 1 
ATOM 2930 C CG  . GLN A 0 377 . -40.735  -7.115  51.758   1.00 73.22 377 A 1 
ATOM 2931 C CD  . GLN A 0 377 . -40.419  -8.607  51.635   1.00 73.22 377 A 1 
ATOM 2932 N NE2 . GLN A 0 377 . -40.711  -9.416  52.635   1.00 73.22 377 A 1 
ATOM 2933 O OE1 . GLN A 0 377 . -39.866  -9.141  50.685   1.00 73.22 377 A 1 
ATOM 2934 N N   . ASP A 0 378 . -40.568  -3.056  48.853   1.00 76.33 378 A 1 
ATOM 2935 C CA  . ASP A 0 378 . -40.333  -2.398  47.574   1.00 76.33 378 A 1 
ATOM 2936 C C   . ASP A 0 378 . -38.859  -2.530  47.143   1.00 76.33 378 A 1 
ATOM 2937 C CB  . ASP A 0 378 . -40.820  -0.931  47.656   1.00 76.33 378 A 1 
ATOM 2938 O O   . ASP A 0 378 . -37.925  -2.210  47.879   1.00 76.33 378 A 1 
ATOM 2939 C CG  . ASP A 0 378 . -41.906  -0.588  46.626   1.00 76.33 378 A 1 
ATOM 2940 O OD1 . ASP A 0 378 . -42.680  -1.489  46.243   1.00 76.33 378 A 1 
ATOM 2941 O OD2 . ASP A 0 378 . -41.869  0.548   46.082   1.00 76.33 378 A 1 
ATOM 2942 N N   . ALA A 0 379 . -38.617  -3.012  45.923   1.00 78.37 379 A 1 
ATOM 2943 C CA  . ALA A 0 379 . -37.278  -3.085  45.339   1.00 78.37 379 A 1 
ATOM 2944 C C   . ALA A 0 379 . -37.273  -2.491  43.930   1.00 78.37 379 A 1 
ATOM 2945 C CB  . ALA A 0 379 . -36.777  -4.534  45.373   1.00 78.37 379 A 1 
ATOM 2946 O O   . ALA A 0 379 . -38.060  -2.894  43.073   1.00 78.37 379 A 1 
ATOM 2947 N N   . ARG A 0 380 . -36.369  -1.543  43.680   1.00 80.19 380 A 1 
ATOM 2948 C CA  . ARG A 0 380 . -36.226  -0.853  42.394   1.00 80.19 380 A 1 
ATOM 2949 C C   . ARG A 0 380 . -34.772  -0.836  41.977   1.00 80.19 380 A 1 
ATOM 2950 C CB  . ARG A 0 380 . -36.784  0.575   42.454   1.00 80.19 380 A 1 
ATOM 2951 O O   . ARG A 0 380 . -33.908  -0.510  42.782   1.00 80.19 380 A 1 
ATOM 2952 C CG  . ARG A 0 380 . -38.212  0.586   42.995   1.00 80.19 380 A 1 
ATOM 2953 C CD  . ARG A 0 380 . -38.872  1.954   42.849   1.00 80.19 380 A 1 
ATOM 2954 N NE  . ARG A 0 380 . -40.154  1.952   43.566   1.00 80.19 380 A 1 
ATOM 2955 N NH1 . ARG A 0 380 . -40.714  4.156   43.341   1.00 80.19 380 A 1 
ATOM 2956 N NH2 . ARG A 0 380 . -42.008  2.773   44.544   1.00 80.19 380 A 1 
ATOM 2957 C CZ  . ARG A 0 380 . -40.957  2.959   43.805   1.00 80.19 380 A 1 
ATOM 2958 N N   . TRP A 0 381 . -34.518  -1.137  40.717   1.00 85.17 381 A 1 
ATOM 2959 C CA  . TRP A 0 381 . -33.182  -1.101  40.145   1.00 85.17 381 A 1 
ATOM 2960 C C   . TRP A 0 381 . -33.244  -0.507  38.746   1.00 85.17 381 A 1 
ATOM 2961 C CB  . TRP A 0 381 . -32.592  -2.512  40.162   1.00 85.17 381 A 1 
ATOM 2962 O O   . TRP A 0 381 . -34.211  -0.736  38.013   1.00 85.17 381 A 1 
ATOM 2963 C CG  . TRP A 0 381 . -31.323  -2.702  39.394   1.00 85.17 381 A 1 
ATOM 2964 C CD1 . TRP A 0 381 . -30.067  -2.556  39.870   1.00 85.17 381 A 1 
ATOM 2965 C CD2 . TRP A 0 381 . -31.179  -3.112  38.006   1.00 85.17 381 A 1 
ATOM 2966 C CE2 . TRP A 0 381 . -29.794  -3.319  37.737   1.00 85.17 381 A 1 
ATOM 2967 C CE3 . TRP A 0 381 . -32.092  -3.392  36.969   1.00 85.17 381 A 1 
ATOM 2968 N NE1 . TRP A 0 381 . -29.154  -2.894  38.886   1.00 85.17 381 A 1 
ATOM 2969 C CH2 . TRP A 0 381 . -30.287  -4.144  35.508   1.00 85.17 381 A 1 
ATOM 2970 C CZ2 . TRP A 0 381 . -29.354  -3.879  36.527   1.00 85.17 381 A 1 
ATOM 2971 C CZ3 . TRP A 0 381 . -31.652  -3.894  35.733   1.00 85.17 381 A 1 
ATOM 2972 N N   . GLY A 0 382 . -32.217  0.248   38.379   1.00 83.16 382 A 1 
ATOM 2973 C CA  . GLY A 0 382 . -32.133  0.897   37.084   1.00 83.16 382 A 1 
ATOM 2974 C C   . GLY A 0 382 . -30.712  0.978   36.554   1.00 83.16 382 A 1 
ATOM 2975 O O   . GLY A 0 382 . -29.739  1.054   37.306   1.00 83.16 382 A 1 
ATOM 2976 N N   . LYS A 0 383 . -30.629  0.973   35.228   1.00 84.94 383 A 1 
ATOM 2977 C CA  . LYS A 0 383 . -29.457  1.295   34.427   1.00 84.94 383 A 1 
ATOM 2978 C C   . LYS A 0 383 . -29.853  2.259   33.337   1.00 84.94 383 A 1 
ATOM 2979 C CB  . LYS A 0 383 . -28.860  0.038   33.791   1.00 84.94 383 A 1 
ATOM 2980 O O   . LYS A 0 383 . -30.783  1.960   32.592   1.00 84.94 383 A 1 
ATOM 2981 C CG  . LYS A 0 383 . -28.206  -0.766  34.895   1.00 84.94 383 A 1 
ATOM 2982 C CD  . LYS A 0 383 . -27.366  -1.926  34.367   1.00 84.94 383 A 1 
ATOM 2983 C CE  . LYS A 0 383 . -26.603  -2.262  35.631   1.00 84.94 383 A 1 
ATOM 2984 N NZ  . LYS A 0 383 . -25.531  -3.257  35.502   1.00 84.94 383 A 1 
ATOM 2985 N N   . SER A 0 384 . -29.109  3.342   33.213   1.00 81.18 384 A 1 
ATOM 2986 C CA  . SER A 0 384 . -29.218  4.275   32.101   1.00 81.18 384 A 1 
ATOM 2987 C C   . SER A 0 384 . -27.832  4.533   31.527   1.00 81.18 384 A 1 
ATOM 2988 C CB  . SER A 0 384 . -29.956  5.560   32.503   1.00 81.18 384 A 1 
ATOM 2989 O O   . SER A 0 384 . -26.861  4.725   32.256   1.00 81.18 384 A 1 
ATOM 2990 O OG  . SER A 0 384 . -29.537  6.045   33.765   1.00 81.18 384 A 1 
ATOM 2991 N N   . TYR A 0 385 . -27.737  4.506   30.204   1.00 78.51 385 A 1 
ATOM 2992 C CA  . TYR A 0 385 . -26.654  5.152   29.474   1.00 78.51 385 A 1 
ATOM 2993 C C   . TYR A 0 385 . -27.265  6.373   28.796   1.00 78.51 385 A 1 
ATOM 2994 C CB  . TYR A 0 385 . -26.037  4.215   28.421   1.00 78.51 385 A 1 
ATOM 2995 O O   . TYR A 0 385 . -28.256  6.217   28.076   1.00 78.51 385 A 1 
ATOM 2996 C CG  . TYR A 0 385 . -25.347  2.963   28.937   1.00 78.51 385 A 1 
ATOM 2997 C CD1 . TYR A 0 385 . -23.942  2.880   28.961   1.00 78.51 385 A 1 
ATOM 2998 C CD2 . TYR A 0 385 . -26.117  1.869   29.366   1.00 78.51 385 A 1 
ATOM 2999 C CE1 . TYR A 0 385 . -23.311  1.701   29.405   1.00 78.51 385 A 1 
ATOM 3000 C CE2 . TYR A 0 385 . -25.499  0.670   29.770   1.00 78.51 385 A 1 
ATOM 3001 O OH  . TYR A 0 385 . -23.481  -0.531  30.273   1.00 78.51 385 A 1 
ATOM 3002 C CZ  . TYR A 0 385 . -24.091  0.590   29.802   1.00 78.51 385 A 1 
ATOM 3003 N N   . ASP A 0 386 . -26.651  7.541   28.977   1.00 79.82 386 A 1 
ATOM 3004 C CA  . ASP A 0 386 . -26.874  8.681   28.081   1.00 79.82 386 A 1 
ATOM 3005 C C   . ASP A 0 386 . -26.229  8.390   26.710   1.00 79.82 386 A 1 
ATOM 3006 C CB  . ASP A 0 386 . -26.334  9.976   28.722   1.00 79.82 386 A 1 
ATOM 3007 O O   . ASP A 0 386 . -25.941  7.236   26.361   1.00 79.82 386 A 1 
ATOM 3008 C CG  . ASP A 0 386 . -27.186  10.523  29.870   1.00 79.82 386 A 1 
ATOM 3009 O OD1 . ASP A 0 386 . -28.413  10.289  29.874   1.00 79.82 386 A 1 
ATOM 3010 O OD2 . ASP A 0 386 . -26.592  11.234  30.714   1.00 79.82 386 A 1 
ATOM 3011 N N   . SER A 0 387 . -25.994  9.420   25.893   1.00 82.81 387 A 1 
ATOM 3012 C CA  . SER A 0 387 . -25.606  9.189   24.511   1.00 82.81 387 A 1 
ATOM 3013 C C   . SER A 0 387 . -24.259  8.469   24.386   1.00 82.81 387 A 1 
ATOM 3014 C CB  . SER A 0 387 . -25.714  10.448  23.646   1.00 82.81 387 A 1 
ATOM 3015 O O   . SER A 0 387 . -23.268  8.781   25.054   1.00 82.81 387 A 1 
ATOM 3016 O OG  . SER A 0 387 . -24.583  11.284  23.739   1.00 82.81 387 A 1 
ATOM 3017 N N   . VAL A 0 388 . -24.227  7.474   23.497   1.00 85.30 388 A 1 
ATOM 3018 C CA  . VAL A 0 388 . -23.039  6.687   23.160   1.00 85.30 388 A 1 
ATOM 3019 C C   . VAL A 0 388 . -22.753  6.866   21.679   1.00 85.30 388 A 1 
ATOM 3020 C CB  . VAL A 0 388 . -23.201  5.196   23.522   1.00 85.30 388 A 1 
ATOM 3021 O O   . VAL A 0 388 . -23.591  6.559   20.832   1.00 85.30 388 A 1 
ATOM 3022 C CG1 . VAL A 0 388 . -21.924  4.407   23.185   1.00 85.30 388 A 1 
ATOM 3023 C CG2 . VAL A 0 388 . -23.480  4.992   25.015   1.00 85.30 388 A 1 
ATOM 3024 N N   . SER A 0 389 . -21.540  7.309   21.349   1.00 88.73 389 A 1 
ATOM 3025 C CA  . SER A 0 389 . -21.066  7.402   19.969   1.00 88.73 389 A 1 
ATOM 3026 C C   . SER A 0 389 . -19.775  6.616   19.751   1.00 88.73 389 A 1 
ATOM 3027 C CB  . SER A 0 389 . -20.966  8.853   19.489   1.00 88.73 389 A 1 
ATOM 3028 O O   . SER A 0 389 . -18.830  6.660   20.541   1.00 88.73 389 A 1 
ATOM 3029 O OG  . SER A 0 389 . -19.969  9.569   20.191   1.00 88.73 389 A 1 
ATOM 3030 N N   . ALA A 0 390 . -19.716  5.890   18.640   1.00 90.90 390 A 1 
ATOM 3031 C CA  . ALA A 0 390 . -18.546  5.158   18.183   1.00 90.90 390 A 1 
ATOM 3032 C C   . ALA A 0 390 . -18.291  5.485   16.713   1.00 90.90 390 A 1 
ATOM 3033 C CB  . ALA A 0 390 . -18.755  3.658   18.414   1.00 90.90 390 A 1 
ATOM 3034 O O   . ALA A 0 390 . -19.178  5.355   15.872   1.00 90.90 390 A 1 
ATOM 3035 N N   . ARG A 0 391 . -17.068  5.899   16.383   1.00 93.36 391 A 1 
ATOM 3036 C CA  . ARG A 0 391 . -16.658  6.235   15.014   1.00 93.36 391 A 1 
ATOM 3037 C C   . ARG A 0 391 . -15.368  5.515   14.665   1.00 93.36 391 A 1 
ATOM 3038 C CB  . ARG A 0 391 . -16.560  7.756   14.803   1.00 93.36 391 A 1 
ATOM 3039 O O   . ARG A 0 391 . -14.452  5.438   15.484   1.00 93.36 391 A 1 
ATOM 3040 C CG  . ARG A 0 391 . -17.866  8.476   15.176   1.00 93.36 391 A 1 
ATOM 3041 C CD  . ARG A 0 391 . -17.776  9.993   14.999   1.00 93.36 391 A 1 
ATOM 3042 N NE  . ARG A 0 391 . -19.059  10.608  15.383   1.00 93.36 391 A 1 
ATOM 3043 N NH1 . ARG A 0 391 . -18.416  12.812  15.429   1.00 93.36 391 A 1 
ATOM 3044 N NH2 . ARG A 0 391 . -20.514  12.219  15.980   1.00 93.36 391 A 1 
ATOM 3045 C CZ  . ARG A 0 391 . -19.319  11.881  15.593   1.00 93.36 391 A 1 
ATOM 3046 N N   . SER A 0 392 . -15.295  4.992   13.449   1.00 93.24 392 A 1 
ATOM 3047 C CA  . SER A 0 392 . -14.110  4.350   12.886   1.00 93.24 392 A 1 
ATOM 3048 C C   . SER A 0 392 . -13.900  4.871   11.475   1.00 93.24 392 A 1 
ATOM 3049 C CB  . SER A 0 392 . -14.274  2.826   12.879   1.00 93.24 392 A 1 
ATOM 3050 O O   . SER A 0 392 . -14.837  4.876   10.686   1.00 93.24 392 A 1 
ATOM 3051 O OG  . SER A 0 392 . -13.082  2.174   12.468   1.00 93.24 392 A 1 
ATOM 3052 N N   . TYR A 0 393 . -12.673  5.260   11.162   1.00 94.33 393 A 1 
ATOM 3053 C CA  . TYR A 0 393 . -12.239  5.703   9.845    1.00 94.33 393 A 1 
ATOM 3054 C C   . TYR A 0 393 . -10.988  4.915   9.468    1.00 94.33 393 A 1 
ATOM 3055 C CB  . TYR A 0 393 . -11.961  7.212   9.859    1.00 94.33 393 A 1 
ATOM 3056 O O   . TYR A 0 393 . -10.117  4.704   10.315   1.00 94.33 393 A 1 
ATOM 3057 C CG  . TYR A 0 393 . -13.132  8.063   10.319   1.00 94.33 393 A 1 
ATOM 3058 C CD1 . TYR A 0 393 . -14.114  8.459   9.392    1.00 94.33 393 A 1 
ATOM 3059 C CD2 . TYR A 0 393 . -13.248  8.440   11.673   1.00 94.33 393 A 1 
ATOM 3060 C CE1 . TYR A 0 393 . -15.216  9.229   9.812    1.00 94.33 393 A 1 
ATOM 3061 C CE2 . TYR A 0 393 . -14.343  9.218   12.096   1.00 94.33 393 A 1 
ATOM 3062 O OH  . TYR A 0 393 . -16.392  10.351  11.582   1.00 94.33 393 A 1 
ATOM 3063 C CZ  . TYR A 0 393 . -15.330  9.610   11.167   1.00 94.33 393 A 1 
ATOM 3064 N N   . ASP A 0 394 . -10.915  4.485   8.220    1.00 94.54 394 A 1 
ATOM 3065 C CA  . ASP A 0 394 . -9.776   3.816   7.602    1.00 94.54 394 A 1 
ATOM 3066 C C   . ASP A 0 394 . -9.643   4.410   6.193    1.00 94.54 394 A 1 
ATOM 3067 C CB  . ASP A 0 394 . -10.045  2.302   7.620    1.00 94.54 394 A 1 
ATOM 3068 O O   . ASP A 0 394 . -10.638  4.533   5.479    1.00 94.54 394 A 1 
ATOM 3069 C CG  . ASP A 0 394 . -8.866   1.454   7.147    1.00 94.54 394 A 1 
ATOM 3070 O OD1 . ASP A 0 394 . -8.525   1.540   5.951    1.00 94.54 394 A 1 
ATOM 3071 O OD2 . ASP A 0 394 . -8.341   0.647   7.950    1.00 94.54 394 A 1 
ATOM 3072 N N   . ASN A 0 395 . -8.456   4.884   5.833    1.00 95.13 395 A 1 
ATOM 3073 C CA  . ASN A 0 395 . -8.177   5.489   4.537    1.00 95.13 395 A 1 
ATOM 3074 C C   . ASN A 0 395 . -6.793   5.049   4.067    1.00 95.13 395 A 1 
ATOM 3075 C CB  . ASN A 0 395 . -8.303   7.021   4.622    1.00 95.13 395 A 1 
ATOM 3076 O O   . ASN A 0 395 . -5.799   5.309   4.748    1.00 95.13 395 A 1 
ATOM 3077 C CG  . ASN A 0 395 . -7.562   7.700   3.481    1.00 95.13 395 A 1 
ATOM 3078 N ND2 . ASN A 0 395 . -6.416   8.284   3.748    1.00 95.13 395 A 1 
ATOM 3079 O OD1 . ASN A 0 395 . -7.939   7.659   2.327    1.00 95.13 395 A 1 
ATOM 3080 N N   . LYS A 0 396 . -6.737   4.450   2.880    1.00 96.59 396 A 1 
ATOM 3081 C CA  . LYS A 0 396 . -5.502   4.026   2.223    1.00 96.59 396 A 1 
ATOM 3082 C C   . LYS A 0 396 . -5.360   4.745   0.897    1.00 96.59 396 A 1 
ATOM 3083 C CB  . LYS A 0 396 . -5.470   2.503   2.053    1.00 96.59 396 A 1 
ATOM 3084 O O   . LYS A 0 396 . -6.255   4.665   0.059    1.00 96.59 396 A 1 
ATOM 3085 C CG  . LYS A 0 396 . -5.457   1.828   3.427    1.00 96.59 396 A 1 
ATOM 3086 C CD  . LYS A 0 396 . -5.353   0.307   3.306    1.00 96.59 396 A 1 
ATOM 3087 C CE  . LYS A 0 396 . -5.412   -0.305  4.707    1.00 96.59 396 A 1 
ATOM 3088 N NZ  . LYS A 0 396 . -6.783   -0.259  5.257    1.00 96.59 396 A 1 
ATOM 3089 N N   . LYS A 0 397 . -4.233   5.421   0.696    1.00 96.39 397 A 1 
ATOM 3090 C CA  . LYS A 0 397 . -3.895   6.112   -0.552   1.00 96.39 397 A 1 
ATOM 3091 C C   . LYS A 0 397 . -2.588   5.565   -1.091   1.00 96.39 397 A 1 
ATOM 3092 C CB  . LYS A 0 397 . -3.814   7.632   -0.348   1.00 96.39 397 A 1 
ATOM 3093 O O   . LYS A 0 397 . -1.640   5.356   -0.345   1.00 96.39 397 A 1 
ATOM 3094 C CG  . LYS A 0 397 . -5.159   8.237   0.075    1.00 96.39 397 A 1 
ATOM 3095 C CD  . LYS A 0 397 . -5.010   9.715   0.457    1.00 96.39 397 A 1 
ATOM 3096 C CE  . LYS A 0 397 . -6.358   10.254  0.951    1.00 96.39 397 A 1 
ATOM 3097 N NZ  . LYS A 0 397 . -7.072   11.014  -0.093   1.00 96.39 397 A 1 
ATOM 3098 N N   . TYR A 0 398 . -2.535   5.372   -2.395   1.00 97.63 398 A 1 
ATOM 3099 C CA  . TYR A 0 398 . -1.334   5.046   -3.141   1.00 97.63 398 A 1 
ATOM 3100 C C   . TYR A 0 398 . -1.271   5.958   -4.359   1.00 97.63 398 A 1 
ATOM 3101 C CB  . TYR A 0 398 . -1.370   3.569   -3.541   1.00 97.63 398 A 1 
ATOM 3102 O O   . TYR A 0 398 . -2.267   6.116   -5.066   1.00 97.63 398 A 1 
ATOM 3103 C CG  . TYR A 0 398 . -0.296   3.167   -4.530   1.00 97.63 398 A 1 
ATOM 3104 C CD1 . TYR A 0 398 . -0.591   3.098   -5.907   1.00 97.63 398 A 1 
ATOM 3105 C CD2 . TYR A 0 398 . 1.005    2.886   -4.072   1.00 97.63 398 A 1 
ATOM 3106 C CE1 . TYR A 0 398 . 0.405    2.709   -6.823   1.00 97.63 398 A 1 
ATOM 3107 C CE2 . TYR A 0 398 . 2.001    2.490   -4.982   1.00 97.63 398 A 1 
ATOM 3108 O OH  . TYR A 0 398 . 2.646    1.959   -7.224   1.00 97.63 398 A 1 
ATOM 3109 C CZ  . TYR A 0 398 . 1.696    2.388   -6.356   1.00 97.63 398 A 1 
ATOM 3110 N N   . ALA A 0 399 . -0.105   6.533   -4.621   1.00 97.30 399 A 1 
ATOM 3111 C CA  . ALA A 0 399 . 0.160    7.254   -5.853   1.00 97.30 399 A 1 
ATOM 3112 C C   . ALA A 0 399 . 1.529    6.859   -6.401   1.00 97.30 399 A 1 
ATOM 3113 C CB  . ALA A 0 399 . 0.029    8.762   -5.616   1.00 97.30 399 A 1 
ATOM 3114 O O   . ALA A 0 399 . 2.491    6.673   -5.653   1.00 97.30 399 A 1 
ATOM 3115 N N   . ARG A 0 400 . 1.614    6.753   -7.722   1.00 98.10 400 A 1 
ATOM 3116 C CA  . ARG A 0 400 . 2.847    6.566   -8.467   1.00 98.10 400 A 1 
ATOM 3117 C C   . ARG A 0 400 . 2.812    7.429   -9.713   1.00 98.10 400 A 1 
ATOM 3118 C CB  . ARG A 0 400 . 3.049    5.086   -8.790   1.00 98.10 400 A 1 
ATOM 3119 O O   . ARG A 0 400 . 1.940    7.267   -10.559  1.00 98.10 400 A 1 
ATOM 3120 C CG  . ARG A 0 400 . 4.351    4.868   -9.572   1.00 98.10 400 A 1 
ATOM 3121 C CD  . ARG A 0 400 . 4.654    3.375   -9.687   1.00 98.10 400 A 1 
ATOM 3122 N NE  . ARG A 0 400 . 4.007    2.791   -10.872  1.00 98.10 400 A 1 
ATOM 3123 N NH1 . ARG A 0 400 . 5.904    2.656   -12.173  1.00 98.10 400 A 1 
ATOM 3124 N NH2 . ARG A 0 400 . 3.875    2.178   -13.025  1.00 98.10 400 A 1 
ATOM 3125 C CZ  . ARG A 0 400 . 4.608    2.542   -12.014  1.00 98.10 400 A 1 
ATOM 3126 N N   . TRP A 0 401 . 3.796    8.303   -9.834   1.00 97.89 401 A 1 
ATOM 3127 C CA  . TRP A 0 401 . 4.053    9.064   -11.044  1.00 97.89 401 A 1 
ATOM 3128 C C   . TRP A 0 401 . 5.442    8.697   -11.560  1.00 97.89 401 A 1 
ATOM 3129 C CB  . TRP A 0 401 . 3.876    10.554  -10.761  1.00 97.89 401 A 1 
ATOM 3130 O O   . TRP A 0 401 . 6.379    8.580   -10.772  1.00 97.89 401 A 1 
ATOM 3131 C CG  . TRP A 0 401 . 4.151    11.431  -11.937  1.00 97.89 401 A 1 
ATOM 3132 C CD1 . TRP A 0 401 . 3.269    11.760  -12.908  1.00 97.89 401 A 1 
ATOM 3133 C CD2 . TRP A 0 401 . 5.416    12.041  -12.321  1.00 97.89 401 A 1 
ATOM 3134 C CE2 . TRP A 0 401 . 5.221    12.761  -13.539  1.00 97.89 401 A 1 
ATOM 3135 C CE3 . TRP A 0 401 . 6.715    12.021  -11.772  1.00 97.89 401 A 1 
ATOM 3136 N NE1 . TRP A 0 401 . 3.895    12.543  -13.860  1.00 97.89 401 A 1 
ATOM 3137 C CH2 . TRP A 0 401 . 7.546    13.430  -13.587  1.00 97.89 401 A 1 
ATOM 3138 C CZ2 . TRP A 0 401 . 6.264    13.459  -14.163  1.00 97.89 401 A 1 
ATOM 3139 C CZ3 . TRP A 0 401 . 7.766    12.709  -12.401  1.00 97.89 401 A 1 
ATOM 3140 N N   . LEU A 0 402 . 5.564    8.474   -12.861  1.00 96.51 402 A 1 
ATOM 3141 C CA  . LEU A 0 402 . 6.801    8.098   -13.530  1.00 96.51 402 A 1 
ATOM 3142 C C   . LEU A 0 402 . 6.909    8.878   -14.836  1.00 96.51 402 A 1 
ATOM 3143 C CB  . LEU A 0 402 . 6.818    6.567   -13.711  1.00 96.51 402 A 1 
ATOM 3144 O O   . LEU A 0 402 . 5.958    8.885   -15.615  1.00 96.51 402 A 1 
ATOM 3145 C CG  . LEU A 0 402 . 8.023    5.990   -14.485  1.00 96.51 402 A 1 
ATOM 3146 C CD1 . LEU A 0 402 . 8.229    4.535   -14.048  1.00 96.51 402 A 1 
ATOM 3147 C CD2 . LEU A 0 402 . 7.800    5.944   -16.003  1.00 96.51 402 A 1 
ATOM 3148 N N   . GLN A 0 403 . 8.072    9.468   -15.074  1.00 95.64 403 A 1 
ATOM 3149 C CA  . GLN A 0 403 . 8.507    9.966   -16.370  1.00 95.64 403 A 1 
ATOM 3150 C C   . GLN A 0 403 . 9.793    9.234   -16.769  1.00 95.64 403 A 1 
ATOM 3151 C CB  . GLN A 0 403 . 8.651    11.492  -16.321  1.00 95.64 403 A 1 
ATOM 3152 O O   . GLN A 0 403 . 10.634   8.946   -15.914  1.00 95.64 403 A 1 
ATOM 3153 C CG  . GLN A 0 403 . 8.974    12.107  -17.693  1.00 95.64 403 A 1 
ATOM 3154 C CD  . GLN A 0 403 . 8.940    13.635  -17.703  1.00 95.64 403 A 1 
ATOM 3155 N NE2 . GLN A 0 403 . 9.293    14.237  -18.816  1.00 95.64 403 A 1 
ATOM 3156 O OE1 . GLN A 0 403 . 8.568    14.299  -16.736  1.00 95.64 403 A 1 
ATOM 3157 N N   . ALA A 0 404 . 9.910    8.897   -18.046  1.00 94.53 404 A 1 
ATOM 3158 C CA  . ALA A 0 404 . 11.141   8.457   -18.677  1.00 94.53 404 A 1 
ATOM 3159 C C   . ALA A 0 404 . 11.251   9.147   -20.039  1.00 94.53 404 A 1 
ATOM 3160 C CB  . ALA A 0 404 . 11.153   6.928   -18.793  1.00 94.53 404 A 1 
ATOM 3161 O O   . ALA A 0 404 . 10.242   9.266   -20.731  1.00 94.53 404 A 1 
ATOM 3162 N N   . ASP A 0 405 . 12.457   9.580   -20.365  1.00 91.37 405 A 1 
ATOM 3163 C CA  . ASP A 0 405 . 12.834   10.356  -21.542  1.00 91.37 405 A 1 
ATOM 3164 C C   . ASP A 0 405 . 14.119   9.709   -22.116  1.00 91.37 405 A 1 
ATOM 3165 C CB  . ASP A 0 405 . 13.007   11.808  -21.065  1.00 91.37 405 A 1 
ATOM 3166 O O   . ASP A 0 405 . 14.921   9.134   -21.367  1.00 91.37 405 A 1 
ATOM 3167 C CG  . ASP A 0 405 . 13.050   12.836  -22.188  1.00 91.37 405 A 1 
ATOM 3168 O OD1 . ASP A 0 405 . 12.297   13.833  -22.063  1.00 91.37 405 A 1 
ATOM 3169 O OD2 . ASP A 0 405 . 13.833   12.585  -23.125  1.00 91.37 405 A 1 
ATOM 3170 N N   . ASP A 0 406 . 14.265   9.661   -23.439  1.00 93.13 406 A 1 
ATOM 3171 C CA  . ASP A 0 406 . 15.378   8.983   -24.128  1.00 93.13 406 A 1 
ATOM 3172 C C   . ASP A 0 406 . 15.614   9.627   -25.500  1.00 93.13 406 A 1 
ATOM 3173 C CB  . ASP A 0 406 . 15.156   7.452   -24.169  1.00 93.13 406 A 1 
ATOM 3174 O O   . ASP A 0 406 . 15.272   9.077   -26.553  1.00 93.13 406 A 1 
ATOM 3175 C CG  . ASP A 0 406 . 16.239   6.625   -24.884  1.00 93.13 406 A 1 
ATOM 3176 O OD1 . ASP A 0 406 . 17.407   7.042   -25.029  1.00 93.13 406 A 1 
ATOM 3177 O OD2 . ASP A 0 406 . 16.028   5.407   -25.115  1.00 93.13 406 A 1 
ATOM 3178 N N   . ASP A 0 407 . 16.182   10.827  -25.442  1.00 90.28 407 A 1 
ATOM 3179 C CA  . ASP A 0 407 . 16.602   11.637  -26.578  1.00 90.28 407 A 1 
ATOM 3180 C C   . ASP A 0 407 . 17.866   11.054  -27.233  1.00 90.28 407 A 1 
ATOM 3181 C CB  . ASP A 0 407 . 16.845   13.088  -26.092  1.00 90.28 407 A 1 
ATOM 3182 O O   . ASP A 0 407 . 18.854   10.730  -26.574  1.00 90.28 407 A 1 
ATOM 3183 C CG  . ASP A 0 407 . 15.828   14.130  -26.575  1.00 90.28 407 A 1 
ATOM 3184 O OD1 . ASP A 0 407 . 15.042   13.808  -27.495  1.00 90.28 407 A 1 
ATOM 3185 O OD2 . ASP A 0 407 . 15.962   15.301  -26.146  1.00 90.28 407 A 1 
ATOM 3186 N N   . GLN A 0 408 . 17.878   10.941  -28.561  1.00 91.51 408 A 1 
ATOM 3187 C CA  . GLN A 0 408 . 19.014   10.474  -29.361  1.00 91.51 408 A 1 
ATOM 3188 C C   . GLN A 0 408 . 19.238   11.401  -30.552  1.00 91.51 408 A 1 
ATOM 3189 C CB  . GLN A 0 408 . 18.796   9.039   -29.877  1.00 91.51 408 A 1 
ATOM 3190 O O   . GLN A 0 408 . 18.282   11.778  -31.230  1.00 91.51 408 A 1 
ATOM 3191 C CG  . GLN A 0 408 . 18.288   8.046   -28.824  1.00 91.51 408 A 1 
ATOM 3192 C CD  . GLN A 0 408 . 18.476   6.601   -29.273  1.00 91.51 408 A 1 
ATOM 3193 N NE2 . GLN A 0 408 . 19.357   5.865   -28.632  1.00 91.51 408 A 1 
ATOM 3194 O OE1 . GLN A 0 408 . 17.867   6.082   -30.203  1.00 91.51 408 A 1 
ATOM 3195 N N   . TRP A 0 409 . 20.493   11.713  -30.872  1.00 88.26 409 A 1 
ATOM 3196 C CA  . TRP A 0 409 . 20.829   12.545  -32.031  1.00 88.26 409 A 1 
ATOM 3197 C C   . TRP A 0 409 . 22.208   12.218  -32.610  1.00 88.26 409 A 1 
ATOM 3198 C CB  . TRP A 0 409 . 20.728   14.027  -31.639  1.00 88.26 409 A 1 
ATOM 3199 O O   . TRP A 0 409 . 23.089   11.712  -31.911  1.00 88.26 409 A 1 
ATOM 3200 C CG  . TRP A 0 409 . 21.666   14.467  -30.556  1.00 88.26 409 A 1 
ATOM 3201 C CD1 . TRP A 0 409 . 21.428   14.393  -29.226  1.00 88.26 409 A 1 
ATOM 3202 C CD2 . TRP A 0 409 . 23.005   15.033  -30.692  1.00 88.26 409 A 1 
ATOM 3203 C CE2 . TRP A 0 409 . 23.533   15.263  -29.386  1.00 88.26 409 A 1 
ATOM 3204 C CE3 . TRP A 0 409 . 23.824   15.375  -31.789  1.00 88.26 409 A 1 
ATOM 3205 N NE1 . TRP A 0 409 . 22.524   14.865  -28.531  1.00 88.26 409 A 1 
ATOM 3206 C CH2 . TRP A 0 409 . 25.614   16.106  -30.297  1.00 88.26 409 A 1 
ATOM 3207 C CZ2 . TRP A 0 409 . 24.820   15.786  -29.181  1.00 88.26 409 A 1 
ATOM 3208 C CZ3 . TRP A 0 409 . 25.112   15.908  -31.596  1.00 88.26 409 A 1 
ATOM 3209 N N   . ALA A 0 410 . 22.403   12.535  -33.890  1.00 90.64 410 A 1 
ATOM 3210 C CA  . ALA A 0 410 . 23.716   12.628  -34.516  1.00 90.64 410 A 1 
ATOM 3211 C C   . ALA A 0 410 . 23.734   13.672  -35.643  1.00 90.64 410 A 1 
ATOM 3212 C CB  . ALA A 0 410 . 24.154   11.251  -35.025  1.00 90.64 410 A 1 
ATOM 3213 O O   . ALA A 0 410 . 22.705   13.941  -36.266  1.00 90.64 410 A 1 
ATOM 3214 N N   . GLU A 0 411 . 24.916   14.227  -35.895  1.00 89.48 411 A 1 
ATOM 3215 C CA  . GLU A 0 411 . 25.218   15.222  -36.926  1.00 89.48 411 A 1 
ATOM 3216 C C   . GLU A 0 411 . 26.535   14.841  -37.632  1.00 89.48 411 A 1 
ATOM 3217 C CB  . GLU A 0 411 . 25.338   16.634  -36.305  1.00 89.48 411 A 1 
ATOM 3218 O O   . GLU A 0 411 . 27.470   14.387  -36.973  1.00 89.48 411 A 1 
ATOM 3219 C CG  . GLU A 0 411 . 24.072   17.139  -35.580  1.00 89.48 411 A 1 
ATOM 3220 C CD  . GLU A 0 411 . 24.167   18.593  -35.059  1.00 89.48 411 A 1 
ATOM 3221 O OE1 . GLU A 0 411 . 23.115   19.143  -34.655  1.00 89.48 411 A 1 
ATOM 3222 O OE2 . GLU A 0 411 . 25.265   19.199  -35.074  1.00 89.48 411 A 1 
ATOM 3223 N N   . ASP A 0 412 . 26.603   15.059  -38.943  1.00 86.31 412 A 1 
ATOM 3224 C CA  . ASP A 0 412 . 27.775   14.910  -39.823  1.00 86.31 412 A 1 
ATOM 3225 C C   . ASP A 0 412 . 27.952   16.245  -40.577  1.00 86.31 412 A 1 
ATOM 3226 C CB  . ASP A 0 412 . 27.533   13.702  -40.759  1.00 86.31 412 A 1 
ATOM 3227 O O   . ASP A 0 412 . 26.973   16.830  -41.052  1.00 86.31 412 A 1 
ATOM 3228 C CG  . ASP A 0 412 . 28.566   13.458  -41.879  1.00 86.31 412 A 1 
ATOM 3229 O OD1 . ASP A 0 412 . 29.426   14.338  -42.116  1.00 86.31 412 A 1 
ATOM 3230 O OD2 . ASP A 0 412 . 28.413   12.417  -42.567  1.00 86.31 412 A 1 
ATOM 3231 N N   . TYR A 0 413 . 29.172   16.788  -40.639  1.00 86.29 413 A 1 
ATOM 3232 C CA  . TYR A 0 413 . 29.495   18.009  -41.382  1.00 86.29 413 A 1 
ATOM 3233 C C   . TYR A 0 413 . 30.820   17.911  -42.148  1.00 86.29 413 A 1 
ATOM 3234 C CB  . TYR A 0 413 . 29.500   19.232  -40.455  1.00 86.29 413 A 1 
ATOM 3235 O O   . TYR A 0 413 . 31.897   18.278  -41.656  1.00 86.29 413 A 1 
ATOM 3236 C CG  . TYR A 0 413 . 29.772   20.538  -41.179  1.00 86.29 413 A 1 
ATOM 3237 C CD1 . TYR A 0 413 . 31.025   21.164  -41.052  1.00 86.29 413 A 1 
ATOM 3238 C CD2 . TYR A 0 413 . 28.810   21.071  -42.051  1.00 86.29 413 A 1 
ATOM 3239 C CE1 . TYR A 0 413 . 31.313   22.324  -41.793  1.00 86.29 413 A 1 
ATOM 3240 C CE2 . TYR A 0 413 . 29.081   22.233  -42.795  1.00 86.29 413 A 1 
ATOM 3241 O OH  . TYR A 0 413 . 30.641   23.980  -43.372  1.00 86.29 413 A 1 
ATOM 3242 C CZ  . TYR A 0 413 . 30.338   22.856  -42.668  1.00 86.29 413 A 1 
ATOM 3243 N N   . ASP A 0 414 . 30.709   17.550  -43.420  1.00 83.72 414 A 1 
ATOM 3244 C CA  . ASP A 0 414 . 31.828   17.467  -44.350  1.00 83.72 414 A 1 
ATOM 3245 C C   . ASP A 0 414 . 32.065   18.812  -45.076  1.00 83.72 414 A 1 
ATOM 3246 C CB  . ASP A 0 414 . 31.576   16.285  -45.305  1.00 83.72 414 A 1 
ATOM 3247 O O   . ASP A 0 414 . 31.139   19.534  -45.465  1.00 83.72 414 A 1 
ATOM 3248 C CG  . ASP A 0 414 . 32.847   15.658  -45.888  1.00 83.72 414 A 1 
ATOM 3249 O OD1 . ASP A 0 414 . 33.963   16.191  -45.640  1.00 83.72 414 A 1 
ATOM 3250 O OD2 . ASP A 0 414 . 32.721   14.754  -46.747  1.00 83.72 414 A 1 
ATOM 3251 N N   . ARG A 0 415 . 33.325   19.211  -45.291  1.00 81.63 415 A 1 
ATOM 3252 C CA  . ARG A 0 415 . 33.663   20.481  -45.967  1.00 81.63 415 A 1 
ATOM 3253 C C   . ARG A 0 415 . 34.975   20.418  -46.737  1.00 81.63 415 A 1 
ATOM 3254 C CB  . ARG A 0 415 . 33.669   21.615  -44.930  1.00 81.63 415 A 1 
ATOM 3255 O O   . ARG A 0 415 . 36.043   20.198  -46.171  1.00 81.63 415 A 1 
ATOM 3256 C CG  . ARG A 0 415 . 33.964   22.979  -45.565  1.00 81.63 415 A 1 
ATOM 3257 C CD  . ARG A 0 415 . 34.134   24.069  -44.504  1.00 81.63 415 A 1 
ATOM 3258 N NE  . ARG A 0 415 . 34.336   25.376  -45.158  1.00 81.63 415 A 1 
ATOM 3259 N NH1 . ARG A 0 415 . 36.624   25.257  -45.443  1.00 81.63 415 A 1 
ATOM 3260 N NH2 . ARG A 0 415 . 35.452   26.748  -46.577  1.00 81.63 415 A 1 
ATOM 3261 C CZ  . ARG A 0 415 . 35.466   25.793  -45.697  1.00 81.63 415 A 1 
ATOM 3262 N N   . PHE A 0 416 . 34.933   20.825  -48.008  1.00 74.66 416 A 1 
ATOM 3263 C CA  . PHE A 0 416 . 36.099   20.864  -48.897  1.00 74.66 416 A 1 
ATOM 3264 C C   . PHE A 0 416 . 36.266   22.205  -49.639  1.00 74.66 416 A 1 
ATOM 3265 C CB  . PHE A 0 416 . 36.037   19.666  -49.857  1.00 74.66 416 A 1 
ATOM 3266 O O   . PHE A 0 416 . 35.314   22.795  -50.156  1.00 74.66 416 A 1 
ATOM 3267 C CG  . PHE A 0 416 . 34.834   19.656  -50.784  1.00 74.66 416 A 1 
ATOM 3268 C CD1 . PHE A 0 416 . 33.614   19.092  -50.359  1.00 74.66 416 A 1 
ATOM 3269 C CD2 . PHE A 0 416 . 34.933   20.215  -52.073  1.00 74.66 416 A 1 
ATOM 3270 C CE1 . PHE A 0 416 . 32.498   19.102  -51.212  1.00 74.66 416 A 1 
ATOM 3271 C CE2 . PHE A 0 416 . 33.817   20.223  -52.929  1.00 74.66 416 A 1 
ATOM 3272 C CZ  . PHE A 0 416 . 32.600   19.666  -52.495  1.00 74.66 416 A 1 
ATOM 3273 N N   . ASP A 0 417 . 37.512   22.678  -49.743  1.00 65.98 417 A 1 
ATOM 3274 C CA  . ASP A 0 417 . 37.934   23.839  -50.541  1.00 65.98 417 A 1 
ATOM 3275 C C   . ASP A 0 417 . 38.976   23.426  -51.604  1.00 65.98 417 A 1 
ATOM 3276 C CB  . ASP A 0 417 . 38.546   24.931  -49.630  1.00 65.98 417 A 1 
ATOM 3277 O O   . ASP A 0 417 . 40.181   23.448  -51.339  1.00 65.98 417 A 1 
ATOM 3278 C CG  . ASP A 0 417 . 37.567   25.849  -48.894  1.00 65.98 417 A 1 
ATOM 3279 O OD1 . ASP A 0 417 . 36.609   26.366  -49.512  1.00 65.98 417 A 1 
ATOM 3280 O OD2 . ASP A 0 417 . 37.856   26.219  -47.730  1.00 65.98 417 A 1 
ATOM 3281 N N   . ASP A 0 418 . 38.558   23.136  -52.842  1.00 62.01 418 A 1 
ATOM 3282 C CA  . ASP A 0 418 . 39.476   22.917  -53.970  1.00 62.01 418 A 1 
ATOM 3283 C C   . ASP A 0 418 . 40.134   24.232  -54.413  1.00 62.01 418 A 1 
ATOM 3284 C CB  . ASP A 0 418 . 38.791   22.307  -55.210  1.00 62.01 418 A 1 
ATOM 3285 O O   . ASP A 0 418 . 39.530   25.076  -55.094  1.00 62.01 418 A 1 
ATOM 3286 C CG  . ASP A 0 418 . 38.419   20.833  -55.123  1.00 62.01 418 A 1 
ATOM 3287 O OD1 . ASP A 0 418 . 39.147   20.107  -54.418  1.00 62.01 418 A 1 
ATOM 3288 O OD2 . ASP A 0 418 . 37.500   20.453  -55.892  1.00 62.01 418 A 1 
ATOM 3289 N N   . LYS A 0 419 . 41.429   24.378  -54.124  1.00 54.13 419 A 1 
ATOM 3290 C CA  . LYS A 0 419 . 42.281   25.392  -54.757  1.00 54.13 419 A 1 
ATOM 3291 C C   . LYS A 0 419 . 42.970   24.798  -55.990  1.00 54.13 419 A 1 
ATOM 3292 C CB  . LYS A 0 419 . 43.267   25.976  -53.735  1.00 54.13 419 A 1 
ATOM 3293 O O   . LYS A 0 419 . 43.758   23.864  -55.908  1.00 54.13 419 A 1 
ATOM 3294 C CG  . LYS A 0 419 . 42.533   26.767  -52.637  1.00 54.13 419 A 1 
ATOM 3295 C CD  . LYS A 0 419 . 43.504   27.158  -51.520  1.00 54.13 419 A 1 
ATOM 3296 C CE  . LYS A 0 419 . 42.727   27.535  -50.252  1.00 54.13 419 A 1 
ATOM 3297 N NZ  . LYS A 0 419 . 43.432   27.006  -49.065  1.00 54.13 419 A 1 
ATOM 3298 N N   . ASP A 0 420 . 42.655   25.366  -57.153  1.00 51.51 420 A 1 
ATOM 3299 C CA  . ASP A 0 420 . 43.450   25.339  -58.392  1.00 51.51 420 A 1 
ATOM 3300 C C   . ASP A 0 420 . 43.868   23.981  -59.013  1.00 51.51 420 A 1 
ATOM 3301 C CB  . ASP A 0 420 . 44.592   26.370  -58.282  1.00 51.51 420 A 1 
ATOM 3302 O O   . ASP A 0 420 . 44.769   23.938  -59.859  1.00 51.51 420 A 1 
ATOM 3303 C CG  . ASP A 0 420 . 44.078   27.811  -58.152  1.00 51.51 420 A 1 
ATOM 3304 O OD1 . ASP A 0 420 . 42.943   28.076  -58.617  1.00 51.51 420 A 1 
ATOM 3305 O OD2 . ASP A 0 420 . 44.834   28.665  -57.640  1.00 51.51 420 A 1 
ATOM 3306 N N   . ALA A 0 421 . 43.140   22.887  -58.752  1.00 47.25 421 A 1 
ATOM 3307 C CA  . ALA A 0 421 . 43.384   21.567  -59.367  1.00 47.25 421 A 1 
ATOM 3308 C C   . ALA A 0 421 . 43.424   21.554  -60.923  1.00 47.25 421 A 1 
ATOM 3309 C CB  . ALA A 0 421 . 42.311   20.602  -58.840  1.00 47.25 421 A 1 
ATOM 3310 O O   . ALA A 0 421 . 43.974   20.639  -61.538  1.00 47.25 421 A 1 
ATOM 3311 N N   . GLY A 0 422 . 42.866   22.570  -61.596  1.00 47.38 422 A 1 
ATOM 3312 C CA  . GLY A 0 422 . 42.773   22.643  -63.062  1.00 47.38 422 A 1 
ATOM 3313 C C   . GLY A 0 422 . 44.003   23.179  -63.818  1.00 47.38 422 A 1 
ATOM 3314 O O   . GLY A 0 422 . 44.033   23.098  -65.049  1.00 47.38 422 A 1 
ATOM 3315 N N   . ALA A 0 423 . 45.007   23.753  -63.145  1.00 46.34 423 A 1 
ATOM 3316 C CA  . ALA A 0 423 . 46.009   24.598  -63.815  1.00 46.34 423 A 1 
ATOM 3317 C C   . ALA A 0 423 . 47.144   23.847  -64.554  1.00 46.34 423 A 1 
ATOM 3318 C CB  . ALA A 0 423 . 46.569   25.572  -62.771  1.00 46.34 423 A 1 
ATOM 3319 O O   . ALA A 0 423 . 47.731   24.380  -65.499  1.00 46.34 423 A 1 
ATOM 3320 N N   . TYR A 0 424 . 47.488   22.621  -64.144  1.00 43.70 424 A 1 
ATOM 3321 C CA  . TYR A 0 424 . 48.829   22.066  -64.408  1.00 43.70 424 A 1 
ATOM 3322 C C   . TYR A 0 424 . 49.010   21.327  -65.755  1.00 43.70 424 A 1 
ATOM 3323 C CB  . TYR A 0 424 . 49.229   21.201  -63.202  1.00 43.70 424 A 1 
ATOM 3324 O O   . TYR A 0 424 . 50.128   21.132  -66.228  1.00 43.70 424 A 1 
ATOM 3325 C CG  . TYR A 0 424 . 50.727   21.061  -63.018  1.00 43.70 424 A 1 
ATOM 3326 C CD1 . TYR A 0 424 . 51.378   19.859  -63.352  1.00 43.70 424 A 1 
ATOM 3327 C CD2 . TYR A 0 424 . 51.467   22.142  -62.498  1.00 43.70 424 A 1 
ATOM 3328 C CE1 . TYR A 0 424 . 52.770   19.739  -63.174  1.00 43.70 424 A 1 
ATOM 3329 C CE2 . TYR A 0 424 . 52.859   22.026  -62.315  1.00 43.70 424 A 1 
ATOM 3330 O OH  . TYR A 0 424 . 54.854   20.698  -62.482  1.00 43.70 424 A 1 
ATOM 3331 C CZ  . TYR A 0 424 . 53.512   20.821  -62.655  1.00 43.70 424 A 1 
ATOM 3332 N N   . GLY A 0 425 . 47.926   20.926  -66.429  1.00 47.80 425 A 1 
ATOM 3333 C CA  . GLY A 0 425 . 47.991   19.958  -67.538  1.00 47.80 425 A 1 
ATOM 3334 C C   . GLY A 0 425 . 48.416   20.468  -68.929  1.00 47.80 425 A 1 
ATOM 3335 O O   . GLY A 0 425 . 48.405   19.676  -69.870  1.00 47.80 425 A 1 
ATOM 3336 N N   . LYS A 0 426 . 48.708   21.766  -69.127  1.00 46.59 426 A 1 
ATOM 3337 C CA  . LYS A 0 426 . 48.755   22.376  -70.486  1.00 46.59 426 A 1 
ATOM 3338 C C   . LYS A 0 426 . 50.004   23.198  -70.849  1.00 46.59 426 A 1 
ATOM 3339 C CB  . LYS A 0 426 . 47.436   23.131  -70.762  1.00 46.59 426 A 1 
ATOM 3340 O O   . LYS A 0 426 . 50.030   23.794  -71.923  1.00 46.59 426 A 1 
ATOM 3341 C CG  . LYS A 0 426 . 46.262   22.151  -70.933  1.00 46.59 426 A 1 
ATOM 3342 C CD  . LYS A 0 426 . 44.947   22.863  -71.266  1.00 46.59 426 A 1 
ATOM 3343 C CE  . LYS A 0 426 . 43.837   21.813  -71.404  1.00 46.59 426 A 1 
ATOM 3344 N NZ  . LYS A 0 426 . 42.492   22.435  -71.480  1.00 46.59 426 A 1 
ATOM 3345 N N   . ALA A 0 427 . 51.052   23.199  -70.023  1.00 45.23 427 A 1 
ATOM 3346 C CA  . ALA A 0 427 . 52.286   23.957  -70.293  1.00 45.23 427 A 1 
ATOM 3347 C C   . ALA A 0 427 . 53.356   23.206  -71.126  1.00 45.23 427 A 1 
ATOM 3348 C CB  . ALA A 0 427 . 52.839   24.453  -68.951  1.00 45.23 427 A 1 
ATOM 3349 O O   . ALA A 0 427 . 54.327   23.820  -71.567  1.00 45.23 427 A 1 
ATOM 3350 N N   . ALA A 0 428 . 53.205   21.898  -71.366  1.00 41.59 428 A 1 
ATOM 3351 C CA  . ALA A 0 428 . 54.199   21.083  -72.073  1.00 41.59 428 A 1 
ATOM 3352 C C   . ALA A 0 428 . 53.916   20.986  -73.587  1.00 41.59 428 A 1 
ATOM 3353 C CB  . ALA A 0 428 . 54.275   19.709  -71.392  1.00 41.59 428 A 1 
ATOM 3354 O O   . ALA A 0 428 . 53.041   20.239  -74.029  1.00 41.59 428 A 1 
ATOM 3355 N N   . SER A 0 429 . 54.675   21.725  -74.400  1.00 43.48 429 A 1 
ATOM 3356 C CA  . SER A 0 429 . 54.562   21.698  -75.862  1.00 43.48 429 A 1 
ATOM 3357 C C   . SER A 0 429 . 55.094   20.391  -76.470  1.00 43.48 429 A 1 
ATOM 3358 C CB  . SER A 0 429 . 55.246   22.928  -76.474  1.00 43.48 429 A 1 
ATOM 3359 O O   . SER A 0 429 . 56.252   20.008  -76.306  1.00 43.48 429 A 1 
ATOM 3360 O OG  . SER A 0 429 . 56.561   23.086  -75.976  1.00 43.48 429 A 1 
ATOM 3361 N N   . VAL A 0 430 . 54.241   19.695  -77.227  1.00 40.46 430 A 1 
ATOM 3362 C CA  . VAL A 0 430 . 54.599   18.453  -77.930  1.00 40.46 430 A 1 
ATOM 3363 C C   . VAL A 0 430 . 55.456   18.763  -79.162  1.00 40.46 430 A 1 
ATOM 3364 C CB  . VAL A 0 430 . 53.332   17.663  -78.324  1.00 40.46 430 A 1 
ATOM 3365 O O   . VAL A 0 430 . 54.970   19.339  -80.135  1.00 40.46 430 A 1 
ATOM 3366 C CG1 . VAL A 0 430 . 53.657   16.403  -79.141  1.00 40.46 430 A 1 
ATOM 3367 C CG2 . VAL A 0 430 . 52.553   17.218  -77.079  1.00 40.46 430 A 1 
ATOM 3368 N N   . TRP A 0 431 . 56.712   18.306  -79.178  1.00 35.80 431 A 1 
ATOM 3369 C CA  . TRP A 0 431 . 57.542   18.330  -80.388  1.00 35.80 431 A 1 
ATOM 3370 C C   . TRP A 0 431 . 57.187   17.163  -81.324  1.00 35.80 431 A 1 
ATOM 3371 C CB  . TRP A 0 431 . 59.034   18.352  -80.029  1.00 35.80 431 A 1 
ATOM 3372 O O   . TRP A 0 431 . 57.664   16.037  -81.166  1.00 35.80 431 A 1 
ATOM 3373 C CG  . TRP A 0 431 . 59.989   18.358  -81.194  1.00 35.80 431 A 1 
ATOM 3374 C CD1 . TRP A 0 431 . 59.768   18.921  -82.407  1.00 35.80 431 A 1 
ATOM 3375 C CD2 . TRP A 0 431 . 61.345   17.812  -81.258  1.00 35.80 431 A 1 
ATOM 3376 C CE2 . TRP A 0 431 . 61.883   18.079  -82.553  1.00 35.80 431 A 1 
ATOM 3377 C CE3 . TRP A 0 431 . 62.189   17.148  -80.341  1.00 35.80 431 A 1 
ATOM 3378 N NE1 . TRP A 0 431 . 60.875   18.748  -83.213  1.00 35.80 431 A 1 
ATOM 3379 C CH2 . TRP A 0 431 . 64.007   17.068  -81.975  1.00 35.80 431 A 1 
ATOM 3380 C CZ2 . TRP A 0 431 . 63.189   17.714  -82.919  1.00 35.80 431 A 1 
ATOM 3381 C CZ3 . TRP A 0 431 . 63.505   16.783  -80.692  1.00 35.80 431 A 1 
ATOM 3382 N N   . ALA A 0 432 . 56.355   17.433  -82.332  1.00 42.64 432 A 1 
ATOM 3383 C CA  . ALA A 0 432 . 56.019   16.463  -83.371  1.00 42.64 432 A 1 
ATOM 3384 C C   . ALA A 0 432 . 57.092   16.425  -84.478  1.00 42.64 432 A 1 
ATOM 3385 C CB  . ALA A 0 432 . 54.619   16.773  -83.911  1.00 42.64 432 A 1 
ATOM 3386 O O   . ALA A 0 432 . 57.300   17.388  -85.219  1.00 42.64 432 A 1 
ATOM 3387 N N   . LYS A 0 433 . 57.768   15.280  -84.628  1.00 39.61 433 A 1 
ATOM 3388 C CA  . LYS A 0 433 . 58.787   15.059  -85.665  1.00 39.61 433 A 1 
ATOM 3389 C C   . LYS A 0 433 . 58.140   14.581  -86.971  1.00 39.61 433 A 1 
ATOM 3390 C CB  . LYS A 0 433 . 59.850   14.101  -85.104  1.00 39.61 433 A 1 
ATOM 3391 O O   . LYS A 0 433 . 57.892   13.388  -87.140  1.00 39.61 433 A 1 
ATOM 3392 C CG  . LYS A 0 433 . 61.107   14.021  -85.983  1.00 39.61 433 A 1 
ATOM 3393 C CD  . LYS A 0 433 . 62.179   13.184  -85.271  1.00 39.61 433 A 1 
ATOM 3394 C CE  . LYS A 0 433 . 63.497   13.204  -86.052  1.00 39.61 433 A 1 
ATOM 3395 N NZ  . LYS A 0 433 . 64.582   12.543  -85.285  1.00 39.61 433 A 1 
ATOM 3396 N N   . GLY A 0 434 . 57.879   15.511  -87.891  1.00 38.42 434 A 1 
ATOM 3397 C CA  . GLY A 0 434 . 57.307   15.213  -89.211  1.00 38.42 434 A 1 
ATOM 3398 C C   . GLY A 0 434 . 58.135   14.191  -90.005  1.00 38.42 434 A 1 
ATOM 3399 O O   . GLY A 0 434 . 59.350   14.337  -90.148  1.00 38.42 434 A 1 
ATOM 3400 N N   . GLN A 0 435 . 57.479   13.142  -90.510  1.00 39.26 435 A 1 
ATOM 3401 C CA  . GLN A 0 435 . 58.116   12.115  -91.341  1.00 39.26 435 A 1 
ATOM 3402 C C   . GLN A 0 435 . 58.327   12.593  -92.794  1.00 39.26 435 A 1 
ATOM 3403 C CB  . GLN A 0 435 . 57.315   10.804  -91.283  1.00 39.26 435 A 1 
ATOM 3404 O O   . GLN A 0 435 . 57.561   13.420  -93.289  1.00 39.26 435 A 1 
ATOM 3405 C CG  . GLN A 0 435 . 57.576   10.022  -89.984  1.00 39.26 435 A 1 
ATOM 3406 C CD  . GLN A 0 435 . 57.015   8.602   -90.030  1.00 39.26 435 A 1 
ATOM 3407 N NE2 . GLN A 0 435 . 57.420   7.732   -89.132  1.00 39.26 435 A 1 
ATOM 3408 O OE1 . GLN A 0 435 . 56.230   8.225   -90.881  1.00 39.26 435 A 1 
ATOM 3409 N N   . PRO A 0 436 . 59.363   12.091  -93.496  1.00 41.05 436 A 1 
ATOM 3410 C CA  . PRO A 0 436 . 59.817   12.669  -94.760  1.00 41.05 436 A 1 
ATOM 3411 C C   . PRO A 0 436 . 58.920   12.329  -95.959  1.00 41.05 436 A 1 
ATOM 3412 C CB  . PRO A 0 436 . 61.239   12.135  -94.959  1.00 41.05 436 A 1 
ATOM 3413 O O   . PRO A 0 436 . 58.565   11.169  -96.189  1.00 41.05 436 A 1 
ATOM 3414 C CG  . PRO A 0 436 . 61.205   10.783  -94.247  1.00 41.05 436 A 1 
ATOM 3415 C CD  . PRO A 0 436 . 60.292   11.059  -93.055  1.00 41.05 436 A 1 
ATOM 3416 N N   . ALA A 0 437 . 58.656   13.335  -96.796  1.00 39.19 437 A 1 
ATOM 3417 C CA  . ALA A 0 437 . 58.010   13.157  -98.092  1.00 39.19 437 A 1 
ATOM 3418 C C   . ALA A 0 437 . 58.872   12.288  -99.032  1.00 39.19 437 A 1 
ATOM 3419 C CB  . ALA A 0 437 . 57.719   14.539  -98.693  1.00 39.19 437 A 1 
ATOM 3420 O O   . ALA A 0 437 . 60.056   12.553  -99.247  1.00 39.19 437 A 1 
ATOM 3421 N N   . LYS A 0 438 . 58.271   11.245  -99.617  1.00 40.86 438 A 1 
ATOM 3422 C CA  . LYS A 0 438 . 58.904   10.376  -100.624 1.00 40.86 438 A 1 
ATOM 3423 C C   . LYS A 0 438 . 58.451   10.734  -102.044 1.00 40.86 438 A 1 
ATOM 3424 C CB  . LYS A 0 438 . 58.601   8.891   -100.334 1.00 40.86 438 A 1 
ATOM 3425 O O   . LYS A 0 438 . 57.272   10.978  -102.264 1.00 40.86 438 A 1 
ATOM 3426 C CG  . LYS A 0 438 . 59.597   8.232   -99.368  1.00 40.86 438 A 1 
ATOM 3427 C CD  . LYS A 0 438 . 59.265   6.740   -99.183  1.00 40.86 438 A 1 
ATOM 3428 C CE  . LYS A 0 438 . 60.315   6.053   -98.300  1.00 40.86 438 A 1 
ATOM 3429 N NZ  . LYS A 0 438 . 59.949   4.647   -97.984  1.00 40.86 438 A 1 
ATOM 3430 N N   . LYS A 0 439 . 59.384   10.525  -102.987 1.00 36.40 439 A 1 
ATOM 3431 C CA  . LYS A 0 439 . 59.267   10.485  -104.466 1.00 36.40 439 A 1 
ATOM 3432 C C   . LYS A 0 439 . 59.101   11.816  -105.217 1.00 36.40 439 A 1 
ATOM 3433 C CB  . LYS A 0 439 . 58.141   9.537   -104.935 1.00 36.40 439 A 1 
ATOM 3434 O O   . LYS A 0 439 . 58.060   12.448  -105.138 1.00 36.40 439 A 1 
ATOM 3435 C CG  . LYS A 0 439 . 58.406   8.039   -104.745 1.00 36.40 439 A 1 
ATOM 3436 C CD  . LYS A 0 439 . 57.207   7.255   -105.303 1.00 36.40 439 A 1 
ATOM 3437 C CE  . LYS A 0 439 . 57.492   5.751   -105.383 1.00 36.40 439 A 1 
ATOM 3438 N NZ  . LYS A 0 439 . 56.323   5.012   -105.927 1.00 36.40 439 A 1 
ATOM 3439 N N   . GLY A 0 440 . 60.022   12.040  -106.164 1.00 37.11 440 A 1 
ATOM 3440 C CA  . GLY A 0 440 . 59.634   12.515  -107.501 1.00 37.11 440 A 1 
ATOM 3441 C C   . GLY A 0 440 . 60.617   13.434  -108.230 1.00 37.11 440 A 1 
ATOM 3442 O O   . GLY A 0 440 . 60.423   14.634  -108.206 1.00 37.11 440 A 1 
ATOM 3443 N N   . TRP A 0 441 . 61.607   12.858  -108.928 1.00 31.91 441 A 1 
ATOM 3444 C CA  . TRP A 0 441 . 62.232   13.386  -110.163 1.00 31.91 441 A 1 
ATOM 3445 C C   . TRP A 0 441 . 62.369   14.920  -110.353 1.00 31.91 441 A 1 
ATOM 3446 C CB  . TRP A 0 441 . 61.484   12.769  -111.364 1.00 31.91 441 A 1 
ATOM 3447 O O   . TRP A 0 441 . 61.456   15.582  -110.835 1.00 31.91 441 A 1 
ATOM 3448 C CG  . TRP A 0 441 . 62.109   11.555  -111.975 1.00 31.91 441 A 1 
ATOM 3449 C CD1 . TRP A 0 441 . 62.330   10.365  -111.372 1.00 31.91 441 A 1 
ATOM 3450 C CD2 . TRP A 0 441 . 62.588   11.405  -113.347 1.00 31.91 441 A 1 
ATOM 3451 C CE2 . TRP A 0 441 . 63.098   10.083  -113.504 1.00 31.91 441 A 1 
ATOM 3452 C CE3 . TRP A 0 441 . 62.634   12.251  -114.477 1.00 31.91 441 A 1 
ATOM 3453 N NE1 . TRP A 0 441 . 62.921   9.496   -112.269 1.00 31.91 441 A 1 
ATOM 3454 C CH2 . TRP A 0 441 . 63.656   10.487  -115.824 1.00 31.91 441 A 1 
ATOM 3455 C CZ2 . TRP A 0 441 . 63.628   9.620   -114.718 1.00 31.91 441 A 1 
ATOM 3456 C CZ3 . TRP A 0 441 . 63.161   11.798  -115.702 1.00 31.91 441 A 1 
ATOM 3457 N N   . GLY A 0 442 . 63.584   15.449  -110.164 1.00 38.97 442 A 1 
ATOM 3458 C CA  . GLY A 0 442 . 63.969   16.775  -110.669 1.00 38.97 442 A 1 
ATOM 3459 C C   . GLY A 0 442 . 65.302   17.261  -110.098 1.00 38.97 442 A 1 
ATOM 3460 O O   . GLY A 0 442 . 65.404   17.483  -108.898 1.00 38.97 442 A 1 
ATOM 3461 N N   . LYS A 0 443 . 66.335   17.416  -110.940 1.00 34.85 443 A 1 
ATOM 3462 C CA  . LYS A 0 443 . 67.594   18.078  -110.547 1.00 34.85 443 A 1 
ATOM 3463 C C   . LYS A 0 443 . 67.350   19.576  -110.338 1.00 34.85 443 A 1 
ATOM 3464 C CB  . LYS A 0 443 . 68.671   17.931  -111.636 1.00 34.85 443 A 1 
ATOM 3465 O O   . LYS A 0 443 . 66.763   20.207  -111.212 1.00 34.85 443 A 1 
ATOM 3466 C CG  . LYS A 0 443 . 69.418   16.592  -111.661 1.00 34.85 443 A 1 
ATOM 3467 C CD  . LYS A 0 443 . 70.488   16.667  -112.762 1.00 34.85 443 A 1 
ATOM 3468 C CE  . LYS A 0 443 . 71.444   15.473  -112.725 1.00 34.85 443 A 1 
ATOM 3469 N NZ  . LYS A 0 443 . 72.531   15.639  -113.722 1.00 34.85 443 A 1 
ATOM 3470 N N   . GLY A 0 444 . 67.879   20.136  -109.254 1.00 38.43 444 A 1 
ATOM 3471 C CA  . GLY A 0 444 . 67.834   21.570  -108.965 1.00 38.43 444 A 1 
ATOM 3472 C C   . GLY A 0 444 . 68.369   21.842  -107.564 1.00 38.43 444 A 1 
ATOM 3473 O O   . GLY A 0 444 . 67.625   21.763  -106.593 1.00 38.43 444 A 1 
ATOM 3474 N N   . ASP A 0 445 . 69.673   22.080  -107.457 1.00 34.95 445 A 1 
ATOM 3475 C CA  . ASP A 0 445 . 70.382   22.168  -106.179 1.00 34.95 445 A 1 
ATOM 3476 C C   . ASP A 0 445 . 70.045   23.475  -105.429 1.00 34.95 445 A 1 
ATOM 3477 C CB  . ASP A 0 445 . 71.889   22.013  -106.449 1.00 34.95 445 A 1 
ATOM 3478 O O   . ASP A 0 445 . 70.216   24.566  -105.971 1.00 34.95 445 A 1 
ATOM 3479 C CG  . ASP A 0 445 . 72.179   20.781  -107.318 1.00 34.95 445 A 1 
ATOM 3480 O OD1 . ASP A 0 445 . 72.086   19.654  -106.784 1.00 34.95 445 A 1 
ATOM 3481 O OD2 . ASP A 0 445 . 72.405   20.962  -108.538 1.00 34.95 445 A 1 
ATOM 3482 N N   . GLY A 0 446 . 69.573   23.380  -104.177 1.00 37.80 446 A 1 
ATOM 3483 C CA  . GLY A 0 446 . 69.102   24.545  -103.412 1.00 37.80 446 A 1 
ATOM 3484 C C   . GLY A 0 446 . 68.856   24.276  -101.921 1.00 37.80 446 A 1 
ATOM 3485 O O   . GLY A 0 446 . 67.764   23.896  -101.523 1.00 37.80 446 A 1 
ATOM 3486 N N   . PHE A 0 447 . 69.907   24.471  -101.123 1.00 40.47 447 A 1 
ATOM 3487 C CA  . PHE A 0 447 . 69.978   24.631  -99.659  1.00 40.47 447 A 1 
ATOM 3488 C C   . PHE A 0 447 . 68.684   24.657  -98.804  1.00 40.47 447 A 1 
ATOM 3489 C CB  . PHE A 0 447 . 70.728   25.952  -99.404  1.00 40.47 447 A 1 
ATOM 3490 O O   . PHE A 0 447 . 67.876   25.569  -98.904  1.00 40.47 447 A 1 
ATOM 3491 C CG  . PHE A 0 447 . 72.226   25.879  -99.627  1.00 40.47 447 A 1 
ATOM 3492 C CD1 . PHE A 0 447 . 73.082   25.763  -98.515  1.00 40.47 447 A 1 
ATOM 3493 C CD2 . PHE A 0 447 . 72.772   25.929  -100.925 1.00 40.47 447 A 1 
ATOM 3494 C CE1 . PHE A 0 447 . 74.473   25.684  -98.698  1.00 40.47 447 A 1 
ATOM 3495 C CE2 . PHE A 0 447 . 74.163   25.833  -101.109 1.00 40.47 447 A 1 
ATOM 3496 C CZ  . PHE A 0 447 . 75.013   25.711  -99.995  1.00 40.47 447 A 1 
ATOM 3497 N N   . GLY A 0 448 . 68.678   23.811  -97.763  1.00 38.67 448 A 1 
ATOM 3498 C CA  . GLY A 0 448 . 68.762   24.332  -96.385  1.00 38.67 448 A 1 
ATOM 3499 C C   . GLY A 0 448 . 67.473   24.630  -95.600  1.00 38.67 448 A 1 
ATOM 3500 O O   . GLY A 0 448 . 66.931   25.720  -95.677  1.00 38.67 448 A 1 
ATOM 3501 N N   . VAL A 0 449 . 67.104   23.677  -94.735  1.00 32.52 449 A 1 
ATOM 3502 C CA  . VAL A 0 449 . 66.562   23.834  -93.361  1.00 32.52 449 A 1 
ATOM 3503 C C   . VAL A 0 449 . 65.987   25.209  -92.955  1.00 32.52 449 A 1 
ATOM 3504 C CB  . VAL A 0 449 . 67.664   23.458  -92.335  1.00 32.52 449 A 1 
ATOM 3505 O O   . VAL A 0 449 . 66.733   26.149  -92.696  1.00 32.52 449 A 1 
ATOM 3506 C CG1 . VAL A 0 449 . 67.111   23.341  -90.907  1.00 32.52 449 A 1 
ATOM 3507 C CG2 . VAL A 0 449 . 68.334   22.111  -92.662  1.00 32.52 449 A 1 
ATOM 3508 N N   . GLY A 0 450 . 64.679   25.247  -92.686  1.00 34.32 450 A 1 
ATOM 3509 C CA  . GLY A 0 450 . 64.021   26.292  -91.897  1.00 34.32 450 A 1 
ATOM 3510 C C   . GLY A 0 450 . 62.729   25.751  -91.285  1.00 34.32 450 A 1 
ATOM 3511 O O   . GLY A 0 450 . 61.877   25.243  -92.008  1.00 34.32 450 A 1 
ATOM 3512 N N   . GLY A 0 451 . 62.610   25.786  -89.957  1.00 29.51 451 A 1 
ATOM 3513 C CA  . GLY A 0 451 . 61.378   25.451  -89.244  1.00 29.51 451 A 1 
ATOM 3514 C C   . GLY A 0 451 . 60.868   26.687  -88.519  1.00 29.51 451 A 1 
ATOM 3515 O O   . GLY A 0 451 . 61.609   27.263  -87.729  1.00 29.51 451 A 1 
ATOM 3516 N N   . GLU A 0 452 . 59.623   27.074  -88.778  1.00 37.96 452 A 1 
ATOM 3517 C CA  . GLU A 0 452 . 58.983   28.243  -88.171  1.00 37.96 452 A 1 
ATOM 3518 C C   . GLU A 0 452 . 57.898   27.773  -87.192  1.00 37.96 452 A 1 
ATOM 3519 C CB  . GLU A 0 452 . 58.449   29.178  -89.272  1.00 37.96 452 A 1 
ATOM 3520 O O   . GLU A 0 452 . 56.846   27.272  -87.589  1.00 37.96 452 A 1 
ATOM 3521 C CG  . GLU A 0 452 . 59.609   29.865  -90.022  1.00 37.96 452 A 1 
ATOM 3522 C CD  . GLU A 0 452 . 59.159   30.683  -91.244  1.00 37.96 452 A 1 
ATOM 3523 O OE1 . GLU A 0 452 . 59.767   31.752  -91.481  1.00 37.96 452 A 1 
ATOM 3524 O OE2 . GLU A 0 452 . 58.259   30.205  -91.972  1.00 37.96 452 A 1 
ATOM 3525 N N   . TYR A 0 453 . 58.183   27.912  -85.896  1.00 33.57 453 A 1 
ATOM 3526 C CA  . TYR A 0 453 . 57.239   27.708  -84.796  1.00 33.57 453 A 1 
ATOM 3527 C C   . TYR A 0 453 . 57.117   29.022  -84.016  1.00 33.57 453 A 1 
ATOM 3528 C CB  . TYR A 0 453 . 57.711   26.574  -83.861  1.00 33.57 453 A 1 
ATOM 3529 O O   . TYR A 0 453 . 57.816   29.209  -83.028  1.00 33.57 453 A 1 
ATOM 3530 C CG  . TYR A 0 453 . 57.452   25.150  -84.312  1.00 33.57 453 A 1 
ATOM 3531 C CD1 . TYR A 0 453 . 56.213   24.542  -84.029  1.00 33.57 453 A 1 
ATOM 3532 C CD2 . TYR A 0 453 . 58.476   24.405  -84.926  1.00 33.57 453 A 1 
ATOM 3533 C CE1 . TYR A 0 453 . 55.998   23.189  -84.352  1.00 33.57 453 A 1 
ATOM 3534 C CE2 . TYR A 0 453 . 58.266   23.051  -85.256  1.00 33.57 453 A 1 
ATOM 3535 O OH  . TYR A 0 453 . 56.817   21.130  -85.260  1.00 33.57 453 A 1 
ATOM 3536 C CZ  . TYR A 0 453 . 57.025   22.441  -84.963  1.00 33.57 453 A 1 
ATOM 3537 N N   . ASP A 0 454 . 56.220   29.915  -84.440  1.00 37.15 454 A 1 
ATOM 3538 C CA  . ASP A 0 454 . 55.963   31.189  -83.751  1.00 37.15 454 A 1 
ATOM 3539 C C   . ASP A 0 454 . 54.463   31.521  -83.715  1.00 37.15 454 A 1 
ATOM 3540 C CB  . ASP A 0 454 . 56.784   32.330  -84.393  1.00 37.15 454 A 1 
ATOM 3541 O O   . ASP A 0 454 . 53.922   32.135  -84.633  1.00 37.15 454 A 1 
ATOM 3542 C CG  . ASP A 0 454 . 58.093   32.620  -83.654  1.00 37.15 454 A 1 
ATOM 3543 O OD1 . ASP A 0 454 . 58.054   32.624  -82.401  1.00 37.15 454 A 1 
ATOM 3544 O OD2 . ASP A 0 454 . 59.095   32.906  -84.345  1.00 37.15 454 A 1 
ATOM 3545 N N   . ALA A 0 455 . 53.780   31.095  -82.642  1.00 38.70 455 A 1 
ATOM 3546 C CA  . ALA A 0 455 . 52.468   31.615  -82.209  1.00 38.70 455 A 1 
ATOM 3547 C C   . ALA A 0 455 . 52.053   31.128  -80.795  1.00 38.70 455 A 1 
ATOM 3548 C CB  . ALA A 0 455 . 51.369   31.278  -83.239  1.00 38.70 455 A 1 
ATOM 3549 O O   . ALA A 0 455 . 50.868   30.928  -80.523  1.00 38.70 455 A 1 
ATOM 3550 N N   . ALA A 0 456 . 52.993   30.931  -79.862  1.00 36.81 456 A 1 
ATOM 3551 C CA  . ALA A 0 456 . 52.718   30.366  -78.527  1.00 36.81 456 A 1 
ATOM 3552 C C   . ALA A 0 456 . 52.010   31.331  -77.537  1.00 36.81 456 A 1 
ATOM 3553 C CB  . ALA A 0 456 . 54.028   29.791  -77.969  1.00 36.81 456 A 1 
ATOM 3554 O O   . ALA A 0 456 . 52.055   31.132  -76.327  1.00 36.81 456 A 1 
ATOM 3555 N N   . SER A 0 457 . 51.357   32.391  -78.029  1.00 40.40 457 A 1 
ATOM 3556 C CA  . SER A 0 457 . 50.910   33.545  -77.224  1.00 40.40 457 A 1 
ATOM 3557 C C   . SER A 0 457 . 49.403   33.818  -77.291  1.00 40.40 457 A 1 
ATOM 3558 C CB  . SER A 0 457 . 51.712   34.799  -77.594  1.00 40.40 457 A 1 
ATOM 3559 O O   . SER A 0 457 . 48.963   34.930  -77.005  1.00 40.40 457 A 1 
ATOM 3560 O OG  . SER A 0 457 . 53.096   34.517  -77.626  1.00 40.40 457 A 1 
ATOM 3561 N N   . ARG A 0 458 . 48.586   32.822  -77.660  1.00 39.08 458 A 1 
ATOM 3562 C CA  . ARG A 0 458 . 47.114   32.937  -77.670  1.00 39.08 458 A 1 
ATOM 3563 C C   . ARG A 0 458 . 46.450   32.016  -76.645  1.00 39.08 458 A 1 
ATOM 3564 C CB  . ARG A 0 458 . 46.569   32.855  -79.109  1.00 39.08 458 A 1 
ATOM 3565 O O   . ARG A 0 458 . 45.531   31.269  -76.968  1.00 39.08 458 A 1 
ATOM 3566 C CG  . ARG A 0 458 . 45.288   33.695  -79.262  1.00 39.08 458 A 1 
ATOM 3567 C CD  . ARG A 0 458 . 44.857   33.776  -80.732  1.00 39.08 458 A 1 
ATOM 3568 N NE  . ARG A 0 458 . 43.788   34.776  -80.934  1.00 39.08 458 A 1 
ATOM 3569 N NH1 . ARG A 0 458 . 43.723   34.682  -83.228  1.00 39.08 458 A 1 
ATOM 3570 N NH2 . ARG A 0 458 . 42.388   36.106  -82.151  1.00 39.08 458 A 1 
ATOM 3571 C CZ  . ARG A 0 458 . 43.306   35.181  -82.098  1.00 39.08 458 A 1 
ATOM 3572 N N   . ALA A 0 459 . 46.917   32.106  -75.399  1.00 38.38 459 A 1 
ATOM 3573 C CA  . ALA A 0 459 . 46.244   31.539  -74.234  1.00 38.38 459 A 1 
ATOM 3574 C C   . ALA A 0 459 . 44.889   32.244  -74.028  1.00 38.38 459 A 1 
ATOM 3575 C CB  . ALA A 0 459 . 47.175   31.656  -73.019  1.00 38.38 459 A 1 
ATOM 3576 O O   . ALA A 0 459 . 44.793   33.291  -73.388  1.00 38.38 459 A 1 
ATOM 3577 N N   . GLY A 0 460 . 43.840   31.698  -74.647  1.00 36.58 460 A 1 
ATOM 3578 C CA  . GLY A 0 460 . 42.465   32.117  -74.398  1.00 36.58 460 A 1 
ATOM 3579 C C   . GLY A 0 460 . 42.080   31.827  -72.949  1.00 36.58 460 A 1 
ATOM 3580 O O   . GLY A 0 460 . 42.429   30.773  -72.421  1.00 36.58 460 A 1 
ATOM 3581 N N   . ARG A 0 461 . 41.367   32.767  -72.319  1.00 37.20 461 A 1 
ATOM 3582 C CA  . ARG A 0 461 . 40.867   32.631  -70.944  1.00 37.20 461 A 1 
ATOM 3583 C C   . ARG A 0 461 . 39.999   31.371  -70.842  1.00 37.20 461 A 1 
ATOM 3584 C CB  . ARG A 0 461 . 40.015   33.850  -70.532  1.00 37.20 461 A 1 
ATOM 3585 O O   . ARG A 0 461 . 38.972   31.302  -71.511  1.00 37.20 461 A 1 
ATOM 3586 C CG  . ARG A 0 461 . 40.582   35.239  -70.862  1.00 37.20 461 A 1 
ATOM 3587 C CD  . ARG A 0 461 . 39.607   36.312  -70.340  1.00 37.20 461 A 1 
ATOM 3588 N NE  . ARG A 0 461 . 39.495   37.475  -71.244  1.00 37.20 461 A 1 
ATOM 3589 N NH1 . ARG A 0 461 . 41.194   38.755  -70.378  1.00 37.20 461 A 1 
ATOM 3590 N NH2 . ARG A 0 461 . 39.916   39.572  -72.017  1.00 37.20 461 A 1 
ATOM 3591 C CZ  . ARG A 0 461 . 40.203   38.589  -71.209  1.00 37.20 461 A 1 
ATOM 3592 N N   . VAL A 0 462 . 40.400   30.409  -70.016  1.00 42.55 462 A 1 
ATOM 3593 C CA  . VAL A 0 462 . 39.565   29.279  -69.590  1.00 42.55 462 A 1 
ATOM 3594 C C   . VAL A 0 462 . 39.869   29.040  -68.116  1.00 42.55 462 A 1 
ATOM 3595 C CB  . VAL A 0 462 . 39.800   28.005  -70.426  1.00 42.55 462 A 1 
ATOM 3596 O O   . VAL A 0 462 . 41.034   28.911  -67.745  1.00 42.55 462 A 1 
ATOM 3597 C CG1 . VAL A 0 462 . 38.883   26.866  -69.959  1.00 42.55 462 A 1 
ATOM 3598 C CG2 . VAL A 0 462 . 39.513   28.226  -71.919  1.00 42.55 462 A 1 
ATOM 3599 N N   . SER A 0 463 . 38.824   29.070  -67.299  1.00 41.94 463 A 1 
ATOM 3600 C CA  . SER A 0 463 . 38.891   29.174  -65.844  1.00 41.94 463 A 1 
ATOM 3601 C C   . SER A 0 463 . 39.480   27.936  -65.164  1.00 41.94 463 A 1 
ATOM 3602 C CB  . SER A 0 463 . 37.476   29.398  -65.307  1.00 41.94 463 A 1 
ATOM 3603 O O   . SER A 0 463 . 39.117   26.806  -65.489  1.00 41.94 463 A 1 
ATOM 3604 O OG  . SER A 0 463 . 36.814   30.425  -66.028  1.00 41.94 463 A 1 
ATOM 3605 N N   . GLY A 0 464 . 40.341   28.163  -64.169  1.00 42.88 464 A 1 
ATOM 3606 C CA  . GLY A 0 464 . 40.553   27.208  -63.085  1.00 42.88 464 A 1 
ATOM 3607 C C   . GLY A 0 464 . 39.420   27.375  -62.078  1.00 42.88 464 A 1 
ATOM 3608 O O   . GLY A 0 464 . 39.529   28.187  -61.166  1.00 42.88 464 A 1 
ATOM 3609 N N   . ASP A 0 465 . 38.309   26.671  -62.292  1.00 49.16 465 A 1 
ATOM 3610 C CA  . ASP A 0 465 . 37.154   26.716  -61.392  1.00 49.16 465 A 1 
ATOM 3611 C C   . ASP A 0 465 . 37.472   25.926  -60.109  1.00 49.16 465 A 1 
ATOM 3612 C CB  . ASP A 0 465 . 35.890   26.164  -62.090  1.00 49.16 465 A 1 
ATOM 3613 O O   . ASP A 0 465 . 37.187   24.731  -60.025  1.00 49.16 465 A 1 
ATOM 3614 C CG  . ASP A 0 465 . 35.298   27.031  -63.210  1.00 49.16 465 A 1 
ATOM 3615 O OD1 . ASP A 0 465 . 35.620   28.232  -63.307  1.00 49.16 465 A 1 
ATOM 3616 O OD2 . ASP A 0 465 . 34.446   26.498  -63.967  1.00 49.16 465 A 1 
ATOM 3617 N N   . GLY A 0 466 . 38.077   26.584  -59.115  1.00 53.79 466 A 1 
ATOM 3618 C CA  . GLY A 0 466 . 38.166   26.044  -57.756  1.00 53.79 466 A 1 
ATOM 3619 C C   . GLY A 0 466 . 36.764   25.882  -57.166  1.00 53.79 466 A 1 
ATOM 3620 O O   . GLY A 0 466 . 36.013   26.862  -57.082  1.00 53.79 466 A 1 
ATOM 3621 N N   . LYS A 0 467 . 36.404   24.649  -56.809  1.00 60.16 467 A 1 
ATOM 3622 C CA  . LYS A 0 467 . 35.125   24.297  -56.185  1.00 60.16 467 A 1 
ATOM 3623 C C   . LYS A 0 467 . 35.243   24.418  -54.671  1.00 60.16 467 A 1 
ATOM 3624 C CB  . LYS A 0 467 . 34.745   22.852  -56.531  1.00 60.16 467 A 1 
ATOM 3625 O O   . LYS A 0 467 . 36.281   24.108  -54.109  1.00 60.16 467 A 1 
ATOM 3626 C CG  . LYS A 0 467 . 34.571   22.570  -58.030  1.00 60.16 467 A 1 
ATOM 3627 C CD  . LYS A 0 467 . 34.263   21.077  -58.160  1.00 60.16 467 A 1 
ATOM 3628 C CE  . LYS A 0 467 . 34.078   20.620  -59.603  1.00 60.16 467 A 1 
ATOM 3629 N NZ  . LYS A 0 467 . 33.843   19.156  -59.597  1.00 60.16 467 A 1 
ATOM 3630 N N   . SER A 0 468 . 34.178   24.818  -54.001  1.00 66.90 468 A 1 
ATOM 3631 C CA  . SER A 0 468 . 34.069   24.617  -52.556  1.00 66.90 468 A 1 
ATOM 3632 C C   . SER A 0 468 . 32.680   24.089  -52.253  1.00 66.90 468 A 1 
ATOM 3633 C CB  . SER A 0 468 . 34.356   25.909  -51.785  1.00 66.90 468 A 1 
ATOM 3634 O O   . SER A 0 468 . 31.709   24.625  -52.800  1.00 66.90 468 A 1 
ATOM 3635 O OG  . SER A 0 468 . 33.390   26.894  -52.131  1.00 66.90 468 A 1 
ATOM 3636 N N   . GLY A 0 469 . 32.589   23.088  -51.393  1.00 74.46 469 A 1 
ATOM 3637 C CA  . GLY A 0 469 . 31.322   22.539  -50.938  1.00 74.46 469 A 1 
ATOM 3638 C C   . GLY A 0 469 . 31.340   22.254  -49.445  1.00 74.46 469 A 1 
ATOM 3639 O O   . GLY A 0 469 . 32.407   22.188  -48.828  1.00 74.46 469 A 1 
ATOM 3640 N N   . SER A 0 470 . 30.147   22.120  -48.892  1.00 80.88 470 A 1 
ATOM 3641 C CA  . SER A 0 470 . 29.914   21.483  -47.604  1.00 80.88 470 A 1 
ATOM 3642 C C   . SER A 0 470 . 28.669   20.616  -47.694  1.00 80.88 470 A 1 
ATOM 3643 C CB  . SER A 0 470 . 29.775   22.495  -46.464  1.00 80.88 470 A 1 
ATOM 3644 O O   . SER A 0 470 . 27.728   20.987  -48.402  1.00 80.88 470 A 1 
ATOM 3645 O OG  . SER A 0 470 . 28.762   23.449  -46.744  1.00 80.88 470 A 1 
ATOM 3646 N N   . ASP A 0 471 . 28.707   19.518  -46.963  1.00 79.44 471 A 1 
ATOM 3647 C CA  . ASP A 0 471 . 27.622   18.580  -46.724  1.00 79.44 471 A 1 
ATOM 3648 C C   . ASP A 0 471 . 27.185   18.731  -45.254  1.00 79.44 471 A 1 
ATOM 3649 C CB  . ASP A 0 471 . 28.137   17.167  -47.057  1.00 79.44 471 A 1 
ATOM 3650 O O   . ASP A 0 471 . 27.984   19.184  -44.427  1.00 79.44 471 A 1 
ATOM 3651 C CG  . ASP A 0 471 . 27.024   16.222  -47.497  1.00 79.44 471 A 1 
ATOM 3652 O OD1 . ASP A 0 471 . 25.877   16.498  -47.087  1.00 79.44 471 A 1 
ATOM 3653 O OD2 . ASP A 0 471 . 27.329   15.337  -48.335  1.00 79.44 471 A 1 
ATOM 3654 N N   . TRP A 0 472 . 25.926   18.451  -44.932  1.00 82.24 472 A 1 
ATOM 3655 C CA  . TRP A 0 472 . 25.455   18.419  -43.542  1.00 82.24 472 A 1 
ATOM 3656 C C   . TRP A 0 472 . 24.237   17.516  -43.422  1.00 82.24 472 A 1 
ATOM 3657 C CB  . TRP A 0 472 . 25.121   19.816  -42.984  1.00 82.24 472 A 1 
ATOM 3658 O O   . TRP A 0 472 . 23.150   17.885  -43.878  1.00 82.24 472 A 1 
ATOM 3659 C CG  . TRP A 0 472 . 24.784   19.841  -41.512  1.00 82.24 472 A 1 
ATOM 3660 C CD1 . TRP A 0 472 . 25.658   19.611  -40.509  1.00 82.24 472 A 1 
ATOM 3661 C CD2 . TRP A 0 472 . 23.482   19.914  -40.849  1.00 82.24 472 A 1 
ATOM 3662 C CE2 . TRP A 0 472 . 23.666   19.815  -39.436  1.00 82.24 472 A 1 
ATOM 3663 C CE3 . TRP A 0 472 . 22.154   19.980  -41.307  1.00 82.24 472 A 1 
ATOM 3664 N NE1 . TRP A 0 472 . 25.019   19.630  -39.283  1.00 82.24 472 A 1 
ATOM 3665 C CH2 . TRP A 0 472 . 21.284   19.938  -39.025  1.00 82.24 472 A 1 
ATOM 3666 C CZ2 . TRP A 0 472 . 22.595   19.842  -38.529  1.00 82.24 472 A 1 
ATOM 3667 C CZ3 . TRP A 0 472 . 21.064   20.000  -40.413  1.00 82.24 472 A 1 
ATOM 3668 N N   . ASP A 0 473 . 24.429   16.382  -42.762  1.00 84.81 473 A 1 
ATOM 3669 C CA  . ASP A 0 473 . 23.388   15.411  -42.451  1.00 84.81 473 A 1 
ATOM 3670 C C   . ASP A 0 473 . 23.133   15.413  -40.938  1.00 84.81 473 A 1 
ATOM 3671 C CB  . ASP A 0 473 . 23.791   14.008  -42.955  1.00 84.81 473 A 1 
ATOM 3672 O O   . ASP A 0 473 . 24.053   15.520  -40.126  1.00 84.81 473 A 1 
ATOM 3673 C CG  . ASP A 0 473 . 23.392   13.678  -44.405  1.00 84.81 473 A 1 
ATOM 3674 O OD1 . ASP A 0 473 . 22.529   14.388  -44.970  1.00 84.81 473 A 1 
ATOM 3675 O OD2 . ASP A 0 473 . 23.822   12.602  -44.890  1.00 84.81 473 A 1 
ATOM 3676 N N   . ALA A 0 474 . 21.873   15.270  -40.532  1.00 83.81 474 A 1 
ATOM 3677 C CA  . ALA A 0 474 . 21.512   15.126  -39.125  1.00 83.81 474 A 1 
ATOM 3678 C C   . ALA A 0 474 . 20.292   14.225  -38.946  1.00 83.81 474 A 1 
ATOM 3679 C CB  . ALA A 0 474 . 21.284   16.511  -38.511  1.00 83.81 474 A 1 
ATOM 3680 O O   . ALA A 0 474 . 19.391   14.196  -39.785  1.00 83.81 474 A 1 
ATOM 3681 N N   . TRP A 0 475 . 20.222   13.509  -37.826  1.00 87.93 475 A 1 
ATOM 3682 C CA  . TRP A 0 475 . 19.031   12.752  -37.441  1.00 87.93 475 A 1 
ATOM 3683 C C   . TRP A 0 475 . 18.862   12.703  -35.930  1.00 87.93 475 A 1 
ATOM 3684 C CB  . TRP A 0 475 . 19.058   11.338  -38.046  1.00 87.93 475 A 1 
ATOM 3685 O O   . TRP A 0 475 . 19.825   12.829  -35.174  1.00 87.93 475 A 1 
ATOM 3686 C CG  . TRP A 0 475 . 20.088   10.400  -37.488  1.00 87.93 475 A 1 
ATOM 3687 C CD1 . TRP A 0 475 . 21.371   10.320  -37.901  1.00 87.93 475 A 1 
ATOM 3688 C CD2 . TRP A 0 475 . 19.970   9.462   -36.369  1.00 87.93 475 A 1 
ATOM 3689 C CE2 . TRP A 0 475 . 21.244   8.852   -36.158  1.00 87.93 475 A 1 
ATOM 3690 C CE3 . TRP A 0 475 . 18.931   9.096   -35.484  1.00 87.93 475 A 1 
ATOM 3691 N NE1 . TRP A 0 475 . 22.047   9.383   -37.145  1.00 87.93 475 A 1 
ATOM 3692 C CH2 . TRP A 0 475 . 20.429   7.621   -34.236  1.00 87.93 475 A 1 
ATOM 3693 C CZ2 . TRP A 0 475 . 21.482   7.948   -35.110  1.00 87.93 475 A 1 
ATOM 3694 C CZ3 . TRP A 0 475 . 19.157   8.189   -34.428  1.00 87.93 475 A 1 
ATOM 3695 N N   . GLY A 0 476 . 17.631   12.458  -35.490  1.00 88.01 476 A 1 
ATOM 3696 C CA  . GLY A 0 476 . 17.348   12.245  -34.082  1.00 88.01 476 A 1 
ATOM 3697 C C   . GLY A 0 476 . 16.022   11.555  -33.809  1.00 88.01 476 A 1 
ATOM 3698 O O   . GLY A 0 476 . 15.211   11.301  -34.710  1.00 88.01 476 A 1 
ATOM 3699 N N   . ARG A 0 477 . 15.843   11.208  -32.538  1.00 91.11 477 A 1 
ATOM 3700 C CA  . ARG A 0 477 . 14.698   10.482  -32.006  1.00 91.11 477 A 1 
ATOM 3701 C C   . ARG A 0 477 . 14.454   10.863  -30.551  1.00 91.11 477 A 1 
ATOM 3702 C CB  . ARG A 0 477 . 14.977   8.985   -32.144  1.00 91.11 477 A 1 
ATOM 3703 O O   . ARG A 0 477 . 15.391   10.820  -29.771  1.00 91.11 477 A 1 
ATOM 3704 C CG  . ARG A 0 477 . 13.813   8.147   -31.617  1.00 91.11 477 A 1 
ATOM 3705 C CD  . ARG A 0 477 . 14.075   6.697   -32.000  1.00 91.11 477 A 1 
ATOM 3706 N NE  . ARG A 0 477 . 12.899   5.872   -31.689  1.00 91.11 477 A 1 
ATOM 3707 N NH1 . ARG A 0 477 . 13.940   4.388   -30.290  1.00 91.11 477 A 1 
ATOM 3708 N NH2 . ARG A 0 477 . 11.734   4.277   -30.616  1.00 91.11 477 A 1 
ATOM 3709 C CZ  . ARG A 0 477 . 12.870   4.840   -30.884  1.00 91.11 477 A 1 
ATOM 3710 N N   . ASP A 0 478 . 13.203   11.142  -30.227  1.00 87.98 478 A 1 
ATOM 3711 C CA  . ASP A 0 478 . 12.696   11.517  -28.902  1.00 87.98 478 A 1 
ATOM 3712 C C   . ASP A 0 478 . 11.733   10.404  -28.442  1.00 87.98 478 A 1 
ATOM 3713 C CB  . ASP A 0 478 . 12.045   12.905  -29.064  1.00 87.98 478 A 1 
ATOM 3714 O O   . ASP A 0 478 . 10.916   9.922   -29.235  1.00 87.98 478 A 1 
ATOM 3715 C CG  . ASP A 0 478 . 11.225   13.442  -27.881  1.00 87.98 478 A 1 
ATOM 3716 O OD1 . ASP A 0 478 . 10.880   12.642  -26.981  1.00 87.98 478 A 1 
ATOM 3717 O OD2 . ASP A 0 478 . 10.809   14.622  -27.992  1.00 87.98 478 A 1 
ATOM 3718 N N   . GLN A 0 479 . 11.872   9.922   -27.202  1.00 91.35 479 A 1 
ATOM 3719 C CA  . GLN A 0 479 . 11.153   8.763   -26.655  1.00 91.35 479 A 1 
ATOM 3720 C C   . GLN A 0 479 . 10.522   9.043   -25.280  1.00 91.35 479 A 1 
ATOM 3721 C CB  . GLN A 0 479 . 12.094   7.552   -26.599  1.00 91.35 479 A 1 
ATOM 3722 O O   . GLN A 0 479 . 10.881   8.452   -24.259  1.00 91.35 479 A 1 
ATOM 3723 C CG  . GLN A 0 479 . 12.360   6.842   -27.932  1.00 91.35 479 A 1 
ATOM 3724 C CD  . GLN A 0 479 . 12.050   5.358   -27.790  1.00 91.35 479 A 1 
ATOM 3725 N NE2 . GLN A 0 479 . 10.788   4.997   -27.744  1.00 91.35 479 A 1 
ATOM 3726 O OE1 . GLN A 0 479 . 12.887   4.459   -27.787  1.00 91.35 479 A 1 
ATOM 3727 N N   . ASP A 0 480 . 9.502    9.886   -25.284  1.00 88.97 480 A 1 
ATOM 3728 C CA  . ASP A 0 480 . 8.750    10.308  -24.105  1.00 88.97 480 A 1 
ATOM 3729 C C   . ASP A 0 480 . 7.831    9.200   -23.510  1.00 88.97 480 A 1 
ATOM 3730 C CB  . ASP A 0 480 . 7.948    11.548  -24.555  1.00 88.97 480 A 1 
ATOM 3731 O O   . ASP A 0 480 . 7.072    8.530   -24.224  1.00 88.97 480 A 1 
ATOM 3732 C CG  . ASP A 0 480 . 7.867    12.688  -23.546  1.00 88.97 480 A 1 
ATOM 3733 O OD1 . ASP A 0 480 . 8.262    12.481  -22.375  1.00 88.97 480 A 1 
ATOM 3734 O OD2 . ASP A 0 480 . 7.185    13.690  -23.875  1.00 88.97 480 A 1 
ATOM 3735 N N   . LEU A 0 481 . 7.810    9.022   -22.179  1.00 93.94 481 A 1 
ATOM 3736 C CA  . LEU A 0 481 . 6.859    8.161   -21.447  1.00 93.94 481 A 1 
ATOM 3737 C C   . LEU A 0 481 . 6.453    8.768   -20.093  1.00 93.94 481 A 1 
ATOM 3738 C CB  . LEU A 0 481 . 7.463    6.751   -21.254  1.00 93.94 481 A 1 
ATOM 3739 O O   . LEU A 0 481 . 7.229    8.764   -19.142  1.00 93.94 481 A 1 
ATOM 3740 C CG  . LEU A 0 481 . 6.616    5.780   -20.398  1.00 93.94 481 A 1 
ATOM 3741 C CD1 . LEU A 0 481 . 5.281    5.407   -21.051  1.00 93.94 481 A 1 
ATOM 3742 C CD2 . LEU A 0 481 . 7.371    4.472   -20.147  1.00 93.94 481 A 1 
ATOM 3743 N N   . GLU A 0 482 . 5.175    9.133   -19.936  1.00 95.97 482 A 1 
ATOM 3744 C CA  . GLU A 0 482 . 4.595    9.579   -18.658  1.00 95.97 482 A 1 
ATOM 3745 C C   . GLU A 0 482 . 3.494    8.614   -18.178  1.00 95.97 482 A 1 
ATOM 3746 C CB  . GLU A 0 482 . 4.064    11.023  -18.768  1.00 95.97 482 A 1 
ATOM 3747 O O   . GLU A 0 482 . 2.513    8.348   -18.883  1.00 95.97 482 A 1 
ATOM 3748 C CG  . GLU A 0 482 . 3.794    11.672  -17.395  1.00 95.97 482 A 1 
ATOM 3749 C CD  . GLU A 0 482 . 2.865    12.896  -17.482  1.00 95.97 482 A 1 
ATOM 3750 O OE1 . GLU A 0 482 . 1.977    13.068  -16.610  1.00 95.97 482 A 1 
ATOM 3751 O OE2 . GLU A 0 482 . 2.843    13.642  -18.484  1.00 95.97 482 A 1 
ATOM 3752 N N   . VAL A 0 483 . 3.605    8.128   -16.940  1.00 96.51 483 A 1 
ATOM 3753 C CA  . VAL A 0 483 . 2.620    7.266   -16.272  1.00 96.51 483 A 1 
ATOM 3754 C C   . VAL A 0 483 . 2.199    7.888   -14.942  1.00 96.51 483 A 1 
ATOM 3755 C CB  . VAL A 0 483 . 3.168    5.841   -16.063  1.00 96.51 483 A 1 
ATOM 3756 O O   . VAL A 0 483 . 3.023    8.107   -14.064  1.00 96.51 483 A 1 
ATOM 3757 C CG1 . VAL A 0 483 . 2.126    4.933   -15.393  1.00 96.51 483 A 1 
ATOM 3758 C CG2 . VAL A 0 483 . 3.572    5.178   -17.388  1.00 96.51 483 A 1 
ATOM 3759 N N   . ASP A 0 484 . 0.898    8.112   -14.775  1.00 96.43 484 A 1 
ATOM 3760 C CA  . ASP A 0 484 . 0.274    8.640   -13.557  1.00 96.43 484 A 1 
ATOM 3761 C C   . ASP A 0 484 . -0.774   7.628   -13.064  1.00 96.43 484 A 1 
ATOM 3762 C CB  . ASP A 0 484 . -0.304   10.029  -13.881  1.00 96.43 484 A 1 
ATOM 3763 O O   . ASP A 0 484 . -1.756   7.338   -13.754  1.00 96.43 484 A 1 
ATOM 3764 C CG  . ASP A 0 484 . -0.998   10.748  -12.718  1.00 96.43 484 A 1 
ATOM 3765 O OD1 . ASP A 0 484 . -0.864   10.299  -11.560  1.00 96.43 484 A 1 
ATOM 3766 O OD2 . ASP A 0 484 . -1.685   11.754  -13.023  1.00 96.43 484 A 1 
ATOM 3767 N N   . GLU A 0 485 . -0.519   7.017   -11.910  1.00 96.12 485 A 1 
ATOM 3768 C CA  . GLU A 0 485 . -1.282   5.925   -11.305  1.00 96.12 485 A 1 
ATOM 3769 C C   . GLU A 0 485 . -1.663   6.296   -9.867   1.00 96.12 485 A 1 
ATOM 3770 C CB  . GLU A 0 485 . -0.446   4.625   -11.330  1.00 96.12 485 A 1 
ATOM 3771 O O   . GLU A 0 485 . -0.810   6.641   -9.055   1.00 96.12 485 A 1 
ATOM 3772 C CG  . GLU A 0 485 . -0.432   3.946   -12.711  1.00 96.12 485 A 1 
ATOM 3773 C CD  . GLU A 0 485 . 0.617    2.827   -12.886  1.00 96.12 485 A 1 
ATOM 3774 O OE1 . GLU A 0 485 . 0.730    2.293   -14.020  1.00 96.12 485 A 1 
ATOM 3775 O OE2 . GLU A 0 485 . 1.341    2.460   -11.933  1.00 96.12 485 A 1 
ATOM 3776 N N   . SER A 0 486 . -2.942   6.185   -9.511   1.00 95.70 486 A 1 
ATOM 3777 C CA  . SER A 0 486 . -3.407   6.404   -8.138   1.00 95.70 486 A 1 
ATOM 3778 C C   . SER A 0 486 . -4.528   5.449   -7.737   1.00 95.70 486 A 1 
ATOM 3779 C CB  . SER A 0 486 . -3.799   7.868   -7.894   1.00 95.70 486 A 1 
ATOM 3780 O O   . SER A 0 486 . -5.322   4.987   -8.561   1.00 95.70 486 A 1 
ATOM 3781 O OG  . SER A 0 486 . -4.644   8.360   -8.914   1.00 95.70 486 A 1 
ATOM 3782 N N   . TYR A 0 487 . -4.565   5.140   -6.445   1.00 96.94 487 A 1 
ATOM 3783 C CA  . TYR A 0 487 . -5.572   4.314   -5.794   1.00 96.94 487 A 1 
ATOM 3784 C C   . TYR A 0 487 . -5.925   4.926   -4.438   1.00 96.94 487 A 1 
ATOM 3785 C CB  . TYR A 0 487 . -5.046   2.880   -5.650   1.00 96.94 487 A 1 
ATOM 3786 O O   . TYR A 0 487 . -5.035   5.302   -3.675   1.00 96.94 487 A 1 
ATOM 3787 C CG  . TYR A 0 487 . -5.915   1.967   -4.805   1.00 96.94 487 A 1 
ATOM 3788 C CD1 . TYR A 0 487 . -5.697   1.869   -3.414   1.00 96.94 487 A 1 
ATOM 3789 C CD2 . TYR A 0 487 . -6.952   1.231   -5.407   1.00 96.94 487 A 1 
ATOM 3790 C CE1 . TYR A 0 487 . -6.505   1.024   -2.628   1.00 96.94 487 A 1 
ATOM 3791 C CE2 . TYR A 0 487 . -7.749   0.371   -4.628   1.00 96.94 487 A 1 
ATOM 3792 O OH  . TYR A 0 487 . -8.283   -0.596  -2.510   1.00 96.94 487 A 1 
ATOM 3793 C CZ  . TYR A 0 487 . -7.524   0.260   -3.241   1.00 96.94 487 A 1 
ATOM 3794 N N   . GLU A 0 488 . -7.212   5.004   -4.127   1.00 95.32 488 A 1 
ATOM 3795 C CA  . GLU A 0 488 . -7.721   5.483   -2.845   1.00 95.32 488 A 1 
ATOM 3796 C C   . GLU A 0 488 . -8.870   4.587   -2.381   1.00 95.32 488 A 1 
ATOM 3797 C CB  . GLU A 0 488 . -8.113   6.966   -2.968   1.00 95.32 488 A 1 
ATOM 3798 O O   . GLU A 0 488 . -9.769   4.276   -3.157   1.00 95.32 488 A 1 
ATOM 3799 C CG  . GLU A 0 488 . -8.673   7.565   -1.665   1.00 95.32 488 A 1 
ATOM 3800 C CD  . GLU A 0 488 . -8.634   9.103   -1.638   1.00 95.32 488 A 1 
ATOM 3801 O OE1 . GLU A 0 488 . -9.285   9.724   -0.765   1.00 95.32 488 A 1 
ATOM 3802 O OE2 . GLU A 0 488 . -7.778   9.729   -2.311   1.00 95.32 488 A 1 
ATOM 3803 N N   . GLN A 0 489 . -8.834   4.167   -1.119   1.00 96.24 489 A 1 
ATOM 3804 C CA  . GLN A 0 489 . -9.891   3.404   -0.461   1.00 96.24 489 A 1 
ATOM 3805 C C   . GLN A 0 489 . -10.210  4.086   0.866    1.00 96.24 489 A 1 
ATOM 3806 C CB  . GLN A 0 489 . -9.433   1.949   -0.276   1.00 96.24 489 A 1 
ATOM 3807 O O   . GLN A 0 489 . -9.324   4.208   1.711    1.00 96.24 489 A 1 
ATOM 3808 C CG  . GLN A 0 489 . -10.408  1.079   0.538    1.00 96.24 489 A 1 
ATOM 3809 C CD  . GLN A 0 489 . -9.877   -0.343  0.695    1.00 96.24 489 A 1 
ATOM 3810 N NE2 . GLN A 0 489 . -10.484  -1.341  0.100    1.00 96.24 489 A 1 
ATOM 3811 O OE1 . GLN A 0 489 . -8.857   -0.591  1.329    1.00 96.24 489 A 1 
ATOM 3812 N N   . THR A 0 490 . -11.456  4.515   1.060    1.00 94.40 490 A 1 
ATOM 3813 C CA  . THR A 0 490 . -11.931  5.136   2.304    1.00 94.40 490 A 1 
ATOM 3814 C C   . THR A 0 490 . -13.130  4.377   2.855    1.00 94.40 490 A 1 
ATOM 3815 C CB  . THR A 0 490 . -12.291  6.615   2.102    1.00 94.40 490 A 1 
ATOM 3816 O O   . THR A 0 490 . -14.165  4.276   2.205    1.00 94.40 490 A 1 
ATOM 3817 C CG2 . THR A 0 490 . -12.905  7.257   3.351    1.00 94.40 490 A 1 
ATOM 3818 O OG1 . THR A 0 490 . -11.129  7.370   1.862    1.00 94.40 490 A 1 
ATOM 3819 N N   . TRP A 0 491 . -13.021  3.933   4.105    1.00 93.12 491 A 1 
ATOM 3820 C CA  . TRP A 0 491 . -14.091  3.290   4.858    1.00 93.12 491 A 1 
ATOM 3821 C C   . TRP A 0 491 . -14.390  4.071   6.137    1.00 93.12 491 A 1 
ATOM 3822 C CB  . TRP A 0 491 . -13.689  1.848   5.153    1.00 93.12 491 A 1 
ATOM 3823 O O   . TRP A 0 491 . -13.491  4.408   6.913    1.00 93.12 491 A 1 
ATOM 3824 C CG  . TRP A 0 491 . -14.688  1.006   5.887    1.00 93.12 491 A 1 
ATOM 3825 C CD1 . TRP A 0 491 . -15.902  0.647   5.412    1.00 93.12 491 A 1 
ATOM 3826 C CD2 . TRP A 0 491 . -14.519  0.281   7.143    1.00 93.12 491 A 1 
ATOM 3827 C CE2 . TRP A 0 491 . -15.620  -0.613  7.289    1.00 93.12 491 A 1 
ATOM 3828 C CE3 . TRP A 0 491 . -13.505  0.220   8.126    1.00 93.12 491 A 1 
ATOM 3829 N NE1 . TRP A 0 491 . -16.470  -0.296  6.247    1.00 93.12 491 A 1 
ATOM 3830 C CH2 . TRP A 0 491 . -14.631  -1.620  9.268    1.00 93.12 491 A 1 
ATOM 3831 C CZ2 . TRP A 0 491 . -15.657  -1.581  8.307    1.00 93.12 491 A 1 
ATOM 3832 C CZ3 . TRP A 0 491 . -13.566  -0.705  9.187    1.00 93.12 491 A 1 
ATOM 3833 N N   . ALA A 0 492 . -15.667  4.345   6.389    1.00 94.25 492 A 1 
ATOM 3834 C CA  . ALA A 0 492 . -16.112  5.038   7.590    1.00 94.25 492 A 1 
ATOM 3835 C C   . ALA A 0 492 . -17.334  4.359   8.211    1.00 94.25 492 A 1 
ATOM 3836 C CB  . ALA A 0 492 . -16.369  6.515   7.271    1.00 94.25 492 A 1 
ATOM 3837 O O   . ALA A 0 492 . -18.311  4.053   7.531    1.00 94.25 492 A 1 
ATOM 3838 N N   . LYS A 0 493 . -17.304  4.183   9.534    1.00 93.37 493 A 1 
ATOM 3839 C CA  . LYS A 0 493 . -18.434  3.712   10.341   1.00 93.37 493 A 1 
ATOM 3840 C C   . LYS A 0 493 . -18.762  4.705   11.435   1.00 93.37 493 A 1 
ATOM 3841 C CB  . LYS A 0 493 . -18.165  2.319   10.933   1.00 93.37 493 A 1 
ATOM 3842 O O   . LYS A 0 493 . -17.857  5.138   12.148   1.00 93.37 493 A 1 
ATOM 3843 C CG  . LYS A 0 493 . -18.073  1.302   9.799    1.00 93.37 493 A 1 
ATOM 3844 C CD  . LYS A 0 493 . -18.295  -0.153  10.239   1.00 93.37 493 A 1 
ATOM 3845 C CE  . LYS A 0 493 . -18.707  -0.787  8.921    1.00 93.37 493 A 1 
ATOM 3846 N NZ  . LYS A 0 493 . -19.099  -2.211  8.913    1.00 93.37 493 A 1 
ATOM 3847 N N   . SER A 0 494 . -20.047  4.994   11.614   1.00 90.81 494 A 1 
ATOM 3848 C CA  . SER A 0 494 . -20.561  5.643   12.817   1.00 90.81 494 A 1 
ATOM 3849 C C   . SER A 0 494 . -21.703  4.834   13.419   1.00 90.81 494 A 1 
ATOM 3850 C CB  . SER A 0 494 . -20.948  7.112   12.584   1.00 90.81 494 A 1 
ATOM 3851 O O   . SER A 0 494 . -22.550  4.300   12.703   1.00 90.81 494 A 1 
ATOM 3852 O OG  . SER A 0 494 . -22.221  7.282   11.989   1.00 90.81 494 A 1 
ATOM 3853 N N   . TYR A 0 495 . -21.711  4.765   14.742   1.00 88.01 495 A 1 
ATOM 3854 C CA  . TYR A 0 495 . -22.834  4.333   15.554   1.00 88.01 495 A 1 
ATOM 3855 C C   . TYR A 0 495 . -23.090  5.438   16.565   1.00 88.01 495 A 1 
ATOM 3856 C CB  . TYR A 0 495 . -22.522  3.012   16.262   1.00 88.01 495 A 1 
ATOM 3857 O O   . TYR A 0 495 . -22.160  5.836   17.263   1.00 88.01 495 A 1 
ATOM 3858 C CG  . TYR A 0 495 . -22.320  1.844   15.322   1.00 88.01 495 A 1 
ATOM 3859 C CD1 . TYR A 0 495 . -23.424  1.062   14.940   1.00 88.01 495 A 1 
ATOM 3860 C CD2 . TYR A 0 495 . -21.037  1.558   14.814   1.00 88.01 495 A 1 
ATOM 3861 C CE1 . TYR A 0 495 . -23.250  -0.014  14.050   1.00 88.01 495 A 1 
ATOM 3862 C CE2 . TYR A 0 495 . -20.858  0.488   13.918   1.00 88.01 495 A 1 
ATOM 3863 O OH  . TYR A 0 495 . -21.797  -1.336  12.677   1.00 88.01 495 A 1 
ATOM 3864 C CZ  . TYR A 0 495 . -21.969  -0.298  13.537   1.00 88.01 495 A 1 
ATOM 3865 N N   . ASP A 0 496 . -24.320  5.921   16.637   1.00 87.25 496 A 1 
ATOM 3866 C CA  . ASP A 0 496 . -24.766  6.889   17.630   1.00 87.25 496 A 1 
ATOM 3867 C C   . ASP A 0 496 . -26.067  6.338   18.249   1.00 87.25 496 A 1 
ATOM 3868 C CB  . ASP A 0 496 . -24.930  8.291   16.996   1.00 87.25 496 A 1 
ATOM 3869 O O   . ASP A 0 496 . -26.947  5.868   17.522   1.00 87.25 496 A 1 
ATOM 3870 C CG  . ASP A 0 496 . -23.764  8.764   16.090   1.00 87.25 496 A 1 
ATOM 3871 O OD1 . ASP A 0 496 . -22.733  9.281   16.597   1.00 87.25 496 A 1 
ATOM 3872 O OD2 . ASP A 0 496 . -23.914  8.668   14.843   1.00 87.25 496 A 1 
ATOM 3873 N N   . ALA A 0 497 . -26.180  6.349   19.575   1.00 84.29 497 A 1 
ATOM 3874 C CA  . ALA A 0 497 . -27.389  6.007   20.324   1.00 84.29 497 A 1 
ATOM 3875 C C   . ALA A 0 497 . -27.650  7.113   21.352   1.00 84.29 497 A 1 
ATOM 3876 C CB  . ALA A 0 497 . -27.212  4.634   20.986   1.00 84.29 497 A 1 
ATOM 3877 O O   . ALA A 0 497 . -26.706  7.529   22.018   1.00 84.29 497 A 1 
ATOM 3878 N N   . GLU A 0 498 . -28.885  7.609   21.455   1.00 77.44 498 A 1 
ATOM 3879 C CA  . GLU A 0 498 . -29.207  8.764   22.317   1.00 77.44 498 A 1 
ATOM 3880 C C   . GLU A 0 498 . -29.395  8.393   23.795   1.00 77.44 498 A 1 
ATOM 3881 C CB  . GLU A 0 498 . -30.436  9.510   21.767   1.00 77.44 498 A 1 
ATOM 3882 O O   . GLU A 0 498 . -28.924  9.128   24.656   1.00 77.44 498 A 1 
ATOM 3883 C CG  . GLU A 0 498 . -30.102  10.259  20.464   1.00 77.44 498 A 1 
ATOM 3884 C CD  . GLU A 0 498 . -31.279  11.059  19.872   1.00 77.44 498 A 1 
ATOM 3885 O OE1 . GLU A 0 498 . -31.004  11.922  19.003   1.00 77.44 498 A 1 
ATOM 3886 O OE2 . GLU A 0 498 . -32.452  10.760  20.195   1.00 77.44 498 A 1 
ATOM 3887 N N   . SER A 0 499 . -30.024  7.250   24.083   1.00 77.16 499 A 1 
ATOM 3888 C CA  . SER A 0 499 . -30.130  6.681   25.433   1.00 77.16 499 A 1 
ATOM 3889 C C   . SER A 0 499 . -30.353  5.161   25.387   1.00 77.16 499 A 1 
ATOM 3890 C CB  . SER A 0 499 . -31.271  7.345   26.222   1.00 77.16 499 A 1 
ATOM 3891 O O   . SER A 0 499 . -30.832  4.610   24.382   1.00 77.16 499 A 1 
ATOM 3892 O OG  . SER A 0 499 . -32.518  6.861   25.756   1.00 77.16 499 A 1 
ATOM 3893 N N   . TYR A 0 500 . -30.027  4.475   26.484   1.00 73.67 500 A 1 
ATOM 3894 C CA  . TYR A 0 500 . -30.509  3.122   26.777   1.00 73.67 500 A 1 
ATOM 3895 C C   . TYR A 0 500 . -30.877  2.997   28.253   1.00 73.67 500 A 1 
ATOM 3896 C CB  . TYR A 0 500 . -29.469  2.053   26.400   1.00 73.67 500 A 1 
ATOM 3897 O O   . TYR A 0 500 . -29.988  3.002   29.104   1.00 73.67 500 A 1 
ATOM 3898 C CG  . TYR A 0 500 . -29.818  0.647   26.887   1.00 73.67 500 A 1 
ATOM 3899 C CD1 . TYR A 0 500 . -29.081  0.042   27.924   1.00 73.67 500 A 1 
ATOM 3900 C CD2 . TYR A 0 500 . -30.924  -0.038  26.353   1.00 73.67 500 A 1 
ATOM 3901 C CE1 . TYR A 0 500 . -29.428  -1.229  28.419   1.00 73.67 500 A 1 
ATOM 3902 C CE2 . TYR A 0 500 . -31.251  -1.333  26.806   1.00 73.67 500 A 1 
ATOM 3903 O OH  . TYR A 0 500 . -30.826  -3.176  28.292   1.00 73.67 500 A 1 
ATOM 3904 C CZ  . TYR A 0 500 . -30.505  -1.931  27.843   1.00 73.67 500 A 1 
ATOM 3905 N N   . ASP A 0 501 . -32.165  2.784   28.522   1.00 80.03 501 A 1 
ATOM 3906 C CA  . ASP A 0 501 . -32.696  2.557   29.865   1.00 80.03 501 A 1 
ATOM 3907 C C   . ASP A 0 501 . -33.131  1.099   30.047   1.00 80.03 501 A 1 
ATOM 3908 C CB  . ASP A 0 501 . -33.897  3.459   30.160   1.00 80.03 501 A 1 
ATOM 3909 O O   . ASP A 0 501 . -33.876  0.533   29.238   1.00 80.03 501 A 1 
ATOM 3910 C CG  . ASP A 0 501 . -33.617  4.958   30.139   1.00 80.03 501 A 1 
ATOM 3911 O OD1 . ASP A 0 501 . -32.497  5.355   30.520   1.00 80.03 501 A 1 
ATOM 3912 O OD2 . ASP A 0 501 . -34.589  5.668   29.794   1.00 80.03 501 A 1 
ATOM 3913 N N   . GLU A 0 502 . -32.744  0.507   31.170   1.00 84.12 502 A 1 
ATOM 3914 C CA  . GLU A 0 502 . -33.211  -0.788  31.656   1.00 84.12 502 A 1 
ATOM 3915 C C   . GLU A 0 502 . -33.568  -0.666  33.138   1.00 84.12 502 A 1 
ATOM 3916 C CB  . GLU A 0 502 . -32.133  -1.851  31.381   1.00 84.12 502 A 1 
ATOM 3917 O O   . GLU A 0 502 . -32.729  -0.289  33.949   1.00 84.12 502 A 1 
ATOM 3918 C CG  . GLU A 0 502 . -32.434  -3.212  32.028   1.00 84.12 502 A 1 
ATOM 3919 C CD  . GLU A 0 502 . -31.511  -4.351  31.555   1.00 84.12 502 A 1 
ATOM 3920 O OE1 . GLU A 0 502 . -31.897  -5.534  31.728   1.00 84.12 502 A 1 
ATOM 3921 O OE2 . GLU A 0 502 . -30.570  -4.140  30.751   1.00 84.12 502 A 1 
ATOM 3922 N N   . TRP A 0 503 . -34.806  -0.986  33.511   1.00 83.27 503 A 1 
ATOM 3923 C CA  . TRP A 0 503 . -35.280  -0.830  34.889   1.00 83.27 503 A 1 
ATOM 3924 C C   . TRP A 0 503 . -36.219  -1.956  35.316   1.00 83.27 503 A 1 
ATOM 3925 C CB  . TRP A 0 503 . -35.922  0.554   35.071   1.00 83.27 503 A 1 
ATOM 3926 O O   . TRP A 0 503 . -36.922  -2.550  34.494   1.00 83.27 503 A 1 
ATOM 3927 C CG  . TRP A 0 503 . -37.037  0.890   34.123   1.00 83.27 503 A 1 
ATOM 3928 C CD1 . TRP A 0 503 . -36.884  1.526   32.940   1.00 83.27 503 A 1 
ATOM 3929 C CD2 . TRP A 0 503 . -38.468  0.625   34.250   1.00 83.27 503 A 1 
ATOM 3930 C CE2 . TRP A 0 503 . -39.127  1.136   33.090   1.00 83.27 503 A 1 
ATOM 3931 C CE3 . TRP A 0 503 . -39.279  0.006   35.227   1.00 83.27 503 A 1 
ATOM 3932 N NE1 . TRP A 0 503 . -38.111  1.674   32.325   1.00 83.27 503 A 1 
ATOM 3933 C CH2 . TRP A 0 503 . -41.293  0.413   33.904   1.00 83.27 503 A 1 
ATOM 3934 C CZ2 . TRP A 0 503 . -40.516  1.034   32.909   1.00 83.27 503 A 1 
ATOM 3935 C CZ3 . TRP A 0 503 . -40.673  -0.094  35.060   1.00 83.27 503 A 1 
ATOM 3936 N N   . ASP A 0 504 . -36.234  -2.231  36.618   1.00 82.56 504 A 1 
ATOM 3937 C CA  . ASP A 0 504 . -37.134  -3.172  37.283   1.00 82.56 504 A 1 
ATOM 3938 C C   . ASP A 0 504 . -37.720  -2.526  38.549   1.00 82.56 504 A 1 
ATOM 3939 C CB  . ASP A 0 504 . -36.398  -4.492  37.586   1.00 82.56 504 A 1 
ATOM 3940 O O   . ASP A 0 504 . -37.031  -1.818  39.286   1.00 82.56 504 A 1 
ATOM 3941 C CG  . ASP A 0 504 . -37.326  -5.667  37.944   1.00 82.56 504 A 1 
ATOM 3942 O OD1 . ASP A 0 504 . -38.565  -5.522  37.811   1.00 82.56 504 A 1 
ATOM 3943 O OD2 . ASP A 0 504 . -36.790  -6.743  38.296   1.00 82.56 504 A 1 
ATOM 3944 N N   . ASN A 0 505 . -39.007  -2.759  38.788   1.00 80.55 505 A 1 
ATOM 3945 C CA  . ASN A 0 505 . -39.753  -2.302  39.954   1.00 80.55 505 A 1 
ATOM 3946 C C   . ASN A 0 505 . -40.604  -3.457  40.477   1.00 80.55 505 A 1 
ATOM 3947 C CB  . ASN A 0 505 . -40.615  -1.088  39.573   1.00 80.55 505 A 1 
ATOM 3948 O O   . ASN A 0 505 . -41.552  -3.884  39.811   1.00 80.55 505 A 1 
ATOM 3949 C CG  . ASN A 0 505 . -41.507  -0.656  40.724   1.00 80.55 505 A 1 
ATOM 3950 N ND2 . ASN A 0 505 . -42.749  -1.064  40.767   1.00 80.55 505 A 1 
ATOM 3951 O OD1 . ASN A 0 505 . -41.096  0.047   41.618   1.00 80.55 505 A 1 
ATOM 3952 N N   . LEU A 0 506 . -40.280  -3.918  41.678   1.00 78.19 506 A 1 
ATOM 3953 C CA  . LEU A 0 506 . -40.833  -5.099  42.316   1.00 78.19 506 A 1 
ATOM 3954 C C   . LEU A 0 506 . -41.451  -4.719  43.665   1.00 78.19 506 A 1 
ATOM 3955 C CB  . LEU A 0 506 . -39.684  -6.114  42.422   1.00 78.19 506 A 1 
ATOM 3956 O O   . LEU A 0 506 . -40.742  -4.573  44.657   1.00 78.19 506 A 1 
ATOM 3957 C CG  . LEU A 0 506 . -40.044  -7.443  43.095   1.00 78.19 506 A 1 
ATOM 3958 C CD1 . LEU A 0 506 . -41.180  -8.180  42.381   1.00 78.19 506 A 1 
ATOM 3959 C CD2 . LEU A 0 506 . -38.808  -8.346  43.074   1.00 78.19 506 A 1 
ATOM 3960 N N   . ASP A 0 507 . -42.775  -4.615  43.659   1.00 73.11 507 A 1 
ATOM 3961 C CA  . ASP A 0 507 . -43.650  -4.305  44.792   1.00 73.11 507 A 1 
ATOM 3962 C C   . ASP A 0 507 . -44.156  -5.630  45.386   1.00 73.11 507 A 1 
ATOM 3963 C CB  . ASP A 0 507 . -44.757  -3.378  44.248   1.00 73.11 507 A 1 
ATOM 3964 O O   . ASP A 0 507 . -44.644  -6.514  44.663   1.00 73.11 507 A 1 
ATOM 3965 C CG  . ASP A 0 507 . -46.013  -3.182  45.107   1.00 73.11 507 A 1 
ATOM 3966 O OD1 . ASP A 0 507 . -46.189  -3.918  46.106   1.00 73.11 507 A 1 
ATOM 3967 O OD2 . ASP A 0 507 . -46.874  -2.405  44.626   1.00 73.11 507 A 1 
ATOM 3968 N N   . ARG A 0 508 . -43.951  -5.826  46.696   1.00 72.12 508 A 1 
ATOM 3969 C CA  . ARG A 0 508 . -44.274  -7.081  47.406   1.00 72.12 508 A 1 
ATOM 3970 C C   . ARG A 0 508 . -44.924  -6.856  48.766   1.00 72.12 508 A 1 
ATOM 3971 C CB  . ARG A 0 508 . -43.050  -8.005  47.454   1.00 72.12 508 A 1 
ATOM 3972 O O   . ARG A 0 508 . -44.606  -7.554  49.742   1.00 72.12 508 A 1 
ATOM 3973 C CG  . ARG A 0 508 . -42.619  -8.409  46.042   1.00 72.12 508 A 1 
ATOM 3974 C CD  . ARG A 0 508 . -41.662  -9.592  46.065   1.00 72.12 508 A 1 
ATOM 3975 N NE  . ARG A 0 508 . -40.322  -9.155  46.471   1.00 72.12 508 A 1 
ATOM 3976 N NH1 . ARG A 0 508 . -39.167  -10.950 45.643   1.00 72.12 508 A 1 
ATOM 3977 N NH2 . ARG A 0 508 . -38.062  -9.138  46.362   1.00 72.12 508 A 1 
ATOM 3978 C CZ  . ARG A 0 508 . -39.191  -9.753  46.169   1.00 72.12 508 A 1 
ATOM 3979 N N   . ASP A 0 509 . -45.851  -5.914  48.777   1.00 69.41 509 A 1 
ATOM 3980 C CA  . ASP A 0 509 . -46.604  -5.459  49.934   1.00 69.41 509 A 1 
ATOM 3981 C C   . ASP A 0 509 . -47.335  -6.589  50.699   1.00 69.41 509 A 1 
ATOM 3982 C CB  . ASP A 0 509 . -47.589  -4.378  49.441   1.00 69.41 509 A 1 
ATOM 3983 O O   . ASP A 0 509 . -47.880  -7.546  50.127   1.00 69.41 509 A 1 
ATOM 3984 C CG  . ASP A 0 509 . -47.626  -3.119  50.291   1.00 69.41 509 A 1 
ATOM 3985 O OD1 . ASP A 0 509 . -47.070  -3.191  51.412   1.00 69.41 509 A 1 
ATOM 3986 O OD2 . ASP A 0 509 . -48.389  -2.198  49.920   1.00 69.41 509 A 1 
ATOM 3987 N N   . LYS A 0 510 . -47.354  -6.505  52.036   1.00 62.98 510 A 1 
ATOM 3988 C CA  . LYS A 0 510 . -48.038  -7.460  52.932   1.00 62.98 510 A 1 
ATOM 3989 C C   . LYS A 0 510 . -48.666  -6.763  54.129   1.00 62.98 510 A 1 
ATOM 3990 C CB  . LYS A 0 510 . -47.073  -8.533  53.445   1.00 62.98 510 A 1 
ATOM 3991 O O   . LYS A 0 510 . -48.060  -6.621  55.194   1.00 62.98 510 A 1 
ATOM 3992 C CG  . LYS A 0 510 . -46.643  -9.523  52.369   1.00 62.98 510 A 1 
ATOM 3993 C CD  . LYS A 0 510 . -45.651  -10.499 52.996   1.00 62.98 510 A 1 
ATOM 3994 C CE  . LYS A 0 510 . -45.013  -11.311 51.876   1.00 62.98 510 A 1 
ATOM 3995 N NZ  . LYS A 0 510 . -43.613  -11.634 52.224   1.00 62.98 510 A 1 
ATOM 3996 N N   . TRP A 0 511 . -49.951  -6.460  54.023   1.00 62.87 511 A 1 
ATOM 3997 C CA  . TRP A 0 511 . -50.734  -5.882  55.112   1.00 62.87 511 A 1 
ATOM 3998 C C   . TRP A 0 511 . -51.569  -6.930  55.865   1.00 62.87 511 A 1 
ATOM 3999 C CB  . TRP A 0 511 . -51.565  -4.714  54.577   1.00 62.87 511 A 1 
ATOM 4000 O O   . TRP A 0 511 . -52.278  -7.768  55.299   1.00 62.87 511 A 1 
ATOM 4001 C CG  . TRP A 0 511 . -52.248  -4.975  53.274   1.00 62.87 511 A 1 
ATOM 4002 C CD1 . TRP A 0 511 . -51.671  -4.824  52.064   1.00 62.87 511 A 1 
ATOM 4003 C CD2 . TRP A 0 511 . -53.612  -5.423  53.005   1.00 62.87 511 A 1 
ATOM 4004 C CE2 . TRP A 0 511 . -53.786  -5.533  51.595   1.00 62.87 511 A 1 
ATOM 4005 C CE3 . TRP A 0 511 . -54.728  -5.735  53.810   1.00 62.87 511 A 1 
ATOM 4006 N NE1 . TRP A 0 511 . -52.563  -5.182  51.085   1.00 62.87 511 A 1 
ATOM 4007 C CH2 . TRP A 0 511 . -56.099  -6.193  51.836   1.00 62.87 511 A 1 
ATOM 4008 C CZ2 . TRP A 0 511 . -54.998  -5.920  51.009   1.00 62.87 511 A 1 
ATOM 4009 C CZ3 . TRP A 0 511 . -55.963  -6.102  53.232   1.00 62.87 511 A 1 
ATOM 4010 N N   . GLY A 0 512 . -51.527  -6.856  57.196   1.00 55.69 512 A 1 
ATOM 4011 C CA  . GLY A 0 512 . -52.421  -7.608  58.073   1.00 55.69 512 A 1 
ATOM 4012 C C   . GLY A 0 512 . -53.727  -6.852  58.317   1.00 55.69 512 A 1 
ATOM 4013 O O   . GLY A 0 512 . -53.782  -6.002  59.203   1.00 55.69 512 A 1 
ATOM 4014 N N   . ALA A 0 513 . -54.802  -7.193  57.601   1.00 50.82 513 A 1 
ATOM 4015 C CA  . ALA A 0 513 . -56.128  -6.635  57.864   1.00 50.82 513 A 1 
ATOM 4016 C C   . ALA A 0 513 . -56.966  -7.509  58.807   1.00 50.82 513 A 1 
ATOM 4017 C CB  . ALA A 0 513 . -56.878  -6.372  56.558   1.00 50.82 513 A 1 
ATOM 4018 O O   . ALA A 0 513 . -57.054  -8.735  58.688   1.00 50.82 513 A 1 
ATOM 4019 N N   . GLN A 0 514 . -57.703  -6.850  59.700   1.00 52.24 514 A 1 
ATOM 4020 C CA  . GLN A 0 514 . -58.866  -7.457  60.340   1.00 52.24 514 A 1 
ATOM 4021 C C   . GLN A 0 514 . -60.112  -7.160  59.508   1.00 52.24 514 A 1 
ATOM 4022 C CB  . GLN A 0 514 . -59.010  -6.971  61.788   1.00 52.24 514 A 1 
ATOM 4023 O O   . GLN A 0 514 . -60.581  -6.026  59.458   1.00 52.24 514 A 1 
ATOM 4024 C CG  . GLN A 0 514 . -57.984  -7.658  62.700   1.00 52.24 514 A 1 
ATOM 4025 C CD  . GLN A 0 514 . -58.170  -7.262  64.158   1.00 52.24 514 A 1 
ATOM 4026 N NE2 . GLN A 0 514 . -59.225  -7.693  64.815   1.00 52.24 514 A 1 
ATOM 4027 O OE1 . GLN A 0 514 . -57.380  -6.556  64.749   1.00 52.24 514 A 1 
ATOM 4028 N N   . ALA A 0 515 . -60.689  -8.194  58.895   1.00 45.42 515 A 1 
ATOM 4029 C CA  . ALA A 0 515 . -62.034  -8.105  58.343   1.00 45.42 515 A 1 
ATOM 4030 C C   . ALA A 0 515 . -63.043  -7.911  59.492   1.00 45.42 515 A 1 
ATOM 4031 C CB  . ALA A 0 515 . -62.320  -9.362  57.514   1.00 45.42 515 A 1 
ATOM 4032 O O   . ALA A 0 515 . -63.115  -8.734  60.409   1.00 45.42 515 A 1 
ATOM 4033 N N   . TRP A 0 516 . -63.822  -6.828  59.451   1.00 45.35 516 A 1 
ATOM 4034 C CA  . TRP A 0 516 . -64.822  -6.522  60.476   1.00 45.35 516 A 1 
ATOM 4035 C C   . TRP A 0 516 . -66.016  -7.479  60.334   1.00 45.35 516 A 1 
ATOM 4036 C CB  . TRP A 0 516 . -65.250  -5.045  60.390   1.00 45.35 516 A 1 
ATOM 4037 O O   . TRP A 0 516 . -66.842  -7.343  59.431   1.00 45.35 516 A 1 
ATOM 4038 C CG  . TRP A 0 516 . -64.250  -4.009  60.833   1.00 45.35 516 A 1 
ATOM 4039 C CD1 . TRP A 0 516 . -62.966  -3.905  60.416   1.00 45.35 516 A 1 
ATOM 4040 C CD2 . TRP A 0 516 . -64.449  -2.876  61.744   1.00 45.35 516 A 1 
ATOM 4041 C CE2 . TRP A 0 516 . -63.228  -2.139  61.830   1.00 45.35 516 A 1 
ATOM 4042 C CE3 . TRP A 0 516 . -65.541  -2.383  62.495   1.00 45.35 516 A 1 
ATOM 4043 N NE1 . TRP A 0 516 . -62.358  -2.820  61.011   1.00 45.35 516 A 1 
ATOM 4044 C CH2 . TRP A 0 516 . -64.201  -0.519  63.342   1.00 45.35 516 A 1 
ATOM 4045 C CZ2 . TRP A 0 516 . -63.094  -0.983  62.612   1.00 45.35 516 A 1 
ATOM 4046 C CZ3 . TRP A 0 516 . -65.420  -1.219  63.282   1.00 45.35 516 A 1 
ATOM 4047 N N   . GLY A 0 517 . -66.107  -8.472  61.220   1.00 46.80 517 A 1 
ATOM 4048 C CA  . GLY A 0 517 . -67.291  -9.324  61.335   1.00 46.80 517 A 1 
ATOM 4049 C C   . GLY A 0 517 . -68.469  -8.547  61.929   1.00 46.80 517 A 1 
ATOM 4050 O O   . GLY A 0 517 . -68.280  -7.802  62.887   1.00 46.80 517 A 1 
ATOM 4051 N N   . LYS A 0 518 . -69.681  -8.729  61.379   1.00 45.84 518 A 1 
ATOM 4052 C CA  . LYS A 0 518 . -70.914  -8.113  61.908   1.00 45.84 518 A 1 
ATOM 4053 C C   . LYS A 0 518 . -71.092  -8.429  63.397   1.00 45.84 518 A 1 
ATOM 4054 C CB  . LYS A 0 518 . -72.172  -8.612  61.168   1.00 45.84 518 A 1 
ATOM 4055 O O   . LYS A 0 518 . -71.202  -9.601  63.762   1.00 45.84 518 A 1 
ATOM 4056 C CG  . LYS A 0 518 . -72.463  -7.919  59.829   1.00 45.84 518 A 1 
ATOM 4057 C CD  . LYS A 0 518 . -73.841  -8.357  59.295   1.00 45.84 518 A 1 
ATOM 4058 C CE  . LYS A 0 518 . -74.225  -7.569  58.033   1.00 45.84 518 A 1 
ATOM 4059 N NZ  . LYS A 0 518 . -75.609  -7.871  57.569   1.00 45.84 518 A 1 
ATOM 4060 N N   . ASP A 0 519 . -71.243  -7.392  64.209   1.00 40.95 519 A 1 
ATOM 4061 C CA  . ASP A 0 519 . -71.788  -7.489  65.555   1.00 40.95 519 A 1 
ATOM 4062 C C   . ASP A 0 519 . -73.293  -7.828  65.516   1.00 40.95 519 A 1 
ATOM 4063 C CB  . ASP A 0 519 . -71.429  -6.241  66.401   1.00 40.95 519 A 1 
ATOM 4064 O O   . ASP A 0 519 . -74.047  -7.444  64.616   1.00 40.95 519 A 1 
ATOM 4065 C CG  . ASP A 0 519 . -71.568  -4.853  65.740   1.00 40.95 519 A 1 
ATOM 4066 O OD1 . ASP A 0 519 . -71.982  -4.778  64.558   1.00 40.95 519 A 1 
ATOM 4067 O OD2 . ASP A 0 519 . -71.178  -3.866  66.410   1.00 40.95 519 A 1 
ATOM 4068 N N   . ARG A 0 520 . -73.734  -8.649  66.475   1.00 39.24 520 A 1 
ATOM 4069 C CA  . ARG A 0 520 . -75.140  -9.047  66.654   1.00 39.24 520 A 1 
ATOM 4070 C C   . ARG A 0 520 . -75.516  -8.992  68.128   1.00 39.24 520 A 1 
ATOM 4071 C CB  . ARG A 0 520 . -75.450  -10.407 65.991   1.00 39.24 520 A 1 
ATOM 4072 O O   . ARG A 0 520 . -75.722  -10.011 68.786   1.00 39.24 520 A 1 
ATOM 4073 C CG  . ARG A 0 520 . -76.130  -10.236 64.622   1.00 39.24 520 A 1 
ATOM 4074 C CD  . ARG A 0 520 . -76.770  -11.548 64.142   1.00 39.24 520 A 1 
ATOM 4075 N NE  . ARG A 0 520 . -77.916  -11.944 64.992   1.00 39.24 520 A 1 
ATOM 4076 N NH1 . ARG A 0 520 . -78.251  -14.049 64.142   1.00 39.24 520 A 1 
ATOM 4077 N NH2 . ARG A 0 520 . -79.511  -13.330 65.839   1.00 39.24 520 A 1 
ATOM 4078 C CZ  . ARG A 0 520 . -78.553  -13.101 64.985   1.00 39.24 520 A 1 
ATOM 4079 N N   . ASP A 0 521 . -75.655  -7.772  68.613   1.00 45.88 521 A 1 
ATOM 4080 C CA  . ASP A 0 521 . -76.151  -7.457  69.945   1.00 45.88 521 A 1 
ATOM 4081 C C   . ASP A 0 521 . -77.604  -7.943  70.081   1.00 45.88 521 A 1 
ATOM 4082 C CB  . ASP A 0 521 . -76.055  -5.937  70.181   1.00 45.88 521 A 1 
ATOM 4083 O O   . ASP A 0 521 . -78.539  -7.324  69.571   1.00 45.88 521 A 1 
ATOM 4084 C CG  . ASP A 0 521 . -74.632  -5.361  70.149   1.00 45.88 521 A 1 
ATOM 4085 O OD1 . ASP A 0 521 . -73.739  -6.016  69.568   1.00 45.88 521 A 1 
ATOM 4086 O OD2 . ASP A 0 521 . -74.458  -4.276  70.742   1.00 45.88 521 A 1 
ATOM 4087 N N   . LEU A 0 522 . -77.816  -9.076  70.758   1.00 36.03 522 A 1 
ATOM 4088 C CA  . LEU A 0 522 . -79.156  -9.584  71.060   1.00 36.03 522 A 1 
ATOM 4089 C C   . LEU A 0 522 . -79.274  -9.993  72.531   1.00 36.03 522 A 1 
ATOM 4090 C CB  . LEU A 0 522 . -79.560  -10.688 70.060   1.00 36.03 522 A 1 
ATOM 4091 O O   . LEU A 0 522 . -79.388  -11.170 72.870   1.00 36.03 522 A 1 
ATOM 4092 C CG  . LEU A 0 522 . -81.091  -10.874 70.017   1.00 36.03 522 A 1 
ATOM 4093 C CD1 . LEU A 0 522 . -81.768  -9.782  69.181   1.00 36.03 522 A 1 
ATOM 4094 C CD2 . LEU A 0 522 . -81.459  -12.220 69.392   1.00 36.03 522 A 1 
ATOM 4095 N N   . TYR A 0 523 . -79.264  -8.996  73.414   1.00 36.29 523 A 1 
ATOM 4096 C CA  . TYR A 0 523 . -79.553  -9.187  74.832   1.00 36.29 523 A 1 
ATOM 4097 C C   . TYR A 0 523 . -81.050  -8.980  75.108   1.00 36.29 523 A 1 
ATOM 4098 C CB  . TYR A 0 523 . -78.663  -8.260  75.670   1.00 36.29 523 A 1 
ATOM 4099 O O   . TYR A 0 523 . -81.586  -7.901  74.869   1.00 36.29 523 A 1 
ATOM 4100 C CG  . TYR A 0 523 . -78.634  -8.626  77.142   1.00 36.29 523 A 1 
ATOM 4101 C CD1 . TYR A 0 523 . -79.487  -7.978  78.056   1.00 36.29 523 A 1 
ATOM 4102 C CD2 . TYR A 0 523 . -77.747  -9.623  77.593   1.00 36.29 523 A 1 
ATOM 4103 C CE1 . TYR A 0 523 . -79.446  -8.322  79.422   1.00 36.29 523 A 1 
ATOM 4104 C CE2 . TYR A 0 523 . -77.700  -9.967  78.958   1.00 36.29 523 A 1 
ATOM 4105 O OH  . TYR A 0 523 . -78.505  -9.632  81.196   1.00 36.29 523 A 1 
ATOM 4106 C CZ  . TYR A 0 523 . -78.549  -9.312  79.876   1.00 36.29 523 A 1 
ATOM 4107 N N   . GLY A 0 524 . -81.722  -10.002 75.650   1.00 35.52 524 A 1 
ATOM 4108 C CA  . GLY A 0 524 . -83.038  -9.835  76.283   1.00 35.52 524 A 1 
ATOM 4109 C C   . GLY A 0 524 . -84.290  -9.996  75.408   1.00 35.52 524 A 1 
ATOM 4110 O O   . GLY A 0 524 . -85.270  -9.300  75.657   1.00 35.52 524 A 1 
ATOM 4111 N N   . ALA A 0 525 . -84.323  -10.925 74.444   1.00 31.66 525 A 1 
ATOM 4112 C CA  . ALA A 0 525 . -85.574  -11.289 73.760   1.00 31.66 525 A 1 
ATOM 4113 C C   . ALA A 0 525 . -85.741  -12.804 73.560   1.00 31.66 525 A 1 
ATOM 4114 C CB  . ALA A 0 525 . -85.684  -10.518 72.440   1.00 31.66 525 A 1 
ATOM 4115 O O   . ALA A 0 525 . -85.100  -13.429 72.716   1.00 31.66 525 A 1 
ATOM 4116 N N   . SER A 0 526 . -86.664  -13.389 74.321   1.00 32.60 526 A 1 
ATOM 4117 C CA  . SER A 0 526 . -87.266  -14.681 74.007   1.00 32.60 526 A 1 
ATOM 4118 C C   . SER A 0 526 . -88.258  -14.552 72.837   1.00 32.60 526 A 1 
ATOM 4119 C CB  . SER A 0 526 . -87.955  -15.237 75.264   1.00 32.60 526 A 1 
ATOM 4120 O O   . SER A 0 526 . -88.930  -13.536 72.684   1.00 32.60 526 A 1 
ATOM 4121 O OG  . SER A 0 526 . -88.781  -14.256 75.867   1.00 32.60 526 A 1 
ATOM 4122 N N   . SER A 0 527 . -88.411  -15.641 72.074   1.00 34.06 527 A 1 
ATOM 4123 C CA  . SER A 0 527 . -89.424  -15.897 71.025   1.00 34.06 527 A 1 
ATOM 4124 C C   . SER A 0 527 . -89.237  -15.308 69.602   1.00 34.06 527 A 1 
ATOM 4125 C CB  . SER A 0 527 . -90.862  -15.745 71.558   1.00 34.06 527 A 1 
ATOM 4126 O O   . SER A 0 527 . -89.461  -14.138 69.340   1.00 34.06 527 A 1 
ATOM 4127 O OG  . SER A 0 527 . -91.266  -14.410 71.756   1.00 34.06 527 A 1 
ATOM 4128 N N   . TYR A 0 528 . -88.945  -16.239 68.677   1.00 29.88 528 A 1 
ATOM 4129 C CA  . TYR A 0 528 . -89.386  -16.365 67.271   1.00 29.88 528 A 1 
ATOM 4130 C C   . TYR A 0 528 . -89.135  -15.266 66.201   1.00 29.88 528 A 1 
ATOM 4131 C CB  . TYR A 0 528 . -90.839  -16.879 67.237   1.00 29.88 528 A 1 
ATOM 4132 O O   . TYR A 0 528 . -89.550  -14.122 66.308   1.00 29.88 528 A 1 
ATOM 4133 C CG  . TYR A 0 528 . -90.936  -18.397 67.262   1.00 29.88 528 A 1 
ATOM 4134 C CD1 . TYR A 0 528 . -91.088  -19.100 66.050   1.00 29.88 528 A 1 
ATOM 4135 C CD2 . TYR A 0 528 . -90.827  -19.109 68.474   1.00 29.88 528 A 1 
ATOM 4136 C CE1 . TYR A 0 528 . -91.133  -20.507 66.048   1.00 29.88 528 A 1 
ATOM 4137 C CE2 . TYR A 0 528 . -90.858  -20.519 68.474   1.00 29.88 528 A 1 
ATOM 4138 O OH  . TYR A 0 528 . -91.044  -22.578 67.243   1.00 29.88 528 A 1 
ATOM 4139 C CZ  . TYR A 0 528 . -91.012  -21.220 67.257   1.00 29.88 528 A 1 
ATOM 4140 N N   . ASN A 0 529 . -88.618  -15.743 65.053   1.00 35.56 529 A 1 
ATOM 4141 C CA  . ASN A 0 529 . -88.546  -15.112 63.719   1.00 35.56 529 A 1 
ATOM 4142 C C   . ASN A 0 529 . -87.615  -13.897 63.517   1.00 35.56 529 A 1 
ATOM 4143 C CB  . ASN A 0 529 . -89.963  -14.901 63.147   1.00 35.56 529 A 1 
ATOM 4144 O O   . ASN A 0 529 . -88.065  -12.794 63.222   1.00 35.56 529 A 1 
ATOM 4145 C CG  . ASN A 0 529 . -90.686  -16.190 62.808   1.00 35.56 529 A 1 
ATOM 4146 N ND2 . ASN A 0 529 . -91.912  -16.092 62.355   1.00 35.56 529 A 1 
ATOM 4147 O OD1 . ASN A 0 529 . -90.175  -17.293 62.923   1.00 35.56 529 A 1 
ATOM 4148 N N   . GLY A 0 530 . -86.298  -14.143 63.507   1.00 32.12 530 A 1 
ATOM 4149 C CA  . GLY A 0 530 . -85.312  -13.239 62.895   1.00 32.12 530 A 1 
ATOM 4150 C C   . GLY A 0 530 . -84.748  -13.800 61.581   1.00 32.12 530 A 1 
ATOM 4151 O O   . GLY A 0 530 . -84.109  -14.851 61.600   1.00 32.12 530 A 1 
ATOM 4152 N N   . ALA A 0 531 . -84.946  -13.103 60.455   1.00 33.27 531 A 1 
ATOM 4153 C CA  . ALA A 0 531 . -84.334  -13.432 59.162   1.00 33.27 531 A 1 
ATOM 4154 C C   . ALA A 0 531 . -84.210  -12.206 58.227   1.00 33.27 531 A 1 
ATOM 4155 C CB  . ALA A 0 531 . -85.157  -14.539 58.481   1.00 33.27 531 A 1 
ATOM 4156 O O   . ALA A 0 531 . -85.054  -11.317 58.257   1.00 33.27 531 A 1 
ATOM 4157 N N   . ALA A 0 532 . -83.202  -12.255 57.342   1.00 31.16 532 A 1 
ATOM 4158 C CA  . ALA A 0 532 . -83.014  -11.454 56.117   1.00 31.16 532 A 1 
ATOM 4159 C C   . ALA A 0 532 . -82.525  -9.980  56.203   1.00 31.16 532 A 1 
ATOM 4160 C CB  . ALA A 0 532 . -84.234  -11.639 55.198   1.00 31.16 532 A 1 
ATOM 4161 O O   . ALA A 0 532 . -83.275  -9.044  55.953   1.00 31.16 532 A 1 
ATOM 4162 N N   . SER A 0 533 . -81.201  -9.796  56.332   1.00 40.84 533 A 1 
ATOM 4163 C CA  . SER A 0 533 . -80.449  -8.769  55.568   1.00 40.84 533 A 1 
ATOM 4164 C C   . SER A 0 533 . -78.986  -9.195  55.323   1.00 40.84 533 A 1 
ATOM 4165 C CB  . SER A 0 533 . -80.577  -7.352  56.150   1.00 40.84 533 A 1 
ATOM 4166 O O   . SER A 0 533 . -78.018  -8.708  55.918   1.00 40.84 533 A 1 
ATOM 4167 O OG  . SER A 0 533 . -80.051  -7.248  57.456   1.00 40.84 533 A 1 
ATOM 4168 N N   . GLY A 0 534 . -78.831  -10.178 54.433   1.00 34.06 534 A 1 
ATOM 4169 C CA  . GLY A 0 534 . -77.547  -10.604 53.875   1.00 34.06 534 A 1 
ATOM 4170 C C   . GLY A 0 534 . -77.567  -10.446 52.360   1.00 34.06 534 A 1 
ATOM 4171 O O   . GLY A 0 534 . -77.900  -11.399 51.667   1.00 34.06 534 A 1 
ATOM 4172 N N   . ALA A 0 535 . -77.276  -9.238  51.878   1.00 34.85 535 A 1 
ATOM 4173 C CA  . ALA A 0 535 . -77.028  -8.936  50.472   1.00 34.85 535 A 1 
ATOM 4174 C C   . ALA A 0 535 . -76.405  -7.537  50.353   1.00 34.85 535 A 1 
ATOM 4175 C CB  . ALA A 0 535 . -78.344  -9.002  49.674   1.00 34.85 535 A 1 
ATOM 4176 O O   . ALA A 0 535 . -77.122  -6.543  50.396   1.00 34.85 535 A 1 
ATOM 4177 N N   . ASP A 0 536 . -75.089  -7.477  50.176   1.00 32.50 536 A 1 
ATOM 4178 C CA  . ASP A 0 536 . -74.506  -6.512  49.247   1.00 32.50 536 A 1 
ATOM 4179 C C   . ASP A 0 536 . -73.340  -7.210  48.533   1.00 32.50 536 A 1 
ATOM 4180 C CB  . ASP A 0 536 . -74.115  -5.184  49.921   1.00 32.50 536 A 1 
ATOM 4181 O O   . ASP A 0 536 . -72.478  -7.812  49.175   1.00 32.50 536 A 1 
ATOM 4182 C CG  . ASP A 0 536 . -74.157  -4.013  48.928   1.00 32.50 536 A 1 
ATOM 4183 O OD1 . ASP A 0 536 . -74.329  -4.283  47.713   1.00 32.50 536 A 1 
ATOM 4184 O OD2 . ASP A 0 536 . -74.055  -2.862  49.400   1.00 32.50 536 A 1 
ATOM 4185 N N   . HIS A 0 537 . -73.399  -7.256  47.204   1.00 33.83 537 A 1 
ATOM 4186 C CA  . HIS A 0 537 . -72.510  -8.049  46.351   1.00 33.83 537 A 1 
ATOM 4187 C C   . HIS A 0 537 . -71.881  -7.129  45.304   1.00 33.83 537 A 1 
ATOM 4188 C CB  . HIS A 0 537 . -73.279  -9.190  45.642   1.00 33.83 537 A 1 
ATOM 4189 O O   . HIS A 0 537 . -72.488  -6.852  44.270   1.00 33.83 537 A 1 
ATOM 4190 C CG  . HIS A 0 537 . -73.341  -10.528 46.338   1.00 33.83 537 A 1 
ATOM 4191 C CD2 . HIS A 0 537 . -74.476  -11.162 46.767   1.00 33.83 537 A 1 
ATOM 4192 N ND1 . HIS A 0 537 . -72.311  -11.438 46.452   1.00 33.83 537 A 1 
ATOM 4193 C CE1 . HIS A 0 537 . -72.813  -12.581 46.949   1.00 33.83 537 A 1 
ATOM 4194 N NE2 . HIS A 0 537 . -74.133  -12.462 47.157   1.00 33.83 537 A 1 
ATOM 4195 N N   . THR A 0 538 . -70.629  -6.734  45.514   1.00 38.31 538 A 1 
ATOM 4196 C CA  . THR A 0 538 . -69.823  -5.995  44.529   1.00 38.31 538 A 1 
ATOM 4197 C C   . THR A 0 538 . -68.585  -6.792  44.131   1.00 38.31 538 A 1 
ATOM 4198 C CB  . THR A 0 538 . -69.516  -4.564  44.997   1.00 38.31 538 A 1 
ATOM 4199 O O   . THR A 0 538 . -67.447  -6.415  44.377   1.00 38.31 538 A 1 
ATOM 4200 C CG2 . THR A 0 538 . -70.715  -3.653  44.731   1.00 38.31 538 A 1 
ATOM 4201 O OG1 . THR A 0 538 . -69.266  -4.540  46.382   1.00 38.31 538 A 1 
ATOM 4202 N N   . HIS A 0 539 . -68.824  -7.919  43.458   1.00 34.07 539 A 1 
ATOM 4203 C CA  . HIS A 0 539 . -67.787  -8.688  42.772   1.00 34.07 539 A 1 
ATOM 4204 C C   . HIS A 0 539 . -67.929  -8.454  41.263   1.00 34.07 539 A 1 
ATOM 4205 C CB  . HIS A 0 539 . -67.908  -10.172 43.171   1.00 34.07 539 A 1 
ATOM 4206 O O   . HIS A 0 539 . -68.822  -9.027  40.635   1.00 34.07 539 A 1 
ATOM 4207 C CG  . HIS A 0 539 . -66.592  -10.907 43.207   1.00 34.07 539 A 1 
ATOM 4208 C CD2 . HIS A 0 539 . -65.869  -11.177 44.337   1.00 34.07 539 A 1 
ATOM 4209 N ND1 . HIS A 0 539 . -65.916  -11.477 42.148   1.00 34.07 539 A 1 
ATOM 4210 C CE1 . HIS A 0 539 . -64.812  -12.073 42.636   1.00 34.07 539 A 1 
ATOM 4211 N NE2 . HIS A 0 539 . -64.753  -11.927 43.966   1.00 34.07 539 A 1 
ATOM 4212 N N   . LYS A 0 540 . -67.085  -7.603  40.661   1.00 38.36 540 A 1 
ATOM 4213 C CA  . LYS A 0 540 . -67.021  -7.494  39.193   1.00 38.36 540 A 1 
ATOM 4214 C C   . LYS A 0 540 . -65.650  -7.064  38.670   1.00 38.36 540 A 1 
ATOM 4215 C CB  . LYS A 0 540 . -68.170  -6.621  38.647   1.00 38.36 540 A 1 
ATOM 4216 O O   . LYS A 0 540 . -65.411  -5.899  38.376   1.00 38.36 540 A 1 
ATOM 4217 C CG  . LYS A 0 540 . -68.476  -7.077  37.213   1.00 38.36 540 A 1 
ATOM 4218 C CD  . LYS A 0 540 . -69.692  -6.371  36.612   1.00 38.36 540 A 1 
ATOM 4219 C CE  . LYS A 0 540 . -69.991  -7.038  35.265   1.00 38.36 540 A 1 
ATOM 4220 N NZ  . LYS A 0 540 . -71.120  -6.385  34.564   1.00 38.36 540 A 1 
ATOM 4221 N N   . ALA A 0 541 . -64.780  -8.054  38.502   1.00 36.01 541 A 1 
ATOM 4222 C CA  . ALA A 0 541 . -63.621  -7.947  37.631   1.00 36.01 541 A 1 
ATOM 4223 C C   . ALA A 0 541 . -64.020  -8.143  36.152   1.00 36.01 541 A 1 
ATOM 4224 C CB  . ALA A 0 541 . -62.585  -8.987  38.080   1.00 36.01 541 A 1 
ATOM 4225 O O   . ALA A 0 541 . -64.969  -8.868  35.857   1.00 36.01 541 A 1 
ATOM 4226 N N   . TYR A 0 542 . -63.206  -7.561  35.266   1.00 33.35 542 A 1 
ATOM 4227 C CA  . TYR A 0 542 . -63.013  -7.896  33.846   1.00 33.35 542 A 1 
ATOM 4228 C C   . TYR A 0 542 . -64.138  -7.675  32.806   1.00 33.35 542 A 1 
ATOM 4229 C CB  . TYR A 0 542 . -62.313  -9.259  33.711   1.00 33.35 542 A 1 
ATOM 4230 O O   . TYR A 0 542 . -65.332  -7.812  33.053   1.00 33.35 542 A 1 
ATOM 4231 C CG  . TYR A 0 542 . -60.828  -9.114  33.439   1.00 33.35 542 A 1 
ATOM 4232 C CD1 . TYR A 0 542 . -60.339  -9.304  32.132   1.00 33.35 542 A 1 
ATOM 4233 C CD2 . TYR A 0 542 . -59.947  -8.732  34.472   1.00 33.35 542 A 1 
ATOM 4234 C CE1 . TYR A 0 542 . -58.971  -9.118  31.860   1.00 33.35 542 A 1 
ATOM 4235 C CE2 . TYR A 0 542 . -58.576  -8.543  34.201   1.00 33.35 542 A 1 
ATOM 4236 O OH  . TYR A 0 542 . -56.772  -8.566  32.605   1.00 33.35 542 A 1 
ATOM 4237 C CZ  . TYR A 0 542 . -58.087  -8.739  32.891   1.00 33.35 542 A 1 
ATOM 4238 N N   . GLY A 0 543 . -63.674  -7.289  31.608   1.00 35.70 543 A 1 
ATOM 4239 C CA  . GLY A 0 543 . -64.419  -6.798  30.442   1.00 35.70 543 A 1 
ATOM 4240 C C   . GLY A 0 543 . -65.508  -7.701  29.848   1.00 35.70 543 A 1 
ATOM 4241 O O   . GLY A 0 543 . -65.611  -8.883  30.154   1.00 35.70 543 A 1 
ATOM 4242 N N   . GLY A 0 544 . -66.303  -7.144  28.926   1.00 37.25 544 A 1 
ATOM 4243 C CA  . GLY A 0 544 . -67.248  -7.941  28.131   1.00 37.25 544 A 1 
ATOM 4244 C C   . GLY A 0 544 . -68.486  -7.198  27.625   1.00 37.25 544 A 1 
ATOM 4245 O O   . GLY A 0 544 . -69.462  -7.009  28.341   1.00 37.25 544 A 1 
ATOM 4246 N N   . VAL A 0 545 . -68.424  -6.833  26.349   1.00 37.53 545 A 1 
ATOM 4247 C CA  . VAL A 0 545 . -69.480  -6.373  25.431   1.00 37.53 545 A 1 
ATOM 4248 C C   . VAL A 0 545 . -70.849  -7.095  25.547   1.00 37.53 545 A 1 
ATOM 4249 C CB  . VAL A 0 545 . -68.880  -6.599  24.019   1.00 37.53 545 A 1 
ATOM 4250 O O   . VAL A 0 545 . -70.902  -8.315  25.526   1.00 37.53 545 A 1 
ATOM 4251 C CG1 . VAL A 0 545 . -69.858  -6.481  22.850   1.00 37.53 545 A 1 
ATOM 4252 C CG2 . VAL A 0 545 . -67.732  -5.609  23.757   1.00 37.53 545 A 1 
ATOM 4253 N N   . ALA A 0 546 . -71.929  -6.289  25.550   1.00 39.24 546 A 1 
ATOM 4254 C CA  . ALA A 0 546 . -73.309  -6.484  25.033   1.00 39.24 546 A 1 
ATOM 4255 C C   . ALA A 0 546 . -74.113  -7.806  25.218   1.00 39.24 546 A 1 
ATOM 4256 C CB  . ALA A 0 546 . -73.308  -6.105  23.543   1.00 39.24 546 A 1 
ATOM 4257 O O   . ALA A 0 546 . -73.645  -8.895  24.918   1.00 39.24 546 A 1 
ATOM 4258 N N   . GLY A 0 547 . -75.429  -7.686  25.493   1.00 40.70 547 A 1 
ATOM 4259 C CA  . GLY A 0 547 . -76.399  -8.763  25.188   1.00 40.70 547 A 1 
ATOM 4260 C C   . GLY A 0 547 . -77.697  -8.800  26.013   1.00 40.70 547 A 1 
ATOM 4261 O O   . GLY A 0 547 . -77.727  -9.315  27.119   1.00 40.70 547 A 1 
ATOM 4262 N N   . TYR A 0 548 . -78.790  -8.293  25.444   1.00 37.79 548 A 1 
ATOM 4263 C CA  . TYR A 0 548 . -80.171  -8.244  25.965   1.00 37.79 548 A 1 
ATOM 4264 C C   . TYR A 0 548 . -80.782  -9.532  26.593   1.00 37.79 548 A 1 
ATOM 4265 C CB  . TYR A 0 548 . -81.055  -7.885  24.750   1.00 37.79 548 A 1 
ATOM 4266 O O   . TYR A 0 548 . -80.855  -10.561 25.934   1.00 37.79 548 A 1 
ATOM 4267 C CG  . TYR A 0 548 . -81.433  -6.429  24.595   1.00 37.79 548 A 1 
ATOM 4268 C CD1 . TYR A 0 548 . -82.794  -6.076  24.676   1.00 37.79 548 A 1 
ATOM 4269 C CD2 . TYR A 0 548 . -80.464  -5.443  24.316   1.00 37.79 548 A 1 
ATOM 4270 C CE1 . TYR A 0 548 . -83.191  -4.742  24.483   1.00 37.79 548 A 1 
ATOM 4271 C CE2 . TYR A 0 548 . -80.860  -4.103  24.124   1.00 37.79 548 A 1 
ATOM 4272 O OH  . TYR A 0 548 . -82.628  -2.472  24.015   1.00 37.79 548 A 1 
ATOM 4273 C CZ  . TYR A 0 548 . -82.227  -3.754  24.206   1.00 37.79 548 A 1 
ATOM 4274 N N   . GLY A 0 549 . -81.454  -9.366  27.747   1.00 39.35 549 A 1 
ATOM 4275 C CA  . GLY A 0 549 . -82.912  -9.601  27.900   1.00 39.35 549 A 1 
ATOM 4276 C C   . GLY A 0 549 . -83.481  -11.011 28.196   1.00 39.35 549 A 1 
ATOM 4277 O O   . GLY A 0 549 . -83.302  -11.944 27.426   1.00 39.35 549 A 1 
ATOM 4278 N N   . GLY A 0 550 . -84.330  -11.123 29.236   1.00 36.76 550 A 1 
ATOM 4279 C CA  . GLY A 0 550 . -85.249  -12.267 29.433   1.00 36.76 550 A 1 
ATOM 4280 C C   . GLY A 0 550 . -85.827  -12.411 30.855   1.00 36.76 550 A 1 
ATOM 4281 O O   . GLY A 0 550 . -85.107  -12.762 31.780   1.00 36.76 550 A 1 
ATOM 4282 N N   . TRP A 0 551 . -87.130  -12.156 31.045   1.00 33.14 551 A 1 
ATOM 4283 C CA  . TRP A 0 551 . -87.847  -12.271 32.337   1.00 33.14 551 A 1 
ATOM 4284 C C   . TRP A 0 551 . -88.565  -13.628 32.513   1.00 33.14 551 A 1 
ATOM 4285 C CB  . TRP A 0 551 . -88.908  -11.155 32.437   1.00 33.14 551 A 1 
ATOM 4286 O O   . TRP A 0 551 . -89.099  -14.164 31.546   1.00 33.14 551 A 1 
ATOM 4287 C CG  . TRP A 0 551 . -88.512  -9.846  33.052   1.00 33.14 551 A 1 
ATOM 4288 C CD1 . TRP A 0 551 . -87.494  -9.048  32.660   1.00 33.14 551 A 1 
ATOM 4289 C CD2 . TRP A 0 551 . -89.163  -9.144  34.160   1.00 33.14 551 A 1 
ATOM 4290 C CE2 . TRP A 0 551 . -88.475  -7.914  34.384   1.00 33.14 551 A 1 
ATOM 4291 C CE3 . TRP A 0 551 . -90.273  -9.419  34.992   1.00 33.14 551 A 1 
ATOM 4292 N NE1 . TRP A 0 551 . -87.466  -7.909  33.444   1.00 33.14 551 A 1 
ATOM 4293 C CH2 . TRP A 0 551 . -89.970  -7.312  36.193   1.00 33.14 551 A 1 
ATOM 4294 C CZ2 . TRP A 0 551 . -88.863  -7.008  35.382   1.00 33.14 551 A 1 
ATOM 4295 C CZ3 . TRP A 0 551 . -90.675  -8.514  35.995   1.00 33.14 551 A 1 
ATOM 4296 N N   . GLY A 0 552 . -88.723  -14.105 33.760   1.00 39.55 552 A 1 
ATOM 4297 C CA  . GLY A 0 552 . -89.625  -15.220 34.111   1.00 39.55 552 A 1 
ATOM 4298 C C   . GLY A 0 552 . -89.931  -15.322 35.619   1.00 39.55 552 A 1 
ATOM 4299 O O   . GLY A 0 552 . -89.012  -15.327 36.430   1.00 39.55 552 A 1 
ATOM 4300 N N   . LYS A 0 553 . -91.217  -15.385 36.009   1.00 36.11 553 A 1 
ATOM 4301 C CA  . LYS A 0 553 . -91.720  -15.407 37.409   1.00 36.11 553 A 1 
ATOM 4302 C C   . LYS A 0 553 . -92.581  -16.651 37.717   1.00 36.11 553 A 1 
ATOM 4303 C CB  . LYS A 0 553 . -92.613  -14.170 37.675   1.00 36.11 553 A 1 
ATOM 4304 O O   . LYS A 0 553 . -93.313  -17.101 36.844   1.00 36.11 553 A 1 
ATOM 4305 C CG  . LYS A 0 553 . -91.932  -12.934 38.281   1.00 36.11 553 A 1 
ATOM 4306 C CD  . LYS A 0 553 . -93.019  -11.929 38.714   1.00 36.11 553 A 1 
ATOM 4307 C CE  . LYS A 0 553 . -92.427  -10.717 39.443   1.00 36.11 553 A 1 
ATOM 4308 N NZ  . LYS A 0 553 . -93.489  -9.815  39.963   1.00 36.11 553 A 1 
ATOM 4309 N N   . GLY A 0 554 . -92.636  -17.039 39.002   1.00 39.24 554 A 1 
ATOM 4310 C CA  . GLY A 0 554 . -93.658  -17.916 39.631   1.00 39.24 554 A 1 
ATOM 4311 C C   . GLY A 0 554 . -93.061  -19.178 40.281   1.00 39.24 554 A 1 
ATOM 4312 O O   . GLY A 0 554 . -92.044  -19.655 39.798   1.00 39.24 554 A 1 
ATOM 4313 N N   . GLY A 0 555 . -93.578  -19.782 41.363   1.00 38.16 555 A 1 
ATOM 4314 C CA  . GLY A 0 555 . -94.639  -19.485 42.356   1.00 38.16 555 A 1 
ATOM 4315 C C   . GLY A 0 555 . -94.496  -20.520 43.512   1.00 38.16 555 A 1 
ATOM 4316 O O   . GLY A 0 555 . -94.013  -21.613 43.257   1.00 38.16 555 A 1 
ATOM 4317 N N   . ALA A 0 556 . -94.606  -20.183 44.806   1.00 39.47 556 A 1 
ATOM 4318 C CA  . ALA A 0 556 . -95.815  -20.021 45.642   1.00 39.47 556 A 1 
ATOM 4319 C C   . ALA A 0 556 . -96.387  -21.323 46.300   1.00 39.47 556 A 1 
ATOM 4320 C CB  . ALA A 0 556 . -96.882  -19.190 44.911   1.00 39.47 556 A 1 
ATOM 4321 O O   . ALA A 0 556 . -96.694  -22.275 45.594   1.00 39.47 556 A 1 
ATOM 4322 N N   . VAL A 0 557 . -96.669  -21.256 47.626   1.00 39.20 557 A 1 
ATOM 4323 C CA  . VAL A 0 557 . -97.534  -22.150 48.475   1.00 39.20 557 A 1 
ATOM 4324 C C   . VAL A 0 557 . -96.942  -23.517 48.938   1.00 39.20 557 A 1 
ATOM 4325 C CB  . VAL A 0 557 . -98.928  -22.338 47.804   1.00 39.20 557 A 1 
ATOM 4326 O O   . VAL A 0 557 . -96.185  -24.116 48.190   1.00 39.20 557 A 1 
ATOM 4327 C CG1 . VAL A 0 557 . -100.003 -22.947 48.713   1.00 39.20 557 A 1 
ATOM 4328 C CG2 . VAL A 0 557 . -99.538  -21.005 47.326   1.00 39.20 557 A 1 
ATOM 4329 N N   . ALA A 0 558 . -97.321  -24.169 50.065   1.00 37.98 558 A 1 
ATOM 4330 C CA  . ALA A 0 558 . -97.448  -23.841 51.517   1.00 37.98 558 A 1 
ATOM 4331 C C   . ALA A 0 558 . -97.936  -25.103 52.316   1.00 37.98 558 A 1 
ATOM 4332 C CB  . ALA A 0 558 . -98.435  -22.696 51.802   1.00 37.98 558 A 1 
ATOM 4333 O O   . ALA A 0 558 . -98.440  -26.033 51.696   1.00 37.98 558 A 1 
ATOM 4334 N N   . TYR A 0 559 . -97.899  -25.077 53.670   1.00 35.68 559 A 1 
ATOM 4335 C CA  . TYR A 0 559 . -98.439  -26.084 54.642   1.00 35.68 559 A 1 
ATOM 4336 C C   . TYR A 0 559 . -97.779  -27.492 54.659   1.00 35.68 559 A 1 
ATOM 4337 C CB  . TYR A 0 559 . -99.975  -26.202 54.513   1.00 35.68 559 A 1 
ATOM 4338 O O   . TYR A 0 559 . -97.337  -27.988 53.636   1.00 35.68 559 A 1 
ATOM 4339 C CG  . TYR A 0 559 . -100.778 -25.143 55.246   1.00 35.68 559 A 1 
ATOM 4340 C CD1 . TYR A 0 559 . -101.428 -25.474 56.452   1.00 35.68 559 A 1 
ATOM 4341 C CD2 . TYR A 0 559 . -100.906 -23.844 54.716   1.00 35.68 559 A 1 
ATOM 4342 C CE1 . TYR A 0 559 . -102.191 -24.508 57.136   1.00 35.68 559 A 1 
ATOM 4343 C CE2 . TYR A 0 559 . -101.659 -22.871 55.401   1.00 35.68 559 A 1 
ATOM 4344 O OH  . TYR A 0 559 . -103.035 -22.264 57.267   1.00 35.68 559 A 1 
ATOM 4345 C CZ  . TYR A 0 559 . -102.302 -23.201 56.612   1.00 35.68 559 A 1 
ATOM 4346 N N   . GLY A 0 560 . -97.694  -28.239 55.775   1.00 34.77 560 A 1 
ATOM 4347 C CA  . GLY A 0 560 . -98.004  -27.961 57.193   1.00 34.77 560 A 1 
ATOM 4348 C C   . GLY A 0 560 . -98.220  -29.263 58.006   1.00 34.77 560 A 1 
ATOM 4349 O O   . GLY A 0 560 . -98.889  -30.169 57.523   1.00 34.77 560 A 1 
ATOM 4350 N N   . GLY A 0 561 . -97.701  -29.374 59.240   1.00 38.76 561 A 1 
ATOM 4351 C CA  . GLY A 0 561 . -97.883  -30.569 60.092   1.00 38.76 561 A 1 
ATOM 4352 C C   . GLY A 0 561 . -97.456  -30.356 61.554   1.00 38.76 561 A 1 
ATOM 4353 O O   . GLY A 0 561 . -96.404  -29.778 61.803   1.00 38.76 561 A 1 
ATOM 4354 N N   . LYS A 0 562 . -98.288  -30.777 62.522   1.00 38.63 562 A 1 
ATOM 4355 C CA  . LYS A 0 562 . -98.126  -30.511 63.970   1.00 38.63 562 A 1 
ATOM 4356 C C   . LYS A 0 562 . -97.733  -31.760 64.774   1.00 38.63 562 A 1 
ATOM 4357 C CB  . LYS A 0 562 . -99.443  -29.986 64.578   1.00 38.63 562 A 1 
ATOM 4358 O O   . LYS A 0 562 . -98.277  -32.832 64.531   1.00 38.63 562 A 1 
ATOM 4359 C CG  . LYS A 0 562 . -99.939  -28.613 64.098   1.00 38.63 562 A 1 
ATOM 4360 C CD  . LYS A 0 562 . -101.257 -28.291 64.825   1.00 38.63 562 A 1 
ATOM 4361 C CE  . LYS A 0 562 . -101.791 -26.902 64.462   1.00 38.63 562 A 1 
ATOM 4362 N NZ  . LYS A 0 562 . -103.050 -26.602 65.192   1.00 38.63 562 A 1 
ATOM 4363 N N   . ALA A 0 563 . -96.929  -31.555 65.817   1.00 37.67 563 A 1 
ATOM 4364 C CA  . ALA A 0 563 . -96.801  -32.398 67.015   1.00 37.67 563 A 1 
ATOM 4365 C C   . ALA A 0 563 . -96.712  -31.483 68.262   1.00 37.67 563 A 1 
ATOM 4366 C CB  . ALA A 0 563 . -95.585  -33.319 66.859   1.00 37.67 563 A 1 
ATOM 4367 O O   . ALA A 0 563 . -96.578  -30.267 68.104   1.00 37.67 563 A 1 
ATOM 4368 N N   . SER A 0 564 . -96.851  -32.011 69.487   1.00 35.08 564 A 1 
ATOM 4369 C CA  . SER A 0 564 . -97.051  -31.165 70.681   1.00 35.08 564 A 1 
ATOM 4370 C C   . SER A 0 564 . -96.823  -31.860 72.031   1.00 35.08 564 A 1 
ATOM 4371 C CB  . SER A 0 564 . -98.499  -30.643 70.690   1.00 35.08 564 A 1 
ATOM 4372 O O   . SER A 0 564 . -97.075  -33.054 72.139   1.00 35.08 564 A 1 
ATOM 4373 O OG  . SER A 0 564 . -99.431  -31.709 70.629   1.00 35.08 564 A 1 
ATOM 4374 N N   . ALA A 0 565 . -96.550  -31.032 73.052   1.00 36.22 565 A 1 
ATOM 4375 C CA  . ALA A 0 565 . -96.668  -31.268 74.503   1.00 36.22 565 A 1 
ATOM 4376 C C   . ALA A 0 565 . -95.584  -32.115 75.210   1.00 36.22 565 A 1 
ATOM 4377 C CB  . ALA A 0 565 . -98.087  -31.759 74.834   1.00 36.22 565 A 1 
ATOM 4378 O O   . ALA A 0 565 . -95.468  -33.311 74.973   1.00 36.22 565 A 1 
ATOM 4379 N N   . HIS A 0 566 . -94.903  -31.515 76.202   1.00 33.88 566 A 1 
ATOM 4380 C CA  . HIS A 0 566 . -95.329  -31.641 77.609   1.00 33.88 566 A 1 
ATOM 4381 C C   . HIS A 0 566 . -94.673  -30.568 78.510   1.00 33.88 566 A 1 
ATOM 4382 C CB  . HIS A 0 566 . -95.021  -33.041 78.178   1.00 33.88 566 A 1 
ATOM 4383 O O   . HIS A 0 566 . -93.451  -30.500 78.599   1.00 33.88 566 A 1 
ATOM 4384 C CG  . HIS A 0 566 . -96.009  -33.463 79.238   1.00 33.88 566 A 1 
ATOM 4385 C CD2 . HIS A 0 566 . -96.962  -34.436 79.097   1.00 33.88 566 A 1 
ATOM 4386 N ND1 . HIS A 0 566 . -96.169  -32.924 80.497   1.00 33.88 566 A 1 
ATOM 4387 C CE1 . HIS A 0 566 . -97.181  -33.569 81.098   1.00 33.88 566 A 1 
ATOM 4388 N NE2 . HIS A 0 566 . -97.704  -34.498 80.281   1.00 33.88 566 A 1 
ATOM 4389 N N   . ASP A 0 567 . -95.475  -29.770 79.220   1.00 31.46 567 A 1 
ATOM 4390 C CA  . ASP A 0 567 . -95.016  -28.884 80.304   1.00 31.46 567 A 1 
ATOM 4391 C C   . ASP A 0 567 . -95.038  -29.639 81.646   1.00 31.46 567 A 1 
ATOM 4392 C CB  . ASP A 0 567 . -95.968  -27.679 80.445   1.00 31.46 567 A 1 
ATOM 4393 O O   . ASP A 0 567 . -96.031  -30.316 81.901   1.00 31.46 567 A 1 
ATOM 4394 C CG  . ASP A 0 567 . -96.112  -26.839 79.177   1.00 31.46 567 A 1 
ATOM 4395 O OD1 . ASP A 0 567 . -95.110  -26.195 78.802   1.00 31.46 567 A 1 
ATOM 4396 O OD2 . ASP A 0 567 . -97.227  -26.846 78.607   1.00 31.46 567 A 1 
ATOM 4397 N N   . VAL A 0 568 . -94.034  -29.479 82.529   1.00 37.85 568 A 1 
ATOM 4398 C CA  . VAL A 0 568 . -94.197  -29.519 84.008   1.00 37.85 568 A 1 
ATOM 4399 C C   . VAL A 0 568 . -93.101  -28.684 84.705   1.00 37.85 568 A 1 
ATOM 4400 C CB  . VAL A 0 568 . -94.217  -30.930 84.665   1.00 37.85 568 A 1 
ATOM 4401 O O   . VAL A 0 568 . -91.941  -29.068 84.758   1.00 37.85 568 A 1 
ATOM 4402 C CG1 . VAL A 0 568 . -94.439  -30.806 86.186   1.00 37.85 568 A 1 
ATOM 4403 C CG2 . VAL A 0 568 . -95.333  -31.875 84.198   1.00 37.85 568 A 1 
ATOM 4404 N N   . GLN A 0 569 . -93.530  -27.540 85.239   1.00 35.30 569 A 1 
ATOM 4405 C CA  . GLN A 0 569 . -93.246  -26.913 86.548   1.00 35.30 569 A 1 
ATOM 4406 C C   . GLN A 0 569 . -91.989  -27.237 87.404   1.00 35.30 569 A 1 
ATOM 4407 C CB  . GLN A 0 569 . -94.462  -27.184 87.459   1.00 35.30 569 A 1 
ATOM 4408 O O   . GLN A 0 569 . -91.574  -28.375 87.576   1.00 35.30 569 A 1 
ATOM 4409 C CG  . GLN A 0 569 . -95.825  -26.772 86.883   1.00 35.30 569 A 1 
ATOM 4410 C CD  . GLN A 0 569 . -96.950  -27.252 87.789   1.00 35.30 569 A 1 
ATOM 4411 N NE2 . GLN A 0 569 . -97.510  -26.410 88.628   1.00 35.30 569 A 1 
ATOM 4412 O OE1 . GLN A 0 569 . -97.337  -28.405 87.773   1.00 35.30 569 A 1 
ATOM 4413 N N   . ALA A 0 570 . -91.652  -26.201 88.192   1.00 32.10 570 A 1 
ATOM 4414 C CA  . ALA A 0 570 . -91.231  -26.219 89.607   1.00 32.10 570 A 1 
ATOM 4415 C C   . ALA A 0 570 . -89.735  -26.036 89.930   1.00 32.10 570 A 1 
ATOM 4416 C CB  . ALA A 0 570 . -91.894  -27.348 90.412   1.00 32.10 570 A 1 
ATOM 4417 O O   . ALA A 0 570 . -88.915  -26.947 89.904   1.00 32.10 570 A 1 
ATOM 4418 N N   . SER A 0 571 . -89.424  -24.820 90.374   1.00 32.93 571 A 1 
ATOM 4419 C CA  . SER A 0 571 . -88.168  -24.407 90.989   1.00 32.93 571 A 1 
ATOM 4420 C C   . SER A 0 571 . -88.055  -24.856 92.454   1.00 32.93 571 A 1 
ATOM 4421 C CB  . SER A 0 571 . -88.067  -22.869 90.906   1.00 32.93 571 A 1 
ATOM 4422 O O   . SER A 0 571 . -88.835  -24.405 93.287   1.00 32.93 571 A 1 
ATOM 4423 O OG  . SER A 0 571 . -89.336  -22.223 90.824   1.00 32.93 571 A 1 
ATOM 4424 N N   . ALA A 0 572 . -87.024  -25.646 92.785   1.00 36.36 572 A 1 
ATOM 4425 C CA  . ALA A 0 572 . -86.335  -25.637 94.086   1.00 36.36 572 A 1 
ATOM 4426 C C   . ALA A 0 572 . -85.097  -26.561 94.089   1.00 36.36 572 A 1 
ATOM 4427 C CB  . ALA A 0 572 . -87.269  -26.101 95.221   1.00 36.36 572 A 1 
ATOM 4428 O O   . ALA A 0 572 . -85.217  -27.742 93.791   1.00 36.36 572 A 1 
ATOM 4429 N N   . GLY A 0 573 . -83.948  -26.063 94.566   1.00 34.97 573 A 1 
ATOM 4430 C CA  . GLY A 0 573 . -82.953  -26.918 95.235   1.00 34.97 573 A 1 
ATOM 4431 C C   . GLY A 0 573 . -81.676  -27.323 94.477   1.00 34.97 573 A 1 
ATOM 4432 O O   . GLY A 0 573 . -81.605  -28.386 93.887   1.00 34.97 573 A 1 
ATOM 4433 N N   . GLN A 0 574 . -80.616  -26.542 94.714   1.00 37.38 574 A 1 
ATOM 4434 C CA  . GLN A 0 574 . -79.223  -26.990 94.924   1.00 37.38 574 A 1 
ATOM 4435 C C   . GLN A 0 574 . -78.380  -27.603 93.773   1.00 37.38 574 A 1 
ATOM 4436 C CB  . GLN A 0 574 . -79.135  -27.874 96.188   1.00 37.38 574 A 1 
ATOM 4437 O O   . GLN A 0 574 . -78.446  -28.784 93.472   1.00 37.38 574 A 1 
ATOM 4438 C CG  . GLN A 0 574 . -79.656  -27.167 97.452   1.00 37.38 574 A 1 
ATOM 4439 C CD  . GLN A 0 574 . -79.284  -27.891 98.743   1.00 37.38 574 A 1 
ATOM 4440 N NE2 . GLN A 0 574 . -79.066  -27.176 99.826   1.00 37.38 574 A 1 
ATOM 4441 O OE1 . GLN A 0 574 . -79.167  -29.096 98.827   1.00 37.38 574 A 1 
ATOM 4442 N N   . LYS A 0 575 . -77.381  -26.800 93.361   1.00 34.36 575 A 1 
ATOM 4443 C CA  . LYS A 0 575 . -75.962  -27.165 93.127   1.00 34.36 575 A 1 
ATOM 4444 C C   . LYS A 0 575 . -75.620  -28.323 92.161   1.00 34.36 575 A 1 
ATOM 4445 C CB  . LYS A 0 575 . -75.281  -27.476 94.481   1.00 34.36 575 A 1 
ATOM 4446 O O   . LYS A 0 575 . -75.478  -29.458 92.602   1.00 34.36 575 A 1 
ATOM 4447 C CG  . LYS A 0 575 . -75.209  -26.339 95.509   1.00 34.36 575 A 1 
ATOM 4448 C CD  . LYS A 0 575 . -74.426  -26.846 96.731   1.00 34.36 575 A 1 
ATOM 4449 C CE  . LYS A 0 575 . -74.211  -25.742 97.769   1.00 34.36 575 A 1 
ATOM 4450 N NZ  . LYS A 0 575 . -73.360  -26.223 98.887   1.00 34.36 575 A 1 
ATOM 4451 N N   . ALA A 0 576 . -75.182  -27.969 90.949   1.00 33.83 576 A 1 
ATOM 4452 C CA  . ALA A 0 576 . -73.864  -28.358 90.404   1.00 33.83 576 A 1 
ATOM 4453 C C   . ALA A 0 576 . -73.551  -27.564 89.118   1.00 33.83 576 A 1 
ATOM 4454 C CB  . ALA A 0 576 . -73.789  -29.862 90.103   1.00 33.83 576 A 1 
ATOM 4455 O O   . ALA A 0 576 . -74.429  -27.384 88.280   1.00 33.83 576 A 1 
ATOM 4456 N N   . SER A 0 577 . -72.311  -27.091 88.959   1.00 33.73 577 A 1 
ATOM 4457 C CA  . SER A 0 577 . -71.848  -26.384 87.754   1.00 33.73 577 A 1 
ATOM 4458 C C   . SER A 0 577 . -71.573  -27.343 86.593   1.00 33.73 577 A 1 
ATOM 4459 C CB  . SER A 0 577 . -70.531  -25.644 88.034   1.00 33.73 577 A 1 
ATOM 4460 O O   . SER A 0 577 . -70.886  -28.341 86.799   1.00 33.73 577 A 1 
ATOM 4461 O OG  . SER A 0 577 . -70.632  -24.805 89.169   1.00 33.73 577 A 1 
ATOM 4462 N N   . ALA A 0 578 . -71.990  -26.988 85.372   1.00 37.75 578 A 1 
ATOM 4463 C CA  . ALA A 0 578 . -71.417  -27.521 84.130   1.00 37.75 578 A 1 
ATOM 4464 C C   . ALA A 0 578 . -71.700  -26.591 82.928   1.00 37.75 578 A 1 
ATOM 4465 C CB  . ALA A 0 578 . -71.967  -28.932 83.864   1.00 37.75 578 A 1 
ATOM 4466 O O   . ALA A 0 578 . -72.837  -26.498 82.482   1.00 37.75 578 A 1 
ATOM 4467 N N   . GLY A 0 579 . -70.650  -25.928 82.427   1.00 37.50 579 A 1 
ATOM 4468 C CA  . GLY A 0 579 . -70.502  -25.390 81.062   1.00 37.50 579 A 1 
ATOM 4469 C C   . GLY A 0 579 . -71.711  -24.746 80.372   1.00 37.50 579 A 1 
ATOM 4470 O O   . GLY A 0 579 . -72.374  -25.391 79.563   1.00 37.50 579 A 1 
ATOM 4471 N N   . ALA A 0 580 . -71.907  -23.440 80.573   1.00 29.85 580 A 1 
ATOM 4472 C CA  . ALA A 0 580 . -72.519  -22.609 79.538   1.00 29.85 580 A 1 
ATOM 4473 C C   . ALA A 0 580 . -71.417  -22.252 78.529   1.00 29.85 580 A 1 
ATOM 4474 C CB  . ALA A 0 580 . -73.155  -21.370 80.182   1.00 29.85 580 A 1 
ATOM 4475 O O   . ALA A 0 580 . -70.487  -21.538 78.888   1.00 29.85 580 A 1 
ATOM 4476 N N   . TYR A 0 581 . -71.493  -22.798 77.315   1.00 36.45 581 A 1 
ATOM 4477 C CA  . TYR A 0 581 . -70.506  -22.540 76.267   1.00 36.45 581 A 1 
ATOM 4478 C C   . TYR A 0 581 . -70.771  -21.187 75.599   1.00 36.45 581 A 1 
ATOM 4479 C CB  . TYR A 0 581 . -70.492  -23.687 75.246   1.00 36.45 581 A 1 
ATOM 4480 O O   . TYR A 0 581 . -71.858  -20.939 75.069   1.00 36.45 581 A 1 
ATOM 4481 C CG  . TYR A 0 581 . -70.158  -25.044 75.843   1.00 36.45 581 A 1 
ATOM 4482 C CD1 . TYR A 0 581 . -68.812  -25.413 76.034   1.00 36.45 581 A 1 
ATOM 4483 C CD2 . TYR A 0 581 . -71.189  -25.921 76.234   1.00 36.45 581 A 1 
ATOM 4484 C CE1 . TYR A 0 581 . -68.495  -26.659 76.611   1.00 36.45 581 A 1 
ATOM 4485 C CE2 . TYR A 0 581 . -70.877  -27.163 76.820   1.00 36.45 581 A 1 
ATOM 4486 O OH  . TYR A 0 581 . -69.228  -28.732 77.574   1.00 36.45 581 A 1 
ATOM 4487 C CZ  . TYR A 0 581 . -69.530  -27.534 77.007   1.00 36.45 581 A 1 
ATOM 4488 N N   . ASP A 0 582 . -69.751  -20.345 75.624   1.00 37.02 582 A 1 
ATOM 4489 C CA  . ASP A 0 582 . -69.568  -19.138 74.833   1.00 37.02 582 A 1 
ATOM 4490 C C   . ASP A 0 582 . -69.406  -19.486 73.343   1.00 37.02 582 A 1 
ATOM 4491 C CB  . ASP A 0 582 . -68.370  -18.331 75.386   1.00 37.02 582 A 1 
ATOM 4492 O O   . ASP A 0 582 . -68.601  -20.322 72.934   1.00 37.02 582 A 1 
ATOM 4493 C CG  . ASP A 0 582 . -67.176  -19.142 75.945   1.00 37.02 582 A 1 
ATOM 4494 O OD1 . ASP A 0 582 . -67.088  -20.375 75.714   1.00 37.02 582 A 1 
ATOM 4495 O OD2 . ASP A 0 582 . -66.413  -18.546 76.727   1.00 37.02 582 A 1 
ATOM 4496 N N   . ALA A 0 583 . -70.234  -18.869 72.499   1.00 39.89 583 A 1 
ATOM 4497 C CA  . ALA A 0 583 . -70.262  -19.132 71.062   1.00 39.89 583 A 1 
ATOM 4498 C C   . ALA A 0 583 . -69.441  -18.085 70.294   1.00 39.89 583 A 1 
ATOM 4499 C CB  . ALA A 0 583 . -71.718  -19.274 70.601   1.00 39.89 583 A 1 
ATOM 4500 O O   . ALA A 0 583 . -69.981  -17.323 69.487   1.00 39.89 583 A 1 
ATOM 4501 N N   . ASP A 0 584 . -68.134  -18.060 70.548   1.00 44.37 584 A 1 
ATOM 4502 C CA  . ASP A 0 584 . -67.203  -17.126 69.918   1.00 44.37 584 A 1 
ATOM 4503 C C   . ASP A 0 584 . -67.074  -17.377 68.409   1.00 44.37 584 A 1 
ATOM 4504 C CB  . ASP A 0 584 . -65.831  -17.198 70.602   1.00 44.37 584 A 1 
ATOM 4505 O O   . ASP A 0 584 . -66.470  -18.348 67.938   1.00 44.37 584 A 1 
ATOM 4506 C CG  . ASP A 0 584 . -65.774  -16.476 71.949   1.00 44.37 584 A 1 
ATOM 4507 O OD1 . ASP A 0 584 . -66.817  -15.923 72.367   1.00 44.37 584 A 1 
ATOM 4508 O OD2 . ASP A 0 584 . -64.643  -16.422 72.474   1.00 44.37 584 A 1 
ATOM 4509 N N   . ALA A 0 585 . -67.621  -16.455 67.614   1.00 42.44 585 A 1 
ATOM 4510 C CA  . ALA A 0 585 . -67.413  -16.427 66.174   1.00 42.44 585 A 1 
ATOM 4511 C C   . ALA A 0 585 . -65.972  -15.976 65.869   1.00 42.44 585 A 1 
ATOM 4512 C CB  . ALA A 0 585 . -68.485  -15.544 65.526   1.00 42.44 585 A 1 
ATOM 4513 O O   . ALA A 0 585 . -65.663  -14.786 65.839   1.00 42.44 585 A 1 
ATOM 4514 N N   . TRP A 0 586 . -65.095  -16.959 65.660   1.00 50.12 586 A 1 
ATOM 4515 C CA  . TRP A 0 586 . -63.666  -16.812 65.372   1.00 50.12 586 A 1 
ATOM 4516 C C   . TRP A 0 586 . -63.329  -15.638 64.433   1.00 50.12 586 A 1 
ATOM 4517 C CB  . TRP A 0 586 . -63.132  -18.145 64.807   1.00 50.12 586 A 1 
ATOM 4518 O O   . TRP A 0 586 . -63.696  -15.614 63.260   1.00 50.12 586 A 1 
ATOM 4519 C CG  . TRP A 0 586 . -63.994  -18.846 63.787   1.00 50.12 586 A 1 
ATOM 4520 C CD1 . TRP A 0 586 . -64.961  -19.743 64.087   1.00 50.12 586 A 1 
ATOM 4521 C CD2 . TRP A 0 586 . -64.035  -18.703 62.328   1.00 50.12 586 A 1 
ATOM 4522 C CE2 . TRP A 0 586 . -65.056  -19.559 61.814   1.00 50.12 586 A 1 
ATOM 4523 C CE3 . TRP A 0 586 . -63.363  -17.897 61.385   1.00 50.12 586 A 1 
ATOM 4524 N NE1 . TRP A 0 586 . -65.584  -20.168 62.931   1.00 50.12 586 A 1 
ATOM 4525 C CH2 . TRP A 0 586 . -64.717  -18.770 59.547   1.00 50.12 586 A 1 
ATOM 4526 C CZ2 . TRP A 0 586 . -65.373  -19.626 60.447   1.00 50.12 586 A 1 
ATOM 4527 C CZ3 . TRP A 0 586 . -63.728  -17.893 60.024   1.00 50.12 586 A 1 
ATOM 4528 N N   . ALA A 0 587 . -62.529  -14.692 64.926   1.00 46.36 587 A 1 
ATOM 4529 C CA  . ALA A 0 587 . -61.902  -13.674 64.090   1.00 46.36 587 A 1 
ATOM 4530 C C   . ALA A 0 587 . -60.672  -14.273 63.384   1.00 46.36 587 A 1 
ATOM 4531 C CB  . ALA A 0 587 . -61.553  -12.462 64.965   1.00 46.36 587 A 1 
ATOM 4532 O O   . ALA A 0 587 . -59.642  -14.493 64.023   1.00 46.36 587 A 1 
ATOM 4533 N N   . LYS A 0 588 . -60.762  -14.532 62.072   1.00 47.30 588 A 1 
ATOM 4534 C CA  . LYS A 0 588 . -59.579  -14.836 61.246   1.00 47.30 588 A 1 
ATOM 4535 C C   . LYS A 0 588 . -58.778  -13.559 60.998   1.00 47.30 588 A 1 
ATOM 4536 C CB  . LYS A 0 588 . -59.966  -15.485 59.902   1.00 47.30 588 A 1 
ATOM 4537 O O   . LYS A 0 588 . -59.351  -12.547 60.605   1.00 47.30 588 A 1 
ATOM 4538 C CG  . LYS A 0 588 . -60.033  -17.014 60.007   1.00 47.30 588 A 1 
ATOM 4539 C CD  . LYS A 0 588 . -60.530  -17.655 58.703   1.00 47.30 588 A 1 
ATOM 4540 C CE  . LYS A 0 588 . -60.906  -19.118 58.971   1.00 47.30 588 A 1 
ATOM 4541 N NZ  . LYS A 0 588 . -61.834  -19.644 57.942   1.00 47.30 588 A 1 
ATOM 4542 N N   . GLN A 0 589 . -57.457  -13.640 61.151   1.00 51.25 589 A 1 
ATOM 4543 C CA  . GLN A 0 589 . -56.553  -12.706 60.477   1.00 51.25 589 A 1 
ATOM 4544 C C   . GLN A 0 589 . -56.731  -12.878 58.965   1.00 51.25 589 A 1 
ATOM 4545 C CB  . GLN A 0 589 . -55.094  -12.996 60.870   1.00 51.25 589 A 1 
ATOM 4546 O O   . GLN A 0 589 . -56.702  -14.009 58.471   1.00 51.25 589 A 1 
ATOM 4547 C CG  . GLN A 0 589 . -54.767  -12.585 62.313   1.00 51.25 589 A 1 
ATOM 4548 C CD  . GLN A 0 589 . -53.415  -13.140 62.743   1.00 51.25 589 A 1 
ATOM 4549 N NE2 . GLN A 0 589 . -52.402  -12.321 62.906   1.00 51.25 589 A 1 
ATOM 4550 O OE1 . GLN A 0 589 . -53.261  -14.335 62.933   1.00 51.25 589 A 1 
ATOM 4551 N N   . ALA A 0 590 . -56.918  -11.775 58.242   1.00 50.09 590 A 1 
ATOM 4552 C CA  . ALA A 0 590 . -56.772  -11.751 56.797   1.00 50.09 590 A 1 
ATOM 4553 C C   . ALA A 0 590 . -55.388  -11.169 56.495   1.00 50.09 590 A 1 
ATOM 4554 C CB  . ALA A 0 590 . -57.929  -10.961 56.173   1.00 50.09 590 A 1 
ATOM 4555 O O   . ALA A 0 590 . -55.153  -9.976  56.664   1.00 50.09 590 A 1 
ATOM 4556 N N   . TYR A 0 591 . -54.463  -12.034 56.091   1.00 54.45 591 A 1 
ATOM 4557 C CA  . TYR A 0 591 . -53.209  -11.594 55.494   1.00 54.45 591 A 1 
ATOM 4558 C C   . TYR A 0 591 . -53.496  -11.255 54.030   1.00 54.45 591 A 1 
ATOM 4559 C CB  . TYR A 0 591 . -52.145  -12.684 55.673   1.00 54.45 591 A 1 
ATOM 4560 O O   . TYR A 0 591 . -53.864  -12.148 53.262   1.00 54.45 591 A 1 
ATOM 4561 C CG  . TYR A 0 591 . -51.648  -12.808 57.105   1.00 54.45 591 A 1 
ATOM 4562 C CD1 . TYR A 0 591 . -50.634  -11.939 57.549   1.00 54.45 591 A 1 
ATOM 4563 C CD2 . TYR A 0 591 . -52.192  -13.763 57.991   1.00 54.45 591 A 1 
ATOM 4564 C CE1 . TYR A 0 591 . -50.140  -12.035 58.862   1.00 54.45 591 A 1 
ATOM 4565 C CE2 . TYR A 0 591 . -51.704  -13.859 59.312   1.00 54.45 591 A 1 
ATOM 4566 O OH  . TYR A 0 591 . -50.160  -13.110 61.000   1.00 54.45 591 A 1 
ATOM 4567 C CZ  . TYR A 0 591 . -50.666  -13.003 59.743   1.00 54.45 591 A 1 
ATOM 4568 N N   . GLY A 0 592 . -53.408  -9.970  53.690   1.00 54.14 592 A 1 
ATOM 4569 C CA  . GLY A 0 592 . -53.355  -9.496  52.312   1.00 54.14 592 A 1 
ATOM 4570 C C   . GLY A 0 592 . -51.935  -9.626  51.764   1.00 54.14 592 A 1 
ATOM 4571 O O   . GLY A 0 592 . -50.972  -9.730  52.529   1.00 54.14 592 A 1 
ATOM 4572 N N   . SER A 0 593 . -51.818  -9.664  50.443   1.00 61.93 593 A 1 
ATOM 4573 C CA  . SER A 0 593 . -50.533  -9.613  49.752   1.00 61.93 593 A 1 
ATOM 4574 C C   . SER A 0 593 . -50.724  -9.044  48.355   1.00 61.93 593 A 1 
ATOM 4575 C CB  . SER A 0 593 . -49.888  -10.999 49.651   1.00 61.93 593 A 1 
ATOM 4576 O O   . SER A 0 593 . -51.497  -9.611  47.570   1.00 61.93 593 A 1 
ATOM 4577 O OG  . SER A 0 593 . -50.715  -11.896 48.923   1.00 61.93 593 A 1 
ATOM 4578 N N   . ASP A 0 594 . -49.989  -7.988  48.059   1.00 62.89 594 A 1 
ATOM 4579 C CA  . ASP A 0 594 . -49.883  -7.353  46.757   1.00 62.89 594 A 1 
ATOM 4580 C C   . ASP A 0 594 . -48.598  -7.862  46.108   1.00 62.89 594 A 1 
ATOM 4581 C CB  . ASP A 0 594 . -49.893  -5.818  46.872   1.00 62.89 594 A 1 
ATOM 4582 O O   . ASP A 0 594 . -47.617  -8.172  46.786   1.00 62.89 594 A 1 
ATOM 4583 C CG  . ASP A 0 594 . -51.050  -5.304  47.735   1.00 62.89 594 A 1 
ATOM 4584 O OD1 . ASP A 0 594 . -51.054  -5.597  48.951   1.00 62.89 594 A 1 
ATOM 4585 O OD2 . ASP A 0 594 . -52.045  -4.783  47.178   1.00 62.89 594 A 1 
ATOM 4586 N N   . TYR A 0 595 . -48.634  -8.024  44.790   1.00 75.61 595 A 1 
ATOM 4587 C CA  . TYR A 0 595 . -47.474  -8.406  43.996   1.00 75.61 595 A 1 
ATOM 4588 C C   . TYR A 0 595 . -47.611  -7.732  42.629   1.00 75.61 595 A 1 
ATOM 4589 C CB  . TYR A 0 595 . -47.375  -9.948  43.874   1.00 75.61 595 A 1 
ATOM 4590 O O   . TYR A 0 595 . -48.319  -8.255  41.762   1.00 75.61 595 A 1 
ATOM 4591 C CG  . TYR A 0 595 . -47.148  -10.716 45.172   1.00 75.61 595 A 1 
ATOM 4592 C CD1 . TYR A 0 595 . -46.015  -10.428 45.950   1.00 75.61 595 A 1 
ATOM 4593 C CD2 . TYR A 0 595 . -48.089  -11.659 45.639   1.00 75.61 595 A 1 
ATOM 4594 C CE1 . TYR A 0 595 . -45.849  -11.005 47.219   1.00 75.61 595 A 1 
ATOM 4595 C CE2 . TYR A 0 595 . -47.909  -12.281 46.893   1.00 75.61 595 A 1 
ATOM 4596 O OH  . TYR A 0 595 . -46.671  -12.401 48.960   1.00 75.61 595 A 1 
ATOM 4597 C CZ  . TYR A 0 595 . -46.804  -11.925 47.695   1.00 75.61 595 A 1 
ATOM 4598 N N   . ASP A 0 596 . -46.960  -6.584  42.439   1.00 69.99 596 A 1 
ATOM 4599 C CA  . ASP A 0 596 . -46.763  -5.972  41.120   1.00 69.99 596 A 1 
ATOM 4600 C C   . ASP A 0 596 . -45.272  -6.025  40.753   1.00 69.99 596 A 1 
ATOM 4601 C CB  . ASP A 0 596 . -47.384  -4.559  41.025   1.00 69.99 596 A 1 
ATOM 4602 O O   . ASP A 0 596 . -44.381  -5.900  41.590   1.00 69.99 596 A 1 
ATOM 4603 C CG  . ASP A 0 596 . -47.543  -4.036  39.581   1.00 69.99 596 A 1 
ATOM 4604 O OD1 . ASP A 0 596 . -47.175  -4.739  38.612   1.00 69.99 596 A 1 
ATOM 4605 O OD2 . ASP A 0 596 . -48.061  -2.909  39.382   1.00 69.99 596 A 1 
ATOM 4606 N N   . SER A 0 597 . -44.989  -6.268  39.480   1.00 74.55 597 A 1 
ATOM 4607 C CA  . SER A 0 597 . -43.629  -6.375  38.958   1.00 74.55 597 A 1 
ATOM 4608 C C   . SER A 0 597 . -43.594  -5.771  37.565   1.00 74.55 597 A 1 
ATOM 4609 C CB  . SER A 0 597 . -43.143  -7.829  38.946   1.00 74.55 597 A 1 
ATOM 4610 O O   . SER A 0 597 . -44.276  -6.264  36.657   1.00 74.55 597 A 1 
ATOM 4611 O OG  . SER A 0 597 . -43.930  -8.624  38.072   1.00 74.55 597 A 1 
ATOM 4612 N N   . ARG A 0 598 . -42.807  -4.712  37.386   1.00 71.76 598 A 1 
ATOM 4613 C CA  . ARG A 0 598 . -42.731  -3.948  36.141   1.00 71.76 598 A 1 
ATOM 4614 C C   . ARG A 0 598 . -41.280  -3.813  35.716   1.00 71.76 598 A 1 
ATOM 4615 C CB  . ARG A 0 598 . -43.380  -2.570  36.318   1.00 71.76 598 A 1 
ATOM 4616 O O   . ARG A 0 598 . -40.510  -3.126  36.371   1.00 71.76 598 A 1 
ATOM 4617 C CG  . ARG A 0 598 . -44.845  -2.664  36.758   1.00 71.76 598 A 1 
ATOM 4618 C CD  . ARG A 0 598 . -45.443  -1.261  36.801   1.00 71.76 598 A 1 
ATOM 4619 N NE  . ARG A 0 598 . -46.755  -1.277  37.458   1.00 71.76 598 A 1 
ATOM 4620 N NH1 . ARG A 0 598 . -47.139  0.984   37.437   1.00 71.76 598 A 1 
ATOM 4621 N NH2 . ARG A 0 598 . -48.497  -0.389  38.569   1.00 71.76 598 A 1 
ATOM 4622 C CZ  . ARG A 0 598 . -47.462  -0.226  37.807   1.00 71.76 598 A 1 
ATOM 4623 N N   . TRP A 0 599 . -40.965  -4.427  34.585   1.00 82.84 599 A 1 
ATOM 4624 C CA  . TRP A 0 599 . -39.655  -4.380  33.953   1.00 82.84 599 A 1 
ATOM 4625 C C   . TRP A 0 599 . -39.762  -3.708  32.586   1.00 82.84 599 A 1 
ATOM 4626 C CB  . TRP A 0 599 . -39.105  -5.803  33.866   1.00 82.84 599 A 1 
ATOM 4627 O O   . TRP A 0 599 . -40.706  -3.976  31.832   1.00 82.84 599 A 1 
ATOM 4628 C CG  . TRP A 0 599 . -37.886  -5.978  33.019   1.00 82.84 599 A 1 
ATOM 4629 C CD1 . TRP A 0 599 . -36.613  -5.767  33.418   1.00 82.84 599 A 1 
ATOM 4630 C CD2 . TRP A 0 599 . -37.803  -6.402  31.625   1.00 82.84 599 A 1 
ATOM 4631 C CE2 . TRP A 0 599 . -36.427  -6.549  31.282   1.00 82.84 599 A 1 
ATOM 4632 C CE3 . TRP A 0 599 . -38.755  -6.697  30.623   1.00 82.84 599 A 1 
ATOM 4633 N NE1 . TRP A 0 599 . -35.743  -6.097  32.395   1.00 82.84 599 A 1 
ATOM 4634 C CH2 . TRP A 0 599 . -36.996  -7.353  29.063   1.00 82.84 599 A 1 
ATOM 4635 C CZ2 . TRP A 0 599 . -36.027  -7.070  30.040   1.00 82.84 599 A 1 
ATOM 4636 C CZ3 . TRP A 0 599 . -38.358  -7.149  29.349   1.00 82.84 599 A 1 
ATOM 4637 N N   . GLY A 0 600 . -38.798  -2.847  32.267   1.00 78.40 600 A 1 
ATOM 4638 C CA  . GLY A 0 600 . -38.763  -2.069  31.036   1.00 78.40 600 A 1 
ATOM 4639 C C   . GLY A 0 600 . -37.380  -2.041  30.394   1.00 78.40 600 A 1 
ATOM 4640 O O   . GLY A 0 600 . -36.359  -2.042  31.079   1.00 78.40 600 A 1 
ATOM 4641 N N   . LYS A 0 601 . -37.373  -1.991  29.058   1.00 84.55 601 A 1 
ATOM 4642 C CA  . LYS A 0 601 . -36.211  -1.637  28.236   1.00 84.55 601 A 1 
ATOM 4643 C C   . LYS A 0 601 . -36.616  -0.615  27.192   1.00 84.55 601 A 1 
ATOM 4644 C CB  . LYS A 0 601 . -35.590  -2.862  27.549   1.00 84.55 601 A 1 
ATOM 4645 O O   . LYS A 0 601 . -37.539  -0.885  26.418   1.00 84.55 601 A 1 
ATOM 4646 C CG  . LYS A 0 601 . -34.892  -3.726  28.589   1.00 84.55 601 A 1 
ATOM 4647 C CD  . LYS A 0 601 . -33.930  -4.746  27.972   1.00 84.55 601 A 1 
ATOM 4648 C CE  . LYS A 0 601 . -33.166  -5.231  29.193   1.00 84.55 601 A 1 
ATOM 4649 N NZ  . LYS A 0 601 . -31.844  -5.828  28.937   1.00 84.55 601 A 1 
ATOM 4650 N N   . SER A 0 602 . -35.901  0.499   27.138   1.00 77.67 602 A 1 
ATOM 4651 C CA  . SER A 0 602 . -36.040  1.525   26.106   1.00 77.67 602 A 1 
ATOM 4652 C C   . SER A 0 602 . -34.690  1.801   25.459   1.00 77.67 602 A 1 
ATOM 4653 C CB  . SER A 0 602 . -36.687  2.830   26.615   1.00 77.67 602 A 1 
ATOM 4654 O O   . SER A 0 602 . -33.664  1.869   26.125   1.00 77.67 602 A 1 
ATOM 4655 O OG  . SER A 0 602 . -36.748  2.936   28.024   1.00 77.67 602 A 1 
ATOM 4656 N N   . TYR A 0 603 . -34.722  1.961   24.142   1.00 75.21 603 A 1 
ATOM 4657 C CA  . TYR A 0 603 . -33.682  2.624   23.372   1.00 75.21 603 A 1 
ATOM 4658 C C   . TYR A 0 603 . -34.358  3.836   22.741   1.00 75.21 603 A 1 
ATOM 4659 C CB  . TYR A 0 603 . -33.140  1.701   22.267   1.00 75.21 603 A 1 
ATOM 4660 O O   . TYR A 0 603 . -35.439  3.671   22.161   1.00 75.21 603 A 1 
ATOM 4661 C CG  . TYR A 0 603 . -32.467  0.424   22.733   1.00 75.21 603 A 1 
ATOM 4662 C CD1 . TYR A 0 603 . -31.074  0.403   22.927   1.00 75.21 603 A 1 
ATOM 4663 C CD2 . TYR A 0 603 . -33.227  -0.743  22.954   1.00 75.21 603 A 1 
ATOM 4664 C CE1 . TYR A 0 603 . -30.438  -0.777  23.358   1.00 75.21 603 A 1 
ATOM 4665 C CE2 . TYR A 0 603 . -32.597  -1.927  23.384   1.00 75.21 603 A 1 
ATOM 4666 O OH  . TYR A 0 603 . -30.601  -3.060  24.079   1.00 75.21 603 A 1 
ATOM 4667 C CZ  . TYR A 0 603 . -31.203  -1.940  23.599   1.00 75.21 603 A 1 
ATOM 4668 N N   . ASP A 0 604 . -33.733  5.006   22.824   1.00 73.68 604 A 1 
ATOM 4669 C CA  . ASP A 0 604 . -34.132  6.146   21.998   1.00 73.68 604 A 1 
ATOM 4670 C C   . ASP A 0 604 . -33.586  5.971   20.565   1.00 73.68 604 A 1 
ATOM 4671 C CB  . ASP A 0 604 . -33.757  7.469   22.701   1.00 73.68 604 A 1 
ATOM 4672 O O   . ASP A 0 604 . -33.502  4.855   20.037   1.00 73.68 604 A 1 
ATOM 4673 C CG  . ASP A 0 604 . -34.722  7.839   23.836   1.00 73.68 604 A 1 
ATOM 4674 O OD1 . ASP A 0 604 . -35.919  7.473   23.739   1.00 73.68 604 A 1 
ATOM 4675 O OD2 . ASP A 0 604 . -34.272  8.548   24.762   1.00 73.68 604 A 1 
ATOM 4676 N N   . PHE A 0 605 . -33.268  7.060   19.866   1.00 78.75 605 A 1 
ATOM 4677 C CA  . PHE A 0 605 . -32.807  6.987   18.488   1.00 78.75 605 A 1 
ATOM 4678 C C   . PHE A 0 605 . -31.461  6.252   18.389   1.00 78.75 605 A 1 
ATOM 4679 C CB  . PHE A 0 605 . -32.740  8.404   17.923   1.00 78.75 605 A 1 
ATOM 4680 O O   . PHE A 0 605 . -30.497  6.586   19.077   1.00 78.75 605 A 1 
ATOM 4681 C CG  . PHE A 0 605 . -32.363  8.503   16.462   1.00 78.75 605 A 1 
ATOM 4682 C CD1 . PHE A 0 605 . -31.165  9.141   16.097   1.00 78.75 605 A 1 
ATOM 4683 C CD2 . PHE A 0 605 . -33.220  7.997   15.466   1.00 78.75 605 A 1 
ATOM 4684 C CE1 . PHE A 0 605 . -30.823  9.275   14.742   1.00 78.75 605 A 1 
ATOM 4685 C CE2 . PHE A 0 605 . -32.867  8.111   14.109   1.00 78.75 605 A 1 
ATOM 4686 C CZ  . PHE A 0 605 . -31.665  8.747   13.747   1.00 78.75 605 A 1 
ATOM 4687 N N   . VAL A 0 606 . -31.397  5.263   17.492   1.00 82.92 606 A 1 
ATOM 4688 C CA  . VAL A 0 606 . -30.176  4.527   17.142   1.00 82.92 606 A 1 
ATOM 4689 C C   . VAL A 0 606 . -29.880  4.748   15.664   1.00 82.92 606 A 1 
ATOM 4690 C CB  . VAL A 0 606 . -30.280  3.026   17.478   1.00 82.92 606 A 1 
ATOM 4691 O O   . VAL A 0 606 . -30.696  4.436   14.794   1.00 82.92 606 A 1 
ATOM 4692 C CG1 . VAL A 0 606 . -28.997  2.275   17.089   1.00 82.92 606 A 1 
ATOM 4693 C CG2 . VAL A 0 606 . -30.514  2.797   18.976   1.00 82.92 606 A 1 
ATOM 4694 N N   . ASN A 0 607 . -28.686  5.257   15.383   1.00 86.30 607 A 1 
ATOM 4695 C CA  . ASN A 0 607 . -28.199  5.602   14.058   1.00 86.30 607 A 1 
ATOM 4696 C C   . ASN A 0 607 . -26.928  4.804   13.756   1.00 86.30 607 A 1 
ATOM 4697 C CB  . ASN A 0 607 . -27.941  7.111   14.059   1.00 86.30 607 A 1 
ATOM 4698 O O   . ASN A 0 607 . -25.953  4.883   14.497   1.00 86.30 607 A 1 
ATOM 4699 C CG  . ASN A 0 607 . -27.480  7.653   12.726   1.00 86.30 607 A 1 
ATOM 4700 N ND2 . ASN A 0 607 . -26.559  8.590   12.738   1.00 86.30 607 A 1 
ATOM 4701 O OD1 . ASN A 0 607 . -27.917  7.245   11.660   1.00 86.30 607 A 1 
ATOM 4702 N N   . ALA A 0 608 . -26.923  4.049   12.660   1.00 88.31 608 A 1 
ATOM 4703 C CA  . ALA A 0 608 . -25.771  3.269   12.223   1.00 88.31 608 A 1 
ATOM 4704 C C   . ALA A 0 608 . -25.508  3.553   10.744   1.00 88.31 608 A 1 
ATOM 4705 C CB  . ALA A 0 608 . -26.035  1.784   12.498   1.00 88.31 608 A 1 
ATOM 4706 O O   . ALA A 0 608 . -26.343  3.232   9.898    1.00 88.31 608 A 1 
ATOM 4707 N N   . ASN A 0 609 . -24.356  4.149   10.436   1.00 89.19 609 A 1 
ATOM 4708 C CA  . ASN A 0 609 . -23.959  4.477   9.069    1.00 89.19 609 A 1 
ATOM 4709 C C   . ASN A 0 609 . -22.637  3.803   8.711    1.00 89.19 609 A 1 
ATOM 4710 C CB  . ASN A 0 609 . -23.900  5.997   8.862    1.00 89.19 609 A 1 
ATOM 4711 O O   . ASN A 0 609 . -21.699  3.762   9.511    1.00 89.19 609 A 1 
ATOM 4712 C CG  . ASN A 0 609 . -25.252  6.642   9.078    1.00 89.19 609 A 1 
ATOM 4713 N ND2 . ASN A 0 609 . -25.453  7.269   10.208   1.00 89.19 609 A 1 
ATOM 4714 O OD1 . ASN A 0 609 . -26.140  6.569   8.251    1.00 89.19 609 A 1 
ATOM 4715 N N   . GLU A 0 610 . -22.565  3.313   7.480    1.00 88.59 610 A 1 
ATOM 4716 C CA  . GLU A 0 610 . -21.373  2.750   6.859    1.00 88.59 610 A 1 
ATOM 4717 C C   . GLU A 0 610 . -21.199  3.407   5.490    1.00 88.59 610 A 1 
ATOM 4718 C CB  . GLU A 0 610 . -21.493  1.216   6.797    1.00 88.59 610 A 1 
ATOM 4719 O O   . GLU A 0 610 . -22.146  3.480   4.706    1.00 88.59 610 A 1 
ATOM 4720 C CG  . GLU A 0 610 . -20.340  0.525   6.043    1.00 88.59 610 A 1 
ATOM 4721 C CD  . GLU A 0 610 . -20.204  -0.975  6.374    1.00 88.59 610 A 1 
ATOM 4722 O OE1 . GLU A 0 610 . -19.084  -1.517  6.219    1.00 88.59 610 A 1 
ATOM 4723 O OE2 . GLU A 0 610 . -21.054  -1.560  7.088    1.00 88.59 610 A 1 
ATOM 4724 N N   . TYR A 0 611 . -19.995  3.906   5.236    1.00 90.20 611 A 1 
ATOM 4725 C CA  . TYR A 0 611 . -19.580  4.509   3.978    1.00 90.20 611 A 1 
ATOM 4726 C C   . TYR A 0 611 . -18.332  3.785   3.487    1.00 90.20 611 A 1 
ATOM 4727 C CB  . TYR A 0 611 . -19.305  6.008   4.152    1.00 90.20 611 A 1 
ATOM 4728 O O   . TYR A 0 611 . -17.452  3.455   4.285    1.00 90.20 611 A 1 
ATOM 4729 C CG  . TYR A 0 611 . -20.457  6.805   4.735    1.00 90.20 611 A 1 
ATOM 4730 C CD1 . TYR A 0 611 . -21.464  7.303   3.887    1.00 90.20 611 A 1 
ATOM 4731 C CD2 . TYR A 0 611 . -20.528  7.034   6.124    1.00 90.20 611 A 1 
ATOM 4732 C CE1 . TYR A 0 611 . -22.540  8.035   4.425    1.00 90.20 611 A 1 
ATOM 4733 C CE2 . TYR A 0 611 . -21.601  7.767   6.667    1.00 90.20 611 A 1 
ATOM 4734 O OH  . TYR A 0 611 . -23.661  8.963   6.325    1.00 90.20 611 A 1 
ATOM 4735 C CZ  . TYR A 0 611 . -22.612  8.265   5.814    1.00 90.20 611 A 1 
ATOM 4736 N N   . ASP A 0 612 . -18.281  3.557   2.185    1.00 91.63 612 A 1 
ATOM 4737 C CA  . ASP A 0 612 . -17.225  2.840   1.484    1.00 91.63 612 A 1 
ATOM 4738 C C   . ASP A 0 612 . -17.046  3.509   0.116    1.00 91.63 612 A 1 
ATOM 4739 C CB  . ASP A 0 612 . -17.649  1.367   1.367    1.00 91.63 612 A 1 
ATOM 4740 O O   . ASP A 0 612 . -18.039  3.793   -0.562   1.00 91.63 612 A 1 
ATOM 4741 C CG  . ASP A 0 612 . -16.564  0.450   0.805    1.00 91.63 612 A 1 
ATOM 4742 O OD1 . ASP A 0 612 . -15.375  0.777   1.003    1.00 91.63 612 A 1 
ATOM 4743 O OD2 . ASP A 0 612 . -16.959  -0.611  0.268    1.00 91.63 612 A 1 
ATOM 4744 N N   . ASP A 0 613 . -15.807  3.824   -0.248   1.00 93.20 613 A 1 
ATOM 4745 C CA  . ASP A 0 613 . -15.432  4.406   -1.537   1.00 93.20 613 A 1 
ATOM 4746 C C   . ASP A 0 613 . -14.074  3.849   -1.973   1.00 93.20 613 A 1 
ATOM 4747 C CB  . ASP A 0 613 . -15.405  5.944   -1.460   1.00 93.20 613 A 1 
ATOM 4748 O O   . ASP A 0 613 . -13.100  3.906   -1.221   1.00 93.20 613 A 1 
ATOM 4749 C CG  . ASP A 0 613 . -15.176  6.596   -2.832   1.00 93.20 613 A 1 
ATOM 4750 O OD1 . ASP A 0 613 . -15.791  6.139   -3.824   1.00 93.20 613 A 1 
ATOM 4751 O OD2 . ASP A 0 613 . -14.429  7.594   -2.914   1.00 93.20 613 A 1 
ATOM 4752 N N   . GLU A 0 614 . -14.018  3.327   -3.197   1.00 94.72 614 A 1 
ATOM 4753 C CA  . GLU A 0 614 . -12.815  2.786   -3.830   1.00 94.72 614 A 1 
ATOM 4754 C C   . GLU A 0 614 . -12.624  3.455   -5.193   1.00 94.72 614 A 1 
ATOM 4755 C CB  . GLU A 0 614 . -12.895  1.257   -3.999   1.00 94.72 614 A 1 
ATOM 4756 O O   . GLU A 0 614 . -13.473  3.362   -6.083   1.00 94.72 614 A 1 
ATOM 4757 C CG  . GLU A 0 614 . -12.770  0.485   -2.676   1.00 94.72 614 A 1 
ATOM 4758 C CD  . GLU A 0 614 . -12.679  -1.044  -2.861   1.00 94.72 614 A 1 
ATOM 4759 O OE1 . GLU A 0 614 . -12.348  -1.721  -1.859   1.00 94.72 614 A 1 
ATOM 4760 O OE2 . GLU A 0 614 . -12.874  -1.550  -3.994   1.00 94.72 614 A 1 
ATOM 4761 N N   . GLN A 0 615 . -11.487  4.124   -5.365   1.00 91.34 615 A 1 
ATOM 4762 C CA  . GLN A 0 615 . -11.136  4.879   -6.560   1.00 91.34 615 A 1 
ATOM 4763 C C   . GLN A 0 615 . -9.813   4.370   -7.129   1.00 91.34 615 A 1 
ATOM 4764 C CB  . GLN A 0 615 . -11.068  6.382   -6.237   1.00 91.34 615 A 1 
ATOM 4765 O O   . GLN A 0 615 . -8.833   4.183   -6.410   1.00 91.34 615 A 1 
ATOM 4766 C CG  . GLN A 0 615 . -12.403  6.963   -5.735   1.00 91.34 615 A 1 
ATOM 4767 C CD  . GLN A 0 615 . -13.535  6.873   -6.755   1.00 91.34 615 A 1 
ATOM 4768 N NE2 . GLN A 0 615 . -14.770  6.801   -6.319   1.00 91.34 615 A 1 
ATOM 4769 O OE1 . GLN A 0 615 . -13.341  6.893   -7.967   1.00 91.34 615 A 1 
ATOM 4770 N N   . TYR A 0 616 . -9.770   4.180   -8.446   1.00 95.78 616 A 1 
ATOM 4771 C CA  . TYR A 0 616 . -8.559   3.831   -9.184   1.00 95.78 616 A 1 
ATOM 4772 C C   . TYR A 0 616 . -8.469   4.671   -10.454  1.00 95.78 616 A 1 
ATOM 4773 C CB  . TYR A 0 616 . -8.547   2.334   -9.513   1.00 95.78 616 A 1 
ATOM 4774 O O   . TYR A 0 616 . -9.397   4.682   -11.268  1.00 95.78 616 A 1 
ATOM 4775 C CG  . TYR A 0 616 . -7.375   1.918   -10.385  1.00 95.78 616 A 1 
ATOM 4776 C CD1 . TYR A 0 616 . -7.553   1.720   -11.769  1.00 95.78 616 A 1 
ATOM 4777 C CD2 . TYR A 0 616 . -6.097   1.775   -9.813   1.00 95.78 616 A 1 
ATOM 4778 C CE1 . TYR A 0 616 . -6.459   1.343   -12.574  1.00 95.78 616 A 1 
ATOM 4779 C CE2 . TYR A 0 616 . -5.001   1.401   -10.612  1.00 95.78 616 A 1 
ATOM 4780 O OH  . TYR A 0 616 . -4.136   0.776   -12.755  1.00 95.78 616 A 1 
ATOM 4781 C CZ  . TYR A 0 616 . -5.186   1.172   -11.992  1.00 95.78 616 A 1 
ATOM 4782 N N   . ALA A 0 617 . -7.337   5.339   -10.646  1.00 94.37 617 A 1 
ATOM 4783 C CA  . ALA A 0 617 . -7.047   6.117   -11.838  1.00 94.37 617 A 1 
ATOM 4784 C C   . ALA A 0 617 . -5.679   5.735   -12.405  1.00 94.37 617 A 1 
ATOM 4785 C CB  . ALA A 0 617 . -7.161   7.609   -11.514  1.00 94.37 617 A 1 
ATOM 4786 O O   . ALA A 0 617 . -4.703   5.551   -11.681  1.00 94.37 617 A 1 
ATOM 4787 N N   . ARG A 0 618 . -5.613   5.632   -13.734  1.00 96.59 618 A 1 
ATOM 4788 C CA  . ARG A 0 618 . -4.375   5.402   -14.475  1.00 96.59 618 A 1 
ATOM 4789 C C   . ARG A 0 618 . -4.402   6.178   -15.778  1.00 96.59 618 A 1 
ATOM 4790 C CB  . ARG A 0 618 . -4.174   3.898   -14.692  1.00 96.59 618 A 1 
ATOM 4791 O O   . ARG A 0 618 . -5.333   6.028   -16.572  1.00 96.59 618 A 1 
ATOM 4792 C CG  . ARG A 0 618 . -2.888   3.602   -15.475  1.00 96.59 618 A 1 
ATOM 4793 C CD  . ARG A 0 618 . -2.592   2.103   -15.433  1.00 96.59 618 A 1 
ATOM 4794 N NE  . ARG A 0 618 . -1.216   1.830   -15.847  1.00 96.59 618 A 1 
ATOM 4795 N NH1 . ARG A 0 618 . -1.512   0.779   -17.866  1.00 96.59 618 A 1 
ATOM 4796 N NH2 . ARG A 0 618 . 0.546    1.158   -17.035  1.00 96.59 618 A 1 
ATOM 4797 C CZ  . ARG A 0 618 . -0.744   1.252   -16.923  1.00 96.59 618 A 1 
ATOM 4798 N N   . LYS A 0 619 . -3.361   6.962   -16.017  1.00 95.19 619 A 1 
ATOM 4799 C CA  . LYS A 0 619 . -3.122   7.707   -17.248  1.00 95.19 619 A 1 
ATOM 4800 C C   . LYS A 0 619 . -1.734   7.348   -17.765  1.00 95.19 619 A 1 
ATOM 4801 C CB  . LYS A 0 619 . -3.269   9.200   -16.937  1.00 95.19 619 A 1 
ATOM 4802 O O   . LYS A 0 619 . -0.788   7.251   -16.994  1.00 95.19 619 A 1 
ATOM 4803 C CG  . LYS A 0 619 . -3.292   10.083  -18.189  1.00 95.19 619 A 1 
ATOM 4804 C CD  . LYS A 0 619 . -3.265   11.547  -17.745  1.00 95.19 619 A 1 
ATOM 4805 C CE  . LYS A 0 619 . -3.346   12.494  -18.942  1.00 95.19 619 A 1 
ATOM 4806 N NZ  . LYS A 0 619 . -2.966   13.865  -18.526  1.00 95.19 619 A 1 
ATOM 4807 N N   . VAL A 0 620 . -1.636   7.141   -19.071  1.00 95.79 620 A 1 
ATOM 4808 C CA  . VAL A 0 620 . -0.375   6.894   -19.774  1.00 95.79 620 A 1 
ATOM 4809 C C   . VAL A 0 620 . -0.320   7.850   -20.958  1.00 95.79 620 A 1 
ATOM 4810 C CB  . VAL A 0 620 . -0.246   5.423   -20.223  1.00 95.79 620 A 1 
ATOM 4811 O O   . VAL A 0 620 . -1.329   8.028   -21.648  1.00 95.79 620 A 1 
ATOM 4812 C CG1 . VAL A 0 620 . 1.092    5.157   -20.923  1.00 95.79 620 A 1 
ATOM 4813 C CG2 . VAL A 0 620 . -0.360   4.454   -19.035  1.00 95.79 620 A 1 
ATOM 4814 N N   . ARG A 0 621 . 0.835    8.469   -21.171  1.00 91.47 621 A 1 
ATOM 4815 C CA  . ARG A 0 621 . 1.228    9.160   -22.400  1.00 91.47 621 A 1 
ATOM 4816 C C   . ARG A 0 621 . 2.551    8.562   -22.851  1.00 91.47 621 A 1 
ATOM 4817 C CB  . ARG A 0 621 . 1.391    10.664  -22.151  1.00 91.47 621 A 1 
ATOM 4818 O O   . ARG A 0 621 . 3.360    8.208   -22.004  1.00 91.47 621 A 1 
ATOM 4819 C CG  . ARG A 0 621 . 0.036    11.356  -21.976  1.00 91.47 621 A 1 
ATOM 4820 C CD  . ARG A 0 621 . 0.221    12.832  -21.600  1.00 91.47 621 A 1 
ATOM 4821 N NE  . ARG A 0 621 . -0.117   13.066  -20.183  1.00 91.47 621 A 1 
ATOM 4822 N NH1 . ARG A 0 621 . 1.059    15.030  -19.919  1.00 91.47 621 A 1 
ATOM 4823 N NH2 . ARG A 0 621 . 0.022    14.143  -18.191  1.00 91.47 621 A 1 
ATOM 4824 C CZ  . ARG A 0 621 . 0.314    14.077  -19.458  1.00 91.47 621 A 1 
ATOM 4825 N N   . ALA A 0 622 . 2.718    8.419   -24.153  1.00 92.26 622 A 1 
ATOM 4826 C CA  . ALA A 0 622 . 3.981    8.056   -24.763  1.00 92.26 622 A 1 
ATOM 4827 C C   . ALA A 0 622 . 4.050    8.743   -26.126  1.00 92.26 622 A 1 
ATOM 4828 C CB  . ALA A 0 622 . 4.086    6.529   -24.882  1.00 92.26 622 A 1 
ATOM 4829 O O   . ALA A 0 622 . 3.015    8.790   -26.804  1.00 92.26 622 A 1 
ATOM 4830 N N   . ASP A 0 623 . 5.228    9.234   -26.488  1.00 84.17 623 A 1 
ATOM 4831 C CA  . ASP A 0 623 . 5.566    9.742   -27.819  1.00 84.17 623 A 1 
ATOM 4832 C C   . ASP A 0 623 . 6.812    9.003   -28.348  1.00 84.17 623 A 1 
ATOM 4833 C CB  . ASP A 0 623 . 5.709    11.290  -27.823  1.00 84.17 623 A 1 
ATOM 4834 O O   . ASP A 0 623 . 7.497    8.289   -27.612  1.00 84.17 623 A 1 
ATOM 4835 C CG  . ASP A 0 623 . 4.664    12.024  -28.691  1.00 84.17 623 A 1 
ATOM 4836 O OD1 . ASP A 0 623 . 4.024    11.371  -29.555  1.00 84.17 623 A 1 
ATOM 4837 O OD2 . ASP A 0 623 . 4.386    13.216  -28.422  1.00 84.17 623 A 1 
ATOM 4838 N N   . ASP A 0 624 . 7.023    9.060   -29.661  1.00 91.33 624 A 1 
ATOM 4839 C CA  . ASP A 0 624 . 8.181    8.470   -30.354  1.00 91.33 624 A 1 
ATOM 4840 C C   . ASP A 0 624 . 8.393    9.283   -31.635  1.00 91.33 624 A 1 
ATOM 4841 C CB  . ASP A 0 624 . 7.957    6.963   -30.618  1.00 91.33 624 A 1 
ATOM 4842 O O   . ASP A 0 624 . 7.976    8.878   -32.728  1.00 91.33 624 A 1 
ATOM 4843 C CG  . ASP A 0 624 . 9.174    6.169   -31.143  1.00 91.33 624 A 1 
ATOM 4844 O OD1 . ASP A 0 624 . 10.279   6.689   -31.410  1.00 91.33 624 A 1 
ATOM 4845 O OD2 . ASP A 0 624 . 9.063    4.921   -31.233  1.00 91.33 624 A 1 
ATOM 4846 N N   . ASP A 0 625 . 8.925    10.493  -31.468  1.00 85.60 625 A 1 
ATOM 4847 C CA  . ASP A 0 625 . 9.165    11.426  -32.566  1.00 85.60 625 A 1 
ATOM 4848 C C   . ASP A 0 625 . 10.509   11.104  -33.235  1.00 85.60 625 A 1 
ATOM 4849 C CB  . ASP A 0 625 . 9.031    12.900  -32.103  1.00 85.60 625 A 1 
ATOM 4850 O O   . ASP A 0 625 . 11.498   10.761  -32.591  1.00 85.60 625 A 1 
ATOM 4851 C CG  . ASP A 0 625 . 7.691    13.581  -32.467  1.00 85.60 625 A 1 
ATOM 4852 O OD1 . ASP A 0 625 . 6.888    12.988  -33.233  1.00 85.60 625 A 1 
ATOM 4853 O OD2 . ASP A 0 625 . 7.506    14.769  -32.113  1.00 85.60 625 A 1 
ATOM 4854 N N   . GLN A 0 626 . 10.548   11.178  -34.567  1.00 86.11 626 A 1 
ATOM 4855 C CA  . GLN A 0 626 . 11.729   10.863  -35.377  1.00 86.11 626 A 1 
ATOM 4856 C C   . GLN A 0 626 . 11.907   11.900  -36.481  1.00 86.11 626 A 1 
ATOM 4857 C CB  . GLN A 0 626 . 11.620   9.459   -35.999  1.00 86.11 626 A 1 
ATOM 4858 O O   . GLN A 0 626 . 10.951   12.240  -37.186  1.00 86.11 626 A 1 
ATOM 4859 C CG  . GLN A 0 626 . 11.741   8.346   -34.953  1.00 86.11 626 A 1 
ATOM 4860 C CD  . GLN A 0 626 . 11.841   6.945   -35.552  1.00 86.11 626 A 1 
ATOM 4861 N NE2 . GLN A 0 626 . 12.277   5.981   -34.775  1.00 86.11 626 A 1 
ATOM 4862 O OE1 . GLN A 0 626 . 11.538   6.656   -36.705  1.00 86.11 626 A 1 
ATOM 4863 N N   . TRP A 0 627 . 13.141   12.362  -36.674  1.00 81.23 627 A 1 
ATOM 4864 C CA  . TRP A 0 627 . 13.472   13.393  -37.654  1.00 81.23 627 A 1 
ATOM 4865 C C   . TRP A 0 627 . 14.834   13.150  -38.317  1.00 81.23 627 A 1 
ATOM 4866 C CB  . TRP A 0 627 . 13.387   14.769  -36.979  1.00 81.23 627 A 1 
ATOM 4867 O O   . TRP A 0 627 . 15.693   12.451  -37.781  1.00 81.23 627 A 1 
ATOM 4868 C CG  . TRP A 0 627 . 14.318   14.988  -35.827  1.00 81.23 627 A 1 
ATOM 4869 C CD1 . TRP A 0 627 . 14.051   14.727  -34.525  1.00 81.23 627 A 1 
ATOM 4870 C CD2 . TRP A 0 627 . 15.687   15.499  -35.857  1.00 81.23 627 A 1 
ATOM 4871 C CE2 . TRP A 0 627 . 16.190   15.523  -34.522  1.00 81.23 627 A 1 
ATOM 4872 C CE3 . TRP A 0 627 . 16.555   15.938  -36.883  1.00 81.23 627 A 1 
ATOM 4873 N NE1 . TRP A 0 627 . 15.150   15.047  -33.751  1.00 81.23 627 A 1 
ATOM 4874 C CH2 . TRP A 0 627 . 18.336   16.362  -35.264  1.00 81.23 627 A 1 
ATOM 4875 C CZ2 . TRP A 0 627 . 17.492   15.946  -34.219  1.00 81.23 627 A 1 
ATOM 4876 C CZ3 . TRP A 0 627 . 17.865   16.362  -36.589  1.00 81.23 627 A 1 
ATOM 4877 N N   . ALA A 0 628 . 15.003   13.717  -39.513  1.00 83.48 628 A 1 
ATOM 4878 C CA  . ALA A 0 628 . 16.261   13.750  -40.252  1.00 83.48 628 A 1 
ATOM 4879 C C   . ALA A 0 628 . 16.302   14.970  -41.190  1.00 83.48 628 A 1 
ATOM 4880 C CB  . ALA A 0 628 . 16.445   12.439  -41.030  1.00 83.48 628 A 1 
ATOM 4881 O O   . ALA A 0 628 . 15.265   15.356  -41.741  1.00 83.48 628 A 1 
ATOM 4882 N N   . GLU A 0 629 . 17.487   15.547  -41.379  1.00 81.29 629 A 1 
ATOM 4883 C CA  . GLU A 0 629 . 17.786   16.672  -42.272  1.00 81.29 629 A 1 
ATOM 4884 C C   . GLU A 0 629 . 19.040   16.381  -43.126  1.00 81.29 629 A 1 
ATOM 4885 C CB  . GLU A 0 629 . 17.945   17.989  -41.480  1.00 81.29 629 A 1 
ATOM 4886 O O   . GLU A 0 629 . 19.892   15.604  -42.710  1.00 81.29 629 A 1 
ATOM 4887 C CG  . GLU A 0 629 . 16.671   18.413  -40.716  1.00 81.29 629 A 1 
ATOM 4888 C CD  . GLU A 0 629 . 16.589   19.916  -40.359  1.00 81.29 629 A 1 
ATOM 4889 O OE1 . GLU A 0 629 . 15.626   20.292  -39.648  1.00 81.29 629 A 1 
ATOM 4890 O OE2 . GLU A 0 629 . 17.367   20.733  -40.913  1.00 81.29 629 A 1 
ATOM 4891 N N   . ASP A 0 630 . 19.109   16.999  -44.312  1.00 80.56 630 A 1 
ATOM 4892 C CA  . ASP A 0 630 . 20.128   16.847  -45.377  1.00 80.56 630 A 1 
ATOM 4893 C C   . ASP A 0 630 . 20.290   18.237  -46.035  1.00 80.56 630 A 1 
ATOM 4894 C CB  . ASP A 0 630 . 19.635   15.751  -46.364  1.00 80.56 630 A 1 
ATOM 4895 O O   . ASP A 0 630 . 19.287   18.844  -46.451  1.00 80.56 630 A 1 
ATOM 4896 C CG  . ASP A 0 630 . 20.163   15.729  -47.820  1.00 80.56 630 A 1 
ATOM 4897 O OD1 . ASP A 0 630 . 20.877   16.660  -48.262  1.00 80.56 630 A 1 
ATOM 4898 O OD2 . ASP A 0 630 . 19.651   14.862  -48.580  1.00 80.56 630 A 1 
ATOM 4899 N N   . TRP A 0 631 . 21.514   18.789  -46.054  1.00 71.97 631 A 1 
ATOM 4900 C CA  . TRP A 0 631 . 21.798   20.178  -46.461  1.00 71.97 631 A 1 
ATOM 4901 C C   . TRP A 0 631 . 23.100   20.385  -47.272  1.00 71.97 631 A 1 
ATOM 4902 C CB  . TRP A 0 631 . 21.729   21.107  -45.240  1.00 71.97 631 A 1 
ATOM 4903 O O   . TRP A 0 631 . 24.004   21.137  -46.895  1.00 71.97 631 A 1 
ATOM 4904 C CG  . TRP A 0 631 . 20.364   21.443  -44.717  1.00 71.97 631 A 1 
ATOM 4905 C CD1 . TRP A 0 631 . 19.721   20.809  -43.713  1.00 71.97 631 A 1 
ATOM 4906 C CD2 . TRP A 0 631 . 19.459   22.501  -45.152  1.00 71.97 631 A 1 
ATOM 4907 C CE2 . TRP A 0 631 . 18.311   22.492  -44.303  1.00 71.97 631 A 1 
ATOM 4908 C CE3 . TRP A 0 631 . 19.495   23.467  -46.185  1.00 71.97 631 A 1 
ATOM 4909 N NE1 . TRP A 0 631 . 18.544   21.463  -43.413  1.00 71.97 631 A 1 
ATOM 4910 C CH2 . TRP A 0 631 . 17.322   24.353  -45.509  1.00 71.97 631 A 1 
ATOM 4911 C CZ2 . TRP A 0 631 . 17.260   23.409  -44.467  1.00 71.97 631 A 1 
ATOM 4912 C CZ3 . TRP A 0 631 . 18.438   24.381  -46.368  1.00 71.97 631 A 1 
ATOM 4913 N N   . ASP A 0 632 . 23.108   19.859  -48.494  1.00 81.61 632 A 1 
ATOM 4914 C CA  . ASP A 0 632 . 24.073   20.156  -49.570  1.00 81.61 632 A 1 
ATOM 4915 C C   . ASP A 0 632 . 24.282   21.678  -49.865  1.00 81.61 632 A 1 
ATOM 4916 C CB  . ASP A 0 632 . 23.528   19.479  -50.852  1.00 81.61 632 A 1 
ATOM 4917 O O   . ASP A 0 632 . 23.355   22.396  -50.276  1.00 81.61 632 A 1 
ATOM 4918 C CG  . ASP A 0 632 . 24.300   18.279  -51.407  1.00 81.61 632 A 1 
ATOM 4919 O OD1 . ASP A 0 632 . 25.539   18.233  -51.237  1.00 81.61 632 A 1 
ATOM 4920 O OD2 . ASP A 0 632 . 23.734   17.649  -52.335  1.00 81.61 632 A 1 
ATOM 4921 N N   . VAL A 0 633 . 25.526   22.190  -49.810  1.00 74.93 633 A 1 
ATOM 4922 C CA  . VAL A 0 633 . 25.883   23.559  -50.263  1.00 74.93 633 A 1 
ATOM 4923 C C   . VAL A 0 633 . 27.095   23.578  -51.202  1.00 74.93 633 A 1 
ATOM 4924 C CB  . VAL A 0 633 . 26.105   24.539  -49.087  1.00 74.93 633 A 1 
ATOM 4925 O O   . VAL A 0 633 . 28.246   23.523  -50.776  1.00 74.93 633 A 1 
ATOM 4926 C CG1 . VAL A 0 633 . 26.411   25.967  -49.592  1.00 74.93 633 A 1 
ATOM 4927 C CG2 . VAL A 0 633 . 24.870   24.658  -48.187  1.00 74.93 633 A 1 
ATOM 4928 N N   . TYR A 0 634 . 26.858   23.833  -52.496  1.00 69.92 634 A 1 
ATOM 4929 C CA  . TYR A 0 634 . 27.920   24.006  -53.502  1.00 69.92 634 A 1 
ATOM 4930 C C   . TYR A 0 634 . 28.129   25.465  -53.916  1.00 69.92 634 A 1 
ATOM 4931 C CB  . TYR A 0 634 . 27.655   23.142  -54.738  1.00 69.92 634 A 1 
ATOM 4932 O O   . TYR A 0 634 . 27.224   26.134  -54.420  1.00 69.92 634 A 1 
ATOM 4933 C CG  . TYR A 0 634 . 27.658   21.666  -54.428  1.00 69.92 634 A 1 
ATOM 4934 C CD1 . TYR A 0 634 . 28.865   20.935  -54.406  1.00 69.92 634 A 1 
ATOM 4935 C CD2 . TYR A 0 634 . 26.448   21.043  -54.082  1.00 69.92 634 A 1 
ATOM 4936 C CE1 . TYR A 0 634 . 28.856   19.586  -53.991  1.00 69.92 634 A 1 
ATOM 4937 C CE2 . TYR A 0 634 . 26.448   19.704  -53.675  1.00 69.92 634 A 1 
ATOM 4938 O OH  . TYR A 0 634 . 27.657   17.731  -53.058  1.00 69.92 634 A 1 
ATOM 4939 C CZ  . TYR A 0 634 . 27.651   18.984  -53.570  1.00 69.92 634 A 1 
ATOM 4940 N N   . SER A 0 635 . 29.373   25.938  -53.818  1.00 59.59 635 A 1 
ATOM 4941 C CA  . SER A 0 635 . 29.795   27.260  -54.287  1.00 59.59 635 A 1 
ATOM 4942 C C   . SER A 0 635 . 30.714   27.142  -55.509  1.00 59.59 635 A 1 
ATOM 4943 C CB  . SER A 0 635 . 30.379   28.072  -53.118  1.00 59.59 635 A 1 
ATOM 4944 O O   . SER A 0 635 . 31.804   26.563  -55.461  1.00 59.59 635 A 1 
ATOM 4945 O OG  . SER A 0 635 . 31.609   28.711  -53.416  1.00 59.59 635 A 1 
ATOM 4946 N N   . LYS A 0 636 . 30.280   27.743  -56.625  1.00 57.85 636 A 1 
ATOM 4947 C CA  . LYS A 0 636 . 31.110   27.957  -57.812  1.00 57.85 636 A 1 
ATOM 4948 C C   . LYS A 0 636 . 31.542   29.422  -57.886  1.00 57.85 636 A 1 
ATOM 4949 C CB  . LYS A 0 636 . 30.369   27.495  -59.079  1.00 57.85 636 A 1 
ATOM 4950 O O   . LYS A 0 636 . 30.706   30.322  -57.923  1.00 57.85 636 A 1 
ATOM 4951 C CG  . LYS A 0 636 . 31.339   27.574  -60.260  1.00 57.85 636 A 1 
ATOM 4952 C CD  . LYS A 0 636 . 30.774   27.075  -61.589  1.00 57.85 636 A 1 
ATOM 4953 C CE  . LYS A 0 636 . 31.962   27.228  -62.536  1.00 57.85 636 A 1 
ATOM 4954 N NZ  . LYS A 0 636 . 31.747   26.674  -63.883  1.00 57.85 636 A 1 
ATOM 4955 N N   . LYS A 0 637 . 32.851   29.673  -57.974  1.00 53.12 637 A 1 
ATOM 4956 C CA  . LYS A 0 637 . 33.388   31.015  -58.248  1.00 53.12 637 A 1 
ATOM 4957 C C   . LYS A 0 637 . 33.221   31.363  -59.729  1.00 53.12 637 A 1 
ATOM 4958 C CB  . LYS A 0 637 . 34.858   31.103  -57.805  1.00 53.12 637 A 1 
ATOM 4959 O O   . LYS A 0 637 . 34.068   31.015  -60.547  1.00 53.12 637 A 1 
ATOM 4960 C CG  . LYS A 0 637 . 34.987   31.189  -56.278  1.00 53.12 637 A 1 
ATOM 4961 C CD  . LYS A 0 637 . 36.449   31.036  -55.843  1.00 53.12 637 A 1 
ATOM 4962 C CE  . LYS A 0 637 . 36.535   31.032  -54.310  1.00 53.12 637 A 1 
ATOM 4963 N NZ  . LYS A 0 637 . 37.668   30.202  -53.826  1.00 53.12 637 A 1 
ATOM 4964 N N   . ASP A 0 638 . 32.161   32.091  -60.066  1.00 44.71 638 A 1 
ATOM 4965 C CA  . ASP A 0 638 . 32.000   32.663  -61.406  1.00 44.71 638 A 1 
ATOM 4966 C C   . ASP A 0 638 . 33.109   33.691  -61.701  1.00 44.71 638 A 1 
ATOM 4967 C CB  . ASP A 0 638 . 30.605   33.285  -61.583  1.00 44.71 638 A 1 
ATOM 4968 O O   . ASP A 0 638 . 33.196   34.761  -61.092  1.00 44.71 638 A 1 
ATOM 4969 C CG  . ASP A 0 638 . 29.494   32.255  -61.821  1.00 44.71 638 A 1 
ATOM 4970 O OD1 . ASP A 0 638 . 29.810   31.147  -62.321  1.00 44.71 638 A 1 
ATOM 4971 O OD2 . ASP A 0 638 . 28.330   32.622  -61.555  1.00 44.71 638 A 1 
ATOM 4972 N N   . ALA A 0 639 . 33.966   33.369  -62.672  1.00 50.00 639 A 1 
ATOM 4973 C CA  . ALA A 0 639 . 35.172   34.135  -62.997  1.00 50.00 639 A 1 
ATOM 4974 C C   . ALA A 0 639 . 34.918   35.516  -63.653  1.00 50.00 639 A 1 
ATOM 4975 C CB  . ALA A 0 639 . 36.067   33.239  -63.865  1.00 50.00 639 A 1 
ATOM 4976 O O   . ALA A 0 639 . 35.864   36.273  -63.882  1.00 50.00 639 A 1 
ATOM 4977 N N   . ASP A 0 640 . 33.662   35.875  -63.938  1.00 48.46 640 A 1 
ATOM 4978 C CA  . ASP A 0 640 . 33.300   37.054  -64.740  1.00 48.46 640 A 1 
ATOM 4979 C C   . ASP A 0 640 . 33.226   38.385  -63.957  1.00 48.46 640 A 1 
ATOM 4980 C CB  . ASP A 0 640 . 32.005   36.757  -65.526  1.00 48.46 640 A 1 
ATOM 4981 O O   . ASP A 0 640 . 33.063   39.451  -64.557  1.00 48.46 640 A 1 
ATOM 4982 C CG  . ASP A 0 640 . 32.229   35.939  -66.811  1.00 48.46 640 A 1 
ATOM 4983 O OD1 . ASP A 0 640 . 33.371   35.931  -67.330  1.00 48.46 640 A 1 
ATOM 4984 O OD2 . ASP A 0 640 . 31.230   35.389  -67.322  1.00 48.46 640 A 1 
ATOM 4985 N N   . VAL A 0 641 . 33.395   38.376  -62.626  1.00 44.49 641 A 1 
ATOM 4986 C CA  . VAL A 0 641 . 33.261   39.591  -61.785  1.00 44.49 641 A 1 
ATOM 4987 C C   . VAL A 0 641 . 34.602   40.294  -61.491  1.00 44.49 641 A 1 
ATOM 4988 C CB  . VAL A 0 641 . 32.432   39.290  -60.514  1.00 44.49 641 A 1 
ATOM 4989 O O   . VAL A 0 641 . 34.618   41.484  -61.168  1.00 44.49 641 A 1 
ATOM 4990 C CG1 . VAL A 0 641 . 32.125   40.549  -59.687  1.00 44.49 641 A 1 
ATOM 4991 C CG2 . VAL A 0 641 . 31.072   38.674  -60.884  1.00 44.49 641 A 1 
ATOM 4992 N N   . TYR A 0 642 . 35.756   39.643  -61.693  1.00 43.13 642 A 1 
ATOM 4993 C CA  . TYR A 0 642 . 37.081   40.190  -61.319  1.00 43.13 642 A 1 
ATOM 4994 C C   . TYR A 0 642 . 37.590   41.358  -62.205  1.00 43.13 642 A 1 
ATOM 4995 C CB  . TYR A 0 642 . 38.103   39.046  -61.187  1.00 43.13 642 A 1 
ATOM 4996 O O   . TYR A 0 642 . 38.749   41.758  -62.141  1.00 43.13 642 A 1 
ATOM 4997 C CG  . TYR A 0 642 . 39.264   39.365  -60.257  1.00 43.13 642 A 1 
ATOM 4998 C CD1 . TYR A 0 642 . 40.516   39.754  -60.773  1.00 43.13 642 A 1 
ATOM 4999 C CD2 . TYR A 0 642 . 39.075   39.297  -58.862  1.00 43.13 642 A 1 
ATOM 5000 C CE1 . TYR A 0 642 . 41.570   40.090  -59.900  1.00 43.13 642 A 1 
ATOM 5001 C CE2 . TYR A 0 642 . 40.127   39.625  -57.985  1.00 43.13 642 A 1 
ATOM 5002 O OH  . TYR A 0 642 . 42.394   40.354  -57.666  1.00 43.13 642 A 1 
ATOM 5003 C CZ  . TYR A 0 642 . 41.377   40.027  -58.505  1.00 43.13 642 A 1 
ATOM 5004 N N   . GLY A 0 643 . 36.732   41.931  -63.054  1.00 42.77 643 A 1 
ATOM 5005 C CA  . GLY A 0 643 . 37.070   43.040  -63.949  1.00 42.77 643 A 1 
ATOM 5006 C C   . GLY A 0 643 . 36.700   44.447  -63.463  1.00 42.77 643 A 1 
ATOM 5007 O O   . GLY A 0 643 . 36.965   45.387  -64.213  1.00 42.77 643 A 1 
ATOM 5008 N N   . LYS A 0 644 . 36.042   44.624  -62.299  1.00 44.48 644 A 1 
ATOM 5009 C CA  . LYS A 0 644 . 35.380   45.913  -61.975  1.00 44.48 644 A 1 
ATOM 5010 C C   . LYS A 0 644 . 35.659   46.601  -60.635  1.00 44.48 644 A 1 
ATOM 5011 C CB  . LYS A 0 644 . 33.869   45.809  -62.241  1.00 44.48 644 A 1
[truncated: 27,219 more chars]
