# Supplementary material for: Self-assembling proteins compose the chemically resistant shell biomaterial of planktonic tintinnid ciliates
Source: Nat Commun. 2026 Jun 13;17:7507. doi: 10.1038/s41467-026-74402-4 (PMC13408134; doi:10.1038/s41467-026-74402-4)
Supplement: Supplementary file 6 — Supplementary Data 16 [file 41467_2026_74402_MOESM6_ESM.zip › AF2_structure_models/Tara_Unigene_21.cif]

data_0
#
_entry.id   0
#
_struct_asym.id          A
_struct_asym.entity_id   0
#
_entity_poly.entity_id        0
_entity_poly.type             polypeptide(L)
_entity_poly.pdbx_strand_id   A
#
_entity.id     0
_entity.type   polymer
#
loop_
_entity_poly_seq.entity_id
_entity_poly_seq.num
_entity_poly_seq.mon_id
0 1   MET 
0 2   LYS 
0 3   SER 
0 4   PHE 
0 5   ALA 
0 6   ILE 
0 7   ALA 
0 8   LEU 
0 9   ILE 
0 10  ALA 
0 11  GLY 
0 12  VAL 
0 13  ALA 
0 14  ALA 
0 15  ALA 
0 16  GLY 
0 17  ALA 
0 18  PRO 
0 19  ALA 
0 20  ALA 
0 21  LYS 
0 22  ALA 
0 23  LYS 
0 24  VAL 
0 25  VAL 
0 26  ALA 
0 27  VAL 
0 28  ALA 
0 29  ALA 
0 30  PRO 
0 31  ALA 
0 32  TYR 
0 33  GLY 
0 34  TYR 
0 35  GLY 
0 36  HIS 
0 37  GLY 
0 38  TYR 
0 39  GLY 
0 40  SER 
0 41  VAL 
0 42  GLY 
0 43  TYR 
0 44  ALA 
0 45  LYS 
0 46  VAL 
0 47  ASP 
0 48  TYR 
0 49  VAL 
0 50  PRO 
0 51  HIS 
0 52  THR 
0 53  HIS 
0 54  GLN 
0 55  VAL 
0 56  GLN 
0 57  PRO 
0 58  ALA 
0 59  LYS 
0 60  LYS 
0 61  ALA 
0 62  ASN 
0 63  ALA 
0 64  ALA 
0 65  SER 
0 66  LYS 
0 67  ASP 
0 68  TYR 
0 69  GLY 
0 70  MET 
0 71  ASP 
0 72  TYR 
0 73  GLN 
0 74  LYS 
0 75  SER 
0 76  THR 
0 77  TYR 
0 78  SER 
0 79  ASP 
0 80  TRP 
0 81  ASP 
0 82  ALA 
0 83  TRP 
0 84  GLY 
0 85  ARG 
0 86  ASP 
0 87  GLN 
0 88  ASP 
0 89  LEU 
0 90  ALA 
0 91  ILE 
0 92  ASP 
0 93  GLU 
0 94  SER 
0 95  TYR 
0 96  GLY 
0 97  LYS 
0 98  THR 
0 99  ASN 
0 100 ALA 
0 101 LYS 
0 102 SER 
0 103 TYR 
0 104 ARG 
0 105 ALA 
0 106 GLU 
0 107 SER 
0 108 TYR 
0 109 ASP 
0 110 GLU 
0 111 TRP 
0 112 ASP 
0 113 ASN 
0 114 GLU 
0 115 ASP 
0 116 ALA 
0 117 ASP 
0 118 GLN 
0 119 TRP 
0 120 GLY 
0 121 GLY 
0 122 GLN 
0 123 GLY 
0 124 TRP 
0 125 GLY 
0 126 ARG 
0 127 ASP 
0 128 TYR 
0 129 ASP 
0 130 GLN 
0 131 TYR 
0 132 GLY 
0 133 ARG 
0 134 SER 
0 135 SER 
0 136 HIS 
0 137 GLU 
0 138 TYR 
0 139 ASP 
0 140 ALA 
0 141 SER 
0 142 LYS 
0 143 GLY 
0 144 VAL 
0 145 ALA 
0 146 ALA 
0 147 ALA 
0 148 GLY 
0 149 LYS 
0 150 ALA 
0 151 TYR 
0 152 ASN 
0 153 ALA 
0 154 SER 
0 155 TRP 
0 156 GLN 
0 157 GLY 
0 158 ASP 
0 159 ALA 
0 160 GLN 
0 161 ALA 
0 162 SER 
0 163 GLY 
0 164 TYR 
0 165 ASP 
0 166 ASN 
0 167 ASP 
0 168 ALA 
0 169 TRP 
0 170 ALA 
0 171 LYS 
0 172 GLN 
0 173 ALA 
0 174 TYR 
0 175 GLY 
0 176 GLN 
0 177 ASP 
0 178 TYR 
0 179 ASP 
0 180 SER 
0 181 ARG 
0 182 TRP 
0 183 GLY 
0 184 LYS 
0 185 SER 
0 186 TYR 
0 187 ASP 
0 188 SER 
0 189 VAL 
0 190 GLU 
0 191 ALA 
0 192 ARG 
0 193 ASN 
0 194 TYR 
0 195 ALA 
0 196 ASN 
0 197 GLU 
0 198 HIS 
0 199 TYR 
0 200 ALA 
0 201 ARG 
0 202 GLU 
0 203 VAL 
0 204 ARG 
0 205 ALA 
0 206 ASP 
0 207 ASP 
0 208 ASP 
0 209 GLN 
0 210 TRP 
0 211 ALA 
0 212 GLU 
0 213 ASP 
0 214 ARG 
0 215 ASP 
0 216 GLN 
0 217 TYR 
0 218 ALA 
0 219 LYS 
0 220 GLY 
0 221 ASP 
0 222 TYR 
0 223 ASP 
0 224 ALA 
0 225 TYR 
0 226 GLY 
0 227 MET 
0 228 ALA 
0 229 ALA 
0 230 SER 
0 231 ALA 
0 232 ASP 
0 233 GLN 
0 234 ALA 
0 235 THR 
0 236 ASN 
0 237 GLY 
0 238 SER 
0 239 ALA 
0 240 ASP 
0 241 PHE 
0 242 LYS 
0 243 LYS 
0 244 ALA 
0 245 SER 
0 246 TYR 
0 247 GLY 
0 248 ARG 
0 249 GLY 
0 250 ALA 
0 251 GLU 
0 252 TYR 
0 253 TRP 
0 254 GLY 
0 255 GLY 
0 256 ASP 
0 257 GLN 
0 258 SER 
0 259 ASP 
0 260 TRP 
0 261 ASP 
0 262 ALA 
0 263 TRP 
0 264 GLY 
0 265 ARG 
0 266 ASP 
0 267 GLN 
0 268 ASP 
0 269 PHE 
0 270 HIS 
0 271 GLU 
0 272 LYS 
0 273 VAL 
0 274 SER 
0 275 TYR 
0 276 ASP 
0 277 ASP 
0 278 THR 
0 279 TRP 
0 280 ALA 
0 281 LYS 
0 282 SER 
0 283 TYR 
0 284 ALA 
0 285 ALA 
0 286 GLU 
0 287 SER 
0 288 TYR 
0 289 ASP 
0 290 GLU 
0 291 TRP 
0 292 ASP 
0 293 ASN 
0 294 ARG 
0 295 ASP 
0 296 ALA 
0 297 ASP 
0 298 LYS 
0 299 TRP 
0 300 GLY 
0 301 GLY 
0 302 GLN 
0 303 ALA 
0 304 TRP 
0 305 GLY 
0 306 ARG 
0 307 ASP 
0 308 ARG 
0 309 ASP 
0 310 ILE 
0 311 TYR 
0 312 GLY 
0 313 ALA 
0 314 SER 
0 315 SER 
0 316 TYR 
0 317 GLY 
0 318 GLY 
0 319 LYS 
0 320 ALA 
0 321 SER 
0 322 ALA 
0 323 ASP 
0 324 LYS 
0 325 TYR 
0 326 ASN 
0 327 SER 
0 328 TYR 
0 329 GLY 
0 330 LYS 
0 331 LYS 
0 332 GLY 
0 333 GLY 
0 334 HIS 
0 335 GLY 
0 336 GLY 
0 337 TRP 
0 338 GLY 
0 339 GLY 
0 340 GLN 
0 341 GLN 
0 342 PHE 
0 343 ALA 
0 344 LYS 
0 345 GLY 
0 346 ALA 
0 347 GLU 
0 348 HIS 
0 349 TRP 
0 350 GLY 
0 351 GLY 
0 352 ALA 
0 353 SER 
0 354 LYS 
0 355 ALA 
0 356 SER 
0 357 ALA 
0 358 ALA 
0 359 ALA 
0 360 HIS 
0 361 ALA 
0 362 GLY 
0 363 TYR 
0 364 ASP 
0 365 ASN 
0 366 ASP 
0 367 THR 
0 368 TRP 
0 369 ALA 
0 370 LYS 
0 371 GLN 
0 372 ALA 
0 373 TYR 
0 374 GLY 
0 375 GLN 
0 376 ASP 
0 377 GLN 
0 378 ASP 
0 379 ALA 
0 380 ARG 
0 381 TRP 
0 382 GLY 
0 383 LYS 
0 384 SER 
0 385 TYR 
0 386 ASP 
0 387 SER 
0 388 VAL 
0 389 SER 
0 390 ALA 
0 391 ARG 
0 392 SER 
0 393 TYR 
0 394 ASP 
0 395 ASN 
0 396 LYS 
0 397 LYS 
0 398 TYR 
0 399 ALA 
0 400 ARG 
0 401 TRP 
0 402 LEU 
0 403 GLN 
0 404 ALA 
0 405 ASP 
0 406 ASP 
0 407 ASP 
0 408 GLN 
0 409 TRP 
0 410 ALA 
0 411 GLU 
0 412 ASP 
0 413 TYR 
0 414 ASP 
0 415 ARG 
0 416 PHE 
0 417 ASP 
0 418 ASP 
0 419 LYS 
0 420 ASP 
0 421 ALA 
0 422 GLY 
0 423 ALA 
0 424 TYR 
0 425 GLY 
0 426 LYS 
0 427 ALA 
0 428 ALA 
0 429 SER 
0 430 VAL 
0 431 TRP 
0 432 ALA 
0 433 LYS 
0 434 GLY 
0 435 GLN 
0 436 PRO 
0 437 ALA 
0 438 LYS 
0 439 LYS 
0 440 GLY 
0 441 TRP 
0 442 GLY 
0 443 LYS 
0 444 GLY 
0 445 ASP 
0 446 GLY 
0 447 PHE 
0 448 GLY 
0 449 VAL 
0 450 GLY 
0 451 GLY 
0 452 GLU 
0 453 TYR 
0 454 ASP 
0 455 ALA 
0 456 ALA 
0 457 SER 
0 458 ARG 
0 459 ALA 
0 460 GLY 
0 461 ARG 
0 462 VAL 
0 463 SER 
0 464 GLY 
0 465 ASP 
0 466 GLY 
0 467 LYS 
0 468 SER 
0 469 GLY 
0 470 SER 
0 471 ASP 
0 472 TRP 
0 473 ASP 
0 474 ALA 
0 475 TRP 
0 476 GLY 
0 477 ARG 
0 478 ASP 
0 479 GLN 
0 480 ASP 
0 481 LEU 
0 482 GLU 
0 483 VAL 
0 484 ASP 
0 485 GLU 
0 486 SER 
0 487 TYR 
0 488 GLU 
0 489 GLN 
0 490 THR 
0 491 TRP 
0 492 ALA 
0 493 LYS 
0 494 SER 
0 495 TYR 
0 496 ASP 
0 497 ALA 
0 498 GLU 
0 499 SER 
0 500 TYR 
0 501 ASP 
0 502 GLU 
0 503 TRP 
0 504 ASP 
0 505 ASN 
0 506 LEU 
0 507 ASP 
0 508 ARG 
0 509 ASP 
0 510 LYS 
0 511 TRP 
0 512 GLY 
0 513 ALA 
0 514 GLN 
0 515 ALA 
0 516 TRP 
0 517 GLY 
0 518 LYS 
0 519 ASP 
0 520 ARG 
0 521 ASP 
0 522 LEU 
0 523 TYR 
0 524 GLY 
0 525 ALA 
0 526 SER 
0 527 SER 
0 528 TYR 
0 529 ASN 
0 530 GLY 
0 531 ALA 
0 532 ALA 
0 533 SER 
0 534 ALA 
0 535 ALA 
0 536 ASP 
0 537 HIS 
0 538 THR 
0 539 VAL 
0 540 LYS 
0 541 ALA 
0 542 TYR 
0 543 GLY 
0 544 GLY 
0 545 LYS 
0 546 ALA 
0 547 GLY 
0 548 TRP 
0 549 GLY 
0 550 GLY 
0 551 LYS 
0 552 ALA 
0 553 GLY 
0 554 TRP 
0 555 GLY 
0 556 LYS 
0 557 GLY 
0 558 GLN 
0 559 GLN 
0 560 GLY 
0 561 TRP 
0 562 GLY 
0 563 HIS 
0 564 GLY 
0 565 ALA 
0 566 VAL 
0 567 ALA 
0 568 TYR 
0 569 GLY 
0 570 GLY 
0 571 LYS 
0 572 ALA 
0 573 SER 
0 574 ALA 
0 575 ALA 
0 576 ASP 
0 577 TYR 
0 578 GLN 
0 579 ALA 
0 580 SER 
0 581 MET 
0 582 GLY 
0 583 LYS 
0 584 LYS 
0 585 ALA 
0 586 SER 
0 587 ALA 
0 588 GLY 
0 589 ALA 
0 590 TYR 
0 591 ASP 
0 592 ALA 
0 593 ASP 
0 594 ALA 
0 595 TRP 
0 596 ALA 
0 597 LYS 
0 598 GLN 
0 599 ALA 
0 600 TYR 
0 601 GLY 
0 602 SER 
0 603 ASP 
0 604 TYR 
0 605 ASP 
0 606 SER 
0 607 ARG 
0 608 TRP 
0 609 GLY 
0 610 LYS 
0 611 SER 
0 612 TYR 
0 613 ASP 
0 614 PHE 
0 615 VAL 
0 616 ASN 
0 617 ALA 
0 618 ASN 
0 619 GLU 
0 620 TYR 
0 621 ASP 
0 622 ASP 
0 623 GLU 
0 624 GLN 
0 625 TYR 
0 626 ALA 
0 627 ARG 
0 628 LYS 
0 629 VAL 
0 630 ARG 
0 631 ALA 
0 632 ASP 
0 633 ASP 
0 634 ASP 
0 635 GLN 
0 636 TRP 
0 637 ALA 
0 638 GLU 
0 639 ASP 
0 640 TRP 
0 641 ASP 
0 642 VAL 
0 643 TYR 
0 644 SER 
0 645 LYS 
0 646 LYS 
0 647 ASP 
0 648 ALA 
0 649 ASP 
0 650 VAL 
0 651 TYR 
0 652 GLY 
0 653 LYS 
0 654 ASP 
0 655 ALA 
0 656 SER 
0 657 MET 
0 658 ASN 
0 659 ARG 
0 660 SER 
0 661 VAL 
0 662 PRO 
0 663 LYS 
0 664 ILE 
0 665 THR 
0 666 LYS 
0 667 THR 
0 668 THR 
0 669 TYR 
0 670 THR 
0 671 PRO 
0 672 HIS 
0 673 VAL 
0 674 SER 
0 675 TYR 
0 676 GLY 
0 677 GLY 
0 678 TYR 
0 679 GLY 
0 680 TYR 
0 681 GLY 
0 682 HIS 
0 683 GLY 
0 684 GLY 
0 685 HIS 
0 686 GLY 
0 687 TRP 
#
loop_
_chem_comp.id
_chem_comp.type
_chem_comp.name
ALA 'L-peptide linking' ALANINE         
ARG 'L-peptide linking' ARGININE        
ASN 'L-peptide linking' ASPARAGINE      
ASP 'L-peptide linking' 'ASPARTIC ACID' 
CYS 'L-peptide linking' CYSTEINE        
GLN 'L-peptide linking' GLUTAMINE       
GLU 'L-peptide linking' 'GLUTAMIC ACID' 
HIS 'L-peptide linking' HISTIDINE       
ILE 'L-peptide linking' ISOLEUCINE      
LEU 'L-peptide linking' LEUCINE         
LYS 'L-peptide linking' LYSINE          
MET 'L-peptide linking' METHIONINE      
PHE 'L-peptide linking' PHENYLALANINE   
PRO 'L-peptide linking' PROLINE         
SER 'L-peptide linking' SERINE          
THR 'L-peptide linking' THREONINE       
TRP 'L-peptide linking' TRYPTOPHAN      
TYR 'L-peptide linking' TYROSINE        
VAL 'L-peptide linking' VALINE          
GLY 'peptide linking'   GLYCINE         
#
loop_
_atom_site.group_PDB
_atom_site.id
_atom_site.type_symbol
_atom_site.label_atom_id
_atom_site.label_alt_id
_atom_site.label_comp_id
_atom_site.label_asym_id
_atom_site.label_entity_id
_atom_site.label_seq_id
_atom_site.pdbx_PDB_ins_code
_atom_site.Cartn_x
_atom_site.Cartn_y
_atom_site.Cartn_z
_atom_site.occupancy
_atom_site.B_iso_or_equiv
_atom_site.auth_seq_id
_atom_site.auth_asym_id
_atom_site.pdbx_PDB_model_num
ATOM 1    N N   . MET A 0 1   . 48.210   43.268  -86.672  1.00 33.89 1   A 1 
ATOM 2    C CA  . MET A 0 1   . 48.295   44.405  -85.719  1.00 33.89 1   A 1 
ATOM 3    C C   . MET A 0 1   . 47.039   44.410  -84.853  1.00 33.89 1   A 1 
ATOM 4    C CB  . MET A 0 1   . 48.437   45.759  -86.442  1.00 33.89 1   A 1 
ATOM 5    O O   . MET A 0 1   . 46.037   43.907  -85.329  1.00 33.89 1   A 1 
ATOM 6    C CG  . MET A 0 1   . 49.852   45.991  -86.986  1.00 33.89 1   A 1 
ATOM 7    S SD  . MET A 0 1   . 50.085   47.613  -87.761  1.00 33.89 1   A 1 
ATOM 8    C CE  . MET A 0 1   . 49.740   47.229  -89.502  1.00 33.89 1   A 1 
ATOM 9    N N   . LYS A 0 2   . 47.139   44.939  -83.622  1.00 30.08 2   A 1 
ATOM 10   C CA  . LYS A 0 2   . 46.084   45.290  -82.636  1.00 30.08 2   A 1 
ATOM 11   C C   . LYS A 0 2   . 44.601   45.074  -83.036  1.00 30.08 2   A 1 
ATOM 12   C CB  . LYS A 0 2   . 46.226   46.798  -82.311  1.00 30.08 2   A 1 
ATOM 13   O O   . LYS A 0 2   . 44.167   45.664  -84.022  1.00 30.08 2   A 1 
ATOM 14   C CG  . LYS A 0 2   . 47.627   47.299  -81.912  1.00 30.08 2   A 1 
ATOM 15   C CD  . LYS A 0 2   . 47.597   48.821  -81.685  1.00 30.08 2   A 1 
ATOM 16   C CE  . LYS A 0 2   . 48.982   49.349  -81.284  1.00 30.08 2   A 1 
ATOM 17   N NZ  . LYS A 0 2   . 48.964   50.814  -81.032  1.00 30.08 2   A 1 
ATOM 18   N N   . SER A 0 3   . 43.810   44.407  -82.176  1.00 29.97 3   A 1 
ATOM 19   C CA  . SER A 0 3   . 42.795   45.053  -81.295  1.00 29.97 3   A 1 
ATOM 20   C C   . SER A 0 3   . 41.686   44.099  -80.780  1.00 29.97 3   A 1 
ATOM 21   C CB  . SER A 0 3   . 42.098   46.245  -81.972  1.00 29.97 3   A 1 
ATOM 22   O O   . SER A 0 3   . 41.462   43.043  -81.353  1.00 29.97 3   A 1 
ATOM 23   O OG  . SER A 0 3   . 42.951   47.375  -81.985  1.00 29.97 3   A 1 
ATOM 24   N N   . PHE A 0 4   . 40.962   44.563  -79.745  1.00 37.75 4   A 1 
ATOM 25   C CA  . PHE A 0 4   . 39.613   44.149  -79.284  1.00 37.75 4   A 1 
ATOM 26   C C   . PHE A 0 4   . 39.422   42.893  -78.403  1.00 37.75 4   A 1 
ATOM 27   C CB  . PHE A 0 4   . 38.570   44.306  -80.402  1.00 37.75 4   A 1 
ATOM 28   O O   . PHE A 0 4   . 38.949   41.851  -78.834  1.00 37.75 4   A 1 
ATOM 29   C CG  . PHE A 0 4   . 38.568   45.698  -81.010  1.00 37.75 4   A 1 
ATOM 30   C CD1 . PHE A 0 4   . 38.326   46.823  -80.196  1.00 37.75 4   A 1 
ATOM 31   C CD2 . PHE A 0 4   . 38.866   45.878  -82.374  1.00 37.75 4   A 1 
ATOM 32   C CE1 . PHE A 0 4   . 38.423   48.119  -80.731  1.00 37.75 4   A 1 
ATOM 33   C CE2 . PHE A 0 4   . 38.954   47.175  -82.912  1.00 37.75 4   A 1 
ATOM 34   C CZ  . PHE A 0 4   . 38.742   48.295  -82.088  1.00 37.75 4   A 1 
ATOM 35   N N   . ALA A 0 5   . 39.701   43.099  -77.111  1.00 33.91 5   A 1 
ATOM 36   C CA  . ALA A 0 5   . 38.711   43.145  -76.018  1.00 33.91 5   A 1 
ATOM 37   C C   . ALA A 0 5   . 37.684   42.001  -75.797  1.00 33.91 5   A 1 
ATOM 38   C CB  . ALA A 0 5   . 38.015   44.513  -76.041  1.00 33.91 5   A 1 
ATOM 39   O O   . ALA A 0 5   . 36.714   41.822  -76.525  1.00 33.91 5   A 1 
ATOM 40   N N   . ILE A 0 6   . 37.871   41.379  -74.630  1.00 27.98 6   A 1 
ATOM 41   C CA  . ILE A 0 6   . 37.007   40.512  -73.811  1.00 27.98 6   A 1 
ATOM 42   C C   . ILE A 0 6   . 35.598   41.084  -73.520  1.00 27.98 6   A 1 
ATOM 43   C CB  . ILE A 0 6   . 37.752   40.390  -72.448  1.00 27.98 6   A 1 
ATOM 44   O O   . ILE A 0 6   . 35.498   42.242  -73.120  1.00 27.98 6   A 1 
ATOM 45   C CG1 . ILE A 0 6   . 39.153   39.733  -72.573  1.00 27.98 6   A 1 
ATOM 46   C CG2 . ILE A 0 6   . 36.943   39.654  -71.365  1.00 27.98 6   A 1 
ATOM 47   C CD1 . ILE A 0 6   . 40.132   40.221  -71.494  1.00 27.98 6   A 1 
ATOM 48   N N   . ALA A 0 7   . 34.563   40.228  -73.595  1.00 33.00 7   A 1 
ATOM 49   C CA  . ALA A 0 7   . 33.389   40.078  -72.691  1.00 33.00 7   A 1 
ATOM 50   C C   . ALA A 0 7   . 32.406   39.082  -73.362  1.00 33.00 7   A 1 
ATOM 51   C CB  . ALA A 0 7   . 32.678   41.416  -72.438  1.00 33.00 7   A 1 
ATOM 52   O O   . ALA A 0 7   . 32.084   39.270  -74.529  1.00 33.00 7   A 1 
ATOM 53   N N   . LEU A 0 8   . 31.948   37.950  -72.808  1.00 27.20 8   A 1 
ATOM 54   C CA  . LEU A 0 8   . 31.576   37.540  -71.441  1.00 27.20 8   A 1 
ATOM 55   C C   . LEU A 0 8   . 30.266   38.175  -70.928  1.00 27.20 8   A 1 
ATOM 56   C CB  . LEU A 0 8   . 32.743   37.560  -70.428  1.00 27.20 8   A 1 
ATOM 57   O O   . LEU A 0 8   . 30.286   39.166  -70.208  1.00 27.20 8   A 1 
ATOM 58   C CG  . LEU A 0 8   . 32.631   36.495  -69.307  1.00 27.20 8   A 1 
ATOM 59   C CD1 . LEU A 0 8   . 33.799   36.659  -68.335  1.00 27.20 8   A 1 
ATOM 60   C CD2 . LEU A 0 8   . 31.339   36.533  -68.485  1.00 27.20 8   A 1 
ATOM 61   N N   . ILE A 0 9   . 29.144   37.513  -71.238  1.00 35.04 9   A 1 
ATOM 62   C CA  . ILE A 0 9   . 27.934   37.431  -70.399  1.00 35.04 9   A 1 
ATOM 63   C C   . ILE A 0 9   . 27.499   35.958  -70.394  1.00 35.04 9   A 1 
ATOM 64   C CB  . ILE A 0 9   . 26.805   38.381  -70.888  1.00 35.04 9   A 1 
ATOM 65   O O   . ILE A 0 9   . 27.453   35.329  -71.450  1.00 35.04 9   A 1 
ATOM 66   C CG1 . ILE A 0 9   . 27.145   39.835  -70.484  1.00 35.04 9   A 1 
ATOM 67   C CG2 . ILE A 0 9   . 25.421   37.974  -70.338  1.00 35.04 9   A 1 
ATOM 68   C CD1 . ILE A 0 9   . 26.108   40.897  -70.872  1.00 35.04 9   A 1 
ATOM 69   N N   . ALA A 0 10  . 27.197   35.408  -69.216  1.00 31.39 10  A 1 
ATOM 70   C CA  . ALA A 0 10  . 26.667   34.054  -69.056  1.00 31.39 10  A 1 
ATOM 71   C C   . ALA A 0 10  . 25.129   34.059  -68.995  1.00 31.39 10  A 1 
ATOM 72   C CB  . ALA A 0 10  . 27.290   33.422  -67.805  1.00 31.39 10  A 1 
ATOM 73   O O   . ALA A 0 10  . 24.526   35.021  -68.520  1.00 31.39 10  A 1 
ATOM 74   N N   . GLY A 0 11  . 24.499   32.966  -69.434  1.00 33.56 11  A 1 
ATOM 75   C CA  . GLY A 0 11  . 23.058   32.734  -69.313  1.00 33.56 11  A 1 
ATOM 76   C C   . GLY A 0 11  . 22.786   31.424  -68.580  1.00 33.56 11  A 1 
ATOM 77   O O   . GLY A 0 11  . 22.773   30.367  -69.203  1.00 33.56 11  A 1 
ATOM 78   N N   . VAL A 0 12  . 22.594   31.493  -67.262  1.00 31.83 12  A 1 
ATOM 79   C CA  . VAL A 0 12  . 22.235   30.331  -66.431  1.00 31.83 12  A 1 
ATOM 80   C C   . VAL A 0 12  . 20.734   30.061  -66.545  1.00 31.83 12  A 1 
ATOM 81   C CB  . VAL A 0 12  . 22.642   30.548  -64.957  1.00 31.83 12  A 1 
ATOM 82   O O   . VAL A 0 12  . 19.929   30.982  -66.433  1.00 31.83 12  A 1 
ATOM 83   C CG1 . VAL A 0 12  . 22.221   29.384  -64.049  1.00 31.83 12  A 1 
ATOM 84   C CG2 . VAL A 0 12  . 24.164   30.708  -64.829  1.00 31.83 12  A 1 
ATOM 85   N N   . ALA A 0 13  . 20.360   28.791  -66.706  1.00 34.93 13  A 1 
ATOM 86   C CA  . ALA A 0 13  . 18.988   28.316  -66.552  1.00 34.93 13  A 1 
ATOM 87   C C   . ALA A 0 13  . 19.007   26.972  -65.806  1.00 34.93 13  A 1 
ATOM 88   C CB  . ALA A 0 13  . 18.327   28.229  -67.934  1.00 34.93 13  A 1 
ATOM 89   O O   . ALA A 0 13  . 19.290   25.930  -66.392  1.00 34.93 13  A 1 
ATOM 90   N N   . ALA A 0 14  . 18.742   27.019  -64.501  1.00 30.92 14  A 1 
ATOM 91   C CA  . ALA A 0 14  . 18.688   25.862  -63.611  1.00 30.92 14  A 1 
ATOM 92   C C   . ALA A 0 14  . 17.369   25.856  -62.817  1.00 30.92 14  A 1 
ATOM 93   C CB  . ALA A 0 14  . 19.922   25.891  -62.694  1.00 30.92 14  A 1 
ATOM 94   O O   . ALA A 0 14  . 16.688   26.877  -62.749  1.00 30.92 14  A 1 
ATOM 95   N N   . ALA A 0 15  . 17.070   24.713  -62.189  1.00 33.17 15  A 1 
ATOM 96   C CA  . ALA A 0 15  . 15.904   24.425  -61.343  1.00 33.17 15  A 1 
ATOM 97   C C   . ALA A 0 15  . 14.522   24.378  -62.044  1.00 33.17 15  A 1 
ATOM 98   C CB  . ALA A 0 15  . 15.922   25.319  -60.095  1.00 33.17 15  A 1 
ATOM 99   O O   . ALA A 0 15  . 14.021   25.347  -62.604  1.00 33.17 15  A 1 
ATOM 100  N N   . GLY A 0 16  . 13.868   23.214  -61.937  1.00 30.06 16  A 1 
ATOM 101  C CA  . GLY A 0 16  . 12.517   22.948  -62.444  1.00 30.06 16  A 1 
ATOM 102  C C   . GLY A 0 16  . 12.126   21.485  -62.215  1.00 30.06 16  A 1 
ATOM 103  O O   . GLY A 0 16  . 12.286   20.654  -63.103  1.00 30.06 16  A 1 
ATOM 104  N N   . ALA A 0 17  . 11.686   21.149  -60.999  1.00 26.98 17  A 1 
ATOM 105  C CA  . ALA A 0 17  . 11.529   19.762  -60.553  1.00 26.98 17  A 1 
ATOM 106  C C   . ALA A 0 17  . 10.219   19.082  -61.025  1.00 26.98 17  A 1 
ATOM 107  C CB  . ALA A 0 17  . 11.629   19.735  -59.023  1.00 26.98 17  A 1 
ATOM 108  O O   . ALA A 0 17  . 9.156    19.706  -60.984  1.00 26.98 17  A 1 
ATOM 109  N N   . PRO A 0 18  . 10.248   17.778  -61.373  1.00 34.29 18  A 1 
ATOM 110  C CA  . PRO A 0 18  . 9.060    16.939  -61.503  1.00 34.29 18  A 1 
ATOM 111  C C   . PRO A 0 18  . 8.864    16.044  -60.263  1.00 34.29 18  A 1 
ATOM 112  C CB  . PRO A 0 18  . 9.324    16.128  -62.772  1.00 34.29 18  A 1 
ATOM 113  O O   . PRO A 0 18  . 9.645    15.130  -60.010  1.00 34.29 18  A 1 
ATOM 114  C CG  . PRO A 0 18  . 10.841   15.910  -62.754  1.00 34.29 18  A 1 
ATOM 115  C CD  . PRO A 0 18  . 11.398   17.089  -61.947  1.00 34.29 18  A 1 
ATOM 116  N N   . ALA A 0 19  . 7.791    16.261  -59.498  1.00 31.08 19  A 1 
ATOM 117  C CA  . ALA A 0 19  . 7.487    15.444  -58.319  1.00 31.08 19  A 1 
ATOM 118  C C   . ALA A 0 19  . 7.057    14.008  -58.693  1.00 31.08 19  A 1 
ATOM 119  C CB  . ALA A 0 19  . 6.423    16.160  -57.478  1.00 31.08 19  A 1 
ATOM 120  O O   . ALA A 0 19  . 6.035    13.805  -59.360  1.00 31.08 19  A 1 
ATOM 121  N N   . ALA A 0 20  . 7.804    13.006  -58.221  1.00 38.23 20  A 1 
ATOM 122  C CA  . ALA A 0 20  . 7.447    11.596  -58.362  1.00 38.23 20  A 1 
ATOM 123  C C   . ALA A 0 20  . 6.275    11.241  -57.429  1.00 38.23 20  A 1 
ATOM 124  C CB  . ALA A 0 20  . 8.687    10.733  -58.100  1.00 38.23 20  A 1 
ATOM 125  O O   . ALA A 0 20  . 6.345    11.412  -56.214  1.00 38.23 20  A 1 
ATOM 126  N N   . LYS A 0 21  . 5.167    10.753  -57.997  1.00 31.06 21  A 1 
ATOM 127  C CA  . LYS A 0 21  . 3.950    10.445  -57.233  1.00 31.06 21  A 1 
ATOM 128  C C   . LYS A 0 21  . 4.057    9.074   -56.569  1.00 31.06 21  A 1 
ATOM 129  C CB  . LYS A 0 21  . 2.708    10.521  -58.134  1.00 31.06 21  A 1 
ATOM 130  O O   . LYS A 0 21  . 3.942    8.060   -57.256  1.00 31.06 21  A 1 
ATOM 131  C CG  . LYS A 0 21  . 2.454    11.946  -58.640  1.00 31.06 21  A 1 
ATOM 132  C CD  . LYS A 0 21  . 1.215    11.998  -59.539  1.00 31.06 21  A 1 
ATOM 133  C CE  . LYS A 0 21  . 1.033    13.439  -60.025  1.00 31.06 21  A 1 
ATOM 134  N NZ  . LYS A 0 21  . -0.137   13.578  -60.925  1.00 31.06 21  A 1 
ATOM 135  N N   . ALA A 0 22  . 4.178    9.048   -55.243  1.00 28.26 22  A 1 
ATOM 136  C CA  . ALA A 0 22  . 3.929    7.842   -54.460  1.00 28.26 22  A 1 
ATOM 137  C C   . ALA A 0 22  . 2.526    7.292   -54.781  1.00 28.26 22  A 1 
ATOM 138  C CB  . ALA A 0 22  . 4.083    8.167   -52.969  1.00 28.26 22  A 1 
ATOM 139  O O   . ALA A 0 22  . 1.546    8.043   -54.803  1.00 28.26 22  A 1 
ATOM 140  N N   . LYS A 0 23  . 2.422    5.987   -55.058  1.00 32.22 23  A 1 
ATOM 141  C CA  . LYS A 0 23  . 1.155    5.340   -55.415  1.00 32.22 23  A 1 
ATOM 142  C C   . LYS A 0 23  . 0.932    4.091   -54.568  1.00 32.22 23  A 1 
ATOM 143  C CB  . LYS A 0 23  . 1.095    5.092   -56.932  1.00 32.22 23  A 1 
ATOM 144  O O   . LYS A 0 23  . 1.290    2.985   -54.957  1.00 32.22 23  A 1 
ATOM 145  C CG  . LYS A 0 23  . -0.369   4.921   -57.359  1.00 32.22 23  A 1 
ATOM 146  C CD  . LYS A 0 23  . -0.495   4.602   -58.850  1.00 32.22 23  A 1 
ATOM 147  C CE  . LYS A 0 23  . -1.982   4.575   -59.220  1.00 32.22 23  A 1 
ATOM 148  N NZ  . LYS A 0 23  . -2.191   4.049   -60.590  1.00 32.22 23  A 1 
ATOM 149  N N   . VAL A 0 24  . 0.338    4.307   -53.399  1.00 25.11 24  A 1 
ATOM 150  C CA  . VAL A 0 24  . 0.009    3.260   -52.428  1.00 25.11 24  A 1 
ATOM 151  C C   . VAL A 0 24  . -1.056   2.312   -52.995  1.00 25.11 24  A 1 
ATOM 152  C CB  . VAL A 0 24  . -0.470   3.890   -51.101  1.00 25.11 24  A 1 
ATOM 153  O O   . VAL A 0 24  . -2.122   2.755   -53.419  1.00 25.11 24  A 1 
ATOM 154  C CG1 . VAL A 0 24  . -0.756   2.831   -50.031  1.00 25.11 24  A 1 
ATOM 155  C CG2 . VAL A 0 24  . 0.579    4.853   -50.522  1.00 25.11 24  A 1 
ATOM 156  N N   . VAL A 0 25  . -0.774   1.009   -52.947  1.00 34.44 25  A 1 
ATOM 157  C CA  . VAL A 0 25  . -1.751   -0.093  -53.005  1.00 34.44 25  A 1 
ATOM 158  C C   . VAL A 0 25  . -1.282   -1.098  -51.940  1.00 34.44 25  A 1 
ATOM 159  C CB  . VAL A 0 25  . -1.822   -0.750  -54.400  1.00 34.44 25  A 1 
ATOM 160  O O   . VAL A 0 25  . -0.263   -1.739  -52.150  1.00 34.44 25  A 1 
ATOM 161  C CG1 . VAL A 0 25  . -2.916   -1.826  -54.420  1.00 34.44 25  A 1 
ATOM 162  C CG2 . VAL A 0 25  . -2.153   0.260   -55.509  1.00 34.44 25  A 1 
ATOM 163  N N   . ALA A 0 26  . -1.778   -1.148  -50.703  1.00 25.60 26  A 1 
ATOM 164  C CA  . ALA A 0 26  . -3.133   -1.055  -50.142  1.00 25.60 26  A 1 
ATOM 165  C C   . ALA A 0 26  . -3.879   -2.408  -50.066  1.00 25.60 26  A 1 
ATOM 166  C CB  . ALA A 0 26  . -4.003   0.083   -50.706  1.00 25.60 26  A 1 
ATOM 167  O O   . ALA A 0 26  . -4.451   -2.864  -51.049  1.00 25.60 26  A 1 
ATOM 168  N N   . VAL A 0 27  . -3.982   -2.893  -48.816  1.00 23.63 27  A 1 
ATOM 169  C CA  . VAL A 0 27  . -5.167   -3.520  -48.184  1.00 23.63 27  A 1 
ATOM 170  C C   . VAL A 0 27  . -5.336   -5.060  -48.185  1.00 23.63 27  A 1 
ATOM 171  C CB  . VAL A 0 27  . -6.463   -2.746  -48.552  1.00 23.63 27  A 1 
ATOM 172  O O   . VAL A 0 27  . -5.472   -5.704  -49.216  1.00 23.63 27  A 1 
ATOM 173  C CG1 . VAL A 0 27  . -7.762   -3.379  -48.051  1.00 23.63 27  A 1 
ATOM 174  C CG2 . VAL A 0 27  . -6.425   -1.335  -47.940  1.00 23.63 27  A 1 
ATOM 175  N N   . ALA A 0 28  . -5.512   -5.551  -46.943  1.00 25.92 28  A 1 
ATOM 176  C CA  . ALA A 0 28  . -6.261   -6.727  -46.458  1.00 25.92 28  A 1 
ATOM 177  C C   . ALA A 0 28  . -5.673   -8.159  -46.529  1.00 25.92 28  A 1 
ATOM 178  C CB  . ALA A 0 28  . -7.712   -6.677  -46.954  1.00 25.92 28  A 1 
ATOM 179  O O   . ALA A 0 28  . -5.459   -8.739  -47.588  1.00 25.92 28  A 1 
ATOM 180  N N   . ALA A 0 29  . -5.603   -8.782  -45.342  1.00 37.73 29  A 1 
ATOM 181  C CA  . ALA A 0 29  . -5.797   -10.224 -45.141  1.00 37.73 29  A 1 
ATOM 182  C C   . ALA A 0 29  . -7.298   -10.590 -45.247  1.00 37.73 29  A 1 
ATOM 183  C CB  . ALA A 0 29  . -5.228   -10.582 -43.759  1.00 37.73 29  A 1 
ATOM 184  O O   . ALA A 0 29  . -8.140   -9.686  -45.204  1.00 37.73 29  A 1 
ATOM 185  N N   . PRO A 0 30  . -7.672   -11.886 -45.320  1.00 33.20 30  A 1 
ATOM 186  C CA  . PRO A 0 30  . -8.257   -12.471 -44.100  1.00 33.20 30  A 1 
ATOM 187  C C   . PRO A 0 30  . -8.105   -14.004 -43.903  1.00 33.20 30  A 1 
ATOM 188  C CB  . PRO A 0 30  . -9.751   -12.149 -44.234  1.00 33.20 30  A 1 
ATOM 189  O O   . PRO A 0 30  . -7.839   -14.758 -44.830  1.00 33.20 30  A 1 
ATOM 190  C CG  . PRO A 0 30  . -10.004  -12.395 -45.722  1.00 33.20 30  A 1 
ATOM 191  C CD  . PRO A 0 30  . -8.630   -12.211 -46.379  1.00 33.20 30  A 1 
ATOM 192  N N   . ALA A 0 31  . -8.455   -14.425 -42.680  1.00 27.86 31  A 1 
ATOM 193  C CA  . ALA A 0 31  . -9.143   -15.675 -42.306  1.00 27.86 31  A 1 
ATOM 194  C C   . ALA A 0 31  . -8.466   -17.063 -42.461  1.00 27.86 31  A 1 
ATOM 195  C CB  . ALA A 0 31  . -10.561  -15.665 -42.892  1.00 27.86 31  A 1 
ATOM 196  O O   . ALA A 0 31  . -8.412   -17.667 -43.526  1.00 27.86 31  A 1 
ATOM 197  N N   . TYR A 0 32  . -8.130   -17.617 -41.289  1.00 26.80 32  A 1 
ATOM 198  C CA  . TYR A 0 32  . -8.318   -19.003 -40.822  1.00 26.80 32  A 1 
ATOM 199  C C   . TYR A 0 32  . -8.941   -20.056 -41.768  1.00 26.80 32  A 1 
ATOM 200  C CB  . TYR A 0 32  . -9.239   -18.929 -39.588  1.00 26.80 32  A 1 
ATOM 201  O O   . TYR A 0 32  . -10.070  -19.905 -42.233  1.00 26.80 32  A 1 
ATOM 202  C CG  . TYR A 0 32  . -8.740   -18.041 -38.465  1.00 26.80 32  A 1 
ATOM 203  C CD1 . TYR A 0 32  . -7.860   -18.571 -37.503  1.00 26.80 32  A 1 
ATOM 204  C CD2 . TYR A 0 32  . -9.154   -16.696 -38.378  1.00 26.80 32  A 1 
ATOM 205  C CE1 . TYR A 0 32  . -7.377   -17.757 -36.461  1.00 26.80 32  A 1 
ATOM 206  C CE2 . TYR A 0 32  . -8.660   -15.875 -37.345  1.00 26.80 32  A 1 
ATOM 207  O OH  . TYR A 0 32  . -7.306   -15.605 -35.393  1.00 26.80 32  A 1 
ATOM 208  C CZ  . TYR A 0 32  . -7.772   -16.404 -36.385  1.00 26.80 32  A 1 
ATOM 209  N N   . GLY A 0 33  . -8.298   -21.229 -41.852  1.00 28.72 33  A 1 
ATOM 210  C CA  . GLY A 0 33  . -8.898   -22.461 -42.383  1.00 28.72 33  A 1 
ATOM 211  C C   . GLY A 0 33  . -8.084   -23.721 -42.058  1.00 28.72 33  A 1 
ATOM 212  O O   . GLY A 0 33  . -7.073   -23.986 -42.699  1.00 28.72 33  A 1 
ATOM 213  N N   . TYR A 0 34  . -8.522   -24.513 -41.072  1.00 26.29 34  A 1 
ATOM 214  C CA  . TYR A 0 34  . -7.961   -25.846 -40.790  1.00 26.29 34  A 1 
ATOM 215  C C   . TYR A 0 34  . -8.352   -26.847 -41.895  1.00 26.29 34  A 1 
ATOM 216  C CB  . TYR A 0 34  . -8.487   -26.370 -39.435  1.00 26.29 34  A 1 
ATOM 217  O O   . TYR A 0 34  . -9.523   -26.923 -42.264  1.00 26.29 34  A 1 
ATOM 218  C CG  . TYR A 0 34  . -7.569   -26.218 -38.233  1.00 26.29 34  A 1 
ATOM 219  C CD1 . TYR A 0 34  . -7.036   -27.368 -37.613  1.00 26.29 34  A 1 
ATOM 220  C CD2 . TYR A 0 34  . -7.313   -24.947 -37.682  1.00 26.29 34  A 1 
ATOM 221  C CE1 . TYR A 0 34  . -6.263   -27.249 -36.442  1.00 26.29 34  A 1 
ATOM 222  C CE2 . TYR A 0 34  . -6.538   -24.825 -36.510  1.00 26.29 34  A 1 
ATOM 223  O OH  . TYR A 0 34  . -5.289   -25.882 -34.741  1.00 26.29 34  A 1 
ATOM 224  C CZ  . TYR A 0 34  . -6.018   -25.980 -35.883  1.00 26.29 34  A 1 
ATOM 225  N N   . GLY A 0 35  . -7.416   -27.686 -42.352  1.00 29.73 35  A 1 
ATOM 226  C CA  . GLY A 0 35  . -7.738   -28.810 -43.240  1.00 29.73 35  A 1 
ATOM 227  C C   . GLY A 0 35  . -6.517   -29.594 -43.723  1.00 29.73 35  A 1 
ATOM 228  O O   . GLY A 0 35  . -5.708   -29.079 -44.489  1.00 29.73 35  A 1 
ATOM 229  N N   . HIS A 0 36  . -6.388   -30.861 -43.315  1.00 29.68 36  A 1 
ATOM 230  C CA  . HIS A 0 36  . -5.331   -31.738 -43.825  1.00 29.68 36  A 1 
ATOM 231  C C   . HIS A 0 36  . -5.598   -32.156 -45.276  1.00 29.68 36  A 1 
ATOM 232  C CB  . HIS A 0 36  . -5.157   -32.984 -42.942  1.00 29.68 36  A 1 
ATOM 233  O O   . HIS A 0 36  . -6.451   -32.997 -45.552  1.00 29.68 36  A 1 
ATOM 234  C CG  . HIS A 0 36  . -4.262   -32.783 -41.748  1.00 29.68 36  A 1 
ATOM 235  C CD2 . HIS A 0 36  . -4.591   -33.016 -40.440  1.00 29.68 36  A 1 
ATOM 236  N ND1 . HIS A 0 36  . -2.926   -32.437 -41.773  1.00 29.68 36  A 1 
ATOM 237  C CE1 . HIS A 0 36  . -2.470   -32.453 -40.509  1.00 29.68 36  A 1 
ATOM 238  N NE2 . HIS A 0 36  . -3.451   -32.801 -39.665  1.00 29.68 36  A 1 
ATOM 239  N N   . GLY A 0 37  . -4.787   -31.634 -46.189  1.00 31.04 37  A 1 
ATOM 240  C CA  . GLY A 0 37  . -4.647   -32.143 -47.546  1.00 31.04 37  A 1 
ATOM 241  C C   . GLY A 0 37  . -3.450   -31.489 -48.222  1.00 31.04 37  A 1 
ATOM 242  O O   . GLY A 0 37  . -3.354   -30.265 -48.242  1.00 31.04 37  A 1 
ATOM 243  N N   . TYR A 0 38  . -2.546   -32.288 -48.794  1.00 35.61 38  A 1 
ATOM 244  C CA  . TYR A 0 38  . -1.446   -31.780 -49.620  1.00 35.61 38  A 1 
ATOM 245  C C   . TYR A 0 38  . -1.987   -31.331 -50.986  1.00 35.61 38  A 1 
ATOM 246  C CB  . TYR A 0 38  . -0.318   -32.818 -49.726  1.00 35.61 38  A 1 
ATOM 247  O O   . TYR A 0 38  . -1.780   -31.983 -52.010  1.00 35.61 38  A 1 
ATOM 248  C CG  . TYR A 0 38  . 0.478    -33.012 -48.448  1.00 35.61 38  A 1 
ATOM 249  C CD1 . TYR A 0 38  . 1.527    -32.124 -48.136  1.00 35.61 38  A 1 
ATOM 250  C CD2 . TYR A 0 38  . 0.189    -34.087 -47.583  1.00 35.61 38  A 1 
ATOM 251  C CE1 . TYR A 0 38  . 2.290    -32.314 -46.968  1.00 35.61 38  A 1 
ATOM 252  C CE2 . TYR A 0 38  . 0.949    -34.277 -46.411  1.00 35.61 38  A 1 
ATOM 253  O OH  . TYR A 0 38  . 2.752    -33.573 -44.986  1.00 35.61 38  A 1 
ATOM 254  C CZ  . TYR A 0 38  . 2.005    -33.391 -46.105  1.00 35.61 38  A 1 
ATOM 255  N N   . GLY A 0 39  . -2.732   -30.224 -50.993  1.00 30.90 39  A 1 
ATOM 256  C CA  . GLY A 0 39  . -3.119   -29.538 -52.217  1.00 30.90 39  A 1 
ATOM 257  C C   . GLY A 0 39  . -1.862   -29.107 -52.968  1.00 30.90 39  A 1 
ATOM 258  O O   . GLY A 0 39  . -0.978   -28.485 -52.384  1.00 30.90 39  A 1 
ATOM 259  N N   . SER A 0 40  . -1.765   -29.461 -54.251  1.00 35.29 40  A 1 
ATOM 260  C CA  . SER A 0 40  . -0.603   -29.129 -55.080  1.00 35.29 40  A 1 
ATOM 261  C C   . SER A 0 40  . -0.496   -27.613 -55.256  1.00 35.29 40  A 1 
ATOM 262  C CB  . SER A 0 40  . -0.705   -29.839 -56.435  1.00 35.29 40  A 1 
ATOM 263  O O   . SER A 0 40  . -1.134   -27.046 -56.144  1.00 35.29 40  A 1 
ATOM 264  O OG  . SER A 0 40  . 0.352    -29.445 -57.289  1.00 35.29 40  A 1 
ATOM 265  N N   . VAL A 0 41  . 0.319    -26.962 -54.423  1.00 35.10 41  A 1 
ATOM 266  C CA  . VAL A 0 41  . 0.558    -25.517 -54.480  1.00 35.10 41  A 1 
ATOM 267  C C   . VAL A 0 41  . 1.209    -25.178 -55.822  1.00 35.10 41  A 1 
ATOM 268  C CB  . VAL A 0 41  . 1.419    -25.027 -53.295  1.00 35.10 41  A 1 
ATOM 269  O O   . VAL A 0 41  . 2.346    -25.563 -56.093  1.00 35.10 41  A 1 
ATOM 270  C CG1 . VAL A 0 41  . 1.478    -23.493 -53.275  1.00 35.10 41  A 1 
ATOM 271  C CG2 . VAL A 0 41  . 0.854    -25.486 -51.943  1.00 35.10 41  A 1 
ATOM 272  N N   . GLY A 0 42  . 0.465    -24.488 -56.688  1.00 36.08 42  A 1 
ATOM 273  C CA  . GLY A 0 42  . 0.982    -23.997 -57.961  1.00 36.08 42  A 1 
ATOM 274  C C   . GLY A 0 42  . 2.054    -22.944 -57.703  1.00 36.08 42  A 1 
ATOM 275  O O   . GLY A 0 42  . 1.748    -21.871 -57.189  1.00 36.08 42  A 1 
ATOM 276  N N   . TYR A 0 43  . 3.302    -23.259 -58.040  1.00 43.31 43  A 1 
ATOM 277  C CA  . TYR A 0 43  . 4.446    -22.390 -57.791  1.00 43.31 43  A 1 
ATOM 278  C C   . TYR A 0 43  . 4.805    -21.583 -59.042  1.00 43.31 43  A 1 
ATOM 279  C CB  . TYR A 0 43  . 5.622    -23.187 -57.202  1.00 43.31 43  A 1 
ATOM 280  O O   . TYR A 0 43  . 4.706    -22.063 -60.175  1.00 43.31 43  A 1 
ATOM 281  C CG  . TYR A 0 43  . 6.283    -24.190 -58.132  1.00 43.31 43  A 1 
ATOM 282  C CD1 . TYR A 0 43  . 5.615    -25.379 -58.486  1.00 43.31 43  A 1 
ATOM 283  C CD2 . TYR A 0 43  . 7.582    -23.947 -58.622  1.00 43.31 43  A 1 
ATOM 284  C CE1 . TYR A 0 43  . 6.215    -26.293 -59.370  1.00 43.31 43  A 1 
ATOM 285  C CE2 . TYR A 0 43  . 8.209    -24.887 -59.462  1.00 43.31 43  A 1 
ATOM 286  O OH  . TYR A 0 43  . 8.105    -26.959 -60.682  1.00 43.31 43  A 1 
ATOM 287  C CZ  . TYR A 0 43  . 7.519    -26.055 -59.851  1.00 43.31 43  A 1 
ATOM 288  N N   . ALA A 0 44  . 5.215    -20.339 -58.817  1.00 42.86 44  A 1 
ATOM 289  C CA  . ALA A 0 44  . 5.734    -19.456 -59.846  1.00 42.86 44  A 1 
ATOM 290  C C   . ALA A 0 44  . 7.221    -19.763 -60.067  1.00 42.86 44  A 1 
ATOM 291  C CB  . ALA A 0 44  . 5.499    -18.014 -59.378  1.00 42.86 44  A 1 
ATOM 292  O O   . ALA A 0 44  . 8.037    -19.549 -59.170  1.00 42.86 44  A 1 
ATOM 293  N N   . LYS A 0 45  . 7.591    -20.241 -61.256  1.00 51.47 45  A 1 
ATOM 294  C CA  . LYS A 0 45  . 8.985    -20.206 -61.708  1.00 51.47 45  A 1 
ATOM 295  C C   . LYS A 0 45  . 9.274    -18.835 -62.297  1.00 51.47 45  A 1 
ATOM 296  C CB  . LYS A 0 45  . 9.263    -21.296 -62.746  1.00 51.47 45  A 1 
ATOM 297  O O   . LYS A 0 45  . 8.473    -18.312 -63.066  1.00 51.47 45  A 1 
ATOM 298  C CG  . LYS A 0 45  . 9.338    -22.684 -62.106  1.00 51.47 45  A 1 
ATOM 299  C CD  . LYS A 0 45  . 9.866    -23.680 -63.140  1.00 51.47 45  A 1 
ATOM 300  C CE  . LYS A 0 45  . 10.025   -25.056 -62.497  1.00 51.47 45  A 1 
ATOM 301  N NZ  . LYS A 0 45  . 10.662   -26.001 -63.439  1.00 51.47 45  A 1 
ATOM 302  N N   . VAL A 0 46  . 10.422   -18.265 -61.947  1.00 53.66 46  A 1 
ATOM 303  C CA  . VAL A 0 46  . 10.930   -17.037 -62.566  1.00 53.66 46  A 1 
ATOM 304  C C   . VAL A 0 46  . 12.070   -17.432 -63.496  1.00 53.66 46  A 1 
ATOM 305  C CB  . VAL A 0 46  . 11.341   -15.987 -61.518  1.00 53.66 46  A 1 
ATOM 306  O O   . VAL A 0 46  . 13.204   -17.626 -63.066  1.00 53.66 46  A 1 
ATOM 307  C CG1 . VAL A 0 46  . 11.702   -14.672 -62.218  1.00 53.66 46  A 1 
ATOM 308  C CG2 . VAL A 0 46  . 10.195   -15.695 -60.537  1.00 53.66 46  A 1 
ATOM 309  N N   . ASP A 0 47  . 11.747   -17.592 -64.774  1.00 56.40 47  A 1 
ATOM 310  C CA  . ASP A 0 47  . 12.705   -17.929 -65.818  1.00 56.40 47  A 1 
ATOM 311  C C   . ASP A 0 47  . 13.326   -16.623 -66.348  1.00 56.40 47  A 1 
ATOM 312  C CB  . ASP A 0 47  . 12.010   -18.764 -66.909  1.00 56.40 47  A 1 
ATOM 313  O O   . ASP A 0 47  . 12.645   -15.779 -66.936  1.00 56.40 47  A 1 
ATOM 314  C CG  . ASP A 0 47  . 11.412   -20.080 -66.377  1.00 56.40 47  A 1 
ATOM 315  O OD1 . ASP A 0 47  . 12.191   -20.928 -65.885  1.00 56.40 47  A 1 
ATOM 316  O OD2 . ASP A 0 47  . 10.171   -20.251 -66.485  1.00 56.40 47  A 1 
ATOM 317  N N   . TYR A 0 48  . 14.620   -16.408 -66.104  1.00 62.79 48  A 1 
ATOM 318  C CA  . TYR A 0 48  . 15.310   -15.168 -66.479  1.00 62.79 48  A 1 
ATOM 319  C C   . TYR A 0 48  . 15.779   -15.209 -67.938  1.00 62.79 48  A 1 
ATOM 320  C CB  . TYR A 0 48  . 16.475   -14.903 -65.517  1.00 62.79 48  A 1 
ATOM 321  O O   . TYR A 0 48  . 16.729   -15.913 -68.276  1.00 62.79 48  A 1 
ATOM 322  C CG  . TYR A 0 48  . 16.037   -14.448 -64.139  1.00 62.79 48  A 1 
ATOM 323  C CD1 . TYR A 0 48  . 15.917   -13.073 -63.851  1.00 62.79 48  A 1 
ATOM 324  C CD2 . TYR A 0 48  . 15.744   -15.401 -63.145  1.00 62.79 48  A 1 
ATOM 325  C CE1 . TYR A 0 48  . 15.524   -12.652 -62.565  1.00 62.79 48  A 1 
ATOM 326  C CE2 . TYR A 0 48  . 15.337   -14.984 -61.865  1.00 62.79 48  A 1 
ATOM 327  O OH  . TYR A 0 48  . 14.841   -13.220 -60.329  1.00 62.79 48  A 1 
ATOM 328  C CZ  . TYR A 0 48  . 15.232   -13.610 -61.570  1.00 62.79 48  A 1 
ATOM 329  N N   . VAL A 0 49  . 15.146   -14.418 -68.807  1.00 67.21 49  A 1 
ATOM 330  C CA  . VAL A 0 49  . 15.465   -14.370 -70.241  1.00 67.21 49  A 1 
ATOM 331  C C   . VAL A 0 49  . 16.624   -13.390 -70.501  1.00 67.21 49  A 1 
ATOM 332  C CB  . VAL A 0 49  . 14.224   -14.012 -71.083  1.00 67.21 49  A 1 
ATOM 333  O O   . VAL A 0 49  . 16.463   -12.190 -70.243  1.00 67.21 49  A 1 
ATOM 334  C CG1 . VAL A 0 49  . 14.546   -14.064 -72.584  1.00 67.21 49  A 1 
ATOM 335  C CG2 . VAL A 0 49  . 13.067   -14.989 -70.825  1.00 67.21 49  A 1 
ATOM 336  N N   . PRO A 0 50  . 17.785   -13.849 -71.015  1.00 64.79 50  A 1 
ATOM 337  C CA  . PRO A 0 50  . 18.915   -12.981 -71.339  1.00 64.79 50  A 1 
ATOM 338  C C   . PRO A 0 50  . 18.681   -12.184 -72.630  1.00 64.79 50  A 1 
ATOM 339  C CB  . PRO A 0 50  . 20.122   -13.914 -71.487  1.00 64.79 50  A 1 
ATOM 340  O O   . PRO A 0 50  . 18.465   -12.751 -73.699  1.00 64.79 50  A 1 
ATOM 341  C CG  . PRO A 0 50  . 19.504   -15.235 -71.940  1.00 64.79 50  A 1 
ATOM 342  C CD  . PRO A 0 50  . 18.144   -15.244 -71.247  1.00 64.79 50  A 1 
ATOM 343  N N   . HIS A 0 51  . 18.824   -10.863 -72.548  1.00 61.15 51  A 1 
ATOM 344  C CA  . HIS A 0 51  . 18.799   -9.944  -73.683  1.00 61.15 51  A 1 
ATOM 345  C C   . HIS A 0 51  . 20.185   -9.309  -73.862  1.00 61.15 51  A 1 
ATOM 346  C CB  . HIS A 0 51  . 17.700   -8.894  -73.468  1.00 61.15 51  A 1 
ATOM 347  O O   . HIS A 0 51  . 20.614   -8.480  -73.059  1.00 61.15 51  A 1 
ATOM 348  C CG  . HIS A 0 51  . 16.309   -9.480  -73.434  1.00 61.15 51  A 1 
ATOM 349  C CD2 . HIS A 0 51  . 15.426   -9.535  -74.479  1.00 61.15 51  A 1 
ATOM 350  N ND1 . HIS A 0 51  . 15.683   -10.052 -72.350  1.00 61.15 51  A 1 
ATOM 351  C CE1 . HIS A 0 51  . 14.452   -10.429 -72.732  1.00 61.15 51  A 1 
ATOM 352  N NE2 . HIS A 0 51  . 14.250   -10.141 -74.028  1.00 61.15 51  A 1 
ATOM 353  N N   . THR A 0 52  . 20.922   -9.716  -74.900  1.00 68.17 52  A 1 
ATOM 354  C CA  . THR A 0 52  . 22.292   -9.238  -75.157  1.00 68.17 52  A 1 
ATOM 355  C C   . THR A 0 52  . 22.303   -8.048  -76.114  1.00 68.17 52  A 1 
ATOM 356  C CB  . THR A 0 52  . 23.195   -10.371 -75.662  1.00 68.17 52  A 1 
ATOM 357  O O   . THR A 0 52  . 22.130   -8.193  -77.326  1.00 68.17 52  A 1 
ATOM 358  C CG2 . THR A 0 52  . 24.653   -9.939  -75.812  1.00 68.17 52  A 1 
ATOM 359  O OG1 . THR A 0 52  . 23.187   -11.436 -74.744  1.00 68.17 52  A 1 
ATOM 360  N N   . HIS A 0 53  . 22.571   -6.860  -75.577  1.00 60.03 53  A 1 
ATOM 361  C CA  . HIS A 0 53  . 22.665   -5.611  -76.328  1.00 60.03 53  A 1 
ATOM 362  C C   . HIS A 0 53  . 24.120   -5.302  -76.708  1.00 60.03 53  A 1 
ATOM 363  C CB  . HIS A 0 53  . 22.015   -4.482  -75.517  1.00 60.03 53  A 1 
ATOM 364  O O   . HIS A 0 53  . 25.046   -5.505  -75.922  1.00 60.03 53  A 1 
ATOM 365  C CG  . HIS A 0 53  . 20.556   -4.743  -75.227  1.00 60.03 53  A 1 
ATOM 366  C CD2 . HIS A 0 53  . 20.046   -5.390  -74.132  1.00 60.03 53  A 1 
ATOM 367  N ND1 . HIS A 0 53  . 19.489   -4.426  -76.042  1.00 60.03 53  A 1 
ATOM 368  C CE1 . HIS A 0 53  . 18.368   -4.870  -75.450  1.00 60.03 53  A 1 
ATOM 369  N NE2 . HIS A 0 53  . 18.660   -5.468  -74.288  1.00 60.03 53  A 1 
ATOM 370  N N   . GLN A 0 54  . 24.340   -4.790  -77.922  1.00 53.29 54  A 1 
ATOM 371  C CA  . GLN A 0 54  . 25.662   -4.327  -78.358  1.00 53.29 54  A 1 
ATOM 372  C C   . GLN A 0 54  . 25.860   -2.890  -77.873  1.00 53.29 54  A 1 
ATOM 373  C CB  . GLN A 0 54  . 25.824   -4.448  -79.886  1.00 53.29 54  A 1 
ATOM 374  O O   . GLN A 0 54  . 25.117   -2.007  -78.291  1.00 53.29 54  A 1 
ATOM 375  C CG  . GLN A 0 54  . 25.474   -5.855  -80.400  1.00 53.29 54  A 1 
ATOM 376  C CD  . GLN A 0 54  . 25.871   -6.109  -81.851  1.00 53.29 54  A 1 
ATOM 377  N NE2 . GLN A 0 54  . 25.255   -7.069  -82.508  1.00 53.29 54  A 1 
ATOM 378  O OE1 . GLN A 0 54  . 26.810   -5.565  -82.401  1.00 53.29 54  A 1 
ATOM 379  N N   . VAL A 0 55  . 26.833   -2.664  -76.988  1.00 64.40 55  A 1 
ATOM 380  C CA  . VAL A 0 55  . 27.081   -1.337  -76.395  1.00 64.40 55  A 1 
ATOM 381  C C   . VAL A 0 55  . 27.987   -0.505  -77.301  1.00 64.40 55  A 1 
ATOM 382  C CB  . VAL A 0 55  . 27.665   -1.460  -74.973  1.00 64.40 55  A 1 
ATOM 383  O O   . VAL A 0 55  . 27.793   0.699   -77.429  1.00 64.40 55  A 1 
ATOM 384  C CG1 . VAL A 0 55  . 27.805   -0.095  -74.289  1.00 64.40 55  A 1 
ATOM 385  C CG2 . VAL A 0 55  . 26.772   -2.327  -74.073  1.00 64.40 55  A 1 
ATOM 386  N N   . GLN A 0 56  . 28.948   -1.147  -77.976  1.00 43.15 56  A 1 
ATOM 387  C CA  . GLN A 0 56  . 29.823   -0.500  -78.955  1.00 43.15 56  A 1 
ATOM 388  C C   . GLN A 0 56  . 30.043   -1.398  -80.190  1.00 43.15 56  A 1 
ATOM 389  C CB  . GLN A 0 56  . 31.168   -0.134  -78.305  1.00 43.15 56  A 1 
ATOM 390  O O   . GLN A 0 56  . 30.342   -2.587  -80.037  1.00 43.15 56  A 1 
ATOM 391  C CG  . GLN A 0 56  . 31.032   0.919   -77.188  1.00 43.15 56  A 1 
ATOM 392  C CD  . GLN A 0 56  . 32.374   1.364   -76.618  1.00 43.15 56  A 1 
ATOM 393  N NE2 . GLN A 0 56  . 32.389   2.316   -75.711  1.00 43.15 56  A 1 
ATOM 394  O OE1 . GLN A 0 56  . 33.430   0.875   -76.979  1.00 43.15 56  A 1 
ATOM 395  N N   . PRO A 0 57  . 29.917   -0.868  -81.424  1.00 46.59 57  A 1 
ATOM 396  C CA  . PRO A 0 57  . 30.267   -1.593  -82.642  1.00 46.59 57  A 1 
ATOM 397  C C   . PRO A 0 57  . 31.791   -1.637  -82.847  1.00 46.59 57  A 1 
ATOM 398  C CB  . PRO A 0 57  . 29.555   -0.841  -83.769  1.00 46.59 57  A 1 
ATOM 399  O O   . PRO A 0 57  . 32.505   -0.689  -82.523  1.00 46.59 57  A 1 
ATOM 400  C CG  . PRO A 0 57  . 29.563   0.606   -83.274  1.00 46.59 57  A 1 
ATOM 401  C CD  . PRO A 0 57  . 29.420   0.463   -81.757  1.00 46.59 57  A 1 
ATOM 402  N N   . ALA A 0 58  . 32.296   -2.720  -83.445  1.00 44.78 58  A 1 
ATOM 403  C CA  . ALA A 0 58  . 33.728   -2.901  -83.695  1.00 44.78 58  A 1 
ATOM 404  C C   . ALA A 0 58  . 34.265   -1.885  -84.728  1.00 44.78 58  A 1 
ATOM 405  C CB  . ALA A 0 58  . 33.971   -4.356  -84.118  1.00 44.78 58  A 1 
ATOM 406  O O   . ALA A 0 58  . 34.055   -2.019  -85.936  1.00 44.78 58  A 1 
ATOM 407  N N   . LYS A 0 59  . 34.970   -0.855  -84.248  1.00 41.61 59  A 1 
ATOM 408  C CA  . LYS A 0 59  . 35.494   0.248   -85.065  1.00 41.61 59  A 1 
ATOM 409  C C   . LYS A 0 59  . 36.842   -0.120  -85.696  1.00 41.61 59  A 1 
ATOM 410  C CB  . LYS A 0 59  . 35.566   1.508   -84.179  1.00 41.61 59  A 1 
ATOM 411  O O   . LYS A 0 59  . 37.878   -0.044  -85.042  1.00 41.61 59  A 1 
ATOM 412  C CG  . LYS A 0 59  . 35.917   2.791   -84.953  1.00 41.61 59  A 1 
ATOM 413  C CD  . LYS A 0 59  . 35.936   3.994   -83.995  1.00 41.61 59  A 1 
ATOM 414  C CE  . LYS A 0 59  . 36.242   5.306   -84.732  1.00 41.61 59  A 1 
ATOM 415  N NZ  . LYS A 0 59  . 36.304   6.457   -83.790  1.00 41.61 59  A 1 
ATOM 416  N N   . LYS A 0 60  . 36.852   -0.447  -86.994  1.00 37.54 60  A 1 
ATOM 417  C CA  . LYS A 0 60  . 38.101   -0.468  -87.779  1.00 37.54 60  A 1 
ATOM 418  C C   . LYS A 0 60  . 38.640   0.957   -87.919  1.00 37.54 60  A 1 
ATOM 419  C CB  . LYS A 0 60  . 37.903   -1.106  -89.165  1.00 37.54 60  A 1 
ATOM 420  O O   . LYS A 0 60  . 37.967   1.819   -88.481  1.00 37.54 60  A 1 
ATOM 421  C CG  . LYS A 0 60  . 37.828   -2.638  -89.096  1.00 37.54 60  A 1 
ATOM 422  C CD  . LYS A 0 60  . 37.854   -3.249  -90.505  1.00 37.54 60  A 1 
ATOM 423  C CE  . LYS A 0 60  . 37.908   -4.779  -90.409  1.00 37.54 60  A 1 
ATOM 424  N NZ  . LYS A 0 60  . 38.053   -5.409  -91.746  1.00 37.54 60  A 1 
ATOM 425  N N   . ALA A 0 61  . 39.852   1.196   -87.427  1.00 39.26 61  A 1 
ATOM 426  C CA  . ALA A 0 61  . 40.552   2.457   -87.621  1.00 39.26 61  A 1 
ATOM 427  C C   . ALA A 0 61  . 41.207   2.489   -89.013  1.00 39.26 61  A 1 
ATOM 428  C CB  . ALA A 0 61  . 41.559   2.641   -86.478  1.00 39.26 61  A 1 
ATOM 429  O O   . ALA A 0 61  . 42.276   1.919   -89.215  1.00 39.26 61  A 1 
ATOM 430  N N   . ASN A 0 62  . 40.579   3.172   -89.973  1.00 34.88 62  A 1 
ATOM 431  C CA  . ASN A 0 62  . 41.303   3.639   -91.155  1.00 34.88 62  A 1 
ATOM 432  C C   . ASN A 0 62  . 42.194   4.814   -90.730  1.00 34.88 62  A 1 
ATOM 433  C CB  . ASN A 0 62  . 40.330   4.050   -92.276  1.00 34.88 62  A 1 
ATOM 434  O O   . ASN A 0 62  . 41.706   5.754   -90.103  1.00 34.88 62  A 1 
ATOM 435  C CG  . ASN A 0 62  . 39.758   2.887   -93.068  1.00 34.88 62  A 1 
ATOM 436  N ND2 . ASN A 0 62  . 39.020   3.178   -94.113  1.00 34.88 62  A 1 
ATOM 437  O OD1 . ASN A 0 62  . 39.961   1.717   -92.792  1.00 34.88 62  A 1 
ATOM 438  N N   . ALA A 0 63  . 43.482   4.765   -91.070  1.00 34.86 63  A 1 
ATOM 439  C CA  . ALA A 0 63  . 44.434   5.804   -90.697  1.00 34.86 63  A 1 
ATOM 440  C C   . ALA A 0 63  . 44.107   7.137   -91.395  1.00 34.86 63  A 1 
ATOM 441  C CB  . ALA A 0 63  . 45.850   5.309   -91.018  1.00 34.86 63  A 1 
ATOM 442  O O   . ALA A 0 63  . 44.264   7.268   -92.610  1.00 34.86 63  A 1 
ATOM 443  N N   . ALA A 0 64  . 43.676   8.135   -90.620  1.00 29.01 64  A 1 
ATOM 444  C CA  . ALA A 0 64  . 43.625   9.520   -91.073  1.00 29.01 64  A 1 
ATOM 445  C C   . ALA A 0 64  . 45.066   10.047  -91.165  1.00 29.01 64  A 1 
ATOM 446  C CB  . ALA A 0 64  . 42.748   10.334  -90.114  1.00 29.01 64  A 1 
ATOM 447  O O   . ALA A 0 64  . 45.774   10.127  -90.164  1.00 29.01 64  A 1 
ATOM 448  N N   . SER A 0 65  . 45.533   10.329  -92.380  1.00 34.71 65  A 1 
ATOM 449  C CA  . SER A 0 65  . 46.938   10.644  -92.634  1.00 34.71 65  A 1 
ATOM 450  C C   . SER A 0 65  . 47.278   12.110  -92.369  1.00 34.71 65  A 1 
ATOM 451  C CB  . SER A 0 65  . 47.285   10.303  -94.086  1.00 34.71 65  A 1 
ATOM 452  O O   . SER A 0 65  . 46.655   12.979  -92.973  1.00 34.71 65  A 1 
ATOM 453  O OG  . SER A 0 65  . 46.474   11.054  -94.970  1.00 34.71 65  A 1 
ATOM 454  N N   . LYS A 0 66  . 48.368   12.334  -91.623  1.00 29.44 66  A 1 
ATOM 455  C CA  . LYS A 0 66  . 49.088   13.608  -91.443  1.00 29.44 66  A 1 
ATOM 456  C C   . LYS A 0 66  . 48.278   14.774  -90.857  1.00 29.44 66  A 1 
ATOM 457  C CB  . LYS A 0 66  . 49.748   14.063  -92.759  1.00 29.44 66  A 1 
ATOM 458  O O   . LYS A 0 66  . 47.587   15.485  -91.577  1.00 29.44 66  A 1 
ATOM 459  C CG  . LYS A 0 66  . 50.854   13.133  -93.268  1.00 29.44 66  A 1 
ATOM 460  C CD  . LYS A 0 66  . 51.506   13.754  -94.510  1.00 29.44 66  A 1 
ATOM 461  C CE  . LYS A 0 66  . 52.719   12.928  -94.942  1.00 29.44 66  A 1 
ATOM 462  N NZ  . LYS A 0 66  . 53.462   13.596  -96.039  1.00 29.44 66  A 1 
ATOM 463  N N   . ASP A 0 67  . 48.607   15.101  -89.614  1.00 30.94 67  A 1 
ATOM 464  C CA  . ASP A 0 67  . 49.156   16.436  -89.354  1.00 30.94 67  A 1 
ATOM 465  C C   . ASP A 0 67  . 50.590   16.287  -88.794  1.00 30.94 67  A 1 
ATOM 466  C CB  . ASP A 0 67  . 48.209   17.282  -88.485  1.00 30.94 67  A 1 
ATOM 467  O O   . ASP A 0 67  . 51.026   15.162  -88.532  1.00 30.94 67  A 1 
ATOM 468  C CG  . ASP A 0 67  . 48.326   18.782  -88.803  1.00 30.94 67  A 1 
ATOM 469  O OD1 . ASP A 0 67  . 49.353   19.171  -89.411  1.00 30.94 67  A 1 
ATOM 470  O OD2 . ASP A 0 67  . 47.376   19.518  -88.467  1.00 30.94 67  A 1 
ATOM 471  N N   . TYR A 0 68  . 51.358   17.373  -88.709  1.00 29.16 68  A 1 
ATOM 472  C CA  . TYR A 0 68  . 52.814   17.371  -88.499  1.00 29.16 68  A 1 
ATOM 473  C C   . TYR A 0 68  . 53.194   18.150  -87.225  1.00 29.16 68  A 1 
ATOM 474  C CB  . TYR A 0 68  . 53.486   17.985  -89.755  1.00 29.16 68  A 1 
ATOM 475  O O   . TYR A 0 68  . 53.120   19.378  -87.220  1.00 29.16 68  A 1 
ATOM 476  C CG  . TYR A 0 68  . 54.509   17.131  -90.483  1.00 29.16 68  A 1 
ATOM 477  C CD1 . TYR A 0 68  . 55.887   17.329  -90.264  1.00 29.16 68  A 1 
ATOM 478  C CD2 . TYR A 0 68  . 54.080   16.212  -91.461  1.00 29.16 68  A 1 
ATOM 479  C CE1 . TYR A 0 68  . 56.838   16.631  -91.036  1.00 29.16 68  A 1 
ATOM 480  C CE2 . TYR A 0 68  . 55.025   15.515  -92.238  1.00 29.16 68  A 1 
ATOM 481  O OH  . TYR A 0 68  . 57.305   15.079  -92.816  1.00 29.16 68  A 1 
ATOM 482  C CZ  . TYR A 0 68  . 56.405   15.733  -92.035  1.00 29.16 68  A 1 
ATOM 483  N N   . GLY A 0 69  . 53.673   17.482  -86.166  1.00 32.28 69  A 1 
ATOM 484  C CA  . GLY A 0 69  . 54.210   18.212  -85.009  1.00 32.28 69  A 1 
ATOM 485  C C   . GLY A 0 69  . 54.547   17.405  -83.751  1.00 32.28 69  A 1 
ATOM 486  O O   . GLY A 0 69  . 53.663   17.182  -82.939  1.00 32.28 69  A 1 
ATOM 487  N N   . MET A 0 70  . 55.849   17.141  -83.574  1.00 32.66 70  A 1 
ATOM 488  C CA  . MET A 0 70  . 56.584   16.928  -82.310  1.00 32.66 70  A 1 
ATOM 489  C C   . MET A 0 70  . 56.156   15.780  -81.373  1.00 32.66 70  A 1 
ATOM 490  C CB  . MET A 0 70  . 56.689   18.249  -81.530  1.00 32.66 70  A 1 
ATOM 491  O O   . MET A 0 70  . 55.019   15.671  -80.925  1.00 32.66 70  A 1 
ATOM 492  C CG  . MET A 0 70  . 57.357   19.385  -82.322  1.00 32.66 70  A 1 
ATOM 493  S SD  . MET A 0 70  . 59.112   19.162  -82.737  1.00 32.66 70  A 1 
ATOM 494  C CE  . MET A 0 70  . 59.853   19.425  -81.102  1.00 32.66 70  A 1 
ATOM 495  N N   . ASP A 0 71  . 57.140   14.966  -81.004  1.00 36.74 71  A 1 
ATOM 496  C CA  . ASP A 0 71  . 56.983   13.774  -80.172  1.00 36.74 71  A 1 
ATOM 497  C C   . ASP A 0 71  . 56.790   14.131  -78.687  1.00 36.74 71  A 1 
ATOM 498  C CB  . ASP A 0 71  . 58.203   12.861  -80.392  1.00 36.74 71  A 1 
ATOM 499  O O   . ASP A 0 71  . 57.553   14.917  -78.120  1.00 36.74 71  A 1 
ATOM 500  C CG  . ASP A 0 71  . 58.569   12.775  -81.880  1.00 36.74 71  A 1 
ATOM 501  O OD1 . ASP A 0 71  . 57.970   11.935  -82.586  1.00 36.74 71  A 1 
ATOM 502  O OD2 . ASP A 0 71  . 59.375   13.630  -82.322  1.00 36.74 71  A 1 
ATOM 503  N N   . TYR A 0 72  . 55.778   13.541  -78.044  1.00 40.71 72  A 1 
ATOM 504  C CA  . TYR A 0 72  . 55.450   13.786  -76.636  1.00 40.71 72  A 1 
ATOM 505  C C   . TYR A 0 72  . 55.696   12.529  -75.799  1.00 40.71 72  A 1 
ATOM 506  C CB  . TYR A 0 72  . 53.999   14.286  -76.503  1.00 40.71 72  A 1 
ATOM 507  O O   . TYR A 0 72  . 55.235   11.444  -76.159  1.00 40.71 72  A 1 
ATOM 508  C CG  . TYR A 0 72  . 53.824   15.400  -75.487  1.00 40.71 72  A 1 
ATOM 509  C CD1 . TYR A 0 72  . 53.526   15.116  -74.139  1.00 40.71 72  A 1 
ATOM 510  C CD2 . TYR A 0 72  . 53.970   16.737  -75.905  1.00 40.71 72  A 1 
ATOM 511  C CE1 . TYR A 0 72  . 53.369   16.167  -73.212  1.00 40.71 72  A 1 
ATOM 512  C CE2 . TYR A 0 72  . 53.810   17.789  -74.984  1.00 40.71 72  A 1 
ATOM 513  O OH  . TYR A 0 72  . 53.358   18.531  -72.756  1.00 40.71 72  A 1 
ATOM 514  C CZ  . TYR A 0 72  . 53.508   17.508  -73.636  1.00 40.71 72  A 1 
ATOM 515  N N   . GLN A 0 73  . 56.379   12.675  -74.659  1.00 43.09 73  A 1 
ATOM 516  C CA  . GLN A 0 73  . 56.506   11.598  -73.674  1.00 43.09 73  A 1 
ATOM 517  C C   . GLN A 0 73  . 55.116   11.132  -73.227  1.00 43.09 73  A 1 
ATOM 518  C CB  . GLN A 0 73  . 57.281   12.087  -72.440  1.00 43.09 73  A 1 
ATOM 519  O O   . GLN A 0 73  . 54.304   11.945  -72.790  1.00 43.09 73  A 1 
ATOM 520  C CG  . GLN A 0 73  . 58.791   12.225  -72.675  1.00 43.09 73  A 1 
ATOM 521  C CD  . GLN A 0 73  . 59.479   12.910  -71.497  1.00 43.09 73  A 1 
ATOM 522  N NE2 . GLN A 0 73  . 59.440   12.345  -70.308  1.00 43.09 73  A 1 
ATOM 523  O OE1 . GLN A 0 73  . 60.059   13.972  -71.627  1.00 43.09 73  A 1 
ATOM 524  N N   . LYS A 0 74  . 54.865   9.820   -73.273  1.00 48.54 74  A 1 
ATOM 525  C CA  . LYS A 0 74  . 53.709   9.190   -72.623  1.00 48.54 74  A 1 
ATOM 526  C C   . LYS A 0 74  . 54.096   8.544   -71.294  1.00 48.54 74  A 1 
ATOM 527  C CB  . LYS A 0 74  . 52.951   8.269   -73.593  1.00 48.54 74  A 1 
ATOM 528  O O   . LYS A 0 74  . 53.771   7.391   -71.039  1.00 48.54 74  A 1 
ATOM 529  C CG  . LYS A 0 74  . 52.145   9.112   -74.588  1.00 48.54 74  A 1 
ATOM 530  C CD  . LYS A 0 74  . 51.122   8.256   -75.352  1.00 48.54 74  A 1 
ATOM 531  C CE  . LYS A 0 74  . 49.996   9.127   -75.922  1.00 48.54 74  A 1 
ATOM 532  N NZ  . LYS A 0 74  . 49.186   9.729   -74.827  1.00 48.54 74  A 1 
ATOM 533  N N   . SER A 0 75  . 54.738   9.340   -70.441  1.00 50.99 75  A 1 
ATOM 534  C CA  . SER A 0 75  . 54.491   9.193   -69.009  1.00 50.99 75  A 1 
ATOM 535  C C   . SER A 0 75  . 53.068   9.685   -68.750  1.00 50.99 75  A 1 
ATOM 536  C CB  . SER A 0 75  . 55.442   10.033  -68.154  1.00 50.99 75  A 1 
ATOM 537  O O   . SER A 0 75  . 52.730   10.800  -69.157  1.00 50.99 75  A 1 
ATOM 538  O OG  . SER A 0 75  . 56.819   9.799   -68.402  1.00 50.99 75  A 1 
ATOM 539  N N   . THR A 0 76  . 52.243   8.865   -68.116  1.00 56.12 76  A 1 
ATOM 540  C CA  . THR A 0 76  . 50.957   9.285   -67.556  1.00 56.12 76  A 1 
ATOM 541  C C   . THR A 0 76  . 51.124   9.275   -66.046  1.00 56.12 76  A 1 
ATOM 542  C CB  . THR A 0 76  . 49.800   8.380   -68.006  1.00 56.12 76  A 1 
ATOM 543  O O   . THR A 0 76  . 51.526   8.255   -65.496  1.00 56.12 76  A 1 
ATOM 544  C CG2 . THR A 0 76  . 48.438   9.018   -67.742  1.00 56.12 76  A 1 
ATOM 545  O OG1 . THR A 0 76  . 49.904   8.134   -69.399  1.00 56.12 76  A 1 
ATOM 546  N N   . TYR A 0 77  . 50.874   10.428  -65.439  1.00 59.18 77  A 1 
ATOM 547  C CA  . TYR A 0 77  . 50.810   10.642  -63.998  1.00 59.18 77  A 1 
ATOM 548  C C   . TYR A 0 77  . 49.360   11.017  -63.684  1.00 59.18 77  A 1 
ATOM 549  C CB  . TYR A 0 77  . 51.789   11.753  -63.587  1.00 59.18 77  A 1 
ATOM 550  O O   . TYR A 0 77  . 48.740   11.710  -64.504  1.00 59.18 77  A 1 
ATOM 551  C CG  . TYR A 0 77  . 53.238   11.501  -63.979  1.00 59.18 77  A 1 
ATOM 552  C CD1 . TYR A 0 77  . 54.040   10.683  -63.166  1.00 59.18 77  A 1 
ATOM 553  C CD2 . TYR A 0 77  . 53.787   12.092  -65.136  1.00 59.18 77  A 1 
ATOM 554  C CE1 . TYR A 0 77  . 55.382   10.434  -63.514  1.00 59.18 77  A 1 
ATOM 555  C CE2 . TYR A 0 77  . 55.131   11.850  -65.485  1.00 59.18 77  A 1 
ATOM 556  O OH  . TYR A 0 77  . 57.199   10.693  -65.046  1.00 59.18 77  A 1 
ATOM 557  C CZ  . TYR A 0 77  . 55.921   10.996  -64.686  1.00 59.18 77  A 1 
ATOM 558  N N   . SER A 0 78  . 48.817   10.542  -62.569  1.00 71.44 78  A 1 
ATOM 559  C CA  . SER A 0 78  . 47.478   10.900  -62.105  1.00 71.44 78  A 1 
ATOM 560  C C   . SER A 0 78  . 47.439   10.830  -60.588  1.00 71.44 78  A 1 
ATOM 561  C CB  . SER A 0 78  . 46.432   9.948   -62.695  1.00 71.44 78  A 1 
ATOM 562  O O   . SER A 0 78  . 47.397   9.731   -60.056  1.00 71.44 78  A 1 
ATOM 563  O OG  . SER A 0 78  . 45.123   10.338  -62.326  1.00 71.44 78  A 1 
ATOM 564  N N   . ASP A 0 79  . 47.394   12.006  -59.980  1.00 71.90 79  A 1 
ATOM 565  C CA  . ASP A 0 79  . 47.247   12.321  -58.564  1.00 71.90 79  A 1 
ATOM 566  C C   . ASP A 0 79  . 45.762   12.609  -58.239  1.00 71.90 79  A 1 
ATOM 567  C CB  . ASP A 0 79  . 48.193   13.513  -58.233  1.00 71.90 79  A 1 
ATOM 568  O O   . ASP A 0 79  . 45.089   13.325  -58.997  1.00 71.90 79  A 1 
ATOM 569  C CG  . ASP A 0 79  . 48.277   14.715  -59.225  1.00 71.90 79  A 1 
ATOM 570  O OD1 . ASP A 0 79  . 47.896   14.610  -60.424  1.00 71.90 79  A 1 
ATOM 571  O OD2 . ASP A 0 79  . 48.824   15.777  -58.834  1.00 71.90 79  A 1 
ATOM 572  N N   . TRP A 0 80  . 45.208   12.045  -57.155  1.00 73.10 80  A 1 
ATOM 573  C CA  . TRP A 0 80  . 43.807   12.280  -56.762  1.00 73.10 80  A 1 
ATOM 574  C C   . TRP A 0 80  . 43.564   12.241  -55.248  1.00 73.10 80  A 1 
ATOM 575  C CB  . TRP A 0 80  . 42.862   11.293  -57.479  1.00 73.10 80  A 1 
ATOM 576  O O   . TRP A 0 80  . 43.216   11.199  -54.703  1.00 73.10 80  A 1 
ATOM 577  C CG  . TRP A 0 80  . 41.394   11.617  -57.345  1.00 73.10 80  A 1 
ATOM 578  C CD1 . TRP A 0 80  . 40.763   12.575  -58.058  1.00 73.10 80  A 1 
ATOM 579  C CD2 . TRP A 0 80  . 40.378   11.080  -56.428  1.00 73.10 80  A 1 
ATOM 580  C CE2 . TRP A 0 80  . 39.132   11.722  -56.708  1.00 73.10 80  A 1 
ATOM 581  C CE3 . TRP A 0 80  . 40.365   10.157  -55.360  1.00 73.10 80  A 1 
ATOM 582  N NE1 . TRP A 0 80  . 39.435   12.647  -57.684  1.00 73.10 80  A 1 
ATOM 583  C CH2 . TRP A 0 80  . 37.963   10.444  -55.016  1.00 73.10 80  A 1 
ATOM 584  C CZ2 . TRP A 0 80  . 37.939   11.414  -56.032  1.00 73.10 80  A 1 
ATOM 585  C CZ3 . TRP A 0 80  . 39.181   9.839   -54.673  1.00 73.10 80  A 1 
ATOM 586  N N   . ASP A 0 81  . 43.604   13.413  -54.610  1.00 78.90 81  A 1 
ATOM 587  C CA  . ASP A 0 81  . 43.096   13.601  -53.248  1.00 78.90 81  A 1 
ATOM 588  C C   . ASP A 0 81  . 41.554   13.658  -53.198  1.00 78.90 81  A 1 
ATOM 589  C CB  . ASP A 0 81  . 43.582   14.930  -52.642  1.00 78.90 81  A 1 
ATOM 590  O O   . ASP A 0 81  . 40.907   14.394  -53.961  1.00 78.90 81  A 1 
ATOM 591  C CG  . ASP A 0 81  . 45.078   15.232  -52.726  1.00 78.90 81  A 1 
ATOM 592  O OD1 . ASP A 0 81  . 45.805   14.821  -51.803  1.00 78.90 81  A 1 
ATOM 593  O OD2 . ASP A 0 81  . 45.430   16.056  -53.608  1.00 78.90 81  A 1 
ATOM 594  N N   . ALA A 0 82  . 40.962   13.034  -52.180  1.00 79.73 82  A 1 
ATOM 595  C CA  . ALA A 0 82  . 39.639   13.374  -51.666  1.00 79.73 82  A 1 
ATOM 596  C C   . ALA A 0 82  . 39.620   13.380  -50.130  1.00 79.73 82  A 1 
ATOM 597  C CB  . ALA A 0 82  . 38.597   12.417  -52.249  1.00 79.73 82  A 1 
ATOM 598  O O   . ALA A 0 82  . 40.211   12.522  -49.486  1.00 79.73 82  A 1 
ATOM 599  N N   . TRP A 0 83  . 38.893   14.331  -49.538  1.00 83.23 83  A 1 
ATOM 600  C CA  . TRP A 0 83  . 38.632   14.395  -48.096  1.00 83.23 83  A 1 
ATOM 601  C C   . TRP A 0 83  . 37.201   14.866  -47.837  1.00 83.23 83  A 1 
ATOM 602  C CB  . TRP A 0 83  . 39.636   15.328  -47.399  1.00 83.23 83  A 1 
ATOM 603  O O   . TRP A 0 83  . 36.694   15.734  -48.560  1.00 83.23 83  A 1 
ATOM 604  C CG  . TRP A 0 83  . 39.378   15.526  -45.932  1.00 83.23 83  A 1 
ATOM 605  C CD1 . TRP A 0 83  . 39.659   14.618  -44.973  1.00 83.23 83  A 1 
ATOM 606  C CD2 . TRP A 0 83  . 38.662   16.607  -45.249  1.00 83.23 83  A 1 
ATOM 607  C CE2 . TRP A 0 83  . 38.555   16.276  -43.864  1.00 83.23 83  A 1 
ATOM 608  C CE3 . TRP A 0 83  . 38.039   17.805  -45.668  1.00 83.23 83  A 1 
ATOM 609  N NE1 . TRP A 0 83  . 39.177   15.052  -43.755  1.00 83.23 83  A 1 
ATOM 610  C CH2 . TRP A 0 83  . 37.283   18.282  -43.390  1.00 83.23 83  A 1 
ATOM 611  C CZ2 . TRP A 0 83  . 37.885   17.094  -42.942  1.00 83.23 83  A 1 
ATOM 612  C CZ3 . TRP A 0 83  . 37.360   18.634  -44.751  1.00 83.23 83  A 1 
ATOM 613  N N   . GLY A 0 84  . 36.570   14.334  -46.794  1.00 86.71 84  A 1 
ATOM 614  C CA  . GLY A 0 84  . 35.251   14.759  -46.346  1.00 86.71 84  A 1 
ATOM 615  C C   . GLY A 0 84  . 35.033   14.592  -44.847  1.00 86.71 84  A 1 
ATOM 616  O O   . GLY A 0 84  . 35.795   13.923  -44.147  1.00 86.71 84  A 1 
ATOM 617  N N   . ARG A 0 85  . 33.989   15.273  -44.372  1.00 86.21 85  A 1 
ATOM 618  C CA  . ARG A 0 85  . 33.448   15.165  -43.020  1.00 86.21 85  A 1 
ATOM 619  C C   . ARG A 0 85  . 31.979   15.573  -43.036  1.00 86.21 85  A 1 
ATOM 620  C CB  . ARG A 0 85  . 34.280   16.030  -42.059  1.00 86.21 85  A 1 
ATOM 621  O O   . ARG A 0 85  . 31.686   16.660  -43.547  1.00 86.21 85  A 1 
ATOM 622  C CG  . ARG A 0 85  . 33.784   15.955  -40.607  1.00 86.21 85  A 1 
ATOM 623  C CD  . ARG A 0 85  . 34.848   16.541  -39.673  1.00 86.21 85  A 1 
ATOM 624  N NE  . ARG A 0 85  . 34.513   16.307  -38.263  1.00 86.21 85  A 1 
ATOM 625  N NH1 . ARG A 0 85  . 36.612   16.443  -37.311  1.00 86.21 85  A 1 
ATOM 626  N NH2 . ARG A 0 85  . 34.851   16.316  -36.024  1.00 86.21 85  A 1 
ATOM 627  C CZ  . ARG A 0 85  . 35.319   16.363  -37.224  1.00 86.21 85  A 1 
ATOM 628  N N   . ASP A 0 86  . 31.098   14.750  -42.482  1.00 90.17 86  A 1 
ATOM 629  C CA  . ASP A 0 86  . 29.687   15.089  -42.245  1.00 90.17 86  A 1 
ATOM 630  C C   . ASP A 0 86  . 29.397   15.138  -40.733  1.00 90.17 86  A 1 
ATOM 631  C CB  . ASP A 0 86  . 28.738   14.167  -43.047  1.00 90.17 86  A 1 
ATOM 632  O O   . ASP A 0 86  . 30.226   14.705  -39.933  1.00 90.17 86  A 1 
ATOM 633  C CG  . ASP A 0 86  . 27.527   14.932  -43.617  1.00 90.17 86  A 1 
ATOM 634  O OD1 . ASP A 0 86  . 27.161   15.981  -43.030  1.00 90.17 86  A 1 
ATOM 635  O OD2 . ASP A 0 86  . 27.033   14.560  -44.710  1.00 90.17 86  A 1 
ATOM 636  N N   . GLN A 0 87  . 28.301   15.788  -40.323  1.00 87.97 87  A 1 
ATOM 637  C CA  . GLN A 0 87  . 27.959   15.989  -38.903  1.00 87.97 87  A 1 
ATOM 638  C C   . GLN A 0 87  . 26.448   16.104  -38.678  1.00 87.97 87  A 1 
ATOM 639  C CB  . GLN A 0 87  . 28.625   17.265  -38.338  1.00 87.97 87  A 1 
ATOM 640  O O   . GLN A 0 87  . 25.861   17.152  -38.973  1.00 87.97 87  A 1 
ATOM 641  C CG  . GLN A 0 87  . 30.132   17.105  -38.137  1.00 87.97 87  A 1 
ATOM 642  C CD  . GLN A 0 87  . 30.799   18.207  -37.325  1.00 87.97 87  A 1 
ATOM 643  N NE2 . GLN A 0 87  . 31.961   17.918  -36.800  1.00 87.97 87  A 1 
ATOM 644  O OE1 . GLN A 0 87  . 30.344   19.331  -37.141  1.00 87.97 87  A 1 
ATOM 645  N N   . ASP A 0 88  . 25.841   15.091  -38.057  1.00 92.67 88  A 1 
ATOM 646  C CA  . ASP A 0 88  . 24.405   15.058  -37.746  1.00 92.67 88  A 1 
ATOM 647  C C   . ASP A 0 88  . 24.131   14.941  -36.228  1.00 92.67 88  A 1 
ATOM 648  C CB  . ASP A 0 88  . 23.685   13.982  -38.601  1.00 92.67 88  A 1 
ATOM 649  O O   . ASP A 0 88  . 24.907   14.372  -35.459  1.00 92.67 88  A 1 
ATOM 650  C CG  . ASP A 0 88  . 22.675   14.541  -39.629  1.00 92.67 88  A 1 
ATOM 651  O OD1 . ASP A 0 88  . 22.223   15.703  -39.464  1.00 92.67 88  A 1 
ATOM 652  O OD2 . ASP A 0 88  . 22.219   13.777  -40.512  1.00 92.67 88  A 1 
ATOM 653  N N   . LEU A 0 89  . 23.026   15.542  -35.755  1.00 91.06 89  A 1 
ATOM 654  C CA  . LEU A 0 89  . 22.688   15.643  -34.321  1.00 91.06 89  A 1 
ATOM 655  C C   . LEU A 0 89  . 21.167   15.737  -34.078  1.00 91.06 89  A 1 
ATOM 656  C CB  . LEU A 0 89  . 23.423   16.873  -33.736  1.00 91.06 89  A 1 
ATOM 657  O O   . LEU A 0 89  . 20.505   16.642  -34.592  1.00 91.06 89  A 1 
ATOM 658  C CG  . LEU A 0 89  . 23.133   17.190  -32.255  1.00 91.06 89  A 1 
ATOM 659  C CD1 . LEU A 0 89  . 23.629   16.111  -31.295  1.00 91.06 89  A 1 
ATOM 660  C CD2 . LEU A 0 89  . 23.814   18.501  -31.852  1.00 91.06 89  A 1 
ATOM 661  N N   . ALA A 0 90  . 20.614   14.870  -33.218  1.00 96.87 90  A 1 
ATOM 662  C CA  . ALA A 0 90  . 19.179   14.819  -32.884  1.00 96.87 90  A 1 
ATOM 663  C C   . ALA A 0 90  . 18.894   14.543  -31.383  1.00 96.87 90  A 1 
ATOM 664  C CB  . ALA A 0 90  . 18.521   13.765  -33.784  1.00 96.87 90  A 1 
ATOM 665  O O   . ALA A 0 90  . 19.604   13.765  -30.750  1.00 96.87 90  A 1 
ATOM 666  N N   . ILE A 0 91  . 17.856   15.177  -30.799  1.00 95.59 91  A 1 
ATOM 667  C CA  . ILE A 0 91  . 17.550   15.188  -29.339  1.00 95.59 91  A 1 
ATOM 668  C C   . ILE A 0 91  . 16.016   15.271  -29.063  1.00 95.59 91  A 1 
ATOM 669  C CB  . ILE A 0 91  . 18.290   16.384  -28.660  1.00 95.59 91  A 1 
ATOM 670  O O   . ILE A 0 91  . 15.335   15.993  -29.791  1.00 95.59 91  A 1 
ATOM 671  C CG1 . ILE A 0 91  . 19.818   16.386  -28.944  1.00 95.59 91  A 1 
ATOM 672  C CG2 . ILE A 0 91  . 18.012   16.405  -27.143  1.00 95.59 91  A 1 
ATOM 673  C CD1 . ILE A 0 91  . 20.636   17.500  -28.276  1.00 95.59 91  A 1 
ATOM 674  N N   . ASP A 0 92  . 15.482   14.603  -28.013  1.00 95.69 92  A 1 
ATOM 675  C CA  . ASP A 0 92  . 14.038   14.576  -27.599  1.00 95.69 92  A 1 
ATOM 676  C C   . ASP A 0 92  . 13.799   14.352  -26.051  1.00 95.69 92  A 1 
ATOM 677  C CB  . ASP A 0 92  . 13.350   13.472  -28.434  1.00 95.69 92  A 1 
ATOM 678  O O   . ASP A 0 92  . 14.656   13.724  -25.430  1.00 95.69 92  A 1 
ATOM 679  C CG  . ASP A 0 92  . 11.826   13.610  -28.535  1.00 95.69 92  A 1 
ATOM 680  O OD1 . ASP A 0 92  . 11.272   14.560  -27.933  1.00 95.69 92  A 1 
ATOM 681  O OD2 . ASP A 0 92  . 11.214   12.773  -29.237  1.00 95.69 92  A 1 
ATOM 682  N N   . GLU A 0 93  . 12.701   14.836  -25.390  1.00 95.33 93  A 1 
ATOM 683  C CA  . GLU A 0 93  . 12.505   14.877  -23.879  1.00 95.33 93  A 1 
ATOM 684  C C   . GLU A 0 93  . 11.036   15.101  -23.272  1.00 95.33 93  A 1 
ATOM 685  C CB  . GLU A 0 93  . 13.470   15.967  -23.346  1.00 95.33 93  A 1 
ATOM 686  O O   . GLU A 0 93  . 10.232   15.787  -23.903  1.00 95.33 93  A 1 
ATOM 687  C CG  . GLU A 0 93  . 13.589   16.005  -21.816  1.00 95.33 93  A 1 
ATOM 688  C CD  . GLU A 0 93  . 14.814   16.789  -21.314  1.00 95.33 93  A 1 
ATOM 689  O OE1 . GLU A 0 93  . 15.456   16.284  -20.358  1.00 95.33 93  A 1 
ATOM 690  O OE2 . GLU A 0 93  . 15.086   17.897  -21.826  1.00 95.33 93  A 1 
ATOM 691  N N   . SER A 0 94  . 10.637   14.584  -22.052  1.00 89.02 94  A 1 
ATOM 692  C CA  . SER A 0 94  . 9.240    14.648  -21.403  1.00 89.02 94  A 1 
ATOM 693  C C   . SER A 0 94  . 9.025    14.314  -19.834  1.00 89.02 94  A 1 
ATOM 694  C CB  . SER A 0 94  . 8.346    13.713  -22.224  1.00 89.02 94  A 1 
ATOM 695  O O   . SER A 0 94  . 9.987    13.850  -19.235  1.00 89.02 94  A 1 
ATOM 696  O OG  . SER A 0 94  . 8.813    12.385  -22.139  1.00 89.02 94  A 1 
ATOM 697  N N   . TYR A 0 95  . 7.839    14.532  -19.119  1.00 90.56 95  A 1 
ATOM 698  C CA  . TYR A 0 95  . 7.621    14.515  -17.571  1.00 90.56 95  A 1 
ATOM 699  C C   . TYR A 0 95  . 6.150    14.419  -16.819  1.00 90.56 95  A 1 
ATOM 700  C CB  . TYR A 0 95  . 8.299    15.825  -17.117  1.00 90.56 95  A 1 
ATOM 701  O O   . TYR A 0 95  . 5.176    14.707  -17.516  1.00 90.56 95  A 1 
ATOM 702  C CG  . TYR A 0 95  . 8.270    16.030  -15.624  1.00 90.56 95  A 1 
ATOM 703  C CD1 . TYR A 0 95  . 7.345    16.921  -15.047  1.00 90.56 95  A 1 
ATOM 704  C CD2 . TYR A 0 95  . 9.049    15.194  -14.811  1.00 90.56 95  A 1 
ATOM 705  C CE1 . TYR A 0 95  . 7.170    16.931  -13.651  1.00 90.56 95  A 1 
ATOM 706  C CE2 . TYR A 0 95  . 8.855    15.176  -13.420  1.00 90.56 95  A 1 
ATOM 707  O OH  . TYR A 0 95  . 7.652    15.982  -11.505  1.00 90.56 95  A 1 
ATOM 708  C CZ  . TYR A 0 95  . 7.902    16.036  -12.840  1.00 90.56 95  A 1 
ATOM 709  N N   . GLY A 0 96  . 5.936    14.119  -15.448  1.00 66.48 96  A 1 
ATOM 710  C CA  . GLY A 0 96  . 4.657    14.093  -14.513  1.00 66.48 96  A 1 
ATOM 711  C C   . GLY A 0 96  . 4.707    13.929  -12.869  1.00 66.48 96  A 1 
ATOM 712  O O   . GLY A 0 96  . 5.836    13.777  -12.434  1.00 66.48 96  A 1 
ATOM 713  N N   . LYS A 0 97  . 3.624    13.966  -11.935  1.00 85.27 97  A 1 
ATOM 714  C CA  . LYS A 0 97  . 3.635    14.012  -10.334  1.00 85.27 97  A 1 
ATOM 715  C C   . LYS A 0 97  . 2.360    13.814  -9.279   1.00 85.27 97  A 1 
ATOM 716  C CB  . LYS A 0 97  . 4.222    15.408  -10.033  1.00 85.27 97  A 1 
ATOM 717  O O   . LYS A 0 97  . 1.297    14.307  -9.655   1.00 85.27 97  A 1 
ATOM 718  C CG  . LYS A 0 97  . 4.529    15.696  -8.555   1.00 85.27 97  A 1 
ATOM 719  C CD  . LYS A 0 97  . 5.672    16.716  -8.403   1.00 85.27 97  A 1 
ATOM 720  C CE  . LYS A 0 97  . 6.366    16.660  -7.034   1.00 85.27 97  A 1 
ATOM 721  N NZ  . LYS A 0 97  . 7.153    15.413  -6.875   1.00 85.27 97  A 1 
ATOM 722  N N   . THR A 0 98  . 2.403    13.286  -7.954   1.00 49.16 98  A 1 
ATOM 723  C CA  . THR A 0 98  . 1.281    13.176  -6.817   1.00 49.16 98  A 1 
ATOM 724  C C   . THR A 0 98  . 1.535    13.069  -5.173   1.00 49.16 98  A 1 
ATOM 725  C CB  . THR A 0 98  . 0.180    12.141  -7.147   1.00 49.16 98  A 1 
ATOM 726  O O   . THR A 0 98  . 2.411    13.805  -4.730   1.00 49.16 98  A 1 
ATOM 727  C CG2 . THR A 0 98  . -1.221   12.658  -6.793   1.00 49.16 98  A 1 
ATOM 728  O OG1 . THR A 0 98  . 0.026    11.774  -8.491   1.00 49.16 98  A 1 
ATOM 729  N N   . ASN A 0 99  . 0.723    12.398  -4.208   1.00 78.95 99  A 1 
ATOM 730  C CA  . ASN A 0 99  . 0.659    12.513  -2.622   1.00 78.95 99  A 1 
ATOM 731  C C   . ASN A 0 99  . -0.244   11.553  -1.589   1.00 78.95 99  A 1 
ATOM 732  C CB  . ASN A 0 99  . 0.170    13.963  -2.391   1.00 78.95 99  A 1 
ATOM 733  O O   . ASN A 0 99  . -1.316   11.125  -2.023   1.00 78.95 99  A 1 
ATOM 734  C CG  . ASN A 0 99  . 0.533    14.582  -1.053   1.00 78.95 99  A 1 
ATOM 735  N ND2 . ASN A 0 99  . 0.318    15.869  -0.915   1.00 78.95 99  A 1 
ATOM 736  O OD1 . ASN A 0 99  . 0.994    13.961  -0.114   1.00 78.95 99  A 1 
ATOM 737  N N   . ALA A 0 100 . 0.017    11.341  -0.212   1.00 57.63 100 A 1 
ATOM 738  C CA  . ALA A 0 100 . -0.258   10.147  0.789    1.00 57.63 100 A 1 
ATOM 739  C C   . ALA A 0 100 . -0.961   10.201  2.290    1.00 57.63 100 A 1 
ATOM 740  C CB  . ALA A 0 100 . 1.164    9.620   1.058    1.00 57.63 100 A 1 
ATOM 741  O O   . ALA A 0 100 . -1.159   11.326  2.741    1.00 57.63 100 A 1 
ATOM 742  N N   . LYS A 0 101 . -1.330   9.071   3.089    1.00 85.35 101 A 1 
ATOM 743  C CA  . LYS A 0 101 . -1.949   8.865   4.555    1.00 85.35 101 A 1 
ATOM 744  C C   . LYS A 0 101 . -2.082   7.395   5.298    1.00 85.35 101 A 1 
ATOM 745  C CB  . LYS A 0 101 . -3.388   9.439   4.644    1.00 85.35 101 A 1 
ATOM 746  O O   . LYS A 0 101 . -1.786   6.423   4.629    1.00 85.35 101 A 1 
ATOM 747  C CG  . LYS A 0 101 . -3.505   10.930  4.322    1.00 85.35 101 A 1 
ATOM 748  C CD  . LYS A 0 101 . -4.745   11.611  4.899    1.00 85.35 101 A 1 
ATOM 749  C CE  . LYS A 0 101 . -4.652   13.083  4.483    1.00 85.35 101 A 1 
ATOM 750  N NZ  . LYS A 0 101 . -5.699   13.907  5.130    1.00 85.35 101 A 1 
ATOM 751  N N   . SER A 0 102 . -2.576   7.153   6.595    1.00 82.41 102 A 1 
ATOM 752  C CA  . SER A 0 102 . -2.833   5.787   7.345    1.00 82.41 102 A 1 
ATOM 753  C C   . SER A 0 102 . -3.541   5.678   8.815    1.00 82.41 102 A 1 
ATOM 754  C CB  . SER A 0 102 . -1.461   5.132   7.563    1.00 82.41 102 A 1 
ATOM 755  O O   . SER A 0 102 . -3.429   6.687   9.507    1.00 82.41 102 A 1 
ATOM 756  O OG  . SER A 0 102 . -0.641   5.983   8.346    1.00 82.41 102 A 1 
ATOM 757  N N   . TYR A 0 103 . -4.151   4.530   9.360    1.00 89.95 103 A 1 
ATOM 758  C CA  . TYR A 0 103 . -4.891   4.293   10.726   1.00 89.95 103 A 1 
ATOM 759  C C   . TYR A 0 103 . -5.128   2.814   11.368   1.00 89.95 103 A 1 
ATOM 760  C CB  . TYR A 0 103 . -6.322   4.874   10.631   1.00 89.95 103 A 1 
ATOM 761  O O   . TYR A 0 103 . -4.918   1.848   10.646   1.00 89.95 103 A 1 
ATOM 762  C CG  . TYR A 0 103 . -6.399   6.274   10.069   1.00 89.95 103 A 1 
ATOM 763  C CD1 . TYR A 0 103 . -6.106   7.364   10.907   1.00 89.95 103 A 1 
ATOM 764  C CD2 . TYR A 0 103 . -6.629   6.473   8.692    1.00 89.95 103 A 1 
ATOM 765  C CE1 . TYR A 0 103 . -5.964   8.650   10.359   1.00 89.95 103 A 1 
ATOM 766  C CE2 . TYR A 0 103 . -6.478   7.758   8.136    1.00 89.95 103 A 1 
ATOM 767  O OH  . TYR A 0 103 . -5.898   10.074  8.438    1.00 89.95 103 A 1 
ATOM 768  C CZ  . TYR A 0 103 . -6.117   8.840   8.968    1.00 89.95 103 A 1 
ATOM 769  N N   . ARG A 0 104 . -5.617   2.604   12.659   1.00 90.08 104 A 1 
ATOM 770  C CA  . ARG A 0 104 . -6.152   1.328   13.371   1.00 90.08 104 A 1 
ATOM 771  C C   . ARG A 0 104 . -7.009   1.555   14.690   1.00 90.08 104 A 1 
ATOM 772  C CB  . ARG A 0 104 . -4.984   0.350   13.743   1.00 90.08 104 A 1 
ATOM 773  O O   . ARG A 0 104 . -6.762   2.577   15.328   1.00 90.08 104 A 1 
ATOM 774  C CG  . ARG A 0 104 . -5.376   -1.015  14.396   1.00 90.08 104 A 1 
ATOM 775  C CD  . ARG A 0 104 . -4.205   -1.948  14.759   1.00 90.08 104 A 1 
ATOM 776  N NE  . ARG A 0 104 . -4.642   -3.146  15.532   1.00 90.08 104 A 1 
ATOM 777  N NH1 . ARG A 0 104 . -3.952   -4.843  14.112   1.00 90.08 104 A 1 
ATOM 778  N NH2 . ARG A 0 104 . -4.787   -5.342  16.097   1.00 90.08 104 A 1 
ATOM 779  C CZ  . ARG A 0 104 . -4.457   -4.425  15.237   1.00 90.08 104 A 1 
ATOM 780  N N   . ALA A 0 105 . -7.925   0.643   15.138   1.00 95.61 105 A 1 
ATOM 781  C CA  . ALA A 0 105 . -8.582   0.553   16.498   1.00 95.61 105 A 1 
ATOM 782  C C   . ALA A 0 105 . -9.211   -0.847  16.889   1.00 95.61 105 A 1 
ATOM 783  C CB  . ALA A 0 105 . -9.666   1.639   16.598   1.00 95.61 105 A 1 
ATOM 784  O O   . ALA A 0 105 . -9.298   -1.705  16.017   1.00 95.61 105 A 1 
ATOM 785  N N   . GLU A 0 106 . -9.655   -1.069  18.157   1.00 91.88 106 A 1 
ATOM 786  C CA  . GLU A 0 106 . -10.267  -2.319  18.741   1.00 91.88 106 A 1 
ATOM 787  C C   . GLU A 0 106 . -11.229  -2.059  19.949   1.00 91.88 106 A 1 
ATOM 788  C CB  . GLU A 0 106 . -9.152   -3.253  19.273   1.00 91.88 106 A 1 
ATOM 789  O O   . GLU A 0 106 . -11.040  -1.057  20.648   1.00 91.88 106 A 1 
ATOM 790  C CG  . GLU A 0 106 . -8.520   -4.177  18.227   1.00 91.88 106 A 1 
ATOM 791  C CD  . GLU A 0 106 . -7.213   -4.788  18.744   1.00 91.88 106 A 1 
ATOM 792  O OE1 . GLU A 0 106 . -6.142   -4.384  18.213   1.00 91.88 106 A 1 
ATOM 793  O OE2 . GLU A 0 106 . -7.259   -5.643  19.657   1.00 91.88 106 A 1 
ATOM 794  N N   . SER A 0 107 . -12.178  -2.974  20.249   1.00 96.50 107 A 1 
ATOM 795  C CA  . SER A 0 107 . -13.065  -2.994  21.452   1.00 96.50 107 A 1 
ATOM 796  C C   . SER A 0 107 . -13.501  -4.412  21.906   1.00 96.50 107 A 1 
ATOM 797  C CB  . SER A 0 107 . -14.321  -2.106  21.279   1.00 96.50 107 A 1 
ATOM 798  O O   . SER A 0 107 . -13.518  -5.343  21.109   1.00 96.50 107 A 1 
ATOM 799  O OG  . SER A 0 107 . -14.822  -2.021  19.957   1.00 96.50 107 A 1 
ATOM 800  N N   . TYR A 0 108 . -13.852  -4.582  23.194   1.00 94.40 108 A 1 
ATOM 801  C CA  . TYR A 0 108 . -14.445  -5.805  23.778   1.00 94.40 108 A 1 
ATOM 802  C C   . TYR A 0 108 . -15.366  -5.440  24.947   1.00 94.40 108 A 1 
ATOM 803  C CB  . TYR A 0 108 . -13.355  -6.745  24.327   1.00 94.40 108 A 1 
ATOM 804  O O   . TYR A 0 108 . -14.901  -4.776  25.877   1.00 94.40 108 A 1 
ATOM 805  C CG  . TYR A 0 108 . -13.871  -8.005  25.024   1.00 94.40 108 A 1 
ATOM 806  C CD1 . TYR A 0 108 . -13.800  -8.117  26.427   1.00 94.40 108 A 1 
ATOM 807  C CD2 . TYR A 0 108 . -14.426  -9.062  24.277   1.00 94.40 108 A 1 
ATOM 808  C CE1 . TYR A 0 108 . -14.233  -9.293  27.072   1.00 94.40 108 A 1 
ATOM 809  C CE2 . TYR A 0 108 . -14.867  -10.241 24.915   1.00 94.40 108 A 1 
ATOM 810  O OH  . TYR A 0 108 . -15.134  -11.507 26.948   1.00 94.40 108 A 1 
ATOM 811  C CZ  . TYR A 0 108 . -14.759  -10.363 26.315   1.00 94.40 108 A 1 
ATOM 812  N N   . ASP A 0 109 . -16.607  -5.927  24.939   1.00 94.57 109 A 1 
ATOM 813  C CA  . ASP A 0 109 . -17.580  -5.717  26.015   1.00 94.57 109 A 1 
ATOM 814  C C   . ASP A 0 109 . -18.177  -7.055  26.496   1.00 94.57 109 A 1 
ATOM 815  C CB  . ASP A 0 109 . -18.681  -4.731  25.570   1.00 94.57 109 A 1 
ATOM 816  O O   . ASP A 0 109 . -18.546  -7.921  25.702   1.00 94.57 109 A 1 
ATOM 817  C CG  . ASP A 0 109 . -18.220  -3.265  25.481   1.00 94.57 109 A 1 
ATOM 818  O OD1 . ASP A 0 109 . -17.566  -2.792  26.442   1.00 94.57 109 A 1 
ATOM 819  O OD2 . ASP A 0 109 . -18.590  -2.580  24.500   1.00 94.57 109 A 1 
ATOM 820  N N   . GLU A 0 110 . -18.311  -7.211  27.819   1.00 94.67 110 A 1 
ATOM 821  C CA  . GLU A 0 110 . -19.159  -8.238  28.442   1.00 94.67 110 A 1 
ATOM 822  C C   . GLU A 0 110 . -20.344  -7.544  29.111   1.00 94.67 110 A 1 
ATOM 823  C CB  . GLU A 0 110 . -18.418  -9.095  29.495   1.00 94.67 110 A 1 
ATOM 824  O O   . GLU A 0 110 . -20.152  -6.579  29.858   1.00 94.67 110 A 1 
ATOM 825  C CG  . GLU A 0 110 . -17.101  -9.697  28.993   1.00 94.67 110 A 1 
ATOM 826  C CD  . GLU A 0 110 . -16.529  -10.845 29.848   1.00 94.67 110 A 1 
ATOM 827  O OE1 . GLU A 0 110 . -15.412  -11.311 29.513   1.00 94.67 110 A 1 
ATOM 828  O OE2 . GLU A 0 110 . -17.242  -11.500 30.641   1.00 94.67 110 A 1 
ATOM 829  N N   . TRP A 0 111 . -21.555  -8.049  28.894   1.00 93.45 111 A 1 
ATOM 830  C CA  . TRP A 0 111 . -22.756  -7.561  29.563   1.00 93.45 111 A 1 
ATOM 831  C C   . TRP A 0 111 . -23.575  -8.722  30.128   1.00 93.45 111 A 1 
ATOM 832  C CB  . TRP A 0 111 . -23.555  -6.647  28.627   1.00 93.45 111 A 1 
ATOM 833  O O   . TRP A 0 111 . -23.628  -9.813  29.565   1.00 93.45 111 A 1 
ATOM 834  C CG  . TRP A 0 111 . -24.013  -7.261  27.340   1.00 93.45 111 A 1 
ATOM 835  C CD1 . TRP A 0 111 . -23.335  -7.236  26.170   1.00 93.45 111 A 1 
ATOM 836  C CD2 . TRP A 0 111 . -25.230  -8.025  27.080   1.00 93.45 111 A 1 
ATOM 837  C CE2 . TRP A 0 111 . -25.228  -8.424  25.709   1.00 93.45 111 A 1 
ATOM 838  C CE3 . TRP A 0 111 . -26.326  -8.438  27.869   1.00 93.45 111 A 1 
ATOM 839  N NE1 . TRP A 0 111 . -24.051  -7.914  25.202   1.00 93.45 111 A 1 
ATOM 840  C CH2 . TRP A 0 111 . -27.325  -9.607  25.969   1.00 93.45 111 A 1 
ATOM 841  C CZ2 . TRP A 0 111 . -26.257  -9.198  25.151   1.00 93.45 111 A 1 
ATOM 842  C CZ3 . TRP A 0 111 . -27.361  -9.216  27.319   1.00 93.45 111 A 1 
ATOM 843  N N   . ASP A 0 112 . -24.193  -8.469  31.276   1.00 88.29 112 A 1 
ATOM 844  C CA  . ASP A 0 112 . -24.972  -9.437  32.040   1.00 88.29 112 A 1 
ATOM 845  C C   . ASP A 0 112 . -26.133  -8.701  32.716   1.00 88.29 112 A 1 
ATOM 846  C CB  . ASP A 0 112 . -24.052  -10.122 33.066   1.00 88.29 112 A 1 
ATOM 847  O O   . ASP A 0 112 . -25.952  -7.604  33.258   1.00 88.29 112 A 1 
ATOM 848  C CG  . ASP A 0 112 . -24.652  -11.377 33.705   1.00 88.29 112 A 1 
ATOM 849  O OD1 . ASP A 0 112 . -25.777  -11.760 33.317   1.00 88.29 112 A 1 
ATOM 850  O OD2 . ASP A 0 112 . -23.933  -11.959 34.550   1.00 88.29 112 A 1 
ATOM 851  N N   . ASN A 0 113 . -27.328  -9.272  32.630   1.00 88.66 113 A 1 
ATOM 852  C CA  . ASN A 0 113 . -28.569  -8.734  33.161   1.00 88.66 113 A 1 
ATOM 853  C C   . ASN A 0 113 . -29.447  -9.894  33.652   1.00 88.66 113 A 1 
ATOM 854  C CB  . ASN A 0 113 . -29.247  -7.867  32.081   1.00 88.66 113 A 1 
ATOM 855  O O   . ASN A 0 113 . -30.266  -10.436 32.905   1.00 88.66 113 A 1 
ATOM 856  C CG  . ASN A 0 113 . -30.489  -7.162  32.603   1.00 88.66 113 A 1 
ATOM 857  N ND2 . ASN A 0 113 . -31.590  -7.863  32.742   1.00 88.66 113 A 1 
ATOM 858  O OD1 . ASN A 0 113 . -30.478  -5.972  32.883   1.00 88.66 113 A 1 
ATOM 859  N N   . GLU A 0 114 . -29.292  -10.239 34.927   1.00 84.15 114 A 1 
ATOM 860  C CA  . GLU A 0 114 . -30.289  -10.992 35.686   1.00 84.15 114 A 1 
ATOM 861  C C   . GLU A 0 114 . -31.404  -10.030 36.134   1.00 84.15 114 A 1 
ATOM 862  C CB  . GLU A 0 114 . -29.642  -11.652 36.927   1.00 84.15 114 A 1 
ATOM 863  O O   . GLU A 0 114 . -31.137  -9.106  36.910   1.00 84.15 114 A 1 
ATOM 864  C CG  . GLU A 0 114 . -28.500  -12.646 36.640   1.00 84.15 114 A 1 
ATOM 865  C CD  . GLU A 0 114 . -27.974  -13.343 37.918   1.00 84.15 114 A 1 
ATOM 866  O OE1 . GLU A 0 114 . -27.607  -14.542 37.839   1.00 84.15 114 A 1 
ATOM 867  O OE2 . GLU A 0 114 . -27.949  -12.706 39.001   1.00 84.15 114 A 1 
ATOM 868  N N   . ASP A 0 115 . -32.647  -10.253 35.698   1.00 80.26 115 A 1 
ATOM 869  C CA  . ASP A 0 115 . -33.821  -9.805  36.453   1.00 80.26 115 A 1 
ATOM 870  C C   . ASP A 0 115 . -34.404  -10.986 37.252   1.00 80.26 115 A 1 
ATOM 871  C CB  . ASP A 0 115 . -34.845  -9.044  35.585   1.00 80.26 115 A 1 
ATOM 872  O O   . ASP A 0 115 . -34.263  -12.161 36.902   1.00 80.26 115 A 1 
ATOM 873  C CG  . ASP A 0 115 . -35.569  -7.939  36.383   1.00 80.26 115 A 1 
ATOM 874  O OD1 . ASP A 0 115 . -35.756  -8.119  37.614   1.00 80.26 115 A 1 
ATOM 875  O OD2 . ASP A 0 115 . -35.867  -6.876  35.790   1.00 80.26 115 A 1 
ATOM 876  N N   . ALA A 0 116 . -34.973  -10.673 38.411   1.00 77.27 116 A 1 
ATOM 877  C CA  . ALA A 0 116 . -35.414  -11.636 39.420   1.00 77.27 116 A 1 
ATOM 878  C C   . ALA A 0 116 . -36.584  -11.058 40.238   1.00 77.27 116 A 1 
ATOM 879  C CB  . ALA A 0 116 . -34.203  -12.046 40.275   1.00 77.27 116 A 1 
ATOM 880  O O   . ALA A 0 116 . -36.627  -11.151 41.476   1.00 77.27 116 A 1 
ATOM 881  N N   . ASP A 0 117 . -37.492  -10.384 39.529   1.00 82.44 117 A 1 
ATOM 882  C CA  . ASP A 0 117 . -38.691  -9.735  40.047   1.00 82.44 117 A 1 
ATOM 883  C C   . ASP A 0 117 . -39.609  -10.733 40.784   1.00 82.44 117 A 1 
ATOM 884  C CB  . ASP A 0 117 . -39.383  -8.975  38.893   1.00 82.44 117 A 1 
ATOM 885  O O   . ASP A 0 117 . -39.705  -11.923 40.472   1.00 82.44 117 A 1 
ATOM 886  C CG  . ASP A 0 117 . -40.768  -8.408  39.238   1.00 82.44 117 A 1 
ATOM 887  O OD1 . ASP A 0 117 . -41.686  -9.205  39.543   1.00 82.44 117 A 1 
ATOM 888  O OD2 . ASP A 0 117 . -40.919  -7.168  39.319   1.00 82.44 117 A 1 
ATOM 889  N N   . GLN A 0 118 . -40.290  -10.236 41.821   1.00 78.73 118 A 1 
ATOM 890  C CA  . GLN A 0 118 . -41.326  -10.983 42.534   1.00 78.73 118 A 1 
ATOM 891  C C   . GLN A 0 118 . -42.562  -10.112 42.756   1.00 78.73 118 A 1 
ATOM 892  C CB  . GLN A 0 118 . -40.776  -11.568 43.844   1.00 78.73 118 A 1 
ATOM 893  O O   . GLN A 0 118 . -42.764  -9.524  43.827   1.00 78.73 118 A 1 
ATOM 894  C CG  . GLN A 0 118 . -39.677  -12.603 43.577   1.00 78.73 118 A 1 
ATOM 895  C CD  . GLN A 0 118 . -39.207  -13.289 44.846   1.00 78.73 118 A 1 
ATOM 896  N NE2 . GLN A 0 118 . -37.930  -13.210 45.146   1.00 78.73 118 A 1 
ATOM 897  O OE1 . GLN A 0 118 . -39.956  -13.926 45.579   1.00 78.73 118 A 1 
ATOM 898  N N   . TRP A 0 119 . -43.413  -10.035 41.737   1.00 80.62 119 A 1 
ATOM 899  C CA  . TRP A 0 119 . -44.661  -9.289  41.783   1.00 80.62 119 A 1 
ATOM 900  C C   . TRP A 0 119 . -45.746  -9.982  42.628   1.00 80.62 119 A 1 
ATOM 901  C CB  . TRP A 0 119 . -45.108  -8.945  40.357   1.00 80.62 119 A 1 
ATOM 902  O O   . TRP A 0 119 . -46.045  -11.170 42.496   1.00 80.62 119 A 1 
ATOM 903  C CG  . TRP A 0 119 . -45.334  -10.085 39.408   1.00 80.62 119 A 1 
ATOM 904  C CD1 . TRP A 0 119 . -44.427  -10.561 38.522   1.00 80.62 119 A 1 
ATOM 905  C CD2 . TRP A 0 119 . -46.552  -10.853 39.164   1.00 80.62 119 A 1 
ATOM 906  C CE2 . TRP A 0 119 . -46.311  -11.755 38.084   1.00 80.62 119 A 1 
ATOM 907  C CE3 . TRP A 0 119 . -47.848  -10.856 39.728   1.00 80.62 119 A 1 
ATOM 908  N NE1 . TRP A 0 119 . -44.988  -11.560 37.755   1.00 80.62 119 A 1 
ATOM 909  C CH2 . TRP A 0 119 . -48.586  -12.581 38.163   1.00 80.62 119 A 1 
ATOM 910  C CZ2 . TRP A 0 119 . -47.306  -12.606 37.583   1.00 80.62 119 A 1 
ATOM 911  C CZ3 . TRP A 0 119 . -48.855  -11.709 39.235   1.00 80.62 119 A 1 
ATOM 912  N N   . GLY A 0 120 . -46.393  -9.209  43.508   1.00 74.10 120 A 1 
ATOM 913  C CA  . GLY A 0 120 . -47.443  -9.687  44.413   1.00 74.10 120 A 1 
ATOM 914  C C   . GLY A 0 120 . -48.609  -8.706  44.515   1.00 74.10 120 A 1 
ATOM 915  O O   . GLY A 0 120 . -48.486  -7.636  45.109   1.00 74.10 120 A 1 
ATOM 916  N N   . GLY A 0 121 . -49.763  -9.074  43.959   1.00 73.93 121 A 1 
ATOM 917  C CA  . GLY A 0 121 . -50.970  -8.248  43.937   1.00 73.93 121 A 1 
ATOM 918  C C   . GLY A 0 121 . -52.047  -8.769  44.886   1.00 73.93 121 A 1 
ATOM 919  O O   . GLY A 0 121 . -52.603  -9.844  44.657   1.00 73.93 121 A 1 
ATOM 920  N N   . GLN A 0 122 . -52.402  -7.989  45.913   1.00 74.58 122 A 1 
ATOM 921  C CA  . GLN A 0 122 . -53.549  -8.273  46.781   1.00 74.58 122 A 1 
ATOM 922  C C   . GLN A 0 122 . -54.628  -7.193  46.628   1.00 74.58 122 A 1 
ATOM 923  C CB  . GLN A 0 122 . -53.098  -8.464  48.239   1.00 74.58 122 A 1 
ATOM 924  O O   . GLN A 0 122 . -54.412  -6.029  46.952   1.00 74.58 122 A 1 
ATOM 925  C CG  . GLN A 0 122 . -54.218  -9.129  49.057   1.00 74.58 122 A 1 
ATOM 926  C CD  . GLN A 0 122 . -53.859  -9.380  50.519   1.00 74.58 122 A 1 
ATOM 927  N NE2 . GLN A 0 122 . -54.685  -10.100 51.244   1.00 74.58 122 A 1 
ATOM 928  O OE1 . GLN A 0 122 . -52.862  -8.937  51.058   1.00 74.58 122 A 1 
ATOM 929  N N   . GLY A 0 123 . -55.806  -7.593  46.148   1.00 70.17 123 A 1 
ATOM 930  C CA  . GLY A 0 123 . -56.983  -6.735  46.022   1.00 70.17 123 A 1 
ATOM 931  C C   . GLY A 0 123 . -58.111  -7.199  46.938   1.00 70.17 123 A 1 
ATOM 932  O O   . GLY A 0 123 . -58.436  -8.387  46.967   1.00 70.17 123 A 1 
ATOM 933  N N   . TRP A 0 124 . -58.727  -6.262  47.655   1.00 72.24 124 A 1 
ATOM 934  C CA  . TRP A 0 124 . -59.892  -6.482  48.515   1.00 72.24 124 A 1 
ATOM 935  C C   . TRP A 0 124 . -61.014  -5.507  48.146   1.00 72.24 124 A 1 
ATOM 936  C CB  . TRP A 0 124 . -59.480  -6.362  49.994   1.00 72.24 124 A 1 
ATOM 937  O O   . TRP A 0 124 . -60.764  -4.320  47.932   1.00 72.24 124 A 1 
ATOM 938  C CG  . TRP A 0 124 . -58.594  -5.200  50.357   1.00 72.24 124 A 1 
ATOM 939  C CD1 . TRP A 0 124 . -58.969  -3.901  50.409   1.00 72.24 124 A 1 
ATOM 940  C CD2 . TRP A 0 124 . -57.161  -5.206  50.659   1.00 72.24 124 A 1 
ATOM 941  C CE2 . TRP A 0 124 . -56.733  -3.859  50.864   1.00 72.24 124 A 1 
ATOM 942  C CE3 . TRP A 0 124 . -56.173  -6.211  50.757   1.00 72.24 124 A 1 
ATOM 943  N NE1 . TRP A 0 124 . -57.877  -3.108  50.708   1.00 72.24 124 A 1 
ATOM 944  C CH2 . TRP A 0 124 . -54.442  -4.545  51.218   1.00 72.24 124 A 1 
ATOM 945  C CZ2 . TRP A 0 124 . -55.400  -3.522  51.138   1.00 72.24 124 A 1 
ATOM 946  C CZ3 . TRP A 0 124 . -54.831  -5.883  51.034   1.00 72.24 124 A 1 
ATOM 947  N N   . GLY A 0 125 . -62.249  -6.003  48.089   1.00 68.69 125 A 1 
ATOM 948  C CA  . GLY A 0 125 . -63.440  -5.199  47.808   1.00 68.69 125 A 1 
ATOM 949  C C   . GLY A 0 125 . -64.463  -5.250  48.939   1.00 68.69 125 A 1 
ATOM 950  O O   . GLY A 0 125 . -64.513  -6.217  49.703   1.00 68.69 125 A 1 
ATOM 951  N N   . ARG A 0 126 . -65.269  -4.189  49.030   1.00 61.28 126 A 1 
ATOM 952  C CA  . ARG A 0 126 . -66.549  -4.167  49.743   1.00 61.28 126 A 1 
ATOM 953  C C   . ARG A 0 126 . -67.527  -3.279  48.999   1.00 61.28 126 A 1 
ATOM 954  C CB  . ARG A 0 126 . -66.438  -3.628  51.168   1.00 61.28 126 A 1 
ATOM 955  O O   . ARG A 0 126 . -67.343  -2.061  48.936   1.00 61.28 126 A 1 
ATOM 956  C CG  . ARG A 0 126 . -65.698  -4.569  52.110   1.00 61.28 126 A 1 
ATOM 957  C CD  . ARG A 0 126 . -65.928  -4.036  53.520   1.00 61.28 126 A 1 
ATOM 958  N NE  . ARG A 0 126 . -65.089  -4.739  54.502   1.00 61.28 126 A 1 
ATOM 959  N NH1 . ARG A 0 126 . -66.631  -4.794  56.210   1.00 61.28 126 A 1 
ATOM 960  N NH2 . ARG A 0 126 . -64.543  -5.510  56.558   1.00 61.28 126 A 1 
ATOM 961  C CZ  . ARG A 0 126 . -65.431  -5.008  55.745   1.00 61.28 126 A 1 
ATOM 962  N N   . ASP A 0 127 . -68.554  -3.913  48.482   1.00 54.09 127 A 1 
ATOM 963  C CA  . ASP A 0 127 . -69.775  -3.301  48.007   1.00 54.09 127 A 1 
ATOM 964  C C   . ASP A 0 127 . -70.620  -2.878  49.227   1.00 54.09 127 A 1 
ATOM 965  C CB  . ASP A 0 127 . -70.480  -4.312  47.083   1.00 54.09 127 A 1 
ATOM 966  O O   . ASP A 0 127 . -70.501  -3.452  50.312   1.00 54.09 127 A 1 
ATOM 967  C CG  . ASP A 0 127 . -69.542  -4.839  45.975   1.00 54.09 127 A 1 
ATOM 968  O OD1 . ASP A 0 127 . -68.586  -5.595  46.294   1.00 54.09 127 A 1 
ATOM 969  O OD2 . ASP A 0 127 . -69.690  -4.369  44.824   1.00 54.09 127 A 1 
ATOM 970  N N   . TYR A 0 128 . -71.436  -1.836  49.066   1.00 47.75 128 A 1 
ATOM 971  C CA  . TYR A 0 128 . -72.426  -1.396  50.056   1.00 47.75 128 A 1 
ATOM 972  C C   . TYR A 0 128 . -73.602  -0.749  49.313   1.00 47.75 128 A 1 
ATOM 973  C CB  . TYR A 0 128 . -71.839  -0.374  51.053   1.00 47.75 128 A 1 
ATOM 974  O O   . TYR A 0 128 . -73.716  0.483   49.258   1.00 47.75 128 A 1 
ATOM 975  C CG  . TYR A 0 128 . -70.776  -0.830  52.035   1.00 47.75 128 A 1 
ATOM 976  C CD1 . TYR A 0 128 . -71.112  -1.665  53.119   1.00 47.75 128 A 1 
ATOM 977  C CD2 . TYR A 0 128 . -69.464  -0.333  51.913   1.00 47.75 128 A 1 
ATOM 978  C CE1 . TYR A 0 128 . -70.145  -1.982  54.094   1.00 47.75 128 A 1 
ATOM 979  C CE2 . TYR A 0 128 . -68.495  -0.642  52.884   1.00 47.75 128 A 1 
ATOM 980  O OH  . TYR A 0 128 . -67.894  -1.728  54.926   1.00 47.75 128 A 1 
ATOM 981  C CZ  . TYR A 0 128 . -68.838  -1.462  53.981   1.00 47.75 128 A 1 
ATOM 982  N N   . ASP A 0 129 . -74.468  -1.544  48.693   1.00 51.97 129 A 1 
ATOM 983  C CA  . ASP A 0 129 . -75.714  -1.016  48.150   1.00 51.97 129 A 1 
ATOM 984  C C   . ASP A 0 129 . -76.749  -0.807  49.274   1.00 51.97 129 A 1 
ATOM 985  C CB  . ASP A 0 129 . -76.213  -1.866  46.978   1.00 51.97 129 A 1 
ATOM 986  O O   . ASP A 0 129 . -76.834  -1.542  50.257   1.00 51.97 129 A 1 
ATOM 987  C CG  . ASP A 0 129 . -76.775  -3.199  47.445   1.00 51.97 129 A 1 
ATOM 988  O OD1 . ASP A 0 129 . -75.967  -3.963  48.007   1.00 51.97 129 A 1 
ATOM 989  O OD2 . ASP A 0 129 . -78.005  -3.360  47.269   1.00 51.97 129 A 1 
ATOM 990  N N   . GLN A 0 130 . -77.523  0.275   49.170   1.00 35.81 130 A 1 
ATOM 991  C CA  . GLN A 0 130 . -78.587  0.581   50.131   1.00 35.81 130 A 1 
ATOM 992  C C   . GLN A 0 130 . -79.923  0.045   49.623   1.00 35.81 130 A 1 
ATOM 993  C CB  . GLN A 0 130 . -78.629  2.078   50.475   1.00 35.81 130 A 1 
ATOM 994  O O   . GLN A 0 130 . -80.812  0.815   49.237   1.00 35.81 130 A 1 
ATOM 995  C CG  . GLN A 0 130 . -77.449  2.483   51.365   1.00 35.81 130 A 1 
ATOM 996  C CD  . GLN A 0 130 . -77.512  3.947   51.790   1.00 35.81 130 A 1 
ATOM 997  N NE2 . GLN A 0 130 . -76.373  4.586   51.945   1.00 35.81 130 A 1 
ATOM 998  O OE1 . GLN A 0 130 . -78.556  4.553   52.000   1.00 35.81 130 A 1 
ATOM 999  N N   . TYR A 0 131 . -80.065  -1.278  49.621   1.00 35.81 131 A 1 
ATOM 1000 C CA  . TYR A 0 131 . -81.330  -1.918  49.293   1.00 35.81 131 A 1 
ATOM 1001 C C   . TYR A 0 131 . -82.430  -1.524  50.302   1.00 35.81 131 A 1 
ATOM 1002 C CB  . TYR A 0 131 . -81.138  -3.438  49.194   1.00 35.81 131 A 1 
ATOM 1003 O O   . TYR A 0 131 . -82.229  -1.523  51.514   1.00 35.81 131 A 1 
ATOM 1004 C CG  . TYR A 0 131 . -82.179  -4.092  48.309   1.00 35.81 131 A 1 
ATOM 1005 C CD1 . TYR A 0 131 . -83.360  -4.623  48.864   1.00 35.81 131 A 1 
ATOM 1006 C CD2 . TYR A 0 131 . -81.961  -4.155  46.919   1.00 35.81 131 A 1 
ATOM 1007 C CE1 . TYR A 0 131 . -84.328  -5.211  48.025   1.00 35.81 131 A 1 
ATOM 1008 C CE2 . TYR A 0 131 . -82.922  -4.748  46.078   1.00 35.81 131 A 1 
ATOM 1009 O OH  . TYR A 0 131 . -85.031  -5.865  45.828   1.00 35.81 131 A 1 
ATOM 1010 C CZ  . TYR A 0 131 . -84.107  -5.279  46.634   1.00 35.81 131 A 1 
ATOM 1011 N N   . GLY A 0 132 . -83.628  -1.186  49.811   1.00 40.82 132 A 1 
ATOM 1012 C CA  . GLY A 0 132 . -84.834  -1.163  50.652   1.00 40.82 132 A 1 
ATOM 1013 C C   . GLY A 0 132 . -85.133  0.080   51.513   1.00 40.82 132 A 1 
ATOM 1014 O O   . GLY A 0 132 . -85.823  -0.055  52.522   1.00 40.82 132 A 1 
ATOM 1015 N N   . ARG A 0 133 . -84.733  1.310   51.136   1.00 27.40 133 A 1 
ATOM 1016 C CA  . ARG A 0 133 . -85.299  2.540   51.758   1.00 27.40 133 A 1 
ATOM 1017 C C   . ARG A 0 133 . -86.791  2.744   51.409   1.00 27.40 133 A 1 
ATOM 1018 C CB  . ARG A 0 133 . -84.470  3.807   51.437   1.00 27.40 133 A 1 
ATOM 1019 O O   . ARG A 0 133 . -87.136  3.609   50.605   1.00 27.40 133 A 1 
ATOM 1020 C CG  . ARG A 0 133 . -83.294  4.049   52.398   1.00 27.40 133 A 1 
ATOM 1021 C CD  . ARG A 0 133 . -82.725  5.474   52.247   1.00 27.40 133 A 1 
ATOM 1022 N NE  . ARG A 0 133 . -83.671  6.514   52.728   1.00 27.40 133 A 1 
ATOM 1023 N NH1 . ARG A 0 133 . -82.987  8.243   51.379   1.00 27.40 133 A 1 
ATOM 1024 N NH2 . ARG A 0 133 . -84.669  8.565   52.808   1.00 27.40 133 A 1 
ATOM 1025 C CZ  . ARG A 0 133 . -83.771  7.764   52.304   1.00 27.40 133 A 1 
ATOM 1026 N N   . SER A 0 134 . -87.688  2.008   52.065   1.00 30.06 134 A 1 
ATOM 1027 C CA  . SER A 0 134 . -89.148  2.193   51.998   1.00 30.06 134 A 1 
ATOM 1028 C C   . SER A 0 134 . -89.773  2.363   53.387   1.00 30.06 134 A 1 
ATOM 1029 C CB  . SER A 0 134 . -89.815  1.027   51.258   1.00 30.06 134 A 1 
ATOM 1030 O O   . SER A 0 134 . -89.486  1.574   54.280   1.00 30.06 134 A 1 
ATOM 1031 O OG  . SER A 0 134 . -89.552  -0.206  51.895   1.00 30.06 134 A 1 
ATOM 1032 N N   . SER A 0 135 . -90.643  3.371   53.533   1.00 30.58 135 A 1 
ATOM 1033 C CA  . SER A 0 135 . -91.506  3.641   54.702   1.00 30.58 135 A 1 
ATOM 1034 C C   . SER A 0 135 . -90.841  3.561   56.087   1.00 30.58 135 A 1 
ATOM 1035 C CB  . SER A 0 135 . -92.797  2.811   54.650   1.00 30.58 135 A 1 
ATOM 1036 O O   . SER A 0 135 . -91.020  2.605   56.838   1.00 30.58 135 A 1 
ATOM 1037 O OG  . SER A 0 135 . -92.501  1.429   54.651   1.00 30.58 135 A 1 
ATOM 1038 N N   . HIS A 0 136 . -90.163  4.648   56.461   1.00 30.34 136 A 1 
ATOM 1039 C CA  . HIS A 0 136 . -90.365  5.211   57.796   1.00 30.34 136 A 1 
ATOM 1040 C C   . HIS A 0 136 . -90.827  6.659   57.634   1.00 30.34 136 A 1 
ATOM 1041 C CB  . HIS A 0 136 . -89.121  5.077   58.691   1.00 30.34 136 A 1 
ATOM 1042 O O   . HIS A 0 136 . -90.041  7.555   57.314   1.00 30.34 136 A 1 
ATOM 1043 C CG  . HIS A 0 136 . -89.247  3.955   59.691   1.00 30.34 136 A 1 
ATOM 1044 C CD2 . HIS A 0 136 . -88.510  2.802   59.727   1.00 30.34 136 A 1 
ATOM 1045 N ND1 . HIS A 0 136 . -90.147  3.891   60.733   1.00 30.34 136 A 1 
ATOM 1046 C CE1 . HIS A 0 136 . -89.954  2.728   61.377   1.00 30.34 136 A 1 
ATOM 1047 N NE2 . HIS A 0 136 . -88.959  2.036   60.807   1.00 30.34 136 A 1 
ATOM 1048 N N   . GLU A 0 137 . -92.122  6.878   57.827   1.00 32.97 137 A 1 
ATOM 1049 C CA  . GLU A 0 137 . -92.773  8.180   57.788   1.00 32.97 137 A 1 
ATOM 1050 C C   . GLU A 0 137 . -92.355  9.012   59.007   1.00 32.97 137 A 1 
ATOM 1051 C CB  . GLU A 0 137 . -94.307  8.021   57.711   1.00 32.97 137 A 1 
ATOM 1052 O O   . GLU A 0 137 . -93.053  9.079   60.019   1.00 32.97 137 A 1 
ATOM 1053 C CG  . GLU A 0 137 . -94.840  7.424   56.394   1.00 32.97 137 A 1 
ATOM 1054 C CD  . GLU A 0 137 . -94.474  5.947   56.158   1.00 32.97 137 A 1 
ATOM 1055 O OE1 . GLU A 0 137 . -94.395  5.558   54.972   1.00 32.97 137 A 1 
ATOM 1056 O OE2 . GLU A 0 137 . -94.209  5.224   57.145   1.00 32.97 137 A 1 
ATOM 1057 N N   . TYR A 0 138 . -91.221  9.708   58.894   1.00 30.67 138 A 1 
ATOM 1058 C CA  . TYR A 0 138 . -91.008  10.929  59.667   1.00 30.67 138 A 1 
ATOM 1059 C C   . TYR A 0 138 . -92.004  11.983  59.176   1.00 30.67 138 A 1 
ATOM 1060 C CB  . TYR A 0 138 . -89.546  11.397  59.599   1.00 30.67 138 A 1 
ATOM 1061 O O   . TYR A 0 138 . -91.714  12.770  58.273   1.00 30.67 138 A 1 
ATOM 1062 C CG  . TYR A 0 138 . -88.731  10.920  60.783   1.00 30.67 138 A 1 
ATOM 1063 C CD1 . TYR A 0 138 . -88.829  11.606  62.010   1.00 30.67 138 A 1 
ATOM 1064 C CD2 . TYR A 0 138 . -87.915  9.778   60.675   1.00 30.67 138 A 1 
ATOM 1065 C CE1 . TYR A 0 138 . -88.109  11.154  63.133   1.00 30.67 138 A 1 
ATOM 1066 C CE2 . TYR A 0 138 . -87.188  9.327   61.794   1.00 30.67 138 A 1 
ATOM 1067 O OH  . TYR A 0 138 . -86.590  9.568   64.102   1.00 30.67 138 A 1 
ATOM 1068 C CZ  . TYR A 0 138 . -87.286  10.012  63.023   1.00 30.67 138 A 1 
ATOM 1069 N N   . ASP A 0 139 . -93.205  11.957  59.755   1.00 29.11 139 A 1 
ATOM 1070 C CA  . ASP A 0 139 . -94.244  12.946  59.504   1.00 29.11 139 A 1 
ATOM 1071 C C   . ASP A 0 139 . -93.719  14.337  59.890   1.00 29.11 139 A 1 
ATOM 1072 C CB  . ASP A 0 139 . -95.534  12.563  60.252   1.00 29.11 139 A 1 
ATOM 1073 O O   . ASP A 0 139 . -93.523  14.658  61.063   1.00 29.11 139 A 1 
ATOM 1074 C CG  . ASP A 0 139 . -96.710  13.503  59.950   1.00 29.11 139 A 1 
ATOM 1075 O OD1 . ASP A 0 139 . -96.508  14.515  59.240   1.00 29.11 139 A 1 
ATOM 1076 O OD2 . ASP A 0 139 . -97.809  13.247  60.484   1.00 29.11 139 A 1 
ATOM 1077 N N   . ALA A 0 140 . -93.472  15.170  58.878   1.00 25.69 140 A 1 
ATOM 1078 C CA  . ALA A 0 140 . -92.943  16.522  59.021   1.00 25.69 140 A 1 
ATOM 1079 C C   . ALA A 0 140 . -94.006  17.537  59.506   1.00 25.69 140 A 1 
ATOM 1080 C CB  . ALA A 0 140 . -92.252  16.909  57.706   1.00 25.69 140 A 1 
ATOM 1081 O O   . ALA A 0 140 . -93.937  18.733  59.192   1.00 25.69 140 A 1 
ATOM 1082 N N   . SER A 0 141 . -95.008  17.076  60.261   1.00 30.70 141 A 1 
ATOM 1083 C CA  . SER A 0 141 . -96.050  17.912  60.845   1.00 30.70 141 A 1 
ATOM 1084 C C   . SER A 0 141 . -95.484  18.828  61.941   1.00 30.70 141 A 1 
ATOM 1085 C CB  . SER A 0 141 . -97.253  17.076  61.309   1.00 30.70 141 A 1 
ATOM 1086 O O   . SER A 0 141 . -94.899  18.416  62.941   1.00 30.70 141 A 1 
ATOM 1087 O OG  . SER A 0 141 . -96.939  16.175  62.344   1.00 30.70 141 A 1 
ATOM 1088 N N   . LYS A 0 142 . -95.645  20.141  61.740   1.00 30.30 142 A 1 
ATOM 1089 C CA  . LYS A 0 142 . -95.165  21.180  62.664   1.00 30.30 142 A 1 
ATOM 1090 C C   . LYS A 0 142 . -95.940  21.124  63.992   1.00 30.30 142 A 1 
ATOM 1091 C CB  . LYS A 0 142 . -95.311  22.565  62.008   1.00 30.30 142 A 1 
ATOM 1092 O O   . LYS A 0 142 . -97.048  21.651  64.069   1.00 30.30 142 A 1 
ATOM 1093 C CG  . LYS A 0 142 . -94.432  22.769  60.765   1.00 30.30 142 A 1 
ATOM 1094 C CD  . LYS A 0 142 . -94.734  24.137  60.137   1.00 30.30 142 A 1 
ATOM 1095 C CE  . LYS A 0 142 . -93.857  24.360  58.902   1.00 30.30 142 A 1 
ATOM 1096 N NZ  . LYS A 0 142 . -94.187  25.637  58.219   1.00 30.30 142 A 1 
ATOM 1097 N N   . GLY A 0 143 . -95.345  20.543  65.036   1.00 31.26 143 A 1 
ATOM 1098 C CA  . GLY A 0 143 . -95.932  20.413  66.378   1.00 31.26 143 A 1 
ATOM 1099 C C   . GLY A 0 143 . -95.195  21.229  67.447   1.00 31.26 143 A 1 
ATOM 1100 O O   . GLY A 0 143 . -94.123  20.845  67.898   1.00 31.26 143 A 1 
ATOM 1101 N N   . VAL A 0 144 . -95.782  22.360  67.848   1.00 27.64 144 A 1 
ATOM 1102 C CA  . VAL A 0 144 . -95.275  23.321  68.852   1.00 27.64 144 A 1 
ATOM 1103 C C   . VAL A 0 144 . -94.844  22.666  70.178   1.00 27.64 144 A 1 
ATOM 1104 C CB  . VAL A 0 144 . -96.370  24.380  69.120   1.00 27.64 144 A 1 
ATOM 1105 O O   . VAL A 0 144 . -95.493  21.751  70.677   1.00 27.64 144 A 1 
ATOM 1106 C CG1 . VAL A 0 144 . -96.016  25.395  70.216   1.00 27.64 144 A 1 
ATOM 1107 C CG2 . VAL A 0 144 . -96.665  25.183  67.843   1.00 27.64 144 A 1 
ATOM 1108 N N   . ALA A 0 145 . -93.777  23.196  70.787   1.00 32.10 145 A 1 
ATOM 1109 C CA  . ALA A 0 145 . -93.241  22.733  72.066   1.00 32.10 145 A 1 
ATOM 1110 C C   . ALA A 0 145 . -94.243  22.808  73.237   1.00 32.10 145 A 1 
ATOM 1111 C CB  . ALA A 0 145 . -91.987  23.561  72.385   1.00 32.10 145 A 1 
ATOM 1112 O O   . ALA A 0 145 . -94.850  23.848  73.494   1.00 32.10 145 A 1 
ATOM 1113 N N   . ALA A 0 146 . -94.301  21.732  74.026   1.00 32.55 146 A 1 
ATOM 1114 C CA  . ALA A 0 146 . -94.872  21.704  75.371   1.00 32.55 146 A 1 
ATOM 1115 C C   . ALA A 0 146 . -94.032  20.772  76.260   1.00 32.55 146 A 1 
ATOM 1116 C CB  . ALA A 0 146 . -96.338  21.264  75.300   1.00 32.55 146 A 1 
ATOM 1117 O O   . ALA A 0 146 . -93.599  19.707  75.823   1.00 32.55 146 A 1 
ATOM 1118 N N   . ALA A 0 147 . -93.771  21.177  77.504   1.00 30.48 147 A 1 
ATOM 1119 C CA  . ALA A 0 147 . -92.914  20.423  78.414   1.00 30.48 147 A 1 
ATOM 1120 C C   . ALA A 0 147 . -93.688  19.364  79.218   1.00 30.48 147 A 1 
ATOM 1121 C CB  . ALA A 0 147 . -92.188  21.411  79.338   1.00 30.48 147 A 1 
ATOM 1122 O O   . ALA A 0 147 . -94.806  19.607  79.667   1.00 30.48 147 A 1 
ATOM 1123 N N   . GLY A 0 148 . -93.017  18.246  79.519   1.00 30.46 148 A 1 
ATOM 1124 C CA  . GLY A 0 148 . -93.329  17.420  80.689   1.00 30.46 148 A 1 
ATOM 1125 C C   . GLY A 0 148 . -93.989  16.064  80.429   1.00 30.46 148 A 1 
ATOM 1126 O O   . GLY A 0 148 . -95.204  15.925  80.535   1.00 30.46 148 A 1 
ATOM 1127 N N   . LYS A 0 149 . -93.159  15.018  80.336   1.00 32.25 149 A 1 
ATOM 1128 C CA  . LYS A 0 149 . -92.943  14.087  81.466   1.00 32.25 149 A 1 
ATOM 1129 C C   . LYS A 0 149 . -91.780  13.138  81.177   1.00 32.25 149 A 1 
ATOM 1130 C CB  . LYS A 0 149 . -94.211  13.269  81.782   1.00 32.25 149 A 1 
ATOM 1131 O O   . LYS A 0 149 . -91.676  12.595  80.085   1.00 32.25 149 A 1 
ATOM 1132 C CG  . LYS A 0 149 . -94.985  13.898  82.953   1.00 32.25 149 A 1 
ATOM 1133 C CD  . LYS A 0 149 . -96.404  13.332  83.048   1.00 32.25 149 A 1 
ATOM 1134 C CE  . LYS A 0 149 . -97.181  14.088  84.129   1.00 32.25 149 A 1 
ATOM 1135 N NZ  . LYS A 0 149 . -98.566  13.575  84.253   1.00 32.25 149 A 1 
ATOM 1136 N N   . ALA A 0 150 . -90.929  12.918  82.177   1.00 28.99 150 A 1 
ATOM 1137 C CA  . ALA A 0 150 . -89.899  11.892  82.106   1.00 28.99 150 A 1 
ATOM 1138 C C   . ALA A 0 150 . -90.519  10.516  82.393   1.00 28.99 150 A 1 
ATOM 1139 C CB  . ALA A 0 150 . -88.779  12.239  83.097   1.00 28.99 150 A 1 
ATOM 1140 O O   . ALA A 0 150 . -90.952  10.260  83.517   1.00 28.99 150 A 1 
ATOM 1141 N N   . TYR A 0 151 . -90.518  9.627   81.400   1.00 35.60 151 A 1 
ATOM 1142 C CA  . TYR A 0 151 . -90.603  8.191   81.655   1.00 35.60 151 A 1 
ATOM 1143 C C   . TYR A 0 151 . -89.190  7.689   81.937   1.00 35.60 151 A 1 
ATOM 1144 C CB  . TYR A 0 151 . -91.304  7.463   80.505   1.00 35.60 151 A 1 
ATOM 1145 O O   . TYR A 0 151 . -88.368  7.539   81.038   1.00 35.60 151 A 1 
ATOM 1146 C CG  . TYR A 0 151 . -92.803  7.685   80.533   1.00 35.60 151 A 1 
ATOM 1147 C CD1 . TYR A 0 151 . -93.588  7.007   81.487   1.00 35.60 151 A 1 
ATOM 1148 C CD2 . TYR A 0 151 . -93.405  8.599   79.647   1.00 35.60 151 A 1 
ATOM 1149 C CE1 . TYR A 0 151 . -94.974  7.248   81.563   1.00 35.60 151 A 1 
ATOM 1150 C CE2 . TYR A 0 151 . -94.793  8.831   79.708   1.00 35.60 151 A 1 
ATOM 1151 O OH  . TYR A 0 151 . -96.915  8.387   80.735   1.00 35.60 151 A 1 
ATOM 1152 C CZ  . TYR A 0 151 . -95.577  8.157   80.669   1.00 35.60 151 A 1 
ATOM 1153 N N   . ASN A 0 152 . -88.892  7.526   83.224   1.00 26.16 152 A 1 
ATOM 1154 C CA  . ASN A 0 152 . -87.618  6.998   83.690   1.00 26.16 152 A 1 
ATOM 1155 C C   . ASN A 0 152 . -87.608  5.458   83.577   1.00 26.16 152 A 1 
ATOM 1156 C CB  . ASN A 0 152 . -87.386  7.528   85.121   1.00 26.16 152 A 1 
ATOM 1157 O O   . ASN A 0 152 . -88.661  4.831   83.660   1.00 26.16 152 A 1 
ATOM 1158 C CG  . ASN A 0 152 . -85.946  7.422   85.590   1.00 26.16 152 A 1 
ATOM 1159 N ND2 . ASN A 0 152 . -85.654  7.886   86.782   1.00 26.16 152 A 1 
ATOM 1160 O OD1 . ASN A 0 152 . -85.064  6.945   84.900   1.00 26.16 152 A 1 
ATOM 1161 N N   . ALA A 0 153 . -86.414  4.873   83.456   1.00 24.81 153 A 1 
ATOM 1162 C CA  . ALA A 0 153 . -86.133  3.434   83.443   1.00 24.81 153 A 1 
ATOM 1163 C C   . ALA A 0 153 . -86.718  2.592   82.281   1.00 24.81 153 A 1 
ATOM 1164 C CB  . ALA A 0 153 . -86.435  2.849   84.833   1.00 24.81 153 A 1 
ATOM 1165 O O   . ALA A 0 153 . -87.638  1.798   82.456   1.00 24.81 153 A 1 
ATOM 1166 N N   . SER A 0 154 . -86.040  2.616   81.129   1.00 30.85 154 A 1 
ATOM 1167 C CA  . SER A 0 154 . -85.467  1.376   80.560   1.00 30.85 154 A 1 
ATOM 1168 C C   . SER A 0 154 . -84.363  1.683   79.539   1.00 30.85 154 A 1 
ATOM 1169 C CB  . SER A 0 154 . -86.515  0.426   79.949   1.00 30.85 154 A 1 
ATOM 1170 O O   . SER A 0 154 . -84.609  2.199   78.456   1.00 30.85 154 A 1 
ATOM 1171 O OG  . SER A 0 154 . -87.510  1.112   79.229   1.00 30.85 154 A 1 
ATOM 1172 N N   . TRP A 0 155 . -83.115  1.354   79.887   1.00 23.79 155 A 1 
ATOM 1173 C CA  . TRP A 0 155 . -82.006  1.275   78.929   1.00 23.79 155 A 1 
ATOM 1174 C C   . TRP A 0 155 . -82.069  -0.090  78.233   1.00 23.79 155 A 1 
ATOM 1175 C CB  . TRP A 0 155 . -80.657  1.544   79.629   1.00 23.79 155 A 1 
ATOM 1176 O O   . TRP A 0 155 . -81.379  -1.030  78.616   1.00 23.79 155 A 1 
ATOM 1177 C CG  . TRP A 0 155 . -80.006  2.865   79.344   1.00 23.79 155 A 1 
ATOM 1178 C CD1 . TRP A 0 155 . -80.600  4.079   79.393   1.00 23.79 155 A 1 
ATOM 1179 C CD2 . TRP A 0 155 . -78.614  3.117   78.967   1.00 23.79 155 A 1 
ATOM 1180 C CE2 . TRP A 0 155 . -78.430  4.525   78.829   1.00 23.79 155 A 1 
ATOM 1181 C CE3 . TRP A 0 155 . -77.488  2.298   78.726   1.00 23.79 155 A 1 
ATOM 1182 N NE1 . TRP A 0 155 . -79.675  5.060   79.089   1.00 23.79 155 A 1 
ATOM 1183 C CH2 . TRP A 0 155 . -76.094  4.250   78.258   1.00 23.79 155 A 1 
ATOM 1184 C CZ2 . TRP A 0 155 . -77.195  5.094   78.486   1.00 23.79 155 A 1 
ATOM 1185 C CZ3 . TRP A 0 155 . -76.244  2.856   78.375   1.00 23.79 155 A 1 
ATOM 1186 N N   . GLN A 0 156 . -82.953  -0.202  77.245   1.00 32.47 156 A 1 
ATOM 1187 C CA  . GLN A 0 156 . -83.045  -1.329  76.321   1.00 32.47 156 A 1 
ATOM 1188 C C   . GLN A 0 156 . -83.666  -0.795  75.022   1.00 32.47 156 A 1 
ATOM 1189 C CB  . GLN A 0 156 . -83.886  -2.466  76.946   1.00 32.47 156 A 1 
ATOM 1190 O O   . GLN A 0 156 . -84.791  -0.312  75.035   1.00 32.47 156 A 1 
ATOM 1191 C CG  . GLN A 0 156 . -82.997  -3.653  77.359   1.00 32.47 156 A 1 
ATOM 1192 C CD  . GLN A 0 156 . -83.648  -4.618  78.346   1.00 32.47 156 A 1 
ATOM 1193 N NE2 . GLN A 0 156 . -83.187  -5.848  78.403   1.00 32.47 156 A 1 
ATOM 1194 O OE1 . GLN A 0 156 . -84.541  -4.302  79.115   1.00 32.47 156 A 1 
ATOM 1195 N N   . GLY A 0 157 . -82.976  -0.785  73.886   1.00 30.78 157 A 1 
ATOM 1196 C CA  . GLY A 0 157 . -81.651  -1.356  73.593   1.00 30.78 157 A 1 
ATOM 1197 C C   . GLY A 0 157 . -81.579  -1.890  72.164   1.00 30.78 157 A 1 
ATOM 1198 O O   . GLY A 0 157 . -80.502  -1.955  71.581   1.00 30.78 157 A 1 
ATOM 1199 N N   . ASP A 0 158 . -82.743  -2.192  71.592   1.00 33.17 158 A 1 
ATOM 1200 C CA  . ASP A 0 158 . -82.909  -2.676  70.228   1.00 33.17 158 A 1 
ATOM 1201 C C   . ASP A 0 158 . -82.904  -1.504  69.236   1.00 33.17 158 A 1 
ATOM 1202 C CB  . ASP A 0 158 . -84.170  -3.551  70.164   1.00 33.17 158 A 1 
ATOM 1203 O O   . ASP A 0 158 . -83.930  -1.103  68.684   1.00 33.17 158 A 1 
ATOM 1204 C CG  . ASP A 0 158 . -84.082  -4.722  71.149   1.00 33.17 158 A 1 
ATOM 1205 O OD1 . ASP A 0 158 . -83.106  -5.497  71.050   1.00 33.17 158 A 1 
ATOM 1206 O OD2 . ASP A 0 158 . -84.964  -4.808  72.034   1.00 33.17 158 A 1 
ATOM 1207 N N   . ALA A 0 159 . -81.720  -0.926  69.016   1.00 29.69 159 A 1 
ATOM 1208 C CA  . ALA A 0 159 . -81.483  -0.087  67.849   1.00 29.69 159 A 1 
ATOM 1209 C C   . ALA A 0 159 . -81.632  -0.970  66.601   1.00 29.69 159 A 1 
ATOM 1210 C CB  . ALA A 0 159 . -80.099  0.566   67.959   1.00 29.69 159 A 1 
ATOM 1211 O O   . ALA A 0 159 . -80.760  -1.787  66.306   1.00 29.69 159 A 1 
ATOM 1212 N N   . GLN A 0 160 . -82.770  -0.840  65.916   1.00 37.63 160 A 1 
ATOM 1213 C CA  . GLN A 0 160 . -83.141  -1.654  64.761   1.00 37.63 160 A 1 
ATOM 1214 C C   . GLN A 0 160 . -82.075  -1.505  63.669   1.00 37.63 160 A 1 
ATOM 1215 C CB  . GLN A 0 160 . -84.553  -1.232  64.325   1.00 37.63 160 A 1 
ATOM 1216 O O   . GLN A 0 160 . -81.964  -0.458  63.033   1.00 37.63 160 A 1 
ATOM 1217 C CG  . GLN A 0 160 . -85.197  -2.173  63.297   1.00 37.63 160 A 1 
ATOM 1218 C CD  . GLN A 0 160 . -86.673  -1.849  63.054   1.00 37.63 160 A 1 
ATOM 1219 N NE2 . GLN A 0 160 . -87.335  -2.561  62.169   1.00 37.63 160 A 1 
ATOM 1220 O OE1 . GLN A 0 160 . -87.274  -0.977  63.657   1.00 37.63 160 A 1 
ATOM 1221 N N   . ALA A 0 161 . -81.228  -2.527  63.534   1.00 35.13 161 A 1 
ATOM 1222 C CA  . ALA A 0 161 . -79.989  -2.413  62.783   1.00 35.13 161 A 1 
ATOM 1223 C C   . ALA A 0 161 . -80.267  -2.182  61.295   1.00 35.13 161 A 1 
ATOM 1224 C CB  . ALA A 0 161 . -79.139  -3.669  63.021   1.00 35.13 161 A 1 
ATOM 1225 O O   . ALA A 0 161 . -80.958  -2.981  60.661   1.00 35.13 161 A 1 
ATOM 1226 N N   . SER A 0 162 . -79.677  -1.125  60.732   1.00 37.26 162 A 1 
ATOM 1227 C CA  . SER A 0 162 . -79.564  -0.977  59.283   1.00 37.26 162 A 1 
ATOM 1228 C C   . SER A 0 162 . -78.721  -2.129  58.748   1.00 37.26 162 A 1 
ATOM 1229 C CB  . SER A 0 162 . -78.920  0.358   58.898   1.00 37.26 162 A 1 
ATOM 1230 O O   . SER A 0 162 . -77.494  -2.116  58.868   1.00 37.26 162 A 1 
ATOM 1231 O OG  . SER A 0 162 . -79.685  1.443   59.388   1.00 37.26 162 A 1 
ATOM 1232 N N   . GLY A 0 163 . -79.390  -3.139  58.196   1.00 43.16 163 A 1 
ATOM 1233 C CA  . GLY A 0 163 . -78.748  -4.163  57.392   1.00 43.16 163 A 1 
ATOM 1234 C C   . GLY A 0 163 . -78.227  -3.514  56.119   1.00 43.16 163 A 1 
ATOM 1235 O O   . GLY A 0 163 . -79.011  -3.189  55.234   1.00 43.16 163 A 1 
ATOM 1236 N N   . TYR A 0 164 . -76.919  -3.289  56.067   1.00 39.98 164 A 1 
ATOM 1237 C CA  . TYR A 0 164 . -76.216  -3.127  54.803   1.00 39.98 164 A 1 
ATOM 1238 C C   . TYR A 0 164 . -75.917  -4.516  54.277   1.00 39.98 164 A 1 
ATOM 1239 C CB  . TYR A 0 164 . -74.894  -2.374  54.990   1.00 39.98 164 A 1 
ATOM 1240 O O   . TYR A 0 164 . -75.445  -5.362  55.052   1.00 39.98 164 A 1 
ATOM 1241 C CG  . TYR A 0 164 . -75.037  -1.005  55.610   1.00 39.98 164 A 1 
ATOM 1242 C CD1 . TYR A 0 164 . -75.260  0.114   54.788   1.00 39.98 164 A 1 
ATOM 1243 C CD2 . TYR A 0 164 . -74.962  -0.859  57.008   1.00 39.98 164 A 1 
ATOM 1244 C CE1 . TYR A 0 164 . -75.408  1.389   55.367   1.00 39.98 164 A 1 
ATOM 1245 C CE2 . TYR A 0 164 . -75.108  0.411   57.591   1.00 39.98 164 A 1 
ATOM 1246 O OH  . TYR A 0 164 . -75.477  2.762   57.334   1.00 39.98 164 A 1 
ATOM 1247 C CZ  . TYR A 0 164 . -75.330  1.536   56.768   1.00 39.98 164 A 1 
ATOM 1248 N N   . ASP A 0 165 . -76.118  -4.712  52.980   1.00 44.91 165 A 1 
ATOM 1249 C CA  . ASP A 0 165 . -75.373  -5.758  52.309   1.00 44.91 165 A 1 
ATOM 1250 C C   . ASP A 0 165 . -73.864  -5.488  52.474   1.00 44.91 165 A 1 
ATOM 1251 C CB  . ASP A 0 165 . -75.803  -5.892  50.845   1.00 44.91 165 A 1 
ATOM 1252 O O   . ASP A 0 165 . -73.423  -4.344  52.650   1.00 44.91 165 A 1 
ATOM 1253 C CG  . ASP A 0 165 . -75.749  -7.372  50.494   1.00 44.91 165 A 1 
ATOM 1254 O OD1 . ASP A 0 165 . -74.650  -7.932  50.727   1.00 44.91 165 A 1 
ATOM 1255 O OD2 . ASP A 0 165 . -76.842  -7.925  50.238   1.00 44.91 165 A 1 
ATOM 1256 N N   . ASN A 0 166 . -73.076  -6.552  52.542   1.00 49.32 166 A 1 
ATOM 1257 C CA  . ASN A 0 166 . -71.625  -6.482  52.664   1.00 49.32 166 A 1 
ATOM 1258 C C   . ASN A 0 166 . -71.052  -7.758  52.043   1.00 49.32 166 A 1 
ATOM 1259 C CB  . ASN A 0 166 . -71.201  -6.231  54.141   1.00 49.32 166 A 1 
ATOM 1260 O O   . ASN A 0 166 . -70.527  -8.629  52.753   1.00 49.32 166 A 1 
ATOM 1261 C CG  . ASN A 0 166 . -69.699  -6.010  54.361   1.00 49.32 166 A 1 
ATOM 1262 N ND2 . ASN A 0 166 . -68.854  -6.957  54.035   1.00 49.32 166 A 1 
ATOM 1263 O OD1 . ASN A 0 166 . -69.226  -5.032  54.929   1.00 49.32 166 A 1 
ATOM 1264 N N   . ASP A 0 167 . -71.082  -7.813  50.721   1.00 59.16 167 A 1 
ATOM 1265 C CA  . ASP A 0 167 . -70.166  -8.630  49.938   1.00 59.16 167 A 1 
ATOM 1266 C C   . ASP A 0 167 . -68.711  -8.367  50.352   1.00 59.16 167 A 1 
ATOM 1267 C CB  . ASP A 0 167 . -70.360  -8.352  48.438   1.00 59.16 167 A 1 
ATOM 1268 O O   . ASP A 0 167 . -68.303  -7.258  50.730   1.00 59.16 167 A 1 
ATOM 1269 C CG  . ASP A 0 167 . -71.425  -9.240  47.792   1.00 59.16 167 A 1 
ATOM 1270 O OD1 . ASP A 0 167 . -72.172  -9.886  48.555   1.00 59.16 167 A 1 
ATOM 1271 O OD2 . ASP A 0 167 . -71.377  -9.336  46.547   1.00 59.16 167 A 1 
ATOM 1272 N N   . ALA A 0 168 . -67.906  -9.427  50.341   1.00 59.03 168 A 1 
ATOM 1273 C CA  . ALA A 0 168 . -66.502  -9.362  50.721   1.00 59.03 168 A 1 
ATOM 1274 C C   . ALA A 0 168 . -65.676  -10.388 49.939   1.00 59.03 168 A 1 
ATOM 1275 C CB  . ALA A 0 168 . -66.392  -9.551  52.241   1.00 59.03 168 A 1 
ATOM 1276 O O   . ALA A 0 168 . -65.556  -11.556 50.329   1.00 59.03 168 A 1 
ATOM 1277 N N   . TRP A 0 169 . -65.051  -9.922  48.859   1.00 76.78 169 A 1 
ATOM 1278 C CA  . TRP A 0 169 . -64.132  -10.703 48.034   1.00 76.78 169 A 1 
ATOM 1279 C C   . TRP A 0 169 . -62.676  -10.273 48.225   1.00 76.78 169 A 1 
ATOM 1280 C CB  . TRP A 0 169 . -64.567  -10.635 46.563   1.00 76.78 169 A 1 
ATOM 1281 O O   . TRP A 0 169 . -62.372  -9.111  48.517   1.00 76.78 169 A 1 
ATOM 1282 C CG  . TRP A 0 169 . -64.519  -9.276  45.927   1.00 76.78 169 A 1 
ATOM 1283 C CD1 . TRP A 0 169 . -65.567  -8.428  45.811   1.00 76.78 169 A 1 
ATOM 1284 C CD2 . TRP A 0 169 . -63.381  -8.580  45.324   1.00 76.78 169 A 1 
ATOM 1285 C CE2 . TRP A 0 169 . -63.821  -7.303  44.862   1.00 76.78 169 A 1 
ATOM 1286 C CE3 . TRP A 0 169 . -62.016  -8.897  45.134   1.00 76.78 169 A 1 
ATOM 1287 N NE1 . TRP A 0 169 . -65.166  -7.268  45.181   1.00 76.78 169 A 1 
ATOM 1288 C CH2 . TRP A 0 169 . -61.587  -6.725  44.108   1.00 76.78 169 A 1 
ATOM 1289 C CZ2 . TRP A 0 169 . -62.946  -6.388  44.255   1.00 76.78 169 A 1 
ATOM 1290 C CZ3 . TRP A 0 169 . -61.124  -7.979  44.546   1.00 76.78 169 A 1 
ATOM 1291 N N   . ALA A 0 170 . -61.761  -11.214 47.995   1.00 70.79 170 A 1 
ATOM 1292 C CA  . ALA A 0 170 . -60.342  -10.928 47.851   1.00 70.79 170 A 1 
ATOM 1293 C C   . ALA A 0 170 . -59.721  -11.727 46.698   1.00 70.79 170 A 1 
ATOM 1294 C CB  . ALA A 0 170 . -59.619  -11.173 49.176   1.00 70.79 170 A 1 
ATOM 1295 O O   . ALA A 0 170 . -60.096  -12.866 46.404   1.00 70.79 170 A 1 
ATOM 1296 N N   . LYS A 0 171 . -58.741  -11.110 46.042   1.00 74.40 171 A 1 
ATOM 1297 C CA  . LYS A 0 171 . -57.914  -11.713 44.993   1.00 74.40 171 A 1 
ATOM 1298 C C   . LYS A 0 171 . -56.456  -11.543 45.393   1.00 74.40 171 A 1 
ATOM 1299 C CB  . LYS A 0 171 . -58.208  -11.056 43.635   1.00 74.40 171 A 1 
ATOM 1300 O O   . LYS A 0 171 . -56.052  -10.445 45.771   1.00 74.40 171 A 1 
ATOM 1301 C CG  . LYS A 0 171 . -59.641  -11.329 43.147   1.00 74.40 171 A 1 
ATOM 1302 C CD  . LYS A 0 171 . -59.990  -10.468 41.928   1.00 74.40 171 A 1 
ATOM 1303 C CE  . LYS A 0 171 . -61.479  -10.625 41.594   1.00 74.40 171 A 1 
ATOM 1304 N NZ  . LYS A 0 171 . -61.933  -9.597  40.624   1.00 74.40 171 A 1 
ATOM 1305 N N   . GLN A 0 172 . -55.694  -12.623 45.315   1.00 77.15 172 A 1 
ATOM 1306 C CA  . GLN A 0 172 . -54.264  -12.651 45.574   1.00 77.15 172 A 1 
ATOM 1307 C C   . GLN A 0 172 . -53.583  -13.327 44.385   1.00 77.15 172 A 1 
ATOM 1308 C CB  . GLN A 0 172 . -54.014  -13.376 46.904   1.00 77.15 172 A 1 
ATOM 1309 O O   . GLN A 0 172 . -53.826  -14.503 44.120   1.00 77.15 172 A 1 
ATOM 1310 C CG  . GLN A 0 172 . -52.528  -13.371 47.290   1.00 77.15 172 A 1 
ATOM 1311 C CD  . GLN A 0 172 . -52.253  -14.052 48.628   1.00 77.15 172 A 1 
ATOM 1312 N NE2 . GLN A 0 172 . -51.000  -14.220 48.988   1.00 77.15 172 A 1 
ATOM 1313 O OE1 . GLN A 0 172 . -53.141  -14.435 49.376   1.00 77.15 172 A 1 
ATOM 1314 N N   . ALA A 0 173 . -52.752  -12.583 43.667   1.00 78.01 173 A 1 
ATOM 1315 C CA  . ALA A 0 173 . -51.901  -13.100 42.604   1.00 78.01 173 A 1 
ATOM 1316 C C   . ALA A 0 173 . -50.435  -12.868 42.975   1.00 78.01 173 A 1 
ATOM 1317 C CB  . ALA A 0 173 . -52.294  -12.456 41.271   1.00 78.01 173 A 1 
ATOM 1318 O O   . ALA A 0 173 . -50.112  -11.891 43.653   1.00 78.01 173 A 1 
ATOM 1319 N N   . TYR A 0 174 . -49.579  -13.793 42.572   1.00 80.34 174 A 1 
ATOM 1320 C CA  . TYR A 0 174 . -48.154  -13.791 42.852   1.00 80.34 174 A 1 
ATOM 1321 C C   . TYR A 0 174 . -47.417  -14.445 41.687   1.00 80.34 174 A 1 
ATOM 1322 C CB  . TYR A 0 174 . -47.881  -14.509 44.186   1.00 80.34 174 A 1 
ATOM 1323 O O   . TYR A 0 174 . -47.827  -15.509 41.220   1.00 80.34 174 A 1 
ATOM 1324 C CG  . TYR A 0 174 . -48.604  -15.833 44.418   1.00 80.34 174 A 1 
ATOM 1325 C CD1 . TYR A 0 174 . -49.877  -15.849 45.025   1.00 80.34 174 A 1 
ATOM 1326 C CD2 . TYR A 0 174 . -47.988  -17.050 44.068   1.00 80.34 174 A 1 
ATOM 1327 C CE1 . TYR A 0 174 . -50.519  -17.071 45.314   1.00 80.34 174 A 1 
ATOM 1328 C CE2 . TYR A 0 174 . -48.612  -18.276 44.371   1.00 80.34 174 A 1 
ATOM 1329 O OH  . TYR A 0 174 . -50.430  -19.473 45.374   1.00 80.34 174 A 1 
ATOM 1330 C CZ  . TYR A 0 174 . -49.871  -18.287 45.011   1.00 80.34 174 A 1 
ATOM 1331 N N   . GLY A 0 175 . -46.333  -13.828 41.242   1.00 82.42 175 A 1 
ATOM 1332 C CA  . GLY A 0 175 . -45.438  -14.401 40.250   1.00 82.42 175 A 1 
ATOM 1333 C C   . GLY A 0 175 . -43.979  -14.160 40.598   1.00 82.42 175 A 1 
ATOM 1334 O O   . GLY A 0 175 . -43.663  -13.480 41.578   1.00 82.42 175 A 1 
ATOM 1335 N N   . GLN A 0 176 . -43.109  -14.791 39.822   1.00 80.61 176 A 1 
ATOM 1336 C CA  . GLN A 0 176 . -41.668  -14.605 39.856   1.00 80.61 176 A 1 
ATOM 1337 C C   . GLN A 0 176 . -41.171  -14.650 38.412   1.00 80.61 176 A 1 
ATOM 1338 C CB  . GLN A 0 176 . -40.978  -15.687 40.705   1.00 80.61 176 A 1 
ATOM 1339 O O   . GLN A 0 176 . -41.178  -15.725 37.805   1.00 80.61 176 A 1 
ATOM 1340 C CG  . GLN A 0 176 . -41.567  -15.876 42.109   1.00 80.61 176 A 1 
ATOM 1341 C CD  . GLN A 0 176 . -40.730  -16.830 42.953   1.00 80.61 176 A 1 
ATOM 1342 N NE2 . GLN A 0 176 . -40.332  -16.448 44.147   1.00 80.61 176 A 1 
ATOM 1343 O OE1 . GLN A 0 176 . -40.442  -17.963 42.590   1.00 80.61 176 A 1 
ATOM 1344 N N   . ASP A 0 177 . -40.779  -13.486 37.907   1.00 82.13 177 A 1 
ATOM 1345 C CA  . ASP A 0 177 . -40.140  -13.314 36.604   1.00 82.13 177 A 1 
ATOM 1346 C C   . ASP A 0 177 . -38.633  -13.595 36.775   1.00 82.13 177 A 1 
ATOM 1347 C CB  . ASP A 0 177 . -40.475  -11.899 36.102   1.00 82.13 177 A 1 
ATOM 1348 O O   . ASP A 0 177 . -38.061  -13.359 37.846   1.00 82.13 177 A 1 
ATOM 1349 C CG  . ASP A 0 177 . -40.054  -11.567 34.667   1.00 82.13 177 A 1 
ATOM 1350 O OD1 . ASP A 0 177 . -39.070  -12.175 34.190   1.00 82.13 177 A 1 
ATOM 1351 O OD2 . ASP A 0 177 . -40.711  -10.668 34.092   1.00 82.13 177 A 1 
ATOM 1352 N N   . TYR A 0 178 . -38.018  -14.198 35.761   1.00 81.80 178 A 1 
ATOM 1353 C CA  . TYR A 0 178 . -36.640  -14.685 35.789   1.00 81.80 178 A 1 
ATOM 1354 C C   . TYR A 0 178 . -36.001  -14.629 34.389   1.00 81.80 178 A 1 
ATOM 1355 C CB  . TYR A 0 178 . -36.592  -16.098 36.417   1.00 81.80 178 A 1 
ATOM 1356 O O   . TYR A 0 178 . -35.474  -15.635 33.907   1.00 81.80 178 A 1 
ATOM 1357 C CG  . TYR A 0 178 . -36.663  -16.159 37.934   1.00 81.80 178 A 1 
ATOM 1358 C CD1 . TYR A 0 178 . -35.623  -15.589 38.693   1.00 81.80 178 A 1 
ATOM 1359 C CD2 . TYR A 0 178 . -37.740  -16.797 38.585   1.00 81.80 178 A 1 
ATOM 1360 C CE1 . TYR A 0 178 . -35.658  -15.638 40.097   1.00 81.80 178 A 1 
ATOM 1361 C CE2 . TYR A 0 178 . -37.760  -16.887 39.993   1.00 81.80 178 A 1 
ATOM 1362 O OH  . TYR A 0 178 . -36.764  -16.307 42.108   1.00 81.80 178 A 1 
ATOM 1363 C CZ  . TYR A 0 178 . -36.730  -16.283 40.748   1.00 81.80 178 A 1 
ATOM 1364 N N   . ASP A 0 179 . -36.046  -13.465 33.738   1.00 84.64 179 A 1 
ATOM 1365 C CA  . ASP A 0 179 . -35.252  -13.184 32.535   1.00 84.64 179 A 1 
ATOM 1366 C C   . ASP A 0 179 . -33.755  -13.053 32.883   1.00 84.64 179 A 1 
ATOM 1367 C CB  . ASP A 0 179 . -35.795  -11.934 31.813   1.00 84.64 179 A 1 
ATOM 1368 O O   . ASP A 0 179 . -33.329  -12.180 33.643   1.00 84.64 179 A 1 
ATOM 1369 C CG  . ASP A 0 179 . -35.173  -11.700 30.425   1.00 84.64 179 A 1 
ATOM 1370 O OD1 . ASP A 0 179 . -34.702  -12.681 29.796   1.00 84.64 179 A 1 
ATOM 1371 O OD2 . ASP A 0 179 . -35.157  -10.530 29.960   1.00 84.64 179 A 1 
ATOM 1372 N N   . SER A 0 180 . -32.934  -13.940 32.321   1.00 87.51 180 A 1 
ATOM 1373 C CA  . SER A 0 180 . -31.477  -13.952 32.489   1.00 87.51 180 A 1 
ATOM 1374 C C   . SER A 0 180 . -30.796  -13.826 31.131   1.00 87.51 180 A 1 
ATOM 1375 C CB  . SER A 0 180 . -31.019  -15.178 33.290   1.00 87.51 180 A 1 
ATOM 1376 O O   . SER A 0 180 . -30.941  -14.689 30.258   1.00 87.51 180 A 1 
ATOM 1377 O OG  . SER A 0 180 . -31.512  -16.403 32.770   1.00 87.51 180 A 1 
ATOM 1378 N N   . ARG A 0 181 . -30.093  -12.705 30.930   1.00 90.34 181 A 1 
ATOM 1379 C CA  . ARG A 0 181 . -29.589  -12.286 29.617   1.00 90.34 181 A 1 
ATOM 1380 C C   . ARG A 0 181 . -28.148  -11.836 29.693   1.00 90.34 181 A 1 
ATOM 1381 C CB  . ARG A 0 181 . -30.470  -11.170 29.052   1.00 90.34 181 A 1 
ATOM 1382 O O   . ARG A 0 181 . -27.828  -10.857 30.359   1.00 90.34 181 A 1 
ATOM 1383 C CG  . ARG A 0 181 . -31.870  -11.713 28.772   1.00 90.34 181 A 1 
ATOM 1384 C CD  . ARG A 0 181 . -32.807  -10.636 28.255   1.00 90.34 181 A 1 
ATOM 1385 N NE  . ARG A 0 181 . -32.333  -10.010 27.013   1.00 90.34 181 A 1 
ATOM 1386 N NH1 . ARG A 0 181 . -33.890  -8.356  27.080   1.00 90.34 181 A 1 
ATOM 1387 N NH2 . ARG A 0 181 . -32.391  -8.423  25.399   1.00 90.34 181 A 1 
ATOM 1388 C CZ  . ARG A 0 181 . -32.873  -8.932  26.499   1.00 90.34 181 A 1 
ATOM 1389 N N   . TRP A 0 182 . -27.303  -12.520 28.941   1.00 93.46 182 A 1 
ATOM 1390 C CA  . TRP A 0 182 . -25.864  -12.307 28.928   1.00 93.46 182 A 1 
ATOM 1391 C C   . TRP A 0 182 . -25.355  -12.295 27.495   1.00 93.46 182 A 1 
ATOM 1392 C CB  . TRP A 0 182 . -25.213  -13.412 29.764   1.00 93.46 182 A 1 
ATOM 1393 O O   . TRP A 0 182 . -25.874  -13.012 26.633   1.00 93.46 182 A 1 
ATOM 1394 C CG  . TRP A 0 182 . -23.731  -13.580 29.633   1.00 93.46 182 A 1 
ATOM 1395 C CD1 . TRP A 0 182 . -22.802  -13.031 30.443   1.00 93.46 182 A 1 
ATOM 1396 C CD2 . TRP A 0 182 . -22.996  -14.410 28.684   1.00 93.46 182 A 1 
ATOM 1397 C CE2 . TRP A 0 182 . -21.621  -14.421 29.066   1.00 93.46 182 A 1 
ATOM 1398 C CE3 . TRP A 0 182 . -23.366  -15.206 27.579   1.00 93.46 182 A 1 
ATOM 1399 N NE1 . TRP A 0 182 . -21.550  -13.507 30.102   1.00 93.46 182 A 1 
ATOM 1400 C CH2 . TRP A 0 182 . -21.084  -16.037 27.337   1.00 93.46 182 A 1 
ATOM 1401 C CZ2 . TRP A 0 182 . -20.685  -15.264 28.441   1.00 93.46 182 A 1 
ATOM 1402 C CZ3 . TRP A 0 182 . -22.420  -15.997 26.902   1.00 93.46 182 A 1 
ATOM 1403 N N   . GLY A 0 183 . -24.311  -11.515 27.245   1.00 95.74 183 A 1 
ATOM 1404 C CA  . GLY A 0 183 . -23.639  -11.532 25.961   1.00 95.74 183 A 1 
ATOM 1405 C C   . GLY A 0 183 . -22.268  -10.881 25.963   1.00 95.74 183 A 1 
ATOM 1406 O O   . GLY A 0 183 . -21.817  -10.269 26.937   1.00 95.74 183 A 1 
ATOM 1407 N N   . LYS A 0 184 . -21.583  -11.079 24.840   1.00 95.43 184 A 1 
ATOM 1408 C CA  . LYS A 0 184 . -20.207  -10.659 24.593   1.00 95.43 184 A 1 
ATOM 1409 C C   . LYS A 0 184 . -20.062  -10.188 23.162   1.00 95.43 184 A 1 
ATOM 1410 C CB  . LYS A 0 184 . -19.246  -11.829 24.844   1.00 95.43 184 A 1 
ATOM 1411 O O   . LYS A 0 184 . -20.518  -10.893 22.266   1.00 95.43 184 A 1 
ATOM 1412 C CG  . LYS A 0 184 . -19.318  -12.240 26.311   1.00 95.43 184 A 1 
ATOM 1413 C CD  . LYS A 0 184 . -18.189  -13.182 26.713   1.00 95.43 184 A 1 
ATOM 1414 C CE  . LYS A 0 184 . -18.158  -13.080 28.233   1.00 95.43 184 A 1 
ATOM 1415 N NZ  . LYS A 0 184 . -16.895  -13.559 28.820   1.00 95.43 184 A 1 
ATOM 1416 N N   . SER A 0 185 . -19.384  -9.063  22.976   1.00 96.94 185 A 1 
ATOM 1417 C CA  . SER A 0 185 . -19.030  -8.524  21.663   1.00 96.94 185 A 1 
ATOM 1418 C C   . SER A 0 185 . -17.536  -8.196  21.588   1.00 96.94 185 A 1 
ATOM 1419 C CB  . SER A 0 185 . -19.898  -7.311  21.314   1.00 96.94 185 A 1 
ATOM 1420 O O   . SER A 0 185 . -16.901  -7.858  22.593   1.00 96.94 185 A 1 
ATOM 1421 O OG  . SER A 0 185 . -19.721  -6.267  22.256   1.00 96.94 185 A 1 
ATOM 1422 N N   . TYR A 0 186 . -16.954  -8.311  20.396   1.00 96.51 186 A 1 
ATOM 1423 C CA  . TYR A 0 186 . -15.565  -7.958  20.091   1.00 96.51 186 A 1 
ATOM 1424 C C   . TYR A 0 186 . -15.484  -7.311  18.705   1.00 96.51 186 A 1 
ATOM 1425 C CB  . TYR A 0 186 . -14.690  -9.225  20.128   1.00 96.51 186 A 1 
ATOM 1426 O O   . TYR A 0 186 . -16.014  -7.895  17.766   1.00 96.51 186 A 1 
ATOM 1427 C CG  . TYR A 0 186 . -13.228  -8.966  19.800   1.00 96.51 186 A 1 
ATOM 1428 C CD1 . TYR A 0 186 . -12.702  -9.296  18.537   1.00 96.51 186 A 1 
ATOM 1429 C CD2 . TYR A 0 186 . -12.413  -8.313  20.741   1.00 96.51 186 A 1 
ATOM 1430 C CE1 . TYR A 0 186 . -11.369  -8.962  18.217   1.00 96.51 186 A 1 
ATOM 1431 C CE2 . TYR A 0 186 . -11.088  -7.956  20.423   1.00 96.51 186 A 1 
ATOM 1432 O OH  . TYR A 0 186 . -9.294   -7.906  18.811   1.00 96.51 186 A 1 
ATOM 1433 C CZ  . TYR A 0 186 . -10.563  -8.273  19.151   1.00 96.51 186 A 1 
ATOM 1434 N N   . ASP A 0 187 . -14.777  -6.182  18.564   1.00 96.45 187 A 1 
ATOM 1435 C CA  . ASP A 0 187 . -14.584  -5.466  17.288   1.00 96.45 187 A 1 
ATOM 1436 C C   . ASP A 0 187 . -13.110  -5.091  17.031   1.00 96.45 187 A 1 
ATOM 1437 C CB  . ASP A 0 187 . -15.366  -4.143  17.234   1.00 96.45 187 A 1 
ATOM 1438 O O   . ASP A 0 187 . -12.357  -4.777  17.960   1.00 96.45 187 A 1 
ATOM 1439 C CG  . ASP A 0 187 . -16.832  -4.196  17.648   1.00 96.45 187 A 1 
ATOM 1440 O OD1 . ASP A 0 187 . -17.630  -4.752  16.866   1.00 96.45 187 A 1 
ATOM 1441 O OD2 . ASP A 0 187 . -17.131  -3.568  18.695   1.00 96.45 187 A 1 
ATOM 1442 N N   . SER A 0 188 . -12.706  -4.993  15.758   1.00 94.63 188 A 1 
ATOM 1443 C CA  . SER A 0 188 . -11.394  -4.461  15.332   1.00 94.63 188 A 1 
ATOM 1444 C C   . SER A 0 188 . -11.411  -3.799  13.936   1.00 94.63 188 A 1 
ATOM 1445 C CB  . SER A 0 188 . -10.357  -5.586  15.385   1.00 94.63 188 A 1 
ATOM 1446 O O   . SER A 0 188 . -12.236  -4.161  13.102   1.00 94.63 188 A 1 
ATOM 1447 O OG  . SER A 0 188 . -10.569  -6.518  14.349   1.00 94.63 188 A 1 
ATOM 1448 N N   . VAL A 0 189 . -10.519  -2.822  13.659   1.00 95.48 189 A 1 
ATOM 1449 C CA  . VAL A 0 189 . -10.419  -2.065  12.371   1.00 95.48 189 A 1 
ATOM 1450 C C   . VAL A 0 189 . -8.990   -1.546  12.031   1.00 95.48 189 A 1 
ATOM 1451 C CB  . VAL A 0 189 . -11.392  -0.856  12.346   1.00 95.48 189 A 1 
ATOM 1452 O O   . VAL A 0 189 . -8.270   -1.123  12.932   1.00 95.48 189 A 1 
ATOM 1453 C CG1 . VAL A 0 189 . -12.876  -1.220  12.466   1.00 95.48 189 A 1 
ATOM 1454 C CG2 . VAL A 0 189 . -11.119  0.185   13.442   1.00 95.48 189 A 1 
ATOM 1455 N N   . GLU A 0 190 . -8.567   -1.466  10.749   1.00 86.64 190 A 1 
ATOM 1456 C CA  . GLU A 0 190 . -7.213   -1.013  10.289   1.00 86.64 190 A 1 
ATOM 1457 C C   . GLU A 0 190 . -7.155   -0.334  8.867    1.00 86.64 190 A 1 
ATOM 1458 C CB  . GLU A 0 190 . -6.246   -2.214  10.415   1.00 86.64 190 A 1 
ATOM 1459 O O   . GLU A 0 190 . -8.063   -0.553  8.069    1.00 86.64 190 A 1 
ATOM 1460 C CG  . GLU A 0 190 . -4.786   -1.770  10.257   1.00 86.64 190 A 1 
ATOM 1461 C CD  . GLU A 0 190 . -3.723   -2.759  10.751   1.00 86.64 190 A 1 
ATOM 1462 O OE1 . GLU A 0 190 . -2.619   -2.701  10.160   1.00 86.64 190 A 1 
ATOM 1463 O OE2 . GLU A 0 190 . -3.929   -3.477  11.753   1.00 86.64 190 A 1 
ATOM 1464 N N   . ALA A 0 191 . -6.137   0.514   8.525    1.00 89.01 191 A 1 
ATOM 1465 C CA  . ALA A 0 191 . -6.010   1.306   7.252    1.00 89.01 191 A 1 
ATOM 1466 C C   . ALA A 0 191 . -4.598   1.901   6.835    1.00 89.01 191 A 1 
ATOM 1467 C CB  . ALA A 0 191 . -6.971   2.492   7.372    1.00 89.01 191 A 1 
ATOM 1468 O O   . ALA A 0 191 . -3.819   2.275   7.710    1.00 89.01 191 A 1 
ATOM 1469 N N   . ARG A 0 192 . -4.263   2.109   5.523    1.00 78.23 192 A 1 
ATOM 1470 C CA  . ARG A 0 192 . -2.957   2.625   4.917    1.00 78.23 192 A 1 
ATOM 1471 C C   . ARG A 0 192 . -3.145   3.373   3.509    1.00 78.23 192 A 1 
ATOM 1472 C CB  . ARG A 0 192 . -1.955   1.418   4.857    1.00 78.23 192 A 1 
ATOM 1473 O O   . ARG A 0 192 . -4.195   3.124   2.930    1.00 78.23 192 A 1 
ATOM 1474 C CG  . ARG A 0 192 . -1.851   0.545   6.155    1.00 78.23 192 A 1 
ATOM 1475 C CD  . ARG A 0 192 . -0.851   -0.631  6.155    1.00 78.23 192 A 1 
ATOM 1476 N NE  . ARG A 0 192 . -0.958   -1.478  7.381    1.00 78.23 192 A 1 
ATOM 1477 N NH1 . ARG A 0 192 . 0.766    -2.932  6.929    1.00 78.23 192 A 1 
ATOM 1478 N NH2 . ARG A 0 192 . -0.385   -3.191  8.796    1.00 78.23 192 A 1 
ATOM 1479 C CZ  . ARG A 0 192 . -0.203   -2.521  7.700    1.00 78.23 192 A 1 
ATOM 1480 N N   . ASN A 0 193 . -2.272   4.279   2.934    1.00 78.55 193 A 1 
ATOM 1481 C CA  . ASN A 0 193 . -2.459   5.120   1.649    1.00 78.55 193 A 1 
ATOM 1482 C C   . ASN A 0 193 . -1.270   6.020   1.072    1.00 78.55 193 A 1 
ATOM 1483 C CB  . ASN A 0 193 . -3.658   6.073   1.884    1.00 78.55 193 A 1 
ATOM 1484 O O   . ASN A 0 193 . -0.590   6.631   1.891    1.00 78.55 193 A 1 
ATOM 1485 C CG  . ASN A 0 193 . -3.748   7.231   0.890    1.00 78.55 193 A 1 
ATOM 1486 N ND2 . ASN A 0 193 . -3.601   8.456   1.318    1.00 78.55 193 A 1 
ATOM 1487 O OD1 . ASN A 0 193 . -3.943   7.087   -0.298   1.00 78.55 193 A 1 
ATOM 1488 N N   . TYR A 0 194 . -1.078   6.232   -0.281   1.00 71.97 194 A 1 
ATOM 1489 C CA  . TYR A 0 194 . 0.096    6.935   -0.926   1.00 71.97 194 A 1 
ATOM 1490 C C   . TYR A 0 194 . 0.091    7.829   -2.322   1.00 71.97 194 A 1 
ATOM 1491 C CB  . TYR A 0 194 . 1.371    6.061   -0.714   1.00 71.97 194 A 1 
ATOM 1492 O O   . TYR A 0 194 . 0.485    8.968   -2.162   1.00 71.97 194 A 1 
ATOM 1493 C CG  . TYR A 0 194 . 1.626    5.192   0.526    1.00 71.97 194 A 1 
ATOM 1494 C CD1 . TYR A 0 194 . 2.794    5.389   1.292    1.00 71.97 194 A 1 
ATOM 1495 C CD2 . TYR A 0 194 . 0.829    4.057   0.797    1.00 71.97 194 A 1 
ATOM 1496 C CE1 . TYR A 0 194 . 3.145    4.482   2.315    1.00 71.97 194 A 1 
ATOM 1497 C CE2 . TYR A 0 194 . 1.149    3.166   1.836    1.00 71.97 194 A 1 
ATOM 1498 O OH  . TYR A 0 194 . 2.657    2.476   3.555    1.00 71.97 194 A 1 
ATOM 1499 C CZ  . TYR A 0 194 . 2.320    3.369   2.588    1.00 71.97 194 A 1 
ATOM 1500 N N   . ALA A 0 195 . -0.265   7.511   -3.628   1.00 85.29 195 A 1 
ATOM 1501 C CA  . ALA A 0 195 . -0.197   8.267   -5.024   1.00 85.29 195 A 1 
ATOM 1502 C C   . ALA A 0 195 . 1.124    8.658   -5.941   1.00 85.29 195 A 1 
ATOM 1503 C CB  . ALA A 0 195 . -1.226   9.398   -4.988   1.00 85.29 195 A 1 
ATOM 1504 O O   . ALA A 0 195 . 2.202    8.602   -5.403   1.00 85.29 195 A 1 
ATOM 1505 N N   . ASN A 0 196 . 1.104    9.032   -7.294   1.00 87.88 196 A 1 
ATOM 1506 C CA  . ASN A 0 196 . 2.146    8.814   -8.448   1.00 87.88 196 A 1 
ATOM 1507 C C   . ASN A 0 196 . 2.884    9.930   -9.394   1.00 87.88 196 A 1 
ATOM 1508 C CB  . ASN A 0 196 . 1.341    7.914   -9.432   1.00 87.88 196 A 1 
ATOM 1509 O O   . ASN A 0 196 . 2.287    10.987  -9.574   1.00 87.88 196 A 1 
ATOM 1510 C CG  . ASN A 0 196 . 2.098    7.317   -10.620  1.00 87.88 196 A 1 
ATOM 1511 N ND2 . ASN A 0 196 . 1.422    6.870   -11.648  1.00 87.88 196 A 1 
ATOM 1512 O OD1 . ASN A 0 196 . 3.298    7.212   -10.647  1.00 87.88 196 A 1 
ATOM 1513 N N   . GLU A 0 197 . 4.053    9.701   -10.116  1.00 92.39 197 A 1 
ATOM 1514 C CA  . GLU A 0 197 . 4.949    10.549  -11.055  1.00 92.39 197 A 1 
ATOM 1515 C C   . GLU A 0 197 . 5.736    9.867   -12.302  1.00 92.39 197 A 1 
ATOM 1516 C CB  . GLU A 0 197 . 6.027    11.294  -10.220  1.00 92.39 197 A 1 
ATOM 1517 O O   . GLU A 0 197 . 5.719    8.646   -12.376  1.00 92.39 197 A 1 
ATOM 1518 C CG  . GLU A 0 197 . 5.744    11.503  -8.715   1.00 92.39 197 A 1 
ATOM 1519 C CD  . GLU A 0 197 . 6.433    12.711  -8.074   1.00 92.39 197 A 1 
ATOM 1520 O OE1 . GLU A 0 197 . 6.064    13.027  -6.916   1.00 92.39 197 A 1 
ATOM 1521 O OE2 . GLU A 0 197 . 7.112    13.539  -8.737   1.00 92.39 197 A 1 
ATOM 1522 N N   . HIS A 0 198 . 6.428    10.586  -13.272  1.00 89.59 198 A 1 
ATOM 1523 C CA  . HIS A 0 198 . 7.266    10.060  -14.466  1.00 89.59 198 A 1 
ATOM 1524 C C   . HIS A 0 198 . 8.260    11.063  -15.223  1.00 89.59 198 A 1 
ATOM 1525 C CB  . HIS A 0 198 . 6.316    9.431   -15.528  1.00 89.59 198 A 1 
ATOM 1526 O O   . HIS A 0 198 . 8.042    12.271  -15.136  1.00 89.59 198 A 1 
ATOM 1527 C CG  . HIS A 0 198 . 6.900    9.101   -16.904  1.00 89.59 198 A 1 
ATOM 1528 C CD2 . HIS A 0 198 . 7.489    7.929   -17.318  1.00 89.59 198 A 1 
ATOM 1529 N ND1 . HIS A 0 198 . 6.944    9.957   -17.990  1.00 89.59 198 A 1 
ATOM 1530 C CE1 . HIS A 0 198 . 7.563    9.330   -19.007  1.00 89.59 198 A 1 
ATOM 1531 N NE2 . HIS A 0 198 . 7.903    8.090   -18.651  1.00 89.59 198 A 1 
ATOM 1532 N N   . TYR A 0 199 . 9.291    10.625  -16.018  1.00 95.59 199 A 1 
ATOM 1533 C CA  . TYR A 0 199 . 10.211   11.389  -16.961  1.00 95.59 199 A 1 
ATOM 1534 C C   . TYR A 0 199 . 10.882   10.547  -18.112  1.00 95.59 199 A 1 
ATOM 1535 C CB  . TYR A 0 199 . 11.351   12.050  -16.148  1.00 95.59 199 A 1 
ATOM 1536 O O   . TYR A 0 199 . 11.106   9.360   -17.906  1.00 95.59 199 A 1 
ATOM 1537 C CG  . TYR A 0 199 . 12.550   12.612  -16.918  1.00 95.59 199 A 1 
ATOM 1538 C CD1 . TYR A 0 199 . 13.724   11.840  -17.051  1.00 95.59 199 A 1 
ATOM 1539 C CD2 . TYR A 0 199 . 12.505   13.897  -17.498  1.00 95.59 199 A 1 
ATOM 1540 C CE1 . TYR A 0 199 . 14.838   12.345  -17.754  1.00 95.59 199 A 1 
ATOM 1541 C CE2 . TYR A 0 199 . 13.613   14.399  -18.218  1.00 95.59 199 A 1 
ATOM 1542 O OH  . TYR A 0 199 . 15.876   14.098  -19.012  1.00 95.59 199 A 1 
ATOM 1543 C CZ  . TYR A 0 199 . 14.788   13.626  -18.343  1.00 95.59 199 A 1 
ATOM 1544 N N   . ALA A 0 200 . 11.300   11.131  -19.270  1.00 95.25 200 A 1 
ATOM 1545 C CA  . ALA A 0 200 . 12.166   10.473  -20.304  1.00 95.25 200 A 1 
ATOM 1546 C C   . ALA A 0 200 . 12.953   11.407  -21.290  1.00 95.25 200 A 1 
ATOM 1547 C CB  . ALA A 0 200 . 11.297   9.506   -21.125  1.00 95.25 200 A 1 
ATOM 1548 O O   . ALA A 0 200 . 12.510   12.532  -21.519  1.00 95.25 200 A 1 
ATOM 1549 N N   . ARG A 0 201 . 14.066   10.936  -21.917  1.00 96.95 201 A 1 
ATOM 1550 C CA  . ARG A 0 201 . 14.946   11.647  -22.909  1.00 96.95 201 A 1 
ATOM 1551 C C   . ARG A 0 201 . 15.710   10.714  -23.894  1.00 96.95 201 A 1 
ATOM 1552 C CB  . ARG A 0 201 . 15.952   12.526  -22.124  1.00 96.95 201 A 1 
ATOM 1553 O O   . ARG A 0 201 . 16.105   9.622   -23.496  1.00 96.95 201 A 1 
ATOM 1554 C CG  . ARG A 0 201 . 16.940   13.338  -22.989  1.00 96.95 201 A 1 
ATOM 1555 C CD  . ARG A 0 201 . 17.874   14.254  -22.186  1.00 96.95 201 A 1 
ATOM 1556 N NE  . ARG A 0 201 . 18.778   13.521  -21.275  1.00 96.95 201 A 1 
ATOM 1557 N NH1 . ARG A 0 201 . 20.341   12.724  -22.793  1.00 96.95 201 A 1 
ATOM 1558 N NH2 . ARG A 0 201 . 20.638   12.341  -20.666  1.00 96.95 201 A 1 
ATOM 1559 C CZ  . ARG A 0 201 . 19.896   12.879  -21.584  1.00 96.95 201 A 1 
ATOM 1560 N N   . GLU A 0 202 . 16.011   11.157  -25.128  1.00 98.12 202 A 1 
ATOM 1561 C CA  . GLU A 0 202 . 16.910   10.489  -26.115  1.00 98.12 202 A 1 
ATOM 1562 C C   . GLU A 0 202 . 17.869   11.482  -26.834  1.00 98.12 202 A 1 
ATOM 1563 C CB  . GLU A 0 202 . 16.075   9.666   -27.131  1.00 98.12 202 A 1 
ATOM 1564 O O   . GLU A 0 202 . 17.520   12.647  -27.029  1.00 98.12 202 A 1 
ATOM 1565 C CG  . GLU A 0 202 . 16.935   8.923   -28.174  1.00 98.12 202 A 1 
ATOM 1566 C CD  . GLU A 0 202 . 16.167   7.915   -29.044  1.00 98.12 202 A 1 
ATOM 1567 O OE1 . GLU A 0 202 . 16.486   6.705   -28.980  1.00 98.12 202 A 1 
ATOM 1568 O OE2 . GLU A 0 202 . 15.402   8.320   -29.949  1.00 98.12 202 A 1 
ATOM 1569 N N   . VAL A 0 203 . 19.076   11.031  -27.227  1.00 98.13 203 A 1 
ATOM 1570 C CA  . VAL A 0 203 . 20.105   11.775  -28.002  1.00 98.13 203 A 1 
ATOM 1571 C C   . VAL A 0 203 . 20.791   10.855  -29.028  1.00 98.13 203 A 1 
ATOM 1572 C CB  . VAL A 0 203 . 21.193   12.356  -27.066  1.00 98.13 203 A 1 
ATOM 1573 O O   . VAL A 0 203 . 21.134   9.731   -28.670  1.00 98.13 203 A 1 
ATOM 1574 C CG1 . VAL A 0 203 . 22.341   13.048  -27.819  1.00 98.13 203 A 1 
ATOM 1575 C CG2 . VAL A 0 203 . 20.617   13.388  -26.088  1.00 98.13 203 A 1 
ATOM 1576 N N   . ARG A 0 204 . 21.048   11.338  -30.255  1.00 96.40 204 A 1 
ATOM 1577 C CA  . ARG A 0 204 . 21.930   10.720  -31.276  1.00 96.40 204 A 1 
ATOM 1578 C C   . ARG A 0 204 . 22.894   11.751  -31.875  1.00 96.40 204 A 1 
ATOM 1579 C CB  . ARG A 0 204 . 21.130   10.117  -32.438  1.00 96.40 204 A 1 
ATOM 1580 O O   . ARG A 0 204 . 22.453   12.881  -32.103  1.00 96.40 204 A 1 
ATOM 1581 C CG  . ARG A 0 204 . 20.272   8.913   -32.050  1.00 96.40 204 A 1 
ATOM 1582 C CD  . ARG A 0 204 . 19.538   8.411   -33.304  1.00 96.40 204 A 1 
ATOM 1583 N NE  . ARG A 0 204 . 18.495   7.424   -32.973  1.00 96.40 204 A 1 
ATOM 1584 N NH1 . ARG A 0 204 . 16.942   8.894   -32.119  1.00 96.40 204 A 1 
ATOM 1585 N NH2 . ARG A 0 204 . 16.565   6.735   -31.961  1.00 96.40 204 A 1 
ATOM 1586 C CZ  . ARG A 0 204 . 17.346   7.686   -32.376  1.00 96.40 204 A 1 
ATOM 1587 N N   . ALA A 0 205 . 24.136   11.370  -32.165  1.00 95.79 205 A 1 
ATOM 1588 C CA  . ALA A 0 205 . 25.119   12.185  -32.887  1.00 95.79 205 A 1 
ATOM 1589 C C   . ALA A 0 205 . 26.063   11.316  -33.740  1.00 95.79 205 A 1 
ATOM 1590 C CB  . ALA A 0 205 . 25.914   13.022  -31.877  1.00 95.79 205 A 1 
ATOM 1591 O O   . ALA A 0 205 . 26.344   10.190  -33.346  1.00 95.79 205 A 1 
ATOM 1592 N N   . ASP A 0 206 . 26.536   11.877  -34.854  1.00 91.97 206 A 1 
ATOM 1593 C CA  . ASP A 0 206 . 27.326   11.241  -35.924  1.00 91.97 206 A 1 
ATOM 1594 C C   . ASP A 0 206 . 28.380   12.262  -36.439  1.00 91.97 206 A 1 
ATOM 1595 C CB  . ASP A 0 206 . 26.300   10.806  -36.993  1.00 91.97 206 A 1 
ATOM 1596 O O   . ASP A 0 206 . 28.081   13.462  -36.514  1.00 91.97 206 A 1 
ATOM 1597 C CG  . ASP A 0 206 . 26.840   10.256  -38.317  1.00 91.97 206 A 1 
ATOM 1598 O OD1 . ASP A 0 206 . 28.075   10.249  -38.499  1.00 91.97 206 A 1 
ATOM 1599 O OD2 . ASP A 0 206 . 25.965   9.936   -39.157  1.00 91.97 206 A 1 
ATOM 1600 N N   . ASP A 0 207 . 29.620   11.825  -36.709  1.00 90.87 207 A 1 
ATOM 1601 C CA  . ASP A 0 207 . 30.781   12.662  -37.095  1.00 90.87 207 A 1 
ATOM 1602 C C   . ASP A 0 207 . 31.755   11.953  -38.078  1.00 90.87 207 A 1 
ATOM 1603 C CB  . ASP A 0 207 . 31.454   13.221  -35.820  1.00 90.87 207 A 1 
ATOM 1604 O O   . ASP A 0 207 . 32.985   12.061  -37.958  1.00 90.87 207 A 1 
ATOM 1605 C CG  . ASP A 0 207 . 32.632   14.178  -36.049  1.00 90.87 207 A 1 
ATOM 1606 O OD1 . ASP A 0 207 . 32.473   15.247  -36.695  1.00 90.87 207 A 1 
ATOM 1607 O OD2 . ASP A 0 207 . 33.715   14.026  -35.426  1.00 90.87 207 A 1 
ATOM 1608 N N   . ASP A 0 208 . 31.170   11.250  -39.053  1.00 88.46 208 A 1 
ATOM 1609 C CA  . ASP A 0 208 . 31.765   10.634  -40.255  1.00 88.46 208 A 1 
ATOM 1610 C C   . ASP A 0 208 . 32.953   11.430  -40.861  1.00 88.46 208 A 1 
ATOM 1611 C CB  . ASP A 0 208 . 30.597   10.516  -41.266  1.00 88.46 208 A 1 
ATOM 1612 O O   . ASP A 0 208 . 32.823   12.617  -41.187  1.00 88.46 208 A 1 
ATOM 1613 C CG  . ASP A 0 208 . 30.807   9.554   -42.438  1.00 88.46 208 A 1 
ATOM 1614 O OD1 . ASP A 0 208 . 31.875   8.905   -42.490  1.00 88.46 208 A 1 
ATOM 1615 O OD2 . ASP A 0 208 . 29.936   9.548   -43.345  1.00 88.46 208 A 1 
ATOM 1616 N N   . GLN A 0 209 . 34.130   10.805  -41.021  1.00 87.71 209 A 1 
ATOM 1617 C CA  . GLN A 0 209 . 35.371   11.408  -41.548  1.00 87.71 209 A 1 
ATOM 1618 C C   . GLN A 0 209 . 36.139   10.453  -42.470  1.00 87.71 209 A 1 
ATOM 1619 C CB  . GLN A 0 209 . 36.300   11.800  -40.383  1.00 87.71 209 A 1 
ATOM 1620 O O   . GLN A 0 209 . 36.488   9.347   -42.070  1.00 87.71 209 A 1 
ATOM 1621 C CG  . GLN A 0 209 . 35.904   13.145  -39.780  1.00 87.71 209 A 1 
ATOM 1622 C CD  . GLN A 0 209 . 36.482   13.356  -38.393  1.00 87.71 209 A 1 
ATOM 1623 N NE2 . GLN A 0 209 . 35.752   12.949  -37.380  1.00 87.71 209 A 1 
ATOM 1624 O OE1 . GLN A 0 209 . 37.528   13.978  -38.206  1.00 87.71 209 A 1 
ATOM 1625 N N   . TRP A 0 210 . 36.520   10.908  -43.670  1.00 85.83 210 A 1 
ATOM 1626 C CA  . TRP A 0 210 . 37.237   10.060  -44.635  1.00 85.83 210 A 1 
ATOM 1627 C C   . TRP A 0 210 . 38.272   10.805  -45.485  1.00 85.83 210 A 1 
ATOM 1628 C CB  . TRP A 0 210 . 36.219   9.340   -45.531  1.00 85.83 210 A 1 
ATOM 1629 O O   . TRP A 0 210 . 38.155   12.008  -45.743  1.00 85.83 210 A 1 
ATOM 1630 C CG  . TRP A 0 210 . 35.455   10.223  -46.471  1.00 85.83 210 A 1 
ATOM 1631 C CD1 . TRP A 0 210 . 35.816   10.505  -47.742  1.00 85.83 210 A 1 
ATOM 1632 C CD2 . TRP A 0 210 . 34.207   10.948  -46.235  1.00 85.83 210 A 1 
ATOM 1633 C CE2 . TRP A 0 210 . 33.865   11.650  -47.432  1.00 85.83 210 A 1 
ATOM 1634 C CE3 . TRP A 0 210 . 33.316   11.070  -45.148  1.00 85.83 210 A 1 
ATOM 1635 N NE1 . TRP A 0 210 . 34.885   11.350  -48.312  1.00 85.83 210 A 1 
ATOM 1636 C CH2 . TRP A 0 210 . 31.848   12.544  -46.431  1.00 85.83 210 A 1 
ATOM 1637 C CZ2 . TRP A 0 210 . 32.705   12.437  -47.541  1.00 85.83 210 A 1 
ATOM 1638 C CZ3 . TRP A 0 210 . 32.155   11.859  -45.243  1.00 85.83 210 A 1 
ATOM 1639 N N   . ALA A 0 211 . 39.269   10.060  -45.962  1.00 82.89 211 A 1 
ATOM 1640 C CA  . ALA A 0 211 . 40.268   10.471  -46.938  1.00 82.89 211 A 1 
ATOM 1641 C C   . ALA A 0 211 . 40.592   9.333   -47.927  1.00 82.89 211 A 1 
ATOM 1642 C CB  . ALA A 0 211 . 41.531   10.938  -46.205  1.00 82.89 211 A 1 
ATOM 1643 O O   . ALA A 0 211 . 40.634   8.163   -47.552  1.00 82.89 211 A 1 
ATOM 1644 N N   . GLU A 0 212 . 40.868   9.689   -49.178  1.00 80.66 212 A 1 
ATOM 1645 C CA  . GLU A 0 212 . 41.469   8.808   -50.185  1.00 80.66 212 A 1 
ATOM 1646 C C   . GLU A 0 212 . 42.578   9.567   -50.927  1.00 80.66 212 A 1 
ATOM 1647 C CB  . GLU A 0 212 . 40.443   8.361   -51.239  1.00 80.66 212 A 1 
ATOM 1648 O O   . GLU A 0 212 . 42.376   10.730  -51.288  1.00 80.66 212 A 1 
ATOM 1649 C CG  . GLU A 0 212 . 39.304   7.420   -50.804  1.00 80.66 212 A 1 
ATOM 1650 C CD  . GLU A 0 212 . 38.477   6.978   -52.030  1.00 80.66 212 A 1 
ATOM 1651 O OE1 . GLU A 0 212 . 37.251   6.742   -51.945  1.00 80.66 212 A 1 
ATOM 1652 O OE2 . GLU A 0 212 . 39.054   6.870   -53.141  1.00 80.66 212 A 1 
ATOM 1653 N N   . ASP A 0 213 . 43.686   8.892   -51.225  1.00 79.68 213 A 1 
ATOM 1654 C CA  . ASP A 0 213 . 44.669   9.294   -52.237  1.00 79.68 213 A 1 
ATOM 1655 C C   . ASP A 0 213 . 44.831   8.152   -53.254  1.00 79.68 213 A 1 
ATOM 1656 C CB  . ASP A 0 213 . 46.006   9.706   -51.591  1.00 79.68 213 A 1 
ATOM 1657 O O   . ASP A 0 213 . 44.691   6.971   -52.930  1.00 79.68 213 A 1 
ATOM 1658 C CG  . ASP A 0 213 . 46.955   10.458  -52.543  1.00 79.68 213 A 1 
ATOM 1659 O OD1 . ASP A 0 213 . 46.611   10.602  -53.746  1.00 79.68 213 A 1 
ATOM 1660 O OD2 . ASP A 0 213 . 48.011   10.919  -52.055  1.00 79.68 213 A 1 
ATOM 1661 N N   . ARG A 0 214 . 45.069   8.478   -54.524  1.00 75.25 214 A 1 
ATOM 1662 C CA  . ARG A 0 214 . 45.381   7.485   -55.559  1.00 75.25 214 A 1 
ATOM 1663 C C   . ARG A 0 214 . 46.371   8.067   -56.547  1.00 75.25 214 A 1 
ATOM 1664 C CB  . ARG A 0 214 . 44.137   6.930   -56.288  1.00 75.25 214 A 1 
ATOM 1665 O O   . ARG A 0 214 . 46.005   8.947   -57.331  1.00 75.25 214 A 1 
ATOM 1666 C CG  . ARG A 0 214 . 42.759   7.232   -55.673  1.00 75.25 214 A 1 
ATOM 1667 C CD  . ARG A 0 214 . 41.702   6.401   -56.405  1.00 75.25 214 A 1 
ATOM 1668 N NE  . ARG A 0 214 . 40.411   6.302   -55.686  1.00 75.25 214 A 1 
ATOM 1669 N NH1 . ARG A 0 214 . 39.931   4.142   -56.273  1.00 75.25 214 A 1 
ATOM 1670 N NH2 . ARG A 0 214 . 38.445   5.279   -55.102  1.00 75.25 214 A 1 
ATOM 1671 C CZ  . ARG A 0 214 . 39.598   5.261   -55.693  1.00 75.25 214 A 1 
ATOM 1672 N N   . ASP A 0 215 . 47.561   7.486   -56.578  1.00 77.03 215 A 1 
ATOM 1673 C CA  . ASP A 0 215 . 48.629   7.880   -57.483  1.00 77.03 215 A 1 
ATOM 1674 C C   . ASP A 0 215 . 48.845   6.788   -58.553  1.00 77.03 215 A 1 
ATOM 1675 C CB  . ASP A 0 215 . 49.878   8.295   -56.672  1.00 77.03 215 A 1 
ATOM 1676 O O   . ASP A 0 215 . 48.634   5.589   -58.340  1.00 77.03 215 A 1 
ATOM 1677 C CG  . ASP A 0 215 . 50.545   9.601   -57.143  1.00 77.03 215 A 1 
ATOM 1678 O OD1 . ASP A 0 215 . 50.123   10.164  -58.183  1.00 77.03 215 A 1 
ATOM 1679 O OD2 . ASP A 0 215 . 51.570   10.009  -56.544  1.00 77.03 215 A 1 
ATOM 1680 N N   . GLN A 0 216 . 49.148   7.194   -59.791  1.00 59.80 216 A 1 
ATOM 1681 C CA  . GLN A 0 216 . 49.347   6.253   -60.905  1.00 59.80 216 A 1 
ATOM 1682 C C   . GLN A 0 216 . 50.486   6.673   -61.828  1.00 59.80 216 A 1 
ATOM 1683 C CB  . GLN A 0 216 . 48.053   6.010   -61.712  1.00 59.80 216 A 1 
ATOM 1684 O O   . GLN A 0 216 . 50.402   7.660   -62.563  1.00 59.80 216 A 1 
ATOM 1685 C CG  . GLN A 0 216 . 47.017   5.232   -60.889  1.00 59.80 216 A 1 
ATOM 1686 C CD  . GLN A 0 216 . 45.869   4.618   -61.679  1.00 59.80 216 A 1 
ATOM 1687 N NE2 . GLN A 0 216 . 45.151   3.712   -61.053  1.00 59.80 216 A 1 
ATOM 1688 O OE1 . GLN A 0 216 . 45.588   4.890   -62.842  1.00 59.80 216 A 1 
ATOM 1689 N N   . TYR A 0 217 . 51.518   5.832   -61.874  1.00 63.75 217 A 1 
ATOM 1690 C CA  . TYR A 0 217 . 52.795   6.072   -62.539  1.00 63.75 217 A 1 
ATOM 1691 C C   . TYR A 0 217 . 52.991   5.129   -63.737  1.00 63.75 217 A 1 
ATOM 1692 C CB  . TYR A 0 217 . 53.901   5.930   -61.486  1.00 63.75 217 A 1 
ATOM 1693 O O   . TYR A 0 217 . 53.764   4.171   -63.693  1.00 63.75 217 A 1 
ATOM 1694 C CG  . TYR A 0 217 . 53.914   7.034   -60.450  1.00 63.75 217 A 1 
ATOM 1695 C CD1 . TYR A 0 217 . 54.563   8.239   -60.755  1.00 63.75 217 A 1 
ATOM 1696 C CD2 . TYR A 0 217 . 53.279   6.877   -59.203  1.00 63.75 217 A 1 
ATOM 1697 C CE1 . TYR A 0 217 . 54.537   9.312   -59.846  1.00 63.75 217 A 1 
ATOM 1698 C CE2 . TYR A 0 217 . 53.257   7.944   -58.285  1.00 63.75 217 A 1 
ATOM 1699 O OH  . TYR A 0 217 . 53.804   10.252  -57.798  1.00 63.75 217 A 1 
ATOM 1700 C CZ  . TYR A 0 217 . 53.861   9.175   -58.617  1.00 63.75 217 A 1 
ATOM 1701 N N   . ALA A 0 218 . 52.312   5.411   -64.853  1.00 55.72 218 A 1 
ATOM 1702 C CA  . ALA A 0 218 . 52.388   4.598   -66.073  1.00 55.72 218 A 1 
ATOM 1703 C C   . ALA A 0 218 . 53.378   5.193   -67.093  1.00 55.72 218 A 1 
ATOM 1704 C CB  . ALA A 0 218 . 50.973   4.429   -66.635  1.00 55.72 218 A 1 
ATOM 1705 O O   . ALA A 0 218 . 53.072   6.178   -67.781  1.00 55.72 218 A 1 
ATOM 1706 N N   . LYS A 0 219 . 54.580   4.611   -67.219  1.00 52.04 219 A 1 
ATOM 1707 C CA  . LYS A 0 219 . 55.674   5.162   -68.044  1.00 52.04 219 A 1 
ATOM 1708 C C   . LYS A 0 219 . 55.954   4.324   -69.295  1.00 52.04 219 A 1 
ATOM 1709 C CB  . LYS A 0 219 . 56.892   5.416   -67.147  1.00 52.04 219 A 1 
ATOM 1710 O O   . LYS A 0 219 . 56.928   3.581   -69.366  1.00 52.04 219 A 1 
ATOM 1711 C CG  . LYS A 0 219 . 57.985   6.185   -67.901  1.00 52.04 219 A 1 
ATOM 1712 C CD  . LYS A 0 219 . 58.941   6.861   -66.912  1.00 52.04 219 A 1 
ATOM 1713 C CE  . LYS A 0 219 . 60.157   7.426   -67.648  1.00 52.04 219 A 1 
ATOM 1714 N NZ  . LYS A 0 219 . 61.061   6.326   -68.044  1.00 52.04 219 A 1 
ATOM 1715 N N   . GLY A 0 220 . 55.108   4.505   -70.309  1.00 46.06 220 A 1 
ATOM 1716 C CA  . GLY A 0 220 . 55.155   3.731   -71.552  1.00 46.06 220 A 1 
ATOM 1717 C C   . GLY A 0 220 . 56.453   3.880   -72.360  1.00 46.06 220 A 1 
ATOM 1718 O O   . GLY A 0 220 . 57.051   4.958   -72.416  1.00 46.06 220 A 1 
ATOM 1719 N N   . ASP A 0 221 . 56.846   2.790   -73.026  1.00 42.61 221 A 1 
ATOM 1720 C CA  . ASP A 0 221 . 58.086   2.664   -73.798  1.00 42.61 221 A 1 
ATOM 1721 C C   . ASP A 0 221 . 58.330   3.812   -74.788  1.00 42.61 221 A 1 
ATOM 1722 C CB  . ASP A 0 221 . 58.080   1.348   -74.590  1.00 42.61 221 A 1 
ATOM 1723 O O   . ASP A 0 221 . 57.484   4.153   -75.623  1.00 42.61 221 A 1 
ATOM 1724 C CG  . ASP A 0 221 . 58.113   0.125   -73.683  1.00 42.61 221 A 1 
ATOM 1725 O OD1 . ASP A 0 221 . 59.074   0.057   -72.889  1.00 42.61 221 A 1 
ATOM 1726 O OD2 . ASP A 0 221 . 57.186   -0.705  -73.820  1.00 42.61 221 A 1 
ATOM 1727 N N   . TYR A 0 222 . 59.542   4.373   -74.756  1.00 38.66 222 A 1 
ATOM 1728 C CA  . TYR A 0 222 . 59.968   5.356   -75.747  1.00 38.66 222 A 1 
ATOM 1729 C C   . TYR A 0 222 . 60.423   4.667   -77.040  1.00 38.66 222 A 1 
ATOM 1730 C CB  . TYR A 0 222 . 61.022   6.303   -75.166  1.00 38.66 222 A 1 
ATOM 1731 O O   . TYR A 0 222 . 61.585   4.285   -77.196  1.00 38.66 222 A 1 
ATOM 1732 C CG  . TYR A 0 222 . 61.427   7.398   -76.139  1.00 38.66 222 A 1 
ATOM 1733 C CD1 . TYR A 0 222 . 62.701   7.374   -76.738  1.00 38.66 222 A 1 
ATOM 1734 C CD2 . TYR A 0 222 . 60.514   8.418   -76.475  1.00 38.66 222 A 1 
ATOM 1735 C CE1 . TYR A 0 222 . 63.072   8.372   -77.660  1.00 38.66 222 A 1 
ATOM 1736 C CE2 . TYR A 0 222 . 60.876   9.414   -77.404  1.00 38.66 222 A 1 
ATOM 1737 O OH  . TYR A 0 222 . 62.513   10.360  -78.880  1.00 38.66 222 A 1 
ATOM 1738 C CZ  . TYR A 0 222 . 62.156   9.394   -77.995  1.00 38.66 222 A 1 
ATOM 1739 N N   . ASP A 0 223 . 59.491   4.553   -77.985  1.00 40.14 223 A 1 
ATOM 1740 C CA  . ASP A 0 223 . 59.709   4.043   -79.341  1.00 40.14 223 A 1 
ATOM 1741 C C   . ASP A 0 223 . 60.666   4.987   -80.114  1.00 40.14 223 A 1 
ATOM 1742 C CB  . ASP A 0 223 . 58.325   3.835   -80.007  1.00 40.14 223 A 1 
ATOM 1743 O O   . ASP A 0 223 . 60.266   5.958   -80.761  1.00 40.14 223 A 1 
ATOM 1744 C CG  . ASP A 0 223 . 58.193   2.560   -80.851  1.00 40.14 223 A 1 
ATOM 1745 O OD1 . ASP A 0 223 . 59.217   1.871   -81.069  1.00 40.14 223 A 1 
ATOM 1746 O OD2 . ASP A 0 223 . 57.057   2.301   -81.312  1.00 40.14 223 A 1 
ATOM 1747 N N   . ALA A 0 224 . 61.976   4.756   -79.965  1.00 38.06 224 A 1 
ATOM 1748 C CA  . ALA A 0 224 . 63.050   5.721   -80.229  1.00 38.06 224 A 1 
ATOM 1749 C C   . ALA A 0 224 . 63.373   5.970   -81.722  1.00 38.06 224 A 1 
ATOM 1750 C CB  . ALA A 0 224 . 64.280   5.302   -79.407  1.00 38.06 224 A 1 
ATOM 1751 O O   . ALA A 0 224 . 64.537   5.996   -82.135  1.00 38.06 224 A 1 
ATOM 1752 N N   . TYR A 0 225 . 62.360   6.204   -82.558  1.00 32.16 225 A 1 
ATOM 1753 C CA  . TYR A 0 225 . 62.505   6.397   -84.007  1.00 32.16 225 A 1 
ATOM 1754 C C   . TYR A 0 225 . 63.008   7.801   -84.428  1.00 32.16 225 A 1 
ATOM 1755 C CB  . TYR A 0 225 . 61.218   5.947   -84.718  1.00 32.16 225 A 1 
ATOM 1756 O O   . TYR A 0 225 . 63.038   8.144   -85.610  1.00 32.16 225 A 1 
ATOM 1757 C CG  . TYR A 0 225 . 61.495   5.360   -86.089  1.00 32.16 225 A 1 
ATOM 1758 C CD1 . TYR A 0 225 . 61.306   6.135   -87.247  1.00 32.16 225 A 1 
ATOM 1759 C CD2 . TYR A 0 225 . 62.010   4.052   -86.192  1.00 32.16 225 A 1 
ATOM 1760 C CE1 . TYR A 0 225 . 61.645   5.613   -88.510  1.00 32.16 225 A 1 
ATOM 1761 C CE2 . TYR A 0 225 . 62.356   3.526   -87.451  1.00 32.16 225 A 1 
ATOM 1762 O OH  . TYR A 0 225 . 62.530   3.815   -89.827  1.00 32.16 225 A 1 
ATOM 1763 C CZ  . TYR A 0 225 . 62.179   4.309   -88.610  1.00 32.16 225 A 1 
ATOM 1764 N N   . GLY A 0 226 . 63.469   8.617   -83.472  1.00 31.89 226 A 1 
ATOM 1765 C CA  . GLY A 0 226 . 63.940   9.993   -83.686  1.00 31.89 226 A 1 
ATOM 1766 C C   . GLY A 0 226 . 65.339   10.159  -84.310  1.00 31.89 226 A 1 
ATOM 1767 O O   . GLY A 0 226 . 65.774   11.291  -84.512  1.00 31.89 226 A 1 
ATOM 1768 N N   . MET A 0 227 . 66.073   9.081   -84.625  1.00 31.77 227 A 1 
ATOM 1769 C CA  . MET A 0 227 . 67.455   9.153   -85.148  1.00 31.77 227 A 1 
ATOM 1770 C C   . MET A 0 227 . 67.663   8.490   -86.522  1.00 31.77 227 A 1 
ATOM 1771 C CB  . MET A 0 227 . 68.482   8.682   -84.099  1.00 31.77 227 A 1 
ATOM 1772 O O   . MET A 0 227 . 68.528   7.631   -86.687  1.00 31.77 227 A 1 
ATOM 1773 C CG  . MET A 0 227 . 68.648   9.679   -82.945  1.00 31.77 227 A 1 
ATOM 1774 S SD  . MET A 0 227 . 70.249   9.566   -82.090  1.00 31.77 227 A 1 
ATOM 1775 C CE  . MET A 0 227 . 71.334   10.384  -83.293  1.00 31.77 227 A 1 
ATOM 1776 N N   . ALA A 0 228 . 66.919   8.936   -87.541  1.00 36.62 228 A 1 
ATOM 1777 C CA  . ALA A 0 228 . 67.250   8.649   -88.948  1.00 36.62 228 A 1 
ATOM 1778 C C   . ALA A 0 228 . 66.838   9.744   -89.963  1.00 36.62 228 A 1 
ATOM 1779 C CB  . ALA A 0 228 . 66.688   7.272   -89.331  1.00 36.62 228 A 1 
ATOM 1780 O O   . ALA A 0 228 . 66.817   9.482   -91.167  1.00 36.62 228 A 1 
ATOM 1781 N N   . ALA A 0 229 . 66.521   10.968  -89.522  1.00 28.44 229 A 1 
ATOM 1782 C CA  . ALA A 0 229 . 66.218   12.074  -90.435  1.00 28.44 229 A 1 
ATOM 1783 C C   . ALA A 0 229 . 67.483   12.489  -91.216  1.00 28.44 229 A 1 
ATOM 1784 C CB  . ALA A 0 229 . 65.593   13.230  -89.645  1.00 28.44 229 A 1 
ATOM 1785 O O   . ALA A 0 229 . 68.438   13.023  -90.653  1.00 28.44 229 A 1 
ATOM 1786 N N   . SER A 0 230 . 67.507   12.184  -92.515  1.00 33.01 230 A 1 
ATOM 1787 C CA  . SER A 0 230 . 68.669   12.363  -93.389  1.00 33.01 230 A 1 
ATOM 1788 C C   . SER A 0 230 . 69.053   13.829  -93.601  1.00 33.01 230 A 1 
ATOM 1789 C CB  . SER A 0 230 . 68.393   11.715  -94.749  1.00 33.01 230 A 1 
ATOM 1790 O O   . SER A 0 230 . 68.189   14.699  -93.675  1.00 33.01 230 A 1 
ATOM 1791 O OG  . SER A 0 230 . 67.183   12.204  -95.295  1.00 33.01 230 A 1 
ATOM 1792 N N   . ALA A 0 231 . 70.351   14.077  -93.795  1.00 29.52 231 A 1 
ATOM 1793 C CA  . ALA A 0 231 . 70.876   15.384  -94.180  1.00 29.52 231 A 1 
ATOM 1794 C C   . ALA A 0 231 . 70.256   15.915  -95.487  1.00 29.52 231 A 1 
ATOM 1795 C CB  . ALA A 0 231 . 72.399   15.259  -94.331  1.00 29.52 231 A 1 
ATOM 1796 O O   . ALA A 0 231 . 70.061   15.148  -96.431  1.00 29.52 231 A 1 
ATOM 1797 N N   . ASP A 0 232 . 70.068   17.234  -95.570  1.00 31.24 232 A 1 
ATOM 1798 C CA  . ASP A 0 232 . 69.823   17.948  -96.826  1.00 31.24 232 A 1 
ATOM 1799 C C   . ASP A 0 232 . 70.620   19.272  -96.885  1.00 31.24 232 A 1 
ATOM 1800 C CB  . ASP A 0 232 . 68.311   18.144  -97.067  1.00 31.24 232 A 1 
ATOM 1801 O O   . ASP A 0 232 . 71.070   19.798  -95.868  1.00 31.24 232 A 1 
ATOM 1802 C CG  . ASP A 0 232 . 67.978   18.545  -98.517  1.00 31.24 232 A 1 
ATOM 1803 O OD1 . ASP A 0 232 . 68.855   18.374  -99.401  1.00 31.24 232 A 1 
ATOM 1804 O OD2 . ASP A 0 232 . 66.867   19.067  -98.742  1.00 31.24 232 A 1 
ATOM 1805 N N   . GLN A 0 233 . 70.826   19.761  -98.108  1.00 30.62 233 A 1 
ATOM 1806 C CA  . GLN A 0 233 . 71.453   21.022  -98.521  1.00 30.62 233 A 1 
ATOM 1807 C C   . GLN A 0 233 . 72.811   21.381  -97.901  1.00 30.62 233 A 1 
ATOM 1808 C CB  . GLN A 0 233 . 70.438   22.173  -98.535  1.00 30.62 233 A 1 
ATOM 1809 O O   . GLN A 0 233 . 72.989   22.354  -97.165  1.00 30.62 233 A 1 
ATOM 1810 C CG  . GLN A 0 233 . 69.352   21.892  -99.589  1.00 30.62 233 A 1 
ATOM 1811 C CD  . GLN A 0 233 . 68.614   23.137  -100.058 1.00 30.62 233 A 1 
ATOM 1812 N NE2 . GLN A 0 233 . 68.074   23.116  -101.257 1.00 30.62 233 A 1 
ATOM 1813 O OE1 . GLN A 0 233 . 68.510   24.151  -99.394  1.00 30.62 233 A 1 
ATOM 1814 N N   . ALA A 0 234 . 73.837   20.685  -98.394  1.00 31.21 234 A 1 
ATOM 1815 C CA  . ALA A 0 234 . 75.202   21.199  -98.402  1.00 31.21 234 A 1 
ATOM 1816 C C   . ALA A 0 234 . 75.285   22.575  -99.101  1.00 31.21 234 A 1 
ATOM 1817 C CB  . ALA A 0 234 . 76.092   20.170  -99.115  1.00 31.21 234 A 1 
ATOM 1818 O O   . ALA A 0 234 . 75.165   22.664  -100.323 1.00 31.21 234 A 1 
ATOM 1819 N N   . THR A 0 235 . 75.581   23.634  -98.339  1.00 35.64 235 A 1 
ATOM 1820 C CA  . THR A 0 235 . 75.881   24.971  -98.883  1.00 35.64 235 A 1 
ATOM 1821 C C   . THR A 0 235 . 77.309   25.388  -98.523  1.00 35.64 235 A 1 
ATOM 1822 C CB  . THR A 0 235 . 74.835   26.022  -98.479  1.00 35.64 235 A 1 
ATOM 1823 O O   . THR A 0 235 . 77.556   26.047  -97.522  1.00 35.64 235 A 1 
ATOM 1824 C CG2 . THR A 0 235 . 75.007   27.310  -99.288  1.00 35.64 235 A 1 
ATOM 1825 O OG1 . THR A 0 235 . 73.542   25.556  -98.784  1.00 35.64 235 A 1 
ATOM 1826 N N   . ASN A 0 236 . 78.245   24.950  -99.367  1.00 36.45 236 A 1 
ATOM 1827 C CA  . ASN A 0 236 . 79.587   25.497  -99.602  1.00 36.45 236 A 1 
ATOM 1828 C C   . ASN A 0 236 . 80.358   26.163  -98.428  1.00 36.45 236 A 1 
ATOM 1829 C CB  . ASN A 0 236 . 79.464   26.458  -100.801 1.00 36.45 236 A 1 
ATOM 1830 O O   . ASN A 0 236 . 80.310   27.378  -98.255  1.00 36.45 236 A 1 
ATOM 1831 C CG  . ASN A 0 236 . 80.816   26.834  -101.378 1.00 36.45 236 A 1 
ATOM 1832 N ND2 . ASN A 0 236 . 80.952   28.025  -101.911 1.00 36.45 236 A 1 
ATOM 1833 O OD1 . ASN A 0 236 . 81.750   26.051  -101.394 1.00 36.45 236 A 1 
ATOM 1834 N N   . GLY A 0 237 . 81.259   25.401  -97.793  1.00 32.04 237 A 1 
ATOM 1835 C CA  . GLY A 0 237 . 82.607   25.932  -97.537  1.00 32.04 237 A 1 
ATOM 1836 C C   . GLY A 0 237 . 82.958   26.479  -96.147  1.00 32.04 237 A 1 
ATOM 1837 O O   . GLY A 0 237 . 83.493   27.578  -96.055  1.00 32.04 237 A 1 
ATOM 1838 N N   . SER A 0 238 . 82.838   25.669  -95.094  1.00 33.96 238 A 1 
ATOM 1839 C CA  . SER A 0 238 . 83.931   25.542  -94.112  1.00 33.96 238 A 1 
ATOM 1840 C C   . SER A 0 238 . 83.815   24.221  -93.354  1.00 33.96 238 A 1 
ATOM 1841 C CB  . SER A 0 238 . 83.982   26.690  -93.099  1.00 33.96 238 A 1 
ATOM 1842 O O   . SER A 0 238 . 82.715   23.815  -92.987  1.00 33.96 238 A 1 
ATOM 1843 O OG  . SER A 0 238 . 85.230   26.613  -92.434  1.00 33.96 238 A 1 
ATOM 1844 N N   . ALA A 0 239 . 84.940   23.542  -93.133  1.00 32.11 239 A 1 
ATOM 1845 C CA  . ALA A 0 239 . 84.992   22.346  -92.305  1.00 32.11 239 A 1 
ATOM 1846 C C   . ALA A 0 239 . 85.572   22.716  -90.941  1.00 32.11 239 A 1 
ATOM 1847 C CB  . ALA A 0 239 . 85.810   21.262  -93.022  1.00 32.11 239 A 1 
ATOM 1848 O O   . ALA A 0 239 . 86.778   22.926  -90.830  1.00 32.11 239 A 1 
ATOM 1849 N N   . ASP A 0 240 . 84.729   22.741  -89.911  1.00 30.71 240 A 1 
ATOM 1850 C CA  . ASP A 0 240 . 85.200   22.663  -88.533  1.00 30.71 240 A 1 
ATOM 1851 C C   . ASP A 0 240 . 84.335   21.678  -87.738  1.00 30.71 240 A 1 
ATOM 1852 C CB  . ASP A 0 240 . 85.319   24.053  -87.885  1.00 30.71 240 A 1 
ATOM 1853 O O   . ASP A 0 240 . 83.111   21.627  -87.881  1.00 30.71 240 A 1 
ATOM 1854 C CG  . ASP A 0 240 . 86.482   24.119  -86.884  1.00 30.71 240 A 1 
ATOM 1855 O OD1 . ASP A 0 240 . 86.992   23.038  -86.495  1.00 30.71 240 A 1 
ATOM 1856 O OD2 . ASP A 0 240 . 86.856   25.257  -86.524  1.00 30.71 240 A 1 
ATOM 1857 N N   . PHE A 0 241 . 84.994   20.817  -86.970  1.00 31.62 241 A 1 
ATOM 1858 C CA  . PHE A 0 241 . 84.376   19.675  -86.291  1.00 31.62 241 A 1 
ATOM 1859 C C   . PHE A 0 241 . 84.071   20.009  -84.818  1.00 31.62 241 A 1 
ATOM 1860 C CB  . PHE A 0 241 . 85.290   18.433  -86.432  1.00 31.62 241 A 1 
ATOM 1861 O O   . PHE A 0 241 . 84.529   21.003  -84.269  1.00 31.62 241 A 1 
ATOM 1862 C CG  . PHE A 0 241 . 85.125   17.586  -87.687  1.00 31.62 241 A 1 
ATOM 1863 C CD1 . PHE A 0 241 . 84.520   16.313  -87.604  1.00 31.62 241 A 1 
ATOM 1864 C CD2 . PHE A 0 241 . 85.638   18.024  -88.923  1.00 31.62 241 A 1 
ATOM 1865 C CE1 . PHE A 0 241 . 84.431   15.488  -88.740  1.00 31.62 241 A 1 
ATOM 1866 C CE2 . PHE A 0 241 . 85.548   17.199  -90.061  1.00 31.62 241 A 1 
ATOM 1867 C CZ  . PHE A 0 241 . 84.947   15.931  -89.969  1.00 31.62 241 A 1 
ATOM 1868 N N   . LYS A 0 242 . 83.385   19.083  -84.132  1.00 32.24 242 A 1 
ATOM 1869 C CA  . LYS A 0 242 . 83.243   19.022  -82.660  1.00 32.24 242 A 1 
ATOM 1870 C C   . LYS A 0 242 . 82.341   20.083  -82.002  1.00 32.24 242 A 1 
ATOM 1871 C CB  . LYS A 0 242 . 84.619   19.001  -81.953  1.00 32.24 242 A 1 
ATOM 1872 O O   . LYS A 0 242 . 82.792   20.884  -81.187  1.00 32.24 242 A 1 
ATOM 1873 C CG  . LYS A 0 242 . 85.667   18.019  -82.486  1.00 32.24 242 A 1 
ATOM 1874 C CD  . LYS A 0 242 . 86.955   18.199  -81.674  1.00 32.24 242 A 1 
ATOM 1875 C CE  . LYS A 0 242 . 88.078   17.328  -82.239  1.00 32.24 242 A 1 
ATOM 1876 N NZ  . LYS A 0 242 . 89.352   17.571  -81.519  1.00 32.24 242 A 1 
ATOM 1877 N N   . LYS A 0 243 . 81.025   19.901  -82.139  1.00 28.19 243 A 1 
ATOM 1878 C CA  . LYS A 0 243 . 80.111   20.008  -80.981  1.00 28.19 243 A 1 
ATOM 1879 C C   . LYS A 0 243 . 79.186   18.796  -80.902  1.00 28.19 243 A 1 
ATOM 1880 C CB  . LYS A 0 243 . 79.364   21.357  -80.921  1.00 28.19 243 A 1 
ATOM 1881 O O   . LYS A 0 243 . 77.994   18.883  -81.158  1.00 28.19 243 A 1 
ATOM 1882 C CG  . LYS A 0 243 . 80.306   22.488  -80.477  1.00 28.19 243 A 1 
ATOM 1883 C CD  . LYS A 0 243 . 79.562   23.745  -80.022  1.00 28.19 243 A 1 
ATOM 1884 C CE  . LYS A 0 243 . 80.602   24.778  -79.568  1.00 28.19 243 A 1 
ATOM 1885 N NZ  . LYS A 0 243 . 79.963   26.030  -79.093  1.00 28.19 243 A 1 
ATOM 1886 N N   . ALA A 0 244 . 79.763   17.657  -80.523  1.00 27.33 244 A 1 
ATOM 1887 C CA  . ALA A 0 244 . 78.986   16.534  -80.014  1.00 27.33 244 A 1 
ATOM 1888 C C   . ALA A 0 244 . 78.504   16.894  -78.599  1.00 27.33 244 A 1 
ATOM 1889 C CB  . ALA A 0 244 . 79.855   15.268  -80.051  1.00 27.33 244 A 1 
ATOM 1890 O O   . ALA A 0 244 . 79.233   16.708  -77.624  1.00 27.33 244 A 1 
ATOM 1891 N N   . SER A 0 245 . 77.308   17.473  -78.484  1.00 32.38 245 A 1 
ATOM 1892 C CA  . SER A 0 245 . 76.655   17.688  -77.192  1.00 32.38 245 A 1 
ATOM 1893 C C   . SER A 0 245 . 76.197   16.337  -76.648  1.00 32.38 245 A 1 
ATOM 1894 C CB  . SER A 0 245 . 75.495   18.682  -77.317  1.00 32.38 245 A 1 
ATOM 1895 O O   . SER A 0 245 . 75.110   15.863  -76.971  1.00 32.38 245 A 1 
ATOM 1896 O OG  . SER A 0 245 . 74.628   18.305  -78.364  1.00 32.38 245 A 1 
ATOM 1897 N N   . TYR A 0 246 . 77.069   15.706  -75.863  1.00 31.94 246 A 1 
ATOM 1898 C CA  . TYR A 0 246 . 76.856   14.417  -75.207  1.00 31.94 246 A 1 
ATOM 1899 C C   . TYR A 0 246 . 75.786   14.545  -74.107  1.00 31.94 246 A 1 
ATOM 1900 C CB  . TYR A 0 246 . 78.223   13.919  -74.703  1.00 31.94 246 A 1 
ATOM 1901 O O   . TYR A 0 246 . 76.087   14.613  -72.916  1.00 31.94 246 A 1 
ATOM 1902 C CG  . TYR A 0 246 . 78.275   12.480  -74.220  1.00 31.94 246 A 1 
ATOM 1903 C CD1 . TYR A 0 246 . 78.107   12.183  -72.852  1.00 31.94 246 A 1 
ATOM 1904 C CD2 . TYR A 0 246 . 78.561   11.443  -75.131  1.00 31.94 246 A 1 
ATOM 1905 C CE1 . TYR A 0 246 . 78.228   10.856  -72.392  1.00 31.94 246 A 1 
ATOM 1906 C CE2 . TYR A 0 246 . 78.695   10.118  -74.672  1.00 31.94 246 A 1 
ATOM 1907 O OH  . TYR A 0 246 . 78.677   8.542   -72.875  1.00 31.94 246 A 1 
ATOM 1908 C CZ  . TYR A 0 246 . 78.532   9.822   -73.304  1.00 31.94 246 A 1 
ATOM 1909 N N   . GLY A 0 247 . 74.522   14.639  -74.524  1.00 30.85 247 A 1 
ATOM 1910 C CA  . GLY A 0 247 . 73.368   14.511  -73.644  1.00 30.85 247 A 1 
ATOM 1911 C C   . GLY A 0 247 . 73.294   13.073  -73.151  1.00 30.85 247 A 1 
ATOM 1912 O O   . GLY A 0 247 . 72.980   12.173  -73.924  1.00 30.85 247 A 1 
ATOM 1913 N N   . ARG A 0 248 . 73.642   12.861  -71.879  1.00 33.09 248 A 1 
ATOM 1914 C CA  . ARG A 0 248 . 73.579   11.560  -71.207  1.00 33.09 248 A 1 
ATOM 1915 C C   . ARG A 0 248 . 72.139   11.038  -71.274  1.00 33.09 248 A 1 
ATOM 1916 C CB  . ARG A 0 248 . 74.056   11.754  -69.753  1.00 33.09 248 A 1 
ATOM 1917 O O   . ARG A 0 248 . 71.286   11.553  -70.559  1.00 33.09 248 A 1 
ATOM 1918 C CG  . ARG A 0 248 . 74.110   10.451  -68.937  1.00 33.09 248 A 1 
ATOM 1919 C CD  . ARG A 0 248 . 74.278   10.706  -67.431  1.00 33.09 248 A 1 
ATOM 1920 N NE  . ARG A 0 248 . 75.513   11.455  -67.097  1.00 33.09 248 A 1 
ATOM 1921 N NH1 . ARG A 0 248 . 75.585   10.890  -64.871  1.00 33.09 248 A 1 
ATOM 1922 N NH2 . ARG A 0 248 . 77.141   12.250  -65.709  1.00 33.09 248 A 1 
ATOM 1923 C CZ  . ARG A 0 248 . 76.071   11.527  -65.899  1.00 33.09 248 A 1 
ATOM 1924 N N   . GLY A 0 249 . 71.880   10.040  -72.119  1.00 34.15 249 A 1 
ATOM 1925 C CA  . GLY A 0 249 . 70.612   9.312   -72.094  1.00 34.15 249 A 1 
ATOM 1926 C C   . GLY A 0 249 . 70.490   8.597   -70.753  1.00 34.15 249 A 1 
ATOM 1927 O O   . GLY A 0 249 . 71.331   7.755   -70.449  1.00 34.15 249 A 1 
ATOM 1928 N N   . ALA A 0 250 . 69.519   9.000   -69.936  1.00 35.85 250 A 1 
ATOM 1929 C CA  . ALA A 0 250 . 69.263   8.383   -68.639  1.00 35.85 250 A 1 
ATOM 1930 C C   . ALA A 0 250 . 68.686   6.972   -68.822  1.00 35.85 250 A 1 
ATOM 1931 C CB  . ALA A 0 250 . 68.318   9.294   -67.844  1.00 35.85 250 A 1 
ATOM 1932 O O   . ALA A 0 250 . 67.942   6.738   -69.778  1.00 35.85 250 A 1 
ATOM 1933 N N   . GLU A 0 251 . 69.013   6.046   -67.916  1.00 37.85 251 A 1 
ATOM 1934 C CA  . GLU A 0 251 . 68.421   4.708   -67.913  1.00 37.85 251 A 1 
ATOM 1935 C C   . GLU A 0 251 . 66.884   4.805   -67.798  1.00 37.85 251 A 1 
ATOM 1936 C CB  . GLU A 0 251 . 69.030   3.850   -66.786  1.00 37.85 251 A 1 
ATOM 1937 O O   . GLU A 0 251 . 66.346   5.383   -66.852  1.00 37.85 251 A 1 
ATOM 1938 C CG  . GLU A 0 251 . 70.523   3.487   -66.972  1.00 37.85 251 A 1 
ATOM 1939 C CD  . GLU A 0 251 . 71.555   4.499   -66.431  1.00 37.85 251 A 1 
ATOM 1940 O OE1 . GLU A 0 251 . 72.768   4.264   -66.653  1.00 37.85 251 A 1 
ATOM 1941 O OE2 . GLU A 0 251 . 71.154   5.527   -65.837  1.00 37.85 251 A 1 
ATOM 1942 N N   . TYR A 0 252 . 66.160   4.293   -68.800  1.00 38.49 252 A 1 
ATOM 1943 C CA  . TYR A 0 252 . 64.721   4.523   -68.940  1.00 38.49 252 A 1 
ATOM 1944 C C   . TYR A 0 252 . 63.913   3.375   -68.327  1.00 38.49 252 A 1 
ATOM 1945 C CB  . TYR A 0 252 . 64.367   4.787   -70.416  1.00 38.49 252 A 1 
ATOM 1946 O O   . TYR A 0 252 . 63.619   2.391   -68.995  1.00 38.49 252 A 1 
ATOM 1947 C CG  . TYR A 0 252 . 63.002   5.426   -70.638  1.00 38.49 252 A 1 
ATOM 1948 C CD1 . TYR A 0 252 . 61.833   4.638   -70.704  1.00 38.49 252 A 1 
ATOM 1949 C CD2 . TYR A 0 252 . 62.907   6.823   -70.802  1.00 38.49 252 A 1 
ATOM 1950 C CE1 . TYR A 0 252 . 60.581   5.242   -70.942  1.00 38.49 252 A 1 
ATOM 1951 C CE2 . TYR A 0 252 . 61.661   7.429   -71.055  1.00 38.49 252 A 1 
ATOM 1952 O OH  . TYR A 0 252 . 59.290   7.228   -71.325  1.00 38.49 252 A 1 
ATOM 1953 C CZ  . TYR A 0 252 . 60.494   6.637   -71.134  1.00 38.49 252 A 1 
ATOM 1954 N N   . TRP A 0 253 . 63.516   3.531   -67.064  1.00 36.13 253 A 1 
ATOM 1955 C CA  . TRP A 0 253 . 62.511   2.665   -66.433  1.00 36.13 253 A 1 
ATOM 1956 C C   . TRP A 0 253 . 61.180   2.685   -67.204  1.00 36.13 253 A 1 
ATOM 1957 C CB  . TRP A 0 253 . 62.322   3.085   -64.969  1.00 36.13 253 A 1 
ATOM 1958 O O   . TRP A 0 253 . 60.715   3.765   -67.570  1.00 36.13 253 A 1 
ATOM 1959 C CG  . TRP A 0 253 . 63.080   2.230   -64.007  1.00 36.13 253 A 1 
ATOM 1960 C CD1 . TRP A 0 253 . 64.422   2.195   -63.840  1.00 36.13 253 A 1 
ATOM 1961 C CD2 . TRP A 0 253 . 62.535   1.216   -63.110  1.00 36.13 253 A 1 
ATOM 1962 C CE2 . TRP A 0 253 . 63.621   0.565   -62.452  1.00 36.13 253 A 1 
ATOM 1963 C CE3 . TRP A 0 253 . 61.232   0.772   -62.804  1.00 36.13 253 A 1 
ATOM 1964 N NE1 . TRP A 0 253 . 64.743   1.221   -62.913  1.00 36.13 253 A 1 
ATOM 1965 C CH2 . TRP A 0 253 . 62.120   -0.937  -61.299  1.00 36.13 253 A 1 
ATOM 1966 C CZ2 . TRP A 0 253 . 63.431   -0.502  -61.561  1.00 36.13 253 A 1 
ATOM 1967 C CZ3 . TRP A 0 253 . 61.031   -0.290  -61.906  1.00 36.13 253 A 1 
ATOM 1968 N N   . GLY A 0 254 . 60.591   1.512   -67.441  1.00 46.72 254 A 1 
ATOM 1969 C CA  . GLY A 0 254 . 59.356   1.306   -68.217  1.00 46.72 254 A 1 
ATOM 1970 C C   . GLY A 0 254 . 58.292   0.512   -67.452  1.00 46.72 254 A 1 
ATOM 1971 O O   . GLY A 0 254 . 57.563   -0.278  -68.044  1.00 46.72 254 A 1 
ATOM 1972 N N   . GLY A 0 255 . 58.264   0.651   -66.125  1.00 47.92 255 A 1 
ATOM 1973 C CA  . GLY A 0 255 . 57.226   0.055   -65.287  1.00 47.92 255 A 1 
ATOM 1974 C C   . GLY A 0 255 . 55.913   0.838   -65.343  1.00 47.92 255 A 1 
ATOM 1975 O O   . GLY A 0 255 . 55.898   2.036   -65.646  1.00 47.92 255 A 1 
ATOM 1976 N N   . ASP A 0 256 . 54.829   0.144   -65.007  1.00 56.44 256 A 1 
ATOM 1977 C CA  . ASP A 0 256 . 53.613   0.771   -64.492  1.00 56.44 256 A 1 
ATOM 1978 C C   . ASP A 0 256 . 53.613   0.557   -62.968  1.00 56.44 256 A 1 
ATOM 1979 C CB  . ASP A 0 256 . 52.357   0.156   -65.143  1.00 56.44 256 A 1 
ATOM 1980 O O   . ASP A 0 256 . 53.759   -0.591  -62.536  1.00 56.44 256 A 1 
ATOM 1981 C CG  . ASP A 0 256 . 52.289   0.280   -66.673  1.00 56.44 256 A 1 
ATOM 1982 O OD1 . ASP A 0 256 . 52.355   1.411   -67.204  1.00 56.44 256 A 1 
ATOM 1983 O OD2 . ASP A 0 256 . 52.123   -0.779  -67.335  1.00 56.44 256 A 1 
ATOM 1984 N N   . GLN A 0 257 . 53.474   1.629   -62.181  1.00 62.20 257 A 1 
ATOM 1985 C CA  . GLN A 0 257 . 53.216   1.566   -60.734  1.00 62.20 257 A 1 
ATOM 1986 C C   . GLN A 0 257 . 51.853   2.195   -60.397  1.00 62.20 257 A 1 
ATOM 1987 C CB  . GLN A 0 257 . 54.355   2.179   -59.894  1.00 62.20 257 A 1 
ATOM 1988 O O   . GLN A 0 257 . 51.338   3.006   -61.177  1.00 62.20 257 A 1 
ATOM 1989 C CG  . GLN A 0 257 . 55.739   1.567   -60.147  1.00 62.20 257 A 1 
ATOM 1990 C CD  . GLN A 0 257 . 56.819   2.262   -59.319  1.00 62.20 257 A 1 
ATOM 1991 N NE2 . GLN A 0 257 . 56.828   2.081   -58.017  1.00 62.20 257 A 1 
ATOM 1992 O OE1 . GLN A 0 257 . 57.676   2.964   -59.845  1.00 62.20 257 A 1 
ATOM 1993 N N   . SER A 0 258 . 51.236   1.767   -59.295  1.00 67.41 258 A 1 
ATOM 1994 C CA  . SER A 0 258 . 49.922   2.240   -58.840  1.00 67.41 258 A 1 
ATOM 1995 C C   . SER A 0 258 . 49.790   2.042   -57.336  1.00 67.41 258 A 1 
ATOM 1996 C CB  . SER A 0 258 . 48.814   1.457   -59.561  1.00 67.41 258 A 1 
ATOM 1997 O O   . SER A 0 258 . 49.631   0.907   -56.896  1.00 67.41 258 A 1 
ATOM 1998 O OG  . SER A 0 258 . 47.508   1.646   -59.025  1.00 67.41 258 A 1 
ATOM 1999 N N   . ASP A 0 259 . 49.739   3.164   -56.645  1.00 72.26 259 A 1 
ATOM 2000 C CA  . ASP A 0 259 . 49.706   3.387   -55.210  1.00 72.26 259 A 1 
ATOM 2001 C C   . ASP A 0 259 . 48.302   3.904   -54.818  1.00 72.26 259 A 1 
ATOM 2002 C CB  . ASP A 0 259 . 50.880   4.325   -54.777  1.00 72.26 259 A 1 
ATOM 2003 O O   . ASP A 0 259 . 47.668   4.663   -55.566  1.00 72.26 259 A 1 
ATOM 2004 C CG  . ASP A 0 259 . 51.682   5.164   -55.827  1.00 72.26 259 A 1 
ATOM 2005 O OD1 . ASP A 0 259 . 51.522   5.018   -57.071  1.00 72.26 259 A 1 
ATOM 2006 O OD2 . ASP A 0 259 . 52.554   5.953   -55.397  1.00 72.26 259 A 1 
ATOM 2007 N N   . TRP A 0 260 . 47.747   3.432   -53.699  1.00 74.77 260 A 1 
ATOM 2008 C CA  . TRP A 0 260 . 46.404   3.809   -53.244  1.00 74.77 260 A 1 
ATOM 2009 C C   . TRP A 0 260 . 46.294   3.746   -51.721  1.00 74.77 260 A 1 
ATOM 2010 C CB  . TRP A 0 260 . 45.348   2.899   -53.897  1.00 74.77 260 A 1 
ATOM 2011 O O   . TRP A 0 260 . 46.267   2.654   -51.161  1.00 74.77 260 A 1 
ATOM 2012 C CG  . TRP A 0 260 . 43.929   3.181   -53.488  1.00 74.77 260 A 1 
ATOM 2013 C CD1 . TRP A 0 260 . 43.280   4.332   -53.747  1.00 74.77 260 A 1 
ATOM 2014 C CD2 . TRP A 0 260 . 43.058   2.450   -52.570  1.00 74.77 260 A 1 
ATOM 2015 C CE2 . TRP A 0 260 . 41.855   3.201   -52.388  1.00 74.77 260 A 1 
ATOM 2016 C CE3 . TRP A 0 260 . 43.196   1.278   -51.800  1.00 74.77 260 A 1 
ATOM 2017 N NE1 . TRP A 0 260 . 42.055   4.359   -53.109  1.00 74.77 260 A 1 
ATOM 2018 C CH2 . TRP A 0 260 . 40.985   1.591   -50.807  1.00 74.77 260 A 1 
ATOM 2019 C CZ2 . TRP A 0 260 . 40.818   2.779   -51.541  1.00 74.77 260 A 1 
ATOM 2020 C CZ3 . TRP A 0 260 . 42.173   0.853   -50.934  1.00 74.77 260 A 1 
ATOM 2021 N N   . ASP A 0 261 . 46.162   4.917   -51.100  1.00 79.93 261 A 1 
ATOM 2022 C CA  . ASP A 0 261 . 45.906   5.085   -49.671  1.00 79.93 261 A 1 
ATOM 2023 C C   . ASP A 0 261 . 44.420   5.400   -49.436  1.00 79.93 261 A 1 
ATOM 2024 C CB  . ASP A 0 261 . 46.748   6.242   -49.103  1.00 79.93 261 A 1 
ATOM 2025 O O   . ASP A 0 261 . 43.820   6.254   -50.101  1.00 79.93 261 A 1 
ATOM 2026 C CG  . ASP A 0 261 . 48.218   5.913   -48.829  1.00 79.93 261 A 1 
ATOM 2027 O OD1 . ASP A 0 261 . 48.450   5.025   -47.983  1.00 79.93 261 A 1 
ATOM 2028 O OD2 . ASP A 0 261 . 49.086   6.662   -49.336  1.00 79.93 261 A 1 
ATOM 2029 N N   . ALA A 0 262 . 43.825   4.790   -48.417  1.00 80.96 262 A 1 
ATOM 2030 C CA  . ALA A 0 262 . 42.542   5.207   -47.865  1.00 80.96 262 A 1 
ATOM 2031 C C   . ALA A 0 262 . 42.592   5.236   -46.337  1.00 80.96 262 A 1 
ATOM 2032 C CB  . ALA A 0 262 . 41.434   4.294   -48.393  1.00 80.96 262 A 1 
ATOM 2033 O O   . ALA A 0 262 . 43.164   4.353   -45.705  1.00 80.96 262 A 1 
ATOM 2034 N N   . TRP A 0 263 . 41.948   6.237   -45.737  1.00 84.61 263 A 1 
ATOM 2035 C CA  . TRP A 0 263 . 41.782   6.350   -44.289  1.00 84.61 263 A 1 
ATOM 2036 C C   . TRP A 0 263 . 40.365   6.798   -43.948  1.00 84.61 263 A 1 
ATOM 2037 C CB  . TRP A 0 263 . 42.816   7.321   -43.699  1.00 84.61 263 A 1 
ATOM 2038 O O   . TRP A 0 263 . 39.801   7.664   -44.621  1.00 84.61 263 A 1 
ATOM 2039 C CG  . TRP A 0 263 . 42.603   7.619   -42.244  1.00 84.61 263 A 1 
ATOM 2040 C CD1 . TRP A 0 263 . 42.902   6.776   -41.232  1.00 84.61 263 A 1 
ATOM 2041 C CD2 . TRP A 0 263 . 41.882   8.734   -41.628  1.00 84.61 263 A 1 
ATOM 2042 C CE2 . TRP A 0 263 . 41.795   8.495   -40.224  1.00 84.61 263 A 1 
ATOM 2043 C CE3 . TRP A 0 263 . 41.226   9.883   -42.122  1.00 84.61 263 A 1 
ATOM 2044 N NE1 . TRP A 0 263 . 42.427   7.284   -40.039  1.00 84.61 263 A 1 
ATOM 2045 C CH2 . TRP A 0 263 . 40.477   10.498  -39.877  1.00 84.61 263 A 1 
ATOM 2046 C CZ2 . TRP A 0 263 . 41.119   9.362   -39.352  1.00 84.61 263 A 1 
ATOM 2047 C CZ3 . TRP A 0 263 . 40.531   10.754  -41.259  1.00 84.61 263 A 1 
ATOM 2048 N N   . GLY A 0 264 . 39.803   6.265   -42.869  1.00 89.77 264 A 1 
ATOM 2049 C CA  . GLY A 0 264 . 38.530   6.737   -42.346  1.00 89.77 264 A 1 
ATOM 2050 C C   . GLY A 0 264 . 38.399   6.606   -40.839  1.00 89.77 264 A 1 
ATOM 2051 O O   . GLY A 0 264 . 39.187   5.933   -40.165  1.00 89.77 264 A 1 
ATOM 2052 N N   . ARG A 0 265 . 37.398   7.317   -40.325  1.00 88.15 265 A 1 
ATOM 2053 C CA  . ARG A 0 265 . 36.969   7.287   -38.937  1.00 88.15 265 A 1 
ATOM 2054 C C   . ARG A 0 265 . 35.474   7.572   -38.835  1.00 88.15 265 A 1 
ATOM 2055 C CB  . ARG A 0 265 . 37.794   8.297   -38.140  1.00 88.15 265 A 1 
ATOM 2056 O O   . ARG A 0 265 . 35.034   8.645   -39.246  1.00 88.15 265 A 1 
ATOM 2057 C CG  . ARG A 0 265 . 37.415   8.277   -36.659  1.00 88.15 265 A 1 
ATOM 2058 C CD  . ARG A 0 265 . 38.323   9.243   -35.904  1.00 88.15 265 A 1 
ATOM 2059 N NE  . ARG A 0 265 . 38.246   8.993   -34.461  1.00 88.15 265 A 1 
ATOM 2060 N NH1 . ARG A 0 265 . 38.356   11.118  -33.669  1.00 88.15 265 A 1 
ATOM 2061 N NH2 . ARG A 0 265 . 38.271   9.429   -32.234  1.00 88.15 265 A 1 
ATOM 2062 C CZ  . ARG A 0 265 . 38.316   9.837   -33.464  1.00 88.15 265 A 1 
ATOM 2063 N N   . ASP A 0 266 . 34.748   6.652   -38.217  1.00 91.31 266 A 1 
ATOM 2064 C CA  . ASP A 0 266 . 33.337   6.794   -37.846  1.00 91.31 266 A 1 
ATOM 2065 C C   . ASP A 0 266 . 33.237   7.071   -36.326  1.00 91.31 266 A 1 
ATOM 2066 C CB  . ASP A 0 266 . 32.564   5.551   -38.329  1.00 91.31 266 A 1 
ATOM 2067 O O   . ASP A 0 266 . 34.142   6.732   -35.559  1.00 91.31 266 A 1 
ATOM 2068 C CG  . ASP A 0 266 . 31.052   5.774   -38.456  1.00 91.31 266 A 1 
ATOM 2069 O OD1 . ASP A 0 266 . 30.551   6.699   -37.775  1.00 91.31 266 A 1 
ATOM 2070 O OD2 . ASP A 0 266 . 30.423   5.028   -39.240  1.00 91.31 266 A 1 
ATOM 2071 N N   . GLN A 0 267 . 32.210   7.795   -35.881  1.00 91.18 267 A 1 
ATOM 2072 C CA  . GLN A 0 267 . 32.112   8.405   -34.543  1.00 91.18 267 A 1 
ATOM 2073 C C   . GLN A 0 267 . 30.643   8.452   -34.059  1.00 91.18 267 A 1 
ATOM 2074 C CB  . GLN A 0 267 . 32.736   9.825   -34.579  1.00 91.18 267 A 1 
ATOM 2075 O O   . GLN A 0 267 . 30.085   9.533   -33.842  1.00 91.18 267 A 1 
ATOM 2076 C CG  . GLN A 0 267 . 34.269   9.965   -34.697  1.00 91.18 267 A 1 
ATOM 2077 C CD  . GLN A 0 267 . 34.969   10.237  -33.369  1.00 91.18 267 A 1 
ATOM 2078 N NE2 . GLN A 0 267 . 34.917   9.304   -32.446  1.00 91.18 267 A 1 
ATOM 2079 O OE1 . GLN A 0 267 . 35.624   11.261  -33.148  1.00 91.18 267 A 1 
ATOM 2080 N N   . ASP A 0 268 . 30.011   7.290   -33.885  1.00 93.81 268 A 1 
ATOM 2081 C CA  . ASP A 0 268 . 28.581   7.172   -33.553  1.00 93.81 268 A 1 
ATOM 2082 C C   . ASP A 0 268 . 28.304   7.269   -32.029  1.00 93.81 268 A 1 
ATOM 2083 C CB  . ASP A 0 268 . 28.021   5.886   -34.205  1.00 93.81 268 A 1 
ATOM 2084 O O   . ASP A 0 268 . 29.046   6.743   -31.189  1.00 93.81 268 A 1 
ATOM 2085 C CG  . ASP A 0 268 . 26.502   5.897   -34.461  1.00 93.81 268 A 1 
ATOM 2086 O OD1 . ASP A 0 268 . 25.824   6.872   -34.051  1.00 93.81 268 A 1 
ATOM 2087 O OD2 . ASP A 0 268 . 25.972   4.888   -34.984  1.00 93.81 268 A 1 
ATOM 2088 N N   . PHE A 0 269 . 27.223   7.949   -31.623  1.00 94.47 269 A 1 
ATOM 2089 C CA  . PHE A 0 269 . 26.837   8.112   -30.210  1.00 94.47 269 A 1 
ATOM 2090 C C   . PHE A 0 269 . 25.317   8.119   -29.989  1.00 94.47 269 A 1 
ATOM 2091 C CB  . PHE A 0 269 . 27.455   9.399   -29.634  1.00 94.47 269 A 1 
ATOM 2092 O O   . PHE A 0 269 . 24.598   8.978   -30.508  1.00 94.47 269 A 1 
ATOM 2093 C CG  . PHE A 0 269 . 27.067   9.666   -28.185  1.00 94.47 269 A 1 
ATOM 2094 C CD1 . PHE A 0 269 . 25.958   10.478  -27.875  1.00 94.47 269 A 1 
ATOM 2095 C CD2 . PHE A 0 269 . 27.778   9.043   -27.144  1.00 94.47 269 A 1 
ATOM 2096 C CE1 . PHE A 0 269 . 25.558   10.657  -26.537  1.00 94.47 269 A 1 
ATOM 2097 C CE2 . PHE A 0 269 . 27.385   9.224   -25.806  1.00 94.47 269 A 1 
ATOM 2098 C CZ  . PHE A 0 269 . 26.272   10.028  -25.500  1.00 94.47 269 A 1 
ATOM 2099 N N   . HIS A 0 270 . 24.818   7.255   -29.092  1.00 97.70 270 A 1 
ATOM 2100 C CA  . HIS A 0 270 . 23.385   7.134   -28.774  1.00 97.70 270 A 1 
ATOM 2101 C C   . HIS A 0 270 . 23.128   6.988   -27.260  1.00 97.70 270 A 1 
ATOM 2102 C CB  . HIS A 0 270 . 22.816   5.951   -29.591  1.00 97.70 270 A 1 
ATOM 2103 O O   . HIS A 0 270 . 23.549   6.013   -26.645  1.00 97.70 270 A 1 
ATOM 2104 C CG  . HIS A 0 270 . 21.304   5.833   -29.685  1.00 97.70 270 A 1 
ATOM 2105 C CD2 . HIS A 0 270 . 20.370   6.635   -29.093  1.00 97.70 270 A 1 
ATOM 2106 N ND1 . HIS A 0 270 . 20.614   4.889   -30.459  1.00 97.70 270 A 1 
ATOM 2107 C CE1 . HIS A 0 270 . 19.322   5.207   -30.393  1.00 97.70 270 A 1 
ATOM 2108 N NE2 . HIS A 0 270 . 19.139   6.227   -29.547  1.00 97.70 270 A 1 
ATOM 2109 N N   . GLU A 0 271 . 22.350   7.896   -26.648  1.00 97.61 271 A 1 
ATOM 2110 C CA  . GLU A 0 271 . 21.884   7.792   -25.245  1.00 97.61 271 A 1 
ATOM 2111 C C   . GLU A 0 271 . 20.343   7.811   -25.127  1.00 97.61 271 A 1 
ATOM 2112 C CB  . GLU A 0 271 . 22.512   8.894   -24.360  1.00 97.61 271 A 1 
ATOM 2113 O O   . GLU A 0 271 . 19.662   8.554   -25.836  1.00 97.61 271 A 1 
ATOM 2114 C CG  . GLU A 0 271 . 22.320   8.601   -22.854  1.00 97.61 271 A 1 
ATOM 2115 C CD  . GLU A 0 271 . 22.678   9.752   -21.902  1.00 97.61 271 A 1 
ATOM 2116 O OE1 . GLU A 0 271 . 23.116   9.449   -20.765  1.00 97.61 271 A 1 
ATOM 2117 O OE2 . GLU A 0 271 . 22.365   10.928  -22.219  1.00 97.61 271 A 1 
ATOM 2118 N N   . LYS A 0 272 . 19.786   7.036   -24.183  1.00 97.67 272 A 1 
ATOM 2119 C CA  . LYS A 0 272 . 18.361   6.992   -23.789  1.00 97.67 272 A 1 
ATOM 2120 C C   . LYS A 0 272 . 18.215   7.043   -22.255  1.00 97.67 272 A 1 
ATOM 2121 C CB  . LYS A 0 272 . 17.717   5.702   -24.335  1.00 97.67 272 A 1 
ATOM 2122 O O   . LYS A 0 272 . 19.010   6.408   -21.567  1.00 97.67 272 A 1 
ATOM 2123 C CG  . LYS A 0 272 . 17.886   5.491   -25.852  1.00 97.67 272 A 1 
ATOM 2124 C CD  . LYS A 0 272 . 17.197   4.193   -26.306  1.00 97.67 272 A 1 
ATOM 2125 C CE  . LYS A 0 272 . 17.446   3.886   -27.791  1.00 97.67 272 A 1 
ATOM 2126 N NZ  . LYS A 0 272 . 18.783   3.280   -28.035  1.00 97.67 272 A 1 
ATOM 2127 N N   . VAL A 0 273 . 17.204   7.735   -21.705  1.00 95.70 273 A 1 
ATOM 2128 C CA  . VAL A 0 273 . 16.922   7.864   -20.247  1.00 95.70 273 A 1 
ATOM 2129 C C   . VAL A 0 273 . 15.405   7.866   -19.944  1.00 95.70 273 A 1 
ATOM 2130 C CB  . VAL A 0 273 . 17.547   9.151   -19.651  1.00 95.70 273 A 1 
ATOM 2131 O O   . VAL A 0 273 . 14.634   8.402   -20.734  1.00 95.70 273 A 1 
ATOM 2132 C CG1 . VAL A 0 273 . 17.568   9.116   -18.113  1.00 95.70 273 A 1 
ATOM 2133 C CG2 . VAL A 0 273 . 18.994   9.403   -20.092  1.00 95.70 273 A 1 
ATOM 2134 N N   . SER A 0 274 . 14.963   7.324   -18.797  1.00 95.06 274 A 1 
ATOM 2135 C CA  . SER A 0 274 . 13.551   7.255   -18.335  1.00 95.06 274 A 1 
ATOM 2136 C C   . SER A 0 274 . 13.395   7.122   -16.798  1.00 95.06 274 A 1 
ATOM 2137 C CB  . SER A 0 274 . 12.856   6.076   -19.021  1.00 95.06 274 A 1 
ATOM 2138 O O   . SER A 0 274 . 14.369   6.763   -16.139  1.00 95.06 274 A 1 
ATOM 2139 O OG  . SER A 0 274 . 13.566   4.881   -18.768  1.00 95.06 274 A 1 
ATOM 2140 N N   . TYR A 0 275 . 12.212   7.419   -16.222  1.00 91.89 275 A 1 
ATOM 2141 C CA  . TYR A 0 275 . 11.869   7.357   -14.776  1.00 91.89 275 A 1 
ATOM 2142 C C   . TYR A 0 275 . 10.336   7.304   -14.503  1.00 91.89 275 A 1 
ATOM 2143 C CB  . TYR A 0 275 . 12.477   8.594   -14.087  1.00 91.89 275 A 1 
ATOM 2144 O O   . TYR A 0 275 . 9.592    7.972   -15.209  1.00 91.89 275 A 1 
ATOM 2145 C CG  . TYR A 0 275 . 12.229   8.753   -12.596  1.00 91.89 275 A 1 
ATOM 2146 C CD1 . TYR A 0 275 . 11.074   9.418   -12.134  1.00 91.89 275 A 1 
ATOM 2147 C CD2 . TYR A 0 275 . 13.170   8.270   -11.667  1.00 91.89 275 A 1 
ATOM 2148 C CE1 . TYR A 0 275 . 10.852   9.569   -10.751  1.00 91.89 275 A 1 
ATOM 2149 C CE2 . TYR A 0 275 . 12.932   8.377   -10.285  1.00 91.89 275 A 1 
ATOM 2150 O OH  . TYR A 0 275 . 11.546   9.146   -8.493   1.00 91.89 275 A 1 
ATOM 2151 C CZ  . TYR A 0 275 . 11.766   9.023   -9.826   1.00 91.89 275 A 1 
ATOM 2152 N N   . ASP A 0 276 . 9.875    6.632   -13.434  1.00 84.93 276 A 1 
ATOM 2153 C CA  . ASP A 0 276 . 8.479    6.554   -12.910  1.00 84.93 276 A 1 
ATOM 2154 C C   . ASP A 0 276 . 8.455    6.615   -11.359  1.00 84.93 276 A 1 
ATOM 2155 C CB  . ASP A 0 276 . 7.791    5.242   -13.336  1.00 84.93 276 A 1 
ATOM 2156 O O   . ASP A 0 276 . 9.457    6.259   -10.739  1.00 84.93 276 A 1 
ATOM 2157 C CG  . ASP A 0 276 . 7.348    5.200   -14.797  1.00 84.93 276 A 1 
ATOM 2158 O OD1 . ASP A 0 276 . 6.322    5.851   -15.104  1.00 84.93 276 A 1 
ATOM 2159 O OD2 . ASP A 0 276 . 7.997    4.476   -15.586  1.00 84.93 276 A 1 
ATOM 2160 N N   . ASP A 0 277 . 7.344    7.007   -10.702  1.00 84.10 277 A 1 
ATOM 2161 C CA  . ASP A 0 277 . 7.237    7.095   -9.219   1.00 84.10 277 A 1 
ATOM 2162 C C   . ASP A 0 277 . 5.787    7.062   -8.627   1.00 84.10 277 A 1 
ATOM 2163 C CB  . ASP A 0 277 . 8.032    8.338   -8.756   1.00 84.10 277 A 1 
ATOM 2164 O O   . ASP A 0 277 . 5.228    8.085   -8.251   1.00 84.10 277 A 1 
ATOM 2165 C CG  . ASP A 0 277 . 8.207    8.488   -7.244   1.00 84.10 277 A 1 
ATOM 2166 O OD1 . ASP A 0 277 . 7.816    7.559   -6.510   1.00 84.10 277 A 1 
ATOM 2167 O OD2 . ASP A 0 277 . 8.793    9.494   -6.784   1.00 84.10 277 A 1 
ATOM 2168 N N   . THR A 0 278 . 5.157    5.885   -8.531   1.00 80.70 278 A 1 
ATOM 2169 C CA  . THR A 0 278 . 3.761    5.571   -8.102   1.00 80.70 278 A 1 
ATOM 2170 C C   . THR A 0 278 . 3.630    5.246   -6.614   1.00 80.70 278 A 1 
ATOM 2171 C CB  . THR A 0 278 . 3.159    4.376   -8.875   1.00 80.70 278 A 1 
ATOM 2172 O O   . THR A 0 278 . 4.489    4.536   -6.126   1.00 80.70 278 A 1 
ATOM 2173 C CG2 . THR A 0 278 . 1.682    4.060   -8.614   1.00 80.70 278 A 1 
ATOM 2174 O OG1 . THR A 0 278 . 3.260    4.461   -10.267  1.00 80.70 278 A 1 
ATOM 2175 N N   . TRP A 0 279 . 2.502    5.665   -5.990   1.00 81.03 279 A 1 
ATOM 2176 C CA  . TRP A 0 279 . 1.948    5.514   -4.603   1.00 81.03 279 A 1 
ATOM 2177 C C   . TRP A 0 279 . 0.531    4.760   -4.313   1.00 81.03 279 A 1 
ATOM 2178 C CB  . TRP A 0 279 . 2.889    6.046   -3.465   1.00 81.03 279 A 1 
ATOM 2179 O O   . TRP A 0 279 . -0.355   4.883   -5.162   1.00 81.03 279 A 1 
ATOM 2180 C CG  . TRP A 0 279 . 4.140    6.848   -3.715   1.00 81.03 279 A 1 
ATOM 2181 C CD1 . TRP A 0 279 . 5.323    6.315   -4.073   1.00 81.03 279 A 1 
ATOM 2182 C CD2 . TRP A 0 279 . 4.416    8.287   -3.542   1.00 81.03 279 A 1 
ATOM 2183 C CE2 . TRP A 0 279 . 5.700    8.559   -4.092   1.00 81.03 279 A 1 
ATOM 2184 C CE3 . TRP A 0 279 . 3.726    9.410   -3.025   1.00 81.03 279 A 1 
ATOM 2185 N NE1 . TRP A 0 279 . 6.195    7.324   -4.410   1.00 81.03 279 A 1 
ATOM 2186 C CH2 . TRP A 0 279 . 5.463    10.945  -3.802   1.00 81.03 279 A 1 
ATOM 2187 C CZ2 . TRP A 0 279 . 6.211    9.852   -4.259   1.00 81.03 279 A 1 
ATOM 2188 C CZ3 . TRP A 0 279 . 4.236    10.720  -3.154   1.00 81.03 279 A 1 
ATOM 2189 N N   . ALA A 0 280 . 0.182    4.143   -3.135   1.00 86.29 280 A 1 
ATOM 2190 C CA  . ALA A 0 280 . -0.874   3.087   -2.770   1.00 86.29 280 A 1 
ATOM 2191 C C   . ALA A 0 280 . -2.137   3.287   -1.800   1.00 86.29 280 A 1 
ATOM 2192 C CB  . ALA A 0 280 . -0.007   2.079   -2.062   1.00 86.29 280 A 1 
ATOM 2193 O O   . ALA A 0 280 . -2.519   4.437   -1.640   1.00 86.29 280 A 1 
ATOM 2194 N N   . LYS A 0 281 . -2.799   2.224   -1.171   1.00 91.11 281 A 1 
ATOM 2195 C CA  . LYS A 0 281 . -3.791   2.130   0.023    1.00 91.11 281 A 1 
ATOM 2196 C C   . LYS A 0 281 . -4.262   0.729   0.606    1.00 91.11 281 A 1 
ATOM 2197 C CB  . LYS A 0 281 . -5.186   2.769   -0.255   1.00 91.11 281 A 1 
ATOM 2198 O O   . LYS A 0 281 . -4.885   -0.006  -0.140   1.00 91.11 281 A 1 
ATOM 2199 C CG  . LYS A 0 281 . -5.220   4.136   -0.897   1.00 91.11 281 A 1 
ATOM 2200 C CD  . LYS A 0 281 . -6.592   4.800   -0.930   1.00 91.11 281 A 1 
ATOM 2201 C CE  . LYS A 0 281 . -6.331   6.207   -1.476   1.00 91.11 281 A 1 
ATOM 2202 N NZ  . LYS A 0 281 . -7.374   6.665   -2.414   1.00 91.11 281 A 1 
ATOM 2203 N N   . SER A 0 282 . -4.285   0.401   1.921    1.00 91.09 282 A 1 
ATOM 2204 C CA  . SER A 0 282 . -4.937   -0.849  2.486    1.00 91.09 282 A 1 
ATOM 2205 C C   . SER A 0 282 . -5.975   -0.635  3.620    1.00 91.09 282 A 1 
ATOM 2206 C CB  . SER A 0 282 . -3.876   -1.869  2.941    1.00 91.09 282 A 1 
ATOM 2207 O O   . SER A 0 282 . -5.994   0.459   4.171    1.00 91.09 282 A 1 
ATOM 2208 O OG  . SER A 0 282 . -3.379   -1.597  4.235    1.00 91.09 282 A 1 
ATOM 2209 N N   . TYR A 0 283 . -6.806   -1.641  3.986    1.00 95.06 283 A 1 
ATOM 2210 C CA  . TYR A 0 283 . -7.801   -1.633  5.101    1.00 95.06 283 A 1 
ATOM 2211 C C   . TYR A 0 283 . -8.129   -3.043  5.682    1.00 95.06 283 A 1 
ATOM 2212 C CB  . TYR A 0 283 . -9.131   -0.982  4.661    1.00 95.06 283 A 1 
ATOM 2213 O O   . TYR A 0 283 . -7.861   -4.035  5.016    1.00 95.06 283 A 1 
ATOM 2214 C CG  . TYR A 0 283 . -9.036   0.444   4.149    1.00 95.06 283 A 1 
ATOM 2215 C CD1 . TYR A 0 283 . -9.229   1.513   5.042    1.00 95.06 283 A 1 
ATOM 2216 C CD2 . TYR A 0 283 . -8.724   0.704   2.798    1.00 95.06 283 A 1 
ATOM 2217 C CE1 . TYR A 0 283 . -9.064   2.841   4.604    1.00 95.06 283 A 1 
ATOM 2218 C CE2 . TYR A 0 283 . -8.530   2.028   2.360    1.00 95.06 283 A 1 
ATOM 2219 O OH  . TYR A 0 283 . -8.486   4.380   2.860    1.00 95.06 283 A 1 
ATOM 2220 C CZ  . TYR A 0 283 . -8.686   3.097   3.267    1.00 95.06 283 A 1 
ATOM 2221 N N   . ALA A 0 284 . -8.731   -3.154  6.879    1.00 94.55 284 A 1 
ATOM 2222 C CA  . ALA A 0 284 . -9.345   -4.392  7.425    1.00 94.55 284 A 1 
ATOM 2223 C C   . ALA A 0 284 . -10.341  -4.116  8.580    1.00 94.55 284 A 1 
ATOM 2224 C CB  . ALA A 0 284 . -8.243   -5.345  7.915    1.00 94.55 284 A 1 
ATOM 2225 O O   . ALA A 0 284 . -10.279  -3.030  9.160    1.00 94.55 284 A 1 
ATOM 2226 N N   . ALA A 0 285 . -11.220  -5.072  8.918    1.00 97.12 285 A 1 
ATOM 2227 C CA  . ALA A 0 285 . -12.044  -5.101  10.138   1.00 97.12 285 A 1 
ATOM 2228 C C   . ALA A 0 285 . -12.593  -6.514  10.460   1.00 97.12 285 A 1 
ATOM 2229 C CB  . ALA A 0 285 . -13.213  -4.115  9.993    1.00 97.12 285 A 1 
ATOM 2230 O O   . ALA A 0 285 . -12.765  -7.320  9.549    1.00 97.12 285 A 1 
ATOM 2231 N N   . GLU A 0 286 . -12.905  -6.794  11.729   1.00 95.59 286 A 1 
ATOM 2232 C CA  . GLU A 0 286 . -13.526  -8.051  12.203   1.00 95.59 286 A 1 
ATOM 2233 C C   . GLU A 0 286 . -14.466  -7.786  13.392   1.00 95.59 286 A 1 
ATOM 2234 C CB  . GLU A 0 286 . -12.465  -9.072  12.671   1.00 95.59 286 A 1 
ATOM 2235 O O   . GLU A 0 286 . -14.156  -6.910  14.206   1.00 95.59 286 A 1 
ATOM 2236 C CG  . GLU A 0 286 . -11.406  -9.457  11.625   1.00 95.59 286 A 1 
ATOM 2237 C CD  . GLU A 0 286 . -10.404  -10.501 12.150   1.00 95.59 286 A 1 
ATOM 2238 O OE1 . GLU A 0 286 . -9.204   -10.383 11.799   1.00 95.59 286 A 1 
ATOM 2239 O OE2 . GLU A 0 286 . -10.836  -11.428 12.880   1.00 95.59 286 A 1 
ATOM 2240 N N   . SER A 0 287 . -15.547  -8.562  13.530   1.00 97.33 287 A 1 
ATOM 2241 C CA  . SER A 0 287 . -16.455  -8.534  14.689   1.00 97.33 287 A 1 
ATOM 2242 C C   . SER A 0 287 . -17.013  -9.919  15.069   1.00 97.33 287 A 1 
ATOM 2243 C CB  . SER A 0 287 . -17.593  -7.518  14.493   1.00 97.33 287 A 1 
ATOM 2244 O O   . SER A 0 287 . -17.282  -10.745 14.199   1.00 97.33 287 A 1 
ATOM 2245 O OG  . SER A 0 287 . -18.217  -7.648  13.225   1.00 97.33 287 A 1 
ATOM 2246 N N   . TYR A 0 288 . -17.205  -10.179 16.368   1.00 96.83 288 A 1 
ATOM 2247 C CA  . TYR A 0 288 . -17.801  -11.411 16.922   1.00 96.83 288 A 1 
ATOM 2248 C C   . TYR A 0 288 . -18.815  -11.083 18.021   1.00 96.83 288 A 1 
ATOM 2249 C CB  . TYR A 0 288 . -16.710  -12.326 17.517   1.00 96.83 288 A 1 
ATOM 2250 O O   . TYR A 0 288 . -18.471  -10.348 18.946   1.00 96.83 288 A 1 
ATOM 2251 C CG  . TYR A 0 288 . -17.217  -13.546 18.288   1.00 96.83 288 A 1 
ATOM 2252 C CD1 . TYR A 0 288 . -17.475  -13.447 19.671   1.00 96.83 288 A 1 
ATOM 2253 C CD2 . TYR A 0 288 . -17.438  -14.774 17.633   1.00 96.83 288 A 1 
ATOM 2254 C CE1 . TYR A 0 288 . -17.937  -14.562 20.399   1.00 96.83 288 A 1 
ATOM 2255 C CE2 . TYR A 0 288 . -17.888  -15.900 18.358   1.00 96.83 288 A 1 
ATOM 2256 O OH  . TYR A 0 288 . -18.530  -16.886 20.469   1.00 96.83 288 A 1 
ATOM 2257 C CZ  . TYR A 0 288 . -18.134  -15.797 19.746   1.00 96.83 288 A 1 
ATOM 2258 N N   . ASP A 0 289 . -19.987  -11.722 17.980   1.00 95.95 289 A 1 
ATOM 2259 C CA  . ASP A 0 289 . -21.013  -11.662 19.026   1.00 95.95 289 A 1 
ATOM 2260 C C   . ASP A 0 289 . -21.399  -13.060 19.543   1.00 95.95 289 A 1 
ATOM 2261 C CB  . ASP A 0 289 . -22.280  -10.956 18.524   1.00 95.95 289 A 1 
ATOM 2262 O O   . ASP A 0 289 . -21.504  -14.033 18.791   1.00 95.95 289 A 1 
ATOM 2263 C CG  . ASP A 0 289 . -22.128  -9.453  18.291   1.00 95.95 289 A 1 
ATOM 2264 O OD1 . ASP A 0 289 . -21.602  -8.773  19.200   1.00 95.95 289 A 1 
ATOM 2265 O OD2 . ASP A 0 289 . -22.640  -8.988  17.249   1.00 95.95 289 A 1 
ATOM 2266 N N   . GLU A 0 290 . -21.703  -13.147 20.838   1.00 96.26 290 A 1 
ATOM 2267 C CA  . GLU A 0 290 . -22.319  -14.303 21.498   1.00 96.26 290 A 1 
ATOM 2268 C C   . GLU A 0 290 . -23.366  -13.837 22.515   1.00 96.26 290 A 1 
ATOM 2269 C CB  . GLU A 0 290 . -21.218  -15.159 22.149   1.00 96.26 290 A 1 
ATOM 2270 O O   . GLU A 0 290 . -23.111  -12.907 23.279   1.00 96.26 290 A 1 
ATOM 2271 C CG  . GLU A 0 290 . -21.722  -16.264 23.096   1.00 96.26 290 A 1 
ATOM 2272 C CD  . GLU A 0 290 . -20.645  -17.317 23.418   1.00 96.26 290 A 1 
ATOM 2273 O OE1 . GLU A 0 290 . -21.015  -18.461 23.776   1.00 96.26 290 A 1 
ATOM 2274 O OE2 . GLU A 0 290 . -19.451  -17.141 23.069   1.00 96.26 290 A 1 
ATOM 2275 N N   . TRP A 0 291 . -24.534  -14.487 22.553   1.00 95.03 291 A 1 
ATOM 2276 C CA  . TRP A 0 291 . -25.617  -14.151 23.484   1.00 95.03 291 A 1 
ATOM 2277 C C   . TRP A 0 291 . -26.414  -15.383 23.948   1.00 95.03 291 A 1 
ATOM 2278 C CB  . TRP A 0 291 . -26.527  -13.085 22.847   1.00 95.03 291 A 1 
ATOM 2279 O O   . TRP A 0 291 . -26.635  -16.321 23.182   1.00 95.03 291 A 1 
ATOM 2280 C CG  . TRP A 0 291 . -27.140  -13.443 21.522   1.00 95.03 291 A 1 
ATOM 2281 C CD1 . TRP A 0 291 . -26.584  -13.212 20.310   1.00 95.03 291 A 1 
ATOM 2282 C CD2 . TRP A 0 291 . -28.399  -14.133 21.254   1.00 95.03 291 A 1 
ATOM 2283 C CE2 . TRP A 0 291 . -28.531  -14.306 19.842   1.00 95.03 291 A 1 
ATOM 2284 C CE3 . TRP A 0 291 . -29.433  -14.653 22.064   1.00 95.03 291 A 1 
ATOM 2285 N NE1 . TRP A 0 291 . -27.401  -13.713 19.316   1.00 95.03 291 A 1 
ATOM 2286 C CH2 . TRP A 0 291 . -30.623  -15.502 20.105   1.00 95.03 291 A 1 
ATOM 2287 C CZ2 . TRP A 0 291 . -29.620  -14.981 19.267   1.00 95.03 291 A 1 
ATOM 2288 C CZ3 . TRP A 0 291 . -30.535  -15.321 21.497   1.00 95.03 291 A 1 
ATOM 2289 N N   . ASP A 0 292 . -26.874  -15.360 25.202   1.00 91.69 292 A 1 
ATOM 2290 C CA  . ASP A 0 292 . -27.821  -16.311 25.812   1.00 91.69 292 A 1 
ATOM 2291 C C   . ASP A 0 292 . -28.960  -15.509 26.470   1.00 91.69 292 A 1 
ATOM 2292 C CB  . ASP A 0 292 . -27.088  -17.239 26.813   1.00 91.69 292 A 1 
ATOM 2293 O O   . ASP A 0 292 . -28.734  -14.468 27.092   1.00 91.69 292 A 1 
ATOM 2294 C CG  . ASP A 0 292 . -27.915  -18.400 27.416   1.00 91.69 292 A 1 
ATOM 2295 O OD1 . ASP A 0 292 . -29.035  -18.703 26.952   1.00 91.69 292 A 1 
ATOM 2296 O OD2 . ASP A 0 292 . -27.420  -19.067 28.363   1.00 91.69 292 A 1 
ATOM 2297 N N   . ASN A 0 293 . -30.192  -15.976 26.295   1.00 90.57 293 A 1 
ATOM 2298 C CA  . ASN A 0 293 . -31.421  -15.378 26.802   1.00 90.57 293 A 1 
ATOM 2299 C C   . ASN A 0 293 . -32.296  -16.505 27.350   1.00 90.57 293 A 1 
ATOM 2300 C CB  . ASN A 0 293 . -32.122  -14.627 25.650   1.00 90.57 293 A 1 
ATOM 2301 O O   . ASN A 0 293 . -32.810  -17.326 26.583   1.00 90.57 293 A 1 
ATOM 2302 C CG  . ASN A 0 293 . -33.295  -13.763 26.090   1.00 90.57 293 A 1 
ATOM 2303 N ND2 . ASN A 0 293 . -34.292  -14.301 26.755   1.00 90.57 293 A 1 
ATOM 2304 O OD1 . ASN A 0 293 . -33.317  -12.575 25.805   1.00 90.57 293 A 1 
ATOM 2305 N N   . ARG A 0 294 . -32.515  -16.531 28.663   1.00 86.51 294 A 1 
ATOM 2306 C CA  . ARG A 0 294 . -33.297  -17.577 29.320   1.00 86.51 294 A 1 
ATOM 2307 C C   . ARG A 0 294 . -34.335  -16.991 30.254   1.00 86.51 294 A 1 
ATOM 2308 C CB  . ARG A 0 294 . -32.331  -18.518 30.032   1.00 86.51 294 A 1 
ATOM 2309 O O   . ARG A 0 294 . -33.981  -16.389 31.263   1.00 86.51 294 A 1 
ATOM 2310 C CG  . ARG A 0 294 . -33.049  -19.665 30.766   1.00 86.51 294 A 1 
ATOM 2311 C CD  . ARG A 0 294 . -32.034  -20.601 31.434   1.00 86.51 294 A 1 
ATOM 2312 N NE  . ARG A 0 294 . -31.079  -21.133 30.438   1.00 86.51 294 A 1 
ATOM 2313 N NH1 . ARG A 0 294 . -29.135  -20.099 31.158   1.00 86.51 294 A 1 
ATOM 2314 N NH2 . ARG A 0 294 . -29.257  -20.909 29.108   1.00 86.51 294 A 1 
ATOM 2315 C CZ  . ARG A 0 294 . -29.830  -20.729 30.257   1.00 86.51 294 A 1 
ATOM 2316 N N   . ASP A 0 295 . -35.583  -17.281 29.923   1.00 84.15 295 A 1 
ATOM 2317 C CA  . ASP A 0 295 . -36.760  -17.050 30.741   1.00 84.15 295 A 1 
ATOM 2318 C C   . ASP A 0 295 . -37.040  -18.299 31.608   1.00 84.15 295 A 1 
ATOM 2319 C CB  . ASP A 0 295 . -37.920  -16.679 29.797   1.00 84.15 295 A 1 
ATOM 2320 O O   . ASP A 0 295 . -36.689  -19.439 31.269   1.00 84.15 295 A 1 
ATOM 2321 C CG  . ASP A 0 295 . -39.076  -15.963 30.499   1.00 84.15 295 A 1 
ATOM 2322 O OD1 . ASP A 0 295 . -39.370  -16.357 31.653   1.00 84.15 295 A 1 
ATOM 2323 O OD2 . ASP A 0 295 . -39.651  -15.052 29.871   1.00 84.15 295 A 1 
ATOM 2324 N N   . ALA A 0 296 . -37.655  -18.095 32.768   1.00 82.81 296 A 1 
ATOM 2325 C CA  . ALA A 0 296 . -38.135  -19.154 33.644   1.00 82.81 296 A 1 
ATOM 2326 C C   . ALA A 0 296 . -39.375  -18.726 34.457   1.00 82.81 296 A 1 
ATOM 2327 C CB  . ALA A 0 296 . -36.963  -19.638 34.518   1.00 82.81 296 A 1 
ATOM 2328 O O   . ALA A 0 296 . -39.531  -19.196 35.598   1.00 82.81 296 A 1 
ATOM 2329 N N   . ASP A 0 297 . -40.212  -17.843 33.903   1.00 83.34 297 A 1 
ATOM 2330 C CA  . ASP A 0 297 . -41.380  -17.216 34.530   1.00 83.34 297 A 1 
ATOM 2331 C C   . ASP A 0 297 . -42.314  -18.219 35.231   1.00 83.34 297 A 1 
ATOM 2332 C CB  . ASP A 0 297 . -42.151  -16.379 33.485   1.00 83.34 297 A 1 
ATOM 2333 O O   . ASP A 0 297 . -42.534  -19.353 34.787   1.00 83.34 297 A 1 
ATOM 2334 C CG  . ASP A 0 297 . -43.255  -15.516 34.109   1.00 83.34 297 A 1 
ATOM 2335 O OD1 . ASP A 0 297 . -43.075  -15.092 35.276   1.00 83.34 297 A 1 
ATOM 2336 O OD2 . ASP A 0 297 . -44.357  -15.411 33.522   1.00 83.34 297 A 1 
ATOM 2337 N N   . LYS A 0 298 . -42.862  -17.824 36.383   1.00 82.35 298 A 1 
ATOM 2338 C CA  . LYS A 0 298 . -43.790  -18.641 37.184   1.00 82.35 298 A 1 
ATOM 2339 C C   . LYS A 0 298 . -44.878  -17.777 37.784   1.00 82.35 298 A 1 
ATOM 2340 C CB  . LYS A 0 298 . -43.055  -19.369 38.319   1.00 82.35 298 A 1 
ATOM 2341 O O   . LYS A 0 298 . -44.603  -16.911 38.610   1.00 82.35 298 A 1 
ATOM 2342 C CG  . LYS A 0 298 . -42.159  -20.496 37.804   1.00 82.35 298 A 1 
ATOM 2343 C CD  . LYS A 0 298 . -41.326  -21.107 38.941   1.00 82.35 298 A 1 
ATOM 2344 C CE  . LYS A 0 298 . -39.939  -21.517 38.431   1.00 82.35 298 A 1 
ATOM 2345 N NZ  . LYS A 0 298 . -39.149  -20.321 38.023   1.00 82.35 298 A 1 
ATOM 2346 N N   . TRP A 0 299 . -46.132  -18.116 37.505   1.00 80.84 299 A 1 
ATOM 2347 C CA  . TRP A 0 299 . -47.290  -17.377 38.005   1.00 80.84 299 A 1 
ATOM 2348 C C   . TRP A 0 299 . -48.266  -18.260 38.789   1.00 80.84 299 A 1 
ATOM 2349 C CB  . TRP A 0 299 . -47.947  -16.622 36.846   1.00 80.84 299 A 1 
ATOM 2350 O O   . TRP A 0 299 . -48.445  -19.453 38.529   1.00 80.84 299 A 1 
ATOM 2351 C CG  . TRP A 0 299 . -48.325  -17.449 35.656   1.00 80.84 299 A 1 
ATOM 2352 C CD1 . TRP A 0 299 . -47.575  -17.589 34.537   1.00 80.84 299 A 1 
ATOM 2353 C CD2 . TRP A 0 299 . -49.538  -18.229 35.425   1.00 80.84 299 A 1 
ATOM 2354 C CE2 . TRP A 0 299 . -49.459  -18.809 34.123   1.00 80.84 299 A 1 
ATOM 2355 C CE3 . TRP A 0 299 . -50.704  -18.494 36.180   1.00 80.84 299 A 1 
ATOM 2356 N NE1 . TRP A 0 299 . -48.232  -18.404 33.637   1.00 80.84 299 A 1 
ATOM 2357 C CH2 . TRP A 0 299 . -51.632  -19.854 34.375   1.00 80.84 299 A 1 
ATOM 2358 C CZ2 . TRP A 0 299 . -50.487  -19.607 33.598   1.00 80.84 299 A 1 
ATOM 2359 C CZ3 . TRP A 0 299 . -51.740  -19.296 35.663   1.00 80.84 299 A 1 
ATOM 2360 N N   . GLY A 0 300 . -48.928  -17.652 39.774   1.00 79.42 300 A 1 
ATOM 2361 C CA  . GLY A 0 300 . -49.919  -18.282 40.636   1.00 79.42 300 A 1 
ATOM 2362 C C   . GLY A 0 300 . -50.999  -17.301 41.088   1.00 79.42 300 A 1 
ATOM 2363 O O   . GLY A 0 300 . -50.730  -16.162 41.462   1.00 79.42 300 A 1 
ATOM 2364 N N   . GLY A 0 301 . -52.257  -17.735 41.071   1.00 76.63 301 A 1 
ATOM 2365 C CA  . GLY A 0 301 . -53.392  -16.888 41.433   1.00 76.63 301 A 1 
ATOM 2366 C C   . GLY A 0 301 . -54.429  -17.628 42.261   1.00 76.63 301 A 1 
ATOM 2367 O O   . GLY A 0 301 . -54.871  -18.709 41.879   1.00 76.63 301 A 1 
ATOM 2368 N N   . GLN A 0 302 . -54.864  -17.018 43.365   1.00 74.94 302 A 1 
ATOM 2369 C CA  . GLN A 0 302 . -55.975  -17.480 44.189   1.00 74.94 302 A 1 
ATOM 2370 C C   . GLN A 0 302 . -57.006  -16.362 44.407   1.00 74.94 302 A 1 
ATOM 2371 C CB  . GLN A 0 302 . -55.457  -18.086 45.506   1.00 74.94 302 A 1 
ATOM 2372 O O   . GLN A 0 302 . -56.689  -15.259 44.850   1.00 74.94 302 A 1 
ATOM 2373 C CG  . GLN A 0 302 . -56.614  -18.644 46.357   1.00 74.94 302 A 1 
ATOM 2374 C CD  . GLN A 0 302 . -56.171  -19.522 47.523   1.00 74.94 302 A 1 
ATOM 2375 N NE2 . GLN A 0 302 . -57.023  -19.733 48.502   1.00 74.94 302 A 1 
ATOM 2376 O OE1 . GLN A 0 302 . -55.092  -20.086 47.565   1.00 74.94 302 A 1 
ATOM 2377 N N   . ALA A 0 303 . -58.275  -16.664 44.144   1.00 69.31 303 A 1 
ATOM 2378 C CA  . ALA A 0 303 . -59.404  -15.776 44.418   1.00 69.31 303 A 1 
ATOM 2379 C C   . ALA A 0 303 . -60.413  -16.474 45.333   1.00 69.31 303 A 1 
ATOM 2380 C CB  . ALA A 0 303 . -60.029  -15.335 43.090   1.00 69.31 303 A 1 
ATOM 2381 O O   . ALA A 0 303 . -60.643  -17.675 45.178   1.00 69.31 303 A 1 
ATOM 2382 N N   . TRP A 0 304 . -61.019  -15.728 46.257   1.00 73.71 304 A 1 
ATOM 2383 C CA  . TRP A 0 304 . -62.082  -16.213 47.138   1.00 73.71 304 A 1 
ATOM 2384 C C   . TRP A 0 304 . -63.111  -15.117 47.435   1.00 73.71 304 A 1 
ATOM 2385 C CB  . TRP A 0 304 . -61.484  -16.801 48.428   1.00 73.71 304 A 1 
ATOM 2386 O O   . TRP A 0 304 . -62.796  -13.924 47.417   1.00 73.71 304 A 1 
ATOM 2387 C CG  . TRP A 0 304 . -60.601  -15.907 49.254   1.00 73.71 304 A 1 
ATOM 2388 C CD1 . TRP A 0 304 . -59.253  -15.834 49.156   1.00 73.71 304 A 1 
ATOM 2389 C CD2 . TRP A 0 304 . -60.968  -14.966 50.315   1.00 73.71 304 A 1 
ATOM 2390 C CE2 . TRP A 0 304 . -59.771  -14.402 50.854   1.00 73.71 304 A 1 
ATOM 2391 C CE3 . TRP A 0 304 . -62.188  -14.520 50.872   1.00 73.71 304 A 1 
ATOM 2392 N NE1 . TRP A 0 304 . -58.758  -14.956 50.100   1.00 73.71 304 A 1 
ATOM 2393 C CH2 . TRP A 0 304 . -61.014  -13.030 52.416   1.00 73.71 304 A 1 
ATOM 2394 C CZ2 . TRP A 0 304 . -59.781  -13.461 51.896   1.00 73.71 304 A 1 
ATOM 2395 C CZ3 . TRP A 0 304 . -62.213  -13.557 51.900   1.00 73.71 304 A 1 
ATOM 2396 N N   . GLY A 0 305 . -64.346  -15.526 47.721   1.00 71.89 305 A 1 
ATOM 2397 C CA  . GLY A 0 305 . -65.446  -14.611 48.015   1.00 71.89 305 A 1 
ATOM 2398 C C   . GLY A 0 305 . -66.428  -15.153 49.047   1.00 71.89 305 A 1 
ATOM 2399 O O   . GLY A 0 305 . -66.516  -16.364 49.266   1.00 71.89 305 A 1 
ATOM 2400 N N   . ARG A 0 306 . -67.141  -14.214 49.673   1.00 63.50 306 A 1 
ATOM 2401 C CA  . ARG A 0 306 . -68.442  -14.408 50.314   1.00 63.50 306 A 1 
ATOM 2402 C C   . ARG A 0 306 . -69.377  -13.321 49.809   1.00 63.50 306 A 1 
ATOM 2403 C CB  . ARG A 0 306 . -68.358  -14.285 51.835   1.00 63.50 306 A 1 
ATOM 2404 O O   . ARG A 0 306 . -69.026  -12.141 49.898   1.00 63.50 306 A 1 
ATOM 2405 C CG  . ARG A 0 306 . -67.743  -15.526 52.482   1.00 63.50 306 A 1 
ATOM 2406 C CD  . ARG A 0 306 . -67.551  -15.299 53.983   1.00 63.50 306 A 1 
ATOM 2407 N NE  . ARG A 0 306 . -66.545  -14.244 54.219   1.00 63.50 306 A 1 
ATOM 2408 N NH1 . ARG A 0 306 . -65.718  -14.995 56.216   1.00 63.50 306 A 1 
ATOM 2409 N NH2 . ARG A 0 306 . -64.809  -13.201 55.229   1.00 63.50 306 A 1 
ATOM 2410 C CZ  . ARG A 0 306 . -65.699  -14.152 55.220   1.00 63.50 306 A 1 
ATOM 2411 N N   . ASP A 0 307 . -70.513  -13.770 49.329   1.00 57.34 307 A 1 
ATOM 2412 C CA  . ASP A 0 307 . -71.762  -13.032 49.182   1.00 57.34 307 A 1 
ATOM 2413 C C   . ASP A 0 307 . -72.458  -12.934 50.554   1.00 57.34 307 A 1 
ATOM 2414 C CB  . ASP A 0 307 . -72.641  -13.732 48.123   1.00 57.34 307 A 1 
ATOM 2415 O O   . ASP A 0 307 . -72.133  -13.703 51.477   1.00 57.34 307 A 1 
ATOM 2416 C CG  . ASP A 0 307 . -72.354  -15.237 48.064   1.00 57.34 307 A 1 
ATOM 2417 O OD1 . ASP A 0 307 . -72.408  -15.861 49.151   1.00 57.34 307 A 1 
ATOM 2418 O OD2 . ASP A 0 307 . -71.790  -15.697 47.039   1.00 57.34 307 A 1 
ATOM 2419 N N   . ARG A 0 308 . -73.340  -11.941 50.734   1.00 48.79 308 A 1 
ATOM 2420 C CA  . ARG A 0 308 . -74.126  -11.747 51.970   1.00 48.79 308 A 1 
ATOM 2421 C C   . ARG A 0 308 . -75.519  -11.138 51.738   1.00 48.79 308 A 1 
ATOM 2422 C CB  . ARG A 0 308 . -73.320  -10.939 53.009   1.00 48.79 308 A 1 
ATOM 2423 O O   . ARG A 0 308 . -75.952  -10.332 52.574   1.00 48.79 308 A 1 
ATOM 2424 C CG  . ARG A 0 308 . -72.140  -11.719 53.605   1.00 48.79 308 A 1 
ATOM 2425 C CD  . ARG A 0 308 . -71.607  -11.078 54.884   1.00 48.79 308 A 1 
ATOM 2426 N NE  . ARG A 0 308 . -72.632  -11.085 55.949   1.00 48.79 308 A 1 
ATOM 2427 N NH1 . ARG A 0 308 . -72.317  -8.941  56.689   1.00 48.79 308 A 1 
ATOM 2428 N NH2 . ARG A 0 308 . -74.032  -10.127 57.458   1.00 48.79 308 A 1 
ATOM 2429 C CZ  . ARG A 0 308 . -72.983  -10.061 56.697   1.00 48.79 308 A 1 
ATOM 2430 N N   . ASP A 0 309 . -76.212  -11.577 50.684   1.00 49.57 309 A 1 
ATOM 2431 C CA  . ASP A 0 309 . -77.579  -11.165 50.349   1.00 49.57 309 A 1 
ATOM 2432 C C   . ASP A 0 309 . -78.455  -11.036 51.613   1.00 49.57 309 A 1 
ATOM 2433 C CB  . ASP A 0 309 . -78.258  -12.152 49.369   1.00 49.57 309 A 1 
ATOM 2434 O O   . ASP A 0 309 . -78.599  -11.953 52.434   1.00 49.57 309 A 1 
ATOM 2435 C CG  . ASP A 0 309 . -77.821  -12.072 47.897   1.00 49.57 309 A 1 
ATOM 2436 O OD1 . ASP A 0 309 . -76.632  -11.800 47.631   1.00 49.57 309 A 1 
ATOM 2437 O OD2 . ASP A 0 309 . -78.710  -12.274 47.030   1.00 49.57 309 A 1 
ATOM 2438 N N   . ILE A 0 310 . -79.115  -9.886  51.789   1.00 42.42 310 A 1 
ATOM 2439 C CA  . ILE A 0 310 . -80.136  -9.737  52.844   1.00 42.42 310 A 1 
ATOM 2440 C C   . ILE A 0 310 . -81.457  -10.376 52.387   1.00 42.42 310 A 1 
ATOM 2441 C CB  . ILE A 0 310 . -80.228  -8.307  53.419   1.00 42.42 310 A 1 
ATOM 2442 O O   . ILE A 0 310 . -82.504  -9.728  52.241   1.00 42.42 310 A 1 
ATOM 2443 C CG1 . ILE A 0 310 . -78.818  -7.869  53.885   1.00 42.42 310 A 1 
ATOM 2444 C CG2 . ILE A 0 310 . -81.201  -8.267  54.625   1.00 42.42 310 A 1 
ATOM 2445 C CD1 . ILE A 0 310 . -78.778  -6.568  54.688   1.00 42.42 310 A 1 
ATOM 2446 N N   . TYR A 0 311 . -81.422  -11.694 52.196   1.00 35.68 311 A 1 
ATOM 2447 C CA  . TYR A 0 311 . -82.601  -12.480 51.882   1.00 35.68 311 A 1 
ATOM 2448 C C   . TYR A 0 311 . -83.553  -12.517 53.086   1.00 35.68 311 A 1 
ATOM 2449 C CB  . TYR A 0 311 . -82.213  -13.874 51.378   1.00 35.68 311 A 1 
ATOM 2450 O O   . TYR A 0 311 . -83.277  -13.095 54.136   1.00 35.68 311 A 1 
ATOM 2451 C CG  . TYR A 0 311 . -83.350  -14.502 50.598   1.00 35.68 311 A 1 
ATOM 2452 C CD1 . TYR A 0 311 . -84.280  -15.344 51.237   1.00 35.68 311 A 1 
ATOM 2453 C CD2 . TYR A 0 311 . -83.502  -14.191 49.233   1.00 35.68 311 A 1 
ATOM 2454 C CE1 . TYR A 0 311 . -85.356  -15.888 50.507   1.00 35.68 311 A 1 
ATOM 2455 C CE2 . TYR A 0 311 . -84.585  -14.716 48.502   1.00 35.68 311 A 1 
ATOM 2456 O OH  . TYR A 0 311 . -86.544  -16.099 48.433   1.00 35.68 311 A 1 
ATOM 2457 C CZ  . TYR A 0 311 . -85.507  -15.572 49.137   1.00 35.68 311 A 1 
ATOM 2458 N N   . GLY A 0 312 . -84.714  -11.871 52.950   1.00 40.29 312 A 1 
ATOM 2459 C CA  . GLY A 0 312 . -85.749  -11.869 53.992   1.00 40.29 312 A 1 
ATOM 2460 C C   . GLY A 0 312 . -86.039  -10.523 54.656   1.00 40.29 312 A 1 
ATOM 2461 O O   . GLY A 0 312 . -86.894  -10.474 55.541   1.00 40.29 312 A 1 
ATOM 2462 N N   . ALA A 0 313 . -85.488  -9.405  54.168   1.00 30.76 313 A 1 
ATOM 2463 C CA  . ALA A 0 313 . -86.047  -8.067  54.430   1.00 30.76 313 A 1 
ATOM 2464 C C   . ALA A 0 313 . -87.418  -7.834  53.736   1.00 30.76 313 A 1 
ATOM 2465 C CB  . ALA A 0 313 . -84.997  -6.999  54.096   1.00 30.76 313 A 1 
ATOM 2466 O O   . ALA A 0 313 . -87.785  -6.710  53.392   1.00 30.76 313 A 1 
ATOM 2467 N N   . SER A 0 314 . -88.209  -8.896  53.532   1.00 35.42 314 A 1 
ATOM 2468 C CA  . SER A 0 314 . -89.577  -8.817  53.030   1.00 35.42 314 A 1 
ATOM 2469 C C   . SER A 0 314 . -90.437  -8.058  54.036   1.00 35.42 314 A 1 
ATOM 2470 C CB  . SER A 0 314 . -90.151  -10.217 52.770   1.00 35.42 314 A 1 
ATOM 2471 O O   . SER A 0 314 . -90.684  -8.534  55.149   1.00 35.42 314 A 1 
ATOM 2472 O OG  . SER A 0 314 . -90.208  -10.981 53.960   1.00 35.42 314 A 1 
ATOM 2473 N N   . SER A 0 315 . -90.917  -6.881  53.647   1.00 32.74 315 A 1 
ATOM 2474 C CA  . SER A 0 315 . -91.808  -6.064  54.462   1.00 32.74 315 A 1 
ATOM 2475 C C   . SER A 0 315 . -93.122  -6.812  54.714   1.00 32.74 315 A 1 
ATOM 2476 C CB  . SER A 0 315 . -92.009  -4.697  53.790   1.00 32.74 315 A 1 
ATOM 2477 O O   . SER A 0 315 . -94.003  -6.875  53.859   1.00 32.74 315 A 1 
ATOM 2478 O OG  . SER A 0 315 . -92.243  -4.817  52.397   1.00 32.74 315 A 1 
ATOM 2479 N N   . TYR A 0 316 . -93.285  -7.383  55.915   1.00 30.41 316 A 1 
ATOM 2480 C CA  . TYR A 0 316 . -94.441  -8.227  56.260   1.00 30.41 316 A 1 
ATOM 2481 C C   . TYR A 0 316 . -95.743  -7.430  56.522   1.00 30.41 316 A 1 
ATOM 2482 C CB  . TYR A 0 316 . -94.073  -9.262  57.341   1.00 30.41 316 A 1 
ATOM 2483 O O   . TYR A 0 316 . -96.577  -7.784  57.356   1.00 30.41 316 A 1 
ATOM 2484 C CG  . TYR A 0 316 . -94.711  -10.619 57.086   1.00 30.41 316 A 1 
ATOM 2485 C CD1 . TYR A 0 316 . -96.005  -10.908 57.565   1.00 30.41 316 A 1 
ATOM 2486 C CD2 . TYR A 0 316 . -94.024  -11.575 56.310   1.00 30.41 316 A 1 
ATOM 2487 C CE1 . TYR A 0 316 . -96.618  -12.139 57.256   1.00 30.41 316 A 1 
ATOM 2488 C CE2 . TYR A 0 316 . -94.629  -12.811 56.009   1.00 30.41 316 A 1 
ATOM 2489 O OH  . TYR A 0 316 . -96.516  -14.279 56.165   1.00 30.41 316 A 1 
ATOM 2490 C CZ  . TYR A 0 316 . -95.929  -13.093 56.474   1.00 30.41 316 A 1 
ATOM 2491 N N   . GLY A 0 317 . -95.959  -6.353  55.763   1.00 30.60 317 A 1 
ATOM 2492 C CA  . GLY A 0 317 . -97.225  -5.629  55.627   1.00 30.60 317 A 1 
ATOM 2493 C C   . GLY A 0 317 . -98.181  -6.336  54.659   1.00 30.60 317 A 1 
ATOM 2494 O O   . GLY A 0 317 . -98.706  -5.713  53.742   1.00 30.60 317 A 1 
ATOM 2495 N N   . GLY A 0 318 . -98.368  -7.650  54.825   1.00 26.48 318 A 1 
ATOM 2496 C CA  . GLY A 0 318 . -98.865  -8.539  53.768   1.00 26.48 318 A 1 
ATOM 2497 C C   . GLY A 0 318 . -100.009 -9.471  54.170   1.00 26.48 318 A 1 
ATOM 2498 O O   . GLY A 0 318 . -99.889  -10.685 54.023   1.00 26.48 318 A 1 
ATOM 2499 N N   . LYS A 0 319 . -101.157 -8.941  54.622   1.00 25.19 319 A 1 
ATOM 2500 C CA  . LYS A 0 319 . -102.406 -9.733  54.669   1.00 25.19 319 A 1 
ATOM 2501 C C   . LYS A 0 319 . -102.970 -9.946  53.254   1.00 25.19 319 A 1 
ATOM 2502 C CB  . LYS A 0 319 . -103.457 -9.133  55.625   1.00 25.19 319 A 1 
ATOM 2503 O O   . LYS A 0 319 . -103.971 -9.336  52.879   1.00 25.19 319 A 1 
ATOM 2504 C CG  . LYS A 0 319 . -103.262 -9.549  57.091   1.00 25.19 319 A 1 
ATOM 2505 C CD  . LYS A 0 319 . -104.532 -9.235  57.897   1.00 25.19 319 A 1 
ATOM 2506 C CE  . LYS A 0 319 . -104.417 -9.778  59.326   1.00 25.19 319 A 1 
ATOM 2507 N NZ  . LYS A 0 319 . -105.709 -9.673  60.051   1.00 25.19 319 A 1 
ATOM 2508 N N   . ALA A 0 320 . -102.350 -10.836 52.481   1.00 24.36 320 A 1 
ATOM 2509 C CA  . ALA A 0 320 . -102.988 -11.411 51.299   1.00 24.36 320 A 1 
ATOM 2510 C C   . ALA A 0 320 . -104.261 -12.173 51.728   1.00 24.36 320 A 1 
ATOM 2511 C CB  . ALA A 0 320 . -101.980 -12.295 50.555   1.00 24.36 320 A 1 
ATOM 2512 O O   . ALA A 0 320 . -104.277 -12.863 52.747   1.00 24.36 320 A 1 
ATOM 2513 N N   . SER A 0 321 . -105.366 -11.988 51.005   1.00 29.90 321 A 1 
ATOM 2514 C CA  . SER A 0 321 . -106.697 -12.380 51.487   1.00 29.90 321 A 1 
ATOM 2515 C C   . SER A 0 321 . -106.954 -13.891 51.429   1.00 29.90 321 A 1 
ATOM 2516 C CB  . SER A 0 321 . -107.773 -11.655 50.673   1.00 29.90 321 A 1 
ATOM 2517 O O   . SER A 0 321 . -106.926 -14.460 50.339   1.00 29.90 321 A 1 
ATOM 2518 O OG  . SER A 0 321 . -107.662 -11.986 49.301   1.00 29.90 321 A 1 
ATOM 2519 N N   . ALA A 0 322 . -107.337 -14.496 52.560   1.00 30.00 322 A 1 
ATOM 2520 C CA  . ALA A 0 322 . -107.782 -15.895 52.632   1.00 30.00 322 A 1 
ATOM 2521 C C   . ALA A 0 322 . -109.170 -16.110 53.288   1.00 30.00 322 A 1 
ATOM 2522 C CB  . ALA A 0 322 . -106.675 -16.723 53.295   1.00 30.00 322 A 1 
ATOM 2523 O O   . ALA A 0 322 . -109.673 -17.228 53.278   1.00 30.00 322 A 1 
ATOM 2524 N N   . ASP A 0 323 . -109.849 -15.062 53.776   1.00 34.00 323 A 1 
ATOM 2525 C CA  . ASP A 0 323 . -111.236 -15.149 54.278   1.00 34.00 323 A 1 
ATOM 2526 C C   . ASP A 0 323 . -112.280 -15.128 53.134   1.00 34.00 323 A 1 
ATOM 2527 C CB  . ASP A 0 323 . -111.505 -14.072 55.351   1.00 34.00 323 A 1 
ATOM 2528 O O   . ASP A 0 323 . -113.147 -14.253 53.054   1.00 34.00 323 A 1 
ATOM 2529 C CG  . ASP A 0 323 . -110.897 -14.407 56.715   1.00 34.00 323 A 1 
ATOM 2530 O OD1 . ASP A 0 323 . -111.129 -15.542 57.186   1.00 34.00 323 A 1 
ATOM 2531 O OD2 . ASP A 0 323 . -110.241 -13.505 57.285   1.00 34.00 323 A 1 
ATOM 2532 N N   . LYS A 0 324 . -112.205 -16.098 52.211   1.00 27.11 324 A 1 
ATOM 2533 C CA  . LYS A 0 324 . -113.268 -16.401 51.231   1.00 27.11 324 A 1 
ATOM 2534 C C   . LYS A 0 324 . -113.358 -17.905 50.969   1.00 27.11 324 A 1 
ATOM 2535 C CB  . LYS A 0 324 . -113.062 -15.655 49.899   1.00 27.11 324 A 1 
ATOM 2536 O O   . LYS A 0 324 . -112.384 -18.507 50.540   1.00 27.11 324 A 1 
ATOM 2537 C CG  . LYS A 0 324 . -113.496 -14.183 49.966   1.00 27.11 324 A 1 
ATOM 2538 C CD  . LYS A 0 324 . -113.600 -13.570 48.565   1.00 27.11 324 A 1 
ATOM 2539 C CE  . LYS A 0 324 . -114.065 -12.115 48.681   1.00 27.11 324 A 1 
ATOM 2540 N NZ  . LYS A 0 324 . -114.129 -11.457 47.351   1.00 27.11 324 A 1 
ATOM 2541 N N   . TYR A 0 325 . -114.576 -18.442 51.117   1.00 27.35 325 A 1 
ATOM 2542 C CA  . TYR A 0 325 . -114.898 -19.873 51.272   1.00 27.35 325 A 1 
ATOM 2543 C C   . TYR A 0 325 . -114.285 -20.472 52.558   1.00 27.35 325 A 1 
ATOM 2544 C CB  . TYR A 0 325 . -114.569 -20.693 50.009   1.00 27.35 325 A 1 
ATOM 2545 O O   . TYR A 0 325 . -113.118 -20.272 52.847   1.00 27.35 325 A 1 
ATOM 2546 C CG  . TYR A 0 325 . -115.450 -20.384 48.811   1.00 27.35 325 A 1 
ATOM 2547 C CD1 . TYR A 0 325 . -116.566 -21.200 48.538   1.00 27.35 325 A 1 
ATOM 2548 C CD2 . TYR A 0 325 . -115.152 -19.297 47.965   1.00 27.35 325 A 1 
ATOM 2549 C CE1 . TYR A 0 325 . -117.383 -20.930 47.425   1.00 27.35 325 A 1 
ATOM 2550 C CE2 . TYR A 0 325 . -115.971 -19.020 46.852   1.00 27.35 325 A 1 
ATOM 2551 O OH  . TYR A 0 325 . -117.881 -19.592 45.506   1.00 27.35 325 A 1 
ATOM 2552 C CZ  . TYR A 0 325 . -117.088 -19.841 46.580   1.00 27.35 325 A 1 
ATOM 2553 N N   . ASN A 0 326 . -115.009 -21.208 53.404   1.00 30.00 326 A 1 
ATOM 2554 C CA  . ASN A 0 326 . -116.374 -21.743 53.314   1.00 30.00 326 A 1 
ATOM 2555 C C   . ASN A 0 326 . -116.966 -21.737 54.746   1.00 30.00 326 A 1 
ATOM 2556 C CB  . ASN A 0 326 . -116.222 -23.169 52.732   1.00 30.00 326 A 1 
ATOM 2557 O O   . ASN A 0 326 . -116.333 -22.240 55.668   1.00 30.00 326 A 1 
ATOM 2558 C CG  . ASN A 0 326 . -117.447 -23.744 52.054   1.00 30.00 326 A 1 
ATOM 2559 N ND2 . ASN A 0 326 . -117.413 -25.014 51.729   1.00 30.00 326 A 1 
ATOM 2560 O OD1 . ASN A 0 326 . -118.419 -23.069 51.760   1.00 30.00 326 A 1 
ATOM 2561 N N   . SER A 0 327 . -118.164 -21.219 55.027   1.00 28.72 327 A 1 
ATOM 2562 C CA  . SER A 0 327 . -119.389 -21.988 54.767   1.00 28.72 327 A 1 
ATOM 2563 C C   . SER A 0 327 . -120.678 -21.166 54.848   1.00 28.72 327 A 1 
ATOM 2564 C CB  . SER A 0 327 . -119.532 -23.125 55.791   1.00 28.72 327 A 1 
ATOM 2565 O O   . SER A 0 327 . -120.871 -20.331 55.730   1.00 28.72 327 A 1 
ATOM 2566 O OG  . SER A 0 327 . -118.520 -24.091 55.602   1.00 28.72 327 A 1 
ATOM 2567 N N   . TYR A 0 328 . -121.624 -21.510 53.974   1.00 27.67 328 A 1 
ATOM 2568 C CA  . TYR A 0 328 . -123.033 -21.112 54.033   1.00 27.67 328 A 1 
ATOM 2569 C C   . TYR A 0 328 . -123.702 -21.772 55.270   1.00 27.67 328 A 1 
ATOM 2570 C CB  . TYR A 0 328 . -123.661 -21.524 52.679   1.00 27.67 328 A 1 
ATOM 2571 O O   . TYR A 0 328 . -124.132 -22.921 55.214   1.00 27.67 328 A 1 
ATOM 2572 C CG  . TYR A 0 328 . -124.560 -20.507 52.004   1.00 27.67 328 A 1 
ATOM 2573 C CD1 . TYR A 0 328 . -125.937 -20.766 51.863   1.00 27.67 328 A 1 
ATOM 2574 C CD2 . TYR A 0 328 . -123.994 -19.366 51.399   1.00 27.67 328 A 1 
ATOM 2575 C CE1 . TYR A 0 328 . -126.746 -19.893 51.110   1.00 27.67 328 A 1 
ATOM 2576 C CE2 . TYR A 0 328 . -124.800 -18.492 50.642   1.00 27.67 328 A 1 
ATOM 2577 O OH  . TYR A 0 328 . -126.960 -17.943 49.740   1.00 27.67 328 A 1 
ATOM 2578 C CZ  . TYR A 0 328 . -126.177 -18.762 50.489   1.00 27.67 328 A 1 
ATOM 2579 N N   . GLY A 0 329 . -123.717 -21.079 56.421   1.00 30.76 329 A 1 
ATOM 2580 C CA  . GLY A 0 329 . -123.741 -21.726 57.754   1.00 30.76 329 A 1 
ATOM 2581 C C   . GLY A 0 329 . -124.959 -21.533 58.679   1.00 30.76 329 A 1 
ATOM 2582 O O   . GLY A 0 329 . -124.854 -21.871 59.849   1.00 30.76 329 A 1 
ATOM 2583 N N   . LYS A 0 330 . -126.104 -21.039 58.176   1.00 27.61 330 A 1 
ATOM 2584 C CA  . LYS A 0 330 . -127.393 -20.820 58.893   1.00 27.61 330 A 1 
ATOM 2585 C C   . LYS A 0 330 . -127.439 -19.800 60.055   1.00 27.61 330 A 1 
ATOM 2586 C CB  . LYS A 0 330 . -128.019 -22.152 59.364   1.00 27.61 330 A 1 
ATOM 2587 O O   . LYS A 0 330 . -126.547 -19.654 60.876   1.00 27.61 330 A 1 
ATOM 2588 C CG  . LYS A 0 330 . -128.700 -22.930 58.232   1.00 27.61 330 A 1 
ATOM 2589 C CD  . LYS A 0 330 . -129.410 -24.170 58.794   1.00 27.61 330 A 1 
ATOM 2590 C CE  . LYS A 0 330 . -130.257 -24.842 57.707   1.00 27.61 330 A 1 
ATOM 2591 N NZ  . LYS A 0 330 . -130.944 -26.052 58.227   1.00 27.61 330 A 1 
ATOM 2592 N N   . LYS A 0 331 . -128.598 -19.127 60.137   1.00 29.02 331 A 1 
ATOM 2593 C CA  . LYS A 0 331 . -129.071 -18.358 61.301   1.00 29.02 331 A 1 
ATOM 2594 C C   . LYS A 0 331 . -129.497 -19.288 62.446   1.00 29.02 331 A 1 
ATOM 2595 C CB  . LYS A 0 331 . -130.318 -17.534 60.921   1.00 29.02 331 A 1 
ATOM 2596 O O   . LYS A 0 331 . -130.064 -20.346 62.183   1.00 29.02 331 A 1 
ATOM 2597 C CG  . LYS A 0 331 . -130.110 -16.375 59.936   1.00 29.02 331 A 1 
ATOM 2598 C CD  . LYS A 0 331 . -131.477 -15.732 59.639   1.00 29.02 331 A 1 
ATOM 2599 C CE  . LYS A 0 331 . -131.341 -14.470 58.779   1.00 29.02 331 A 1 
ATOM 2600 N NZ  . LYS A 0 331 . -132.664 -13.855 58.491   1.00 29.02 331 A 1 
ATOM 2601 N N   . GLY A 0 332 . -129.404 -18.771 63.673   1.00 26.86 332 A 1 
ATOM 2602 C CA  . GLY A 0 332 . -129.966 -19.356 64.896   1.00 26.86 332 A 1 
ATOM 2603 C C   . GLY A 0 332 . -128.928 -20.155 65.697   1.00 26.86 332 A 1 
ATOM 2604 O O   . GLY A 0 332 . -128.145 -20.888 65.114   1.00 26.86 332 A 1 
ATOM 2605 N N   . GLY A 0 333 . -128.853 -20.052 67.025   1.00 24.76 333 A 1 
ATOM 2606 C CA  . GLY A 0 333 . -129.664 -19.254 67.953   1.00 24.76 333 A 1 
ATOM 2607 C C   . GLY A 0 333 . -129.970 -20.040 69.231   1.00 24.76 333 A 1 
ATOM 2608 O O   . GLY A 0 333 . -130.398 -21.179 69.140   1.00 24.76 333 A 1 
ATOM 2609 N N   . HIS A 0 334 . -129.773 -19.416 70.397   1.00 25.52 334 A 1 
ATOM 2610 C CA  . HIS A 0 334 . -130.144 -19.911 71.735   1.00 25.52 334 A 1 
ATOM 2611 C C   . HIS A 0 334 . -129.791 -21.368 72.123   1.00 25.52 334 A 1 
ATOM 2612 C CB  . HIS A 0 334 . -131.623 -19.589 72.028   1.00 25.52 334 A 1 
ATOM 2613 O O   . HIS A 0 334 . -130.633 -22.256 72.073   1.00 25.52 334 A 1 
ATOM 2614 C CG  . HIS A 0 334 . -131.792 -18.232 72.650   1.00 25.52 334 A 1 
ATOM 2615 C CD2 . HIS A 0 334 . -132.187 -17.083 72.024   1.00 25.52 334 A 1 
ATOM 2616 N ND1 . HIS A 0 334 . -131.549 -17.917 73.969   1.00 25.52 334 A 1 
ATOM 2617 C CE1 . HIS A 0 334 . -131.789 -16.606 74.132   1.00 25.52 334 A 1 
ATOM 2618 N NE2 . HIS A 0 334 . -132.172 -16.055 72.970   1.00 25.52 334 A 1 
ATOM 2619 N N   . GLY A 0 335 . -128.620 -21.517 72.758   1.00 25.89 335 A 1 
ATOM 2620 C CA  . GLY A 0 335 . -128.442 -22.360 73.955   1.00 25.89 335 A 1 
ATOM 2621 C C   . GLY A 0 335 . -128.294 -23.878 73.766   1.00 25.89 335 A 1 
ATOM 2622 O O   . GLY A 0 335 . -128.840 -24.472 72.846   1.00 25.89 335 A 1 
ATOM 2623 N N   . GLY A 0 336 . -127.566 -24.524 74.686   1.00 24.54 336 A 1 
ATOM 2624 C CA  . GLY A 0 336 . -127.412 -25.985 74.672   1.00 24.54 336 A 1 
ATOM 2625 C C   . GLY A 0 336 . -126.227 -26.531 75.472   1.00 24.54 336 A 1 
ATOM 2626 O O   . GLY A 0 336 . -125.187 -26.834 74.908   1.00 24.54 336 A 1 
ATOM 2627 N N   . TRP A 0 337 . -126.418 -26.657 76.785   1.00 22.54 337 A 1 
ATOM 2628 C CA  . TRP A 0 337 . -125.832 -27.652 77.698   1.00 22.54 337 A 1 
ATOM 2629 C C   . TRP A 0 337 . -124.981 -28.811 77.116   1.00 22.54 337 A 1 
ATOM 2630 C CB  . TRP A 0 337 . -127.047 -28.318 78.365   1.00 22.54 337 A 1 
ATOM 2631 O O   . TRP A 0 337 . -125.476 -29.578 76.294   1.00 22.54 337 A 1 
ATOM 2632 C CG  . TRP A 0 337 . -127.893 -27.454 79.248   1.00 22.54 337 A 1 
ATOM 2633 C CD1 . TRP A 0 337 . -128.829 -26.552 78.865   1.00 22.54 337 A 1 
ATOM 2634 C CD2 . TRP A 0 337 . -127.941 -27.485 80.703   1.00 22.54 337 A 1 
ATOM 2635 C CE2 . TRP A 0 337 . -128.909 -26.538 81.147   1.00 22.54 337 A 1 
ATOM 2636 C CE3 . TRP A 0 337 . -127.283 -28.252 81.688   1.00 22.54 337 A 1 
ATOM 2637 N NE1 . TRP A 0 337 . -129.406 -25.984 79.986   1.00 22.54 337 A 1 
ATOM 2638 C CH2 . TRP A 0 337 . -128.525 -27.126 83.463   1.00 22.54 337 A 1 
ATOM 2639 C CZ2 . TRP A 0 337 . -129.200 -26.348 82.505   1.00 22.54 337 A 1 
ATOM 2640 C CZ3 . TRP A 0 337 . -127.573 -28.077 83.053   1.00 22.54 337 A 1 
ATOM 2641 N N   . GLY A 0 338 . -123.809 -29.083 77.719   1.00 26.76 338 A 1 
ATOM 2642 C CA  . GLY A 0 338 . -123.194 -30.428 77.724   1.00 26.76 338 A 1 
ATOM 2643 C C   . GLY A 0 338 . -121.659 -30.470 77.847   1.00 26.76 338 A 1 
ATOM 2644 O O   . GLY A 0 338 . -120.978 -29.744 77.138   1.00 26.76 338 A 1 
ATOM 2645 N N   . GLY A 0 339 . -121.120 -31.356 78.703   1.00 28.64 339 A 1 
ATOM 2646 C CA  . GLY A 0 339 . -119.673 -31.652 78.820   1.00 28.64 339 A 1 
ATOM 2647 C C   . GLY A 0 339 . -118.915 -30.777 79.839   1.00 28.64 339 A 1 
ATOM 2648 O O   . GLY A 0 339 . -118.392 -29.725 79.501   1.00 28.64 339 A 1 
ATOM 2649 N N   . GLN A 0 340 . -118.948 -31.088 81.140   1.00 30.16 340 A 1 
ATOM 2650 C CA  . GLN A 0 340 . -117.972 -31.977 81.809   1.00 30.16 340 A 1 
ATOM 2651 C C   . GLN A 0 340 . -116.527 -31.436 81.713   1.00 30.16 340 A 1 
ATOM 2652 C CB  . GLN A 0 340 . -118.099 -33.439 81.348   1.00 30.16 340 A 1 
ATOM 2653 O O   . GLN A 0 340 . -115.844 -31.604 80.715   1.00 30.16 340 A 1 
ATOM 2654 C CG  . GLN A 0 340 . -119.464 -34.042 81.735   1.00 30.16 340 A 1 
ATOM 2655 C CD  . GLN A 0 340 . -119.825 -35.292 80.940   1.00 30.16 340 A 1 
ATOM 2656 N NE2 . GLN A 0 340 . -120.586 -36.203 81.506   1.00 30.16 340 A 1 
ATOM 2657 O OE1 . GLN A 0 340 . -119.491 -35.456 79.783   1.00 30.16 340 A 1 
ATOM 2658 N N   . GLN A 0 341 . -116.077 -30.656 82.699   1.00 27.96 341 A 1 
ATOM 2659 C CA  . GLN A 0 341 . -115.439 -31.171 83.925   1.00 27.96 341 A 1 
ATOM 2660 C C   . GLN A 0 341 . -114.082 -31.849 83.662   1.00 27.96 341 A 1 
ATOM 2661 C CB  . GLN A 0 341 . -116.379 -32.081 84.753   1.00 27.96 341 A 1 
ATOM 2662 O O   . GLN A 0 341 . -114.024 -33.054 83.459   1.00 27.96 341 A 1 
ATOM 2663 C CG  . GLN A 0 341 . -115.759 -32.570 86.081   1.00 27.96 341 A 1 
ATOM 2664 C CD  . GLN A 0 341 . -116.607 -33.624 86.790   1.00 27.96 341 A 1 
ATOM 2665 N NE2 . GLN A 0 341 . -116.024 -34.413 87.666   1.00 27.96 341 A 1 
ATOM 2666 O OE1 . GLN A 0 341 . -117.801 -33.757 86.587   1.00 27.96 341 A 1 
ATOM 2667 N N   . PHE A 0 342 . -112.993 -31.100 83.845   1.00 31.59 342 A 1 
ATOM 2668 C CA  . PHE A 0 342 . -112.062 -31.340 84.958   1.00 31.59 342 A 1 
ATOM 2669 C C   . PHE A 0 342 . -111.330 -30.036 85.312   1.00 31.59 342 A 1 
ATOM 2670 C CB  . PHE A 0 342 . -111.099 -32.517 84.701   1.00 31.59 342 A 1 
ATOM 2671 O O   . PHE A 0 342 . -111.205 -29.138 84.484   1.00 31.59 342 A 1 
ATOM 2672 C CG  . PHE A 0 342 . -111.465 -33.740 85.530   1.00 31.59 342 A 1 
ATOM 2673 C CD1 . PHE A 0 342 . -111.180 -33.768 86.911   1.00 31.59 342 A 1 
ATOM 2674 C CD2 . PHE A 0 342 . -112.145 -34.825 84.946   1.00 31.59 342 A 1 
ATOM 2675 C CE1 . PHE A 0 342 . -111.601 -34.854 87.701   1.00 31.59 342 A 1 
ATOM 2676 C CE2 . PHE A 0 342 . -112.575 -35.906 85.735   1.00 31.59 342 A 1 
ATOM 2677 C CZ  . PHE A 0 342 . -112.307 -35.919 87.115   1.00 31.59 342 A 1 
ATOM 2678 N N   . ALA A 0 343 . -110.918 -29.895 86.572   1.00 28.91 343 A 1 
ATOM 2679 C CA  . ALA A 0 343 . -110.322 -28.671 87.108   1.00 28.91 343 A 1 
ATOM 2680 C C   . ALA A 0 343 . -108.823 -28.844 87.411   1.00 28.91 343 A 1 
ATOM 2681 C CB  . ALA A 0 343 . -111.122 -28.270 88.359   1.00 28.91 343 A 1 
ATOM 2682 O O   . ALA A 0 343 . -108.311 -29.960 87.411   1.00 28.91 343 A 1 
ATOM 2683 N N   . LYS A 0 344 . -108.181 -27.734 87.810   1.00 26.93 344 A 1 
ATOM 2684 C CA  . LYS A 0 344 . -106.872 -27.678 88.495   1.00 26.93 344 A 1 
ATOM 2685 C C   . LYS A 0 344 . -105.627 -27.872 87.607   1.00 26.93 344 A 1 
ATOM 2686 C CB  . LYS A 0 344 . -106.919 -28.597 89.735   1.00 26.93 344 A 1 
ATOM 2687 O O   . LYS A 0 344 . -104.839 -28.786 87.810   1.00 26.93 344 A 1 
ATOM 2688 C CG  . LYS A 0 344 . -105.884 -28.235 90.804   1.00 26.93 344 A 1 
ATOM 2689 C CD  . LYS A 0 344 . -105.984 -29.230 91.966   1.00 26.93 344 A 1 
ATOM 2690 C CE  . LYS A 0 344 . -104.984 -28.850 93.060   1.00 26.93 344 A 1 
ATOM 2691 N NZ  . LYS A 0 344 . -105.009 -29.824 94.180   1.00 26.93 344 A 1 
ATOM 2692 N N   . GLY A 0 345 . -105.404 -26.900 86.720   1.00 29.56 345 A 1 
ATOM 2693 C CA  . GLY A 0 345 . -104.126 -26.638 86.036   1.00 29.56 345 A 1 
ATOM 2694 C C   . GLY A 0 345 . -103.638 -25.199 86.254   1.00 29.56 345 A 1 
ATOM 2695 O O   . GLY A 0 345 . -103.270 -24.521 85.303   1.00 29.56 345 A 1 
ATOM 2696 N N   . ALA A 0 346 . -103.729 -24.686 87.486   1.00 27.73 346 A 1 
ATOM 2697 C CA  . ALA A 0 346 . -103.404 -23.295 87.822   1.00 27.73 346 A 1 
ATOM 2698 C C   . ALA A 0 346 . -101.886 -23.072 87.986   1.00 27.73 346 A 1 
ATOM 2699 C CB  . ALA A 0 346 . -104.230 -22.873 89.048   1.00 27.73 346 A 1 
ATOM 2700 O O   . ALA A 0 346 . -101.419 -22.674 89.054   1.00 27.73 346 A 1 
ATOM 2701 N N   . GLU A 0 347 . -101.108 -23.356 86.940   1.00 31.48 347 A 1 
ATOM 2702 C CA  . GLU A 0 347 . -99.677  -23.051 86.934   1.00 31.48 347 A 1 
ATOM 2703 C C   . GLU A 0 347 . -99.442  -21.566 86.645   1.00 31.48 347 A 1 
ATOM 2704 C CB  . GLU A 0 347 . -98.881  -23.942 85.972   1.00 31.48 347 A 1 
ATOM 2705 O O   . GLU A 0 347 . -99.573  -21.087 85.519   1.00 31.48 347 A 1 
ATOM 2706 C CG  . GLU A 0 347 . -98.876  -25.411 86.419   1.00 31.48 347 A 1 
ATOM 2707 C CD  . GLU A 0 347 . -97.787  -26.268 85.747   1.00 31.48 347 A 1 
ATOM 2708 O OE1 . GLU A 0 347 . -97.817  -27.492 85.999   1.00 31.48 347 A 1 
ATOM 2709 O OE2 . GLU A 0 347 . -96.915  -25.713 85.035   1.00 31.48 347 A 1 
ATOM 2710 N N   . HIS A 0 348 . -99.052  -20.836 87.689   1.00 26.51 348 A 1 
ATOM 2711 C CA  . HIS A 0 348 . -98.521  -19.479 87.598   1.00 26.51 348 A 1 
ATOM 2712 C C   . HIS A 0 348 . -97.107  -19.516 86.976   1.00 26.51 348 A 1 
ATOM 2713 C CB  . HIS A 0 348 . -98.603  -18.852 89.004   1.00 26.51 348 A 1 
ATOM 2714 O O   . HIS A 0 348 . -96.094  -19.334 87.658   1.00 26.51 348 A 1 
ATOM 2715 C CG  . HIS A 0 348 . -98.057  -17.450 89.138   1.00 26.51 348 A 1 
ATOM 2716 C CD2 . HIS A 0 348 . -98.760  -16.297 89.363   1.00 26.51 348 A 1 
ATOM 2717 N ND1 . HIS A 0 348 . -96.726  -17.114 89.164   1.00 26.51 348 A 1 
ATOM 2718 C CE1 . HIS A 0 348 . -96.621  -15.796 89.386   1.00 26.51 348 A 1 
ATOM 2719 N NE2 . HIS A 0 348 . -97.841  -15.252 89.515   1.00 26.51 348 A 1 
ATOM 2720 N N   . TRP A 0 349 . -97.025  -19.759 85.665   1.00 26.45 349 A 1 
ATOM 2721 C CA  . TRP A 0 349 . -95.808  -19.488 84.900   1.00 26.45 349 A 1 
ATOM 2722 C C   . TRP A 0 349 . -95.653  -17.976 84.752   1.00 26.45 349 A 1 
ATOM 2723 C CB  . TRP A 0 349 . -95.785  -20.240 83.564   1.00 26.45 349 A 1 
ATOM 2724 O O   . TRP A 0 349 . -96.337  -17.329 83.962   1.00 26.45 349 A 1 
ATOM 2725 C CG  . TRP A 0 349 . -95.203  -21.611 83.701   1.00 26.45 349 A 1 
ATOM 2726 C CD1 . TRP A 0 349 . -95.897  -22.723 84.014   1.00 26.45 349 A 1 
ATOM 2727 C CD2 . TRP A 0 349 . -93.804  -22.030 83.610   1.00 26.45 349 A 1 
ATOM 2728 C CE2 . TRP A 0 349 . -93.726  -23.421 83.929   1.00 26.45 349 A 1 
ATOM 2729 C CE3 . TRP A 0 349 . -92.594  -21.368 83.301   1.00 26.45 349 A 1 
ATOM 2730 N NE1 . TRP A 0 349 . -95.037  -23.789 84.167   1.00 26.45 349 A 1 
ATOM 2731 C CH2 . TRP A 0 349 . -91.317  -23.424 83.639   1.00 26.45 349 A 1 
ATOM 2732 C CZ2 . TRP A 0 349 . -92.504  -24.113 83.951   1.00 26.45 349 A 1 
ATOM 2733 C CZ3 . TRP A 0 349 . -91.364  -22.056 83.310   1.00 26.45 349 A 1 
ATOM 2734 N N   . GLY A 0 350 . -94.771  -17.416 85.583   1.00 27.32 350 A 1 
ATOM 2735 C CA  . GLY A 0 350 . -94.454  -15.992 85.583   1.00 27.32 350 A 1 
ATOM 2736 C C   . GLY A 0 350 . -93.877  -15.526 84.246   1.00 27.32 350 A 1 
ATOM 2737 O O   . GLY A 0 350 . -93.378  -16.323 83.452   1.00 27.32 350 A 1 
ATOM 2738 N N   . GLY A 0 351 . -93.942  -14.214 84.011   1.00 27.86 351 A 1 
ATOM 2739 C CA  . GLY A 0 351 . -93.588  -13.594 82.738   1.00 27.86 351 A 1 
ATOM 2740 C C   . GLY A 0 351 . -92.149  -13.854 82.293   1.00 27.86 351 A 1 
ATOM 2741 O O   . GLY A 0 351 . -91.251  -13.067 82.577   1.00 27.86 351 A 1 
ATOM 2742 N N   . ALA A 0 352 . -91.952  -14.897 81.489   1.00 27.26 352 A 1 
ATOM 2743 C CA  . ALA A 0 352 . -90.809  -15.014 80.599   1.00 27.26 352 A 1 
ATOM 2744 C C   . ALA A 0 352 . -91.042  -14.134 79.360   1.00 27.26 352 A 1 
ATOM 2745 C CB  . ALA A 0 352 . -90.546  -16.493 80.285   1.00 27.26 352 A 1 
ATOM 2746 O O   . ALA A 0 352 . -91.143  -14.630 78.238   1.00 27.26 352 A 1 
ATOM 2747 N N   . SER A 0 353 . -91.088  -12.812 79.560   1.00 33.87 353 A 1 
ATOM 2748 C CA  . SER A 0 353 . -90.873  -11.821 78.501   1.00 33.87 353 A 1 
ATOM 2749 C C   . SER A 0 353 . -89.407  -11.890 78.059   1.00 33.87 353 A 1 
ATOM 2750 C CB  . SER A 0 353 . -91.279  -10.421 78.979   1.00 33.87 353 A 1 
ATOM 2751 O O   . SER A 0 353 . -88.597  -11.007 78.340   1.00 33.87 353 A 1 
ATOM 2752 O OG  . SER A 0 353 . -90.594  -10.090 80.169   1.00 33.87 353 A 1 
ATOM 2753 N N   . LYS A 0 354 . -89.038  -13.013 77.436   1.00 31.28 354 A 1 
ATOM 2754 C CA  . LYS A 0 354 . -87.697  -13.260 76.926   1.00 31.28 354 A 1 
ATOM 2755 C C   . LYS A 0 354 . -87.484  -12.374 75.704   1.00 31.28 354 A 1 
ATOM 2756 C CB  . LYS A 0 354 . -87.485  -14.760 76.619   1.00 31.28 354 A 1 
ATOM 2757 O O   . LYS A 0 354 . -87.880  -12.728 74.597   1.00 31.28 354 A 1 
ATOM 2758 C CG  . LYS A 0 354 . -86.511  -15.408 77.614   1.00 31.28 354 A 1 
ATOM 2759 C CD  . LYS A 0 354 . -86.034  -16.771 77.095   1.00 31.28 354 A 1 
ATOM 2760 C CE  . LYS A 0 354 . -84.896  -17.304 77.971   1.00 31.28 354 A 1 
ATOM 2761 N NZ  . LYS A 0 354 . -84.150  -18.384 77.278   1.00 31.28 354 A 1 
ATOM 2762 N N   . ALA A 0 355 . -86.798  -11.256 75.917   1.00 33.20 355 A 1 
ATOM 2763 C CA  . ALA A 0 355 . -86.103  -10.517 74.872   1.00 33.20 355 A 1 
ATOM 2764 C C   . ALA A 0 355 . -84.996  -11.414 74.276   1.00 33.20 355 A 1 
ATOM 2765 C CB  . ALA A 0 355 . -85.576  -9.209  75.476   1.00 33.20 355 A 1 
ATOM 2766 O O   . ALA A 0 355 . -83.844  -11.381 74.696   1.00 33.20 355 A 1 
ATOM 2767 N N   . SER A 0 356 . -85.398  -12.329 73.392   1.00 34.16 356 A 1 
ATOM 2768 C CA  . SER A 0 356 . -84.550  -13.255 72.627   1.00 34.16 356 A 1 
ATOM 2769 C C   . SER A 0 356 . -85.390  -13.901 71.511   1.00 34.16 356 A 1 
ATOM 2770 C CB  . SER A 0 356 . -83.910  -14.301 73.553   1.00 34.16 356 A 1 
ATOM 2771 O O   . SER A 0 356 . -85.457  -15.118 71.366   1.00 34.16 356 A 1 
ATOM 2772 O OG  . SER A 0 356 . -82.846  -14.991 72.929   1.00 34.16 356 A 1 
ATOM 2773 N N   . ALA A 0 357 . -86.115  -13.053 70.781   1.00 34.54 357 A 1 
ATOM 2774 C CA  . ALA A 0 357 . -86.862  -13.401 69.572   1.00 34.54 357 A 1 
ATOM 2775 C C   . ALA A 0 357 . -86.905  -12.208 68.598   1.00 34.54 357 A 1 
ATOM 2776 C CB  . ALA A 0 357 . -88.253  -13.930 69.947   1.00 34.54 357 A 1 
ATOM 2777 O O   . ALA A 0 357 . -87.872  -12.030 67.860   1.00 34.54 357 A 1 
ATOM 2778 N N   . ALA A 0 358 . -85.844  -11.388 68.591   1.00 31.85 358 A 1 
ATOM 2779 C CA  . ALA A 0 358 . -85.515  -10.645 67.384   1.00 31.85 358 A 1 
ATOM 2780 C C   . ALA A 0 358 . -85.358  -11.691 66.275   1.00 31.85 358 A 1 
ATOM 2781 C CB  . ALA A 0 358 . -84.224  -9.844  67.609   1.00 31.85 358 A 1 
ATOM 2782 O O   . ALA A 0 358 . -84.592  -12.645 66.443   1.00 31.85 358 A 1 
ATOM 2783 N N   . ALA A 0 359 . -86.132  -11.567 65.196   1.00 35.87 359 A 1 
ATOM 2784 C CA  . ALA A 0 359 . -85.963  -12.441 64.048   1.00 35.87 359 A 1 
ATOM 2785 C C   . ALA A 0 359 . -84.523  -12.260 63.561   1.00 35.87 359 A 1 
ATOM 2786 C CB  . ALA A 0 359 . -87.006  -12.092 62.979   1.00 35.87 359 A 1 
ATOM 2787 O O   . ALA A 0 359 . -84.135  -11.150 63.196   1.00 35.87 359 A 1 
ATOM 2788 N N   . HIS A 0 360 . -83.714  -13.320 63.633   1.00 31.13 360 A 1 
ATOM 2789 C CA  . HIS A 0 360 . -82.372  -13.271 63.073   1.00 31.13 360 A 1 
ATOM 2790 C C   . HIS A 0 360 . -82.515  -12.921 61.594   1.00 31.13 360 A 1 
ATOM 2791 C CB  . HIS A 0 360 . -81.637  -14.611 63.261   1.00 31.13 360 A 1 
ATOM 2792 O O   . HIS A 0 360 . -83.174  -13.659 60.863   1.00 31.13 360 A 1 
ATOM 2793 C CG  . HIS A 0 360 . -80.789  -14.672 64.508   1.00 31.13 360 A 1 
ATOM 2794 C CD2 . HIS A 0 360 . -81.083  -15.307 65.685   1.00 31.13 360 A 1 
ATOM 2795 N ND1 . HIS A 0 360 . -79.530  -14.135 64.644   1.00 31.13 360 A 1 
ATOM 2796 C CE1 . HIS A 0 360 . -79.077  -14.437 65.872   1.00 31.13 360 A 1 
ATOM 2797 N NE2 . HIS A 0 360 . -79.990  -15.154 66.548   1.00 31.13 360 A 1 
ATOM 2798 N N   . ALA A 0 361 . -81.896  -11.816 61.172   1.00 39.51 361 A 1 
ATOM 2799 C CA  . ALA A 0 361 . -81.583  -11.602 59.769   1.00 39.51 361 A 1 
ATOM 2800 C C   . ALA A 0 361 . -80.725  -12.797 59.338   1.00 39.51 361 A 1 
ATOM 2801 C CB  . ALA A 0 361 . -80.872  -10.253 59.603   1.00 39.51 361 A 1 
ATOM 2802 O O   . ALA A 0 361 . -79.576  -12.938 59.768   1.00 39.51 361 A 1 
ATOM 2803 N N   . GLY A 0 362 . -81.358  -13.724 58.626   1.00 40.55 362 A 1 
ATOM 2804 C CA  . GLY A 0 362 . -80.741  -14.943 58.146   1.00 40.55 362 A 1 
ATOM 2805 C C   . GLY A 0 362 . -80.023  -14.620 56.859   1.00 40.55 362 A 1 
ATOM 2806 O O   . GLY A 0 362 . -80.612  -14.778 55.802   1.00 40.55 362 A 1 
ATOM 2807 N N   . TYR A 0 363 . -78.782  -14.156 56.974   1.00 44.07 363 A 1 
ATOM 2808 C CA  . TYR A 0 363 . -77.882  -14.134 55.830   1.00 44.07 363 A 1 
ATOM 2809 C C   . TYR A 0 363 . -77.676  -15.581 55.371   1.00 44.07 363 A 1 
ATOM 2810 C CB  . TYR A 0 363 . -76.537  -13.477 56.192   1.00 44.07 363 A 1 
ATOM 2811 O O   . TYR A 0 363 . -77.335  -16.454 56.186   1.00 44.07 363 A 1 
ATOM 2812 C CG  . TYR A 0 363 . -76.632  -12.249 57.077   1.00 44.07 363 A 1 
ATOM 2813 C CD1 . TYR A 0 363 . -76.901  -10.990 56.510   1.00 44.07 363 A 1 
ATOM 2814 C CD2 . TYR A 0 363 . -76.490  -12.380 58.472   1.00 44.07 363 A 1 
ATOM 2815 C CE1 . TYR A 0 363 . -77.045  -9.861  57.342   1.00 44.07 363 A 1 
ATOM 2816 C CE2 . TYR A 0 363 . -76.638  -11.257 59.307   1.00 44.07 363 A 1 
ATOM 2817 O OH  . TYR A 0 363 . -77.024  -8.906  59.546   1.00 44.07 363 A 1 
ATOM 2818 C CZ  . TYR A 0 363 . -76.923  -9.995  58.741   1.00 44.07 363 A 1 
ATOM 2819 N N   . ASP A 0 364 . -77.838  -15.812 54.079   1.00 46.38 364 A 1 
ATOM 2820 C CA  . ASP A 0 364 . -77.014  -16.783 53.373   1.00 46.38 364 A 1 
ATOM 2821 C C   . ASP A 0 364 . -75.536  -16.331 53.433   1.00 46.38 364 A 1 
ATOM 2822 C CB  . ASP A 0 364 . -77.559  -16.997 51.945   1.00 46.38 364 A 1 
ATOM 2823 O O   . ASP A 0 364 . -75.166  -15.306 54.021   1.00 46.38 364 A 1 
ATOM 2824 C CG  . ASP A 0 364 . -78.043  -15.687 51.327   1.00 46.38 364 A 1 
ATOM 2825 O OD1 . ASP A 0 364 . -77.257  -14.725 51.438   1.00 46.38 364 A 1 
ATOM 2826 O OD2 . ASP A 0 364 . -79.239  -15.629 50.958   1.00 46.38 364 A 1 
ATOM 2827 N N   . ASN A 0 365 . -74.649  -17.222 53.012   1.00 54.31 365 A 1 
ATOM 2828 C CA  . ASN A 0 365 . -73.203  -17.025 53.026   1.00 54.31 365 A 1 
ATOM 2829 C C   . ASN A 0 365 . -72.653  -18.193 52.210   1.00 54.31 365 A 1 
ATOM 2830 C CB  . ASN A 0 365 . -72.684  -17.002 54.498   1.00 54.31 365 A 1 
ATOM 2831 O O   . ASN A 0 365 . -72.243  -19.210 52.798   1.00 54.31 365 A 1 
ATOM 2832 C CG  . ASN A 0 365 . -71.175  -16.876 54.687   1.00 54.31 365 A 1 
ATOM 2833 N ND2 . ASN A 0 365 . -70.389  -17.798 54.188   1.00 54.31 365 A 1 
ATOM 2834 O OD1 . ASN A 0 365 . -70.658  -16.017 55.389   1.00 54.31 365 A 1 
ATOM 2835 N N   . ASP A 0 366 . -72.641  -18.063 50.893   1.00 58.05 366 A 1 
ATOM 2836 C CA  . ASP A 0 366 . -71.973  -19.025 50.035   1.00 58.05 366 A 1 
ATOM 2837 C C   . ASP A 0 366 . -70.464  -18.775 50.095   1.00 58.05 366 A 1 
ATOM 2838 C CB  . ASP A 0 366 . -72.548  -19.039 48.607   1.00 58.05 366 A 1 
ATOM 2839 O O   . ASP A 0 366 . -69.950  -17.800 50.663   1.00 58.05 366 A 1 
ATOM 2840 C CG  . ASP A 0 366 . -73.991  -19.545 48.537   1.00 58.05 366 A 1 
ATOM 2841 O OD1 . ASP A 0 366 . -74.517  -19.983 49.590   1.00 58.05 366 A 1 
ATOM 2842 O OD2 . ASP A 0 366 . -74.490  -19.659 47.400   1.00 58.05 366 A 1 
ATOM 2843 N N   . THR A 0 367 . -69.698  -19.758 49.632   1.00 66.77 367 A 1 
ATOM 2844 C CA  . THR A 0 367 . -68.235  -19.693 49.687   1.00 66.77 367 A 1 
ATOM 2845 C C   . THR A 0 367 . -67.626  -20.380 48.482   1.00 66.77 367 A 1 
ATOM 2846 C CB  . THR A 0 367 . -67.665  -20.303 50.982   1.00 66.77 367 A 1 
ATOM 2847 O O   . THR A 0 367 . -67.752  -21.591 48.306   1.00 66.77 367 A 1 
ATOM 2848 C CG2 . THR A 0 367 . -67.776  -19.381 52.194   1.00 66.77 367 A 1 
ATOM 2849 O OG1 . THR A 0 367 . -68.316  -21.502 51.339   1.00 66.77 367 A 1 
ATOM 2850 N N   . TRP A 0 368 . -66.896  -19.619 47.672   1.00 76.90 368 A 1 
ATOM 2851 C CA  . TRP A 0 368 . -66.188  -20.136 46.504   1.00 76.90 368 A 1 
ATOM 2852 C C   . TRP A 0 368 . -64.712  -19.744 46.524   1.00 76.90 368 A 1 
ATOM 2853 C CB  . TRP A 0 368 . -66.898  -19.679 45.223   1.00 76.90 368 A 1 
ATOM 2854 O O   . TRP A 0 368 . -64.331  -18.700 47.062   1.00 76.90 368 A 1 
ATOM 2855 C CG  . TRP A 0 368 . -66.852  -18.206 44.950   1.00 76.90 368 A 1 
ATOM 2856 C CD1 . TRP A 0 368 . -67.810  -17.311 45.285   1.00 76.90 368 A 1 
ATOM 2857 C CD2 . TRP A 0 368 . -65.789  -17.430 44.312   1.00 76.90 368 A 1 
ATOM 2858 C CE2 . TRP A 0 368 . -66.169  -16.054 44.314   1.00 76.90 368 A 1 
ATOM 2859 C CE3 . TRP A 0 368 . -64.534  -17.753 43.747   1.00 76.90 368 A 1 
ATOM 2860 N NE1 . TRP A 0 368 . -67.417  -16.043 44.904   1.00 76.90 368 A 1 
ATOM 2861 C CH2 . TRP A 0 368 . -64.080  -15.405 43.264   1.00 76.90 368 A 1 
ATOM 2862 C CZ2 . TRP A 0 368 . -65.335  -15.052 43.793   1.00 76.90 368 A 1 
ATOM 2863 C CZ3 . TRP A 0 368 . -63.681  -16.754 43.240   1.00 76.90 368 A 1 
ATOM 2864 N N   . ALA A 0 369 . -63.879  -20.572 45.892   1.00 72.12 369 A 1 
ATOM 2865 C CA  . ALA A 0 369 . -62.494  -20.239 45.601   1.00 72.12 369 A 1 
ATOM 2866 C C   . ALA A 0 369 . -62.016  -20.824 44.262   1.00 72.12 369 A 1 
ATOM 2867 C CB  . ALA A 0 369 . -61.601  -20.674 46.763   1.00 72.12 369 A 1 
ATOM 2868 O O   . ALA A 0 369 . -62.496  -21.850 43.771   1.00 72.12 369 A 1 
ATOM 2869 N N   . LYS A 0 370 . -61.046  -20.145 43.651   1.00 75.58 370 A 1 
ATOM 2870 C CA  . LYS A 0 370 . -60.402  -20.534 42.389   1.00 75.58 370 A 1 
ATOM 2871 C C   . LYS A 0 370 . -58.892  -20.404 42.543   1.00 75.58 370 A 1 
ATOM 2872 C CB  . LYS A 0 370 . -60.925  -19.662 41.233   1.00 75.58 370 A 1 
ATOM 2873 O O   . LYS A 0 370 . -58.439  -19.449 43.171   1.00 75.58 370 A 1 
ATOM 2874 C CG  . LYS A 0 370 . -62.423  -19.890 40.963   1.00 75.58 370 A 1 
ATOM 2875 C CD  . LYS A 0 370 . -62.990  -18.886 39.953   1.00 75.58 370 A 1 
ATOM 2876 C CE  . LYS A 0 370 . -64.508  -19.087 39.858   1.00 75.58 370 A 1 
ATOM 2877 N NZ  . LYS A 0 370 . -65.175  -17.983 39.125   1.00 75.58 370 A 1 
ATOM 2878 N N   . GLN A 0 371 . -58.148  -21.347 41.976   1.00 80.09 371 A 1 
ATOM 2879 C CA  . GLN A 0 371 . -56.688  -21.420 41.985   1.00 80.09 371 A 1 
ATOM 2880 C C   . GLN A 0 371 . -56.180  -21.741 40.569   1.00 80.09 371 A 1 
ATOM 2881 C CB  . GLN A 0 371 . -56.222  -22.477 43.004   1.00 80.09 371 A 1 
ATOM 2882 O O   . GLN A 0 371 . -56.755  -22.587 39.884   1.00 80.09 371 A 1 
ATOM 2883 C CG  . GLN A 0 371 . -56.371  -21.986 44.456   1.00 80.09 371 A 1 
ATOM 2884 C CD  . GLN A 0 371 . -56.106  -23.076 45.492   1.00 80.09 371 A 1 
ATOM 2885 N NE2 . GLN A 0 371 . -55.417  -22.781 46.571   1.00 80.09 371 A 1 
ATOM 2886 O OE1 . GLN A 0 371 . -56.576  -24.199 45.393   1.00 80.09 371 A 1 
ATOM 2887 N N   . ALA A 0 372 . -55.118  -21.080 40.119   1.00 80.47 372 A 1 
ATOM 2888 C CA  . ALA A 0 372 . -54.468  -21.347 38.834   1.00 80.47 372 A 1 
ATOM 2889 C C   . ALA A 0 372 . -52.958  -21.101 38.931   1.00 80.47 372 A 1 
ATOM 2890 C CB  . ALA A 0 372 . -55.118  -20.487 37.743   1.00 80.47 372 A 1 
ATOM 2891 O O   . ALA A 0 372 . -52.536  -20.245 39.709   1.00 80.47 372 A 1 
ATOM 2892 N N   . TYR A 0 373 . -52.178  -21.855 38.157   1.00 83.38 373 A 1 
ATOM 2893 C CA  . TYR A 0 373 . -50.714  -21.854 38.167   1.00 83.38 373 A 1 
ATOM 2894 C C   . TYR A 0 373 . -50.151  -22.146 36.772   1.00 83.38 373 A 1 
ATOM 2895 C CB  . TYR A 0 373 . -50.204  -22.925 39.150   1.00 83.38 373 A 1 
ATOM 2896 O O   . TYR A 0 373 . -50.737  -22.939 36.031   1.00 83.38 373 A 1 
ATOM 2897 C CG  . TYR A 0 373 . -50.648  -22.708 40.583   1.00 83.38 373 A 1 
ATOM 2898 C CD1 . TYR A 0 373 . -50.040  -21.690 41.334   1.00 83.38 373 A 1 
ATOM 2899 C CD2 . TYR A 0 373 . -51.710  -23.455 41.134   1.00 83.38 373 A 1 
ATOM 2900 C CE1 . TYR A 0 373 . -50.527  -21.371 42.613   1.00 83.38 373 A 1 
ATOM 2901 C CE2 . TYR A 0 373 . -52.181  -23.159 42.430   1.00 83.38 373 A 1 
ATOM 2902 O OH  . TYR A 0 373 . -52.117  -21.757 44.377   1.00 83.38 373 A 1 
ATOM 2903 C CZ  . TYR A 0 373 . -51.607  -22.097 43.161   1.00 83.38 373 A 1 
ATOM 2904 N N   . GLY A 0 374 . -48.984  -21.591 36.456   1.00 84.89 374 A 1 
ATOM 2905 C CA  . GLY A 0 374 . -48.237  -21.917 35.242   1.00 84.89 374 A 1 
ATOM 2906 C C   . GLY A 0 374 . -46.745  -21.618 35.356   1.00 84.89 374 A 1 
ATOM 2907 O O   . GLY A 0 374 . -46.290  -21.039 36.346   1.00 84.89 374 A 1 
ATOM 2908 N N   . GLN A 0 375 . -45.999  -22.080 34.358   1.00 83.64 375 A 1 
ATOM 2909 C CA  . GLN A 0 375 . -44.570  -21.858 34.190   1.00 83.64 375 A 1 
ATOM 2910 C C   . GLN A 0 375 . -44.232  -21.771 32.696   1.00 83.64 375 A 1 
ATOM 2911 C CB  . GLN A 0 375 . -43.772  -23.004 34.849   1.00 83.64 375 A 1 
ATOM 2912 O O   . GLN A 0 375 . -44.390  -22.775 31.999   1.00 83.64 375 A 1 
ATOM 2913 C CG  . GLN A 0 375 . -42.273  -22.816 34.572   1.00 83.64 375 A 1 
ATOM 2914 C CD  . GLN A 0 375 . -41.341  -23.885 35.108   1.00 83.64 375 A 1 
ATOM 2915 N NE2 . GLN A 0 375 . -40.111  -23.497 35.367   1.00 83.64 375 A 1 
ATOM 2916 O OE1 . GLN A 0 375 . -41.623  -25.080 35.184   1.00 83.64 375 A 1 
ATOM 2917 N N   . ASP A 0 376 . -43.646  -20.649 32.288   1.00 84.84 376 A 1 
ATOM 2918 C CA  . ASP A 0 376 . -42.944  -20.491 31.009   1.00 84.84 376 A 1 
ATOM 2919 C C   . ASP A 0 376 . -41.452  -20.874 31.180   1.00 84.84 376 A 1 
ATOM 2920 C CB  . ASP A 0 376 . -43.147  -19.055 30.492   1.00 84.84 376 A 1 
ATOM 2921 O O   . ASP A 0 376 . -40.947  -20.938 32.307   1.00 84.84 376 A 1 
ATOM 2922 C CG  . ASP A 0 376 . -43.047  -18.957 28.966   1.00 84.84 376 A 1 
ATOM 2923 O OD1 . ASP A 0 376 . -42.266  -19.760 28.402   1.00 84.84 376 A 1 
ATOM 2924 O OD2 . ASP A 0 376 . -43.788  -18.129 28.393   1.00 84.84 376 A 1 
ATOM 2925 N N   . GLN A 0 377 . -40.757  -21.241 30.100   1.00 85.70 377 A 1 
ATOM 2926 C CA  . GLN A 0 377 . -39.356  -21.701 30.069   1.00 85.70 377 A 1 
ATOM 2927 C C   . GLN A 0 377 . -38.757  -21.553 28.656   1.00 85.70 377 A 1 
ATOM 2928 C CB  . GLN A 0 377 . -39.263  -23.168 30.559   1.00 85.70 377 A 1 
ATOM 2929 O O   . GLN A 0 377 . -38.336  -22.543 28.046   1.00 85.70 377 A 1 
ATOM 2930 C CG  . GLN A 0 377 . -38.917  -23.351 32.040   1.00 85.70 377 A 1 
ATOM 2931 C CD  . GLN A 0 377 . -39.334  -24.720 32.548   1.00 85.70 377 A 1 
ATOM 2932 N NE2 . GLN A 0 377 . -40.579  -25.119 32.384   1.00 85.70 377 A 1 
ATOM 2933 O OE1 . GLN A 0 377 . -38.556  -25.489 33.109   1.00 85.70 377 A 1 
ATOM 2934 N N   . ASP A 0 378 . -38.706  -20.327 28.147   1.00 87.44 378 A 1 
ATOM 2935 C CA  . ASP A 0 378 . -38.055  -20.013 26.875   1.00 87.44 378 A 1 
ATOM 2936 C C   . ASP A 0 378 . -36.520  -19.950 27.037   1.00 87.44 378 A 1 
ATOM 2937 C CB  . ASP A 0 378 . -38.665  -18.710 26.301   1.00 87.44 378 A 1 
ATOM 2938 O O   . ASP A 0 378 . -35.989  -19.329 27.962   1.00 87.44 378 A 1 
ATOM 2939 C CG  . ASP A 0 378 . -39.145  -18.810 24.843   1.00 87.44 378 A 1 
ATOM 2940 O OD1 . ASP A 0 378 . -39.384  -19.939 24.356   1.00 87.44 378 A 1 
ATOM 2941 O OD2 . ASP A 0 378 . -39.184  -17.750 24.172   1.00 87.44 378 A 1 
ATOM 2942 N N   . ALA A 0 379 . -35.769  -20.600 26.146   1.00 88.35 379 A 1 
ATOM 2943 C CA  . ALA A 0 379 . -34.303  -20.559 26.129   1.00 88.35 379 A 1 
ATOM 2944 C C   . ALA A 0 379 . -33.789  -20.339 24.702   1.00 88.35 379 A 1 
ATOM 2945 C CB  . ALA A 0 379 . -33.728  -21.831 26.777   1.00 88.35 379 A 1 
ATOM 2946 O O   . ALA A 0 379 . -34.108  -21.103 23.788   1.00 88.35 379 A 1 
ATOM 2947 N N   . ARG A 0 380 . -33.003  -19.280 24.497   1.00 91.77 380 A 1 
ATOM 2948 C CA  . ARG A 0 380 . -32.580  -18.814 23.173   1.00 91.77 380 A 1 
ATOM 2949 C C   . ARG A 0 380 . -31.128  -18.364 23.215   1.00 91.77 380 A 1 
ATOM 2950 C CB  . ARG A 0 380 . -33.500  -17.670 22.719   1.00 91.77 380 A 1 
ATOM 2951 O O   . ARG A 0 380 . -30.750  -17.590 24.085   1.00 91.77 380 A 1 
ATOM 2952 C CG  . ARG A 0 380 . -34.975  -18.103 22.614   1.00 91.77 380 A 1 
ATOM 2953 C CD  . ARG A 0 380 . -35.903  -16.958 22.208   1.00 91.77 380 A 1 
ATOM 2954 N NE  . ARG A 0 380 . -35.504  -16.373 20.913   1.00 91.77 380 A 1 
ATOM 2955 N NH1 . ARG A 0 380 . -36.661  -14.423 21.138   1.00 91.77 380 A 1 
ATOM 2956 N NH2 . ARG A 0 380 . -35.248  -14.682 19.417   1.00 91.77 380 A 1 
ATOM 2957 C CZ  . ARG A 0 380 . -35.808  -15.166 20.491   1.00 91.77 380 A 1 
ATOM 2958 N N   . TRP A 0 381 . -30.330  -18.816 22.259   1.00 93.66 381 A 1 
ATOM 2959 C CA  . TRP A 0 381 . -28.897  -18.520 22.189   1.00 93.66 381 A 1 
ATOM 2960 C C   . TRP A 0 381 . -28.474  -18.320 20.738   1.00 93.66 381 A 1 
ATOM 2961 C CB  . TRP A 0 381 . -28.120  -19.656 22.876   1.00 93.66 381 A 1 
ATOM 2962 O O   . TRP A 0 381 . -29.080  -18.896 19.827   1.00 93.66 381 A 1 
ATOM 2963 C CG  . TRP A 0 381 . -26.663  -19.806 22.544   1.00 93.66 381 A 1 
ATOM 2964 C CD1 . TRP A 0 381 . -25.623  -19.303 23.245   1.00 93.66 381 A 1 
ATOM 2965 C CD2 . TRP A 0 381 . -26.070  -20.519 21.416   1.00 93.66 381 A 1 
ATOM 2966 C CE2 . TRP A 0 381 . -24.650  -20.495 21.556   1.00 93.66 381 A 1 
ATOM 2967 C CE3 . TRP A 0 381 . -26.600  -21.191 20.292   1.00 93.66 381 A 1 
ATOM 2968 N NE1 . TRP A 0 381 . -24.429  -19.705 22.671   1.00 93.66 381 A 1 
ATOM 2969 C CH2 . TRP A 0 381 . -24.370  -21.831 19.549   1.00 93.66 381 A 1 
ATOM 2970 C CZ2 . TRP A 0 381 . -23.811  -21.188 20.665   1.00 93.66 381 A 1 
ATOM 2971 C CZ3 . TRP A 0 381 . -25.760  -21.818 19.354   1.00 93.66 381 A 1 
ATOM 2972 N N   . GLY A 0 382 . -27.418  -17.543 20.521   1.00 96.19 382 A 1 
ATOM 2973 C CA  . GLY A 0 382 . -26.829  -17.398 19.199   1.00 96.19 382 A 1 
ATOM 2974 C C   . GLY A 0 382 . -25.412  -16.842 19.191   1.00 96.19 382 A 1 
ATOM 2975 O O   . GLY A 0 382 . -24.891  -16.353 20.197   1.00 96.19 382 A 1 
ATOM 2976 N N   . LYS A 0 383 . -24.797  -16.955 18.014   1.00 96.03 383 A 1 
ATOM 2977 C CA  . LYS A 0 383 . -23.457  -16.470 17.682   1.00 96.03 383 A 1 
ATOM 2978 C C   . LYS A 0 383 . -23.427  -15.909 16.275   1.00 96.03 383 A 1 
ATOM 2979 C CB  . LYS A 0 383 . -22.425  -17.602 17.767   1.00 96.03 383 A 1 
ATOM 2980 O O   . LYS A 0 383 . -24.028  -16.507 15.384   1.00 96.03 383 A 1 
ATOM 2981 C CG  . LYS A 0 383 . -22.304  -18.078 19.206   1.00 96.03 383 A 1 
ATOM 2982 C CD  . LYS A 0 383 . -21.091  -18.979 19.422   1.00 96.03 383 A 1 
ATOM 2983 C CE  . LYS A 0 383 . -21.015  -19.081 20.938   1.00 96.03 383 A 1 
ATOM 2984 N NZ  . LYS A 0 383 . -19.669  -19.371 21.459   1.00 96.03 383 A 1 
ATOM 2985 N N   . SER A 0 384 . -22.656  -14.849 16.083   1.00 97.23 384 A 1 
ATOM 2986 C CA  . SER A 0 384 . -22.329  -14.306 14.765   1.00 97.23 384 A 1 
ATOM 2987 C C   . SER A 0 384 . -20.854  -13.905 14.691   1.00 97.23 384 A 1 
ATOM 2988 C CB  . SER A 0 384 . -23.279  -13.166 14.359   1.00 97.23 384 A 1 
ATOM 2989 O O   . SER A 0 384 . -20.262  -13.487 15.687   1.00 97.23 384 A 1 
ATOM 2990 O OG  . SER A 0 384 . -23.618  -12.322 15.447   1.00 97.23 384 A 1 
ATOM 2991 N N   . TYR A 0 385 . -20.247  -14.062 13.517   1.00 97.25 385 A 1 
ATOM 2992 C CA  . TYR A 0 385 . -18.897  -13.583 13.204   1.00 97.25 385 A 1 
ATOM 2993 C C   . TYR A 0 385 . -18.879  -12.995 11.797   1.00 97.25 385 A 1 
ATOM 2994 C CB  . TYR A 0 385 . -17.871  -14.724 13.313   1.00 97.25 385 A 1 
ATOM 2995 O O   . TYR A 0 385 . -19.302  -13.672 10.862   1.00 97.25 385 A 1 
ATOM 2996 C CG  . TYR A 0 385 . -16.457  -14.345 12.884   1.00 97.25 385 A 1 
ATOM 2997 C CD1 . TYR A 0 385 . -15.939  -14.784 11.649   1.00 97.25 385 A 1 
ATOM 2998 C CD2 . TYR A 0 385 . -15.669  -13.515 13.704   1.00 97.25 385 A 1 
ATOM 2999 C CE1 . TYR A 0 385 . -14.634  -14.417 11.254   1.00 97.25 385 A 1 
ATOM 3000 C CE2 . TYR A 0 385 . -14.366  -13.138 13.312   1.00 97.25 385 A 1 
ATOM 3001 O OH  . TYR A 0 385 . -12.584  -13.244 11.684   1.00 97.25 385 A 1 
ATOM 3002 C CZ  . TYR A 0 385 . -13.841  -13.591 12.084   1.00 97.25 385 A 1 
ATOM 3003 N N   . ASP A 0 386 . -18.339  -11.786 11.661   1.00 96.66 386 A 1 
ATOM 3004 C CA  . ASP A 0 386 . -18.151  -11.076 10.395   1.00 96.66 386 A 1 
ATOM 3005 C C   . ASP A 0 386 . -16.687  -10.628 10.256   1.00 96.66 386 A 1 
ATOM 3006 C CB  . ASP A 0 386 . -19.067  -9.841  10.322   1.00 96.66 386 A 1 
ATOM 3007 O O   . ASP A 0 386 . -16.061  -10.179 11.221   1.00 96.66 386 A 1 
ATOM 3008 C CG  . ASP A 0 386 . -20.558  -10.140 10.127   1.00 96.66 386 A 1 
ATOM 3009 O OD1 . ASP A 0 386 . -20.878  -11.031 9.310    1.00 96.66 386 A 1 
ATOM 3010 O OD2 . ASP A 0 386 . -21.372  -9.397  10.721   1.00 96.66 386 A 1 
ATOM 3011 N N   . SER A 0 387 . -16.132  -10.684 9.045    1.00 96.13 387 A 1 
ATOM 3012 C CA  . SER A 0 387 . -14.793  -10.158 8.749    1.00 96.13 387 A 1 
ATOM 3013 C C   . SER A 0 387 . -14.707  -9.519  7.363    1.00 96.13 387 A 1 
ATOM 3014 C CB  . SER A 0 387 . -13.735  -11.251 8.924    1.00 96.13 387 A 1 
ATOM 3015 O O   . SER A 0 387 . -15.419  -9.906  6.436    1.00 96.13 387 A 1 
ATOM 3016 O OG  . SER A 0 387 . -13.824  -12.219 7.901    1.00 96.13 387 A 1 
ATOM 3017 N N   . VAL A 0 388 . -13.839  -8.510  7.208    1.00 95.15 388 A 1 
ATOM 3018 C CA  . VAL A 0 388 . -13.574  -7.811  5.937    1.00 95.15 388 A 1 
ATOM 3019 C C   . VAL A 0 388 . -12.112  -7.357  5.812    1.00 95.15 388 A 1 
ATOM 3020 C CB  . VAL A 0 388 . -14.519  -6.609  5.707    1.00 95.15 388 A 1 
ATOM 3021 O O   . VAL A 0 388 . -11.479  -6.916  6.772    1.00 95.15 388 A 1 
ATOM 3022 C CG1 . VAL A 0 388 . -15.990  -7.006  5.548    1.00 95.15 388 A 1 
ATOM 3023 C CG2 . VAL A 0 388 . -14.454  -5.552  6.814    1.00 95.15 388 A 1 
ATOM 3024 N N   . SER A 0 389 . -11.556  -7.379  4.599    1.00 90.23 389 A 1 
ATOM 3025 C CA  . SER A 0 389 . -10.177  -6.946  4.319    1.00 90.23 389 A 1 
ATOM 3026 C C   . SER A 0 389 . -10.041  -6.190  2.993    1.00 90.23 389 A 1 
ATOM 3027 C CB  . SER A 0 389 . -9.235   -8.155  4.347    1.00 90.23 389 A 1 
ATOM 3028 O O   . SER A 0 389 . -10.867  -6.331  2.093    1.00 90.23 389 A 1 
ATOM 3029 O OG  . SER A 0 389 . -7.919   -7.731  4.659    1.00 90.23 389 A 1 
ATOM 3030 N N   . ALA A 0 390 . -8.987   -5.380  2.845    1.00 82.47 390 A 1 
ATOM 3031 C CA  . ALA A 0 390 . -8.616   -4.714  1.596    1.00 82.47 390 A 1 
ATOM 3032 C C   . ALA A 0 390 . -7.124   -4.341  1.526    1.00 82.47 390 A 1 
ATOM 3033 C CB  . ALA A 0 390 . -9.467   -3.455  1.404    1.00 82.47 390 A 1 
ATOM 3034 O O   . ALA A 0 390 . -6.475   -4.046  2.529    1.00 82.47 390 A 1 
ATOM 3035 N N   . ARG A 0 391 . -6.560   -4.258  0.319    1.00 79.54 391 A 1 
ATOM 3036 C CA  . ARG A 0 391 . -5.172   -3.829  0.082    1.00 79.54 391 A 1 
ATOM 3037 C C   . ARG A 0 391 . -5.050   -2.917  -1.143   1.00 79.54 391 A 1 
ATOM 3038 C CB  . ARG A 0 391 . -4.226   -5.048  0.012    1.00 79.54 391 A 1 
ATOM 3039 O O   . ARG A 0 391 . -5.944   -2.841  -1.978   1.00 79.54 391 A 1 
ATOM 3040 C CG  . ARG A 0 391 . -4.205   -5.934  1.279    1.00 79.54 391 A 1 
ATOM 3041 C CD  . ARG A 0 391 . -3.310   -7.181  1.143    1.00 79.54 391 A 1 
ATOM 3042 N NE  . ARG A 0 391 . -3.989   -8.281  0.423    1.00 79.54 391 A 1 
ATOM 3043 N NH1 . ARG A 0 391 . -4.691   -9.547  2.218    1.00 79.54 391 A 1 
ATOM 3044 N NH2 . ARG A 0 391 . -5.260   -10.168 0.163    1.00 79.54 391 A 1 
ATOM 3045 C CZ  . ARG A 0 391 . -4.632   -9.323  0.933    1.00 79.54 391 A 1 
ATOM 3046 N N   . SER A 0 392 . -3.923   -2.216  -1.229   1.00 75.77 392 A 1 
ATOM 3047 C CA  . SER A 0 392 . -3.315   -1.569  -2.403   1.00 75.77 392 A 1 
ATOM 3048 C C   . SER A 0 392 . -1.971   -0.961  -2.026   1.00 75.77 392 A 1 
ATOM 3049 C CB  . SER A 0 392 . -4.203   -0.620  -3.224   1.00 75.77 392 A 1 
ATOM 3050 O O   . SER A 0 392 . -1.784   -0.585  -0.869   1.00 75.77 392 A 1 
ATOM 3051 O OG  . SER A 0 392 . -4.691   0.542   -2.621   1.00 75.77 392 A 1 
ATOM 3052 N N   . TYR A 0 393 . -1.030   -1.033  -2.964   1.00 76.72 393 A 1 
ATOM 3053 C CA  . TYR A 0 393 . 0.429    -0.955  -2.838   1.00 76.72 393 A 1 
ATOM 3054 C C   . TYR A 0 393 . 1.003    -0.328  -4.216   1.00 76.72 393 A 1 
ATOM 3055 C CB  . TYR A 0 393 . 0.870    -2.215  -1.985   1.00 76.72 393 A 1 
ATOM 3056 O O   . TYR A 0 393 . 0.153    -0.019  -5.059   1.00 76.72 393 A 1 
ATOM 3057 C CG  . TYR A 0 393 . 0.419    -3.688  -2.137   1.00 76.72 393 A 1 
ATOM 3058 C CD1 . TYR A 0 393 . 1.396    -4.702  -2.158   1.00 76.72 393 A 1 
ATOM 3059 C CD2 . TYR A 0 393 . -0.917   -4.111  -1.942   1.00 76.72 393 A 1 
ATOM 3060 C CE1 . TYR A 0 393 . 1.063    -6.069  -2.120   1.00 76.72 393 A 1 
ATOM 3061 C CE2 . TYR A 0 393 . -1.270   -5.475  -1.871   1.00 76.72 393 A 1 
ATOM 3062 O OH  . TYR A 0 393 . -0.618   -7.778  -1.907   1.00 76.72 393 A 1 
ATOM 3063 C CZ  . TYR A 0 393 . -0.278   -6.465  -1.974   1.00 76.72 393 A 1 
ATOM 3064 N N   . ASP A 0 394 . 2.291    0.083   -4.435   1.00 81.53 394 A 1 
ATOM 3065 C CA  . ASP A 0 394 . 2.747    1.043   -5.502   1.00 81.53 394 A 1 
ATOM 3066 C C   . ASP A 0 394 . 4.217    1.076   -6.092   1.00 81.53 394 A 1 
ATOM 3067 C CB  . ASP A 0 394 . 2.461    2.411   -4.937   1.00 81.53 394 A 1 
ATOM 3068 O O   . ASP A 0 394 . 5.145    0.532   -5.516   1.00 81.53 394 A 1 
ATOM 3069 C CG  . ASP A 0 394 . 3.270    2.803   -3.675   1.00 81.53 394 A 1 
ATOM 3070 O OD1 . ASP A 0 394 . 2.612    2.959   -2.620   1.00 81.53 394 A 1 
ATOM 3071 O OD2 . ASP A 0 394 . 4.476    3.096   -3.741   1.00 81.53 394 A 1 
ATOM 3072 N N   . ASN A 0 395 . 4.418    1.702   -7.283   1.00 85.34 395 A 1 
ATOM 3073 C CA  . ASN A 0 395 . 5.508    1.515   -8.302   1.00 85.34 395 A 1 
ATOM 3074 C C   . ASN A 0 395 . 6.431    2.692   -8.760   1.00 85.34 395 A 1 
ATOM 3075 C CB  . ASN A 0 395 . 4.789    0.982   -9.588   1.00 85.34 395 A 1 
ATOM 3076 O O   . ASN A 0 395 . 5.957    3.563   -9.474   1.00 85.34 395 A 1 
ATOM 3077 C CG  . ASN A 0 395 . 5.676    0.661   -10.797  1.00 85.34 395 A 1 
ATOM 3078 N ND2 . ASN A 0 395 . 5.904    -0.578  -11.142  1.00 85.34 395 A 1 
ATOM 3079 O OD1 . ASN A 0 395 . 6.140    1.515   -11.525  1.00 85.34 395 A 1 
ATOM 3080 N N   . LYS A 0 396 . 7.764    2.653   -8.561   1.00 88.51 396 A 1 
ATOM 3081 C CA  . LYS A 0 396 . 8.756    3.586   -9.179   1.00 88.51 396 A 1 
ATOM 3082 C C   . LYS A 0 396 . 9.670    2.903   -10.209  1.00 88.51 396 A 1 
ATOM 3083 C CB  . LYS A 0 396 . 9.663    4.258   -8.127   1.00 88.51 396 A 1 
ATOM 3084 O O   . LYS A 0 396 . 10.032   1.759   -10.004  1.00 88.51 396 A 1 
ATOM 3085 C CG  . LYS A 0 396 . 8.978    4.654   -6.820   1.00 88.51 396 A 1 
ATOM 3086 C CD  . LYS A 0 396 . 9.953    5.474   -5.949   1.00 88.51 396 A 1 
ATOM 3087 C CE  . LYS A 0 396 . 9.360    5.977   -4.623   1.00 88.51 396 A 1 
ATOM 3088 N NZ  . LYS A 0 396 . 8.409    5.001   -4.043   1.00 88.51 396 A 1 
ATOM 3089 N N   . LYS A 0 397 . 10.167   3.577   -11.251  1.00 90.49 397 A 1 
ATOM 3090 C CA  . LYS A 0 397 . 11.166   3.013   -12.194  1.00 90.49 397 A 1 
ATOM 3091 C C   . LYS A 0 397 . 12.224   4.031   -12.621  1.00 90.49 397 A 1 
ATOM 3092 C CB  . LYS A 0 397 . 10.491   2.358   -13.424  1.00 90.49 397 A 1 
ATOM 3093 O O   . LYS A 0 397 . 12.085   5.221   -12.370  1.00 90.49 397 A 1 
ATOM 3094 C CG  . LYS A 0 397 . 9.476    1.270   -13.036  1.00 90.49 397 A 1 
ATOM 3095 C CD  . LYS A 0 397 . 9.082    0.362   -14.203  1.00 90.49 397 A 1 
ATOM 3096 C CE  . LYS A 0 397 . 8.305    -0.828  -13.626  1.00 90.49 397 A 1 
ATOM 3097 N NZ  . LYS A 0 397 . 8.358    -2.007  -14.519  1.00 90.49 397 A 1 
ATOM 3098 N N   . TYR A 0 398 . 13.296   3.561   -13.251  1.00 94.17 398 A 1 
ATOM 3099 C CA  . TYR A 0 398 . 14.287   4.346   -13.991  1.00 94.17 398 A 1 
ATOM 3100 C C   . TYR A 0 398 . 15.067   3.440   -14.945  1.00 94.17 398 A 1 
ATOM 3101 C CB  . TYR A 0 398 . 15.231   5.075   -13.016  1.00 94.17 398 A 1 
ATOM 3102 O O   . TYR A 0 398 . 15.404   2.318   -14.584  1.00 94.17 398 A 1 
ATOM 3103 C CG  . TYR A 0 398 . 16.507   5.647   -13.607  1.00 94.17 398 A 1 
ATOM 3104 C CD1 . TYR A 0 398 . 17.662   4.844   -13.711  1.00 94.17 398 A 1 
ATOM 3105 C CD2 . TYR A 0 398 . 16.544   6.984   -14.042  1.00 94.17 398 A 1 
ATOM 3106 C CE1 . TYR A 0 398 . 18.850   5.380   -14.247  1.00 94.17 398 A 1 
ATOM 3107 C CE2 . TYR A 0 398 . 17.726   7.526   -14.576  1.00 94.17 398 A 1 
ATOM 3108 O OH  . TYR A 0 398 . 20.032   7.262   -15.157  1.00 94.17 398 A 1 
ATOM 3109 C CZ  . TYR A 0 398 . 18.884   6.725   -14.670  1.00 94.17 398 A 1 
ATOM 3110 N N   . ALA A 0 399 . 15.419   3.918   -16.136  1.00 94.41 399 A 1 
ATOM 3111 C CA  . ALA A 0 399 . 16.372   3.216   -16.995  1.00 94.41 399 A 1 
ATOM 3112 C C   . ALA A 0 399 . 17.194   4.185   -17.843  1.00 94.41 399 A 1 
ATOM 3113 C CB  . ALA A 0 399 . 15.647   2.172   -17.857  1.00 94.41 399 A 1 
ATOM 3114 O O   . ALA A 0 399 . 16.690   5.224   -18.275  1.00 94.41 399 A 1 
ATOM 3115 N N   . ARG A 0 400 . 18.450   3.824   -18.102  1.00 95.63 400 A 1 
ATOM 3116 C CA  . ARG A 0 400 . 19.398   4.536   -18.953  1.00 95.63 400 A 1 
ATOM 3117 C C   . ARG A 0 400 . 20.202   3.540   -19.781  1.00 95.63 400 A 1 
ATOM 3118 C CB  . ARG A 0 400 . 20.307   5.418   -18.087  1.00 95.63 400 A 1 
ATOM 3119 O O   . ARG A 0 400 . 20.775   2.603   -19.242  1.00 95.63 400 A 1 
ATOM 3120 C CG  . ARG A 0 400 . 21.329   6.198   -18.926  1.00 95.63 400 A 1 
ATOM 3121 C CD  . ARG A 0 400 . 22.169   7.134   -18.051  1.00 95.63 400 A 1 
ATOM 3122 N NE  . ARG A 0 400 . 23.316   6.415   -17.473  1.00 95.63 400 A 1 
ATOM 3123 N NH1 . ARG A 0 400 . 24.755   6.762   -19.234  1.00 95.63 400 A 1 
ATOM 3124 N NH2 . ARG A 0 400 . 25.327   5.387   -17.564  1.00 95.63 400 A 1 
ATOM 3125 C CZ  . ARG A 0 400 . 24.459   6.198   -18.091  1.00 95.63 400 A 1 
ATOM 3126 N N   . TRP A 0 401 . 20.296   3.793   -21.078  1.00 97.75 401 A 1 
ATOM 3127 C CA  . TRP A 0 401 . 21.121   3.016   -22.000  1.00 97.75 401 A 1 
ATOM 3128 C C   . TRP A 0 401 . 21.989   3.961   -22.829  1.00 97.75 401 A 1 
ATOM 3129 C CB  . TRP A 0 401 . 20.226   2.119   -22.858  1.00 97.75 401 A 1 
ATOM 3130 O O   . TRP A 0 401 . 21.536   5.046   -23.201  1.00 97.75 401 A 1 
ATOM 3131 C CG  . TRP A 0 401 . 20.940   1.329   -23.909  1.00 97.75 401 A 1 
ATOM 3132 C CD1 . TRP A 0 401 . 21.467   0.093   -23.752  1.00 97.75 401 A 1 
ATOM 3133 C CD2 . TRP A 0 401 . 21.265   1.730   -25.274  1.00 97.75 401 A 1 
ATOM 3134 C CE2 . TRP A 0 401 . 21.927   0.644   -25.920  1.00 97.75 401 A 1 
ATOM 3135 C CE3 . TRP A 0 401 . 21.116   2.928   -26.006  1.00 97.75 401 A 1 
ATOM 3136 N NE1 . TRP A 0 401 . 22.058   -0.312  -24.935  1.00 97.75 401 A 1 
ATOM 3137 C CH2 . TRP A 0 401 . 22.166   1.912   -27.966  1.00 97.75 401 A 1 
ATOM 3138 C CZ2 . TRP A 0 401 . 22.339   0.712   -27.257  1.00 97.75 401 A 1 
ATOM 3139 C CZ3 . TRP A 0 401 . 21.595   3.025   -27.326  1.00 97.75 401 A 1 
ATOM 3140 N N   . LEU A 0 402 . 23.227   3.562   -23.094  1.00 96.77 402 A 1 
ATOM 3141 C CA  . LEU A 0 402 . 24.218   4.324   -23.845  1.00 96.77 402 A 1 
ATOM 3142 C C   . LEU A 0 402 . 25.040   3.373   -24.718  1.00 96.77 402 A 1 
ATOM 3143 C CB  . LEU A 0 402 . 25.067   5.127   -22.838  1.00 96.77 402 A 1 
ATOM 3144 O O   . LEU A 0 402 . 25.484   2.334   -24.232  1.00 96.77 402 A 1 
ATOM 3145 C CG  . LEU A 0 402 . 26.229   5.949   -23.436  1.00 96.77 402 A 1 
ATOM 3146 C CD1 . LEU A 0 402 . 26.514   7.145   -22.518  1.00 96.77 402 A 1 
ATOM 3147 C CD2 . LEU A 0 402 . 27.540   5.157   -23.520  1.00 96.77 402 A 1 
ATOM 3148 N N   . GLN A 0 403 . 25.278   3.774   -25.962  1.00 96.36 403 A 1 
ATOM 3149 C CA  . GLN A 0 403 . 26.274   3.191   -26.855  1.00 96.36 403 A 1 
ATOM 3150 C C   . GLN A 0 403 . 27.139   4.316   -27.438  1.00 96.36 403 A 1 
ATOM 3151 C CB  . GLN A 0 403 . 25.580   2.343   -27.929  1.00 96.36 403 A 1 
ATOM 3152 O O   . GLN A 0 403 . 26.636   5.418   -27.685  1.00 96.36 403 A 1 
ATOM 3153 C CG  . GLN A 0 403 . 26.569   1.575   -28.821  1.00 96.36 403 A 1 
ATOM 3154 C CD  . GLN A 0 403 . 25.896   0.585   -29.771  1.00 96.36 403 A 1 
ATOM 3155 N NE2 . GLN A 0 403 . 26.680   -0.165  -30.510  1.00 96.36 403 A 1 
ATOM 3156 O OE1 . GLN A 0 403 . 24.674   0.451   -29.837  1.00 96.36 403 A 1 
ATOM 3157 N N   . ALA A 0 404 . 28.427   4.046   -27.614  1.00 95.14 404 A 1 
ATOM 3158 C CA  . ALA A 0 404 . 29.365   4.898   -28.331  1.00 95.14 404 A 1 
ATOM 3159 C C   . ALA A 0 404 . 30.329   4.019   -29.135  1.00 95.14 404 A 1 
ATOM 3160 C CB  . ALA A 0 404 . 30.115   5.782   -27.327  1.00 95.14 404 A 1 
ATOM 3161 O O   . ALA A 0 404 . 30.725   2.964   -28.638  1.00 95.14 404 A 1 
ATOM 3162 N N   . ASP A 0 405 . 30.690   4.485   -30.326  1.00 92.90 405 A 1 
ATOM 3163 C CA  . ASP A 0 405 . 31.568   3.814   -31.283  1.00 92.90 405 A 1 
ATOM 3164 C C   . ASP A 0 405 . 32.666   4.794   -31.768  1.00 92.90 405 A 1 
ATOM 3165 C CB  . ASP A 0 405 . 30.698   3.254   -32.426  1.00 92.90 405 A 1 
ATOM 3166 O O   . ASP A 0 405 . 32.493   6.018   -31.719  1.00 92.90 405 A 1 
ATOM 3167 C CG  . ASP A 0 405 . 31.297   1.999   -33.062  1.00 92.90 405 A 1 
ATOM 3168 O OD1 . ASP A 0 405 . 32.547   1.943   -33.114  1.00 92.90 405 A 1 
ATOM 3169 O OD2 . ASP A 0 405 . 30.486   1.117   -33.432  1.00 92.90 405 A 1 
ATOM 3170 N N   . ASP A 0 406 . 33.832   4.282   -32.159  1.00 91.31 406 A 1 
ATOM 3171 C CA  . ASP A 0 406 . 34.994   5.067   -32.623  1.00 91.31 406 A 1 
ATOM 3172 C C   . ASP A 0 406 . 35.896   4.212   -33.527  1.00 91.31 406 A 1 
ATOM 3173 C CB  . ASP A 0 406 . 35.747   5.711   -31.435  1.00 91.31 406 A 1 
ATOM 3174 O O   . ASP A 0 406 . 37.080   3.983   -33.233  1.00 91.31 406 A 1 
ATOM 3175 C CG  . ASP A 0 406 . 36.958   6.566   -31.841  1.00 91.31 406 A 1 
ATOM 3176 O OD1 . ASP A 0 406 . 37.043   7.099   -32.964  1.00 91.31 406 A 1 
ATOM 3177 O OD2 . ASP A 0 406 . 37.850   6.857   -31.003  1.00 91.31 406 A 1 
ATOM 3178 N N   . ASP A 0 407 . 35.274   3.730   -34.602  1.00 89.69 407 A 1 
ATOM 3179 C CA  . ASP A 0 407 . 35.838   2.900   -35.662  1.00 89.69 407 A 1 
ATOM 3180 C C   . ASP A 0 407 . 36.899   3.678   -36.462  1.00 89.69 407 A 1 
ATOM 3181 C CB  . ASP A 0 407 . 34.668   2.424   -36.558  1.00 89.69 407 A 1 
ATOM 3182 O O   . ASP A 0 407 . 36.693   4.832   -36.849  1.00 89.69 407 A 1 
ATOM 3183 C CG  . ASP A 0 407 . 34.852   1.037   -37.185  1.00 89.69 407 A 1 
ATOM 3184 O OD1 . ASP A 0 407 . 35.925   0.426   -36.967  1.00 89.69 407 A 1 
ATOM 3185 O OD2 . ASP A 0 407 . 33.941   0.612   -37.935  1.00 89.69 407 A 1 
ATOM 3186 N N   . GLN A 0 408 . 38.065   3.077   -36.702  1.00 87.04 408 A 1 
ATOM 3187 C CA  . GLN A 0 408 . 39.187   3.681   -37.435  1.00 87.04 408 A 1 
ATOM 3188 C C   . GLN A 0 408 . 39.823   2.653   -38.365  1.00 87.04 408 A 1 
ATOM 3189 C CB  . GLN A 0 408 . 40.252   4.222   -36.457  1.00 87.04 408 A 1 
ATOM 3190 O O   . GLN A 0 408 . 40.200   1.571   -37.918  1.00 87.04 408 A 1 
ATOM 3191 C CG  . GLN A 0 408 . 39.765   5.483   -35.734  1.00 87.04 408 A 1 
ATOM 3192 C CD  . GLN A 0 408 . 40.673   5.973   -34.613  1.00 87.04 408 A 1 
ATOM 3193 N NE2 . GLN A 0 408 . 40.089   6.551   -33.585  1.00 87.04 408 A 1 
ATOM 3194 O OE1 . GLN A 0 408 . 41.897   5.894   -34.624  1.00 87.04 408 A 1 
ATOM 3195 N N   . TRP A 0 409 . 40.029   3.008   -39.634  1.00 84.29 409 A 1 
ATOM 3196 C CA  . TRP A 0 409 . 40.651   2.119   -40.621  1.00 84.29 409 A 1 
ATOM 3197 C C   . TRP A 0 409 . 41.645   2.842   -41.531  1.00 84.29 409 A 1 
ATOM 3198 C CB  . TRP A 0 409 . 39.567   1.400   -41.437  1.00 84.29 409 A 1 
ATOM 3199 O O   . TRP A 0 409 . 41.516   4.037   -41.806  1.00 84.29 409 A 1 
ATOM 3200 C CG  . TRP A 0 409 . 38.706   2.276   -42.297  1.00 84.29 409 A 1 
ATOM 3201 C CD1 . TRP A 0 409 . 38.952   2.594   -43.589  1.00 84.29 409 A 1 
ATOM 3202 C CD2 . TRP A 0 409 . 37.459   2.955   -41.948  1.00 84.29 409 A 1 
ATOM 3203 C CE2 . TRP A 0 409 . 36.995   3.665   -43.097  1.00 84.29 409 A 1 
ATOM 3204 C CE3 . TRP A 0 409 . 36.668   3.041   -40.781  1.00 84.29 409 A 1 
ATOM 3205 N NE1 . TRP A 0 409 . 37.950   3.419   -44.062  1.00 84.29 409 A 1 
ATOM 3206 C CH2 . TRP A 0 409 . 35.059   4.499   -41.906  1.00 84.29 409 A 1 
ATOM 3207 C CZ2 . TRP A 0 409 . 35.815   4.426   -43.090  1.00 84.29 409 A 1 
ATOM 3208 C CZ3 . TRP A 0 409 . 35.485   3.805   -40.760  1.00 84.29 409 A 1 
ATOM 3209 N N   . ALA A 0 410 . 42.632   2.092   -42.016  1.00 83.38 410 A 1 
ATOM 3210 C CA  . ALA A 0 410 . 43.540   2.477   -43.085  1.00 83.38 410 A 1 
ATOM 3211 C C   . ALA A 0 410 . 43.814   1.280   -44.013  1.00 83.38 410 A 1 
ATOM 3212 C CB  . ALA A 0 410 . 44.836   3.035   -42.483  1.00 83.38 410 A 1 
ATOM 3213 O O   . ALA A 0 410 . 44.030   0.165   -43.534  1.00 83.38 410 A 1 
ATOM 3214 N N   . GLU A 0 411 . 43.836   1.520   -45.322  1.00 82.37 411 A 1 
ATOM 3215 C CA  . GLU A 0 411 . 44.266   0.563   -46.350  1.00 82.37 411 A 1 
ATOM 3216 C C   . GLU A 0 411 . 45.331   1.228   -47.237  1.00 82.37 411 A 1 
ATOM 3217 C CB  . GLU A 0 411 . 43.079   0.087   -47.222  1.00 82.37 411 A 1 
ATOM 3218 O O   . GLU A 0 411 . 45.096   2.323   -47.745  1.00 82.37 411 A 1 
ATOM 3219 C CG  . GLU A 0 411 . 42.005   -0.734  -46.479  1.00 82.37 411 A 1 
ATOM 3220 C CD  . GLU A 0 411 . 40.890   -1.297  -47.395  1.00 82.37 411 A 1 
ATOM 3221 O OE1 . GLU A 0 411 . 39.859   -1.760  -46.854  1.00 82.37 411 A 1 
ATOM 3222 O OE2 . GLU A 0 411 . 41.050   -1.318  -48.640  1.00 82.37 411 A 1 
ATOM 3223 N N   . ASP A 0 412 . 46.465   0.554   -47.432  1.00 79.62 412 A 1 
ATOM 3224 C CA  . ASP A 0 412 . 47.519   0.872   -48.405  1.00 79.62 412 A 1 
ATOM 3225 C C   . ASP A 0 412 . 47.580   -0.272  -49.433  1.00 79.62 412 A 1 
ATOM 3226 C CB  . ASP A 0 412 . 48.859   1.093   -47.670  1.00 79.62 412 A 1 
ATOM 3227 O O   . ASP A 0 412 . 47.495   -1.460  -49.092  1.00 79.62 412 A 1 
ATOM 3228 C CG  . ASP A 0 412 . 50.071   1.429   -48.563  1.00 79.62 412 A 1 
ATOM 3229 O OD1 . ASP A 0 412 . 49.915   1.500   -49.807  1.00 79.62 412 A 1 
ATOM 3230 O OD2 . ASP A 0 412 . 51.179   1.559   -47.987  1.00 79.62 412 A 1 
ATOM 3231 N N   . TYR A 0 413 . 47.674   0.068   -50.717  1.00 71.17 413 A 1 
ATOM 3232 C CA  . TYR A 0 413 . 47.736   -0.902  -51.800  1.00 71.17 413 A 1 
ATOM 3233 C C   . TYR A 0 413 . 48.705   -0.493  -52.910  1.00 71.17 413 A 1 
ATOM 3234 C CB  . TYR A 0 413 . 46.327   -1.133  -52.348  1.00 71.17 413 A 1 
ATOM 3235 O O   . TYR A 0 413 . 48.358   0.259   -53.830  1.00 71.17 413 A 1 
ATOM 3236 C CG  . TYR A 0 413 . 46.272   -2.194  -53.428  1.00 71.17 413 A 1 
ATOM 3237 C CD1 . TYR A 0 413 . 45.682   -1.893  -54.663  1.00 71.17 413 A 1 
ATOM 3238 C CD2 . TYR A 0 413 . 46.833   -3.465  -53.209  1.00 71.17 413 A 1 
ATOM 3239 C CE1 . TYR A 0 413 . 45.636   -2.869  -55.670  1.00 71.17 413 A 1 
ATOM 3240 C CE2 . TYR A 0 413 . 46.837   -4.432  -54.228  1.00 71.17 413 A 1 
ATOM 3241 O OH  . TYR A 0 413 . 46.230   -5.076  -56.450  1.00 71.17 413 A 1 
ATOM 3242 C CZ  . TYR A 0 413 . 46.238   -4.131  -55.467  1.00 71.17 413 A 1 
ATOM 3243 N N   . ASP A 0 414 . 49.893   -1.091  -52.869  1.00 76.34 414 A 1 
ATOM 3244 C CA  . ASP A 0 414 . 50.981   -0.827  -53.802  1.00 76.34 414 A 1 
ATOM 3245 C C   . ASP A 0 414 . 51.043   -1.882  -54.927  1.00 76.34 414 A 1 
ATOM 3246 C CB  . ASP A 0 414 . 52.305   -0.660  -53.024  1.00 76.34 414 A 1 
ATOM 3247 O O   . ASP A 0 414 . 50.663   -3.055  -54.788  1.00 76.34 414 A 1 
ATOM 3248 C CG  . ASP A 0 414 . 53.312   0.280   -53.705  1.00 76.34 414 A 1 
ATOM 3249 O OD1 . ASP A 0 414 . 53.098   0.604   -54.903  1.00 76.34 414 A 1 
ATOM 3250 O OD2 . ASP A 0 414 . 54.360   0.591   -53.092  1.00 76.34 414 A 1 
ATOM 3251 N N   . ARG A 0 415 . 51.510   -1.471  -56.108  1.00 62.41 415 A 1 
ATOM 3252 C CA  . ARG A 0 415 . 51.652   -2.342  -57.287  1.00 62.41 415 A 1 
ATOM 3253 C C   . ARG A 0 415 . 52.757   -1.897  -58.215  1.00 62.41 415 A 1 
ATOM 3254 C CB  . ARG A 0 415 . 50.360   -2.378  -58.111  1.00 62.41 415 A 1 
ATOM 3255 O O   . ARG A 0 415 . 52.845   -0.729  -58.583  1.00 62.41 415 A 1 
ATOM 3256 C CG  . ARG A 0 415 . 49.351   -3.409  -57.604  1.00 62.41 415 A 1 
ATOM 3257 C CD  . ARG A 0 415 . 48.302   -3.666  -58.685  1.00 62.41 415 A 1 
ATOM 3258 N NE  . ARG A 0 415 . 47.532   -2.437  -58.939  1.00 62.41 415 A 1 
ATOM 3259 N NH1 . ARG A 0 415 . 45.424   -3.332  -58.898  1.00 62.41 415 A 1 
ATOM 3260 N NH2 . ARG A 0 415 . 45.716   -1.108  -59.074  1.00 62.41 415 A 1 
ATOM 3261 C CZ  . ARG A 0 415 . 46.227   -2.303  -58.984  1.00 62.41 415 A 1 
ATOM 3262 N N   . PHE A 0 416 . 53.458   -2.879  -58.782  1.00 67.71 416 A 1 
ATOM 3263 C CA  . PHE A 0 416 . 54.438   -2.662  -59.847  1.00 67.71 416 A 1 
ATOM 3264 C C   . PHE A 0 416 . 54.475   -3.809  -60.879  1.00 67.71 416 A 1 
ATOM 3265 C CB  . PHE A 0 416 . 55.811   -2.388  -59.209  1.00 67.71 416 A 1 
ATOM 3266 O O   . PHE A 0 416 . 54.333   -4.993  -60.557  1.00 67.71 416 A 1 
ATOM 3267 C CG  . PHE A 0 416 . 56.296   -3.467  -58.261  1.00 67.71 416 A 1 
ATOM 3268 C CD1 . PHE A 0 416 . 55.879   -3.466  -56.914  1.00 67.71 416 A 1 
ATOM 3269 C CD2 . PHE A 0 416 . 57.142   -4.489  -58.732  1.00 67.71 416 A 1 
ATOM 3270 C CE1 . PHE A 0 416 . 56.274   -4.501  -56.055  1.00 67.71 416 A 1 
ATOM 3271 C CE2 . PHE A 0 416 . 57.545   -5.522  -57.868  1.00 67.71 416 A 1 
ATOM 3272 C CZ  . PHE A 0 416 . 57.098   -5.531  -56.534  1.00 67.71 416 A 1 
ATOM 3273 N N   . ASP A 0 417 . 54.695   -3.475  -62.156  1.00 56.87 417 A 1 
ATOM 3274 C CA  . ASP A 0 417 . 54.947   -4.435  -63.250  1.00 56.87 417 A 1 
ATOM 3275 C C   . ASP A 0 417 . 56.105   -3.955  -64.144  1.00 56.87 417 A 1 
ATOM 3276 C CB  . ASP A 0 417 . 53.640   -4.697  -64.033  1.00 56.87 417 A 1 
ATOM 3277 O O   . ASP A 0 417 . 55.899   -3.193  -65.099  1.00 56.87 417 A 1 
ATOM 3278 C CG  . ASP A 0 417 . 53.733   -5.728  -65.178  1.00 56.87 417 A 1 
ATOM 3279 O OD1 . ASP A 0 417 . 54.504   -6.715  -65.114  1.00 56.87 417 A 1 
ATOM 3280 O OD2 . ASP A 0 417 . 52.993   -5.563  -66.178  1.00 56.87 417 A 1 
ATOM 3281 N N   . ASP A 0 418 . 57.324   -4.419  -63.835  1.00 54.52 418 A 1 
ATOM 3282 C CA  . ASP A 0 418 . 58.570   -4.111  -64.547  1.00 54.52 418 A 1 
ATOM 3283 C C   . ASP A 0 418 . 58.552   -4.709  -65.965  1.00 54.52 418 A 1 
ATOM 3284 C CB  . ASP A 0 418 . 59.817   -4.681  -63.829  1.00 54.52 418 A 1 
ATOM 3285 O O   . ASP A 0 418 . 58.899   -5.878  -66.183  1.00 54.52 418 A 1 
ATOM 3286 C CG  . ASP A 0 418 . 60.147   -4.172  -62.427  1.00 54.52 418 A 1 
ATOM 3287 O OD1 . ASP A 0 418 . 59.629   -3.105  -62.047  1.00 54.52 418 A 1 
ATOM 3288 O OD2 . ASP A 0 418 . 60.990   -4.850  -61.783  1.00 54.52 418 A 1 
ATOM 3289 N N   . LYS A 0 419 . 58.207   -3.901  -66.970  1.00 51.32 419 A 1 
ATOM 3290 C CA  . LYS A 0 419 . 58.315   -4.298  -68.381  1.00 51.32 419 A 1 
ATOM 3291 C C   . LYS A 0 419 . 59.702   -3.950  -68.925  1.00 51.32 419 A 1 
ATOM 3292 C CB  . LYS A 0 419 . 57.170   -3.683  -69.202  1.00 51.32 419 A 1 
ATOM 3293 O O   . LYS A 0 419 . 59.978   -2.810  -69.275  1.00 51.32 419 A 1 
ATOM 3294 C CG  . LYS A 0 419 . 55.812   -4.231  -68.741  1.00 51.32 419 A 1 
ATOM 3295 C CD  . LYS A 0 419 . 54.647   -3.521  -69.443  1.00 51.32 419 A 1 
ATOM 3296 C CE  . LYS A 0 419 . 53.338   -3.851  -68.720  1.00 51.32 419 A 1 
ATOM 3297 N NZ  . LYS A 0 419 . 53.282   -3.203  -67.388  1.00 51.32 419 A 1 
ATOM 3298 N N   . ASP A 0 420 . 60.581   -4.952  -68.973  1.00 43.79 420 A 1 
ATOM 3299 C CA  . ASP A 0 420 . 61.754   -5.067  -69.862  1.00 43.79 420 A 1 
ATOM 3300 C C   . ASP A 0 420 . 62.654   -3.819  -70.070  1.00 43.79 420 A 1 
ATOM 3301 C CB  . ASP A 0 420 . 61.326   -5.745  -71.183  1.00 43.79 420 A 1 
ATOM 3302 O O   . ASP A 0 420 . 63.266   -3.643  -71.129  1.00 43.79 420 A 1 
ATOM 3303 C CG  . ASP A 0 420 . 60.889   -7.207  -71.017  1.00 43.79 420 A 1 
ATOM 3304 O OD1 . ASP A 0 420 . 61.297   -7.832  -70.014  1.00 43.79 420 A 1 
ATOM 3305 O OD2 . ASP A 0 420 . 60.194   -7.708  -71.931  1.00 43.79 420 A 1 
ATOM 3306 N N   . ALA A 0 421 . 62.854   -2.993  -69.035  1.00 43.11 421 A 1 
ATOM 3307 C CA  . ALA A 0 421 . 63.619   -1.731  -69.075  1.00 43.11 421 A 1 
ATOM 3308 C C   . ALA A 0 421 . 65.132   -1.841  -69.436  1.00 43.11 421 A 1 
ATOM 3309 C CB  . ALA A 0 421 . 63.407   -1.026  -67.727  1.00 43.11 421 A 1 
ATOM 3310 O O   . ALA A 0 421 . 65.878   -0.865  -69.352  1.00 43.11 421 A 1 
ATOM 3311 N N   . GLY A 0 422 . 65.622   -3.021  -69.836  1.00 38.53 422 A 1 
ATOM 3312 C CA  . GLY A 0 422 . 67.019   -3.289  -70.212  1.00 38.53 422 A 1 
ATOM 3313 C C   . GLY A 0 422 . 67.345   -3.166  -71.711  1.00 38.53 422 A 1 
ATOM 3314 O O   . GLY A 0 422 . 68.481   -3.432  -72.119  1.00 38.53 422 A 1 
ATOM 3315 N N   . ALA A 0 423 . 66.380   -2.817  -72.565  1.00 36.60 423 A 1 
ATOM 3316 C CA  . ALA A 0 423 . 66.519   -2.965  -74.013  1.00 36.60 423 A 1 
ATOM 3317 C C   . ALA A 0 423 . 67.315   -1.840  -74.733  1.00 36.60 423 A 1 
ATOM 3318 C CB  . ALA A 0 423 . 65.128   -3.203  -74.613  1.00 36.60 423 A 1 
ATOM 3319 O O   . ALA A 0 423 . 66.791   -0.804  -75.128  1.00 36.60 423 A 1 
ATOM 3320 N N   . TYR A 0 424 . 68.553   -2.179  -75.123  1.00 38.16 424 A 1 
ATOM 3321 C CA  . TYR A 0 424 . 69.065   -1.931  -76.490  1.00 38.16 424 A 1 
ATOM 3322 C C   . TYR A 0 424 . 69.695   -0.561  -76.870  1.00 38.16 424 A 1 
ATOM 3323 C CB  . TYR A 0 424 . 68.013   -2.429  -77.498  1.00 38.16 424 A 1 
ATOM 3324 O O   . TYR A 0 424 . 69.450   -0.017  -77.951  1.00 38.16 424 A 1 
ATOM 3325 C CG  . TYR A 0 424 . 68.559   -2.961  -78.802  1.00 38.16 424 A 1 
ATOM 3326 C CD1 . TYR A 0 424 . 68.315   -2.267  -79.998  1.00 38.16 424 A 1 
ATOM 3327 C CD2 . TYR A 0 424 . 69.191   -4.218  -78.825  1.00 38.16 424 A 1 
ATOM 3328 C CE1 . TYR A 0 424 . 68.661   -2.851  -81.227  1.00 38.16 424 A 1 
ATOM 3329 C CE2 . TYR A 0 424 . 69.561   -4.799  -80.051  1.00 38.16 424 A 1 
ATOM 3330 O OH  . TYR A 0 424 . 69.578   -4.706  -82.447  1.00 38.16 424 A 1 
ATOM 3331 C CZ  . TYR A 0 424 . 69.279   -4.120  -81.256  1.00 38.16 424 A 1 
ATOM 3332 N N   . GLY A 0 425 . 70.660   -0.071  -76.082  1.00 38.99 425 A 1 
ATOM 3333 C CA  . GLY A 0 425 . 71.592   0.989   -76.518  1.00 38.99 425 A 1 
ATOM 3334 C C   . GLY A 0 425 . 72.530   0.545   -77.662  1.00 38.99 425 A 1 
ATOM 3335 O O   . GLY A 0 425 . 73.517   -0.158  -77.435  1.00 38.99 425 A 1 
ATOM 3336 N N   . LYS A 0 426 . 72.233   0.932   -78.910  1.00 35.55 426 A 1 
ATOM 3337 C CA  . LYS A 0 426 . 72.882   0.389   -80.124  1.00 35.55 426 A 1 
ATOM 3338 C C   . LYS A 0 426 . 74.204   1.087   -80.498  1.00 35.55 426 A 1 
ATOM 3339 C CB  . LYS A 0 426 . 71.859   0.395   -81.276  1.00 35.55 426 A 1 
ATOM 3340 O O   . LYS A 0 426 . 74.304   2.310   -80.494  1.00 35.55 426 A 1 
ATOM 3341 C CG  . LYS A 0 426 . 71.997   -0.825  -82.198  1.00 35.55 426 A 1 
ATOM 3342 C CD  . LYS A 0 426 . 70.851   -0.855  -83.221  1.00 35.55 426 A 1 
ATOM 3343 C CE  . LYS A 0 426 . 70.823   -2.204  -83.950  1.00 35.55 426 A 1 
ATOM 3344 N NZ  . LYS A 0 426 . 69.522   -2.440  -84.629  1.00 35.55 426 A 1 
ATOM 3345 N N   . ALA A 0 427 . 75.217   0.308   -80.889  1.00 30.42 427 A 1 
ATOM 3346 C CA  . ALA A 0 427 . 76.548   0.820   -81.241  1.00 30.42 427 A 1 
ATOM 3347 C C   . ALA A 0 427 . 76.594   1.555   -82.600  1.00 30.42 427 A 1 
ATOM 3348 C CB  . ALA A 0 427 . 77.546   -0.345  -81.207  1.00 30.42 427 A 1 
ATOM 3349 O O   . ALA A 0 427 . 76.157   1.022   -83.621  1.00 30.42 427 A 1 
ATOM 3350 N N   . ALA A 0 428 . 77.209   2.744   -82.627  1.00 28.82 428 A 1 
ATOM 3351 C CA  . ALA A 0 428 . 77.421   3.542   -83.836  1.00 28.82 428 A 1 
ATOM 3352 C C   . ALA A 0 428 . 78.810   3.285   -84.458  1.00 28.82 428 A 1 
ATOM 3353 C CB  . ALA A 0 428 . 77.198   5.020   -83.487  1.00 28.82 428 A 1 
ATOM 3354 O O   . ALA A 0 428 . 79.828   3.785   -83.980  1.00 28.82 428 A 1 
ATOM 3355 N N   . SER A 0 429 . 78.862   2.523   -85.554  1.00 31.41 429 A 1 
ATOM 3356 C CA  . SER A 0 429 . 80.099   2.252   -86.300  1.00 31.41 429 A 1 
ATOM 3357 C C   . SER A 0 429 . 80.514   3.442   -87.179  1.00 31.41 429 A 1 
ATOM 3358 C CB  . SER A 0 429 . 79.912   0.994   -87.157  1.00 31.41 429 A 1 
ATOM 3359 O O   . SER A 0 429 . 79.884   3.707   -88.205  1.00 31.41 429 A 1 
ATOM 3360 O OG  . SER A 0 429 . 78.803   1.153   -88.022  1.00 31.41 429 A 1 
ATOM 3361 N N   . VAL A 0 430 . 81.597   4.141   -86.825  1.00 29.53 430 A 1 
ATOM 3362 C CA  . VAL A 0 430 . 82.121   5.272   -87.616  1.00 29.53 430 A 1 
ATOM 3363 C C   . VAL A 0 430 . 83.061   4.778   -88.721  1.00 29.53 430 A 1 
ATOM 3364 C CB  . VAL A 0 430 . 82.798   6.328   -86.718  1.00 29.53 430 A 1 
ATOM 3365 O O   . VAL A 0 430 . 84.200   4.394   -88.467  1.00 29.53 430 A 1 
ATOM 3366 C CG1 . VAL A 0 430 . 83.331   7.510   -87.543  1.00 29.53 430 A 1 
ATOM 3367 C CG2 . VAL A 0 430 . 81.804   6.896   -85.695  1.00 29.53 430 A 1 
ATOM 3368 N N   . TRP A 0 431 . 82.600   4.824   -89.974  1.00 24.40 431 A 1 
ATOM 3369 C CA  . TRP A 0 431 . 83.385   4.428   -91.149  1.00 24.40 431 A 1 
ATOM 3370 C C   . TRP A 0 431 . 84.146   5.614   -91.764  1.00 24.40 431 A 1 
ATOM 3371 C CB  . TRP A 0 431 . 82.458   3.745   -92.162  1.00 24.40 431 A 1 
ATOM 3372 O O   . TRP A 0 431 . 83.613   6.362   -92.584  1.00 24.40 431 A 1 
ATOM 3373 C CG  . TRP A 0 431 . 83.100   3.248   -93.426  1.00 24.40 431 A 1 
ATOM 3374 C CD1 . TRP A 0 431 . 84.174   2.429   -93.498  1.00 24.40 431 A 1 
ATOM 3375 C CD2 . TRP A 0 431 . 82.664   3.449   -94.808  1.00 24.40 431 A 1 
ATOM 3376 C CE2 . TRP A 0 431 . 83.496   2.668   -95.664  1.00 24.40 431 A 1 
ATOM 3377 C CE3 . TRP A 0 431 . 81.612   4.166   -95.420  1.00 24.40 431 A 1 
ATOM 3378 N NE1 . TRP A 0 431 . 84.424   2.100   -94.817  1.00 24.40 431 A 1 
ATOM 3379 C CH2 . TRP A 0 431 . 82.172   3.241   -97.611  1.00 24.40 431 A 1 
ATOM 3380 C CZ2 . TRP A 0 431 . 83.263   2.557   -97.045  1.00 24.40 431 A 1 
ATOM 3381 C CZ3 . TRP A 0 431 . 81.366   4.063   -96.804  1.00 24.40 431 A 1 
ATOM 3382 N N   . ALA A 0 432 . 85.423   5.769   -91.406  1.00 31.84 432 A 1 
ATOM 3383 C CA  . ALA A 0 432 . 86.329   6.731   -92.038  1.00 31.84 432 A 1 
ATOM 3384 C C   . ALA A 0 432 . 87.016   6.108   -93.270  1.00 31.84 432 A 1 
ATOM 3385 C CB  . ALA A 0 432 . 87.310   7.261   -90.987  1.00 31.84 432 A 1 
ATOM 3386 O O   . ALA A 0 432 . 88.085   5.505   -93.189  1.00 31.84 432 A 1 
ATOM 3387 N N   . LYS A 0 433 . 86.377   6.234   -94.437  1.00 31.87 433 A 1 
ATOM 3388 C CA  . LYS A 0 433 . 86.851   5.672   -95.711  1.00 31.87 433 A 1 
ATOM 3389 C C   . LYS A 0 433 . 88.153   6.338   -96.183  1.00 31.87 433 A 1 
ATOM 3390 C CB  . LYS A 0 433 . 85.716   5.836   -96.731  1.00 31.87 433 A 1 
ATOM 3391 O O   . LYS A 0 433 . 88.134   7.475   -96.649  1.00 31.87 433 A 1 
ATOM 3392 C CG  . LYS A 0 433 . 85.980   5.155   -98.080  1.00 31.87 433 A 1 
ATOM 3393 C CD  . LYS A 0 433 . 84.787   5.441   -98.999  1.00 31.87 433 A 1 
ATOM 3394 C CE  . LYS A 0 433 . 84.824   4.579   -100.262 1.00 31.87 433 A 1 
ATOM 3395 N NZ  . LYS A 0 433 . 83.580   4.759   -101.051 1.00 31.87 433 A 1 
ATOM 3396 N N   . GLY A 0 434 . 89.269   5.610   -96.133  1.00 29.15 434 A 1 
ATOM 3397 C CA  . GLY A 0 434 . 90.555   6.091   -96.643  1.00 29.15 434 A 1 
ATOM 3398 C C   . GLY A 0 434 . 90.496   6.466   -98.130  1.00 29.15 434 A 1 
ATOM 3399 O O   . GLY A 0 434 . 90.132   5.644   -98.972  1.00 29.15 434 A 1 
ATOM 3400 N N   . GLN A 0 435 . 90.882   7.702   -98.461  1.00 31.83 435 A 1 
ATOM 3401 C CA  . GLN A 0 435 . 91.106   8.155   -99.837  1.00 31.83 435 A 1 
ATOM 3402 C C   . GLN A 0 435 . 92.569   8.604   -100.013 1.00 31.83 435 A 1 
ATOM 3403 C CB  . GLN A 0 435 . 90.102   9.246   -100.249 1.00 31.83 435 A 1 
ATOM 3404 O O   . GLN A 0 435 . 93.135   9.202   -99.098  1.00 31.83 435 A 1 
ATOM 3405 C CG  . GLN A 0 435 . 88.655   8.722   -100.280 1.00 31.83 435 A 1 
ATOM 3406 C CD  . GLN A 0 435 . 87.753   9.588   -101.153 1.00 31.83 435 A 1 
ATOM 3407 N NE2 . GLN A 0 435 . 87.680   9.335   -102.443 1.00 31.83 435 A 1 
ATOM 3408 O OE1 . GLN A 0 435 . 87.098   10.511  -100.715 1.00 31.83 435 A 1 
ATOM 3409 N N   . PRO A 0 436 . 93.215   8.290   -101.152 1.00 34.10 436 A 1 
ATOM 3410 C CA  . PRO A 0 436 . 94.669   8.377   -101.282 1.00 34.10 436 A 1 
ATOM 3411 C C   . PRO A 0 436 . 95.193   9.810   -101.447 1.00 34.10 436 A 1 
ATOM 3412 C CB  . PRO A 0 436 . 95.019   7.497   -102.486 1.00 34.10 436 A 1 
ATOM 3413 O O   . PRO A 0 436 . 94.532   10.681  -102.014 1.00 34.10 436 A 1 
ATOM 3414 C CG  . PRO A 0 436 . 93.771   7.602   -103.360 1.00 34.10 436 A 1 
ATOM 3415 C CD  . PRO A 0 436 . 92.645   7.650   -102.329 1.00 34.10 436 A 1 
ATOM 3416 N N   . ALA A 0 437 . 96.438   10.023  -101.011 1.00 33.01 437 A 1 
ATOM 3417 C CA  . ALA A 0 437 . 97.125   11.312  -101.049 1.00 33.01 437 A 1 
ATOM 3418 C C   . ALA A 0 437 . 97.217   11.899  -102.472 1.00 33.01 437 A 1 
ATOM 3419 C CB  . ALA A 0 437 . 98.515   11.127  -100.425 1.00 33.01 437 A 1 
ATOM 3420 O O   . ALA A 0 437 . 97.961   11.410  -103.330 1.00 33.01 437 A 1 
ATOM 3421 N N   . LYS A 0 438 . 96.495   12.999  -102.725 1.00 34.45 438 A 1 
ATOM 3422 C CA  . LYS A 0 438 . 96.447   13.657  -104.039 1.00 34.45 438 A 1 
ATOM 3423 C C   . LYS A 0 438 . 97.634   14.610  -104.256 1.00 34.45 438 A 1 
ATOM 3424 C CB  . LYS A 0 438 . 95.054   14.265  -104.282 1.00 34.45 438 A 1 
ATOM 3425 O O   . LYS A 0 438 . 97.499   15.827  -104.255 1.00 34.45 438 A 1 
ATOM 3426 C CG  . LYS A 0 438 . 94.750   14.324  -105.789 1.00 34.45 438 A 1 
ATOM 3427 C CD  . LYS A 0 438 . 93.324   14.821  -106.054 1.00 34.45 438 A 1 
ATOM 3428 C CE  . LYS A 0 438 . 92.992   14.709  -107.547 1.00 34.45 438 A 1 
ATOM 3429 N NZ  . LYS A 0 438 . 91.626   15.214  -107.840 1.00 34.45 438 A 1 
ATOM 3430 N N   . LYS A 0 439 . 98.803   13.995  -104.447 1.00 29.17 439 A 1 
ATOM 3431 C CA  . LYS A 0 439 . 100.084  14.523  -104.960 1.00 29.17 439 A 1 
ATOM 3432 C C   . LYS A 0 439 . 99.966   15.827  -105.784 1.00 29.17 439 A 1 
ATOM 3433 C CB  . LYS A 0 439 . 100.630  13.359  -105.817 1.00 29.17 439 A 1 
ATOM 3434 O O   . LYS A 0 439 . 99.537   15.774  -106.935 1.00 29.17 439 A 1 
ATOM 3435 C CG  . LYS A 0 439 . 102.021  13.518  -106.446 1.00 29.17 439 A 1 
ATOM 3436 C CD  . LYS A 0 439 . 102.327  12.242  -107.253 1.00 29.17 439 A 1 
ATOM 3437 C CE  . LYS A 0 439 . 103.744  12.243  -107.838 1.00 29.17 439 A 1 
ATOM 3438 N NZ  . LYS A 0 439 . 104.034  10.972  -108.554 1.00 29.17 439 A 1 
ATOM 3439 N N   . GLY A 0 440 . 100.435  16.965  -105.249 1.00 28.79 440 A 1 
ATOM 3440 C CA  . GLY A 0 440 . 100.462  18.239  -105.989 1.00 28.79 440 A 1 
ATOM 3441 C C   . GLY A 0 440 . 101.086  19.447  -105.266 1.00 28.79 440 A 1 
ATOM 3442 O O   . GLY A 0 440 . 100.386  20.164  -104.571 1.00 28.79 440 A 1 
ATOM 3443 N N   . TRP A 0 441 . 102.378  19.702  -105.517 1.00 27.52 441 A 1 
ATOM 3444 C CA  . TRP A 0 441 . 103.071  21.005  -105.385 1.00 27.52 441 A 1 
ATOM 3445 C C   . TRP A 0 441 . 102.950  21.807  -104.066 1.00 27.52 441 A 1 
ATOM 3446 C CB  . TRP A 0 441 . 102.774  21.861  -106.629 1.00 27.52 441 A 1 
ATOM 3447 O O   . TRP A 0 441 . 102.273  22.827  -103.988 1.00 27.52 441 A 1 
ATOM 3448 C CG  . TRP A 0 441 . 103.556  21.469  -107.846 1.00 27.52 441 A 1 
ATOM 3449 C CD1 . TRP A 0 441 . 103.347  20.374  -108.612 1.00 27.52 441 A 1 
ATOM 3450 C CD2 . TRP A 0 441 . 104.680  22.176  -108.459 1.00 27.52 441 A 1 
ATOM 3451 C CE2 . TRP A 0 441 . 105.126  21.423  -109.586 1.00 27.52 441 A 1 
ATOM 3452 C CE3 . TRP A 0 441 . 105.356  23.387  -108.189 1.00 27.52 441 A 1 
ATOM 3453 N NE1 . TRP A 0 441 . 104.281  20.334  -109.630 1.00 27.52 441 A 1 
ATOM 3454 C CH2 . TRP A 0 441 . 106.841  23.051  -110.101 1.00 27.52 441 A 1 
ATOM 3455 C CZ2 . TRP A 0 441 . 106.192  21.840  -110.397 1.00 27.52 441 A 1 
ATOM 3456 C CZ3 . TRP A 0 441 . 106.421  23.821  -109.002 1.00 27.52 441 A 1 
ATOM 3457 N N   . GLY A 0 442 . 103.779  21.438  -103.084 1.00 35.45 442 A 1 
ATOM 3458 C CA  . GLY A 0 442 . 104.193  22.288  -101.960 1.00 35.45 442 A 1 
ATOM 3459 C C   . GLY A 0 442 . 105.323  21.613  -101.173 1.00 35.45 442 A 1 
ATOM 3460 O O   . GLY A 0 442 . 105.213  20.428  -100.874 1.00 35.45 442 A 1 
ATOM 3461 N N   . LYS A 0 443 . 106.434  22.312  -100.889 1.00 29.17 443 A 1 
ATOM 3462 C CA  . LYS A 0 443 . 107.509  21.793  -100.013 1.00 29.17 443 A 1 
ATOM 3463 C C   . LYS A 0 443 . 107.132  22.032  -98.547  1.00 29.17 443 A 1 
ATOM 3464 C CB  . LYS A 0 443 . 108.862  22.463  -100.308 1.00 29.17 443 A 1 
ATOM 3465 O O   . LYS A 0 443 . 106.662  23.122  -98.236  1.00 29.17 443 A 1 
ATOM 3466 C CG  . LYS A 0 443 . 109.545  22.017  -101.611 1.00 29.17 443 A 1 
ATOM 3467 C CD  . LYS A 0 443 . 110.933  22.675  -101.689 1.00 29.17 443 A 1 
ATOM 3468 C CE  . LYS A 0 443 . 111.745  22.185  -102.892 1.00 29.17 443 A 1 
ATOM 3469 N NZ  . LYS A 0 443 . 113.121  22.745  -102.861 1.00 29.17 443 A 1 
ATOM 3470 N N   . GLY A 0 444 . 107.361  21.057  -97.668  1.00 34.78 444 A 1 
ATOM 3471 C CA  . GLY A 0 444 . 106.939  21.122  -96.262  1.00 34.78 444 A 1 
ATOM 3472 C C   . GLY A 0 444 . 107.013  19.755  -95.586  1.00 34.78 444 A 1 
ATOM 3473 O O   . GLY A 0 444 . 105.998  19.097  -95.389  1.00 34.78 444 A 1 
ATOM 3474 N N   . ASP A 0 445 . 108.235  19.312  -95.324  1.00 31.75 445 A 1 
ATOM 3475 C CA  . ASP A 0 445 . 108.611  17.957  -94.912  1.00 31.75 445 A 1 
ATOM 3476 C C   . ASP A 0 445 . 107.928  17.514  -93.593  1.00 31.75 445 A 1 
ATOM 3477 C CB  . ASP A 0 445 . 110.156  17.888  -94.803  1.00 31.75 445 A 1 
ATOM 3478 O O   . ASP A 0 445 . 108.040  18.191  -92.573  1.00 31.75 445 A 1 
ATOM 3479 C CG  . ASP A 0 445 . 110.900  18.871  -95.732  1.00 31.75 445 A 1 
ATOM 3480 O OD1 . ASP A 0 445 . 110.607  18.877  -96.953  1.00 31.75 445 A 1 
ATOM 3481 O OD2 . ASP A 0 445 . 111.692  19.685  -95.213  1.00 31.75 445 A 1 
ATOM 3482 N N   . GLY A 0 446 . 107.253  16.354  -93.586  1.00 35.87 446 A 1 
ATOM 3483 C CA  . GLY A 0 446 . 106.589  15.799  -92.395  1.00 35.87 446 A 1 
ATOM 3484 C C   . GLY A 0 446 . 106.286  14.298  -92.519  1.00 35.87 446 A 1 
ATOM 3485 O O   . GLY A 0 446 . 105.748  13.854  -93.531  1.00 35.87 446 A 1 
ATOM 3486 N N   . PHE A 0 447 . 106.663  13.511  -91.504  1.00 29.98 447 A 1 
ATOM 3487 C CA  . PHE A 0 447 . 106.565  12.038  -91.458  1.00 29.98 447 A 1 
ATOM 3488 C C   . PHE A 0 447 . 105.428  11.547  -90.532  1.00 29.98 447 A 1 
ATOM 3489 C CB  . PHE A 0 447 . 107.914  11.455  -90.979  1.00 29.98 447 A 1 
ATOM 3490 O O   . PHE A 0 447 . 105.056  12.243  -89.592  1.00 29.98 447 A 1 
ATOM 3491 C CG  . PHE A 0 447 . 108.867  10.948  -92.051  1.00 29.98 447 A 1 
ATOM 3492 C CD1 . PHE A 0 447 . 109.192  9.576   -92.106  1.00 29.98 447 A 1 
ATOM 3493 C CD2 . PHE A 0 447 . 109.492  11.842  -92.941  1.00 29.98 447 A 1 
ATOM 3494 C CE1 . PHE A 0 447 . 110.134  9.104   -93.038  1.00 29.98 447 A 1 
ATOM 3495 C CE2 . PHE A 0 447 . 110.435  11.370  -93.873  1.00 29.98 447 A 1 
ATOM 3496 C CZ  . PHE A 0 447 . 110.758  10.002  -93.920  1.00 29.98 447 A 1 
ATOM 3497 N N   . GLY A 0 448 . 104.950  10.310  -90.750  1.00 31.04 448 A 1 
ATOM 3498 C CA  . GLY A 0 448 . 103.954  9.603   -89.915  1.00 31.04 448 A 1 
ATOM 3499 C C   . GLY A 0 448 . 102.846  8.982   -90.783  1.00 31.04 448 A 1 
ATOM 3500 O O   . GLY A 0 448 . 102.019  9.715   -91.306  1.00 31.04 448 A 1 
ATOM 3501 N N   . VAL A 0 449 . 102.897  7.704   -91.187  1.00 27.52 449 A 1 
ATOM 3502 C CA  . VAL A 0 449 . 102.732  6.450   -90.401  1.00 27.52 449 A 1 
ATOM 3503 C C   . VAL A 0 449 . 101.297  6.294   -89.869  1.00 27.52 449 A 1 
ATOM 3504 C CB  . VAL A 0 449 . 103.813  6.186   -89.331  1.00 27.52 449 A 1 
ATOM 3505 O O   . VAL A 0 449 . 100.767  7.203   -89.242  1.00 27.52 449 A 1 
ATOM 3506 C CG1 . VAL A 0 449 . 103.614  4.830   -88.640  1.00 27.52 449 A 1 
ATOM 3507 C CG2 . VAL A 0 449 . 105.214  6.158   -89.964  1.00 27.52 449 A 1 
ATOM 3508 N N   . GLY A 0 450 . 100.659  5.158   -90.180  1.00 26.35 450 A 1 
ATOM 3509 C CA  . GLY A 0 450 . 99.244   4.883   -89.882  1.00 26.35 450 A 1 
ATOM 3510 C C   . GLY A 0 450 . 99.028   3.905   -88.722  1.00 26.35 450 A 1 
ATOM 3511 O O   . GLY A 0 450 . 99.940   3.652   -87.939  1.00 26.35 450 A 1 
ATOM 3512 N N   . GLY A 0 451 . 97.824   3.332   -88.646  1.00 27.64 451 A 1 
ATOM 3513 C CA  . GLY A 0 451 . 97.500   2.233   -87.734  1.00 27.64 451 A 1 
ATOM 3514 C C   . GLY A 0 451 . 96.136   1.609   -88.035  1.00 27.64 451 A 1 
ATOM 3515 O O   . GLY A 0 451 . 95.154   2.329   -88.223  1.00 27.64 451 A 1 
ATOM 3516 N N   . GLU A 0 452 . 96.079   0.280   -88.090  1.00 27.10 452 A 1 
ATOM 3517 C CA  . GLU A 0 452 . 94.834   -0.490  -88.099  1.00 27.10 452 A 1 
ATOM 3518 C C   . GLU A 0 452 . 94.296   -0.689  -86.675  1.00 27.10 452 A 1 
ATOM 3519 C CB  . GLU A 0 452 . 95.054   -1.877  -88.732  1.00 27.10 452 A 1 
ATOM 3520 O O   . GLU A 0 452 . 95.065   -1.019  -85.776  1.00 27.10 452 A 1 
ATOM 3521 C CG  . GLU A 0 452 . 95.620   -1.856  -90.162  1.00 27.10 452 A 1 
ATOM 3522 C CD  . GLU A 0 452 . 97.077   -2.338  -90.231  1.00 27.10 452 A 1 
ATOM 3523 O OE1 . GLU A 0 452 . 97.344   -3.245  -91.052  1.00 27.10 452 A 1 
ATOM 3524 O OE2 . GLU A 0 452 . 97.915   -1.759  -89.500  1.00 27.10 452 A 1 
ATOM 3525 N N   . TYR A 0 453 . 92.976   -0.581  -86.481  1.00 29.35 453 A 1 
ATOM 3526 C CA  . TYR A 0 453 . 92.298   -1.113  -85.294  1.00 29.35 453 A 1 
ATOM 3527 C C   . TYR A 0 453 . 90.930   -1.699  -85.661  1.00 29.35 453 A 1 
ATOM 3528 C CB  . TYR A 0 453 . 92.190   -0.059  -84.177  1.00 29.35 453 A 1 
ATOM 3529 O O   . TYR A 0 453 . 90.035   -0.986  -86.112  1.00 29.35 453 A 1 
ATOM 3530 C CG  . TYR A 0 453 . 93.499   0.125   -83.430  1.00 29.35 453 A 1 
ATOM 3531 C CD1 . TYR A 0 453 . 93.935   -0.882  -82.545  1.00 29.35 453 A 1 
ATOM 3532 C CD2 . TYR A 0 453 . 94.333   1.225   -83.711  1.00 29.35 453 A 1 
ATOM 3533 C CE1 . TYR A 0 453 . 95.220   -0.812  -81.974  1.00 29.35 453 A 1 
ATOM 3534 C CE2 . TYR A 0 453 . 95.621   1.297   -83.145  1.00 29.35 453 A 1 
ATOM 3535 O OH  . TYR A 0 453 . 97.330   0.306   -81.779  1.00 29.35 453 A 1 
ATOM 3536 C CZ  . TYR A 0 453 . 96.072   0.265   -82.292  1.00 29.35 453 A 1 
ATOM 3537 N N   . ASP A 0 454 . 90.794   -3.006  -85.441  1.00 27.97 454 A 1 
ATOM 3538 C CA  . ASP A 0 454 . 89.542   -3.764  -85.461  1.00 27.97 454 A 1 
ATOM 3539 C C   . ASP A 0 454 . 89.157   -4.106  -84.012  1.00 27.97 454 A 1 
ATOM 3540 C CB  . ASP A 0 454 . 89.722   -5.021  -86.328  1.00 27.97 454 A 1 
ATOM 3541 O O   . ASP A 0 454 . 90.018   -4.484  -83.215  1.00 27.97 454 A 1 
ATOM 3542 C CG  . ASP A 0 454 . 88.468   -5.902  -86.401  1.00 27.97 454 A 1 
ATOM 3543 O OD1 . ASP A 0 454 . 87.368   -5.397  -86.067  1.00 27.97 454 A 1 
ATOM 3544 O OD2 . ASP A 0 454 . 88.621   -7.074  -86.808  1.00 27.97 454 A 1 
ATOM 3545 N N   . ALA A 0 455 . 87.886   -3.909  -83.653  1.00 28.34 455 A 1 
ATOM 3546 C CA  . ALA A 0 455 . 87.374   -4.094  -82.293  1.00 28.34 455 A 1 
ATOM 3547 C C   . ALA A 0 455 . 85.835   -4.204  -82.252  1.00 28.34 455 A 1 
ATOM 3548 C CB  . ALA A 0 455 . 87.893   -2.959  -81.391  1.00 28.34 455 A 1 
ATOM 3549 O O   . ALA A 0 455 . 85.159   -3.485  -81.511  1.00 28.34 455 A 1 
ATOM 3550 N N   . ALA A 0 456 . 85.250   -5.094  -83.056  1.00 27.95 456 A 1 
ATOM 3551 C CA  . ALA A 0 456 . 83.837   -5.442  -82.904  1.00 27.95 456 A 1 
ATOM 3552 C C   . ALA A 0 456 . 83.587   -6.372  -81.692  1.00 27.95 456 A 1 
ATOM 3553 C CB  . ALA A 0 456 . 83.324   -6.044  -84.218  1.00 27.95 456 A 1 
ATOM 3554 O O   . ALA A 0 456 . 84.444   -7.151  -81.283  1.00 27.95 456 A 1 
ATOM 3555 N N   . SER A 0 457 . 82.351   -6.358  -81.180  1.00 35.37 457 A 1 
ATOM 3556 C CA  . SER A 0 457 . 81.755   -7.364  -80.275  1.00 35.37 457 A 1 
ATOM 3557 C C   . SER A 0 457 . 82.390   -7.616  -78.887  1.00 35.37 457 A 1 
ATOM 3558 C CB  . SER A 0 457 . 81.519   -8.690  -81.023  1.00 35.37 457 A 1 
ATOM 3559 O O   . SER A 0 457 . 83.178   -8.537  -78.695  1.00 35.37 457 A 1 
ATOM 3560 O OG  . SER A 0 457 . 82.703   -9.295  -81.499  1.00 35.37 457 A 1 
ATOM 3561 N N   . ARG A 0 458 . 81.841   -6.954  -77.856  1.00 29.89 458 A 1 
ATOM 3562 C CA  . ARG A 0 458 . 81.518   -7.612  -76.569  1.00 29.89 458 A 1 
ATOM 3563 C C   . ARG A 0 458 . 80.325   -6.937  -75.881  1.00 29.89 458 A 1 
ATOM 3564 C CB  . ARG A 0 458 . 82.751   -7.721  -75.642  1.00 29.89 458 A 1 
ATOM 3565 O O   . ARG A 0 458 . 80.489   -6.190  -74.924  1.00 29.89 458 A 1 
ATOM 3566 C CG  . ARG A 0 458 . 82.455   -8.669  -74.461  1.00 29.89 458 A 1 
ATOM 3567 C CD  . ARG A 0 458 . 83.719   -9.017  -73.668  1.00 29.89 458 A 1 
ATOM 3568 N NE  . ARG A 0 458 . 83.409   -9.916  -72.534  1.00 29.89 458 A 1 
ATOM 3569 N NH1 . ARG A 0 458 . 85.495   -10.843 -72.269  1.00 29.89 458 A 1 
ATOM 3570 N NH2 . ARG A 0 458 . 83.840   -11.450 -70.904  1.00 29.89 458 A 1 
ATOM 3571 C CZ  . ARG A 0 458 . 84.246   -10.730 -71.912  1.00 29.89 458 A 1 
ATOM 3572 N N   . ALA A 0 459 . 79.117   -7.215  -76.369  1.00 34.33 459 A 1 
ATOM 3573 C CA  . ALA A 0 459 . 77.902   -6.871  -75.634  1.00 34.33 459 A 1 
ATOM 3574 C C   . ALA A 0 459 . 77.783   -7.796  -74.409  1.00 34.33 459 A 1 
ATOM 3575 C CB  . ALA A 0 459 . 76.693   -6.971  -76.573  1.00 34.33 459 A 1 
ATOM 3576 O O   . ALA A 0 459 . 77.664   -9.014  -74.559  1.00 34.33 459 A 1 
ATOM 3577 N N   . GLY A 0 460 . 77.872   -7.231  -73.204  1.00 30.55 460 A 1 
ATOM 3578 C CA  . GLY A 0 460 . 77.553   -7.956  -71.976  1.00 30.55 460 A 1 
ATOM 3579 C C   . GLY A 0 460 . 76.048   -8.196  -71.899  1.00 30.55 460 A 1 
ATOM 3580 O O   . GLY A 0 460 . 75.274   -7.274  -72.141  1.00 30.55 460 A 1 
ATOM 3581 N N   . ARG A 0 461 . 75.630   -9.424  -71.577  1.00 31.56 461 A 1 
ATOM 3582 C CA  . ARG A 0 461 . 74.228   -9.692  -71.240  1.00 31.56 461 A 1 
ATOM 3583 C C   . ARG A 0 461 . 73.953   -9.086  -69.867  1.00 31.56 461 A 1 
ATOM 3584 C CB  . ARG A 0 461 . 73.922   -11.199 -71.201  1.00 31.56 461 A 1 
ATOM 3585 O O   . ARG A 0 461 . 74.597   -9.490  -68.903  1.00 31.56 461 A 1 
ATOM 3586 C CG  . ARG A 0 461 . 74.188   -11.951 -72.511  1.00 31.56 461 A 1 
ATOM 3587 C CD  . ARG A 0 461 . 73.819   -13.428 -72.312  1.00 31.56 461 A 1 
ATOM 3588 N NE  . ARG A 0 461 . 74.261   -14.272 -73.443  1.00 31.56 461 A 1 
ATOM 3589 N NH1 . ARG A 0 461 . 72.213   -15.138 -74.056  1.00 31.56 461 A 1 
ATOM 3590 N NH2 . ARG A 0 461 . 74.064   -15.855 -75.065  1.00 31.56 461 A 1 
ATOM 3591 C CZ  . ARG A 0 461 . 73.509   -15.076 -74.178  1.00 31.56 461 A 1 
ATOM 3592 N N   . VAL A 0 462 . 73.000   -8.168  -69.791  1.00 32.19 462 A 1 
ATOM 3593 C CA  . VAL A 0 462 . 72.237   -7.923  -68.566  1.00 32.19 462 A 1 
ATOM 3594 C C   . VAL A 0 462 . 70.917   -8.650  -68.776  1.00 32.19 462 A 1 
ATOM 3595 C CB  . VAL A 0 462 . 72.043   -6.416  -68.305  1.00 32.19 462 A 1 
ATOM 3596 O O   . VAL A 0 462 . 70.217   -8.351  -69.742  1.00 32.19 462 A 1 
ATOM 3597 C CG1 . VAL A 0 462 . 71.174   -6.165  -67.068  1.00 32.19 462 A 1 
ATOM 3598 C CG2 . VAL A 0 462 . 73.400   -5.732  -68.079  1.00 32.19 462 A 1 
ATOM 3599 N N   . SER A 0 463 . 70.619   -9.640  -67.938  1.00 38.91 463 A 1 
ATOM 3600 C CA  . SER A 0 463 . 69.261   -10.175 -67.854  1.00 38.91 463 A 1 
ATOM 3601 C C   . SER A 0 463 . 68.421   -9.138  -67.119  1.00 38.91 463 A 1 
ATOM 3602 C CB  . SER A 0 463 . 69.207   -11.515 -67.114  1.00 38.91 463 A 1 
ATOM 3603 O O   . SER A 0 463 . 68.700   -8.833  -65.960  1.00 38.91 463 A 1 
ATOM 3604 O OG  . SER A 0 463 . 70.023   -12.492 -67.744  1.00 38.91 463 A 1 
ATOM 3605 N N   . GLY A 0 464 . 67.463   -8.533  -67.818  1.00 38.43 464 A 1 
ATOM 3606 C CA  . GLY A 0 464 . 66.419   -7.737  -67.187  1.00 38.43 464 A 1 
ATOM 3607 C C   . GLY A 0 464 . 65.332   -8.684  -66.708  1.00 38.43 464 A 1 
ATOM 3608 O O   . GLY A 0 464 . 64.404   -8.958  -67.458  1.00 38.43 464 A 1 
ATOM 3609 N N   . ASP A 0 465 . 65.485   -9.227  -65.503  1.00 42.35 465 A 1 
ATOM 3610 C CA  . ASP A 0 465 . 64.495   -10.129 -64.911  1.00 42.35 465 A 1 
ATOM 3611 C C   . ASP A 0 465 . 63.303   -9.293  -64.408  1.00 42.35 465 A 1 
ATOM 3612 C CB  . ASP A 0 465 . 65.132   -10.971 -63.785  1.00 42.35 465 A 1 
ATOM 3613 O O   . ASP A 0 465 . 63.282   -8.871  -63.250  1.00 42.35 465 A 1 
ATOM 3614 C CG  . ASP A 0 465 . 66.315   -11.860 -64.204  1.00 42.35 465 A 1 
ATOM 3615 O OD1 . ASP A 0 465 . 66.441   -12.210 -65.400  1.00 42.35 465 A 1 
ATOM 3616 O OD2 . ASP A 0 465 . 67.124   -12.186 -63.303  1.00 42.35 465 A 1 
ATOM 3617 N N   . GLY A 0 466 . 62.344   -9.004  -65.296  1.00 48.08 466 A 1 
ATOM 3618 C CA  . GLY A 0 466 . 61.160   -8.199  -64.982  1.00 48.08 466 A 1 
ATOM 3619 C C   . GLY A 0 466 . 60.323   -8.821  -63.861  1.00 48.08 466 A 1 
ATOM 3620 O O   . GLY A 0 466 . 59.790   -9.928  -64.005  1.00 48.08 466 A 1 
ATOM 3621 N N   . LYS A 0 467 . 60.213   -8.111  -62.736  1.00 50.18 467 A 1 
ATOM 3622 C CA  . LYS A 0 467 . 59.364   -8.484  -61.603  1.00 50.18 467 A 1 
ATOM 3623 C C   . LYS A 0 467 . 57.995   -7.834  -61.743  1.00 50.18 467 A 1 
ATOM 3624 C CB  . LYS A 0 467 . 59.991   -8.010  -60.291  1.00 50.18 467 A 1 
ATOM 3625 O O   . LYS A 0 467 . 57.876   -6.718  -62.233  1.00 50.18 467 A 1 
ATOM 3626 C CG  . LYS A 0 467 . 61.408   -8.535  -60.028  1.00 50.18 467 A 1 
ATOM 3627 C CD  . LYS A 0 467 . 61.879   -7.873  -58.734  1.00 50.18 467 A 1 
ATOM 3628 C CE  . LYS A 0 467 . 63.353   -8.126  -58.444  1.00 50.18 467 A 1 
ATOM 3629 N NZ  . LYS A 0 467 . 63.758   -7.254  -57.315  1.00 50.18 467 A 1 
ATOM 3630 N N   . SER A 0 468 . 56.967   -8.499  -61.239  1.00 54.89 468 A 1 
ATOM 3631 C CA  . SER A 0 468 . 55.714   -7.820  -60.921  1.00 54.89 468 A 1 
ATOM 3632 C C   . SER A 0 468 . 55.200   -8.320  -59.589  1.00 54.89 468 A 1 
ATOM 3633 C CB  . SER A 0 468 . 54.690   -8.021  -62.033  1.00 54.89 468 A 1 
ATOM 3634 O O   . SER A 0 468 . 55.192   -9.535  -59.361  1.00 54.89 468 A 1 
ATOM 3635 O OG  . SER A 0 468 . 53.467   -7.388  -61.729  1.00 54.89 468 A 1 
ATOM 3636 N N   . GLY A 0 469 . 54.811   -7.389  -58.731  1.00 63.75 469 A 1 
ATOM 3637 C CA  . GLY A 0 469 . 54.280   -7.667  -57.410  1.00 63.75 469 A 1 
ATOM 3638 C C   . GLY A 0 469 . 53.167   -6.706  -57.024  1.00 63.75 469 A 1 
ATOM 3639 O O   . GLY A 0 469 . 52.856   -5.756  -57.753  1.00 63.75 469 A 1 
ATOM 3640 N N   . SER A 0 470 . 52.547   -7.030  -55.901  1.00 65.66 470 A 1 
ATOM 3641 C CA  . SER A 0 470 . 51.573   -6.200  -55.215  1.00 65.66 470 A 1 
ATOM 3642 C C   . SER A 0 470 . 51.691   -6.426  -53.720  1.00 65.66 470 A 1 
ATOM 3643 C CB  . SER A 0 470 . 50.145   -6.521  -55.658  1.00 65.66 470 A 1 
ATOM 3644 O O   . SER A 0 470 . 51.751   -7.582  -53.283  1.00 65.66 470 A 1 
ATOM 3645 O OG  . SER A 0 470 . 49.803   -7.874  -55.400  1.00 65.66 470 A 1 
ATOM 3646 N N   . ASP A 0 471 . 51.641   -5.327  -52.999  1.00 71.63 471 A 1 
ATOM 3647 C CA  . ASP A 0 471 . 51.746   -5.194  -51.560  1.00 71.63 471 A 1 
ATOM 3648 C C   . ASP A 0 471 . 50.346   -4.734  -51.104  1.00 71.63 471 A 1 
ATOM 3649 C CB  . ASP A 0 471 . 52.863   -4.171  -51.208  1.00 71.63 471 A 1 
ATOM 3650 O O   . ASP A 0 471 . 49.709   -3.931  -51.790  1.00 71.63 471 A 1 
ATOM 3651 C CG  . ASP A 0 471 . 54.186   -4.233  -52.029  1.00 71.63 471 A 1 
ATOM 3652 O OD1 . ASP A 0 471 . 54.152   -4.290  -53.288  1.00 71.63 471 A 1 
ATOM 3653 O OD2 . ASP A 0 471 . 55.277   -4.223  -51.412  1.00 71.63 471 A 1 
ATOM 3654 N N   . TRP A 0 472 . 49.809   -5.271  -50.011  1.00 71.89 472 A 1 
ATOM 3655 C CA  . TRP A 0 472 . 48.563   -4.772  -49.419  1.00 71.89 472 A 1 
ATOM 3656 C C   . TRP A 0 472 . 48.695   -4.835  -47.909  1.00 71.89 472 A 1 
ATOM 3657 C CB  . TRP A 0 472 . 47.335   -5.565  -49.896  1.00 71.89 472 A 1 
ATOM 3658 O O   . TRP A 0 472 . 48.778   -5.935  -47.355  1.00 71.89 472 A 1 
ATOM 3659 C CG  . TRP A 0 472 . 46.014   -5.074  -49.365  1.00 71.89 472 A 1 
ATOM 3660 C CD1 . TRP A 0 472 . 45.433   -3.895  -49.681  1.00 71.89 472 A 1 
ATOM 3661 C CD2 . TRP A 0 472 . 45.156   -5.655  -48.329  1.00 71.89 472 A 1 
ATOM 3662 C CE2 . TRP A 0 472 . 44.025   -4.802  -48.140  1.00 71.89 472 A 1 
ATOM 3663 C CE3 . TRP A 0 472 . 45.243   -6.790  -47.492  1.00 71.89 472 A 1 
ATOM 3664 N NE1 . TRP A 0 472 . 44.247   -3.741  -48.989  1.00 71.89 472 A 1 
ATOM 3665 C CH2 . TRP A 0 472 . 43.125   -6.227  -46.404  1.00 71.89 472 A 1 
ATOM 3666 C CZ2 . TRP A 0 472 . 43.012   -5.081  -47.211  1.00 71.89 472 A 1 
ATOM 3667 C CZ3 . TRP A 0 472 . 44.240   -7.073  -46.542  1.00 71.89 472 A 1 
ATOM 3668 N N   . ASP A 0 473 . 48.715   -3.661  -47.291  1.00 77.04 473 A 1 
ATOM 3669 C CA  . ASP A 0 473 . 48.795   -3.484  -45.849  1.00 77.04 473 A 1 
ATOM 3670 C C   . ASP A 0 473 . 47.500   -2.807  -45.390  1.00 77.04 473 A 1 
ATOM 3671 C CB  . ASP A 0 473 . 50.046   -2.666  -45.460  1.00 77.04 473 A 1 
ATOM 3672 O O   . ASP A 0 473 . 47.103   -1.759  -45.900  1.00 77.04 473 A 1 
ATOM 3673 C CG  . ASP A 0 473 . 51.359   -3.467  -45.361  1.00 77.04 473 A 1 
ATOM 3674 O OD1 . ASP A 0 473 . 51.353   -4.696  -45.599  1.00 77.04 473 A 1 
ATOM 3675 O OD2 . ASP A 0 473 . 52.381   -2.855  -44.961  1.00 77.04 473 A 1 
ATOM 3676 N N   . ALA A 0 474 . 46.823   -3.399  -44.412  1.00 75.92 474 A 1 
ATOM 3677 C CA  . ALA A 0 474 . 45.610   -2.835  -43.832  1.00 75.92 474 A 1 
ATOM 3678 C C   . ALA A 0 474 . 45.692   -2.838  -42.308  1.00 75.92 474 A 1 
ATOM 3679 C CB  . ALA A 0 474 . 44.392   -3.587  -44.370  1.00 75.92 474 A 1 
ATOM 3680 O O   . ALA A 0 474 . 46.215   -3.775  -41.703  1.00 75.92 474 A 1 
ATOM 3681 N N   . TRP A 0 475 . 45.162   -1.792  -41.679  1.00 80.30 475 A 1 
ATOM 3682 C CA  . TRP A 0 475 . 45.105   -1.635  -40.228  1.00 80.30 475 A 1 
ATOM 3683 C C   . TRP A 0 475 . 43.746   -1.089  -39.806  1.00 80.30 475 A 1 
ATOM 3684 C CB  . TRP A 0 475 . 46.230   -0.704  -39.748  1.00 80.30 475 A 1 
ATOM 3685 O O   . TRP A 0 475 . 43.200   -0.198  -40.456  1.00 80.30 475 A 1 
ATOM 3686 C CG  . TRP A 0 475 . 46.153   -0.331  -38.294  1.00 80.30 475 A 1 
ATOM 3687 C CD1 . TRP A 0 475 . 46.491   -1.137  -37.265  1.00 80.30 475 A 1 
ATOM 3688 C CD2 . TRP A 0 475 . 45.563   0.860   -37.683  1.00 80.30 475 A 1 
ATOM 3689 C CE2 . TRP A 0 475 . 45.594   0.704   -36.264  1.00 80.30 475 A 1 
ATOM 3690 C CE3 . TRP A 0 475 . 44.942   2.026   -38.181  1.00 80.30 475 A 1 
ATOM 3691 N NE1 . TRP A 0 475 . 46.167   -0.534  -36.066  1.00 80.30 475 A 1 
ATOM 3692 C CH2 . TRP A 0 475 . 44.451   2.810   -35.916  1.00 80.30 475 A 1 
ATOM 3693 C CZ2 . TRP A 0 475 . 45.062   1.660   -35.385  1.00 80.30 475 A 1 
ATOM 3694 C CZ3 . TRP A 0 475 . 44.393   2.988   -37.310  1.00 80.30 475 A 1 
ATOM 3695 N N   . GLY A 0 476 . 43.240   -1.555  -38.667  1.00 86.08 476 A 1 
ATOM 3696 C CA  . GLY A 0 476 . 42.057   -0.965  -38.063  1.00 86.08 476 A 1 
ATOM 3697 C C   . GLY A 0 476 . 42.010   -1.074  -36.546  1.00 86.08 476 A 1 
ATOM 3698 O O   . GLY A 0 476 . 42.739   -1.854  -35.917  1.00 86.08 476 A 1 
ATOM 3699 N N   . ARG A 0 477 . 41.137   -0.250  -35.967  1.00 85.50 477 A 1 
ATOM 3700 C CA  . ARG A 0 477 . 40.838   -0.201  -34.541  1.00 85.50 477 A 1 
ATOM 3701 C C   . ARG A 0 477 . 39.365   0.127   -34.295  1.00 85.50 477 A 1 
ATOM 3702 C CB  . ARG A 0 477 . 41.771   0.807   -33.869  1.00 85.50 477 A 1 
ATOM 3703 O O   . ARG A 0 477 . 38.923   1.224   -34.614  1.00 85.50 477 A 1 
ATOM 3704 C CG  . ARG A 0 477 . 41.509   0.856   -32.362  1.00 85.50 477 A 1 
ATOM 3705 C CD  . ARG A 0 477 . 42.602   1.676   -31.684  1.00 85.50 477 A 1 
ATOM 3706 N NE  . ARG A 0 477 . 42.423   1.640   -30.224  1.00 85.50 477 A 1 
ATOM 3707 N NH1 . ARG A 0 477 . 42.122   3.877   -29.860  1.00 85.50 477 A 1 
ATOM 3708 N NH2 . ARG A 0 477 . 41.874   2.449   -28.183  1.00 85.50 477 A 1 
ATOM 3709 C CZ  . ARG A 0 477 . 42.167   2.650   -29.429  1.00 85.50 477 A 1 
ATOM 3710 N N   . ASP A 0 478 . 38.692   -0.811  -33.647  1.00 88.82 478 A 1 
ATOM 3711 C CA  . ASP A 0 478 . 37.315   -0.753  -33.140  1.00 88.82 478 A 1 
ATOM 3712 C C   . ASP A 0 478 . 37.361   -0.387  -31.636  1.00 88.82 478 A 1 
ATOM 3713 C CB  . ASP A 0 478 . 36.712   -2.139  -33.455  1.00 88.82 478 A 1 
ATOM 3714 O O   . ASP A 0 478 . 38.304   -0.776  -30.937  1.00 88.82 478 A 1 
ATOM 3715 C CG  . ASP A 0 478 . 35.305   -2.449  -32.928  1.00 88.82 478 A 1 
ATOM 3716 O OD1 . ASP A 0 478 . 34.889   -1.815  -31.932  1.00 88.82 478 A 1 
ATOM 3717 O OD2 . ASP A 0 478 . 34.719   -3.423  -33.457  1.00 88.82 478 A 1 
ATOM 3718 N N   . GLN A 0 479 . 36.410   0.413   -31.136  1.00 89.93 479 A 1 
ATOM 3719 C CA  . GLN A 0 479 . 36.353   0.900   -29.743  1.00 89.93 479 A 1 
ATOM 3720 C C   . GLN A 0 479 . 34.918   0.937   -29.170  1.00 89.93 479 A 1 
ATOM 3721 C CB  . GLN A 0 479 . 37.038   2.273   -29.633  1.00 89.93 479 A 1 
ATOM 3722 O O   . GLN A 0 479 . 34.487   1.938   -28.586  1.00 89.93 479 A 1 
ATOM 3723 C CG  . GLN A 0 479 . 38.566   2.235   -29.645  1.00 89.93 479 A 1 
ATOM 3724 C CD  . GLN A 0 479 . 39.092   3.661   -29.631  1.00 89.93 479 A 1 
ATOM 3725 N NE2 . GLN A 0 479 . 39.024   4.340   -30.754  1.00 89.93 479 A 1 
ATOM 3726 O OE1 . GLN A 0 479 . 39.634   4.169   -28.643  1.00 89.93 479 A 1 
ATOM 3727 N N   . ASP A 0 480 . 34.186   -0.164  -29.314  1.00 91.84 480 A 1 
ATOM 3728 C CA  . ASP A 0 480 . 32.814   -0.343  -28.820  1.00 91.84 480 A 1 
ATOM 3729 C C   . ASP A 0 480 . 32.648   -0.102  -27.290  1.00 91.84 480 A 1 
ATOM 3730 C CB  . ASP A 0 480 . 32.369   -1.762  -29.240  1.00 91.84 480 A 1 
ATOM 3731 O O   . ASP A 0 480 . 33.371   -0.658  -26.450  1.00 91.84 480 A 1 
ATOM 3732 C CG  . ASP A 0 480 . 30.855   -2.017  -29.220  1.00 91.84 480 A 1 
ATOM 3733 O OD1 . ASP A 0 480 . 30.070   -1.069  -28.964  1.00 91.84 480 A 1 
ATOM 3734 O OD2 . ASP A 0 480 . 30.455   -3.200  -29.360  1.00 91.84 480 A 1 
ATOM 3735 N N   . LEU A 0 481 . 31.651   0.705   -26.888  1.00 93.59 481 A 1 
ATOM 3736 C CA  . LEU A 0 481 . 31.278   0.968   -25.485  1.00 93.59 481 A 1 
ATOM 3737 C C   . LEU A 0 481 . 29.753   0.937   -25.268  1.00 93.59 481 A 1 
ATOM 3738 C CB  . LEU A 0 481 . 31.898   2.311   -25.035  1.00 93.59 481 A 1 
ATOM 3739 O O   . LEU A 0 481 . 29.053   1.927   -25.489  1.00 93.59 481 A 1 
ATOM 3740 C CG  . LEU A 0 481 . 31.521   2.772   -23.608  1.00 93.59 481 A 1 
ATOM 3741 C CD1 . LEU A 0 481 . 32.006   1.819   -22.513  1.00 93.59 481 A 1 
ATOM 3742 C CD2 . LEU A 0 481 . 32.123   4.145   -23.305  1.00 93.59 481 A 1 
ATOM 3743 N N   . GLU A 0 482 . 29.242   -0.154  -24.685  1.00 97.37 482 A 1 
ATOM 3744 C CA  . GLU A 0 482 . 27.822   -0.325  -24.324  1.00 97.37 482 A 1 
ATOM 3745 C C   . GLU A 0 482 . 27.609   -0.247  -22.798  1.00 97.37 482 A 1 
ATOM 3746 C CB  . GLU A 0 482 . 27.282   -1.660  -24.882  1.00 97.37 482 A 1 
ATOM 3747 O O   . GLU A 0 482 . 28.196   -1.014  -22.025  1.00 97.37 482 A 1 
ATOM 3748 C CG  . GLU A 0 482 . 25.743   -1.789  -24.824  1.00 97.37 482 A 1 
ATOM 3749 C CD  . GLU A 0 482 . 25.265   -3.254  -24.889  1.00 97.37 482 A 1 
ATOM 3750 O OE1 . GLU A 0 482 . 24.387   -3.669  -24.088  1.00 97.37 482 A 1 
ATOM 3751 O OE2 . GLU A 0 482 . 25.851   -4.110  -25.580  1.00 97.37 482 A 1 
ATOM 3752 N N   . VAL A 0 483 . 26.698   0.617   -22.337  1.00 95.05 483 A 1 
ATOM 3753 C CA  . VAL A 0 483 . 26.271   0.715   -20.929  1.00 95.05 483 A 1 
ATOM 3754 C C   . VAL A 0 483 . 24.750   0.619   -20.817  1.00 95.05 483 A 1 
ATOM 3755 C CB  . VAL A 0 483 . 26.785   2.005   -20.257  1.00 95.05 483 A 1 
ATOM 3756 O O   . VAL A 0 483 . 24.025   1.446   -21.361  1.00 95.05 483 A 1 
ATOM 3757 C CG1 . VAL A 0 483 . 26.406   2.049   -18.765  1.00 95.05 483 A 1 
ATOM 3758 C CG2 . VAL A 0 483 . 28.312   2.137   -20.348  1.00 95.05 483 A 1 
ATOM 3759 N N   . ASP A 0 484 . 24.275   -0.342  -20.030  1.00 95.61 484 A 1 
ATOM 3760 C CA  . ASP A 0 484 . 22.858   -0.558  -19.707  1.00 95.61 484 A 1 
ATOM 3761 C C   . ASP A 0 484 . 22.658   -0.430  -18.187  1.00 95.61 484 A 1 
ATOM 3762 C CB  . ASP A 0 484 . 22.442   -1.935  -20.256  1.00 95.61 484 A 1 
ATOM 3763 O O   . ASP A 0 484 . 23.407   -1.023  -17.408  1.00 95.61 484 A 1 
ATOM 3764 C CG  . ASP A 0 484 . 20.998   -2.342  -19.941  1.00 95.61 484 A 1 
ATOM 3765 O OD1 . ASP A 0 484 . 20.155   -1.440  -19.745  1.00 95.61 484 A 1 
ATOM 3766 O OD2 . ASP A 0 484 . 20.760   -3.571  -19.891  1.00 95.61 484 A 1 
ATOM 3767 N N   . GLU A 0 485 . 21.690   0.371   -17.750  1.00 86.13 485 A 1 
ATOM 3768 C CA  . GLU A 0 485 . 21.359   0.667   -16.352  1.00 86.13 485 A 1 
ATOM 3769 C C   . GLU A 0 485 . 19.833   0.708   -16.180  1.00 86.13 485 A 1 
ATOM 3770 C CB  . GLU A 0 485 . 21.962   2.026   -15.934  1.00 86.13 485 A 1 
ATOM 3771 O O   . GLU A 0 485 . 19.144   1.450   -16.873  1.00 86.13 485 A 1 
ATOM 3772 C CG  . GLU A 0 485 . 23.482   1.992   -15.708  1.00 86.13 485 A 1 
ATOM 3773 C CD  . GLU A 0 485 . 24.121   3.377   -15.508  1.00 86.13 485 A 1 
ATOM 3774 O OE1 . GLU A 0 485 . 25.367   3.458   -15.395  1.00 86.13 485 A 1 
ATOM 3775 O OE2 . GLU A 0 485 . 23.446   4.426   -15.520  1.00 86.13 485 A 1 
ATOM 3776 N N   . SER A 0 486 . 19.275   -0.034  -15.224  1.00 88.85 486 A 1 
ATOM 3777 C CA  . SER A 0 486 . 17.828   -0.051  -14.958  1.00 88.85 486 A 1 
ATOM 3778 C C   . SER A 0 486 . 17.496   -0.231  -13.479  1.00 88.85 486 A 1 
ATOM 3779 C CB  . SER A 0 486 . 17.122   -1.110  -15.812  1.00 88.85 486 A 1 
ATOM 3780 O O   . SER A 0 486 . 18.292   -0.751  -12.703  1.00 88.85 486 A 1 
ATOM 3781 O OG  . SER A 0 486 . 17.736   -2.375  -15.676  1.00 88.85 486 A 1 
ATOM 3782 N N   . TYR A 0 487 . 16.319   0.243   -13.083  1.00 79.56 487 A 1 
ATOM 3783 C CA  . TYR A 0 487 . 15.789   0.318   -11.725  1.00 79.56 487 A 1 
ATOM 3784 C C   . TYR A 0 487 . 14.258   0.213   -11.786  1.00 79.56 487 A 1 
ATOM 3785 C CB  . TYR A 0 487 . 16.193   1.671   -11.124  1.00 79.56 487 A 1 
ATOM 3786 O O   . TYR A 0 487 . 13.623   0.877   -12.603  1.00 79.56 487 A 1 
ATOM 3787 C CG  . TYR A 0 487 . 15.759   1.912   -9.688   1.00 79.56 487 A 1 
ATOM 3788 C CD1 . TYR A 0 487 . 14.718   2.817   -9.396   1.00 79.56 487 A 1 
ATOM 3789 C CD2 . TYR A 0 487 . 16.387   1.212   -8.642   1.00 79.56 487 A 1 
ATOM 3790 C CE1 . TYR A 0 487 . 14.307   3.012   -8.062   1.00 79.56 487 A 1 
ATOM 3791 C CE2 . TYR A 0 487 . 15.968   1.387   -7.311   1.00 79.56 487 A 1 
ATOM 3792 O OH  . TYR A 0 487 . 14.490   2.432   -5.739   1.00 79.56 487 A 1 
ATOM 3793 C CZ  . TYR A 0 487 . 14.920   2.286   -7.019   1.00 79.56 487 A 1 
ATOM 3794 N N   . GLU A 0 488 . 13.654   -0.583  -10.915  1.00 77.81 488 A 1 
ATOM 3795 C CA  . GLU A 0 488 . 12.212   -0.778  -10.798  1.00 77.81 488 A 1 
ATOM 3796 C C   . GLU A 0 488 . 11.790   -0.952  -9.333   1.00 77.81 488 A 1 
ATOM 3797 C CB  . GLU A 0 488 . 11.718   -1.990  -11.613  1.00 77.81 488 A 1 
ATOM 3798 O O   . GLU A 0 488 . 12.578   -1.330  -8.471   1.00 77.81 488 A 1 
ATOM 3799 C CG  . GLU A 0 488 . 12.093   -1.982  -13.107  1.00 77.81 488 A 1 
ATOM 3800 C CD  . GLU A 0 488 . 11.113   -2.782  -13.980  1.00 77.81 488 A 1 
ATOM 3801 O OE1 . GLU A 0 488 . 10.952   -2.421  -15.169  1.00 77.81 488 A 1 
ATOM 3802 O OE2 . GLU A 0 488 . 10.287   -3.568  -13.464  1.00 77.81 488 A 1 
ATOM 3803 N N   . GLN A 0 489 . 10.517   -0.688  -9.075   1.00 66.78 489 A 1 
ATOM 3804 C CA  . GLN A 0 489 . 9.787    -0.742  -7.817   1.00 66.78 489 A 1 
ATOM 3805 C C   . GLN A 0 489 . 8.299    -0.753  -8.214   1.00 66.78 489 A 1 
ATOM 3806 C CB  . GLN A 0 489 . 10.234   0.464   -6.952   1.00 66.78 489 A 1 
ATOM 3807 O O   . GLN A 0 489 . 7.927    -0.079  -9.164   1.00 66.78 489 A 1 
ATOM 3808 C CG  . GLN A 0 489 . 9.498    0.730   -5.627   1.00 66.78 489 A 1 
ATOM 3809 C CD  . GLN A 0 489 . 10.310   1.649   -4.698   1.00 66.78 489 A 1 
ATOM 3810 N NE2 . GLN A 0 489 . 11.486   1.277   -4.256   1.00 66.78 489 A 1 
ATOM 3811 O OE1 . GLN A 0 489 . 9.915    2.752   -4.341   1.00 66.78 489 A 1 
ATOM 3812 N N   . THR A 0 490 . 7.442    -1.520  -7.548   1.00 71.87 490 A 1 
ATOM 3813 C CA  . THR A 0 490 . 6.005    -1.793  -7.824   1.00 71.87 490 A 1 
ATOM 3814 C C   . THR A 0 490 . 5.392    -2.229  -6.525   1.00 71.87 490 A 1 
ATOM 3815 C CB  . THR A 0 490 . 5.742    -2.961  -8.790   1.00 71.87 490 A 1 
ATOM 3816 O O   . THR A 0 490 . 6.111    -2.906  -5.829   1.00 71.87 490 A 1 
ATOM 3817 C CG2 . THR A 0 490 . 4.317    -3.009  -9.355   1.00 71.87 490 A 1 
ATOM 3818 O OG1 . THR A 0 490 . 6.627    -2.960  -9.870   1.00 71.87 490 A 1 
ATOM 3819 N N   . TRP A 0 491 . 4.102    -1.991  -6.264   1.00 60.14 491 A 1 
ATOM 3820 C CA  . TRP A 0 491 . 3.290    -2.794  -5.349   1.00 60.14 491 A 1 
ATOM 3821 C C   . TRP A 0 491 . 1.760    -2.753  -5.801   1.00 60.14 491 A 1 
ATOM 3822 C CB  . TRP A 0 491 . 3.663    -2.545  -3.846   1.00 60.14 491 A 1 
ATOM 3823 O O   . TRP A 0 491 . 1.493    -2.206  -6.871   1.00 60.14 491 A 1 
ATOM 3824 C CG  . TRP A 0 491 . 4.921    -1.905  -3.249   1.00 60.14 491 A 1 
ATOM 3825 C CD1 . TRP A 0 491 . 6.153    -2.474  -3.178   1.00 60.14 491 A 1 
ATOM 3826 C CD2 . TRP A 0 491 . 5.062    -0.721  -2.378   1.00 60.14 491 A 1 
ATOM 3827 C CE2 . TRP A 0 491 . 6.446    -0.541  -2.051   1.00 60.14 491 A 1 
ATOM 3828 C CE3 . TRP A 0 491 . 4.170    0.194   -1.767   1.00 60.14 491 A 1 
ATOM 3829 N NE1 . TRP A 0 491 . 7.077    -1.608  -2.631   1.00 60.14 491 A 1 
ATOM 3830 C CH2 . TRP A 0 491 . 6.007    1.429   -0.723   1.00 60.14 491 A 1 
ATOM 3831 C CZ2 . TRP A 0 491 . 6.923    0.514   -1.261   1.00 60.14 491 A 1 
ATOM 3832 C CZ3 . TRP A 0 491 . 4.634    1.253   -0.960   1.00 60.14 491 A 1 
ATOM 3833 N N   . ALA A 0 492 . 0.743    -3.308  -5.082   1.00 76.53 492 A 1 
ATOM 3834 C CA  . ALA A 0 492 . -0.559   -3.838  -5.642   1.00 76.53 492 A 1 
ATOM 3835 C C   . ALA A 0 492 . -2.010   -3.276  -5.288   1.00 76.53 492 A 1 
ATOM 3836 C CB  . ALA A 0 492 . -0.535   -5.305  -5.274   1.00 76.53 492 A 1 
ATOM 3837 O O   . ALA A 0 492 . -2.200   -2.066  -5.215   1.00 76.53 492 A 1 
ATOM 3838 N N   . LYS A 0 493 . -3.077   -4.133  -5.115   1.00 85.66 493 A 1 
ATOM 3839 C CA  . LYS A 0 493 . -4.531   -3.923  -4.696   1.00 85.66 493 A 1 
ATOM 3840 C C   . LYS A 0 493 . -5.225   -5.238  -4.183   1.00 85.66 493 A 1 
ATOM 3841 C CB  . LYS A 0 493 . -5.367   -3.351  -5.866   1.00 85.66 493 A 1 
ATOM 3842 O O   . LYS A 0 493 . -4.756   -6.310  -4.534   1.00 85.66 493 A 1 
ATOM 3843 C CG  . LYS A 0 493 . -5.353   -1.850  -6.146   1.00 85.66 493 A 1 
ATOM 3844 C CD  . LYS A 0 493 . -6.590   -1.051  -5.701   1.00 85.66 493 A 1 
ATOM 3845 C CE  . LYS A 0 493 . -6.294   0.460   -5.744   1.00 85.66 493 A 1 
ATOM 3846 N NZ  . LYS A 0 493 . -5.506   0.822   -6.955   1.00 85.66 493 A 1 
ATOM 3847 N N   . SER A 0 494 . -6.305   -5.211  -3.361   1.00 83.15 494 A 1 
ATOM 3848 C CA  . SER A 0 494 . -7.210   -6.368  -3.030   1.00 83.15 494 A 1 
ATOM 3849 C C   . SER A 0 494 . -8.464   -6.038  -2.169   1.00 83.15 494 A 1 
ATOM 3850 C CB  . SER A 0 494 . -6.460   -7.499  -2.295   1.00 83.15 494 A 1 
ATOM 3851 O O   . SER A 0 494 . -8.524   -4.950  -1.601   1.00 83.15 494 A 1 
ATOM 3852 O OG  . SER A 0 494 . -6.402   -7.314  -0.895   1.00 83.15 494 A 1 
ATOM 3853 N N   . TYR A 0 495 . -9.394   -7.004  -1.991   1.00 91.62 495 A 1 
ATOM 3854 C CA  . TYR A 0 495 . -10.577  -7.021  -1.089   1.00 91.62 495 A 1 
ATOM 3855 C C   . TYR A 0 495 . -10.978  -8.453  -0.632   1.00 91.62 495 A 1 
ATOM 3856 C CB  . TYR A 0 495 . -11.786  -6.385  -1.790   1.00 91.62 495 A 1 
ATOM 3857 O O   . TYR A 0 495 . -10.738  -9.406  -1.366   1.00 91.62 495 A 1 
ATOM 3858 C CG  . TYR A 0 495 . -11.608  -4.913  -2.090   1.00 91.62 495 A 1 
ATOM 3859 C CD1 . TYR A 0 495 . -11.828  -3.967  -1.072   1.00 91.62 495 A 1 
ATOM 3860 C CD2 . TYR A 0 495 . -11.152  -4.497  -3.356   1.00 91.62 495 A 1 
ATOM 3861 C CE1 . TYR A 0 495 . -11.563  -2.605  -1.306   1.00 91.62 495 A 1 
ATOM 3862 C CE2 . TYR A 0 495 . -10.874  -3.138  -3.593   1.00 91.62 495 A 1 
ATOM 3863 O OH  . TYR A 0 495 . -10.783  -0.881  -2.773   1.00 91.62 495 A 1 
ATOM 3864 C CZ  . TYR A 0 495 . -11.068  -2.194  -2.563   1.00 91.62 495 A 1 
ATOM 3865 N N   . ASP A 0 496 . -11.609  -8.621  0.537    1.00 88.47 496 A 1 
ATOM 3866 C CA  . ASP A 0 496 . -12.072  -9.919  1.089    1.00 88.47 496 A 1 
ATOM 3867 C C   . ASP A 0 496 . -13.212  -9.736  2.120    1.00 88.47 496 A 1 
ATOM 3868 C CB  . ASP A 0 496 . -10.871  -10.606 1.757    1.00 88.47 496 A 1 
ATOM 3869 O O   . ASP A 0 496 . -13.279  -8.660  2.725    1.00 88.47 496 A 1 
ATOM 3870 C CG  . ASP A 0 496 . -11.040  -12.113 1.911    1.00 88.47 496 A 1 
ATOM 3871 O OD1 . ASP A 0 496 . -10.780  -12.598 3.024    1.00 88.47 496 A 1 
ATOM 3872 O OD2 . ASP A 0 496 . -11.265  -12.774 0.874    1.00 88.47 496 A 1 
ATOM 3873 N N   . ALA A 0 497 . -14.094  -10.729 2.316    1.00 95.59 497 A 1 
ATOM 3874 C CA  . ALA A 0 497 . -15.165  -10.725 3.327    1.00 95.59 497 A 1 
ATOM 3875 C C   . ALA A 0 497 . -15.734  -12.128 3.664    1.00 95.59 497 A 1 
ATOM 3876 C CB  . ALA A 0 497 . -16.313  -9.827  2.838    1.00 95.59 497 A 1 
ATOM 3877 O O   . ALA A 0 497 . -16.017  -12.913 2.755    1.00 95.59 497 A 1 
ATOM 3878 N N   . GLU A 0 498 . -16.010  -12.401 4.946    1.00 95.02 498 A 1 
ATOM 3879 C CA  . GLU A 0 498 . -16.665  -13.631 5.440    1.00 95.02 498 A 1 
ATOM 3880 C C   . GLU A 0 498 . -17.778  -13.322 6.464    1.00 95.02 498 A 1 
ATOM 3881 C CB  . GLU A 0 498 . -15.663  -14.607 6.096    1.00 95.02 498 A 1 
ATOM 3882 O O   . GLU A 0 498 . -17.691  -12.318 7.170    1.00 95.02 498 A 1 
ATOM 3883 C CG  . GLU A 0 498 . -14.266  -14.735 5.459    1.00 95.02 498 A 1 
ATOM 3884 C CD  . GLU A 0 498 . -13.587  -16.063 5.851    1.00 95.02 498 A 1 
ATOM 3885 O OE1 . GLU A 0 498 . -12.984  -16.714 4.966    1.00 95.02 498 A 1 
ATOM 3886 O OE2 . GLU A 0 498 . -13.724  -16.490 7.020    1.00 95.02 498 A 1 
ATOM 3887 N N   . SER A 0 499 . -18.789  -14.195 6.583    1.00 97.07 499 A 1 
ATOM 3888 C CA  . SER A 0 499 . -19.823  -14.129 7.641    1.00 97.07 499 A 1 
ATOM 3889 C C   . SER A 0 499 . -20.320  -15.520 8.078    1.00 97.07 499 A 1 
ATOM 3890 C CB  . SER A 0 499 . -21.006  -13.257 7.204    1.00 97.07 499 A 1 
ATOM 3891 O O   . SER A 0 499 . -20.343  -16.458 7.272    1.00 97.07 499 A 1 
ATOM 3892 O OG  . SER A 0 499 . -21.599  -13.793 6.035    1.00 97.07 499 A 1 
ATOM 3893 N N   . TYR A 0 500 . -20.717  -15.673 9.346    1.00 96.63 500 A 1 
ATOM 3894 C CA  . TYR A 0 500 . -21.159  -16.942 9.946    1.00 96.63 500 A 1 
ATOM 3895 C C   . TYR A 0 500 . -22.188  -16.748 11.071   1.00 96.63 500 A 1 
ATOM 3896 C CB  . TYR A 0 500 . -19.929  -17.665 10.521   1.00 96.63 500 A 1 
ATOM 3897 O O   . TYR A 0 500 . -21.939  -15.948 11.969   1.00 96.63 500 A 1 
ATOM 3898 C CG  . TYR A 0 500 . -20.222  -19.031 11.118   1.00 96.63 500 A 1 
ATOM 3899 C CD1 . TYR A 0 500 . -20.113  -19.256 12.503   1.00 96.63 500 A 1 
ATOM 3900 C CD2 . TYR A 0 500 . -20.620  -20.079 10.273   1.00 96.63 500 A 1 
ATOM 3901 C CE1 . TYR A 0 500 . -20.383  -20.534 13.031   1.00 96.63 500 A 1 
ATOM 3902 C CE2 . TYR A 0 500 . -20.906  -21.355 10.791   1.00 96.63 500 A 1 
ATOM 3903 O OH  . TYR A 0 500 . -21.040  -22.818 12.687   1.00 96.63 500 A 1 
ATOM 3904 C CZ  . TYR A 0 500 . -20.784  -21.584 12.175   1.00 96.63 500 A 1 
ATOM 3905 N N   . ASP A 0 501 . -23.261  -17.555 11.093   1.00 96.30 501 A 1 
ATOM 3906 C CA  . ASP A 0 501 . -24.268  -17.573 12.171   1.00 96.30 501 A 1 
ATOM 3907 C C   . ASP A 0 501 . -24.465  -18.968 12.797   1.00 96.30 501 A 1 
ATOM 3908 C CB  . ASP A 0 501 . -25.669  -17.153 11.696   1.00 96.30 501 A 1 
ATOM 3909 O O   . ASP A 0 501 . -24.536  -19.984 12.095   1.00 96.30 501 A 1 
ATOM 3910 C CG  . ASP A 0 501 . -25.781  -15.867 10.889   1.00 96.30 501 A 1 
ATOM 3911 O OD1 . ASP A 0 501 . -25.515  -14.790 11.459   1.00 96.30 501 A 1 
ATOM 3912 O OD2 . ASP A 0 501 . -26.280  -15.999 9.741    1.00 96.30 501 A 1 
ATOM 3913 N N   . GLU A 0 502 . -24.740  -19.002 14.104   1.00 96.03 502 A 1 
ATOM 3914 C CA  . GLU A 0 502 . -25.414  -20.114 14.795   1.00 96.03 502 A 1 
ATOM 3915 C C   . GLU A 0 502 . -26.572  -19.594 15.658   1.00 96.03 502 A 1 
ATOM 3916 C CB  . GLU A 0 502 . -24.458  -20.918 15.701   1.00 96.03 502 A 1 
ATOM 3917 O O   . GLU A 0 502 . -26.425  -18.571 16.323   1.00 96.03 502 A 1 
ATOM 3918 C CG  . GLU A 0 502 . -23.114  -21.290 15.060   1.00 96.03 502 A 1 
ATOM 3919 C CD  . GLU A 0 502 . -22.354  -22.415 15.784   1.00 96.03 502 A 1 
ATOM 3920 O OE1 . GLU A 0 502 . -21.305  -22.847 15.247   1.00 96.03 502 A 1 
ATOM 3921 O OE2 . GLU A 0 502 . -22.910  -23.133 16.648   1.00 96.03 502 A 1 
ATOM 3922 N N   . TRP A 0 503 . -27.702  -20.308 15.722   1.00 95.43 503 A 1 
ATOM 3923 C CA  . TRP A 0 503 . -28.774  -19.995 16.680   1.00 95.43 503 A 1 
ATOM 3924 C C   . TRP A 0 503 . -29.584  -21.223 17.116   1.00 95.43 503 A 1 
ATOM 3925 C CB  . TRP A 0 503 . -29.698  -18.907 16.112   1.00 95.43 503 A 1 
ATOM 3926 O O   . TRP A 0 503 . -29.736  -22.187 16.361   1.00 95.43 503 A 1 
ATOM 3927 C CG  . TRP A 0 503 . -30.458  -19.281 14.875   1.00 95.43 503 A 1 
ATOM 3928 C CD1 . TRP A 0 503 . -30.021  -19.103 13.610   1.00 95.43 503 A 1 
ATOM 3929 C CD2 . TRP A 0 503 . -31.774  -19.906 14.760   1.00 95.43 503 A 1 
ATOM 3930 C CE2 . TRP A 0 503 . -32.064  -20.091 13.375   1.00 95.43 503 A 1 
ATOM 3931 C CE3 . TRP A 0 503 . -32.751  -20.337 15.684   1.00 95.43 503 A 1 
ATOM 3932 N NE1 . TRP A 0 503 . -30.966  -19.570 12.719   1.00 95.43 503 A 1 
ATOM 3933 C CH2 . TRP A 0 503 . -34.203  -21.113 13.879   1.00 95.43 503 A 1 
ATOM 3934 C CZ2 . TRP A 0 503 . -33.254  -20.692 12.930   1.00 95.43 503 A 1 
ATOM 3935 C CZ3 . TRP A 0 503 . -33.955  -20.921 15.249   1.00 95.43 503 A 1 
ATOM 3936 N N   . ASP A 0 504 . -30.139  -21.156 18.329   1.00 90.46 504 A 1 
ATOM 3937 C CA  . ASP A 0 504 . -31.067  -22.135 18.909   1.00 90.46 504 A 1 
ATOM 3938 C C   . ASP A 0 504 . -32.240  -21.442 19.629   1.00 90.46 504 A 1 
ATOM 3939 C CB  . ASP A 0 504 . -30.312  -23.080 19.866   1.00 90.46 504 A 1 
ATOM 3940 O O   . ASP A 0 504 . -32.112  -20.320 20.130   1.00 90.46 504 A 1 
ATOM 3941 C CG  . ASP A 0 504 . -31.102  -24.350 20.221   1.00 90.46 504 A 1 
ATOM 3942 O OD1 . ASP A 0 504 . -31.984  -24.743 19.422   1.00 90.46 504 A 1 
ATOM 3943 O OD2 . ASP A 0 504 . -30.789  -24.960 21.268   1.00 90.46 504 A 1 
ATOM 3944 N N   . ASN A 0 505 . -33.395  -22.106 19.667   1.00 89.78 505 A 1 
ATOM 3945 C CA  . ASN A 0 505 . -34.635  -21.625 20.276   1.00 89.78 505 A 1 
ATOM 3946 C C   . ASN A 0 505 . -35.445  -22.800 20.838   1.00 89.78 505 A 1 
ATOM 3947 C CB  . ASN A 0 505 . -35.444  -20.864 19.208   1.00 89.78 505 A 1 
ATOM 3948 O O   . ASN A 0 505 . -35.900  -23.655 20.074   1.00 89.78 505 A 1 
ATOM 3949 C CG  . ASN A 0 505 . -36.688  -20.191 19.763   1.00 89.78 505 A 1 
ATOM 3950 N ND2 . ASN A 0 505 . -37.723  -20.924 20.105   1.00 89.78 505 A 1 
ATOM 3951 O OD1 . ASN A 0 505 . -36.738  -18.977 19.861   1.00 89.78 505 A 1 
ATOM 3952 N N   . LEU A 0 506 . -35.700  -22.793 22.144   1.00 87.53 506 A 1 
ATOM 3953 C CA  . LEU A 0 506 . -36.339  -23.871 22.895   1.00 87.53 506 A 1 
ATOM 3954 C C   . LEU A 0 506 . -37.474  -23.335 23.785   1.00 87.53 506 A 1 
ATOM 3955 C CB  . LEU A 0 506 . -35.218  -24.539 23.717   1.00 87.53 506 A 1 
ATOM 3956 O O   . LEU A 0 506 . -37.198  -22.652 24.764   1.00 87.53 506 A 1 
ATOM 3957 C CG  . LEU A 0 506 . -35.686  -25.622 24.697   1.00 87.53 506 A 1 
ATOM 3958 C CD1 . LEU A 0 506 . -36.313  -26.816 23.981   1.00 87.53 506 A 1 
ATOM 3959 C CD2 . LEU A 0 506 . -34.496  -26.137 25.512   1.00 87.53 506 A 1 
ATOM 3960 N N   . ASP A 0 507 . -38.709  -23.729 23.475   1.00 85.86 507 A 1 
ATOM 3961 C CA  . ASP A 0 507 . -39.963  -23.407 24.184   1.00 85.86 507 A 1 
ATOM 3962 C C   . ASP A 0 507 . -40.391  -24.617 25.040   1.00 85.86 507 A 1 
ATOM 3963 C CB  . ASP A 0 507 . -41.006  -23.019 23.113   1.00 85.86 507 A 1 
ATOM 3964 O O   . ASP A 0 507 . -40.281  -25.772 24.597   1.00 85.86 507 A 1 
ATOM 3965 C CG  . ASP A 0 507 . -42.486  -22.930 23.533   1.00 85.86 507 A 1 
ATOM 3966 O OD1 . ASP A 0 507 . -42.850  -23.391 24.642   1.00 85.86 507 A 1 
ATOM 3967 O OD2 . ASP A 0 507 . -43.278  -22.531 22.648   1.00 85.86 507 A 1 
ATOM 3968 N N   . ARG A 0 508 . -40.824  -24.390 26.293   1.00 82.20 508 A 1 
ATOM 3969 C CA  . ARG A 0 508 . -41.166  -25.455 27.260   1.00 82.20 508 A 1 
ATOM 3970 C C   . ARG A 0 508 . -42.320  -25.116 28.232   1.00 82.20 508 A 1 
ATOM 3971 C CB  . ARG A 0 508 . -39.888  -25.883 27.998   1.00 82.20 508 A 1 
ATOM 3972 O O   . ARG A 0 508 . -42.228  -25.452 29.426   1.00 82.20 508 A 1 
ATOM 3973 C CG  . ARG A 0 508 . -38.800  -26.518 27.109   1.00 82.20 508 A 1 
ATOM 3974 C CD  . ARG A 0 508 . -37.586  -27.021 27.899   1.00 82.20 508 A 1 
ATOM 3975 N NE  . ARG A 0 508 . -38.021  -27.799 29.076   1.00 82.20 508 A 1 
ATOM 3976 N NH1 . ARG A 0 508 . -36.710  -26.839 30.702   1.00 82.20 508 A 1 
ATOM 3977 N NH2 . ARG A 0 508 . -38.807  -27.440 31.156   1.00 82.20 508 A 1 
ATOM 3978 C CZ  . ARG A 0 508 . -37.826  -27.380 30.308   1.00 82.20 508 A 1 
ATOM 3979 N N   . ASP A 0 509 . -43.383  -24.498 27.725   1.00 85.07 509 A 1 
ATOM 3980 C CA  . ASP A 0 509 . -44.539  -23.980 28.485   1.00 85.07 509 A 1 
ATOM 3981 C C   . ASP A 0 509 . -45.396  -25.052 29.229   1.00 85.07 509 A 1 
ATOM 3982 C CB  . ASP A 0 509 . -45.370  -23.115 27.513   1.00 85.07 509 A 1 
ATOM 3983 O O   . ASP A 0 509 . -45.484  -26.224 28.827   1.00 85.07 509 A 1 
ATOM 3984 C CG  . ASP A 0 509 . -46.400  -22.204 28.187   1.00 85.07 509 A 1 
ATOM 3985 O OD1 . ASP A 0 509 . -46.341  -22.075 29.434   1.00 85.07 509 A 1 
ATOM 3986 O OD2 . ASP A 0 509 . -47.340  -21.756 27.491   1.00 85.07 509 A 1 
ATOM 3987 N N   . LYS A 0 510 . -46.013  -24.683 30.369   1.00 84.79 510 A 1 
ATOM 3988 C CA  . LYS A 0 510 . -46.830  -25.551 31.260   1.00 84.79 510 A 1 
ATOM 3989 C C   . LYS A 0 510 . -47.878  -24.784 32.075   1.00 84.79 510 A 1 
ATOM 3990 C CB  . LYS A 0 510 . -45.942  -26.279 32.281   1.00 84.79 510 A 1 
ATOM 3991 O O   . LYS A 0 510 . -47.564  -23.815 32.759   1.00 84.79 510 A 1 
ATOM 3992 C CG  . LYS A 0 510 . -44.949  -27.244 31.638   1.00 84.79 510 A 1 
ATOM 3993 C CD  . LYS A 0 510 . -44.144  -27.988 32.694   1.00 84.79 510 A 1 
ATOM 3994 C CE  . LYS A 0 510 . -43.097  -28.796 31.933   1.00 84.79 510 A 1 
ATOM 3995 N NZ  . LYS A 0 510 . -42.050  -29.289 32.851   1.00 84.79 510 A 1 
ATOM 3996 N N   . TRP A 0 511 . -49.097  -25.324 32.189   1.00 82.28 511 A 1 
ATOM 3997 C CA  . TRP A 0 511 . -50.196  -24.658 32.914   1.00 82.28 511 A 1 
ATOM 3998 C C   . TRP A 0 511 . -51.187  -25.606 33.618   1.00 82.28 511 A 1 
ATOM 3999 C CB  . TRP A 0 511 . -50.914  -23.722 31.933   1.00 82.28 511 A 1 
ATOM 4000 O O   . TRP A 0 511 . -51.321  -26.787 33.285   1.00 82.28 511 A 1 
ATOM 4001 C CG  . TRP A 0 511 . -51.381  -24.370 30.666   1.00 82.28 511 A 1 
ATOM 4002 C CD1 . TRP A 0 511 . -50.688  -24.395 29.503   1.00 82.28 511 A 1 
ATOM 4003 C CD2 . TRP A 0 511 . -52.618  -25.100 30.409   1.00 82.28 511 A 1 
ATOM 4004 C CE2 . TRP A 0 511 . -52.611  -25.533 29.047   1.00 82.28 511 A 1 
ATOM 4005 C CE3 . TRP A 0 511 . -53.748  -25.434 31.191   1.00 82.28 511 A 1 
ATOM 4006 N NE1 . TRP A 0 511 . -51.394  -25.100 28.551   1.00 82.28 511 A 1 
ATOM 4007 C CH2 . TRP A 0 511 . -54.790  -26.570 29.300   1.00 82.28 511 A 1 
ATOM 4008 C CZ2 . TRP A 0 511 . -53.683  -26.249 28.493   1.00 82.28 511 A 1 
ATOM 4009 C CZ3 . TRP A 0 511 . -54.822  -26.165 30.647   1.00 82.28 511 A 1 
ATOM 4010 N N   . GLY A 0 512 . -51.925  -25.082 34.607   1.00 81.80 512 A 1 
ATOM 4011 C CA  . GLY A 0 512 . -52.953  -25.817 35.351   1.00 81.80 512 A 1 
ATOM 4012 C C   . GLY A 0 512 . -53.920  -24.955 36.174   1.00 81.80 512 A 1 
ATOM 4013 O O   . GLY A 0 512 . -53.581  -23.873 36.647   1.00 81.80 512 A 1 
ATOM 4014 N N   . ALA A 0 513 . -55.145  -25.447 36.384   1.00 75.88 513 A 1 
ATOM 4015 C CA  . ALA A 0 513 . -56.190  -24.730 37.121   1.00 75.88 513 A 1 
ATOM 4016 C C   . ALA A 0 513 . -57.123  -25.653 37.925   1.00 75.88 513 A 1 
ATOM 4017 C CB  . ALA A 0 513 . -56.983  -23.862 36.135   1.00 75.88 513 A 1 
ATOM 4018 O O   . ALA A 0 513 . -57.411  -26.782 37.524   1.00 75.88 513 A 1 
ATOM 4019 N N   . GLN A 0 514 . -57.641  -25.137 39.044   1.00 75.22 514 A 1 
ATOM 4020 C CA  . GLN A 0 514 . -58.559  -25.812 39.964   1.00 75.22 514 A 1 
ATOM 4021 C C   . GLN A 0 514 . -59.600  -24.827 40.532   1.00 75.22 514 A 1 
ATOM 4022 C CB  . GLN A 0 514 . -57.734  -26.488 41.074   1.00 75.22 514 A 1 
ATOM 4023 O O   . GLN A 0 514 . -59.287  -23.695 40.893   1.00 75.22 514 A 1 
ATOM 4024 C CG  . GLN A 0 514 . -58.585  -27.286 42.077   1.00 75.22 514 A 1 
ATOM 4025 C CD  . GLN A 0 514 . -57.739  -28.044 43.099   1.00 75.22 514 A 1 
ATOM 4026 N NE2 . GLN A 0 514 . -58.239  -28.269 44.295   1.00 75.22 514 A 1 
ATOM 4027 O OE1 . GLN A 0 514 . -56.628  -28.474 42.853   1.00 75.22 514 A 1 
ATOM 4028 N N   . ALA A 0 515 . -60.858  -25.249 40.655   1.00 69.55 515 A 1 
ATOM 4029 C CA  . ALA A 0 515 . -61.932  -24.437 41.239   1.00 69.55 515 A 1 
ATOM 4030 C C   . ALA A 0 515 . -62.827  -25.274 42.153   1.00 69.55 515 A 1 
ATOM 4031 C CB  . ALA A 0 515 . -62.739  -23.791 40.106   1.00 69.55 515 A 1 
ATOM 4032 O O   . ALA A 0 515 . -63.072  -26.443 41.851   1.00 69.55 515 A 1 
ATOM 4033 N N   . TRP A 0 516 . -63.328  -24.673 43.236   1.00 74.34 516 A 1 
ATOM 4034 C CA  . TRP A 0 516 . -64.254  -25.302 44.180   1.00 74.34 516 A 1 
ATOM 4035 C C   . TRP A 0 516 . -65.217  -24.291 44.816   1.00 74.34 516 A 1 
ATOM 4036 C CB  . TRP A 0 516 . -63.470  -26.082 45.249   1.00 74.34 516 A 1 
ATOM 4037 O O   . TRP A 0 516 . -64.924  -23.097 44.907   1.00 74.34 516 A 1 
ATOM 4038 C CG  . TRP A 0 516 . -62.420  -25.338 46.032   1.00 74.34 516 A 1 
ATOM 4039 C CD1 . TRP A 0 516 . -61.114  -25.247 45.691   1.00 74.34 516 A 1 
ATOM 4040 C CD2 . TRP A 0 516 . -62.547  -24.611 47.297   1.00 74.34 516 A 1 
ATOM 4041 C CE2 . TRP A 0 516 . -61.247  -24.170 47.697   1.00 74.34 516 A 1 
ATOM 4042 C CE3 . TRP A 0 516 . -63.624  -24.277 48.149   1.00 74.34 516 A 1 
ATOM 4043 N NE1 . TRP A 0 516 . -60.416  -24.564 46.668   1.00 74.34 516 A 1 
ATOM 4044 C CH2 . TRP A 0 516 . -62.121  -23.136 49.706   1.00 74.34 516 A 1 
ATOM 4045 C CZ2 . TRP A 0 516 . -61.025  -23.457 48.886   1.00 74.34 516 A 1 
ATOM 4046 C CZ3 . TRP A 0 516 . -63.416  -23.540 49.333   1.00 74.34 516 A 1 
ATOM 4047 N N   . GLY A 0 517 . -66.369  -24.769 45.280   1.00 72.74 517 A 1 
ATOM 4048 C CA  . GLY A 0 517 . -67.350  -23.937 45.975   1.00 72.74 517 A 1 
ATOM 4049 C C   . GLY A 0 517 . -68.353  -24.738 46.797   1.00 72.74 517 A 1 
ATOM 4050 O O   . GLY A 0 517 . -68.421  -25.964 46.676   1.00 72.74 517 A 1 
ATOM 4051 N N   . LYS A 0 518 . -69.089  -24.014 47.641   1.00 64.33 518 A 1 
ATOM 4052 C CA  . LYS A 0 518 . -70.240  -24.476 48.415   1.00 64.33 518 A 1 
ATOM 4053 C C   . LYS A 0 518 . -71.333  -23.418 48.394   1.00 64.33 518 A 1 
ATOM 4054 C CB  . LYS A 0 518 . -69.873  -24.715 49.879   1.00 64.33 518 A 1 
ATOM 4055 O O   . LYS A 0 518 . -71.061  -22.277 48.782   1.00 64.33 518 A 1 
ATOM 4056 C CG  . LYS A 0 518 . -68.819  -25.800 50.072   1.00 64.33 518 A 1 
ATOM 4057 C CD  . LYS A 0 518 . -68.601  -25.976 51.571   1.00 64.33 518 A 1 
ATOM 4058 C CE  . LYS A 0 518 . -67.568  -27.073 51.793   1.00 64.33 518 A 1 
ATOM 4059 N NZ  . LYS A 0 518 . -67.428  -27.350 53.238   1.00 64.33 518 A 1 
ATOM 4060 N N   . ASP A 0 519 . -72.519  -23.845 48.003   1.00 58.65 519 A 1 
ATOM 4061 C CA  . ASP A 0 519 . -73.787  -23.171 48.276   1.00 58.65 519 A 1 
ATOM 4062 C C   . ASP A 0 519 . -74.240  -23.458 49.720   1.00 58.65 519 A 1 
ATOM 4063 C CB  . ASP A 0 519 . -74.831  -23.594 47.226   1.00 58.65 519 A 1 
ATOM 4064 O O   . ASP A 0 519 . -73.760  -24.398 50.373   1.00 58.65 519 A 1 
ATOM 4065 C CG  . ASP A 0 519 . -74.749  -25.085 46.883   1.00 58.65 519 A 1 
ATOM 4066 O OD1 . ASP A 0 519 . -74.986  -25.904 47.799   1.00 58.65 519 A 1 
ATOM 4067 O OD2 . ASP A 0 519 . -74.293  -25.401 45.754   1.00 58.65 519 A 1 
ATOM 4068 N N   . ARG A 0 520 . -75.080  -22.573 50.263   1.00 50.82 520 A 1 
ATOM 4069 C CA  . ARG A 0 520 . -75.651  -22.625 51.617   1.00 50.82 520 A 1 
ATOM 4070 C C   . ARG A 0 520 . -77.044  -21.986 51.672   1.00 50.82 520 A 1 
ATOM 4071 C CB  . ARG A 0 520 . -74.687  -21.982 52.633   1.00 50.82 520 A 1 
ATOM 4072 O O   . ARG A 0 520 . -77.345  -21.262 52.631   1.00 50.82 520 A 1 
ATOM 4073 C CG  . ARG A 0 520 . -73.409  -22.809 52.831   1.00 50.82 520 A 1 
ATOM 4074 C CD  . ARG A 0 520 . -72.598  -22.385 54.052   1.00 50.82 520 A 1 
ATOM 4075 N NE  . ARG A 0 520 . -73.398  -22.490 55.290   1.00 50.82 520 A 1 
ATOM 4076 N NH1 . ARG A 0 520 . -73.048  -20.353 56.044   1.00 50.82 520 A 1 
ATOM 4077 N NH2 . ARG A 0 520 . -74.515  -21.668 57.081   1.00 50.82 520 A 1 
ATOM 4078 C CZ  . ARG A 0 520 . -73.639  -21.509 56.134   1.00 50.82 520 A 1 
ATOM 4079 N N   . ASP A 0 521 . -77.883  -22.296 50.683   1.00 49.59 521 A 1 
ATOM 4080 C CA  . ASP A 0 521 . -79.314  -21.984 50.642   1.00 49.59 521 A 1 
ATOM 4081 C C   . ASP A 0 521 . -79.964  -22.091 52.036   1.00 49.59 521 A 1 
ATOM 4082 C CB  . ASP A 0 521 . -80.046  -22.943 49.679   1.00 49.59 521 A 1 
ATOM 4083 O O   . ASP A 0 521 . -79.782  -23.056 52.790   1.00 49.59 521 A 1 
ATOM 4084 C CG  . ASP A 0 521 . -79.845  -22.643 48.188   1.00 49.59 521 A 1 
ATOM 4085 O OD1 . ASP A 0 521 . -78.697  -22.344 47.803   1.00 49.59 521 A 1 
ATOM 4086 O OD2 . ASP A 0 521 . -80.859  -22.708 47.449   1.00 49.59 521 A 1 
ATOM 4087 N N   . LEU A 0 522 . -80.762  -21.086 52.413   1.00 39.88 522 A 1 
ATOM 4088 C CA  . LEU A 0 522 . -81.437  -21.083 53.713   1.00 39.88 522 A 1 
ATOM 4089 C C   . LEU A 0 522 . -82.721  -21.938 53.685   1.00 39.88 522 A 1 
ATOM 4090 C CB  . LEU A 0 522 . -81.626  -19.646 54.240   1.00 39.88 522 A 1 
ATOM 4091 O O   . LEU A 0 522 . -83.830  -21.433 53.911   1.00 39.88 522 A 1 
ATOM 4092 C CG  . LEU A 0 522 . -81.663  -19.652 55.782   1.00 39.88 522 A 1 
ATOM 4093 C CD1 . LEU A 0 522 . -80.262  -19.430 56.356   1.00 39.88 522 A 1 
ATOM 4094 C CD2 . LEU A 0 522 . -82.590  -18.579 56.347   1.00 39.88 522 A 1 
ATOM 4095 N N   . TYR A 0 523 . -82.576  -23.244 53.430   1.00 33.56 523 A 1 
ATOM 4096 C CA  . TYR A 0 523 . -83.657  -24.235 53.346   1.00 33.56 523 A 1 
ATOM 4097 C C   . TYR A 0 523 . -84.373  -24.439 54.700   1.00 33.56 523 A 1 
ATOM 4098 C CB  . TYR A 0 523 . -83.123  -25.533 52.720   1.00 33.56 523 A 1 
ATOM 4099 O O   . TYR A 0 523 . -84.176  -25.395 55.450   1.00 33.56 523 A 1 
ATOM 4100 C CG  . TYR A 0 523 . -84.212  -26.479 52.241   1.00 33.56 523 A 1 
ATOM 4101 C CD1 . TYR A 0 523 . -84.781  -27.421 53.120   1.00 33.56 523 A 1 
ATOM 4102 C CD2 . TYR A 0 523 . -84.651  -26.416 50.905   1.00 33.56 523 A 1 
ATOM 4103 C CE1 . TYR A 0 523 . -85.808  -28.275 52.677   1.00 33.56 523 A 1 
ATOM 4104 C CE2 . TYR A 0 523 . -85.680  -27.266 50.453   1.00 33.56 523 A 1 
ATOM 4105 O OH  . TYR A 0 523 . -87.252  -29.025 50.919   1.00 33.56 523 A 1 
ATOM 4106 C CZ  . TYR A 0 523 . -86.260  -28.194 51.341   1.00 33.56 523 A 1 
ATOM 4107 N N   . GLY A 0 524 . -85.215  -23.470 55.059   1.00 36.99 524 A 1 
ATOM 4108 C CA  . GLY A 0 524 . -85.888  -23.425 56.359   1.00 36.99 524 A 1 
ATOM 4109 C C   . GLY A 0 524 . -86.915  -22.305 56.544   1.00 36.99 524 A 1 
ATOM 4110 O O   . GLY A 0 524 . -87.696  -22.368 57.492   1.00 36.99 524 A 1 
ATOM 4111 N N   . ALA A 0 525 . -86.963  -21.312 55.648   1.00 31.21 525 A 1 
ATOM 4112 C CA  . ALA A 0 525 . -87.926  -20.205 55.695   1.00 31.21 525 A 1 
ATOM 4113 C C   . ALA A 0 525 . -88.932  -20.208 54.524   1.00 31.21 525 A 1 
ATOM 4114 C CB  . ALA A 0 525 . -87.163  -18.886 55.861   1.00 31.21 525 A 1 
ATOM 4115 O O   . ALA A 0 525 . -89.457  -19.158 54.153   1.00 31.21 525 A 1 
ATOM 4116 N N   . SER A 0 526 . -89.247  -21.380 53.955   1.00 34.23 526 A 1 
ATOM 4117 C CA  . SER A 0 526 . -90.325  -21.521 52.968   1.00 34.23 526 A 1 
ATOM 4118 C C   . SER A 0 526 . -91.672  -21.146 53.603   1.00 34.23 526 A 1 
ATOM 4119 C CB  . SER A 0 526 . -90.357  -22.945 52.390   1.00 34.23 526 A 1 
ATOM 4120 O O   . SER A 0 526 . -92.292  -21.954 54.305   1.00 34.23 526 A 1 
ATOM 4121 O OG  . SER A 0 526 . -90.633  -23.893 53.403   1.00 34.23 526 A 1 
ATOM 4122 N N   . SER A 0 527 . -92.125  -19.911 53.385   1.00 36.67 527 A 1 
ATOM 4123 C CA  . SER A 0 527 . -93.406  -19.435 53.898   1.00 36.67 527 A 1 
ATOM 4124 C C   . SER A 0 527 . -94.537  -20.280 53.309   1.00 36.67 527 A 1 
ATOM 4125 C CB  . SER A 0 527 . -93.586  -17.933 53.653   1.00 36.67 527 A 1 
ATOM 4126 O O   . SER A 0 527 . -94.673  -20.462 52.099   1.00 36.67 527 A 1 
ATOM 4127 O OG  . SER A 0 527 . -93.459  -17.613 52.284   1.00 36.67 527 A 1 
ATOM 4128 N N   . TYR A 0 528 . -95.322  -20.883 54.198   1.00 26.35 528 A 1 
ATOM 4129 C CA  . TYR A 0 528 . -96.315  -21.879 53.820   1.00 26.35 528 A 1 
ATOM 4130 C C   . TYR A 0 528 . -97.399  -21.255 52.926   1.00 26.35 528 A 1 
ATOM 4131 C CB  . TYR A 0 528 . -96.884  -22.487 55.110   1.00 26.35 528 A 1 
ATOM 4132 O O   . TYR A 0 528 . -98.073  -20.315 53.343   1.00 26.35 528 A 1 
ATOM 4133 C CG  . TYR A 0 528 . -97.764  -23.712 54.948   1.00 26.35 528 A 1 
ATOM 4134 C CD1 . TYR A 0 528 . -99.165  -23.575 54.905   1.00 26.35 528 A 1 
ATOM 4135 C CD2 . TYR A 0 528 . -97.183  -24.995 54.933   1.00 26.35 528 A 1 
ATOM 4136 C CE1 . TYR A 0 528 . -99.986  -24.721 54.870   1.00 26.35 528 A 1 
ATOM 4137 C CE2 . TYR A 0 528 . -97.999  -26.143 54.901   1.00 26.35 528 A 1 
ATOM 4138 O OH  . TYR A 0 528 . -100.199 -27.108 54.883   1.00 26.35 528 A 1 
ATOM 4139 C CZ  . TYR A 0 528 . -99.404  -26.006 54.881   1.00 26.35 528 A 1 
ATOM 4140 N N   . ASN A 0 529 . -97.618  -21.864 51.753   1.00 29.33 529 A 1 
ATOM 4141 C CA  . ASN A 0 529 . -98.732  -21.622 50.825   1.00 29.33 529 A 1 
ATOM 4142 C C   . ASN A 0 529 . -98.687  -20.310 49.995   1.00 29.33 529 A 1 
ATOM 4143 C CB  . ASN A 0 529 . -100.047 -21.823 51.607   1.00 29.33 529 A 1 
ATOM 4144 O O   . ASN A 0 529 . -99.322  -19.314 50.336   1.00 29.33 529 A 1 
ATOM 4145 C CG  . ASN A 0 529 . -101.261 -21.989 50.725   1.00 29.33 529 A 1 
ATOM 4146 N ND2 . ASN A 0 529 . -102.414 -21.574 51.195   1.00 29.33 529 A 1 
ATOM 4147 O OD1 . ASN A 0 529 . -101.208 -22.526 49.633   1.00 29.33 529 A 1 
ATOM 4148 N N   . GLY A 0 530 . -98.036  -20.358 48.824   1.00 26.59 530 A 1 
ATOM 4149 C CA  . GLY A 0 530 . -98.099  -19.311 47.794   1.00 26.59 530 A 1 
ATOM 4150 C C   . GLY A 0 530 . -97.581  -19.805 46.439   1.00 26.59 530 A 1 
ATOM 4151 O O   . GLY A 0 530 . -96.377  -19.906 46.232   1.00 26.59 530 A 1 
ATOM 4152 N N   . ALA A 0 531 . -98.477  -20.160 45.513   1.00 25.13 531 A 1 
ATOM 4153 C CA  . ALA A 0 531 . -98.089  -20.814 44.263   1.00 25.13 531 A 1 
ATOM 4154 C C   . ALA A 0 531 . -97.461  -19.842 43.245   1.00 25.13 531 A 1 
ATOM 4155 C CB  . ALA A 0 531 . -99.305  -21.553 43.685   1.00 25.13 531 A 1 
ATOM 4156 O O   . ALA A 0 531 . -98.171  -19.177 42.490   1.00 25.13 531 A 1 
ATOM 4157 N N   . ALA A 0 532 . -96.131  -19.860 43.128   1.00 25.88 532 A 1 
ATOM 4158 C CA  . ALA A 0 532 . -95.394  -19.302 41.990   1.00 25.88 532 A 1 
ATOM 4159 C C   . ALA A 0 532 . -95.537  -20.176 40.719   1.00 25.88 532 A 1 
ATOM 4160 C CB  . ALA A 0 532 . -93.938  -19.055 42.411   1.00 25.88 532 A 1 
ATOM 4161 O O   . ALA A 0 532 . -94.583  -20.398 39.980   1.00 25.88 532 A 1 
ATOM 4162 N N   . SER A 0 533 . -96.741  -20.688 40.438   1.00 33.61 533 A 1 
ATOM 4163 C CA  . SER A 0 533 . -97.046  -21.487 39.243   1.00 33.61 533 A 1 
ATOM 4164 C C   . SER A 0 533 . -97.278  -20.605 38.008   1.00 33.61 533 A 1 
ATOM 4165 C CB  . SER A 0 533 . -98.193  -22.467 39.512   1.00 33.61 533 A 1 
ATOM 4166 O O   . SER A 0 533 . -98.250  -20.784 37.273   1.00 33.61 533 A 1 
ATOM 4167 O OG  . SER A 0 533 . -99.403  -21.774 39.732   1.00 33.61 533 A 1 
ATOM 4168 N N   . ALA A 0 534 . -96.384  -19.642 37.794   1.00 31.35 534 A 1 
ATOM 4169 C CA  . ALA A 0 534 . -96.173  -18.981 36.518   1.00 31.35 534 A 1 
ATOM 4170 C C   . ALA A 0 534 . -94.943  -19.642 35.889   1.00 31.35 534 A 1 
ATOM 4171 C CB  . ALA A 0 534 . -96.023  -17.472 36.746   1.00 31.35 534 A 1 
ATOM 4172 O O   . ALA A 0 534 . -93.821  -19.173 36.052   1.00 31.35 534 A 1 
ATOM 4173 N N   . ALA A 0 535 . -95.155  -20.790 35.242   1.00 33.13 535 A 1 
ATOM 4174 C CA  . ALA A 0 535 . -94.087  -21.475 34.529   1.00 33.13 535 A 1 
ATOM 4175 C C   . ALA A 0 535 . -93.620  -20.580 33.375   1.00 33.13 535 A 1 
ATOM 4176 C CB  . ALA A 0 535 . -94.604  -22.836 34.039   1.00 33.13 535 A 1 
ATOM 4177 O O   . ALA A 0 535 . -94.349  -20.437 32.389   1.00 33.13 535 A 1 
ATOM 4178 N N   . ASP A 0 536 . -92.432  -19.980 33.496   1.00 27.41 536 A 1 
ATOM 4179 C CA  . ASP A 0 536 . -91.818  -19.352 32.333   1.00 27.41 536 A 1 
ATOM 4180 C C   . ASP A 0 536 . -91.532  -20.447 31.304   1.00 27.41 536 A 1 
ATOM 4181 C CB  . ASP A 0 536 . -90.586  -18.499 32.660   1.00 27.41 536 A 1 
ATOM 4182 O O   . ASP A 0 536 . -91.007  -21.526 31.610   1.00 27.41 536 A 1 
ATOM 4183 C CG  . ASP A 0 536 . -90.177  -17.636 31.453   1.00 27.41 536 A 1 
ATOM 4184 O OD1 . ASP A 0 536 . -90.984  -17.541 30.494   1.00 27.41 536 A 1 
ATOM 4185 O OD2 . ASP A 0 536 . -89.066  -17.069 31.498   1.00 27.41 536 A 1 
ATOM 4186 N N   . HIS A 0 537 . -92.021  -20.223 30.092   1.00 31.63 537 A 1 
ATOM 4187 C CA  . HIS A 0 537 . -92.190  -21.294 29.135   1.00 31.63 537 A 1 
ATOM 4188 C C   . HIS A 0 537 . -90.851  -21.618 28.480   1.00 31.63 537 A 1 
ATOM 4189 C CB  . HIS A 0 537 . -93.311  -20.981 28.130   1.00 31.63 537 A 1 
ATOM 4190 O O   . HIS A 0 537 . -90.307  -20.854 27.689   1.00 31.63 537 A 1 
ATOM 4191 C CG  . HIS A 0 537 . -94.559  -21.809 28.341   1.00 31.63 537 A 1 
ATOM 4192 C CD2 . HIS A 0 537 . -95.502  -21.650 29.323   1.00 31.63 537 A 1 
ATOM 4193 N ND1 . HIS A 0 537 . -94.974  -22.857 27.550   1.00 31.63 537 A 1 
ATOM 4194 C CE1 . HIS A 0 537 . -96.142  -23.309 28.035   1.00 31.63 537 A 1 
ATOM 4195 N NE2 . HIS A 0 537 . -96.513  -22.601 29.109   1.00 31.63 537 A 1 
ATOM 4196 N N   . THR A 0 538 . -90.389  -22.836 28.749   1.00 28.10 538 A 1 
ATOM 4197 C CA  . THR A 0 538 . -89.571  -23.669 27.862   1.00 28.10 538 A 1 
ATOM 4198 C C   . THR A 0 538 . -89.415  -23.156 26.416   1.00 28.10 538 A 1 
ATOM 4199 C CB  . THR A 0 538 . -90.228  -25.063 27.764   1.00 28.10 538 A 1 
ATOM 4200 O O   . THR A 0 538 . -90.403  -23.079 25.685   1.00 28.10 538 A 1 
ATOM 4201 C CG2 . THR A 0 538 . -89.993  -25.914 29.008   1.00 28.10 538 A 1 
ATOM 4202 O OG1 . THR A 0 538 . -91.619  -24.937 27.565   1.00 28.10 538 A 1 
ATOM 4203 N N   . VAL A 0 539 . -88.145  -23.063 25.984   1.00 26.48 539 A 1 
ATOM 4204 C CA  . VAL A 0 539 . -87.623  -23.298 24.613   1.00 26.48 539 A 1 
ATOM 4205 C C   . VAL A 0 539 . -87.353  -22.094 23.671   1.00 26.48 539 A 1 
ATOM 4206 C CB  . VAL A 0 539 . -88.352  -24.483 23.914   1.00 26.48 539 A 1 
ATOM 4207 O O   . VAL A 0 539 . -88.241  -21.367 23.248   1.00 26.48 539 A 1 
ATOM 4208 C CG1 . VAL A 0 539 . -88.000  -24.700 22.441   1.00 26.48 539 A 1 
ATOM 4209 C CG2 . VAL A 0 539 . -88.004  -25.808 24.611   1.00 26.48 539 A 1 
ATOM 4210 N N   . LYS A 0 540 . -86.098  -22.103 23.171   1.00 31.08 540 A 1 
ATOM 4211 C CA  . LYS A 0 540 . -85.520  -21.512 21.934   1.00 31.08 540 A 1 
ATOM 4212 C C   . LYS A 0 540 . -85.034  -20.047 21.900   1.00 31.08 540 A 1 
ATOM 4213 C CB  . LYS A 0 540 . -86.318  -21.899 20.669   1.00 31.08 540 A 1 
ATOM 4214 O O   . LYS A 0 540 . -85.695  -19.147 21.404   1.00 31.08 540 A 1 
ATOM 4215 C CG  . LYS A 0 540 . -85.809  -23.222 20.078   1.00 31.08 540 A 1 
ATOM 4216 C CD  . LYS A 0 540 . -86.785  -23.795 19.047   1.00 31.08 540 A 1 
ATOM 4217 C CE  . LYS A 0 540 . -86.283  -25.169 18.591   1.00 31.08 540 A 1 
ATOM 4218 N NZ  . LYS A 0 540 . -87.247  -25.824 17.674   1.00 31.08 540 A 1 
ATOM 4219 N N   . ALA A 0 541 . -83.717  -19.958 22.113   1.00 29.34 541 A 1 
ATOM 4220 C CA  . ALA A 0 541 . -82.733  -19.538 21.103   1.00 29.34 541 A 1 
ATOM 4221 C C   . ALA A 0 541 . -82.695  -18.065 20.649   1.00 29.34 541 A 1 
ATOM 4222 C CB  . ALA A 0 541 . -82.799  -20.498 19.899   1.00 29.34 541 A 1 
ATOM 4223 O O   . ALA A 0 541 . -83.317  -17.685 19.659   1.00 29.34 541 A 1 
ATOM 4224 N N   . TYR A 0 542 . -81.742  -17.318 21.217   1.00 28.39 542 A 1 
ATOM 4225 C CA  . TYR A 0 542 . -81.177  -16.111 20.600   1.00 28.39 542 A 1 
ATOM 4226 C C   . TYR A 0 542 . -79.874  -16.402 19.820   1.00 28.39 542 A 1 
ATOM 4227 C CB  . TYR A 0 542 . -81.116  -14.956 21.613   1.00 28.39 542 A 1 
ATOM 4228 O O   . TYR A 0 542 . -78.837  -15.773 20.007   1.00 28.39 542 A 1 
ATOM 4229 C CG  . TYR A 0 542 . -81.689  -13.690 21.012   1.00 28.39 542 A 1 
ATOM 4230 C CD1 . TYR A 0 542 . -80.842  -12.692 20.493   1.00 28.39 542 A 1 
ATOM 4231 C CD2 . TYR A 0 542 . -83.087  -13.559 20.900   1.00 28.39 542 A 1 
ATOM 4232 C CE1 . TYR A 0 542 . -81.395  -11.554 19.873   1.00 28.39 542 A 1 
ATOM 4233 C CE2 . TYR A 0 542 . -83.643  -12.429 20.272   1.00 28.39 542 A 1 
ATOM 4234 O OH  . TYR A 0 542 . -83.340  -10.335 19.157   1.00 28.39 542 A 1 
ATOM 4235 C CZ  . TYR A 0 542 . -82.798  -11.424 19.761   1.00 28.39 542 A 1 
ATOM 4236 N N   . GLY A 0 543 . -79.926  -17.393 18.920   1.00 30.19 543 A 1 
ATOM 4237 C CA  . GLY A 0 543 . -78.831  -17.761 18.005   1.00 30.19 543 A 1 
ATOM 4238 C C   . GLY A 0 543 . -78.684  -16.780 16.831   1.00 30.19 543 A 1 
ATOM 4239 O O   . GLY A 0 543 . -78.921  -17.136 15.676   1.00 30.19 543 A 1 
ATOM 4240 N N   . GLY A 0 544 . -78.355  -15.523 17.130   1.00 32.39 544 A 1 
ATOM 4241 C CA  . GLY A 0 544 . -78.479  -14.369 16.232   1.00 32.39 544 A 1 
ATOM 4242 C C   . GLY A 0 544 . -77.365  -14.147 15.198   1.00 32.39 544 A 1 
ATOM 4243 O O   . GLY A 0 544 . -76.788  -13.072 15.184   1.00 32.39 544 A 1 
ATOM 4244 N N   . LYS A 0 545 . -77.121  -15.113 14.298   1.00 32.78 545 A 1 
ATOM 4245 C CA  . LYS A 0 545 . -76.404  -14.967 13.000   1.00 32.78 545 A 1 
ATOM 4246 C C   . LYS A 0 545 . -75.066  -14.185 12.944   1.00 32.78 545 A 1 
ATOM 4247 C CB  . LYS A 0 545 . -77.344  -14.302 11.973   1.00 32.78 545 A 1 
ATOM 4248 O O   . LYS A 0 545 . -75.049  -12.965 12.842   1.00 32.78 545 A 1 
ATOM 4249 C CG  . LYS A 0 545 . -78.399  -15.231 11.375   1.00 32.78 545 A 1 
ATOM 4250 C CD  . LYS A 0 545 . -79.216  -14.450 10.330   1.00 32.78 545 A 1 
ATOM 4251 C CE  . LYS A 0 545 . -79.973  -15.382 9.378    1.00 32.78 545 A 1 
ATOM 4252 N NZ  . LYS A 0 545 . -79.040  -16.111 8.475    1.00 32.78 545 A 1 
ATOM 4253 N N   . ALA A 0 546 . -73.998  -14.918 12.614   1.00 39.66 546 A 1 
ATOM 4254 C CA  . ALA A 0 546 . -72.878  -14.415 11.798   1.00 39.66 546 A 1 
ATOM 4255 C C   . ALA A 0 546 . -72.502  -15.399 10.660   1.00 39.66 546 A 1 
ATOM 4256 C CB  . ALA A 0 546 . -71.706  -14.026 12.706   1.00 39.66 546 A 1 
ATOM 4257 O O   . ALA A 0 546 . -71.335  -15.630 10.372   1.00 39.66 546 A 1 
ATOM 4258 N N   . GLY A 0 547 . -73.508  -16.019 10.025   1.00 30.30 547 A 1 
ATOM 4259 C CA  . GLY A 0 547 . -73.334  -16.951 8.900    1.00 30.30 547 A 1 
ATOM 4260 C C   . GLY A 0 547 . -73.937  -16.402 7.604    1.00 30.30 547 A 1 
ATOM 4261 O O   . GLY A 0 547 . -75.157  -16.201 7.527    1.00 30.30 547 A 1 
ATOM 4262 N N   . TRP A 0 548 . -73.088  -16.155 6.604    1.00 28.43 548 A 1 
ATOM 4263 C CA  . TRP A 0 548 . -73.449  -15.620 5.284    1.00 28.43 548 A 1 
ATOM 4264 C C   . TRP A 0 548 . -73.596  -16.759 4.260    1.00 28.43 548 A 1 
ATOM 4265 C CB  . TRP A 0 548 . -72.391  -14.585 4.843    1.00 28.43 548 A 1 
ATOM 4266 O O   . TRP A 0 548 . -72.763  -17.656 4.217    1.00 28.43 548 A 1 
ATOM 4267 C CG  . TRP A 0 548 . -72.902  -13.248 4.388    1.00 28.43 548 A 1 
ATOM 4268 C CD1 . TRP A 0 548 . -73.490  -12.328 5.188    1.00 28.43 548 A 1 
ATOM 4269 C CD2 . TRP A 0 548 . -72.761  -12.599 3.081    1.00 28.43 548 A 1 
ATOM 4270 C CE2 . TRP A 0 548 . -73.297  -11.278 3.171    1.00 28.43 548 A 1 
ATOM 4271 C CE3 . TRP A 0 548 . -72.196  -12.973 1.841    1.00 28.43 548 A 1 
ATOM 4272 N NE1 . TRP A 0 548 . -73.741  -11.174 4.472    1.00 28.43 548 A 1 
ATOM 4273 C CH2 . TRP A 0 548 . -72.704  -10.782 0.878    1.00 28.43 548 A 1 
ATOM 4274 C CZ2 . TRP A 0 548 . -73.277  -10.378 2.096    1.00 28.43 548 A 1 
ATOM 4275 C CZ3 . TRP A 0 548 . -72.167  -12.076 0.754    1.00 28.43 548 A 1 
ATOM 4276 N N   . GLY A 0 549 . -74.634  -16.709 3.416    1.00 29.92 549 A 1 
ATOM 4277 C CA  . GLY A 0 549 . -74.861  -17.692 2.342    1.00 29.92 549 A 1 
ATOM 4278 C C   . GLY A 0 549 . -75.794  -18.857 2.711    1.00 29.92 549 A 1 
ATOM 4279 O O   . GLY A 0 549 . -75.387  -19.846 3.304    1.00 29.92 549 A 1 
ATOM 4280 N N   . GLY A 0 550 . -77.063  -18.761 2.300    1.00 31.61 550 A 1 
ATOM 4281 C CA  . GLY A 0 550 . -78.056  -19.838 2.422    1.00 31.61 550 A 1 
ATOM 4282 C C   . GLY A 0 550 . -79.450  -19.341 2.032    1.00 31.61 550 A 1 
ATOM 4283 O O   . GLY A 0 550 . -80.033  -18.524 2.743    1.00 31.61 550 A 1 
ATOM 4284 N N   . LYS A 0 551 . -79.967  -19.763 0.869    1.00 30.06 551 A 1 
ATOM 4285 C CA  . LYS A 0 551 . -81.214  -19.231 0.286    1.00 30.06 551 A 1 
ATOM 4286 C C   . LYS A 0 551 . -82.450  -20.080 0.613    1.00 30.06 551 A 1 
ATOM 4287 C CB  . LYS A 0 551 . -81.097  -19.098 -1.248   1.00 30.06 551 A 1 
ATOM 4288 O O   . LYS A 0 551 . -82.415  -21.287 0.447    1.00 30.06 551 A 1 
ATOM 4289 C CG  . LYS A 0 551 . -80.384  -17.825 -1.733   1.00 30.06 551 A 1 
ATOM 4290 C CD  . LYS A 0 551 . -80.489  -17.717 -3.266   1.00 30.06 551 A 1 
ATOM 4291 C CE  . LYS A 0 551 . -79.894  -16.400 -3.786   1.00 30.06 551 A 1 
ATOM 4292 N NZ  . LYS A 0 551 . -80.002  -16.288 -5.265   1.00 30.06 551 A 1 
ATOM 4293 N N   . ALA A 0 552 . -83.546  -19.365 0.889    1.00 33.60 552 A 1 
ATOM 4294 C CA  . ALA A 0 552 . -84.947  -19.666 0.555    1.00 33.60 552 A 1 
ATOM 4295 C C   . ALA A 0 552 . -85.610  -20.984 1.033    1.00 33.60 552 A 1 
ATOM 4296 C CB  . ALA A 0 552 . -85.129  -19.471 -0.958   1.00 33.60 552 A 1 
ATOM 4297 O O   . ALA A 0 552 . -85.223  -22.084 0.663    1.00 33.60 552 A 1 
ATOM 4298 N N   . GLY A 0 553 . -86.751  -20.835 1.718    1.00 28.91 553 A 1 
ATOM 4299 C CA  . GLY A 0 553 . -87.739  -21.894 1.967    1.00 28.91 553 A 1 
ATOM 4300 C C   . GLY A 0 553 . -88.913  -21.366 2.804    1.00 28.91 553 A 1 
ATOM 4301 O O   . GLY A 0 553 . -88.687  -20.764 3.849    1.00 28.91 553 A 1 
ATOM 4302 N N   . TRP A 0 554 . -90.155  -21.535 2.340    1.00 24.37 554 A 1 
ATOM 4303 C CA  . TRP A 0 554 . -91.385  -21.118 3.044    1.00 24.37 554 A 1 
ATOM 4304 C C   . TRP A 0 554 . -92.126  -22.333 3.631    1.00 24.37 554 A 1 
ATOM 4305 C CB  . TRP A 0 554 . -92.331  -20.370 2.080    1.00 24.37 554 A 1 
ATOM 4306 O O   . TRP A 0 554 . -92.113  -23.403 3.030    1.00 24.37 554 A 1 
ATOM 4307 C CG  . TRP A 0 554 . -92.177  -18.883 1.929    1.00 24.37 554 A 1 
ATOM 4308 C CD1 . TRP A 0 554 . -91.031  -18.216 1.661    1.00 24.37 554 A 1 
ATOM 4309 C CD2 . TRP A 0 554 . -93.223  -17.858 1.991    1.00 24.37 554 A 1 
ATOM 4310 C CE2 . TRP A 0 554 . -92.629  -16.584 1.742    1.00 24.37 554 A 1 
ATOM 4311 C CE3 . TRP A 0 554 . -94.618  -17.877 2.222    1.00 24.37 554 A 1 
ATOM 4312 N NE1 . TRP A 0 554 . -91.293  -16.862 1.551    1.00 24.37 554 A 1 
ATOM 4313 C CH2 . TRP A 0 554 . -94.759  -15.451 1.956    1.00 24.37 554 A 1 
ATOM 4314 C CZ2 . TRP A 0 554 . -93.374  -15.395 1.723    1.00 24.37 554 A 1 
ATOM 4315 C CZ3 . TRP A 0 554 . -95.378  -16.690 2.204    1.00 24.37 554 A 1 
ATOM 4316 N N   . GLY A 0 555 . -92.853  -22.151 4.741    1.00 31.95 555 A 1 
ATOM 4317 C CA  . GLY A 0 555 . -93.770  -23.163 5.289    1.00 31.95 555 A 1 
ATOM 4318 C C   . GLY A 0 555 . -94.642  -22.640 6.441    1.00 31.95 555 A 1 
ATOM 4319 O O   . GLY A 0 555 . -94.179  -21.845 7.255    1.00 31.95 555 A 1 
ATOM 4320 N N   . LYS A 0 556 . -95.912  -23.069 6.506    1.00 27.86 556 A 1 
ATOM 4321 C CA  . LYS A 0 556 . -96.903  -22.732 7.554    1.00 27.86 556 A 1 
ATOM 4322 C C   . LYS A 0 556 . -97.614  -23.998 8.056    1.00 27.86 556 A 1 
ATOM 4323 C CB  . LYS A 0 556 . -97.991  -21.778 7.004    1.00 27.86 556 A 1 
ATOM 4324 O O   . LYS A 0 556 . -97.882  -24.885 7.256    1.00 27.86 556 A 1 
ATOM 4325 C CG  . LYS A 0 556 . -97.728  -20.271 7.158    1.00 27.86 556 A 1 
ATOM 4326 C CD  . LYS A 0 556 . -99.008  -19.500 6.777    1.00 27.86 556 A 1 
ATOM 4327 C CE  . LYS A 0 556 . -98.879  -17.993 7.029    1.00 27.86 556 A 1 
ATOM 4328 N NZ  . LYS A 0 556 . -100.156 -17.282 6.749    1.00 27.86 556 A 1 
ATOM 4329 N N   . GLY A 0 557 . -98.049  -23.981 9.322    1.00 29.52 557 A 1 
ATOM 4330 C CA  . GLY A 0 557 . -99.007  -24.941 9.903    1.00 29.52 557 A 1 
ATOM 4331 C C   . GLY A 0 557 . -98.393  -26.251 10.435   1.00 29.52 557 A 1 
ATOM 4332 O O   . GLY A 0 557 . -97.234  -26.534 10.167   1.00 29.52 557 A 1 
ATOM 4333 N N   . GLN A 0 558 . -99.111  -27.078 11.212   1.00 28.90 558 A 1 
ATOM 4334 C CA  . GLN A 0 558 . -100.432 -26.870 11.833   1.00 28.90 558 A 1 
ATOM 4335 C C   . GLN A 0 558 . -100.673 -27.857 13.009   1.00 28.90 558 A 1 
ATOM 4336 C CB  . GLN A 0 558 . -101.547 -27.048 10.770   1.00 28.90 558 A 1 
ATOM 4337 O O   . GLN A 0 558 . -100.460 -29.050 12.863   1.00 28.90 558 A 1 
ATOM 4338 C CG  . GLN A 0 558 . -102.456 -25.817 10.630   1.00 28.90 558 A 1 
ATOM 4339 C CD  . GLN A 0 558 . -103.414 -25.963 9.451    1.00 28.90 558 A 1 
ATOM 4340 N NE2 . GLN A 0 558 . -104.682 -26.220 9.685    1.00 28.90 558 A 1 
ATOM 4341 O OE1 . GLN A 0 558 . -103.035 -25.836 8.301    1.00 28.90 558 A 1 
ATOM 4342 N N   . GLN A 0 559 . -101.150 -27.336 14.146   1.00 27.86 559 A 1 
ATOM 4343 C CA  . GLN A 0 559 . -102.251 -27.851 14.994   1.00 27.86 559 A 1 
ATOM 4344 C C   . GLN A 0 559 . -102.454 -29.379 15.246   1.00 27.86 559 A 1 
ATOM 4345 C CB  . GLN A 0 559 . -103.516 -27.212 14.391   1.00 27.86 559 A 1 
ATOM 4346 O O   . GLN A 0 559 . -102.934 -30.101 14.381   1.00 27.86 559 A 1 
ATOM 4347 C CG  . GLN A 0 559 . -104.761 -27.189 15.287   1.00 27.86 559 A 1 
ATOM 4348 C CD  . GLN A 0 559 . -105.864 -26.326 14.669   1.00 27.86 559 A 1 
ATOM 4349 N NE2 . GLN A 0 559 . -106.875 -25.958 15.424   1.00 27.86 559 A 1 
ATOM 4350 O OE1 . GLN A 0 559 . -105.833 -25.943 13.509   1.00 27.86 559 A 1 
ATOM 4351 N N   . GLY A 0 560 . -102.299 -29.806 16.513   1.00 30.94 560 A 1 
ATOM 4352 C CA  . GLY A 0 560 . -102.817 -31.063 17.115   1.00 30.94 560 A 1 
ATOM 4353 C C   . GLY A 0 560 . -102.145 -31.303 18.485   1.00 30.94 560 A 1 
ATOM 4354 O O   . GLY A 0 560 . -100.928 -31.184 18.546   1.00 30.94 560 A 1 
ATOM 4355 N N   . TRP A 0 561 . -102.781 -31.424 19.664   1.00 25.33 561 A 1 
ATOM 4356 C CA  . TRP A 0 561 . -103.972 -32.146 20.182   1.00 25.33 561 A 1 
ATOM 4357 C C   . TRP A 0 561 . -103.765 -33.652 20.454   1.00 25.33 561 A 1 
ATOM 4358 C CB  . TRP A 0 561 . -105.315 -31.836 19.502   1.00 25.33 561 A 1 
ATOM 4359 O O   . TRP A 0 561 . -103.504 -34.422 19.539   1.00 25.33 561 A 1 
ATOM 4360 C CG  . TRP A 0 561 . -105.928 -30.517 19.872   1.00 25.33 561 A 1 
ATOM 4361 C CD1 . TRP A 0 561 . -105.576 -29.311 19.374   1.00 25.33 561 A 1 
ATOM 4362 C CD2 . TRP A 0 561 . -106.983 -30.250 20.855   1.00 25.33 561 A 1 
ATOM 4363 C CE2 . TRP A 0 561 . -107.221 -28.843 20.889   1.00 25.33 561 A 1 
ATOM 4364 C CE3 . TRP A 0 561 . -107.753 -31.048 21.731   1.00 25.33 561 A 1 
ATOM 4365 N NE1 . TRP A 0 561 . -106.334 -28.321 19.972   1.00 25.33 561 A 1 
ATOM 4366 C CH2 . TRP A 0 561 . -108.923 -29.082 22.595   1.00 25.33 561 A 1 
ATOM 4367 C CZ2 . TRP A 0 561 . -108.173 -28.257 21.737   1.00 25.33 561 A 1 
ATOM 4368 C CZ3 . TRP A 0 561 . -108.708 -30.472 22.592   1.00 25.33 561 A 1 
ATOM 4369 N N   . GLY A 0 562 . -103.937 -34.051 21.728   1.00 30.68 562 A 1 
ATOM 4370 C CA  . GLY A 0 562 . -103.734 -35.413 22.261   1.00 30.68 562 A 1 
ATOM 4371 C C   . GLY A 0 562 . -103.154 -35.379 23.688   1.00 30.68 562 A 1 
ATOM 4372 O O   . GLY A 0 562 . -101.946 -35.434 23.860   1.00 30.68 562 A 1 
ATOM 4373 N N   . HIS A 0 563 . -103.924 -35.028 24.723   1.00 26.89 563 A 1 
ATOM 4374 C CA  . HIS A 0 563 . -104.703 -35.960 25.565   1.00 26.89 563 A 1 
ATOM 4375 C C   . HIS A 0 563 . -103.936 -37.207 26.049   1.00 26.89 563 A 1 
ATOM 4376 C CB  . HIS A 0 563 . -106.060 -36.339 24.952   1.00 26.89 563 A 1 
ATOM 4377 O O   . HIS A 0 563 . -103.673 -38.120 25.276   1.00 26.89 563 A 1 
ATOM 4378 C CG  . HIS A 0 563 . -107.100 -35.260 25.103   1.00 26.89 563 A 1 
ATOM 4379 C CD2 . HIS A 0 563 . -107.558 -34.423 24.123   1.00 26.89 563 A 1 
ATOM 4380 N ND1 . HIS A 0 563 . -107.779 -34.942 26.260   1.00 26.89 563 A 1 
ATOM 4381 C CE1 . HIS A 0 563 . -108.621 -33.932 25.981   1.00 26.89 563 A 1 
ATOM 4382 N NE2 . HIS A 0 563 . -108.519 -33.582 24.691   1.00 26.89 563 A 1 
ATOM 4383 N N   . GLY A 0 564 . -103.680 -37.276 27.363   1.00 31.35 564 A 1 
ATOM 4384 C CA  . GLY A 0 564 . -103.008 -38.402 28.025   1.00 31.35 564 A 1 
ATOM 4385 C C   . GLY A 0 564 . -103.146 -38.355 29.550   1.00 31.35 564 A 1 
ATOM 4386 O O   . GLY A 0 564 . -102.153 -38.247 30.260   1.00 31.35 564 A 1 
ATOM 4387 N N   . ALA A 0 565 . -104.379 -38.367 30.065   1.00 29.52 565 A 1 
ATOM 4388 C CA  . ALA A 0 565 . -104.635 -38.332 31.506   1.00 29.52 565 A 1 
ATOM 4389 C C   . ALA A 0 565 . -104.662 -39.748 32.106   1.00 29.52 565 A 1 
ATOM 4390 C CB  . ALA A 0 565 . -105.947 -37.576 31.763   1.00 29.52 565 A 1 
ATOM 4391 O O   . ALA A 0 565 . -105.533 -40.544 31.760   1.00 29.52 565 A 1 
ATOM 4392 N N   . VAL A 0 566 . -103.763 -40.033 33.052   1.00 32.35 566 A 1 
ATOM 4393 C CA  . VAL A 0 566 . -103.837 -41.214 33.928   1.00 32.35 566 A 1 
ATOM 4394 C C   . VAL A 0 566 . -103.606 -40.767 35.366   1.00 32.35 566 A 1 
ATOM 4395 C CB  . VAL A 0 566 . -102.837 -42.321 33.525   1.00 32.35 566 A 1 
ATOM 4396 O O   . VAL A 0 566 . -102.498 -40.403 35.745   1.00 32.35 566 A 1 
ATOM 4397 C CG1 . VAL A 0 566 . -102.970 -43.543 34.448   1.00 32.35 566 A 1 
ATOM 4398 C CG2 . VAL A 0 566 . -103.077 -42.804 32.088   1.00 32.35 566 A 1 
ATOM 4399 N N   . ALA A 0 567 . -104.661 -40.802 36.177   1.00 30.17 567 A 1 
ATOM 4400 C CA  . ALA A 0 567 . -104.538 -40.684 37.623   1.00 30.17 567 A 1 
ATOM 4401 C C   . ALA A 0 567 . -104.285 -42.073 38.222   1.00 30.17 567 A 1 
ATOM 4402 C CB  . ALA A 0 567 . -105.813 -40.040 38.184   1.00 30.17 567 A 1 
ATOM 4403 O O   . ALA A 0 567 . -104.995 -43.021 37.884   1.00 30.17 567 A 1 
ATOM 4404 N N   . TYR A 0 568 . -103.337 -42.189 39.155   1.00 28.43 568 A 1 
ATOM 4405 C CA  . TYR A 0 568 . -103.224 -43.376 40.003   1.00 28.43 568 A 1 
ATOM 4406 C C   . TYR A 0 568 . -102.983 -42.979 41.461   1.00 28.43 568 A 1 
ATOM 4407 C CB  . TYR A 0 568 . -102.184 -44.364 39.452   1.00 28.43 568 A 1 
ATOM 4408 O O   . TYR A 0 568 . -101.938 -42.443 41.822   1.00 28.43 568 A 1 
ATOM 4409 C CG  . TYR A 0 568 . -102.698 -45.787 39.534   1.00 28.43 568 A 1 
ATOM 4410 C CD1 . TYR A 0 568 . -102.374 -46.609 40.630   1.00 28.43 568 A 1 
ATOM 4411 C CD2 . TYR A 0 568 . -103.579 -46.255 38.538   1.00 28.43 568 A 1 
ATOM 4412 C CE1 . TYR A 0 568 . -102.922 -47.905 40.726   1.00 28.43 568 A 1 
ATOM 4413 C CE2 . TYR A 0 568 . -104.128 -47.547 38.631   1.00 28.43 568 A 1 
ATOM 4414 O OH  . TYR A 0 568 . -104.339 -49.618 39.810   1.00 28.43 568 A 1 
ATOM 4415 C CZ  . TYR A 0 568 . -103.800 -48.374 39.723   1.00 28.43 568 A 1 
ATOM 4416 N N   . GLY A 0 569 . -103.994 -43.203 42.303   1.00 29.10 569 A 1 
ATOM 4417 C CA  . GLY A 0 569 . -103.984 -42.795 43.706   1.00 29.10 569 A 1 
ATOM 4418 C C   . GLY A 0 569 . -103.209 -43.766 44.593   1.00 29.10 569 A 1 
ATOM 4419 O O   . GLY A 0 569 . -103.795 -44.691 45.155   1.00 29.10 569 A 1 
ATOM 4420 N N   . GLY A 0 570 . -101.907 -43.538 44.763   1.00 30.99 570 A 1 
ATOM 4421 C CA  . GLY A 0 570 . -101.094 -44.245 45.752   1.00 30.99 570 A 1 
ATOM 4422 C C   . GLY A 0 570 . -101.381 -43.762 47.177   1.00 30.99 570 A 1 
ATOM 4423 O O   . GLY A 0 570 . -100.815 -42.765 47.616   1.00 30.99 570 A 1 
ATOM 4424 N N   . LYS A 0 571 . -102.236 -44.472 47.928   1.00 30.02 571 A 1 
ATOM 4425 C CA  . LYS A 0 571 . -102.412 -44.237 49.375   1.00 30.02 571 A 1 
ATOM 4426 C C   . LYS A 0 571 . -101.161 -44.672 50.154   1.00 30.02 571 A 1 
ATOM 4427 C CB  . LYS A 0 571 . -103.644 -44.975 49.931   1.00 30.02 571 A 1 
ATOM 4428 O O   . LYS A 0 571 . -101.100 -45.796 50.644   1.00 30.02 571 A 1 
ATOM 4429 C CG  . LYS A 0 571 . -104.998 -44.310 49.653   1.00 30.02 571 A 1 
ATOM 4430 C CD  . LYS A 0 571 . -106.067 -45.040 50.483   1.00 30.02 571 A 1 
ATOM 4431 C CE  . LYS A 0 571 . -107.444 -44.389 50.341   1.00 30.02 571 A 1 
ATOM 4432 N NZ  . LYS A 0 571 . -108.434 -45.043 51.236   1.00 30.02 571 A 1 
ATOM 4433 N N   . ALA A 0 572 . -100.197 -43.773 50.320   1.00 31.70 572 A 1 
ATOM 4434 C CA  . ALA A 0 572 . -99.115  -43.945 51.286   1.00 31.70 572 A 1 
ATOM 4435 C C   . ALA A 0 572 . -99.614  -43.583 52.697   1.00 31.70 572 A 1 
ATOM 4436 C CB  . ALA A 0 572 . -97.908  -43.114 50.834   1.00 31.70 572 A 1 
ATOM 4437 O O   . ALA A 0 572 . -99.538  -42.433 53.120   1.00 31.70 572 A 1 
ATOM 4438 N N   . SER A 0 573 . -100.154 -44.560 53.431   1.00 31.04 573 A 1 
ATOM 4439 C CA  . SER A 0 573 . -100.541 -44.386 54.838   1.00 31.04 573 A 1 
ATOM 4440 C C   . SER A 0 573 . -99.315  -44.433 55.759   1.00 31.04 573 A 1 
ATOM 4441 C CB  . SER A 0 573 . -101.614 -45.407 55.236   1.00 31.04 573 A 1 
ATOM 4442 O O   . SER A 0 573 . -99.136  -45.387 56.519   1.00 31.04 573 A 1 
ATOM 4443 O OG  . SER A 0 573 . -101.139 -46.725 55.056   1.00 31.04 573 A 1 
ATOM 4444 N N   . ALA A 0 574 . -98.459  -43.414 55.676   1.00 31.18 574 A 1 
ATOM 4445 C CA  . ALA A 0 574 . -97.481  -43.137 56.721   1.00 31.18 574 A 1 
ATOM 4446 C C   . ALA A 0 574 . -98.243  -42.666 57.970   1.00 31.18 574 A 1 
ATOM 4447 C CB  . ALA A 0 574 . -96.476  -42.098 56.211   1.00 31.18 574 A 1 
ATOM 4448 O O   . ALA A 0 574 . -99.025  -41.722 57.897   1.00 31.18 574 A 1 
ATOM 4449 N N   . ALA A 0 575 . -98.079  -43.365 59.093   1.00 29.47 575 A 1 
ATOM 4450 C CA  . ALA A 0 575 . -98.777  -43.021 60.326   1.00 29.47 575 A 1 
ATOM 4451 C C   . ALA A 0 575 . -98.148  -41.783 60.983   1.00 29.47 575 A 1 
ATOM 4452 C CB  . ALA A 0 575 . -98.769  -44.236 61.263   1.00 29.47 575 A 1 
ATOM 4453 O O   . ALA A 0 575 . -96.924  -41.715 61.107   1.00 29.47 575 A 1 
ATOM 4454 N N   . ASP A 0 576 . -98.987  -40.859 61.462   1.00 30.34 576 A 1 
ATOM 4455 C CA  . ASP A 0 576 . -98.578  -39.702 62.266   1.00 30.34 576 A 1 
ATOM 4456 C C   . ASP A 0 576 . -97.980  -40.149 63.609   1.00 30.34 576 A 1 
ATOM 4457 C CB  . ASP A 0 576 . -99.771  -38.758 62.502   1.00 30.34 576 A 1 
ATOM 4458 O O   . ASP A 0 576 . -98.651  -40.192 64.645   1.00 30.34 576 A 1 
ATOM 4459 C CG  . ASP A 0 576 . -100.168 -37.963 61.261   1.00 30.34 576 A 1 
ATOM 4460 O OD1 . ASP A 0 576 . -99.276  -37.286 60.708   1.00 30.34 576 A 1 
ATOM 4461 O OD2 . ASP A 0 576 . -101.367 -38.028 60.906   1.00 30.34 576 A 1 
ATOM 4462 N N   . TYR A 0 577 . -96.689  -40.481 63.612   1.00 31.99 577 A 1 
ATOM 4463 C CA  . TYR A 0 577 . -95.949  -40.655 64.852   1.00 31.99 577 A 1 
ATOM 4464 C C   . TYR A 0 577 . -95.763  -39.291 65.511   1.00 31.99 577 A 1 
ATOM 4465 C CB  . TYR A 0 577 . -94.630  -41.412 64.640   1.00 31.99 577 A 1 
ATOM 4466 O O   . TYR A 0 577 . -95.009  -38.442 65.037   1.00 31.99 577 A 1 
ATOM 4467 C CG  . TYR A 0 577 . -94.675  -42.781 65.288   1.00 31.99 577 A 1 
ATOM 4468 C CD1 . TYR A 0 577 . -94.429  -42.911 66.670   1.00 31.99 577 A 1 
ATOM 4469 C CD2 . TYR A 0 577 . -95.050  -43.904 64.528   1.00 31.99 577 A 1 
ATOM 4470 C CE1 . TYR A 0 577 . -94.552  -44.168 67.293   1.00 31.99 577 A 1 
ATOM 4471 C CE2 . TYR A 0 577 . -95.168  -45.164 65.147   1.00 31.99 577 A 1 
ATOM 4472 O OH  . TYR A 0 577 . -95.050  -46.511 67.124   1.00 31.99 577 A 1 
ATOM 4473 C CZ  . TYR A 0 577 . -94.922  -45.297 66.529   1.00 31.99 577 A 1 
ATOM 4474 N N   . GLN A 0 578 . -96.464  -39.090 66.627   1.00 31.29 578 A 1 
ATOM 4475 C CA  . GLN A 0 578 . -96.397  -37.874 67.428   1.00 31.29 578 A 1 
ATOM 4476 C C   . GLN A 0 578 . -94.967  -37.652 67.948   1.00 31.29 578 A 1 
ATOM 4477 C CB  . GLN A 0 578 . -97.399  -37.970 68.594   1.00 31.29 578 A 1 
ATOM 4478 O O   . GLN A 0 578 . -94.590  -38.158 69.004   1.00 31.29 578 A 1 
ATOM 4479 C CG  . GLN A 0 578 . -98.867  -38.037 68.145   1.00 31.29 578 A 1 
ATOM 4480 C CD  . GLN A 0 578 . -99.809  -38.146 69.341   1.00 31.29 578 A 1 
ATOM 4481 N NE2 . GLN A 0 578 . -100.782 -37.271 69.471   1.00 31.29 578 A 1 
ATOM 4482 O OE1 . GLN A 0 578 . -99.690  -39.009 70.192   1.00 31.29 578 A 1 
ATOM 4483 N N   . ALA A 0 579 . -94.174  -36.849 67.234   1.00 26.89 579 A 1 
ATOM 4484 C CA  . ALA A 0 579 . -92.841  -36.401 67.644   1.00 26.89 579 A 1 
ATOM 4485 C C   . ALA A 0 579 . -92.913  -35.331 68.759   1.00 26.89 579 A 1 
ATOM 4486 C CB  . ALA A 0 579 . -92.065  -35.960 66.395   1.00 26.89 579 A 1 
ATOM 4487 O O   . ALA A 0 579 . -92.318  -34.256 68.681   1.00 26.89 579 A 1 
ATOM 4488 N N   . SER A 0 580 . -93.693  -35.607 69.804   1.00 31.75 580 A 1 
ATOM 4489 C CA  . SER A 0 580 . -93.916  -34.713 70.936   1.00 31.75 580 A 1 
ATOM 4490 C C   . SER A 0 580 . -92.656  -34.531 71.786   1.00 31.75 580 A 1 
ATOM 4491 C CB  . SER A 0 580 . -95.046  -35.267 71.810   1.00 31.75 580 A 1 
ATOM 4492 O O   . SER A 0 580 . -91.938  -35.493 72.050   1.00 31.75 580 A 1 
ATOM 4493 O OG  . SER A 0 580 . -94.721  -36.555 72.292   1.00 31.75 580 A 1 
ATOM 4494 N N   . MET A 0 581 . -92.460  -33.321 72.320   1.00 30.71 581 A 1 
ATOM 4495 C CA  . MET A 0 581 . -91.523  -33.022 73.420   1.00 30.71 581 A 1 
ATOM 4496 C C   . MET A 0 581 . -90.023  -33.271 73.153   1.00 30.71 581 A 1 
ATOM 4497 C CB  . MET A 0 581 . -92.016  -33.665 74.734   1.00 30.71 581 A 1 
ATOM 4498 O O   . MET A 0 581 . -89.223  -33.329 74.089   1.00 30.71 581 A 1 
ATOM 4499 C CG  . MET A 0 581 . -93.380  -33.138 75.193   1.00 30.71 581 A 1 
ATOM 4500 S SD  . MET A 0 581 . -93.380  -31.380 75.645   1.00 30.71 581 A 1 
ATOM 4501 C CE  . MET A 0 581 . -95.040  -31.253 76.362   1.00 30.71 581 A 1 
ATOM 4502 N N   . GLY A 0 582 . -89.590  -33.321 71.892   1.00 31.55 582 A 1 
ATOM 4503 C CA  . GLY A 0 582 . -88.166  -33.269 71.557   1.00 31.55 582 A 1 
ATOM 4504 C C   . GLY A 0 582 . -87.588  -31.857 71.717   1.00 31.55 582 A 1 
ATOM 4505 O O   . GLY A 0 582 . -87.767  -31.026 70.833   1.00 31.55 582 A 1 
ATOM 4506 N N   . LYS A 0 583 . -86.822  -31.583 72.787   1.00 32.51 583 A 1 
ATOM 4507 C CA  . LYS A 0 583 . -85.980  -30.367 72.899   1.00 32.51 583 A 1 
ATOM 4508 C C   . LYS A 0 583 . -84.754  -30.432 71.973   1.00 32.51 583 A 1 
ATOM 4509 C CB  . LYS A 0 583 . -85.593  -30.046 74.361   1.00 32.51 583 A 1 
ATOM 4510 O O   . LYS A 0 583 . -83.609  -30.395 72.418   1.00 32.51 583 A 1 
ATOM 4511 C CG  . LYS A 0 583 . -86.592  -29.130 75.082   1.00 32.51 583 A 1 
ATOM 4512 C CD  . LYS A 0 583 . -85.923  -28.528 76.329   1.00 32.51 583 A 1 
ATOM 4513 C CE  . LYS A 0 583 . -86.871  -27.569 77.054   1.00 32.51 583 A 1 
ATOM 4514 N NZ  . LYS A 0 583 . -86.194  -26.901 78.195   1.00 32.51 583 A 1 
ATOM 4515 N N   . LYS A 0 584 . -84.994  -30.488 70.667   1.00 31.04 584 A 1 
ATOM 4516 C CA  . LYS A 0 584 . -84.035  -30.028 69.666   1.00 31.04 584 A 1 
ATOM 4517 C C   . LYS A 0 584 . -84.557  -28.700 69.144   1.00 31.04 584 A 1 
ATOM 4518 C CB  . LYS A 0 584 . -83.838  -31.074 68.557   1.00 31.04 584 A 1 
ATOM 4519 O O   . LYS A 0 584 . -85.674  -28.637 68.642   1.00 31.04 584 A 1 
ATOM 4520 C CG  . LYS A 0 584 . -83.093  -32.308 69.092   1.00 31.04 584 A 1 
ATOM 4521 C CD  . LYS A 0 584 . -82.719  -33.275 67.962   1.00 31.04 584 A 1 
ATOM 4522 C CE  . LYS A 0 584 . -81.910  -34.455 68.518   1.00 31.04 584 A 1 
ATOM 4523 N NZ  . LYS A 0 584 . -81.447  -35.356 67.430   1.00 31.04 584 A 1 
ATOM 4524 N N   . ALA A 0 585 . -83.754  -27.645 69.267   1.00 32.30 585 A 1 
ATOM 4525 C CA  . ALA A 0 585 . -83.906  -26.539 68.335   1.00 32.30 585 A 1 
ATOM 4526 C C   . ALA A 0 585 . -83.785  -27.134 66.926   1.00 32.30 585 A 1 
ATOM 4527 C CB  . ALA A 0 585 . -82.823  -25.486 68.606   1.00 32.30 585 A 1 
ATOM 4528 O O   . ALA A 0 585 . -82.929  -28.000 66.714   1.00 32.30 585 A 1 
ATOM 4529 N N   . SER A 0 586 . -84.634  -26.706 65.992   1.00 33.77 586 A 1 
ATOM 4530 C CA  . SER A 0 586 . -84.380  -27.001 64.587   1.00 33.77 586 A 1 
ATOM 4531 C C   . SER A 0 586 . -83.092  -26.274 64.234   1.00 33.77 586 A 1 
ATOM 4532 C CB  . SER A 0 586 . -85.545  -26.561 63.695   1.00 33.77 586 A 1 
ATOM 4533 O O   . SER A 0 586 . -83.097  -25.056 64.067   1.00 33.77 586 A 1 
ATOM 4534 O OG  . SER A 0 586 . -85.407  -27.160 62.426   1.00 33.77 586 A 1 
ATOM 4535 N N   . ALA A 0 587 . -81.972  -26.998 64.220   1.00 33.69 587 A 1 
ATOM 4536 C CA  . ALA A 0 587 . -80.760  -26.488 63.609   1.00 33.69 587 A 1 
ATOM 4537 C C   . ALA A 0 587 . -81.138  -26.118 62.173   1.00 33.69 587 A 1 
ATOM 4538 C CB  . ALA A 0 587 . -79.663  -27.559 63.676   1.00 33.69 587 A 1 
ATOM 4539 O O   . ALA A 0 587 . -81.800  -26.921 61.513   1.00 33.69 587 A 1 
ATOM 4540 N N   . GLY A 0 588 . -80.791  -24.903 61.737   1.00 41.08 588 A 1 
ATOM 4541 C CA  . GLY A 0 588 . -80.995  -24.493 60.350   1.00 41.08 588 A 1 
ATOM 4542 C C   . GLY A 0 588 . -80.325  -25.532 59.466   1.00 41.08 588 A 1 
ATOM 4543 O O   . GLY A 0 588 . -79.106  -25.691 59.527   1.00 41.08 588 A 1 
ATOM 4544 N N   . ALA A 0 589 . -81.137  -26.320 58.769   1.00 35.77 589 A 1 
ATOM 4545 C CA  . ALA A 0 589 . -80.678  -27.460 58.004   1.00 35.77 589 A 1 
ATOM 4546 C C   . ALA A 0 589 . -80.352  -26.965 56.601   1.00 35.77 589 A 1 
ATOM 4547 C CB  . ALA A 0 589 . -81.730  -28.575 58.069   1.00 35.77 589 A 1 
ATOM 4548 O O   . ALA A 0 589 . -81.108  -27.219 55.673   1.00 35.77 589 A 1 
ATOM 4549 N N   . TYR A 0 590 . -79.248  -26.221 56.503   1.00 43.94 590 A 1 
ATOM 4550 C CA  . TYR A 0 590 . -78.632  -25.910 55.221   1.00 43.94 590 A 1 
ATOM 4551 C C   . TYR A 0 590 . -78.425  -27.231 54.469   1.00 43.94 590 A 1 
ATOM 4552 C CB  . TYR A 0 590 . -77.278  -25.189 55.417   1.00 43.94 590 A 1 
ATOM 4553 O O   . TYR A 0 590 . -77.780  -28.149 54.996   1.00 43.94 590 A 1 
ATOM 4554 C CG  . TYR A 0 590 . -77.216  -24.136 56.512   1.00 43.94 590 A 1 
ATOM 4555 C CD1 . TYR A 0 590 . -77.562  -22.801 56.232   1.00 43.94 590 A 1 
ATOM 4556 C CD2 . TYR A 0 590 . -76.808  -24.496 57.811   1.00 43.94 590 A 1 
ATOM 4557 C CE1 . TYR A 0 590 . -77.537  -21.837 57.260   1.00 43.94 590 A 1 
ATOM 4558 C CE2 . TYR A 0 590 . -76.790  -23.539 58.844   1.00 43.94 590 A 1 
ATOM 4559 O OH  . TYR A 0 590 . -77.118  -21.275 59.556   1.00 43.94 590 A 1 
ATOM 4560 C CZ  . TYR A 0 590 . -77.172  -22.208 58.571   1.00 43.94 590 A 1 
ATOM 4561 N N   . ASP A 0 591 . -78.949  -27.318 53.254   1.00 41.27 591 A 1 
ATOM 4562 C CA  . ASP A 0 591 . -78.242  -28.008 52.187   1.00 41.27 591 A 1 
ATOM 4563 C C   . ASP A 0 591 . -76.863  -27.349 51.995   1.00 41.27 591 A 1 
ATOM 4564 C CB  . ASP A 0 591 . -79.059  -28.115 50.873   1.00 41.27 591 A 1 
ATOM 4565 O O   . ASP A 0 591 . -76.576  -26.247 52.475   1.00 41.27 591 A 1 
ATOM 4566 C CG  . ASP A 0 591 . -80.305  -27.223 50.731   1.00 41.27 591 A 1 
ATOM 4567 O OD1 . ASP A 0 591 . -80.309  -26.103 51.285   1.00 41.27 591 A 1 
ATOM 4568 O OD2 . ASP A 0 591 . -81.291  -27.723 50.140   1.00 41.27 591 A 1 
ATOM 4569 N N   . ALA A 0 592 . -75.943  -28.121 51.434   1.00 47.68 592 A 1 
ATOM 4570 C CA  . ALA A 0 592 . -74.552  -27.726 51.280   1.00 47.68 592 A 1 
ATOM 4571 C C   . ALA A 0 592 . -73.934  -28.596 50.188   1.00 47.68 592 A 1 
ATOM 4572 C CB  . ALA A 0 592 . -73.829  -27.863 52.634   1.00 47.68 592 A 1 
ATOM 4573 O O   . ALA A 0 592 . -73.101  -29.470 50.474   1.00 47.68 592 A 1 
ATOM 4574 N N   . ASP A 0 593 . -74.402  -28.412 48.956   1.00 52.35 593 A 1 
ATOM 4575 C CA  . ASP A 0 593 . -73.795  -29.068 47.813   1.00 52.35 593 A 1 
ATOM 4576 C C   . ASP A 0 593 . -72.393  -28.480 47.584   1.00 52.35 593 A 1 
ATOM 4577 C CB  . ASP A 0 593 . -74.720  -29.058 46.573   1.00 52.35 593 A 1 
ATOM 4578 O O   . ASP A 0 593 . -72.037  -27.360 47.965   1.00 52.35 593 A 1 
ATOM 4579 C CG  . ASP A 0 593 . -75.736  -30.218 46.534   1.00 52.35 593 A 1 
ATOM 4580 O OD1 . ASP A 0 593 . -75.496  -31.248 47.214   1.00 52.35 593 A 1 
ATOM 4581 O OD2 . ASP A 0 593 . -76.681  -30.157 45.715   1.00 52.35 593 A 1 
ATOM 4582 N N   . ALA A 0 594 . -71.506  -29.326 47.069   1.00 57.73 594 A 1 
ATOM 4583 C CA  . ALA A 0 594 . -70.086  -29.021 46.988   1.00 57.73 594 A 1 
ATOM 4584 C C   . ALA A 0 594 . -69.500  -29.622 45.716   1.00 57.73 594 A 1 
ATOM 4585 C CB  . ALA A 0 594 . -69.388  -29.536 48.254   1.00 57.73 594 A 1 
ATOM 4586 O O   . ALA A 0 594 . -69.593  -30.828 45.476   1.00 57.73 594 A 1 
ATOM 4587 N N   . TRP A 0 595 . -68.865  -28.782 44.903   1.00 73.51 595 A 1 
ATOM 4588 C CA  . TRP A 0 595 . -68.353  -29.168 43.591   1.00 73.51 595 A 1 
ATOM 4589 C C   . TRP A 0 595 . -66.899  -28.737 43.392   1.00 73.51 595 A 1 
ATOM 4590 C CB  . TRP A 0 595 . -69.286  -28.623 42.501   1.00 73.51 595 A 1 
ATOM 4591 O O   . TRP A 0 595 . -66.419  -27.784 44.009   1.00 73.51 595 A 1 
ATOM 4592 C CG  . TRP A 0 595 . -69.405  -27.131 42.432   1.00 73.51 595 A 1 
ATOM 4593 C CD1 . TRP A 0 595 . -70.358  -26.390 43.044   1.00 73.51 595 A 1 
ATOM 4594 C CD2 . TRP A 0 595 . -68.543  -26.176 41.738   1.00 73.51 595 A 1 
ATOM 4595 C CE2 . TRP A 0 595 . -69.044  -24.860 41.976   1.00 73.51 595 A 1 
ATOM 4596 C CE3 . TRP A 0 595 . -67.378  -26.289 40.943   1.00 73.51 595 A 1 
ATOM 4597 N NE1 . TRP A 0 595 . -70.153  -25.053 42.775   1.00 73.51 595 A 1 
ATOM 4598 C CH2 . TRP A 0 595 . -67.258  -23.865 40.673   1.00 73.51 595 A 1 
ATOM 4599 C CZ2 . TRP A 0 595 . -68.421  -23.719 41.449   1.00 73.51 595 A 1 
ATOM 4600 C CZ3 . TRP A 0 595 . -66.736  -25.149 40.422   1.00 73.51 595 A 1 
ATOM 4601 N N   . ALA A 0 596 . -66.197  -29.443 42.501   1.00 71.34 596 A 1 
ATOM 4602 C CA  . ALA A 0 596 . -64.823  -29.141 42.113   1.00 71.34 596 A 1 
ATOM 4603 C C   . ALA A 0 596 . -64.576  -29.421 40.619   1.00 71.34 596 A 1 
ATOM 4604 C CB  . ALA A 0 596 . -63.862  -29.934 43.007   1.00 71.34 596 A 1 
ATOM 4605 O O   . ALA A 0 596 . -65.237  -30.274 40.024   1.00 71.34 596 A 1 
ATOM 4606 N N   . LYS A 0 597 . -63.629  -28.697 40.007   1.00 74.69 597 A 1 
ATOM 4607 C CA  . LYS A 0 597 . -63.170  -28.869 38.610   1.00 74.69 597 A 1 
ATOM 4608 C C   . LYS A 0 597 . -61.654  -28.644 38.518   1.00 74.69 597 A 1 
ATOM 4609 C CB  . LYS A 0 597 . -63.918  -27.901 37.671   1.00 74.69 597 A 1 
ATOM 4610 O O   . LYS A 0 597 . -61.126  -27.848 39.292   1.00 74.69 597 A 1 
ATOM 4611 C CG  . LYS A 0 597 . -65.425  -28.194 37.589   1.00 74.69 597 A 1 
ATOM 4612 C CD  . LYS A 0 597 . -66.173  -27.197 36.696   1.00 74.69 597 A 1 
ATOM 4613 C CE  . LYS A 0 597 . -67.671  -27.526 36.758   1.00 74.69 597 A 1 
ATOM 4614 N NZ  . LYS A 0 597 . -68.505  -26.468 36.136   1.00 74.69 597 A 1 
ATOM 4615 N N   . GLN A 0 598 . -60.979  -29.320 37.584   1.00 80.59 598 A 1 
ATOM 4616 C CA  . GLN A 0 598 . -59.512  -29.341 37.456   1.00 80.59 598 A 1 
ATOM 4617 C C   . GLN A 0 598 . -59.076  -29.547 35.988   1.00 80.59 598 A 1 
ATOM 4618 C CB  . GLN A 0 598 . -58.994  -30.473 38.362   1.00 80.59 598 A 1 
ATOM 4619 O O   . GLN A 0 598 . -59.760  -30.270 35.262   1.00 80.59 598 A 1 
ATOM 4620 C CG  . GLN A 0 598 . -57.477  -30.475 38.602   1.00 80.59 598 A 1 
ATOM 4621 C CD  . GLN A 0 598 . -57.068  -31.555 39.607   1.00 80.59 598 A 1 
ATOM 4622 N NE2 . GLN A 0 598 . -55.898  -31.473 40.195   1.00 80.59 598 A 1 
ATOM 4623 O OE1 . GLN A 0 598 . -57.789  -32.499 39.890   1.00 80.59 598 A 1 
ATOM 4624 N N   . ALA A 0 599 . -57.970  -28.930 35.551   1.00 69.03 599 A 1 
ATOM 4625 C CA  . ALA A 0 599 . -57.380  -29.082 34.208   1.00 69.03 599 A 1 
ATOM 4626 C C   . ALA A 0 599 . -55.864  -28.768 34.196   1.00 69.03 599 A 1 
ATOM 4627 C CB  . ALA A 0 599 . -58.120  -28.153 33.234   1.00 69.03 599 A 1 
ATOM 4628 O O   . ALA A 0 599 . -55.409  -27.994 35.037   1.00 69.03 599 A 1 
ATOM 4629 N N   . TYR A 0 600 . -55.115  -29.334 33.236   1.00 86.99 600 A 1 
ATOM 4630 C CA  . TYR A 0 600 . -53.665  -29.141 33.029   1.00 86.99 600 A 1 
ATOM 4631 C C   . TYR A 0 600 . -53.276  -29.280 31.544   1.00 86.99 600 A 1 
ATOM 4632 C CB  . TYR A 0 600 . -52.864  -30.191 33.822   1.00 86.99 600 A 1 
ATOM 4633 O O   . TYR A 0 600 . -53.972  -29.987 30.810   1.00 86.99 600 A 1 
ATOM 4634 C CG  . TYR A 0 600 . -53.027  -30.128 35.325   1.00 86.99 600 A 1 
ATOM 4635 C CD1 . TYR A 0 600 . -52.313  -29.164 36.059   1.00 86.99 600 A 1 
ATOM 4636 C CD2 . TYR A 0 600 . -53.886  -31.025 35.986   1.00 86.99 600 A 1 
ATOM 4637 C CE1 . TYR A 0 600 . -52.500  -29.051 37.451   1.00 86.99 600 A 1 
ATOM 4638 C CE2 . TYR A 0 600 . -54.056  -30.936 37.379   1.00 86.99 600 A 1 
ATOM 4639 O OH  . TYR A 0 600 . -53.593  -29.812 39.448   1.00 86.99 600 A 1 
ATOM 4640 C CZ  . TYR A 0 600 . -53.385  -29.931 38.110   1.00 86.99 600 A 1 
ATOM 4641 N N   . GLY A 0 601 . -52.143  -28.693 31.142   1.00 85.52 601 A 1 
ATOM 4642 C CA  . GLY A 0 601 . -51.524  -28.845 29.817   1.00 85.52 601 A 1 
ATOM 4643 C C   . GLY A 0 601 . -50.035  -28.461 29.793   1.00 85.52 601 A 1 
ATOM 4644 O O   . GLY A 0 601 . -49.490  -28.017 30.807   1.00 85.52 601 A 1 
ATOM 4645 N N   . SER A 0 602 . -49.374  -28.702 28.657   1.00 85.90 602 A 1 
ATOM 4646 C CA  . SER A 0 602 . -47.951  -28.403 28.425   1.00 85.90 602 A 1 
ATOM 4647 C C   . SER A 0 602 . -47.581  -28.483 26.944   1.00 85.90 602 A 1 
ATOM 4648 C CB  . SER A 0 602 . -47.052  -29.407 29.155   1.00 85.90 602 A 1 
ATOM 4649 O O   . SER A 0 602 . -48.081  -29.376 26.248   1.00 85.90 602 A 1 
ATOM 4650 O OG  . SER A 0 602 . -47.298  -30.732 28.703   1.00 85.90 602 A 1 
ATOM 4651 N N   . ASP A 0 603 . -46.614  -27.670 26.535   1.00 85.43 603 A 1 
ATOM 4652 C CA  . ASP A 0 603 . -46.208  -27.436 25.151   1.00 85.43 603 A 1 
ATOM 4653 C C   . ASP A 0 603 . -44.682  -27.668 24.988   1.00 85.43 603 A 1 
ATOM 4654 C CB  . ASP A 0 603 . -46.670  -26.020 24.742   1.00 85.43 603 A 1 
ATOM 4655 O O   . ASP A 0 603 . -43.969  -27.913 25.970   1.00 85.43 603 A 1 
ATOM 4656 C CG  . ASP A 0 603 . -48.200  -25.805 24.843   1.00 85.43 603 A 1 
ATOM 4657 O OD1 . ASP A 0 603 . -48.778  -25.873 25.962   1.00 85.43 603 A 1 
ATOM 4658 O OD2 . ASP A 0 603 . -48.838  -25.686 23.770   1.00 85.43 603 A 1 
ATOM 4659 N N   . TYR A 0 604 . -44.193  -27.714 23.740   1.00 87.61 604 A 1 
ATOM 4660 C CA  . TYR A 0 604 . -42.766  -27.856 23.400   1.00 87.61 604 A 1 
ATOM 4661 C C   . TYR A 0 604 . -42.514  -27.550 21.910   1.00 87.61 604 A 1 
ATOM 4662 C CB  . TYR A 0 604 . -42.291  -29.297 23.699   1.00 87.61 604 A 1 
ATOM 4663 O O   . TYR A 0 604 . -43.041  -28.266 21.052   1.00 87.61 604 A 1 
ATOM 4664 C CG  . TYR A 0 604 . -40.798  -29.531 23.532   1.00 87.61 604 A 1 
ATOM 4665 C CD1 . TYR A 0 604 . -40.266  -29.927 22.289   1.00 87.61 604 A 1 
ATOM 4666 C CD2 . TYR A 0 604 . -39.941  -29.334 24.629   1.00 87.61 604 A 1 
ATOM 4667 C CE1 . TYR A 0 604 . -38.877  -30.111 22.141   1.00 87.61 604 A 1 
ATOM 4668 C CE2 . TYR A 0 604 . -38.550  -29.511 24.487   1.00 87.61 604 A 1 
ATOM 4669 O OH  . TYR A 0 604 . -36.672  -30.024 23.077   1.00 87.61 604 A 1 
ATOM 4670 C CZ  . TYR A 0 604 . -38.015  -29.886 23.234   1.00 87.61 604 A 1 
ATOM 4671 N N   . ASP A 0 605 . -41.650  -26.580 21.599   1.00 85.79 605 A 1 
ATOM 4672 C CA  . ASP A 0 605 . -41.030  -26.401 20.271   1.00 85.79 605 A 1 
ATOM 4673 C C   . ASP A 0 605 . -39.504  -26.251 20.421   1.00 85.79 605 A 1 
ATOM 4674 C CB  . ASP A 0 605 . -41.670  -25.238 19.471   1.00 85.79 605 A 1 
ATOM 4675 O O   . ASP A 0 605 . -38.995  -25.795 21.444   1.00 85.79 605 A 1 
ATOM 4676 C CG  . ASP A 0 605 . -41.271  -25.198 17.975   1.00 85.79 605 A 1 
ATOM 4677 O OD1 . ASP A 0 605 . -40.727  -26.210 17.468   1.00 85.79 605 A 1 
ATOM 4678 O OD2 . ASP A 0 605 . -41.504  -24.167 17.296   1.00 85.79 605 A 1 
ATOM 4679 N N   . SER A 0 606 . -38.751  -26.672 19.406   1.00 87.55 606 A 1 
ATOM 4680 C CA  . SER A 0 606 . -37.284  -26.631 19.404   1.00 87.55 606 A 1 
ATOM 4681 C C   . SER A 0 606 . -36.761  -26.426 17.986   1.00 87.55 606 A 1 
ATOM 4682 C CB  . SER A 0 606 . -36.699  -27.909 20.018   1.00 87.55 606 A 1 
ATOM 4683 O O   . SER A 0 606 . -36.981  -27.275 17.112   1.00 87.55 606 A 1 
ATOM 4684 O OG  . SER A 0 606 . -37.015  -29.044 19.228   1.00 87.55 606 A 1 
ATOM 4685 N N   . ARG A 0 607 . -36.082  -25.305 17.734   1.00 89.46 607 A 1 
ATOM 4686 C CA  . ARG A 0 607 . -35.698  -24.856 16.389   1.00 89.46 607 A 1 
ATOM 4687 C C   . ARG A 0 607 . -34.285  -24.279 16.399   1.00 89.46 607 A 1 
ATOM 4688 C CB  . ARG A 0 607 . -36.723  -23.824 15.893   1.00 89.46 607 A 1 
ATOM 4689 O O   . ARG A 0 607 . -33.994  -23.387 17.179   1.00 89.46 607 A 1 
ATOM 4690 C CG  . ARG A 0 607 . -38.119  -24.445 15.688   1.00 89.46 607 A 1 
ATOM 4691 C CD  . ARG A 0 607 . -39.175  -23.414 15.297   1.00 89.46 607 A 1 
ATOM 4692 N NE  . ARG A 0 607 . -38.814  -22.688 14.061   1.00 89.46 607 A 1 
ATOM 4693 N NH1 . ARG A 0 607 . -40.417  -21.079 14.271   1.00 89.46 607 A 1 
ATOM 4694 N NH2 . ARG A 0 607 . -38.904  -20.931 12.621   1.00 89.46 607 A 1 
ATOM 4695 C CZ  . ARG A 0 607 . -39.382  -21.573 13.652   1.00 89.46 607 A 1 
ATOM 4696 N N   . TRP A 0 608 . -33.456  -24.755 15.475   1.00 93.00 608 A 1 
ATOM 4697 C CA  . TRP A 0 608 . -32.021  -24.473 15.394   1.00 93.00 608 A 1 
ATOM 4698 C C   . TRP A 0 608 . -31.600  -24.232 13.941   1.00 93.00 608 A 1 
ATOM 4699 C CB  . TRP A 0 608 . -31.288  -25.683 15.987   1.00 93.00 608 A 1 
ATOM 4700 O O   . TRP A 0 608 . -32.196  -24.809 13.023   1.00 93.00 608 A 1 
ATOM 4701 C CG  . TRP A 0 608 . -29.799  -25.740 15.837   1.00 93.00 608 A 1 
ATOM 4702 C CD1 . TRP A 0 608 . -28.909  -25.236 16.716   1.00 93.00 608 A 1 
ATOM 4703 C CD2 . TRP A 0 608 . -29.006  -26.389 14.797   1.00 93.00 608 A 1 
ATOM 4704 C CE2 . TRP A 0 608 . -27.633  -26.345 15.185   1.00 93.00 608 A 1 
ATOM 4705 C CE3 . TRP A 0 608 . -29.313  -27.046 13.585   1.00 93.00 608 A 1 
ATOM 4706 N NE1 . TRP A 0 608 . -27.627  -25.573 16.330   1.00 93.00 608 A 1 
ATOM 4707 C CH2 . TRP A 0 608 . -26.972  -27.658 13.255   1.00 93.00 608 A 1 
ATOM 4708 C CZ2 . TRP A 0 608 . -26.634  -27.012 14.457   1.00 93.00 608 A 1 
ATOM 4709 C CZ3 . TRP A 0 608 . -28.306  -27.657 12.812   1.00 93.00 608 A 1 
ATOM 4710 N N   . GLY A 0 609 . -30.563  -23.422 13.721   1.00 94.14 609 A 1 
ATOM 4711 C CA  . GLY A 0 609 . -30.045  -23.124 12.385   1.00 94.14 609 A 1 
ATOM 4712 C C   . GLY A 0 609 . -28.594  -22.638 12.365   1.00 94.14 609 A 1 
ATOM 4713 O O   . GLY A 0 609 . -28.049  -22.221 13.386   1.00 94.14 609 A 1 
ATOM 4714 N N   . LYS A 0 610 . -27.978  -22.714 11.176   1.00 95.09 610 A 1 
ATOM 4715 C CA  . LYS A 0 610 . -26.623  -22.223 10.875   1.00 95.09 610 A 1 
ATOM 4716 C C   . LYS A 0 610 . -26.529  -21.677 9.449    1.00 95.09 610 A 1 
ATOM 4717 C CB  . LYS A 0 610 . -25.573  -23.333 11.064   1.00 95.09 610 A 1 
ATOM 4718 O O   . LYS A 0 610 . -27.126  -22.273 8.546    1.00 95.09 610 A 1 
ATOM 4719 C CG  . LYS A 0 610 . -25.475  -23.772 12.527   1.00 95.09 610 A 1 
ATOM 4720 C CD  . LYS A 0 610 . -24.219  -24.596 12.808   1.00 95.09 610 A 1 
ATOM 4721 C CE  . LYS A 0 610 . -24.098  -24.665 14.327   1.00 95.09 610 A 1 
ATOM 4722 N NZ  . LYS A 0 610 . -22.753  -25.077 14.779   1.00 95.09 610 A 1 
ATOM 4723 N N   . SER A 0 611 . -25.738  -20.624 9.255    1.00 96.13 611 A 1 
ATOM 4724 C CA  . SER A 0 611 . -25.447  -19.980 7.958    1.00 96.13 611 A 1 
ATOM 4725 C C   . SER A 0 611 . -23.944  -19.702 7.821    1.00 96.13 611 A 1 
ATOM 4726 C CB  . SER A 0 611 . -26.219  -18.658 7.744    1.00 96.13 611 A 1 
ATOM 4727 O O   . SER A 0 611 . -23.265  -19.517 8.825    1.00 96.13 611 A 1 
ATOM 4728 O OG  . SER A 0 611 . -27.150  -18.343 8.761    1.00 96.13 611 A 1 
ATOM 4729 N N   . TYR A 0 612 . -23.422  -19.683 6.591    1.00 92.60 612 A 1 
ATOM 4730 C CA  . TYR A 0 612 . -22.042  -19.288 6.272    1.00 92.60 612 A 1 
ATOM 4731 C C   . TYR A 0 612 . -21.974  -18.757 4.835    1.00 92.60 612 A 1 
ATOM 4732 C CB  . TYR A 0 612 . -21.089  -20.490 6.395    1.00 92.60 612 A 1 
ATOM 4733 O O   . TYR A 0 612 . -22.396  -19.471 3.922    1.00 92.60 612 A 1 
ATOM 4734 C CG  . TYR A 0 612 . -19.649  -20.168 6.014    1.00 92.60 612 A 1 
ATOM 4735 C CD1 . TYR A 0 612 . -19.125  -20.638 4.794    1.00 92.60 612 A 1 
ATOM 4736 C CD2 . TYR A 0 612 . -18.860  -19.334 6.832    1.00 92.60 612 A 1 
ATOM 4737 C CE1 . TYR A 0 612 . -17.815  -20.291 4.406    1.00 92.60 612 A 1 
ATOM 4738 C CE2 . TYR A 0 612 . -17.551  -18.978 6.444    1.00 92.60 612 A 1 
ATOM 4739 O OH  . TYR A 0 612 . -15.768  -19.132 4.822    1.00 92.60 612 A 1 
ATOM 4740 C CZ  . TYR A 0 612 . -17.024  -19.458 5.227    1.00 92.60 612 A 1 
ATOM 4741 N N   . ASP A 0 613 . -21.405  -17.567 4.635    1.00 93.35 613 A 1 
ATOM 4742 C CA  . ASP A 0 613 . -21.240  -16.912 3.328    1.00 93.35 613 A 1 
ATOM 4743 C C   . ASP A 0 613 . -19.839  -16.258 3.196    1.00 93.35 613 A 1 
ATOM 4744 C CB  . ASP A 0 613 . -22.379  -15.894 3.101    1.00 93.35 613 A 1 
ATOM 4745 O O   . ASP A 0 613 . -19.249  -15.826 4.187    1.00 93.35 613 A 1 
ATOM 4746 C CG  . ASP A 0 613 . -23.717  -16.532 2.685    1.00 93.35 613 A 1 
ATOM 4747 O OD1 . ASP A 0 613 . -23.712  -17.276 1.673    1.00 93.35 613 A 1 
ATOM 4748 O OD2 . ASP A 0 613 . -24.762  -16.211 3.295    1.00 93.35 613 A 1 
ATOM 4749 N N   . PHE A 0 614 . -19.286  -16.194 1.971    1.00 89.73 614 A 1 
ATOM 4750 C CA  . PHE A 0 614 . -17.871  -15.851 1.695    1.00 89.73 614 A 1 
ATOM 4751 C C   . PHE A 0 614 . -17.642  -15.134 0.338    1.00 89.73 614 A 1 
ATOM 4752 C CB  . PHE A 0 614 . -17.062  -17.160 1.723    1.00 89.73 614 A 1 
ATOM 4753 O O   . PHE A 0 614 . -18.242  -15.530 -0.668   1.00 89.73 614 A 1 
ATOM 4754 C CG  . PHE A 0 614 . -15.618  -16.985 1.298    1.00 89.73 614 A 1 
ATOM 4755 C CD1 . PHE A 0 614 . -15.224  -17.203 -0.037   1.00 89.73 614 A 1 
ATOM 4756 C CD2 . PHE A 0 614 . -14.685  -16.509 2.227    1.00 89.73 614 A 1 
ATOM 4757 C CE1 . PHE A 0 614 . -13.902  -16.931 -0.436   1.00 89.73 614 A 1 
ATOM 4758 C CE2 . PHE A 0 614 . -13.371  -16.217 1.829    1.00 89.73 614 A 1 
ATOM 4759 C CZ  . PHE A 0 614 . -12.976  -16.432 0.499    1.00 89.73 614 A 1 
ATOM 4760 N N   . VAL A 0 615 . -16.745  -14.128 0.267    1.00 84.71 615 A 1 
ATOM 4761 C CA  . VAL A 0 615 . -16.439  -13.301 -0.937   1.00 84.71 615 A 1 
ATOM 4762 C C   . VAL A 0 615 . -14.967  -12.792 -0.977   1.00 84.71 615 A 1 
ATOM 4763 C CB  . VAL A 0 615 . -17.390  -12.077 -0.988   1.00 84.71 615 A 1 
ATOM 4764 O O   . VAL A 0 615 . -14.465  -12.320 0.031    1.00 84.71 615 A 1 
ATOM 4765 C CG1 . VAL A 0 615 . -17.240  -11.308 -2.310   1.00 84.71 615 A 1 
ATOM 4766 C CG2 . VAL A 0 615 . -18.883  -12.426 -0.865   1.00 84.71 615 A 1 
ATOM 4767 N N   . ASN A 0 616 . -14.277  -12.785 -2.142   1.00 77.08 616 A 1 
ATOM 4768 C CA  . ASN A 0 616 . -12.822  -12.466 -2.272   1.00 77.08 616 A 1 
ATOM 4769 C C   . ASN A 0 616 . -12.406  -11.800 -3.630   1.00 77.08 616 A 1 
ATOM 4770 C CB  . ASN A 0 616 . -12.097  -13.811 -2.054   1.00 77.08 616 A 1 
ATOM 4771 O O   . ASN A 0 616 . -13.005  -12.118 -4.660   1.00 77.08 616 A 1 
ATOM 4772 C CG  . ASN A 0 616 . -10.576  -13.764 -2.014   1.00 77.08 616 A 1 
ATOM 4773 N ND2 . ASN A 0 616 . -9.977   -14.227 -0.950   1.00 77.08 616 A 1 
ATOM 4774 O OD1 . ASN A 0 616 . -9.899   -13.386 -2.959   1.00 77.08 616 A 1 
ATOM 4775 N N   . ALA A 0 617 . -11.382  -10.911 -3.667   1.00 53.76 617 A 1 
ATOM 4776 C CA  . ALA A 0 617 . -10.778  -10.275 -4.877   1.00 53.76 617 A 1 
ATOM 4777 C C   . ALA A 0 617 . -9.316   -9.718  -4.695   1.00 53.76 617 A 1 
ATOM 4778 C CB  . ALA A 0 617 . -11.721  -9.147  -5.339   1.00 53.76 617 A 1 
ATOM 4779 O O   . ALA A 0 617 . -8.988   -9.218  -3.626   1.00 53.76 617 A 1 
ATOM 4780 N N   . ASN A 0 618 . -8.409   -9.725  -5.709   1.00 68.42 618 A 1 
ATOM 4781 C CA  . ASN A 0 618 . -6.958   -9.343  -5.573   1.00 68.42 618 A 1 
ATOM 4782 C C   . ASN A 0 618 . -6.254   -8.754  -6.854   1.00 68.42 618 A 1 
ATOM 4783 C CB  . ASN A 0 618 . -6.161   -10.577 -5.078   1.00 68.42 618 A 1 
ATOM 4784 O O   . ASN A 0 618 . -6.792   -8.900  -7.946   1.00 68.42 618 A 1 
ATOM 4785 C CG  . ASN A 0 618 . -6.539   -11.075 -3.687   1.00 68.42 618 A 1 
ATOM 4786 N ND2 . ASN A 0 618 . -7.442   -12.024 -3.602   1.00 68.42 618 A 1 
ATOM 4787 O OD1 . ASN A 0 618 . -6.016   -10.626 -2.672   1.00 68.42 618 A 1 
ATOM 4788 N N   . GLU A 0 619 . -5.045   -8.149  -6.715   1.00 43.98 619 A 1 
ATOM 4789 C CA  . GLU A 0 619 . -4.107   -7.508  -7.712   1.00 43.98 619 A 1 
ATOM 4790 C C   . GLU A 0 619 . -2.606   -7.517  -7.172   1.00 43.98 619 A 1 
ATOM 4791 C CB  . GLU A 0 619 . -4.602   -6.063  -7.959   1.00 43.98 619 A 1 
ATOM 4792 O O   . GLU A 0 619 . -2.453   -7.871  -6.002   1.00 43.98 619 A 1 
ATOM 4793 C CG  . GLU A 0 619 . -5.679   -5.840  -9.046   1.00 43.98 619 A 1 
ATOM 4794 C CD  . GLU A 0 619 . -6.207   -4.382  -9.095   1.00 43.98 619 A 1 
ATOM 4795 O OE1 . GLU A 0 619 . -5.732   -3.596  -9.946   1.00 43.98 619 A 1 
ATOM 4796 O OE2 . GLU A 0 619 . -7.080   -4.025  -8.267   1.00 43.98 619 A 1 
ATOM 4797 N N   . TYR A 0 620 . -1.498   -7.167  -7.919   1.00 64.29 620 A 1 
ATOM 4798 C CA  . TYR A 0 620 . -0.043   -7.516  -7.570   1.00 64.29 620 A 1 
ATOM 4799 C C   . TYR A 0 620 . 1.183    -6.498  -7.720   1.00 64.29 620 A 1 
ATOM 4800 C CB  . TYR A 0 620 . 0.265    -8.849  -8.260   1.00 64.29 620 A 1 
ATOM 4801 O O   . TYR A 0 620 . 0.955    -5.348  -8.077   1.00 64.29 620 A 1 
ATOM 4802 C CG  . TYR A 0 620 . -0.472   -9.982  -7.580   1.00 64.29 620 A 1 
ATOM 4803 C CD1 . TYR A 0 620 . -0.015   -10.439 -6.328   1.00 64.29 620 A 1 
ATOM 4804 C CD2 . TYR A 0 620 . -1.653   -10.506 -8.139   1.00 64.29 620 A 1 
ATOM 4805 C CE1 . TYR A 0 620 . -0.739   -11.421 -5.628   1.00 64.29 620 A 1 
ATOM 4806 C CE2 . TYR A 0 620 . -2.381   -11.488 -7.441   1.00 64.29 620 A 1 
ATOM 4807 O OH  . TYR A 0 620 . -2.628   -12.895 -5.520   1.00 64.29 620 A 1 
ATOM 4808 C CZ  . TYR A 0 620 . -1.924   -11.944 -6.187   1.00 64.29 620 A 1 
ATOM 4809 N N   . ASP A 0 621 . 2.447    -6.908  -7.358   1.00 48.00 621 A 1 
ATOM 4810 C CA  . ASP A 0 621 . 3.641    -6.161  -6.768   1.00 48.00 621 A 1 
ATOM 4811 C C   . ASP A 0 621 . 5.097    -6.724  -7.116   1.00 48.00 621 A 1 
ATOM 4812 C CB  . ASP A 0 621 . 3.384    -6.287  -5.240   1.00 48.00 621 A 1 
ATOM 4813 O O   . ASP A 0 621 . 5.159    -7.933  -7.332   1.00 48.00 621 A 1 
ATOM 4814 C CG  . ASP A 0 621 . 4.434    -5.808  -4.237   1.00 48.00 621 A 1 
ATOM 4815 O OD1 . ASP A 0 621 . 5.447    -5.240  -4.653   1.00 48.00 621 A 1 
ATOM 4816 O OD2 . ASP A 0 621 . 4.148    -5.947  -3.027   1.00 48.00 621 A 1 
ATOM 4817 N N   . ASP A 0 622 . 6.215    -5.920  -7.162   1.00 62.07 622 A 1 
ATOM 4818 C CA  . ASP A 0 622 . 7.675    -6.243  -7.477   1.00 62.07 622 A 1 
ATOM 4819 C C   . ASP A 0 622 . 8.751    -5.056  -7.486   1.00 62.07 622 A 1 
ATOM 4820 C CB  . ASP A 0 622 . 7.733    -6.859  -8.888   1.00 62.07 622 A 1 
ATOM 4821 O O   . ASP A 0 622 . 8.444    -3.991  -8.013   1.00 62.07 622 A 1 
ATOM 4822 C CG  . ASP A 0 622 . 9.139    -7.320  -9.281   1.00 62.07 622 A 1 
ATOM 4823 O OD1 . ASP A 0 622 . 9.854    -7.848  -8.400   1.00 62.07 622 A 1 
ATOM 4824 O OD2 . ASP A 0 622 . 9.482    -7.181  -10.476  1.00 62.07 622 A 1 
ATOM 4825 N N   . GLU A 0 623 . 10.049   -5.216  -7.089   1.00 71.09 623 A 1 
ATOM 4826 C CA  . GLU A 0 623 . 11.178   -4.208  -7.231   1.00 71.09 623 A 1 
ATOM 4827 C C   . GLU A 0 623 . 12.555   -4.766  -7.741   1.00 71.09 623 A 1 
ATOM 4828 C CB  . GLU A 0 623 . 11.529   -3.457  -5.913   1.00 71.09 623 A 1 
ATOM 4829 O O   . GLU A 0 623 . 12.957   -5.855  -7.328   1.00 71.09 623 A 1 
ATOM 4830 C CG  . GLU A 0 623 . 10.431   -2.966  -4.946   1.00 71.09 623 A 1 
ATOM 4831 C CD  . GLU A 0 623 . 10.929   -1.903  -3.932   1.00 71.09 623 A 1 
ATOM 4832 O OE1 . GLU A 0 623 . 10.126   -1.516  -3.048   1.00 71.09 623 A 1 
ATOM 4833 O OE2 . GLU A 0 623 . 12.073   -1.396  -4.049   1.00 71.09 623 A 1 
ATOM 4834 N N   . GLN A 0 624 . 13.353   -4.026  -8.555   1.00 80.85 624 A 1 
ATOM 4835 C CA  . GLN A 0 624 . 14.612   -4.501  -9.213   1.00 80.85 624 A 1 
ATOM 4836 C C   . GLN A 0 624 . 15.711   -3.414  -9.488   1.00 80.85 624 A 1 
ATOM 4837 C CB  . GLN A 0 624 . 14.259   -5.186  -10.556  1.00 80.85 624 A 1 
ATOM 4838 O O   . GLN A 0 624 . 15.401   -2.240  -9.627   1.00 80.85 624 A 1 
ATOM 4839 C CG  . GLN A 0 624 . 13.141   -6.248  -10.474  1.00 80.85 624 A 1 
ATOM 4840 C CD  . GLN A 0 624 . 12.932   -7.035  -11.763  1.00 80.85 624 A 1 
ATOM 4841 N NE2 . GLN A 0 624 . 11.723   -7.445  -12.063  1.00 80.85 624 A 1 
ATOM 4842 O OE1 . GLN A 0 624 . 13.854   -7.334  -12.510  1.00 80.85 624 A 1 
ATOM 4843 N N   . TYR A 0 625 . 17.005   -3.768  -9.642   1.00 85.02 625 A 1 
ATOM 4844 C CA  . TYR A 0 625 . 18.060   -2.915  -10.271  1.00 85.02 625 A 1 
ATOM 4845 C C   . TYR A 0 625 . 19.067   -3.765  -11.058  1.00 85.02 625 A 1 
ATOM 4846 C CB  . TYR A 0 625 . 18.861   -2.059  -9.255   1.00 85.02 625 A 1 
ATOM 4847 O O   . TYR A 0 625 . 19.482   -4.823  -10.578  1.00 85.02 625 A 1 
ATOM 4848 C CG  . TYR A 0 625 . 20.015   -1.211  -9.833   1.00 85.02 625 A 1 
ATOM 4849 C CD1 . TYR A 0 625 . 21.334   -1.718  -9.882   1.00 85.02 625 A 1 
ATOM 4850 C CD2 . TYR A 0 625 . 19.777   0.079   -10.349  1.00 85.02 625 A 1 
ATOM 4851 C CE1 . TYR A 0 625 . 22.381   -0.959  -10.454  1.00 85.02 625 A 1 
ATOM 4852 C CE2 . TYR A 0 625 . 20.810   0.838   -10.939  1.00 85.02 625 A 1 
ATOM 4853 O OH  . TYR A 0 625 . 23.121   1.049   -11.562  1.00 85.02 625 A 1 
ATOM 4854 C CZ  . TYR A 0 625 . 22.120   0.319   -10.996  1.00 85.02 625 A 1 
ATOM 4855 N N   . ALA A 0 626 . 19.542   -3.268  -12.202  1.00 87.80 626 A 1 
ATOM 4856 C CA  . ALA A 0 626 . 20.643   -3.851  -12.962  1.00 87.80 626 A 1 
ATOM 4857 C C   . ALA A 0 626 . 21.598   -2.781  -13.520  1.00 87.80 626 A 1 
ATOM 4858 C CB  . ALA A 0 626 . 20.068   -4.732  -14.078  1.00 87.80 626 A 1 
ATOM 4859 O O   . ALA A 0 626 . 21.195   -1.671  -13.860  1.00 87.80 626 A 1 
ATOM 4860 N N   . ARG A 0 627 . 22.876   -3.149  -13.670  1.00 89.61 627 A 1 
ATOM 4861 C CA  . ARG A 0 627 . 23.831   -2.444  -14.534  1.00 89.61 627 A 1 
ATOM 4862 C C   . ARG A 0 627 . 24.715   -3.442  -15.270  1.00 89.61 627 A 1 
ATOM 4863 C CB  . ARG A 0 627 . 24.662   -1.410  -13.751  1.00 89.61 627 A 1 
ATOM 4864 O O   . ARG A 0 627 . 25.240   -4.371  -14.655  1.00 89.61 627 A 1 
ATOM 4865 C CG  . ARG A 0 627 . 25.739   -0.753  -14.638  1.00 89.61 627 A 1 
ATOM 4866 C CD  . ARG A 0 627 . 26.463   0.396   -13.936  1.00 89.61 627 A 1 
ATOM 4867 N NE  . ARG A 0 627 . 27.548   0.920   -14.792  1.00 89.61 627 A 1 
ATOM 4868 N NH1 . ARG A 0 627 . 27.570   3.061   -13.985  1.00 89.61 627 A 1 
ATOM 4869 N NH2 . ARG A 0 627 . 28.811   2.569   -15.744  1.00 89.61 627 A 1 
ATOM 4870 C CZ  . ARG A 0 627 . 27.978   2.167   -14.831  1.00 89.61 627 A 1 
ATOM 4871 N N   . LYS A 0 628 . 24.948   -3.190  -16.553  1.00 94.26 628 A 1 
ATOM 4872 C CA  . LYS A 0 628 . 25.924   -3.874  -17.398  1.00 94.26 628 A 1 
ATOM 4873 C C   . LYS A 0 628 . 26.820   -2.847  -18.089  1.00 94.26 628 A 1 
ATOM 4874 C CB  . LYS A 0 628 . 25.162   -4.765  -18.387  1.00 94.26 628 A 1 
ATOM 4875 O O   . LYS A 0 628 . 26.399   -1.732  -18.382  1.00 94.26 628 A 1 
ATOM 4876 C CG  . LYS A 0 628 . 26.076   -5.746  -19.127  1.00 94.26 628 A 1 
ATOM 4877 C CD  . LYS A 0 628 . 25.229   -6.646  -20.026  1.00 94.26 628 A 1 
ATOM 4878 C CE  . LYS A 0 628 . 26.125   -7.663  -20.733  1.00 94.26 628 A 1 
ATOM 4879 N NZ  . LYS A 0 628 . 25.372   -8.352  -21.806  1.00 94.26 628 A 1 
ATOM 4880 N N   . VAL A 0 629 . 28.068   -3.235  -18.320  1.00 94.88 629 A 1 
ATOM 4881 C CA  . VAL A 0 629 . 29.020   -2.522  -19.177  1.00 94.88 629 A 1 
ATOM 4882 C C   . VAL A 0 629 . 29.679   -3.570  -20.072  1.00 94.88 629 A 1 
ATOM 4883 C CB  . VAL A 0 629 . 30.069   -1.741  -18.354  1.00 94.88 629 A 1 
ATOM 4884 O O   . VAL A 0 629 . 30.037   -4.642  -19.574  1.00 94.88 629 A 1 
ATOM 4885 C CG1 . VAL A 0 629 . 31.043   -0.971  -19.254  1.00 94.88 629 A 1 
ATOM 4886 C CG2 . VAL A 0 629 . 29.415   -0.732  -17.393  1.00 94.88 629 A 1 
ATOM 4887 N N   . ARG A 0 630 . 29.809   -3.278  -21.363  1.00 91.80 630 A 1 
ATOM 4888 C CA  . ARG A 0 630 . 30.812   -3.860  -22.267  1.00 91.80 630 A 1 
ATOM 4889 C C   . ARG A 0 630 . 31.720   -2.723  -22.720  1.00 91.80 630 A 1 
ATOM 4890 C CB  . ARG A 0 630 . 30.183   -4.493  -23.508  1.00 91.80 630 A 1 
ATOM 4891 O O   . ARG A 0 630 . 31.272   -1.581  -22.754  1.00 91.80 630 A 1 
ATOM 4892 C CG  . ARG A 0 630 . 29.276   -5.692  -23.219  1.00 91.80 630 A 1 
ATOM 4893 C CD  . ARG A 0 630 . 28.629   -6.067  -24.562  1.00 91.80 630 A 1 
ATOM 4894 N NE  . ARG A 0 630 . 27.436   -6.938  -24.484  1.00 91.80 630 A 1 
ATOM 4895 N NH1 . ARG A 0 630 . 26.097   -5.583  -23.200  1.00 91.80 630 A 1 
ATOM 4896 N NH2 . ARG A 0 630 . 25.161   -6.851  -24.719  1.00 91.80 630 A 1 
ATOM 4897 C CZ  . ARG A 0 630 . 26.256   -6.453  -24.149  1.00 91.80 630 A 1 
ATOM 4898 N N   . ALA A 0 631 . 32.975   -3.038  -22.975  1.00 92.09 631 A 1 
ATOM 4899 C CA  . ALA A 0 631 . 33.960   -2.102  -23.483  1.00 92.09 631 A 1 
ATOM 4900 C C   . ALA A 0 631 . 35.067   -2.955  -24.092  1.00 92.09 631 A 1 
ATOM 4901 C CB  . ALA A 0 631 . 34.490   -1.214  -22.348  1.00 92.09 631 A 1 
ATOM 4902 O O   . ALA A 0 631 . 35.737   -3.686  -23.354  1.00 92.09 631 A 1 
ATOM 4903 N N   . ASP A 0 632 . 35.207   -2.878  -25.403  1.00 87.84 632 A 1 
ATOM 4904 C CA  . ASP A 0 632 . 36.111   -3.695  -26.196  1.00 87.84 632 A 1 
ATOM 4905 C C   . ASP A 0 632 . 36.995   -2.741  -27.049  1.00 87.84 632 A 1 
ATOM 4906 C CB  . ASP A 0 632 . 35.268   -4.780  -26.912  1.00 87.84 632 A 1 
ATOM 4907 O O   . ASP A 0 632 . 36.685   -1.560  -27.197  1.00 87.84 632 A 1 
ATOM 4908 C CG  . ASP A 0 632 . 34.595   -5.759  -25.906  1.00 87.84 632 A 1 
ATOM 4909 O OD1 . ASP A 0 632 . 35.297   -6.670  -25.399  1.00 87.84 632 A 1 
ATOM 4910 O OD2 . ASP A 0 632 . 33.391   -5.609  -25.562  1.00 87.84 632 A 1 
ATOM 4911 N N   . ASP A 0 633 . 38.194   -3.179  -27.449  1.00 88.90 633 A 1 
ATOM 4912 C CA  . ASP A 0 633 . 39.228   -2.341  -28.103  1.00 88.90 633 A 1 
ATOM 4913 C C   . ASP A 0 633 . 40.059   -3.253  -29.013  1.00 88.90 633 A 1 
ATOM 4914 C CB  . ASP A 0 633 . 40.087   -1.608  -27.042  1.00 88.90 633 A 1 
ATOM 4915 O O   . ASP A 0 633 . 41.166   -3.681  -28.660  1.00 88.90 633 A 1 
ATOM 4916 C CG  . ASP A 0 633 . 41.162   -0.619  -27.554  1.00 88.90 633 A 1 
ATOM 4917 O OD1 . ASP A 0 633 . 41.432   -0.442  -28.763  1.00 88.90 633 A 1 
ATOM 4918 O OD2 . ASP A 0 633 . 41.770   0.082   -26.707  1.00 88.90 633 A 1 
ATOM 4919 N N   . ASP A 0 634 . 39.454   -3.667  -30.127  1.00 86.77 634 A 1 
ATOM 4920 C CA  . ASP A 0 634 . 40.042   -4.634  -31.050  1.00 86.77 634 A 1 
ATOM 4921 C C   . ASP A 0 634 . 40.948   -3.916  -32.059  1.00 86.77 634 A 1 
ATOM 4922 C CB  . ASP A 0 634 . 38.963   -5.523  -31.718  1.00 86.77 634 A 1 
ATOM 4923 O O   . ASP A 0 634 . 40.530   -3.030  -32.801  1.00 86.77 634 A 1 
ATOM 4924 C CG  . ASP A 0 634 . 38.726   -6.883  -31.022  1.00 86.77 634 A 1 
ATOM 4925 O OD1 . ASP A 0 634 . 39.623   -7.348  -30.273  1.00 86.77 634 A 1 
ATOM 4926 O OD2 . ASP A 0 634 . 37.697   -7.535  -31.309  1.00 86.77 634 A 1 
ATOM 4927 N N   . GLN A 0 635 . 42.222   -4.317  -32.089  1.00 81.94 635 A 1 
ATOM 4928 C CA  . GLN A 0 635 . 43.233   -3.805  -33.017  1.00 81.94 635 A 1 
ATOM 4929 C C   . GLN A 0 635 . 43.703   -4.925  -33.938  1.00 81.94 635 A 1 
ATOM 4930 C CB  . GLN A 0 635 . 44.427   -3.206  -32.256  1.00 81.94 635 A 1 
ATOM 4931 O O   . GLN A 0 635 . 44.183   -5.963  -33.470  1.00 81.94 635 A 1 
ATOM 4932 C CG  . GLN A 0 635 . 44.041   -1.918  -31.524  1.00 81.94 635 A 1 
ATOM 4933 C CD  . GLN A 0 635 . 45.202   -1.251  -30.793  1.00 81.94 635 A 1 
ATOM 4934 N NE2 . GLN A 0 635 . 44.920   -0.230  -30.020  1.00 81.94 635 A 1 
ATOM 4935 O OE1 . GLN A 0 635 . 46.372   -1.603  -30.877  1.00 81.94 635 A 1 
ATOM 4936 N N   . TRP A 0 636 . 43.625   -4.695  -35.246  1.00 80.47 636 A 1 
ATOM 4937 C CA  . TRP A 0 636 . 44.010   -5.667  -36.264  1.00 80.47 636 A 1 
ATOM 4938 C C   . TRP A 0 636 . 44.933   -5.049  -37.316  1.00 80.47 636 A 1 
ATOM 4939 C CB  . TRP A 0 636 . 42.751   -6.303  -36.869  1.00 80.47 636 A 1 
ATOM 4940 O O   . TRP A 0 636 . 44.943   -3.839  -37.534  1.00 80.47 636 A 1 
ATOM 4941 C CG  . TRP A 0 636 . 41.828   -5.374  -37.595  1.00 80.47 636 A 1 
ATOM 4942 C CD1 . TRP A 0 636 . 40.790   -4.698  -37.047  1.00 80.47 636 A 1 
ATOM 4943 C CD2 . TRP A 0 636 . 41.846   -5.001  -39.008  1.00 80.47 636 A 1 
ATOM 4944 C CE2 . TRP A 0 636 . 40.775   -4.088  -39.247  1.00 80.47 636 A 1 
ATOM 4945 C CE3 . TRP A 0 636 . 42.663   -5.339  -40.110  1.00 80.47 636 A 1 
ATOM 4946 N NE1 . TRP A 0 636 . 40.161   -3.946  -38.021  1.00 80.47 636 A 1 
ATOM 4947 C CH2 . TRP A 0 636 . 41.374   -3.877  -41.583  1.00 80.47 636 A 1 
ATOM 4948 C CZ2 . TRP A 0 636 . 40.536   -3.527  -40.510  1.00 80.47 636 A 1 
ATOM 4949 C CZ3 . TRP A 0 636 . 42.429   -4.785  -41.382  1.00 80.47 636 A 1 
ATOM 4950 N N   . ALA A 0 637 . 45.743   -5.901  -37.941  1.00 78.05 637 A 1 
ATOM 4951 C CA  . ALA A 0 637 . 46.558   -5.558  -39.097  1.00 78.05 637 A 1 
ATOM 4952 C C   . ALA A 0 637 . 46.740   -6.796  -39.984  1.00 78.05 637 A 1 
ATOM 4953 C CB  . ALA A 0 637 . 47.914   -4.999  -38.643  1.00 78.05 637 A 1 
ATOM 4954 O O   . ALA A 0 637 . 46.968   -7.892  -39.460  1.00 78.05 637 A 1 
ATOM 4955 N N   . GLU A 0 638 . 46.668   -6.620  -41.301  1.00 73.72 638 A 1 
ATOM 4956 C CA  . GLU A 0 638 . 46.953   -7.652  -42.302  1.00 73.72 638 A 1 
ATOM 4957 C C   . GLU A 0 638 . 48.055   -7.160  -43.259  1.00 73.72 638 A 1 
ATOM 4958 C CB  . GLU A 0 638 . 45.671   -8.096  -43.046  1.00 73.72 638 A 1 
ATOM 4959 O O   . GLU A 0 638 . 48.041   -6.000  -43.654  1.00 73.72 638 A 1 
ATOM 4960 C CG  . GLU A 0 638 . 44.601   -8.690  -42.101  1.00 73.72 638 A 1 
ATOM 4961 C CD  . GLU A 0 638 . 43.553   -9.601  -42.781  1.00 73.72 638 A 1 
ATOM 4962 O OE1 . GLU A 0 638 . 43.007   -10.482 -42.069  1.00 73.72 638 A 1 
ATOM 4963 O OE2 . GLU A 0 638 . 43.324   -9.490  -44.008  1.00 73.72 638 A 1 
ATOM 4964 N N   . ASP A 0 639 . 49.001   -8.049  -43.593  1.00 74.97 639 A 1 
ATOM 4965 C CA  . ASP A 0 639 . 50.075   -7.861  -44.591  1.00 74.97 639 A 1 
ATOM 4966 C C   . ASP A 0 639 . 49.894   -8.944  -45.669  1.00 74.97 639 A 1 
ATOM 4967 C CB  . ASP A 0 639 . 51.480   -7.824  -43.909  1.00 74.97 639 A 1 
ATOM 4968 O O   . ASP A 0 639 . 49.646   -10.117 -45.339  1.00 74.97 639 A 1 
ATOM 4969 C CG  . ASP A 0 639 . 52.557   -8.879  -44.281  1.00 74.97 639 A 1 
ATOM 4970 O OD1 . ASP A 0 639 . 52.667   -9.318  -45.451  1.00 74.97 639 A 1 
ATOM 4971 O OD2 . ASP A 0 639 . 53.317   -9.269  -43.353  1.00 74.97 639 A 1 
ATOM 4972 N N   . TRP A 0 640 . 49.945   -8.564  -46.952  1.00 61.93 640 A 1 
ATOM 4973 C CA  . TRP A 0 640 . 49.738   -9.499  -48.064  1.00 61.93 640 A 1 
ATOM 4974 C C   . TRP A 0 640 . 50.675   -9.319  -49.268  1.00 61.93 640 A 1 
ATOM 4975 C CB  . TRP A 0 640 . 48.260   -9.575  -48.445  1.00 61.93 640 A 1 
ATOM 4976 O O   . TRP A 0 640 . 50.285   -8.991  -50.390  1.00 61.93 640 A 1 
ATOM 4977 C CG  . TRP A 0 640 . 47.925   -10.865 -49.126  1.00 61.93 640 A 1 
ATOM 4978 C CD1 . TRP A 0 640 . 47.885   -12.063 -48.509  1.00 61.93 640 A 1 
ATOM 4979 C CD2 . TRP A 0 640 . 47.623   -11.121 -50.529  1.00 61.93 640 A 1 
ATOM 4980 C CE2 . TRP A 0 640 . 47.368   -12.517 -50.685  1.00 61.93 640 A 1 
ATOM 4981 C CE3 . TRP A 0 640 . 47.524   -10.317 -51.684  1.00 61.93 640 A 1 
ATOM 4982 N NE1 . TRP A 0 640 . 47.564   -13.047 -49.424  1.00 61.93 640 A 1 
ATOM 4983 C CH2 . TRP A 0 640 . 46.858   -12.240 -53.037  1.00 61.93 640 A 1 
ATOM 4984 C CZ2 . TRP A 0 640 . 46.991   -13.079 -51.916  1.00 61.93 640 A 1 
ATOM 4985 C CZ3 . TRP A 0 640 . 47.140   -10.865 -52.923  1.00 61.93 640 A 1 
ATOM 4986 N N   . ASP A 0 641 . 51.932   -9.661  -49.023  1.00 76.43 641 A 1 
ATOM 4987 C CA  . ASP A 0 641 . 53.056   -9.713  -49.962  1.00 76.43 641 A 1 
ATOM 4988 C C   . ASP A 0 641 . 52.858   -10.733 -51.133  1.00 76.43 641 A 1 
ATOM 4989 C CB  . ASP A 0 641 . 54.269   -10.072 -49.059  1.00 76.43 641 A 1 
ATOM 4990 O O   . ASP A 0 641 . 52.886   -11.958 -50.931  1.00 76.43 641 A 1 
ATOM 4991 C CG  . ASP A 0 641 . 55.595   -9.388  -49.372  1.00 76.43 641 A 1 
ATOM 4992 O OD1 . ASP A 0 641 . 55.632   -8.484  -50.229  1.00 76.43 641 A 1 
ATOM 4993 O OD2 . ASP A 0 641 . 56.635   -9.875  -48.859  1.00 76.43 641 A 1 
ATOM 4994 N N   . VAL A 0 642 . 52.716   -10.286 -52.397  1.00 63.19 642 A 1 
ATOM 4995 C CA  . VAL A 0 642 . 52.671   -11.176 -53.589  1.00 63.19 642 A 1 
ATOM 4996 C C   . VAL A 0 642 . 53.667   -10.784 -54.681  1.00 63.19 642 A 1 
ATOM 4997 C CB  . VAL A 0 642 . 51.246   -11.314 -54.174  1.00 63.19 642 A 1 
ATOM 4998 O O   . VAL A 0 642 . 53.538   -9.754  -55.333  1.00 63.19 642 A 1 
ATOM 4999 C CG1 . VAL A 0 642 . 51.206   -12.068 -55.522  1.00 63.19 642 A 1 
ATOM 5000 C CG2 . VAL A 0 642 . 50.371   -12.128 -53.218  1.00 63.19 642 A 1 
ATOM 5001 N N   . TYR A 0 643 . 54.583   -11.705 -55.014  1.00 65.63 643 A 1 
ATOM 5002 C CA  . TYR A 0 643 . 55.550   -11.548 -56.111  1.00 65.63 643 A 1 
ATOM 5003 C C   . TYR A 0 643 . 55.420   -12.617 -57.195  1.00 65.63 643 A 1 
ATOM 5004 C CB  . TYR A 0 643 . 56.989   -11.571 -55.588  1.00 65.63 643 A 1 
ATOM 5005 O O   . TYR A 0 643 . 55.492   -13.821 -56.932  1.00 65.63 643 A 1 
ATOM 5006 C CG  . TYR A 0 643 . 57.274   -10.547 -54.522  1.00 65.63 643 A 1 
ATOM 5007 C CD1 . TYR A 0 643 . 57.636   -9.229  -54.866  1.00 65.63 643 A 1 
ATOM 5008 C CD2 . TYR A 0 643 . 57.132   -10.919 -53.175  1.00 65.63 643 A 1 
ATOM 5009 C CE1 . TYR A 0 643 . 57.838   -8.276  -53.848  1.00 65.63 643 A 1 
ATOM 5010 C CE2 . TYR A 0 643 . 57.330   -9.964  -52.173  1.00 65.63 643 A 1
[truncated: 32,991 more chars]
