# Supplementary material for: Self-assembling proteins compose the chemically resistant shell biomaterial of planktonic tintinnid ciliates
Source: Nat Commun. 2026 Jun 13;17:7507. doi: 10.1038/s41467-026-74402-4 (PMC13408134; doi:10.1038/s41467-026-74402-4)
Supplement: Supplementary file 6 — Supplementary Data 16 [file 41467_2026_74402_MOESM6_ESM.zip › AF2_structure_models/Tara_Unigene_22.cif]

data_0
#
_entry.id   0
#
_struct_asym.id          A
_struct_asym.entity_id   0
#
_entity_poly.entity_id        0
_entity_poly.type             polypeptide(L)
_entity_poly.pdbx_strand_id   A
#
_entity.id     0
_entity.type   polymer
#
loop_
_entity_poly_seq.entity_id
_entity_poly_seq.num
_entity_poly_seq.mon_id
0 1   MET 
0 2   LYS 
0 3   SER 
0 4   PHE 
0 5   ALA 
0 6   PHE 
0 7   ALA 
0 8   ALA 
0 9   ALA 
0 10  LEU 
0 11  VAL 
0 12  ALA 
0 13  ALA 
0 14  CYS 
0 15  ASN 
0 16  ALA 
0 17  VAL 
0 18  ASP 
0 19  ILE 
0 20  GLU 
0 21  SER 
0 22  PHE 
0 23  GLY 
0 24  TYR 
0 25  GLY 
0 26  GLY 
0 27  HIS 
0 28  GLY 
0 29  LYS 
0 30  VAL 
0 31  ALA 
0 32  HIS 
0 33  THR 
0 34  VAL 
0 35  ASN 
0 36  LYS 
0 37  THR 
0 38  THR 
0 39  VAL 
0 40  LYS 
0 41  HIS 
0 42  SER 
0 43  LYS 
0 44  PRO 
0 45  GLU 
0 46  VAL 
0 47  LYS 
0 48  GLN 
0 49  GLY 
0 50  ALA 
0 51  SER 
0 52  GLN 
0 53  ALA 
0 54  TYR 
0 55  GLY 
0 56  ALA 
0 57  ASP 
0 58  TYR 
0 59  GLN 
0 60  LYS 
0 61  ALA 
0 62  SER 
0 63  ALA 
0 64  SER 
0 65  ASP 
0 66  TRP 
0 67  ASP 
0 68  ALA 
0 69  TRP 
0 70  GLY 
0 71  ARG 
0 72  ASP 
0 73  GLN 
0 74  ASP 
0 75  LEU 
0 76  SER 
0 77  ILE 
0 78  SER 
0 79  GLU 
0 80  SER 
0 81  TYR 
0 82  GLY 
0 83  LYS 
0 84  THR 
0 85  ASN 
0 86  ALA 
0 87  LYS 
0 88  SER 
0 89  TYR 
0 90  ALA 
0 91  ALA 
0 92  GLU 
0 93  SER 
0 94  TYR 
0 95  ASP 
0 96  GLU 
0 97  TRP 
0 98  ASP 
0 99  ASN 
0 100 GLN 
0 101 ASP 
0 102 ASN 
0 103 ASP 
0 104 LYS 
0 105 TRP 
0 106 GLY 
0 107 ALA 
0 108 GLN 
0 109 ALA 
0 110 TRP 
0 111 GLY 
0 112 LYS 
0 113 ASP 
0 114 ARG 
0 115 ASP 
0 116 VAL 
0 117 TYR 
0 118 GLY 
0 119 ALA 
0 120 SER 
0 121 SER 
0 122 TYR 
0 123 GLY 
0 124 LYS 
0 125 ALA 
0 126 ALA 
0 127 SER 
0 128 ALA 
0 129 ALA 
0 130 ASN 
0 131 ALA 
0 132 GLY 
0 133 ARG 
0 134 TYR 
0 135 GLY 
0 136 TYR 
0 137 GLY 
0 138 GLY 
0 139 THR 
0 140 GLY 
0 141 LYS 
0 142 GLY 
0 143 GLY 
0 144 GLN 
0 145 GLY 
0 146 GLY 
0 147 TYR 
0 148 GLY 
0 149 GLY 
0 150 GLY 
0 151 HIS 
0 152 GLY 
0 153 LYS 
0 154 GLY 
0 155 ALA 
0 156 ALA 
0 157 GLY 
0 158 GLY 
0 159 GLN 
0 160 ALA 
0 161 ALA 
0 162 GLN 
0 163 SER 
0 164 TRP 
0 165 LYS 
0 166 GLY 
0 167 ALA 
0 168 SER 
0 169 ALA 
0 170 GLN 
0 171 HIS 
0 172 GLY 
0 173 ALA 
0 174 ALA 
0 175 LYS 
0 176 GLY 
0 177 GLY 
0 178 TYR 
0 179 ASP 
0 180 ASN 
0 181 ASP 
0 182 VAL 
0 183 TRP 
0 184 ALA 
0 185 LYS 
0 186 GLN 
0 187 ALA 
0 188 TYR 
0 189 GLY 
0 190 SER 
0 191 ASP 
0 192 PHE 
0 193 ASP 
0 194 SER 
0 195 ARG 
0 196 TRP 
0 197 GLY 
0 198 LYS 
0 199 SER 
0 200 TYR 
0 201 ASP 
0 202 SER 
0 203 VAL 
0 204 ASP 
0 205 ALA 
0 206 LYS 
0 207 SER 
0 208 TYR 
0 209 ASP 
0 210 GLY 
0 211 GLU 
0 212 TRP 
0 213 TYR 
0 214 ALA 
0 215 ARG 
0 216 SER 
0 217 VAL 
0 218 ARG 
0 219 ALA 
0 220 ASP 
0 221 ASP 
0 222 ASP 
0 223 GLN 
0 224 TRP 
0 225 ALA 
0 226 GLU 
0 227 ASP 
0 228 TYR 
0 229 ASP 
0 230 LYS 
0 231 TYR 
0 232 ASP 
0 233 ALA 
0 234 GLY 
0 235 ASP 
0 236 ALA 
0 237 ASP 
0 238 SER 
0 239 TYR 
0 240 GLY 
0 241 LYS 
0 242 ALA 
0 243 ALA 
0 244 SER 
0 245 GLY 
0 246 ALA 
0 247 VAL 
0 248 TRP 
0 249 ARG 
0 250 ASN 
0 251 ASN 
0 252 GLY 
0 253 GLY 
0 254 HIS 
0 255 GLY 
0 256 TRP 
0 257 GLY 
0 258 LYS 
0 259 GLN 
0 260 ALA 
0 261 GLY 
0 262 GLY 
0 263 ASP 
0 264 ALA 
0 265 LYS 
0 266 ALA 
0 267 ALA 
0 268 SER 
0 269 ALA 
0 270 ALA 
0 271 GLY 
0 272 GLY 
0 273 ALA 
0 274 GLY 
0 275 TYR 
0 276 TRP 
0 277 GLY 
0 278 LYS 
0 279 SER 
0 280 GLY 
0 281 SER 
0 282 ASP 
0 283 TRP 
0 284 ASP 
0 285 ALA 
0 286 TRP 
0 287 GLY 
0 288 ARG 
0 289 ASP 
0 290 GLN 
0 291 ASP 
0 292 TYR 
0 293 LYS 
0 294 GLU 
0 295 ASP 
0 296 VAL 
0 297 SER 
0 298 TYR 
0 299 ASP 
0 300 LYS 
0 301 VAL 
0 302 GLN 
0 303 ALA 
0 304 LYS 
0 305 ALA 
0 306 TYR 
0 307 SER 
0 308 ALA 
0 309 GLU 
0 310 SER 
0 311 TYR 
0 312 ASP 
0 313 GLU 
0 314 TRP 
0 315 ASP 
0 316 ASN 
0 317 LYS 
0 318 ASP 
0 319 ASP 
0 320 ASP 
0 321 LYS 
0 322 TRP 
0 323 GLY 
0 324 ALA 
0 325 GLN 
0 326 ALA 
0 327 TRP 
0 328 GLY 
0 329 LYS 
0 330 ASP 
0 331 ARG 
0 332 ASP 
0 333 VAL 
0 334 TYR 
0 335 GLY 
0 336 ALA 
0 337 SER 
0 338 SER 
0 339 TYR 
0 340 GLY 
0 341 GLN 
0 342 ALA 
0 343 ALA 
0 344 SER 
0 345 ALA 
0 346 GLN 
0 347 ASP 
0 348 TRP 
0 349 GLN 
0 350 GLY 
0 351 ALA 
0 352 GLY 
0 353 ARG 
0 354 ALA 
0 355 SER 
0 356 ALA 
0 357 GLY 
0 358 LYS 
0 359 GLY 
0 360 GLY 
0 361 HIS 
0 362 GLY 
0 363 GLY 
0 364 TYR 
0 365 GLY 
0 366 ALA 
0 367 ALA 
0 368 ASN 
0 369 LYS 
0 370 GLY 
0 371 ALA 
0 372 SER 
0 373 TYR 
0 374 GLY 
0 375 LYS 
0 376 VAL 
0 377 ASN 
0 378 ARG 
0 379 ASP 
0 380 TRP 
0 381 ARG 
0 382 GLY 
0 383 ALA 
0 384 SER 
0 385 ASN 
0 386 ASP 
0 387 THR 
0 388 GLN 
0 389 ALA 
0 390 ALA 
0 391 ARG 
0 392 GLY 
0 393 ALA 
0 394 TYR 
0 395 ASP 
0 396 ASN 
0 397 ASP 
0 398 GLU 
0 399 TRP 
0 400 ALA 
0 401 LYS 
0 402 GLN 
0 403 ALA 
0 404 TYR 
0 405 GLY 
0 406 SER 
0 407 ASP 
0 408 PHE 
0 409 ASP 
0 410 SER 
0 411 ARG 
0 412 TRP 
0 413 GLY 
0 414 LYS 
0 415 SER 
0 416 TYR 
0 417 ASP 
0 418 SER 
0 419 VAL 
0 420 SER 
0 421 ALA 
0 422 LYS 
0 423 SER 
0 424 TYR 
0 425 ASP 
0 426 ASN 
0 427 GLU 
0 428 SER 
0 429 TYR 
0 430 ALA 
0 431 ARG 
0 432 ALA 
0 433 VAL 
0 434 GLN 
0 435 ALA 
0 436 ASP 
0 437 ASP 
0 438 ASP 
0 439 GLN 
0 440 TRP 
0 441 ALA 
0 442 GLU 
0 443 ASP 
0 444 TYR 
0 445 ASP 
0 446 ARG 
0 447 TYR 
0 448 ASP 
0 449 ALA 
0 450 ARG 
0 451 ASP 
0 452 ALA 
0 453 ASN 
0 454 SER 
0 455 ARG 
0 456 GLY 
0 457 ALA 
0 458 ALA 
0 459 ALA 
0 460 SER 
0 461 LYS 
0 462 TRP 
0 463 ALA 
0 464 LYS 
0 465 GLU 
0 466 ASN 
0 467 PRO 
0 468 ARG 
0 469 HIS 
0 470 PHE 
0 471 GLY 
0 472 ASN 
0 473 ALA 
0 474 LYS 
0 475 GLY 
0 476 GLY 
0 477 PHE 
0 478 GLY 
0 479 LYS 
0 480 GLY 
0 481 GLY 
0 482 TYR 
0 483 GLY 
0 484 GLY 
0 485 TYR 
0 486 SER 
0 487 HIS 
0 488 GLY 
0 489 VAL 
0 490 GLN 
0 491 LYS 
0 492 GLY 
0 493 GLY 
0 494 GLU 
0 495 TRP 
0 496 ASP 
0 497 GLY 
0 498 ALA 
0 499 SER 
0 500 LYS 
0 501 ALA 
0 502 ALA 
0 503 HIS 
0 504 ALA 
0 505 GLY 
0 506 TYR 
0 507 GLY 
0 508 GLY 
0 509 LYS 
0 510 SER 
0 511 GLY 
0 512 SER 
0 513 ASP 
0 514 TRP 
0 515 ASP 
0 516 ALA 
0 517 TRP 
0 518 GLY 
0 519 ARG 
0 520 ASP 
0 521 GLN 
0 522 ASP 
0 523 LEU 
0 524 SER 
0 525 ILE 
0 526 LYS 
0 527 GLU 
0 528 SER 
0 529 TYR 
0 530 ASP 
0 531 ARG 
0 532 THR 
0 533 TRP 
0 534 ALA 
0 535 LYS 
0 536 SER 
0 537 TYR 
0 538 ASP 
0 539 ALA 
0 540 GLU 
0 541 SER 
0 542 TYR 
0 543 ASP 
0 544 GLU 
0 545 TRP 
0 546 ASP 
0 547 ASN 
0 548 LYS 
0 549 ASP 
0 550 ASP 
0 551 ASP 
0 552 LYS 
0 553 TRP 
0 554 GLY 
0 555 ALA 
0 556 GLN 
0 557 ALA 
0 558 TRP 
0 559 GLY 
0 560 LYS 
0 561 ASP 
0 562 ARG 
0 563 ASP 
0 564 GLN 
0 565 TYR 
0 566 GLY 
0 567 ALA 
0 568 SER 
0 569 SER 
0 570 GLN 
0 571 ASP 
0 572 TRP 
0 573 ASN 
0 574 ALA 
0 575 SER 
0 576 GLN 
0 577 GLY 
0 578 ASP 
0 579 TYR 
0 580 ASN 
0 581 GLN 
0 582 ALA 
0 583 ALA 
0 584 LYS 
0 585 ALA 
0 586 VAL 
0 587 ALA 
0 588 ALA 
0 589 LYS 
0 590 LYS 
0 591 GLN 
0 592 HIS 
0 593 HIS 
0 594 GLY 
0 595 TYR 
0 596 GLY 
0 597 HIS 
0 598 ALA 
0 599 PRO 
0 600 HIS 
0 601 SER 
0 602 GLY 
0 603 TYR 
0 604 GLY 
0 605 HIS 
0 606 GLN 
0 607 GLY 
0 608 HIS 
0 609 HIS 
0 610 GLY 
0 611 HIS 
0 612 HIS 
0 613 HIS 
0 614 GLY 
0 615 HIS 
0 616 GLY 
0 617 TYR 
0 618 GLY 
0 619 HIS 
0 620 ALA 
0 621 PRO 
0 622 LYS 
0 623 GLN 
0 624 ASP 
0 625 LYS 
0 626 GLY 
0 627 LYS 
0 628 VAL 
0 629 ALA 
0 630 LYS 
0 631 GLY 
0 632 ALA 
0 633 HIS 
0 634 GLN 
0 635 GLU 
0 636 ARG 
0 637 GLU 
0 638 ALA 
0 639 SER 
0 640 GLY 
0 641 LYS 
0 642 TRP 
0 643 ALA 
0 644 ALA 
0 645 GLN 
0 646 GLN 
0 647 SER 
0 648 GLY 
0 649 TYR 
0 650 ASP 
0 651 ASN 
0 652 ASP 
0 653 GLU 
0 654 TRP 
0 655 ALA 
0 656 LYS 
0 657 GLN 
0 658 ALA 
0 659 TYR 
0 660 GLY 
0 661 SER 
0 662 ASP 
0 663 SER 
0 664 ASP 
0 665 SER 
0 666 ARG 
0 667 TRP 
0 668 GLY 
0 669 LYS 
0 670 SER 
0 671 TYR 
0 672 ASP 
0 673 SER 
0 674 VAL 
0 675 ALA 
0 676 ALA 
0 677 LYS 
0 678 SER 
0 679 TYR 
0 680 ASP 
0 681 ASP 
0 682 GLU 
0 683 GLN 
0 684 TYR 
0 685 ALA 
0 686 ARG 
0 687 LYS 
0 688 ILE 
0 689 TRP 
0 690 ALA 
0 691 ASP 
0 692 ASP 
0 693 ASP 
0 694 GLN 
0 695 TRP 
0 696 ALA 
0 697 GLU 
0 698 ASP 
0 699 TYR 
0 700 ASP 
0 701 ARG 
0 702 TYR 
0 703 GLN 
0 704 THR 
0 705 ARG 
0 706 ASP 
0 707 ALA 
0 708 ALA 
0 709 SER 
0 710 HIS 
0 711 LYS 
0 712 LYS 
0 713 ALA 
0 714 ALA 
0 715 SER 
0 716 ALA 
0 717 VAL 
0 718 ASP 
0 719 LYS 
0 720 THR 
0 721 GLY 
0 722 ALA 
0 723 LYS 
0 724 THR 
0 725 THR 
0 726 TYR 
0 727 THR 
0 728 VAL 
0 729 THR 
0 730 PRO 
0 731 VAL 
0 732 LYS 
0 733 VAL 
0 734 GLY 
0 735 TYR 
0 736 GLY 
0 737 HIS 
0 738 GLY 
0 739 HIS 
0 740 GLY 
0 741 GLY 
0 742 HIS 
0 743 GLY 
0 744 GLY 
0 745 HIS 
0 746 SER 
0 747 HIS 
0 748 GLY 
0 749 GLY 
0 750 TYR 
0 751 GLY 
0 752 ASN 
0 753 GLN 
0 754 GLY 
0 755 GLN 
0 756 GLN 
0 757 SER 
0 758 TYR 
0 759 GLY 
0 760 ASN 
0 761 ASN 
0 762 GLY 
0 763 TYR 
0 764 GLY 
0 765 LYS 
0 766 TRP 
#
loop_
_chem_comp.id
_chem_comp.type
_chem_comp.name
ALA 'L-peptide linking' ALANINE         
ARG 'L-peptide linking' ARGININE        
ASN 'L-peptide linking' ASPARAGINE      
ASP 'L-peptide linking' 'ASPARTIC ACID' 
CYS 'L-peptide linking' CYSTEINE        
GLN 'L-peptide linking' GLUTAMINE       
GLU 'L-peptide linking' 'GLUTAMIC ACID' 
HIS 'L-peptide linking' HISTIDINE       
ILE 'L-peptide linking' ISOLEUCINE      
LEU 'L-peptide linking' LEUCINE         
LYS 'L-peptide linking' LYSINE          
MET 'L-peptide linking' METHIONINE      
PHE 'L-peptide linking' PHENYLALANINE   
PRO 'L-peptide linking' PROLINE         
SER 'L-peptide linking' SERINE          
THR 'L-peptide linking' THREONINE       
TRP 'L-peptide linking' TRYPTOPHAN      
TYR 'L-peptide linking' TYROSINE        
VAL 'L-peptide linking' VALINE          
GLY 'peptide linking'   GLYCINE         
#
loop_
_atom_site.group_PDB
_atom_site.id
_atom_site.type_symbol
_atom_site.label_atom_id
_atom_site.label_alt_id
_atom_site.label_comp_id
_atom_site.label_asym_id
_atom_site.label_entity_id
_atom_site.label_seq_id
_atom_site.pdbx_PDB_ins_code
_atom_site.Cartn_x
_atom_site.Cartn_y
_atom_site.Cartn_z
_atom_site.occupancy
_atom_site.B_iso_or_equiv
_atom_site.auth_seq_id
_atom_site.auth_asym_id
_atom_site.pdbx_PDB_model_num
ATOM 1    N N   . MET A 0 1   . -18.612  -1.706  -10.215 1.00 37.37 1   A 1 
ATOM 2    C CA  . MET A 0 1   . -17.340  -1.995  -10.917 1.00 37.37 1   A 1 
ATOM 3    C C   . MET A 0 1   . -17.298  -1.184  -12.209 1.00 37.37 1   A 1 
ATOM 4    C CB  . MET A 0 1   . -17.219  -3.491  -11.261 1.00 37.37 1   A 1 
ATOM 5    O O   . MET A 0 1   . -18.248  -1.289  -12.975 1.00 37.37 1   A 1 
ATOM 6    C CG  . MET A 0 1   . -17.389  -4.432  -10.061 1.00 37.37 1   A 1 
ATOM 7    S SD  . MET A 0 1   . -17.509  -6.160  -10.574 1.00 37.37 1   A 1 
ATOM 8    C CE  . MET A 0 1   . -18.228  -6.907  -9.084  1.00 37.37 1   A 1 
ATOM 9    N N   . LYS A 0 2   . -16.261  -0.367  -12.434 1.00 38.37 2   A 1 
ATOM 10   C CA  . LYS A 0 2   . -15.952  0.302   -13.719 1.00 38.37 2   A 1 
ATOM 11   C C   . LYS A 0 2   . -14.437  0.551   -13.811 1.00 38.37 2   A 1 
ATOM 12   C CB  . LYS A 0 2   . -16.726  1.631   -13.910 1.00 38.37 2   A 1 
ATOM 13   O O   . LYS A 0 2   . -13.985  1.687   -13.752 1.00 38.37 2   A 1 
ATOM 14   C CG  . LYS A 0 2   . -18.189  1.482   -14.355 1.00 38.37 2   A 1 
ATOM 15   C CD  . LYS A 0 2   . -18.735  2.828   -14.854 1.00 38.37 2   A 1 
ATOM 16   C CE  . LYS A 0 2   . -20.177  2.681   -15.353 1.00 38.37 2   A 1 
ATOM 17   N NZ  . LYS A 0 2   . -20.713  3.978   -15.840 1.00 38.37 2   A 1 
ATOM 18   N N   . SER A 0 3   . -13.657  -0.521  -13.886 1.00 30.83 3   A 1 
ATOM 19   C CA  . SER A 0 3   . -12.204  -0.461  -14.060 1.00 30.83 3   A 1 
ATOM 20   C C   . SER A 0 3   . -11.857  -0.164  -15.525 1.00 30.83 3   A 1 
ATOM 21   C CB  . SER A 0 3   . -11.545  -1.762  -13.563 1.00 30.83 3   A 1 
ATOM 22   O O   . SER A 0 3   . -12.007  -1.017  -16.394 1.00 30.83 3   A 1 
ATOM 23   O OG  . SER A 0 3   . -12.456  -2.856  -13.532 1.00 30.83 3   A 1 
ATOM 24   N N   . PHE A 0 4   . -11.400  1.061   -15.782 1.00 31.40 4   A 1 
ATOM 25   C CA  . PHE A 0 4   . -10.847  1.540   -17.052 1.00 31.40 4   A 1 
ATOM 26   C C   . PHE A 0 4   . -9.648   2.452   -16.716 1.00 31.40 4   A 1 
ATOM 27   C CB  . PHE A 0 4   . -11.915  2.332   -17.830 1.00 31.40 4   A 1 
ATOM 28   O O   . PHE A 0 4   . -9.733   3.187   -15.738 1.00 31.40 4   A 1 
ATOM 29   C CG  . PHE A 0 4   . -13.109  1.538   -18.336 1.00 31.40 4   A 1 
ATOM 30   C CD1 . PHE A 0 4   . -13.055  0.902   -19.591 1.00 31.40 4   A 1 
ATOM 31   C CD2 . PHE A 0 4   . -14.291  1.472   -17.573 1.00 31.40 4   A 1 
ATOM 32   C CE1 . PHE A 0 4   . -14.175  0.204   -20.080 1.00 31.40 4   A 1 
ATOM 33   C CE2 . PHE A 0 4   . -15.411  0.771   -18.059 1.00 31.40 4   A 1 
ATOM 34   C CZ  . PHE A 0 4   . -15.352  0.138   -19.314 1.00 31.40 4   A 1 
ATOM 35   N N   . ALA A 0 5   . -8.532   2.468   -17.448 1.00 30.46 5   A 1 
ATOM 36   C CA  . ALA A 0 5   . -8.180   1.702   -18.647 1.00 30.46 5   A 1 
ATOM 37   C C   . ALA A 0 5   . -6.699   1.275   -18.622 1.00 30.46 5   A 1 
ATOM 38   C CB  . ALA A 0 5   . -8.470   2.564   -19.885 1.00 30.46 5   A 1 
ATOM 39   O O   . ALA A 0 5   . -5.886   1.856   -17.910 1.00 30.46 5   A 1 
ATOM 40   N N   . PHE A 0 6   . -6.355   0.268   -19.427 1.00 28.22 6   A 1 
ATOM 41   C CA  . PHE A 0 6   . -4.986   -0.218  -19.602 1.00 28.22 6   A 1 
ATOM 42   C C   . PHE A 0 6   . -4.272   0.646   -20.658 1.00 28.22 6   A 1 
ATOM 43   C CB  . PHE A 0 6   . -5.066   -1.708  -19.990 1.00 28.22 6   A 1 
ATOM 44   O O   . PHE A 0 6   . -4.632   0.595   -21.835 1.00 28.22 6   A 1 
ATOM 45   C CG  . PHE A 0 6   . -3.894   -2.565  -19.559 1.00 28.22 6   A 1 
ATOM 46   C CD1 . PHE A 0 6   . -2.801   -2.778  -20.421 1.00 28.22 6   A 1 
ATOM 47   C CD2 . PHE A 0 6   . -3.927   -3.203  -18.303 1.00 28.22 6   A 1 
ATOM 48   C CE1 . PHE A 0 6   . -1.753   -3.631  -20.029 1.00 28.22 6   A 1 
ATOM 49   C CE2 . PHE A 0 6   . -2.880   -4.056  -17.913 1.00 28.22 6   A 1 
ATOM 50   C CZ  . PHE A 0 6   . -1.794   -4.272  -18.778 1.00 28.22 6   A 1 
ATOM 51   N N   . ALA A 0 7   . -3.300   1.465   -20.253 1.00 31.05 7   A 1 
ATOM 52   C CA  . ALA A 0 7   . -2.598   2.401   -21.137 1.00 31.05 7   A 1 
ATOM 53   C C   . ALA A 0 7   . -1.276   1.807   -21.658 1.00 31.05 7   A 1 
ATOM 54   C CB  . ALA A 0 7   . -2.427   3.738   -20.402 1.00 31.05 7   A 1 
ATOM 55   O O   . ALA A 0 7   . -0.197   2.115   -21.161 1.00 31.05 7   A 1 
ATOM 56   N N   . ALA A 0 8   . -1.357   0.939   -22.669 1.00 31.70 8   A 1 
ATOM 57   C CA  . ALA A 0 8   . -0.174   0.398   -23.341 1.00 31.70 8   A 1 
ATOM 58   C C   . ALA A 0 8   . 0.407    1.420   -24.340 1.00 31.70 8   A 1 
ATOM 59   C CB  . ALA A 0 8   . -0.545   -0.940  -23.995 1.00 31.70 8   A 1 
ATOM 60   O O   . ALA A 0 8   . -0.021   1.484   -25.493 1.00 31.70 8   A 1 
ATOM 61   N N   . ALA A 0 9   . 1.380    2.218   -23.897 1.00 31.11 9   A 1 
ATOM 62   C CA  . ALA A 0 9   . 2.083    3.200   -24.722 1.00 31.11 9   A 1 
ATOM 63   C C   . ALA A 0 9   . 3.335    2.596   -25.390 1.00 31.11 9   A 1 
ATOM 64   C CB  . ALA A 0 9   . 2.377    4.440   -23.866 1.00 31.11 9   A 1 
ATOM 65   O O   . ALA A 0 9   . 4.463    2.909   -25.023 1.00 31.11 9   A 1 
ATOM 66   N N   . LEU A 0 10  . 3.140    1.727   -26.389 1.00 31.06 10  A 1 
ATOM 67   C CA  . LEU A 0 10  . 4.226    1.335   -27.295 1.00 31.06 10  A 1 
ATOM 68   C C   . LEU A 0 10  . 4.434    2.449   -28.331 1.00 31.06 10  A 1 
ATOM 69   C CB  . LEU A 0 10  . 3.913    -0.030  -27.944 1.00 31.06 10  A 1 
ATOM 70   O O   . LEU A 0 10  . 3.740    2.485   -29.348 1.00 31.06 10  A 1 
ATOM 71   C CG  . LEU A 0 10  . 5.005    -0.519  -28.923 1.00 31.06 10  A 1 
ATOM 72   C CD1 . LEU A 0 10  . 6.303    -0.891  -28.206 1.00 31.06 10  A 1 
ATOM 73   C CD2 . LEU A 0 10  . 4.509    -1.753  -29.679 1.00 31.06 10  A 1 
ATOM 74   N N   . VAL A 0 11  . 5.383    3.349   -28.074 1.00 32.21 11  A 1 
ATOM 75   C CA  . VAL A 0 11  . 5.830    4.365   -29.039 1.00 32.21 11  A 1 
ATOM 76   C C   . VAL A 0 11  . 7.233    3.994   -29.509 1.00 32.21 11  A 1 
ATOM 77   C CB  . VAL A 0 11  . 5.750    5.800   -28.473 1.00 32.21 11  A 1 
ATOM 78   O O   . VAL A 0 11  . 8.225    4.490   -28.997 1.00 32.21 11  A 1 
ATOM 79   C CG1 . VAL A 0 11  . 6.130    6.841   -29.540 1.00 32.21 11  A 1 
ATOM 80   C CG2 . VAL A 0 11  . 4.324    6.143   -28.011 1.00 32.21 11  A 1 
ATOM 81   N N   . ALA A 0 12  . 7.305    3.100   -30.495 1.00 32.92 12  A 1 
ATOM 82   C CA  . ALA A 0 12  . 8.495    2.989   -31.329 1.00 32.92 12  A 1 
ATOM 83   C C   . ALA A 0 12  . 8.418    4.083   -32.406 1.00 32.92 12  A 1 
ATOM 84   C CB  . ALA A 0 12  . 8.574    1.573   -31.915 1.00 32.92 12  A 1 
ATOM 85   O O   . ALA A 0 12  . 7.503    4.064   -33.235 1.00 32.92 12  A 1 
ATOM 86   N N   . ALA A 0 13  . 9.350    5.034   -32.384 1.00 31.71 13  A 1 
ATOM 87   C CA  . ALA A 0 13  . 9.509    6.066   -33.406 1.00 31.71 13  A 1 
ATOM 88   C C   . ALA A 0 13  . 10.858   5.852   -34.106 1.00 31.71 13  A 1 
ATOM 89   C CB  . ALA A 0 13  . 9.381    7.445   -32.748 1.00 31.71 13  A 1 
ATOM 90   O O   . ALA A 0 13  . 11.883   5.740   -33.450 1.00 31.71 13  A 1 
ATOM 91   N N   . CYS A 0 14  . 10.860   5.718   -35.433 1.00 29.25 14  A 1 
ATOM 92   C CA  . CYS A 0 14  . 12.035   5.246   -36.169 1.00 29.25 14  A 1 
ATOM 93   C C   . CYS A 0 14  . 12.800   6.387   -36.854 1.00 29.25 14  A 1 
ATOM 94   C CB  . CYS A 0 14  . 11.595   4.215   -37.225 1.00 29.25 14  A 1 
ATOM 95   O O   . CYS A 0 14  . 12.202   7.113   -37.647 1.00 29.25 14  A 1 
ATOM 96   S SG  . CYS A 0 14  . 10.559   2.899   -36.514 1.00 29.25 14  A 1 
ATOM 97   N N   . ASN A 0 15  . 14.123   6.433   -36.664 1.00 34.33 15  A 1 
ATOM 98   C CA  . ASN A 0 15  . 15.091   7.089   -37.554 1.00 34.33 15  A 1 
ATOM 99   C C   . ASN A 0 15  . 16.335   6.176   -37.697 1.00 34.33 15  A 1 
ATOM 100  C CB  . ASN A 0 15  . 15.459   8.483   -37.014 1.00 34.33 15  A 1 
ATOM 101  O O   . ASN A 0 15  . 17.343   6.378   -37.047 1.00 34.33 15  A 1 
ATOM 102  C CG  . ASN A 0 15  . 14.308   9.470   -37.038 1.00 34.33 15  A 1 
ATOM 103  N ND2 . ASN A 0 15  . 13.858   9.908   -35.885 1.00 34.33 15  A 1 
ATOM 104  O OD1 . ASN A 0 15  . 13.809   9.872   -38.081 1.00 34.33 15  A 1 
ATOM 105  N N   . ALA A 0 16  . 16.247   5.022   -38.359 1.00 30.52 16  A 1 
ATOM 106  C CA  . ALA A 0 16  . 16.360   4.900   -39.820 1.00 30.52 16  A 1 
ATOM 107  C C   . ALA A 0 16  . 17.787   5.103   -40.391 1.00 30.52 16  A 1 
ATOM 108  C CB  . ALA A 0 16  . 15.268   5.695   -40.555 1.00 30.52 16  A 1 
ATOM 109  O O   . ALA A 0 16  . 18.013   5.976   -41.229 1.00 30.52 16  A 1 
ATOM 110  N N   . VAL A 0 17  . 18.712   4.203   -40.030 1.00 34.14 17  A 1 
ATOM 111  C CA  . VAL A 0 17  . 19.838   3.802   -40.897 1.00 34.14 17  A 1 
ATOM 112  C C   . VAL A 0 17  . 19.682   2.309   -41.212 1.00 34.14 17  A 1 
ATOM 113  C CB  . VAL A 0 17  . 21.211   4.132   -40.272 1.00 34.14 17  A 1 
ATOM 114  O O   . VAL A 0 17  . 19.876   1.454   -40.351 1.00 34.14 17  A 1 
ATOM 115  C CG1 . VAL A 0 17  . 22.355   3.710   -41.208 1.00 34.14 17  A 1 
ATOM 116  C CG2 . VAL A 0 17  . 21.359   5.639   -40.020 1.00 34.14 17  A 1 
ATOM 117  N N   . ASP A 0 18  . 19.267   1.982   -42.439 1.00 29.65 18  A 1 
ATOM 118  C CA  . ASP A 0 18  . 18.929   0.608   -42.841 1.00 29.65 18  A 1 
ATOM 119  C C   . ASP A 0 18  . 20.177   -0.275  -43.050 1.00 29.65 18  A 1 
ATOM 120  C CB  . ASP A 0 18  . 18.061   0.612   -44.116 1.00 29.65 18  A 1 
ATOM 121  O O   . ASP A 0 18  . 20.722   -0.362  -44.155 1.00 29.65 18  A 1 
ATOM 122  C CG  . ASP A 0 18  . 16.604   1.025   -43.893 1.00 29.65 18  A 1 
ATOM 123  O OD1 . ASP A 0 18  . 15.945   0.405   -43.028 1.00 29.65 18  A 1 
ATOM 124  O OD2 . ASP A 0 18  . 16.137   1.915   -44.642 1.00 29.65 18  A 1 
ATOM 125  N N   . ILE A 0 19  . 20.585   -1.011  -42.012 1.00 33.14 19  A 1 
ATOM 126  C CA  . ILE A 0 19  . 21.462   -2.185  -42.145 1.00 33.14 19  A 1 
ATOM 127  C C   . ILE A 0 19  . 20.592   -3.448  -42.047 1.00 33.14 19  A 1 
ATOM 128  C CB  . ILE A 0 19  . 22.653   -2.130  -41.156 1.00 33.14 19  A 1 
ATOM 129  O O   . ILE A 0 19  . 20.219   -3.892  -40.962 1.00 33.14 19  A 1 
ATOM 130  C CG1 . ILE A 0 19  . 23.489   -0.850  -41.416 1.00 33.14 19  A 1 
ATOM 131  C CG2 . ILE A 0 19  . 23.527   -3.392  -41.315 1.00 33.14 19  A 1 
ATOM 132  C CD1 . ILE A 0 19  . 24.746   -0.696  -40.549 1.00 33.14 19  A 1 
ATOM 133  N N   . GLU A 0 20  . 20.236   -4.024  -43.204 1.00 32.13 20  A 1 
ATOM 134  C CA  . GLU A 0 20  . 19.302   -5.158  -43.334 1.00 32.13 20  A 1 
ATOM 135  C C   . GLU A 0 20  . 19.818   -6.466  -42.680 1.00 32.13 20  A 1 
ATOM 136  C CB  . GLU A 0 20  . 18.956   -5.431  -44.820 1.00 32.13 20  A 1 
ATOM 137  O O   . GLU A 0 20  . 20.276   -7.388  -43.365 1.00 32.13 20  A 1 
ATOM 138  C CG  . GLU A 0 20  . 18.160   -4.357  -45.582 1.00 32.13 20  A 1 
ATOM 139  C CD  . GLU A 0 20  . 17.720   -4.859  -46.981 1.00 32.13 20  A 1 
ATOM 140  O OE1 . GLU A 0 20  . 16.554   -4.621  -47.378 1.00 32.13 20  A 1 
ATOM 141  O OE2 . GLU A 0 20  . 18.531   -5.523  -47.674 1.00 32.13 20  A 1 
ATOM 142  N N   . SER A 0 21  . 19.696   -6.615  -41.356 1.00 33.34 21  A 1 
ATOM 143  C CA  . SER A 0 21  . 19.864   -7.925  -40.709 1.00 33.34 21  A 1 
ATOM 144  C C   . SER A 0 21  . 18.620   -8.799  -40.958 1.00 33.34 21  A 1 
ATOM 145  C CB  . SER A 0 21  . 20.310   -7.822  -39.241 1.00 33.34 21  A 1 
ATOM 146  O O   . SER A 0 21  . 17.509   -8.526  -40.500 1.00 33.34 21  A 1 
ATOM 147  O OG  . SER A 0 21  . 19.250   -7.620  -38.334 1.00 33.34 21  A 1 
ATOM 148  N N   . PHE A 0 22  . 18.776   -9.850  -41.770 1.00 36.48 22  A 1 
ATOM 149  C CA  . PHE A 0 22  . 17.648   -10.665 -42.240 1.00 36.48 22  A 1 
ATOM 150  C C   . PHE A 0 22  . 17.115   -11.616 -41.153 1.00 36.48 22  A 1 
ATOM 151  C CB  . PHE A 0 22  . 18.010   -11.388 -43.550 1.00 36.48 22  A 1 
ATOM 152  O O   . PHE A 0 22  . 17.582   -12.748 -40.998 1.00 36.48 22  A 1 
ATOM 153  C CG  . PHE A 0 22  . 17.551   -10.646 -44.793 1.00 36.48 22  A 1 
ATOM 154  C CD1 . PHE A 0 22  . 16.362   -11.032 -45.445 1.00 36.48 22  A 1 
ATOM 155  C CD2 . PHE A 0 22  . 18.279   -9.541  -45.272 1.00 36.48 22  A 1 
ATOM 156  C CE1 . PHE A 0 22  . 15.905   -10.318 -46.569 1.00 36.48 22  A 1 
ATOM 157  C CE2 . PHE A 0 22  . 17.820   -8.826  -46.392 1.00 36.48 22  A 1 
ATOM 158  C CZ  . PHE A 0 22  . 16.634   -9.210  -47.037 1.00 36.48 22  A 1 
ATOM 159  N N   . GLY A 0 23  . 16.084   -11.165 -40.435 1.00 31.28 23  A 1 
ATOM 160  C CA  . GLY A 0 23  . 15.363   -11.956 -39.438 1.00 31.28 23  A 1 
ATOM 161  C C   . GLY A 0 23  . 14.756   -13.253 -39.998 1.00 31.28 23  A 1 
ATOM 162  O O   . GLY A 0 23  . 14.053   -13.265 -41.011 1.00 31.28 23  A 1 
ATOM 163  N N   . TYR A 0 24  . 14.999   -14.369 -39.307 1.00 31.46 24  A 1 
ATOM 164  C CA  . TYR A 0 24  . 14.468   -15.689 -39.660 1.00 31.46 24  A 1 
ATOM 165  C C   . TYR A 0 24  . 12.964   -15.807 -39.338 1.00 31.46 24  A 1 
ATOM 166  C CB  . TYR A 0 24  . 15.274   -16.785 -38.927 1.00 31.46 24  A 1 
ATOM 167  O O   . TYR A 0 24  . 12.590   -16.110 -38.208 1.00 31.46 24  A 1 
ATOM 168  C CG  . TYR A 0 24  . 16.288   -17.539 -39.766 1.00 31.46 24  A 1 
ATOM 169  C CD1 . TYR A 0 24  . 16.027   -18.871 -40.149 1.00 31.46 24  A 1 
ATOM 170  C CD2 . TYR A 0 24  . 17.519   -16.941 -40.097 1.00 31.46 24  A 1 
ATOM 171  C CE1 . TYR A 0 24  . 17.004   -19.613 -40.841 1.00 31.46 24  A 1 
ATOM 172  C CE2 . TYR A 0 24  . 18.501   -17.682 -40.782 1.00 31.46 24  A 1 
ATOM 173  O OH  . TYR A 0 24  . 19.201   -19.750 -41.786 1.00 31.46 24  A 1 
ATOM 174  C CZ  . TYR A 0 24  . 18.248   -19.023 -41.146 1.00 31.46 24  A 1 
ATOM 175  N N   . GLY A 0 25  . 12.095   -15.678 -40.347 1.00 27.62 25  A 1 
ATOM 176  C CA  . GLY A 0 25  . 10.712   -16.172 -40.256 1.00 27.62 25  A 1 
ATOM 177  C C   . GLY A 0 25  . 9.671    -15.385 -41.052 1.00 27.62 25  A 1 
ATOM 178  O O   . GLY A 0 25  . 9.321    -14.268 -40.698 1.00 27.62 25  A 1 
ATOM 179  N N   . GLY A 0 26  . 9.094    -16.007 -42.087 1.00 31.58 26  A 1 
ATOM 180  C CA  . GLY A 0 26  . 7.950    -15.441 -42.813 1.00 31.58 26  A 1 
ATOM 181  C C   . GLY A 0 26  . 7.805    -15.980 -44.235 1.00 31.58 26  A 1 
ATOM 182  O O   . GLY A 0 26  . 8.496    -15.543 -45.149 1.00 31.58 26  A 1 
ATOM 183  N N   . HIS A 0 27  . 6.876    -16.913 -44.463 1.00 31.60 27  A 1 
ATOM 184  C CA  . HIS A 0 27  . 6.632    -17.495 -45.792 1.00 31.60 27  A 1 
ATOM 185  C C   . HIS A 0 27  . 5.810    -16.565 -46.717 1.00 31.60 27  A 1 
ATOM 186  C CB  . HIS A 0 27  . 6.036    -18.908 -45.655 1.00 31.60 27  A 1 
ATOM 187  O O   . HIS A 0 27  . 4.707    -16.907 -47.145 1.00 31.60 27  A 1 
ATOM 188  C CG  . HIS A 0 27  . 7.024    -19.948 -45.186 1.00 31.60 27  A 1 
ATOM 189  C CD2 . HIS A 0 27  . 7.057    -20.555 -43.959 1.00 31.60 27  A 1 
ATOM 190  N ND1 . HIS A 0 27  . 8.038    -20.504 -45.937 1.00 31.60 27  A 1 
ATOM 191  C CE1 . HIS A 0 27  . 8.667    -21.419 -45.179 1.00 31.60 27  A 1 
ATOM 192  N NE2 . HIS A 0 27  . 8.098    -21.488 -43.969 1.00 31.60 27  A 1 
ATOM 193  N N   . GLY A 0 28  . 6.358    -15.394 -47.058 1.00 33.49 28  A 1 
ATOM 194  C CA  . GLY A 0 28  . 5.807    -14.448 -48.038 1.00 33.49 28  A 1 
ATOM 195  C C   . GLY A 0 28  . 6.596    -14.448 -49.354 1.00 33.49 28  A 1 
ATOM 196  O O   . GLY A 0 28  . 7.819    -14.350 -49.352 1.00 33.49 28  A 1 
ATOM 197  N N   . LYS A 0 29  . 5.922    -14.552 -50.508 1.00 37.01 29  A 1 
ATOM 198  C CA  . LYS A 0 29  . 6.586    -14.616 -51.830 1.00 37.01 29  A 1 
ATOM 199  C C   . LYS A 0 29  . 6.968    -13.231 -52.375 1.00 37.01 29  A 1 
ATOM 200  C CB  . LYS A 0 29  . 5.748    -15.423 -52.839 1.00 37.01 29  A 1 
ATOM 201  O O   . LYS A 0 29  . 6.386    -12.775 -53.359 1.00 37.01 29  A 1 
ATOM 202  C CG  . LYS A 0 29  . 5.674    -16.916 -52.497 1.00 37.01 29  A 1 
ATOM 203  C CD  . LYS A 0 29  . 4.983    -17.687 -53.629 1.00 37.01 29  A 1 
ATOM 204  C CE  . LYS A 0 29  . 4.932    -19.177 -53.281 1.00 37.01 29  A 1 
ATOM 205  N NZ  . LYS A 0 29  . 4.280    -19.971 -54.351 1.00 37.01 29  A 1 
ATOM 206  N N   . VAL A 0 30  . 7.962    -12.583 -51.770 1.00 36.41 30  A 1 
ATOM 207  C CA  . VAL A 0 30  . 8.563    -11.349 -52.308 1.00 36.41 30  A 1 
ATOM 208  C C   . VAL A 0 30  . 9.556    -11.694 -53.425 1.00 36.41 30  A 1 
ATOM 209  C CB  . VAL A 0 30  . 9.206    -10.490 -51.201 1.00 36.41 30  A 1 
ATOM 210  O O   . VAL A 0 30  . 10.456   -12.515 -53.258 1.00 36.41 30  A 1 
ATOM 211  C CG1 . VAL A 0 30  . 9.730    -9.165  -51.772 1.00 36.41 30  A 1 
ATOM 212  C CG2 . VAL A 0 30  . 8.178    -10.157 -50.110 1.00 36.41 30  A 1 
ATOM 213  N N   . ALA A 0 31  . 9.382    -11.090 -54.603 1.00 35.42 31  A 1 
ATOM 214  C CA  . ALA A 0 31  . 10.210   -11.356 -55.780 1.00 35.42 31  A 1 
ATOM 215  C C   . ALA A 0 31  . 11.387   -10.365 -55.871 1.00 35.42 31  A 1 
ATOM 216  C CB  . ALA A 0 31  . 9.308    -11.362 -57.022 1.00 35.42 31  A 1 
ATOM 217  O O   . ALA A 0 31  . 11.315   -9.369  -56.594 1.00 35.42 31  A 1 
ATOM 218  N N   . HIS A 0 32  . 12.469   -10.642 -55.138 1.00 33.98 32  A 1 
ATOM 219  C CA  . HIS A 0 32  . 13.670   -9.798  -55.126 1.00 33.98 32  A 1 
ATOM 220  C C   . HIS A 0 32  . 14.302   -9.664  -56.524 1.00 33.98 32  A 1 
ATOM 221  C CB  . HIS A 0 32  . 14.688   -10.321 -54.099 1.00 33.98 32  A 1 
ATOM 222  O O   . HIS A 0 32  . 14.447   -10.638 -57.266 1.00 33.98 32  A 1 
ATOM 223  C CG  . HIS A 0 32  . 14.205   -10.187 -52.675 1.00 33.98 32  A 1 
ATOM 224  C CD2 . HIS A 0 32  . 13.346   -11.034 -52.028 1.00 33.98 32  A 1 
ATOM 225  N ND1 . HIS A 0 32  . 14.510   -9.172  -51.790 1.00 33.98 32  A 1 
ATOM 226  C CE1 . HIS A 0 32  . 13.845   -9.404  -50.644 1.00 33.98 32  A 1 
ATOM 227  N NE2 . HIS A 0 32  . 13.109   -10.521 -50.755 1.00 33.98 32  A 1 
ATOM 228  N N   . THR A 0 33  . 14.699   -8.439  -56.883 1.00 32.48 33  A 1 
ATOM 229  C CA  . THR A 0 33  . 15.368   -8.132  -58.157 1.00 32.48 33  A 1 
ATOM 230  C C   . THR A 0 33  . 16.870   -8.007  -57.921 1.00 32.48 33  A 1 
ATOM 231  C CB  . THR A 0 33  . 14.778   -6.866  -58.797 1.00 32.48 33  A 1 
ATOM 232  O O   . THR A 0 33  . 17.343   -6.978  -57.453 1.00 32.48 33  A 1 
ATOM 233  C CG2 . THR A 0 33  . 15.445   -6.497  -60.124 1.00 32.48 33  A 1 
ATOM 234  O OG1 . THR A 0 33  . 13.416   -7.108  -59.090 1.00 32.48 33  A 1 
ATOM 235  N N   . VAL A 0 34  . 17.623   -9.061  -58.242 1.00 36.15 34  A 1 
ATOM 236  C CA  . VAL A 0 34  . 19.081   -9.104  -58.040 1.00 36.15 34  A 1 
ATOM 237  C C   . VAL A 0 34  . 19.804   -8.640  -59.308 1.00 36.15 34  A 1 
ATOM 238  C CB  . VAL A 0 34  . 19.549   -10.501 -57.586 1.00 36.15 34  A 1 
ATOM 239  O O   . VAL A 0 34  . 19.600   -9.187  -60.393 1.00 36.15 34  A 1 
ATOM 240  C CG1 . VAL A 0 34  . 21.030   -10.478 -57.191 1.00 36.15 34  A 1 
ATOM 241  C CG2 . VAL A 0 34  . 18.748   -11.007 -56.376 1.00 36.15 34  A 1 
ATOM 242  N N   . ASN A 0 35  . 20.665   -7.629  -59.181 1.00 33.37 35  A 1 
ATOM 243  C CA  . ASN A 0 35  . 21.378   -7.029  -60.311 1.00 33.37 35  A 1 
ATOM 244  C C   . ASN A 0 35  . 22.475   -7.961  -60.857 1.00 33.37 35  A 1 
ATOM 245  C CB  . ASN A 0 35  . 21.942   -5.665  -59.874 1.00 33.37 35  A 1 
ATOM 246  O O   . ASN A 0 35  . 23.441   -8.271  -60.163 1.00 33.37 35  A 1 
ATOM 247  C CG  . ASN A 0 35  . 20.846   -4.627  -59.719 1.00 33.37 35  A 1 
ATOM 248  N ND2 . ASN A 0 35  . 20.788   -3.931  -58.608 1.00 33.37 35  A 1 
ATOM 249  O OD1 . ASN A 0 35  . 20.033   -4.441  -60.610 1.00 33.37 35  A 1 
ATOM 250  N N   . LYS A 0 36  . 22.365   -8.377  -62.129 1.00 35.65 36  A 1 
ATOM 251  C CA  . LYS A 0 36  . 23.342   -9.269  -62.780 1.00 35.65 36  A 1 
ATOM 252  C C   . LYS A 0 36  . 24.276   -8.527  -63.742 1.00 35.65 36  A 1 
ATOM 253  C CB  . LYS A 0 36  . 22.629   -10.468 -63.425 1.00 35.65 36  A 1 
ATOM 254  O O   . LYS A 0 36  . 24.025   -8.443  -64.946 1.00 35.65 36  A 1 
ATOM 255  C CG  . LYS A 0 36  . 23.670   -11.495 -63.903 1.00 35.65 36  A 1 
ATOM 256  C CD  . LYS A 0 36  . 23.021   -12.788 -64.397 1.00 35.65 36  A 1 
ATOM 257  C CE  . LYS A 0 36  . 24.133   -13.748 -64.830 1.00 35.65 36  A 1 
ATOM 258  N NZ  . LYS A 0 36  . 23.598   -15.093 -65.148 1.00 35.65 36  A 1 
ATOM 259  N N   . THR A 0 37  . 25.402   -8.054  -63.216 1.00 32.21 37  A 1 
ATOM 260  C CA  . THR A 0 37  . 26.494   -7.455  -64.000 1.00 32.21 37  A 1 
ATOM 261  C C   . THR A 0 37  . 27.018   -8.427  -65.063 1.00 32.21 37  A 1 
ATOM 262  C CB  . THR A 0 37  . 27.639   -7.028  -63.068 1.00 32.21 37  A 1 
ATOM 263  O O   . THR A 0 37  . 27.374   -9.563  -64.755 1.00 32.21 37  A 1 
ATOM 264  C CG2 . THR A 0 37  . 28.713   -6.204  -63.779 1.00 32.21 37  A 1 
ATOM 265  O OG1 . THR A 0 37  . 27.099   -6.213  -62.058 1.00 32.21 37  A 1 
ATOM 266  N N   . THR A 0 38  . 27.091   -7.986  -66.323 1.00 34.03 38  A 1 
ATOM 267  C CA  . THR A 0 38  . 27.625   -8.783  -67.442 1.00 34.03 38  A 1 
ATOM 268  C C   . THR A 0 38  . 28.702   -7.992  -68.181 1.00 34.03 38  A 1 
ATOM 269  C CB  . THR A 0 38  . 26.507   -9.212  -68.406 1.00 34.03 38  A 1 
ATOM 270  O O   . THR A 0 38  . 28.416   -6.963  -68.786 1.00 34.03 38  A 1 
ATOM 271  C CG2 . THR A 0 38  . 27.024   -10.121 -69.525 1.00 34.03 38  A 1 
ATOM 272  O OG1 . THR A 0 38  . 25.527   -9.957  -67.716 1.00 34.03 38  A 1 
ATOM 273  N N   . VAL A 0 39  . 29.946   -8.474  -68.146 1.00 31.32 39  A 1 
ATOM 274  C CA  . VAL A 0 39  . 31.110   -7.773  -68.715 1.00 31.32 39  A 1 
ATOM 275  C C   . VAL A 0 39  . 31.329   -8.177  -70.177 1.00 31.32 39  A 1 
ATOM 276  C CB  . VAL A 0 39  . 32.374   -8.029  -67.865 1.00 31.32 39  A 1 
ATOM 277  O O   . VAL A 0 39  . 31.399   -9.365  -70.496 1.00 31.32 39  A 1 
ATOM 278  C CG1 . VAL A 0 39  . 33.588   -7.251  -68.392 1.00 31.32 39  A 1 
ATOM 279  C CG2 . VAL A 0 39  . 32.155   -7.613  -66.403 1.00 31.32 39  A 1 
ATOM 280  N N   . LYS A 0 40  . 31.504   -7.195  -71.070 1.00 32.07 40  A 1 
ATOM 281  C CA  . LYS A 0 40  . 31.987   -7.404  -72.445 1.00 32.07 40  A 1 
ATOM 282  C C   . LYS A 0 40  . 33.181   -6.500  -72.735 1.00 32.07 40  A 1 
ATOM 283  C CB  . LYS A 0 40  . 30.868   -7.183  -73.478 1.00 32.07 40  A 1 
ATOM 284  O O   . LYS A 0 40  . 33.153   -5.312  -72.442 1.00 32.07 40  A 1 
ATOM 285  C CG  . LYS A 0 40  . 29.945   -8.405  -73.593 1.00 32.07 40  A 1 
ATOM 286  C CD  . LYS A 0 40  . 28.942   -8.226  -74.742 1.00 32.07 40  A 1 
ATOM 287  C CE  . LYS A 0 40  . 28.109   -9.501  -74.919 1.00 32.07 40  A 1 
ATOM 288  N NZ  . LYS A 0 40  . 27.115   -9.356  -76.013 1.00 32.07 40  A 1 
ATOM 289  N N   . HIS A 0 41  . 34.208   -7.075  -73.354 1.00 30.92 41  A 1 
ATOM 290  C CA  . HIS A 0 41  . 35.427   -6.373  -73.745 1.00 30.92 41  A 1 
ATOM 291  C C   . HIS A 0 41  . 35.369   -6.021  -75.238 1.00 30.92 41  A 1 
ATOM 292  C CB  . HIS A 0 41  . 36.645   -7.256  -73.424 1.00 30.92 41  A 1 
ATOM 293  O O   . HIS A 0 41  . 35.336   -6.918  -76.080 1.00 30.92 41  A 1 
ATOM 294  C CG  . HIS A 0 41  . 36.765   -7.647  -71.970 1.00 30.92 41  A 1 
ATOM 295  C CD2 . HIS A 0 41  . 37.342   -6.905  -70.974 1.00 30.92 41  A 1 
ATOM 296  N ND1 . HIS A 0 41  . 36.348   -8.832  -71.399 1.00 30.92 41  A 1 
ATOM 297  C CE1 . HIS A 0 41  . 36.664   -8.799  -70.093 1.00 30.92 41  A 1 
ATOM 298  N NE2 . HIS A 0 41  . 37.279   -7.648  -69.794 1.00 30.92 41  A 1 
ATOM 299  N N   . SER A 0 42  . 35.384   -4.731  -75.572 1.00 31.89 42  A 1 
ATOM 300  C CA  . SER A 0 42  . 35.491   -4.227  -76.949 1.00 31.89 42  A 1 
ATOM 301  C C   . SER A 0 42  . 36.860   -3.586  -77.182 1.00 31.89 42  A 1 
ATOM 302  C CB  . SER A 0 42  . 34.354   -3.248  -77.261 1.00 31.89 42  A 1 
ATOM 303  O O   . SER A 0 42  . 37.333   -2.801  -76.364 1.00 31.89 42  A 1 
ATOM 304  O OG  . SER A 0 42  . 34.243   -2.267  -76.251 1.00 31.89 42  A 1 
ATOM 305  N N   . LYS A 0 43  . 37.508   -3.930  -78.299 1.00 34.63 43  A 1 
ATOM 306  C CA  . LYS A 0 43  . 38.868   -3.481  -78.635 1.00 34.63 43  A 1 
ATOM 307  C C   . LYS A 0 43  . 38.859   -1.994  -79.049 1.00 34.63 43  A 1 
ATOM 308  C CB  . LYS A 0 43  . 39.408   -4.409  -79.736 1.00 34.63 43  A 1 
ATOM 309  O O   . LYS A 0 43  . 38.040   -1.644  -79.896 1.00 34.63 43  A 1 
ATOM 310  C CG  . LYS A 0 43  . 40.917   -4.274  -79.974 1.00 34.63 43  A 1 
ATOM 311  C CD  . LYS A 0 43  . 41.375   -5.322  -81.000 1.00 34.63 43  A 1 
ATOM 312  C CE  . LYS A 0 43  . 42.892   -5.253  -81.201 1.00 34.63 43  A 1 
ATOM 313  N NZ  . LYS A 0 43  . 43.360   -6.267  -82.180 1.00 34.63 43  A 1 
ATOM 314  N N   . PRO A 0 44  . 39.725   -1.128  -78.485 1.00 32.74 44  A 1 
ATOM 315  C CA  . PRO A 0 44  . 39.668   0.313   -78.730 1.00 32.74 44  A 1 
ATOM 316  C C   . PRO A 0 44  . 40.166   0.702   -80.130 1.00 32.74 44  A 1 
ATOM 317  C CB  . PRO A 0 44  . 40.510   0.954   -77.622 1.00 32.74 44  A 1 
ATOM 318  O O   . PRO A 0 44  . 41.116   0.117   -80.654 1.00 32.74 44  A 1 
ATOM 319  C CG  . PRO A 0 44  . 41.536   -0.131  -77.298 1.00 32.74 44  A 1 
ATOM 320  C CD  . PRO A 0 44  . 40.735   -1.422  -77.479 1.00 32.74 44  A 1 
ATOM 321  N N   . GLU A 0 45  . 39.536   1.725   -80.706 1.00 29.93 45  A 1 
ATOM 322  C CA  . GLU A 0 45  . 39.926   2.348   -81.973 1.00 29.93 45  A 1 
ATOM 323  C C   . GLU A 0 45  . 40.996   3.432   -81.743 1.00 29.93 45  A 1 
ATOM 324  C CB  . GLU A 0 45  . 38.667   2.901   -82.659 1.00 29.93 45  A 1 
ATOM 325  O O   . GLU A 0 45  . 40.944   4.187   -80.769 1.00 29.93 45  A 1 
ATOM 326  C CG  . GLU A 0 45  . 38.945   3.433   -84.072 1.00 29.93 45  A 1 
ATOM 327  C CD  . GLU A 0 45  . 37.667   3.913   -84.776 1.00 29.93 45  A 1 
ATOM 328  O OE1 . GLU A 0 45  . 37.574   3.691   -86.002 1.00 29.93 45  A 1 
ATOM 329  O OE2 . GLU A 0 45  . 36.822   4.541   -84.095 1.00 29.93 45  A 1 
ATOM 330  N N   . VAL A 0 46  . 41.991   3.513   -82.631 1.00 30.46 46  A 1 
ATOM 331  C CA  . VAL A 0 46  . 43.156   4.393   -82.452 1.00 30.46 46  A 1 
ATOM 332  C C   . VAL A 0 46  . 42.844   5.814   -82.927 1.00 30.46 46  A 1 
ATOM 333  C CB  . VAL A 0 46  . 44.406   3.825   -83.160 1.00 30.46 46  A 1 
ATOM 334  O O   . VAL A 0 46  . 42.914   6.104   -84.119 1.00 30.46 46  A 1 
ATOM 335  C CG1 . VAL A 0 46  . 45.639   4.715   -82.934 1.00 30.46 46  A 1 
ATOM 336  C CG2 . VAL A 0 46  . 44.754   2.423   -82.637 1.00 30.46 46  A 1 
ATOM 337  N N   . LYS A 0 47  . 42.578   6.730   -81.989 1.00 29.03 47  A 1 
ATOM 338  C CA  . LYS A 0 47  . 42.576   8.178   -82.257 1.00 29.03 47  A 1 
ATOM 339  C C   . LYS A 0 47  . 43.851   8.835   -81.736 1.00 29.03 47  A 1 
ATOM 340  C CB  . LYS A 0 47  . 41.302   8.848   -81.716 1.00 29.03 47  A 1 
ATOM 341  O O   . LYS A 0 47  . 44.078   8.913   -80.532 1.00 29.03 47  A 1 
ATOM 342  C CG  . LYS A 0 47  . 40.107   8.507   -82.619 1.00 29.03 47  A 1 
ATOM 343  C CD  . LYS A 0 47  . 38.853   9.318   -82.273 1.00 29.03 47  A 1 
ATOM 344  C CE  . LYS A 0 47  . 37.765   8.969   -83.296 1.00 29.03 47  A 1 
ATOM 345  N NZ  . LYS A 0 47  . 36.501   9.701   -83.046 1.00 29.03 47  A 1 
ATOM 346  N N   . GLN A 0 48  . 44.665   9.345   -82.659 1.00 27.52 48  A 1 
ATOM 347  C CA  . GLN A 0 48  . 45.833   10.174  -82.356 1.00 27.52 48  A 1 
ATOM 348  C C   . GLN A 0 48  . 45.383   11.589  -81.950 1.00 27.52 48  A 1 
ATOM 349  C CB  . GLN A 0 48  . 46.778   10.195  -83.572 1.00 27.52 48  A 1 
ATOM 350  O O   . GLN A 0 48  . 45.289   12.487  -82.782 1.00 27.52 48  A 1 
ATOM 351  C CG  . GLN A 0 48  . 47.478   8.845   -83.810 1.00 27.52 48  A 1 
ATOM 352  C CD  . GLN A 0 48  . 48.370   8.856   -85.051 1.00 27.52 48  A 1 
ATOM 353  N NE2 . GLN A 0 48  . 49.437   8.089   -85.074 1.00 27.52 48  A 1 
ATOM 354  O OE1 . GLN A 0 48  . 48.125   9.532   -86.033 1.00 27.52 48  A 1 
ATOM 355  N N   . GLY A 0 49  . 45.074   11.783  -80.665 1.00 29.29 49  A 1 
ATOM 356  C CA  . GLY A 0 49  . 44.884   13.113  -80.079 1.00 29.29 49  A 1 
ATOM 357  C C   . GLY A 0 49  . 46.233   13.759  -79.754 1.00 29.29 49  A 1 
ATOM 358  O O   . GLY A 0 49  . 47.036   13.167  -79.036 1.00 29.29 49  A 1 
ATOM 359  N N   . ALA A 0 50  . 46.499   14.956  -80.283 1.00 27.46 50  A 1 
ATOM 360  C CA  . ALA A 0 50  . 47.758   15.663  -80.045 1.00 27.46 50  A 1 
ATOM 361  C C   . ALA A 0 50  . 47.855   16.188  -78.599 1.00 27.46 50  A 1 
ATOM 362  C CB  . ALA A 0 50  . 47.911   16.781  -81.082 1.00 27.46 50  A 1 
ATOM 363  O O   . ALA A 0 50  . 46.926   16.807  -78.080 1.00 27.46 50  A 1 
ATOM 364  N N   . SER A 0 51  . 48.993   15.954  -77.945 1.00 33.22 51  A 1 
ATOM 365  C CA  . SER A 0 51  . 49.190   16.217  -76.517 1.00 33.22 51  A 1 
ATOM 366  C C   . SER A 0 51  . 49.675   17.645  -76.226 1.00 33.22 51  A 1 
ATOM 367  C CB  . SER A 0 51  . 50.173   15.176  -75.963 1.00 33.22 51  A 1 
ATOM 368  O O   . SER A 0 51  . 50.880   17.900  -76.239 1.00 33.22 51  A 1 
ATOM 369  O OG  . SER A 0 51  . 51.383   15.215  -76.698 1.00 33.22 51  A 1 
ATOM 370  N N   . GLN A 0 52  . 48.755   18.558  -75.896 1.00 29.64 52  A 1 
ATOM 371  C CA  . GLN A 0 52  . 49.066   19.840  -75.238 1.00 29.64 52  A 1 
ATOM 372  C C   . GLN A 0 52  . 48.042   20.197  -74.143 1.00 29.64 52  A 1 
ATOM 373  C CB  . GLN A 0 52  . 49.269   20.988  -76.252 1.00 29.64 52  A 1 
ATOM 374  O O   . GLN A 0 52  . 47.350   21.208  -74.216 1.00 29.64 52  A 1 
ATOM 375  C CG  . GLN A 0 52  . 50.622   20.903  -76.977 1.00 29.64 52  A 1 
ATOM 376  C CD  . GLN A 0 52  . 51.038   22.209  -77.649 1.00 29.64 52  A 1 
ATOM 377  N NE2 . GLN A 0 52  . 52.310   22.388  -77.930 1.00 29.64 52  A 1 
ATOM 378  O OE1 . GLN A 0 52  . 50.254   23.093  -77.943 1.00 29.64 52  A 1 
ATOM 379  N N   . ALA A 0 53  . 47.978   19.377  -73.090 1.00 31.05 53  A 1 
ATOM 380  C CA  . ALA A 0 53  . 47.445   19.800  -71.795 1.00 31.05 53  A 1 
ATOM 381  C C   . ALA A 0 53  . 48.621   20.293  -70.934 1.00 31.05 53  A 1 
ATOM 382  C CB  . ALA A 0 53  . 46.668   18.639  -71.162 1.00 31.05 53  A 1 
ATOM 383  O O   . ALA A 0 53  . 49.350   19.494  -70.353 1.00 31.05 53  A 1 
ATOM 384  N N   . TYR A 0 54  . 48.867   21.606  -70.929 1.00 29.75 54  A 1 
ATOM 385  C CA  . TYR A 0 54  . 50.013   22.224  -70.245 1.00 29.75 54  A 1 
ATOM 386  C C   . TYR A 0 54  . 49.560   22.853  -68.914 1.00 29.75 54  A 1 
ATOM 387  C CB  . TYR A 0 54  . 50.744   23.170  -71.220 1.00 29.75 54  A 1 
ATOM 388  O O   . TYR A 0 54  . 49.585   24.069  -68.737 1.00 29.75 54  A 1 
ATOM 389  C CG  . TYR A 0 54  . 52.248   23.283  -71.011 1.00 29.75 54  A 1 
ATOM 390  C CD1 . TYR A 0 54  . 52.773   24.171  -70.052 1.00 29.75 54  A 1 
ATOM 391  C CD2 . TYR A 0 54  . 53.125   22.525  -71.813 1.00 29.75 54  A 1 
ATOM 392  C CE1 . TYR A 0 54  . 54.169   24.317  -69.908 1.00 29.75 54  A 1 
ATOM 393  C CE2 . TYR A 0 54  . 54.520   22.669  -71.676 1.00 29.75 54  A 1 
ATOM 394  O OH  . TYR A 0 54  . 56.390   23.722  -70.612 1.00 29.75 54  A 1 
ATOM 395  C CZ  . TYR A 0 54  . 55.044   23.571  -70.728 1.00 29.75 54  A 1 
ATOM 396  N N   . GLY A 0 55  . 49.086   22.003  -67.999 1.00 32.22 55  A 1 
ATOM 397  C CA  . GLY A 0 55  . 48.622   22.343  -66.649 1.00 32.22 55  A 1 
ATOM 398  C C   . GLY A 0 55  . 49.147   21.307  -65.653 1.00 32.22 55  A 1 
ATOM 399  O O   . GLY A 0 55  . 49.322   20.146  -66.015 1.00 32.22 55  A 1 
ATOM 400  N N   . ALA A 0 56  . 49.505   21.733  -64.441 1.00 35.47 56  A 1 
ATOM 401  C CA  . ALA A 0 56  . 50.337   20.935  -63.543 1.00 35.47 56  A 1 
ATOM 402  C C   . ALA A 0 56  . 49.535   20.245  -62.427 1.00 35.47 56  A 1 
ATOM 403  C CB  . ALA A 0 56  . 51.472   21.828  -63.018 1.00 35.47 56  A 1 
ATOM 404  O O   . ALA A 0 56  . 49.487   20.750  -61.307 1.00 35.47 56  A 1 
ATOM 405  N N   . ASP A 0 57  . 49.012   19.049  -62.711 1.00 35.97 57  A 1 
ATOM 406  C CA  . ASP A 0 57  . 48.419   18.125  -61.724 1.00 35.97 57  A 1 
ATOM 407  C C   . ASP A 0 57  . 49.519   17.485  -60.839 1.00 35.97 57  A 1 
ATOM 408  C CB  . ASP A 0 57  . 47.568   17.054  -62.438 1.00 35.97 57  A 1 
ATOM 409  O O   . ASP A 0 57  . 49.789   16.284  -60.890 1.00 35.97 57  A 1 
ATOM 410  C CG  . ASP A 0 57  . 46.447   17.607  -63.325 1.00 35.97 57  A 1 
ATOM 411  O OD1 . ASP A 0 57  . 45.922   18.698  -63.014 1.00 35.97 57  A 1 
ATOM 412  O OD2 . ASP A 0 57  . 46.157   16.939  -64.344 1.00 35.97 57  A 1 
ATOM 413  N N   . TYR A 0 58  . 50.242   18.322  -60.088 1.00 37.40 58  A 1 
ATOM 414  C CA  . TYR A 0 58  . 51.492   17.981  -59.394 1.00 37.40 58  A 1 
ATOM 415  C C   . TYR A 0 58  . 51.385   18.019  -57.860 1.00 37.40 58  A 1 
ATOM 416  C CB  . TYR A 0 58  . 52.671   18.774  -59.995 1.00 37.40 58  A 1 
ATOM 417  O O   . TYR A 0 58  . 52.324   18.408  -57.168 1.00 37.40 58  A 1 
ATOM 418  C CG  . TYR A 0 58  . 53.406   18.010  -61.081 1.00 37.40 58  A 1 
ATOM 419  C CD1 . TYR A 0 58  . 54.433   17.112  -60.726 1.00 37.40 58  A 1 
ATOM 420  C CD2 . TYR A 0 58  . 53.050   18.168  -62.432 1.00 37.40 58  A 1 
ATOM 421  C CE1 . TYR A 0 58  . 55.116   16.386  -61.721 1.00 37.40 58  A 1 
ATOM 422  C CE2 . TYR A 0 58  . 53.735   17.452  -63.434 1.00 37.40 58  A 1 
ATOM 423  O OH  . TYR A 0 58  . 55.432   15.868  -64.042 1.00 37.40 58  A 1 
ATOM 424  C CZ  . TYR A 0 58  . 54.770   16.561  -63.079 1.00 37.40 58  A 1 
ATOM 425  N N   . GLN A 0 59  . 50.265   17.533  -57.327 1.00 41.34 59  A 1 
ATOM 426  C CA  . GLN A 0 59  . 50.200   16.974  -55.976 1.00 41.34 59  A 1 
ATOM 427  C C   . GLN A 0 59  . 49.824   15.493  -56.103 1.00 41.34 59  A 1 
ATOM 428  C CB  . GLN A 0 59  . 49.229   17.772  -55.090 1.00 41.34 59  A 1 
ATOM 429  O O   . GLN A 0 59  . 48.751   15.161  -56.596 1.00 41.34 59  A 1 
ATOM 430  C CG  . GLN A 0 59  . 49.834   19.129  -54.693 1.00 41.34 59  A 1 
ATOM 431  C CD  . GLN A 0 59  . 48.854   19.989  -53.905 1.00 41.34 59  A 1 
ATOM 432  N NE2 . GLN A 0 59  . 48.886   19.971  -52.590 1.00 41.34 59  A 1 
ATOM 433  O OE1 . GLN A 0 59  . 48.047   20.704  -54.470 1.00 41.34 59  A 1 
ATOM 434  N N   . LYS A 0 60  . 50.757   14.607  -55.731 1.00 48.31 60  A 1 
ATOM 435  C CA  . LYS A 0 60  . 50.575   13.142  -55.721 1.00 48.31 60  A 1 
ATOM 436  C C   . LYS A 0 60  . 50.633   12.522  -54.325 1.00 48.31 60  A 1 
ATOM 437  C CB  . LYS A 0 60  . 51.536   12.456  -56.700 1.00 48.31 60  A 1 
ATOM 438  O O   . LYS A 0 60  . 50.597   11.302  -54.204 1.00 48.31 60  A 1 
ATOM 439  C CG  . LYS A 0 60  . 51.068   12.660  -58.145 1.00 48.31 60  A 1 
ATOM 440  C CD  . LYS A 0 60  . 51.647   11.563  -59.039 1.00 48.31 60  A 1 
ATOM 441  C CE  . LYS A 0 60  . 51.010   11.674  -60.421 1.00 48.31 60  A 1 
ATOM 442  N NZ  . LYS A 0 60  . 51.213   10.421  -61.179 1.00 48.31 60  A 1 
ATOM 443  N N   . ALA A 0 61  . 50.639   13.366  -53.297 1.00 50.59 61  A 1 
ATOM 444  C CA  . ALA A 0 61  . 50.057   12.986  -52.026 1.00 50.59 61  A 1 
ATOM 445  C C   . ALA A 0 61  . 48.535   12.944  -52.214 1.00 50.59 61  A 1 
ATOM 446  C CB  . ALA A 0 61  . 50.499   13.988  -50.952 1.00 50.59 61  A 1 
ATOM 447  O O   . ALA A 0 61  . 47.914   13.989  -52.412 1.00 50.59 61  A 1 
ATOM 448  N N   . SER A 0 62  . 47.958   11.745  -52.218 1.00 54.64 62  A 1 
ATOM 449  C CA  . SER A 0 62  . 46.538   11.567  -51.932 1.00 54.64 62  A 1 
ATOM 450  C C   . SER A 0 62  . 46.418   11.314  -50.438 1.00 54.64 62  A 1 
ATOM 451  C CB  . SER A 0 62  . 45.906   10.443  -52.766 1.00 54.64 62  A 1 
ATOM 452  O O   . SER A 0 62  . 46.793   10.241  -49.969 1.00 54.64 62  A 1 
ATOM 453  O OG  . SER A 0 62  . 46.709   9.279   -52.830 1.00 54.64 62  A 1 
ATOM 454  N N   . ALA A 0 63  . 45.948   12.329  -49.722 1.00 63.06 63  A 1 
ATOM 455  C CA  . ALA A 0 63  . 45.321   12.162  -48.423 1.00 63.06 63  A 1 
ATOM 456  C C   . ALA A 0 63  . 43.804   12.100  -48.643 1.00 63.06 63  A 1 
ATOM 457  C CB  . ALA A 0 63  . 45.737   13.309  -47.495 1.00 63.06 63  A 1 
ATOM 458  O O   . ALA A 0 63  . 43.279   12.777  -49.537 1.00 63.06 63  A 1 
ATOM 459  N N   . SER A 0 64  . 43.126   11.286  -47.851 1.00 69.79 64  A 1 
ATOM 460  C CA  . SER A 0 64  . 41.693   11.397  -47.607 1.00 69.79 64  A 1 
ATOM 461  C C   . SER A 0 64  . 41.518   11.406  -46.101 1.00 69.79 64  A 1 
ATOM 462  C CB  . SER A 0 64  . 40.905   10.241  -48.237 1.00 69.79 64  A 1 
ATOM 463  O O   . SER A 0 64  . 41.912   10.423  -45.482 1.00 69.79 64  A 1 
ATOM 464  O OG  . SER A 0 64  . 41.424   8.980   -47.862 1.00 69.79 64  A 1 
ATOM 465  N N   . ASP A 0 65  . 40.952   12.490  -45.584 1.00 73.62 65  A 1 
ATOM 466  C CA  . ASP A 0 65  . 40.504   12.611  -44.201 1.00 73.62 65  A 1 
ATOM 467  C C   . ASP A 0 65  . 38.964   12.560  -44.202 1.00 73.62 65  A 1 
ATOM 468  C CB  . ASP A 0 65  . 41.190   13.812  -43.498 1.00 73.62 65  A 1 
ATOM 469  O O   . ASP A 0 65  . 38.318   12.931  -45.201 1.00 73.62 65  A 1 
ATOM 470  C CG  . ASP A 0 65  . 40.475   15.169  -43.514 1.00 73.62 65  A 1 
ATOM 471  O OD1 . ASP A 0 65  . 39.280   15.216  -43.167 1.00 73.62 65  A 1 
ATOM 472  O OD2 . ASP A 0 65  . 41.113   16.167  -43.942 1.00 73.62 65  A 1 
ATOM 473  N N   . TRP A 0 66  . 38.390   11.961  -43.162 1.00 68.98 66  A 1 
ATOM 474  C CA  . TRP A 0 66  . 36.952   11.770  -43.009 1.00 68.98 66  A 1 
ATOM 475  C C   . TRP A 0 66  . 36.577   11.772  -41.528 1.00 68.98 66  A 1 
ATOM 476  C CB  . TRP A 0 66  . 36.524   10.453  -43.681 1.00 68.98 66  A 1 
ATOM 477  O O   . TRP A 0 66  . 36.827   10.792  -40.836 1.00 68.98 66  A 1 
ATOM 478  C CG  . TRP A 0 66  . 35.062   10.122  -43.566 1.00 68.98 66  A 1 
ATOM 479  C CD1 . TRP A 0 66  . 34.075   10.700  -44.286 1.00 68.98 66  A 1 
ATOM 480  C CD2 . TRP A 0 66  . 34.391   9.232   -42.614 1.00 68.98 66  A 1 
ATOM 481  C CE2 . TRP A 0 66  . 32.984   9.292   -42.856 1.00 68.98 66  A 1 
ATOM 482  C CE3 . TRP A 0 66  . 34.811   8.416   -41.542 1.00 68.98 66  A 1 
ATOM 483  N NE1 . TRP A 0 66  . 32.849   10.214  -43.873 1.00 68.98 66  A 1 
ATOM 484  C CH2 . TRP A 0 66  . 32.509   7.749   -41.058 1.00 68.98 66  A 1 
ATOM 485  C CZ2 . TRP A 0 66  . 32.048   8.559   -42.110 1.00 68.98 66  A 1 
ATOM 486  C CZ3 . TRP A 0 66  . 33.882   7.689   -40.773 1.00 68.98 66  A 1 
ATOM 487  N N   . ASP A 0 67  . 35.942   12.856  -41.084 1.00 80.45 67  A 1 
ATOM 488  C CA  . ASP A 0 67  . 35.300   12.949  -39.772 1.00 80.45 67  A 1 
ATOM 489  C C   . ASP A 0 67  . 33.839   12.462  -39.832 1.00 80.45 67  A 1 
ATOM 490  C CB  . ASP A 0 67  . 35.262   14.406  -39.269 1.00 80.45 67  A 1 
ATOM 491  O O   . ASP A 0 67  . 33.073   12.847  -40.731 1.00 80.45 67  A 1 
ATOM 492  C CG  . ASP A 0 67  . 36.581   15.185  -39.265 1.00 80.45 67  A 1 
ATOM 493  O OD1 . ASP A 0 67  . 37.604   14.639  -38.813 1.00 80.45 67  A 1 
ATOM 494  O OD2 . ASP A 0 67  . 36.513   16.377  -39.663 1.00 80.45 67  A 1 
ATOM 495  N N   . ALA A 0 68  . 33.401   11.752  -38.795 1.00 73.98 68  A 1 
ATOM 496  C CA  . ALA A 0 68  . 32.001   11.608  -38.423 1.00 73.98 68  A 1 
ATOM 497  C C   . ALA A 0 68  . 31.810   11.811  -36.911 1.00 73.98 68  A 1 
ATOM 498  C CB  . ALA A 0 68  . 31.474   10.254  -38.902 1.00 73.98 68  A 1 
ATOM 499  O O   . ALA A 0 68  . 32.610   11.381  -36.088 1.00 73.98 68  A 1 
ATOM 500  N N   . TRP A 0 69  . 30.718   12.478  -36.539 1.00 88.79 69  A 1 
ATOM 501  C CA  . TRP A 0 69  . 30.310   12.656  -35.147 1.00 88.79 69  A 1 
ATOM 502  C C   . TRP A 0 69  . 28.789   12.612  -35.046 1.00 88.79 69  A 1 
ATOM 503  C CB  . TRP A 0 69  . 30.862   13.973  -34.581 1.00 88.79 69  A 1 
ATOM 504  O O   . TRP A 0 69  . 28.091   13.223  -35.866 1.00 88.79 69  A 1 
ATOM 505  C CG  . TRP A 0 69  . 30.352   14.310  -33.211 1.00 88.79 69  A 1 
ATOM 506  C CD1 . TRP A 0 69  . 30.755   13.716  -32.068 1.00 88.79 69  A 1 
ATOM 507  C CD2 . TRP A 0 69  . 29.252   15.194  -32.826 1.00 88.79 69  A 1 
ATOM 508  C CE2 . TRP A 0 69  . 29.041   15.069  -31.420 1.00 88.79 69  A 1 
ATOM 509  C CE3 . TRP A 0 69  . 28.374   16.047  -33.532 1.00 88.79 69  A 1 
ATOM 510  N NE1 . TRP A 0 69  . 29.981   14.150  -31.012 1.00 88.79 69  A 1 
ATOM 511  C CH2 . TRP A 0 69  . 27.172   16.610  -31.479 1.00 88.79 69  A 1 
ATOM 512  C CZ2 . TRP A 0 69  . 28.023   15.763  -30.747 1.00 88.79 69  A 1 
ATOM 513  C CZ3 . TRP A 0 69  . 27.348   16.750  -32.868 1.00 88.79 69  A 1 
ATOM 514  N N   . GLY A 0 70  . 28.290   11.920  -34.027 1.00 83.50 70  A 1 
ATOM 515  C CA  . GLY A 0 70  . 26.875   11.783  -33.731 1.00 83.50 70  A 1 
ATOM 516  C C   . GLY A 0 70  . 26.543   12.080  -32.273 1.00 83.50 70  A 1 
ATOM 517  O O   . GLY A 0 70  . 27.368   11.946  -31.366 1.00 83.50 70  A 1 
ATOM 518  N N   . ARG A 0 71  . 25.290   12.487  -32.073 1.00 89.60 71  A 1 
ATOM 519  C CA  . ARG A 0 71  . 24.613   12.451  -30.783 1.00 89.60 71  A 1 
ATOM 520  C C   . ARG A 0 71  . 23.126   12.222  -30.993 1.00 89.60 71  A 1 
ATOM 521  C CB  . ARG A 0 71  . 24.865   13.734  -29.982 1.00 89.60 71  A 1 
ATOM 522  O O   . ARG A 0 71  . 22.488   13.013  -31.700 1.00 89.60 71  A 1 
ATOM 523  C CG  . ARG A 0 71  . 24.130   13.680  -28.634 1.00 89.60 71  A 1 
ATOM 524  C CD  . ARG A 0 71  . 24.419   14.930  -27.818 1.00 89.60 71  A 1 
ATOM 525  N NE  . ARG A 0 71  . 24.018   14.735  -26.420 1.00 89.60 71  A 1 
ATOM 526  N NH1 . ARG A 0 71  . 24.534   16.828  -25.651 1.00 89.60 71  A 1 
ATOM 527  N NH2 . ARG A 0 71  . 24.158   15.231  -24.205 1.00 89.60 71  A 1 
ATOM 528  C CZ  . ARG A 0 71  . 24.201   15.589  -25.444 1.00 89.60 71  A 1 
ATOM 529  N N   . ASP A 0 72  . 22.588   11.241  -30.292 1.00 88.86 72  A 1 
ATOM 530  C CA  . ASP A 0 72  . 21.164   10.958  -30.202 1.00 88.86 72  A 1 
ATOM 531  C C   . ASP A 0 72  . 20.725   11.225  -28.756 1.00 88.86 72  A 1 
ATOM 532  C CB  . ASP A 0 72  . 20.779   9.523   -30.620 1.00 88.86 72  A 1 
ATOM 533  O O   . ASP A 0 72  . 21.531   11.187  -27.830 1.00 88.86 72  A 1 
ATOM 534  C CG  . ASP A 0 72  . 21.521   8.815   -31.768 1.00 88.86 72  A 1 
ATOM 535  O OD1 . ASP A 0 72  . 22.608   9.257   -32.215 1.00 88.86 72  A 1 
ATOM 536  O OD2 . ASP A 0 72  . 20.913   7.852   -32.284 1.00 88.86 72  A 1 
ATOM 537  N N   . GLN A 0 73  . 19.455   11.569  -28.549 1.00 91.80 73  A 1 
ATOM 538  C CA  . GLN A 0 73  . 18.897   11.759  -27.209 1.00 91.80 73  A 1 
ATOM 539  C C   . GLN A 0 73  . 17.419   11.379  -27.231 1.00 91.80 73  A 1 
ATOM 540  C CB  . GLN A 0 73  . 19.051   13.215  -26.726 1.00 91.80 73  A 1 
ATOM 541  O O   . GLN A 0 73  . 16.591   12.171  -27.698 1.00 91.80 73  A 1 
ATOM 542  C CG  . GLN A 0 73  . 20.495   13.675  -26.497 1.00 91.80 73  A 1 
ATOM 543  C CD  . GLN A 0 73  . 20.538   14.997  -25.744 1.00 91.80 73  A 1 
ATOM 544  N NE2 . GLN A 0 73  . 20.888   15.006  -24.479 1.00 91.80 73  A 1 
ATOM 545  O OE1 . GLN A 0 73  . 20.242   16.071  -26.254 1.00 91.80 73  A 1 
ATOM 546  N N   . ASP A 0 74  . 17.085   10.200  -26.716 1.00 92.88 74  A 1 
ATOM 547  C CA  . ASP A 0 74  . 15.699   9.781   -26.529 1.00 92.88 74  A 1 
ATOM 548  C C   . ASP A 0 74  . 15.255   9.983   -25.072 1.00 92.88 74  A 1 
ATOM 549  C CB  . ASP A 0 74  . 15.444   8.365   -27.095 1.00 92.88 74  A 1 
ATOM 550  O O   . ASP A 0 74  . 16.028   9.902   -24.119 1.00 92.88 74  A 1 
ATOM 551  C CG  . ASP A 0 74  . 14.769   8.388   -28.482 1.00 92.88 74  A 1 
ATOM 552  O OD1 . ASP A 0 74  . 13.863   9.239   -28.680 1.00 92.88 74  A 1 
ATOM 553  O OD2 . ASP A 0 74  . 15.058   7.510   -29.325 1.00 92.88 74  A 1 
ATOM 554  N N   . LEU A 0 75  . 13.979   10.332  -24.891 1.00 94.09 75  A 1 
ATOM 555  C CA  . LEU A 0 75  . 13.381   10.595  -23.581 1.00 94.09 75  A 1 
ATOM 556  C C   . LEU A 0 75  . 11.962   10.039  -23.554 1.00 94.09 75  A 1 
ATOM 557  C CB  . LEU A 0 75  . 13.426   12.108  -23.278 1.00 94.09 75  A 1 
ATOM 558  O O   . LEU A 0 75  . 11.044   10.599  -24.162 1.00 94.09 75  A 1 
ATOM 559  C CG  . LEU A 0 75  . 12.706   12.532  -21.979 1.00 94.09 75  A 1 
ATOM 560  C CD1 . LEU A 0 75  . 13.349   11.971  -20.713 1.00 94.09 75  A 1 
ATOM 561  C CD2 . LEU A 0 75  . 12.708   14.057  -21.849 1.00 94.09 75  A 1 
ATOM 562  N N   . SER A 0 76  . 11.759   8.970   -22.787 1.00 96.93 76  A 1 
ATOM 563  C CA  . SER A 0 76  . 10.435   8.405   -22.541 1.00 96.93 76  A 1 
ATOM 564  C C   . SER A 0 76  . 10.000   8.645   -21.096 1.00 96.93 76  A 1 
ATOM 565  C CB  . SER A 0 76  . 10.350   6.942   -22.988 1.00 96.93 76  A 1 
ATOM 566  O O   . SER A 0 76  . 10.710   8.354   -20.136 1.00 96.93 76  A 1 
ATOM 567  O OG  . SER A 0 76  . 11.051   6.065   -22.137 1.00 96.93 76  A 1 
ATOM 568  N N   . ILE A 0 77  . 8.799    9.200   -20.929 1.00 97.40 77  A 1 
ATOM 569  C CA  . ILE A 0 77  . 8.168    9.383   -19.621 1.00 97.40 77  A 1 
ATOM 570  C C   . ILE A 0 77  . 6.772    8.781   -19.696 1.00 97.40 77  A 1 
ATOM 571  C CB  . ILE A 0 77  . 8.151    10.864  -19.173 1.00 97.40 77  A 1 
ATOM 572  O O   . ILE A 0 77  . 5.931    9.215   -20.485 1.00 97.40 77  A 1 
ATOM 573  C CG1 . ILE A 0 77  . 9.584    11.448  -19.144 1.00 97.40 77  A 1 
ATOM 574  C CG2 . ILE A 0 77  . 7.478    10.975  -17.787 1.00 97.40 77  A 1 
ATOM 575  C CD1 . ILE A 0 77  . 9.672    12.921  -18.724 1.00 97.40 77  A 1 
ATOM 576  N N   . SER A 0 78  . 6.518    7.796   -18.842 1.00 97.61 78  A 1 
ATOM 577  C CA  . SER A 0 78  . 5.174    7.304   -18.559 1.00 97.61 78  A 1 
ATOM 578  C C   . SER A 0 78  . 4.813    7.677   -17.128 1.00 97.61 78  A 1 
ATOM 579  C CB  . SER A 0 78  . 5.051    5.805   -18.847 1.00 97.61 78  A 1 
ATOM 580  O O   . SER A 0 78  . 5.567    7.417   -16.194 1.00 97.61 78  A 1 
ATOM 581  O OG  . SER A 0 78  . 5.948    5.037   -18.076 1.00 97.61 78  A 1 
ATOM 582  N N   . GLU A 0 79  . 3.667    8.325   -16.950 1.00 97.35 79  A 1 
ATOM 583  C CA  . GLU A 0 79  . 3.186    8.773   -15.647 1.00 97.35 79  A 1 
ATOM 584  C C   . GLU A 0 79  . 1.690    8.485   -15.533 1.00 97.35 79  A 1 
ATOM 585  C CB  . GLU A 0 79  . 3.524    10.258  -15.441 1.00 97.35 79  A 1 
ATOM 586  O O   . GLU A 0 79  . 0.920    8.680   -16.476 1.00 97.35 79  A 1 
ATOM 587  C CG  . GLU A 0 79  . 3.167    10.737  -14.027 1.00 97.35 79  A 1 
ATOM 588  C CD  . GLU A 0 79  . 3.667    12.160  -13.742 1.00 97.35 79  A 1 
ATOM 589  O OE1 . GLU A 0 79  . 4.141    12.381  -12.602 1.00 97.35 79  A 1 
ATOM 590  O OE2 . GLU A 0 79  . 3.545    13.029  -14.629 1.00 97.35 79  A 1 
ATOM 591  N N   . SER A 0 80  . 1.275    7.983   -14.374 1.00 97.23 80  A 1 
ATOM 592  C CA  . SER A 0 80  . -0.109   7.629   -14.094 1.00 97.23 80  A 1 
ATOM 593  C C   . SER A 0 80  . -0.466   7.918   -12.641 1.00 97.23 80  A 1 
ATOM 594  C CB  . SER A 0 80  . -0.365   6.163   -14.461 1.00 97.23 80  A 1 
ATOM 595  O O   . SER A 0 80  . 0.320    7.681   -11.726 1.00 97.23 80  A 1 
ATOM 596  O OG  . SER A 0 80  . 0.384    5.280   -13.654 1.00 97.23 80  A 1 
ATOM 597  N N   . TYR A 0 81  . -1.683   8.416   -12.439 1.00 97.71 81  A 1 
ATOM 598  C CA  . TYR A 0 81  . -2.311   8.576   -11.134 1.00 97.71 81  A 1 
ATOM 599  C C   . TYR A 0 81  . -3.722   8.001   -11.205 1.00 97.71 81  A 1 
ATOM 600  C CB  . TYR A 0 81  . -2.330   10.055  -10.721 1.00 97.71 81  A 1 
ATOM 601  O O   . TYR A 0 81  . -4.445   8.231   -12.179 1.00 97.71 81  A 1 
ATOM 602  C CG  . TYR A 0 81  . -3.120   10.328  -9.450  1.00 97.71 81  A 1 
ATOM 603  C CD1 . TYR A 0 81  . -4.431   10.840  -9.528  1.00 97.71 81  A 1 
ATOM 604  C CD2 . TYR A 0 81  . -2.565   10.028  -8.190  1.00 97.71 81  A 1 
ATOM 605  C CE1 . TYR A 0 81  . -5.175   11.062  -8.351  1.00 97.71 81  A 1 
ATOM 606  C CE2 . TYR A 0 81  . -3.307   10.249  -7.010  1.00 97.71 81  A 1 
ATOM 607  O OH  . TYR A 0 81  . -5.361   10.990  -5.965  1.00 97.71 81  A 1 
ATOM 608  C CZ  . TYR A 0 81  . -4.617   10.769  -7.086  1.00 97.71 81  A 1 
ATOM 609  N N   . GLY A 0 82  . -4.127   7.270   -10.173 1.00 96.78 82  A 1 
ATOM 610  C CA  . GLY A 0 82  . -5.472   6.735   -10.049 1.00 96.78 82  A 1 
ATOM 611  C C   . GLY A 0 82  . -5.988   6.828   -8.623  1.00 96.78 82  A 1 
ATOM 612  O O   . GLY A 0 82  . -5.239   6.726   -7.656  1.00 96.78 82  A 1 
ATOM 613  N N   . LYS A 0 83  . -7.302   7.026   -8.504  1.00 96.75 83  A 1 
ATOM 614  C CA  . LYS A 0 83  . -8.008   7.050   -7.226  1.00 96.75 83  A 1 
ATOM 615  C C   . LYS A 0 83  . -9.331   6.307   -7.334  1.00 96.75 83  A 1 
ATOM 616  C CB  . LYS A 0 83  . -8.165   8.498   -6.740  1.00 96.75 83  A 1 
ATOM 617  O O   . LYS A 0 83  . -10.127  6.564   -8.235  1.00 96.75 83  A 1 
ATOM 618  C CG  . LYS A 0 83  . -8.903   8.560   -5.393  1.00 96.75 83  A 1 
ATOM 619  C CD  . LYS A 0 83  . -8.678   9.903   -4.692  1.00 96.75 83  A 1 
ATOM 620  C CE  . LYS A 0 83  . -9.272   9.841   -3.281  1.00 96.75 83  A 1 
ATOM 621  N NZ  . LYS A 0 83  . -8.698   10.891  -2.411  1.00 96.75 83  A 1 
ATOM 622  N N   . THR A 0 84  . -9.577   5.415   -6.384  1.00 95.30 84  A 1 
ATOM 623  C CA  . THR A 0 84  . -10.825  4.669   -6.219  1.00 95.30 84  A 1 
ATOM 624  C C   . THR A 0 84  . -11.409  4.955   -4.842  1.00 95.30 84  A 1 
ATOM 625  C CB  . THR A 0 84  . -10.581  3.164   -6.406  1.00 95.30 84  A 1 
ATOM 626  O O   . THR A 0 84  . -10.705  4.861   -3.845  1.00 95.30 84  A 1 
ATOM 627  C CG2 . THR A 0 84  . -11.835  2.311   -6.203  1.00 95.30 84  A 1 
ATOM 628  O OG1 . THR A 0 84  . -10.168  2.938   -7.732  1.00 95.30 84  A 1 
ATOM 629  N N   . ASN A 0 85  . -12.708  5.252   -4.791  1.00 95.17 85  A 1 
ATOM 630  C CA  . ASN A 0 85  . -13.531  5.134   -3.588  1.00 95.17 85  A 1 
ATOM 631  C C   . ASN A 0 85  . -14.650  4.135   -3.906  1.00 95.17 85  A 1 
ATOM 632  C CB  . ASN A 0 85  . -14.078  6.514   -3.174  1.00 95.17 85  A 1 
ATOM 633  O O   . ASN A 0 85  . -15.343  4.278   -4.918  1.00 95.17 85  A 1 
ATOM 634  C CG  . ASN A 0 85  . -14.964  6.435   -1.936  1.00 95.17 85  A 1 
ATOM 635  N ND2 . ASN A 0 85  . -14.443  6.726   -0.774  1.00 95.17 85  A 1 
ATOM 636  O OD1 . ASN A 0 85  . -16.141  6.108   -1.988  1.00 95.17 85  A 1 
ATOM 637  N N   . ALA A 0 86  . -14.817  3.120   -3.066  1.00 94.18 86  A 1 
ATOM 638  C CA  . ALA A 0 86  . -15.882  2.135   -3.164  1.00 94.18 86  A 1 
ATOM 639  C C   . ALA A 0 86  . -16.542  1.953   -1.796  1.00 94.18 86  A 1 
ATOM 640  C CB  . ALA A 0 86  . -15.310  0.824   -3.715  1.00 94.18 86  A 1 
ATOM 641  O O   . ALA A 0 86  . -15.864  1.898   -0.773  1.00 94.18 86  A 1 
ATOM 642  N N   . LYS A 0 87  . -17.871  1.842   -1.783  1.00 95.21 87  A 1 
ATOM 643  C CA  . LYS A 0 87  . -18.671  1.616   -0.575  1.00 95.21 87  A 1 
ATOM 644  C C   . LYS A 0 87  . -19.692  0.524   -0.839  1.00 95.21 87  A 1 
ATOM 645  C CB  . LYS A 0 87  . -19.354  2.914   -0.113  1.00 95.21 87  A 1 
ATOM 646  O O   . LYS A 0 87  . -20.280  0.488   -1.921  1.00 95.21 87  A 1 
ATOM 647  C CG  . LYS A 0 87  . -18.316  3.976   0.268   1.00 95.21 87  A 1 
ATOM 648  C CD  . LYS A 0 87  . -18.959  5.280   0.736   1.00 95.21 87  A 1 
ATOM 649  C CE  . LYS A 0 87  . -17.815  6.268   0.975   1.00 95.21 87  A 1 
ATOM 650  N NZ  . LYS A 0 87  . -18.312  7.584   1.432   1.00 95.21 87  A 1 
ATOM 651  N N   . SER A 0 88  . -19.913  -0.331  0.147   1.00 94.17 88  A 1 
ATOM 652  C CA  . SER A 0 88  . -20.950  -1.359  0.131   1.00 94.17 88  A 1 
ATOM 653  C C   . SER A 0 88  . -21.649  -1.416  1.481   1.00 94.17 88  A 1 
ATOM 654  C CB  . SER A 0 88  . -20.380  -2.732  -0.243  1.00 94.17 88  A 1 
ATOM 655  O O   . SER A 0 88  . -21.008  -1.271  2.521   1.00 94.17 88  A 1 
ATOM 656  O OG  . SER A 0 88  . -19.307  -3.100  0.597   1.00 94.17 88  A 1 
ATOM 657  N N   . TYR A 0 89  . -22.953  -1.656  1.428   1.00 91.66 89  A 1 
ATOM 658  C CA  . TYR A 0 89  . -23.821  -1.834  2.581   1.00 91.66 89  A 1 
ATOM 659  C C   . TYR A 0 89  . -24.603  -3.130  2.382   1.00 91.66 89  A 1 
ATOM 660  C CB  . TYR A 0 89  . -24.766  -0.631  2.716   1.00 91.66 89  A 1 
ATOM 661  O O   . TYR A 0 89  . -25.082  -3.378  1.271   1.00 91.66 89  A 1 
ATOM 662  C CG  . TYR A 0 89  . -24.060  0.707   2.847   1.00 91.66 89  A 1 
ATOM 663  C CD1 . TYR A 0 89  . -23.604  1.129   4.108   1.00 91.66 89  A 1 
ATOM 664  C CD2 . TYR A 0 89  . -23.842  1.515   1.712   1.00 91.66 89  A 1 
ATOM 665  C CE1 . TYR A 0 89  . -22.931  2.358   4.243   1.00 91.66 89  A 1 
ATOM 666  C CE2 . TYR A 0 89  . -23.159  2.742   1.839   1.00 91.66 89  A 1 
ATOM 667  O OH  . TYR A 0 89  . -22.043  4.346   3.239   1.00 91.66 89  A 1 
ATOM 668  C CZ  . TYR A 0 89  . -22.703  3.164   3.106   1.00 91.66 89  A 1 
ATOM 669  N N   . ALA A 0 90  . -24.728  -3.930  3.433   1.00 87.84 90  A 1 
ATOM 670  C CA  . ALA A 0 90  . -25.574  -5.112  3.485   1.00 87.84 90  A 1 
ATOM 671  C C   . ALA A 0 90  . -26.365  -5.124  4.800   1.00 87.84 90  A 1 
ATOM 672  C CB  . ALA A 0 90  . -24.713  -6.369  3.305   1.00 87.84 90  A 1 
ATOM 673  O O   . ALA A 0 90  . -25.907  -4.597  5.813   1.00 87.84 90  A 1 
ATOM 674  N N   . ALA A 0 91  . -27.557  -5.705  4.748   1.00 82.12 91  A 1 
ATOM 675  C CA  . ALA A 0 91  . -28.414  -6.008  5.886   1.00 82.12 91  A 1 
ATOM 676  C C   . ALA A 0 91  . -29.207  -7.263  5.506   1.00 82.12 91  A 1 
ATOM 677  C CB  . ALA A 0 91  . -29.337  -4.815  6.167   1.00 82.12 91  A 1 
ATOM 678  O O   . ALA A 0 91  . -29.695  -7.330  4.372   1.00 82.12 91  A 1 
ATOM 679  N N   . GLU A 0 92  . -29.277  -8.263  6.383   1.00 73.82 92  A 1 
ATOM 680  C CA  . GLU A 0 92  . -29.797  -9.590  6.002   1.00 73.82 92  A 1 
ATOM 681  C C   . GLU A 0 92  . -31.283  -9.800  6.340   1.00 73.82 92  A 1 
ATOM 682  C CB  . GLU A 0 92  . -28.850  -10.697 6.506   1.00 73.82 92  A 1 
ATOM 683  O O   . GLU A 0 92  . -31.965  -10.523 5.610   1.00 73.82 92  A 1 
ATOM 684  C CG  . GLU A 0 92  . -27.528  -10.628 5.709   1.00 73.82 92  A 1 
ATOM 685  C CD  . GLU A 0 92  . -26.518  -11.738 6.043   1.00 73.82 92  A 1 
ATOM 686  O OE1 . GLU A 0 92  . -26.024  -12.370 5.078   1.00 73.82 92  A 1 
ATOM 687  O OE2 . GLU A 0 92  . -26.182  -11.897 7.239   1.00 73.82 92  A 1 
ATOM 688  N N   . SER A 0 93  . -31.821  -9.086  7.333   1.00 75.78 93  A 1 
ATOM 689  C CA  . SER A 0 93  . -33.256  -9.042  7.657   1.00 75.78 93  A 1 
ATOM 690  C C   . SER A 0 93  . -33.647  -7.739  8.372   1.00 75.78 93  A 1 
ATOM 691  C CB  . SER A 0 93  . -33.629  -10.242 8.536   1.00 75.78 93  A 1 
ATOM 692  O O   . SER A 0 93  . -32.794  -6.903  8.687   1.00 75.78 93  A 1 
ATOM 693  O OG  . SER A 0 93  . -33.016  -10.102 9.793   1.00 75.78 93  A 1 
ATOM 694  N N   . TYR A 0 94  . -34.952  -7.557  8.589   1.00 76.68 94  A 1 
ATOM 695  C CA  . TYR A 0 94  . -35.507  -6.613  9.556   1.00 76.68 94  A 1 
ATOM 696  C C   . TYR A 0 94  . -36.940  -7.037  9.887   1.00 76.68 94  A 1 
ATOM 697  C CB  . TYR A 0 94  . -35.503  -5.177  9.012   1.00 76.68 94  A 1 
ATOM 698  O O   . TYR A 0 94  . -37.842  -6.849  9.062   1.00 76.68 94  A 1 
ATOM 699  C CG  . TYR A 0 94  . -36.240  -4.223  9.932   1.00 76.68 94  A 1 
ATOM 700  C CD1 . TYR A 0 94  . -37.440  -3.605  9.522   1.00 76.68 94  A 1 
ATOM 701  C CD2 . TYR A 0 94  . -35.772  -4.052  11.247  1.00 76.68 94  A 1 
ATOM 702  C CE1 . TYR A 0 94  . -38.142  -2.770  10.413  1.00 76.68 94  A 1 
ATOM 703  C CE2 . TYR A 0 94  . -36.482  -3.246  12.148  1.00 76.68 94  A 1 
ATOM 704  O OH  . TYR A 0 94  . -38.294  -1.788  12.593  1.00 76.68 94  A 1 
ATOM 705  C CZ  . TYR A 0 94  . -37.651  -2.590  11.720  1.00 76.68 94  A 1 
ATOM 706  N N   . ASP A 0 95  . -37.138  -7.580  11.085  1.00 80.94 95  A 1 
ATOM 707  C CA  . ASP A 0 95  . -38.401  -8.193  11.488  1.00 80.94 95  A 1 
ATOM 708  C C   . ASP A 0 95  . -39.025  -7.415  12.662  1.00 80.94 95  A 1 
ATOM 709  C CB  . ASP A 0 95  . -38.193  -9.695  11.782  1.00 80.94 95  A 1 
ATOM 710  O O   . ASP A 0 95  . -38.404  -7.201  13.705  1.00 80.94 95  A 1 
ATOM 711  C CG  . ASP A 0 95  . -38.075  -10.594 10.530  1.00 80.94 95  A 1 
ATOM 712  O OD1 . ASP A 0 95  . -37.868  -10.075 9.405   1.00 80.94 95  A 1 
ATOM 713  O OD2 . ASP A 0 95  . -38.264  -11.822 10.686  1.00 80.94 95  A 1 
ATOM 714  N N   . GLU A 0 96  . -40.281  -6.986  12.490  1.00 84.52 96  A 1 
ATOM 715  C CA  . GLU A 0 96  . -41.151  -6.500  13.570  1.00 84.52 96  A 1 
ATOM 716  C C   . GLU A 0 96  . -42.183  -7.586  13.901  1.00 84.52 96  A 1 
ATOM 717  C CB  . GLU A 0 96  . -41.894  -5.196  13.198  1.00 84.52 96  A 1 
ATOM 718  O O   . GLU A 0 96  . -42.855  -8.095  12.998  1.00 84.52 96  A 1 
ATOM 719  C CG  . GLU A 0 96  . -41.001  -3.986  12.887  1.00 84.52 96  A 1 
ATOM 720  C CD  . GLU A 0 96  . -41.778  -2.653  12.941  1.00 84.52 96  A 1 
ATOM 721  O OE1 . GLU A 0 96  . -41.486  -1.822  13.846  1.00 84.52 96  A 1 
ATOM 722  O OE2 . GLU A 0 96  . -42.674  -2.440  12.093  1.00 84.52 96  A 1 
ATOM 723  N N   . TRP A 0 97  . -42.362  -7.911  15.182  1.00 87.65 97  A 1 
ATOM 724  C CA  . TRP A 0 97  . -43.330  -8.916  15.632  1.00 87.65 97  A 1 
ATOM 725  C C   . TRP A 0 97  . -44.145  -8.437  16.841  1.00 87.65 97  A 1 
ATOM 726  C CB  . TRP A 0 97  . -42.615  -10.252 15.879  1.00 87.65 97  A 1 
ATOM 727  O O   . TRP A 0 97  . -43.647  -7.716  17.698  1.00 87.65 97  A 1 
ATOM 728  C CG  . TRP A 0 97  . -41.506  -10.243 16.889  1.00 87.65 97  A 1 
ATOM 729  C CD1 . TRP A 0 97  . -40.193  -10.052 16.620  1.00 87.65 97  A 1 
ATOM 730  C CD2 . TRP A 0 97  . -41.592  -10.425 18.336  1.00 87.65 97  A 1 
ATOM 731  C CE2 . TRP A 0 97  . -40.276  -10.341 18.882  1.00 87.65 97  A 1 
ATOM 732  C CE3 . TRP A 0 97  . -42.653  -10.643 19.243  1.00 87.65 97  A 1 
ATOM 733  N NE1 . TRP A 0 97  . -39.463  -10.117 17.791  1.00 87.65 97  A 1 
ATOM 734  C CH2 . TRP A 0 97  . -41.105  -10.673 21.134  1.00 87.65 97  A 1 
ATOM 735  C CZ2 . TRP A 0 97  . -40.025  -10.463 20.257  1.00 87.65 97  A 1 
ATOM 736  C CZ3 . TRP A 0 97  . -42.412  -10.769 20.623  1.00 87.65 97  A 1 
ATOM 737  N N   . ASP A 0 98  . -45.417  -8.840  16.895  1.00 83.38 98  A 1 
ATOM 738  C CA  . ASP A 0 98  . -46.388  -8.538  17.957  1.00 83.38 98  A 1 
ATOM 739  C C   . ASP A 0 98  . -47.141  -9.832  18.299  1.00 83.38 98  A 1 
ATOM 740  C CB  . ASP A 0 98  . -47.364  -7.440  17.474  1.00 83.38 98  A 1 
ATOM 741  O O   . ASP A 0 98  . -47.623  -10.527 17.398  1.00 83.38 98  A 1 
ATOM 742  C CG  . ASP A 0 98  . -48.425  -7.003  18.503  1.00 83.38 98  A 1 
ATOM 743  O OD1 . ASP A 0 98  . -48.300  -7.328  19.701  1.00 83.38 98  A 1 
ATOM 744  O OD2 . ASP A 0 98  . -49.398  -6.329  18.091  1.00 83.38 98  A 1 
ATOM 745  N N   . ASN A 0 99  . -47.228  -10.168 19.583  1.00 81.40 99  A 1 
ATOM 746  C CA  . ASN A 0 99  . -47.976  -11.305 20.099  1.00 81.40 99  A 1 
ATOM 747  C C   . ASN A 0 99  . -48.775  -10.896 21.341  1.00 81.40 99  A 1 
ATOM 748  C CB  . ASN A 0 99  . -47.020  -12.468 20.398  1.00 81.40 99  A 1 
ATOM 749  O O   . ASN A 0 99  . -48.212  -10.441 22.336  1.00 81.40 99  A 1 
ATOM 750  C CG  . ASN A 0 99  . -47.800  -13.674 20.887  1.00 81.40 99  A 1 
ATOM 751  N ND2 . ASN A 0 99  . -47.806  -13.940 22.172  1.00 81.40 99  A 1 
ATOM 752  O OD1 . ASN A 0 99  . -48.466  -14.349 20.121  1.00 81.40 99  A 1 
ATOM 753  N N   . GLN A 0 100 . -50.088  -11.119 21.292  1.00 80.34 100 A 1 
ATOM 754  C CA  . GLN A 0 100 . -51.031  -10.700 22.328  1.00 80.34 100 A 1 
ATOM 755  C C   . GLN A 0 100 . -51.784  -11.922 22.856  1.00 80.34 100 A 1 
ATOM 756  C CB  . GLN A 0 100 . -51.989  -9.642  21.747  1.00 80.34 100 A 1 
ATOM 757  O O   . GLN A 0 100 . -52.786  -12.326 22.258  1.00 80.34 100 A 1 
ATOM 758  C CG  . GLN A 0 100 . -51.257  -8.380  21.266  1.00 80.34 100 A 1 
ATOM 759  C CD  . GLN A 0 100 . -52.170  -7.351  20.606  1.00 80.34 100 A 1 
ATOM 760  N NE2 . GLN A 0 100 . -51.599  -6.357  19.968  1.00 80.34 100 A 1 
ATOM 761  O OE1 . GLN A 0 100 . -53.395  -7.416  20.622  1.00 80.34 100 A 1 
ATOM 762  N N   . ASP A 0 101 . -51.329  -12.503 23.967  1.00 75.68 101 A 1 
ATOM 763  C CA  . ASP A 0 101 . -52.091  -13.554 24.642  1.00 75.68 101 A 1 
ATOM 764  C C   . ASP A 0 101 . -53.146  -12.947 25.575  1.00 75.68 101 A 1 
ATOM 765  C CB  . ASP A 0 101 . -51.217  -14.636 25.305  1.00 75.68 101 A 1 
ATOM 766  O O   . ASP A 0 101 . -52.976  -11.871 26.146  1.00 75.68 101 A 1 
ATOM 767  C CG  . ASP A 0 101 . -51.732  -16.044 24.949  1.00 75.68 101 A 1 
ATOM 768  O OD1 . ASP A 0 101 . -52.967  -16.182 24.741  1.00 75.68 101 A 1 
ATOM 769  O OD2 . ASP A 0 101 . -50.877  -16.934 24.725  1.00 75.68 101 A 1 
ATOM 770  N N   . ASN A 0 102 . -54.315  -13.575 25.602  1.00 77.76 102 A 1 
ATOM 771  C CA  . ASN A 0 102 . -55.548  -13.007 26.160  1.00 77.76 102 A 1 
ATOM 772  C C   . ASN A 0 102 . -56.437  -14.122 26.742  1.00 77.76 102 A 1 
ATOM 773  C CB  . ASN A 0 102 . -56.282  -12.189 25.064  1.00 77.76 102 A 1 
ATOM 774  O O   . ASN A 0 102 . -57.676  -14.078 26.624  1.00 77.76 102 A 1 
ATOM 775  C CG  . ASN A 0 102 . -55.752  -10.786 24.834  1.00 77.76 102 A 1 
ATOM 776  N ND2 . ASN A 0 102 . -54.735  -10.619 24.025  1.00 77.76 102 A 1 
ATOM 777  O OD1 . ASN A 0 102 . -56.337  -9.814  25.294  1.00 77.76 102 A 1 
ATOM 778  N N   . ASP A 0 103 . -55.818  -15.177 27.271  1.00 78.37 103 A 1 
ATOM 779  C CA  . ASP A 0 103 . -56.525  -16.325 27.805  1.00 78.37 103 A 1 
ATOM 780  C C   . ASP A 0 103 . -57.206  -16.049 29.157  1.00 78.37 103 A 1 
ATOM 781  C CB  . ASP A 0 103 . -55.711  -17.629 27.678  1.00 78.37 103 A 1 
ATOM 782  O O   . ASP A 0 103 . -57.178  -14.956 29.731  1.00 78.37 103 A 1 
ATOM 783  C CG  . ASP A 0 103 . -54.340  -17.696 28.355  1.00 78.37 103 A 1 
ATOM 784  O OD1 . ASP A 0 103 . -53.595  -16.702 28.250  1.00 78.37 103 A 1 
ATOM 785  O OD2 . ASP A 0 103 . -54.054  -18.808 28.863  1.00 78.37 103 A 1 
ATOM 786  N N   . LYS A 0 104 . -58.087  -16.992 29.514  1.00 76.80 104 A 1 
ATOM 787  C CA  . LYS A 0 104 . -59.060  -16.874 30.608  1.00 76.80 104 A 1 
ATOM 788  C C   . LYS A 0 104 . -59.335  -18.248 31.174  1.00 76.80 104 A 1 
ATOM 789  C CB  . LYS A 0 104 . -60.373  -16.201 30.147  1.00 76.80 104 A 1 
ATOM 790  O O   . LYS A 0 104 . -60.146  -19.006 30.631  1.00 76.80 104 A 1 
ATOM 791  C CG  . LYS A 0 104 . -60.086  -14.768 29.708  1.00 76.80 104 A 1 
ATOM 792  C CD  . LYS A 0 104 . -61.260  -13.885 29.318  1.00 76.80 104 A 1 
ATOM 793  C CE  . LYS A 0 104 . -60.545  -12.575 28.956  1.00 76.80 104 A 1 
ATOM 794  N NZ  . LYS A 0 104 . -61.323  -11.715 28.046  1.00 76.80 104 A 1 
ATOM 795  N N   . TRP A 0 105 . -58.681  -18.572 32.278  1.00 75.95 105 A 1 
ATOM 796  C CA  . TRP A 0 105 . -58.882  -19.835 32.975  1.00 75.95 105 A 1 
ATOM 797  C C   . TRP A 0 105 . -59.953  -19.740 34.068  1.00 75.95 105 A 1 
ATOM 798  C CB  . TRP A 0 105 . -57.540  -20.366 33.476  1.00 75.95 105 A 1 
ATOM 799  O O   . TRP A 0 105 . -60.244  -18.691 34.647  1.00 75.95 105 A 1 
ATOM 800  C CG  . TRP A 0 105 . -56.764  -19.419 34.327  1.00 75.95 105 A 1 
ATOM 801  C CD1 . TRP A 0 105 . -55.825  -18.568 33.867  1.00 75.95 105 A 1 
ATOM 802  C CD2 . TRP A 0 105 . -56.809  -19.216 35.771  1.00 75.95 105 A 1 
ATOM 803  C CE2 . TRP A 0 105 . -55.835  -18.229 36.118  1.00 75.95 105 A 1 
ATOM 804  C CE3 . TRP A 0 105 . -57.564  -19.788 36.822  1.00 75.95 105 A 1 
ATOM 805  N NE1 . TRP A 0 105 . -55.283  -17.855 34.909  1.00 75.95 105 A 1 
ATOM 806  C CH2 . TRP A 0 105 . -56.375  -18.436 38.473  1.00 75.95 105 A 1 
ATOM 807  C CZ2 . TRP A 0 105 . -55.614  -17.845 37.448  1.00 75.95 105 A 1 
ATOM 808  C CZ3 . TRP A 0 105 . -57.351  -19.402 38.161  1.00 75.95 105 A 1 
ATOM 809  N N   . GLY A 0 106 . -60.573  -20.884 34.359  1.00 66.27 106 A 1 
ATOM 810  C CA  . GLY A 0 106 . -61.596  -21.008 35.391  1.00 66.27 106 A 1 
ATOM 811  C C   . GLY A 0 106 . -61.523  -22.364 36.078  1.00 66.27 106 A 1 
ATOM 812  O O   . GLY A 0 106 . -61.598  -23.405 35.425  1.00 66.27 106 A 1 
ATOM 813  N N   . ALA A 0 107 . -61.398  -22.356 37.403  1.00 63.06 107 A 1 
ATOM 814  C CA  . ALA A 0 107 . -61.342  -23.554 38.229  1.00 63.06 107 A 1 
ATOM 815  C C   . ALA A 0 107 . -62.671  -23.750 38.973  1.00 63.06 107 A 1 
ATOM 816  C CB  . ALA A 0 107 . -60.136  -23.456 39.170  1.00 63.06 107 A 1 
ATOM 817  O O   . ALA A 0 107 . -63.119  -22.877 39.721  1.00 63.06 107 A 1 
ATOM 818  N N   . GLN A 0 108 . -63.300  -24.916 38.792  1.00 63.71 108 A 1 
ATOM 819  C CA  . GLN A 0 108 . -64.567  -25.264 39.440  1.00 63.71 108 A 1 
ATOM 820  C C   . GLN A 0 108 . -64.389  -26.434 40.412  1.00 63.71 108 A 1 
ATOM 821  C CB  . GLN A 0 108 . -65.642  -25.533 38.376  1.00 63.71 108 A 1 
ATOM 822  O O   . GLN A 0 108 . -64.099  -27.561 40.007  1.00 63.71 108 A 1 
ATOM 823  C CG  . GLN A 0 108 . -67.011  -25.793 39.028  1.00 63.71 108 A 1 
ATOM 824  C CD  . GLN A 0 108 . -68.160  -25.888 38.030  1.00 63.71 108 A 1 
ATOM 825  N NE2 . GLN A 0 108 . -69.352  -26.198 38.484  1.00 63.71 108 A 1 
ATOM 826  O OE1 . GLN A 0 108 . -68.039  -25.690 36.835  1.00 63.71 108 A 1 
ATOM 827  N N   . ALA A 0 109 . -64.628  -26.169 41.697  1.00 52.48 109 A 1 
ATOM 828  C CA  . ALA A 0 109 . -64.591  -27.163 42.764  1.00 52.48 109 A 1 
ATOM 829  C C   . ALA A 0 109 . -66.000  -27.438 43.316  1.00 52.48 109 A 1 
ATOM 830  C CB  . ALA A 0 109 . -63.603  -26.709 43.845  1.00 52.48 109 A 1 
ATOM 831  O O   . ALA A 0 109 . -66.844  -26.542 43.416  1.00 52.48 109 A 1 
ATOM 832  N N   . TRP A 0 110 . -66.243  -28.695 43.691  1.00 51.28 110 A 1 
ATOM 833  C CA  . TRP A 0 110 . -67.542  -29.188 44.150  1.00 51.28 110 A 1 
ATOM 834  C C   . TRP A 0 110 . -67.442  -29.646 45.606  1.00 51.28 110 A 1 
ATOM 835  C CB  . TRP A 0 110 . -68.007  -30.329 43.236  1.00 51.28 110 A 1 
ATOM 836  O O   . TRP A 0 110 . -66.649  -30.536 45.920  1.00 51.28 110 A 1 
ATOM 837  C CG  . TRP A 0 110 . -68.167  -29.994 41.781  1.00 51.28 110 A 1 
ATOM 838  C CD1 . TRP A 0 110 . -67.178  -29.986 40.857  1.00 51.28 110 A 1 
ATOM 839  C CD2 . TRP A 0 110 . -69.386  -29.636 41.056  1.00 51.28 110 A 1 
ATOM 840  C CE2 . TRP A 0 110 . -69.062  -29.491 39.673  1.00 51.28 110 A 1 
ATOM 841  C CE3 . TRP A 0 110 . -70.734  -29.429 41.423  1.00 51.28 110 A 1 
ATOM 842  N NE1 . TRP A 0 110 . -67.698  -29.676 39.616  1.00 51.28 110 A 1 
ATOM 843  C CH2 . TRP A 0 110 . -71.364  -29.013 39.097  1.00 51.28 110 A 1 
ATOM 844  C CZ2 . TRP A 0 110 . -70.030  -29.204 38.699  1.00 51.28 110 A 1 
ATOM 845  C CZ3 . TRP A 0 110 . -71.711  -29.116 40.457  1.00 51.28 110 A 1 
ATOM 846  N N   . GLY A 0 111 . -68.244  -29.042 46.483  1.00 55.84 111 A 1 
ATOM 847  C CA  . GLY A 0 111 . -68.346  -29.411 47.892  1.00 55.84 111 A 1 
ATOM 848  C C   . GLY A 0 111 . -69.559  -30.300 48.165  1.00 55.84 111 A 1 
ATOM 849  O O   . GLY A 0 111 . -70.573  -30.221 47.468  1.00 55.84 111 A 1 
ATOM 850  N N   . LYS A 0 112 . -69.459  -31.145 49.195  1.00 52.39 112 A 1 
ATOM 851  C CA  . LYS A 0 112 . -70.624  -31.743 49.849  1.00 52.39 112 A 1 
ATOM 852  C C   . LYS A 0 112 . -70.324  -32.083 51.308  1.00 52.39 112 A 1 
ATOM 853  C CB  . LYS A 0 112 . -71.148  -32.964 49.070  1.00 52.39 112 A 1 
ATOM 854  O O   . LYS A 0 112 . -69.612  -33.045 51.603  1.00 52.39 112 A 1 
ATOM 855  C CG  . LYS A 0 112 . -72.353  -33.525 49.834  1.00 52.39 112 A 1 
ATOM 856  C CD  . LYS A 0 112 . -73.347  -34.319 48.995  1.00 52.39 112 A 1 
ATOM 857  C CE  . LYS A 0 112 . -74.518  -34.607 49.944  1.00 52.39 112 A 1 
ATOM 858  N NZ  . LYS A 0 112 . -75.826  -34.462 49.274  1.00 52.39 112 A 1 
ATOM 859  N N   . ASP A 0 113 . -70.915  -31.309 52.197  1.00 51.02 113 A 1 
ATOM 860  C CA  . ASP A 0 113 . -71.111  -31.618 53.608  1.00 51.02 113 A 1 
ATOM 861  C C   . ASP A 0 113 . -72.120  -32.767 53.813  1.00 51.02 113 A 1 
ATOM 862  C CB  . ASP A 0 113 . -71.572  -30.337 54.318  1.00 51.02 113 A 1 
ATOM 863  O O   . ASP A 0 113 . -72.870  -33.168 52.915  1.00 51.02 113 A 1 
ATOM 864  C CG  . ASP A 0 113 . -72.764  -29.751 53.565  1.00 51.02 113 A 1 
ATOM 865  O OD1 . ASP A 0 113 . -72.477  -29.024 52.585  1.00 51.02 113 A 1 
ATOM 866  O OD2 . ASP A 0 113 . -73.885  -30.225 53.834  1.00 51.02 113 A 1 
ATOM 867  N N   . ARG A 0 114 . -72.056  -33.366 55.009  1.00 47.66 114 A 1 
ATOM 868  C CA  . ARG A 0 114 . -72.999  -34.367 55.521  1.00 47.66 114 A 1 
ATOM 869  C C   . ARG A 0 114 . -72.960  -34.353 57.046  1.00 47.66 114 A 1 
ATOM 870  C CB  . ARG A 0 114 . -72.659  -35.786 55.028  1.00 47.66 114 A 1 
ATOM 871  O O   . ARG A 0 114 . -71.984  -34.807 57.647  1.00 47.66 114 A 1 
ATOM 872  C CG  . ARG A 0 114 . -72.865  -35.996 53.519  1.00 47.66 114 A 1 
ATOM 873  C CD  . ARG A 0 114 . -72.803  -37.470 53.127  1.00 47.66 114 A 1 
ATOM 874  N NE  . ARG A 0 114 . -73.921  -38.217 53.728  1.00 47.66 114 A 1 
ATOM 875  N NH1 . ARG A 0 114 . -73.017  -40.316 53.570  1.00 47.66 114 A 1 
ATOM 876  N NH2 . ARG A 0 114 . -74.970  -40.014 54.624  1.00 47.66 114 A 1 
ATOM 877  C CZ  . ARG A 0 114 . -73.964  -39.510 53.968  1.00 47.66 114 A 1 
ATOM 878  N N   . ASP A 0 115 . -74.041  -33.912 57.662  1.00 52.35 115 A 1 
ATOM 879  C CA  . ASP A 0 115 . -74.288  -33.988 59.096  1.00 52.35 115 A 1 
ATOM 880  C C   . ASP A 0 115 . -74.488  -35.453 59.550  1.00 52.35 115 A 1 
ATOM 881  C CB  . ASP A 0 115 . -75.468  -33.064 59.446  1.00 52.35 115 A 1 
ATOM 882  O O   . ASP A 0 115 . -75.483  -36.129 59.279  1.00 52.35 115 A 1 
ATOM 883  C CG  . ASP A 0 115 . -76.794  -33.473 58.793  1.00 52.35 115 A 1 
ATOM 884  O OD1 . ASP A 0 115 . -76.775  -33.953 57.631  1.00 52.35 115 A 1 
ATOM 885  O OD2 . ASP A 0 115 . -77.827  -33.402 59.489  1.00 52.35 115 A 1 
ATOM 886  N N   . VAL A 0 116 . -73.488  -36.009 60.239  1.00 45.59 116 A 1 
ATOM 887  C CA  . VAL A 0 116 . -73.541  -37.399 60.720  1.00 45.59 116 A 1 
ATOM 888  C C   . VAL A 0 116 . -74.132  -37.437 62.128  1.00 45.59 116 A 1 
ATOM 889  C CB  . VAL A 0 116 . -72.177  -38.107 60.616  1.00 45.59 116 A 1 
ATOM 890  O O   . VAL A 0 116 . -73.421  -37.270 63.118  1.00 45.59 116 A 1 
ATOM 891  C CG1 . VAL A 0 116 . -72.278  -39.572 61.072  1.00 45.59 116 A 1 
ATOM 892  C CG2 . VAL A 0 116 . -71.677  -38.130 59.164  1.00 45.59 116 A 1 
ATOM 893  N N   . TYR A 0 117 . -75.439  -37.703 62.218  1.00 38.79 117 A 1 
ATOM 894  C CA  . TYR A 0 117 . -76.161  -37.843 63.487  1.00 38.79 117 A 1 
ATOM 895  C C   . TYR A 0 117 . -75.576  -38.961 64.378  1.00 38.79 117 A 1 
ATOM 896  C CB  . TYR A 0 117 . -77.655  -38.061 63.209  1.00 38.79 117 A 1 
ATOM 897  O O   . TYR A 0 117 . -75.838  -40.154 64.192  1.00 38.79 117 A 1 
ATOM 898  C CG  . TYR A 0 117 . -78.497  -38.138 64.470  1.00 38.79 117 A 1 
ATOM 899  C CD1 . TYR A 0 117 . -78.875  -39.388 65.000  1.00 38.79 117 A 1 
ATOM 900  C CD2 . TYR A 0 117 . -78.881  -36.952 65.125  1.00 38.79 117 A 1 
ATOM 901  C CE1 . TYR A 0 117 . -79.644  -39.453 66.179  1.00 38.79 117 A 1 
ATOM 902  C CE2 . TYR A 0 117 . -79.645  -37.012 66.307  1.00 38.79 117 A 1 
ATOM 903  O OH  . TYR A 0 117 . -80.769  -38.329 67.972  1.00 38.79 117 A 1 
ATOM 904  C CZ  . TYR A 0 117 . -80.030  -38.264 66.833  1.00 38.79 117 A 1 
ATOM 905  N N   . GLY A 0 118 . -74.779  -38.563 65.371  1.00 42.10 118 A 1 
ATOM 906  C CA  . GLY A 0 118 . -74.115  -39.453 66.322  1.00 42.10 118 A 1 
ATOM 907  C C   . GLY A 0 118 . -75.045  -39.961 67.423  1.00 42.10 118 A 1 
ATOM 908  O O   . GLY A 0 118 . -75.002  -39.464 68.547  1.00 42.10 118 A 1 
ATOM 909  N N   . ALA A 0 119 . -75.857  -40.980 67.128  1.00 32.97 119 A 1 
ATOM 910  C CA  . ALA A 0 119 . -76.661  -41.667 68.141  1.00 32.97 119 A 1 
ATOM 911  C C   . ALA A 0 119 . -75.766  -42.253 69.257  1.00 32.97 119 A 1 
ATOM 912  C CB  . ALA A 0 119 . -77.518  -42.742 67.463  1.00 32.97 119 A 1 
ATOM 913  O O   . ALA A 0 119 . -74.834  -43.018 69.001  1.00 32.97 119 A 1 
ATOM 914  N N   . SER A 0 120 . -76.040  -41.894 70.511  1.00 32.30 120 A 1 
ATOM 915  C CA  . SER A 0 120 . -75.125  -42.114 71.632  1.00 32.30 120 A 1 
ATOM 916  C C   . SER A 0 120 . -75.181  -43.531 72.220  1.00 32.30 120 A 1 
ATOM 917  C CB  . SER A 0 120 . -75.375  -41.046 72.708  1.00 32.30 120 A 1 
ATOM 918  O O   . SER A 0 120 . -75.995  -43.829 73.088  1.00 32.30 120 A 1 
ATOM 919  O OG  . SER A 0 120 . -76.751  -40.949 73.036  1.00 32.30 120 A 1 
ATOM 920  N N   . SER A 0 121 . -74.242  -44.405 71.838  1.00 34.04 121 A 1 
ATOM 921  C CA  . SER A 0 121 . -73.685  -45.410 72.768  1.00 34.04 121 A 1 
ATOM 922  C C   . SER A 0 121 . -72.392  -46.068 72.266  1.00 34.04 121 A 1 
ATOM 923  C CB  . SER A 0 121 . -74.693  -46.507 73.160  1.00 34.04 121 A 1 
ATOM 924  O O   . SER A 0 121 . -72.340  -46.660 71.196  1.00 34.04 121 A 1 
ATOM 925  O OG  . SER A 0 121 . -75.372  -47.031 72.043  1.00 34.04 121 A 1 
ATOM 926  N N   . TYR A 0 122 . -71.349  -45.958 73.093  1.00 27.79 122 A 1 
ATOM 927  C CA  . TYR A 0 122 . -70.182  -46.841 73.229  1.00 27.79 122 A 1 
ATOM 928  C C   . TYR A 0 122 . -69.870  -47.884 72.128  1.00 27.79 122 A 1 
ATOM 929  C CB  . TYR A 0 122 . -70.312  -47.564 74.586  1.00 27.79 122 A 1 
ATOM 930  O O   . TYR A 0 122 . -70.496  -48.938 72.045  1.00 27.79 122 A 1 
ATOM 931  C CG  . TYR A 0 122 . -69.702  -46.805 75.747  1.00 27.79 122 A 1 
ATOM 932  C CD1 . TYR A 0 122 . -68.456  -47.221 76.260  1.00 27.79 122 A 1 
ATOM 933  C CD2 . TYR A 0 122 . -70.352  -45.685 76.303  1.00 27.79 122 A 1 
ATOM 934  C CE1 . TYR A 0 122 . -67.854  -46.516 77.319  1.00 27.79 122 A 1 
ATOM 935  C CE2 . TYR A 0 122 . -69.746  -44.972 77.356  1.00 27.79 122 A 1 
ATOM 936  O OH  . TYR A 0 122 . -67.922  -44.694 78.881  1.00 27.79 122 A 1 
ATOM 937  C CZ  . TYR A 0 122 . -68.498  -45.385 77.864  1.00 27.79 122 A 1 
ATOM 938  N N   . GLY A 0 123 . -68.688  -47.732 71.517  1.00 33.31 123 A 1 
ATOM 939  C CA  . GLY A 0 123 . -67.739  -48.854 71.523  1.00 33.31 123 A 1 
ATOM 940  C C   . GLY A 0 123 . -67.457  -49.601 70.217  1.00 33.31 123 A 1 
ATOM 941  O O   . GLY A 0 123 . -67.543  -50.827 70.187  1.00 33.31 123 A 1 
ATOM 942  N N   . LYS A 0 124 . -66.915  -48.917 69.203  1.00 32.82 124 A 1 
ATOM 943  C CA  . LYS A 0 124 . -65.811  -49.509 68.423  1.00 32.82 124 A 1 
ATOM 944  C C   . LYS A 0 124 . -64.790  -48.452 68.005  1.00 32.82 124 A 1 
ATOM 945  C CB  . LYS A 0 124 . -66.322  -50.360 67.242  1.00 32.82 124 A 1 
ATOM 946  O O   . LYS A 0 124 . -65.158  -47.337 67.654  1.00 32.82 124 A 1 
ATOM 947  C CG  . LYS A 0 124 . -65.802  -51.799 67.403  1.00 32.82 124 A 1 
ATOM 948  C CD  . LYS A 0 124 . -66.246  -52.730 66.272  1.00 32.82 124 A 1 
ATOM 949  C CE  . LYS A 0 124 . -65.737  -54.145 66.574  1.00 32.82 124 A 1 
ATOM 950  N NZ  . LYS A 0 124 . -66.041  -55.085 65.468  1.00 32.82 124 A 1 
ATOM 951  N N   . ALA A 0 125 . -63.509  -48.799 68.121  1.00 31.30 125 A 1 
ATOM 952  C CA  . ALA A 0 125 . -62.399  -47.881 67.881  1.00 31.30 125 A 1 
ATOM 953  C C   . ALA A 0 125 . -62.264  -47.510 66.395  1.00 31.30 125 A 1 
ATOM 954  C CB  . ALA A 0 125 . -61.113  -48.507 68.434  1.00 31.30 125 A 1 
ATOM 955  O O   . ALA A 0 125 . -62.682  -48.266 65.516  1.00 31.30 125 A 1 
ATOM 956  N N   . ALA A 0 126 . -61.649  -46.356 66.133  1.00 30.31 126 A 1 
ATOM 957  C CA  . ALA A 0 126 . -61.454  -45.832 64.788  1.00 30.31 126 A 1 
ATOM 958  C C   . ALA A 0 126 . -60.670  -46.812 63.900  1.00 30.31 126 A 1 
ATOM 959  C CB  . ALA A 0 126 . -60.736  -44.479 64.894  1.00 30.31 126 A 1 
ATOM 960  O O   . ALA A 0 126 . -59.494  -47.086 64.141  1.00 30.31 126 A 1 
ATOM 961  N N   . SER A 0 127 . -61.293  -47.271 62.814  1.00 34.91 127 A 1 
ATOM 962  C CA  . SER A 0 127 . -60.592  -47.905 61.697  1.00 34.91 127 A 1 
ATOM 963  C C   . SER A 0 127 . -59.882  -46.835 60.862  1.00 34.91 127 A 1 
ATOM 964  C CB  . SER A 0 127 . -61.553  -48.770 60.873  1.00 34.91 127 A 1 
ATOM 965  O O   . SER A 0 127 . -60.250  -46.575 59.716  1.00 34.91 127 A 1 
ATOM 966  O OG  . SER A 0 127 . -62.627  -47.994 60.384  1.00 34.91 127 A 1 
ATOM 967  N N   . ALA A 0 128 . -58.863  -46.202 61.450  1.00 35.43 128 A 1 
ATOM 968  C CA  . ALA A 0 128 . -57.914  -45.329 60.764  1.00 35.43 128 A 1 
ATOM 969  C C   . ALA A 0 128 . -56.985  -46.178 59.871  1.00 35.43 128 A 1 
ATOM 970  C CB  . ALA A 0 128 . -57.177  -44.481 61.810  1.00 35.43 128 A 1 
ATOM 971  O O   . ALA A 0 128 . -55.789  -46.310 60.112  1.00 35.43 128 A 1 
ATOM 972  N N   . ALA A 0 129 . -57.580  -46.819 58.867  1.00 34.52 129 A 1 
ATOM 973  C CA  . ALA A 0 129 . -56.962  -47.810 57.999  1.00 34.52 129 A 1 
ATOM 974  C C   . ALA A 0 129 . -57.236  -47.440 56.537  1.00 34.52 129 A 1 
ATOM 975  C CB  . ALA A 0 129 . -57.469  -49.202 58.397  1.00 34.52 129 A 1 
ATOM 976  O O   . ALA A 0 129 . -58.095  -48.023 55.884  1.00 34.52 129 A 1 
ATOM 977  N N   . ASN A 0 130 . -56.504  -46.416 56.087  1.00 32.88 130 A 1 
ATOM 978  C CA  . ASN A 0 130 . -56.214  -46.023 54.705  1.00 32.88 130 A 1 
ATOM 979  C C   . ASN A 0 130 . -56.680  -47.033 53.625  1.00 32.88 130 A 1 
ATOM 980  C CB  . ASN A 0 130 . -54.685  -45.799 54.684  1.00 32.88 130 A 1 
ATOM 981  O O   . ASN A 0 130 . -55.898  -47.864 53.160  1.00 32.88 130 A 1 
ATOM 982  C CG  . ASN A 0 130 . -54.152  -45.179 53.406  1.00 32.88 130 A 1 
ATOM 983  N ND2 . ASN A 0 130 . -52.849  -45.134 53.258  1.00 32.88 130 A 1 
ATOM 984  O OD1 . ASN A 0 130 . -54.876  -44.691 52.556  1.00 32.88 130 A 1 
ATOM 985  N N   . ALA A 0 131 . -57.954  -46.954 53.224  1.00 35.59 131 A 1 
ATOM 986  C CA  . ALA A 0 131 . -58.498  -47.715 52.102  1.00 35.59 131 A 1 
ATOM 987  C C   . ALA A 0 131 . -57.954  -47.089 50.810  1.00 35.59 131 A 1 
ATOM 988  C CB  . ALA A 0 131 . -60.030  -47.729 52.193  1.00 35.59 131 A 1 
ATOM 989  O O   . ALA A 0 131 . -58.471  -46.084 50.323  1.00 35.59 131 A 1 
ATOM 990  N N   . GLY A 0 132 . -56.816  -47.615 50.358  1.00 32.64 132 A 1 
ATOM 991  C CA  . GLY A 0 132 . -55.884  -46.876 49.515  1.00 32.64 132 A 1 
ATOM 992  C C   . GLY A 0 132 . -56.434  -46.439 48.158  1.00 32.64 132 A 1 
ATOM 993  O O   . GLY A 0 132 . -57.108  -47.195 47.459  1.00 32.64 132 A 1 
ATOM 994  N N   . ARG A 0 133 . -56.022  -45.236 47.737  1.00 33.37 133 A 1 
ATOM 995  C CA  . ARG A 0 133 . -56.001  -44.856 46.319  1.00 33.37 133 A 1 
ATOM 996  C C   . ARG A 0 133 . -55.123  -45.870 45.577  1.00 33.37 133 A 1 
ATOM 997  C CB  . ARG A 0 133 . -55.381  -43.453 46.132  1.00 33.37 133 A 1 
ATOM 998  O O   . ARG A 0 133 . -53.930  -45.930 45.864  1.00 33.37 133 A 1 
ATOM 999  C CG  . ARG A 0 133 . -55.998  -42.304 46.944  1.00 33.37 133 A 1 
ATOM 1000 C CD  . ARG A 0 133 . -55.193  -41.023 46.660  1.00 33.37 133 A 1 
ATOM 1001 N NE  . ARG A 0 133 . -55.561  -39.909 47.557  1.00 33.37 133 A 1 
ATOM 1002 N NH1 . ARG A 0 133 . -54.153  -38.321 46.659  1.00 33.37 133 A 1 
ATOM 1003 N NH2 . ARG A 0 133 . -55.434  -37.792 48.400  1.00 33.37 133 A 1 
ATOM 1004 C CZ  . ARG A 0 133 . -55.049  -38.687 47.534  1.00 33.37 133 A 1 
ATOM 1005 N N   . TYR A 0 134 . -55.670  -46.634 44.635  1.00 32.12 134 A 1 
ATOM 1006 C CA  . TYR A 0 134 . -54.871  -47.501 43.766  1.00 32.12 134 A 1 
ATOM 1007 C C   . TYR A 0 134 . -55.519  -47.685 42.392  1.00 32.12 134 A 1 
ATOM 1008 C CB  . TYR A 0 134 . -54.608  -48.867 44.436  1.00 32.12 134 A 1 
ATOM 1009 O O   . TYR A 0 134 . -56.709  -47.965 42.298  1.00 32.12 134 A 1 
ATOM 1010 C CG  . TYR A 0 134 . -53.144  -49.083 44.771  1.00 32.12 134 A 1 
ATOM 1011 C CD1 . TYR A 0 134 . -52.250  -49.521 43.773  1.00 32.12 134 A 1 
ATOM 1012 C CD2 . TYR A 0 134 . -52.664  -48.788 46.062  1.00 32.12 134 A 1 
ATOM 1013 C CE1 . TYR A 0 134 . -50.877  -49.646 44.063  1.00 32.12 134 A 1 
ATOM 1014 C CE2 . TYR A 0 134 . -51.292  -48.914 46.356  1.00 32.12 134 A 1 
ATOM 1015 O OH  . TYR A 0 134 . -49.067  -49.441 45.616  1.00 32.12 134 A 1 
ATOM 1016 C CZ  . TYR A 0 134 . -50.395  -49.337 45.351  1.00 32.12 134 A 1 
ATOM 1017 N N   . GLY A 0 135 . -54.702  -47.598 41.338  1.00 32.06 135 A 1 
ATOM 1018 C CA  . GLY A 0 135 . -54.978  -48.257 40.059  1.00 32.06 135 A 1 
ATOM 1019 C C   . GLY A 0 135 . -56.051  -47.639 39.159  1.00 32.06 135 A 1 
ATOM 1020 O O   . GLY A 0 135 . -56.993  -48.325 38.775  1.00 32.06 135 A 1 
ATOM 1021 N N   . TYR A 0 136 . -55.858  -46.397 38.703  1.00 27.87 136 A 1 
ATOM 1022 C CA  . TYR A 0 136 . -56.416  -45.998 37.405  1.00 27.87 136 A 1 
ATOM 1023 C C   . TYR A 0 136 . -55.661  -46.769 36.308  1.00 27.87 136 A 1 
ATOM 1024 C CB  . TYR A 0 136 . -56.297  -44.472 37.235  1.00 27.87 136 A 1 
ATOM 1025 O O   . TYR A 0 136 . -54.531  -46.413 35.978  1.00 27.87 136 A 1 
ATOM 1026 C CG  . TYR A 0 136 . -56.855  -43.909 35.934  1.00 27.87 136 A 1 
ATOM 1027 C CD1 . TYR A 0 136 . -56.011  -43.713 34.821  1.00 27.87 136 A 1 
ATOM 1028 C CD2 . TYR A 0 136 . -58.209  -43.524 35.856  1.00 27.87 136 A 1 
ATOM 1029 C CE1 . TYR A 0 136 . -56.509  -43.115 33.644  1.00 27.87 136 A 1 
ATOM 1030 C CE2 . TYR A 0 136 . -58.712  -42.935 34.679  1.00 27.87 136 A 1 
ATOM 1031 O OH  . TYR A 0 136 . -58.353  -42.117 32.459  1.00 27.87 136 A 1 
ATOM 1032 C CZ  . TYR A 0 136 . -57.862  -42.716 33.576  1.00 27.87 136 A 1 
ATOM 1033 N N   . GLY A 0 137 . -56.231  -47.861 35.783  1.00 31.83 137 A 1 
ATOM 1034 C CA  . GLY A 0 137 . -55.582  -48.613 34.704  1.00 31.83 137 A 1 
ATOM 1035 C C   . GLY A 0 137 . -56.234  -49.936 34.286  1.00 31.83 137 A 1 
ATOM 1036 O O   . GLY A 0 137 . -56.422  -50.833 35.098  1.00 31.83 137 A 1 
ATOM 1037 N N   . GLY A 0 138 . -56.449  -50.088 32.975  1.00 32.12 138 A 1 
ATOM 1038 C CA  . GLY A 0 138 . -56.281  -51.381 32.294  1.00 32.12 138 A 1 
ATOM 1039 C C   . GLY A 0 138 . -57.450  -52.375 32.293  1.00 32.12 138 A 1 
ATOM 1040 O O   . GLY A 0 138 . -57.406  -53.399 32.960  1.00 32.12 138 A 1 
ATOM 1041 N N   . THR A 0 139 . -58.433  -52.122 31.430  1.00 29.32 139 A 1 
ATOM 1042 C CA  . THR A 0 139 . -59.147  -53.097 30.574  1.00 29.32 139 A 1 
ATOM 1043 C C   . THR A 0 139 . -59.042  -54.605 30.913  1.00 29.32 139 A 1 
ATOM 1044 C CB  . THR A 0 139 . -58.658  -52.894 29.116  1.00 29.32 139 A 1 
ATOM 1045 O O   . THR A 0 139 . -58.065  -55.261 30.555  1.00 29.32 139 A 1 
ATOM 1046 C CG2 . THR A 0 139 . -59.718  -53.271 28.074  1.00 29.32 139 A 1 
ATOM 1047 O OG1 . THR A 0 139 . -58.296  -51.549 28.876  1.00 29.32 139 A 1 
ATOM 1048 N N   . GLY A 0 140 . -60.115  -55.211 31.444  1.00 35.09 140 A 1 
ATOM 1049 C CA  . GLY A 0 140 . -60.236  -56.671 31.619  1.00 35.09 140 A 1 
ATOM 1050 C C   . GLY A 0 140 . -61.669  -57.185 31.412  1.00 35.09 140 A 1 
ATOM 1051 O O   . GLY A 0 140 . -62.601  -56.691 32.040  1.00 35.09 140 A 1 
ATOM 1052 N N   . LYS A 0 141 . -61.867  -58.164 30.515  1.00 30.37 141 A 1 
ATOM 1053 C CA  . LYS A 0 141 . -63.183  -58.768 30.207  1.00 30.37 141 A 1 
ATOM 1054 C C   . LYS A 0 141 . -63.454  -60.037 31.025  1.00 30.37 141 A 1 
ATOM 1055 C CB  . LYS A 0 141 . -63.271  -59.173 28.720  1.00 30.37 141 A 1 
ATOM 1056 O O   . LYS A 0 141 . -62.592  -60.904 31.097  1.00 30.37 141 A 1 
ATOM 1057 C CG  . LYS A 0 141 . -63.591  -58.058 27.715  1.00 30.37 141 A 1 
ATOM 1058 C CD  . LYS A 0 141 . -63.716  -58.682 26.312  1.00 30.37 141 A 1 
ATOM 1059 C CE  . LYS A 0 141 . -64.109  -57.647 25.252  1.00 30.37 141 A 1 
ATOM 1060 N NZ  . LYS A 0 141 . -64.176  -58.250 23.895  1.00 30.37 141 A 1 
ATOM 1061 N N   . GLY A 0 142 . -64.727  -60.238 31.382  1.00 29.46 142 A 1 
ATOM 1062 C CA  . GLY A 0 142 . -65.344  -61.569 31.502  1.00 29.46 142 A 1 
ATOM 1063 C C   . GLY A 0 142 . -65.482  -62.127 32.923  1.00 29.46 142 A 1 
ATOM 1064 O O   . GLY A 0 142 . -64.608  -61.948 33.760  1.00 29.46 142 A 1 
ATOM 1065 N N   . GLY A 0 143 . -66.599  -62.823 33.182  1.00 33.63 143 A 1 
ATOM 1066 C CA  . GLY A 0 143 . -66.891  -63.427 34.491  1.00 33.63 143 A 1 
ATOM 1067 C C   . GLY A 0 143 . -68.383  -63.647 34.772  1.00 33.63 143 A 1 
ATOM 1068 O O   . GLY A 0 143 . -68.899  -63.148 35.766  1.00 33.63 143 A 1 
ATOM 1069 N N   . GLN A 0 144 . -69.108  -64.350 33.893  1.00 28.44 144 A 1 
ATOM 1070 C CA  . GLN A 0 144 . -70.498  -64.752 34.164  1.00 28.44 144 A 1 
ATOM 1071 C C   . GLN A 0 144 . -70.571  -66.032 35.012  1.00 28.44 144 A 1 
ATOM 1072 C CB  . GLN A 0 144 . -71.258  -65.025 32.854  1.00 28.44 144 A 1 
ATOM 1073 O O   . GLN A 0 144 . -69.790  -66.955 34.799  1.00 28.44 144 A 1 
ATOM 1074 C CG  . GLN A 0 144 . -71.605  -63.784 32.028  1.00 28.44 144 A 1 
ATOM 1075 C CD  . GLN A 0 144 . -72.267  -64.203 30.719  1.00 28.44 144 A 1 
ATOM 1076 N NE2 . GLN A 0 144 . -73.578  -64.281 30.645  1.00 28.44 144 A 1 
ATOM 1077 O OE1 . GLN A 0 144 . -71.608  -64.505 29.742  1.00 28.44 144 A 1 
ATOM 1078 N N   . GLY A 0 145 . -71.628  -66.147 35.824  1.00 30.05 145 A 1 
ATOM 1079 C CA  . GLY A 0 145 . -72.167  -67.433 36.292  1.00 30.05 145 A 1 
ATOM 1080 C C   . GLY A 0 145 . -71.946  -67.734 37.777  1.00 30.05 145 A 1 
ATOM 1081 O O   . GLY A 0 145 . -70.876  -67.488 38.319  1.00 30.05 145 A 1 
ATOM 1082 N N   . GLY A 0 146 . -72.975  -68.282 38.437  1.00 33.29 146 A 1 
ATOM 1083 C CA  . GLY A 0 146 . -72.894  -68.635 39.864  1.00 33.29 146 A 1 
ATOM 1084 C C   . GLY A 0 146 . -74.215  -68.906 40.597  1.00 33.29 146 A 1 
ATOM 1085 O O   . GLY A 0 146 . -74.240  -68.829 41.821  1.00 33.29 146 A 1 
ATOM 1086 N N   . TYR A 0 147 . -75.323  -69.202 39.905  1.00 29.70 147 A 1 
ATOM 1087 C CA  . TYR A 0 147 . -76.570  -69.588 40.580  1.00 29.70 147 A 1 
ATOM 1088 C C   . TYR A 0 147 . -76.466  -71.026 41.110  1.00 29.70 147 A 1 
ATOM 1089 C CB  . TYR A 0 147 . -77.773  -69.455 39.633  1.00 29.70 147 A 1 
ATOM 1090 O O   . TYR A 0 147 . -76.294  -71.956 40.324  1.00 29.70 147 A 1 
ATOM 1091 C CG  . TYR A 0 147 . -78.058  -68.047 39.144  1.00 29.70 147 A 1 
ATOM 1092 C CD1 . TYR A 0 147 . -78.807  -67.161 39.942  1.00 29.70 147 A 1 
ATOM 1093 C CD2 . TYR A 0 147 . -77.595  -67.634 37.879  1.00 29.70 147 A 1 
ATOM 1094 C CE1 . TYR A 0 147 . -79.092  -65.862 39.477  1.00 29.70 147 A 1 
ATOM 1095 C CE2 . TYR A 0 147 . -77.873  -66.335 37.413  1.00 29.70 147 A 1 
ATOM 1096 O OH  . TYR A 0 147 . -78.909  -64.195 37.770  1.00 29.70 147 A 1 
ATOM 1097 C CZ  . TYR A 0 147 . -78.625  -65.447 38.213  1.00 29.70 147 A 1 
ATOM 1098 N N   . GLY A 0 148 . -76.615  -71.222 42.422  1.00 36.08 148 A 1 
ATOM 1099 C CA  . GLY A 0 148 . -76.617  -72.546 43.049  1.00 36.08 148 A 1 
ATOM 1100 C C   . GLY A 0 148 . -77.454  -72.564 44.325  1.00 36.08 148 A 1 
ATOM 1101 O O   . GLY A 0 148 . -77.272  -71.721 45.199  1.00 36.08 148 A 1 
ATOM 1102 N N   . GLY A 0 149 . -78.384  -73.516 44.434  1.00 30.05 149 A 1 
ATOM 1103 C CA  . GLY A 0 149 . -79.278  -73.643 45.585  1.00 30.05 149 A 1 
ATOM 1104 C C   . GLY A 0 149 . -79.661  -75.093 45.886  1.00 30.05 149 A 1 
ATOM 1105 O O   . GLY A 0 149 . -79.789  -75.914 44.983  1.00 30.05 149 A 1 
ATOM 1106 N N   . GLY A 0 150 . -79.859  -75.383 47.172  1.00 33.89 150 A 1 
ATOM 1107 C CA  . GLY A 0 150 . -80.230  -76.688 47.736  1.00 33.89 150 A 1 
ATOM 1108 C C   . GLY A 0 150 . -79.768  -76.725 49.200  1.00 33.89 150 A 1 
ATOM 1109 O O   . GLY A 0 150 . -78.587  -76.535 49.448  1.00 33.89 150 A 1 
ATOM 1110 N N   . HIS A 0 151 . -80.613  -76.709 50.237  1.00 27.13 151 A 1 
ATOM 1111 C CA  . HIS A 0 151 . -81.730  -77.590 50.637  1.00 27.13 151 A 1 
ATOM 1112 C C   . HIS A 0 151 . -81.304  -78.980 51.151  1.00 27.13 151 A 1 
ATOM 1113 C CB  . HIS A 0 151 . -82.921  -77.662 49.664  1.00 27.13 151 A 1 
ATOM 1114 O O   . HIS A 0 151 . -80.980  -79.867 50.373  1.00 27.13 151 A 1 
ATOM 1115 C CG  . HIS A 0 151 . -83.760  -76.409 49.636  1.00 27.13 151 A 1 
ATOM 1116 C CD2 . HIS A 0 151 . -84.633  -76.020 50.615  1.00 27.13 151 A 1 
ATOM 1117 N ND1 . HIS A 0 151 . -83.844  -75.476 48.627  1.00 27.13 151 A 1 
ATOM 1118 C CE1 . HIS A 0 151 . -84.744  -74.546 48.999  1.00 27.13 151 A 1 
ATOM 1119 N NE2 . HIS A 0 151 . -85.251  -74.839 50.208  1.00 27.13 151 A 1 
ATOM 1120 N N   . GLY A 0 152 . -81.408  -79.162 52.477  1.00 33.60 152 A 1 
ATOM 1121 C CA  . GLY A 0 152 . -81.097  -80.394 53.226  1.00 33.60 152 A 1 
ATOM 1122 C C   . GLY A 0 152 . -80.513  -80.044 54.606  1.00 33.60 152 A 1 
ATOM 1123 O O   . GLY A 0 152 . -79.310  -79.877 54.716  1.00 33.60 152 A 1 
ATOM 1124 N N   . LYS A 0 153 . -81.283  -79.634 55.627  1.00 29.61 153 A 1 
ATOM 1125 C CA  . LYS A 0 153 . -82.239  -80.389 56.479  1.00 29.61 153 A 1 
ATOM 1126 C C   . LYS A 0 153 . -81.622  -81.588 57.223  1.00 29.61 153 A 1 
ATOM 1127 C CB  . LYS A 0 153 . -83.558  -80.804 55.794  1.00 29.61 153 A 1 
ATOM 1128 O O   . LYS A 0 153 . -81.423  -82.638 56.629  1.00 29.61 153 A 1 
ATOM 1129 C CG  . LYS A 0 153 . -84.562  -79.655 55.616  1.00 29.61 153 A 1 
ATOM 1130 C CD  . LYS A 0 153 . -85.947  -80.213 55.244  1.00 29.61 153 A 1 
ATOM 1131 C CE  . LYS A 0 153 . -86.999  -79.097 55.215  1.00 29.61 153 A 1 
ATOM 1132 N NZ  . LYS A 0 153 . -88.353  -79.627 54.906  1.00 29.61 153 A 1 
ATOM 1133 N N   . GLY A 0 154 . -81.482  -81.441 58.547  1.00 32.72 154 A 1 
ATOM 1134 C CA  . GLY A 0 154 . -81.145  -82.514 59.495  1.00 32.72 154 A 1 
ATOM 1135 C C   . GLY A 0 154 . -80.106  -82.095 60.550  1.00 32.72 154 A 1 
ATOM 1136 O O   . GLY A 0 154 . -79.049  -81.617 60.169  1.00 32.72 154 A 1 
ATOM 1137 N N   . ALA A 0 155 . -80.274  -82.336 61.854  1.00 30.40 155 A 1 
ATOM 1138 C CA  . ALA A 0 155 . -81.344  -81.934 62.786  1.00 30.40 155 A 1 
ATOM 1139 C C   . ALA A 0 155 . -80.930  -82.333 64.228  1.00 30.40 155 A 1 
ATOM 1140 C CB  . ALA A 0 155 . -82.693  -82.593 62.450  1.00 30.40 155 A 1 
ATOM 1141 O O   . ALA A 0 155 . -80.224  -83.319 64.394  1.00 30.40 155 A 1 
ATOM 1142 N N   . ALA A 0 156 . -81.459  -81.628 65.241  1.00 31.06 156 A 1 
ATOM 1143 C CA  . ALA A 0 156 . -81.398  -81.931 66.686  1.00 31.06 156 A 1 
ATOM 1144 C C   . ALA A 0 156 . -80.035  -81.843 67.427  1.00 31.06 156 A 1 
ATOM 1145 C CB  . ALA A 0 156 . -82.106  -83.270 66.958  1.00 31.06 156 A 1 
ATOM 1146 O O   . ALA A 0 156 . -79.050  -82.463 67.047  1.00 31.06 156 A 1 
ATOM 1147 N N   . GLY A 0 157 . -80.046  -81.158 68.586  1.00 29.54 157 A 1 
ATOM 1148 C CA  . GLY A 0 157 . -79.061  -81.327 69.671  1.00 29.54 157 A 1 
ATOM 1149 C C   . GLY A 0 157 . -78.215  -80.097 70.038  1.00 29.54 157 A 1 
ATOM 1150 O O   . GLY A 0 157 . -77.128  -79.924 69.503  1.00 29.54 157 A 1 
ATOM 1151 N N   . GLY A 0 158 . -78.659  -79.290 71.015  1.00 32.68 158 A 1 
ATOM 1152 C CA  . GLY A 0 158 . -77.806  -78.278 71.668  1.00 32.68 158 A 1 
ATOM 1153 C C   . GLY A 0 158 . -78.551  -77.057 72.227  1.00 32.68 158 A 1 
ATOM 1154 O O   . GLY A 0 158 . -79.049  -76.234 71.467  1.00 32.68 158 A 1 
ATOM 1155 N N   . GLN A 0 159 . -78.597  -76.906 73.556  1.00 29.48 159 A 1 
ATOM 1156 C CA  . GLN A 0 159 . -79.080  -75.689 74.228  1.00 29.48 159 A 1 
ATOM 1157 C C   . GLN A 0 159 . -77.905  -74.761 74.566  1.00 29.48 159 A 1 
ATOM 1158 C CB  . GLN A 0 159 . -79.801  -76.055 75.541  1.00 29.48 159 A 1 
ATOM 1159 O O   . GLN A 0 159 . -77.086  -75.118 75.409  1.00 29.48 159 A 1 
ATOM 1160 C CG  . GLN A 0 159 . -81.218  -76.608 75.356  1.00 29.48 159 A 1 
ATOM 1161 C CD  . GLN A 0 159 . -81.763  -77.173 76.666  1.00 29.48 159 A 1 
ATOM 1162 N NE2 . GLN A 0 159 . -81.984  -76.367 77.682  1.00 29.48 159 A 1 
ATOM 1163 O OE1 . GLN A 0 159 . -81.990  -78.359 76.804  1.00 29.48 159 A 1 
ATOM 1164 N N   . ALA A 0 160 . -77.854  -73.555 73.991  1.00 32.57 160 A 1 
ATOM 1165 C CA  . ALA A 0 160 . -76.972  -72.478 74.453  1.00 32.57 160 A 1 
ATOM 1166 C C   . ALA A 0 160 . -77.468  -71.089 74.000  1.00 32.57 160 A 1 
ATOM 1167 C CB  . ALA A 0 160 . -75.547  -72.720 73.933  1.00 32.57 160 A 1 
ATOM 1168 O O   . ALA A 0 160 . -78.036  -70.971 72.922  1.00 32.57 160 A 1 
ATOM 1169 N N   . ALA A 0 161 . -77.173  -70.067 74.816  1.00 35.88 161 A 1 
ATOM 1170 C CA  . ALA A 0 161 . -77.262  -68.619 74.554  1.00 35.88 161 A 1 
ATOM 1171 C C   . ALA A 0 161 . -78.622  -68.011 74.118  1.00 35.88 161 A 1 
ATOM 1172 C CB  . ALA A 0 161 . -76.118  -68.215 73.618  1.00 35.88 161 A 1 
ATOM 1173 O O   . ALA A 0 161 . -79.235  -68.366 73.117  1.00 35.88 161 A 1 
ATOM 1174 N N   . GLN A 0 162 . -79.066  -66.990 74.859  1.00 31.37 162 A 1 
ATOM 1175 C CA  . GLN A 0 162 . -80.259  -66.193 74.545  1.00 31.37 162 A 1 
ATOM 1176 C C   . GLN A 0 162 . -79.974  -65.199 73.406  1.00 31.37 162 A 1 
ATOM 1177 C CB  . GLN A 0 162 . -80.695  -65.424 75.804  1.00 31.37 162 A 1 
ATOM 1178 O O   . GLN A 0 162 . -78.927  -64.554 73.409  1.00 31.37 162 A 1 
ATOM 1179 C CG  . GLN A 0 162 . -81.124  -66.334 76.970  1.00 31.37 162 A 1 
ATOM 1180 C CD  . GLN A 0 162 . -80.797  -65.701 78.318  1.00 31.37 162 A 1 
ATOM 1181 N NE2 . GLN A 0 162 . -81.690  -64.938 78.908  1.00 31.37 162 A 1 
ATOM 1182 O OE1 . GLN A 0 162 . -79.717  -65.870 78.851  1.00 31.37 162 A 1 
ATOM 1183 N N   . SER A 0 163 . -80.927  -65.005 72.484  1.00 33.20 163 A 1 
ATOM 1184 C CA  . SER A 0 163 . -80.799  -64.015 71.405  1.00 33.20 163 A 1 
ATOM 1185 C C   . SER A 0 163 . -82.004  -63.071 71.307  1.00 33.20 163 A 1 
ATOM 1186 C CB  . SER A 0 163 . -80.518  -64.693 70.061  1.00 33.20 163 A 1 
ATOM 1187 O O   . SER A 0 163 . -83.126  -63.492 71.036  1.00 33.20 163 A 1 
ATOM 1188 O OG  . SER A 0 163 . -80.093  -63.710 69.136  1.00 33.20 163 A 1 
ATOM 1189 N N   . TRP A 0 164 . -81.724  -61.789 71.556  1.00 28.35 164 A 1 
ATOM 1190 C CA  . TRP A 0 164 . -82.306  -60.592 70.938  1.00 28.35 164 A 1 
ATOM 1191 C C   . TRP A 0 164 . -83.775  -60.646 70.467  1.00 28.35 164 A 1 
ATOM 1192 C CB  . TRP A 0 164 . -81.357  -60.170 69.802  1.00 28.35 164 A 1 
ATOM 1193 O O   . TRP A 0 164 . -84.076  -60.995 69.327  1.00 28.35 164 A 1 
ATOM 1194 C CG  . TRP A 0 164 . -79.961  -59.826 70.248  1.00 28.35 164 A 1 
ATOM 1195 C CD1 . TRP A 0 164 . -78.976  -60.710 70.532  1.00 28.35 164 A 1 
ATOM 1196 C CD2 . TRP A 0 164 . -79.362  -58.504 70.431  1.00 28.35 164 A 1 
ATOM 1197 C CE2 . TRP A 0 164 . -78.021  -58.673 70.892  1.00 28.35 164 A 1 
ATOM 1198 C CE3 . TRP A 0 164 . -79.806  -57.179 70.227  1.00 28.35 164 A 1 
ATOM 1199 N NE1 . TRP A 0 164 . -77.847  -60.037 70.954  1.00 28.35 164 A 1 
ATOM 1200 C CH2 . TRP A 0 164 . -77.645  -56.284 70.942  1.00 28.35 164 A 1 
ATOM 1201 C CZ2 . TRP A 0 164 . -77.171  -57.589 71.157  1.00 28.35 164 A 1 
ATOM 1202 C CZ3 . TRP A 0 164 . -78.956  -56.083 70.475  1.00 28.35 164 A 1 
ATOM 1203 N N   . LYS A 0 165 . -84.687  -60.114 71.296  1.00 34.30 165 A 1 
ATOM 1204 C CA  . LYS A 0 165 . -85.917  -59.463 70.810  1.00 34.30 165 A 1 
ATOM 1205 C C   . LYS A 0 165 . -85.711  -57.948 70.805  1.00 34.30 165 A 1 
ATOM 1206 C CB  . LYS A 0 165 . -87.143  -59.843 71.655  1.00 34.30 165 A 1 
ATOM 1207 O O   . LYS A 0 165 . -85.441  -57.370 71.853  1.00 34.30 165 A 1 
ATOM 1208 C CG  . LYS A 0 165 . -87.689  -61.230 71.285  1.00 34.30 165 A 1 
ATOM 1209 C CD  . LYS A 0 165 . -89.075  -61.447 71.907  1.00 34.30 165 A 1 
ATOM 1210 C CE  . LYS A 0 165 . -89.678  -62.760 71.398  1.00 34.30 165 A 1 
ATOM 1211 N NZ  . LYS A 0 165 . -91.085  -62.921 71.844  1.00 34.30 165 A 1 
ATOM 1212 N N   . GLY A 0 166 . -85.837  -57.318 69.639  1.00 32.28 166 A 1 
ATOM 1213 C CA  . GLY A 0 166 . -85.679  -55.869 69.494  1.00 32.28 166 A 1 
ATOM 1214 C C   . GLY A 0 166 . -86.857  -55.085 70.080  1.00 32.28 166 A 1 
ATOM 1215 O O   . GLY A 0 166 . -88.013  -55.397 69.799  1.00 32.28 166 A 1 
ATOM 1216 N N   . ALA A 0 167 . -86.559  -54.037 70.849  1.00 30.44 167 A 1 
ATOM 1217 C CA  . ALA A 0 167 . -87.538  -53.083 71.364  1.00 30.44 167 A 1 
ATOM 1218 C C   . ALA A 0 167 . -87.565  -51.828 70.470  1.00 30.44 167 A 1 
ATOM 1219 C CB  . ALA A 0 167 . -87.203  -52.789 72.833  1.00 30.44 167 A 1 
ATOM 1220 O O   . ALA A 0 167 . -86.899  -50.839 70.751  1.00 30.44 167 A 1 
ATOM 1221 N N   . SER A 0 168 . -88.299  -51.892 69.356  1.00 38.84 168 A 1 
ATOM 1222 C CA  . SER A 0 168 . -88.464  -50.770 68.413  1.00 38.84 168 A 1 
ATOM 1223 C C   . SER A 0 168 . -89.909  -50.667 67.916  1.00 38.84 168 A 1 
ATOM 1224 C CB  . SER A 0 168 . -87.444  -50.835 67.266  1.00 38.84 168 A 1 
ATOM 1225 O O   . SER A 0 168 . -90.220  -50.878 66.747  1.00 38.84 168 A 1 
ATOM 1226 O OG  . SER A 0 168 . -87.433  -52.102 66.637  1.00 38.84 168 A 1 
ATOM 1227 N N   . ALA A 0 169 . -90.823  -50.352 68.835  1.00 33.70 169 A 1 
ATOM 1228 C CA  . ALA A 0 169 . -92.216  -50.077 68.508  1.00 33.70 169 A 1 
ATOM 1229 C C   . ALA A 0 169 . -92.740  -48.892 69.331  1.00 33.70 169 A 1 
ATOM 1230 C CB  . ALA A 0 169 . -93.046  -51.351 68.720  1.00 33.70 169 A 1 
ATOM 1231 O O   . ALA A 0 169 . -92.748  -48.957 70.555  1.00 33.70 169 A 1 
ATOM 1232 N N   . GLN A 0 170 . -93.255  -47.886 68.611  1.00 32.70 170 A 1 
ATOM 1233 C CA  . GLN A 0 170 . -94.019  -46.713 69.072  1.00 32.70 170 A 1 
ATOM 1234 C C   . GLN A 0 170 . -93.239  -45.484 69.603  1.00 32.70 170 A 1 
ATOM 1235 C CB  . GLN A 0 170 . -95.191  -47.133 69.984  1.00 32.70 170 A 1 
ATOM 1236 O O   . GLN A 0 170 . -92.552  -45.542 70.610  1.00 32.70 170 A 1 
ATOM 1237 C CG  . GLN A 0 170 . -96.149  -48.096 69.262  1.00 32.70 170 A 1 
ATOM 1238 C CD  . GLN A 0 170 . -97.377  -48.473 70.084  1.00 32.70 170 A 1 
ATOM 1239 N NE2 . GLN A 0 170 . -98.452  -48.875 69.443  1.00 32.70 170 A 1 
ATOM 1240 O OE1 . GLN A 0 170 . -97.411  -48.434 71.299  1.00 32.70 170 A 1 
ATOM 1241 N N   . HIS A 0 171 . -93.492  -44.354 68.915  1.00 35.51 171 A 1 
ATOM 1242 C CA  . HIS A 0 171 . -93.249  -42.935 69.247  1.00 35.51 171 A 1 
ATOM 1243 C C   . HIS A 0 171 . -91.818  -42.444 69.559  1.00 35.51 171 A 1 
ATOM 1244 C CB  . HIS A 0 171 . -94.272  -42.460 70.291  1.00 35.51 171 A 1 
ATOM 1245 O O   . HIS A 0 171 . -91.128  -42.967 70.420  1.00 35.51 171 A 1 
ATOM 1246 C CG  . HIS A 0 171 . -95.658  -42.357 69.703  1.00 35.51 171 A 1 
ATOM 1247 C CD2 . HIS A 0 171 . -96.615  -43.335 69.680  1.00 35.51 171 A 1 
ATOM 1248 N ND1 . HIS A 0 171 . -96.166  -41.283 69.006  1.00 35.51 171 A 1 
ATOM 1249 C CE1 . HIS A 0 171 . -97.390  -41.615 68.562  1.00 35.51 171 A 1 
ATOM 1250 N NE2 . HIS A 0 171 . -97.699  -42.866 68.933  1.00 35.51 171 A 1 
ATOM 1251 N N   . GLY A 0 172 . -91.421  -41.336 68.907  1.00 34.77 172 A 1 
ATOM 1252 C CA  . GLY A 0 172 . -90.234  -40.554 69.297  1.00 34.77 172 A 1 
ATOM 1253 C C   . GLY A 0 172 . -89.257  -40.132 68.191  1.00 34.77 172 A 1 
ATOM 1254 O O   . GLY A 0 172 . -88.177  -39.656 68.520  1.00 34.77 172 A 1 
ATOM 1255 N N   . ALA A 0 173 . -89.581  -40.286 66.900  1.00 33.30 173 A 1 
ATOM 1256 C CA  . ALA A 0 173 . -88.687  -39.857 65.816  1.00 33.30 173 A 1 
ATOM 1257 C C   . ALA A 0 173 . -88.533  -38.321 65.781  1.00 33.30 173 A 1 
ATOM 1258 C CB  . ALA A 0 173 . -89.195  -40.429 64.485  1.00 33.30 173 A 1 
ATOM 1259 O O   . ALA A 0 173 . -89.373  -37.612 65.221  1.00 33.30 173 A 1 
ATOM 1260 N N   . ALA A 0 174 . -87.463  -37.813 66.395  1.00 38.00 174 A 1 
ATOM 1261 C CA  . ALA A 0 174 . -87.107  -36.402 66.357  1.00 38.00 174 A 1 
ATOM 1262 C C   . ALA A 0 174 . -86.744  -35.993 64.922  1.00 38.00 174 A 1 
ATOM 1263 C CB  . ALA A 0 174 . -85.954  -36.150 67.338  1.00 38.00 174 A 1 
ATOM 1264 O O   . ALA A 0 174 . -85.834  -36.557 64.317  1.00 38.00 174 A 1 
ATOM 1265 N N   . LYS A 0 175 . -87.451  -34.998 64.377  1.00 33.34 175 A 1 
ATOM 1266 C CA  . LYS A 0 175 . -87.047  -34.349 63.128  1.00 33.34 175 A 1 
ATOM 1267 C C   . LYS A 0 175 . -85.871  -33.419 63.418  1.00 33.34 175 A 1 
ATOM 1268 C CB  . LYS A 0 175 . -88.207  -33.562 62.498  1.00 33.34 175 A 1 
ATOM 1269 O O   . LYS A 0 175 . -86.093  -32.292 63.854  1.00 33.34 175 A 1 
ATOM 1270 C CG  . LYS A 0 175 . -89.291  -34.446 61.869  1.00 33.34 175 A 1 
ATOM 1271 C CD  . LYS A 0 175 . -90.275  -33.548 61.107  1.00 33.34 175 A 1 
ATOM 1272 C CE  . LYS A 0 175 . -91.316  -34.375 60.349  1.00 33.34 175 A 1 
ATOM 1273 N NZ  . LYS A 0 175 . -92.133  -33.507 59.464  1.00 33.34 175 A 1 
ATOM 1274 N N   . GLY A 0 176 . -84.653  -33.887 63.159  1.00 43.49 176 A 1 
ATOM 1275 C CA  . GLY A 0 176 . -83.554  -32.972 62.860  1.00 43.49 176 A 1 
ATOM 1276 C C   . GLY A 0 176 . -83.920  -32.133 61.633  1.00 43.49 176 A 1 
ATOM 1277 O O   . GLY A 0 176 . -84.544  -32.644 60.696  1.00 43.49 176 A 1 
ATOM 1278 N N   . GLY A 0 177 . -83.590  -30.843 61.664  1.00 36.82 177 A 1 
ATOM 1279 C CA  . GLY A 0 177 . -83.379  -30.099 60.427  1.00 36.82 177 A 1 
ATOM 1280 C C   . GLY A 0 177 . -82.026  -30.537 59.880  1.00 36.82 177 A 1 
ATOM 1281 O O   . GLY A 0 177 . -81.076  -30.577 60.650  1.00 36.82 177 A 1 
ATOM 1282 N N   . TYR A 0 178 . -81.986  -30.930 58.609  1.00 42.43 178 A 1 
ATOM 1283 C CA  . TYR A 0 178 . -80.771  -31.361 57.923  1.00 42.43 178 A 1 
ATOM 1284 C C   . TYR A 0 178 . -80.381  -30.267 56.928  1.00 42.43 178 A 1 
ATOM 1285 C CB  . TYR A 0 178 . -81.022  -32.685 57.178  1.00 42.43 178 A 1 
ATOM 1286 O O   . TYR A 0 178 . -81.069  -30.081 55.922  1.00 42.43 178 A 1 
ATOM 1287 C CG  . TYR A 0 178 . -81.316  -33.912 58.023  1.00 42.43 178 A 1 
ATOM 1288 C CD1 . TYR A 0 178 . -80.276  -34.798 58.353  1.00 42.43 178 A 1 
ATOM 1289 C CD2 . TYR A 0 178 . -82.632  -34.203 58.431  1.00 42.43 178 A 1 
ATOM 1290 C CE1 . TYR A 0 178 . -80.525  -35.940 59.132  1.00 42.43 178 A 1 
ATOM 1291 C CE2 . TYR A 0 178 . -82.899  -35.364 59.183  1.00 42.43 178 A 1 
ATOM 1292 O OH  . TYR A 0 178 . -82.089  -37.331 60.298  1.00 42.43 178 A 1 
ATOM 1293 C CZ  . TYR A 0 178 . -81.842  -36.226 59.546  1.00 42.43 178 A 1 
ATOM 1294 N N   . ASP A 0 179 . -79.287  -29.575 57.195  1.00 47.15 179 A 1 
ATOM 1295 C CA  . ASP A 0 179 . -78.591  -28.640 56.313  1.00 47.15 179 A 1 
ATOM 1296 C C   . ASP A 0 179 . -77.575  -29.401 55.442  1.00 47.15 179 A 1 
ATOM 1297 C CB  . ASP A 0 179 . -77.992  -27.482 57.144  1.00 47.15 179 A 1 
ATOM 1298 O O   . ASP A 0 179 . -76.370  -29.230 55.547  1.00 47.15 179 A 1 
ATOM 1299 C CG  . ASP A 0 179 . -77.186  -27.874 58.400  1.00 47.15 179 A 1 
ATOM 1300 O OD1 . ASP A 0 179 . -77.206  -29.067 58.797  1.00 47.15 179 A 1 
ATOM 1301 O OD2 . ASP A 0 179 . -76.666  -26.944 59.047  1.00 47.15 179 A 1 
ATOM 1302 N N   . ASN A 0 180 . -78.078  -30.307 54.587  1.00 46.61 180 A 1 
ATOM 1303 C CA  . ASN A 0 180 . -77.254  -30.968 53.560  1.00 46.61 180 A 1 
ATOM 1304 C C   . ASN A 0 180 . -77.107  -30.043 52.354  1.00 46.61 180 A 1 
ATOM 1305 C CB  . ASN A 0 180 . -77.853  -32.326 53.127  1.00 46.61 180 A 1 
ATOM 1306 O O   . ASN A 0 180 . -77.835  -30.200 51.362  1.00 46.61 180 A 1 
ATOM 1307 C CG  . ASN A 0 180 . -77.508  -33.461 54.056  1.00 46.61 180 A 1 
ATOM 1308 N ND2 . ASN A 0 180 . -77.861  -33.286 55.298  1.00 46.61 180 A 1 
ATOM 1309 O OD1 . ASN A 0 180 . -77.001  -34.506 53.646  1.00 46.61 180 A 1 
ATOM 1310 N N   . ASP A 0 181 . -76.171  -29.111 52.434  1.00 53.92 181 A 1 
ATOM 1311 C CA  . ASP A 0 181 . -75.885  -28.219 51.330  1.00 53.92 181 A 1 
ATOM 1312 C C   . ASP A 0 181 . -75.118  -28.932 50.205  1.00 53.92 181 A 1 
ATOM 1313 C CB  . ASP A 0 181 . -75.248  -26.901 51.820  1.00 53.92 181 A 1 
ATOM 1314 O O   . ASP A 0 181 . -74.503  -29.999 50.329  1.00 53.92 181 A 1 
ATOM 1315 C CG  . ASP A 0 181 . -76.275  -25.791 52.119  1.00 53.92 181 A 1 
ATOM 1316 O OD1 . ASP A 0 181 . -77.424  -25.886 51.617  1.00 53.92 181 A 1 
ATOM 1317 O OD2 . ASP A 0 181 . -75.868  -24.779 52.724  1.00 53.92 181 A 1 
ATOM 1318 N N   . VAL A 0 182 . -75.265  -28.375 49.005  1.00 48.82 182 A 1 
ATOM 1319 C CA  . VAL A 0 182 . -74.586  -28.840 47.794  1.00 48.82 182 A 1 
ATOM 1320 C C   . VAL A 0 182 . -74.189  -27.606 47.003  1.00 48.82 182 A 1 
ATOM 1321 C CB  . VAL A 0 182 . -75.448  -29.820 46.967  1.00 48.82 182 A 1 
ATOM 1322 O O   . VAL A 0 182 . -74.923  -27.137 46.133  1.00 48.82 182 A 1 
ATOM 1323 C CG1 . VAL A 0 182 . -74.663  -30.328 45.746  1.00 48.82 182 A 1 
ATOM 1324 C CG2 . VAL A 0 182 . -75.867  -31.071 47.758  1.00 48.82 182 A 1 
ATOM 1325 N N   . TRP A 0 183 . -73.025  -27.057 47.340  1.00 60.08 183 A 1 
ATOM 1326 C CA  . TRP A 0 183 . -72.496  -25.855 46.711  1.00 60.08 183 A 1 
ATOM 1327 C C   . TRP A 0 183 . -71.426  -26.167 45.656  1.00 60.08 183 A 1 
ATOM 1328 C CB  . TRP A 0 183 . -72.056  -24.847 47.785  1.00 60.08 183 A 1 
ATOM 1329 O O   . TRP A 0 183 . -70.611  -27.084 45.784  1.00 60.08 183 A 1 
ATOM 1330 C CG  . TRP A 0 183 . -71.051  -25.284 48.816  1.00 60.08 183 A 1 
ATOM 1331 C CD1 . TRP A 0 183 . -71.319  -25.513 50.126  1.00 60.08 183 A 1 
ATOM 1332 C CD2 . TRP A 0 183 . -69.604  -25.450 48.682  1.00 60.08 183 A 1 
ATOM 1333 C CE2 . TRP A 0 183 . -69.057  -25.729 49.971  1.00 60.08 183 A 1 
ATOM 1334 C CE3 . TRP A 0 183 . -68.683  -25.349 47.613  1.00 60.08 183 A 1 
ATOM 1335 N NE1 . TRP A 0 183 . -70.143  -25.760 50.811  1.00 60.08 183 A 1 
ATOM 1336 C CH2 . TRP A 0 183 . -66.793  -25.751 49.109  1.00 60.08 183 A 1 
ATOM 1337 C CZ2 . TRP A 0 183 . -67.680  -25.855 50.194  1.00 60.08 183 A 1 
ATOM 1338 C CZ3 . TRP A 0 183 . -67.299  -25.517 47.818  1.00 60.08 183 A 1 
ATOM 1339 N N   . ALA A 0 184 . -71.404  -25.345 44.608  1.00 51.58 184 A 1 
ATOM 1340 C CA  . ALA A 0 184 . -70.315  -25.261 43.644  1.00 51.58 184 A 1 
ATOM 1341 C C   . ALA A 0 184 . -69.681  -23.873 43.771  1.00 51.58 184 A 1 
ATOM 1342 C CB  . ALA A 0 184 . -70.859  -25.539 42.237  1.00 51.58 184 A 1 
ATOM 1343 O O   . ALA A 0 184 . -70.400  -22.873 43.802  1.00 51.58 184 A 1 
ATOM 1344 N N   . LYS A 0 185 . -68.350  -23.807 43.864  1.00 56.43 185 A 1 
ATOM 1345 C CA  . LYS A 0 185 . -67.599  -22.543 43.929  1.00 56.43 185 A 1 
ATOM 1346 C C   . LYS A 0 185 . -66.670  -22.453 42.715  1.00 56.43 185 A 1 
ATOM 1347 C CB  . LYS A 0 185 . -66.913  -22.370 45.307  1.00 56.43 185 A 1 
ATOM 1348 O O   . LYS A 0 185 . -66.185  -23.470 42.211  1.00 56.43 185 A 1 
ATOM 1349 C CG  . LYS A 0 185 . -67.946  -22.084 46.428  1.00 56.43 185 A 1 
ATOM 1350 C CD  . LYS A 0 185 . -67.386  -22.094 47.871  1.00 56.43 185 A 1 
ATOM 1351 C CE  . LYS A 0 185 . -68.545  -22.136 48.897  1.00 56.43 185 A 1 
ATOM 1352 N NZ  . LYS A 0 185 . -68.170  -22.683 50.237  1.00 56.43 185 A 1 
ATOM 1353 N N   . GLN A 0 186 . -66.514  -21.235 42.209  1.00 64.55 186 A 1 
ATOM 1354 C CA  . GLN A 0 186 . -65.850  -20.911 40.949  1.00 64.55 186 A 1 
ATOM 1355 C C   . GLN A 0 186 . -64.797  -19.839 41.228  1.00 64.55 186 A 1 
ATOM 1356 C CB  . GLN A 0 186 . -66.881  -20.377 39.935  1.00 64.55 186 A 1 
ATOM 1357 O O   . GLN A 0 186 . -65.120  -18.809 41.824  1.00 64.55 186 A 1 
ATOM 1358 C CG  . GLN A 0 186 . -67.966  -21.388 39.521  1.00 64.55 186 A 1 
ATOM 1359 C CD  . GLN A 0 186 . -69.154  -20.746 38.798  1.00 64.55 186 A 1 
ATOM 1360 N NE2 . GLN A 0 186 . -70.096  -21.532 38.327  1.00 64.55 186 A 1 
ATOM 1361 O OE1 . GLN A 0 186 . -69.309  -19.544 38.681  1.00 64.55 186 A 1 
ATOM 1362 N N   . ALA A 0 187 . -63.568  -20.084 40.787  1.00 64.61 187 A 1 
ATOM 1363 C CA  . ALA A 0 187 . -62.519  -19.078 40.697  1.00 64.61 187 A 1 
ATOM 1364 C C   . ALA A 0 187 . -62.192  -18.848 39.218  1.00 64.61 187 A 1 
ATOM 1365 C CB  . ALA A 0 187 . -61.303  -19.530 41.512  1.00 64.61 187 A 1 
ATOM 1366 O O   . ALA A 0 187 . -62.191  -19.799 38.433  1.00 64.61 187 A 1 
ATOM 1367 N N   . TYR A 0 188 . -61.929  -17.598 38.856  1.00 70.55 188 A 1 
ATOM 1368 C CA  . TYR A 0 188 . -61.600  -17.172 37.499  1.00 70.55 188 A 1 
ATOM 1369 C C   . TYR A 0 188 . -60.343  -16.310 37.543  1.00 70.55 188 A 1 
ATOM 1370 C CB  . TYR A 0 188 . -62.772  -16.386 36.890  1.00 70.55 188 A 1 
ATOM 1371 O O   . TYR A 0 188 . -60.180  -15.526 38.482  1.00 70.55 188 A 1 
ATOM 1372 C CG  . TYR A 0 188 . -64.041  -17.194 36.693  1.00 70.55 188 A 1 
ATOM 1373 C CD1 . TYR A 0 188 . -64.136  -18.066 35.592  1.00 70.55 188 A 1 
ATOM 1374 C CD2 . TYR A 0 188 . -65.119  -17.076 37.595  1.00 70.55 188 A 1 
ATOM 1375 C CE1 . TYR A 0 188 . -65.306  -18.822 35.388  1.00 70.55 188 A 1 
ATOM 1376 C CE2 . TYR A 0 188 . -66.294  -17.829 37.394  1.00 70.55 188 A 1 
ATOM 1377 O OH  . TYR A 0 188 . -67.504  -19.447 36.092  1.00 70.55 188 A 1 
ATOM 1378 C CZ  . TYR A 0 188 . -66.384  -18.705 36.291  1.00 70.55 188 A 1 
ATOM 1379 N N   . GLY A 0 189 . -59.503  -16.454 36.524  1.00 74.87 189 A 1 
ATOM 1380 C CA  . GLY A 0 189 . -58.407  -15.542 36.230  1.00 74.87 189 A 1 
ATOM 1381 C C   . GLY A 0 189 . -58.479  -15.046 34.789  1.00 74.87 189 A 1 
ATOM 1382 O O   . GLY A 0 189 . -59.313  -15.504 33.998  1.00 74.87 189 A 1 
ATOM 1383 N N   . SER A 0 190 . -57.634  -14.076 34.468  1.00 77.71 190 A 1 
ATOM 1384 C CA  . SER A 0 190 . -57.433  -13.610 33.099  1.00 77.71 190 A 1 
ATOM 1385 C C   . SER A 0 190 . -56.008  -13.126 32.915  1.00 77.71 190 A 1 
ATOM 1386 C CB  . SER A 0 190 . -58.402  -12.486 32.735  1.00 77.71 190 A 1 
ATOM 1387 O O   . SER A 0 190 . -55.594  -12.171 33.575  1.00 77.71 190 A 1 
ATOM 1388 O OG  . SER A 0 190 . -58.275  -11.398 33.633  1.00 77.71 190 A 1 
ATOM 1389 N N   . ASP A 0 191 . -55.337  -13.791 31.999  1.00 76.95 191 A 1 
ATOM 1390 C CA  . ASP A 0 191 . -53.968  -13.612 31.563  1.00 76.95 191 A 1 
ATOM 1391 C C   . ASP A 0 191 . -53.972  -12.562 30.430  1.00 76.95 191 A 1 
ATOM 1392 C CB  . ASP A 0 191 . -53.438  -14.998 31.118  1.00 76.95 191 A 1 
ATOM 1393 O O   . ASP A 0 191 . -54.886  -12.539 29.596  1.00 76.95 191 A 1 
ATOM 1394 C CG  . ASP A 0 191 . -54.130  -16.214 31.796  1.00 76.95 191 A 1 
ATOM 1395 O OD1 . ASP A 0 191 . -55.321  -16.499 31.484  1.00 76.95 191 A 1 
ATOM 1396 O OD2 . ASP A 0 191 . -53.562  -16.800 32.748  1.00 76.95 191 A 1 
ATOM 1397 N N   . PHE A 0 192 . -53.014  -11.632 30.426  1.00 79.51 192 A 1 
ATOM 1398 C CA  . PHE A 0 192 . -52.980  -10.520 29.465  1.00 79.51 192 A 1 
ATOM 1399 C C   . PHE A 0 192 . -51.534  -10.140 29.115  1.00 79.51 192 A 1 
ATOM 1400 C CB  . PHE A 0 192 . -53.793  -9.321  29.996  1.00 79.51 192 A 1 
ATOM 1401 O O   . PHE A 0 192 . -51.047  -9.073  29.491  1.00 79.51 192 A 1 
ATOM 1402 C CG  . PHE A 0 192 . -55.309  -9.461  29.974  1.00 79.51 192 A 1 
ATOM 1403 C CD1 . PHE A 0 192 . -55.986  -9.600  28.748  1.00 79.51 192 A 1 
ATOM 1404 C CD2 . PHE A 0 192 . -56.049  -9.398  31.169  1.00 79.51 192 A 1 
ATOM 1405 C CE1 . PHE A 0 192 . -57.390  -9.673  28.711  1.00 79.51 192 A 1 
ATOM 1406 C CE2 . PHE A 0 192 . -57.456  -9.445  31.134  1.00 79.51 192 A 1 
ATOM 1407 C CZ  . PHE A 0 192 . -58.128  -9.586  29.906  1.00 79.51 192 A 1 
ATOM 1408 N N   . ASP A 0 193 . -50.869  -11.027 28.375  1.00 79.94 193 A 1 
ATOM 1409 C CA  . ASP A 0 193 . -49.519  -10.828 27.845  1.00 79.94 193 A 1 
ATOM 1410 C C   . ASP A 0 193 . -49.568  -10.017 26.541  1.00 79.94 193 A 1 
ATOM 1411 C CB  . ASP A 0 193 . -48.859  -12.191 27.534  1.00 79.94 193 A 1 
ATOM 1412 O O   . ASP A 0 193 . -50.092  -10.492 25.532  1.00 79.94 193 A 1 
ATOM 1413 C CG  . ASP A 0 193 . -48.176  -12.898 28.706  1.00 79.94 193 A 1 
ATOM 1414 O OD1 . ASP A 0 193 . -48.185  -12.357 29.821  1.00 79.94 193 A 1 
ATOM 1415 O OD2 . ASP A 0 193 . -47.514  -13.937 28.439  1.00 79.94 193 A 1 
ATOM 1416 N N   . SER A 0 194 . -48.923  -8.849  26.491  1.00 82.12 194 A 1 
ATOM 1417 C CA  . SER A 0 194 . -48.515  -8.244  25.214  1.00 82.12 194 A 1 
ATOM 1418 C C   . SER A 0 194 . -46.996  -8.249  25.091  1.00 82.12 194 A 1 
ATOM 1419 C CB  . SER A 0 194 . -49.123  -6.856  24.992  1.00 82.12 194 A 1 
ATOM 1420 O O   . SER A 0 194 . -46.305  -7.606  25.885  1.00 82.12 194 A 1 
ATOM 1421 O OG  . SER A 0 194 . -48.620  -5.895  25.894  1.00 82.12 194 A 1 
ATOM 1422 N N   . ARG A 0 195 . -46.488  -8.976  24.091  1.00 83.60 195 A 1 
ATOM 1423 C CA  . ARG A 0 195 . -45.063  -9.125  23.779  1.00 83.60 195 A 1 
ATOM 1424 C C   . ARG A 0 195 . -44.792  -8.626  22.372  1.00 83.60 195 A 1 
ATOM 1425 C CB  . ARG A 0 195 . -44.626  -10.589 23.922  1.00 83.60 195 A 1 
ATOM 1426 O O   . ARG A 0 195 . -45.380  -9.128  21.418  1.00 83.60 195 A 1 
ATOM 1427 C CG  . ARG A 0 195 . -44.647  -11.037 25.382  1.00 83.60 195 A 1 
ATOM 1428 C CD  . ARG A 0 195 . -44.177  -12.489 25.529  1.00 83.60 195 A 1 
ATOM 1429 N NE  . ARG A 0 195 . -44.085  -12.817 26.958  1.00 83.60 195 A 1 
ATOM 1430 N NH1 . ARG A 0 195 . -45.116  -14.862 27.048  1.00 83.60 195 A 1 
ATOM 1431 N NH2 . ARG A 0 195 . -44.901  -13.644 28.888  1.00 83.60 195 A 1 
ATOM 1432 C CZ  . ARG A 0 195 . -44.675  -13.784 27.620  1.00 83.60 195 A 1 
ATOM 1433 N N   . TRP A 0 196 . -43.883  -7.674  22.244  1.00 89.72 196 A 1 
ATOM 1434 C CA  . TRP A 0 196 . -43.552  -7.038  20.977  1.00 89.72 196 A 1 
ATOM 1435 C C   . TRP A 0 196 . -42.037  -6.910  20.823  1.00 89.72 196 A 1 
ATOM 1436 C CB  . TRP A 0 196 . -44.266  -5.681  20.924  1.00 89.72 196 A 1 
ATOM 1437 O O   . TRP A 0 196 . -41.329  -6.735  21.817  1.00 89.72 196 A 1 
ATOM 1438 C CG  . TRP A 0 196 . -43.867  -4.836  19.765  1.00 89.72 196 A 1 
ATOM 1439 C CD1 . TRP A 0 196 . -44.360  -4.944  18.514  1.00 89.72 196 A 1 
ATOM 1440 C CD2 . TRP A 0 196 . -42.779  -3.873  19.695  1.00 89.72 196 A 1 
ATOM 1441 C CE2 . TRP A 0 196 . -42.642  -3.475  18.338  1.00 89.72 196 A 1 
ATOM 1442 C CE3 . TRP A 0 196 . -41.844  -3.358  20.618  1.00 89.72 196 A 1 
ATOM 1443 N NE1 . TRP A 0 196 . -43.633  -4.147  17.659  1.00 89.72 196 A 1 
ATOM 1444 C CH2 . TRP A 0 196 . -40.715  -2.107  18.855  1.00 89.72 196 A 1 
ATOM 1445 C CZ2 . TRP A 0 196 . -41.627  -2.625  17.910  1.00 89.72 196 A 1 
ATOM 1446 C CZ3 . TRP A 0 196 . -40.831  -2.474  20.206  1.00 89.72 196 A 1 
ATOM 1447 N N   . GLY A 0 197 . -41.535  -6.958  19.588  1.00 85.99 197 A 1 
ATOM 1448 C CA  . GLY A 0 197 . -40.118  -6.735  19.334  1.00 85.99 197 A 1 
ATOM 1449 C C   . GLY A 0 197 . -39.745  -6.318  17.914  1.00 85.99 197 A 1 
ATOM 1450 O O   . GLY A 0 197 . -40.526  -6.415  16.964  1.00 85.99 197 A 1 
ATOM 1451 N N   . LYS A 0 198 . -38.504  -5.844  17.808  1.00 85.11 198 A 1 
ATOM 1452 C CA  . LYS A 0 198 . -37.746  -5.528  16.594  1.00 85.11 198 A 1 
ATOM 1453 C C   . LYS A 0 198 . -36.433  -6.299  16.634  1.00 85.11 198 A 1 
ATOM 1454 C CB  . LYS A 0 198 . -37.404  -4.030  16.567  1.00 85.11 198 A 1 
ATOM 1455 O O   . LYS A 0 198 . -35.760  -6.221  17.657  1.00 85.11 198 A 1 
ATOM 1456 C CG  . LYS A 0 198 . -38.546  -3.153  16.059  1.00 85.11 198 A 1 
ATOM 1457 C CD  . LYS A 0 198 . -38.172  -1.666  16.176  1.00 85.11 198 A 1 
ATOM 1458 C CE  . LYS A 0 198 . -39.107  -0.740  15.384  1.00 85.11 198 A 1 
ATOM 1459 N NZ  . LYS A 0 198 . -40.432  -0.537  15.987  1.00 85.11 198 A 1 
ATOM 1460 N N   . SER A 0 199 . -36.041  -6.921  15.527  1.00 84.26 199 A 1 
ATOM 1461 C CA  . SER A 0 199 . -34.715  -7.530  15.358  1.00 84.26 199 A 1 
ATOM 1462 C C   . SER A 0 199 . -34.051  -7.123  14.036  1.00 84.26 199 A 1 
ATOM 1463 C CB  . SER A 0 199 . -34.787  -9.055  15.496  1.00 84.26 199 A 1 
ATOM 1464 O O   . SER A 0 199 . -34.718  -6.816  13.041  1.00 84.26 199 A 1 
ATOM 1465 O OG  . SER A 0 199 . -35.692  -9.613  14.562  1.00 84.26 199 A 1 
ATOM 1466 N N   . TYR A 0 200 . -32.718  -7.119  14.029  1.00 80.47 200 A 1 
ATOM 1467 C CA  . TYR A 0 200 . -31.869  -7.006  12.837  1.00 80.47 200 A 1 
ATOM 1468 C C   . TYR A 0 200 . -30.771  -8.075  12.932  1.00 80.47 200 A 1 
ATOM 1469 C CB  . TYR A 0 200 . -31.196  -5.619  12.757  1.00 80.47 200 A 1 
ATOM 1470 O O   . TYR A 0 200 . -29.868  -7.918  13.752  1.00 80.47 200 A 1 
ATOM 1471 C CG  . TYR A 0 200 . -32.065  -4.381  12.612  1.00 80.47 200 A 1 
ATOM 1472 C CD1 . TYR A 0 200 . -32.112  -3.683  11.389  1.00 80.47 200 A 1 
ATOM 1473 C CD2 . TYR A 0 200 . -32.720  -3.857  13.741  1.00 80.47 200 A 1 
ATOM 1474 C CE1 . TYR A 0 200 . -32.789  -2.449  11.304  1.00 80.47 200 A 1 
ATOM 1475 C CE2 . TYR A 0 200 . -33.393  -2.623  13.667  1.00 80.47 200 A 1 
ATOM 1476 O OH  . TYR A 0 200 . -34.059  -0.714  12.379  1.00 80.47 200 A 1 
ATOM 1477 C CZ  . TYR A 0 200 . -33.420  -1.913  12.447  1.00 80.47 200 A 1 
ATOM 1478 N N   . ASP A 0 201 . -30.812  -9.129  12.105  1.00 77.88 201 A 1 
ATOM 1479 C CA  . ASP A 0 201 . -29.859  -10.254 12.226  1.00 77.88 201 A 1 
ATOM 1480 C C   . ASP A 0 201 . -28.398  -9.813  12.020  1.00 77.88 201 A 1 
ATOM 1481 C CB  . ASP A 0 201 . -30.169  -11.356 11.194  1.00 77.88 201 A 1 
ATOM 1482 O O   . ASP A 0 201 . -27.505  -10.144 12.802  1.00 77.88 201 A 1 
ATOM 1483 C CG  . ASP A 0 201 . -31.498  -12.086 11.397  1.00 77.88 201 A 1 
ATOM 1484 O OD1 . ASP A 0 201 . -31.934  -12.248 12.551  1.00 77.88 201 A 1 
ATOM 1485 O OD2 . ASP A 0 201 . -32.102  -12.453 10.361  1.00 77.88 201 A 1 
ATOM 1486 N N   . SER A 0 202 . -28.140  -9.051  10.954  1.00 84.28 202 A 1 
ATOM 1487 C CA  . SER A 0 202 . -26.814  -8.510  10.656  1.00 84.28 202 A 1 
ATOM 1488 C C   . SER A 0 202 . -26.896  -7.219  9.842   1.00 84.28 202 A 1 
ATOM 1489 C CB  . SER A 0 202 . -25.940  -9.560  9.944   1.00 84.28 202 A 1 
ATOM 1490 O O   . SER A 0 202 . -27.772  -7.052  8.983   1.00 84.28 202 A 1 
ATOM 1491 O OG  . SER A 0 202 . -26.192  -9.611  8.551   1.00 84.28 202 A 1 
ATOM 1492 N N   . VAL A 0 203 . -25.949  -6.309  10.084  1.00 85.79 203 A 1 
ATOM 1493 C CA  . VAL A 0 203 . -25.669  -5.156  9.218   1.00 85.79 203 A 1 
ATOM 1494 C C   . VAL A 0 203 . -24.165  -4.994  9.005   1.00 85.79 203 A 1 
ATOM 1495 C CB  . VAL A 0 203 . -26.308  -3.843  9.719   1.00 85.79 203 A 1 
ATOM 1496 O O   . VAL A 0 203 . -23.372  -5.068  9.942   1.00 85.79 203 A 1 
ATOM 1497 C CG1 . VAL A 0 203 . -27.839  -3.895  9.669   1.00 85.79 203 A 1 
ATOM 1498 C CG2 . VAL A 0 203 . -25.902  -3.446  11.141  1.00 85.79 203 A 1 
ATOM 1499 N N   . ASP A 0 204 . -23.764  -4.735  7.761   1.00 90.41 204 A 1 
ATOM 1500 C CA  . ASP A 0 204 . -22.366  -4.567  7.358   1.00 90.41 204 A 1 
ATOM 1501 C C   . ASP A 0 204 . -22.184  -3.325  6.480   1.00 90.41 204 A 1 
ATOM 1502 C CB  . ASP A 0 204 . -21.876  -5.828  6.638   1.00 90.41 204 A 1 
ATOM 1503 O O   . ASP A 0 204 . -22.906  -3.112  5.503   1.00 90.41 204 A 1 
ATOM 1504 C CG  . ASP A 0 204 . -20.464  -5.660  6.075   1.00 90.41 204 A 1 
ATOM 1505 O OD1 . ASP A 0 204 . -20.282  -5.670  4.832   1.00 90.41 204 A 1 
ATOM 1506 O OD2 . ASP A 0 204 . -19.478  -5.613  6.846   1.00 90.41 204 A 1 
ATOM 1507 N N   . ALA A 0 205 . -21.180  -2.513  6.804   1.00 91.20 205 A 1 
ATOM 1508 C CA  . ALA A 0 205 . -20.796  -1.333  6.044   1.00 91.20 205 A 1 
ATOM 1509 C C   . ALA A 0 205 . -19.282  -1.326  5.800   1.00 91.20 205 A 1 
ATOM 1510 C CB  . ALA A 0 205 . -21.279  -0.082  6.786   1.00 91.20 205 A 1 
ATOM 1511 O O   . ALA A 0 205 . -18.485  -1.129  6.720   1.00 91.20 205 A 1 
ATOM 1512 N N   . LYS A 0 206 . -18.882  -1.486  4.535   1.00 95.54 206 A 1 
ATOM 1513 C CA  . LYS A 0 206 . -17.477  -1.488  4.103   1.00 95.54 206 A 1 
ATOM 1514 C C   . LYS A 0 206 . -17.179  -0.296  3.191   1.00 95.54 206 A 1 
ATOM 1515 C CB  . LYS A 0 206 . -17.116  -2.828  3.442   1.00 95.54 206 A 1 
ATOM 1516 O O   . LYS A 0 206 . -17.960  0.028   2.295   1.00 95.54 206 A 1 
ATOM 1517 C CG  . LYS A 0 206 . -17.153  -4.043  4.389   1.00 95.54 206 A 1 
ATOM 1518 C CD  . LYS A 0 206 . -17.041  -5.341  3.569   1.00 95.54 206 A 1 
ATOM 1519 C CE  . LYS A 0 206 . -16.803  -6.613  4.398   1.00 95.54 206 A 1 
ATOM 1520 N NZ  . LYS A 0 206 . -18.001  -7.005  5.169   1.00 95.54 206 A 1 
ATOM 1521 N N   . SER A 0 207 . -16.028  0.339   3.396   1.00 96.50 207 A 1 
ATOM 1522 C CA  . SER A 0 207 . -15.478  1.411   2.560   1.00 96.50 207 A 1 
ATOM 1523 C C   . SER A 0 207 . -14.038  1.076   2.194   1.00 96.50 207 A 1 
ATOM 1524 C CB  . SER A 0 207 . -15.546  2.760   3.287   1.00 96.50 207 A 1 
ATOM 1525 O O   . SER A 0 207 . -13.243  0.742   3.070   1.00 96.50 207 A 1 
ATOM 1526 O OG  . SER A 0 207 . -15.301  3.861   2.419   1.00 96.50 207 A 1 
ATOM 1527 N N   . TYR A 0 208 . -13.707  1.204   0.914   1.00 94.88 208 A 1 
ATOM 1528 C CA  . TYR A 0 208 . -12.373  0.997   0.365   1.00 94.88 208 A 1 
ATOM 1529 C C   . TYR A 0 208 . -11.966  2.243   -0.418  1.00 94.88 208 A 1 
ATOM 1530 C CB  . TYR A 0 208 . -12.353  -0.247  -0.532  1.00 94.88 208 A 1 
ATOM 1531 O O   . TYR A 0 208 . -12.578  2.577   -1.435  1.00 94.88 208 A 1 
ATOM 1532 C CG  . TYR A 0 208 . -12.738  -1.536  0.166   1.00 94.88 208 A 1 
ATOM 1533 C CD1 . TYR A 0 208 . -11.761  -2.269  0.865   1.00 94.88 208 A 1 
ATOM 1534 C CD2 . TYR A 0 208 . -14.068  -2.002  0.114   1.00 94.88 208 A 1 
ATOM 1535 C CE1 . TYR A 0 208 . -12.105  -3.475  1.504   1.00 94.88 208 A 1 
ATOM 1536 C CE2 . TYR A 0 208 . -14.416  -3.209  0.748   1.00 94.88 208 A 1 
ATOM 1537 O OH  . TYR A 0 208 . -13.763  -5.119  2.047   1.00 94.88 208 A 1 
ATOM 1538 C CZ  . TYR A 0 208 . -13.434  -3.948  1.442   1.00 94.88 208 A 1 
ATOM 1539 N N   . ASP A 0 209 . -10.935  2.918   0.063   1.00 95.84 209 A 1 
ATOM 1540 C CA  . ASP A 0 209 . -10.256  4.012   -0.611  1.00 95.84 209 A 1 
ATOM 1541 C C   . ASP A 0 209 . -8.875   3.525   -1.061  1.00 95.84 209 A 1 
ATOM 1542 C CB  . ASP A 0 209 . -10.190  5.234   0.314   1.00 95.84 209 A 1 
ATOM 1543 O O   . ASP A 0 209 . -8.180   2.827   -0.325  1.00 95.84 209 A 1 
ATOM 1544 C CG  . ASP A 0 209 . -11.522  5.986   0.338   1.00 95.84 209 A 1 
ATOM 1545 O OD1 . ASP A 0 209 . -11.745  6.787   -0.601  1.00 95.84 209 A 1 
ATOM 1546 O OD2 . ASP A 0 209 . -12.355  5.772   1.254   1.00 95.84 209 A 1 
ATOM 1547 N N   . GLY A 0 210 . -8.485   3.867   -2.283  1.00 96.18 210 A 1 
ATOM 1548 C CA  . GLY A 0 210 . -7.189   3.507   -2.848  1.00 96.18 210 A 1 
ATOM 1549 C C   . GLY A 0 210 . -6.683   4.615   -3.756  1.00 96.18 210 A 1 
ATOM 1550 O O   . GLY A 0 210 . -7.403   5.035   -4.661  1.00 96.18 210 A 1 
ATOM 1551 N N   . GLU A 0 211 . -5.465   5.080   -3.517  1.00 97.11 211 A 1 
ATOM 1552 C CA  . GLU A 0 211 . -4.738   6.029   -4.356  1.00 97.11 211 A 1 
ATOM 1553 C C   . GLU A 0 211 . -3.432   5.388   -4.801  1.00 97.11 211 A 1 
ATOM 1554 C CB  . GLU A 0 211 . -4.453   7.341   -3.607  1.00 97.11 211 A 1 
ATOM 1555 O O   . GLU A 0 211 . -2.718   4.826   -3.975  1.00 97.11 211 A 1 
ATOM 1556 C CG  . GLU A 0 211 . -5.756   8.065   -3.258  1.00 97.11 211 A 1 
ATOM 1557 C CD  . GLU A 0 211 . -5.550   9.500   -2.767  1.00 97.11 211 A 1 
ATOM 1558 O OE1 . GLU A 0 211 . -6.314   9.913   -1.861  1.00 97.11 211 A 1 
ATOM 1559 O OE2 . GLU A 0 211 . -4.813   10.270  -3.419  1.00 97.11 211 A 1 
ATOM 1560 N N   . TRP A 0 212 . -3.120   5.480   -6.089  1.00 96.89 212 A 1 
ATOM 1561 C CA  . TRP A 0 212 . -1.870   4.977   -6.641  1.00 96.89 212 A 1 
ATOM 1562 C C   . TRP A 0 212 . -1.256   5.983   -7.605  1.00 96.89 212 A 1 
ATOM 1563 C CB  . TRP A 0 212 . -2.069   3.606   -7.292  1.00 96.89 212 A 1 
ATOM 1564 O O   . TRP A 0 212 . -1.954   6.690   -8.340  1.00 96.89 212 A 1 
ATOM 1565 C CG  . TRP A 0 212 . -2.996   3.550   -8.465  1.00 96.89 212 A 1 
ATOM 1566 C CD1 . TRP A 0 212 . -2.634   3.704   -9.757  1.00 96.89 212 A 1 
ATOM 1567 C CD2 . TRP A 0 212 . -4.429   3.283   -8.475  1.00 96.89 212 A 1 
ATOM 1568 C CE2 . TRP A 0 212 . -4.869   3.254   -9.831  1.00 96.89 212 A 1 
ATOM 1569 C CE3 . TRP A 0 212 . -5.398   3.043   -7.477  1.00 96.89 212 A 1 
ATOM 1570 N NE1 . TRP A 0 212 . -3.737   3.536   -10.570 1.00 96.89 212 A 1 
ATOM 1571 C CH2 . TRP A 0 212 . -7.142   2.743   -9.161  1.00 96.89 212 A 1 
ATOM 1572 C CZ2 . TRP A 0 212 . -6.205   2.995   -10.179 1.00 96.89 212 A 1 
ATOM 1573 C CZ3 . TRP A 0 212 . -6.739   2.772   -7.812  1.00 96.89 212 A 1 
ATOM 1574 N N   . TYR A 0 213 . 0.067    6.030   -7.607  1.00 98.23 213 A 1 
ATOM 1575 C CA  . TYR A 0 213 . 0.886    6.833   -8.497  1.00 98.23 213 A 1 
ATOM 1576 C C   . TYR A 0 213 . 2.042    5.977   -9.002  1.00 98.23 213 A 1 
ATOM 1577 C CB  . TYR A 0 213 . 1.393    8.066   -7.744  1.00 98.23 213 A 1 
ATOM 1578 O O   . TYR A 0 213 . 2.722    5.331   -8.208  1.00 98.23 213 A 1 
ATOM 1579 C CG  . TYR A 0 213 . 2.405    8.884   -8.518  1.00 98.23 213 A 1 
ATOM 1580 C CD1 . TYR A 0 213 . 3.785    8.690   -8.302  1.00 98.23 213 A 1 
ATOM 1581 C CD2 . TYR A 0 213 . 1.966    9.816   -9.477  1.00 98.23 213 A 1 
ATOM 1582 C CE1 . TYR A 0 213 . 4.724    9.450   -9.025  1.00 98.23 213 A 1 
ATOM 1583 C CE2 . TYR A 0 213 . 2.903    10.579  -10.198 1.00 98.23 213 A 1 
ATOM 1584 O OH  . TYR A 0 213 . 5.190    11.155  -10.643 1.00 98.23 213 A 1 
ATOM 1585 C CZ  . TYR A 0 213 . 4.283    10.405  -9.965  1.00 98.23 213 A 1 
ATOM 1586 N N   . ALA A 0 214 . 2.279    5.991   -10.311 1.00 98.06 214 A 1 
ATOM 1587 C CA  . ALA A 0 214 . 3.430    5.336   -10.914 1.00 98.06 214 A 1 
ATOM 1588 C C   . ALA A 0 214 . 4.021    6.213   -12.020 1.00 98.06 214 A 1 
ATOM 1589 C CB  . ALA A 0 214 . 3.029    3.944   -11.420 1.00 98.06 214 A 1 
ATOM 1590 O O   . ALA A 0 214 . 3.298    6.638   -12.928 1.00 98.06 214 A 1 
ATOM 1591 N N   . ARG A 0 215 . 5.333    6.446   -11.949 1.00 98.15 215 A 1 
ATOM 1592 C CA  . ARG A 0 215 . 6.143    7.136   -12.955 1.00 98.15 215 A 1 
ATOM 1593 C C   . ARG A 0 215 . 7.321    6.249   -13.344 1.00 98.15 215 A 1 
ATOM 1594 C CB  . ARG A 0 215 . 6.608    8.497   -12.406 1.00 98.15 215 A 1 
ATOM 1595 O O   . ARG A 0 215 . 8.020    5.761   -12.465 1.00 98.15 215 A 1 
ATOM 1596 C CG  . ARG A 0 215 . 7.419    9.305   -13.436 1.00 98.15 215 A 1 
ATOM 1597 C CD  . ARG A 0 215 . 7.948    10.635  -12.881 1.00 98.15 215 A 1 
ATOM 1598 N NE  . ARG A 0 215 . 9.041    10.455  -11.897 1.00 98.15 215 A 1 
ATOM 1599 N NH1 . ARG A 0 215 . 7.926    11.047  -9.964  1.00 98.15 215 A 1 
ATOM 1600 N NH2 . ARG A 0 215 . 10.092   10.647  -9.895  1.00 98.15 215 A 1 
ATOM 1601 C CZ  . ARG A 0 215 . 9.009    10.711  -10.602 1.00 98.15 215 A 1 
ATOM 1602 N N   . SER A 0 216 . 7.556    6.087   -14.640 1.00 98.12 216 A 1 
ATOM 1603 C CA  . SER A 0 216 . 8.783    5.504   -15.187 1.00 98.12 216 A 1 
ATOM 1604 C C   . SER A 0 216 . 9.370    6.484   -16.200 1.00 98.12 216 A 1 
ATOM 1605 C CB  . SER A 0 216 . 8.508    4.126   -15.793 1.00 98.12 216 A 1 
ATOM 1606 O O   . SER A 0 216 . 8.669    6.921   -17.120 1.00 98.12 216 A 1 
ATOM 1607 O OG  . SER A 0 216 . 9.700    3.484   -16.195 1.00 98.12 216 A 1 
ATOM 1608 N N   . VAL A 0 217 . 10.626   6.866   -15.982 1.00 97.86 217 A 1 
ATOM 1609 C CA  . VAL A 0 217 . 11.440   7.729   -16.845 1.00 97.86 217 A 1 
ATOM 1610 C C   . VAL A 0 217 . 12.562   6.883   -17.432 1.00 97.86 217 A 1 
ATOM 1611 C CB  . VAL A 0 217 . 12.045   8.913   -16.056 1.00 97.86 217 A 1 
ATOM 1612 O O   . VAL A 0 217 . 13.192   6.129   -16.690 1.00 97.86 217 A 1 
ATOM 1613 C CG1 . VAL A 0 217 . 12.909   9.826   -16.938 1.00 97.86 217 A 1 
ATOM 1614 C CG2 . VAL A 0 217 . 10.953   9.776   -15.407 1.00 97.86 217 A 1 
ATOM 1615 N N   . ARG A 0 218 . 12.830   7.048   -18.729 1.00 96.64 218 A 1 
ATOM 1616 C CA  . ARG A 0 218 . 14.083   6.649   -19.381 1.00 96.64 218 A 1 
ATOM 1617 C C   . ARG A 0 218 . 14.622   7.815   -20.194 1.00 96.64 218 A 1 
ATOM 1618 C CB  . ARG A 0 218 . 13.925   5.438   -20.297 1.00 96.64 218 A 1 
ATOM 1619 O O   . ARG A 0 218 . 13.818   8.493   -20.842 1.00 96.64 218 A 1 
ATOM 1620 C CG  . ARG A 0 218 . 13.192   4.285   -19.623 1.00 96.64 218 A 1 
ATOM 1621 C CD  . ARG A 0 218 . 13.147   3.125   -20.604 1.00 96.64 218 A 1 
ATOM 1622 N NE  . ARG A 0 218 . 12.454   1.976   -19.998 1.00 96.64 218 A 1 
ATOM 1623 N NH1 . ARG A 0 218 . 13.774   0.365   -20.954 1.00 96.64 218 A 1 
ATOM 1624 N NH2 . ARG A 0 218 . 12.128   -0.220  -19.548 1.00 96.64 218 A 1 
ATOM 1625 C CZ  . ARG A 0 218 . 12.788   0.715   -20.174 1.00 96.64 218 A 1 
ATOM 1626 N N   . ALA A 0 219 . 15.914   8.072   -20.102 1.00 94.61 219 A 1 
ATOM 1627 C CA  . ALA A 0 219 . 16.616   9.065   -20.891 1.00 94.61 219 A 1 
ATOM 1628 C C   . ALA A 0 219 . 17.948   8.463   -21.335 1.00 94.61 219 A 1 
ATOM 1629 C CB  . ALA A 0 219 . 16.800   10.342  -20.063 1.00 94.61 219 A 1 
ATOM 1630 O O   . ALA A 0 219 . 18.754   8.092   -20.484 1.00 94.61 219 A 1 
ATOM 1631 N N   . ASP A 0 220 . 18.130   8.397   -22.647 1.00 92.38 220 A 1 
ATOM 1632 C CA  . ASP A 0 220 . 19.109   7.546   -23.309 1.00 92.38 220 A 1 
ATOM 1633 C C   . ASP A 0 220 . 19.918   8.510   -24.230 1.00 92.38 220 A 1 
ATOM 1634 C CB  . ASP A 0 220 . 18.347   6.389   -24.043 1.00 92.38 220 A 1 
ATOM 1635 O O   . ASP A 0 220 . 19.318   9.170   -25.087 1.00 92.38 220 A 1 
ATOM 1636 C CG  . ASP A 0 220 . 17.058   5.761   -23.398 1.00 92.38 220 A 1 
ATOM 1637 O OD1 . ASP A 0 220 . 16.725   5.961   -22.201 1.00 92.38 220 A 1 
ATOM 1638 O OD2 . ASP A 0 220 . 16.260   5.138   -24.148 1.00 92.38 220 A 1 
ATOM 1639 N N   . ASP A 0 221 . 21.221   8.741   -23.976 1.00 91.02 221 A 1 
ATOM 1640 C CA  . ASP A 0 221 . 22.023   9.870   -24.537 1.00 91.02 221 A 1 
ATOM 1641 C C   . ASP A 0 221 . 23.362   9.424   -25.167 1.00 91.02 221 A 1 
ATOM 1642 C CB  . ASP A 0 221 . 22.180   10.971  -23.460 1.00 91.02 221 A 1 
ATOM 1643 O O   . ASP A 0 221 . 24.450   9.739   -24.669 1.00 91.02 221 A 1 
ATOM 1644 C CG  . ASP A 0 221 . 22.815   12.320  -23.865 1.00 91.02 221 A 1 
ATOM 1645 O OD1 . ASP A 0 221 . 23.533   12.520  -24.871 1.00 91.02 221 A 1 
ATOM 1646 O OD2 . ASP A 0 221 . 22.561   13.326  -23.155 1.00 91.02 221 A 1 
ATOM 1647 N N   . ASP A 0 222 . 23.251   8.710   -26.290 1.00 90.29 222 A 1 
ATOM 1648 C CA  . ASP A 0 222 . 24.349   8.239   -27.141 1.00 90.29 222 A 1 
ATOM 1649 C C   . ASP A 0 222 . 25.199   9.374   -27.731 1.00 90.29 222 A 1 
ATOM 1650 C CB  . ASP A 0 222 . 23.769   7.450   -28.324 1.00 90.29 222 A 1 
ATOM 1651 O O   . ASP A 0 222 . 24.687   10.308  -28.356 1.00 90.29 222 A 1 
ATOM 1652 C CG  . ASP A 0 222 . 23.370   6.027   -27.954 1.00 90.29 222 A 1 
ATOM 1653 O OD1 . ASP A 0 222 . 24.309   5.260   -27.656 1.00 90.29 222 A 1 
ATOM 1654 O OD2 . ASP A 0 222 . 22.162   5.718   -28.067 1.00 90.29 222 A 1 
ATOM 1655 N N   . GLN A 0 223 . 26.526   9.263   -27.625 1.00 88.14 223 A 1 
ATOM 1656 C CA  . GLN A 0 223 . 27.504   10.159  -28.252 1.00 88.14 223 A 1 
ATOM 1657 C C   . GLN A 0 223 . 28.655   9.352   -28.858 1.00 88.14 223 A 1 
ATOM 1658 C CB  . GLN A 0 223 . 28.032   11.160  -27.206 1.00 88.14 223 A 1 
ATOM 1659 O O   . GLN A 0 223 . 29.232   8.499   -28.192 1.00 88.14 223 A 1 
ATOM 1660 C CG  . GLN A 0 223 . 26.975   12.222  -26.870 1.00 88.14 223 A 1 
ATOM 1661 C CD  . GLN A 0 223 . 27.257   12.982  -25.584 1.00 88.14 223 A 1 
ATOM 1662 N NE2 . GLN A 0 223 . 26.320   13.003  -24.659 1.00 88.14 223 A 1 
ATOM 1663 O OE1 . GLN A 0 223 . 28.288   13.610  -25.386 1.00 88.14 223 A 1 
ATOM 1664 N N   . TRP A 0 224 . 29.038   9.643   -30.103 1.00 83.73 224 A 1 
ATOM 1665 C CA  . TRP A 0 224 . 30.126   8.923   -30.776 1.00 83.73 224 A 1 
ATOM 1666 C C   . TRP A 0 224 . 30.883   9.790   -31.783 1.00 83.73 224 A 1 
ATOM 1667 C CB  . TRP A 0 224 . 29.579   7.655   -31.446 1.00 83.73 224 A 1 
ATOM 1668 O O   . TRP A 0 224 . 30.333   10.732  -32.356 1.00 83.73 224 A 1 
ATOM 1669 C CG  . TRP A 0 224 . 28.557   7.883   -32.519 1.00 83.73 224 A 1 
ATOM 1670 C CD1 . TRP A 0 224 . 27.220   7.935   -32.328 1.00 83.73 224 A 1 
ATOM 1671 C CD2 . TRP A 0 224 . 28.766   8.082   -33.951 1.00 83.73 224 A 1 
ATOM 1672 C CE2 . TRP A 0 224 . 27.492   8.259   -34.571 1.00 83.73 224 A 1 
ATOM 1673 C CE3 . TRP A 0 224 . 29.902   8.112   -34.789 1.00 83.73 224 A 1 
ATOM 1674 N NE1 . TRP A 0 224 . 26.584   8.154   -33.533 1.00 83.73 224 A 1 
ATOM 1675 C CH2 . TRP A 0 224 . 28.511   8.495   -36.759 1.00 83.73 224 A 1 
ATOM 1676 C CZ2 . TRP A 0 224 . 27.357   8.474   -35.953 1.00 83.73 224 A 1 
ATOM 1677 C CZ3 . TRP A 0 224 . 29.778   8.309   -36.177 1.00 83.73 224 A 1 
ATOM 1678 N N   . ALA A 0 225 . 32.149   9.451   -32.006 1.00 79.66 225 A 1 
ATOM 1679 C CA  . ALA A 0 225 . 33.018   9.998   -33.036 1.00 79.66 225 A 1 
ATOM 1680 C C   . ALA A 0 225 . 33.785   8.864   -33.732 1.00 79.66 225 A 1 
ATOM 1681 C CB  . ALA A 0 225 . 33.981   11.012  -32.405 1.00 79.66 225 A 1 
ATOM 1682 O O   . ALA A 0 225 . 34.229   7.922   -33.077 1.00 79.66 225 A 1 
ATOM 1683 N N   . GLU A 0 226 . 33.955   8.991   -35.043 1.00 78.15 226 A 1 
ATOM 1684 C CA  . GLU A 0 226 . 34.882   8.204   -35.857 1.00 78.15 226 A 1 
ATOM 1685 C C   . GLU A 0 226 . 35.698   9.194   -36.693 1.00 78.15 226 A 1 
ATOM 1686 C CB  . GLU A 0 226 . 34.134   7.259   -36.825 1.00 78.15 226 A 1 
ATOM 1687 O O   . GLU A 0 226 . 35.115   10.066  -37.346 1.00 78.15 226 A 1 
ATOM 1688 C CG  . GLU A 0 226 . 33.271   6.152   -36.194 1.00 78.15 226 A 1 
ATOM 1689 C CD  . GLU A 0 226 . 32.556   5.273   -37.250 1.00 78.15 226 A 1 
ATOM 1690 O OE1 . GLU A 0 226 . 32.141   4.142   -36.906 1.00 78.15 226 A 1 
ATOM 1691 O OE2 . GLU A 0 226 . 32.404   5.704   -38.421 1.00 78.15 226 A 1 
ATOM 1692 N N   . ASP A 0 227 . 37.016   9.045   -36.737 1.00 76.32 227 A 1 
ATOM 1693 C CA  . ASP A 0 227 . 37.846   9.686   -37.751 1.00 76.32 227 A 1 
ATOM 1694 C C   . ASP A 0 227 . 38.631   8.643   -38.554 1.00 76.32 227 A 1 
ATOM 1695 C CB  . ASP A 0 227 . 38.679   10.838  -37.171 1.00 76.32 227 A 1 
ATOM 1696 O O   . ASP A 0 227 . 38.898   7.527   -38.111 1.00 76.32 227 A 1 
ATOM 1697 C CG  . ASP A 0 227 . 39.671   10.426  -36.086 1.00 76.32 227 A 1 
ATOM 1698 O OD1 . ASP A 0 227 . 39.477   10.893  -34.938 1.00 76.32 227 A 1 
ATOM 1699 O OD2 . ASP A 0 227 . 40.651   9.742   -36.458 1.00 76.32 227 A 1 
ATOM 1700 N N   . TYR A 0 228 . 38.896   8.953   -39.823 1.00 78.29 228 A 1 
ATOM 1701 C CA  . TYR A 0 228 . 39.669   8.077   -40.696 1.00 78.29 228 A 1 
ATOM 1702 C C   . TYR A 0 228 . 40.588   8.880   -41.603 1.00 78.29 228 A 1 
ATOM 1703 C CB  . TYR A 0 228 . 38.748   7.157   -41.513 1.00 78.29 228 A 1 
ATOM 1704 O O   . TYR A 0 228 . 40.161   9.410   -42.638 1.00 78.29 228 A 1 
ATOM 1705 C CG  . TYR A 0 228 . 39.529   6.142   -42.332 1.00 78.29 228 A 1 
ATOM 1706 C CD1 . TYR A 0 228 . 39.513   6.164   -43.741 1.00 78.29 228 A 1 
ATOM 1707 C CD2 . TYR A 0 228 . 40.357   5.228   -41.662 1.00 78.29 228 A 1 
ATOM 1708 C CE1 . TYR A 0 228 . 40.319   5.264   -44.471 1.00 78.29 228 A 1 
ATOM 1709 C CE2 . TYR A 0 228 . 41.174   4.338   -42.376 1.00 78.29 228 A 1 
ATOM 1710 O OH  . TYR A 0 228 . 41.979   3.507   -44.464 1.00 78.29 228 A 1 
ATOM 1711 C CZ  . TYR A 0 228 . 41.160   4.359   -43.784 1.00 78.29 228 A 1 
ATOM 1712 N N   . ASP A 0 229 . 41.864   8.920   -41.236 1.00 75.53 229 A 1 
ATOM 1713 C CA  . ASP A 0 229 . 42.901   9.541   -42.043 1.00 75.53 229 A 1 
ATOM 1714 C C   . ASP A 0 229 . 43.640   8.483   -42.880 1.00 75.53 229 A 1 
ATOM 1715 C CB  . ASP A 0 229 . 43.793   10.462  -41.186 1.00 75.53 229 A 1 
ATOM 1716 O O   . ASP A 0 229 . 43.774   7.301   -42.538 1.00 75.53 229 A 1 
ATOM 1717 C CG  . ASP A 0 229 . 44.241   11.732  -41.927 1.00 75.53 229 A 1 
ATOM 1718 O OD1 . ASP A 0 229 . 44.196   11.738  -43.188 1.00 75.53 229 A 1 
ATOM 1719 O OD2 . ASP A 0 229 . 44.700   12.691  -41.264 1.00 75.53 229 A 1 
ATOM 1720 N N   . LYS A 0 230 . 44.060   8.873   -44.084 1.00 69.79 230 A 1 
ATOM 1721 C CA  . LYS A 0 230 . 44.715   7.940   -45.009 1.00 69.79 230 A 1 
ATOM 1722 C C   . LYS A 0 230 . 45.669   8.634   -45.964 1.00 69.79 230 A 1 
ATOM 1723 C CB  . LYS A 0 230 . 43.656   7.092   -45.739 1.00 69.79 230 A 1 
ATOM 1724 O O   . LYS A 0 230 . 45.311   9.015   -47.083 1.00 69.79 230 A 1 
ATOM 1725 C CG  . LYS A 0 230 . 44.321   5.854   -46.353 1.00 69.79 230 A 1 
ATOM 1726 C CD  . LYS A 0 230 . 43.847   5.538   -47.777 1.00 69.79 230 A 1 
ATOM 1727 C CE  . LYS A 0 230 . 44.837   4.569   -48.435 1.00 69.79 230 A 1 
ATOM 1728 N NZ  . LYS A 0 230 . 46.147   5.237   -48.644 1.00 69.79 230 A 1 
ATOM 1729 N N   . TYR A 0 231 . 46.940   8.686   -45.582 1.00 67.00 231 A 1 
ATOM 1730 C CA  . TYR A 0 231 . 48.002   9.308   -46.370 1.00 67.00 231 A 1 
ATOM 1731 C C   . TYR A 0 231 . 48.776   8.314   -47.261 1.00 67.00 231 A 1 
ATOM 1732 C CB  . TYR A 0 231 . 48.912   10.120  -45.436 1.00 67.00 231 A 1 
ATOM 1733 O O   . TYR A 0 231 . 49.464   7.403   -46.799 1.00 67.00 231 A 1 
ATOM 1734 C CG  . TYR A 0 231 . 49.523   9.342   -44.284 1.00 67.00 231 A 1 
ATOM 1735 C CD1 . TYR A 0 231 . 48.835   9.245   -43.059 1.00 67.00 231 A 1 
ATOM 1736 C CD2 . TYR A 0 231 . 50.778   8.713   -44.429 1.00 67.00 231 A 1 
ATOM 1737 C CE1 . TYR A 0 231 . 49.394   8.515   -41.997 1.00 67.00 231 A 1 
ATOM 1738 C CE2 . TYR A 0 231 . 51.328   7.971   -43.362 1.00 67.00 231 A 1 
ATOM 1739 O OH  . TYR A 0 231 . 51.147   7.134   -41.122 1.00 67.00 231 A 1 
ATOM 1740 C CZ  . TYR A 0 231 . 50.627   7.866   -42.141 1.00 67.00 231 A 1 
ATOM 1741 N N   . ASP A 0 232 . 48.767   8.536   -48.580 1.00 62.66 232 A 1 
ATOM 1742 C CA  . ASP A 0 232 . 49.770   7.973   -49.496 1.00 62.66 232 A 1 
ATOM 1743 C C   . ASP A 0 232 . 50.839   9.037   -49.808 1.00 62.66 232 A 1 
ATOM 1744 C CB  . ASP A 0 232 . 49.122   7.459   -50.794 1.00 62.66 232 A 1 
ATOM 1745 O O   . ASP A 0 232 . 50.629   9.896   -50.670 1.00 62.66 232 A 1 
ATOM 1746 C CG  . ASP A 0 232 . 48.197   6.258   -50.599 1.00 62.66 232 A 1 
ATOM 1747 O OD1 . ASP A 0 232 . 48.645   5.212   -50.075 1.00 62.66 232 A 1 
ATOM 1748 O OD2 . ASP A 0 232 . 47.012   6.347   -50.989 1.00 62.66 232 A 1 
ATOM 1749 N N   . ALA A 0 233 . 52.012   8.991   -49.159 1.00 54.97 233 A 1 
ATOM 1750 C CA  . ALA A 0 233 . 53.097   9.953   -49.401 1.00 54.97 233 A 1 
ATOM 1751 C C   . ALA A 0 233 . 53.856   9.667   -50.719 1.00 54.97 233 A 1 
ATOM 1752 C CB  . ALA A 0 233 . 54.008   10.056  -48.168 1.00 54.97 233 A 1 
ATOM 1753 O O   . ALA A 0 233 . 55.019   9.255   -50.740 1.00 54.97 233 A 1 
ATOM 1754 N N   . GLY A 0 234 . 53.179   9.878   -51.850 1.00 49.61 234 A 1 
ATOM 1755 C CA  . GLY A 0 234 . 53.707   9.678   -53.198 1.00 49.61 234 A 1 
ATOM 1756 C C   . GLY A 0 234 . 54.599   10.820  -53.702 1.00 49.61 234 A 1 
ATOM 1757 O O   . GLY A 0 234 . 54.110   11.744  -54.349 1.00 49.61 234 A 1 
ATOM 1758 N N   . ASP A 0 235 . 55.915   10.704  -53.487 1.00 45.62 235 A 1 
ATOM 1759 C CA  . ASP A 0 235 . 56.979   11.463  -54.183 1.00 45.62 235 A 1 
ATOM 1760 C C   . ASP A 0 235 . 56.816   13.008  -54.195 1.00 45.62 235 A 1 
ATOM 1761 C CB  . ASP A 0 235 . 57.221   10.881  -55.599 1.00 45.62 235 A 1 
ATOM 1762 O O   . ASP A 0 235 . 57.033   13.665  -55.219 1.00 45.62 235 A 1 
ATOM 1763 C CG  . ASP A 0 235 . 57.912   9.512   -55.647 1.00 45.62 235 A 1 
ATOM 1764 O OD1 . ASP A 0 235 . 58.834   9.282   -54.832 1.00 45.62 235 A 1 
ATOM 1765 O OD2 . ASP A 0 235 . 57.601   8.741   -56.588 1.00 45.62 235 A 1 
ATOM 1766 N N   . ALA A 0 236 . 56.471   13.625  -53.057 1.00 39.82 236 A 1 
ATOM 1767 C CA  . ALA A 0 236 . 56.319   15.085  -52.962 1.00 39.82 236 A 1 
ATOM 1768 C C   . ALA A 0 236 . 57.636   15.866  -53.204 1.00 39.82 236 A 1 
ATOM 1769 C CB  . ALA A 0 236 . 55.701   15.421  -51.599 1.00 39.82 236 A 1 
ATOM 1770 O O   . ALA A 0 236 . 57.634   16.905  -53.870 1.00 39.82 236 A 1 
ATOM 1771 N N   . ASP A 0 237 . 58.778   15.349  -52.733 1.00 39.39 237 A 1 
ATOM 1772 C CA  . ASP A 0 237 . 60.066   16.066  -52.704 1.00 39.39 237 A 1 
ATOM 1773 C C   . ASP A 0 237 . 60.893   15.991  -54.004 1.00 39.39 237 A 1 
ATOM 1774 C CB  . ASP A 0 237 . 60.846   15.729  -51.416 1.00 39.39 237 A 1 
ATOM 1775 O O   . ASP A 0 237 . 62.113   15.825  -54.021 1.00 39.39 237 A 1 
ATOM 1776 C CG  . ASP A 0 237 . 60.588   16.736  -50.290 1.00 39.39 237 A 1 
ATOM 1777 O OD1 . ASP A 0 237 . 60.412   17.936  -50.609 1.00 39.39 237 A 1 
ATOM 1778 O OD2 . ASP A 0 237 . 60.638   16.299  -49.123 1.00 39.39 237 A 1 
ATOM 1779 N N   . SER A 0 238 . 60.234   16.232  -55.139 1.00 35.91 238 A 1 
ATOM 1780 C CA  . SER A 0 238 . 60.913   16.629  -56.383 1.00 35.91 238 A 1 
ATOM 1781 C C   . SER A 0 238 . 61.039   18.155  -56.525 1.00 35.91 238 A 1 
ATOM 1782 C CB  . SER A 0 238 . 60.312   15.930  -57.603 1.00 35.91 238 A 1 
ATOM 1783 O O   . SER A 0 238 . 61.001   18.692  -57.635 1.00 35.91 238 A 1 
ATOM 1784 O OG  . SER A 0 238 . 60.701   14.570  -57.588 1.00 35.91 238 A 1 
ATOM 1785 N N   . TYR A 0 239 . 61.288   18.875  -55.420 1.00 33.65 239 A 1 
ATOM 1786 C CA  . TYR A 0 239 . 61.622   20.312  -55.436 1.00 33.65 239 A 1 
ATOM 1787 C C   . TYR A 0 239 . 63.038   20.615  -55.986 1.00 33.65 239 A 1 
ATOM 1788 C CB  . TYR A 0 239 . 61.314   20.980  -54.083 1.00 33.65 239 A 1 
ATOM 1789 O O   . TYR A 0 239 . 63.568   21.716  -55.860 1.00 33.65 239 A 1 
ATOM 1790 C CG  . TYR A 0 239 . 60.824   22.413  -54.239 1.00 33.65 239 A 1 
ATOM 1791 C CD1 . TYR A 0 239 . 61.723   23.496  -54.163 1.00 33.65 239 A 1 
ATOM 1792 C CD2 . TYR A 0 239 . 59.459   22.657  -54.492 1.00 33.65 239 A 1 
ATOM 1793 C CE1 . TYR A 0 239 . 61.266   24.816  -54.344 1.00 33.65 239 A 1 
ATOM 1794 C CE2 . TYR A 0 239 . 58.997   23.974  -54.681 1.00 33.65 239 A 1 
ATOM 1795 O OH  . TYR A 0 239 . 59.451   26.325  -54.792 1.00 33.65 239 A 1 
ATOM 1796 C CZ  . TYR A 0 239 . 59.899   25.055  -54.606 1.00 33.65 239 A 1 
ATOM 1797 N N   . GLY A 0 240 . 63.636   19.662  -56.705 1.00 33.40 240 A 1 
ATOM 1798 C CA  . GLY A 0 240 . 64.801   19.846  -57.570 1.00 33.40 240 A 1 
ATOM 1799 C C   . GLY A 0 240 . 64.463   20.447  -58.940 1.00 33.40 240 A 1 
ATOM 1800 O O   . GLY A 0 240 . 65.104   20.086  -59.930 1.00 33.40 240 A 1 
ATOM 1801 N N   . LYS A 0 241 . 63.459   21.336  -59.040 1.00 35.74 241 A 1 
ATOM 1802 C CA  . LYS A 0 241 . 63.182   22.074  -60.286 1.00 35.74 241 A 1 
ATOM 1803 C C   . LYS A 0 241 . 64.447   22.826  -60.688 1.00 35.74 241 A 1 
ATOM 1804 C CB  . LYS A 0 241 . 61.996   23.050  -60.141 1.00 35.74 241 A 1 
ATOM 1805 O O   . LYS A 0 241 . 64.860   23.752  -59.992 1.00 35.74 241 A 1 
ATOM 1806 C CG  . LYS A 0 241 . 60.655   22.379  -60.477 1.00 35.74 241 A 1 
ATOM 1807 C CD  . LYS A 0 241 . 59.484   23.373  -60.411 1.00 35.74 241 A 1 
ATOM 1808 C CE  . LYS A 0 241 . 58.180   22.661  -60.799 1.00 35.74 241 A 1 
ATOM 1809 N NZ  . LYS A 0 241 . 56.979   23.495  -60.533 1.00 35.74 241 A 1 
ATOM 1810 N N   . ALA A 0 242 . 65.045   22.418  -61.810 1.00 35.76 242 A 1 
ATOM 1811 C CA  . ALA A 0 242 . 66.234   23.047  -62.371 1.00 35.76 242 A 1 
ATOM 1812 C C   . ALA A 0 242 . 66.029   24.564  -62.396 1.00 35.76 242 A 1 
ATOM 1813 C CB  . ALA A 0 242 . 66.486   22.481  -63.774 1.00 35.76 242 A 1 
ATOM 1814 O O   . ALA A 0 242 . 65.105   25.042  -63.060 1.00 35.76 242 A 1 
ATOM 1815 N N   . ALA A 0 243 . 66.843   25.284  -61.614 1.00 29.34 243 A 1 
ATOM 1816 C CA  . ALA A 0 243 . 66.639   26.700  -61.349 1.00 29.34 243 A 1 
ATOM 1817 C C   . ALA A 0 243 . 66.459   27.432  -62.677 1.00 29.34 243 A 1 
ATOM 1818 C CB  . ALA A 0 243 . 67.826   27.247  -60.545 1.00 29.34 243 A 1 
ATOM 1819 O O   . ALA A 0 243 . 67.350   27.397  -63.530 1.00 29.34 243 A 1 
ATOM 1820 N N   . SER A 0 244 . 65.282   28.037  -62.867 1.00 36.20 244 A 1 
ATOM 1821 C CA  . SER A 0 244 . 64.946   28.717  -64.111 1.00 36.20 244 A 1 
ATOM 1822 C C   . SER A 0 244 . 66.055   29.711  -64.405 1.00 36.20 244 A 1 
ATOM 1823 C CB  . SER A 0 244 . 63.596   29.435  -64.001 1.00 36.20 244 A 1 
ATOM 1824 O O   . SER A 0 244 . 66.274   30.622  -63.603 1.00 36.20 244 A 1 
ATOM 1825 O OG  . SER A 0 244 . 63.579   30.293  -62.878 1.00 36.20 244 A 1 
ATOM 1826 N N   . GLY A 0 245 . 66.765   29.506  -65.518 1.00 31.35 245 A 1 
ATOM 1827 C CA  . GLY A 0 245 . 67.856   30.363  -65.961 1.00 31.35 245 A 1 
ATOM 1828 C C   . GLY A 0 245 . 67.305   31.737  -66.300 1.00 31.35 245 A 1 
ATOM 1829 O O   . GLY A 0 245 . 67.031   32.029  -67.461 1.00 31.35 245 A 1 
ATOM 1830 N N   . ALA A 0 246 . 67.082   32.546  -65.266 1.00 31.54 246 A 1 
ATOM 1831 C CA  . ALA A 0 246 . 66.516   33.871  -65.353 1.00 31.54 246 A 1 
ATOM 1832 C C   . ALA A 0 246 . 67.536   34.741  -66.076 1.00 31.54 246 A 1 
ATOM 1833 C CB  . ALA A 0 246 . 66.162   34.363  -63.942 1.00 31.54 246 A 1 
ATOM 1834 O O   . ALA A 0 246 . 68.451   35.293  -65.467 1.00 31.54 246 A 1 
ATOM 1835 N N   . VAL A 0 247 . 67.393   34.806  -67.402 1.00 36.19 247 A 1 
ATOM 1836 C CA  . VAL A 0 247 . 68.138   35.713  -68.266 1.00 36.19 247 A 1 
ATOM 1837 C C   . VAL A 0 247 . 67.871   37.109  -67.729 1.00 36.19 247 A 1 
ATOM 1838 C CB  . VAL A 0 247 . 67.701   35.570  -69.739 1.00 36.19 247 A 1 
ATOM 1839 O O   . VAL A 0 247 . 66.804   37.677  -67.965 1.00 36.19 247 A 1 
ATOM 1840 C CG1 . VAL A 0 247 . 68.411   36.589  -70.641 1.00 36.19 247 A 1 
ATOM 1841 C CG2 . VAL A 0 247 . 68.027   34.170  -70.274 1.00 36.19 247 A 1 
ATOM 1842 N N   . TRP A 0 248 . 68.819   37.624  -66.943 1.00 29.24 248 A 1 
ATOM 1843 C CA  . TRP A 0 248 . 68.680   38.896  -66.252 1.00 29.24 248 A 1 
ATOM 1844 C C   . TRP A 0 248 . 68.821   40.008  -67.286 1.00 29.24 248 A 1 
ATOM 1845 C CB  . TRP A 0 248 . 69.637   38.987  -65.057 1.00 29.24 248 A 1 
ATOM 1846 O O   . TRP A 0 248 . 69.898   40.543  -67.550 1.00 29.24 248 A 1 
ATOM 1847 C CG  . TRP A 0 248 . 69.239   40.037  -64.064 1.00 29.24 248 A 1 
ATOM 1848 C CD1 . TRP A 0 248 . 68.253   39.906  -63.147 1.00 29.24 248 A 1 
ATOM 1849 C CD2 . TRP A 0 248 . 69.778   41.383  -63.876 1.00 29.24 248 A 1 
ATOM 1850 C CE2 . TRP A 0 248 . 69.036   42.027  -62.841 1.00 29.24 248 A 1 
ATOM 1851 C CE3 . TRP A 0 248 . 70.824   42.122  -64.470 1.00 29.24 248 A 1 
ATOM 1852 N NE1 . TRP A 0 248 . 68.129   41.077  -62.425 1.00 29.24 248 A 1 
ATOM 1853 C CH2 . TRP A 0 248 . 70.336   44.056  -63.054 1.00 29.24 248 A 1 
ATOM 1854 C CZ2 . TRP A 0 248 . 69.294   43.345  -62.436 1.00 29.24 248 A 1 
ATOM 1855 C CZ3 . TRP A 0 248 . 71.107   43.439  -64.054 1.00 29.24 248 A 1 
ATOM 1856 N N   . ARG A 0 249 . 67.698   40.255  -67.964 1.00 37.12 249 A 1 
ATOM 1857 C CA  . ARG A 0 249 . 67.511   41.172  -69.082 1.00 37.12 249 A 1 
ATOM 1858 C C   . ARG A 0 249 . 67.625   42.596  -68.550 1.00 37.12 249 A 1 
ATOM 1859 C CB  . ARG A 0 249 . 66.156   40.827  -69.729 1.00 37.12 249 A 1 
ATOM 1860 O O   . ARG A 0 249 . 66.618   43.260  -68.324 1.00 37.12 249 A 1 
ATOM 1861 C CG  . ARG A 0 249 . 65.800   41.681  -70.955 1.00 37.12 249 A 1 
ATOM 1862 C CD  . ARG A 0 249 . 64.424   41.261  -71.489 1.00 37.12 249 A 1 
ATOM 1863 N NE  . ARG A 0 249 . 63.895   42.241  -72.457 1.00 37.12 249 A 1 
ATOM 1864 N NH1 . ARG A 0 249 . 61.733   41.460  -72.531 1.00 37.12 249 A 1 
ATOM 1865 N NH2 . ARG A 0 249 . 62.276   43.316  -73.642 1.00 37.12 249 A 1 
ATOM 1866 C CZ  . ARG A 0 249 . 62.643   42.331  -72.872 1.00 37.12 249 A 1 
ATOM 1867 N N   . ASN A 0 250 . 68.864   43.020  -68.308 1.00 38.14 250 A 1 
ATOM 1868 C CA  . ASN A 0 250 . 69.195   44.302  -67.706 1.00 38.14 250 A 1 
ATOM 1869 C C   . ASN A 0 250 . 68.700   45.456  -68.589 1.00 38.14 250 A 1 
ATOM 1870 C CB  . ASN A 0 250 . 70.709   44.379  -67.453 1.00 38.14 250 A 1 
ATOM 1871 O O   . ASN A 0 250 . 69.347   45.854  -69.557 1.00 38.14 250 A 1 
ATOM 1872 C CG  . ASN A 0 250 . 71.067   45.627  -66.662 1.00 38.14 250 A 1 
ATOM 1873 N ND2 . ASN A 0 250 . 72.331   45.962  -66.569 1.00 38.14 250 A 1 
ATOM 1874 O OD1 . ASN A 0 250 . 70.223   46.315  -66.115 1.00 38.14 250 A 1 
ATOM 1875 N N   . ASN A 0 251 . 67.517   45.965  -68.265 1.00 35.45 251 A 1 
ATOM 1876 C CA  . ASN A 0 251 . 66.855   47.032  -68.993 1.00 35.45 251 A 1 
ATOM 1877 C C   . ASN A 0 251 . 67.288   48.392  -68.423 1.00 35.45 251 A 1 
ATOM 1878 C CB  . ASN A 0 251 . 65.342   46.760  -68.959 1.00 35.45 251 A 1 
ATOM 1879 O O   . ASN A 0 251 . 66.508   49.067  -67.751 1.00 35.45 251 A 1 
ATOM 1880 C CG  . ASN A 0 251 . 64.570   47.728  -69.834 1.00 35.45 251 A 1 
ATOM 1881 N ND2 . ASN A 0 251 . 64.152   48.848  -69.300 1.00 35.45 251 A 1 
ATOM 1882 O OD1 . ASN A 0 251 . 64.358   47.490  -71.011 1.00 35.45 251 A 1 
ATOM 1883 N N   . GLY A 0 252 . 68.538   48.790  -68.675 1.00 31.53 252 A 1 
ATOM 1884 C CA  . GLY A 0 252 . 69.022   50.105  -68.259 1.00 31.53 252 A 1 
ATOM 1885 C C   . GLY A 0 252 . 70.485   50.403  -68.593 1.00 31.53 252 A 1 
ATOM 1886 O O   . GLY A 0 252 . 71.369   49.596  -68.331 1.00 31.53 252 A 1 
ATOM 1887 N N   . GLY A 0 253 . 70.725   51.621  -69.092 1.00 32.94 253 A 1 
ATOM 1888 C CA  . GLY A 0 253 . 72.032   52.286  -69.061 1.00 32.94 253 A 1 
ATOM 1889 C C   . GLY A 0 253 . 72.974   52.011  -70.239 1.00 32.94 253 A 1 
ATOM 1890 O O   . GLY A 0 253 . 73.646   50.986  -70.302 1.00 32.94 253 A 1 
ATOM 1891 N N   . HIS A 0 254 . 73.137   53.000  -71.122 1.00 35.92 254 A 1 
ATOM 1892 C CA  . HIS A 0 254 . 74.326   53.080  -71.972 1.00 35.92 254 A 1 
ATOM 1893 C C   . HIS A 0 254 . 75.534   53.502  -71.116 1.00 35.92 254 A 1 
ATOM 1894 C CB  . HIS A 0 254 . 74.098   54.076  -73.121 1.00 35.92 254 A 1 
ATOM 1895 O O   . HIS A 0 254 . 75.615   54.651  -70.687 1.00 35.92 254 A 1 
ATOM 1896 C CG  . HIS A 0 254 . 73.035   53.685  -74.119 1.00 35.92 254 A 1 
ATOM 1897 C CD2 . HIS A 0 254 . 72.281   54.549  -74.868 1.00 35.92 254 A 1 
ATOM 1898 N ND1 . HIS A 0 254 . 72.681   52.408  -74.501 1.00 35.92 254 A 1 
ATOM 1899 C CE1 . HIS A 0 254 . 71.737   52.506  -75.452 1.00 35.92 254 A 1 
ATOM 1900 N NE2 . HIS A 0 254 . 71.460   53.792  -75.707 1.00 35.92 254 A 1 
ATOM 1901 N N   . GLY A 0 255 . 76.478   52.588  -70.880 1.00 36.29 255 A 1 
ATOM 1902 C CA  . GLY A 0 255 . 77.708   52.857  -70.130 1.00 36.29 255 A 1 
ATOM 1903 C C   . GLY A 0 255 . 78.871   52.005  -70.638 1.00 36.29 255 A 1 
ATOM 1904 O O   . GLY A 0 255 . 78.777   50.781  -70.695 1.00 36.29 255 A 1 
ATOM 1905 N N   . TRP A 0 256 . 79.973   52.644  -71.035 1.00 28.95 256 A 1 
ATOM 1906 C CA  . TRP A 0 256 . 81.143   51.963  -71.597 1.00 28.95 256 A 1 
ATOM 1907 C C   . TRP A 0 256 . 82.024   51.374  -70.480 1.00 28.95 256 A 1 
ATOM 1908 C CB  . TRP A 0 256 . 81.941   52.951  -72.467 1.00 28.95 256 A 1 
ATOM 1909 O O   . TRP A 0 256 . 82.772   52.109  -69.840 1.00 28.95 256 A 1 
ATOM 1910 C CG  . TRP A 0 256 . 81.374   53.298  -73.814 1.00 28.95 256 A 1 
ATOM 1911 C CD1 . TRP A 0 256 . 80.229   53.980  -74.053 1.00 28.95 256 A 1 
ATOM 1912 C CD2 . TRP A 0 256 . 81.954   53.031  -75.132 1.00 28.95 256 A 1 
ATOM 1913 C CE2 . TRP A 0 256 . 81.095   53.583  -76.129 1.00 28.95 256 A 1 
ATOM 1914 C CE3 . TRP A 0 256 . 83.130   52.390  -75.585 1.00 28.95 256 A 1 
ATOM 1915 N NE1 . TRP A 0 256 . 80.057   54.142  -75.415 1.00 28.95 256 A 1 
ATOM 1916 C CH2 . TRP A 0 256 . 82.559   52.858  -77.915 1.00 28.95 256 A 1 
ATOM 1917 C CZ2 . TRP A 0 256 . 81.382   53.504  -77.500 1.00 28.95 256 A 1 
ATOM 1918 C CZ3 . TRP A 0 256 . 83.429   52.303  -76.959 1.00 28.95 256 A 1 
ATOM 1919 N N   . GLY A 0 257 . 81.981   50.054  -70.255 1.00 36.38 257 A 1 
ATOM 1920 C CA  . GLY A 0 257 . 82.784   49.427  -69.194 1.00 36.38 257 A 1 
ATOM 1921 C C   . GLY A 0 257 . 82.852   47.896  -69.215 1.00 36.38 257 A 1 
ATOM 1922 O O   . GLY A 0 257 . 82.048   47.236  -68.574 1.00 36.38 257 A 1 
ATOM 1923 N N   . LYS A 0 258 . 83.857   47.347  -69.914 1.00 36.27 258 A 1 
ATOM 1924 C CA  . LYS A 0 258 . 84.367   45.954  -69.846 1.00 36.27 258 A 1 
ATOM 1925 C C   . LYS A 0 258 . 83.347   44.826  -69.593 1.00 36.27 258 A 1 
ATOM 1926 C CB  . LYS A 0 258 . 85.546   45.862  -68.863 1.00 36.27 258 A 1 
ATOM 1927 O O   . LYS A 0 258 . 83.228   44.279  -68.501 1.00 36.27 258 A 1 
ATOM 1928 C CG  . LYS A 0 258 . 86.774   46.606  -69.407 1.00 36.27 258 A 1 
ATOM 1929 C CD  . LYS A 0 258 . 88.049   46.197  -68.665 1.00 36.27 258 A 1 
ATOM 1930 C CE  . LYS A 0 258 . 89.257   46.851  -69.345 1.00 36.27 258 A 1 
ATOM 1931 N NZ  . LYS A 0 258 . 90.535   46.345  -68.789 1.00 36.27 258 A 1 
ATOM 1932 N N   . GLN A 0 259 . 82.756   44.377  -70.694 1.00 31.74 259 A 1 
ATOM 1933 C CA  . GLN A 0 259 . 82.112   43.074  -70.855 1.00 31.74 259 A 1 
ATOM 1934 C C   . GLN A 0 259 . 83.037   41.906  -70.448 1.00 31.74 259 A 1 
ATOM 1935 C CB  . GLN A 0 259 . 81.750   43.003  -72.348 1.00 31.74 259 A 1 
ATOM 1936 O O   . GLN A 0 259 . 84.115   41.738  -71.017 1.00 31.74 259 A 1 
ATOM 1937 C CG  . GLN A 0 259 . 81.118   41.703  -72.867 1.00 31.74 259 A 1 
ATOM 1938 C CD  . GLN A 0 259 . 80.860   41.783  -74.375 1.00 31.74 259 A 1 
ATOM 1939 N NE2 . GLN A 0 259 . 80.373   40.732  -74.995 1.00 31.74 259 A 1 
ATOM 1940 O OE1 . GLN A 0 259 . 81.093   42.782  -75.034 1.00 31.74 259 A 1 
ATOM 1941 N N   . ALA A 0 260 . 82.571   41.058  -69.529 1.00 37.77 260 A 1 
ATOM 1942 C CA  . ALA A 0 260 . 83.126   39.733  -69.261 1.00 37.77 260 A 1 
ATOM 1943 C C   . ALA A 0 260 . 81.972   38.746  -69.019 1.00 37.77 260 A 1 
ATOM 1944 C CB  . ALA A 0 260 . 84.091   39.809  -68.068 1.00 37.77 260 A 1 
ATOM 1945 O O   . ALA A 0 260 . 81.323   38.781  -67.977 1.00 37.77 260 A 1 
ATOM 1946 N N   . GLY A 0 261 . 81.695   37.886  -70.003 1.00 34.13 261 A 1 
ATOM 1947 C CA  . GLY A 0 261 . 80.919   36.666  -69.760 1.00 34.13 261 A 1 
ATOM 1948 C C   . GLY A 0 261 . 81.784   35.625  -69.035 1.00 34.13 261 A 1 
ATOM 1949 O O   . GLY A 0 261 . 82.988   35.807  -68.890 1.00 34.13 261 A 1 
ATOM 1950 N N   . GLY A 0 262 . 81.249   34.494  -68.595 1.00 31.54 262 A 1 
ATOM 1951 C CA  . GLY A 0 262 . 79.867   34.022  -68.742 1.00 31.54 262 A 1 
ATOM 1952 C C   . GLY A 0 262 . 79.748   32.563  -68.293 1.00 31.54 262 A 1 
ATOM 1953 O O   . GLY A 0 262 . 79.032   31.780  -68.909 1.00 31.54 262 A 1 
ATOM 1954 N N   . ASP A 0 263 . 80.525   32.190  -67.272 1.00 32.32 263 A 1 
ATOM 1955 C CA  . ASP A 0 263 . 80.769   30.811  -66.843 1.00 32.32 263 A 1 
ATOM 1956 C C   . ASP A 0 263 . 79.544   30.213  -66.130 1.00 32.32 263 A 1 
ATOM 1957 C CB  . ASP A 0 263 . 82.012   30.767  -65.926 1.00 32.32 263 A 1 
ATOM 1958 O O   . ASP A 0 263 . 79.493   30.135  -64.900 1.00 32.32 263 A 1 
ATOM 1959 C CG  . ASP A 0 263 . 83.369   30.692  -66.627 1.00 32.32 263 A 1 
ATOM 1960 O OD1 . ASP A 0 263 . 83.424   30.873  -67.860 1.00 32.32 263 A 1 
ATOM 1961 O OD2 . ASP A 0 263 . 84.338   30.389  -65.880 1.00 32.32 263 A 1 
ATOM 1962 N N   . ALA A 0 264 . 78.561   29.743  -66.901 1.00 32.30 264 A 1 
ATOM 1963 C CA  . ALA A 0 264 . 77.417   28.980  -66.403 1.00 32.30 264 A 1 
ATOM 1964 C C   . ALA A 0 264 . 77.843   27.572  -65.927 1.00 32.30 264 A 1 
ATOM 1965 C CB  . ALA A 0 264 . 76.329   28.965  -67.485 1.00 32.30 264 A 1 
ATOM 1966 O O   . ALA A 0 264 . 77.552   26.556  -66.559 1.00 32.30 264 A 1 
ATOM 1967 N N   . LYS A 0 265 . 78.566   27.507  -64.802 1.00 31.21 265 A 1 
ATOM 1968 C CA  . LYS A 0 265 . 79.030   26.268  -64.157 1.00 31.21 265 A 1 
ATOM 1969 C C   . LYS A 0 265 . 77.868   25.542  -63.477 1.00 31.21 265 A 1 
ATOM 1970 C CB  . LYS A 0 265 . 80.198   26.566  -63.194 1.00 31.21 265 A 1 
ATOM 1971 O O   . LYS A 0 265 . 77.731   25.569  -62.257 1.00 31.21 265 A 1 
ATOM 1972 C CG  . LYS A 0 265 . 81.475   26.872  -63.986 1.00 31.21 265 A 1 
ATOM 1973 C CD  . LYS A 0 265 . 82.637   27.362  -63.112 1.00 31.21 265 A 1 
ATOM 1974 C CE  . LYS A 0 265 . 83.780   27.714  -64.074 1.00 31.21 265 A 1 
ATOM 1975 N NZ  . LYS A 0 265 . 84.665   28.790  -63.579 1.00 31.21 265 A 1 
ATOM 1976 N N   . ALA A 0 266 . 77.049   24.871  -64.283 1.00 29.92 266 A 1 
ATOM 1977 C CA  . ALA A 0 266 . 76.017   23.940  -63.834 1.00 29.92 266 A 1 
ATOM 1978 C C   . ALA A 0 266 . 76.657   22.678  -63.216 1.00 29.92 266 A 1 
ATOM 1979 C CB  . ALA A 0 266 . 75.086   23.639  -65.018 1.00 29.92 266 A 1 
ATOM 1980 O O   . ALA A 0 266 . 76.733   21.620  -63.838 1.00 29.92 266 A 1 
ATOM 1981 N N   . ALA A 0 267 . 77.165   22.808  -61.989 1.00 28.16 267 A 1 
ATOM 1982 C CA  . ALA A 0 267 . 77.770   21.729  -61.213 1.00 28.16 267 A 1 
ATOM 1983 C C   . ALA A 0 267 . 76.691   20.789  -60.638 1.00 28.16 267 A 1 
ATOM 1984 C CB  . ALA A 0 267 . 78.692   22.349  -60.152 1.00 28.16 267 A 1 
ATOM 1985 O O   . ALA A 0 267 . 76.478   20.718  -59.429 1.00 28.16 267 A 1 
ATOM 1986 N N   . SER A 0 268 . 75.977   20.089  -61.522 1.00 29.56 268 A 1 
ATOM 1987 C CA  . SER A 0 268 . 74.892   19.163  -61.184 1.00 29.56 268 A 1 
ATOM 1988 C C   . SER A 0 268 . 75.419   17.871  -60.549 1.00 29.56 268 A 1 
ATOM 1989 C CB  . SER A 0 268 . 74.045   18.871  -62.428 1.00 29.56 268 A 1 
ATOM 1990 O O   . SER A 0 268 . 75.481   16.825  -61.187 1.00 29.56 268 A 1 
ATOM 1991 O OG  . SER A 0 268 . 73.448   20.066  -62.897 1.00 29.56 268 A 1 
ATOM 1992 N N   . ALA A 0 269 . 75.781   17.958  -59.270 1.00 32.93 269 A 1 
ATOM 1993 C CA  . ALA A 0 269 . 76.139   16.836  -58.406 1.00 32.93 269 A 1 
ATOM 1994 C C   . ALA A 0 269 . 75.296   16.863  -57.118 1.00 32.93 269 A 1 
ATOM 1995 C CB  . ALA A 0 269 . 77.655   16.845  -58.171 1.00 32.93 269 A 1 
ATOM 1996 O O   . ALA A 0 269 . 75.822   16.829  -56.007 1.00 32.93 269 A 1 
ATOM 1997 N N   . ALA A 0 270 . 73.971   16.956  -57.273 1.00 32.20 270 A 1 
ATOM 1998 C CA  . ALA A 0 270 . 73.039   16.754  -56.170 1.00 32.20 270 A 1 
ATOM 1999 C C   . ALA A 0 270 . 73.105   15.280  -55.733 1.00 32.20 270 A 1 
ATOM 2000 C CB  . ALA A 0 270 . 71.634   17.189  -56.611 1.00 32.20 270 A 1 
ATOM 2001 O O   . ALA A 0 270 . 72.553   14.403  -56.398 1.00 32.20 270 A 1 
ATOM 2002 N N   . GLY A 0 271 . 73.838   15.011  -54.648 1.00 30.42 271 A 1 
ATOM 2003 C CA  . GLY A 0 271 . 73.836   13.706  -53.989 1.00 30.42 271 A 1 
ATOM 2004 C C   . GLY A 0 271 . 72.412   13.334  -53.576 1.00 30.42 271 A 1 
ATOM 2005 O O   . GLY A 0 271 . 71.645   14.203  -53.166 1.00 30.42 271 A 1 
ATOM 2006 N N   . GLY A 0 272 . 72.043   12.065  -53.749 1.00 32.10 272 A 1 
ATOM 2007 C CA  . GLY A 0 272 . 70.645   11.645  -53.684 1.00 32.10 272 A 1 
ATOM 2008 C C   . GLY A 0 272 . 69.993   11.905  -52.327 1.00 32.10 272 A 1 
ATOM 2009 O O   . GLY A 0 272 . 70.406   11.327  -51.323 1.00 32.10 272 A 1 
ATOM 2010 N N   . ALA A 0 273 . 68.923   12.702  -52.326 1.00 33.95 273 A 1 
ATOM 2011 C CA  . ALA A 0 273 . 67.897   12.601  -51.297 1.00 33.95 273 A 1 
ATOM 2012 C C   . ALA A 0 273 . 67.270   11.196  -51.368 1.00 33.95 273 A 1 
ATOM 2013 C CB  . ALA A 0 273 . 66.863   13.715  -51.502 1.00 33.95 273 A 1 
ATOM 2014 O O   . ALA A 0 273 . 67.026   10.670  -52.458 1.00 33.95 273 A 1 
ATOM 2015 N N   . GLY A 0 274 . 67.062   10.564  -50.213 1.00 37.76 274 A 1 
ATOM 2016 C CA  . GLY A 0 274 . 66.470   9.231   -50.141 1.00 37.76 274 A 1 
ATOM 2017 C C   . GLY A 0 274 . 64.970   9.287   -50.412 1.00 37.76 274 A 1 
ATOM 2018 O O   . GLY A 0 274 . 64.253   9.986   -49.705 1.00 37.76 274 A 1 
ATOM 2019 N N   . TYR A 0 275 . 64.498   8.534   -51.406 1.00 44.44 275 A 1 
ATOM 2020 C CA  . TYR A 0 275 . 63.072   8.385   -51.695 1.00 44.44 275 A 1 
ATOM 2021 C C   . TYR A 0 275 . 62.391   7.616   -50.554 1.00 44.44 275 A 1 
ATOM 2022 C CB  . TYR A 0 275 . 62.884   7.641   -53.030 1.00 44.44 275 A 1 
ATOM 2023 O O   . TYR A 0 275 . 62.568   6.404   -50.450 1.00 44.44 275 A 1 
ATOM 2024 C CG  . TYR A 0 275 . 63.360   8.390   -54.262 1.00 44.44 275 A 1 
ATOM 2025 C CD1 . TYR A 0 275 . 62.439   9.133   -55.025 1.00 44.44 275 A 1 
ATOM 2026 C CD2 . TYR A 0 275 . 64.716   8.344   -54.648 1.00 44.44 275 A 1 
ATOM 2027 C CE1 . TYR A 0 275 . 62.872   9.847   -56.157 1.00 44.44 275 A 1 
ATOM 2028 C CE2 . TYR A 0 275 . 65.154   9.054   -55.784 1.00 44.44 275 A 1 
ATOM 2029 O OH  . TYR A 0 275 . 64.648   10.516  -57.621 1.00 44.44 275 A 1 
ATOM 2030 C CZ  . TYR A 0 275 . 64.231   9.814   -56.533 1.00 44.44 275 A 1 
ATOM 2031 N N   . TRP A 0 276 . 61.618   8.307   -49.717 1.00 35.52 276 A 1 
ATOM 2032 C CA  . TRP A 0 276 . 60.762   7.697   -48.699 1.00 35.52 276 A 1 
ATOM 2033 C C   . TRP A 0 276 . 59.299   7.826   -49.117 1.00 35.52 276 A 1 
ATOM 2034 C CB  . TRP A 0 276 . 60.998   8.348   -47.330 1.00 35.52 276 A 1 
ATOM 2035 O O   . TRP A 0 276 . 58.749   8.921   -49.109 1.00 35.52 276 A 1 
ATOM 2036 C CG  . TRP A 0 276 . 62.187   7.842   -46.577 1.00 35.52 276 A 1 
ATOM 2037 C CD1 . TRP A 0 276 . 63.457   8.276   -46.728 1.00 35.52 276 A 1 
ATOM 2038 C CD2 . TRP A 0 276 . 62.229   6.829   -45.524 1.00 35.52 276 A 1 
ATOM 2039 C CE2 . TRP A 0 276 . 63.578   6.704   -45.074 1.00 35.52 276 A 1 
ATOM 2040 C CE3 . TRP A 0 276 . 61.264   6.012   -44.892 1.00 35.52 276 A 1 
ATOM 2041 N NE1 . TRP A 0 276 . 64.283   7.604   -45.846 1.00 35.52 276 A 1 
ATOM 2042 C CH2 . TRP A 0 276 . 62.966   5.024   -43.442 1.00 35.52 276 A 1 
ATOM 2043 C CZ2 . TRP A 0 276 . 63.952   5.821   -44.050 1.00 35.52 276 A 1 
ATOM 2044 C CZ3 . TRP A 0 276 . 61.628   5.120   -43.864 1.00 35.52 276 A 1 
ATOM 2045 N N   . GLY A 0 277 . 58.674   6.697   -49.449 1.00 52.88 277 A 1 
ATOM 2046 C CA  . GLY A 0 277 . 57.222   6.586   -49.556 1.00 52.88 277 A 1 
ATOM 2047 C C   . GLY A 0 277 . 56.690   5.834   -48.344 1.00 52.88 277 A 1 
ATOM 2048 O O   . GLY A 0 277 . 56.702   4.603   -48.345 1.00 52.88 277 A 1 
ATOM 2049 N N   . LYS A 0 278 . 56.254   6.569   -47.315 1.00 57.01 278 A 1 
ATOM 2050 C CA  . LYS A 0 278 . 55.360   6.023   -46.288 1.00 57.01 278 A 1 
ATOM 2051 C C   . LYS A 0 278 . 53.935   6.053   -46.844 1.00 57.01 278 A 1 
ATOM 2052 C CB  . LYS A 0 278 . 55.418   6.839   -44.984 1.00 57.01 278 A 1 
ATOM 2053 O O   . LYS A 0 278 . 53.505   7.084   -47.353 1.00 57.01 278 A 1 
ATOM 2054 C CG  . LYS A 0 278 . 56.711   6.705   -44.156 1.00 57.01 278 A 1 
ATOM 2055 C CD  . LYS A 0 278 . 56.476   7.392   -42.797 1.00 57.01 278 A 1 
ATOM 2056 C CE  . LYS A 0 278 . 57.605   7.217   -41.773 1.00 57.01 278 A 1 
ATOM 2057 N NZ  . LYS A 0 278 . 57.120   7.595   -40.415 1.00 57.01 278 A 1 
ATOM 2058 N N   . SER A 0 279 . 53.209   4.953   -46.737 1.00 64.57 279 A 1 
ATOM 2059 C CA  . SER A 0 279 . 51.750   4.957   -46.868 1.00 64.57 279 A 1 
ATOM 2060 C C   . SER A 0 279 . 51.173   4.398   -45.582 1.00 64.57 279 A 1 
ATOM 2061 C CB  . SER A 0 279 . 51.268   4.177   -48.099 1.00 64.57 279 A 1 
ATOM 2062 O O   . SER A 0 279 . 51.630   3.336   -45.151 1.00 64.57 279 A 1 
ATOM 2063 O OG  . SER A 0 279 . 51.919   2.922   -48.217 1.00 64.57 279 A 1 
ATOM 2064 N N   . GLY A 0 280 . 50.224   5.111   -44.989 1.00 69.39 280 A 1 
ATOM 2065 C CA  . GLY A 0 280 . 49.561   4.709   -43.758 1.00 69.39 280 A 1 
ATOM 2066 C C   . GLY A 0 280 . 48.054   4.919   -43.813 1.00 69.39 280 A 1 
ATOM 2067 O O   . GLY A 0 280 . 47.518   5.384   -44.830 1.00 69.39 280 A 1 
ATOM 2068 N N   . SER A 0 281 . 47.402   4.504   -42.738 1.00 75.12 281 A 1 
ATOM 2069 C CA  . SER A 0 281 . 46.027   4.848   -42.409 1.00 75.12 281 A 1 
ATOM 2070 C C   . SER A 0 281 . 45.838   4.783   -40.906 1.00 75.12 281 A 1 
ATOM 2071 C CB  . SER A 0 281 . 45.022   3.900   -43.059 1.00 75.12 281 A 1 
ATOM 2072 O O   . SER A 0 281 . 46.268   3.804   -40.295 1.00 75.12 281 A 1 
ATOM 2073 O OG  . SER A 0 281 . 45.238   2.553   -42.660 1.00 75.12 281 A 1 
ATOM 2074 N N   . ASP A 0 282 . 45.141   5.783   -40.414 1.00 74.99 282 A 1 
ATOM 2075 C CA  . ASP A 0 282 . 44.892   6.163   -39.039 1.00 74.99 282 A 1 
ATOM 2076 C C   . ASP A 0 282 . 43.368   6.008   -38.851 1.00 74.99 282 A 1 
ATOM 2077 C CB  . ASP A 0 282 . 45.359   7.637   -38.832 1.00 74.99 282 A 1 
ATOM 2078 O O   . ASP A 0 282 . 42.605   6.407   -39.738 1.00 74.99 282 A 1 
ATOM 2079 C CG  . ASP A 0 282 . 46.519   8.175   -39.721 1.00 74.99 282 A 1 
ATOM 2080 O OD1 . ASP A 0 282 . 46.487   8.043   -40.978 1.00 74.99 282 A 1 
ATOM 2081 O OD2 . ASP A 0 282 . 47.486   8.763   -39.179 1.00 74.99 282 A 1 
ATOM 2082 N N   . TRP A 0 283 . 42.905   5.373   -37.776 1.00 75.91 283 A 1 
ATOM 2083 C CA  . TRP A 0 283 . 41.475   5.282   -37.459 1.00 75.91 283 A 1 
ATOM 2084 C C   . TRP A 0 283 . 41.299   5.351   -35.953 1.00 75.91 283 A 1 
ATOM 2085 C CB  . TRP A 0 283 . 40.856   3.979   -38.000 1.00 75.91 283 A 1 
ATOM 2086 O O   . TRP A 0 283 . 41.570   4.357   -35.277 1.00 75.91 283 A 1 
ATOM 2087 C CG  . TRP A 0 283 . 39.378   3.826   -37.747 1.00 75.91 283 A 1 
ATOM 2088 C CD1 . TRP A 0 283 . 38.408   4.527   -38.375 1.00 75.91 283 A 1 
ATOM 2089 C CD2 . TRP A 0 283 . 38.681   3.057   -36.708 1.00 75.91 283 A 1 
ATOM 2090 C CE2 . TRP A 0 283 . 37.278   3.305   -36.823 1.00 75.91 283 A 1 
ATOM 2091 C CE3 . TRP A 0 283 . 39.087   2.223   -35.642 1.00 75.91 283 A 1 
ATOM 2092 N NE1 . TRP A 0 283 . 37.171   4.222   -37.843 1.00 75.91 283 A 1 
ATOM 2093 C CH2 . TRP A 0 283 . 36.771   1.881   -34.934 1.00 75.91 283 A 1 
ATOM 2094 C CZ2 . TRP A 0 283 . 36.328   2.722   -35.969 1.00 75.91 283 A 1 
ATOM 2095 C CZ3 . TRP A 0 283 . 38.146   1.642   -34.769 1.00 75.91 283 A 1 
ATOM 2096 N N   . ASP A 0 284 . 40.833   6.493   -35.462 1.00 82.62 284 A 1 
ATOM 2097 C CA  . ASP A 0 284 . 40.488   6.664   -34.060 1.00 82.62 284 A 1 
ATOM 2098 C C   . ASP A 0 284 . 38.954   6.700   -33.933 1.00 82.62 284 A 1 
ATOM 2099 C CB  . ASP A 0 284 . 41.186   7.902   -33.458 1.00 82.62 284 A 1 
ATOM 2100 O O   . ASP A 0 284 . 38.227   7.260   -34.764 1.00 82.62 284 A 1 
ATOM 2101 C CG  . ASP A 0 284 . 42.732   7.917   -33.513 1.00 82.62 284 A 1 
ATOM 2102 O OD1 . ASP A 0 284 . 43.354   6.917   -33.948 1.00 82.62 284 A 1 
ATOM 2103 O OD2 . ASP A 0 284 . 43.313   8.940   -33.066 1.00 82.62 284 A 1 
ATOM 2104 N N   . ALA A 0 285 . 38.434   6.074   -32.882 1.00 78.49 285 A 1 
ATOM 2105 C CA  . ALA A 0 285 . 37.019   6.081   -32.548 1.00 78.49 285 A 1 
ATOM 2106 C C   . ALA A 0 285 . 36.822   6.275   -31.046 1.00 78.49 285 A 1 
ATOM 2107 C CB  . ALA A 0 285 . 36.363   4.796   -33.057 1.00 78.49 285 A 1 
ATOM 2108 O O   . ALA A 0 285 . 37.567   5.745   -30.222 1.00 78.49 285 A 1 
ATOM 2109 N N   . TRP A 0 286 . 35.785   7.024   -30.682 1.00 89.02 286 A 1 
ATOM 2110 C CA  . TRP A 0 286 . 35.401   7.246   -29.292 1.00 89.02 286 A 1 
ATOM 2111 C C   . TRP A 0 286 . 33.887   7.229   -29.154 1.00 89.02 286 A 1 
ATOM 2112 C CB  . TRP A 0 286 . 35.985   8.569   -28.779 1.00 89.02 286 A 1 
ATOM 2113 O O   . TRP A 0 286 . 33.178   7.864   -29.937 1.00 89.02 286 A 1 
ATOM 2114 C CG  . TRP A 0 286 . 35.512   8.955   -27.409 1.00 89.02 286 A 1 
ATOM 2115 C CD1 . TRP A 0 286 . 35.958   8.421   -26.252 1.00 89.02 286 A 1 
ATOM 2116 C CD2 . TRP A 0 286 . 34.405   9.833   -27.034 1.00 89.02 286 A 1 
ATOM 2117 C CE2 . TRP A 0 286 . 34.250   9.787   -25.616 1.00 89.02 286 A 1 
ATOM 2118 C CE3 . TRP A 0 286 . 33.479   10.618  -27.755 1.00 89.02 286 A 1 
ATOM 2119 N NE1 . TRP A 0 286 . 35.213   8.896   -25.193 1.00 89.02 286 A 1 
ATOM 2120 C CH2 . TRP A 0 286 . 32.350   11.286  -25.692 1.00 89.02 286 A 1 
ATOM 2121 C CZ2 . TRP A 0 286 . 33.252   10.509  -24.944 1.00 89.02 286 A 1 
ATOM 2122 C CZ3 . TRP A 0 286 . 32.462   11.334  -27.094 1.00 89.02 286 A 1 
ATOM 2123 N N   . GLY A 0 287 . 33.393   6.554   -28.122 1.00 87.91 287 A 1 
ATOM 2124 C CA  . GLY A 0 287 . 31.977   6.505   -27.802 1.00 87.91 287 A 1 
ATOM 2125 C C   . GLY A 0 287 . 31.697   6.722   -26.324 1.00 87.91 287 A 1 
ATOM 2126 O O   . GLY A 0 287 . 32.531   6.476   -25.446 1.00 87.91 287 A 1 
ATOM 2127 N N   . ARG A 0 288 . 30.480   7.190   -26.063 1.00 89.46 288 A 1 
ATOM 2128 C CA  . ARG A 0 288 . 29.903   7.288   -24.734 1.00 89.46 288 A 1 
ATOM 2129 C C   . ARG A 0 288 . 28.394   7.073   -24.775 1.00 89.46 288 A 1 
ATOM 2130 C CB  . ARG A 0 288 . 30.304   8.628   -24.123 1.00 89.46 288 A 1 
ATOM 2131 O O   . ARG A 0 288 . 27.685   7.859   -25.400 1.00 89.46 288 A 1 
ATOM 2132 C CG  . ARG A 0 288 . 29.718   8.790   -22.722 1.00 89.46 288 A 1 
ATOM 2133 C CD  . ARG A 0 288 . 30.435   9.938   -22.025 1.00 89.46 288 A 1 
ATOM 2134 N NE  . ARG A 0 288 . 29.902   10.111  -20.673 1.00 89.46 288 A 1 
ATOM 2135 N NH1 . ARG A 0 288 . 28.295   11.665  -21.153 1.00 89.46 288 A 1 
ATOM 2136 N NH2 . ARG A 0 288 . 28.605   11.017  -19.059 1.00 89.46 288 A 1 
ATOM 2137 C CZ  . ARG A 0 288 . 28.955   10.934  -20.302 1.00 89.46 288 A 1 
ATOM 2138 N N   . ASP A 0 289 . 27.949   6.042   -24.074 1.00 91.05 289 A 1 
ATOM 2139 C CA  . ASP A 0 289 . 26.544   5.708   -23.830 1.00 91.05 289 A 1 
ATOM 2140 C C   . ASP A 0 289 . 26.160   6.229   -22.428 1.00 91.05 289 A 1 
ATOM 2141 C CB  . ASP A 0 289 . 26.365   4.189   -24.041 1.00 91.05 289 A 1 
ATOM 2142 O O   . ASP A 0 289 . 27.005   6.357   -21.537 1.00 91.05 289 A 1 
ATOM 2143 C CG  . ASP A 0 289 . 24.923   3.659   -23.994 1.00 91.05 289 A 1 
ATOM 2144 O OD1 . ASP A 0 289 . 24.031   4.414   -23.543 1.00 91.05 289 A 1 
ATOM 2145 O OD2 . ASP A 0 289 . 24.742   2.482   -24.385 1.00 91.05 289 A 1 
ATOM 2146 N N   . GLN A 0 290 . 24.904   6.627   -22.251 1.00 93.38 290 A 1 
ATOM 2147 C CA  . GLN A 0 290 . 24.365   7.197   -21.019 1.00 93.38 290 A 1 
ATOM 2148 C C   . GLN A 0 290 . 22.907   6.774   -20.848 1.00 93.38 290 A 1 
ATOM 2149 C CB  . GLN A 0 290 . 24.464   8.731   -21.044 1.00 93.38 290 A 1 
ATOM 2150 O O   . GLN A 0 290 . 21.989   7.493   -21.255 1.00 93.38 290 A 1 
ATOM 2151 C CG  . GLN A 0 290 . 25.845   9.297   -20.702 1.00 93.38 290 A 1 
ATOM 2152 C CD  . GLN A 0 290 . 25.754   10.308  -19.570 1.00 93.38 290 A 1 
ATOM 2153 N NE2 . GLN A 0 290 . 25.645   9.848   -18.344 1.00 93.38 290 A 1 
ATOM 2154 O OE1 . GLN A 0 290 . 25.880   11.522  -19.738 1.00 93.38 290 A 1 
ATOM 2155 N N   . ASP A 0 291 . 22.709   5.646   -20.176 1.00 94.47 291 A 1 
ATOM 2156 C CA  . ASP A 0 291 . 21.397   5.069   -19.905 1.00 94.47 291 A 1 
ATOM 2157 C C   . ASP A 0 291 . 20.916   5.544   -18.515 1.00 94.47 291 A 1 
ATOM 2158 C CB  . ASP A 0 291 . 21.489   3.527   -20.071 1.00 94.47 291 A 1 
ATOM 2159 O O   . ASP A 0 291 . 21.497   5.221   -17.475 1.00 94.47 291 A 1 
ATOM 2160 C CG  . ASP A 0 291 . 20.256   2.856   -20.704 1.00 94.47 291 A 1 
ATOM 2161 O OD1 . ASP A 0 291 . 19.390   3.574   -21.252 1.00 94.47 291 A 1 
ATOM 2162 O OD2 . ASP A 0 291 . 20.092   1.618   -20.558 1.00 94.47 291 A 1 
ATOM 2163 N N   . TYR A 0 292 . 19.856   6.359   -18.449 1.00 96.75 292 A 1 
ATOM 2164 C CA  . TYR A 0 292 . 19.241   6.785   -17.183 1.00 96.75 292 A 1 
ATOM 2165 C C   . TYR A 0 292 . 17.809   6.287   -17.062 1.00 96.75 292 A 1 
ATOM 2166 C CB  . TYR A 0 292 . 19.278   8.308   -16.999 1.00 96.75 292 A 1 
ATOM 2167 O O   . TYR A 0 292 . 16.936   6.665   -17.841 1.00 96.75 292 A 1 
ATOM 2168 C CG  . TYR A 0 292 . 18.526   8.762   -15.751 1.00 96.75 292 A 1 
ATOM 2169 C CD1 . TYR A 0 292 . 17.189   9.204   -15.836 1.00 96.75 292 A 1 
ATOM 2170 C CD2 . TYR A 0 292 . 19.148   8.660   -14.494 1.00 96.75 292 A 1 
ATOM 2171 C CE1 . TYR A 0 292 . 16.486   9.570   -14.670 1.00 96.75 292 A 1 
ATOM 2172 C CE2 . TYR A 0 292 . 18.454   9.025   -13.325 1.00 96.75 292 A 1 
ATOM 2173 O OH  . TYR A 0 292 . 16.474   9.877   -12.286 1.00 96.75 292 A 1 
ATOM 2174 C CZ  . TYR A 0 292 . 17.125   9.493   -13.416 1.00 96.75 292 A 1 
ATOM 2175 N N   . LYS A 0 293 . 17.510   5.545   -15.992 1.00 97.90 293 A 1 
ATOM 2176 C CA  . LYS A 0 293 . 16.168   5.016   -15.743 1.00 97.90 293 A 1 
ATOM 2177 C C   . LYS A 0 293 . 15.728   5.176   -14.291 1.00 97.90 293 A 1 
ATOM 2178 C CB  . LYS A 0 293 . 16.146   3.573   -16.253 1.00 97.90 293 A 1 
ATOM 2179 O O   . LYS A 0 293 . 16.330   4.621   -13.372 1.00 97.90 293 A 1 
ATOM 2180 C CG  . LYS A 0 293 . 14.798   2.892   -16.019 1.00 97.90 293 A 1 
ATOM 2181 C CD  . LYS A 0 293 . 14.847   1.440   -16.517 1.00 97.90 293 A 1 
ATOM 2182 C CE  . LYS A 0 293 . 13.871   0.597   -15.700 1.00 97.90 293 A 1 
ATOM 2183 N NZ  . LYS A 0 293 . 14.364   0.452   -14.313 1.00 97.90 293 A 1 
ATOM 2184 N N   . GLU A 0 294 . 14.590   5.836   -14.083 1.00 98.39 294 A 1 
ATOM 2185 C CA  . GLU A 0 294 . 13.942   5.965   -12.772 1.00 98.39 294 A 1 
ATOM 2186 C C   . GLU A 0 294 . 12.515   5.405   -12.793 1.00 98.39 294 A 1 
ATOM 2187 C CB  . GLU A 0 294 . 13.971   7.425   -12.285 1.00 98.39 294 A 1 
ATOM 2188 O O   . GLU A 0 294 . 11.649   5.926   -13.493 1.00 98.39 294 A 1 
ATOM 2189 C CG  . GLU A 0 294 . 13.405   7.548   -10.862 1.00 98.39 294 A 1 
ATOM 2190 C CD  . GLU A 0 294 . 13.268   8.996   -10.378 1.00 98.39 294 A 1 
ATOM 2191 O OE1 . GLU A 0 294 . 13.928   9.348   -9.367  1.00 98.39 294 A 1 
ATOM 2192 O OE2 . GLU A 0 294 . 12.393   9.729   -10.892 1.00 98.39 294 A 1 
ATOM 2193 N N   . ASP A 0 295 . 12.251   4.403   -11.953 1.00 98.31 295 A 1 
ATOM 2194 C CA  . ASP A 0 295 . 10.900   3.936   -11.634 1.00 98.31 295 A 1 
ATOM 2195 C C   . ASP A 0 295 . 10.514   4.422   -10.227 1.00 98.31 295 A 1 
ATOM 2196 C CB  . ASP A 0 295 . 10.803   2.402   -11.718 1.00 98.31 295 A 1 
ATOM 2197 O O   . ASP A 0 295 . 11.241   4.181   -9.261  1.00 98.31 295 A 1 
ATOM 2198 C CG  . ASP A 0 295 . 11.164   1.805   -13.083 1.00 98.31 295 A 1 
ATOM 2199 O OD1 . ASP A 0 295 . 10.568   2.220   -14.102 1.00 98.31 295 A 1 
ATOM 2200 O OD2 . ASP A 0 295 . 12.013   0.878   -13.112 1.00 98.31 295 A 1 
ATOM 2201 N N   . VAL A 0 296 . 9.357    5.072   -10.084 1.00 98.17 296 A 1 
ATOM 2202 C CA  . VAL A 0 296 . 8.759    5.462   -8.797  1.00 98.17 296 A 1 
ATOM 2203 C C   . VAL A 0 296 . 7.317    4.979   -8.733  1.00 98.17 296 A 1 
ATOM 2204 C CB  . VAL A 0 296 . 8.822    6.986   -8.556  1.00 98.17 296 A 1 
ATOM 2205 O O   . VAL A 0 296 . 6.515    5.295   -9.612  1.00 98.17 296 A 1 
ATOM 2206 C CG1 . VAL A 0 296 . 8.105    7.405   -7.262  1.00 98.17 296 A 1 
ATOM 2207 C CG2 . VAL A 0 296 . 10.272   7.454   -8.420  1.00 98.17 296 A 1 
ATOM 2208 N N   . SER A 0 297 . 6.966    4.288   -7.652  1.00 97.99 297 A 1 
ATOM 2209 C CA  . SER A 0 297 . 5.598    3.893   -7.316  1.00 97.99 297 A 1 
ATOM 2210 C C   . SER A 0 297 . 5.229    4.327   -5.898  1.00 97.99 297 A 1 
ATOM 2211 C CB  . SER A 0 297 . 5.396    2.385   -7.506  1.00 97.99 297 A 1 
ATOM 2212 O O   . SER A 0 297 . 6.053    4.279   -4.984  1.00 97.99 297 A 1 
ATOM 2213 O OG  . SER A 0 297 . 6.320    1.638   -6.740  1.00 97.99 297 A 1 
ATOM 2214 N N   . TYR A 0 298 . 3.976    4.729   -5.708  1.00 98.35 298 A 1 
ATOM 2215 C CA  . TYR A 0 298 . 3.377    5.034   -4.412  1.00 98.35 298 A 1 
ATOM 2216 C C   . TYR A 0 298 . 1.940    4.513   -4.388  1.00 98.35 298 A 1 
ATOM 2217 C CB  . TYR A 0 298 . 3.424    6.548   -4.161  1.00 98.35 298 A 1 
ATOM 2218 O O   . TYR A 0 298 . 1.143    4.886   -5.247  1.00 98.35 298 A 1 
ATOM 2219 C CG  . TYR A 0 298 . 2.611    7.021   -2.968  1.00 98.35 298 A 1 
ATOM 2220 C CD1 . TYR A 0 298 . 1.289    7.473   -3.153  1.00 98.35 298 A 1 
ATOM 2221 C CD2 . TYR A 0 298 . 3.169    6.998   -1.676  1.00 98.35 298 A 1 
ATOM 2222 C CE1 . TYR A 0 298 . 0.533    7.920   -2.051  1.00 98.35 298 A 1 
ATOM 2223 C CE2 . TYR A 0 298 . 2.418    7.445   -0.571  1.00 98.35 298 A 1 
ATOM 2224 O OH  . TYR A 0 298 . 0.368    8.350   0.301   1.00 98.35 298 A 1 
ATOM 2225 C CZ  . TYR A 0 298 . 1.099    7.912   -0.760  1.00 98.35 298 A 1 
ATOM 2226 N N   . ASP A 0 299 . 1.613    3.698   -3.389  1.00 97.13 299 A 1 
ATOM 2227 C CA  . ASP A 0 299 . 0.305    3.081   -3.191  1.00 97.13 299 A 1 
ATOM 2228 C C   . ASP A 0 299 . -0.200   3.366   -1.773  1.00 97.13 299 A 1 
ATOM 2229 C CB  . ASP A 0 299 . 0.388    1.564   -3.430  1.00 97.13 299 A 1 
ATOM 2230 O O   . ASP A 0 299 . 0.444    3.023   -0.779  1.00 97.13 299 A 1 
ATOM 2231 C CG  . ASP A 0 299 . 0.544    1.202   -4.908  1.00 97.13 299 A 1 
ATOM 2232 O OD1 . ASP A 0 299 . -0.386   1.535   -5.676  1.00 97.13 299 A 1 
ATOM 2233 O OD2 . ASP A 0 299 . 1.556    0.553   -5.252  1.00 97.13 299 A 1 
ATOM 2234 N N   . LYS A 0 300 . -1.391   3.957   -1.662  1.00 97.26 300 A 1 
ATOM 2235 C CA  . LYS A 0 300 . -2.072   4.210   -0.390  1.00 97.26 300 A 1 
ATOM 2236 C C   . LYS A 0 300 . -3.455   3.574   -0.400  1.00 97.26 300 A 1 
ATOM 2237 C CB  . LYS A 0 300 . -2.134   5.719   -0.120  1.00 97.26 300 A 1 
ATOM 2238 O O   . LYS A 0 300 . -4.320   3.979   -1.173  1.00 97.26 300 A 1 
ATOM 2239 C CG  . LYS A 0 300 . -2.357   5.984   1.374   1.00 97.26 300 A 1 
ATOM 2240 C CD  . LYS A 0 300 . -2.820   7.423   1.634   1.00 97.26 300 A 1 
ATOM 2241 C CE  . LYS A 0 300 . -2.666   7.743   3.125   1.00 97.26 300 A 1 
ATOM 2242 N NZ  . LYS A 0 300 . -1.295   8.221   3.431   1.00 97.26 300 A 1 
ATOM 2243 N N   . VAL A 0 301 . -3.692   2.613   0.488   1.00 96.39 301 A 1 
ATOM 2244 C CA  . VAL A 0 301 . -4.974   1.904   0.613   1.00 96.39 301 A 1 
ATOM 2245 C C   . VAL A 0 301 . -5.536   2.116   2.012   1.00 96.39 301 A 1 
ATOM 2246 C CB  . VAL A 0 301 . -4.826   0.407   0.279   1.00 96.39 301 A 1 
ATOM 2247 O O   . VAL A 0 301 . -4.844   1.888   2.997   1.00 96.39 301 A 1 
ATOM 2248 C CG1 . VAL A 0 301 . -6.167   -0.333  0.394   1.00 96.39 301 A 1 
ATOM 2249 C CG2 . VAL A 0 301 . -4.306   0.208   -1.152  1.00 96.39 301 A 1 
ATOM 2250 N N   . GLN A 0 302 . -6.801   2.522   2.107   1.00 96.07 302 A 1 
ATOM 2251 C CA  . GLN A 0 302 . -7.537   2.645   3.363   1.00 96.07 302 A 1 
ATOM 2252 C C   . GLN A 0 302 . -8.812   1.799   3.284   1.00 96.07 302 A 1 
ATOM 2253 C CB  . GLN A 0 302 . -7.856   4.116   3.689   1.00 96.07 302 A 1 
ATOM 2254 O O   . GLN A 0 302 . -9.674   2.034   2.438   1.00 96.07 302 A 1 
ATOM 2255 C CG  . GLN A 0 302 . -6.641   5.051   3.585   1.00 96.07 302 A 1 
ATOM 2256 C CD  . GLN A 0 302 . -6.887   6.394   4.267   1.00 96.07 302 A 1 
ATOM 2257 N NE2 . GLN A 0 302 . -6.620   6.507   5.545   1.00 96.07 302 A 1 
ATOM 2258 O OE1 . GLN A 0 302 . -7.338   7.369   3.687   1.00 96.07 302 A 1 
ATOM 2259 N N   . ALA A 0 303 . -8.961   0.823   4.174   1.00 96.47 303 A 1 
ATOM 2260 C CA  . ALA A 0 303 . -10.136  -0.035  4.266   1.00 96.47 303 A 1 
ATOM 2261 C C   . ALA A 0 303 . -10.791  0.107   5.642   1.00 96.47 303 A 1 
ATOM 2262 C CB  . ALA A 0 303 . -9.742   -1.480  3.945   1.00 96.47 303 A 1 
ATOM 2263 O O   . ALA A 0 303 . -10.133  -0.017  6.673   1.00 96.47 303 A 1 
ATOM 2264 N N   . LYS A 0 304 . -12.103  0.348   5.665   1.00 96.79 304 A 1 
ATOM 2265 C CA  . LYS A 0 304 . -12.912  0.448   6.887   1.00 96.79 304 A 1 
ATOM 2266 C C   . LYS A 0 304 . -14.089  -0.503  6.787   1.00 96.79 304 A 1 
ATOM 2267 C CB  . LYS A 0 304 . -13.363  1.898   7.119   1.00 96.79 304 A 1 
ATOM 2268 O O   . LYS A 0 304 . -14.776  -0.509  5.770   1.00 96.79 304 A 1 
ATOM 2269 C CG  . LYS A 0 304 . -12.163  2.744   7.561   1.00 96.79 304 A 1 
ATOM 2270 C CD  . LYS A 0 304 . -12.419  4.249   7.495   1.00 96.79 304 A 1 
ATOM 2271 C CE  . LYS A 0 304 . -11.078  4.919   7.819   1.00 96.79 304 A 1 
ATOM 2272 N NZ  . LYS A 0 304 . -11.027  6.331   7.378   1.00 96.79 304 A 1 
ATOM 2273 N N   . ALA A 0 305 . -14.319  -1.277  7.836   1.00 95.53 305 A 1 
ATOM 2274 C CA  . ALA A 0 305 . -15.454  -2.175  7.966   1.00 95.53 305 A 1 
ATOM 2275 C C   . ALA A 0 305 . -16.124  -1.951  9.322   1.00 95.53 305 A 1 
ATOM 2276 C CB  . ALA A 0 305 . -14.981  -3.622  7.787   1.00 95.53 305 A 1 
ATOM 2277 O O   . ALA A 0 305 . -15.442  -1.862  10.344  1.00 95.53 305 A 1 
ATOM 2278 N N   . TYR A 0 306 . -17.447  -1.885  9.312   1.00 93.13 306 A 1 
ATOM 2279 C CA  . TYR A 0 306 . -18.293  -1.902  10.496  1.00 93.13 306 A 1 
ATOM 2280 C C   . TYR A 0 306 . -19.266  -3.061  10.329  1.00 93.13 306 A 1 
ATOM 2281 C CB  . TYR A 0 306 . -19.046  -0.570  10.632  1.00 93.13 306 A 1 
ATOM 2282 O O   . TYR A 0 306 . -19.992  -3.077  9.334   1.00 93.13 306 A 1 
ATOM 2283 C CG  . TYR A 0 306 . -18.158  0.656   10.713  1.00 93.13 306 A 1 
ATOM 2284 C CD1 . TYR A 0 306 . -17.734  1.129   11.968  1.00 93.13 306 A 1 
ATOM 2285 C CD2 . TYR A 0 306 . -17.755  1.318   9.536   1.00 93.13 306 A 1 
ATOM 2286 C CE1 . TYR A 0 306 . -16.906  2.264   12.053  1.00 93.13 306 A 1 
ATOM 2287 C CE2 . TYR A 0 306 . -16.924  2.452   9.614   1.00 93.13 306 A 1 
ATOM 2288 O OH  . TYR A 0 306 . -15.693  4.018   10.955  1.00 93.13 306 A 1 
ATOM 2289 C CZ  . TYR A 0 306 . -16.499  2.925   10.874  1.00 93.13 306 A 1 
ATOM 2290 N N   . SER A 0 307 . -19.279  -3.999  11.270  1.00 89.57 307 A 1 
ATOM 2291 C CA  . SER A 0 307 . -20.356  -4.975  11.406  1.00 89.57 307 A 1 
ATOM 2292 C C   . SER A 0 307 . -21.058  -4.797  12.747  1.00 89.57 307 A 1 
ATOM 2293 C CB  . SER A 0 307 . -19.888  -6.418  11.169  1.00 89.57 307 A 1 
ATOM 2294 O O   . SER A 0 307 . -20.452  -4.353  13.729  1.00 89.57 307 A 1 
ATOM 2295 O OG  . SER A 0 307 . -19.005  -6.906  12.162  1.00 89.57 307 A 1 
ATOM 2296 N N   . ALA A 0 308 . -22.349  -5.102  12.755  1.00 84.70 308 A 1 
ATOM 2297 C CA  . ALA A 0 308 . -23.102  -5.391  13.959  1.00 84.70 308 A 1 
ATOM 2298 C C   . ALA A 0 308 . -23.913  -6.661  13.707  1.00 84.70 308 A 1 
ATOM 2299 C CB  . ALA A 0 308 . -23.975  -4.193  14.347  1.00 84.70 308 A 1 
ATOM 2300 O O   . ALA A 0 308 . -24.545  -6.803  12.655  1.00 84.70 308 A 1 
ATOM 2301 N N   . GLU A 0 309 . -23.853  -7.571  14.665  1.00 80.94 309 A 1 
ATOM 2302 C CA  . GLU A 0 309 . -24.560  -8.841  14.687  1.00 80.94 309 A 1 
ATOM 2303 C C   . GLU A 0 309 . -25.594  -8.770  15.821  1.00 80.94 309 A 1 
ATOM 2304 C CB  . GLU A 0 309 . -23.545  -9.985  14.875  1.00 80.94 309 A 1 
ATOM 2305 O O   . GLU A 0 309 . -25.228  -8.403  16.939  1.00 80.94 309 A 1 
ATOM 2306 C CG  . GLU A 0 309 . -22.439  -10.086 13.793  1.00 80.94 309 A 1 
ATOM 2307 C CD  . GLU A 0 309 . -21.234  -9.117  13.912  1.00 80.94 309 A 1 
ATOM 2308 O OE1 . GLU A 0 309 . -20.510  -8.938  12.897  1.00 80.94 309 A 1 
ATOM 2309 O OE2 . GLU A 0 309 . -20.950  -8.571  15.002  1.00 80.94 309 A 1 
ATOM 2310 N N   . SER A 0 310 . -26.861  -9.065  15.503  1.00 74.44 310 A 1 
ATOM 2311 C CA  . SER A 0 310 . -28.059  -8.901  16.350  1.00 74.44 310 A 1 
ATOM 2312 C C   . SER A 0 310 . -28.236  -7.497  16.962  1.00 74.44 310 A 1 
ATOM 2313 C CB  . SER A 0 310 . -28.117  -9.950  17.471  1.00 74.44 310 A 1 
ATOM 2314 O O   . SER A 0 310 . -27.507  -7.106  17.870  1.00 74.44 310 A 1 
ATOM 2315 O OG  . SER A 0 310 . -27.701  -11.243 17.067  1.00 74.44 310 A 1 
ATOM 2316 N N   . TYR A 0 311 . -29.263  -6.747  16.547  1.00 77.35 311 A 1 
ATOM 2317 C CA  . TYR A 0 311 . -29.839  -5.689  17.396  1.00 77.35 311 A 1 
ATOM 2318 C C   . TYR A 0 311 . -31.307  -5.982  17.674  1.00 77.35 311 A 1 
ATOM 2319 C CB  . TYR A 0 311 . -29.665  -4.275  16.817  1.00 77.35 311 A 1 
ATOM 2320 O O   . TYR A 0 311 . -32.138  -5.850  16.770  1.00 77.35 311 A 1 
ATOM 2321 C CG  . TYR A 0 311 . -30.435  -3.214  17.605  1.00 77.35 311 A 1 
ATOM 2322 C CD1 . TYR A 0 311 . -31.566  -2.593  17.041  1.00 77.35 311 A 1 
ATOM 2323 C CD2 . TYR A 0 311 . -30.093  -2.926  18.941  1.00 77.35 311 A 1 
ATOM 2324 C CE1 . TYR A 0 311 . -32.353  -1.702  17.795  1.00 77.35 311 A 1 
ATOM 2325 C CE2 . TYR A 0 311 . -30.858  -2.012  19.697  1.00 77.35 311 A 1 
ATOM 2326 O OH  . TYR A 0 311 . -32.778  -0.545  19.839  1.00 77.35 311 A 1 
ATOM 2327 C CZ  . TYR A 0 311 . -31.995  -1.403  19.126  1.00 77.35 311 A 1 
ATOM 2328 N N   . ASP A 0 312 . -31.602  -6.299  18.933  1.00 81.77 312 A 1 
ATOM 2329 C CA  . ASP A 0 312 . -32.944  -6.621  19.400  1.00 81.77 312 A 1 
ATOM 2330 C C   . ASP A 0 312 . -33.456  -5.536  20.356  1.00 81.77 312 A 1 
ATOM 2331 C CB  . ASP A 0 312 . -32.982  -8.018  20.042  1.00 81.77 312 A 1 
ATOM 2332 O O   . ASP A 0 312 . -32.781  -5.138  21.305  1.00 81.77 312 A 1 
ATOM 2333 C CG  . ASP A 0 312 . -32.869  -9.187  19.051  1.00 81.77 312 A 1 
ATOM 2334 O OD1 . ASP A 0 312 . -32.864  -8.945  17.821  1.00 81.77 312 A 1 
ATOM 2335 O OD2 . ASP A 0 312 . -32.859  -10.336 19.544  1.00 81.77 312 A 1 
ATOM 2336 N N   . GLU A 0 313 . -34.682  -5.069  20.123  1.00 84.77 313 A 1 
ATOM 2337 C CA  . GLU A 0 313 . -35.468  -4.256  21.057  1.00 84.77 313 A 1 
ATOM 2338 C C   . GLU A 0 313 . -36.781  -4.983  21.328  1.00 84.77 313 A 1 
ATOM 2339 C CB  . GLU A 0 313 . -35.697  -2.840  20.486  1.00 84.77 313 A 1 
ATOM 2340 O O   . GLU A 0 313 . -37.539  -5.232  20.391  1.00 84.77 313 A 1 
ATOM 2341 C CG  . GLU A 0 313 . -36.723  -2.000  21.279  1.00 84.77 313 A 1 
ATOM 2342 C CD  . GLU A 0 313 . -36.728  -0.503  20.910  1.00 84.77 313 A 1 
ATOM 2343 O OE1 . GLU A 0 313 . -37.115  0.325   21.772  1.00 84.77 313 A 1 
ATOM 2344 O OE2 . GLU A 0 313 . -36.138  -0.084  19.884  1.00 84.77 313 A 1 
ATOM 2345 N N   . TRP A 0 314 . -37.067  -5.302  22.590  1.00 87.70 314 A 1 
ATOM 2346 C CA  . TRP A 0 314 . -38.265  -6.045  22.984  1.00 87.70 314 A 1 
ATOM 2347 C C   . TRP A 0 314 . -38.967  -5.423  24.192  1.00 87.70 314 A 1 
ATOM 2348 C CB  . TRP A 0 314 . -37.919  -7.524  23.213  1.00 87.70 314 A 1 
ATOM 2349 O O   . TRP A 0 314 . -38.338  -4.809  25.054  1.00 87.70 314 A 1 
ATOM 2350 C CG  . TRP A 0 314 . -36.896  -7.809  24.274  1.00 87.70 314 A 1 
ATOM 2351 C CD1 . TRP A 0 314 . -35.569  -7.960  24.060  1.00 87.70 314 A 1 
ATOM 2352 C CD2 . TRP A 0 314 . -37.086  -7.972  25.715  1.00 87.70 314 A 1 
ATOM 2353 C CE2 . TRP A 0 314 . -35.814  -8.224  26.313  1.00 87.70 314 A 1 
ATOM 2354 C CE3 . TRP A 0 314 . -38.202  -7.926  26.581  1.00 87.70 314 A 1 
ATOM 2355 N NE1 . TRP A 0 314 . -34.927  -8.210  25.256  1.00 87.70 314 A 1 
ATOM 2356 C CH2 . TRP A 0 314 . -36.786  -8.346  28.529  1.00 87.70 314 A 1 
ATOM 2357 C CZ2 . TRP A 0 314 . -35.655  -8.407  27.696  1.00 87.70 314 A 1 
ATOM 2358 C CZ3 . TRP A 0 314 . -38.055  -8.115  27.969  1.00 87.70 314 A 1 
ATOM 2359 N N   . ASP A 0 315 . -40.284  -5.605  24.247  1.00 84.48 315 A 1 
ATOM 2360 C CA  . ASP A 0 315 . -41.163  -5.190  25.340  1.00 84.48 315 A 1 
ATOM 2361 C C   . ASP A 0 315 . -42.100  -6.350  25.708  1.00 84.48 315 A 1 
ATOM 2362 C CB  . ASP A 0 315 . -41.944  -3.928  24.922  1.00 84.48 315 A 1 
ATOM 2363 O O   . ASP A 0 315 . -42.676  -7.008  24.838  1.00 84.48 315 A 1 
ATOM 2364 C CG  . ASP A 0 315 . -42.735  -3.271  26.064  1.00 84.48 315 A 1 
ATOM 2365 O OD1 . ASP A 0 315 . -42.348  -3.457  27.239  1.00 84.48 315 A 1 
ATOM 2366 O OD2 . ASP A 0 315 . -43.704  -2.542  25.750  1.00 84.48 315 A 1 
ATOM 2367 N N   . ASN A 0 316 . -42.240  -6.614  27.003  1.00 82.96 316 A 1 
ATOM 2368 C CA  . ASN A 0 316 . -43.181  -7.560  27.587  1.00 82.96 316 A 1 
ATOM 2369 C C   . ASN A 0 316 . -43.960  -6.852  28.687  1.00 82.96 316 A 1 
ATOM 2370 C CB  . ASN A 0 316 . -42.444  -8.789  28.148  1.00 82.96 316 A 1 
ATOM 2371 O O   . ASN A 0 316 . -43.393  -6.458  29.711  1.00 82.96 316 A 1 
ATOM 2372 C CG  . ASN A 0 316 . -43.352  -9.662  29.011  1.00 82.96 316 A 1 
ATOM 2373 N ND2 . ASN A 0 316 . -43.516  -9.372  30.279  1.00 82.96 316 A 1 
ATOM 2374 O OD1 . ASN A 0 316 . -43.930  -10.627 28.550  1.00 82.96 316 A 1 
ATOM 2375 N N   . LYS A 0 317 . -45.276  -6.815  28.518  1.00 81.07 317 A 1 
ATOM 2376 C CA  . LYS A 0 317 . -46.208  -6.302  29.508  1.00 81.07 317 A 1 
ATOM 2377 C C   . LYS A 0 317 . -47.157  -7.415  29.930  1.00 81.07 317 A 1 
ATOM 2378 C CB  . LYS A 0 317 . -46.911  -5.100  28.886  1.00 81.07 317 A 1 
ATOM 2379 O O   . LYS A 0 317 . -47.854  -7.971  29.083  1.00 81.07 317 A 1 
ATOM 2380 C CG  . LYS A 0 317 . -47.666  -4.290  29.930  1.00 81.07 317 A 1 
ATOM 2381 C CD  . LYS A 0 317 . -48.383  -3.135  29.223  1.00 81.07 317 A 1 
ATOM 2382 C CE  . LYS A 0 317 . -48.973  -2.169  30.246  1.00 81.07 317 A 1 
ATOM 2383 N NZ  . LYS A 0 317 . -49.924  -2.865  31.135  1.00 81.07 317 A 1 
ATOM 2384 N N   . ASP A 0 318 . -47.145  -7.704  31.221  1.00 76.67 318 A 1 
ATOM 2385 C CA  . ASP A 0 318 . -47.933  -8.733  31.888  1.00 76.67 318 A 1 
ATOM 2386 C C   . ASP A 0 318 . -48.983  -8.024  32.766  1.00 76.67 318 A 1 
ATOM 2387 C CB  . ASP A 0 318 . -46.948  -9.621  32.671  1.00 76.67 318 A 1 
ATOM 2388 O O   . ASP A 0 318 . -48.644  -7.278  33.690  1.00 76.67 318 A 1 
ATOM 2389 C CG  . ASP A 0 318 . -47.541  -10.947 33.147  1.00 76.67 318 A 1 
ATOM 2390 O OD1 . ASP A 0 318 . -48.784  -11.000 33.286  1.00 76.67 318 A 1 
ATOM 2391 O OD2 . ASP A 0 318 . -46.716  -11.867 33.375  1.00 76.67 318 A 1 
ATOM 2392 N N   . ASP A 0 319 . -50.258  -8.146  32.384  1.00 77.28 319 A 1 
ATOM 2393 C CA  . ASP A 0 319 . -51.419  -7.519  33.034  1.00 77.28 319 A 1 
ATOM 2394 C C   . ASP A 0 319 . -52.347  -8.584  33.670  1.00 77.28 319 A 1 
ATOM 2395 C CB  . ASP A 0 319 . -52.176  -6.607  32.024  1.00 77.28 319 A 1 
ATOM 2396 O O   . ASP A 0 319 . -53.579  -8.429  33.648  1.00 77.28 319 A 1 
ATOM 2397 C CG  . ASP A 0 319 . -51.671  -5.173  31.863  1.00 77.28 319 A 1 
ATOM 2398 O OD1 . ASP A 0 319 . -51.026  -4.606  32.770  1.00 77.28 319 A 1 
ATOM 2399 O OD2 . ASP A 0 319 . -52.043  -4.493  30.874  1.00 77.28 319 A 1 
ATOM 2400 N N   . ASP A 0 320 . -51.813  -9.689  34.195  1.00 77.20 320 A 1 
ATOM 2401 C CA  . ASP A 0 320 . -52.621  -10.789 34.737  1.00 77.20 320 A 1 
ATOM 2402 C C   . ASP A 0 320 . -53.440  -10.427 36.004  1.00 77.20 320 A 1 
ATOM 2403 C CB  . ASP A 0 320 . -51.797  -12.089 34.859  1.00 77.20 320 A 1 
ATOM 2404 O O   . ASP A 0 320 . -53.305  -9.365  36.633  1.00 77.20 320 A 1 
ATOM 2405 C CG  . ASP A 0 320 . -51.624  -12.539 36.305  1.00 77.20 320 A 1 
ATOM 2406 O OD1 . ASP A 0 320 . -50.989  -11.792 37.063  1.00 77.20 320 A 1 
ATOM 2407 O OD2 . ASP A 0 320 . -52.314  -13.513 36.699  1.00 77.20 320 A 1 
ATOM 2408 N N   . LYS A 0 321 . -54.454  -11.263 36.287  1.00 72.75 321 A 1 
ATOM 2409 C CA  . LYS A 0 321 . -55.445  -11.077 37.365  1.00 72.75 321 A 1 
ATOM 2410 C C   . LYS A 0 321 . -55.935  -12.429 37.857  1.00 72.75 321 A 1 
ATOM 2411 C CB  . LYS A 0 321 . -56.648  -10.221 36.894  1.00 72.75 321 A 1 
ATOM 2412 O O   . LYS A 0 321 . -56.718  -13.088 37.169  1.00 72.75 321 A 1 
ATOM 2413 C CG  . LYS A 0 321 . -56.163  -8.852  36.424  1.00 72.75 321 A 1 
ATOM 2414 C CD  . LYS A 0 321 . -57.158  -7.843  35.861  1.00 72.75 321 A 1 
ATOM 2415 C CE  . LYS A 0 321 . -56.405  -6.527  35.557  1.00 72.75 321 A 1 
ATOM 2416 N NZ  . LYS A 0 321 . -55.043  -6.730  34.975  1.00 72.75 321 A 1 
ATOM 2417 N N   . TRP A 0 322 . -55.583  -12.797 39.087  1.00 70.52 322 A 1 
ATOM 2418 C CA  . TRP A 0 322 . -55.989  -14.060 39.709  1.00 70.52 322 A 1 
ATOM 2419 C C   . TRP A 0 322 . -56.940  -13.884 40.904  1.00 70.52 322 A 1 
ATOM 2420 C CB  . TRP A 0 322 . -54.745  -14.882 40.064  1.00 70.52 322 A 1 
ATOM 2421 O O   . TRP A 0 322 . -56.826  -12.974 41.728  1.00 70.52 322 A 1 
ATOM 2422 C CG  . TRP A 0 322 . -53.666  -14.150 40.799  1.00 70.52 322 A 1 
ATOM 2423 C CD1 . TRP A 0 322 . -52.614  -13.550 40.200  1.00 70.52 322 A 1 
ATOM 2424 C CD2 . TRP A 0 322 . -53.501  -13.896 42.233  1.00 70.52 322 A 1 
ATOM 2425 C CE2 . TRP A 0 322 . -52.307  -13.136 42.420  1.00 70.52 322 A 1 
ATOM 2426 C CE3 . TRP A 0 322 . -54.241  -14.217 43.397  1.00 70.52 322 A 1 
ATOM 2427 N NE1 . TRP A 0 322 . -51.818  -12.960 41.150  1.00 70.52 322 A 1 
ATOM 2428 C CH2 . TRP A 0 322 . -52.618  -13.064 44.821  1.00 70.52 322 A 1 
ATOM 2429 C CZ2 . TRP A 0 322 . -51.869  -12.718 43.684  1.00 70.52 322 A 1 
ATOM 2430 C CZ3 . TRP A 0 322 . -53.805  -13.808 44.677  1.00 70.52 322 A 1 
ATOM 2431 N N   . GLY A 0 323 . -57.897  -14.809 41.026  1.00 61.51 323 A 1 
ATOM 2432 C CA  . GLY A 0 323 . -58.810  -14.914 42.166  1.00 61.51 323 A 1 
ATOM 2433 C C   . GLY A 0 323 . -58.464  -16.094 43.077  1.00 61.51 323 A 1 
ATOM 2434 O O   . GLY A 0 323 . -58.656  -17.250 42.698  1.00 61.51 323 A 1 
ATOM 2435 N N   . ALA A 0 324 . -58.029  -15.818 44.307  1.00 57.97 324 A 1 
ATOM 2436 C CA  . ALA A 0 324 . -57.774  -16.827 45.334  1.00 57.97 324 A 1 
ATOM 2437 C C   . ALA A 0 324 . -58.973  -16.963 46.293  1.00 57.97 324 A 1 
ATOM 2438 C CB  . ALA A 0 324 . -56.468  -16.485 46.062  1.00 57.97 324 A 1 
ATOM 2439 O O   . ALA A 0 324 . -59.562  -15.975 46.741  1.00 57.97 324 A 1 
ATOM 2440 N N   . GLN A 0 325 . -59.341  -18.197 46.651  1.00 58.03 325 A 1 
ATOM 2441 C CA  . GLN A 0 325 . -60.480  -18.466 47.535  1.00 58.03 325 A 1 
ATOM 2442 C C   . GLN A 0 325 . -60.125  -19.517 48.593  1.00 58.03 325 A 1 
ATOM 2443 C CB  . GLN A 0 325 . -61.705  -18.854 46.684  1.00 58.03 325 A 1 
ATOM 2444 O O   . GLN A 0 325 . -59.705  -20.624 48.264  1.00 58.03 325 A 1 
ATOM 2445 C CG  . GLN A 0 325 . -63.016  -18.725 47.476  1.00 58.03 325 A 1 
ATOM 2446 C CD  . GLN A 0 325 . -64.269  -18.948 46.627  1.00 58.03 325 A 1 
ATOM 2447 N NE2 . GLN A 0 325 . -65.388  -18.357 46.989  1.00 58.03 325 A 1 
ATOM 2448 O OE1 . GLN A 0 325 . -64.302  -19.664 45.643  1.00 58.03 325 A 1 
ATOM 2449 N N   . ALA A 0 326 . -60.318  -19.167 49.868  1.00 50.02 326 A 1 
ATOM 2450 C CA  . ALA A 0 326 . -60.068  -20.038 51.014  1.00 50.02 326 A 1 
ATOM 2451 C C   . ALA A 0 326 . -61.280  -20.097 51.965  1.00 50.02 326 A 1 
ATOM 2452 C CB  . ALA A 0 326 . -58.779  -19.591 51.716  1.00 50.02 326 A 1 
ATOM 2453 O O   . ALA A 0 326 . -62.244  -19.334 51.842  1.00 50.02 326 A 1 
ATOM 2454 N N   . TRP A 0 327 . -61.230  -21.052 52.894  1.00 50.03 327 A 1 
ATOM 2455 C CA  . TRP A 0 327 . -62.376  -21.556 53.658  1.00 50.03 327 A 1 
ATOM 2456 C C   . TRP A 0 327 . -62.159  -21.387 55.163  1.00 50.03 327 A 1 
ATOM 2457 C CB  . TRP A 0 327 . -62.632  -23.044 53.318  1.00 50.03 327 A 1 
ATOM 2458 O O   . TRP A 0 327 . -61.118  -21.796 55.680  1.00 50.03 327 A 1 
ATOM 2459 C CG  . TRP A 0 327 . -61.817  -23.637 52.199  1.00 50.03 327 A 1 
ATOM 2460 C CD1 . TRP A 0 327 . -60.531  -24.045 52.297  1.00 50.03 327 A 1 
ATOM 2461 C CD2 . TRP A 0 327 . -62.192  -23.829 50.800  1.00 50.03 327 A 1 
ATOM 2462 C CE2 . TRP A 0 327 . -61.059  -24.335 50.096  1.00 50.03 327 A 1 
ATOM 2463 C CE3 . TRP A 0 327 . -63.369  -23.606 50.052  1.00 50.03 327 A 1 
ATOM 2464 N NE1 . TRP A 0 327 . -60.075  -24.445 51.056  1.00 50.03 327 A 1 
ATOM 2465 C CH2 . TRP A 0 327 . -62.272  -24.359 48.001  1.00 50.03 327 A 1 
ATOM 2466 C CZ2 . TRP A 0 327 . -61.087  -24.597 48.718  1.00 50.03 327 A 1 
ATOM 2467 C CZ3 . TRP A 0 327 . -63.411  -23.870 48.668  1.00 50.03 327 A 1 
ATOM 2468 N N   . GLY A 0 328 . -63.163  -20.844 55.854  1.00 55.22 328 A 1 
ATOM 2469 C CA  . GLY A 0 328 . -63.281  -20.895 57.311  1.00 55.22 328 A 1 
ATOM 2470 C C   . GLY A 0 328 . -64.263  -21.986 57.741  1.00 55.22 328 A 1 
ATOM 2471 O O   . GLY A 0 328 . -65.078  -22.437 56.941  1.00 55.22 328 A 1 
ATOM 2472 N N   . LYS A 0 329 . -64.170  -22.412 59.003  1.00 52.54 329 A 1 
ATOM 2473 C CA  . LYS A 0 329 . -65.178  -23.238 59.681  1.00 52.54 329 A 1 
ATOM 2474 C C   . LYS A 0 329 . -65.256  -22.807 61.139  1.00 52.54 329 A 1 
ATOM 2475 C CB  . LYS A 0 329 . -64.843  -24.739 59.609  1.00 52.54 329 A 1 
ATOM 2476 O O   . LYS A 0 329 . -64.411  -23.208 61.940  1.00 52.54 329 A 1 
ATOM 2477 C CG  . LYS A 0 329 . -65.081  -25.355 58.229  1.00 52.54 329 A 1 
ATOM 2478 C CD  . LYS A 0 329 . -64.831  -26.871 58.272  1.00 52.54 329 A 1 
ATOM 2479 C CE  . LYS A 0 329 . -65.183  -27.503 56.924  1.00 52.54 329 A 1 
ATOM 2480 N NZ  . LYS A 0 329 . -66.641  -27.447 56.680  1.00 52.54 329 A 1 
ATOM 2481 N N   . ASP A 0 330 . -66.271  -22.024 61.458  1.00 46.79 330 A 1 
ATOM 2482 C CA  . ASP A 0 330 . -66.835  -21.993 62.800  1.00 46.79 330 A 1 
ATOM 2483 C C   . ASP A 0 330 . -67.343  -23.392 63.192  1.00 46.79 330 A 1 
ATOM 2484 C CB  . ASP A 0 330 . -67.952  -20.939 62.868  1.00 46.79 330 A 1 
ATOM 2485 O O   . ASP A 0 330 . -67.585  -24.260 62.346  1.00 46.79 330 A 1 
ATOM 2486 C CG  . ASP A 0 330 . -69.029  -21.059 61.778  1.00 46.79 330 A 1 
ATOM 2487 O OD1 . ASP A 0 330 . -68.933  -21.976 60.926  1.00 46.79 330 A 1 
ATOM 2488 O OD2 . ASP A 0 330 . -69.900  -20.174 61.773  1.00 46.79 330 A 1 
ATOM 2489 N N   . ARG A 0 331 . -67.392  -23.662 64.501  1.00 49.19 331 A 1 
ATOM 2490 C CA  . ARG A 0 331 . -67.870  -24.936 65.055  1.00 49.19 331 A 1 
ATOM 2491 C C   . ARG A 0 331 . -68.327  -24.760 66.496  1.00 49.19 331 A 1 
ATOM 2492 C CB  . ARG A 0 331 . -66.763  -26.010 65.023  1.00 49.19 331 A 1 
ATOM 2493 O O   . ARG A 0 331 . -67.489  -24.631 67.390  1.00 49.19 331 A 1 
ATOM 2494 C CG  . ARG A 0 331 . -66.400  -26.517 63.616  1.00 49.19 331 A 1 
ATOM 2495 C CD  . ARG A 0 331 . -65.594  -27.812 63.648  1.00 49.19 331 A 1 
ATOM 2496 N NE  . ARG A 0 331 . -66.411  -28.899 64.215  1.00 49.19 331 A 1 
ATOM 2497 N NH1 . ARG A 0 331 . -64.818  -29.864 65.552  1.00 49.19 331 A 1 
ATOM 2498 N NH2 . ARG A 0 331 . -66.957  -30.500 65.719  1.00 49.19 331 A 1 
ATOM 2499 C CZ  . ARG A 0 331 . -66.055  -29.751 65.153  1.00 49.19 331 A 1 
ATOM 2500 N N   . ASP A 0 332 . -69.623  -24.910 66.736  1.00 47.00 332 A 1 
ATOM 2501 C CA  . ASP A 0 332 . -70.209  -24.861 68.078  1.00 47.00 332 A 1 
ATOM 2502 C C   . ASP A 0 332 . -69.630  -25.965 68.977  1.00 47.00 332 A 1 
ATOM 2503 C CB  . ASP A 0 332 . -71.738  -25.003 68.008  1.00 47.00 332 A 1 
ATOM 2504 O O   . ASP A 0 332 . -69.981  -27.150 68.878  1.00 47.00 332 A 1 
ATOM 2505 C CG  . ASP A 0 332 . -72.383  -24.021 67.039  1.00 47.00 332 A 1 
ATOM 2506 O OD1 . ASP A 0 332 . -71.863  -22.896 66.968  1.00 47.00 332 A 1 
ATOM 2507 O OD2 . ASP A 0 332 . -73.344  -24.466 66.370  1.00 47.00 332 A 1 
ATOM 2508 N N   . VAL A 0 333 . -68.732  -25.607 69.898  1.00 42.44 333 A 1 
ATOM 2509 C CA  . VAL A 0 333 . -68.192  -26.565 70.871  1.00 42.44 333 A 1 
ATOM 2510 C C   . VAL A 0 333 . -69.211  -26.753 71.991  1.00 42.44 333 A 1 
ATOM 2511 C CB  . VAL A 0 333 . -66.784  -26.192 71.373  1.00 42.44 333 A 1 
ATOM 2512 O O   . VAL A 0 333 . -69.139  -26.116 73.039  1.00 42.44 333 A 1 
ATOM 2513 C CG1 . VAL A 0 333 . -66.232  -27.292 72.298  1.00 42.44 333 A 1 
ATOM 2514 C CG2 . VAL A 0 333 . -65.796  -26.067 70.205  1.00 42.44 333 A 1 
ATOM 2515 N N   . TYR A 0 334 . -70.174  -27.652 71.763  1.00 37.02 334 A 1 
ATOM 2516 C CA  . TYR A 0 334 . -71.242  -27.976 72.711  1.00 37.02 334 A 1 
ATOM 2517 C C   . TYR A 0 334 . -70.696  -28.329 74.109  1.00 37.02 334 A 1 
ATOM 2518 C CB  . TYR A 0 334 . -72.116  -29.106 72.145  1.00 37.02 334 A 1 
ATOM 2519 O O   . TYR A 0 334 . -70.238  -29.447 74.371  1.00 37.02 334 A 1 
ATOM 2520 C CG  . TYR A 0 334 . -73.252  -29.524 73.065  1.00 37.02 334 A 1 
ATOM 2521 C CD1 . TYR A 0 334 . -73.140  -30.692 73.846  1.00 37.02 334 A 1 
ATOM 2522 C CD2 . TYR A 0 334 . -74.413  -28.731 73.153  1.00 37.02 334 A 1 
ATOM 2523 C CE1 . TYR A 0 334 . -74.187  -31.070 74.710  1.00 37.02 334 A 1 
ATOM 2524 C CE2 . TYR A 0 334 . -75.461  -29.102 74.018  1.00 37.02 334 A 1 
ATOM 2525 O OH  . TYR A 0 334 . -76.351  -30.635 75.640  1.00 37.02 334 A 1 
ATOM 2526 C CZ  . TYR A 0 334 . -75.347  -30.273 74.799  1.00 37.02 334 A 1 
ATOM 2527 N N   . GLY A 0 335 . -70.786  -27.362 75.025  1.00 37.32 335 A 1 
ATOM 2528 C CA  . GLY A 0 335 . -70.424  -27.496 76.432  1.00 37.32 335 A 1 
ATOM 2529 C C   . GLY A 0 335 . -71.409  -28.390 77.181  1.00 37.32 335 A 1 
ATOM 2530 O O   . GLY A 0 335 . -72.311  -27.904 77.863  1.00 37.32 335 A 1 
ATOM 2531 N N   . ALA A 0 336 . -71.240  -29.708 77.057  1.00 31.64 336 A 1 
ATOM 2532 C CA  . ALA A 0 336 . -72.079  -30.711 77.706  1.00 31.64 336 A 1 
ATOM 2533 C C   . ALA A 0 336 . -72.009  -30.603 79.243  1.00 31.64 336 A 1 
ATOM 2534 C CB  . ALA A 0 336 . -71.656  -32.097 77.200  1.00 31.64 336 A 1 
ATOM 2535 O O   . ALA A 0 336 . -71.143  -31.196 79.889  1.00 31.64 336 A 1 
ATOM 2536 N N   . SER A 0 337 . -72.935  -29.845 79.839  1.00 31.66 337 A 1 
ATOM 2537 C CA  . SER A 0 337 . -73.004  -29.670 81.292  1.00 31.66 337 A 1 
ATOM 2538 C C   . SER A 0 337 . -73.348  -30.992 81.989  1.00 31.66 337 A 1 
ATOM 2539 C CB  . SER A 0 337 . -73.949  -28.528 81.692  1.00 31.66 337 A 1 
ATOM 2540 O O   . SER A 0 337 . -74.451  -31.527 81.881  1.00 31.66 337 A 1 
ATOM 2541 O OG  . SER A 0 337 . -75.272  -28.708 81.228  1.00 31.66 337 A 1 
ATOM 2542 N N   . SER A 0 338 . -72.378  -31.539 82.721  1.00 31.76 338 A 1 
ATOM 2543 C CA  . SER A 0 338 . -72.457  -32.839 83.392  1.00 31.76 338 A 1 
ATOM 2544 C C   . SER A 0 338 . -73.253  -32.781 84.703  1.00 31.76 338 A 1 
ATOM 2545 C CB  . SER A 0 338 . -71.043  -33.410 83.563  1.00 31.76 338 A 1 
ATOM 2546 O O   . SER A 0 338 . -72.737  -33.036 85.791  1.00 31.76 338 A 1 
ATOM 2547 O OG  . SER A 0 338 . -70.157  -32.437 84.089  1.00 31.76 338 A 1 
ATOM 2548 N N   . TYR A 0 339 . -74.544  -32.460 84.608  1.00 25.53 339 A 1 
ATOM 2549 C CA  . TYR A 0 339 . -75.458  -32.468 85.749  1.00 25.53 339 A 1 
ATOM 2550 C C   . TYR A 0 339 . -76.150  -33.827 85.926  1.00 25.53 339 A 1 
ATOM 2551 C CB  . TYR A 0 339 . -76.466  -31.310 85.639  1.00 25.53 339 A 1 
ATOM 2552 O O   . TYR A 0 339 . -76.753  -34.350 84.993  1.00 25.53 339 A 1 
ATOM 2553 C CG  . TYR A 0 339 . -76.323  -30.318 86.776  1.00 25.53 339 A 1 
ATOM 2554 C CD1 . TYR A 0 339 . -77.060  -30.491 87.964  1.00 25.53 339 A 1 
ATOM 2555 C CD2 . TYR A 0 339 . -75.402  -29.258 86.665  1.00 25.53 339 A 1 
ATOM 2556 C CE1 . TYR A 0 339 . -76.874  -29.603 89.042  1.00 25.53 339 A 1 
ATOM 2557 C CE2 . TYR A 0 339 . -75.217  -28.366 87.738  1.00 25.53 339 A 1 
ATOM 2558 O OH  . TYR A 0 339 . -75.778  -27.690 89.975  1.00 25.53 339 A 1 
ATOM 2559 C CZ  . TYR A 0 339 . -75.953  -28.540 88.930  1.00 25.53 339 A 1 
ATOM 2560 N N   . GLY A 0 340 . -76.154  -34.357 87.156  1.00 30.31 340 A 1 
ATOM 2561 C CA  . GLY A 0 340 . -77.176  -35.328 87.570  1.00 30.31 340 A 1 
ATOM 2562 C C   . GLY A 0 340 . -76.769  -36.782 87.832  1.00 30.31 340 A 1 
ATOM 2563 O O   . GLY A 0 340 . -77.645  -37.643 87.760  1.00 30.31 340 A 1 
ATOM 2564 N N   . GLN A 0 341 . -75.530  -37.098 88.237  1.00 28.16 341 A 1 
ATOM 2565 C CA  . GLN A 0 341 . -75.344  -38.350 88.990  1.00 28.16 341 A 1 
ATOM 2566 C C   . GLN A 0 341 . -75.835  -38.151 90.440  1.00 28.16 341 A 1 
ATOM 2567 C CB  . GLN A 0 341 . -73.919  -38.930 88.879  1.00 28.16 341 A 1 
ATOM 2568 O O   . GLN A 0 341 . -75.191  -37.475 91.233  1.00 28.16 341 A 1 
ATOM 2569 C CG  . GLN A 0 341 . -73.958  -40.438 89.211  1.00 28.16 341 A 1 
ATOM 2570 C CD  . GLN A 0 341 . -72.614  -41.155 89.081  1.00 28.16 341 A 1 
ATOM 2571 N NE2 . GLN A 0 341 . -72.598  -42.399 88.651  1.00 28.16 341 A 1 
ATOM 2572 O OE1 . GLN A 0 341 . -71.556  -40.640 89.384  1.00 28.16 341 A 1 
ATOM 2573 N N   . ALA A 0 342 . -76.984  -38.759 90.762  1.00 26.37 342 A 1 
ATOM 2574 C CA  . ALA A 0 342 . -77.573  -38.904 92.104  1.00 26.37 342 A 1 
ATOM 2575 C C   . ALA A 0 342 . -77.957  -37.615 92.880  1.00 26.37 342 A 1 
ATOM 2576 C CB  . ALA A 0 342 . -76.690  -39.864 92.921  1.00 26.37 342 A 1 
ATOM 2577 O O   . ALA A 0 342 . -77.339  -37.283 93.889  1.00 26.37 342 A 1 
ATOM 2578 N N   . ALA A 0 343 . -79.067  -36.955 92.499  1.00 24.83 343 A 1 
ATOM 2579 C CA  . ALA A 0 343 . -79.670  -35.881 93.314  1.00 24.83 343 A 1 
ATOM 2580 C C   . ALA A 0 343 . -81.212  -35.713 93.212  1.00 24.83 343 A 1 
ATOM 2581 C CB  . ALA A 0 343 . -78.920  -34.565 93.053  1.00 24.83 343 A 1 
ATOM 2582 O O   . ALA A 0 343 . -81.709  -34.592 93.163  1.00 24.83 343 A 1 
ATOM 2583 N N   . SER A 0 344 . -82.005  -36.793 93.218  1.00 30.83 344 A 1 
ATOM 2584 C CA  . SER A 0 344 . -83.381  -36.753 93.770  1.00 30.83 344 A 1 
ATOM 2585 C C   . SER A 0 344 . -83.942  -38.158 94.007  1.00 30.83 344 A 1 
ATOM 2586 C CB  . SER A 0 344 . -84.375  -35.935 92.923  1.00 30.83 344 A 1 
ATOM 2587 O O   . SER A 0 344 . -83.922  -39.009 93.127  1.00 30.83 344 A 1 
ATOM 2588 O OG  . SER A 0 344 . -84.251  -36.187 91.545  1.00 30.83 344 A 1 
ATOM 2589 N N   . ALA A 0 345 . -84.435  -38.412 95.220  1.00 29.40 345 A 1 
ATOM 2590 C CA  . ALA A 0 345 . -85.037  -39.685 95.612  1.00 29.40 345 A 1 
ATOM 2591 C C   . ALA A 0 345 . -86.532  -39.489 95.899  1.00 29.40 345 A 1 
ATOM 2592 C CB  . ALA A 0 345 . -84.242  -40.250 96.802  1.00 29.40 345 A 1 
ATOM 2593 O O   . ALA A 0 345 . -86.925  -39.496 97.066  1.00 29.40 345 A 1 
ATOM 2594 N N   . GLN A 0 346 . -87.334  -39.246 94.851  1.00 33.11 346 A 1 
ATOM 2595 C CA  . GLN A 0 346 . -88.792  -39.051 94.900  1.00 33.11 346 A 1 
ATOM 2596 C C   . GLN A 0 346 . -89.402  -39.070 93.462  1.00 33.11 346 A 1 
ATOM 2597 C CB  . GLN A 0 346 . -89.078  -37.703 95.627  1.00 33.11 346 A 1 
ATOM 2598 O O   . GLN A 0 346 . -89.054  -38.196 92.687  1.00 33.11 346 A 1 
ATOM 2599 C CG  . GLN A 0 346 . -89.594  -37.850 97.082  1.00 33.11 346 A 1 
ATOM 2600 C CD  . GLN A 0 346 . -89.610  -36.557 97.896  1.00 33.11 346 A 1 
ATOM 2601 N NE2 . GLN A 0 346 . -90.393  -36.501 98.953  1.00 33.11 346 A 1 
ATOM 2602 O OE1 . GLN A 0 346 . -88.919  -35.588 97.645  1.00 33.11 346 A 1 
ATOM 2603 N N   . ASP A 0 347 . -90.364  -39.962 93.145  1.00 32.66 347 A 1 
ATOM 2604 C CA  . ASP A 0 347 . -91.232  -39.992 91.921  1.00 32.66 347 A 1 
ATOM 2605 C C   . ASP A 0 347 . -92.749  -39.973 92.225  1.00 32.66 347 A 1 
ATOM 2606 C CB  . ASP A 0 347 . -91.027  -41.253 91.066  1.00 32.66 347 A 1 
ATOM 2607 O O   . ASP A 0 347 . -93.235  -40.793 92.997  1.00 32.66 347 A 1 
ATOM 2608 C CG  . ASP A 0 347 . -89.752  -41.228 90.242  1.00 32.66 347 A 1 
ATOM 2609 O OD1 . ASP A 0 347 . -89.544  -40.182 89.592  1.00 32.66 347 A 1 
ATOM 2610 O OD2 . ASP A 0 347 . -89.050  -42.261 90.252  1.00 32.66 347 A 1 
ATOM 2611 N N   . TRP A 0 348 . -93.529  -39.086 91.593  1.00 25.12 348 A 1 
ATOM 2612 C CA  . TRP A 0 348 . -94.900  -38.745 92.016  1.00 25.12 348 A 1 
ATOM 2613 C C   . TRP A 0 348 . -95.987  -39.198 91.029  1.00 25.12 348 A 1 
ATOM 2614 C CB  . TRP A 0 348 . -94.988  -37.222 92.200  1.00 25.12 348 A 1 
ATOM 2615 O O   . TRP A 0 348 . -95.836  -39.028 89.827  1.00 25.12 348 A 1 
ATOM 2616 C CG  . TRP A 0 348 . -96.136  -36.635 92.968  1.00 25.12 348 A 1 
ATOM 2617 C CD1 . TRP A 0 348 . -96.705  -37.148 94.082  1.00 25.12 348 A 1 
ATOM 2618 C CD2 . TRP A 0 348 . -96.847  -35.385 92.694  1.00 25.12 348 A 1 
ATOM 2619 C CE2 . TRP A 0 348 . -97.908  -35.254 93.638  1.00 25.12 348 A 1 
ATOM 2620 C CE3 . TRP A 0 348 . -96.713  -34.353 91.740  1.00 25.12 348 A 1 
ATOM 2621 N NE1 . TRP A 0 348 . -97.754  -36.338 94.477  1.00 25.12 348 A 1 
ATOM 2622 C CH2 . TRP A 0 348 . -98.683  -33.198 92.614  1.00 25.12 348 A 1 
ATOM 2623 C CZ2 . TRP A 0 348 . -98.827  -34.192 93.598  1.00 25.12 348 A 1 
ATOM 2624 C CZ3 . TRP A 0 348 . -97.616  -33.271 91.701  1.00 25.12 348 A 1 
ATOM 2625 N N   . GLN A 0 349 . -97.109  -39.684 91.576  1.00 37.62 349 A 1 
ATOM 2626 C CA  . GLN A 0 349 . -98.466  -39.743 90.990  1.00 37.62 349 A 1 
ATOM 2627 C C   . GLN A 0 349 . -98.623  -40.021 89.472  1.00 37.62 349 A 1 
ATOM 2628 C CB  . GLN A 0 349 . -99.241  -38.464 91.381  1.00 37.62 349 A 1 
ATOM 2629 O O   . GLN A 0 349 . -98.594  -39.111 88.650  1.00 37.62 349 A 1 
ATOM 2630 C CG  . GLN A 0 349 . -99.744  -38.527 92.831  1.00 37.62 349 A 1 
ATOM 2631 C CD  . GLN A 0 349 . -100.524 -37.290 93.278  1.00 37.62 349 A 1 
ATOM 2632 N NE2 . GLN A 0 349 . -100.903 -37.217 94.537  1.00 37.62 349 A 1 
ATOM 2633 O OE1 . GLN A 0 349 . -100.841 -36.377 92.540  1.00 37.62 349 A 1 
ATOM 2634 N N   . GLY A 0 350 . -99.015  -41.257 89.123  1.00 31.27 350 A 1 
ATOM 2635 C CA  . GLY A 0 350 . -99.508  -41.623 87.782  1.00 31.27 350 A 1 
ATOM 2636 C C   . GLY A 0 350 . -100.412 -42.869 87.790  1.00 31.27 350 A 1 
ATOM 2637 O O   . GLY A 0 350 . -99.929  -43.991 87.854  1.00 31.27 350 A 1 
ATOM 2638 N N   . ALA A 0 351 . -101.733 -42.670 87.763  1.00 30.00 351 A 1 
ATOM 2639 C CA  . ALA A 0 351 . -102.796 -43.674 87.964  1.00 30.00 351 A 1 
ATOM 2640 C C   . ALA A 0 351 . -102.768 -44.948 87.069  1.00 30.00 351 A 1 
ATOM 2641 C CB  . ALA A 0 351 . -104.117 -42.925 87.749  1.00 30.00 351 A 1 
ATOM 2642 O O   . ALA A 0 351 . -102.419 -44.876 85.894  1.00 30.00 351 A 1 
ATOM 2643 N N   . GLY A 0 352 . -103.265 -46.098 87.580  1.00 28.66 352 A 1 
ATOM 2644 C CA  . GLY A 0 352 . -103.153 -47.396 86.876  1.00 28.66 352 A 1 
ATOM 2645 C C   . GLY A 0 352 . -104.131 -48.551 87.212  1.00 28.66 352 A 1 
ATOM 2646 O O   . GLY A 0 352 . -103.680 -49.649 87.498  1.00 28.66 352 A 1 
ATOM 2647 N N   . ARG A 0 353 . -105.454 -48.346 87.074  1.00 27.47 353 A 1 
ATOM 2648 C CA  . ARG A 0 353 . -106.465 -49.365 86.649  1.00 27.47 353 A 1 
ATOM 2649 C C   . ARG A 0 353 . -106.692 -50.682 87.464  1.00 27.47 353 A 1 
ATOM 2650 C CB  . ARG A 0 353 . -106.172 -49.670 85.161  1.00 27.47 353 A 1 
ATOM 2651 O O   . ARG A 0 353 . -106.075 -51.704 87.212  1.00 27.47 353 A 1 
ATOM 2652 C CG  . ARG A 0 353 . -107.264 -50.472 84.432  1.00 27.47 353 A 1 
ATOM 2653 C CD  . ARG A 0 353 . -106.855 -50.823 82.993  1.00 27.47 353 A 1 
ATOM 2654 N NE  . ARG A 0 353 . -106.733 -49.633 82.119  1.00 27.47 353 A 1 
ATOM 2655 N NH1 . ARG A 0 353 . -108.592 -49.952 80.795  1.00 27.47 353 A 1 
ATOM 2656 N NH2 . ARG A 0 353 . -107.239 -48.227 80.400  1.00 27.47 353 A 1 
ATOM 2657 C CZ  . ARG A 0 353 . -107.521 -49.280 81.115  1.00 27.47 353 A 1 
ATOM 2658 N N   . ALA A 0 354 . -107.798 -50.675 88.224  1.00 30.89 354 A 1 
ATOM 2659 C CA  . ALA A 0 354 . -108.840 -51.723 88.381  1.00 30.89 354 A 1 
ATOM 2660 C C   . ALA A 0 354 . -108.547 -53.169 88.883  1.00 30.89 354 A 1 
ATOM 2661 C CB  . ALA A 0 354 . -109.659 -51.788 87.081  1.00 30.89 354 A 1 
ATOM 2662 O O   . ALA A 0 354 . -107.966 -53.997 88.191  1.00 30.89 354 A 1 
ATOM 2663 N N   . SER A 0 355 . -109.240 -53.538 89.972  1.00 38.59 355 A 1 
ATOM 2664 C CA  . SER A 0 355 . -110.019 -54.790 90.096  1.00 38.59 355 A 1 
ATOM 2665 C C   . SER A 0 355 . -111.210 -54.557 91.052  1.00 38.59 355 A 1 
ATOM 2666 C CB  . SER A 0 355 . -109.151 -55.965 90.552  1.00 38.59 355 A 1 
ATOM 2667 O O   . SER A 0 355 . -111.249 -53.519 91.715  1.00 38.59 355 A 1 
ATOM 2668 O OG  . SER A 0 355 . -109.895 -57.163 90.409  1.00 38.59 355 A 1 
ATOM 2669 N N   . ALA A 0 356 . -112.211 -55.446 91.098  1.00 31.92 356 A 1 
ATOM 2670 C CA  . ALA A 0 356 . -113.521 -55.159 91.702  1.00 31.92 356 A 1 
ATOM 2671 C C   . ALA A 0 356 . -114.075 -56.249 92.646  1.00 31.92 356 A 1 
ATOM 2672 C CB  . ALA A 0 356 . -114.517 -54.891 90.561  1.00 31.92 356 A 1 
ATOM 2673 O O   . ALA A 0 356 . -113.923 -57.440 92.399  1.00 31.92 356 A 1 
ATOM 2674 N N   . GLY A 0 357 . -114.858 -55.814 93.645  1.00 31.08 357 A 1 
ATOM 2675 C CA  . GLY A 0 357 . -116.078 -56.525 94.063  1.00 31.08 357 A 1 
ATOM 2676 C C   . GLY A 0 357 . -115.999 -57.586 95.174  1.00 31.08 357 A 1 
ATOM 2677 O O   . GLY A 0 357 . -116.133 -58.773 94.889  1.00 31.08 357 A 1 
ATOM 2678 N N   . LYS A 0 358 . -115.916 -57.138 96.438  1.00 33.75 358 A 1 
ATOM 2679 C CA  . LYS A 0 358 . -116.497 -57.693 97.698  1.00 33.75 358 A 1 
ATOM 2680 C C   . LYS A 0 358 . -116.032 -56.749 98.830  1.00 33.75 358 A 1 
ATOM 2681 C CB  . LYS A 0 358 . -116.028 -59.145 97.954  1.00 33.75 358 A 1 
ATOM 2682 O O   . LYS A 0 358 . -114.888 -56.324 98.797  1.00 33.75 358 A 1 
ATOM 2683 C CG  . LYS A 0 358 . -117.025 -60.197 97.416  1.00 33.75 358 A 1 
ATOM 2684 C CD  . LYS A 0 358 . -116.324 -61.494 96.979  1.00 33.75 358 A 1 
ATOM 2685 C CE  . LYS A 0 358 . -117.327 -62.456 96.329  1.00 33.75 358 A 1 
ATOM 2686 N NZ  . LYS A 0 358 . -116.677 -63.724 95.909  1.00 33.75 358 A 1 
ATOM 2687 N N   . GLY A 0 359 . -116.829 -56.271 99.788  1.00 30.04 359 A 1 
ATOM 2688 C CA  . GLY A 0 359 . -118.020 -56.841 100.428 1.00 30.04 359 A 1 
ATOM 2689 C C   . GLY A 0 359 . -117.593 -57.463 101.768 1.00 30.04 359 A 1 
ATOM 2690 O O   . GLY A 0 359 . -116.846 -58.431 101.738 1.00 30.04 359 A 1 
ATOM 2691 N N   . GLY A 0 360 . -117.981 -56.963 102.948 1.00 28.78 360 A 1 
ATOM 2692 C CA  . GLY A 0 360 . -118.832 -55.807 103.276 1.00 28.78 360 A 1 
ATOM 2693 C C   . GLY A 0 360 . -118.812 -55.509 104.792 1.00 28.78 360 A 1 
ATOM 2694 O O   . GLY A 0 360 . -117.979 -56.065 105.499 1.00 28.78 360 A 1 
ATOM 2695 N N   . HIS A 0 361 . -119.757 -54.688 105.279 1.00 28.72 361 A 1 
ATOM 2696 C CA  . HIS A 0 361 . -119.826 -54.132 106.653 1.00 28.72 361 A 1 
ATOM 2697 C C   . HIS A 0 361 . -118.675 -53.153 107.003 1.00 28.72 361 A 1 
ATOM 2698 C CB  . HIS A 0 361 . -119.983 -55.242 107.715 1.00 28.72 361 A 1 
ATOM 2699 O O   . HIS A 0 361 . -117.571 -53.260 106.488 1.00 28.72 361 A 1 
ATOM 2700 C CG  . HIS A 0 361 . -121.043 -56.269 107.396 1.00 28.72 361 A 1 
ATOM 2701 C CD2 . HIS A 0 361 . -120.844 -57.465 106.759 1.00 28.72 361 A 1 
ATOM 2702 N ND1 . HIS A 0 361 . -122.388 -56.182 107.681 1.00 28.72 361 A 1 
ATOM 2703 C CE1 . HIS A 0 361 . -122.984 -57.294 107.215 1.00 28.72 361 A 1 
ATOM 2704 N NE2 . HIS A 0 361 . -122.084 -58.098 106.631 1.00 28.72 361 A 1 
ATOM 2705 N N   . GLY A 0 362 . -118.858 -52.143 107.859 1.00 28.36 362 A 1 
ATOM 2706 C CA  . GLY A 0 362 . -120.091 -51.676 108.504 1.00 28.36 362 A 1 
ATOM 2707 C C   . GLY A 0 362 . -119.795 -51.008 109.849 1.00 28.36 362 A 1 
ATOM 2708 O O   . GLY A 0 362 . -119.627 -51.704 110.843 1.00 28.36 362 A 1 
ATOM 2709 N N   . GLY A 0 363 . -119.741 -49.674 109.894 1.00 32.19 363 A 1 
ATOM 2710 C CA  . GLY A 0 363 . -119.449 -48.929 111.122 1.00 32.19 363 A 1 
ATOM 2711 C C   . GLY A 0 363 . -119.653 -47.425 110.949 1.00 32.19 363 A 1 
ATOM 2712 O O   . GLY A 0 363 . -118.881 -46.770 110.256 1.00 32.19 363 A 1 
ATOM 2713 N N   . TYR A 0 364 . -120.703 -46.886 111.570 1.00 27.74 364 A 1 
ATOM 2714 C CA  . TYR A 0 364 . -120.989 -45.451 111.608 1.00 27.74 364 A 1 
ATOM 2715 C C   . TYR A 0 364 . -120.407 -44.838 112.891 1.00 27.74 364 A 1 
ATOM 2716 C CB  . TYR A 0 364 . -122.506 -45.206 111.527 1.00 27.74 364 A 1 
ATOM 2717 O O   . TYR A 0 364 . -120.565 -45.400 113.971 1.00 27.74 364 A 1 
ATOM 2718 C CG  . TYR A 0 364 . -123.164 -45.523 110.192 1.00 27.74 364 A 1 
ATOM 2719 C CD1 . TYR A 0 364 . -123.477 -44.479 109.296 1.00 27.74 364 A 1 
ATOM 2720 C CD2 . TYR A 0 364 . -123.519 -46.848 109.869 1.00 27.74 364 A 1 
ATOM 2721 C CE1 . TYR A 0 364 . -124.144 -44.756 108.085 1.00 27.74 364 A 1 
ATOM 2722 C CE2 . TYR A 0 364 . -124.179 -47.130 108.656 1.00 27.74 364 A 1 
ATOM 2723 O OH  . TYR A 0 364 . -125.150 -46.362 106.606 1.00 27.74 364 A 1 
ATOM 2724 C CZ  . TYR A 0 364 . -124.497 -46.084 107.765 1.00 27.74 364 A 1 
ATOM 2725 N N   . GLY A 0 365 . -119.766 -43.675 112.775 1.00 31.93 365 A 1 
ATOM 2726 C CA  . GLY A 0 365 . -119.152 -42.945 113.891 1.00 31.93 365 A 1 
ATOM 2727 C C   . GLY A 0 365 . -118.330 -41.775 113.345 1.00 31.93 365 A 1 
ATOM 2728 O O   . GLY A 0 365 . -117.194 -41.958 112.934 1.00 31.93 365 A 1 
ATOM 2729 N N   . ALA A 0 366 . -118.960 -40.638 113.052 1.00 29.86 366 A 1 
ATOM 2730 C CA  . ALA A 0 366 . -119.224 -39.556 114.011 1.00 29.86 366 A 1 
ATOM 2731 C C   . ALA A 0 366 . -117.938 -38.788 114.377 1.00 29.86 366 A 1 
ATOM 2732 C CB  . ALA A 0 366 . -120.044 -40.016 115.222 1.00 29.86 366 A 1 
ATOM 2733 O O   . ALA A 0 366 . -116.996 -39.329 114.945 1.00 29.86 366 A 1 
ATOM 2734 N N   . ALA A 0 367 . -117.905 -37.514 113.984 1.00 32.61 367 A 1 
ATOM 2735 C CA  . ALA A 0 367 . -116.702 -36.692 113.944 1.00 32.61 367 A 1 
ATOM 2736 C C   . ALA A 0 367 . -116.093 -36.385 115.320 1.00 32.61 367 A 1 
ATOM 2737 C CB  . ALA A 0 367 . -117.067 -35.381 113.232 1.00 32.61 367 A 1 
ATOM 2738 O O   . ALA A 0 367 . -116.809 -36.130 116.287 1.00 32.61 367 A 1 
ATOM 2739 N N   . ASN A 0 368 . -114.768 -36.211 115.350 1.00 35.19 368 A 1 
ATOM 2740 C CA  . ASN A 0 368 . -114.154 -35.265 116.277 1.00 35.19 368 A 1 
ATOM 2741 C C   . ASN A 0 368 . -112.963 -34.535 115.630 1.00 35.19 368 A 1 
ATOM 2742 C CB  . ASN A 0 368 . -113.819 -35.955 117.611 1.00 35.19 368 A 1 
ATOM 2743 O O   . ASN A 0 368 . -112.268 -35.093 114.781 1.00 35.19 368 A 1 
ATOM 2744 C CG  . ASN A 0 368 . -113.953 -34.977 118.765 1.00 35.19 368 A 1 
ATOM 2745 N ND2 . ASN A 0 368 . -114.345 -35.435 119.928 1.00 35.19 368 A 1 
ATOM 2746 O OD1 . ASN A 0 368 . -113.748 -33.783 118.622 1.00 35.19 368 A 1 
ATOM 2747 N N   . LYS A 0 369 . -112.746 -33.273 116.013 1.00 29.22 369 A 1 
ATOM 2748 C CA  . LYS A 0 369 . -111.599 -32.458 115.590 1.00 29.22 369 A 1 
ATOM 2749 C C   . LYS A 0 369 . -110.508 -32.571 116.652 1.00 29.22 369 A 1 
ATOM 2750 C CB  . LYS A 0 369 . -111.999 -30.978 115.439 1.00 29.22 369 A 1 
ATOM 2751 O O   . LYS A 0 369 . -110.716 -32.138 117.779 1.00 29.22 369 A 1 
ATOM 2752 C CG  . LYS A 0 369 . -112.932 -30.648 114.264 1.00 29.22 369 A 1 
ATOM 2753 C CD  . LYS A 0 369 . -113.217 -29.135 114.271 1.00 29.22 369 A 1 
ATOM 2754 C CE  . LYS A 0 369 . -114.113 -28.712 113.101 1.00 29.22 369 A 1 
ATOM 2755 N NZ  . LYS A 0 369 . -114.394 -27.253 113.133 1.00 29.22 369 A 1 
ATOM 2756 N N   . GLY A 0 370 . -109.332 -33.070 116.286 1.00 31.36 370 A 1 
ATOM 2757 C CA  . GLY A 0 370 . -108.174 -33.106 117.181 1.00 31.36 370 A 1 
ATOM 2758 C C   . GLY A 0 370 . -106.878 -33.077 116.386 1.00 31.36 370 A 1 
ATOM 2759 O O   . GLY A 0 370 . -106.562 -34.035 115.689 1.00 31.36 370 A 1 
ATOM 2760 N N   . ALA A 0 371 . -106.140 -31.970 116.463 1.00 30.09 371 A 1 
ATOM 2761 C CA  . ALA A 0 371 . -104.828 -31.865 115.838 1.00 30.09 371 A 1 
ATOM 2762 C C   . ALA A 0 371 . -103.773 -32.573 116.702 1.00 30.09 371 A 1 
ATOM 2763 C CB  . ALA A 0 371 . -104.489 -30.385 115.620 1.00 30.09 371 A 1 
ATOM 2764 O O   . ALA A 0 371 . -103.696 -32.330 117.904 1.00 30.09 371 A 1 
ATOM 2765 N N   . SER A 0 372 . -102.927 -33.399 116.085 1.00 31.40 372 A 1 
ATOM 2766 C CA  . SER A 0 372 . -101.674 -33.860 116.687 1.00 31.40 372 A 1 
ATOM 2767 C C   . SER A 0 372 . -100.643 -34.171 115.603 1.00 31.40 372 A 1 
ATOM 2768 C CB  . SER A 0 372 . -101.898 -35.083 117.577 1.00 31.40 372 A 1 
ATOM 2769 O O   . SER A 0 372 . -100.992 -34.625 114.513 1.00 31.40 372 A 1 
ATOM 2770 O OG  . SER A 0 372 . -100.712 -35.320 118.309 1.00 31.40 372 A 1 
ATOM 2771 N N   . TYR A 0 373 . -99.369  -33.909 115.893 1.00 27.82 373 A 1 
ATOM 2772 C CA  . TYR A 0 373 . -98.252  -34.209 114.998 1.00 27.82 373 A 1 
ATOM 2773 C C   . TYR A 0 373 . -97.978  -35.724 114.977 1.00 27.82 373 A 1 
ATOM 2774 C CB  . TYR A 0 373 . -97.001  -33.432 115.457 1.00 27.82 373 A 1 
ATOM 2775 O O   . TYR A 0 373 . -97.589  -36.299 115.990 1.00 27.82 373 A 1 
ATOM 2776 C CG  . TYR A 0 373 . -96.728  -32.113 114.751 1.00 27.82 373 A 1 
ATOM 2777 C CD1 . TYR A 0 373 . -95.470  -31.901 114.150 1.00 27.82 373 A 1 
ATOM 2778 C CD2 . TYR A 0 373 . -97.694  -31.086 114.724 1.00 27.82 373 A 1 
ATOM 2779 C CE1 . TYR A 0 373 . -95.172  -30.676 113.524 1.00 27.82 373 A 1 
ATOM 2780 C CE2 . TYR A 0 373 . -97.401  -29.858 114.095 1.00 27.82 373 A 1 
ATOM 2781 O OH  . TYR A 0 373 . -95.858  -28.460 112.906 1.00 27.82 373 A 1 
ATOM 2782 C CZ  . TYR A 0 373 . -96.139  -29.649 113.498 1.00 27.82 373 A 1 
ATOM 2783 N N   . GLY A 0 374 . -98.119  -36.358 113.808 1.00 32.59 374 A 1 
ATOM 2784 C CA  . GLY A 0 374 . -97.784  -37.767 113.568 1.00 32.59 374 A 1 
ATOM 2785 C C   . GLY A 0 374 . -96.795  -37.908 112.409 1.00 32.59 374 A 1 
ATOM 2786 O O   . GLY A 0 374 . -97.047  -37.416 111.312 1.00 32.59 374 A 1 
ATOM 2787 N N   . LYS A 0 375 . -95.641  -38.534 112.655 1.00 28.47 375 A 1 
ATOM 2788 C CA  . LYS A 0 375 . -94.518  -38.637 111.703 1.00 28.47 375 A 1 
ATOM 2789 C C   . LYS A 0 375 . -94.638  -39.896 110.821 1.00 28.47 375 A 1 
ATOM 2790 C CB  . LYS A 0 375 . -93.192  -38.608 112.505 1.00 28.47 375 A 1 
ATOM 2791 O O   . LYS A 0 375 . -95.122  -40.919 111.282 1.00 28.47 375 A 1 
ATOM 2792 C CG  . LYS A 0 375 . -92.160  -37.557 112.053 1.00 28.47 375 A 1 
ATOM 2793 C CD  . LYS A 0 375 . -90.893  -37.662 112.929 1.00 28.47 375 A 1 
ATOM 2794 C CE  . LYS A 0 375 . -89.972  -36.430 112.890 1.00 28.47 375 A 1 
ATOM 2795 N NZ  . LYS A 0 375 . -89.227  -36.289 111.613 1.00 28.47 375 A 1 
ATOM 2796 N N   . VAL A 0 376 . -94.043  -39.824 109.624 1.00 29.30 376 A 1 
ATOM 2797 C CA  . VAL A 0 376 . -93.696  -40.921 108.681 1.00 29.30 376 A 1 
ATOM 2798 C C   . VAL A 0 376 . -94.842  -41.763 108.076 1.00 29.30 376 A 1 
ATOM 2799 C CB  . VAL A 0 376 . -92.561  -41.866 109.194 1.00 29.30 376 A 1 
ATOM 2800 O O   . VAL A 0 376 . -95.350  -42.688 108.692 1.00 29.30 376 A 1 
ATOM 2801 C CG1 . VAL A 0 376 . -91.428  -41.934 108.158 1.00 29.30 376 A 1 
ATOM 2802 C CG2 . VAL A 0 376 . -91.887  -41.497 110.525 1.00 29.30 376 A 1 
ATOM 2803 N N   . ASN A 0 377 . -95.056  -41.608 106.765 1.00 33.73 377 A 1 
ATOM 2804 C CA  . ASN A 0 377 . -94.492  -42.578 105.813 1.00 33.73 377 A 1 
ATOM 2805 C C   . ASN A 0 377 . -93.996  -41.848 104.541 1.00 33.73 377 A 1 
ATOM 2806 C CB  . ASN A 0 377 . -95.459  -43.744 105.525 1.00 33.73 377 A 1 
ATOM 2807 O O   . ASN A 0 377 . -94.254  -40.653 104.391 1.00 33.73 377 A 1 
ATOM 2808 C CG  . ASN A 0 377 . -94.713  -44.986 105.046 1.00 33.73 377 A 1 
ATOM 2809 N ND2 . ASN A 0 377 . -95.410  -46.032 104.683 1.00 33.73 377 A 1 
ATOM 2810 O OD1 . ASN A 0 377 . -93.490  -45.024 104.988 1.00 33.73 377 A 1 
ATOM 2811 N N   . ARG A 0 378 . -93.212  -42.515 103.683 1.00 31.73 378 A 1 
ATOM 2812 C CA  . ARG A 0 378 . -92.553  -41.925 102.503 1.00 31.73 378 A 1 
ATOM 2813 C C   . ARG A 0 378 . -93.050  -42.545 101.196 1.00 31.73 378 A 1 
ATOM 2814 C CB  . ARG A 0 378 . -91.021  -42.068 102.611 1.00 31.73 378 A 1 
ATOM 2815 O O   . ARG A 0 378 . -92.430  -43.478 100.695 1.00 31.73 378 A 1 
ATOM 2816 C CG  . ARG A 0 378 . -90.380  -41.058 103.569 1.00 31.73 378 A 1 
ATOM 2817 C CD  . ARG A 0 378 . -88.848  -41.191 103.580 1.00 31.73 378 A 1 
ATOM 2818 N NE  . ARG A 0 378 . -88.382  -42.282 104.460 1.00 31.73 378 A 1 
ATOM 2819 N NH1 . ARG A 0 378 . -86.125  -42.015 104.107 1.00 31.73 378 A 1 
ATOM 2820 N NH2 . ARG A 0 378 . -86.834  -43.484 105.625 1.00 31.73 378 A 1 
ATOM 2821 C CZ  . ARG A 0 378 . -87.122  -42.588 104.724 1.00 31.73 378 A 1 
ATOM 2822 N N   . ASP A 0 379 . -94.082  -41.947 100.614 1.00 33.19 379 A 1 
ATOM 2823 C CA  . ASP A 0 379 . -94.380  -42.126 99.191  1.00 33.19 379 A 1 
ATOM 2824 C C   . ASP A 0 379 . -93.522  -41.153 98.357  1.00 33.19 379 A 1 
ATOM 2825 C CB  . ASP A 0 379 . -95.886  -41.986 98.924  1.00 33.19 379 A 1 
ATOM 2826 O O   . ASP A 0 379 . -93.200  -40.041 98.791  1.00 33.19 379 A 1 
ATOM 2827 C CG  . ASP A 0 379 . -96.720  -43.048 99.656  1.00 33.19 379 A 1 
ATOM 2828 O OD1 . ASP A 0 379 . -96.224  -44.184 99.819  1.00 33.19 379 A 1 
ATOM 2829 O OD2 . ASP A 0 379 . -97.849  -42.697 100.065 1.00 33.19 379 A 1 
ATOM 2830 N N   . TRP A 0 380 . -93.097  -41.596 97.175  1.00 25.96 380 A 1 
ATOM 2831 C CA  . TRP A 0 380 . -92.186  -40.876 96.274  1.00 25.96 380 A 1 
ATOM 2832 C C   . TRP A 0 380 . -92.938  -39.701 95.551  1.00 25.96 380 A 1 
ATOM 2833 C CB  . TRP A 0 380 . -91.431  -41.968 95.457  1.00 25.96 380 A 1 
ATOM 2834 O O   . TRP A 0 380 . -94.172  -39.714 95.465  1.00 25.96 380 A 1 
ATOM 2835 C CG  . TRP A 0 380 . -89.978  -42.217 95.813  1.00 25.96 380 A 1 
ATOM 2836 C CD1 . TRP A 0 380 . -89.461  -42.181 97.065  1.00 25.96 380 A 1 
ATOM 2837 C CD2 . TRP A 0 380 . -88.834  -42.536 94.942  1.00 25.96 380 A 1 
ATOM 2838 C CE2 . TRP A 0 380 . -87.651  -42.614 95.739  1.00 25.96 380 A 1 
ATOM 2839 C CE3 . TRP A 0 380 . -88.655  -42.751 93.560  1.00 25.96 380 A 1 
ATOM 2840 N NE1 . TRP A 0 380 . -88.096  -42.393 97.022  1.00 25.96 380 A 1 
ATOM 2841 C CH2 . TRP A 0 380 . -86.239  -43.003 93.810  1.00 25.96 380 A 1 
ATOM 2842 C CZ2 . TRP A 0 380 . -86.375  -42.850 95.199  1.00 25.96 380 A 1 
ATOM 2843 C CZ3 . TRP A 0 380 . -87.382  -42.960 92.998  1.00 25.96 380 A 1 
ATOM 2844 N N   . ARG A 0 381 . -92.261  -38.563 95.239  1.00 31.45 381 A 1 
ATOM 2845 C CA  . ARG A 0 381 . -92.910  -37.214 95.274  1.00 31.45 381 A 1 
ATOM 2846 C C   . ARG A 0 381 . -92.133  -35.941 94.749  1.00 31.45 381 A 1 
ATOM 2847 C CB  . ARG A 0 381 . -93.358  -36.988 96.760  1.00 31.45 381 A 1 
ATOM 2848 O O   . ARG A 0 381 . -92.004  -34.996 95.516  1.00 31.45 381 A 1 
ATOM 2849 C CG  . ARG A 0 381 . -94.718  -36.302 96.970  1.00 31.45 381 A 1 
ATOM 2850 C CD  . ARG A 0 381 . -94.799  -34.896 96.372  1.00 31.45 381 A 1 
ATOM 2851 N NE  . ARG A 0 381 . -96.077  -34.231 96.679  1.00 31.45 381 A 1 
ATOM 2852 N NH1 . ARG A 0 381 . -96.134  -32.880 94.819  1.00 31.45 381 A 1 
ATOM 2853 N NH2 . ARG A 0 381 . -97.800  -32.795 96.297  1.00 31.45 381 A 1 
ATOM 2854 C CZ  . ARG A 0 381 . -96.657  -33.307 95.933  1.00 31.45 381 A 1 
ATOM 2855 N N   . GLY A 0 382 . -91.587  -35.708 93.547  1.00 29.17 382 A 1 
ATOM 2856 C CA  . GLY A 0 382 . -91.449  -36.425 92.272  1.00 29.17 382 A 1 
ATOM 2857 C C   . GLY A 0 382 . -92.076  -35.714 91.051  1.00 29.17 382 A 1 
ATOM 2858 O O   . GLY A 0 382 . -93.112  -35.071 91.206  1.00 29.17 382 A 1 
ATOM 2859 N N   . ALA A 0 383 . -91.439  -35.804 89.868  1.00 28.15 383 A 1 
ATOM 2860 C CA  . ALA A 0 383 . -91.931  -35.350 88.547  1.00 28.15 383 A 1 
ATOM 2861 C C   . ALA A 0 383 . -90.927  -35.675 87.411  1.00 28.15 383 A 1 
ATOM 2862 C CB  . ALA A 0 383 . -92.141  -33.825 88.543  1.00 28.15 383 A 1 
ATOM 2863 O O   . ALA A 0 383 . -89.722  -35.543 87.606  1.00 28.15 383 A 1 
ATOM 2864 N N   . SER A 0 384 . -91.407  -36.009 86.204  1.00 36.07 384 A 1 
ATOM 2865 C CA  . SER A 0 384 . -90.604  -36.038 84.959  1.00 36.07 384 A 1 
ATOM 2866 C C   . SER A 0 384 . -91.488  -35.874 83.713  1.00 36.07 384 A 1 
ATOM 2867 C CB  . SER A 0 384 . -89.749  -37.315 84.859  1.00 36.07 384 A 1 
ATOM 2868 O O   . SER A 0 384 . -91.626  -36.793 82.911  1.00 36.07 384 A 1 
ATOM 2869 O OG  . SER A 0 384 . -88.580  -37.166 85.636  1.00 36.07 384 A 1 
ATOM 2870 N N   . ASN A 0 385 . -92.137  -34.711 83.571  1.00 31.31 385 A 1 
ATOM 2871 C CA  . ASN A 0 385 . -92.837  -34.335 82.331  1.00 31.31 385 A 1 
ATOM 2872 C C   . ASN A 0 385 . -92.973  -32.806 82.142  1.00 31.31 385 A 1 
ATOM 2873 C CB  . ASN A 0 385 . -94.198  -35.061 82.239  1.00 31.31 385 A 1 
ATOM 2874 O O   . ASN A 0 385 . -93.985  -32.339 81.636  1.00 31.31 385 A 1 
ATOM 2875 C CG  . ASN A 0 385 . -94.698  -35.158 80.804  1.00 31.31 385 A 1 
ATOM 2876 N ND2 . ASN A 0 385 . -95.989  -35.294 80.614  1.00 31.31 385 A 1 
ATOM 2877 O OD1 . ASN A 0 385 . -93.958  -35.168 79.836  1.00 31.31 385 A 1 
ATOM 2878 N N   . ASP A 0 386 . -91.973  -32.032 82.581  1.00 32.15 386 A 1 
ATOM 2879 C CA  . ASP A 0 386 . -91.913  -30.571 82.400  1.00 32.15 386 A 1 
ATOM 2880 C C   . ASP A 0 386 . -90.451  -30.113 82.249  1.00 32.15 386 A 1 
ATOM 2881 C CB  . ASP A 0 386 . -92.605  -29.832 83.570  1.00 32.15 386 A 1 
ATOM 2882 O O   . ASP A 0 386 . -89.784  -29.728 83.212  1.00 32.15 386 A 1 
ATOM 2883 C CG  . ASP A 0 386 . -94.056  -29.426 83.291  1.00 32.15 386 A 1 
ATOM 2884 O OD1 . ASP A 0 386 . -94.312  -28.905 82.181  1.00 32.15 386 A 1 
ATOM 2885 O OD2 . ASP A 0 386 . -94.872  -29.556 84.233  1.00 32.15 386 A 1 
ATOM 2886 N N   . THR A 0 387 . -89.910  -30.167 81.030  1.00 33.55 387 A 1 
ATOM 2887 C CA  . THR A 0 387 . -88.756  -29.339 80.633  1.00 33.55 387 A 1 
ATOM 2888 C C   . THR A 0 387 . -88.799  -29.093 79.131  1.00 33.55 387 A 1 
ATOM 2889 C CB  . THR A 0 387 . -87.380  -29.933 81.000  1.00 33.55 387 A 1 
ATOM 2890 O O   . THR A 0 387 . -89.102  -30.001 78.356  1.00 33.55 387 A 1 
ATOM 2891 C CG2 . THR A 0 387 . -86.321  -28.831 81.083  1.00 33.55 387 A 1 
ATOM 2892 O OG1 . THR A 0 387 . -87.388  -30.555 82.262  1.00 33.55 387 A 1 
ATOM 2893 N N   . GLN A 0 388 . -88.508  -27.862 78.710  1.00 33.59 388 A 1 
ATOM 2894 C CA  . GLN A 0 388 . -88.459  -27.504 77.297  1.00 33.59 388 A 1 
ATOM 2895 C C   . GLN A 0 388 . -87.420  -28.345 76.542  1.00 33.59 388 A 1 
ATOM 2896 C CB  . GLN A 0 388 . -88.114  -26.013 77.119  1.00 33.59 388 A 1 
ATOM 2897 O O   . GLN A 0 388 . -86.280  -28.482 76.984  1.00 33.59 388 A 1 
ATOM 2898 C CG  . GLN A 0 388 . -89.103  -25.027 77.766  1.00 33.59 388 A 1 
ATOM 2899 C CD  . GLN A 0 388 . -88.641  -24.521 79.132  1.00 33.59 388 A 1 
ATOM 2900 N NE2 . GLN A 0 388 . -88.605  -23.224 79.349  1.00 33.59 388 A 1 
ATOM 2901 O OE1 . GLN A 0 388 . -88.300  -25.279 80.025  1.00 33.59 388 A 1 
ATOM 2902 N N   . ALA A 0 389 . -87.773  -28.792 75.335  1.00 32.13 389 A 1 
ATOM 2903 C CA  . ALA A 0 389 . -86.768  -29.070 74.318  1.00 32.13 389 A 1 
ATOM 2904 C C   . ALA A 0 389 . -86.126  -27.730 73.928  1.00 32.13 389 A 1 
ATOM 2905 C CB  . ALA A 0 389 . -87.424  -29.790 73.133  1.00 32.13 389 A 1 
ATOM 2906 O O   . ALA A 0 389 . -86.703  -26.960 73.155  1.00 32.13 389 A 1 
ATOM 2907 N N   . ALA A 0 390 . -84.968  -27.427 74.516  1.00 35.35 390 A 1 
ATOM 2908 C CA  . ALA A 0 390 . -84.186  -26.257 74.155  1.00 35.35 390 A 1 
ATOM 2909 C C   . ALA A 0 390 . -83.792  -26.371 72.677  1.00 35.35 390 A 1 
ATOM 2910 C CB  . ALA A 0 390 . -82.970  -26.152 75.085  1.00 35.35 390 A 1 
ATOM 2911 O O   . ALA A 0 390 . -82.988  -27.223 72.300  1.00 35.35 390 A 1 
ATOM 2912 N N   . ARG A 0 391 . -84.383  -25.518 71.835  1.00 34.64 391 A 1 
ATOM 2913 C CA  . ARG A 0 391 . -83.886  -25.293 70.480  1.00 34.64 391 A 1 
ATOM 2914 C C   . ARG A 0 391 . -82.576  -24.526 70.602  1.00 34.64 391 A 1 
ATOM 2915 C CB  . ARG A 0 391 . -84.897  -24.506 69.633  1.00 34.64 391 A 1 
ATOM 2916 O O   . ARG A 0 391 . -82.596  -23.300 70.640  1.00 34.64 391 A 1 
ATOM 2917 C CG  . ARG A 0 391 . -86.095  -25.339 69.168  1.00 34.64 391 A 1 
ATOM 2918 C CD  . ARG A 0 391 . -87.000  -24.430 68.328  1.00 34.64 391 A 1 
ATOM 2919 N NE  . ARG A 0 391 . -88.100  -25.172 67.686  1.00 34.64 391 A 1 
ATOM 2920 N NH1 . ARG A 0 391 . -89.207  -23.339 66.860  1.00 34.64 391 A 1 
ATOM 2921 N NH2 . ARG A 0 391 . -89.953  -25.386 66.378  1.00 34.64 391 A 1 
ATOM 2922 C CZ  . ARG A 0 391 . -89.079  -24.631 66.984  1.00 34.64 391 A 1 
ATOM 2923 N N   . GLY A 0 392 . -81.464  -25.253 70.656  1.00 41.51 392 A 1 
ATOM 2924 C CA  . GLY A 0 392 . -80.232  -24.720 70.096  1.00 41.51 392 A 1 
ATOM 2925 C C   . GLY A 0 392 . -80.519  -24.405 68.632  1.00 41.51 392 A 1 
ATOM 2926 O O   . GLY A 0 392 . -80.856  -25.309 67.866  1.00 41.51 392 A 1 
ATOM 2927 N N   . ALA A 0 393 . -80.491  -23.122 68.282  1.00 36.46 393 A 1 
ATOM 2928 C CA  . ALA A 0 393 . -80.056  -22.766 66.947  1.00 36.46 393 A 1 
ATOM 2929 C C   . ALA A 0 393 . -78.564  -23.115 66.897  1.00 36.46 393 A 1 
ATOM 2930 C CB  . ALA A 0 393 . -80.338  -21.282 66.688  1.00 36.46 393 A 1 
ATOM 2931 O O   . ALA A 0 393 . -77.856  -22.881 67.876  1.00 36.46 393 A 1 
ATOM 2932 N N   . TYR A 0 394 . -78.158  -23.762 65.814  1.00 43.14 394 A 1 
ATOM 2933 C CA  . TYR A 0 394 . -76.768  -24.029 65.492  1.00 43.14 394 A 1 
ATOM 2934 C C   . TYR A 0 394 . -76.508  -23.245 64.209  1.00 43.14 394 A 1 
ATOM 2935 C CB  . TYR A 0 394 . -76.559  -25.539 65.282  1.00 43.14 394 A 1 
ATOM 2936 O O   . TYR A 0 394 . -77.102  -23.563 63.178  1.00 43.14 394 A 1 
ATOM 2937 C CG  . TYR A 0 394 . -76.785  -26.441 66.484  1.00 43.14 394 A 1 
ATOM 2938 C CD1 . TYR A 0 394 . -75.747  -26.642 67.412  1.00 43.14 394 A 1 
ATOM 2939 C CD2 . TYR A 0 394 . -77.998  -27.141 66.632  1.00 43.14 394 A 1 
ATOM 2940 C CE1 . TYR A 0 394 . -75.905  -27.547 68.477  1.00 43.14 394 A 1 
ATOM 2941 C CE2 . TYR A 0 394 . -78.169  -28.047 67.697  1.00 43.14 394 A 1 
ATOM 2942 O OH  . TYR A 0 394 . -77.264  -29.141 69.638  1.00 43.14 394 A 1 
ATOM 2943 C CZ  . TYR A 0 394 . -77.118  -28.256 68.615  1.00 43.14 394 A 1 
ATOM 2944 N N   . ASP A 0 395 . -75.699  -22.202 64.289  1.00 45.12 395 A 1 
ATOM 2945 C CA  . ASP A 0 395 . -75.248  -21.358 63.188  1.00 45.12 395 A 1 
ATOM 2946 C C   . ASP A 0 395 . -73.793  -21.727 62.857  1.00 45.12 395 A 1 
ATOM 2947 C CB  . ASP A 0 395 . -75.525  -19.848 63.440  1.00 45.12 395 A 1 
ATOM 2948 O O   . ASP A 0 395 . -72.848  -21.058 63.251  1.00 45.12 395 A 1 
ATOM 2949 C CG  . ASP A 0 395 . -75.653  -19.299 64.883  1.00 45.12 395 A 1 
ATOM 2950 O OD1 . ASP A 0 395 . -75.523  -20.052 65.879  1.00 45.12 395 A 1 
ATOM 2951 O OD2 . ASP A 0 395 . -76.064  -18.118 64.994  1.00 45.12 395 A 1 
ATOM 2952 N N   . ASN A 0 396 . -73.623  -22.855 62.152  1.00 46.38 396 A 1 
ATOM 2953 C CA  . ASN A 0 396 . -72.324  -23.294 61.619  1.00 46.38 396 A 1 
ATOM 2954 C C   . ASN A 0 396 . -72.147  -22.666 60.221  1.00 46.38 396 A 1 
ATOM 2955 C CB  . ASN A 0 396 . -72.212  -24.842 61.626  1.00 46.38 396 A 1 
ATOM 2956 O O   . ASN A 0 396 . -72.243  -23.356 59.200  1.00 46.38 396 A 1 
ATOM 2957 C CG  . ASN A 0 396 . -72.207  -25.464 63.016  1.00 46.38 396 A 1 
ATOM 2958 N ND2 . ASN A 0 396 . -73.335  -25.441 63.680  1.00 46.38 396 A 1 
ATOM 2959 O OD1 . ASN A 0 396 . -71.217  -26.002 63.507  1.00 46.38 396 A 1 
ATOM 2960 N N   . ASP A 0 397 . -71.978  -21.346 60.179  1.00 50.29 397 A 1 
ATOM 2961 C CA  . ASP A 0 397 . -71.907  -20.543 58.960  1.00 50.29 397 A 1 
ATOM 2962 C C   . ASP A 0 397 . -70.549  -20.746 58.246  1.00 50.29 397 A 1 
ATOM 2963 C CB  . ASP A 0 397 . -72.192  -19.053 59.287  1.00 50.29 397 A 1 
ATOM 2964 O O   . ASP A 0 397 . -69.613  -19.953 58.388  1.00 50.29 397 A 1 
ATOM 2965 C CG  . ASP A 0 397 . -73.671  -18.621 59.260  1.00 50.29 397 A 1 
ATOM 2966 O OD1 . ASP A 0 397 . -74.552  -19.451 58.936  1.00 50.29 397 A 1 
ATOM 2967 O OD2 . ASP A 0 397 . -73.910  -17.400 59.427  1.00 50.29 397 A 1 
ATOM 2968 N N   . GLU A 0 398 . -70.448  -21.778 57.385  1.00 50.52 398 A 1 
ATOM 2969 C CA  . GLU A 0 398 . -69.273  -22.036 56.521  1.00 50.52 398 A 1 
ATOM 2970 C C   . GLU A 0 398 . -69.081  -20.939 55.446  1.00 50.52 398 A 1 
ATOM 2971 C CB  . GLU A 0 398 . -69.278  -23.456 55.898  1.00 50.52 398 A 1 
ATOM 2972 O O   . GLU A 0 398 . -69.276  -21.129 54.236  1.00 50.52 398 A 1 
ATOM 2973 C CG  . GLU A 0 398 . -67.886  -23.780 55.299  1.00 50.52 398 A 1 
ATOM 2974 C CD  . GLU A 0 398 . -67.795  -25.048 54.429  1.00 50.52 398 A 1 
ATOM 2975 O OE1 . GLU A 0 398 . -66.874  -25.863 54.687  1.00 50.52 398 A 1 
ATOM 2976 O OE2 . GLU A 0 398 . -68.548  -25.212 53.444  1.00 50.52 398 A 1 
ATOM 2977 N N   . TRP A 0 399 . -68.664  -19.754 55.885  1.00 58.98 399 A 1 
ATOM 2978 C CA  . TRP A 0 399 . -68.444  -18.600 55.034  1.00 58.98 399 A 1 
ATOM 2979 C C   . TRP A 0 399 . -67.168  -18.751 54.193  1.00 58.98 399 A 1 
ATOM 2980 C CB  . TRP A 0 399 . -68.502  -17.305 55.864  1.00 58.98 399 A 1 
ATOM 2981 O O   . TRP A 0 399 . -66.134  -19.273 54.618  1.00 58.98 399 A 1 
ATOM 2982 C CG  . TRP A 0 399 . -67.448  -17.116 56.916  1.00 58.98 399 A 1 
ATOM 2983 C CD1 . TRP A 0 399 . -67.608  -17.344 58.241  1.00 58.98 399 A 1 
ATOM 2984 C CD2 . TRP A 0 399 . -66.057  -16.704 56.757  1.00 58.98 399 A 1 
ATOM 2985 C CE2 . TRP A 0 399 . -65.430  -16.704 58.039  1.00 58.98 399 A 1 
ATOM 2986 C CE3 . TRP A 0 399 . -65.249  -16.372 55.647  1.00 58.98 399 A 1 
ATOM 2987 N NE1 . TRP A 0 399 . -66.427  -17.083 58.909  1.00 58.98 399 A 1 
ATOM 2988 C CH2 . TRP A 0 399 . -63.284  -16.135 57.068  1.00 58.98 399 A 1 
ATOM 2989 C CZ2 . TRP A 0 399 . -64.070  -16.399 58.201  1.00 58.98 399 A 1 
ATOM 2990 C CZ3 . TRP A 0 399 . -63.873  -16.114 55.793  1.00 58.98 399 A 1 
ATOM 2991 N N   . ALA A 0 400 . -67.220  -18.226 52.968  1.00 54.47 400 A 1 
ATOM 2992 C CA  . ALA A 0 400 . -66.084  -18.165 52.054  1.00 54.47 400 A 1 
ATOM 2993 C C   . ALA A 0 400 . -65.826  -16.711 51.646  1.00 54.47 400 A 1 
ATOM 2994 C CB  . ALA A 0 400 . -66.361  -19.075 50.850  1.00 54.47 400 A 1 
ATOM 2995 O O   . ALA A 0 400 . -66.747  -16.015 51.218  1.00 54.47 400 A 1 
ATOM 2996 N N   . LYS A 0 401 . -64.573  -16.253 51.744  1.00 58.79 401 A 1 
ATOM 2997 C CA  . LYS A 0 401 . -64.152  -14.924 51.274  1.00 58.79 401 A 1 
ATOM 2998 C C   . LYS A 0 401 . -63.169  -15.075 50.121  1.00 58.79 401 A 1 
ATOM 2999 C CB  . LYS A 0 401 . -63.583  -14.065 52.420  1.00 58.79 401 A 1 
ATOM 3000 O O   . LYS A 0 401 . -62.185  -15.808 50.213  1.00 58.79 401 A 1 
ATOM 3001 C CG  . LYS A 0 401 . -64.692  -13.593 53.378  1.00 58.79 401 A 1 
ATOM 3002 C CD  . LYS A 0 401 . -64.146  -12.841 54.604  1.00 58.79 401 A 1 
ATOM 3003 C CE  . LYS A 0 401 . -65.252  -12.636 55.657  1.00 58.79 401 A 1 
ATOM 3004 N NZ  . LYS A 0 401 . -65.020  -13.425 56.898  1.00 58.79 401 A 1 
ATOM 3005 N N   . GLN A 0 402 . -63.451  -14.366 49.037  1.00 63.18 402 A 1 
ATOM 3006 C CA  . GLN A 0 402 . -62.530  -14.212 47.916  1.00 63.18 402 A 1 
ATOM 3007 C C   . GLN A 0 402 . -61.443  -13.192 48.287  1.00 63.18 402 A 1 
ATOM 3008 C CB  . GLN A 0 402 . -63.329  -13.791 46.670  1.00 63.18 402 A 1 
ATOM 3009 O O   . GLN A 0 402 . -61.677  -12.276 49.082  1.00 63.18 402 A 1 
ATOM 3010 C CG  . GLN A 0 402 . -64.279  -14.907 46.184  1.00 63.18 402 A 1 
ATOM 3011 C CD  . GLN A 0 402 . -65.338  -14.429 45.192  1.00 63.18 402 A 1 
ATOM 3012 N NE2 . GLN A 0 402 . -65.896  -15.311 44.393  1.00 63.18 402 A 1 
ATOM 3013 O OE1 . GLN A 0 402 . -65.705  -13.265 45.129  1.00 63.18 402 A 1 
ATOM 3014 N N   . ALA A 0 403 . -60.259  -13.361 47.715  1.00 61.45 403 A 1 
ATOM 3015 C CA  . ALA A 0 403 . -59.260  -12.318 47.542  1.00 61.45 403 A 1 
ATOM 3016 C C   . ALA A 0 403 . -58.889  -12.278 46.055  1.00 61.45 403 A 1 
ATOM 3017 C CB  . ALA A 0 403 . -58.049  -12.588 48.442  1.00 61.45 403 A 1 
ATOM 3018 O O   . ALA A 0 403 . -58.908  -13.308 45.382  1.00 61.45 403 A 1 
ATOM 3019 N N   . TYR A 0 404 . -58.580  -11.090 45.554  1.00 68.21 404 A 1 
ATOM 3020 C CA  . TYR A 0 404 . -58.162  -10.876 44.174  1.00 68.21 404 A 1 
ATOM 3021 C C   . TYR A 0 404 . -56.786  -10.221 44.200  1.00 68.21 404 A 1 
ATOM 3022 C CB  . TYR A 0 404 . -59.208  -10.028 43.435  1.00 68.21 404 A 1 
ATOM 3023 O O   . TYR A 0 404 . -56.575  -9.298  44.993  1.00 68.21 404 A 1 
ATOM 3024 C CG  . TYR A 0 404 . -60.555  -10.717 43.280  1.00 68.21 404 A 1 
ATOM 3025 C CD1 . TYR A 0 404 . -60.769  -11.581 42.189  1.00 68.21 404 A 1 
ATOM 3026 C CD2 . TYR A 0 404 . -61.582  -10.513 44.226  1.00 68.21 404 A 1 
ATOM 3027 C CE1 . TYR A 0 404 . -62.005  -12.237 42.037  1.00 68.21 404 A 1 
ATOM 3028 C CE2 . TYR A 0 404 . -62.819  -11.177 44.084  1.00 68.21 404 A 1 
ATOM 3029 O OH  . TYR A 0 404 . -64.216  -12.691 42.845  1.00 68.21 404 A 1 
ATOM 3030 C CZ  . TYR A 0 404 . -63.031  -12.039 42.985  1.00 68.21 404 A 1 
ATOM 3031 N N   . GLY A 0 405 . -55.877  -10.740 43.380  1.00 73.01 405 A 1 
ATOM 3032 C CA  . GLY A 0 405 . -54.605  -10.114 43.051  1.00 73.01 405 A 1 
ATOM 3033 C C   . GLY A 0 405 . -54.660  -9.458  41.674  1.00 73.01 405 A 1 
ATOM 3034 O O   . GLY A 0 405 . -55.609  -9.662  40.907  1.00 73.01 405 A 1 
ATOM 3035 N N   . SER A 0 406 . -53.655  -8.646  41.384  1.00 75.54 406 A 1 
ATOM 3036 C CA  . SER A 0 406 . -53.376  -8.159  40.037  1.00 75.54 406 A 1 
ATOM 3037 C C   . SER A 0 406 . -51.916  -7.753  39.952  1.00 75.54 406 A 1 
ATOM 3038 C CB  . SER A 0 406 . -54.258  -6.964  39.671  1.00 75.54 406 A 1 
ATOM 3039 O O   . SER A 0 406 . -51.493  -6.820  40.654  1.00 75.54 406 A 1 
ATOM 3040 O OG  . SER A 0 406 . -54.074  -5.914  40.607  1.00 75.54 406 A 1 
ATOM 3041 N N   . ASP A 0 407 . -51.214  -8.433  39.073  1.00 75.17 407 A 1 
ATOM 3042 C CA  . ASP A 0 407 . -49.792  -8.319  38.841  1.00 75.17 407 A 1 
ATOM 3043 C C   . ASP A 0 407 . -49.666  -7.333  37.663  1.00 75.17 407 A 1 
ATOM 3044 C CB  . ASP A 0 407 . -49.170  -9.729  38.640  1.00 75.17 407 A 1 
ATOM 3045 O O   . ASP A 0 407 . -50.610  -7.124  36.887  1.00 75.17 407 A 1 
ATOM 3046 C CG  . ASP A 0 407 . -49.629  -10.833 39.650  1.00 75.17 407 A 1 
ATOM 3047 O OD1 . ASP A 0 407 . -50.694  -10.692 40.313  1.00 75.17 407 A 1 
ATOM 3048 O OD2 . ASP A 0 407 . -48.917  -11.842 39.868  1.00 75.17 407 A 1 
ATOM 3049 N N   . PHE A 0 408 . -48.576  -6.575  37.617  1.00 79.62 408 A 1 
ATOM 3050 C CA  . PHE A 0 408 . -48.427  -5.474  36.658  1.00 79.62 408 A 1 
ATOM 3051 C C   . PHE A 0 408 . -46.961  -5.322  36.280  1.00 79.62 408 A 1 
ATOM 3052 C CB  . PHE A 0 408 . -49.033  -4.177  37.227  1.00 79.62 408 A 1 
ATOM 3053 O O   . PHE A 0 408 . -46.315  -4.324  36.608  1.00 79.62 408 A 1 
ATOM 3054 C CG  . PHE A 0 408 . -50.547  -4.092  37.170  1.00 79.62 408 A 1 
ATOM 3055 C CD1 . PHE A 0 408 . -51.185  -3.951  35.927  1.00 79.62 408 A 1 
ATOM 3056 C CD2 . PHE A 0 408 . -51.319  -4.153  38.342  1.00 79.62 408 A 1 
ATOM 3057 C CE1 . PHE A 0 408 . -52.584  -3.849  35.844  1.00 79.62 408 A 1 
ATOM 3058 C CE2 . PHE A 0 408 . -52.718  -4.002  38.270  1.00 79.62 408 A 1 
ATOM 3059 C CZ  . PHE A 0 408 . -53.352  -3.857  37.022  1.00 79.62 408 A 1 
ATOM 3060 N N   . ASP A 0 409 . -46.438  -6.351  35.626  1.00 79.75 409 A 1 
ATOM 3061 C CA  . ASP A 0 409 . -45.017  -6.474  35.354  1.00 79.75 409 A 1 
ATOM 3062 C C   . ASP A 0 409 . -44.702  -5.951  33.947  1.00 79.75 409 A 1 
ATOM 3063 C CB  . ASP A 0 409 . -44.557  -7.917  35.627  1.00 79.75 409 A 1 
ATOM 3064 O O   . ASP A 0 409 . -45.314  -6.328  32.945  1.00 79.75 409 A 1 
ATOM 3065 C CG  . ASP A 0 409 . -43.152  -7.990  36.232  1.00 79.75 409 A 1 
ATOM 3066 O OD1 . ASP A 0 409 . -42.760  -7.106  37.020  1.00 79.75 409 A 1 
ATOM 3067 O OD2 . ASP A 0 409 . -42.407  -8.928  35.877  1.00 79.75 409 A 1 
ATOM 3068 N N   . SER A 0 410 . -43.748  -5.028  33.864  1.00 82.07 410 A 1 
ATOM 3069 C CA  . SER A 0 410 . -43.313  -4.418  32.605  1.00 82.07 410 A 1 
ATOM 3070 C C   . SER A 0 410 . -41.808  -4.572  32.455  1.00 82.07 410 A 1 
ATOM 3071 C CB  . SER A 0 410 . -43.804  -2.971  32.476  1.00 82.07 410 A 1 
ATOM 3072 O O   . SER A 0 410 . -41.034  -4.128  33.305  1.00 82.07 410 A 1 
ATOM 3073 O OG  . SER A 0 410 . -43.594  -2.206  33.652  1.00 82.07 410 A 1 
ATOM 3074 N N   . ARG A 0 411 . -41.402  -5.259  31.385  1.00 82.55 411 A 1 
ATOM 3075 C CA  . ARG A 0 411 . -40.021  -5.660  31.113  1.00 82.55 411 A 1 
ATOM 3076 C C   . ARG A 0 411 . -39.654  -5.269  29.697  1.00 82.55 411 A 1 
ATOM 3077 C CB  . ARG A 0 411 . -39.849  -7.173  31.300  1.00 82.55 411 A 1 
ATOM 3078 O O   . ARG A 0 411 . -40.237  -5.787  28.752  1.00 82.55 411 A 1 
ATOM 3079 C CG  . ARG A 0 411 . -40.059  -7.596  32.751  1.00 82.55 411 A 1 
ATOM 3080 C CD  . ARG A 0 411 . -39.822  -9.100  32.907  1.00 82.55 411 A 1 
ATOM 3081 N NE  . ARG A 0 411 . -40.194  -9.537  34.256  1.00 82.55 411 A 1 
ATOM 3082 N NH1 . ARG A 0 411 . -39.908  -11.792 34.043  1.00 82.55 411 A 1 
ATOM 3083 N NH2 . ARG A 0 411 . -40.730  -10.949 35.937  1.00 82.55 411 A 1 
ATOM 3084 C CZ  . ARG A 0 411 . -40.265  -10.753 34.742  1.00 82.55 411 A 1 
ATOM 3085 N N   . TRP A 0 412 . -38.657  -4.411  29.566  1.00 89.21 412 A 1 
ATOM 3086 C CA  . TRP A 0 412 . -38.152  -3.946  28.280  1.00 89.21 412 A 1 
ATOM 3087 C C   . TRP A 0 412 . -36.645  -4.158  28.213  1.00 89.21 412 A 1 
ATOM 3088 C CB  . TRP A 0 412 . -38.559  -2.484  28.090  1.00 89.21 412 A 1 
ATOM 3089 O O   . TRP A 0 412 . -35.943  -4.000  29.219  1.00 89.21 412 A 1 
ATOM 3090 C CG  . TRP A 0 412 . -37.939  -1.751  26.941  1.00 89.21 412 A 1 
ATOM 3091 C CD1 . TRP A 0 412 . -38.469  -1.612  25.705  1.00 89.21 412 A 1 
ATOM 3092 C CD2 . TRP A 0 412 . -36.684  -1.007  26.922  1.00 89.21 412 A 1 
ATOM 3093 C CE2 . TRP A 0 412 . -36.598  -0.312  25.680  1.00 89.21 412 A 1 
ATOM 3094 C CE3 . TRP A 0 412 . -35.631  -0.814  27.843  1.00 89.21 412 A 1 
ATOM 3095 N NE1 . TRP A 0 412 . -37.673  -0.771  24.947  1.00 89.21 412 A 1 
ATOM 3096 C CH2 . TRP A 0 412 . -34.545  0.788   26.356  1.00 89.21 412 A 1 
ATOM 3097 C CZ2 . TRP A 0 412 . -35.583  0.621   25.421  1.00 89.21 412 A 1 
ATOM 3098 C CZ3 . TRP A 0 412 . -34.558  0.050   27.552  1.00 89.21 412 A 1 
ATOM 3099 N N   . GLY A 0 413 . -36.148  -4.504  27.029  1.00 86.51 413 A 1 
ATOM 3100 C CA  . GLY A 0 413 . -34.738  -4.783  26.806  1.00 86.51 413 A 1 
ATOM 3101 C C   . GLY A 0 413 . -34.233  -4.317  25.448  1.00 86.51 413 A 1 
ATOM 3102 O O   . GLY A 0 413 . -34.972  -4.259  24.463  1.00 86.51 413 A 1 
ATOM 3103 N N   . LYS A 0 414 . -32.938  -4.003  25.421  1.00 84.84 414 A 1 
ATOM 3104 C CA  . LYS A 0 414 . -32.129  -3.765  24.229  1.00 84.84 414 A 1 
ATOM 3105 C C   . LYS A 0 414 . -30.822  -4.513  24.337  1.00 84.84 414 A 1 
ATOM 3106 C CB  . LYS A 0 414 . -31.839  -2.272  24.043  1.00 84.84 414 A 1 
ATOM 3107 O O   . LYS A 0 414 . -30.060  -4.220  25.253  1.00 84.84 414 A 1 
ATOM 3108 C CG  . LYS A 0 414 . -33.122  -1.620  23.567  1.00 84.84 414 A 1 
ATOM 3109 C CD  . LYS A 0 414 . -32.946  -0.167  23.138  1.00 84.84 414 A 1 
ATOM 3110 C CE  . LYS A 0 414 . -34.294  0.041   22.473  1.00 84.84 414 A 1 
ATOM 3111 N NZ  . LYS A 0 414 . -34.539  1.365   21.883  1.00 84.84 414 A 1 
ATOM 3112 N N   . SER A 0 415 . -30.556  -5.395  23.386  1.00 84.20 415 A 1 
ATOM 3113 C CA  . SER A 0 415 . -29.283  -6.103  23.264  1.00 84.20 415 A 1 
ATOM 3114 C C   . SER A 0 415 . -28.627  -5.813  21.914  1.00 84.20 415 A 1 
ATOM 3115 C CB  . SER A 0 415 . -29.444  -7.607  23.526  1.00 84.20 415 A 1 
ATOM 3116 O O   . SER A 0 415 . -29.296  -5.634  20.893  1.00 84.20 415 A 1 
ATOM 3117 O OG  . SER A 0 415 . -30.502  -8.157  22.766  1.00 84.20 415 A 1 
ATOM 3118 N N   . TYR A 0 416 . -27.298  -5.755  21.925  1.00 80.73 416 A 1 
ATOM 3119 C CA  . TYR A 0 416 . -26.449  -5.856  20.738  1.00 80.73 416 A 1 
ATOM 3120 C C   . TYR A 0 416 . -25.497  -7.034  20.970  1.00 80.73 416 A 1 
ATOM 3121 C CB  . TYR A 0 416 . -25.641  -4.565  20.510  1.00 80.73 416 A 1 
ATOM 3122 O O   . TYR A 0 416 . -24.671  -6.932  21.880  1.00 80.73 416 A 1 
ATOM 3123 C CG  . TYR A 0 416 . -26.412  -3.282  20.244  1.00 80.73 416 A 1 
ATOM 3124 C CD1 . TYR A 0 416 . -26.445  -2.732  18.947  1.00 80.73 416 A 1 
ATOM 3125 C CD2 . TYR A 0 416 . -27.024  -2.596  21.311  1.00 80.73 416 A 1 
ATOM 3126 C CE1 . TYR A 0 416 . -27.072  -1.490  18.719  1.00 80.73 416 A 1 
ATOM 3127 C CE2 . TYR A 0 416 . -27.660  -1.359  21.090  1.00 80.73 416 A 1 
ATOM 3128 O OH  . TYR A 0 416 . -28.290  0.395   19.583  1.00 80.73 416 A 1 
ATOM 3129 C CZ  . TYR A 0 416 . -27.679  -0.802  19.792  1.00 80.73 416 A 1 
ATOM 3130 N N   . ASP A 0 417 . -25.584  -8.126  20.205  1.00 77.96 417 A 1 
ATOM 3131 C CA  . ASP A 0 417 . -24.790  -9.336  20.505  1.00 77.96 417 A 1 
ATOM 3132 C C   . ASP A 0 417 . -23.298  -9.094  20.248  1.00 77.96 417 A 1 
ATOM 3133 C CB  . ASP A 0 417 . -25.250  -10.567 19.705  1.00 77.96 417 A 1 
ATOM 3134 O O   . ASP A 0 417 . -22.454  -9.378  21.106  1.00 77.96 417 A 1 
ATOM 3135 C CG  . ASP A 0 417 . -26.555  -11.214 20.181  1.00 77.96 417 A 1 
ATOM 3136 O OD1 . ASP A 0 417 . -27.079  -10.817 21.244  1.00 77.96 417 A 1 
ATOM 3137 O OD2 . ASP A 0 417 . -27.006  -12.139 19.463  1.00 77.96 417 A 1 
ATOM 3138 N N   . SER A 0 418 . -22.959  -8.499  19.101  1.00 84.97 418 A 1 
ATOM 3139 C CA  . SER A 0 418 . -21.629  -7.929  18.889  1.00 84.97 418 A 1 
ATOM 3140 C C   . SER A 0 418 . -21.620  -6.726  17.954  1.00 84.97 418 A 1 
ATOM 3141 C CB  . SER A 0 418 . -20.598  -8.988  18.463  1.00 84.97 418 A 1 
ATOM 3142 O O   . SER A 0 418 . -22.438  -6.580  17.046  1.00 84.97 418 A 1 
ATOM 3143 O OG  . SER A 0 418 . -20.950  -9.756  17.328  1.00 84.97 418 A 1 
ATOM 3144 N N   . VAL A 0 419 . -20.645  -5.841  18.176  1.00 86.69 419 A 1 
ATOM 3145 C CA  . VAL A 0 419 . -20.298  -4.763  17.245  1.00 86.69 419 A 1 
ATOM 3146 C C   . VAL A 0 419 . -18.793  -4.745  17.013  1.00 86.69 419 A 1 
ATOM 3147 C CB  . VAL A 0 419 . -20.834  -3.382  17.684  1.00 86.69 419 A 1 
ATOM 3148 O O   . VAL A 0 419 . -17.995  -4.794  17.953  1.00 86.69 419 A 1 
ATOM 3149 C CG1 . VAL A 0 419 . -22.364  -3.355  17.732  1.00 86.69 419 A 1 
ATOM 3150 C CG2 . VAL A 0 419 . -20.328  -2.903  19.050  1.00 86.69 419 A 1 
ATOM 3151 N N   . SER A 0 420 . -18.377  -4.648  15.750  1.00 90.53 420 A 1 
ATOM 3152 C CA  . SER A 0 420 . -16.961  -4.609  15.390  1.00 90.53 420 A 1 
ATOM 3153 C C   . SER A 0 420 . -16.655  -3.533  14.352  1.00 90.53 420 A 1 
ATOM 3154 C CB  . SER A 0 420 . -16.489  -5.983  14.929  1.00 90.53 420 A 1 
ATOM 3155 O O   . SER A 0 420 . -17.223  -3.496  13.262  1.00 90.53 420 A 1 
ATOM 3156 O OG  . SER A 0 420 . -15.085  -5.946  14.713  1.00 90.53 420 A 1 
ATOM 3157 N N   . ALA A 0 421 . -15.696  -2.667  14.677  1.00 92.00 421 A 1 
ATOM 3158 C CA  . ALA A 0 421 . -15.182  -1.621  13.805  1.00 92.00 421 A 1 
ATOM 3159 C C   . ALA A 0 421 . -13.699  -1.873  13.511  1.00 92.00 421 A 1 
ATOM 3160 C CB  . ALA A 0 421 . -15.433  -0.259  14.461  1.00 92.00 421 A 1 
ATOM 3161 O O   . ALA A 0 421 . -12.851  -1.790  14.403  1.00 92.00 421 A 1 
ATOM 3162 N N   . LYS A 0 422 . -13.372  -2.157  12.249  1.00 95.16 422 A 1 
ATOM 3163 C CA  . LYS A 0 422 . -12.016  -2.470  11.779  1.00 95.16 422 A 1 
ATOM 3164 C C   . LYS A 0 422 . -11.551  -1.415  10.773  1.00 95.16 422 A 1 
ATOM 3165 C CB  . LYS A 0 422 . -11.971  -3.901  11.207  1.00 95.16 422 A 1 
ATOM 3166 O O   . LYS A 0 422 . -12.280  -1.083  9.840   1.00 95.16 422 A 1 
ATOM 3167 C CG  . LYS A 0 422 . -12.425  -4.980  12.214  1.00 95.16 422 A 1 
ATOM 3168 C CD  . LYS A 0 422 . -12.291  -6.398  11.632  1.00 95.16 422 A 1 
ATOM 3169 C CE  . LYS A 0 422 . -12.653  -7.506  12.640  1.00 95.16 422 A 1 
ATOM 3170 N NZ  . LYS A 0 422 . -14.116  -7.653  12.855  1.00 95.16 422 A 1 
ATOM 3171 N N   . SER A 0 423 . -10.339  -0.893  10.949  1.00 96.36 423 A 1 
ATOM 3172 C CA  . SER A 0 423 . -9.699   0.068   10.041  1.00 96.36 423 A 1 
ATOM 3173 C C   . SER A 0 423 . -8.291   -0.408  9.709   1.00 96.36 423 A 1 
ATOM 3174 C CB  . SER A 0 423 . -9.660   1.469   10.666  1.00 96.36 423 A 1 
ATOM 3175 O O   . SER A 0 423 . -7.526   -0.731  10.616  1.00 96.36 423 A 1 
ATOM 3176 O OG  . SER A 0 423 . -9.354   2.481   9.714   1.00 96.36 423 A 1 
ATOM 3177 N N   . TYR A 0 424 . -7.953   -0.414  8.426   1.00 95.52 424 A 1 
ATOM 3178 C CA  . TYR A 0 424 . -6.644   -0.775  7.896   1.00 95.52 424 A 1 
ATOM 3179 C C   . TYR A 0 424 . -6.168   0.345   6.978   1.00 95.52 424 A 1 
ATOM 3180 C CB  . TYR A 0 424 . -6.726   -2.094  7.115   1.00 95.52 424 A 1 
ATOM 3181 O O   . TYR A 0 424 . -6.888   0.715   6.054   1.00 95.52 424 A 1 
ATOM 3182 C CG  . TYR A 0 424 . -7.278   -3.267  7.898   1.00 95.52 424 A 1 
ATOM 3183 C CD1 . TYR A 0 424 . -6.403   -4.099  8.619   1.00 95.52 424 A 1 
ATOM 3184 C CD2 . TYR A 0 424 . -8.664   -3.525  7.900   1.00 95.52 424 A 1 
ATOM 3185 C CE1 . TYR A 0 424 . -6.909   -5.190  9.351   1.00 95.52 424 A 1 
ATOM 3186 C CE2 . TYR A 0 424 . -9.174   -4.617  8.628   1.00 95.52 424 A 1 
ATOM 3187 O OH  . TYR A 0 424 . -8.792   -6.497  10.064  1.00 95.52 424 A 1 
ATOM 3188 C CZ  . TYR A 0 424 . -8.297   -5.448  9.357   1.00 95.52 424 A 1 
ATOM 3189 N N   . ASP A 0 425 . -4.972   0.860   7.218   1.00 95.80 425 A 1 
ATOM 3190 C CA  . ASP A 0 425 . -4.302   1.843   6.377   1.00 95.80 425 A 1 
ATOM 3191 C C   . ASP A 0 425 . -2.943   1.257   5.961   1.00 95.80 425 A 1 
ATOM 3192 C CB  . ASP A 0 425 . -4.157   3.175   7.141   1.00 95.80 425 A 1 
ATOM 3193 O O   . ASP A 0 425 . -2.124   0.938   6.821   1.00 95.80 425 A 1 
ATOM 3194 C CG  . ASP A 0 425 . -5.493   3.813   7.555   1.00 95.80 425 A 1 
ATOM 3195 O OD1 . ASP A 0 425 . -6.340   4.054   6.664   1.00 95.80 425 A 1 
ATOM 3196 O OD2 . ASP A 0 425 . -5.673   4.168   8.743   1.00 95.80 425 A 1 
ATOM 3197 N N   . ASN A 0 426 . -2.703   1.103   4.658   1.00 95.63 426 A 1 
ATOM 3198 C CA  . ASN A 0 426 . -1.402   0.733   4.097   1.00 95.63 426 A 1 
ATOM 3199 C C   . ASN A 0 426 . -0.863   1.884   3.244   1.00 95.63 426 A 1 
ATOM 3200 C CB  . ASN A 0 426 . -1.490   -0.580  3.303   1.00 95.63 426 A 1 
ATOM 3201 O O   . ASN A 0 426 . -1.604   2.477   2.457   1.00 95.63 426 A 1 
ATOM 3202 C CG  . ASN A 0 426 . -0.108   -1.063  2.874   1.00 95.63 426 A 1 
ATOM 3203 N ND2 . ASN A 0 426 . 0.408    -0.606  1.755   1.00 95.63 426 A 1 
ATOM 3204 O OD1 . ASN A 0 426 . 0.517    -1.844  3.560   1.00 95.63 426 A 1 
ATOM 3205 N N   . GLU A 0 427 . 0.423    2.176   3.374   1.00 97.09 427 A 1 
ATOM 3206 C CA  . GLU A 0 427 . 1.126    3.212   2.628   1.00 97.09 427 A 1 
ATOM 3207 C C   . GLU A 0 427 . 2.499    2.688   2.207   1.00 97.09 427 A 1 
ATOM 3208 C CB  . GLU A 0 427 . 1.181    4.467   3.510   1.00 97.09 427 A 1 
ATOM 3209 O O   . GLU A 0 427 . 3.393    2.542   3.036   1.00 97.09 427 A 1 
ATOM 3210 C CG  . GLU A 0 427 . 1.921    5.647   2.872   1.00 97.09 427 A 1 
ATOM 3211 C CD  . GLU A 0 427 . 1.454    6.978   3.471   1.00 97.09 427 A 1 
ATOM 3212 O OE1 . GLU A 0 427 . 1.243    7.932   2.688   1.00 97.09 427 A 1 
ATOM 3213 O OE2 . GLU A 0 427 . 1.093    7.068   4.672   1.00 97.09 427 A 1 
ATOM 3214 N N   . SER A 0 428 . 2.637    2.394   0.916   1.00 97.64 428 A 1 
ATOM 3215 C CA  . SER A 0 428 . 3.824    1.807   0.298   1.00 97.64 428 A 1 
ATOM 3216 C C   . SER A 0 428 . 4.427    2.781   -0.710  1.00 97.64 428 A 1 
ATOM 3217 C CB  . SER A 0 428 . 3.471    0.483   -0.387  1.00 97.64 428 A 1 
ATOM 3218 O O   . SER A 0 428 . 3.715    3.435   -1.473  1.00 97.64 428 A 1 
ATOM 3219 O OG  . SER A 0 428 . 3.150    -0.506  0.574   1.00 97.64 428 A 1 
ATOM 3220 N N   . TYR A 0 429 . 5.749    2.873   -0.735  1.00 98.34 429 A 1 
ATOM 3221 C CA  . TYR A 0 429 . 6.531    3.667   -1.674  1.00 98.34 429 A 1 
ATOM 3222 C C   . TYR A 0 429 . 7.743    2.856   -2.116  1.00 98.34 429 A 1 
ATOM 3223 C CB  . TYR A 0 429 . 6.970    4.977   -1.006  1.00 98.34 429 A 1 
ATOM 3224 O O   . TYR A 0 429 . 8.443    2.287   -1.279  1.00 98.34 429 A 1 
ATOM 3225 C CG  . TYR A 0 429 . 7.998    5.782   -1.786  1.00 98.34 429 A 1 
ATOM 3226 C CD1 . TYR A 0 429 . 9.368    5.652   -1.480  1.00 98.34 429 A 1 
ATOM 3227 C CD2 . TYR A 0 429 . 7.590    6.657   -2.811  1.00 98.34 429 A 1 
ATOM 3228 C CE1 . TYR A 0 429 . 10.326   6.419   -2.170  1.00 98.34 429 A 1 
ATOM 3229 C CE2 . TYR A 0 429 . 8.543    7.433   -3.500  1.00 98.34 429 A 1 
ATOM 3230 O OH  . TYR A 0 429 . 10.832   8.103   -3.795  1.00 98.34 429 A 1 
ATOM 3231 C CZ  . TYR A 0 429 . 9.911    7.323   -3.171  1.00 98.34 429 A 1 
ATOM 3232 N N   . ALA A 0 430 . 8.032    2.846   -3.414  1.00 98.08 430 A 1 
ATOM 3233 C CA  . ALA A 0 430 . 9.259    2.273   -3.945  1.00 98.08 430 A 1 
ATOM 3234 C C   . ALA A 0 430 . 9.854    3.171   -5.031  1.00 98.08 430 A 1 
ATOM 3235 C CB  . ALA A 0 430 . 9.009    0.840   -4.432  1.00 98.08 430 A 1 
ATOM 3236 O O   . ALA A 0 430 . 9.140    3.742   -5.856  1.00 98.08 430 A 1 
ATOM 3237 N N   . ARG A 0 431 . 11.182   3.273   -5.030  1.00 98.31 431 A 1 
ATOM 3238 C CA  . ARG A 0 431 . 11.980   3.983   -6.024  1.00 98.31 431 A 1 
ATOM 3239 C C   . ARG A 0 431 . 13.159   3.119   -6.448  1.00 98.31 431 A 1 
ATOM 3240 C CB  . ARG A 0 431 . 12.404   5.341   -5.453  1.00 98.31 431 A 1 
ATOM 3241 O O   . ARG A 0 431 . 13.957   2.694   -5.610  1.00 98.31 431 A 1 
ATOM 3242 C CG  . ARG A 0 431 . 13.332   6.117   -6.399  1.00 98.31 431 A 1 
ATOM 3243 C CD  . ARG A 0 431 . 13.487   7.557   -5.904  1.00 98.31 431 A 1 
ATOM 3244 N NE  . ARG A 0 431 . 14.302   8.352   -6.833  1.00 98.31 431 A 1 
ATOM 3245 N NH1 . ARG A 0 431 . 16.375   8.134   -5.862  1.00 98.31 431 A 1 
ATOM 3246 N NH2 . ARG A 0 431 . 16.106   9.290   -7.768  1.00 98.31 431 A 1 
ATOM 3247 C CZ  . ARG A 0 431 . 15.594   8.585   -6.806  1.00 98.31 431 A 1 
ATOM 3248 N N   . ALA A 0 432 . 13.289   2.903   -7.749  1.00 98.40 432 A 1 
ATOM 3249 C CA  . ALA A 0 432 . 14.464   2.313   -8.368  1.00 98.40 432 A 1 
ATOM 3250 C C   . ALA A 0 432 . 15.124   3.343   -9.291  1.00 98.40 432 A 1 
ATOM 3251 C CB  . ALA A 0 432 . 14.073   1.025   -9.100  1.00 98.40 432 A 1 
ATOM 3252 O O   . ALA A 0 432 . 14.440   4.010   -10.062 1.00 98.40 432 A 1 
ATOM 3253 N N   . VAL A 0 433 . 16.448   3.448   -9.214  1.00 98.22 433 A 1 
ATOM 3254 C CA  . VAL A 0 433 . 17.287   4.183   -10.166 1.00 98.22 433 A 1 
ATOM 3255 C C   . VAL A 0 433 . 18.299   3.212   -10.756 1.00 98.22 433 A 1 
ATOM 3256 C CB  . VAL A 0 433 . 18.018   5.382   -9.533  1.00 98.22 433 A 1 
ATOM 3257 O O   . VAL A 0 433 . 18.823   2.353   -10.040 1.00 98.22 433 A 1 
ATOM 3258 C CG1 . VAL A 0 433 . 18.746   6.240   -10.576 1.00 98.22 433 A 1 
ATOM 3259 C CG2 . VAL A 0 433 . 17.059   6.306   -8.778  1.00 98.22 433 A 1 
ATOM 3260 N N   . GLN A 0 434 . 18.538   3.376   -12.046 1.00 96.90 434 A 1 
ATOM 3261 C CA  . GLN A 0 434 . 19.692   2.911   -12.806 1.00 96.90 434 A 1 
ATOM 3262 C C   . GLN A 0 434 . 20.224   4.144   -13.551 1.00 96.90 434 A 1 
ATOM 3263 C CB  . GLN A 0 434 . 19.263   1.785   -13.748 1.00 96.90 434 A 1 
ATOM 3264 O O   . GLN A 0 434 . 19.432   5.035   -13.888 1.00 96.90 434 A 1 
ATOM 3265 C CG  . GLN A 0 434 . 18.732   0.562   -12.982 1.00 96.90 434 A 1 
ATOM 3266 C CD  . GLN A 0 434 . 18.166   -0.479  -13.930 1.00 96.90 434 A 1 
ATOM 3267 N NE2 . GLN A 0 434 . 19.011   -1.101  -14.719 1.00 96.90 434 A 1 
ATOM 3268 O OE1 . GLN A 0 434 . 16.960   -0.749  -13.941 1.00 96.90 434 A 1 
ATOM 3269 N N   . ALA A 0 435 . 21.534   4.269   -13.673 1.00 95.58 435 A 1 
ATOM 3270 C CA  . ALA A 0 435 . 22.210   5.447   -14.194 1.00 95.58 435 A 1 
ATOM 3271 C C   . ALA A 0 435 . 23.622   5.008   -14.574 1.00 95.58 435 A 1 
ATOM 3272 C CB  . ALA A 0 435 . 22.210   6.556   -13.127 1.00 95.58 435 A 1 
ATOM 3273 O O   . ALA A 0 435 . 24.517   5.019   -13.731 1.00 95.58 435 A 1 
ATOM 3274 N N   . ASP A 0 436 . 23.760   4.572   -15.814 1.00 93.79 436 A 1 
ATOM 3275 C CA  . ASP A 0 436 . 24.830   3.699   -16.264 1.00 93.79 436 A 1 
ATOM 3276 C C   . ASP A 0 436 . 25.569   4.489   -17.393 1.00 93.79 436 A 1 
ATOM 3277 C CB  . ASP A 0 436 . 24.172   2.317   -16.594 1.00 93.79 436 A 1 
ATOM 3278 O O   . ASP A 0 436 . 24.925   5.070   -18.270 1.00 93.79 436 A 1 
ATOM 3279 C CG  . ASP A 0 436 . 23.126   1.769   -15.549 1.00 93.79 436 A 1 
ATOM 3280 O OD1 . ASP A 0 436 . 23.195   2.088   -14.327 1.00 93.79 436 A 1 
ATOM 3281 O OD2 . ASP A 0 436 . 22.127   1.106   -15.942 1.00 93.79 436 A 1 
ATOM 3282 N N   . ASP A 0 437 . 26.893   4.693   -17.285 1.00 92.72 437 A 1 
ATOM 3283 C CA  . ASP A 0 437 . 27.696   5.665   -18.083 1.00 92.72 437 A 1 
ATOM 3284 C C   . ASP A 0 437 . 28.954   4.982   -18.644 1.00 92.72 437 A 1 
ATOM 3285 C CB  . ASP A 0 437 . 28.006   6.907   -17.205 1.00 92.72 437 A 1 
ATOM 3286 O O   . ASP A 0 437 . 30.020   4.999   -18.021 1.00 92.72 437 A 1 
ATOM 3287 C CG  . ASP A 0 437 . 28.844   8.082   -17.775 1.00 92.72 437 A 1 
ATOM 3288 O OD1 . ASP A 0 437 . 29.446   8.086   -18.875 1.00 92.72 437 A 1 
ATOM 3289 O OD2 . ASP A 0 437 . 28.858   9.151   -17.113 1.00 92.72 437 A 1 
ATOM 3290 N N   . ASP A 0 438 . 28.792   4.353   -19.809 1.00 91.40 438 A 1 
ATOM 3291 C CA  . ASP A 0 438 . 29.838   3.631   -20.535 1.00 91.40 438 A 1 
ATOM 3292 C C   . ASP A 0 438 . 30.669   4.591   -21.392 1.00 91.40 438 A 1 
ATOM 3293 C CB  . ASP A 0 438 . 29.217   2.540   -21.433 1.00 91.40 438 A 1 
ATOM 3294 O O   . ASP A 0 438 . 30.140   5.399   -22.152 1.00 91.40 438 A 1 
ATOM 3295 C CG  . ASP A 0 438 . 29.155   1.144   -20.806 1.00 91.40 438 A 1 
ATOM 3296 O OD1 . ASP A 0 438 . 30.066   0.828   -20.008 1.00 91.40 438 A 1 
ATOM 3297 O OD2 . ASP A 0 438 . 28.267   0.365   -21.218 1.00 91.40 438 A 1 
ATOM 3298 N N   . GLN A 0 439 . 31.994   4.477   -21.321 1.00 88.31 439 A 1 
ATOM 3299 C CA  . GLN A 0 439 . 32.949   5.277   -22.092 1.00 88.31 439 A 1 
ATOM 3300 C C   . GLN A 0 439 . 33.965   4.348   -22.746 1.00 88.31 439 A 1 
ATOM 3301 C CB  . GLN A 0 439 . 33.676   6.284   -21.178 1.00 88.31 439 A 1 
ATOM 3302 O O   . GLN A 0 439 . 34.545   3.513   -22.056 1.00 88.31 439 A 1 
ATOM 3303 C CG  . GLN A 0 439 . 32.690   7.166   -20.403 1.00 88.31 439 A 1 
ATOM 3304 C CD  . GLN A 0 439 . 33.319   8.211   -19.493 1.00 88.31 439 A 1 
ATOM 3305 N NE2 . GLN A 0 439 . 32.497   9.093   -18.976 1.00 88.31 439 A 1 
ATOM 3306 O OE1 . GLN A 0 439 . 34.504   8.246   -19.164 1.00 88.31 439 A 1 
ATOM 3307 N N   . TRP A 0 440 . 34.241   4.514   -24.039 1.00 83.45 440 A 1 
ATOM 3308 C CA  . TRP A 0 440 . 35.246   3.707   -24.736 1.00 83.45 440 A 1 
ATOM 3309 C C   . TRP A 0 440 . 35.989   4.492   -25.819 1.00 83.45 440 A 1 
ATOM 3310 C CB  . TRP A 0 440 . 34.597   2.439   -25.309 1.00 83.45 440 A 1 
ATOM 3311 O O   . TRP A 0 440 . 35.458   5.446   -26.386 1.00 83.45 440 A 1 
ATOM 3312 C CG  . TRP A 0 440 . 33.570   2.661   -26.378 1.00 83.45 440 A 1 
ATOM 3313 C CD1 . TRP A 0 440 . 32.245   2.834   -26.172 1.00 83.45 440 A 1 
ATOM 3314 C CD2 . TRP A 0 440 . 33.767   2.751   -27.823 1.00 83.45 440 A 1 
ATOM 3315 C CE2 . TRP A 0 440 . 32.501   2.994   -28.436 1.00 83.45 440 A 1 
ATOM 3316 C CE3 . TRP A 0 440 . 34.887   2.656   -28.679 1.00 83.45 440 A 1 
ATOM 3317 N NE1 . TRP A 0 440 . 31.607   3.014   -27.384 1.00 83.45 440 A 1 
ATOM 3318 C CH2 . TRP A 0 440 . 33.497   3.079   -30.643 1.00 83.45 440 A 1 
ATOM 3319 C CZ2 . TRP A 0 440 . 32.358   3.162   -29.823 1.00 83.45 440 A 1 
ATOM 3320 C CZ3 . TRP A 0 440 . 34.756   2.820   -30.071 1.00 83.45 440 A 1 
ATOM 3321 N N   . ALA A 0 441 . 37.218   4.074   -26.109 1.00 84.36 441 A 1 
ATOM 3322 C CA  . ALA A 0 441 . 37.978   4.481   -27.283 1.00 84.36 441 A 1 
ATOM 3323 C C   . ALA A 0 441 . 38.717   3.282   -27.893 1.00 84.36 441 A 1 
ATOM 3324 C CB  . ALA A 0 441 . 38.969   5.592   -26.915 1.00 84.36 441 A 1 
ATOM 3325 O O   . ALA A 0 441 . 39.154   2.385   -27.167 1.00 84.36 441 A 1 
ATOM 3326 N N   . GLU A 0 442 . 38.887   3.310   -29.210 1.00 79.46 442 A 1 
ATOM 3327 C CA  . GLU A 0 442 . 39.782   2.437   -29.971 1.00 79.46 442 A 1 
ATOM 3328 C C   . GLU A 0 442 . 40.643   3.311   -30.890 1.00 79.46 442 A 1 
ATOM 3329 C CB  . GLU A 0 442 . 38.995   1.426   -30.831 1.00 79.46 442 A 1 
ATOM 3330 O O   . GLU A 0 442 . 40.114   4.217   -31.533 1.00 79.46 442 A 1 
ATOM 3331 C CG  . GLU A 0 442 . 38.159   0.401   -30.042 1.00 79.46 442 A 1 
ATOM 3332 C CD  . GLU A 0 442 . 37.560   -0.720  -30.923 1.00 79.46 442 A 1 
ATOM 3333 O OE1 . GLU A 0 442 . 36.745   -1.513  -30.394 1.00 79.46 442 A 1 
ATOM 3334 O OE2 . GLU A 0 442 . 37.963   -0.866  -32.105 1.00 79.46 442 A 1 
ATOM 3335 N N   . ASP A 0 443 . 41.938   3.021   -30.993 1.00 77.62 443 A 1 
ATOM 3336 C CA  . ASP A 0 443 . 42.822   3.594   -32.010 1.00 77.62 443 A 1 
ATOM 3337 C C   . ASP A 0 443 . 43.469   2.478   -32.845 1.00 77.62 443 A 1 
ATOM 3338 C CB  . ASP A 0 443 . 43.816   4.597   -31.396 1.00 77.62 443 A 1 
ATOM 3339 O O   . ASP A 0 443 . 43.830   1.413   -32.342 1.00 77.62 443 A 1 
ATOM 3340 C CG  . ASP A 0 443 . 44.745   4.031   -30.317 1.00 77.62 443 A 1 
ATOM 3341 O OD1 . ASP A 0 443 . 44.433   4.223   -29.115 1.00 77.62 443 A 1 
ATOM 3342 O OD2 . ASP A 0 443 . 45.812   3.495   -30.699 1.00 77.62 443 A 1 
ATOM 3343 N N   . TYR A 0 444 . 43.540   2.664   -34.167 1.00 79.15 444 A 1 
ATOM 3344 C CA  . TYR A 0 444 . 44.064   1.663   -35.100 1.00 79.15 444 A 1 
ATOM 3345 C C   . TYR A 0 444 . 45.019   2.264   -36.132 1.00 79.15 444 A 1 
ATOM 3346 C CB  . TYR A 0 444 . 42.928   0.879   -35.779 1.00 79.15 444 A 1 
ATOM 3347 O O   . TYR A 0 444 . 44.627   2.665   -37.234 1.00 79.15 444 A 1 
ATOM 3348 C CG  . TYR A 0 444 . 43.461   -0.228  -36.676 1.00 79.15 444 A 1 
ATOM 3349 C CD1 . TYR A 0 444 . 43.382   -0.136  -38.080 1.00 79.15 444 A 1 
ATOM 3350 C CD2 . TYR A 0 444 . 44.178   -1.281  -36.088 1.00 79.15 444 A 1 
ATOM 3351 C CE1 . TYR A 0 444 . 44.035   -1.087  -38.895 1.00 79.15 444 A 1 
ATOM 3352 C CE2 . TYR A 0 444 . 44.849   -2.222  -36.882 1.00 79.15 444 A 1 
ATOM 3353 O OH  . TYR A 0 444 . 45.514   -3.010  -39.018 1.00 79.15 444 A 1 
ATOM 3354 C CZ  . TYR A 0 444 . 44.790   -2.116  -38.284 1.00 79.15 444 A 1 
ATOM 3355 N N   . ASP A 0 445 . 46.311   2.230   -35.811 1.00 77.38 445 A 1 
ATOM 3356 C CA  . ASP A 0 445 . 47.370   2.674   -36.713 1.00 77.38 445 A 1 
ATOM 3357 C C   . ASP A 0 445 . 47.824   1.533   -37.653 1.00 77.38 445 A 1 
ATOM 3358 C CB  . ASP A 0 445 . 48.514   3.333   -35.912 1.00 77.38 445 A 1 
ATOM 3359 O O   . ASP A 0 445 . 47.865   0.336   -37.325 1.00 77.38 445 A 1 
ATOM 3360 C CG  . ASP A 0 445 . 49.338   4.365   -36.701 1.00 77.38 445 A 1 
ATOM 3361 O OD1 . ASP A 0 445 . 49.278   4.351   -37.959 1.00 77.38 445 A 1 
ATOM 3362 O OD2 . ASP A 0 445 . 50.146   5.096   -36.080 1.00 77.38 445 A 1 
ATOM 3363 N N   . ARG A 0 446 . 48.183   1.890   -38.888 1.00 72.90 446 A 1 
ATOM 3364 C CA  . ARG A 0 446 . 48.783   0.966   -39.858 1.00 72.90 446 A 1 
ATOM 3365 C C   . ARG A 0 446 . 49.746   1.688   -40.779 1.00 72.90 446 A 1 
ATOM 3366 C CB  . ARG A 0 446 . 47.685   0.252   -40.661 1.00 72.90 446 A 1 
ATOM 3367 O O   . ARG A 0 446 . 49.339   2.446   -41.657 1.00 72.90 446 A 1 
ATOM 3368 C CG  . ARG A 0 446 . 48.306   -0.699  -41.701 1.00 72.90 446 A 1 
ATOM 3369 C CD  . ARG A 0 446 . 47.255   -1.333  -42.603 1.00 72.90 446 A 1 
ATOM 3370 N NE  . ARG A 0 446 . 46.451   -2.323  -41.872 1.00 72.90 446 A 1 
ATOM 3371 N NH1 . ARG A 0 446 . 45.313   -3.151  -43.673 1.00 72.90 446 A 1 
ATOM 3372 N NH2 . ARG A 0 446 . 44.830   -3.880  -41.615 1.00 72.90 446 A 1 
ATOM 3373 C CZ  . ARG A 0 446 . 45.547   -3.123  -42.389 1.00 72.90 446 A 1 
ATOM 3374 N N   . TYR A 0 447 . 51.009   1.266   -40.755 1.00 70.49 447 A 1 
ATOM 3375 C CA  . TYR A 0 447 . 52.050   1.770   -41.653 1.00 70.49 447 A 1 
ATOM 3376 C C   . TYR A 0 447 . 52.669   0.699   -42.567 1.00 70.49 447 A 1 
ATOM 3377 C CB  . TYR A 0 447 . 53.106   2.527   -40.842 1.00 70.49 447 A 1 
ATOM 3378 O O   . TYR A 0 447 . 53.062   -0.397  -42.162 1.00 70.49 447 A 1 
ATOM 3379 C CG  . TYR A 0 447 . 53.671   1.739   -39.679 1.00 70.49 447 A 1 
ATOM 3380 C CD1 . TYR A 0 447 . 53.106   1.905   -38.401 1.00 70.49 447 A 1 
ATOM 3381 C CD2 . TYR A 0 447 . 54.714   0.810   -39.877 1.00 70.49 447 A 1 
ATOM 3382 C CE1 . TYR A 0 447 . 53.571   1.136   -37.326 1.00 70.49 447 A 1 
ATOM 3383 C CE2 . TYR A 0 447 . 55.161   0.018   -38.799 1.00 70.49 447 A 1 
ATOM 3384 O OH  . TYR A 0 447 . 54.944   -0.632  -36.500 1.00 70.49 447 A 1 
ATOM 3385 C CZ  . TYR A 0 447 . 54.569   0.170   -37.524 1.00 70.49 447 A 1 
ATOM 3386 N N   . ASP A 0 448 . 52.848   1.074   -43.835 1.00 65.16 448 A 1 
ATOM 3387 C CA  . ASP A 0 448 . 53.448   0.265   -44.899 1.00 65.16 448 A 1 
ATOM 3388 C C   . ASP A 0 448 . 54.796   0.907   -45.314 1.00 65.16 448 A 1 
ATOM 3389 C CB  . ASP A 0 448 . 52.391   0.141   -46.025 1.00 65.16 448 A 1 
ATOM 3390 O O   . ASP A 0 448 . 54.873   1.761   -46.205 1.00 65.16 448 A 1 
ATOM 3391 C CG  . ASP A 0 448 . 52.478   -1.103  -46.917 1.00 65.16 448 A 1 
ATOM 3392 O OD1 . ASP A 0 448 . 52.834   -2.184  -46.400 1.00 65.16 448 A 1 
ATOM 3393 O OD2 . ASP A 0 448 . 52.204   -0.971  -48.146 1.00 65.16 448 A 1 
ATOM 3394 N N   . ALA A 0 449 . 55.893   0.539   -44.639 1.00 59.27 449 A 1 
ATOM 3395 C CA  . ALA A 0 449 . 57.233   1.062   -44.916 1.00 59.27 449 A 1 
ATOM 3396 C C   . ALA A 0 449 . 57.876   0.318   -46.100 1.00 59.27 449 A 1 
ATOM 3397 C CB  . ALA A 0 449 . 58.090   1.035   -43.643 1.00 59.27 449 A 1 
ATOM 3398 O O   . ALA A 0 449 . 58.511   -0.735  -45.962 1.00 59.27 449 A 1 
ATOM 3399 N N   . ARG A 0 450 . 57.716   0.880   -47.302 1.00 54.16 450 A 1 
ATOM 3400 C CA  . ARG A 0 450 . 58.233   0.301   -48.551 1.00 54.16 450 A 1 
ATOM 3401 C C   . ARG A 0 450 . 59.726   0.566   -48.717 1.00 54.16 450 A 1 
ATOM 3402 C CB  . ARG A 0 450 . 57.408   0.800   -49.743 1.00 54.16 450 A 1 
ATOM 3403 O O   . ARG A 0 450 . 60.130   1.604   -49.235 1.00 54.16 450 A 1 
ATOM 3404 C CG  . ARG A 0 450 . 55.977   0.269   -49.622 1.00 54.16 450 A 1 
ATOM 3405 C CD  . ARG A 0 450 . 55.129   0.630   -50.833 1.00 54.16 450 A 1 
ATOM 3406 N NE  . ARG A 0 450 . 53.775   0.114   -50.617 1.00 54.16 450 A 1 
ATOM 3407 N NH1 . ARG A 0 450 . 52.789   0.804   -52.572 1.00 54.16 450 A 1 
ATOM 3408 N NH2 . ARG A 0 450 . 51.586   -0.139  -50.906 1.00 54.16 450 A 1 
ATOM 3409 C CZ  . ARG A 0 450 . 52.724   0.260   -51.384 1.00 54.16 450 A 1 
ATOM 3410 N N   . ASP A 0 451 . 60.526   -0.420  -48.313 1.00 46.32 451 A 1 
ATOM 3411 C CA  . ASP A 0 451 . 61.992   -0.393  -48.346 1.00 46.32 451 A 1 
ATOM 3412 C C   . ASP A 0 451 . 62.555   0.136   -49.680 1.00 46.32 451 A 1 
ATOM 3413 C CB  . ASP A 0 451 . 62.549   -1.792  -48.003 1.00 46.32 451 A 1 
ATOM 3414 O O   . ASP A 0 451 . 62.402   -0.460  -50.756 1.00 46.32 451 A 1 
ATOM 3415 C CG  . ASP A 0 451 . 63.358   -1.798  -46.701 1.00 46.32 451 A 1 
ATOM 3416 O OD1 . ASP A 0 451 . 62.916   -1.139  -45.735 1.00 46.32 451 A 1 
ATOM 3417 O OD2 . ASP A 0 451 . 64.441   -2.423  -46.714 1.00 46.32 451 A 1 
ATOM 3418 N N   . ALA A 0 452 . 63.205   1.299   -49.596 1.00 44.06 452 A 1 
ATOM 3419 C CA  . ALA A 0 452 . 63.584   2.108   -50.743 1.00 44.06 452 A 1 
ATOM 3420 C C   . ALA A 0 452 . 64.771   1.501   -51.505 1.00 44.06 452 A 1 
ATOM 3421 C CB  . ALA A 0 452 . 63.852   3.535   -50.257 1.00 44.06 452 A 1 
ATOM 3422 O O   . ALA A 0 452 . 65.939   1.796   -51.238 1.00 44.06 452 A 1 
ATOM 3423 N N   . ASN A 0 453 . 64.470   0.672   -52.508 1.00 40.13 453 A 1 
ATOM 3424 C CA  . ASN A 0 453 . 65.471   0.123   -53.419 1.00 40.13 453 A 1 
ATOM 3425 C C   . ASN A 0 453 . 66.102   1.251   -54.259 1.00 40.13 453 A 1 
ATOM 3426 C CB  . ASN A 0 453 . 64.858   -1.020  -54.256 1.00 40.13 453 A 1 
ATOM 3427 O O   . ASN A 0 453 . 65.613   1.614   -55.336 1.00 40.13 453 A 1 
ATOM 3428 C CG  . ASN A 0 453 . 65.670   -2.293  -54.122 1.00 40.13 453 A 1 
ATOM 3429 N ND2 . ASN A 0 453 . 65.340   -3.113  -53.151 1.00 40.13 453 A 1 
ATOM 3430 O OD1 . ASN A 0 453 . 66.596   -2.553  -54.873 1.00 40.13 453 A 1 
ATOM 3431 N N   . SER A 0 454 . 67.195   1.826   -53.751 1.00 37.63 454 A 1 
ATOM 3432 C CA  . SER A 0 454 . 67.995   2.824   -54.455 1.00 37.63 454 A 1 
ATOM 3433 C C   . SER A 0 454 . 68.531   2.197   -55.743 1.00 37.63 454 A 1 
ATOM 3434 C CB  . SER A 0 454 . 69.088   3.430   -53.558 1.00 37.63 454 A 1 
ATOM 3435 O O   . SER A 0 454 . 69.390   1.316   -55.739 1.00 37.63 454 A 1 
ATOM 3436 O OG  . SER A 0 454 . 69.790   2.470   -52.794 1.00 37.63 454 A 1 
ATOM 3437 N N   . ARG A 0 455 . 67.918   2.601   -56.865 1.00 40.44 455 A 1 
ATOM 3438 C CA  . ARG A 0 455 . 68.067   1.951   -58.175 1.00 40.44 455 A 1 
ATOM 3439 C C   . ARG A 0 455 . 69.542   1.770   -58.515 1.00 40.44 455 A 1 
ATOM 3440 C CB  . ARG A 0 455 . 67.384   2.784   -59.274 1.00 40.44 455 A 1 
ATOM 3441 O O   . ARG A 0 455 . 70.316   2.710   -58.357 1.00 40.44 455 A 1 
ATOM 3442 C CG  . ARG A 0 455 . 65.876   2.975   -59.057 1.00 40.44 455 A 1 
ATOM 3443 C CD  . ARG A 0 455 . 65.280   3.837   -60.178 1.00 40.44 455 A 1 
ATOM 3444 N NE  . ARG A 0 455 . 63.863   4.152   -59.914 1.00 40.44 455 A 1 
ATOM 3445 N NH1 . ARG A 0 455 . 63.513   5.611   -61.657 1.00 40.44 455 A 1 
ATOM 3446 N NH2 . ARG A 0 455 . 61.882   5.242   -60.181 1.00 40.44 455 A 1 
ATOM 3447 C CZ  . ARG A 0 455 . 63.095   4.994   -60.586 1.00 40.44 455 A 1 
ATOM 3448 N N   . GLY A 0 456 . 69.898   0.600   -59.052 1.00 34.73 456 A 1 
ATOM 3449 C CA  . GLY A 0 456 . 71.257   0.259   -59.485 1.00 34.73 456 A 1 
ATOM 3450 C C   . GLY A 0 456 . 71.782   1.190   -60.581 1.00 34.73 456 A 1 
ATOM 3451 O O   . GLY A 0 456 . 71.751   0.859   -61.766 1.00 34.73 456 A 1 
ATOM 3452 N N   . ALA A 0 457 . 72.251   2.370   -60.180 1.00 35.20 457 A 1 
ATOM 3453 C CA  . ALA A 0 457 . 72.756   3.408   -61.055 1.00 35.20 457 A 1 
ATOM 3454 C C   . ALA A 0 457 . 74.100   2.963   -61.638 1.00 35.20 457 A 1 
ATOM 3455 C CB  . ALA A 0 457 . 72.837   4.721   -60.263 1.00 35.20 457 A 1 
ATOM 3456 O O   . ALA A 0 457 . 75.147   3.080   -61.001 1.00 35.20 457 A 1 
ATOM 3457 N N   . ALA A 0 458 . 74.067   2.449   -62.868 1.00 32.59 458 A 1 
ATOM 3458 C CA  . ALA A 0 458 . 75.240   2.060   -63.648 1.00 32.59 458 A 1 
ATOM 3459 C C   . ALA A 0 458 . 76.043   3.300   -64.104 1.00 32.59 458 A 1 
ATOM 3460 C CB  . ALA A 0 458 . 74.765   1.162   -64.800 1.00 32.59 458 A 1 
ATOM 3461 O O   . ALA A 0 458 . 76.129   3.611   -65.291 1.00 32.59 458 A 1 
ATOM 3462 N N   . ALA A 0 459 . 76.586   4.046   -63.137 1.00 28.23 459 A 1 
ATOM 3463 C CA  . ALA A 0 459 . 77.053   5.419   -63.300 1.00 28.23 459 A 1 
ATOM 3464 C C   . ALA A 0 459 . 78.343   5.728   -62.512 1.00 28.23 459 A 1 
ATOM 3465 C CB  . ALA A 0 459 . 75.894   6.368   -62.961 1.00 28.23 459 A 1 
ATOM 3466 O O   . ALA A 0 459 . 78.496   6.806   -61.944 1.00 28.23 459 A 1 
ATOM 3467 N N   . SER A 0 460 . 79.320   4.819   -62.536 1.00 33.35 460 A 1 
ATOM 3468 C CA  . SER A 0 460 . 80.716   5.167   -62.233 1.00 33.35 460 A 1 
ATOM 3469 C C   . SER A 0 460 . 81.696   4.452   -63.169 1.00 33.35 460 A 1 
ATOM 3470 C CB  . SER A 0 460 . 81.043   5.019   -60.740 1.00 33.35 460 A 1 
ATOM 3471 O O   . SER A 0 460 . 82.439   3.547   -62.795 1.00 33.35 460 A 1 
ATOM 3472 O OG  . SER A 0 460 . 80.709   3.738   -60.253 1.00 33.35 460 A 1 
ATOM 3473 N N   . LYS A 0 461 . 81.761   4.934   -64.420 1.00 29.57 461 A 1 
ATOM 3474 C CA  . LYS A 0 461 . 82.972   4.784   -65.242 1.00 29.57 461 A 1 
ATOM 3475 C C   . LYS A 0 461 . 84.119   5.503   -64.523 1.00 29.57 461 A 1 
ATOM 3476 C CB  . LYS A 0 461 . 82.774   5.370   -66.654 1.00 29.57 461 A 1 
ATOM 3477 O O   . LYS A 0 461 . 84.281   6.712   -64.673 1.00 29.57 461 A 1 
ATOM 3478 C CG  . LYS A 0 461 . 82.071   4.419   -67.633 1.00 29.57 461 A 1 
ATOM 3479 C CD  . LYS A 0 461 . 82.097   5.006   -69.057 1.00 29.57 461 A 1 
ATOM 3480 C CE  . LYS A 0 461 . 81.760   3.933   -70.102 1.00 29.57 461 A 1 
ATOM 3481 N NZ  . LYS A 0 461 . 82.333   4.259   -71.434 1.00 29.57 461 A 1 
ATOM 3482 N N   . TRP A 0 462 . 84.888   4.772   -63.722 1.00 26.79 462 A 1 
ATOM 3483 C CA  . TRP A 0 462 . 86.021   5.319   -62.981 1.00 26.79 462 A 1 
ATOM 3484 C C   . TRP A 0 462 . 87.151   5.711   -63.938 1.00 26.79 462 A 1 
ATOM 3485 C CB  . TRP A 0 462 . 86.473   4.310   -61.921 1.00 26.79 462 A 1 
ATOM 3486 O O   . TRP A 0 462 . 87.952   4.882   -64.369 1.00 26.79 462 A 1 
ATOM 3487 C CG  . TRP A 0 462 . 87.641   4.726   -61.075 1.00 26.79 462 A 1 
ATOM 3488 C CD1 . TRP A 0 462 . 87.591   5.558   -60.010 1.00 26.79 462 A 1 
ATOM 3489 C CD2 . TRP A 0 462 . 89.026   4.266   -61.153 1.00 26.79 462 A 1 
ATOM 3490 C CE2 . TRP A 0 462 . 89.736   4.785   -60.029 1.00 26.79 462 A 1 
ATOM 3491 C CE3 . TRP A 0 462 . 89.740   3.416   -62.026 1.00 26.79 462 A 1 
ATOM 3492 N NE1 . TRP A 0 462 . 88.832   5.620   -59.406 1.00 26.79 462 A 1 
ATOM 3493 C CH2 . TRP A 0 462 . 91.710   3.499   -60.587 1.00 26.79 462 A 1 
ATOM 3494 C CZ2 . TRP A 0 462 . 91.053   4.403   -59.733 1.00 26.79 462 A 1 
ATOM 3495 C CZ3 . TRP A 0 462 . 91.067   3.036   -61.749 1.00 26.79 462 A 1 
ATOM 3496 N N   . ALA A 0 463 . 87.223   6.998   -64.269 1.00 33.67 463 A 1 
ATOM 3497 C CA  . ALA A 0 463 . 88.453   7.600   -64.755 1.00 33.67 463 A 1 
ATOM 3498 C C   . ALA A 0 463 . 89.345   7.869   -63.538 1.00 33.67 463 A 1 
ATOM 3499 C CB  . ALA A 0 463 . 88.116   8.873   -65.541 1.00 33.67 463 A 1 
ATOM 3500 O O   . ALA A 0 463 . 88.979   8.669   -62.676 1.00 33.67 463 A 1 
ATOM 3501 N N   . LYS A 0 464 . 90.498   7.193   -63.452 1.00 30.55 464 A 1 
ATOM 3502 C CA  . LYS A 0 464 . 91.437   7.395   -62.343 1.00 30.55 464 A 1 
ATOM 3503 C C   . LYS A 0 464 . 91.850   8.863   -62.268 1.00 30.55 464 A 1 
ATOM 3504 C CB  . LYS A 0 464 . 92.655   6.469   -62.470 1.00 30.55 464 A 1 
ATOM 3505 O O   . LYS A 0 464 . 92.287   9.444   -63.262 1.00 30.55 464 A 1 
ATOM 3506 C CG  . LYS A 0 464 . 93.501   6.515   -61.186 1.00 30.55 464 A 1 
ATOM 3507 C CD  . LYS A 0 464 . 94.582   5.427   -61.160 1.00 30.55 464 A 1 
ATOM 3508 C CE  . LYS A 0 464 . 95.055   5.233   -59.713 1.00 30.55 464 A 1 
ATOM 3509 N NZ  . LYS A 0 464 . 95.975   4.076   -59.577 1.00 30.55 464 A 1 
ATOM 3510 N N   . GLU A 0 465 . 91.712   9.439   -61.082 1.00 32.50 465 A 1 
ATOM 3511 C CA  . GLU A 0 465 . 92.013   10.841  -60.818 1.00 32.50 465 A 1 
ATOM 3512 C C   . GLU A 0 465 . 93.463   11.175  -61.184 1.00 32.50 465 A 1 
ATOM 3513 C CB  . GLU A 0 465 . 91.791   11.146  -59.333 1.00 32.50 465 A 1 
ATOM 3514 O O   . GLU A 0 465 . 94.387   10.409  -60.901 1.00 32.50 465 A 1 
ATOM 3515 C CG  . GLU A 0 465 . 90.344   10.904  -58.878 1.00 32.50 465 A 1 
ATOM 3516 C CD  . GLU A 0 465 . 90.289   10.781  -57.355 1.00 32.50 465 A 1 
ATOM 3517 O OE1 . GLU A 0 465 . 89.680   11.670  -56.724 1.00 32.50 465 A 1 
ATOM 3518 O OE2 . GLU A 0 465 . 90.889   9.801   -56.856 1.00 32.50 465 A 1 
ATOM 3519 N N   . ASN A 0 466 . 93.668   12.356  -61.765 1.00 31.37 466 A 1 
ATOM 3520 C CA  . ASN A 0 466 . 94.992   12.948  -61.900 1.00 31.37 466 A 1 
ATOM 3521 C C   . ASN A 0 466 . 95.090   14.082  -60.857 1.00 31.37 466 A 1 
ATOM 3522 C CB  . ASN A 0 466 . 95.209   13.353  -63.367 1.00 31.37 466 A 1 
ATOM 3523 O O   . ASN A 0 466 . 94.518   15.155  -61.079 1.00 31.37 466 A 1 
ATOM 3524 C CG  . ASN A 0 466 . 96.685   13.410  -63.714 1.00 31.37 466 A 1 
ATOM 3525 N ND2 . ASN A 0 466 . 97.036   13.155  -64.953 1.00 31.37 466 A 1 
ATOM 3526 O OD1 . ASN A 0 466 . 97.543   13.666  -62.890 1.00 31.37 466 A 1 
ATOM 3527 N N   . PRO A 0 467 . 95.686   13.832  -59.672 1.00 36.92 467 A 1 
ATOM 3528 C CA  . PRO A 0 467 . 95.433   14.623  -58.469 1.00 36.92 467 A 1 
ATOM 3529 C C   . PRO A 0 467 . 96.100   16.002  -58.524 1.00 36.92 467 A 1 
ATOM 3530 C CB  . PRO A 0 467 . 95.918   13.757  -57.299 1.00 36.92 467 A 1 
ATOM 3531 O O   . PRO A 0 467 . 97.258   16.193  -58.136 1.00 36.92 467 A 1 
ATOM 3532 C CG  . PRO A 0 467 . 97.014   12.899  -57.927 1.00 36.92 467 A 1 
ATOM 3533 C CD  . PRO A 0 467 . 96.463   12.648  -59.328 1.00 36.92 467 A 1 
ATOM 3534 N N   . ARG A 0 468 . 95.336   17.010  -58.959 1.00 35.99 468 A 1 
ATOM 3535 C CA  . ARG A 0 468 . 95.747   18.421  -58.928 1.00 35.99 468 A 1 
ATOM 3536 C C   . ARG A 0 468 . 95.661   18.991  -57.508 1.00 35.99 468 A 1 
ATOM 3537 C CB  . ARG A 0 468 . 94.970   19.257  -59.959 1.00 35.99 468 A 1 
ATOM 3538 O O   . ARG A 0 468 . 94.754   19.749  -57.205 1.00 35.99 468 A 1 
ATOM 3539 C CG  . ARG A 0 468 . 95.263   18.803  -61.398 1.00 35.99 468 A 1 
ATOM 3540 C CD  . ARG A 0 468 . 94.865   19.859  -62.437 1.00 35.99 468 A 1 
ATOM 3541 N NE  . ARG A 0 468 . 95.789   21.015  -62.424 1.00 35.99 468 A 1 
ATOM 3542 N NH1 . ARG A 0 468 . 95.440   21.742  -64.577 1.00 35.99 468 A 1 
ATOM 3543 N NH2 . ARG A 0 468 . 96.937   22.781  -63.291 1.00 35.99 468 A 1 
ATOM 3544 C CZ  . ARG A 0 468 . 96.049   21.837  -63.427 1.00 35.99 468 A 1 
ATOM 3545 N N   . HIS A 0 469 . 96.639   18.595  -56.691 1.00 34.40 469 A 1 
ATOM 3546 C CA  . HIS A 0 469 . 97.140   19.239  -55.467 1.00 34.40 469 A 1 
ATOM 3547 C C   . HIS A 0 469 . 96.152   20.124  -54.682 1.00 34.40 469 A 1 
ATOM 3548 C CB  . HIS A 0 469 . 98.414   20.033  -55.809 1.00 34.40 469 A 1 
ATOM 3549 O O   . HIS A 0 469 . 95.879   21.266  -55.054 1.00 34.40 469 A 1 
ATOM 3550 C CG  . HIS A 0 469 . 99.690   19.248  -55.634 1.00 34.40 469 A 1 
ATOM 3551 C CD2 . HIS A 0 469 . 100.774  19.651  -54.901 1.00 34.40 469 A 1 
ATOM 3552 N ND1 . HIS A 0 469 . 99.980   17.992  -56.129 1.00 34.40 469 A 1 
ATOM 3553 C CE1 . HIS A 0 469 . 101.209  17.655  -55.699 1.00 34.40 469 A 1 
ATOM 3554 N NE2 . HIS A 0 469 . 101.730  18.637  -54.951 1.00 34.40 469 A 1 
ATOM 3555 N N   . PHE A 0 470 . 95.754   19.647  -53.499 1.00 31.99 470 A 1 
ATOM 3556 C CA  . PHE A 0 470 . 95.070   20.439  -52.474 1.00 31.99 470 A 1 
ATOM 3557 C C   . PHE A 0 470 . 95.998   21.519  -51.882 1.00 31.99 470 A 1 
ATOM 3558 C CB  . PHE A 0 470 . 94.517   19.501  -51.387 1.00 31.99 470 A 1 
ATOM 3559 O O   . PHE A 0 470 . 96.560   21.365  -50.798 1.00 31.99 470 A 1 
ATOM 3560 C CG  . PHE A 0 470 . 93.323   18.671  -51.818 1.00 31.99 470 A 1 
ATOM 3561 C CD1 . PHE A 0 470 . 92.021   19.180  -51.642 1.00 31.99 470 A 1 
ATOM 3562 C CD2 . PHE A 0 470 . 93.501   17.387  -52.370 1.00 31.99 470 A 1 
ATOM 3563 C CE1 . PHE A 0 470 . 90.905   18.411  -52.015 1.00 31.99 470 A 1 
ATOM 3564 C CE2 . PHE A 0 470 . 92.384   16.621  -52.749 1.00 31.99 470 A 1 
ATOM 3565 C CZ  . PHE A 0 470 . 91.087   17.132  -52.569 1.00 31.99 470 A 1 
ATOM 3566 N N   . GLY A 0 471 . 96.158   22.634  -52.597 1.00 36.14 471 A 1 
ATOM 3567 C CA  . GLY A 0 471 . 96.807   23.842  -52.088 1.00 36.14 471 A 1 
ATOM 3568 C C   . GLY A 0 471 . 95.925   24.537  -51.051 1.00 36.14 471 A 1 
ATOM 3569 O O   . GLY A 0 471 . 95.109   25.384  -51.405 1.00 36.14 471 A 1 
ATOM 3570 N N   . ASN A 0 472 . 96.065   24.159  -49.778 1.00 34.74 472 A 1 
ATOM 3571 C CA  . ASN A 0 472 . 95.281   24.715  -48.673 1.00 34.74 472 A 1 
ATOM 3572 C C   . ASN A 0 472 . 95.491   26.240  -48.547 1.00 34.74 472 A 1 
ATOM 3573 C CB  . ASN A 0 472 . 95.636   23.944  -47.387 1.00 34.74 472 A 1 
ATOM 3574 O O   . ASN A 0 472 . 96.617   26.721  -48.408 1.00 34.74 472 A 1 
ATOM 3575 C CG  . ASN A 0 472 . 94.755   24.291  -46.196 1.00 34.74 472 A 1 
ATOM 3576 N ND2 . ASN A 0 472 . 94.792   23.492  -45.157 1.00 34.74 472 A 1 
ATOM 3577 O OD1 . ASN A 0 472 . 94.018   25.260  -46.174 1.00 34.74 472 A 1 
ATOM 3578 N N   . ALA A 0 473 . 94.401   27.005  -48.599 1.00 32.06 473 A 1 
ATOM 3579 C CA  . ALA A 0 473 . 94.429   28.460  -48.655 1.00 32.06 473 A 1 
ATOM 3580 C C   . ALA A 0 473 . 94.655   29.095  -47.269 1.00 32.06 473 A 1 
ATOM 3581 C CB  . ALA A 0 473 . 93.134   28.934  -49.331 1.00 32.06 473 A 1 
ATOM 3582 O O   . ALA A 0 473 . 93.703   29.516  -46.608 1.00 32.06 473 A 1 
ATOM 3583 N N   . LYS A 0 474 . 95.919   29.217  -46.829 1.00 33.80 474 A 1 
ATOM 3584 C CA  . LYS A 0 474 . 96.246   29.969  -45.602 1.00 33.80 474 A 1 
ATOM 3585 C C   . LYS A 0 474 . 97.588   30.725  -45.619 1.00 33.80 474 A 1 
ATOM 3586 C CB  . LYS A 0 474 . 96.024   29.069  -44.362 1.00 33.80 474 A 1 
ATOM 3587 O O   . LYS A 0 474 . 98.507   30.408  -44.875 1.00 33.80 474 A 1 
ATOM 3588 C CG  . LYS A 0 474 . 95.244   29.850  -43.291 1.00 33.80 474 A 1 
ATOM 3589 C CD  . LYS A 0 474 . 94.892   28.984  -42.076 1.00 33.80 474 A 1 
ATOM 3590 C CE  . LYS A 0 474 . 93.945   29.763  -41.153 1.00 33.80 474 A 1 
ATOM 3591 N NZ  . LYS A 0 474 . 93.560   28.972  -39.957 1.00 33.80 474 A 1 
ATOM 3592 N N   . GLY A 0 475 . 97.620   31.817  -46.388 1.00 32.14 475 A 1 
ATOM 3593 C CA  . GLY A 0 475 . 98.558   32.940  -46.212 1.00 32.14 475 A 1 
ATOM 3594 C C   . GLY A 0 475 . 99.968   32.781  -46.804 1.00 32.14 475 A 1 
ATOM 3595 O O   . GLY A 0 475 . 100.446  31.680  -47.040 1.00 32.14 475 A 1 
ATOM 3596 N N   . GLY A 0 476 . 100.636  33.924  -47.016 1.00 35.86 476 A 1 
ATOM 3597 C CA  . GLY A 0 476 . 102.049  34.008  -47.420 1.00 35.86 476 A 1 
ATOM 3598 C C   . GLY A 0 476 . 102.283  34.583  -48.823 1.00 35.86 476 A 1 
ATOM 3599 O O   . GLY A 0 476 . 102.121  33.896  -49.826 1.00 35.86 476 A 1 
ATOM 3600 N N   . PHE A 0 477 . 102.738  35.838  -48.902 1.00 31.55 477 A 1 
ATOM 3601 C CA  . PHE A 0 477 . 103.310  36.394  -50.134 1.00 31.55 477 A 1 
ATOM 3602 C C   . PHE A 0 477 . 104.727  35.830  -50.339 1.00 31.55 477 A 1 
ATOM 3603 C CB  . PHE A 0 477 . 103.364  37.933  -50.056 1.00 31.55 477 A 1 
ATOM 3604 O O   . PHE A 0 477 . 105.614  36.109  -49.535 1.00 31.55 477 A 1 
ATOM 3605 C CG  . PHE A 0 477 . 102.064  38.669  -50.332 1.00 31.55 477 A 1 
ATOM 3606 C CD1 . PHE A 0 477 . 101.859  39.289  -51.582 1.00 31.55 477 A 1 
ATOM 3607 C CD2 . PHE A 0 477 . 101.082  38.789  -49.330 1.00 31.55 477 A 1 
ATOM 3608 C CE1 . PHE A 0 477 . 100.684  40.022  -51.827 1.00 31.55 477 A 1 
ATOM 3609 C CE2 . PHE A 0 477 . 99.904   39.519  -49.577 1.00 31.55 477 A 1 
ATOM 3610 C CZ  . PHE A 0 477 . 99.706   40.138  -50.824 1.00 31.55 477 A 1 
ATOM 3611 N N   . GLY A 0 478 . 104.964  35.090  -51.427 1.00 38.06 478 A 1 
ATOM 3612 C CA  . GLY A 0 478 . 106.284  34.546  -51.778 1.00 38.06 478 A 1 
ATOM 3613 C C   . GLY A 0 478 . 106.561  34.625  -53.281 1.00 38.06 478 A 1 
ATOM 3614 O O   . GLY A 0 478 . 105.771  34.139  -54.087 1.00 38.06 478 A 1 
ATOM 3615 N N   . LYS A 0 479 . 107.675  35.257  -53.680 1.00 32.07 479 A 1 
ATOM 3616 C CA  . LYS A 0 479 . 108.073  35.401  -55.093 1.00 32.07 479 A 1 
ATOM 3617 C C   . LYS A 0 479 . 108.959  34.242  -55.575 1.00 32.07 479 A 1 
ATOM 3618 C CB  . LYS A 0 479 . 108.855  36.713  -55.318 1.00 32.07 479 A 1 
ATOM 3619 O O   . LYS A 0 479 . 110.095  34.141  -55.130 1.00 32.07 479 A 1 
ATOM 3620 C CG  . LYS A 0 479 . 108.018  37.985  -55.521 1.00 32.07 479 A 1 
ATOM 3621 C CD  . LYS A 0 479 . 108.972  39.144  -55.866 1.00 32.07 479 A 1 
ATOM 3622 C CE  . LYS A 0 479 . 108.225  40.441  -56.198 1.00 32.07 479 A 1 
ATOM 3623 N NZ  . LYS A 0 479 . 109.171  41.542  -56.521 1.00 32.07 479 A 1 
ATOM 3624 N N   . GLY A 0 480 . 108.507  33.567  -56.636 1.00 33.67 480 A 1 
ATOM 3625 C CA  . GLY A 0 480 . 109.347  33.060  -57.739 1.00 33.67 480 A 1 
ATOM 3626 C C   . GLY A 0 480 . 110.070  31.716  -57.554 1.00 33.67 480 A 1 
ATOM 3627 O O   . GLY A 0 480 . 110.368  31.311  -56.438 1.00 33.67 480 A 1 
ATOM 3628 N N   . GLY A 0 481 . 110.404  31.056  -58.678 1.00 31.67 481 A 1 
ATOM 3629 C CA  . GLY A 0 481 . 111.405  29.970  -58.686 1.00 31.67 481 A 1 
ATOM 3630 C C   . GLY A 0 481 . 111.182  28.754  -59.605 1.00 31.67 481 A 1 
ATOM 3631 O O   . GLY A 0 481 . 111.135  27.648  -59.100 1.00 31.67 481 A 1 
ATOM 3632 N N   . TYR A 0 482 . 111.084  28.957  -60.925 1.00 29.37 482 A 1 
ATOM 3633 C CA  . TYR A 0 482 . 111.507  28.049  -62.023 1.00 29.37 482 A 1 
ATOM 3634 C C   . TYR A 0 482 . 111.454  26.496  -61.921 1.00 29.37 482 A 1 
ATOM 3635 C CB  . TYR A 0 482 . 112.943  28.440  -62.405 1.00 29.37 482 A 1 
ATOM 3636 O O   . TYR A 0 482 . 112.162  25.877  -61.136 1.00 29.37 482 A 1 
ATOM 3637 C CG  . TYR A 0 482 . 113.060  29.855  -62.929 1.00 29.37 482 A 1 
ATOM 3638 C CD1 . TYR A 0 482 . 112.697  30.124  -64.262 1.00 29.37 482 A 1 
ATOM 3639 C CD2 . TYR A 0 482 . 113.503  30.897  -62.091 1.00 29.37 482 A 1 
ATOM 3640 C CE1 . TYR A 0 482 . 112.770  31.437  -64.759 1.00 29.37 482 A 1 
ATOM 3641 C CE2 . TYR A 0 482 . 113.581  32.213  -62.587 1.00 29.37 482 A 1 
ATOM 3642 O OH  . TYR A 0 482 . 113.287  33.745  -64.418 1.00 29.37 482 A 1 
ATOM 3643 C CZ  . TYR A 0 482 . 113.214  32.482  -63.925 1.00 29.37 482 A 1 
ATOM 3644 N N   . GLY A 0 483 . 110.843  25.881  -62.951 1.00 31.67 483 A 1 
ATOM 3645 C CA  . GLY A 0 483 . 111.151  24.523  -63.449 1.00 31.67 483 A 1 
ATOM 3646 C C   . GLY A 0 483 . 110.167  23.408  -63.036 1.00 31.67 483 A 1 
ATOM 3647 O O   . GLY A 0 483 . 109.694  23.392  -61.911 1.00 31.67 483 A 1 
ATOM 3648 N N   . GLY A 0 484 . 109.808  22.440  -63.891 1.00 30.24 484 A 1 
ATOM 3649 C CA  . GLY A 0 484 . 110.019  22.330  -65.344 1.00 30.24 484 A 1 
ATOM 3650 C C   . GLY A 0 484 . 110.022  20.877  -65.855 1.00 30.24 484 A 1 
ATOM 3651 O O   . GLY A 0 484 . 110.734  20.060  -65.288 1.00 30.24 484 A 1 
ATOM 3652 N N   . TYR A 0 485 . 109.331  20.615  -66.980 1.00 31.95 485 A 1 
ATOM 3653 C CA  . TYR A 0 485 . 109.426  19.391  -67.819 1.00 31.95 485 A 1 
ATOM 3654 C C   . TYR A 0 485 . 108.878  18.072  -67.199 1.00 31.95 485 A 1 
ATOM 3655 C CB  . TYR A 0 485 . 110.893  19.245  -68.293 1.00 31.95 485 A 1 
ATOM 3656 O O   . TYR A 0 485 . 108.889  17.905  -65.989 1.00 31.95 485 A 1 
ATOM 3657 C CG  . TYR A 0 485 . 111.536  20.543  -68.761 1.00 31.95 485 A 1 
ATOM 3658 C CD1 . TYR A 0 485 . 111.114  21.158  -69.957 1.00 31.95 485 A 1 
ATOM 3659 C CD2 . TYR A 0 485 . 112.513  21.167  -67.958 1.00 31.95 485 A 1 
ATOM 3660 C CE1 . TYR A 0 485 . 111.659  22.400  -70.339 1.00 31.95 485 A 1 
ATOM 3661 C CE2 . TYR A 0 485 . 113.061  22.406  -68.338 1.00 31.95 485 A 1 
ATOM 3662 O OH  . TYR A 0 485 . 113.147  24.227  -69.902 1.00 31.95 485 A 1 
ATOM 3663 C CZ  . TYR A 0 485 . 112.632  23.026  -69.531 1.00 31.95 485 A 1 
ATOM 3664 N N   . SER A 0 486 . 108.401  17.063  -67.948 1.00 32.24 486 A 1 
ATOM 3665 C CA  . SER A 0 486 . 107.738  17.027  -69.274 1.00 32.24 486 A 1 
ATOM 3666 C C   . SER A 0 486 . 107.022  15.661  -69.479 1.00 32.24 486 A 1 
ATOM 3667 C CB  . SER A 0 486 . 108.735  17.234  -70.428 1.00 32.24 486 A 1 
ATOM 3668 O O   . SER A 0 486 . 107.187  14.752  -68.675 1.00 32.24 486 A 1 
ATOM 3669 O OG  . SER A 0 486 . 108.047  17.467  -71.644 1.00 32.24 486 A 1 
ATOM 3670 N N   . HIS A 0 487 . 106.283  15.521  -70.587 1.00 30.86 487 A 1 
ATOM 3671 C CA  . HIS A 0 487 . 105.759  14.287  -71.213 1.00 30.86 487 A 1 
ATOM 3672 C C   . HIS A 0 487 . 104.845  13.349  -70.399 1.00 30.86 487 A 1 
ATOM 3673 C CB  . HIS A 0 487 . 106.898  13.504  -71.888 1.00 30.86 487 A 1 
ATOM 3674 O O   . HIS A 0 487 . 105.289  12.482  -69.653 1.00 30.86 487 A 1 
ATOM 3675 C CG  . HIS A 0 487 . 107.643  14.338  -72.896 1.00 30.86 487 A 1 
ATOM 3676 C CD2 . HIS A 0 487 . 108.931  14.782  -72.779 1.00 30.86 487 A 1 
ATOM 3677 N ND1 . HIS A 0 487 . 107.108  14.925  -74.021 1.00 30.86 487 A 1 
ATOM 3678 C CE1 . HIS A 0 487 . 108.043  15.728  -74.554 1.00 30.86 487 A 1 
ATOM 3679 N NE2 . HIS A 0 487 . 109.158  15.703  -73.808 1.00 30.86 487 A 1 
ATOM 3680 N N   . GLY A 0 488 . 103.545  13.407  -70.708 1.00 29.39 488 A 1 
ATOM 3681 C CA  . GLY A 0 488 . 102.643  12.260  -70.562 1.00 29.39 488 A 1 
ATOM 3682 C C   . GLY A 0 488 . 102.569  11.428  -71.851 1.00 29.39 488 A 1 
ATOM 3683 O O   . GLY A 0 488 . 102.867  11.929  -72.935 1.00 29.39 488 A 1 
ATOM 3684 N N   . VAL A 0 489 . 102.117  10.176  -71.739 1.00 33.87 489 A 1 
ATOM 3685 C CA  . VAL A 0 489 . 101.768  9.302   -72.873 1.00 33.87 489 A 1 
ATOM 3686 C C   . VAL A 0 489 . 100.359  8.757   -72.643 1.00 33.87 489 A 1 
ATOM 3687 C CB  . VAL A 0 489 . 102.792  8.158   -73.052 1.00 33.87 489 A 1 
ATOM 3688 O O   . VAL A 0 489 . 100.097  8.123   -71.625 1.00 33.87 489 A 1 
ATOM 3689 C CG1 . VAL A 0 489 . 102.388  7.200   -74.184 1.00 33.87 489 A 1 
ATOM 3690 C CG2 . VAL A 0 489 . 104.185  8.706   -73.391 1.00 33.87 489 A 1 
ATOM 3691 N N   . GLN A 0 490 . 99.443   9.011   -73.580 1.00 30.10 490 A 1 
ATOM 3692 C CA  . GLN A 0 490 . 98.051   8.552   -73.523 1.00 30.10 490 A 1 
ATOM 3693 C C   . GLN A 0 490 . 97.841   7.403   -74.519 1.00 30.10 490 A 1 
ATOM 3694 C CB  . GLN A 0 490 . 97.105   9.720   -73.867 1.00 30.10 490 A 1 
ATOM 3695 O O   . GLN A 0 490 . 97.889   7.638   -75.727 1.00 30.10 490 A 1 
ATOM 3696 C CG  . GLN A 0 490 . 97.139   10.894  -72.878 1.00 30.10 490 A 1 
ATOM 3697 C CD  . GLN A 0 490 . 96.350   12.083  -73.424 1.00 30.10 490 A 1 
ATOM 3698 N NE2 . GLN A 0 490 . 95.214   12.423  -72.857 1.00 30.10 490 A 1 
ATOM 3699 O OE1 . GLN A 0 490 . 96.737   12.721  -74.386 1.00 30.10 490 A 1 
ATOM 3700 N N   . LYS A 0 491 . 97.590   6.172   -74.048 1.00 28.40 491 A 1 
ATOM 3701 C CA  . LYS A 0 491 . 97.081   5.074   -74.894 1.00 28.40 491 A 1 
ATOM 3702 C C   . LYS A 0 491 . 96.558   3.883   -74.079 1.00 28.40 491 A 1 
ATOM 3703 C CB  . LYS A 0 491 . 98.184   4.592   -75.869 1.00 28.40 491 A 1 
ATOM 3704 O O   . LYS A 0 491 . 97.172   3.521   -73.084 1.00 28.40 491 A 1 
ATOM 3705 C CG  . LYS A 0 491 . 97.648   4.572   -77.308 1.00 28.40 491 A 1 
ATOM 3706 C CD  . LYS A 0 491 . 98.732   4.170   -78.315 1.00 28.40 491 A 1 
ATOM 3707 C CE  . LYS A 0 491 . 98.140   4.194   -79.730 1.00 28.40 491 A 1 
ATOM 3708 N NZ  . LYS A 0 491 . 99.129   3.766   -80.751 1.00 28.40 491 A 1 
ATOM 3709 N N   . GLY A 0 492 . 95.502   3.235   -74.580 1.00 26.94 492 A 1 
ATOM 3710 C CA  . GLY A 0 492 . 94.959   1.970   -74.059 1.00 26.94 492 A 1 
ATOM 3711 C C   . GLY A 0 492 . 93.819   2.147   -73.047 1.00 26.94 492 A 1 
ATOM 3712 O O   . GLY A 0 492 . 93.973   2.859   -72.060 1.00 26.94 492 A 1 
ATOM 3713 N N   . GLY A 0 493 . 92.675   1.506   -73.307 1.00 32.55 493 A 1 
ATOM 3714 C CA  . GLY A 0 493 . 91.458   1.616   -72.491 1.00 32.55 493 A 1 
ATOM 3715 C C   . GLY A 0 493 . 90.197   1.435   -73.337 1.00 32.55 493 A 1 
ATOM 3716 O O   . GLY A 0 493 . 89.505   2.407   -73.627 1.00 32.55 493 A 1 
ATOM 3717 N N   . GLU A 0 494 . 89.958   0.206   -73.792 1.00 28.30 494 A 1 
ATOM 3718 C CA  . GLU A 0 494 . 88.791   -0.180  -74.599 1.00 28.30 494 A 1 
ATOM 3719 C C   . GLU A 0 494 . 87.603   -0.560  -73.688 1.00 28.30 494 A 1 
ATOM 3720 C CB  . GLU A 0 494 . 89.248   -1.269  -75.583 1.00 28.30 494 A 1 
ATOM 3721 O O   . GLU A 0 494 . 87.805   -0.892  -72.518 1.00 28.30 494 A 1 
ATOM 3722 C CG  . GLU A 0 494 . 88.311   -1.484  -76.782 1.00 28.30 494 A 1 
ATOM 3723 C CD  . GLU A 0 494 . 89.037   -2.090  -78.002 1.00 28.30 494 A 1 
ATOM 3724 O OE1 . GLU A 0 494 . 88.470   -1.973  -79.110 1.00 28.30 494 A 1 
ATOM 3725 O OE2 . GLU A 0 494 . 90.180   -2.581  -77.843 1.00 28.30 494 A 1 
ATOM 3726 N N   . TRP A 0 495 . 86.361   -0.416  -74.167 1.00 27.53 495 A 1 
ATOM 3727 C CA  . TRP A 0 495 . 85.190   -0.234  -73.292 1.00 27.53 495 A 1 
ATOM 3728 C C   . TRP A 0 495 . 84.085   -1.286  -73.479 1.00 27.53 495 A 1 
ATOM 3729 C CB  . TRP A 0 495 . 84.592   1.167   -73.521 1.00 27.53 495 A 1 
ATOM 3730 O O   . TRP A 0 495 . 83.137   -1.044  -74.224 1.00 27.53 495 A 1 
ATOM 3731 C CG  . TRP A 0 495 . 85.435   2.362   -73.211 1.00 27.53 495 A 1 
ATOM 3732 C CD1 . TRP A 0 495 . 86.234   3.000   -74.093 1.00 27.53 495 A 1 
ATOM 3733 C CD2 . TRP A 0 495 . 85.545   3.110   -71.962 1.00 27.53 495 A 1 
ATOM 3734 C CE2 . TRP A 0 495 . 86.372   4.250   -72.192 1.00 27.53 495 A 1 
ATOM 3735 C CE3 . TRP A 0 495 . 85.028   2.943   -70.658 1.00 27.53 495 A 1 
ATOM 3736 N NE1 . TRP A 0 495 . 86.808   4.099   -73.490 1.00 27.53 495 A 1 
ATOM 3737 C CH2 . TRP A 0 495 . 86.069   5.029   -69.919 1.00 27.53 495 A 1 
ATOM 3738 C CZ2 . TRP A 0 495 . 86.619   5.211   -71.200 1.00 27.53 495 A 1 
ATOM 3739 C CZ3 . TRP A 0 495 . 85.295   3.886   -69.646 1.00 27.53 495 A 1 
ATOM 3740 N N   . ASP A 0 496 . 84.124   -2.376  -72.709 1.00 30.40 496 A 1 
ATOM 3741 C CA  . ASP A 0 496 . 82.988   -3.306  -72.598 1.00 30.40 496 A 1 
ATOM 3742 C C   . ASP A 0 496 . 82.049   -2.945  -71.435 1.00 30.40 496 A 1 
ATOM 3743 C CB  . ASP A 0 496 . 83.464   -4.766  -72.519 1.00 30.40 496 A 1 
ATOM 3744 O O   . ASP A 0 496 . 82.442   -2.881  -70.268 1.00 30.40 496 A 1 
ATOM 3745 C CG  . ASP A 0 496 . 83.483   -5.445  -73.892 1.00 30.40 496 A 1 
ATOM 3746 O OD1 . ASP A 0 496 . 82.498   -5.247  -74.641 1.00 30.40 496 A 1 
ATOM 3747 O OD2 . ASP A 0 496 . 84.450   -6.193  -74.145 1.00 30.40 496 A 1 
ATOM 3748 N N   . GLY A 0 497 . 80.776   -2.701  -71.759 1.00 28.39 497 A 1 
ATOM 3749 C CA  . GLY A 0 497 . 79.725   -2.322  -70.811 1.00 28.39 497 A 1 
ATOM 3750 C C   . GLY A 0 497 . 78.788   -3.482  -70.476 1.00 28.39 497 A 1 
ATOM 3751 O O   . GLY A 0 497 . 77.685   -3.555  -71.011 1.00 28.39 497 A 1 
ATOM 3752 N N   . ALA A 0 498 . 79.201   -4.381  -69.579 1.00 27.69 498 A 1 
ATOM 3753 C CA  . ALA A 0 498 . 78.408   -5.552  -69.197 1.00 27.69 498 A 1 
ATOM 3754 C C   . ALA A 0 498 . 77.229   -5.202  -68.258 1.00 27.69 498 A 1 
ATOM 3755 C CB  . ALA A 0 498 . 79.353   -6.609  -68.611 1.00 27.69 498 A 1 
ATOM 3756 O O   . ALA A 0 498 . 77.317   -5.332  -67.036 1.00 27.69 498 A 1 
ATOM 3757 N N   . SER A 0 499 . 76.096   -4.775  -68.823 1.00 33.14 499 A 1 
ATOM 3758 C CA  . SER A 0 499 . 74.852   -4.552  -68.075 1.00 33.14 499 A 1 
ATOM 3759 C C   . SER A 0 499 . 74.276   -5.864  -67.526 1.00 33.14 499 A 1 
ATOM 3760 C CB  . SER A 0 499 . 73.799   -3.883  -68.969 1.00 33.14 499 A 1 
ATOM 3761 O O   . SER A 0 499 . 73.718   -6.663  -68.275 1.00 33.14 499 A 1 
ATOM 3762 O OG  . SER A 0 499 . 74.278   -2.659  -69.487 1.00 33.14 499 A 1 
ATOM 3763 N N   . LYS A 0 500 . 74.344   -6.071  -66.205 1.00 31.02 500 A 1 
ATOM 3764 C CA  . LYS A 0 500 . 73.659   -7.179  -65.524 1.00 31.02 500 A 1 
ATOM 3765 C C   . LYS A 0 500 . 72.776   -6.649  -64.397 1.00 31.02 500 A 1 
ATOM 3766 C CB  . LYS A 0 500 . 74.688   -8.227  -65.068 1.00 31.02 500 A 1 
ATOM 3767 O O   . LYS A 0 500 . 73.264   -6.328  -63.319 1.00 31.02 500 A 1 
ATOM 3768 C CG  . LYS A 0 500 . 73.996   -9.549  -64.699 1.00 31.02 500 A 1 
ATOM 3769 C CD  . LYS A 0 500 . 75.021   -10.662 -64.450 1.00 31.02 500 A 1 
ATOM 3770 C CE  . LYS A 0 500 . 74.296   -11.998 -64.250 1.00 31.02 500 A 1 
ATOM 3771 N NZ  . LYS A 0 500 . 75.255   -13.117 -64.080 1.00 31.02 500 A 1 
ATOM 3772 N N   . ALA A 0 501 . 71.475   -6.554  -64.664 1.00 32.92 501 A 1 
ATOM 3773 C CA  . ALA A 0 501 . 70.489   -6.160  -63.665 1.00 32.92 501 A 1 
ATOM 3774 C C   . ALA A 0 501 . 70.409   -7.226  -62.558 1.00 32.92 501 A 1 
ATOM 3775 C CB  . ALA A 0 501 . 69.140   -5.936  -64.363 1.00 32.92 501 A 1 
ATOM 3776 O O   . ALA A 0 501 . 69.992   -8.359  -62.804 1.00 32.92 501 A 1 
ATOM 3777 N N   . ALA A 0 502 . 70.829   -6.869  -61.345 1.00 30.61 502 A 1 
ATOM 3778 C CA  . ALA A 0 502 . 70.558   -7.666  -60.156 1.00 30.61 502 A 1 
ATOM 3779 C C   . ALA A 0 502 . 69.099   -7.441  -59.733 1.00 30.61 502 A 1 
ATOM 3780 C CB  . ALA A 0 502 . 71.560   -7.294  -59.058 1.00 30.61 502 A 1 
ATOM 3781 O O   . ALA A 0 502 . 68.634   -6.302  -59.701 1.00 30.61 502 A 1 
ATOM 3782 N N   . HIS A 0 503 . 68.372   -8.518  -59.429 1.00 30.34 503 A 1 
ATOM 3783 C CA  . HIS A 0 503 . 67.000   -8.410  -58.936 1.00 30.34 503 A 1 
ATOM 3784 C C   . HIS A 0 503 . 66.975   -7.718  -57.571 1.00 30.34 503 A 1 
ATOM 3785 C CB  . HIS A 0 503 . 66.341   -9.796  -58.847 1.00 30.34 503 A 1 
ATOM 3786 O O   . HIS A 0 503 . 67.670   -8.143  -56.648 1.00 30.34 503 A 1 
ATOM 3787 C CG  . HIS A 0 503 . 65.619   -10.202 -60.105 1.00 30.34 503 A 1 
ATOM 3788 C CD2 . HIS A 0 503 . 66.171   -10.690 -61.258 1.00 30.34 503 A 1 
ATOM 3789 N ND1 . HIS A 0 503 . 64.257   -10.150 -60.298 1.00 30.34 503 A 1 
ATOM 3790 C CE1 . HIS A 0 503 . 63.994   -10.602 -61.535 1.00 30.34 503 A 1 
ATOM 3791 N NE2 . HIS A 0 503 . 65.131   -10.948 -62.158 1.00 30.34 503 A 1 
ATOM 3792 N N   . ALA A 0 504 . 66.127   -6.698  -57.442 1.00 36.73 504 A 1 
ATOM 3793 C CA  . ALA A 0 504 . 65.770   -6.117  -56.159 1.00 36.73 504 A 1 
ATOM 3794 C C   . ALA A 0 504 . 65.113   -7.186  -55.269 1.00 36.73 504 A 1 
ATOM 3795 C CB  . ALA A 0 504 . 64.826   -4.934  -56.413 1.00 36.73 504 A 1 
ATOM 3796 O O   . ALA A 0 504 . 64.082   -7.757  -55.631 1.00 36.73 504 A 1 
ATOM 3797 N N   . GLY A 0 505 . 65.712   -7.455  -54.108 1.00 37.12 505 A 1 
ATOM 3798 C CA  . GLY A 0 505 . 65.012   -8.110  -53.007 1.00 37.12 505 A 1 
ATOM 3799 C C   . GLY A 0 505 . 64.065   -7.100  -52.362 1.00 37.12 505 A 1 
ATOM 3800 O O   . GLY A 0 505 . 64.497   -6.001  -52.021 1.00 37.12 505 A 1 
ATOM 3801 N N   . TYR A 0 506 . 62.789   -7.458  -52.230 1.00 43.18 506 A 1 
ATOM 3802 C CA  . TYR A 0 506 . 61.768   -6.621  -51.601 1.00 43.18 506 A 1 
ATOM 3803 C C   . TYR A 0 506 . 61.540   -7.098  -50.165 1.00 43.18 506 A 1 
ATOM 3804 C CB  . TYR A 0 506 . 60.460   -6.682  -52.405 1.00 43.18 506 A 1 
ATOM 3805 O O   . TYR A 0 506 . 61.154   -8.249  -49.965 1.00 43.18 506 A 1 
ATOM 3806 C CG  . TYR A 0 506 . 60.514   -6.057  -53.788 1.00 43.18 506 A 1 
ATOM 3807 C CD1 . TYR A 0 506 . 60.042   -4.744  -53.986 1.00 43.18 506 A 1 
ATOM 3808 C CD2 . TYR A 0 506 . 61.003   -6.797  -54.883 1.00 43.18 506 A 1 
ATOM 3809 C CE1 . TYR A 0 506 . 60.043   -4.177  -55.275 1.00 43.18 506 A 1 
ATOM 3810 C CE2 . TYR A 0 506 . 61.014   -6.231  -56.172 1.00 43.18 506 A 1 
ATOM 3811 O OH  . TYR A 0 506 . 60.527   -4.385  -57.619 1.00 43.18 506 A 1 
ATOM 3812 C CZ  . TYR A 0 506 . 60.528   -4.923  -56.371 1.00 43.18 506 A 1 
ATOM 3813 N N   . GLY A 0 507 . 61.758   -6.212  -49.194 1.00 40.36 507 A 1 
ATOM 3814 C CA  . GLY A 0 507 . 61.621   -6.489  -47.763 1.00 40.36 507 A 1 
ATOM 3815 C C   . GLY A 0 507 . 61.054   -5.291  -47.009 1.00 40.36 507 A 1 
ATOM 3816 O O   . GLY A 0 507 . 61.670   -4.826  -46.061 1.00 40.36 507 A 1 
ATOM 3817 N N   . GLY A 0 508 . 59.914   -4.762  -47.466 1.00 52.34 508 A 1 
ATOM 3818 C CA  . GLY A 0 508 . 59.204   -3.722  -46.721 1.00 52.34 508 A 1 
ATOM 3819 C C   . GLY A 0 508 . 58.748   -4.235  -45.354 1.00 52.34 508 A 1 
ATOM 3820 O O   . GLY A 0 508 . 58.413   -5.416  -45.213 1.00 52.34 508 A 1 
ATOM 3821 N N   . LYS A 0 509 . 58.743   -3.341  -44.365 1.00 60.08 509 A 1 
ATOM 3822 C CA  . LYS A 0 509 . 58.174   -3.599  -43.040 1.00 60.08 509 A 1 
ATOM 3823 C C   . LYS A 0 509 . 56.748   -3.068  -43.019 1.00 60.08 509 A 1 
ATOM 3824 C CB  . LYS A 0 509 . 59.003   -2.921  -41.943 1.00 60.08 509 A 1 
ATOM 3825 O O   . LYS A 0 509 . 56.537   -1.904  -43.341 1.00 60.08 509 A 1 
ATOM 3826 C CG  . LYS A 0 509 . 60.445   -3.434  -41.859 1.00 60.08 509 A 1 
ATOM 3827 C CD  . LYS A 0 509 . 61.139   -2.727  -40.692 1.00 60.08 509 A 1 
ATOM 3828 C CE  . LYS A 0 509 . 62.586   -3.194  -40.554 1.00 60.08 509 A 1 
ATOM 3829 N NZ  . LYS A 0 509 . 63.195   -2.599  -39.341 1.00 60.08 509 A 1 
ATOM 3830 N N   . SER A 0 510 . 55.802   -3.901  -42.619 1.00 65.08 510 A 1 
ATOM 3831 C CA  . SER A 0 510 . 54.415   -3.498  -42.391 1.00 65.08 510 A 1 
ATOM 3832 C C   . SER A 0 510 . 54.061   -3.789  -40.939 1.00 65.08 510 A 1 
ATOM 3833 C CB  . SER A 0 510 . 53.475   -4.226  -43.358 1.00 65.08 510 A 1 
ATOM 3834 O O   . SER A 0 510 . 54.276   -4.920  -40.491 1.00 65.08 510 A 1 
ATOM 3835 O OG  . SER A 0 510 . 53.692   -5.627  -43.283 1.00 65.08 510 A 1 
ATOM 3836 N N   . GLY A 0 511 . 53.560   -2.791  -40.223 1.00 70.02 511 A 1 
ATOM 3837 C CA  . GLY A 0 511 . 53.038   -2.931  -38.864 1.00 70.02 511 A 1 
ATOM 3838 C C   . GLY A 0 511 . 51.560   -2.572  -38.810 1.00 70.02 511 A 1 
ATOM 3839 O O   . GLY A 0 511 . 51.019   -1.996  -39.759 1.00 70.02 511 A 1 
ATOM 3840 N N   . SER A 0 512 . 50.921   -2.965  -37.719 1.00 73.70 512 A 1 
ATOM 3841 C CA  . SER A 0 512 . 49.702   -2.328  -37.250 1.00 73.70 512 A 1 
ATOM 3842 C C   . SER A 0 512 . 49.640   -2.414  -35.739 1.00 73.70 512 A 1 
ATOM 3843 C CB  . SER A 0 512 . 48.437   -2.947  -37.838 1.00 73.70 512 A 1 
ATOM 3844 O O   . SER A 0 512 . 50.025   -3.440  -35.168 1.00 73.70 512 A 1 
ATOM 3845 O OG  . SER A 0 512 . 48.287   -4.311  -37.451 1.00 73.70 512 A 1 
ATOM 3846 N N   . ASP A 0 513 . 49.072   -1.375  -35.177 1.00 72.08 513 A 1 
ATOM 3847 C CA  . ASP A 0 513 . 49.052   -0.994  -33.783 1.00 72.08 513 A 1 
ATOM 3848 C C   . ASP A 0 513 . 47.548   -0.932  -33.440 1.00 72.08 513 A 1 
ATOM 3849 C CB  . ASP A 0 513 . 49.806   0.361   -33.625 1.00 72.08 513 A 1 
ATOM 3850 O O   . ASP A 0 513 . 46.740   -0.577  -34.304 1.00 72.08 513 A 1 
ATOM 3851 C CG  . ASP A 0 513 . 51.088   0.570   -34.495 1.00 72.08 513 A 1 
ATOM 3852 O OD1 . ASP A 0 513 . 51.079   0.309   -35.729 1.00 72.08 513 A 1 
ATOM 3853 O OD2 . ASP A 0 513 . 52.153   0.966   -33.961 1.00 72.08 513 A 1 
ATOM 3854 N N   . TRP A 0 514 . 47.138   -1.392  -32.262 1.00 72.46 514 A 1 
ATOM 3855 C CA  . TRP A 0 514 . 45.748   -1.269  -31.811 1.00 72.46 514 A 1 
ATOM 3856 C C   . TRP A 0 514 . 45.744   -1.175  -30.300 1.00 72.46 514 A 1 
ATOM 3857 C CB  . TRP A 0 514 . 44.873   -2.447  -32.277 1.00 72.46 514 A 1 
ATOM 3858 O O   . TRP A 0 514 . 45.980   -2.191  -29.636 1.00 72.46 514 A 1 
ATOM 3859 C CG  . TRP A 0 514 . 43.407   -2.352  -31.925 1.00 72.46 514 A 1 
ATOM 3860 C CD1 . TRP A 0 514 . 42.506   -1.528  -32.510 1.00 72.46 514 A 1 
ATOM 3861 C CD2 . TRP A 0 514 . 42.669   -2.999  -30.833 1.00 72.46 514 A 1 
ATOM 3862 C CE2 . TRP A 0 514 . 41.301   -2.593  -30.900 1.00 72.46 514 A 1 
ATOM 3863 C CE3 . TRP A 0 514 . 43.022   -3.850  -29.760 1.00 72.46 514 A 1 
ATOM 3864 N NE1 . TRP A 0 514 . 41.254   -1.700  -31.944 1.00 72.46 514 A 1 
ATOM 3865 C CH2 . TRP A 0 514 . 40.714   -3.909  -28.956 1.00 72.46 514 A 1 
ATOM 3866 C CZ2 . TRP A 0 514 . 40.330   -3.050  -29.998 1.00 72.46 514 A 1 
ATOM 3867 C CZ3 . TRP A 0 514 . 42.059   -4.301  -28.834 1.00 72.46 514 A 1 
ATOM 3868 N N   . ASP A 0 515 . 45.491   0.024   -29.794 1.00 77.09 515 A 1 
ATOM 3869 C CA  . ASP A 0 515 . 45.224   0.249   -28.386 1.00 77.09 515 A 1 
ATOM 3870 C C   . ASP A 0 515 . 43.718   0.528   -28.216 1.00 77.09 515 A 1 
ATOM 3871 C CB  . ASP A 0 515 . 46.152   1.339   -27.806 1.00 77.09 515 A 1 
ATOM 3872 O O   . ASP A 0 515 . 43.024   1.019   -29.111 1.00 77.09 515 A 1 
ATOM 3873 C CG  . ASP A 0 515 . 47.654   0.975   -27.748 1.00 77.09 515 A 1 
ATOM 3874 O OD1 . ASP A 0 515 . 48.014   -0.211  -27.956 1.00 77.09 515 A 1 
ATOM 3875 O OD2 . ASP A 0 515 . 48.467   1.868   -27.397 1.00 77.09 515 A 1 
ATOM 3876 N N   . ALA A 0 516 . 43.176   0.134   -27.067 1.00 73.29 516 A 1 
ATOM 3877 C CA  . ALA A 0 516 . 41.776   0.347   -26.726 1.00 73.29 516 A 1 
ATOM 3878 C C   . ALA A 0 516 . 41.621   0.549   -25.220 1.00 73.29 516 A 1 
ATOM 3879 C CB  . ALA A 0 516 . 40.937   -0.831  -27.232 1.00 73.29 516 A 1 
ATOM 3880 O O   . ALA A 0 516 . 42.378   -0.003  -24.419 1.00 73.29 516 A 1 
ATOM 3881 N N   . TRP A 0 517 . 40.625   1.328   -24.813 1.00 86.94 517 A 1 
ATOM 3882 C CA  . TRP A 0 517 . 40.364   1.645   -23.410 1.00 86.94 517 A 1 
ATOM 3883 C C   . TRP A 0 517 . 38.869   1.842   -23.172 1.00 86.94 517 A 1 
ATOM 3884 C CB  . TRP A 0 517 . 41.197   2.879   -23.005 1.00 86.94 517 A 1 
ATOM 3885 O O   . TRP A 0 517 . 38.173   2.403   -24.014 1.00 86.94 517 A 1 
ATOM 3886 C CG  . TRP A 0 517 . 40.591   3.788   -21.976 1.00 86.94 517 A 1 
ATOM 3887 C CD1 . TRP A 0 517 . 40.363   3.482   -20.680 1.00 86.94 517 A 1 
ATOM 3888 C CD2 . TRP A 0 517 . 40.009   5.112   -22.179 1.00 86.94 517 A 1 
ATOM 3889 C CE2 . TRP A 0 517 . 39.380   5.523   -20.966 1.00 86.94 517 A 1 
ATOM 3890 C CE3 . TRP A 0 517 . 39.910   5.988   -23.281 1.00 86.94 517 A 1 
ATOM 3891 N NE1 . TRP A 0 517 . 39.642   4.495   -20.083 1.00 86.94 517 A 1 
ATOM 3892 C CH2 . TRP A 0 517 . 38.568   7.566   -21.989 1.00 86.94 517 A 1 
ATOM 3893 C CZ2 . TRP A 0 517 . 38.662   6.727   -20.865 1.00 86.94 517 A 1 
ATOM 3894 C CZ3 . TRP A 0 517 . 39.199   7.200   -23.191 1.00 86.94 517 A 1 
ATOM 3895 N N   . GLY A 0 518 . 38.387   1.443   -21.993 1.00 82.44 518 A 1 
ATOM 3896 C CA  . GLY A 0 518 . 37.038   1.775   -21.555 1.00 82.44 518 A 1 
ATOM 3897 C C   . GLY A 0 518 . 36.874   1.975   -20.051 1.00 82.44 518 A 1 
ATOM 3898 O O   . GLY A 0 518 . 37.756   1.659   -19.241 1.00 82.44 518 A 1 
ATOM 3899 N N   . ARG A 0 519 . 35.722   2.546   -19.694 1.00 84.42 519 A 1 
ATOM 3900 C CA  . ARG A 0 519 . 35.227   2.752   -18.329 1.00 84.42 519 A 1 
ATOM 3901 C C   . ARG A 0 519 . 33.724   2.486   -18.285 1.00 84.42 519 A 1 
ATOM 3902 C CB  . ARG A 0 519 . 35.473   4.188   -17.843 1.00 84.42 519 A 1 
ATOM 3903 O O   . ARG A 0 519 . 32.998   3.106   -19.051 1.00 84.42 519 A 1 
ATOM 3904 C CG  . ARG A 0 519 . 36.925   4.666   -17.974 1.00 84.42 519 A 1 
ATOM 3905 C CD  . ARG A 0 519 . 37.108   6.090   -17.435 1.00 84.42 519 A 1 
ATOM 3906 N NE  . ARG A 0 519 . 36.697   6.193   -16.022 1.00 84.42 519 A 1 
ATOM 3907 N NH1 . ARG A 0 519 . 34.758   7.451   -16.273 1.00 84.42 519 A 1 
ATOM 3908 N NH2 . ARG A 0 519 . 35.276   6.558   -14.310 1.00 84.42 519 A 1 
ATOM 3909 C CZ  . ARG A 0 519 . 35.585   6.735   -15.557 1.00 84.42 519 A 1 
ATOM 3910 N N   . ASP A 0 520 . 33.306   1.640   -17.359 1.00 89.12 520 A 1 
ATOM 3911 C CA  . ASP A 0 520 . 31.914   1.338   -17.002 1.00 89.12 520 A 1 
ATOM 3912 C C   . ASP A 0 520 . 31.620   2.044   -15.663 1.00 89.12 520 A 1 
ATOM 3913 C CB  . ASP A 0 520 . 31.800   -0.201  -16.936 1.00 89.12 520 A 1 
ATOM 3914 O O   . ASP A 0 520 . 32.451   1.991   -14.750 1.00 89.12 520 A 1 
ATOM 3915 C CG  . ASP A 0 520 . 30.490   -0.792  -16.390 1.00 89.12 520 A 1 
ATOM 3916 O OD1 . ASP A 0 520 . 29.784   -0.092  -15.625 1.00 89.12 520 A 1 
ATOM 3917 O OD2 . ASP A 0 520 . 30.279   -2.003  -16.643 1.00 89.12 520 A 1 
ATOM 3918 N N   . GLN A 0 521 . 30.492   2.755   -15.539 1.00 91.36 521 A 1 
ATOM 3919 C CA  . GLN A 0 521 . 30.070   3.416   -14.291 1.00 91.36 521 A 1 
ATOM 3920 C C   . GLN A 0 521 . 28.595   3.157   -13.930 1.00 91.36 521 A 1 
ATOM 3921 C CB  . GLN A 0 521 . 30.417   4.919   -14.296 1.00 91.36 521 A 1 
ATOM 3922 O O   . GLN A 0 521 . 27.799   4.087   -13.789 1.00 91.36 521 A 1 
ATOM 3923 C CG  . GLN A 0 521 . 31.921   5.205   -14.373 1.00 91.36 521 A 1 
ATOM 3924 C CD  . GLN A 0 521 . 32.253   6.624   -13.925 1.00 91.36 521 A 1 
ATOM 3925 N NE2 . GLN A 0 521 . 32.754   6.832   -12.728 1.00 91.36 521 A 1 
ATOM 3926 O OE1 . GLN A 0 521 . 32.254   7.601   -14.660 1.00 91.36 521 A 1 
ATOM 3927 N N   . ASP A 0 522 . 28.250   1.887   -13.735 1.00 92.99 522 A 1 
ATOM 3928 C CA  . ASP A 0 522 . 26.972   1.387   -13.198 1.00 92.99 522 A 1 
ATOM 3929 C C   . ASP A 0 522 . 26.534   2.070   -11.863 1.00 92.99 522 A 1 
ATOM 3930 C CB  . ASP A 0 522 . 27.172   -0.140  -12.999 1.00 92.99 522 A 1 
ATOM 3931 O O   . ASP A 0 522 . 27.295   2.111   -10.886 1.00 92.99 522 A 1 
ATOM 3932 C CG  . ASP A 0 522 . 26.001   -1.040  -13.407 1.00 92.99 522 A 1 
ATOM 3933 O OD1 . ASP A 0 522 . 25.234   -0.673  -14.317 1.00 92.99 522 A 1 
ATOM 3934 O OD2 . ASP A 0 522 . 25.811   -2.086  -12.731 1.00 92.99 522 A 1 
ATOM 3935 N N   . LEU A 0 523 . 25.277   2.544   -11.737 1.00 94.90 523 A 1 
ATOM 3936 C CA  . LEU A 0 523 . 24.705   3.047   -10.462 1.00 94.90 523 A 1 
ATOM 3937 C C   . LEU A 0 523 . 23.258   2.577   -10.230 1.00 94.90 523 A 1 
ATOM 3938 C CB  . LEU A 0 523 . 24.833   4.587   -10.367 1.00 94.90 523 A 1 
ATOM 3939 O O   . LEU A 0 523 . 22.283   3.230   -10.612 1.00 94.90 523 A 1 
ATOM 3940 C CG  . LEU A 0 523 . 24.167   5.253   -9.138  1.00 94.90 523 A 1 
ATOM 3941 C CD1 . LEU A 0 523 . 24.762   4.809   -7.800  1.00 94.90 523 A 1 
ATOM 3942 C CD2 . LEU A 0 523 . 24.289   6.777   -9.207  1.00 94.90 523 A 1 
ATOM 3943 N N   . SER A 0 524 . 23.088   1.510   -9.437  1.00 97.57 524 A 1 
ATOM 3944 C CA  . SER A 0 524 . 21.759   1.016   -9.044  1.00 97.57 524 A 1 
ATOM 3945 C C   . SER A 0 524 . 21.366   1.387   -7.609  1.00 97.57 524 A 1 
ATOM 3946 C CB  . SER A 0 524 . 21.607   -0.484  -9.308  1.00 97.57 524 A 1 
ATOM 3947 O O   . SER A 0 524 . 21.930   0.892   -6.628  1.00 97.57 524 A 1 
ATOM 3948 O OG  . SER A 0 524 . 20.217   -0.807  -9.311  1.00 97.57 524 A 1 
ATOM 3949 N N   . ILE A 0 525 . 20.306   2.190   -7.461  1.00 97.62 525 A 1 
ATOM 3950 C CA  . ILE A 0 525 . 19.679   2.511   -6.166  1.00 97.62 525 A 1 
ATOM 3951 C C   . ILE A 0 525 . 18.301   1.855   -6.101  1.00 97.62 525 A 1 
ATOM 3952 C CB  . ILE A 0 525 . 19.587   4.036   -5.920  1.00 97.62 525 A 1 
ATOM 3953 O O   . ILE A 0 525 . 17.488   2.031   -7.003  1.00 97.62 525 A 1 
ATOM 3954 C CG1 . ILE A 0 525 . 20.977   4.704   -6.042  1.00 97.62 525 A 1 
ATOM 3955 C CG2 . ILE A 0 525 . 18.958   4.313   -4.535  1.00 97.62 525 A 1 
ATOM 3956 C CD1 . ILE A 0 525 . 20.961   6.233   -5.915  1.00 97.62 525 A 1 
ATOM 3957 N N   . LYS A 0 526 . 18.002   1.137   -5.014  1.00 97.58 526 A 1 
ATOM 3958 C CA  . LYS A 0 526 . 16.664   0.586   -4.738  1.00 97.58 526 A 1 
ATOM 3959 C C   . LYS A 0 526 . 16.257   0.956   -3.317  1.00 97.58 526 A 1 
ATOM 3960 C CB  . LYS A 0 526 . 16.622   -0.929  -5.036  1.00 97.58 526 A 1 
ATOM 3961 O O   . LYS A 0 526 . 16.959   0.628   -2.363  1.00 97.58 526 A 1 
ATOM 3962 C CG  . LYS A 0 526 . 16.845   -1.161  -6.544  1.00 97.58 526 A 1 
ATOM 3963 C CD  . LYS A 0 526 . 16.901   -2.617  -7.025  1.00 97.58 526 A 1 
ATOM 3964 C CE  . LYS A 0 526 . 17.303   -2.554  -8.515  1.00 97.58 526 A 1 
ATOM 3965 N NZ  . LYS A 0 526 . 18.247   -3.615  -8.953  1.00 97.58 526 A 1 
ATOM 3966 N N   . GLU A 0 527 . 15.155   1.679   -3.189  1.00 96.90 527 A 1 
ATOM 3967 C CA  . GLU A 0 527 . 14.663   2.276   -1.947  1.00 96.90 527 A 1 
ATOM 3968 C C   . GLU A 0 527 . 13.168   1.975   -1.808  1.00 96.90 527 A 1 
ATOM 3969 C CB  . GLU A 0 527 . 14.981   3.784   -1.992  1.00 96.90 527 A 1 
ATOM 3970 O O   . GLU A 0 527 . 12.408   2.219   -2.742  1.00 96.90 527 A 1 
ATOM 3971 C CG  . GLU A 0 527 . 14.584   4.586   -0.743  1.00 96.90 527 A 1 
ATOM 3972 C CD  . GLU A 0 527 . 15.238   5.982   -0.752  1.00 96.90 527 A 1 
ATOM 3973 O OE1 . GLU A 0 527 . 15.908   6.331   0.254   1.00 96.90 527 A 1 
ATOM 3974 O OE2 . GLU A 0 527 . 15.157   6.691   -1.780  1.00 96.90 527 A 1 
ATOM 3975 N N   . SER A 0 528 . 12.739   1.439   -0.666  1.00 97.17 528 A 1 
ATOM 3976 C CA  . SER A 0 528 . 11.328   1.224   -0.349  1.00 97.17 528 A 1 
ATOM 3977 C C   . SER A 0 528 . 10.995   1.640   1.081   1.00 97.17 528 A 1 
ATOM 3978 C CB  . SER A 0 528 . 10.869   -0.212  -0.647  1.00 97.17 528 A 1 
ATOM 3979 O O   . SER A 0 528 . 11.828   1.567   1.989   1.00 97.17 528 A 1 
ATOM 3980 O OG  . SER A 0 528 . 11.400   -1.159  0.262   1.00 97.17 528 A 1 
ATOM 3981 N N   . TYR A 0 529 . 9.760    2.094   1.264   1.00 97.55 529 A 1 
ATOM 3982 C CA  . TYR A 0 529 . 9.143    2.389   2.549   1.00 97.55 529 A 1 
ATOM 3983 C C   . TYR A 0 529 . 7.744    1.784   2.545   1.00 97.55 529 A 1 
ATOM 3984 C CB  . TYR A 0 529 . 9.091    3.905   2.785   1.00 97.55 529 A 1 
ATOM 3985 O O   . TYR A 0 529 . 6.955    2.080   1.651   1.00 97.55 529 A 1 
ATOM 3986 C CG  . TYR A 0 529 . 8.221    4.334   3.957   1.00 97.55 529 A 1 
ATOM 3987 C CD1 . TYR A 0 529 . 6.895    4.755   3.729   1.00 97.55 529 A 1 
ATOM 3988 C CD2 . TYR A 0 529 . 8.722    4.293   5.273   1.00 97.55 529 A 1 
ATOM 3989 C CE1 . TYR A 0 529 . 6.087    5.167   4.807   1.00 97.55 529 A 1 
ATOM 3990 C CE2 . TYR A 0 529 . 7.914    4.699   6.357   1.00 97.55 529 A 1 
ATOM 3991 O OH  . TYR A 0 529 . 5.809    5.572   7.151   1.00 97.55 529 A 1 
ATOM 3992 C CZ  . TYR A 0 529 . 6.596    5.147   6.124   1.00 97.55 529 A 1 
ATOM 3993 N N   . ASP A 0 530 . 7.442    0.973   3.547   1.00 96.68 530 A 1 
ATOM 3994 C CA  . ASP A 0 530 . 6.146    0.333   3.723   1.00 96.68 530 A 1 
ATOM 3995 C C   . ASP A 0 530 . 5.645    0.610   5.138   1.00 96.68 530 A 1 
ATOM 3996 C CB  . ASP A 0 530 . 6.261    -1.176  3.459   1.00 96.68 530 A 1 
ATOM 3997 O O   . ASP A 0 530 . 6.360    0.381   6.115   1.00 96.68 530 A 1 
ATOM 3998 C CG  . ASP A 0 530 . 6.500    -1.485  1.980   1.00 96.68 530 A 1 
ATOM 3999 O OD1 . ASP A 0 530 . 5.535    -1.292  1.203   1.00 96.68 530 A 1 
ATOM 4000 O OD2 . ASP A 0 530 . 7.623    -1.920  1.631   1.00 96.68 530 A 1 
ATOM 4001 N N   . ARG A 0 531 . 4.404    1.086   5.256   1.00 96.95 531 A 1 
ATOM 4002 C CA  . ARG A 0 531 . 3.703    1.225   6.532   1.00 96.95 531 A 1 
ATOM 4003 C C   . ARG A 0 531 . 2.353    0.532   6.501   1.00 96.95 531 A 1 
ATOM 4004 C CB  . ARG A 0 531 . 3.574    2.702   6.920   1.00 96.95 531 A 1 
ATOM 4005 O O   . ARG A 0 531 . 1.529    0.835   5.642   1.00 96.95 531 A 1 
ATOM 4006 C CG  . ARG A 0 531 . 2.644    2.868   8.140   1.00 96.95 531 A 1 
ATOM 4007 C CD  . ARG A 0 531 . 2.718    4.253   8.764   1.00 96.95 531 A 1 
ATOM 4008 N NE  . ARG A 0 531 . 2.385    5.335   7.821   1.00 96.95 531 A 1 
ATOM 4009 N NH1 . ARG A 0 531 . 3.629    6.960   8.872   1.00 96.95 531 A 1 
ATOM 4010 N NH2 . ARG A 0 531 . 2.452    7.465   7.045   1.00 96.95 531 A 1 
ATOM 4011 C CZ  . ARG A 0 531 . 2.824    6.574   7.920   1.00 96.95 531 A 1 
ATOM 4012 N N   . THR A 0 532 . 2.084    -0.286  7.514   1.00 96.26 532 A 1 
ATOM 4013 C CA  . THR A 0 532 . 0.756    -0.846  7.798   1.00 96.26 532 A 1 
ATOM 4014 C C   . THR A 0 532 . 0.275    -0.423  9.187   1.00 96.26 532 A 1 
ATOM 4015 C CB  . THR A 0 532 . 0.782    -2.378  7.702   1.00 96.26 532 A 1 
ATOM 4016 O O   . THR A 0 532 . 0.868    -0.806  10.192  1.00 96.26 532 A 1 
ATOM 4017 C CG2 . THR A 0 532 . -0.592   -2.997  7.966   1.00 96.26 532 A 1 
ATOM 4018 O OG1 . THR A 0 532 . 1.117    -2.802  6.406   1.00 96.26 532 A 1 
ATOM 4019 N N   . TRP A 0 533 . -0.857   0.287   9.256   1.00 96.16 533 A 1 
ATOM 4020 C CA  . TRP A 0 533 . -1.616   0.507   10.492  1.00 96.16 533 A 1 
ATOM 4021 C C   . TRP A 0 533 . -2.912   -0.305  10.454  1.00 96.16 533 A 1 
ATOM 4022 C CB  . TRP A 0 533 . -1.914   2.005   10.707  1.00 96.16 533 A 1 
ATOM 4023 O O   . TRP A 0 533 . -3.739   -0.129  9.561   1.00 96.16 533 A 1 
ATOM 4024 C CG  . TRP A 0 533 . -2.333   2.445   12.092  1.00 96.16 533 A 1 
ATOM 4025 C CD1 . TRP A 0 533 . -2.425   1.659   13.188  1.00 96.16 533 A 1 
ATOM 4026 C CD2 . TRP A 0 533 . -2.539   3.804   12.590  1.00 96.16 533 A 1 
ATOM 4027 C CE2 . TRP A 0 533 . -2.571   3.763   14.018  1.00 96.16 533 A 1 
ATOM 4028 C CE3 . TRP A 0 533 . -2.623   5.082   11.996  1.00 96.16 533 A 1 
ATOM 4029 N NE1 . TRP A 0 533 . -2.552   2.423   14.326  1.00 96.16 533 A 1 
ATOM 4030 C CH2 . TRP A 0 533 . -2.631   6.178   14.184  1.00 96.16 533 A 1 
ATOM 4031 C CZ2 . TRP A 0 533 . -2.582   4.921   14.813  1.00 96.16 533 A 1 
ATOM 4032 C CZ3 . TRP A 0 533 . -2.681   6.252   12.780  1.00 96.16 533 A 1 
ATOM 4033 N N   . ALA A 0 534 . -3.146   -1.151  11.456  1.00 93.92 534 A 1 
ATOM 4034 C CA  . ALA A 0 534 . -4.447   -1.766  11.699  1.00 93.92 534 A 1 
ATOM 4035 C C   . ALA A 0 534 . -5.002   -1.367  13.073  1.00 93.92 534 A 1 
ATOM 4036 C CB  . ALA A 0 534 . -4.341   -3.284  11.525  1.00 93.92 534 A 1 
ATOM 4037 O O   . ALA A 0 534 . -4.274   -1.318  14.066  1.00 93.92 534 A 1 
ATOM 4038 N N   . LYS A 0 535 . -6.315   -1.138  13.142  1.00 95.87 535 A 1 
ATOM 4039 C CA  . LYS A 0 535 . -7.092   -0.976  14.379  1.00 95.87 535 A 1 
ATOM 4040 C C   . LYS A 0 535 . -8.334   -1.858  14.331  1.00 95.87 535 A 1 
ATOM 4041 C CB  . LYS A 0 535 . -7.509   0.490   14.575  1.00 95.87 535 A 1 
ATOM 4042 O O   . LYS A 0 535 . -9.047   -1.833  13.328  1.00 95.87 535 A 1 
ATOM 4043 C CG  . LYS A 0 535 . -6.350   1.384   15.030  1.00 95.87 535 A 1 
ATOM 4044 C CD  . LYS A 0 535 . -6.795   2.851   15.027  1.00 95.87 535 A 1 
ATOM 4045 C CE  . LYS A 0 535 . -5.635   3.738   15.483  1.00 95.87 535 A 1 
ATOM 4046 N NZ  . LYS A 0 535 . -5.532   4.964   14.655  1.00 95.87 535 A 1 
ATOM 4047 N N   . SER A 0 536 . -8.640   -2.556  15.423  1.00 93.59 536 A 1 
ATOM 4048 C CA  . SER A 0 536 . -9.991   -3.067  15.682  1.00 93.59 536 A 1 
ATOM 4049 C C   . SER A 0 536 . -10.518  -2.566  17.020  1.00 93.59 536 A 1 
ATOM 4050 C CB  . SER A 0 536 . -10.128  -4.594  15.540  1.00 93.59 536 A 1 
ATOM 4051 O O   . SER A 0 536 . -9.774   -2.447  17.997  1.00 93.59 536 A 1 
ATOM 4052 O OG  . SER A 0 536 . -9.658   -5.337  16.652  1.00 93.59 536 A 1 
ATOM 4053 N N   . TYR A 0 537 . -11.812  -2.282  17.038  1.00 91.55 537 A 1 
ATOM 4054 C CA  . TYR A 0 537 . -12.631  -2.196  18.234  1.00 91.55 537 A 1 
ATOM 4055 C C   . TYR A 0 537 . -13.667  -3.299  18.105  1.00 91.55 537 A 1 
ATOM 4056 C CB  . TYR A 0 537 . -13.294  -0.820  18.341  1.00 91.55 537 A 1 
ATOM 4057 O O   . TYR A 0 537 . -14.416  -3.316  17.131  1.00 91.55 537 A 1 
ATOM 4058 C CG  . TYR A 0 537 . -12.307  0.325   18.390  1.00 91.55 537 A 1 
ATOM 4059 C CD1 . TYR A 0 537 . -11.773  0.732   19.626  1.00 91.55 537 A 1 
ATOM 4060 C CD2 . TYR A 0 537 . -11.898  0.954   17.198  1.00 91.55 537 A 1 
ATOM 4061 C CE1 . TYR A 0 537 . -10.826  1.773   19.675  1.00 91.55 537 A 1 
ATOM 4062 C CE2 . TYR A 0 537 . -10.951  1.994   17.241  1.00 91.55 537 A 1 
ATOM 4063 O OH  . TYR A 0 537 . -9.492   3.402   18.524  1.00 91.55 537 A 1 
ATOM 4064 C CZ  . TYR A 0 537 . -10.414  2.402   18.480  1.00 91.55 537 A 1 
ATOM 4065 N N   . ASP A 0 538 . -13.669  -4.221  19.051  1.00 88.61 538 A 1 
ATOM 4066 C CA  . ASP A 0 538 . -14.609  -5.330  19.126  1.00 88.61 538 A 1 
ATOM 4067 C C   . ASP A 0 538 . -15.312  -5.212  20.487  1.00 88.61 538 A 1 
ATOM 4068 C CB  . ASP A 0 538 . -13.841  -6.659  18.946  1.00 88.61 538 A 1 
ATOM 4069 O O   . ASP A 0 538 . -14.632  -5.054  21.505  1.00 88.61 538 A 1 
ATOM 4070 C CG  . ASP A 0 538 . -12.890  -6.683  17.732  1.00 88.61 538 A 1 
ATOM 4071 O OD1 . ASP A 0 538 . -13.365  -6.619  16.574  1.00 88.61 538 A 1 
ATOM 4072 O OD2 . ASP A 0 538 . -11.646  -6.791  17.929  1.00 88.61 538 A 1 
ATOM 4073 N N   . ALA A 0 539 . -16.642  -5.234  20.515  1.00 81.65 539 A 1 
ATOM 4074 C CA  . ALA A 0 539 . -17.420  -5.316  21.748  1.00 81.65 539 A 1 
ATOM 4075 C C   . ALA A 0 539 . -18.428  -6.464  21.645  1.00 81.65 539 A 1 
ATOM 4076 C CB  . ALA A 0 539 . -18.077  -3.967  22.063  1.00 81.65 539 A 1 
ATOM 4077 O O   . ALA A 0 539 . -19.080  -6.629  20.613  1.00 81.65 539 A 1 
ATOM 4078 N N   . GLU A 0 540 . -18.509  -7.253  22.712  1.00 76.94 540 A 1 
ATOM 4079 C CA  . GLU A 0 540 . -19.346  -8.447  22.840  1.00 76.94 540 A 1 
ATOM 4080 C C   . GLU A 0 540 . -20.346  -8.179  23.976  1.00 76.94 540 A 1 
ATOM 4081 C CB  . GLU A 0 540 . -18.470  -9.690  23.127  1.00 76.94 540 A 1 
ATOM 4082 O O   . GLU A 0 540 . -19.918  -7.773  25.062  1.00 76.94 540 A 1 
ATOM 4083 C CG  . GLU A 0 540 . -17.369  -9.969  22.076  1.00 76.94 540 A 1 
ATOM 4084 C CD  . GLU A 0 540 . -16.244  -10.918 22.549  1.00 76.94 540 A 1 
ATOM 4085 O OE1 . GLU A 0 540 . -15.801  -11.769 21.743  1.00 76.94 540 A 1 
ATOM 4086 O OE2 . GLU A 0 540 . -15.705  -10.717 23.665  1.00 76.94 540 A 1 
ATOM 4087 N N   . SER A 0 541 . -21.635  -8.371  23.666  1.00 70.91 541 A 1 
ATOM 4088 C CA  . SER A 0 541 . -22.845  -8.003  24.422  1.00 70.91 541 A 1 
ATOM 4089 C C   . SER A 0 541 . -22.905  -6.545  24.920  1.00 70.91 541 A 1 
ATOM 4090 C CB  . SER A 0 541 . -23.200  -9.032  25.506  1.00 70.91 541 A 1 
ATOM 4091 O O   . SER A 0 541 . -22.100  -6.084  25.731  1.00 70.91 541 A 1 
ATOM 4092 O OG  . SER A 0 541 . -22.298  -8.986  26.588  1.00 70.91 541 A 1 
ATOM 4093 N N   . TYR A 0 542 . -23.914  -5.793  24.467  1.00 73.59 542 A 1 
ATOM 4094 C CA  . TYR A 0 542 . -24.362  -4.580  25.156  1.00 73.59 542 A 1 
ATOM 4095 C C   . TYR A 0 542 . -25.849  -4.651  25.473  1.00 73.59 542 A 1 
ATOM 4096 C CB  . TYR A 0 542 . -24.037  -3.291  24.384  1.00 73.59 542 A 1 
ATOM 4097 O O   . TYR A 0 542 . -26.678  -4.449  24.586  1.00 73.59 542 A 1 
ATOM 4098 C CG  . TYR A 0 542 . -24.499  -2.052  25.140  1.00 73.59 542 A 1 
ATOM 4099 C CD1 . TYR A 0 542 . -25.459  -1.167  24.604  1.00 73.59 542 A 1 
ATOM 4100 C CD2 . TYR A 0 542 . -24.016  -1.840  26.442  1.00 73.59 542 A 1 
ATOM 4101 C CE1 . TYR A 0 542 . -25.890  -0.048  25.352  1.00 73.59 542 A 1 
ATOM 4102 C CE2 . TYR A 0 542 . -24.469  -0.757  27.207  1.00 73.59 542 A 1 
ATOM 4103 O OH  . TYR A 0 542 . -25.715  1.239   27.399  1.00 73.59 542 A 1 
ATOM 4104 C CZ  . TYR A 0 542 . -25.380  0.158   26.651  1.00 73.59 542 A 1 
ATOM 4105 N N   . ASP A 0 543 . -26.152  -4.866  26.752  1.00 80.62 543 A 1 
ATOM 4106 C CA  . ASP A 0 543 . -27.517  -5.002  27.248  1.00 80.62 543 A 1 
ATOM 4107 C C   . ASP A 0 543 . -27.927  -3.768  28.058  1.00 80.62 543 A 1 
ATOM 4108 C CB  . ASP A 0 543 . -27.667  -6.268  28.105  1.00 80.62 543 A 1 
ATOM 4109 O O   . ASP A 0 543 . -27.300  -3.439  29.071  1.00 80.62 543 A 1 
ATOM 4110 C CG  . ASP A 0 543 . -27.464  -7.587  27.355  1.00 80.62 543 A 1 
ATOM 4111 O OD1 . ASP A 0 543 . -27.532  -7.591  26.107  1.00 80.62 543 A 1 
ATOM 4112 O OD2 . ASP A 0 543 . -27.256  -8.584  28.082  1.00 80.62 543 A 1 
ATOM 4113 N N   . GLU A 0 544 . -29.025  -3.125  27.662  1.00 83.95 544 A 1 
ATOM 4114 C CA  . GLU A 0 544 . -29.844  -2.281  28.533  1.00 83.95 544 A 1 
ATOM 4115 C C   . GLU A 0 544 . -31.155  -3.009  28.837  1.00 83.95 544 A 1 
ATOM 4116 C CB  . GLU A 0 544 . -30.174  -0.910  27.913  1.00 83.95 544 A 1 
ATOM 4117 O O   . GLU A 0 544 . -31.825  -3.474  27.920  1.00 83.95 544 A 1 
ATOM 4118 C CG  . GLU A 0 544 . -28.972  -0.113  27.382  1.00 83.95 544 A 1 
ATOM 4119 C CD  . GLU A 0 544 . -29.282  1.378   27.153  1.00 83.95 544 A 1 
ATOM 4120 O OE1 . GLU A 0 544 . -28.396  2.112   26.655  1.00 83.95 544 A 1 
ATOM 4121 O OE2 . GLU A 0 544 . -30.240  1.944   27.734  1.00 83.95 544 A 1 
ATOM 4122 N N   . TRP A 0 545 . -31.571  -3.071  30.100  1.00 88.72 545 A 1 
ATOM 4123 C CA  . TRP A 0 545 . -32.890  -3.601  30.457  1.00 88.72 545 A 1 
ATOM 4124 C C   . TRP A 0 545 . -33.500  -2.853  31.637  1.00 88.72 545 A 1 
ATOM 4125 C CB  . TRP A 0 545 . -32.817  -5.114  30.715  1.00 88.72 545 A 1 
ATOM 4126 O O   . TRP A 0 545 . -32.781  -2.301  32.473  1.00 88.72 545 A 1 
ATOM 4127 C CG  . TRP A 0 545 . -31.905  -5.554  31.822  1.00 88.72 545 A 1 
ATOM 4128 C CD1 . TRP A 0 545 . -30.609  -5.904  31.667  1.00 88.72 545 A 1 
ATOM 4129 C CD2 . TRP A 0 545 . -32.197  -5.720  33.245  1.00 88.72 545 A 1 
ATOM 4130 C CE2 . TRP A 0 545 . -31.009  -6.170  33.898  1.00 88.72 545 A 1 
ATOM 4131 C CE3 . TRP A 0 545 . -33.343  -5.544  34.051  1.00 88.72 545 A 1 
ATOM 4132 N NE1 . TRP A 0 545 . -30.075  -6.271  32.886  1.00 88.72 545 A 1 
ATOM 4133 C CH2 . TRP A 0 545 . -32.118  -6.229  36.052  1.00 88.72 545 A 1 
ATOM 4134 C CZ2 . TRP A 0 545 . -30.958  -6.419  35.280  1.00 88.72 545 A 1 
ATOM 4135 C CZ3 . TRP A 0 545 . -33.307  -5.801  35.434  1.00 88.72 545 A 1 
ATOM 4136 N N   . ASP A 0 546 . -34.828  -2.851  31.705  1.00 85.21 546 A 1 
ATOM 4137 C CA  . ASP A 0 546 . -35.603  -2.347  32.837  1.00 85.21 546 A 1 
ATOM 4138 C C   . ASP A 0 546 . -36.712  -3.346  33.186  1.00 85.21 546 A 1 
ATOM 4139 C CB  . ASP A 0 546 . -36.150  -0.939  32.531  1.00 85.21 546 A 1 
ATOM 4140 O O   . ASP A 0 546 . -37.394  -3.869  32.303  1.00 85.21 546 A 1 
ATOM 4141 C CG  . ASP A 0 546 . -36.689  -0.196  33.766  1.00 85.21 546 A 1 
ATOM 4142 O OD1 . ASP A 0 546 . -36.276  -0.542  34.899  1.00 85.21 546 A 1 
ATOM 4143 O OD2 . ASP A 0 546 . -37.461  0.771   33.573  1.00 85.21 546 A 1 
ATOM 4144 N N   . ASN A 0 547 . -36.869  -3.626  34.479  1.00 81.89 547 A 1 
ATOM 4145 C CA  . ASN A 0 547 . -37.967  -4.406  35.037  1.00 81.89 547 A 1 
ATOM 4146 C C   . ASN A 0 547 . -38.681  -3.555  36.078  1.00 81.89 547 A 1 
ATOM 4147 C CB  . ASN A 0 547 . -37.448  -5.710  35.665  1.00 81.89 547 A 1 
ATOM 4148 O O   . ASN A 0 547 . -38.133  -3.306  37.161  1.00 81.89 547 A 1 
ATOM 4149 C CG  . ASN A 0 547 . -38.568  -6.521  36.310  1.00 81.89 547 A 1 
ATOM 4150 N ND2 . ASN A 0 547 . -39.060  -6.164  37.473  1.00 81.89 547 A 1 
ATOM 4151 O OD1 . ASN A 0 547 . -39.007  -7.512  35.773  1.00 81.89 547 A 1 
ATOM 4152 N N   . LYS A 0 548 . -39.930  -3.206  35.790  1.00 80.81 548 A 1 
ATOM 4153 C CA  . LYS A 0 548 . -40.808  -2.490  36.702  1.00 80.81 548 A 1 
ATOM 4154 C C   . LYS A 0 548 . -42.000  -3.366  37.085  1.00 80.81 548 A 1 
ATOM 4155 C CB  . LYS A 0 548 . -41.165  -1.152  36.059  1.00 80.81 548 A 1 
ATOM 4156 O O   . LYS A 0 548 . -42.851  -3.664  36.248  1.00 80.81 548 A 1 
ATOM 4157 C CG  . LYS A 0 548 . -42.105  -0.368  36.969  1.00 80.81 548 A 1 
ATOM 4158 C CD  . LYS A 0 548 . -42.451  0.984   36.336  1.00 80.81 548 A 1 
ATOM 4159 C CE  . LYS A 0 548 . -43.454  1.750   37.202  1.00 80.81 548 A 1 
ATOM 4160 N NZ  . LYS A 0 548 . -44.641  0.913   37.473  1.00 80.81 548 A 1 
ATOM 4161 N N   . ASP A 0 549 . -42.013  -3.687  38.371  1.00 76.15 549 A 1 
ATOM 4162 C CA  . ASP A 0 549 . -42.918  -4.563  39.116  1.00 76.15 549 A 1 
ATOM 4163 C C   . ASP A 0 549 . -43.844  -3.656  39.949  1.00 76.15 549 A 1 
ATOM 4164 C CB  . ASP A 0 549 . -41.979  -5.469  39.949  1.00 76.15 549 A 1 
ATOM 4165 O O   . ASP A 0 549 . -43.352  -2.828  40.718  1.00 76.15 549 A 1 
ATOM 4166 C CG  . ASP A 0 549 . -42.570  -6.294  41.097  1.00 76.15 549 A 1 
ATOM 4167 O OD1 . ASP A 0 549 . -43.715  -6.013  41.518  1.00 76.15 549 A 1 
ATOM 4168 O OD2 . ASP A 0 549 . -41.775  -7.109  41.632  1.00 76.15 549 A 1 
ATOM 4169 N N   . ASP A 0 550 . -45.163  -3.747  39.737  1.00 76.16 550 A 1 
ATOM 4170 C CA  . ASP A 0 550 . -46.212  -2.932  40.386  1.00 76.16 550 A 1 
ATOM 4171 C C   . ASP A 0 550 . -47.241  -3.817  41.140  1.00 76.16 550 A 1 
ATOM 4172 C CB  . ASP A 0 550 . -46.869  -1.980  39.346  1.00 76.16 550 A 1 
ATOM 4173 O O   . ASP A 0 550 . -48.439  -3.500  41.189  1.00 76.16 550 A 1 
ATOM 4174 C CG  . ASP A 0 550 . -46.353  -0.538  39.314  1.00 76.16 550 A 1 
ATOM 4175 O OD1 . ASP A 0 550 . -45.241  -0.219  39.783  1.00 76.16 550 A 1 
ATOM 4176 O OD2 . ASP A 0 550 . -47.030  0.321   38.692  1.00 76.16 550 A 1 
ATOM 4177 N N   . ASP A 0 551 . -46.797  -4.944  41.702  1.00 76.21 551 A 1 
ATOM 4178 C CA  . ASP A 0 551 . -47.631  -6.008  42.281  1.00 76.21 551 A 1 
ATOM 4179 C C   . ASP A 0 551 . -48.681  -5.569  43.319  1.00 76.21 551 A 1 
ATOM 4180 C CB  . ASP A 0 551 . -46.716  -7.077  42.915  1.00 76.21 551 A 1 
ATOM 4181 O O   . ASP A 0 551 . -48.447  -4.726  44.193  1.00 76.21 551 A 1 
ATOM 4182 C CG  . ASP A 0 551 . -46.575  -8.350  42.081  1.00 76.21 551 A 1 
ATOM 4183 O OD1 . ASP A 0 551 . -46.944  -8.303  40.886  1.00 76.21 551 A 1 
ATOM 4184 O OD2 . ASP A 0 551 . -46.224  -9.374  42.714  1.00 76.21 551 A 1 
ATOM 4185 N N   . LYS A 0 552 . -49.870  -6.193  43.274  1.00 71.20 552 A 1 
ATOM 4186 C CA  . LYS A 0 552 . -50.970  -5.963  44.237  1.00 71.20 552 A 1 
ATOM 4187 C C   . LYS A 0 552 . -51.600  -7.279  44.682  1.00 71.20 552 A 1 
ATOM 4188 C CB  . LYS A 0 552 . -52.028  -5.018  43.641  1.00 71.20 552 A 1 
ATOM 4189 O O   . LYS A 0 552 . -52.593  -7.735  44.117  1.00 71.20 552 A 1 
ATOM 4190 C CG  . LYS A 0 552 . -51.458  -3.630  43.331  1.00 71.20 552 A 1 
ATOM 4191 C CD  . LYS A 0 552 . -52.424  -2.786  42.490  1.00 71.20 552 A 1 
ATOM 4192 C CE  . LYS A 0 552 . -51.674  -1.602  41.860  1.00 71.20 552 A 1 
ATOM 4193 N NZ  . LYS A 0 552 . -50.672  -2.054  40.855  1.00 71.20 552 A 1 
ATOM 4194 N N   . TRP A 0 553 . -51.062  -7.869  45.746  1.00 71.30 553 A 1 
ATOM 4195 C CA  . TRP A 0 553 . -51.564  -9.118  46.324  1.00 71.30 553 A 1 
ATOM 4196 C C   . TRP A 0 553 . -52.625  -8.906  47.417  1.00 71.30 553 A 1 
ATOM 4197 C CB  . TRP A 0 553 . -50.390  -9.960  46.835  1.00 71.30 553 A 1 
ATOM 4198 O O   . TRP A 0 553 . -52.540  -8.015  48.267  1.00 71.30 553 A 1 
ATOM 4199 C CG  . TRP A 0 553 . -49.406  -9.234  47.700  1.00 71.30 553 A 1 
ATOM 4200 C CD1 . TRP A 0 553 . -48.278  -8.654  47.237  1.00 71.30 553 A 1 
ATOM 4201 C CD2 . TRP A 0 553 . -49.425  -8.971  49.142  1.00 71.30 553 A 1 
ATOM 4202 C CE2 . TRP A 0 553 . -48.253  -8.232  49.479  1.00 71.30 553 A 1 
ATOM 4203 C CE3 . TRP A 0 553 . -50.315  -9.263  50.202  1.00 71.30 553 A 1 
ATOM 4204 N NE1 . TRP A 0 553 . -47.612  -8.051  48.278  1.00 71.30 553 A 1 
ATOM 4205 C CH2 . TRP A 0 553 . -48.867  -8.140  51.821  1.00 71.30 553 A 1 
ATOM 4206 C CZ2 . TRP A 0 553 . -47.966  -7.824  50.790  1.00 71.30 553 A 1 
ATOM 4207 C CZ3 . TRP A 0 553 . -50.045  -8.849  51.524  1.00 71.30 553 A 1 
ATOM 4208 N N   . GLY A 0 554 . -53.616  -9.803  47.451  1.00 62.18 554 A 1 
ATOM 4209 C CA  . GLY A 0 554 . -54.592  -9.920  48.537  1.00 62.18 554 A 1 
ATOM 4210 C C   . GLY A 0 554 . -54.313  -11.136 49.426  1.00 62.18 554 A 1 
ATOM 4211 O O   . GLY A 0 554 . -54.693  -12.255 49.084  1.00 62.18 554 A 1 
ATOM 4212 N N   . ALA A 0 555 . -53.705  -10.931 50.597  1.00 56.89 555 A 1 
ATOM 4213 C CA  . ALA A 0 555 . -53.432  -11.995 51.565  1.00 56.89 555 A 1 
ATOM 4214 C C   . ALA A 0 555 . -54.532  -12.102 52.638  1.00 56.89 555 A 1 
ATOM 4215 C CB  . ALA A 0 555 . -52.041  -11.804 52.176  1.00 56.89 555 A 1 
ATOM 4216 O O   . ALA A 0 555 . -55.160  -11.118 53.037  1.00 56.89 555 A 1 
ATOM 4217 N N   . GLN A 0 556 . -54.758  -13.317 53.143  1.00 57.49 556 A 1 
ATOM 4218 C CA  . GLN A 0 556 . -55.793  -13.608 54.140  1.00 57.49 556 A 1 
ATOM 4219 C C   . GLN A 0 556 . -55.162  -14.135 55.437  1.00 57.49 556 A 1 
ATOM 4220 C CB  . GLN A 0 556 . -56.818  -14.594 53.553  1.00 57.49 556 A 1 
ATOM 4221 O O   . GLN A 0 556 . -54.507  -15.177 55.436  1.00 57.49 556 A 1 
ATOM 4222 C CG  . GLN A 0 556 . -57.568  -14.038 52.323  1.00 57.49 556 A 1 
ATOM 4223 C CD  . GLN A 0 556 . -58.667  -14.979 51.826  1.00 57.49 556 A 1 
ATOM 4224 N NE2 . GLN A 0 556 . -59.550  -14.534 50.957  1.00 57.49 556 A 1 
ATOM 4225 O OE1 . GLN A 0 556 . -58.783  -16.123 52.228  1.00 57.49 556 A 1 
ATOM 4226 N N   . ALA A 0 557 . -55.371  -13.423 56.549  1.00 51.98 557 A 1 
ATOM 4227 C CA  . ALA A 0 557 . -54.813  -13.771 57.857  1.00 51.98 557 A 1 
ATOM 4228 C C   . ALA A 0 557 . -55.908  -14.200 58.848  1.00 51.98 557 A 1 
ATOM 4229 C CB  . ALA A 0 557 . -53.980  -12.594 58.376  1.00 51.98 557 A 1 
ATOM 4230 O O   . ALA A 0 557 . -56.924  -13.516 59.005  1.00 51.98 557 A 1 
ATOM 4231 N N   . TRP A 0 558 . -55.670  -15.321 59.534  1.00 53.97 558 A 1 
ATOM 4232 C CA  . TRP A 0 558 . -56.621  -15.979 60.434  1.00 53.97 558 A 1 
ATOM 4233 C C   . TRP A 0 558 . -56.402  -15.592 61.897  1.00 53.97 558 A 1 
ATOM 4234 C CB  . TRP A 0 558 . -56.514  -17.500 60.250  1.00 53.97 558 A 1 
ATOM 4235 O O   . TRP A 0 558 . -55.282  -15.681 62.405  1.00 53.97 558 A 1 
ATOM 4236 C CG  . TRP A 0 558 . -56.963  -17.970 58.903  1.00 53.97 558 A 1 
ATOM 4237 C CD1 . TRP A 0 558 . -56.182  -18.134 57.809  1.00 53.97 558 A 1 
ATOM 4238 C CD2 . TRP A 0 558 . -58.330  -18.227 58.464  1.00 53.97 558 A 1 
ATOM 4239 C CE2 . TRP A 0 558 . -58.307  -18.497 57.063  1.00 53.97 558 A 1 
ATOM 4240 C CE3 . TRP A 0 558 . -59.591  -18.208 59.100  1.00 53.97 558 A 1 
ATOM 4241 N NE1 . TRP A 0 558 . -56.972  -18.459 56.724  1.00 53.97 558 A 1 
ATOM 4242 C CH2 . TRP A 0 558 . -60.718  -18.636 56.977  1.00 53.97 558 A 1 
ATOM 4243 C CZ2 . TRP A 0 558 . -59.478  -18.695 56.319  1.00 53.97 558 A 1 
ATOM 4244 C CZ3 . TRP A 0 558 . -60.773  -18.414 58.365  1.00 53.97 558 A 1 
ATOM 4245 N N   . GLY A 0 559 . -57.481  -15.211 62.582  1.00 54.45 559 A 1 
ATOM 4246 C CA  . GLY A 0 559 . -57.531  -15.037 64.030  1.00 54.45 559 A 1 
ATOM 4247 C C   . GLY A 0 559 . -58.428  -16.083 64.695  1.00 54.45 559 A 1 
ATOM 4248 O O   . GLY A 0 559 . -59.280  -16.694 64.056  1.00 54.45 559 A 1 
ATOM 4249 N N   . LYS A 0 560 . -58.223  -16.278 65.998  1.00 51.73 560 A 1 
ATOM 4250 C CA  . LYS A 0 560 . -59.195  -16.882 66.916  1.00 51.73 560 A 1 
ATOM 4251 C C   . LYS A 0 560 . -59.105  -16.090 68.213  1.00 51.73 560 A 1 
ATOM 4252 C CB  . LYS A 0 560 . -58.900  -18.369 67.199  1.00 51.73 560 A 1 
ATOM 4253 O O   . LYS A 0 560 . -58.020  -16.040 68.802  1.00 51.73 560 A 1 
ATOM 4254 C CG  . LYS A 0 560 . -58.791  -19.280 65.965  1.00 51.73 560 A 1 
ATOM 4255 C CD  . LYS A 0 560 . -58.540  -20.729 66.415  1.00 51.73 560 A 1 
ATOM 4256 C CE  . LYS A 0 560 . -58.096  -21.648 65.268  1.00 51.73 560 A 1 
ATOM 4257 N NZ  . LYS A 0 560 . -59.213  -21.995 64.367  1.00 51.73 560 A 1 
ATOM 4258 N N   . ASP A 0 561 . -60.186  -15.465 68.648  1.00 46.89 561 A 1 
ATOM 4259 C CA  . ASP A 0 561 . -60.310  -15.048 70.041  1.00 46.89 561 A 1 
ATOM 4260 C C   . ASP A 0 561 . -60.750  -16.237 70.910  1.00 46.89 561 A 1 
ATOM 4261 C CB  . ASP A 0 561 . -61.183  -13.786 70.188  1.00 46.89 561 A 1 
ATOM 4262 O O   . ASP A 0 561 . -61.000  -17.348 70.435  1.00 46.89 561 A 1 
ATOM 4263 C CG  . ASP A 0 561 . -62.341  -13.706 69.197  1.00 46.89 561 A 1 
ATOM 4264 O OD1 . ASP A 0 561 . -62.971  -14.762 68.993  1.00 46.89 561 A 1 
ATOM 4265 O OD2 . ASP A 0 561 . -62.474  -12.607 68.610  1.00 46.89 561 A 1 
ATOM 4266 N N   . ARG A 0 562 . -60.688  -16.024 72.225  1.00 46.89 562 A 1 
ATOM 4267 C CA  . ARG A 0 562 . -61.193  -16.920 73.266  1.00 46.89 562 A 1 
ATOM 4268 C C   . ARG A 0 562 . -61.592  -16.054 74.443  1.00 46.89 562 A 1 
ATOM 4269 C CB  . ARG A 0 562 . -60.131  -17.935 73.718  1.00 46.89 562 A 1 
ATOM 4270 O O   . ARG A 0 562 . -60.731  -15.396 75.033  1.00 46.89 562 A 1 
ATOM 4271 C CG  . ARG A 0 562 . -59.847  -18.996 72.656  1.00 46.89 562 A 1 
ATOM 4272 C CD  . ARG A 0 562 . -58.972  -20.105 73.228  1.00 46.89 562 A 1 
ATOM 4273 N NE  . ARG A 0 562 . -58.815  -21.175 72.233  1.00 46.89 562 A 1 
ATOM 4274 N NH1 . ARG A 0 562 . -57.120  -22.313 73.267  1.00 46.89 562 A 1 
ATOM 4275 N NH2 . ARG A 0 562 . -57.969  -23.080 71.342  1.00 46.89 562 A 1 
ATOM 4276 C CZ  . ARG A 0 562 . -57.970  -22.181 72.285  1.00 46.89 562 A 1 
ATOM 4277 N N   . ASP A 0 563 . -62.869  -16.049 74.782  1.00 47.95 563 A 1 
ATOM 4278 C CA  . ASP A 0 563 . -63.366  -15.336 75.946  1.00 47.95 563 A 1 
ATOM 4279 C C   . ASP A 0 563 . -62.866  -16.010 77.239  1.00 47.95 563 A 1 
ATOM 4280 C CB  . ASP A 0 563 . -64.892  -15.217 75.857  1.00 47.95 563 A 1 
ATOM 4281 O O   . ASP A 0 563 . -62.811  -17.236 77.362  1.00 47.95 563 A 1 
ATOM 4282 C CG  . ASP A 0 563 . -65.593  -16.569 76.022  1.00 47.95 563 A 1 
ATOM 4283 O OD1 . ASP A 0 563 . -65.435  -17.435 75.127  1.00 47.95 563 A 1 
ATOM 4284 O OD2 . ASP A 0 563 . -66.229  -16.738 77.089  1.00 47.95 563 A 1 
ATOM 4285 N N   . GLN A 0 564 . -62.428  -15.208 78.216  1.00 35.81 564 A 1 
ATOM 4286 C CA  . GLN A 0 564 . -61.895  -15.729 79.475  1.00 35.81 564 A 1 
ATOM 4287 C C   . GLN A 0 564 . -62.868  -15.461 80.628  1.00 35.81 564 A 1 
ATOM 4288 C CB  . GLN A 0 564 . -60.460  -15.236 79.725  1.00 35.81 564 A 1 
ATOM 4289 O O   . GLN A 0 564 . -63.011  -14.336 81.098  1.00 35.81 564 A 1 
ATOM 4290 C CG  . GLN A 0 564 . -59.863  -15.981 80.932  1.00 35.81 564 A 1 
ATOM 4291 C CD  . GLN A 0 564 . -58.378  -15.724 81.172  1.00 35.81 564 A 1 
ATOM 4292 N NE2 . GLN A 0 564 . -57.907  -15.920 82.385  1.00 35.81 564 A 1 
ATOM 4293 O OE1 . GLN A 0 564 . -57.593  -15.384 80.307  1.00 35.81 564 A 1 
ATOM 4294 N N   . TYR A 0 565 . -63.491  -16.543 81.100  1.00 33.45 565 A 1 
ATOM 4295 C CA  . TYR A 0 565 . -64.492  -16.604 82.171  1.00 33.45 565 A 1 
ATOM 4296 C C   . TYR A 0 565 . -64.253  -15.626 83.344  1.00 33.45 565 A 1 
ATOM 4297 C CB  . TYR A 0 565 . -64.508  -18.060 82.667  1.00 33.45 565 A 1 
ATOM 4298 O O   . TYR A 0 565 . -63.346  -15.817 84.159  1.00 33.45 565 A 1 
ATOM 4299 C CG  . TYR A 0 565 . -65.538  -18.384 83.732  1.00 33.45 565 A 1 
ATOM 4300 C CD1 . TYR A 0 565 . -65.192  -18.320 85.097  1.00 33.45 565 A 1 
ATOM 4301 C CD2 . TYR A 0 565 . -66.828  -18.799 83.353  1.00 33.45 565 A 1 
ATOM 4302 C CE1 . TYR A 0 565 . -66.130  -18.683 86.083  1.00 33.45 565 A 1 
ATOM 4303 C CE2 . TYR A 0 565 . -67.769  -19.166 84.334  1.00 33.45 565 A 1 
ATOM 4304 O OH  . TYR A 0 565 . -68.321  -19.485 86.647  1.00 33.45 565 A 1 
ATOM 4305 C CZ  . TYR A 0 565 . -67.419  -19.115 85.699  1.00 33.45 565 A 1 
ATOM 4306 N N   . GLY A 0 566 . -65.129  -14.621 83.478  1.00 34.52 566 A 1 
ATOM 4307 C CA  . GLY A 0 566 . -65.073  -13.630 84.556  1.00 34.52 566 A 1 
ATOM 4308 C C   . GLY A 0 566 . -66.389  -12.875 84.781  1.00 34.52 566 A 1 
ATOM 4309 O O   . GLY A 0 566 . -66.711  -11.971 84.029  1.00 34.52 566 A 1 
ATOM 4310 N N   . ALA A 0 567 . -67.110  -13.245 85.848  1.00 29.34 567 A 1 
ATOM 4311 C CA  . ALA A 0 567 . -68.190  -12.507 86.533  1.00 29.34 567 A 1 
ATOM 4312 C C   . ALA A 0 567 . -69.075  -11.537 85.702  1.00 29.34 567 A 1 
ATOM 4313 C CB  . ALA A 0 567 . -67.570  -11.795 87.743  1.00 29.34 567 A 1 
ATOM 4314 O O   . ALA A 0 567 . -68.735  -10.379 85.487  1.00 29.34 567 A 1 
ATOM 4315 N N   . SER A 0 568 . -70.292  -11.987 85.384  1.00 33.19 568 A 1 
ATOM 4316 C CA  . SER A 0 568 . -71.348  -11.260 84.658  1.00 33.19 568 A 1 
ATOM 4317 C C   . SER A 0 568 . -71.583  -9.784  85.056  1.00 33.19 568 A 1 
ATOM 4318 C CB  . SER A 0 568 . -72.666  -12.018 84.890  1.00 33.19 568 A 1 
ATOM 4319 O O   . SER A 0 568 . -72.045  -9.514  86.171  1.00 33.19 568 A 1 
ATOM 4320 O OG  . SER A 0 568 . -72.927  -12.116 86.284  1.00 33.19 568 A 1 
ATOM 4321 N N   . SER A 0 569 . -71.452  -8.866  84.090  1.00 33.75 569 A 1 
ATOM 4322 C CA  . SER A 0 569 . -72.257  -7.633  83.993  1.00 33.75 569 A 1 
ATOM 4323 C C   . SER A 0 569 . -73.226  -7.723  82.801  1.00 33.75 569 A 1 
ATOM 4324 C CB  . SER A 0 569 . -71.394  -6.361  83.941  1.00 33.75 569 A 1 
ATOM 4325 O O   . SER A 0 569 . -73.064  -8.565  81.919  1.00 33.75 569 A 1 
ATOM 4326 O OG  . SER A 0 569 . -70.709  -6.214  82.717  1.00 33.75 569 A 1 
ATOM 4327 N N   . GLN A 0 570 . -74.292  -6.920  82.811  1.00 30.74 570 A 1 
ATOM 4328 C CA  . GLN A 0 570 . -75.388  -6.988  81.835  1.00 30.74 570 A 1 
ATOM 4329 C C   . GLN A 0 570 . -75.223  -5.925  80.736  1.00 30.74 570 A 1 
ATOM 4330 C CB  . GLN A 0 570 . -76.737  -6.821  82.563  1.00 30.74 570 A 1 
ATOM 4331 O O   . GLN A 0 570 . -75.890  -4.896  80.783  1.00 30.74 570 A 1 
ATOM 4332 C CG  . GLN A 0 570 . -77.098  -7.982  83.498  1.00 30.74 570 A 1 
ATOM 4333 C CD  . GLN A 0 570 . -78.378  -7.725  84.296  1.00 30.74 570 A 1 
ATOM 4334 N NE2 . GLN A 0 570 . -78.916  -8.733  84.946  1.00 30.74 570 A 1 
ATOM 4335 O OE1 . GLN A 0 570 . -78.919  -6.636  84.389  1.00 30.74 570 A 1 
ATOM 4336 N N   . ASP A 0 571 . -74.377  -6.182  79.736  1.00 32.62 571 A 1 
ATOM 4337 C CA  . ASP A 0 571 . -74.065  -5.212  78.669  1.00 32.62 571 A 1 
ATOM 4338 C C   . ASP A 0 571 . -74.349  -5.768  77.259  1.00 32.62 571 A 1 
ATOM 4339 C CB  . ASP A 0 571 . -72.651  -4.651  78.879  1.00 32.62 571 A 1 
ATOM 4340 O O   . ASP A 0 571 . -73.470  -5.936  76.414  1.00 32.62 571 A 1 
ATOM 4341 C CG  . ASP A 0 571 . -72.619  -3.741  80.114  1.00 32.62 571 A 1 
ATOM 4342 O OD1 . ASP A 0 571 . -73.172  -2.622  80.006  1.00 32.62 571 A 1 
ATOM 4343 O OD2 . ASP A 0 571 . -72.079  -4.182  81.163  1.00 32.62 571 A 1 
ATOM 4344 N N   . TRP A 0 572 . -75.631  -6.044  76.991  1.00 29.24 572 A 1 
ATOM 4345 C CA  . TRP A 0 572 . -76.144  -6.592  75.724  1.00 29.24 572 A 1 
ATOM 4346 C C   . TRP A 0 572 . -76.182  -5.544  74.586  1.00 29.24 572 A 1 
ATOM 4347 C CB  . TRP A 0 572 . -77.507  -7.267  75.991  1.00 29.24 572 A 1 
ATOM 4348 O O   . TRP A 0 572 . -77.250  -5.227  74.066  1.00 29.24 572 A 1 
ATOM 4349 C CG  . TRP A 0 572 . -77.971  -8.285  74.985  1.00 29.24 572 A 1 
ATOM 4350 C CD1 . TRP A 0 572 . -77.455  -9.529  74.857  1.00 29.24 572 A 1 
ATOM 4351 C CD2 . TRP A 0 572 . -79.038  -8.198  73.980  1.00 29.24 572 A 1 
ATOM 4352 C CE2 . TRP A 0 572 . -79.124  -9.455  73.304  1.00 29.24 572 A 1 
ATOM 4353 C CE3 . TRP A 0 572 . -79.935  -7.191  73.558  1.00 29.24 572 A 1 
ATOM 4354 N NE1 . TRP A 0 572 . -78.123  -10.217 73.864  1.00 29.24 572 A 1 
ATOM 4355 C CH2 . TRP A 0 572 . -80.940  -8.684  71.900  1.00 29.24 572 A 1 
ATOM 4356 C CZ2 . TRP A 0 572 . -80.057  -9.706  72.286  1.00 29.24 572 A 1 
ATOM 4357 C CZ3 . TRP A 0 572 . -80.875  -7.429  72.532  1.00 29.24 572 A 1 
ATOM 4358 N N   . ASN A 0 573 . -75.029  -4.945  74.240  1.00 31.52 573 A 1 
ATOM 4359 C CA  . ASN A 0 573 . -74.881  -4.079  73.051  1.00 31.52 573 A 1 
ATOM 4360 C C   . ASN A 0 573 . -73.428  -3.843  72.549  1.00 31.52 573 A 1 
ATOM 4361 C CB  . ASN A 0 573 . -75.579  -2.724  73.315  1.00 31.52 573 A 1 
ATOM 4362 O O   . ASN A 0 573 . -73.193  -2.923  71.763  1.00 31.52 573 A 1 
ATOM 4363 C CG  . ASN A 0 573 . -76.132  -2.081  72.051  1.00 31.52 573 A 1 
ATOM 4364 N ND2 . ASN A 0 573 . -76.607  -0.861  72.152  1.00 31.52 573 A 1 
ATOM 4365 O OD1 . ASN A 0 573 . -76.198  -2.639  70.970  1.00 31.52 573 A 1 
ATOM 4366 N N   . ALA A 0 574 . -72.428  -4.601  73.018  1.00 31.85 574 A 1 
ATOM 4367 C CA  . ALA A 0 574 . -71.014  -4.270  72.780  1.00 31.85 574 A 1 
ATOM 4368 C C   . ALA A 0 574 . -70.584  -4.330  71.294  1.00 31.85 574 A 1 
ATOM 4369 C CB  . ALA A 0 574 . -70.151  -5.175  73.668  1.00 31.85 574 A 1 
ATOM 4370 O O   . ALA A 0 574 . -69.994  -3.375  70.785  1.00 31.85 574 A 1 
ATOM 4371 N N   . SER A 0 575 . -70.925  -5.406  70.573  1.00 40.86 575 A 1 
ATOM 4372 C CA  . SER A 0 575 . -70.405  -5.693  69.221  1.00 40.86 575 A 1 
ATOM 4373 C C   . SER A 0 575 . -70.877  -4.739  68.111  1.00 40.86 575 A 1 
ATOM 4374 C CB  . SER A 0 575 . -70.719  -7.148  68.847  1.00 40.86 575 A 1 
ATOM 4375 O O   . SER A 0 575 . -70.211  -4.617  67.087  1.00 40.86 575 A 1 
ATOM 4376 O OG  . SER A 0 575 . -72.108  -7.405  68.956  1.00 40.86 575 A 1 
ATOM 4377 N N   . GLN A 0 576 . -71.980  -4.008  68.312  1.00 36.68 576 A 1 
ATOM 4378 C CA  . GLN A 0 576 . -72.480  -2.984  67.373  1.00 36.68 576 A 1 
ATOM 4379 C C   . GLN A 0 576 . -72.189  -1.541  67.836  1.00 36.68 576 A 1 
ATOM 4380 C CB  . GLN A 0 576 . -73.985  -3.212  67.146  1.00 36.68 576 A 1 
ATOM 4381 O O   . GLN A 0 576 . -72.266  -0.599  67.041  1.00 36.68 576 A 1 
ATOM 4382 C CG  . GLN A 0 576 . -74.280  -4.472  66.309  1.00 36.68 576 A 1 
ATOM 4383 C CD  . GLN A 0 576 . -73.917  -4.335  64.829  1.00 36.68 576 A 1 
ATOM 4384 N NE2 . GLN A 0 576 . -73.610  -5.419  64.153  1.00 36.68 576 A 1 
ATOM 4385 O OE1 . GLN A 0 576 . -73.932  -3.262  64.243  1.00 36.68 576 A 1 
ATOM 4386 N N   . GLY A 0 577 . -71.845  -1.342  69.114  1.00 38.59 577 A 1 
ATOM 4387 C CA  . GLY A 0 577 . -71.606  -0.018  69.690  1.00 38.59 577 A 1 
ATOM 4388 C C   . GLY A 0 577 . -70.262  0.596   69.290  1.00 38.59 577 A 1 
ATOM 4389 O O   . GLY A 0 577 . -70.207  1.756   68.864  1.00 38.59 577 A 1 
ATOM 4390 N N   . ASP A 0 578 . -69.174  -0.165  69.408  1.00 36.58 578 A 1 
ATOM 4391 C CA  . ASP A 0 578 . -67.826  0.420   69.413  1.00 36.58 578 A 1 
ATOM 4392 C C   . ASP A 0 578 . -67.300  0.847   68.041  1.00 36.58 578 A 1 
ATOM 4393 C CB  . ASP A 0 578 . -66.842  -0.488  70.172  1.00 36.58 578 A 1 
ATOM 4394 O O   . ASP A 0 578 . -66.572  1.838   67.968  1.00 36.58 578 A 1 
ATOM 4395 C CG  . ASP A 0 578 . -66.766  -0.170  71.675  1.00 36.58 578 A 1 
ATOM 4396 O OD1 . ASP A 0 578 . -67.464  0.771   72.129  1.00 36.58 578 A 1 
ATOM 4397 O OD2 . ASP A 0 578 . -65.964  -0.844  72.353  1.00 36.58 578 A 1 
ATOM 4398 N N   . TYR A 0 579 . -67.750  0.238   66.937  1.00 38.73 579 A 1 
ATOM 4399 C CA  . TYR A 0 579 . -67.400  0.735   65.597  1.00 38.73 579 A 1 
ATOM 4400 C C   . TYR A 0 579 . -67.918  2.170   65.365  1.00 38.73 579 A 1 
ATOM 4401 C CB  . TYR A 0 579 . -67.906  -0.239  64.521  1.00 38.73 579 A 1 
ATOM 4402 O O   . TYR A 0 579 . -67.271  2.982   64.704  1.00 38.73 579 A 1 
ATOM 4403 C CG  . TYR A 0 579 . -67.151  -0.108  63.210  1.00 38.73 579 A 1 
ATOM 4404 C CD1 . TYR A 0 579 . -67.594  0.780   62.209  1.00 38.73 579 A 1 
ATOM 4405 C CD2 . TYR A 0 579 . -65.968  -0.849  63.014  1.00 38.73 579 A 1 
ATOM 4406 C CE1 . TYR A 0 579 . -66.853  0.928   61.020  1.00 38.73 579 A 1 
ATOM 4407 C CE2 . TYR A 0 579 . -65.226  -0.705  61.826  1.00 38.73 579 A 1 
ATOM 4408 O OH  . TYR A 0 579 . -64.952  0.350   59.683  1.00 38.73 579 A 1 
ATOM 4409 C CZ  . TYR A 0 579 . -65.667  0.190   60.827  1.00 38.73 579 A 1 
ATOM 4410 N N   . ASN A 0 580 . -69.056  2.527   65.977  1.00 41.41 580 A 1 
ATOM 4411 C CA  . ASN A 0 580 . -69.628  3.874   65.908  1.00 41.41 580 A 1 
ATOM 4412 C C   . ASN A 0 580 . -69.176  4.800   67.050  1.00 41.41 580 A 1 
ATOM 4413 C CB  . ASN A 0 580 . -71.157  3.760   65.826  1.00 41.41 580 A 1 
ATOM 4414 O O   . ASN A 0 580 . -69.131  6.018   66.851  1.00 41.41 580 A 1 
ATOM 4415 C CG  . ASN A 0 580 . -71.612  3.529   64.398  1.00 41.41 580 A 1 
ATOM 4416 N ND2 . ASN A 0 580 . -72.130  2.367   64.079  1.00 41.41 580 A 1 
ATOM 4417 O OD1 . ASN A 0 580 . -71.522  4.416   63.565  1.00 41.41 580 A 1 
ATOM 4418 N N   . GLN A 0 581 . -68.827  4.275   68.230  1.00 39.03 581 A 1 
ATOM 4419 C CA  . GLN A 0 581 . -68.287  5.104   69.314  1.00 39.03 581 A 1 
ATOM 4420 C C   . GLN A 0 581 . -66.810  5.454   69.121  1.00 39.03 581 A 1 
ATOM 4421 C CB  . GLN A 0 581 . -68.568  4.513   70.701  1.00 39.03 581 A 1 
ATOM 4422 O O   . GLN A 0 581 . -66.456  6.598   69.392  1.00 39.03 581 A 1 
ATOM 4423 C CG  . GLN A 0 581 . -70.049  4.682   71.070  1.00 39.03 581 A 1 
ATOM 4424 C CD  . GLN A 0 581 . -70.277  4.589   72.573  1.00 39.03 581 A 1 
ATOM 4425 N NE2 . GLN A 0 581 . -70.380  3.404   73.129  1.00 39.03 581 A 1 
ATOM 4426 O OE1 . GLN A 0 581 . -70.358  5.592   73.268  1.00 39.03 581 A 1 
ATOM 4427 N N   . ALA A 0 582 . -65.974  4.585   68.546  1.00 43.63 582 A 1 
ATOM 4428 C CA  . ALA A 0 582 . -64.618  4.964   68.135  1.00 43.63 582 A 1 
ATOM 4429 C C   . ALA A 0 582 . -64.647  6.128   67.121  1.00 43.63 582 A 1 
ATOM 4430 C CB  . ALA A 0 582 . -63.912  3.726   67.570  1.00 43.63 582 A 1 
ATOM 4431 O O   . ALA A 0 582 . -63.930  7.117   67.281  1.00 43.63 582 A 1 
ATOM 4432 N N   . ALA A 0 583 . -65.563  6.071   66.147  1.00 44.30 583 A 1 
ATOM 4433 C CA  . ALA A 0 583 . -65.772  7.127   65.154  1.00 44.30 583 A 1 
ATOM 4434 C C   . ALA A 0 583 . -66.354  8.440   65.729  1.00 44.30 583 A 1 
ATOM 4435 C CB  . ALA A 0 583 . -66.671  6.553   64.052  1.00 44.30 583 A 1 
ATOM 4436 O O   . ALA A 0 583 . -66.188  9.498   65.122  1.00 44.30 583 A 1 
ATOM 4437 N N   . LYS A 0 584 . -67.027  8.408   66.892  1.00 40.41 584 A 1 
ATOM 4438 C CA  . LYS A 0 584 . -67.630  9.597   67.533  1.00 40.41 584 A 1 
ATOM 4439 C C   . LYS A 0 584 . -66.914  10.095  68.789  1.00 40.41 584 A 1 
ATOM 4440 C CB  . LYS A 0 584 . -69.130  9.376   67.782  1.00 40.41 584 A 1 
ATOM 4441 O O   . LYS A 0 584 . -67.126  11.243  69.159  1.00 40.41 584 A 1 
ATOM 4442 C CG  . LYS A 0 584 . -69.917  9.511   66.470  1.00 40.41 584 A 1 
ATOM 4443 C CD  . LYS A 0 584 . -71.423  9.358   66.700  1.00 40.41 584 A 1 
ATOM 4444 C CE  . LYS A 0 584 . -72.146  9.562   65.366  1.00 40.41 584 A 1 
ATOM 4445 N NZ  . LYS A 0 584 . -73.594  9.264   65.476  1.00 40.41 584 A 1 
ATOM 4446 N N   . ALA A 0 585 . -66.023  9.329   69.414  1.00 39.26 585 A 1 
ATOM 4447 C CA  . ALA A 0 585 . -65.290  9.763   70.610  1.00 39.26 585 A 1 
ATOM 4448 C C   . ALA A 0 585 . -64.349  10.956  70.342  1.00 39.26 585 A 1 
ATOM 4449 C CB  . ALA A 0 585 . -64.535  8.558   71.180  1.00 39.26 585 A 1 
ATOM 4450 O O   . ALA A 0 585 . -64.075  11.745  71.246  1.00 39.26 585 A 1 
ATOM 4451 N N   . VAL A 0 586 . -63.915  11.138  69.089  1.00 46.61 586 A 1 
ATOM 4452 C CA  . VAL A 0 586 . -63.153  12.315  68.625  1.00 46.61 586 A 1 
ATOM 4453 C C   . VAL A 0 586 . -64.064  13.544  68.399  1.00 46.61 586 A 1 
ATOM 4454 C CB  . VAL A 0 586 . -62.328  11.939  67.368  1.00 46.61 586 A 1 
ATOM 4455 O O   . VAL A 0 586 . -63.583  14.672  68.311  1.00 46.61 586 A 1 
ATOM 4456 C CG1 . VAL A 0 586 . -61.376  13.053  66.909  1.00 46.61 586 A 1 
ATOM 4457 C CG2 . VAL A 0 586 . -61.453  10.700  67.626  1.00 46.61 586 A 1 
ATOM 4458 N N   . ALA A 0 587 . -65.391  13.367  68.362  1.00 36.85 587 A 1 
ATOM 4459 C CA  . ALA A 0 587 . -66.369  14.398  68.025  1.00 36.85 587 A 1 
ATOM 4460 C C   . ALA A 0 587 . -67.419  14.628  69.138  1.00 36.85 587 A 1 
ATOM 4461 C CB  . ALA A 0 587 . -67.002  14.036  66.675  1.00 36.85 587 A 1 
ATOM 4462 O O   . ALA A 0 587 . -68.439  13.952  69.223  1.00 36.85 587 A 1 
ATOM 4463 N N   . ALA A 0 588 . -67.206  15.712  69.895  1.00 34.38 588 A 1 
ATOM 4464 C CA  . ALA A 0 588 . -68.140  16.357  70.831  1.00 34.38 588 A 1 
ATOM 4465 C C   . ALA A 0 588 . -68.285  15.776  72.257  1.00 34.38 588 A 1 
ATOM 4466 C CB  . ALA A 0 588 . -69.492  16.644  70.152  1.00 34.38 588 A 1 
ATOM 4467 O O   . ALA A 0 588 . -69.334  15.270  72.649  1.00 34.38 588 A 1 
ATOM 4468 N N   . LYS A 0 589 . -67.331  16.137  73.130  1.00 33.65 589 A 1 
ATOM 4469 C CA  . LYS A 0 589 . -67.649  16.485  74.532  1.00 33.65 589 A 1 
ATOM 4470 C C   . LYS A 0 589 . -67.692  18.010  74.721  1.00 33.65 589 A 1 
ATOM 4471 C CB  . LYS A 0 589 . -66.771  15.693  75.521  1.00 33.65 589 A 1 
ATOM 4472 O O   . LYS A 0 589 . -66.909  18.603  75.460  1.00 33.65 589 A 1 
ATOM 4473 C CG  . LYS A 0 589 . -67.613  15.300  76.748  1.00 33.65 589 A 1 
ATOM 4474 C CD  . LYS A 0 589 . -66.877  14.337  77.687  1.00 33.65 589 A 1 
ATOM 4475 C CE  . LYS A 0 589 . -67.870  13.762  78.707  1.00 33.65 589 A 1 
ATOM 4476 N NZ  . LYS A 0 589 . -67.247  12.714  79.553  1.00 33.65 589 A 1 
ATOM 4477 N N   . LYS A 0 590 . -68.584  18.665  73.968  1.00 33.72 590 A 1 
ATOM 4478 C CA  . LYS A 0 590 . -68.646  20.129  73.850  1.00 33.72 590 A 1 
ATOM 4479 C C   . LYS A 0 590 . -69.595  20.773  74.877  1.00 33.72 590 A 1 
ATOM 4480 C CB  . LYS A 0 590 . -68.954  20.521  72.388  1.00 33.72 590 A 1 
ATOM 4481 O O   . LYS A 0 590 . -70.769  20.958  74.595  1.00 33.72 590 A 1 
ATOM 4482 C CG  . LYS A 0 590 . -68.629  22.003  72.129  1.00 33.72 590 A 1 
ATOM 4483 C CD  . LYS A 0 590 . -68.856  22.413  70.667  1.00 33.72 590 A 1 
ATOM 4484 C CE  . LYS A 0 590 . -68.407  23.868  70.472  1.00 33.72 590 A 1 
ATOM 4485 N NZ  . LYS A 0 590 . -68.626  24.340  69.082  1.00 33.72 590 A 1 
ATOM 4486 N N   . GLN A 0 591 . -68.997  21.221  75.985  1.00 29.76 591 A 1 
ATOM 4487 C CA  . GLN A 0 591 . -69.386  22.389  76.803  1.00 29.76 591 A 1 
ATOM 4488 C C   . GLN A 0 591 . -70.713  22.368  77.609  1.00 29.76 591 A 1 
ATOM 4489 C CB  . GLN A 0 591 . -69.274  23.671  75.943  1.00 29.76 591 A 1 
ATOM 4490 O O   . GLN A 0 591 . -71.650  21.632  77.336  1.00 29.76 591 A 1 
ATOM 4491 C CG  . GLN A 0 591 . -67.865  23.918  75.377  1.00 29.76 591 A 1 
ATOM 4492 C CD  . GLN A 0 591 . -67.830  25.121  74.439  1.00 29.76 591 A 1 
ATOM 4493 N NE2 . GLN A 0 591 . -67.326  26.255  74.872  1.00 29.76 591 A 1 
ATOM 4494 O OE1 . GLN A 0 591 . -68.233  25.053  73.288  1.00 29.76 591 A 1 
ATOM 4495 N N   . HIS A 0 592 . -70.758  23.291  78.584  1.00 32.09 592 A 1 
ATOM 4496 C CA  . HIS A 0 592 . -71.900  23.753  79.397  1.00 32.09 592 A 1 
ATOM 4497 C C   . HIS A 0 592 . -72.349  22.911  80.606  1.00 32.09 592 A 1 
ATOM 4498 C CB  . HIS A 0 592 . -73.076  24.217  78.520  1.00 32.09 592 A 1 
ATOM 4499 O O   . HIS A 0 592 . -73.389  22.263  80.578  1.00 32.09 592 A 1 
ATOM 4500 C CG  . HIS A 0 592 . -72.688  25.315  77.569  1.00 32.09 592 A 1 
ATOM 4501 C CD2 . HIS A 0 592 . -72.343  25.162  76.254  1.00 32.09 592 A 1 
ATOM 4502 N ND1 . HIS A 0 592 . -72.554  26.652  77.875  1.00 32.09 592 A 1 
ATOM 4503 C CE1 . HIS A 0 592 . -72.132  27.287  76.770  1.00 32.09 592 A 1 
ATOM 4504 N NE2 . HIS A 0 592 . -71.969  26.417  75.762  1.00 32.09 592 A 1 
ATOM 4505 N N   . HIS A 0 593 . -71.648  23.095  81.732  1.00 29.71 593 A 1 
ATOM 4506 C CA  . HIS A 0 593 . -72.226  23.597  82.996  1.00 29.71 593 A 1 
ATOM 4507 C C   . HIS A 0 593 . -71.084  24.155  83.866  1.00 29.71 593 A 1 
ATOM 4508 C CB  . HIS A 0 593 . -73.022  22.520  83.762  1.00 29.71 593 A 1 
ATOM 4509 O O   . HIS A 0 593 . -70.116  23.449  84.128  1.00 29.71 593 A 1 
ATOM 4510 C CG  . HIS A 0 593 . -74.519  22.707  83.655  1.00 29.71 593 A 1 
ATOM 4511 C CD2 . HIS A 0 593 . -75.372  23.153  84.629  1.00 29.71 593 A 1 
ATOM 4512 N ND1 . HIS A 0 593 . -75.280  22.483  82.535  1.00 29.71 593 A 1 
ATOM 4513 C CE1 . HIS A 0 593 . -76.556  22.787  82.816  1.00 29.71 593 A 1 
ATOM 4514 N NE2 . HIS A 0 593 . -76.659  23.211  84.084  1.00 29.71 593 A 1 
ATOM 4515 N N   . GLY A 0 594 . -71.167  25.424  84.279  1.00 29.96 594 A 1 
ATOM 4516 C CA  . GLY A 0 594 . -70.094  26.100  85.023  1.00 29.96 594 A 1 
ATOM 4517 C C   . GLY A 0 594 . -70.029  27.596  84.719  1.00 29.96 594 A 1 
ATOM 4518 O O   . GLY A 0 594 . -69.433  28.009  83.729  1.00 29.96 594 A 1 
ATOM 4519 N N   . TYR A 0 595 . -70.667  28.406  85.563  1.00 29.39 595 A 1 
ATOM 4520 C CA  . TYR A 0 595 . -70.536  29.864  85.527  1.00 29.39 595 A 1 
ATOM 4521 C C   . TYR A 0 595 . -69.189  30.285  86.123  1.00 29.39 595 A 1 
ATOM 4522 C CB  . TYR A 0 595 . -71.646  30.513  86.374  1.00 29.39 595 A 1 
ATOM 4523 O O   . TYR A 0 595 . -68.824  29.783  87.184  1.00 29.39 595 A 1 
ATOM 4524 C CG  . TYR A 0 595 . -73.030  30.576  85.757  1.00 29.39 595 A 1 
ATOM 4525 C CD1 . TYR A 0 595 . -73.527  31.810  85.290  1.00 29.39 595 A 1 
ATOM 4526 C CD2 . TYR A 0 595 . -73.849  29.430  85.720  1.00 29.39 595 A 1 
ATOM 4527 C CE1 . TYR A 0 595 . -74.839  31.902  84.788  1.00 29.39 595 A 1 
ATOM 4528 C CE2 . TYR A 0 595 . -75.159  29.517  85.211  1.00 29.39 595 A 1 
ATOM 4529 O OH  . TYR A 0 595 . -76.928  30.831  84.277  1.00 29.39 595 A 1 
ATOM 4530 C CZ  . TYR A 0 595 . -75.658  30.753  84.750  1.00 29.39 595 A 1 
ATOM 4531 N N   . GLY A 0 596 . -68.537  31.298  85.544  1.00 30.54 596 A 1 
ATOM 4532 C CA  . GLY A 0 596 . -67.621  32.143  86.314  1.00 30.54 596 A 1 
ATOM 4533 C C   . GLY A 0 596 . -66.336  32.584  85.619  1.00 30.54 596 A 1 
ATOM 4534 O O   . GLY A 0 596 . -65.430  31.789  85.414  1.00 30.54 596 A 1 
ATOM 4535 N N   . HIS A 0 597 . -66.234  33.905  85.463  1.00 35.62 597 A 1 
ATOM 4536 C CA  . HIS A 0 597 . -64.998  34.685  85.357  1.00 35.62 597 A 1 
ATOM 4537 C C   . HIS A 0 597 . -64.159  34.598  84.066  1.00 35.62 597 A 1 
ATOM 4538 C CB  . HIS A 0 597 . -64.162  34.542  86.645  1.00 35.62 597 A 1 
ATOM 4539 O O   . HIS A 0 597 . -64.152  33.624  83.322  1.00 35.62 597 A 1 
ATOM 4540 C CG  . HIS A 0 597 . -63.788  35.880  87.226  1.00 35.62 597 A 1 
ATOM 4541 C CD2 . HIS A 0 597 . -62.557  36.477  87.192  1.00 35.62 597 A 1 
ATOM 4542 N ND1 . HIS A 0 597 . -64.648  36.753  87.857  1.00 35.62 597 A 1 
ATOM 4543 C CE1 . HIS A 0 597 . -63.953  37.854  88.188  1.00 35.62 597 A 1 
ATOM 4544 N NE2 . HIS A 0 597 . -62.679  37.733  87.795  1.00 35.62 597 A 1 
ATOM 4545 N N   . ALA A 0 598 . -63.467  35.706  83.812  1.00 31.35 598 A 1 
ATOM 4546 C CA  . ALA A 0 598 . -62.593  35.967  82.672  1.00 31.35 598 A 1 
ATOM 4547 C C   . ALA A 0 598 . -61.248  36.521  83.213  1.00 31.35 598 A 1 
ATOM 4548 C CB  . ALA A 0 598 . -63.374  36.919  81.747  1.00 31.35 598 A 1 
ATOM 4549 O O   . ALA A 0 598 . -60.969  36.373  84.400  1.00 31.35 598 A 1 
ATOM 4550 N N   . PRO A 0 599 . -60.420  37.198  82.409  1.00 47.46 599 A 1 
ATOM 4551 C CA  . PRO A 0 599 . -59.623  36.612  81.338  1.00 47.46 599 A 1 
ATOM 4552 C C   . PRO A 0 599 . -58.117  36.741  81.628  1.00 47.46 599 A 1 
ATOM 4553 C CB  . PRO A 0 599 . -59.978  37.467  80.117  1.00 47.46 599 A 1 
ATOM 4554 O O   . PRO A 0 599 . -57.695  37.707  82.264  1.00 47.46 599 A 1 
ATOM 4555 C CG  . PRO A 0 599 . -60.184  38.868  80.713  1.00 47.46 599 A 1 
ATOM 4556 C CD  . PRO A 0 599 . -60.578  38.626  82.175  1.00 47.46 599 A 1 
ATOM 4557 N N   . HIS A 0 600 . -57.285  35.879  81.035  1.00 38.64 600 A 1 
ATOM 4558 C CA  . HIS A 0 600 . -55.936  36.295  80.631  1.00 38.64 600 A 1 
ATOM 4559 C C   . HIS A 0 600 . -55.390  35.502  79.442  1.00 38.64 600 A 1 
ATOM 4560 C CB  . HIS A 0 600 . -54.941  36.332  81.808  1.00 38.64 600 A 1 
ATOM 4561 O O   . HIS A 0 600 . -55.873  34.418  79.124  1.00 38.64 600 A 1 
ATOM 4562 C CG  . HIS A 0 600 . -54.396  37.731  81.963  1.00 38.64 600 A 1 
ATOM 4563 C CD2 . HIS A 0 600 . -53.147  38.187  81.638  1.00 38.64 600 A 1 
ATOM 4564 N ND1 . HIS A 0 600 . -55.152  38.828  82.297  1.00 38.64 600 A 1 
ATOM 4565 C CE1 . HIS A 0 600 . -54.387  39.923  82.182  1.00 38.64 600 A 1 
ATOM 4566 N NE2 . HIS A 0 600 . -53.155  39.581  81.777  1.00 38.64 600 A 1 
ATOM 4567 N N   . SER A 0 601 . -54.400  36.096  78.775  1.00 30.33 601 A 1 
ATOM 4568 C CA  . SER A 0 601 . -53.707  35.562  77.601  1.00 30.33 601 A 1 
ATOM 4569 C C   . SER A 0 601 . -52.229  35.318  77.926  1.00 30.33 601 A 1 
ATOM 4570 C CB  . SER A 0 601 . -53.853  36.551  76.439  1.00 30.33 601 A 1 
ATOM 4571 O O   . SER A 0 601 . -51.665  36.012  78.770  1.00 30.33 601 A 1 
ATOM 4572 O OG  . SER A 0 601 . -53.341  35.994  75.246  1.00 30.33 601 A 1 
ATOM 4573 N N   . GLY A 0 602 . -51.613  34.350  77.247  1.00 32.85 602 A 1 
ATOM 4574 C CA  . GLY A 0 602 . -50.200  33.978  77.386  1.00 32.85 602 A 1 
ATOM 4575 C C   . GLY A 0 602 . -50.014  32.492  77.055  1.00 32.85 602 A 1 
ATOM 4576 O O   . GLY A 0 602 . -50.534  31.641  77.764  1.00 32.85 602 A 1 
ATOM 4577 N N   . TYR A 0 603 . -49.527  32.126  75.868  1.00 29.43 603 A 1 
ATOM 4578 C CA  . TYR A 0 603 . -48.112  32.084  75.456  1.00 29.43 603 A 1 
ATOM 4579 C C   . TYR A 0 603 . -47.233  31.071  76.212  1.00 29.43 603 A 1 
ATOM 4580 C CB  . TYR A 0 603 . -47.411  33.454  75.342  1.00 29.43 603 A 1 
ATOM 4581 O O   . TYR A 0 603 . -46.628  31.398  77.225  1.00 29.43 603 A 1 
ATOM 4582 C CG  . TYR A 0 603 . -47.481  34.072  73.961  1.00 29.43 603 A 1 
ATOM 4583 C CD1 . TYR A 0 603 . -46.454  33.800  73.035  1.00 29.43 603 A 1 
ATOM 4584 C CD2 . TYR A 0 603 . -48.553  34.911  73.601  1.00 29.43 603 A 1 
ATOM 4585 C CE1 . TYR A 0 603 . -46.490  34.374  71.752  1.00 29.43 603 A 1 
ATOM 4586 C CE2 . TYR A 0 603 . -48.591  35.489  72.315  1.00 29.43 603 A 1 
ATOM 4587 O OH  . TYR A 0 603 . -47.578  35.780  70.153  1.00 29.43 603 A 1 
ATOM 4588 C CZ  . TYR A 0 603 . -47.555  35.222  71.391  1.00 29.43 603 A 1 
ATOM 4589 N N   . GLY A 0 604 . -47.020  29.922  75.562  1.00 29.41 604 A 1 
ATOM 4590 C CA  . GLY A 0 604 . -45.671  29.573  75.101  1.00 29.41 604 A 1 
ATOM 4591 C C   . GLY A 0 604 . -44.826  28.612  75.945  1.00 29.41 604 A 1 
ATOM 4592 O O   . GLY A 0 604 . -44.868  28.615  77.166  1.00 29.41 604 A 1 
ATOM 4593 N N   . HIS A 0 605 . -43.986  27.873  75.210  1.00 32.11 605 A 1 
ATOM 4594 C CA  . HIS A 0 605 . -42.886  26.989  75.627  1.00 32.11 605 A 1 
ATOM 4595 C C   . HIS A 0 605 . -43.265  25.741  76.468  1.00 32.11 605 A 1 
ATOM 4596 C CB  . HIS A 0 605 . -41.714  27.832  76.155  1.00 32.11 605 A 1 
ATOM 4597 O O   . HIS A 0 605 . -44.015  25.825  77.428  1.00 32.11 605 A 1 
ATOM 4598 C CG  . HIS A 0 605 . -41.226  28.801  75.098  1.00 32.11 605 A 1 
ATOM 4599 C CD2 . HIS A 0 605 . -41.622  30.105  74.957  1.00 32.11 605 A 1 
ATOM 4600 N ND1 . HIS A 0 605 . -40.440  28.502  74.004  1.00 32.11 605 A 1 
ATOM 4601 C CE1 . HIS A 0 605 . -40.363  29.598  73.232  1.00 32.11 605 A 1 
ATOM 4602 N NE2 . HIS A 0 605 . -41.083  30.598  73.764  1.00 32.11 605 A 1 
ATOM 4603 N N   . GLN A 0 606 . -42.916  24.497  76.098  1.00 29.33 606 A 1 
ATOM 4604 C CA  . GLN A 0 606 . -41.670  23.902  75.553  1.00 29.33 606 A 1 
ATOM 4605 C C   . GLN A 0 606 . -40.626  23.630  76.647  1.00 29.33 606 A 1 
ATOM 4606 C CB  . GLN A 0 606 . -41.049  24.686  74.380  1.00 29.33 606 A 1 
ATOM 4607 O O   . GLN A 0 606 . -40.071  24.569  77.204  1.00 29.33 606 A 1 
ATOM 4608 C CG  . GLN A 0 606 . -39.838  24.028  73.694  1.00 29.33 606 A 1 
ATOM 4609 C CD  . GLN A 0 606 . -39.150  24.982  72.714  1.00 29.33 606 A 1 
ATOM 4610 N NE2 . GLN A 0 606 . -38.266  24.495  71.874  1.00 29.33 606 A 1 
ATOM 4611 O OE1 . GLN A 0 606 . -39.382  26.182  72.691  1.00 29.33 606 A 1 
ATOM 4612 N N   . GLY A 0 607 . -40.288  22.351  76.875  1.00 29.37 607 A 1 
ATOM 4613 C CA  . GLY A 0 607 . -39.097  21.995  77.657  1.00 29.37 607 A 1 
ATOM 4614 C C   . GLY A 0 607 . -39.096  20.629  78.355  1.00 29.37 607 A 1 
ATOM 4615 O O   . GLY A 0 607 . -39.317  20.592  79.551  1.00 29.37 607 A 1 
ATOM 4616 N N   . HIS A 0 608 . -38.763  19.570  77.602  1.00 31.14 608 A 1 
ATOM 4617 C CA  . HIS A 0 608 . -37.874  18.437  77.959  1.00 31.14 608 A 1 
ATOM 4618 C C   . HIS A 0 608 . -37.993  17.637  79.290  1.00 31.14 608 A 1 
ATOM 4619 C CB  . HIS A 0 608 . -36.424  18.909  77.727  1.00 31.14 608 A 1 
ATOM 4620 O O   . HIS A 0 608 . -38.586  18.040  80.276  1.00 31.14 608 A 1 
ATOM 4621 C CG  . HIS A 0 608 . -36.186  19.367  76.309  1.00 31.14 608 A 1 
ATOM 4622 C CD2 . HIS A 0 608 . -36.054  20.661  75.881  1.00 31.14 608 A 1 
ATOM 4623 N ND1 . HIS A 0 608 . -36.132  18.563  75.190  1.00 31.14 608 A 1 
ATOM 4624 C CE1 . HIS A 0 608 . -35.980  19.356  74.116  1.00 31.14 608 A 1 
ATOM 4625 N NE2 . HIS A 0 608 . -35.952  20.644  74.487  1.00 31.14 608 A 1 
ATOM 4626 N N   . HIS A 0 609 . -37.301  16.483  79.281  1.00 31.57 609 A 1 
ATOM 4627 C CA  . HIS A 0 609 . -37.063  15.527  80.381  1.00 31.57 609 A 1 
ATOM 4628 C C   . HIS A 0 609 . -38.302  14.717  80.842  1.00 31.57 609 A 1 
ATOM 4629 C CB  . HIS A 0 609 . -36.322  16.207  81.547  1.00 31.57 609 A 1 
ATOM 4630 O O   . HIS A 0 609 . -39.322  15.275  81.216  1.00 31.57 609 A 1 
ATOM 4631 C CG  . HIS A 0 609 . -35.166  17.090  81.127  1.00 31.57 609 A 1 
ATOM 4632 C CD2 . HIS A 0 609 . -34.978  18.398  81.487  1.00 31.57 609 A 1 
ATOM 4633 N ND1 . HIS A 0 609 . -34.128  16.754  80.282  1.00 31.57 609 A 1 
ATOM 4634 C CE1 . HIS A 0 609 . -33.338  17.833  80.141  1.00 31.57 609 A 1 
ATOM 4635 N NE2 . HIS A 0 609 . -33.816  18.858  80.857  1.00 31.57 609 A 1 
ATOM 4636 N N   . GLY A 0 610 . -38.310  13.377  80.850  1.00 28.74 610 A 1 
ATOM 4637 C CA  . GLY A 0 610 . -37.297  12.390  80.446  1.00 28.74 610 A 1 
ATOM 4638 C C   . GLY A 0 610 . -36.614  11.725  81.646  1.00 28.74 610 A 1 
ATOM 4639 O O   . GLY A 0 610 . -35.917  12.406  82.395  1.00 28.74 610 A 1 
ATOM 4640 N N   . HIS A 0 611 . -36.766  10.395  81.756  1.00 30.96 611 A 1 
ATOM 4641 C CA  . HIS A 0 611 . -36.576  9.575   82.975  1.00 30.96 611 A 1 
ATOM 4642 C C   . HIS A 0 611 . -37.708  9.826   84.006  1.00 30.96 611 A 1 
ATOM 4643 C CB  . HIS A 0 611 . -35.130  9.683   83.508  1.00 30.96 611 A 1 
ATOM 4644 O O   . HIS A 0 611 . -38.309  10.893  84.021  1.00 30.96 611 A 1 
ATOM 4645 C CG  . HIS A 0 611 . -34.092  9.595   82.412  1.00 30.96 611 A 1 
ATOM 4646 C CD2 . HIS A 0 611 . -33.599  8.463   81.818  1.00 30.96 611 A 1 
ATOM 4647 N ND1 . HIS A 0 611 . -33.549  10.668  81.745  1.00 30.96 611 A 1 
ATOM 4648 C CE1 . HIS A 0 611 . -32.753  10.198  80.769  1.00 30.96 611 A 1 
ATOM 4649 N NE2 . HIS A 0 611 . -32.756  8.857   80.775  1.00 30.96 611 A 1 
ATOM 4650 N N   . HIS A 0 612 . -38.146  8.867   84.829  1.00 32.56 612 A 1 
ATOM 4651 C CA  . HIS A 0 612 . -37.446  7.699   85.383  1.00 32.56 612 A 1 
ATOM 4652 C C   . HIS A 0 612 . -38.155  6.348   85.161  1.00 32.56 612 A 1 
ATOM 4653 C CB  . HIS A 0 612 . -37.279  7.944   86.893  1.00 32.56 612 A 1 
ATOM 4654 O O   . HIS A 0 612 . -39.340  6.283   84.848  1.00 32.56 612 A 1 
ATOM 4655 C CG  . HIS A 0 612 . -36.304  9.044   87.219  1.00 32.56 612 A 1 
ATOM 4656 C CD2 . HIS A 0 612 . -36.525  10.395  87.159  1.00 32.56 612 A 1 
ATOM 4657 N ND1 . HIS A 0 612 . -35.000  8.864   87.622  1.00 32.56 612 A 1 
ATOM 4658 C CE1 . HIS A 0 612 . -34.448  10.075  87.796  1.00 32.56 612 A 1 
ATOM 4659 N NE2 . HIS A 0 612 . -35.339  11.037  87.524  1.00 32.56 612 A 1 
ATOM 4660 N N   . HIS A 0 613 . -37.410  5.253   85.362  1.00 32.97 613 A 1 
ATOM 4661 C CA  . HIS A 0 613 . -37.956  3.897   85.497  1.00 32.97 613 A 1 
ATOM 4662 C C   . HIS A 0 613 . -38.801  3.738   86.774  1.00 32.97 613 A 1 
ATOM 4663 C CB  . HIS A 0 613 . -36.809  2.873   85.497  1.00 32.97 613 A 1 
ATOM 4664 O O   . HIS A 0 613 . -38.608  4.455   87.756  1.00 32.97 613 A 1 
ATOM 4665 C CG  . HIS A 0 613 . -36.155  2.631   84.160  1.00 32.97 613 A 1 
ATOM 4666 C CD2 . HIS A 0 613 . -35.204  1.679   83.906  1.00 32.97 613 A 1 
ATOM 4667 N ND1 . HIS A 0 613 . -36.442  3.241   82.956  1.00 32.97 613 A 1 
ATOM 4668 C CE1 . HIS A 0 613 . -35.682  2.669   82.007  1.00 32.97 613 A 1 
ATOM 4669 N NE2 . HIS A 0 613 . -34.910  1.714   82.542  1.00 32.97 613 A 1 
ATOM 4670 N N   . GLY A 0 614 . -39.735  2.783   86.760  1.00 30.00 614 A 1 
ATOM 4671 C CA  . GLY A 0 614 . -40.700  2.582   87.842  1.00 30.00 614 A 1 
ATOM 4672 C C   . GLY A 0 614 . -40.284  1.573   88.919  1.00 30.00 614 A 1 
ATOM 4673 O O   . GLY A 0 614 . -39.595  0.589   88.655  1.00 30.00 614 A 1 
ATOM 4674 N N   . HIS A 0 615 . -40.825  1.766   90.124  1.00 32.43 615 A 1 
ATOM 4675 C CA  . HIS A 0 615 . -40.893  0.758   91.186  1.00 32.43 615 A 1 
ATOM 4676 C C   . HIS A 0 615 . -42.302  0.742   91.796  1.00 32.43 615 A 1 
ATOM 4677 C CB  . HIS A 0 615 . -39.801  1.005   92.242  1.00 32.43 615 A 1 
ATOM 4678 O O   . HIS A 0 615 . -42.601  1.457   92.751  1.00 32.43 615 A 1 
ATOM 4679 C CG  . HIS A 0 615 . -38.450  0.417   91.914  1.00 32.43 615 A 1 
ATOM 4680 C CD2 . HIS A 0 615 . -37.266  0.745   92.515  1.00 32.43 615 A 1 
ATOM 4681 N ND1 . HIS A 0 615 . -38.180  -0.614  91.039  1.00 32.43 615 A 1 
ATOM 4682 C CE1 . HIS A 0 615 . -36.871  -0.900  91.121  1.00 32.43 615 A 1 
ATOM 4683 N NE2 . HIS A 0 615 . -36.271  -0.094  92.008  1.00 32.43 615 A 1 
ATOM 4684 N N   . GLY A 0 616 . -43.185  -0.080  91.224  1.00 33.12 616 A 1 
ATOM 4685 C CA  . GLY A 0 616 . -44.549  -0.284  91.715  1.00 33.12 616 A 1 
ATOM 4686 C C   . GLY A 0 616 . -44.610  -1.243  92.905  1.00 33.12 616 A 1 
ATOM 4687 O O   . GLY A 0 616 . -45.052  -2.377  92.748  1.00 33.12 616 A 1 
ATOM 4688 N N   . TYR A 0 617 . -44.179  -0.803  94.090  1.00 28.97 617 A 1 
ATOM 4689 C CA  . TYR A 0 617 . -44.424  -1.548  95.332  1.00 28.97 617 A 1 
ATOM 4690 C C   . TYR A 0 617 . -45.868  -1.355  95.824  1.00 28.97 617 A 1 
ATOM 4691 C CB  . TYR A 0 617 . -43.370  -1.228  96.401  1.00 28.97 617 A 1 
ATOM 4692 O O   . TYR A 0 617 . -46.465  -0.290  95.672  1.00 28.97 617 A 1 
ATOM 4693 C CG  . TYR A 0 617 . -42.139  -2.106  96.282  1.00 28.97 617 A 1 
ATOM 4694 C CD1 . TYR A 0 617 . -42.115  -3.364  96.918  1.00 28.97 617 A 1 
ATOM 4695 C CD2 . TYR A 0 617 . -41.038  -1.689  95.509  1.00 28.97 617 A 1 
ATOM 4696 C CE1 . TYR A 0 617 . -40.994  -4.206  96.782  1.00 28.97 617 A 1 
ATOM 4697 C CE2 . TYR A 0 617 . -39.913  -2.526  95.374  1.00 28.97 617 A 1 
ATOM 4698 O OH  . TYR A 0 617 . -38.803  -4.590  95.875  1.00 28.97 617 A 1 
ATOM 4699 C CZ  . TYR A 0 617 . -39.890  -3.786  96.009  1.00 28.97 617 A 1 
ATOM 4700 N N   . GLY A 0 618 . -46.454  -2.421  96.373  1.00 30.81 618 A 1 
ATOM 4701 C CA  . GLY A 0 618 . -47.901  -2.524  96.559  1.00 30.81 618 A 1 
ATOM 4702 C C   . GLY A 0 618 . -48.484  -1.828  97.796  1.00 30.81 618 A 1 
ATOM 4703 O O   . GLY A 0 618 . -47.900  -1.838  98.872  1.00 30.81 618 A 1 
ATOM 4704 N N   . HIS A 0 619 . -49.719  -1.347  97.623  1.00 30.26 619 A 1 
ATOM 4705 C CA  . HIS A 0 619 . -50.797  -1.297  98.622  1.00 30.26 619 A 1 
ATOM 4706 C C   . HIS A 0 619 . -50.496  -0.707  100.016 1.00 30.26 619 A 1 
ATOM 4707 C CB  . HIS A 0 619 . -51.448  -2.689  98.715  1.00 30.26 619 A 1 
ATOM 4708 O O   . HIS A 0 619 . -50.202  -1.416  100.977 1.00 30.26 619 A 1 
ATOM 4709 C CG  . HIS A 0 619 . -52.432  -2.942  97.602  1.00 30.26 619 A 1 
ATOM 4710 C CD2 . HIS A 0 619 . -53.793  -2.842  97.710  1.00 30.26 619 A 1 
ATOM 4711 N ND1 . HIS A 0 619 . -52.152  -3.248  96.288  1.00 30.26 619 A 1 
ATOM 4712 C CE1 . HIS A 0 619 . -53.318  -3.327  95.624  1.00 30.26 619 A 1 
ATOM 4713 N NE2 . HIS A 0 619 . -54.344  -3.083  96.452  1.00 30.26 619 A 1 
ATOM 4714 N N   . ALA A 0 620 . -50.801  0.586   100.175 1.00 28.61 620 A 1 
ATOM 4715 C CA  . ALA A 0 620 . -51.175  1.137   101.478 1.00 28.61 620 A 1 
ATOM 4716 C C   . ALA A 0 620 . -52.630  0.735   101.831 1.00 28.61 620 A 1 
ATOM 4717 C CB  . ALA A 0 620 . -50.998  2.659   101.446 1.00 28.61 620 A 1 
ATOM 4718 O O   . ALA A 0 620 . -53.527  0.943   101.008 1.00 28.61 620 A 1 
ATOM 4719 N N   . PRO A 0 621 . -52.915  0.190   103.030 1.00 43.24 621 A 1 
ATOM 4720 C CA  . PRO A 0 621 . -54.250  -0.289  103.377 1.00 43.24 621 A 1 
ATOM 4721 C C   . PRO A 0 621 . -55.173  0.852   103.833 1.00 43.24 621 A 1 
ATOM 4722 C CB  . PRO A 0 621 . -54.021  -1.325  104.483 1.00 43.24 621 A 1 
ATOM 4723 O O   . PRO A 0 621 . -54.958  1.459   104.881 1.00 43.24 621 A 1 
ATOM 4724 C CG  . PRO A 0 621 . -52.769  -0.812  105.196 1.00 43.24 621 A 1 
ATOM 4725 C CD  . PRO A 0 621 . -51.958  -0.177  104.066 1.00 43.24 621 A 1 
ATOM 4726 N N   . LYS A 0 622 . -56.264  1.096   103.098 1.00 32.20 622 A 1 
ATOM 4727 C CA  . LYS A 0 622 . -57.405  1.886   103.591 1.00 32.20 622 A 1 
ATOM 4728 C C   . LYS A 0 622 . -58.582  0.975   103.922 1.00 32.20 622 A 1 
ATOM 4729 C CB  . LYS A 0 622 . -57.762  3.035   102.634 1.00 32.20 622 A 1 
ATOM 4730 O O   . LYS A 0 622 . -59.425  0.685   103.083 1.00 32.20 622 A 1 
ATOM 4731 C CG  . LYS A 0 622 . -56.813  4.221   102.867 1.00 32.20 622 A 1 
ATOM 4732 C CD  . LYS A 0 622 . -57.222  5.444   102.041 1.00 32.20 622 A 1 
ATOM 4733 C CE  . LYS A 0 622 . -56.317  6.629   102.401 1.00 32.20 622 A 1 
ATOM 4734 N NZ  . LYS A 0 622 . -56.641  7.823   101.582 1.00 32.20 622 A 1 
ATOM 4735 N N   . GLN A 0 623 . -58.620  0.541   105.180 1.00 31.87 623 A 1 
ATOM 4736 C CA  . GLN A 0 623 . -59.828  0.000   105.797 1.00 31.87 623 A 1 
ATOM 4737 C C   . GLN A 0 623 . -60.861  1.126   105.911 1.00 31.87 623 A 1 
ATOM 4738 C CB  . GLN A 0 623 . -59.503  -0.520  107.207 1.00 31.87 623 A 1 
ATOM 4739 O O   . GLN A 0 623 . -60.637  2.077   106.665 1.00 31.87 623 A 1 
ATOM 4740 C CG  . GLN A 0 623 . -58.555  -1.725  107.239 1.00 31.87 623 A 1 
ATOM 4741 C CD  . GLN A 0 623 . -58.152  -2.066  108.672 1.00 31.87 623 A 1 
ATOM 4742 N NE2 . GLN A 0 623 . -58.241  -3.311  109.085 1.00 31.87 623 A 1 
ATOM 4743 O OE1 . GLN A 0 623 . -57.748  -1.223  109.453 1.00 31.87 623 A 1 
ATOM 4744 N N   . ASP A 0 624 . -61.982  1.022   105.198 1.00 31.97 624 A 1 
ATOM 4745 C CA  . ASP A 0 624 . -63.101  1.948   105.388 1.00 31.97 624 A 1 
ATOM 4746 C C   . ASP A 0 624 . -64.126  1.432   106.416 1.00 31.97 624 A 1 
ATOM 4747 C CB  . ASP A 0 624 . -63.701  2.420   104.052 1.00 31.97 624 A 1 
ATOM 4748 O O   . ASP A 0 624 . -64.166  0.250   106.772 1.00 31.97 624 A 1 
ATOM 4749 C CG  . ASP A 0 624 . -63.870  3.946   104.071 1.00 31.97 624 A 1 
ATOM 4750 O OD1 . ASP A 0 624 . -64.285  4.462   105.142 1.00 31.97 624 A 1 
ATOM 4751 O OD2 . ASP A 0 624 . -63.515  4.590   103.062 1.00 31.97 624 A 1 
ATOM 4752 N N   . LYS A 0 625 . -64.903  2.350   106.994 1.00 28.64 625 A 1 
ATOM 4753 C CA  . LYS A 0 625 . -65.557  2.165   108.305 1.00 28.64 625 A 1 
ATOM 4754 C C   . LYS A 0 625 . -66.984  1.608   108.168 1.00 28.64 625 A 1 
ATOM 4755 C CB  . LYS A 0 625 . -65.536  3.513   109.047 1.00 28.64 625 A 1 
ATOM 4756 O O   . LYS A 0 625 . -67.882  2.332   107.751 1.00 28.64 625 A 1 
ATOM 4757 C CG  . LYS A 0 625 . -64.113  4.032   109.331 1.00 28.64 625 A 1 
ATOM 4758 C CD  . LYS A 0 625 . -64.144  5.520   109.700 1.00 28.64 625 A 1 
ATOM 4759 C CE  . LYS A 0 625 . -62.713  6.050   109.838 1.00 28.64 625 A 1 
ATOM 4760 N NZ  . LYS A 0 625 . -62.690  7.531   109.908 1.00 28.64 625 A 1 
ATOM 4761 N N   . GLY A 0 626 . -67.222  0.353   108.590 1.00 28.39 626 A 1 
ATOM 4762 C CA  . GLY A 0 626 . -68.412  -0.412  108.150 1.00 28.39 626 A 1 
ATOM 4763 C C   . GLY A 0 626 . -69.236  -1.256  109.149 1.00 28.39 626 A 1 
ATOM 4764 O O   . GLY A 0 626 . -69.995  -2.092  108.686 1.00 28.39 626 A 1 
ATOM 4765 N N   . LYS A 0 627 . -69.159  -1.039  110.474 1.00 30.76 627 A 1 
ATOM 4766 C CA  . LYS A 0 627 . -70.058  -1.613  111.526 1.00 30.76 627 A 1 
ATOM 4767 C C   . LYS A 0 627 . -70.090  -3.152  111.758 1.00 30.76 627 A 1 
ATOM 4768 C CB  . LYS A 0 627 . -71.513  -1.130  111.327 1.00 30.76 627 A 1 
ATOM 4769 O O   . LYS A 0 627 . -70.695  -3.916  111.025 1.00 30.76 627 A 1 
ATOM 4770 C CG  . LYS A 0 627 . -71.703  0.393   111.354 1.00 30.76 627 A 1 
ATOM 4771 C CD  . LYS A 0 627 . -73.182  0.740   111.131 1.00 30.76 627 A 1 
ATOM 4772 C CE  . LYS A 0 627 . -73.387  2.259   111.167 1.00 30.76 627 A 1 
ATOM 4773 N NZ  . LYS A 0 627 . -74.798  2.626   110.887 1.00 30.76 627 A 1 
ATOM 4774 N N   . VAL A 0 628 . -69.589  -3.544  112.936 1.00 32.11 628 A 1 
ATOM 4775 C CA  . VAL A 0 628 . -70.154  -4.536  113.892 1.00 32.11 628 A 1 
ATOM 4776 C C   . VAL A 0 628 . -70.827  -5.819  113.345 1.00 32.11 628 A 1 
ATOM 4777 C CB  . VAL A 0 628 . -71.072  -3.836  114.926 1.00 32.11 628 A 1 
ATOM 4778 O O   . VAL A 0 628 . -72.042  -5.921  113.229 1.00 32.11 628 A 1 
ATOM 4779 C CG1 . VAL A 0 628 . -71.384  -4.748  116.123 1.00 32.11 628 A 1 
ATOM 4780 C CG2 . VAL A 0 628 . -70.415  -2.573  115.512 1.00 32.11 628 A 1 
ATOM 4781 N N   . ALA A 0 629 . -69.995  -6.844  113.164 1.00 28.84 629 A 1 
ATOM 4782 C CA  . ALA A 0 629 . -70.103  -8.193  113.746 1.00 28.84 629 A 1 
ATOM 4783 C C   . ALA A 0 629 . -71.477  -8.874  114.032 1.00 28.84 629 A 1 
ATOM 4784 C CB  . ALA A 0 629 . -69.258  -8.181  115.031 1.00 28.84 629 A 1 
ATOM 4785 O O   . ALA A 0 629 . -72.238  -8.472  114.907 1.00 28.84 629 A 1 
ATOM 4786 N N   . LYS A 0 630 . -71.565  -10.116 113.517 1.00 28.14 630 A 1 
ATOM 4787 C CA  . LYS A 0 630 . -72.111  -11.325 114.185 1.00 28.14 630 A 1 
ATOM 4788 C C   . LYS A 0 630 . -73.640  -11.513 114.246 1.00 28.14 630 A 1 
ATOM 4789 C CB  . LYS A 0 630 . -71.403  -11.515 115.546 1.00 28.14 630 A 1 
ATOM 4790 O O   . LYS A 0 630 . -74.236  -11.559 115.318 1.00 28.14 630 A 1 
ATOM 4791 C CG  . LYS A 0 630 . -71.403  -12.969 116.044 1.00 28.14 630 A 1 
ATOM 4792 C CD  . LYS A 0 630 . -70.636  -13.079 117.370 1.00 28.14 630 A 1 
ATOM 4793 C CE  . LYS A 0 630 . -70.467  -14.550 117.771 1.00 28.14 630 A 1 
ATOM 4794 N NZ  . LYS A 0 630 . -69.713  -14.689 119.044 1.00 28.14 630 A 1 
ATOM 4795 N N   . GLY A 0 631 . -74.225  -11.840 113.092 1.00 29.46 631 A 1 
ATOM 4796 C CA  . GLY A 0 631 . -75.495  -12.573 112.983 1.00 29.46 631 A 1 
ATOM 4797 C C   . GLY A 0 631 . -75.399  -13.654 111.904 1.00 29.46 631 A 1 
ATOM 4798 O O   . GLY A 0 631 . -75.544  -13.352 110.724 1.00 29.46 631 A 1 
ATOM 4799 N N   . ALA A 0 632 . -75.114  -14.903 112.286 1.00 30.33 632 A 1 
ATOM 4800 C CA  . ALA A 0 632 . -74.911  -16.007 111.343 1.00 30.33 632 A 1 
ATOM 4801 C C   . ALA A 0 632 . -76.251  -16.562 110.825 1.00 30.33 632 A 1 
ATOM 4802 C CB  . ALA A 0 632 . -74.023  -17.075 112.000 1.00 30.33 632 A 1 
ATOM 4803 O O   . ALA A 0 632 . -76.717  -17.609 111.272 1.00 30.33 632 A 1 
ATOM 4804 N N   . HIS A 0 633 . -76.880  -15.855 109.885 1.00 31.00 633 A 1 
ATOM 4805 C CA  . HIS A 0 633 . -78.001  -16.412 109.133 1.00 31.00 633 A 1 
ATOM 4806 C C   . HIS A 0 633 . -77.485  -17.443 108.127 1.00 31.00 633 A 1 
ATOM 4807 C CB  . HIS A 0 633 . -78.849  -15.313 108.475 1.00 31.00 633 A 1 
ATOM 4808 O O   . HIS A 0 633 . -76.866  -17.092 107.125 1.00 31.00 633 A 1 
ATOM 4809 C CG  . HIS A 0 633 . -80.156  -15.123 109.197 1.00 31.00 633 A 1 
ATOM 4810 C CD2 . HIS A 0 633 . -80.510  -14.063 109.987 1.00 31.00 633 A 1 
ATOM 4811 N ND1 . HIS A 0 633 . -81.183  -16.041 109.260 1.00 31.00 633 A 1 
ATOM 4812 C CE1 . HIS A 0 633 . -82.127  -15.549 110.079 1.00 31.00 633 A 1 
ATOM 4813 N NE2 . HIS A 0 633 . -81.772  -14.335 110.525 1.00 31.00 633 A 1 
ATOM 4814 N N   . GLN A 0 634 . -77.755  -18.712 108.422 1.00 27.43 634 A 1 
ATOM 4815 C CA  . GLN A 0 634 . -77.504  -19.837 107.528 1.00 27.43 634 A 1 
ATOM 4816 C C   . GLN A 0 634 . -78.210  -19.618 106.182 1.00 27.43 634 A 1 
ATOM 4817 C CB  . GLN A 0 634 . -78.026  -21.126 108.188 1.00 27.43 634 A 1 
ATOM 4818 O O   . GLN A 0 634 . -79.377  -19.227 106.160 1.00 27.43 634 A 1 
ATOM 4819 C CG  . GLN A 0 634 . -77.291  -21.475 109.494 1.00 27.43 634 A 1 
ATOM 4820 C CD  . GLN A 0 634 . -78.084  -22.470 110.331 1.00 27.43 634 A 1 
ATOM 4821 N NE2 . GLN A 0 634 . -77.810  -23.751 110.233 1.00 27.43 634 A 1 
ATOM 4822 O OE1 . GLN A 0 634 . -78.973  -22.107 111.085 1.00 27.43 634 A 1 
ATOM 4823 N N   . GLU A 0 635 . -77.478  -19.880 105.096 1.00 31.62 635 A 1 
ATOM 4824 C CA  . GLU A 0 635 . -77.974  -20.433 103.826 1.00 31.62 635 A 1 
ATOM 4825 C C   . GLU A 0 635 . -79.372  -19.957 103.394 1.00 31.62 635 A 1 
ATOM 4826 C CB  . GLU A 0 635 . -77.819  -21.965 103.874 1.00 31.62 635 A 1 
ATOM 4827 O O   . GLU A 0 635 . -80.295  -20.743 103.187 1.00 31.62 635 A 1 
ATOM 4828 C CG  . GLU A 0 635 . -76.323  -22.348 103.895 1.00 31.62 635 A 1 
ATOM 4829 C CD  . GLU A 0 635 . -76.034  -23.791 104.331 1.00 31.62 635 A 1 
ATOM 4830 O OE1 . GLU A 0 635 . -74.855  -24.183 104.194 1.00 31.62 635 A 1 
ATOM 4831 O OE2 . GLU A 0 635 . -76.940  -24.449 104.891 1.00 31.62 635 A 1 
ATOM 4832 N N   . ARG A 0 636 . -79.533  -18.639 103.212 1.00 31.61 636 A 1 
ATOM 4833 C CA  . ARG A 0 636 . -80.696  -18.111 102.494 1.00 31.61 636 A 1 
ATOM 4834 C C   . ARG A 0 636 . -80.493  -18.355 101.002 1.00 31.61 636 A 1 
ATOM 4835 C CB  . ARG A 0 636 . -80.955  -16.642 102.844 1.00 31.61 636 A 1 
ATOM 4836 O O   . ARG A 0 636 . -79.786  -17.592 100.352 1.00 31.61 636 A 1 
ATOM 4837 C CG  . ARG A 0 636 . -82.306  -16.202 102.249 1.00 31.61 636 A 1 
ATOM 4838 C CD  . ARG A 0 636 . -82.691  -14.774 102.646 1.00 31.61 636 A 1 
ATOM 4839 N NE  . ARG A 0 636 . -82.807  -14.630 104.111 1.00 31.61 636 A 1 
ATOM 4840 N NH1 . ARG A 0 636 . -84.073  -12.718 104.155 1.00 31.61 636 A 1 
ATOM 4841 N NH2 . ARG A 0 636 . -83.386  -13.635 106.072 1.00 31.61 636 A 1 
ATOM 4842 C CZ  . ARG A 0 636 . -83.421  -13.666 104.769 1.00 31.61 636 A 1 
ATOM 4843 N N   . GLU A 0 637 . -81.107  -19.430 100.519 1.00 31.92 637 A 1 
ATOM 4844 C CA  . GLU A 0 637 . -81.095  -19.925 99.139  1.00 31.92 637 A 1 
ATOM 4845 C C   . GLU A 0 637 . -81.074  -18.788 98.100  1.00 31.92 637 A 1 
ATOM 4846 C CB  . GLU A 0 637 . -82.329  -20.825 98.930  1.00 31.92 637 A 1 
ATOM 4847 O O   . GLU A 0 637 . -82.058  -18.070 97.899  1.00 31.92 637 A 1 
ATOM 4848 C CG  . GLU A 0 637 . -82.332  -22.060 99.854  1.00 31.92 637 A 1 
ATOM 4849 C CD  . GLU A 0 637 . -83.615  -22.903 99.739  1.00 31.92 637 A 1 
ATOM 4850 O OE1 . GLU A 0 637 . -83.525  -24.130 99.966  1.00 31.92 637 A 1 
ATOM 4851 O OE2 . GLU A 0 637 . -84.688  -22.319 99.463  1.00 31.92 637 A 1 
ATOM 4852 N N   . ALA A 0 638 . -79.926  -18.609 97.443  1.00 30.04 638 A 1 
ATOM 4853 C CA  . ALA A 0 638 . -79.792  -17.683 96.329  1.00 30.04 638 A 1 
ATOM 4854 C C   . ALA A 0 638 . -80.414  -18.298 95.066  1.00 30.04 638 A 1 
ATOM 4855 C CB  . ALA A 0 638 . -78.315  -17.311 96.147  1.00 30.04 638 A 1 
ATOM 4856 O O   . ALA A 0 638 . -80.254  -19.488 94.802  1.00 30.04 638 A 1 
ATOM 4857 N N   . SER A 0 639 . -81.089  -17.468 94.267  1.00 40.01 639 A 1 
ATOM 4858 C CA  . SER A 0 639 . -81.865  -17.847 93.074  1.00 40.01 639 A 1 
ATOM 4859 C C   . SER A 0 639 . -83.021  -18.837 93.319  1.00 40.01 639 A 1 
ATOM 4860 C CB  . SER A 0 639 . -80.960  -18.254 91.896  1.00 40.01 639 A 1 
ATOM 4861 O O   . SER A 0 639 . -82.892  -20.055 93.212  1.00 40.01 639 A 1 
ATOM 4862 O OG  . SER A 0 639 . -80.228  -19.440 92.119  1.00 40.01 639 A 1 
ATOM 4863 N N   . GLY A 0 640 . -84.228  -18.285 93.492  1.00 32.26 640 A 1 
ATOM 4864 C CA  . GLY A 0 640 . -85.427  -18.981 93.017  1.00 32.26 640 A 1 
ATOM 4865 C C   . GLY A 0 640 . -85.280  -19.260 91.512  1.00 32.26 640 A 1 
ATOM 4866 O O   . GLY A 0 640 . -84.790  -18.405 90.776  1.00 32.26 640 A 1 
ATOM 4867 N N   . LYS A 0 641 . -85.663  -20.462 91.065  1.00 37.47 641 A 1 
ATOM 4868 C CA  . LYS A 0 641 . -85.153  -21.156 89.856  1.00 37.47 641 A 1 
ATOM 4869 C C   . LYS A 0 641 . -85.336  -20.502 88.461  1.00 37.47 641 A 1 
ATOM 4870 C CB  . LYS A 0 641 . -85.725  -22.594 89.851  1.00 37.47 641 A 1 
ATOM 4871 O O   . LYS A 0 641 . -85.081  -21.171 87.467  1.00 37.47 641 A 1 
ATOM 4872 C CG  . LYS A 0 641 . -85.076  -23.523 90.889  1.00 37.47 641 A 1 
ATOM 4873 C CD  . LYS A 0 641 . -85.515  -24.975 90.635  1.00 37.47 641 A 1 
ATOM 4874 C CE  . LYS A 0 641 . -84.708  -25.952 91.498  1.00 37.47 641 A 1 
ATOM 4875 N NZ  . LYS A 0 641 . -84.974  -27.362 91.113  1.00 37.47 641 A 1 
ATOM 4876 N N   . TRP A 0 642 . -85.771  -19.248 88.335  1.00 35.14 642 A 1 
ATOM 4877 C CA  . TRP A 0 642 . -86.266  -18.658 87.072  1.00 35.14 642 A 1 
ATOM 4878 C C   . TRP A 0 642 . -85.520  -17.405 86.563  1.00 35.14 642 A 1 
ATOM 4879 C CB  . TRP A 0 642 . -87.798  -18.495 87.166  1.00 35.14 642 A 1 
ATOM 4880 O O   . TRP A 0 642 . -86.074  -16.638 85.785  1.00 35.14 642 A 1 
ATOM 4881 C CG  . TRP A 0 642 . -88.645  -19.647 86.698  1.00 35.14 642 A 1 
ATOM 4882 C CD1 . TRP A 0 642 . -88.227  -20.872 86.292  1.00 35.14 642 A 1 
ATOM 4883 C CD2 . TRP A 0 642 . -90.091  -19.644 86.489  1.00 35.14 642 A 1 
ATOM 4884 C CE2 . TRP A 0 642 . -90.479  -20.903 85.943  1.00 35.14 642 A 1 
ATOM 4885 C CE3 . TRP A 0 642 . -91.112  -18.685 86.677  1.00 35.14 642 A 1 
ATOM 4886 N NE1 . TRP A 0 642 . -89.305  -21.616 85.856  1.00 35.14 642 A 1 
ATOM 4887 C CH2 . TRP A 0 642 . -92.797  -20.225 85.801  1.00 35.14 642 A 1 
ATOM 4888 C CZ2 . TRP A 0 642 . -91.806  -21.201 85.600  1.00 35.14 642 A 1 
ATOM 4889 C CZ3 . TRP A 0 642 . -92.450  -18.972 86.339  1.00 35.14 642 A 1 
ATOM 4890 N N   . ALA A 0 643 . -84.255  -17.206 86.950  1.00 34.44 643 A 1 
ATOM 4891 C CA  . ALA A 0 643 . -83.413  -16.110 86.432  1.00 34.44 643 A 1 
ATOM 4892 C C   . ALA A 0 643 . -82.043  -16.563 85.877  1.00 34.44 643 A 1 
ATOM 4893 C CB  . ALA A 0 643 . -83.300  -15.024 87.509  1.00 34.44 643 A 1 
ATOM 4894 O O   . ALA A 0 643 . -81.156  -15.740 85.663  1.00 34.44 643 A 1 
ATOM 4895 N N   . ALA A 0 644 . -81.853  -17.864 85.633  1.00 33.77 644 A 1 
ATOM 4896 C CA  . ALA A 0 644 . -80.640  -18.406 85.016  1.00 33.77 644 A 1 
ATOM 4897 C C   . ALA A 0 644 . -80.691  -18.253 83.483  1.00 33.77 644 A 1 
ATOM 4898 C CB  . ALA A 0 644 . -80.447  -19.853 85.488  1.00 33.77 644 A 1 
ATOM 4899 O O   . ALA A 0 644 . -80.858  -19.229 82.755  1.00 33.77 644 A 1 
ATOM 4900 N N   . GLN A 0 645 . -80.592  -17.014 82.998  1.00 35.48 645 A 1 
ATOM 4901 C CA  . GLN A 0 645 . -80.485  -16.728 81.570  1.00 35.48 645 A 1 
ATOM 4902 C C   . GLN A 0 645 . -79.068  -17.106 81.110  1.00 35.48 645 A 1 
ATOM 4903 C CB  . GLN A 0 645 . -80.876  -15.261 81.323  1.00 35.48 645 A 1 
ATOM 4904 O O   . GLN A 0 645 . -78.098  -16.422 81.426  1.00 35.48 645 A 1 
ATOM 4905 C CG  . GLN A 0 645 . -81.223  -14.973 79.854  1.00 35.48 645 A 1 
ATOM 4906 C CD  . GLN A 0 645 . -81.890  -13.609 79.657  1.00 35.48 645 A 1 
ATOM 4907 N NE2 . GLN A 0 645 . -82.390  -13.320 78.476  1.00 35.48 645 A 1 
ATOM 4908 O OE1 . GLN A 0 645 . -82.003  -12.786 80.550  1.00 35.48 645 A 1 
ATOM 4909 N N   . GLN A 0 646 . -78.946  -18.260 80.452  1.00 39.20 646 A 1 
ATOM 4910 C CA  . GLN A 0 646 . -77.664  -18.797 79.995  1.00 39.20 646 A 1 
ATOM 4911 C C   . GLN A 0 646 . -77.144  -17.952 78.828  1.00 39.20 646 A 1 
ATOM 4912 C CB  . GLN A 0 646 . -77.832  -20.277 79.598  1.00 39.20 646 A 1 
ATOM 4913 O O   . GLN A 0 646 . -77.840  -17.803 77.825  1.00 39.20 646 A 1 
ATOM 4914 C CG  . GLN A 0 646 . -78.151  -21.167 80.813  1.00 39.20 646 A 1 
ATOM 4915 C CD  . GLN A 0 646 . -78.473  -22.610 80.431  1.00 39.20 646 A 1 
ATOM 4916 N NE2 . GLN A 0 646 . -77.852  -23.588 81.055  1.00 39.20 646 A 1 
ATOM 4917 O OE1 . GLN A 0 646 . -79.313  -22.901 79.599  1.00 39.20 646 A 1 
ATOM 4918 N N   . SER A 0 647 . -75.935  -17.402 78.965  1.00 39.85 647 A 1 
ATOM 4919 C CA  . SER A 0 647 . -75.247  -16.760 77.843  1.00 39.85 647 A 1 
ATOM 4920 C C   . SER A 0 647 . -74.790  -17.823 76.848  1.00 39.85 647 A 1 
ATOM 4921 C CB  . SER A 0 647 . -74.043  -15.940 78.317  1.00 39.85 647 A 1 
ATOM 4922 O O   . SER A 0 647 . -74.293  -18.874 77.260  1.00 39.85 647 A 1 
ATOM 4923 O OG  . SER A 0 647 . -73.657  -15.034 77.307  1.00 39.85 647 A 1 
ATOM 4924 N N   . GLY A 0 648 . -74.942  -17.535 75.556  1.00 39.53 648 A 1 
ATOM 4925 C CA  . GLY A 0 648 . -74.150  -18.197 74.522  1.00 39.53 648 A 1 
ATOM 4926 C C   . GLY A 0 648 . -72.682  -17.769 74.611  1.00 39.53 648 A 1 
ATOM 4927 O O   . GLY A 0 648 . -72.361  -16.811 75.321  1.00 39.53 648 A 1 
ATOM 4928 N N   . TYR A 0 649 . -71.827  -18.499 73.897  1.00 39.02 649 A 1 
ATOM 4929 C CA  . TYR A 0 649 . -70.397  -18.229 73.751  1.00 39.02 649 A 1 
ATOM 4930 C C   . TYR A 0 649 . -70.092  -18.029 72.261  1.00 39.02 649 A 1 
ATOM 4931 C CB  . TYR A 0 649 . -69.585  -19.412 74.309  1.00 39.02 649 A 1 
ATOM 4932 O O   . TYR A 0 649 . -69.967  -19.007 71.527  1.00 39.02 649 A 1 
ATOM 4933 C CG  . TYR A 0 649 . -69.614  -19.598 75.813  1.00 39.02 649 A 1 
ATOM 4934 C CD1 . TYR A 0 649 . -68.661  -18.932 76.601  1.00 39.02 649 A 1 
ATOM 4935 C CD2 . TYR A 0 649 . -70.541  -20.470 76.419  1.00 39.02 649 A 1 
ATOM 4936 C CE1 . TYR A 0 649 . -68.624  -19.128 77.991  1.00 39.02 649 A 1 
ATOM 4937 C CE2 . TYR A 0 649 . -70.509  -20.676 77.814  1.00 39.02 649 A 1 
ATOM 4938 O OH  . TYR A 0 649 . -69.496  -20.197 79.945  1.00 39.02 649 A 1 
ATOM 4939 C CZ  . TYR A 0 649 . -69.547  -20.005 78.599  1.00 39.02 649 A 1 
ATOM 4940 N N   . ASP A 0 650 . -69.983  -16.780 71.824  1.00 44.77 650 A 1 
ATOM 4941 C CA  . ASP A 0 650 . -69.558  -16.375 70.484  1.00 44.77 650 A 1 
ATOM 4942 C C   . ASP A 0 650 . -68.026  -16.498 70.357  1.00 44.77 650 A 1 
ATOM 4943 C CB  . ASP A 0 650 . -70.130  -14.979 70.113  1.00 44.77 650 A 1 
ATOM 4944 O O   . ASP A 0 650 . -67.261  -15.669 70.840  1.00 44.77 650 A 1 
ATOM 4945 C CG  . ASP A 0 650 . -70.241  -13.884 71.204  1.00 44.77 650 A 1 
ATOM 4946 O OD1 . ASP A 0 650 . -70.016  -14.163 72.408  1.00 44.77 650 A 1 
ATOM 4947 O OD2 . ASP A 0 650 . -70.694  -12.766 70.858  1.00 44.77 650 A 1 
ATOM 4948 N N   . ASN A 0 651 . -67.563  -17.607 69.764  1.00 43.58 651 A 1 
ATOM 4949 C CA  . ASN A 0 651 . -66.144  -17.866 69.467  1.00 43.58 651 A 1 
ATOM 4950 C C   . ASN A 0 651 . -65.866  -17.523 67.990  1.00 43.58 651 A 1 
ATOM 4951 C CB  . ASN A 0 651 . -65.768  -19.313 69.873  1.00 43.58 651 A 1 
ATOM 4952 O O   . ASN A 0 651 . -65.660  -18.412 67.159  1.00 43.58 651 A 1 
ATOM 4953 C CG  . ASN A 0 651 . -65.443  -19.468 71.352  1.00 43.58 651 A 1 
ATOM 4954 N ND2 . ASN A 0 651 . -66.365  -19.138 72.225  1.00 43.58 651 A 1 
ATOM 4955 O OD1 . ASN A 0 651 . -64.364  -19.903 71.737  1.00 43.58 651 A 1 
ATOM 4956 N N   . ASP A 0 652 . -65.911  -16.228 67.673  1.00 51.55 652 A 1 
ATOM 4957 C CA  . ASP A 0 652 . -65.868  -15.688 66.311  1.00 51.55 652 A 1 
ATOM 4958 C C   . ASP A 0 652 . -64.494  -15.886 65.638  1.00 51.55 652 A 1 
ATOM 4959 C CB  . ASP A 0 652 . -66.265  -14.195 66.322  1.00 51.55 652 A 1 
ATOM 4960 O O   . ASP A 0 652 . -63.578  -15.065 65.744  1.00 51.55 652 A 1 
ATOM 4961 C CG  . ASP A 0 652 . -67.774  -13.915 66.346  1.00 51.55 652 A 1 
ATOM 4962 O OD1 . ASP A 0 652 . -68.558  -14.869 66.539  1.00 51.55 652 A 1 
ATOM 4963 O OD2 . ASP A 0 652 . -68.122  -12.733 66.105  1.00 51.55 652 A 1 
ATOM 4964 N N   . GLU A 0 653 . -64.350  -16.952 64.843  1.00 49.57 653 A 1 
ATOM 4965 C CA  . GLU A 0 653 . -63.166  -17.168 63.997  1.00 49.57 653 A 1 
ATOM 4966 C C   . GLU A 0 653 . -63.110  -16.179 62.814  1.00 49.57 653 A 1 
ATOM 4967 C CB  . GLU A 0 653 . -63.037  -18.632 63.543  1.00 49.57 653 A 1 
ATOM 4968 O O   . GLU A 0 653 . -63.365  -16.514 61.652  1.00 49.57 653 A 1 
ATOM 4969 C CG  . GLU A 0 653 . -62.785  -19.600 64.718  1.00 49.57 653 A 1 
ATOM 4970 C CD  . GLU A 0 653 . -61.938  -20.831 64.351  1.00 49.57 653 A 1 
ATOM 4971 O OE1 . GLU A 0 653 . -61.692  -21.698 65.232  1.00 49.57 653 A 1 
ATOM 4972 O OE2 . GLU A 0 653 . -61.281  -20.872 63.281  1.00 49.57 653 A 1 
ATOM 4973 N N   . TRP A 0 654 . -62.762  -14.923 63.100  1.00 59.36 654 A 1 
ATOM 4974 C CA  . TRP A 0 654 . -62.635  -13.872 62.099  1.00 59.36 654 A 1 
ATOM 4975 C C   . TRP A 0 654 . -61.312  -13.951 61.320  1.00 59.36 654 A 1 
ATOM 4976 C CB  . TRP A 0 654 . -62.888  -12.487 62.719  1.00 59.36 654 A 1 
ATOM 4977 O O   . TRP A 0 654 . -60.232  -14.219 61.850  1.00 59.36 654 A 1 
ATOM 4978 C CG  . TRP A 0 654 . -61.917  -12.018 63.764  1.00 59.36 654 A 1 
ATOM 4979 C CD1 . TRP A 0 654 . -62.104  -12.128 65.097  1.00 59.36 654 A 1 
ATOM 4980 C CD2 . TRP A 0 654 . -60.591  -11.420 63.602  1.00 59.36 654 A 1 
ATOM 4981 C CE2 . TRP A 0 654 . -60.025  -11.209 64.897  1.00 59.36 654 A 1 
ATOM 4982 C CE3 . TRP A 0 654 . -59.783  -11.095 62.487  1.00 59.36 654 A 1 
ATOM 4983 N NE1 . TRP A 0 654 . -61.010  -11.633 65.772  1.00 59.36 654 A 1 
ATOM 4984 C CH2 . TRP A 0 654 . -57.912  -10.487 63.934  1.00 59.36 654 A 1 
ATOM 4985 C CZ2 . TRP A 0 654 . -58.717  -10.719 65.066  1.00 59.36 654 A 1 
ATOM 4986 C CZ3 . TRP A 0 654 . -58.450  -10.668 62.647  1.00 59.36 654 A 1 
ATOM 4987 N N   . ALA A 0 655 . -61.386  -13.613 60.031  1.00 54.87 655 A 1 
ATOM 4988 C CA  . ALA A 0 655 . -60.223  -13.371 59.180  1.00 54.87 655 A 1 
ATOM 4989 C C   . ALA A 0 655 . -60.255  -11.942 58.635  1.00 54.87 655 A 1 
ATOM 4990 C CB  . ALA A 0 655 . -60.166  -14.401 58.050  1.00 54.87 655 A 1 
ATOM 4991 O O   . ALA A 0 655 . -61.315  -11.447 58.237  1.00 54.87 655 A 1 
ATOM 4992 N N   . LYS A 0 656 . -59.087  -11.295 58.586  1.00 58.72 656 A 1 
ATOM 4993 C CA  . LYS A 0 656 . -58.903  -9.995  57.925  1.00 58.72 656 A 1 
ATOM 4994 C C   . LYS A 0 656 . -58.299  -10.211 56.541  1.00 58.72 656 A 1 
ATOM 4995 C CB  . LYS A 0 656 . -58.059  -9.043  58.795  1.00 58.72 656 A 1 
ATOM 4996 O O   . LYS A 0 656 . -57.348  -10.976 56.386  1.00 58.72 656 A 1 
ATOM 4997 C CG  . LYS A 0 656 . -58.925  -8.418  59.902  1.00 58.72 656 A 1 
ATOM 4998 C CD  . LYS A 0 656 . -58.113  -7.667  60.968  1.00 58.72 656 A 1 
ATOM 4999 C CE  . LYS A 0 656 . -59.070  -7.202  62.080  1.00 58.72 656 A 1 
ATOM 5000 N NZ  . LYS A 0 656 . -58.576  -7.529  63.441  1.00 58.72 656 A 1 
ATOM 5001 N N   . GLN A 0 657 . -58.851  -9.509  55.555  1.00 62.47 657 A 1 
ATOM 5002 C CA  . GLN A 0 657 . -58.180  -9.281  54.279  1.00 62.47 657 A 1 
ATOM 5003 C C   . GLN A 0 657 . -57.087  -8.230  54.502  1.00 62.47 657 A 1 
ATOM 5004 C CB  . GLN A 0 657 . -59.193  -8.792  53.229  1.00 62.47 657 A 1 
ATOM 5005 O O   . GLN A 0 657 . -57.354  -7.185  55.099  1.00 62.47 657 A 1 
ATOM 5006 C CG  . GLN A 0 657 . -60.217  -9.861  52.802  1.00 62.47 657 A 1 
ATOM 5007 C CD  . GLN A 0 657 . -61.307  -9.297  51.887  1.00 62.47 657 A 1 
ATOM 5008 N NE2 . GLN A 0 657 . -61.958  -10.100 51.074  1.00 62.47 657 A 1 
ATOM 5009 O OE1 . GLN A 0 657 . -61.611  -8.114  51.879  1.00 62.47 657 A 1 
ATOM 5010 N N   . ALA A 0 658 . -55.878  -8.509  54.030  1.00 59.52 658 A 1 
ATOM 5011 C CA  . ALA A 0 658 . -54.801  -7.542  53.903  1.00 59.52 658 A 1 
ATOM 5012 C C   . ALA A 0 658 . -54.499  -7.376  52.411  1.00 59.52 658 A 1 
ATOM 5013 C CB  . ALA A 0 658 . -53.587  -8.029  54.705  1.00 59.52 658 A 1 
ATOM 5014 O O   . ALA A 0 658 . -54.215  -8.357  51.729  1.00 59.52 658 A 1 
ATOM 5015 N N   . TYR A 0 659 . -54.583  -6.144  51.919  1.00 69.96 659 A 1 
ATOM 5016 C CA  . TYR A 0 659 . -54.196  -5.796  50.555  1.00 69.96 659 A 1 
ATOM 5017 C C   . TYR A 0 659 . -52.832  -5.118  50.621  1.00 69.96 659 A 1 
ATOM 5018 C CB  . TYR A 0 659 . -55.275  -4.917  49.910  1.00 69.96 659 A 1 
ATOM 5019 O O   . TYR A 0 659 . -52.684  -4.115  51.327  1.00 69.96 659 A 1 
ATOM 5020 C CG  . TYR A 0 659 . -56.615  -5.620  49.765  1.00 69.96 659 A 1 
ATOM 5021 C CD1 . TYR A 0 659 . -56.851  -6.449  48.651  1.00 69.96 659 A 1 
ATOM 5022 C CD2 . TYR A 0 659 . -57.609  -5.475  50.755  1.00 69.96 659 A 1 
ATOM 5023 C CE1 . TYR A 0 659 . -58.076  -7.133  48.525  1.00 69.96 659 A 1 
ATOM 5024 C CE2 . TYR A 0 659 . -58.833  -6.163  50.636  1.00 69.96 659 A 1 
ATOM 5025 O OH  . TYR A 0 659 . -60.238  -7.678  49.421  1.00 69.96 659 A 1 
ATOM 5026 C CZ  . TYR A 0 659 . -59.066  -6.996  49.520  1.00 69.96 659 A 1 
ATOM 5027 N N   . GLY A 0 660 . -51.849  -5.710  49.951  1.00 72.56 660 A 1 
ATOM 5028 C CA  . GLY A 0 660 . -50.527  -5.134  49.757  1.00 72.56 660 A 1 
ATOM 5029 C C   . GLY A 0 660 . -50.441  -4.367  48.441  1.00 72.56 660 A 1 
ATOM 5030 O O   . GLY A 0 660 . -51.299  -4.492  47.565  1.00 72.56 660 A 1 
ATOM 5031 N N   . SER A 0 661 . -49.384  -3.576  48.317  1.00 75.61 661 A 1 
ATOM 5032 C CA  . SER A 0 661 . -48.890  -3.089  47.034  1.00 75.61 661 A 1 
ATOM 5033 C C   . SER A 0 661 . -47.376  -2.989  47.132  1.00 75.61 661 A 1 
ATOM 5034 C CB  . SER A 0 661 . -49.503  -1.740  46.644  1.00 75.61 661 A 1 
ATOM 5035 O O   . SER A 0 661 . -46.872  -2.181  47.923  1.00 75.61 661 A 1 
ATOM 5036 O OG  . SER A 0 661 . -49.210  -0.744  47.610  1.00 75.61 661 A 1 
ATOM 5037 N N   . ASP A 0 662 . -46.686  -3.805  46.355  1.00 78.26 662 A 1 
ATOM 5038 C CA  . ASP A 0 662 . -45.254  -3.700  46.134  1.00 78.26 662 A 1 
ATOM 5039 C C   . ASP A 0 662 . -45.034  -2.724  44.972  1.00 78.26 662 A 1 
ATOM 5040 C CB  . ASP A 0 662 . -44.638  -5.090  45.886  1.00 78.26 662 A 1 
ATOM 5041 O O   . ASP A 0 662 . -45.946  -2.417  44.196  1.00 78.26 662 A 1 
ATOM 5042 C CG  . ASP A 0 662 . -44.645  -5.965  47.149  1.00 78.26 662 A 1 
ATOM 5043 O OD1 . ASP A 0 662 . -45.741  -6.202  47.711  1.00 78.26 662 A 1 
ATOM 5044 O OD2 . ASP A 0 662 . -43.555  -6.329  47.645  1.00 78.26 662 A 1 
ATOM 5045 N N   . SER A 0 663 . -43.838  -2.152  44.892  1.00 78.83 663 A 1 
ATOM 5046 C CA  . SER A 0 663 . -43.367  -1.490  43.677  1.00 78.83 663 A 1 
ATOM 5047 C C   . SER A 0 663 . -41.844  -1.516  43.686  1.00 78.83 663 A 1 
ATOM 5048 C CB  . SER A 0 663 . -43.859  -0.038  43.539  1.00 78.83 663 A 1 
ATOM 5049 O O   . SER A 0 663 . -41.231  -0.885  44.553  1.00 78.83 663 A 1 
ATOM 5050 O OG  . SER A 0 663 . -45.253  0.090   43.751  1.00 78.83 663 A 1 
ATOM 5051 N N   . ASP A 0 664 . -41.233  -2.235  42.749  1.00 79.13 664 A 1 
ATOM 5052 C CA  . ASP A 0 664 . -39.782  -2.246  42.544  1.00 79.13 664 A 1 
ATOM 5053 C C   . ASP A 0 664 . -39.460  -1.882  41.087  1.00 79.13 664 A 1 
ATOM 5054 C CB  . ASP A 0 664 . -39.154  -3.575  43.019  1.00 79.13 664 A 1 
ATOM 5055 O O   . ASP A 0 664 . -40.279  -1.997  40.174  1.00 79.13 664 A 1 
ATOM 5056 C CG  . ASP A 0 664 . -37.639  -3.504  43.294  1.00 79.13 664 A 1 
ATOM 5057 O OD1 . ASP A 0 664 . -37.006  -2.453  43.056  1.00 79.13 664 A 1 
ATOM 5058 O OD2 . ASP A 0 664 . -37.064  -4.527  43.738  1.00 79.13 664 A 1 
ATOM 5059 N N   . SER A 0 665 . -38.274  -1.337  40.856  1.00 83.89 665 A 1 
ATOM 5060 C CA  . SER A 0 665 . -37.841  -0.874  39.537  1.00 83.89 665 A 1 
ATOM 5061 C C   . SER A 0 665 . -36.339  -1.064  39.421  1.00 83.89 665 A 1 
ATOM 5062 C CB  . SER A 0 665 . -38.244  0.583   39.302  1.00 83.89 665 A 1 
ATOM 5063 O O   . SER A 0 665 . -35.549  -0.351  40.046  1.00 83.89 665 A 1 
ATOM 5064 O OG  . SER A 0 665 . -39.648  0.727   39.431  1.00 83.89 665 A 1
[truncated: 67,378 more chars]
