# Supplementary material for: Self-assembling proteins compose the chemically resistant shell biomaterial of planktonic tintinnid ciliates
Source: Nat Commun. 2026 Jun 13;17:7507. doi: 10.1038/s41467-026-74402-4 (PMC13408134; doi:10.1038/s41467-026-74402-4)
Supplement: Supplementary file 6 — Supplementary Data 16 [file 41467_2026_74402_MOESM6_ESM.zip › AF2_structure_models/Tara_Unigene_23.cif]

data_0
#
_entry.id   0
#
_struct_asym.id          A
_struct_asym.entity_id   0
#
_entity_poly.entity_id        0
_entity_poly.type             polypeptide(L)
_entity_poly.pdbx_strand_id   A
#
_entity.id     0
_entity.type   polymer
#
loop_
_entity_poly_seq.entity_id
_entity_poly_seq.num
_entity_poly_seq.mon_id
0 1   MET 
0 2   LYS 
0 3   SER 
0 4   PHE 
0 5   THR 
0 6   PHE 
0 7   ALA 
0 8   LEU 
0 9   LEU 
0 10  VAL 
0 11  ALA 
0 12  ALA 
0 13  VAL 
0 14  GLN 
0 15  ALA 
0 16  GLY 
0 17  ALA 
0 18  PRO 
0 19  LEU 
0 20  ILE 
0 21  HIS 
0 22  GLY 
0 23  LYS 
0 24  GLY 
0 25  VAL 
0 26  GLY 
0 27  ARG 
0 28  VAL 
0 29  GLY 
0 30  LEU 
0 31  GLY 
0 32  LEU 
0 33  GLY 
0 34  HIS 
0 35  GLY 
0 36  LEU 
0 37  GLY 
0 38  TYR 
0 39  GLY 
0 40  GLY 
0 41  TYR 
0 42  GLY 
0 43  GLN 
0 44  GLN 
0 45  LYS 
0 46  GLY 
0 47  TYR 
0 48  GLY 
0 49  SER 
0 50  TYR 
0 51  ALA 
0 52  LYS 
0 53  VAL 
0 54  ASP 
0 55  TYR 
0 56  VAL 
0 57  PRO 
0 58  GLN 
0 59  THR 
0 60  LYS 
0 61  LEU 
0 62  VAL 
0 63  GLN 
0 64  GLN 
0 65  GLN 
0 66  ALA 
0 67  ALA 
0 68  ALA 
0 69  GLN 
0 70  ALA 
0 71  ALA 
0 72  SER 
0 73  LYS 
0 74  GLY 
0 75  TYR 
0 76  GLY 
0 77  GLN 
0 78  ASP 
0 79  TYR 
0 80  THR 
0 81  LYS 
0 82  LYS 
0 83  GLN 
0 84  THR 
0 85  THR 
0 86  ASP 
0 87  TRP 
0 88  ASP 
0 89  ALA 
0 90  TRP 
0 91  GLY 
0 92  ARG 
0 93  ASP 
0 94  GLN 
0 95  ASP 
0 96  LEU 
0 97  ALA 
0 98  ILE 
0 99  ASP 
0 100 GLU 
0 101 SER 
0 102 TYR 
0 103 GLY 
0 104 ASN 
0 105 THR 
0 106 ARG 
0 107 ALA 
0 108 LYS 
0 109 SER 
0 110 TYR 
0 111 ARG 
0 112 ALA 
0 113 GLU 
0 114 SER 
0 115 TYR 
0 116 ASP 
0 117 GLU 
0 118 TRP 
0 119 ASP 
0 120 ASN 
0 121 GLN 
0 122 ASP 
0 123 LYS 
0 124 ASP 
0 125 ASP 
0 126 HIS 
0 127 GLY 
0 128 ALA 
0 129 GLN 
0 130 ALA 
0 131 TRP 
0 132 GLY 
0 133 ARG 
0 134 ASP 
0 135 GLN 
0 136 ASP 
0 137 LYS 
0 138 TYR 
0 139 GLY 
0 140 ALA 
0 141 SER 
0 142 SER 
0 143 GLN 
0 144 GLU 
0 145 TYR 
0 146 ASP 
0 147 ALA 
0 148 SER 
0 149 ARG 
0 150 ASP 
0 151 ASP 
0 152 TYR 
0 153 ASP 
0 154 ASN 
0 155 ALA 
0 156 GLY 
0 157 LYS 
0 158 ALA 
0 159 TYR 
0 160 ALA 
0 161 GLN 
0 162 LYS 
0 163 ALA 
0 164 GLN 
0 165 ARG 
0 166 ALA 
0 167 TYR 
0 168 GLY 
0 169 HIS 
0 170 GLN 
0 171 GLN 
0 172 GLY 
0 173 TYR 
0 174 ALA 
0 175 LEU 
0 176 ASN 
0 177 ALA 
0 178 HIS 
0 179 GLY 
0 180 GLN 
0 181 VAL 
0 182 LEU 
0 183 GLY 
0 184 HIS 
0 185 GLY 
0 186 LYS 
0 187 GLY 
0 188 HIS 
0 189 GLY 
0 190 TRP 
0 191 GLY 
0 192 LYS 
0 193 GLN 
0 194 PRO 
0 195 ILE 
0 196 VAL 
0 197 ALA 
0 198 HIS 
0 199 GLY 
0 200 TYR 
0 201 GLY 
0 202 LEU 
0 203 SER 
0 204 ALA 
0 205 HIS 
0 206 GLY 
0 207 GLN 
0 208 VAL 
0 209 GLY 
0 210 ALA 
0 211 LYS 
0 212 GLY 
0 213 GLY 
0 214 TYR 
0 215 ALA 
0 216 LYS 
0 217 GLN 
0 218 GLN 
0 219 ALA 
0 220 GLY 
0 221 GLN 
0 222 ALA 
0 223 TYR 
0 224 GLY 
0 225 ALA 
0 226 LYS 
0 227 ASP 
0 228 GLN 
0 229 MET 
0 230 LYS 
0 231 ALA 
0 232 SER 
0 233 TRP 
0 234 ASN 
0 235 GLY 
0 236 ALA 
0 237 ALA 
0 238 GLN 
0 239 LYS 
0 240 LYS 
0 241 ALA 
0 242 ILE 
0 243 ASP 
0 244 ASN 
0 245 ASP 
0 246 ALA 
0 247 TRP 
0 248 ALA 
0 249 LYS 
0 250 GLN 
0 251 ALA 
0 252 TYR 
0 253 GLY 
0 254 ARG 
0 255 ASP 
0 256 THR 
0 257 ASP 
0 258 SER 
0 259 ARG 
0 260 TRP 
0 261 GLY 
0 262 LYS 
0 263 SER 
0 264 TYR 
0 265 ASP 
0 266 SER 
0 267 VAL 
0 268 GLU 
0 269 ALA 
0 270 ARG 
0 271 SER 
0 272 TYR 
0 273 ASP 
0 274 ASN 
0 275 GLU 
0 276 HIS 
0 277 TYR 
0 278 ALA 
0 279 ARG 
0 280 GLU 
0 281 VAL 
0 282 ARG 
0 283 ALA 
0 284 ASP 
0 285 ASP 
0 286 ASP 
0 287 GLN 
0 288 TRP 
0 289 ALA 
0 290 GLU 
0 291 ASP 
0 292 ARG 
0 293 ASP 
0 294 THR 
0 295 TYR 
0 296 GLY 
0 297 ARG 
0 298 GLY 
0 299 ASP 
0 300 TYR 
0 301 ASP 
0 302 GLU 
0 303 TYR 
0 304 GLY 
0 305 ASN 
0 306 ALA 
0 307 ALA 
0 308 SER 
0 309 ALA 
0 310 GLN 
0 311 LYS 
0 312 SER 
0 313 LYS 
0 314 ALA 
0 315 HIS 
0 316 GLN 
0 317 LEU 
0 318 GLY 
0 319 LYS 
0 320 LYS 
0 321 ALA 
0 322 ALA 
0 323 SER 
0 324 LYS 
0 325 GLY 
0 326 ALA 
0 327 ALA 
0 328 ARG 
0 329 SER 
0 330 TYR 
0 331 TRP 
0 332 GLY 
0 333 GLY 
0 334 GLU 
0 335 ARG 
0 336 GLN 
0 337 ASP 
0 338 TRP 
0 339 ASP 
0 340 ALA 
0 341 TYR 
0 342 GLY 
0 343 ARG 
0 344 ASP 
0 345 GLN 
0 346 ASP 
0 347 PHE 
0 348 HIS 
0 349 GLU 
0 350 LYS 
0 351 VAL 
0 352 SER 
0 353 PHE 
0 354 ASP 
0 355 ASN 
0 356 THR 
0 357 ARG 
0 358 ALA 
0 359 LYS 
0 360 GLY 
0 361 TYR 
0 362 ALA 
0 363 ALA 
0 364 GLU 
0 365 SER 
0 366 TYR 
0 367 ASP 
0 368 GLU 
0 369 TRP 
0 370 ASP 
0 371 ASN 
0 372 GLN 
0 373 ASP 
0 374 ALA 
0 375 ASP 
0 376 LYS 
0 377 TRP 
0 378 GLY 
0 379 ALA 
0 380 GLN 
0 381 ALA 
0 382 TRP 
0 383 GLY 
0 384 GLN 
0 385 ASP 
0 386 ARG 
0 387 ASP 
0 388 ILE 
0 389 TYR 
0 390 GLY 
0 391 ALA 
0 392 SER 
0 393 SER 
0 394 ALA 
0 395 SER 
0 396 GLY 
0 397 LYS 
0 398 ALA 
0 399 SER 
0 400 ALA 
0 401 GLY 
0 402 LYS 
0 403 TYR 
0 404 GLY 
0 405 ARG 
0 406 ALA 
0 407 GLY 
0 408 HIS 
0 409 GLN 
0 410 ASN 
0 411 GLY 
0 412 LEU 
0 413 GLY 
0 414 HIS 
0 415 GLY 
0 416 LEU 
0 417 ALA 
0 418 GLY 
0 419 TYR 
0 420 GLY 
0 421 LYS 
0 422 GLY 
0 423 GLY 
0 424 LYS 
0 425 SER 
0 426 ASN 
0 427 ARG 
0 428 ALA 
0 429 GLY 
0 430 SER 
0 431 VAL 
0 432 TRP 
0 433 GLU 
0 434 GLY 
0 435 ALA 
0 436 SER 
0 437 LYS 
0 438 ALA 
0 439 SER 
0 440 LYS 
0 441 ALA 
0 442 ALA 
0 443 ALA 
0 444 ALA 
0 445 GLY 
0 446 TYR 
0 447 ASP 
0 448 ASN 
0 449 ASP 
0 450 ASP 
0 451 TRP 
0 452 ALA 
0 453 LYS 
0 454 GLN 
0 455 ALA 
0 456 TYR 
0 457 GLY 
0 458 GLU 
0 459 ASP 
0 460 SER 
0 461 ASP 
0 462 SER 
0 463 ARG 
0 464 TRP 
0 465 GLY 
0 466 LYS 
0 467 SER 
0 468 TYR 
0 469 ASP 
0 470 ALA 
0 471 VAL 
0 472 LYS 
0 473 ALA 
0 474 ARG 
0 475 SER 
0 476 TYR 
0 477 GLU 
0 478 ASN 
0 479 THR 
0 480 GLU 
0 481 TYR 
0 482 ALA 
0 483 ARG 
0 484 TRP 
0 485 LEU 
0 486 GLN 
0 487 ALA 
0 488 ASP 
0 489 ASP 
0 490 ASP 
0 491 GLN 
0 492 TRP 
0 493 ALA 
0 494 GLU 
0 495 ASP 
0 496 TYR 
0 497 ASP 
0 498 ARG 
0 499 TYR 
0 500 THR 
0 501 ASP 
0 502 GLY 
0 503 ASP 
0 504 TYR 
0 505 ASP 
0 506 ASP 
0 507 TYR 
0 508 GLY 
0 509 ARG 
0 510 ALA 
0 511 ALA 
0 512 SER 
0 513 ILE 
0 514 TRP 
0 515 ALA 
0 516 LYS 
0 517 GLN 
0 518 GLY 
0 519 GLY 
0 520 LYS 
0 521 LYS 
0 522 GLY 
0 523 SER 
0 524 LEU 
0 525 HIS 
0 526 GLY 
0 527 LEU 
0 528 GLY 
0 529 HIS 
0 530 GLY 
0 531 LEU 
0 532 GLY 
0 533 TYR 
0 534 GLY 
0 535 LYS 
0 536 ARG 
0 537 ILE 
0 538 GLY 
0 539 GLY 
0 540 HIS 
0 541 TYR 
0 542 ASP 
0 543 GLN 
0 544 ALA 
0 545 SER 
0 546 ALA 
0 547 ALA 
0 548 LYS 
0 549 LYS 
0 550 SER 
0 551 HIS 
0 552 TYR 
0 553 ASP 
0 554 ARG 
0 555 THR 
0 556 SER 
0 557 GLY 
0 558 SER 
0 559 ASP 
0 560 TRP 
0 561 ASP 
0 562 ALA 
0 563 TYR 
0 564 GLY 
0 565 ARG 
0 566 ASP 
0 567 GLN 
0 568 ASP 
0 569 LEU 
0 570 GLU 
0 571 VAL 
0 572 ASP 
0 573 GLU 
0 574 SER 
0 575 TYR 
0 576 LYS 
0 577 GLN 
0 578 THR 
0 579 TRP 
0 580 ALA 
0 581 LYS 
0 582 SER 
0 583 TYR 
0 584 ASP 
0 585 ALA 
0 586 GLU 
0 587 SER 
0 588 TYR 
0 589 ASP 
0 590 GLU 
0 591 TRP 
0 592 ASP 
0 593 ASN 
0 594 LYS 
0 595 ASP 
0 596 ALA 
0 597 ASP 
0 598 LYS 
0 599 TRP 
0 600 GLY 
0 601 ALA 
0 602 GLN 
0 603 ALA 
0 604 TRP 
0 605 GLY 
0 606 SER 
0 607 ASP 
0 608 GLU 
0 609 ASP 
0 610 VAL 
0 611 ALA 
0 612 GLY 
0 613 ALA 
0 614 SER 
0 615 SER 
0 616 TYR 
0 617 GLY 
0 618 LYS 
0 619 ARG 
0 620 ALA 
0 621 SER 
0 622 ALA 
0 623 GLY 
0 624 ASP 
0 625 LEU 
0 626 ASP 
0 627 LYS 
0 628 ALA 
0 629 ALA 
0 630 SER 
0 631 ARG 
0 632 LYS 
0 633 GLY 
0 634 GLN 
0 635 ALA 
0 636 GLY 
0 637 ALA 
0 638 LEU 
0 639 GLY 
0 640 TYR 
0 641 GLY 
0 642 LYS 
0 643 ALA 
0 644 TYR 
0 645 GLY 
0 646 GLN 
0 647 ALA 
0 648 TYR 
0 649 GLY 
0 650 ALA 
0 651 GLY 
0 652 LEU 
0 653 HIS 
0 654 GLY 
0 655 HIS 
0 656 GLY 
0 657 LEU 
0 658 GLY 
0 659 LEU 
0 660 GLY 
0 661 VAL 
0 662 GLN 
0 663 GLY 
0 664 ALA 
0 665 ALA 
0 666 TYR 
0 667 GLY 
0 668 GLN 
0 669 ALA 
0 670 TYR 
0 671 GLY 
0 672 ALA 
0 673 LYS 
0 674 SER 
0 675 TYR 
0 676 GLY 
0 677 GLY 
0 678 GLN 
0 679 VAL 
0 680 ALA 
0 681 ALA 
0 682 LYS 
0 683 ALA 
0 684 SER 
0 685 HIS 
0 686 GLN 
0 687 ASP 
0 688 TYR 
0 689 GLN 
0 690 ALA 
0 691 SER 
0 692 ASP 
0 693 ALA 
0 694 ALA 
0 695 ALA 
0 696 ALA 
0 697 ALA 
0 698 ARG 
0 699 ALA 
0 700 GLY 
0 701 TYR 
0 702 ASP 
0 703 ASN 
0 704 ASP 
0 705 ALA 
0 706 TRP 
0 707 ALA 
0 708 LYS 
0 709 GLN 
0 710 ALA 
0 711 SER 
0 712 GLY 
0 713 SER 
0 714 ASP 
0 715 PHE 
0 716 ASP 
0 717 SER 
0 718 ARG 
0 719 TRP 
0 720 GLY 
0 721 LYS 
0 722 SER 
0 723 TYR 
0 724 ASP 
0 725 PHE 
0 726 VAL 
0 727 ASN 
0 728 ALA 
0 729 ASN 
0 730 GLU 
0 731 TYR 
0 732 ASP 
0 733 ASP 
0 734 GLU 
0 735 GLN 
0 736 TYR 
0 737 ALA 
0 738 ARG 
0 739 LYS 
0 740 VAL 
0 741 ARG 
0 742 ALA 
0 743 ASP 
0 744 ASP 
0 745 ASP 
0 746 GLN 
0 747 TRP 
0 748 ALA 
0 749 GLU 
0 750 ASP 
0 751 TYR 
0 752 ASP 
0 753 LEU 
0 754 PHE 
0 755 GLN 
0 756 TYR 
0 757 LYS 
0 758 ASP 
0 759 LEU 
0 760 ASP 
0 761 ASN 
0 762 TYR 
0 763 GLY 
0 764 ALA 
0 765 ALA 
0 766 ALA 
0 767 SER 
0 768 ALA 
0 769 GLU 
0 770 ALA 
0 771 ALA 
0 772 GLN 
0 773 PRO 
0 774 LYS 
0 775 VAL 
0 776 THR 
0 777 LYS 
0 778 THR 
0 779 THR 
0 780 TYR 
0 781 GLN 
0 782 PRO 
0 783 VAL 
0 784 VAL 
0 785 SER 
0 786 TYR 
0 787 GLY 
0 788 GLY 
0 789 TYR 
0 790 GLY 
0 791 TYR 
0 792 GLY 
0 793 LYS 
0 794 GLY 
0 795 TYR 
0 796 GLY 
0 797 LYS 
0 798 GLY 
0 799 VAL 
0 800 ALA 
0 801 SER 
0 802 HIS 
0 803 GLY 
0 804 TYR 
0 805 GLY 
0 806 TRP 
#
loop_
_chem_comp.id
_chem_comp.type
_chem_comp.name
ALA 'L-peptide linking' ALANINE         
ARG 'L-peptide linking' ARGININE        
ASN 'L-peptide linking' ASPARAGINE      
ASP 'L-peptide linking' 'ASPARTIC ACID' 
CYS 'L-peptide linking' CYSTEINE        
GLN 'L-peptide linking' GLUTAMINE       
GLU 'L-peptide linking' 'GLUTAMIC ACID' 
HIS 'L-peptide linking' HISTIDINE       
ILE 'L-peptide linking' ISOLEUCINE      
LEU 'L-peptide linking' LEUCINE         
LYS 'L-peptide linking' LYSINE          
MET 'L-peptide linking' METHIONINE      
PHE 'L-peptide linking' PHENYLALANINE   
PRO 'L-peptide linking' PROLINE         
SER 'L-peptide linking' SERINE          
THR 'L-peptide linking' THREONINE       
TRP 'L-peptide linking' TRYPTOPHAN      
TYR 'L-peptide linking' TYROSINE        
VAL 'L-peptide linking' VALINE          
GLY 'peptide linking'   GLYCINE         
#
loop_
_atom_site.group_PDB
_atom_site.id
_atom_site.type_symbol
_atom_site.label_atom_id
_atom_site.label_alt_id
_atom_site.label_comp_id
_atom_site.label_asym_id
_atom_site.label_entity_id
_atom_site.label_seq_id
_atom_site.pdbx_PDB_ins_code
_atom_site.Cartn_x
_atom_site.Cartn_y
_atom_site.Cartn_z
_atom_site.occupancy
_atom_site.B_iso_or_equiv
_atom_site.auth_seq_id
_atom_site.auth_asym_id
_atom_site.pdbx_PDB_model_num
ATOM 1    N N   . MET A 0 1   . -11.196  -20.432 19.032   1.00 41.06 1   A 1 
ATOM 2    C CA  . MET A 0 1   . -11.707  -21.452 19.979   1.00 41.06 1   A 1 
ATOM 3    C C   . MET A 0 1   . -10.581  -22.332 20.539   1.00 41.06 1   A 1 
ATOM 4    C CB  . MET A 0 1   . -12.804  -22.307 19.321   1.00 41.06 1   A 1 
ATOM 5    O O   . MET A 0 1   . -10.304  -23.404 20.017   1.00 41.06 1   A 1 
ATOM 6    C CG  . MET A 0 1   . -14.042  -21.474 18.974   1.00 41.06 1   A 1 
ATOM 7    S SD  . MET A 0 1   . -15.323  -22.432 18.141   1.00 41.06 1   A 1 
ATOM 8    C CE  . MET A 0 1   . -16.596  -21.146 17.965   1.00 41.06 1   A 1 
ATOM 9    N N   . LYS A 0 2   . -9.929   -21.872 21.613   1.00 40.54 2   A 1 
ATOM 10   C CA  . LYS A 0 2   . -9.238   -22.690 22.629   1.00 40.54 2   A 1 
ATOM 11   C C   . LYS A 0 2   . -9.519   -21.986 23.957   1.00 40.54 2   A 1 
ATOM 12   C CB  . LYS A 0 2   . -7.719   -22.798 22.387   1.00 40.54 2   A 1 
ATOM 13   O O   . LYS A 0 2   . -9.349   -20.775 24.026   1.00 40.54 2   A 1 
ATOM 14   C CG  . LYS A 0 2   . -7.337   -23.907 21.393   1.00 40.54 2   A 1 
ATOM 15   C CD  . LYS A 0 2   . -5.813   -24.047 21.279   1.00 40.54 2   A 1 
ATOM 16   C CE  . LYS A 0 2   . -5.456   -25.188 20.319   1.00 40.54 2   A 1 
ATOM 17   N NZ  . LYS A 0 2   . -3.990   -25.275 20.097   1.00 40.54 2   A 1 
ATOM 18   N N   . SER A 0 3   . -10.040  -22.708 24.940   1.00 35.24 3   A 1 
ATOM 19   C CA  . SER A 0 3   . -10.669  -22.132 26.134   1.00 35.24 3   A 1 
ATOM 20   C C   . SER A 0 3   . -9.666   -21.724 27.213   1.00 35.24 3   A 1 
ATOM 21   C CB  . SER A 0 3   . -11.634  -23.170 26.718   1.00 35.24 3   A 1 
ATOM 22   O O   . SER A 0 3   . -8.801   -22.526 27.568   1.00 35.24 3   A 1 
ATOM 23   O OG  . SER A 0 3   . -10.952  -24.407 26.861   1.00 35.24 3   A 1 
ATOM 24   N N   . PHE A 0 4   . -9.872   -20.552 27.815   1.00 45.22 4   A 1 
ATOM 25   C CA  . PHE A 0 4   . -9.316   -20.189 29.118   1.00 45.22 4   A 1 
ATOM 26   C C   . PHE A 0 4   . -10.441  -19.707 30.033   1.00 45.22 4   A 1 
ATOM 27   C CB  . PHE A 0 4   . -8.214   -19.130 28.972   1.00 45.22 4   A 1 
ATOM 28   O O   . PHE A 0 4   . -11.008  -18.643 29.823   1.00 45.22 4   A 1 
ATOM 29   C CG  . PHE A 0 4   . -6.855   -19.728 28.674   1.00 45.22 4   A 1 
ATOM 30   C CD1 . PHE A 0 4   . -6.095   -20.278 29.723   1.00 45.22 4   A 1 
ATOM 31   C CD2 . PHE A 0 4   . -6.354   -19.750 27.360   1.00 45.22 4   A 1 
ATOM 32   C CE1 . PHE A 0 4   . -4.837   -20.848 29.461   1.00 45.22 4   A 1 
ATOM 33   C CE2 . PHE A 0 4   . -5.093   -20.315 27.098   1.00 45.22 4   A 1 
ATOM 34   C CZ  . PHE A 0 4   . -4.335   -20.865 28.148   1.00 45.22 4   A 1 
ATOM 35   N N   . THR A 0 5   . -10.764  -20.505 31.047   1.00 36.24 5   A 1 
ATOM 36   C CA  . THR A 0 5   . -11.678  -20.131 32.130   1.00 36.24 5   A 1 
ATOM 37   C C   . THR A 0 5   . -10.903  -19.418 33.232   1.00 36.24 5   A 1 
ATOM 38   C CB  . THR A 0 5   . -12.334  -21.381 32.739   1.00 36.24 5   A 1 
ATOM 39   O O   . THR A 0 5   . -9.983   -20.013 33.800   1.00 36.24 5   A 1 
ATOM 40   C CG2 . THR A 0 5   . -13.363  -22.017 31.808   1.00 36.24 5   A 1 
ATOM 41   O OG1 . THR A 0 5   . -11.338  -22.350 33.007   1.00 36.24 5   A 1 
ATOM 42   N N   . PHE A 0 6   . -11.309  -18.203 33.594   1.00 41.62 6   A 1 
ATOM 43   C CA  . PHE A 0 6   . -10.967  -17.620 34.890   1.00 41.62 6   A 1 
ATOM 44   C C   . PHE A 0 6   . -12.133  -17.820 35.856   1.00 41.62 6   A 1 
ATOM 45   C CB  . PHE A 0 6   . -10.556  -16.146 34.752   1.00 41.62 6   A 1 
ATOM 46   O O   . PHE A 0 6   . -13.279  -17.547 35.518   1.00 41.62 6   A 1 
ATOM 47   C CG  . PHE A 0 6   . -9.052   -15.964 34.798   1.00 41.62 6   A 1 
ATOM 48   C CD1 . PHE A 0 6   . -8.409   -15.758 36.035   1.00 41.62 6   A 1 
ATOM 49   C CD2 . PHE A 0 6   . -8.290   -16.041 33.618   1.00 41.62 6   A 1 
ATOM 50   C CE1 . PHE A 0 6   . -7.011   -15.622 36.090   1.00 41.62 6   A 1 
ATOM 51   C CE2 . PHE A 0 6   . -6.890   -15.904 33.673   1.00 41.62 6   A 1 
ATOM 52   C CZ  . PHE A 0 6   . -6.251   -15.694 34.909   1.00 41.62 6   A 1 
ATOM 53   N N   . ALA A 0 7   . -11.831  -18.303 37.058   1.00 36.24 7   A 1 
ATOM 54   C CA  . ALA A 0 7   . -12.772  -18.352 38.167   1.00 36.24 7   A 1 
ATOM 55   C C   . ALA A 0 7   . -12.278  -17.390 39.248   1.00 36.24 7   A 1 
ATOM 56   C CB  . ALA A 0 7   . -12.891  -19.796 38.671   1.00 36.24 7   A 1 
ATOM 57   O O   . ALA A 0 7   . -11.116  -17.472 39.655   1.00 36.24 7   A 1 
ATOM 58   N N   . LEU A 0 8   . -13.152  -16.504 39.722   1.00 35.82 8   A 1 
ATOM 59   C CA  . LEU A 0 8   . -12.880  -15.629 40.858   1.00 35.82 8   A 1 
ATOM 60   C C   . LEU A 0 8   . -13.960  -15.842 41.920   1.00 35.82 8   A 1 
ATOM 61   C CB  . LEU A 0 8   . -12.692  -14.180 40.371   1.00 35.82 8   A 1 
ATOM 62   O O   . LEU A 0 8   . -15.123  -16.083 41.609   1.00 35.82 8   A 1 
ATOM 63   C CG  . LEU A 0 8   . -11.906  -13.305 41.371   1.00 35.82 8   A 1 
ATOM 64   C CD1 . LEU A 0 8   . -11.024  -12.300 40.632   1.00 35.82 8   A 1 
ATOM 65   C CD2 . LEU A 0 8   . -12.824  -12.526 42.314   1.00 35.82 8   A 1 
ATOM 66   N N   . LEU A 0 9   . -13.537  -15.857 43.182   1.00 31.96 9   A 1 
ATOM 67   C CA  . LEU A 0 9   . -14.307  -16.394 44.299   1.00 31.96 9   A 1 
ATOM 68   C C   . LEU A 0 9   . -14.526  -15.293 45.337   1.00 31.96 9   A 1 
ATOM 69   C CB  . LEU A 0 9   . -13.538  -17.631 44.808   1.00 31.96 9   A 1 
ATOM 70   O O   . LEU A 0 9   . -13.580  -14.868 46.001   1.00 31.96 9   A 1 
ATOM 71   C CG  . LEU A 0 9   . -14.194  -18.440 45.944   1.00 31.96 9   A 1 
ATOM 72   C CD1 . LEU A 0 9   . -13.596  -19.852 45.960   1.00 31.96 9   A 1 
ATOM 73   C CD2 . LEU A 0 9   . -13.952  -17.848 47.337   1.00 31.96 9   A 1 
ATOM 74   N N   . VAL A 0 10  . -15.779  -14.863 45.496   1.00 36.47 10  A 1 
ATOM 75   C CA  . VAL A 0 10  . -16.205  -13.922 46.540   1.00 36.47 10  A 1 
ATOM 76   C C   . VAL A 0 10  . -16.989  -14.694 47.601   1.00 36.47 10  A 1 
ATOM 77   C CB  . VAL A 0 10  . -17.005  -12.743 45.951   1.00 36.47 10  A 1 
ATOM 78   O O   . VAL A 0 10  . -17.952  -15.393 47.297   1.00 36.47 10  A 1 
ATOM 79   C CG1 . VAL A 0 10  . -17.429  -11.758 47.048   1.00 36.47 10  A 1 
ATOM 80   C CG2 . VAL A 0 10  . -16.157  -11.969 44.931   1.00 36.47 10  A 1 
ATOM 81   N N   . ALA A 0 11  . -16.548  -14.612 48.856   1.00 36.86 11  A 1 
ATOM 82   C CA  . ALA A 0 11  . -17.139  -15.368 49.957   1.00 36.86 11  A 1 
ATOM 83   C C   . ALA A 0 11  . -18.272  -14.581 50.637   1.00 36.86 11  A 1 
ATOM 84   C CB  . ALA A 0 11  . -16.025  -15.763 50.935   1.00 36.86 11  A 1 
ATOM 85   O O   . ALA A 0 11  . -18.028  -13.547 51.260   1.00 36.86 11  A 1 
ATOM 86   N N   . ALA A 0 12  . -19.500  -15.099 50.561   1.00 38.64 12  A 1 
ATOM 87   C CA  . ALA A 0 12  . -20.652  -14.538 51.265   1.00 38.64 12  A 1 
ATOM 88   C C   . ALA A 0 12  . -20.546  -14.706 52.797   1.00 38.64 12  A 1 
ATOM 89   C CB  . ALA A 0 12  . -21.933  -15.161 50.698   1.00 38.64 12  A 1 
ATOM 90   O O   . ALA A 0 12  . -19.999  -15.685 53.312   1.00 38.64 12  A 1 
ATOM 91   N N   . VAL A 0 13  . -21.095  -13.740 53.540   1.00 36.46 13  A 1 
ATOM 92   C CA  . VAL A 0 13  . -21.017  -13.674 55.010   1.00 36.46 13  A 1 
ATOM 93   C C   . VAL A 0 13  . -21.946  -14.700 55.666   1.00 36.46 13  A 1 
ATOM 94   C CB  . VAL A 0 13  . -21.350  -12.249 55.501   1.00 36.46 13  A 1 
ATOM 95   O O   . VAL A 0 13  . -23.158  -14.669 55.466   1.00 36.46 13  A 1 
ATOM 96   C CG1 . VAL A 0 13  . -21.386  -12.145 57.034   1.00 36.46 13  A 1 
ATOM 97   C CG2 . VAL A 0 13  . -20.309  -11.241 54.996   1.00 36.46 13  A 1 
ATOM 98   N N   . GLN A 0 14  . -21.404  -15.560 56.533   1.00 33.68 14  A 1 
ATOM 99   C CA  . GLN A 0 14  . -22.192  -16.548 57.276   1.00 33.68 14  A 1 
ATOM 100  C C   . GLN A 0 14  . -22.441  -16.098 58.727   1.00 33.68 14  A 1 
ATOM 101  C CB  . GLN A 0 14  . -21.522  -17.926 57.150   1.00 33.68 14  A 1 
ATOM 102  O O   . GLN A 0 14  . -21.585  -16.250 59.597   1.00 33.68 14  A 1 
ATOM 103  C CG  . GLN A 0 14  . -22.494  -19.058 57.511   1.00 33.68 14  A 1 
ATOM 104  C CD  . GLN A 0 14  . -21.928  -20.435 57.175   1.00 33.68 14  A 1 
ATOM 105  N NE2 . GLN A 0 14  . -22.700  -21.310 56.568   1.00 33.68 14  A 1 
ATOM 106  O OE1 . GLN A 0 14  . -20.790  -20.764 57.462   1.00 33.68 14  A 1 
ATOM 107  N N   . ALA A 0 15  . -23.634  -15.554 58.993   1.00 35.45 15  A 1 
ATOM 108  C CA  . ALA A 0 15  . -24.035  -15.011 60.298   1.00 35.45 15  A 1 
ATOM 109  C C   . ALA A 0 15  . -25.403  -15.543 60.791   1.00 35.45 15  A 1 
ATOM 110  C CB  . ALA A 0 15  . -23.946  -13.479 60.238   1.00 35.45 15  A 1 
ATOM 111  O O   . ALA A 0 15  . -26.272  -14.780 61.208   1.00 35.45 15  A 1 
ATOM 112  N N   . GLY A 0 16  . -25.603  -16.866 60.756   1.00 34.83 16  A 1 
ATOM 113  C CA  . GLY A 0 16  . -26.784  -17.528 61.331   1.00 34.83 16  A 1 
ATOM 114  C C   . GLY A 0 16  . -26.619  -17.825 62.828   1.00 34.83 16  A 1 
ATOM 115  O O   . GLY A 0 16  . -25.694  -18.534 63.221   1.00 34.83 16  A 1 
ATOM 116  N N   . ALA A 0 17  . -27.506  -17.293 63.674   1.00 40.17 17  A 1 
ATOM 117  C CA  . ALA A 0 17  . -27.445  -17.468 65.130   1.00 40.17 17  A 1 
ATOM 118  C C   . ALA A 0 17  . -28.035  -18.821 65.611   1.00 40.17 17  A 1 
ATOM 119  C CB  . ALA A 0 17  . -28.133  -16.270 65.795   1.00 40.17 17  A 1 
ATOM 120  O O   . ALA A 0 17  . -28.977  -19.330 65.003   1.00 40.17 17  A 1 
ATOM 121  N N   . PRO A 0 18  . -27.528  -19.406 66.717   1.00 33.38 18  A 1 
ATOM 122  C CA  . PRO A 0 18  . -27.972  -20.711 67.210   1.00 33.38 18  A 1 
ATOM 123  C C   . PRO A 0 18  . -29.240  -20.646 68.078   1.00 33.38 18  A 1 
ATOM 124  C CB  . PRO A 0 18  . -26.784  -21.248 68.012   1.00 33.38 18  A 1 
ATOM 125  O O   . PRO A 0 18  . -29.491  -19.668 68.783   1.00 33.38 18  A 1 
ATOM 126  C CG  . PRO A 0 18  . -26.184  -19.975 68.609   1.00 33.38 18  A 1 
ATOM 127  C CD  . PRO A 0 18  . -26.384  -18.946 67.494   1.00 33.38 18  A 1 
ATOM 128  N N   . LEU A 0 19  . -29.977  -21.760 68.119   1.00 31.93 19  A 1 
ATOM 129  C CA  . LEU A 0 19  . -31.085  -22.014 69.047   1.00 31.93 19  A 1 
ATOM 130  C C   . LEU A 0 19  . -30.873  -23.358 69.787   1.00 31.93 19  A 1 
ATOM 131  C CB  . LEU A 0 19  . -32.417  -21.970 68.259   1.00 31.93 19  A 1 
ATOM 132  O O   . LEU A 0 19  . -29.965  -24.114 69.460   1.00 31.93 19  A 1 
ATOM 133  C CG  . LEU A 0 19  . -33.621  -21.510 69.109   1.00 31.93 19  A 1 
ATOM 134  C CD1 . LEU A 0 19  . -33.833  -20.001 69.006   1.00 31.93 19  A 1 
ATOM 135  C CD2 . LEU A 0 19  . -34.907  -22.218 68.688   1.00 31.93 19  A 1 
ATOM 136  N N   . ILE A 0 20  . -31.770  -23.676 70.730   1.00 38.36 20  A 1 
ATOM 137  C CA  . ILE A 0 20  . -31.884  -24.938 71.498   1.00 38.36 20  A 1 
ATOM 138  C C   . ILE A 0 20  . -30.952  -25.070 72.726   1.00 38.36 20  A 1 
ATOM 139  C CB  . ILE A 0 20  . -31.938  -26.206 70.599   1.00 38.36 20  A 1 
ATOM 140  O O   . ILE A 0 20  . -29.870  -25.641 72.701   1.00 38.36 20  A 1 
ATOM 141  C CG1 . ILE A 0 20  . -32.967  -26.040 69.450   1.00 38.36 20  A 1 
ATOM 142  C CG2 . ILE A 0 20  . -32.312  -27.439 71.451   1.00 38.36 20  A 1 
ATOM 143  C CD1 . ILE A 0 20  . -33.046  -27.224 68.479   1.00 38.36 20  A 1 
ATOM 144  N N   . HIS A 0 21  . -31.484  -24.592 73.856   1.00 34.29 21  A 1 
ATOM 145  C CA  . HIS A 0 21  . -31.632  -25.312 75.133   1.00 34.29 21  A 1 
ATOM 146  C C   . HIS A 0 21  . -30.680  -26.482 75.492   1.00 34.29 21  A 1 
ATOM 147  C CB  . HIS A 0 21  . -33.074  -25.852 75.174   1.00 34.29 21  A 1 
ATOM 148  O O   . HIS A 0 21  . -30.768  -27.568 74.926   1.00 34.29 21  A 1 
ATOM 149  C CG  . HIS A 0 21  . -34.138  -24.787 75.174   1.00 34.29 21  A 1 
ATOM 150  C CD2 . HIS A 0 21  . -34.591  -24.116 76.276   1.00 34.29 21  A 1 
ATOM 151  N ND1 . HIS A 0 21  . -34.876  -24.342 74.097   1.00 34.29 21  A 1 
ATOM 152  C CE1 . HIS A 0 21  . -35.747  -23.420 74.546   1.00 34.29 21  A 1 
ATOM 153  N NE2 . HIS A 0 21  . -35.607  -23.252 75.871   1.00 34.29 21  A 1 
ATOM 154  N N   . GLY A 0 22  . -29.968  -26.354 76.623   1.00 34.65 22  A 1 
ATOM 155  C CA  . GLY A 0 22  . -29.354  -27.484 77.342   1.00 34.65 22  A 1 
ATOM 156  C C   . GLY A 0 22  . -29.093  -27.172 78.824   1.00 34.65 22  A 1 
ATOM 157  O O   . GLY A 0 22  . -28.471  -26.162 79.146   1.00 34.65 22  A 1 
ATOM 158  N N   . LYS A 0 23  . -29.583  -28.008 79.756   1.00 35.59 23  A 1 
ATOM 159  C CA  . LYS A 0 23  . -29.460  -27.772 81.211   1.00 35.59 23  A 1 
ATOM 160  C C   . LYS A 0 23  . -28.223  -28.442 81.835   1.00 35.59 23  A 1 
ATOM 161  C CB  . LYS A 0 23  . -30.719  -28.249 81.968   1.00 35.59 23  A 1 
ATOM 162  O O   . LYS A 0 23  . -28.280  -29.614 82.184   1.00 35.59 23  A 1 
ATOM 163  C CG  . LYS A 0 23  . -31.968  -27.368 81.814   1.00 35.59 23  A 1 
ATOM 164  C CD  . LYS A 0 23  . -33.122  -27.969 82.639   1.00 35.59 23  A 1 
ATOM 165  C CE  . LYS A 0 23  . -34.399  -27.131 82.499   1.00 35.59 23  A 1 
ATOM 166  N NZ  . LYS A 0 23  . -35.563  -27.782 83.156   1.00 35.59 23  A 1 
ATOM 167  N N   . GLY A 0 24  . -27.219  -27.630 82.172   1.00 31.41 24  A 1 
ATOM 168  C CA  . GLY A 0 24  . -26.420  -27.777 83.401   1.00 31.41 24  A 1 
ATOM 169  C C   . GLY A 0 24  . -25.340  -28.873 83.487   1.00 31.41 24  A 1 
ATOM 170  O O   . GLY A 0 24  . -25.053  -29.597 82.547   1.00 31.41 24  A 1 
ATOM 171  N N   . VAL A 0 25  . -24.750  -28.948 84.689   1.00 34.48 25  A 1 
ATOM 172  C CA  . VAL A 0 25  . -23.820  -29.980 85.207   1.00 34.48 25  A 1 
ATOM 173  C C   . VAL A 0 25  . -22.473  -30.175 84.475   1.00 34.48 25  A 1 
ATOM 174  C CB  . VAL A 0 25  . -24.521  -31.323 85.532   1.00 34.48 25  A 1 
ATOM 175  O O   . VAL A 0 25  . -22.181  -31.219 83.916   1.00 34.48 25  A 1 
ATOM 176  C CG1 . VAL A 0 25  . -23.751  -32.038 86.655   1.00 34.48 25  A 1 
ATOM 177  C CG2 . VAL A 0 25  . -25.966  -31.160 86.034   1.00 34.48 25  A 1 
ATOM 178  N N   . GLY A 0 26  . -21.602  -29.173 84.609   1.00 30.11 26  A 1 
ATOM 179  C CA  . GLY A 0 26  . -20.221  -29.300 85.112   1.00 30.11 26  A 1 
ATOM 180  C C   . GLY A 0 26  . -19.251  -30.430 84.686   1.00 30.11 26  A 1 
ATOM 181  O O   . GLY A 0 26  . -19.454  -31.598 84.997   1.00 30.11 26  A 1 
ATOM 182  N N   . ARG A 0 27  . -18.029  -29.959 84.359   1.00 31.69 27  A 1 
ATOM 183  C CA  . ARG A 0 27  . -16.694  -30.519 84.710   1.00 31.69 27  A 1 
ATOM 184  C C   . ARG A 0 27  . -16.016  -31.464 83.691   1.00 31.69 27  A 1 
ATOM 185  C CB  . ARG A 0 27  . -16.746  -31.168 86.116   1.00 31.69 27  A 1 
ATOM 186  O O   . ARG A 0 27  . -16.494  -32.559 83.447   1.00 31.69 27  A 1 
ATOM 187  C CG  . ARG A 0 27  . -15.504  -30.958 86.988   1.00 31.69 27  A 1 
ATOM 188  C CD  . ARG A 0 27  . -15.568  -31.923 88.183   1.00 31.69 27  A 1 
ATOM 189  N NE  . ARG A 0 27  . -14.795  -31.430 89.341   1.00 31.69 27  A 1 
ATOM 190  N NH1 . ARG A 0 27  . -14.483  -33.448 90.402   1.00 31.69 27  A 1 
ATOM 191  N NH2 . ARG A 0 27  . -13.807  -31.565 91.388   1.00 31.69 27  A 1 
ATOM 192  C CZ  . ARG A 0 27  . -14.366  -32.149 90.365   1.00 31.69 27  A 1 
ATOM 193  N N   . VAL A 0 28  . -14.777  -31.090 83.316   1.00 31.69 28  A 1 
ATOM 194  C CA  . VAL A 0 28  . -13.782  -31.851 82.509   1.00 31.69 28  A 1 
ATOM 195  C C   . VAL A 0 28  . -14.205  -32.059 81.038   1.00 31.69 28  A 1 
ATOM 196  C CB  . VAL A 0 28  . -13.387  -33.195 83.185   1.00 31.69 28  A 1 
ATOM 197  O O   . VAL A 0 28  . -15.355  -32.361 80.771   1.00 31.69 28  A 1 
ATOM 198  C CG1 . VAL A 0 28  . -12.046  -33.726 82.661   1.00 31.69 28  A 1 
ATOM 199  C CG2 . VAL A 0 28  . -13.238  -33.095 84.714   1.00 31.69 28  A 1 
ATOM 200  N N   . GLY A 0 29  . -13.353  -31.912 80.018   1.00 29.34 29  A 1 
ATOM 201  C CA  . GLY A 0 29  . -11.931  -31.536 79.953   1.00 29.34 29  A 1 
ATOM 202  C C   . GLY A 0 29  . -11.219  -32.307 78.826   1.00 29.34 29  A 1 
ATOM 203  O O   . GLY A 0 29  . -11.716  -33.350 78.420   1.00 29.34 29  A 1 
ATOM 204  N N   . LEU A 0 30  . -10.044  -31.826 78.381   1.00 31.97 30  A 1 
ATOM 205  C CA  . LEU A 0 30  . -9.330   -32.246 77.148   1.00 31.97 30  A 1 
ATOM 206  C C   . LEU A 0 30  . -10.044  -31.781 75.851   1.00 31.97 30  A 1 
ATOM 207  C CB  . LEU A 0 30  . -9.056   -33.772 77.122   1.00 31.97 30  A 1 
ATOM 208  O O   . LEU A 0 30  . -11.262  -31.676 75.824   1.00 31.97 30  A 1 
ATOM 209  C CG  . LEU A 0 30  . -8.449   -34.387 78.401   1.00 31.97 30  A 1 
ATOM 210  C CD1 . LEU A 0 30  . -8.645   -35.902 78.419   1.00 31.97 30  A 1 
ATOM 211  C CD2 . LEU A 0 30  . -6.952   -34.090 78.496   1.00 31.97 30  A 1 
ATOM 212  N N   . GLY A 0 31  . -9.355   -31.466 74.749   1.00 30.66 31  A 1 
ATOM 213  C CA  . GLY A 0 31  . -7.904   -31.369 74.530   1.00 30.66 31  A 1 
ATOM 214  C C   . GLY A 0 31  . -7.479   -31.896 73.150   1.00 30.66 31  A 1 
ATOM 215  O O   . GLY A 0 31  . -8.137   -32.785 72.626   1.00 30.66 31  A 1 
ATOM 216  N N   . LEU A 0 32  . -6.331   -31.413 72.643   1.00 34.33 32  A 1 
ATOM 217  C CA  . LEU A 0 32  . -5.707   -31.714 71.331   1.00 34.33 32  A 1 
ATOM 218  C C   . LEU A 0 32  . -6.352   -30.999 70.113   1.00 34.33 32  A 1 
ATOM 219  C CB  . LEU A 0 32  . -5.600   -33.237 71.073   1.00 34.33 32  A 1 
ATOM 220  O O   . LEU A 0 32  . -7.566   -30.877 70.041   1.00 34.33 32  A 1 
ATOM 221  C CG  . LEU A 0 32  . -4.974   -34.079 72.202   1.00 34.33 32  A 1 
ATOM 222  C CD1 . LEU A 0 32  . -5.300   -35.559 72.011   1.00 34.33 32  A 1 
ATOM 223  C CD2 . LEU A 0 32  . -3.453   -33.916 72.227   1.00 34.33 32  A 1 
ATOM 224  N N   . GLY A 0 33  . -5.586   -30.524 69.118   1.00 32.24 33  A 1 
ATOM 225  C CA  . GLY A 0 33  . -4.125   -30.334 69.106   1.00 32.24 33  A 1 
ATOM 226  C C   . GLY A 0 33  . -3.484   -30.211 67.710   1.00 32.24 33  A 1 
ATOM 227  O O   . GLY A 0 33  . -3.878   -30.926 66.798   1.00 32.24 33  A 1 
ATOM 228  N N   . HIS A 0 34  . -2.407   -29.413 67.633   1.00 33.62 34  A 1 
ATOM 229  C CA  . HIS A 0 34  . -1.512   -29.147 66.482   1.00 33.62 34  A 1 
ATOM 230  C C   . HIS A 0 34  . -2.047   -28.204 65.376   1.00 33.62 34  A 1 
ATOM 231  C CB  . HIS A 0 34  . -0.944   -30.445 65.877   1.00 33.62 34  A 1 
ATOM 232  O O   . HIS A 0 34  . -3.215   -28.263 65.022   1.00 33.62 34  A 1 
ATOM 233  C CG  . HIS A 0 34  . -0.399   -31.411 66.896   1.00 33.62 34  A 1 
ATOM 234  C CD2 . HIS A 0 34  . 0.840    -31.383 67.476   1.00 33.62 34  A 1 
ATOM 235  N ND1 . HIS A 0 34  . -1.079   -32.477 67.435   1.00 33.62 34  A 1 
ATOM 236  C CE1 . HIS A 0 34  . -0.269   -33.079 68.322   1.00 33.62 34  A 1 
ATOM 237  N NE2 . HIS A 0 34  . 0.908    -32.437 68.393   1.00 33.62 34  A 1 
ATOM 238  N N   . GLY A 0 35  . -1.219   -27.326 64.785   1.00 33.32 35  A 1 
ATOM 239  C CA  . GLY A 0 35  . 0.152    -26.943 65.181   1.00 33.32 35  A 1 
ATOM 240  C C   . GLY A 0 35  . 0.991    -26.288 64.068   1.00 33.32 35  A 1 
ATOM 241  O O   . GLY A 0 35  . 0.680    -26.466 62.900   1.00 33.32 35  A 1 
ATOM 242  N N   . LEU A 0 36  . 2.100    -25.636 64.467   1.00 34.65 36  A 1 
ATOM 243  C CA  . LEU A 0 36  . 3.175    -25.040 63.632   1.00 34.65 36  A 1 
ATOM 244  C C   . LEU A 0 36  . 2.793    -23.767 62.826   1.00 34.65 36  A 1 
ATOM 245  C CB  . LEU A 0 36  . 3.791    -26.111 62.699   1.00 34.65 36  A 1 
ATOM 246  O O   . LEU A 0 36  . 1.898    -23.807 61.997   1.00 34.65 36  A 1 
ATOM 247  C CG  . LEU A 0 36  . 4.205    -27.443 63.356   1.00 34.65 36  A 1 
ATOM 248  C CD1 . LEU A 0 36  . 4.613    -28.453 62.285   1.00 34.65 36  A 1 
ATOM 249  C CD2 . LEU A 0 36  . 5.376    -27.262 64.324   1.00 34.65 36  A 1 
ATOM 250  N N   . GLY A 0 37  . 3.457    -22.606 62.956   1.00 31.57 37  A 1 
ATOM 251  C CA  . GLY A 0 37  . 4.296    -22.108 64.062   1.00 31.57 37  A 1 
ATOM 252  C C   . GLY A 0 37  . 5.732    -21.665 63.713   1.00 31.57 37  A 1 
ATOM 253  O O   . GLY A 0 37  . 6.649    -22.467 63.832   1.00 31.57 37  A 1 
ATOM 254  N N   . TYR A 0 38  . 5.916    -20.369 63.422   1.00 38.03 38  A 1 
ATOM 255  C CA  . TYR A 0 38  . 7.153    -19.549 63.477   1.00 38.03 38  A 1 
ATOM 256  C C   . TYR A 0 38  . 6.688    -18.080 63.702   1.00 38.03 38  A 1 
ATOM 257  C CB  . TYR A 0 38  . 7.945    -19.668 62.154   1.00 38.03 38  A 1 
ATOM 258  O O   . TYR A 0 38  . 5.620    -17.733 63.210   1.00 38.03 38  A 1 
ATOM 259  C CG  . TYR A 0 38  . 8.854    -20.884 62.019   1.00 38.03 38  A 1 
ATOM 260  C CD1 . TYR A 0 38  . 10.165   -20.837 62.536   1.00 38.03 38  A 1 
ATOM 261  C CD2 . TYR A 0 38  . 8.416    -22.042 61.344   1.00 38.03 38  A 1 
ATOM 262  C CE1 . TYR A 0 38  . 11.023   -21.948 62.408   1.00 38.03 38  A 1 
ATOM 263  C CE2 . TYR A 0 38  . 9.268    -23.158 61.218   1.00 38.03 38  A 1 
ATOM 264  O OH  . TYR A 0 38  . 11.391   -24.195 61.636   1.00 38.03 38  A 1 
ATOM 265  C CZ  . TYR A 0 38  . 10.571   -23.116 61.754   1.00 38.03 38  A 1 
ATOM 266  N N   . GLY A 0 39  . 7.317    -17.151 64.442   1.00 34.23 39  A 1 
ATOM 267  C CA  . GLY A 0 39  . 8.635    -17.091 65.098   1.00 34.23 39  A 1 
ATOM 268  C C   . GLY A 0 39  . 9.654    -16.322 64.234   1.00 34.23 39  A 1 
ATOM 269  O O   . GLY A 0 39  . 9.942    -16.789 63.144   1.00 34.23 39  A 1 
ATOM 270  N N   . GLY A 0 40  . 10.255   -15.184 64.616   1.00 32.48 40  A 1 
ATOM 271  C CA  . GLY A 0 40  . 10.191   -14.346 65.829   1.00 32.48 40  A 1 
ATOM 272  C C   . GLY A 0 40  . 11.227   -13.190 65.743   1.00 32.48 40  A 1 
ATOM 273  O O   . GLY A 0 40  . 11.830   -13.014 64.690   1.00 32.48 40  A 1 
ATOM 274  N N   . TYR A 0 41  . 11.499   -12.478 66.854   1.00 33.18 41  A 1 
ATOM 275  C CA  . TYR A 0 41  . 12.501   -11.380 66.997   1.00 33.18 41  A 1 
ATOM 276  C C   . TYR A 0 41  . 12.172   -10.055 66.251   1.00 33.18 41  A 1 
ATOM 277  C CB  . TYR A 0 41  . 13.924   -11.890 66.678   1.00 33.18 41  A 1 
ATOM 278  O O   . TYR A 0 41  . 11.477   -10.064 65.247   1.00 33.18 41  A 1 
ATOM 279  C CG  . TYR A 0 41  . 14.259   -13.260 67.252   1.00 33.18 41  A 1 
ATOM 280  C CD1 . TYR A 0 41  . 14.601   -13.393 68.612   1.00 33.18 41  A 1 
ATOM 281  C CD2 . TYR A 0 41  . 14.187   -14.406 66.434   1.00 33.18 41  A 1 
ATOM 282  C CE1 . TYR A 0 41  . 14.846   -14.669 69.159   1.00 33.18 41  A 1 
ATOM 283  C CE2 . TYR A 0 41  . 14.417   -15.683 66.978   1.00 33.18 41  A 1 
ATOM 284  O OH  . TYR A 0 41  . 14.953   -17.053 68.867   1.00 33.18 41  A 1 
ATOM 285  C CZ  . TYR A 0 41  . 14.743   -15.818 68.342   1.00 33.18 41  A 1 
ATOM 286  N N   . GLY A 0 42  . 12.601   -8.861  66.696   1.00 38.03 42  A 1 
ATOM 287  C CA  . GLY A 0 42  . 13.387   -8.484  67.886   1.00 38.03 42  A 1 
ATOM 288  C C   . GLY A 0 42  . 13.220   -6.993  68.270   1.00 38.03 42  A 1 
ATOM 289  O O   . GLY A 0 42  . 12.566   -6.234  67.562   1.00 38.03 42  A 1 
ATOM 290  N N   . GLN A 0 43  . 13.773   -6.566  69.415   1.00 34.09 43  A 1 
ATOM 291  C CA  . GLN A 0 43  . 13.620   -5.196  69.952   1.00 34.09 43  A 1 
ATOM 292  C C   . GLN A 0 43  . 14.625   -4.183  69.378   1.00 34.09 43  A 1 
ATOM 293  C CB  . GLN A 0 43  . 13.873   -5.181  71.473   1.00 34.09 43  A 1 
ATOM 294  O O   . GLN A 0 43  . 15.799   -4.518  69.222   1.00 34.09 43  A 1 
ATOM 295  C CG  . GLN A 0 43  . 12.873   -5.926  72.362   1.00 34.09 43  A 1 
ATOM 296  C CD  . GLN A 0 43  . 13.192   -5.730  73.849   1.00 34.09 43  A 1 
ATOM 297  N NE2 . GLN A 0 43  . 12.329   -6.168  74.738   1.00 34.09 43  A 1 
ATOM 298  O OE1 . GLN A 0 43  . 14.209   -5.185  74.251   1.00 34.09 43  A 1 
ATOM 299  N N   . GLN A 0 44  . 14.246   -2.896  69.325   1.00 34.65 44  A 1 
ATOM 300  C CA  . GLN A 0 44  . 15.188   -1.818  69.664   1.00 34.65 44  A 1 
ATOM 301  C C   . GLN A 0 44  . 14.528   -0.584  70.309   1.00 34.65 44  A 1 
ATOM 302  C CB  . GLN A 0 44  . 16.113   -1.464  68.481   1.00 34.65 44  A 1 
ATOM 303  O O   . GLN A 0 44  . 13.308   -0.459  70.370   1.00 34.65 44  A 1 
ATOM 304  C CG  . GLN A 0 44  . 17.578   -1.644  68.931   1.00 34.65 44  A 1 
ATOM 305  C CD  . GLN A 0 44  . 18.607   -1.360  67.846   1.00 34.65 44  A 1 
ATOM 306  N NE2 . GLN A 0 44  . 19.849   -1.746  68.041   1.00 34.65 44  A 1 
ATOM 307  O OE1 . GLN A 0 44  . 18.343   -0.761  66.825   1.00 34.65 44  A 1 
ATOM 308  N N   . LYS A 0 45  . 15.370   0.276   70.898   1.00 34.14 45  A 1 
ATOM 309  C CA  . LYS A 0 45  . 15.010   1.367   71.820   1.00 34.14 45  A 1 
ATOM 310  C C   . LYS A 0 45  . 14.689   2.660   71.057   1.00 34.14 45  A 1 
ATOM 311  C CB  . LYS A 0 45  . 16.197   1.646   72.767   1.00 34.14 45  A 1 
ATOM 312  O O   . LYS A 0 45  . 15.461   3.039   70.185   1.00 34.14 45  A 1 
ATOM 313  C CG  . LYS A 0 45  . 16.731   0.440   73.564   1.00 34.14 45  A 1 
ATOM 314  C CD  . LYS A 0 45  . 18.101   0.780   74.173   1.00 34.14 45  A 1 
ATOM 315  C CE  . LYS A 0 45  . 18.687   -0.425  74.919   1.00 34.14 45  A 1 
ATOM 316  N NZ  . LYS A 0 45  . 20.081   -0.166  75.363   1.00 34.14 45  A 1 
ATOM 317  N N   . GLY A 0 46  . 13.661   3.400   71.475   1.00 34.70 46  A 1 
ATOM 318  C CA  . GLY A 0 46  . 13.379   4.756   70.986   1.00 34.70 46  A 1 
ATOM 319  C C   . GLY A 0 46  . 12.457   5.514   71.943   1.00 34.70 46  A 1 
ATOM 320  O O   . GLY A 0 46  . 11.474   4.953   72.421   1.00 34.70 46  A 1 
ATOM 321  N N   . TYR A 0 47  . 12.794   6.761   72.278   1.00 32.33 47  A 1 
ATOM 322  C CA  . TYR A 0 47  . 12.046   7.560   73.253   1.00 32.33 47  A 1 
ATOM 323  C C   . TYR A 0 47  . 10.743   8.105   72.653   1.00 32.33 47  A 1 
ATOM 324  C CB  . TYR A 0 47  . 12.910   8.723   73.771   1.00 32.33 47  A 1 
ATOM 325  O O   . TYR A 0 47  . 10.773   8.858   71.685   1.00 32.33 47  A 1 
ATOM 326  C CG  . TYR A 0 47  . 14.030   8.326   74.716   1.00 32.33 47  A 1 
ATOM 327  C CD1 . TYR A 0 47  . 13.863   8.482   76.107   1.00 32.33 47  A 1 
ATOM 328  C CD2 . TYR A 0 47  . 15.248   7.834   74.207   1.00 32.33 47  A 1 
ATOM 329  C CE1 . TYR A 0 47  . 14.908   8.145   76.989   1.00 32.33 47  A 1 
ATOM 330  C CE2 . TYR A 0 47  . 16.291   7.484   75.086   1.00 32.33 47  A 1 
ATOM 331  O OH  . TYR A 0 47  . 17.137   7.309   77.320   1.00 32.33 47  A 1 
ATOM 332  C CZ  . TYR A 0 47  . 16.124   7.642   76.477   1.00 32.33 47  A 1 
ATOM 333  N N   . GLY A 0 48  . 9.612    7.796   73.285   1.00 35.00 48  A 1 
ATOM 334  C CA  . GLY A 0 48  . 8.315    8.407   72.996   1.00 35.00 48  A 1 
ATOM 335  C C   . GLY A 0 48  . 7.341    8.126   74.135   1.00 35.00 48  A 1 
ATOM 336  O O   . GLY A 0 48  . 7.168    6.973   74.528   1.00 35.00 48  A 1 
ATOM 337  N N   . SER A 0 49  . 6.726    9.165   74.705   1.00 36.57 49  A 1 
ATOM 338  C CA  . SER A 0 49  . 5.768    9.019   75.806   1.00 36.57 49  A 1 
ATOM 339  C C   . SER A 0 49  . 4.413    8.553   75.278   1.00 36.57 49  A 1 
ATOM 340  C CB  . SER A 0 49  . 5.652    10.322  76.606   1.00 36.57 49  A 1 
ATOM 341  O O   . SER A 0 49  . 3.501    9.359   75.087   1.00 36.57 49  A 1 
ATOM 342  O OG  . SER A 0 49  . 5.400    11.413  75.743   1.00 36.57 49  A 1 
ATOM 343  N N   . TYR A 0 50  . 4.281    7.248   75.033   1.00 38.08 50  A 1 
ATOM 344  C CA  . TYR A 0 50  . 2.987    6.650   74.730   1.00 38.08 50  A 1 
ATOM 345  C C   . TYR A 0 50  . 2.035    6.862   75.909   1.00 38.08 50  A 1 
ATOM 346  C CB  . TYR A 0 50  . 3.119    5.173   74.317   1.00 38.08 50  A 1 
ATOM 347  O O   . TYR A 0 50  . 2.272    6.407   77.030   1.00 38.08 50  A 1 
ATOM 348  C CG  . TYR A 0 50  . 3.965    4.276   75.208   1.00 38.08 50  A 1 
ATOM 349  C CD1 . TYR A 0 50  . 5.335    4.111   74.926   1.00 38.08 50  A 1 
ATOM 350  C CD2 . TYR A 0 50  . 3.380    3.569   76.279   1.00 38.08 50  A 1 
ATOM 351  C CE1 . TYR A 0 50  . 6.123    3.246   75.709   1.00 38.08 50  A 1 
ATOM 352  C CE2 . TYR A 0 50  . 4.165    2.703   77.066   1.00 38.08 50  A 1 
ATOM 353  O OH  . TYR A 0 50  . 6.291    1.696   77.534   1.00 38.08 50  A 1 
ATOM 354  C CZ  . TYR A 0 50  . 5.536    2.538   76.780   1.00 38.08 50  A 1 
ATOM 355  N N   . ALA A 0 51  . 0.938    7.570   75.646   1.00 45.61 51  A 1 
ATOM 356  C CA  . ALA A 0 51  . -0.192   7.611   76.553   1.00 45.61 51  A 1 
ATOM 357  C C   . ALA A 0 51  . -0.654   6.177   76.833   1.00 45.61 51  A 1 
ATOM 358  C CB  . ALA A 0 51  . -1.311   8.424   75.899   1.00 45.61 51  A 1 
ATOM 359  O O   . ALA A 0 51  . -0.922   5.417   75.900   1.00 45.61 51  A 1 
ATOM 360  N N   . LYS A 0 52  . -0.780   5.802   78.109   1.00 46.76 52  A 1 
ATOM 361  C CA  . LYS A 0 52  . -1.408   4.531   78.462   1.00 46.76 52  A 1 
ATOM 362  C C   . LYS A 0 52  . -2.915   4.687   78.269   1.00 46.76 52  A 1 
ATOM 363  C CB  . LYS A 0 52  . -0.974   4.084   79.864   1.00 46.76 52  A 1 
ATOM 364  O O   . LYS A 0 52  . -3.608   5.209   79.139   1.00 46.76 52  A 1 
ATOM 365  C CG  . LYS A 0 52  . -1.325   2.606   80.094   1.00 46.76 52  A 1 
ATOM 366  C CD  . LYS A 0 52  . -0.733   2.120   81.423   1.00 46.76 52  A 1 
ATOM 367  C CE  . LYS A 0 52  . -1.053   0.650   81.712   1.00 46.76 52  A 1 
ATOM 368  N NZ  . LYS A 0 52  . -2.491   0.454   82.006   1.00 46.76 52  A 1 
ATOM 369  N N   . VAL A 0 53  . -3.382   4.309   77.079   1.00 54.58 53  A 1 
ATOM 370  C CA  . VAL A 0 53  . -4.801   4.288   76.710   1.00 54.58 53  A 1 
ATOM 371  C C   . VAL A 0 53  . -5.435   3.063   77.356   1.00 54.58 53  A 1 
ATOM 372  C CB  . VAL A 0 53  . -5.003   4.310   75.179   1.00 54.58 53  A 1 
ATOM 373  O O   . VAL A 0 53  . -5.466   1.977   76.781   1.00 54.58 53  A 1 
ATOM 374  C CG1 . VAL A 0 53  . -6.496   4.340   74.822   1.00 54.58 53  A 1 
ATOM 375  C CG2 . VAL A 0 53  . -4.361   5.558   74.557   1.00 54.58 53  A 1 
ATOM 376  N N   . ASP A 0 54  . -5.919   3.238   78.581   1.00 59.82 54  A 1 
ATOM 377  C CA  . ASP A 0 54  . -6.709   2.214   79.248   1.00 59.82 54  A 1 
ATOM 378  C C   . ASP A 0 54  . -8.156   2.310   78.740   1.00 59.82 54  A 1 
ATOM 379  C CB  . ASP A 0 54  . -6.539   2.313   80.777   1.00 59.82 54  A 1 
ATOM 380  O O   . ASP A 0 54  . -8.893   3.253   79.034   1.00 59.82 54  A 1 
ATOM 381  C CG  . ASP A 0 54  . -5.188   1.737   81.239   1.00 59.82 54  A 1 
ATOM 382  O OD1 . ASP A 0 54  . -4.734   0.717   80.670   1.00 59.82 54  A 1 
ATOM 383  O OD2 . ASP A 0 54  . -4.560   2.241   82.200   1.00 59.82 54  A 1 
ATOM 384  N N   . TYR A 0 55  . -8.559   1.338   77.918   1.00 60.82 55  A 1 
ATOM 385  C CA  . TYR A 0 55  . -9.907   1.259   77.355   1.00 60.82 55  A 1 
ATOM 386  C C   . TYR A 0 55  . -10.915  0.834   78.427   1.00 60.82 55  A 1 
ATOM 387  C CB  . TYR A 0 55  . -9.925   0.292   76.166   1.00 60.82 55  A 1 
ATOM 388  O O   . TYR A 0 55  . -11.152  -0.355  78.644   1.00 60.82 55  A 1 
ATOM 389  C CG  . TYR A 0 55  . -9.223   0.801   74.927   1.00 60.82 55  A 1 
ATOM 390  C CD1 . TYR A 0 55  . -9.819   1.821   74.158   1.00 60.82 55  A 1 
ATOM 391  C CD2 . TYR A 0 55  . -7.999   0.234   74.521   1.00 60.82 55  A 1 
ATOM 392  C CE1 . TYR A 0 55  . -9.203   2.256   72.971   1.00 60.82 55  A 1 
ATOM 393  C CE2 . TYR A 0 55  . -7.379   0.671   73.335   1.00 60.82 55  A 1 
ATOM 394  O OH  . TYR A 0 55  . -7.407   2.099   71.403   1.00 60.82 55  A 1 
ATOM 395  C CZ  . TYR A 0 55  . -7.987   1.677   72.554   1.00 60.82 55  A 1 
ATOM 396  N N   . VAL A 0 56  . -11.536  1.805   79.097   1.00 70.93 56  A 1 
ATOM 397  C CA  . VAL A 0 56  . -12.544  1.519   80.125   1.00 70.93 56  A 1 
ATOM 398  C C   . VAL A 0 56  . -13.870  1.141   79.446   1.00 70.93 56  A 1 
ATOM 399  C CB  . VAL A 0 56  . -12.695  2.683   81.119   1.00 70.93 56  A 1 
ATOM 400  O O   . VAL A 0 56  . -14.421  1.958   78.698   1.00 70.93 56  A 1 
ATOM 401  C CG1 . VAL A 0 56  . -13.778  2.393   82.170   1.00 70.93 56  A 1 
ATOM 402  C CG2 . VAL A 0 56  . -11.380  2.905   81.878   1.00 70.93 56  A 1 
ATOM 403  N N   . PRO A 0 57  . -14.421  -0.066  79.697   1.00 63.37 57  A 1 
ATOM 404  C CA  . PRO A 0 57  . -15.661  -0.519  79.074   1.00 63.37 57  A 1 
ATOM 405  C C   . PRO A 0 57  . -16.869  0.195   79.693   1.00 63.37 57  A 1 
ATOM 406  C CB  . PRO A 0 57  . -15.683  -2.040  79.277   1.00 63.37 57  A 1 
ATOM 407  O O   . PRO A 0 57  . -17.428  -0.234  80.706   1.00 63.37 57  A 1 
ATOM 408  C CG  . PRO A 0 57  . -14.912  -2.236  80.581   1.00 63.37 57  A 1 
ATOM 409  C CD  . PRO A 0 57  . -13.856  -1.134  80.517   1.00 63.37 57  A 1 
ATOM 410  N N   . GLN A 0 58  . -17.310  1.287   79.069   1.00 64.62 58  A 1 
ATOM 411  C CA  . GLN A 0 58  . -18.529  1.988   79.465   1.00 64.62 58  A 1 
ATOM 412  C C   . GLN A 0 58  . -19.743  1.206   78.960   1.00 64.62 58  A 1 
ATOM 413  C CB  . GLN A 0 58  . -18.504  3.453   78.997   1.00 64.62 58  A 1 
ATOM 414  O O   . GLN A 0 58  . -20.233  1.410   77.847   1.00 64.62 58  A 1 
ATOM 415  C CG  . GLN A 0 58  . -17.421  4.267   79.726   1.00 64.62 58  A 1 
ATOM 416  C CD  . GLN A 0 58  . -17.673  4.382   81.227   1.00 64.62 58  A 1 
ATOM 417  N NE2 . GLN A 0 58  . -16.647  4.404   82.045   1.00 64.62 58  A 1 
ATOM 418  O OE1 . GLN A 0 58  . -18.801  4.465   81.686   1.00 64.62 58  A 1 
ATOM 419  N N   . THR A 0 59  . -20.214  0.281   79.798   1.00 59.83 59  A 1 
ATOM 420  C CA  . THR A 0 59  . -21.413  -0.529  79.552   1.00 59.83 59  A 1 
ATOM 421  C C   . THR A 0 59  . -22.653  0.338   79.755   1.00 59.83 59  A 1 
ATOM 422  C CB  . THR A 0 59  . -21.447  -1.768  80.463   1.00 59.83 59  A 1 
ATOM 423  O O   . THR A 0 59  . -23.238  0.367   80.839   1.00 59.83 59  A 1 
ATOM 424  C CG2 . THR A 0 59  . -22.584  -2.723  80.095   1.00 59.83 59  A 1 
ATOM 425  O OG1 . THR A 0 59  . -20.258  -2.508  80.315   1.00 59.83 59  A 1 
ATOM 426  N N   . LYS A 0 60  . -23.051  1.082   78.719   1.00 60.18 60  A 1 
ATOM 427  C CA  . LYS A 0 60  . -24.290  1.863   78.755   1.00 60.18 60  A 1 
ATOM 428  C C   . LYS A 0 60  . -25.474  0.971   78.397   1.00 60.18 60  A 1 
ATOM 429  C CB  . LYS A 0 60  . -24.187  3.129   77.892   1.00 60.18 60  A 1 
ATOM 430  O O   . LYS A 0 60  . -25.459  0.244   77.403   1.00 60.18 60  A 1 
ATOM 431  C CG  . LYS A 0 60  . -23.208  4.131   78.531   1.00 60.18 60  A 1 
ATOM 432  C CD  . LYS A 0 60  . -23.228  5.490   77.822   1.00 60.18 60  A 1 
ATOM 433  C CE  . LYS A 0 60  . -22.256  6.455   78.517   1.00 60.18 60  A 1 
ATOM 434  N NZ  . LYS A 0 60  . -22.265  7.798   77.881   1.00 60.18 60  A 1 
ATOM 435  N N   . LEU A 0 61  . -26.496  1.032   79.242   1.00 56.54 61  A 1 
ATOM 436  C CA  . LEU A 0 61  . -27.781  0.382   79.036   1.00 56.54 61  A 1 
ATOM 437  C C   . LEU A 0 61  . -28.561  1.249   78.040   1.00 56.54 61  A 1 
ATOM 438  C CB  . LEU A 0 61  . -28.408  0.212   80.434   1.00 56.54 61  A 1 
ATOM 439  O O   . LEU A 0 61  . -29.022  2.329   78.399   1.00 56.54 61  A 1 
ATOM 440  C CG  . LEU A 0 61  . -29.665  -0.669  80.472   1.00 56.54 61  A 1 
ATOM 441  C CD1 . LEU A 0 61  . -29.788  -1.351  81.839   1.00 56.54 61  A 1 
ATOM 442  C CD2 . LEU A 0 61  . -30.930  0.151   80.271   1.00 56.54 61  A 1 
ATOM 443  N N   . VAL A 0 62  . -28.599  0.820   76.776   1.00 60.90 62  A 1 
ATOM 444  C CA  . VAL A 0 62  . -29.089  1.636   75.644   1.00 60.90 62  A 1 
ATOM 445  C C   . VAL A 0 62  . -30.609  1.737   75.657   1.00 60.90 62  A 1 
ATOM 446  C CB  . VAL A 0 62  . -28.647  1.034   74.294   1.00 60.90 62  A 1 
ATOM 447  O O   . VAL A 0 62  . -31.174  2.748   75.258   1.00 60.90 62  A 1 
ATOM 448  C CG1 . VAL A 0 62  . -28.878  1.992   73.119   1.00 60.90 62  A 1 
ATOM 449  C CG2 . VAL A 0 62  . -27.159  0.689   74.283   1.00 60.90 62  A 1 
ATOM 450  N N   . GLN A 0 63  . -31.258  0.684   76.147   1.00 51.25 63  A 1 
ATOM 451  C CA  . GLN A 0 63  . -32.697  0.502   76.114   1.00 51.25 63  A 1 
ATOM 452  C C   . GLN A 0 63  . -33.148  -0.020  77.480   1.00 51.25 63  A 1 
ATOM 453  C CB  . GLN A 0 63  . -32.984  -0.458  74.954   1.00 51.25 63  A 1 
ATOM 454  O O   . GLN A 0 63  . -32.708  -1.082  77.926   1.00 51.25 63  A 1 
ATOM 455  C CG  . GLN A 0 63  . -34.459  -0.549  74.545   1.00 51.25 63  A 1 
ATOM 456  C CD  . GLN A 0 63  . -34.623  -1.340  73.246   1.00 51.25 63  A 1 
ATOM 457  N NE2 . GLN A 0 63  . -35.820  -1.459  72.719   1.00 51.25 63  A 1 
ATOM 458  O OE1 . GLN A 0 63  . -33.679  -1.862  72.679   1.00 51.25 63  A 1 
ATOM 459  N N   . GLN A 0 64  . -33.971  0.761   78.184   1.00 52.75 64  A 1 
ATOM 460  C CA  . GLN A 0 64  . -34.567  0.331   79.449   1.00 52.75 64  A 1 
ATOM 461  C C   . GLN A 0 64  . -35.680  -0.691  79.206   1.00 52.75 64  A 1 
ATOM 462  C CB  . GLN A 0 64  . -35.032  1.535   80.289   1.00 52.75 64  A 1 
ATOM 463  O O   . GLN A 0 64  . -36.346  -0.673  78.174   1.00 52.75 64  A 1 
ATOM 464  C CG  . GLN A 0 64  . -33.837  2.236   80.960   1.00 52.75 64  A 1 
ATOM 465  C CD  . GLN A 0 64  . -34.234  3.373   81.899   1.00 52.75 64  A 1 
ATOM 466  N NE2 . GLN A 0 64  . -33.320  3.875   82.700   1.00 52.75 64  A 1 
ATOM 467  O OE1 . GLN A 0 64  . -35.357  3.835   81.952   1.00 52.75 64  A 1 
ATOM 468  N N   . GLN A 0 65  . -35.870  -1.588  80.175   1.00 42.64 65  A 1 
ATOM 469  C CA  . GLN A 0 65  . -36.921  -2.601  80.149   1.00 42.64 65  A 1 
ATOM 470  C C   . GLN A 0 65  . -38.290  -1.911  80.231   1.00 42.64 65  A 1 
ATOM 471  C CB  . GLN A 0 65  . -36.662  -3.581  81.305   1.00 42.64 65  A 1 
ATOM 472  O O   . GLN A 0 65  . -38.721  -1.497  81.307   1.00 42.64 65  A 1 
ATOM 473  C CG  . GLN A 0 65  . -37.660  -4.748  81.344   1.00 42.64 65  A 1 
ATOM 474  C CD  . GLN A 0 65  . -37.364  -5.742  82.467   1.00 42.64 65  A 1 
ATOM 475  N NE2 . GLN A 0 65  . -38.161  -6.778  82.602   1.00 42.64 65  A 1 
ATOM 476  O OE1 . GLN A 0 65  . -36.421  -5.621  83.235   1.00 42.64 65  A 1 
ATOM 477  N N   . ALA A 0 66  . -38.946  -1.745  79.083   1.00 45.87 66  A 1 
ATOM 478  C CA  . ALA A 0 66  . -40.209  -1.028  78.978   1.00 45.87 66  A 1 
ATOM 479  C C   . ALA A 0 66  . -41.346  -1.811  79.657   1.00 45.87 66  A 1 
ATOM 480  C CB  . ALA A 0 66  . -40.492  -0.744  77.498   1.00 45.87 66  A 1 
ATOM 481  O O   . ALA A 0 66  . -41.690  -2.917  79.244   1.00 45.87 66  A 1 
ATOM 482  N N   . ALA A 0 67  . -41.943  -1.227  80.697   1.00 43.89 67  A 1 
ATOM 483  C CA  . ALA A 0 67  . -43.127  -1.774  81.350   1.00 43.89 67  A 1 
ATOM 484  C C   . ALA A 0 67  . -44.399  -1.301  80.626   1.00 43.89 67  A 1 
ATOM 485  C CB  . ALA A 0 67  . -43.109  -1.375  82.830   1.00 43.89 67  A 1 
ATOM 486  O O   . ALA A 0 67  . -44.655  -0.101  80.518   1.00 43.89 67  A 1 
ATOM 487  N N   . ALA A 0 68  . -45.217  -2.240  80.151   1.00 38.27 68  A 1 
ATOM 488  C CA  . ALA A 0 68  . -46.420  -1.941  79.379   1.00 38.27 68  A 1 
ATOM 489  C C   . ALA A 0 68  . -47.608  -1.494  80.262   1.00 38.27 68  A 1 
ATOM 490  C CB  . ALA A 0 68  . -46.736  -3.166  78.507   1.00 38.27 68  A 1 
ATOM 491  O O   . ALA A 0 68  . -48.518  -2.285  80.520   1.00 38.27 68  A 1 
ATOM 492  N N   . GLN A 0 69  . -47.620  -0.228  80.719   1.00 37.43 69  A 1 
ATOM 493  C CA  . GLN A 0 69  . -48.846  0.440   81.205   1.00 37.43 69  A 1 
ATOM 494  C C   . GLN A 0 69  . -48.764  1.985   81.356   1.00 37.43 69  A 1 
ATOM 495  C CB  . GLN A 0 69  . -49.339  -0.231  82.516   1.00 37.43 69  A 1 
ATOM 496  O O   . GLN A 0 69  . -48.330  2.498   82.379   1.00 37.43 69  A 1 
ATOM 497  C CG  . GLN A 0 69  . -50.680  -0.963  82.316   1.00 37.43 69  A 1 
ATOM 498  C CD  . GLN A 0 69  . -50.811  -2.175  83.229   1.00 37.43 69  A 1 
ATOM 499  N NE2 . GLN A 0 69  . -50.541  -3.359  82.729   1.00 37.43 69  A 1 
ATOM 500  O OE1 . GLN A 0 69  . -51.151  -2.073  84.397   1.00 37.43 69  A 1 
ATOM 501  N N   . ALA A 0 70  . -49.340  2.685   80.367   1.00 31.24 70  A 1 
ATOM 502  C CA  . ALA A 0 70  . -50.131  3.932   80.458   1.00 31.24 70  A 1 
ATOM 503  C C   . ALA A 0 70  . -49.552  5.288   80.976   1.00 31.24 70  A 1 
ATOM 504  C CB  . ALA A 0 70  . -51.447  3.586   81.176   1.00 31.24 70  A 1 
ATOM 505  O O   . ALA A 0 70  . -48.727  5.380   81.873   1.00 31.24 70  A 1 
ATOM 506  N N   . ALA A 0 71  . -50.191  6.363   80.474   1.00 28.87 71  A 1 
ATOM 507  C CA  . ALA A 0 71  . -50.346  7.706   81.076   1.00 28.87 71  A 1 
ATOM 508  C C   . ALA A 0 71  . -49.217  8.771   80.971   1.00 28.87 71  A 1 
ATOM 509  C CB  . ALA A 0 71  . -50.963  7.580   82.477   1.00 28.87 71  A 1 
ATOM 510  O O   . ALA A 0 71  . -48.695  9.270   81.964   1.00 28.87 71  A 1 
ATOM 511  N N   . SER A 0 72  . -49.028  9.291   79.751   1.00 39.71 72  A 1 
ATOM 512  C CA  . SER A 0 72  . -49.049  10.743  79.445   1.00 39.71 72  A 1 
ATOM 513  C C   . SER A 0 72  . -48.241  11.746  80.311   1.00 39.71 72  A 1 
ATOM 514  C CB  . SER A 0 72  . -50.517  11.211  79.379   1.00 39.71 72  A 1 
ATOM 515  O O   . SER A 0 72  . -48.793  12.348  81.236   1.00 39.71 72  A 1 
ATOM 516  O OG  . SER A 0 72  . -51.146  11.096  80.644   1.00 39.71 72  A 1 
ATOM 517  N N   . LYS A 0 73  . -47.012  12.081  79.877   1.00 36.30 73  A 1 
ATOM 518  C CA  . LYS A 0 73  . -46.484  13.467  79.724   1.00 36.30 73  A 1 
ATOM 519  C C   . LYS A 0 73  . -45.024  13.449  79.243   1.00 36.30 73  A 1 
ATOM 520  C CB  . LYS A 0 73  . -46.528  14.275  81.045   1.00 36.30 73  A 1 
ATOM 521  O O   . LYS A 0 73  . -44.180  12.882  79.923   1.00 36.30 73  A 1 
ATOM 522  C CG  . LYS A 0 73  . -47.665  15.309  81.059   1.00 36.30 73  A 1 
ATOM 523  C CD  . LYS A 0 73  . -47.703  16.045  82.403   1.00 36.30 73  A 1 
ATOM 524  C CE  . LYS A 0 73  . -48.851  17.057  82.414   1.00 36.30 73  A 1 
ATOM 525  N NZ  . LYS A 0 73  . -48.863  17.842  83.672   1.00 36.30 73  A 1 
ATOM 526  N N   . GLY A 0 74  . -44.707  14.143  78.148   1.00 37.80 74  A 1 
ATOM 527  C CA  . GLY A 0 74  . -43.319  14.302  77.693   1.00 37.80 74  A 1 
ATOM 528  C C   . GLY A 0 74  . -43.209  14.996  76.337   1.00 37.80 74  A 1 
ATOM 529  O O   . GLY A 0 74  . -43.479  14.389  75.313   1.00 37.80 74  A 1 
ATOM 530  N N   . TYR A 0 75  . -42.835  16.275  76.348   1.00 31.44 75  A 1 
ATOM 531  C CA  . TYR A 0 75  . -42.486  17.063  75.161   1.00 31.44 75  A 1 
ATOM 532  C C   . TYR A 0 75  . -41.282  16.446  74.421   1.00 31.44 75  A 1 
ATOM 533  C CB  . TYR A 0 75  . -42.109  18.485  75.637   1.00 31.44 75  A 1 
ATOM 534  O O   . TYR A 0 75  . -40.262  16.178  75.053   1.00 31.44 75  A 1 
ATOM 535  C CG  . TYR A 0 75  . -42.969  19.634  75.151   1.00 31.44 75  A 1 
ATOM 536  C CD1 . TYR A 0 75  . -42.384  20.653  74.372   1.00 31.44 75  A 1 
ATOM 537  C CD2 . TYR A 0 75  . -44.311  19.749  75.564   1.00 31.44 75  A 1 
ATOM 538  C CE1 . TYR A 0 75  . -43.126  21.795  74.022   1.00 31.44 75  A 1 
ATOM 539  C CE2 . TYR A 0 75  . -45.058  20.892  75.215   1.00 31.44 75  A 1 
ATOM 540  O OH  . TYR A 0 75  . -45.179  23.034  74.147   1.00 31.44 75  A 1 
ATOM 541  C CZ  . TYR A 0 75  . -44.464  21.921  74.453   1.00 31.44 75  A 1 
ATOM 542  N N   . GLY A 0 76  . -41.373  16.312  73.098   1.00 35.22 76  A 1 
ATOM 543  C CA  . GLY A 0 76  . -40.278  15.908  72.209   1.00 35.22 76  A 1 
ATOM 544  C C   . GLY A 0 76  . -40.835  15.651  70.810   1.00 35.22 76  A 1 
ATOM 545  O O   . GLY A 0 76  . -41.725  14.819  70.665   1.00 35.22 76  A 1 
ATOM 546  N N   . GLN A 0 77  . -40.409  16.423  69.808   1.00 33.66 77  A 1 
ATOM 547  C CA  . GLN A 0 77  . -40.910  16.275  68.439   1.00 33.66 77  A 1 
ATOM 548  C C   . GLN A 0 77  . -40.026  15.308  67.658   1.00 33.66 77  A 1 
ATOM 549  C CB  . GLN A 0 77  . -40.936  17.621  67.694   1.00 33.66 77  A 1 
ATOM 550  O O   . GLN A 0 77  . -38.919  15.681  67.304   1.00 33.66 77  A 1 
ATOM 551  C CG  . GLN A 0 77  . -41.963  18.633  68.211   1.00 33.66 77  A 1 
ATOM 552  C CD  . GLN A 0 77  . -42.006  19.898  67.350   1.00 33.66 77  A 1 
ATOM 553  N NE2 . GLN A 0 77  . -42.744  20.909  67.750   1.00 33.66 77  A 1 
ATOM 554  O OE1 . GLN A 0 77  . -41.403  20.024  66.302   1.00 33.66 77  A 1 
ATOM 555  N N   . ASP A 0 78  . -40.569  14.141  67.327   1.00 36.74 78  A 1 
ATOM 556  C CA  . ASP A 0 78  . -40.128  13.307  66.206   1.00 36.74 78  A 1 
ATOM 557  C C   . ASP A 0 78  . -41.376  12.651  65.601   1.00 36.74 78  A 1 
ATOM 558  C CB  . ASP A 0 78  . -39.047  12.294  66.628   1.00 36.74 78  A 1 
ATOM 559  O O   . ASP A 0 78  . -41.653  11.466  65.778   1.00 36.74 78  A 1 
ATOM 560  C CG  . ASP A 0 78  . -37.641  12.905  66.616   1.00 36.74 78  A 1 
ATOM 561  O OD1 . ASP A 0 78  . -37.283  13.488  65.568   1.00 36.74 78  A 1 
ATOM 562  O OD2 . ASP A 0 78  . -36.933  12.743  67.638   1.00 36.74 78  A 1 
ATOM 563  N N   . TYR A 0 79  . -42.200  13.464  64.931   1.00 36.69 79  A 1 
ATOM 564  C CA  . TYR A 0 79  . -43.291  12.946  64.108   1.00 36.69 79  A 1 
ATOM 565  C C   . TYR A 0 79  . -42.673  12.313  62.862   1.00 36.69 79  A 1 
ATOM 566  C CB  . TYR A 0 79  . -44.287  14.054  63.730   1.00 36.69 79  A 1 
ATOM 567  O O   . TYR A 0 79  . -42.430  13.008  61.873   1.00 36.69 79  A 1 
ATOM 568  C CG  . TYR A 0 79  . -45.109  14.601  64.879   1.00 36.69 79  A 1 
ATOM 569  C CD1 . TYR A 0 79  . -46.258  13.912  65.314   1.00 36.69 79  A 1 
ATOM 570  C CD2 . TYR A 0 79  . -44.741  15.815  65.490   1.00 36.69 79  A 1 
ATOM 571  C CE1 . TYR A 0 79  . -47.042  14.437  66.359   1.00 36.69 79  A 1 
ATOM 572  C CE2 . TYR A 0 79  . -45.521  16.345  66.534   1.00 36.69 79  A 1 
ATOM 573  O OH  . TYR A 0 79  . -47.432  16.172  67.973   1.00 36.69 79  A 1 
ATOM 574  C CZ  . TYR A 0 79  . -46.675  15.655  66.969   1.00 36.69 79  A 1 
ATOM 575  N N   . THR A 0 80  . -42.391  11.010  62.924   1.00 46.41 80  A 1 
ATOM 576  C CA  . THR A 0 80  . -41.942  10.233  61.767   1.00 46.41 80  A 1 
ATOM 577  C C   . THR A 0 80  . -43.004  10.370  60.680   1.00 46.41 80  A 1 
ATOM 578  C CB  . THR A 0 80  . -41.698  8.754   62.115   1.00 46.41 80  A 1 
ATOM 579  O O   . THR A 0 80  . -44.138  9.916   60.835   1.00 46.41 80  A 1 
ATOM 580  C CG2 . THR A 0 80  . -40.654  8.137   61.186   1.00 46.41 80  A 1 
ATOM 581  O OG1 . THR A 0 80  . -41.210  8.622   63.433   1.00 46.41 80  A 1 
ATOM 582  N N   . LYS A 0 81  . -42.667  11.125  59.633   1.00 51.24 81  A 1 
ATOM 583  C CA  . LYS A 0 81  . -43.585  11.450  58.540   1.00 51.24 81  A 1 
ATOM 584  C C   . LYS A 0 81  . -43.920  10.175  57.764   1.00 51.24 81  A 1 
ATOM 585  C CB  . LYS A 0 81  . -42.935  12.491  57.610   1.00 51.24 81  A 1 
ATOM 586  O O   . LYS A 0 81  . -43.211  9.177   57.873   1.00 51.24 81  A 1 
ATOM 587  C CG  . LYS A 0 81  . -42.602  13.828  58.297   1.00 51.24 81  A 1 
ATOM 588  C CD  . LYS A 0 81  . -41.854  14.728  57.306   1.00 51.24 81  A 1 
ATOM 589  C CE  . LYS A 0 81  . -41.393  16.036  57.954   1.00 51.24 81  A 1 
ATOM 590  N NZ  . LYS A 0 81  . -40.496  16.777  57.031   1.00 51.24 81  A 1 
ATOM 591  N N   . LYS A 0 82  . -44.930  10.260  56.891   1.00 50.95 82  A 1 
ATOM 592  C CA  . LYS A 0 82  . -44.935  9.419   55.688   1.00 50.95 82  A 1 
ATOM 593  C C   . LYS A 0 82  . -43.565  9.567   55.025   1.00 50.95 82  A 1 
ATOM 594  C CB  . LYS A 0 82  . -45.997  9.889   54.687   1.00 50.95 82  A 1 
ATOM 595  O O   . LYS A 0 82  . -43.207  10.691  54.671   1.00 50.95 82  A 1 
ATOM 596  C CG  . LYS A 0 82  . -47.440  9.708   55.167   1.00 50.95 82  A 1 
ATOM 597  C CD  . LYS A 0 82  . -48.361  10.229  54.061   1.00 50.95 82  A 1 
ATOM 598  C CE  . LYS A 0 82  . -49.832  10.009  54.403   1.00 50.95 82  A 1 
ATOM 599  N NZ  . LYS A 0 82  . -50.677  10.448  53.268   1.00 50.95 82  A 1 
ATOM 600  N N   . GLN A 0 83  . -42.827  8.471   54.911   1.00 55.03 83  A 1 
ATOM 601  C CA  . GLN A 0 83  . -41.715  8.402   53.978   1.00 55.03 83  A 1 
ATOM 602  C C   . GLN A 0 83  . -42.346  7.973   52.659   1.00 55.03 83  A 1 
ATOM 603  C CB  . GLN A 0 83  . -40.612  7.456   54.478   1.00 55.03 83  A 1 
ATOM 604  O O   . GLN A 0 83  . -42.698  6.812   52.468   1.00 55.03 83  A 1 
ATOM 605  C CG  . GLN A 0 83  . -39.946  7.888   55.800   1.00 55.03 83  A 1 
ATOM 606  C CD  . GLN A 0 83  . -39.095  9.161   55.741   1.00 55.03 83  A 1 
ATOM 607  N NE2 . GLN A 0 83  . -38.265  9.399   56.733   1.00 55.03 83  A 1 
ATOM 608  O OE1 . GLN A 0 83  . -39.151  9.994   54.858   1.00 55.03 83  A 1 
ATOM 609  N N   . THR A 0 84  . -42.621  8.978   51.838   1.00 62.89 84  A 1 
ATOM 610  C CA  . THR A 0 84  . -42.829  8.820   50.406   1.00 62.89 84  A 1 
ATOM 611  C C   . THR A 0 84  . -41.649  9.543   49.793   1.00 62.89 84  A 1 
ATOM 612  C CB  . THR A 0 84  . -44.178  9.380   49.938   1.00 62.89 84  A 1 
ATOM 613  O O   . THR A 0 84  . -41.545  10.764  49.948   1.00 62.89 84  A 1 
ATOM 614  C CG2 . THR A 0 84  . -44.425  9.089   48.461   1.00 62.89 84  A 1 
ATOM 615  O OG1 . THR A 0 84  . -45.222  8.752   50.665   1.00 62.89 84  A 1 
ATOM 616  N N   . THR A 0 85  . -40.716  8.773   49.253   1.00 70.79 85  A 1 
ATOM 617  C CA  . THR A 0 85  . -39.591  9.279   48.468   1.00 70.79 85  A 1 
ATOM 618  C C   . THR A 0 85  . -39.783  8.782   47.056   1.00 70.79 85  A 1 
ATOM 619  C CB  . THR A 0 85  . -38.219  8.850   49.001   1.00 70.79 85  A 1 
ATOM 620  O O   . THR A 0 85  . -40.024  7.599   46.870   1.00 70.79 85  A 1 
ATOM 621  C CG2 . THR A 0 85  . -37.876  9.591   50.294   1.00 70.79 85  A 1 
ATOM 622  O OG1 . THR A 0 85  . -38.181  7.480   49.299   1.00 70.79 85  A 1 
ATOM 623  N N   . ASP A 0 86  . -39.699  9.735   46.149   1.00 80.86 86  A 1 
ATOM 624  C CA  . ASP A 0 86  . -39.958  9.706   44.717   1.00 80.86 86  A 1 
ATOM 625  C C   . ASP A 0 86  . -38.735  10.481  44.185   1.00 80.86 86  A 1 
ATOM 626  C CB  . ASP A 0 86  . -41.390  10.294  44.527   1.00 80.86 86  A 1 
ATOM 627  O O   . ASP A 0 86  . -38.366  11.527  44.756   1.00 80.86 86  A 1 
ATOM 628  C CG  . ASP A 0 86  . -41.678  11.353  43.453   1.00 80.86 86  A 1 
ATOM 629  O OD1 . ASP A 0 86  . -40.793  11.673  42.642   1.00 80.86 86  A 1 
ATOM 630  O OD2 . ASP A 0 86  . -42.780  11.958  43.566   1.00 80.86 86  A 1 
ATOM 631  N N   . TRP A 0 87  . -37.965  9.851   43.294   1.00 81.53 87  A 1 
ATOM 632  C CA  . TRP A 0 87  . -36.636  10.309  42.885   1.00 81.53 87  A 1 
ATOM 633  C C   . TRP A 0 87  . -36.380  9.933   41.429   1.00 81.53 87  A 1 
ATOM 634  C CB  . TRP A 0 87  . -35.545  9.728   43.812   1.00 81.53 87  A 1 
ATOM 635  O O   . TRP A 0 87  . -35.908  8.838   41.147   1.00 81.53 87  A 1 
ATOM 636  C CG  . TRP A 0 87  . -34.143  10.263  43.631   1.00 81.53 87  A 1 
ATOM 637  C CD1 . TRP A 0 87  . -33.656  11.373  44.231   1.00 81.53 87  A 1 
ATOM 638  C CD2 . TRP A 0 87  . -33.032  9.748   42.821   1.00 81.53 87  A 1 
ATOM 639  C CE2 . TRP A 0 87  . -31.877  10.557  43.052   1.00 81.53 87  A 1 
ATOM 640  C CE3 . TRP A 0 87  . -32.867  8.700   41.898   1.00 81.53 87  A 1 
ATOM 641  N NE1 . TRP A 0 87  . -32.330  11.557  43.885   1.00 81.53 87  A 1 
ATOM 642  C CH2 . TRP A 0 87  . -30.490  9.190   41.615   1.00 81.53 87  A 1 
ATOM 643  C CZ2 . TRP A 0 87  . -30.623  10.293  42.474   1.00 81.53 87  A 1 
ATOM 644  C CZ3 . TRP A 0 87  . -31.621  8.415   41.320   1.00 81.53 87  A 1 
ATOM 645  N N   . ASP A 0 88  . -36.628  10.880  40.528   1.00 90.31 88  A 1 
ATOM 646  C CA  . ASP A 0 88  . -36.133  10.809  39.156   1.00 90.31 88  A 1 
ATOM 647  C C   . ASP A 0 88  . -34.626  11.128  39.098   1.00 90.31 88  A 1 
ATOM 648  C CB  . ASP A 0 88  . -36.830  11.841  38.250   1.00 90.31 88  A 1 
ATOM 649  O O   . ASP A 0 88  . -34.162  12.133  39.658   1.00 90.31 88  A 1 
ATOM 650  C CG  . ASP A 0 88  . -38.358  11.909  38.298   1.00 90.31 88  A 1 
ATOM 651  O OD1 . ASP A 0 88  . -39.002  11.068  37.642   1.00 90.31 88  A 1 
ATOM 652  O OD2 . ASP A 0 88  . -38.851  12.936  38.828   1.00 90.31 88  A 1 
ATOM 653  N N   . ALA A 0 89  . -33.880  10.383  38.284   1.00 87.45 89  A 1 
ATOM 654  C CA  . ALA A 0 89  . -32.628  10.845  37.696   1.00 87.45 89  A 1 
ATOM 655  C C   . ALA A 0 89  . -32.537  10.479  36.210   1.00 87.45 89  A 1 
ATOM 656  C CB  . ALA A 0 89  . -31.439  10.309  38.495   1.00 87.45 89  A 1 
ATOM 657  O O   . ALA A 0 89  . -32.894  9.386   35.786   1.00 87.45 89  A 1 
ATOM 658  N N   . TRP A 0 90  . -32.002  11.402  35.412   1.00 92.30 90  A 1 
ATOM 659  C CA  . TRP A 0 90  . -31.668  11.181  34.006   1.00 92.30 90  A 1 
ATOM 660  C C   . TRP A 0 90  . -30.378  11.924  33.667   1.00 92.30 90  A 1 
ATOM 661  C CB  . TRP A 0 90  . -32.819  11.635  33.097   1.00 92.30 90  A 1 
ATOM 662  O O   . TRP A 0 90  . -30.154  13.037  34.159   1.00 92.30 90  A 1 
ATOM 663  C CG  . TRP A 0 90  . -32.481  11.605  31.637   1.00 92.30 90  A 1 
ATOM 664  C CD1 . TRP A 0 90  . -32.363  10.483  30.895   1.00 92.30 90  A 1 
ATOM 665  C CD2 . TRP A 0 90  . -32.040  12.698  30.770   1.00 92.30 90  A 1 
ATOM 666  C CE2 . TRP A 0 90  . -31.665  12.150  29.507   1.00 92.30 90  A 1 
ATOM 667  C CE3 . TRP A 0 90  . -31.854  14.088  30.946   1.00 92.30 90  A 1 
ATOM 668  N NE1 . TRP A 0 90  . -31.883  10.797  29.640   1.00 92.30 90  A 1 
ATOM 669  C CH2 . TRP A 0 90  . -30.983  14.320  28.673   1.00 92.30 90  A 1 
ATOM 670  C CZ2 . TRP A 0 90  . -31.147  12.939  28.468   1.00 92.30 90  A 1 
ATOM 671  C CZ3 . TRP A 0 90  . -31.336  14.892  29.909   1.00 92.30 90  A 1 
ATOM 672  N N   . GLY A 0 91  . -29.552  11.326  32.815   1.00 89.99 91  A 1 
ATOM 673  C CA  . GLY A 0 91  . -28.318  11.923  32.337   1.00 89.99 91  A 1 
ATOM 674  C C   . GLY A 0 91  . -27.932  11.476  30.933   1.00 89.99 91  A 1 
ATOM 675  O O   . GLY A 0 91  . -28.472  10.522  30.369   1.00 89.99 91  A 1 
ATOM 676  N N   . ARG A 0 92  . -26.999  12.242  30.373   1.00 94.13 92  A 1 
ATOM 677  C CA  . ARG A 0 92  . -26.297  11.966  29.127   1.00 94.13 92  A 1 
ATOM 678  C C   . ARG A 0 92  . -24.955  12.680  29.174   1.00 94.13 92  A 1 
ATOM 679  C CB  . ARG A 0 92  . -27.146  12.437  27.938   1.00 94.13 92  A 1 
ATOM 680  O O   . ARG A 0 92  . -24.952  13.879  29.475   1.00 94.13 92  A 1 
ATOM 681  C CG  . ARG A 0 92  . -26.449  12.218  26.588   1.00 94.13 92  A 1 
ATOM 682  C CD  . ARG A 0 92  . -27.433  12.538  25.463   1.00 94.13 92  A 1 
ATOM 683  N NE  . ARG A 0 92  . -26.932  12.090  24.159   1.00 94.13 92  A 1 
ATOM 684  N NH1 . ARG A 0 92  . -28.844  12.415  22.932   1.00 94.13 92  A 1 
ATOM 685  N NH2 . ARG A 0 92  . -27.073  11.601  21.941   1.00 94.13 92  A 1 
ATOM 686  C CZ  . ARG A 0 92  . -27.607  12.033  23.033   1.00 94.13 92  A 1 
ATOM 687  N N   . ASP A 0 93  . -23.874  11.987  28.852   1.00 87.65 93  A 1 
ATOM 688  C CA  . ASP A 0 93  . -22.599  12.619  28.503   1.00 87.65 93  A 1 
ATOM 689  C C   . ASP A 0 93  . -22.348  12.471  26.994   1.00 87.65 93  A 1 
ATOM 690  C CB  . ASP A 0 93  . -21.441  12.127  29.397   1.00 87.65 93  A 1 
ATOM 691  O O   . ASP A 0 93  . -23.003  11.666  26.333   1.00 87.65 93  A 1 
ATOM 692  C CG  . ASP A 0 93  . -20.476  13.274  29.750   1.00 87.65 93  A 1 
ATOM 693  O OD1 . ASP A 0 93  . -20.379  14.232  28.941   1.00 87.65 93  A 1 
ATOM 694  O OD2 . ASP A 0 93  . -19.936  13.283  30.883   1.00 87.65 93  A 1 
ATOM 695  N N   . GLN A 0 94  . -21.512  13.336  26.417   1.00 93.83 94  A 1 
ATOM 696  C CA  . GLN A 0 94  . -21.238  13.353  24.973   1.00 93.83 94  A 1 
ATOM 697  C C   . GLN A 0 94  . -19.811  13.831  24.687   1.00 93.83 94  A 1 
ATOM 698  C CB  . GLN A 0 94  . -22.228  14.260  24.206   1.00 93.83 94  A 1 
ATOM 699  O O   . GLN A 0 94  . -19.584  15.039  24.534   1.00 93.83 94  A 1 
ATOM 700  C CG  . GLN A 0 94  . -23.706  13.854  24.257   1.00 93.83 94  A 1 
ATOM 701  C CD  . GLN A 0 94  . -24.433  14.249  22.979   1.00 93.83 94  A 1 
ATOM 702  N NE2 . GLN A 0 94  . -24.482  13.364  22.013   1.00 93.83 94  A 1 
ATOM 703  O OE1 . GLN A 0 94  . -24.955  15.344  22.803   1.00 93.83 94  A 1 
ATOM 704  N N   . ASP A 0 95  . -18.864  12.904  24.554   1.00 89.72 95  A 1 
ATOM 705  C CA  . ASP A 0 95  . -17.472  13.228  24.233   1.00 89.72 95  A 1 
ATOM 706  C C   . ASP A 0 95  . -17.160  12.990  22.742   1.00 89.72 95  A 1 
ATOM 707  C CB  . ASP A 0 95  . -16.490  12.550  25.223   1.00 89.72 95  A 1 
ATOM 708  O O   . ASP A 0 95  . -17.672  12.078  22.091   1.00 89.72 95  A 1 
ATOM 709  C CG  . ASP A 0 95  . -15.600  13.536  26.013   1.00 89.72 95  A 1 
ATOM 710  O OD1 . ASP A 0 95  . -15.492  14.721  25.604   1.00 89.72 95  A 1 
ATOM 711  O OD2 . ASP A 0 95  . -14.913  13.105  26.969   1.00 89.72 95  A 1 
ATOM 712  N N   . LEU A 0 96  . -16.332  13.862  22.155   1.00 94.78 96  A 1 
ATOM 713  C CA  . LEU A 0 96  . -15.972  13.817  20.731   1.00 94.78 96  A 1 
ATOM 714  C C   . LEU A 0 96  . -14.524  14.266  20.524   1.00 94.78 96  A 1 
ATOM 715  C CB  . LEU A 0 96  . -16.965  14.672  19.914   1.00 94.78 96  A 1 
ATOM 716  O O   . LEU A 0 96  . -14.197  15.450  20.635   1.00 94.78 96  A 1 
ATOM 717  C CG  . LEU A 0 96  . -16.648  14.783  18.406   1.00 94.78 96  A 1 
ATOM 718  C CD1 . LEU A 0 96  . -16.727  13.448  17.665   1.00 94.78 96  A 1 
ATOM 719  C CD2 . LEU A 0 96  . -17.634  15.739  17.732   1.00 94.78 96  A 1 
ATOM 720  N N   . ALA A 0 97  . -13.666  13.327  20.132   1.00 95.83 97  A 1 
ATOM 721  C CA  . ALA A 0 97  . -12.274  13.582  19.785   1.00 95.83 97  A 1 
ATOM 722  C C   . ALA A 0 97  . -12.042  13.371  18.284   1.00 95.83 97  A 1 
ATOM 723  C CB  . ALA A 0 97  . -11.368  12.703  20.654   1.00 95.83 97  A 1 
ATOM 724  O O   . ALA A 0 97  . -12.374  12.326  17.727   1.00 95.83 97  A 1 
ATOM 725  N N   . ILE A 0 98  . -11.432  14.359  17.626   1.00 97.13 98  A 1 
ATOM 726  C CA  . ILE A 0 98  . -11.029  14.278  16.218   1.00 97.13 98  A 1 
ATOM 727  C C   . ILE A 0 98  . -9.570   14.718  16.107   1.00 97.13 98  A 1 
ATOM 728  C CB  . ILE A 0 98  . -11.957  15.111  15.298   1.00 97.13 98  A 1 
ATOM 729  O O   . ILE A 0 98  . -9.241   15.855  16.448   1.00 97.13 98  A 1 
ATOM 730  C CG1 . ILE A 0 98  . -13.445  14.734  15.514   1.00 97.13 98  A 1 
ATOM 731  C CG2 . ILE A 0 98  . -11.520  14.926  13.829   1.00 97.13 98  A 1 
ATOM 732  C CD1 . ILE A 0 98  . -14.443  15.452  14.596   1.00 97.13 98  A 1 
ATOM 733  N N   . ASP A 0 99  . -8.718   13.832  15.599   1.00 96.47 99  A 1 
ATOM 734  C CA  . ASP A 0 99  . -7.380   14.162  15.108   1.00 96.47 99  A 1 
ATOM 735  C C   . ASP A 0 99  . -7.390   14.005  13.582   1.00 96.47 99  A 1 
ATOM 736  C CB  . ASP A 0 99  . -6.314   13.293  15.803   1.00 96.47 99  A 1 
ATOM 737  O O   . ASP A 0 99  . -7.825   12.979  13.059   1.00 96.47 99  A 1 
ATOM 738  C CG  . ASP A 0 99  . -4.874   13.786  15.582   1.00 96.47 99  A 1 
ATOM 739  O OD1 . ASP A 0 99  . -4.686   14.795  14.862   1.00 96.47 99  A 1 
ATOM 740  O OD2 . ASP A 0 99  . -3.956   13.170  16.170   1.00 96.47 99  A 1 
ATOM 741  N N   . GLU A 0 100 . -6.973   15.032  12.847   1.00 96.83 100 A 1 
ATOM 742  C CA  . GLU A 0 100 . -6.962   15.024  11.384   1.00 96.83 100 A 1 
ATOM 743  C C   . GLU A 0 100 . -5.720   15.744  10.859   1.00 96.83 100 A 1 
ATOM 744  C CB  . GLU A 0 100 . -8.271   15.599  10.803   1.00 96.83 100 A 1 
ATOM 745  O O   . GLU A 0 100 . -5.422   16.889  11.207   1.00 96.83 100 A 1 
ATOM 746  C CG  . GLU A 0 100 . -8.306   15.480  9.269    1.00 96.83 100 A 1 
ATOM 747  C CD  . GLU A 0 100 . -9.681   15.806  8.663    1.00 96.83 100 A 1 
ATOM 748  O OE1 . GLU A 0 100 . -10.204  14.946  7.911    1.00 96.83 100 A 1 
ATOM 749  O OE2 . GLU A 0 100 . -10.186  16.927  8.888    1.00 96.83 100 A 1 
ATOM 750  N N   . SER A 0 101 . -4.992   15.056  9.985    1.00 96.15 101 A 1 
ATOM 751  C CA  . SER A 0 101 . -3.723   15.500  9.428    1.00 96.15 101 A 1 
ATOM 752  C C   . SER A 0 101 . -3.691   15.307  7.914    1.00 96.15 101 A 1 
ATOM 753  C CB  . SER A 0 101 . -2.564   14.781  10.125   1.00 96.15 101 A 1 
ATOM 754  O O   . SER A 0 101 . -4.208   14.334  7.363    1.00 96.15 101 A 1 
ATOM 755  O OG  . SER A 0 101 . -2.579   13.399  9.840    1.00 96.15 101 A 1 
ATOM 756  N N   . TYR A 0 102 . -3.069   16.262  7.229    1.00 97.11 102 A 1 
ATOM 757  C CA  . TYR A 0 102 . -2.856   16.235  5.789    1.00 97.11 102 A 1 
ATOM 758  C C   . TYR A 0 102 . -1.517   16.886  5.459    1.00 97.11 102 A 1 
ATOM 759  C CB  . TYR A 0 102 . -4.004   16.965  5.075    1.00 97.11 102 A 1 
ATOM 760  O O   . TYR A 0 102 . -1.189   17.952  5.989    1.00 97.11 102 A 1 
ATOM 761  C CG  . TYR A 0 102 . -3.752   17.204  3.596    1.00 97.11 102 A 1 
ATOM 762  C CD1 . TYR A 0 102 . -3.293   18.461  3.157    1.00 97.11 102 A 1 
ATOM 763  C CD2 . TYR A 0 102 . -3.928   16.159  2.670    1.00 97.11 102 A 1 
ATOM 764  C CE1 . TYR A 0 102 . -3.043   18.686  1.790    1.00 97.11 102 A 1 
ATOM 765  C CE2 . TYR A 0 102 . -3.668   16.372  1.303    1.00 97.11 102 A 1 
ATOM 766  O OH  . TYR A 0 102 . -3.028   17.882  -0.460   1.00 97.11 102 A 1 
ATOM 767  C CZ  . TYR A 0 102 . -3.240   17.641  0.861    1.00 97.11 102 A 1 
ATOM 768  N N   . GLY A 0 103 . -0.769   16.296  4.529    1.00 94.49 103 A 1 
ATOM 769  C CA  . GLY A 0 103 . 0.474    16.881  4.051    1.00 94.49 103 A 1 
ATOM 770  C C   . GLY A 0 103 . 0.782    16.536  2.601    1.00 94.49 103 A 1 
ATOM 771  O O   . GLY A 0 103 . 0.577    15.421  2.130    1.00 94.49 103 A 1 
ATOM 772  N N   . ASN A 0 104 . 1.317    17.526  1.890    1.00 95.91 104 A 1 
ATOM 773  C CA  . ASN A 0 104 . 1.632    17.449  0.469    1.00 95.91 104 A 1 
ATOM 774  C C   . ASN A 0 104 . 3.082    17.898  0.265    1.00 95.91 104 A 1 
ATOM 775  C CB  . ASN A 0 104 . 0.602    18.315  -0.272   1.00 95.91 104 A 1 
ATOM 776  O O   . ASN A 0 104 . 3.392    19.088  0.328    1.00 95.91 104 A 1 
ATOM 777  C CG  . ASN A 0 104 . 0.525    17.992  -1.749   1.00 95.91 104 A 1 
ATOM 778  N ND2 . ASN A 0 104 . -0.668   17.768  -2.239   1.00 95.91 104 A 1 
ATOM 779  O OD1 . ASN A 0 104 . 1.511    17.944  -2.468   1.00 95.91 104 A 1 
ATOM 780  N N   . THR A 0 105 . 3.991    16.940  0.102    1.00 93.82 105 A 1 
ATOM 781  C CA  . THR A 0 105 . 5.419    17.198  -0.118   1.00 93.82 105 A 1 
ATOM 782  C C   . THR A 0 105 . 5.732    17.042  -1.591   1.00 93.82 105 A 1 
ATOM 783  C CB  . THR A 0 105 . 6.281    16.253  0.725    1.00 93.82 105 A 1 
ATOM 784  O O   . THR A 0 105 . 5.466    15.991  -2.158   1.00 93.82 105 A 1 
ATOM 785  C CG2 . THR A 0 105 . 7.785    16.410  0.488    1.00 93.82 105 A 1 
ATOM 786  O OG1 . THR A 0 105 . 6.047    16.573  2.073    1.00 93.82 105 A 1 
ATOM 787  N N   . ARG A 0 106 . 6.320    18.071  -2.207   1.00 94.18 106 A 1 
ATOM 788  C CA  . ARG A 0 106 . 6.726    18.058  -3.618   1.00 94.18 106 A 1 
ATOM 789  C C   . ARG A 0 106 . 8.155    18.562  -3.740   1.00 94.18 106 A 1 
ATOM 790  C CB  . ARG A 0 106 . 5.738    18.872  -4.467   1.00 94.18 106 A 1 
ATOM 791  O O   . ARG A 0 106 . 8.420    19.747  -3.546   1.00 94.18 106 A 1 
ATOM 792  C CG  . ARG A 0 106 . 4.313    18.309  -4.354   1.00 94.18 106 A 1 
ATOM 793  C CD  . ARG A 0 106 . 3.385    18.933  -5.394   1.00 94.18 106 A 1 
ATOM 794  N NE  . ARG A 0 106 . 2.008    18.438  -5.229   1.00 94.18 106 A 1 
ATOM 795  N NH1 . ARG A 0 106 . 1.014    19.691  -6.860   1.00 94.18 106 A 1 
ATOM 796  N NH2 . ARG A 0 106 . -0.184   18.157  -5.796   1.00 94.18 106 A 1 
ATOM 797  C CZ  . ARG A 0 106 . 0.955    18.757  -5.952   1.00 94.18 106 A 1 
ATOM 798  N N   . ALA A 0 107 . 9.077    17.653  -4.026   1.00 93.11 107 A 1 
ATOM 799  C CA  . ALA A 0 107 . 10.510   17.899  -4.086   1.00 93.11 107 A 1 
ATOM 800  C C   . ALA A 0 107 . 11.047   17.603  -5.489   1.00 93.11 107 A 1 
ATOM 801  C CB  . ALA A 0 107 . 11.201   17.055  -3.009   1.00 93.11 107 A 1 
ATOM 802  O O   . ALA A 0 107 . 10.680   16.611  -6.119   1.00 93.11 107 A 1 
ATOM 803  N N   . LYS A 0 108 . 11.943   18.463  -5.981   1.00 94.18 108 A 1 
ATOM 804  C CA  . LYS A 0 108 . 12.659   18.275  -7.250   1.00 94.18 108 A 1 
ATOM 805  C C   . LYS A 0 108 . 14.116   18.666  -7.062   1.00 94.18 108 A 1 
ATOM 806  C CB  . LYS A 0 108 . 12.007   19.074  -8.393   1.00 94.18 108 A 1 
ATOM 807  O O   . LYS A 0 108 . 14.393   19.713  -6.482   1.00 94.18 108 A 1 
ATOM 808  C CG  . LYS A 0 108 . 10.549   18.645  -8.609   1.00 94.18 108 A 1 
ATOM 809  C CD  . LYS A 0 108 . 9.907    19.263  -9.852   1.00 94.18 108 A 1 
ATOM 810  C CE  . LYS A 0 108 . 8.464    18.745  -9.898   1.00 94.18 108 A 1 
ATOM 811  N NZ  . LYS A 0 108 . 7.759    19.146  -11.137  1.00 94.18 108 A 1 
ATOM 812  N N   . SER A 0 109 . 15.026   17.842  -7.562   1.00 89.09 109 A 1 
ATOM 813  C CA  . SER A 0 109 . 16.466   18.083  -7.522   1.00 89.09 109 A 1 
ATOM 814  C C   . SER A 0 109 . 17.075   17.815  -8.889   1.00 89.09 109 A 1 
ATOM 815  C CB  . SER A 0 109 . 17.145   17.209  -6.460   1.00 89.09 109 A 1 
ATOM 816  O O   . SER A 0 109 . 16.790   16.783  -9.496   1.00 89.09 109 A 1 
ATOM 817  O OG  . SER A 0 109 . 16.920   15.836  -6.711   1.00 89.09 109 A 1 
ATOM 818  N N   . TYR A 0 110 . 17.943   18.721  -9.326   1.00 88.25 110 A 1 
ATOM 819  C CA  . TYR A 0 110 . 18.733   18.589  -10.544  1.00 88.25 110 A 1 
ATOM 820  C C   . TYR A 0 110 . 20.210   18.748  -10.179  1.00 88.25 110 A 1 
ATOM 821  C CB  . TYR A 0 110 . 18.293   19.631  -11.584  1.00 88.25 110 A 1 
ATOM 822  O O   . TYR A 0 110 . 20.556   19.637  -9.398   1.00 88.25 110 A 1 
ATOM 823  C CG  . TYR A 0 110 . 16.800   19.660  -11.868  1.00 88.25 110 A 1 
ATOM 824  C CD1 . TYR A 0 110 . 16.232   18.751  -12.781  1.00 88.25 110 A 1 
ATOM 825  C CD2 . TYR A 0 110 . 15.981   20.601  -11.214  1.00 88.25 110 A 1 
ATOM 826  C CE1 . TYR A 0 110 . 14.848   18.782  -13.043  1.00 88.25 110 A 1 
ATOM 827  C CE2 . TYR A 0 110 . 14.599   20.643  -11.477  1.00 88.25 110 A 1 
ATOM 828  O OH  . TYR A 0 110 . 12.699   19.802  -12.658  1.00 88.25 110 A 1 
ATOM 829  C CZ  . TYR A 0 110 . 14.032   19.733  -12.396  1.00 88.25 110 A 1 
ATOM 830  N N   . ARG A 0 111 . 21.060   17.897  -10.745  1.00 85.66 111 A 1 
ATOM 831  C CA  . ARG A 0 111 . 22.522   17.948  -10.686  1.00 85.66 111 A 1 
ATOM 832  C C   . ARG A 0 111 . 23.050   17.790  -12.109  1.00 85.66 111 A 1 
ATOM 833  C CB  . ARG A 0 111 . 23.030   16.828  -9.758   1.00 85.66 111 A 1 
ATOM 834  O O   . ARG A 0 111 . 22.531   16.975  -12.862  1.00 85.66 111 A 1 
ATOM 835  C CG  . ARG A 0 111 . 24.564   16.705  -9.665   1.00 85.66 111 A 1 
ATOM 836  C CD  . ARG A 0 111 . 24.915   15.550  -8.718   1.00 85.66 111 A 1 
ATOM 837  N NE  . ARG A 0 111 . 26.370   15.373  -8.522   1.00 85.66 111 A 1 
ATOM 838  N NH1 . ARG A 0 111 . 26.228   14.185  -6.565   1.00 85.66 111 A 1 
ATOM 839  N NH2 . ARG A 0 111 . 28.219   14.566  -7.446   1.00 85.66 111 A 1 
ATOM 840  C CZ  . ARG A 0 111 . 26.936   14.721  -7.521   1.00 85.66 111 A 1 
ATOM 841  N N   . ALA A 0 112 . 24.070   18.564  -12.433  1.00 82.52 112 A 1 
ATOM 842  C CA  . ALA A 0 112 . 24.994   18.350  -13.538  1.00 82.52 112 A 1 
ATOM 843  C C   . ALA A 0 112 . 26.383   18.694  -12.985  1.00 82.52 112 A 1 
ATOM 844  C CB  . ALA A 0 112 . 24.597   19.227  -14.730  1.00 82.52 112 A 1 
ATOM 845  O O   . ALA A 0 112 . 26.471   19.560  -12.105  1.00 82.52 112 A 1 
ATOM 846  N N   . GLU A 0 113 . 27.434   18.001  -13.415  1.00 74.87 113 A 1 
ATOM 847  C CA  . GLU A 0 113 . 28.771   18.180  -12.824  1.00 74.87 113 A 1 
ATOM 848  C C   . GLU A 0 113 . 29.643   19.173  -13.604  1.00 74.87 113 A 1 
ATOM 849  C CB  . GLU A 0 113 . 29.428   16.815  -12.573  1.00 74.87 113 A 1 
ATOM 850  O O   . GLU A 0 113 . 30.305   20.006  -12.981  1.00 74.87 113 A 1 
ATOM 851  C CG  . GLU A 0 113 . 28.558   16.001  -11.603  1.00 74.87 113 A 1 
ATOM 852  C CD  . GLU A 0 113 . 29.284   14.797  -11.008  1.00 74.87 113 A 1 
ATOM 853  O OE1 . GLU A 0 113 . 29.451   14.825  -9.764   1.00 74.87 113 A 1 
ATOM 854  O OE2 . GLU A 0 113 . 29.550   13.816  -11.730  1.00 74.87 113 A 1 
ATOM 855  N N   . SER A 0 114 . 29.538   19.181  -14.933  1.00 75.84 114 A 1 
ATOM 856  C CA  . SER A 0 114 . 30.098   20.198  -15.829  1.00 75.84 114 A 1 
ATOM 857  C C   . SER A 0 114 . 29.216   20.374  -17.076  1.00 75.84 114 A 1 
ATOM 858  C CB  . SER A 0 114 . 31.532   19.832  -16.239  1.00 75.84 114 A 1 
ATOM 859  O O   . SER A 0 114 . 28.210   19.680  -17.254  1.00 75.84 114 A 1 
ATOM 860  O OG  . SER A 0 114 . 31.504   18.800  -17.191  1.00 75.84 114 A 1 
ATOM 861  N N   . TYR A 0 115 . 29.581   21.340  -17.915  1.00 74.36 115 A 1 
ATOM 862  C CA  . TYR A 0 115 . 29.146   21.430  -19.304  1.00 74.36 115 A 1 
ATOM 863  C C   . TYR A 0 115 . 30.220   22.200  -20.064  1.00 74.36 115 A 1 
ATOM 864  C CB  . TYR A 0 115 . 27.791   22.136  -19.436  1.00 74.36 115 A 1 
ATOM 865  O O   . TYR A 0 115 . 30.330   23.421  -19.908  1.00 74.36 115 A 1 
ATOM 866  C CG  . TYR A 0 115 . 27.440   22.451  -20.881  1.00 74.36 115 A 1 
ATOM 867  C CD1 . TYR A 0 115 . 27.386   23.786  -21.331  1.00 74.36 115 A 1 
ATOM 868  C CD2 . TYR A 0 115 . 27.260   21.399  -21.798  1.00 74.36 115 A 1 
ATOM 869  C CE1 . TYR A 0 115 . 27.086   24.067  -22.679  1.00 74.36 115 A 1 
ATOM 870  C CE2 . TYR A 0 115 . 26.961   21.677  -23.144  1.00 74.36 115 A 1 
ATOM 871  O OH  . TYR A 0 115 . 26.514   23.278  -24.867  1.00 74.36 115 A 1 
ATOM 872  C CZ  . TYR A 0 115 . 26.846   23.008  -23.579  1.00 74.36 115 A 1 
ATOM 873  N N   . ASP A 0 116 . 30.988   21.478  -20.870  1.00 77.42 116 A 1 
ATOM 874  C CA  . ASP A 0 116 . 32.152   22.016  -21.558  1.00 77.42 116 A 1 
ATOM 875  C C   . ASP A 0 116 . 31.879   22.038  -23.069  1.00 77.42 116 A 1 
ATOM 876  C CB  . ASP A 0 116 . 33.416   21.227  -21.157  1.00 77.42 116 A 1 
ATOM 877  O O   . ASP A 0 116 . 31.650   21.005  -23.700  1.00 77.42 116 A 1 
ATOM 878  C CG  . ASP A 0 116 . 33.942   21.520  -19.734  1.00 77.42 116 A 1 
ATOM 879  O OD1 . ASP A 0 116 . 33.282   22.261  -18.964  1.00 77.42 116 A 1 
ATOM 880  O OD2 . ASP A 0 116 . 35.057   21.039  -19.426  1.00 77.42 116 A 1 
ATOM 881  N N   . GLU A 0 117 . 31.894   23.240  -23.654  1.00 79.17 117 A 1 
ATOM 882  C CA  . GLU A 0 117 . 31.987   23.437  -25.104  1.00 79.17 117 A 1 
ATOM 883  C C   . GLU A 0 117 . 33.449   23.721  -25.458  1.00 79.17 117 A 1 
ATOM 884  C CB  . GLU A 0 117 . 31.106   24.602  -25.613  1.00 79.17 117 A 1 
ATOM 885  O O   . GLU A 0 117 . 34.069   24.595  -24.846  1.00 79.17 117 A 1 
ATOM 886  C CG  . GLU A 0 117 . 29.639   24.570  -25.152  1.00 79.17 117 A 1 
ATOM 887  C CD  . GLU A 0 117 . 28.689   25.480  -25.963  1.00 79.17 117 A 1 
ATOM 888  O OE1 . GLU A 0 117 . 27.470   25.483  -25.656  1.00 79.17 117 A 1 
ATOM 889  O OE2 . GLU A 0 117 . 29.018   25.953  -27.071  1.00 79.17 117 A 1 
ATOM 890  N N   . TRP A 0 118 . 33.992   23.034  -26.461  1.00 79.51 118 A 1 
ATOM 891  C CA  . TRP A 0 118 . 35.346   23.277  -26.952  1.00 79.51 118 A 1 
ATOM 892  C C   . TRP A 0 118 . 35.384   23.377  -28.478  1.00 79.51 118 A 1 
ATOM 893  C CB  . TRP A 0 118 . 36.316   22.230  -26.385  1.00 79.51 118 A 1 
ATOM 894  O O   . TRP A 0 118 . 34.685   22.660  -29.190  1.00 79.51 118 A 1 
ATOM 895  C CG  . TRP A 0 118 . 35.959   20.787  -26.588  1.00 79.51 118 A 1 
ATOM 896  C CD1 . TRP A 0 118 . 35.232   20.031  -25.732  1.00 79.51 118 A 1 
ATOM 897  C CD2 . TRP A 0 118 . 36.310   19.903  -27.698  1.00 79.51 118 A 1 
ATOM 898  C CE2 . TRP A 0 118 . 35.779   18.605  -27.427  1.00 79.51 118 A 1 
ATOM 899  C CE3 . TRP A 0 118 . 37.021   20.067  -28.909  1.00 79.51 118 A 1 
ATOM 900  N NE1 . TRP A 0 118 . 35.127   18.744  -26.220  1.00 79.51 118 A 1 
ATOM 901  C CH2 . TRP A 0 118 . 36.651   17.725  -29.507  1.00 79.51 118 A 1 
ATOM 902  C CZ2 . TRP A 0 118 . 35.947   17.526  -28.308  1.00 79.51 118 A 1 
ATOM 903  C CZ3 . TRP A 0 118 . 37.190   18.991  -29.801  1.00 79.51 118 A 1 
ATOM 904  N N   . ASP A 0 119 . 36.217   24.290  -28.972  1.00 78.96 119 A 1 
ATOM 905  C CA  . ASP A 0 119 . 36.504   24.511  -30.389  1.00 78.96 119 A 1 
ATOM 906  C C   . ASP A 0 119 . 38.018   24.703  -30.539  1.00 78.96 119 A 1 
ATOM 907  C CB  . ASP A 0 119 . 35.718   25.734  -30.897  1.00 78.96 119 A 1 
ATOM 908  O O   . ASP A 0 119 . 38.613   25.568  -29.891  1.00 78.96 119 A 1 
ATOM 909  C CG  . ASP A 0 119 . 35.886   26.011  -32.397  1.00 78.96 119 A 1 
ATOM 910  O OD1 . ASP A 0 119 . 36.491   25.189  -33.115  1.00 78.96 119 A 1 
ATOM 911  O OD2 . ASP A 0 119 . 35.409   27.076  -32.848  1.00 78.96 119 A 1 
ATOM 912  N N   . ASN A 0 120 . 38.644   23.869  -31.363  1.00 75.09 120 A 1 
ATOM 913  C CA  . ASN A 0 120 . 40.051   23.929  -31.715  1.00 75.09 120 A 1 
ATOM 914  C C   . ASN A 0 120 . 40.176   24.006  -33.239  1.00 75.09 120 A 1 
ATOM 915  C CB  . ASN A 0 120 . 40.790   22.726  -31.113  1.00 75.09 120 A 1 
ATOM 916  O O   . ASN A 0 120 . 40.064   23.000  -33.943  1.00 75.09 120 A 1 
ATOM 917  C CG  . ASN A 0 120 . 42.271   22.786  -31.440  1.00 75.09 120 A 1 
ATOM 918  N ND2 . ASN A 0 120 . 42.686   22.236  -32.557  1.00 75.09 120 A 1 
ATOM 919  O OD1 . ASN A 0 120 . 43.057   23.365  -30.711  1.00 75.09 120 A 1 
ATOM 920  N N   . GLN A 0 121 . 40.442   25.214  -33.730  1.00 70.71 121 A 1 
ATOM 921  C CA  . GLN A 0 121 . 40.674   25.500  -35.141  1.00 70.71 121 A 1 
ATOM 922  C C   . GLN A 0 121 . 42.181   25.677  -35.364  1.00 70.71 121 A 1 
ATOM 923  C CB  . GLN A 0 121 . 39.893   26.771  -35.547  1.00 70.71 121 A 1 
ATOM 924  O O   . GLN A 0 121 . 42.709   26.738  -35.020  1.00 70.71 121 A 1 
ATOM 925  C CG  . GLN A 0 121 . 38.407   26.774  -35.145  1.00 70.71 121 A 1 
ATOM 926  C CD  . GLN A 0 121 . 37.668   28.047  -35.549  1.00 70.71 121 A 1 
ATOM 927  N NE2 . GLN A 0 121 . 36.485   28.280  -35.043  1.00 70.71 121 A 1 
ATOM 928  O OE1 . GLN A 0 121 . 38.125   28.864  -36.344  1.00 70.71 121 A 1 
ATOM 929  N N   . ASP A 0 122 . 42.861   24.686  -35.945  1.00 64.70 122 A 1 
ATOM 930  C CA  . ASP A 0 122 . 44.243   24.857  -36.407  1.00 64.70 122 A 1 
ATOM 931  C C   . ASP A 0 122 . 44.271   25.282  -37.884  1.00 64.70 122 A 1 
ATOM 932  C CB  . ASP A 0 122 . 45.147   23.653  -36.082  1.00 64.70 122 A 1 
ATOM 933  O O   . ASP A 0 122 . 43.373   24.971  -38.672  1.00 64.70 122 A 1 
ATOM 934  C CG  . ASP A 0 122 . 46.576   24.114  -35.734  1.00 64.70 122 A 1 
ATOM 935  O OD1 . ASP A 0 122 . 46.986   25.198  -36.227  1.00 64.70 122 A 1 
ATOM 936  O OD2 . ASP A 0 122 . 47.217   23.460  -34.877  1.00 64.70 122 A 1 
ATOM 937  N N   . LYS A 0 123 . 45.221   26.160  -38.221  1.00 64.81 123 A 1 
ATOM 938  C CA  . LYS A 0 123 . 45.230   26.948  -39.470  1.00 64.81 123 A 1 
ATOM 939  C C   . LYS A 0 123 . 46.646   27.386  -39.838  1.00 64.81 123 A 1 
ATOM 940  C CB  . LYS A 0 123 . 44.281   28.170  -39.368  1.00 64.81 123 A 1 
ATOM 941  O O   . LYS A 0 123 . 46.921   28.592  -39.918  1.00 64.81 123 A 1 
ATOM 942  C CG  . LYS A 0 123 . 42.809   27.774  -39.241  1.00 64.81 123 A 1 
ATOM 943  C CD  . LYS A 0 123 . 41.827   28.937  -39.292  1.00 64.81 123 A 1 
ATOM 944  C CE  . LYS A 0 123 . 40.444   28.286  -39.194  1.00 64.81 123 A 1 
ATOM 945  N NZ  . LYS A 0 123 . 39.452   29.185  -38.573  1.00 64.81 123 A 1 
ATOM 946  N N   . ASP A 0 124 . 47.556   26.439  -40.044  1.00 65.87 124 A 1 
ATOM 947  C CA  . ASP A 0 124 . 48.936   26.749  -40.411  1.00 65.87 124 A 1 
ATOM 948  C C   . ASP A 0 124 . 49.168   26.762  -41.943  1.00 65.87 124 A 1 
ATOM 949  C CB  . ASP A 0 124 . 49.938   25.975  -39.530  1.00 65.87 124 A 1 
ATOM 950  O O   . ASP A 0 124 . 49.010   25.788  -42.675  1.00 65.87 124 A 1 
ATOM 951  C CG  . ASP A 0 124 . 50.566   24.739  -40.166  1.00 65.87 124 A 1 
ATOM 952  O OD1 . ASP A 0 124 . 49.848   23.786  -40.494  1.00 65.87 124 A 1 
ATOM 953  O OD2 . ASP A 0 124 . 51.805   24.762  -40.361  1.00 65.87 124 A 1 
ATOM 954  N N   . ASP A 0 125 . 49.546   27.936  -42.464  1.00 56.90 125 A 1 
ATOM 955  C CA  . ASP A 0 125 . 49.976   28.104  -43.858  1.00 56.90 125 A 1 
ATOM 956  C C   . ASP A 0 125 . 51.464   27.714  -43.984  1.00 56.90 125 A 1 
ATOM 957  C CB  . ASP A 0 125 . 49.745   29.559  -44.333  1.00 56.90 125 A 1 
ATOM 958  O O   . ASP A 0 125 . 52.354   28.575  -43.916  1.00 56.90 125 A 1 
ATOM 959  C CG  . ASP A 0 125 . 48.314   29.933  -44.741  1.00 56.90 125 A 1 
ATOM 960  O OD1 . ASP A 0 125 . 47.613   29.136  -45.402  1.00 56.90 125 A 1 
ATOM 961  O OD2 . ASP A 0 125 . 47.917   31.109  -44.559  1.00 56.90 125 A 1 
ATOM 962  N N   . HIS A 0 126 . 51.763   26.425  -44.164  1.00 61.77 126 A 1 
ATOM 963  C CA  . HIS A 0 126 . 53.140   25.939  -44.287  1.00 61.77 126 A 1 
ATOM 964  C C   . HIS A 0 126 . 53.679   25.937  -45.738  1.00 61.77 126 A 1 
ATOM 965  C CB  . HIS A 0 126 . 53.323   24.625  -43.517  1.00 61.77 126 A 1 
ATOM 966  O O   . HIS A 0 126 . 53.054   25.491  -46.704  1.00 61.77 126 A 1 
ATOM 967  C CG  . HIS A 0 126 . 52.278   23.578  -43.783  1.00 61.77 126 A 1 
ATOM 968  C CD2 . HIS A 0 126 . 52.095   22.916  -44.963  1.00 61.77 126 A 1 
ATOM 969  N ND1 . HIS A 0 126 . 51.370   23.064  -42.882  1.00 61.77 126 A 1 
ATOM 970  C CE1 . HIS A 0 126 . 50.682   22.095  -43.507  1.00 61.77 126 A 1 
ATOM 971  N NE2 . HIS A 0 126 . 51.089   21.977  -44.787  1.00 61.77 126 A 1 
ATOM 972  N N   . GLY A 0 127 . 54.897   26.466  -45.906  1.00 50.64 127 A 1 
ATOM 973  C CA  . GLY A 0 127 . 55.576   26.616  -47.199  1.00 50.64 127 A 1 
ATOM 974  C C   . GLY A 0 127 . 56.762   25.663  -47.371  1.00 50.64 127 A 1 
ATOM 975  O O   . GLY A 0 127 . 57.560   25.482  -46.452  1.00 50.64 127 A 1 
ATOM 976  N N   . ALA A 0 128 . 56.917   25.095  -48.570  1.00 47.36 128 A 1 
ATOM 977  C CA  . ALA A 0 128 . 57.998   24.155  -48.882  1.00 47.36 128 A 1 
ATOM 978  C C   . ALA A 0 128 . 59.408   24.756  -48.667  1.00 47.36 128 A 1 
ATOM 979  C CB  . ALA A 0 128 . 57.804   23.638  -50.313  1.00 47.36 128 A 1 
ATOM 980  O O   . ALA A 0 128 . 59.663   25.926  -48.965  1.00 47.36 128 A 1 
ATOM 981  N N   . GLN A 0 129 . 60.340   23.937  -48.161  1.00 45.45 129 A 1 
ATOM 982  C CA  . GLN A 0 129 . 61.656   24.378  -47.678  1.00 45.45 129 A 1 
ATOM 983  C C   . GLN A 0 129 . 62.513   25.088  -48.743  1.00 45.45 129 A 1 
ATOM 984  C CB  . GLN A 0 129 . 62.459   23.177  -47.149  1.00 45.45 129 A 1 
ATOM 985  O O   . GLN A 0 129 . 62.989   24.469  -49.696  1.00 45.45 129 A 1 
ATOM 986  C CG  . GLN A 0 129 . 61.877   22.498  -45.903  1.00 45.45 129 A 1 
ATOM 987  C CD  . GLN A 0 129 . 62.798   21.371  -45.441  1.00 45.45 129 A 1 
ATOM 988  N NE2 . GLN A 0 129 . 63.305   21.412  -44.229  1.00 45.45 129 A 1 
ATOM 989  O OE1 . GLN A 0 129 . 63.125   20.454  -46.174  1.00 45.45 129 A 1 
ATOM 990  N N   . ALA A 0 130 . 62.836   26.362  -48.509  1.00 38.52 130 A 1 
ATOM 991  C CA  . ALA A 0 130 . 63.822   27.103  -49.291  1.00 38.52 130 A 1 
ATOM 992  C C   . ALA A 0 130 . 65.202   27.094  -48.605  1.00 38.52 130 A 1 
ATOM 993  C CB  . ALA A 0 130 . 63.298   28.524  -49.529  1.00 38.52 130 A 1 
ATOM 994  O O   . ALA A 0 130 . 65.378   27.662  -47.528  1.00 38.52 130 A 1 
ATOM 995  N N   . TRP A 0 131 . 66.216   26.516  -49.256  1.00 37.78 131 A 1 
ATOM 996  C CA  . TRP A 0 131 . 67.616   26.560  -48.800  1.00 37.78 131 A 1 
ATOM 997  C C   . TRP A 0 131 . 68.256   27.935  -49.097  1.00 37.78 131 A 1 
ATOM 998  C CB  . TRP A 0 131 . 68.410   25.382  -49.401  1.00 37.78 131 A 1 
ATOM 999  O O   . TRP A 0 131 . 69.196   28.045  -49.883  1.00 37.78 131 A 1 
ATOM 1000 C CG  . TRP A 0 131 . 68.183   24.019  -48.805  1.00 37.78 131 A 1 
ATOM 1001 C CD1 . TRP A 0 131 . 66.989   23.405  -48.628  1.00 37.78 131 A 1 
ATOM 1002 C CD2 . TRP A 0 131 . 69.189   23.062  -48.330  1.00 37.78 131 A 1 
ATOM 1003 C CE2 . TRP A 0 131 . 68.519   21.886  -47.875  1.00 37.78 131 A 1 
ATOM 1004 C CE3 . TRP A 0 131 . 70.601   23.065  -48.248  1.00 37.78 131 A 1 
ATOM 1005 N NE1 . TRP A 0 131 . 67.182   22.155  -48.071  1.00 37.78 131 A 1 
ATOM 1006 C CH2 . TRP A 0 131 . 70.613   20.811  -47.300  1.00 37.78 131 A 1 
ATOM 1007 C CZ2 . TRP A 0 131 . 69.210   20.775  -47.367  1.00 37.78 131 A 1 
ATOM 1008 C CZ3 . TRP A 0 131 . 71.306   21.954  -47.740  1.00 37.78 131 A 1 
ATOM 1009 N N   . GLY A 0 132 . 67.732   29.014  -48.501  1.00 36.70 132 A 1 
ATOM 1010 C CA  . GLY A 0 132 . 68.192   30.377  -48.793  1.00 36.70 132 A 1 
ATOM 1011 C C   . GLY A 0 132 . 67.580   31.472  -47.916  1.00 36.70 132 A 1 
ATOM 1012 O O   . GLY A 0 132 . 66.657   32.157  -48.350  1.00 36.70 132 A 1 
ATOM 1013 N N   . ARG A 0 133 . 68.192   31.704  -46.746  1.00 33.69 133 A 1 
ATOM 1014 C CA  . ARG A 0 133 . 67.729   32.556  -45.629  1.00 33.69 133 A 1 
ATOM 1015 C C   . ARG A 0 133 . 66.503   32.011  -44.900  1.00 33.69 133 A 1 
ATOM 1016 C CB  . ARG A 0 133 . 67.535   34.034  -46.001  1.00 33.69 133 A 1 
ATOM 1017 O O   . ARG A 0 133 . 65.358   32.257  -45.264  1.00 33.69 133 A 1 
ATOM 1018 C CG  . ARG A 0 133 . 68.857   34.715  -46.365  1.00 33.69 133 A 1 
ATOM 1019 C CD  . ARG A 0 133 . 68.641   36.196  -46.685  1.00 33.69 133 A 1 
ATOM 1020 N NE  . ARG A 0 133 . 67.877   36.361  -47.936  1.00 33.69 133 A 1 
ATOM 1021 N NH1 . ARG A 0 133 . 68.725   38.388  -48.594  1.00 33.69 133 A 1 
ATOM 1022 N NH2 . ARG A 0 133 . 67.277   37.307  -49.910  1.00 33.69 133 A 1 
ATOM 1023 C CZ  . ARG A 0 133 . 67.962   37.350  -48.804  1.00 33.69 133 A 1 
ATOM 1024 N N   . ASP A 0 134 . 66.818   31.364  -43.794  1.00 32.27 134 A 1 
ATOM 1025 C CA  . ASP A 0 134 . 66.070   31.420  -42.551  1.00 32.27 134 A 1 
ATOM 1026 C C   . ASP A 0 134 . 65.487   32.824  -42.268  1.00 32.27 134 A 1 
ATOM 1027 C CB  . ASP A 0 134 . 66.989   30.924  -41.400  1.00 32.27 134 A 1 
ATOM 1028 O O   . ASP A 0 134 . 66.197   33.802  -42.036  1.00 32.27 134 A 1 
ATOM 1029 C CG  . ASP A 0 134 . 68.477   31.380  -41.378  1.00 32.27 134 A 1 
ATOM 1030 O OD1 . ASP A 0 134 . 69.010   31.872  -42.409  1.00 32.27 134 A 1 
ATOM 1031 O OD2 . ASP A 0 134 . 69.141   31.109  -40.356  1.00 32.27 134 A 1 
ATOM 1032 N N   . GLN A 0 135 . 64.155   32.904  -42.282  1.00 32.33 135 A 1 
ATOM 1033 C CA  . GLN A 0 135 . 63.408   33.749  -41.355  1.00 32.33 135 A 1 
ATOM 1034 C C   . GLN A 0 135 . 62.597   32.822  -40.458  1.00 32.33 135 A 1 
ATOM 1035 C CB  . GLN A 0 135 . 62.524   34.789  -42.062  1.00 32.33 135 A 1 
ATOM 1036 O O   . GLN A 0 135 . 61.517   32.354  -40.814  1.00 32.33 135 A 1 
ATOM 1037 C CG  . GLN A 0 135 . 63.353   35.986  -42.541  1.00 32.33 135 A 1 
ATOM 1038 C CD  . GLN A 0 135 . 62.511   37.228  -42.829  1.00 32.33 135 A 1 
ATOM 1039 N NE2 . GLN A 0 135 . 63.095   38.403  -42.732  1.00 32.33 135 A 1 
ATOM 1040 O OE1 . GLN A 0 135 . 61.332   37.204  -43.139  1.00 32.33 135 A 1 
ATOM 1041 N N   . ASP A 0 136 . 63.166   32.546  -39.296  1.00 39.74 136 A 1 
ATOM 1042 C CA  . ASP A 0 136 . 62.643   31.726  -38.218  1.00 39.74 136 A 1 
ATOM 1043 C C   . ASP A 0 136 . 61.428   32.384  -37.538  1.00 39.74 136 A 1 
ATOM 1044 C CB  . ASP A 0 136 . 63.801   31.338  -37.266  1.00 39.74 136 A 1 
ATOM 1045 O O   . ASP A 0 136 . 61.463   32.823  -36.390  1.00 39.74 136 A 1 
ATOM 1046 C CG  . ASP A 0 136 . 64.712   32.490  -36.790  1.00 39.74 136 A 1 
ATOM 1047 O OD1 . ASP A 0 136 . 65.125   33.316  -37.642  1.00 39.74 136 A 1 
ATOM 1048 O OD2 . ASP A 0 136 . 65.051   32.504  -35.587  1.00 39.74 136 A 1 
ATOM 1049 N N   . LYS A 0 137 . 60.286   32.380  -38.243  1.00 34.87 137 A 1 
ATOM 1050 C CA  . LYS A 0 137 . 58.959   32.391  -37.609  1.00 34.87 137 A 1 
ATOM 1051 C C   . LYS A 0 137 . 58.742   31.051  -36.897  1.00 34.87 137 A 1 
ATOM 1052 C CB  . LYS A 0 137 . 57.848   32.670  -38.630  1.00 34.87 137 A 1 
ATOM 1053 O O   . LYS A 0 137 . 58.050   30.165  -37.387  1.00 34.87 137 A 1 
ATOM 1054 C CG  . LYS A 0 137 . 57.694   34.160  -38.963  1.00 34.87 137 A 1 
ATOM 1055 C CD  . LYS A 0 137 . 56.373   34.334  -39.722  1.00 34.87 137 A 1 
ATOM 1056 C CE  . LYS A 0 137 . 56.007   35.801  -39.936  1.00 34.87 137 A 1 
ATOM 1057 N NZ  . LYS A 0 137 . 54.620   35.893  -40.458  1.00 34.87 137 A 1 
ATOM 1058 N N   . TYR A 0 138 . 59.421   30.892  -35.771  1.00 28.55 138 A 1 
ATOM 1059 C CA  . TYR A 0 138 . 59.508   29.642  -35.032  1.00 28.55 138 A 1 
ATOM 1060 C C   . TYR A 0 138 . 58.237   29.381  -34.207  1.00 28.55 138 A 1 
ATOM 1061 C CB  . TYR A 0 138 . 60.768   29.721  -34.158  1.00 28.55 138 A 1 
ATOM 1062 O O   . TYR A 0 138 . 57.990   30.098  -33.244  1.00 28.55 138 A 1 
ATOM 1063 C CG  . TYR A 0 138 . 61.154   28.422  -33.486  1.00 28.55 138 A 1 
ATOM 1064 C CD1 . TYR A 0 138 . 60.566   28.057  -32.259  1.00 28.55 138 A 1 
ATOM 1065 C CD2 . TYR A 0 138 . 62.121   27.589  -34.081  1.00 28.55 138 A 1 
ATOM 1066 C CE1 . TYR A 0 138 . 60.952   26.863  -31.622  1.00 28.55 138 A 1 
ATOM 1067 C CE2 . TYR A 0 138 . 62.506   26.391  -33.450  1.00 28.55 138 A 1 
ATOM 1068 O OH  . TYR A 0 138 . 62.304   24.883  -31.595  1.00 28.55 138 A 1 
ATOM 1069 C CZ  . TYR A 0 138 . 61.924   26.031  -32.214  1.00 28.55 138 A 1 
ATOM 1070 N N   . GLY A 0 139 . 57.485   28.337  -34.578  1.00 29.87 139 A 1 
ATOM 1071 C CA  . GLY A 0 139 . 56.546   27.586  -33.729  1.00 29.87 139 A 1 
ATOM 1072 C C   . GLY A 0 139 . 55.392   28.354  -33.068  1.00 29.87 139 A 1 
ATOM 1073 O O   . GLY A 0 139 . 55.577   29.000  -32.043  1.00 29.87 139 A 1 
ATOM 1074 N N   . ALA A 0 140 . 54.163   28.149  -33.555  1.00 31.91 140 A 1 
ATOM 1075 C CA  . ALA A 0 140 . 52.937   28.556  -32.850  1.00 31.91 140 A 1 
ATOM 1076 C C   . ALA A 0 140 . 52.572   27.638  -31.654  1.00 31.91 140 A 1 
ATOM 1077 C CB  . ALA A 0 140 . 51.800   28.649  -33.876  1.00 31.91 140 A 1 
ATOM 1078 O O   . ALA A 0 140 . 51.591   27.875  -30.954  1.00 31.91 140 A 1 
ATOM 1079 N N   . SER A 0 141 . 53.362   26.593  -31.392  1.00 32.62 141 A 1 
ATOM 1080 C CA  . SER A 0 141 . 53.112   25.604  -30.343  1.00 32.62 141 A 1 
ATOM 1081 C C   . SER A 0 141 . 53.390   26.137  -28.929  1.00 32.62 141 A 1 
ATOM 1082 C CB  . SER A 0 141 . 53.972   24.362  -30.610  1.00 32.62 141 A 1 
ATOM 1083 O O   . SER A 0 141 . 54.510   26.551  -28.622  1.00 32.62 141 A 1 
ATOM 1084 O OG  . SER A 0 141 . 55.341   24.733  -30.663  1.00 32.62 141 A 1 
ATOM 1085 N N   . SER A 0 142 . 52.414   25.973  -28.031  1.00 28.67 142 A 1 
ATOM 1086 C CA  . SER A 0 142 . 52.482   26.204  -26.574  1.00 28.67 142 A 1 
ATOM 1087 C C   . SER A 0 142 . 52.672   27.654  -26.090  1.00 28.67 142 A 1 
ATOM 1088 C CB  . SER A 0 142 . 53.428   25.206  -25.876  1.00 28.67 142 A 1 
ATOM 1089 O O   . SER A 0 142 . 53.748   28.062  -25.652  1.00 28.67 142 A 1 
ATOM 1090 O OG  . SER A 0 142 . 54.792   25.385  -26.209  1.00 28.67 142 A 1 
ATOM 1091 N N   . GLN A 0 143 . 51.565   28.401  -26.018  1.00 27.65 143 A 1 
ATOM 1092 C CA  . GLN A 0 143 . 51.382   29.405  -24.964  1.00 27.65 143 A 1 
ATOM 1093 C C   . GLN A 0 143 . 49.892   29.638  -24.671  1.00 27.65 143 A 1 
ATOM 1094 C CB  . GLN A 0 143 . 52.129   30.713  -25.309  1.00 27.65 143 A 1 
ATOM 1095 O O   . GLN A 0 143 . 49.164   30.100  -25.539  1.00 27.65 143 A 1 
ATOM 1096 C CG  . GLN A 0 143 . 53.023   31.153  -24.138  1.00 27.65 143 A 1 
ATOM 1097 C CD  . GLN A 0 143 . 54.093   32.148  -24.573  1.00 27.65 143 A 1 
ATOM 1098 N NE2 . GLN A 0 143 . 55.332   31.721  -24.681  1.00 27.65 143 A 1 
ATOM 1099 O OE1 . GLN A 0 143 . 53.856   33.316  -24.831  1.00 27.65 143 A 1 
ATOM 1100 N N   . GLU A 0 144 . 49.486   29.283  -23.448  1.00 29.58 144 A 1 
ATOM 1101 C CA  . GLU A 0 144 . 48.228   29.585  -22.736  1.00 29.58 144 A 1 
ATOM 1102 C C   . GLU A 0 144 . 47.293   30.602  -23.439  1.00 29.58 144 A 1 
ATOM 1103 C CB  . GLU A 0 144 . 48.630   30.087  -21.326  1.00 29.58 144 A 1 
ATOM 1104 O O   . GLU A 0 144 . 47.356   31.804  -23.172  1.00 29.58 144 A 1 
ATOM 1105 C CG  . GLU A 0 144 . 49.406   29.040  -20.491  1.00 29.58 144 A 1 
ATOM 1106 C CD  . GLU A 0 144 . 50.102   29.598  -19.229  1.00 29.58 144 A 1 
ATOM 1107 O OE1 . GLU A 0 144 . 50.548   28.764  -18.407  1.00 29.58 144 A 1 
ATOM 1108 O OE2 . GLU A 0 144 . 50.264   30.834  -19.102  1.00 29.58 144 A 1 
ATOM 1109 N N   . TYR A 0 145 . 46.412   30.120  -24.325  1.00 30.63 145 A 1 
ATOM 1110 C CA  . TYR A 0 145 . 45.388   30.932  -24.992  1.00 30.63 145 A 1 
ATOM 1111 C C   . TYR A 0 145 . 43.992   30.526  -24.512  1.00 30.63 145 A 1 
ATOM 1112 C CB  . TYR A 0 145 . 45.526   30.856  -26.528  1.00 30.63 145 A 1 
ATOM 1113 O O   . TYR A 0 145 . 43.522   29.431  -24.806  1.00 30.63 145 A 1 
ATOM 1114 C CG  . TYR A 0 145 . 45.900   32.185  -27.159  1.00 30.63 145 A 1 
ATOM 1115 C CD1 . TYR A 0 145 . 44.898   33.082  -27.582  1.00 30.63 145 A 1 
ATOM 1116 C CD2 . TYR A 0 145 . 47.256   32.534  -27.293  1.00 30.63 145 A 1 
ATOM 1117 C CE1 . TYR A 0 145 . 45.253   34.333  -28.129  1.00 30.63 145 A 1 
ATOM 1118 C CE2 . TYR A 0 145 . 47.619   33.777  -27.845  1.00 30.63 145 A 1 
ATOM 1119 O OH  . TYR A 0 145 . 46.976   35.895  -28.752  1.00 30.63 145 A 1 
ATOM 1120 C CZ  . TYR A 0 145 . 46.615   34.681  -28.255  1.00 30.63 145 A 1 
ATOM 1121 N N   . ASP A 0 146 . 43.320   31.425  -23.787  1.00 31.97 146 A 1 
ATOM 1122 C CA  . ASP A 0 146 . 41.898   31.285  -23.468  1.00 31.97 146 A 1 
ATOM 1123 C C   . ASP A 0 146 . 41.068   31.298  -24.764  1.00 31.97 146 A 1 
ATOM 1124 C CB  . ASP A 0 146 . 41.425   32.438  -22.562  1.00 31.97 146 A 1 
ATOM 1125 O O   . ASP A 0 146 . 41.104   32.277  -25.518  1.00 31.97 146 A 1 
ATOM 1126 C CG  . ASP A 0 146 . 41.928   32.364  -21.118  1.00 31.97 146 A 1 
ATOM 1127 O OD1 . ASP A 0 146 . 41.644   31.342  -20.459  1.00 31.97 146 A 1 
ATOM 1128 O OD2 . ASP A 0 146 . 42.537   33.363  -20.665  1.00 31.97 146 A 1 
ATOM 1129 N N   . ALA A 0 147 . 40.248   30.266  -24.983  1.00 36.44 147 A 1 
ATOM 1130 C CA  . ALA A 0 147 . 39.378   30.108  -26.158  1.00 36.44 147 A 1 
ATOM 1131 C C   . ALA A 0 147 . 38.176   31.089  -26.211  1.00 36.44 147 A 1 
ATOM 1132 C CB  . ALA A 0 147 . 38.947   28.636  -26.230  1.00 36.44 147 A 1 
ATOM 1133 O O   . ALA A 0 147 . 37.190   30.844  -26.895  1.00 36.44 147 A 1 
ATOM 1134 N N   . SER A 0 148 . 38.230   32.208  -25.480  1.00 39.41 148 A 1 
ATOM 1135 C CA  . SER A 0 148 . 37.123   33.167  -25.301  1.00 39.41 148 A 1 
ATOM 1136 C C   . SER A 0 148 . 37.370   34.550  -25.921  1.00 39.41 148 A 1 
ATOM 1137 C CB  . SER A 0 148 . 36.808   33.303  -23.807  1.00 39.41 148 A 1 
ATOM 1138 O O   . SER A 0 148 . 36.555   35.462  -25.764  1.00 39.41 148 A 1 
ATOM 1139 O OG  . SER A 0 148 . 37.930   33.795  -23.091  1.00 39.41 148 A 1 
ATOM 1140 N N   . ARG A 0 149 . 38.512   34.749  -26.593  1.00 34.71 149 A 1 
ATOM 1141 C CA  . ARG A 0 149 . 39.061   36.095  -26.819  1.00 34.71 149 A 1 
ATOM 1142 C C   . ARG A 0 149 . 38.490   36.878  -28.009  1.00 34.71 149 A 1 
ATOM 1143 C CB  . ARG A 0 149 . 40.591   35.999  -26.841  1.00 34.71 149 A 1 
ATOM 1144 O O   . ARG A 0 149 . 38.519   38.106  -27.955  1.00 34.71 149 A 1 
ATOM 1145 C CG  . ARG A 0 149 . 41.206   37.399  -26.797  1.00 34.71 149 A 1 
ATOM 1146 C CD  . ARG A 0 149 . 42.691   37.346  -26.471  1.00 34.71 149 A 1 
ATOM 1147 N NE  . ARG A 0 149 . 43.232   38.714  -26.472  1.00 34.71 149 A 1 
ATOM 1148 N NH1 . ARG A 0 149 . 45.441   38.138  -26.346  1.00 34.71 149 A 1 
ATOM 1149 N NH2 . ARG A 0 149 . 44.855   40.292  -26.551  1.00 34.71 149 A 1 
ATOM 1150 C CZ  . ARG A 0 149 . 44.506   39.040  -26.451  1.00 34.71 149 A 1 
ATOM 1151 N N   . ASP A 0 150 . 37.968   36.215  -29.039  1.00 40.79 150 A 1 
ATOM 1152 C CA  . ASP A 0 150 . 37.507   36.905  -30.258  1.00 40.79 150 A 1 
ATOM 1153 C C   . ASP A 0 150 . 36.012   37.286  -30.243  1.00 40.79 150 A 1 
ATOM 1154 C CB  . ASP A 0 150 . 37.933   36.113  -31.512  1.00 40.79 150 A 1 
ATOM 1155 O O   . ASP A 0 150 . 35.610   38.167  -31.002  1.00 40.79 150 A 1 
ATOM 1156 C CG  . ASP A 0 150 . 39.396   36.354  -31.936  1.00 40.79 150 A 1 
ATOM 1157 O OD1 . ASP A 0 150 . 40.114   37.139  -31.267  1.00 40.79 150 A 1 
ATOM 1158 O OD2 . ASP A 0 150 . 39.797   35.776  -32.970  1.00 40.79 150 A 1 
ATOM 1159 N N   . ASP A 0 151 . 35.205   36.718  -29.335  1.00 37.63 151 A 1 
ATOM 1160 C CA  . ASP A 0 151 . 33.778   37.069  -29.169  1.00 37.63 151 A 1 
ATOM 1161 C C   . ASP A 0 151 . 33.543   38.114  -28.048  1.00 37.63 151 A 1 
ATOM 1162 C CB  . ASP A 0 151 . 32.958   35.774  -28.956  1.00 37.63 151 A 1 
ATOM 1163 O O   . ASP A 0 151 . 32.568   38.870  -28.060  1.00 37.63 151 A 1 
ATOM 1164 C CG  . ASP A 0 151 . 31.753   35.599  -29.900  1.00 37.63 151 A 1 
ATOM 1165 O OD1 . ASP A 0 151 . 31.463   36.505  -30.717  1.00 37.63 151 A 1 
ATOM 1166 O OD2 . ASP A 0 151 . 31.101   34.539  -29.787  1.00 37.63 151 A 1 
ATOM 1167 N N   . TYR A 0 152 . 34.487   38.234  -27.104  1.00 30.18 152 A 1 
ATOM 1168 C CA  . TYR A 0 152 . 34.471   39.222  -26.018  1.00 30.18 152 A 1 
ATOM 1169 C C   . TYR A 0 152 . 35.538   40.318  -26.204  1.00 30.18 152 A 1 
ATOM 1170 C CB  . TYR A 0 152 . 34.584   38.524  -24.649  1.00 30.18 152 A 1 
ATOM 1171 O O   . TYR A 0 152 . 36.522   40.374  -25.470  1.00 30.18 152 A 1 
ATOM 1172 C CG  . TYR A 0 152 . 33.324   37.827  -24.167  1.00 30.18 152 A 1 
ATOM 1173 C CD1 . TYR A 0 152 . 32.388   38.534  -23.383  1.00 30.18 152 A 1 
ATOM 1174 C CD2 . TYR A 0 152 . 33.103   36.470  -24.469  1.00 30.18 152 A 1 
ATOM 1175 C CE1 . TYR A 0 152 . 31.238   37.884  -22.894  1.00 30.18 152 A 1 
ATOM 1176 C CE2 . TYR A 0 152 . 31.953   35.816  -23.984  1.00 30.18 152 A 1 
ATOM 1177 O OH  . TYR A 0 152 . 29.924   35.887  -22.701  1.00 30.18 152 A 1 
ATOM 1178 C CZ  . TYR A 0 152 . 31.023   36.519  -23.191  1.00 30.18 152 A 1 
ATOM 1179 N N   . ASP A 0 153 . 35.297   41.273  -27.115  1.00 37.60 153 A 1 
ATOM 1180 C CA  . ASP A 0 153 . 34.879   42.594  -26.614  1.00 37.60 153 A 1 
ATOM 1181 C C   . ASP A 0 153 . 34.473   43.640  -27.672  1.00 37.60 153 A 1 
ATOM 1182 C CB  . ASP A 0 153 . 35.902   43.249  -25.638  1.00 37.60 153 A 1 
ATOM 1183 O O   . ASP A 0 153 . 35.290   44.352  -28.261  1.00 37.60 153 A 1 
ATOM 1184 C CG  . ASP A 0 153 . 35.464   43.220  -24.169  1.00 37.60 153 A 1 
ATOM 1185 O OD1 . ASP A 0 153 . 34.255   42.997  -23.934  1.00 37.60 153 A 1 
ATOM 1186 O OD2 . ASP A 0 153 . 36.268   43.658  -23.313  1.00 37.60 153 A 1 
ATOM 1187 N N   . ASN A 0 154 . 33.167   43.916  -27.707  1.00 35.36 154 A 1 
ATOM 1188 C CA  . ASN A 0 154 . 32.660   45.284  -27.872  1.00 35.36 154 A 1 
ATOM 1189 C C   . ASN A 0 154 . 32.555   46.022  -26.507  1.00 35.36 154 A 1 
ATOM 1190 C CB  . ASN A 0 154 . 31.329   45.212  -28.645  1.00 35.36 154 A 1 
ATOM 1191 O O   . ASN A 0 154 . 32.135   47.178  -26.463  1.00 35.36 154 A 1 
ATOM 1192 C CG  . ASN A 0 154 . 30.858   46.528  -29.252  1.00 35.36 154 A 1 
ATOM 1193 N ND2 . ASN A 0 154 . 29.612   46.576  -29.664  1.00 35.36 154 A 1 
ATOM 1194 O OD1 . ASN A 0 154 . 31.569   47.503  -29.427  1.00 35.36 154 A 1 
ATOM 1195 N N   . ALA A 0 155 . 32.916   45.382  -25.381  1.00 32.20 155 A 1 
ATOM 1196 C CA  . ALA A 0 155 . 32.765   45.918  -24.020  1.00 32.20 155 A 1 
ATOM 1197 C C   . ALA A 0 155 . 34.096   46.252  -23.309  1.00 32.20 155 A 1 
ATOM 1198 C CB  . ALA A 0 155 . 31.823   45.013  -23.210  1.00 32.20 155 A 1 
ATOM 1199 O O   . ALA A 0 155 . 34.146   46.373  -22.082  1.00 32.20 155 A 1 
ATOM 1200 N N   . GLY A 0 156 . 35.158   46.525  -24.077  1.00 31.98 156 A 1 
ATOM 1201 C CA  . GLY A 0 156 . 36.469   46.877  -23.535  1.00 31.98 156 A 1 
ATOM 1202 C C   . GLY A 0 156 . 36.432   48.063  -22.558  1.00 31.98 156 A 1 
ATOM 1203 O O   . GLY A 0 156 . 36.298   49.211  -23.000  1.00 31.98 156 A 1 
ATOM 1204 N N   . LYS A 0 157 . 36.628   47.750  -21.259  1.00 39.31 157 A 1 
ATOM 1205 C CA  . LYS A 0 157 . 36.954   48.580  -20.058  1.00 39.31 157 A 1 
ATOM 1206 C C   . LYS A 0 157 . 36.010   48.342  -18.857  1.00 39.31 157 A 1 
ATOM 1207 C CB  . LYS A 0 157 . 36.981   50.104  -20.316  1.00 39.31 157 A 1 
ATOM 1208 O O   . LYS A 0 157 . 35.176   49.190  -18.547  1.00 39.31 157 A 1 
ATOM 1209 C CG  . LYS A 0 157 . 38.107   50.651  -21.208  1.00 39.31 157 A 1 
ATOM 1210 C CD  . LYS A 0 157 . 37.601   51.925  -21.904  1.00 39.31 157 A 1 
ATOM 1211 C CE  . LYS A 0 157 . 38.359   52.166  -23.206  1.00 39.31 157 A 1 
ATOM 1212 N NZ  . LYS A 0 157 . 37.583   53.062  -24.094  1.00 39.31 157 A 1 
ATOM 1213 N N   . ALA A 0 158 . 36.296   47.324  -18.046  1.00 36.87 158 A 1 
ATOM 1214 C CA  . ALA A 0 158 . 36.264   47.448  -16.580  1.00 36.87 158 A 1 
ATOM 1215 C C   . ALA A 0 158 . 37.171   46.375  -15.950  1.00 36.87 158 A 1 
ATOM 1216 C CB  . ALA A 0 158 . 34.832   47.344  -16.037  1.00 36.87 158 A 1 
ATOM 1217 O O   . ALA A 0 158 . 37.050   45.199  -16.263  1.00 36.87 158 A 1 
ATOM 1218 N N   . TYR A 0 159 . 38.106   46.778  -15.089  1.00 32.62 159 A 1 
ATOM 1219 C CA  . TYR A 0 159 . 39.126   45.899  -14.495  1.00 32.62 159 A 1 
ATOM 1220 C C   . TYR A 0 159 . 39.026   45.938  -12.962  1.00 32.62 159 A 1 
ATOM 1221 C CB  . TYR A 0 159 . 40.509   46.365  -14.997  1.00 32.62 159 A 1 
ATOM 1222 O O   . TYR A 0 159 . 38.417   46.859  -12.420  1.00 32.62 159 A 1 
ATOM 1223 C CG  . TYR A 0 159 . 41.644   45.349  -14.981  1.00 32.62 159 A 1 
ATOM 1224 C CD1 . TYR A 0 159 . 42.622   45.369  -13.964  1.00 32.62 159 A 1 
ATOM 1225 C CD2 . TYR A 0 159 . 41.786   44.458  -16.063  1.00 32.62 159 A 1 
ATOM 1226 C CE1 . TYR A 0 159 . 43.750   44.525  -14.046  1.00 32.62 159 A 1 
ATOM 1227 C CE2 . TYR A 0 159 . 42.912   43.616  -16.150  1.00 32.62 159 A 1 
ATOM 1228 O OH  . TYR A 0 159 . 45.014   42.881  -15.266  1.00 32.62 159 A 1 
ATOM 1229 C CZ  . TYR A 0 159 . 43.905   43.658  -15.152  1.00 32.62 159 A 1 
ATOM 1230 N N   . ALA A 0 160 . 39.745   45.026  -12.294  1.00 36.66 160 A 1 
ATOM 1231 C CA  . ALA A 0 160 . 39.944   44.922  -10.837  1.00 36.66 160 A 1 
ATOM 1232 C C   . ALA A 0 160 . 38.778   44.306  -10.010  1.00 36.66 160 A 1 
ATOM 1233 C CB  . ALA A 0 160 . 40.436   46.272  -10.285  1.00 36.66 160 A 1 
ATOM 1234 O O   . ALA A 0 160 . 37.617   44.584  -10.266  1.00 36.66 160 A 1 
ATOM 1235 N N   . GLN A 0 161 . 39.032   43.486  -8.973   1.00 39.90 161 A 1 
ATOM 1236 C CA  . GLN A 0 161 . 40.325   43.079  -8.381   1.00 39.90 161 A 1 
ATOM 1237 C C   . GLN A 0 161 . 40.271   41.682  -7.712   1.00 39.90 161 A 1 
ATOM 1238 C CB  . GLN A 0 161 . 40.767   44.151  -7.353   1.00 39.90 161 A 1 
ATOM 1239 O O   . GLN A 0 161 . 39.236   41.269  -7.201   1.00 39.90 161 A 1 
ATOM 1240 C CG  . GLN A 0 161 . 42.204   44.656  -7.578   1.00 39.90 161 A 1 
ATOM 1241 C CD  . GLN A 0 161 . 42.449   46.003  -6.892   1.00 39.90 161 A 1 
ATOM 1242 N NE2 . GLN A 0 161 . 42.484   47.107  -7.607   1.00 39.90 161 A 1 
ATOM 1243 O OE1 . GLN A 0 161 . 42.621   46.096  -5.694   1.00 39.90 161 A 1 
ATOM 1244 N N   . LYS A 0 162 . 41.418   40.978  -7.681   1.00 32.74 162 A 1 
ATOM 1245 C CA  . LYS A 0 162 . 41.665   39.754  -6.874   1.00 32.74 162 A 1 
ATOM 1246 C C   . LYS A 0 162 . 41.467   40.074  -5.371   1.00 32.74 162 A 1 
ATOM 1247 C CB  . LYS A 0 162 . 43.103   39.252  -7.153   1.00 32.74 162 A 1 
ATOM 1248 O O   . LYS A 0 162 . 41.748   41.200  -4.979   1.00 32.74 162 A 1 
ATOM 1249 C CG  . LYS A 0 162 . 43.390   38.855  -8.616   1.00 32.74 162 A 1 
ATOM 1250 C CD  . LYS A 0 162 . 44.864   38.450  -8.828   1.00 32.74 162 A 1 
ATOM 1251 C CE  . LYS A 0 162 . 45.077   37.957  -10.270  1.00 32.74 162 A 1 
ATOM 1252 N NZ  . LYS A 0 162 . 46.477   37.543  -10.557  1.00 32.74 162 A 1 
ATOM 1253 N N   . ALA A 0 163 . 41.108   39.150  -4.471   1.00 31.54 163 A 1 
ATOM 1254 C CA  . ALA A 0 163 . 41.988   38.074  -3.986   1.00 31.54 163 A 1 
ATOM 1255 C C   . ALA A 0 163 . 41.358   37.242  -2.831   1.00 31.54 163 A 1 
ATOM 1256 C CB  . ALA A 0 163 . 43.262   38.744  -3.423   1.00 31.54 163 A 1 
ATOM 1257 O O   . ALA A 0 163 . 40.393   37.681  -2.225   1.00 31.54 163 A 1 
ATOM 1258 N N   . GLN A 0 164 . 42.029   36.129  -2.470   1.00 38.59 164 A 1 
ATOM 1259 C CA  . GLN A 0 164 . 41.968   35.378  -1.186   1.00 38.59 164 A 1 
ATOM 1260 C C   . GLN A 0 164 . 40.614   34.708  -0.830   1.00 38.59 164 A 1 
ATOM 1261 C CB  . GLN A 0 164 . 42.500   36.277  -0.049   1.00 38.59 164 A 1 
ATOM 1262 O O   . GLN A 0 164 . 39.632   35.382  -0.572   1.00 38.59 164 A 1 
ATOM 1263 C CG  . GLN A 0 164 . 44.005   36.599  -0.196   1.00 38.59 164 A 1 
ATOM 1264 C CD  . GLN A 0 164 . 44.437   37.936  0.411    1.00 38.59 164 A 1 
ATOM 1265 N NE2 . GLN A 0 164 . 45.680   38.331  0.235    1.00 38.59 164 A 1 
ATOM 1266 O OE1 . GLN A 0 164 . 43.701   38.666  1.041    1.00 38.59 164 A 1 
ATOM 1267 N N   . ARG A 0 165 . 40.440   33.376  -0.901   1.00 33.17 165 A 1 
ATOM 1268 C CA  . ARG A 0 165 . 41.110   32.201  -0.265   1.00 33.17 165 A 1 
ATOM 1269 C C   . ARG A 0 165 . 40.444   31.714  1.041    1.00 33.17 165 A 1 
ATOM 1270 C CB  . ARG A 0 165 . 42.638   32.290  -0.007   1.00 33.17 165 A 1 
ATOM 1271 O O   . ARG A 0 165 . 40.347   32.465  1.998    1.00 33.17 165 A 1 
ATOM 1272 C CG  . ARG A 0 165 . 43.534   31.755  -1.138   1.00 33.17 165 A 1 
ATOM 1273 C CD  . ARG A 0 165 . 44.964   31.518  -0.613   1.00 33.17 165 A 1 
ATOM 1274 N NE  . ARG A 0 165 . 45.800   30.776  -1.583   1.00 33.17 165 A 1 
ATOM 1275 N NH1 . ARG A 0 165 . 47.205   29.708  -0.095   1.00 33.17 165 A 1 
ATOM 1276 N NH2 . ARG A 0 165 . 47.423   29.330  -2.278   1.00 33.17 165 A 1 
ATOM 1277 C CZ  . ARG A 0 165 . 46.801   29.948  -1.313   1.00 33.17 165 A 1 
ATOM 1278 N N   . ALA A 0 166 . 40.275   30.385  1.079    1.00 31.67 166 A 1 
ATOM 1279 C CA  . ALA A 0 166 . 40.264   29.473  2.238    1.00 31.67 166 A 1 
ATOM 1280 C C   . ALA A 0 166 . 38.945   29.203  3.003    1.00 31.67 166 A 1 
ATOM 1281 C CB  . ALA A 0 166 . 41.443   29.777  3.177    1.00 31.67 166 A 1 
ATOM 1282 O O   . ALA A 0 166 . 38.466   30.031  3.763    1.00 31.67 166 A 1 
ATOM 1283 N N   . TYR A 0 167 . 38.487   27.948  2.860    1.00 28.92 167 A 1 
ATOM 1284 C CA  . TYR A 0 167 . 38.027   27.012  3.907    1.00 28.92 167 A 1 
ATOM 1285 C C   . TYR A 0 167 . 37.053   27.504  4.996    1.00 28.92 167 A 1 
ATOM 1286 C CB  . TYR A 0 167 . 39.248   26.310  4.527    1.00 28.92 167 A 1 
ATOM 1287 O O   . TYR A 0 167 . 37.402   28.280  5.878    1.00 28.92 167 A 1 
ATOM 1288 C CG  . TYR A 0 167 . 39.642   25.031  3.809    1.00 28.92 167 A 1 
ATOM 1289 C CD1 . TYR A 0 167 . 39.293   23.791  4.378    1.00 28.92 167 A 1 
ATOM 1290 C CD2 . TYR A 0 167 . 40.320   25.069  2.572    1.00 28.92 167 A 1 
ATOM 1291 C CE1 . TYR A 0 167 . 39.620   22.593  3.718    1.00 28.92 167 A 1 
ATOM 1292 C CE2 . TYR A 0 167 . 40.635   23.869  1.901    1.00 28.92 167 A 1 
ATOM 1293 O OH  . TYR A 0 167 . 40.580   21.461  1.847    1.00 28.92 167 A 1 
ATOM 1294 C CZ  . TYR A 0 167 . 40.284   22.627  2.476    1.00 28.92 167 A 1 
ATOM 1295 N N   . GLY A 0 168 . 35.844   26.933  4.974    1.00 30.47 168 A 1 
ATOM 1296 C CA  . GLY A 0 168 . 34.720   27.318  5.829    1.00 30.47 168 A 1 
ATOM 1297 C C   . GLY A 0 168 . 34.661   26.721  7.238    1.00 30.47 168 A 1 
ATOM 1298 O O   . GLY A 0 168 . 35.584   26.065  7.715    1.00 30.47 168 A 1 
ATOM 1299 N N   . HIS A 0 169 . 33.499   26.908  7.869    1.00 30.56 169 A 1 
ATOM 1300 C CA  . HIS A 0 169 . 32.970   26.048  8.931    1.00 30.56 169 A 1 
ATOM 1301 C C   . HIS A 0 169 . 31.426   26.146  8.987    1.00 30.56 169 A 1 
ATOM 1302 C CB  . HIS A 0 169 . 33.638   26.365  10.281   1.00 30.56 169 A 1 
ATOM 1303 O O   . HIS A 0 169 . 30.821   26.847  8.178    1.00 30.56 169 A 1 
ATOM 1304 C CG  . HIS A 0 169 . 33.491   25.231  11.267   1.00 30.56 169 A 1 
ATOM 1305 C CD2 . HIS A 0 169 . 32.980   25.310  12.534   1.00 30.56 169 A 1 
ATOM 1306 N ND1 . HIS A 0 169 . 33.761   23.901  11.021   1.00 30.56 169 A 1 
ATOM 1307 C CE1 . HIS A 0 169 . 33.412   23.195  12.110   1.00 30.56 169 A 1 
ATOM 1308 N NE2 . HIS A 0 169 . 32.934   24.015  13.058   1.00 30.56 169 A 1 
ATOM 1309 N N   . GLN A 0 170 . 30.788   25.394  9.889    1.00 31.74 170 A 1 
ATOM 1310 C CA  . GLN A 0 170 . 29.330   25.214  9.988    1.00 31.74 170 A 1 
ATOM 1311 C C   . GLN A 0 170 . 28.642   26.218  10.947   1.00 31.74 170 A 1 
ATOM 1312 C CB  . GLN A 0 170 . 29.072   23.772  10.479   1.00 31.74 170 A 1 
ATOM 1313 O O   . GLN A 0 170 . 29.317   26.920  11.694   1.00 31.74 170 A 1 
ATOM 1314 C CG  . GLN A 0 170 . 29.605   22.664  9.555    1.00 31.74 170 A 1 
ATOM 1315 C CD  . GLN A 0 170 . 29.553   21.310  10.256   1.00 31.74 170 A 1 
ATOM 1316 N NE2 . GLN A 0 170 . 28.593   20.461  9.961    1.00 31.74 170 A 1 
ATOM 1317 O OE1 . GLN A 0 170 . 30.371   21.004  11.105   1.00 31.74 170 A 1 
ATOM 1318 N N   . GLN A 0 171 . 27.300   26.115  11.019   1.00 31.29 171 A 1 
ATOM 1319 C CA  . GLN A 0 171 . 26.344   26.679  12.008   1.00 31.29 171 A 1 
ATOM 1320 C C   . GLN A 0 171 . 25.722   28.058  11.690   1.00 31.29 171 A 1 
ATOM 1321 C CB  . GLN A 0 171 . 26.882   26.655  13.456   1.00 31.29 171 A 1 
ATOM 1322 O O   . GLN A 0 171 . 26.396   28.956  11.199   1.00 31.29 171 A 1 
ATOM 1323 C CG  . GLN A 0 171 . 27.429   25.299  13.938   1.00 31.29 171 A 1 
ATOM 1324 C CD  . GLN A 0 171 . 27.959   25.350  15.371   1.00 31.29 171 A 1 
ATOM 1325 N NE2 . GLN A 0 171 . 28.701   24.354  15.800   1.00 31.29 171 A 1 
ATOM 1326 O OE1 . GLN A 0 171 . 27.713   26.261  16.142   1.00 31.29 171 A 1 
ATOM 1327 N N   . GLY A 0 172 . 24.432   28.233  12.039   1.00 31.42 172 A 1 
ATOM 1328 C CA  . GLY A 0 172 . 23.734   29.536  12.046   1.00 31.42 172 A 1 
ATOM 1329 C C   . GLY A 0 172 . 22.293   29.516  11.508   1.00 31.42 172 A 1 
ATOM 1330 O O   . GLY A 0 172 . 22.060   29.863  10.358   1.00 31.42 172 A 1 
ATOM 1331 N N   . TYR A 0 173 . 21.322   29.109  12.331   1.00 30.98 173 A 1 
ATOM 1332 C CA  . TYR A 0 173 . 19.897   28.993  11.969   1.00 30.98 173 A 1 
ATOM 1333 C C   . TYR A 0 173 . 19.132   30.337  11.977   1.00 30.98 173 A 1 
ATOM 1334 C CB  . TYR A 0 173 . 19.197   28.044  12.967   1.00 30.98 173 A 1 
ATOM 1335 O O   . TYR A 0 173 . 19.444   31.196  12.799   1.00 30.98 173 A 1 
ATOM 1336 C CG  . TYR A 0 173 . 19.961   26.785  13.337   1.00 30.98 173 A 1 
ATOM 1337 C CD1 . TYR A 0 173 . 19.766   25.596  12.608   1.00 30.98 173 A 1 
ATOM 1338 C CD2 . TYR A 0 173 . 20.871   26.807  14.415   1.00 30.98 173 A 1 
ATOM 1339 C CE1 . TYR A 0 173 . 20.497   24.440  12.939   1.00 30.98 173 A 1 
ATOM 1340 C CE2 . TYR A 0 173 . 21.613   25.656  14.741   1.00 30.98 173 A 1 
ATOM 1341 O OH  . TYR A 0 173 . 22.145   23.357  14.299   1.00 30.98 173 A 1 
ATOM 1342 C CZ  . TYR A 0 173 . 21.427   24.469  13.999   1.00 30.98 173 A 1 
ATOM 1343 N N   . ALA A 0 174 . 18.021   30.397  11.218   1.00 31.37 174 A 1 
ATOM 1344 C CA  . ALA A 0 174 . 16.859   31.298  11.402   1.00 31.37 174 A 1 
ATOM 1345 C C   . ALA A 0 174 . 17.069   32.817  11.106   1.00 31.37 174 A 1 
ATOM 1346 C CB  . ALA A 0 174 . 16.293   30.994  12.799   1.00 31.37 174 A 1 
ATOM 1347 O O   . ALA A 0 174 . 18.192   33.301  11.106   1.00 31.37 174 A 1 
ATOM 1348 N N   . LEU A 0 175 . 16.048   33.647  10.815   1.00 32.79 175 A 1 
ATOM 1349 C CA  . LEU A 0 175 . 14.588   33.455  10.663   1.00 32.79 175 A 1 
ATOM 1350 C C   . LEU A 0 175 . 14.005   34.474  9.633    1.00 32.79 175 A 1 
ATOM 1351 C CB  . LEU A 0 175 . 13.900   33.693  12.035   1.00 32.79 175 A 1 
ATOM 1352 O O   . LEU A 0 175 . 14.686   35.421  9.254    1.00 32.79 175 A 1 
ATOM 1353 C CG  . LEU A 0 175 . 12.534   32.994  12.229   1.00 32.79 175 A 1 
ATOM 1354 C CD1 . LEU A 0 175 . 12.636   31.485  12.451   1.00 32.79 175 A 1 
ATOM 1355 C CD2 . LEU A 0 175 . 11.790   33.594  13.420   1.00 32.79 175 A 1 
ATOM 1356 N N   . ASN A 0 176 . 12.736   34.281  9.240    1.00 39.25 176 A 1 
ATOM 1357 C CA  . ASN A 0 176 . 11.727   35.203  8.656    1.00 39.25 176 A 1 
ATOM 1358 C C   . ASN A 0 176 . 12.000   36.736  8.792    1.00 39.25 176 A 1 
ATOM 1359 C CB  . ASN A 0 176 . 10.389   34.856  9.361    1.00 39.25 176 A 1 
ATOM 1360 O O   . ASN A 0 176 . 12.554   37.182  9.789    1.00 39.25 176 A 1 
ATOM 1361 C CG  . ASN A 0 176 . 10.023   33.380  9.380    1.00 39.25 176 A 1 
ATOM 1362 N ND2 . ASN A 0 176 . 9.205    32.953  10.313   1.00 39.25 176 A 1 
ATOM 1363 O OD1 . ASN A 0 176 . 10.481   32.587  8.581    1.00 39.25 176 A 1 
ATOM 1364 N N   . ALA A 0 177 . 11.501   37.636  7.927    1.00 32.57 177 A 1 
ATOM 1365 C CA  . ALA A 0 177 . 10.121   37.697  7.422    1.00 32.57 177 A 1 
ATOM 1366 C C   . ALA A 0 177 . 9.896    38.757  6.308    1.00 32.57 177 A 1 
ATOM 1367 C CB  . ALA A 0 177 . 9.239    38.126  8.617    1.00 32.57 177 A 1 
ATOM 1368 O O   . ALA A 0 177 . 10.752   39.597  6.063    1.00 32.57 177 A 1 
ATOM 1369 N N   . HIS A 0 178 . 8.661    38.781  5.778    1.00 33.96 178 A 1 
ATOM 1370 C CA  . HIS A 0 178 . 8.001    39.871  5.030    1.00 33.96 178 A 1 
ATOM 1371 C C   . HIS A 0 178 . 8.587    40.295  3.665    1.00 33.96 178 A 1 
ATOM 1372 C CB  . HIS A 0 178 . 7.733    41.081  5.949    1.00 33.96 178 A 1 
ATOM 1373 O O   . HIS A 0 178 . 9.689    40.819  3.558    1.00 33.96 178 A 1 
ATOM 1374 C CG  . HIS A 0 178 . 6.275    41.220  6.299    1.00 33.96 178 A 1 
ATOM 1375 C CD2 . HIS A 0 178 . 5.630    40.635  7.355    1.00 33.96 178 A 1 
ATOM 1376 N ND1 . HIS A 0 178 . 5.328    41.898  5.566    1.00 33.96 178 A 1 
ATOM 1377 C CE1 . HIS A 0 178 . 4.140    41.730  6.171    1.00 33.96 178 A 1 
ATOM 1378 N NE2 . HIS A 0 178 . 4.275    40.962  7.262    1.00 33.96 178 A 1 
ATOM 1379 N N   . GLY A 0 179 . 7.775    40.152  2.610    1.00 30.72 179 A 1 
ATOM 1380 C CA  . GLY A 0 179 . 8.085    40.623  1.254    1.00 30.72 179 A 1 
ATOM 1381 C C   . GLY A 0 179 . 7.185    41.769  0.780    1.00 30.72 179 A 1 
ATOM 1382 O O   . GLY A 0 179 . 6.332    42.264  1.521    1.00 30.72 179 A 1 
ATOM 1383 N N   . GLN A 0 180 . 7.337    42.149  -0.491   1.00 36.35 180 A 1 
ATOM 1384 C CA  . GLN A 0 180 . 6.417    43.043  -1.198   1.00 36.35 180 A 1 
ATOM 1385 C C   . GLN A 0 180 . 6.292    42.630  -2.673   1.00 36.35 180 A 1 
ATOM 1386 C CB  . GLN A 0 180 . 6.862    44.512  -1.033   1.00 36.35 180 A 1 
ATOM 1387 O O   . GLN A 0 180 . 7.277    42.255  -3.304   1.00 36.35 180 A 1 
ATOM 1388 C CG  . GLN A 0 180 . 5.714    45.366  -0.472   1.00 36.35 180 A 1 
ATOM 1389 C CD  . GLN A 0 180 . 6.108    46.809  -0.162   1.00 36.35 180 A 1 
ATOM 1390 N NE2 . GLN A 0 180 . 5.222    47.583  0.426    1.00 36.35 180 A 1 
ATOM 1391 O OE1 . GLN A 0 180 . 7.196    47.283  -0.433   1.00 36.35 180 A 1 
ATOM 1392 N N   . VAL A 0 181 . 5.072    42.678  -3.213   1.00 33.71 181 A 1 
ATOM 1393 C CA  . VAL A 0 181 . 4.755    42.299  -4.601   1.00 33.71 181 A 1 
ATOM 1394 C C   . VAL A 0 181 . 4.801    43.528  -5.505   1.00 33.71 181 A 1 
ATOM 1395 C CB  . VAL A 0 181 . 3.356    41.648  -4.678   1.00 33.71 181 A 1 
ATOM 1396 O O   . VAL A 0 181 . 4.112    44.498  -5.210   1.00 33.71 181 A 1 
ATOM 1397 C CG1 . VAL A 0 181 . 2.895    41.381  -6.120   1.00 33.71 181 A 1 
ATOM 1398 C CG2 . VAL A 0 181 . 3.329    40.310  -3.929   1.00 33.71 181 A 1 
ATOM 1399 N N   . LEU A 0 182 . 5.555    43.450  -6.610   1.00 37.76 182 A 1 
ATOM 1400 C CA  . LEU A 0 182 . 5.520    44.280  -7.834   1.00 37.76 182 A 1 
ATOM 1401 C C   . LEU A 0 182 . 6.618    43.728  -8.780   1.00 37.76 182 A 1 
ATOM 1402 C CB  . LEU A 0 182 . 5.844    45.757  -7.488   1.00 37.76 182 A 1 
ATOM 1403 O O   . LEU A 0 182 . 7.730    43.509  -8.322   1.00 37.76 182 A 1 
ATOM 1404 C CG  . LEU A 0 182 . 4.622    46.685  -7.306   1.00 37.76 182 A 1 
ATOM 1405 C CD1 . LEU A 0 182 . 4.987    47.875  -6.416   1.00 37.76 182 A 1 
ATOM 1406 C CD2 . LEU A 0 182 . 4.119    47.220  -8.647   1.00 37.76 182 A 1 
ATOM 1407 N N   . GLY A 0 183 . 6.438    43.484  -10.081  1.00 32.83 183 A 1 
ATOM 1408 C CA  . GLY A 0 183 . 5.240    43.506  -10.927  1.00 32.83 183 A 1 
ATOM 1409 C C   . GLY A 0 183 . 5.609    43.741  -12.407  1.00 32.83 183 A 1 
ATOM 1410 O O   . GLY A 0 183 . 6.410    44.626  -12.684  1.00 32.83 183 A 1 
ATOM 1411 N N   . HIS A 0 184 . 4.939    43.039  -13.336  1.00 33.51 184 A 1 
ATOM 1412 C CA  . HIS A 0 184 . 5.065    43.092  -14.816  1.00 33.51 184 A 1 
ATOM 1413 C C   . HIS A 0 184 . 6.183    42.258  -15.482  1.00 33.51 184 A 1 
ATOM 1414 C CB  . HIS A 0 184 . 5.075    44.527  -15.379  1.00 33.51 184 A 1 
ATOM 1415 O O   . HIS A 0 184 . 7.350    42.330  -15.123  1.00 33.51 184 A 1 
ATOM 1416 C CG  . HIS A 0 184 . 3.986    45.416  -14.845  1.00 33.51 184 A 1 
ATOM 1417 C CD2 . HIS A 0 184 . 2.738    45.595  -15.375  1.00 33.51 184 A 1 
ATOM 1418 N ND1 . HIS A 0 184 . 4.068    46.197  -13.719  1.00 33.51 184 A 1 
ATOM 1419 C CE1 . HIS A 0 184 . 2.890    46.823  -13.561  1.00 33.51 184 A 1 
ATOM 1420 N NE2 . HIS A 0 184 . 2.047    46.487  -14.552  1.00 33.51 184 A 1 
ATOM 1421 N N   . GLY A 0 185 . 5.793    41.526  -16.536  1.00 37.96 185 A 1 
ATOM 1422 C CA  . GLY A 0 185 . 6.661    40.731  -17.418  1.00 37.96 185 A 1 
ATOM 1423 C C   . GLY A 0 185 . 5.824    39.748  -18.248  1.00 37.96 185 A 1 
ATOM 1424 O O   . GLY A 0 185 . 5.502    38.664  -17.775  1.00 37.96 185 A 1 
ATOM 1425 N N   . LYS A 0 186 . 5.374    40.147  -19.448  1.00 38.65 186 A 1 
ATOM 1426 C CA  . LYS A 0 186 . 4.486    39.322  -20.301  1.00 38.65 186 A 1 
ATOM 1427 C C   . LYS A 0 186 . 5.281    38.265  -21.075  1.00 38.65 186 A 1 
ATOM 1428 C CB  . LYS A 0 186 . 3.716    40.192  -21.308  1.00 38.65 186 A 1 
ATOM 1429 O O   . LYS A 0 186 . 6.362    38.573  -21.564  1.00 38.65 186 A 1 
ATOM 1430 C CG  . LYS A 0 186 . 2.682    41.137  -20.681  1.00 38.65 186 A 1 
ATOM 1431 C CD  . LYS A 0 186 . 2.015    41.959  -21.794  1.00 38.65 186 A 1 
ATOM 1432 C CE  . LYS A 0 186 . 0.938    42.891  -21.230  1.00 38.65 186 A 1 
ATOM 1433 N NZ  . LYS A 0 186 . 0.339    43.727  -22.301  1.00 38.65 186 A 1 
ATOM 1434 N N   . GLY A 0 187 . 4.704    37.078  -21.271  1.00 30.52 187 A 1 
ATOM 1435 C CA  . GLY A 0 187 . 5.288    36.012  -22.094  1.00 30.52 187 A 1 
ATOM 1436 C C   . GLY A 0 187 . 4.500    35.696  -23.372  1.00 30.52 187 A 1 
ATOM 1437 O O   . GLY A 0 187 . 3.281    35.856  -23.414  1.00 30.52 187 A 1 
ATOM 1438 N N   . HIS A 0 188 . 5.214    35.179  -24.374  1.00 36.21 188 A 1 
ATOM 1439 C CA  . HIS A 0 188 . 4.732    34.390  -25.517  1.00 36.21 188 A 1 
ATOM 1440 C C   . HIS A 0 188 . 5.868    33.404  -25.891  1.00 36.21 188 A 1 
ATOM 1441 C CB  . HIS A 0 188 . 4.431    35.288  -26.736  1.00 36.21 188 A 1 
ATOM 1442 O O   . HIS A 0 188 . 7.022    33.813  -25.871  1.00 36.21 188 A 1 
ATOM 1443 C CG  . HIS A 0 188 . 3.260    36.237  -26.616  1.00 36.21 188 A 1 
ATOM 1444 C CD2 . HIS A 0 188 . 3.225    37.541  -27.036  1.00 36.21 188 A 1 
ATOM 1445 N ND1 . HIS A 0 188 . 2.003    35.939  -26.142  1.00 36.21 188 A 1 
ATOM 1446 C CE1 . HIS A 0 188 . 1.241    37.039  -26.255  1.00 36.21 188 A 1 
ATOM 1447 N NE2 . HIS A 0 188 . 1.940    38.047  -26.799  1.00 36.21 188 A 1 
ATOM 1448 N N   . GLY A 0 189 . 5.665    32.128  -26.238  1.00 31.06 189 A 1 
ATOM 1449 C CA  . GLY A 0 189 . 4.420    31.350  -26.243  1.00 31.06 189 A 1 
ATOM 1450 C C   . GLY A 0 189 . 4.013    30.794  -27.611  1.00 31.06 189 A 1 
ATOM 1451 O O   . GLY A 0 189 . 2.857    30.968  -27.985  1.00 31.06 189 A 1 
ATOM 1452 N N   . TRP A 0 190 . 4.922    30.145  -28.354  1.00 37.41 190 A 1 
ATOM 1453 C CA  . TRP A 0 190 . 4.603    29.508  -29.640  1.00 37.41 190 A 1 
ATOM 1454 C C   . TRP A 0 190 . 5.357    28.201  -29.887  1.00 37.41 190 A 1 
ATOM 1455 C CB  . TRP A 0 190 . 4.890    30.463  -30.806  1.00 37.41 190 A 1 
ATOM 1456 O O   . TRP A 0 190 . 6.562    28.116  -29.686  1.00 37.41 190 A 1 
ATOM 1457 C CG  . TRP A 0 190 . 3.892    31.563  -30.949  1.00 37.41 190 A 1 
ATOM 1458 C CD1 . TRP A 0 190 . 4.082    32.849  -30.583  1.00 37.41 190 A 1 
ATOM 1459 C CD2 . TRP A 0 190 . 2.519    31.478  -31.441  1.00 37.41 190 A 1 
ATOM 1460 C CE2 . TRP A 0 190 . 1.919    32.765  -31.311  1.00 37.41 190 A 1 
ATOM 1461 C CE3 . TRP A 0 190 . 1.717    30.443  -31.975  1.00 37.41 190 A 1 
ATOM 1462 N NE1 . TRP A 0 190 . 2.919    33.563  -30.796  1.00 37.41 190 A 1 
ATOM 1463 C CH2 . TRP A 0 190 . -0.186   31.962  -32.198  1.00 37.41 190 A 1 
ATOM 1464 C CZ2 . TRP A 0 190 . 0.588    33.013  -31.676  1.00 37.41 190 A 1 
ATOM 1465 C CZ3 . TRP A 0 190 . 0.380    30.683  -32.351  1.00 37.41 190 A 1 
ATOM 1466 N N   . GLY A 0 191 . 4.640    27.232  -30.452  1.00 33.62 191 A 1 
ATOM 1467 C CA  . GLY A 0 191 . 5.195    26.131  -31.232  1.00 33.62 191 A 1 
ATOM 1468 C C   . GLY A 0 191 . 4.145    25.651  -32.235  1.00 33.62 191 A 1 
ATOM 1469 O O   . GLY A 0 191 . 2.969    25.566  -31.875  1.00 33.62 191 A 1 
ATOM 1470 N N   . LYS A 0 192 . 4.541    25.379  -33.490  1.00 37.66 192 A 1 
ATOM 1471 C CA  . LYS A 0 192 . 3.760    24.591  -34.467  1.00 37.66 192 A 1 
ATOM 1472 C C   . LYS A 0 192 . 4.558    24.262  -35.743  1.00 37.66 192 A 1 
ATOM 1473 C CB  . LYS A 0 192 . 2.436    25.301  -34.842  1.00 37.66 192 A 1 
ATOM 1474 O O   . LYS A 0 192 . 4.926    25.161  -36.481  1.00 37.66 192 A 1 
ATOM 1475 C CG  . LYS A 0 192 . 1.238    24.476  -34.343  1.00 37.66 192 A 1 
ATOM 1476 C CD  . LYS A 0 192 . -0.092   25.213  -34.523  1.00 37.66 192 A 1 
ATOM 1477 C CE  . LYS A 0 192 . -1.207   24.347  -33.927  1.00 37.66 192 A 1 
ATOM 1478 N NZ  . LYS A 0 192 . -2.542   24.962  -34.116  1.00 37.66 192 A 1 
ATOM 1479 N N   . GLN A 0 193 . 4.768    22.956  -35.921  1.00 36.01 193 A 1 
ATOM 1480 C CA  . GLN A 0 193 . 4.892    22.090  -37.116  1.00 36.01 193 A 1 
ATOM 1481 C C   . GLN A 0 193 . 5.176    22.646  -38.548  1.00 36.01 193 A 1 
ATOM 1482 C CB  . GLN A 0 193 . 3.632    21.205  -37.137  1.00 36.01 193 A 1 
ATOM 1483 O O   . GLN A 0 193 . 4.742    23.738  -38.901  1.00 36.01 193 A 1 
ATOM 1484 C CG  . GLN A 0 193 . 3.670    20.163  -36.003  1.00 36.01 193 A 1 
ATOM 1485 C CD  . GLN A 0 193 . 2.374    19.372  -35.878  1.00 36.01 193 A 1 
ATOM 1486 N NE2 . GLN A 0 193 . 2.443    18.098  -35.562  1.00 36.01 193 A 1 
ATOM 1487 O OE1 . GLN A 0 193 . 1.280    19.892  -36.017  1.00 36.01 193 A 1 
ATOM 1488 N N   . PRO A 0 194 . 5.840    21.841  -39.417  1.00 42.48 194 A 1 
ATOM 1489 C CA  . PRO A 0 194 . 6.354    22.255  -40.733  1.00 42.48 194 A 1 
ATOM 1490 C C   . PRO A 0 194 . 5.414    21.969  -41.926  1.00 42.48 194 A 1 
ATOM 1491 C CB  . PRO A 0 194 . 7.637    21.430  -40.886  1.00 42.48 194 A 1 
ATOM 1492 O O   . PRO A 0 194 . 4.492    21.161  -41.824  1.00 42.48 194 A 1 
ATOM 1493 C CG  . PRO A 0 194 . 7.217    20.080  -40.305  1.00 42.48 194 A 1 
ATOM 1494 C CD  . PRO A 0 194 . 6.335    20.492  -39.128  1.00 42.48 194 A 1 
ATOM 1495 N N   . ILE A 0 195 . 5.723    22.553  -43.096  1.00 38.28 195 A 1 
ATOM 1496 C CA  . ILE A 0 195 . 5.169    22.180  -44.417  1.00 38.28 195 A 1 
ATOM 1497 C C   . ILE A 0 195 . 6.294    22.129  -45.475  1.00 38.28 195 A 1 
ATOM 1498 C CB  . ILE A 0 195 . 3.992    23.110  -44.827  1.00 38.28 195 A 1 
ATOM 1499 O O   . ILE A 0 195 . 7.233    22.918  -45.436  1.00 38.28 195 A 1 
ATOM 1500 C CG1 . ILE A 0 195 . 2.783    22.856  -43.890  1.00 38.28 195 A 1 
ATOM 1501 C CG2 . ILE A 0 195 . 3.576    22.919  -46.301  1.00 38.28 195 A 1 
ATOM 1502 C CD1 . ILE A 0 195 . 1.497    23.623  -44.222  1.00 38.28 195 A 1 
ATOM 1503 N N   . VAL A 0 196 . 6.181    21.186  -46.417  1.00 36.18 196 A 1 
ATOM 1504 C CA  . VAL A 0 196 . 7.152    20.844  -47.478  1.00 36.18 196 A 1 
ATOM 1505 C C   . VAL A 0 196 . 6.749    21.440  -48.836  1.00 36.18 196 A 1 
ATOM 1506 C CB  . VAL A 0 196 . 7.192    19.299  -47.613  1.00 36.18 196 A 1 
ATOM 1507 O O   . VAL A 0 196 . 5.588    21.288  -49.209  1.00 36.18 196 A 1 
ATOM 1508 C CG1 . VAL A 0 196 . 8.024    18.793  -48.800  1.00 36.18 196 A 1 
ATOM 1509 C CG2 . VAL A 0 196 . 7.738    18.636  -46.342  1.00 36.18 196 A 1 
ATOM 1510 N N   . ALA A 0 197 . 7.694    21.984  -49.628  1.00 36.65 197 A 1 
ATOM 1511 C CA  . ALA A 0 197 . 7.606    21.997  -51.105  1.00 36.65 197 A 1 
ATOM 1512 C C   . ALA A 0 197 . 8.925    22.341  -51.854  1.00 36.65 197 A 1 
ATOM 1513 C CB  . ALA A 0 197 . 6.515    22.968  -51.584  1.00 36.65 197 A 1 
ATOM 1514 O O   . ALA A 0 197 . 9.460    23.435  -51.731  1.00 36.65 197 A 1 
ATOM 1515 N N   . HIS A 0 198 . 9.363    21.391  -52.688  1.00 35.25 198 A 1 
ATOM 1516 C CA  . HIS A 0 198 . 10.075   21.462  -53.983  1.00 35.25 198 A 1 
ATOM 1517 C C   . HIS A 0 198 . 10.458   22.815  -54.644  1.00 35.25 198 A 1 
ATOM 1518 C CB  . HIS A 0 198 . 9.142    20.763  -54.992  1.00 35.25 198 A 1 
ATOM 1519 O O   . HIS A 0 198 . 9.634    23.718  -54.757  1.00 35.25 198 A 1 
ATOM 1520 C CG  . HIS A 0 198 . 8.653    19.401  -54.566  1.00 35.25 198 A 1 
ATOM 1521 C CD2 . HIS A 0 198 . 9.244    18.205  -54.865  1.00 35.25 198 A 1 
ATOM 1522 N ND1 . HIS A 0 198 . 7.527    19.124  -53.817  1.00 35.25 198 A 1 
ATOM 1523 C CE1 . HIS A 0 198 . 7.453    17.791  -53.662  1.00 35.25 198 A 1 
ATOM 1524 N NE2 . HIS A 0 198 . 8.475    17.193  -54.286  1.00 35.25 198 A 1 
ATOM 1525 N N   . GLY A 0 199 . 11.619   22.836  -55.325  1.00 34.72 199 A 1 
ATOM 1526 C CA  . GLY A 0 199 . 11.913   23.756  -56.444  1.00 34.72 199 A 1 
ATOM 1527 C C   . GLY A 0 199 . 13.374   23.714  -56.933  1.00 34.72 199 A 1 
ATOM 1528 O O   . GLY A 0 199 . 14.282   23.916  -56.137  1.00 34.72 199 A 1 
ATOM 1529 N N   . TYR A 0 200 . 13.620   23.456  -58.226  1.00 32.64 200 A 1 
ATOM 1530 C CA  . TYR A 0 200 . 14.961   23.236  -58.812  1.00 32.64 200 A 1 
ATOM 1531 C C   . TYR A 0 200 . 15.236   24.086  -60.073  1.00 32.64 200 A 1 
ATOM 1532 C CB  . TYR A 0 200 . 15.164   21.730  -59.109  1.00 32.64 200 A 1 
ATOM 1533 O O   . TYR A 0 200 . 14.334   24.322  -60.875  1.00 32.64 200 A 1 
ATOM 1534 C CG  . TYR A 0 200 . 13.900   20.971  -59.492  1.00 32.64 200 A 1 
ATOM 1535 C CD1 . TYR A 0 200 . 13.351   20.037  -58.590  1.00 32.64 200 A 1 
ATOM 1536 C CD2 . TYR A 0 200 . 13.213   21.275  -60.685  1.00 32.64 200 A 1 
ATOM 1537 C CE1 . TYR A 0 200 . 12.100   19.448  -58.853  1.00 32.64 200 A 1 
ATOM 1538 C CE2 . TYR A 0 200 . 11.956   20.696  -60.948  1.00 32.64 200 A 1 
ATOM 1539 O OH  . TYR A 0 200 . 10.157   19.269  -60.240  1.00 32.64 200 A 1 
ATOM 1540 C CZ  . TYR A 0 200 . 11.391   19.794  -60.021  1.00 32.64 200 A 1 
ATOM 1541 N N   . GLY A 0 201 . 16.509   24.456  -60.288  1.00 34.72 201 A 1 
ATOM 1542 C CA  . GLY A 0 201 . 17.008   25.162  -61.486  1.00 34.72 201 A 1 
ATOM 1543 C C   . GLY A 0 201 . 16.854   26.697  -61.457  1.00 34.72 201 A 1 
ATOM 1544 O O   . GLY A 0 201 . 16.157   27.230  -60.603  1.00 34.72 201 A 1 
ATOM 1545 N N   . LEU A 0 202 . 17.466   27.479  -62.360  1.00 30.31 202 A 1 
ATOM 1546 C CA  . LEU A 0 202 . 18.451   27.191  -63.424  1.00 30.31 202 A 1 
ATOM 1547 C C   . LEU A 0 202 . 19.050   28.531  -63.933  1.00 30.31 202 A 1 
ATOM 1548 C CB  . LEU A 0 202 . 17.723   26.482  -64.593  1.00 30.31 202 A 1 
ATOM 1549 O O   . LEU A 0 202 . 18.325   29.519  -63.964  1.00 30.31 202 A 1 
ATOM 1550 C CG  . LEU A 0 202 . 18.564   26.158  -65.845  1.00 30.31 202 A 1 
ATOM 1551 C CD1 . LEU A 0 202 . 19.687   25.163  -65.543  1.00 30.31 202 A 1 
ATOM 1552 C CD2 . LEU A 0 202 . 17.665   25.560  -66.925  1.00 30.31 202 A 1 
ATOM 1553 N N   . SER A 0 203 . 20.294   28.534  -64.448  1.00 35.47 203 A 1 
ATOM 1554 C CA  . SER A 0 203 . 20.983   29.636  -65.189  1.00 35.47 203 A 1 
ATOM 1555 C C   . SER A 0 203 . 21.207   30.971  -64.431  1.00 35.47 203 A 1 
ATOM 1556 C CB  . SER A 0 203 . 20.361   29.864  -66.578  1.00 35.47 203 A 1 
ATOM 1557 O O   . SER A 0 203 . 20.335   31.429  -63.713  1.00 35.47 203 A 1 
ATOM 1558 O OG  . SER A 0 203 . 18.957   30.010  -66.546  1.00 35.47 203 A 1 
ATOM 1559 N N   . ALA A 0 204 . 22.369   31.644  -64.427  1.00 33.67 204 A 1 
ATOM 1560 C CA  . ALA A 0 204 . 23.442   31.913  -65.408  1.00 33.67 204 A 1 
ATOM 1561 C C   . ALA A 0 204 . 23.253   33.199  -66.256  1.00 33.67 204 A 1 
ATOM 1562 C CB  . ALA A 0 204 . 23.873   30.691  -66.238  1.00 33.67 204 A 1 
ATOM 1563 O O   . ALA A 0 204 . 22.138   33.591  -66.571  1.00 33.67 204 A 1 
ATOM 1564 N N   . HIS A 0 205 . 24.394   33.778  -66.672  1.00 33.93 205 A 1 
ATOM 1565 C CA  . HIS A 0 205 . 24.604   34.912  -67.601  1.00 33.93 205 A 1 
ATOM 1566 C C   . HIS A 0 205 . 24.500   36.385  -67.113  1.00 33.93 205 A 1 
ATOM 1567 C CB  . HIS A 0 205 . 23.886   34.687  -68.951  1.00 33.93 205 A 1 
ATOM 1568 O O   . HIS A 0 205 . 23.436   36.988  -67.116  1.00 33.93 205 A 1 
ATOM 1569 C CG  . HIS A 0 205 . 24.846   34.321  -70.046  1.00 33.93 205 A 1 
ATOM 1570 C CD2 . HIS A 0 205 . 25.242   33.057  -70.387  1.00 33.93 205 A 1 
ATOM 1571 N ND1 . HIS A 0 205 . 25.544   35.200  -70.842  1.00 33.93 205 A 1 
ATOM 1572 C CE1 . HIS A 0 205 . 26.343   34.479  -71.646  1.00 33.93 205 A 1 
ATOM 1573 N NE2 . HIS A 0 205 . 26.198   33.169  -71.399  1.00 33.93 205 A 1 
ATOM 1574 N N   . GLY A 0 206 . 25.680   37.013  -66.948  1.00 33.51 206 A 1 
ATOM 1575 C CA  . GLY A 0 206 . 25.988   38.380  -67.425  1.00 33.51 206 A 1 
ATOM 1576 C C   . GLY A 0 206 . 25.500   39.605  -66.619  1.00 33.51 206 A 1 
ATOM 1577 O O   . GLY A 0 206 . 24.684   39.484  -65.721  1.00 33.51 206 A 1 
ATOM 1578 N N   . GLN A 0 207 . 25.944   40.841  -66.909  1.00 35.26 207 A 1 
ATOM 1579 C CA  . GLN A 0 207 . 27.198   41.309  -67.540  1.00 35.26 207 A 1 
ATOM 1580 C C   . GLN A 0 207 . 27.335   42.851  -67.357  1.00 35.26 207 A 1 
ATOM 1581 C CB  . GLN A 0 207 . 27.230   40.978  -69.056  1.00 35.26 207 A 1 
ATOM 1582 O O   . GLN A 0 207 . 26.340   43.557  -67.438  1.00 35.26 207 A 1 
ATOM 1583 C CG  . GLN A 0 207 . 28.644   40.645  -69.572  1.00 35.26 207 A 1 
ATOM 1584 C CD  . GLN A 0 207 . 28.698   40.415  -71.086  1.00 35.26 207 A 1 
ATOM 1585 N NE2 . GLN A 0 207 . 29.870   40.371  -71.681  1.00 35.26 207 A 1 
ATOM 1586 O OE1 . GLN A 0 207 . 27.703   40.254  -71.768  1.00 35.26 207 A 1 
ATOM 1587 N N   . VAL A 0 208 . 28.568   43.371  -67.232  1.00 33.43 208 A 1 
ATOM 1588 C CA  . VAL A 0 208 . 29.005   44.796  -67.368  1.00 33.43 208 A 1 
ATOM 1589 C C   . VAL A 0 208 . 28.458   45.904  -66.422  1.00 33.43 208 A 1 
ATOM 1590 C CB  . VAL A 0 208 . 28.912   45.341  -68.826  1.00 33.43 208 A 1 
ATOM 1591 O O   . VAL A 0 208 . 27.288   46.257  -66.445  1.00 33.43 208 A 1 
ATOM 1592 C CG1 . VAL A 0 208 . 30.187   46.130  -69.165  1.00 33.43 208 A 1 
ATOM 1593 C CG2 . VAL A 0 208 . 28.738   44.316  -69.953  1.00 33.43 208 A 1 
ATOM 1594 N N   . GLY A 0 209 . 29.397   46.640  -65.799  1.00 35.78 209 A 1 
ATOM 1595 C CA  . GLY A 0 209 . 29.377   48.117  -65.685  1.00 35.78 209 A 1 
ATOM 1596 C C   . GLY A 0 209 . 29.072   48.764  -64.315  1.00 35.78 209 A 1 
ATOM 1597 O O   . GLY A 0 209 . 28.350   48.197  -63.512  1.00 35.78 209 A 1 
ATOM 1598 N N   . ALA A 0 210 . 29.544   49.982  -63.983  1.00 38.21 210 A 1 
ATOM 1599 C CA  . ALA A 0 210 . 30.731   50.744  -64.430  1.00 38.21 210 A 1 
ATOM 1600 C C   . ALA A 0 210 . 30.920   52.062  -63.613  1.00 38.21 210 A 1 
ATOM 1601 C CB  . ALA A 0 210 . 30.606   51.150  -65.915  1.00 38.21 210 A 1 
ATOM 1602 O O   . ALA A 0 210 . 30.021   52.891  -63.603  1.00 38.21 210 A 1 
ATOM 1603 N N   . LYS A 0 211 . 32.149   52.318  -63.120  1.00 36.91 211 A 1 
ATOM 1604 C CA  . LYS A 0 211 . 32.778   53.639  -62.804  1.00 36.91 211 A 1 
ATOM 1605 C C   . LYS A 0 211 . 32.220   54.566  -61.689  1.00 36.91 211 A 1 
ATOM 1606 C CB  . LYS A 0 211 . 32.879   54.484  -64.090  1.00 36.91 211 A 1 
ATOM 1607 O O   . LYS A 0 211 . 31.108   55.065  -61.770  1.00 36.91 211 A 1 
ATOM 1608 C CG  . LYS A 0 211 . 33.799   53.903  -65.171  1.00 36.91 211 A 1 
ATOM 1609 C CD  . LYS A 0 211 . 33.774   54.810  -66.408  1.00 36.91 211 A 1 
ATOM 1610 C CE  . LYS A 0 211 . 34.768   54.306  -67.459  1.00 36.91 211 A 1 
ATOM 1611 N NZ  . LYS A 0 211 . 34.732   55.142  -68.684  1.00 36.91 211 A 1 
ATOM 1612 N N   . GLY A 0 212 . 33.142   55.016  -60.818  1.00 39.57 212 A 1 
ATOM 1613 C CA  . GLY A 0 212 . 33.085   56.280  -60.044  1.00 39.57 212 A 1 
ATOM 1614 C C   . GLY A 0 212 . 33.458   56.118  -58.556  1.00 39.57 212 A 1 
ATOM 1615 O O   . GLY A 0 212 . 32.970   55.191  -57.929  1.00 39.57 212 A 1 
ATOM 1616 N N   . GLY A 0 213 . 34.308   56.943  -57.923  1.00 37.82 213 A 1 
ATOM 1617 C CA  . GLY A 0 213 . 35.188   57.999  -58.449  1.00 37.82 213 A 1 
ATOM 1618 C C   . GLY A 0 213 . 35.996   58.744  -57.354  1.00 37.82 213 A 1 
ATOM 1619 O O   . GLY A 0 213 . 35.440   59.094  -56.327  1.00 37.82 213 A 1 
ATOM 1620 N N   . TYR A 0 214 . 37.298   58.969  -57.606  1.00 32.50 214 A 1 
ATOM 1621 C CA  . TYR A 0 214 . 38.206   60.035  -57.100  1.00 32.50 214 A 1 
ATOM 1622 C C   . TYR A 0 214 . 38.054   60.666  -55.682  1.00 32.50 214 A 1 
ATOM 1623 C CB  . TYR A 0 214 . 38.245   61.164  -58.158  1.00 32.50 214 A 1 
ATOM 1624 O O   . TYR A 0 214 . 37.076   61.336  -55.384  1.00 32.50 214 A 1 
ATOM 1625 C CG  . TYR A 0 214 . 36.882   61.692  -58.596  1.00 32.50 214 A 1 
ATOM 1626 C CD1 . TYR A 0 214 . 36.248   61.145  -59.731  1.00 32.50 214 A 1 
ATOM 1627 C CD2 . TYR A 0 214 . 36.217   62.680  -57.841  1.00 32.50 214 A 1 
ATOM 1628 C CE1 . TYR A 0 214 . 34.934   61.531  -60.062  1.00 32.50 214 A 1 
ATOM 1629 C CE2 . TYR A 0 214 . 34.898   63.055  -58.157  1.00 32.50 214 A 1 
ATOM 1630 O OH  . TYR A 0 214 . 32.966   62.796  -59.560  1.00 32.50 214 A 1 
ATOM 1631 C CZ  . TYR A 0 214 . 34.249   62.467  -59.261  1.00 32.50 214 A 1 
ATOM 1632 N N   . ALA A 0 215 . 39.156   60.689  -54.907  1.00 39.68 215 A 1 
ATOM 1633 C CA  . ALA A 0 215 . 39.621   61.849  -54.109  1.00 39.68 215 A 1 
ATOM 1634 C C   . ALA A 0 215 . 41.077   61.647  -53.613  1.00 39.68 215 A 1 
ATOM 1635 C CB  . ALA A 0 215 . 38.698   62.124  -52.914  1.00 39.68 215 A 1 
ATOM 1636 O O   . ALA A 0 215 . 41.556   60.515  -53.557  1.00 39.68 215 A 1 
ATOM 1637 N N   . LYS A 0 216 . 41.810   62.730  -53.290  1.00 34.46 216 A 1 
ATOM 1638 C CA  . LYS A 0 216 . 43.245   62.693  -52.917  1.00 34.46 216 A 1 
ATOM 1639 C C   . LYS A 0 216 . 43.643   63.890  -52.028  1.00 34.46 216 A 1 
ATOM 1640 C CB  . LYS A 0 216 . 44.065   62.712  -54.232  1.00 34.46 216 A 1 
ATOM 1641 O O   . LYS A 0 216 . 43.520   65.015  -52.495  1.00 34.46 216 A 1 
ATOM 1642 C CG  . LYS A 0 216 . 45.452   62.054  -54.161  1.00 34.46 216 A 1 
ATOM 1643 C CD  . LYS A 0 216 . 46.243   62.373  -55.444  1.00 34.46 216 A 1 
ATOM 1644 C CE  . LYS A 0 216 . 47.462   61.456  -55.610  1.00 34.46 216 A 1 
ATOM 1645 N NZ  . LYS A 0 216 . 48.275   61.834  -56.795  1.00 34.46 216 A 1 
ATOM 1646 N N   . GLN A 0 217 . 44.178   63.652  -50.823  1.00 38.56 217 A 1 
ATOM 1647 C CA  . GLN A 0 217 . 44.977   64.564  -49.958  1.00 38.56 217 A 1 
ATOM 1648 C C   . GLN A 0 217 . 45.501   63.715  -48.767  1.00 38.56 217 A 1 
ATOM 1649 C CB  . GLN A 0 217 . 44.118   65.765  -49.492  1.00 38.56 217 A 1 
ATOM 1650 O O   . GLN A 0 217 . 44.777   62.841  -48.311  1.00 38.56 217 A 1 
ATOM 1651 C CG  . GLN A 0 217 . 44.383   67.031  -50.345  1.00 38.56 217 A 1 
ATOM 1652 C CD  . GLN A 0 217 . 43.156   67.902  -50.626  1.00 38.56 217 A 1 
ATOM 1653 N NE2 . GLN A 0 217 . 43.259   68.848  -51.535  1.00 38.56 217 A 1 
ATOM 1654 O OE1 . GLN A 0 217 . 42.093   67.785  -50.045  1.00 38.56 217 A 1 
ATOM 1655 N N   . GLN A 0 218 . 46.790   63.681  -48.388  1.00 35.37 218 A 1 
ATOM 1656 C CA  . GLN A 0 218 . 47.681   64.722  -47.821  1.00 35.37 218 A 1 
ATOM 1657 C C   . GLN A 0 218 . 47.245   65.232  -46.428  1.00 35.37 218 A 1 
ATOM 1658 C CB  . GLN A 0 218 . 47.937   65.914  -48.763  1.00 35.37 218 A 1 
ATOM 1659 O O   . GLN A 0 218 . 46.091   65.607  -46.282  1.00 35.37 218 A 1 
ATOM 1660 C CG  . GLN A 0 218 . 48.811   65.595  -49.983  1.00 35.37 218 A 1 
ATOM 1661 C CD  . GLN A 0 218 . 49.105   66.849  -50.810  1.00 35.37 218 A 1 
ATOM 1662 N NE2 . GLN A 0 218 . 50.289   66.987  -51.365  1.00 35.37 218 A 1 
ATOM 1663 O OE1 . GLN A 0 218 . 48.279   67.723  -50.993  1.00 35.37 218 A 1 
ATOM 1664 N N   . ALA A 0 219 . 48.108   65.371  -45.407  1.00 33.82 219 A 1 
ATOM 1665 C CA  . ALA A 0 219 . 49.477   64.864  -45.155  1.00 33.82 219 A 1 
ATOM 1666 C C   . ALA A 0 219 . 49.876   65.117  -43.668  1.00 33.82 219 A 1 
ATOM 1667 C CB  . ALA A 0 219 . 50.492   65.600  -46.050  1.00 33.82 219 A 1 
ATOM 1668 O O   . ALA A 0 219 . 49.294   65.993  -43.038  1.00 33.82 219 A 1 
ATOM 1669 N N   . GLY A 0 220 . 50.904   64.429  -43.138  1.00 38.87 220 A 1 
ATOM 1670 C CA  . GLY A 0 220 . 51.523   64.722  -41.822  1.00 38.87 220 A 1 
ATOM 1671 C C   . GLY A 0 220 . 51.957   63.455  -41.062  1.00 38.87 220 A 1 
ATOM 1672 O O   . GLY A 0 220 . 51.137   62.837  -40.402  1.00 38.87 220 A 1 
ATOM 1673 N N   . GLN A 0 221 . 53.141   62.875  -41.287  1.00 36.45 221 A 1 
ATOM 1674 C CA  . GLN A 0 221 . 54.487   63.298  -40.842  1.00 36.45 221 A 1 
ATOM 1675 C C   . GLN A 0 221 . 54.730   63.291  -39.318  1.00 36.45 221 A 1 
ATOM 1676 C CB  . GLN A 0 221 . 55.014   64.609  -41.455  1.00 36.45 221 A 1 
ATOM 1677 O O   . GLN A 0 221 . 54.414   64.246  -38.619  1.00 36.45 221 A 1 
ATOM 1678 C CG  . GLN A 0 221 . 55.326   64.520  -42.954  1.00 36.45 221 A 1 
ATOM 1679 C CD  . GLN A 0 221 . 56.129   65.725  -43.447  1.00 36.45 221 A 1 
ATOM 1680 N NE2 . GLN A 0 221 . 56.878   65.592  -44.519  1.00 36.45 221 A 1 
ATOM 1681 O OE1 . GLN A 0 221 . 56.109   66.810  -42.895  1.00 36.45 221 A 1 
ATOM 1682 N N   . ALA A 0 222 . 55.466   62.272  -38.865  1.00 38.50 222 A 1 
ATOM 1683 C CA  . ALA A 0 222 . 56.384   62.321  -37.725  1.00 38.50 222 A 1 
ATOM 1684 C C   . ALA A 0 222 . 57.648   61.519  -38.107  1.00 38.50 222 A 1 
ATOM 1685 C CB  . ALA A 0 222 . 55.691   61.772  -36.473  1.00 38.50 222 A 1 
ATOM 1686 O O   . ALA A 0 222 . 57.543   60.543  -38.848  1.00 38.50 222 A 1 
ATOM 1687 N N   . TYR A 0 223 . 58.840   61.951  -37.681  1.00 33.74 223 A 1 
ATOM 1688 C CA  . TYR A 0 223 . 60.118   61.383  -38.143  1.00 33.74 223 A 1 
ATOM 1689 C C   . TYR A 0 223 . 61.197   61.486  -37.053  1.00 33.74 223 A 1 
ATOM 1690 C CB  . TYR A 0 223 . 60.582   62.130  -39.417  1.00 33.74 223 A 1 
ATOM 1691 O O   . TYR A 0 223 . 61.361   62.543  -36.445  1.00 33.74 223 A 1 
ATOM 1692 C CG  . TYR A 0 223 . 61.138   61.276  -40.549  1.00 33.74 223 A 1 
ATOM 1693 C CD1 . TYR A 0 223 . 62.434   60.721  -40.478  1.00 33.74 223 A 1 
ATOM 1694 C CD2 . TYR A 0 223 . 60.367   61.093  -41.716  1.00 33.74 223 A 1 
ATOM 1695 C CE1 . TYR A 0 223 . 62.954   59.991  -41.569  1.00 33.74 223 A 1 
ATOM 1696 C CE2 . TYR A 0 223 . 60.889   60.380  -42.812  1.00 33.74 223 A 1 
ATOM 1697 O OH  . TYR A 0 223 . 62.677   59.145  -43.809  1.00 33.74 223 A 1 
ATOM 1698 C CZ  . TYR A 0 223 . 62.183   59.827  -42.742  1.00 33.74 223 A 1 
ATOM 1699 N N   . GLY A 0 224 . 61.986   60.426  -36.874  1.00 37.02 224 A 1 
ATOM 1700 C CA  . GLY A 0 224 . 63.242   60.428  -36.116  1.00 37.02 224 A 1 
ATOM 1701 C C   . GLY A 0 224 . 64.127   59.294  -36.647  1.00 37.02 224 A 1 
ATOM 1702 O O   . GLY A 0 224 . 63.729   58.144  -36.554  1.00 37.02 224 A 1 
ATOM 1703 N N   . ALA A 0 225 . 65.170   59.555  -37.444  1.00 37.42 225 A 1 
ATOM 1704 C CA  . ALA A 0 225 . 66.464   60.172  -37.098  1.00 37.42 225 A 1 
ATOM 1705 C C   . ALA A 0 225 . 67.502   59.094  -36.691  1.00 37.42 225 A 1 
ATOM 1706 C CB  . ALA A 0 225 . 66.324   61.307  -36.066  1.00 37.42 225 A 1 
ATOM 1707 O O   . ALA A 0 225 . 67.180   58.223  -35.898  1.00 37.42 225 A 1 
ATOM 1708 N N   . LYS A 0 226 . 68.755   59.109  -37.175  1.00 37.35 226 A 1 
ATOM 1709 C CA  . LYS A 0 226 . 69.431   60.075  -38.069  1.00 37.35 226 A 1 
ATOM 1710 C C   . LYS A 0 226 . 70.742   59.494  -38.636  1.00 37.35 226 A 1 
ATOM 1711 C CB  . LYS A 0 226 . 69.796   61.325  -37.242  1.00 37.35 226 A 1 
ATOM 1712 O O   . LYS A 0 226 . 71.315   58.614  -38.010  1.00 37.35 226 A 1 
ATOM 1713 C CG  . LYS A 0 226 . 69.244   62.627  -37.833  1.00 37.35 226 A 1 
ATOM 1714 C CD  . LYS A 0 226 . 69.637   63.775  -36.900  1.00 37.35 226 A 1 
ATOM 1715 C CE  . LYS A 0 226 . 68.998   65.088  -37.346  1.00 37.35 226 A 1 
ATOM 1716 N NZ  . LYS A 0 226 . 69.356   66.172  -36.402  1.00 37.35 226 A 1 
ATOM 1717 N N   . ASP A 0 227 . 71.237   60.119  -39.712  1.00 35.84 227 A 1 
ATOM 1718 C CA  . ASP A 0 227 . 72.635   60.111  -40.196  1.00 35.84 227 A 1 
ATOM 1719 C C   . ASP A 0 227 . 73.218   58.737  -40.659  1.00 35.84 227 A 1 
ATOM 1720 C CB  . ASP A 0 227 . 73.498   60.889  -39.176  1.00 35.84 227 A 1 
ATOM 1721 O O   . ASP A 0 227 . 72.761   57.680  -40.255  1.00 35.84 227 A 1 
ATOM 1722 C CG  . ASP A 0 227 . 72.909   62.257  -38.778  1.00 35.84 227 A 1 
ATOM 1723 O OD1 . ASP A 0 227 . 72.219   62.875  -39.623  1.00 35.84 227 A 1 
ATOM 1724 O OD2 . ASP A 0 227 . 73.133   62.696  -37.628  1.00 35.84 227 A 1 
ATOM 1725 N N   . GLN A 0 228 . 74.198   58.629  -41.570  1.00 36.48 228 A 1 
ATOM 1726 C CA  . GLN A 0 228 . 75.052   59.629  -42.231  1.00 36.48 228 A 1 
ATOM 1727 C C   . GLN A 0 228 . 75.049   59.504  -43.771  1.00 36.48 228 A 1 
ATOM 1728 C CB  . GLN A 0 228 . 76.513   59.449  -41.767  1.00 36.48 228 A 1 
ATOM 1729 O O   . GLN A 0 228 . 74.877   58.432  -44.343  1.00 36.48 228 A 1 
ATOM 1730 C CG  . GLN A 0 228 . 76.763   59.863  -40.313  1.00 36.48 228 A 1 
ATOM 1731 C CD  . GLN A 0 228 . 78.209   59.692  -39.863  1.00 36.48 228 A 1 
ATOM 1732 N NE2 . GLN A 0 228 . 78.498   59.979  -38.614  1.00 36.48 228 A 1 
ATOM 1733 O OE1 . GLN A 0 228 . 79.111   59.354  -40.612  1.00 36.48 228 A 1 
ATOM 1734 N N   . MET A 0 229 . 75.349   60.616  -44.448  1.00 30.21 229 A 1 
ATOM 1735 C CA  . MET A 0 229 . 75.658   60.669  -45.885  1.00 30.21 229 A 1 
ATOM 1736 C C   . MET A 0 229 . 77.121   60.261  -46.147  1.00 30.21 229 A 1 
ATOM 1737 C CB  . MET A 0 229 . 75.513   62.125  -46.383  1.00 30.21 229 A 1 
ATOM 1738 O O   . MET A 0 229 . 77.983   60.695  -45.380  1.00 30.21 229 A 1 
ATOM 1739 C CG  . MET A 0 229 . 74.214   62.857  -46.016  1.00 30.21 229 A 1 
ATOM 1740 S SD  . MET A 0 229 . 74.421   64.662  -45.938  1.00 30.21 229 A 1 
ATOM 1741 C CE  . MET A 0 229 . 73.849   65.161  -47.582  1.00 30.21 229 A 1 
ATOM 1742 N N   . LYS A 0 230 . 77.428   59.627  -47.298  1.00 30.58 230 A 1 
ATOM 1743 C CA  . LYS A 0 230 . 78.483   60.102  -48.238  1.00 30.58 230 A 1 
ATOM 1744 C C   . LYS A 0 230 . 78.654   59.279  -49.529  1.00 30.58 230 A 1 
ATOM 1745 C CB  . LYS A 0 230 . 79.868   60.209  -47.555  1.00 30.58 230 A 1 
ATOM 1746 O O   . LYS A 0 230 . 78.703   58.061  -49.510  1.00 30.58 230 A 1 
ATOM 1747 C CG  . LYS A 0 230 . 80.175   61.670  -47.162  1.00 30.58 230 A 1 
ATOM 1748 C CD  . LYS A 0 230 . 81.110   61.745  -45.951  1.00 30.58 230 A 1 
ATOM 1749 C CE  . LYS A 0 230 . 81.167   63.182  -45.422  1.00 30.58 230 A 1 
ATOM 1750 N NZ  . LYS A 0 230 . 81.920   63.249  -44.146  1.00 30.58 230 A 1 
ATOM 1751 N N   . ALA A 0 231 . 78.895   60.031  -50.608  1.00 28.69 231 A 1 
ATOM 1752 C CA  . ALA A 0 231 . 79.731   59.709  -51.772  1.00 28.69 231 A 1 
ATOM 1753 C C   . ALA A 0 231 . 79.446   58.435  -52.600  1.00 28.69 231 A 1 
ATOM 1754 C CB  . ALA A 0 231 . 81.202   59.806  -51.343  1.00 28.69 231 A 1 
ATOM 1755 O O   . ALA A 0 231 . 80.067   57.391  -52.430  1.00 28.69 231 A 1 
ATOM 1756 N N   . SER A 0 232 . 78.671   58.610  -53.671  1.00 30.61 232 A 1 
ATOM 1757 C CA  . SER A 0 232 . 78.845   57.841  -54.908  1.00 30.61 232 A 1 
ATOM 1758 C C   . SER A 0 232 . 80.131   58.268  -55.640  1.00 30.61 232 A 1 
ATOM 1759 C CB  . SER A 0 232 . 77.641   58.130  -55.820  1.00 30.61 232 A 1 
ATOM 1760 O O   . SER A 0 232 . 80.197   59.430  -56.042  1.00 30.61 232 A 1 
ATOM 1761 O OG  . SER A 0 232 . 77.493   59.532  -56.007  1.00 30.61 232 A 1 
ATOM 1762 N N   . TRP A 0 233 . 81.102   57.372  -55.887  1.00 27.82 233 A 1 
ATOM 1763 C CA  . TRP A 0 233 . 82.017   57.446  -57.051  1.00 27.82 233 A 1 
ATOM 1764 C C   . TRP A 0 233 . 82.849   56.163  -57.279  1.00 27.82 233 A 1 
ATOM 1765 C CB  . TRP A 0 233 . 82.937   58.689  -57.019  1.00 27.82 233 A 1 
ATOM 1766 O O   . TRP A 0 233 . 82.891   55.271  -56.440  1.00 27.82 233 A 1 
ATOM 1767 C CG  . TRP A 0 233 . 82.817   59.563  -58.242  1.00 27.82 233 A 1 
ATOM 1768 C CD1 . TRP A 0 233 . 81.671   60.125  -58.698  1.00 27.82 233 A 1 
ATOM 1769 C CD2 . TRP A 0 233 . 83.854   60.003  -59.178  1.00 27.82 233 A 1 
ATOM 1770 C CE2 . TRP A 0 233 . 83.250   60.840  -60.167  1.00 27.82 233 A 1 
ATOM 1771 C CE3 . TRP A 0 233 . 85.245   59.786  -59.291  1.00 27.82 233 A 1 
ATOM 1772 N NE1 . TRP A 0 233 . 81.919   60.873  -59.828  1.00 27.82 233 A 1 
ATOM 1773 C CH2 . TRP A 0 233 . 85.364   61.212  -61.277  1.00 27.82 233 A 1 
ATOM 1774 C CZ2 . TRP A 0 233 . 83.981   61.439  -61.202  1.00 27.82 233 A 1 
ATOM 1775 C CZ3 . TRP A 0 233 . 85.991   60.386  -60.326  1.00 27.82 233 A 1 
ATOM 1776 N N   . ASN A 0 234 . 83.485   56.080  -58.454  1.00 32.20 234 A 1 
ATOM 1777 C CA  . ASN A 0 234 . 84.239   54.930  -58.984  1.00 32.20 234 A 1 
ATOM 1778 C C   . ASN A 0 234 . 85.333   54.355  -58.051  1.00 32.20 234 A 1 
ATOM 1779 C CB  . ASN A 0 234 . 84.943   55.396  -60.277  1.00 32.20 234 A 1 
ATOM 1780 O O   . ASN A 0 234 . 86.191   55.108  -57.596  1.00 32.20 234 A 1 
ATOM 1781 C CG  . ASN A 0 234 . 84.001   55.832  -61.378  1.00 32.20 234 A 1 
ATOM 1782 N ND2 . ASN A 0 234 . 83.885   57.115  -61.641  1.00 32.20 234 A 1 
ATOM 1783 O OD1 . ASN A 0 234 . 83.361   55.018  -62.017  1.00 32.20 234 A 1 
ATOM 1784 N N   . GLY A 0 235 . 85.421   53.020  -57.911  1.00 30.04 235 A 1 
ATOM 1785 C CA  . GLY A 0 235 . 86.551   52.366  -57.221  1.00 30.04 235 A 1 
ATOM 1786 C C   . GLY A 0 235 . 86.559   50.824  -57.218  1.00 30.04 235 A 1 
ATOM 1787 O O   . GLY A 0 235 . 85.980   50.204  -56.342  1.00 30.04 235 A 1 
ATOM 1788 N N   . ALA A 0 236 . 87.237   50.224  -58.201  1.00 30.32 236 A 1 
ATOM 1789 C CA  . ALA A 0 236 . 87.736   48.836  -58.287  1.00 30.32 236 A 1 
ATOM 1790 C C   . ALA A 0 236 . 87.322   47.757  -57.236  1.00 30.32 236 A 1 
ATOM 1791 C CB  . ALA A 0 236 . 89.267   48.942  -58.349  1.00 30.32 236 A 1 
ATOM 1792 O O   . ALA A 0 236 . 87.940   47.615  -56.188  1.00 30.32 236 A 1 
ATOM 1793 N N   . ALA A 0 237 . 86.420   46.864  -57.664  1.00 31.20 237 A 1 
ATOM 1794 C CA  . ALA A 0 237 . 86.492   45.395  -57.553  1.00 31.20 237 A 1 
ATOM 1795 C C   . ALA A 0 237 . 86.927   44.694  -56.237  1.00 31.20 237 A 1 
ATOM 1796 C CB  . ALA A 0 237 . 87.378   44.904  -58.714  1.00 31.20 237 A 1 
ATOM 1797 O O   . ALA A 0 237 . 88.118   44.532  -55.980  1.00 31.20 237 A 1 
ATOM 1798 N N   . GLN A 0 238 . 85.984   43.967  -55.616  1.00 35.06 238 A 1 
ATOM 1799 C CA  . GLN A 0 238 . 86.205   42.548  -55.278  1.00 35.06 238 A 1 
ATOM 1800 C C   . GLN A 0 238 . 84.898   41.730  -55.228  1.00 35.06 238 A 1 
ATOM 1801 C CB  . GLN A 0 238 . 87.075   42.372  -54.015  1.00 35.06 238 A 1 
ATOM 1802 O O   . GLN A 0 238 . 83.803   42.277  -55.148  1.00 35.06 238 A 1 
ATOM 1803 C CG  . GLN A 0 238 . 88.394   41.668  -54.398  1.00 35.06 238 A 1 
ATOM 1804 C CD  . GLN A 0 238 . 89.414   41.585  -53.268  1.00 35.06 238 A 1 
ATOM 1805 N NE2 . GLN A 0 238 . 90.627   41.161  -53.549  1.00 35.06 238 A 1 
ATOM 1806 O OE1 . GLN A 0 238 . 89.153   41.861  -52.116  1.00 35.06 238 A 1 
ATOM 1807 N N   . LYS A 0 239 . 85.026   40.405  -55.383  1.00 31.84 239 A 1 
ATOM 1808 C CA  . LYS A 0 239 . 83.930   39.459  -55.659  1.00 31.84 239 A 1 
ATOM 1809 C C   . LYS A 0 239 . 82.984   39.235  -54.466  1.00 31.84 239 A 1 
ATOM 1810 C CB  . LYS A 0 239 . 84.523   38.075  -55.994  1.00 31.84 239 A 1 
ATOM 1811 O O   . LYS A 0 239 . 83.434   38.787  -53.417  1.00 31.84 239 A 1 
ATOM 1812 C CG  . LYS A 0 239 . 85.405   37.953  -57.246  1.00 31.84 239 A 1 
ATOM 1813 C CD  . LYS A 0 239 . 86.056   36.558  -57.220  1.00 31.84 239 A 1 
ATOM 1814 C CE  . LYS A 0 239 . 86.822   36.227  -58.504  1.00 31.84 239 A 1 
ATOM 1815 N NZ  . LYS A 0 239 . 87.373   34.848  -58.450  1.00 31.84 239 A 1 
ATOM 1816 N N   . LYS A 0 240 . 81.681   39.221  -54.746  1.00 32.87 240 A 1 
ATOM 1817 C CA  . LYS A 0 240 . 80.870   38.004  -54.560  1.00 32.87 240 A 1 
ATOM 1818 C C   . LYS A 0 240 . 79.970   37.846  -55.783  1.00 32.87 240 A 1 
ATOM 1819 C CB  . LYS A 0 240 . 80.066   38.028  -53.240  1.00 32.87 240 A 1 
ATOM 1820 O O   . LYS A 0 240 . 79.306   38.800  -56.169  1.00 32.87 240 A 1 
ATOM 1821 C CG  . LYS A 0 240 . 80.574   36.945  -52.269  1.00 32.87 240 A 1 
ATOM 1822 C CD  . LYS A 0 240 . 79.696   36.830  -51.013  1.00 32.87 240 A 1 
ATOM 1823 C CE  . LYS A 0 240 . 80.201   35.694  -50.109  1.00 32.87 240 A 1 
ATOM 1824 N NZ  . LYS A 0 240 . 79.275   35.432  -48.976  1.00 32.87 240 A 1 
ATOM 1825 N N   . ALA A 0 241 . 80.019   36.679  -56.418  1.00 26.29 241 A 1 
ATOM 1826 C CA  . ALA A 0 241 . 79.013   36.302  -57.400  1.00 26.29 241 A 1 
ATOM 1827 C C   . ALA A 0 241 . 77.824   35.730  -56.629  1.00 26.29 241 A 1 
ATOM 1828 C CB  . ALA A 0 241 . 79.605   35.296  -58.396  1.00 26.29 241 A 1 
ATOM 1829 O O   . ALA A 0 241 . 78.027   34.929  -55.715  1.00 26.29 241 A 1 
ATOM 1830 N N   . ILE A 0 242 . 76.630   36.179  -56.987  1.00 30.70 242 A 1 
ATOM 1831 C CA  . ILE A 0 242 . 75.358   35.548  -56.660  1.00 30.70 242 A 1 
ATOM 1832 C C   . ILE A 0 242 . 74.614   35.478  -57.997  1.00 30.70 242 A 1 
ATOM 1833 C CB  . ILE A 0 242 . 74.597   36.307  -55.542  1.00 30.70 242 A 1 
ATOM 1834 O O   . ILE A 0 242 . 74.757   36.375  -58.834  1.00 30.70 242 A 1 
ATOM 1835 C CG1 . ILE A 0 242 . 75.455   36.347  -54.250  1.00 30.70 242 A 1 
ATOM 1836 C CG2 . ILE A 0 242 . 73.236   35.644  -55.262  1.00 30.70 242 A 1 
ATOM 1837 C CD1 . ILE A 0 242 . 74.823   37.067  -53.052  1.00 30.70 242 A 1 
ATOM 1838 N N   . ASP A 0 243 . 73.940   34.360  -58.204  1.00 33.96 243 A 1 
ATOM 1839 C CA  . ASP A 0 243 . 72.976   34.075  -59.268  1.00 33.96 243 A 1 
ATOM 1840 C C   . ASP A 0 243 . 71.911   35.174  -59.446  1.00 33.96 243 A 1 
ATOM 1841 C CB  . ASP A 0 243 . 72.332   32.707  -58.957  1.00 33.96 243 A 1 
ATOM 1842 O O   . ASP A 0 243 . 71.727   36.062  -58.610  1.00 33.96 243 A 1 
ATOM 1843 C CG  . ASP A 0 243 . 72.142   32.511  -57.446  1.00 33.96 243 A 1 
ATOM 1844 O OD1 . ASP A 0 243 . 71.138   33.020  -56.909  1.00 33.96 243 A 1 
ATOM 1845 O OD2 . ASP A 0 243 . 73.116   32.030  -56.815  1.00 33.96 243 A 1 
ATOM 1846 N N   . ASN A 0 244 . 71.230   35.141  -60.593  1.00 33.98 244 A 1 
ATOM 1847 C CA  . ASN A 0 244 . 70.239   36.147  -60.987  1.00 33.98 244 A 1 
ATOM 1848 C C   . ASN A 0 244 . 68.915   35.491  -61.435  1.00 33.98 244 A 1 
ATOM 1849 C CB  . ASN A 0 244 . 70.900   37.075  -62.020  1.00 33.98 244 A 1 
ATOM 1850 O O   . ASN A 0 244 . 68.151   36.070  -62.207  1.00 33.98 244 A 1 
ATOM 1851 C CG  . ASN A 0 244 . 70.167   38.393  -62.183  1.00 33.98 244 A 1 
ATOM 1852 N ND2 . ASN A 0 244 . 69.601   38.642  -63.337  1.00 33.98 244 A 1 
ATOM 1853 O OD1 . ASN A 0 244 . 70.116   39.236  -61.301  1.00 33.98 244 A 1 
ATOM 1854 N N   . ASP A 0 245 . 68.660   34.281  -60.927  1.00 35.62 245 A 1 
ATOM 1855 C CA  . ASP A 0 245 . 67.697   33.310  -61.461  1.00 35.62 245 A 1 
ATOM 1856 C C   . ASP A 0 245 . 66.526   33.088  -60.480  1.00 35.62 245 A 1 
ATOM 1857 C CB  . ASP A 0 245 . 68.448   32.022  -61.857  1.00 35.62 245 A 1 
ATOM 1858 O O   . ASP A 0 245 . 66.182   31.972  -60.098  1.00 35.62 245 A 1 
ATOM 1859 C CG  . ASP A 0 245 . 69.615   32.290  -62.821  1.00 35.62 245 A 1 
ATOM 1860 O OD1 . ASP A 0 245 . 69.464   33.161  -63.710  1.00 35.62 245 A 1 
ATOM 1861 O OD2 . ASP A 0 245 . 70.691   31.686  -62.623  1.00 35.62 245 A 1 
ATOM 1862 N N   . ALA A 0 246 . 65.920   34.188  -60.021  1.00 33.65 246 A 1 
ATOM 1863 C CA  . ALA A 0 246 . 64.980   34.199  -58.897  1.00 33.65 246 A 1 
ATOM 1864 C C   . ALA A 0 246 . 63.509   34.411  -59.320  1.00 33.65 246 A 1 
ATOM 1865 C CB  . ALA A 0 246 . 65.481   35.236  -57.881  1.00 33.65 246 A 1 
ATOM 1866 O O   . ALA A 0 246 . 62.958   35.498  -59.144  1.00 33.65 246 A 1 
ATOM 1867 N N   . TRP A 0 247 . 62.847   33.366  -59.835  1.00 47.01 247 A 1 
ATOM 1868 C CA  . TRP A 0 247 . 61.378   33.344  -59.994  1.00 47.01 247 A 1 
ATOM 1869 C C   . TRP A 0 247 . 60.741   31.973  -59.693  1.00 47.01 247 A 1 
ATOM 1870 C CB  . TRP A 0 247 . 60.931   33.968  -61.332  1.00 47.01 247 A 1 
ATOM 1871 O O   . TRP A 0 247 . 59.969   31.428  -60.478  1.00 47.01 247 A 1 
ATOM 1872 C CG  . TRP A 0 247 . 61.197   33.210  -62.599  1.00 47.01 247 A 1 
ATOM 1873 C CD1 . TRP A 0 247 . 62.385   33.149  -63.240  1.00 47.01 247 A 1 
ATOM 1874 C CD2 . TRP A 0 247 . 60.268   32.409  -63.404  1.00 47.01 247 A 1 
ATOM 1875 C CE2 . TRP A 0 247 . 60.980   31.890  -64.526  1.00 47.01 247 A 1 
ATOM 1876 C CE3 . TRP A 0 247 . 58.904   32.050  -63.294  1.00 47.01 247 A 1 
ATOM 1877 N NE1 . TRP A 0 247 . 62.262   32.372  -64.374  1.00 47.01 247 A 1 
ATOM 1878 C CH2 . TRP A 0 247 . 59.021   30.723  -65.345  1.00 47.01 247 A 1 
ATOM 1879 C CZ2 . TRP A 0 247 . 60.376   31.065  -65.487  1.00 47.01 247 A 1 
ATOM 1880 C CZ3 . TRP A 0 247 . 58.289   31.214  -64.249  1.00 47.01 247 A 1 
ATOM 1881 N N   . ALA A 0 248 . 61.024   31.410  -58.516  1.00 45.93 248 A 1 
ATOM 1882 C CA  . ALA A 0 248 . 60.287   30.242  -58.033  1.00 45.93 248 A 1 
ATOM 1883 C C   . ALA A 0 248 . 58.794   30.583  -57.837  1.00 45.93 248 A 1 
ATOM 1884 C CB  . ALA A 0 248 . 60.934   29.736  -56.738  1.00 45.93 248 A 1 
ATOM 1885 O O   . ALA A 0 248 . 58.448   31.456  -57.038  1.00 45.93 248 A 1 
ATOM 1886 N N   . LYS A 0 249 . 57.899   29.880  -58.543  1.00 46.59 249 A 1 
ATOM 1887 C CA  . LYS A 0 249 . 56.462   29.889  -58.234  1.00 46.59 249 A 1 
ATOM 1888 C C   . LYS A 0 249 . 56.247   29.062  -56.970  1.00 46.59 249 A 1 
ATOM 1889 C CB  . LYS A 0 249 . 55.640   29.302  -59.391  1.00 46.59 249 A 1 
ATOM 1890 O O   . LYS A 0 249 . 56.318   27.839  -57.032  1.00 46.59 249 A 1 
ATOM 1891 C CG  . LYS A 0 249 . 55.515   30.238  -60.600  1.00 46.59 249 A 1 
ATOM 1892 C CD  . LYS A 0 249 . 54.665   29.534  -61.666  1.00 46.59 249 A 1 
ATOM 1893 C CE  . LYS A 0 249 . 54.413   30.429  -62.881  1.00 46.59 249 A 1 
ATOM 1894 N NZ  . LYS A 0 249 . 53.676   29.678  -63.928  1.00 46.59 249 A 1 
ATOM 1895 N N   . GLN A 0 250 . 56.011   29.726  -55.843  1.00 51.43 250 A 1 
ATOM 1896 C CA  . GLN A 0 250 . 55.777   29.049  -54.570  1.00 51.43 250 A 1 
ATOM 1897 C C   . GLN A 0 250 . 54.509   28.186  -54.652  1.00 51.43 250 A 1 
ATOM 1898 C CB  . GLN A 0 250 . 55.687   30.076  -53.426  1.00 51.43 250 A 1 
ATOM 1899 O O   . GLN A 0 250 . 53.432   28.687  -54.981  1.00 51.43 250 A 1 
ATOM 1900 C CG  . GLN A 0 250 . 56.992   30.873  -53.258  1.00 51.43 250 A 1 
ATOM 1901 C CD  . GLN A 0 250 . 56.938   31.833  -52.074  1.00 51.43 250 A 1 
ATOM 1902 N NE2 . GLN A 0 250 . 57.397   31.431  -50.910  1.00 51.43 250 A 1 
ATOM 1903 O OE1 . GLN A 0 250 . 56.496   32.966  -52.171  1.00 51.43 250 A 1 
ATOM 1904 N N   . ALA A 0 251 . 54.647   26.896  -54.349  1.00 50.69 251 A 1 
ATOM 1905 C CA  . ALA A 0 251 . 53.526   26.080  -53.912  1.00 50.69 251 A 1 
ATOM 1906 C C   . ALA A 0 251 . 53.262   26.391  -52.432  1.00 50.69 251 A 1 
ATOM 1907 C CB  . ALA A 0 251 . 53.843   24.600  -54.162  1.00 50.69 251 A 1 
ATOM 1908 O O   . ALA A 0 251 . 54.202   26.455  -51.636  1.00 50.69 251 A 1 
ATOM 1909 N N   . TYR A 0 252 . 51.996   26.601  -52.088  1.00 52.75 252 A 1 
ATOM 1910 C CA  . TYR A 0 252 . 51.540   26.752  -50.710  1.00 52.75 252 A 1 
ATOM 1911 C C   . TYR A 0 252 . 50.829   25.461  -50.318  1.00 52.75 252 A 1 
ATOM 1912 C CB  . TYR A 0 252 . 50.628   27.981  -50.582  1.00 52.75 252 A 1 
ATOM 1913 O O   . TYR A 0 252 . 49.972   24.999  -51.077  1.00 52.75 252 A 1 
ATOM 1914 C CG  . TYR A 0 252 . 51.323   29.293  -50.907  1.00 52.75 252 A 1 
ATOM 1915 C CD1 . TYR A 0 252 . 52.044   29.970  -49.905  1.00 52.75 252 A 1 
ATOM 1916 C CD2 . TYR A 0 252 . 51.282   29.815  -52.216  1.00 52.75 252 A 1 
ATOM 1917 C CE1 . TYR A 0 252 . 52.736   31.160  -50.209  1.00 52.75 252 A 1 
ATOM 1918 C CE2 . TYR A 0 252 . 51.963   31.007  -52.523  1.00 52.75 252 A 1 
ATOM 1919 O OH  . TYR A 0 252 . 53.375   32.811  -51.845  1.00 52.75 252 A 1 
ATOM 1920 C CZ  . TYR A 0 252 . 52.695   31.678  -51.523  1.00 52.75 252 A 1 
ATOM 1921 N N   . GLY A 0 253 . 51.220   24.886  -49.183  1.00 57.11 253 A 1 
ATOM 1922 C CA  . GLY A 0 253 . 50.361   23.974  -48.444  1.00 57.11 253 A 1 
ATOM 1923 C C   . GLY A 0 253 . 49.426   24.775  -47.540  1.00 57.11 253 A 1 
ATOM 1924 O O   . GLY A 0 253 . 49.697   25.946  -47.249  1.00 57.11 253 A 1 
ATOM 1925 N N   . ARG A 0 254 . 48.328   24.151  -47.131  1.00 65.47 254 A 1 
ATOM 1926 C CA  . ARG A 0 254 . 47.469   24.613  -46.045  1.00 65.47 254 A 1 
ATOM 1927 C C   . ARG A 0 254 . 46.843   23.405  -45.368  1.00 65.47 254 A 1 
ATOM 1928 C CB  . ARG A 0 254 . 46.385   25.561  -46.580  1.00 65.47 254 A 1 
ATOM 1929 O O   . ARG A 0 254 . 46.046   22.718  -46.007  1.00 65.47 254 A 1 
ATOM 1930 C CG  . ARG A 0 254 . 45.341   25.865  -45.491  1.00 65.47 254 A 1 
ATOM 1931 C CD  . ARG A 0 254 . 44.367   26.951  -45.920  1.00 65.47 254 A 1 
ATOM 1932 N NE  . ARG A 0 254 . 45.062   28.244  -45.995  1.00 65.47 254 A 1 
ATOM 1933 N NH1 . ARG A 0 254 . 43.248   29.596  -46.248  1.00 65.47 254 A 1 
ATOM 1934 N NH2 . ARG A 0 254 . 45.292   30.479  -45.940  1.00 65.47 254 A 1 
ATOM 1935 C CZ  . ARG A 0 254 . 44.531   29.436  -46.070  1.00 65.47 254 A 1 
ATOM 1936 N N   . ASP A 0 255 . 47.139   23.271  -44.088  1.00 64.80 255 A 1 
ATOM 1937 C CA  . ASP A 0 255 . 46.340   22.515  -43.133  1.00 64.80 255 A 1 
ATOM 1938 C C   . ASP A 0 255 . 45.164   23.398  -42.674  1.00 64.80 255 A 1 
ATOM 1939 C CB  . ASP A 0 255 . 47.296   22.049  -42.024  1.00 64.80 255 A 1 
ATOM 1940 O O   . ASP A 0 255 . 45.269   24.631  -42.580  1.00 64.80 255 A 1 
ATOM 1941 C CG  . ASP A 0 255 . 46.698   21.242  -40.872  1.00 64.80 255 A 1 
ATOM 1942 O OD1 . ASP A 0 255 . 45.501   21.462  -40.580  1.00 64.80 255 A 1 
ATOM 1943 O OD2 . ASP A 0 255 . 47.463   20.464  -40.258  1.00 64.80 255 A 1 
ATOM 1944 N N   . THR A 0 256 . 44.000   22.777  -42.491  1.00 65.78 256 A 1 
ATOM 1945 C CA  . THR A 0 256 . 42.800   23.435  -41.956  1.00 65.78 256 A 1 
ATOM 1946 C C   . THR A 0 256 . 42.000   22.501  -41.037  1.00 65.78 256 A 1 
ATOM 1947 C CB  . THR A 0 256 . 41.939   24.126  -43.049  1.00 65.78 256 A 1 
ATOM 1948 O O   . THR A 0 256 . 40.774   22.433  -41.122  1.00 65.78 256 A 1 
ATOM 1949 C CG2 . THR A 0 256 . 42.041   25.649  -42.932  1.00 65.78 256 A 1 
ATOM 1950 O OG1 . THR A 0 256 . 42.301   23.835  -44.387  1.00 65.78 256 A 1 
ATOM 1951 N N   . ASP A 0 257 . 42.704   21.785  -40.163  1.00 73.73 257 A 1 
ATOM 1952 C CA  . ASP A 0 257 . 42.157   20.919  -39.118  1.00 73.73 257 A 1 
ATOM 1953 C C   . ASP A 0 257 . 41.207   21.692  -38.176  1.00 73.73 257 A 1 
ATOM 1954 C CB  . ASP A 0 257 . 43.365   20.305  -38.384  1.00 73.73 257 A 1 
ATOM 1955 O O   . ASP A 0 257 . 41.557   22.705  -37.562  1.00 73.73 257 A 1 
ATOM 1956 C CG  . ASP A 0 257 . 43.076   19.122  -37.465  1.00 73.73 257 A 1 
ATOM 1957 O OD1 . ASP A 0 257 . 42.054   18.410  -37.611  1.00 73.73 257 A 1 
ATOM 1958 O OD2 . ASP A 0 257 . 43.882   18.874  -36.538  1.00 73.73 257 A 1 
ATOM 1959 N N   . SER A 0 258 . 39.960   21.233  -38.055  1.00 74.26 258 A 1 
ATOM 1960 C CA  . SER A 0 258 . 38.956   21.870  -37.194  1.00 74.26 258 A 1 
ATOM 1961 C C   . SER A 0 258 . 38.179   20.843  -36.382  1.00 74.26 258 A 1 
ATOM 1962 C CB  . SER A 0 258 . 38.052   22.811  -37.994  1.00 74.26 258 A 1 
ATOM 1963 O O   . SER A 0 258 . 37.602   19.897  -36.919  1.00 74.26 258 A 1 
ATOM 1964 O OG  . SER A 0 258 . 37.417   22.171  -39.079  1.00 74.26 258 A 1 
ATOM 1965 N N   . ARG A 0 259 . 38.208   21.012  -35.057  1.00 78.22 259 A 1 
ATOM 1966 C CA  . ARG A 0 259 . 37.716   20.021  -34.097  1.00 78.22 259 A 1 
ATOM 1967 C C   . ARG A 0 259 . 36.880   20.701  -33.033  1.00 78.22 259 A 1 
ATOM 1968 C CB  . ARG A 0 259 . 38.886   19.249  -33.471  1.00 78.22 259 A 1 
ATOM 1969 O O   . ARG A 0 259 . 37.373   21.572  -32.321  1.00 78.22 259 A 1 
ATOM 1970 C CG  . ARG A 0 259 . 39.820   18.675  -34.541  1.00 78.22 259 A 1 
ATOM 1971 C CD  . ARG A 0 259 . 40.889   17.788  -33.919  1.00 78.22 259 A 1 
ATOM 1972 N NE  . ARG A 0 259 . 41.841   17.385  -34.956  1.00 78.22 259 A 1 
ATOM 1973 N NH1 . ARG A 0 259 . 43.274   16.125  -33.685  1.00 78.22 259 A 1 
ATOM 1974 N NH2 . ARG A 0 259 . 43.637   16.346  -35.845  1.00 78.22 259 A 1 
ATOM 1975 C CZ  . ARG A 0 259 . 42.895   16.622  -34.825  1.00 78.22 259 A 1 
ATOM 1976 N N   . TRP A 0 260 . 35.634   20.280  -32.908  1.00 83.68 260 A 1 
ATOM 1977 C CA  . TRP A 0 260 . 34.668   20.854  -31.983  1.00 83.68 260 A 1 
ATOM 1978 C C   . TRP A 0 260 . 33.972   19.748  -31.209  1.00 83.68 260 A 1 
ATOM 1979 C CB  . TRP A 0 260 . 33.675   21.706  -32.777  1.00 83.68 260 A 1 
ATOM 1980 O O   . TRP A 0 260 . 33.717   18.668  -31.746  1.00 83.68 260 A 1 
ATOM 1981 C CG  . TRP A 0 260 . 32.456   22.184  -32.047  1.00 83.68 260 A 1 
ATOM 1982 C CD1 . TRP A 0 260 . 32.336   23.360  -31.396  1.00 83.68 260 A 1 
ATOM 1983 C CD2 . TRP A 0 260 . 31.157   21.529  -31.924  1.00 83.68 260 A 1 
ATOM 1984 C CE2 . TRP A 0 260 . 30.248   22.443  -31.313  1.00 83.68 260 A 1 
ATOM 1985 C CE3 . TRP A 0 260 . 30.644   20.272  -32.312  1.00 83.68 260 A 1 
ATOM 1986 N NE1 . TRP A 0 260 . 31.039   23.517  -30.949  1.00 83.68 260 A 1 
ATOM 1987 C CH2 . TRP A 0 260 . 28.396   20.901  -31.595  1.00 83.68 260 A 1 
ATOM 1988 C CZ2 . TRP A 0 260 . 28.874   22.164  -31.206  1.00 83.68 260 A 1 
ATOM 1989 C CZ3 . TRP A 0 260 . 29.286   19.953  -32.129  1.00 83.68 260 A 1 
ATOM 1990 N N   . GLY A 0 261 . 33.611   20.028  -29.963  1.00 80.63 261 A 1 
ATOM 1991 C CA  . GLY A 0 261 . 32.805   19.104  -29.194  1.00 80.63 261 A 1 
ATOM 1992 C C   . GLY A 0 261 . 32.108   19.719  -27.996  1.00 80.63 261 A 1 
ATOM 1993 O O   . GLY A 0 261 . 32.342   20.864  -27.598  1.00 80.63 261 A 1 
ATOM 1994 N N   . LYS A 0 262 . 31.194   18.920  -27.455  1.00 81.39 262 A 1 
ATOM 1995 C CA  . LYS A 0 262 . 30.352   19.224  -26.306  1.00 81.39 262 A 1 
ATOM 1996 C C   . LYS A 0 262 . 30.254   17.998  -25.429  1.00 81.39 262 A 1 
ATOM 1997 C CB  . LYS A 0 262 . 28.957   19.662  -26.772  1.00 81.39 262 A 1 
ATOM 1998 O O   . LYS A 0 262 . 29.765   16.972  -25.892  1.00 81.39 262 A 1 
ATOM 1999 C CG  . LYS A 0 262 . 29.093   20.978  -27.532  1.00 81.39 262 A 1 
ATOM 2000 C CD  . LYS A 0 262 . 27.768   21.701  -27.743  1.00 81.39 262 A 1 
ATOM 2001 C CE  . LYS A 0 262 . 28.203   23.124  -28.080  1.00 81.39 262 A 1 
ATOM 2002 N NZ  . LYS A 0 262 . 27.113   24.112  -28.020  1.00 81.39 262 A 1 
ATOM 2003 N N   . SER A 0 263 . 30.674   18.140  -24.181  1.00 78.32 263 A 1 
ATOM 2004 C CA  . SER A 0 263 . 30.578   17.103  -23.159  1.00 78.32 263 A 1 
ATOM 2005 C C   . SER A 0 263 . 29.711   17.589  -22.001  1.00 78.32 263 A 1 
ATOM 2006 C CB  . SER A 0 263 . 31.974   16.660  -22.702  1.00 78.32 263 A 1 
ATOM 2007 O O   . SER A 0 263 . 29.875   18.704  -21.494  1.00 78.32 263 A 1 
ATOM 2008 O OG  . SER A 0 263 . 32.781   17.771  -22.350  1.00 78.32 263 A 1 
ATOM 2009 N N   . TYR A 0 264 . 28.778   16.744  -21.574  1.00 75.89 264 A 1 
ATOM 2010 C CA  . TYR A 0 264 . 28.062   16.886  -20.309  1.00 75.89 264 A 1 
ATOM 2011 C C   . TYR A 0 264 . 28.541   15.782  -19.367  1.00 75.89 264 A 1 
ATOM 2012 C CB  . TYR A 0 264 . 26.542   16.766  -20.520  1.00 75.89 264 A 1 
ATOM 2013 O O   . TYR A 0 264 . 28.228   14.616  -19.607  1.00 75.89 264 A 1 
ATOM 2014 C CG  . TYR A 0 264 . 25.863   17.859  -21.327  1.00 75.89 264 A 1 
ATOM 2015 C CD1 . TYR A 0 264 . 25.108   18.856  -20.679  1.00 75.89 264 A 1 
ATOM 2016 C CD2 . TYR A 0 264 . 25.935   17.837  -22.731  1.00 75.89 264 A 1 
ATOM 2017 C CE1 . TYR A 0 264 . 24.413   19.821  -21.437  1.00 75.89 264 A 1 
ATOM 2018 C CE2 . TYR A 0 264 . 25.209   18.769  -23.497  1.00 75.89 264 A 1 
ATOM 2019 O OH  . TYR A 0 264 . 23.806   20.716  -23.579  1.00 75.89 264 A 1 
ATOM 2020 C CZ  . TYR A 0 264 . 24.453   19.768  -22.849  1.00 75.89 264 A 1 
ATOM 2021 N N   . ASP A 0 265 . 29.233   16.138  -18.280  1.00 74.39 265 A 1 
ATOM 2022 C CA  . ASP A 0 265 . 29.434   15.209  -17.159  1.00 74.39 265 A 1 
ATOM 2023 C C   . ASP A 0 265 . 28.093   14.891  -16.467  1.00 74.39 265 A 1 
ATOM 2024 C CB  . ASP A 0 265 . 30.400   15.778  -16.108  1.00 74.39 265 A 1 
ATOM 2025 O O   . ASP A 0 265 . 27.077   15.557  -16.696  1.00 74.39 265 A 1 
ATOM 2026 C CG  . ASP A 0 265 . 31.866   15.883  -16.516  1.00 74.39 265 A 1 
ATOM 2027 O OD1 . ASP A 0 265 . 32.327   15.065  -17.332  1.00 74.39 265 A 1 
ATOM 2028 O OD2 . ASP A 0 265 . 32.532   16.780  -15.944  1.00 74.39 265 A 1 
ATOM 2029 N N   . SER A 0 266 . 28.104   13.895  -15.573  1.00 80.53 266 A 1 
ATOM 2030 C CA  . SER A 0 266 . 26.899   13.215  -15.091  1.00 80.53 266 A 1 
ATOM 2031 C C   . SER A 0 266 . 25.727   14.137  -14.713  1.00 80.53 266 A 1 
ATOM 2032 C CB  . SER A 0 266 . 27.225   12.196  -13.987  1.00 80.53 266 A 1 
ATOM 2033 O O   . SER A 0 266 . 25.823   15.055  -13.888  1.00 80.53 266 A 1 
ATOM 2034 O OG  . SER A 0 266 . 27.325   12.745  -12.682  1.00 80.53 266 A 1 
ATOM 2035 N N   . VAL A 0 267 . 24.576   13.865  -15.332  1.00 82.73 267 A 1 
ATOM 2036 C CA  . VAL A 0 267 . 23.332   14.617  -15.150  1.00 82.73 267 A 1 
ATOM 2037 C C   . VAL A 0 267 . 22.341   13.747  -14.396  1.00 82.73 267 A 1 
ATOM 2038 C CB  . VAL A 0 267 . 22.738   15.099  -16.490  1.00 82.73 267 A 1 
ATOM 2039 O O   . VAL A 0 267 . 21.998   12.659  -14.848  1.00 82.73 267 A 1 
ATOM 2040 C CG1 . VAL A 0 267 . 21.467   15.934  -16.259  1.00 82.73 267 A 1 
ATOM 2041 C CG2 . VAL A 0 267 . 23.724   15.970  -17.276  1.00 82.73 267 A 1 
ATOM 2042 N N   . GLU A 0 268 . 21.822   14.243  -13.274  1.00 87.85 268 A 1 
ATOM 2043 C CA  . GLU A 0 268 . 20.790   13.570  -12.487  1.00 87.85 268 A 1 
ATOM 2044 C C   . GLU A 0 268 . 19.600   14.498  -12.204  1.00 87.85 268 A 1 
ATOM 2045 C CB  . GLU A 0 268 . 21.389   12.967  -11.204  1.00 87.85 268 A 1 
ATOM 2046 O O   . GLU A 0 268 . 19.739   15.575  -11.622  1.00 87.85 268 A 1 
ATOM 2047 C CG  . GLU A 0 268 . 20.286   12.306  -10.371  1.00 87.85 268 A 1 
ATOM 2048 C CD  . GLU A 0 268 . 20.810   11.431  -9.235   1.00 87.85 268 A 1 
ATOM 2049 O OE1 . GLU A 0 268 . 20.408   10.245  -9.194   1.00 87.85 268 A 1 
ATOM 2050 O OE2 . GLU A 0 268 . 21.394   11.944  -8.255   1.00 87.85 268 A 1 
ATOM 2051 N N   . ALA A 0 269 . 18.399   14.044  -12.559  1.00 90.04 269 A 1 
ATOM 2052 C CA  . ALA A 0 269 . 17.132   14.706  -12.284  1.00 90.04 269 A 1 
ATOM 2053 C C   . ALA A 0 269 . 16.214   13.770  -11.486  1.00 90.04 269 A 1 
ATOM 2054 C CB  . ALA A 0 269 . 16.506   15.132  -13.618  1.00 90.04 269 A 1 
ATOM 2055 O O   . ALA A 0 269 . 15.828   12.707  -11.969  1.00 90.04 269 A 1 
ATOM 2056 N N   . ARG A 0 270 . 15.818   14.175  -10.274  1.00 93.08 270 A 1 
ATOM 2057 C CA  . ARG A 0 270 . 14.865   13.434  -9.429   1.00 93.08 270 A 1 
ATOM 2058 C C   . ARG A 0 270 . 13.668   14.305  -9.054   1.00 93.08 270 A 1 
ATOM 2059 C CB  . ARG A 0 270 . 15.536   12.859  -8.166   1.00 93.08 270 A 1 
ATOM 2060 O O   . ARG A 0 270 . 13.820   15.490  -8.756   1.00 93.08 270 A 1 
ATOM 2061 C CG  . ARG A 0 270 . 16.772   11.973  -8.409   1.00 93.08 270 A 1 
ATOM 2062 C CD  . ARG A 0 270 . 17.304   11.456  -7.062   1.00 93.08 270 A 1 
ATOM 2063 N NE  . ARG A 0 270 . 18.534   10.660  -7.210   1.00 93.08 270 A 1 
ATOM 2064 N NH1 . ARG A 0 270 . 19.002   10.250  -4.998   1.00 93.08 270 A 1 
ATOM 2065 N NH2 . ARG A 0 270 . 20.437   9.613   -6.579   1.00 93.08 270 A 1 
ATOM 2066 C CZ  . ARG A 0 270 . 19.316   10.181  -6.262   1.00 93.08 270 A 1 
ATOM 2067 N N   . SER A 0 271 . 12.488   13.700  -9.002   1.00 93.94 271 A 1 
ATOM 2068 C CA  . SER A 0 271 . 11.270   14.274  -8.427   1.00 93.94 271 A 1 
ATOM 2069 C C   . SER A 0 271 . 10.622   13.289  -7.461   1.00 93.94 271 A 1 
ATOM 2070 C CB  . SER A 0 271 . 10.268   14.684  -9.510   1.00 93.94 271 A 1 
ATOM 2071 O O   . SER A 0 271 . 10.517   12.105  -7.780   1.00 93.94 271 A 1 
ATOM 2072 O OG  . SER A 0 271 . 9.898    13.587  -10.320  1.00 93.94 271 A 1 
ATOM 2073 N N   . TYR A 0 272 . 10.162   13.791  -6.320   1.00 94.81 272 A 1 
ATOM 2074 C CA  . TYR A 0 272 . 9.437    13.048  -5.296   1.00 94.81 272 A 1 
ATOM 2075 C C   . TYR A 0 272 . 8.219    13.869  -4.870   1.00 94.81 272 A 1 
ATOM 2076 C CB  . TYR A 0 272 . 10.377   12.771  -4.114   1.00 94.81 272 A 1 
ATOM 2077 O O   . TYR A 0 272 . 8.373    14.954  -4.308   1.00 94.81 272 A 1 
ATOM 2078 C CG  . TYR A 0 272 . 9.724    12.067  -2.939   1.00 94.81 272 A 1 
ATOM 2079 C CD1 . TYR A 0 272 . 9.082    12.812  -1.928   1.00 94.81 272 A 1 
ATOM 2080 C CD2 . TYR A 0 272 . 9.763    10.662  -2.856   1.00 94.81 272 A 1 
ATOM 2081 C CE1 . TYR A 0 272 . 8.482    12.156  -0.835   1.00 94.81 272 A 1 
ATOM 2082 C CE2 . TYR A 0 272 . 9.169    10.004  -1.764   1.00 94.81 272 A 1 
ATOM 2083 O OH  . TYR A 0 272 . 7.963    10.088  0.292    1.00 94.81 272 A 1 
ATOM 2084 C CZ  . TYR A 0 272 . 8.527    10.747  -0.753   1.00 94.81 272 A 1 
ATOM 2085 N N   . ASP A 0 273 . 7.030    13.348  -5.136   1.00 95.61 273 A 1 
ATOM 2086 C CA  . ASP A 0 273 . 5.756    13.894  -4.687   1.00 95.61 273 A 1 
ATOM 2087 C C   . ASP A 0 273 . 5.130    12.881  -3.704   1.00 95.61 273 A 1 
ATOM 2088 C CB  . ASP A 0 273 . 4.859    14.204  -5.905   1.00 95.61 273 A 1 
ATOM 2089 O O   . ASP A 0 273 . 5.067    11.692  -4.009   1.00 95.61 273 A 1 
ATOM 2090 C CG  . ASP A 0 273 . 5.449    15.235  -6.894   1.00 95.61 273 A 1 
ATOM 2091 O OD1 . ASP A 0 273 . 5.824    16.353  -6.463   1.00 95.61 273 A 1 
ATOM 2092 O OD2 . ASP A 0 273 . 5.477    14.954  -8.117   1.00 95.61 273 A 1 
ATOM 2093 N N   . ASN A 0 274 . 4.691    13.313  -2.518   1.00 96.23 274 A 1 
ATOM 2094 C CA  . ASN A 0 274 . 3.955    12.472  -1.566   1.00 96.23 274 A 1 
ATOM 2095 C C   . ASN A 0 274 . 2.784    13.238  -0.958   1.00 96.23 274 A 1 
ATOM 2096 C CB  . ASN A 0 274 . 4.872    11.916  -0.463   1.00 96.23 274 A 1 
ATOM 2097 O O   . ASN A 0 274 . 2.972    14.302  -0.360   1.00 96.23 274 A 1 
ATOM 2098 C CG  . ASN A 0 274 . 4.177    10.791  0.297    1.00 96.23 274 A 1 
ATOM 2099 N ND2 . ASN A 0 274 . 3.695    10.990  1.502    1.00 96.23 274 A 1 
ATOM 2100 O OD1 . ASN A 0 274 . 4.059    9.701   -0.220   1.00 96.23 274 A 1 
ATOM 2101 N N   . GLU A 0 275 . 1.593    12.668  -1.077   1.00 96.47 275 A 1 
ATOM 2102 C CA  . GLU A 0 275 . 0.351    13.214  -0.539   1.00 96.47 275 A 1 
ATOM 2103 C C   . GLU A 0 275 . -0.188   12.229  0.498    1.00 96.47 275 A 1 
ATOM 2104 C CB  . GLU A 0 275 . -0.646   13.496  -1.683   1.00 96.47 275 A 1 
ATOM 2105 O O   . GLU A 0 275 . -0.484   11.089  0.150    1.00 96.47 275 A 1 
ATOM 2106 C CG  . GLU A 0 275 . -0.013   14.384  -2.770   1.00 96.47 275 A 1 
ATOM 2107 C CD  . GLU A 0 275 . -0.987   14.844  -3.861   1.00 96.47 275 A 1 
ATOM 2108 O OE1 . GLU A 0 275 . -0.822   16.007  -4.321   1.00 96.47 275 A 1 
ATOM 2109 O OE2 . GLU A 0 275 . -1.851   14.049  -4.286   1.00 96.47 275 A 1 
ATOM 2110 N N   . HIS A 0 276 . -0.271   12.659  1.758    1.00 94.53 276 A 1 
ATOM 2111 C CA  . HIS A 0 276 . -0.729   11.832  2.874    1.00 94.53 276 A 1 
ATOM 2112 C C   . HIS A 0 276 . -1.901   12.482  3.604    1.00 94.53 276 A 1 
ATOM 2113 C CB  . HIS A 0 276 . 0.423    11.498  3.832    1.00 94.53 276 A 1 
ATOM 2114 O O   . HIS A 0 276 . -1.990   13.711  3.702    1.00 94.53 276 A 1 
ATOM 2115 C CG  . HIS A 0 276 . 0.975    12.655  4.628    1.00 94.53 276 A 1 
ATOM 2116 C CD2 . HIS A 0 276 . 0.675    12.993  5.922    1.00 94.53 276 A 1 
ATOM 2117 N ND1 . HIS A 0 276 . 1.975    13.497  4.211    1.00 94.53 276 A 1 
ATOM 2118 C CE1 . HIS A 0 276 . 2.301    14.296  5.237    1.00 94.53 276 A 1 
ATOM 2119 N NE2 . HIS A 0 276 . 1.517    14.052  6.293    1.00 94.53 276 A 1 
ATOM 2120 N N   . TYR A 0 277 . -2.785   11.642  4.126    1.00 97.35 277 A 1 
ATOM 2121 C CA  . TYR A 0 277 . -3.952   12.000  4.917    1.00 97.35 277 A 1 
ATOM 2122 C C   . TYR A 0 277 . -4.154   10.949  6.006    1.00 97.35 277 A 1 
ATOM 2123 C CB  . TYR A 0 277 . -5.177   12.067  3.995    1.00 97.35 277 A 1 
ATOM 2124 O O   . TYR A 0 277 . -4.151   9.756   5.710    1.00 97.35 277 A 1 
ATOM 2125 C CG  . TYR A 0 277 . -6.502   12.215  4.717    1.00 97.35 277 A 1 
ATOM 2126 C CD1 . TYR A 0 277 . -7.342   11.098  4.905    1.00 97.35 277 A 1 
ATOM 2127 C CD2 . TYR A 0 277 . -6.886   13.472  5.219    1.00 97.35 277 A 1 
ATOM 2128 C CE1 . TYR A 0 277 . -8.577   11.246  5.570    1.00 97.35 277 A 1 
ATOM 2129 C CE2 . TYR A 0 277 . -8.118   13.621  5.881    1.00 97.35 277 A 1 
ATOM 2130 O OH  . TYR A 0 277 . -10.167  12.656  6.692    1.00 97.35 277 A 1 
ATOM 2131 C CZ  . TYR A 0 277 . -8.972   12.511  6.056    1.00 97.35 277 A 1 
ATOM 2132 N N   . ALA A 0 278 . -4.365   11.375  7.247    1.00 97.18 278 A 1 
ATOM 2133 C CA  . ALA A 0 278 . -4.782   10.484  8.321    1.00 97.18 278 A 1 
ATOM 2134 C C   . ALA A 0 278 . -5.788   11.187  9.232    1.00 97.18 278 A 1 
ATOM 2135 C CB  . ALA A 0 278 . -3.557   9.968   9.086    1.00 97.18 278 A 1 
ATOM 2136 O O   . ALA A 0 278 . -5.560   12.327  9.638    1.00 97.18 278 A 1 
ATOM 2137 N N   . ARG A 0 279 . -6.879   10.492  9.558    1.00 98.17 279 A 1 
ATOM 2138 C CA  . ARG A 0 279 . -7.933   10.949  10.465   1.00 98.17 279 A 1 
ATOM 2139 C C   . ARG A 0 279 . -8.277   9.854   11.465   1.00 98.17 279 A 1 
ATOM 2140 C CB  . ARG A 0 279 . -9.161   11.401  9.657    1.00 98.17 279 A 1 
ATOM 2141 O O   . ARG A 0 279 . -8.507   8.711   11.079   1.00 98.17 279 A 1 
ATOM 2142 C CG  . ARG A 0 279 . -10.339  11.814  10.560   1.00 98.17 279 A 1 
ATOM 2143 C CD  . ARG A 0 279 . -11.561  12.321  9.782    1.00 98.17 279 A 1 
ATOM 2144 N NE  . ARG A 0 279 . -12.050  11.344  8.787    1.00 98.17 279 A 1 
ATOM 2145 N NH1 . ARG A 0 279 . -13.206  9.916   10.191   1.00 98.17 279 A 1 
ATOM 2146 N NH2 . ARG A 0 279 . -13.159  9.483   8.054    1.00 98.17 279 A 1 
ATOM 2147 C CZ  . ARG A 0 279 . -12.792  10.272  9.015    1.00 98.17 279 A 1 
ATOM 2148 N N   . GLU A 0 280 . -8.389   10.236  12.726   1.00 98.02 280 A 1 
ATOM 2149 C CA  . GLU A 0 280 . -8.946   9.432   13.805   1.00 98.02 280 A 1 
ATOM 2150 C C   . GLU A 0 280 . -10.131  10.190  14.419   1.00 98.02 280 A 1 
ATOM 2151 C CB  . GLU A 0 280 . -7.833   9.092   14.812   1.00 98.02 280 A 1 
ATOM 2152 O O   . GLU A 0 280 . -10.017  11.366  14.755   1.00 98.02 280 A 1 
ATOM 2153 C CG  . GLU A 0 280 . -8.350   8.189   15.938   1.00 98.02 280 A 1 
ATOM 2154 C CD  . GLU A 0 280 . -7.250   7.515   16.773   1.00 98.02 280 A 1 
ATOM 2155 O OE1 . GLU A 0 280 . -7.581   7.119   17.917   1.00 98.02 280 A 1 
ATOM 2156 O OE2 . GLU A 0 280 . -6.169   7.162   16.263   1.00 98.02 280 A 1 
ATOM 2157 N N   . VAL A 0 281 . -11.281  9.526   14.534   1.00 97.29 281 A 1 
ATOM 2158 C CA  . VAL A 0 281 . -12.493  10.039  15.185   1.00 97.29 281 A 1 
ATOM 2159 C C   . VAL A 0 281 . -12.881  9.067   16.284   1.00 97.29 281 A 1 
ATOM 2160 C CB  . VAL A 0 281 . -13.656  10.207  14.185   1.00 97.29 281 A 1 
ATOM 2161 O O   . VAL A 0 281 . -12.973  7.868   16.022   1.00 97.29 281 A 1 
ATOM 2162 C CG1 . VAL A 0 281 . -14.974  10.602  14.866   1.00 97.29 281 A 1 
ATOM 2163 C CG2 . VAL A 0 281 . -13.335  11.299  13.156   1.00 97.29 281 A 1 
ATOM 2164 N N   . ARG A 0 282 . -13.129  9.590   17.484   1.00 95.77 282 A 1 
ATOM 2165 C CA  . ARG A 0 282 . -13.767  8.879   18.593   1.00 95.77 282 A 1 
ATOM 2166 C C   . ARG A 0 282 . -14.983  9.662   19.058   1.00 95.77 282 A 1 
ATOM 2167 C CB  . ARG A 0 282 . -12.815  8.658   19.769   1.00 95.77 282 A 1 
ATOM 2168 O O   . ARG A 0 282 . -14.870  10.881  19.199   1.00 95.77 282 A 1 
ATOM 2169 C CG  . ARG A 0 282 . -11.542  7.929   19.345   1.00 95.77 282 A 1 
ATOM 2170 C CD  . ARG A 0 282 . -10.694  7.638   20.578   1.00 95.77 282 A 1 
ATOM 2171 N NE  . ARG A 0 282 . -9.294   7.366   20.213   1.00 95.77 282 A 1 
ATOM 2172 N NH1 . ARG A 0 282 . -8.560   6.856   22.314   1.00 95.77 282 A 1 
ATOM 2173 N NH2 . ARG A 0 282 . -7.136   6.849   20.573   1.00 95.77 282 A 1 
ATOM 2174 C CZ  . ARG A 0 282 . -8.337   7.025   21.041   1.00 95.77 282 A 1 
ATOM 2175 N N   . ALA A 0 283 . -16.098  8.987   19.285   1.00 93.10 283 A 1 
ATOM 2176 C CA  . ALA A 0 283 . -17.289  9.558   19.894   1.00 93.10 283 A 1 
ATOM 2177 C C   . ALA A 0 283 . -17.842  8.586   20.939   1.00 93.10 283 A 1 
ATOM 2178 C CB  . ALA A 0 283 . -18.316  9.895   18.808   1.00 93.10 283 A 1 
ATOM 2179 O O   . ALA A 0 283 . -17.765  7.380   20.737   1.00 93.10 283 A 1 
ATOM 2180 N N   . ASP A 0 284 . -18.369  9.151   22.015   1.00 90.32 284 A 1 
ATOM 2181 C CA  . ASP A 0 284 . -18.835  8.494   23.236   1.00 90.32 284 A 1 
ATOM 2182 C C   . ASP A 0 284 . -20.152  9.207   23.622   1.00 90.32 284 A 1 
ATOM 2183 C CB  . ASP A 0 284 . -17.684  8.660   24.251   1.00 90.32 284 A 1 
ATOM 2184 O O   . ASP A 0 284 . -20.206  10.443  23.590   1.00 90.32 284 A 1 
ATOM 2185 C CG  . ASP A 0 284 . -17.937  8.161   25.673   1.00 90.32 284 A 1 
ATOM 2186 O OD1 . ASP A 0 284 . -19.114  7.900   25.996   1.00 90.32 284 A 1 
ATOM 2187 O OD2 . ASP A 0 284 . -16.932  8.138   26.426   1.00 90.32 284 A 1 
ATOM 2188 N N   . ASP A 0 285 . -21.246  8.464   23.831   1.00 91.82 285 A 1 
ATOM 2189 C CA  . ASP A 0 285 . -22.620  9.005   23.936   1.00 91.82 285 A 1 
ATOM 2190 C C   . ASP A 0 285 . -23.482  8.306   25.014   1.00 91.82 285 A 1 
ATOM 2191 C CB  . ASP A 0 285 . -23.262  9.075   22.532   1.00 91.82 285 A 1 
ATOM 2192 O O   . ASP A 0 285 . -24.681  8.052   24.826   1.00 91.82 285 A 1 
ATOM 2193 C CG  . ASP A 0 285 . -24.617  9.782   22.496   1.00 91.82 285 A 1 
ATOM 2194 O OD1 . ASP A 0 285 . -24.735  10.896  23.052   1.00 91.82 285 A 1 
ATOM 2195 O OD2 . ASP A 0 285 . -25.563  9.389   21.767   1.00 91.82 285 A 1 
ATOM 2196 N N   . ASP A 0 286 . -22.825  8.037   26.143   1.00 88.87 286 A 1 
ATOM 2197 C CA  . ASP A 0 286 . -23.317  7.565   27.444   1.00 88.87 286 A 1 
ATOM 2198 C C   . ASP A 0 286 . -24.696  8.153   27.844   1.00 88.87 286 A 1 
ATOM 2199 C CB  . ASP A 0 286 . -22.210  7.981   28.449   1.00 88.87 286 A 1 
ATOM 2200 O O   . ASP A 0 286 . -24.872  9.375   27.920   1.00 88.87 286 A 1 
ATOM 2201 C CG  . ASP A 0 286 . -22.047  7.104   29.689   1.00 88.87 286 A 1 
ATOM 2202 O OD1 . ASP A 0 286 . -22.791  6.105   29.810   1.00 88.87 286 A 1 
ATOM 2203 O OD2 . ASP A 0 286 . -21.241  7.499   30.567   1.00 88.87 286 A 1 
ATOM 2204 N N   . GLN A 0 287 . -25.706  7.312   28.106   1.00 90.72 287 A 1 
ATOM 2205 C CA  . GLN A 0 287 . -27.086  7.706   28.458   1.00 90.72 287 A 1 
ATOM 2206 C C   . GLN A 0 287 . -27.667  6.828   29.571   1.00 90.72 287 A 1 
ATOM 2207 C CB  . GLN A 0 287 . -27.994  7.612   27.214   1.00 90.72 287 A 1 
ATOM 2208 O O   . GLN A 0 287 . -27.642  5.606   29.475   1.00 90.72 287 A 1 
ATOM 2209 C CG  . GLN A 0 287 . -27.842  8.841   26.315   1.00 90.72 287 A 1 
ATOM 2210 C CD  . GLN A 0 287 . -28.372  8.635   24.904   1.00 90.72 287 A 1 
ATOM 2211 N NE2 . GLN A 0 287 . -27.479  8.549   23.945   1.00 90.72 287 A 1 
ATOM 2212 O OE1 . GLN A 0 287 . -29.568  8.623   24.633   1.00 90.72 287 A 1 
ATOM 2213 N N   . TRP A 0 288 . -28.289  7.433   30.592   1.00 88.97 288 A 1 
ATOM 2214 C CA  . TRP A 0 288 . -28.871  6.683   31.716   1.00 88.97 288 A 1 
ATOM 2215 C C   . TRP A 0 288 . -30.121  7.332   32.326   1.00 88.97 288 A 1 
ATOM 2216 C CB  . TRP A 0 288 . -27.800  6.454   32.791   1.00 88.97 288 A 1 
ATOM 2217 O O   . TRP A 0 288 . -30.311  8.552   32.278   1.00 88.97 288 A 1 
ATOM 2218 C CG  . TRP A 0 288 . -27.313  7.688   33.488   1.00 88.97 288 A 1 
ATOM 2219 C CD1 . TRP A 0 288 . -27.800  8.168   34.654   1.00 88.97 288 A 1 
ATOM 2220 C CD2 . TRP A 0 288 . -26.254  8.610   33.081   1.00 88.97 288 A 1 
ATOM 2221 C CE2 . TRP A 0 288 . -26.156  9.641   34.065   1.00 88.97 288 A 1 
ATOM 2222 C CE3 . TRP A 0 288 . -25.354  8.676   31.996   1.00 88.97 288 A 1 
ATOM 2223 N NE1 . TRP A 0 288 . -27.124  9.322   34.997   1.00 88.97 288 A 1 
ATOM 2224 C CH2 . TRP A 0 288 . -24.356  10.731  32.864   1.00 88.97 288 A 1 
ATOM 2225 C CZ2 . TRP A 0 288 . -25.227  10.692  33.969   1.00 88.97 288 A 1 
ATOM 2226 C CZ3 . TRP A 0 288 . -24.420  9.724   31.887   1.00 88.97 288 A 1 
ATOM 2227 N N   . ALA A 0 289 . -30.963  6.503   32.940   1.00 91.91 289 A 1 
ATOM 2228 C CA  . ALA A 0 289 . -32.122  6.880   33.741   1.00 91.91 289 A 1 
ATOM 2229 C C   . ALA A 0 289 . -32.275  5.953   34.962   1.00 91.91 289 A 1 
ATOM 2230 C CB  . ALA A 0 289 . -33.379  6.841   32.863   1.00 91.91 289 A 1 
ATOM 2231 O O   . ALA A 0 289 . -31.993  4.759   34.880   1.00 91.91 289 A 1 
ATOM 2232 N N   . GLU A 0 290 . -32.756  6.504   36.074   1.00 90.22 290 A 1 
ATOM 2233 C CA  . GLU A 0 290 . -33.168  5.773   37.277   1.00 90.22 290 A 1 
ATOM 2234 C C   . GLU A 0 290 . -34.456  6.405   37.835   1.00 90.22 290 A 1 
ATOM 2235 C CB  . GLU A 0 290 . -32.093  5.856   38.380   1.00 90.22 290 A 1 
ATOM 2236 O O   . GLU A 0 290 . -34.525  7.632   37.945   1.00 90.22 290 A 1 
ATOM 2237 C CG  . GLU A 0 290 . -30.725  5.196   38.123   1.00 90.22 290 A 1 
ATOM 2238 C CD  . GLU A 0 290 . -29.802  5.263   39.364   1.00 90.22 290 A 1 
ATOM 2239 O OE1 . GLU A 0 290 . -28.623  4.859   39.299   1.00 90.22 290 A 1 
ATOM 2240 O OE2 . GLU A 0 290 . -30.253  5.626   40.479   1.00 90.22 290 A 1 
ATOM 2241 N N   . ASP A 0 291 . -35.425  5.592   38.257   1.00 89.28 291 A 1 
ATOM 2242 C CA  . ASP A 0 291 . -36.521  6.003   39.152   1.00 89.28 291 A 1 
ATOM 2243 C C   . ASP A 0 291 . -36.420  5.187   40.446   1.00 89.28 291 A 1 
ATOM 2244 C CB  . ASP A 0 291 . -37.899  5.854   38.475   1.00 89.28 291 A 1 
ATOM 2245 O O   . ASP A 0 291 . -36.098  4.000   40.409   1.00 89.28 291 A 1 
ATOM 2246 C CG  . ASP A 0 291 . -39.061  6.488   39.267   1.00 89.28 291 A 1 
ATOM 2247 O OD1 . ASP A 0 291 . -38.829  6.948   40.416   1.00 89.28 291 A 1 
ATOM 2248 O OD2 . ASP A 0 291 . -40.180  6.539   38.711   1.00 89.28 291 A 1 
ATOM 2249 N N   . ARG A 0 292 . -36.631  5.809   41.612   1.00 87.60 292 A 1 
ATOM 2250 C CA  . ARG A 0 292 . -36.598  5.133   42.920   1.00 87.60 292 A 1 
ATOM 2251 C C   . ARG A 0 292 . -37.781  5.570   43.783   1.00 87.60 292 A 1 
ATOM 2252 C CB  . ARG A 0 292 . -35.247  5.337   43.647   1.00 87.60 292 A 1 
ATOM 2253 O O   . ARG A 0 292 . -37.684  6.551   44.530   1.00 87.60 292 A 1 
ATOM 2254 C CG  . ARG A 0 292 . -33.976  5.251   42.778   1.00 87.60 292 A 1 
ATOM 2255 C CD  . ARG A 0 292 . -32.733  4.929   43.616   1.00 87.60 292 A 1 
ATOM 2256 N NE  . ARG A 0 292 . -31.544  4.641   42.783   1.00 87.60 292 A 1 
ATOM 2257 N NH1 . ARG A 0 292 . -31.318  2.384   43.188   1.00 87.60 292 A 1 
ATOM 2258 N NH2 . ARG A 0 292 . -29.806  3.437   41.951   1.00 87.60 292 A 1 
ATOM 2259 C CZ  . ARG A 0 292 . -30.895  3.496   42.655   1.00 87.60 292 A 1 
ATOM 2260 N N   . ASP A 0 293 . -38.861  4.796   43.757   1.00 84.18 293 A 1 
ATOM 2261 C CA  . ASP A 0 293 . -40.069  5.068   44.534   1.00 84.18 293 A 1 
ATOM 2262 C C   . ASP A 0 293 . -40.099  4.233   45.834   1.00 84.18 293 A 1 
ATOM 2263 C CB  . ASP A 0 293 . -41.325  4.923   43.650   1.00 84.18 293 A 1 
ATOM 2264 O O   . ASP A 0 293 . -39.621  3.097   45.927   1.00 84.18 293 A 1 
ATOM 2265 C CG  . ASP A 0 293 . -42.440  5.922   43.965   1.00 84.18 293 A 1 
ATOM 2266 O OD1 . ASP A 0 293 . -42.416  6.531   45.064   1.00 84.18 293 A 1 
ATOM 2267 O OD2 . ASP A 0 293 . -43.441  5.958   43.211   1.00 84.18 293 A 1 
ATOM 2268 N N   . THR A 0 294 . -40.612  4.798   46.926   1.00 77.39 294 A 1 
ATOM 2269 C CA  . THR A 0 294 . -40.702  4.095   48.220   1.00 77.39 294 A 1 
ATOM 2270 C C   . THR A 0 294 . -41.871  4.596   49.052   1.00 77.39 294 A 1 
ATOM 2271 C CB  . THR A 0 294 . -39.395  4.190   49.023   1.00 77.39 294 A 1 
ATOM 2272 O O   . THR A 0 294 . -41.917  5.744   49.504   1.00 77.39 294 A 1 
ATOM 2273 C CG2 . THR A 0 294 . -39.486  3.561   50.419   1.00 77.39 294 A 1 
ATOM 2274 O OG1 . THR A 0 294 . -38.354  3.504   48.374   1.00 77.39 294 A 1 
ATOM 2275 N N   . TYR A 0 295 . -42.793  3.681   49.347   1.00 68.48 295 A 1 
ATOM 2276 C CA  . TYR A 0 295 . -44.068  3.936   50.006   1.00 68.48 295 A 1 
ATOM 2277 C C   . TYR A 0 295 . -44.136  3.308   51.401   1.00 68.48 295 A 1 
ATOM 2278 C CB  . TYR A 0 295 . -45.199  3.428   49.104   1.00 68.48 295 A 1 
ATOM 2279 O O   . TYR A 0 295 . -44.689  2.226   51.590   1.00 68.48 295 A 1 
ATOM 2280 C CG  . TYR A 0 295 . -45.341  4.205   47.817   1.00 68.48 295 A 1 
ATOM 2281 C CD1 . TYR A 0 295 . -46.035  5.431   47.822   1.00 68.48 295 A 1 
ATOM 2282 C CD2 . TYR A 0 295 . -44.760  3.719   46.631   1.00 68.48 295 A 1 
ATOM 2283 C CE1 . TYR A 0 295 . -46.151  6.173   46.633   1.00 68.48 295 A 1 
ATOM 2284 C CE2 . TYR A 0 295 . -44.881  4.462   45.443   1.00 68.48 295 A 1 
ATOM 2285 O OH  . TYR A 0 295 . -45.666  6.461   44.332   1.00 68.48 295 A 1 
ATOM 2286 C CZ  . TYR A 0 295 . -45.560  5.700   45.445   1.00 68.48 295 A 1 
ATOM 2287 N N   . GLY A 0 296 . -43.653  4.029   52.415   1.00 60.90 296 A 1 
ATOM 2288 C CA  . GLY A 0 296 . -43.827  3.655   53.822   1.00 60.90 296 A 1 
ATOM 2289 C C   . GLY A 0 296 . -45.059  4.309   54.460   1.00 60.90 296 A 1 
ATOM 2290 O O   . GLY A 0 296 . -45.023  5.498   54.809   1.00 60.90 296 A 1 
ATOM 2291 N N   . ARG A 0 297 . -46.144  3.547   54.689   1.00 56.56 297 A 1 
ATOM 2292 C CA  . ARG A 0 297 . -47.341  4.032   55.410   1.00 56.56 297 A 1 
ATOM 2293 C C   . ARG A 0 297 . -47.632  3.239   56.688   1.00 56.56 297 A 1 
ATOM 2294 C CB  . ARG A 0 297 . -48.560  4.074   54.471   1.00 56.56 297 A 1 
ATOM 2295 O O   . ARG A 0 297 . -48.329  2.238   56.660   1.00 56.56 297 A 1 
ATOM 2296 C CG  . ARG A 0 297 . -49.694  4.882   55.136   1.00 56.56 297 A 1 
ATOM 2297 C CD  . ARG A 0 297 . -50.976  4.992   54.305   1.00 56.56 297 A 1 
ATOM 2298 N NE  . ARG A 0 297 . -50.718  5.467   52.931   1.00 56.56 297 A 1 
ATOM 2299 N NH1 . ARG A 0 297 . -52.660  6.629   52.620   1.00 56.56 297 A 1 
ATOM 2300 N NH2 . ARG A 0 297 . -51.223  6.383   50.917   1.00 56.56 297 A 1 
ATOM 2301 C CZ  . ARG A 0 297 . -51.533  6.156   52.163   1.00 56.56 297 A 1 
ATOM 2302 N N   . GLY A 0 298 . -47.178  3.759   57.828   1.00 52.20 298 A 1 
ATOM 2303 C CA  . GLY A 0 298 . -47.508  3.196   59.142   1.00 52.20 298 A 1 
ATOM 2304 C C   . GLY A 0 298 . -48.955  3.452   59.589   1.00 52.20 298 A 1 
ATOM 2305 O O   . GLY A 0 298 . -49.498  4.543   59.377   1.00 52.20 298 A 1 
ATOM 2306 N N   . ASP A 0 299 . -49.543  2.461   60.263   1.00 51.52 299 A 1 
ATOM 2307 C CA  . ASP A 0 299 . -50.910  2.481   60.798   1.00 51.52 299 A 1 
ATOM 2308 C C   . ASP A 0 299 . -51.144  3.616   61.807   1.00 51.52 299 A 1 
ATOM 2309 C CB  . ASP A 0 299 . -51.216  1.152   61.506   1.00 51.52 299 A 1 
ATOM 2310 O O   . ASP A 0 299 . -50.410  3.751   62.789   1.00 51.52 299 A 1 
ATOM 2311 C CG  . ASP A 0 299 . -51.054  -0.054  60.590   1.00 51.52 299 A 1 
ATOM 2312 O OD1 . ASP A 0 299 . -51.667  -0.010  59.504   1.00 51.52 299 A 1 
ATOM 2313 O OD2 . ASP A 0 299 . -50.308  -0.969  61.002   1.00 51.52 299 A 1 
ATOM 2314 N N   . TYR A 0 300 . -52.204  4.411   61.610   1.00 46.91 300 A 1 
ATOM 2315 C CA  . TYR A 0 300 . -52.475  5.584   62.463   1.00 46.91 300 A 1 
ATOM 2316 C C   . TYR A 0 300 . -53.905  5.720   63.019   1.00 46.91 300 A 1 
ATOM 2317 C CB  . TYR A 0 300 . -52.014  6.863   61.737   1.00 46.91 300 A 1 
ATOM 2318 O O   . TYR A 0 300 . -54.092  6.450   63.994   1.00 46.91 300 A 1 
ATOM 2319 C CG  . TYR A 0 300 . -50.833  7.522   62.426   1.00 46.91 300 A 1 
ATOM 2320 C CD1 . TYR A 0 300 . -51.054  8.384   63.518   1.00 46.91 300 A 1 
ATOM 2321 C CD2 . TYR A 0 300 . -49.518  7.213   62.028   1.00 46.91 300 A 1 
ATOM 2322 C CE1 . TYR A 0 300 . -49.961  8.946   64.207   1.00 46.91 300 A 1 
ATOM 2323 C CE2 . TYR A 0 300 . -48.421  7.774   62.712   1.00 46.91 300 A 1 
ATOM 2324 O OH  . TYR A 0 300 . -47.588  9.169   64.481   1.00 46.91 300 A 1 
ATOM 2325 C CZ  . TYR A 0 300 . -48.643  8.638   63.806   1.00 46.91 300 A 1 
ATOM 2326 N N   . ASP A 0 301 . -54.910  5.029   62.464   1.00 50.26 301 A 1 
ATOM 2327 C CA  . ASP A 0 301 . -56.328  5.319   62.763   1.00 50.26 301 A 1 
ATOM 2328 C C   . ASP A 0 301 . -57.020  4.356   63.758   1.00 50.26 301 A 1 
ATOM 2329 C CB  . ASP A 0 301 . -57.120  5.442   61.443   1.00 50.26 301 A 1 
ATOM 2330 O O   . ASP A 0 301 . -58.040  4.721   64.357   1.00 50.26 301 A 1 
ATOM 2331 C CG  . ASP A 0 301 . -56.979  6.809   60.749   1.00 50.26 301 A 1 
ATOM 2332 O OD1 . ASP A 0 301 . -56.821  7.828   61.461   1.00 50.26 301 A 1 
ATOM 2333 O OD2 . ASP A 0 301 . -57.116  6.849   59.506   1.00 50.26 301 A 1 
ATOM 2334 N N   . GLU A 0 302 . -56.499  3.146   64.000   1.00 49.65 302 A 1 
ATOM 2335 C CA  . GLU A 0 302 . -57.228  2.158   64.818   1.00 49.65 302 A 1 
ATOM 2336 C C   . GLU A 0 302 . -57.186  2.472   66.329   1.00 49.65 302 A 1 
ATOM 2337 C CB  . GLU A 0 302 . -56.768  0.725   64.497   1.00 49.65 302 A 1 
ATOM 2338 O O   . GLU A 0 302 . -58.218  2.465   67.011   1.00 49.65 302 A 1 
ATOM 2339 C CG  . GLU A 0 302 . -57.794  -0.266  65.072   1.00 49.65 302 A 1 
ATOM 2340 C CD  . GLU A 0 302 . -57.547  -1.733  64.705   1.00 49.65 302 A 1 
ATOM 2341 O OE1 . GLU A 0 302 . -58.564  -2.462  64.647   1.00 49.65 302 A 1 
ATOM 2342 O OE2 . GLU A 0 302 . -56.363  -2.117  64.611   1.00 49.65 302 A 1 
ATOM 2343 N N   . TYR A 0 303 . -56.018  2.848   66.866   1.00 48.30 303 A 1 
ATOM 2344 C CA  . TYR A 0 303 . -55.831  3.017   68.317   1.00 48.30 303 A 1 
ATOM 2345 C C   . TYR A 0 303 . -56.579  4.226   68.920   1.00 48.30 303 A 1 
ATOM 2346 C CB  . TYR A 0 303 . -54.330  3.037   68.657   1.00 48.30 303 A 1 
ATOM 2347 O O   . TYR A 0 303 . -56.741  4.322   70.140   1.00 48.30 303 A 1 
ATOM 2348 C CG  . TYR A 0 303 . -53.997  2.229   69.898   1.00 48.30 303 A 1 
ATOM 2349 C CD1 . TYR A 0 303 . -53.959  2.839   71.168   1.00 48.30 303 A 1 
ATOM 2350 C CD2 . TYR A 0 303 . -53.766  0.845   69.777   1.00 48.30 303 A 1 
ATOM 2351 C CE1 . TYR A 0 303 . -53.682  2.066   72.314   1.00 48.30 303 A 1 
ATOM 2352 C CE2 . TYR A 0 303 . -53.494  0.068   70.918   1.00 48.30 303 A 1 
ATOM 2353 O OH  . TYR A 0 303 . -53.194  -0.070  73.294   1.00 48.30 303 A 1 
ATOM 2354 C CZ  . TYR A 0 303 . -53.450  0.677   72.188   1.00 48.30 303 A 1 
ATOM 2355 N N   . GLY A 0 304 . -57.069  5.151   68.086   1.00 47.19 304 A 1 
ATOM 2356 C CA  . GLY A 0 304 . -57.833  6.322   68.530   1.00 47.19 304 A 1 
ATOM 2357 C C   . GLY A 0 304 . -59.273  6.009   68.956   1.00 47.19 304 A 1 
ATOM 2358 O O   . GLY A 0 304 . -59.803  6.647   69.869   1.00 47.19 304 A 1 
ATOM 2359 N N   . ASN A 0 305 . -59.914  5.014   68.335   1.00 50.17 305 A 1 
ATOM 2360 C CA  . ASN A 0 305 . -61.357  4.787   68.482   1.00 50.17 305 A 1 
ATOM 2361 C C   . ASN A 0 305 . -61.740  3.968   69.730   1.00 50.17 305 A 1 
ATOM 2362 C CB  . ASN A 0 305 . -61.893  4.191   67.169   1.00 50.17 305 A 1 
ATOM 2363 O O   . ASN A 0 305 . -62.838  4.130   70.263   1.00 50.17 305 A 1 
ATOM 2364 C CG  . ASN A 0 305 . -62.000  5.260   66.094   1.00 50.17 305 A 1 
ATOM 2365 N ND2 . ASN A 0 305 . -61.153  5.245   65.090   1.00 50.17 305 A 1 
ATOM 2366 O OD1 . ASN A 0 305 . -62.837  6.146   66.176   1.00 50.17 305 A 1 
ATOM 2367 N N   . ALA A 0 306 . -60.834  3.141   70.259   1.00 47.72 306 A 1 
ATOM 2368 C CA  . ALA A 0 306 . -61.092  2.312   71.443   1.00 47.72 306 A 1 
ATOM 2369 C C   . ALA A 0 306 . -61.076  3.087   72.784   1.00 47.72 306 A 1 
ATOM 2370 C CB  . ALA A 0 306 . -60.071  1.168   71.437   1.00 47.72 306 A 1 
ATOM 2371 O O   . ALA A 0 306 . -61.538  2.580   73.808   1.00 47.72 306 A 1 
ATOM 2372 N N   . ALA A 0 307 . -60.544  4.315   72.812   1.00 43.50 307 A 1 
ATOM 2373 C CA  . ALA A 0 307 . -60.198  5.018   74.052   1.00 43.50 307 A 1 
ATOM 2374 C C   . ALA A 0 307 . -61.345  5.816   74.716   1.00 43.50 307 A 1 
ATOM 2375 C CB  . ALA A 0 307 . -58.980  5.900   73.754   1.00 43.50 307 A 1 
ATOM 2376 O O   . ALA A 0 307 . -61.189  6.302   75.839   1.00 43.50 307 A 1 
ATOM 2377 N N   . SER A 0 308 . -62.510  5.971   74.076   1.00 47.14 308 A 1 
ATOM 2378 C CA  . SER A 0 308 . -63.552  6.936   74.486   1.00 47.14 308 A 1 
ATOM 2379 C C   . SER A 0 308 . -64.467  6.492   75.650   1.00 47.14 308 A 1 
ATOM 2380 C CB  . SER A 0 308 . -64.336  7.413   73.257   1.00 47.14 308 A 1 
ATOM 2381 O O   . SER A 0 308 . -65.631  6.888   75.720   1.00 47.14 308 A 1 
ATOM 2382 O OG  . SER A 0 308 . -65.097  6.360   72.709   1.00 47.14 308 A 1 
ATOM 2383 N N   . ALA A 0 309 . -63.965  5.685   76.590   1.00 41.25 309 A 1 
ATOM 2384 C CA  . ALA A 0 309 . -64.720  5.129   77.722   1.00 41.25 309 A 1 
ATOM 2385 C C   . ALA A 0 309 . -64.443  5.869   79.054   1.00 41.25 309 A 1 
ATOM 2386 C CB  . ALA A 0 309 . -64.458  3.617   77.780   1.00 41.25 309 A 1 
ATOM 2387 O O   . ALA A 0 309 . -63.974  5.279   80.033   1.00 41.25 309 A 1 
ATOM 2388 N N   . GLN A 0 310 . -64.702  7.183   79.117   1.00 42.18 310 A 1 
ATOM 2389 C CA  . GLN A 0 310 . -64.319  7.982   80.290   1.00 42.18 310 A 1 
ATOM 2390 C C   . GLN A 0 310 . -65.148  7.668   81.555   1.00 42.18 310 A 1 
ATOM 2391 C CB  . GLN A 0 310 . -64.249  9.485   79.976   1.00 42.18 310 A 1 
ATOM 2392 O O   . GLN A 0 310 . -66.346  7.920   81.664   1.00 42.18 310 A 1 
ATOM 2393 C CG  . GLN A 0 310 . -63.565  10.235  81.139   1.00 42.18 310 A 1 
ATOM 2394 C CD  . GLN A 0 310 . -63.291  11.709  80.856   1.00 42.18 310 A 1 
ATOM 2395 N NE2 . GLN A 0 310 . -63.014  12.502  81.868   1.00 42.18 310 A 1 
ATOM 2396 O OE1 . GLN A 0 310 . -63.305  12.186  79.740   1.00 42.18 310 A 1 
ATOM 2397 N N   . LYS A 0 311 . -64.432  7.165   82.560   1.00 36.83 311 A 1 
ATOM 2398 C CA  . LYS A 0 311 . -64.870  6.698   83.882   1.00 36.83 311 A 1 
ATOM 2399 C C   . LYS A 0 311 . -65.521  7.793   84.755   1.00 36.83 311 A 1 
ATOM 2400 C CB  . LYS A 0 311 . -63.574  6.129   84.494   1.00 36.83 311 A 1 
ATOM 2401 O O   . LYS A 0 311 . -64.829  8.458   85.524   1.00 36.83 311 A 1 
ATOM 2402 C CG  . LYS A 0 311 . -63.653  5.331   85.803   1.00 36.83 311 A 1 
ATOM 2403 C CD  . LYS A 0 311 . -62.211  4.898   86.142   1.00 36.83 311 A 1 
ATOM 2404 C CE  . LYS A 0 311 . -62.116  3.836   87.240   1.00 36.83 311 A 1 
ATOM 2405 N NZ  . LYS A 0 311 . -60.728  3.306   87.341   1.00 36.83 311 A 1 
ATOM 2406 N N   . SER A 0 312 . -66.850  7.930   84.723   1.00 38.39 312 A 1 
ATOM 2407 C CA  . SER A 0 312 . -67.621  8.770   85.664   1.00 38.39 312 A 1 
ATOM 2408 C C   . SER A 0 312 . -68.294  7.953   86.778   1.00 38.39 312 A 1 
ATOM 2409 C CB  . SER A 0 312 . -68.653  9.625   84.920   1.00 38.39 312 A 1 
ATOM 2410 O O   . SER A 0 312 . -68.873  6.897   86.525   1.00 38.39 312 A 1 
ATOM 2411 O OG  . SER A 0 312 . -69.564  8.816   84.208   1.00 38.39 312 A 1 
ATOM 2412 N N   . LYS A 0 313 . -68.264  8.452   88.022   1.00 35.36 313 A 1 
ATOM 2413 C CA  . LYS A 0 313 . -69.018  7.876   89.152   1.00 35.36 313 A 1 
ATOM 2414 C C   . LYS A 0 313 . -70.459  8.415   89.183   1.00 35.36 313 A 1 
ATOM 2415 C CB  . LYS A 0 313 . -68.307  8.163   90.492   1.00 35.36 313 A 1 
ATOM 2416 O O   . LYS A 0 313 . -70.673  9.580   88.878   1.00 35.36 313 A 1 
ATOM 2417 C CG  . LYS A 0 313 . -66.996  7.384   90.704   1.00 35.36 313 A 1 
ATOM 2418 C CD  . LYS A 0 313 . -66.385  7.724   92.076   1.00 35.36 313 A 1 
ATOM 2419 C CE  . LYS A 0 313 . -65.105  6.919   92.350   1.00 35.36 313 A 1 
ATOM 2420 N NZ  . LYS A 0 313 . -64.503  7.270   93.665   1.00 35.36 313 A 1 
ATOM 2421 N N   . ALA A 0 314 . -71.372  7.580   89.688   1.00 34.81 314 A 1 
ATOM 2422 C CA  . ALA A 0 314 . -72.793  7.834   89.981   1.00 34.81 314 A 1 
ATOM 2423 C C   . ALA A 0 314 . -73.796  7.870   88.795   1.00 34.81 314 A 1 
ATOM 2424 C CB  . ALA A 0 314 . -72.948  9.027   90.938   1.00 34.81 314 A 1 
ATOM 2425 O O   . ALA A 0 314 . -73.661  8.615   87.838   1.00 34.81 314 A 1 
ATOM 2426 N N   . HIS A 0 315 . -74.860  7.071   88.966   1.00 35.10 315 A 1 
ATOM 2427 C CA  . HIS A 0 315 . -76.202  7.145   88.356   1.00 35.10 315 A 1 
ATOM 2428 C C   . HIS A 0 315 . -76.390  7.174   86.812   1.00 35.10 315 A 1 
ATOM 2429 C CB  . HIS A 0 315 . -77.039  8.211   89.095   1.00 35.10 315 A 1 
ATOM 2430 O O   . HIS A 0 315 . -76.507  8.216   86.179   1.00 35.10 315 A 1 
ATOM 2431 C CG  . HIS A 0 315 . -78.033  7.652   90.091   1.00 35.10 315 A 1 
ATOM 2432 C CD2 . HIS A 0 315 . -79.250  8.205   90.392   1.00 35.10 315 A 1 
ATOM 2433 N ND1 . HIS A 0 315 . -77.923  6.501   90.849   1.00 35.10 315 A 1 
ATOM 2434 C CE1 . HIS A 0 315 . -79.046  6.368   91.575   1.00 35.10 315 A 1 
ATOM 2435 N NE2 . HIS A 0 315 . -79.883  7.381   91.324   1.00 35.10 315 A 1 
ATOM 2436 N N   . GLN A 0 316 . -76.691  5.985   86.267   1.00 33.39 316 A 1 
ATOM 2437 C CA  . GLN A 0 316 . -77.971  5.719   85.569   1.00 33.39 316 A 1 
ATOM 2438 C C   . GLN A 0 316 . -78.376  6.649   84.393   1.00 33.39 316 A 1 
ATOM 2439 C CB  . GLN A 0 316 . -79.096  5.571   86.628   1.00 33.39 316 A 1 
ATOM 2440 O O   . GLN A 0 316 . -79.520  7.096   84.322   1.00 33.39 316 A 1 
ATOM 2441 C CG  . GLN A 0 316 . -79.043  4.276   87.460   1.00 33.39 316 A 1 
ATOM 2442 C CD  . GLN A 0 316 . -79.608  3.048   86.739   1.00 33.39 316 A 1 
ATOM 2443 N NE2 . GLN A 0 316 . -79.697  1.916   87.401   1.00 33.39 316 A 1 
ATOM 2444 O OE1 . GLN A 0 316 . -79.969  3.067   85.575   1.00 33.39 316 A 1 
ATOM 2445 N N   . LEU A 0 317 . -77.500  6.881   83.405   1.00 38.39 317 A 1 
ATOM 2446 C CA  . LEU A 0 317 . -77.900  7.448   82.102   1.00 38.39 317 A 1 
ATOM 2447 C C   . LEU A 0 317 . -77.207  6.759   80.914   1.00 38.39 317 A 1 
ATOM 2448 C CB  . LEU A 0 317 . -77.676  8.977   82.079   1.00 38.39 317 A 1 
ATOM 2449 O O   . LEU A 0 317 . -76.184  7.221   80.417   1.00 38.39 317 A 1 
ATOM 2450 C CG  . LEU A 0 317 . -78.737  9.829   82.803   1.00 38.39 317 A 1 
ATOM 2451 C CD1 . LEU A 0 317 . -78.363  11.306  82.652   1.00 38.39 317 A 1 
ATOM 2452 C CD2 . LEU A 0 317 . -80.141  9.666   82.204   1.00 38.39 317 A 1 
ATOM 2453 N N   . GLY A 0 318 . -77.809  5.683   80.400   1.00 34.98 318 A 1 
ATOM 2454 C CA  . GLY A 0 318 . -77.376  5.050   79.149   1.00 34.98 318 A 1 
ATOM 2455 C C   . GLY A 0 318 . -77.654  5.945   77.935   1.00 34.98 318 A 1 
ATOM 2456 O O   . GLY A 0 318 . -78.781  5.988   77.442   1.00 34.98 318 A 1 
ATOM 2457 N N   . LYS A 0 319 . -76.640  6.677   77.455   1.00 40.91 319 A 1 
ATOM 2458 C CA  . LYS A 0 319 . -76.754  7.613   76.324   1.00 40.91 319 A 1 
ATOM 2459 C C   . LYS A 0 319 . -75.531  7.579   75.396   1.00 40.91 319 A 1 
ATOM 2460 C CB  . LYS A 0 319 . -76.920  9.056   76.851   1.00 40.91 319 A 1 
ATOM 2461 O O   . LYS A 0 319 . -74.549  8.239   75.702   1.00 40.91 319 A 1 
ATOM 2462 C CG  . LYS A 0 319 . -78.312  9.417   77.385   1.00 40.91 319 A 1 
ATOM 2463 C CD  . LYS A 0 319 . -78.302  10.880  77.861   1.00 40.91 319 A 1 
ATOM 2464 C CE  . LYS A 0 319 . -79.682  11.319  78.364   1.00 40.91 319 A 1 
ATOM 2465 N NZ  . LYS A 0 319 . -79.636  12.670  78.984   1.00 40.91 319 A 1 
ATOM 2466 N N   . LYS A 0 320 . -75.743  7.026   74.190   1.00 37.62 320 A 1 
ATOM 2467 C CA  . LYS A 0 320 . -75.104  7.412   72.906   1.00 37.62 320 A 1 
ATOM 2468 C C   . LYS A 0 320 . -73.577  7.135   72.796   1.00 37.62 320 A 1 
ATOM 2469 C CB  . LYS A 0 320 . -75.470  8.884   72.596   1.00 37.62 320 A 1 
ATOM 2470 O O   . LYS A 0 320 . -72.893  7.053   73.799   1.00 37.62 320 A 1 
ATOM 2471 C CG  . LYS A 0 320 . -76.977  9.209   72.700   1.00 37.62 320 A 1 
ATOM 2472 C CD  . LYS A 0 320 . -77.249  10.693  72.421   1.00 37.62 320 A 1 
ATOM 2473 C CE  . LYS A 0 320 . -78.745  11.008  72.565   1.00 37.62 320 A 1 
ATOM 2474 N NZ  . LYS A 0 320 . -79.051  12.394  72.124   1.00 37.62 320 A 1 
ATOM 2475 N N   . ALA A 0 321 . -72.991  6.956   71.609   1.00 43.64 321 A 1 
ATOM 2476 C CA  . ALA A 0 321 . -73.536  7.028   70.247   1.00 43.64 321 A 1 
ATOM 2477 C C   . ALA A 0 321 . -73.050  5.845   69.383   1.00 43.64 321 A 1 
ATOM 2478 C CB  . ALA A 0 321 . -73.086  8.354   69.614   1.00 43.64 321 A 1 
ATOM 2479 O O   . ALA A 0 321 . -71.891  5.465   69.462   1.00 43.64 321 A 1 
ATOM 2480 N N   . ALA A 0 322 . -73.921  5.305   68.523   1.00 41.72 322 A 1 
ATOM 2481 C CA  . ALA A 0 322 . -73.588  4.265   67.539   1.00 41.72 322 A 1 
ATOM 2482 C C   . ALA A 0 322 . -73.435  4.885   66.132   1.00 41.72 322 A 1 
ATOM 2483 C CB  . ALA A 0 322 . -74.636  3.146   67.631   1.00 41.72 322 A 1 
ATOM 2484 O O   . ALA A 0 322 . -74.178  4.573   65.206   1.00 41.72 322 A 1 
ATOM 2485 N N   . SER A 0 323 . -72.547  5.876   66.028   1.00 40.34 323 A 1 
ATOM 2486 C CA  . SER A 0 323 . -72.297  6.720   64.846   1.00 40.34 323 A 1 
ATOM 2487 C C   . SER A 0 323 . -71.013  7.519   65.113   1.00 40.34 323 A 1 
ATOM 2488 C CB  . SER A 0 323 . -73.466  7.707   64.665   1.00 40.34 323 A 1 
ATOM 2489 O O   . SER A 0 323 . -70.938  8.110   66.189   1.00 40.34 323 A 1 
ATOM 2490 O OG  . SER A 0 323 . -73.620  8.536   65.811   1.00 40.34 323 A 1 
ATOM 2491 N N   . LYS A 0 324 . -70.007  7.645   64.242   1.00 39.64 324 A 1 
ATOM 2492 C CA  . LYS A 0 324 . -69.818  7.357   62.800   1.00 39.64 324 A 1 
ATOM 2493 C C   . LYS A 0 324 . -68.385  6.784   62.628   1.00 39.64 324 A 1 
ATOM 2494 C CB  . LYS A 0 324 . -69.853  8.703   62.042   1.00 39.64 324 A 1 
ATOM 2495 O O   . LYS A 0 324 . -67.596  6.960   63.543   1.00 39.64 324 A 1 
ATOM 2496 C CG  . LYS A 0 324 . -71.119  9.572   62.168   1.00 39.64 324 A 1 
ATOM 2497 C CD  . LYS A 0 324 . -70.784  10.980  61.647   1.00 39.64 324 A 1 
ATOM 2498 C CE  . LYS A 0 324 . -72.001  11.906  61.569   1.00 39.64 324 A 1 
ATOM 2499 N NZ  . LYS A 0 324 . -71.593  13.259  61.110   1.00 39.64 324 A 1 
ATOM 2500 N N   . GLY A 0 325 . -67.952  6.178   61.523   1.00 38.92 325 A 1 
ATOM 2501 C CA  . GLY A 0 325 . -68.631  5.831   60.270   1.00 38.92 325 A 1 
ATOM 2502 C C   . GLY A 0 325 . -67.724  6.070   59.051   1.00 38.92 325 A 1 
ATOM 2503 O O   . GLY A 0 325 . -67.256  7.188   58.875   1.00 38.92 325 A 1 
ATOM 2504 N N   . ALA A 0 326 . -67.532  5.041   58.216   1.00 39.17 326 A 1 
ATOM 2505 C CA  . ALA A 0 326 . -66.875  5.093   56.900   1.00 39.17 326 A 1 
ATOM 2506 C C   . ALA A 0 326 . -65.521  5.840   56.832   1.00 39.17 326 A 1 
ATOM 2507 C CB  . ALA A 0 326 . -67.895  5.552   55.846   1.00 39.17 326 A 1 
ATOM 2508 O O   . ALA A 0 326 . -65.318  6.689   55.962   1.00 39.17 326 A 1 
ATOM 2509 N N   . ALA A 0 327 . -64.575  5.481   57.706   1.00 38.55 327 A 1 
ATOM 2510 C CA  . ALA A 0 327 . -63.163  5.606   57.343   1.00 38.55 327 A 1 
ATOM 2511 C C   . ALA A 0 327 . -62.884  4.608   56.203   1.00 38.55 327 A 1 
ATOM 2512 C CB  . ALA A 0 327 . -62.287  5.352   58.576   1.00 38.55 327 A 1 
ATOM 2513 O O   . ALA A 0 327 . -63.379  3.482   56.245   1.00 38.55 327 A 1 
ATOM 2514 N N   . ARG A 0 328 . -62.172  5.037   55.158   1.00 40.82 328 A 1 
ATOM 2515 C CA  . ARG A 0 328 . -61.753  4.152   54.061   1.00 40.82 328 A 1 
ATOM 2516 C C   . ARG A 0 328 . -60.527  3.372   54.528   1.00 40.82 328 A 1 
ATOM 2517 C CB  . ARG A 0 328 . -61.406  4.974   52.807   1.00 40.82 328 A 1 
ATOM 2518 O O   . ARG A 0 328 . -59.610  4.015   55.036   1.00 40.82 328 A 1 
ATOM 2519 C CG  . ARG A 0 328 . -62.625  5.642   52.152   1.00 40.82 328 A 1 
ATOM 2520 C CD  . ARG A 0 328 . -62.155  6.549   51.005   1.00 40.82 328 A 1 
ATOM 2521 N NE  . ARG A 0 328 . -63.278  7.049   50.187   1.00 40.82 328 A 1 
ATOM 2522 N NH1 . ARG A 0 328 . -62.067  8.527   48.907   1.00 40.82 328 A 1 
ATOM 2523 N NH2 . ARG A 0 328 . -64.215  8.167   48.433   1.00 40.82 328 A 1 
ATOM 2524 C CZ  . ARG A 0 328 . -63.183  7.913   49.189   1.00 40.82 328 A 1 
ATOM 2525 N N   . SER A 0 329 . -60.504  2.051   54.340   1.00 42.75 329 A 1 
ATOM 2526 C CA  . SER A 0 329 . -59.302  1.245   54.577   1.00 42.75 329 A 1 
ATOM 2527 C C   . SER A 0 329 . -58.129  1.842   53.791   1.00 42.75 329 A 1 
ATOM 2528 C CB  . SER A 0 329 . -59.518  -0.233  54.200   1.00 42.75 329 A 1 
ATOM 2529 O O   . SER A 0 329 . -58.282  2.217   52.624   1.00 42.75 329 A 1 
ATOM 2530 O OG  . SER A 0 329 . -60.690  -0.742  54.816   1.00 42.75 329 A 1 
ATOM 2531 N N   . TYR A 0 330 . -56.980  1.982   54.447   1.00 47.22 330 A 1 
ATOM 2532 C CA  . TYR A 0 330 . -55.740  2.463   53.849   1.00 47.22 330 A 1 
ATOM 2533 C C   . TYR A 0 330 . -54.668  1.392   54.014   1.00 47.22 330 A 1 
ATOM 2534 C CB  . TYR A 0 330 . -55.283  3.785   54.492   1.00 47.22 330 A 1 
ATOM 2535 O O   . TYR A 0 330 . -54.555  0.796   55.077   1.00 47.22 330 A 1 
ATOM 2536 C CG  . TYR A 0 330 . -55.809  5.059   53.850   1.00 47.22 330 A 1 
ATOM 2537 C CD1 . TYR A 0 330 . -55.466  5.368   52.517   1.00 47.22 330 A 1 
ATOM 2538 C CD2 . TYR A 0 330 . -56.576  5.968   54.603   1.00 47.22 330 A 1 
ATOM 2539 C CE1 . TYR A 0 330 . -55.866  6.593   51.946   1.00 47.22 330 A 1 
ATOM 2540 C CE2 . TYR A 0 330 . -56.978  7.195   54.040   1.00 47.22 330 A 1 
ATOM 2541 O OH  . TYR A 0 330 . -56.970  8.710   52.182   1.00 47.22 330 A 1 
ATOM 2542 C CZ  . TYR A 0 330 . -56.614  7.511   52.714   1.00 47.22 330 A 1 
ATOM 2543 N N   . TRP A 0 331 . -53.881  1.208   52.957   1.00 45.01 331 A 1 
ATOM 2544 C CA  . TRP A 0 331 . -52.699  0.348   52.910   1.00 45.01 331 A 1 
ATOM 2545 C C   . TRP A 0 331 . -51.749  0.565   54.100   1.00 45.01 331 A 1 
ATOM 2546 C CB  . TRP A 0 331 . -51.969  0.658   51.592   1.00 45.01 331 A 1 
ATOM 2547 O O   . TRP A 0 331 . -51.397  1.712   54.380   1.00 45.01 331 A 1 
ATOM 2548 C CG  . TRP A 0 331 . -51.999  -0.435  50.582   1.00 45.01 331 A 1 
ATOM 2549 C CD1 . TRP A 0 331 . -53.095  -0.988  50.010   1.00 45.01 331 A 1 
ATOM 2550 C CD2 . TRP A 0 331 . -50.852  -1.173  50.061   1.00 45.01 331 A 1 
ATOM 2551 C CE2 . TRP A 0 331 . -51.335  -2.182  49.178   1.00 45.01 331 A 1 
ATOM 2552 C CE3 . TRP A 0 331 . -49.457  -1.110  50.281   1.00 45.01 331 A 1 
ATOM 2553 N NE1 . TRP A 0 331 . -52.702  -2.019  49.177   1.00 45.01 331 A 1 
ATOM 2554 C CH2 . TRP A 0 331 . -49.101  -3.020  48.801   1.00 45.01 331 A 1 
ATOM 2555 C CZ2 . TRP A 0 331 . -50.480  -3.098  48.557   1.00 45.01 331 A 1 
ATOM 2556 C CZ3 . TRP A 0 331 . -48.590  -2.025  49.654   1.00 45.01 331 A 1 
ATOM 2557 N N   . GLY A 0 332 . -51.318  -0.529  54.734   1.00 54.04 332 A 1 
ATOM 2558 C CA  . GLY A 0 332 . -50.313  -0.556  55.811   1.00 54.04 332 A 1 
ATOM 2559 C C   . GLY A 0 332 . -49.001  -1.263  55.433   1.00 54.04 332 A 1 
ATOM 2560 O O   . GLY A 0 332 . -48.166  -1.511  56.300   1.00 54.04 332 A 1 
ATOM 2561 N N   . GLY A 0 333 . -48.834  -1.634  54.158   1.00 58.57 333 A 1 
ATOM 2562 C CA  . GLY A 0 333 . -47.613  -2.253  53.640   1.00 58.57 333 A 1 
ATOM 2563 C C   . GLY A 0 333 . -46.476  -1.256  53.400   1.00 58.57 333 A 1 
ATOM 2564 O O   . GLY A 0 333 . -46.674  -0.037  53.386   1.00 58.57 333 A 1 
ATOM 2565 N N   . GLU A 0 334 . -45.286  -1.806  53.169   1.00 63.74 334 A 1 
ATOM 2566 C CA  . GLU A 0 334 . -44.153  -1.108  52.558   1.00 63.74 334 A 1 
ATOM 2567 C C   . GLU A 0 334 . -44.003  -1.634  51.125   1.00 63.74 334 A 1 
ATOM 2568 C CB  . GLU A 0 334 . -42.888  -1.304  53.421   1.00 63.74 334 A 1 
ATOM 2569 O O   . GLU A 0 334 . -43.952  -2.854  50.930   1.00 63.74 334 A 1 
ATOM 2570 C CG  . GLU A 0 334 . -41.682  -0.476  52.937   1.00 63.74 334 A 1 
ATOM 2571 C CD  . GLU A 0 334 . -40.460  -0.523  53.882   1.00 63.74 334 A 1 
ATOM 2572 O OE1 . GLU A 0 334 . -39.397  -0.001  53.472   1.00 63.74 334 A 1 
ATOM 2573 O OE2 . GLU A 0 334 . -40.579  -1.019  55.029   1.00 63.74 334 A 1 
ATOM 2574 N N   . ARG A 0 335 . -43.966  -0.720  50.146   1.00 70.54 335 A 1 
ATOM 2575 C CA  . ARG A 0 335 . -43.547  -1.001  48.763   1.00 70.54 335 A 1 
ATOM 2576 C C   . ARG A 0 335 . -42.282  -0.206  48.457   1.00 70.54 335 A 1 
ATOM 2577 C CB  . ARG A 0 335 . -44.676  -0.754  47.738   1.00 70.54 335 A 1 
ATOM 2578 O O   . ARG A 0 335 . -42.222  0.979   48.792   1.00 70.54 335 A 1 
ATOM 2579 C CG  . ARG A 0 335 . -44.282  -1.161  46.297   1.00 70.54 335 A 1 
ATOM 2580 C CD  . ARG A 0 335 . -45.466  -1.047  45.320   1.00 70.54 335 A 1 
ATOM 2581 N NE  . ARG A 0 335 . -45.084  -1.353  43.927   1.00 70.54 335 A 1 
ATOM 2582 N NH1 . ARG A 0 335 . -45.037  0.760   43.057   1.00 70.54 335 A 1 
ATOM 2583 N NH2 . ARG A 0 335 . -44.608  -0.946  41.731   1.00 70.54 335 A 1 
ATOM 2584 C CZ  . ARG A 0 335 . -44.926  -0.525  42.912   1.00 70.54 335 A 1 
ATOM 2585 N N   . GLN A 0 336 . -41.300  -0.861  47.861   1.00 78.96 336 A 1 
ATOM 2586 C CA  . GLN A 0 336 . -40.123  -0.257  47.239   1.00 78.96 336 A 1 
ATOM 2587 C C   . GLN A 0 336 . -40.179  -0.646  45.762   1.00 78.96 336 A 1 
ATOM 2588 C CB  . GLN A 0 336 . -38.839  -0.754  47.927   1.00 78.96 336 A 1 
ATOM 2589 O O   . GLN A 0 336 . -40.579  -1.766  45.468   1.00 78.96 336 A 1 
ATOM 2590 C CG  . GLN A 0 336 . -38.740  -0.283  49.391   1.00 78.96 336 A 1 
ATOM 2591 C CD  . GLN A 0 336 . -37.677  -1.000  50.223   1.00 78.96 336 A 1 
ATOM 2592 N NE2 . GLN A 0 336 . -37.596  -0.741  51.509   1.00 78.96 336 A 1 
ATOM 2593 O OE1 . GLN A 0 336 . -36.914  -1.856  49.795   1.00 78.96 336 A 1 
ATOM 2594 N N   . ASP A 0 337 . -39.853  0.288   44.884   1.00 83.29 337 A 1 
ATOM 2595 C CA  . ASP A 0 337 . -40.049  0.208   43.436   1.00 83.29 337 A 1 
ATOM 2596 C C   . ASP A 0 337 . -38.821  0.871   42.795   1.00 83.29 337 A 1 
ATOM 2597 C CB  . ASP A 0 337 . -41.354  0.965   43.140   1.00 83.29 337 A 1 
ATOM 2598 O O   . ASP A 0 337 . -38.380  1.925   43.278   1.00 83.29 337 A 1 
ATOM 2599 C CG  . ASP A 0 337 . -41.891  0.859   41.716   1.00 83.29 337 A 1 
ATOM 2600 O OD1 . ASP A 0 337 . -41.274  0.155   40.913   1.00 83.29 337 A 1 
ATOM 2601 O OD2 . ASP A 0 337 . -43.023  1.365   41.501   1.00 83.29 337 A 1 
ATOM 2602 N N   . TRP A 0 338 . -38.186  0.222   41.822   1.00 85.81 338 A 1 
ATOM 2603 C CA  . TRP A 0 338 . -36.916  0.692   41.274   1.00 85.81 338 A 1 
ATOM 2604 C C   . TRP A 0 338 . -36.718  0.296   39.811   1.00 85.81 338 A 1 
ATOM 2605 C CB  . TRP A 0 338 . -35.744  0.185   42.138   1.00 85.81 338 A 1 
ATOM 2606 O O   . TRP A 0 338 . -36.381  -0.850  39.526   1.00 85.81 338 A 1 
ATOM 2607 C CG  . TRP A 0 338 . -34.414  0.656   41.637   1.00 85.81 338 A 1 
ATOM 2608 C CD1 . TRP A 0 338 . -34.123  1.958   41.532   1.00 85.81 338 A 1 
ATOM 2609 C CD2 . TRP A 0 338 . -33.350  -0.041  40.918   1.00 85.81 338 A 1 
ATOM 2610 C CE2 . TRP A 0 338 . -32.419  0.935   40.443   1.00 85.81 338 A 1 
ATOM 2611 C CE3 . TRP A 0 338 . -33.105  -1.378  40.549   1.00 85.81 338 A 1 
ATOM 2612 N NE1 . TRP A 0 338 . -33.002  2.143   40.753   1.00 85.81 338 A 1 
ATOM 2613 C CH2 . TRP A 0 338 . -31.033  -0.750  39.408   1.00 85.81 338 A 1 
ATOM 2614 C CZ2 . TRP A 0 338 . -31.255  0.598   39.736   1.00 85.81 338 A 1 
ATOM 2615 C CZ3 . TRP A 0 338 . -31.964  -1.726  39.802   1.00 85.81 338 A 1 
ATOM 2616 N N   . ASP A 0 339 . -36.826  1.288   38.928   1.00 90.37 339 A 1 
ATOM 2617 C CA  . ASP A 0 339 . -36.482  1.180   37.511   1.00 90.37 339 A 1 
ATOM 2618 C C   . ASP A 0 339 . -35.064  1.716   37.255   1.00 90.37 339 A 1 
ATOM 2619 C CB  . ASP A 0 339 . -37.468  1.990   36.646   1.00 90.37 339 A 1 
ATOM 2620 O O   . ASP A 0 339 . -34.651  2.755   37.794   1.00 90.37 339 A 1 
ATOM 2621 C CG  . ASP A 0 339 . -38.841  1.353   36.405   1.00 90.37 339 A 1 
ATOM 2622 O OD1 . ASP A 0 339 . -38.892  0.116   36.263   1.00 90.37 339 A 1 
ATOM 2623 O OD2 . ASP A 0 339 . -39.805  2.133   36.209   1.00 90.37 339 A 1 
ATOM 2624 N N   . ALA A 0 340 . -34.347  1.078   36.333   1.00 89.42 340 A 1 
ATOM 2625 C CA  . ALA A 0 340 . -33.178  1.651   35.678   1.00 89.42 340 A 1 
ATOM 2626 C C   . ALA A 0 340 . -33.133  1.318   34.184   1.00 89.42 340 A 1 
ATOM 2627 C CB  . ALA A 0 340 . -31.905  1.204   36.396   1.00 89.42 340 A 1 
ATOM 2628 O O   . ALA A 0 340 . -33.535  0.245   33.742   1.00 89.42 340 A 1 
ATOM 2629 N N   . TYR A 0 341 . -32.583  2.244   33.402   1.00 92.63 341 A 1 
ATOM 2630 C CA  . TYR A 0 341 . -32.298  2.065   31.981   1.00 92.63 341 A 1 
ATOM 2631 C C   . TYR A 0 341 . -30.966  2.729   31.642   1.00 92.63 341 A 1 
ATOM 2632 C CB  . TYR A 0 341 . -33.445  2.648   31.139   1.00 92.63 341 A 1 
ATOM 2633 O O   . TYR A 0 341 . -30.686  3.835   32.112   1.00 92.63 341 A 1 
ATOM 2634 C CG  . TYR A 0 341 . -33.126  2.779   29.659   1.00 92.63 341 A 1 
ATOM 2635 C CD1 . TYR A 0 341 . -32.520  3.957   29.177   1.00 92.63 341 A 1 
ATOM 2636 C CD2 . TYR A 0 341 . -33.356  1.700   28.785   1.00 92.63 341 A 1 
ATOM 2637 C CE1 . TYR A 0 341 . -32.129  4.052   27.828   1.00 92.63 341 A 1 
ATOM 2638 C CE2 . TYR A 0 341 . -32.992  1.800   27.427   1.00 92.63 341 A 1 
ATOM 2639 O OH  . TYR A 0 341 . -31.993  3.072   25.649   1.00 92.63 341 A 1 
ATOM 2640 C CZ  . TYR A 0 341 . -32.369  2.971   26.951   1.00 92.63 341 A 1 
ATOM 2641 N N   . GLY A 0 342 . -30.170  2.105   30.780   1.00 91.22 342 A 1 
ATOM 2642 C CA  . GLY A 0 342 . -28.952  2.709   30.261   1.00 91.22 342 A 1 
ATOM 2643 C C   . GLY A 0 342 . -28.615  2.277   28.842   1.00 91.22 342 A 1 
ATOM 2644 O O   . GLY A 0 342 . -29.164  1.308   28.308   1.00 91.22 342 A 1 
ATOM 2645 N N   . ARG A 0 343 . -27.750  3.071   28.215   1.00 93.49 343 A 1 
ATOM 2646 C CA  . ARG A 0 343 . -27.234  2.850   26.872   1.00 93.49 343 A 1 
ATOM 2647 C C   . ARG A 0 343 . -25.862  3.497   26.712   1.00 93.49 343 A 1 
ATOM 2648 C CB  . ARG A 0 343 . -28.251  3.388   25.861   1.00 93.49 343 A 1 
ATOM 2649 O O   . ARG A 0 343 . -25.748  4.709   26.886   1.00 93.49 343 A 1 
ATOM 2650 C CG  . ARG A 0 343 . -27.785  3.240   24.410   1.00 93.49 343 A 1 
ATOM 2651 C CD  . ARG A 0 343 . -28.968  3.535   23.486   1.00 93.49 343 A 1 
ATOM 2652 N NE  . ARG A 0 343 . -28.625  3.240   22.092   1.00 93.49 343 A 1 
ATOM 2653 N NH1 . ARG A 0 343 . -28.528  5.349   21.232   1.00 93.49 343 A 1 
ATOM 2654 N NH2 . ARG A 0 343 . -28.122  3.605   19.913   1.00 93.49 343 A 1 
ATOM 2655 C CZ  . ARG A 0 343 . -28.454  4.058   21.084   1.00 93.49 343 A 1 
ATOM 2656 N N   . ASP A 0 344 . -24.881  2.696   26.322   1.00 90.60 344 A 1 
ATOM 2657 C CA  . ASP A 0 344 . -23.539  3.119   25.911   1.00 90.60 344 A 1 
ATOM 2658 C C   . ASP A 0 344 . -23.472  3.124   24.365   1.00 90.60 344 A 1 
ATOM 2659 C CB  . ASP A 0 344 . -22.498  2.211   26.597   1.00 90.60 344 A 1 
ATOM 2660 O O   . ASP A 0 344 . -24.279  2.480   23.692   1.00 90.60 344 A 1 
ATOM 2661 C CG  . ASP A 0 344 . -21.070  2.777   26.611   1.00 90.60 344 A 1 
ATOM 2662 O OD1 . ASP A 0 344 . -20.785  3.656   25.764   1.00 90.60 344 A 1 
ATOM 2663 O OD2 . ASP A 0 344 . -20.279  2.323   27.469   1.00 90.60 344 A 1 
ATOM 2664 N N   . GLN A 0 345 . -22.597  3.935   23.774   1.00 92.82 345 A 1 
ATOM 2665 C CA  . GLN A 0 345 . -22.596  4.293   22.349   1.00 92.82 345 A 1 
ATOM 2666 C C   . GLN A 0 345 . -21.174  4.656   21.866   1.00 92.82 345 A 1 
ATOM 2667 C CB  . GLN A 0 345 . -23.590  5.458   22.130   1.00 92.82 345 A 1 
ATOM 2668 O O   . GLN A 0 345 . -20.936  5.763   21.373   1.00 92.82 345 A 1 
ATOM 2669 C CG  . GLN A 0 345 . -25.074  5.126   21.924   1.00 92.82 345 A 1 
ATOM 2670 C CD  . GLN A 0 345 . -25.424  4.985   20.450   1.00 92.82 345 A 1 
ATOM 2671 N NE2 . GLN A 0 345 . -25.070  3.880   19.833   1.00 92.82 345 A 1 
ATOM 2672 O OE1 . GLN A 0 345 . -26.149  5.795   19.868   1.00 92.82 345 A 1 
ATOM 2673 N N   . ASP A 0 346 . -20.222  3.733   21.993   1.00 91.48 346 A 1 
ATOM 2674 C CA  . ASP A 0 346 . -18.824  3.963   21.606   1.00 91.48 346 A 1 
ATOM 2675 C C   . ASP A 0 346 . -18.625  3.873   20.072   1.00 91.48 346 A 1 
ATOM 2676 C CB  . ASP A 0 346 . -17.903  3.016   22.410   1.00 91.48 346 A 1 
ATOM 2677 O O   . ASP A 0 346 . -19.133  2.982   19.385   1.00 91.48 346 A 1 
ATOM 2678 C CG  . ASP A 0 346 . -16.456  3.513   22.587   1.00 91.48 346 A 1 
ATOM 2679 O OD1 . ASP A 0 346 . -16.101  4.569   22.008   1.00 91.48 346 A 1 
ATOM 2680 O OD2 . ASP A 0 346 . -15.646  2.792   23.219   1.00 91.48 346 A 1 
ATOM 2681 N N   . PHE A 0 347 . -17.876  4.806   19.482   1.00 95.82 347 A 1 
ATOM 2682 C CA  . PHE A 0 347 . -17.568  4.826   18.046   1.00 95.82 347 A 1 
ATOM 2683 C C   . PHE A 0 347 . -16.127  5.253   17.792   1.00 95.82 347 A 1 
ATOM 2684 C CB  . PHE A 0 347 . -18.537  5.754   17.294   1.00 95.82 347 A 1 
ATOM 2685 O O   . PHE A 0 347 . -15.731  6.368   18.127   1.00 95.82 347 A 1 
ATOM 2686 C CG  . PHE A 0 347 . -18.188  5.948   15.822   1.00 95.82 347 A 1 
ATOM 2687 C CD1 . PHE A 0 347 . -17.378  7.027   15.414   1.00 95.82 347 A 1 
ATOM 2688 C CD2 . PHE A 0 347 . -18.632  5.018   14.866   1.00 95.82 347 A 1 
ATOM 2689 C CE1 . PHE A 0 347 . -17.017  7.175   14.061   1.00 95.82 347 A 1 
ATOM 2690 C CE2 . PHE A 0 347 . -18.283  5.170   13.511   1.00 95.82 347 A 1 
ATOM 2691 C CZ  . PHE A 0 347 . -17.478  6.250   13.107   1.00 95.82 347 A 1 
ATOM 2692 N N   . HIS A 0 348 . -15.357  4.429   17.074   1.00 97.69 348 A 1 
ATOM 2693 C CA  . HIS A 0 348 . -13.957  4.710   16.750   1.00 97.69 348 A 1 
ATOM 2694 C C   . HIS A 0 348 . -13.630  4.409   15.281   1.00 97.69 348 A 1 
ATOM 2695 C CB  . HIS A 0 348 . -13.060  3.924   17.727   1.00 97.69 348 A 1 
ATOM 2696 O O   . HIS A 0 348 . -13.431  3.257   14.908   1.00 97.69 348 A 1 
ATOM 2697 C CG  . HIS A 0 348 . -11.604  4.339   17.756   1.00 97.69 348 A 1 
ATOM 2698 C CD2 . HIS A 0 348 . -11.010  5.305   16.991   1.00 97.69 348 A 1 
ATOM 2699 N ND1 . HIS A 0 348 . -10.663  3.886   18.688   1.00 97.69 348 A 1 
ATOM 2700 C CE1 . HIS A 0 348 . -9.590   4.656   18.540   1.00 97.69 348 A 1 
ATOM 2701 N NE2 . HIS A 0 348 . -9.747   5.483   17.501   1.00 97.69 348 A 1 
ATOM 2702 N N   . GLU A 0 349 . -13.470  5.440   14.442   1.00 98.01 349 A 1 
ATOM 2703 C CA  . GLU A 0 349 . -12.956  5.295   13.067   1.00 98.01 349 A 1 
ATOM 2704 C C   . GLU A 0 349 . -11.520  5.830   12.945   1.00 98.01 349 A 1 
ATOM 2705 C CB  . GLU A 0 349 . -13.897  5.940   12.025   1.00 98.01 349 A 1 
ATOM 2706 O O   . GLU A 0 349 . -11.213  6.951   13.350   1.00 98.01 349 A 1 
ATOM 2707 C CG  . GLU A 0 349 . -13.537  5.521   10.581   1.00 98.01 349 A 1 
ATOM 2708 C CD  . GLU A 0 349 . -14.302  6.280   9.479    1.00 98.01 349 A 1 
ATOM 2709 O OE1 . GLU A 0 349 . -14.731  5.647   8.482    1.00 98.01 349 A 1 
ATOM 2710 O OE2 . GLU A 0 349 . -14.352  7.533   9.542    1.00 98.01 349 A 1 
ATOM 2711 N N   . LYS A 0 350 . -10.644  5.049   12.310   1.00 97.98 350 A 1 
ATOM 2712 C CA  . LYS A 0 350 . -9.316   5.451   11.831   1.00 97.98 350 A 1 
ATOM 2713 C C   . LYS A 0 350 . -9.259   5.284   10.318   1.00 97.98 350 A 1 
ATOM 2714 C CB  . LYS A 0 350 . -8.230   4.593   12.492   1.00 97.98 350 A 1 
ATOM 2715 O O   . LYS A 0 350 . -9.538   4.201   9.811    1.00 97.98 350 A 1 
ATOM 2716 C CG  . LYS A 0 350 . -8.075   4.885   13.989   1.00 97.98 350 A 1 
ATOM 2717 C CD  . LYS A 0 350 . -7.009   3.962   14.589   1.00 97.98 350 A 1 
ATOM 2718 C CE  . LYS A 0 350 . -6.889   4.177   16.100   1.00 97.98 350 A 1 
ATOM 2719 N NZ  . LYS A 0 350 . -7.590   3.115   16.865   1.00 97.98 350 A 1 
ATOM 2720 N N   . VAL A 0 351 . -8.842   6.321   9.598    1.00 97.58 351 A 1 
ATOM 2721 C CA  . VAL A 0 351 . -8.622   6.296   8.145    1.00 97.58 351 A 1 
ATOM 2722 C C   . VAL A 0 351 . -7.240   6.854   7.835    1.00 97.58 351 A 1 
ATOM 2723 C CB  . VAL A 0 351 . -9.703   7.093   7.385    1.00 97.58 351 A 1 
ATOM 2724 O O   . VAL A 0 351 . -6.893   7.929   8.315    1.00 97.58 351 A 1 
ATOM 2725 C CG1 . VAL A 0 351 . -9.529   6.962   5.865    1.00 97.58 351 A 1 
ATOM 2726 C CG2 . VAL A 0 351 . -11.116  6.604   7.724    1.00 97.58 351 A 1 
ATOM 2727 N N   . SER A 0 352 . -6.472   6.170   6.988    1.00 97.21 352 A 1 
ATOM 2728 C CA  . SER A 0 352 . -5.210   6.675   6.438    1.00 97.21 352 A 1 
ATOM 2729 C C   . SER A 0 352 . -5.133   6.457   4.930    1.00 97.21 352 A 1 
ATOM 2730 C CB  . SER A 0 352 . -3.999   6.055   7.143    1.00 97.21 352 A 1 
ATOM 2731 O O   . SER A 0 352 . -5.597   5.439   4.418    1.00 97.21 352 A 1 
ATOM 2732 O OG  . SER A 0 352 . -3.977   4.648   6.988    1.00 97.21 352 A 1 
ATOM 2733 N N   . PHE A 0 353 . -4.517   7.399   4.224    1.00 97.66 353 A 1 
ATOM 2734 C CA  . PHE A 0 353 . -4.262   7.350   2.790    1.00 97.66 353 A 1 
ATOM 2735 C C   . PHE A 0 353 . -2.891   7.959   2.478    1.00 97.66 353 A 1 
ATOM 2736 C CB  . PHE A 0 353 . -5.382   8.097   2.052    1.00 97.66 353 A 1 
ATOM 2737 O O   . PHE A 0 353 . -2.612   9.083   2.894    1.00 97.66 353 A 1 
ATOM 2738 C CG  . PHE A 0 353 . -5.131   8.297   0.569    1.00 97.66 353 A 1 
ATOM 2739 C CD1 . PHE A 0 353 . -4.500   9.470   0.110    1.00 97.66 353 A 1 
ATOM 2740 C CD2 . PHE A 0 353 . -5.501   7.300   -0.351   1.00 97.66 353 A 1 
ATOM 2741 C CE1 . PHE A 0 353 . -4.253   9.650   -1.262   1.00 97.66 353 A 1 
ATOM 2742 C CE2 . PHE A 0 353 . -5.264   7.484   -1.725   1.00 97.66 353 A 1 
ATOM 2743 C CZ  . PHE A 0 353 . -4.644   8.660   -2.181   1.00 97.66 353 A 1 
ATOM 2744 N N   . ASP A 0 354 . -2.083   7.251   1.694    1.00 96.84 354 A 1 
ATOM 2745 C CA  . ASP A 0 354 . -0.765   7.688   1.226    1.00 96.84 354 A 1 
ATOM 2746 C C   . ASP A 0 354 . -0.644   7.478   -0.290   1.00 96.84 354 A 1 
ATOM 2747 C CB  . ASP A 0 354 . 0.352    6.937   1.973    1.00 96.84 354 A 1 
ATOM 2748 O O   . ASP A 0 354 . -0.954   6.411   -0.812   1.00 96.84 354 A 1 
ATOM 2749 C CG  . ASP A 0 354 . 0.809    7.682   3.228    1.00 96.84 354 A 1 
ATOM 2750 O OD1 . ASP A 0 354 . 1.616    8.631   3.057    1.00 96.84 354 A 1 
ATOM 2751 O OD2 . ASP A 0 354 . 0.375    7.299   4.337    1.00 96.84 354 A 1 
ATOM 2752 N N   . ASN A 0 355 . -0.168   8.496   -1.006   1.00 97.16 355 A 1 
ATOM 2753 C CA  . ASN A 0 355 . 0.061    8.490   -2.452   1.00 97.16 355 A 1 
ATOM 2754 C C   . ASN A 0 355 . 1.475    9.019   -2.735   1.00 97.16 355 A 1 
ATOM 2755 C CB  . ASN A 0 355 . -1.067   9.309   -3.109   1.00 97.16 355 A 1 
ATOM 2756 O O   . ASN A 0 355 . 1.691    10.231  -2.833   1.00 97.16 355 A 1 
ATOM 2757 C CG  . ASN A 0 355 . -0.842   9.714   -4.560   1.00 97.16 355 A 1 
ATOM 2758 N ND2 . ASN A 0 355 . -1.241   10.914  -4.926   1.00 97.16 355 A 1 
ATOM 2759 O OD1 . ASN A 0 355 . -0.353   8.989   -5.418   1.00 97.16 355 A 1 
ATOM 2760 N N   . THR A 0 356 . 2.437    8.102   -2.856   1.00 96.45 356 A 1 
ATOM 2761 C CA  . THR A 0 356 . 3.854    8.387   -3.127   1.00 96.45 356 A 1 
ATOM 2762 C C   . THR A 0 356 . 4.162    8.232   -4.609   1.00 96.45 356 A 1 
ATOM 2763 C CB  . THR A 0 356 . 4.799    7.439   -2.367   1.00 96.45 356 A 1 
ATOM 2764 O O   . THR A 0 356 . 3.848    7.206   -5.207   1.00 96.45 356 A 1 
ATOM 2765 C CG2 . THR A 0 356 . 6.227    7.986   -2.310   1.00 96.45 356 A 1 
ATOM 2766 O OG1 . THR A 0 356 . 4.394    7.196   -1.047   1.00 96.45 356 A 1 
ATOM 2767 N N   . ARG A 0 357 . 4.850    9.203   -5.213   1.00 96.19 357 A 1 
ATOM 2768 C CA  . ARG A 0 357 . 5.315    9.141   -6.606   1.00 96.19 357 A 1 
ATOM 2769 C C   . ARG A 0 357 . 6.742    9.655   -6.713   1.00 96.19 357 A 1 
ATOM 2770 C CB  . ARG A 0 357 . 4.366    9.916   -7.533   1.00 96.19 357 A 1 
ATOM 2771 O O   . ARG A 0 357 . 7.020    10.819  -6.439   1.00 96.19 357 A 1 
ATOM 2772 C CG  . ARG A 0 357 . 2.934    9.387   -7.406   1.00 96.19 357 A 1 
ATOM 2773 C CD  . ARG A 0 357 . 1.979    10.049  -8.388   1.00 96.19 357 A 1 
ATOM 2774 N NE  . ARG A 0 357 . 0.610    9.718   -7.984   1.00 96.19 357 A 1 
ATOM 2775 N NH1 . ARG A 0 357 . -0.481   10.170  -9.937   1.00 96.19 357 A 1 
ATOM 2776 N NH2 . ARG A 0 357 . -1.611   9.461   -8.124   1.00 96.19 357 A 1 
ATOM 2777 C CZ  . ARG A 0 357 . -0.490   9.793   -8.692   1.00 96.19 357 A 1 
ATOM 2778 N N   . ALA A 0 358 . 7.653    8.799   -7.154   1.00 96.10 358 A 1 
ATOM 2779 C CA  . ALA A 0 358 . 9.050    9.134   -7.382   1.00 96.10 358 A 1 
ATOM 2780 C C   . ALA A 0 358 . 9.435    8.859   -8.838   1.00 96.10 358 A 1 
ATOM 2781 C CB  . ALA A 0 358 . 9.926    8.373   -6.383   1.00 96.10 358 A 1 
ATOM 2782 O O   . ALA A 0 358 . 9.070    7.827   -9.403   1.00 96.10 358 A 1 
ATOM 2783 N N   . LYS A 0 359 . 10.186   9.775   -9.454   1.00 95.47 359 A 1 
ATOM 2784 C CA  . LYS A 0 359 . 10.764   9.607   -10.797  1.00 95.47 359 A 1 
ATOM 2785 C C   . LYS A 0 359 . 12.203   10.103  -10.786  1.00 95.47 359 A 1 
ATOM 2786 C CB  . LYS A 0 359 . 9.892    10.259  -11.898  1.00 95.47 359 A 1 
ATOM 2787 O O   . LYS A 0 359 . 12.494   11.133  -10.183  1.00 95.47 359 A 1 
ATOM 2788 C CG  . LYS A 0 359 . 8.481    9.650   -11.854  1.00 95.47 359 A 1 
ATOM 2789 C CD  . LYS A 0 359 . 7.486    10.000  -12.965  1.00 95.47 359 A 1 
ATOM 2790 C CE  . LYS A 0 359 . 6.217    9.238   -12.545  1.00 95.47 359 A 1 
ATOM 2791 N NZ  . LYS A 0 359 . 5.099    9.278   -13.511  1.00 95.47 359 A 1 
ATOM 2792 N N   . GLY A 0 360 . 13.096   9.354   -11.414  1.00 93.47 360 A 1 
ATOM 2793 C CA  . GLY A 0 360 . 14.523   9.637   -11.476  1.00 93.47 360 A 1 
ATOM 2794 C C   . GLY A 0 360 . 15.066   9.344   -12.865  1.00 93.47 360 A 1 
ATOM 2795 O O   . GLY A 0 360 . 14.718   8.329   -13.462  1.00 93.47 360 A 1 
ATOM 2796 N N   . TYR A 0 361 . 15.920   10.229  -13.359  1.00 90.70 361 A 1 
ATOM 2797 C CA  . TYR A 0 361 . 16.669   10.073  -14.598  1.00 90.70 361 A 1 
ATOM 2798 C C   . TYR A 0 361 . 18.124   10.414  -14.302  1.00 90.70 361 A 1 
ATOM 2799 C CB  . TYR A 0 361 . 16.105   10.999  -15.685  1.00 90.70 361 A 1 
ATOM 2800 O O   . TYR A 0 361 . 18.390   11.453  -13.698  1.00 90.70 361 A 1 
ATOM 2801 C CG  . TYR A 0 361 . 14.625   10.816  -15.965  1.00 90.70 361 A 1 
ATOM 2802 C CD1 . TYR A 0 361 . 14.198   9.864   -16.910  1.00 90.70 361 A 1 
ATOM 2803 C CD2 . TYR A 0 361 . 13.679   11.594  -15.269  1.00 90.70 361 A 1 
ATOM 2804 C CE1 . TYR A 0 361 . 12.824   9.688   -17.162  1.00 90.70 361 A 1 
ATOM 2805 C CE2 . TYR A 0 361 . 12.304   11.424  -15.517  1.00 90.70 361 A 1 
ATOM 2806 O OH  . TYR A 0 361 . 10.549   10.314  -16.714  1.00 90.70 361 A 1 
ATOM 2807 C CZ  . TYR A 0 361 . 11.877   10.469  -16.467  1.00 90.70 361 A 1 
ATOM 2808 N N   . ALA A 0 362 . 19.042   9.555   -14.722  1.00 87.45 362 A 1 
ATOM 2809 C CA  . ALA A 0 362 . 20.472   9.802   -14.691  1.00 87.45 362 A 1 
ATOM 2810 C C   . ALA A 0 362 . 21.101   9.419   -16.038  1.00 87.45 362 A 1 
ATOM 2811 C CB  . ALA A 0 362 . 21.101   9.059   -13.505  1.00 87.45 362 A 1 
ATOM 2812 O O   . ALA A 0 362 . 20.658   8.461   -16.674  1.00 87.45 362 A 1 
ATOM 2813 N N   . ALA A 0 363 . 22.121   10.159  -16.451  1.00 84.14 363 A 1 
ATOM 2814 C CA  . ALA A 0 363 . 23.037   9.809   -17.532  1.00 84.14 363 A 1 
ATOM 2815 C C   . ALA A 0 363 . 24.458   10.111  -17.047  1.00 84.14 363 A 1 
ATOM 2816 C CB  . ALA A 0 363 . 22.674   10.599  -18.795  1.00 84.14 363 A 1 
ATOM 2817 O O   . ALA A 0 363 . 24.662   11.127  -16.378  1.00 84.14 363 A 1 
ATOM 2818 N N   . GLU A 0 364 . 25.412   9.223   -17.321  1.00 77.51 364 A 1 
ATOM 2819 C CA  . GLU A 0 364 . 26.772   9.339   -16.769  1.00 77.51 364 A 1 
ATOM 2820 C C   . GLU A 0 364 . 27.675   10.265  -17.598  1.00 77.51 364 A 1 
ATOM 2821 C CB  . GLU A 0 364 . 27.334   7.932   -16.466  1.00 77.51 364 A 1 
ATOM 2822 O O   . GLU A 0 364 . 28.453   11.010  -17.004  1.00 77.51 364 A 1 
ATOM 2823 C CG  . GLU A 0 364 . 26.665   7.456   -15.158  1.00 77.51 364 A 1 
ATOM 2824 C CD  . GLU A 0 364 . 26.883   6.002   -14.713  1.00 77.51 364 A 1 
ATOM 2825 O OE1 . GLU A 0 364 . 26.260   5.641   -13.681  1.00 77.51 364 A 1 
ATOM 2826 O OE2 . GLU A 0 364 . 27.522   5.169   -15.384  1.00 77.51 364 A 1 
ATOM 2827 N N   . SER A 0 365 . 27.459   10.333  -18.915  1.00 76.38 365 A 1 
ATOM 2828 C CA  . SER A 0 365 . 27.965   11.381  -19.808  1.00 76.38 365 A 1 
ATOM 2829 C C   . SER A 0 365 . 27.043   11.565  -21.026  1.00 76.38 365 A 1 
ATOM 2830 C CB  . SER A 0 365 . 29.394   11.064  -20.279  1.00 76.38 365 A 1 
ATOM 2831 O O   . SER A 0 365 . 26.184   10.720  -21.310  1.00 76.38 365 A 1 
ATOM 2832 O OG  . SER A 0 365 . 29.363   10.023  -21.232  1.00 76.38 365 A 1 
ATOM 2833 N N   . TYR A 0 366 . 27.221   12.666  -21.758  1.00 72.47 366 A 1 
ATOM 2834 C CA  . TYR A 0 366 . 26.856   12.765  -23.175  1.00 72.47 366 A 1 
ATOM 2835 C C   . TYR A 0 366 . 27.910   13.590  -23.908  1.00 72.47 366 A 1 
ATOM 2836 C CB  . TYR A 0 366 . 25.463   13.386  -23.377  1.00 72.47 366 A 1 
ATOM 2837 O O   . TYR A 0 366 . 28.054   14.782  -23.622  1.00 72.47 366 A 1 
ATOM 2838 C CG  . TYR A 0 366 . 25.157   13.803  -24.816  1.00 72.47 366 A 1 
ATOM 2839 C CD1 . TYR A 0 366 . 25.067   15.167  -25.155  1.00 72.47 366 A 1 
ATOM 2840 C CD2 . TYR A 0 366 . 25.016   12.838  -25.831  1.00 72.47 366 A 1 
ATOM 2841 C CE1 . TYR A 0 366 . 24.827   15.572  -26.483  1.00 72.47 366 A 1 
ATOM 2842 C CE2 . TYR A 0 366 . 24.725   13.232  -27.155  1.00 72.47 366 A 1 
ATOM 2843 O OH  . TYR A 0 366 . 24.337   14.992  -28.757  1.00 72.47 366 A 1 
ATOM 2844 C CZ  . TYR A 0 366 . 24.628   14.601  -27.484  1.00 72.47 366 A 1 
ATOM 2845 N N   . ASP A 0 367 . 28.569   12.959  -24.878  1.00 77.68 367 A 1 
ATOM 2846 C CA  . ASP A 0 367 . 29.564   13.581  -25.742  1.00 77.68 367 A 1 
ATOM 2847 C C   . ASP A 0 367 . 29.041   13.677  -27.179  1.00 77.68 367 A 1 
ATOM 2848 C CB  . ASP A 0 367 . 30.892   12.809  -25.700  1.00 77.68 367 A 1 
ATOM 2849 O O   . ASP A 0 367 . 28.520   12.716  -27.748  1.00 77.68 367 A 1 
ATOM 2850 C CG  . ASP A 0 367 . 31.641   12.888  -24.365  1.00 77.68 367 A 1 
ATOM 2851 O OD1 . ASP A 0 367 . 31.374   13.829  -23.583  1.00 77.68 367 A 1 
ATOM 2852 O OD2 . ASP A 0 367 . 32.530   12.028  -24.178  1.00 77.68 367 A 1 
ATOM 2853 N N   . GLU A 0 368 . 29.223   14.844  -27.790  1.00 82.45 368 A 1 
ATOM 2854 C CA  . GLU A 0 368 . 28.997   15.118  -29.209  1.00 82.45 368 A 1 
ATOM 2855 C C   . GLU A 0 368 . 30.236   15.810  -29.774  1.00 82.45 368 A 1 
ATOM 2856 C CB  . GLU A 0 368 . 27.719   15.966  -29.360  1.00 82.45 368 A 1 
ATOM 2857 O O   . GLU A 0 368 . 30.640   16.848  -29.256  1.00 82.45 368 A 1 
ATOM 2858 C CG  . GLU A 0 368 . 27.511   16.604  -30.748  1.00 82.45 368 A 1 
ATOM 2859 C CD  . GLU A 0 368 . 26.077   17.123  -30.977  1.00 82.45 368 A 1 
ATOM 2860 O OE1 . GLU A 0 368 . 25.668   17.247  -32.157  1.00 82.45 368 A 1 
ATOM 2861 O OE2 . GLU A 0 368 . 25.235   17.147  -30.044  1.00 82.45 368 A 1 
ATOM 2862 N N   . TRP A 0 369 . 30.840   15.255  -30.825  1.00 82.37 369 A 1 
ATOM 2863 C CA  . TRP A 0 369 . 32.078   15.779  -31.409  1.00 82.37 369 A 1 
ATOM 2864 C C   . TRP A 0 369 . 32.081   15.710  -32.939  1.00 82.37 369 A 1 
ATOM 2865 C CB  . TRP A 0 369 . 33.290   15.060  -30.797  1.00 82.37 369 A 1 
ATOM 2866 O O   . TRP A 0 369 . 31.494   14.810  -33.538  1.00 82.37 369 A 1 
ATOM 2867 C CG  . TRP A 0 369 . 33.293   13.560  -30.887  1.00 82.37 369 A 1 
ATOM 2868 C CD1 . TRP A 0 369 . 32.824   12.719  -29.938  1.00 82.37 369 A 1 
ATOM 2869 C CD2 . TRP A 0 369 . 33.776   12.704  -31.971  1.00 82.37 369 A 1 
ATOM 2870 C CE2 . TRP A 0 369 . 33.575   11.341  -31.593  1.00 82.37 369 A 1 
ATOM 2871 C CE3 . TRP A 0 369 . 34.357   12.939  -33.236  1.00 82.37 369 A 1 
ATOM 2872 N NE1 . TRP A 0 369 . 32.988   11.411  -30.347  1.00 82.37 369 A 1 
ATOM 2873 C CH2 . TRP A 0 369 . 34.504   10.540  -33.684  1.00 82.37 369 A 1 
ATOM 2874 C CZ2 . TRP A 0 369 . 33.932   10.269  -32.428  1.00 82.37 369 A 1 
ATOM 2875 C CZ3 . TRP A 0 369 . 34.719   11.872  -34.081  1.00 82.37 369 A 1 
ATOM 2876 N N   . ASP A 0 370 . 32.763   16.670  -33.563  1.00 82.55 370 A 1 
ATOM 2877 C CA  . ASP A 0 370 . 33.012   16.764  -35.004  1.00 82.55 370 A 1 
ATOM 2878 C C   . ASP A 0 370 . 34.497   17.089  -35.242  1.00 82.55 370 A 1 
ATOM 2879 C CB  . ASP A 0 370 . 32.082   17.821  -35.634  1.00 82.55 370 A 1 
ATOM 2880 O O   . ASP A 0 370 . 35.088   17.923  -34.552  1.00 82.55 370 A 1 
ATOM 2881 C CG  . ASP A 0 370 . 32.028   17.792  -37.172  1.00 82.55 370 A 1 
ATOM 2882 O OD1 . ASP A 0 370 . 32.652   16.908  -37.796  1.00 82.55 370 A 1 
ATOM 2883 O OD2 . ASP A 0 370 . 31.326   18.656  -37.750  1.00 82.55 370 A 1 
ATOM 2884 N N   . ASN A 0 371 . 35.101   16.411  -36.211  1.00 81.08 371 A 1 
ATOM 2885 C CA  . ASN A 0 371 . 36.483   16.560  -36.647  1.00 81.08 371 A 1 
ATOM 2886 C C   . ASN A 0 371 . 36.479   16.644  -38.174  1.00 81.08 371 A 1 
ATOM 2887 C CB  . ASN A 0 371 . 37.297   15.360  -36.123  1.00 81.08 371 A 1 
ATOM 2888 O O   . ASN A 0 371 . 36.293   15.628  -38.852  1.00 81.08 371 A 1 
ATOM 2889 C CG  . ASN A 0 371 . 38.742   15.329  -36.604  1.00 81.08 371 A 1 
ATOM 2890 N ND2 . ASN A 0 371 . 38.989   15.070  -37.868  1.00 81.08 371 A 1 
ATOM 2891 O OD1 . ASN A 0 371 . 39.667   15.487  -35.828  1.00 81.08 371 A 1 
ATOM 2892 N N   . GLN A 0 372 . 36.736   17.835  -38.704  1.00 78.75 372 A 1 
ATOM 2893 C CA  . GLN A 0 372 . 36.856   18.092  -40.134  1.00 78.75 372 A 1 
ATOM 2894 C C   . GLN A 0 372 . 38.318   18.402  -40.456  1.00 78.75 372 A 1 
ATOM 2895 C CB  . GLN A 0 372 . 35.895   19.216  -40.555  1.00 78.75 372 A 1 
ATOM 2896 O O   . GLN A 0 372 . 38.825   19.476  -40.125  1.00 78.75 372 A 1 
ATOM 2897 C CG  . GLN A 0 372 . 34.427   18.832  -40.304  1.00 78.75 372 A 1 
ATOM 2898 C CD  . GLN A 0 372 . 33.432   19.935  -40.655  1.00 78.75 372 A 1 
ATOM 2899 N NE2 . GLN A 0 372 . 32.270   19.941  -40.041  1.00 78.75 372 A 1 
ATOM 2900 O OE1 . GLN A 0 372 . 33.637   20.796  -41.501  1.00 78.75 372 A 1 
ATOM 2901 N N   . ASP A 0 373 . 38.961   17.432  -41.097  1.00 70.96 373 A 1 
ATOM 2902 C CA  . ASP A 0 373 . 40.259   17.548  -41.747  1.00 70.96 373 A 1 
ATOM 2903 C C   . ASP A 0 373 . 40.038   18.033  -43.195  1.00 70.96 373 A 1 
ATOM 2904 C CB  . ASP A 0 373 . 40.969   16.186  -41.661  1.00 70.96 373 A 1 
ATOM 2905 O O   . ASP A 0 373 . 39.030   17.719  -43.843  1.00 70.96 373 A 1 
ATOM 2906 C CG  . ASP A 0 373 . 42.477   16.271  -41.898  1.00 70.96 373 A 1 
ATOM 2907 O OD1 . ASP A 0 373 . 42.874   17.133  -42.717  1.00 70.96 373 A 1 
ATOM 2908 O OD2 . ASP A 0 373 . 43.190   15.481  -41.236  1.00 70.96 373 A 1 
ATOM 2909 N N   . ALA A 0 374 . 40.934   18.878  -43.692  1.00 73.15 374 A 1 
ATOM 2910 C CA  . ALA A 0 374 . 40.764   19.592  -44.955  1.00 73.15 374 A 1 
ATOM 2911 C C   . ALA A 0 374 . 42.109   19.926  -45.619  1.00 73.15 374 A 1 
ATOM 2912 C CB  . ALA A 0 374 . 39.889   20.832  -44.696  1.00 73.15 374 A 1 
ATOM 2913 O O   . ALA A 0 374 . 42.256   21.006  -46.205  1.00 73.15 374 A 1 
ATOM 2914 N N   . ASP A 0 375 . 43.085   19.028  -45.481  1.00 71.02 375 A 1 
ATOM 2915 C CA  . ASP A 0 375 . 44.487   19.241  -45.830  1.00 71.02 375 A 1 
ATOM 2916 C C   . ASP A 0 375 . 44.739   19.433  -47.342  1.00 71.02 375 A 1 
ATOM 2917 C CB  . ASP A 0 375 . 45.320   18.081  -45.241  1.00 71.02 375 A 1 
ATOM 2918 O O   . ASP A 0 375 . 44.235   18.699  -48.202  1.00 71.02 375 A 1 
ATOM 2919 C CG  . ASP A 0 375 . 46.740   18.491  -44.867  1.00 71.02 375 A 1 
ATOM 2920 O OD1 . ASP A 0 375 . 46.912   19.670  -44.493  1.00 71.02 375 A 1 
ATOM 2921 O OD2 . ASP A 0 375 . 47.673   17.688  -45.103  1.00 71.02 375 A 1 
ATOM 2922 N N   . LYS A 0 376 . 45.531   20.451  -47.713  1.00 65.42 376 A 1 
ATOM 2923 C CA  . LYS A 0 376 . 45.779   20.819  -49.125  1.00 65.42 376 A 1 
ATOM 2924 C C   . LYS A 0 376 . 47.256   21.012  -49.392  1.00 65.42 376 A 1 
ATOM 2925 C CB  . LYS A 0 376 . 44.969   22.058  -49.552  1.00 65.42 376 A 1 
ATOM 2926 O O   . LYS A 0 376 . 47.835   22.047  -49.064  1.00 65.42 376 A 1 
ATOM 2927 C CG  . LYS A 0 376 . 43.499   21.843  -49.203  1.00 65.42 376 A 1 
ATOM 2928 C CD  . LYS A 0 376 . 42.506   22.847  -49.778  1.00 65.42 376 A 1 
ATOM 2929 C CE  . LYS A 0 376 . 41.206   22.555  -49.015  1.00 65.42 376 A 1 
ATOM 2930 N NZ  . LYS A 0 376 . 40.058   22.262  -49.898  1.00 65.42 376 A 1 
ATOM 2931 N N   . TRP A 0 377 . 47.854   20.056  -50.095  1.00 64.60 377 A 1 
ATOM 2932 C CA  . TRP A 0 377 . 49.277   20.057  -50.416  1.00 64.60 377 A 1 
ATOM 2933 C C   . TRP A 0 377 . 49.546   20.297  -51.909  1.00 64.60 377 A 1 
ATOM 2934 C CB  . TRP A 0 377 . 49.923   18.782  -49.864  1.00 64.60 377 A 1 
ATOM 2935 O O   . TRP A 0 377 . 48.969   19.676  -52.805  1.00 64.60 377 A 1 
ATOM 2936 C CG  . TRP A 0 377 . 49.248   17.492  -50.218  1.00 64.60 377 A 1 
ATOM 2937 C CD1 . TRP A 0 377 . 48.297   16.881  -49.472  1.00 64.60 377 A 1 
ATOM 2938 C CD2 . TRP A 0 377 . 49.482   16.615  -51.363  1.00 64.60 377 A 1 
ATOM 2939 C CE2 . TRP A 0 377 . 48.640   15.470  -51.231  1.00 64.60 377 A 1 
ATOM 2940 C CE3 . TRP A 0 377 . 50.336   16.664  -52.491  1.00 64.60 377 A 1 
ATOM 2941 N NE1 . TRP A 0 377 . 47.921   15.699  -50.076  1.00 64.60 377 A 1 
ATOM 2942 C CH2 . TRP A 0 377 . 49.519   14.495  -53.269  1.00 64.60 377 A 1 
ATOM 2943 C CZ2 . TRP A 0 377 . 48.655   14.421  -52.163  1.00 64.60 377 A 1 
ATOM 2944 C CZ3 . TRP A 0 377 . 50.352   15.617  -53.436  1.00 64.60 377 A 1 
ATOM 2945 N N   . GLY A 0 378 . 50.474   21.215  -52.195  1.00 58.54 378 A 1 
ATOM 2946 C CA  . GLY A 0 378 . 50.973   21.485  -53.544  1.00 58.54 378 A 1 
ATOM 2947 C C   . GLY A 0 378 . 52.314   20.795  -53.796  1.00 58.54 378 A 1 
ATOM 2948 O O   . GLY A 0 378 . 53.341   21.227  -53.273  1.00 58.54 378 A 1 
ATOM 2949 N N   . ALA A 0 379 . 52.337   19.761  -54.638  1.00 55.03 379 A 1 
ATOM 2950 C CA  . ALA A 0 379 . 53.568   19.047  -54.970  1.00 55.03 379 A 1 
ATOM 2951 C C   . ALA A 0 379 . 54.367   19.774  -56.068  1.00 55.03 379 A 1 
ATOM 2952 C CB  . ALA A 0 379 . 53.236   17.598  -55.336  1.00 55.03 379 A 1 
ATOM 2953 O O   . ALA A 0 379 . 53.932   19.895  -57.218  1.00 55.03 379 A 1 
ATOM 2954 N N   . GLN A 0 380 . 55.578   20.229  -55.729  1.00 51.67 380 A 1 
ATOM 2955 C CA  . GLN A 0 380 . 56.505   20.841  -56.683  1.00 51.67 380 A 1 
ATOM 2956 C C   . GLN A 0 380 . 57.347   19.765  -57.389  1.00 51.67 380 A 1 
ATOM 2957 C CB  . GLN A 0 380 . 57.347   21.917  -55.976  1.00 51.67 380 A 1 
ATOM 2958 O O   . GLN A 0 380 . 58.373   19.318  -56.875  1.00 51.67 380 A 1 
ATOM 2959 C CG  . GLN A 0 380 . 58.219   22.689  -56.981  1.00 51.67 380 A 1 
ATOM 2960 C CD  . GLN A 0 380 . 59.001   23.834  -56.343  1.00 51.67 380 A 1 
ATOM 2961 N NE2 . GLN A 0 380 . 60.238   24.045  -56.739  1.00 51.67 380 A 1 
ATOM 2962 O OE1 . GLN A 0 380 . 58.527   24.576  -55.501  1.00 51.67 380 A 1 
ATOM 2963 N N   . ALA A 0 381 . 56.923   19.360  -58.587  1.00 49.40 381 A 1 
ATOM 2964 C CA  . ALA A 0 381 . 57.668   18.423  -59.426  1.00 49.40 381 A 1 
ATOM 2965 C C   . ALA A 0 381 . 58.962   19.052  -59.986  1.00 49.40 381 A 1 
ATOM 2966 C CB  . ALA A 0 381 . 56.745   17.914  -60.539  1.00 49.40 381 A 1 
ATOM 2967 O O   . ALA A 0 381 . 58.955   20.171  -60.503  1.00 49.40 381 A 1 
ATOM 2968 N N   . TRP A 0 382 . 60.072   18.312  -59.916  1.00 42.40 382 A 1 
ATOM 2969 C CA  . TRP A 0 382 . 61.376   18.736  -60.435  1.00 42.40 382 A 1 
ATOM 2970 C C   . TRP A 0 382 . 61.537   18.275  -61.892  1.00 42.40 382 A 1 
ATOM 2971 C CB  . TRP A 0 382 . 62.503   18.212  -59.526  1.00 42.40 382 A 1 
ATOM 2972 O O   . TRP A 0 382 . 61.863   17.118  -62.153  1.00 42.40 382 A 1 
ATOM 2973 C CG  . TRP A 0 382 . 62.604   18.816  -58.149  1.00 42.40 382 A 1 
ATOM 2974 C CD1 . TRP A 0 382 . 61.652   18.764  -57.187  1.00 42.40 382 A 1 
ATOM 2975 C CD2 . TRP A 0 382 . 63.725   19.544  -57.546  1.00 42.40 382 A 1 
ATOM 2976 C CE2 . TRP A 0 382 . 63.369   19.900  -56.208  1.00 42.40 382 A 1 
ATOM 2977 C CE3 . TRP A 0 382 . 65.008   19.939  -57.987  1.00 42.40 382 A 1 
ATOM 2978 N NE1 . TRP A 0 382 . 62.093   19.407  -56.050  1.00 42.40 382 A 1 
ATOM 2979 C CH2 . TRP A 0 382 . 65.505   20.975  -55.827  1.00 42.40 382 A 1 
ATOM 2980 C CZ2 . TRP A 0 382 . 64.235   20.601  -55.355  1.00 42.40 382 A 1 
ATOM 2981 C CZ3 . TRP A 0 382 . 65.887   20.645  -57.140  1.00 42.40 382 A 1 
ATOM 2982 N N   . GLY A 0 383 . 61.289   19.180  -62.843  1.00 46.40 383 A 1 
ATOM 2983 C CA  . GLY A 0 383 . 61.676   19.006  -64.249  1.00 46.40 383 A 1 
ATOM 2984 C C   . GLY A 0 383 . 63.174   19.263  -64.456  1.00 46.40 383 A 1 
ATOM 2985 O O   . GLY A 0 383 . 63.779   20.004  -63.681  1.00 46.40 383 A 1 
ATOM 2986 N N   . GLN A 0 384 . 63.775   18.642  -65.475  1.00 40.31 384 A 1 
ATOM 2987 C CA  . GLN A 0 384 . 65.232   18.644  -65.657  1.00 40.31 384 A 1 
ATOM 2988 C C   . GLN A 0 384 . 65.853   20.012  -65.991  1.00 40.31 384 A 1 
ATOM 2989 C CB  . GLN A 0 384 . 65.667   17.577  -66.678  1.00 40.31 384 A 1 
ATOM 2990 O O   . GLN A 0 384 . 65.223   20.945  -66.491  1.00 40.31 384 A 1 
ATOM 2991 C CG  . GLN A 0 384 . 65.621   16.163  -66.083  1.00 40.31 384 A 1 
ATOM 2992 C CD  . GLN A 0 384 . 66.328   15.161  -66.987  1.00 40.31 384 A 1 
ATOM 2993 N NE2 . GLN A 0 384 . 67.640   15.089  -66.940  1.00 40.31 384 A 1 
ATOM 2994 O OE1 . GLN A 0 384 . 65.721   14.439  -67.758  1.00 40.31 384 A 1 
ATOM 2995 N N   . ASP A 0 385 . 67.145   20.079  -65.698  1.00 37.35 385 A 1 
ATOM 2996 C CA  . ASP A 0 385 . 68.071   21.188  -65.840  1.00 37.35 385 A 1 
ATOM 2997 C C   . ASP A 0 385 . 68.419   21.524  -67.305  1.00 37.35 385 A 1 
ATOM 2998 C CB  . ASP A 0 385 . 69.327   20.922  -64.969  1.00 37.35 385 A 1 
ATOM 2999 O O   . ASP A 0 385 . 68.821   20.677  -68.103  1.00 37.35 385 A 1 
ATOM 3000 C CG  . ASP A 0 385 . 69.860   19.469  -64.822  1.00 37.35 385 A 1 
ATOM 3001 O OD1 . ASP A 0 385 . 69.252   18.497  -65.338  1.00 37.35 385 A 1 
ATOM 3002 O OD2 . ASP A 0 385 . 70.856   19.326  -64.081  1.00 37.35 385 A 1 
ATOM 3003 N N   . ARG A 0 386 . 68.306   22.812  -67.667  1.00 39.26 386 A 1 
ATOM 3004 C CA  . ARG A 0 386 . 68.687   23.332  -68.995  1.00 39.26 386 A 1 
ATOM 3005 C C   . ARG A 0 386 . 70.187   23.618  -69.073  1.00 39.26 386 A 1 
ATOM 3006 C CB  . ARG A 0 386 . 67.794   24.517  -69.418  1.00 39.26 386 A 1 
ATOM 3007 O O   . ARG A 0 386 . 70.632   24.765  -69.040  1.00 39.26 386 A 1 
ATOM 3008 C CG  . ARG A 0 386 . 66.552   24.000  -70.161  1.00 39.26 386 A 1 
ATOM 3009 C CD  . ARG A 0 386 . 65.685   25.126  -70.743  1.00 39.26 386 A 1 
ATOM 3010 N NE  . ARG A 0 386 . 64.655   25.587  -69.793  1.00 39.26 386 A 1 
ATOM 3011 N NH1 . ARG A 0 386 . 63.299   26.675  -71.305  1.00 39.26 386 A 1 
ATOM 3012 N NH2 . ARG A 0 386 . 62.590   26.372  -69.238  1.00 39.26 386 A 1 
ATOM 3013 C CZ  . ARG A 0 386 . 63.534   26.213  -70.113  1.00 39.26 386 A 1 
ATOM 3014 N N   . ASP A 0 387 . 70.953   22.544  -69.209  1.00 39.14 387 A 1 
ATOM 3015 C CA  . ASP A 0 387 . 72.417   22.540  -69.196  1.00 39.14 387 A 1 
ATOM 3016 C C   . ASP A 0 387 . 73.032   23.082  -70.514  1.00 39.14 387 A 1 
ATOM 3017 C CB  . ASP A 0 387 . 72.889   21.127  -68.762  1.00 39.14 387 A 1 
ATOM 3018 O O   . ASP A 0 387 . 73.599   22.356  -71.335  1.00 39.14 387 A 1 
ATOM 3019 C CG  . ASP A 0 387 . 73.982   21.155  -67.687  1.00 39.14 387 A 1 
ATOM 3020 O OD1 . ASP A 0 387 . 73.931   22.060  -66.824  1.00 39.14 387 A 1 
ATOM 3021 O OD2 . ASP A 0 387 . 74.909   20.315  -67.770  1.00 39.14 387 A 1 
ATOM 3022 N N   . ILE A 0 388 . 72.925   24.401  -70.747  1.00 39.25 388 A 1 
ATOM 3023 C CA  . ILE A 0 388 . 73.532   25.090  -71.907  1.00 39.25 388 A 1 
ATOM 3024 C C   . ILE A 0 388 . 75.056   25.212  -71.714  1.00 39.25 388 A 1 
ATOM 3025 C CB  . ILE A 0 388 . 72.835   26.435  -72.255  1.00 39.25 388 A 1 
ATOM 3026 O O   . ILE A 0 388 . 75.614   26.285  -71.467  1.00 39.25 388 A 1 
ATOM 3027 C CG1 . ILE A 0 388 . 71.310   26.238  -72.437  1.00 39.25 388 A 1 
ATOM 3028 C CG2 . ILE A 0 388 . 73.429   27.030  -73.555  1.00 39.25 388 A 1 
ATOM 3029 C CD1 . ILE A 0 388 . 70.525   27.507  -72.806  1.00 39.25 388 A 1 
ATOM 3030 N N   . TYR A 0 389 . 75.765   24.091  -71.850  1.00 32.81 389 A 1 
ATOM 3031 C CA  . TYR A 0 389 . 77.223   24.062  -71.818  1.00 32.81 389 A 1 
ATOM 3032 C C   . TYR A 0 389 . 77.813   24.500  -73.172  1.00 32.81 389 A 1 
ATOM 3033 C CB  . TYR A 0 389 . 77.725   22.679  -71.374  1.00 32.81 389 A 1 
ATOM 3034 O O   . TYR A 0 389 . 77.793   23.752  -74.152  1.00 32.81 389 A 1 
ATOM 3035 C CG  . TYR A 0 389 . 79.217   22.669  -71.083  1.00 32.81 389 A 1 
ATOM 3036 C CD1 . TYR A 0 389 . 80.142   22.766  -72.142  1.00 32.81 389 A 1 
ATOM 3037 C CD2 . TYR A 0 389 . 79.679   22.652  -69.753  1.00 32.81 389 A 1 
ATOM 3038 C CE1 . TYR A 0 389 . 81.511   22.918  -71.876  1.00 32.81 389 A 1 
ATOM 3039 C CE2 . TYR A 0 389 . 81.060   22.718  -69.481  1.00 32.81 389 A 1 
ATOM 3040 O OH  . TYR A 0 389 . 83.313   22.867  -70.317  1.00 32.81 389 A 1 
ATOM 3041 C CZ  . TYR A 0 389 . 81.974   22.852  -70.547  1.00 32.81 389 A 1 
ATOM 3042 N N   . GLY A 0 390 . 78.449   25.677  -73.219  1.00 32.32 390 A 1 
ATOM 3043 C CA  . GLY A 0 390 . 79.114   26.196  -74.420  1.00 32.32 390 A 1 
ATOM 3044 C C   . GLY A 0 390 . 80.423   26.945  -74.140  1.00 32.32 390 A 1 
ATOM 3045 O O   . GLY A 0 390 . 80.483   27.807  -73.275  1.00 32.32 390 A 1 
ATOM 3046 N N   . ALA A 0 391 . 81.467   26.638  -74.921  1.00 33.67 391 A 1 
ATOM 3047 C CA  . ALA A 0 391 . 82.723   27.400  -75.041  1.00 33.67 391 A 1 
ATOM 3048 C C   . ALA A 0 391 . 83.530   27.690  -73.748  1.00 33.67 391 A 1 
ATOM 3049 C CB  . ALA A 0 391 . 82.454   28.658  -75.877  1.00 33.67 391 A 1 
ATOM 3050 O O   . ALA A 0 391 . 83.663   28.820  -73.283  1.00 33.67 391 A 1 
ATOM 3051 N N   . SER A 0 392 . 84.241   26.673  -73.256  1.00 32.16 392 A 1 
ATOM 3052 C CA  . SER A 0 392 . 85.409   26.859  -72.382  1.00 32.16 392 A 1 
ATOM 3053 C C   . SER A 0 392 . 86.573   27.565  -73.106  1.00 32.16 392 A 1 
ATOM 3054 C CB  . SER A 0 392 . 85.891   25.476  -71.922  1.00 32.16 392 A 1 
ATOM 3055 O O   . SER A 0 392 . 87.025   27.061  -74.135  1.00 32.16 392 A 1 
ATOM 3056 O OG  . SER A 0 392 . 86.134   24.641  -73.047  1.00 32.16 392 A 1 
ATOM 3057 N N   . SER A 0 393 . 87.158   28.624  -72.531  1.00 37.43 393 A 1 
ATOM 3058 C CA  . SER A 0 393 . 88.447   29.189  -72.985  1.00 37.43 393 A 1 
ATOM 3059 C C   . SER A 0 393 . 89.415   29.428  -71.817  1.00 37.43 393 A 1 
ATOM 3060 C CB  . SER A 0 393 . 88.236   30.467  -73.811  1.00 37.43 393 A 1 
ATOM 3061 O O   . SER A 0 393 . 89.273   30.386  -71.055  1.00 37.43 393 A 1 
ATOM 3062 O OG  . SER A 0 393 . 87.710   31.515  -73.024  1.00 37.43 393 A 1 
ATOM 3063 N N   . ALA A 0 394 . 90.413   28.554  -71.664  1.00 31.09 394 A 1 
ATOM 3064 C CA  . ALA A 0 394 . 91.336   28.564  -70.529  1.00 31.09 394 A 1 
ATOM 3065 C C   . ALA A 0 394 . 92.656   29.305  -70.825  1.00 31.09 394 A 1 
ATOM 3066 C CB  . ALA A 0 394 . 91.561   27.115  -70.076  1.00 31.09 394 A 1 
ATOM 3067 O O   . ALA A 0 394 . 93.635   28.701  -71.252  1.00 31.09 394 A 1 
ATOM 3068 N N   . SER A 0 395 . 92.702   30.604  -70.524  1.00 33.78 395 A 1 
ATOM 3069 C CA  . SER A 0 395 . 93.934   31.367  -70.243  1.00 33.78 395 A 1 
ATOM 3070 C C   . SER A 0 395 . 93.553   32.747  -69.688  1.00 33.78 395 A 1 
ATOM 3071 C CB  . SER A 0 395 . 94.799   31.562  -71.499  1.00 33.78 395 A 1 
ATOM 3072 O O   . SER A 0 395 . 92.593   33.340  -70.157  1.00 33.78 395 A 1 
ATOM 3073 O OG  . SER A 0 395 . 94.081   32.216  -72.524  1.00 33.78 395 A 1 
ATOM 3074 N N   . GLY A 0 396 . 94.246   33.357  -68.730  1.00 31.21 396 A 1 
ATOM 3075 C CA  . GLY A 0 396 . 95.554   32.994  -68.194  1.00 31.21 396 A 1 
ATOM 3076 C C   . GLY A 0 396 . 96.458   34.223  -68.092  1.00 31.21 396 A 1 
ATOM 3077 O O   . GLY A 0 396 . 97.395   34.341  -68.867  1.00 31.21 396 A 1 
ATOM 3078 N N   . LYS A 0 397 . 96.209   35.062  -67.072  1.00 30.40 397 A 1 
ATOM 3079 C CA  . LYS A 0 397 . 97.010   36.225  -66.617  1.00 30.40 397 A 1 
ATOM 3080 C C   . LYS A 0 397 . 96.877   37.562  -67.389  1.00 30.40 397 A 1 
ATOM 3081 C CB  . LYS A 0 397 . 98.506   35.863  -66.463  1.00 30.40 397 A 1 
ATOM 3082 O O   . LYS A 0 397 . 97.311   37.695  -68.521  1.00 30.40 397 A 1 
ATOM 3083 C CG  . LYS A 0 397 . 98.787   34.638  -65.576  1.00 30.40 397 A 1 
ATOM 3084 C CD  . LYS A 0 397 . 100.277  34.274  -65.610  1.00 30.40 397 A 1 
ATOM 3085 C CE  . LYS A 0 397 . 100.534  33.048  -64.725  1.00 30.40 397 A 1 
ATOM 3086 N NZ  . LYS A 0 397 . 101.946  32.598  -64.803  1.00 30.40 397 A 1 
ATOM 3087 N N   . ALA A 0 398 . 96.493   38.572  -66.598  1.00 28.53 398 A 1 
ATOM 3088 C CA  . ALA A 0 398 . 97.058   39.931  -66.526  1.00 28.53 398 A 1 
ATOM 3089 C C   . ALA A 0 398 . 96.670   41.054  -67.526  1.00 28.53 398 A 1 
ATOM 3090 C CB  . ALA A 0 398 . 98.579   39.838  -66.331  1.00 28.53 398 A 1 
ATOM 3091 O O   . ALA A 0 398 . 96.493   40.868  -68.721  1.00 28.53 398 A 1 
ATOM 3092 N N   . SER A 0 399 . 96.652   42.267  -66.946  1.00 34.84 399 A 1 
ATOM 3093 C CA  . SER A 0 399 . 96.847   43.606  -67.543  1.00 34.84 399 A 1 
ATOM 3094 C C   . SER A 0 399 . 95.933   44.093  -68.685  1.00 34.84 399 A 1 
ATOM 3095 C CB  . SER A 0 399 . 98.329   43.858  -67.863  1.00 34.84 399 A 1 
ATOM 3096 O O   . SER A 0 399 . 96.249   43.960  -69.857  1.00 34.84 399 A 1 
ATOM 3097 O OG  . SER A 0 399 . 98.905   42.785  -68.571  1.00 34.84 399 A 1 
ATOM 3098 N N   . ALA A 0 400 . 94.887   44.820  -68.271  1.00 30.92 400 A 1 
ATOM 3099 C CA  . ALA A 0 400 . 94.525   46.183  -68.705  1.00 30.92 400 A 1 
ATOM 3100 C C   . ALA A 0 400 . 94.563   46.577  -70.205  1.00 30.92 400 A 1 
ATOM 3101 C CB  . ALA A 0 400 . 95.375   47.163  -67.879  1.00 30.92 400 A 1 
ATOM 3102 O O   . ALA A 0 400 . 95.623   46.692  -70.811  1.00 30.92 400 A 1 
ATOM 3103 N N   . GLY A 0 401 . 93.406   47.002  -70.737  1.00 36.46 401 A 1 
ATOM 3104 C CA  . GLY A 0 401 . 93.312   47.663  -72.048  1.00 36.46 401 A 1 
ATOM 3105 C C   . GLY A 0 401 . 91.880   47.971  -72.506  1.00 36.46 401 A 1 
ATOM 3106 O O   . GLY A 0 401 . 91.372   47.326  -73.416  1.00 36.46 401 A 1 
ATOM 3107 N N   . LYS A 0 402 . 91.197   48.946  -71.884  1.00 35.00 402 A 1 
ATOM 3108 C CA  . LYS A 0 402 . 89.901   49.450  -72.393  1.00 35.00 402 A 1 
ATOM 3109 C C   . LYS A 0 402 . 90.111   50.284  -73.668  1.00 35.00 402 A 1 
ATOM 3110 C CB  . LYS A 0 402 . 89.164   50.299  -71.331  1.00 35.00 402 A 1 
ATOM 3111 O O   . LYS A 0 402 . 91.047   51.070  -73.698  1.00 35.00 402 A 1 
ATOM 3112 C CG  . LYS A 0 402 . 88.046   49.542  -70.594  1.00 35.00 402 A 1 
ATOM 3113 C CD  . LYS A 0 402 . 87.185   50.506  -69.754  1.00 35.00 402 A 1 
ATOM 3114 C CE  . LYS A 0 402 . 86.018   49.768  -69.079  1.00 35.00 402 A 1 
ATOM 3115 N NZ  . LYS A 0 402 . 85.099   50.698  -68.367  1.00 35.00 402 A 1 
ATOM 3116 N N   . TYR A 0 403 . 89.189   50.140  -74.628  1.00 40.09 403 A 1 
ATOM 3117 C CA  . TYR A 0 403 . 88.827   51.038  -75.749  1.00 40.09 403 A 1 
ATOM 3118 C C   . TYR A 0 403 . 89.879   52.090  -76.191  1.00 40.09 403 A 1 
ATOM 3119 C CB  . TYR A 0 403 . 87.502   51.735  -75.394  1.00 40.09 403 A 1 
ATOM 3120 O O   . TYR A 0 403 . 90.202   53.018  -75.461  1.00 40.09 403 A 1 
ATOM 3121 C CG  . TYR A 0 403 . 86.394   50.796  -74.944  1.00 40.09 403 A 1 
ATOM 3122 C CD1 . TYR A 0 403 . 85.699   50.025  -75.894  1.00 40.09 403 A 1 
ATOM 3123 C CD2 . TYR A 0 403 . 86.066   50.683  -73.576  1.00 40.09 403 A 1 
ATOM 3124 C CE1 . TYR A 0 403 . 84.685   49.140  -75.482  1.00 40.09 403 A 1 
ATOM 3125 C CE2 . TYR A 0 403 . 85.053   49.794  -73.158  1.00 40.09 403 A 1 
ATOM 3126 O OH  . TYR A 0 403 . 83.376   48.162  -73.741  1.00 40.09 403 A 1 
ATOM 3127 C CZ  . TYR A 0 403 . 84.360   49.020  -74.116  1.00 40.09 403 A 1 
ATOM 3128 N N   . GLY A 0 404 . 90.374   52.085  -77.428  1.00 33.70 404 A 1 
ATOM 3129 C CA  . GLY A 0 404 . 89.575   51.955  -78.649  1.00 33.70 404 A 1 
ATOM 3130 C C   . GLY A 0 404 . 89.244   53.343  -79.211  1.00 33.70 404 A 1 
ATOM 3131 O O   . GLY A 0 404 . 88.147   53.855  -79.004  1.00 33.70 404 A 1 
ATOM 3132 N N   . ARG A 0 405 . 90.201   53.961  -79.918  1.00 36.86 405 A 1 
ATOM 3133 C CA  . ARG A 0 405 . 89.995   55.176  -80.725  1.00 36.86 405 A 1 
ATOM 3134 C C   . ARG A 0 405 . 90.628   55.023  -82.107  1.00 36.86 405 A 1 
ATOM 3135 C CB  . ARG A 0 405 . 90.543   56.444  -80.040  1.00 36.86 405 A 1 
ATOM 3136 O O   . ARG A 0 405 . 91.639   54.350  -82.262  1.00 36.86 405 A 1 
ATOM 3137 C CG  . ARG A 0 405 . 89.583   57.064  -79.011  1.00 36.86 405 A 1 
ATOM 3138 C CD  . ARG A 0 405 . 90.028   58.505  -78.708  1.00 36.86 405 A 1 
ATOM 3139 N NE  . ARG A 0 405 . 89.247   59.134  -77.623  1.00 36.86 405 A 1 
ATOM 3140 N NH1 . ARG A 0 405 . 87.541   60.066  -78.863  1.00 36.86 405 A 1 
ATOM 3141 N NH2 . ARG A 0 405 . 87.649   60.445  -76.670  1.00 36.86 405 A 1 
ATOM 3142 C CZ  . ARG A 0 405 . 88.154   59.873  -77.728  1.00 36.86 405 A 1 
ATOM 3143 N N   . ALA A 0 406 . 89.986   55.687  -83.064  1.00 36.63 406 A 1 
ATOM 3144 C CA  . ALA A 0 406 . 90.311   55.811  -84.481  1.00 36.63 406 A 1 
ATOM 3145 C C   . ALA A 0 406 . 91.806   55.792  -84.852  1.00 36.63 406 A 1 
ATOM 3146 C CB  . ALA A 0 406 . 89.705   57.150  -84.929  1.00 36.63 406 A 1 
ATOM 3147 O O   . ALA A 0 406 . 92.600   56.557  -84.308  1.00 36.63 406 A 1 
ATOM 3148 N N   . GLY A 0 407 . 92.136   55.016  -85.887  1.00 34.96 407 A 1 
ATOM 3149 C CA  . GLY A 0 407 . 93.355   55.182  -86.673  1.00 34.96 407 A 1 
ATOM 3150 C C   . GLY A 0 407 . 93.015   55.628  -88.094  1.00 34.96 407 A 1 
ATOM 3151 O O   . GLY A 0 407 . 92.557   54.812  -88.889  1.00 34.96 407 A 1 
ATOM 3152 N N   . HIS A 0 408 . 93.239   56.904  -88.421  1.00 39.23 408 A 1 
ATOM 3153 C CA  . HIS A 0 408 . 93.311   57.376  -89.808  1.00 39.23 408 A 1 
ATOM 3154 C C   . HIS A 0 408 . 94.071   58.713  -89.913  1.00 39.23 408 A 1 
ATOM 3155 C CB  . HIS A 0 408 . 91.905   57.487  -90.442  1.00 39.23 408 A 1 
ATOM 3156 O O   . HIS A 0 408 . 93.875   59.596  -89.088  1.00 39.23 408 A 1 
ATOM 3157 C CG  . HIS A 0 408 . 91.803   56.729  -91.746  1.00 39.23 408 A 1 
ATOM 3158 C CD2 . HIS A 0 408 . 91.414   55.424  -91.895  1.00 39.23 408 A 1 
ATOM 3159 N ND1 . HIS A 0 408 . 92.132   57.192  -93.001  1.00 39.23 408 A 1 
ATOM 3160 C CE1 . HIS A 0 408 . 91.945   56.194  -93.882  1.00 39.23 408 A 1 
ATOM 3161 N NE2 . HIS A 0 408 . 91.509   55.097  -93.252  1.00 39.23 408 A 1 
ATOM 3162 N N   . GLN A 0 409 . 94.854   58.846  -90.992  1.00 43.56 409 A 1 
ATOM 3163 C CA  . GLN A 0 409 . 95.483   60.066  -91.541  1.00 43.56 409 A 1 
ATOM 3164 C C   . GLN A 0 409 . 96.665   60.731  -90.785  1.00 43.56 409 A 1 
ATOM 3165 C CB  . GLN A 0 409 . 94.413   61.094  -91.964  1.00 43.56 409 A 1 
ATOM 3166 O O   . GLN A 0 409 . 96.500   61.385  -89.768  1.00 43.56 409 A 1 
ATOM 3167 C CG  . GLN A 0 409 . 93.430   60.506  -92.992  1.00 43.56 409 A 1 
ATOM 3168 C CD  . GLN A 0 409 . 92.411   61.507  -93.526  1.00 43.56 409 A 1 
ATOM 3169 N NE2 . GLN A 0 409 . 91.789   61.230  -94.652  1.00 43.56 409 A 1 
ATOM 3170 O OE1 . GLN A 0 409 . 92.128   62.537  -92.949  1.00 43.56 409 A 1 
ATOM 3171 N N   . ASN A 0 410 . 97.835   60.645  -91.441  1.00 42.02 410 A 1 
ATOM 3172 C CA  . ASN A 0 410 . 98.884   61.666  -91.654  1.00 42.02 410 A 1 
ATOM 3173 C C   . ASN A 0 410 . 99.482   62.489  -90.490  1.00 42.02 410 A 1 
ATOM 3174 C CB  . ASN A 0 410 . 98.385   62.637  -92.745  1.00 42.02 410 A 1 
ATOM 3175 O O   . ASN A 0 410 . 98.787   63.256  -89.837  1.00 42.02 410 A 1 
ATOM 3176 C CG  . ASN A 0 410 . 98.163   61.994  -94.100  1.00 42.02 410 A 1 
ATOM 3177 N ND2 . ASN A 0 410 . 97.614   62.724  -95.040  1.00 42.02 410 A 1 
ATOM 3178 O OD1 . ASN A 0 410 . 98.479   60.840  -94.335  1.00 42.02 410 A 1 
ATOM 3179 N N   . GLY A 0 411 . 100.827  62.541  -90.427  1.00 38.33 411 A 1 
ATOM 3180 C CA  . GLY A 0 411 . 101.523  63.706  -89.846  1.00 38.33 411 A 1 
ATOM 3181 C C   . GLY A 0 411 . 102.976  63.538  -89.371  1.00 38.33 411 A 1 
ATOM 3182 O O   . GLY A 0 411 . 103.204  63.544  -88.175  1.00 38.33 411 A 1 
ATOM 3183 N N   . LEU A 0 412 . 103.938  63.449  -90.303  1.00 37.12 412 A 1 
ATOM 3184 C CA  . LEU A 0 412 . 105.303  64.039  -90.247  1.00 37.12 412 A 1 
ATOM 3185 C C   . LEU A 0 412 . 106.073  64.155  -88.896  1.00 37.12 412 A 1 
ATOM 3186 C CB  . LEU A 0 412 . 105.176  65.466  -90.829  1.00 37.12 412 A 1 
ATOM 3187 O O   . LEU A 0 412 . 105.697  64.947  -88.039  1.00 37.12 412 A 1 
ATOM 3188 C CG  . LEU A 0 412 . 104.806  65.539  -92.322  1.00 37.12 412 A 1 
ATOM 3189 C CD1 . LEU A 0 412 . 104.046  66.827  -92.628  1.00 37.12 412 A 1 
ATOM 3190 C CD2 . LEU A 0 412 . 106.062  65.491  -93.193  1.00 37.12 412 A 1 
ATOM 3191 N N   . GLY A 0 413 . 107.301  63.604  -88.832  1.00 37.40 413 A 1 
ATOM 3192 C CA  . GLY A 0 413 . 108.407  64.263  -88.095  1.00 37.40 413 A 1 
ATOM 3193 C C   . GLY A 0 413 . 109.434  63.384  -87.353  1.00 37.40 413 A 1 
ATOM 3194 O O   . GLY A 0 413 . 109.136  62.859  -86.292  1.00 37.40 413 A 1 
ATOM 3195 N N   . HIS A 0 414 . 110.656  63.299  -87.904  1.00 37.98 414 A 1 
ATOM 3196 C CA  . HIS A 0 414 . 111.990  63.083  -87.278  1.00 37.98 414 A 1 
ATOM 3197 C C   . HIS A 0 414 . 112.055  62.668  -85.783  1.00 37.98 414 A 1 
ATOM 3198 C CB  . HIS A 0 414 . 112.770  64.399  -87.472  1.00 37.98 414 A 1 
ATOM 3199 O O   . HIS A 0 414 . 111.616  63.410  -84.916  1.00 37.98 414 A 1 
ATOM 3200 C CG  . HIS A 0 414 . 112.740  64.902  -88.896  1.00 37.98 414 A 1 
ATOM 3201 C CD2 . HIS A 0 414 . 111.815  65.756  -89.439  1.00 37.98 414 A 1 
ATOM 3202 N ND1 . HIS A 0 414 . 113.564  64.496  -89.920  1.00 37.98 414 A 1 
ATOM 3203 C CE1 . HIS A 0 414 . 113.141  65.081  -91.053  1.00 37.98 414 A 1 
ATOM 3204 N NE2 . HIS A 0 414 . 112.063  65.840  -90.811  1.00 37.98 414 A 1 
ATOM 3205 N N   . GLY A 0 415 . 112.667  61.538  -85.401  1.00 40.65 415 A 1 
ATOM 3206 C CA  . GLY A 0 415 . 114.128  61.273  -85.386  1.00 40.65 415 A 1 
ATOM 3207 C C   . GLY A 0 415 . 114.517  60.774  -83.969  1.00 40.65 415 A 1 
ATOM 3208 O O   . GLY A 0 415 . 113.728  60.959  -83.053  1.00 40.65 415 A 1 
ATOM 3209 N N   . LEU A 0 416 . 115.644  60.117  -83.656  1.00 36.47 416 A 1 
ATOM 3210 C CA  . LEU A 0 416 . 116.943  59.922  -84.318  1.00 36.47 416 A 1 
ATOM 3211 C C   . LEU A 0 416 . 117.663  58.685  -83.698  1.00 36.47 416 A 1 
ATOM 3212 C CB  . LEU A 0 416 . 117.758  61.204  -84.005  1.00 36.47 416 A 1 
ATOM 3213 O O   . LEU A 0 416 . 117.664  58.579  -82.482  1.00 36.47 416 A 1 
ATOM 3214 C CG  . LEU A 0 416 . 119.275  61.171  -84.274  1.00 36.47 416 A 1 
ATOM 3215 C CD1 . LEU A 0 416 . 119.579  61.077  -85.769  1.00 36.47 416 A 1 
ATOM 3216 C CD2 . LEU A 0 416 . 119.929  62.438  -83.723  1.00 36.47 416 A 1 
ATOM 3217 N N   . ALA A 0 417 . 118.310  57.842  -84.527  1.00 40.39 417 A 1 
ATOM 3218 C CA  . ALA A 0 417 . 119.391  56.847  -84.258  1.00 40.39 417 A 1 
ATOM 3219 C C   . ALA A 0 417 . 119.344  55.872  -83.034  1.00 40.39 417 A 1 
ATOM 3220 C CB  . ALA A 0 417 . 120.734  57.592  -84.289  1.00 40.39 417 A 1 
ATOM 3221 O O   . ALA A 0 417 . 118.956  56.223  -81.933  1.00 40.39 417 A 1 
ATOM 3222 N N   . GLY A 0 418 . 119.851  54.630  -83.122  1.00 40.71 418 A 1 
ATOM 3223 C CA  . GLY A 0 418 . 120.365  53.882  -84.284  1.00 40.71 418 A 1 
ATOM 3224 C C   . GLY A 0 418 . 121.313  52.715  -83.918  1.00 40.71 418 A 1 
ATOM 3225 O O   . GLY A 0 418 . 121.890  52.720  -82.841  1.00 40.71 418 A 1 
ATOM 3226 N N   . TYR A 0 419 . 121.519  51.788  -84.872  1.00 38.97 419 A 1 
ATOM 3227 C CA  . TYR A 0 419 . 122.529  50.695  -84.919  1.00 38.97 419 A 1 
ATOM 3228 C C   . TYR A 0 419 . 122.517  49.601  -83.811  1.00 38.97 419 A 1 
ATOM 3229 C CB  . TYR A 0 419 . 123.939  51.294  -85.085  1.00 38.97 419 A 1 
ATOM 3230 O O   . TYR A 0 419 . 122.282  49.872  -82.646  1.00 38.97 419 A 1 
ATOM 3231 C CG  . TYR A 0 419 . 124.195  51.947  -86.433  1.00 38.97 419 A 1 
ATOM 3232 C CD1 . TYR A 0 419 . 124.784  51.197  -87.469  1.00 38.97 419 A 1 
ATOM 3233 C CD2 . TYR A 0 419 . 123.859  53.299  -86.650  1.00 38.97 419 A 1 
ATOM 3234 C CE1 . TYR A 0 419 . 125.027  51.791  -88.722  1.00 38.97 419 A 1 
ATOM 3235 C CE2 . TYR A 0 419 . 124.096  53.897  -87.904  1.00 38.97 419 A 1 
ATOM 3236 O OH  . TYR A 0 419 . 124.925  53.699  -90.157  1.00 38.97 419 A 1 
ATOM 3237 C CZ  . TYR A 0 419 . 124.682  53.140  -88.943  1.00 38.97 419 A 1 
ATOM 3238 N N   . GLY A 0 420 . 122.827  48.322  -84.094  1.00 38.28 420 A 1 
ATOM 3239 C CA  . GLY A 0 420 . 122.977  47.647  -85.396  1.00 38.28 420 A 1 
ATOM 3240 C C   . GLY A 0 420 . 123.865  46.380  -85.386  1.00 38.28 420 A 1 
ATOM 3241 O O   . GLY A 0 420 . 124.846  46.327  -84.658  1.00 38.28 420 A 1 
ATOM 3242 N N   . LYS A 0 421 . 123.574  45.437  -86.306  1.00 34.45 421 A 1 
ATOM 3243 C CA  . LYS A 0 421 . 124.337  44.216  -86.702  1.00 34.45 421 A 1 
ATOM 3244 C C   . LYS A 0 421 . 124.461  43.026  -85.719  1.00 34.45 421 A 1 
ATOM 3245 C CB  . LYS A 0 421 . 125.757  44.569  -87.198  1.00 34.45 421 A 1 
ATOM 3246 O O   . LYS A 0 421 . 124.899  43.163  -84.589  1.00 34.45 421 A 1 
ATOM 3247 C CG  . LYS A 0 421 . 125.819  45.272  -88.560  1.00 34.45 421 A 1 
ATOM 3248 C CD  . LYS A 0 421 . 127.290  45.439  -88.976  1.00 34.45 421 A 1 
ATOM 3249 C CE  . LYS A 0 421 . 127.410  45.995  -90.399  1.00 34.45 421 A 1 
ATOM 3250 N NZ  . LYS A 0 421 . 128.830  46.150  -90.807  1.00 34.45 421 A 1 
ATOM 3251 N N   . GLY A 0 422 . 124.298  41.822  -86.293  1.00 36.32 422 A 1 
ATOM 3252 C CA  . GLY A 0 422 . 124.852  40.544  -85.803  1.00 36.32 422 A 1 
ATOM 3253 C C   . GLY A 0 422 . 123.905  39.685  -84.942  1.00 36.32 422 A 1 
ATOM 3254 O O   . GLY A 0 422 . 123.125  40.218  -84.171  1.00 36.32 422 A 1 
ATOM 3255 N N   . GLY A 0 423 . 123.915  38.346  -85.026  1.00 33.97 423 A 1 
ATOM 3256 C CA  . GLY A 0 423 . 124.655  37.509  -85.981  1.00 33.97 423 A 1 
ATOM 3257 C C   . GLY A 0 423 . 124.837  36.037  -85.570  1.00 33.97 423 A 1 
ATOM 3258 O O   . GLY A 0 423 . 125.939  35.667  -85.192  1.00 33.97 423 A 1 
ATOM 3259 N N   . LYS A 0 424 . 123.808  35.197  -85.784  1.00 33.54 424 A 1 
ATOM 3260 C CA  . LYS A 0 424 . 123.770  33.719  -85.608  1.00 33.54 424 A 1 
ATOM 3261 C C   . LYS A 0 424 . 123.751  33.153  -84.167  1.00 33.54 424 A 1 
ATOM 3262 C CB  . LYS A 0 424 . 124.895  33.005  -86.403  1.00 33.54 424 A 1 
ATOM 3263 O O   . LYS A 0 424 . 124.413  33.643  -83.262  1.00 33.54 424 A 1 
ATOM 3264 C CG  . LYS A 0 424 . 124.914  33.246  -87.921  1.00 33.54 424 A 1 
ATOM 3265 C CD  . LYS A 0 424 . 126.044  32.424  -88.568  1.00 33.54 424 A 1 
ATOM 3266 C CE  . LYS A 0 424 . 126.040  32.574  -90.096  1.00 33.54 424 A 1 
ATOM 3267 N NZ  . LYS A 0 424 . 127.113  31.766  -90.734  1.00 33.54 424 A 1 
ATOM 3268 N N   . SER A 0 425 . 123.121  31.971  -84.089  1.00 35.28 425 A 1 
ATOM 3269 C CA  . SER A 0 425 . 123.304  30.848  -83.142  1.00 35.28 425 A 1 
ATOM 3270 C C   . SER A 0 425 . 122.291  30.626  -81.999  1.00 35.28 425 A 1 
ATOM 3271 C CB  . SER A 0 425 . 124.759  30.675  -82.666  1.00 35.28 425 A 1 
ATOM 3272 O O   . SER A 0 425 . 121.874  31.546  -81.307  1.00 35.28 425 A 1 
ATOM 3273 O OG  . SER A 0 425 . 125.088  31.581  -81.639  1.00 35.28 425 A 1 
ATOM 3274 N N   . ASN A 0 426 . 122.038  29.322  -81.794  1.00 40.10 426 A 1 
ATOM 3275 C CA  . ASN A 0 426 . 121.586  28.607  -80.589  1.00 40.10 426 A 1 
ATOM 3276 C C   . ASN A 0 426 . 120.079  28.456  -80.273  1.00 40.10 426 A 1 
ATOM 3277 C CB  . ASN A 0 426 . 122.446  29.032  -79.383  1.00 40.10 426 A 1 
ATOM 3278 O O   . ASN A 0 426 . 119.403  29.416  -79.929  1.00 40.10 426 A 1 
ATOM 3279 C CG  . ASN A 0 426 . 123.920  28.740  -79.614  1.00 40.10 426 A 1 
ATOM 3280 N ND2 . ASN A 0 426 . 124.807  29.487  -79.008  1.00 40.10 426 A 1 
ATOM 3281 O OD1 . ASN A 0 426 . 124.286  27.832  -80.343  1.00 40.10 426 A 1 
ATOM 3282 N N   . ARG A 0 427 . 119.669  27.166  -80.206  1.00 42.67 427 A 1 
ATOM 3283 C CA  . ARG A 0 427 . 118.411  26.582  -79.666  1.00 42.67 427 A 1 
ATOM 3284 C C   . ARG A 0 427 . 117.182  26.856  -80.568  1.00 42.67 427 A 1 
ATOM 3285 C CB  . ARG A 0 427 . 118.242  27.001  -78.183  1.00 42.67 427 A 1 
ATOM 3286 O O   . ARG A 0 427 . 116.774  27.997  -80.702  1.00 42.67 427 A 1 
ATOM 3287 C CG  . ARG A 0 427 . 119.486  26.678  -77.323  1.00 42.67 427 A 1 
ATOM 3288 C CD  . ARG A 0 427 . 119.423  27.276  -75.911  1.00 42.67 427 A 1 
ATOM 3289 N NE  . ARG A 0 427 . 120.772  27.327  -75.299  1.00 42.67 427 A 1 
ATOM 3290 N NH1 . ARG A 0 427 . 120.167  28.164  -73.250  1.00 42.67 427 A 1 
ATOM 3291 N NH2 . ARG A 0 427 . 122.328  27.881  -73.725  1.00 42.67 427 A 1 
ATOM 3292 C CZ  . ARG A 0 427 . 121.081  27.788  -74.099  1.00 42.67 427 A 1 
ATOM 3293 N N   . ALA A 0 428 . 116.613  25.910  -81.337  1.00 35.94 428 A 1 
ATOM 3294 C CA  . ALA A 0 428 . 116.177  24.524  -81.041  1.00 35.94 428 A 1 
ATOM 3295 C C   . ALA A 0 428 . 115.244  24.478  -79.816  1.00 35.94 428 A 1 
ATOM 3296 C CB  . ALA A 0 428 . 117.347  23.529  -80.956  1.00 35.94 428 A 1 
ATOM 3297 O O   . ALA A 0 428 . 115.586  25.069  -78.800  1.00 35.94 428 A 1 
ATOM 3298 N N   . GLY A 0 429 . 114.084  23.820  -79.784  1.00 33.71 429 A 1 
ATOM 3299 C CA  . GLY A 0 429 . 113.390  22.811  -80.613  1.00 33.71 429 A 1 
ATOM 3300 C C   . GLY A 0 429 . 112.322  22.174  -79.678  1.00 33.71 429 A 1 
ATOM 3301 O O   . GLY A 0 429 . 112.364  22.448  -78.483  1.00 33.71 429 A 1 
ATOM 3302 N N   . SER A 0 430 . 111.335  21.366  -80.066  1.00 37.09 430 A 1 
ATOM 3303 C CA  . SER A 0 430 . 110.976  20.745  -81.345  1.00 37.09 430 A 1 
ATOM 3304 C C   . SER A 0 430 . 109.477  20.381  -81.364  1.00 37.09 430 A 1 
ATOM 3305 C CB  . SER A 0 430 . 111.759  19.433  -81.521  1.00 37.09 430 A 1 
ATOM 3306 O O   . SER A 0 430 . 108.924  20.002  -80.339  1.00 37.09 430 A 1 
ATOM 3307 O OG  . SER A 0 430 . 111.656  18.611  -80.372  1.00 37.09 430 A 1 
ATOM 3308 N N   . VAL A 0 431 . 108.867  20.465  -82.549  1.00 30.83 431 A 1 
ATOM 3309 C CA  . VAL A 0 431 . 108.016  19.443  -83.204  1.00 30.83 431 A 1 
ATOM 3310 C C   . VAL A 0 431 . 107.357  18.357  -82.322  1.00 30.83 431 A 1 
ATOM 3311 C CB  . VAL A 0 431 . 108.856  18.746  -84.305  1.00 30.83 431 A 1 
ATOM 3312 O O   . VAL A 0 431 . 108.050  17.467  -81.844  1.00 30.83 431 A 1 
ATOM 3313 C CG1 . VAL A 0 431 . 108.007  17.828  -85.190  1.00 30.83 431 A 1 
ATOM 3314 C CG2 . VAL A 0 431 . 109.546  19.765  -85.234  1.00 30.83 431 A 1 
ATOM 3315 N N   . TRP A 0 432 . 106.020  18.417  -82.238  1.00 34.30 432 A 1 
ATOM 3316 C CA  . TRP A 0 432 . 104.995  17.353  -82.091  1.00 34.30 432 A 1 
ATOM 3317 C C   . TRP A 0 432 . 103.668  18.073  -82.449  1.00 34.30 432 A 1 
ATOM 3318 C CB  . TRP A 0 432 . 104.900  16.821  -80.642  1.00 34.30 432 A 1 
ATOM 3319 O O   . TRP A 0 432 . 103.284  18.988  -81.727  1.00 34.30 432 A 1 
ATOM 3320 C CG  . TRP A 0 432 . 105.735  15.629  -80.258  1.00 34.30 432 A 1 
ATOM 3321 C CD1 . TRP A 0 432 . 106.993  15.677  -79.763  1.00 34.30 432 A 1 
ATOM 3322 C CD2 . TRP A 0 432 . 105.366  14.210  -80.242  1.00 34.30 432 A 1 
ATOM 3323 C CE2 . TRP A 0 432 . 106.473  13.458  -79.739  1.00 34.30 432 A 1 
ATOM 3324 C CE3 . TRP A 0 432 . 104.206  13.478  -80.582  1.00 34.30 432 A 1 
ATOM 3325 N NE1 . TRP A 0 432 . 107.444  14.401  -79.490  1.00 34.30 432 A 1 
ATOM 3326 C CH2 . TRP A 0 432 . 105.262  11.371  -79.920  1.00 34.30 432 A 1 
ATOM 3327 C CZ2 . TRP A 0 432 . 106.436  12.064  -79.580  1.00 34.30 432 A 1 
ATOM 3328 C CZ3 . TRP A 0 432 . 104.153  12.078  -80.419  1.00 34.30 432 A 1 
ATOM 3329 N N   . GLU A 0 433 . 102.984  17.945  -83.590  1.00 34.10 433 A 1 
ATOM 3330 C CA  . GLU A 0 433 . 102.730  16.847  -84.541  1.00 34.10 433 A 1 
ATOM 3331 C C   . GLU A 0 433 . 101.626  15.863  -84.085  1.00 34.10 433 A 1 
ATOM 3332 C CB  . GLU A 0 433 . 104.006  16.201  -85.118  1.00 34.10 433 A 1 
ATOM 3333 O O   . GLU A 0 433 . 101.828  15.060  -83.183  1.00 34.10 433 A 1 
ATOM 3334 C CG  . GLU A 0 433 . 103.734  15.491  -86.457  1.00 34.10 433 A 1 
ATOM 3335 C CD  . GLU A 0 433 . 105.013  15.234  -87.274  1.00 34.10 433 A 1 
ATOM 3336 O OE1 . GLU A 0 433 . 104.892  15.223  -88.519  1.00 34.10 433 A 1 
ATOM 3337 O OE2 . GLU A 0 433 . 106.097  15.101  -86.663  1.00 34.10 433 A 1 
ATOM 3338 N N   . GLY A 0 434 . 100.452  15.944  -84.741  1.00 29.55 434 A 1 
ATOM 3339 C CA  . GLY A 0 434 . 99.407   14.902  -84.764  1.00 29.55 434 A 1 
ATOM 3340 C C   . GLY A 0 434 . 98.339   14.873  -83.650  1.00 29.55 434 A 1 
ATOM 3341 O O   . GLY A 0 434 . 98.387   13.984  -82.808  1.00 29.55 434 A 1 
ATOM 3342 N N   . ALA A 0 435 . 97.302   15.733  -83.700  1.00 28.76 435 A 1 
ATOM 3343 C CA  . ALA A 0 435 . 96.079   15.566  -82.874  1.00 28.76 435 A 1 
ATOM 3344 C C   . ALA A 0 435 . 94.809   16.311  -83.383  1.00 28.76 435 A 1 
ATOM 3345 C CB  . ALA A 0 435 . 96.386   15.937  -81.411  1.00 28.76 435 A 1 
ATOM 3346 O O   . ALA A 0 435 . 94.112   16.970  -82.612  1.00 28.76 435 A 1 
ATOM 3347 N N   . SER A 0 436 . 94.454   16.226  -84.670  1.00 34.46 436 A 1 
ATOM 3348 C CA  . SER A 0 436 . 93.229   16.847  -85.223  1.00 34.46 436 A 1 
ATOM 3349 C C   . SER A 0 436 . 91.935   16.063  -84.906  1.00 34.46 436 A 1 
ATOM 3350 C CB  . SER A 0 436 . 93.404   17.128  -86.725  1.00 34.46 436 A 1 
ATOM 3351 O O   . SER A 0 436 . 91.215   15.644  -85.812  1.00 34.46 436 A 1 
ATOM 3352 O OG  . SER A 0 436 . 93.980   16.016  -87.388  1.00 34.46 436 A 1 
ATOM 3353 N N   . LYS A 0 437 . 91.635   15.830  -83.616  1.00 35.68 437 A 1 
ATOM 3354 C CA  . LYS A 0 437 . 90.411   15.137  -83.152  1.00 35.68 437 A 1 
ATOM 3355 C C   . LYS A 0 437 . 90.140   15.339  -81.647  1.00 35.68 437 A 1 
ATOM 3356 C CB  . LYS A 0 437 . 90.546   13.621  -83.480  1.00 35.68 437 A 1 
ATOM 3357 O O   . LYS A 0 437 . 90.739   14.634  -80.844  1.00 35.68 437 A 1 
ATOM 3358 C CG  . LYS A 0 437 . 89.495   13.121  -84.481  1.00 35.68 437 A 1 
ATOM 3359 C CD  . LYS A 0 437 . 89.779   11.660  -84.860  1.00 35.68 437 A 1 
ATOM 3360 C CE  . LYS A 0 437 . 88.753   11.170  -85.887  1.00 35.68 437 A 1 
ATOM 3361 N NZ  . LYS A 0 437 . 89.033   9.779   -86.325  1.00 35.68 437 A 1 
ATOM 3362 N N   . ALA A 0 438 . 89.211   16.233  -81.274  1.00 33.10 438 A 1 
ATOM 3363 C CA  . ALA A 0 438 . 88.353   16.121  -80.073  1.00 33.10 438 A 1 
ATOM 3364 C C   . ALA A 0 438 . 87.385   17.316  -79.895  1.00 33.10 438 A 1 
ATOM 3365 C CB  . ALA A 0 438 . 89.179   16.022  -78.774  1.00 33.10 438 A 1 
ATOM 3366 O O   . ALA A 0 438 . 87.777   18.461  -80.081  1.00 33.10 438 A 1 
ATOM 3367 N N   . SER A 0 439 . 86.203   17.016  -79.336  1.00 38.17 439 A 1 
ATOM 3368 C CA  . SER A 0 439 . 85.343   17.903  -78.522  1.00 38.17 439 A 1 
ATOM 3369 C C   . SER A 0 439 . 84.428   18.949  -79.199  1.00 38.17 439 A 1 
ATOM 3370 C CB  . SER A 0 439 . 86.176   18.554  -77.410  1.00 38.17 439 A 1 
ATOM 3371 O O   . SER A 0 439 . 84.873   19.836  -79.916  1.00 38.17 439 A 1 
ATOM 3372 O OG  . SER A 0 439 . 85.409   18.750  -76.237  1.00 38.17 439 A 1 
ATOM 3373 N N   . LYS A 0 440 . 83.147   18.885  -78.792  1.00 40.82 440 A 1 
ATOM 3374 C CA  . LYS A 0 440 . 82.108   19.942  -78.783  1.00 40.82 440 A 1 
ATOM 3375 C C   . LYS A 0 440 . 81.605   20.460  -80.140  1.00 40.82 440 A 1 
ATOM 3376 C CB  . LYS A 0 440 . 82.478   21.026  -77.747  1.00 40.82 440 A 1 
ATOM 3377 O O   . LYS A 0 440 . 81.907   21.565  -80.576  1.00 40.82 440 A 1 
ATOM 3378 C CG  . LYS A 0 440 . 82.317   20.423  -76.336  1.00 40.82 440 A 1 
ATOM 3379 C CD  . LYS A 0 440 . 82.975   21.198  -75.188  1.00 40.82 440 A 1 
ATOM 3380 C CE  . LYS A 0 440 . 82.818   20.315  -73.936  1.00 40.82 440 A 1 
ATOM 3381 N NZ  . LYS A 0 440 . 83.550   20.815  -72.745  1.00 40.82 440 A 1 
ATOM 3382 N N   . ALA A 0 441 . 80.716   19.657  -80.728  1.00 35.77 441 A 1 
ATOM 3383 C CA  . ALA A 0 441 . 79.677   20.135  -81.638  1.00 35.77 441 A 1 
ATOM 3384 C C   . ALA A 0 441 . 78.595   20.935  -80.882  1.00 35.77 441 A 1 
ATOM 3385 C CB  . ALA A 0 441 . 79.055   18.917  -82.337  1.00 35.77 441 A 1 
ATOM 3386 O O   . ALA A 0 441 . 78.386   20.719  -79.690  1.00 35.77 441 A 1 
ATOM 3387 N N   . ALA A 0 442 . 77.886   21.805  -81.603  1.00 39.37 442 A 1 
ATOM 3388 C CA  . ALA A 0 442 . 76.653   22.462  -81.168  1.00 39.37 442 A 1 
ATOM 3389 C C   . ALA A 0 442 . 75.784   22.736  -82.410  1.00 39.37 442 A 1 
ATOM 3390 C CB  . ALA A 0 442 . 77.002   23.738  -80.387  1.00 39.37 442 A 1 
ATOM 3391 O O   . ALA A 0 442 . 75.790   23.833  -82.965  1.00 39.37 442 A 1 
ATOM 3392 N N   . ALA A 0 443 . 75.109   21.698  -82.911  1.00 39.64 443 A 1 
ATOM 3393 C CA  . ALA A 0 443 . 74.135   21.844  -83.988  1.00 39.64 443 A 1 
ATOM 3394 C C   . ALA A 0 443 . 72.792   22.254  -83.372  1.00 39.64 443 A 1 
ATOM 3395 C CB  . ALA A 0 443 . 74.050   20.530  -84.777  1.00 39.64 443 A 1 
ATOM 3396 O O   . ALA A 0 443 . 72.230   21.496  -82.586  1.00 39.64 443 A 1 
ATOM 3397 N N   . ALA A 0 444 . 72.296   23.446  -83.708  1.00 38.19 444 A 1 
ATOM 3398 C CA  . ALA A 0 444 . 71.029   23.961  -83.194  1.00 38.19 444 A 1 
ATOM 3399 C C   . ALA A 0 444 . 69.830   23.294  -83.896  1.00 38.19 444 A 1 
ATOM 3400 C CB  . ALA A 0 444 . 71.037   25.493  -83.306  1.00 38.19 444 A 1 
ATOM 3401 O O   . ALA A 0 444 . 69.226   23.865  -84.803  1.00 38.19 444 A 1 
ATOM 3402 N N   . GLY A 0 445 . 69.515   22.064  -83.485  1.00 35.55 445 A 1 
ATOM 3403 C CA  . GLY A 0 445 . 68.149   21.550  -83.554  1.00 35.55 445 A 1 
ATOM 3404 C C   . GLY A 0 445 . 67.354   22.142  -82.391  1.00 35.55 445 A 1 
ATOM 3405 O O   . GLY A 0 445 . 67.879   22.206  -81.284  1.00 35.55 445 A 1 
ATOM 3406 N N   . TYR A 0 446 . 66.140   22.621  -82.655  1.00 33.01 446 A 1 
ATOM 3407 C CA  . TYR A 0 446 . 65.267   23.211  -81.641  1.00 33.01 446 A 1 
ATOM 3408 C C   . TYR A 0 446 . 64.147   22.226  -81.291  1.00 33.01 446 A 1 
ATOM 3409 C CB  . TYR A 0 446 . 64.680   24.540  -82.153  1.00 33.01 446 A 1 
ATOM 3410 O O   . TYR A 0 446 . 63.199   22.084  -82.063  1.00 33.01 446 A 1 
ATOM 3411 C CG  . TYR A 0 446 . 65.664   25.674  -82.387  1.00 33.01 446 A 1 
ATOM 3412 C CD1 . TYR A 0 446 . 65.945   26.582  -81.348  1.00 33.01 446 A 1 
ATOM 3413 C CD2 . TYR A 0 446 . 66.252   25.857  -83.655  1.00 33.01 446 A 1 
ATOM 3414 C CE1 . TYR A 0 446 . 66.800   27.679  -81.576  1.00 33.01 446 A 1 
ATOM 3415 C CE2 . TYR A 0 446 . 67.110   26.950  -83.888  1.00 33.01 446 A 1 
ATOM 3416 O OH  . TYR A 0 446 . 68.198   28.929  -83.071  1.00 33.01 446 A 1 
ATOM 3417 C CZ  . TYR A 0 446 . 67.379   27.865  -82.850  1.00 33.01 446 A 1 
ATOM 3418 N N   . ASP A 0 447 . 64.248   21.580  -80.135  1.00 38.69 447 A 1 
ATOM 3419 C CA  . ASP A 0 447 . 63.117   21.066  -79.361  1.00 38.69 447 A 1 
ATOM 3420 C C   . ASP A 0 447 . 62.649   22.153  -78.373  1.00 38.69 447 A 1 
ATOM 3421 C CB  . ASP A 0 447 . 63.462   19.715  -78.701  1.00 38.69 447 A 1 
ATOM 3422 O O   . ASP A 0 447 . 63.429   23.010  -77.952  1.00 38.69 447 A 1 
ATOM 3423 C CG  . ASP A 0 447 . 64.852   19.591  -78.047  1.00 38.69 447 A 1 
ATOM 3424 O OD1 . ASP A 0 447 . 65.571   20.609  -77.916  1.00 38.69 447 A 1 
ATOM 3425 O OD2 . ASP A 0 447 . 65.222   18.438  -77.734  1.00 38.69 447 A 1 
ATOM 3426 N N   . ASN A 0 448 . 61.337   22.242  -78.124  1.00 39.20 448 A 1 
ATOM 3427 C CA  . ASN A 0 448 . 60.743   23.503  -77.660  1.00 39.20 448 A 1 
ATOM 3428 C C   . ASN A 0 448 . 59.494   23.308  -76.780  1.00 39.20 448 A 1 
ATOM 3429 C CB  . ASN A 0 448 . 60.514   24.400  -78.898  1.00 39.20 448 A 1 
ATOM 3430 O O   . ASN A 0 448 . 58.477   23.973  -76.983  1.00 39.20 448 A 1 
ATOM 3431 C CG  . ASN A 0 448 . 60.588   25.888  -78.599  1.00 39.20 448 A 1 
ATOM 3432 N ND2 . ASN A 0 448 . 59.831   26.687  -79.314  1.00 39.20 448 A 1 
ATOM 3433 O OD1 . ASN A 0 448 . 61.353   26.387  -77.790  1.00 39.20 448 A 1 
ATOM 3434 N N   . ASP A 0 449 . 59.589   22.410  -75.797  1.00 43.73 449 A 1 
ATOM 3435 C CA  . ASP A 0 449 . 58.532   22.115  -74.825  1.00 43.73 449 A 1 
ATOM 3436 C C   . ASP A 0 449 . 58.904   22.611  -73.421  1.00 43.73 449 A 1 
ATOM 3437 C CB  . ASP A 0 449 . 58.198   20.619  -74.849  1.00 43.73 449 A 1 
ATOM 3438 O O   . ASP A 0 449 . 59.807   22.096  -72.764  1.00 43.73 449 A 1 
ATOM 3439 C CG  . ASP A 0 449 . 57.270   20.327  -76.025  1.00 43.73 449 A 1 
ATOM 3440 O OD1 . ASP A 0 449 . 56.075   20.682  -75.882  1.00 43.73 449 A 1 
ATOM 3441 O OD2 . ASP A 0 449 . 57.764   19.810  -77.049  1.00 43.73 449 A 1 
ATOM 3442 N N   . ASP A 0 450 . 58.194   23.643  -72.959  1.00 38.83 450 A 1 
ATOM 3443 C CA  . ASP A 0 450 . 58.481   24.362  -71.714  1.00 38.83 450 A 1 
ATOM 3444 C C   . ASP A 0 450 . 57.205   24.466  -70.862  1.00 38.83 450 A 1 
ATOM 3445 C CB  . ASP A 0 450 . 59.109   25.727  -72.070  1.00 38.83 450 A 1 
ATOM 3446 O O   . ASP A 0 450 . 56.471   25.457  -70.912  1.00 38.83 450 A 1 
ATOM 3447 C CG  . ASP A 0 450 . 59.891   26.387  -70.929  1.00 38.83 450 A 1 
ATOM 3448 O OD1 . ASP A 0 450 . 59.846   25.938  -69.764  1.00 38.83 450 A 1 
ATOM 3449 O OD2 . ASP A 0 450 . 60.674   27.325  -71.213  1.00 38.83 450 A 1 
ATOM 3450 N N   . TRP A 0 451 . 56.889   23.403  -70.110  1.00 52.31 451 A 1 
ATOM 3451 C CA  . TRP A 0 451 . 55.743   23.380  -69.196  1.00 52.31 451 A 1 
ATOM 3452 C C   . TRP A 0 451 . 56.113   22.912  -67.785  1.00 52.31 451 A 1 
ATOM 3453 C CB  . TRP A 0 451 . 54.547   22.612  -69.792  1.00 52.31 451 A 1 
ATOM 3454 O O   . TRP A 0 451 . 56.501   21.773  -67.554  1.00 52.31 451 A 1 
ATOM 3455 C CG  . TRP A 0 451 . 54.726   21.184  -70.236  1.00 52.31 451 A 1 
ATOM 3456 C CD1 . TRP A 0 451 . 54.991   20.799  -71.506  1.00 52.31 451 A 1 
ATOM 3457 C CD2 . TRP A 0 451 . 54.632   19.937  -69.466  1.00 52.31 451 A 1 
ATOM 3458 C CE2 . TRP A 0 451 . 54.818   18.836  -70.357  1.00 52.31 451 A 1 
ATOM 3459 C CE3 . TRP A 0 451 . 54.449   19.617  -68.102  1.00 52.31 451 A 1 
ATOM 3460 N NE1 . TRP A 0 451 . 55.041   19.422  -71.583  1.00 52.31 451 A 1 
ATOM 3461 C CH2 . TRP A 0 451 . 54.668   17.228  -68.548  1.00 52.31 451 A 1 
ATOM 3462 C CZ2 . TRP A 0 451 . 54.804   17.500  -69.920  1.00 52.31 451 A 1 
ATOM 3463 C CZ3 . TRP A 0 451 . 54.490   18.286  -67.643  1.00 52.31 451 A 1 
ATOM 3464 N N   . ALA A 0 452 . 55.888   23.786  -66.803  1.00 49.03 452 A 1 
ATOM 3465 C CA  . ALA A 0 452 . 55.800   23.404  -65.398  1.00 49.03 452 A 1 
ATOM 3466 C C   . ALA A 0 452 . 54.328   23.114  -65.058  1.00 49.03 452 A 1 
ATOM 3467 C CB  . ALA A 0 452 . 56.407   24.523  -64.540  1.00 49.03 452 A 1 
ATOM 3468 O O   . ALA A 0 452 . 53.529   24.046  -64.935  1.00 49.03 452 A 1 
ATOM 3469 N N   . LYS A 0 453 . 53.957   21.833  -64.923  1.00 51.57 453 A 1 
ATOM 3470 C CA  . LYS A 0 453 . 52.651   21.436  -64.368  1.00 51.57 453 A 1 
ATOM 3471 C C   . LYS A 0 453 . 52.726   21.456  -62.843  1.00 51.57 453 A 1 
ATOM 3472 C CB  . LYS A 0 453 . 52.197   20.056  -64.880  1.00 51.57 453 A 1 
ATOM 3473 O O   . LYS A 0 453 . 53.668   20.933  -62.258  1.00 51.57 453 A 1 
ATOM 3474 C CG  . LYS A 0 453 . 51.550   20.124  -66.276  1.00 51.57 453 A 1 
ATOM 3475 C CD  . LYS A 0 453 . 51.258   18.717  -66.831  1.00 51.57 453 A 1 
ATOM 3476 C CE  . LYS A 0 453 . 51.105   18.738  -68.361  1.00 51.57 453 A 1 
ATOM 3477 N NZ  . LYS A 0 453 . 51.429   17.421  -68.968  1.00 51.57 453 A 1 
ATOM 3478 N N   . GLN A 0 454 . 51.714   22.046  -62.218  1.00 57.17 454 A 1 
ATOM 3479 C CA  . GLN A 0 454 . 51.486   21.957  -60.779  1.00 57.17 454 A 1 
ATOM 3480 C C   . GLN A 0 454 . 50.577   20.754  -60.514  1.00 57.17 454 A 1 
ATOM 3481 C CB  . GLN A 0 454 . 50.861   23.268  -60.269  1.00 57.17 454 A 1 
ATOM 3482 O O   . GLN A 0 454 . 49.592   20.569  -61.232  1.00 57.17 454 A 1 
ATOM 3483 C CG  . GLN A 0 454 . 51.805   24.469  -60.456  1.00 57.17 454 A 1 
ATOM 3484 C CD  . GLN A 0 454 . 51.115   25.795  -60.160  1.00 57.17 454 A 1 
ATOM 3485 N NE2 . GLN A 0 454 . 51.274   26.345  -58.979  1.00 57.17 454 A 1 
ATOM 3486 O OE1 . GLN A 0 454 . 50.448   26.376  -61.001  1.00 57.17 454 A 1 
ATOM 3487 N N   . ALA A 0 455 . 50.900   19.959  -59.497  1.00 55.66 455 A 1 
ATOM 3488 C CA  . ALA A 0 455 . 50.008   18.943  -58.956  1.00 55.66 455 A 1 
ATOM 3489 C C   . ALA A 0 455 . 49.499   19.419  -57.591  1.00 55.66 455 A 1 
ATOM 3490 C CB  . ALA A 0 455 . 50.738   17.598  -58.899  1.00 55.66 455 A 1 
ATOM 3491 O O   . ALA A 0 455 . 50.277   19.902  -56.767  1.00 55.66 455 A 1 
ATOM 3492 N N   . TYR A 0 456 . 48.193   19.296  -57.385  1.00 58.69 456 A 1 
ATOM 3493 C CA  . TYR A 0 456 . 47.508   19.626  -56.141  1.00 58.69 456 A 1 
ATOM 3494 C C   . TYR A 0 456 . 46.839   18.353  -55.626  1.00 58.69 456 A 1 
ATOM 3495 C CB  . TYR A 0 456 . 46.481   20.741  -56.393  1.00 58.69 456 A 1 
ATOM 3496 O O   . TYR A 0 456 . 46.170   17.671  -56.407  1.00 58.69 456 A 1 
ATOM 3497 C CG  . TYR A 0 456 . 47.085   22.101  -56.705  1.00 58.69 456 A 1 
ATOM 3498 C CD1 . TYR A 0 456 . 47.479   22.932  -55.640  1.00 58.69 456 A 1 
ATOM 3499 C CD2 . TYR A 0 456 . 47.236   22.544  -58.036  1.00 58.69 456 A 1 
ATOM 3500 C CE1 . TYR A 0 456 . 48.007   24.210  -55.895  1.00 58.69 456 A 1 
ATOM 3501 C CE2 . TYR A 0 456 . 47.771   23.823  -58.299  1.00 58.69 456 A 1 
ATOM 3502 O OH  . TYR A 0 456 . 48.638   25.906  -57.455  1.00 58.69 456 A 1 
ATOM 3503 C CZ  . TYR A 0 456 . 48.148   24.659  -57.225  1.00 58.69 456 A 1 
ATOM 3504 N N   . GLY A 0 457 . 47.052   18.041  -54.352  1.00 62.29 457 A 1 
ATOM 3505 C CA  . GLY A 0 457 . 46.251   17.084  -53.599  1.00 62.29 457 A 1 
ATOM 3506 C C   . GLY A 0 457 . 45.274   17.809  -52.677  1.00 62.29 457 A 1 
ATOM 3507 O O   . GLY A 0 457 . 45.496   18.966  -52.309  1.00 62.29 457 A 1 
ATOM 3508 N N   . GLU A 0 458 . 44.188   17.129  -52.339  1.00 69.89 458 A 1 
ATOM 3509 C CA  . GLU A 0 458 . 43.196   17.565  -51.360  1.00 69.89 458 A 1 
ATOM 3510 C C   . GLU A 0 458 . 42.742   16.337  -50.568  1.00 69.89 458 A 1 
ATOM 3511 C CB  . GLU A 0 458 . 42.040   18.257  -52.103  1.00 69.89 458 A 1 
ATOM 3512 O O   . GLU A 0 458 . 41.930   15.549  -51.064  1.00 69.89 458 A 1 
ATOM 3513 C CG  . GLU A 0 458 . 40.912   18.746  -51.187  1.00 69.89 458 A 1 
ATOM 3514 C CD  . GLU A 0 458 . 39.806   19.402  -52.016  1.00 69.89 458 A 1 
ATOM 3515 O OE1 . GLU A 0 458 . 39.690   20.653  -51.960  1.00 69.89 458 A 1 
ATOM 3516 O OE2 . GLU A 0 458 . 39.072   18.656  -52.709  1.00 69.89 458 A 1 
ATOM 3517 N N   . ASP A 0 459 . 43.287   16.196  -49.364  1.00 70.13 459 A 1 
ATOM 3518 C CA  . ASP A 0 459 . 42.740   15.324  -48.325  1.00 70.13 459 A 1 
ATOM 3519 C C   . ASP A 0 459 . 41.465   15.999  -47.773  1.00 70.13 459 A 1 
ATOM 3520 C CB  . ASP A 0 459 . 43.813   15.096  -47.247  1.00 70.13 459 A 1 
ATOM 3521 O O   . ASP A 0 459 . 41.278   17.218  -47.903  1.00 70.13 459 A 1 
ATOM 3522 C CG  . ASP A 0 459 . 43.585   13.842  -46.397  1.00 70.13 459 A 1 
ATOM 3523 O OD1 . ASP A 0 459 . 42.397   13.567  -46.103  1.00 70.13 459 A 1 
ATOM 3524 O OD2 . ASP A 0 459 . 44.599   13.185  -46.065  1.00 70.13 459 A 1 
ATOM 3525 N N   . SER A 0 460 . 40.516   15.219  -47.262  1.00 69.88 460 A 1 
ATOM 3526 C CA  . SER A 0 460 . 39.253   15.750  -46.740  1.00 69.88 460 A 1 
ATOM 3527 C C   . SER A 0 460 . 38.521   14.707  -45.899  1.00 69.88 460 A 1 
ATOM 3528 C CB  . SER A 0 460 . 38.364   16.262  -47.886  1.00 69.88 460 A 1 
ATOM 3529 O O   . SER A 0 460 . 37.457   14.208  -46.280  1.00 69.88 460 A 1 
ATOM 3530 O OG  . SER A 0 460 . 37.349   17.123  -47.396  1.00 69.88 460 A 1 
ATOM 3531 N N   . ASP A 0 461 . 39.095   14.375  -44.752  1.00 76.80 461 A 1 
ATOM 3532 C CA  . ASP A 0 461 . 38.527   13.411  -43.819  1.00 76.80 461 A 1 
ATOM 3533 C C   . ASP A 0 461 . 37.519   14.086  -42.865  1.00 76.80 461 A 1 
ATOM 3534 C CB  . ASP A 0 461 . 39.682   12.694  -43.104  1.00 76.80 461 A 1 
ATOM 3535 O O   . ASP A 0 461 . 37.775   15.147  -42.298  1.00 76.80 461 A 1 
ATOM 3536 C CG  . ASP A 0 461 . 39.355   11.237  -42.793  1.00 76.80 461 A 1 
ATOM 3537 O OD1 . ASP A 0 461 . 38.853   10.506  -43.667  1.00 76.80 461 A 1 
ATOM 3538 O OD2 . ASP A 0 461 . 39.567   10.819  -41.634  1.00 76.80 461 A 1 
ATOM 3539 N N   . SER A 0 462 . 36.339   13.493  -42.670  1.00 78.02 462 A 1 
ATOM 3540 C CA  . SER A 0 462 . 35.320   14.041  -41.757  1.00 78.02 462 A 1 
ATOM 3541 C C   . SER A 0 462 . 34.740   12.965  -40.850  1.00 78.02 462 A 1 
ATOM 3542 C CB  . SER A 0 462 . 34.242   14.834  -42.504  1.00 78.02 462 A 1 
ATOM 3543 O O   . SER A 0 462 . 34.220   11.942  -41.309  1.00 78.02 462 A 1 
ATOM 3544 O OG  . SER A 0 462 . 33.636   14.062  -43.523  1.00 78.02 462 A 1 
ATOM 3545 N N   . ARG A 0 463 . 34.845   13.193  -39.538  1.00 80.21 463 A 1 
ATOM 3546 C CA  . ARG A 0 463 . 34.494   12.224  -38.498  1.00 80.21 463 A 1 
ATOM 3547 C C   . ARG A 0 463 . 33.637   12.893  -37.438  1.00 80.21 463 A 1 
ATOM 3548 C CB  . ARG A 0 463 . 35.757   11.613  -37.871  1.00 80.21 463 A 1 
ATOM 3549 O O   . ARG A 0 463 . 34.066   13.863  -36.826  1.00 80.21 463 A 1 
ATOM 3550 C CG  . ARG A 0 463 . 36.760   11.077  -38.901  1.00 80.21 463 A 1 
ATOM 3551 C CD  . ARG A 0 463 . 37.900   10.353  -38.184  1.00 80.21 463 A 1 
ATOM 3552 N NE  . ARG A 0 463 . 38.973   10.014  -39.126  1.00 80.21 463 A 1 
ATOM 3553 N NH1 . ARG A 0 463 . 40.684   9.647   -37.652  1.00 80.21 463 A 1 
ATOM 3554 N NH2 . ARG A 0 463 . 41.069   9.579   -39.848  1.00 80.21 463 A 1 
ATOM 3555 C CZ  . ARG A 0 463 . 40.231   9.737   -38.870  1.00 80.21 463 A 1 
ATOM 3556 N N   . TRP A 0 464 . 32.459   12.340  -37.193  1.00 84.39 464 A 1 
ATOM 3557 C CA  . TRP A 0 464 . 31.520   12.837  -36.192  1.00 84.39 464 A 1 
ATOM 3558 C C   . TRP A 0 464 . 31.019   11.684  -35.332  1.00 84.39 464 A 1 
ATOM 3559 C CB  . TRP A 0 464 . 30.384   13.587  -36.896  1.00 84.39 464 A 1 
ATOM 3560 O O   . TRP A 0 464 . 30.812   10.571  -35.829  1.00 84.39 464 A 1 
ATOM 3561 C CG  . TRP A 0 464 . 29.176   13.919  -36.071  1.00 84.39 464 A 1 
ATOM 3562 C CD1 . TRP A 0 464 . 28.968   15.064  -35.385  1.00 84.39 464 A 1 
ATOM 3563 C CD2 . TRP A 0 464 . 27.978   13.114  -35.863  1.00 84.39 464 A 1 
ATOM 3564 C CE2 . TRP A 0 464 . 27.027   13.891  -35.137  1.00 84.39 464 A 1 
ATOM 3565 C CE3 . TRP A 0 464 . 27.587   11.816  -36.255  1.00 84.39 464 A 1 
ATOM 3566 N NE1 . TRP A 0 464 . 27.706   15.052  -34.819  1.00 84.39 464 A 1 
ATOM 3567 C CH2 . TRP A 0 464 . 25.362   12.134  -35.300  1.00 84.39 464 A 1 
ATOM 3568 C CZ2 . TRP A 0 464 . 25.720   13.434  -34.901  1.00 84.39 464 A 1 
ATOM 3569 C CZ3 . TRP A 0 464 . 26.300   11.327  -35.966  1.00 84.39 464 A 1 
ATOM 3570 N N   . GLY A 0 465 . 30.807   11.955  -34.049  1.00 81.94 465 A 1 
ATOM 3571 C CA  . GLY A 0 465 . 30.354   10.957  -33.095  1.00 81.94 465 A 1 
ATOM 3572 C C   . GLY A 0 465 . 29.446   11.518  -32.014  1.00 81.94 465 A 1 
ATOM 3573 O O   . GLY A 0 465 . 29.518   12.689  -31.635  1.00 81.94 465 A 1 
ATOM 3574 N N   . LYS A 0 466 . 28.589   10.628  -31.518  1.00 82.75 466 A 1 
ATOM 3575 C CA  . LYS A 0 466 . 27.763   10.792  -30.330  1.00 82.75 466 A 1 
ATOM 3576 C C   . LYS A 0 466 . 27.862   9.556   -29.468  1.00 82.75 466 A 1 
ATOM 3577 C CB  . LYS A 0 466 . 26.301   11.045  -30.707  1.00 82.75 466 A 1 
ATOM 3578 O O   . LYS A 0 466 . 27.584   8.463   -29.956  1.00 82.75 466 A 1 
ATOM 3579 C CG  . LYS A 0 466 . 26.218   12.429  -31.329  1.00 82.75 466 A 1 
ATOM 3580 C CD  . LYS A 0 466 . 24.786   12.936  -31.464  1.00 82.75 466 A 1 
ATOM 3581 C CE  . LYS A 0 466 . 25.028   14.410  -31.729  1.00 82.75 466 A 1 
ATOM 3582 N NZ  . LYS A 0 466 . 23.834   15.264  -31.643  1.00 82.75 466 A 1 
ATOM 3583 N N   . SER A 0 467 . 28.180   9.750   -28.200  1.00 78.10 467 A 1 
ATOM 3584 C CA  . SER A 0 467 . 28.172   8.699   -27.188  1.00 78.10 467 A 1 
ATOM 3585 C C   . SER A 0 467 . 27.373   9.163   -25.977  1.00 78.10 467 A 1 
ATOM 3586 C CB  . SER A 0 467 . 29.594   8.243   -26.825  1.00 78.10 467 A 1 
ATOM 3587 O O   . SER A 0 467 . 27.500   10.299  -25.521  1.00 78.10 467 A 1 
ATOM 3588 O OG  . SER A 0 467 . 30.503   9.327   -26.743  1.00 78.10 467 A 1 
ATOM 3589 N N   . TYR A 0 468 . 26.523   8.278   -25.468  1.00 74.46 468 A 1 
ATOM 3590 C CA  . TYR A 0 468 . 25.933   8.391   -24.139  1.00 74.46 468 A 1 
ATOM 3591 C C   . TYR A 0 468 . 26.486   7.243   -23.298  1.00 74.46 468 A 1 
ATOM 3592 C CB  . TYR A 0 468 . 24.398   8.295   -24.199  1.00 74.46 468 A 1 
ATOM 3593 O O   . TYR A 0 468 . 26.216   6.081   -23.621  1.00 74.46 468 A 1 
ATOM 3594 C CG  . TYR A 0 468 . 23.654   9.414   -24.906  1.00 74.46 468 A 1 
ATOM 3595 C CD1 . TYR A 0 468 . 23.002   10.413  -24.158  1.00 74.46 468 A 1 
ATOM 3596 C CD2 . TYR A 0 468 . 23.568   9.424   -26.310  1.00 74.46 468 A 1 
ATOM 3597 C CE1 . TYR A 0 468 . 22.254   11.413  -24.812  1.00 74.46 468 A 1 
ATOM 3598 C CE2 . TYR A 0 468 . 22.790   10.395  -26.971  1.00 74.46 468 A 1 
ATOM 3599 O OH  . TYR A 0 468 . 21.442   12.379  -26.853  1.00 74.46 468 A 1 
ATOM 3600 C CZ  . TYR A 0 468 . 22.140   11.397  -26.221  1.00 74.46 468 A 1 
ATOM 3601 N N   . ASP A 0 469 . 27.193   7.555   -22.210  1.00 75.09 469 A 1 
ATOM 3602 C CA  . ASP A 0 469 . 27.418   6.575   -21.143  1.00 75.09 469 A 1 
ATOM 3603 C C   . ASP A 0 469 . 26.098   6.272   -20.408  1.00 75.09 469 A 1 
ATOM 3604 C CB  . ASP A 0 469 . 28.499   7.049   -20.155  1.00 75.09 469 A 1 
ATOM 3605 O O   . ASP A 0 469 . 25.037   6.839   -20.691  1.00 75.09 469 A 1 
ATOM 3606 C CG  . ASP A 0 469 . 29.921   7.042   -20.718  1.00 75.09 469 A 1 
ATOM 3607 O OD1 . ASP A 0 469 . 30.257   6.092   -21.454  1.00 75.09 469 A 1 
ATOM 3608 O OD2 . ASP A 0 469 . 30.680   7.961   -20.334  1.00 75.09 469 A 1 
ATOM 3609 N N   . ALA A 0 470 . 26.155   5.350   -19.447  1.00 80.78 470 A 1 
ATOM 3610 C CA  . ALA A 0 470 . 24.992   4.625   -18.962  1.00 80.78 470 A 1 
ATOM 3611 C C   . ALA A 0 470 . 23.786   5.504   -18.562  1.00 80.78 470 A 1 
ATOM 3612 C CB  . ALA A 0 470 . 25.435   3.698   -17.828  1.00 80.78 470 A 1 
ATOM 3613 O O   . ALA A 0 470 . 23.837   6.306   -17.622  1.00 80.78 470 A 1 
ATOM 3614 N N   . VAL A 0 471 . 22.656   5.279   -19.241  1.00 84.15 471 A 1 
ATOM 3615 C CA  . VAL A 0 471 . 21.390   6.004   -19.050  1.00 84.15 471 A 1 
ATOM 3616 C C   . VAL A 0 471 . 20.440   5.174   -18.191  1.00 84.15 471 A 1 
ATOM 3617 C CB  . VAL A 0 471 . 20.737   6.392   -20.391  1.00 84.15 471 A 1 
ATOM 3618 O O   . VAL A 0 471 . 20.148   4.016   -18.491  1.00 84.15 471 A 1 
ATOM 3619 C CG1 . VAL A 0 471 . 19.459   7.216   -20.163  1.00 84.15 471 A 1 
ATOM 3620 C CG2 . VAL A 0 471 . 21.676   7.232   -21.263  1.00 84.15 471 A 1 
ATOM 3621 N N   . LYS A 0 472 . 19.942   5.771   -17.105  1.00 88.84 472 A 1 
ATOM 3622 C CA  . LYS A 0 472 . 19.202   5.088   -16.034  1.00 88.84 472 A 1 
ATOM 3623 C C   . LYS A 0 472 . 17.932   5.874   -15.706  1.00 88.84 472 A 1 
ATOM 3624 C CB  . LYS A 0 472 . 20.140   4.900   -14.820  1.00 88.84 472 A 1 
ATOM 3625 O O   . LYS A 0 472 . 17.995   6.971   -15.157  1.00 88.84 472 A 1 
ATOM 3626 C CG  . LYS A 0 472 . 21.362   4.030   -15.183  1.00 88.84 472 A 1 
ATOM 3627 C CD  . LYS A 0 472 . 22.477   3.973   -14.131  1.00 88.84 472 A 1 
ATOM 3628 C CE  . LYS A 0 472 . 23.614   3.157   -14.770  1.00 88.84 472 A 1 
ATOM 3629 N NZ  . LYS A 0 472 . 24.958   3.450   -14.218  1.00 88.84 472 A 1 
ATOM 3630 N N   . ALA A 0 473 . 16.766   5.324   -16.032  1.00 90.65 473 A 1 
ATOM 3631 C CA  . ALA A 0 473 . 15.456   5.934   -15.797  1.00 90.65 473 A 1 
ATOM 3632 C C   . ALA A 0 473 . 14.608   5.055   -14.872  1.00 90.65 473 A 1 
ATOM 3633 C CB  . ALA A 0 473 . 14.766   6.192   -17.141  1.00 90.65 473 A 1 
ATOM 3634 O O   . ALA A 0 473 . 14.454   3.858   -15.107  1.00 90.65 473 A 1 
ATOM 3635 N N   . ARG A 0 474 . 14.041   5.635   -13.812  1.00 93.27 474 A 1 
ATOM 3636 C CA  . ARG A 0 474 . 13.288   4.917   -12.773  1.00 93.27 474 A 1 
ATOM 3637 C C   . ARG A 0 474 . 12.003   5.659   -12.423  1.00 93.27 474 A 1 
ATOM 3638 C CB  . ARG A 0 474 . 14.178   4.683   -11.534  1.00 93.27 474 A 1 
ATOM 3639 O O   . ARG A 0 474 . 12.017   6.877   -12.258  1.00 93.27 474 A 1 
ATOM 3640 C CG  . ARG A 0 474 . 15.400   3.812   -11.879  1.00 93.27 474 A 1 
ATOM 3641 C CD  . ARG A 0 474 . 16.319   3.519   -10.689  1.00 93.27 474 A 1 
ATOM 3642 N NE  . ARG A 0 474 . 17.472   2.716   -11.144  1.00 93.27 474 A 1 
ATOM 3643 N NH1 . ARG A 0 474 . 16.717   0.598   -10.619  1.00 93.27 474 A 1 
ATOM 3644 N NH2 . ARG A 0 474 . 18.514   0.853   -11.881  1.00 93.27 474 A 1 
ATOM 3645 C CZ  . ARG A 0 474 . 17.563   1.399   -11.201  1.00 93.27 474 A 1 
ATOM 3646 N N   . SER A 0 475 . 10.904   4.932   -12.257  1.00 94.72 475 A 1 
ATOM 3647 C CA  . SER A 0 475 . 9.652    5.452   -11.702  1.00 94.72 475 A 1 
ATOM 3648 C C   . SER A 0 475 . 9.076    4.493   -10.671  1.00 94.72 475 A 1 
ATOM 3649 C CB  . SER A 0 475 . 8.621    5.775   -12.790  1.00 94.72 475 A 1 
ATOM 3650 O O   . SER A 0 475 . 9.179    3.280   -10.826  1.00 94.72 475 A 1 
ATOM 3651 O OG  . SER A 0 475 . 8.262    4.651   -13.567  1.00 94.72 475 A 1 
ATOM 3652 N N   . TYR A 0 476 . 8.453    5.048   -9.640   1.00 95.63 476 A 1 
ATOM 3653 C CA  . TYR A 0 476 . 7.779    4.338   -8.560   1.00 95.63 476 A 1 
ATOM 3654 C C   . TYR A 0 476 . 6.519    5.124   -8.207   1.00 95.63 476 A 1 
ATOM 3655 C CB  . TYR A 0 476 . 8.741    4.250   -7.369   1.00 95.63 476 A 1 
ATOM 3656 O O   . TYR A 0 476 . 6.605    6.326   -7.956   1.00 95.63 476 A 1 
ATOM 3657 C CG  . TYR A 0 476 . 8.142    3.709   -6.086   1.00 95.63 476 A 1 
ATOM 3658 C CD1 . TYR A 0 476 . 7.594    4.588   -5.127   1.00 95.63 476 A 1 
ATOM 3659 C CD2 . TYR A 0 476 . 8.159    2.324   -5.839   1.00 95.63 476 A 1 
ATOM 3660 C CE1 . TYR A 0 476 . 7.078    4.083   -3.917   1.00 95.63 476 A 1 
ATOM 3661 C CE2 . TYR A 0 476 . 7.649    1.818   -4.630   1.00 95.63 476 A 1 
ATOM 3662 O OH  . TYR A 0 476 . 6.633    2.182   -2.502   1.00 95.63 476 A 1 
ATOM 3663 C CZ  . TYR A 0 476 . 7.113    2.693   -3.665   1.00 95.63 476 A 1 
ATOM 3664 N N   . GLU A 0 477 . 5.362    4.476   -8.212   1.00 95.95 477 A 1 
ATOM 3665 C CA  . GLU A 0 477 . 4.086    5.048   -7.787   1.00 95.95 477 A 1 
ATOM 3666 C C   . GLU A 0 477 . 3.430    4.050   -6.821   1.00 95.95 477 A 1 
ATOM 3667 C CB  . GLU A 0 477 . 3.210    5.445   -9.005   1.00 95.95 477 A 1 
ATOM 3668 O O   . GLU A 0 477 . 3.317    2.867   -7.130   1.00 95.95 477 A 1 
ATOM 3669 C CG  . GLU A 0 477 . 3.945    6.460   -9.915   1.00 95.95 477 A 1 
ATOM 3670 C CD  . GLU A 0 477 . 3.116    7.177   -11.002  1.00 95.95 477 A 1 
ATOM 3671 O OE1 . GLU A 0 477 . 3.736    7.549   -12.035  1.00 95.95 477 A 1 
ATOM 3672 O OE2 . GLU A 0 477 . 1.950    7.567   -10.774  1.00 95.95 477 A 1 
ATOM 3673 N N   . ASN A 0 478 . 3.063    4.510   -5.625   1.00 96.19 478 A 1 
ATOM 3674 C CA  . ASN A 0 478 . 2.502    3.693   -4.551   1.00 96.19 478 A 1 
ATOM 3675 C C   . ASN A 0 478 . 1.275    4.395   -3.978   1.00 96.19 478 A 1 
ATOM 3676 C CB  . ASN A 0 478 . 3.572    3.462   -3.473   1.00 96.19 478 A 1 
ATOM 3677 O O   . ASN A 0 478 . 1.359    5.568   -3.619   1.00 96.19 478 A 1 
ATOM 3678 C CG  . ASN A 0 478 . 3.127    2.479   -2.403   1.00 96.19 478 A 1 
ATOM 3679 N ND2 . ASN A 0 478 . 3.210    2.840   -1.142   1.00 96.19 478 A 1 
ATOM 3680 O OD1 . ASN A 0 478 . 2.742    1.367   -2.712   1.00 96.19 478 A 1 
ATOM 3681 N N   . THR A 0 479 . 0.149    3.693   -3.904   1.00 96.95 479 A 1 
ATOM 3682 C CA  . THR A 0 479 . -1.084   4.183   -3.283   1.00 96.95 479 A 1 
ATOM 3683 C C   . THR A 0 479 . -1.526   3.201   -2.213   1.00 96.95 479 A 1 
ATOM 3684 C CB  . THR A 0 479 . -2.193   4.401   -4.318   1.00 96.95 479 A 1 
ATOM 3685 O O   . THR A 0 479 . -1.787   2.038   -2.509   1.00 96.95 479 A 1 
ATOM 3686 C CG2 . THR A 0 479 . -3.477   4.951   -3.697   1.00 96.95 479 A 1 
ATOM 3687 O OG1 . THR A 0 479 . -1.759   5.354   -5.263   1.00 96.95 479 A 1 
ATOM 3688 N N   . GLU A 0 480 . -1.633   3.673   -0.978   1.00 96.63 480 A 1 
ATOM 3689 C CA  . GLU A 0 480 . -2.098   2.898   0.166    1.00 96.63 480 A 1 
ATOM 3690 C C   . GLU A 0 480 . -3.328   3.561   0.779    1.00 96.63 480 A 1 
ATOM 3691 C CB  . GLU A 0 480 . -0.984   2.706   1.208    1.00 96.63 480 A 1 
ATOM 3692 O O   . GLU A 0 480 . -3.422   4.784   0.871    1.00 96.63 480 A 1 
ATOM 3693 C CG  . GLU A 0 480 . 0.248    2.021   0.594    1.00 96.63 480 A 1 
ATOM 3694 C CD  . GLU A 0 480 . 1.297    1.578   1.621    1.00 96.63 480 A 1 
ATOM 3695 O OE1 . GLU A 0 480 . 2.459    1.363   1.212    1.00 96.63 480 A 1 
ATOM 3696 O OE2 . GLU A 0 480 . 0.944    1.297   2.790    1.00 96.63 480 A 1 
ATOM 3697 N N   . TYR A 0 481 . -4.275   2.738   1.208    1.00 97.62 481 A 1 
ATOM 3698 C CA  . TYR A 0 481 . -5.454   3.137   1.958    1.00 97.62 481 A 1 
ATOM 3699 C C   . TYR A 0 481 . -5.695   2.112   3.061    1.00 97.62 481 A 1 
ATOM 3700 C CB  . TYR A 0 481 . -6.659   3.245   1.015    1.00 97.62 481 A 1 
ATOM 3701 O O   . TYR A 0 481 . -5.623   0.905   2.823    1.00 97.62 481 A 1 
ATOM 3702 C CG  . TYR A 0 481 . -7.994   3.436   1.712    1.00 97.62 481 A 1 
ATOM 3703 C CD1 . TYR A 0 481 . -8.839   2.330   1.942    1.00 97.62 481 A 1 
ATOM 3704 C CD2 . TYR A 0 481 . -8.385   4.718   2.140    1.00 97.62 481 A 1 
ATOM 3705 C CE1 . TYR A 0 481 . -10.085  2.512   2.575    1.00 97.62 481 A 1 
ATOM 3706 C CE2 . TYR A 0 481 . -9.632   4.905   2.766    1.00 97.62 481 A 1 
ATOM 3707 O OH  . TYR A 0 481 . -11.702  3.986   3.559    1.00 97.62 481 A 1 
ATOM 3708 C CZ  . TYR A 0 481 . -10.488  3.802   2.977    1.00 97.62 481 A 1 
ATOM 3709 N N   . ALA A 0 482 . -6.016   2.584   4.258    1.00 97.19 482 A 1 
ATOM 3710 C CA  . ALA A 0 482 . -6.519   1.746   5.330    1.00 97.19 482 A 1 
ATOM 3711 C C   . ALA A 0 482 . -7.678   2.444   6.036    1.00 97.19 482 A 1 
ATOM 3712 C CB  . ALA A 0 482 . -5.385   1.371   6.292    1.00 97.19 482 A 1 
ATOM 3713 O O   . ALA A 0 482 . -7.672   3.664   6.220    1.00 97.19 482 A 1 
ATOM 3714 N N   . ARG A 0 483 . -8.656   1.648   6.453    1.00 97.99 483 A 1 
ATOM 3715 C CA  . ARG A 0 483 . -9.732   2.047   7.342    1.00 97.99 483 A 1 
ATOM 3716 C C   . ARG A 0 483 . -9.966   0.955   8.371    1.00 97.99 483 A 1 
ATOM 3717 C CB  . ARG A 0 483 . -10.993  2.375   6.538    1.00 97.99 483 A 1 
ATOM 3718 O O   . ARG A 0 483 . -10.234  -0.187  8.014    1.00 97.99 483 A 1 
ATOM 3719 C CG  . ARG A 0 483 . -12.166  2.657   7.483    1.00 97.99 483 A 1 
ATOM 3720 C CD  . ARG A 0 483 . -13.348  3.283   6.759    1.00 97.99 483 A 1 
ATOM 3721 N NE  . ARG A 0 483 . -14.053  2.335   5.876    1.00 97.99 483 A 1 
ATOM 3722 N NH1 . ARG A 0 483 . -16.140  3.207   6.240    1.00 97.99 483 A 1 
ATOM 3723 N NH2 . ARG A 0 483 . -15.885  1.367   4.982    1.00 97.99 483 A 1 
ATOM 3724 C CZ  . ARG A 0 483 . -15.356  2.311   5.700    1.00 97.99 483 A 1 
ATOM 3725 N N   . TRP A 0 484 . -9.927   1.338   9.636    1.00 97.75 484 A 1 
ATOM 3726 C CA  . TRP A 0 484 . -10.412  0.523   10.738   1.00 97.75 484 A 1 
ATOM 3727 C C   . TRP A 0 484 . -11.557  1.272   11.420   1.00 97.75 484 A 1 
ATOM 3728 C CB  . TRP A 0 484 . -9.255   0.175   11.674   1.00 97.75 484 A 1 
ATOM 3729 O O   . TRP A 0 484 . -11.471  2.485   11.608   1.00 97.75 484 A 1 
ATOM 3730 C CG  . TRP A 0 484 . -9.649   -0.621  12.876   1.00 97.75 484 A 1 
ATOM 3731 C CD1 . TRP A 0 484 . -9.758   -1.967  12.947   1.00 97.75 484 A 1 
ATOM 3732 C CD2 . TRP A 0 484 . -10.052  -0.119  14.183   1.00 97.75 484 A 1 
ATOM 3733 C CE2 . TRP A 0 484 . -10.369  -1.232  15.019   1.00 97.75 484 A 1 
ATOM 3734 C CE3 . TRP A 0 484 . -10.218  1.176   14.721   1.00 97.75 484 A 1 
ATOM 3735 N NE1 . TRP A 0 484 . -10.178  -2.337  14.213   1.00 97.75 484 A 1 
ATOM 3736 C CH2 . TRP A 0 484 . -10.956  0.236   16.853   1.00 97.75 484 A 1 
ATOM 3737 C CZ2 . TRP A 0 484 . -10.801  -1.064  16.341   1.00 97.75 484 A 1 
ATOM 3738 C CZ3 . TRP A 0 484 . -10.670  1.347   16.041   1.00 97.75 484 A 1 
ATOM 3739 N N   . LEU A 0 485 . -12.634  0.570   11.742   1.00 96.54 485 A 1 
ATOM 3740 C CA  . LEU A 0 485 . -13.819  1.111   12.394   1.00 96.54 485 A 1 
ATOM 3741 C C   . LEU A 0 485 . -14.281  0.121   13.457   1.00 96.54 485 A 1 
ATOM 3742 C CB  . LEU A 0 485 . -14.881  1.415   11.317   1.00 96.54 485 A 1 
ATOM 3743 O O   . LEU A 0 485 . -14.433  -1.061  13.153   1.00 96.54 485 A 1 
ATOM 3744 C CG  . LEU A 0 485 . -16.246  1.928   11.827   1.00 96.54 485 A 1 
ATOM 3745 C CD1 . LEU A 0 485 . -16.908  2.745   10.709   1.00 96.54 485 A 1 
ATOM 3746 C CD2 . LEU A 0 485 . -17.227  0.800   12.169   1.00 96.54 485 A 1 
ATOM 3747 N N   . GLN A 0 486 . -14.537  0.620   14.658   1.00 95.16 486 A 1 
ATOM 3748 C CA  . GLN A 0 486 . -15.327  -0.047  15.685   1.00 95.16 486 A 1 
ATOM 3749 C C   . GLN A 0 486 . -16.565  0.807   15.978   1.00 95.16 486 A 1 
ATOM 3750 C CB  . GLN A 0 486 . -14.456  -0.321  16.919   1.00 95.16 486 A 1 
ATOM 3751 O O   . GLN A 0 486 . -16.488  2.039   15.947   1.00 95.16 486 A 1 
ATOM 3752 C CG  . GLN A 0 486 . -15.188  -1.127  18.005   1.00 95.16 486 A 1 
ATOM 3753 C CD  . GLN A 0 486 . -14.287  -1.540  19.169   1.00 95.16 486 A 1 
ATOM 3754 N NE2 . GLN A 0 486 . -14.868  -2.032  20.240   1.00 95.16 486 A 1 
ATOM 3755 O OE1 . GLN A 0 486 . -13.060  -1.450  19.125   1.00 95.16 486 A 1 
ATOM 3756 N N   . ALA A 0 487 . -17.696  0.158   16.220   1.00 93.79 487 A 1 
ATOM 3757 C CA  . ALA A 0 487 . -18.894  0.765   16.778   1.00 93.79 487 A 1 
ATOM 3758 C C   . ALA A 0 487 . -19.510  -0.207  17.788   1.00 93.79 487 A 1 
ATOM 3759 C CB  . ALA A 0 487 . -19.868  1.126   15.649   1.00 93.79 487 A 1 
ATOM 3760 O O   . ALA A 0 487 . -19.505  -1.413  17.545   1.00 93.79 487 A 1 
ATOM 3761 N N   . ASP A 0 488 . -20.014  0.346   18.880   1.00 91.16 488 A 1 
ATOM 3762 C CA  . ASP A 0 488 . -20.588  -0.334  20.034   1.00 91.16 488 A 1 
ATOM 3763 C C   . ASP A 0 488 . -21.925  0.361   20.390   1.00 91.16 488 A 1 
ATOM 3764 C CB  . ASP A 0 488 . -19.546  -0.283  21.167   1.00 91.16 488 A 1 
ATOM 3765 O O   . ASP A 0 488 . -22.117  1.550   20.101   1.00 91.16 488 A 1 
ATOM 3766 C CG  . ASP A 0 488 . -19.680  -1.453  22.134   1.00 91.16 488 A 1 
ATOM 3767 O OD1 . ASP A 0 488 . -18.636  -2.108  22.376   1.00 91.16 488 A 1 
ATOM 3768 O OD2 . ASP A 0 488 . -20.835  -1.681  22.554   1.00 91.16 488 A 1 
ATOM 3769 N N   . ASP A 0 489 . -22.899  -0.381  20.915   1.00 92.33 489 A 1 
ATOM 3770 C CA  . ASP A 0 489 . -24.256  0.118   21.219   1.00 92.33 489 A 1 
ATOM 3771 C C   . ASP A 0 489 . -24.936  -0.776  22.271   1.00 92.33 489 A 1 
ATOM 3772 C CB  . ASP A 0 489 . -25.086  0.318   19.923   1.00 92.33 489 A 1 
ATOM 3773 O O   . ASP A 0 489 . -25.984  -1.385  22.028   1.00 92.33 489 A 1 
ATOM 3774 C CG  . ASP A 0 489 . -26.498  0.899   20.117   1.00 92.33 489 A 1 
ATOM 3775 O OD1 . ASP A 0 489 . -26.836  1.465   21.176   1.00 92.33 489 A 1 
ATOM 3776 O OD2 . ASP A 0 489 . -27.285  0.995   19.144   1.00 92.33 489 A 1 
ATOM 3777 N N   . ASP A 0 490 . -24.279  -0.873  23.426   1.00 90.02 490 A 1 
ATOM 3778 C CA  . ASP A 0 490 . -24.728  -1.596  24.615   1.00 90.02 490 A 1 
ATOM 3779 C C   . ASP A 0 490 . -26.012  -0.962  25.193   1.00 90.02 490 A 1 
ATOM 3780 C CB  . ASP A 0 490 . -23.570  -1.612  25.647   1.00 90.02 490 A 1 
ATOM 3781 O O   . ASP A 0 490 . -26.118  0.257   25.339   1.00 90.02 490 A 1 
ATOM 3782 C CG  . ASP A 0 490 . -23.254  -2.981  26.272   1.00 90.02 490 A 1 
ATOM 3783 O OD1 . ASP A 0 490 . -23.928  -3.976  25.916   1.00 90.02 490 A 1 
ATOM 3784 O OD2 . ASP A 0 490 . -22.379  -3.019  27.169   1.00 90.02 490 A 1 
ATOM 3785 N N   . GLN A 0 491 . -27.017  -1.772  25.529   1.00 90.56 491 A 1 
ATOM 3786 C CA  . GLN A 0 491 . -28.317  -1.336  26.065   1.00 90.56 491 A 1 
ATOM 3787 C C   . GLN A 0 491 . -28.750  -2.235  27.219   1.00 90.56 491 A 1 
ATOM 3788 C CB  . GLN A 0 491 . -29.405  -1.375  24.972   1.00 90.56 491 A 1 
ATOM 3789 O O   . GLN A 0 491 . -28.695  -3.458  27.095   1.00 90.56 491 A 1 
ATOM 3790 C CG  . GLN A 0 491 . -29.141  -0.364  23.855   1.00 90.56 491 A 1 
ATOM 3791 C CD  . GLN A 0 491 . -30.169  -0.356  22.728   1.00 90.56 491 A 1 
ATOM 3792 N NE2 . GLN A 0 491 . -29.883  0.384   21.681   1.00 90.56 491 A 1 
ATOM 3793 O OE1 . GLN A 0 491 . -31.220  -0.990  22.721   1.00 90.56 491 A 1 
ATOM 3794 N N   . TRP A 0 492 . -29.268  -1.659  28.306   1.00 88.44 492 A 1 
ATOM 3795 C CA  . TRP A 0 492 . -29.779  -2.427  29.446   1.00 88.44 492 A 1 
ATOM 3796 C C   . TRP A 0 492 . -30.982  -1.772  30.134   1.00 88.44 492 A 1 
ATOM 3797 C CB  . TRP A 0 492 . -28.646  -2.703  30.445   1.00 88.44 492 A 1 
ATOM 3798 O O   . TRP A 0 492 . -31.171  -0.554  30.091   1.00 88.44 492 A 1 
ATOM 3799 C CG  . TRP A 0 492 . -28.041  -1.496  31.094   1.00 88.44 492 A 1 
ATOM 3800 C CD1 . TRP A 0 492 . -28.393  -0.997  32.301   1.00 88.44 492 A 1 
ATOM 3801 C CD2 . TRP A 0 492 . -26.978  -0.625  30.592   1.00 88.44 492 A 1 
ATOM 3802 C CE2 . TRP A 0 492 . -26.732  0.390   31.567   1.00 88.44 492 A 1 
ATOM 3803 C CE3 . TRP A 0 492 . -26.190  -0.588  29.421   1.00 88.44 492 A 1 
ATOM 3804 N NE1 . TRP A 0 492 . -27.628  0.118   32.581   1.00 88.44 492 A 1 
ATOM 3805 C CH2 . TRP A 0 492 . -25.018  1.414   30.195   1.00 88.44 492 A 1 
ATOM 3806 C CZ2 . TRP A 0 492 . -25.771  1.397   31.383   1.00 88.44 492 A 1 
ATOM 3807 C CZ3 . TRP A 0 492 . -25.227  0.420   29.223   1.00 88.44 492 A 1 
ATOM 3808 N N   . ALA A 0 493 . -31.795  -2.600  30.786   1.00 91.89 493 A 1 
ATOM 3809 C CA  . ALA A 0 493 . -32.877  -2.201  31.676   1.00 91.89 493 A 1 
ATOM 3810 C C   . ALA A 0 493 . -33.001  -3.185  32.853   1.00 91.89 493 A 1 
ATOM 3811 C CB  . ALA A 0 493 . -34.184  -2.112  30.879   1.00 91.89 493 A 1 
ATOM 3812 O O   . ALA A 0 493 . -32.815  -4.390  32.669   1.00 91.89 493 A 1 
ATOM 3813 N N   . GLU A 0 494 . -33.342  -2.669  34.033   1.00 90.79 494 A 1 
ATOM 3814 C CA  . GLU A 0 494 . -33.617  -3.429  35.261   1.00 90.79 494 A 1 
ATOM 3815 C C   . GLU A 0 494 . -34.893  -2.882  35.929   1.00 90.79 494 A 1 
ATOM 3816 C CB  . GLU A 0 494 . -32.431  -3.347  36.249   1.00 90.79 494 A 1 
ATOM 3817 O O   . GLU A 0 494 . -35.069  -1.666  35.995   1.00 90.79 494 A 1 
ATOM 3818 C CG  . GLU A 0 494 . -31.117  -3.977  35.743   1.00 90.79 494 A 1 
ATOM 3819 C CD  . GLU A 0 494 . -29.971  -3.943  36.780   1.00 90.79 494 A 1 
ATOM 3820 O OE1 . GLU A 0 494 . -28.791  -3.902  36.358   1.00 90.79 494 A 1 
ATOM 3821 O OE2 . GLU A 0 494 . -30.243  -3.995  38.005   1.00 90.79 494 A 1 
ATOM 3822 N N   . ASP A 0 495 . -35.746  -3.776  36.433   1.00 88.61 495 A 1 
ATOM 3823 C CA  . ASP A 0 495 . -36.977  -3.509  37.200   1.00 88.61 495 A 1 
ATOM 3824 C C   . ASP A 0 495 . -36.892  -4.284  38.535   1.00 88.61 495 A 1 
ATOM 3825 C CB  . ASP A 0 495 . -38.194  -3.916  36.335   1.00 88.61 495 A 1 
ATOM 3826 O O   . ASP A 0 495 . -36.412  -5.424  38.579   1.00 88.61 495 A 1 
ATOM 3827 C CG  . ASP A 0 495 . -39.597  -3.747  36.957   1.00 88.61 495 A 1 
ATOM 3828 O OD1 . ASP A 0 495 . -39.698  -3.508  38.182   1.00 88.61 495 A 1 
ATOM 3829 O OD2 . ASP A 0 495 . -40.581  -3.934  36.198   1.00 88.61 495 A 1 
ATOM 3830 N N   . TYR A 0 496 . -37.297  -3.665  39.648   1.00 87.21 496 A 1 
ATOM 3831 C CA  . TYR A 0 496 . -37.298  -4.283  40.974   1.00 87.21 496 A 1 
ATOM 3832 C C   . TYR A 0 496 . -38.446  -3.800  41.873   1.00 87.21 496 A 1 
ATOM 3833 C CB  . TYR A 0 496 . -35.943  -4.036  41.661   1.00 87.21 496 A 1 
ATOM 3834 O O   . TYR A 0 496 . -38.291  -2.846  42.650   1.00 87.21 496 A 1 
ATOM 3835 C CG  . TYR A 0 496 . -35.798  -4.795  42.967   1.00 87.21 496 A 1 
ATOM 3836 C CD1 . TYR A 0 496 . -35.872  -4.149  44.217   1.00 87.21 496 A 1 
ATOM 3837 C CD2 . TYR A 0 496 . -35.708  -6.190  42.910   1.00 87.21 496 A 1 
ATOM 3838 C CE1 . TYR A 0 496 . -35.869  -4.910  45.407   1.00 87.21 496 A 1 
ATOM 3839 C CE2 . TYR A 0 496 . -35.719  -6.960  44.079   1.00 87.21 496 A 1 
ATOM 3840 O OH  . TYR A 0 496 . -35.917  -7.109  46.439   1.00 87.21 496 A 1 
ATOM 3841 C CZ  . TYR A 0 496 . -35.822  -6.323  45.328   1.00 87.21 496 A 1 
ATOM 3842 N N   . ASP A 0 497 . -39.561  -4.533  41.882   1.00 84.00 497 A 1 
ATOM 3843 C CA  . ASP A 0 497 . -40.622  -4.346  42.866   1.00 84.00 497 A 1 
ATOM 3844 C C   . ASP A 0 497 . -40.345  -5.166  44.145   1.00 84.00 497 A 1 
ATOM 3845 C CB  . ASP A 0 497 . -42.014  -4.623  42.257   1.00 84.00 497 A 1 
ATOM 3846 O O   . ASP A 0 497 . -39.865  -6.306  44.164   1.00 84.00 497 A 1 
ATOM 3847 C CG  . ASP A 0 497 . -43.134  -3.732  42.793   1.00 84.00 497 A 1 
ATOM 3848 O OD1 . ASP A 0 497 . -43.053  -3.240  43.946   1.00 84.00 497 A 1 
ATOM 3849 O OD2 . ASP A 0 497 . -44.191  -3.568  42.139   1.00 84.00 497 A 1 
ATOM 3850 N N   . ARG A 0 498 . -40.678  -4.583  45.295   1.00 79.59 498 A 1 
ATOM 3851 C CA  . ARG A 0 498 . -40.687  -5.275  46.587   1.00 79.59 498 A 1 
ATOM 3852 C C   . ARG A 0 498 . -41.890  -4.834  47.389   1.00 79.59 498 A 1 
ATOM 3853 C CB  . ARG A 0 498 . -39.373  -5.030  47.335   1.00 79.59 498 A 1 
ATOM 3854 O O   . ARG A 0 498 . -41.914  -3.740  47.955   1.00 79.59 498 A 1 
ATOM 3855 C CG  . ARG A 0 498 . -39.371  -5.712  48.717   1.00 79.59 498 A 1 
ATOM 3856 C CD  . ARG A 0 498 . -38.170  -5.274  49.553   1.00 79.59 498 A 1 
ATOM 3857 N NE  . ARG A 0 498 . -36.904  -5.730  48.959   1.00 79.59 498 A 1 
ATOM 3858 N NH1 . ARG A 0 498 . -35.504  -4.190  49.939   1.00 79.59 498 A 1 
ATOM 3859 N NH2 . ARG A 0 498 . -34.676  -5.727  48.569   1.00 79.59 498 A 1 
ATOM 3860 C CZ  . ARG A 0 498 . -35.709  -5.221  49.172   1.00 79.59 498 A 1 
ATOM 3861 N N   . TYR A 0 499 . -42.822  -5.759  47.578   1.00 71.04 499 A 1 
ATOM 3862 C CA  . TYR A 0 499 . -44.055  -5.550  48.325   1.00 71.04 499 A 1 
ATOM 3863 C C   . TYR A 0 499 . -44.117  -6.416  49.589   1.00 71.04 499 A 1 
ATOM 3864 C CB  . TYR A 0 499 . -45.265  -5.748  47.402   1.00 71.04 499 A 1 
ATOM 3865 O O   . TYR A 0 499 . -43.803  -7.611  49.616   1.00 71.04 499 A 1 
ATOM 3866 C CG  . TYR A 0 499 . -45.209  -7.012  46.568   1.00 71.04 499 A 1 
ATOM 3867 C CD1 . TYR A 0 499 . -44.508  -6.996  45.346   1.00 71.04 499 A 1 
ATOM 3868 C CD2 . TYR A 0 499 . -45.829  -8.199  47.014   1.00 71.04 499 A 1 
ATOM 3869 C CE1 . TYR A 0 499 . -44.396  -8.165  44.581   1.00 71.04 499 A 1 
ATOM 3870 C CE2 . TYR A 0 499 . -45.728  -9.371  46.236   1.00 71.04 499 A 1 
ATOM 3871 O OH  . TYR A 0 499 . -44.887  -10.481 44.278   1.00 71.04 499 A 1 
ATOM 3872 C CZ  . TYR A 0 499 . -45.006  -9.353  45.020   1.00 71.04 499 A 1 
ATOM 3873 N N   . THR A 0 500 . -44.567  -5.792  50.678   1.00 62.08 500 A 1 
ATOM 3874 C CA  . THR A 0 500 . -44.894  -6.475  51.934   1.00 62.08 500 A 1 
ATOM 3875 C C   . THR A 0 500 . -46.380  -6.306  52.231   1.00 62.08 500 A 1 
ATOM 3876 C CB  . THR A 0 500 . -44.017  -5.960  53.086   1.00 62.08 500 A 1 
ATOM 3877 O O   . THR A 0 500 . -46.781  -5.343  52.890   1.00 62.08 500 A 1 
ATOM 3878 C CG2 . THR A 0 500 . -44.179  -6.810  54.348   1.00 62.08 500 A 1 
ATOM 3879 O OG1 . THR A 0 500 . -42.655  -6.036  52.741   1.00 62.08 500 A 1 
ATOM 3880 N N   . ASP A 0 501 . -47.201  -7.249  51.762   1.00 56.69 501 A 1 
ATOM 3881 C CA  . ASP A 0 501 . -48.650  -7.212  51.959   1.00 56.69 501 A 1 
ATOM 3882 C C   . ASP A 0 501 . -49.030  -7.589  53.396   1.00 56.69 501 A 1 
ATOM 3883 C CB  . ASP A 0 501 . -49.398  -8.087  50.936   1.00 56.69 501 A 1 
ATOM 3884 O O   . ASP A 0 501 . -48.930  -8.735  53.849   1.00 56.69 501 A 1 
ATOM 3885 C CG  . ASP A 0 501 . -49.824  -7.340  49.668   1.00 56.69 501 A 1 
ATOM 3886 O OD1 . ASP A 0 501 . -50.063  -6.114  49.763   1.00 56.69 501 A 1 
ATOM 3887 O OD2 . ASP A 0 501 . -49.979  -8.031  48.640   1.00 56.69 501 A 1 
ATOM 3888 N N   . GLY A 0 502 . -49.517  -6.583  54.121   1.00 53.61 502 A 1 
ATOM 3889 C CA  . GLY A 0 502 . -50.136  -6.712  55.438   1.00 53.61 502 A 1 
ATOM 3890 C C   . GLY A 0 502 . -51.646  -6.956  55.373   1.00 53.61 502 A 1 
ATOM 3891 O O   . GLY A 0 502 . -52.366  -6.398  56.198   1.00 53.61 502 A 1 
ATOM 3892 N N   . ASP A 0 503 . -52.139  -7.715  54.391   1.00 49.54 503 A 1 
ATOM 3893 C CA  . ASP A 0 503 . -53.576  -7.810  54.105   1.00 49.54 503 A 1 
ATOM 3894 C C   . ASP A 0 503 . -54.343  -8.582  55.204   1.00 49.54 503 A 1 
ATOM 3895 C CB  . ASP A 0 503 . -53.797  -8.365  52.682   1.00 49.54 503 A 1 
ATOM 3896 O O   . ASP A 0 503 . -53.974  -9.697  55.586   1.00 49.54 503 A 1 
ATOM 3897 C CG  . ASP A 0 503 . -55.174  -7.992  52.115   1.00 49.54 503 A 1 
ATOM 3898 O OD1 . ASP A 0 503 . -55.739  -6.971  52.579   1.00 49.54 503 A 1 
ATOM 3899 O OD2 . ASP A 0 503 . -55.690  -8.744  51.259   1.00 49.54 503 A 1 
ATOM 3900 N N   . TYR A 0 504 . -55.376  -7.962  55.795   1.00 51.88 504 A 1 
ATOM 3901 C CA  . TYR A 0 504 . -55.909  -8.395  57.104   1.00 51.88 504 A 1 
ATOM 3902 C C   . TYR A 0 504 . -57.432  -8.239  57.313   1.00 51.88 504 A 1 
ATOM 3903 C CB  . TYR A 0 504 . -55.081  -7.752  58.245   1.00 51.88 504 A 1 
ATOM 3904 O O   . TYR A 0 504 . -57.900  -8.247  58.456   1.00 51.88 504 A 1 
ATOM 3905 C CG  . TYR A 0 504 . -54.404  -8.771  59.151   1.00 51.88 504 A 1 
ATOM 3906 C CD1 . TYR A 0 504 . -55.163  -9.534  60.062   1.00 51.88 504 A 1 
ATOM 3907 C CD2 . TYR A 0 504 . -53.016  -8.972  59.055   1.00 51.88 504 A 1 
ATOM 3908 C CE1 . TYR A 0 504 . -54.535  -10.504 60.873   1.00 51.88 504 A 1 
ATOM 3909 C CE2 . TYR A 0 504 . -52.376  -9.913  59.882   1.00 51.88 504 A 1 
ATOM 3910 O OH  . TYR A 0 504 . -52.487  -11.559 61.603   1.00 51.88 504 A 1 
ATOM 3911 C CZ  . TYR A 0 504 . -53.137  -10.684 60.786   1.00 51.88 504 A 1 
ATOM 3912 N N   . ASP A 0 505 . -58.233  -8.135  56.246   1.00 46.35 505 A 1 
ATOM 3913 C CA  . ASP A 0 505 . -59.588  -7.544  56.316   1.00 46.35 505 A 1 
ATOM 3914 C C   . ASP A 0 505 . -60.776  -8.488  55.935   1.00 46.35 505 A 1 
ATOM 3915 C CB  . ASP A 0 505 . -59.555  -6.177  55.568   1.00 46.35 505 A 1 
ATOM 3916 O O   . ASP A 0 505 . -61.627  -8.114  55.131   1.00 46.35 505 A 1 
ATOM 3917 C CG  . ASP A 0 505 . -60.374  -5.035  56.212   1.00 46.35 505 A 1 
ATOM 3918 O OD1 . ASP A 0 505 . -61.006  -5.266  57.271   1.00 46.35 505 A 1 
ATOM 3919 O OD2 . ASP A 0 505 . -60.359  -3.902  55.659   1.00 46.35 505 A 1 
ATOM 3920 N N   . ASP A 0 506 . -60.903  -9.712  56.508   1.00 44.28 506 A 1 
ATOM 3921 C CA  . ASP A 0 506 . -62.166  -10.514 56.389   1.00 44.28 506 A 1 
ATOM 3922 C C   . ASP A 0 506 . -62.516  -11.550 57.505   1.00 44.28 506 A 1 
ATOM 3923 C CB  . ASP A 0 506 . -62.307  -11.159 54.991   1.00 44.28 506 A 1 
ATOM 3924 O O   . ASP A 0 506 . -63.240  -12.521 57.263   1.00 44.28 506 A 1 
ATOM 3925 C CG  . ASP A 0 506 . -63.753  -11.579 54.641   1.00 44.28 506 A 1 
ATOM 3926 O OD1 . ASP A 0 506 . -64.755  -11.140 55.265   1.00 44.28 506 A 1 
ATOM 3927 O OD2 . ASP A 0 506 . -63.903  -12.458 53.763   1.00 44.28 506 A 1 
ATOM 3928 N N   . TYR A 0 507 . -62.105  -11.379 58.774   1.00 43.59 507 A 1 
ATOM 3929 C CA  . TYR A 0 507 . -62.616  -12.247 59.874   1.00 43.59 507 A 1 
ATOM 3930 C C   . TYR A 0 507 . -63.899  -11.731 60.561   1.00 43.59 507 A 1 
ATOM 3931 C CB  . TYR A 0 507 . -61.521  -12.772 60.817   1.00 43.59 507 A 1 
ATOM 3932 O O   . TYR A 0 507 . -64.160  -11.981 61.738   1.00 43.59 507 A 1 
ATOM 3933 C CG  . TYR A 0 507 . -61.646  -14.281 61.021   1.00 43.59 507 A 1 
ATOM 3934 C CD1 . TYR A 0 507 . -62.578  -14.827 61.929   1.00 43.59 507 A 1 
ATOM 3935 C CD2 . TYR A 0 507 . -60.892  -15.145 60.207   1.00 43.59 507 A 1 
ATOM 3936 C CE1 . TYR A 0 507 . -62.745  -16.226 62.022   1.00 43.59 507 A 1 
ATOM 3937 C CE2 . TYR A 0 507 . -61.040  -16.540 60.305   1.00 43.59 507 A 1 
ATOM 3938 O OH  . TYR A 0 507 . -62.112  -18.436 61.295   1.00 43.59 507 A 1 
ATOM 3939 C CZ  . TYR A 0 507 . -61.971  -17.085 61.211   1.00 43.59 507 A 1 
ATOM 3940 N N   . GLY A 0 508 . -64.761  -11.032 59.816   1.00 44.38 508 A 1 
ATOM 3941 C CA  . GLY A 0 508 . -66.008  -10.440 60.325   1.00 44.38 508 A 1 
ATOM 3942 C C   . GLY A 0 508 . -67.171  -11.419 60.576   1.00 44.38 508 A 1 
ATOM 3943 O O   . GLY A 0 508 . -68.299  -10.980 60.817   1.00 44.38 508 A 1 
ATOM 3944 N N   . ARG A 0 509 . -66.962  -12.741 60.473   1.00 42.57 509 A 1 
ATOM 3945 C CA  . ARG A 0 509 . -68.053  -13.730 60.369   1.00 42.57 509 A 1 
ATOM 3946 C C   . ARG A 0 509 . -68.194  -14.661 61.590   1.00 42.57 509 A 1 
ATOM 3947 C CB  . ARG A 0 509 . -67.942  -14.474 59.019   1.00 42.57 509 A 1 
ATOM 3948 O O   . ARG A 0 509 . -67.395  -15.560 61.808   1.00 42.57 509 A 1 
ATOM 3949 C CG  . ARG A 0 509 . -68.354  -13.547 57.853   1.00 42.57 509 A 1 
ATOM 3950 C CD  . ARG A 0 509 . -68.369  -14.233 56.479   1.00 42.57 509 A 1 
ATOM 3951 N NE  . ARG A 0 509 . -67.128  -14.024 55.704   1.00 42.57 509 A 1 
ATOM 3952 N NH1 . ARG A 0 509 . -67.606  -15.463 53.970   1.00 42.57 509 A 1 
ATOM 3953 N NH2 . ARG A 0 509 . -65.754  -14.284 53.906   1.00 42.57 509 A 1 
ATOM 3954 C CZ  . ARG A 0 509 . -66.831  -14.584 54.544   1.00 42.57 509 A 1 
ATOM 3955 N N   . ALA A 0 510 . -69.350  -14.514 62.258   1.00 38.14 510 A 1 
ATOM 3956 C CA  . ALA A 0 510 . -70.056  -15.488 63.117   1.00 38.14 510 A 1 
ATOM 3957 C C   . ALA A 0 510 . -69.741  -15.606 64.636   1.00 38.14 510 A 1 
ATOM 3958 C CB  . ALA A 0 510 . -70.138  -16.853 62.405   1.00 38.14 510 A 1 
ATOM 3959 O O   . ALA A 0 510 . -69.309  -16.658 65.097   1.00 38.14 510 A 1 
ATOM 3960 N N   . ALA A 0 511 . -70.181  -14.621 65.442   1.00 38.15 511 A 1 
ATOM 3961 C CA  . ALA A 0 511 . -70.832  -14.821 66.764   1.00 38.15 511 A 1 
ATOM 3962 C C   . ALA A 0 511 . -71.420  -13.490 67.313   1.00 38.15 511 A 1 
ATOM 3963 C CB  . ALA A 0 511 . -69.827  -15.371 67.792   1.00 38.15 511 A 1 
ATOM 3964 O O   . ALA A 0 511 . -70.795  -12.451 67.162   1.00 38.15 511 A 1 
ATOM 3965 N N   . SER A 0 512 . -72.577  -13.410 67.989   1.00 43.51 512 A 1 
ATOM 3966 C CA  . SER A 0 512 . -73.693  -14.364 68.096   1.00 43.51 512 A 1 
ATOM 3967 C C   . SER A 0 512 . -75.032  -13.653 68.413   1.00 43.51 512 A 1 
ATOM 3968 C CB  . SER A 0 512 . -73.416  -15.435 69.165   1.00 43.51 512 A 1 
ATOM 3969 O O   . SER A 0 512 . -75.099  -12.786 69.276   1.00 43.51 512 A 1 
ATOM 3970 O OG  . SER A 0 512 . -73.217  -14.871 70.443   1.00 43.51 512 A 1 
ATOM 3971 N N   . ILE A 0 513 . -76.087  -14.058 67.695   1.00 37.63 513 A 1 
ATOM 3972 C CA  . ILE A 0 513 . -77.533  -14.020 68.018   1.00 37.63 513 A 1 
ATOM 3973 C C   . ILE A 0 513 . -78.147  -12.733 68.628   1.00 37.63 513 A 1 
ATOM 3974 C CB  . ILE A 0 513 . -77.939  -15.303 68.787   1.00 37.63 513 A 1 
ATOM 3975 O O   . ILE A 0 513 . -78.038  -12.412 69.809   1.00 37.63 513 A 1 
ATOM 3976 C CG1 . ILE A 0 513 . -77.521  -16.551 67.961   1.00 37.63 513 A 1 
ATOM 3977 C CG2 . ILE A 0 513 . -79.457  -15.331 69.063   1.00 37.63 513 A 1 
ATOM 3978 C CD1 . ILE A 0 513 . -77.866  -17.904 68.591   1.00 37.63 513 A 1 
ATOM 3979 N N   . TRP A 0 514 . -78.996  -12.101 67.813   1.00 31.73 514 A 1 
ATOM 3980 C CA  . TRP A 0 514 . -80.015  -11.122 68.205   1.00 31.73 514 A 1 
ATOM 3981 C C   . TRP A 0 514 . -81.164  -11.763 69.008   1.00 31.73 514 A 1 
ATOM 3982 C CB  . TRP A 0 514 . -80.531  -10.480 66.901   1.00 31.73 514 A 1 
ATOM 3983 O O   . TRP A 0 514 . -81.792  -12.715 68.554   1.00 31.73 514 A 1 
ATOM 3984 C CG  . TRP A 0 514 . -81.909  -9.880  66.869   1.00 31.73 514 A 1 
ATOM 3985 C CD1 . TRP A 0 514 . -82.279  -8.709  67.431   1.00 31.73 514 A 1 
ATOM 3986 C CD2 . TRP A 0 514 . -83.087  -10.365 66.142   1.00 31.73 514 A 1 
ATOM 3987 C CE2 . TRP A 0 514 . -84.136  -9.409  66.291   1.00 31.73 514 A 1 
ATOM 3988 C CE3 . TRP A 0 514 . -83.373  -11.493 65.342   1.00 31.73 514 A 1 
ATOM 3989 N NE1 . TRP A 0 514 . -83.594  -8.435  67.098   1.00 31.73 514 A 1 
ATOM 3990 C CH2 . TRP A 0 514 . -85.632  -10.678 64.879   1.00 31.73 514 A 1 
ATOM 3991 C CZ2 . TRP A 0 514 . -85.390  -9.550  65.680   1.00 31.73 514 A 1 
ATOM 3992 C CZ3 . TRP A 0 514 . -84.626  -11.647 64.716   1.00 31.73 514 A 1 
ATOM 3993 N N   . ALA A 0 515 . -81.503  -11.176 70.161   1.00 36.27 515 A 1 
ATOM 3994 C CA  . ALA A 0 515 . -82.744  -11.444 70.894   1.00 36.27 515 A 1 
ATOM 3995 C C   . ALA A 0 515 . -83.337  -10.117 71.405   1.00 36.27 515 A 1 
ATOM 3996 C CB  . ALA A 0 515 . -82.447  -12.435 72.030   1.00 36.27 515 A 1 
ATOM 3997 O O   . ALA A 0 515 . -82.871  -9.563  72.402   1.00 36.27 515 A 1 
ATOM 3998 N N   . LYS A 0 516 . -84.333  -9.552  70.702   1.00 35.66 516 A 1 
ATOM 3999 C CA  . LYS A 0 516 . -84.842  -8.200  71.004   1.00 35.66 516 A 1 
ATOM 4000 C C   . LYS A 0 516 . -86.358  -8.041  70.813   1.00 35.66 516 A 1 
ATOM 4001 C CB  . LYS A 0 516 . -84.071  -7.184  70.137   1.00 35.66 516 A 1 
ATOM 4002 O O   . LYS A 0 516 . -86.870  -8.262  69.725   1.00 35.66 516 A 1 
ATOM 4003 C CG  . LYS A 0 516 . -84.047  -5.763  70.713   1.00 35.66 516 A 1 
ATOM 4004 C CD  . LYS A 0 516 . -83.475  -4.784  69.680   1.00 35.66 516 A 1 
ATOM 4005 C CE  . LYS A 0 516 . -83.380  -3.367  70.253   1.00 35.66 516 A 1 
ATOM 4006 N NZ  . LYS A 0 516 . -83.198  -2.375  69.167   1.00 35.66 516 A 1 
ATOM 4007 N N   . GLN A 0 517 . -86.983  -7.449  71.840   1.00 37.58 517 A 1 
ATOM 4008 C CA  . GLN A 0 517 . -88.319  -6.817  71.879   1.00 37.58 517 A 1 
ATOM 4009 C C   . GLN A 0 517 . -89.579  -7.712  71.864   1.00 37.58 517 A 1 
ATOM 4010 C CB  . GLN A 0 517 . -88.411  -5.657  70.862   1.00 37.58 517 A 1 
ATOM 4011 O O   . GLN A 0 517 . -89.638  -8.756  71.234   1.00 37.58 517 A 1 
ATOM 4012 C CG  . GLN A 0 517 . -87.765  -4.373  71.403   1.00 37.58 517 A 1 
ATOM 4013 C CD  . GLN A 0 517 . -87.482  -3.355  70.302   1.00 37.58 517 A 1 
ATOM 4014 N NE2 . GLN A 0 517 . -88.453  -2.568  69.898   1.00 37.58 517 A 1 
ATOM 4015 O OE1 . GLN A 0 517 . -86.372  -3.227  69.805   1.00 37.58 517 A 1 
ATOM 4016 N N   . GLY A 0 518 . -90.614  -7.212  72.563   1.00 34.95 518 A 1 
ATOM 4017 C CA  . GLY A 0 518 . -91.914  -7.865  72.788   1.00 34.95 518 A 1 
ATOM 4018 C C   . GLY A 0 518 . -91.929  -8.727  74.063   1.00 34.95 518 A 1 
ATOM 4019 O O   . GLY A 0 518 . -91.070  -9.576  74.234   1.00 34.95 518 A 1 
ATOM 4020 N N   . GLY A 0 519 . -92.836  -8.550  75.029   1.00 35.32 519 A 1 
ATOM 4021 C CA  . GLY A 0 519 . -93.880  -7.532  75.206   1.00 35.32 519 A 1 
ATOM 4022 C C   . GLY A 0 519 . -94.393  -7.530  76.661   1.00 35.32 519 A 1 
ATOM 4023 O O   . GLY A 0 519 . -94.154  -8.474  77.409   1.00 35.32 519 A 1 
ATOM 4024 N N   . LYS A 0 520 . -95.062  -6.458  77.109   1.00 35.79 520 A 1 
ATOM 4025 C CA  . LYS A 0 520 . -95.581  -6.354  78.491   1.00 35.79 520 A 1 
ATOM 4026 C C   . LYS A 0 520 . -96.956  -7.020  78.631   1.00 35.79 520 A 1 
ATOM 4027 C CB  . LYS A 0 520 . -95.738  -4.880  78.914   1.00 35.79 520 A 1 
ATOM 4028 O O   . LYS A 0 520 . -97.864  -6.599  77.926   1.00 35.79 520 A 1 
ATOM 4029 C CG  . LYS A 0 520 . -94.436  -4.113  79.174   1.00 35.79 520 A 1 
ATOM 4030 C CD  . LYS A 0 520 . -94.772  -2.656  79.544   1.00 35.79 520 A 1 
ATOM 4031 C CE  . LYS A 0 520 . -93.499  -1.849  79.825   1.00 35.79 520 A 1 
ATOM 4032 N NZ  . LYS A 0 520 . -93.788  -0.406  80.041   1.00 35.79 520 A 1 
ATOM 4033 N N   . LYS A 0 521 . -97.128  -7.831  79.689   1.00 34.55 521 A 1 
ATOM 4034 C CA  . LYS A 0 521 . -98.408  -8.353  80.236   1.00 34.55 521 A 1 
ATOM 4035 C C   . LYS A 0 521 . -99.201  -9.288  79.302   1.00 34.55 521 A 1 
ATOM 4036 C CB  . LYS A 0 521 . -99.345  -7.200  80.663   1.00 34.55 521 A 1 
ATOM 4037 O O   . LYS A 0 521 . -99.208  -9.111  78.095   1.00 34.55 521 A 1 
ATOM 4038 C CG  . LYS A 0 521 . -98.797  -6.176  81.670   1.00 34.55 521 A 1 
ATOM 4039 C CD  . LYS A 0 521 . -99.836  -5.054  81.839   1.00 34.55 521 A 1 
ATOM 4040 C CE  . LYS A 0 521 . -99.427  -4.025  82.900   1.00 34.55 521 A 1 
ATOM 4041 N NZ  . LYS A 0 521 . -100.500 -3.015  83.108   1.00 34.55 521 A 1 
ATOM 4042 N N   . GLY A 0 522 . -99.973  -10.200 79.894   1.00 36.52 522 A 1 
ATOM 4043 C CA  . GLY A 0 522 . -101.029 -10.937 79.187   1.00 36.52 522 A 1 
ATOM 4044 C C   . GLY A 0 522 . -101.227 -12.348 79.726   1.00 36.52 522 A 1 
ATOM 4045 O O   . GLY A 0 522 . -100.368 -13.201 79.549   1.00 36.52 522 A 1 
ATOM 4046 N N   . SER A 0 523 . -102.351 -12.581 80.402   1.00 31.97 523 A 1 
ATOM 4047 C CA  . SER A 0 523 . -102.799 -13.923 80.792   1.00 31.97 523 A 1 
ATOM 4048 C C   . SER A 0 523 . -103.496 -14.632 79.618   1.00 31.97 523 A 1 
ATOM 4049 C CB  . SER A 0 523 . -103.767 -13.778 81.978   1.00 31.97 523 A 1 
ATOM 4050 O O   . SER A 0 523 . -103.916 -13.971 78.672   1.00 31.97 523 A 1 
ATOM 4051 O OG  . SER A 0 523 . -104.124 -15.029 82.536   1.00 31.97 523 A 1 
ATOM 4052 N N   . LEU A 0 524 . -103.757 -15.930 79.818   1.00 34.37 524 A 1 
ATOM 4053 C CA  . LEU A 0 524 . -104.913 -16.694 79.317   1.00 34.37 524 A 1 
ATOM 4054 C C   . LEU A 0 524 . -104.730 -17.594 78.067   1.00 34.37 524 A 1 
ATOM 4055 C CB  . LEU A 0 524 . -106.178 -15.799 79.257   1.00 34.37 524 A 1 
ATOM 4056 O O   . LEU A 0 524 . -104.719 -17.133 76.938   1.00 34.37 524 A 1 
ATOM 4057 C CG  . LEU A 0 524 . -107.470 -16.511 79.675   1.00 34.37 524 A 1 
ATOM 4058 C CD1 . LEU A 0 524 . -107.545 -16.658 81.202   1.00 34.37 524 A 1 
ATOM 4059 C CD2 . LEU A 0 524 . -108.691 -15.712 79.231   1.00 34.37 524 A 1 
ATOM 4060 N N   . HIS A 0 525 . -104.689 -18.907 78.349   1.00 36.28 525 A 1 
ATOM 4061 C CA  . HIS A 0 525 . -105.227 -20.072 77.613   1.00 36.28 525 A 1 
ATOM 4062 C C   . HIS A 0 525 . -105.319 -20.088 76.068   1.00 36.28 525 A 1 
ATOM 4063 C CB  . HIS A 0 525 . -106.630 -20.377 78.170   1.00 36.28 525 A 1 
ATOM 4064 O O   . HIS A 0 525 . -106.043 -19.302 75.469   1.00 36.28 525 A 1 
ATOM 4065 C CG  . HIS A 0 525 . -106.664 -20.670 79.648   1.00 36.28 525 A 1 
ATOM 4066 C CD2 . HIS A 0 525 . -106.541 -21.900 80.235   1.00 36.28 525 A 1 
ATOM 4067 N ND1 . HIS A 0 525 . -106.867 -19.761 80.661   1.00 36.28 525 A 1 
ATOM 4068 C CE1 . HIS A 0 525 . -106.856 -20.424 81.829   1.00 36.28 525 A 1 
ATOM 4069 N NE2 . HIS A 0 525 . -106.650 -21.730 81.618   1.00 36.28 525 A 1 
ATOM 4070 N N   . GLY A 0 526 . -104.790 -21.160 75.452   1.00 37.96 526 A 1 
ATOM 4071 C CA  . GLY A 0 526 . -105.157 -21.560 74.083   1.00 37.96 526 A 1 
ATOM 4072 C C   . GLY A 0 526 . -104.376 -22.759 73.521   1.00 37.96 526 A 1 
ATOM 4073 O O   . GLY A 0 526 . -103.304 -22.573 72.967   1.00 37.96 526 A 1 
ATOM 4074 N N   . LEU A 0 527 . -104.932 -23.968 73.690   1.00 33.67 527 A 1 
ATOM 4075 C CA  . LEU A 0 527 . -104.744 -25.221 72.910   1.00 33.67 527 A 1 
ATOM 4076 C C   . LEU A 0 527 . -103.841 -25.086 71.652   1.00 33.67 527 A 1 
ATOM 4077 C CB  . LEU A 0 527 . -106.173 -25.622 72.470   1.00 33.67 527 A 1 
ATOM 4078 O O   . LEU A 0 527 . -104.183 -24.329 70.754   1.00 33.67 527 A 1 
ATOM 4079 C CG  . LEU A 0 527 . -107.173 -25.883 73.621   1.00 33.67 527 A 1 
ATOM 4080 C CD1 . LEU A 0 527 . -108.610 -25.621 73.174   1.00 33.67 527 A 1 
ATOM 4081 C CD2 . LEU A 0 527 . -107.061 -27.319 74.126   1.00 33.67 527 A 1 
ATOM 4082 N N   . GLY A 0 528 . -102.680 -25.750 71.535   1.00 38.66 528 A 1 
ATOM 4083 C CA  . GLY A 0 528 . -102.522 -27.201 71.268   1.00 38.66 528 A 1 
ATOM 4084 C C   . GLY A 0 528 . -102.274 -27.430 69.755   1.00 38.66 528 A 1 
ATOM 4085 O O   . GLY A 0 528 . -102.732 -26.625 68.960   1.00 38.66 528 A 1 
ATOM 4086 N N   . HIS A 0 529 . -101.562 -28.432 69.223   1.00 39.43 529 A 1 
ATOM 4087 C CA  . HIS A 0 529 . -100.770 -29.579 69.715   1.00 39.43 529 A 1 
ATOM 4088 C C   . HIS A 0 529 . -99.427  -29.596 68.924   1.00 39.43 529 A 1 
ATOM 4089 C CB  . HIS A 0 529 . -101.532 -30.882 69.382   1.00 39.43 529 A 1 
ATOM 4090 O O   . HIS A 0 529 . -99.348  -28.969 67.876   1.00 39.43 529 A 1 
ATOM 4091 C CG  . HIS A 0 529 . -102.730 -31.218 70.237   1.00 39.43 529 A 1 
ATOM 4092 C CD2 . HIS A 0 529 . -103.881 -30.488 70.383   1.00 39.43 529 A 1 
ATOM 4093 N ND1 . HIS A 0 529 . -102.920 -32.402 70.916   1.00 39.43 529 A 1 
ATOM 4094 C CE1 . HIS A 0 529 . -104.140 -32.373 71.478   1.00 39.43 529 A 1 
ATOM 4095 N NE2 . HIS A 0 529 . -104.753 -31.215 71.198   1.00 39.43 529 A 1 
ATOM 4096 N N   . GLY A 0 530 . -98.352  -30.306 69.288   1.00 41.39 530 A 1 
ATOM 4097 C CA  . GLY A 0 530 . -98.069  -31.163 70.447   1.00 41.39 530 A 1 
ATOM 4098 C C   . GLY A 0 530 . -96.970  -32.202 70.121   1.00 41.39 530 A 1 
ATOM 4099 O O   . GLY A 0 530 . -96.629  -32.367 68.959   1.00 41.39 530 A 1 
ATOM 4100 N N   . LEU A 0 531 . -96.499  -32.935 71.145   1.00 37.07 531 A 1 
ATOM 4101 C CA  . LEU A 0 531 . -95.694  -34.180 71.071   1.00 37.07 531 A 1 
ATOM 4102 C C   . LEU A 0 531 . -94.257  -34.081 70.468   1.00 37.07 531 A 1 
ATOM 4103 C CB  . LEU A 0 531 . -96.523  -35.278 70.362   1.00 37.07 531 A 1 
ATOM 4104 O O   . LEU A 0 531 . -94.084  -33.794 69.295   1.00 37.07 531 A 1 
ATOM 4105 C CG  . LEU A 0 531 . -97.927  -35.541 70.948   1.00 37.07 531 A 1 
ATOM 4106 C CD1 . LEU A 0 531 . -98.741  -36.431 70.013   1.00 37.07 531 A 1 
ATOM 4107 C CD2 . LEU A 0 531 . -97.849  -36.220 72.318   1.00 37.07 531 A 1 
ATOM 4108 N N   . GLY A 0 532 . -93.179  -34.394 71.204   1.00 40.42 532 A 1 
ATOM 4109 C CA  . GLY A 0 532 . -93.114  -34.719 72.634   1.00 40.42 532 A 1 
ATOM 4110 C C   . GLY A 0 532 . -91.728  -35.135 73.170   1.00 40.42 532 A 1 
ATOM 4111 O O   . GLY A 0 532 . -90.854  -35.535 72.418   1.00 40.42 532 A 1 
ATOM 4112 N N   . TYR A 0 533 . -91.599  -35.035 74.500   1.00 39.46 533 A 1 
ATOM 4113 C CA  . TYR A 0 533 . -90.785  -35.818 75.461   1.00 39.46 533 A 1 
ATOM 4114 C C   . TYR A 0 533 . -89.341  -36.288 75.106   1.00 39.46 533 A 1 
ATOM 4115 C CB  . TYR A 0 533 . -91.627  -37.032 75.903   1.00 39.46 533 A 1 
ATOM 4116 O O   . TYR A 0 533 . -89.149  -37.075 74.193   1.00 39.46 533 A 1 
ATOM 4117 C CG  . TYR A 0 533 . -93.103  -36.734 76.131   1.00 39.46 533 A 1 
ATOM 4118 C CD1 . TYR A 0 533 . -93.520  -36.038 77.283   1.00 39.46 533 A 1 
ATOM 4119 C CD2 . TYR A 0 533 . -94.050  -37.111 75.158   1.00 39.46 533 A 1 
ATOM 4120 C CE1 . TYR A 0 533 . -94.881  -35.716 77.462   1.00 39.46 533 A 1 
ATOM 4121 C CE2 . TYR A 0 533 . -95.409  -36.785 75.330   1.00 39.46 533 A 1 
ATOM 4122 O OH  . TYR A 0 533 . -97.139  -35.773 76.634   1.00 39.46 533 A 1 
ATOM 4123 C CZ  . TYR A 0 533 . -95.827  -36.088 76.480   1.00 39.46 533 A 1 
ATOM 4124 N N   . GLY A 0 534 . -88.289  -36.007 75.897   1.00 41.30 534 A 1 
ATOM 4125 C CA  . GLY A 0 534 . -88.163  -35.049 77.008   1.00 41.30 534 A 1 
ATOM 4126 C C   . GLY A 0 534 . -87.123  -35.376 78.106   1.00 41.30 534 A 1 
ATOM 4127 O O   . GLY A 0 534 . -86.856  -36.527 78.427   1.00 41.30 534 A 1 
ATOM 4128 N N   . LYS A 0 535 . -86.658  -34.312 78.782   1.00 37.30 535 A 1 
ATOM 4129 C CA  . LYS A 0 535 . -86.266  -34.236 80.212   1.00 37.30 535 A 1 
ATOM 4130 C C   . LYS A 0 535 . -85.229  -35.241 80.784   1.00 37.30 535 A 1 
ATOM 4131 C CB  . LYS A 0 535 . -87.569  -34.227 81.042   1.00 37.30 535 A 1 
ATOM 4132 O O   . LYS A 0 535 . -85.599  -36.235 81.419   1.00 37.30 535 A 1 
ATOM 4133 C CG  . LYS A 0 535 . -87.380  -33.781 82.504   1.00 37.30 535 A 1 
ATOM 4134 C CD  . LYS A 0 535 . -88.698  -33.913 83.283   1.00 37.30 535 A 1 
ATOM 4135 C CE  . LYS A 0 535 . -88.531  -33.397 84.718   1.00 37.30 535 A 1 
ATOM 4136 N NZ  . LYS A 0 535 . -89.788  -33.522 85.502   1.00 37.30 535 A 1 
ATOM 4137 N N   . ARG A 0 536 . -83.954  -34.821 80.788   1.00 39.05 536 A 1 
ATOM 4138 C CA  . ARG A 0 536 . -83.021  -34.724 81.953   1.00 39.05 536 A 1 
ATOM 4139 C C   . ARG A 0 536 . -81.706  -34.079 81.466   1.00 39.05 536 A 1 
ATOM 4140 C CB  . ARG A 0 536 . -82.774  -36.105 82.599   1.00 39.05 536 A 1 
ATOM 4141 O O   . ARG A 0 536 . -81.223  -34.459 80.415   1.00 39.05 536 A 1 
ATOM 4142 C CG  . ARG A 0 536 . -83.649  -36.278 83.860   1.00 39.05 536 A 1 
ATOM 4143 C CD  . ARG A 0 536 . -83.896  -37.742 84.240   1.00 39.05 536 A 1 
ATOM 4144 N NE  . ARG A 0 536 . -84.896  -38.372 83.356   1.00 39.05 536 A 1 
ATOM 4145 N NH1 . ARG A 0 536 . -85.238  -40.284 84.589   1.00 39.05 536 A 1 
ATOM 4146 N NH2 . ARG A 0 536 . -86.298  -40.016 82.644   1.00 39.05 536 A 1 
ATOM 4147 C CZ  . ARG A 0 536 . -85.471  -39.550 83.535   1.00 39.05 536 A 1 
ATOM 4148 N N   . ILE A 0 537 . -81.274  -32.934 82.006   1.00 36.79 537 A 1 
ATOM 4149 C CA  . ILE A 0 537 . -80.505  -32.747 83.259   1.00 36.79 537 A 1 
ATOM 4150 C C   . ILE A 0 537 . -79.151  -33.474 83.205   1.00 36.79 537 A 1 
ATOM 4151 C CB  . ILE A 0 537 . -81.284  -33.034 84.566   1.00 36.79 537 A 1 
ATOM 4152 O O   . ILE A 0 537 . -79.100  -34.694 83.311   1.00 36.79 537 A 1 
ATOM 4153 C CG1 . ILE A 0 537 . -82.525  -32.120 84.690   1.00 36.79 537 A 1 
ATOM 4154 C CG2 . ILE A 0 537 . -80.371  -32.822 85.794   1.00 36.79 537 A 1 
ATOM 4155 C CD1 . ILE A 0 537 . -83.461  -32.491 85.849   1.00 36.79 537 A 1 
ATOM 4156 N N   . GLY A 0 538 . -78.084  -32.681 83.096   1.00 33.48 538 A 1 
ATOM 4157 C CA  . GLY A 0 538 . -76.681  -33.087 82.980   1.00 33.48 538 A 1 
ATOM 4158 C C   . GLY A 0 538 . -75.961  -32.048 82.119   1.00 33.48 538 A 1 
ATOM 4159 O O   . GLY A 0 538 . -76.414  -31.777 81.012   1.00 33.48 538 A 1 
ATOM 4160 N N   . GLY A 0 539 . -74.931  -31.387 82.647   1.00 30.18 539 A 1 
ATOM 4161 C CA  . GLY A 0 539 . -74.200  -30.344 81.916   1.00 30.18 539 A 1 
ATOM 4162 C C   . GLY A 0 539 . -72.868  -30.851 81.372   1.00 30.18 539 A 1 
ATOM 4163 O O   . GLY A 0 539 . -72.356  -31.842 81.876   1.00 30.18 539 A 1 
ATOM 4164 N N   . HIS A 0 540 . -72.303  -30.136 80.401   1.00 35.18 540 A 1 
ATOM 4165 C CA  . HIS A 0 540 . -70.874  -29.806 80.336   1.00 35.18 540 A 1 
ATOM 4166 C C   . HIS A 0 540 . -70.678  -28.594 79.400   1.00 35.18 540 A 1 
ATOM 4167 C CB  . HIS A 0 540 . -69.985  -31.028 80.014   1.00 35.18 540 A 1 
ATOM 4168 O O   . HIS A 0 540 . -71.659  -28.033 78.910   1.00 35.18 540 A 1 
ATOM 4169 C CG  . HIS A 0 540 . -69.181  -31.440 81.233   1.00 35.18 540 A 1 
ATOM 4170 C CD2 . HIS A 0 540 . -69.494  -32.431 82.128   1.00 35.18 540 A 1 
ATOM 4171 N ND1 . HIS A 0 540 . -68.051  -30.813 81.719   1.00 35.18 540 A 1 
ATOM 4172 C CE1 . HIS A 0 540 . -67.712  -31.401 82.880   1.00 35.18 540 A 1 
ATOM 4173 N NE2 . HIS A 0 540 . -68.568  -32.388 83.176   1.00 35.18 540 A 1 
ATOM 4174 N N   . TYR A 0 541 . -69.438  -28.127 79.268   1.00 31.33 541 A 1 
ATOM 4175 C CA  . TYR A 0 541 . -69.089  -26.763 78.861   1.00 31.33 541 A 1 
ATOM 4176 C C   . TYR A 0 541 . -68.703  -26.615 77.376   1.00 31.33 541 A 1 
ATOM 4177 C CB  . TYR A 0 541 . -67.945  -26.282 79.774   1.00 31.33 541 A 1 
ATOM 4178 O O   . TYR A 0 541 . -68.258  -27.566 76.741   1.00 31.33 541 A 1 
ATOM 4179 C CG  . TYR A 0 541 . -68.355  -25.884 81.183   1.00 31.33 541 A 1 
ATOM 4180 C CD1 . TYR A 0 541 . -68.457  -24.519 81.513   1.00 31.33 541 A 1 
ATOM 4181 C CD2 . TYR A 0 541 . -68.590  -26.863 82.170   1.00 31.33 541 A 1 
ATOM 4182 C CE1 . TYR A 0 541 . -68.792  -24.129 82.824   1.00 31.33 541 A 1 
ATOM 4183 C CE2 . TYR A 0 541 . -68.931  -26.480 83.482   1.00 31.33 541 A 1 
ATOM 4184 O OH  . TYR A 0 541 . -69.335  -24.740 85.082   1.00 31.33 541 A 1 
ATOM 4185 C CZ  . TYR A 0 541 . -69.026  -25.111 83.811   1.00 31.33 541 A 1 
ATOM 4186 N N   . ASP A 0 542 . -68.847  -25.380 76.891   1.00 33.56 542 A 1 
ATOM 4187 C CA  . ASP A 0 542 . -68.022  -24.675 75.898   1.00 33.56 542 A 1 
ATOM 4188 C C   . ASP A 0 542 . -67.626  -25.384 74.584   1.00 33.56 542 A 1 
ATOM 4189 C CB  . ASP A 0 542 . -66.808  -24.052 76.620   1.00 33.56 542 A 1 
ATOM 4190 O O   . ASP A 0 542 . -66.584  -26.026 74.475   1.00 33.56 542 A 1 
ATOM 4191 C CG  . ASP A 0 542 . -67.204  -23.218 77.851   1.00 33.56 542 A 1 
ATOM 4192 O OD1 . ASP A 0 542 . -68.381  -22.788 77.922   1.00 33.56 542 A 1 
ATOM 4193 O OD2 . ASP A 0 542 . -66.361  -23.080 78.762   1.00 33.56 542 A 1 
ATOM 4194 N N   . GLN A 0 543 . -68.387  -25.093 73.519   1.00 38.53 543 A 1 
ATOM 4195 C CA  . GLN A 0 543 . -67.893  -25.082 72.133   1.00 38.53 543 A 1 
ATOM 4196 C C   . GLN A 0 543 . -68.410  -23.844 71.381   1.00 38.53 543 A 1 
ATOM 4197 C CB  . GLN A 0 543 . -68.222  -26.387 71.382   1.00 38.53 543 A 1 
ATOM 4198 O O   . GLN A 0 543 . -69.384  -23.898 70.630   1.00 38.53 543 A 1 
ATOM 4199 C CG  . GLN A 0 543 . -67.321  -27.551 71.820   1.00 38.53 543 A 1 
ATOM 4200 C CD  . GLN A 0 543 . -67.364  -28.745 70.872   1.00 38.53 543 A 1 
ATOM 4201 N NE2 . GLN A 0 543 . -66.401  -29.636 70.960   1.00 38.53 543 A 1 
ATOM 4202 O OE1 . GLN A 0 543 . -68.243  -28.918 70.043   1.00 38.53 543 A 1 
ATOM 4203 N N   . ALA A 0 544 . -67.741  -22.709 71.589   1.00 35.83 544 A 1 
ATOM 4204 C CA  . ALA A 0 544 . -67.747  -21.617 70.616   1.00 35.83 544 A 1 
ATOM 4205 C C   . ALA A 0 544 . -66.737  -21.922 69.486   1.00 35.83 544 A 1 
ATOM 4206 C CB  . ALA A 0 544 . -67.452  -20.299 71.344   1.00 35.83 544 A 1 
ATOM 4207 O O   . ALA A 0 544 . -65.826  -22.725 69.675   1.00 35.83 544 A 1 
ATOM 4208 N N   . SER A 0 545 . -66.883  -21.264 68.331   1.00 41.38 545 A 1 
ATOM 4209 C CA  . SER A 0 545 . -65.927  -21.316 67.204   1.00 41.38 545 A 1 
ATOM 4210 C C   . SER A 0 545 . -65.767  -22.675 66.491   1.00 41.38 545 A 1 
ATOM 4211 C CB  . SER A 0 545 . -64.580  -20.697 67.604   1.00 41.38 545 A 1 
ATOM 4212 O O   . SER A 0 545 . -64.660  -23.173 66.295   1.00 41.38 545 A 1 
ATOM 4213 O OG  . SER A 0 545 . -64.794  -19.404 68.146   1.00 41.38 545 A 1 
ATOM 4214 N N   . ALA A 0 546 . -66.874  -23.249 66.004   1.00 43.72 546 A 1 
ATOM 4215 C CA  . ALA A 0 546 . -66.852  -24.391 65.078   1.00 43.72 546 A 1 
ATOM 4216 C C   . ALA A 0 546 . -66.482  -23.966 63.633   1.00 43.72 546 A 1 
ATOM 4217 C CB  . ALA A 0 546 . -68.190  -25.136 65.174   1.00 43.72 546 A 1 
ATOM 4218 O O   . ALA A 0 546 . -67.348  -23.757 62.785   1.00 43.72 546 A 1 
ATOM 4219 N N   . ALA A 0 547 . -65.175  -23.820 63.404   1.00 36.66 547 A 1 
ATOM 4220 C CA  . ALA A 0 547 . -64.442  -23.584 62.151   1.00 36.66 547 A 1 
ATOM 4221 C C   . ALA A 0 547 . -65.200  -23.621 60.796   1.00 36.66 547 A 1 
ATOM 4222 C CB  . ALA A 0 547 . -63.314  -24.627 62.121   1.00 36.66 547 A 1 
ATOM 4223 O O   . ALA A 0 547 . -65.631  -24.678 60.327   1.00 36.66 547 A 1 
ATOM 4224 N N   . LYS A 0 548 . -65.148  -22.497 60.059   1.00 42.37 548 A 1 
ATOM 4225 C CA  . LYS A 0 548 . -65.075  -22.479 58.585   1.00 42.37 548 A 1 
ATOM 4226 C C   . LYS A 0 548 . -64.138  -21.368 58.092   1.00 42.37 548 A 1 
ATOM 4227 C CB  . LYS A 0 548 . -66.458  -22.324 57.925   1.00 42.37 548 A 1 
ATOM 4228 O O   . LYS A 0 548 . -64.428  -20.199 58.295   1.00 42.37 548 A 1 
ATOM 4229 C CG  . LYS A 0 548 . -67.221  -23.655 57.853   1.00 42.37 548 A 1 
ATOM 4230 C CD  . LYS A 0 548 . -68.292  -23.634 56.757   1.00 42.37 548 A 1 
ATOM 4231 C CE  . LYS A 0 548 . -68.915  -25.029 56.643   1.00 42.37 548 A 1 
ATOM 4232 N NZ  . LYS A 0 548 . -69.799  -25.132 55.456   1.00 42.37 548 A 1 
ATOM 4233 N N   . LYS A 0 549 . -63.053  -21.792 57.434   1.00 36.87 549 A 1 
ATOM 4234 C CA  . LYS A 0 549 . -62.040  -21.027 56.680   1.00 36.87 549 A 1 
ATOM 4235 C C   . LYS A 0 549 . -62.362  -19.551 56.355   1.00 36.87 549 A 1 
ATOM 4236 C CB  . LYS A 0 549 . -61.833  -21.728 55.322   1.00 36.87 549 A 1 
ATOM 4237 O O   . LYS A 0 549 . -63.261  -19.292 55.557   1.00 36.87 549 A 1 
ATOM 4238 C CG  . LYS A 0 549 . -61.306  -23.172 55.362   1.00 36.87 549 A 1 
ATOM 4239 C CD  . LYS A 0 549 . -61.065  -23.637 53.916   1.00 36.87 549 A 1 
ATOM 4240 C CE  . LYS A 0 549 . -60.157  -24.870 53.837   1.00 36.87 549 A 1 
ATOM 4241 N NZ  . LYS A 0 549 . -59.259  -24.774 52.655   1.00 36.87 549 A 1 
ATOM 4242 N N   . SER A 0 550 . -61.482  -18.648 56.783   1.00 42.68 550 A 1 
ATOM 4243 C CA  . SER A 0 550 . -60.769  -17.782 55.830   1.00 42.68 550 A 1 
ATOM 4244 C C   . SER A 0 550 . -59.330  -18.304 55.721   1.00 42.68 550 A 1 
ATOM 4245 C CB  . SER A 0 550 . -60.799  -16.300 56.237   1.00 42.68 550 A 1 
ATOM 4246 O O   . SER A 0 550 . -58.892  -19.063 56.592   1.00 42.68 550 A 1 
ATOM 4247 O OG  . SER A 0 550 . -59.894  -16.055 57.292   1.00 42.68 550 A 1 
ATOM 4248 N N   . HIS A 0 551 . -58.621  -17.947 54.654   1.00 42.21 551 A 1 
ATOM 4249 C CA  . HIS A 0 551 . -57.162  -18.053 54.618   1.00 42.21 551 A 1 
ATOM 4250 C C   . HIS A 0 551 . -56.561  -16.752 55.197   1.00 42.21 551 A 1 
ATOM 4251 C CB  . HIS A 0 551 . -56.717  -18.429 53.192   1.00 42.21 551 A 1 
ATOM 4252 O O   . HIS A 0 551 . -57.293  -15.780 55.400   1.00 42.21 551 A 1 
ATOM 4253 C CG  . HIS A 0 551 . -56.950  -19.894 52.852   1.00 42.21 551 A 1 
ATOM 4254 C CD2 . HIS A 0 551 . -58.125  -20.605 52.881   1.00 42.21 551 A 1 
ATOM 4255 N ND1 . HIS A 0 551 . -55.972  -20.780 52.480   1.00 42.21 551 A 1 
ATOM 4256 C CE1 . HIS A 0 551 . -56.533  -21.987 52.301   1.00 42.21 551 A 1 
ATOM 4257 N NE2 . HIS A 0 551 . -57.864  -21.954 52.548   1.00 42.21 551 A 1 
ATOM 4258 N N   . TYR A 0 552 . -55.277  -16.779 55.556   1.00 43.33 552 A 1 
ATOM 4259 C CA  . TYR A 0 552 . -54.525  -15.656 56.131   1.00 43.33 552 A 1 
ATOM 4260 C C   . TYR A 0 552 . -53.147  -15.624 55.469   1.00 43.33 552 A 1 
ATOM 4261 C CB  . TYR A 0 552 . -54.384  -15.798 57.659   1.00 43.33 552 A 1 
ATOM 4262 O O   . TYR A 0 552 . -52.154  -16.069 56.049   1.00 43.33 552 A 1 
ATOM 4263 C CG  . TYR A 0 552 . -55.519  -15.267 58.508   1.00 43.33 552 A 1 
ATOM 4264 C CD1 . TYR A 0 552 . -55.682  -13.875 58.649   1.00 43.33 552 A 1 
ATOM 4265 C CD2 . TYR A 0 552 . -56.318  -16.153 59.256   1.00 43.33 552 A 1 
ATOM 4266 C CE1 . TYR A 0 552 . -56.619  -13.363 59.564   1.00 43.33 552 A 1 
ATOM 4267 C CE2 . TYR A 0 552 . -57.255  -15.644 60.177   1.00 43.33 552 A 1 
ATOM 4268 O OH  . TYR A 0 552 . -58.242  -13.756 61.279   1.00 43.33 552 A 1 
ATOM 4269 C CZ  . TYR A 0 552 . -57.390  -14.249 60.345   1.00 43.33 552 A 1 
ATOM 4270 N N   . ASP A 0 553 . -53.110  -15.160 54.229   1.00 48.56 553 A 1 
ATOM 4271 C CA  . ASP A 0 553 . -51.871  -15.018 53.479   1.00 48.56 553 A 1 
ATOM 4272 C C   . ASP A 0 553 . -51.137  -13.749 53.947   1.00 48.56 553 A 1 
ATOM 4273 C CB  . ASP A 0 553 . -52.184  -15.077 51.976   1.00 48.56 553 A 1 
ATOM 4274 O O   . ASP A 0 553 . -51.736  -12.692 54.130   1.00 48.56 553 A 1 
ATOM 4275 C CG  . ASP A 0 553 . -52.850  -16.418 51.619   1.00 48.56 553 A 1 
ATOM 4276 O OD1 . ASP A 0 553 . -52.133  -17.446 51.584   1.00 48.56 553 A 1 
ATOM 4277 O OD2 . ASP A 0 553 . -54.096  -16.460 51.483   1.00 48.56 553 A 1 
ATOM 4278 N N   . ARG A 0 554 . -49.833  -13.871 54.212   1.00 50.67 554 A 1 
ATOM 4279 C CA  . ARG A 0 554 . -48.930  -12.733 54.444   1.00 50.67 554 A 1 
ATOM 4280 C C   . ARG A 0 554 . -47.880  -12.774 53.357   1.00 50.67 554 A 1 
ATOM 4281 C CB  . ARG A 0 554 . -48.282  -12.765 55.830   1.00 50.67 554 A 1 
ATOM 4282 O O   . ARG A 0 554 . -46.807  -13.348 53.561   1.00 50.67 554 A 1 
ATOM 4283 C CG  . ARG A 0 554 . -49.281  -12.568 56.966   1.00 50.67 554 A 1 
ATOM 4284 C CD  . ARG A 0 554 . -48.482  -12.470 58.267   1.00 50.67 554 A 1 
ATOM 4285 N NE  . ARG A 0 554 . -49.347  -12.711 59.431   1.00 50.67 554 A 1 
ATOM 4286 N NH1 . ARG A 0 554 . -47.692  -13.258 60.917   1.00 50.67 554 A 1 
ATOM 4287 N NH2 . ARG A 0 554 . -49.840  -13.421 61.528   1.00 50.67 554 A 1 
ATOM 4288 C CZ  . ARG A 0 554 . -48.956  -13.128 60.617   1.00 50.67 554 A 1 
ATOM 4289 N N   . THR A 0 555 . -48.241  -12.254 52.196   1.00 55.74 555 A 1 
ATOM 4290 C CA  . THR A 0 555 . -47.386  -12.282 51.018   1.00 55.74 555 A 1 
ATOM 4291 C C   . THR A 0 555 . -46.274  -11.257 51.193   1.00 55.74 555 A 1 
ATOM 4292 C CB  . THR A 0 555 . -48.194  -12.031 49.738   1.00 55.74 555 A 1 
ATOM 4293 O O   . THR A 0 555 . -46.516  -10.063 51.339   1.00 55.74 555 A 1 
ATOM 4294 C CG2 . THR A 0 555 . -47.411  -12.446 48.495   1.00 55.74 555 A 1 
ATOM 4295 O OG1 . THR A 0 555 . -49.365  -12.818 49.768   1.00 55.74 555 A 1 
ATOM 4296 N N   . SER A 0 556 . -45.036  -11.735 51.210   1.00 59.89 556 A 1 
ATOM 4297 C CA  . SER A 0 556 . -43.869  -10.896 50.973   1.00 59.89 556 A 1 
ATOM 4298 C C   . SER A 0 556 . -43.218  -11.440 49.716   1.00 59.89 556 A 1 
ATOM 4299 C CB  . SER A 0 556 . -42.944  -10.906 52.188   1.00 59.89 556 A 1 
ATOM 4300 O O   . SER A 0 556 . -42.864  -12.625 49.672   1.00 59.89 556 A 1 
ATOM 4301 O OG  . SER A 0 556 . -41.821  -10.064 52.017   1.00 59.89 556 A 1 
ATOM 4302 N N   . GLY A 0 557 . -43.157  -10.585 48.704   1.00 67.44 557 A 1 
ATOM 4303 C CA  . GLY A 0 557 . -42.553  -10.868 47.417   1.00 67.44 557 A 1 
ATOM 4304 C C   . GLY A 0 557 . -41.509  -9.814  47.082   1.00 67.44 557 A 1 
ATOM 4305 O O   . GLY A 0 557 . -41.557  -8.680  47.569   1.00 67.44 557 A 1 
ATOM 4306 N N   . SER A 0 558 . -40.561  -10.224 46.261   1.00 77.31 558 A 1 
ATOM 4307 C CA  . SER A 0 558 . -39.908  -9.337  45.312   1.00 77.31 558 A 1 
ATOM 4308 C C   . SER A 0 558 . -39.731  -10.113 44.025   1.00 77.31 558 A 1 
ATOM 4309 C CB  . SER A 0 558 . -38.554  -8.823  45.801   1.00 77.31 558 A 1 
ATOM 4310 O O   . SER A 0 558 . -39.351  -11.285 44.076   1.00 77.31 558 A 1 
ATOM 4311 O OG  . SER A 0 558 . -37.647  -9.884  46.083   1.00 77.31 558 A 1 
ATOM 4312 N N   . ASP A 0 559 . -39.993  -9.453  42.923   1.00 80.77 559 A 1 
ATOM 4313 C CA  . ASP A 0 559 . -39.600  -9.839  41.578   1.00 80.77 559 A 1 
ATOM 4314 C C   . ASP A 0 559 . -38.287  -9.097  41.249   1.00 80.77 559 A 1 
ATOM 4315 C CB  . ASP A 0 559 . -40.784  -9.572  40.616   1.00 80.77 559 A 1 
ATOM 4316 O O   . ASP A 0 559 . -37.757  -8.339  42.070   1.00 80.77 559 A 1 
ATOM 4317 C CG  . ASP A 0 559 . -41.704  -8.456  41.126   1.00 80.77 559 A 1 
ATOM 4318 O OD1 . ASP A 0 559 . -41.157  -7.356  41.327   1.00 80.77 559 A 1 
ATOM 4319 O OD2 . ASP A 0 559 . -42.859  -8.755  41.532   1.00 80.77 559 A 1 
ATOM 4320 N N   . TRP A 0 560 . -37.684  -9.424  40.112   1.00 84.54 560 A 1 
ATOM 4321 C CA  . TRP A 0 560 . -36.580  -8.681  39.505   1.00 84.54 560 A 1 
ATOM 4322 C C   . TRP A 0 560 . -36.499  -9.137  38.056   1.00 84.54 560 A 1 
ATOM 4323 C CB  . TRP A 0 560 . -35.236  -8.941  40.207   1.00 84.54 560 A 1 
ATOM 4324 O O   . TRP A 0 560 . -36.209  -10.313 37.808   1.00 84.54 560 A 1 
ATOM 4325 C CG  . TRP A 0 560 . -34.051  -8.223  39.616   1.00 84.54 560 A 1 
ATOM 4326 C CD1 . TRP A 0 560 . -33.804  -6.893  39.671   1.00 84.54 560 A 1 
ATOM 4327 C CD2 . TRP A 0 560 . -32.999  -8.763  38.759   1.00 84.54 560 A 1 
ATOM 4328 C CE2 . TRP A 0 560 . -32.102  -7.714  38.402   1.00 84.54 560 A 1 
ATOM 4329 C CE3 . TRP A 0 560 . -32.746  -10.034 38.209   1.00 84.54 560 A 1 
ATOM 4330 N NE1 . TRP A 0 560 . -32.639  -6.591  38.985   1.00 84.54 560 A 1 
ATOM 4331 C CH2 . TRP A 0 560 . -30.752  -9.213  37.063   1.00 84.54 560 A 1 
ATOM 4332 C CZ2 . TRP A 0 560 . -30.984  -7.926  37.582   1.00 84.54 560 A 1 
ATOM 4333 C CZ3 . TRP A 0 560 . -31.636  -10.262 37.373   1.00 84.54 560 A 1 
ATOM 4334 N N   . ASP A 0 561 . -36.769  -8.218  37.139   1.00 86.49 561 A 1 
ATOM 4335 C CA  . ASP A 0 561 . -36.686  -8.447  35.701   1.00 86.49 561 A 1 
ATOM 4336 C C   . ASP A 0 561 . -35.525  -7.617  35.145   1.00 86.49 561 A 1 
ATOM 4337 C CB  . ASP A 0 561 . -38.020  -8.109  35.002   1.00 86.49 561 A 1 
ATOM 4338 O O   . ASP A 0 561 . -35.320  -6.462  35.521   1.00 86.49 561 A 1 
ATOM 4339 C CG  . ASP A 0 561 . -39.103  -9.202  35.074   1.00 86.49 561 A 1 
ATOM 4340 O OD1 . ASP A 0 561 . -38.794  -10.340 35.498   1.00 86.49 561 A 1 
ATOM 4341 O OD2 . ASP A 0 561 . -40.237  -8.926  34.611   1.00 86.49 561 A 1 
ATOM 4342 N N   . ALA A 0 562 . -34.757  -8.198  34.228   1.00 85.59 562 A 1 
ATOM 4343 C CA  . ALA A 0 562 . -33.677  -7.496  33.545   1.00 85.59 562 A 1 
ATOM 4344 C C   . ALA A 0 562 . -33.603  -7.890  32.071   1.00 85.59 562 A 1 
ATOM 4345 C CB  . ALA A 0 562 . -32.358  -7.743  34.283   1.00 85.59 562 A 1 
ATOM 4346 O O   . ALA A 0 562 . -33.897  -9.024  31.690   1.00 85.59 562 A 1 
ATOM 4347 N N   . TYR A 0 563 . -33.178  -6.953  31.230   1.00 89.99 563 A 1 
ATOM 4348 C CA  . TYR A 0 563 . -32.966  -7.161  29.801   1.00 89.99 563 A 1 
ATOM 4349 C C   . TYR A 0 563 . -31.746  -6.374  29.337   1.00 89.99 563 A 1 
ATOM 4350 C CB  . TYR A 0 563 . -34.224  -6.742  29.021   1.00 89.99 563 A 1 
ATOM 4351 O O   . TYR A 0 563 . -31.540  -5.240  29.768   1.00 89.99 563 A 1 
ATOM 4352 C CG  . TYR A 0 563 . -34.019  -6.617  27.519   1.00 89.99 563 A 1 
ATOM 4353 C CD1 . TYR A 0 563 . -33.632  -5.377  26.972   1.00 89.99 563 A 1 
ATOM 4354 C CD2 . TYR A 0 563 . -34.127  -7.746  26.685   1.00 89.99 563 A 1 
ATOM 4355 C CE1 . TYR A 0 563 . -33.342  -5.267  25.599   1.00 89.99 563 A 1 
ATOM 4356 C CE2 . TYR A 0 563 . -33.856  -7.638  25.305   1.00 89.99 563 A 1 
ATOM 4357 O OH  . TYR A 0 563 . -33.181  -6.279  23.438   1.00 89.99 563 A 1 
ATOM 4358 C CZ  . TYR A 0 563 . -33.456  -6.399  24.764   1.00 89.99 563 A 1 
ATOM 4359 N N   . GLY A 0 564 . -30.997  -6.924  28.384   1.00 87.87 564 A 1 
ATOM 4360 C CA  . GLY A 0 564 . -29.972  -6.159  27.693   1.00 87.87 564 A 1 
ATOM 4361 C C   . GLY A 0 564 . -29.614  -6.684  26.313   1.00 87.87 564 A 1 
ATOM 4362 O O   . GLY A 0 564 . -30.045  -7.761  25.879   1.00 87.87 564 A 1 
ATOM 4363 N N   . ARG A 0 565 . -28.845  -5.862  25.601   1.00 91.01 565 A 1 
ATOM 4364 C CA  . ARG A 0 565 . -28.430  -6.083  24.221   1.00 91.01 565 A 1 
ATOM 4365 C C   . ARG A 0 565 . -27.087  -5.421  23.930   1.00 91.01 565 A 1 
ATOM 4366 C CB  . ARG A 0 565 . -29.527  -5.541  23.303   1.00 91.01 565 A 1 
ATOM 4367 O O   . ARG A 0 565 . -26.960  -4.223  24.134   1.00 91.01 565 A 1 
ATOM 4368 C CG  . ARG A 0 565 . -29.181  -5.721  21.825   1.00 91.01 565 A 1 
ATOM 4369 C CD  . ARG A 0 565 . -30.418  -5.361  21.008   1.00 91.01 565 A 1 
ATOM 4370 N NE  . ARG A 0 565 . -30.199  -5.658  19.587   1.00 91.01 565 A 1 
ATOM 4371 N NH1 . ARG A 0 565 . -30.465  -3.544  18.747   1.00 91.01 565 A 1 
ATOM 4372 N NH2 . ARG A 0 565 . -29.954  -5.228  17.389   1.00 91.01 565 A 1 
ATOM 4373 C CZ  . ARG A 0 565 . -30.231  -4.814  18.585   1.00 91.01 565 A 1 
ATOM 4374 N N   . ASP A 0 566 . -26.178  -6.208  23.374   1.00 87.83 566 A 1 
ATOM 4375 C CA  . ASP A 0 566 . -24.842  -5.844  22.887   1.00 87.83 566 A 1 
ATOM 4376 C C   . ASP A 0 566 . -24.894  -5.779  21.342   1.00 87.83 566 A 1 
ATOM 4377 C CB  . ASP A 0 566 . -23.878  -6.907  23.456   1.00 87.83 566 A 1 
ATOM 4378 O O   . ASP A 0 566 . -25.609  -6.563  20.707   1.00 87.83 566 A 1 
ATOM 4379 C CG  . ASP A 0 566 . -22.416  -6.879  22.985   1.00 87.83 566 A 1 
ATOM 4380 O OD1 . ASP A 0 566 . -22.146  -6.324  21.894   1.00 87.83 566 A 1 
ATOM 4381 O OD2 . ASP A 0 566 . -21.601  -7.556  23.657   1.00 87.83 566 A 1 
ATOM 4382 N N   . GLN A 0 567 . -24.208  -4.814  20.723   1.00 90.49 567 A 1 
ATOM 4383 C CA  . GLN A 0 567 . -24.299  -4.484  19.290   1.00 90.49 567 A 1 
ATOM 4384 C C   . GLN A 0 567 . -22.917  -4.243  18.629   1.00 90.49 567 A 1 
ATOM 4385 C CB  . GLN A 0 567 . -25.277  -3.298  19.125   1.00 90.49 567 A 1 
ATOM 4386 O O   . GLN A 0 567 . -22.790  -3.398  17.738   1.00 90.49 567 A 1 
ATOM 4387 C CG  . GLN A 0 567 . -26.774  -3.651  19.060   1.00 90.49 567 A 1 
ATOM 4388 C CD  . GLN A 0 567 . -27.304  -3.651  17.629   1.00 90.49 567 A 1 
ATOM 4389 N NE2 . GLN A 0 567 . -26.814  -4.530  16.785   1.00 90.49 567 A 1 
ATOM 4390 O OE1 . GLN A 0 567 . -28.230  -2.935  17.241   1.00 90.49 567 A 1 
ATOM 4391 N N   . ASP A 0 568 . -21.895  -5.005  19.030   1.00 88.29 568 A 1 
ATOM 4392 C CA  . ASP A 0 568 . -20.514  -4.936  18.515   1.00 88.29 568 A 1 
ATOM 4393 C C   . ASP A 0 568 . -20.397  -4.982  16.964   1.00 88.29 568 A 1 
ATOM 4394 C CB  . ASP A 0 568 . -19.716  -6.083  19.181   1.00 88.29 568 A 1 
ATOM 4395 O O   . ASP A 0 568 . -20.961  -5.852  16.288   1.00 88.29 568 A 1 
ATOM 4396 C CG  . ASP A 0 568 . -18.187  -6.030  19.005   1.00 88.29 568 A 1 
ATOM 4397 O OD1 . ASP A 0 568 . -17.658  -5.002  18.518   1.00 88.29 568 A 1 
ATOM 4398 O OD2 . ASP A 0 568 . -17.515  -7.067  19.244   1.00 88.29 568 A 1 
ATOM 4399 N N   . LEU A 0 569 . -19.609  -4.072  16.369   1.00 93.33 569 A 1 
ATOM 4400 C CA  . LEU A 0 569 . -19.263  -4.021  14.937   1.00 93.33 569 A 1 
ATOM 4401 C C   . LEU A 0 569 . -17.799  -3.594  14.722   1.00 93.33 569 A 1 
ATOM 4402 C CB  . LEU A 0 569 . -20.238  -3.059  14.218   1.00 93.33 569 A 1 
ATOM 4403 O O   . LEU A 0 569 . -17.460  -2.420  14.855   1.00 93.33 569 A 1 
ATOM 4404 C CG  . LEU A 0 569 . -19.909  -2.742  12.740   1.00 93.33 569 A 1 
ATOM 4405 C CD1 . LEU A 0 569 . -20.022  -3.959  11.818   1.00 93.33 569 A 1 
ATOM 4406 C CD2 . LEU A 0 569 . -20.858  -1.676  12.189   1.00 93.33 569 A 1 
ATOM 4407 N N   . GLU A 0 570 . -16.951  -4.502  14.220   1.00 95.77 570 A 1 
ATOM 4408 C CA  . GLU A 0 570 . -15.571  -4.192  13.798   1.00 95.77 570 A 1 
ATOM 4409 C C   . GLU A 0 570 . -15.391  -4.372  12.279   1.00 95.77 570 A 1 
ATOM 4410 C CB  . GLU A 0 570 . -14.533  -5.037  14.567   1.00 95.77 570 A 1 
ATOM 4411 O O   . GLU A 0 570 . -15.634  -5.446  11.721   1.00 95.77 570 A 1 
ATOM 4412 C CG  . GLU A 0 570 . -13.087  -4.516  14.379   1.00 95.77 570 A 1 
ATOM 4413 C CD  . GLU A 0 570 . -11.986  -5.590  14.477   1.00 95.77 570 A 1 
ATOM 4414 O OE1 . GLU A 0 570 . -10.791  -5.248  14.626   1.00 95.77 570 A 1 
ATOM 4415 O OE2 . GLU A 0 570 . -12.229  -6.801  14.233   1.00 95.77 570 A 1 
ATOM 4416 N N   . VAL A 0 571 . -14.869  -3.350  11.599   1.00 96.14 571 A 1 
ATOM 4417 C CA  . VAL A 0 571 . -14.507  -3.374  10.175   1.00 96.14 571 A 1 
ATOM 4418 C C   . VAL A 0 571 . -13.032  -3.015  10.003   1.00 96.14 571 A 1 
ATOM 4419 C CB  . VAL A 0 571 . -15.410  -2.434  9.355    1.00 96.14 571 A 1 
ATOM 4420 O O   . VAL A 0 571 . -12.584  -1.957  10.427   1.00 96.14 571 A 1 
ATOM 4421 C CG1 . VAL A 0 571 . -15.054  -2.476  7.862    1.00 96.14 571 A 1 
ATOM 4422 C CG2 . VAL A 0 571 . -16.894  -2.800  9.490    1.00 96.14 571 A 1 
ATOM 4423 N N   . ASP A 0 572 . -12.286  -3.883  9.325    1.00 96.47 572 A 1 
ATOM 4424 C CA  . ASP A 0 572 . -10.859  -3.737  9.018    1.00 96.47 572 A 1 
ATOM 4425 C C   . ASP A 0 572 . -10.676  -3.866  7.496    1.00 96.47 572 A 1 
ATOM 4426 C CB  . ASP A 0 572 . -10.106  -4.792  9.849    1.00 96.47 572 A 1 
ATOM 4427 O O   . ASP A 0 572 . -10.918  -4.924  6.906    1.00 96.47 572 A 1 
ATOM 4428 C CG  . ASP A 0 572 . -8.602   -4.921  9.589    1.00 96.47 572 A 1 
ATOM 4429 O OD1 . ASP A 0 572 . -8.000   -4.005  8.988    1.00 96.47 572 A 1 
ATOM 4430 O OD2 . ASP A 0 572 . -8.077   -5.980  10.016   1.00 96.47 572 A 1 
ATOM 4431 N N   . GLU A 0 573 . -10.346  -2.756  6.839    1.00 96.33 573 A 1 
ATOM 4432 C CA  . GLU A 0 573 . -10.267  -2.586  5.388    1.00 96.33 573 A 1 
ATOM 4433 C C   . GLU A 0 573 . -8.904   -2.003  4.997    1.00 96.33 573 A 1 
ATOM 4434 C CB  . GLU A 0 573 . -11.392  -1.645  4.904    1.00 96.33 573 A 1 
ATOM 4435 O O   . GLU A 0 573 . -8.475   -0.979  5.524    1.00 96.33 573 A 1 
ATOM 4436 C CG  . GLU A 0 573 . -12.767  -2.327  4.821    1.00 96.33 573 A 1 
ATOM 4437 C CD  . GLU A 0 573 . -13.940  -1.357  4.583    1.00 96.33 573 A 1 
ATOM 4438 O OE1 . GLU A 0 573 . -15.111  -1.815  4.619    1.00 96.33 573 A 1 
ATOM 4439 O OE2 . GLU A 0 573 . -13.734  -0.155  4.308    1.00 96.33 573 A 1 
ATOM 4440 N N   . SER A 0 574 . -8.227   -2.601  4.017    1.00 95.96 574 A 1 
ATOM 4441 C CA  . SER A 0 574 . -7.007   -2.031  3.443    1.00 95.96 574 A 1 
ATOM 4442 C C   . SER A 0 574 . -6.855   -2.326  1.952    1.00 95.96 574 A 1 
ATOM 4443 C CB  . SER A 0 574 . -5.760   -2.448  4.234    1.00 95.96 574 A 1 
ATOM 4444 O O   . SER A 0 574 . -7.317   -3.342  1.431    1.00 95.96 574 A 1 
ATOM 4445 O OG  . SER A 0 574 . -5.690   -3.848  4.410    1.00 95.96 574 A 1 
ATOM 4446 N N   . TYR A 0 575 . -6.202   -1.397  1.263    1.00 97.16 575 A 1 
ATOM 4447 C CA  . TYR A 0 575 . -5.853   -1.456  -0.149   1.00 97.16 575 A 1 
ATOM 4448 C C   . TYR A 0 575 . -4.424   -0.946  -0.325   1.00 97.16 575 A 1 
ATOM 4449 C CB  . TYR A 0 575 . -6.850   -0.617  -0.958   1.00 97.16 575 A 1 
ATOM 4450 O O   . TYR A 0 575 . -4.056   0.075   0.258    1.00 97.16 575 A 1 
ATOM 4451 C CG  . TYR A 0 575 . -6.471   -0.386  -2.411   1.00 97.16 575 A 1 
ATOM 4452 C CD1 . TYR A 0 575 . -5.690   0.734   -2.770   1.00 97.16 575 A 1 
ATOM 4453 C CD2 . TYR A 0 575 . -6.908   -1.283  -3.405   1.00 97.16 575 A 1 
ATOM 4454 C CE1 . TYR A 0 575 . -5.374   0.974   -4.122   1.00 97.16 575 A 1 
ATOM 4455 C CE2 . TYR A 0 575 . -6.609   -1.035  -4.759   1.00 97.16 575 A 1 
ATOM 4456 O OH  . TYR A 0 575 . -5.624   0.351   -6.437   1.00 97.16 575 A 1 
ATOM 4457 C CZ  . TYR A 0 575 . -5.857   0.101   -5.122   1.00 97.16 575 A 1 
ATOM 4458 N N   . LYS A 0 576 . -3.624   -1.633  -1.138   1.00 95.61 576 A 1 
ATOM 4459 C CA  . LYS A 0 576 . -2.292   -1.182  -1.553   1.00 95.61 576 A 1 
ATOM 4460 C C   . LYS A 0 576 . -2.100   -1.456  -3.034   1.00 95.61 576 A 1 
ATOM 4461 C CB  . LYS A 0 576 . -1.179   -1.861  -0.739   1.00 95.61 576 A 1 
ATOM 4462 O O   . LYS A 0 576 . -2.470   -2.525  -3.505   1.00 95.61 576 A 1 
ATOM 4463 C CG  . LYS A 0 576 . -1.320   -1.607  0.767    1.00 95.61 576 A 1 
ATOM 4464 C CD  . LYS A 0 576 . -0.019   -1.926  1.504    1.00 95.61 576 A 1 
ATOM 4465 C CE  . LYS A 0 576 . -0.220   -1.651  2.997    1.00 95.61 576 A 1 
ATOM 4466 N NZ  . LYS A 0 576 . 1.039    -1.197  3.626    1.00 95.61 576 A 1 
ATOM 4467 N N   . GLN A 0 577 . -1.494   -0.518  -3.744   1.00 96.88 577 A 1 
ATOM 4468 C CA  . GLN A 0 577 . -1.126   -0.673  -5.145   1.00 96.88 577 A 1 
ATOM 4469 C C   . GLN A 0 577 . 0.253    -0.061  -5.367   1.00 96.88 577 A 1 
ATOM 4470 C CB  . GLN A 0 577 . -2.210   -0.027  -6.012   1.00 96.88 577 A 1 
ATOM 4471 O O   . GLN A 0 577 . 0.435    1.139   -5.154   1.00 96.88 577 A 1 
ATOM 4472 C CG  . GLN A 0 577 . -2.025   -0.276  -7.516   1.00 96.88 577 A 1 
ATOM 4473 C CD  . GLN A 0 577 . -3.152   0.379   -8.308   1.00 96.88 577 A 1 
ATOM 4474 N NE2 . GLN A 0 577 . -3.851   -0.326  -9.165   1.00 96.88 577 A 1 
ATOM 4475 O OE1 . GLN A 0 577 . -3.473   1.549   -8.126   1.00 96.88 577 A 1 
ATOM 4476 N N   . THR A 0 578 . 1.216    -0.878  -5.789   1.00 95.78 578 A 1 
ATOM 4477 C CA  . THR A 0 578 . 2.608    -0.476  -6.003   1.00 95.78 578 A 1 
ATOM 4478 C C   . THR A 0 578 . 3.025    -0.802  -7.433   1.00 95.78 578 A 1 
ATOM 4479 C CB  . THR A 0 578 . 3.565    -1.172  -5.021   1.00 95.78 578 A 1 
ATOM 4480 O O   . THR A 0 578 . 3.086    -1.964  -7.825   1.00 95.78 578 A 1 
ATOM 4481 C CG2 . THR A 0 578 . 4.954    -0.531  -5.054   1.00 95.78 578 A 1 
ATOM 4482 O OG1 . THR A 0 578 . 3.124    -1.112  -3.683   1.00 95.78 578 A 1 
ATOM 4483 N N   . TRP A 0 579 . 3.382    0.228   -8.197   1.00 94.86 579 A 1 
ATOM 4484 C CA  . TRP A 0 579 . 3.871    0.105   -9.567   1.00 94.86 579 A 1 
ATOM 4485 C C   . TRP A 0 579 . 5.263    0.720   -9.697   1.00 94.86 579 A 1 
ATOM 4486 C CB  . TRP A 0 579 . 2.872    0.761   -10.519  1.00 94.86 579 A 1 
ATOM 4487 O O   . TRP A 0 579 . 5.502    1.855   -9.276   1.00 94.86 579 A 1 
ATOM 4488 C CG  . TRP A 0 579 . 3.253    0.742   -11.968  1.00 94.86 579 A 1 
ATOM 4489 C CD1 . TRP A 0 579 . 3.118    -0.316  -12.797  1.00 94.86 579 A 1 
ATOM 4490 C CD2 . TRP A 0 579 . 3.759    1.834   -12.791  1.00 94.86 579 A 1 
ATOM 4491 C CE2 . TRP A 0 579 . 3.784    1.397   -14.149  1.00 94.86 579 A 1 
ATOM 4492 C CE3 . TRP A 0 579 . 4.143    3.169   -12.529  1.00 94.86 579 A 1 
ATOM 4493 N NE1 . TRP A 0 579 . 3.463    0.050   -14.085  1.00 94.86 579 A 1 
ATOM 4494 C CH2 . TRP A 0 579 . 4.448    3.611   -14.909  1.00 94.86 579 A 1 
ATOM 4495 C CZ2 . TRP A 0 579 . 4.081    2.284   -15.201  1.00 94.86 579 A 1 
ATOM 4496 C CZ3 . TRP A 0 579 . 4.495    4.047   -13.572  1.00 94.86 579 A 1 
ATOM 4497 N N   . ALA A 0 580 . 6.200    -0.006  -10.303  1.00 94.71 580 A 1 
ATOM 4498 C CA  . ALA A 0 580 . 7.561    0.475   -10.507  1.00 94.71 580 A 1 
ATOM 4499 C C   . ALA A 0 580 . 8.121    0.083   -11.875  1.00 94.71 580 A 1 
ATOM 4500 C CB  . ALA A 0 580 . 8.457    -0.009  -9.360   1.00 94.71 580 A 1 
ATOM 4501 O O   . ALA A 0 580 . 7.903    -1.024  -12.364  1.00 94.71 580 A 1 
ATOM 4502 N N   . LYS A 0 581 . 8.914    0.980   -12.470  1.00 94.15 581 A 1 
ATOM 4503 C CA  . LYS A 0 581 . 9.690    0.720   -13.689  1.00 94.15 581 A 1 
ATOM 4504 C C   . LYS A 0 581 . 11.133   1.145   -13.528  1.00 94.15 581 A 1 
ATOM 4505 C CB  . LYS A 0 581 . 9.072    1.382   -14.932  1.00 94.15 581 A 1 
ATOM 4506 O O   . LYS A 0 581 . 11.417   2.185   -12.936  1.00 94.15 581 A 1 
ATOM 4507 C CG  . LYS A 0 581 . 7.686    0.796   -15.183  1.00 94.15 581 A 1 
ATOM 4508 C CD  . LYS A 0 581 . 7.153    1.010   -16.605  1.00 94.15 581 A 1 
ATOM 4509 C CE  . LYS A 0 581 . 5.971    0.054   -16.610  1.00 94.15 581 A 1 
ATOM 4510 N NZ  . LYS A 0 581 . 5.298    -0.200  -17.901  1.00 94.15 581 A 1 
ATOM 4511 N N   . SER A 0 582 . 12.034   0.379   -14.128  1.00 91.27 582 A 1 
ATOM 4512 C CA  . SER A 0 582 . 13.423   0.782   -14.330  1.00 91.27 582 A 1 
ATOM 4513 C C   . SER A 0 582 . 13.895   0.398   -15.724  1.00 91.27 582 A 1 
ATOM 4514 C CB  . SER A 0 582 . 14.350   0.179   -13.273  1.00 91.27 582 A 1 
ATOM 4515 O O   . SER A 0 582 . 13.763   -0.763  -16.115  1.00 91.27 582 A 1 
ATOM 4516 O OG  . SER A 0 582 . 14.339   -1.230  -13.340  1.00 91.27 582 A 1 
ATOM 4517 N N   . TYR A 0 583 . 14.494   1.358   -16.415  1.00 87.07 583 A 1 
ATOM 4518 C CA  . TYR A 0 583 . 15.282   1.163   -17.621  1.00 87.07 583 A 1 
ATOM 4519 C C   . TYR A 0 583 . 16.725   1.524   -17.284  1.00 87.07 583 A 1 
ATOM 4520 C CB  . TYR A 0 583 . 14.749   2.044   -18.758  1.00 87.07 583 A 1 
ATOM 4521 O O   . TYR A 0 583 . 16.976   2.638   -16.830  1.00 87.07 583 A 1 
ATOM 4522 C CG  . TYR A 0 583 . 13.292   1.808   -19.103  1.00 87.07 583 A 1 
ATOM 4523 C CD1 . TYR A 0 583 . 12.948   0.866   -20.092  1.00 87.07 583 A 1 
ATOM 4524 C CD2 . TYR A 0 583 . 12.285   2.525   -18.428  1.00 87.07 583 A 1 
ATOM 4525 C CE1 . TYR A 0 583 . 11.595   0.643   -20.410  1.00 87.07 583 A 1 
ATOM 4526 C CE2 . TYR A 0 583 . 10.931   2.306   -18.741  1.00 87.07 583 A 1 
ATOM 4527 O OH  . TYR A 0 583 . 9.279    1.168   -20.052  1.00 87.07 583 A 1 
ATOM 4528 C CZ  . TYR A 0 583 . 10.586   1.364   -19.737  1.00 87.07 583 A 1 
ATOM 4529 N N   . ASP A 0 584 . 17.652   0.603   -17.504  1.00 86.56 584 A 1 
ATOM 4530 C CA  . ASP A 0 584 . 19.090   0.847   -17.422  1.00 86.56 584 A 1 
ATOM 4531 C C   . ASP A 0 584 . 19.703   0.420   -18.765  1.00 86.56 584 A 1 
ATOM 4532 C CB  . ASP A 0 584 . 19.708   0.078   -16.238  1.00 86.56 584 A 1 
ATOM 4533 O O   . ASP A 0 584 . 19.456   -0.697  -19.220  1.00 86.56 584 A 1 
ATOM 4534 C CG  . ASP A 0 584 . 19.082   0.388   -14.869  1.00 86.56 584 A 1 
ATOM 4535 O OD1 . ASP A 0 584 . 19.222   1.529   -14.361  1.00 86.56 584 A 1 
ATOM 4536 O OD2 . ASP A 0 584 . 18.518   -0.536  -14.227  1.00 86.56 584 A 1 
ATOM 4537 N N   . ALA A 0 585 . 20.465   1.298   -19.411  1.00 82.75 585 A 1 
ATOM 4538 C CA  . ALA A 0 585 . 21.235   1.009   -20.620  1.00 82.75 585 A 1 
ATOM 4539 C C   . ALA A 0 585 . 22.703   1.371   -20.372  1.00 82.75 585 A 1 
ATOM 4540 C CB  . ALA A 0 585 . 20.638   1.783   -21.800  1.00 82.75 585 A 1 
ATOM 4541 O O   . ALA A 0 585 . 22.961   2.394   -19.742  1.00 82.75 585 A 1 
ATOM 4542 N N   . GLU A 0 586 . 23.647   0.541   -20.819  1.00 74.92 586 A 1 
ATOM 4543 C CA  . GLU A 0 586 . 25.072   0.705   -20.476  1.00 74.92 586 A 1 
ATOM 4544 C C   . GLU A 0 586 . 25.819   1.700   -21.382  1.00 74.92 586 A 1 
ATOM 4545 C CB  . GLU A 0 586 . 25.751   -0.676  -20.412  1.00 74.92 586 A 1 
ATOM 4546 O O   . GLU A 0 586 . 26.611   2.484   -20.866  1.00 74.92 586 A 1 
ATOM 4547 C CG  . GLU A 0 586 . 25.213   -1.496  -19.222  1.00 74.92 586 A 1 
ATOM 4548 C CD  . GLU A 0 586 . 25.845   -2.890  -19.066  1.00 74.92 586 A 1 
ATOM 4549 O OE1 . GLU A 0 586 . 25.854   -3.384  -17.912  1.00 74.92 586 A 1 
ATOM 4550 O OE2 . GLU A 0 586 . 26.242   -3.499  -20.086  1.00 74.92 586 A 1 
ATOM 4551 N N   . SER A 0 587 . 25.519   1.731   -22.685  1.00 74.68 587 A 1 
ATOM 4552 C CA  . SER A 0 587 . 26.029   2.725   -23.644  1.00 74.68 587 A 1 
ATOM 4553 C C   . SER A 0 587 . 25.083   2.891   -24.846  1.00 74.68 587 A 1 
ATOM 4554 C CB  . SER A 0 587 . 27.426   2.326   -24.150  1.00 74.68 587 A 1 
ATOM 4555 O O   . SER A 0 587 . 24.280   1.997   -25.154  1.00 74.68 587 A 1 
ATOM 4556 O OG  . SER A 0 587 . 27.317   1.233   -25.043  1.00 74.68 587 A 1 
ATOM 4557 N N   . TYR A 0 588 . 25.190   4.021   -25.550  1.00 69.20 588 A 1 
ATOM 4558 C CA  . TYR A 0 588 . 24.724   4.173   -26.933  1.00 69.20 588 A 1 
ATOM 4559 C C   . TYR A 0 588 . 25.710   5.024   -27.735  1.00 69.20 588 A 1 
ATOM 4560 C CB  . TYR A 0 588 . 23.317   4.795   -26.996  1.00 69.20 588 A 1 
ATOM 4561 O O   . TYR A 0 588 . 25.853   6.214   -27.451  1.00 69.20 588 A 1 
ATOM 4562 C CG  . TYR A 0 588 . 22.881   5.220   -28.399  1.00 69.20 588 A 1 
ATOM 4563 C CD1 . TYR A 0 588 . 22.757   6.584   -28.728  1.00 69.20 588 A 1 
ATOM 4564 C CD2 . TYR A 0 588 . 22.664   4.258   -29.400  1.00 69.20 588 A 1 
ATOM 4565 C CE1 . TYR A 0 588 . 22.421   6.986   -30.037  1.00 69.20 588 A 1 
ATOM 4566 C CE2 . TYR A 0 588 . 22.289   4.646   -30.702  1.00 69.20 588 A 1 
ATOM 4567 O OH  . TYR A 0 588 . 21.804   6.389   -32.282  1.00 69.20 588 A 1 
ATOM 4568 C CZ  . TYR A 0 588 . 22.170   6.013   -31.025  1.00 69.20 588 A 1 
ATOM 4569 N N   . ASP A 0 589 . 26.298   4.428   -28.776  1.00 77.69 589 A 1 
ATOM 4570 C CA  . ASP A 0 589 . 27.186   5.118   -29.714  1.00 77.69 589 A 1 
ATOM 4571 C C   . ASP A 0 589 . 26.534   5.251   -31.092  1.00 77.69 589 A 1 
ATOM 4572 C CB  . ASP A 0 589 . 28.522   4.394   -29.912  1.00 77.69 589 A 1 
ATOM 4573 O O   . ASP A 0 589 . 25.993   4.288   -31.645  1.00 77.69 589 A 1 
ATOM 4574 C CG  . ASP A 0 589 . 29.288   4.061   -28.639  1.00 77.69 589 A 1 
ATOM 4575 O OD1 . ASP A 0 589 . 29.345   4.927   -27.741  1.00 77.69 589 A 1 
ATOM 4576 O OD2 . ASP A 0 589 . 29.839   2.934   -28.645  1.00 77.69 589 A 1 
ATOM 4577 N N   . GLU A 0 590 . 26.685   6.419   -31.703  1.00 82.77 590 A 1 
ATOM 4578 C CA  . GLU A 0 590 . 26.395   6.691   -33.107  1.00 82.77 590 A 1 
ATOM 4579 C C   . GLU A 0 590 . 27.553   7.484   -33.711  1.00 82.77 590 A 1 
ATOM 4580 C CB  . GLU A 0 590 . 25.047   7.423   -33.212  1.00 82.77 590 A 1 
ATOM 4581 O O   . GLU A 0 590 . 27.868   8.574   -33.245  1.00 82.77 590 A 1 
ATOM 4582 C CG  . GLU A 0 590 . 24.764   8.028   -34.598  1.00 82.77 590 A 1 
ATOM 4583 C CD  . GLU A 0 590 . 23.294   8.435   -34.799  1.00 82.77 590 A 1 
ATOM 4584 O OE1 . GLU A 0 590 . 22.829   8.420   -35.965  1.00 82.77 590 A 1 
ATOM 4585 O OE2 . GLU A 0 590 . 22.496   8.492   -33.830  1.00 82.77 590 A 1 
ATOM 4586 N N   . TRP A 0 591 . 28.191   6.951   -34.752  1.00 83.23 591 A 1 
ATOM 4587 C CA  . TRP A 0 591 . 29.359   7.580   -35.375  1.00 83.23 591 A 1 
ATOM 4588 C C   . TRP A 0 591 . 29.349   7.436   -36.893  1.00 83.23 591 A 1 
ATOM 4589 C CB  . TRP A 0 591 . 30.651   7.026   -34.756  1.00 83.23 591 A 1 
ATOM 4590 O O   . TRP A 0 591 . 28.773   6.496   -37.446  1.00 83.23 591 A 1 
ATOM 4591 C CG  . TRP A 0 591 . 30.827   5.537   -34.825  1.00 83.23 591 A 1 
ATOM 4592 C CD1 . TRP A 0 591 . 30.460   4.666   -33.859  1.00 83.23 591 A 1 
ATOM 4593 C CD2 . TRP A 0 591 . 31.417   4.727   -35.889  1.00 83.23 591 A 1 
ATOM 4594 C CE2 . TRP A 0 591 . 31.374   3.356   -35.489  1.00 83.23 591 A 1 
ATOM 4595 C CE3 . TRP A 0 591 . 31.991   5.007   -37.149  1.00 83.23 591 A 1 
ATOM 4596 N NE1 . TRP A 0 591 . 30.779   3.379   -34.243  1.00 83.23 591 A 1 
ATOM 4597 C CH2 . TRP A 0 591 . 32.438   2.636   -37.544  1.00 83.23 591 A 1 
ATOM 4598 C CZ2 . TRP A 0 591 . 31.870   2.320   -36.297  1.00 83.23 591 A 1 
ATOM 4599 C CZ3 . TRP A 0 591 . 32.501   3.978   -37.963  1.00 83.23 591 A 1 
ATOM 4600 N N   . ASP A 0 592 . 30.001   8.382   -37.564  1.00 83.44 592 A 1 
ATOM 4601 C CA  . ASP A 0 592 . 30.158   8.444   -39.014  1.00 83.44 592 A 1 
ATOM 4602 C C   . ASP A 0 592 . 31.579   8.911   -39.361  1.00 83.44 592 A 1 
ATOM 4603 C CB  . ASP A 0 592 . 29.081   9.381   -39.587  1.00 83.44 592 A 1 
ATOM 4604 O O   . ASP A 0 592 . 32.071   9.897   -38.812  1.00 83.44 592 A 1 
ATOM 4605 C CG  . ASP A 0 592 . 28.997   9.397   -41.116  1.00 83.44 592 A 1 
ATOM 4606 O OD1 . ASP A 0 592 . 29.606   8.545   -41.795  1.00 83.44 592 A 1 
ATOM 4607 O OD2 . ASP A 0 592 . 28.303   10.298  -41.643  1.00 83.44 592 A 1 
ATOM 4608 N N   . ASN A 0 593 . 32.238   8.192   -40.265  1.00 80.55 593 A 1 
ATOM 4609 C CA  . ASN A 0 593 . 33.581   8.463   -40.768  1.00 80.55 593 A 1 
ATOM 4610 C C   . ASN A 0 593 . 33.533   8.464   -42.298  1.00 80.55 593 A 1 
ATOM 4611 C CB  . ASN A 0 593 . 34.530   7.378   -40.220  1.00 80.55 593 A 1 
ATOM 4612 O O   . ASN A 0 593 . 33.422   7.389   -42.901  1.00 80.55 593 A 1 
ATOM 4613 C CG  . ASN A 0 593 . 35.964   7.512   -40.717  1.00 80.55 593 A 1 
ATOM 4614 N ND2 . ASN A 0 593 . 36.246   7.206   -41.963  1.00 80.55 593 A 1 
ATOM 4615 O OD1 . ASN A 0 593 . 36.854   7.857   -39.967  1.00 80.55 593 A 1 
ATOM 4616 N N   . LYS A 0 594 . 33.673   9.638   -42.919  1.00 77.39 594 A 1 
ATOM 4617 C CA  . LYS A 0 594 . 33.815   9.784   -44.372  1.00 77.39 594 A 1 
ATOM 4618 C C   . LYS A 0 594 . 35.242   10.170  -44.724  1.00 77.39 594 A 1 
ATOM 4619 C CB  . LYS A 0 594 . 32.868   10.839  -44.942  1.00 77.39 594 A 1 
ATOM 4620 O O   . LYS A 0 594 . 35.705   11.234  -44.325  1.00 77.39 594 A 1 
ATOM 4621 C CG  . LYS A 0 594 . 31.392   10.584  -44.644  1.00 77.39 594 A 1 
ATOM 4622 C CD  . LYS A 0 594 . 30.580   11.734  -45.260  1.00 77.39 594 A 1 
ATOM 4623 C CE  . LYS A 0 594 . 29.176   11.825  -44.668  1.00 77.39 594 A 1 
ATOM 4624 N NZ  . LYS A 0 594 . 29.243   12.114  -43.218  1.00 77.39 594 A 1 
ATOM 4625 N N   . ASP A 0 595 . 35.835   9.313   -45.532  1.00 71.14 595 A 1 
ATOM 4626 C CA  . ASP A 0 595 . 37.122   9.449   -46.201  1.00 71.14 595 A 1 
ATOM 4627 C C   . ASP A 0 595 . 36.816   9.862   -47.654  1.00 71.14 595 A 1 
ATOM 4628 C CB  . ASP A 0 595 . 37.801   8.078   -46.013  1.00 71.14 595 A 1 
ATOM 4629 O O   . ASP A 0 595 . 35.967   9.245   -48.311  1.00 71.14 595 A 1 
ATOM 4630 C CG  . ASP A 0 595 . 39.063   7.781   -46.820  1.00 71.14 595 A 1 
ATOM 4631 O OD1 . ASP A 0 595 . 39.272   8.445   -47.859  1.00 71.14 595 A 1 
ATOM 4632 O OD2 . ASP A 0 595 . 39.708   6.766   -46.459  1.00 71.14 595 A 1 
ATOM 4633 N N   . ALA A 0 596 . 37.397   10.973  -48.117  1.00 72.70 596 A 1 
ATOM 4634 C CA  . ALA A 0 596 . 37.092   11.596  -49.414  1.00 72.70 596 A 1 
ATOM 4635 C C   . ALA A 0 596 . 38.354   12.094  -50.145  1.00 72.70 596 A 1 
ATOM 4636 C CB  . ALA A 0 596 . 36.024   12.681  -49.208  1.00 72.70 596 A 1 
ATOM 4637 O O   . ALA A 0 596 . 38.369   13.169  -50.771  1.00 72.70 596 A 1 
ATOM 4638 N N   . ASP A 0 597 . 39.407   11.292  -50.026  1.00 69.39 597 A 1 
ATOM 4639 C CA  . ASP A 0 597 . 40.775   11.573  -50.436  1.00 69.39 597 A 1 
ATOM 4640 C C   . ASP A 0 597 . 40.918   11.839  -51.952  1.00 69.39 597 A 1 
ATOM 4641 C CB  . ASP A 0 597 . 41.627   10.374  -49.969  1.00 69.39 597 A 1 
ATOM 4642 O O   . ASP A 0 597 . 40.355   11.131  -52.796  1.00 69.39 597 A 1 
ATOM 4643 C CG  . ASP A 0 597 . 43.069   10.723  -49.631  1.00 69.39 597 A 1 
ATOM 4644 O OD1 . ASP A 0 597 . 43.384   11.933  -49.698  1.00 69.39 597 A 1 
ATOM 4645 O OD2 . ASP A 0 597 . 43.880   9.779   -49.490  1.00 69.39 597 A 1 
ATOM 4646 N N   . LYS A 0 598 . 41.671   12.881  -52.338  1.00 62.26 598 A 1 
ATOM 4647 C CA  . LYS A 0 598 . 41.900   13.281  -53.747  1.00 62.26 598 A 1 
ATOM 4648 C C   . LYS A 0 598 . 43.372   13.585  -54.016  1.00 62.26 598 A 1 
ATOM 4649 C CB  . LYS A 0 598 . 40.996   14.465  -54.141  1.00 62.26 598 A 1 
ATOM 4650 O O   . LYS A 0 598 . 43.795   14.742  -54.104  1.00 62.26 598 A 1 
ATOM 4651 C CG  . LYS A 0 598 . 39.537   14.050  -54.373  1.00 62.26 598 A 1 
ATOM 4652 C CD  . LYS A 0 598 . 38.607   15.267  -54.517  1.00 62.26 598 A 1 
ATOM 4653 C CE  . LYS A 0 598 . 37.843   15.531  -53.211  1.00 62.26 598 A 1 
ATOM 4654 N NZ  . LYS A 0 598 . 38.727   15.972  -52.105  1.00 62.26 598 A 1 
ATOM 4655 N N   . TRP A 0 599 . 44.161   12.539  -54.241  1.00 63.96 599 A 1 
ATOM 4656 C CA  . TRP A 0 599 . 45.566   12.662  -54.630  1.00 63.96 599 A 1 
ATOM 4657 C C   . TRP A 0 599 . 45.760   12.912  -56.138  1.00 63.96 599 A 1 
ATOM 4658 C CB  . TRP A 0 599 . 46.361   11.454  -54.120  1.00 63.96 599 A 1 
ATOM 4659 O O   . TRP A 0 599 . 45.284   12.182  -57.013  1.00 63.96 599 A 1 
ATOM 4660 C CG  . TRP A 0 599 . 45.750   10.110  -54.373  1.00 63.96 599 A 1 
ATOM 4661 C CD1 . TRP A 0 599 . 44.931   9.468   -53.511  1.00 63.96 599 A 1 
ATOM 4662 C CD2 . TRP A 0 599 . 45.878   9.225   -55.532  1.00 63.96 599 A 1 
ATOM 4663 C CE2 . TRP A 0 599 . 45.126   8.040   -55.279  1.00 63.96 599 A 1 
ATOM 4664 C CE3 . TRP A 0 599 . 46.534   9.306   -56.781  1.00 63.96 599 A 1 
ATOM 4665 N NE1 . TRP A 0 599 . 44.538   8.267   -54.058  1.00 63.96 599 A 1 
ATOM 4666 C CH2 . TRP A 0 599 . 45.744   7.084   -57.421  1.00 63.96 599 A 1 
ATOM 4667 C CZ2 . TRP A 0 599 . 45.061   6.980   -56.196  1.00 63.96 599 A 1 
ATOM 4668 C CZ3 . TRP A 0 599 . 46.467   8.254   -57.719  1.00 63.96 599 A 1 
ATOM 4669 N N   . GLY A 0 600 . 46.550   13.940  -56.459  1.00 54.71 600 A 1 
ATOM 4670 C CA  . GLY A 0 600 . 47.016   14.234  -57.816  1.00 54.71 600 A 1 
ATOM 4671 C C   . GLY A 0 600 . 48.369   13.587  -58.119  1.00 54.71 600 A 1 
ATOM 4672 O O   . GLY A 0 600 . 49.389   14.276  -58.107  1.00 54.71 600 A 1 
ATOM 4673 N N   . ALA A 0 601 . 48.408   12.282  -58.409  1.00 52.76 601 A 1 
ATOM 4674 C CA  . ALA A 0 601 . 49.663   11.576  -58.694  1.00 52.76 601 A 1 
ATOM 4675 C C   . ALA A 0 601 . 50.007   11.530  -60.194  1.00 52.76 601 A 1 
ATOM 4676 C CB  . ALA A 0 601 . 49.645   10.175  -58.074  1.00 52.76 601 A 1 
ATOM 4677 O O   . ALA A 0 601 . 49.166   11.279  -61.059  1.00 52.76 601 A 1 
ATOM 4678 N N   . GLN A 0 602 . 51.292   11.696  -60.519  1.00 50.49 602 A 1 
ATOM 4679 C CA  . GLN A 0 602 . 51.798   11.470  -61.874  1.00 50.49 602 A 1 
ATOM 4680 C C   . GLN A 0 602 . 52.023   9.967   -62.099  1.00 50.49 602 A 1 
ATOM 4681 C CB  . GLN A 0 602 . 53.049   12.331  -62.119  1.00 50.49 602 A 1 
ATOM 4682 O O   . GLN A 0 602 . 53.092   9.435   -61.804  1.00 50.49 602 A 1 
ATOM 4683 C CG  . GLN A 0 602 . 53.535   12.216  -63.574  1.00 50.49 602 A 1 
ATOM 4684 C CD  . GLN A 0 602 . 54.620   13.234  -63.912  1.00 50.49 602 A 1 
ATOM 4685 N NE2 . GLN A 0 602 . 55.730   12.819  -64.482  1.00 50.49 602 A 1 
ATOM 4686 O OE1 . GLN A 0 602 . 54.482   14.427  -63.698  1.00 50.49 602 A 1 
ATOM 4687 N N   . ALA A 0 603 . 51.010   9.277   -62.624  1.00 45.76 603 A 1 
ATOM 4688 C CA  . ALA A 0 603 . 51.115   7.869   -62.993  1.00 45.76 603 A 1 
ATOM 4689 C C   . ALA A 0 603 . 52.070   7.684   -64.190  1.00 45.76 603 A 1 
ATOM 4690 C CB  . ALA A 0 603 . 49.710   7.323   -63.273  1.00 45.76 603 A 1 
ATOM 4691 O O   . ALA A 0 603 . 51.734   8.017   -65.329  1.00 45.76 603 A 1 
ATOM 4692 N N   . TRP A 0 604 . 53.259   7.133   -63.933  1.00 44.44 604 A 1 
ATOM 4693 C CA  . TRP A 0 604 . 54.259   6.808   -64.955  1.00 44.44 604 A 1 
ATOM 4694 C C   . TRP A 0 604 . 53.850   5.552   -65.737  1.00 44.44 604 A 1 
ATOM 4695 C CB  . TRP A 0 604 . 55.649   6.666   -64.313  1.00 44.44 604 A 1 
ATOM 4696 O O   . TRP A 0 604 . 54.311   4.445   -65.462  1.00 44.44 604 A 1 
ATOM 4697 C CG  . TRP A 0 604 . 56.250   7.928   -63.768  1.00 44.44 604 A 1 
ATOM 4698 C CD1 . TRP A 0 604 . 55.958   8.485   -62.571  1.00 44.44 604 A 1 
ATOM 4699 C CD2 . TRP A 0 604 . 57.263   8.797   -64.370  1.00 44.44 604 A 1 
ATOM 4700 C CE2 . TRP A 0 604 . 57.536   9.867   -63.464  1.00 44.44 604 A 1 
ATOM 4701 C CE3 . TRP A 0 604 . 57.981   8.793   -65.586  1.00 44.44 604 A 1 
ATOM 4702 N NE1 . TRP A 0 604 . 56.702   9.633   -62.394  1.00 44.44 604 A 1 
ATOM 4703 C CH2 . TRP A 0 604 . 59.176   10.833  -64.958  1.00 44.44 604 A 1 
ATOM 4704 C CZ2 . TRP A 0 604 . 58.473   10.873  -63.742  1.00 44.44 604 A 1 
ATOM 4705 C CZ3 . TRP A 0 604 . 58.926   9.798   -65.877  1.00 44.44 604 A 1 
ATOM 4706 N N   . GLY A 0 605 . 52.961   5.723   -66.716  1.00 46.43 605 A 1 
ATOM 4707 C CA  . GLY A 0 605 . 52.706   4.702   -67.730  1.00 46.43 605 A 1 
ATOM 4708 C C   . GLY A 0 605 . 53.916   4.551   -68.653  1.00 46.43 605 A 1 
ATOM 4709 O O   . GLY A 0 605 . 54.418   5.547   -69.166  1.00 46.43 605 A 1 
ATOM 4710 N N   . SER A 0 606 . 54.370   3.316   -68.861  1.00 40.42 606 A 1 
ATOM 4711 C CA  . SER A 0 606 . 55.407   2.974   -69.836  1.00 40.42 606 A 1 
ATOM 4712 C C   . SER A 0 606 . 54.838   1.964   -70.829  1.00 40.42 606 A 1 
ATOM 4713 C CB  . SER A 0 606 . 56.646   2.429   -69.114  1.00 40.42 606 A 1 
ATOM 4714 O O   . SER A 0 606 . 54.448   0.863   -70.440  1.00 40.42 606 A 1 
ATOM 4715 O OG  . SER A 0 606 . 57.704   2.152   -70.013  1.00 40.42 606 A 1 
ATOM 4716 N N   . ASP A 0 607 . 54.769   2.351   -72.099  1.00 44.54 607 A 1 
ATOM 4717 C CA  . ASP A 0 607 . 54.415   1.500   -73.230  1.00 44.54 607 A 1 
ATOM 4718 C C   . ASP A 0 607 . 55.685   0.956   -73.913  1.00 44.54 607 A 1 
ATOM 4719 C CB  . ASP A 0 607 . 53.437   2.205   -74.209  1.00 44.54 607 A 1 
ATOM 4720 O O   . ASP A 0 607 . 56.470   1.684   -74.523  1.00 44.54 607 A 1 
ATOM 4721 C CG  . ASP A 0 607 . 53.367   3.746   -74.170  1.00 44.54 607 A 1 
ATOM 4722 O OD1 . ASP A 0 607 . 54.396   4.394   -73.865  1.00 44.54 607 A 1 
ATOM 4723 O OD2 . ASP A 0 607 . 52.240   4.264   -74.368  1.00 44.54 607 A 1 
ATOM 4724 N N   . GLU A 0 608 . 55.901   -0.361  -73.815  1.00 40.22 608 A 1 
ATOM 4725 C CA  . GLU A 0 608 . 56.950   -1.062  -74.567  1.00 40.22 608 A 1 
ATOM 4726 C C   . GLU A 0 608 . 56.489   -1.351  -76.006  1.00 40.22 608 A 1 
ATOM 4727 C CB  . GLU A 0 608 . 57.401   -2.361  -73.868  1.00 40.22 608 A 1 
ATOM 4728 O O   . GLU A 0 608 . 56.065   -2.463  -76.334  1.00 40.22 608 A 1 
ATOM 4729 C CG  . GLU A 0 608 . 58.287   -2.163  -72.630  1.00 40.22 608 A 1 
ATOM 4730 C CD  . GLU A 0 608 . 58.984   -3.483  -72.242  1.00 40.22 608 A 1 
ATOM 4731 O OE1 . GLU A 0 608 . 60.239   -3.505  -72.206  1.00 40.22 608 A 1 
ATOM 4732 O OE2 . GLU A 0 608 . 58.273   -4.491  -72.012  1.00 40.22 608 A 1 
ATOM 4733 N N   . ASP A 0 609 . 56.616   -0.366  -76.897  1.00 48.57 609 A 1 
ATOM 4734 C CA  . ASP A 0 609 . 56.406   -0.566  -78.337  1.00 48.57 609 A 1 
ATOM 4735 C C   . ASP A 0 609 . 57.576   -1.360  -78.961  1.00 48.57 609 A 1 
ATOM 4736 C CB  . ASP A 0 609 . 56.085   0.775   -79.039  1.00 48.57 609 A 1 
ATOM 4737 O O   . ASP A 0 609 . 58.541   -0.825  -79.515  1.00 48.57 609 A 1 
ATOM 4738 C CG  . ASP A 0 609 . 54.600   0.960   -79.409  1.00 48.57 609 A 1 
ATOM 4739 O OD1 . ASP A 0 609 . 53.767   0.089   -79.063  1.00 48.57 609 A 1 
ATOM 4740 O OD2 . ASP A 0 609 . 54.317   1.933   -80.140  1.00 48.57 609 A 1 
ATOM 4741 N N   . VAL A 0 610 . 57.503   -2.696  -78.860  1.00 37.40 610 A 1 
ATOM 4742 C CA  . VAL A 0 610 . 58.523   -3.643  -79.358  1.00 37.40 610 A 1 
ATOM 4743 C C   . VAL A 0 610 . 58.488   -3.770  -80.893  1.00 37.40 610 A 1 
ATOM 4744 C CB  . VAL A 0 610 . 58.462   -5.005  -78.625  1.00 37.40 610 A 1 
ATOM 4745 O O   . VAL A 0 610 . 58.142   -4.804  -81.477  1.00 37.40 610 A 1 
ATOM 4746 C CG1 . VAL A 0 610 . 59.634   -5.925  -79.011  1.00 37.40 610 A 1 
ATOM 4747 C CG2 . VAL A 0 610 . 58.564   -4.840  -77.103  1.00 37.40 610 A 1 
ATOM 4748 N N   . ALA A 0 611 . 58.906   -2.708  -81.580  1.00 37.17 611 A 1 
ATOM 4749 C CA  . ALA A 0 611 . 59.040   -2.653  -83.031  1.00 37.17 611 A 1 
ATOM 4750 C C   . ALA A 0 611 . 60.271   -3.442  -83.535  1.00 37.17 611 A 1 
ATOM 4751 C CB  . ALA A 0 611 . 59.047   -1.177  -83.454  1.00 37.17 611 A 1 
ATOM 4752 O O   . ALA A 0 611 . 61.346   -2.885  -83.758  1.00 37.17 611 A 1 
ATOM 4753 N N   . GLY A 0 612 . 60.113   -4.755  -83.759  1.00 37.84 612 A 1 
ATOM 4754 C CA  . GLY A 0 612 . 61.081   -5.556  -84.535  1.00 37.84 612 A 1 
ATOM 4755 C C   . GLY A 0 612 . 61.272   -7.026  -84.140  1.00 37.84 612 A 1 
ATOM 4756 O O   . GLY A 0 612 . 61.976   -7.750  -84.843  1.00 37.84 612 A 1 
ATOM 4757 N N   . ALA A 0 613 . 60.667   -7.503  -83.048  1.00 32.65 613 A 1 
ATOM 4758 C CA  . ALA A 0 613 . 60.928   -8.840  -82.496  1.00 32.65 613 A 1 
ATOM 4759 C C   . ALA A 0 613 . 60.191   -9.990  -83.225  1.00 32.65 613 A 1 
ATOM 4760 C CB  . ALA A 0 613 . 60.661   -8.804  -80.987  1.00 32.65 613 A 1 
ATOM 4761 O O   . ALA A 0 613 . 59.355   -10.691 -82.652  1.00 32.65 613 A 1 
ATOM 4762 N N   . SER A 0 614 . 60.511   -10.232 -84.499  1.00 34.72 614 A 1 
ATOM 4763 C CA  . SER A 0 614 . 59.922   -11.323 -85.287  1.00 34.72 614 A 1 
ATOM 4764 C C   . SER A 0 614 . 60.533   -12.708 -84.986  1.00 34.72 614 A 1 
ATOM 4765 C CB  . SER A 0 614 . 59.948   -10.980 -86.784  1.00 34.72 614 A 1 
ATOM 4766 O O   . SER A 0 614 . 61.159   -13.307 -85.863  1.00 34.72 614 A 1 
ATOM 4767 O OG  . SER A 0 614 . 61.270   -10.969 -87.282  1.00 34.72 614 A 1 
ATOM 4768 N N   . SER A 0 615 . 60.338   -13.257 -83.779  1.00 38.30 615 A 1 
ATOM 4769 C CA  . SER A 0 615 . 60.429   -14.714 -83.546  1.00 38.30 615 A 1 
ATOM 4770 C C   . SER A 0 615 . 59.862   -15.199 -82.200  1.00 38.30 615 A 1 
ATOM 4771 C CB  . SER A 0 615 . 61.858   -15.264 -83.717  1.00 38.30 615 A 1 
ATOM 4772 O O   . SER A 0 615 . 60.128   -14.658 -81.135  1.00 38.30 615 A 1 
ATOM 4773 O OG  . SER A 0 615 . 62.823   -14.507 -83.023  1.00 38.30 615 A 1 
ATOM 4774 N N   . TYR A 0 616 . 59.090   -16.287 -82.287  1.00 31.26 616 A 1 
ATOM 4775 C CA  . TYR A 0 616 . 58.755   -17.278 -81.255  1.00 31.26 616 A 1 
ATOM 4776 C C   . TYR A 0 616 . 59.220   -17.041 -79.797  1.00 31.26 616 A 1 
ATOM 4777 C CB  . TYR A 0 616 . 59.247   -18.648 -81.759  1.00 31.26 616 A 1 
ATOM 4778 O O   . TYR A 0 616 . 60.228   -17.580 -79.349  1.00 31.26 616 A 1 
ATOM 4779 C CG  . TYR A 0 616 . 58.342   -19.267 -82.805  1.00 31.26 616 A 1 
ATOM 4780 C CD1 . TYR A 0 616 . 57.361   -20.193 -82.400  1.00 31.26 616 A 1 
ATOM 4781 C CD2 . TYR A 0 616 . 58.458   -18.913 -84.164  1.00 31.26 616 A 1 
ATOM 4782 C CE1 . TYR A 0 616 . 56.492   -20.762 -83.348  1.00 31.26 616 A 1 
ATOM 4783 C CE2 . TYR A 0 616 . 57.580   -19.471 -85.115  1.00 31.26 616 A 1 
ATOM 4784 O OH  . TYR A 0 616 . 55.748   -20.948 -85.612  1.00 31.26 616 A 1 
ATOM 4785 C CZ  . TYR A 0 616 . 56.596   -20.398 -84.705  1.00 31.26 616 A 1 
ATOM 4786 N N   . GLY A 0 617 . 58.317   -16.460 -79.003  1.00 35.21 617 A 1 
ATOM 4787 C CA  . GLY A 0 617 . 57.877   -17.108 -77.764  1.00 35.21 617 A 1 
ATOM 4788 C C   . GLY A 0 617 . 58.612   -16.774 -76.464  1.00 35.21 617 A 1 
ATOM 4789 O O   . GLY A 0 617 . 59.459   -17.536 -76.003  1.00 35.21 617 A 1 
ATOM 4790 N N   . LYS A 0 618 . 58.088   -15.776 -75.743  1.00 34.72 618 A 1 
ATOM 4791 C CA  . LYS A 0 618 . 57.932   -15.842 -74.281  1.00 34.72 618 A 1 
ATOM 4792 C C   . LYS A 0 618 . 56.723   -15.020 -73.833  1.00 34.72 618 A 1 
ATOM 4793 C CB  . LYS A 0 618 . 59.223   -15.398 -73.563  1.00 34.72 618 A 1 
ATOM 4794 O O   . LYS A 0 618 . 56.488   -13.936 -74.346  1.00 34.72 618 A 1 
ATOM 4795 C CG  . LYS A 0 618 . 59.877   -16.593 -72.851  1.00 34.72 618 A 1 
ATOM 4796 C CD  . LYS A 0 618 . 61.278   -16.242 -72.347  1.00 34.72 618 A 1 
ATOM 4797 C CE  . LYS A 0 618 . 61.941   -17.491 -71.758  1.00 34.72 618 A 1 
ATOM 4798 N NZ  . LYS A 0 618 . 63.311   -17.188 -71.279  1.00 34.72 618 A 1 
ATOM 4799 N N   . ARG A 0 619 . 55.959   -15.555 -72.876  1.00 33.46 619 A 1 
ATOM 4800 C CA  . ARG A 0 619 . 54.976   -14.792 -72.096  1.00 33.46 619 A 1 
ATOM 4801 C C   . ARG A 0 619 . 55.688   -14.204 -70.878  1.00 33.46 619 A 1 
ATOM 4802 C CB  . ARG A 0 619 . 53.833   -15.698 -71.598  1.00 33.46 619 A 1 
ATOM 4803 O O   . ARG A 0 619 . 56.370   -14.952 -70.181  1.00 33.46 619 A 1 
ATOM 4804 C CG  . ARG A 0 619 . 52.847   -16.197 -72.664  1.00 33.46 619 A 1 
ATOM 4805 C CD  . ARG A 0 619 . 51.882   -17.186 -71.988  1.00 33.46 619 A 1 
ATOM 4806 N NE  . ARG A 0 619 . 50.756   -17.581 -72.856  1.00 33.46 619 A 1 
ATOM 4807 N NH1 . ARG A 0 619 . 49.963   -19.294 -71.538  1.00 33.46 619 A 1 
ATOM 4808 N NH2 . ARG A 0 619 . 48.835   -18.702 -73.366  1.00 33.46 619 A 1 
ATOM 4809 C CZ  . ARG A 0 619 . 49.864   -18.522 -72.586  1.00 33.46 619 A 1 
ATOM 4810 N N   . ALA A 0 620 . 55.453   -12.932 -70.595  1.00 34.26 620 A 1 
ATOM 4811 C CA  . ALA A 0 620 . 55.611   -12.328 -69.277  1.00 34.26 620 A 1 
ATOM 4812 C C   . ALA A 0 620 . 54.467   -11.316 -69.119  1.00 34.26 620 A 1 
ATOM 4813 C CB  . ALA A 0 620 . 56.998   -11.687 -69.156  1.00 34.26 620 A 1 
ATOM 4814 O O   . ALA A 0 620 . 54.182   -10.571 -70.052  1.00 34.26 620 A 1 
ATOM 4815 N N   . SER A 0 621 . 53.748   -11.366 -68.001  1.00 34.88 621 A 1 
ATOM 4816 C CA  . SER A 0 621 . 52.518   -10.600 -67.766  1.00 34.88 621 A 1 
ATOM 4817 C C   . SER A 0 621 . 52.751   -9.516  -66.720  1.00 34.88 621 A 1 
ATOM 4818 C CB  . SER A 0 621 . 51.403   -11.548 -67.304  1.00 34.88 621 A 1 
ATOM 4819 O O   . SER A 0 621 . 53.246   -9.828  -65.640  1.00 34.88 621 A 1 
ATOM 4820 O OG  . SER A 0 621 . 51.878   -12.401 -66.275  1.00 34.88 621 A 1 
ATOM 4821 N N   . ALA A 0 622 . 52.340   -8.282  -67.019  1.00 34.99 622 A 1 
ATOM 4822 C CA  . ALA A 0 622 . 52.430   -7.128  -66.116  1.00 34.99 622 A 1 
ATOM 4823 C C   . ALA A 0 622 . 51.052   -6.521  -65.761  1.00 34.99 622 A 1 
ATOM 4824 C CB  . ALA A 0 622 . 53.407   -6.112  -66.722  1.00 34.99 622 A 1 
ATOM 4825 O O   . ALA A 0 622 . 50.970   -5.381  -65.319  1.00 34.99 622 A 1 
ATOM 4826 N N   . GLY A 0 623 . 49.967   -7.278  -65.951  1.00 36.34 623 A 1 
ATOM 4827 C CA  . GLY A 0 623 . 48.612   -6.889  -65.555  1.00 36.34 623 A 1 
ATOM 4828 C C   . GLY A 0 623 . 47.820   -8.098  -65.067  1.00 36.34 623 A 1 
ATOM 4829 O O   . GLY A 0 623 . 47.301   -8.832  -65.900  1.00 36.34 623 A 1 
ATOM 4830 N N   . ASP A 0 624 . 47.832   -8.320  -63.746  1.00 31.92 624 A 1 
ATOM 4831 C CA  . ASP A 0 624 . 46.826   -9.035  -62.928  1.00 31.92 624 A 1 
ATOM 4832 C C   . ASP A 0 624 . 47.377   -9.273  -61.497  1.00 31.92 624 A 1 
ATOM 4833 C CB  . ASP A 0 624 . 46.313   -10.361 -63.558  1.00 31.92 624 A 1 
ATOM 4834 O O   . ASP A 0 624 . 47.744   -10.387 -61.128  1.00 31.92 624 A 1 
ATOM 4835 C CG  . ASP A 0 624 . 44.996   -10.233 -64.346  1.00 31.92 624 A 1 
ATOM 4836 O OD1 . ASP A 0 624 . 44.259   -9.241  -64.134  1.00 31.92 624 A 1 
ATOM 4837 O OD2 . ASP A 0 624 . 44.681   -11.196 -65.086  1.00 31.92 624 A 1 
ATOM 4838 N N   . LEU A 0 625 . 47.449   -8.206  -60.691  1.00 38.05 625 A 1 
ATOM 4839 C CA  . LEU A 0 625 . 47.504   -8.212  -59.216  1.00 38.05 625 A 1 
ATOM 4840 C C   . LEU A 0 625 . 46.838   -6.898  -58.742  1.00 38.05 625 A 1 
ATOM 4841 C CB  . LEU A 0 625 . 48.955   -8.263  -58.678  1.00 38.05 625 A 1 
ATOM 4842 O O   . LEU A 0 625 . 47.140   -5.853  -59.309  1.00 38.05 625 A 1 
ATOM 4843 C CG  . LEU A 0 625 . 49.748   -9.574  -58.852  1.00 38.05 625 A 1 
ATOM 4844 C CD1 . LEU A 0 625 . 51.149   -9.412  -58.254  1.00 38.05 625 A 1 
ATOM 4845 C CD2 . LEU A 0 625 . 49.095   -10.771 -58.155  1.00 38.05 625 A 1 
ATOM 4846 N N   . ASP A 0 626 . 45.918   -6.845  -57.776  1.00 35.66 626 A 1 
ATOM 4847 C CA  . ASP A 0 626 . 45.329   -7.916  -56.963  1.00 35.66 626 A 1 
ATOM 4848 C C   . ASP A 0 626 . 43.801   -7.995  -57.117  1.00 35.66 626 A 1 
ATOM 4849 C CB  . ASP A 0 626 . 45.676   -7.696  -55.478  1.00 35.66 626 A 1 
ATOM 4850 O O   . ASP A 0 626 . 43.076   -7.034  -56.860  1.00 35.66 626 A 1 
ATOM 4851 C CG  . ASP A 0 626 . 46.965   -8.410  -55.084  1.00 35.66 626 A 1 
ATOM 4852 O OD1 . ASP A 0 626 . 47.011   -9.639  -55.328  1.00 35.66 626 A 1 
ATOM 4853 O OD2 . ASP A 0 626 . 47.870   -7.750  -54.535  1.00 35.66 626 A 1 
ATOM 4854 N N   . LYS A 0 627 . 43.292   -9.192  -57.442  1.00 37.33 627 A 1 
ATOM 4855 C CA  . LYS A 0 627 . 41.893   -9.584  -57.198  1.00 37.33 627 A 1 
ATOM 4856 C C   . LYS A 0 627 . 41.812   -11.051 -56.753  1.00 37.33 627 A 1 
ATOM 4857 C CB  . LYS A 0 627 . 40.985   -9.243  -58.408  1.00 37.33 627 A 1 
ATOM 4858 O O   . LYS A 0 627 . 41.763   -11.966 -57.566  1.00 37.33 627 A 1 
ATOM 4859 C CG  . LYS A 0 627 . 40.123   -8.004  -58.096  1.00 37.33 627 A 1 
ATOM 4860 C CD  . LYS A 0 627 . 39.284   -7.506  -59.279  1.00 37.33 627 A 1 
ATOM 4861 C CE  . LYS A 0 627 . 38.553   -6.229  -58.834  1.00 37.33 627 A 1 
ATOM 4862 N NZ  . LYS A 0 627 . 37.901   -5.523  -59.964  1.00 37.33 627 A 1 
ATOM 4863 N N   . ALA A 0 628 . 41.736   -11.225 -55.432  1.00 33.46 628 A 1 
ATOM 4864 C CA  . ALA A 0 628 . 41.302   -12.421 -54.700  1.00 33.46 628 A 1 
ATOM 4865 C C   . ALA A 0 628 . 42.092   -13.743 -54.882  1.00 33.46 628 A 1 
ATOM 4866 C CB  . ALA A 0 628 . 39.792   -12.603 -54.938  1.00 33.46 628 A 1 
ATOM 4867 O O   . ALA A 0 628 . 41.677   -14.629 -55.629  1.00 33.46 628 A 1 
ATOM 4868 N N   . ALA A 0 629 . 43.109   -13.977 -54.034  1.00 35.32 629 A 1 
ATOM 4869 C CA  . ALA A 0 629 . 43.540   -15.341 -53.686  1.00 35.32 629 A 1 
ATOM 4870 C C   . ALA A 0 629 . 44.240   -15.477 -52.310  1.00 35.32 629 A 1 
ATOM 4871 C CB  . ALA A 0 629 . 44.462   -15.883 -54.791  1.00 35.32 629 A 1 
ATOM 4872 O O   . ALA A 0 629 . 45.368   -15.030 -52.136  1.00 35.32 629 A 1 
ATOM 4873 N N   . SER A 0 630 . 43.660   -16.301 -51.417  1.00 33.84 630 A 1 
ATOM 4874 C CA  . SER A 0 630 . 44.311   -16.890 -50.217  1.00 33.84 630 A 1 
ATOM 4875 C C   . SER A 0 630 . 44.611   -15.921 -49.042  1.00 33.84 630 A 1 
ATOM 4876 C CB  . SER A 0 630 . 45.552   -17.675 -50.677  1.00 33.84 630 A 1 
ATOM 4877 O O   . SER A 0 630 . 44.842   -14.743 -49.248  1.00 33.84 630 A 1 
ATOM 4878 O OG  . SER A 0 630 . 45.506   -19.025 -50.247  1.00 33.84 630 A 1 
ATOM 4879 N N   . ARG A 0 631 . 44.628   -16.341 -47.763  1.00 38.79 631 A 1 
ATOM 4880 C CA  . ARG A 0 631 . 44.806   -17.697 -47.188  1.00 38.79 631 A 1 
ATOM 4881 C C   . ARG A 0 631 . 43.807   -18.025 -46.062  1.00 38.79 631 A 1 
ATOM 4882 C CB  . ARG A 0 631 . 46.238   -17.810 -46.617  1.00 38.79 631 A 1 
ATOM 4883 O O   . ARG A 0 631 . 43.210   -17.145 -45.462  1.00 38.79 631 A 1 
ATOM 4884 C CG  . ARG A 0 631 . 47.329   -17.639 -47.681  1.00 38.79 631 A 1 
ATOM 4885 C CD  . ARG A 0 631 . 48.741   -17.722 -47.101  1.00 38.79 631 A 1 
ATOM 4886 N NE  . ARG A 0 631 . 49.729   -17.459 -48.166  1.00 38.79 631 A 1 
ATOM 4887 N NH1 . ARG A 0 631 . 51.421   -18.840 -47.450  1.00 38.79 631 A 1 
ATOM 4888 N NH2 . ARG A 0 631 . 51.670   -17.657 -49.328  1.00 38.79 631 A 1 
ATOM 4889 C CZ  . ARG A 0 631 . 50.930   -17.988 -48.308  1.00 38.79 631 A 1 
ATOM 4890 N N   . LYS A 0 632 . 43.672   -19.323 -45.756  1.00 37.23 632 A 1 
ATOM 4891 C CA  . LYS A 0 632 . 42.895   -19.875 -44.625  1.00 37.23 632 A 1 
ATOM 4892 C C   . LYS A 0 632 . 43.718   -19.921 -43.322  1.00 37.23 632 A 1 
ATOM 4893 C CB  . LYS A 0 632 . 42.464   -21.319 -44.948  1.00 37.23 632 A 1 
ATOM 4894 O O   . LYS A 0 632 . 44.888   -20.288 -43.381  1.00 37.23 632 A 1 
ATOM 4895 C CG  . LYS A 0 632 . 41.507   -21.495 -46.138  1.00 37.23 632 A 1 
ATOM 4896 C CD  . LYS A 0 632 . 41.333   -22.995 -46.430  1.00 37.23 632 A 1 
ATOM 4897 C CE  . LYS A 0 632 . 40.283   -23.231 -47.520  1.00 37.23 632 A 1 
ATOM 4898 N NZ  . LYS A 0 632 . 40.149   -24.673 -47.849  1.00 37.23 632 A 1 
ATOM 4899 N N   . GLY A 0 633 . 43.062   -19.711 -42.176  1.00 37.89 633 A 1 
ATOM 4900 C CA  . GLY A 0 633 . 43.527   -20.032 -40.809  1.00 37.89 633 A 1 
ATOM 4901 C C   . GLY A 0 633 . 42.701   -19.242 -39.771  1.00 37.89 633 A 1 
ATOM 4902 O O   . GLY A 0 633 . 42.650   -18.029 -39.890  1.00 37.89 633 A 1 
ATOM 4903 N N   . GLN A 0 634 . 41.849   -19.828 -38.913  1.00 39.27 634 A 1 
ATOM 4904 C CA  . GLN A 0 634 . 42.111   -20.730 -37.765  1.00 39.27 634 A 1 
ATOM 4905 C C   . GLN A 0 634 . 42.537   -19.943 -36.498  1.00 39.27 634 A 1 
ATOM 4906 C CB  . GLN A 0 634 . 43.108   -21.851 -38.141  1.00 39.27 634 A 1 
ATOM 4907 O O   . GLN A 0 634 . 43.600   -19.341 -36.528  1.00 39.27 634 A 1 
ATOM 4908 C CG  . GLN A 0 634 . 43.403   -22.873 -37.030  1.00 39.27 634 A 1 
ATOM 4909 C CD  . GLN A 0 634 . 44.429   -23.930 -37.440  1.00 39.27 634 A 1 
ATOM 4910 N NE2 . GLN A 0 634 . 44.860   -24.769 -36.523  1.00 39.27 634 A 1 
ATOM 4911 O OE1 . GLN A 0 634 . 44.844   -24.053 -38.580  1.00 39.27 634 A 1 
ATOM 4912 N N   . ALA A 0 635 . 41.828   -19.949 -35.351  1.00 35.34 635 A 1 
ATOM 4913 C CA  . ALA A 0 635 . 40.493   -20.482 -34.989  1.00 35.34 635 A 1 
ATOM 4914 C C   . ALA A 0 635 . 39.978   -19.903 -33.632  1.00 35.34 635 A 1 
ATOM 4915 C CB  . ALA A 0 635 . 40.580   -22.012 -34.851  1.00 35.34 635 A 1 
ATOM 4916 O O   . ALA A 0 635 . 40.778   -19.405 -32.847  1.00 35.34 635 A 1 
ATOM 4917 N N   . GLY A 0 636 . 38.673   -20.058 -33.336  1.00 37.83 636 A 1 
ATOM 4918 C CA  . GLY A 0 636 . 37.976   -19.692 -32.073  1.00 37.83 636 A 1 
ATOM 4919 C C   . GLY A 0 636 . 36.684   -18.892 -32.369  1.00 37.83 636 A 1 
ATOM 4920 O O   . GLY A 0 636 . 36.769   -17.967 -33.163  1.00 37.83 636 A 1 
ATOM 4921 N N   . ALA A 0 637 . 35.438   -19.239 -31.989  1.00 35.63 637 A 1 
ATOM 4922 C CA  . ALA A 0 637 . 34.829   -19.750 -30.735  1.00 35.63 637 A 1 
ATOM 4923 C C   . ALA A 0 637 . 34.690   -18.639 -29.664  1.00 35.63 637 A 1 
ATOM 4924 C CB  . ALA A 0 637 . 35.560   -21.002 -30.217  1.00 35.63 637 A 1 
ATOM 4925 O O   . ALA A 0 637 . 35.715   -18.074 -29.314  1.00 35.63 637 A 1 
ATOM 4926 N N   . LEU A 0 638 . 33.535   -18.257 -29.082  1.00 36.77 638 A 1 
ATOM 4927 C CA  . LEU A 0 638 . 32.083   -18.615 -29.118  1.00 36.77 638 A 1 
ATOM 4928 C C   . LEU A 0 638 . 31.270   -17.309 -28.812  1.00 36.77 638 A 1 
ATOM 4929 C CB  . LEU A 0 638 . 31.825   -19.648 -27.995  1.00 36.77 638 A 1 
ATOM 4930 O O   . LEU A 0 638 . 31.902   -16.312 -28.492  1.00 36.77 638 A 1 
ATOM 4931 C CG  . LEU A 0 638 . 32.172   -21.100 -28.369  1.00 36.77 638 A 1 
ATOM 4932 C CD1 . LEU A 0 638 . 32.862   -21.821 -27.211  1.00 36.77 638 A 1 
ATOM 4933 C CD2 . LEU A 0 638 . 30.927   -21.895 -28.763  1.00 36.77 638 A 1 
ATOM 4934 N N   . GLY A 0 639 . 29.930   -17.182 -28.830  1.00 32.09 639 A 1 
ATOM 4935 C CA  . GLY A 0 639 . 28.783   -18.065 -29.136  1.00 32.09 639 A 1 
ATOM 4936 C C   . GLY A 0 639 . 27.498   -17.616 -28.376  1.00 32.09 639 A 1 
ATOM 4937 O O   . GLY A 0 639 . 27.632   -17.013 -27.322  1.00 32.09 639 A 1 
ATOM 4938 N N   . TYR A 0 640 . 26.284   -17.968 -28.858  1.00 34.47 640 A 1 
ATOM 4939 C CA  . TYR A 0 640 . 24.939   -17.532 -28.356  1.00 34.47 640 A 1 
ATOM 4940 C C   . TYR A 0 640 . 24.579   -16.032 -28.587  1.00 34.47 640 A 1 
ATOM 4941 C CB  . TYR A 0 640 . 24.694   -17.967 -26.891  1.00 34.47 640 A 1 
ATOM 4942 O O   . TYR A 0 640 . 25.467   -15.213 -28.748  1.00 34.47 640 A 1 
ATOM 4943 C CG  . TYR A 0 640 . 24.369   -19.438 -26.689  1.00 34.47 640 A 1 
ATOM 4944 C CD1 . TYR A 0 640 . 23.064   -19.820 -26.314  1.00 34.47 640 A 1 
ATOM 4945 C CD2 . TYR A 0 640 . 25.369   -20.418 -26.836  1.00 34.47 640 A 1 
ATOM 4946 C CE1 . TYR A 0 640 . 22.756   -21.177 -26.101  1.00 34.47 640 A 1 
ATOM 4947 C CE2 . TYR A 0 640 . 25.061   -21.779 -26.642  1.00 34.47 640 A 1 
ATOM 4948 O OH  . TYR A 0 640 . 23.462   -23.471 -26.069  1.00 34.47 640 A 1 
ATOM 4949 C CZ  . TYR A 0 640 . 23.755   -22.160 -26.271  1.00 34.47 640 A 1 
ATOM 4950 N N   . GLY A 0 641 . 23.298   -15.619 -28.675  1.00 38.27 641 A 1 
ATOM 4951 C CA  . GLY A 0 641 . 22.068   -16.428 -28.679  1.00 38.27 641 A 1 
ATOM 4952 C C   . GLY A 0 641 . 20.742   -15.681 -28.980  1.00 38.27 641 A 1 
ATOM 4953 O O   . GLY A 0 641 . 20.554   -14.522 -28.643  1.00 38.27 641 A 1 
ATOM 4954 N N   . LYS A 0 642 . 19.822   -16.431 -29.607  1.00 36.26 642 A 1 
ATOM 4955 C CA  . LYS A 0 642 . 18.350   -16.277 -29.742  1.00 36.26 642 A 1 
ATOM 4956 C C   . LYS A 0 642 . 17.603   -15.744 -28.493  1.00 36.26 642 A 1 
ATOM 4957 C CB  . LYS A 0 642 . 17.860   -17.726 -29.945  1.00 36.26 642 A 1 
ATOM 4958 O O   . LYS A 0 642 . 18.071   -16.000 -27.394  1.00 36.26 642 A 1 
ATOM 4959 C CG  . LYS A 0 642 . 18.109   -18.280 -31.353  1.00 36.26 642 A 1 
ATOM 4960 C CD  . LYS A 0 642 . 17.592   -19.723 -31.408  1.00 36.26 642 A 1 
ATOM 4961 C CE  . LYS A 0 642 . 17.659   -20.267 -32.835  1.00 36.26 642 A 1 
ATOM 4962 N NZ  . LYS A 0 642 . 17.117   -21.646 -32.905  1.00 36.26 642 A 1 
ATOM 4963 N N   . ALA A 0 643 . 16.359   -15.233 -28.558  1.00 34.40 643 A 1 
ATOM 4964 C CA  . ALA A 0 643 . 15.453   -14.829 -29.664  1.00 34.40 643 A 1 
ATOM 4965 C C   . ALA A 0 643 . 14.121   -14.261 -29.104  1.00 34.40 643 A 1 
ATOM 4966 C CB  . ALA A 0 643 . 15.041   -16.046 -30.513  1.00 34.40 643 A 1 
ATOM 4967 O O   . ALA A 0 643 . 13.760   -14.605 -27.985  1.00 34.40 643 A 1 
ATOM 4968 N N   . TYR A 0 644 . 13.329   -13.555 -29.927  1.00 36.20 644 A 1 
ATOM 4969 C CA  . TYR A 0 644 . 11.849   -13.547 -29.889  1.00 36.20 644 A 1 
ATOM 4970 C C   . TYR A 0 644 . 11.275   -13.091 -31.253  1.00 36.20 644 A 1 
ATOM 4971 C CB  . TYR A 0 644 . 11.304   -12.686 -28.726  1.00 36.20 644 A 1 
ATOM 4972 O O   . TYR A 0 644 . 11.982   -12.452 -32.027  1.00 36.20 644 A 1 
ATOM 4973 C CG  . TYR A 0 644 . 10.612   -13.503 -27.641  1.00 36.20 644 A 1 
ATOM 4974 C CD1 . TYR A 0 644 . 9.296    -13.972 -27.834  1.00 36.20 644 A 1 
ATOM 4975 C CD2 . TYR A 0 644 . 11.287   -13.808 -26.441  1.00 36.20 644 A 1 
ATOM 4976 C CE1 . TYR A 0 644 . 8.676    -14.768 -26.850  1.00 36.20 644 A 1 
ATOM 4977 C CE2 . TYR A 0 644 . 10.669   -14.598 -25.452  1.00 36.20 644 A 1 
ATOM 4978 O OH  . TYR A 0 644 . 8.760    -15.858 -24.718  1.00 36.20 644 A 1 
ATOM 4979 C CZ  . TYR A 0 644 . 9.362    -15.086 -25.659  1.00 36.20 644 A 1 
ATOM 4980 N N   . GLY A 0 645 . 10.012   -13.431 -31.558  1.00 40.31 645 A 1 
ATOM 4981 C CA  . GLY A 0 645 . 9.309    -13.064 -32.808  1.00 40.31 645 A 1 
ATOM 4982 C C   . GLY A 0 645 . 8.888    -14.272 -33.663  1.00 40.31 645 A 1 
ATOM 4983 O O   . GLY A 0 645 . 9.705    -15.138 -33.968  1.00 40.31 645 A 1 
ATOM 4984 N N   . GLN A 0 646 . 7.603    -14.362 -34.027  1.00 37.26 646 A 1 
ATOM 4985 C CA  . GLN A 0 646 . 6.987    -15.536 -34.674  1.00 37.26 646 A 1 
ATOM 4986 C C   . GLN A 0 646 . 6.333    -15.221 -36.038  1.00 37.26 646 A 1 
ATOM 4987 C CB  . GLN A 0 646 . 5.905    -16.129 -33.743  1.00 37.26 646 A 1 
ATOM 4988 O O   . GLN A 0 646 . 5.981    -14.080 -36.310  1.00 37.26 646 A 1 
ATOM 4989 C CG  . GLN A 0 646 . 6.420    -16.819 -32.469  1.00 37.26 646 A 1 
ATOM 4990 C CD  . GLN A 0 646 . 5.277    -17.419 -31.642  1.00 37.26 646 A 1 
ATOM 4991 N NE2 . GLN A 0 646 . 5.557    -18.292 -30.700  1.00 37.26 646 A 1 
ATOM 4992 O OE1 . GLN A 0 646 . 4.108    -17.133 -31.825  1.00 37.26 646 A 1 
ATOM 4993 N N   . ALA A 0 647 . 6.044    -16.309 -36.775  1.00 34.41 647 A 1
[truncated: 100,929 more chars]
