# Supplementary material for: Self-assembling proteins compose the chemically resistant shell biomaterial of planktonic tintinnid ciliates
Source: Nat Commun. 2026 Jun 13;17:7507. doi: 10.1038/s41467-026-74402-4 (PMC13408134; doi:10.1038/s41467-026-74402-4)
Supplement: Supplementary file 6 — Supplementary Data 16 [file 41467_2026_74402_MOESM6_ESM.zip › AF2_structure_models/Tara_Unigene_24.cif]

data_0
#
_entry.id   0
#
_struct_asym.id          A
_struct_asym.entity_id   0
#
_entity_poly.entity_id        0
_entity_poly.type             polypeptide(L)
_entity_poly.pdbx_strand_id   A
#
_entity.id     0
_entity.type   polymer
#
loop_
_entity_poly_seq.entity_id
_entity_poly_seq.num
_entity_poly_seq.mon_id
0 1   MET 
0 2   LYS 
0 3   SER 
0 4   PHE 
0 5   THR 
0 6   VAL 
0 7   ALA 
0 8   LEU 
0 9   LEU 
0 10  ALA 
0 11  ALA 
0 12  SER 
0 13  VAL 
0 14  SER 
0 15  ALA 
0 16  GLY 
0 17  ILE 
0 18  ILE 
0 19  GLN 
0 20  ALA 
0 21  PRO 
0 22  VAL 
0 23  LYS 
0 24  PRO 
0 25  LEU 
0 26  ALA 
0 27  VAL 
0 28  LYS 
0 29  GLY 
0 30  VAL 
0 31  VAL 
0 32  GLY 
0 33  VAL 
0 34  LYS 
0 35  GLY 
0 36  ALA 
0 37  GLY 
0 38  ILE 
0 39  GLY 
0 40  LEU 
0 41  GLY 
0 42  LYS 
0 43  GLY 
0 44  LEU 
0 45  GLY 
0 46  LEU 
0 47  GLY 
0 48  LEU 
0 49  GLY 
0 50  GLY 
0 51  VAL 
0 52  LYS 
0 53  GLY 
0 54  HIS 
0 55  GLY 
0 56  VAL 
0 57  GLY 
0 58  TYR 
0 59  GLY 
0 60  ALA 
0 61  GLN 
0 62  ALA 
0 63  GLY 
0 64  TYR 
0 65  GLY 
0 66  SER 
0 67  TYR 
0 68  SER 
0 69  LYS 
0 70  VAL 
0 71  ASP 
0 72  LEU 
0 73  ILE 
0 74  PRO 
0 75  GLN 
0 76  THR 
0 77  LYS 
0 78  LEU 
0 79  VAL 
0 80  GLN 
0 81  PRO 
0 82  ALA 
0 83  LYS 
0 84  SER 
0 85  ALA 
0 86  GLN 
0 87  ALA 
0 88  ALA 
0 89  SER 
0 90  LYS 
0 91  GLY 
0 92  TYR 
0 93  GLY 
0 94  SER 
0 95  ASP 
0 96  TYR 
0 97  SER 
0 98  LYS 
0 99  LYS 
0 100 THR 
0 101 THR 
0 102 THR 
0 103 ASP 
0 104 TRP 
0 105 ASP 
0 106 ALA 
0 107 TRP 
0 108 GLY 
0 109 ARG 
0 110 ASP 
0 111 GLN 
0 112 ASP 
0 113 LEU 
0 114 ALA 
0 115 ILE 
0 116 ASP 
0 117 GLU 
0 118 SER 
0 119 TYR 
0 120 GLY 
0 121 ARG 
0 122 THR 
0 123 ASN 
0 124 ALA 
0 125 LYS 
0 126 SER 
0 127 TYR 
0 128 ARG 
0 129 ALA 
0 130 GLU 
0 131 SER 
0 132 TYR 
0 133 ASP 
0 134 GLU 
0 135 TRP 
0 136 ASP 
0 137 ASN 
0 138 GLN 
0 139 ASP 
0 140 ASP 
0 141 ASP 
0 142 GLN 
0 143 TRP 
0 144 GLY 
0 145 GLY 
0 146 GLN 
0 147 GLY 
0 148 TRP 
0 149 GLY 
0 150 ARG 
0 151 ASP 
0 152 TYR 
0 153 ASP 
0 154 ALA 
0 155 VAL 
0 156 GLY 
0 157 LYS 
0 158 SER 
0 159 SER 
0 160 LYS 
0 161 GLU 
0 162 TYR 
0 163 ASP 
0 164 ALA 
0 165 SER 
0 166 ALA 
0 167 HIS 
0 168 LEU 
0 169 ALA 
0 170 LYS 
0 171 GLY 
0 172 LYS 
0 173 LYS 
0 174 LEU 
0 175 ALA 
0 176 THR 
0 177 ASP 
0 178 GLN 
0 179 ALA 
0 180 SER 
0 181 TRP 
0 182 ASP 
0 183 GLY 
0 184 ALA 
0 185 ALA 
0 186 GLN 
0 187 ALA 
0 188 ALA 
0 189 GLY 
0 190 TYR 
0 191 ASP 
0 192 ASN 
0 193 ASP 
0 194 ALA 
0 195 TRP 
0 196 ALA 
0 197 LYS 
0 198 GLN 
0 199 ALA 
0 200 TYR 
0 201 GLY 
0 202 LYS 
0 203 ASP 
0 204 TYR 
0 205 ASP 
0 206 ASN 
0 207 ARG 
0 208 TRP 
0 209 GLY 
0 210 LYS 
0 211 SER 
0 212 TYR 
0 213 ASP 
0 214 SER 
0 215 VAL 
0 216 GLU 
0 217 ALA 
0 218 ARG 
0 219 ASN 
0 220 TYR 
0 221 ALA 
0 222 ASN 
0 223 GLU 
0 224 HIS 
0 225 TYR 
0 226 ALA 
0 227 ARG 
0 228 GLU 
0 229 VAL 
0 230 ARG 
0 231 ALA 
0 232 ASP 
0 233 ASP 
0 234 ASP 
0 235 GLN 
0 236 TRP 
0 237 ALA 
0 238 GLU 
0 239 ASP 
0 240 ARG 
0 241 ASP 
0 242 GLY 
0 243 VAL 
0 244 TYR 
0 245 LYS 
0 246 GLY 
0 247 SER 
0 248 ALA 
0 249 ALA 
0 250 GLN 
0 251 ALA 
0 252 ALA 
0 253 ALA 
0 254 ALA 
0 255 ALA 
0 256 SER 
0 257 ALA 
0 258 GLN 
0 259 ARG 
0 260 GLY 
0 261 LYS 
0 262 ILE 
0 263 ILE 
0 264 ASN 
0 265 SER 
0 266 ALA 
0 267 ALA 
0 268 SER 
0 269 LYS 
0 270 GLY 
0 271 ALA 
0 272 ALA 
0 273 GLY 
0 274 THR 
0 275 TYR 
0 276 TRP 
0 277 ALA 
0 278 GLY 
0 279 GLU 
0 280 SER 
0 281 ASN 
0 282 ASP 
0 283 TRP 
0 284 ASP 
0 285 ALA 
0 286 TRP 
0 287 GLY 
0 288 ARG 
0 289 ASP 
0 290 GLN 
0 291 ASP 
0 292 PHE 
0 293 HIS 
0 294 GLU 
0 295 LYS 
0 296 VAL 
0 297 SER 
0 298 TYR 
0 299 ASP 
0 300 ASP 
0 301 THR 
0 302 TRP 
0 303 ALA 
0 304 LYS 
0 305 SER 
0 306 TYR 
0 307 ALA 
0 308 ALA 
0 309 GLU 
0 310 SER 
0 311 TYR 
0 312 ASP 
0 313 GLU 
0 314 TRP 
0 315 ASP 
0 316 ASN 
0 317 ARG 
0 318 ASP 
0 319 ALA 
0 320 ASP 
0 321 LYS 
0 322 TRP 
0 323 GLY 
0 324 GLY 
0 325 GLN 
0 326 ALA 
0 327 TRP 
0 328 GLY 
0 329 LYS 
0 330 ASP 
0 331 LYS 
0 332 ASP 
0 333 LEU 
0 334 TYR 
0 335 GLY 
0 336 ALA 
0 337 SER 
0 338 SER 
0 339 TYR 
0 340 GLY 
0 341 ASN 
0 342 LYS 
0 343 ALA 
0 344 SER 
0 345 SER 
0 346 SER 
0 347 LYS 
0 348 ARG 
0 349 THR 
0 350 LYS 
0 351 ASN 
0 352 GLN 
0 353 TYR 
0 354 GLY 
0 355 HIS 
0 356 ALA 
0 357 TYR 
0 358 GLY 
0 359 ALA 
0 360 GLY 
0 361 GLY 
0 362 HIS 
0 363 GLY 
0 364 HIS 
0 365 GLY 
0 366 TYR 
0 367 GLY 
0 368 LYS 
0 369 GLY 
0 370 TYR 
0 371 GLY 
0 372 ALA 
0 373 GLN 
0 374 TYR 
0 375 GLY 
0 376 ALA 
0 377 GLU 
0 378 ALA 
0 379 THR 
0 380 LYS 
0 381 TRP 
0 382 ALA 
0 383 GLY 
0 384 ALA 
0 385 SER 
0 386 ALA 
0 387 GLY 
0 388 SER 
0 389 GLN 
0 390 ALA 
0 391 ALA 
0 392 LYS 
0 393 ALA 
0 394 GLY 
0 395 TYR 
0 396 ASP 
0 397 ASN 
0 398 ASP 
0 399 SER 
0 400 TRP 
0 401 ALA 
0 402 LYS 
0 403 GLN 
0 404 ALA 
0 405 TYR 
0 406 GLY 
0 407 GLN 
0 408 ASP 
0 409 GLN 
0 410 ASP 
0 411 ALA 
0 412 ARG 
0 413 TRP 
0 414 GLY 
0 415 LYS 
0 416 SER 
0 417 TYR 
0 418 ASP 
0 419 SER 
0 420 VAL 
0 421 SER 
0 422 ALA 
0 423 ARG 
0 424 SER 
0 425 TYR 
0 426 ASP 
0 427 ASN 
0 428 LYS 
0 429 LYS 
0 430 TYR 
0 431 ALA 
0 432 ARG 
0 433 TRP 
0 434 LEU 
0 435 GLN 
0 436 ALA 
0 437 ASP 
0 438 ASP 
0 439 ASP 
0 440 GLN 
0 441 TRP 
0 442 ALA 
0 443 GLU 
0 444 ASP 
0 445 TYR 
0 446 ASP 
0 447 SER 
0 448 ARG 
0 449 ILE 
0 450 GLU 
0 451 GLY 
0 452 ASP 
0 453 ALA 
0 454 ASN 
0 455 ALA 
0 456 TYR 
0 457 GLY 
0 458 LYS 
0 459 ALA 
0 460 ALA 
0 461 SER 
0 462 TYR 
0 463 TRP 
0 464 THR 
0 465 LYS 
0 466 THR 
0 467 GLY 
0 468 GLY 
0 469 LYS 
0 470 GLY 
0 471 TRP 
0 472 GLY 
0 473 LYS 
0 474 PRO 
0 475 ALA 
0 476 ILE 
0 477 GLY 
0 478 HIS 
0 479 ALA 
0 480 ASP 
0 481 ALA 
0 482 ALA 
0 483 SER 
0 484 ALA 
0 485 GLN 
0 486 ALA 
0 487 GLY 
0 488 GLN 
0 489 HIS 
0 490 TYR 
0 491 ASP 
0 492 ASP 
0 493 SER 
0 494 THR 
0 495 GLY 
0 496 SER 
0 497 ASP 
0 498 TRP 
0 499 ASP 
0 500 ALA 
0 501 TYR 
0 502 GLY 
0 503 ARG 
0 504 ASP 
0 505 GLN 
0 506 ASP 
0 507 LEU 
0 508 GLU 
0 509 VAL 
0 510 ASP 
0 511 GLU 
0 512 SER 
0 513 TYR 
0 514 GLU 
0 515 GLN 
0 516 THR 
0 517 TRP 
0 518 ALA 
0 519 LYS 
0 520 SER 
0 521 TYR 
0 522 ASP 
0 523 ALA 
0 524 GLU 
0 525 SER 
0 526 TYR 
0 527 ASP 
0 528 GLU 
0 529 TRP 
0 530 ASP 
0 531 ASN 
0 532 LEU 
0 533 ASP 
0 534 LYS 
0 535 ASP 
0 536 LYS 
0 537 TRP 
0 538 GLY 
0 539 GLY 
0 540 GLN 
0 541 ALA 
0 542 TRP 
0 543 GLY 
0 544 ARG 
0 545 ASP 
0 546 MET 
0 547 ASP 
0 548 LEU 
0 549 ILE 
0 550 GLY 
0 551 ALA 
0 552 SER 
0 553 SER 
0 554 TYR 
0 555 GLY 
0 556 LEU 
0 557 ARG 
0 558 ALA 
0 559 SER 
0 560 ALA 
0 561 GLY 
0 562 ASP 
0 563 LYS 
0 564 THR 
0 565 SER 
0 566 LYS 
0 567 ALA 
0 568 TYR 
0 569 GLY 
0 570 GLY 
0 571 ALA 
0 572 GLN 
0 573 GLY 
0 574 ALA 
0 575 GLY 
0 576 TYR 
0 577 GLY 
0 578 TYR 
0 579 ALA 
0 580 GLN 
0 581 SER 
0 582 TYR 
0 583 GLY 
0 584 LEU 
0 585 GLY 
0 586 TYR 
0 587 GLY 
0 588 LYS 
0 589 GLY 
0 590 LEU 
0 591 HIS 
0 592 GLY 
0 593 LYS 
0 594 GLY 
0 595 LEU 
0 596 HIS 
0 597 GLY 
0 598 LYS 
0 599 GLY 
0 600 TYR 
0 601 GLY 
0 602 LYS 
0 603 GLY 
0 604 VAL 
0 605 HIS 
0 606 GLY 
0 607 HIS 
0 608 LEU 
0 609 ALA 
0 610 GLY 
0 611 ALA 
0 612 ALA 
0 613 TYR 
0 614 GLY 
0 615 GLN 
0 616 LYS 
0 617 HIS 
0 618 ALA 
0 619 ALA 
0 620 GLN 
0 621 HIS 
0 622 TYR 
0 623 GLY 
0 624 GLY 
0 625 LYS 
0 626 ALA 
0 627 GLN 
0 628 ALA 
0 629 GLN 
0 630 ASP 
0 631 ALA 
0 632 GLN 
0 633 ALA 
0 634 SER 
0 635 ALA 
0 636 GLY 
0 637 ALA 
0 638 ALA 
0 639 ALA 
0 640 ALA 
0 641 VAL 
0 642 ASN 
0 643 ALA 
0 644 GLN 
0 645 ASP 
0 646 ALA 
0 647 ASP 
0 648 ALA 
0 649 PHE 
0 650 ALA 
0 651 LYS 
0 652 GLN 
0 653 ALA 
0 654 TYR 
0 655 GLY 
0 656 SER 
0 657 ASP 
0 658 TYR 
0 659 ASP 
0 660 SER 
0 661 ARG 
0 662 TRP 
0 663 GLY 
0 664 LYS 
0 665 SER 
0 666 TYR 
0 667 ASP 
0 668 PHE 
0 669 VAL 
0 670 ASN 
0 671 ALA 
0 672 ASN 
0 673 GLU 
0 674 TYR 
0 675 ASP 
0 676 ASP 
0 677 GLU 
0 678 GLN 
0 679 TYR 
0 680 ALA 
0 681 ARG 
0 682 LYS 
0 683 VAL 
0 684 ARG 
0 685 ALA 
0 686 ASP 
0 687 ASP 
0 688 ASP 
0 689 GLN 
0 690 TRP 
0 691 ALA 
0 692 GLU 
0 693 ASP 
0 694 TYR 
0 695 ASP 
0 696 VAL 
0 697 TRP 
0 698 SER 
0 699 VAL 
0 700 ARG 
0 701 ASP 
0 702 ASN 
0 703 ASN 
0 704 ALA 
0 705 TYR 
0 706 LYS 
0 707 GLY 
0 708 ALA 
0 709 ALA 
0 710 SER 
0 711 LYS 
0 712 GLU 
0 713 ALA 
0 714 ALA 
0 715 GLN 
0 716 PRO 
0 717 LYS 
0 718 ILE 
0 719 THR 
0 720 ALA 
0 721 THR 
0 722 THR 
0 723 TYR 
0 724 HIS 
0 725 PRO 
0 726 VAL 
0 727 VAL 
0 728 SER 
0 729 HIS 
0 730 LYS 
0 731 SER 
0 732 TYR 
0 733 GLY 
0 734 TYR 
0 735 GLY 
0 736 LYS 
0 737 GLY 
0 738 HIS 
0 739 GLY 
0 740 ILE 
0 741 ALA 
0 742 ARG 
0 743 GLY 
0 744 HIS 
0 745 GLY 
0 746 ILE 
0 747 ALA 
0 748 ARG 
0 749 GLY 
0 750 HIS 
0 751 GLY 
0 752 GLN 
0 753 GLY 
0 754 VAL 
0 755 GLY 
0 756 LEU 
0 757 GLY 
0 758 TYR 
0 759 GLY 
0 760 GLY 
0 761 TYR 
0 762 GLY 
0 763 GLY 
0 764 TYR 
0 765 GLY 
0 766 GLY 
0 767 TYR 
0 768 GLY 
0 769 ALA 
0 770 GLY 
0 771 ILE 
0 772 GLY 
0 773 GLY 
0 774 GLY 
0 775 TYR 
0 776 LYS 
0 777 TRP 
#
loop_
_chem_comp.id
_chem_comp.type
_chem_comp.name
ALA 'L-peptide linking' ALANINE         
ARG 'L-peptide linking' ARGININE        
ASN 'L-peptide linking' ASPARAGINE      
ASP 'L-peptide linking' 'ASPARTIC ACID' 
CYS 'L-peptide linking' CYSTEINE        
GLN 'L-peptide linking' GLUTAMINE       
GLU 'L-peptide linking' 'GLUTAMIC ACID' 
HIS 'L-peptide linking' HISTIDINE       
ILE 'L-peptide linking' ISOLEUCINE      
LEU 'L-peptide linking' LEUCINE         
LYS 'L-peptide linking' LYSINE          
MET 'L-peptide linking' METHIONINE      
PHE 'L-peptide linking' PHENYLALANINE   
PRO 'L-peptide linking' PROLINE         
SER 'L-peptide linking' SERINE          
THR 'L-peptide linking' THREONINE       
TRP 'L-peptide linking' TRYPTOPHAN      
TYR 'L-peptide linking' TYROSINE        
VAL 'L-peptide linking' VALINE          
GLY 'peptide linking'   GLYCINE         
#
loop_
_atom_site.group_PDB
_atom_site.id
_atom_site.type_symbol
_atom_site.label_atom_id
_atom_site.label_alt_id
_atom_site.label_comp_id
_atom_site.label_asym_id
_atom_site.label_entity_id
_atom_site.label_seq_id
_atom_site.pdbx_PDB_ins_code
_atom_site.Cartn_x
_atom_site.Cartn_y
_atom_site.Cartn_z
_atom_site.occupancy
_atom_site.B_iso_or_equiv
_atom_site.auth_seq_id
_atom_site.auth_asym_id
_atom_site.pdbx_PDB_model_num
ATOM 1    N N   . MET A 0 1   . 3.262    -4.896  10.816  1.00 37.07 1   A 1 
ATOM 2    C CA  . MET A 0 1   . 4.080    -4.675  9.605   1.00 37.07 1   A 1 
ATOM 3    C C   . MET A 0 1   . 5.069    -5.823  9.435   1.00 37.07 1   A 1 
ATOM 4    C CB  . MET A 0 1   . 4.826    -3.336  9.686   1.00 37.07 1   A 1 
ATOM 5    O O   . MET A 0 1   . 5.651    -6.239  10.430  1.00 37.07 1   A 1 
ATOM 6    C CG  . MET A 0 1   . 3.879    -2.128  9.637   1.00 37.07 1   A 1 
ATOM 7    S SD  . MET A 0 1   . 3.483    -1.365  11.231  1.00 37.07 1   A 1 
ATOM 8    C CE  . MET A 0 1   . 2.619    0.117   10.610  1.00 37.07 1   A 1 
ATOM 9    N N   . LYS A 0 2   . 5.233    -6.351  8.215   1.00 34.26 2   A 1 
ATOM 10   C CA  . LYS A 0 2   . 6.360    -7.227  7.837   1.00 34.26 2   A 1 
ATOM 11   C C   . LYS A 0 2   . 7.437    -6.347  7.194   1.00 34.26 2   A 1 
ATOM 12   C CB  . LYS A 0 2   . 5.908    -8.322  6.850   1.00 34.26 2   A 1 
ATOM 13   O O   . LYS A 0 2   . 7.085    -5.362  6.553   1.00 34.26 2   A 1 
ATOM 14   C CG  . LYS A 0 2   . 4.969    -9.378  7.460   1.00 34.26 2   A 1 
ATOM 15   C CD  . LYS A 0 2   . 4.473    -10.343 6.369   1.00 34.26 2   A 1 
ATOM 16   C CE  . LYS A 0 2   . 3.523    -11.410 6.932   1.00 34.26 2   A 1 
ATOM 17   N NZ  . LYS A 0 2   . 2.902    -12.213 5.843   1.00 34.26 2   A 1 
ATOM 18   N N   . SER A 0 3   . 8.712    -6.674  7.378   1.00 32.22 3   A 1 
ATOM 19   C CA  . SER A 0 3   . 9.821    -5.857  6.876   1.00 32.22 3   A 1 
ATOM 20   C C   . SER A 0 3   . 9.863    -5.847  5.346   1.00 32.22 3   A 1 
ATOM 21   C CB  . SER A 0 3   . 11.157   -6.388  7.415   1.00 32.22 3   A 1 
ATOM 22   O O   . SER A 0 3   . 10.172   -6.872  4.741   1.00 32.22 3   A 1 
ATOM 23   O OG  . SER A 0 3   . 11.071   -6.641  8.808   1.00 32.22 3   A 1 
ATOM 24   N N   . PHE A 0 4   . 9.608    -4.695  4.724   1.00 37.52 4   A 1 
ATOM 25   C CA  . PHE A 0 4   . 10.011   -4.456  3.340   1.00 37.52 4   A 1 
ATOM 26   C C   . PHE A 0 4   . 11.489   -4.068  3.328   1.00 37.52 4   A 1 
ATOM 27   C CB  . PHE A 0 4   . 9.110    -3.408  2.670   1.00 37.52 4   A 1 
ATOM 28   O O   . PHE A 0 4   . 11.860   -2.936  3.629   1.00 37.52 4   A 1 
ATOM 29   C CG  . PHE A 0 4   . 7.928    -4.030  1.953   1.00 37.52 4   A 1 
ATOM 30   C CD1 . PHE A 0 4   . 8.075    -4.469  0.623   1.00 37.52 4   A 1 
ATOM 31   C CD2 . PHE A 0 4   . 6.692    -4.187  2.608   1.00 37.52 4   A 1 
ATOM 32   C CE1 . PHE A 0 4   . 6.989    -5.051  -0.054  1.00 37.52 4   A 1 
ATOM 33   C CE2 . PHE A 0 4   . 5.604    -4.765  1.929   1.00 37.52 4   A 1 
ATOM 34   C CZ  . PHE A 0 4   . 5.752    -5.195  0.598   1.00 37.52 4   A 1 
ATOM 35   N N   . THR A 0 5   . 12.349   -5.037  3.024   1.00 32.08 5   A 1 
ATOM 36   C CA  . THR A 0 5   . 13.761   -4.774  2.749   1.00 32.08 5   A 1 
ATOM 37   C C   . THR A 0 5   . 13.870   -4.193  1.345   1.00 32.08 5   A 1 
ATOM 38   C CB  . THR A 0 5   . 14.596   -6.057  2.882   1.00 32.08 5   A 1 
ATOM 39   O O   . THR A 0 5   . 13.738   -4.928  0.369   1.00 32.08 5   A 1 
ATOM 40   C CG2 . THR A 0 5   . 16.091   -5.813  2.674   1.00 32.08 5   A 1 
ATOM 41   O OG1 . THR A 0 5   . 14.460   -6.574  4.188   1.00 32.08 5   A 1 
ATOM 42   N N   . VAL A 0 6   . 14.118   -2.885  1.243   1.00 31.49 6   A 1 
ATOM 43   C CA  . VAL A 0 6   . 14.501   -2.251  -0.025  1.00 31.49 6   A 1 
ATOM 44   C C   . VAL A 0 6   . 15.870   -2.800  -0.422  1.00 31.49 6   A 1 
ATOM 45   C CB  . VAL A 0 6   . 14.503   -0.711  0.075   1.00 31.49 6   A 1 
ATOM 46   O O   . VAL A 0 6   . 16.900   -2.411  0.126   1.00 31.49 6   A 1 
ATOM 47   C CG1 . VAL A 0 6   . 14.931   -0.061  -1.248  1.00 31.49 6   A 1 
ATOM 48   C CG2 . VAL A 0 6   . 13.100   -0.190  0.421   1.00 31.49 6   A 1 
ATOM 49   N N   . ALA A 0 7   . 15.873   -3.765  -1.338  1.00 32.14 7   A 1 
ATOM 50   C CA  . ALA A 0 7   . 17.089   -4.260  -1.957  1.00 32.14 7   A 1 
ATOM 51   C C   . ALA A 0 7   . 17.515   -3.258  -3.035  1.00 32.14 7   A 1 
ATOM 52   C CB  . ALA A 0 7   . 16.836   -5.670  -2.506  1.00 32.14 7   A 1 
ATOM 53   O O   . ALA A 0 7   . 16.881   -3.177  -4.085  1.00 32.14 7   A 1 
ATOM 54   N N   . LEU A 0 8   . 18.575   -2.493  -2.762  1.00 28.62 8   A 1 
ATOM 55   C CA  . LEU A 0 8   . 19.186   -1.591  -3.735  1.00 28.62 8   A 1 
ATOM 56   C C   . LEU A 0 8   . 19.844   -2.428  -4.845  1.00 28.62 8   A 1 
ATOM 57   C CB  . LEU A 0 8   . 20.180   -0.666  -3.004  1.00 28.62 8   A 1 
ATOM 58   O O   . LEU A 0 8   . 21.000   -2.840  -4.730  1.00 28.62 8   A 1 
ATOM 59   C CG  . LEU A 0 8   . 20.659   0.509   -3.880  1.00 28.62 8   A 1 
ATOM 60   C CD1 . LEU A 0 8   . 19.608   1.620   -3.928  1.00 28.62 8   A 1 
ATOM 61   C CD2 . LEU A 0 8   . 21.949   1.099   -3.313  1.00 28.62 8   A 1 
ATOM 62   N N   . LEU A 0 9   . 19.076   -2.747  -5.886  1.00 29.66 9   A 1 
ATOM 63   C CA  . LEU A 0 9   . 19.536   -3.568  -6.999  1.00 29.66 9   A 1 
ATOM 64   C C   . LEU A 0 9   . 20.361   -2.700  -7.957  1.00 29.66 9   A 1 
ATOM 65   C CB  . LEU A 0 9   . 18.331   -4.257  -7.674  1.00 29.66 9   A 1 
ATOM 66   O O   . LEU A 0 9   . 19.819   -2.081  -8.866  1.00 29.66 9   A 1 
ATOM 67   C CG  . LEU A 0 9   . 18.770   -5.495  -8.481  1.00 29.66 9   A 1 
ATOM 68   C CD1 . LEU A 0 9   . 18.872   -6.721  -7.565  1.00 29.66 9   A 1 
ATOM 69   C CD2 . LEU A 0 9   . 17.774   -5.822  -9.590  1.00 29.66 9   A 1 
ATOM 70   N N   . ALA A 0 10  . 21.675   -2.644  -7.738  1.00 31.66 10  A 1 
ATOM 71   C CA  . ALA A 0 10  . 22.590   -1.989  -8.668  1.00 31.66 10  A 1 
ATOM 72   C C   . ALA A 0 10  . 22.477   -2.650  -10.054 1.00 31.66 10  A 1 
ATOM 73   C CB  . ALA A 0 10  . 24.013   -2.057  -8.100  1.00 31.66 10  A 1 
ATOM 74   O O   . ALA A 0 10  . 22.778   -3.838  -10.201 1.00 31.66 10  A 1 
ATOM 75   N N   . ALA A 0 11  . 22.021   -1.888  -11.049 1.00 31.56 11  A 1 
ATOM 76   C CA  . ALA A 0 11  . 21.762   -2.369  -12.401 1.00 31.56 11  A 1 
ATOM 77   C C   . ALA A 0 11  . 23.072   -2.629  -13.163 1.00 31.56 11  A 1 
ATOM 78   C CB  . ALA A 0 11  . 20.835   -1.368  -13.105 1.00 31.56 11  A 1 
ATOM 79   O O   . ALA A 0 11  . 23.545   -1.812  -13.947 1.00 31.56 11  A 1 
ATOM 80   N N   . SER A 0 12  . 23.675   -3.796  -12.942 1.00 31.76 12  A 1 
ATOM 81   C CA  . SER A 0 12  . 24.824   -4.279  -13.710 1.00 31.76 12  A 1 
ATOM 82   C C   . SER A 0 12  . 24.380   -4.852  -15.061 1.00 31.76 12  A 1 
ATOM 83   C CB  . SER A 0 12  . 25.669   -5.248  -12.871 1.00 31.76 12  A 1 
ATOM 84   O O   . SER A 0 12  . 24.417   -6.066  -15.291 1.00 31.76 12  A 1 
ATOM 85   O OG  . SER A 0 12  . 24.876   -6.147  -12.113 1.00 31.76 12  A 1 
ATOM 86   N N   . VAL A 0 13  . 23.961   -3.958  -15.967 1.00 35.02 13  A 1 
ATOM 87   C CA  . VAL A 0 13  . 23.638   -4.285  -17.365 1.00 35.02 13  A 1 
ATOM 88   C C   . VAL A 0 13  . 24.869   -4.915  -18.016 1.00 35.02 13  A 1 
ATOM 89   C CB  . VAL A 0 13  . 23.145   -3.056  -18.158 1.00 35.02 13  A 1 
ATOM 90   O O   . VAL A 0 13  . 25.858   -4.261  -18.336 1.00 35.02 13  A 1 
ATOM 91   C CG1 . VAL A 0 13  . 22.803   -3.437  -19.607 1.00 35.02 13  A 1 
ATOM 92   C CG2 . VAL A 0 13  . 21.877   -2.475  -17.519 1.00 35.02 13  A 1 
ATOM 93   N N   . SER A 0 14  . 24.832   -6.237  -18.152 1.00 34.93 14  A 1 
ATOM 94   C CA  . SER A 0 14  . 25.933   -7.012  -18.712 1.00 34.93 14  A 1 
ATOM 95   C C   . SER A 0 14  . 25.792   -7.022  -20.230 1.00 34.93 14  A 1 
ATOM 96   C CB  . SER A 0 14  . 25.917   -8.426  -18.127 1.00 34.93 14  A 1 
ATOM 97   O O   . SER A 0 14  . 24.884   -7.671  -20.746 1.00 34.93 14  A 1 
ATOM 98   O OG  . SER A 0 14  . 26.110   -8.369  -16.724 1.00 34.93 14  A 1 
ATOM 99   N N   . ALA A 0 15  . 26.671   -6.301  -20.932 1.00 33.21 15  A 1 
ATOM 100  C CA  . ALA A 0 15  . 26.626   -6.113  -22.383 1.00 33.21 15  A 1 
ATOM 101  C C   . ALA A 0 15  . 26.748   -7.442  -23.164 1.00 33.21 15  A 1 
ATOM 102  C CB  . ALA A 0 15  . 27.710   -5.096  -22.768 1.00 33.21 15  A 1 
ATOM 103  O O   . ALA A 0 15  . 27.836   -7.896  -23.522 1.00 33.21 15  A 1 
ATOM 104  N N   . GLY A 0 16  . 25.606   -8.079  -23.423 1.00 31.33 16  A 1 
ATOM 105  C CA  . GLY A 0 16  . 25.479   -9.317  -24.189 1.00 31.33 16  A 1 
ATOM 106  C C   . GLY A 0 16  . 25.199   -9.041  -25.662 1.00 31.33 16  A 1 
ATOM 107  O O   . GLY A 0 16  . 24.079   -9.257  -26.117 1.00 31.33 16  A 1 
ATOM 108  N N   . ILE A 0 17  . 26.200   -8.559  -26.402 1.00 36.23 17  A 1 
ATOM 109  C CA  . ILE A 0 17  . 26.050   -8.203  -27.822 1.00 36.23 17  A 1 
ATOM 110  C C   . ILE A 0 17  . 25.704   -9.451  -28.654 1.00 36.23 17  A 1 
ATOM 111  C CB  . ILE A 0 17  . 27.311   -7.478  -28.360 1.00 36.23 17  A 1 
ATOM 112  O O   . ILE A 0 17  . 26.546   -10.323 -28.874 1.00 36.23 17  A 1 
ATOM 113  C CG1 . ILE A 0 17  . 27.616   -6.207  -27.529 1.00 36.23 17  A 1 
ATOM 114  C CG2 . ILE A 0 17  . 27.121   -7.112  -29.847 1.00 36.23 17  A 1 
ATOM 115  C CD1 . ILE A 0 17  . 28.900   -5.472  -27.936 1.00 36.23 17  A 1 
ATOM 116  N N   . ILE A 0 18  . 24.469   -9.510  -29.161 1.00 34.66 18  A 1 
ATOM 117  C CA  . ILE A 0 18  . 24.016   -10.478 -30.172 1.00 34.66 18  A 1 
ATOM 118  C C   . ILE A 0 18  . 23.508   -9.690  -31.386 1.00 34.66 18  A 1 
ATOM 119  C CB  . ILE A 0 18  . 22.980   -11.488 -29.607 1.00 34.66 18  A 1 
ATOM 120  O O   . ILE A 0 18  . 22.308   -9.548  -31.607 1.00 34.66 18  A 1 
ATOM 121  C CG1 . ILE A 0 18  . 23.520   -12.205 -28.346 1.00 34.66 18  A 1 
ATOM 122  C CG2 . ILE A 0 18  . 22.624   -12.538 -30.685 1.00 34.66 18  A 1 
ATOM 123  C CD1 . ILE A 0 18  . 22.558   -13.227 -27.723 1.00 34.66 18  A 1 
ATOM 124  N N   . GLN A 0 19  . 24.437   -9.155  -32.180 1.00 36.44 19  A 1 
ATOM 125  C CA  . GLN A 0 19  . 24.101   -8.520  -33.455 1.00 36.44 19  A 1 
ATOM 126  C C   . GLN A 0 19  . 23.684   -9.574  -34.491 1.00 36.44 19  A 1 
ATOM 127  C CB  . GLN A 0 19  . 25.283   -7.687  -33.972 1.00 36.44 19  A 1 
ATOM 128  O O   . GLN A 0 19  . 24.440   -10.494 -34.809 1.00 36.44 19  A 1 
ATOM 129  C CG  . GLN A 0 19  . 25.379   -6.310  -33.294 1.00 36.44 19  A 1 
ATOM 130  C CD  . GLN A 0 19  . 26.604   -5.524  -33.758 1.00 36.44 19  A 1 
ATOM 131  N NE2 . GLN A 0 19  . 26.549   -4.211  -33.782 1.00 36.44 19  A 1 
ATOM 132  O OE1 . GLN A 0 19  . 27.632   -6.087  -34.101 1.00 36.44 19  A 1 
ATOM 133  N N   . ALA A 0 20  . 22.493   -9.400  -35.063 1.00 37.73 20  A 1 
ATOM 134  C CA  . ALA A 0 20  . 22.061   -10.075 -36.282 1.00 37.73 20  A 1 
ATOM 135  C C   . ALA A 0 20  . 22.038   -9.047  -37.431 1.00 37.73 20  A 1 
ATOM 136  C CB  . ALA A 0 20  . 20.691   -10.721 -36.040 1.00 37.73 20  A 1 
ATOM 137  O O   . ALA A 0 20  . 21.425   -7.994  -37.271 1.00 37.73 20  A 1 
ATOM 138  N N   . PRO A 0 21  . 22.682   -9.306  -38.585 1.00 36.63 21  A 1 
ATOM 139  C CA  . PRO A 0 21  . 22.814   -8.301  -39.638 1.00 36.63 21  A 1 
ATOM 140  C C   . PRO A 0 21  . 21.504   -8.118  -40.419 1.00 36.63 21  A 1 
ATOM 141  C CB  . PRO A 0 21  . 23.976   -8.788  -40.510 1.00 36.63 21  A 1 
ATOM 142  O O   . PRO A 0 21  . 21.166   -8.921  -41.295 1.00 36.63 21  A 1 
ATOM 143  C CG  . PRO A 0 21  . 23.926   -10.308 -40.351 1.00 36.63 21  A 1 
ATOM 144  C CD  . PRO A 0 21  . 23.468   -10.487 -38.903 1.00 36.63 21  A 1 
ATOM 145  N N   . VAL A 0 22  . 20.790   -7.030  -40.133 1.00 38.35 22  A 1 
ATOM 146  C CA  . VAL A 0 22  . 19.656   -6.538  -40.930 1.00 38.35 22  A 1 
ATOM 147  C C   . VAL A 0 22  . 20.174   -5.499  -41.930 1.00 38.35 22  A 1 
ATOM 148  C CB  . VAL A 0 22  . 18.529   -5.980  -40.036 1.00 38.35 22  A 1 
ATOM 149  O O   . VAL A 0 22  . 21.085   -4.739  -41.623 1.00 38.35 22  A 1 
ATOM 150  C CG1 . VAL A 0 22  . 17.270   -5.684  -40.865 1.00 38.35 22  A 1 
ATOM 151  C CG2 . VAL A 0 22  . 18.126   -6.985  -38.945 1.00 38.35 22  A 1 
ATOM 152  N N   . LYS A 0 23  . 19.640   -5.489  -43.157 1.00 36.11 23  A 1 
ATOM 153  C CA  . LYS A 0 23  . 20.075   -4.560  -44.213 1.00 36.11 23  A 1 
ATOM 154  C C   . LYS A 0 23  . 19.099   -3.385  -44.330 1.00 36.11 23  A 1 
ATOM 155  C CB  . LYS A 0 23  . 20.183   -5.275  -45.565 1.00 36.11 23  A 1 
ATOM 156  O O   . LYS A 0 23  . 17.914   -3.665  -44.531 1.00 36.11 23  A 1 
ATOM 157  C CG  . LYS A 0 23  . 21.247   -6.376  -45.561 1.00 36.11 23  A 1 
ATOM 158  C CD  . LYS A 0 23  . 21.366   -6.982  -46.960 1.00 36.11 23  A 1 
ATOM 159  C CE  . LYS A 0 23  . 22.453   -8.055  -46.938 1.00 36.11 23  A 1 
ATOM 160  N NZ  . LYS A 0 23  . 22.725   -8.562  -48.303 1.00 36.11 23  A 1 
ATOM 161  N N   . PRO A 0 24  . 19.556   -2.120  -44.300 1.00 42.42 24  A 1 
ATOM 162  C CA  . PRO A 0 24  . 18.694   -0.984  -44.607 1.00 42.42 24  A 1 
ATOM 163  C C   . PRO A 0 24  . 18.233   -1.032  -46.073 1.00 42.42 24  A 1 
ATOM 164  C CB  . PRO A 0 24  . 19.514   0.267   -44.271 1.00 42.42 24  A 1 
ATOM 165  O O   . PRO A 0 24  . 18.952   -1.488  -46.967 1.00 42.42 24  A 1 
ATOM 166  C CG  . PRO A 0 24  . 20.959   -0.193  -44.457 1.00 42.42 24  A 1 
ATOM 167  C CD  . PRO A 0 24  . 20.916   -1.662  -44.034 1.00 42.42 24  A 1 
ATOM 168  N N   . LEU A 0 25  . 17.004   -0.575  -46.323 1.00 35.59 25  A 1 
ATOM 169  C CA  . LEU A 0 25  . 16.375   -0.567  -47.644 1.00 35.59 25  A 1 
ATOM 170  C C   . LEU A 0 25  . 16.164   0.882   -48.102 1.00 35.59 25  A 1 
ATOM 171  C CB  . LEU A 0 25  . 15.065   -1.380  -47.580 1.00 35.59 25  A 1 
ATOM 172  O O   . LEU A 0 25  . 15.141   1.487   -47.795 1.00 35.59 25  A 1 
ATOM 173  C CG  . LEU A 0 25  . 14.415   -1.590  -48.961 1.00 35.59 25  A 1 
ATOM 174  C CD1 . LEU A 0 25  . 15.129   -2.686  -49.759 1.00 35.59 25  A 1 
ATOM 175  C CD2 . LEU A 0 25  . 12.951   -2.003  -48.810 1.00 35.59 25  A 1 
ATOM 176  N N   . ALA A 0 26  . 17.128   1.432   -48.841 1.00 38.56 26  A 1 
ATOM 177  C CA  . ALA A 0 26  . 17.133   2.842   -49.234 1.00 38.56 26  A 1 
ATOM 178  C C   . ALA A 0 26  . 15.873   3.264   -50.024 1.00 38.56 26  A 1 
ATOM 179  C CB  . ALA A 0 26  . 18.418   3.117   -50.026 1.00 38.56 26  A 1 
ATOM 180  O O   . ALA A 0 26  . 15.647   2.832   -51.161 1.00 38.56 26  A 1 
ATOM 181  N N   . VAL A 0 27  . 15.076   4.168   -49.444 1.00 36.03 27  A 1 
ATOM 182  C CA  . VAL A 0 27  . 13.891   4.763   -50.080 1.00 36.03 27  A 1 
ATOM 183  C C   . VAL A 0 27  . 14.273   6.091   -50.731 1.00 36.03 27  A 1 
ATOM 184  C CB  . VAL A 0 27  . 12.735   4.940   -49.070 1.00 36.03 27  A 1 
ATOM 185  O O   . VAL A 0 27  . 14.522   7.083   -50.054 1.00 36.03 27  A 1 
ATOM 186  C CG1 . VAL A 0 27  . 11.506   5.590   -49.726 1.00 36.03 27  A 1 
ATOM 187  C CG2 . VAL A 0 27  . 12.282   3.586   -48.507 1.00 36.03 27  A 1 
ATOM 188  N N   . LYS A 0 28  . 14.280   6.148   -52.069 1.00 37.29 28  A 1 
ATOM 189  C CA  . LYS A 0 28  . 14.462   7.423   -52.785 1.00 37.29 28  A 1 
ATOM 190  C C   . LYS A 0 28  . 13.235   8.321   -52.604 1.00 37.29 28  A 1 
ATOM 191  C CB  . LYS A 0 28  . 14.834   7.204   -54.261 1.00 37.29 28  A 1 
ATOM 192  O O   . LYS A 0 28  . 12.118   7.918   -52.922 1.00 37.29 28  A 1 
ATOM 193  C CG  . LYS A 0 28  . 16.335   6.901   -54.355 1.00 37.29 28  A 1 
ATOM 194  C CD  . LYS A 0 28  . 16.858   6.771   -55.790 1.00 37.29 28  A 1 
ATOM 195  C CE  . LYS A 0 28  . 18.386   6.673   -55.680 1.00 37.29 28  A 1 
ATOM 196  N NZ  . LYS A 0 28  . 19.061   6.498   -56.988 1.00 37.29 28  A 1 
ATOM 197  N N   . GLY A 0 29  . 13.474   9.529   -52.093 1.00 32.91 29  A 1 
ATOM 198  C CA  . GLY A 0 29  . 12.435   10.459  -51.648 1.00 32.91 29  A 1 
ATOM 199  C C   . GLY A 0 29  . 11.580   11.093  -52.752 1.00 32.91 29  A 1 
ATOM 200  O O   . GLY A 0 29  . 11.819   10.937  -53.951 1.00 32.91 29  A 1 
ATOM 201  N N   . VAL A 0 30  . 10.576   11.861  -52.318 1.00 34.15 30  A 1 
ATOM 202  C CA  . VAL A 0 30  . 9.637    12.599  -53.178 1.00 34.15 30  A 1 
ATOM 203  C C   . VAL A 0 30  . 9.622    14.079  -52.789 1.00 34.15 30  A 1 
ATOM 204  C CB  . VAL A 0 30  . 8.227    11.973  -53.126 1.00 34.15 30  A 1 
ATOM 205  O O   . VAL A 0 30  . 9.588    14.432  -51.615 1.00 34.15 30  A 1 
ATOM 206  C CG1 . VAL A 0 30  . 7.191    12.778  -53.924 1.00 34.15 30  A 1 
ATOM 207  C CG2 . VAL A 0 30  . 8.243    10.554  -53.714 1.00 34.15 30  A 1 
ATOM 208  N N   . VAL A 0 31  . 9.641    14.951  -53.800 1.00 37.34 31  A 1 
ATOM 209  C CA  . VAL A 0 31  . 9.656    16.415  -53.651 1.00 37.34 31  A 1 
ATOM 210  C C   . VAL A 0 31  . 8.359    16.925  -53.002 1.00 37.34 31  A 1 
ATOM 211  C CB  . VAL A 0 31  . 9.905    17.078  -55.021 1.00 37.34 31  A 1 
ATOM 212  O O   . VAL A 0 31  . 7.264    16.502  -53.367 1.00 37.34 31  A 1 
ATOM 213  C CG1 . VAL A 0 31  . 9.875    18.611  -54.965 1.00 37.34 31  A 1 
ATOM 214  C CG2 . VAL A 0 31  . 11.275   16.666  -55.584 1.00 37.34 31  A 1 
ATOM 215  N N   . GLY A 0 32  . 8.490    17.855  -52.051 1.00 30.66 32  A 1 
ATOM 216  C CA  . GLY A 0 32  . 7.389    18.314  -51.198 1.00 30.66 32  A 1 
ATOM 217  C C   . GLY A 0 32  . 6.282    19.132  -51.884 1.00 30.66 32  A 1 
ATOM 218  O O   . GLY A 0 32  . 6.456    19.713  -52.957 1.00 30.66 32  A 1 
ATOM 219  N N   . VAL A 0 33  . 5.135    19.230  -51.201 1.00 34.99 33  A 1 
ATOM 220  C CA  . VAL A 0 33  . 3.930    19.959  -51.638 1.00 34.99 33  A 1 
ATOM 221  C C   . VAL A 0 33  . 3.440    20.895  -50.526 1.00 34.99 33  A 1 
ATOM 222  C CB  . VAL A 0 33  . 2.818    18.974  -52.064 1.00 34.99 33  A 1 
ATOM 223  O O   . VAL A 0 33  . 3.447    20.543  -49.350 1.00 34.99 33  A 1 
ATOM 224  C CG1 . VAL A 0 33  . 1.520    19.689  -52.469 1.00 34.99 33  A 1 
ATOM 225  C CG2 . VAL A 0 33  . 3.260    18.127  -53.267 1.00 34.99 33  A 1 
ATOM 226  N N   . LYS A 0 34  . 2.979    22.100  -50.891 1.00 32.53 34  A 1 
ATOM 227  C CA  . LYS A 0 34  . 2.386    23.064  -49.950 1.00 32.53 34  A 1 
ATOM 228  C C   . LYS A 0 34  . 0.893    22.804  -49.694 1.00 32.53 34  A 1 
ATOM 229  C CB  . LYS A 0 34  . 2.533    24.504  -50.480 1.00 32.53 34  A 1 
ATOM 230  O O   . LYS A 0 34  . 0.087    23.026  -50.592 1.00 32.53 34  A 1 
ATOM 231  C CG  . LYS A 0 34  . 3.928    25.119  -50.323 1.00 32.53 34  A 1 
ATOM 232  C CD  . LYS A 0 34  . 3.910    26.560  -50.858 1.00 32.53 34  A 1 
ATOM 233  C CE  . LYS A 0 34  . 5.252    27.246  -50.585 1.00 32.53 34  A 1 
ATOM 234  N NZ  . LYS A 0 34  . 5.289    28.625  -51.133 1.00 32.53 34  A 1 
ATOM 235  N N   . GLY A 0 35  . 0.540    22.618  -48.421 1.00 30.17 35  A 1 
ATOM 236  C CA  . GLY A 0 35  . -0.571   23.345  -47.785 1.00 30.17 35  A 1 
ATOM 237  C C   . GLY A 0 35  . -1.951   22.676  -47.663 1.00 30.17 35  A 1 
ATOM 238  O O   . GLY A 0 35  . -2.218   21.624  -48.223 1.00 30.17 35  A 1 
ATOM 239  N N   . ALA A 0 36  . -2.825   23.389  -46.932 1.00 32.91 36  A 1 
ATOM 240  C CA  . ALA A 0 36  . -4.262   23.148  -46.717 1.00 32.91 36  A 1 
ATOM 241  C C   . ALA A 0 36  . -4.654   21.859  -45.954 1.00 32.91 36  A 1 
ATOM 242  C CB  . ALA A 0 36  . -5.014   23.349  -48.039 1.00 32.91 36  A 1 
ATOM 243  O O   . ALA A 0 36  . -5.068   20.863  -46.538 1.00 32.91 36  A 1 
ATOM 244  N N   . GLY A 0 37  . -4.581   21.930  -44.619 1.00 29.15 37  A 1 
ATOM 245  C CA  . GLY A 0 37  . -4.970   20.856  -43.700 1.00 29.15 37  A 1 
ATOM 246  C C   . GLY A 0 37  . -6.474   20.583  -43.526 1.00 29.15 37  A 1 
ATOM 247  O O   . GLY A 0 37  . -7.333   21.116  -44.225 1.00 29.15 37  A 1 
ATOM 248  N N   . ILE A 0 38  . -6.771   19.766  -42.512 1.00 33.44 38  A 1 
ATOM 249  C CA  . ILE A 0 38  . -8.102   19.420  -41.989 1.00 33.44 38  A 1 
ATOM 250  C C   . ILE A 0 38  . -8.067   19.585  -40.462 1.00 33.44 38  A 1 
ATOM 251  C CB  . ILE A 0 38  . -8.470   17.978  -42.427 1.00 33.44 38  A 1 
ATOM 252  O O   . ILE A 0 38  . -7.033   19.350  -39.844 1.00 33.44 38  A 1 
ATOM 253  C CG1 . ILE A 0 38  . -8.930   17.962  -43.907 1.00 33.44 38  A 1 
ATOM 254  C CG2 . ILE A 0 38  . -9.553   17.311  -41.556 1.00 33.44 38  A 1 
ATOM 255  C CD1 . ILE A 0 38  . -8.128   16.972  -44.756 1.00 33.44 38  A 1 
ATOM 256  N N   . GLY A 0 39  . -9.186   19.992  -39.853 1.00 29.34 39  A 1 
ATOM 257  C CA  . GLY A 0 39  . -9.316   20.136  -38.400 1.00 29.34 39  A 1 
ATOM 258  C C   . GLY A 0 39  . -10.414  19.248  -37.811 1.00 29.34 39  A 1 
ATOM 259  O O   . GLY A 0 39  . -11.547  19.262  -38.288 1.00 29.34 39  A 1 
ATOM 260  N N   . LEU A 0 40  . -10.076  18.525  -36.742 1.00 35.60 40  A 1 
ATOM 261  C CA  . LEU A 0 40  . -10.952  17.735  -35.867 1.00 35.60 40  A 1 
ATOM 262  C C   . LEU A 0 40  . -10.390  17.863  -34.434 1.00 35.60 40  A 1 
ATOM 263  C CB  . LEU A 0 40  . -10.919  16.253  -36.307 1.00 35.60 40  A 1 
ATOM 264  O O   . LEU A 0 40  . -9.177   17.924  -34.281 1.00 35.60 40  A 1 
ATOM 265  C CG  . LEU A 0 40  . -11.623  15.923  -37.638 1.00 35.60 40  A 1 
ATOM 266  C CD1 . LEU A 0 40  . -11.276  14.501  -38.079 1.00 35.60 40  A 1 
ATOM 267  C CD2 . LEU A 0 40  . -13.145  16.018  -37.504 1.00 35.60 40  A 1 
ATOM 268  N N   . GLY A 0 41  . -11.168  17.930  -33.352 1.00 32.11 41  A 1 
ATOM 269  C CA  . GLY A 0 41  . -12.623  18.045  -33.201 1.00 32.11 41  A 1 
ATOM 270  C C   . GLY A 0 41  . -12.968  18.490  -31.762 1.00 32.11 41  A 1 
ATOM 271  O O   . GLY A 0 41  . -12.098  18.497  -30.897 1.00 32.11 41  A 1 
ATOM 272  N N   . LYS A 0 42  . -14.216  18.901  -31.488 1.00 32.63 42  A 1 
ATOM 273  C CA  . LYS A 0 42  . -14.668  19.316  -30.137 1.00 32.63 42  A 1 
ATOM 274  C C   . LYS A 0 42  . -15.508  18.234  -29.447 1.00 32.63 42  A 1 
ATOM 275  C CB  . LYS A 0 42  . -15.517  20.600  -30.197 1.00 32.63 42  A 1 
ATOM 276  O O   . LYS A 0 42  . -16.383  17.661  -30.088 1.00 32.63 42  A 1 
ATOM 277  C CG  . LYS A 0 42  . -14.734  21.905  -30.390 1.00 32.63 42  A 1 
ATOM 278  C CD  . LYS A 0 42  . -15.713  23.087  -30.282 1.00 32.63 42  A 1 
ATOM 279  C CE  . LYS A 0 42  . -14.978  24.427  -30.365 1.00 32.63 42  A 1 
ATOM 280  N NZ  . LYS A 0 42  . -15.915  25.567  -30.200 1.00 32.63 42  A 1 
ATOM 281  N N   . GLY A 0 43  . -15.367  18.125  -28.123 1.00 29.99 43  A 1 
ATOM 282  C CA  . GLY A 0 43  . -16.221  17.321  -27.231 1.00 29.99 43  A 1 
ATOM 283  C C   . GLY A 0 43  . -15.534  16.032  -26.758 1.00 29.99 43  A 1 
ATOM 284  O O   . GLY A 0 43  . -14.688  15.507  -27.466 1.00 29.99 43  A 1 
ATOM 285  N N   . LEU A 0 44  . -15.836  15.487  -25.577 1.00 32.35 44  A 1 
ATOM 286  C CA  . LEU A 0 44  . -16.974  15.738  -24.676 1.00 32.35 44  A 1 
ATOM 287  C C   . LEU A 0 44  . -16.556  16.338  -23.319 1.00 32.35 44  A 1 
ATOM 288  C CB  . LEU A 0 44  . -17.700  14.393  -24.431 1.00 32.35 44  A 1 
ATOM 289  O O   . LEU A 0 44  . -15.394  16.294  -22.936 1.00 32.35 44  A 1 
ATOM 290  C CG  . LEU A 0 44  . -18.894  14.110  -25.356 1.00 32.35 44  A 1 
ATOM 291  C CD1 . LEU A 0 44  . -18.499  13.960  -26.825 1.00 32.35 44  A 1 
ATOM 292  C CD2 . LEU A 0 44  . -19.577  12.819  -24.906 1.00 32.35 44  A 1 
ATOM 293  N N   . GLY A 0 45  . -17.541  16.843  -22.570 1.00 26.95 45  A 1 
ATOM 294  C CA  . GLY A 0 45  . -17.430  17.050  -21.125 1.00 26.95 45  A 1 
ATOM 295  C C   . GLY A 0 45  . -18.432  16.164  -20.383 1.00 26.95 45  A 1 
ATOM 296  O O   . GLY A 0 45  . -19.562  15.998  -20.841 1.00 26.95 45  A 1 
ATOM 297  N N   . LEU A 0 46  . -18.026  15.630  -19.232 1.00 34.87 46  A 1 
ATOM 298  C CA  . LEU A 0 46  . -18.891  14.997  -18.235 1.00 34.87 46  A 1 
ATOM 299  C C   . LEU A 0 46  . -18.637  15.681  -16.892 1.00 34.87 46  A 1 
ATOM 300  C CB  . LEU A 0 46  . -18.622  13.481  -18.169 1.00 34.87 46  A 1 
ATOM 301  O O   . LEU A 0 46  . -17.500  16.034  -16.585 1.00 34.87 46  A 1 
ATOM 302  C CG  . LEU A 0 46  . -19.429  12.669  -19.198 1.00 34.87 46  A 1 
ATOM 303  C CD1 . LEU A 0 46  . -18.873  11.250  -19.303 1.00 34.87 46  A 1 
ATOM 304  C CD2 . LEU A 0 46  . -20.905  12.565  -18.797 1.00 34.87 46  A 1 
ATOM 305  N N   . GLY A 0 47  . -19.698  15.913  -16.120 1.00 27.12 47  A 1 
ATOM 306  C CA  . GLY A 0 47  . -19.627  16.686  -14.885 1.00 27.12 47  A 1 
ATOM 307  C C   . GLY A 0 47  . -20.400  16.041  -13.743 1.00 27.12 47  A 1 
ATOM 308  O O   . GLY A 0 47  . -21.588  15.753  -13.870 1.00 27.12 47  A 1 
ATOM 309  N N   . LEU A 0 48  . -19.713  15.901  -12.615 1.00 35.72 48  A 1 
ATOM 310  C CA  . LEU A 0 48  . -20.242  15.738  -11.261 1.00 35.72 48  A 1 
ATOM 311  C C   . LEU A 0 48  . -19.601  16.904  -10.474 1.00 35.72 48  A 1 
ATOM 312  C CB  . LEU A 0 48  . -19.859  14.330  -10.754 1.00 35.72 48  A 1 
ATOM 313  O O   . LEU A 0 48  . -18.441  17.231  -10.698 1.00 35.72 48  A 1 
ATOM 314  C CG  . LEU A 0 48  . -20.580  13.181  -11.499 1.00 35.72 48  A 1 
ATOM 315  C CD1 . LEU A 0 48  . -19.834  11.858  -11.334 1.00 35.72 48  A 1 
ATOM 316  C CD2 . LEU A 0 48  . -22.007  12.992  -10.981 1.00 35.72 48  A 1 
ATOM 317  N N   . GLY A 0 49  . -20.305  17.703  -9.674  1.00 33.35 49  A 1 
ATOM 318  C CA  . GLY A 0 49  . -21.181  17.260  -8.597  1.00 33.35 49  A 1 
ATOM 319  C C   . GLY A 0 49  . -20.320  17.052  -7.341  1.00 33.35 49  A 1 
ATOM 320  O O   . GLY A 0 49  . -19.685  16.019  -7.225  1.00 33.35 49  A 1 
ATOM 321  N N   . GLY A 0 50  . -20.211  17.981  -6.385  1.00 27.61 50  A 1 
ATOM 322  C CA  . GLY A 0 50  . -20.864  19.293  -6.298  1.00 27.61 50  A 1 
ATOM 323  C C   . GLY A 0 50  . -20.957  19.829  -4.863  1.00 27.61 50  A 1 
ATOM 324  O O   . GLY A 0 50  . -22.053  20.151  -4.416  1.00 27.61 50  A 1 
ATOM 325  N N   . VAL A 0 51  . -19.837  19.921  -4.133  1.00 36.81 51  A 1 
ATOM 326  C CA  . VAL A 0 51  . -19.803  20.355  -2.718  1.00 36.81 51  A 1 
ATOM 327  C C   . VAL A 0 51  . -19.011  21.660  -2.566  1.00 36.81 51  A 1 
ATOM 328  C CB  . VAL A 0 51  . -19.250  19.238  -1.805  1.00 36.81 51  A 1 
ATOM 329  O O   . VAL A 0 51  . -17.967  21.836  -3.187  1.00 36.81 51  A 1 
ATOM 330  C CG1 . VAL A 0 51  . -19.280  19.644  -0.324  1.00 36.81 51  A 1 
ATOM 331  C CG2 . VAL A 0 51  . -20.077  17.952  -1.945  1.00 36.81 51  A 1 
ATOM 332  N N   . LYS A 0 52  . -19.507  22.593  -1.741  1.00 30.64 52  A 1 
ATOM 333  C CA  . LYS A 0 52  . -18.848  23.879  -1.449  1.00 30.64 52  A 1 
ATOM 334  C C   . LYS A 0 52  . -18.145  23.833  -0.090  1.00 30.64 52  A 1 
ATOM 335  C CB  . LYS A 0 52  . -19.874  25.027  -1.460  1.00 30.64 52  A 1 
ATOM 336  O O   . LYS A 0 52  . -18.818  23.859  0.934   1.00 30.64 52  A 1 
ATOM 337  C CG  . LYS A 0 52  . -20.455  25.350  -2.843  1.00 30.64 52  A 1 
ATOM 338  C CD  . LYS A 0 52  . -21.511  26.456  -2.703  1.00 30.64 52  A 1 
ATOM 339  C CE  . LYS A 0 52  . -22.119  26.802  -4.065  1.00 30.64 52  A 1 
ATOM 340  N NZ  . LYS A 0 52  . -23.241  27.764  -3.922  1.00 30.64 52  A 1 
ATOM 341  N N   . GLY A 0 53  . -16.814  23.867  -0.087  1.00 33.86 53  A 1 
ATOM 342  C CA  . GLY A 0 53  . -15.994  24.220  1.079   1.00 33.86 53  A 1 
ATOM 343  C C   . GLY A 0 53  . -15.330  25.585  0.870   1.00 33.86 53  A 1 
ATOM 344  O O   . GLY A 0 53  . -14.984  25.930  -0.258  1.00 33.86 53  A 1 
ATOM 345  N N   . HIS A 0 54  . -15.181  26.396  1.919   1.00 29.15 54  A 1 
ATOM 346  C CA  . HIS A 0 54  . -14.443  27.665  1.841   1.00 29.15 54  A 1 
ATOM 347  C C   . HIS A 0 54  . -12.968  27.450  2.202   1.00 29.15 54  A 1 
ATOM 348  C CB  . HIS A 0 54  . -15.100  28.734  2.734   1.00 29.15 54  A 1 
ATOM 349  O O   . HIS A 0 54  . -12.666  26.996  3.302   1.00 29.15 54  A 1 
ATOM 350  C CG  . HIS A 0 54  . -16.345  29.369  2.156   1.00 29.15 54  A 1 
ATOM 351  C CD2 . HIS A 0 54  . -16.990  30.475  2.645   1.00 29.15 54  A 1 
ATOM 352  N ND1 . HIS A 0 54  . -17.007  28.995  1.007   1.00 29.15 54  A 1 
ATOM 353  C CE1 . HIS A 0 54  . -18.021  29.854  0.813   1.00 29.15 54  A 1 
ATOM 354  N NE2 . HIS A 0 54  . -18.051  30.777  1.783   1.00 29.15 54  A 1 
ATOM 355  N N   . GLY A 0 55  . -12.061  27.814  1.290   1.00 34.21 55  A 1 
ATOM 356  C CA  . GLY A 0 55  . -10.608  27.776  1.480   1.00 34.21 55  A 1 
ATOM 357  C C   . GLY A 0 55  . -9.975   29.108  1.074   1.00 34.21 55  A 1 
ATOM 358  O O   . GLY A 0 55  . -10.303  29.657  0.024   1.00 34.21 55  A 1 
ATOM 359  N N   . VAL A 0 56  . -9.119   29.653  1.940   1.00 38.80 56  A 1 
ATOM 360  C CA  . VAL A 0 56  . -8.548   31.010  1.852   1.00 38.80 56  A 1 
ATOM 361  C C   . VAL A 0 56  . -7.763   31.228  0.552   1.00 38.80 56  A 1 
ATOM 362  C CB  . VAL A 0 56  . -7.627   31.264  3.067   1.00 38.80 56  A 1 
ATOM 363  O O   . VAL A 0 56  . -6.795   30.526  0.281   1.00 38.80 56  A 1 
ATOM 364  C CG1 . VAL A 0 56  . -7.010   32.669  3.052   1.00 38.80 56  A 1 
ATOM 365  C CG2 . VAL A 0 56  . -8.400   31.114  4.387   1.00 38.80 56  A 1 
ATOM 366  N N   . GLY A 0 57  . -8.136   32.249  -0.226  1.00 29.76 57  A 1 
ATOM 367  C CA  . GLY A 0 57  . -7.395   32.657  -1.421  1.00 29.76 57  A 1 
ATOM 368  C C   . GLY A 0 57  . -6.302   33.684  -1.115  1.00 29.76 57  A 1 
ATOM 369  O O   . GLY A 0 57  . -6.589   34.741  -0.554  1.00 29.76 57  A 1 
ATOM 370  N N   . TYR A 0 58  . -5.071   33.413  -1.555  1.00 37.71 58  A 1 
ATOM 371  C CA  . TYR A 0 58  . -3.983   34.396  -1.605  1.00 37.71 58  A 1 
ATOM 372  C C   . TYR A 0 58  . -3.847   34.962  -3.024  1.00 37.71 58  A 1 
ATOM 373  C CB  . TYR A 0 58  . -2.682   33.793  -1.061  1.00 37.71 58  A 1 
ATOM 374  O O   . TYR A 0 58  . -3.853   34.228  -4.010  1.00 37.71 58  A 1 
ATOM 375  C CG  . TYR A 0 58  . -2.659   33.762  0.457   1.00 37.71 58  A 1 
ATOM 376  C CD1 . TYR A 0 58  . -2.122   34.854  1.169   1.00 37.71 58  A 1 
ATOM 377  C CD2 . TYR A 0 58  . -3.224   32.677  1.156   1.00 37.71 58  A 1 
ATOM 378  C CE1 . TYR A 0 58  . -2.151   34.865  2.577   1.00 37.71 58  A 1 
ATOM 379  C CE2 . TYR A 0 58  . -3.256   32.686  2.564   1.00 37.71 58  A 1 
ATOM 380  O OH  . TYR A 0 58  . -2.765   33.788  4.634   1.00 37.71 58  A 1 
ATOM 381  C CZ  . TYR A 0 58  . -2.723   33.780  3.276   1.00 37.71 58  A 1 
ATOM 382  N N   . GLY A 0 59  . -3.795   36.291  -3.136  1.00 33.61 59  A 1 
ATOM 383  C CA  . GLY A 0 59  . -3.945   36.987  -4.414  1.00 33.61 59  A 1 
ATOM 384  C C   . GLY A 0 59  . -2.653   37.099  -5.222  1.00 33.61 59  A 1 
ATOM 385  O O   . GLY A 0 59  . -1.715   37.775  -4.804  1.00 33.61 59  A 1 
ATOM 386  N N   . ALA A 0 60  . -2.649   36.546  -6.436  1.00 33.15 60  A 1 
ATOM 387  C CA  . ALA A 0 60  . -1.638   36.843  -7.448  1.00 33.15 60  A 1 
ATOM 388  C C   . ALA A 0 60  . -1.834   38.272  -7.997  1.00 33.15 60  A 1 
ATOM 389  C CB  . ALA A 0 60  . -1.700   35.765  -8.539  1.00 33.15 60  A 1 
ATOM 390  O O   . ALA A 0 60  . -2.526   38.490  -8.995  1.00 33.15 60  A 1 
ATOM 391  N N   . GLN A 0 61  . -1.244   39.273  -7.335  1.00 35.15 61  A 1 
ATOM 392  C CA  . GLN A 0 61  . -1.259   40.653  -7.823  1.00 35.15 61  A 1 
ATOM 393  C C   . GLN A 0 61  . -0.338   40.788  -9.046  1.00 35.15 61  A 1 
ATOM 394  C CB  . GLN A 0 61  . -0.907   41.635  -6.690  1.00 35.15 61  A 1 
ATOM 395  O O   . GLN A 0 61  . 0.864    41.011  -8.912  1.00 35.15 61  A 1 
ATOM 396  C CG  . GLN A 0 61  . -1.041   43.094  -7.164  1.00 35.15 61  A 1 
ATOM 397  C CD  . GLN A 0 61  . -0.823   44.106  -6.044  1.00 35.15 61  A 1 
ATOM 398  N NE2 . GLN A 0 61  . 0.062    45.064  -6.212  1.00 35.15 61  A 1 
ATOM 399  O OE1 . GLN A 0 61  . -1.459   44.081  -5.008  1.00 35.15 61  A 1 
ATOM 400  N N   . ALA A 0 62  . -0.917   40.671  -10.243 1.00 34.49 62  A 1 
ATOM 401  C CA  . ALA A 0 62  . -0.215   40.784  -11.521 1.00 34.49 62  A 1 
ATOM 402  C C   . ALA A 0 62  . 0.357    42.200  -11.760 1.00 34.49 62  A 1 
ATOM 403  C CB  . ALA A 0 62  . -1.165   40.328  -12.637 1.00 34.49 62  A 1 
ATOM 404  O O   . ALA A 0 62  . -0.248   43.046  -12.424 1.00 34.49 62  A 1 
ATOM 405  N N   . GLY A 0 63  . 1.548    42.459  -11.220 1.00 37.13 63  A 1 
ATOM 406  C CA  . GLY A 0 63  . 2.368    43.613  -11.570 1.00 37.13 63  A 1 
ATOM 407  C C   . GLY A 0 63  . 2.930    43.449  -12.980 1.00 37.13 63  A 1 
ATOM 408  O O   . GLY A 0 63  . 3.936    42.772  -13.164 1.00 37.13 63  A 1 
ATOM 409  N N   . TYR A 0 64  . 2.281    44.062  -13.972 1.00 33.52 64  A 1 
ATOM 410  C CA  . TYR A 0 64  . 2.718    44.026  -15.370 1.00 33.52 64  A 1 
ATOM 411  C C   . TYR A 0 64  . 4.113    44.652  -15.520 1.00 33.52 64  A 1 
ATOM 412  C CB  . TYR A 0 64  . 1.685    44.726  -16.268 1.00 33.52 64  A 1 
ATOM 413  O O   . TYR A 0 64  . 4.262    45.875  -15.548 1.00 33.52 64  A 1 
ATOM 414  C CG  . TYR A 0 64  . 0.455    43.888  -16.570 1.00 33.52 64  A 1 
ATOM 415  C CD1 . TYR A 0 64  . 0.395    43.144  -17.766 1.00 33.52 64  A 1 
ATOM 416  C CD2 . TYR A 0 64  . -0.619   43.835  -15.659 1.00 33.52 64  A 1 
ATOM 417  C CE1 . TYR A 0 64  . -0.736   42.356  -18.053 1.00 33.52 64  A 1 
ATOM 418  C CE2 . TYR A 0 64  . -1.746   43.037  -15.937 1.00 33.52 64  A 1 
ATOM 419  O OH  . TYR A 0 64  . -2.888   41.524  -17.416 1.00 33.52 64  A 1 
ATOM 420  C CZ  . TYR A 0 64  . -1.806   42.297  -17.138 1.00 33.52 64  A 1 
ATOM 421  N N   . GLY A 0 65  . 5.133    43.796  -15.616 1.00 35.55 65  A 1 
ATOM 422  C CA  . GLY A 0 65  . 6.513    44.203  -15.844 1.00 35.55 65  A 1 
ATOM 423  C C   . GLY A 0 65  . 6.659    44.963  -17.162 1.00 35.55 65  A 1 
ATOM 424  O O   . GLY A 0 65  . 6.070    44.603  -18.183 1.00 35.55 65  A 1 
ATOM 425  N N   . SER A 0 66  . 7.465    46.023  -17.152 1.00 36.43 66  A 1 
ATOM 426  C CA  . SER A 0 66  . 7.820    46.748  -18.369 1.00 36.43 66  A 1 
ATOM 427  C C   . SER A 0 66  . 8.651    45.851  -19.287 1.00 36.43 66  A 1 
ATOM 428  C CB  . SER A 0 66  . 8.615    48.008  -18.010 1.00 36.43 66  A 1 
ATOM 429  O O   . SER A 0 66  . 9.808    45.567  -18.973 1.00 36.43 66  A 1 
ATOM 430  O OG  . SER A 0 66  . 9.744    47.686  -17.221 1.00 36.43 66  A 1 
ATOM 431  N N   . TYR A 0 67  . 8.103    45.444  -20.432 1.00 38.43 67  A 1 
ATOM 432  C CA  . TYR A 0 67  . 8.881    44.715  -21.428 1.00 38.43 67  A 1 
ATOM 433  C C   . TYR A 0 67  . 9.968    45.628  -22.015 1.00 38.43 67  A 1 
ATOM 434  C CB  . TYR A 0 67  . 7.972    44.076  -22.491 1.00 38.43 67  A 1 
ATOM 435  O O   . TYR A 0 67  . 9.696    46.660  -22.635 1.00 38.43 67  A 1 
ATOM 436  C CG  . TYR A 0 67  . 7.068    45.020  -23.268 1.00 38.43 67  A 1 
ATOM 437  C CD1 . TYR A 0 67  . 5.766    45.288  -22.801 1.00 38.43 67  A 1 
ATOM 438  C CD2 . TYR A 0 67  . 7.516    45.604  -24.469 1.00 38.43 67  A 1 
ATOM 439  C CE1 . TYR A 0 67  . 4.917    46.148  -23.526 1.00 38.43 67  A 1 
ATOM 440  C CE2 . TYR A 0 67  . 6.675    46.472  -25.192 1.00 38.43 67  A 1 
ATOM 441  O OH  . TYR A 0 67  . 4.563    47.581  -25.425 1.00 38.43 67  A 1 
ATOM 442  C CZ  . TYR A 0 67  . 5.374    46.745  -24.722 1.00 38.43 67  A 1 
ATOM 443  N N   . SER A 0 68  . 11.226   45.246  -21.827 1.00 41.82 68  A 1 
ATOM 444  C CA  . SER A 0 68  . 12.368   45.830  -22.522 1.00 41.82 68  A 1 
ATOM 445  C C   . SER A 0 68  . 12.291   45.434  -23.995 1.00 41.82 68  A 1 
ATOM 446  C CB  . SER A 0 68  . 13.688   45.374  -21.868 1.00 41.82 68  A 1 
ATOM 447  O O   . SER A 0 68  . 12.681   44.333  -24.378 1.00 41.82 68  A 1 
ATOM 448  O OG  . SER A 0 68  . 13.543   44.130  -21.202 1.00 41.82 68  A 1 
ATOM 449  N N   . LYS A 0 69  . 11.793   46.333  -24.857 1.00 42.22 69  A 1 
ATOM 450  C CA  . LYS A 0 69  . 11.891   46.119  -26.304 1.00 42.22 69  A 1 
ATOM 451  C C   . LYS A 0 69  . 13.364   46.214  -26.707 1.00 42.22 69  A 1 
ATOM 452  C CB  . LYS A 0 69  . 10.983   47.071  -27.101 1.00 42.22 69  A 1 
ATOM 453  O O   . LYS A 0 69  . 13.919   47.309  -26.801 1.00 42.22 69  A 1 
ATOM 454  C CG  . LYS A 0 69  . 10.870   46.572  -28.553 1.00 42.22 69  A 1 
ATOM 455  C CD  . LYS A 0 69  . 9.985    47.482  -29.417 1.00 42.22 69  A 1 
ATOM 456  C CE  . LYS A 0 69  . 9.641    46.843  -30.773 1.00 42.22 69  A 1 
ATOM 457  N NZ  . LYS A 0 69  . 10.849   46.551  -31.581 1.00 42.22 69  A 1 
ATOM 458  N N   . VAL A 0 70  . 13.978   45.054  -26.923 1.00 50.51 70  A 1 
ATOM 459  C CA  . VAL A 0 70  . 15.309   44.931  -27.518 1.00 50.51 70  A 1 
ATOM 460  C C   . VAL A 0 70  . 15.172   45.261  -29.000 1.00 50.51 70  A 1 
ATOM 461  C CB  . VAL A 0 70  . 15.911   43.529  -27.280 1.00 50.51 70  A 1 
ATOM 462  O O   . VAL A 0 70  . 14.724   44.441  -29.800 1.00 50.51 70  A 1 
ATOM 463  C CG1 . VAL A 0 70  . 17.328   43.440  -27.863 1.00 50.51 70  A 1 
ATOM 464  C CG2 . VAL A 0 70  . 16.001   43.210  -25.781 1.00 50.51 70  A 1 
ATOM 465  N N   . ASP A 0 71  . 15.511   46.495  -29.369 1.00 54.06 71  A 1 
ATOM 466  C CA  . ASP A 0 71  . 15.667   46.864  -30.771 1.00 54.06 71  A 1 
ATOM 467  C C   . ASP A 0 71  . 17.065   46.389  -31.212 1.00 54.06 71  A 1 
ATOM 468  C CB  . ASP A 0 71  . 15.378   48.371  -30.981 1.00 54.06 71  A 1 
ATOM 469  O O   . ASP A 0 71  . 18.092   46.961  -30.841 1.00 54.06 71  A 1 
ATOM 470  C CG  . ASP A 0 71  . 13.872   48.723  -31.023 1.00 54.06 71  A 1 
ATOM 471  O OD1 . ASP A 0 71  . 13.080   47.903  -31.542 1.00 54.06 71  A 1 
ATOM 472  O OD2 . ASP A 0 71  . 13.461   49.834  -30.599 1.00 54.06 71  A 1 
ATOM 473  N N   . LEU A 0 72  . 17.098   45.282  -31.963 1.00 53.68 72  A 1 
ATOM 474  C CA  . LEU A 0 72  . 18.304   44.706  -32.565 1.00 53.68 72  A 1 
ATOM 475  C C   . LEU A 0 72  . 18.799   45.628  -33.686 1.00 53.68 72  A 1 
ATOM 476  C CB  . LEU A 0 72  . 17.969   43.299  -33.111 1.00 53.68 72  A 1 
ATOM 477  O O   . LEU A 0 72  . 18.318   45.546  -34.816 1.00 53.68 72  A 1 
ATOM 478  C CG  . LEU A 0 72  . 17.799   42.211  -32.036 1.00 53.68 72  A 1 
ATOM 479  C CD1 . LEU A 0 72  . 17.056   41.010  -32.620 1.00 53.68 72  A 1 
ATOM 480  C CD2 . LEU A 0 72  . 19.153   41.725  -31.517 1.00 53.68 72  A 1 
ATOM 481  N N   . ILE A 0 73  . 19.748   46.521  -33.389 1.00 68.68 73  A 1 
ATOM 482  C CA  . ILE A 0 73  . 20.306   47.426  -34.402 1.00 68.68 73  A 1 
ATOM 483  C C   . ILE A 0 73  . 21.449   46.712  -35.144 1.00 68.68 73  A 1 
ATOM 484  C CB  . ILE A 0 73  . 20.734   48.789  -33.811 1.00 68.68 73  A 1 
ATOM 485  O O   . ILE A 0 73  . 22.477   46.420  -34.521 1.00 68.68 73  A 1 
ATOM 486  C CG1 . ILE A 0 73  . 19.552   49.430  -33.042 1.00 68.68 73  A 1 
ATOM 487  C CG2 . ILE A 0 73  . 21.231   49.703  -34.952 1.00 68.68 73  A 1 
ATOM 488  C CD1 . ILE A 0 73  . 19.728   50.908  -32.671 1.00 68.68 73  A 1 
ATOM 489  N N   . PRO A 0 74  . 21.322   46.447  -36.460 1.00 62.94 74  A 1 
ATOM 490  C CA  . PRO A 0 74  . 22.397   45.848  -37.240 1.00 62.94 74  A 1 
ATOM 491  C C   . PRO A 0 74  . 23.512   46.873  -37.475 1.00 62.94 74  A 1 
ATOM 492  C CB  . PRO A 0 74  . 21.739   45.392  -38.549 1.00 62.94 74  A 1 
ATOM 493  O O   . PRO A 0 74  . 23.319   47.869  -38.173 1.00 62.94 74  A 1 
ATOM 494  C CG  . PRO A 0 74  . 20.584   46.375  -38.739 1.00 62.94 74  A 1 
ATOM 495  C CD  . PRO A 0 74  . 20.154   46.680  -37.306 1.00 62.94 74  A 1 
ATOM 496  N N   . GLN A 0 75  . 24.707   46.623  -36.936 1.00 60.63 75  A 1 
ATOM 497  C CA  . GLN A 0 75  . 25.914   47.346  -37.335 1.00 60.63 75  A 1 
ATOM 498  C C   . GLN A 0 75  . 26.709   46.515  -38.341 1.00 60.63 75  A 1 
ATOM 499  C CB  . GLN A 0 75  . 26.762   47.757  -36.122 1.00 60.63 75  A 1 
ATOM 500  O O   . GLN A 0 75  . 27.584   45.735  -37.968 1.00 60.63 75  A 1 
ATOM 501  C CG  . GLN A 0 75  . 26.082   48.851  -35.282 1.00 60.63 75  A 1 
ATOM 502  C CD  . GLN A 0 75  . 27.018   49.506  -34.265 1.00 60.63 75  A 1 
ATOM 503  N NE2 . GLN A 0 75  . 26.501   50.365  -33.416 1.00 60.63 75  A 1 
ATOM 504  O OE1 . GLN A 0 75  . 28.223   49.284  -34.215 1.00 60.63 75  A 1 
ATOM 505  N N   . THR A 0 76  . 26.435   46.721  -39.631 1.00 58.21 76  A 1 
ATOM 506  C CA  . THR A 0 76  . 27.315   46.268  -40.717 1.00 58.21 76  A 1 
ATOM 507  C C   . THR A 0 76  . 28.638   47.027  -40.657 1.00 58.21 76  A 1 
ATOM 508  C CB  . THR A 0 76  . 26.686   46.496  -42.100 1.00 58.21 76  A 1 
ATOM 509  O O   . THR A 0 76  . 28.694   48.212  -41.001 1.00 58.21 76  A 1 
ATOM 510  C CG2 . THR A 0 76  . 25.593   45.484  -42.414 1.00 58.21 76  A 1 
ATOM 511  O OG1 . THR A 0 76  . 26.134   47.793  -42.177 1.00 58.21 76  A 1 
ATOM 512  N N   . LYS A 0 77  . 29.713   46.351  -40.248 1.00 58.21 77  A 1 
ATOM 513  C CA  . LYS A 0 77  . 31.084   46.879  -40.313 1.00 58.21 77  A 1 
ATOM 514  C C   . LYS A 0 77  . 31.809   46.268  -41.510 1.00 58.21 77  A 1 
ATOM 515  C CB  . LYS A 0 77  . 31.799   46.682  -38.963 1.00 58.21 77  A 1 
ATOM 516  O O   . LYS A 0 77  . 31.615   45.105  -41.855 1.00 58.21 77  A 1 
ATOM 517  C CG  . LYS A 0 77  . 31.242   47.674  -37.922 1.00 58.21 77  A 1 
ATOM 518  C CD  . LYS A 0 77  . 31.619   47.325  -36.474 1.00 58.21 77  A 1 
ATOM 519  C CE  . LYS A 0 77  . 30.891   48.299  -35.532 1.00 58.21 77  A 1 
ATOM 520  N NZ  . LYS A 0 77  . 30.588   47.713  -34.200 1.00 58.21 77  A 1 
ATOM 521  N N   . LEU A 0 78  . 32.614   47.087  -42.179 1.00 51.65 78  A 1 
ATOM 522  C CA  . LEU A 0 78  . 33.347   46.717  -43.388 1.00 51.65 78  A 1 
ATOM 523  C C   . LEU A 0 78  . 34.640   46.010  -42.948 1.00 51.65 78  A 1 
ATOM 524  C CB  . LEU A 0 78  . 33.530   48.010  -44.215 1.00 51.65 78  A 1 
ATOM 525  O O   . LEU A 0 78  . 35.608   46.674  -42.587 1.00 51.65 78  A 1 
ATOM 526  C CG  . LEU A 0 78  . 33.701   47.811  -45.730 1.00 51.65 78  A 1 
ATOM 527  C CD1 . LEU A 0 78  . 33.662   49.178  -46.422 1.00 51.65 78  A 1 
ATOM 528  C CD2 . LEU A 0 78  . 35.013   47.133  -46.095 1.00 51.65 78  A 1 
ATOM 529  N N   . VAL A 0 79  . 34.617   44.674  -42.895 1.00 58.02 79  A 1 
ATOM 530  C CA  . VAL A 0 79  . 35.618   43.867  -42.159 1.00 58.02 79  A 1 
ATOM 531  C C   . VAL A 0 79  . 36.998   43.915  -42.814 1.00 58.02 79  A 1 
ATOM 532  C CB  . VAL A 0 79  . 35.149   42.403  -42.009 1.00 58.02 79  A 1 
ATOM 533  O O   . VAL A 0 79  . 38.012   43.878  -42.124 1.00 58.02 79  A 1 
ATOM 534  C CG1 . VAL A 0 79  . 36.069   41.572  -41.105 1.00 58.02 79  A 1 
ATOM 535  C CG2 . VAL A 0 79  . 33.746   42.333  -41.399 1.00 58.02 79  A 1 
ATOM 536  N N   . GLN A 0 80  . 37.045   44.045  -44.142 1.00 47.76 80  A 1 
ATOM 537  C CA  . GLN A 0 80  . 38.284   44.208  -44.899 1.00 47.76 80  A 1 
ATOM 538  C C   . GLN A 0 80  . 38.126   45.293  -45.980 1.00 47.76 80  A 1 
ATOM 539  C CB  . GLN A 0 80  . 38.690   42.873  -45.541 1.00 47.76 80  A 1 
ATOM 540  O O   . GLN A 0 80  . 37.254   45.164  -46.845 1.00 47.76 80  A 1 
ATOM 541  C CG  . GLN A 0 80  . 39.055   41.790  -44.511 1.00 47.76 80  A 1 
ATOM 542  C CD  . GLN A 0 80  . 39.571   40.511  -45.164 1.00 47.76 80  A 1 
ATOM 543  N NE2 . GLN A 0 80  . 40.008   39.541  -44.393 1.00 47.76 80  A 1 
ATOM 544  O OE1 . GLN A 0 80  . 39.603   40.361  -46.371 1.00 47.76 80  A 1 
ATOM 545  N N   . PRO A 0 81  . 38.953   46.357  -45.989 1.00 50.40 81  A 1 
ATOM 546  C CA  . PRO A 0 81  . 39.038   47.255  -47.136 1.00 50.40 81  A 1 
ATOM 547  C C   . PRO A 0 81  . 39.678   46.528  -48.329 1.00 50.40 81  A 1 
ATOM 548  C CB  . PRO A 0 81  . 39.874   48.445  -46.659 1.00 50.40 81  A 1 
ATOM 549  O O   . PRO A 0 81  . 40.594   45.724  -48.160 1.00 50.40 81  A 1 
ATOM 550  C CG  . PRO A 0 81  . 40.800   47.824  -45.612 1.00 50.40 81  A 1 
ATOM 551  C CD  . PRO A 0 81  . 39.944   46.723  -44.984 1.00 50.40 81  A 1 
ATOM 552  N N   . ALA A 0 82  . 39.220   46.830  -49.548 1.00 44.37 82  A 1 
ATOM 553  C CA  . ALA A 0 82  . 39.749   46.215  -50.764 1.00 44.37 82  A 1 
ATOM 554  C C   . ALA A 0 82  . 41.254   46.508  -50.919 1.00 44.37 82  A 1 
ATOM 555  C CB  . ALA A 0 82  . 38.933   46.700  -51.969 1.00 44.37 82  A 1 
ATOM 556  O O   . ALA A 0 82  . 41.672   47.666  -50.986 1.00 44.37 82  A 1 
ATOM 557  N N   . LYS A 0 83  . 42.072   45.450  -50.953 1.00 45.64 83  A 1 
ATOM 558  C CA  . LYS A 0 83  . 43.535   45.537  -50.867 1.00 45.64 83  A 1 
ATOM 559  C C   . LYS A 0 83  . 44.129   46.044  -52.187 1.00 45.64 83  A 1 
ATOM 560  C CB  . LYS A 0 83  . 44.064   44.161  -50.422 1.00 45.64 83  A 1 
ATOM 561  O O   . LYS A 0 83  . 44.198   45.313  -53.170 1.00 45.64 83  A 1 
ATOM 562  C CG  . LYS A 0 83  . 45.483   44.200  -49.832 1.00 45.64 83  A 1 
ATOM 563  C CD  . LYS A 0 83  . 45.829   42.823  -49.239 1.00 45.64 83  A 1 
ATOM 564  C CE  . LYS A 0 83  . 47.165   42.836  -48.485 1.00 45.64 83  A 1 
ATOM 565  N NZ  . LYS A 0 83  . 47.424   41.528  -47.825 1.00 45.64 83  A 1 
ATOM 566  N N   . SER A 0 84  . 44.554   47.306  -52.213 1.00 40.31 84  A 1 
ATOM 567  C CA  . SER A 0 84  . 45.107   47.962  -53.403 1.00 40.31 84  A 1 
ATOM 568  C C   . SER A 0 84  . 46.451   47.362  -53.827 1.00 40.31 84  A 1 
ATOM 569  C CB  . SER A 0 84  . 45.275   49.462  -53.137 1.00 40.31 84  A 1 
ATOM 570  O O   . SER A 0 84  . 47.419   47.396  -53.066 1.00 40.31 84  A 1 
ATOM 571  O OG  . SER A 0 84  . 46.069   49.665  -51.983 1.00 40.31 84  A 1 
ATOM 572  N N   . ALA A 0 85  . 46.540   46.869  -55.061 1.00 34.03 85  A 1 
ATOM 573  C CA  . ALA A 0 85  . 47.763   46.292  -55.609 1.00 34.03 85  A 1 
ATOM 574  C C   . ALA A 0 85  . 48.712   47.362  -56.186 1.00 34.03 85  A 1 
ATOM 575  C CB  . ALA A 0 85  . 47.358   45.234  -56.648 1.00 34.03 85  A 1 
ATOM 576  O O   . ALA A 0 85  . 48.664   47.634  -57.384 1.00 34.03 85  A 1 
ATOM 577  N N   . GLN A 0 86  . 49.593   47.947  -55.360 1.00 35.32 86  A 1 
ATOM 578  C CA  . GLN A 0 86  . 50.832   48.613  -55.810 1.00 35.32 86  A 1 
ATOM 579  C C   . GLN A 0 86  . 51.775   48.982  -54.649 1.00 35.32 86  A 1 
ATOM 580  C CB  . GLN A 0 86  . 50.512   49.879  -56.642 1.00 35.32 86  A 1 
ATOM 581  O O   . GLN A 0 86  . 51.315   49.427  -53.605 1.00 35.32 86  A 1 
ATOM 582  C CG  . GLN A 0 86  . 50.826   49.669  -58.138 1.00 35.32 86  A 1 
ATOM 583  C CD  . GLN A 0 86  . 49.970   50.533  -59.060 1.00 35.32 86  A 1 
ATOM 584  N NE2 . GLN A 0 86  . 49.658   50.066  -60.249 1.00 35.32 86  A 1 
ATOM 585  O OE1 . GLN A 0 86  . 49.589   51.648  -58.755 1.00 35.32 86  A 1 
ATOM 586  N N   . ALA A 0 87  . 53.089   48.884  -54.915 1.00 36.58 87  A 1 
ATOM 587  C CA  . ALA A 0 87  . 54.222   49.346  -54.092 1.00 36.58 87  A 1 
ATOM 588  C C   . ALA A 0 87  . 54.386   48.731  -52.675 1.00 36.58 87  A 1 
ATOM 589  C CB  . ALA A 0 87  . 54.187   50.885  -54.054 1.00 36.58 87  A 1 
ATOM 590  O O   . ALA A 0 87  . 53.442   48.260  -52.059 1.00 36.58 87  A 1 
ATOM 591  N N   . ALA A 0 88  . 55.570   48.736  -52.054 1.00 30.66 88  A 1 
ATOM 592  C CA  . ALA A 0 88  . 56.938   48.597  -52.572 1.00 30.66 88  A 1 
ATOM 593  C C   . ALA A 0 88  . 57.857   48.232  -51.386 1.00 30.66 88  A 1 
ATOM 594  C CB  . ALA A 0 88  . 57.461   49.883  -53.231 1.00 30.66 88  A 1 
ATOM 595  O O   . ALA A 0 88  . 57.805   48.859  -50.334 1.00 30.66 88  A 1 
ATOM 596  N N   . SER A 0 89  . 58.715   47.232  -51.571 1.00 43.21 89  A 1 
ATOM 597  C CA  . SER A 0 89  . 59.713   46.707  -50.623 1.00 43.21 89  A 1 
ATOM 598  C C   . SER A 0 89  . 60.352   47.697  -49.618 1.00 43.21 89  A 1 
ATOM 599  C CB  . SER A 0 89  . 60.847   46.133  -51.488 1.00 43.21 89  A 1 
ATOM 600  O O   . SER A 0 89  . 61.218   48.486  -50.009 1.00 43.21 89  A 1 
ATOM 601  O OG  . SER A 0 89  . 61.314   47.128  -52.387 1.00 43.21 89  A 1 
ATOM 602  N N   . LYS A 0 90  . 60.055   47.543  -48.314 1.00 36.24 90  A 1 
ATOM 603  C CA  . LYS A 0 90  . 61.007   47.677  -47.179 1.00 36.24 90  A 1 
ATOM 604  C C   . LYS A 0 90  . 60.342   47.332  -45.836 1.00 36.24 90  A 1 
ATOM 605  C CB  . LYS A 0 90  . 61.596   49.103  -47.088 1.00 36.24 90  A 1 
ATOM 606  O O   . LYS A 0 90  . 59.254   47.816  -45.561 1.00 36.24 90  A 1 
ATOM 607  C CG  . LYS A 0 90  . 63.077   49.110  -47.502 1.00 36.24 90  A 1 
ATOM 608  C CD  . LYS A 0 90  . 63.610   50.541  -47.617 1.00 36.24 90  A 1 
ATOM 609  C CE  . LYS A 0 90  . 65.076   50.511  -48.062 1.00 36.24 90  A 1 
ATOM 610  N NZ  . LYS A 0 90  . 65.635   51.881  -48.171 1.00 36.24 90  A 1 
ATOM 611  N N   . GLY A 0 91  . 61.032   46.560  -44.991 1.00 37.85 91  A 1 
ATOM 612  C CA  . GLY A 0 91  . 60.566   46.187  -43.646 1.00 37.85 91  A 1 
ATOM 613  C C   . GLY A 0 91  . 60.981   44.764  -43.276 1.00 37.85 91  A 1 
ATOM 614  O O   . GLY A 0 91  . 60.206   43.836  -43.452 1.00 37.85 91  A 1 
ATOM 615  N N   . TYR A 0 92  . 62.227   44.584  -42.830 1.00 34.57 92  A 1 
ATOM 616  C CA  . TYR A 0 92  . 62.748   43.275  -42.419 1.00 34.57 92  A 1 
ATOM 617  C C   . TYR A 0 92  . 62.273   42.970  -40.989 1.00 34.57 92  A 1 
ATOM 618  C CB  . TYR A 0 92  . 64.287   43.285  -42.535 1.00 34.57 92  A 1 
ATOM 619  O O   . TYR A 0 92  . 62.573   43.738  -40.075 1.00 34.57 92  A 1 
ATOM 620  C CG  . TYR A 0 92  . 64.927   42.019  -43.080 1.00 34.57 92  A 1 
ATOM 621  C CD1 . TYR A 0 92  . 65.447   41.042  -42.207 1.00 34.57 92  A 1 
ATOM 622  C CD2 . TYR A 0 92  . 65.082   41.865  -44.472 1.00 34.57 92  A 1 
ATOM 623  C CE1 . TYR A 0 92  . 66.140   39.927  -42.723 1.00 34.57 92  A 1 
ATOM 624  C CE2 . TYR A 0 92  . 65.778   40.757  -44.991 1.00 34.57 92  A 1 
ATOM 625  O OH  . TYR A 0 92  . 67.012   38.740  -44.627 1.00 34.57 92  A 1 
ATOM 626  C CZ  . TYR A 0 92  . 66.317   39.791  -44.118 1.00 34.57 92  A 1 
ATOM 627  N N   . GLY A 0 93  . 61.553   41.867  -40.799 1.00 35.31 93  A 1 
ATOM 628  C CA  . GLY A 0 93  . 61.069   41.382  -39.505 1.00 35.31 93  A 1 
ATOM 629  C C   . GLY A 0 93  . 60.714   39.902  -39.630 1.00 35.31 93  A 1 
ATOM 630  O O   . GLY A 0 93  . 60.111   39.506  -40.624 1.00 35.31 93  A 1 
ATOM 631  N N   . SER A 0 94  . 61.173   39.077  -38.689 1.00 33.49 94  A 1 
ATOM 632  C CA  . SER A 0 94  . 61.092   37.617  -38.802 1.00 33.49 94  A 1 
ATOM 633  C C   . SER A 0 94  . 59.817   37.058  -38.180 1.00 33.49 94  A 1 
ATOM 634  C CB  . SER A 0 94  . 62.280   36.953  -38.094 1.00 33.49 94  A 1 
ATOM 635  O O   . SER A 0 94  . 59.722   37.033  -36.959 1.00 33.49 94  A 1 
ATOM 636  O OG  . SER A 0 94  . 63.514   37.287  -38.702 1.00 33.49 94  A 1 
ATOM 637  N N   . ASP A 0 95  . 58.949   36.470  -39.003 1.00 37.59 95  A 1 
ATOM 638  C CA  . ASP A 0 95  . 57.934   35.501  -38.571 1.00 37.59 95  A 1 
ATOM 639  C C   . ASP A 0 95  . 58.147   34.170  -39.313 1.00 37.59 95  A 1 
ATOM 640  C CB  . ASP A 0 95  . 56.514   36.072  -38.724 1.00 37.59 95  A 1 
ATOM 641  O O   . ASP A 0 95  . 57.530   33.875  -40.335 1.00 37.59 95  A 1 
ATOM 642  C CG  . ASP A 0 95  . 56.136   36.985  -37.553 1.00 37.59 95  A 1 
ATOM 643  O OD1 . ASP A 0 95  . 56.284   36.519  -36.400 1.00 37.59 95  A 1 
ATOM 644  O OD2 . ASP A 0 95  . 55.690   38.123  -37.824 1.00 37.59 95  A 1 
ATOM 645  N N   . TYR A 0 96  . 59.081   33.358  -38.806 1.00 37.10 96  A 1 
ATOM 646  C CA  . TYR A 0 96  . 59.282   31.971  -39.244 1.00 37.10 96  A 1 
ATOM 647  C C   . TYR A 0 96  . 58.363   31.045  -38.433 1.00 37.10 96  A 1 
ATOM 648  C CB  . TYR A 0 96  . 60.761   31.563  -39.104 1.00 37.10 96  A 1 
ATOM 649  O O   . TYR A 0 96  . 58.760   30.520  -37.392 1.00 37.10 96  A 1 
ATOM 650  C CG  . TYR A 0 96  . 61.659   31.914  -40.275 1.00 37.10 96  A 1 
ATOM 651  C CD1 . TYR A 0 96  . 61.863   30.973  -41.305 1.00 37.10 96  A 1 
ATOM 652  C CD2 . TYR A 0 96  . 62.339   33.147  -40.308 1.00 37.10 96  A 1 
ATOM 653  C CE1 . TYR A 0 96  . 62.759   31.254  -42.355 1.00 37.10 96  A 1 
ATOM 654  C CE2 . TYR A 0 96  . 63.234   33.434  -41.358 1.00 37.10 96  A 1 
ATOM 655  O OH  . TYR A 0 96  . 64.326   32.746  -43.384 1.00 37.10 96  A 1 
ATOM 656  C CZ  . TYR A 0 96  . 63.450   32.482  -42.379 1.00 37.10 96  A 1 
ATOM 657  N N   . SER A 0 97  . 57.125   30.855  -38.893 1.00 40.99 97  A 1 
ATOM 658  C CA  . SER A 0 97  . 56.123   30.017  -38.221 1.00 40.99 97  A 1 
ATOM 659  C C   . SER A 0 97  . 55.037   29.569  -39.207 1.00 40.99 97  A 1 
ATOM 660  C CB  . SER A 0 97  . 55.482   30.853  -37.103 1.00 40.99 97  A 1 
ATOM 661  O O   . SER A 0 97  . 54.593   30.395  -39.996 1.00 40.99 97  A 1 
ATOM 662  O OG  . SER A 0 97  . 54.729   30.049  -36.221 1.00 40.99 97  A 1 
ATOM 663  N N   . LYS A 0 98  . 54.540   28.325  -39.244 1.00 47.27 98  A 1 
ATOM 664  C CA  . LYS A 0 98  . 54.999   27.002  -38.747 1.00 47.27 98  A 1 
ATOM 665  C C   . LYS A 0 98  . 54.216   25.937  -39.558 1.00 47.27 98  A 1 
ATOM 666  C CB  . LYS A 0 98  . 54.710   26.859  -37.231 1.00 47.27 98  A 1 
ATOM 667  O O   . LYS A 0 98  . 53.409   26.301  -40.410 1.00 47.27 98  A 1 
ATOM 668  C CG  . LYS A 0 98  . 55.979   26.718  -36.368 1.00 47.27 98  A 1 
ATOM 669  C CD  . LYS A 0 98  . 55.631   26.876  -34.882 1.00 47.27 98  A 1 
ATOM 670  C CE  . LYS A 0 98  . 56.888   26.966  -34.010 1.00 47.27 98  A 1 
ATOM 671  N NZ  . LYS A 0 98  . 56.517   27.159  -32.585 1.00 47.27 98  A 1 
ATOM 672  N N   . LYS A 0 99  . 54.406   24.634  -39.303 1.00 47.40 99  A 1 
ATOM 673  C CA  . LYS A 0 99  . 53.305   23.679  -39.554 1.00 47.40 99  A 1 
ATOM 674  C C   . LYS A 0 99  . 52.239   23.947  -38.490 1.00 47.40 99  A 1 
ATOM 675  C CB  . LYS A 0 99  . 53.744   22.212  -39.405 1.00 47.40 99  A 1 
ATOM 676  O O   . LYS A 0 99  . 52.602   23.932  -37.315 1.00 47.40 99  A 1 
ATOM 677  C CG  . LYS A 0 99  . 54.653   21.639  -40.504 1.00 47.40 99  A 1 
ATOM 678  C CD  . LYS A 0 99  . 54.902   20.160  -40.157 1.00 47.40 99  A 1 
ATOM 679  C CE  . LYS A 0 99  . 55.795   19.421  -41.159 1.00 47.40 99  A 1 
ATOM 680  N NZ  . LYS A 0 99  . 55.956   17.999  -40.747 1.00 47.40 99  A 1 
ATOM 681  N N   . THR A 0 100 . 50.987   24.155  -38.881 1.00 50.38 100 A 1 
ATOM 682  C CA  . THR A 0 100 . 49.869   24.184  -37.934 1.00 50.38 100 A 1 
ATOM 683  C C   . THR A 0 100 . 49.136   22.857  -38.059 1.00 50.38 100 A 1 
ATOM 684  C CB  . THR A 0 100 . 48.942   25.387  -38.159 1.00 50.38 100 A 1 
ATOM 685  O O   . THR A 0 100 . 48.320   22.676  -38.957 1.00 50.38 100 A 1 
ATOM 686  C CG2 . THR A 0 100 . 47.996   25.589  -36.978 1.00 50.38 100 A 1 
ATOM 687  O OG1 . THR A 0 100 . 49.693   26.581  -38.266 1.00 50.38 100 A 1 
ATOM 688  N N   . THR A 0 101 . 49.523   21.917  -37.202 1.00 58.32 101 A 1 
ATOM 689  C CA  . THR A 0 101 . 48.651   20.814  -36.794 1.00 58.32 101 A 1 
ATOM 690  C C   . THR A 0 101 . 47.921   21.295  -35.543 1.00 58.32 101 A 1 
ATOM 691  C CB  . THR A 0 101 . 49.452   19.531  -36.520 1.00 58.32 101 A 1 
ATOM 692  O O   . THR A 0 101 . 48.544   21.982  -34.724 1.00 58.32 101 A 1 
ATOM 693  C CG2 . THR A 0 101 . 48.592   18.364  -36.044 1.00 58.32 101 A 1 
ATOM 694  O OG1 . THR A 0 101 . 50.061   19.079  -37.716 1.00 58.32 101 A 1 
ATOM 695  N N   . THR A 0 102 . 46.635   20.995  -35.434 1.00 63.96 102 A 1 
ATOM 696  C CA  . THR A 0 102 . 45.831   21.186  -34.226 1.00 63.96 102 A 1 
ATOM 697  C C   . THR A 0 102 . 45.178   19.864  -33.878 1.00 63.96 102 A 1 
ATOM 698  C CB  . THR A 0 102 . 44.743   22.259  -34.389 1.00 63.96 102 A 1 
ATOM 699  O O   . THR A 0 102 . 44.271   19.444  -34.583 1.00 63.96 102 A 1 
ATOM 700  C CG2 . THR A 0 102 . 45.339   23.665  -34.401 1.00 63.96 102 A 1 
ATOM 701  O OG1 . THR A 0 102 . 44.034   22.104  -35.596 1.00 63.96 102 A 1 
ATOM 702  N N   . ASP A 0 103 . 45.687   19.278  -32.808 1.00 71.97 103 A 1 
ATOM 703  C CA  . ASP A 0 103 . 45.186   18.151  -32.041 1.00 71.97 103 A 1 
ATOM 704  C C   . ASP A 0 103 . 44.274   18.685  -30.915 1.00 71.97 103 A 1 
ATOM 705  C CB  . ASP A 0 103 . 46.408   17.336  -31.519 1.00 71.97 103 A 1 
ATOM 706  O O   . ASP A 0 103 . 44.678   19.592  -30.172 1.00 71.97 103 A 1 
ATOM 707  C CG  . ASP A 0 103 . 47.698   18.085  -31.052 1.00 71.97 103 A 1 
ATOM 708  O OD1 . ASP A 0 103 . 47.878   19.313  -31.282 1.00 71.97 103 A 1 
ATOM 709  O OD2 . ASP A 0 103 . 48.626   17.406  -30.546 1.00 71.97 103 A 1 
ATOM 710  N N   . TRP A 0 104 . 43.033   18.193  -30.809 1.00 75.67 104 A 1 
ATOM 711  C CA  . TRP A 0 104 . 42.099   18.586  -29.744 1.00 75.67 104 A 1 
ATOM 712  C C   . TRP A 0 104 . 41.171   17.442  -29.331 1.00 75.67 104 A 1 
ATOM 713  C CB  . TRP A 0 104 . 41.285   19.830  -30.151 1.00 75.67 104 A 1 
ATOM 714  O O   . TRP A 0 104 . 40.091   17.277  -29.888 1.00 75.67 104 A 1 
ATOM 715  C CG  . TRP A 0 104 . 40.536   20.511  -29.032 1.00 75.67 104 A 1 
ATOM 716  C CD1 . TRP A 0 104 . 41.075   21.429  -28.201 1.00 75.67 104 A 1 
ATOM 717  C CD2 . TRP A 0 104 . 39.149   20.346  -28.581 1.00 75.67 104 A 1 
ATOM 718  C CE2 . TRP A 0 104 . 38.901   21.269  -27.519 1.00 75.67 104 A 1 
ATOM 719  C CE3 . TRP A 0 104 . 38.071   19.512  -28.933 1.00 75.67 104 A 1 
ATOM 720  N NE1 . TRP A 0 104 . 40.121   21.873  -27.304 1.00 75.67 104 A 1 
ATOM 721  C CH2 . TRP A 0 104 . 36.584   20.599  -27.328 1.00 75.67 104 A 1 
ATOM 722  C CZ2 . TRP A 0 104 . 37.648   21.411  -26.899 1.00 75.67 104 A 1 
ATOM 723  C CZ3 . TRP A 0 104 . 36.811   19.643  -28.327 1.00 75.67 104 A 1 
ATOM 724  N N   . ASP A 0 105 . 41.568   16.724  -28.285 1.00 86.25 105 A 1 
ATOM 725  C CA  . ASP A 0 105 . 40.710   15.781  -27.570 1.00 86.25 105 A 1 
ATOM 726  C C   . ASP A 0 105 . 39.940   16.473  -26.427 1.00 86.25 105 A 1 
ATOM 727  C CB  . ASP A 0 105 . 41.480   14.524  -27.084 1.00 86.25 105 A 1 
ATOM 728  O O   . ASP A 0 105 . 40.507   17.212  -25.608 1.00 86.25 105 A 1 
ATOM 729  C CG  . ASP A 0 105 . 43.017   14.555  -27.178 1.00 86.25 105 A 1 
ATOM 730  O OD1 . ASP A 0 105 . 43.556   14.666  -28.297 1.00 86.25 105 A 1 
ATOM 731  O OD2 . ASP A 0 105 . 43.680   14.479  -26.114 1.00 86.25 105 A 1 
ATOM 732  N N   . ALA A 0 106 . 38.644   16.177  -26.318 1.00 82.17 106 A 1 
ATOM 733  C CA  . ALA A 0 106 . 37.813   16.517  -25.168 1.00 82.17 106 A 1 
ATOM 734  C C   . ALA A 0 106 . 36.913   15.343  -24.766 1.00 82.17 106 A 1 
ATOM 735  C CB  . ALA A 0 106 . 36.993   17.772  -25.476 1.00 82.17 106 A 1 
ATOM 736  O O   . ALA A 0 106 . 36.377   14.630  -25.605 1.00 82.17 106 A 1 
ATOM 737  N N   . TRP A 0 107 . 36.708   15.168  -23.462 1.00 87.61 107 A 1 
ATOM 738  C CA  . TRP A 0 107 . 35.742   14.224  -22.905 1.00 87.61 107 A 1 
ATOM 739  C C   . TRP A 0 107 . 35.130   14.803  -21.633 1.00 87.61 107 A 1 
ATOM 740  C CB  . TRP A 0 107 . 36.394   12.858  -22.642 1.00 87.61 107 A 1 
ATOM 741  O O   . TRP A 0 107 . 35.771   15.601  -20.935 1.00 87.61 107 A 1 
ATOM 742  C CG  . TRP A 0 107 . 37.398   12.816  -21.526 1.00 87.61 107 A 1 
ATOM 743  C CD1 . TRP A 0 107 . 38.683   13.222  -21.617 1.00 87.61 107 A 1 
ATOM 744  C CD2 . TRP A 0 107 . 37.219   12.363  -20.148 1.00 87.61 107 A 1 
ATOM 745  C CE2 . TRP A 0 107 . 38.456   12.529  -19.453 1.00 87.61 107 A 1 
ATOM 746  C CE3 . TRP A 0 107 . 36.138   11.828  -19.412 1.00 87.61 107 A 1 
ATOM 747  N NE1 . TRP A 0 107 . 39.311   13.061  -20.397 1.00 87.61 107 A 1 
ATOM 748  C CH2 . TRP A 0 107 . 37.518   11.643  -17.401 1.00 87.61 107 A 1 
ATOM 749  C CZ2 . TRP A 0 107 . 38.615   12.178  -18.102 1.00 87.61 107 A 1 
ATOM 750  C CZ3 . TRP A 0 107 . 36.285   11.471  -18.057 1.00 87.61 107 A 1 
ATOM 751  N N   . GLY A 0 108 . 33.905   14.398  -21.323 1.00 84.91 108 A 1 
ATOM 752  C CA  . GLY A 0 108 . 33.184   14.871  -20.154 1.00 84.91 108 A 1 
ATOM 753  C C   . GLY A 0 108 . 32.120   13.899  -19.666 1.00 84.91 108 A 1 
ATOM 754  O O   . GLY A 0 108 . 31.776   12.916  -20.322 1.00 84.91 108 A 1 
ATOM 755  N N   . ARG A 0 109 . 31.661   14.186  -18.452 1.00 92.06 109 A 1 
ATOM 756  C CA  . ARG A 0 109 . 30.501   13.585  -17.810 1.00 92.06 109 A 1 
ATOM 757  C C   . ARG A 0 109 . 29.976   14.574  -16.782 1.00 92.06 109 A 1 
ATOM 758  C CB  . ARG A 0 109 . 30.885   12.249  -17.157 1.00 92.06 109 A 1 
ATOM 759  O O   . ARG A 0 109 . 30.789   15.055  -15.983 1.00 92.06 109 A 1 
ATOM 760  C CG  . ARG A 0 109 . 29.700   11.562  -16.459 1.00 92.06 109 A 1 
ATOM 761  C CD  . ARG A 0 109 . 30.164   10.210  -15.917 1.00 92.06 109 A 1 
ATOM 762  N NE  . ARG A 0 109 . 29.033   9.367   -15.506 1.00 92.06 109 A 1 
ATOM 763  N NH1 . ARG A 0 109 . 30.166   7.403   -15.246 1.00 92.06 109 A 1 
ATOM 764  N NH2 . ARG A 0 109 . 27.955   7.404   -15.108 1.00 92.06 109 A 1 
ATOM 765  C CZ  . ARG A 0 109 . 29.049   8.074   -15.279 1.00 92.06 109 A 1 
ATOM 766  N N   . ASP A 0 110 . 28.678   14.833  -16.773 1.00 83.63 110 A 1 
ATOM 767  C CA  . ASP A 0 110 . 28.005   15.455  -15.629 1.00 83.63 110 A 1 
ATOM 768  C C   . ASP A 0 110 . 27.101   14.422  -14.942 1.00 83.63 110 A 1 
ATOM 769  C CB  . ASP A 0 110 . 27.301   16.776  -16.009 1.00 83.63 110 A 1 
ATOM 770  O O   . ASP A 0 110 . 26.809   13.375  -15.517 1.00 83.63 110 A 1 
ATOM 771  C CG  . ASP A 0 110 . 27.436   17.828  -14.891 1.00 83.63 110 A 1 
ATOM 772  O OD1 . ASP A 0 110 . 27.575   17.421  -13.708 1.00 83.63 110 A 1 
ATOM 773  O OD2 . ASP A 0 110 . 27.546   19.038  -15.204 1.00 83.63 110 A 1 
ATOM 774  N N   . GLN A 0 111 . 26.774   14.638  -13.668 1.00 91.98 111 A 1 
ATOM 775  C CA  . GLN A 0 111 . 25.980   13.697  -12.867 1.00 91.98 111 A 1 
ATOM 776  C C   . GLN A 0 111 . 25.127   14.442  -11.837 1.00 91.98 111 A 1 
ATOM 777  C CB  . GLN A 0 111 . 26.868   12.667  -12.132 1.00 91.98 111 A 1 
ATOM 778  O O   . GLN A 0 111 . 25.592   14.696  -10.717 1.00 91.98 111 A 1 
ATOM 779  C CG  . GLN A 0 111 . 27.687   11.728  -13.026 1.00 91.98 111 A 1 
ATOM 780  C CD  . GLN A 0 111 . 27.888   10.367  -12.373 1.00 91.98 111 A 1 
ATOM 781  N NE2 . GLN A 0 111 . 27.066   9.405   -12.711 1.00 91.98 111 A 1 
ATOM 782  O OE1 . GLN A 0 111 . 28.767   10.131  -11.549 1.00 91.98 111 A 1 
ATOM 783  N N   . ASP A 0 112 . 23.878   14.750  -12.180 1.00 87.61 112 A 1 
ATOM 784  C CA  . ASP A 0 112 . 22.953   15.434  -11.275 1.00 87.61 112 A 1 
ATOM 785  C C   . ASP A 0 112 . 21.974   14.447  -10.611 1.00 87.61 112 A 1 
ATOM 786  C CB  . ASP A 0 112 . 22.291   16.658  -11.960 1.00 87.61 112 A 1 
ATOM 787  O O   . ASP A 0 112 . 21.535   13.453  -11.191 1.00 87.61 112 A 1 
ATOM 788  C CG  . ASP A 0 112 . 22.471   17.992  -11.198 1.00 87.61 112 A 1 
ATOM 789  O OD1 . ASP A 0 112 . 22.954   17.975  -10.036 1.00 87.61 112 A 1 
ATOM 790  O OD2 . ASP A 0 112 . 22.028   19.048  -11.706 1.00 87.61 112 A 1 
ATOM 791  N N   . LEU A 0 113 . 21.651   14.686  -9.334  1.00 93.04 113 A 1 
ATOM 792  C CA  . LEU A 0 113 . 20.777   13.815  -8.537  1.00 93.04 113 A 1 
ATOM 793  C C   . LEU A 0 113 . 19.920   14.639  -7.573  1.00 93.04 113 A 1 
ATOM 794  C CB  . LEU A 0 113 . 21.623   12.755  -7.799  1.00 93.04 113 A 1 
ATOM 795  O O   . LEU A 0 113 . 20.405   15.168  -6.569  1.00 93.04 113 A 1 
ATOM 796  C CG  . LEU A 0 113 . 20.824   11.823  -6.860  1.00 93.04 113 A 1 
ATOM 797  C CD1 . LEU A 0 113 . 19.812   10.940  -7.591  1.00 93.04 113 A 1 
ATOM 798  C CD2 . LEU A 0 113 . 21.778   10.894  -6.106  1.00 93.04 113 A 1 
ATOM 799  N N   . ALA A 0 114 . 18.615   14.675  -7.832  1.00 94.23 114 A 1 
ATOM 800  C CA  . ALA A 0 114 . 17.624   15.325  -6.987  1.00 94.23 114 A 1 
ATOM 801  C C   . ALA A 0 114 . 16.702   14.288  -6.334  1.00 94.23 114 A 1 
ATOM 802  C CB  . ALA A 0 114 . 16.859   16.357  -7.823  1.00 94.23 114 A 1 
ATOM 803  O O   . ALA A 0 114 . 16.055   13.493  -7.013  1.00 94.23 114 A 1 
ATOM 804  N N   . ILE A 0 115 . 16.603   14.325  -5.003  1.00 95.90 115 A 1 
ATOM 805  C CA  . ILE A 0 115 . 15.673   13.495  -4.230  1.00 95.90 115 A 1 
ATOM 806  C C   . ILE A 0 115 . 14.832   14.409  -3.339  1.00 95.90 115 A 1 
ATOM 807  C CB  . ILE A 0 115 . 16.409   12.401  -3.417  1.00 95.90 115 A 1 
ATOM 808  O O   . ILE A 0 115 . 15.379   15.127  -2.501  1.00 95.90 115 A 1 
ATOM 809  C CG1 . ILE A 0 115 . 17.340   11.562  -4.329  1.00 95.90 115 A 1 
ATOM 810  C CG2 . ILE A 0 115 . 15.372   11.520  -2.688  1.00 95.90 115 A 1 
ATOM 811  C CD1 . ILE A 0 115 . 18.067   10.404  -3.633  1.00 95.90 115 A 1 
ATOM 812  N N   . ASP A 0 116 . 13.512   14.350  -3.501  1.00 95.09 116 A 1 
ATOM 813  C CA  . ASP A 0 116 . 12.541   14.875  -2.540  1.00 95.09 116 A 1 
ATOM 814  C C   . ASP A 0 116 . 11.845   13.680  -1.875  1.00 95.09 116 A 1 
ATOM 815  C CB  . ASP A 0 116 . 11.561   15.845  -3.227  1.00 95.09 116 A 1 
ATOM 816  O O   . ASP A 0 116 . 11.388   12.759  -2.553  1.00 95.09 116 A 1 
ATOM 817  C CG  . ASP A 0 116 . 10.747   16.703  -2.243  1.00 95.09 116 A 1 
ATOM 818  O OD1 . ASP A 0 116 . 10.819   16.449  -1.017  1.00 95.09 116 A 1 
ATOM 819  O OD2 . ASP A 0 116 . 10.071   17.644  -2.718  1.00 95.09 116 A 1 
ATOM 820  N N   . GLU A 0 117 . 11.803   13.644  -0.547  1.00 95.90 117 A 1 
ATOM 821  C CA  . GLU A 0 117 . 11.195   12.550  0.211   1.00 95.90 117 A 1 
ATOM 822  C C   . GLU A 0 117 . 10.464   13.099  1.437   1.00 95.90 117 A 1 
ATOM 823  C CB  . GLU A 0 117 . 12.233   11.468  0.568   1.00 95.90 117 A 1 
ATOM 824  O O   . GLU A 0 117 . 11.022   13.809  2.277   1.00 95.90 117 A 1 
ATOM 825  C CG  . GLU A 0 117 . 11.568   10.259  1.250   1.00 95.90 117 A 1 
ATOM 826  C CD  . GLU A 0 117 . 12.510   9.052   1.402   1.00 95.90 117 A 1 
ATOM 827  O OE1 . GLU A 0 117 . 12.137   7.959   0.908   1.00 95.90 117 A 1 
ATOM 828  O OE2 . GLU A 0 117 . 13.559   9.191   2.068   1.00 95.90 117 A 1 
ATOM 829  N N   . SER A 0 118 . 9.187    12.745  1.546   1.00 94.97 118 A 1 
ATOM 830  C CA  . SER A 0 118 . 8.271    13.243  2.562   1.00 94.97 118 A 1 
ATOM 831  C C   . SER A 0 118 . 7.547    12.094  3.258   1.00 94.97 118 A 1 
ATOM 832  C CB  . SER A 0 118 . 7.296    14.252  1.946   1.00 94.97 118 A 1 
ATOM 833  O O   . SER A 0 118 . 7.077    11.141  2.636   1.00 94.97 118 A 1 
ATOM 834  O OG  . SER A 0 118 . 6.387    13.621  1.066   1.00 94.97 118 A 1 
ATOM 835  N N   . TYR A 0 119 . 7.430    12.201  4.580   1.00 96.25 119 A 1 
ATOM 836  C CA  . TYR A 0 119 . 6.694    11.258  5.412   1.00 96.25 119 A 1 
ATOM 837  C C   . TYR A 0 119 . 5.883    12.018  6.462   1.00 96.25 119 A 1 
ATOM 838  C CB  . TYR A 0 119 . 7.665    10.257  6.045   1.00 96.25 119 A 1 
ATOM 839  O O   . TYR A 0 119 . 6.425    12.817  7.230   1.00 96.25 119 A 1 
ATOM 840  C CG  . TYR A 0 119 . 7.012    9.355   7.074   1.00 96.25 119 A 1 
ATOM 841  C CD1 . TYR A 0 119 . 7.170    9.639   8.444   1.00 96.25 119 A 1 
ATOM 842  C CD2 . TYR A 0 119 . 6.221    8.263   6.666   1.00 96.25 119 A 1 
ATOM 843  C CE1 . TYR A 0 119 . 6.573    8.810   9.410   1.00 96.25 119 A 1 
ATOM 844  C CE2 . TYR A 0 119 . 5.614    7.434   7.629   1.00 96.25 119 A 1 
ATOM 845  O OH  . TYR A 0 119 . 5.272    6.883   9.947   1.00 96.25 119 A 1 
ATOM 846  C CZ  . TYR A 0 119 . 5.804    7.699   9.001   1.00 96.25 119 A 1 
ATOM 847  N N   . GLY A 0 120 . 4.578    11.764  6.499   1.00 93.01 120 A 1 
ATOM 848  C CA  . GLY A 0 120 . 3.632    12.399  7.408   1.00 93.01 120 A 1 
ATOM 849  C C   . GLY A 0 120 . 2.808    11.359  8.153   1.00 93.01 120 A 1 
ATOM 850  O O   . GLY A 0 120 . 2.217    10.475  7.542   1.00 93.01 120 A 1 
ATOM 851  N N   . ARG A 0 121 . 2.728    11.483  9.482   1.00 94.44 121 A 1 
ATOM 852  C CA  . ARG A 0 121 . 1.878    10.632  10.323  1.00 94.44 121 A 1 
ATOM 853  C C   . ARG A 0 121 . 1.019    11.465  11.261  1.00 94.44 121 A 1 
ATOM 854  C CB  . ARG A 0 121 . 2.737    9.599   11.063  1.00 94.44 121 A 1 
ATOM 855  O O   . ARG A 0 121 . 1.531    12.112  12.173  1.00 94.44 121 A 1 
ATOM 856  C CG  . ARG A 0 121 . 1.856    8.657   11.895  1.00 94.44 121 A 1 
ATOM 857  C CD  . ARG A 0 121 . 2.675    7.507   12.484  1.00 94.44 121 A 1 
ATOM 858  N NE  . ARG A 0 121 . 1.828    6.339   12.771  1.00 94.44 121 A 1 
ATOM 859  N NH1 . ARG A 0 121 . 3.155    5.262   14.304  1.00 94.44 121 A 1 
ATOM 860  N NH2 . ARG A 0 121 . 1.497    4.172   13.270  1.00 94.44 121 A 1 
ATOM 861  C CZ  . ARG A 0 121 . 2.162    5.269   13.457  1.00 94.44 121 A 1 
ATOM 862  N N   . THR A 0 122 . -0.294   11.388  11.093  1.00 91.36 122 A 1 
ATOM 863  C CA  . THR A 0 122 . -1.283   12.024  11.972  1.00 91.36 122 A 1 
ATOM 864  C C   . THR A 0 122 . -2.055   10.957  12.738  1.00 91.36 122 A 1 
ATOM 865  C CB  . THR A 0 122 . -2.223   12.934  11.168  1.00 91.36 122 A 1 
ATOM 866  O O   . THR A 0 122 . -2.444   9.943   12.172  1.00 91.36 122 A 1 
ATOM 867  C CG2 . THR A 0 122 . -3.232   13.676  12.045  1.00 91.36 122 A 1 
ATOM 868  O OG1 . THR A 0 122 . -1.468   13.926  10.512  1.00 91.36 122 A 1 
ATOM 869  N N   . ASN A 0 123 . -2.273   11.180  14.036  1.00 92.77 123 A 1 
ATOM 870  C CA  . ASN A 0 123 . -3.151   10.372  14.884  1.00 92.77 123 A 1 
ATOM 871  C C   . ASN A 0 123 . -3.962   11.330  15.768  1.00 92.77 123 A 1 
ATOM 872  C CB  . ASN A 0 123 . -2.319   9.411   15.757  1.00 92.77 123 A 1 
ATOM 873  O O   . ASN A 0 123 . -3.376   12.069  16.560  1.00 92.77 123 A 1 
ATOM 874  C CG  . ASN A 0 123 . -1.743   8.225   15.008  1.00 92.77 123 A 1 
ATOM 875  N ND2 . ASN A 0 123 . -0.600   8.369   14.383  1.00 92.77 123 A 1 
ATOM 876  O OD1 . ASN A 0 123 . -2.287   7.138   15.027  1.00 92.77 123 A 1 
ATOM 877  N N   . ALA A 0 124 . -5.286   11.316  15.650  1.00 90.37 124 A 1 
ATOM 878  C CA  . ALA A 0 124 . -6.201   12.179  16.390  1.00 90.37 124 A 1 
ATOM 879  C C   . ALA A 0 124 . -7.284   11.339  17.077  1.00 90.37 124 A 1 
ATOM 880  C CB  . ALA A 0 124 . -6.800   13.210  15.426  1.00 90.37 124 A 1 
ATOM 881  O O   . ALA A 0 124 . -7.919   10.497  16.448  1.00 90.37 124 A 1 
ATOM 882  N N   . LYS A 0 125 . -7.504   11.577  18.372  1.00 93.28 125 A 1 
ATOM 883  C CA  . LYS A 0 125 . -8.518   10.893  19.186  1.00 93.28 125 A 1 
ATOM 884  C C   . LYS A 0 125 . -9.358   11.922  19.923  1.00 93.28 125 A 1 
ATOM 885  C CB  . LYS A 0 125 . -7.860   9.925   20.182  1.00 93.28 125 A 1 
ATOM 886  O O   . LYS A 0 125 . -8.800   12.827  20.538  1.00 93.28 125 A 1 
ATOM 887  C CG  . LYS A 0 125 . -7.210   8.743   19.458  1.00 93.28 125 A 1 
ATOM 888  C CD  . LYS A 0 125 . -6.500   7.795   20.426  1.00 93.28 125 A 1 
ATOM 889  C CE  . LYS A 0 125 . -5.816   6.701   19.601  1.00 93.28 125 A 1 
ATOM 890  N NZ  . LYS A 0 125 . -5.100   5.735   20.468  1.00 93.28 125 A 1 
ATOM 891  N N   . SER A 0 126 . -10.672  11.752  19.897  1.00 86.29 126 A 1 
ATOM 892  C CA  . SER A 0 126 . -11.623  12.575  20.640  1.00 86.29 126 A 1 
ATOM 893  C C   . SER A 0 126 . -12.623  11.688  21.367  1.00 86.29 126 A 1 
ATOM 894  C CB  . SER A 0 126 . -12.348  13.558  19.714  1.00 86.29 126 A 1 
ATOM 895  O O   . SER A 0 126 . -13.151  10.744  20.781  1.00 86.29 126 A 1 
ATOM 896  O OG  . SER A 0 126 . -13.029  12.881  18.677  1.00 86.29 126 A 1 
ATOM 897  N N   . TYR A 0 127 . -12.904  12.036  22.617  1.00 88.17 127 A 1 
ATOM 898  C CA  . TYR A 0 127 . -13.936  11.417  23.438  1.00 88.17 127 A 1 
ATOM 899  C C   . TYR A 0 127 . -14.853  12.527  23.947  1.00 88.17 127 A 1 
ATOM 900  C CB  . TYR A 0 127 . -13.305  10.632  24.597  1.00 88.17 127 A 1 
ATOM 901  O O   . TYR A 0 127 . -14.365  13.561  24.410  1.00 88.17 127 A 1 
ATOM 902  C CG  . TYR A 0 127 . -12.252  9.620   24.179  1.00 88.17 127 A 1 
ATOM 903  C CD1 . TYR A 0 127 . -12.633  8.328   23.771  1.00 88.17 127 A 1 
ATOM 904  C CD2 . TYR A 0 127 . -10.890  9.979   24.196  1.00 88.17 127 A 1 
ATOM 905  C CE1 . TYR A 0 127 . -11.654  7.391   23.380  1.00 88.17 127 A 1 
ATOM 906  C CE2 . TYR A 0 127 . -9.907   9.047   23.814  1.00 88.17 127 A 1 
ATOM 907  O OH  . TYR A 0 127 . -9.326   6.853   23.069  1.00 88.17 127 A 1 
ATOM 908  C CZ  . TYR A 0 127 . -10.291  7.750   23.408  1.00 88.17 127 A 1 
ATOM 909  N N   . ARG A 0 128 . -16.158  12.310  23.847  1.00 82.23 128 A 1 
ATOM 910  C CA  . ARG A 0 128 . -17.229  13.169  24.347  1.00 82.23 128 A 1 
ATOM 911  C C   . ARG A 0 128 . -18.173  12.272  25.136  1.00 82.23 128 A 1 
ATOM 912  C CB  . ARG A 0 128 . -17.924  13.828  23.143  1.00 82.23 128 A 1 
ATOM 913  O O   . ARG A 0 128 . -18.510  11.192  24.664  1.00 82.23 128 A 1 
ATOM 914  C CG  . ARG A 0 128 . -19.042  14.820  23.502  1.00 82.23 128 A 1 
ATOM 915  C CD  . ARG A 0 128 . -19.695  15.319  22.203  1.00 82.23 128 A 1 
ATOM 916  N NE  . ARG A 0 128 . -20.624  16.438  22.434  1.00 82.23 128 A 1 
ATOM 917  N NH1 . ARG A 0 128 . -22.605  15.280  22.792  1.00 82.23 128 A 1 
ATOM 918  N NH2 . ARG A 0 128 . -22.564  17.490  22.844  1.00 82.23 128 A 1 
ATOM 919  C CZ  . ARG A 0 128 . -21.922  16.382  22.671  1.00 82.23 128 A 1 
ATOM 920  N N   . ALA A 0 129 . -18.569  12.709  26.319  1.00 84.96 129 A 1 
ATOM 921  C CA  . ALA A 0 129 . -19.614  12.068  27.096  1.00 84.96 129 A 1 
ATOM 922  C C   . ALA A 0 129 . -20.454  13.165  27.746  1.00 84.96 129 A 1 
ATOM 923  C CB  . ALA A 0 129 . -19.000  11.108  28.122  1.00 84.96 129 A 1 
ATOM 924  O O   . ALA A 0 129 . -19.888  14.131  28.265  1.00 84.96 129 A 1 
ATOM 925  N N   . GLU A 0 130 . -21.770  13.030  27.683  1.00 78.73 130 A 1 
ATOM 926  C CA  . GLU A 0 130 . -22.729  13.925  28.327  1.00 78.73 130 A 1 
ATOM 927  C C   . GLU A 0 130 . -23.828  13.063  28.943  1.00 78.73 130 A 1 
ATOM 928  C CB  . GLU A 0 130 . -23.328  14.931  27.323  1.00 78.73 130 A 1 
ATOM 929  O O   . GLU A 0 130 . -24.464  12.298  28.220  1.00 78.73 130 A 1 
ATOM 930  C CG  . GLU A 0 130 . -22.274  15.886  26.744  1.00 78.73 130 A 1 
ATOM 931  C CD  . GLU A 0 130 . -22.830  16.887  25.725  1.00 78.73 130 A 1 
ATOM 932  O OE1 . GLU A 0 130 . -22.121  17.890  25.452  1.00 78.73 130 A 1 
ATOM 933  O OE2 . GLU A 0 130 . -23.829  16.599  25.023  1.00 78.73 130 A 1 
ATOM 934  N N   . SER A 0 131 . -24.024  13.205  30.255  1.00 78.67 131 A 1 
ATOM 935  C CA  . SER A 0 131 . -25.136  12.619  30.999  1.00 78.67 131 A 1 
ATOM 936  C C   . SER A 0 131 . -26.044  13.730  31.534  1.00 78.67 131 A 1 
ATOM 937  C CB  . SER A 0 131 . -24.643  11.689  32.115  1.00 78.67 131 A 1 
ATOM 938  O O   . SER A 0 131 . -25.575  14.824  31.875  1.00 78.67 131 A 1 
ATOM 939  O OG  . SER A 0 131 . -24.028  12.385  33.189  1.00 78.67 131 A 1 
ATOM 940  N N   . TYR A 0 132 . -27.345  13.468  31.592  1.00 69.31 132 A 1 
ATOM 941  C CA  . TYR A 0 132 . -28.353  14.360  32.162  1.00 69.31 132 A 1 
ATOM 942  C C   . TYR A 0 132 . -29.420  13.520  32.872  1.00 69.31 132 A 1 
ATOM 943  C CB  . TYR A 0 132 . -28.922  15.267  31.059  1.00 69.31 132 A 1 
ATOM 944  O O   . TYR A 0 132 . -30.366  13.039  32.245  1.00 69.31 132 A 1 
ATOM 945  C CG  . TYR A 0 132 . -30.061  16.177  31.490  1.00 69.31 132 A 1 
ATOM 946  C CD1 . TYR A 0 132 . -31.370  15.895  31.061  1.00 69.31 132 A 1 
ATOM 947  C CD2 . TYR A 0 132 . -29.823  17.299  32.309  1.00 69.31 132 A 1 
ATOM 948  C CE1 . TYR A 0 132 . -32.437  16.737  31.417  1.00 69.31 132 A 1 
ATOM 949  C CE2 . TYR A 0 132 . -30.896  18.131  32.697  1.00 69.31 132 A 1 
ATOM 950  O OH  . TYR A 0 132 . -33.246  18.669  32.553  1.00 69.31 132 A 1 
ATOM 951  C CZ  . TYR A 0 132 . -32.204  17.859  32.235  1.00 69.31 132 A 1 
ATOM 952  N N   . ASP A 0 133 . -29.219  13.344  34.179  1.00 67.12 133 A 1 
ATOM 953  C CA  . ASP A 0 133 . -30.077  12.584  35.093  1.00 67.12 133 A 1 
ATOM 954  C C   . ASP A 0 133 . -30.985  13.529  35.886  1.00 67.12 133 A 1 
ATOM 955  C CB  . ASP A 0 133 . -29.221  11.798  36.101  1.00 67.12 133 A 1 
ATOM 956  O O   . ASP A 0 133 . -30.504  14.532  36.422  1.00 67.12 133 A 1 
ATOM 957  C CG  . ASP A 0 133 . -28.143  10.934  35.456  1.00 67.12 133 A 1 
ATOM 958  O OD1 . ASP A 0 133 . -28.501  10.186  34.525  1.00 67.12 133 A 1 
ATOM 959  O OD2 . ASP A 0 133 . -26.979  11.043  35.913  1.00 67.12 133 A 1 
ATOM 960  N N   . GLU A 0 134 . -32.274  13.209  36.032  1.00 51.40 134 A 1 
ATOM 961  C CA  . GLU A 0 134 . -33.207  14.103  36.719  1.00 51.40 134 A 1 
ATOM 962  C C   . GLU A 0 134 . -34.275  13.427  37.615  1.00 51.40 134 A 1 
ATOM 963  C CB  . GLU A 0 134 . -33.785  15.130  35.718  1.00 51.40 134 A 1 
ATOM 964  O O   . GLU A 0 134 . -35.105  12.633  37.178  1.00 51.40 134 A 1 
ATOM 965  C CG  . GLU A 0 134 . -33.490  16.559  36.219  1.00 51.40 134 A 1 
ATOM 966  C CD  . GLU A 0 134 . -34.151  17.667  35.386  1.00 51.40 134 A 1 
ATOM 967  O OE1 . GLU A 0 134 . -33.481  18.702  35.141  1.00 51.40 134 A 1 
ATOM 968  O OE2 . GLU A 0 134 . -35.344  17.517  35.030  1.00 51.40 134 A 1 
ATOM 969  N N   . TRP A 0 135 . -34.217  13.863  38.884  1.00 58.83 135 A 1 
ATOM 970  C CA  . TRP A 0 135 . -35.220  13.946  39.966  1.00 58.83 135 A 1 
ATOM 971  C C   . TRP A 0 135 . -35.958  12.707  40.518  1.00 58.83 135 A 1 
ATOM 972  C CB  . TRP A 0 135 . -36.176  15.125  39.730  1.00 58.83 135 A 1 
ATOM 973  O O   . TRP A 0 135 . -36.498  11.862  39.814  1.00 58.83 135 A 1 
ATOM 974  C CG  . TRP A 0 135 . -37.064  15.026  38.531  1.00 58.83 135 A 1 
ATOM 975  C CD1 . TRP A 0 135 . -36.827  15.621  37.344  1.00 58.83 135 A 1 
ATOM 976  C CD2 . TRP A 0 135 . -38.341  14.334  38.372  1.00 58.83 135 A 1 
ATOM 977  C CE2 . TRP A 0 135 . -38.774  14.494  37.019  1.00 58.83 135 A 1 
ATOM 978  C CE3 . TRP A 0 135 . -39.191  13.609  39.236  1.00 58.83 135 A 1 
ATOM 979  N NE1 . TRP A 0 135 . -37.794  15.267  36.435  1.00 58.83 135 A 1 
ATOM 980  C CH2 . TRP A 0 135 . -40.794  13.226  37.432  1.00 58.83 135 A 1 
ATOM 981  C CZ2 . TRP A 0 135 . -39.973  13.942  36.544  1.00 58.83 135 A 1 
ATOM 982  C CZ3 . TRP A 0 135 . -40.407  13.070  38.775  1.00 58.83 135 A 1 
ATOM 983  N N   . ASP A 0 136 . -36.052  12.710  41.857  1.00 53.02 136 A 1 
ATOM 984  C CA  . ASP A 0 136 . -36.844  11.838  42.734  1.00 53.02 136 A 1 
ATOM 985  C C   . ASP A 0 136 . -37.845  12.694  43.528  1.00 53.02 136 A 1 
ATOM 986  C CB  . ASP A 0 136 . -35.885  11.111  43.708  1.00 53.02 136 A 1 
ATOM 987  O O   . ASP A 0 136 . -37.445  13.677  44.160  1.00 53.02 136 A 1 
ATOM 988  C CG  . ASP A 0 136 . -36.556  10.073  44.618  1.00 53.02 136 A 1 
ATOM 989  O OD1 . ASP A 0 136 . -37.737  9.742   44.386  1.00 53.02 136 A 1 
ATOM 990  O OD2 . ASP A 0 136 . -35.876  9.610   45.564  1.00 53.02 136 A 1 
ATOM 991  N N   . ASN A 0 137 . -39.126  12.327  43.511  1.00 58.96 137 A 1 
ATOM 992  C CA  . ASN A 0 137 . -40.162  12.902  44.362  1.00 58.96 137 A 1 
ATOM 993  C C   . ASN A 0 137 . -40.800  11.816  45.235  1.00 58.96 137 A 1 
ATOM 994  C CB  . ASN A 0 137 . -41.198  13.664  43.524  1.00 58.96 137 A 1 
ATOM 995  O O   . ASN A 0 137 . -41.718  11.110  44.809  1.00 58.96 137 A 1 
ATOM 996  C CG  . ASN A 0 137 . -42.129  14.451  44.435  1.00 58.96 137 A 1 
ATOM 997  N ND2 . ASN A 0 137 . -43.263  13.904  44.812  1.00 58.96 137 A 1 
ATOM 998  O OD1 . ASN A 0 137 . -41.804  15.549  44.852  1.00 58.96 137 A 1 
ATOM 999  N N   . GLN A 0 138 . -40.322  11.751  46.475  1.00 56.32 138 A 1 
ATOM 1000 C CA  . GLN A 0 138 . -40.921  11.003  47.574  1.00 56.32 138 A 1 
ATOM 1001 C C   . GLN A 0 138 . -41.890  11.930  48.318  1.00 56.32 138 A 1 
ATOM 1002 C CB  . GLN A 0 138 . -39.808  10.513  48.527  1.00 56.32 138 A 1 
ATOM 1003 O O   . GLN A 0 138 . -41.431  12.797  49.067  1.00 56.32 138 A 1 
ATOM 1004 C CG  . GLN A 0 138 . -38.743  9.637   47.849  1.00 56.32 138 A 1 
ATOM 1005 C CD  . GLN A 0 138 . -37.551  9.309   48.750  1.00 56.32 138 A 1 
ATOM 1006 N NE2 . GLN A 0 138 . -36.428  8.948   48.175  1.00 56.32 138 A 1 
ATOM 1007 O OE1 . GLN A 0 138 . -37.578  9.368   49.975  1.00 56.32 138 A 1 
ATOM 1008 N N   . ASP A 0 139 . -43.200  11.752  48.136  1.00 53.88 139 A 1 
ATOM 1009 C CA  . ASP A 0 139 . -44.206  12.291  49.057  1.00 53.88 139 A 1 
ATOM 1010 C C   . ASP A 0 139 . -44.586  11.209  50.081  1.00 53.88 139 A 1 
ATOM 1011 C CB  . ASP A 0 139 . -45.405  12.940  48.335  1.00 53.88 139 A 1 
ATOM 1012 O O   . ASP A 0 139 . -44.897  10.060  49.763  1.00 53.88 139 A 1 
ATOM 1013 C CG  . ASP A 0 139 . -45.327  14.478  48.313  1.00 53.88 139 A 1 
ATOM 1014 O OD1 . ASP A 0 139 . -44.926  15.087  49.341  1.00 53.88 139 A 1 
ATOM 1015 O OD2 . ASP A 0 139 . -45.582  15.053  47.229  1.00 53.88 139 A 1 
ATOM 1016 N N   . ASP A 0 140 . -44.435  11.585  51.349  1.00 56.62 140 A 1 
ATOM 1017 C CA  . ASP A 0 140 . -44.442  10.715  52.537  1.00 56.62 140 A 1 
ATOM 1018 C C   . ASP A 0 140 . -45.290  11.392  53.638  1.00 56.62 140 A 1 
ATOM 1019 C CB  . ASP A 0 140 . -42.964  10.434  52.929  1.00 56.62 140 A 1 
ATOM 1020 O O   . ASP A 0 140 . -44.973  11.319  54.836  1.00 56.62 140 A 1 
ATOM 1021 C CG  . ASP A 0 140 . -42.698  9.346   53.995  1.00 56.62 140 A 1 
ATOM 1022 O OD1 . ASP A 0 140 . -43.261  8.228   53.906  1.00 56.62 140 A 1 
ATOM 1023 O OD2 . ASP A 0 140 . -41.854  9.597   54.912  1.00 56.62 140 A 1 
ATOM 1024 N N   . ASP A 0 141 . -46.315  12.152  53.224  1.00 60.06 141 A 1 
ATOM 1025 C CA  . ASP A 0 141 . -47.173  12.943  54.098  1.00 60.06 141 A 1 
ATOM 1026 C C   . ASP A 0 141 . -48.260  12.111  54.802  1.00 60.06 141 A 1 
ATOM 1027 C CB  . ASP A 0 141 . -47.647  14.245  53.419  1.00 60.06 141 A 1 
ATOM 1028 O O   . ASP A 0 141 . -48.390  10.895  54.643  1.00 60.06 141 A 1 
ATOM 1029 C CG  . ASP A 0 141 . -48.632  14.098  52.258  1.00 60.06 141 A 1 
ATOM 1030 O OD1 . ASP A 0 141 . -48.294  13.337  51.328  1.00 60.06 141 A 1 
ATOM 1031 O OD2 . ASP A 0 141 . -49.652  14.826  52.324  1.00 60.06 141 A 1 
ATOM 1032 N N   . GLN A 0 142 . -48.880  12.734  55.810  1.00 53.83 142 A 1 
ATOM 1033 C CA  . GLN A 0 142 . -49.714  12.052  56.805  1.00 53.83 142 A 1 
ATOM 1034 C C   . GLN A 0 142 . -50.820  12.986  57.295  1.00 53.83 142 A 1 
ATOM 1035 C CB  . GLN A 0 142 . -48.858  11.518  57.984  1.00 53.83 142 A 1 
ATOM 1036 O O   . GLN A 0 142 . -50.700  13.631  58.342  1.00 53.83 142 A 1 
ATOM 1037 C CG  . GLN A 0 142 . -47.856  10.451  57.518  1.00 53.83 142 A 1 
ATOM 1038 C CD  . GLN A 0 142 . -47.060  9.737   58.595  1.00 53.83 142 A 1 
ATOM 1039 N NE2 . GLN A 0 142 . -45.953  9.140   58.203  1.00 53.83 142 A 1 
ATOM 1040 O OE1 . GLN A 0 142 . -47.411  9.596   59.757  1.00 53.83 142 A 1 
ATOM 1041 N N   . TRP A 0 143 . -51.924  13.054  56.553  1.00 57.43 143 A 1 
ATOM 1042 C CA  . TRP A 0 143 . -53.088  13.849  56.939  1.00 57.43 143 A 1 
ATOM 1043 C C   . TRP A 0 143 . -53.980  13.115  57.951  1.00 57.43 143 A 1 
ATOM 1044 C CB  . TRP A 0 143 . -53.844  14.377  55.712  1.00 57.43 143 A 1 
ATOM 1045 O O   . TRP A 0 143 . -54.600  12.081  57.688  1.00 57.43 143 A 1 
ATOM 1046 C CG  . TRP A 0 143 . -54.072  13.425  54.584  1.00 57.43 143 A 1 
ATOM 1047 C CD1 . TRP A 0 143 . -53.117  13.040  53.712  1.00 57.43 143 A 1 
ATOM 1048 C CD2 . TRP A 0 143 . -55.315  12.836  54.077  1.00 57.43 143 A 1 
ATOM 1049 C CE2 . TRP A 0 143 . -55.014  12.076  52.906  1.00 57.43 143 A 1 
ATOM 1050 C CE3 . TRP A 0 143 . -56.677  12.910  54.447  1.00 57.43 143 A 1 
ATOM 1051 N NE1 . TRP A 0 143 . -53.661  12.217  52.762  1.00 57.43 143 A 1 
ATOM 1052 C CH2 . TRP A 0 143 . -57.336  11.531  52.532  1.00 57.43 143 A 1 
ATOM 1053 C CZ2 . TRP A 0 143 . -55.991  11.426  52.145  1.00 57.43 143 A 1 
ATOM 1054 C CZ3 . TRP A 0 143 . -57.676  12.272  53.682  1.00 57.43 143 A 1 
ATOM 1055 N N   . GLY A 0 144 . -54.069  13.695  59.149  1.00 50.85 144 A 1 
ATOM 1056 C CA  . GLY A 0 144 . -55.045  13.324  60.169  1.00 50.85 144 A 1 
ATOM 1057 C C   . GLY A 0 144 . -56.334  14.136  60.029  1.00 50.85 144 A 1 
ATOM 1058 O O   . GLY A 0 144 . -56.297  15.364  59.956  1.00 50.85 144 A 1 
ATOM 1059 N N   . GLY A 0 145 . -57.486  13.462  60.035  1.00 47.72 145 A 1 
ATOM 1060 C CA  . GLY A 0 145 . -58.795  14.122  60.003  1.00 47.72 145 A 1 
ATOM 1061 C C   . GLY A 0 145 . -59.028  15.058  61.201  1.00 47.72 145 A 1 
ATOM 1062 O O   . GLY A 0 145 . -58.721  14.708  62.338  1.00 47.72 145 A 1 
ATOM 1063 N N   . GLN A 0 146 . -59.588  16.239  60.916  1.00 42.22 146 A 1 
ATOM 1064 C CA  . GLN A 0 146 . -59.873  17.370  61.820  1.00 42.22 146 A 1 
ATOM 1065 C C   . GLN A 0 146 . -59.995  17.053  63.330  1.00 42.22 146 A 1 
ATOM 1066 C CB  . GLN A 0 146 . -61.188  18.034  61.363  1.00 42.22 146 A 1 
ATOM 1067 O O   . GLN A 0 146 . -60.991  16.494  63.789  1.00 42.22 146 A 1 
ATOM 1068 C CG  . GLN A 0 146 . -61.081  18.760  60.012  1.00 42.22 146 A 1 
ATOM 1069 C CD  . GLN A 0 146 . -62.405  19.382  59.565  1.00 42.22 146 A 1 
ATOM 1070 N NE2 . GLN A 0 146 . -62.372  20.349  58.676  1.00 42.22 146 A 1 
ATOM 1071 O OE1 . GLN A 0 146 . -63.490  19.022  59.986  1.00 42.22 146 A 1 
ATOM 1072 N N   . GLY A 0 147 . -59.051  17.568  64.127  1.00 38.52 147 A 1 
ATOM 1073 C CA  . GLY A 0 147 . -59.129  17.620  65.591  1.00 38.52 147 A 1 
ATOM 1074 C C   . GLY A 0 147 . -58.391  18.841  66.148  1.00 38.52 147 A 1 
ATOM 1075 O O   . GLY A 0 147 . -57.231  19.070  65.823  1.00 38.52 147 A 1 
ATOM 1076 N N   . TRP A 0 148 . -59.057  19.656  66.972  1.00 37.21 148 A 1 
ATOM 1077 C CA  . TRP A 0 148 . -58.505  20.928  67.464  1.00 37.21 148 A 1 
ATOM 1078 C C   . TRP A 0 148 . -57.528  20.713  68.634  1.00 37.21 148 A 1 
ATOM 1079 C CB  . TRP A 0 148 . -59.646  21.877  67.880  1.00 37.21 148 A 1 
ATOM 1080 O O   . TRP A 0 148 . -57.945  20.698  69.793  1.00 37.21 148 A 1 
ATOM 1081 C CG  . TRP A 0 148 . -60.461  22.518  66.793  1.00 37.21 148 A 1 
ATOM 1082 C CD1 . TRP A 0 148 . -61.209  21.871  65.869  1.00 37.21 148 A 1 
ATOM 1083 C CD2 . TRP A 0 148 . -60.656  23.946  66.528  1.00 37.21 148 A 1 
ATOM 1084 C CE2 . TRP A 0 148 . -61.550  24.084  65.423  1.00 37.21 148 A 1 
ATOM 1085 C CE3 . TRP A 0 148 . -60.174  25.141  67.109  1.00 37.21 148 A 1 
ATOM 1086 N NE1 . TRP A 0 148 . -61.844  22.789  65.055  1.00 37.21 148 A 1 
ATOM 1087 C CH2 . TRP A 0 148 . -61.447  26.500  65.524  1.00 37.21 148 A 1 
ATOM 1088 C CZ2 . TRP A 0 148 . -61.947  25.333  64.923  1.00 37.21 148 A 1 
ATOM 1089 C CZ3 . TRP A 0 148 . -60.562  26.402  66.613  1.00 37.21 148 A 1 
ATOM 1090 N N   . GLY A 0 149 . -56.225  20.599  68.359  1.00 41.93 149 A 1 
ATOM 1091 C CA  . GLY A 0 149 . -55.208  20.642  69.417  1.00 41.93 149 A 1 
ATOM 1092 C C   . GLY A 0 149 . -53.809  20.187  69.005  1.00 41.93 149 A 1 
ATOM 1093 O O   . GLY A 0 149 . -53.491  19.013  69.166  1.00 41.93 149 A 1 
ATOM 1094 N N   . ARG A 0 150 . -52.958  21.143  68.602  1.00 39.46 150 A 1 
ATOM 1095 C CA  . ARG A 0 150 . -51.586  20.932  68.097  1.00 39.46 150 A 1 
ATOM 1096 C C   . ARG A 0 150 . -51.533  20.060  66.845  1.00 39.46 150 A 1 
ATOM 1097 C CB  . ARG A 0 150 . -50.613  20.461  69.191  1.00 39.46 150 A 1 
ATOM 1098 O O   . ARG A 0 150 . -51.214  18.873  66.881  1.00 39.46 150 A 1 
ATOM 1099 C CG  . ARG A 0 150 . -50.275  21.605  70.154  1.00 39.46 150 A 1 
ATOM 1100 C CD  . ARG A 0 150 . -49.323  21.145  71.261  1.00 39.46 150 A 1 
ATOM 1101 N NE  . ARG A 0 150 . -50.025  20.342  72.284  1.00 39.46 150 A 1 
ATOM 1102 N NH1 . ARG A 0 150 . -48.510  20.626  73.979  1.00 39.46 150 A 1 
ATOM 1103 N NH2 . ARG A 0 150 . -50.396  19.495  74.364  1.00 39.46 150 A 1 
ATOM 1104 C CZ  . ARG A 0 150 . -49.643  20.158  73.533  1.00 39.46 150 A 1 
ATOM 1105 N N   . ASP A 0 151 . -51.776  20.735  65.734  1.00 38.22 151 A 1 
ATOM 1106 C CA  . ASP A 0 151 . -50.923  20.608  64.562  1.00 38.22 151 A 1 
ATOM 1107 C C   . ASP A 0 151 . -49.448  20.399  64.962  1.00 38.22 151 A 1 
ATOM 1108 C CB  . ASP A 0 151 . -51.109  21.839  63.634  1.00 38.22 151 A 1 
ATOM 1109 O O   . ASP A 0 151 . -48.873  21.151  65.748  1.00 38.22 151 A 1 
ATOM 1110 C CG  . ASP A 0 151 . -51.242  23.248  64.272  1.00 38.22 151 A 1 
ATOM 1111 O OD1 . ASP A 0 151 . -51.547  23.364  65.490  1.00 38.22 151 A 1 
ATOM 1112 O OD2 . ASP A 0 151 . -51.199  24.223  63.493  1.00 38.22 151 A 1 
ATOM 1113 N N   . TYR A 0 152 . -48.865  19.318  64.444  1.00 38.98 152 A 1 
ATOM 1114 C CA  . TYR A 0 152 . -47.423  19.118  64.374  1.00 38.98 152 A 1 
ATOM 1115 C C   . TYR A 0 152 . -47.030  19.323  62.915  1.00 38.98 152 A 1 
ATOM 1116 C CB  . TYR A 0 152 . -47.023  17.737  64.921  1.00 38.98 152 A 1 
ATOM 1117 O O   . TYR A 0 152 . -46.931  18.370  62.141  1.00 38.98 152 A 1 
ATOM 1118 C CG  . TYR A 0 152 . -46.779  17.702  66.418  1.00 38.98 152 A 1 
ATOM 1119 C CD1 . TYR A 0 152 . -45.480  17.931  66.913  1.00 38.98 152 A 1 
ATOM 1120 C CD2 . TYR A 0 152 . -47.835  17.439  67.311  1.00 38.98 152 A 1 
ATOM 1121 C CE1 . TYR A 0 152 . -45.229  17.882  68.297  1.00 38.98 152 A 1 
ATOM 1122 C CE2 . TYR A 0 152 . -47.590  17.385  68.698  1.00 38.98 152 A 1 
ATOM 1123 O OH  . TYR A 0 152 . -46.041  17.564  70.529  1.00 38.98 152 A 1 
ATOM 1124 C CZ  . TYR A 0 152 . -46.287  17.605  69.191  1.00 38.98 152 A 1 
ATOM 1125 N N   . ASP A 0 153 . -46.842  20.584  62.542  1.00 44.55 153 A 1 
ATOM 1126 C CA  . ASP A 0 153 . -46.269  21.007  61.272  1.00 44.55 153 A 1 
ATOM 1127 C C   . ASP A 0 153 . -44.784  20.611  61.218  1.00 44.55 153 A 1 
ATOM 1128 C CB  . ASP A 0 153 . -46.548  22.507  61.036  1.00 44.55 153 A 1 
ATOM 1129 O O   . ASP A 0 153 . -43.865  21.401  61.428  1.00 44.55 153 A 1 
ATOM 1130 C CG  . ASP A 0 153 . -46.025  23.464  62.122  1.00 44.55 153 A 1 
ATOM 1131 O OD1 . ASP A 0 153 . -46.156  23.127  63.325  1.00 44.55 153 A 1 
ATOM 1132 O OD2 . ASP A 0 153 . -45.534  24.552  61.741  1.00 44.55 153 A 1 
ATOM 1133 N N   . ALA A 0 154 . -44.542  19.328  60.944  1.00 37.08 154 A 1 
ATOM 1134 C CA  . ALA A 0 154 . -43.220  18.766  60.691  1.00 37.08 154 A 1 
ATOM 1135 C C   . ALA A 0 154 . -42.697  19.227  59.316  1.00 37.08 154 A 1 
ATOM 1136 C CB  . ALA A 0 154 . -43.294  17.242  60.858  1.00 37.08 154 A 1 
ATOM 1137 O O   . ALA A 0 154 . -42.574  18.441  58.379  1.00 37.08 154 A 1 
ATOM 1138 N N   . VAL A 0 155 . -42.424  20.530  59.195  1.00 34.58 155 A 1 
ATOM 1139 C CA  . VAL A 0 155 . -41.983  21.190  57.962  1.00 34.58 155 A 1 
ATOM 1140 C C   . VAL A 0 155 . -40.689  20.558  57.438  1.00 34.58 155 A 1 
ATOM 1141 C CB  . VAL A 0 155 . -41.810  22.711  58.183  1.00 34.58 155 A 1 
ATOM 1142 O O   . VAL A 0 155 . -39.612  20.744  58.009  1.00 34.58 155 A 1 
ATOM 1143 C CG1 . VAL A 0 155 . -41.251  23.424  56.942  1.00 34.58 155 A 1 
ATOM 1144 C CG2 . VAL A 0 155 . -43.149  23.383  58.515  1.00 34.58 155 A 1 
ATOM 1145 N N   . GLY A 0 156 . -40.804  19.875  56.297  1.00 34.18 156 A 1 
ATOM 1146 C CA  . GLY A 0 156 . -39.682  19.429  55.471  1.00 34.18 156 A 1 
ATOM 1147 C C   . GLY A 0 156 . -39.444  17.919  55.477  1.00 34.18 156 A 1 
ATOM 1148 O O   . GLY A 0 156 . -38.687  17.407  56.304  1.00 34.18 156 A 1 
ATOM 1149 N N   . LYS A 0 157 . -39.992  17.241  54.462  1.00 40.53 157 A 1 
ATOM 1150 C CA  . LYS A 0 157 . -39.520  15.927  54.001  1.00 40.53 157 A 1 
ATOM 1151 C C   . LYS A 0 157 . -39.495  15.819  52.474  1.00 40.53 157 A 1 
ATOM 1152 C CB  . LYS A 0 157 . -40.344  14.791  54.612  1.00 40.53 157 A 1 
ATOM 1153 O O   . LYS A 0 157 . -38.435  15.505  51.944  1.00 40.53 157 A 1 
ATOM 1154 C CG  . LYS A 0 157 . -39.684  14.197  55.868  1.00 40.53 157 A 1 
ATOM 1155 C CD  . LYS A 0 157 . -40.341  12.836  56.100  1.00 40.53 157 A 1 
ATOM 1156 C CE  . LYS A 0 157 . -39.655  11.954  57.136  1.00 40.53 157 A 1 
ATOM 1157 N NZ  . LYS A 0 157 . -40.060  10.553  56.839  1.00 40.53 157 A 1 
ATOM 1158 N N   . SER A 0 158 . -40.598  16.129  51.791  1.00 37.43 158 A 1 
ATOM 1159 C CA  . SER A 0 158 . -40.636  16.238  50.330  1.00 37.43 158 A 1 
ATOM 1160 C C   . SER A 0 158 . -40.056  17.576  49.844  1.00 37.43 158 A 1 
ATOM 1161 C CB  . SER A 0 158 . -42.051  15.966  49.796  1.00 37.43 158 A 1 
ATOM 1162 O O   . SER A 0 158 . -40.155  18.604  50.518  1.00 37.43 158 A 1 
ATOM 1163 O OG  . SER A 0 158 . -43.065  16.607  50.542  1.00 37.43 158 A 1 
ATOM 1164 N N   . SER A 0 159 . -39.409  17.542  48.674  1.00 35.72 159 A 1 
ATOM 1165 C CA  . SER A 0 159 . -38.660  18.630  48.015  1.00 35.72 159 A 1 
ATOM 1166 C C   . SER A 0 159 . -37.498  19.278  48.809  1.00 35.72 159 A 1 
ATOM 1167 C CB  . SER A 0 159 . -39.614  19.672  47.409  1.00 35.72 159 A 1 
ATOM 1168 O O   . SER A 0 159 . -37.674  20.075  49.731  1.00 35.72 159 A 1 
ATOM 1169 O OG  . SER A 0 159 . -40.285  20.423  48.399  1.00 35.72 159 A 1 
ATOM 1170 N N   . LYS A 0 160 . -36.266  18.994  48.366  1.00 34.59 160 A 1 
ATOM 1171 C CA  . LYS A 0 160 . -35.089  19.872  48.505  1.00 34.59 160 A 1 
ATOM 1172 C C   . LYS A 0 160 . -34.227  19.730  47.259  1.00 34.59 160 A 1 
ATOM 1173 C CB  . LYS A 0 160 . -34.245  19.525  49.743  1.00 34.59 160 A 1 
ATOM 1174 O O   . LYS A 0 160 . -33.791  18.621  46.955  1.00 34.59 160 A 1 
ATOM 1175 C CG  . LYS A 0 160 . -34.695  20.318  50.970  1.00 34.59 160 A 1 
ATOM 1176 C CD  . LYS A 0 160 . -33.702  20.149  52.118  1.00 34.59 160 A 1 
ATOM 1177 C CE  . LYS A 0 160 . -34.168  21.047  53.261  1.00 34.59 160 A 1 
ATOM 1178 N NZ  . LYS A 0 160 . -33.315  20.870  54.455  1.00 34.59 160 A 1 
ATOM 1179 N N   . GLU A 0 161 . -33.967  20.829  46.561  1.00 34.26 161 A 1 
ATOM 1180 C CA  . GLU A 0 161 . -33.173  20.812  45.334  1.00 34.26 161 A 1 
ATOM 1181 C C   . GLU A 0 161 . -31.719  20.400  45.621  1.00 34.26 161 A 1 
ATOM 1182 C CB  . GLU A 0 161 . -33.237  22.169  44.609  1.00 34.26 161 A 1 
ATOM 1183 O O   . GLU A 0 161 . -31.046  20.966  46.488  1.00 34.26 161 A 1 
ATOM 1184 C CG  . GLU A 0 161 . -34.665  22.644  44.268  1.00 34.26 161 A 1 
ATOM 1185 C CD  . GLU A 0 161 . -35.264  23.615  45.304  1.00 34.26 161 A 1 
ATOM 1186 O OE1 . GLU A 0 161 . -36.010  24.526  44.880  1.00 34.26 161 A 1 
ATOM 1187 O OE2 . GLU A 0 161 . -34.975  23.447  46.515  1.00 34.26 161 A 1 
ATOM 1188 N N   . TYR A 0 162 . -31.223  19.399  44.890  1.00 40.44 162 A 1 
ATOM 1189 C CA  . TYR A 0 162 . -29.903  18.802  45.116  1.00 40.44 162 A 1 
ATOM 1190 C C   . TYR A 0 162 . -28.808  19.540  44.320  1.00 40.44 162 A 1 
ATOM 1191 C CB  . TYR A 0 162 . -29.979  17.277  44.899  1.00 40.44 162 A 1 
ATOM 1192 O O   . TYR A 0 162 . -28.174  18.983  43.427  1.00 40.44 162 A 1 
ATOM 1193 C CG  . TYR A 0 162 . -29.239  16.479  45.959  1.00 40.44 162 A 1 
ATOM 1194 C CD1 . TYR A 0 162 . -27.851  16.275  45.855  1.00 40.44 162 A 1 
ATOM 1195 C CD2 . TYR A 0 162 . -29.950  15.942  47.051  1.00 40.44 162 A 1 
ATOM 1196 C CE1 . TYR A 0 162 . -27.174  15.517  46.832  1.00 40.44 162 A 1 
ATOM 1197 C CE2 . TYR A 0 162 . -29.279  15.187  48.032  1.00 40.44 162 A 1 
ATOM 1198 O OH  . TYR A 0 162 . -27.240  14.226  48.855  1.00 40.44 162 A 1 
ATOM 1199 C CZ  . TYR A 0 162 . -27.891  14.968  47.919  1.00 40.44 162 A 1 
ATOM 1200 N N   . ASP A 0 163 . -28.612  20.827  44.625  1.00 36.75 163 A 1 
ATOM 1201 C CA  . ASP A 0 163 . -27.678  21.706  43.904  1.00 36.75 163 A 1 
ATOM 1202 C C   . ASP A 0 163 . -26.215  21.225  44.035  1.00 36.75 163 A 1 
ATOM 1203 C CB  . ASP A 0 163 . -27.872  23.161  44.365  1.00 36.75 163 A 1 
ATOM 1204 O O   . ASP A 0 163 . -25.618  21.202  45.118  1.00 36.75 163 A 1 
ATOM 1205 C CG  . ASP A 0 163 . -27.119  24.190  43.506  1.00 36.75 163 A 1 
ATOM 1206 O OD1 . ASP A 0 163 . -26.346  23.776  42.608  1.00 36.75 163 A 1 
ATOM 1207 O OD2 . ASP A 0 163 . -27.293  25.397  43.787  1.00 36.75 163 A 1 
ATOM 1208 N N   . ALA A 0 164 . -25.633  20.803  42.912  1.00 33.67 164 A 1 
ATOM 1209 C CA  . ALA A 0 164 . -24.461  19.933  42.864  1.00 33.67 164 A 1 
ATOM 1210 C C   . ALA A 0 164 . -23.099  20.639  43.073  1.00 33.67 164 A 1 
ATOM 1211 C CB  . ALA A 0 164 . -24.534  19.120  41.562  1.00 33.67 164 A 1 
ATOM 1212 O O   . ALA A 0 164 . -22.058  20.068  42.736  1.00 33.67 164 A 1 
ATOM 1213 N N   . SER A 0 165 . -23.048  21.872  43.606  1.00 36.17 165 A 1 
ATOM 1214 C CA  . SER A 0 165 . -21.789  22.646  43.646  1.00 36.17 165 A 1 
ATOM 1215 C C   . SER A 0 165 . -21.571  23.610  44.835  1.00 36.17 165 A 1 
ATOM 1216 C CB  . SER A 0 165 . -21.582  23.336  42.285  1.00 36.17 165 A 1 
ATOM 1217 O O   . SER A 0 165 . -21.619  24.827  44.684  1.00 36.17 165 A 1 
ATOM 1218 O OG  . SER A 0 165 . -22.560  24.307  41.965  1.00 36.17 165 A 1 
ATOM 1219 N N   . ALA A 0 166 . -21.182  23.104  46.023  1.00 36.87 166 A 1 
ATOM 1220 C CA  . ALA A 0 166 . -20.698  23.979  47.118  1.00 36.87 166 A 1 
ATOM 1221 C C   . ALA A 0 166 . -19.761  23.344  48.183  1.00 36.87 166 A 1 
ATOM 1222 C CB  . ALA A 0 166 . -21.897  24.681  47.778  1.00 36.87 166 A 1 
ATOM 1223 O O   . ALA A 0 166 . -19.931  23.570  49.383  1.00 36.87 166 A 1 
ATOM 1224 N N   . HIS A 0 167 . -18.709  22.606  47.803  1.00 34.99 167 A 1 
ATOM 1225 C CA  . HIS A 0 167 . -17.689  22.148  48.772  1.00 34.99 167 A 1 
ATOM 1226 C C   . HIS A 0 167 . -16.682  23.259  49.173  1.00 34.99 167 A 1 
ATOM 1227 C CB  . HIS A 0 167 . -17.053  20.808  48.333  1.00 34.99 167 A 1 
ATOM 1228 O O   . HIS A 0 167 . -15.477  23.147  48.946  1.00 34.99 167 A 1 
ATOM 1229 C CG  . HIS A 0 167 . -17.497  19.637  49.181  1.00 34.99 167 A 1 
ATOM 1230 C CD2 . HIS A 0 167 . -18.190  18.535  48.754  1.00 34.99 167 A 1 
ATOM 1231 N ND1 . HIS A 0 167 . -17.275  19.473  50.533  1.00 34.99 167 A 1 
ATOM 1232 C CE1 . HIS A 0 167 . -17.827  18.306  50.908  1.00 34.99 167 A 1 
ATOM 1233 N NE2 . HIS A 0 167 . -18.386  17.698  49.857  1.00 34.99 167 A 1 
ATOM 1234 N N   . LEU A 0 168 . -17.152  24.329  49.833  1.00 40.93 168 A 1 
ATOM 1235 C CA  . LEU A 0 168 . -16.278  25.309  50.496  1.00 40.93 168 A 1 
ATOM 1236 C C   . LEU A 0 168 . -16.815  25.725  51.877  1.00 40.93 168 A 1 
ATOM 1237 C CB  . LEU A 0 168 . -16.007  26.513  49.570  1.00 40.93 168 A 1 
ATOM 1238 O O   . LEU A 0 168 . -17.914  26.249  52.020  1.00 40.93 168 A 1 
ATOM 1239 C CG  . LEU A 0 168 . -14.604  27.106  49.802  1.00 40.93 168 A 1 
ATOM 1240 C CD1 . LEU A 0 168 . -13.510  26.248  49.156  1.00 40.93 168 A 1 
ATOM 1241 C CD2 . LEU A 0 168 . -14.497  28.510  49.210  1.00 40.93 168 A 1 
ATOM 1242 N N   . ALA A 0 169 . -16.030  25.462  52.923  1.00 38.66 169 A 1 
ATOM 1243 C CA  . ALA A 0 169 . -16.498  25.499  54.309  1.00 38.66 169 A 1 
ATOM 1244 C C   . ALA A 0 169 . -16.219  26.822  55.058  1.00 38.66 169 A 1 
ATOM 1245 C CB  . ALA A 0 169 . -15.872  24.297  55.036  1.00 38.66 169 A 1 
ATOM 1246 O O   . ALA A 0 169 . -15.284  27.550  54.729  1.00 38.66 169 A 1 
ATOM 1247 N N   . LYS A 0 170 . -16.921  26.984  56.198  1.00 37.44 170 A 1 
ATOM 1248 C CA  . LYS A 0 170 . -16.719  27.947  57.315  1.00 37.44 170 A 1 
ATOM 1249 C C   . LYS A 0 170 . -17.487  29.283  57.246  1.00 37.44 170 A 1 
ATOM 1250 C CB  . LYS A 0 170 . -15.225  28.179  57.646  1.00 37.44 170 A 1 
ATOM 1251 O O   . LYS A 0 170 . -16.891  30.347  57.110  1.00 37.44 170 A 1 
ATOM 1252 C CG  . LYS A 0 170 . -14.411  26.909  57.941  1.00 37.44 170 A 1 
ATOM 1253 C CD  . LYS A 0 170 . -12.913  27.237  57.957  1.00 37.44 170 A 1 
ATOM 1254 C CE  . LYS A 0 170 . -12.104  25.957  58.200  1.00 37.44 170 A 1 
ATOM 1255 N NZ  . LYS A 0 170 . -10.654  26.173  57.967  1.00 37.44 170 A 1 
ATOM 1256 N N   . GLY A 0 171 . -18.782  29.232  57.572  1.00 40.10 171 A 1 
ATOM 1257 C CA  . GLY A 0 171 . -19.545  30.356  58.140  1.00 40.10 171 A 1 
ATOM 1258 C C   . GLY A 0 171 . -20.048  30.022  59.555  1.00 40.10 171 A 1 
ATOM 1259 O O   . GLY A 0 171 . -20.558  28.930  59.779  1.00 40.10 171 A 1 
ATOM 1260 N N   . LYS A 0 172 . -19.877  30.930  60.527  1.00 39.53 172 A 1 
ATOM 1261 C CA  . LYS A 0 172 . -20.496  30.857  61.878  1.00 39.53 172 A 1 
ATOM 1262 C C   . LYS A 0 172 . -21.766  31.750  61.871  1.00 39.53 172 A 1 
ATOM 1263 C CB  . LYS A 0 172 . -19.479  31.287  62.959  1.00 39.53 172 A 1 
ATOM 1264 O O   . LYS A 0 172 . -21.893  32.547  60.953  1.00 39.53 172 A 1 
ATOM 1265 C CG  . LYS A 0 172 . -18.038  30.752  62.856  1.00 39.53 172 A 1 
ATOM 1266 C CD  . LYS A 0 172 . -17.174  31.378  63.968  1.00 39.53 172 A 1 
ATOM 1267 C CE  . LYS A 0 172 . -15.718  30.905  63.868  1.00 39.53 172 A 1 
ATOM 1268 N NZ  . LYS A 0 172 . -14.830  31.620  64.824  1.00 39.53 172 A 1 
ATOM 1269 N N   . LYS A 0 173 . -22.695  31.779  62.840  1.00 40.49 173 A 1 
ATOM 1270 C CA  . LYS A 0 173 . -22.806  31.234  64.214  1.00 40.49 173 A 1 
ATOM 1271 C C   . LYS A 0 173 . -24.280  31.376  64.670  1.00 40.49 173 A 1 
ATOM 1272 C CB  . LYS A 0 173 . -21.999  32.161  65.159  1.00 40.49 173 A 1 
ATOM 1273 O O   . LYS A 0 173 . -24.872  32.373  64.287  1.00 40.49 173 A 1 
ATOM 1274 C CG  . LYS A 0 173 . -21.601  31.534  66.504  1.00 40.49 173 A 1 
ATOM 1275 C CD  . LYS A 0 173 . -21.036  32.621  67.434  1.00 40.49 173 A 1 
ATOM 1276 C CE  . LYS A 0 173 . -20.678  32.042  68.809  1.00 40.49 173 A 1 
ATOM 1277 N NZ  . LYS A 0 173 . -20.467  33.110  69.822  1.00 40.49 173 A 1 
ATOM 1278 N N   . LEU A 0 174 . -24.788  30.505  65.553  1.00 42.07 174 A 1 
ATOM 1279 C CA  . LEU A 0 174 . -25.648  30.771  66.744  1.00 42.07 174 A 1 
ATOM 1280 C C   . LEU A 0 174 . -26.065  29.378  67.292  1.00 42.07 174 A 1 
ATOM 1281 C CB  . LEU A 0 174 . -26.904  31.635  66.431  1.00 42.07 174 A 1 
ATOM 1282 O O   . LEU A 0 174 . -26.666  28.616  66.550  1.00 42.07 174 A 1 
ATOM 1283 C CG  . LEU A 0 174 . -26.904  33.029  67.107  1.00 42.07 174 A 1 
ATOM 1284 C CD1 . LEU A 0 174 . -25.872  34.017  66.555  1.00 42.07 174 A 1 
ATOM 1285 C CD2 . LEU A 0 174 . -28.271  33.696  66.983  1.00 42.07 174 A 1 
ATOM 1286 N N   . ALA A 0 175 . -25.567  28.848  68.418  1.00 41.16 175 A 1 
ATOM 1287 C CA  . ALA A 0 175 . -25.582  29.312  69.821  1.00 41.16 175 A 1 
ATOM 1288 C C   . ALA A 0 175 . -26.973  29.130  70.477  1.00 41.16 175 A 1 
ATOM 1289 C CB  . ALA A 0 175 . -24.956  30.703  69.992  1.00 41.16 175 A 1 
ATOM 1290 O O   . ALA A 0 175 . -27.883  29.872  70.133  1.00 41.16 175 A 1 
ATOM 1291 N N   . THR A 0 176 . -27.182  28.013  71.200  1.00 35.48 176 A 1 
ATOM 1292 C CA  . THR A 0 176 . -27.274  27.900  72.693  1.00 35.48 176 A 1 
ATOM 1293 C C   . THR A 0 176 . -28.663  28.297  73.243  1.00 35.48 176 A 1 
ATOM 1294 C CB  . THR A 0 176 . -26.108  28.546  73.469  1.00 35.48 176 A 1 
ATOM 1295 O O   . THR A 0 176 . -29.309  29.160  72.672  1.00 35.48 176 A 1 
ATOM 1296 C CG2 . THR A 0 176 . -24.772  27.830  73.265  1.00 35.48 176 A 1 
ATOM 1297 O OG1 . THR A 0 176 . -25.934  29.908  73.162  1.00 35.48 176 A 1 
ATOM 1298 N N   . ASP A 0 177 . -29.249  27.660  74.267  1.00 40.86 177 A 1 
ATOM 1299 C CA  . ASP A 0 177 . -28.675  27.000  75.458  1.00 40.86 177 A 1 
ATOM 1300 C C   . ASP A 0 177 . -29.329  25.647  75.847  1.00 40.86 177 A 1 
ATOM 1301 C CB  . ASP A 0 177 . -28.816  27.993  76.633  1.00 40.86 177 A 1 
ATOM 1302 O O   . ASP A 0 177 . -30.322  25.208  75.272  1.00 40.86 177 A 1 
ATOM 1303 C CG  . ASP A 0 177 . -27.697  29.028  76.601  1.00 40.86 177 A 1 
ATOM 1304 O OD1 . ASP A 0 177 . -26.559  28.613  76.911  1.00 40.86 177 A 1 
ATOM 1305 O OD2 . ASP A 0 177 . -27.943  30.176  76.175  1.00 40.86 177 A 1 
ATOM 1306 N N   . GLN A 0 178 . -28.749  24.976  76.852  1.00 35.10 178 A 1 
ATOM 1307 C CA  . GLN A 0 178 . -29.231  23.729  77.473  1.00 35.10 178 A 1 
ATOM 1308 C C   . GLN A 0 178 . -29.953  23.998  78.812  1.00 35.10 178 A 1 
ATOM 1309 C CB  . GLN A 0 178 . -28.012  22.824  77.762  1.00 35.10 178 A 1 
ATOM 1310 O O   . GLN A 0 178 . -29.608  24.964  79.486  1.00 35.10 178 A 1 
ATOM 1311 C CG  . GLN A 0 178 . -27.313  22.261  76.513  1.00 35.10 178 A 1 
ATOM 1312 C CD  . GLN A 0 178 . -25.865  21.862  76.795  1.00 35.10 178 A 1 
ATOM 1313 N NE2 . GLN A 0 178 . -25.611  20.858  77.607  1.00 35.10 178 A 1 
ATOM 1314 O OE1 . GLN A 0 178 . -24.924  22.450  76.295  1.00 35.10 178 A 1 
ATOM 1315 N N   . ALA A 0 179 . -30.832  23.075  79.253  1.00 31.56 179 A 1 
ATOM 1316 C CA  . ALA A 0 179 . -30.759  22.368  80.558  1.00 31.56 179 A 1 
ATOM 1317 C C   . ALA A 0 179 . -32.114  22.016  81.234  1.00 31.56 179 A 1 
ATOM 1318 C CB  . ALA A 0 179 . -29.874  23.082  81.598  1.00 31.56 179 A 1 
ATOM 1319 O O   . ALA A 0 179 . -32.910  22.884  81.565  1.00 31.56 179 A 1 
ATOM 1320 N N   . SER A 0 180 . -32.256  20.723  81.569  1.00 32.40 180 A 1 
ATOM 1321 C CA  . SER A 0 180 . -32.740  20.175  82.857  1.00 32.40 180 A 1 
ATOM 1322 C C   . SER A 0 180 . -34.034  20.698  83.514  1.00 32.40 180 A 1 
ATOM 1323 C CB  . SER A 0 180 . -31.592  20.310  83.870  1.00 32.40 180 A 1 
ATOM 1324 O O   . SER A 0 180 . -34.010  21.736  84.169  1.00 32.40 180 A 1 
ATOM 1325 O OG  . SER A 0 180 . -31.966  19.845  85.149  1.00 32.40 180 A 1 
ATOM 1326 N N   . TRP A 0 181 . -35.055  19.830  83.594  1.00 38.99 181 A 1 
ATOM 1327 C CA  . TRP A 0 181 . -35.979  19.744  84.746  1.00 38.99 181 A 1 
ATOM 1328 C C   . TRP A 0 181 . -36.371  18.280  85.052  1.00 38.99 181 A 1 
ATOM 1329 C CB  . TRP A 0 181 . -37.205  20.670  84.581  1.00 38.99 181 A 1 
ATOM 1330 O O   . TRP A 0 181 . -37.445  17.815  84.682  1.00 38.99 181 A 1 
ATOM 1331 C CG  . TRP A 0 181 . -37.108  21.979  85.312  1.00 38.99 181 A 1 
ATOM 1332 C CD1 . TRP A 0 181 . -36.540  23.104  84.825  1.00 38.99 181 A 1 
ATOM 1333 C CD2 . TRP A 0 181 . -37.550  22.318  86.668  1.00 38.99 181 A 1 
ATOM 1334 C CE2 . TRP A 0 181 . -37.186  23.673  86.936  1.00 38.99 181 A 1 
ATOM 1335 C CE3 . TRP A 0 181 . -38.214  21.622  87.704  1.00 38.99 181 A 1 
ATOM 1336 N NE1 . TRP A 0 181 . -36.573  24.099  85.779  1.00 38.99 181 A 1 
ATOM 1337 C CH2 . TRP A 0 181 . -38.124  23.582  89.166  1.00 38.99 181 A 1 
ATOM 1338 C CZ2 . TRP A 0 181 . -37.458  24.303  88.160  1.00 38.99 181 A 1 
ATOM 1339 C CZ3 . TRP A 0 181 . -38.501  22.246  88.935  1.00 38.99 181 A 1 
ATOM 1340 N N   . ASP A 0 182 . -35.498  17.562  85.764  1.00 35.15 182 A 1 
ATOM 1341 C CA  . ASP A 0 182 . -35.887  16.400  86.582  1.00 35.15 182 A 1 
ATOM 1342 C C   . ASP A 0 182 . -36.374  16.922  87.949  1.00 35.15 182 A 1 
ATOM 1343 C CB  . ASP A 0 182 . -34.684  15.447  86.777  1.00 35.15 182 A 1 
ATOM 1344 O O   . ASP A 0 182 . -35.638  17.652  88.617  1.00 35.15 182 A 1 
ATOM 1345 C CG  . ASP A 0 182 . -34.754  14.169  85.937  1.00 35.15 182 A 1 
ATOM 1346 O OD1 . ASP A 0 182 . -35.854  13.572  85.897  1.00 35.15 182 A 1 
ATOM 1347 O OD2 . ASP A 0 182 . -33.694  13.772  85.406  1.00 35.15 182 A 1 
ATOM 1348 N N   . GLY A 0 183 . -37.597  16.595  88.392  1.00 38.18 183 A 1 
ATOM 1349 C CA  . GLY A 0 183 . -38.136  17.192  89.629  1.00 38.18 183 A 1 
ATOM 1350 C C   . GLY A 0 183 . -39.553  16.770  90.033  1.00 38.18 183 A 1 
ATOM 1351 O O   . GLY A 0 183 . -40.524  17.459  89.748  1.00 38.18 183 A 1 
ATOM 1352 N N   . ALA A 0 184 . -39.656  15.647  90.741  1.00 32.14 184 A 1 
ATOM 1353 C CA  . ALA A 0 184 . -40.886  14.997  91.202  1.00 32.14 184 A 1 
ATOM 1354 C C   . ALA A 0 184 . -41.962  15.871  91.899  1.00 32.14 184 A 1 
ATOM 1355 C CB  . ALA A 0 184 . -40.434  13.911  92.188  1.00 32.14 184 A 1 
ATOM 1356 O O   . ALA A 0 184 . -41.674  16.579  92.863  1.00 32.14 184 A 1 
ATOM 1357 N N   . ALA A 0 185 . -43.237  15.629  91.552  1.00 39.03 185 A 1 
ATOM 1358 C CA  . ALA A 0 185 . -44.384  15.749  92.465  1.00 39.03 185 A 1 
ATOM 1359 C C   . ALA A 0 185 . -45.562  14.854  92.012  1.00 39.03 185 A 1 
ATOM 1360 C CB  . ALA A 0 185 . -44.824  17.218  92.562  1.00 39.03 185 A 1 
ATOM 1361 O O   . ALA A 0 185 . -46.186  15.110  90.986  1.00 39.03 185 A 1 
ATOM 1362 N N   . GLN A 0 186 . -45.901  13.807  92.777  1.00 34.31 186 A 1 
ATOM 1363 C CA  . GLN A 0 186 . -47.106  12.999  92.529  1.00 34.31 186 A 1 
ATOM 1364 C C   . GLN A 0 186 . -48.339  13.631  93.193  1.00 34.31 186 A 1 
ATOM 1365 C CB  . GLN A 0 186 . -46.933  11.564  93.061  1.00 34.31 186 A 1 
ATOM 1366 O O   . GLN A 0 186 . -48.420  13.682  94.419  1.00 34.31 186 A 1 
ATOM 1367 C CG  . GLN A 0 186 . -46.040  10.662  92.197  1.00 34.31 186 A 1 
ATOM 1368 C CD  . GLN A 0 186 . -45.961  9.245   92.767  1.00 34.31 186 A 1 
ATOM 1369 N NE2 . GLN A 0 186 . -45.999  8.220   91.944  1.00 34.31 186 A 1 
ATOM 1370 O OE1 . GLN A 0 186 . -45.869  9.023   93.961  1.00 34.31 186 A 1 
ATOM 1371 N N   . ALA A 0 187 . -49.337  14.021  92.398  1.00 38.69 187 A 1 
ATOM 1372 C CA  . ALA A 0 187 . -50.688  14.332  92.869  1.00 38.69 187 A 1 
ATOM 1373 C C   . ALA A 0 187 . -51.709  13.936  91.787  1.00 38.69 187 A 1 
ATOM 1374 C CB  . ALA A 0 187 . -50.764  15.821  93.235  1.00 38.69 187 A 1 
ATOM 1375 O O   . ALA A 0 187 . -51.893  14.650  90.807  1.00 38.69 187 A 1 
ATOM 1376 N N   . ALA A 0 188 . -52.330  12.762  91.927  1.00 33.43 188 A 1 
ATOM 1377 C CA  . ALA A 0 188 . -53.228  12.216  90.909  1.00 33.43 188 A 1 
ATOM 1378 C C   . ALA A 0 188 . -54.659  12.769  91.032  1.00 33.43 188 A 1 
ATOM 1379 C CB  . ALA A 0 188 . -53.204  10.684  91.004  1.00 33.43 188 A 1 
ATOM 1380 O O   . ALA A 0 188 . -55.241  12.736  92.117  1.00 33.43 188 A 1 
ATOM 1381 N N   . GLY A 0 189 . -55.253  13.184  89.909  1.00 32.50 189 A 1 
ATOM 1382 C CA  . GLY A 0 189 . -56.666  13.554  89.843  1.00 32.50 189 A 1 
ATOM 1383 C C   . GLY A 0 189 . -57.114  14.006  88.453  1.00 32.50 189 A 1 
ATOM 1384 O O   . GLY A 0 189 . -56.875  15.157  88.109  1.00 32.50 189 A 1 
ATOM 1385 N N   . TYR A 0 190 . -57.851  13.123  87.761  1.00 31.74 190 A 1 
ATOM 1386 C CA  . TYR A 0 190 . -58.594  13.354  86.503  1.00 31.74 190 A 1 
ATOM 1387 C C   . TYR A 0 190 . -57.717  13.630  85.258  1.00 31.74 190 A 1 
ATOM 1388 C CB  . TYR A 0 190 . -59.676  14.432  86.730  1.00 31.74 190 A 1 
ATOM 1389 O O   . TYR A 0 190 . -56.651  14.223  85.370  1.00 31.74 190 A 1 
ATOM 1390 C CG  . TYR A 0 190 . -60.366  14.343  88.086  1.00 31.74 190 A 1 
ATOM 1391 C CD1 . TYR A 0 190 . -61.319  13.336  88.337  1.00 31.74 190 A 1 
ATOM 1392 C CD2 . TYR A 0 190 . -59.983  15.217  89.124  1.00 31.74 190 A 1 
ATOM 1393 C CE1 . TYR A 0 190 . -61.870  13.190  89.627  1.00 31.74 190 A 1 
ATOM 1394 C CE2 . TYR A 0 190 . -60.522  15.071  90.416  1.00 31.74 190 A 1 
ATOM 1395 O OH  . TYR A 0 190 . -61.976  13.901  91.919  1.00 31.74 190 A 1 
ATOM 1396 C CZ  . TYR A 0 190 . -61.465  14.051  90.668  1.00 31.74 190 A 1 
ATOM 1397 N N   . ASP A 0 191 . -58.079  13.200  84.048  1.00 38.12 191 A 1 
ATOM 1398 C CA  . ASP A 0 191 . -59.040  12.175  83.595  1.00 38.12 191 A 1 
ATOM 1399 C C   . ASP A 0 191 . -58.426  11.381  82.409  1.00 38.12 191 A 1 
ATOM 1400 C CB  . ASP A 0 191 . -60.428  12.776  83.292  1.00 38.12 191 A 1 
ATOM 1401 O O   . ASP A 0 191 . -57.278  11.619  82.037  1.00 38.12 191 A 1 
ATOM 1402 C CG  . ASP A 0 191 . -60.404  14.134  82.584  1.00 38.12 191 A 1 
ATOM 1403 O OD1 . ASP A 0 191 . -59.581  14.294  81.659  1.00 38.12 191 A 1 
ATOM 1404 O OD2 . ASP A 0 191 . -61.200  14.999  83.015  1.00 38.12 191 A 1 
ATOM 1405 N N   . ASN A 0 192 . -59.082  10.311  81.929  1.00 35.97 192 A 1 
ATOM 1406 C CA  . ASN A 0 192 . -58.383  9.216   81.224  1.00 35.97 192 A 1 
ATOM 1407 C C   . ASN A 0 192 . -59.151  8.623   80.020  1.00 35.97 192 A 1 
ATOM 1408 C CB  . ASN A 0 192 . -57.942  8.172   82.276  1.00 35.97 192 A 1 
ATOM 1409 O O   . ASN A 0 192 . -59.157  7.408   79.819  1.00 35.97 192 A 1 
ATOM 1410 C CG  . ASN A 0 192 . -56.855  7.223   81.788  1.00 35.97 192 A 1 
ATOM 1411 N ND2 . ASN A 0 192 . -57.208  6.099   81.217  1.00 35.97 192 A 1 
ATOM 1412 O OD1 . ASN A 0 192 . -55.671  7.453   81.943  1.00 35.97 192 A 1 
ATOM 1413 N N   . ASP A 0 193 . -59.754  9.467   79.182  1.00 44.35 193 A 1 
ATOM 1414 C CA  . ASP A 0 193 . -60.488  9.042   77.972  1.00 44.35 193 A 1 
ATOM 1415 C C   . ASP A 0 193 . -59.610  9.030   76.701  1.00 44.35 193 A 1 
ATOM 1416 C CB  . ASP A 0 193 . -61.812  9.812   77.856  1.00 44.35 193 A 1 
ATOM 1417 O O   . ASP A 0 193 . -60.013  9.412   75.604  1.00 44.35 193 A 1 
ATOM 1418 C CG  . ASP A 0 193 . -62.771  9.439   78.995  1.00 44.35 193 A 1 
ATOM 1419 O OD1 . ASP A 0 193 . -62.809  8.237   79.350  1.00 44.35 193 A 1 
ATOM 1420 O OD2 . ASP A 0 193 . -63.443  10.353  79.516  1.00 44.35 193 A 1 
ATOM 1421 N N   . ALA A 0 194 . -58.374  8.544   76.843  1.00 38.05 194 A 1 
ATOM 1422 C CA  . ALA A 0 194 . -57.363  8.482   75.786  1.00 38.05 194 A 1 
ATOM 1423 C C   . ALA A 0 194 . -57.571  7.302   74.804  1.00 38.05 194 A 1 
ATOM 1424 C CB  . ALA A 0 194 . -55.979  8.492   76.454  1.00 38.05 194 A 1 
ATOM 1425 O O   . ALA A 0 194 . -56.670  6.486   74.610  1.00 38.05 194 A 1 
ATOM 1426 N N   . TRP A 0 195 . -58.764  7.175   74.207  1.00 46.37 195 A 1 
ATOM 1427 C CA  . TRP A 0 195 . -59.101  6.066   73.292  1.00 46.37 195 A 1 
ATOM 1428 C C   . TRP A 0 195 . -59.766  6.476   71.965  1.00 46.37 195 A 1 
ATOM 1429 C CB  . TRP A 0 195 . -59.843  4.949   74.044  1.00 46.37 195 A 1 
ATOM 1430 O O   . TRP A 0 195 . -60.354  5.640   71.278  1.00 46.37 195 A 1 
ATOM 1431 C CG  . TRP A 0 195 . -61.225  5.244   74.545  1.00 46.37 195 A 1 
ATOM 1432 C CD1 . TRP A 0 195 . -61.522  5.827   75.729  1.00 46.37 195 A 1 
ATOM 1433 C CD2 . TRP A 0 195 . -62.512  4.949   73.913  1.00 46.37 195 A 1 
ATOM 1434 C CE2 . TRP A 0 195 . -63.552  5.364   74.799  1.00 46.37 195 A 1 
ATOM 1435 C CE3 . TRP A 0 195 . -62.910  4.385   72.678  1.00 46.37 195 A 1 
ATOM 1436 N NE1 . TRP A 0 195 . -62.892  5.905   75.883  1.00 46.37 195 A 1 
ATOM 1437 C CH2 . TRP A 0 195 . -65.268  4.650   73.246  1.00 46.37 195 A 1 
ATOM 1438 C CZ2 . TRP A 0 195 . -64.909  5.198   74.489  1.00 46.37 195 A 1 
ATOM 1439 C CZ3 . TRP A 0 195 . -64.270  4.267   72.333  1.00 46.37 195 A 1 
ATOM 1440 N N   . ALA A 0 196 . -59.611  7.735   71.542  1.00 44.99 196 A 1 
ATOM 1441 C CA  . ALA A 0 196 . -59.952  8.155   70.183  1.00 44.99 196 A 1 
ATOM 1442 C C   . ALA A 0 196 . -59.129  7.358   69.145  1.00 44.99 196 A 1 
ATOM 1443 C CB  . ALA A 0 196 . -59.730  9.669   70.061  1.00 44.99 196 A 1 
ATOM 1444 O O   . ALA A 0 196 . -57.934  7.589   68.970  1.00 44.99 196 A 1 
ATOM 1445 N N   . LYS A 0 197 . -59.768  6.404   68.454  1.00 45.41 197 A 1 
ATOM 1446 C CA  . LYS A 0 197 . -59.149  5.591   67.393  1.00 45.41 197 A 1 
ATOM 1447 C C   . LYS A 0 197 . -58.968  6.435   66.128  1.00 45.41 197 A 1 
ATOM 1448 C CB  . LYS A 0 197 . -59.981  4.323   67.122  1.00 45.41 197 A 1 
ATOM 1449 O O   . LYS A 0 197 . -59.810  6.405   65.235  1.00 45.41 197 A 1 
ATOM 1450 C CG  . LYS A 0 197 . -59.897  3.297   68.263  1.00 45.41 197 A 1 
ATOM 1451 C CD  . LYS A 0 197 . -60.840  2.116   67.995  1.00 45.41 197 A 1 
ATOM 1452 C CE  . LYS A 0 197 . -60.764  1.097   69.139  1.00 45.41 197 A 1 
ATOM 1453 N NZ  . LYS A 0 197 . -61.881  0.117   69.079  1.00 45.41 197 A 1 
ATOM 1454 N N   . GLN A 0 198 . -57.885  7.207   66.086  1.00 50.91 198 A 1 
ATOM 1455 C CA  . GLN A 0 198 . -57.534  8.068   64.958  1.00 50.91 198 A 1 
ATOM 1456 C C   . GLN A 0 198 . -57.406  7.245   63.667  1.00 50.91 198 A 1 
ATOM 1457 C CB  . GLN A 0 198 . -56.240  8.842   65.281  1.00 50.91 198 A 1 
ATOM 1458 O O   . GLN A 0 198 . -56.646  6.277   63.598  1.00 50.91 198 A 1 
ATOM 1459 C CG  . GLN A 0 198 . -56.473  9.882   66.393  1.00 50.91 198 A 1 
ATOM 1460 C CD  . GLN A 0 198 . -55.186  10.556  66.863  1.00 50.91 198 A 1 
ATOM 1461 N NE2 . GLN A 0 198 . -55.073  11.862  66.760  1.00 50.91 198 A 1 
ATOM 1462 O OE1 . GLN A 0 198 . -54.271  9.929   67.363  1.00 50.91 198 A 1 
ATOM 1463 N N   . ALA A 0 199 . -58.172  7.628   62.645  1.00 50.14 199 A 1 
ATOM 1464 C CA  . ALA A 0 199 . -57.999  7.132   61.290  1.00 50.14 199 A 1 
ATOM 1465 C C   . ALA A 0 199 . -56.905  7.970   60.617  1.00 50.14 199 A 1 
ATOM 1466 C CB  . ALA A 0 199 . -59.344  7.189   60.553  1.00 50.14 199 A 1 
ATOM 1467 O O   . ALA A 0 199 . -57.109  9.149   60.335  1.00 50.14 199 A 1 
ATOM 1468 N N   . TYR A 0 200 . -55.740  7.362   60.409  1.00 52.39 200 A 1 
ATOM 1469 C CA  . TYR A 0 200 . -54.659  7.957   59.632  1.00 52.39 200 A 1 
ATOM 1470 C C   . TYR A 0 200 . -54.889  7.640   58.155  1.00 52.39 200 A 1 
ATOM 1471 C CB  . TYR A 0 200 . -53.307  7.414   60.117  1.00 52.39 200 A 1 
ATOM 1472 O O   . TYR A 0 200 . -54.923  6.460   57.794  1.00 52.39 200 A 1 
ATOM 1473 C CG  . TYR A 0 200 . -52.973  7.765   61.555  1.00 52.39 200 A 1 
ATOM 1474 C CD1 . TYR A 0 200 . -52.321  8.980   61.843  1.00 52.39 200 A 1 
ATOM 1475 C CD2 . TYR A 0 200 . -53.318  6.887   62.603  1.00 52.39 200 A 1 
ATOM 1476 C CE1 . TYR A 0 200 . -52.002  9.315   63.173  1.00 52.39 200 A 1 
ATOM 1477 C CE2 . TYR A 0 200 . -52.994  7.216   63.933  1.00 52.39 200 A 1 
ATOM 1478 O OH  . TYR A 0 200 . -52.016  8.723   65.504  1.00 52.39 200 A 1 
ATOM 1479 C CZ  . TYR A 0 200 . -52.333  8.426   64.219  1.00 52.39 200 A 1 
ATOM 1480 N N   . GLY A 0 201 . -55.041  8.676   57.329  1.00 56.21 201 A 1 
ATOM 1481 C CA  . GLY A 0 201 . -54.742  8.563   55.904  1.00 56.21 201 A 1 
ATOM 1482 C C   . GLY A 0 201 . -53.229  8.447   55.712  1.00 56.21 201 A 1 
ATOM 1483 O O   . GLY A 0 201 . -52.466  8.914   56.566  1.00 56.21 201 A 1 
ATOM 1484 N N   . LYS A 0 202 . -52.805  7.781   54.637  1.00 61.56 202 A 1 
ATOM 1485 C CA  . LYS A 0 202 . -51.413  7.798   54.175  1.00 61.56 202 A 1 
ATOM 1486 C C   . LYS A 0 202 . -51.326  7.731   52.655  1.00 61.56 202 A 1 
ATOM 1487 C CB  . LYS A 0 202 . -50.595  6.646   54.762  1.00 61.56 202 A 1 
ATOM 1488 O O   . LYS A 0 202 . -51.581  6.678   52.068  1.00 61.56 202 A 1 
ATOM 1489 C CG  . LYS A 0 202 . -50.395  6.741   56.276  1.00 61.56 202 A 1 
ATOM 1490 C CD  . LYS A 0 202 . -49.317  5.747   56.687  1.00 61.56 202 A 1 
ATOM 1491 C CE  . LYS A 0 202 . -48.872  5.979   58.128  1.00 61.56 202 A 1 
ATOM 1492 N NZ  . LYS A 0 202 . -47.428  6.310   58.152  1.00 61.56 202 A 1 
ATOM 1493 N N   . ASP A 0 203 . -50.908  8.845   52.092  1.00 54.46 203 A 1 
ATOM 1494 C CA  . ASP A 0 203 . -50.245  9.014   50.803  1.00 54.46 203 A 1 
ATOM 1495 C C   . ASP A 0 203 . -48.946  8.195   50.799  1.00 54.46 203 A 1 
ATOM 1496 C CB  . ASP A 0 203 . -49.916  10.513  50.610  1.00 54.46 203 A 1 
ATOM 1497 O O   . ASP A 0 203 . -48.387  7.909   51.865  1.00 54.46 203 A 1 
ATOM 1498 C CG  . ASP A 0 203 . -50.937  11.419  51.309  1.00 54.46 203 A 1 
ATOM 1499 O OD1 . ASP A 0 203 . -50.856  11.515  52.564  1.00 54.46 203 A 1 
ATOM 1500 O OD2 . ASP A 0 203 . -51.969  11.755  50.684  1.00 54.46 203 A 1 
ATOM 1501 N N   . TYR A 0 204 . -48.478  7.777   49.623  1.00 60.60 204 A 1 
ATOM 1502 C CA  . TYR A 0 204 . -47.198  7.071   49.470  1.00 60.60 204 A 1 
ATOM 1503 C C   . TYR A 0 204 . -46.654  7.222   48.041  1.00 60.60 204 A 1 
ATOM 1504 C CB  . TYR A 0 204 . -47.330  5.600   49.926  1.00 60.60 204 A 1 
ATOM 1505 O O   . TYR A 0 204 . -46.217  6.260   47.401  1.00 60.60 204 A 1 
ATOM 1506 C CG  . TYR A 0 204 . -47.089  5.361   51.406  1.00 60.60 204 A 1 
ATOM 1507 C CD1 . TYR A 0 204 . -45.834  5.687   51.949  1.00 60.60 204 A 1 
ATOM 1508 C CD2 . TYR A 0 204 . -48.112  4.868   52.241  1.00 60.60 204 A 1 
ATOM 1509 C CE1 . TYR A 0 204 . -45.587  5.518   53.319  1.00 60.60 204 A 1 
ATOM 1510 C CE2 . TYR A 0 204 . -47.852  4.630   53.608  1.00 60.60 204 A 1 
ATOM 1511 O OH  . TYR A 0 204 . -46.292  4.816   55.469  1.00 60.60 204 A 1 
ATOM 1512 C CZ  . TYR A 0 204 . -46.587  4.975   54.147  1.00 60.60 204 A 1 
ATOM 1513 N N   . ASP A 0 205 . -46.678  8.450   47.544  1.00 58.80 205 A 1 
ATOM 1514 C CA  . ASP A 0 205 . -46.385  8.787   46.159  1.00 58.80 205 A 1 
ATOM 1515 C C   . ASP A 0 205 . -44.880  8.794   45.906  1.00 58.80 205 A 1 
ATOM 1516 C CB  . ASP A 0 205 . -46.986  10.156  45.834  1.00 58.80 205 A 1 
ATOM 1517 O O   . ASP A 0 205 . -44.132  9.590   46.473  1.00 58.80 205 A 1 
ATOM 1518 C CG  . ASP A 0 205 . -48.500  10.121  45.670  1.00 58.80 205 A 1 
ATOM 1519 O OD1 . ASP A 0 205 . -49.166  9.370   46.412  1.00 58.80 205 A 1 
ATOM 1520 O OD2 . ASP A 0 205 . -48.942  10.864  44.763  1.00 58.80 205 A 1 
ATOM 1521 N N   . ASN A 0 206 . -44.419  7.905   45.029  1.00 56.71 206 A 1 
ATOM 1522 C CA  . ASN A 0 206 . -43.008  7.805   44.667  1.00 56.71 206 A 1 
ATOM 1523 C C   . ASN A 0 206 . -42.882  7.892   43.145  1.00 56.71 206 A 1 
ATOM 1524 C CB  . ASN A 0 206 . -42.416  6.528   45.283  1.00 56.71 206 A 1 
ATOM 1525 O O   . ASN A 0 206 . -43.271  6.969   42.421  1.00 56.71 206 A 1 
ATOM 1526 C CG  . ASN A 0 206 . -42.255  6.650   46.791  1.00 56.71 206 A 1 
ATOM 1527 N ND2 . ASN A 0 206 . -43.301  6.481   47.564  1.00 56.71 206 A 1 
ATOM 1528 O OD1 . ASN A 0 206 . -41.169  6.858   47.303  1.00 56.71 206 A 1 
ATOM 1529 N N   . ARG A 0 207 . -42.374  9.032   42.667  1.00 56.84 207 A 1 
ATOM 1530 C CA  . ARG A 0 207 . -42.286  9.385   41.242  1.00 56.84 207 A 1 
ATOM 1531 C C   . ARG A 0 207 . -40.874  9.836   40.907  1.00 56.84 207 A 1 
ATOM 1532 C CB  . ARG A 0 207 . -43.300  10.489  40.916  1.00 56.84 207 A 1 
ATOM 1533 O O   . ARG A 0 207 . -40.381  10.788  41.506  1.00 56.84 207 A 1 
ATOM 1534 C CG  . ARG A 0 207 . -44.745  9.996   41.050  1.00 56.84 207 A 1 
ATOM 1535 C CD  . ARG A 0 207 . -45.733  11.098  40.645  1.00 56.84 207 A 1 
ATOM 1536 N NE  . ARG A 0 207 . -46.728  11.391  41.701  1.00 56.84 207 A 1 
ATOM 1537 N NH1 . ARG A 0 207 . -48.463  11.946  40.320  1.00 56.84 207 A 1 
ATOM 1538 N NH2 . ARG A 0 207 . -48.719  12.178  42.501  1.00 56.84 207 A 1 
ATOM 1539 C CZ  . ARG A 0 207 . -47.954  11.839  41.513  1.00 56.84 207 A 1 
ATOM 1540 N N   . TRP A 0 208 . -40.235  9.165   39.957  1.00 47.83 208 A 1 
ATOM 1541 C CA  . TRP A 0 208 . -38.817  9.362   39.662  1.00 47.83 208 A 1 
ATOM 1542 C C   . TRP A 0 208 . -38.516  9.179   38.178  1.00 47.83 208 A 1 
ATOM 1543 C CB  . TRP A 0 208 . -37.993  8.358   40.488  1.00 47.83 208 A 1 
ATOM 1544 O O   . TRP A 0 208 . -38.925  8.173   37.592  1.00 47.83 208 A 1 
ATOM 1545 C CG  . TRP A 0 208 . -36.532  8.299   40.149  1.00 47.83 208 A 1 
ATOM 1546 C CD1 . TRP A 0 208 . -35.592  9.145   40.612  1.00 47.83 208 A 1 
ATOM 1547 C CD2 . TRP A 0 208 . -35.829  7.425   39.211  1.00 47.83 208 A 1 
ATOM 1548 C CE2 . TRP A 0 208 . -34.462  7.836   39.145  1.00 47.83 208 A 1 
ATOM 1549 C CE3 . TRP A 0 208 . -36.214  6.355   38.375  1.00 47.83 208 A 1 
ATOM 1550 N NE1 . TRP A 0 208 . -34.375  8.891   40.021  1.00 47.83 208 A 1 
ATOM 1551 C CH2 . TRP A 0 208 . -33.944  6.164   37.481  1.00 47.83 208 A 1 
ATOM 1552 C CZ2 . TRP A 0 208 . -33.527  7.228   38.298  1.00 47.83 208 A 1 
ATOM 1553 C CZ3 . TRP A 0 208 . -35.281  5.728   37.524  1.00 47.83 208 A 1 
ATOM 1554 N N   . GLY A 0 209 . -37.714  10.088  37.620  1.00 57.61 209 A 1 
ATOM 1555 C CA  . GLY A 0 209 . -36.826  9.760   36.513  1.00 57.61 209 A 1 
ATOM 1556 C C   . GLY A 0 209 . -36.875  10.657  35.274  1.00 57.61 209 A 1 
ATOM 1557 O O   . GLY A 0 209 . -37.919  11.116  34.802  1.00 57.61 209 A 1 
ATOM 1558 N N   . LYS A 0 210 . -35.682  10.794  34.702  1.00 65.81 210 A 1 
ATOM 1559 C CA  . LYS A 0 210 . -35.322  10.924  33.285  1.00 65.81 210 A 1 
ATOM 1560 C C   . LYS A 0 210 . -33.804  10.809  33.235  1.00 65.81 210 A 1 
ATOM 1561 C CB  . LYS A 0 210 . -35.761  12.288  32.725  1.00 65.81 210 A 1 
ATOM 1562 O O   . LYS A 0 210 . -33.147  11.453  34.047  1.00 65.81 210 A 1 
ATOM 1563 C CG  . LYS A 0 210 . -37.041  12.123  31.900  1.00 65.81 210 A 1 
ATOM 1564 C CD  . LYS A 0 210 . -37.820  13.433  31.807  1.00 65.81 210 A 1 
ATOM 1565 C CE  . LYS A 0 210 . -39.142  13.116  31.106  1.00 65.81 210 A 1 
ATOM 1566 N NZ  . LYS A 0 210 . -40.032  14.292  31.084  1.00 65.81 210 A 1 
ATOM 1567 N N   . SER A 0 211 . -33.251  10.036  32.314  1.00 76.26 211 A 1 
ATOM 1568 C CA  . SER A 0 211 . -31.796  9.972   32.126  1.00 76.26 211 A 1 
ATOM 1569 C C   . SER A 0 211 . -31.468  9.912   30.645  1.00 76.26 211 A 1 
ATOM 1570 C CB  . SER A 0 211 . -31.141  8.831   32.924  1.00 76.26 211 A 1 
ATOM 1571 O O   . SER A 0 211 . -31.967  9.046   29.933  1.00 76.26 211 A 1 
ATOM 1572 O OG  . SER A 0 211 . -31.949  7.671   32.984  1.00 76.26 211 A 1 
ATOM 1573 N N   . TYR A 0 212 . -30.662  10.866  30.182  1.00 77.55 212 A 1 
ATOM 1574 C CA  . TYR A 0 212 . -30.076  10.873  28.843  1.00 77.55 212 A 1 
ATOM 1575 C C   . TYR A 0 212 . -28.572  10.673  28.993  1.00 77.55 212 A 1 
ATOM 1576 C CB  . TYR A 0 212 . -30.324  12.205  28.119  1.00 77.55 212 A 1 
ATOM 1577 O O   . TYR A 0 212 . -27.900  11.551  29.534  1.00 77.55 212 A 1 
ATOM 1578 C CG  . TYR A 0 212 . -31.753  12.598  27.805  1.00 77.55 212 A 1 
ATOM 1579 C CD1 . TYR A 0 212 . -32.206  12.593  26.471  1.00 77.55 212 A 1 
ATOM 1580 C CD2 . TYR A 0 212 . -32.586  13.088  28.829  1.00 77.55 212 A 1 
ATOM 1581 C CE1 . TYR A 0 212 . -33.475  13.116  26.156  1.00 77.55 212 A 1 
ATOM 1582 C CE2 . TYR A 0 212 . -33.850  13.622  28.519  1.00 77.55 212 A 1 
ATOM 1583 O OH  . TYR A 0 212 . -35.510  14.161  26.872  1.00 77.55 212 A 1 
ATOM 1584 C CZ  . TYR A 0 212 . -34.291  13.643  27.177  1.00 77.55 212 A 1 
ATOM 1585 N N   . ASP A 0 213 . -28.047  9.572   28.472  1.00 82.13 213 A 1 
ATOM 1586 C CA  . ASP A 0 213 . -26.614  9.309   28.380  1.00 82.13 213 A 1 
ATOM 1587 C C   . ASP A 0 213 . -26.193  9.313   26.910  1.00 82.13 213 A 1 
ATOM 1588 C CB  . ASP A 0 213 . -26.264  7.968   29.051  1.00 82.13 213 A 1 
ATOM 1589 O O   . ASP A 0 213 . -26.789  8.641   26.071  1.00 82.13 213 A 1 
ATOM 1590 C CG  . ASP A 0 213 . -25.896  8.076   30.532  1.00 82.13 213 A 1 
ATOM 1591 O OD1 . ASP A 0 213 . -25.245  9.084   30.891  1.00 82.13 213 A 1 
ATOM 1592 O OD2 . ASP A 0 213 . -26.135  7.092   31.264  1.00 82.13 213 A 1 
ATOM 1593 N N   . SER A 0 214 . -25.136  10.053  26.579  1.00 84.24 214 A 1 
ATOM 1594 C CA  . SER A 0 214 . -24.516  10.018  25.253  1.00 84.24 214 A 1 
ATOM 1595 C C   . SER A 0 214 . -23.002  9.888   25.363  1.00 84.24 214 A 1 
ATOM 1596 C CB  . SER A 0 214 . -24.932  11.223  24.404  1.00 84.24 214 A 1 
ATOM 1597 O O   . SER A 0 214 . -22.350  10.595  26.135  1.00 84.24 214 A 1 
ATOM 1598 O OG  . SER A 0 214 . -24.414  12.428  24.938  1.00 84.24 214 A 1 
ATOM 1599 N N   . VAL A 0 215 . -22.421  8.987   24.572  1.00 86.39 215 A 1 
ATOM 1600 C CA  . VAL A 0 215 . -20.977  8.741   24.508  1.00 86.39 215 A 1 
ATOM 1601 C C   . VAL A 0 215 . -20.545  8.658   23.053  1.00 86.39 215 A 1 
ATOM 1602 C CB  . VAL A 0 215 . -20.584  7.461   25.274  1.00 86.39 215 A 1 
ATOM 1603 O O   . VAL A 0 215 . -20.972  7.777   22.313  1.00 86.39 215 A 1 
ATOM 1604 C CG1 . VAL A 0 215 . -19.069  7.200   25.197  1.00 86.39 215 A 1 
ATOM 1605 C CG2 . VAL A 0 215 . -20.943  7.559   26.763  1.00 86.39 215 A 1 
ATOM 1606 N N   . GLU A 0 216 . -19.625  9.534   22.653  1.00 87.53 216 A 1 
ATOM 1607 C CA  . GLU A 0 216 . -18.994  9.496   21.339  1.00 87.53 216 A 1 
ATOM 1608 C C   . GLU A 0 216 . -17.468  9.393   21.454  1.00 87.53 216 A 1 
ATOM 1609 C CB  . GLU A 0 216 . -19.439  10.687  20.477  1.00 87.53 216 A 1 
ATOM 1610 O O   . GLU A 0 216 . -16.797  10.230  22.062  1.00 87.53 216 A 1 
ATOM 1611 C CG  . GLU A 0 216 . -18.895  10.503  19.057  1.00 87.53 216 A 1 
ATOM 1612 C CD  . GLU A 0 216 . -19.300  11.613  18.093  1.00 87.53 216 A 1 
ATOM 1613 O OE1 . GLU A 0 216 . -19.579  11.283  16.918  1.00 87.53 216 A 1 
ATOM 1614 O OE2 . GLU A 0 216 . -19.083  12.810  18.380  1.00 87.53 216 A 1 
ATOM 1615 N N   . ALA A 0 217 . -16.897  8.384   20.800  1.00 86.62 217 A 1 
ATOM 1616 C CA  . ALA A 0 217 . -15.464  8.183   20.654  1.00 86.62 217 A 1 
ATOM 1617 C C   . ALA A 0 217 . -15.097  8.146   19.167  1.00 86.62 217 A 1 
ATOM 1618 C CB  . ALA A 0 217 . -15.077  6.890   21.381  1.00 86.62 217 A 1 
ATOM 1619 O O   . ALA A 0 217 . -15.546  7.264   18.436  1.00 86.62 217 A 1 
ATOM 1620 N N   . ARG A 0 218 . -14.237  9.064   18.712  1.00 91.13 218 A 1 
ATOM 1621 C CA  . ARG A 0 218 . -13.697  9.079   17.341  1.00 91.13 218 A 1 
ATOM 1622 C C   . ARG A 0 218 . -12.177  8.959   17.362  1.00 91.13 218 A 1 
ATOM 1623 C CB  . ARG A 0 218 . -14.137  10.320  16.543  1.00 91.13 218 A 1 
ATOM 1624 O O   . ARG A 0 218 . -11.501  9.539   18.212  1.00 91.13 218 A 1 
ATOM 1625 C CG  . ARG A 0 218 . -15.638  10.654  16.591  1.00 91.13 218 A 1 
ATOM 1626 C CD  . ARG A 0 218 . -15.906  11.908  15.746  1.00 91.13 218 A 1 
ATOM 1627 N NE  . ARG A 0 218 . -17.325  12.293  15.756  1.00 91.13 218 A 1 
ATOM 1628 N NH1 . ARG A 0 218 . -17.208  14.355  14.759  1.00 91.13 218 A 1 
ATOM 1629 N NH2 . ARG A 0 218 . -19.145  13.616  15.584  1.00 91.13 218 A 1 
ATOM 1630 C CZ  . ARG A 0 218 . -17.883  13.420  15.368  1.00 91.13 218 A 1 
ATOM 1631 N N   . ASN A 0 219 . -11.635  8.221   16.404  1.00 92.19 219 A 1 
ATOM 1632 C CA  . ASN A 0 219 . -10.207  8.028   16.202  1.00 92.19 219 A 1 
ATOM 1633 C C   . ASN A 0 219 . -9.909   8.082   14.700  1.00 92.19 219 A 1 
ATOM 1634 C CB  . ASN A 0 219 . -9.820   6.683   16.836  1.00 92.19 219 A 1 
ATOM 1635 O O   . ASN A 0 219 . -10.514  7.334   13.933  1.00 92.19 219 A 1 
ATOM 1636 C CG  . ASN A 0 219 . -8.335   6.382   16.771  1.00 92.19 219 A 1 
ATOM 1637 N ND2 . ASN A 0 219 . -7.965   5.142   16.950  1.00 92.19 219 A 1 
ATOM 1638 O OD1 . ASN A 0 219 . -7.470   7.221   16.621  1.00 92.19 219 A 1 
ATOM 1639 N N   . TYR A 0 220 . -8.986   8.949   14.300  1.00 91.98 220 A 1 
ATOM 1640 C CA  . TYR A 0 220 . -8.565   9.161   12.919  1.00 91.98 220 A 1 
ATOM 1641 C C   . TYR A 0 220 . -7.046   9.051   12.836  1.00 91.98 220 A 1 
ATOM 1642 C CB  . TYR A 0 220 . -9.003   10.551  12.435  1.00 91.98 220 A 1 
ATOM 1643 O O   . TYR A 0 220 . -6.334   9.667   13.635  1.00 91.98 220 A 1 
ATOM 1644 C CG  . TYR A 0 220 . -10.495  10.819  12.479  1.00 91.98 220 A 1 
ATOM 1645 C CD1 . TYR A 0 220 . -11.306  10.418  11.401  1.00 91.98 220 A 1 
ATOM 1646 C CD2 . TYR A 0 220 . -11.062  11.500  13.574  1.00 91.98 220 A 1 
ATOM 1647 C CE1 . TYR A 0 220 . -12.686  10.697  11.412  1.00 91.98 220 A 1 
ATOM 1648 C CE2 . TYR A 0 220 . -12.439  11.794  13.584  1.00 91.98 220 A 1 
ATOM 1649 O OH  . TYR A 0 220 . -14.576  11.692  12.501  1.00 91.98 220 A 1 
ATOM 1650 C CZ  . TYR A 0 220 . -13.251  11.394  12.501  1.00 91.98 220 A 1 
ATOM 1651 N N   . ALA A 0 221 . -6.542   8.315   11.855  1.00 92.81 221 A 1 
ATOM 1652 C CA  . ALA A 0 221 . -5.123   8.223   11.564  1.00 92.81 221 A 1 
ATOM 1653 C C   . ALA A 0 221 . -4.873   8.286   10.054  1.00 92.81 221 A 1 
ATOM 1654 C CB  . ALA A 0 221 . -4.572   6.945   12.196  1.00 92.81 221 A 1 
ATOM 1655 O O   . ALA A 0 221 . -5.672   7.785   9.265   1.00 92.81 221 A 1 
ATOM 1656 N N   . ASN A 0 222 . -3.758   8.906   9.671   1.00 93.96 222 A 1 
ATOM 1657 C CA  . ASN A 0 222 . -3.259   8.910   8.299   1.00 93.96 222 A 1 
ATOM 1658 C C   . ASN A 0 222 . -1.738   8.772   8.312   1.00 93.96 222 A 1 
ATOM 1659 C CB  . ASN A 0 222 . -3.690   10.190  7.560   1.00 93.96 222 A 1 
ATOM 1660 O O   . ASN A 0 222 . -1.059   9.506   9.040   1.00 93.96 222 A 1 
ATOM 1661 C CG  . ASN A 0 222 . -3.656   9.998   6.048   1.00 93.96 222 A 1 
ATOM 1662 N ND2 . ASN A 0 222 . -2.550   10.223  5.373   1.00 93.96 222 A 1 
ATOM 1663 O OD1 . ASN A 0 222 . -4.658   9.619   5.474   1.00 93.96 222 A 1 
ATOM 1664 N N   . GLU A 0 223 . -1.217   7.869   7.494   1.00 95.42 223 A 1 
ATOM 1665 C CA  . GLU A 0 223 . 0.205    7.715   7.194   1.00 95.42 223 A 1 
ATOM 1666 C C   . GLU A 0 223 . 0.397    7.948   5.691   1.00 95.42 223 A 1 
ATOM 1667 C CB  . GLU A 0 223 . 0.694    6.335   7.693   1.00 95.42 223 A 1 
ATOM 1668 O O   . GLU A 0 223 . -0.091   7.168   4.884   1.00 95.42 223 A 1 
ATOM 1669 C CG  . GLU A 0 223 . 0.900    6.397   9.215   1.00 95.42 223 A 1 
ATOM 1670 C CD  . GLU A 0 223 . 1.010    5.055   9.960   1.00 95.42 223 A 1 
ATOM 1671 O OE1 . GLU A 0 223 . 0.300    4.927   10.991  1.00 95.42 223 A 1 
ATOM 1672 O OE2 . GLU A 0 223 . 1.960    4.273   9.753   1.00 95.42 223 A 1 
ATOM 1673 N N   . HIS A 0 224 . 1.068    9.045   5.333   1.00 93.05 224 A 1 
ATOM 1674 C CA  . HIS A 0 224 . 1.398    9.425   3.956   1.00 93.05 224 A 1 
ATOM 1675 C C   . HIS A 0 224 . 2.911    9.339   3.752   1.00 93.05 224 A 1 
ATOM 1676 C CB  . HIS A 0 224 . 0.898    10.847  3.650   1.00 93.05 224 A 1 
ATOM 1677 O O   . HIS A 0 224 . 3.686    9.858   4.563   1.00 93.05 224 A 1 
ATOM 1678 C CG  . HIS A 0 224 . 1.378    11.407  2.324   1.00 93.05 224 A 1 
ATOM 1679 C CD2 . HIS A 0 224 . 0.667    11.492  1.154   1.00 93.05 224 A 1 
ATOM 1680 N ND1 . HIS A 0 224 . 2.617    11.966  2.080   1.00 93.05 224 A 1 
ATOM 1681 C CE1 . HIS A 0 224 . 2.646    12.383  0.805   1.00 93.05 224 A 1 
ATOM 1682 N NE2 . HIS A 0 224 . 1.477    12.130  0.203   1.00 93.05 224 A 1 
ATOM 1683 N N   . TYR A 0 225 . 3.327    8.762   2.634   1.00 96.93 225 A 1 
ATOM 1684 C CA  . TYR A 0 225 . 4.693    8.769   2.129   1.00 96.93 225 A 1 
ATOM 1685 C C   . TYR A 0 225 . 4.678    9.204   0.665   1.00 96.93 225 A 1 
ATOM 1686 C CB  . TYR A 0 225 . 5.288    7.365   2.291   1.00 96.93 225 A 1 
ATOM 1687 O O   . TYR A 0 225 . 3.883    8.686   -0.115  1.00 96.93 225 A 1 
ATOM 1688 C CG  . TYR A 0 225 . 6.623    7.158   1.602   1.00 96.93 225 A 1 
ATOM 1689 C CD1 . TYR A 0 225 . 6.682    6.503   0.355   1.00 96.93 225 A 1 
ATOM 1690 C CD2 . TYR A 0 225 . 7.805    7.625   2.205   1.00 96.93 225 A 1 
ATOM 1691 C CE1 . TYR A 0 225 . 7.925    6.288   -0.274  1.00 96.93 225 A 1 
ATOM 1692 C CE2 . TYR A 0 225 . 9.048    7.408   1.580   1.00 96.93 225 A 1 
ATOM 1693 O OH  . TYR A 0 225 . 10.318   6.503   -0.257  1.00 96.93 225 A 1 
ATOM 1694 C CZ  . TYR A 0 225 . 9.116    6.731   0.342   1.00 96.93 225 A 1 
ATOM 1695 N N   . ALA A 0 226 . 5.574    10.108  0.277   1.00 96.72 226 A 1 
ATOM 1696 C CA  . ALA A 0 226 . 5.857    10.365  -1.130  1.00 96.72 226 A 1 
ATOM 1697 C C   . ALA A 0 226 . 7.346    10.627  -1.344  1.00 96.72 226 A 1 
ATOM 1698 C CB  . ALA A 0 226 . 4.991    11.514  -1.658  1.00 96.72 226 A 1 
ATOM 1699 O O   . ALA A 0 226 . 7.965    11.344  -0.554  1.00 96.72 226 A 1 
ATOM 1700 N N   . ARG A 0 227 . 7.894    10.071  -2.425  1.00 97.77 227 A 1 
ATOM 1701 C CA  . ARG A 0 227 . 9.278    10.248  -2.864  1.00 97.77 227 A 1 
ATOM 1702 C C   . ARG A 0 227 . 9.316    10.536  -4.359  1.00 97.77 227 A 1 
ATOM 1703 C CB  . ARG A 0 227 . 10.102   9.005   -2.489  1.00 97.77 227 A 1 
ATOM 1704 O O   . ARG A 0 227 . 8.700    9.817   -5.142  1.00 97.77 227 A 1 
ATOM 1705 C CG  . ARG A 0 227 . 11.547   9.066   -3.018  1.00 97.77 227 A 1 
ATOM 1706 C CD  . ARG A 0 227 . 12.399   7.856   -2.612  1.00 97.77 227 A 1 
ATOM 1707 N NE  . ARG A 0 227 . 11.792   6.570   -3.013  1.00 97.77 227 A 1 
ATOM 1708 N NH1 . ARG A 0 227 . 12.368   6.557   -5.255  1.00 97.77 227 A 1 
ATOM 1709 N NH2 . ARG A 0 227 . 11.214   4.892   -4.461  1.00 97.77 227 A 1 
ATOM 1710 C CZ  . ARG A 0 227 . 11.799   6.023   -4.220  1.00 97.77 227 A 1 
ATOM 1711 N N   . GLU A 0 228 . 10.092   11.537  -4.740  1.00 97.54 228 A 1 
ATOM 1712 C CA  . GLU A 0 228 . 10.471   11.835  -6.116  1.00 97.54 228 A 1 
ATOM 1713 C C   . GLU A 0 228 . 11.997   11.739  -6.234  1.00 97.54 228 A 1 
ATOM 1714 C CB  . GLU A 0 228 . 9.911    13.209  -6.524  1.00 97.54 228 A 1 
ATOM 1715 O O   . GLU A 0 228 . 12.724   12.316  -5.428  1.00 97.54 228 A 1 
ATOM 1716 C CG  . GLU A 0 228 . 10.264   13.544  -7.979  1.00 97.54 228 A 1 
ATOM 1717 C CD  . GLU A 0 228 . 9.543    14.776  -8.544  1.00 97.54 228 A 1 
ATOM 1718 O OE1 . GLU A 0 228 . 10.144   15.398  -9.456  1.00 97.54 228 A 1 
ATOM 1719 O OE2 . GLU A 0 228 . 8.350    14.997  -8.241  1.00 97.54 228 A 1 
ATOM 1720 N N   . VAL A 0 229 . 12.481   10.994  -7.225  1.00 96.12 229 A 1 
ATOM 1721 C CA  . VAL A 0 229 . 13.900   10.876  -7.579  1.00 96.12 229 A 1 
ATOM 1722 C C   . VAL A 0 229 . 14.049   11.283  -9.035  1.00 96.12 229 A 1 
ATOM 1723 C CB  . VAL A 0 229 . 14.430   9.444   -7.366  1.00 96.12 229 A 1 
ATOM 1724 O O   . VAL A 0 229 . 13.351   10.735  -9.887  1.00 96.12 229 A 1 
ATOM 1725 C CG1 . VAL A 0 229 . 15.883   9.279   -7.833  1.00 96.12 229 A 1 
ATOM 1726 C CG2 . VAL A 0 229 . 14.383   9.057   -5.882  1.00 96.12 229 A 1 
ATOM 1727 N N   . ARG A 0 230 . 14.965   12.211  -9.306  1.00 94.45 230 A 1 
ATOM 1728 C CA  . ARG A 0 230 . 15.476   12.526  -10.641 1.00 94.45 230 A 1 
ATOM 1729 C C   . ARG A 0 230 . 16.984   12.334  -10.670 1.00 94.45 230 A 1 
ATOM 1730 C CB  . ARG A 0 230 . 15.087   13.942  -11.075 1.00 94.45 230 A 1 
ATOM 1731 O O   . ARG A 0 230 . 17.650   12.787  -9.738  1.00 94.45 230 A 1 
ATOM 1732 C CG  . ARG A 0 230 . 13.633   13.956  -11.551 1.00 94.45 230 A 1 
ATOM 1733 C CD  . ARG A 0 230 . 13.198   15.344  -12.023 1.00 94.45 230 A 1 
ATOM 1734 N NE  . ARG A 0 230 . 12.789   16.207  -10.891 1.00 94.45 230 A 1 
ATOM 1735 N NH1 . ARG A 0 230 . 14.170   17.980  -11.357 1.00 94.45 230 A 1 
ATOM 1736 N NH2 . ARG A 0 230 . 12.934   17.974  -9.488  1.00 94.45 230 A 1 
ATOM 1737 C CZ  . ARG A 0 230 . 13.301   17.381  -10.589 1.00 94.45 230 A 1 
ATOM 1738 N N   . ALA A 0 231 . 17.490   11.671  -11.698 1.00 92.14 231 A 1 
ATOM 1739 C CA  . ALA A 0 231 . 18.913   11.516  -11.961 1.00 92.14 231 A 1 
ATOM 1740 C C   . ALA A 0 231 . 19.187   11.741  -13.451 1.00 92.14 231 A 1 
ATOM 1741 C CB  . ALA A 0 231 . 19.382   10.137  -11.484 1.00 92.14 231 A 1 
ATOM 1742 O O   . ALA A 0 231 . 18.349   11.391  -14.273 1.00 92.14 231 A 1 
ATOM 1743 N N   . ASP A 0 232 . 20.342   12.326  -13.733 1.00 88.19 232 A 1 
ATOM 1744 C CA  . ASP A 0 232 . 20.794   12.841  -15.027 1.00 88.19 232 A 1 
ATOM 1745 C C   . ASP A 0 232 . 22.298   12.495  -15.127 1.00 88.19 232 A 1 
ATOM 1746 C CB  . ASP A 0 232 . 20.481   14.352  -14.986 1.00 88.19 232 A 1 
ATOM 1747 O O   . ASP A 0 232 . 23.025   12.667  -14.139 1.00 88.19 232 A 1 
ATOM 1748 C CG  . ASP A 0 232 . 20.953   15.194  -16.170 1.00 88.19 232 A 1 
ATOM 1749 O OD1 . ASP A 0 232 . 21.748   14.670  -16.976 1.00 88.19 232 A 1 
ATOM 1750 O OD2 . ASP A 0 232 . 20.553   16.385  -16.174 1.00 88.19 232 A 1 
ATOM 1751 N N   . ASP A 0 233 . 22.744   11.880  -16.229 1.00 90.16 233 A 1 
ATOM 1752 C CA  . ASP A 0 233 . 24.072   11.237  -16.354 1.00 90.16 233 A 1 
ATOM 1753 C C   . ASP A 0 233 . 24.716   11.397  -17.753 1.00 90.16 233 A 1 
ATOM 1754 C CB  . ASP A 0 233 . 23.991   9.784   -15.842 1.00 90.16 233 A 1 
ATOM 1755 O O   . ASP A 0 233 . 25.316   10.465  -18.309 1.00 90.16 233 A 1 
ATOM 1756 C CG  . ASP A 0 233 . 25.335   9.058   -15.800 1.00 90.16 233 A 1 
ATOM 1757 O OD1 . ASP A 0 233 . 26.335   9.630   -15.321 1.00 90.16 233 A 1 
ATOM 1758 O OD2 . ASP A 0 233 . 25.432   7.829   -16.042 1.00 90.16 233 A 1 
ATOM 1759 N N   . ASP A 0 234 . 24.584   12.618  -18.270 1.00 86.75 234 A 1 
ATOM 1760 C CA  . ASP A 0 234 . 25.226   13.230  -19.441 1.00 86.75 234 A 1 
ATOM 1761 C C   . ASP A 0 234 . 26.690   12.769  -19.669 1.00 86.75 234 A 1 
ATOM 1762 C CB  . ASP A 0 234 . 25.166   14.757  -19.165 1.00 86.75 234 A 1 
ATOM 1763 O O   . ASP A 0 234 . 27.550   12.927  -18.793 1.00 86.75 234 A 1 
ATOM 1764 C CG  . ASP A 0 234 . 24.895   15.663  -20.365 1.00 86.75 234 A 1 
ATOM 1765 O OD1 . ASP A 0 234 . 24.788   15.140  -21.495 1.00 86.75 234 A 1 
ATOM 1766 O OD2 . ASP A 0 234 . 24.904   16.900  -20.151 1.00 86.75 234 A 1 
ATOM 1767 N N   . GLN A 0 235 . 27.019   12.211  -20.842 1.00 87.72 235 A 1 
ATOM 1768 C CA  . GLN A 0 235 . 28.365   11.742  -21.230 1.00 87.72 235 A 1 
ATOM 1769 C C   . GLN A 0 235 . 28.704   12.117  -22.677 1.00 87.72 235 A 1 
ATOM 1770 C CB  . GLN A 0 235 . 28.471   10.213  -21.057 1.00 87.72 235 A 1 
ATOM 1771 O O   . GLN A 0 235 . 27.901   11.909  -23.580 1.00 87.72 235 A 1 
ATOM 1772 C CG  . GLN A 0 235 . 28.680   9.835   -19.588 1.00 87.72 235 A 1 
ATOM 1773 C CD  . GLN A 0 235 . 28.476   8.356   -19.292 1.00 87.72 235 A 1 
ATOM 1774 N NE2 . GLN A 0 235 . 27.495   8.044   -18.476 1.00 87.72 235 A 1 
ATOM 1775 O OE1 . GLN A 0 235 . 29.218   7.473   -19.710 1.00 87.72 235 A 1 
ATOM 1776 N N   . TRP A 0 236 . 29.924   12.611  -22.926 1.00 86.73 236 A 1 
ATOM 1777 C CA  . TRP A 0 236 . 30.353   13.006  -24.276 1.00 86.73 236 A 1 
ATOM 1778 C C   . TRP A 0 236 . 31.869   12.917  -24.494 1.00 86.73 236 A 1 
ATOM 1779 C CB  . TRP A 0 236 . 29.861   14.432  -24.571 1.00 86.73 236 A 1 
ATOM 1780 O O   . TRP A 0 236 . 32.664   13.047  -23.554 1.00 86.73 236 A 1 
ATOM 1781 C CG  . TRP A 0 236 . 30.506   15.524  -23.766 1.00 86.73 236 A 1 
ATOM 1782 C CD1 . TRP A 0 236 . 31.544   16.285  -24.179 1.00 86.73 236 A 1 
ATOM 1783 C CD2 . TRP A 0 236 . 30.167   16.001  -22.425 1.00 86.73 236 A 1 
ATOM 1784 C CE2 . TRP A 0 236 . 31.059   17.065  -22.088 1.00 86.73 236 A 1 
ATOM 1785 C CE3 . TRP A 0 236 . 29.185   15.668  -21.467 1.00 86.73 236 A 1 
ATOM 1786 N NE1 . TRP A 0 236 . 31.879   17.190  -23.191 1.00 86.73 236 A 1 
ATOM 1787 C CH2 . TRP A 0 236 . 30.006   17.381  -19.929 1.00 86.73 236 A 1 
ATOM 1788 C CZ2 . TRP A 0 236 . 30.992   17.751  -20.863 1.00 86.73 236 A 1 
ATOM 1789 C CZ3 . TRP A 0 236 . 29.107   16.346  -20.236 1.00 86.73 236 A 1 
ATOM 1790 N N   . ALA A 0 237 . 32.280   12.778  -25.756 1.00 87.30 237 A 1 
ATOM 1791 C CA  . ALA A 0 237 . 33.629   13.099  -26.213 1.00 87.30 237 A 1 
ATOM 1792 C C   . ALA A 0 237 . 33.645   13.649  -27.650 1.00 87.30 237 A 1 
ATOM 1793 C CB  . ALA A 0 237 . 34.543   11.876  -26.078 1.00 87.30 237 A 1 
ATOM 1794 O O   . ALA A 0 237 . 32.761   13.365  -28.455 1.00 87.30 237 A 1 
ATOM 1795 N N   . GLU A 0 238 . 34.690   14.414  -27.957 1.00 86.66 238 A 1 
ATOM 1796 C CA  . GLU A 0 238 . 35.012   14.949  -29.281 1.00 86.66 238 A 1 
ATOM 1797 C C   . GLU A 0 238 . 36.518   14.769  -29.539 1.00 86.66 238 A 1 
ATOM 1798 C CB  . GLU A 0 238 . 34.699   16.456  -29.351 1.00 86.66 238 A 1 
ATOM 1799 O O   . GLU A 0 238 . 37.326   15.057  -28.648 1.00 86.66 238 A 1 
ATOM 1800 C CG  . GLU A 0 238 . 33.230   16.894  -29.199 1.00 86.66 238 A 1 
ATOM 1801 C CD  . GLU A 0 238 . 33.071   18.428  -29.300 1.00 86.66 238 A 1 
ATOM 1802 O OE1 . GLU A 0 238 . 32.023   18.979  -28.908 1.00 86.66 238 A 1 
ATOM 1803 O OE2 . GLU A 0 238 . 33.971   19.120  -29.839 1.00 86.66 238 A 1 
ATOM 1804 N N   . ASP A 0 239 . 36.897   14.381  -30.757 1.00 84.54 239 A 1 
ATOM 1805 C CA  . ASP A 0 239 . 38.258   14.532  -31.294 1.00 84.54 239 A 1 
ATOM 1806 C C   . ASP A 0 239 . 38.196   15.462  -32.515 1.00 84.54 239 A 1 
ATOM 1807 C CB  . ASP A 0 239 . 38.890   13.165  -31.625 1.00 84.54 239 A 1 
ATOM 1808 O O   . ASP A 0 239 . 37.211   15.460  -33.253 1.00 84.54 239 A 1 
ATOM 1809 C CG  . ASP A 0 239 . 40.422   13.212  -31.771 1.00 84.54 239 A 1 
ATOM 1810 O OD1 . ASP A 0 239 . 40.966   14.322  -31.999 1.00 84.54 239 A 1 
ATOM 1811 O OD2 . ASP A 0 239 . 41.057   12.147  -31.589 1.00 84.54 239 A 1 
ATOM 1812 N N   . ARG A 0 240 . 39.199   16.320  -32.716 1.00 81.44 240 A 1 
ATOM 1813 C CA  . ARG A 0 240 . 39.262   17.267  -33.843 1.00 81.44 240 A 1 
ATOM 1814 C C   . ARG A 0 240 . 40.703   17.379  -34.347 1.00 81.44 240 A 1 
ATOM 1815 C CB  . ARG A 0 240 . 38.686   18.656  -33.458 1.00 81.44 240 A 1 
ATOM 1816 O O   . ARG A 0 240 . 41.465   18.197  -33.820 1.00 81.44 240 A 1 
ATOM 1817 C CG  . ARG A 0 240 . 37.412   18.683  -32.591 1.00 81.44 240 A 1 
ATOM 1818 C CD  . ARG A 0 240 . 36.789   20.086  -32.523 1.00 81.44 240 A 1 
ATOM 1819 N NE  . ARG A 0 240 . 35.391   20.071  -32.034 1.00 81.44 240 A 1 
ATOM 1820 N NH1 . ARG A 0 240 . 34.261   20.136  -34.041 1.00 81.44 240 A 1 
ATOM 1821 N NH2 . ARG A 0 240 . 33.123   20.159  -32.136 1.00 81.44 240 A 1 
ATOM 1822 C CZ  . ARG A 0 240 . 34.273   20.134  -32.738 1.00 81.44 240 A 1 
ATOM 1823 N N   . ASP A 0 241 . 41.066   16.640  -35.398 1.00 77.46 241 A 1 
ATOM 1824 C CA  . ASP A 0 241 . 42.416   16.698  -35.979 1.00 77.46 241 A 1 
ATOM 1825 C C   . ASP A 0 241 . 42.457   17.591  -37.236 1.00 77.46 241 A 1 
ATOM 1826 C CB  . ASP A 0 241 . 43.049   15.299  -36.151 1.00 77.46 241 A 1 
ATOM 1827 O O   . ASP A 0 241 . 41.711   17.441  -38.209 1.00 77.46 241 A 1 
ATOM 1828 C CG  . ASP A 0 241 . 44.593   15.330  -36.216 1.00 77.46 241 A 1 
ATOM 1829 O OD1 . ASP A 0 241 . 45.200   16.396  -35.932 1.00 77.46 241 A 1 
ATOM 1830 O OD2 . ASP A 0 241 . 45.221   14.329  -36.637 1.00 77.46 241 A 1 
ATOM 1831 N N   . GLY A 0 242 . 43.324   18.606  -37.204 1.00 66.51 242 A 1 
ATOM 1832 C CA  . GLY A 0 242 . 43.345   19.698  -38.181 1.00 66.51 242 A 1 
ATOM 1833 C C   . GLY A 0 242 . 44.727   19.939  -38.775 1.00 66.51 242 A 1 
ATOM 1834 O O   . GLY A 0 242 . 45.650   20.394  -38.094 1.00 66.51 242 A 1 
ATOM 1835 N N   . VAL A 0 243 . 44.889   19.711  -40.082 1.00 63.69 243 A 1 
ATOM 1836 C CA  . VAL A 0 243 . 46.195   19.773  -40.758 1.00 63.69 243 A 1 
ATOM 1837 C C   . VAL A 0 243 . 46.250   20.907  -41.786 1.00 63.69 243 A 1 
ATOM 1838 C CB  . VAL A 0 243 . 46.559   18.398  -41.341 1.00 63.69 243 A 1 
ATOM 1839 O O   . VAL A 0 243 . 46.072   20.708  -42.990 1.00 63.69 243 A 1 
ATOM 1840 C CG1 . VAL A 0 243 . 47.962   18.414  -41.956 1.00 63.69 243 A 1 
ATOM 1841 C CG2 . VAL A 0 243 . 46.586   17.307  -40.263 1.00 63.69 243 A 1 
ATOM 1842 N N   . TYR A 0 244 . 46.610   22.113  -41.334 1.00 54.28 244 A 1 
ATOM 1843 C CA  . TYR A 0 244 . 46.707   23.295  -42.197 1.00 54.28 244 A 1 
ATOM 1844 C C   . TYR A 0 244 . 48.144   23.549  -42.692 1.00 54.28 244 A 1 
ATOM 1845 C CB  . TYR A 0 244 . 46.088   24.515  -41.498 1.00 54.28 244 A 1 
ATOM 1846 O O   . TYR A 0 244 . 49.063   23.841  -41.915 1.00 54.28 244 A 1 
ATOM 1847 C CG  . TYR A 0 244 . 45.384   25.424  -42.484 1.00 54.28 244 A 1 
ATOM 1848 C CD1 . TYR A 0 244 . 46.083   26.462  -43.130 1.00 54.28 244 A 1 
ATOM 1849 C CD2 . TYR A 0 244 . 44.040   25.167  -42.814 1.00 54.28 244 A 1 
ATOM 1850 C CE1 . TYR A 0 244 . 45.447   27.223  -44.131 1.00 54.28 244 A 1 
ATOM 1851 C CE2 . TYR A 0 244 . 43.407   25.916  -43.821 1.00 54.28 244 A 1 
ATOM 1852 O OH  . TYR A 0 244 . 43.549   27.585  -45.544 1.00 54.28 244 A 1 
ATOM 1853 C CZ  . TYR A 0 244 . 44.117   26.927  -44.502 1.00 54.28 244 A 1 
ATOM 1854 N N   . LYS A 0 245 . 48.369   23.475  -44.014 1.00 53.78 245 A 1 
ATOM 1855 C CA  . LYS A 0 245 . 49.699   23.668  -44.635 1.00 53.78 245 A 1 
ATOM 1856 C C   . LYS A 0 245 . 49.676   24.673  -45.791 1.00 53.78 245 A 1 
ATOM 1857 C CB  . LYS A 0 245 . 50.284   22.313  -45.065 1.00 53.78 245 A 1 
ATOM 1858 O O   . LYS A 0 245 . 49.453   24.325  -46.947 1.00 53.78 245 A 1 
ATOM 1859 C CG  . LYS A 0 245 . 50.522   21.368  -43.873 1.00 53.78 245 A 1 
ATOM 1860 C CD  . LYS A 0 245 . 51.250   20.107  -44.350 1.00 53.78 245 A 1 
ATOM 1861 C CE  . LYS A 0 245 . 51.275   18.997  -43.288 1.00 53.78 245 A 1 
ATOM 1862 N NZ  . LYS A 0 245 . 50.347   17.885  -43.632 1.00 53.78 245 A 1 
ATOM 1863 N N   . GLY A 0 246 . 49.992   25.933  -45.480 1.00 47.91 246 A 1 
ATOM 1864 C CA  . GLY A 0 246 . 50.088   27.013  -46.468 1.00 47.91 246 A 1 
ATOM 1865 C C   . GLY A 0 246 . 51.122   26.750  -47.576 1.00 47.91 246 A 1 
ATOM 1866 O O   . GLY A 0 246 . 52.263   26.361  -47.317 1.00 47.91 246 A 1 
ATOM 1867 N N   . SER A 0 247 . 50.734   27.005  -48.829 1.00 43.66 247 A 1 
ATOM 1868 C CA  . SER A 0 247 . 51.512   26.684  -50.033 1.00 43.66 247 A 1 
ATOM 1869 C C   . SER A 0 247 . 52.799   27.522  -50.169 1.00 43.66 247 A 1 
ATOM 1870 C CB  . SER A 0 247 . 50.610   26.850  -51.264 1.00 43.66 247 A 1 
ATOM 1871 O O   . SER A 0 247 . 52.789   28.645  -50.678 1.00 43.66 247 A 1 
ATOM 1872 O OG  . SER A 0 247 . 50.160   28.190  -51.354 1.00 43.66 247 A 1 
ATOM 1873 N N   . ALA A 0 248 . 53.938   26.961  -49.763 1.00 44.26 248 A 1 
ATOM 1874 C CA  . ALA A 0 248 . 55.208   27.686  -49.610 1.00 44.26 248 A 1 
ATOM 1875 C C   . ALA A 0 248 . 55.926   28.126  -50.914 1.00 44.26 248 A 1 
ATOM 1876 C CB  . ALA A 0 248 . 56.120   26.808  -48.741 1.00 44.26 248 A 1 
ATOM 1877 O O   . ALA A 0 248 . 56.991   28.740  -50.847 1.00 44.26 248 A 1 
ATOM 1878 N N   . ALA A 0 249 . 55.407   27.798  -52.103 1.00 47.25 249 A 1 
ATOM 1879 C CA  . ALA A 0 249 . 56.222   27.731  -53.326 1.00 47.25 249 A 1 
ATOM 1880 C C   . ALA A 0 249 . 55.933   28.787  -54.421 1.00 47.25 249 A 1 
ATOM 1881 C CB  . ALA A 0 249 . 56.134   26.287  -53.834 1.00 47.25 249 A 1 
ATOM 1882 O O   . ALA A 0 249 . 56.710   28.900  -55.371 1.00 47.25 249 A 1 
ATOM 1883 N N   . GLN A 0 250 . 54.874   29.601  -54.317 1.00 47.59 250 A 1 
ATOM 1884 C CA  . GLN A 0 250 . 54.455   30.472  -55.434 1.00 47.59 250 A 1 
ATOM 1885 C C   . GLN A 0 250 . 55.262   31.787  -55.574 1.00 47.59 250 A 1 
ATOM 1886 C CB  . GLN A 0 250 . 52.932   30.698  -55.358 1.00 47.59 250 A 1 
ATOM 1887 O O   . GLN A 0 250 . 55.280   32.389  -56.646 1.00 47.59 250 A 1 
ATOM 1888 C CG  . GLN A 0 250 . 52.303   30.850  -56.755 1.00 47.59 250 A 1 
ATOM 1889 C CD  . GLN A 0 250 . 50.779   30.903  -56.692 1.00 47.59 250 A 1 
ATOM 1890 N NE2 . GLN A 0 250 . 50.072   30.062  -57.416 1.00 47.59 250 A 1 
ATOM 1891 O OE1 . GLN A 0 250 . 50.196   31.707  -55.991 1.00 47.59 250 A 1 
ATOM 1892 N N   . ALA A 0 251 . 55.983   32.220  -54.532 1.00 42.52 251 A 1 
ATOM 1893 C CA  . ALA A 0 251 . 56.714   33.497  -54.528 1.00 42.52 251 A 1 
ATOM 1894 C C   . ALA A 0 251 . 58.113   33.451  -55.187 1.00 42.52 251 A 1 
ATOM 1895 C CB  . ALA A 0 251 . 56.796   33.989  -53.077 1.00 42.52 251 A 1 
ATOM 1896 O O   . ALA A 0 251 . 58.618   34.481  -55.634 1.00 42.52 251 A 1 
ATOM 1897 N N   . ALA A 0 252 . 58.756   32.279  -55.265 1.00 45.18 252 A 1 
ATOM 1898 C CA  . ALA A 0 252 . 60.149   32.164  -55.718 1.00 45.18 252 A 1 
ATOM 1899 C C   . ALA A 0 252 . 60.313   32.146  -57.253 1.00 45.18 252 A 1 
ATOM 1900 C CB  . ALA A 0 252 . 60.754   30.913  -55.069 1.00 45.18 252 A 1 
ATOM 1901 O O   . ALA A 0 252 . 61.342   32.574  -57.780 1.00 45.18 252 A 1 
ATOM 1902 N N   . ALA A 0 253 . 59.302   31.674  -57.990 1.00 47.20 253 A 1 
ATOM 1903 C CA  . ALA A 0 253 . 59.405   31.432  -59.433 1.00 47.20 253 A 1 
ATOM 1904 C C   . ALA A 0 253 . 59.496   32.717  -60.286 1.00 47.20 253 A 1 
ATOM 1905 C CB  . ALA A 0 253 . 58.212   30.561  -59.844 1.00 47.20 253 A 1 
ATOM 1906 O O   . ALA A 0 253 . 60.083   32.701  -61.369 1.00 47.20 253 A 1 
ATOM 1907 N N   . ALA A 0 254 . 58.960   33.843  -59.802 1.00 44.84 254 A 1 
ATOM 1908 C CA  . ALA A 0 254 . 58.844   35.086  -60.571 1.00 44.84 254 A 1 
ATOM 1909 C C   . ALA A 0 254 . 60.154   35.900  -60.701 1.00 44.84 254 A 1 
ATOM 1910 C CB  . ALA A 0 254 . 57.720   35.916  -59.937 1.00 44.84 254 A 1 
ATOM 1911 O O   . ALA A 0 254 . 60.217   36.841  -61.490 1.00 44.84 254 A 1 
ATOM 1912 N N   . ALA A 0 255 . 61.205   35.566  -59.941 1.00 40.91 255 A 1 
ATOM 1913 C CA  . ALA A 0 255 . 62.363   36.449  -59.744 1.00 40.91 255 A 1 
ATOM 1914 C C   . ALA A 0 255 . 63.546   36.252  -60.721 1.00 40.91 255 A 1 
ATOM 1915 C CB  . ALA A 0 255 . 62.801   36.308  -58.281 1.00 40.91 255 A 1 
ATOM 1916 O O   . ALA A 0 255 . 64.453   37.080  -60.746 1.00 40.91 255 A 1 
ATOM 1917 N N   . SER A 0 256 . 63.576   35.182  -61.529 1.00 45.14 256 A 1 
ATOM 1918 C CA  . SER A 0 256 . 64.764   34.809  -62.335 1.00 45.14 256 A 1 
ATOM 1919 C C   . SER A 0 256 . 64.745   35.266  -63.807 1.00 45.14 256 A 1 
ATOM 1920 C CB  . SER A 0 256 . 65.045   33.305  -62.210 1.00 45.14 256 A 1 
ATOM 1921 O O   . SER A 0 256 . 65.641   34.931  -64.584 1.00 45.14 256 A 1 
ATOM 1922 O OG  . SER A 0 256 . 64.014   32.533  -62.797 1.00 45.14 256 A 1 
ATOM 1923 N N   . ALA A 0 257 . 63.739   36.042  -64.220 1.00 38.06 257 A 1 
ATOM 1924 C CA  . ALA A 0 257 . 63.417   36.289  -65.629 1.00 38.06 257 A 1 
ATOM 1925 C C   . ALA A 0 257 . 63.965   37.613  -66.220 1.00 38.06 257 A 1 
ATOM 1926 C CB  . ALA A 0 257 . 61.901   36.109  -65.801 1.00 38.06 257 A 1 
ATOM 1927 O O   . ALA A 0 257 . 63.228   38.338  -66.890 1.00 38.06 257 A 1 
ATOM 1928 N N   . GLN A 0 258 . 65.254   37.946  -66.040 1.00 42.87 258 A 1 
ATOM 1929 C CA  . GLN A 0 258 . 65.866   39.084  -66.757 1.00 42.87 258 A 1 
ATOM 1930 C C   . GLN A 0 258 . 67.312   38.870  -67.251 1.00 42.87 258 A 1 
ATOM 1931 C CB  . GLN A 0 258 . 65.753   40.396  -65.942 1.00 42.87 258 A 1 
ATOM 1932 O O   . GLN A 0 258 . 68.235   38.726  -66.463 1.00 42.87 258 A 1 
ATOM 1933 C CG  . GLN A 0 258 . 64.628   41.304  -66.480 1.00 42.87 258 A 1 
ATOM 1934 C CD  . GLN A 0 258 . 64.666   42.737  -65.951 1.00 42.87 258 A 1 
ATOM 1935 N NE2 . GLN A 0 258 . 63.894   43.637  -66.518 1.00 42.87 258 A 1 
ATOM 1936 O OE1 . GLN A 0 258 . 65.417   43.116  -65.077 1.00 42.87 258 A 1 
ATOM 1937 N N   . ARG A 0 259 . 67.481   39.022  -68.580 1.00 40.57 259 A 1 
ATOM 1938 C CA  . ARG A 0 259 . 68.715   39.344  -69.344 1.00 40.57 259 A 1 
ATOM 1939 C C   . ARG A 0 259 . 69.933   38.405  -69.183 1.00 40.57 259 A 1 
ATOM 1940 C CB  . ARG A 0 259 . 69.161   40.788  -69.018 1.00 40.57 259 A 1 
ATOM 1941 O O   . ARG A 0 259 . 70.650   38.480  -68.198 1.00 40.57 259 A 1 
ATOM 1942 C CG  . ARG A 0 259 . 68.081   41.877  -69.124 1.00 40.57 259 A 1 
ATOM 1943 C CD  . ARG A 0 259 . 68.704   43.241  -68.792 1.00 40.57 259 A 1 
ATOM 1944 N NE  . ARG A 0 259 . 67.675   44.288  -68.625 1.00 40.57 259 A 1 
ATOM 1945 N NH1 . ARG A 0 259 . 68.700   46.006  -69.773 1.00 40.57 259 A 1 
ATOM 1946 N NH2 . ARG A 0 259 . 66.735   46.349  -68.781 1.00 40.57 259 A 1 
ATOM 1947 C CZ  . ARG A 0 259 . 67.711   45.535  -69.063 1.00 40.57 259 A 1 
ATOM 1948 N N   . GLY A 0 260 . 70.302   37.662  -70.237 1.00 36.93 260 A 1 
ATOM 1949 C CA  . GLY A 0 260 . 71.601   36.955  -70.255 1.00 36.93 260 A 1 
ATOM 1950 C C   . GLY A 0 260 . 71.831   35.975  -71.410 1.00 36.93 260 A 1 
ATOM 1951 O O   . GLY A 0 260 . 71.847   34.770  -71.212 1.00 36.93 260 A 1 
ATOM 1952 N N   . LYS A 0 261 . 71.993   36.494  -72.629 1.00 34.44 261 A 1 
ATOM 1953 C CA  . LYS A 0 261 . 72.332   35.773  -73.876 1.00 34.44 261 A 1 
ATOM 1954 C C   . LYS A 0 261 . 73.478   34.735  -73.709 1.00 34.44 261 A 1 
ATOM 1955 C CB  . LYS A 0 261 . 72.765   36.902  -74.842 1.00 34.44 261 A 1 
ATOM 1956 O O   . LYS A 0 261 . 74.503   35.107  -73.154 1.00 34.44 261 A 1 
ATOM 1957 C CG  . LYS A 0 261 . 72.799   36.618  -76.352 1.00 34.44 261 A 1 
ATOM 1958 C CD  . LYS A 0 261 . 73.490   37.811  -77.044 1.00 34.44 261 A 1 
ATOM 1959 C CE  . LYS A 0 261 . 73.476   37.695  -78.572 1.00 34.44 261 A 1 
ATOM 1960 N NZ  . LYS A 0 261 . 74.167   38.846  -79.214 1.00 34.44 261 A 1 
ATOM 1961 N N   . ILE A 0 262 . 73.342   33.560  -74.360 1.00 38.79 262 A 1 
ATOM 1962 C CA  . ILE A 0 262 . 74.376   32.601  -74.875 1.00 38.79 262 A 1 
ATOM 1963 C C   . ILE A 0 262 . 74.240   31.125  -74.396 1.00 38.79 262 A 1 
ATOM 1964 C CB  . ILE A 0 262 . 75.851   33.123  -74.845 1.00 38.79 262 A 1 
ATOM 1965 O O   . ILE A 0 262 . 74.701   30.764  -73.327 1.00 38.79 262 A 1 
ATOM 1966 C CG1 . ILE A 0 262 . 76.012   34.339  -75.800 1.00 38.79 262 A 1 
ATOM 1967 C CG2 . ILE A 0 262 . 76.887   32.066  -75.281 1.00 38.79 262 A 1 
ATOM 1968 C CD1 . ILE A 0 262 . 77.319   35.122  -75.641 1.00 38.79 262 A 1 
ATOM 1969 N N   . ILE A 0 263 . 73.657   30.299  -75.287 1.00 36.69 263 A 1 
ATOM 1970 C CA  . ILE A 0 263 . 74.065   28.949  -75.771 1.00 36.69 263 A 1 
ATOM 1971 C C   . ILE A 0 263 . 74.352   27.784  -74.767 1.00 36.69 263 A 1 
ATOM 1972 C CB  . ILE A 0 263 . 75.192   29.106  -76.842 1.00 36.69 263 A 1 
ATOM 1973 O O   . ILE A 0 263 . 75.128   27.911  -73.833 1.00 36.69 263 A 1 
ATOM 1974 C CG1 . ILE A 0 263 . 74.879   30.186  -77.915 1.00 36.69 263 A 1 
ATOM 1975 C CG2 . ILE A 0 263 . 75.458   27.785  -77.579 1.00 36.69 263 A 1 
ATOM 1976 C CD1 . ILE A 0 263 . 76.014   30.470  -78.912 1.00 36.69 263 A 1 
ATOM 1977 N N   . ASN A 0 264 . 73.844   26.588  -75.132 1.00 37.77 264 A 1 
ATOM 1978 C CA  . ASN A 0 264 . 74.119   25.213  -74.645 1.00 37.77 264 A 1 
ATOM 1979 C C   . ASN A 0 264 . 73.426   24.666  -73.368 1.00 37.77 264 A 1 
ATOM 1980 C CB  . ASN A 0 264 . 75.626   24.871  -74.673 1.00 37.77 264 A 1 
ATOM 1981 O O   . ASN A 0 264 . 73.635   25.110  -72.247 1.00 37.77 264 A 1 
ATOM 1982 C CG  . ASN A 0 264 . 76.197   24.701  -76.069 1.00 37.77 264 A 1 
ATOM 1983 N ND2 . ASN A 0 264 . 77.486   24.876  -76.231 1.00 37.77 264 A 1 
ATOM 1984 O OD1 . ASN A 0 264 . 75.502   24.433  -77.035 1.00 37.77 264 A 1 
ATOM 1985 N N   . SER A 0 265 . 72.710   23.552  -73.583 1.00 36.30 265 A 1 
ATOM 1986 C CA  . SER A 0 265 . 72.735   22.326  -72.760 1.00 36.30 265 A 1 
ATOM 1987 C C   . SER A 0 265 . 72.393   22.384  -71.262 1.00 36.30 265 A 1 
ATOM 1988 C CB  . SER A 0 265 . 74.034   21.552  -73.026 1.00 36.30 265 A 1 
ATOM 1989 O O   . SER A 0 265 . 73.024   21.700  -70.462 1.00 36.30 265 A 1 
ATOM 1990 O OG  . SER A 0 265 . 74.219   21.414  -74.426 1.00 36.30 265 A 1 
ATOM 1991 N N   . ALA A 0 266 . 71.320   23.080  -70.882 1.00 35.10 266 A 1 
ATOM 1992 C CA  . ALA A 0 266 . 70.696   22.939  -69.558 1.00 35.10 266 A 1 
ATOM 1993 C C   . ALA A 0 266 . 69.488   21.973  -69.588 1.00 35.10 266 A 1 
ATOM 1994 C CB  . ALA A 0 266 . 70.369   24.335  -69.010 1.00 35.10 266 A 1 
ATOM 1995 O O   . ALA A 0 266 . 68.353   22.381  -69.342 1.00 35.10 266 A 1 
ATOM 1996 N N   . ALA A 0 267 . 69.722   20.688  -69.885 1.00 34.29 267 A 1 
ATOM 1997 C CA  . ALA A 0 267 . 68.688   19.638  -69.974 1.00 34.29 267 A 1 
ATOM 1998 C C   . ALA A 0 267 . 68.128   19.173  -68.604 1.00 34.29 267 A 1 
ATOM 1999 C CB  . ALA A 0 267 . 69.246   18.477  -70.811 1.00 34.29 267 A 1 
ATOM 2000 O O   . ALA A 0 267 . 67.606   18.072  -68.472 1.00 34.29 267 A 1 
ATOM 2001 N N   . SER A 0 268 . 68.268   20.009  -67.574 1.00 41.74 268 A 1 
ATOM 2002 C CA  . SER A 0 268 . 67.959   19.703  -66.175 1.00 41.74 268 A 1 
ATOM 2003 C C   . SER A 0 268 . 67.532   20.961  -65.402 1.00 41.74 268 A 1 
ATOM 2004 C CB  . SER A 0 268 . 69.157   18.994  -65.528 1.00 41.74 268 A 1 
ATOM 2005 O O   . SER A 0 268 . 67.954   21.187  -64.268 1.00 41.74 268 A 1 
ATOM 2006 O OG  . SER A 0 268 . 70.286   19.847  -65.533 1.00 41.74 268 A 1 
ATOM 2007 N N   . LYS A 0 269 . 66.697   21.807  -66.021 1.00 40.06 269 A 1 
ATOM 2008 C CA  . LYS A 0 269 . 65.866   22.768  -65.280 1.00 40.06 269 A 1 
ATOM 2009 C C   . LYS A 0 269 . 64.591   22.042  -64.827 1.00 40.06 269 A 1 
ATOM 2010 C CB  . LYS A 0 269 . 65.497   23.984  -66.144 1.00 40.06 269 A 1 
ATOM 2011 O O   . LYS A 0 269 . 63.771   21.711  -65.670 1.00 40.06 269 A 1 
ATOM 2012 C CG  . LYS A 0 269 . 66.664   24.954  -66.367 1.00 40.06 269 A 1 
ATOM 2013 C CD  . LYS A 0 269 . 66.139   26.237  -67.025 1.00 40.06 269 A 1 
ATOM 2014 C CE  . LYS A 0 269 . 67.261   27.267  -67.175 1.00 40.06 269 A 1 
ATOM 2015 N NZ  . LYS A 0 269 . 66.728   28.578  -67.625 1.00 40.06 269 A 1 
ATOM 2016 N N   . GLY A 0 270 . 64.353   21.766  -63.550 1.00 36.82 270 A 1 
ATOM 2017 C CA  . GLY A 0 270 . 65.133   22.137  -62.364 1.00 36.82 270 A 1 
ATOM 2018 C C   . GLY A 0 270 . 64.212   22.490  -61.202 1.00 36.82 270 A 1 
ATOM 2019 O O   . GLY A 0 270 . 64.196   23.640  -60.786 1.00 36.82 270 A 1 
ATOM 2020 N N   . ALA A 0 271 . 63.412   21.513  -60.764 1.00 36.92 271 A 1 
ATOM 2021 C CA  . ALA A 0 271 . 62.633   21.491  -59.522 1.00 36.92 271 A 1 
ATOM 2022 C C   . ALA A 0 271 . 62.087   22.844  -59.002 1.00 36.92 271 A 1 
ATOM 2023 C CB  . ALA A 0 271 . 63.453   20.731  -58.469 1.00 36.92 271 A 1 
ATOM 2024 O O   . ALA A 0 271 . 62.522   23.349  -57.972 1.00 36.92 271 A 1 
ATOM 2025 N N   . ALA A 0 272 . 61.041   23.359  -59.653 1.00 37.85 272 A 1 
ATOM 2026 C CA  . ALA A 0 272 . 60.058   24.241  -59.012 1.00 37.85 272 A 1 
ATOM 2027 C C   . ALA A 0 272 . 58.762   23.450  -58.748 1.00 37.85 272 A 1 
ATOM 2028 C CB  . ALA A 0 272 . 59.875   25.518  -59.843 1.00 37.85 272 A 1 
ATOM 2029 O O   . ALA A 0 272 . 57.683   23.826  -59.196 1.00 37.85 272 A 1 
ATOM 2030 N N   . GLY A 0 273 . 58.899   22.291  -58.093 1.00 38.56 273 A 1 
ATOM 2031 C CA  . GLY A 0 273 . 57.776   21.425  -57.744 1.00 38.56 273 A 1 
ATOM 2032 C C   . GLY A 0 273 . 56.952   22.048  -56.625 1.00 38.56 273 A 1 
ATOM 2033 O O   . GLY A 0 273 . 57.296   21.908  -55.453 1.00 38.56 273 A 1 
ATOM 2034 N N   . THR A 0 274 . 55.873   22.737  -56.991 1.00 40.55 274 A 1 
ATOM 2035 C CA  . THR A 0 274 . 54.839   23.228  -56.075 1.00 40.55 274 A 1 
ATOM 2036 C C   . THR A 0 274 . 54.030   22.050  -55.523 1.00 40.55 274 A 1 
ATOM 2037 C CB  . THR A 0 274 . 53.920   24.246  -56.778 1.00 40.55 274 A 1 
ATOM 2038 O O   . THR A 0 274 . 52.897   21.820  -55.936 1.00 40.55 274 A 1 
ATOM 2039 C CG2 . THR A 0 274 . 54.606   25.569  -57.124 1.00 40.55 274 A 1 
ATOM 2040 O OG1 . THR A 0 274 . 53.470   23.714  -58.000 1.00 40.55 274 A 1 
ATOM 2041 N N   . TYR A 0 275 . 54.630   21.299  -54.598 1.00 41.98 275 A 1 
ATOM 2042 C CA  . TYR A 0 275 . 53.884   20.512  -53.614 1.00 41.98 275 A 1 
ATOM 2043 C C   . TYR A 0 275 . 52.980   21.441  -52.774 1.00 41.98 275 A 1 
ATOM 2044 C CB  . TYR A 0 275 . 54.872   19.739  -52.713 1.00 41.98 275 A 1 
ATOM 2045 O O   . TYR A 0 275 . 53.222   22.653  -52.716 1.00 41.98 275 A 1 
ATOM 2046 C CG  . TYR A 0 275 . 55.216   18.331  -53.178 1.00 41.98 275 A 1 
ATOM 2047 C CD1 . TYR A 0 275 . 54.623   17.221  -52.541 1.00 41.98 275 A 1 
ATOM 2048 C CD2 . TYR A 0 275 . 56.135   18.124  -54.227 1.00 41.98 275 A 1 
ATOM 2049 C CE1 . TYR A 0 275 . 54.938   15.911  -52.949 1.00 41.98 275 A 1 
ATOM 2050 C CE2 . TYR A 0 275 . 56.458   16.813  -54.634 1.00 41.98 275 A 1 
ATOM 2051 O OH  . TYR A 0 275 . 56.169   14.445  -54.402 1.00 41.98 275 A 1 
ATOM 2052 C CZ  . TYR A 0 275 . 55.858   15.704  -53.998 1.00 41.98 275 A 1 
ATOM 2053 N N   . TRP A 0 276 . 52.015   20.834  -52.073 1.00 39.71 276 A 1 
ATOM 2054 C CA  . TRP A 0 276 . 50.966   21.442  -51.234 1.00 39.71 276 A 1 
ATOM 2055 C C   . TRP A 0 276 . 49.709   21.925  -51.975 1.00 39.71 276 A 1 
ATOM 2056 C CB  . TRP A 0 276 . 51.507   22.509  -50.265 1.00 39.71 276 A 1 
ATOM 2057 O O   . TRP A 0 276 . 49.613   23.075  -52.403 1.00 39.71 276 A 1 
ATOM 2058 C CG  . TRP A 0 276 . 52.722   22.118  -49.485 1.00 39.71 276 A 1 
ATOM 2059 C CD1 . TRP A 0 276 . 53.949   22.669  -49.612 1.00 39.71 276 A 1 
ATOM 2060 C CD2 . TRP A 0 276 . 52.864   21.035  -48.520 1.00 39.71 276 A 1 
ATOM 2061 C CE2 . TRP A 0 276 . 54.224   20.994  -48.090 1.00 39.71 276 A 1 
ATOM 2062 C CE3 . TRP A 0 276 . 51.997   20.044  -48.014 1.00 39.71 276 A 1 
ATOM 2063 N NE1 . TRP A 0 276 . 54.835   22.026  -48.770 1.00 39.71 276 A 1 
ATOM 2064 C CH2 . TRP A 0 276 . 53.819   19.025  -46.742 1.00 39.71 276 A 1 
ATOM 2065 C CZ2 . TRP A 0 276 . 54.700   20.023  -47.196 1.00 39.71 276 A 1 
ATOM 2066 C CZ3 . TRP A 0 276 . 52.477   19.032  -47.162 1.00 39.71 276 A 1 
ATOM 2067 N N   . ALA A 0 277 . 48.708   21.047  -51.991 1.00 41.86 277 A 1 
ATOM 2068 C CA  . ALA A 0 277 . 47.291   21.367  -51.855 1.00 41.86 277 A 1 
ATOM 2069 C C   . ALA A 0 277 . 46.691   20.277  -50.947 1.00 41.86 277 A 1 
ATOM 2070 C CB  . ALA A 0 277 . 46.625   21.411  -53.234 1.00 41.86 277 A 1 
ATOM 2071 O O   . ALA A 0 277 . 47.071   19.118  -51.095 1.00 41.86 277 A 1 
ATOM 2072 N N   . GLY A 0 278 . 45.861   20.661  -49.978 1.00 50.09 278 A 1 
ATOM 2073 C CA  . GLY A 0 278 . 45.332   19.755  -48.957 1.00 50.09 278 A 1 
ATOM 2074 C C   . GLY A 0 278 . 45.090   20.485  -47.642 1.00 50.09 278 A 1 
ATOM 2075 O O   . GLY A 0 278 . 46.017   20.693  -46.858 1.00 50.09 278 A 1 
ATOM 2076 N N   . GLU A 0 279 . 43.842   20.897  -47.446 1.00 54.40 279 A 1 
ATOM 2077 C CA  . GLU A 0 279 . 43.250   21.021  -46.116 1.00 54.40 279 A 1 
ATOM 2078 C C   . GLU A 0 279 . 42.752   19.608  -45.786 1.00 54.40 279 A 1 
ATOM 2079 C CB  . GLU A 0 279 . 42.112   22.070  -46.122 1.00 54.40 279 A 1 
ATOM 2080 O O   . GLU A 0 279 . 42.095   18.990  -46.625 1.00 54.40 279 A 1 
ATOM 2081 C CG  . GLU A 0 279 . 42.642   23.485  -46.447 1.00 54.40 279 A 1 
ATOM 2082 C CD  . GLU A 0 279 . 41.570   24.580  -46.637 1.00 54.40 279 A 1 
ATOM 2083 O OE1 . GLU A 0 279 . 41.948   25.777  -46.551 1.00 54.40 279 A 1 
ATOM 2084 O OE2 . GLU A 0 279 . 40.410   24.255  -46.960 1.00 54.40 279 A 1 
ATOM 2085 N N   . SER A 0 280 . 43.138   19.084  -44.625 1.00 60.95 280 A 1 
ATOM 2086 C CA  . SER A 0 280 . 42.609   17.836  -44.074 1.00 60.95 280 A 1 
ATOM 2087 C C   . SER A 0 280 . 42.064   18.197  -42.707 1.00 60.95 280 A 1 
ATOM 2088 C CB  . SER A 0 280 . 43.695   16.758  -43.963 1.00 60.95 280 A 1 
ATOM 2089 O O   . SER A 0 280 . 42.815   18.739  -41.889 1.00 60.95 280 A 1 
ATOM 2090 O OG  . SER A 0 280 . 43.165   15.452  -44.036 1.00 60.95 280 A 1 
ATOM 2091 N N   . ASN A 0 281 . 40.775   17.959  -42.514 1.00 67.52 281 A 1 
ATOM 2092 C CA  . ASN A 0 281 . 40.106   18.065  -41.226 1.00 67.52 281 A 1 
ATOM 2093 C C   . ASN A 0 281 . 39.381   16.740  -41.008 1.00 67.52 281 A 1 
ATOM 2094 C CB  . ASN A 0 281 . 39.139   19.263  -41.175 1.00 67.52 281 A 1 
ATOM 2095 O O   . ASN A 0 281 . 38.869   16.176  -41.976 1.00 67.52 281 A 1 
ATOM 2096 C CG  . ASN A 0 281 . 39.658   20.524  -41.842 1.00 67.52 281 A 1 
ATOM 2097 N ND2 . ASN A 0 281 . 39.160   20.832  -43.020 1.00 67.52 281 A 1 
ATOM 2098 O OD1 . ASN A 0 281 . 40.507   21.254  -41.351 1.00 67.52 281 A 1 
ATOM 2099 N N   . ASP A 0 282 . 39.397   16.292  -39.770 1.00 74.31 282 A 1 
ATOM 2100 C CA  . ASP A 0 282 . 38.995   14.974  -39.293 1.00 74.31 282 A 1 
ATOM 2101 C C   . ASP A 0 282 . 38.251   15.242  -37.970 1.00 74.31 282 A 1 
ATOM 2102 C CB  . ASP A 0 282 . 40.321   14.199  -39.152 1.00 74.31 282 A 1 
ATOM 2103 O O   . ASP A 0 282 . 38.701   16.093  -37.180 1.00 74.31 282 A 1 
ATOM 2104 C CG  . ASP A 0 282 . 40.218   12.712  -38.835 1.00 74.31 282 A 1 
ATOM 2105 O OD1 . ASP A 0 282 . 39.223   12.342  -38.193 1.00 74.31 282 A 1 
ATOM 2106 O OD2 . ASP A 0 282 . 41.185   12.002  -39.220 1.00 74.31 282 A 1 
ATOM 2107 N N   . TRP A 0 283 . 37.045   14.696  -37.801 1.00 78.98 283 A 1 
ATOM 2108 C CA  . TRP A 0 283 . 36.167   15.049  -36.683 1.00 78.98 283 A 1 
ATOM 2109 C C   . TRP A 0 283 . 35.266   13.897  -36.226 1.00 78.98 283 A 1 
ATOM 2110 C CB  . TRP A 0 283 . 35.318   16.291  -37.031 1.00 78.98 283 A 1 
ATOM 2111 O O   . TRP A 0 283 . 34.220   13.659  -36.825 1.00 78.98 283 A 1 
ATOM 2112 C CG  . TRP A 0 283 . 34.485   16.754  -35.875 1.00 78.98 283 A 1 
ATOM 2113 C CD1 . TRP A 0 283 . 35.028   17.056  -34.690 1.00 78.98 283 A 1 
ATOM 2114 C CD2 . TRP A 0 283 . 33.049   16.674  -35.630 1.00 78.98 283 A 1 
ATOM 2115 C CE2 . TRP A 0 283 . 32.805   16.995  -34.257 1.00 78.98 283 A 1 
ATOM 2116 C CE3 . TRP A 0 283 . 31.937   16.281  -36.397 1.00 78.98 283 A 1 
ATOM 2117 N NE1 . TRP A 0 283 . 34.061   17.136  -33.710 1.00 78.98 283 A 1 
ATOM 2118 C CH2 . TRP A 0 283 . 30.431   16.634  -34.500 1.00 78.98 283 A 1 
ATOM 2119 C CZ2 . TRP A 0 283 . 31.520   17.012  -33.695 1.00 78.98 283 A 1 
ATOM 2120 C CZ3 . TRP A 0 283 . 30.648   16.261  -35.837 1.00 78.98 283 A 1 
ATOM 2121 N N   . ASP A 0 284 . 35.641   13.289  -35.101 1.00 85.72 284 A 1 
ATOM 2122 C CA  . ASP A 0 284 . 34.827   12.327  -34.356 1.00 85.72 284 A 1 
ATOM 2123 C C   . ASP A 0 284 . 34.035   13.025  -33.237 1.00 85.72 284 A 1 
ATOM 2124 C CB  . ASP A 0 284 . 35.720   11.256  -33.696 1.00 85.72 284 A 1 
ATOM 2125 O O   . ASP A 0 284 . 34.558   13.874  -32.498 1.00 85.72 284 A 1 
ATOM 2126 C CG  . ASP A 0 284 . 36.201   10.111  -34.593 1.00 85.72 284 A 1 
ATOM 2127 O OD1 . ASP A 0 284 . 35.420   9.690   -35.468 1.00 85.72 284 A 1 
ATOM 2128 O OD2 . ASP A 0 284 . 37.278   9.552   -34.269 1.00 85.72 284 A 1 
ATOM 2129 N N   . ALA A 0 285 . 32.802   12.575  -33.008 1.00 84.90 285 A 1 
ATOM 2130 C CA  . ALA A 0 285 . 32.078   12.812  -31.764 1.00 84.90 285 A 1 
ATOM 2131 C C   . ALA A 0 285 . 31.229   11.606  -31.351 1.00 84.90 285 A 1 
ATOM 2132 C CB  . ALA A 0 285 . 31.226   14.076  -31.899 1.00 84.90 285 A 1 
ATOM 2133 O O   . ALA A 0 285 . 30.661   10.903  -32.184 1.00 84.90 285 A 1 
ATOM 2134 N N   . TRP A 0 286 . 31.080   11.399  -30.042 1.00 89.45 286 A 1 
ATOM 2135 C CA  . TRP A 0 286 . 30.063   10.501  -29.492 1.00 89.45 286 A 1 
ATOM 2136 C C   . TRP A 0 286 . 29.490   11.060  -28.194 1.00 89.45 286 A 1 
ATOM 2137 C CB  . TRP A 0 286 . 30.606   9.075   -29.298 1.00 89.45 286 A 1 
ATOM 2138 O O   . TRP A 0 286 . 30.160   11.803  -27.467 1.00 89.45 286 A 1 
ATOM 2139 C CG  . TRP A 0 286 . 31.424   8.845   -28.061 1.00 89.45 286 A 1 
ATOM 2140 C CD1 . TRP A 0 286 . 32.743   9.100   -27.940 1.00 89.45 286 A 1 
ATOM 2141 C CD2 . TRP A 0 286 . 30.982   8.390   -26.741 1.00 89.45 286 A 1 
ATOM 2142 C CE2 . TRP A 0 286 . 32.100   8.421   -25.855 1.00 89.45 286 A 1 
ATOM 2143 C CE3 . TRP A 0 286 . 29.743   7.992   -26.191 1.00 89.45 286 A 1 
ATOM 2144 N NE1 . TRP A 0 286 . 33.151   8.833   -26.646 1.00 89.45 286 A 1 
ATOM 2145 C CH2 . TRP A 0 286 . 30.743   7.718   -23.975 1.00 89.45 286 A 1 
ATOM 2146 C CZ2 . TRP A 0 286 . 31.996   8.096   -24.492 1.00 89.45 286 A 1 
ATOM 2147 C CZ3 . TRP A 0 286 . 29.625   7.661   -24.826 1.00 89.45 286 A 1 
ATOM 2148 N N   . GLY A 0 287 . 28.261   10.670  -27.876 1.00 87.94 287 A 1 
ATOM 2149 C CA  . GLY A 0 287 . 27.644   11.008  -26.605 1.00 87.94 287 A 1 
ATOM 2150 C C   . GLY A 0 287 . 26.521   10.067  -26.201 1.00 87.94 287 A 1 
ATOM 2151 O O   . GLY A 0 287 . 26.140   9.151   -26.939 1.00 87.94 287 A 1 
ATOM 2152 N N   . ARG A 0 288 . 26.065   10.265  -24.967 1.00 91.95 288 A 1 
ATOM 2153 C CA  . ARG A 0 288 . 25.004   9.501   -24.327 1.00 91.95 288 A 1 
ATOM 2154 C C   . ARG A 0 288 . 24.334   10.326  -23.232 1.00 91.95 288 A 1 
ATOM 2155 C CB  . ARG A 0 288 . 25.609   8.203   -23.786 1.00 91.95 288 A 1 
ATOM 2156 O O   . ARG A 0 288 . 25.022   10.780  -22.320 1.00 91.95 288 A 1 
ATOM 2157 C CG  . ARG A 0 288 . 24.591   7.320   -23.062 1.00 91.95 288 A 1 
ATOM 2158 C CD  . ARG A 0 288 . 25.231   5.946   -22.850 1.00 91.95 288 A 1 
ATOM 2159 N NE  . ARG A 0 288 . 24.271   5.006   -22.264 1.00 91.95 288 A 1 
ATOM 2160 N NH1 . ARG A 0 288 . 24.912   5.122   -20.072 1.00 91.95 288 A 1 
ATOM 2161 N NH2 . ARG A 0 288 . 23.208   3.829   -20.652 1.00 91.95 288 A 1 
ATOM 2162 C CZ  . ARG A 0 288 . 24.146   4.646   -21.012 1.00 91.95 288 A 1 
ATOM 2163 N N   . ASP A 0 289 . 23.017   10.440  -23.307 1.00 88.24 289 A 1 
ATOM 2164 C CA  . ASP A 0 289 . 22.140   11.030  -22.290 1.00 88.24 289 A 1 
ATOM 2165 C C   . ASP A 0 289 . 21.450   9.888   -21.507 1.00 88.24 289 A 1 
ATOM 2166 C CB  . ASP A 0 289 . 21.170   12.011  -22.980 1.00 88.24 289 A 1 
ATOM 2167 O O   . ASP A 0 289 . 21.343   8.761   -21.995 1.00 88.24 289 A 1 
ATOM 2168 C CG  . ASP A 0 289 . 20.456   12.986  -22.032 1.00 88.24 289 A 1 
ATOM 2169 O OD1 . ASP A 0 289 . 20.380   12.670  -20.823 1.00 88.24 289 A 1 
ATOM 2170 O OD2 . ASP A 0 289 . 19.982   14.032  -22.533 1.00 88.24 289 A 1 
ATOM 2171 N N   . GLN A 0 290 . 21.071   10.122  -20.252 1.00 91.48 290 A 1 
ATOM 2172 C CA  . GLN A 0 290 . 20.672   9.099   -19.275 1.00 91.48 290 A 1 
ATOM 2173 C C   . GLN A 0 290 . 19.686   9.665   -18.233 1.00 91.48 290 A 1 
ATOM 2174 C CB  . GLN A 0 290 . 21.942   8.524   -18.610 1.00 91.48 290 A 1 
ATOM 2175 O O   . GLN A 0 290 . 19.966   9.684   -17.030 1.00 91.48 290 A 1 
ATOM 2176 C CG  . GLN A 0 290 . 22.603   7.328   -19.299 1.00 91.48 290 A 1 
ATOM 2177 C CD  . GLN A 0 290 . 22.069   5.996   -18.788 1.00 91.48 290 A 1 
ATOM 2178 N NE2 . GLN A 0 290 . 20.827   5.660   -19.054 1.00 91.48 290 A 1 
ATOM 2179 O OE1 . GLN A 0 290 . 22.797   5.181   -18.212 1.00 91.48 290 A 1 
ATOM 2180 N N   . ASP A 0 291 . 18.517   10.115  -18.683 1.00 89.62 291 A 1 
ATOM 2181 C CA  . ASP A 0 291 . 17.494   10.694  -17.805 1.00 89.62 291 A 1 
ATOM 2182 C C   . ASP A 0 291 . 16.704   9.603   -17.039 1.00 89.62 291 A 1 
ATOM 2183 C CB  . ASP A 0 291 . 16.602   11.659  -18.618 1.00 89.62 291 A 1 
ATOM 2184 O O   . ASP A 0 291 . 16.307   8.564   -17.577 1.00 89.62 291 A 1 
ATOM 2185 C CG  . ASP A 0 291 . 15.930   12.765  -17.783 1.00 89.62 291 A 1 
ATOM 2186 O OD1 . ASP A 0 291 . 16.039   12.737  -16.531 1.00 89.62 291 A 1 
ATOM 2187 O OD2 . ASP A 0 291 . 15.208   13.607  -18.369 1.00 89.62 291 A 1 
ATOM 2188 N N   . PHE A 0 292 . 16.453   9.810   -15.745 1.00 94.52 292 A 1 
ATOM 2189 C CA  . PHE A 0 292 . 15.683   8.893   -14.897 1.00 94.52 292 A 1 
ATOM 2190 C C   . PHE A 0 292 . 14.784   9.656   -13.928 1.00 94.52 292 A 1 
ATOM 2191 C CB  . PHE A 0 292 . 16.625   7.955   -14.123 1.00 94.52 292 A 1 
ATOM 2192 O O   . PHE A 0 292 . 15.264   10.397  -13.070 1.00 94.52 292 A 1 
ATOM 2193 C CG  . PHE A 0 292 . 15.912   7.056   -13.118 1.00 94.52 292 A 1 
ATOM 2194 C CD1 . PHE A 0 292 . 15.739   7.470   -11.781 1.00 94.52 292 A 1 
ATOM 2195 C CD2 . PHE A 0 292 . 15.381   5.823   -13.532 1.00 94.52 292 A 1 
ATOM 2196 C CE1 . PHE A 0 292 . 15.035   6.661   -10.869 1.00 94.52 292 A 1 
ATOM 2197 C CE2 . PHE A 0 292 . 14.693   5.003   -12.619 1.00 94.52 292 A 1 
ATOM 2198 C CZ  . PHE A 0 292 . 14.515   5.422   -11.288 1.00 94.52 292 A 1 
ATOM 2199 N N   . HIS A 0 293 . 13.475   9.384   -13.957 1.00 97.06 293 A 1 
ATOM 2200 C CA  . HIS A 0 293 . 12.492   10.025  -13.079 1.00 97.06 293 A 1 
ATOM 2201 C C   . HIS A 0 293 . 11.537   9.004   -12.447 1.00 97.06 293 A 1 
ATOM 2202 C CB  . HIS A 0 293 . 11.744   11.111  -13.877 1.00 97.06 293 A 1 
ATOM 2203 O O   . HIS A 0 293 . 10.614   8.526   -13.099 1.00 97.06 293 A 1 
ATOM 2204 C CG  . HIS A 0 293 . 10.981   12.133  -13.056 1.00 97.06 293 A 1 
ATOM 2205 C CD2 . HIS A 0 293 . 10.867   12.179  -11.694 1.00 97.06 293 A 1 
ATOM 2206 N ND1 . HIS A 0 293 . 10.425   13.309  -13.571 1.00 97.06 293 A 1 
ATOM 2207 C CE1 . HIS A 0 293 . 10.120   14.075  -12.527 1.00 97.06 293 A 1 
ATOM 2208 N NE2 . HIS A 0 293 . 10.327   13.409  -11.387 1.00 97.06 293 A 1 
ATOM 2209 N N   . GLU A 0 294 . 11.676   8.721   -11.147 1.00 97.39 294 A 1 
ATOM 2210 C CA  . GLU A 0 294 . 10.684   7.946   -10.381 1.00 97.39 294 A 1 
ATOM 2211 C C   . GLU A 0 294 . 9.895    8.843   -9.417  1.00 97.39 294 A 1 
ATOM 2212 C CB  . GLU A 0 294 . 11.315   6.741   -9.649  1.00 97.39 294 A 1 
ATOM 2213 O O   . GLU A 0 294 . 10.464   9.608   -8.638  1.00 97.39 294 A 1 
ATOM 2214 C CG  . GLU A 0 294 . 10.221   5.823   -9.064  1.00 97.39 294 A 1 
ATOM 2215 C CD  . GLU A 0 294 . 10.746   4.637   -8.241  1.00 97.39 294 A 1 
ATOM 2216 O OE1 . GLU A 0 294 . 10.362   3.485   -8.564  1.00 97.39 294 A 1 
ATOM 2217 O OE2 . GLU A 0 294 . 11.419   4.875   -7.204  1.00 97.39 294 A 1 
ATOM 2218 N N   . LYS A 0 295 . 8.570    8.685   -9.405  1.00 97.54 295 A 1 
ATOM 2219 C CA  . LYS A 0 295 . 7.654    9.203   -8.384  1.00 97.54 295 A 1 
ATOM 2220 C C   . LYS A 0 295 . 6.924    8.039   -7.721  1.00 97.54 295 A 1 
ATOM 2221 C CB  . LYS A 0 295 . 6.652    10.176  -9.018  1.00 97.54 295 A 1 
ATOM 2222 O O   . LYS A 0 295 . 6.300    7.237   -8.409  1.00 97.54 295 A 1 
ATOM 2223 C CG  . LYS A 0 295 . 7.320    11.468  -9.506  1.00 97.54 295 A 1 
ATOM 2224 C CD  . LYS A 0 295 . 6.272    12.406  -10.111 1.00 97.54 295 A 1 
ATOM 2225 C CE  . LYS A 0 295 . 6.914    13.690  -10.644 1.00 97.54 295 A 1 
ATOM 2226 N NZ  . LYS A 0 295 . 7.253    13.585  -12.085 1.00 97.54 295 A 1 
ATOM 2227 N N   . VAL A 0 296 . 6.951    7.972   -6.394  1.00 97.02 296 A 1 
ATOM 2228 C CA  . VAL A 0 296 . 6.214    6.988   -5.586  1.00 97.02 296 A 1 
ATOM 2229 C C   . VAL A 0 296 . 5.383    7.713   -4.536  1.00 97.02 296 A 1 
ATOM 2230 C CB  . VAL A 0 296 . 7.157    5.983   -4.890  1.00 97.02 296 A 1 
ATOM 2231 O O   . VAL A 0 296 . 5.904    8.595   -3.856  1.00 97.02 296 A 1 
ATOM 2232 C CG1 . VAL A 0 296 . 6.369    4.849   -4.217  1.00 97.02 296 A 1 
ATOM 2233 C CG2 . VAL A 0 296 . 8.137    5.335   -5.869  1.00 97.02 296 A 1 
ATOM 2234 N N   . SER A 0 297 . 4.132    7.305   -4.337  1.00 96.52 297 A 1 
ATOM 2235 C CA  . SER A 0 297 . 3.335    7.694   -3.171  1.00 96.52 297 A 1 
ATOM 2236 C C   . SER A 0 297 . 2.600    6.510   -2.540  1.00 96.52 297 A 1 
ATOM 2237 C CB  . SER A 0 297 . 2.380    8.848   -3.488  1.00 96.52 297 A 1 
ATOM 2238 O O   . SER A 0 297 . 2.311    5.502   -3.189  1.00 96.52 297 A 1 
ATOM 2239 O OG  . SER A 0 297 . 1.379    8.456   -4.406  1.00 96.52 297 A 1 
ATOM 2240 N N   . TYR A 0 298 . 2.322    6.632   -1.245  1.00 95.99 298 A 1 
ATOM 2241 C CA  . TYR A 0 298 . 1.541    5.695   -0.446  1.00 95.99 298 A 1 
ATOM 2242 C C   . TYR A 0 298 . 0.736    6.463   0.608   1.00 95.99 298 A 1 
ATOM 2243 C CB  . TYR A 0 298 . 2.477    4.668   0.211   1.00 95.99 298 A 1 
ATOM 2244 O O   . TYR A 0 298 . 1.310    7.249   1.362   1.00 95.99 298 A 1 
ATOM 2245 C CG  . TYR A 0 298 . 1.793    3.697   1.160   1.00 95.99 298 A 1 
ATOM 2246 C CD1 . TYR A 0 298 . 1.746    3.966   2.543   1.00 95.99 298 A 1 
ATOM 2247 C CD2 . TYR A 0 298 . 1.190    2.530   0.656   1.00 95.99 298 A 1 
ATOM 2248 C CE1 . TYR A 0 298 . 1.105    3.066   3.421   1.00 95.99 298 A 1 
ATOM 2249 C CE2 . TYR A 0 298 . 0.547    1.630   1.529   1.00 95.99 298 A 1 
ATOM 2250 O OH  . TYR A 0 298 . -0.168   1.019   3.725   1.00 95.99 298 A 1 
ATOM 2251 C CZ  . TYR A 0 298 . 0.488    1.899   2.913   1.00 95.99 298 A 1 
ATOM 2252 N N   . ASP A 0 299 . -0.564   6.197   0.692   1.00 95.78 299 A 1 
ATOM 2253 C CA  . ASP A 0 299 . -1.457   6.682   1.749   1.00 95.78 299 A 1 
ATOM 2254 C C   . ASP A 0 299 . -2.108   5.493   2.462   1.00 95.78 299 A 1 
ATOM 2255 C CB  . ASP A 0 299 . -2.556   7.604   1.187   1.00 95.78 299 A 1 
ATOM 2256 O O   . ASP A 0 299 . -2.595   4.567   1.814   1.00 95.78 299 A 1 
ATOM 2257 C CG  . ASP A 0 299 . -2.205   9.090   1.241   1.00 95.78 299 A 1 
ATOM 2258 O OD1 . ASP A 0 299 . -2.029   9.608   2.374   1.00 95.78 299 A 1 
ATOM 2259 O OD2 . ASP A 0 299 . -2.202   9.718   0.159   1.00 95.78 299 A 1 
ATOM 2260 N N   . ASP A 0 300 . -2.171   5.554   3.791   1.00 96.24 300 A 1 
ATOM 2261 C CA  . ASP A 0 300 . -2.895   4.623   4.662   1.00 96.24 300 A 1 
ATOM 2262 C C   . ASP A 0 300 . -3.750   5.438   5.639   1.00 96.24 300 A 1 
ATOM 2263 C CB  . ASP A 0 300 . -1.882   3.706   5.363   1.00 96.24 300 A 1 
ATOM 2264 O O   . ASP A 0 300 . -3.265   5.977   6.642   1.00 96.24 300 A 1 
ATOM 2265 C CG  . ASP A 0 300 . -2.446   2.420   5.981   1.00 96.24 300 A 1 
ATOM 2266 O OD1 . ASP A 0 300 . -3.640   2.349   6.349   1.00 96.24 300 A 1 
ATOM 2267 O OD2 . ASP A 0 300 . -1.663   1.442   6.067   1.00 96.24 300 A 1 
ATOM 2268 N N   . THR A 0 301 . -5.028   5.587   5.299   1.00 94.38 301 A 1 
ATOM 2269 C CA  . THR A 0 301 . -6.023   6.328   6.075   1.00 94.38 301 A 1 
ATOM 2270 C C   . THR A 0 301 . -6.914   5.340   6.811   1.00 94.38 301 A 1 
ATOM 2271 C CB  . THR A 0 301 . -6.924   7.201   5.182   1.00 94.38 301 A 1 
ATOM 2272 O O   . THR A 0 301 . -7.586   4.531   6.175   1.00 94.38 301 A 1 
ATOM 2273 C CG2 . THR A 0 301 . -7.672   8.252   6.006   1.00 94.38 301 A 1 
ATOM 2274 O OG1 . THR A 0 301 . -6.230   7.871   4.159   1.00 94.38 301 A 1 
ATOM 2275 N N   . TRP A 0 302 . -7.028   5.441   8.136   1.00 92.98 302 A 1 
ATOM 2276 C CA  . TRP A 0 302 . -8.053   4.692   8.866   1.00 92.98 302 A 1 
ATOM 2277 C C   . TRP A 0 302 . -8.785   5.541   9.900   1.00 92.98 302 A 1 
ATOM 2278 C CB  . TRP A 0 302 . -7.504   3.379   9.433   1.00 92.98 302 A 1 
ATOM 2279 O O   . TRP A 0 302 . -8.211   6.378   10.599  1.00 92.98 302 A 1 
ATOM 2280 C CG  . TRP A 0 302 . -6.582   3.466   10.611  1.00 92.98 302 A 1 
ATOM 2281 C CD1 . TRP A 0 302 . -5.236   3.538   10.539  1.00 92.98 302 A 1 
ATOM 2282 C CD2 . TRP A 0 302 . -6.906   3.412   12.033  1.00 92.98 302 A 1 
ATOM 2283 C CE2 . TRP A 0 302 . -5.686   3.396   12.773  1.00 92.98 302 A 1 
ATOM 2284 C CE3 . TRP A 0 302 . -8.109   3.344   12.771  1.00 92.98 302 A 1 
ATOM 2285 N NE1 . TRP A 0 302 . -4.701   3.509   11.813  1.00 92.98 302 A 1 
ATOM 2286 C CH2 . TRP A 0 302 . -6.875   3.125   14.867  1.00 92.98 302 A 1 
ATOM 2287 C CZ2 . TRP A 0 302 . -5.661   3.258   14.170  1.00 92.98 302 A 1 
ATOM 2288 C CZ3 . TRP A 0 302 . -8.098   3.204   14.173  1.00 92.98 302 A 1 
ATOM 2289 N N   . ALA A 0 303 . -10.089  5.306   10.008  1.00 93.47 303 A 1 
ATOM 2290 C CA  . ALA A 0 303 . -10.979  6.018   10.912  1.00 93.47 303 A 1 
ATOM 2291 C C   . ALA A 0 303 . -11.909  5.035   11.624  1.00 93.47 303 A 1 
ATOM 2292 C CB  . ALA A 0 303 . -11.760  7.072   10.121  1.00 93.47 303 A 1 
ATOM 2293 O O   . ALA A 0 303 . -12.428  4.106   11.009  1.00 93.47 303 A 1 
ATOM 2294 N N   . LYS A 0 304 . -12.140  5.238   12.922  1.00 94.11 304 A 1 
ATOM 2295 C CA  . LYS A 0 304 . -13.124  4.483   13.710  1.00 94.11 304 A 1 
ATOM 2296 C C   . LYS A 0 304 . -13.906  5.433   14.600  1.00 94.11 304 A 1 
ATOM 2297 C CB  . LYS A 0 304 . -12.465  3.343   14.514  1.00 94.11 304 A 1 
ATOM 2298 O O   . LYS A 0 304 . -13.308  6.223   15.330  1.00 94.11 304 A 1 
ATOM 2299 C CG  . LYS A 0 304 . -11.864  2.314   13.547  1.00 94.11 304 A 1 
ATOM 2300 C CD  . LYS A 0 304 . -11.263  1.055   14.178  1.00 94.11 304 A 1 
ATOM 2301 C CE  . LYS A 0 304 . -10.594  0.316   13.009  1.00 94.11 304 A 1 
ATOM 2302 N NZ  . LYS A 0 304 . -9.999   -0.984  13.388  1.00 94.11 304 A 1 
ATOM 2303 N N   . SER A 0 305 . -15.226  5.335   14.557  1.00 91.24 305 A 1 
ATOM 2304 C CA  . SER A 0 305 . -16.140  6.078   15.420  1.00 91.24 305 A 1 
ATOM 2305 C C   . SER A 0 305 . -17.122  5.132   16.092  1.00 91.24 305 A 1 
ATOM 2306 C CB  . SER A 0 305 . -16.896  7.162   14.646  1.00 91.24 305 A 1 
ATOM 2307 O O   . SER A 0 305 . -17.690  4.267   15.428  1.00 91.24 305 A 1 
ATOM 2308 O OG  . SER A 0 305 . -17.623  6.594   13.575  1.00 91.24 305 A 1 
ATOM 2309 N N   . TYR A 0 306 . -17.357  5.347   17.378  1.00 90.00 306 A 1 
ATOM 2310 C CA  . TYR A 0 306 . -18.427  4.730   18.146  1.00 90.00 306 A 1 
ATOM 2311 C C   . TYR A 0 306 . -19.263  5.856   18.742  1.00 90.00 306 A 1 
ATOM 2312 C CB  . TYR A 0 306 . -17.848  3.828   19.244  1.00 90.00 306 A 1 
ATOM 2313 O O   . TYR A 0 306 . -18.704  6.753   19.373  1.00 90.00 306 A 1 
ATOM 2314 C CG  . TYR A 0 306 . -16.920  2.742   18.733  1.00 90.00 306 A 1 
ATOM 2315 C CD1 . TYR A 0 306 . -17.441  1.489   18.360  1.00 90.00 306 A 1 
ATOM 2316 C CD2 . TYR A 0 306 . -15.539  2.995   18.618  1.00 90.00 306 A 1 
ATOM 2317 C CE1 . TYR A 0 306 . -16.583  0.487   17.867  1.00 90.00 306 A 1 
ATOM 2318 C CE2 . TYR A 0 306 . -14.676  1.996   18.132  1.00 90.00 306 A 1 
ATOM 2319 O OH  . TYR A 0 306 . -14.361  -0.227  17.298  1.00 90.00 306 A 1 
ATOM 2320 C CZ  . TYR A 0 306 . -15.201  0.739   17.755  1.00 90.00 306 A 1 
ATOM 2321 N N   . ALA A 0 307 . -20.568  5.804   18.531  1.00 89.24 307 A 1 
ATOM 2322 C CA  . ALA A 0 307 . -21.558  6.606   19.227  1.00 89.24 307 A 1 
ATOM 2323 C C   . ALA A 0 307 . -22.522  5.649   19.933  1.00 89.24 307 A 1 
ATOM 2324 C CB  . ALA A 0 307 . -22.264  7.529   18.228  1.00 89.24 307 A 1 
ATOM 2325 O O   . ALA A 0 307 . -22.876  4.614   19.362  1.00 89.24 307 A 1 
ATOM 2326 N N   . ALA A 0 308 . -22.916  5.986   21.151  1.00 88.13 308 A 1 
ATOM 2327 C CA  . ALA A 0 308 . -24.015  5.361   21.865  1.00 88.13 308 A 1 
ATOM 2328 C C   . ALA A 0 308 . -24.841  6.465   22.528  1.00 88.13 308 A 1 
ATOM 2329 C CB  . ALA A 0 308 . -23.472  4.346   22.877  1.00 88.13 308 A 1 
ATOM 2330 O O   . ALA A 0 308 . -24.261  7.383   23.114  1.00 88.13 308 A 1 
ATOM 2331 N N   . GLU A 0 309 . -26.160  6.387   22.411  1.00 84.72 309 A 1 
ATOM 2332 C CA  . GLU A 0 309 . -27.105  7.328   23.015  1.00 84.72 309 A 1 
ATOM 2333 C C   . GLU A 0 309 . -28.255  6.512   23.611  1.00 84.72 309 A 1 
ATOM 2334 C CB  . GLU A 0 309 . -27.612  8.369   21.987  1.00 84.72 309 A 1 
ATOM 2335 O O   . GLU A 0 309 . -28.925  5.790   22.871  1.00 84.72 309 A 1 
ATOM 2336 C CG  . GLU A 0 309 . -26.480  9.148   21.285  1.00 84.72 309 A 1 
ATOM 2337 C CD  . GLU A 0 309 . -26.934  10.211  20.264  1.00 84.72 309 A 1 
ATOM 2338 O OE1 . GLU A 0 309 . -26.025  10.883  19.714  1.00 84.72 309 A 1 
ATOM 2339 O OE2 . GLU A 0 309 . -28.150  10.371  20.018  1.00 84.72 309 A 1 
ATOM 2340 N N   . SER A 0 310 . -28.454  6.603   24.926  1.00 83.47 310 A 1 
ATOM 2341 C CA  . SER A 0 310 . -29.536  5.945   25.666  1.00 83.47 310 A 1 
ATOM 2342 C C   . SER A 0 310 . -30.406  6.987   26.371  1.00 83.47 310 A 1 
ATOM 2343 C CB  . SER A 0 310 . -29.003  4.877   26.633  1.00 83.47 310 A 1 
ATOM 2344 O O   . SER A 0 310 . -29.895  7.943   26.960  1.00 83.47 310 A 1 
ATOM 2345 O OG  . SER A 0 310 . -27.988  5.384   27.482  1.00 83.47 310 A 1 
ATOM 2346 N N   . TYR A 0 311 . -31.726  6.824   26.297  1.00 77.82 311 A 1 
ATOM 2347 C CA  . TYR A 0 311 . -32.706  7.722   26.904  1.00 77.82 311 A 1 
ATOM 2348 C C   . TYR A 0 311 . -33.809  6.941   27.626  1.00 77.82 311 A 1 
ATOM 2349 C CB  . TYR A 0 311 . -33.295  8.671   25.842  1.00 77.82 311 A 1 
ATOM 2350 O O   . TYR A 0 311 . -34.652  6.325   26.972  1.00 77.82 311 A 1 
ATOM 2351 C CG  . TYR A 0 311 . -34.434  9.543   26.352  1.00 77.82 311 A 1 
ATOM 2352 C CD1 . TYR A 0 311 . -35.602  9.741   25.584  1.00 77.82 311 A 1 
ATOM 2353 C CD2 . TYR A 0 311 . -34.345  10.114  27.634  1.00 77.82 311 A 1 
ATOM 2354 C CE1 . TYR A 0 311 . -36.665  10.515  26.099  1.00 77.82 311 A 1 
ATOM 2355 C CE2 . TYR A 0 311 . -35.419  10.829  28.175  1.00 77.82 311 A 1 
ATOM 2356 O OH  . TYR A 0 311 . -37.576  11.787  27.945  1.00 77.82 311 A 1 
ATOM 2357 C CZ  . TYR A 0 311 . -36.570  11.055  27.399  1.00 77.82 311 A 1 
ATOM 2358 N N   . ASP A 0 312 . -33.831  7.029   28.958  1.00 75.91 312 A 1 
ATOM 2359 C CA  . ASP A 0 312 . -34.796  6.346   29.827  1.00 75.91 312 A 1 
ATOM 2360 C C   . ASP A 0 312 . -35.873  7.289   30.395  1.00 75.91 312 A 1 
ATOM 2361 C CB  . ASP A 0 312 . -34.086  5.641   30.989  1.00 75.91 312 A 1 
ATOM 2362 O O   . ASP A 0 312 . -35.612  8.423   30.822  1.00 75.91 312 A 1 
ATOM 2363 C CG  . ASP A 0 312 . -33.162  4.498   30.572  1.00 75.91 312 A 1 
ATOM 2364 O OD1 . ASP A 0 312 . -33.597  3.690   29.725  1.00 75.91 312 A 1 
ATOM 2365 O OD2 . ASP A 0 312 . -32.068  4.412   31.175  1.00 75.91 312 A 1 
ATOM 2366 N N   . GLU A 0 313 . -37.102  6.774   30.475  1.00 63.58 313 A 1 
ATOM 2367 C CA  . GLU A 0 313 . -38.299  7.464   30.959  1.00 63.58 313 A 1 
ATOM 2368 C C   . GLU A 0 313 . -39.053  6.689   32.064  1.00 63.58 313 A 1 
ATOM 2369 C CB  . GLU A 0 313 . -39.241  7.815   29.782  1.00 63.58 313 A 1 
ATOM 2370 O O   . GLU A 0 313 . -40.106  6.113   31.811  1.00 63.58 313 A 1 
ATOM 2371 C CG  . GLU A 0 313 . -38.860  9.084   29.007  1.00 63.58 313 A 1 
ATOM 2372 C CD  . GLU A 0 313 . -40.100  9.760   28.387  1.00 63.58 313 A 1 
ATOM 2373 O OE1 . GLU A 0 313 . -40.396  9.543   27.187  1.00 63.58 313 A 1 
ATOM 2374 O OE2 . GLU A 0 313 . -40.781  10.513  29.136  1.00 63.58 313 A 1 
ATOM 2375 N N   . TRP A 0 314 . -38.547  6.804   33.300  1.00 63.66 314 A 1 
ATOM 2376 C CA  . TRP A 0 314 . -39.293  6.945   34.575  1.00 63.66 314 A 1 
ATOM 2377 C C   . TRP A 0 314 . -40.241  5.848   35.126  1.00 63.66 314 A 1 
ATOM 2378 C CB  . TRP A 0 314 . -39.910  8.358   34.656  1.00 63.66 314 A 1 
ATOM 2379 O O   . TRP A 0 314 . -40.649  4.886   34.478  1.00 63.66 314 A 1 
ATOM 2380 C CG  . TRP A 0 314 . -40.864  8.814   33.597  1.00 63.66 314 A 1 
ATOM 2381 C CD1 . TRP A 0 314 . -40.519  9.476   32.471  1.00 63.66 314 A 1 
ATOM 2382 C CD2 . TRP A 0 314 . -42.321  8.739   33.577  1.00 63.66 314 A 1 
ATOM 2383 C CE2 . TRP A 0 314 . -42.785  9.311   32.353  1.00 63.66 314 A 1 
ATOM 2384 C CE3 . TRP A 0 314 . -43.297  8.268   34.481  1.00 63.66 314 A 1 
ATOM 2385 N NE1 . TRP A 0 314 . -41.637  9.710   31.698  1.00 63.66 314 A 1 
ATOM 2386 C CH2 . TRP A 0 314 . -45.097  8.917   32.959  1.00 63.66 314 A 1 
ATOM 2387 C CZ2 . TRP A 0 314 . -44.149  9.391   32.034  1.00 63.66 314 A 1 
ATOM 2388 C CZ3 . TRP A 0 314 . -44.670  8.361   34.180  1.00 63.66 314 A 1 
ATOM 2389 N N   . ASP A 0 315 . -40.553  6.008   36.420  1.00 60.62 315 A 1 
ATOM 2390 C CA  . ASP A 0 315 . -41.430  5.173   37.255  1.00 60.62 315 A 1 
ATOM 2391 C C   . ASP A 0 315 . -42.399  6.051   38.075  1.00 60.62 315 A 1 
ATOM 2392 C CB  . ASP A 0 315 . -40.554  4.307   38.184  1.00 60.62 315 A 1 
ATOM 2393 O O   . ASP A 0 315 . -42.032  7.115   38.587  1.00 60.62 315 A 1 
ATOM 2394 C CG  . ASP A 0 315 . -41.308  3.259   39.019  1.00 60.62 315 A 1 
ATOM 2395 O OD1 . ASP A 0 315 . -42.484  2.948   38.743  1.00 60.62 315 A 1 
ATOM 2396 O OD2 . ASP A 0 315 . -40.698  2.737   39.982  1.00 60.62 315 A 1 
ATOM 2397 N N   . ASN A 0 316 . -43.640  5.590   38.220  1.00 62.41 316 A 1 
ATOM 2398 C CA  . ASN A 0 316 . -44.696  6.193   39.026  1.00 62.41 316 A 1 
ATOM 2399 C C   . ASN A 0 316 . -45.398  5.104   39.843  1.00 62.41 316 A 1 
ATOM 2400 C CB  . ASN A 0 316 . -45.672  6.938   38.094  1.00 62.41 316 A 1 
ATOM 2401 O O   . ASN A 0 316 . -46.144  4.285   39.292  1.00 62.41 316 A 1 
ATOM 2402 C CG  . ASN A 0 316 . -46.948  7.396   38.791  1.00 62.41 316 A 1 
ATOM 2403 N ND2 . ASN A 0 316 . -47.963  6.569   38.854  1.00 62.41 316 A 1 
ATOM 2404 O OD1 . ASN A 0 316 . -47.051  8.506   39.280  1.00 62.41 316 A 1 
ATOM 2405 N N   . ARG A 0 317 . -45.220  5.146   41.165  1.00 61.93 317 A 1 
ATOM 2406 C CA  . ARG A 0 317 . -45.915  4.277   42.117  1.00 61.93 317 A 1 
ATOM 2407 C C   . ARG A 0 317 . -46.813  5.097   43.033  1.00 61.93 317 A 1 
ATOM 2408 C CB  . ARG A 0 317 . -44.890  3.430   42.882  1.00 61.93 317 A 1 
ATOM 2409 O O   . ARG A 0 317 . -46.324  5.911   43.817  1.00 61.93 317 A 1 
ATOM 2410 C CG  . ARG A 0 317 . -44.461  2.238   42.012  1.00 61.93 317 A 1 
ATOM 2411 C CD  . ARG A 0 317 . -43.346  1.407   42.655  1.00 61.93 317 A 1 
ATOM 2412 N NE  . ARG A 0 317 . -42.009  1.911   42.290  1.00 61.93 317 A 1 
ATOM 2413 N NH1 . ARG A 0 317 . -41.055  2.213   44.361  1.00 61.93 317 A 1 
ATOM 2414 N NH2 . ARG A 0 317 . -39.867  2.574   42.511  1.00 61.93 317 A 1 
ATOM 2415 C CZ  . ARG A 0 317 . -40.988  2.223   43.059  1.00 61.93 317 A 1 
ATOM 2416 N N   . ASP A 0 318 . -48.106  4.820   42.922  1.00 59.32 318 A 1 
ATOM 2417 C CA  . ASP A 0 318 . -49.153  5.225   43.851  1.00 59.32 318 A 1 
ATOM 2418 C C   . ASP A 0 318 . -49.412  4.063   44.831  1.00 59.32 318 A 1 
ATOM 2419 C CB  . ASP A 0 318 . -50.399  5.629   43.048  1.00 59.32 318 A 1 
ATOM 2420 O O   . ASP A 0 318 . -49.273  2.879   44.493  1.00 59.32 318 A 1 
ATOM 2421 C CG  . ASP A 0 318 . -51.358  6.510   43.852  1.00 59.32 318 A 1 
ATOM 2422 O OD1 . ASP A 0 318 . -51.541  6.196   45.055  1.00 59.32 318 A 1 
ATOM 2423 O OD2 . ASP A 0 318 . -51.860  7.484   43.246  1.00 59.32 318 A 1 
ATOM 2424 N N   . ALA A 0 319 . -49.696  4.383   46.088  1.00 61.71 319 A 1 
ATOM 2425 C CA  . ALA A 0 319 . -49.896  3.398   47.149  1.00 61.71 319 A 1 
ATOM 2426 C C   . ALA A 0 319 . -50.764  3.946   48.294  1.00 61.71 319 A 1 
ATOM 2427 C CB  . ALA A 0 319 . -48.523  2.871   47.605  1.00 61.71 319 A 1 
ATOM 2428 O O   . ALA A 0 319 . -50.503  3.651   49.473  1.00 61.71 319 A 1 
ATOM 2429 N N   . ASP A 0 320 . -51.769  4.738   47.929  1.00 63.63 320 A 1 
ATOM 2430 C CA  . ASP A 0 320 . -52.786  5.350   48.782  1.00 63.63 320 A 1 
ATOM 2431 C C   . ASP A 0 320 . -53.380  4.408   49.857  1.00 63.63 320 A 1 
ATOM 2432 C CB  . ASP A 0 320 . -53.823  6.022   47.846  1.00 63.63 320 A 1 
ATOM 2433 O O   . ASP A 0 320 . -53.448  3.176   49.727  1.00 63.63 320 A 1 
ATOM 2434 C CG  . ASP A 0 320 . -55.309  5.780   48.138  1.00 63.63 320 A 1 
ATOM 2435 O OD1 . ASP A 0 320 . -55.726  4.624   48.411  1.00 63.63 320 A 1 
ATOM 2436 O OD2 . ASP A 0 320 . -56.050  6.786   48.188  1.00 63.63 320 A 1 
ATOM 2437 N N   . LYS A 0 321 . -53.760  5.000   51.000  1.00 58.14 321 A 1 
ATOM 2438 C CA  . LYS A 0 321 . -54.431  4.320   52.124  1.00 58.14 321 A 1 
ATOM 2439 C C   . LYS A 0 321 . -55.413  5.264   52.811  1.00 58.14 321 A 1 
ATOM 2440 C CB  . LYS A 0 321 . -53.409  3.764   53.141  1.00 58.14 321 A 1 
ATOM 2441 O O   . LYS A 0 321 . -55.062  5.935   53.785  1.00 58.14 321 A 1 
ATOM 2442 C CG  . LYS A 0 321 . -52.420  2.803   52.482  1.00 58.14 321 A 1 
ATOM 2443 C CD  . LYS A 0 321 . -51.400  2.154   53.414  1.00 58.14 321 A 1 
ATOM 2444 C CE  . LYS A 0 321 . -50.442  1.308   52.556  1.00 58.14 321 A 1 
ATOM 2445 N NZ  . LYS A 0 321 . -49.696  2.138   51.567  1.00 58.14 321 A 1 
ATOM 2446 N N   . TRP A 0 322 . -56.665  5.274   52.363  1.00 60.32 322 A 1 
ATOM 2447 C CA  . TRP A 0 322 . -57.746  6.036   52.999  1.00 60.32 322 A 1 
ATOM 2448 C C   . TRP A 0 322 . -58.505  5.232   54.065  1.00 60.32 322 A 1 
ATOM 2449 C CB  . TRP A 0 322 . -58.696  6.629   51.953  1.00 60.32 322 A 1 
ATOM 2450 O O   . TRP A 0 322 . -58.911  4.080   53.879  1.00 60.32 322 A 1 
ATOM 2451 C CG  . TRP A 0 322 . -59.139  5.702   50.868  1.00 60.32 322 A 1 
ATOM 2452 C CD1 . TRP A 0 322 . -58.384  5.408   49.798  1.00 60.32 322 A 1 
ATOM 2453 C CD2 . TRP A 0 322 . -60.392  4.987   50.655  1.00 60.32 322 A 1 
ATOM 2454 C CE2 . TRP A 0 322 . -60.320  4.314   49.393  1.00 60.32 322 A 1 
ATOM 2455 C CE3 . TRP A 0 322 . -61.592  4.858   51.387  1.00 60.32 322 A 1 
ATOM 2456 N NE1 . TRP A 0 322 . -59.054  4.588   48.927  1.00 60.32 322 A 1 
ATOM 2457 C CH2 . TRP A 0 322 . -62.582  3.486   49.620  1.00 60.32 322 A 1 
ATOM 2458 C CZ2 . TRP A 0 322 . -61.394  3.578   48.874  1.00 60.32 322 A 1 
ATOM 2459 C CZ3 . TRP A 0 322 . -62.676  4.116   50.877  1.00 60.32 322 A 1 
ATOM 2460 N N   . GLY A 0 323 . -58.746  5.883   55.208  1.00 56.05 323 A 1 
ATOM 2461 C CA  . GLY A 0 323 . -59.580  5.363   56.292  1.00 56.05 323 A 1 
ATOM 2462 C C   . GLY A 0 323 . -61.041  5.790   56.145  1.00 56.05 323 A 1 
ATOM 2463 O O   . GLY A 0 323 . -61.400  6.916   56.486  1.00 56.05 323 A 1 
ATOM 2464 N N   . GLY A 0 324 . -61.910  4.884   55.694  1.00 53.97 324 A 1 
ATOM 2465 C CA  . GLY A 0 324 . -63.345  5.140   55.558  1.00 53.97 324 A 1 
ATOM 2466 C C   . GLY A 0 324 . -64.082  5.092   56.903  1.00 53.97 324 A 1 
ATOM 2467 O O   . GLY A 0 324 . -64.329  4.011   57.443  1.00 53.97 324 A 1 
ATOM 2468 N N   . GLN A 0 325 . -64.482  6.252   57.438  1.00 51.36 325 A 1 
ATOM 2469 C CA  . GLN A 0 325 . -65.254  6.347   58.686  1.00 51.36 325 A 1 
ATOM 2470 C C   . GLN A 0 325 . -66.775  6.310   58.434  1.00 51.36 325 A 1 
ATOM 2471 C CB  . GLN A 0 325 . -64.804  7.575   59.499  1.00 51.36 325 A 1 
ATOM 2472 O O   . GLN A 0 325 . -67.426  7.341   58.261  1.00 51.36 325 A 1 
ATOM 2473 C CG  . GLN A 0 325 . -65.458  7.584   60.895  1.00 51.36 325 A 1 
ATOM 2474 C CD  . GLN A 0 325 . -64.969  8.708   61.804  1.00 51.36 325 A 1 
ATOM 2475 N NE2 . GLN A 0 325 . -65.532  8.845   62.985  1.00 51.36 325 A 1 
ATOM 2476 O OE1 . GLN A 0 325 . -64.081  9.479   61.498  1.00 51.36 325 A 1 
ATOM 2477 N N   . ALA A 0 326 . -67.361  5.111   58.460  1.00 49.19 326 A 1 
ATOM 2478 C CA  . ALA A 0 326 . -68.809  4.916   58.350  1.00 49.19 326 A 1 
ATOM 2479 C C   . ALA A 0 326 . -69.536  5.108   59.699  1.00 49.19 326 A 1 
ATOM 2480 C CB  . ALA A 0 326 . -69.074  3.535   57.740  1.00 49.19 326 A 1 
ATOM 2481 O O   . ALA A 0 326 . -69.116  4.580   60.730  1.00 49.19 326 A 1 
ATOM 2482 N N   . TRP A 0 327 . -70.659  5.834   59.691  1.00 45.67 327 A 1 
ATOM 2483 C CA  . TRP A 0 327 . -71.462  6.123   60.888  1.00 45.67 327 A 1 
ATOM 2484 C C   . TRP A 0 327 . -72.537  5.042   61.107  1.00 45.67 327 A 1 
ATOM 2485 C CB  . TRP A 0 327 . -72.086  7.527   60.775  1.00 45.67 327 A 1 
ATOM 2486 O O   . TRP A 0 327 . -73.557  5.019   60.418  1.00 45.67 327 A 1 
ATOM 2487 C CG  . TRP A 0 327 . -71.168  8.717   60.887  1.00 45.67 327 A 1 
ATOM 2488 C CD1 . TRP A 0 327 . -70.018  8.918   60.197  1.00 45.67 327 A 1 
ATOM 2489 C CD2 . TRP A 0 327 . -71.339  9.919   61.710  1.00 45.67 327 A 1 
ATOM 2490 C CE2 . TRP A 0 327 . -70.250  10.807  61.456  1.00 45.67 327 A 1 
ATOM 2491 C CE3 . TRP A 0 327 . -72.310  10.356  62.641  1.00 45.67 327 A 1 
ATOM 2492 N NE1 . TRP A 0 327 . -69.471  10.139  60.537  1.00 45.67 327 A 1 
ATOM 2493 C CH2 . TRP A 0 327 . -71.114  12.460  62.998  1.00 45.67 327 A 1 
ATOM 2494 C CZ2 . TRP A 0 327 . -70.130  12.057  62.080  1.00 45.67 327 A 1 
ATOM 2495 C CZ3 . TRP A 0 327 . -72.199  11.609  63.278  1.00 45.67 327 A 1 
ATOM 2496 N N   . GLY A 0 328 . -72.317  4.146   62.075  1.00 50.66 328 A 1 
ATOM 2497 C CA  . GLY A 0 328 . -73.315  3.180   62.559  1.00 50.66 328 A 1 
ATOM 2498 C C   . GLY A 0 328 . -74.105  3.722   63.756  1.00 50.66 328 A 1 
ATOM 2499 O O   . GLY A 0 328 . -73.562  4.496   64.539  1.00 50.66 328 A 1 
ATOM 2500 N N   . LYS A 0 329 . -75.379  3.330   63.901  1.00 45.96 329 A 1 
ATOM 2501 C CA  . LYS A 0 329 . -76.235  3.804   65.003  1.00 45.96 329 A 1 
ATOM 2502 C C   . LYS A 0 329 . -76.056  3.025   66.304  1.00 45.96 329 A 1 
ATOM 2503 C CB  . LYS A 0 329 . -77.722  3.827   64.628  1.00 45.96 329 A 1 
ATOM 2504 O O   . LYS A 0 329 . -76.032  1.796   66.316  1.00 45.96 329 A 1 
ATOM 2505 C CG  . LYS A 0 329 . -78.068  5.019   63.731  1.00 45.96 329 A 1 
ATOM 2506 C CD  . LYS A 0 329 . -79.584  5.238   63.724  1.00 45.96 329 A 1 
ATOM 2507 C CE  . LYS A 0 329 . -79.906  6.502   62.927  1.00 45.96 329 A 1 
ATOM 2508 N NZ  . LYS A 0 329 . -81.318  6.906   63.123  1.00 45.96 329 A 1 
ATOM 2509 N N   . ASP A 0 330 . -76.064  3.798   67.374  1.00 37.95 330 A 1 
ATOM 2510 C CA  . ASP A 0 330 . -76.306  3.445   68.763  1.00 37.95 330 A 1 
ATOM 2511 C C   . ASP A 0 330 . -77.724  2.885   69.006  1.00 37.95 330 A 1 
ATOM 2512 C CB  . ASP A 0 330 . -76.024  4.702   69.625  1.00 37.95 330 A 1 
ATOM 2513 O O   . ASP A 0 330 . -78.684  3.222   68.304  1.00 37.95 330 A 1 
ATOM 2514 C CG  . ASP A 0 330 . -76.686  6.036   69.185  1.00 37.95 330 A 1 
ATOM 2515 O OD1 . ASP A 0 330 . -77.020  6.210   67.983  1.00 37.95 330 A 1 
ATOM 2516 O OD2 . ASP A 0 330 . -76.790  6.927   70.053  1.00 37.95 330 A 1 
ATOM 2517 N N   . LYS A 0 331 . -77.847  2.003   70.009  1.00 44.07 331 A 1 
ATOM 2518 C CA  . LYS A 0 331 . -79.122  1.534   70.576  1.00 44.07 331 A 1 
ATOM 2519 C C   . LYS A 0 331 . -78.980  1.215   72.063  1.00 44.07 331 A 1 
ATOM 2520 C CB  . LYS A 0 331 . -79.666  0.298   69.842  1.00 44.07 331 A 1 
ATOM 2521 O O   . LYS A 0 331 . -78.481  0.162   72.446  1.00 44.07 331 A 1 
ATOM 2522 C CG  . LYS A 0 331 . -80.451  0.670   68.580  1.00 44.07 331 A 1 
ATOM 2523 C CD  . LYS A 0 331 . -81.303  -0.517  68.131  1.00 44.07 331 A 1 
ATOM 2524 C CE  . LYS A 0 331 . -82.152  -0.103  66.931  1.00 44.07 331 A 1 
ATOM 2525 N NZ  . LYS A 0 331 . -82.992  -1.236  66.473  1.00 44.07 331 A 1 
ATOM 2526 N N   . ASP A 0 332 . -79.494  2.125   72.868  1.00 39.53 332 A 1 
ATOM 2527 C CA  . ASP A 0 332 . -79.666  2.032   74.310  1.00 39.53 332 A 1 
ATOM 2528 C C   . ASP A 0 332 . -80.613  0.892   74.741  1.00 39.53 332 A 1 
ATOM 2529 C CB  . ASP A 0 332 . -80.162  3.410   74.805  1.00 39.53 332 A 1 
ATOM 2530 O O   . ASP A 0 332 . -81.665  0.664   74.140  1.00 39.53 332 A 1 
ATOM 2531 C CG  . ASP A 0 332 . -81.360  3.993   74.021  1.00 39.53 332 A 1 
ATOM 2532 O OD1 . ASP A 0 332 . -81.211  4.232   72.797  1.00 39.53 332 A 1 
ATOM 2533 O OD2 . ASP A 0 332 . -82.411  4.231   74.658  1.00 39.53 332 A 1 
ATOM 2534 N N   . LEU A 0 333 . -80.270  0.192   75.834  1.00 38.12 333 A 1 
ATOM 2535 C CA  . LEU A 0 333 . -81.201  -0.695  76.541  1.00 38.12 333 A 1 
ATOM 2536 C C   . LEU A 0 333 . -81.032  -0.601  78.065  1.00 38.12 333 A 1 
ATOM 2537 C CB  . LEU A 0 333 . -81.087  -2.139  76.018  1.00 38.12 333 A 1 
ATOM 2538 O O   . LEU A 0 333 . -80.128  -1.175  78.668  1.00 38.12 333 A 1 
ATOM 2539 C CG  . LEU A 0 333 . -82.224  -3.046  76.533  1.00 38.12 333 A 1 
ATOM 2540 C CD1 . LEU A 0 333 . -83.603  -2.627  76.009  1.00 38.12 333 A 1 
ATOM 2541 C CD2 . LEU A 0 333 . -81.986  -4.491  76.094  1.00 38.12 333 A 1 
ATOM 2542 N N   . TYR A 0 334 . -81.954  0.126   78.691  1.00 32.30 334 A 1 
ATOM 2543 C CA  . TYR A 0 334 . -81.930  0.493   80.105  1.00 32.30 334 A 1 
ATOM 2544 C C   . TYR A 0 334 . -82.897  -0.353  80.953  1.00 32.30 334 A 1 
ATOM 2545 C CB  . TYR A 0 334 . -82.284  1.989   80.163  1.00 32.30 334 A 1 
ATOM 2546 O O   . TYR A 0 334 . -84.051  -0.549  80.574  1.00 32.30 334 A 1 
ATOM 2547 C CG  . TYR A 0 334 . -82.395  2.626   81.536  1.00 32.30 334 A 1 
ATOM 2548 C CD1 . TYR A 0 334 . -83.615  2.578   82.240  1.00 32.30 334 A 1 
ATOM 2549 C CD2 . TYR A 0 334 . -81.310  3.354   82.061  1.00 32.30 334 A 1 
ATOM 2550 C CE1 . TYR A 0 334 . -83.756  3.270   83.459  1.00 32.30 334 A 1 
ATOM 2551 C CE2 . TYR A 0 334 . -81.448  4.054   83.274  1.00 32.30 334 A 1 
ATOM 2552 O OH  . TYR A 0 334 . -82.819  4.722   85.125  1.00 32.30 334 A 1 
ATOM 2553 C CZ  . TYR A 0 334 . -82.677  4.021   83.969  1.00 32.30 334 A 1 
ATOM 2554 N N   . GLY A 0 335 . -82.476  -0.729  82.169  1.00 35.01 335 A 1 
ATOM 2555 C CA  . GLY A 0 335 . -83.399  -0.922  83.299  1.00 35.01 335 A 1 
ATOM 2556 C C   . GLY A 0 335 . -83.629  -2.348  83.820  1.00 35.01 335 A 1 
ATOM 2557 O O   . GLY A 0 335 . -84.588  -3.018  83.446  1.00 35.01 335 A 1 
ATOM 2558 N N   . ALA A 0 336 . -82.862  -2.733  84.845  1.00 34.78 336 A 1 
ATOM 2559 C CA  . ALA A 0 336 . -83.267  -3.730  85.842  1.00 34.78 336 A 1 
ATOM 2560 C C   . ALA A 0 336 . -82.815  -3.255  87.238  1.00 34.78 336 A 1 
ATOM 2561 C CB  . ALA A 0 336 . -82.682  -5.097  85.461  1.00 34.78 336 A 1 
ATOM 2562 O O   . ALA A 0 336 . -81.622  -3.243  87.532  1.00 34.78 336 A 1 
ATOM 2563 N N   . SER A 0 337 . -83.744  -2.797  88.090  1.00 38.37 337 A 1 
ATOM 2564 C CA  . SER A 0 337 . -83.395  -2.050  89.314  1.00 38.37 337 A 1 
ATOM 2565 C C   . SER A 0 337 . -84.322  -2.300  90.509  1.00 38.37 337 A 1 
ATOM 2566 C CB  . SER A 0 337 . -83.405  -0.544  89.013  1.00 38.37 337 A 1 
ATOM 2567 O O   . SER A 0 337 . -85.539  -2.183  90.372  1.00 38.37 337 A 1 
ATOM 2568 O OG  . SER A 0 337 . -84.709  -0.108  88.668  1.00 38.37 337 A 1 
ATOM 2569 N N   . SER A 0 338 . -83.744  -2.510  91.700  1.00 38.73 338 A 1 
ATOM 2570 C CA  . SER A 0 338 . -84.418  -2.424  93.013  1.00 38.73 338 A 1 
ATOM 2571 C C   . SER A 0 338 . -83.409  -2.599  94.167  1.00 38.73 338 A 1 
ATOM 2572 C CB  . SER A 0 338 . -85.478  -3.537  93.137  1.00 38.73 338 A 1 
ATOM 2573 O O   . SER A 0 338 . -82.575  -3.490  94.067  1.00 38.73 338 A 1 
ATOM 2574 O OG  . SER A 0 338 . -84.922  -4.813  92.897  1.00 38.73 338 A 1 
ATOM 2575 N N   . TYR A 0 339 . -83.442  -1.880  95.301  1.00 30.50 339 A 1 
ATOM 2576 C CA  . TYR A 0 339 . -84.199  -0.669  95.669  1.00 30.50 339 A 1 
ATOM 2577 C C   . TYR A 0 339 . -83.595  -0.018  96.944  1.00 30.50 339 A 1 
ATOM 2578 C CB  . TYR A 0 339 . -85.669  -1.034  95.974  1.00 30.50 339 A 1 
ATOM 2579 O O   . TYR A 0 339 . -83.250  -0.734  97.879  1.00 30.50 339 A 1 
ATOM 2580 C CG  . TYR A 0 339 . -86.701  -0.044  95.468  1.00 30.50 339 A 1 
ATOM 2581 C CD1 . TYR A 0 339 . -87.146  1.007   96.294  1.00 30.50 339 A 1 
ATOM 2582 C CD2 . TYR A 0 339 . -87.266  -0.213  94.187  1.00 30.50 339 A 1 
ATOM 2583 C CE1 . TYR A 0 339 . -88.157  1.881   95.844  1.00 30.50 339 A 1 
ATOM 2584 C CE2 . TYR A 0 339 . -88.265  0.664   93.730  1.00 30.50 339 A 1 
ATOM 2585 O OH  . TYR A 0 339 . -89.712  2.525   94.123  1.00 30.50 339 A 1 
ATOM 2586 C CZ  . TYR A 0 339 . -88.720  1.706   94.559  1.00 30.50 339 A 1 
ATOM 2587 N N   . GLY A 0 340 . -83.584  1.321   97.040  1.00 34.37 340 A 1 
ATOM 2588 C CA  . GLY A 0 340 . -83.345  2.079   98.291  1.00 34.37 340 A 1 
ATOM 2589 C C   . GLY A 0 340 . -81.869  2.294   98.716  1.00 34.37 340 A 1 
ATOM 2590 O O   . GLY A 0 340 . -81.030  1.436   98.495  1.00 34.37 340 A 1 
ATOM 2591 N N   . ASN A 0 341 . -81.485  3.412   99.356  1.00 34.81 341 A 1 
ATOM 2592 C CA  . ASN A 0 341 . -82.269  4.599   99.730  1.00 34.81 341 A 1 
ATOM 2593 C C   . ASN A 0 341 . -81.415  5.899   99.801  1.00 34.81 341 A 1 
ATOM 2594 C CB  . ASN A 0 341 . -82.979  4.315   101.074 1.00 34.81 341 A 1 
ATOM 2595 O O   . ASN A 0 341 . -80.195  5.864   99.904  1.00 34.81 341 A 1 
ATOM 2596 C CG  . ASN A 0 341 . -84.134  5.255   101.388 1.00 34.81 341 A 1 
ATOM 2597 N ND2 . ASN A 0 341 . -84.607  5.247   102.611 1.00 34.81 341 A 1 
ATOM 2598 O OD1 . ASN A 0 341 . -84.635  5.991   100.549 1.00 34.81 341 A 1 
ATOM 2599 N N   . LYS A 0 342 . -82.128  7.032   99.751  1.00 29.06 342 A 1 
ATOM 2600 C CA  . LYS A 0 342 . -81.774  8.466   99.895  1.00 29.06 342 A 1 
ATOM 2601 C C   . LYS A 0 342 . -80.794  8.819   101.050 1.00 29.06 342 A 1 
ATOM 2602 C CB  . LYS A 0 342 . -83.149  9.120   100.145 1.00 29.06 342 A 1 
ATOM 2603 O O   . LYS A 0 342 . -80.703  8.061   102.005 1.00 29.06 342 A 1 
ATOM 2604 C CG  . LYS A 0 342 . -84.012  9.211   98.876  1.00 29.06 342 A 1 
ATOM 2605 C CD  . LYS A 0 342 . -85.440  9.643   99.230  1.00 29.06 342 A 1 
ATOM 2606 C CE  . LYS A 0 342 . -86.277  9.772   97.951  1.00 29.06 342 A 1 
ATOM 2607 N NZ  . LYS A 0 342 . -87.689  10.122  98.247  1.00 29.06 342 A 1 
ATOM 2608 N N   . ALA A 0 343 . -80.129  9.991   101.098 1.00 29.23 343 A 1 
ATOM 2609 C CA  . ALA A 0 343 . -80.232  11.209  100.264 1.00 29.23 343 A 1 
ATOM 2610 C C   . ALA A 0 343 . -78.984  12.138  100.297 1.00 29.23 343 A 1 
ATOM 2611 C CB  . ALA A 0 343 . -81.447  12.049  100.725 1.00 29.23 343 A 1 
ATOM 2612 O O   . ALA A 0 343 . -78.073  11.998  101.104 1.00 29.23 343 A 1 
ATOM 2613 N N   . SER A 0 344 . -79.041  13.144  99.420  1.00 31.85 344 A 1 
ATOM 2614 C CA  . SER A 0 344 . -78.164  14.306  99.199  1.00 31.85 344 A 1 
ATOM 2615 C C   . SER A 0 344 . -77.772  15.194  100.402 1.00 31.85 344 A 1 
ATOM 2616 C CB  . SER A 0 344 . -78.969  15.227  98.266  1.00 31.85 344 A 1 
ATOM 2617 O O   . SER A 0 344 . -78.633  15.560  101.195 1.00 31.85 344 A 1 
ATOM 2618 O OG  . SER A 0 344 . -80.244  15.485  98.844  1.00 31.85 344 A 1 
ATOM 2619 N N   . SER A 0 345 . -76.534  15.721  100.357 1.00 29.43 345 A 1 
ATOM 2620 C CA  . SER A 0 345 . -76.096  17.101  100.716 1.00 29.43 345 A 1 
ATOM 2621 C C   . SER A 0 345 . -76.495  17.707  102.091 1.00 29.43 345 A 1 
ATOM 2622 C CB  . SER A 0 345 . -76.516  18.042  99.576  1.00 29.43 345 A 1 
ATOM 2623 O O   . SER A 0 345 . -77.667  17.888  102.389 1.00 29.43 345 A 1 
ATOM 2624 O OG  . SER A 0 345 . -77.908  18.285  99.605  1.00 29.43 345 A 1 
ATOM 2625 N N   . SER A 0 346 . -75.594  18.309  102.881 1.00 34.87 346 A 1 
ATOM 2626 C CA  . SER A 0 346 . -74.897  19.554  102.500 1.00 34.87 346 A 1 
ATOM 2627 C C   . SER A 0 346 . -74.045  20.173  103.640 1.00 34.87 346 A 1 
ATOM 2628 C CB  . SER A 0 346 . -75.944  20.624  102.112 1.00 34.87 346 A 1 
ATOM 2629 O O   . SER A 0 346 . -74.319  19.972  104.814 1.00 34.87 346 A 1 
ATOM 2630 O OG  . SER A 0 346 . -76.889  20.845  103.136 1.00 34.87 346 A 1 
ATOM 2631 N N   . LYS A 0 347 . -73.068  21.008  103.245 1.00 29.06 347 A 1 
ATOM 2632 C CA  . LYS A 0 347 . -72.584  22.269  103.871 1.00 29.06 347 A 1 
ATOM 2633 C C   . LYS A 0 347 . -72.310  22.399  105.398 1.00 29.06 347 A 1 
ATOM 2634 C CB  . LYS A 0 347 . -73.527  23.414  103.431 1.00 29.06 347 A 1 
ATOM 2635 O O   . LYS A 0 347 . -73.226  22.448  106.208 1.00 29.06 347 A 1 
ATOM 2636 C CG  . LYS A 0 347 . -73.244  23.882  101.994 1.00 29.06 347 A 1 
ATOM 2637 C CD  . LYS A 0 347 . -74.186  25.010  101.541 1.00 29.06 347 A 1 
ATOM 2638 C CE  . LYS A 0 347 . -73.805  25.444  100.115 1.00 29.06 347 A 1 
ATOM 2639 N NZ  . LYS A 0 347 . -74.757  26.425  99.528  1.00 29.06 347 A 1 
ATOM 2640 N N   . ARG A 0 348 . -71.075  22.886  105.651 1.00 32.65 348 A 1 
ATOM 2641 C CA  . ARG A 0 348 . -70.600  23.865  106.676 1.00 32.65 348 A 1 
ATOM 2642 C C   . ARG A 0 348 . -69.966  23.379  107.996 1.00 32.65 348 A 1 
ATOM 2643 C CB  . ARG A 0 348 . -71.593  25.024  106.927 1.00 32.65 348 A 1 
ATOM 2644 O O   . ARG A 0 348 . -70.624  23.244  109.015 1.00 32.65 348 A 1 
ATOM 2645 C CG  . ARG A 0 348 . -71.558  26.068  105.802 1.00 32.65 348 A 1 
ATOM 2646 C CD  . ARG A 0 348 . -72.479  27.261  106.084 1.00 32.65 348 A 1 
ATOM 2647 N NE  . ARG A 0 348 . -73.910  26.890  106.060 1.00 32.65 348 A 1 
ATOM 2648 N NH1 . ARG A 0 348 . -74.768  28.997  105.713 1.00 32.65 348 A 1 
ATOM 2649 N NH2 . ARG A 0 348 . -76.151  27.259  105.906 1.00 32.65 348 A 1 
ATOM 2650 C CZ  . ARG A 0 348 . -74.931  27.715  105.894 1.00 32.65 348 A 1 
ATOM 2651 N N   . THR A 0 349 . -68.628  23.353  107.972 1.00 35.02 349 A 1 
ATOM 2652 C CA  . THR A 0 349 . -67.718  24.215  108.774 1.00 35.02 349 A 1 
ATOM 2653 C C   . THR A 0 349 . -68.110  24.630  110.201 1.00 35.02 349 A 1 
ATOM 2654 C CB  . THR A 0 349 . -67.447  25.551  108.040 1.00 35.02 349 A 1 
ATOM 2655 O O   . THR A 0 349 . -69.060  25.397  110.371 1.00 35.02 349 A 1 
ATOM 2656 C CG2 . THR A 0 349 . -66.756  25.395  106.690 1.00 35.02 349 A 1 
ATOM 2657 O OG1 . THR A 0 349 . -68.659  26.241  107.817 1.00 35.02 349 A 1 
ATOM 2658 N N   . LYS A 0 350 . -67.171  24.444  111.143 1.00 35.40 350 A 1 
ATOM 2659 C CA  . LYS A 0 350 . -66.407  25.567  111.740 1.00 35.40 350 A 1 
ATOM 2660 C C   . LYS A 0 350 . -65.184  25.096  112.551 1.00 35.40 350 A 1 
ATOM 2661 C CB  . LYS A 0 350 . -67.300  26.421  112.669 1.00 35.40 350 A 1 
ATOM 2662 O O   . LYS A 0 350 . -65.332  24.177  113.337 1.00 35.40 350 A 1 
ATOM 2663 C CG  . LYS A 0 350 . -67.668  27.775  112.038 1.00 35.40 350 A 1 
ATOM 2664 C CD  . LYS A 0 350 . -68.356  28.673  113.069 1.00 35.40 350 A 1 
ATOM 2665 C CE  . LYS A 0 350 . -68.630  30.049  112.454 1.00 35.40 350 A 1 
ATOM 2666 N NZ  . LYS A 0 350 . -69.262  30.962  113.438 1.00 35.40 350 A 1 
ATOM 2667 N N   . ASN A 0 351 . -64.081  25.849  112.417 1.00 39.69 351 A 1 
ATOM 2668 C CA  . ASN A 0 351 . -63.057  26.172  113.437 1.00 39.69 351 A 1 
ATOM 2669 C C   . ASN A 0 351 . -62.235  25.021  114.095 1.00 39.69 351 A 1 
ATOM 2670 C CB  . ASN A 0 351 . -63.747  27.114  114.456 1.00 39.69 351 A 1 
ATOM 2671 O O   . ASN A 0 351 . -62.733  23.925  114.287 1.00 39.69 351 A 1 
ATOM 2672 C CG  . ASN A 0 351 . -64.056  28.490  113.872 1.00 39.69 351 A 1 
ATOM 2673 N ND2 . ASN A 0 351 . -63.802  29.560  114.583 1.00 39.69 351 A 1 
ATOM 2674 O OD1 . ASN A 0 351 . -64.529  28.637  112.755 1.00 39.69 351 A 1 
ATOM 2675 N N   . GLN A 0 352 . -60.973  25.204  114.524 1.00 36.63 352 A 1 
ATOM 2676 C CA  . GLN A 0 352 . -59.993  26.299  114.346 1.00 36.63 352 A 1 
ATOM 2677 C C   . GLN A 0 352 . -58.585  25.845  114.815 1.00 36.63 352 A 1 
ATOM 2678 C CB  . GLN A 0 352 . -60.477  27.536  115.130 1.00 36.63 352 A 1 
ATOM 2679 O O   . GLN A 0 352 . -58.476  24.947  115.640 1.00 36.63 352 A 1 
ATOM 2680 C CG  . GLN A 0 352 . -59.509  28.686  115.446 1.00 36.63 352 A 1 
ATOM 2681 C CD  . GLN A 0 352 . -60.248  29.880  116.061 1.00 36.63 352 A 1 
ATOM 2682 N NE2 . GLN A 0 352 . -59.543  30.879  116.538 1.00 36.63 352 A 1 
ATOM 2683 O OE1 . GLN A 0 352 . -61.469  29.952  116.103 1.00 36.63 352 A 1 
ATOM 2684 N N   . TYR A 0 353 . -57.538  26.484  114.274 1.00 33.50 353 A 1 
ATOM 2685 C CA  . TYR A 0 353 . -56.110  26.470  114.665 1.00 33.50 353 A 1 
ATOM 2686 C C   . TYR A 0 353 . -55.731  25.967  116.081 1.00 33.50 353 A 1 
ATOM 2687 C CB  . TYR A 0 353 . -55.619  27.933  114.608 1.00 33.50 353 A 1 
ATOM 2688 O O   . TYR A 0 353 . -56.291  26.434  117.070 1.00 33.50 353 A 1 
ATOM 2689 C CG  . TYR A 0 353 . -55.373  28.526  113.234 1.00 33.50 353 A 1 
ATOM 2690 C CD1 . TYR A 0 353 . -54.045  28.719  112.805 1.00 33.50 353 A 1 
ATOM 2691 C CD2 . TYR A 0 353 . -56.442  28.956  112.419 1.00 33.50 353 A 1 
ATOM 2692 C CE1 . TYR A 0 353 . -53.779  29.333  111.567 1.00 33.50 353 A 1 
ATOM 2693 C CE2 . TYR A 0 353 . -56.178  29.556  111.173 1.00 33.50 353 A 1 
ATOM 2694 O OH  . TYR A 0 353 . -54.606  30.348  109.553 1.00 33.50 353 A 1 
ATOM 2695 C CZ  . TYR A 0 353 . -54.848  29.750  110.747 1.00 33.50 353 A 1 
ATOM 2696 N N   . GLY A 0 354 . -54.637  25.192  116.185 1.00 38.54 354 A 1 
ATOM 2697 C CA  . GLY A 0 354 . -53.919  24.946  117.450 1.00 38.54 354 A 1 
ATOM 2698 C C   . GLY A 0 354 . -52.626  24.126  117.288 1.00 38.54 354 A 1 
ATOM 2699 O O   . GLY A 0 354 . -52.664  23.010  116.782 1.00 38.54 354 A 1 
ATOM 2700 N N   . HIS A 0 355 . -51.475  24.672  117.699 1.00 34.50 355 A 1 
ATOM 2701 C CA  . HIS A 0 355 . -50.150  24.046  117.546 1.00 34.50 355 A 1 
ATOM 2702 C C   . HIS A 0 355 . -49.778  23.052  118.672 1.00 34.50 355 A 1 
ATOM 2703 C CB  . HIS A 0 355 . -49.061  25.145  117.485 1.00 34.50 355 A 1 
ATOM 2704 O O   . HIS A 0 355 . -49.752  23.433  119.834 1.00 34.50 355 A 1 
ATOM 2705 C CG  . HIS A 0 355 . -48.620  25.578  116.108 1.00 34.50 355 A 1 
ATOM 2706 C CD2 . HIS A 0 355 . -48.704  26.845  115.595 1.00 34.50 355 A 1 
ATOM 2707 N ND1 . HIS A 0 355 . -47.893  24.830  115.205 1.00 34.50 355 A 1 
ATOM 2708 C CE1 . HIS A 0 355 . -47.565  25.624  114.171 1.00 34.50 355 A 1 
ATOM 2709 N NE2 . HIS A 0 355 . -48.047  26.860  114.362 1.00 34.50 355 A 1 
ATOM 2710 N N   . ALA A 0 356 . -49.282  21.881  118.244 1.00 35.27 356 A 1 
ATOM 2711 C CA  . ALA A 0 356 . -48.011  21.250  118.660 1.00 35.27 356 A 1 
ATOM 2712 C C   . ALA A 0 356 . -47.824  20.522  120.023 1.00 35.27 356 A 1 
ATOM 2713 C CB  . ALA A 0 356 . -46.870  22.248  118.394 1.00 35.27 356 A 1 
ATOM 2714 O O   . ALA A 0 356 . -48.473  20.796  121.020 1.00 35.27 356 A 1 
ATOM 2715 N N   . TYR A 0 357 . -46.820  19.621  119.974 1.00 37.71 357 A 1 
ATOM 2716 C CA  . TYR A 0 357 . -45.998  18.969  121.019 1.00 37.71 357 A 1 
ATOM 2717 C C   . TYR A 0 357 . -46.637  18.142  122.161 1.00 37.71 357 A 1 
ATOM 2718 C CB  . TYR A 0 357 . -44.931  19.951  121.551 1.00 37.71 357 A 1 
ATOM 2719 O O   . TYR A 0 357 . -47.692  18.449  122.693 1.00 37.71 357 A 1 
ATOM 2720 C CG  . TYR A 0 357 . -45.452  21.196  122.253 1.00 37.71 357 A 1 
ATOM 2721 C CD1 . TYR A 0 357 . -45.346  22.453  121.623 1.00 37.71 357 A 1 
ATOM 2722 C CD2 . TYR A 0 357 . -46.050  21.102  123.526 1.00 37.71 357 A 1 
ATOM 2723 C CE1 . TYR A 0 357 . -45.880  23.601  122.240 1.00 37.71 357 A 1 
ATOM 2724 C CE2 . TYR A 0 357 . -46.585  22.247  124.146 1.00 37.71 357 A 1 
ATOM 2725 O OH  . TYR A 0 357 . -47.049  24.601  124.077 1.00 37.71 357 A 1 
ATOM 2726 C CZ  . TYR A 0 357 . -46.515  23.496  123.494 1.00 37.71 357 A 1 
ATOM 2727 N N   . GLY A 0 358 . -45.873  17.143  122.638 1.00 37.47 358 A 1 
ATOM 2728 C CA  . GLY A 0 358 . -45.865  16.773  124.067 1.00 37.47 358 A 1 
ATOM 2729 C C   . GLY A 0 358 . -46.329  15.358  124.436 1.00 37.47 358 A 1 
ATOM 2730 O O   . GLY A 0 358 . -47.484  15.137  124.760 1.00 37.47 358 A 1 
ATOM 2731 N N   . ALA A 0 359 . -45.395  14.411  124.457 1.00 33.92 359 A 1 
ATOM 2732 C CA  . ALA A 0 359 . -45.571  13.005  124.828 1.00 33.92 359 A 1 
ATOM 2733 C C   . ALA A 0 359 . -46.103  12.693  126.255 1.00 33.92 359 A 1 
ATOM 2734 C CB  . ALA A 0 359 . -44.169  12.395  124.695 1.00 33.92 359 A 1 
ATOM 2735 O O   . ALA A 0 359 . -45.693  13.325  127.222 1.00 33.92 359 A 1 
ATOM 2736 N N   . GLY A 0 360 . -46.791  11.544  126.387 1.00 34.43 360 A 1 
ATOM 2737 C CA  . GLY A 0 360 . -46.432  10.524  127.397 1.00 34.43 360 A 1 
ATOM 2738 C C   . GLY A 0 360 . -47.363  10.263  128.603 1.00 34.43 360 A 1 
ATOM 2739 O O   . GLY A 0 360 . -47.892  11.179  129.214 1.00 34.43 360 A 1 
ATOM 2740 N N   . GLY A 0 361 . -47.452  8.979   128.998 1.00 34.88 361 A 1 
ATOM 2741 C CA  . GLY A 0 361 . -47.996  8.478   130.283 1.00 34.88 361 A 1 
ATOM 2742 C C   . GLY A 0 361 . -49.419  7.878   130.199 1.00 34.88 361 A 1 
ATOM 2743 O O   . GLY A 0 361 . -50.352  8.590   129.866 1.00 34.88 361 A 1 
ATOM 2744 N N   . HIS A 0 362 . -49.654  6.556   130.269 1.00 34.81 362 A 1 
ATOM 2745 C CA  . HIS A 0 362 . -49.574  5.574   131.386 1.00 34.81 362 A 1 
ATOM 2746 C C   . HIS A 0 362 . -50.727  5.592   132.423 1.00 34.81 362 A 1 
ATOM 2747 C CB  . HIS A 0 362 . -48.214  5.500   132.120 1.00 34.81 362 A 1 
ATOM 2748 O O   . HIS A 0 362 . -50.805  6.512   133.227 1.00 34.81 362 A 1 
ATOM 2749 C CG  . HIS A 0 362 . -47.320  4.370   131.678 1.00 34.81 362 A 1 
ATOM 2750 C CD2 . HIS A 0 362 . -47.014  3.261   132.420 1.00 34.81 362 A 1 
ATOM 2751 N ND1 . HIS A 0 362 . -46.671  4.241   130.471 1.00 34.81 362 A 1 
ATOM 2752 C CE1 . HIS A 0 362 . -45.993  3.079   130.489 1.00 34.81 362 A 1 
ATOM 2753 N NE2 . HIS A 0 362 . -46.184  2.443   131.653 1.00 34.81 362 A 1 
ATOM 2754 N N   . GLY A 0 363 . -51.471  4.470   132.541 1.00 36.18 363 A 1 
ATOM 2755 C CA  . GLY A 0 363 . -51.847  3.915   133.862 1.00 36.18 363 A 1 
ATOM 2756 C C   . GLY A 0 363 . -53.307  3.500   134.174 1.00 36.18 363 A 1 
ATOM 2757 O O   . GLY A 0 363 . -54.105  4.341   134.552 1.00 36.18 363 A 1 
ATOM 2758 N N   . HIS A 0 364 . -53.546  2.174   134.244 1.00 36.20 364 A 1 
ATOM 2759 C CA  . HIS A 0 364 . -54.411  1.448   135.222 1.00 36.20 364 A 1 
ATOM 2760 C C   . HIS A 0 364 . -55.968  1.529   135.159 1.00 36.20 364 A 1 
ATOM 2761 C CB  . HIS A 0 364 . -53.911  1.737   136.652 1.00 36.20 364 A 1 
ATOM 2762 O O   . HIS A 0 364 . -56.550  2.577   134.919 1.00 36.20 364 A 1 
ATOM 2763 C CG  . HIS A 0 364 . -52.578  1.124   137.023 1.00 36.20 364 A 1 
ATOM 2764 C CD2 . HIS A 0 364 . -52.205  0.758   138.288 1.00 36.20 364 A 1 
ATOM 2765 N ND1 . HIS A 0 364 . -51.531  0.785   136.189 1.00 36.20 364 A 1 
ATOM 2766 C CE1 . HIS A 0 364 . -50.568  0.215   136.932 1.00 36.20 364 A 1 
ATOM 2767 N NE2 . HIS A 0 364 . -50.946  0.160   138.217 1.00 36.20 364 A 1 
ATOM 2768 N N   . GLY A 0 365 . -56.654  0.403   135.473 1.00 39.46 365 A 1 
ATOM 2769 C CA  . GLY A 0 365 . -58.130  0.330   135.614 1.00 39.46 365 A 1 
ATOM 2770 C C   . GLY A 0 365 . -58.778  -1.079  135.549 1.00 39.46 365 A 1 
ATOM 2771 O O   . GLY A 0 365 . -59.401  -1.423  134.553 1.00 39.46 365 A 1 
ATOM 2772 N N   . TYR A 0 366 . -58.629  -1.904  136.595 1.00 36.75 366 A 1 
ATOM 2773 C CA  . TYR A 0 366 . -59.190  -3.275  136.770 1.00 36.75 366 A 1 
ATOM 2774 C C   . TYR A 0 366 . -60.746  -3.311  136.805 1.00 36.75 366 A 1 
ATOM 2775 C CB  . TYR A 0 366 . -58.628  -3.813  138.104 1.00 36.75 366 A 1 
ATOM 2776 O O   . TYR A 0 366 . -61.339  -2.294  137.142 1.00 36.75 366 A 1 
ATOM 2777 C CG  . TYR A 0 366 . -57.124  -3.632  138.293 1.00 36.75 366 A 1 
ATOM 2778 C CD1 . TYR A 0 366 . -56.242  -4.656  137.901 1.00 36.75 366 A 1 
ATOM 2779 C CD2 . TYR A 0 366 . -56.604  -2.431  138.829 1.00 36.75 366 A 1 
ATOM 2780 C CE1 . TYR A 0 366 . -54.850  -4.472  138.016 1.00 36.75 366 A 1 
ATOM 2781 C CE2 . TYR A 0 366 . -55.210  -2.234  138.919 1.00 36.75 366 A 1 
ATOM 2782 O OH  . TYR A 0 366 . -52.981  -3.087  138.562 1.00 36.75 366 A 1 
ATOM 2783 C CZ  . TYR A 0 366 . -54.329  -3.257  138.506 1.00 36.75 366 A 1 
ATOM 2784 N N   . GLY A 0 367 . -61.514  -4.399  136.571 1.00 41.58 367 A 1 
ATOM 2785 C CA  . GLY A 0 367 . -61.315  -5.857  136.337 1.00 41.58 367 A 1 
ATOM 2786 C C   . GLY A 0 367 . -62.712  -6.572  136.342 1.00 41.58 367 A 1 
ATOM 2787 O O   . GLY A 0 367 . -63.711  -5.865  136.306 1.00 41.58 367 A 1 
ATOM 2788 N N   . LYS A 0 368 . -62.960  -7.899  136.461 1.00 40.65 368 A 1 
ATOM 2789 C CA  . LYS A 0 368 . -62.195  -9.175  136.331 1.00 40.65 368 A 1 
ATOM 2790 C C   . LYS A 0 368 . -63.106  -10.383 136.745 1.00 40.65 368 A 1 
ATOM 2791 C CB  . LYS A 0 368 . -60.949  -9.079  137.249 1.00 40.65 368 A 1 
ATOM 2792 O O   . LYS A 0 368 . -63.425  -10.466 137.928 1.00 40.65 368 A 1 
ATOM 2793 C CG  . LYS A 0 368 . -60.223  -10.388 137.635 1.00 40.65 368 A 1 
ATOM 2794 C CD  . LYS A 0 368 . -60.378  -10.701 139.135 1.00 40.65 368 A 1 
ATOM 2795 C CE  . LYS A 0 368 . -59.605  -11.961 139.536 1.00 40.65 368 A 1 
ATOM 2796 N NZ  . LYS A 0 368 . -59.896  -12.340 140.943 1.00 40.65 368 A 1 
ATOM 2797 N N   . GLY A 0 369 . -63.475  -11.354 135.874 1.00 39.22 369 A 1 
ATOM 2798 C CA  . GLY A 0 369 . -64.195  -12.580 136.338 1.00 39.22 369 A 1 
ATOM 2799 C C   . GLY A 0 369 . -64.610  -13.722 135.360 1.00 39.22 369 A 1 
ATOM 2800 O O   . GLY A 0 369 . -65.627  -13.598 134.698 1.00 39.22 369 A 1 
ATOM 2801 N N   . TYR A 0 370 . -63.842  -14.834 135.376 1.00 37.71 370 A 1 
ATOM 2802 C CA  . TYR A 0 370 . -64.168  -16.302 135.316 1.00 37.71 370 A 1 
ATOM 2803 C C   . TYR A 0 370 . -65.331  -16.874 134.437 1.00 37.71 370 A 1 
ATOM 2804 C CB  . TYR A 0 370 . -64.337  -16.815 136.773 1.00 37.71 370 A 1 
ATOM 2805 O O   . TYR A 0 370 . -66.444  -16.379 134.521 1.00 37.71 370 A 1 
ATOM 2806 C CG  . TYR A 0 370 . -63.891  -15.866 137.886 1.00 37.71 370 A 1 
ATOM 2807 C CD1 . TYR A 0 370 . -62.527  -15.735 138.214 1.00 37.71 370 A 1 
ATOM 2808 C CD2 . TYR A 0 370 . -64.845  -15.054 138.535 1.00 37.71 370 A 1 
ATOM 2809 C CE1 . TYR A 0 370 . -62.116  -14.786 139.172 1.00 37.71 370 A 1 
ATOM 2810 C CE2 . TYR A 0 370 . -64.440  -14.101 139.490 1.00 37.71 370 A 1 
ATOM 2811 O OH  . TYR A 0 370 . -62.680  -13.017 140.706 1.00 37.71 370 A 1 
ATOM 2812 C CZ  . TYR A 0 370 . -63.072  -13.959 139.805 1.00 37.71 370 A 1 
ATOM 2813 N N   . GLY A 0 371 . -65.218  -18.008 133.702 1.00 38.05 371 A 1 
ATOM 2814 C CA  . GLY A 0 371 . -64.084  -18.910 133.364 1.00 38.05 371 A 1 
ATOM 2815 C C   . GLY A 0 371 . -64.506  -20.332 132.860 1.00 38.05 371 A 1 
ATOM 2816 O O   . GLY A 0 371 . -65.641  -20.721 133.103 1.00 38.05 371 A 1 
ATOM 2817 N N   . ALA A 0 372 . -63.571  -21.107 132.253 1.00 37.32 372 A 1 
ATOM 2818 C CA  . ALA A 0 372 . -63.595  -22.578 131.953 1.00 37.32 372 A 1 
ATOM 2819 C C   . ALA A 0 372 . -64.584  -23.156 130.874 1.00 37.32 372 A 1 
ATOM 2820 C CB  . ALA A 0 372 . -63.730  -23.306 133.308 1.00 37.32 372 A 1 
ATOM 2821 O O   . ALA A 0 372 . -65.682  -22.638 130.733 1.00 37.32 372 A 1 
ATOM 2822 N N   . GLN A 0 373 . -64.331  -24.260 130.119 1.00 38.09 373 A 1 
ATOM 2823 C CA  . GLN A 0 373 . -63.093  -24.948 129.637 1.00 38.09 373 A 1 
ATOM 2824 C C   . GLN A 0 373 . -63.404  -26.038 128.550 1.00 38.09 373 A 1 
ATOM 2825 C CB  . GLN A 0 373 . -62.360  -25.640 130.808 1.00 38.09 373 A 1 
ATOM 2826 O O   . GLN A 0 373 . -64.478  -26.625 128.599 1.00 38.09 373 A 1 
ATOM 2827 C CG  . GLN A 0 373 . -60.837  -25.762 130.630 1.00 38.09 373 A 1 
ATOM 2828 C CD  . GLN A 0 373 . -60.141  -25.802 131.991 1.00 38.09 373 A 1 
ATOM 2829 N NE2 . GLN A 0 373 . -59.579  -26.909 132.421 1.00 38.09 373 A 1 
ATOM 2830 O OE1 . GLN A 0 373 . -60.104  -24.817 132.707 1.00 38.09 373 A 1 
ATOM 2831 N N   . TYR A 0 374 . -62.431  -26.373 127.671 1.00 36.33 374 A 1 
ATOM 2832 C CA  . TYR A 0 374 . -62.373  -27.498 126.679 1.00 36.33 374 A 1 
ATOM 2833 C C   . TYR A 0 374 . -63.361  -27.523 125.473 1.00 36.33 374 A 1 
ATOM 2834 C CB  . TYR A 0 374 . -62.408  -28.859 127.400 1.00 36.33 374 A 1 
ATOM 2835 O O   . TYR A 0 374 . -64.518  -27.154 125.609 1.00 36.33 374 A 1 
ATOM 2836 C CG  . TYR A 0 374 . -61.345  -29.064 128.464 1.00 36.33 374 A 1 
ATOM 2837 C CD1 . TYR A 0 374 . -59.987  -29.138 128.094 1.00 36.33 374 A 1 
ATOM 2838 C CD2 . TYR A 0 374 . -61.716  -29.207 129.815 1.00 36.33 374 A 1 
ATOM 2839 C CE1 . TYR A 0 374 . -58.996  -29.333 129.074 1.00 36.33 374 A 1 
ATOM 2840 C CE2 . TYR A 0 374 . -60.729  -29.410 130.798 1.00 36.33 374 A 1 
ATOM 2841 O OH  . TYR A 0 374 . -58.422  -29.598 131.390 1.00 36.33 374 A 1 
ATOM 2842 C CZ  . TYR A 0 374 . -59.369  -29.468 130.428 1.00 36.33 374 A 1 
ATOM 2843 N N   . GLY A 0 375 . -62.985  -28.000 124.267 1.00 38.47 375 A 1 
ATOM 2844 C CA  . GLY A 0 375 . -61.643  -28.327 123.733 1.00 38.47 375 A 1 
ATOM 2845 C C   . GLY A 0 375 . -61.636  -29.138 122.407 1.00 38.47 375 A 1 
ATOM 2846 O O   . GLY A 0 375 . -62.501  -29.987 122.242 1.00 38.47 375 A 1 
ATOM 2847 N N   . ALA A 0 376 . -60.615  -28.912 121.550 1.00 36.71 376 A 1 
ATOM 2848 C CA  . ALA A 0 376 . -60.125  -29.747 120.416 1.00 36.71 376 A 1 
ATOM 2849 C C   . ALA A 0 376 . -61.069  -30.049 119.206 1.00 36.71 376 A 1 
ATOM 2850 C CB  . ALA A 0 376 . -59.529  -31.022 121.043 1.00 36.71 376 A 1 
ATOM 2851 O O   . ALA A 0 376 . -62.268  -30.203 119.384 1.00 36.71 376 A 1 
ATOM 2852 N N   . GLU A 0 377 . -60.643  -30.237 117.938 1.00 38.21 377 A 1 
ATOM 2853 C CA  . GLU A 0 377 . -59.467  -29.849 117.099 1.00 38.21 377 A 1 
ATOM 2854 C C   . GLU A 0 377 . -59.732  -30.347 115.632 1.00 38.21 377 A 1 
ATOM 2855 C CB  . GLU A 0 377 . -58.163  -30.449 117.656 1.00 38.21 377 A 1 
ATOM 2856 O O   . GLU A 0 377 . -60.744  -31.009 115.420 1.00 38.21 377 A 1 
ATOM 2857 C CG  . GLU A 0 377 . -57.203  -29.324 118.075 1.00 38.21 377 A 1 
ATOM 2858 C CD  . GLU A 0 377 . -55.925  -29.882 118.699 1.00 38.21 377 A 1 
ATOM 2859 O OE1 . GLU A 0 377 . -55.965  -30.152 119.920 1.00 38.21 377 A 1 
ATOM 2860 O OE2 . GLU A 0 377 . -54.931  -30.001 117.949 1.00 38.21 377 A 1 
ATOM 2861 N N   . ALA A 0 378 . -58.972  -30.122 114.538 1.00 38.46 378 A 1 
ATOM 2862 C CA  . ALA A 0 378 . -57.767  -29.327 114.229 1.00 38.46 378 A 1 
ATOM 2863 C C   . ALA A 0 378 . -57.652  -29.024 112.700 1.00 38.46 378 A 1 
ATOM 2864 C CB  . ALA A 0 378 . -56.506  -30.139 114.591 1.00 38.46 378 A 1 
ATOM 2865 O O   . ALA A 0 378 . -57.477  -29.947 111.908 1.00 38.46 378 A 1 
ATOM 2866 N N   . THR A 0 379 . -57.537  -27.743 112.299 1.00 34.99 379 A 1 
ATOM 2867 C CA  . THR A 0 379 . -56.959  -27.256 111.003 1.00 34.99 379 A 1 
ATOM 2868 C C   . THR A 0 379 . -57.721  -27.577 109.682 1.00 34.99 379 A 1 
ATOM 2869 C CB  . THR A 0 379 . -55.463  -27.623 110.914 1.00 34.99 379 A 1 
ATOM 2870 O O   . THR A 0 379 . -58.535  -28.485 109.633 1.00 34.99 379 A 1 
ATOM 2871 C CG2 . THR A 0 379 . -54.654  -27.267 112.160 1.00 34.99 379 A 1 
ATOM 2872 O OG1 . THR A 0 379 . -55.258  -28.981 110.615 1.00 34.99 379 A 1 
ATOM 2873 N N   . LYS A 0 380 . -57.564  -26.846 108.558 1.00 35.10 380 A 1 
ATOM 2874 C CA  . LYS A 0 380 . -56.536  -25.864 108.137 1.00 35.10 380 A 1 
ATOM 2875 C C   . LYS A 0 380 . -57.106  -24.522 107.626 1.00 35.10 380 A 1 
ATOM 2876 C CB  . LYS A 0 380 . -55.684  -26.504 107.010 1.00 35.10 380 A 1 
ATOM 2877 O O   . LYS A 0 380 . -57.842  -24.493 106.653 1.00 35.10 380 A 1 
ATOM 2878 C CG  . LYS A 0 380 . -54.558  -27.395 107.556 1.00 35.10 380 A 1 
ATOM 2879 C CD  . LYS A 0 380 . -53.641  -27.983 106.478 1.00 35.10 380 A 1 
ATOM 2880 C CE  . LYS A 0 380 . -52.576  -28.842 107.177 1.00 35.10 380 A 1 
ATOM 2881 N NZ  . LYS A 0 380 . -51.678  -29.525 106.211 1.00 35.10 380 A 1 
ATOM 2882 N N   . TRP A 0 381 . -56.617  -23.439 108.242 1.00 32.29 381 A 1 
ATOM 2883 C CA  . TRP A 0 381 . -56.456  -22.071 107.712 1.00 32.29 381 A 1 
ATOM 2884 C C   . TRP A 0 381 . -57.679  -21.345 107.126 1.00 32.29 381 A 1 
ATOM 2885 C CB  . TRP A 0 381 . -55.216  -22.035 106.810 1.00 32.29 381 A 1 
ATOM 2886 O O   . TRP A 0 381 . -57.910  -21.317 105.922 1.00 32.29 381 A 1 
ATOM 2887 C CG  . TRP A 0 381 . -53.968  -22.352 107.579 1.00 32.29 381 A 1 
ATOM 2888 C CD1 . TRP A 0 381 . -53.396  -23.571 107.704 1.00 32.29 381 A 1 
ATOM 2889 C CD2 . TRP A 0 381 . -53.160  -21.451 108.398 1.00 32.29 381 A 1 
ATOM 2890 C CE2 . TRP A 0 381 . -52.138  -22.216 109.035 1.00 32.29 381 A 1 
ATOM 2891 C CE3 . TRP A 0 381 . -53.187  -20.066 108.669 1.00 32.29 381 A 1 
ATOM 2892 N NE1 . TRP A 0 381 . -52.330  -23.501 108.577 1.00 32.29 381 A 1 
ATOM 2893 C CH2 . TRP A 0 381 . -51.248  -20.264 110.146 1.00 32.29 381 A 1 
ATOM 2894 C CZ2 . TRP A 0 381 . -51.197  -21.647 109.904 1.00 32.29 381 A 1 
ATOM 2895 C CZ3 . TRP A 0 381 . -52.237  -19.478 109.527 1.00 32.29 381 A 1 
ATOM 2896 N N   . ALA A 0 382 . -58.381  -20.629 108.010 1.00 33.80 382 A 1 
ATOM 2897 C CA  . ALA A 0 382 . -59.269  -19.529 107.646 1.00 33.80 382 A 1 
ATOM 2898 C C   . ALA A 0 382 . -58.494  -18.206 107.458 1.00 33.80 382 A 1 
ATOM 2899 C CB  . ALA A 0 382 . -60.348  -19.395 108.729 1.00 33.80 382 A 1 
ATOM 2900 O O   . ALA A 0 382 . -57.473  -17.975 108.104 1.00 33.80 382 A 1 
ATOM 2901 N N   . GLY A 0 383 . -59.038  -17.326 106.618 1.00 31.49 383 A 1 
ATOM 2902 C CA  . GLY A 0 383 . -58.560  -15.967 106.338 1.00 31.49 383 A 1 
ATOM 2903 C C   . GLY A 0 383 . -59.664  -15.216 105.587 1.00 31.49 383 A 1 
ATOM 2904 O O   . GLY A 0 383 . -59.679  -15.215 104.366 1.00 31.49 383 A 1 
ATOM 2905 N N   . ALA A 0 384 . -60.782  -14.878 106.231 1.00 29.34 384 A 1 
ATOM 2906 C CA  . ALA A 0 384 . -60.942  -13.783 107.195 1.00 29.34 384 A 1 
ATOM 2907 C C   . ALA A 0 384 . -60.932  -12.401 106.512 1.00 29.34 384 A 1 
ATOM 2908 C CB  . ALA A 0 384 . -60.016  -13.879 108.415 1.00 29.34 384 A 1 
ATOM 2909 O O   . ALA A 0 384 . -59.993  -12.016 105.827 1.00 29.34 384 A 1 
ATOM 2910 N N   . SER A 0 385 . -62.032  -11.681 106.720 1.00 34.53 385 A 1 
ATOM 2911 C CA  . SER A 0 385 . -62.357  -10.336 106.234 1.00 34.53 385 A 1 
ATOM 2912 C C   . SER A 0 385 . -61.249  -9.280  106.381 1.00 34.53 385 A 1 
ATOM 2913 C CB  . SER A 0 385 . -63.553  -9.861  107.071 1.00 34.53 385 A 1 
ATOM 2914 O O   . SER A 0 385 . -60.537  -9.291  107.380 1.00 34.53 385 A 1 
ATOM 2915 O OG  . SER A 0 385 . -63.290  -10.083 108.449 1.00 34.53 385 A 1 
ATOM 2916 N N   . ALA A 0 386 . -61.284  -8.277  105.485 1.00 30.36 386 A 1 
ATOM 2917 C CA  . ALA A 0 386 . -60.516  -7.014  105.473 1.00 30.36 386 A 1 
ATOM 2918 C C   . ALA A 0 386 . -59.236  -6.934  104.598 1.00 30.36 386 A 1 
ATOM 2919 C CB  . ALA A 0 386 . -60.385  -6.393  106.876 1.00 30.36 386 A 1 
ATOM 2920 O O   . ALA A 0 386 . -58.196  -6.451  105.035 1.00 30.36 386 A 1 
ATOM 2921 N N   . GLY A 0 387 . -59.368  -7.265  103.308 1.00 34.23 387 A 1 
ATOM 2922 C CA  . GLY A 0 387 . -58.716  -6.543  102.195 1.00 34.23 387 A 1 
ATOM 2923 C C   . GLY A 0 387 . -59.832  -6.030  101.265 1.00 34.23 387 A 1 
ATOM 2924 O O   . GLY A 0 387 . -60.850  -6.703  101.150 1.00 34.23 387 A 1 
ATOM 2925 N N   . SER A 0 388 . -59.841  -4.824  100.688 1.00 31.63 388 A 1 
ATOM 2926 C CA  . SER A 0 388 . -58.768  -3.960  100.171 1.00 31.63 388 A 1 
ATOM 2927 C C   . SER A 0 388 . -58.026  -4.569  98.976  1.00 31.63 388 A 1 
ATOM 2928 C CB  . SER A 0 388 . -57.812  -3.426  101.242 1.00 31.63 388 A 1 
ATOM 2929 O O   . SER A 0 388 . -57.473  -5.655  99.092  1.00 31.63 388 A 1 
ATOM 2930 O OG  . SER A 0 388 . -57.201  -2.242  100.762 1.00 31.63 388 A 1 
ATOM 2931 N N   . GLN A 0 389 . -57.978  -3.795  97.881  1.00 32.91 389 A 1 
ATOM 2932 C CA  . GLN A 0 389 . -57.374  -4.059  96.560  1.00 32.91 389 A 1 
ATOM 2933 C C   . GLN A 0 389 . -58.198  -4.863  95.518  1.00 32.91 389 A 1 
ATOM 2934 C CB  . GLN A 0 389 . -55.915  -4.552  96.668  1.00 32.91 389 A 1 
ATOM 2935 O O   . GLN A 0 389 . -58.684  -5.958  95.758  1.00 32.91 389 A 1 
ATOM 2936 C CG  . GLN A 0 389 . -55.020  -3.597  97.483  1.00 32.91 389 A 1 
ATOM 2937 C CD  . GLN A 0 389 . -53.568  -4.057  97.582  1.00 32.91 389 A 1 
ATOM 2938 N NE2 . GLN A 0 389 . -52.650  -3.172  97.907  1.00 32.91 389 A 1 
ATOM 2939 O OE1 . GLN A 0 389 . -53.214  -5.200  97.377  1.00 32.91 389 A 1 
ATOM 2940 N N   . ALA A 0 390 . -58.243  -4.282  94.307  1.00 32.30 390 A 1 
ATOM 2941 C CA  . ALA A 0 390 . -58.354  -4.924  92.987  1.00 32.30 390 A 1 
ATOM 2942 C C   . ALA A 0 390 . -59.638  -5.682  92.552  1.00 32.30 390 A 1 
ATOM 2943 C CB  . ALA A 0 390 . -57.058  -5.704  92.725  1.00 32.30 390 A 1 
ATOM 2944 O O   . ALA A 0 390 . -59.590  -6.860  92.214  1.00 32.30 390 A 1 
ATOM 2945 N N   . ALA A 0 391 . -60.725  -4.936  92.320  1.00 38.13 391 A 1 
ATOM 2946 C CA  . ALA A 0 391 . -61.578  -5.125  91.133  1.00 38.13 391 A 1 
ATOM 2947 C C   . ALA A 0 391 . -62.145  -3.754  90.705  1.00 38.13 391 A 1 
ATOM 2948 C CB  . ALA A 0 391 . -62.682  -6.152  91.422  1.00 38.13 391 A 1 
ATOM 2949 O O   . ALA A 0 391 . -62.981  -3.185  91.404  1.00 38.13 391 A 1 
ATOM 2950 N N   . LYS A 0 392 . -61.625  -3.163  89.619  1.00 37.60 392 A 1 
ATOM 2951 C CA  . LYS A 0 392 . -62.012  -1.817  89.145  1.00 37.60 392 A 1 
ATOM 2952 C C   . LYS A 0 392 . -63.047  -1.892  88.017  1.00 37.60 392 A 1 
ATOM 2953 C CB  . LYS A 0 392 . -60.789  -1.033  88.625  1.00 37.60 392 A 1 
ATOM 2954 O O   . LYS A 0 392 . -62.945  -2.769  87.174  1.00 37.60 392 A 1 
ATOM 2955 C CG  . LYS A 0 392 . -59.883  -0.399  89.694  1.00 37.60 392 A 1 
ATOM 2956 C CD  . LYS A 0 392 . -58.797  0.433   88.986  1.00 37.60 392 A 1 
ATOM 2957 C CE  . LYS A 0 392 . -57.898  1.211   89.957  1.00 37.60 392 A 1 
ATOM 2958 N NZ  . LYS A 0 392 . -56.895  2.025   89.217  1.00 37.60 392 A 1 
ATOM 2959 N N   . ALA A 0 393 . -63.918  -0.879  87.972  1.00 36.65 393 A 1 
ATOM 2960 C CA  . ALA A 0 393 . -64.560  -0.336  86.769  1.00 36.65 393 A 1 
ATOM 2961 C C   . ALA A 0 393 . -65.202  -1.347  85.792  1.00 36.65 393 A 1 
ATOM 2962 C CB  . ALA A 0 393 . -63.542  0.584   86.078  1.00 36.65 393 A 1 
ATOM 2963 O O   . ALA A 0 393 . -64.610  -1.709  84.779  1.00 36.65 393 A 1 
ATOM 2964 N N   . GLY A 0 394 . -66.462  -1.709  86.049  1.00 32.23 394 A 1 
ATOM 2965 C CA  . GLY A 0 394 . -67.372  -2.185  85.005  1.00 32.23 394 A 1 
ATOM 2966 C C   . GLY A 0 394 . -68.192  -1.012  84.474  1.00 32.23 394 A 1 
ATOM 2967 O O   . GLY A 0 394 . -69.233  -0.712  85.051  1.00 32.23 394 A 1 
ATOM 2968 N N   . TYR A 0 395 . -67.695  -0.339  83.435  1.00 39.18 395 A 1 
ATOM 2969 C CA  . TYR A 0 395 . -68.432  0.694   82.698  1.00 39.18 395 A 1 
ATOM 2970 C C   . TYR A 0 395 . -68.933  0.140   81.363  1.00 39.18 395 A 1 
ATOM 2971 C CB  . TYR A 0 395 . -67.573  1.950   82.479  1.00 39.18 395 A 1 
ATOM 2972 O O   . TYR A 0 395 . -68.277  -0.693  80.735  1.00 39.18 395 A 1 
ATOM 2973 C CG  . TYR A 0 395 . -67.245  2.737   83.736  1.00 39.18 395 A 1 
ATOM 2974 C CD1 . TYR A 0 395 . -68.275  3.388   84.445  1.00 39.18 395 A 1 
ATOM 2975 C CD2 . TYR A 0 395 . -65.910  2.866   84.166  1.00 39.18 395 A 1 
ATOM 2976 C CE1 . TYR A 0 395 . -67.975  4.148   85.592  1.00 39.18 395 A 1 
ATOM 2977 C CE2 . TYR A 0 395 . -65.602  3.637   85.304  1.00 39.18 395 A 1 
ATOM 2978 O OH  . TYR A 0 395 . -66.340  5.035   87.110  1.00 39.18 395 A 1 
ATOM 2979 C CZ  . TYR A 0 395 . -66.638  4.279   86.019  1.00 39.18 395 A 1 
ATOM 2980 N N   . ASP A 0 396 . -70.091  0.628   80.948  1.00 34.70 396 A 1 
ATOM 2981 C CA  . ASP A 0 396 . -70.716  0.446   79.647  1.00 34.70 396 A 1 
ATOM 2982 C C   . ASP A 0 396 . -69.960  1.239   78.568  1.00 34.70 396 A 1 
ATOM 2983 C CB  . ASP A 0 396 . -72.222  0.800   79.739  1.00 34.70 396 A 1 
ATOM 2984 O O   . ASP A 0 396 . -69.860  2.462   78.618  1.00 34.70 396 A 1 
ATOM 2985 C CG  . ASP A 0 396 . -72.651  2.046   80.557  1.00 34.70 396 A 1 
ATOM 2986 O OD1 . ASP A 0 396 . -71.894  2.513   81.446  1.00 34.70 396 A 1 
ATOM 2987 O OD2 . ASP A 0 396 . -73.824  2.447   80.396  1.00 34.70 396 A 1 
ATOM 2988 N N   . ASN A 0 397 . -69.373  0.528   77.600  1.00 39.48 397 A 1 
ATOM 2989 C CA  . ASN A 0 397 . -68.619  1.126   76.498  1.00 39.48 397 A 1 
ATOM 2990 C C   . ASN A 0 397 . -68.877  0.362   75.190  1.00 39.48 397 A 1 
ATOM 2991 C CB  . ASN A 0 397 . -67.124  1.206   76.877  1.00 39.48 397 A 1 
ATOM 2992 O O   . ASN A 0 397 . -68.095  -0.510  74.799  1.00 39.48 397 A 1 
ATOM 2993 C CG  . ASN A 0 397 . -66.321  2.014   75.870  1.00 39.48 397 A 1 
ATOM 2994 N ND2 . ASN A 0 397 . -65.025  2.128   76.045  1.00 39.48 397 A 1 
ATOM 2995 O OD1 . ASN A 0 397 . -66.828  2.580   74.920  1.00 39.48 397 A 1 
ATOM 2996 N N   . ASP A 0 398 . -69.987  0.692   74.524  1.00 44.21 398 A 1 
ATOM 2997 C CA  . ASP A 0 398 . -70.408  0.101   73.248  1.00 44.21 398 A 1 
ATOM 2998 C C   . ASP A 0 398 . -69.528  0.591   72.081  1.00 44.21 398 A 1 
ATOM 2999 C CB  . ASP A 0 398 . -71.917  0.319   73.032  1.00 44.21 398 A 1 
ATOM 3000 O O   . ASP A 0 398 . -69.893  1.425   71.253  1.00 44.21 398 A 1 
ATOM 3001 C CG  . ASP A 0 398 . -72.779  -0.580  73.929  1.00 44.21 398 A 1 
ATOM 3002 O OD1 . ASP A 0 398 . -72.340  -1.722  74.204  1.00 44.21 398 A 1 
ATOM 3003 O OD2 . ASP A 0 398 . -73.881  -0.132  74.307  1.00 44.21 398 A 1 
ATOM 3004 N N   . SER A 0 399 . -68.304  0.059   72.040  1.00 37.50 399 A 1 
ATOM 3005 C CA  . SER A 0 399 . -67.201  0.532   71.202  1.00 37.50 399 A 1 
ATOM 3006 C C   . SER A 0 399 . -66.945  -0.365  69.984  1.00 37.50 399 A 1 
ATOM 3007 C CB  . SER A 0 399 . -65.954  0.671   72.085  1.00 37.50 399 A 1 
ATOM 3008 O O   . SER A 0 399 . -65.990  -1.146  69.958  1.00 37.50 399 A 1 
ATOM 3009 O OG  . SER A 0 399 . -64.905  1.363   71.425  1.00 37.50 399 A 1 
ATOM 3010 N N   . TRP A 0 400 . -67.743  -0.213  68.919  1.00 55.49 400 A 1 
ATOM 3011 C CA  . TRP A 0 400 . -67.358  -0.701  67.583  1.00 55.49 400 A 1 
ATOM 3012 C C   . TRP A 0 400 . -67.516  0.342   66.470  1.00 55.49 400 A 1 
ATOM 3013 C CB  . TRP A 0 400 . -67.939  -2.090  67.252  1.00 55.49 400 A 1 
ATOM 3014 O O   . TRP A 0 400 . -68.385  0.266   65.611  1.00 55.49 400 A 1 
ATOM 3015 C CG  . TRP A 0 400 . -69.420  -2.278  67.086  1.00 55.49 400 A 1 
ATOM 3016 C CD1 . TRP A 0 400 . -70.270  -2.592  68.089  1.00 55.49 400 A 1 
ATOM 3017 C CD2 . TRP A 0 400 . -70.238  -2.265  65.865  1.00 55.49 400 A 1 
ATOM 3018 C CE2 . TRP A 0 400 . -71.570  -2.640  66.214  1.00 55.49 400 A 1 
ATOM 3019 C CE3 . TRP A 0 400 . -70.014  -1.955  64.502  1.00 55.49 400 A 1 
ATOM 3020 N NE1 . TRP A 0 400 . -71.536  -2.804  67.581  1.00 55.49 400 A 1 
ATOM 3021 C CH2 . TRP A 0 400 . -72.342  -2.408  63.927  1.00 55.49 400 A 1 
ATOM 3022 C CZ2 . TRP A 0 400 . -72.598  -2.750  65.264  1.00 55.49 400 A 1 
ATOM 3023 C CZ3 . TRP A 0 400 . -71.057  -1.982  63.555  1.00 55.49 400 A 1 
ATOM 3024 N N   . ALA A 0 401 . -66.563  1.273   66.391  1.00 46.87 401 A 1 
ATOM 3025 C CA  . ALA A 0 401 . -66.238  1.886   65.106  1.00 46.87 401 A 1 
ATOM 3026 C C   . ALA A 0 401 . -65.627  0.806   64.188  1.00 46.87 401 A 1 
ATOM 3027 C CB  . ALA A 0 401 . -65.290  3.070   65.342  1.00 46.87 401 A 1 
ATOM 3028 O O   . ALA A 0 401 . -64.487  0.386   64.401  1.00 46.87 401 A 1 
ATOM 3029 N N   . LYS A 0 402 . -66.383  0.319   63.193  1.00 49.76 402 A 1 
ATOM 3030 C CA  . LYS A 0 402 . -65.853  -0.573  62.146  1.00 49.76 402 A 1 
ATOM 3031 C C   . LYS A 0 402 . -65.062  0.264   61.144  1.00 49.76 402 A 1 
ATOM 3032 C CB  . LYS A 0 402 . -66.970  -1.398  61.471  1.00 49.76 402 A 1 
ATOM 3033 O O   . LYS A 0 402 . -65.641  0.994   60.348  1.00 49.76 402 A 1 
ATOM 3034 C CG  . LYS A 0 402 . -67.199  -2.725  62.216  1.00 49.76 402 A 1 
ATOM 3035 C CD  . LYS A 0 402 . -68.442  -3.489  61.727  1.00 49.76 402 A 1 
ATOM 3036 C CE  . LYS A 0 402 . -68.774  -4.626  62.714  1.00 49.76 402 A 1 
ATOM 3037 N NZ  . LYS A 0 402 . -70.232  -4.899  62.833  1.00 49.76 402 A 1 
ATOM 3038 N N   . GLN A 0 403 . -63.740  0.156   61.214  1.00 54.78 403 A 1 
ATOM 3039 C CA  . GLN A 0 403 . -62.823  0.776   60.261  1.00 54.78 403 A 1 
ATOM 3040 C C   . GLN A 0 403 . -62.887  0.010   58.935  1.00 54.78 403 A 1 
ATOM 3041 C CB  . GLN A 0 403 . -61.399  0.782   60.851  1.00 54.78 403 A 1 
ATOM 3042 O O   . GLN A 0 403 . -62.606  -1.190  58.900  1.00 54.78 403 A 1 
ATOM 3043 C CG  . GLN A 0 403 . -61.290  1.690   62.090  1.00 54.78 403 A 1 
ATOM 3044 C CD  . GLN A 0 403 . -59.978  1.506   62.846  1.00 54.78 403 A 1 
ATOM 3045 N NE2 . GLN A 0 403 . -59.141  2.518   62.932  1.00 54.78 403 A 1 
ATOM 3046 O OE1 . GLN A 0 403 . -59.710  0.468   63.428  1.00 54.78 403 A 1 
ATOM 3047 N N   . ALA A 0 404 . -63.256  0.699   57.855  1.00 54.87 404 A 1 
ATOM 3048 C CA  . ALA A 0 404 . -63.068  0.212   56.496  1.00 54.87 404 A 1 
ATOM 3049 C C   . ALA A 0 404 . -61.775  0.818   55.936  1.00 54.87 404 A 1 
ATOM 3050 C CB  . ALA A 0 404 . -64.303  0.556   55.655  1.00 54.87 404 A 1 
ATOM 3051 O O   . ALA A 0 404 . -61.562  2.026   56.036  1.00 54.87 404 A 1 
ATOM 3052 N N   . TYR A 0 405 . -60.923  -0.023  55.357  1.00 56.19 405 A 1 
ATOM 3053 C CA  . TYR A 0 405 . -59.684  0.388   54.702  1.00 56.19 405 A 1 
ATOM 3054 C C   . TYR A 0 405 . -59.817  0.120   53.205  1.00 56.19 405 A 1 
ATOM 3055 C CB  . TYR A 0 405 . -58.498  -0.382  55.302  1.00 56.19 405 A 1 
ATOM 3056 O O   . TYR A 0 405 . -60.032  -1.033  52.820  1.00 56.19 405 A 1 
ATOM 3057 C CG  . TYR A 0 405 . -58.197  -0.055  56.754  1.00 56.19 405 A 1 
ATOM 3058 C CD1 . TYR A 0 405 . -57.418  1.078   57.057  1.00 56.19 405 A 1 
ATOM 3059 C CD2 . TYR A 0 405 . -58.678  -0.877  57.795  1.00 56.19 405 A 1 
ATOM 3060 C CE1 . TYR A 0 405 . -57.101  1.384   58.394  1.00 56.19 405 A 1 
ATOM 3061 C CE2 . TYR A 0 405 . -58.367  -0.573  59.135  1.00 56.19 405 A 1 
ATOM 3062 O OH  . TYR A 0 405 . -57.259  0.846   60.723  1.00 56.19 405 A 1 
ATOM 3063 C CZ  . TYR A 0 405 . -57.572  0.554   59.434  1.00 56.19 405 A 1 
ATOM 3064 N N   . GLY A 0 406 . -59.705  1.170   52.393  1.00 59.03 406 A 1 
ATOM 3065 C CA  . GLY A 0 406 . -59.389  1.048   50.971  1.00 59.03 406 A 1 
ATOM 3066 C C   . GLY A 0 406 . -57.878  1.134   50.757  1.00 59.03 406 A 1 
ATOM 3067 O O   . GLY A 0 406 . -57.158  1.599   51.648  1.00 59.03 406 A 1 
ATOM 3068 N N   . GLN A 0 407 . -57.407  0.646   49.611  1.00 64.04 407 A 1 
ATOM 3069 C CA  . GLN A 0 407 . -56.061  0.912   49.093  1.00 64.04 407 A 1 
ATOM 3070 C C   . GLN A 0 407 . -56.112  0.969   47.567  1.00 64.04 407 A 1 
ATOM 3071 C CB  . GLN A 0 407 . -55.053  -0.182  49.515  1.00 64.04 407 A 1 
ATOM 3072 O O   . GLN A 0 407 . -56.403  -0.058  46.944  1.00 64.04 407 A 1 
ATOM 3073 C CG  . GLN A 0 407 . -54.884  -0.277  51.034  1.00 64.04 407 A 1 
ATOM 3074 C CD  . GLN A 0 407 . -53.745  -1.166  51.513  1.00 64.04 407 A 1 
ATOM 3075 N NE2 . GLN A 0 407 . -53.444  -1.112  52.793  1.00 64.04 407 A 1 
ATOM 3076 O OE1 . GLN A 0 407 . -53.116  -1.942  50.810  1.00 64.04 407 A 1 
ATOM 3077 N N   . ASP A 0 408 . -55.780  2.118   46.992  1.00 59.60 408 A 1 
ATOM 3078 C CA  . ASP A 0 408 . -55.266  2.188   45.624  1.00 59.60 408 A 1 
ATOM 3079 C C   . ASP A 0 408 . -53.825  1.619   45.596  1.00 59.60 408 A 1 
ATOM 3080 C CB  . ASP A 0 408 . -55.366  3.634   45.110  1.00 59.60 408 A 1 
ATOM 3081 O O   . ASP A 0 408 . -53.112  1.626   46.608  1.00 59.60 408 A 1 
ATOM 3082 C CG  . ASP A 0 408 . -55.386  3.711   43.580  1.00 59.60 408 A 1 
ATOM 3083 O OD1 . ASP A 0 408 . -54.691  2.866   42.966  1.00 59.60 408 A 1 
ATOM 3084 O OD2 . ASP A 0 408 . -56.121  4.573   43.051  1.00 59.60 408 A 1 
ATOM 3085 N N   . GLN A 0 409 . -53.417  1.011   44.479  1.00 61.13 409 A 1 
ATOM 3086 C CA  . GLN A 0 409 . -52.104  0.371   44.285  1.00 61.13 409 A 1 
ATOM 3087 C C   . GLN A 0 409 . -51.664  0.393   42.809  1.00 61.13 409 A 1 
ATOM 3088 C CB  . GLN A 0 409 . -52.084  -1.063  44.866  1.00 61.13 409 A 1 
ATOM 3089 O O   . GLN A 0 409 . -51.249  -0.638  42.255  1.00 61.13 409 A 1 
ATOM 3090 C CG  . GLN A 0 409 . -52.106  -1.098  46.397  1.00 61.13 409 A 1 
ATOM 3091 C CD  . GLN A 0 409 . -51.739  -2.437  47.013  1.00 61.13 409 A 1 
ATOM 3092 N NE2 . GLN A 0 409 . -51.664  -2.495  48.321  1.00 61.13 409 A 1 
ATOM 3093 O OE1 . GLN A 0 409 . -51.614  -3.487  46.387  1.00 61.13 409 A 1 
ATOM 3094 N N   . ASP A 0 410 . -51.775  1.561   42.186  1.00 59.62 410 A 1 
ATOM 3095 C CA  . ASP A 0 410 . -51.461  1.806   40.781  1.00 59.62 410 A 1 
ATOM 3096 C C   . ASP A 0 410 . -49.942  1.970   40.529  1.00 59.62 410 A 1 
ATOM 3097 C CB  . ASP A 0 410 . -52.288  3.025   40.345  1.00 59.62 410 A 1 
ATOM 3098 O O   . ASP A 0 410 . -49.234  2.696   41.233  1.00 59.62 410 A 1 
ATOM 3099 C CG  . ASP A 0 410 . -52.617  3.040   38.860  1.00 59.62 410 A 1 
ATOM 3100 O OD1 . ASP A 0 410 . -53.013  2.004   38.280  1.00 59.62 410 A 1 
ATOM 3101 O OD2 . ASP A 0 410 . -52.453  4.108   38.233  1.00 59.62 410 A 1 
ATOM 3102 N N   . ALA A 0 411 . -49.405  1.269   39.525  1.00 60.03 411 A 1 
ATOM 3103 C CA  . ALA A 0 411 . -47.973  1.282   39.207  1.00 60.03 411 A 1 
ATOM 3104 C C   . ALA A 0 411 . -47.733  1.376   37.693  1.00 60.03 411 A 1 
ATOM 3105 C CB  . ALA A 0 411 . -47.315  0.043   39.828  1.00 60.03 411 A 1 
ATOM 3106 O O   . ALA A 0 411 . -48.089  0.467   36.939  1.00 60.03 411 A 1 
ATOM 3107 N N   . ARG A 0 412 . -47.097  2.470   37.257  1.00 57.78 412 A 1 
ATOM 3108 C CA  . ARG A 0 412 . -46.888  2.833   35.845  1.00 57.78 412 A 1 
ATOM 3109 C C   . ARG A 0 412 . -45.407  3.058   35.584  1.00 57.78 412 A 1 
ATOM 3110 C CB  . ARG A 0 412 . -47.718  4.080   35.492  1.00 57.78 412 A 1 
ATOM 3111 O O   . ARG A 0 412 . -44.776  3.853   36.271  1.00 57.78 412 A 1 
ATOM 3112 C CG  . ARG A 0 412 . -49.212  3.749   35.531  1.00 57.78 412 A 1 
ATOM 3113 C CD  . ARG A 0 412 . -50.134  4.949   35.311  1.00 57.78 412 A 1 
ATOM 3114 N NE  . ARG A 0 412 . -51.491  4.630   35.785  1.00 57.78 412 A 1 
ATOM 3115 N NH1 . ARG A 0 412 . -52.687  4.399   33.844  1.00 57.78 412 A 1 
ATOM 3116 N NH2 . ARG A 0 412 . -53.633  3.931   35.817  1.00 57.78 412 A 1 
ATOM 3117 C CZ  . ARG A 0 412 . -52.596  4.324   35.143  1.00 57.78 412 A 1 
ATOM 3118 N N   . TRP A 0 413 . -44.877  2.350   34.596  1.00 51.24 413 A 1 
ATOM 3119 C CA  . TRP A 0 413 . -43.446  2.281   34.318  1.00 51.24 413 A 1 
ATOM 3120 C C   . TRP A 0 413 . -43.159  2.386   32.811  1.00 51.24 413 A 1 
ATOM 3121 C CB  . TRP A 0 413 . -42.887  1.016   34.987  1.00 51.24 413 A 1 
ATOM 3122 O O   . TRP A 0 413 . -44.083  2.488   32.004  1.00 51.24 413 A 1 
ATOM 3123 C CG  . TRP A 0 413 . -41.403  0.881   34.897  1.00 51.24 413 A 1 
ATOM 3124 C CD1 . TRP A 0 413 . -40.515  1.762   35.406  1.00 51.24 413 A 1 
ATOM 3125 C CD2 . TRP A 0 413 . -40.621  -0.063  34.106  1.00 51.24 413 A 1 
ATOM 3126 C CE2 . TRP A 0 413 . -39.249  0.326   34.172  1.00 51.24 413 A 1 
ATOM 3127 C CE3 . TRP A 0 413 . -40.947  -1.153  33.271  1.00 51.24 413 A 1 
ATOM 3128 N NE1 . TRP A 0 413 . -39.242  1.434   34.991  1.00 51.24 413 A 1 
ATOM 3129 C CH2 . TRP A 0 413 . -38.605  -1.417  32.624  1.00 51.24 413 A 1 
ATOM 3130 C CZ2 . TRP A 0 413 . -38.248  -0.338  33.450  1.00 51.24 413 A 1 
ATOM 3131 C CZ3 . TRP A 0 413 . -39.949  -1.824  32.537  1.00 51.24 413 A 1 
ATOM 3132 N N   . GLY A 0 414 . -41.876  2.473   32.480  1.00 61.66 414 A 1 
ATOM 3133 C CA  . GLY A 0 414 . -41.380  3.487   31.565  1.00 61.66 414 A 1 
ATOM 3134 C C   . GLY A 0 414 . -41.178  3.129   30.099  1.00 61.66 414 A 1 
ATOM 3135 O O   . GLY A 0 414 . -41.688  2.144   29.562  1.00 61.66 414 A 1 
ATOM 3136 N N   . LYS A 0 415 . -40.385  3.988   29.457  1.00 71.86 415 A 1 
ATOM 3137 C CA  . LYS A 0 415 . -39.856  3.812   28.100  1.00 71.86 415 A 1 
ATOM 3138 C C   . LYS A 0 415 . -38.333  3.837   28.123  1.00 71.86 415 A 1 
ATOM 3139 C CB  . LYS A 0 415 . -40.349  4.913   27.150  1.00 71.86 415 A 1 
ATOM 3140 O O   . LYS A 0 415 . -37.765  4.491   28.994  1.00 71.86 415 A 1 
ATOM 3141 C CG  . LYS A 0 415 . -41.831  5.268   27.296  1.00 71.86 415 A 1 
ATOM 3142 C CD  . LYS A 0 415 . -42.179  6.304   26.232  1.00 71.86 415 A 1 
ATOM 3143 C CE  . LYS A 0 415 . -43.674  6.602   26.272  1.00 71.86 415 A 1 
ATOM 3144 N NZ  . LYS A 0 415 . -44.176  6.885   24.911  1.00 71.86 415 A 1 
ATOM 3145 N N   . SER A 0 416 . -37.698  3.233   27.128  1.00 80.04 416 A 1 
ATOM 3146 C CA  . SER A 0 416 . -36.276  3.438   26.848  1.00 80.04 416 A 1 
ATOM 3147 C C   . SER A 0 416 . -36.013  3.472   25.342  1.00 80.04 416 A 1 
ATOM 3148 C CB  . SER A 0 416 . -35.398  2.403   27.561  1.00 80.04 416 A 1 
ATOM 3149 O O   . SER A 0 416 . -36.633  2.741   24.569  1.00 80.04 416 A 1 
ATOM 3150 O OG  . SER A 0 416 . -35.724  1.083   27.173  1.00 80.04 416 A 1 
ATOM 3151 N N   . TYR A 0 417 . -35.108  4.350   24.914  1.00 79.83 417 A 1 
ATOM 3152 C CA  . TYR A 0 417 . -34.526  4.350   23.572  1.00 79.83 417 A 1 
ATOM 3153 C C   . TYR A 0 417 . -33.026  4.118   23.713  1.00 79.83 417 A 1 
ATOM 3154 C CB  . TYR A 0 417 . -34.731  5.696   22.855  1.00 79.83 417 A 1 
ATOM 3155 O O   . TYR A 0 417 . -32.346  4.978   24.263  1.00 79.83 417 A 1 
ATOM 3156 C CG  . TYR A 0 417 . -36.144  6.160   22.573  1.00 79.83 417 A 1 
ATOM 3157 C CD1 . TYR A 0 417 . -36.667  6.075   21.267  1.00 79.83 417 A 1 
ATOM 3158 C CD2 . TYR A 0 417 . -36.877  6.804   23.587  1.00 79.83 417 A 1 
ATOM 3159 C CE1 . TYR A 0 417 . -37.919  6.649   20.971  1.00 79.83 417 A 1 
ATOM 3160 C CE2 . TYR A 0 417 . -38.122  7.391   23.295  1.00 79.83 417 A 1 
ATOM 3161 O OH  . TYR A 0 417 . -39.830  7.913   21.705  1.00 79.83 417 A 1 
ATOM 3162 C CZ  . TYR A 0 417 . -38.639  7.319   21.982  1.00 79.83 417 A 1 
ATOM 3163 N N   . ASP A 0 418 . -32.504  3.027   23.165  1.00 84.67 418 A 1 
ATOM 3164 C CA  . ASP A 0 418 . -31.064  2.810   23.038  1.00 84.67 418 A 1 
ATOM 3165 C C   . ASP A 0 418 . -30.665  2.875   21.565  1.00 84.67 418 A 1 
ATOM 3166 C CB  . ASP A 0 418 . -30.644  1.460   23.627  1.00 84.67 418 A 1 
ATOM 3167 O O   . ASP A 0 418 . -31.301  2.263   20.704  1.00 84.67 418 A 1 
ATOM 3168 C CG  . ASP A 0 418 . -30.899  1.340   25.126  1.00 84.67 418 A 1 
ATOM 3169 O OD1 . ASP A 0 418 . -30.330  2.173   25.861  1.00 84.67 418 A 1 
ATOM 3170 O OD2 . ASP A 0 418 . -31.591  0.370   25.512  1.00 84.67 418 A 1 
ATOM 3171 N N   . SER A 0 419 . -29.574  3.572   21.262  1.00 85.64 419 A 1 
ATOM 3172 C CA  . SER A 0 419 . -28.952  3.546   19.941  1.00 85.64 419 A 1 
ATOM 3173 C C   . SER A 0 419 . -27.440  3.369   20.037  1.00 85.64 419 A 1 
ATOM 3174 C CB  . SER A 0 419 . -29.335  4.778   19.121  1.00 85.64 419 A 1 
ATOM 3175 O O   . SER A 0 419 . -26.781  3.905   20.928  1.00 85.64 419 A 1 
ATOM 3176 O OG  . SER A 0 419 . -28.691  5.930   19.619  1.00 85.64 419 A 1 
ATOM 3177 N N   . VAL A 0 420 . -26.873  2.602   19.104  1.00 88.45 420 A 1 
ATOM 3178 C CA  . VAL A 0 420 . -25.432  2.357   18.987  1.00 88.45 420 A 1 
ATOM 3179 C C   . VAL A 0 420 . -25.026  2.405   17.517  1.00 88.45 420 A 1 
ATOM 3180 C CB  . VAL A 0 420 . -25.019  1.017   19.634  1.00 88.45 420 A 1 
ATOM 3181 O O   . VAL A 0 420 . -25.459  1.589   16.708  1.00 88.45 420 A 1 
ATOM 3182 C CG1 . VAL A 0 420 . -23.498  0.812   19.544  1.00 88.45 420 A 1 
ATOM 3183 C CG2 . VAL A 0 420 . -25.396  0.941   21.120  1.00 88.45 420 A 1 
ATOM 3184 N N   . SER A 0 421 . -24.138  3.338   17.173  1.00 88.97 421 A 1 
ATOM 3185 C CA  . SER A 0 421 . -23.570  3.513   15.832  1.00 88.97 421 A 1 
ATOM 3186 C C   . SER A 0 421 . -22.053  3.302   15.879  1.00 88.97 421 A 1 
ATOM 3187 C CB  . SER A 0 421 . -23.991  4.882   15.260  1.00 88.97 421 A 1 
ATOM 3188 O O   . SER A 0 421 . -21.302  4.174   16.327  1.00 88.97 421 A 1 
ATOM 3189 O OG  . SER A 0 421 . -22.925  5.552   14.601  1.00 88.97 421 A 1 
ATOM 3190 N N   . ALA A 0 422 . -21.576  2.171   15.364  1.00 89.49 422 A 1 
ATOM 3191 C CA  . ALA A 0 422 . -20.159  1.882   15.168  1.00 89.49 422 A 1 
ATOM 3192 C C   . ALA A 0 422 . -19.802  1.951   13.678  1.00 89.49 422 A 1 
ATOM 3193 C CB  . ALA A 0 422 . -19.832  0.518   15.782  1.00 89.49 422 A 1 
ATOM 3194 O O   . ALA A 0 422 . -20.396  1.255   12.857  1.00 89.49 422 A 1 
ATOM 3195 N N   . ARG A 0 423 . -18.809  2.766   13.308  1.00 92.85 423 A 1 
ATOM 3196 C CA  . ARG A 0 423 . -18.352  2.918   11.916  1.00 92.85 423 A 1 
ATOM 3197 C C   . ARG A 0 423 . -16.833  2.815   11.831  1.00 92.85 423 A 1 
ATOM 3198 C CB  . ARG A 0 423 . -18.928  4.190   11.254  1.00 92.85 423 A 1 
ATOM 3199 O O   . ARG A 0 423 . -16.120  3.352   12.679  1.00 92.85 423 A 1 
ATOM 3200 C CG  . ARG A 0 423 . -20.456  4.291   11.445  1.00 92.85 423 A 1 
ATOM 3201 C CD  . ARG A 0 423 . -21.131  5.432   10.680  1.00 92.85 423 A 1 
ATOM 3202 N NE  . ARG A 0 423 . -22.580  5.451   10.983  1.00 92.85 423 A 1 
ATOM 3203 N NH1 . ARG A 0 423 . -22.787  7.510   12.013  1.00 92.85 423 A 1 
ATOM 3204 N NH2 . ARG A 0 423 . -24.538  6.152   11.860  1.00 92.85 423 A 1 
ATOM 3205 C CZ  . ARG A 0 423 . -23.287  6.374   11.611  1.00 92.85 423 A 1 
ATOM 3206 N N   . SER A 0 424 . -16.338  2.110   10.821  1.00 93.31 424 A 1 
ATOM 3207 C CA  . SER A 0 424 . -14.914  1.883   10.566  1.00 93.31 424 A 1 
ATOM 3208 C C   . SER A 0 424 . -14.630  2.075   9.084   1.00 93.31 424 A 1 
ATOM 3209 C CB  . SER A 0 424 . -14.515  0.467   11.001  1.00 93.31 424 A 1 
ATOM 3210 O O   . SER A 0 424 . -15.342  1.517   8.258   1.00 93.31 424 A 1 
ATOM 3211 O OG  . SER A 0 424 . -13.125  0.232   10.833  1.00 93.31 424 A 1 
ATOM 3212 N N   . TYR A 0 425 . -13.568  2.803   8.766   1.00 92.91 425 A 1 
ATOM 3213 C CA  . TYR A 0 425 . -13.073  3.019   7.411   1.00 92.91 425 A 1 
ATOM 3214 C C   . TYR A 0 425 . -11.574  2.725   7.382   1.00 92.91 425 A 1 
ATOM 3215 C CB  . TYR A 0 425 . -13.358  4.459   6.961   1.00 92.91 425 A 1 
ATOM 3216 O O   . TYR A 0 425 . -10.857  3.085   8.320   1.00 92.91 425 A 1 
ATOM 3217 C CG  . TYR A 0 425 . -14.820  4.866   7.021   1.00 92.91 425 A 1 
ATOM 3218 C CD1 . TYR A 0 425 . -15.654  4.647   5.908   1.00 92.91 425 A 1 
ATOM 3219 C CD2 . TYR A 0 425 . -15.348  5.453   8.189   1.00 92.91 425 A 1 
ATOM 3220 C CE1 . TYR A 0 425 . -17.013  5.012   5.960   1.00 92.91 425 A 1 
ATOM 3221 C CE2 . TYR A 0 425 . -16.706  5.823   8.246   1.00 92.91 425 A 1 
ATOM 3222 O OH  . TYR A 0 425 . -18.849  5.963   7.172   1.00 92.91 425 A 1 
ATOM 3223 C CZ  . TYR A 0 425 . -17.540  5.601   7.127   1.00 92.91 425 A 1 
ATOM 3224 N N   . ASP A 0 426 . -11.119  2.085   6.316   1.00 94.14 426 A 1 
ATOM 3225 C CA  . ASP A 0 426 . -9.721   1.834   5.983   1.00 94.14 426 A 1 
ATOM 3226 C C   . ASP A 0 426 . -9.570   2.091   4.471   1.00 94.14 426 A 1 
ATOM 3227 C CB  . ASP A 0 426 . -9.362   0.397   6.410   1.00 94.14 426 A 1 
ATOM 3228 O O   . ASP A 0 426 . -10.369  1.598   3.677   1.00 94.14 426 A 1 
ATOM 3229 C CG  . ASP A 0 426 . -7.870   0.080   6.298   1.00 94.14 426 A 1 
ATOM 3230 O OD1 . ASP A 0 426 . -7.284   0.373   5.239   1.00 94.14 426 A 1 
ATOM 3231 O OD2 . ASP A 0 426 . -7.279   -0.467  7.263   1.00 94.14 426 A 1 
ATOM 3232 N N   . ASN A 0 427 . -8.617   2.933   4.083   1.00 93.75 427 A 1 
ATOM 3233 C CA  . ASN A 0 427 . -8.305   3.260   2.696   1.00 93.75 427 A 1 
ATOM 3234 C C   . ASN A 0 427 . -6.789   3.224   2.514   1.00 93.75 427 A 1 
ATOM 3235 C CB  . ASN A 0 427 . -8.909   4.628   2.323   1.00 93.75 427 A 1 
ATOM 3236 O O   . ASN A 0 427 . -6.067   3.953   3.201   1.00 93.75 427 A 1 
ATOM 3237 C CG  . ASN A 0 427 . -8.194   5.277   1.146   1.00 93.75 427 A 1 
ATOM 3238 N ND2 . ASN A 0 427 . -7.218   6.121   1.394   1.00 93.75 427 A 1 
ATOM 3239 O OD1 . ASN A 0 427 . -8.469   5.026   -0.010  1.00 93.75 427 A 1 
ATOM 3240 N N   . LYS A 0 428 . -6.323   2.430   1.551   1.00 95.98 428 A 1 
ATOM 3241 C CA  . LYS A 0 428 . -4.919   2.349   1.150   1.00 95.98 428 A 1 
ATOM 3242 C C   . LYS A 0 428 . -4.784   2.703   -0.317  1.00 95.98 428 A 1 
ATOM 3243 C CB  . LYS A 0 428 . -4.349   0.960   1.456   1.00 95.98 428 A 1 
ATOM 3244 O O   . LYS A 0 428 . -5.467   2.126   -1.157  1.00 95.98 428 A 1 
ATOM 3245 C CG  . LYS A 0 428 . -4.177   0.807   2.970   1.00 95.98 428 A 1 
ATOM 3246 C CD  . LYS A 0 428 . -3.879   -0.646  3.355   1.00 95.98 428 A 1 
ATOM 3247 C CE  . LYS A 0 428 . -3.693   -0.824  4.869   1.00 95.98 428 A 1 
ATOM 3248 N NZ  . LYS A 0 428 . -4.731   -0.110  5.649   1.00 95.98 428 A 1 
ATOM 3249 N N   . LYS A 0 429 . -3.881   3.629   -0.622  1.00 95.58 429 A 1 
ATOM 3250 C CA  . LYS A 0 429 . -3.534   4.033   -1.988  1.00 95.58 429 A 1 
ATOM 3251 C C   . LYS A 0 429 . -2.037   3.874   -2.185  1.00 95.58 429 A 1 
ATOM 3252 C CB  . LYS A 0 429 . -3.981   5.476   -2.268  1.00 95.58 429 A 1 
ATOM 3253 O O   . LYS A 0 429 . -1.254   4.156   -1.282  1.00 95.58 429 A 1 
ATOM 3254 C CG  . LYS A 0 429 . -5.509   5.638   -2.256  1.00 95.58 429 A 1 
ATOM 3255 C CD  . LYS A 0 429 . -5.905   7.121   -2.232  1.00 95.58 429 A 1 
ATOM 3256 C CE  . LYS A 0 429 . -7.428   7.260   -2.123  1.00 95.58 429 A 1 
ATOM 3257 N NZ  . LYS A 0 429 . -8.087   7.275   -3.445  1.00 95.58 429 A 1 
ATOM 3258 N N   . TYR A 0 430 . -1.648   3.451   -3.373  1.00 96.77 430 A 1 
ATOM 3259 C CA  . TYR A 0 430 . -0.269   3.404   -3.830  1.00 96.77 430 A 1 
ATOM 3260 C C   . TYR A 0 430 . -0.228   3.857   -5.284  1.00 96.77 430 A 1 
ATOM 3261 C CB  . TYR A 0 430 . 0.276    1.982   -3.668  1.00 96.77 430 A 1 
ATOM 3262 O O   . TYR A 0 430 . -1.042   3.411   -6.093  1.00 96.77 430 A 1 
ATOM 3263 C CG  . TYR A 0 430 . 1.621    1.743   -4.325  1.00 96.77 430 A 1 
ATOM 3264 C CD1 . TYR A 0 430 . 1.689    1.110   -5.584  1.00 96.77 430 A 1 
ATOM 3265 C CD2 . TYR A 0 430 . 2.800    2.161   -3.681  1.00 96.77 430 A 1 
ATOM 3266 C CE1 . TYR A 0 430 . 2.941    0.851   -6.175  1.00 96.77 430 A 1 
ATOM 3267 C CE2 . TYR A 0 430 . 4.053    1.901   -4.265  1.00 96.77 430 A 1 
ATOM 3268 O OH  . TYR A 0 430 . 5.332    0.931   -6.041  1.00 96.77 430 A 1 
ATOM 3269 C CZ  . TYR A 0 430 . 4.122    1.229   -5.505  1.00 96.77 430 A 1 
ATOM 3270 N N   . ALA A 0 431 . 0.728    4.715   -5.618  1.00 96.47 431 A 1 
ATOM 3271 C CA  . ALA A 0 431 . 1.023    5.076   -6.994  1.00 96.47 431 A 1 
ATOM 3272 C C   . ALA A 0 431 . 2.532    5.050   -7.225  1.00 96.47 431 A 1 
ATOM 3273 C CB  . ALA A 0 431 . 0.402    6.439   -7.322  1.00 96.47 431 A 1 
ATOM 3274 O O   . ALA A 0 431 . 3.317    5.446   -6.359  1.00 96.47 431 A 1 
ATOM 3275 N N   . ARG A 0 432 . 2.932    4.604   -8.411  1.00 97.61 432 A 1 
ATOM 3276 C CA  . ARG A 0 432 . 4.299    4.667   -8.906  1.00 97.61 432 A 1 
ATOM 3277 C C   . ARG A 0 432 . 4.283    5.031   -10.380 1.00 97.61 432 A 1 
ATOM 3278 C CB  . ARG A 0 432 . 5.013    3.339   -8.645  1.00 97.61 432 A 1 
ATOM 3279 O O   . ARG A 0 432 . 3.738    4.295   -11.195 1.00 97.61 432 A 1 
ATOM 3280 C CG  . ARG A 0 432 . 6.475    3.395   -9.106  1.00 97.61 432 A 1 
ATOM 3281 C CD  . ARG A 0 432 . 7.198    2.103   -8.721  1.00 97.61 432 A 1 
ATOM 3282 N NE  . ARG A 0 432 . 6.977    1.056   -9.733  1.00 97.61 432 A 1 
ATOM 3283 N NH1 . ARG A 0 432 . 8.844    1.534   -10.978 1.00 97.61 432 A 1 
ATOM 3284 N NH2 . ARG A 0 432 . 7.354    0.025   -11.700 1.00 97.61 432 A 1 
ATOM 3285 C CZ  . ARG A 0 432 . 7.729    0.877   -10.796 1.00 97.61 432 A 1 
ATOM 3286 N N   . TRP A 0 433 . 4.928    6.138   -10.708 1.00 97.36 433 A 1 
ATOM 3287 C CA  . TRP A 0 433 . 5.243    6.511   -12.078 1.00 97.36 433 A 1 
ATOM 3288 C C   . TRP A 0 433 . 6.763    6.522   -12.235 1.00 97.36 433 A 1 
ATOM 3289 C CB  . TRP A 0 433 . 4.573    7.841   -12.422 1.00 97.36 433 A 1 
ATOM 3290 O O   . TRP A 0 433 . 7.472    7.004   -11.351 1.00 97.36 433 A 1 
ATOM 3291 C CG  . TRP A 0 433 . 4.868    8.352   -13.795 1.00 97.36 433 A 1 
ATOM 3292 C CD1 . TRP A 0 433 . 4.204    8.033   -14.931 1.00 97.36 433 A 1 
ATOM 3293 C CD2 . TRP A 0 433 . 5.943    9.247   -14.203 1.00 97.36 433 A 1 
ATOM 3294 C CE2 . TRP A 0 433 . 5.856    9.451   -15.613 1.00 97.36 433 A 1 
ATOM 3295 C CE3 . TRP A 0 433 . 7.002    9.876   -13.514 1.00 97.36 433 A 1 
ATOM 3296 N NE1 . TRP A 0 433 . 4.780    8.681   -16.010 1.00 97.36 433 A 1 
ATOM 3297 C CH2 . TRP A 0 433 . 7.809    10.880  -15.591 1.00 97.36 433 A 1 
ATOM 3298 C CZ2 . TRP A 0 433 . 6.765    10.265  -16.302 1.00 97.36 433 A 1 
ATOM 3299 C CZ3 . TRP A 0 433 . 7.925    10.680  -14.204 1.00 97.36 433 A 1 
ATOM 3300 N N   . LEU A 0 434 . 7.260    5.951   -13.324 1.00 95.75 434 A 1 
ATOM 3301 C CA  . LEU A 0 434 . 8.676    5.880   -13.662 1.00 95.75 434 A 1 
ATOM 3302 C C   . LEU A 0 434 . 8.838    6.221   -15.140 1.00 95.75 434 A 1 
ATOM 3303 C CB  . LEU A 0 434 . 9.213    4.483   -13.286 1.00 95.75 434 A 1 
ATOM 3304 O O   . LEU A 0 434 . 8.151    5.630   -15.970 1.00 95.75 434 A 1 
ATOM 3305 C CG  . LEU A 0 434 . 10.691   4.215   -13.650 1.00 95.75 434 A 1 
ATOM 3306 C CD1 . LEU A 0 434 . 11.252   3.132   -12.720 1.00 95.75 434 A 1 
ATOM 3307 C CD2 . LEU A 0 434 . 10.878   3.667   -15.071 1.00 95.75 434 A 1 
ATOM 3308 N N   . GLN A 0 435 . 9.773    7.112   -15.441 1.00 93.97 435 A 1 
ATOM 3309 C CA  . GLN A 0 435 . 10.359   7.290   -16.763 1.00 93.97 435 A 1 
ATOM 3310 C C   . GLN A 0 435 . 11.861   6.988   -16.679 1.00 93.97 435 A 1 
ATOM 3311 C CB  . GLN A 0 435 . 10.040   8.696   -17.290 1.00 93.97 435 A 1 
ATOM 3312 O O   . GLN A 0 435 . 12.494   7.279   -15.660 1.00 93.97 435 A 1 
ATOM 3313 C CG  . GLN A 0 435 . 10.520   8.922   -18.734 1.00 93.97 435 A 1 
ATOM 3314 C CD  . GLN A 0 435 . 10.087   10.267  -19.316 1.00 93.97 435 A 1 
ATOM 3315 N NE2 . GLN A 0 435 . 10.619   10.629  -20.460 1.00 93.97 435 A 1 
ATOM 3316 O OE1 . GLN A 0 435 . 9.257    10.992  -18.769 1.00 93.97 435 A 1 
ATOM 3317 N N   . ALA A 0 436 . 12.408   6.379   -17.723 1.00 93.62 436 A 1 
ATOM 3318 C CA  . ALA A 0 436 . 13.839   6.254   -17.955 1.00 93.62 436 A 1 
ATOM 3319 C C   . ALA A 0 436 . 14.116   6.449   -19.449 1.00 93.62 436 A 1 
ATOM 3320 C CB  . ALA A 0 436 . 14.325   4.888   -17.455 1.00 93.62 436 A 1 
ATOM 3321 O O   . ALA A 0 436 . 13.318   5.997   -20.269 1.00 93.62 436 A 1 
ATOM 3322 N N   . ASP A 0 437 . 15.232   7.100   -19.753 1.00 89.94 437 A 1 
ATOM 3323 C CA  . ASP A 0 437 . 15.706   7.442   -21.091 1.00 89.94 437 A 1 
ATOM 3324 C C   . ASP A 0 437 . 17.209   7.089   -21.210 1.00 89.94 437 A 1 
ATOM 3325 C CB  . ASP A 0 437 . 15.414   8.936   -21.338 1.00 89.94 437 A 1 
ATOM 3326 O O   . ASP A 0 437 . 17.927   7.000   -20.203 1.00 89.94 437 A 1 
ATOM 3327 C CG  . ASP A 0 437 . 15.171   9.263   -22.811 1.00 89.94 437 A 1 
ATOM 3328 O OD1 . ASP A 0 437 . 15.674   8.479   -23.649 1.00 89.94 437 A 1 
ATOM 3329 O OD2 . ASP A 0 437 . 14.435   10.250  -23.048 1.00 89.94 437 A 1 
ATOM 3330 N N   . ASP A 0 438 . 17.685   6.790   -22.418 1.00 91.43 438 A 1 
ATOM 3331 C CA  . ASP A 0 438 . 19.066   6.340   -22.695 1.00 91.43 438 A 1 
ATOM 3332 C C   . ASP A 0 438 . 19.421   6.600   -24.170 1.00 91.43 438 A 1 
ATOM 3333 C CB  . ASP A 0 438 . 19.255   4.874   -22.228 1.00 91.43 438 A 1 
ATOM 3334 O O   . ASP A 0 438 . 19.631   5.677   -24.964 1.00 91.43 438 A 1 
ATOM 3335 C CG  . ASP A 0 438 . 20.649   4.247   -22.396 1.00 91.43 438 A 1 
ATOM 3336 O OD1 . ASP A 0 438 . 21.632   4.853   -22.871 1.00 91.43 438 A 1 
ATOM 3337 O OD2 . ASP A 0 438 . 20.853   3.100   -21.925 1.00 91.43 438 A 1 
ATOM 3338 N N   . ASP A 0 439 . 19.429   7.887   -24.516 1.00 88.70 439 A 1 
ATOM 3339 C CA  . ASP A 0 439 . 19.743   8.426   -25.838 1.00 88.70 439 A 1 
ATOM 3340 C C   . ASP A 0 439 . 21.247   8.263   -26.136 1.00 88.70 439 A 1 
ATOM 3341 C CB  . ASP A 0 439 . 19.294   9.909   -25.883 1.00 88.70 439 A 1 
ATOM 3342 O O   . ASP A 0 439 . 22.098   8.539   -25.288 1.00 88.70 439 A 1 
ATOM 3343 C CG  . ASP A 0 439 . 18.622   10.359  -27.189 1.00 88.70 439 A 1 
ATOM 3344 O OD1 . ASP A 0 439 . 18.532   9.538   -28.132 1.00 88.70 439 A 1 
ATOM 3345 O OD2 . ASP A 0 439 . 18.252   11.554  -27.268 1.00 88.70 439 A 1 
ATOM 3346 N N   . GLN A 0 440 . 21.612   7.791   -27.329 1.00 88.91 440 A 1 
ATOM 3347 C CA  . GLN A 0 440 . 22.998   7.492   -27.723 1.00 88.91 440 A 1 
ATOM 3348 C C   . GLN A 0 440 . 23.265   7.960   -29.151 1.00 88.91 440 A 1 
ATOM 3349 C CB  . GLN A 0 440 . 23.274   5.977   -27.625 1.00 88.91 440 A 1 
ATOM 3350 O O   . GLN A 0 440 . 22.477   7.661   -30.047 1.00 88.91 440 A 1 
ATOM 3351 C CG  . GLN A 0 440 . 23.221   5.476   -26.178 1.00 88.91 440 A 1 
ATOM 3352 C CD  . GLN A 0 440 . 23.404   3.973   -26.000 1.00 88.91 440 A 1 
ATOM 3353 N NE2 . GLN A 0 440 . 23.019   3.464   -24.853 1.00 88.91 440 A 1 
ATOM 3354 O OE1 . GLN A 0 440 . 23.893   3.218   -26.836 1.00 88.91 440 A 1 
ATOM 3355 N N   . TRP A 0 441 . 24.404   8.615   -29.397 1.00 87.00 441 A 1 
ATOM 3356 C CA  . TRP A 0 441 . 24.778   9.083   -30.737 1.00 87.00 441 A 1 
ATOM 3357 C C   . TRP A 0 441 . 26.287   9.029   -31.010 1.00 87.00 441 A 1 
ATOM 3358 C CB  . TRP A 0 441 . 24.233   10.500  -30.967 1.00 87.00 441 A 1 
ATOM 3359 O O   . TRP A 0 441 . 27.113   9.084   -30.095 1.00 87.00 441 A 1 
ATOM 3360 C CG  . TRP A 0 441 . 24.834   11.566  -30.103 1.00 87.00 441 A 1 
ATOM 3361 C CD1 . TRP A 0 441 . 25.866   12.368  -30.449 1.00 87.00 441 A 1 
ATOM 3362 C CD2 . TRP A 0 441 . 24.460   11.956  -28.744 1.00 87.00 441 A 1 
ATOM 3363 C CE2 . TRP A 0 441 . 25.324   13.013  -28.326 1.00 87.00 441 A 1 
ATOM 3364 C CE3 . TRP A 0 441 . 23.475   11.532  -27.825 1.00 87.00 441 A 1 
ATOM 3365 N NE1 . TRP A 0 441 . 26.165   13.217  -29.401 1.00 87.00 441 A 1 
ATOM 3366 C CH2 . TRP A 0 441 . 24.241   13.156  -26.165 1.00 87.00 441 A 1 
ATOM 3367 C CZ2 . TRP A 0 441 . 25.225   13.612  -27.060 1.00 87.00 441 A 1 
ATOM 3368 C CZ3 . TRP A 0 441 . 23.369   12.123  -26.552 1.00 87.00 441 A 1 
ATOM 3369 N N   . ALA A 0 442 . 26.637   8.947   -32.294 1.00 88.85 442 A 1 
ATOM 3370 C CA  . ALA A 0 442 . 27.985   9.135   -32.819 1.00 88.85 442 A 1 
ATOM 3371 C C   . ALA A 0 442 . 27.945   9.796   -34.210 1.00 88.85 442 A 1 
ATOM 3372 C CB  . ALA A 0 442 . 28.713   7.785   -32.855 1.00 88.85 442 A 1 
ATOM 3373 O O   . ALA A 0 442 . 27.040   9.516   -34.999 1.00 88.85 442 A 1 
ATOM 3374 N N   . GLU A 0 443 . 28.935   10.642  -34.500 1.00 87.57 443 A 1 
ATOM 3375 C CA  . GLU A 0 443 . 29.148   11.332  -35.781 1.00 87.57 443 A 1 
ATOM 3376 C C   . GLU A 0 443 . 30.637   11.235  -36.179 1.00 87.57 443 A 1 
ATOM 3377 C CB  . GLU A 0 443 . 28.708   12.815  -35.697 1.00 87.57 443 A 1 
ATOM 3378 O O   . GLU A 0 443 . 31.508   11.400  -35.323 1.00 87.57 443 A 1 
ATOM 3379 C CG  . GLU A 0 443 . 27.207   13.022  -35.397 1.00 87.57 443 A 1 
ATOM 3380 C CD  . GLU A 0 443 . 26.735   14.496  -35.420 1.00 87.57 443 A 1 
ATOM 3381 O OE1 . GLU A 0 443 . 25.568   14.743  -35.040 1.00 87.57 443 A 1 
ATOM 3382 O OE2 . GLU A 0 443 . 27.501   15.397  -35.841 1.00 87.57 443 A 1 
ATOM 3383 N N   . ASP A 0 444 . 30.905   10.980  -37.462 1.00 84.20 444 A 1 
ATOM 3384 C CA  . ASP A 0 444 . 32.226   10.859  -38.111 1.00 84.20 444 A 1 
ATOM 3385 C C   . ASP A 0 444 . 32.250   11.771  -39.363 1.00 84.20 444 A 1 
ATOM 3386 C CB  . ASP A 0 444 . 32.465   9.365   -38.440 1.00 84.20 444 A 1 
ATOM 3387 O O   . ASP A 0 444 . 31.221   11.966  -40.024 1.00 84.20 444 A 1 
ATOM 3388 C CG  . ASP A 0 444 . 33.802   8.988   -39.110 1.00 84.20 444 A 1 
ATOM 3389 O OD1 . ASP A 0 444 . 34.572   9.899   -39.488 1.00 84.20 444 A 1 
ATOM 3390 O OD2 . ASP A 0 444 . 34.015   7.762   -39.292 1.00 84.20 444 A 1 
ATOM 3391 N N   . TYR A 0 445 . 33.394   12.387  -39.674 1.00 81.37 445 A 1 
ATOM 3392 C CA  . TYR A 0 445 . 33.557   13.334  -40.784 1.00 81.37 445 A 1 
ATOM 3393 C C   . TYR A 0 445 . 35.024   13.479  -41.237 1.00 81.37 445 A 1 
ATOM 3394 C CB  . TYR A 0 445 . 33.005   14.704  -40.333 1.00 81.37 445 A 1 
ATOM 3395 O O   . TYR A 0 445 . 35.774   14.297  -40.681 1.00 81.37 445 A 1 
ATOM 3396 C CG  . TYR A 0 445 . 33.102   15.822  -41.362 1.00 81.37 445 A 1 
ATOM 3397 C CD1 . TYR A 0 445 . 34.109   16.800  -41.254 1.00 81.37 445 A 1 
ATOM 3398 C CD2 . TYR A 0 445 . 32.209   15.861  -42.447 1.00 81.37 445 A 1 
ATOM 3399 C CE1 . TYR A 0 445 . 34.235   17.804  -42.233 1.00 81.37 445 A 1 
ATOM 3400 C CE2 . TYR A 0 445 . 32.318   16.865  -43.428 1.00 81.37 445 A 1 
ATOM 3401 O OH  . TYR A 0 445 . 33.486   18.794  -44.280 1.00 81.37 445 A 1 
ATOM 3402 C CZ  . TYR A 0 445 . 33.339   17.832  -43.326 1.00 81.37 445 A 1 
ATOM 3403 N N   . ASP A 0 446 . 35.422   12.829  -42.339 1.00 76.00 446 A 1 
ATOM 3404 C CA  . ASP A 0 446 . 36.613   13.252  -43.075 1.00 76.00 446 A 1 
ATOM 3405 C C   . ASP A 0 446 . 36.302   14.366  -44.088 1.00 76.00 446 A 1 
ATOM 3406 C CB  . ASP A 0 446 . 37.326   12.151  -43.862 1.00 76.00 446 A 1 
ATOM 3407 O O   . ASP A 0 446 . 35.409   14.310  -44.937 1.00 76.00 446 A 1 
ATOM 3408 C CG  . ASP A 0 446 . 38.107   11.100  -43.092 1.00 76.00 446 A 1 
ATOM 3409 O OD1 . ASP A 0 446 . 39.249   11.477  -42.720 1.00 76.00 446 A 1 
ATOM 3410 O OD2 . ASP A 0 446 . 37.908   9.892   -43.358 1.00 76.00 446 A 1 
ATOM 3411 N N   . SER A 0 447 . 37.199   15.347  -44.142 1.00 68.32 447 A 1 
ATOM 3412 C CA  . SER A 0 447 . 37.301   16.316  -45.234 1.00 68.32 447 A 1 
ATOM 3413 C C   . SER A 0 447 . 38.641   16.154  -45.959 1.00 68.32 447 A 1 
ATOM 3414 C CB  . SER A 0 447 . 37.062   17.715  -44.657 1.00 68.32 447 A 1 
ATOM 3415 O O   . SER A 0 447 . 39.588   16.910  -45.701 1.00 68.32 447 A 1 
ATOM 3416 O OG  . SER A 0 447 . 37.563   18.740  -45.503 1.00 68.32 447 A 1 
ATOM 3417 N N   . ARG A 0 448 . 38.731   15.212  -46.912 1.00 63.37 448 A 1 
ATOM 3418 C CA  . ARG A 0 448 . 39.961   14.924  -47.680 1.00 63.37 448 A 1 
ATOM 3419 C C   . ARG A 0 448 . 39.997   15.693  -49.013 1.00 63.37 448 A 1 
ATOM 3420 C CB  . ARG A 0 448 . 40.154   13.399  -47.875 1.00 63.37 448 A 1 
ATOM 3421 O O   . ARG A 0 448 . 39.262   15.399  -49.956 1.00 63.37 448 A 1 
ATOM 3422 C CG  . ARG A 0 448 . 39.959   12.561  -46.592 1.00 63.37 448 A 1 
ATOM 3423 C CD  . ARG A 0 448 . 40.373   11.087  -46.759 1.00 63.37 448 A 1 
ATOM 3424 N NE  . ARG A 0 448 . 39.982   10.226  -45.615 1.00 63.37 448 A 1 
ATOM 3425 N NH1 . ARG A 0 448 . 41.811   10.467  -44.247 1.00 63.37 448 A 1 
ATOM 3426 N NH2 . ARG A 0 448 . 40.289   8.977   -43.715 1.00 63.37 448 A 1 
ATOM 3427 C CZ  . ARG A 0 448 . 40.695   9.876   -44.553 1.00 63.37 448 A 1 
ATOM 3428 N N   . ILE A 0 449 . 40.899   16.678  -49.124 1.00 53.86 449 A 1 
ATOM 3429 C CA  . ILE A 0 449 . 41.175   17.407  -50.382 1.00 53.86 449 A 1 
ATOM 3430 C C   . ILE A 0 449 . 42.532   16.975  -50.969 1.00 53.86 449 A 1 
ATOM 3431 C CB  . ILE A 0 449 . 41.030   18.946  -50.208 1.00 53.86 449 A 1 
ATOM 3432 O O   . ILE A 0 449 . 43.513   17.724  -50.910 1.00 53.86 449 A 1 
ATOM 3433 C CG1 . ILE A 0 449 . 39.680   19.322  -49.549 1.00 53.86 449 A 1 
ATOM 3434 C CG2 . ILE A 0 449 . 41.155   19.666  -51.573 1.00 53.86 449 A 1 
ATOM 3435 C CD1 . ILE A 0 449 . 39.421   20.831  -49.417 1.00 53.86 449 A 1 
ATOM 3436 N N   . GLU A 0 450 . 42.606   15.789  -51.577 1.00 53.27 450 A 1 
ATOM 3437 C CA  . GLU A 0 450 . 43.802   15.337  -52.305 1.00 53.27 450 A 1 
ATOM 3438 C C   . GLU A 0 450 . 43.913   16.005  -53.692 1.00 53.27 450 A 1 
ATOM 3439 C CB  . GLU A 0 450 . 43.866   13.804  -52.417 1.00 53.27 450 A 1 
ATOM 3440 O O   . GLU A 0 450 . 42.989   16.027  -54.508 1.00 53.27 450 A 1 
ATOM 3441 C CG  . GLU A 0 450 . 44.232   13.092  -51.091 1.00 53.27 450 A 1 
ATOM 3442 C CD  . GLU A 0 450 . 45.650   12.484  -51.066 1.00 53.27 450 A 1 
ATOM 3443 O OE1 . GLU A 0 450 . 46.298   12.550  -49.994 1.00 53.27 450 A 1 
ATOM 3444 O OE2 . GLU A 0 450 . 46.148   12.036  -52.127 1.00 53.27 450 A 1 
ATOM 3445 N N   . GLY A 0 451 . 45.079   16.588  -53.983 1.00 49.66 451 A 1 
ATOM 3446 C CA  . GLY A 0 451 . 45.336   17.317  -55.228 1.00 49.66 451 A 1 
ATOM 3447 C C   . GLY A 0 451 . 46.065   16.503  -56.303 1.00 49.66 451 A 1 
ATOM 3448 O O   . GLY A 0 451 . 47.263   16.721  -56.467 1.00 49.66 451 A 1 
ATOM 3449 N N   . ASP A 0 452 . 45.345   15.639  -57.039 1.00 42.73 452 A 1 
ATOM 3450 C CA  . ASP A 0 452 . 45.729   14.947  -58.304 1.00 42.73 452 A 1 
ATOM 3451 C C   . ASP A 0 452 . 47.251   14.827  -58.556 1.00 42.73 452 A 1 
ATOM 3452 C CB  . ASP A 0 452 . 44.998   15.587  -59.507 1.00 42.73 452 A 1 
ATOM 3453 O O   . ASP A 0 452 . 47.871   15.633  -59.259 1.00 42.73 452 A 1 
ATOM 3454 C CG  . ASP A 0 452 . 45.234   14.921  -60.887 1.00 42.73 452 A 1 
ATOM 3455 O OD1 . ASP A 0 452 . 46.006   13.931  -61.002 1.00 42.73 452 A 1 
ATOM 3456 O OD2 . ASP A 0 452 . 44.648   15.449  -61.868 1.00 42.73 452 A 1 
ATOM 3457 N N   . ALA A 0 453 . 47.862   13.787  -57.980 1.00 42.90 453 A 1 
ATOM 3458 C CA  . ALA A 0 453 . 49.306   13.568  -58.050 1.00 42.90 453 A 1 
ATOM 3459 C C   . ALA A 0 453 . 49.780   12.741  -59.268 1.00 42.90 453 A 1 
ATOM 3460 C CB  . ALA A 0 453 . 49.741   12.931  -56.723 1.00 42.90 453 A 1 
ATOM 3461 O O   . ALA A 0 453 . 50.982   12.695  -59.543 1.00 42.90 453 A 1 
ATOM 3462 N N   . ASN A 0 454 . 48.881   12.065  -60.001 1.00 45.63 454 A 1 
ATOM 3463 C CA  . ASN A 0 454 . 49.242   10.914  -60.853 1.00 45.63 454 A 1 
ATOM 3464 C C   . ASN A 0 454 . 48.936   11.053  -62.361 1.00 45.63 454 A 1 
ATOM 3465 C CB  . ASN A 0 454 . 48.667   9.631   -60.218 1.00 45.63 454 A 1 
ATOM 3466 O O   . ASN A 0 454 . 49.220   10.135  -63.144 1.00 45.63 454 A 1 
ATOM 3467 C CG  . ASN A 0 454 . 49.589   9.063   -59.150 1.00 45.63 454 A 1 
ATOM 3468 N ND2 . ASN A 0 454 . 49.070   8.700   -58.002 1.00 45.63 454 A 1 
ATOM 3469 O OD1 . ASN A 0 454 . 50.783   8.906   -59.363 1.00 45.63 454 A 1 
ATOM 3470 N N   . ALA A 0 455 . 48.430   12.199  -62.827 1.00 44.51 455 A 1 
ATOM 3471 C CA  . ALA A 0 455 . 48.161   12.412  -64.253 1.00 44.51 455 A 1 
ATOM 3472 C C   . ALA A 0 455 . 49.425   12.474  -65.151 1.00 44.51 455 A 1 
ATOM 3473 C CB  . ALA A 0 455 . 47.311   13.682  -64.382 1.00 44.51 455 A 1 
ATOM 3474 O O   . ALA A 0 455 . 49.385   12.050  -66.311 1.00 44.51 455 A 1 
ATOM 3475 N N   . TYR A 0 456 . 50.565   12.983  -64.656 1.00 39.74 456 A 1 
ATOM 3476 C CA  . TYR A 0 456 . 51.666   13.470  -65.514 1.00 39.74 456 A 1 
ATOM 3477 C C   . TYR A 0 456 . 52.855   12.507  -65.744 1.00 39.74 456 A 1 
ATOM 3478 C CB  . TYR A 0 456 . 52.068   14.904  -65.125 1.00 39.74 456 A 1 
ATOM 3479 O O   . TYR A 0 456 . 54.001   12.932  -65.887 1.00 39.74 456 A 1 
ATOM 3480 C CG  . TYR A 0 456 . 52.435   15.749  -66.335 1.00 39.74 456 A 1 
ATOM 3481 C CD1 . TYR A 0 456 . 53.779   15.906  -66.725 1.00 39.74 456 A 1 
ATOM 3482 C CD2 . TYR A 0 456 . 51.411   16.336  -67.105 1.00 39.74 456 A 1 
ATOM 3483 C CE1 . TYR A 0 456 . 54.102   16.643  -67.882 1.00 39.74 456 A 1 
ATOM 3484 C CE2 . TYR A 0 456 . 51.728   17.078  -68.260 1.00 39.74 456 A 1 
ATOM 3485 O OH  . TYR A 0 456 . 53.381   17.936  -69.771 1.00 39.74 456 A 1 
ATOM 3486 C CZ  . TYR A 0 456 . 53.073   17.230  -68.651 1.00 39.74 456 A 1 
ATOM 3487 N N   . GLY A 0 457 . 52.591   11.198  -65.833 1.00 43.69 457 A 1 
ATOM 3488 C CA  . GLY A 0 457 . 53.577   10.187  -66.270 1.00 43.69 457 A 1 
ATOM 3489 C C   . GLY A 0 457 . 53.242   9.472   -67.590 1.00 43.69 457 A 1 
ATOM 3490 O O   . GLY A 0 457 . 54.120   8.915   -68.247 1.00 43.69 457 A 1 
ATOM 3491 N N   . LYS A 0 458 . 51.973   9.491   -68.016 1.00 45.08 458 A 1 
ATOM 3492 C CA  . LYS A 0 458 . 51.402   8.551   -69.005 1.00 45.08 458 A 1 
ATOM 3493 C C   . LYS A 0 458 . 51.691   8.886   -70.489 1.00 45.08 458 A 1 
ATOM 3494 C CB  . LYS A 0 458 . 49.895   8.354   -68.687 1.00 45.08 458 A 1 
ATOM 3495 O O   . LYS A 0 458 . 51.001   8.378   -71.368 1.00 45.08 458 A 1 
ATOM 3496 C CG  . LYS A 0 458 . 49.654   7.639   -67.336 1.00 45.08 458 A 1 
ATOM 3497 C CD  . LYS A 0 458 . 48.171   7.601   -66.910 1.00 45.08 458 A 1 
ATOM 3498 C CE  . LYS A 0 458 . 48.017   6.854   -65.568 1.00 45.08 458 A 1 
ATOM 3499 N NZ  . LYS A 0 458 . 46.678   7.034   -64.935 1.00 45.08 458 A 1 
ATOM 3500 N N   . ALA A 0 459 . 52.685   9.730   -70.799 1.00 42.04 459 A 1 
ATOM 3501 C CA  . ALA A 0 459 . 52.886   10.286  -72.151 1.00 42.04 459 A 1 
ATOM 3502 C C   . ALA A 0 459 . 54.363   10.512  -72.569 1.00 42.04 459 A 1 
ATOM 3503 C CB  . ALA A 0 459 . 52.033   11.559  -72.273 1.00 42.04 459 A 1 
ATOM 3504 O O   . ALA A 0 459 . 54.732   11.602  -73.004 1.00 42.04 459 A 1 
ATOM 3505 N N   . ALA A 0 460 . 55.216   9.483   -72.476 1.00 36.41 460 A 1 
ATOM 3506 C CA  . ALA A 0 460 . 56.616   9.546   -72.935 1.00 36.41 460 A 1 
ATOM 3507 C C   . ALA A 0 460 . 57.103   8.257   -73.642 1.00 36.41 460 A 1 
ATOM 3508 C CB  . ALA A 0 460 . 57.507   9.978   -71.762 1.00 36.41 460 A 1 
ATOM 3509 O O   . ALA A 0 460 . 58.203   7.765   -73.390 1.00 36.41 460 A 1 
ATOM 3510 N N   . SER A 0 461 . 56.292   7.689   -74.542 1.00 43.19 461 A 1 
ATOM 3511 C CA  . SER A 0 461 . 56.684   6.521   -75.347 1.00 43.19 461 A 1 
ATOM 3512 C C   . SER A 0 461 . 57.898   6.821   -76.243 1.00 43.19 461 A 1 
ATOM 3513 C CB  . SER A 0 461 . 55.509   6.039   -76.202 1.00 43.19 461 A 1 
ATOM 3514 O O   . SER A 0 461 . 57.880   7.762   -77.037 1.00 43.19 461 A 1 
ATOM 3515 O OG  . SER A 0 461 . 55.053   7.095   -77.024 1.00 43.19 461 A 1 
ATOM 3516 N N   . TYR A 0 462 . 58.935   5.991   -76.135 1.00 36.55 462 A 1 
ATOM 3517 C CA  . TYR A 0 462 . 60.261   6.175   -76.737 1.00 36.55 462 A 1 
ATOM 3518 C C   . TYR A 0 462 . 60.225   6.306   -78.276 1.00 36.55 462 A 1 
ATOM 3519 C CB  . TYR A 0 462 . 61.108   4.962   -76.298 1.00 36.55 462 A 1 
ATOM 3520 O O   . TYR A 0 462 . 59.872   5.358   -78.981 1.00 36.55 462 A 1 
ATOM 3521 C CG  . TYR A 0 462 . 62.616   5.135   -76.218 1.00 36.55 462 A 1 
ATOM 3522 C CD1 . TYR A 0 462 . 63.373   5.536   -77.337 1.00 36.55 462 A 1 
ATOM 3523 C CD2 . TYR A 0 462 . 63.276   4.799   -75.019 1.00 36.55 462 A 1 
ATOM 3524 C CE1 . TYR A 0 462 . 64.779   5.580   -77.263 1.00 36.55 462 A 1 
ATOM 3525 C CE2 . TYR A 0 462 . 64.681   4.835   -74.940 1.00 36.55 462 A 1 
ATOM 3526 O OH  . TYR A 0 462 . 66.792   5.215   -76.016 1.00 36.55 462 A 1 
ATOM 3527 C CZ  . TYR A 0 462 . 65.436   5.213   -76.070 1.00 36.55 462 A 1 
ATOM 3528 N N   . TRP A 0 463 . 60.688   7.434   -78.833 1.00 34.49 463 A 1 
ATOM 3529 C CA  . TRP A 0 463 . 60.846   7.590   -80.289 1.00 34.49 463 A 1 
ATOM 3530 C C   . TRP A 0 463 . 62.180   6.998   -80.777 1.00 34.49 463 A 1 
ATOM 3531 C CB  . TRP A 0 463 . 60.628   9.050   -80.727 1.00 34.49 463 A 1 
ATOM 3532 O O   . TRP A 0 463 . 63.158   7.713   -81.005 1.00 34.49 463 A 1 
ATOM 3533 C CG  . TRP A 0 463 . 60.385   9.250   -82.201 1.00 34.49 463 A 1 
ATOM 3534 C CD1 . TRP A 0 463 . 59.458   8.582   -82.927 1.00 34.49 463 A 1 
ATOM 3535 C CD2 . TRP A 0 463 . 60.997   10.203  -83.135 1.00 34.49 463 A 1 
ATOM 3536 C CE2 . TRP A 0 463 . 60.370   10.053  -84.411 1.00 34.49 463 A 1 
ATOM 3537 C CE3 . TRP A 0 463 . 61.991   11.202  -83.034 1.00 34.49 463 A 1 
ATOM 3538 N NE1 . TRP A 0 463 . 59.457   9.038   -84.230 1.00 34.49 463 A 1 
ATOM 3539 C CH2 . TRP A 0 463 . 61.677   11.849  -85.374 1.00 34.49 463 A 1 
ATOM 3540 C CZ2 . TRP A 0 463 . 60.696   10.854  -85.517 1.00 34.49 463 A 1 
ATOM 3541 C CZ3 . TRP A 0 463 . 62.326   12.017  -84.137 1.00 34.49 463 A 1 
ATOM 3542 N N   . THR A 0 464 . 62.247   5.670   -80.923 1.00 43.57 464 A 1 
ATOM 3543 C CA  . THR A 0 464 . 63.401   5.031   -81.578 1.00 43.57 464 A 1 
ATOM 3544 C C   . THR A 0 464 . 63.341   5.264   -83.089 1.00 43.57 464 A 1 
ATOM 3545 C CB  . THR A 0 464 . 63.564   3.530   -81.279 1.00 43.57 464 A 1 
ATOM 3546 O O   . THR A 0 464 . 62.346   4.971   -83.756 1.00 43.57 464 A 1 
ATOM 3547 C CG2 . THR A 0 464 . 63.760   3.215   -79.800 1.00 43.57 464 A 1 
ATOM 3548 O OG1 . THR A 0 464 . 62.465   2.780   -81.720 1.00 43.57 464 A 1 
ATOM 3549 N N   . LYS A 0 465 . 64.430   5.778   -83.671 1.00 39.64 465 A 1 
ATOM 3550 C CA  . LYS A 0 465 . 64.531   5.976   -85.122 1.00 39.64 465 A 1 
ATOM 3551 C C   . LYS A 0 465 . 64.806   4.641   -85.821 1.00 39.64 465 A 1 
ATOM 3552 C CB  . LYS A 0 465 . 65.556   7.076   -85.435 1.00 39.64 465 A 1 
ATOM 3553 O O   . LYS A 0 465 . 65.945   4.329   -86.163 1.00 39.64 465 A 1 
ATOM 3554 C CG  . LYS A 0 465 . 65.488   7.487   -86.914 1.00 39.64 465 A 1 
ATOM 3555 C CD  . LYS A 0 465 . 66.455   8.638   -87.202 1.00 39.64 465 A 1 
ATOM 3556 C CE  . LYS A 0 465 . 66.333   9.059   -88.670 1.00 39.64 465 A 1 
ATOM 3557 N NZ  . LYS A 0 465 . 67.218   10.210  -88.976 1.00 39.64 465 A 1 
ATOM 3558 N N   . THR A 0 466 . 63.754   3.851   -86.028 1.00 38.51 466 A 1 
ATOM 3559 C CA  . THR A 0 466 . 63.827   2.585   -86.772 1.00 38.51 466 A 1 
ATOM 3560 C C   . THR A 0 466 . 64.330   2.838   -88.197 1.00 38.51 466 A 1 
ATOM 3561 C CB  . THR A 0 466 . 62.471   1.863   -86.774 1.00 38.51 466 A 1 
ATOM 3562 O O   . THR A 0 466 . 63.697   3.541   -88.980 1.00 38.51 466 A 1 
ATOM 3563 C CG2 . THR A 0 466 . 62.492   0.571   -87.595 1.00 38.51 466 A 1 
ATOM 3564 O OG1 . THR A 0 466 . 62.171   1.465   -85.458 1.00 38.51 466 A 1 
ATOM 3565 N N   . GLY A 0 467 . 65.492   2.272   -88.527 1.00 37.79 467 A 1 
ATOM 3566 C CA  . GLY A 0 467 . 66.196   2.512   -89.790 1.00 37.79 467 A 1 
ATOM 3567 C C   . GLY A 0 467 . 67.378   1.562   -89.966 1.00 37.79 467 A 1 
ATOM 3568 O O   . GLY A 0 467 . 68.521   1.996   -90.061 1.00 37.79 467 A 1 
ATOM 3569 N N   . GLY A 0 468 . 67.115   0.255   -89.908 1.00 34.80 468 A 1 
ATOM 3570 C CA  . GLY A 0 468 . 68.161   -0.768  -89.856 1.00 34.80 468 A 1 
ATOM 3571 C C   . GLY A 0 468 . 68.732   -1.188  -91.215 1.00 34.80 468 A 1 
ATOM 3572 O O   . GLY A 0 468 . 68.061   -1.089  -92.243 1.00 34.80 468 A 1 
ATOM 3573 N N   . LYS A 0 469 . 69.955   -1.737  -91.178 1.00 34.92 469 A 1 
ATOM 3574 C CA  . LYS A 0 469 . 70.482   -2.799  -92.064 1.00 34.92 469 A 1 
ATOM 3575 C C   . LYS A 0 469 . 71.864   -3.246  -91.561 1.00 34.92 469 A 1 
ATOM 3576 C CB  . LYS A 0 469 . 70.558   -2.325  -93.535 1.00 34.92 469 A 1 
ATOM 3577 O O   . LYS A 0 469 . 72.859   -2.569  -91.783 1.00 34.92 469 A 1 
ATOM 3578 C CG  . LYS A 0 469 . 69.417   -2.925  -94.378 1.00 34.92 469 A 1 
ATOM 3579 C CD  . LYS A 0 469 . 69.210   -2.140  -95.678 1.00 34.92 469 A 1 
ATOM 3580 C CE  . LYS A 0 469 . 67.973   -2.670  -96.415 1.00 34.92 469 A 1 
ATOM 3581 N NZ  . LYS A 0 469 . 67.721   -1.921  -97.671 1.00 34.92 469 A 1 
ATOM 3582 N N   . GLY A 0 470 . 71.915   -4.397  -90.893 1.00 34.67 470 A 1 
ATOM 3583 C CA  . GLY A 0 470 . 73.139   -5.044  -90.411 1.00 34.67 470 A 1 
ATOM 3584 C C   . GLY A 0 470 . 72.833   -6.500  -90.060 1.00 34.67 470 A 1 
ATOM 3585 O O   . GLY A 0 470 . 71.797   -6.772  -89.457 1.00 34.67 470 A 1 
ATOM 3586 N N   . TRP A 0 471 . 73.664   -7.441  -90.510 1.00 34.05 471 A 1 
ATOM 3587 C CA  . TRP A 0 471 . 73.386   -8.879  -90.401 1.00 34.05 471 A 1 
ATOM 3588 C C   . TRP A 0 471 . 74.015   -9.472  -89.133 1.00 34.05 471 A 1 
ATOM 3589 C CB  . TRP A 0 471 . 73.901   -9.605  -91.655 1.00 34.05 471 A 1 
ATOM 3590 O O   . TRP A 0 471 . 75.227   -9.393  -88.965 1.00 34.05 471 A 1 
ATOM 3591 C CG  . TRP A 0 471 . 73.096   -9.452  -92.915 1.00 34.05 471 A 1 
ATOM 3592 C CD1 . TRP A 0 471 . 72.933   -8.313  -93.628 1.00 34.05 471 A 1 
ATOM 3593 C CD2 . TRP A 0 471 . 72.393   -10.492 -93.669 1.00 34.05 471 A 1 
ATOM 3594 C CE2 . TRP A 0 471 . 71.818   -9.900  -94.834 1.00 34.05 471 A 1 
ATOM 3595 C CE3 . TRP A 0 471 . 72.207   -11.883 -93.501 1.00 34.05 471 A 1 
ATOM 3596 N NE1 . TRP A 0 471 . 72.173   -8.571  -94.754 1.00 34.05 471 A 1 
ATOM 3597 C CH2 . TRP A 0 471 . 70.926   -12.024 -95.578 1.00 34.05 471 A 1 
ATOM 3598 C CZ2 . TRP A 0 471 . 71.093   -10.643 -95.778 1.00 34.05 471 A 1 
ATOM 3599 C CZ3 . TRP A 0 471 . 71.483   -12.639 -94.443 1.00 34.05 471 A 1 
ATOM 3600 N N   . GLY A 0 472 . 73.206   -10.104 -88.275 1.00 39.52 472 A 1 
ATOM 3601 C CA  . GLY A 0 472 . 73.690   -10.815 -87.082 1.00 39.52 472 A 1 
ATOM 3602 C C   . GLY A 0 472 . 72.601   -11.071 -86.034 1.00 39.52 472 A 1 
ATOM 3603 O O   . GLY A 0 472 . 72.321   -10.214 -85.205 1.00 39.52 472 A 1 
ATOM 3604 N N   . LYS A 0 473 . 71.988   -12.260 -86.064 1.00 39.28 473 A 1 
ATOM 3605 C CA  . LYS A 0 473 . 71.151   -12.809 -84.975 1.00 39.28 473 A 1 
ATOM 3606 C C   . LYS A 0 473 . 72.028   -13.637 -84.010 1.00 39.28 473 A 1 
ATOM 3607 C CB  . LYS A 0 473 . 70.083   -13.746 -85.583 1.00 39.28 473 A 1 
ATOM 3608 O O   . LYS A 0 473 . 73.046   -14.145 -84.474 1.00 39.28 473 A 1 
ATOM 3609 C CG  . LYS A 0 473 . 68.834   -13.064 -86.160 1.00 39.28 473 A 1 
ATOM 3610 C CD  . LYS A 0 473 . 67.792   -14.143 -86.513 1.00 39.28 473 A 1 
ATOM 3611 C CE  . LYS A 0 473 . 66.483   -13.536 -87.035 1.00 39.28 473 A 1 
ATOM 3612 N NZ  . LYS A 0 473 . 65.435   -14.576 -87.224 1.00 39.28 473 A 1 
ATOM 3613 N N   . PRO A 0 474 . 71.555   -13.993 -82.798 1.00 41.69 474 A 1 
ATOM 3614 C CA  . PRO A 0 474 . 70.638   -13.267 -81.905 1.00 41.69 474 A 1 
ATOM 3615 C C   . PRO A 0 474 . 71.144   -13.225 -80.438 1.00 41.69 474 A 1 
ATOM 3616 C CB  . PRO A 0 474 . 69.358   -14.105 -81.956 1.00 41.69 474 A 1 
ATOM 3617 O O   . PRO A 0 474 . 71.969   -14.039 -80.036 1.00 41.69 474 A 1 
ATOM 3618 C CG  . PRO A 0 474 . 69.897   -15.543 -82.034 1.00 41.69 474 A 1 
ATOM 3619 C CD  . PRO A 0 474 . 71.331   -15.417 -82.569 1.00 41.69 474 A 1 
ATOM 3620 N N   . ALA A 0 475 . 70.572   -12.358 -79.598 1.00 38.20 475 A 1 
ATOM 3621 C CA  . ALA A 0 475 . 70.678   -12.468 -78.137 1.00 38.20 475 A 1 
ATOM 3622 C C   . ALA A 0 475 . 69.375   -12.001 -77.466 1.00 38.20 475 A 1 
ATOM 3623 C CB  . ALA A 0 475 . 71.897   -11.684 -77.637 1.00 38.20 475 A 1 
ATOM 3624 O O   . ALA A 0 475 . 68.711   -11.095 -77.969 1.00 38.20 475 A 1 
ATOM 3625 N N   . ILE A 0 476 . 69.000   -12.652 -76.362 1.00 33.38 476 A 1 
ATOM 3626 C CA  . ILE A 0 476 . 67.768   -12.387 -75.604 1.00 33.38 476 A 1 
ATOM 3627 C C   . ILE A 0 476 . 68.050   -11.318 -74.541 1.00 33.38 476 A 1 
ATOM 3628 C CB  . ILE A 0 476 . 67.236   -13.705 -74.982 1.00 33.38 476 A 1 
ATOM 3629 O O   . ILE A 0 476 . 69.064   -11.392 -73.851 1.00 33.38 476 A 1 
ATOM 3630 C CG1 . ILE A 0 476 . 66.824   -14.703 -76.094 1.00 33.38 476 A 1 
ATOM 3631 C CG2 . ILE A 0 476 . 66.052   -13.457 -74.027 1.00 33.38 476 A 1 
ATOM 3632 C CD1 . ILE A 0 476 . 66.654   -16.146 -75.599 1.00 33.38 476 A 1 
ATOM 3633 N N   . GLY A 0 477 . 67.136   -10.360 -74.381 1.00 37.84 477 A 1 
ATOM 3634 C CA  . GLY A 0 477 . 67.146   -9.382  -73.294 1.00 37.84 477 A 1 
ATOM 3635 C C   . GLY A 0 477 . 65.715   -8.991  -72.938 1.00 37.84 477 A 1 
ATOM 3636 O O   . GLY A 0 477 . 65.067   -8.292  -73.712 1.00 37.84 477 A 1 
ATOM 3637 N N   . HIS A 0 478 . 65.214   -9.489  -71.805 1.00 30.59 478 A 1 
ATOM 3638 C CA  . HIS A 0 478 . 63.850   -9.224  -71.339 1.00 30.59 478 A 1 
ATOM 3639 C C   . HIS A 0 478 . 63.655   -7.771  -70.899 1.00 30.59 478 A 1 
ATOM 3640 C CB  . HIS A 0 478 . 63.504   -10.133 -70.150 1.00 30.59 478 A 1 
ATOM 3641 O O   . HIS A 0 478 . 64.523   -7.194  -70.243 1.00 30.59 478 A 1 
ATOM 3642 C CG  . HIS A 0 478 . 63.076   -11.520 -70.536 1.00 30.59 478 A 1 
ATOM 3643 C CD2 . HIS A 0 478 . 63.839   -12.655 -70.480 1.00 30.59 478 A 1 
ATOM 3644 N ND1 . HIS A 0 478 . 61.806   -11.892 -70.927 1.00 30.59 478 A 1 
ATOM 3645 C CE1 . HIS A 0 478 . 61.809   -13.227 -71.080 1.00 30.59 478 A 1 
ATOM 3646 N NE2 . HIS A 0 478 . 63.032   -13.736 -70.840 1.00 30.59 478 A 1 
ATOM 3647 N N   . ALA A 0 479 . 62.461   -7.239  -71.168 1.00 36.99 479 A 1 
ATOM 3648 C CA  . ALA A 0 479 . 61.913   -6.057  -70.501 1.00 36.99 479 A 1 
ATOM 3649 C C   . ALA A 0 479 . 60.367   -6.084  -70.467 1.00 36.99 479 A 1 
ATOM 3650 C CB  . ALA A 0 479 . 62.481   -4.786  -71.151 1.00 36.99 479 A 1 
ATOM 3651 O O   . ALA A 0 479 . 59.721   -5.040  -70.533 1.00 36.99 479 A 1 
ATOM 3652 N N   . ASP A 0 480 . 59.764   -7.275  -70.368 1.00 37.25 480 A 1 
ATOM 3653 C CA  . ASP A 0 480 . 58.307   -7.487  -70.305 1.00 37.25 480 A 1 
ATOM 3654 C C   . ASP A 0 480 . 57.729   -7.117  -68.918 1.00 37.25 480 A 1 
ATOM 3655 C CB  . ASP A 0 480 . 57.971   -8.936  -70.711 1.00 37.25 480 A 1 
ATOM 3656 O O   . ASP A 0 480 . 57.117   -7.940  -68.242 1.00 37.25 480 A 1 
ATOM 3657 C CG  . ASP A 0 480 . 58.582   -9.323  -72.058 1.00 37.25 480 A 1 
ATOM 3658 O OD1 . ASP A 0 480 . 58.108   -8.791  -73.086 1.00 37.25 480 A 1 
ATOM 3659 O OD2 . ASP A 0 480 . 59.572   -10.100 -72.031 1.00 37.25 480 A 1 
ATOM 3660 N N   . ALA A 0 481 . 57.989   -5.891  -68.447 1.00 36.61 481 A 1 
ATOM 3661 C CA  . ALA A 0 481 . 57.648   -5.438  -67.095 1.00 36.61 481 A 1 
ATOM 3662 C C   . ALA A 0 481 . 57.490   -3.904  -66.991 1.00 36.61 481 A 1 
ATOM 3663 C CB  . ALA A 0 481 . 58.707   -5.981  -66.121 1.00 36.61 481 A 1 
ATOM 3664 O O   . ALA A 0 481 . 58.270   -3.230  -66.320 1.00 36.61 481 A 1 
ATOM 3665 N N   . ALA A 0 482 . 56.469   -3.334  -67.641 1.00 38.53 482 A 1 
ATOM 3666 C CA  . ALA A 0 482 . 56.040   -1.952  -67.397 1.00 38.53 482 A 1 
ATOM 3667 C C   . ALA A 0 482 . 54.531   -1.770  -67.655 1.00 38.53 482 A 1 
ATOM 3668 C CB  . ALA A 0 482 . 56.871   -0.994  -68.263 1.00 38.53 482 A 1 
ATOM 3669 O O   . ALA A 0 482 . 54.028   -2.136  -68.713 1.00 38.53 482 A 1 
ATOM 3670 N N   . SER A 0 483 . 53.813   -1.155  -66.708 1.00 45.05 483 A 1 
ATOM 3671 C CA  . SER A 0 483 . 52.382   -0.768  -66.768 1.00 45.05 483 A 1 
ATOM 3672 C C   . SER A 0 483 . 51.298   -1.865  -66.837 1.00 45.05 483 A 1 
ATOM 3673 C CB  . SER A 0 483 . 52.143   0.346   -67.801 1.00 45.05 483 A 1 
ATOM 3674 O O   . SER A 0 483 . 50.121   -1.528  -66.787 1.00 45.05 483 A 1 
ATOM 3675 O OG  . SER A 0 483 . 52.284   -0.110  -69.133 1.00 45.05 483 A 1 
ATOM 3676 N N   . ALA A 0 484 . 51.644   -3.156  -66.845 1.00 38.32 484 A 1 
ATOM 3677 C CA  . ALA A 0 484 . 50.675   -4.265  -66.743 1.00 38.32 484 A 1 
ATOM 3678 C C   . ALA A 0 484 . 50.438   -4.756  -65.292 1.00 38.32 484 A 1 
ATOM 3679 C CB  . ALA A 0 484 . 51.112   -5.385  -67.697 1.00 38.32 484 A 1 
ATOM 3680 O O   . ALA A 0 484 . 50.063   -5.906  -65.072 1.00 38.32 484 A 1 
ATOM 3681 N N   . GLN A 0 485 . 50.716   -3.915  -64.291 1.00 41.16 485 A 1 
ATOM 3682 C CA  . GLN A 0 485 . 50.698   -4.306  -62.882 1.00 41.16 485 A 1 
ATOM 3683 C C   . GLN A 0 485 . 49.310   -4.086  -62.272 1.00 41.16 485 A 1 
ATOM 3684 C CB  . GLN A 0 485 . 51.832   -3.579  -62.143 1.00 41.16 485 A 1 
ATOM 3685 O O   . GLN A 0 485 . 48.903   -2.957  -62.012 1.00 41.16 485 A 1 
ATOM 3686 C CG  . GLN A 0 485 . 52.018   -4.096  -60.706 1.00 41.16 485 A 1 
ATOM 3687 C CD  . GLN A 0 485 . 53.349   -3.677  -60.081 1.00 41.16 485 A 1 
ATOM 3688 N NE2 . GLN A 0 485 . 53.523   -3.885  -58.796 1.00 41.16 485 A 1 
ATOM 3689 O OE1 . GLN A 0 485 . 54.265   -3.192  -60.728 1.00 41.16 485 A 1 
ATOM 3690 N N   . ALA A 0 486 . 48.586   -5.184  -62.053 1.00 35.26 486 A 1 
ATOM 3691 C CA  . ALA A 0 486 . 47.349   -5.179  -61.285 1.00 35.26 486 A 1 
ATOM 3692 C C   . ALA A 0 486 . 47.622   -4.870  -59.802 1.00 35.26 486 A 1 
ATOM 3693 C CB  . ALA A 0 486 . 46.654   -6.535  -61.461 1.00 35.26 486 A 1 
ATOM 3694 O O   . ALA A 0 486 . 48.649   -5.283  -59.261 1.00 35.26 486 A 1 
ATOM 3695 N N   . GLY A 0 487 . 46.665   -4.204  -59.152 1.00 33.64 487 A 1 
ATOM 3696 C CA  . GLY A 0 487 . 46.691   -3.930  -57.717 1.00 33.64 487 A 1 
ATOM 3697 C C   . GLY A 0 487 . 47.388   -2.626  -57.331 1.00 33.64 487 A 1 
ATOM 3698 O O   . GLY A 0 487 . 48.487   -2.668  -56.794 1.00 33.64 487 A 1 
ATOM 3699 N N   . GLN A 0 488 . 46.699   -1.498  -57.530 1.00 37.86 488 A 1 
ATOM 3700 C CA  . GLN A 0 488 . 46.239   -0.654  -56.417 1.00 37.86 488 A 1 
ATOM 3701 C C   . GLN A 0 488 . 44.899   -0.003  -56.815 1.00 37.86 488 A 1 
ATOM 3702 C CB  . GLN A 0 488 . 47.280   0.406   -55.980 1.00 37.86 488 A 1 
ATOM 3703 O O   . GLN A 0 488 . 44.829   0.722   -57.804 1.00 37.86 488 A 1 
ATOM 3704 C CG  . GLN A 0 488 . 48.443   -0.203  -55.171 1.00 37.86 488 A 1 
ATOM 3705 C CD  . GLN A 0 488 . 49.063   0.738   -54.144 1.00 37.86 488 A 1 
ATOM 3706 N NE2 . GLN A 0 488 . 49.236   0.307   -52.913 1.00 37.86 488 A 1 
ATOM 3707 O OE1 . GLN A 0 488 . 49.454   1.852   -54.428 1.00 37.86 488 A 1 
ATOM 3708 N N   . HIS A 0 489 . 43.834   -0.304  -56.062 1.00 32.21 489 A 1 
ATOM 3709 C CA  . HIS A 0 489 . 42.847   0.731   -55.732 1.00 32.21 489 A 1 
ATOM 3710 C C   . HIS A 0 489 . 43.551   1.753   -54.827 1.00 32.21 489 A 1 
ATOM 3711 C CB  . HIS A 0 489 . 41.677   0.125   -54.928 1.00 32.21 489 A 1 
ATOM 3712 O O   . HIS A 0 489 . 44.504   1.358   -54.161 1.00 32.21 489 A 1 
ATOM 3713 C CG  . HIS A 0 489 . 40.609   -0.602  -55.708 1.00 32.21 489 A 1 
ATOM 3714 C CD2 . HIS A 0 489 . 40.770   -1.621  -56.607 1.00 32.21 489 A 1 
ATOM 3715 N ND1 . HIS A 0 489 . 39.254   -0.406  -55.564 1.00 32.21 489 A 1 
ATOM 3716 C CE1 . HIS A 0 489 . 38.617   -1.279  -56.360 1.00 32.21 489 A 1 
ATOM 3717 N NE2 . HIS A 0 489 . 39.502   -2.045  -57.024 1.00 32.21 489 A 1 
ATOM 3718 N N   . TYR A 0 490 . 43.091   3.004   -54.834 1.00 36.85 490 A 1 
ATOM 3719 C CA  . TYR A 0 490 . 42.952   3.932   -53.697 1.00 36.85 490 A 1 
ATOM 3720 C C   . TYR A 0 490 . 42.794   5.349   -54.275 1.00 36.85 490 A 1 
ATOM 3721 C CB  . TYR A 0 490 . 44.067   3.864   -52.625 1.00 36.85 490 A 1 
ATOM 3722 O O   . TYR A 0 490 . 43.741   5.932   -54.795 1.00 36.85 490 A 1 
ATOM 3723 C CG  . TYR A 0 490 . 43.883   2.735   -51.606 1.00 36.85 490 A 1 
ATOM 3724 C CD1 . TYR A 0 490 . 42.684   2.643   -50.870 1.00 36.85 490 A 1 
ATOM 3725 C CD2 . TYR A 0 490 . 44.881   1.757   -51.411 1.00 36.85 490 A 1 
ATOM 3726 C CE1 . TYR A 0 490 . 42.449   1.558   -50.008 1.00 36.85 490 A 1 
ATOM 3727 C CE2 . TYR A 0 490 . 44.641   0.649   -50.572 1.00 36.85 490 A 1 
ATOM 3728 O OH  . TYR A 0 490 . 43.177   -0.529  -49.079 1.00 36.85 490 A 1 
ATOM 3729 C CZ  . TYR A 0 490 . 43.419   0.545   -49.877 1.00 36.85 490 A 1 
ATOM 3730 N N   . ASP A 0 491 . 41.542   5.799   -54.270 1.00 44.21 491 A 1 
ATOM 3731 C CA  . ASP A 0 491 . 41.078   7.164   -54.002 1.00 44.21 491 A 1 
ATOM 3732 C C   . ASP A 0 491 . 41.740   8.334   -54.753 1.00 44.21 491 A 1 
ATOM 3733 C CB  . ASP A 0 491 . 40.992   7.344   -52.473 1.00 44.21 491 A 1 
ATOM 3734 O O   . ASP A 0 491 . 42.691   8.962   -54.299 1.00 44.21 491 A 1 
ATOM 3735 C CG  . ASP A 0 491 . 40.401   6.087   -51.814 1.00 44.21 491 A 1 
ATOM 3736 O OD1 . ASP A 0 491 . 39.480   5.496   -52.430 1.00 44.21 491 A 1 
ATOM 3737 O OD2 . ASP A 0 491 . 41.025   5.584   -50.860 1.00 44.21 491 A 1 
ATOM 3738 N N   . ASP A 0 492 . 41.106   8.732   -55.863 1.00 45.13 492 A 1 
ATOM 3739 C CA  . ASP A 0 492 . 41.193   10.098  -56.401 1.00 45.13 492 A 1 
ATOM 3740 C C   . ASP A 0 492 . 40.314   11.041  -55.526 1.00 45.13 492 A 1 
ATOM 3741 C CB  . ASP A 0 492 . 40.790   10.114  -57.896 1.00 45.13 492 A 1 
ATOM 3742 O O   . ASP A 0 492 . 39.285   11.569  -55.971 1.00 45.13 492 A 1 
ATOM 3743 C CG  . ASP A 0 492 . 41.748   9.401   -58.874 1.00 45.13 492 A 1 
ATOM 3744 O OD1 . ASP A 0 492 . 42.970   9.680   -58.850 1.00 45.13 492 A 1 
ATOM 3745 O OD2 . ASP A 0 492 . 41.242   8.657   -59.751 1.00 45.13 492 A 1 
ATOM 3746 N N   . SER A 0 493 . 40.658   11.179  -54.239 1.00 50.30 493 A 1 
ATOM 3747 C CA  . SER A 0 493 . 39.806   11.751  -53.181 1.00 50.30 493 A 1 
ATOM 3748 C C   . SER A 0 493 . 39.826   13.284  -53.102 1.00 50.30 493 A 1 
ATOM 3749 C CB  . SER A 0 493 . 40.104   11.103  -51.817 1.00 50.30 493 A 1 
ATOM 3750 O O   . SER A 0 493 . 40.502   13.904  -52.284 1.00 50.30 493 A 1 
ATOM 3751 O OG  . SER A 0 493 . 41.484   10.843  -51.666 1.00 50.30 493 A 1 
ATOM 3752 N N   . THR A 0 494 . 38.957   13.915  -53.894 1.00 51.48 494 A 1 
ATOM 3753 C CA  . THR A 0 494 . 38.239   15.116  -53.430 1.00 51.48 494 A 1 
ATOM 3754 C C   . THR A 0 494 . 36.842   14.716  -52.971 1.00 51.48 494 A 1 
ATOM 3755 C CB  . THR A 0 494 . 38.211   16.267  -54.450 1.00 51.48 494 A 1 
ATOM 3756 O O   . THR A 0 494 . 35.882   14.778  -53.751 1.00 51.48 494 A 1 
ATOM 3757 C CG2 . THR A 0 494 . 39.485   17.100  -54.354 1.00 51.48 494 A 1 
ATOM 3758 O OG1 . THR A 0 494 . 38.095   15.857  -55.796 1.00 51.48 494 A 1 
ATOM 3759 N N   . GLY A 0 495 . 36.767   14.283  -51.713 1.00 56.35 495 A 1 
ATOM 3760 C CA  . GLY A 0 495 . 35.553   13.833  -51.041 1.00 56.35 495 A 1 
ATOM 3761 C C   . GLY A 0 495 . 35.436   14.432  -49.642 1.00 56.35 495 A 1 
ATOM 3762 O O   . GLY A 0 495 . 36.443   14.706  -48.989 1.00 56.35 495 A 1 
ATOM 3763 N N   . SER A 0 496 . 34.197   14.644  -49.219 1.00 63.14 496 A 1 
ATOM 3764 C CA  . SER A 0 496 . 33.831   14.586  -47.808 1.00 63.14 496 A 1 
ATOM 3765 C C   . SER A 0 496 . 32.842   13.445  -47.659 1.00 63.14 496 A 1 
ATOM 3766 C CB  . SER A 0 496 . 33.219   15.895  -47.300 1.00 63.14 496 A 1 
ATOM 3767 O O   . SER A 0 496 . 31.879   13.384  -48.433 1.00 63.14 496 A 1 
ATOM 3768 O OG  . SER A 0 496 . 32.085   16.255  -48.078 1.00 63.14 496 A 1 
ATOM 3769 N N   . ASP A 0 497 . 33.096   12.576  -46.704 1.00 69.05 497 A 1 
ATOM 3770 C CA  . ASP A 0 497 . 32.132   11.635  -46.155 1.00 69.05 497 A 1 
ATOM 3771 C C   . ASP A 0 497 . 31.522   12.266  -44.887 1.00 69.05 497 A 1 
ATOM 3772 C CB  . ASP A 0 497 . 32.811   10.262  -45.953 1.00 69.05 497 A 1 
ATOM 3773 O O   . ASP A 0 497 . 31.932   13.344  -44.441 1.00 69.05 497 A 1 
ATOM 3774 C CG  . ASP A 0 497 . 34.262   10.407  -45.488 1.00 69.05 497 A 1 
ATOM 3775 O OD1 . ASP A 0 497 . 34.421   11.034  -44.424 1.00 69.05 497 A 1 
ATOM 3776 O OD2 . ASP A 0 497 . 35.180   10.072  -46.285 1.00 69.05 497 A 1 
ATOM 3777 N N   . TRP A 0 498 . 30.438   11.673  -44.403 1.00 77.53 498 A 1 
ATOM 3778 C CA  . TRP A 0 498 . 29.815   11.994  -43.123 1.00 77.53 498 A 1 
ATOM 3779 C C   . TRP A 0 498 . 28.913   10.820  -42.769 1.00 77.53 498 A 1 
ATOM 3780 C CB  . TRP A 0 498 . 28.996   13.293  -43.187 1.00 77.53 498 A 1 
ATOM 3781 O O   . TRP A 0 498 . 27.927   10.577  -43.476 1.00 77.53 498 A 1 
ATOM 3782 C CG  . TRP A 0 498 . 28.307   13.657  -41.903 1.00 77.53 498 A 1 
ATOM 3783 C CD1 . TRP A 0 498 . 28.925   14.084  -40.779 1.00 77.53 498 A 1 
ATOM 3784 C CD2 . TRP A 0 498 . 26.902   13.496  -41.532 1.00 77.53 498 A 1 
ATOM 3785 C CE2 . TRP A 0 498 . 26.739   13.911  -40.174 1.00 77.53 498 A 1 
ATOM 3786 C CE3 . TRP A 0 498 . 25.758   12.991  -42.187 1.00 77.53 498 A 1 
ATOM 3787 N NE1 . TRP A 0 498 . 28.005   14.258  -39.763 1.00 77.53 498 A 1 
ATOM 3788 C CH2 . TRP A 0 498 . 24.380   13.374  -40.204 1.00 77.53 498 A 1 
ATOM 3789 C CZ2 . TRP A 0 498 . 25.502   13.865  -39.514 1.00 77.53 498 A 1 
ATOM 3790 C CZ3 . TRP A 0 498 . 24.511   12.938  -41.534 1.00 77.53 498 A 1 
ATOM 3791 N N   . ASP A 0 499 . 29.274   10.110  -41.709 1.00 83.28 499 A 1 
ATOM 3792 C CA  . ASP A 0 499 . 28.528   8.972   -41.185 1.00 83.28 499 A 1 
ATOM 3793 C C   . ASP A 0 499 . 27.995   9.340   -39.795 1.00 83.28 499 A 1 
ATOM 3794 C CB  . ASP A 0 499 . 29.403   7.698   -41.153 1.00 83.28 499 A 1 
ATOM 3795 O O   . ASP A 0 499 . 28.683   9.958   -38.981 1.00 83.28 499 A 1 
ATOM 3796 C CG  . ASP A 0 499 . 29.482   6.908   -42.475 1.00 83.28 499 A 1 
ATOM 3797 O OD1 . ASP A 0 499 . 28.819   7.294   -43.467 1.00 83.28 499 A 1 
ATOM 3798 O OD2 . ASP A 0 499 . 30.148   5.843   -42.475 1.00 83.28 499 A 1 
ATOM 3799 N N   . ALA A 0 500 . 26.754   8.956   -39.509 1.00 82.77 500 A 1 
ATOM 3800 C CA  . ALA A 0 500 . 26.135   9.175   -38.207 1.00 82.77 500 A 1 
ATOM 3801 C C   . ALA A 0 500 . 25.284   7.976   -37.790 1.00 82.77 500 A 1 
ATOM 3802 C CB  . ALA A 0 500 . 25.329   10.478  -38.237 1.00 82.77 500 A 1 
ATOM 3803 O O   . ALA A 0 500 . 24.679   7.296   -38.622 1.00 82.77 500 A 1 
ATOM 3804 N N   . TYR A 0 501 . 25.205   7.724   -36.488 1.00 86.60 501 A 1 
ATOM 3805 C CA  . TYR A 0 501 . 24.378   6.675   -35.895 1.00 86.60 501 A 1 
ATOM 3806 C C   . TYR A 0 501 . 23.777   7.161   -34.581 1.00 86.60 501 A 1 
ATOM 3807 C CB  . TYR A 0 501 . 25.223   5.407   -35.680 1.00 86.60 501 A 1 
ATOM 3808 O O   . TYR A 0 501 . 24.454   7.833   -33.803 1.00 86.60 501 A 1 
ATOM 3809 C CG  . TYR A 0 501 . 24.564   4.357   -34.797 1.00 86.60 501 A 1 
ATOM 3810 C CD1 . TYR A 0 501 . 24.787   4.382   -33.406 1.00 86.60 501 A 1 
ATOM 3811 C CD2 . TYR A 0 501 . 23.669   3.418   -35.345 1.00 86.60 501 A 1 
ATOM 3812 C CE1 . TYR A 0 501 . 24.109   3.483   -32.562 1.00 86.60 501 A 1 
ATOM 3813 C CE2 . TYR A 0 501 . 23.003   2.499   -34.507 1.00 86.60 501 A 1 
ATOM 3814 O OH  . TYR A 0 501 . 22.574   1.668   -32.292 1.00 86.60 501 A 1 
ATOM 3815 C CZ  . TYR A 0 501 . 23.218   2.538   -33.114 1.00 86.60 501 A 1 
ATOM 3816 N N   . GLY A 0 502 . 22.547   6.741   -34.286 1.00 85.31 502 A 1 
ATOM 3817 C CA  . GLY A 0 502 . 21.973   6.941   -32.965 1.00 85.31 502 A 1 
ATOM 3818 C C   . GLY A 0 502 . 20.891   5.940   -32.579 1.00 85.31 502 A 1 
ATOM 3819 O O   . GLY A 0 502 . 20.404   5.147   -33.396 1.00 85.31 502 A 1 
ATOM 3820 N N   . ARG A 0 503 . 20.555   5.961   -31.289 1.00 89.21 503 A 1 
ATOM 3821 C CA  . ARG A 0 503 . 19.597   5.063   -30.647 1.00 89.21 503 A 1 
ATOM 3822 C C   . ARG A 0 503 . 18.915   5.728   -29.452 1.00 89.21 503 A 1 
ATOM 3823 C CB  . ARG A 0 503 . 20.339   3.792   -30.230 1.00 89.21 503 A 1 
ATOM 3824 O O   . ARG A 0 503 . 19.606   6.195   -28.558 1.00 89.21 503 A 1 
ATOM 3825 C CG  . ARG A 0 503 . 19.431   2.794   -29.509 1.00 89.21 503 A 1 
ATOM 3826 C CD  . ARG A 0 503 . 20.191   1.478   -29.359 1.00 89.21 503 A 1 
ATOM 3827 N NE  . ARG A 0 503 . 19.326   0.451   -28.768 1.00 89.21 503 A 1 
ATOM 3828 N NH1 . ARG A 0 503 . 20.331   0.248   -26.722 1.00 89.21 503 A 1 
ATOM 3829 N NH2 . ARG A 0 503 . 18.533   -0.967  -27.205 1.00 89.21 503 A 1 
ATOM 3830 C CZ  . ARG A 0 503 . 19.414   -0.094  -27.582 1.00 89.21 503 A 1 
ATOM 3831 N N   . ASP A 0 504 . 17.592   5.650   -29.446 1.00 86.36 504 A 1 
ATOM 3832 C CA  . ASP A 0 504 . 16.654   6.089   -28.404 1.00 86.36 504 A 1 
ATOM 3833 C C   . ASP A 0 504 . 16.187   4.844   -27.607 1.00 86.36 504 A 1 
ATOM 3834 C CB  . ASP A 0 504 . 15.530   6.840   -29.154 1.00 86.36 504 A 1 
ATOM 3835 O O   . ASP A 0 504 . 16.133   3.737   -28.158 1.00 86.36 504 A 1 
ATOM 3836 C CG  . ASP A 0 504 . 14.315   7.328   -28.351 1.00 86.36 504 A 1 
ATOM 3837 O OD1 . ASP A 0 504 . 13.971   6.680   -27.336 1.00 86.36 504 A 1 
ATOM 3838 O OD2 . ASP A 0 504 . 13.648   8.261   -28.859 1.00 86.36 504 A 1 
ATOM 3839 N N   . GLN A 0 505 . 15.915   4.975   -26.304 1.00 88.93 505 A 1 
ATOM 3840 C CA  . GLN A 0 505 . 15.627   3.864   -25.377 1.00 88.93 505 A 1 
ATOM 3841 C C   . GLN A 0 505 . 14.512   4.186   -24.349 1.00 88.93 505 A 1 
ATOM 3842 C CB  . GLN A 0 505 . 16.952   3.430   -24.712 1.00 88.93 505 A 1 
ATOM 3843 O O   . GLN A 0 505 . 14.540   3.682   -23.220 1.00 88.93 505 A 1 
ATOM 3844 C CG  . GLN A 0 505 . 17.818   2.422   -25.489 1.00 88.93 505 A 1 
ATOM 3845 C CD  . GLN A 0 505 . 17.596   0.984   -25.029 1.00 88.93 505 A 1 
ATOM 3846 N NE2 . GLN A 0 505 . 16.399   0.461   -25.165 1.00 88.93 505 A 1 
ATOM 3847 O OE1 . GLN A 0 505 . 18.505   0.251   -24.634 1.00 88.93 505 A 1 
ATOM 3848 N N   . ASP A 0 506 . 13.513   4.980   -24.743 1.00 87.49 506 A 1 
ATOM 3849 C CA  . ASP A 0 506 . 12.369   5.413   -23.917 1.00 87.49 506 A 1 
ATOM 3850 C C   . ASP A 0 506 . 11.659   4.268   -23.135 1.00 87.49 506 A 1 
ATOM 3851 C CB  . ASP A 0 506 . 11.392   6.157   -24.860 1.00 87.49 506 A 1 
ATOM 3852 O O   . ASP A 0 506 . 11.289   3.226   -23.691 1.00 87.49 506 A 1 
ATOM 3853 C CG  . ASP A 0 506 . 10.293   6.985   -24.176 1.00 87.49 506 A 1 
ATOM 3854 O OD1 . ASP A 0 506 . 10.370   7.215   -22.945 1.00 87.49 506 A 1 
ATOM 3855 O OD2 . ASP A 0 506 . 9.281    7.313   -24.851 1.00 87.49 506 A 1 
ATOM 3856 N N   . LEU A 0 507 . 11.403   4.457   -21.831 1.00 92.73 507 A 1 
ATOM 3857 C CA  . LEU A 0 507 . 10.634   3.547   -20.961 1.00 92.73 507 A 1 
ATOM 3858 C C   . LEU A 0 507 . 9.744    4.319   -19.971 1.00 92.73 507 A 1 
ATOM 3859 C CB  . LEU A 0 507 . 11.609   2.604   -20.216 1.00 92.73 507 A 1 
ATOM 3860 O O   . LEU A 0 507 . 10.228   4.866   -18.982 1.00 92.73 507 A 1 
ATOM 3861 C CG  . LEU A 0 507 . 10.977   1.706   -19.126 1.00 92.73 507 A 1 
ATOM 3862 C CD1 . LEU A 0 507 . 9.959    0.703   -19.675 1.00 92.73 507 A 1 
ATOM 3863 C CD2 . LEU A 0 507 . 12.053   0.898   -18.397 1.00 92.73 507 A 1 
ATOM 3864 N N   . GLU A 0 508 . 8.417    4.228   -20.127 1.00 95.14 508 A 1 
ATOM 3865 C CA  . GLU A 0 508 . 7.434    4.767   -19.169 1.00 95.14 508 A 1 
ATOM 3866 C C   . GLU A 0 508 . 6.640    3.639   -18.487 1.00 95.14 508 A 1 
ATOM 3867 C CB  . GLU A 0 508 . 6.472    5.764   -19.850 1.00 95.14 508 A 1 
ATOM 3868 O O   . GLU A 0 508 . 6.036    2.785   -19.145 1.00 95.14 508 A 1 
ATOM 3869 C CG  . GLU A 0 508 . 5.624    6.565   -18.833 1.00 95.14 508 A 1 
ATOM 3870 C CD  . GLU A 0 508 . 4.279    7.081   -19.380 1.00 95.14 508 A 1 
ATOM 3871 O OE1 . GLU A 0 508 . 3.722    8.057   -18.828 1.00 95.14 508 A 1 
ATOM 3872 O OE2 . GLU A 0 508 . 3.653    6.447   -20.273 1.00 95.14 508 A 1 
ATOM 3873 N N   . VAL A 0 509 . 6.544    3.668   -17.156 1.00 95.46 509 A 1 
ATOM 3874 C CA  . VAL A 0 509 . 5.706    2.768   -16.352 1.00 95.46 509 A 1 
ATOM 3875 C C   . VAL A 0 509 . 4.807    3.574   -15.417 1.00 95.46 509 A 1 
ATOM 3876 C CB  . VAL A 0 509 . 6.559    1.759   -15.561 1.00 95.46 509 A 1 
ATOM 3877 O O   . VAL A 0 509 . 5.289    4.343   -14.595 1.00 95.46 509 A 1 
ATOM 3878 C CG1 . VAL A 0 509 . 5.666    0.773   -14.796 1.00 95.46 509 A 1 
ATOM 3879 C CG2 . VAL A 0 509 . 7.481    0.935   -16.471 1.00 95.46 509 A 1 
ATOM 3880 N N   . ASP A 0 510 . 3.499    3.346   -15.505 1.00 95.83 510 A 1 
ATOM 3881 C CA  . ASP A 0 510 . 2.462    3.974   -14.679 1.00 95.83 510 A 1 
ATOM 3882 C C   . ASP A 0 510 . 1.675    2.870   -13.953 1.00 95.83 510 A 1 
ATOM 3883 C CB  . ASP A 0 510 . 1.601    4.856   -15.601 1.00 95.83 510 A 1 
ATOM 3884 O O   . ASP A 0 510 . 1.039    2.020   -14.584 1.00 95.83 510 A 1 
ATOM 3885 C CG  . ASP A 0 510 . 0.403    5.542   -14.936 1.00 95.83 510 A 1 
ATOM 3886 O OD1 . ASP A 0 510 . 0.381    5.655   -13.691 1.00 95.83 510 A 1 
ATOM 3887 O OD2 . ASP A 0 510 . -0.493   5.952   -15.715 1.00 95.83 510 A 1 
ATOM 3888 N N   . GLU A 0 511 . 1.788    2.822   -12.628 1.00 95.19 511 A 1 
ATOM 3889 C CA  . GLU A 0 511 . 1.252    1.786   -11.741 1.00 95.19 511 A 1 
ATOM 3890 C C   . GLU A 0 511 . 0.459    2.427   -10.596 1.00 95.19 511 A 1 
ATOM 3891 C CB  . GLU A 0 511 . 2.405    0.930   -11.173 1.00 95.19 511 A 1 
ATOM 3892 O O   . GLU A 0 511 . 0.952    3.310   -9.896  1.00 95.19 511 A 1 
ATOM 3893 C CG  . GLU A 0 511 . 2.933    -0.113  -12.171 1.00 95.19 511 A 1 
ATOM 3894 C CD  . GLU A 0 511 . 4.280    -0.753  -11.780 1.00 95.19 511 A 1 
ATOM 3895 O OE1 . GLU A 0 511 . 4.863    -1.481  -12.625 1.00 95.19 511 A 1 
ATOM 3896 O OE2 . GLU A 0 511 . 4.804    -0.540  -10.665 1.00 95.19 511 A 1 
ATOM 3897 N N   . SER A 0 512 . -0.759   1.950   -10.344 1.00 94.89 512 A 1 
ATOM 3898 C CA  . SER A 0 512 . -1.558   2.372   -9.190  1.00 94.89 512 A 1 
ATOM 3899 C C   . SER A 0 512 . -2.382   1.232   -8.593  1.00 94.89 512 A 1 
ATOM 3900 C CB  . SER A 0 512 . -2.429   3.593   -9.518  1.00 94.89 512 A 1 
ATOM 3901 O O   . SER A 0 512 . -2.792   0.291   -9.277  1.00 94.89 512 A 1 
ATOM 3902 O OG  . SER A 0 512 . -3.142   3.423   -10.725 1.00 94.89 512 A 1 
ATOM 3903 N N   . TYR A 0 513 . -2.596   1.320   -7.283  1.00 96.27 513 A 1 
ATOM 3904 C CA  . TYR A 0 513 . -3.396   0.402   -6.481  1.00 96.27 513 A 1 
ATOM 3905 C C   . TYR A 0 513 . -4.213   1.200   -5.465  1.00 96.27 513 A 1 
ATOM 3906 C CB  . TYR A 0 513 . -2.478   -0.615  -5.788  1.00 96.27 513 A 1 
ATOM 3907 O O   . TYR A 0 513 . -3.686   2.099   -4.807  1.00 96.27 513 A 1 
ATOM 3908 C CG  . TYR A 0 513 . -3.145   -1.478  -4.731  1.00 96.27 513 A 1 
ATOM 3909 C CD1 . TYR A 0 513 . -3.189   -1.044  -3.389  1.00 96.27 513 A 1 
ATOM 3910 C CD2 . TYR A 0 513 . -3.723   -2.712  -5.086  1.00 96.27 513 A 1 
ATOM 3911 C CE1 . TYR A 0 513 . -3.787   -1.849  -2.400  1.00 96.27 513 A 1 
ATOM 3912 C CE2 . TYR A 0 513 . -4.303   -3.530  -4.095  1.00 96.27 513 A 1 
ATOM 3913 O OH  . TYR A 0 513 . -4.851   -3.922  -1.797  1.00 96.27 513 A 1 
ATOM 3914 C CZ  . TYR A 0 513 . -4.327   -3.106  -2.750  1.00 96.27 513 A 1 
ATOM 3915 N N   . GLU A 0 514 . -5.484   0.849   -5.310  1.00 94.77 514 A 1 
ATOM 3916 C CA  . GLU A 0 514 . -6.383   1.432   -4.319  1.00 94.77 514 A 1 
ATOM 3917 C C   . GLU A 0 514 . -7.242   0.338   -3.686  1.00 94.77 514 A 1 
ATOM 3918 C CB  . GLU A 0 514 . -7.207   2.554   -4.969  1.00 94.77 514 A 1 
ATOM 3919 O O   . GLU A 0 514 . -7.752   -0.538  -4.379  1.00 94.77 514 A 1 
ATOM 3920 C CG  . GLU A 0 514 . -8.189   3.233   -3.998  1.00 94.77 514 A 1 
ATOM 3921 C CD  . GLU A 0 514 . -8.649   4.617   -4.479  1.00 94.77 514 A 1 
ATOM 3922 O OE1 . GLU A 0 514 . -9.634   5.164   -3.930  1.00 94.77 514 A 1 
ATOM 3923 O OE2 . GLU A 0 514 . -7.901   5.312   -5.209  1.00 94.77 514 A 1 
ATOM 3924 N N   . GLN A 0 515 . -7.390   0.385   -2.366  1.00 95.57 515 A 1 
ATOM 3925 C CA  . GLN A 0 515 . -8.215   -0.530  -1.585  1.00 95.57 515 A 1 
ATOM 3926 C C   . GLN A 0 515 . -9.004   0.284   -0.562  1.00 95.57 515 A 1 
ATOM 3927 C CB  . GLN A 0 515 . -7.305   -1.579  -0.932  1.00 95.57 515 A 1 
ATOM 3928 O O   . GLN A 0 515 . -8.403   0.935   0.294   1.00 95.57 515 A 1 
ATOM 3929 C CG  . GLN A 0 515 . -8.028   -2.555  0.012   1.00 95.57 515 A 1 
ATOM 3930 C CD  . GLN A 0 515 . -7.054   -3.587  0.577   1.00 95.57 515 A 1 
ATOM 3931 N NE2 . GLN A 0 515 . -7.330   -4.865  0.493   1.00 95.57 515 A 1 
ATOM 3932 O OE1 . GLN A 0 515 . -5.976   -3.267  1.073   1.00 95.57 515 A 1 
ATOM 3933 N N   . THR A 0 516 . -10.334  0.252   -0.641  1.00 94.02 516 A 1 
ATOM 3934 C CA  . THR A 0 516 . -11.235  0.933   0.302   1.00 94.02 516 A 1 
ATOM 3935 C C   . THR A 0 516 . -12.170  -0.071  0.959   1.00 94.02 516 A 1 
ATOM 3936 C CB  . THR A 0 516 . -12.042  2.047   -0.382  1.00 94.02 516 A 1 
ATOM 3937 O O   . THR A 0 516 . -12.972  -0.716  0.292   1.00 94.02 516 A 1 
ATOM 3938 C CG2 . THR A 0 516 . -13.090  2.683   0.538   1.00 94.02 516 A 1 
ATOM 3939 O OG1 . THR A 0 516 . -11.189  3.109   -0.730  1.00 94.02 516 A 1 
ATOM 3940 N N   . TRP A 0 517 . -12.122  -0.134  2.288   1.00 92.73 517 A 1 
ATOM 3941 C CA  . TRP A 0 517 . -12.976  -0.976  3.117   1.00 92.73 517 A 1 
ATOM 3942 C C   . TRP A 0 517 . -13.744  -0.130  4.134   1.00 92.73 517 A 1 
ATOM 3943 C CB  . TRP A 0 517 . -12.111  -2.036  3.797   1.00 92.73 517 A 1 
ATOM 3944 O O   . TRP A 0 517 . -13.166  0.678   4.869   1.00 92.73 517 A 1 
ATOM 3945 C CG  . TRP A 0 517 . -12.832  -3.009  4.678   1.00 92.73 517 A 1 
ATOM 3946 C CD1 . TRP A 0 517 . -13.602  -4.027  4.237   1.00 92.73 517 A 1 
ATOM 3947 C CD2 . TRP A 0 517 . -12.783  -3.143  6.131   1.00 92.73 517 A 1 
ATOM 3948 C CE2 . TRP A 0 517 . -13.448  -4.355  6.489   1.00 92.73 517 A 1 
ATOM 3949 C CE3 . TRP A 0 517 . -12.191  -2.399  7.175   1.00 92.73 517 A 1 
ATOM 3950 N NE1 . TRP A 0 517 . -14.001  -4.810  5.304   1.00 92.73 517 A 1 
ATOM 3951 C CH2 . TRP A 0 517 . -12.826  -4.086  8.823   1.00 92.73 517 A 1 
ATOM 3952 C CZ2 . TRP A 0 517 . -13.435  -4.844  7.807   1.00 92.73 517 A 1 
ATOM 3953 C CZ3 . TRP A 0 517 . -12.222  -2.854  8.509   1.00 92.73 517 A 1 
ATOM 3954 N N   . ALA A 0 518 . -15.060  -0.322  4.211   1.00 92.13 518 A 1 
ATOM 3955 C CA  . ALA A 0 518 . -15.924  0.400   5.138   1.00 92.13 518 A 1 
ATOM 3956 C C   . ALA A 0 518 . -16.930  -0.529  5.821   1.00 92.13 518 A 1 
ATOM 3957 C CB  . ALA A 0 518 . -16.622  1.549   4.401   1.00 92.13 518 A 1 
ATOM 3958 O O   . ALA A 0 518 . -17.546  -1.381  5.183   1.00 92.13 518 A 1 
ATOM 3959 N N   . LYS A 0 519 . -17.149  -0.316  7.122   1.00 93.47 519 A 1 
ATOM 3960 C CA  . LYS A 0 519 . -18.193  -0.980  7.912   1.00 93.47 519 A 1 
ATOM 3961 C C   . LYS A 0 519 . -19.034  0.021   8.679   1.00 93.47 519 A 1 
ATOM 3962 C CB  . LYS A 0 519 . -17.601  -2.032  8.867   1.00 93.47 519 A 1 
ATOM 3963 O O   . LYS A 0 519 . -18.473  0.888   9.350   1.00 93.47 519 A 1 
ATOM 3964 C CG  . LYS A 0 519 . -16.967  -3.157  8.051   1.00 93.47 519 A 1 
ATOM 3965 C CD  . LYS A 0 519 . -16.844  -4.492  8.799   1.00 93.47 519 A 1 
ATOM 3966 C CE  . LYS A 0 519 . -16.623  -5.455  7.644   1.00 93.47 519 A 1 
ATOM 3967 N NZ  . LYS A 0 519 . -16.621  -6.902  7.943   1.00 93.47 519 A 1 
ATOM 3968 N N   . SER A 0 520 . -20.353  -0.158  8.658   1.00 89.70 520 A 1 
ATOM 3969 C CA  . SER A 0 520 . -21.262  0.422   9.651   1.00 89.70 520 A 1 
ATOM 3970 C C   . SER A 0 520 . -22.053  -0.675  10.355  1.00 89.70 520 A 1 
ATOM 3971 C CB  . SER A 0 520 . -22.177  1.521   9.080   1.00 89.70 520 A 1 
ATOM 3972 O O   . SER A 0 520 . -22.459  -1.660  9.738   1.00 89.70 520 A 1 
ATOM 3973 O OG  . SER A 0 520 . -23.361  1.044   8.466   1.00 89.70 520 A 1 
ATOM 3974 N N   . TYR A 0 521 . -22.256  -0.485  11.652  1.00 86.48 521 A 1 
ATOM 3975 C CA  . TYR A 0 521 . -23.252  -1.167  12.460  1.00 86.48 521 A 1 
ATOM 3976 C C   . TYR A 0 521 . -24.052  -0.073  13.147  1.00 86.48 521 A 1 
ATOM 3977 C CB  . TYR A 0 521 . -22.597  -2.085  13.497  1.00 86.48 521 A 1 
ATOM 3978 O O   . TYR A 0 521 . -23.505  0.665   13.965  1.00 86.48 521 A 1 
ATOM 3979 C CG  . TYR A 0 521 . -21.784  -3.214  12.907  1.00 86.48 521 A 1 
ATOM 3980 C CD1 . TYR A 0 521 . -22.385  -4.464  12.669  1.00 86.48 521 A 1 
ATOM 3981 C CD2 . TYR A 0 521 . -20.427  -3.006  12.595  1.00 86.48 521 A 1 
ATOM 3982 C CE1 . TYR A 0 521 . -21.625  -5.516  12.125  1.00 86.48 521 A 1 
ATOM 3983 C CE2 . TYR A 0 521 . -19.663  -4.053  12.048  1.00 86.48 521 A 1 
ATOM 3984 O OH  . TYR A 0 521 . -19.517  -6.322  11.304  1.00 86.48 521 A 1 
ATOM 3985 C CZ  . TYR A 0 521 . -20.265  -5.309  11.815  1.00 86.48 521 A 1 
ATOM 3986 N N   . ASP A 0 522 . -25.316  0.043   12.782  1.00 88.13 522 A 1 
ATOM 3987 C CA  . ASP A 0 522 . -26.267  0.973   13.365  1.00 88.13 522 A 1 
ATOM 3988 C C   . ASP A 0 522 . -27.368  0.106   13.998  1.00 88.13 522 A 1 
ATOM 3989 C CB  . ASP A 0 522 . -26.764  1.955   12.281  1.00 88.13 522 A 1 
ATOM 3990 O O   . ASP A 0 522 . -27.989  -0.708  13.311  1.00 88.13 522 A 1 
ATOM 3991 C CG  . ASP A 0 522 . -25.650  2.506   11.363  1.00 88.13 522 A 1 
ATOM 3992 O OD1 . ASP A 0 522 . -24.966  3.494   11.731  1.00 88.13 522 A 1 
ATOM 3993 O OD2 . ASP A 0 522 . -25.466  1.966   10.241  1.00 88.13 522 A 1 
ATOM 3994 N N   . ALA A 0 523 . -27.544  0.203   15.312  1.00 85.37 523 A 1 
ATOM 3995 C CA  . ALA A 0 523 . -28.545  -0.535  16.074  1.00 85.37 523 A 1 
ATOM 3996 C C   . ALA A 0 523 . -29.388  0.445   16.889  1.00 85.37 523 A 1 
ATOM 3997 C CB  . ALA A 0 523 . -27.852  -1.580  16.957  1.00 85.37 523 A 1 
ATOM 3998 O O   . ALA A 0 523 . -28.840  1.364   17.496  1.00 85.37 523 A 1 
ATOM 3999 N N   . GLU A 0 524 . -30.699  0.243   16.891  1.00 83.12 524 A 1 
ATOM 4000 C CA  . GLU A 0 524 . -31.691  1.073   17.572  1.00 83.12 524 A 1 
ATOM 4001 C C   . GLU A 0 524 . -32.716  0.128   18.216  1.00 83.12 524 A 1 
ATOM 4002 C CB  . GLU A 0 524 . -32.374  2.020   16.559  1.00 83.12 524 A 1 
ATOM 4003 O O   . GLU A 0 524 . -33.327  -0.679  17.513  1.00 83.12 524 A 1 
ATOM 4004 C CG  . GLU A 0 524 . -31.434  3.069   15.928  1.00 83.12 524 A 1 
ATOM 4005 C CD  . GLU A 0 524 . -32.047  3.855   14.749  1.00 83.12 524 A 1 
ATOM 4006 O OE1 . GLU A 0 524 . -31.288  4.637   14.126  1.00 83.12 524 A 1 
ATOM 4007 O OE2 . GLU A 0 524 . -33.240  3.656   14.421  1.00 83.12 524 A 1 
ATOM 4008 N N   . SER A 0 525 . -32.906  0.204   19.532  1.00 81.77 525 A 1 
ATOM 4009 C CA  . SER A 0 525 . -33.983  -0.492  20.245  1.00 81.77 525 A 1 
ATOM 4010 C C   . SER A 0 525 . -34.867  0.523   20.958  1.00 81.77 525 A 1 
ATOM 4011 C CB  . SER A 0 525 . -33.471  -1.593  21.186  1.00 81.77 525 A 1 
ATOM 4012 O O   . SER A 0 525 . -34.375  1.368   21.706  1.00 81.77 525 A 1 
ATOM 4013 O OG  . SER A 0 525 . -32.352  -1.196  21.954  1.00 81.77 525 A 1 
ATOM 4014 N N   . TYR A 0 526 . -36.175  0.453   20.708  1.00 74.34 526 A 1 
ATOM 4015 C CA  . TYR A 0 526 . -37.170  1.294   21.369  1.00 74.34 526 A 1 
ATOM 4016 C C   . TYR A 0 526 . -38.201  0.453   22.115  1.00 74.34 526 A 1 
ATOM 4017 C CB  . TYR A 0 526 . -37.851  2.233   20.361  1.00 74.34 526 A 1 
ATOM 4018 O O   . TYR A 0 526 . -38.979  -0.269  21.488  1.00 74.34 526 A 1 
ATOM 4019 C CG  . TYR A 0 526 . -38.970  3.062   20.973  1.00 74.34 526 A 1 
ATOM 4020 C CD1 . TYR A 0 526 . -40.237  3.151   20.357  1.00 74.34 526 A 1 
ATOM 4021 C CD2 . TYR A 0 526 . -38.741  3.729   22.188  1.00 74.34 526 A 1 
ATOM 4022 C CE1 . TYR A 0 526 . -41.247  3.950   20.937  1.00 74.34 526 A 1 
ATOM 4023 C CE2 . TYR A 0 526 . -39.751  4.487   22.791  1.00 74.34 526 A 1 
ATOM 4024 O OH  . TYR A 0 526 . -41.899  5.479   22.693  1.00 74.34 526 A 1 
ATOM 4025 C CZ  . TYR A 0 526 . -40.989  4.635   22.144  1.00 74.34 526 A 1 
ATOM 4026 N N   . ASP A 0 527 . -38.234  0.619   23.433  1.00 76.67 527 A 1 
ATOM 4027 C CA  . ASP A 0 527 . -39.133  -0.060  24.356  1.00 76.67 527 A 1 
ATOM 4028 C C   . ASP A 0 527 . -40.141  0.929   24.968  1.00 76.67 527 A 1 
ATOM 4029 C CB  . ASP A 0 527 . -38.303  -0.771  25.445  1.00 76.67 527 A 1 
ATOM 4030 O O   . ASP A 0 527 . -39.789  1.979   25.506  1.00 76.67 527 A 1 
ATOM 4031 C CG  . ASP A 0 527 . -38.009  -2.253  25.167  1.00 76.67 527 A 1 
ATOM 4032 O OD1 . ASP A 0 527 . -38.159  -2.701  24.009  1.00 76.67 527 A 1 
ATOM 4033 O OD2 . ASP A 0 527 . -37.738  -2.972  26.158  1.00 76.67 527 A 1 
ATOM 4034 N N   . GLU A 0 528 . -41.421  0.563   24.942  1.00 66.67 528 A 1 
ATOM 4035 C CA  . GLU A 0 528 . -42.476  1.131   25.786  1.00 66.67 528 A 1 
ATOM 4036 C C   . GLU A 0 528 . -43.043  0.008   26.657  1.00 66.67 528 A 1 
ATOM 4037 C CB  . GLU A 0 528 . -43.630  1.714   24.940  1.00 66.67 528 A 1 
ATOM 4038 O O   . GLU A 0 528 . -43.543  -0.970  26.104  1.00 66.67 528 A 1 
ATOM 4039 C CG  . GLU A 0 528 . -43.267  2.867   23.998  1.00 66.67 528 A 1 
ATOM 4040 C CD  . GLU A 0 528 . -44.527  3.472   23.350  1.00 66.67 528 A 1 
ATOM 4041 O OE1 . GLU A 0 528 . -44.854  4.649   23.643  1.00 66.67 528 A 1 
ATOM 4042 O OE2 . GLU A 0 528 . -45.248  2.761   22.604  1.00 66.67 528 A 1 
ATOM 4043 N N   . TRP A 0 529 . -43.052  0.143   27.982  1.00 66.13 529 A 1 
ATOM 4044 C CA  . TRP A 0 529 . -43.726  -0.793  28.894  1.00 66.13 529 A 1 
ATOM 4045 C C   . TRP A 0 529 . -44.993  -0.154  29.505  1.00 66.13 529 A 1 
ATOM 4046 C CB  . TRP A 0 529 . -42.686  -1.397  29.852  1.00 66.13 529 A 1 
ATOM 4047 O O   . TRP A 0 529 . -45.351  0.969   29.153  1.00 66.13 529 A 1 
ATOM 4048 C CG  . TRP A 0 529 . -41.667  -2.252  29.138  1.00 66.13 529 A 1 
ATOM 4049 C CD1 . TRP A 0 529 . -40.493  -1.810  28.626  1.00 66.13 529 A 1 
ATOM 4050 C CD2 . TRP A 0 529 . -41.747  -3.666  28.750  1.00 66.13 529 A 1 
ATOM 4051 C CE2 . TRP A 0 529 . -40.590  -3.994  27.981  1.00 66.13 529 A 1 
ATOM 4052 C CE3 . TRP A 0 529 . -42.687  -4.704  28.949  1.00 66.13 529 A 1 
ATOM 4053 N NE1 . TRP A 0 529 . -39.855  -2.836  27.955  1.00 66.13 529 A 1 
ATOM 4054 C CH2 . TRP A 0 529 . -41.333  -6.271  27.640  1.00 66.13 529 A 1 
ATOM 4055 C CZ2 . TRP A 0 529 . -40.380  -5.263  27.425  1.00 66.13 529 A 1 
ATOM 4056 C CZ3 . TRP A 0 529 . -42.482  -5.992  28.407  1.00 66.13 529 A 1 
ATOM 4057 N N   . ASP A 0 530 . -45.786  -0.912  30.278  1.00 56.79 530 A 1 
ATOM 4058 C CA  . ASP A 0 530 . -47.195  -0.557  30.553  1.00 56.79 530 A 1 
ATOM 4059 C C   . ASP A 0 530 . -47.666  -0.899  31.987  1.00 56.79 530 A 1 
ATOM 4060 C CB  . ASP A 0 530 . -48.085  -1.197  29.460  1.00 56.79 530 A 1 
ATOM 4061 O O   . ASP A 0 530 . -47.019  -1.626  32.743  1.00 56.79 530 A 1 
ATOM 4062 C CG  . ASP A 0 530 . -49.503  -0.606  29.277  1.00 56.79 530 A 1 
ATOM 4063 O OD1 . ASP A 0 530 . -49.863  0.393   29.940  1.00 56.79 530 A 1 
ATOM 4064 O OD2 . ASP A 0 530 . -50.270  -1.184  28.471  1.00 56.79 530 A 1 
ATOM 4065 N N   . ASN A 0 531 . -48.814  -0.318  32.334  1.00 57.15 531 A 1 
ATOM 4066 C CA  . ASN A 0 531 . -49.458  -0.194  33.636  1.00 57.15 531 A 1 
ATOM 4067 C C   . ASN A 0 531 . -49.862  -1.513  34.320  1.00 57.15 531 A 1 
ATOM 4068 C CB  . ASN A 0 531 . -50.714  0.672   33.404  1.00 57.15 531 A 1 
ATOM 4069 O O   . ASN A 0 531 . -50.289  -2.482  33.678  1.00 57.15 531 A 1 
ATOM 4070 C CG  . ASN A 0 531 . -51.448  0.999   34.692  1.00 57.15 531 A 1 
ATOM 4071 N ND2 . ASN A 0 531 . -52.757  0.997   34.720  1.00 57.15 531 A 1 
ATOM 4072 O OD1 . ASN A 0 531 . -50.846  1.259   35.708  1.00 57.15 531 A 1 
ATOM 4073 N N   . LEU A 0 532 . -49.859  -1.468  35.654  1.00 54.92 532 A 1 
ATOM 4074 C CA  . LEU A 0 532 . -50.379  -2.487  36.554  1.00 54.92 532 A 1 
ATOM 4075 C C   . LEU A 0 532 . -51.280  -1.867  37.643  1.00 54.92 532 A 1 
ATOM 4076 C CB  . LEU A 0 532 . -49.162  -3.240  37.110  1.00 54.92 532 A 1 
ATOM 4077 O O   . LEU A 0 532 . -50.802  -1.455  38.703  1.00 54.92 532 A 1 
ATOM 4078 C CG  . LEU A 0 532 . -49.506  -4.352  38.104  1.00 54.92 532 A 1 
ATOM 4079 C CD1 . LEU A 0 532 . -50.442  -5.419  37.542  1.00 54.92 532 A 1 
ATOM 4080 C CD2 . LEU A 0 532 . -48.205  -5.032  38.546  1.00 54.92 532 A 1 
ATOM 4081 N N   . ASP A 0 533 . -52.585  -1.913  37.383  1.00 55.68 533 A 1 
ATOM 4082 C CA  . ASP A 0 533 . -53.690  -1.477  38.247  1.00 55.68 533 A 1 
ATOM 4083 C C   . ASP A 0 533 . -54.085  -2.620  39.217  1.00 55.68 533 A 1 
ATOM 4084 C CB  . ASP A 0 533 . -54.811  -1.029  37.286  1.00 55.68 533 A 1 
ATOM 4085 O O   . ASP A 0 533 . -54.109  -3.802  38.840  1.00 55.68 533 A 1 
ATOM 4086 C CG  . ASP A 0 533 . -56.149  -0.611  37.893  1.00 55.68 533 A 1 
ATOM 4087 O OD1 . ASP A 0 533 . -56.432  -1.021  39.043  1.00 55.68 533 A 1 
ATOM 4088 O OD2 . ASP A 0 533 . -56.913  0.013   37.120  1.00 55.68 533 A 1 
ATOM 4089 N N   . LYS A 0 534 . -54.311  -2.300  40.502  1.00 58.18 534 A 1 
ATOM 4090 C CA  . LYS A 0 534 . -54.612  -3.278  41.575  1.00 58.18 534 A 1 
ATOM 4091 C C   . LYS A 0 534 . -55.584  -2.756  42.635  1.00 58.18 534 A 1 
ATOM 4092 C CB  . LYS A 0 534 . -53.329  -3.775  42.251  1.00 58.18 534 A 1 
ATOM 4093 O O   . LYS A 0 534 . -55.394  -3.038  43.835  1.00 58.18 534 A 1 
ATOM 4094 C CG  . LYS A 0 534 . -52.310  -4.455  41.347  1.00 58.18 534 A 1 
ATOM 4095 C CD  . LYS A 0 534 . -51.247  -5.090  42.255  1.00 58.18 534 A 1 
ATOM 4096 C CE  . LYS A 0 534 . -49.919  -5.227  41.525  1.00 58.18 534 A 1 
ATOM 4097 N NZ  . LYS A 0 534 . -49.276  -3.893  41.410  1.00 58.18 534 A 1 
ATOM 4098 N N   . ASP A 0 535 . -56.581  -2.012  42.187  1.00 60.48 535 A 1 
ATOM 4099 C CA  . ASP A 0 535 . -57.577  -1.335  43.008  1.00 60.48 535 A 1 
ATOM 4100 C C   . ASP A 0 535 . -58.216  -2.248  44.088  1.00 60.48 535 A 1 
ATOM 4101 C CB  . ASP A 0 535 . -58.626  -0.745  42.040  1.00 60.48 535 A 1 
ATOM 4102 O O   . ASP A 0 535 . -58.610  -3.391  43.823  1.00 60.48 535 A 1 
ATOM 4103 C CG  . ASP A 0 535 . -59.163  0.615   42.471  1.00 60.48 535 A 1 
ATOM 4104 O OD1 . ASP A 0 535 . -58.847  1.005   43.618  1.00 60.48 535 A 1 
ATOM 4105 O OD2 . ASP A 0 535 . -60.015  1.163   41.736  1.00 60.48 535 A 1 
ATOM 4106 N N   . LYS A 0 536 . -58.296  -1.781  45.345  1.00 55.44 536 A 1 
ATOM 4107 C CA  . LYS A 0 536 . -58.902  -2.517  46.484  1.00 55.44 536 A 1 
ATOM 4108 C C   . LYS A 0 536 . -59.817  -1.619  47.306  1.00 55.44 536 A 1 
ATOM 4109 C CB  . LYS A 0 536 . -57.847  -3.183  47.379  1.00 55.44 536 A 1 
ATOM 4110 O O   . LYS A 0 536 . -59.517  -1.239  48.443  1.00 55.44 536 A 1 
ATOM 4111 C CG  . LYS A 0 536 . -57.169  -4.376  46.706  1.00 55.44 536 A 1 
ATOM 4112 C CD  . LYS A 0 536 . -56.097  -4.962  47.641  1.00 55.44 536 A 1 
ATOM 4113 C CE  . LYS A 0 536 . -54.885  -5.463  46.855  1.00 55.44 536 A 1 
ATOM 4114 N NZ  . LYS A 0 536 . -54.219  -4.317  46.190  1.00 55.44 536 A 1 
ATOM 4115 N N   . TRP A 0 537 . -60.981  -1.324  46.749  1.00 58.31 537 A 1 
ATOM 4116 C CA  . TRP A 0 537 . -62.012  -0.524  47.401  1.00 58.31 537 A 1 
ATOM 4117 C C   . TRP A 0 537 . -62.840  -1.328  48.423  1.00 58.31 537 A 1 
ATOM 4118 C CB  . TRP A 0 537 . -62.860  0.178   46.332  1.00 58.31 537 A 1 
ATOM 4119 O O   . TRP A 0 537 . -63.182  -2.502  48.240  1.00 58.31 537 A 1 
ATOM 4120 C CG  . TRP A 0 537 . -63.336  -0.680  45.199  1.00 58.31 537 A 1 
ATOM 4121 C CD1 . TRP A 0 537 . -62.605  -0.990  44.102  1.00 58.31 537 A 1 
ATOM 4122 C CD2 . TRP A 0 537 . -64.657  -1.263  44.969  1.00 58.31 537 A 1 
ATOM 4123 C CE2 . TRP A 0 537 . -64.635  -1.953  43.721  1.00 58.31 537 A 1 
ATOM 4124 C CE3 . TRP A 0 537 . -65.888  -1.232  45.661  1.00 58.31 537 A 1 
ATOM 4125 N NE1 . TRP A 0 537 . -63.352  -1.782  43.258  1.00 58.31 537 A 1 
ATOM 4126 C CH2 . TRP A 0 537 . -66.974  -2.546  43.906  1.00 58.31 537 A 1 
ATOM 4127 C CZ2 . TRP A 0 537 . -65.764  -2.592  43.193  1.00 58.31 537 A 1 
ATOM 4128 C CZ3 . TRP A 0 537 . -67.036  -1.863  45.136  1.00 58.31 537 A 1 
ATOM 4129 N N   . GLY A 0 538 . -63.205  -0.665  49.526  1.00 53.88 538 A 1 
ATOM 4130 C CA  . GLY A 0 538 . -63.999  -1.218  50.633  1.00 53.88 538 A 1 
ATOM 4131 C C   . GLY A 0 538 . -65.492  -1.392  50.315  1.00 53.88 538 A 1 
ATOM 4132 O O   . GLY A 0 538 . -66.344  -0.824  50.998  1.00 53.88 538 A 1 
ATOM 4133 N N   . GLY A 0 539 . -65.821  -2.154  49.269  1.00 51.73 539 A 1 
ATOM 4134 C CA  . GLY A 0 539 . -67.171  -2.316  48.720  1.00 51.73 539 A 1 
ATOM 4135 C C   . GLY A 0 539 . -68.157  -3.082  49.609  1.00 51.73 539 A 1 
ATOM 4136 O O   . GLY A 0 539 . -68.410  -4.267  49.399  1.00 51.73 539 A 1 
ATOM 4137 N N   . GLN A 0 540 . -68.796  -2.414  50.573  1.00 50.86 540 A 1 
ATOM 4138 C CA  . GLN A 0 540 . -69.793  -3.052  51.442  1.00 50.86 540 A 1 
ATOM 4139 C C   . GLN A 0 540 . -71.112  -3.366  50.700  1.00 50.86 540 A 1 
ATOM 4140 C CB  . GLN A 0 540 . -69.990  -2.223  52.723  1.00 50.86 540 A 1 
ATOM 4141 O O   . GLN A 0 540 . -72.050  -2.569  50.683  1.00 50.86 540 A 1 
ATOM 4142 C CG  . GLN A 0 540 . -70.785  -3.025  53.768  1.00 50.86 540 A 1 
ATOM 4143 C CD  . GLN A 0 540 . -70.872  -2.354  55.136  1.00 50.86 540 A 1 
ATOM 4144 N NE2 . GLN A 0 540 . -71.441  -3.021  56.116  1.00 50.86 540 A 1 
ATOM 4145 O OE1 . GLN A 0 540 . -70.448  -1.240  55.376  1.00 50.86 540 A 1 
ATOM 4146 N N   . ALA A 0 541 . -71.201  -4.560  50.107  1.00 47.49 541 A 1 
ATOM 4147 C CA  . ALA A 0 541 . -72.408  -5.064  49.448  1.00 47.49 541 A 1 
ATOM 4148 C C   . ALA A 0 541 . -73.586  -5.239  50.435  1.00 47.49 541 A 1 
ATOM 4149 C CB  . ALA A 0 541 . -72.062  -6.373  48.728  1.00 47.49 541 A 1 
ATOM 4150 O O   . ALA A 0 541 . -73.434  -5.808  51.517  1.00 47.49 541 A 1 
ATOM 4151 N N   . TRP A 0 542 . -74.779  -4.766  50.056  1.00 39.28 542 A 1 
ATOM 4152 C CA  . TRP A 0 542 . -75.941  -4.685  50.952  1.00 39.28 542 A 1 
ATOM 4153 C C   . TRP A 0 542 . -76.616  -6.060  51.133  1.00 39.28 542 A 1 
ATOM 4154 C CB  . TRP A 0 542 . -76.926  -3.615  50.441  1.00 39.28 542 A 1 
ATOM 4155 O O   . TRP A 0 542 . -77.222  -6.596  50.205  1.00 39.28 542 A 1 
ATOM 4156 C CG  . TRP A 0 542 . -76.508  -2.167  50.543  1.00 39.28 542 A 1 
ATOM 4157 C CD1 . TRP A 0 542 . -75.262  -1.668  50.360  1.00 39.28 542 A 1 
ATOM 4158 C CD2 . TRP A 0 542 . -77.342  -0.999  50.848  1.00 39.28 542 A 1 
ATOM 4159 C CE2 . TRP A 0 542 . -76.522  0.170   50.830  1.00 39.28 542 A 1 
ATOM 4160 C CE3 . TRP A 0 542 . -78.712  -0.807  51.143  1.00 39.28 542 A 1 
ATOM 4161 N NE1 . TRP A 0 542 . -75.264  -0.300  50.531  1.00 39.28 542 A 1 
ATOM 4162 C CH2 . TRP A 0 542 . -78.390  1.608   51.374  1.00 39.28 542 A 1 
ATOM 4163 C CZ2 . TRP A 0 542 . -77.024  1.454   51.086  1.00 39.28 542 A 1 
ATOM 4164 C CZ3 . TRP A 0 542 . -79.229  0.479   51.403  1.00 39.28 542 A 1 
ATOM 4165 N N   . GLY A 0 543 . -76.515  -6.629  52.341  1.00 47.18 543 A 1 
ATOM 4166 C CA  . GLY A 0 543 . -77.114  -7.913  52.736  1.00 47.18 543 A 1 
ATOM 4167 C C   . GLY A 0 543 . -78.378  -7.759  53.595  1.00 47.18 543 A 1 
ATOM 4168 O O   . GLY A 0 543 . -78.497  -6.809  54.360  1.00 47.18 543 A 1 
ATOM 4169 N N   . ARG A 0 544 . -79.322  -8.701  53.459  1.00 37.69 544 A 1 
ATOM 4170 C CA  . ARG A 0 544 . -80.670  -8.670  54.068  1.00 37.69 544 A 1 
ATOM 4171 C C   . ARG A 0 544 . -80.701  -9.242  55.495  1.00 37.69 544 A 1 
ATOM 4172 C CB  . ARG A 0 544 . -81.622  -9.429  53.130  1.00 37.69 544 A 1 
ATOM 4173 O O   . ARG A 0 544 . -80.116  -10.294 55.739  1.00 37.69 544 A 1 
ATOM 4174 C CG  . ARG A 0 544 . -83.106  -9.330  53.521  1.00 37.69 544 A 1 
ATOM 4175 C CD  . ARG A 0 544 . -83.969  -10.216 52.611  1.00 37.69 544 A 1 
ATOM 4176 N NE  . ARG A 0 544 . -83.735  -11.651 52.889  1.00 37.69 544 A 1 
ATOM 4177 N NH1 . ARG A 0 544 . -83.717  -12.468 50.738  1.00 37.69 544 A 1 
ATOM 4178 N NH2 . ARG A 0 544 . -83.360  -13.847 52.456  1.00 37.69 544 A 1 
ATOM 4179 C CZ  . ARG A 0 544 . -83.608  -12.642 52.027  1.00 37.69 544 A 1 
ATOM 4180 N N   . ASP A 0 545 . -81.458  -8.605  56.382  1.00 35.12 545 A 1 
ATOM 4181 C CA  . ASP A 0 545 . -81.552  -8.849  57.827  1.00 35.12 545 A 1 
ATOM 4182 C C   . ASP A 0 545 . -82.666  -9.838  58.251  1.00 35.12 545 A 1 
ATOM 4183 C CB  . ASP A 0 545 . -81.667  -7.485  58.544  1.00 35.12 545 A 1 
ATOM 4184 O O   . ASP A 0 545 . -83.821  -9.695  57.864  1.00 35.12 545 A 1 
ATOM 4185 C CG  . ASP A 0 545 . -82.791  -6.543  58.057  1.00 35.12 545 A 1 
ATOM 4186 O OD1 . ASP A 0 545 . -82.960  -6.399  56.818  1.00 35.12 545 A 1 
ATOM 4187 O OD2 . ASP A 0 545 . -83.418  -5.904  58.931  1.00 35.12 545 A 1 
ATOM 4188 N N   . MET A 0 546 . -82.288  -10.862 59.036  1.00 33.41 546 A 1 
ATOM 4189 C CA  . MET A 0 546 . -83.100  -11.959 59.620  1.00 33.41 546 A 1 
ATOM 4190 C C   . MET A 0 546 . -82.256  -12.632 60.744  1.00 33.41 546 A 1 
ATOM 4191 C CB  . MET A 0 546 . -83.348  -13.048 58.546  1.00 33.41 546 A 1 
ATOM 4192 O O   . MET A 0 546 . -81.046  -12.722 60.564  1.00 33.41 546 A 1 
ATOM 4193 C CG  . MET A 0 546 . -84.124  -12.713 57.258  1.00 33.41 546 A 1 
ATOM 4194 S SD  . MET A 0 546 . -85.867  -12.172 57.287  1.00 33.41 546 A 1 
ATOM 4195 C CE  . MET A 0 546 . -86.552  -12.905 58.798  1.00 33.41 546 A 1 
ATOM 4196 N N   . ASP A 0 547 . -82.744  -13.200 61.860  1.00 41.02 547 A 1 
ATOM 4197 C CA  . ASP A 0 547 . -84.057  -13.148 62.532  1.00 41.02 547 A 1 
ATOM 4198 C C   . ASP A 0 547 . -83.952  -13.619 64.016  1.00 41.02 547 A 1 
ATOM 4199 C CB  . ASP A 0 547 . -85.063  -14.082 61.827  1.00 41.02 547 A 1 
ATOM 4200 O O   . ASP A 0 547 . -83.101  -14.441 64.346  1.00 41.02 547 A 1 
ATOM 4201 C CG  . ASP A 0 547 . -86.534  -13.807 62.168  1.00 41.02 547 A 1 
ATOM 4202 O OD1 . ASP A 0 547 . -86.812  -12.781 62.832  1.00 41.02 547 A 1 
ATOM 4203 O OD2 . ASP A 0 547 . -87.378  -14.627 61.744  1.00 41.02 547 A 1 
ATOM 4204 N N   . LEU A 0 548 . -84.912  -13.183 64.843  1.00 34.93 548 A 1 
ATOM 4205 C CA  . LEU A 0 548 . -85.466  -13.826 66.055  1.00 34.93 548 A 1 
ATOM 4206 C C   . LEU A 0 548 . -84.628  -14.037 67.350  1.00 34.93 548 A 1 
ATOM 4207 C CB  . LEU A 0 548 . -86.231  -15.090 65.610  1.00 34.93 548 A 1 
ATOM 4208 O O   . LEU A 0 548 . -83.424  -14.259 67.369  1.00 34.93 548 A 1 
ATOM 4209 C CG  . LEU A 0 548 . -87.420  -15.512 66.490  1.00 34.93 548 A 1 
ATOM 4210 C CD1 . LEU A 0 548 . -88.478  -14.412 66.642  1.00 34.93 548 A 1 
ATOM 4211 C CD2 . LEU A 0 548 . -88.102  -16.725 65.856  1.00 34.93 548 A 1 
ATOM 4212 N N   . ILE A 0 549 . -85.338  -13.988 68.490  1.00 32.34 549 A 1 
ATOM 4213 C CA  . ILE A 0 549 . -84.803  -13.912 69.864  1.00 32.34 549 A 1 
ATOM 4214 C C   . ILE A 0 549 . -85.045  -15.199 70.679  1.00 32.34 549 A 1 
ATOM 4215 C CB  . ILE A 0 549 . -85.434  -12.678 70.577  1.00 32.34 549 A 1 
ATOM 4216 O O   . ILE A 0 549 . -86.176  -15.661 70.798  1.00 32.34 549 A 1 
ATOM 4217 C CG1 . ILE A 0 549 . -84.875  -11.367 69.977  1.00 32.34 549 A 1 
ATOM 4218 C CG2 . ILE A 0 549 . -85.246  -12.684 72.109  1.00 32.34 549 A 1 
ATOM 4219 C CD1 . ILE A 0 549 . -85.605  -10.094 70.433  1.00 32.34 549 A 1 
ATOM 4220 N N   . GLY A 0 550 . -84.000  -15.651 71.387  1.00 32.95 550 A 1 
ATOM 4221 C CA  . GLY A 0 550 . -84.088  -16.048 72.804  1.00 32.95 550 A 1 
ATOM 4222 C C   . GLY A 0 550 . -84.501  -17.481 73.180  1.00 32.95 550 A 1 
ATOM 4223 O O   . GLY A 0 550 . -85.674  -17.766 73.400  1.00 32.95 550 A 1 
ATOM 4224 N N   . ALA A 0 551 . -83.507  -18.324 73.474  1.00 35.28 551 A 1 
ATOM 4225 C CA  . ALA A 0 551 . -83.629  -19.467 74.389  1.00 35.28 551 A 1 
ATOM 4226 C C   . ALA A 0 551 . -82.277  -19.729 75.083  1.00 35.28 551 A 1 
ATOM 4227 C CB  . ALA A 0 551 . -84.114  -20.702 73.620  1.00 35.28 551 A 1 
ATOM 4228 O O   . ALA A 0 551 . -81.228  -19.593 74.457  1.00 35.28 551 A 1 
ATOM 4229 N N   . SER A 0 552 . -82.276  -20.091 76.370  1.00 35.79 552 A 1 
ATOM 4230 C CA  . SER A 0 552 . -81.047  -20.281 77.160  1.00 35.79 552 A 1 
ATOM 4231 C C   . SER A 0 552 . -81.102  -21.524 78.063  1.00 35.79 552 A 1 
ATOM 4232 C CB  . SER A 0 552 . -80.755  -19.003 77.966  1.00 35.79 552 A 1 
ATOM 4233 O O   . SER A 0 552 . -82.160  -22.122 78.244  1.00 35.79 552 A 1 
ATOM 4234 O OG  . SER A 0 552 . -81.725  -18.796 78.975  1.00 35.79 552 A 1 
ATOM 4235 N N   . SER A 0 553 . -79.950  -21.855 78.668  1.00 37.11 553 A 1 
ATOM 4236 C CA  . SER A 0 553 . -79.688  -22.882 79.703  1.00 37.11 553 A 1 
ATOM 4237 C C   . SER A 0 553 . -79.279  -24.319 79.272  1.00 37.11 553 A 1 
ATOM 4238 C CB  . SER A 0 553 . -80.721  -22.839 80.850  1.00 37.11 553 A 1 
ATOM 4239 O O   . SER A 0 553 . -80.034  -25.083 78.688  1.00 37.11 553 A 1 
ATOM 4240 O OG  . SER A 0 553 . -81.954  -23.429 80.525  1.00 37.11 553 A 1 
ATOM 4241 N N   . TYR A 0 554 . -78.040  -24.677 79.652  1.00 31.90 554 A 1 
ATOM 4242 C CA  . TYR A 0 554 . -77.559  -25.995 80.124  1.00 31.90 554 A 1 
ATOM 4243 C C   . TYR A 0 554 . -77.767  -27.293 79.294  1.00 31.90 554 A 1 
ATOM 4244 C CB  . TYR A 0 554 . -77.903  -26.130 81.620  1.00 31.90 554 A 1 
ATOM 4245 O O   . TYR A 0 554 . -78.377  -28.251 79.750  1.00 31.90 554 A 1 
ATOM 4246 C CG  . TYR A 0 554 . -77.043  -25.236 82.503  1.00 31.90 554 A 1 
ATOM 4247 C CD1 . TYR A 0 554 . -75.824  -25.729 83.011  1.00 31.90 554 A 1 
ATOM 4248 C CD2 . TYR A 0 554 . -77.430  -23.912 82.790  1.00 31.90 554 A 1 
ATOM 4249 C CE1 . TYR A 0 554 . -74.998  -24.906 83.802  1.00 31.90 554 A 1 
ATOM 4250 C CE2 . TYR A 0 554 . -76.603  -23.082 83.570  1.00 31.90 554 A 1 
ATOM 4251 O OH  . TYR A 0 554 . -74.600  -22.773 84.842  1.00 31.90 554 A 1 
ATOM 4252 C CZ  . TYR A 0 554 . -75.387  -23.577 84.080  1.00 31.90 554 A 1 
ATOM 4253 N N   . GLY A 0 555 . -77.091  -27.367 78.140  1.00 34.52 555 A 1 
ATOM 4254 C CA  . GLY A 0 555 . -75.978  -28.307 77.855  1.00 34.52 555 A 1 
ATOM 4255 C C   . GLY A 0 555 . -76.109  -29.846 77.976  1.00 34.52 555 A 1 
ATOM 4256 O O   . GLY A 0 555 . -76.380  -30.386 79.041  1.00 34.52 555 A 1 
ATOM 4257 N N   . LEU A 0 556 . -75.663  -30.554 76.923  1.00 35.46 556 A 1 
ATOM 4258 C CA  . LEU A 0 556 . -74.994  -31.874 76.976  1.00 35.46 556 A 1 
ATOM 4259 C C   . LEU A 0 556 . -74.162  -32.117 75.689  1.00 35.46 556 A 1 
ATOM 4260 C CB  . LEU A 0 556 . -76.011  -32.999 77.277  1.00 35.46 556 A 1 
ATOM 4261 O O   . LEU A 0 556 . -74.255  -31.334 74.744  1.00 35.46 556 A 1 
ATOM 4262 C CG  . LEU A 0 556 . -75.809  -33.595 78.689  1.00 35.46 556 A 1 
ATOM 4263 C CD1 . LEU A 0 556 . -77.040  -34.383 79.127  1.00 35.46 556 A 1 
ATOM 4264 C CD2 . LEU A 0 556 . -74.596  -34.532 78.734  1.00 35.46 556 A 1 
ATOM 4265 N N   . ARG A 0 557 . -73.273  -33.128 75.665  1.00 35.04 557 A 1 
ATOM 4266 C CA  . ARG A 0 557 . -72.139  -33.220 74.710  1.00 35.04 557 A 1 
ATOM 4267 C C   . ARG A 0 557 . -72.204  -34.417 73.742  1.00 35.04 557 A 1 
ATOM 4268 C CB  . ARG A 0 557 . -70.800  -33.210 75.500  1.00 35.04 557 A 1 
ATOM 4269 O O   . ARG A 0 557 . -72.270  -35.548 74.189  1.00 35.04 557 A 1 
ATOM 4270 C CG  . ARG A 0 557 . -69.844  -32.080 75.069  1.00 35.04 557 A 1 
ATOM 4271 C CD  . ARG A 0 557 . -68.853  -31.658 76.170  1.00 35.04 557 A 1 
ATOM 4272 N NE  . ARG A 0 557 . -67.655  -32.521 76.299  1.00 35.04 557 A 1 
ATOM 4273 N NH1 . ARG A 0 557 . -66.660  -31.282 77.967  1.00 35.04 557 A 1 
ATOM 4274 N NH2 . ARG A 0 557 . -65.507  -32.917 77.030  1.00 35.04 557 A 1 
ATOM 4275 C CZ  . ARG A 0 557 . -66.625  -32.251 77.095  1.00 35.04 557 A 1 
ATOM 4276 N N   . ALA A 0 558 . -72.081  -34.098 72.449  1.00 30.47 558 A 1 
ATOM 4277 C CA  . ALA A 0 558 . -71.241  -34.718 71.407  1.00 30.47 558 A 1 
ATOM 4278 C C   . ALA A 0 558 . -71.179  -36.252 71.141  1.00 30.47 558 A 1 
ATOM 4279 C CB  . ALA A 0 558 . -69.819  -34.164 71.585  1.00 30.47 558 A 1 
ATOM 4280 O O   . ALA A 0 558 . -70.995  -37.078 72.025  1.00 30.47 558 A 1 
ATOM 4281 N N   . SER A 0 559 . -71.041  -36.542 69.835  1.00 34.47 559 A 1 
ATOM 4282 C CA  . SER A 0 559 . -70.289  -37.648 69.192  1.00 34.47 559 A 1 
ATOM 4283 C C   . SER A 0 559 . -70.958  -39.010 68.896  1.00 34.47 559 A 1 
ATOM 4284 C CB  . SER A 0 559 . -68.860  -37.783 69.749  1.00 34.47 559 A 1 
ATOM 4285 O O   . SER A 0 559 . -70.882  -39.954 69.672  1.00 34.47 559 A 1 
ATOM 4286 O OG  . SER A 0 559 . -68.792  -38.335 71.043  1.00 34.47 559 A 1 
ATOM 4287 N N   . ALA A 0 560 . -71.492  -39.128 67.670  1.00 34.04 560 A 1 
ATOM 4288 C CA  . ALA A 0 560 . -71.422  -40.285 66.752  1.00 34.04 560 A 1 
ATOM 4289 C C   . ALA A 0 560 . -72.056  -39.872 65.397  1.00 34.04 560 A 1 
ATOM 4290 C CB  . ALA A 0 560 . -72.176  -41.497 67.323  1.00 34.04 560 A 1 
ATOM 4291 O O   . ALA A 0 560 . -73.029  -39.125 65.400  1.00 34.04 560 A 1 
ATOM 4292 N N   . GLY A 0 561 . -71.598  -40.287 64.211  1.00 34.01 561 A 1 
ATOM 4293 C CA  . GLY A 0 561 . -70.385  -41.039 63.877  1.00 34.01 561 A 1 
ATOM 4294 C C   . GLY A 0 561 . -70.395  -41.537 62.417  1.00 34.01 561 A 1 
ATOM 4295 O O   . GLY A 0 561 . -71.132  -42.465 62.119  1.00 34.01 561 A 1 
ATOM 4296 N N   . ASP A 0 562 . -69.555  -40.927 61.567  1.00 29.65 562 A 1 
ATOM 4297 C CA  . ASP A 0 562 . -69.036  -41.385 60.253  1.00 29.65 562 A 1 
ATOM 4298 C C   . ASP A 0 562 . -69.996  -41.873 59.130  1.00 29.65 562 A 1 
ATOM 4299 C CB  . ASP A 0 562 . -67.909  -42.407 60.503  1.00 29.65 562 A 1 
ATOM 4300 O O   . ASP A 0 562 . -70.765  -42.824 59.288  1.00 29.65 562 A 1 
ATOM 4301 C CG  . ASP A 0 562 . -67.058  -42.729 59.263  1.00 29.65 562 A 1 
ATOM 4302 O OD1 . ASP A 0 562 . -67.047  -41.917 58.305  1.00 29.65 562 A 1 
ATOM 4303 O OD2 . ASP A 0 562 . -66.410  -43.795 59.278  1.00 29.65 562 A 1 
ATOM 4304 N N   . LYS A 0 563 . -69.821  -41.292 57.926  1.00 37.93 563 A 1 
ATOM 4305 C CA  . LYS A 0 563 . -69.676  -42.049 56.659  1.00 37.93 563 A 1 
ATOM 4306 C C   . LYS A 0 563 . -69.145  -41.186 55.497  1.00 37.93 563 A 1 
ATOM 4307 C CB  . LYS A 0 563 . -70.986  -42.767 56.267  1.00 37.93 563 A 1 
ATOM 4308 O O   . LYS A 0 563 . -69.889  -40.388 54.942  1.00 37.93 563 A 1 
ATOM 4309 C CG  . LYS A 0 563 . -70.856  -44.276 56.541  1.00 37.93 563 A 1 
ATOM 4310 C CD  . LYS A 0 563 . -72.212  -44.930 56.802  1.00 37.93 563 A 1 
ATOM 4311 C CE  . LYS A 0 563 . -71.968  -46.366 57.270  1.00 37.93 563 A 1 
ATOM 4312 N NZ  . LYS A 0 563 . -73.219  -46.987 57.764  1.00 37.93 563 A 1 
ATOM 4313 N N   . THR A 0 564 . -67.874  -41.409 55.129  1.00 35.52 564 A 1 
ATOM 4314 C CA  . THR A 0 564 . -67.319  -41.607 53.749  1.00 35.52 564 A 1 
ATOM 4315 C C   . THR A 0 564 . -67.925  -40.812 52.560  1.00 35.52 564 A 1 
ATOM 4316 C CB  . THR A 0 564 . -67.418  -43.105 53.404  1.00 35.52 564 A 1 
ATOM 4317 O O   . THR A 0 564 . -69.127  -40.879 52.336  1.00 35.52 564 A 1 
ATOM 4318 C CG2 . THR A 0 564 . -66.647  -43.997 54.380  1.00 35.52 564 A 1 
ATOM 4319 O OG1 . THR A 0 564 . -68.765  -43.526 53.430  1.00 35.52 564 A 1 
ATOM 4320 N N   . SER A 0 565 . -67.191  -40.185 51.619  1.00 37.76 565 A 1 
ATOM 4321 C CA  . SER A 0 565 . -65.865  -40.491 51.006  1.00 37.76 565 A 1 
ATOM 4322 C C   . SER A 0 565 . -65.308  -39.231 50.272  1.00 37.76 565 A 1 
ATOM 4323 C CB  . SER A 0 565 . -66.010  -41.604 49.942  1.00 37.76 565 A 1 
ATOM 4324 O O   . SER A 0 565 . -66.114  -38.407 49.860  1.00 37.76 565 A 1 
ATOM 4325 O OG  . SER A 0 565 . -67.225  -42.325 49.999  1.00 37.76 565 A 1 
ATOM 4326 N N   . LYS A 0 566 . -63.989  -38.942 50.172  1.00 38.98 566 A 1 
ATOM 4327 C CA  . LYS A 0 566 . -62.940  -39.497 49.250  1.00 38.98 566 A 1 
ATOM 4328 C C   . LYS A 0 566 . -63.186  -39.114 47.761  1.00 38.98 566 A 1 
ATOM 4329 C CB  . LYS A 0 566 . -62.799  -41.017 49.472  1.00 38.98 566 A 1 
ATOM 4330 O O   . LYS A 0 566 . -64.297  -39.336 47.306  1.00 38.98 566 A 1 
ATOM 4331 C CG  . LYS A 0 566 . -61.371  -41.567 49.388  1.00 38.98 566 A 1 
ATOM 4332 C CD  . LYS A 0 566 . -61.394  -43.090 49.598  1.00 38.98 566 A 1 
ATOM 4333 C CE  . LYS A 0 566 . -59.970  -43.654 49.665  1.00 38.98 566 A 1 
ATOM 4334 N NZ  . LYS A 0 566 . -59.971  -45.127 49.856  1.00 38.98 566 A 1 
ATOM 4335 N N   . ALA A 0 567 . -62.266  -38.584 46.933  1.00 38.22 567 A 1 
ATOM 4336 C CA  . ALA A 0 567 . -60.794  -38.378 46.934  1.00 38.22 567 A 1 
ATOM 4337 C C   . ALA A 0 567 . -60.451  -36.980 46.309  1.00 38.22 567 A 1 
ATOM 4338 C CB  . ALA A 0 567 . -60.212  -39.520 46.084  1.00 38.22 567 A 1 
ATOM 4339 O O   . ALA A 0 567 . -61.321  -36.411 45.660  1.00 38.22 567 A 1 
ATOM 4340 N N   . TYR A 0 568 . -59.320  -36.283 46.538  1.00 34.00 568 A 1 
ATOM 4341 C CA  . TYR A 0 568 . -57.895  -36.588 46.236  1.00 34.00 568 A 1 
ATOM 4342 C C   . TYR A 0 568 . -57.615  -36.957 44.755  1.00 34.00 568 A 1 
ATOM 4343 C CB  . TYR A 0 568 . -57.273  -37.607 47.207  1.00 34.00 568 A 1 
ATOM 4344 O O   . TYR A 0 568 . -58.349  -37.759 44.194  1.00 34.00 568 A 1 
ATOM 4345 C CG  . TYR A 0 568 . -56.668  -37.028 48.470  1.00 34.00 568 A 1 
ATOM 4346 C CD1 . TYR A 0 568 . -55.269  -36.897 48.586  1.00 34.00 568 A 1 
ATOM 4347 C CD2 . TYR A 0 568 . -57.500  -36.683 49.552  1.00 34.00 568 A 1 
ATOM 4348 C CE1 . TYR A 0 568 . -54.699  -36.439 49.790  1.00 34.00 568 A 1 
ATOM 4349 C CE2 . TYR A 0 568 . -56.933  -36.230 50.759  1.00 34.00 568 A 1 
ATOM 4350 O OH  . TYR A 0 568 . -54.998  -35.697 52.059  1.00 34.00 568 A 1 
ATOM 4351 C CZ  . TYR A 0 568 . -55.533  -36.114 50.883  1.00 34.00 568 A 1 
ATOM 4352 N N   . GLY A 0 569 . -56.559  -36.478 44.075  1.00 34.24 569 A 1 
ATOM 4353 C CA  . GLY A 0 569 . -55.503  -35.515 44.452  1.00 34.24 569 A 1 
ATOM 4354 C C   . GLY A 0 569 . -54.088  -35.971 44.035  1.00 34.24 569 A 1 
ATOM 4355 O O   . GLY A 0 569 . -53.736  -37.120 44.282  1.00 34.24 569 A 1 
ATOM 4356 N N   . GLY A 0 570 . -53.274  -35.071 43.460  1.00 35.32 570 A 1 
ATOM 4357 C CA  . GLY A 0 570 . -51.861  -35.301 43.084  1.00 35.32 570 A 1 
ATOM 4358 C C   . GLY A 0 570 . -51.545  -34.994 41.603  1.00 35.32 570 A 1 
ATOM 4359 O O   . GLY A 0 570 . -52.435  -35.096 40.768  1.00 35.32 570 A 1 
ATOM 4360 N N   . ALA A 0 571 . -50.318  -34.618 41.215  1.00 38.94 571 A 1 
ATOM 4361 C CA  . ALA A 0 571 . -49.142  -34.286 42.031  1.00 38.94 571 A 1 
ATOM 4362 C C   . ALA A 0 571 . -48.127  -33.400 41.265  1.00 38.94 571 A 1 
ATOM 4363 C CB  . ALA A 0 571 . -48.451  -35.587 42.474  1.00 38.94 571 A 1 
ATOM 4364 O O   . ALA A 0 571 . -48.051  -33.460 40.046  1.00 38.94 571 A 1 
ATOM 4365 N N   . GLN A 0 572 . -47.347  -32.623 42.028  1.00 35.18 572 A 1 
ATOM 4366 C CA  . GLN A 0 572 . -45.980  -32.130 41.759  1.00 35.18 572 A 1 
ATOM 4367 C C   . GLN A 0 572 . -45.549  -31.853 40.297  1.00 35.18 572 A 1 
ATOM 4368 C CB  . GLN A 0 572 . -44.984  -33.111 42.407  1.00 35.18 572 A 1 
ATOM 4369 O O   . GLN A 0 572 . -45.133  -32.754 39.575  1.00 35.18 572 A 1 
ATOM 4370 C CG  . GLN A 0 572 . -45.113  -33.194 43.937  1.00 35.18 572 A 1 
ATOM 4371 C CD  . GLN A 0 572 . -44.304  -34.356 44.495  1.00 35.18 572 A 1 
ATOM 4372 N NE2 . GLN A 0 572 . -43.099  -34.134 44.970  1.00 35.18 572 A 1 
ATOM 4373 O OE1 . GLN A 0 572 . -44.750  -35.489 44.514  1.00 35.18 572 A 1 
ATOM 4374 N N   . GLY A 0 573 . -45.454  -30.568 39.947  1.00 37.10 573 A 1 
ATOM 4375 C CA  . GLY A 0 573 . -44.662  -30.057 38.824  1.00 37.10 573 A 1 
ATOM 4376 C C   . GLY A 0 573 . -44.235  -28.618 39.124  1.00 37.10 573 A 1 
ATOM 4377 O O   . GLY A 0 573 . -45.045  -27.845 39.629  1.00 37.10 573 A 1 
ATOM 4378 N N   . ALA A 0 574 . -42.967  -28.275 38.893  1.00 35.82 574 A 1 
ATOM 4379 C CA  . ALA A 0 574 . -42.420  -26.944 39.167  1.00 35.82 574 A 1 
ATOM 4380 C C   . ALA A 0 574 . -42.206  -26.163 37.864  1.00 35.82 574 A 1 
ATOM 4381 C CB  . ALA A 0 574 . -41.107  -27.100 39.949  1.00 35.82 574 A 1 
ATOM 4382 O O   . ALA A 0 574 . -41.906  -26.772 36.839  1.00 35.82 574 A 1 
ATOM 4383 N N   . GLY A 0 575 . -42.280  -24.831 37.918  1.00 35.09 575 A 1 
ATOM 4384 C CA  . GLY A 0 575 . -41.832  -23.978 36.814  1.00 35.09 575 A 1 
ATOM 4385 C C   . GLY A 0 575 . -42.692  -22.741 36.571  1.00 35.09 575 A 1 
ATOM 4386 O O   . GLY A 0 575 . -43.908  -22.822 36.456  1.00 35.09 575 A 1 
ATOM 4387 N N   . TYR A 0 576 . -42.005  -21.606 36.471  1.00 31.65 576 A 1 
ATOM 4388 C CA  . TYR A 0 576 . -42.481  -20.313 35.986  1.00 31.65 576 A 1 
ATOM 4389 C C   . TYR A 0 576 . -43.138  -20.403 34.596  1.00 31.65 576 A 1 
ATOM 4390 C CB  . TYR A 0 576 . -41.242  -19.407 35.875  1.00 31.65 576 A 1 
ATOM 4391 O O   . TYR A 0 576 . -42.749  -21.240 33.784  1.00 31.65 576 A 1 
ATOM 4392 C CG  . TYR A 0 576 . -40.645  -18.935 37.190  1.00 31.65 576 A 1 
ATOM 4393 C CD1 . TYR A 0 576 . -40.776  -17.578 37.541  1.00 31.65 576 A 1 
ATOM 4394 C CD2 . TYR A 0 576 . -39.928  -19.810 38.036  1.00 31.65 576 A 1 
ATOM 4395 C CE1 . TYR A 0 576 . -40.210  -17.093 38.734  1.00 31.65 576 A 1 
ATOM 4396 C CE2 . TYR A 0 576 . -39.379  -19.332 39.242  1.00 31.65 576 A 1 
ATOM 4397 O OH  . TYR A 0 576 . -38.972  -17.512 40.746  1.00 31.65 576 A 1 
ATOM 4398 C CZ  . TYR A 0 576 . -39.516  -17.972 39.590  1.00 31.65 576 A 1 
ATOM 4399 N N   . GLY A 0 577 . -44.067  -19.487 34.288  1.00 35.02 577 A 1 
ATOM 4400 C CA  . GLY A 0 577 . -44.683  -19.409 32.958  1.00 35.02 577 A 1 
ATOM 4401 C C   . GLY A 0 577 . -45.743  -18.316 32.795  1.00 35.02 577 A 1 
ATOM 4402 O O   . GLY A 0 577 . -46.912  -18.629 32.586  1.00 35.02 577 A 1 
ATOM 4403 N N   . TYR A 0 578 . -45.351  -17.040 32.870  1.00 32.46 578 A 1 
ATOM 4404 C CA  . TYR A 0 578 . -46.168  -15.945 32.329  1.00 32.46 578 A 1 
ATOM 4405 C C   . TYR A 0 578 . -46.001  -15.914 30.804  1.00 32.46 578 A 1 
ATOM 4406 C CB  . TYR A 0 578 . -45.754  -14.602 32.962  1.00 32.46 578 A 1 
ATOM 4407 O O   . TYR A 0 578 . -44.892  -15.698 30.326  1.00 32.46 578 A 1 
ATOM 4408 C CG  . TYR A 0 578 . -46.315  -13.359 32.279  1.00 32.46 578 A 1 
ATOM 4409 C CD1 . TYR A 0 578 . -45.600  -12.765 31.217  1.00 32.46 578 A 1 
ATOM 4410 C CD2 . TYR A 0 578 . -47.520  -12.770 32.718  1.00 32.46 578 A 1 
ATOM 4411 C CE1 . TYR A 0 578 . -46.085  -11.600 30.595  1.00 32.46 578 A 1 
ATOM 4412 C CE2 . TYR A 0 578 . -47.999  -11.591 32.107  1.00 32.46 578 A 1 
ATOM 4413 O OH  . TYR A 0 578 . -47.716  -9.863  30.446  1.00 32.46 578 A 1 
ATOM 4414 C CZ  . TYR A 0 578 . -47.278  -11.001 31.044  1.00 32.46 578 A 1 
ATOM 4415 N N   . ALA A 0 579 . -47.087  -16.152 30.066  1.00 39.65 579 A 1 
ATOM 4416 C CA  . ALA A 0 579 . -47.264  -15.788 28.657  1.00 39.65 579 A 1 
ATOM 4417 C C   . ALA A 0 579 . -48.710  -16.106 28.237  1.00 39.65 579 A 1 
ATOM 4418 C CB  . ALA A 0 579 . -46.287  -16.569 27.758  1.00 39.65 579 A 1 
ATOM 4419 O O   . ALA A 0 579 . -49.051  -17.275 28.041  1.00 39.65 579 A 1 
ATOM 4420 N N   . GLN A 0 580 . -49.570  -15.095 28.081  1.00 40.54 580 A 1 
ATOM 4421 C CA  . GLN A 0 580 . -50.857  -15.297 27.407  1.00 40.54 580 A 1 
ATOM 4422 C C   . GLN A 0 580 . -50.662  -15.080 25.902  1.00 40.54 580 A 1 
ATOM 4423 C CB  . GLN A 0 580 . -51.975  -14.445 28.031  1.00 40.54 580 A 1 
ATOM 4424 O O   . GLN A 0 580 . -50.158  -14.048 25.469  1.00 40.54 580 A 1 
ATOM 4425 C CG  . GLN A 0 580 . -53.301  -15.229 28.000  1.00 40.54 580 A 1 
ATOM 4426 C CD  . GLN A 0 580 . -54.473  -14.485 28.633  1.00 40.54 580 A 1 
ATOM 4427 N NE2 . GLN A 0 580 . -55.482  -15.182 29.111  1.00 40.54 580 A 1 
ATOM 4428 O OE1 . GLN A 0 580 . -54.534  -13.276 28.701  1.00 40.54 580 A 1 
ATOM 4429 N N   . SER A 0 581 . -50.985  -16.094 25.103  1.00 36.57 581 A 1 
ATOM 4430 C CA  . SER A 0 581 . -50.579  -16.169 23.701  1.00 36.57 581 A 1 
ATOM 4431 C C   . SER A 0 581 . -51.493  -15.400 22.744  1.00 36.57 581 A 1 
ATOM 4432 C CB  . SER A 0 581 . -50.490  -17.639 23.273  1.00 36.57 581 A 1 
ATOM 4433 O O   . SER A 0 581 . -52.705  -15.609 22.713  1.00 36.57 581 A 1 
ATOM 4434 O OG  . SER A 0 581 . -51.658  -18.359 23.636  1.00 36.57 581 A 1 
ATOM 4435 N N   . TYR A 0 582 . -50.880  -14.637 21.836  1.00 36.87 582 A 1 
ATOM 4436 C CA  . TYR A 0 582 . -51.422  -14.416 20.494  1.00 36.87 582 A 1 
ATOM 4437 C C   . TYR A 0 582 . -50.683  -15.333 19.509  1.00 36.87 582 A 1 
ATOM 4438 C CB  . TYR A 0 582 . -51.336  -12.933 20.099  1.00 36.87 582 A 1 
ATOM 4439 O O   . TYR A 0 582 . -49.471  -15.235 19.347  1.00 36.87 582 A 1 
ATOM 4440 C CG  . TYR A 0 582 . -52.603  -12.155 20.405  1.00 36.87 582 A 1 
ATOM 4441 C CD1 . TYR A 0 582 . -53.619  -12.063 19.432  1.00 36.87 582 A 1 
ATOM 4442 C CD2 . TYR A 0 582 . -52.774  -11.534 21.658  1.00 36.87 582 A 1 
ATOM 4443 C CE1 . TYR A 0 582 . -54.801  -11.348 19.708  1.00 36.87 582 A 1 
ATOM 4444 C CE2 . TYR A 0 582 . -53.951  -10.812 21.935  1.00 36.87 582 A 1 
ATOM 4445 O OH  . TYR A 0 582 . -56.104  -10.021 21.216  1.00 36.87 582 A 1 
ATOM 4446 C CZ  . TYR A 0 582 . -54.966  -10.718 20.959  1.00 36.87 582 A 1 
ATOM 4447 N N   . GLY A 0 583 . -51.408  -16.250 18.861  1.00 39.74 583 A 1 
ATOM 4448 C CA  . GLY A 0 583 . -50.843  -17.194 17.888  1.00 39.74 583 A 1 
ATOM 4449 C C   . GLY A 0 583 . -51.879  -18.206 17.388  1.00 39.74 583 A 1 
ATOM 4450 O O   . GLY A 0 583 . -52.481  -18.929 18.177  1.00 39.74 583 A 1 
ATOM 4451 N N   . LEU A 0 584 . -52.123  -18.240 16.075  1.00 38.41 584 A 1 
ATOM 4452 C CA  . LEU A 0 584 . -53.153  -19.074 15.436  1.00 38.41 584 A 1 
ATOM 4453 C C   . LEU A 0 584 . -52.633  -20.498 15.144  1.00 38.41 584 A 1 
ATOM 4454 C CB  . LEU A 0 584 . -53.598  -18.425 14.105  1.00 38.41 584 A 1 
ATOM 4455 O O   . LEU A 0 584 . -51.482  -20.646 14.745  1.00 38.41 584 A 1 
ATOM 4456 C CG  . LEU A 0 584 . -54.424  -17.124 14.171  1.00 38.41 584 A 1 
ATOM 4457 C CD1 . LEU A 0 584 . -53.639  -15.896 14.638  1.00 38.41 584 A 1 
ATOM 4458 C CD2 . LEU A 0 584 . -54.950  -16.816 12.765  1.00 38.41 584 A 1 
ATOM 4459 N N   . GLY A 0 585 . -53.485  -21.539 15.207  1.00 36.41 585 A 1 
ATOM 4460 C CA  . GLY A 0 585 . -53.062  -22.885 14.765  1.00 36.41 585 A 1 
ATOM 4461 C C   . GLY A 0 585 . -54.037  -24.069 14.919  1.00 36.41 585 A 1 
ATOM 4462 O O   . GLY A 0 585 . -53.819  -24.926 15.760  1.00 36.41 585 A 1 
ATOM 4463 N N   . TYR A 0 586 . -55.076  -24.141 14.076  1.00 34.77 586 A 1 
ATOM 4464 C CA  . TYR A 0 586 . -55.769  -25.359 13.580  1.00 34.77 586 A 1 
ATOM 4465 C C   . TYR A 0 586 . -55.732  -26.705 14.371  1.00 34.77 586 A 1 
ATOM 4466 C CB  . TYR A 0 586 . -55.249  -25.626 12.152  1.00 34.77 586 A 1 
ATOM 4467 O O   . TYR A 0 586 . -54.724  -27.403 14.396  1.00 34.77 586 A 1 
ATOM 4468 C CG  . TYR A 0 586 . -56.038  -24.934 11.059  1.00 34.77 586 A 1 
ATOM 4469 C CD1 . TYR A 0 586 . -56.973  -25.676 10.313  1.00 34.77 586 A 1 
ATOM 4470 C CD2 . TYR A 0 586 . -55.835  -23.568 10.778  1.00 34.77 586 A 1 
ATOM 4471 C CE1 . TYR A 0 586 . -57.711  -25.055 9.289   1.00 34.77 586 A 1 
ATOM 4472 C CE2 . TYR A 0 586 . -56.578  -22.941 9.759   1.00 34.77 586 A 1 
ATOM 4473 O OH  . TYR A 0 586 . -58.238  -23.099 8.024   1.00 34.77 586 A 1 
ATOM 4474 C CZ  . TYR A 0 586 . -57.517  -23.686 9.013   1.00 34.77 586 A 1 
ATOM 4475 N N   . GLY A 0 587 . -56.913  -27.210 14.775  1.00 39.92 587 A 1 
ATOM 4476 C CA  . GLY A 0 587 . -57.135  -28.628 15.138  1.00 39.92 587 A 1 
ATOM 4477 C C   . GLY A 0 587 . -58.627  -28.999 15.263  1.00 39.92 587 A 1 
ATOM 4478 O O   . GLY A 0 587 . -59.394  -28.243 15.852  1.00 39.92 587 A 1 
ATOM 4479 N N   . LYS A 0 588 . -59.079  -30.132 14.689  1.00 37.94 588 A 1 
ATOM 4480 C CA  . LYS A 0 588 . -60.510  -30.536 14.612  1.00 37.94 588 A 1 
ATOM 4481 C C   . LYS A 0 588 . -60.822  -31.879 15.297  1.00 37.94 588 A 1 
ATOM 4482 C CB  . LYS A 0 588 . -60.962  -30.671 13.138  1.00 37.94 588 A 1 
ATOM 4483 O O   . LYS A 0 588 . -60.160  -32.869 15.012  1.00 37.94 588 A 1 
ATOM 4484 C CG  . LYS A 0 588 . -61.572  -29.421 12.486  1.00 37.94 588 A 1 
ATOM 4485 C CD  . LYS A 0 588 . -62.121  -29.802 11.096  1.00 37.94 588 A 1 
ATOM 4486 C CE  . LYS A 0 588 . -62.821  -28.623 10.409  1.00 37.94 588 A 1 
ATOM 4487 N NZ  . LYS A 0 588 . -63.314  -28.992 9.055   1.00 37.94 588 A 1 
ATOM 4488 N N   . GLY A 0 589 . -61.982  -31.943 15.965  1.00 41.53 589 A 1 
ATOM 4489 C CA  . GLY A 0 589 . -62.775  -33.171 16.184  1.00 41.53 589 A 1 
ATOM 4490 C C   . GLY A 0 589 . -62.584  -33.879 17.539  1.00 41.53 589 A 1 
ATOM 4491 O O   . GLY A 0 589 . -61.570  -33.685 18.190  1.00 41.53 589 A 1 
ATOM 4492 N N   . LEU A 0 590 . -63.530  -34.704 18.023  1.00 37.38 590 A 1 
ATOM 4493 C CA  . LEU A 0 590 . -64.833  -35.109 17.451  1.00 37.38 590 A 1 
ATOM 4494 C C   . LEU A 0 590 . -65.889  -35.412 18.557  1.00 37.38 590 A 1 
ATOM 4495 C CB  . LEU A 0 590 . -64.619  -36.335 16.531  1.00 37.38 590 A 1 
ATOM 4496 O O   . LEU A 0 590 . -65.564  -35.477 19.737  1.00 37.38 590 A 1 
ATOM 4497 C CG  . LEU A 0 590 . -65.485  -36.314 15.255  1.00 37.38 590 A 1 
ATOM 4498 C CD1 . LEU A 0 590 . -64.914  -35.358 14.204  1.00 37.38 590 A 1 
ATOM 4499 C CD2 . LEU A 0 590 . -65.565  -37.705 14.632  1.00 37.38 590 A 1 
ATOM 4500 N N   . HIS A 0 591 . -67.165  -35.568 18.175  1.00 37.62 591 A 1 
ATOM 4501 C CA  . HIS A 0 591 . -68.340  -35.670 19.070  1.00 37.62 591 A 1 
ATOM 4502 C C   . HIS A 0 591 . -68.502  -36.989 19.870  1.00 37.62 591 A 1 
ATOM 4503 C CB  . HIS A 0 591 . -69.616  -35.552 18.213  1.00 37.62 591 A 1 
ATOM 4504 O O   . HIS A 0 591 . -68.140  -38.059 19.391  1.00 37.62 591 A 1 
ATOM 4505 C CG  . HIS A 0 591 . -69.895  -34.251 17.506  1.00 37.62 591 A 1 
ATOM 4506 C CD2 . HIS A 0 591 . -69.184  -33.081 17.553  1.00 37.62 591 A 1 
ATOM 4507 N ND1 . HIS A 0 591 . -70.997  -34.022 16.711  1.00 37.62 591 A 1 
ATOM 4508 C CE1 . HIS A 0 591 . -70.952  -32.749 16.289  1.00 37.62 591 A 1 
ATOM 4509 N NE2 . HIS A 0 591 . -69.862  -32.141 16.772  1.00 37.62 591 A 1 
ATOM 4510 N N   . GLY A 0 592 . -69.264  -36.925 20.978  1.00 39.06 592 A 1 
ATOM 4511 C CA  . GLY A 0 592 . -69.965  -38.054 21.627  1.00 39.06 592 A 1 
ATOM 4512 C C   . GLY A 0 592 . -71.239  -37.586 22.371  1.00 39.06 592 A 1 
ATOM 4513 O O   . GLY A 0 592 . -71.270  -36.455 22.849  1.00 39.06 592 A 1 
ATOM 4514 N N   . LYS A 0 593 . -72.318  -38.393 22.435  1.00 40.81 593 A 1 
ATOM 4515 C CA  . LYS A 0 593 . -73.666  -37.981 22.926  1.00 40.81 593 A 1 
ATOM 4516 C C   . LYS A 0 593 . -74.351  -39.000 23.862  1.00 40.81 593 A 1 
ATOM 4517 C CB  . LYS A 0 593 . -74.630  -37.784 21.728  1.00 40.81 593 A 1 
ATOM 4518 O O   . LYS A 0 593 . -74.382  -40.180 23.539  1.00 40.81 593 A 1 
ATOM 4519 C CG  . LYS A 0 593 . -74.757  -36.362 21.160  1.00 40.81 593 A 1 
ATOM 4520 C CD  . LYS A 0 593 . -75.928  -36.334 20.156  1.00 40.81 593 A 1 
ATOM 4521 C CE  . LYS A 0 593 . -76.208  -34.922 19.624  1.00 40.81 593 A 1 
ATOM 4522 N NZ  . LYS A 0 593 . -77.393  -34.899 18.724  1.00 40.81 593 A 1 
ATOM 4523 N N   . GLY A 0 594 . -75.113  -38.488 24.842  1.00 41.14 594 A 1 
ATOM 4524 C CA  . GLY A 0 594 . -76.296  -39.151 25.444  1.00 41.14 594 A 1 
ATOM 4525 C C   . GLY A 0 594 . -76.045  -40.044 26.676  1.00 41.14 594 A 1 
ATOM 4526 O O   . GLY A 0 594 . -74.907  -40.398 26.945  1.00 41.14 594 A 1 
ATOM 4527 N N   . LEU A 0 595 . -77.062  -40.434 27.468  1.00 36.12 595 A 1 
ATOM 4528 C CA  . LEU A 0 595 . -78.524  -40.207 27.360  1.00 36.12 595 A 1 
ATOM 4529 C C   . LEU A 0 595 . -79.249  -40.235 28.743  1.00 36.12 595 A 1 
ATOM 4530 C CB  . LEU A 0 595 . -79.114  -41.256 26.382  1.00 36.12 595 A 1 
ATOM 4531 O O   . LEU A 0 595 . -78.633  -40.463 29.776  1.00 36.12 595 A 1 
ATOM 4532 C CG  . LEU A 0 595 . -79.573  -40.656 25.033  1.00 36.12 595 A 1 
ATOM 4533 C CD1 . LEU A 0 595 . -79.097  -41.507 23.858  1.00 36.12 595 A 1 
ATOM 4534 C CD2 . LEU A 0 595 . -81.098  -40.546 24.960  1.00 36.12 595 A 1 
ATOM 4535 N N   . HIS A 0 596 . -80.558  -39.939 28.740  1.00 35.45 596 A 1 
ATOM 4536 C CA  . HIS A 0 596 . -81.434  -39.589 29.884  1.00 35.45 596 A 1 
ATOM 4537 C C   . HIS A 0 596 . -81.740  -40.663 30.961  1.00 35.45 596 A 1 
ATOM 4538 C CB  . HIS A 0 596 . -82.817  -39.230 29.303  1.00 35.45 596 A 1 
ATOM 4539 O O   . HIS A 0 596 . -81.735  -41.857 30.681  1.00 35.45 596 A 1 
ATOM 4540 C CG  . HIS A 0 596 . -82.878  -38.186 28.223  1.00 35.45 596 A 1 
ATOM 4541 C CD2 . HIS A 0 596 . -82.105  -37.062 28.107  1.00 35.45 596 A 1 
ATOM 4542 N ND1 . HIS A 0 596 . -83.834  -38.127 27.234  1.00 35.45 596 A 1 
ATOM 4543 C CE1 . HIS A 0 596 . -83.644  -36.995 26.539  1.00 35.45 596 A 1 
ATOM 4544 N NE2 . HIS A 0 596 . -82.595  -36.319 27.031  1.00 35.45 596 A 1 
ATOM 4545 N N   . GLY A 0 597 . -82.261  -40.205 32.119  1.00 39.59 597 A 1 
ATOM 4546 C CA  . GLY A 0 597 . -83.155  -40.969 33.015  1.00 39.59 597 A 1 
ATOM 4547 C C   . GLY A 0 597 . -83.833  -40.101 34.106  1.00 39.59 597 A 1 
ATOM 4548 O O   . GLY A 0 597 . -83.163  -39.285 34.730  1.00 39.59 597 A 1 
ATOM 4549 N N   . LYS A 0 598 . -85.151  -40.249 34.345  1.00 40.22 598 A 1 
ATOM 4550 C CA  . LYS A 0 598 . -85.939  -39.560 35.409  1.00 40.22 598 A 1 
ATOM 4551 C C   . LYS A 0 598 . -86.860  -40.548 36.152  1.00 40.22 598 A 1 
ATOM 4552 C CB  . LYS A 0 598 . -86.833  -38.438 34.824  1.00 40.22 598 A 1 
ATOM 4553 O O   . LYS A 0 598 . -87.339  -41.493 35.537  1.00 40.22 598 A 1 
ATOM 4554 C CG  . LYS A 0 598 . -86.187  -37.050 34.672  1.00 40.22 598 A 1 
ATOM 4555 C CD  . LYS A 0 598 . -87.273  -36.002 34.347  1.00 40.22 598 A 1 
ATOM 4556 C CE  . LYS A 0 598 . -86.697  -34.581 34.256  1.00 40.22 598 A 1 
ATOM 4557 N NZ  . LYS A 0 598 . -87.760  -33.560 34.047  1.00 40.22 598 A 1 
ATOM 4558 N N   . GLY A 0 599 . -87.202  -40.260 37.416  1.00 40.28 599 A 1 
ATOM 4559 C CA  . GLY A 0 599 . -88.238  -40.962 38.201  1.00 40.28 599 A 1 
ATOM 4560 C C   . GLY A 0 599 . -88.746  -40.134 39.400  1.00 40.28 599 A 1 
ATOM 4561 O O   . GLY A 0 599 . -88.017  -39.280 39.894  1.00 40.28 599 A 1 
ATOM 4562 N N   . TYR A 0 600 . -89.993  -40.358 39.844  1.00 34.16 600 A 1 
ATOM 4563 C CA  . TYR A 0 600 . -90.704  -39.619 40.918  1.00 34.16 600 A 1 
ATOM 4564 C C   . TYR A 0 600 . -91.389  -40.591 41.916  1.00 34.16 600 A 1 
ATOM 4565 C CB  . TYR A 0 600 . -91.801  -38.720 40.298  1.00 34.16 600 A 1 
ATOM 4566 O O   . TYR A 0 600 . -91.720  -41.709 41.532  1.00 34.16 600 A 1 
ATOM 4567 C CG  . TYR A 0 600 . -91.408  -37.355 39.747  1.00 34.16 600 A 1 
ATOM 4568 C CD1 . TYR A 0 600 . -91.731  -36.187 40.472  1.00 34.16 600 A 1 
ATOM 4569 C CD2 . TYR A 0 600 . -90.838  -37.237 38.464  1.00 34.16 600 A 1 
ATOM 4570 C CE1 . TYR A 0 600 . -91.493  -34.912 39.921  1.00 34.16 600 A 1 
ATOM 4571 C CE2 . TYR A 0 600 . -90.595  -35.964 37.909  1.00 34.16 600 A 1 
ATOM 4572 O OH  . TYR A 0 600 . -90.702  -33.576 38.079  1.00 34.16 600 A 1 
ATOM 4573 C CZ  . TYR A 0 600 . -90.926  -34.799 38.632  1.00 34.16 600 A 1 
ATOM 4574 N N   . GLY A 0 601 . -91.692  -40.154 43.154  1.00 40.47 601 A 1 
ATOM 4575 C CA  . GLY A 0 601 . -92.501  -40.902 44.149  1.00 40.47 601 A 1 
ATOM 4576 C C   . GLY A 0 601 . -92.876  -40.077 45.405  1.00 40.47 601 A 1 
ATOM 4577 O O   . GLY A 0 601 . -92.195  -39.096 45.695  1.00 40.47 601 A 1 
ATOM 4578 N N   . LYS A 0 602 . -93.976  -40.410 46.122  1.00 36.28 602 A 1 
ATOM 4579 C CA  . LYS A 0 602 . -94.567  -39.587 47.222  1.00 36.28 602 A 1 
ATOM 4580 C C   . LYS A 0 602 . -95.514  -40.369 48.180  1.00 36.28 602 A 1 
ATOM 4581 C CB  . LYS A 0 602 . -95.350  -38.442 46.536  1.00 36.28 602 A 1 
ATOM 4582 O O   . LYS A 0 602 . -96.376  -41.086 47.686  1.00 36.28 602 A 1 
ATOM 4583 C CG  . LYS A 0 602 . -96.051  -37.444 47.476  1.00 36.28 602 A 1 
ATOM 4584 C CD  . LYS A 0 602 . -96.863  -36.421 46.664  1.00 36.28 602 A 1 
ATOM 4585 C CE  . LYS A 0 602 . -97.633  -35.477 47.599  1.00 36.28 602 A 1 
ATOM 4586 N NZ  . LYS A 0 602 . -98.511  -34.544 46.845  1.00 36.28 602 A 1 
ATOM 4587 N N   . GLY A 0 603 . -95.442  -40.138 49.507  1.00 40.38 603 A 1 
ATOM 4588 C CA  . GLY A 0 603 . -96.396  -40.580 50.572  1.00 40.38 603 A 1 
ATOM 4589 C C   . GLY A 0 603 . -95.820  -40.341 52.000  1.00 40.38 603 A 1 
ATOM 4590 O O   . GLY A 0 603 . -94.601  -40.398 52.103  1.00 40.38 603 A 1 
ATOM 4591 N N   . VAL A 0 604 . -96.482  -39.979 53.127  1.00 34.75 604 A 1 
ATOM 4592 C CA  . VAL A 0 604 . -97.881  -39.682 53.589  1.00 34.75 604 A 1 
ATOM 4593 C C   . VAL A 0 604 . -98.552  -40.753 54.508  1.00 34.75 604 A 1 
ATOM 4594 C CB  . VAL A 0 604 . -98.809  -39.093 52.497  1.00 34.75 604 A 1 
ATOM 4595 O O   . VAL A 0 604 . -98.445  -41.939 54.227  1.00 34.75 604 A 1 
ATOM 4596 C CG1 . VAL A 0 604 . -100.171 -38.633 53.034  1.00 34.75 604 A 1 
ATOM 4597 C CG2 . VAL A 0 604 . -98.200  -37.833 51.849  1.00 34.75 604 A 1 
ATOM 4598 N N   . HIS A 0 605 . -99.289  -40.294 55.552  1.00 36.23 605 A 1 
ATOM 4599 C CA  . HIS A 0 605 . -99.951  -40.996 56.702  1.00 36.23 605 A 1 
ATOM 4600 C C   . HIS A 0 605 . -99.031  -41.437 57.879  1.00 36.23 605 A 1 
ATOM 4601 C CB  . HIS A 0 605 . -100.861 -42.153 56.240  1.00 36.23 605 A 1 
ATOM 4602 O O   . HIS A 0 605 . -97.888  -41.797 57.637  1.00 36.23 605 A 1 
ATOM 4603 C CG  . HIS A 0 605 . -101.996 -41.745 55.333  1.00 36.23 605 A 1 
ATOM 4604 C CD2 . HIS A 0 605 . -101.988 -41.752 53.965  1.00 36.23 605 A 1 
ATOM 4605 N ND1 . HIS A 0 605 . -103.254 -41.341 55.727  1.00 36.23 605 A 1 
ATOM 4606 C CE1 . HIS A 0 605 . -103.974 -41.088 54.621  1.00 36.23 605 A 1 
ATOM 4607 N NE2 . HIS A 0 605 . -103.238 -41.305 53.523  1.00 36.23 605 A 1 
ATOM 4608 N N   . GLY A 0 606 . -99.447  -41.449 59.170  1.00 37.25 606 A 1 
ATOM 4609 C CA  . GLY A 0 606 . -100.665 -40.915 59.838  1.00 37.25 606 A 1 
ATOM 4610 C C   . GLY A 0 606 . -100.887 -41.395 61.312  1.00 37.25 606 A 1 
ATOM 4611 O O   . GLY A 0 606 . -100.285 -42.382 61.709  1.00 37.25 606 A 1 
ATOM 4612 N N   . HIS A 0 607 . -101.812 -40.740 62.059  1.00 36.03 607 A 1 
ATOM 4613 C CA  . HIS A 0 607 . -102.386 -41.054 63.417  1.00 36.03 607 A 1 
ATOM 4614 C C   . HIS A 0 607 . -101.569 -40.761 64.718  1.00 36.03 607 A 1 
ATOM 4615 C CB  . HIS A 0 607 . -102.911 -42.509 63.480  1.00 36.03 607 A 1 
ATOM 4616 O O   . HIS A 0 607 . -100.354 -40.634 64.643  1.00 36.03 607 A 1 
ATOM 4617 C CG  . HIS A 0 607 . -104.133 -42.846 62.664  1.00 36.03 607 A 1 
ATOM 4618 C CD2 . HIS A 0 607 . -104.858 -44.002 62.781  1.00 36.03 607 A 1 
ATOM 4619 N ND1 . HIS A 0 607 . -104.774 -42.062 61.731  1.00 36.03 607 A 1 
ATOM 4620 C CE1 . HIS A 0 607 . -105.855 -42.732 61.299  1.00 36.03 607 A 1 
ATOM 4621 N NE2 . HIS A 0 607 . -105.949 -43.918 61.912  1.00 36.03 607 A 1 
ATOM 4622 N N   . LEU A 0 608 . -102.144 -40.753 65.954  1.00 35.89 608 A 1 
ATOM 4623 C CA  . LEU A 0 608 . -103.287 -39.983 66.550  1.00 35.89 608 A 1 
ATOM 4624 C C   . LEU A 0 608 . -103.418 -40.205 68.104  1.00 35.89 608 A 1 
ATOM 4625 C CB  . LEU A 0 608 . -104.667 -40.371 65.952  1.00 35.89 608 A 1 
ATOM 4626 O O   . LEU A 0 608 . -103.303 -41.345 68.531  1.00 35.89 608 A 1 
ATOM 4627 C CG  . LEU A 0 608 . -105.722 -39.248 66.048  1.00 35.89 608 A 1 
ATOM 4628 C CD1 . LEU A 0 608 . -105.450 -38.126 65.042  1.00 35.89 608 A 1 
ATOM 4629 C CD2 . LEU A 0 608 . -107.117 -39.801 65.767  1.00 35.89 608 A 1 
ATOM 4630 N N   . ALA A 0 609 . -103.813 -39.171 68.885  1.00 39.79 609 A 1 
ATOM 4631 C CA  . ALA A 0 609 . -104.417 -39.185 70.261  1.00 39.79 609 A 1 
ATOM 4632 C C   . ALA A 0 609 . -103.620 -39.768 71.478  1.00 39.79 609 A 1 
ATOM 4633 C CB  . ALA A 0 609 . -105.817 -39.814 70.151  1.00 39.79 609 A 1 
ATOM 4634 O O   . ALA A 0 609 . -102.728 -40.583 71.298  1.00 39.79 609 A 1 
ATOM 4635 N N   . GLY A 0 610 . -103.887 -39.420 72.762  1.00 39.83 610 A 1 
ATOM 4636 C CA  . GLY A 0 610 . -104.699 -38.325 73.360  1.00 39.83 610 A 1 
ATOM 4637 C C   . GLY A 0 610 . -105.065 -38.494 74.874  1.00 39.83 610 A 1 
ATOM 4638 O O   . GLY A 0 610 . -105.222 -39.623 75.321  1.00 39.83 610 A 1 
ATOM 4639 N N   . ALA A 0 611 . -105.297 -37.378 75.611  1.00 38.09 611 A 1 
ATOM 4640 C CA  . ALA A 0 611 . -105.893 -37.249 76.986  1.00 38.09 611 A 1 
ATOM 4641 C C   . ALA A 0 611 . -105.111 -37.881 78.193  1.00 38.09 611 A 1 
ATOM 4642 C CB  . ALA A 0 611 . -107.355 -37.712 76.879  1.00 38.09 611 A 1 
ATOM 4643 O O   . ALA A 0 611 . -104.162 -38.614 77.956  1.00 38.09 611 A 1 
ATOM 4644 N N   . ALA A 0 612 . -105.367 -37.668 79.510  1.00 37.99 612 A 1 
ATOM 4645 C CA  . ALA A 0 612 . -106.196 -36.755 80.355  1.00 37.99 612 A 1 
ATOM 4646 C C   . ALA A 0 612 . -105.594 -36.707 81.814  1.00 37.99 612 A 1 
ATOM 4647 C CB  . ALA A 0 612 . -107.645 -37.277 80.397  1.00 37.99 612 A 1 
ATOM 4648 O O   . ALA A 0 612 . -105.015 -37.697 82.236  1.00 37.99 612 A 1 
ATOM 4649 N N   . TYR A 0 613 . -105.512 -35.575 82.548  1.00 35.03 613 A 1 
ATOM 4650 C CA  . TYR A 0 613 . -106.477 -34.952 83.510  1.00 35.03 613 A 1 
ATOM 4651 C C   . TYR A 0 613 . -106.453 -35.451 84.998  1.00 35.03 613 A 1 
ATOM 4652 C CB  . TYR A 0 613 . -107.906 -34.920 82.939  1.00 35.03 613 A 1 
ATOM 4653 O O   . TYR A 0 613 . -106.536 -36.646 85.245  1.00 35.03 613 A 1 
ATOM 4654 C CG  . TYR A 0 613 . -108.796 -33.810 83.473  1.00 35.03 613 A 1 
ATOM 4655 C CD1 . TYR A 0 613 . -109.494 -33.966 84.688  1.00 35.03 613 A 1 
ATOM 4656 C CD2 . TYR A 0 613 . -108.961 -32.632 82.718  1.00 35.03 613 A 1 
ATOM 4657 C CE1 . TYR A 0 613 . -110.352 -32.945 85.145  1.00 35.03 613 A 1 
ATOM 4658 C CE2 . TYR A 0 613 . -109.823 -31.614 83.165  1.00 35.03 613 A 1 
ATOM 4659 O OH  . TYR A 0 613 . -111.355 -30.793 84.823  1.00 35.03 613 A 1 
ATOM 4660 C CZ  . TYR A 0 613 . -110.522 -31.771 84.381  1.00 35.03 613 A 1 
ATOM 4661 N N   . GLY A 0 614 . -106.442 -34.528 85.992  1.00 37.53 614 A 1 
ATOM 4662 C CA  . GLY A 0 614 . -106.545 -34.770 87.469  1.00 37.53 614 A 1 
ATOM 4663 C C   . GLY A 0 614 . -105.329 -34.235 88.275  1.00 37.53 614 A 1 
ATOM 4664 O O   . GLY A 0 614 . -104.210 -34.458 87.843  1.00 37.53 614 A 1 
ATOM 4665 N N   . GLN A 0 615 . -105.392 -33.385 89.325  1.00 40.66 615 A 1 
ATOM 4666 C CA  . GLN A 0 615 . -106.128 -33.358 90.624  1.00 40.66 615 A 1 
ATOM 4667 C C   . GLN A 0 615 . -105.648 -34.427 91.647  1.00 40.66 615 A 1 
ATOM 4668 C CB  . GLN A 0 615 . -107.665 -33.338 90.462  1.00 40.66 615 A 1 
ATOM 4669 O O   . GLN A 0 615 . -105.534 -35.578 91.257  1.00 40.66 615 A 1 
ATOM 4670 C CG  . GLN A 0 615 . -108.186 -32.090 89.718  1.00 40.66 615 A 1 
ATOM 4671 C CD  . GLN A 0 615 . -109.688 -31.843 89.892  1.00 40.66 615 A 1 
ATOM 4672 N NE2 . GLN A 0 615 . -110.388 -31.445 88.853  1.00 40.66 615 A 1 
ATOM 4673 O OE1 . GLN A 0 615 . -110.255 -31.921 90.975  1.00 40.66 615 A 1 
ATOM 4674 N N   . LYS A 0 616 . -105.397 -34.172 92.955  1.00 39.81 616 A 1 
ATOM 4675 C CA  . LYS A 0 616 . -105.443 -32.951 93.816  1.00 39.81 616 A 1 
ATOM 4676 C C   . LYS A 0 616 . -104.734 -33.179 95.193  1.00 39.81 616 A 1 
ATOM 4677 C CB  . LYS A 0 616 . -106.924 -32.631 94.148  1.00 39.81 616 A 1 
ATOM 4678 O O   . LYS A 0 616 . -104.848 -34.259 95.745  1.00 39.81 616 A 1 
ATOM 4679 C CG  . LYS A 0 616 . -107.506 -31.357 93.516  1.00 39.81 616 A 1 
ATOM 4680 C CD  . LYS A 0 616 . -108.985 -31.250 93.911  1.00 39.81 616 A 1 
ATOM 4681 C CE  . LYS A 0 616 . -109.643 -30.003 93.312  1.00 39.81 616 A 1 
ATOM 4682 N NZ  . LYS A 0 616 . -111.078 -30.257 93.036  1.00 39.81 616 A 1 
ATOM 4683 N N   . HIS A 0 617 . -104.180 -32.107 95.783  1.00 33.91 617 A 1 
ATOM 4684 C CA  . HIS A 0 617 . -104.128 -31.746 97.232  1.00 33.91 617 A 1 
ATOM 4685 C C   . HIS A 0 617 . -103.427 -32.612 98.330  1.00 33.91 617 A 1 
ATOM 4686 C CB  . HIS A 0 617 . -105.549 -31.390 97.719  1.00 33.91 617 A 1 
ATOM 4687 O O   . HIS A 0 617 . -103.967 -33.609 98.786  1.00 33.91 617 A 1 
ATOM 4688 C CG  . HIS A 0 617 . -106.089 -30.053 97.271  1.00 33.91 617 A 1 
ATOM 4689 C CD2 . HIS A 0 617 . -105.950 -29.458 96.047  1.00 33.91 617 A 1 
ATOM 4690 N ND1 . HIS A 0 617 . -106.842 -29.197 98.042  1.00 33.91 617 A 1 
ATOM 4691 C CE1 . HIS A 0 617 . -107.161 -28.127 97.294  1.00 33.91 617 A 1 
ATOM 4692 N NE2 . HIS A 0 617 . -106.661 -28.259 96.057  1.00 33.91 617 A 1 
ATOM 4693 N N   . ALA A 0 618 . -102.420 -31.967 98.955  1.00 37.56 618 A 1 
ATOM 4694 C CA  . ALA A 0 618 . -102.302 -31.648 100.403 1.00 37.56 618 A 1 
ATOM 4695 C C   . ALA A 0 618 . -101.723 -32.639 101.455 1.00 37.56 618 A 1 
ATOM 4696 C CB  . ALA A 0 618 . -103.619 -31.022 100.897 1.00 37.56 618 A 1 
ATOM 4697 O O   . ALA A 0 618 . -101.924 -33.842 101.397 1.00 37.56 618 A 1 
ATOM 4698 N N   . ALA A 0 619 . -101.124 -32.017 102.497 1.00 38.89 619 A 1 
ATOM 4699 C CA  . ALA A 0 619 . -100.715 -32.538 103.820 1.00 38.89 619 A 1 
ATOM 4700 C C   . ALA A 0 619 . -99.522  -33.536 103.880 1.00 38.89 619 A 1 
ATOM 4701 C CB  . ALA A 0 619 . -101.981 -33.039 104.537 1.00 38.89 619 A 1 
ATOM 4702 O O   . ALA A 0 619 . -99.327  -34.320 102.965 1.00 38.89 619 A 1 
ATOM 4703 N N   . GLN A 0 620 . -98.670  -33.577 104.925 1.00 39.01 620 A 1 
ATOM 4704 C CA  . GLN A 0 620 . -98.410  -32.647 106.049 1.00 39.01 620 A 1 
ATOM 4705 C C   . GLN A 0 620 . -97.018  -32.930 106.689 1.00 39.01 620 A 1 
ATOM 4706 C CB  . GLN A 0 620 . -99.486  -32.803 107.156 1.00 39.01 620 A 1 
ATOM 4707 O O   . GLN A 0 620 . -96.622  -34.078 106.809 1.00 39.01 620 A 1 
ATOM 4708 C CG  . GLN A 0 620 . -100.380 -31.562 107.362 1.00 39.01 620 A 1 
ATOM 4709 C CD  . GLN A 0 620 . -101.567 -31.816 108.292 1.00 39.01 620 A 1 
ATOM 4710 N NE2 . GLN A 0 620 . -102.088 -30.802 108.947 1.00 39.01 620 A 1 
ATOM 4711 O OE1 . GLN A 0 620 . -102.074 -32.911 108.430 1.00 39.01 620 A 1 
ATOM 4712 N N   . HIS A 0 621 . -96.358  -31.876 107.193 1.00 32.63 621 A 1 
ATOM 4713 C CA  . HIS A 0 621 . -95.441  -31.836 108.360 1.00 32.63 621 A 1 
ATOM 4714 C C   . HIS A 0 621 . -94.100  -32.627 108.429 1.00 32.63 621 A 1 
ATOM 4715 C CB  . HIS A 0 621 . -96.256  -32.045 109.651 1.00 32.63 621 A 1 
ATOM 4716 O O   . HIS A 0 621 . -94.052  -33.842 108.533 1.00 32.63 621 A 1 
ATOM 4717 C CG  . HIS A 0 621 . -96.968  -30.804 110.128 1.00 32.63 621 A 1 
ATOM 4718 C CD2 . HIS A 0 621 . -97.664  -29.902 109.368 1.00 32.63 621 A 1 
ATOM 4719 N ND1 . HIS A 0 621 . -96.992  -30.335 111.421 1.00 32.63 621 A 1 
ATOM 4720 C CE1 . HIS A 0 621 . -97.693  -29.188 111.437 1.00 32.63 621 A 1 
ATOM 4721 N NE2 . HIS A 0 621 . -98.123  -28.884 110.203 1.00 32.63 621 A 1 
ATOM 4722 N N   . TYR A 0 622 . -93.031  -31.837 108.628 1.00 30.07 622 A 1 
ATOM 4723 C CA  . TYR A 0 622 . -91.918  -32.014 109.588 1.00 30.07 622 A 1 
ATOM 4724 C C   . TYR A 0 622 . -91.043  -33.293 109.615 1.00 30.07 622 A 1 
ATOM 4725 C CB  . TYR A 0 622 . -92.407  -31.671 111.013 1.00 30.07 622 A 1 
ATOM 4726 O O   . TYR A 0 622 . -91.381  -34.293 110.234 1.00 30.07 622 A 1 
ATOM 4727 C CG  . TYR A 0 622 . -92.231  -30.216 111.398 1.00 30.07 622 A 1 
ATOM 4728 C CD1 . TYR A 0 622 . -91.093  -29.830 112.134 1.00 30.07 622 A 1 
ATOM 4729 C CD2 . TYR A 0 622 . -93.189  -29.253 111.025 1.00 30.07 622 A 1 
ATOM 4730 C CE1 . TYR A 0 622 . -90.905  -28.482 112.496 1.00 30.07 622 A 1 
ATOM 4731 C CE2 . TYR A 0 622 . -93.001  -27.903 111.380 1.00 30.07 622 A 1 
ATOM 4732 O OH  . TYR A 0 622 . -91.690  -26.213 112.458 1.00 30.07 622 A 1 
ATOM 4733 C CZ  . TYR A 0 622 . -91.861  -27.515 112.115 1.00 30.07 622 A 1 
ATOM 4734 N N   . GLY A 0 623 . -89.765  -33.093 109.260 1.00 29.55 623 A 1 
ATOM 4735 C CA  . GLY A 0 623 . -88.688  -33.229 110.259 1.00 29.55 623 A 1 
ATOM 4736 C C   . GLY A 0 623 . -87.859  -34.520 110.275 1.00 29.55 623 A 1 
ATOM 4737 O O   . GLY A 0 623 . -88.026  -35.348 111.161 1.00 29.55 623 A 1 
ATOM 4738 N N   . GLY A 0 624 . -86.847  -34.609 109.405 1.00 35.00 624 A 1 
ATOM 4739 C CA  . GLY A 0 624 . -85.766  -35.601 109.489 1.00 35.00 624 A 1 
ATOM 4740 C C   . GLY A 0 624 . -84.423  -35.006 109.049 1.00 35.00 624 A 1 
ATOM 4741 O O   . GLY A 0 624 . -84.379  -34.224 108.101 1.00 35.00 624 A 1 
ATOM 4742 N N   . LYS A 0 625 . -83.335  -35.334 109.755 1.00 33.63 625 A 1 
ATOM 4743 C CA  . LYS A 0 625 . -81.946  -34.979 109.393 1.00 33.63 625 A 1 
ATOM 4744 C C   . LYS A 0 625 . -81.210  -36.218 108.863 1.00 33.63 625 A 1 
ATOM 4745 C CB  . LYS A 0 625 . -81.184  -34.441 110.624 1.00 33.63 625 A 1 
ATOM 4746 O O   . LYS A 0 625 . -81.641  -37.326 109.155 1.00 33.63 625 A 1 
ATOM 4747 C CG  . LYS A 0 625 . -81.592  -33.044 111.116 1.00 33.63 625 A 1 
ATOM 4748 C CD  . LYS A 0 625 . -80.674  -32.644 112.286 1.00 33.63 625 A 1 
ATOM 4749 C CE  . LYS A 0 625 . -80.981  -31.233 112.802 1.00 33.63 625 A 1 
ATOM 4750 N NZ  . LYS A 0 625 . -80.083  -30.862 113.928 1.00 33.63 625 A 1 
ATOM 4751 N N   . ALA A 0 626 . -80.030  -35.982 108.272 1.00 32.39 626 A 1 
ATOM 4752 C CA  . ALA A 0 626 . -78.983  -36.971 107.969 1.00 32.39 626 A 1 
ATOM 4753 C C   . ALA A 0 626 . -79.295  -37.941 106.798 1.00 32.39 626 A 1 
ATOM 4754 C CB  . ALA A 0 626 . -78.599  -37.670 109.287 1.00 32.39 626 A 1 
ATOM 4755 O O   . ALA A 0 626 . -80.454  -38.191 106.499 1.00 32.39 626 A 1 
ATOM 4756 N N   . GLN A 0 627 . -78.310  -38.490 106.071 1.00 33.94 627 A 1 
ATOM 4757 C CA  . GLN A 0 627 . -76.880  -38.135 105.961 1.00 33.94 627 A 1 
ATOM 4758 C C   . GLN A 0 627 . -76.359  -38.435 104.535 1.00 33.94 627 A 1 
ATOM 4759 C CB  . GLN A 0 627 . -76.030  -38.838 107.051 1.00 33.94 627 A 1 
ATOM 4760 O O   . GLN A 0 627 . -77.131  -38.814 103.660 1.00 33.94 627 A 1 
ATOM 4761 C CG  . GLN A 0 627 . -75.254  -37.803 107.893 1.00 33.94 627 A 1 
ATOM 4762 C CD  . GLN A 0 627 . -74.709  -38.366 109.204 1.00 33.94 627 A 1 
ATOM 4763 N NE2 . GLN A 0 627 . -73.414  -38.533 109.348 1.00 33.94 627 A 1 
ATOM 4764 O OE1 . GLN A 0 627 . -75.438  -38.628 110.142 1.00 33.94 627 A 1 
ATOM 4765 N N   . ALA A 0 628 . -75.073  -38.174 104.289 1.00 32.88 628 A 1 
ATOM 4766 C CA  . ALA A 0 628 . -74.434  -38.208 102.970 1.00 32.88 628 A 1 
ATOM 4767 C C   . ALA A 0 628 . -74.089  -39.627 102.445 1.00 32.88 628 A 1 
ATOM 4768 C CB  . ALA A 0 628 . -73.174  -37.330 103.100 1.00 32.88 628 A 1 
ATOM 4769 O O   . ALA A 0 628 . -74.312  -40.617 103.135 1.00 32.88 628 A 1 
ATOM 4770 N N   . GLN A 0 629 . -73.415  -39.636 101.282 1.00 29.84 629 A 1 
ATOM 4771 C CA  . GLN A 0 629 . -72.527  -40.666 100.702 1.00 29.84 629 A 1 
ATOM 4772 C C   . GLN A 0 629 . -73.034  -41.494 99.501  1.00 29.84 629 A 1 
ATOM 4773 C CB  . GLN A 0 629 . -71.778  -41.516 101.745 1.00 29.84 629 A 1 
ATOM 4774 O O   . GLN A 0 629 . -73.819  -42.427 99.618  1.00 29.84 629 A 1 
ATOM 4775 C CG  . GLN A 0 629 . -70.961  -40.636 102.706 1.00 29.84 629 A 1 
ATOM 4776 C CD  . GLN A 0 629 . -69.956  -41.447 103.498 1.00 29.84 629 A 1 
ATOM 4777 N NE2 . GLN A 0 629 . -68.796  -41.691 102.932 1.00 29.84 629 A 1 
ATOM 4778 O OE1 . GLN A 0 629 . -70.189  -41.850 104.628 1.00 29.84 629 A 1 
ATOM 4779 N N   . ASP A 0 630 . -72.456  -41.151 98.344  1.00 28.96 630 A 1 
ATOM 4780 C CA  . ASP A 0 630 . -71.641  -42.034 97.495  1.00 28.96 630 A 1 
ATOM 4781 C C   . ASP A 0 630 . -72.240  -43.356 96.968  1.00 28.96 630 A 1 
ATOM 4782 C CB  . ASP A 0 630 . -70.262  -42.253 98.166  1.00 28.96 630 A 1 
ATOM 4783 O O   . ASP A 0 630 . -71.942  -44.438 97.474  1.00 28.96 630 A 1 
ATOM 4784 C CG  . ASP A 0 630 . -69.632  -40.970 98.728  1.00 28.96 630 A 1 
ATOM 4785 O OD1 . ASP A 0 630 . -69.904  -39.893 98.149  1.00 28.96 630 A 1 
ATOM 4786 O OD2 . ASP A 0 630 . -68.969  -41.053 99.791  1.00 28.96 630 A 1 
ATOM 4787 N N   . ALA A 0 631 . -72.925  -43.294 95.817  1.00 33.03 631 A 1 
ATOM 4788 C CA  . ALA A 0 631 . -72.998  -44.424 94.884  1.00 33.03 631 A 1 
ATOM 4789 C C   . ALA A 0 631 . -73.217  -43.988 93.418  1.00 33.03 631 A 1 
ATOM 4790 C CB  . ALA A 0 631 . -74.105  -45.395 95.322  1.00 33.03 631 A 1 
ATOM 4791 O O   . ALA A 0 631 . -74.135  -43.231 93.131  1.00 33.03 631 A 1 
ATOM 4792 N N   . GLN A 0 632 . -72.412  -44.574 92.518  1.00 38.97 632 A 1 
ATOM 4793 C CA  . GLN A 0 632 . -72.661  -44.826 91.081  1.00 38.97 632 A 1 
ATOM 4794 C C   . GLN A 0 632 . -72.877  -43.643 90.098  1.00 38.97 632 A 1 
ATOM 4795 C CB  . GLN A 0 632 . -73.825  -45.830 90.952  1.00 38.97 632 A 1 
ATOM 4796 O O   . GLN A 0 632 . -73.554  -42.670 90.389  1.00 38.97 632 A 1 
ATOM 4797 C CG  . GLN A 0 632 . -73.528  -47.209 91.579  1.00 38.97 632 A 1 
ATOM 4798 C CD  . GLN A 0 632 . -74.775  -47.921 92.102  1.00 38.97 632 A 1 
ATOM 4799 N NE2 . GLN A 0 632 . -74.867  -49.225 91.967  1.00 38.97 632 A 1 
ATOM 4800 O OE1 . GLN A 0 632 . -75.672  -47.345 92.684  1.00 38.97 632 A 1 
ATOM 4801 N N   . ALA A 0 633 . -72.468  -43.725 88.824  1.00 30.79 633 A 1 
ATOM 4802 C CA  . ALA A 0 633 . -71.257  -44.290 88.198  1.00 30.79 633 A 1 
ATOM 4803 C C   . ALA A 0 633 . -71.227  -43.896 86.701  1.00 30.79 633 A 1 
ATOM 4804 C CB  . ALA A 0 633 . -71.171  -45.825 88.283  1.00 30.79 633 A 1 
ATOM 4805 O O   . ALA A 0 633 . -72.238  -43.937 86.009  1.00 30.79 633 A 1 
ATOM 4806 N N   . SER A 0 634 . -70.040  -43.553 86.210  1.00 33.66 634 A 1 
ATOM 4807 C CA  . SER A 0 634 . -69.704  -43.069 84.866  1.00 33.66 634 A 1 
ATOM 4808 C C   . SER A 0 634 . -70.117  -43.932 83.657  1.00 33.66 634 A 1 
ATOM 4809 C CB  . SER A 0 634 . -68.171  -42.995 84.807  1.00 33.66 634 A 1 
ATOM 4810 O O   . SER A 0 634 . -69.742  -45.099 83.587  1.00 33.66 634 A 1 
ATOM 4811 O OG  . SER A 0 634 . -67.643  -42.345 85.951  1.00 33.66 634 A 1 
ATOM 4812 N N   . ALA A 0 635 . -70.684  -43.283 82.628  1.00 37.64 635 A 1 
ATOM 4813 C CA  . ALA A 0 635 . -70.362  -43.432 81.190  1.00 37.64 635 A 1 
ATOM 4814 C C   . ALA A 0 635 . -71.127  -42.349 80.383  1.00 37.64 635 A 1 
ATOM 4815 C CB  . ALA A 0 635 . -70.779  -44.826 80.686  1.00 37.64 635 A 1 
ATOM 4816 O O   . ALA A 0 635 . -72.324  -42.202 80.598  1.00 37.64 635 A 1 
ATOM 4817 N N   . GLY A 0 636 . -70.581  -41.549 79.453  1.00 36.53 636 A 1 
ATOM 4818 C CA  . GLY A 0 636 . -69.211  -41.314 78.945  1.00 36.53 636 A 1 
ATOM 4819 C C   . GLY A 0 636 . -69.271  -40.893 77.451  1.00 36.53 636 A 1 
ATOM 4820 O O   . GLY A 0 636 . -70.197  -41.318 76.776  1.00 36.53 636 A 1 
ATOM 4821 N N   . ALA A 0 637 . -68.377  -40.100 76.835  1.00 36.11 637 A 1 
ATOM 4822 C CA  . ALA A 0 637 . -67.332  -39.175 77.310  1.00 36.11 637 A 1 
ATOM 4823 C C   . ALA A 0 637 . -66.823  -38.277 76.133  1.00 36.11 637 A 1 
ATOM 4824 C CB  . ALA A 0 637 . -66.155  -39.989 77.871  1.00 36.11 637 A 1 
ATOM 4825 O O   . ALA A 0 637 . -66.829  -38.730 74.996  1.00 36.11 637 A 1 
ATOM 4826 N N   . ALA A 0 638 . -66.287  -37.067 76.410  1.00 34.96 638 A 1 
ATOM 4827 C CA  . ALA A 0 638 . -65.620  -36.144 75.443  1.00 34.96 638 A 1 
ATOM 4828 C C   . ALA A 0 638 . -66.498  -35.618 74.260  1.00 34.96 638 A 1 
ATOM 4829 C CB  . ALA A 0 638 . -64.305  -36.798 74.990  1.00 34.96 638 A 1 
ATOM 4830 O O   . ALA A 0 638 . -67.670  -35.946 74.188  1.00 34.96 638 A 1 
ATOM 4831 N N   . ALA A 0 639 . -66.084  -34.725 73.340  1.00 37.16 639 A 1 
ATOM 4832 C CA  . ALA A 0 639 . -65.480  -33.370 73.419  1.00 37.16 639 A 1 
ATOM 4833 C C   . ALA A 0 639 . -66.283  -32.450 72.443  1.00 37.16 639 A 1 
ATOM 4834 C CB  . ALA A 0 639 . -63.993  -33.440 73.045  1.00 37.16 639 A 1 
ATOM 4835 O O   . ALA A 0 639 . -66.818  -32.961 71.470  1.00 37.16 639 A 1 
ATOM 4836 N N   . ALA A 0 640 . -66.584  -31.159 72.652  1.00 34.69 640 A 1 
ATOM 4837 C CA  . ALA A 0 640 . -65.812  -29.998 73.125  1.00 34.69 640 A 1 
ATOM 4838 C C   . ALA A 0 640 . -64.813  -29.398 72.106  1.00 34.69 640 A 1 
ATOM 4839 C CB  . ALA A 0 640 . -65.241  -30.184 74.537  1.00 34.69 640 A 1 
ATOM 4840 O O   . ALA A 0 640 . -63.613  -29.524 72.311  1.00 34.69 640 A 1 
ATOM 4841 N N   . VAL A 0 641 . -65.329  -28.693 71.083  1.00 35.44 641 A 1 
ATOM 4842 C CA  . VAL A 0 641 . -64.697  -27.560 70.357  1.00 35.44 641 A 1 
ATOM 4843 C C   . VAL A 0 641 . -65.817  -26.598 69.892  1.00 35.44 641 A 1 
ATOM 4844 C CB  . VAL A 0 641 . -63.826  -28.011 69.152  1.00 35.44 641 A 1 
ATOM 4845 O O   . VAL A 0 641 . -66.909  -27.059 69.577  1.00 35.44 641 A 1 
ATOM 4846 C CG1 . VAL A 0 641 . -63.351  -26.844 68.274  1.00 35.44 641 A 1 
ATOM 4847 C CG2 . VAL A 0 641 . -62.546  -28.734 69.595  1.00 35.44 641 A 1 
ATOM 4848 N N   . ASN A 0 642 . -65.536  -25.289 69.897  1.00 34.41 642 A 1 
ATOM 4849 C CA  . ASN A 0 642 . -66.287  -24.149 69.335  1.00 34.41 642 A 1 
ATOM 4850 C C   . ASN A 0 642 . -67.823  -24.133 69.463  1.00 34.41 642 A 1 
ATOM 4851 C CB  . ASN A 0 642 . -65.811  -23.857 67.897  1.00 34.41 642 A 1 
ATOM 4852 O O   . ASN A 0 642 . -68.557  -24.495 68.547  1.00 34.41 642 A 1 
ATOM 4853 C CG  . ASN A 0 642 . -64.356  -23.417 67.839  1.00 34.41 642 A 1 
ATOM 4854 N ND2 . ASN A 0 642 . -63.903  -22.907 66.724  1.00 34.41 642 A 1 
ATOM 4855 O OD1 . ASN A 0 642 . -63.607  -23.526 68.798  1.00 34.41 642 A 1 
ATOM 4856 N N   . ALA A 0 643 . -68.296  -23.508 70.545  1.00 28.64 643 A 1 
ATOM 4857 C CA  . ALA A 0 643 . -69.447  -22.617 70.437  1.00 28.64 643 A 1 
ATOM 4858 C C   . ALA A 0 643 . -68.941  -21.260 69.921  1.00 28.64 643 A 1 
ATOM 4859 C CB  . ALA A 0 643 . -70.119  -22.494 71.811  1.00 28.64 643 A 1 
ATOM 4860 O O   . ALA A 0 643 . -68.140  -20.618 70.601  1.00 28.64 643 A 1 
ATOM 4861 N N   . GLN A 0 644 . -69.374  -20.840 68.733  1.00 32.98 644 A 1 
ATOM 4862 C CA  . GLN A 0 644 . -69.146  -19.493 68.212  1.00 32.98 644 A 1 
ATOM 4863 C C   . GLN A 0 644 . -70.407  -19.008 67.497  1.00 32.98 644 A 1 
ATOM 4864 C CB  . GLN A 0 644 . -67.931  -19.434 67.266  1.00 32.98 644 A 1 
ATOM 4865 O O   . GLN A 0 644 . -70.939  -19.719 66.654  1.00 32.98 644 A 1 
ATOM 4866 C CG  . GLN A 0 644 . -66.600  -19.634 68.006  1.00 32.98 644 A 1 
ATOM 4867 C CD  . GLN A 0 644 . -65.399  -19.372 67.106  1.00 32.98 644 A 1 
ATOM 4868 N NE2 . GLN A 0 644 . -64.804  -18.200 67.163  1.00 32.98 644 A 1 
ATOM 4869 O OE1 . GLN A 0 644 . -64.972  -20.223 66.342  1.00 32.98 644 A 1 
ATOM 4870 N N   . ASP A 0 645 . -70.848  -17.827 67.924  1.00 34.16 645 A 1 
ATOM 4871 C CA  . ASP A 0 645 . -71.356  -16.709 67.123  1.00 34.16 645 A 1 
ATOM 4872 C C   . ASP A 0 645 . -72.242  -16.990 65.887  1.00 34.16 645 A 1 
ATOM 4873 C CB  . ASP A 0 645 . -70.144  -15.835 66.768  1.00 34.16 645 A 1 
ATOM 4874 O O   . ASP A 0 645 . -71.849  -17.667 64.937  1.00 34.16 645 A 1 
ATOM 4875 C CG  . ASP A 0 645 . -70.521  -14.372 66.575  1.00 34.16 645 A 1 
ATOM 4876 O OD1 . ASP A 0 645 . -71.728  -14.119 66.370  1.00 34.16 645 A 1 
ATOM 4877 O OD2 . ASP A 0 645 . -69.588  -13.552 66.697  1.00 34.16 645 A 1 
ATOM 4878 N N   . ALA A 0 646 . -73.432  -16.383 65.884  1.00 37.88 646 A 1 
ATOM 4879 C CA  . ALA A 0 646 . -74.412  -16.466 64.804  1.00 37.88 646 A 1 
ATOM 4880 C C   . ALA A 0 646 . -74.451  -15.214 63.899  1.00 37.88 646 A 1 
ATOM 4881 C CB  . ALA A 0 646 . -75.778  -16.838 65.396  1.00 37.88 646 A 1 
ATOM 4882 O O   . ALA A 0 646 . -75.332  -15.145 63.040  1.00 37.88 646 A 1 
ATOM 4883 N N   . ASP A 0 647 . -73.493  -14.280 64.018  1.00 40.78 647 A 1 
ATOM 4884 C CA  . ASP A 0 647 . -73.296  -13.122 63.120  1.00 40.78 647 A 1 
ATOM 4885 C C   . ASP A 0 647 . -72.777  -13.554 61.723  1.00 40.78 647 A 1 
ATOM 4886 C CB  . ASP A 0 647 . -72.404  -12.057 63.797  1.00 40.78 647 A 1 
ATOM 4887 O O   . ASP A 0 647 . -71.731  -13.141 61.207  1.00 40.78 647 A 1 
ATOM 4888 C CG  . ASP A 0 647 . -73.130  -11.162 64.817  1.00 40.78 647 A 1 
ATOM 4889 O OD1 . ASP A 0 647 . -74.305  -11.448 65.148  1.00 40.78 647 A 1 
ATOM 4890 O OD2 . ASP A 0 647 . -72.544  -10.106 65.158  1.00 40.78 647 A 1 
ATOM 4891 N N   . ALA A 0 648 . -73.520  -14.457 61.085  1.00 38.44 648 A 1 
ATOM 4892 C CA  . ALA A 0 648 . -73.109  -15.189 59.903  1.00 38.44 648 A 1 
ATOM 4893 C C   . ALA A 0 648 . -73.171  -14.327 58.629  1.00 38.44 648 A 1 
ATOM 4894 C CB  . ALA A 0 648 . -73.938  -16.478 59.819  1.00 38.44 648 A 1 
ATOM 4895 O O   . ALA A 0 648 . -74.185  -14.262 57.935  1.00 38.44 648 A 1 
ATOM 4896 N N   . PHE A 0 649 . -72.004  -13.789 58.260  1.00 47.96 649 A 1 
ATOM 4897 C CA  . PHE A 0 649 . -71.657  -13.271 56.927  1.00 47.96 649 A 1 
ATOM 4898 C C   . PHE A 0 649 . -72.002  -11.809 56.605  1.00 47.96 649 A 1 
ATOM 4899 C CB  . PHE A 0 649 . -72.056  -14.253 55.806  1.00 47.96 649 A 1 
ATOM 4900 O O   . PHE A 0 649 . -72.350  -11.491 55.466  1.00 47.96 649 A 1 
ATOM 4901 C CG  . PHE A 0 649 . -71.705  -15.701 56.073  1.00 47.96 649 A 1 
ATOM 4902 C CD1 . PHE A 0 649 . -70.369  -16.079 56.307  1.00 47.96 649 A 1 
ATOM 4903 C CD2 . PHE A 0 649 . -72.730  -16.662 56.149  1.00 47.96 649 A 1 
ATOM 4904 C CE1 . PHE A 0 649 . -70.064  -17.414 56.626  1.00 47.96 649 A 1 
ATOM 4905 C CE2 . PHE A 0 649 . -72.423  -17.997 56.461  1.00 47.96 649 A 1 
ATOM 4906 C CZ  . PHE A 0 649 . -71.090  -18.371 56.703  1.00 47.96 649 A 1 
ATOM 4907 N N   . ALA A 0 650 . -71.668  -10.891 57.516  1.00 44.48 650 A 1 
ATOM 4908 C CA  . ALA A 0 650 . -71.147  -9.581  57.104  1.00 44.48 650 A 1 
ATOM 4909 C C   . ALA A 0 650 . -69.770  -9.756  56.416  1.00 44.48 650 A 1 
ATOM 4910 C CB  . ALA A 0 650 . -71.103  -8.649  58.322  1.00 44.48 650 A 1 
ATOM 4911 O O   . ALA A 0 650 . -68.722  -9.452  56.983  1.00 44.48 650 A 1 
ATOM 4912 N N   . LYS A 0 651 . -69.756  -10.342 55.210  1.00 42.90 651 A 1 
ATOM 4913 C CA  . LYS A 0 651 . -68.525  -10.606 54.453  1.00 42.90 651 A 1 
ATOM 4914 C C   . LYS A 0 651 . -67.841  -9.294  54.090  1.00 42.90 651 A 1 
ATOM 4915 C CB  . LYS A 0 651 . -68.817  -11.411 53.174  1.00 42.90 651 A 1 
ATOM 4916 O O   . LYS A 0 651 . -68.472  -8.407  53.520  1.00 42.90 651 A 1 
ATOM 4917 C CG  . LYS A 0 651 . -68.992  -12.903 53.476  1.00 42.90 651 A 1 
ATOM 4918 C CD  . LYS A 0 651 . -69.478  -13.666 52.238  1.00 42.90 651 A 1 
ATOM 4919 C CE  . LYS A 0 651 . -69.648  -15.152 52.575  1.00 42.90 651 A 1 
ATOM 4920 N NZ  . LYS A 0 651 . -70.147  -15.913 51.404  1.00 42.90 651 A 1 
ATOM 4921 N N   . GLN A 0 652 . -66.531  -9.236  54.317  1.00 46.51 652 A 1 
ATOM 4922 C CA  . GLN A 0 652 . -65.661  -8.300  53.614  1.00 46.51 652 A 1 
ATOM 4923 C C   . GLN A 0 652 . -65.676  -8.675  52.129  1.00 46.51 652 A 1 
ATOM 4924 C CB  . GLN A 0 652 . -64.236  -8.364  54.185  1.00 46.51 652 A 1 
ATOM 4925 O O   . GLN A 0 652 . -64.935  -9.554  51.688  1.00 46.51 652 A 1 
ATOM 4926 C CG  . GLN A 0 652 . -64.137  -7.880  55.637  1.00 46.51 652 A 1 
ATOM 4927 C CD  . GLN A 0 652 . -62.729  -8.113  56.167  1.00 46.51 652 A 1 
ATOM 4928 N NE2 . GLN A 0 652 . -61.884  -7.109  56.194  1.00 46.51 652 A 1 
ATOM 4929 O OE1 . GLN A 0 652 . -62.361  -9.218  56.524  1.00 46.51 652 A 1 
ATOM 4930 N N   . ALA A 0 653 . -66.572  -8.050  51.368  1.00 45.79 653 A 1 
ATOM 4931 C CA  . ALA A 0 653 . -66.499  -8.058  49.920  1.00 45.79 653 A 1 
ATOM 4932 C C   . ALA A 0 653 . -65.398  -7.060  49.537  1.00 45.79 653 A 1 
ATOM 4933 C CB  . ALA A 0 653 . -67.887  -7.779  49.317  1.00 45.79 653 A 1 
ATOM 4934 O O   . ALA A 0 653 . -65.650  -5.876  49.338  1.00 45.79 653 A 1 
ATOM 4935 N N   . TYR A 0 654 . -64.155  -7.539  49.525  1.00 50.23 654 A 1 
ATOM 4936 C CA  . TYR A 0 654 . -63.086  -6.827  48.841  1.00 50.23 654 A 1 
ATOM 4937 C C   . TYR A 0 654 . -63.467  -6.781  47.360  1.00 50.23 654 A 1 
ATOM 4938 C CB  . TYR A 0 654 . -61.740  -7.526  49.087  1.00 50.23 654 A 1 
ATOM 4939 O O   . TYR A 0 654 . -63.526  -7.826  46.708  1.00 50.23 654 A 1 
ATOM 4940 C CG  . TYR A 0 654 . -61.177  -7.288  50.478  1.00 50.23 654 A 1 
ATOM 4941 C CD1 . TYR A 0 654 . -60.489  -6.087  50.739  1.00 50.23 654 A 1 
ATOM 4942 C CD2 . TYR A 0 654 . -61.341  -8.240  51.506  1.00 50.23 654 A 1 
ATOM 4943 C CE1 . TYR A 0 654 . -59.954  -5.836  52.015  1.00 50.23 654 A 1 
ATOM 4944 C CE2 . TYR A 0 654 . -60.805  -7.994  52.789  1.00 50.23 654 A 1 
ATOM 4945 O OH  . TYR A 0 654 . -59.582  -6.546  54.271  1.00 50.23 654 A 1 
ATOM 4946 C CZ  . TYR A 0 654 . -60.107  -6.792  53.042  1.00 50.23 654 A 1 
ATOM 4947 N N   . GLY A 0 655 . -63.786  -5.583  46.866  1.00 51.66 655 A 1 
ATOM 4948 C CA  . GLY A 0 655 . -63.716  -5.309  45.439  1.00 51.66 655 A 1 
ATOM 4949 C C   . GLY A 0 655 . -62.253  -5.425  45.029  1.00 51.66 655 A 1 
ATOM 4950 O O   . GLY A 0 655 . -61.369  -5.004  45.777  1.00 51.66 655 A 1 
ATOM 4951 N N   . SER A 0 656 . -62.002  -6.081  43.904  1.00 56.00 656 A 1 
ATOM 4952 C CA  . SER A 0 656 . -60.663  -6.199  43.342  1.00 56.00 656 A 1 
ATOM 4953 C C   . SER A 0 656 . -60.768  -6.226  41.827  1.00 56.00 656 A 1 
ATOM 4954 C CB  . SER A 0 656 . -59.911  -7.413  43.902  1.00 56.00 656 A 1 
ATOM 4955 O O   . SER A 0 656 . -60.986  -7.282  41.219  1.00 56.00 656 A 1 
ATOM 4956 O OG  . SER A 0 656 . -60.497  -8.636  43.487  1.00 56.00 656 A 1 
ATOM 4957 N N   . ASP A 0 657 . -60.660  -5.044  41.248  1.00 52.38 657 A 1 
ATOM 4958 C CA  . ASP A 0 657 . -60.342  -4.851  39.847  1.00 52.38 657 A 1 
ATOM 4959 C C   . ASP A 0 657 . -58.862  -5.223  39.654  1.00 52.38 657 A 1 
ATOM 4960 C CB  . ASP A 0 657 . -60.663  -3.402  39.439  1.00 52.38 657 A 1 
ATOM 4961 O O   . ASP A 0 657 . -58.033  -5.051  40.549  1.00 52.38 657 A 1 
ATOM 4962 C CG  . ASP A 0 657 . -62.131  -3.039  39.722  1.00 52.38 657 A 1 
ATOM 4963 O OD1 . ASP A 0 657 . -62.490  -2.891  40.915  1.00 52.38 657 A 1 
ATOM 4964 O OD2 . ASP A 0 657 . -62.939  -3.034  38.764  1.00 52.38 657 A 1 
ATOM 4965 N N   . TYR A 0 658 . -58.539  -5.806  38.503  1.00 54.52 658 A 1 
ATOM 4966 C CA  . TYR A 0 658 . -57.163  -6.080  38.097  1.00 54.52 658 A 1 
ATOM 4967 C C   . TYR A 0 658 . -57.088  -5.908  36.586  1.00 54.52 658 A 1 
ATOM 4968 C CB  . TYR A 0 658 . -56.723  -7.506  38.495  1.00 54.52 658 A 1 
ATOM 4969 O O   . TYR A 0 658 . -57.617  -6.741  35.843  1.00 54.52 658 A 1 
ATOM 4970 C CG  . TYR A 0 658 . -56.587  -7.781  39.983  1.00 54.52 658 A 1 
ATOM 4971 C CD1 . TYR A 0 658 . -55.686  -7.020  40.752  1.00 54.52 658 A 1 
ATOM 4972 C CD2 . TYR A 0 658 . -57.369  -8.779  40.600  1.00 54.52 658 A 1 
ATOM 4973 C CE1 . TYR A 0 658 . -55.604  -7.213  42.143  1.00 54.52 658 A 1 
ATOM 4974 C CE2 . TYR A 0 658 . -57.265  -9.003  41.987  1.00 54.52 658 A 1 
ATOM 4975 O OH  . TYR A 0 658 . -56.340  -8.363  44.108  1.00 54.52 658 A 1 
ATOM 4976 C CZ  . TYR A 0 658 . -56.398  -8.204  42.760  1.00 54.52 658 A 1 
ATOM 4977 N N   . ASP A 0 659 . -56.423  -4.850  36.133  1.00 51.96 659 A 1 
ATOM 4978 C CA  . ASP A 0 659 . -56.071  -4.663  34.729  1.00 51.96 659 A 1 
ATOM 4979 C C   . ASP A 0 659 . -54.554  -4.456  34.621  1.00 51.96 659 A 1 
ATOM 4980 C CB  . ASP A 0 659 . -56.917  -3.547  34.089  1.00 51.96 659 A 1 
ATOM 4981 O O   . ASP A 0 659 . -53.923  -3.760  35.414  1.00 51.96 659 A 1 
ATOM 4982 C CG  . ASP A 0 659 . -57.149  -3.762  32.587  1.00 51.96 659 A 1 
ATOM 4983 O OD1 . ASP A 0 659 . -56.343  -4.442  31.906  1.00 51.96 659 A 1 
ATOM 4984 O OD2 . ASP A 0 659 . -58.146  -3.242  32.036  1.00 51.96 659 A 1 
ATOM 4985 N N   . SER A 0 660 . -53.934  -5.139  33.669  1.00 56.89 660 A 1 
ATOM 4986 C CA  . SER A 0 660 . -52.478  -5.182  33.526  1.00 56.89 660 A 1 
ATOM 4987 C C   . SER A 0 660 . -52.162  -5.349  32.055  1.00 56.89 660 A 1 
ATOM 4988 C CB  . SER A 0 660 . -51.876  -6.329  34.348  1.00 56.89 660 A 1 
ATOM 4989 O O   . SER A 0 660 . -52.626  -6.323  31.448  1.00 56.89 660 A 1 
ATOM 4990 O OG  . SER A 0 660 . -52.311  -7.596  33.878  1.00 56.89 660 A 1 
ATOM 4991 N N   . ARG A 0 661 . -51.452  -4.386  31.466  1.00 50.63 661 A 1 
ATOM 4992 C CA  . ARG A 0 661 . -51.393  -4.253  30.004  1.00 50.63 661 A 1 
ATOM 4993 C C   . ARG A 0 661 . -49.966  -4.333  29.459  1.00 50.63 661 A 1 
ATOM 4994 C CB  . ARG A 0 661 . -52.293  -3.082  29.562  1.00 50.63 661 A 1 
ATOM 4995 O O   . ARG A 0 661 . -49.133  -5.021  30.044  1.00 50.63 661 A 1 
ATOM 4996 C CG  . ARG A 0 661 . -53.751  -3.416  29.917  1.00 50.63 661 A 1 
ATOM 4997 C CD  . ARG A 0 661 . -54.768  -2.516  29.225  1.00 50.63 661 A 1 
ATOM 4998 N NE  . ARG A 0 661 . -56.115  -2.995  29.565  1.00 50.63 661 A 1 
ATOM 4999 N NH1 . ARG A 0 661 . -57.377  -1.828  28.047  1.00 50.63 661 A 1 
ATOM 5000 N NH2 . ARG A 0 661 . -58.356  -3.229  29.440  1.00 50.63 661 A 1 
ATOM 5001 C CZ  . ARG A 0 661 . -57.264  -2.683  29.018  1.00 50.63 661 A 1 
ATOM 5002 N N   . TRP A 0 662 . -49.763  -3.890  28.224  1.00 50.34 662 A 1 
ATOM 5003 C CA  . TRP A 0 662 . -48.845  -4.514  27.274  1.00 50.34 662 A 1 
ATOM 5004 C C   . TRP A 0 662 . -47.870  -3.523  26.631  1.00 50.34 662 A 1 
ATOM 5005 C CB  . TRP A 0 662 . -49.679  -5.251  26.220  1.00 50.34 662 A 1 
ATOM 5006 O O   . TRP A 0 662 . -48.273  -2.578  25.951  1.00 50.34 662 A 1 
ATOM 5007 C CG  . TRP A 0 662 . -48.912  -5.748  25.035  1.00 50.34 662 A 1 
ATOM 5008 C CD1 . TRP A 0 662 . -47.971  -6.718  25.055  1.00 50.34 662 A 1 
ATOM 5009 C CD2 . TRP A 0 662 . -48.922  -5.225  23.670  1.00 50.34 662 A 1 
ATOM 5010 C CE2 . TRP A 0 662 . -47.959  -5.948  22.906  1.00 50.34 662 A 1 
ATOM 5011 C CE3 . TRP A 0 662 . -49.618  -4.187  23.009  1.00 50.34 662 A 1 
ATOM 5012 N NE1 . TRP A 0 662 . -47.406  -6.840  23.801  1.00 50.34 662 A 1 
ATOM 5013 C CH2 . TRP A 0 662 . -48.424  -4.635  20.924  1.00 50.34 662 A 1 
ATOM 5014 C CZ2 . TRP A 0 662 . -47.702  -5.662  21.557  1.00 50.34 662 A 1 
ATOM 5015 C CZ3 . TRP A 0 662 . -49.380  -3.900  21.650  1.00 50.34 662 A 1 
ATOM 5016 N N   . GLY A 0 663 . -46.579  -3.812  26.804  1.00 58.57 663 A 1 
ATOM 5017 C CA  . GLY A 0 663 . -45.483  -3.072  26.192  1.00 58.57 663 A 1 
ATOM 5018 C C   . GLY A 0 663 . -45.205  -3.425  24.726  1.00 58.57 663 A 1 
ATOM 5019 O O   . GLY A 0 663 . -45.581  -4.493  24.240  1.00 58.57 663 A 1 
ATOM 5020 N N   . LYS A 0 664 . -44.517  -2.524  24.022  1.00 64.36 664 A 1 
ATOM 5021 C CA  . LYS A 0 664 . -44.067  -2.671  22.632  1.00 64.36 664 A 1 
ATOM 5022 C C   . LYS A 0 664 . -42.552  -2.501  22.583  1.00 64.36 664 A 1 
ATOM 5023 C CB  . LYS A 0 664 . -44.700  -1.600  21.726  1.00 64.36 664 A 1 
ATOM 5024 O O   . LYS A 0 664 . -42.069  -1.485  23.066  1.00 64.36 664 A 1 
ATOM 5025 C CG  . LYS A 0 664 . -46.228  -1.509  21.802  1.00 64.36 664 A 1 
ATOM 5026 C CD  . LYS A 0 664 . -46.741  -0.419  20.842  1.00 64.36 664 A 1 
ATOM 5027 C CE  . LYS A 0 664 . -47.891  0.388   21.454  1.00 64.36 664 A 1 
ATOM 5028 N NZ  . LYS A 0 664 . -47.394  1.263   22.545  1.00 64.36 664 A 1 
ATOM 5029 N N   . SER A 0 665 . -41.855  -3.425  21.932  1.00 75.51 665 A 1 
ATOM 5030 C CA  . SER A 0 665 . -40.453  -3.260  21.549  1.00 75.51 665 A 1 
ATOM 5031 C C   . SER A 0 665 . -40.322  -3.108  20.031  1.00 75.51 665 A 1 
ATOM 5032 C CB  . SER A 0 665 . -39.591  -4.408  22.085  1.00 75.51 665 A 1 
ATOM 5033 O O   . SER A 0 665 . -41.112  -3.676  19.264  1.00 75.51 665 A 1 
ATOM 5034 O OG  . SER A 0 665 . -39.917  -5.652  21.483  1.00 75.51 665 A 1 
ATOM 5035 N N   . TYR A 0 666 . -39.324  -2.346  19.591  1.00 74.34 666 A 1 
ATOM 5036 C CA  . TYR A 0 666 . -38.900  -2.231  18.197  1.00 74.34 666 A 1 
ATOM 5037 C C   . TYR A 0 666 . -37.380  -2.345  18.121  1.00 74.34 666 A 1 
ATOM 5038 C CB  . TYR A 0 666 . -39.347  -0.892  17.592  1.00 74.34 666 A 1 
ATOM 5039 O O   . TYR A 0 666 . -36.679  -1.379  18.404  1.00 74.34 666 A 1 
ATOM 5040 C CG  . TYR A 0 666 . -40.835  -0.737  17.367  1.00 74.34 666 A 1 
ATOM 5041 C CD1 . TYR A 0 666 . -41.410  -1.127  16.141  1.00 74.34 666 A 1 
ATOM 5042 C CD2 . TYR A 0 666 . -41.632  -0.162  18.373  1.00 74.34 666 A 1 
ATOM 5043 C CE1 . TYR A 0 666 . -42.787  -0.933  15.916  1.00 74.34 666 A 1 
ATOM 5044 C CE2 . TYR A 0 666 . -43.005  0.042   18.152  1.00 74.34 666 A 1 
ATOM 5045 O OH  . TYR A 0 666 . -44.907  -0.128  16.708  1.00 74.34 666 A 1 
ATOM 5046 C CZ  . TYR A 0 666 . -43.581  -0.343  16.921  1.00 74.34 666 A 1 
ATOM 5047 N N   . ASP A 0 667 . -36.890  -3.505  17.686  1.00 81.14 667 A 1 
ATOM 5048 C CA  . ASP A 0 667 . -35.469  -3.736  17.424  1.00 81.14 667 A 1 
ATOM 5049 C C   . ASP A 0 667 . -35.156  -3.490  15.940  1.00 81.14 667 A 1 
ATOM 5050 C CB  . ASP A 0 667 . -35.081  -5.172  17.813  1.00 81.14 667 A 1 
ATOM 5051 O O   . ASP A 0 667 . -35.690  -4.172  15.056  1.00 81.14 667 A 1 
ATOM 5052 C CG  . ASP A 0 667 . -35.462  -5.549  19.245  1.00 81.14 667 A 1 
ATOM 5053 O OD1 . ASP A 0 667 . -35.049  -4.817  20.165  1.00 81.14 667 A 1 
ATOM 5054 O OD2 . ASP A 0 667 . -36.151  -6.588  19.393  1.00 81.14 667 A 1 
ATOM 5055 N N   . PHE A 0 668 . -34.254  -2.555  15.649  1.00 79.40 668 A 1 
ATOM 5056 C CA  . PHE A 0 668 . -33.692  -2.333  14.320  1.00 79.40 668 A 1 
ATOM 5057 C C   . PHE A 0 668 . -32.173  -2.515  14.345  1.00 79.40 668 A 1 
ATOM 5058 C CB  . PHE A 0 668 . -34.104  -0.955  13.790  1.00 79.40 668 A 1 
ATOM 5059 O O   . PHE A 0 668 . -31.470  -1.959  15.184  1.00 79.40 668 A 1 
ATOM 5060 C CG  . PHE A 0 668 . -33.584  -0.672  12.392  1.00 79.40 668 A 1 
ATOM 5061 C CD1 . PHE A 0 668 . -32.531  0.241   12.200  1.00 79.40 668 A 1 
ATOM 5062 C CD2 . PHE A 0 668 . -34.137  -1.344  11.285  1.00 79.40 668 A 1
[truncated: 70,458 more chars]
