# Supplementary material for: Self-assembling proteins compose the chemically resistant shell biomaterial of planktonic tintinnid ciliates
Source: Nat Commun. 2026 Jun 13;17:7507. doi: 10.1038/s41467-026-74402-4 (PMC13408134; doi:10.1038/s41467-026-74402-4)
Supplement: Supplementary file 6 — Supplementary Data 16 [file 41467_2026_74402_MOESM6_ESM.zip › AF2_structure_models/Tara_Unigene_25.cif]

data_0
#
_entry.id   0
#
_struct_asym.id          A
_struct_asym.entity_id   0
#
_entity_poly.entity_id        0
_entity_poly.type             polypeptide(L)
_entity_poly.pdbx_strand_id   A
#
_entity.id     0
_entity.type   polymer
#
loop_
_entity_poly_seq.entity_id
_entity_poly_seq.num
_entity_poly_seq.mon_id
0 1   MET 
0 2   LYS 
0 3   SER 
0 4   PHE 
0 5   ALA 
0 6   LEU 
0 7   ILE 
0 8   ALA 
0 9   LEU 
0 10  ALA 
0 11  GLY 
0 12  VAL 
0 13  VAL 
0 14  SER 
0 15  ALA 
0 16  VAL 
0 17  GLU 
0 18  VAL 
0 19  GLU 
0 20  SER 
0 21  ILE 
0 22  GLY 
0 23  TYR 
0 24  GLY 
0 25  ARG 
0 26  SER 
0 27  LEU 
0 28  GLY 
0 29  GLY 
0 30  TYR 
0 31  GLY 
0 32  GLY 
0 33  ARG 
0 34  SER 
0 35  LEU 
0 36  GLY 
0 37  GLY 
0 38  TYR 
0 39  GLY 
0 40  GLY 
0 41  ARG 
0 42  SER 
0 43  LEU 
0 44  GLY 
0 45  GLY 
0 46  TYR 
0 47  GLY 
0 48  GLY 
0 49  TYR 
0 50  SER 
0 51  LYS 
0 52  VAL 
0 53  GLN 
0 54  TYR 
0 55  VAL 
0 56  PRO 
0 57  GLN 
0 58  THR 
0 59  ARG 
0 60  VAL 
0 61  VAL 
0 62  GLN 
0 63  PRO 
0 64  ALA 
0 65  ARG 
0 66  SER 
0 67  ALA 
0 68  GLN 
0 69  ALA 
0 70  ALA 
0 71  SER 
0 72  LYS 
0 73  GLY 
0 74  TYR 
0 75  GLY 
0 76  GLN 
0 77  ASP 
0 78  TYR 
0 79  GLY 
0 80  ARG 
0 81  THR 
0 82  GLN 
0 83  TYR 
0 84  SER 
0 85  ASP 
0 86  PHE 
0 87  ASP 
0 88  ALA 
0 89  TYR 
0 90  GLY 
0 91  ARG 
0 92  ASP 
0 93  GLN 
0 94  ASP 
0 95  LEU 
0 96  ALA 
0 97  ILE 
0 98  ASN 
0 99  GLU 
0 100 SER 
0 101 TYR 
0 102 GLY 
0 103 LYS 
0 104 THR 
0 105 GLY 
0 106 ALA 
0 107 LYS 
0 108 SER 
0 109 TYR 
0 110 ARG 
0 111 ALA 
0 112 GLU 
0 113 SER 
0 114 PHE 
0 115 ASP 
0 116 GLU 
0 117 TRP 
0 118 ASP 
0 119 ASN 
0 120 LYS 
0 121 ASP 
0 122 LYS 
0 123 ASP 
0 124 SER 
0 125 HIS 
0 126 SER 
0 127 ALA 
0 128 GLN 
0 129 ALA 
0 130 TRP 
0 131 GLY 
0 132 LYS 
0 133 ASP 
0 134 ARG 
0 135 ASP 
0 136 LEU 
0 137 TYR 
0 138 GLY 
0 139 ALA 
0 140 SER 
0 141 SER 
0 142 GLN 
0 143 GLU 
0 144 TYR 
0 145 ASP 
0 146 ALA 
0 147 SER 
0 148 ALA 
0 149 ASP 
0 150 ASP 
0 151 TYR 
0 152 ASN 
0 153 ARG 
0 154 GLY 
0 155 ALA 
0 156 GLN 
0 157 ALA 
0 158 VAL 
0 159 ALA 
0 160 GLY 
0 161 GLN 
0 162 ALA 
0 163 TYR 
0 164 GLY 
0 165 GLN 
0 166 TYR 
0 167 GLY 
0 168 LYS 
0 169 ALA 
0 170 GLN 
0 171 VAL 
0 172 GLY 
0 173 TYR 
0 174 GLY 
0 175 LYS 
0 176 SER 
0 177 LEU 
0 178 HIS 
0 179 GLY 
0 180 HIS 
0 181 GLY 
0 182 LEU 
0 183 GLY 
0 184 TYR 
0 185 GLY 
0 186 LYS 
0 187 SER 
0 188 LEU 
0 189 HIS 
0 190 GLY 
0 191 HIS 
0 192 SER 
0 193 ALA 
0 194 HIS 
0 195 ILE 
0 196 GLY 
0 197 GLY 
0 198 SER 
0 199 TYR 
0 200 GLY 
0 201 LYS 
0 202 SER 
0 203 TYR 
0 204 GLY 
0 205 ALA 
0 206 GLN 
0 207 GLN 
0 208 ALA 
0 209 ALA 
0 210 ALA 
0 211 LYS 
0 212 GLN 
0 213 ALA 
0 214 ALA 
0 215 LYS 
0 216 ALA 
0 217 SER 
0 218 TRP 
0 219 GLN 
0 220 GLY 
0 221 ALA 
0 222 ALA 
0 223 GLN 
0 224 ALA 
0 225 GLN 
0 226 ALA 
0 227 TYR 
0 228 ASP 
0 229 ASP 
0 230 ASP 
0 231 GLU 
0 232 TRP 
0 233 ALA 
0 234 LYS 
0 235 GLN 
0 236 ALA 
0 237 GLN 
0 238 GLY 
0 239 SER 
0 240 ASP 
0 241 PHE 
0 242 ASP 
0 243 SER 
0 244 ARG 
0 245 TYR 
0 246 GLY 
0 247 ARG 
0 248 SER 
0 249 TYR 
0 250 ASP 
0 251 SER 
0 252 VAL 
0 253 GLU 
0 254 ALA 
0 255 LYS 
0 256 SER 
0 257 PHE 
0 258 ASP 
0 259 ASN 
0 260 GLU 
0 261 HIS 
0 262 TYR 
0 263 GLU 
0 264 ARG 
0 265 GLU 
0 266 VAL 
0 267 ILE 
0 268 ALA 
0 269 ASP 
0 270 ASP 
0 271 ASP 
0 272 GLN 
0 273 TRP 
0 274 ALA 
0 275 GLU 
0 276 ASP 
0 277 ARG 
0 278 ASP 
0 279 GLN 
0 280 TYR 
0 281 SER 
0 282 ARG 
0 283 GLY 
0 284 ASP 
0 285 LEU 
0 286 ASP 
0 287 GLN 
0 288 TYR 
0 289 GLY 
0 290 LYS 
0 291 ALA 
0 292 ALA 
0 293 SER 
0 294 ALA 
0 295 ALA 
0 296 VAL 
0 297 LYS 
0 298 GLY 
0 299 GLY 
0 300 LYS 
0 301 GLY 
0 302 GLY 
0 303 TYR 
0 304 LEU 
0 305 GLY 
0 306 GLY 
0 307 TYR 
0 308 GLY 
0 309 LYS 
0 310 ALA 
0 311 GLY 
0 312 SER 
0 313 ARG 
0 314 GLN 
0 315 ASP 
0 316 ALA 
0 317 SER 
0 318 LYS 
0 319 ALA 
0 320 GLY 
0 321 GLY 
0 322 HIS 
0 323 ASN 
0 324 TYR 
0 325 TRP 
0 326 GLY 
0 327 GLY 
0 328 SER 
0 329 ARG 
0 330 ASP 
0 331 ASP 
0 332 PHE 
0 333 ASP 
0 334 ALA 
0 335 TYR 
0 336 GLY 
0 337 ARG 
0 338 ASP 
0 339 GLN 
0 340 ASP 
0 341 PHE 
0 342 HIS 
0 343 GLU 
0 344 LYS 
0 345 VAL 
0 346 SER 
0 347 PHE 
0 348 ASP 
0 349 ASN 
0 350 THR 
0 351 ARG 
0 352 ALA 
0 353 LYS 
0 354 GLY 
0 355 TYR 
0 356 ALA 
0 357 ALA 
0 358 GLU 
0 359 SER 
0 360 TYR 
0 361 ASP 
0 362 GLU 
0 363 TRP 
0 364 ASP 
0 365 ASN 
0 366 THR 
0 367 ASP 
0 368 ASP 
0 369 ASP 
0 370 LYS 
0 371 TRP 
0 372 GLY 
0 373 ALA 
0 374 GLN 
0 375 ALA 
0 376 TRP 
0 377 GLY 
0 378 VAL 
0 379 ASP 
0 380 LYS 
0 381 ASP 
0 382 LEU 
0 383 GLN 
0 384 GLY 
0 385 ALA 
0 386 SER 
0 387 SER 
0 388 TYR 
0 389 GLY 
0 390 GLY 
0 391 LYS 
0 392 SER 
0 393 SER 
0 394 ALA 
0 395 GLY 
0 396 LYS 
0 397 TYR 
0 398 GLY 
0 399 GLN 
0 400 GLY 
0 401 ALA 
0 402 ALA 
0 403 TYR 
0 404 GLY 
0 405 SER 
0 406 SER 
0 407 GLY 
0 408 LYS 
0 409 GLY 
0 410 LEU 
0 411 GLY 
0 412 TYR 
0 413 GLY 
0 414 LYS 
0 415 GLY 
0 416 HIS 
0 417 GLY 
0 418 GLN 
0 419 GLY 
0 420 ALA 
0 421 TYR 
0 422 GLY 
0 423 ALA 
0 424 SER 
0 425 ASP 
0 426 TRP 
0 427 GLU 
0 428 GLY 
0 429 ALA 
0 430 SER 
0 431 ARG 
0 432 GLY 
0 433 ALA 
0 434 LYS 
0 435 ALA 
0 436 ALA 
0 437 ARG 
0 438 GLY 
0 439 ALA 
0 440 TYR 
0 441 ASP 
0 442 ASN 
0 443 ASP 
0 444 SER 
0 445 PHE 
0 446 ALA 
0 447 LYS 
0 448 GLN 
0 449 ALA 
0 450 TYR 
0 451 GLY 
0 452 GLN 
0 453 ASP 
0 454 ARG 
0 455 ASP 
0 456 SER 
0 457 ARG 
0 458 TYR 
0 459 GLY 
0 460 LYS 
0 461 SER 
0 462 TYR 
0 463 ASP 
0 464 SER 
0 465 VAL 
0 466 LYS 
0 467 ALA 
0 468 ARG 
0 469 SER 
0 470 TYR 
0 471 ASP 
0 472 GLY 
0 473 THR 
0 474 LYS 
0 475 TYR 
0 476 ALA 
0 477 ARG 
0 478 TRP 
0 479 LEU 
0 480 GLN 
0 481 ALA 
0 482 ASP 
0 483 ASP 
0 484 ASP 
0 485 GLN 
0 486 TRP 
0 487 ALA 
0 488 GLU 
0 489 ASP 
0 490 ARG 
0 491 ASP 
0 492 LEU 
0 493 TYR 
0 494 ASP 
0 495 GLU 
0 496 GLY 
0 497 ASP 
0 498 SER 
0 499 LEU 
0 500 SER 
0 501 ARG 
0 502 GLY 
0 503 ALA 
0 504 ALA 
0 505 ALA 
0 506 SER 
0 507 THR 
0 508 TRP 
0 509 GLN 
0 510 ASP 
0 511 THR 
0 512 GLN 
0 513 GLY 
0 514 LYS 
0 515 GLY 
0 516 TYR 
0 517 GLY 
0 518 LEU 
0 519 GLY 
0 520 LEU 
0 521 GLY 
0 522 TYR 
0 523 GLY 
0 524 LYS 
0 525 GLY 
0 526 ARG 
0 527 GLY 
0 528 GLU 
0 529 TYR 
0 530 ASP 
0 531 ALA 
0 532 ALA 
0 533 SER 
0 534 GLN 
0 535 GLN 
0 536 ALA 
0 537 ARG 
0 538 LYS 
0 539 GLY 
0 540 ALA 
0 541 VAL 
0 542 SER 
0 543 ARG 
0 544 LYS 
0 545 GLY 
0 546 THR 
0 547 ASP 
0 548 PHE 
0 549 ASP 
0 550 ALA 
0 551 TYR 
0 552 GLY 
0 553 ARG 
0 554 ASP 
0 555 GLN 
0 556 ASP 
0 557 LEU 
0 558 GLU 
0 559 VAL 
0 560 ASP 
0 561 GLU 
0 562 SER 
0 563 TYR 
0 564 GLU 
0 565 GLN 
0 566 THR 
0 567 TRP 
0 568 ALA 
0 569 LYS 
0 570 SER 
0 571 TYR 
0 572 ASP 
0 573 ALA 
0 574 GLU 
0 575 SER 
0 576 TYR 
0 577 ASP 
0 578 GLU 
0 579 TRP 
0 580 ASP 
0 581 ASN 
0 582 ARG 
0 583 ASP 
0 584 ASP 
0 585 ASP 
0 586 LYS 
0 587 TRP 
0 588 GLY 
0 589 ALA 
0 590 GLN 
0 591 ALA 
0 592 TRP 
0 593 GLY 
0 594 VAL 
0 595 ASP 
0 596 LYS 
0 597 ASP 
0 598 ILE 
0 599 TYR 
0 600 GLY 
0 601 ALA 
0 602 SER 
0 603 SER 
0 604 THR 
0 605 GLY 
0 606 SER 
0 607 ALA 
0 608 ALA 
0 609 SER 
0 610 ALA 
0 611 GLY 
0 612 ASP 
0 613 TYR 
0 614 ASP 
0 615 ARG 
0 616 GLN 
0 617 GLY 
0 618 TYR 
0 619 GLN 
0 620 VAL 
0 621 GLY 
0 622 GLY 
0 623 LYS 
0 624 GLY 
0 625 GLY 
0 626 LEU 
0 627 SER 
0 628 TYR 
0 629 GLY 
0 630 ALA 
0 631 GLY 
0 632 TYR 
0 633 GLY 
0 634 ALA 
0 635 GLY 
0 636 ILE 
0 637 GLY 
0 638 GLY 
0 639 TYR 
0 640 GLY 
0 641 GLY 
0 642 TYR 
0 643 GLY 
0 644 GLY 
0 645 TYR 
0 646 GLY 
0 647 GLY 
0 648 ILE 
0 649 GLY 
0 650 TYR 
0 651 GLY 
0 652 GLN 
0 653 LYS 
0 654 GLY 
0 655 ALA 
0 656 SER 
0 657 LYS 
0 658 ALA 
0 659 GLY 
0 660 TYR 
0 661 GLY 
0 662 LYS 
0 663 ALA 
0 664 GLY 
0 665 HIS 
0 666 GLN 
0 667 ASP 
0 668 TYR 
0 669 ALA 
0 670 ALA 
0 671 SER 
0 672 ALA 
0 673 GLY 
0 674 ALA 
0 675 LYS 
0 676 ALA 
0 677 ALA 
0 678 ARG 
0 679 ARG 
0 680 SER 
0 681 TYR 
0 682 ASP 
0 683 ASP 
0 684 ASP 
0 685 SER 
0 686 HIS 
0 687 ALA 
0 688 LYS 
0 689 GLN 
0 690 ALA 
0 691 TYR 
0 692 GLY 
0 693 SER 
0 694 ASP 
0 695 THR 
0 696 ASP 
0 697 SER 
0 698 ARG 
0 699 TYR 
0 700 GLY 
0 701 LYS 
0 702 SER 
0 703 TYR 
0 704 ASP 
0 705 PHE 
0 706 VAL 
0 707 GLN 
0 708 ALA 
0 709 ASN 
0 710 GLU 
0 711 TYR 
0 712 ASP 
0 713 ASP 
0 714 GLU 
0 715 GLN 
0 716 TYR 
0 717 ALA 
0 718 ARG 
0 719 LYS 
0 720 VAL 
0 721 ARG 
0 722 ALA 
0 723 ASP 
0 724 ASP 
0 725 ASP 
0 726 GLN 
0 727 TRP 
0 728 ALA 
0 729 GLU 
0 730 ASP 
0 731 ARG 
0 732 ASP 
0 733 GLN 
0 734 TYR 
0 735 VAL 
0 736 GLU 
0 737 LYS 
0 738 ASP 
0 739 LEU 
0 740 TYR 
0 741 ASN 
0 742 TYR 
0 743 GLY 
0 744 ALA 
0 745 ALA 
0 746 ALA 
0 747 SER 
0 748 ALA 
0 749 GLU 
0 750 ALA 
0 751 ARG 
0 752 GLN 
0 753 PRO 
0 754 GLN 
0 755 ILE 
0 756 LYS 
0 757 LYS 
0 758 THR 
0 759 THR 
0 760 TYR 
0 761 HIS 
0 762 PRO 
0 763 GLN 
0 764 ILE 
0 765 SER 
0 766 TYR 
0 767 GLY 
0 768 GLY 
0 769 TYR 
0 770 GLY 
0 771 TYR 
0 772 GLY 
0 773 GLY 
0 774 TYR 
0 775 GLY 
0 776 GLN 
0 777 GLY 
0 778 TRP 
#
loop_
_chem_comp.id
_chem_comp.type
_chem_comp.name
ALA 'L-peptide linking' ALANINE         
ARG 'L-peptide linking' ARGININE        
ASN 'L-peptide linking' ASPARAGINE      
ASP 'L-peptide linking' 'ASPARTIC ACID' 
CYS 'L-peptide linking' CYSTEINE        
GLN 'L-peptide linking' GLUTAMINE       
GLU 'L-peptide linking' 'GLUTAMIC ACID' 
HIS 'L-peptide linking' HISTIDINE       
ILE 'L-peptide linking' ISOLEUCINE      
LEU 'L-peptide linking' LEUCINE         
LYS 'L-peptide linking' LYSINE          
MET 'L-peptide linking' METHIONINE      
PHE 'L-peptide linking' PHENYLALANINE   
PRO 'L-peptide linking' PROLINE         
SER 'L-peptide linking' SERINE          
THR 'L-peptide linking' THREONINE       
TRP 'L-peptide linking' TRYPTOPHAN      
TYR 'L-peptide linking' TYROSINE        
VAL 'L-peptide linking' VALINE          
GLY 'peptide linking'   GLYCINE         
#
loop_
_atom_site.group_PDB
_atom_site.id
_atom_site.type_symbol
_atom_site.label_atom_id
_atom_site.label_alt_id
_atom_site.label_comp_id
_atom_site.label_asym_id
_atom_site.label_entity_id
_atom_site.label_seq_id
_atom_site.pdbx_PDB_ins_code
_atom_site.Cartn_x
_atom_site.Cartn_y
_atom_site.Cartn_z
_atom_site.occupancy
_atom_site.B_iso_or_equiv
_atom_site.auth_seq_id
_atom_site.auth_asym_id
_atom_site.pdbx_PDB_model_num
ATOM 1    N N   . MET A 0 1   . 13.902  -15.810 25.221   1.00 40.02 1   A 1 
ATOM 2    C CA  . MET A 0 1   . 14.662  -16.646 24.253   1.00 40.02 1   A 1 
ATOM 3    C C   . MET A 0 1   . 14.773  -15.878 22.939   1.00 40.02 1   A 1 
ATOM 4    C CB  . MET A 0 1   . 13.958  -17.990 23.993   1.00 40.02 1   A 1 
ATOM 5    O O   . MET A 0 1   . 13.929  -15.024 22.740   1.00 40.02 1   A 1 
ATOM 6    C CG  . MET A 0 1   . 13.922  -18.915 25.215   1.00 40.02 1   A 1 
ATOM 7    S SD  . MET A 0 1   . 13.057  -20.467 24.875   1.00 40.02 1   A 1 
ATOM 8    C CE  . MET A 0 1   . 13.177  -21.291 26.487   1.00 40.02 1   A 1 
ATOM 9    N N   . LYS A 0 2   . 15.773  -16.177 22.090   1.00 38.86 2   A 1 
ATOM 10   C CA  . LYS A 0 2   . 15.934  -15.716 20.686   1.00 38.86 2   A 1 
ATOM 11   C C   . LYS A 0 2   . 15.464  -14.282 20.366   1.00 38.86 2   A 1 
ATOM 12   C CB  . LYS A 0 2   . 15.269  -16.717 19.722   1.00 38.86 2   A 1 
ATOM 13   O O   . LYS A 0 2   . 14.320  -14.061 19.991   1.00 38.86 2   A 1 
ATOM 14   C CG  . LYS A 0 2   . 15.994  -18.072 19.690   1.00 38.86 2   A 1 
ATOM 15   C CD  . LYS A 0 2   . 15.355  -19.002 18.652   1.00 38.86 2   A 1 
ATOM 16   C CE  . LYS A 0 2   . 16.110  -20.335 18.583   1.00 38.86 2   A 1 
ATOM 17   N NZ  . LYS A 0 2   . 15.512  -21.242 17.570   1.00 38.86 2   A 1 
ATOM 18   N N   . SER A 0 3   . 16.394  -13.336 20.439   1.00 32.47 3   A 1 
ATOM 19   C CA  . SER A 0 3   . 16.266  -12.019 19.814   1.00 32.47 3   A 1 
ATOM 20   C C   . SER A 0 3   . 16.359  -12.109 18.285   1.00 32.47 3   A 1 
ATOM 21   C CB  . SER A 0 3   . 17.375  -11.096 20.342   1.00 32.47 3   A 1 
ATOM 22   O O   . SER A 0 3   . 17.113  -12.922 17.753   1.00 32.47 3   A 1 
ATOM 23   O OG  . SER A 0 3   . 18.611  -11.790 20.462   1.00 32.47 3   A 1 
ATOM 24   N N   . PHE A 0 4   . 15.656  -11.211 17.597   1.00 47.50 4   A 1 
ATOM 25   C CA  . PHE A 0 4   . 15.916  -10.843 16.206   1.00 47.50 4   A 1 
ATOM 26   C C   . PHE A 0 4   . 16.020  -9.320  16.122   1.00 47.50 4   A 1 
ATOM 27   C CB  . PHE A 0 4   . 14.825  -11.389 15.275   1.00 47.50 4   A 1 
ATOM 28   O O   . PHE A 0 4   . 15.247  -8.610  16.760   1.00 47.50 4   A 1 
ATOM 29   C CG  . PHE A 0 4   . 14.970  -12.867 14.973   1.00 47.50 4   A 1 
ATOM 30   C CD1 . PHE A 0 4   . 15.863  -13.289 13.969   1.00 47.50 4   A 1 
ATOM 31   C CD2 . PHE A 0 4   . 14.222  -13.822 15.688   1.00 47.50 4   A 1 
ATOM 32   C CE1 . PHE A 0 4   . 16.006  -14.657 13.679   1.00 47.50 4   A 1 
ATOM 33   C CE2 . PHE A 0 4   . 14.361  -15.191 15.394   1.00 47.50 4   A 1 
ATOM 34   C CZ  . PHE A 0 4   . 15.252  -15.608 14.388   1.00 47.50 4   A 1 
ATOM 35   N N   . ALA A 0 5   . 16.991  -8.834  15.355   1.00 36.07 5   A 1 
ATOM 36   C CA  . ALA A 0 5   . 17.112  -7.433  14.974   1.00 36.07 5   A 1 
ATOM 37   C C   . ALA A 0 5   . 16.905  -7.345  13.461   1.00 36.07 5   A 1 
ATOM 38   C CB  . ALA A 0 5   . 18.484  -6.901  15.409   1.00 36.07 5   A 1 
ATOM 39   O O   . ALA A 0 5   . 17.369  -8.226  12.734   1.00 36.07 5   A 1 
ATOM 40   N N   . LEU A 0 6   . 16.233  -6.295  12.994   1.00 42.26 6   A 1 
ATOM 41   C CA  . LEU A 0 6   . 16.060  -6.018  11.571   1.00 42.26 6   A 1 
ATOM 42   C C   . LEU A 0 6   . 16.517  -4.585  11.280   1.00 42.26 6   A 1 
ATOM 43   C CB  . LEU A 0 6   . 14.623  -6.372  11.143   1.00 42.26 6   A 1 
ATOM 44   O O   . LEU A 0 6   . 16.438  -3.708  12.140   1.00 42.26 6   A 1 
ATOM 45   C CG  . LEU A 0 6   . 14.504  -6.682  9.634    1.00 42.26 6   A 1 
ATOM 46   C CD1 . LEU A 0 6   . 13.573  -7.871  9.397    1.00 42.26 6   A 1 
ATOM 47   C CD2 . LEU A 0 6   . 13.970  -5.488  8.847    1.00 42.26 6   A 1 
ATOM 48   N N   . ILE A 0 7   . 17.119  -4.397  10.109   1.00 44.29 7   A 1 
ATOM 49   C CA  . ILE A 0 7   . 17.953  -3.235  9.790    1.00 44.29 7   A 1 
ATOM 50   C C   . ILE A 0 7   . 17.101  -2.129  9.161    1.00 44.29 7   A 1 
ATOM 51   C CB  . ILE A 0 7   . 19.146  -3.694  8.918    1.00 44.29 7   A 1 
ATOM 52   O O   . ILE A 0 7   . 16.254  -2.397  8.313    1.00 44.29 7   A 1 
ATOM 53   C CG1 . ILE A 0 7   . 20.095  -4.571  9.775    1.00 44.29 7   A 1 
ATOM 54   C CG2 . ILE A 0 7   . 19.918  -2.510  8.309    1.00 44.29 7   A 1 
ATOM 55   C CD1 . ILE A 0 7   . 21.134  -5.356  8.966    1.00 44.29 7   A 1 
ATOM 56   N N   . ALA A 0 8   . 17.342  -0.885  9.576    1.00 31.62 8   A 1 
ATOM 57   C CA  . ALA A 0 8   . 16.650  0.284   9.046    1.00 31.62 8   A 1 
ATOM 58   C C   . ALA A 0 8   . 17.066  0.595   7.598    1.00 31.62 8   A 1 
ATOM 59   C CB  . ALA A 0 8   . 16.924  1.476   9.970    1.00 31.62 8   A 1 
ATOM 60   O O   . ALA A 0 8   . 18.243  0.499   7.246    1.00 31.62 8   A 1 
ATOM 61   N N   . LEU A 0 9   . 16.108  1.058   6.794    1.00 37.94 9   A 1 
ATOM 62   C CA  . LEU A 0 9   . 16.340  1.614   5.463    1.00 37.94 9   A 1 
ATOM 63   C C   . LEU A 0 9   . 15.586  2.949   5.386    1.00 37.94 9   A 1 
ATOM 64   C CB  . LEU A 0 9   . 15.923  0.565   4.410    1.00 37.94 9   A 1 
ATOM 65   O O   . LEU A 0 9   . 14.365  2.986   5.507    1.00 37.94 9   A 1 
ATOM 66   C CG  . LEU A 0 9   . 16.765  0.612   3.123    1.00 37.94 9   A 1 
ATOM 67   C CD1 . LEU A 0 9   . 16.512  -0.644  2.289    1.00 37.94 9   A 1 
ATOM 68   C CD2 . LEU A 0 9   . 16.457  1.836   2.260    1.00 37.94 9   A 1 
ATOM 69   N N   . ALA A 0 10  . 16.323  4.057   5.298    1.00 33.51 10  A 1 
ATOM 70   C CA  . ALA A 0 10  . 15.764  5.397   5.462    1.00 33.51 10  A 1 
ATOM 71   C C   . ALA A 0 10  . 15.243  5.975   4.135    1.00 33.51 10  A 1 
ATOM 72   C CB  . ALA A 0 10  . 16.828  6.295   6.109    1.00 33.51 10  A 1 
ATOM 73   O O   . ALA A 0 10  . 16.014  6.164   3.195    1.00 33.51 10  A 1 
ATOM 74   N N   . GLY A 0 11  . 13.952  6.313   4.087    1.00 38.87 11  A 1 
ATOM 75   C CA  . GLY A 0 11  . 13.330  7.097   3.016    1.00 38.87 11  A 1 
ATOM 76   C C   . GLY A 0 11  . 12.895  8.463   3.545    1.00 38.87 11  A 1 
ATOM 77   O O   . GLY A 0 11  . 12.100  8.537   4.476    1.00 38.87 11  A 1 
ATOM 78   N N   . VAL A 0 12  . 13.434  9.550   2.987    1.00 33.12 12  A 1 
ATOM 79   C CA  . VAL A 0 12  . 13.187  10.911  3.492    1.00 33.12 12  A 1 
ATOM 80   C C   . VAL A 0 12  . 11.903  11.498  2.904    1.00 33.12 12  A 1 
ATOM 81   C CB  . VAL A 0 12  . 14.388  11.842  3.220    1.00 33.12 12  A 1 
ATOM 82   O O   . VAL A 0 12  . 11.815  11.716  1.696    1.00 33.12 12  A 1 
ATOM 83   C CG1 . VAL A 0 12  . 14.142  13.272  3.728    1.00 33.12 12  A 1 
ATOM 84   C CG2 . VAL A 0 12  . 15.660  11.322  3.906    1.00 33.12 12  A 1 
ATOM 85   N N   . VAL A 0 13  . 10.960  11.861  3.776    1.00 39.45 13  A 1 
ATOM 86   C CA  . VAL A 0 13  . 9.894   12.834  3.495    1.00 39.45 13  A 1 
ATOM 87   C C   . VAL A 0 13  . 9.938   13.898  4.589    1.00 39.45 13  A 1 
ATOM 88   C CB  . VAL A 0 13  . 8.503   12.176  3.399    1.00 39.45 13  A 1 
ATOM 89   O O   . VAL A 0 13  . 9.948   13.578  5.774    1.00 39.45 13  A 1 
ATOM 90   C CG1 . VAL A 0 13  . 7.419   13.220  3.091    1.00 39.45 13  A 1 
ATOM 91   C CG2 . VAL A 0 13  . 8.465   11.128  2.277    1.00 39.45 13  A 1 
ATOM 92   N N   . SER A 0 14  . 10.024  15.167  4.195    1.00 34.00 14  A 1 
ATOM 93   C CA  . SER A 0 14  . 10.183  16.297  5.111    1.00 34.00 14  A 1 
ATOM 94   C C   . SER A 0 14  . 8.844   16.970  5.426    1.00 34.00 14  A 1 
ATOM 95   C CB  . SER A 0 14  . 11.221  17.288  4.563    1.00 34.00 14  A 1 
ATOM 96   O O   . SER A 0 14  . 8.322   17.743  4.623    1.00 34.00 14  A 1 
ATOM 97   O OG  . SER A 0 14  . 11.221  17.375  3.143    1.00 34.00 14  A 1 
ATOM 98   N N   . ALA A 0 15  . 8.333   16.715  6.631    1.00 36.04 15  A 1 
ATOM 99   C CA  . ALA A 0 15  . 7.302   17.517  7.289    1.00 36.04 15  A 1 
ATOM 100  C C   . ALA A 0 15  . 7.942   18.444  8.343    1.00 36.04 15  A 1 
ATOM 101  C CB  . ALA A 0 15  . 6.237   16.583  7.874    1.00 36.04 15  A 1 
ATOM 102  O O   . ALA A 0 15  . 9.063   18.200  8.792    1.00 36.04 15  A 1 
ATOM 103  N N   . VAL A 0 16  . 7.260   19.536  8.697    1.00 30.68 16  A 1 
ATOM 104  C CA  . VAL A 0 16  . 7.788   20.585  9.586    1.00 30.68 16  A 1 
ATOM 105  C C   . VAL A 0 16  . 7.187   20.455  10.982   1.00 30.68 16  A 1 
ATOM 106  C CB  . VAL A 0 16  . 7.512   21.990  9.006    1.00 30.68 16  A 1 
ATOM 107  O O   . VAL A 0 16  . 5.987   20.647  11.144   1.00 30.68 16  A 1 
ATOM 108  C CG1 . VAL A 0 16  . 7.931   23.123  9.957    1.00 30.68 16  A 1 
ATOM 109  C CG2 . VAL A 0 16  . 8.270   22.197  7.686    1.00 30.68 16  A 1 
ATOM 110  N N   . GLU A 0 17  . 8.037   20.255  11.988   1.00 29.29 17  A 1 
ATOM 111  C CA  . GLU A 0 17  . 7.710   20.492  13.399   1.00 29.29 17  A 1 
ATOM 112  C C   . GLU A 0 17  . 8.726   21.450  14.039   1.00 29.29 17  A 1 
ATOM 113  C CB  . GLU A 0 17  . 7.596   19.184  14.192   1.00 29.29 17  A 1 
ATOM 114  O O   . GLU A 0 17  . 9.844   21.623  13.548   1.00 29.29 17  A 1 
ATOM 115  C CG  . GLU A 0 17  . 6.343   18.379  13.818   1.00 29.29 17  A 1 
ATOM 116  C CD  . GLU A 0 17  . 5.950   17.427  14.955   1.00 29.29 17  A 1 
ATOM 117  O OE1 . GLU A 0 17  . 4.773   17.486  15.374   1.00 29.29 17  A 1 
ATOM 118  O OE2 . GLU A 0 17  . 6.847   16.698  15.439   1.00 29.29 17  A 1 
ATOM 119  N N   . VAL A 0 18  . 8.316   22.119  15.121   1.00 32.55 18  A 1 
ATOM 120  C CA  . VAL A 0 18  . 9.081   23.189  15.781   1.00 32.55 18  A 1 
ATOM 121  C C   . VAL A 0 18  . 9.688   22.678  17.088   1.00 32.55 18  A 1 
ATOM 122  C CB  . VAL A 0 18  . 8.190   24.428  16.009   1.00 32.55 18  A 1 
ATOM 123  O O   . VAL A 0 18  . 8.971   22.228  17.978   1.00 32.55 18  A 1 
ATOM 124  C CG1 . VAL A 0 18  . 8.922   25.548  16.763   1.00 32.55 18  A 1 
ATOM 125  C CG2 . VAL A 0 18  . 7.712   25.015  14.672   1.00 32.55 18  A 1 
ATOM 126  N N   . GLU A 0 19  . 11.010  22.786  17.231   1.00 32.98 19  A 1 
ATOM 127  C CA  . GLU A 0 19  . 11.726  22.361  18.439   1.00 32.98 19  A 1 
ATOM 128  C C   . GLU A 0 19  . 11.380  23.197  19.684   1.00 32.98 19  A 1 
ATOM 129  C CB  . GLU A 0 19  . 13.247  22.476  18.243   1.00 32.98 19  A 1 
ATOM 130  O O   . GLU A 0 19  . 11.365  24.429  19.642   1.00 32.98 19  A 1 
ATOM 131  C CG  . GLU A 0 19  . 13.854  21.576  17.164   1.00 32.98 19  A 1 
ATOM 132  C CD  . GLU A 0 19  . 15.386  21.707  17.193   1.00 32.98 19  A 1 
ATOM 133  O OE1 . GLU A 0 19  . 16.054  20.704  17.531   1.00 32.98 19  A 1 
ATOM 134  O OE2 . GLU A 0 19  . 15.878  22.831  16.938   1.00 32.98 19  A 1 
ATOM 135  N N   . SER A 0 20  . 11.264  22.542  20.848   1.00 30.75 20  A 1 
ATOM 136  C CA  . SER A 0 20  . 11.465  23.212  22.143   1.00 30.75 20  A 1 
ATOM 137  C C   . SER A 0 20  . 11.942  22.262  23.258   1.00 30.75 20  A 1 
ATOM 138  C CB  . SER A 0 20  . 10.205  23.997  22.563   1.00 30.75 20  A 1 
ATOM 139  O O   . SER A 0 20  . 11.131  21.689  23.987   1.00 30.75 20  A 1 
ATOM 140  O OG  . SER A 0 20  . 9.134   23.166  22.964   1.00 30.75 20  A 1 
ATOM 141  N N   . ILE A 0 21  . 13.261  22.124  23.451   1.00 33.51 21  A 1 
ATOM 142  C CA  . ILE A 0 21  . 13.862  21.474  24.636   1.00 33.51 21  A 1 
ATOM 143  C C   . ILE A 0 21  . 15.080  22.287  25.114   1.00 33.51 21  A 1 
ATOM 144  C CB  . ILE A 0 21  . 14.236  19.989  24.362   1.00 33.51 21  A 1 
ATOM 145  O O   . ILE A 0 21  . 15.962  22.606  24.326   1.00 33.51 21  A 1 
ATOM 146  C CG1 . ILE A 0 21  . 13.004  19.161  23.915   1.00 33.51 21  A 1 
ATOM 147  C CG2 . ILE A 0 21  . 14.869  19.360  25.623   1.00 33.51 21  A 1 
ATOM 148  C CD1 . ILE A 0 21  . 13.259  17.668  23.669   1.00 33.51 21  A 1 
ATOM 149  N N   . GLY A 0 22  . 15.156  22.602  26.417   1.00 40.57 22  A 1 
ATOM 150  C CA  . GLY A 0 22  . 16.287  23.350  26.995   1.00 40.57 22  A 1 
ATOM 151  C C   . GLY A 0 22  . 16.186  23.601  28.508   1.00 40.57 22  A 1 
ATOM 152  O O   . GLY A 0 22  . 15.839  24.696  28.942   1.00 40.57 22  A 1 
ATOM 153  N N   . TYR A 0 23  . 16.482  22.593  29.336   1.00 33.82 23  A 1 
ATOM 154  C CA  . TYR A 0 23  . 16.444  22.696  30.810   1.00 33.82 23  A 1 
ATOM 155  C C   . TYR A 0 23  . 17.665  23.447  31.397   1.00 33.82 23  A 1 
ATOM 156  C CB  . TYR A 0 23  . 16.325  21.284  31.417   1.00 33.82 23  A 1 
ATOM 157  O O   . TYR A 0 23  . 18.794  23.165  31.006   1.00 33.82 23  A 1 
ATOM 158  C CG  . TYR A 0 23  . 14.940  20.913  31.916   1.00 33.82 23  A 1 
ATOM 159  C CD1 . TYR A 0 23  . 14.678  20.901  33.302   1.00 33.82 23  A 1 
ATOM 160  C CD2 . TYR A 0 23  . 13.927  20.543  31.010   1.00 33.82 23  A 1 
ATOM 161  C CE1 . TYR A 0 23  . 13.413  20.513  33.782   1.00 33.82 23  A 1 
ATOM 162  C CE2 . TYR A 0 23  . 12.659  20.155  31.487   1.00 33.82 23  A 1 
ATOM 163  O OH  . TYR A 0 23  . 11.186  19.741  33.337   1.00 33.82 23  A 1 
ATOM 164  C CZ  . TYR A 0 23  . 12.401  20.133  32.873   1.00 33.82 23  A 1 
ATOM 165  N N   . GLY A 0 24  . 17.462  24.348  32.382   1.00 36.70 24  A 1 
ATOM 166  C CA  . GLY A 0 24  . 18.490  25.349  32.767   1.00 36.70 24  A 1 
ATOM 167  C C   . GLY A 0 24  . 18.632  25.814  34.238   1.00 36.70 24  A 1 
ATOM 168  O O   . GLY A 0 24  . 19.240  26.849  34.469   1.00 36.70 24  A 1 
ATOM 169  N N   . ARG A 0 25  . 18.120  25.080  35.240   1.00 35.93 25  A 1 
ATOM 170  C CA  . ARG A 0 25  . 18.548  25.117  36.673   1.00 35.93 25  A 1 
ATOM 171  C C   . ARG A 0 25  . 18.702  26.485  37.418   1.00 35.93 25  A 1 
ATOM 172  C CB  . ARG A 0 25  . 19.849  24.284  36.763   1.00 35.93 25  A 1 
ATOM 173  O O   . ARG A 0 25  . 19.794  27.020  37.542   1.00 35.93 25  A 1 
ATOM 174  C CG  . ARG A 0 25  . 20.320  23.979  38.196   1.00 35.93 25  A 1 
ATOM 175  C CD  . ARG A 0 25  . 21.591  23.125  38.181   1.00 35.93 25  A 1 
ATOM 176  N NE  . ARG A 0 25  . 22.014  22.771  39.552   1.00 35.93 25  A 1 
ATOM 177  N NH1 . ARG A 0 25  . 24.250  22.447  39.127   1.00 35.93 25  A 1 
ATOM 178  N NH2 . ARG A 0 25  . 23.463  22.131  41.188   1.00 35.93 25  A 1 
ATOM 179  C CZ  . ARG A 0 25  . 23.236  22.454  39.946   1.00 35.93 25  A 1 
ATOM 180  N N   . SER A 0 26  . 17.658  26.845  38.181   1.00 32.57 26  A 1 
ATOM 181  C CA  . SER A 0 26  . 17.710  27.301  39.601   1.00 32.57 26  A 1 
ATOM 182  C C   . SER A 0 26  . 18.588  28.500  40.046   1.00 32.57 26  A 1 
ATOM 183  C CB  . SER A 0 26  . 18.073  26.075  40.465   1.00 32.57 26  A 1 
ATOM 184  O O   . SER A 0 26  . 19.762  28.311  40.364   1.00 32.57 26  A 1 
ATOM 185  O OG  . SER A 0 26  . 18.325  26.403  41.815   1.00 32.57 26  A 1 
ATOM 186  N N   . LEU A 0 27  . 17.945  29.625  40.409   1.00 34.37 27  A 1 
ATOM 187  C CA  . LEU A 0 27  . 17.892  30.151  41.799   1.00 34.37 27  A 1 
ATOM 188  C C   . LEU A 0 27  . 16.857  31.294  41.932   1.00 34.37 27  A 1 
ATOM 189  C CB  . LEU A 0 27  . 19.286  30.566  42.328   1.00 34.37 27  A 1 
ATOM 190  O O   . LEU A 0 27  . 16.452  31.884  40.936   1.00 34.37 27  A 1 
ATOM 191  C CG  . LEU A 0 27  . 19.853  29.520  43.315   1.00 34.37 27  A 1 
ATOM 192  C CD1 . LEU A 0 27  . 21.369  29.635  43.439   1.00 34.37 27  A 1 
ATOM 193  C CD2 . LEU A 0 27  . 19.241  29.672  44.712   1.00 34.37 27  A 1 
ATOM 194  N N   . GLY A 0 28  . 16.351  31.539  43.147   1.00 33.58 28  A 1 
ATOM 195  C CA  . GLY A 0 28  . 15.114  32.308  43.370   1.00 33.58 28  A 1 
ATOM 196  C C   . GLY A 0 28  . 15.240  33.840  43.406   1.00 33.58 28  A 1 
ATOM 197  O O   . GLY A 0 28  . 16.286  34.391  43.739   1.00 33.58 28  A 1 
ATOM 198  N N   . GLY A 0 29  . 14.115  34.518  43.154   1.00 36.48 29  A 1 
ATOM 199  C CA  . GLY A 0 29  . 13.926  35.964  43.309   1.00 36.48 29  A 1 
ATOM 200  C C   . GLY A 0 29  . 12.433  36.323  43.295   1.00 36.48 29  A 1 
ATOM 201  O O   . GLY A 0 29  . 11.666  35.737  42.535   1.00 36.48 29  A 1 
ATOM 202  N N   . TYR A 0 30  . 11.998  37.239  44.165   1.00 34.93 30  A 1 
ATOM 203  C CA  . TYR A 0 30  . 10.589  37.640  44.283   1.00 34.93 30  A 1 
ATOM 204  C C   . TYR A 0 30  . 10.205  38.729  43.270   1.00 34.93 30  A 1 
ATOM 205  C CB  . TYR A 0 30  . 10.290  38.161  45.703   1.00 34.93 30  A 1 
ATOM 206  O O   . TYR A 0 30  . 10.872  39.756  43.189   1.00 34.93 30  A 1 
ATOM 207  C CG  . TYR A 0 30  . 9.805   37.134  46.710   1.00 34.93 30  A 1 
ATOM 208  C CD1 . TYR A 0 30  . 8.445   37.104  47.082   1.00 34.93 30  A 1 
ATOM 209  C CD2 . TYR A 0 30  . 10.719  36.256  47.326   1.00 34.93 30  A 1 
ATOM 210  C CE1 . TYR A 0 30  . 8.002   36.210  48.075   1.00 34.93 30  A 1 
ATOM 211  C CE2 . TYR A 0 30  . 10.278  35.358  48.320   1.00 34.93 30  A 1 
ATOM 212  O OH  . TYR A 0 30  . 8.486   34.496  49.673   1.00 34.93 30  A 1 
ATOM 213  C CZ  . TYR A 0 30  . 8.918   35.341  48.701   1.00 34.93 30  A 1 
ATOM 214  N N   . GLY A 0 31  . 9.031   38.573  42.650   1.00 34.81 31  A 1 
ATOM 215  C CA  . GLY A 0 31  . 8.260   39.672  42.058   1.00 34.81 31  A 1 
ATOM 216  C C   . GLY A 0 31  . 8.505   39.935  40.568   1.00 34.81 31  A 1 
ATOM 217  O O   . GLY A 0 31  . 9.587   40.327  40.153   1.00 34.81 31  A 1 
ATOM 218  N N   . GLY A 0 32  . 7.447   39.803  39.768   1.00 33.72 32  A 1 
ATOM 219  C CA  . GLY A 0 32  . 7.456   40.116  38.337   1.00 33.72 32  A 1 
ATOM 220  C C   . GLY A 0 32  . 6.158   39.653  37.682   1.00 33.72 32  A 1 
ATOM 221  O O   . GLY A 0 32  . 5.836   38.472  37.715   1.00 33.72 32  A 1 
ATOM 222  N N   . ARG A 0 33  . 5.368   40.590  37.153   1.00 35.06 33  A 1 
ATOM 223  C CA  . ARG A 0 33  . 4.097   40.303  36.466   1.00 35.06 33  A 1 
ATOM 224  C C   . ARG A 0 33  . 4.350   39.842  35.024   1.00 35.06 33  A 1 
ATOM 225  C CB  . ARG A 0 33  . 3.227   41.577  36.450   1.00 35.06 33  A 1 
ATOM 226  O O   . ARG A 0 33  . 5.322   40.288  34.428   1.00 35.06 33  A 1 
ATOM 227  C CG  . ARG A 0 33  . 2.626   41.926  37.819   1.00 35.06 33  A 1 
ATOM 228  C CD  . ARG A 0 33  . 1.965   43.317  37.823   1.00 35.06 33  A 1 
ATOM 229  N NE  . ARG A 0 33  . 2.794   44.318  38.530   1.00 35.06 33  A 1 
ATOM 230  N NH1 . ARG A 0 33  . 1.095   45.676  39.283   1.00 35.06 33  A 1 
ATOM 231  N NH2 . ARG A 0 33  . 3.189   46.075  39.929   1.00 35.06 33  A 1 
ATOM 232  C CZ  . ARG A 0 33  . 2.357   45.348  39.238   1.00 35.06 33  A 1 
ATOM 233  N N   . SER A 0 34  . 3.351   39.147  34.464   1.00 32.35 34  A 1 
ATOM 234  C CA  . SER A 0 34  . 3.004   39.058  33.027   1.00 32.35 34  A 1 
ATOM 235  C C   . SER A 0 34  . 3.307   37.740  32.291   1.00 32.35 34  A 1 
ATOM 236  C CB  . SER A 0 34  . 3.513   40.260  32.217   1.00 32.35 34  A 1 
ATOM 237  O O   . SER A 0 34  . 4.442   37.464  31.938   1.00 32.35 34  A 1 
ATOM 238  O OG  . SER A 0 34  . 2.776   40.369  31.022   1.00 32.35 34  A 1 
ATOM 239  N N   . LEU A 0 35  . 2.215   37.018  31.995   1.00 32.38 35  A 1 
ATOM 240  C CA  . LEU A 0 35  . 1.881   36.306  30.744   1.00 32.38 35  A 1 
ATOM 241  C C   . LEU A 0 35  . 2.947   35.464  30.004   1.00 32.38 35  A 1 
ATOM 242  C CB  . LEU A 0 35  . 1.277   37.335  29.761   1.00 32.38 35  A 1 
ATOM 243  O O   . LEU A 0 35  . 3.836   36.005  29.360   1.00 32.38 35  A 1 
ATOM 244  C CG  . LEU A 0 35  . -0.097  37.897  30.171   1.00 32.38 35  A 1 
ATOM 245  C CD1 . LEU A 0 35  . -0.391  39.201  29.433   1.00 32.38 35  A 1 
ATOM 246  C CD2 . LEU A 0 35  . -1.214  36.902  29.849   1.00 32.38 35  A 1 
ATOM 247  N N   . GLY A 0 36  . 2.653   34.160  29.888   1.00 30.21 36  A 1 
ATOM 248  C CA  . GLY A 0 36  . 2.958   33.349  28.696   1.00 30.21 36  A 1 
ATOM 249  C C   . GLY A 0 36  . 4.274   32.559  28.709   1.00 30.21 36  A 1 
ATOM 250  O O   . GLY A 0 36  . 5.345   33.123  28.525   1.00 30.21 36  A 1 
ATOM 251  N N   . GLY A 0 37  . 4.185   31.229  28.830   1.00 32.54 37  A 1 
ATOM 252  C CA  . GLY A 0 37  . 5.319   30.312  28.654   1.00 32.54 37  A 1 
ATOM 253  C C   . GLY A 0 37  . 4.929   28.845  28.883   1.00 32.54 37  A 1 
ATOM 254  O O   . GLY A 0 37  . 4.315   28.526  29.898   1.00 32.54 37  A 1 
ATOM 255  N N   . TYR A 0 38  . 5.264   27.964  27.935   1.00 32.07 38  A 1 
ATOM 256  C CA  . TYR A 0 38  . 4.960   26.522  27.973   1.00 32.07 38  A 1 
ATOM 257  C C   . TYR A 0 38  . 5.941   25.745  28.880   1.00 32.07 38  A 1 
ATOM 258  C CB  . TYR A 0 38  . 4.957   25.973  26.534   1.00 32.07 38  A 1 
ATOM 259  O O   . TYR A 0 38  . 7.064   26.199  29.097   1.00 32.07 38  A 1 
ATOM 260  C CG  . TYR A 0 38  . 3.732   26.337  25.707   1.00 32.07 38  A 1 
ATOM 261  C CD1 . TYR A 0 38  . 2.735   25.367  25.478   1.00 32.07 38  A 1 
ATOM 262  C CD2 . TYR A 0 38  . 3.595   27.621  25.137   1.00 32.07 38  A 1 
ATOM 263  C CE1 . TYR A 0 38  . 1.608   25.677  24.694   1.00 32.07 38  A 1 
ATOM 264  C CE2 . TYR A 0 38  . 2.467   27.935  24.351   1.00 32.07 38  A 1 
ATOM 265  O OH  . TYR A 0 38  . 0.383   27.240  23.365   1.00 32.07 38  A 1 
ATOM 266  C CZ  . TYR A 0 38  . 1.471   26.958  24.127   1.00 32.07 38  A 1 
ATOM 267  N N   . GLY A 0 39  . 5.537   24.580  29.427   1.00 31.95 39  A 1 
ATOM 268  C CA  . GLY A 0 39  . 6.293   23.949  30.531   1.00 31.95 39  A 1 
ATOM 269  C C   . GLY A 0 39  . 6.089   22.458  30.882   1.00 31.95 39  A 1 
ATOM 270  O O   . GLY A 0 39  . 6.433   22.078  32.000   1.00 31.95 39  A 1 
ATOM 271  N N   . GLY A 0 40  . 5.592   21.615  29.966   1.00 29.68 40  A 1 
ATOM 272  C CA  . GLY A 0 40  . 5.857   20.158  29.925   1.00 29.68 40  A 1 
ATOM 273  C C   . GLY A 0 40  . 5.229   19.182  30.955   1.00 29.68 40  A 1 
ATOM 274  O O   . GLY A 0 40  . 4.943   19.527  32.105   1.00 29.68 40  A 1 
ATOM 275  N N   . ARG A 0 41  . 5.197   17.901  30.524   1.00 32.61 41  A 1 
ATOM 276  C CA  . ARG A 0 41  . 4.735   16.640  31.176   1.00 32.61 41  A 1 
ATOM 277  C C   . ARG A 0 41  . 3.243   16.281  31.028   1.00 32.61 41  A 1 
ATOM 278  C CB  . ARG A 0 41  . 5.110   16.558  32.671   1.00 32.61 41  A 1 
ATOM 279  O O   . ARG A 0 41  . 2.436   16.701  31.845   1.00 32.61 41  A 1 
ATOM 280  C CG  . ARG A 0 41  . 6.606   16.676  32.990   1.00 32.61 41  A 1 
ATOM 281  C CD  . ARG A 0 41  . 6.800   17.053  34.463   1.00 32.61 41  A 1 
ATOM 282  N NE  . ARG A 0 41  . 6.399   18.454  34.685   1.00 32.61 41  A 1 
ATOM 283  N NH1 . ARG A 0 41  . 7.167   18.687  36.834   1.00 32.61 41  A 1 
ATOM 284  N NH2 . ARG A 0 41  . 6.281   20.442  35.752   1.00 32.61 41  A 1 
ATOM 285  C CZ  . ARG A 0 41  . 6.616   19.185  35.758   1.00 32.61 41  A 1 
ATOM 286  N N   . SER A 0 42  . 2.930   15.371  30.102   1.00 31.54 42  A 1 
ATOM 287  C CA  . SER A 0 42  . 2.459   14.002  30.412   1.00 31.54 42  A 1 
ATOM 288  C C   . SER A 0 42  . 2.229   13.209  29.117   1.00 31.54 42  A 1 
ATOM 289  C CB  . SER A 0 42  . 1.136   13.953  31.193   1.00 31.54 42  A 1 
ATOM 290  O O   . SER A 0 42  . 1.691   13.763  28.167   1.00 31.54 42  A 1 
ATOM 291  O OG  . SER A 0 42  . 1.010   12.639  31.706   1.00 31.54 42  A 1 
ATOM 292  N N   . LEU A 0 43  . 2.596   11.926  29.096   1.00 32.14 43  A 1 
ATOM 293  C CA  . LEU A 0 43  . 2.063   10.920  28.167   1.00 32.14 43  A 1 
ATOM 294  C C   . LEU A 0 43  . 1.987   9.597   28.938   1.00 32.14 43  A 1 
ATOM 295  C CB  . LEU A 0 43  . 2.901   10.810  26.871   1.00 32.14 43  A 1 
ATOM 296  O O   . LEU A 0 43  . 2.963   8.857   29.049   1.00 32.14 43  A 1 
ATOM 297  C CG  . LEU A 0 43  . 2.348   11.623  25.679   1.00 32.14 43  A 1 
ATOM 298  C CD1 . LEU A 0 43  . 3.335   11.562  24.514   1.00 32.14 43  A 1 
ATOM 299  C CD2 . LEU A 0 43  . 1.001   11.091  25.175   1.00 32.14 43  A 1 
ATOM 300  N N   . GLY A 0 44  . 0.839   9.377   29.571   1.00 31.87 44  A 1 
ATOM 301  C CA  . GLY A 0 44  . 0.578   8.254   30.462   1.00 31.87 44  A 1 
ATOM 302  C C   . GLY A 0 44  . -0.691  8.509   31.267   1.00 31.87 44  A 1 
ATOM 303  O O   . GLY A 0 44  . -0.766  9.502   31.988   1.00 31.87 44  A 1 
ATOM 304  N N   . GLY A 0 45  . -1.666  7.608   31.128   1.00 33.11 45  A 1 
ATOM 305  C CA  . GLY A 0 45  . -3.000  7.733   31.715   1.00 33.11 45  A 1 
ATOM 306  C C   . GLY A 0 45  . -4.003  8.422   30.788   1.00 33.11 45  A 1 
ATOM 307  O O   . GLY A 0 45  . -4.054  9.647   30.724   1.00 33.11 45  A 1 
ATOM 308  N N   . TYR A 0 46  . -4.846  7.617   30.137   1.00 32.47 46  A 1 
ATOM 309  C CA  . TYR A 0 46  . -6.240  8.014   29.932   1.00 32.47 46  A 1 
ATOM 310  C C   . TYR A 0 46  . -6.901  8.127   31.316   1.00 32.47 46  A 1 
ATOM 311  C CB  . TYR A 0 46  . -6.984  6.963   29.088   1.00 32.47 46  A 1 
ATOM 312  O O   . TYR A 0 46  . -6.583  7.341   32.212   1.00 32.47 46  A 1 
ATOM 313  C CG  . TYR A 0 46  . -6.723  7.010   27.592   1.00 32.47 46  A 1 
ATOM 314  C CD1 . TYR A 0 46  . -7.704  7.541   26.731   1.00 32.47 46  A 1 
ATOM 315  C CD2 . TYR A 0 46  . -5.536  6.474   27.052   1.00 32.47 46  A 1 
ATOM 316  C CE1 . TYR A 0 46  . -7.499  7.545   25.339   1.00 32.47 46  A 1 
ATOM 317  C CE2 . TYR A 0 46  . -5.328  6.473   25.657   1.00 32.47 46  A 1 
ATOM 318  O OH  . TYR A 0 46  . -6.129  7.005   23.453   1.00 32.47 46  A 1 
ATOM 319  C CZ  . TYR A 0 46  . -6.314  7.009   24.798   1.00 32.47 46  A 1 
ATOM 320  N N   . GLY A 0 47  . -7.815  9.082   31.487   1.00 30.77 47  A 1 
ATOM 321  C CA  . GLY A 0 47  . -8.638  9.204   32.692   1.00 30.77 47  A 1 
ATOM 322  C C   . GLY A 0 47  . -8.605  10.589  33.338   1.00 30.77 47  A 1 
ATOM 323  O O   . GLY A 0 47  . -7.544  11.132  33.646   1.00 30.77 47  A 1 
ATOM 324  N N   . GLY A 0 48  . -9.797  11.126  33.607   1.00 29.62 48  A 1 
ATOM 325  C CA  . GLY A 0 48  . -9.980  12.347  34.390   1.00 29.62 48  A 1 
ATOM 326  C C   . GLY A 0 48  . -10.704 13.473  33.658   1.00 29.62 48  A 1 
ATOM 327  O O   . GLY A 0 48  . -10.145 14.561  33.519   1.00 29.62 48  A 1 
ATOM 328  N N   . TYR A 0 49  . -11.970 13.252  33.281   1.00 37.54 49  A 1 
ATOM 329  C CA  . TYR A 0 49  . -12.906 14.352  33.031   1.00 37.54 49  A 1 
ATOM 330  C C   . TYR A 0 49  . -12.819 15.373  34.177   1.00 37.54 49  A 1 
ATOM 331  C CB  . TYR A 0 49  . -14.339 13.817  32.894   1.00 37.54 49  A 1 
ATOM 332  O O   . TYR A 0 49  . -12.812 15.010  35.361   1.00 37.54 49  A 1 
ATOM 333  C CG  . TYR A 0 49  . -14.585 13.029  31.622   1.00 37.54 49  A 1 
ATOM 334  C CD1 . TYR A 0 49  . -14.579 13.703  30.384   1.00 37.54 49  A 1 
ATOM 335  C CD2 . TYR A 0 49  . -14.853 11.644  31.666   1.00 37.54 49  A 1 
ATOM 336  C CE1 . TYR A 0 49  . -14.818 12.991  29.194   1.00 37.54 49  A 1 
ATOM 337  C CE2 . TYR A 0 49  . -15.114 10.936  30.473   1.00 37.54 49  A 1 
ATOM 338  O OH  . TYR A 0 49  . -15.330 10.961  28.067   1.00 37.54 49  A 1 
ATOM 339  C CZ  . TYR A 0 49  . -15.094 11.610  29.233   1.00 37.54 49  A 1 
ATOM 340  N N   . SER A 0 50  . -12.696 16.658  33.842   1.00 34.83 50  A 1 
ATOM 341  C CA  . SER A 0 50  . -12.411 17.719  34.809   1.00 34.83 50  A 1 
ATOM 342  C C   . SER A 0 50  . -13.637 18.021  35.671   1.00 34.83 50  A 1 
ATOM 343  C CB  . SER A 0 50  . -11.853 18.962  34.102   1.00 34.83 50  A 1 
ATOM 344  O O   . SER A 0 50  . -14.413 18.928  35.389   1.00 34.83 50  A 1 
ATOM 345  O OG  . SER A 0 50  . -12.667 19.340  33.012   1.00 34.83 50  A 1 
ATOM 346  N N   . LYS A 0 51  . -13.788 17.237  36.748   1.00 34.14 51  A 1 
ATOM 347  C CA  . LYS A 0 51  . -14.903 17.243  37.705   1.00 34.14 51  A 1 
ATOM 348  C C   . LYS A 0 51  . -15.489 18.638  37.937   1.00 34.14 51  A 1 
ATOM 349  C CB  . LYS A 0 51  . -14.423 16.590  39.015   1.00 34.14 51  A 1 
ATOM 350  O O   . LYS A 0 51  . -15.007 19.392  38.789   1.00 34.14 51  A 1 
ATOM 351  C CG  . LYS A 0 51  . -15.554 16.406  40.043   1.00 34.14 51  A 1 
ATOM 352  C CD  . LYS A 0 51  . -15.127 15.439  41.157   1.00 34.14 51  A 1 
ATOM 353  C CE  . LYS A 0 51  . -16.328 15.096  42.049   1.00 34.14 51  A 1 
ATOM 354  N NZ  . LYS A 0 51  . -16.151 13.790  42.735   1.00 34.14 51  A 1 
ATOM 355  N N   . VAL A 0 52  . -16.581 18.932  37.229   1.00 37.27 52  A 1 
ATOM 356  C CA  . VAL A 0 52  . -17.438 20.080  37.511   1.00 37.27 52  A 1 
ATOM 357  C C   . VAL A 0 52  . -17.976 19.868  38.917   1.00 37.27 52  A 1 
ATOM 358  C CB  . VAL A 0 52  . -18.572 20.227  36.473   1.00 37.27 52  A 1 
ATOM 359  O O   . VAL A 0 52  . -18.836 19.024  39.159   1.00 37.27 52  A 1 
ATOM 360  C CG1 . VAL A 0 52  . -19.523 21.378  36.839   1.00 37.27 52  A 1 
ATOM 361  C CG2 . VAL A 0 52  . -17.993 20.526  35.084   1.00 37.27 52  A 1 
ATOM 362  N N   . GLN A 0 53  . -17.432 20.607  39.884   1.00 28.42 53  A 1 
ATOM 363  C CA  . GLN A 0 53  . -18.012 20.642  41.216   1.00 28.42 53  A 1 
ATOM 364  C C   . GLN A 0 53  . -19.327 21.406  41.122   1.00 28.42 53  A 1 
ATOM 365  C CB  . GLN A 0 53  . -17.060 21.255  42.253   1.00 28.42 53  A 1 
ATOM 366  O O   . GLN A 0 53  . -19.359 22.628  41.284   1.00 28.42 53  A 1 
ATOM 367  C CG  . GLN A 0 53  . -15.875 20.334  42.573   1.00 28.42 53  A 1 
ATOM 368  C CD  . GLN A 0 53  . -15.082 20.784  43.800   1.00 28.42 53  A 1 
ATOM 369  N NE2 . GLN A 0 53  . -14.049 20.060  44.169   1.00 28.42 53  A 1 
ATOM 370  O OE1 . GLN A 0 53  . -15.360 21.768  44.466   1.00 28.42 53  A 1 
ATOM 371  N N   . TYR A 0 54  . -20.416 20.675  40.883   1.00 34.67 54  A 1 
ATOM 372  C CA  . TYR A 0 54  . -21.754 21.171  41.143   1.00 34.67 54  A 1 
ATOM 373  C C   . TYR A 0 54  . -21.887 21.366  42.655   1.00 34.67 54  A 1 
ATOM 374  C CB  . TYR A 0 54  . -22.819 20.242  40.542   1.00 34.67 54  A 1 
ATOM 375  O O   . TYR A 0 54  . -22.312 20.483  43.393   1.00 34.67 54  A 1 
ATOM 376  C CG  . TYR A 0 54  . -24.153 20.946  40.379   1.00 34.67 54  A 1 
ATOM 377  C CD1 . TYR A 0 54  . -25.063 21.021  41.452   1.00 34.67 54  A 1 
ATOM 378  C CD2 . TYR A 0 54  . -24.464 21.557  39.149   1.00 34.67 54  A 1 
ATOM 379  C CE1 . TYR A 0 54  . -26.291 21.695  41.290   1.00 34.67 54  A 1 
ATOM 380  C CE2 . TYR A 0 54  . -25.681 22.243  38.987   1.00 34.67 54  A 1 
ATOM 381  O OH  . TYR A 0 54  . -27.784 22.952  39.887   1.00 34.67 54  A 1 
ATOM 382  C CZ  . TYR A 0 54  . -26.600 22.307  40.054   1.00 34.67 54  A 1 
ATOM 383  N N   . VAL A 0 55  . -21.431 22.522  43.137   1.00 37.49 55  A 1 
ATOM 384  C CA  . VAL A 0 55  . -21.694 22.992  44.493   1.00 37.49 55  A 1 
ATOM 385  C C   . VAL A 0 55  . -23.126 23.513  44.468   1.00 37.49 55  A 1 
ATOM 386  C CB  . VAL A 0 55  . -20.702 24.093  44.921   1.00 37.49 55  A 1 
ATOM 387  O O   . VAL A 0 55  . -23.344 24.595  43.911   1.00 37.49 55  A 1 
ATOM 388  C CG1 . VAL A 0 55  . -21.020 24.605  46.335   1.00 37.49 55  A 1 
ATOM 389  C CG2 . VAL A 0 55  . -19.259 23.577  44.925   1.00 37.49 55  A 1 
ATOM 390  N N   . PRO A 0 56  . -24.117 22.801  45.039   1.00 40.19 56  A 1 
ATOM 391  C CA  . PRO A 0 56  . -25.468 23.325  45.097   1.00 40.19 56  A 1 
ATOM 392  C C   . PRO A 0 56  . -25.442 24.579  45.972   1.00 40.19 56  A 1 
ATOM 393  C CB  . PRO A 0 56  . -26.327 22.188  45.664   1.00 40.19 56  A 1 
ATOM 394  O O   . PRO A 0 56  . -25.349 24.503  47.197   1.00 40.19 56  A 1 
ATOM 395  C CG  . PRO A 0 56  . -25.348 21.392  46.525   1.00 40.19 56  A 1 
ATOM 396  C CD  . PRO A 0 56  . -24.044 21.522  45.742   1.00 40.19 56  A 1 
ATOM 397  N N   . GLN A 0 57  . -25.522 25.759  45.350   1.00 38.35 57  A 1 
ATOM 398  C CA  . GLN A 0 57  . -25.701 27.020  46.066   1.00 38.35 57  A 1 
ATOM 399  C C   . GLN A 0 57  . -27.147 27.133  46.560   1.00 38.35 57  A 1 
ATOM 400  C CB  . GLN A 0 57  . -25.244 28.241  45.250   1.00 38.35 57  A 1 
ATOM 401  O O   . GLN A 0 57  . -27.894 28.042  46.189   1.00 38.35 57  A 1 
ATOM 402  C CG  . GLN A 0 57  . -23.717 28.311  45.086   1.00 38.35 57  A 1 
ATOM 403  C CD  . GLN A 0 57  . -23.208 29.709  44.724   1.00 38.35 57  A 1 
ATOM 404  N NE2 . GLN A 0 57  . -21.930 29.850  44.454   1.00 38.35 57  A 1 
ATOM 405  O OE1 . GLN A 0 57  . -23.918 30.705  44.709   1.00 38.35 57  A 1 
ATOM 406  N N   . THR A 0 58  . -27.536 26.213  47.447   1.00 36.38 58  A 1 
ATOM 407  C CA  . THR A 0 58  . -28.698 26.371  48.312   1.00 36.38 58  A 1 
ATOM 408  C C   . THR A 0 58  . -28.470 27.630  49.137   1.00 36.38 58  A 1 
ATOM 409  C CB  . THR A 0 58  . -28.913 25.158  49.235   1.00 36.38 58  A 1 
ATOM 410  O O   . THR A 0 58  . -27.767 27.616  50.151   1.00 36.38 58  A 1 
ATOM 411  C CG2 . THR A 0 58  . -29.315 23.909  48.457   1.00 36.38 58  A 1 
ATOM 412  O OG1 . THR A 0 58  . -27.740 24.857  49.952   1.00 36.38 58  A 1 
ATOM 413  N N   . ARG A 0 59  . -29.032 28.752  48.672   1.00 46.16 59  A 1 
ATOM 414  C CA  . ARG A 0 59  . -29.092 29.993  49.446   1.00 46.16 59  A 1 
ATOM 415  C C   . ARG A 0 59  . -29.628 29.628  50.822   1.00 46.16 59  A 1 
ATOM 416  C CB  . ARG A 0 59  . -30.021 31.013  48.773   1.00 46.16 59  A 1 
ATOM 417  O O   . ARG A 0 59  . -30.661 28.968  50.903   1.00 46.16 59  A 1 
ATOM 418  C CG  . ARG A 0 59  . -29.462 31.534  47.444   1.00 46.16 59  A 1 
ATOM 419  C CD  . ARG A 0 59  . -30.440 32.544  46.834   1.00 46.16 59  A 1 
ATOM 420  N NE  . ARG A 0 59  . -29.916 33.103  45.576   1.00 46.16 59  A 1 
ATOM 421  N NH1 . ARG A 0 59  . -31.744 34.377  45.014   1.00 46.16 59  A 1 
ATOM 422  N NH2 . ARG A 0 59  . -29.965 34.341  43.668   1.00 46.16 59  A 1 
ATOM 423  C CZ  . ARG A 0 59  . -30.542 33.937  44.764   1.00 46.16 59  A 1 
ATOM 424  N N   . VAL A 0 60  . -28.928 30.035  51.880   1.00 36.07 60  A 1 
ATOM 425  C CA  . VAL A 0 60  . -29.294 29.686  53.258   1.00 36.07 60  A 1 
ATOM 426  C C   . VAL A 0 60  . -30.590 30.409  53.628   1.00 36.07 60  A 1 
ATOM 427  C CB  . VAL A 0 60  . -28.143 29.963  54.249   1.00 36.07 60  A 1 
ATOM 428  O O   . VAL A 0 60  . -30.582 31.496  54.208   1.00 36.07 60  A 1 
ATOM 429  C CG1 . VAL A 0 60  . -28.498 29.484  55.665   1.00 36.07 60  A 1 
ATOM 430  C CG2 . VAL A 0 60  . -26.857 29.234  53.832   1.00 36.07 60  A 1 
ATOM 431  N N   . VAL A 0 61  . -31.719 29.809  53.251   1.00 38.69 61  A 1 
ATOM 432  C CA  . VAL A 0 61  . -33.043 30.184  53.735   1.00 38.69 61  A 1 
ATOM 433  C C   . VAL A 0 61  . -33.012 29.962  55.239   1.00 38.69 61  A 1 
ATOM 434  C CB  . VAL A 0 61  . -34.163 29.370  53.057   1.00 38.69 61  A 1 
ATOM 435  O O   . VAL A 0 61  . -32.723 28.864  55.713   1.00 38.69 61  A 1 
ATOM 436  C CG1 . VAL A 0 61  . -35.540 29.764  53.610   1.00 38.69 61  A 1 
ATOM 437  C CG2 . VAL A 0 61  . -34.187 29.620  51.543   1.00 38.69 61  A 1 
ATOM 438  N N   . GLN A 0 62  . -33.231 31.038  55.992   1.00 38.97 62  A 1 
ATOM 439  C CA  . GLN A 0 62  . -33.136 31.006  57.446   1.00 38.97 62  A 1 
ATOM 440  C C   . GLN A 0 62  . -34.097 29.941  57.999   1.00 38.97 62  A 1 
ATOM 441  C CB  . GLN A 0 62  . -33.482 32.388  58.019   1.00 38.97 62  A 1 
ATOM 442  O O   . GLN A 0 62  . -35.276 29.967  57.632   1.00 38.97 62  A 1 
ATOM 443  C CG  . GLN A 0 62  . -32.468 33.470  57.614   1.00 38.97 62  A 1 
ATOM 444  C CD  . GLN A 0 62  . -32.847 34.862  58.114   1.00 38.97 62  A 1 
ATOM 445  N NE2 . GLN A 0 62  . -31.950 35.819  58.026   1.00 38.97 62  A 1 
ATOM 446  O OE1 . GLN A 0 62  . -33.936 35.135  58.588   1.00 38.97 62  A 1 
ATOM 447  N N   . PRO A 0 63  . -33.648 29.028  58.883   1.00 45.79 63  A 1 
ATOM 448  C CA  . PRO A 0 63  . -34.547 28.061  59.500   1.00 45.79 63  A 1 
ATOM 449  C C   . PRO A 0 63  . -35.653 28.813  60.249   1.00 45.79 63  A 1 
ATOM 450  C CB  . PRO A 0 63  . -33.675 27.195  60.415   1.00 45.79 63  A 1 
ATOM 451  O O   . PRO A 0 63  . -35.374 29.715  61.046   1.00 45.79 63  A 1 
ATOM 452  C CG  . PRO A 0 63  . -32.473 28.090  60.722   1.00 45.79 63  A 1 
ATOM 453  C CD  . PRO A 0 63  . -32.308 28.900  59.437   1.00 45.79 63  A 1 
ATOM 454  N N   . ALA A 0 64  . -36.909 28.469  59.955   1.00 39.89 64  A 1 
ATOM 455  C CA  . ALA A 0 64  . -38.071 29.224  60.411   1.00 39.89 64  A 1 
ATOM 456  C C   . ALA A 0 64  . -38.086 29.357  61.944   1.00 39.89 64  A 1 
ATOM 457  C CB  . ALA A 0 64  . -39.345 28.570  59.866   1.00 39.89 64  A 1 
ATOM 458  O O   . ALA A 0 64  . -38.039 28.375  62.690   1.00 39.89 64  A 1 
ATOM 459  N N   . ARG A 0 65  . -38.115 30.602  62.428   1.00 38.26 65  A 1 
ATOM 460  C CA  . ARG A 0 65  . -37.870 30.904  63.838   1.00 38.26 65  A 1 
ATOM 461  C C   . ARG A 0 65  . -39.073 30.548  64.722   1.00 38.26 65  A 1 
ATOM 462  C CB  . ARG A 0 65  . -37.442 32.375  63.974   1.00 38.26 65  A 1 
ATOM 463  O O   . ARG A 0 65  . -40.077 31.248  64.715   1.00 38.26 65  A 1 
ATOM 464  C CG  . ARG A 0 65  . -37.023 32.727  65.408   1.00 38.26 65  A 1 
ATOM 465  C CD  . ARG A 0 65  . -36.704 34.218  65.536   1.00 38.26 65  A 1 
ATOM 466  N NE  . ARG A 0 65  . -36.501 34.597  66.948   1.00 38.26 65  A 1 
ATOM 467  N NH1 . ARG A 0 65  . -35.824 36.758  66.578   1.00 38.26 65  A 1 
ATOM 468  N NH2 . ARG A 0 65  . -35.972 35.992  68.669   1.00 38.26 65  A 1 
ATOM 469  C CZ  . ARG A 0 65  . -36.101 35.776  67.390   1.00 38.26 65  A 1 
ATOM 470  N N   . SER A 0 66  . -38.851 29.564  65.595   1.00 37.01 66  A 1 
ATOM 471  C CA  . SER A 0 66  . -39.524 29.310  66.883   1.00 37.01 66  A 1 
ATOM 472  C C   . SER A 0 66  . -41.038 29.047  66.926   1.00 37.01 66  A 1 
ATOM 473  C CB  . SER A 0 66  . -39.197 30.416  67.901   1.00 37.01 66  A 1 
ATOM 474  O O   . SER A 0 66  . -41.849 29.935  66.689   1.00 37.01 66  A 1 
ATOM 475  O OG  . SER A 0 66  . -39.729 31.673  67.527   1.00 37.01 66  A 1 
ATOM 476  N N   . ALA A 0 67  . -41.387 27.918  67.548   1.00 38.75 67  A 1 
ATOM 477  C CA  . ALA A 0 67  . -42.420 27.877  68.584   1.00 38.75 67  A 1 
ATOM 478  C C   . ALA A 0 67  . -41.928 26.995  69.750   1.00 38.75 67  A 1 
ATOM 479  C CB  . ALA A 0 67  . -43.740 27.379  67.987   1.00 38.75 67  A 1 
ATOM 480  O O   . ALA A 0 67  . -41.579 25.834  69.554   1.00 38.75 67  A 1 
ATOM 481  N N   . GLN A 0 68  . -41.859 27.539  70.970   1.00 36.46 68  A 1 
ATOM 482  C CA  . GLN A 0 68  . -41.471 26.774  72.164   1.00 36.46 68  A 1 
ATOM 483  C C   . GLN A 0 68  . -42.705 26.084  72.765   1.00 36.46 68  A 1 
ATOM 484  C CB  . GLN A 0 68  . -40.794 27.698  73.194   1.00 36.46 68  A 1 
ATOM 485  O O   . GLN A 0 68  . -43.448 26.700  73.524   1.00 36.46 68  A 1 
ATOM 486  C CG  . GLN A 0 68  . -39.392 28.159  72.771   1.00 36.46 68  A 1 
ATOM 487  C CD  . GLN A 0 68  . -38.897 29.292  73.663   1.00 36.46 68  A 1 
ATOM 488  N NE2 . GLN A 0 68  . -38.179 29.016  74.730   1.00 36.46 68  A 1 
ATOM 489  O OE1 . GLN A 0 68  . -39.163 30.455  73.420   1.00 36.46 68  A 1 
ATOM 490  N N   . ALA A 0 69  . -42.909 24.802  72.457   1.00 38.93 69  A 1 
ATOM 491  C CA  . ALA A 0 69  . -44.001 23.989  73.002   1.00 38.93 69  A 1 
ATOM 492  C C   . ALA A 0 69  . -43.471 22.949  74.009   1.00 38.93 69  A 1 
ATOM 493  C CB  . ALA A 0 69  . -44.789 23.382  71.835   1.00 38.93 69  A 1 
ATOM 494  O O   . ALA A 0 69  . -43.328 21.767  73.706   1.00 38.93 69  A 1 
ATOM 495  N N   . ALA A 0 70  . -43.151 23.390  75.230   1.00 31.98 70  A 1 
ATOM 496  C CA  . ALA A 0 70  . -42.563 22.550  76.283   1.00 31.98 70  A 1 
ATOM 497  C C   . ALA A 0 70  . -43.582 21.625  76.999   1.00 31.98 70  A 1 
ATOM 498  C CB  . ALA A 0 70  . -41.766 23.453  77.237   1.00 31.98 70  A 1 
ATOM 499  O O   . ALA A 0 70  . -43.540 21.464  78.218   1.00 31.98 70  A 1 
ATOM 500  N N   . SER A 0 71  . -44.508 21.015  76.255   1.00 44.60 71  A 1 
ATOM 501  C CA  . SER A 0 71  . -45.608 20.191  76.775   1.00 44.60 71  A 1 
ATOM 502  C C   . SER A 0 71  . -45.406 18.700  76.480   1.00 44.60 71  A 1 
ATOM 503  C CB  . SER A 0 71  . -46.950 20.719  76.249   1.00 44.60 71  A 1 
ATOM 504  O O   . SER A 0 71  . -46.077 18.123  75.626   1.00 44.60 71  A 1 
ATOM 505  O OG  . SER A 0 71  . -46.956 20.762  74.838   1.00 44.60 71  A 1 
ATOM 506  N N   . LYS A 0 72  . -44.493 18.050  77.216   1.00 40.84 72  A 1 
ATOM 507  C CA  . LYS A 0 72  . -44.444 16.577  77.287   1.00 40.84 72  A 1 
ATOM 508  C C   . LYS A 0 72  . -45.733 16.055  77.930   1.00 40.84 72  A 1 
ATOM 509  C CB  . LYS A 0 72  . -43.250 16.097  78.137   1.00 40.84 72  A 1 
ATOM 510  O O   . LYS A 0 72  . -45.997 16.387  79.083   1.00 40.84 72  A 1 
ATOM 511  C CG  . LYS A 0 72  . -41.909 16.057  77.392   1.00 40.84 72  A 1 
ATOM 512  C CD  . LYS A 0 72  . -40.815 15.480  78.308   1.00 40.84 72  A 1 
ATOM 513  C CE  . LYS A 0 72  . -39.525 15.231  77.517   1.00 40.84 72  A 1 
ATOM 514  N NZ  . LYS A 0 72  . -38.467 14.613  78.356   1.00 40.84 72  A 1 
ATOM 515  N N   . GLY A 0 73  . -46.481 15.189  77.245   1.00 34.48 73  A 1 
ATOM 516  C CA  . GLY A 0 73  . -47.624 14.511  77.863   1.00 34.48 73  A 1 
ATOM 517  C C   . GLY A 0 73  . -48.527 13.736  76.906   1.00 34.48 73  A 1 
ATOM 518  O O   . GLY A 0 73  . -49.520 14.281  76.446   1.00 34.48 73  A 1 
ATOM 519  N N   . TYR A 0 74  . -48.227 12.449  76.696   1.00 34.45 74  A 1 
ATOM 520  C CA  . TYR A 0 74  . -49.200 11.419  76.282   1.00 34.45 74  A 1 
ATOM 521  C C   . TYR A 0 74  . -50.043 11.696  75.010   1.00 34.45 74  A 1 
ATOM 522  C CB  . TYR A 0 74  . -50.017 10.978  77.519   1.00 34.45 74  A 1 
ATOM 523  O O   . TYR A 0 74  . -51.135 11.151  74.854   1.00 34.45 74  A 1 
ATOM 524  C CG  . TYR A 0 74  . -49.564 9.654   78.106   1.00 34.45 74  A 1 
ATOM 525  C CD1 . TYR A 0 74  . -50.203 8.466   77.703   1.00 34.45 74  A 1 
ATOM 526  C CD2 . TYR A 0 74  . -48.509 9.603   79.040   1.00 34.45 74  A 1 
ATOM 527  C CE1 . TYR A 0 74  . -49.803 7.229   78.243   1.00 34.45 74  A 1 
ATOM 528  C CE2 . TYR A 0 74  . -48.097 8.365   79.575   1.00 34.45 74  A 1 
ATOM 529  O OH  . TYR A 0 74  . -48.373 5.978   79.698   1.00 34.45 74  A 1 
ATOM 530  C CZ  . TYR A 0 74  . -48.751 7.176   79.179   1.00 34.45 74  A 1 
ATOM 531  N N   . GLY A 0 75  . -49.525 12.497  74.074   1.00 36.23 75  A 1 
ATOM 532  C CA  . GLY A 0 75  . -50.033 12.538  72.701   1.00 36.23 75  A 1 
ATOM 533  C C   . GLY A 0 75  . -49.683 11.241  71.969   1.00 36.23 75  A 1 
ATOM 534  O O   . GLY A 0 75  . -48.587 10.718  72.149   1.00 36.23 75  A 1 
ATOM 535  N N   . GLN A 0 76  . -50.619 10.708  71.185   1.00 40.35 76  A 1 
ATOM 536  C CA  . GLN A 0 76  . -50.404 9.495   70.395   1.00 40.35 76  A 1 
ATOM 537  C C   . GLN A 0 76  . -49.533 9.812   69.174   1.00 40.35 76  A 1 
ATOM 538  C CB  . GLN A 0 76  . -51.764 8.920   69.953   1.00 40.35 76  A 1 
ATOM 539  O O   . GLN A 0 76  . -49.865 10.717  68.409   1.00 40.35 76  A 1 
ATOM 540  C CG  . GLN A 0 76  . -52.596 8.399   71.138   1.00 40.35 76  A 1 
ATOM 541  C CD  . GLN A 0 76  . -54.026 8.002   70.770   1.00 40.35 76  A 1 
ATOM 542  N NE2 . GLN A 0 76  . -54.730 7.333   71.656   1.00 40.35 76  A 1 
ATOM 543  O OE1 . GLN A 0 76  . -54.567 8.294   69.720   1.00 40.35 76  A 1 
ATOM 544  N N   . ASP A 0 77  . -48.473 9.035   68.954   1.00 43.91 77  A 1 
ATOM 545  C CA  . ASP A 0 77  . -47.801 8.986   67.656   1.00 43.91 77  A 1 
ATOM 546  C C   . ASP A 0 77  . -48.701 8.201   66.692   1.00 43.91 77  A 1 
ATOM 547  C CB  . ASP A 0 77  . -46.387 8.402   67.796   1.00 43.91 77  A 1 
ATOM 548  O O   . ASP A 0 77  . -48.735 6.970   66.685   1.00 43.91 77  A 1 
ATOM 549  C CG  . ASP A 0 77  . -45.448 9.372   68.524   1.00 43.91 77  A 1 
ATOM 550  O OD1 . ASP A 0 77  . -45.377 10.545  68.088   1.00 43.91 77  A 1 
ATOM 551  O OD2 . ASP A 0 77  . -44.834 8.948   69.529   1.00 43.91 77  A 1 
ATOM 552  N N   . TYR A 0 78  . -49.528 8.931   65.941   1.00 45.89 78  A 1 
ATOM 553  C CA  . TYR A 0 78  . -50.516 8.353   65.033   1.00 45.89 78  A 1 
ATOM 554  C C   . TYR A 0 78  . -49.823 7.633   63.869   1.00 45.89 78  A 1 
ATOM 555  C CB  . TYR A 0 78  . -51.474 9.440   64.516   1.00 45.89 78  A 1 
ATOM 556  O O   . TYR A 0 78  . -49.362 8.278   62.922   1.00 45.89 78  A 1 
ATOM 557  C CG  . TYR A 0 78  . -52.262 10.171  65.587   1.00 45.89 78  A 1 
ATOM 558  C CD1 . TYR A 0 78  . -53.456 9.622   66.093   1.00 45.89 78  A 1 
ATOM 559  C CD2 . TYR A 0 78  . -51.797 11.407  66.076   1.00 45.89 78  A 1 
ATOM 560  C CE1 . TYR A 0 78  . -54.182 10.305  67.089   1.00 45.89 78  A 1 
ATOM 561  C CE2 . TYR A 0 78  . -52.517 12.092  67.072   1.00 45.89 78  A 1 
ATOM 562  O OH  . TYR A 0 78  . -54.400 12.206  68.546   1.00 45.89 78  A 1 
ATOM 563  C CZ  . TYR A 0 78  . -53.712 11.541  67.580   1.00 45.89 78  A 1 
ATOM 564  N N   . GLY A 0 79  . -49.796 6.298   63.930   1.00 54.35 79  A 1 
ATOM 565  C CA  . GLY A 0 79  . -49.356 5.423   62.843   1.00 54.35 79  A 1 
ATOM 566  C C   . GLY A 0 79  . -50.240 5.596   61.610   1.00 54.35 79  A 1 
ATOM 567  O O   . GLY A 0 79  . -51.286 4.961   61.487   1.00 54.35 79  A 1 
ATOM 568  N N   . ARG A 0 80  . -49.832 6.503   60.721   1.00 55.31 80  A 1 
ATOM 569  C CA  . ARG A 0 80  . -50.449 6.721   59.411   1.00 55.31 80  A 1 
ATOM 570  C C   . ARG A 0 80  . -50.012 5.607   58.469   1.00 55.31 80  A 1 
ATOM 571  C CB  . ARG A 0 80  . -50.040 8.097   58.859   1.00 55.31 80  A 1 
ATOM 572  O O   . ARG A 0 80  . -48.876 5.156   58.546   1.00 55.31 80  A 1 
ATOM 573  C CG  . ARG A 0 80  . -50.782 9.235   59.578   1.00 55.31 80  A 1 
ATOM 574  C CD  . ARG A 0 80  . -50.274 10.616  59.144   1.00 55.31 80  A 1 
ATOM 575  N NE  . ARG A 0 80  . -48.996 10.957  59.801   1.00 55.31 80  A 1 
ATOM 576  N NH1 . ARG A 0 80  . -48.420 12.737  58.465   1.00 55.31 80  A 1 
ATOM 577  N NH2 . ARG A 0 80  . -47.068 12.120  60.131   1.00 55.31 80  A 1 
ATOM 578  C CZ  . ARG A 0 80  . -48.173 11.936  59.465   1.00 55.31 80  A 1 
ATOM 579  N N   . THR A 0 81  . -50.899 5.204   57.564   1.00 61.32 81  A 1 
ATOM 580  C CA  . THR A 0 81  . -50.483 4.442   56.381   1.00 61.32 81  A 1 
ATOM 581  C C   . THR A 0 81  . -49.532 5.316   55.574   1.00 61.32 81  A 1 
ATOM 582  C CB  . THR A 0 81  . -51.686 4.039   55.517   1.00 61.32 81  A 1 
ATOM 583  O O   . THR A 0 81  . -49.820 6.501   55.379   1.00 61.32 81  A 1 
ATOM 584  C CG2 . THR A 0 81  . -51.361 2.895   54.563   1.00 61.32 81  A 1 
ATOM 585  O OG1 . THR A 0 81  . -52.739 3.611   56.361   1.00 61.32 81  A 1 
ATOM 586  N N   . GLN A 0 82  . -48.405 4.751   55.163   1.00 64.19 82  A 1 
ATOM 587  C CA  . GLN A 0 82  . -47.445 5.406   54.291   1.00 64.19 82  A 1 
ATOM 588  C C   . GLN A 0 82  . -47.497 4.732   52.924   1.00 64.19 82  A 1 
ATOM 589  C CB  . GLN A 0 82  . -46.041 5.423   54.920   1.00 64.19 82  A 1 
ATOM 590  O O   . GLN A 0 82  . -47.614 3.511   52.834   1.00 64.19 82  A 1 
ATOM 591  C CG  . GLN A 0 82  . -46.040 6.273   56.205   1.00 64.19 82  A 1 
ATOM 592  C CD  . GLN A 0 82  . -44.647 6.608   56.729   1.00 64.19 82  A 1 
ATOM 593  N NE2 . GLN A 0 82  . -43.842 7.323   55.976   1.00 64.19 82  A 1 
ATOM 594  O OE1 . GLN A 0 82  . -44.286 6.313   57.856   1.00 64.19 82  A 1 
ATOM 595  N N   . TYR A 0 83  . -47.464 5.580   51.906   1.00 72.51 83  A 1 
ATOM 596  C CA  . TYR A 0 83  . -47.382 5.255   50.494   1.00 72.51 83  A 1 
ATOM 597  C C   . TYR A 0 83  . -46.297 6.173   49.931   1.00 72.51 83  A 1 
ATOM 598  C CB  . TYR A 0 83  . -48.716 5.544   49.786   1.00 72.51 83  A 1 
ATOM 599  O O   . TYR A 0 83  . -46.268 7.352   50.316   1.00 72.51 83  A 1 
ATOM 600  C CG  . TYR A 0 83  . -49.943 4.841   50.339   1.00 72.51 83  A 1 
ATOM 601  C CD1 . TYR A 0 83  . -50.361 3.622   49.777   1.00 72.51 83  A 1 
ATOM 602  C CD2 . TYR A 0 83  . -50.713 5.448   51.353   1.00 72.51 83  A 1 
ATOM 603  C CE1 . TYR A 0 83  . -51.557 3.021   50.210   1.00 72.51 83  A 1 
ATOM 604  C CE2 . TYR A 0 83  . -51.904 4.843   51.799   1.00 72.51 83  A 1 
ATOM 605  O OH  . TYR A 0 83  . -53.493 3.052   51.640   1.00 72.51 83  A 1 
ATOM 606  C CZ  . TYR A 0 83  . -52.328 3.623   51.222   1.00 72.51 83  A 1 
ATOM 607  N N   . SER A 0 84  . -45.439 5.666   49.058   1.00 81.64 84  A 1 
ATOM 608  C CA  . SER A 0 84  . -44.626 6.502   48.178   1.00 81.64 84  A 1 
ATOM 609  C C   . SER A 0 84  . -44.367 5.774   46.873   1.00 81.64 84  A 1 
ATOM 610  C CB  . SER A 0 84  . -43.299 6.930   48.810   1.00 81.64 84  A 1 
ATOM 611  O O   . SER A 0 84  . -43.743 4.719   46.881   1.00 81.64 84  A 1 
ATOM 612  O OG  . SER A 0 84  . -42.574 5.838   49.322   1.00 81.64 84  A 1 
ATOM 613  N N   . ASP A 0 85  . -44.848 6.414   45.822   1.00 84.33 85  A 1 
ATOM 614  C CA  . ASP A 0 85  . -44.688 6.176   44.400   1.00 84.33 85  A 1 
ATOM 615  C C   . ASP A 0 85  . -43.485 6.993   43.880   1.00 84.33 85  A 1 
ATOM 616  C CB  . ASP A 0 85  . -46.030 6.550   43.702   1.00 84.33 85  A 1 
ATOM 617  O O   . ASP A 0 85  . -43.354 8.183   44.200   1.00 84.33 85  A 1 
ATOM 618  C CG  . ASP A 0 85  . -46.842 7.791   44.201   1.00 84.33 85  A 1 
ATOM 619  O OD1 . ASP A 0 85  . -46.549 8.395   45.270   1.00 84.33 85  A 1 
ATOM 620  O OD2 . ASP A 0 85  . -47.874 8.117   43.564   1.00 84.33 85  A 1 
ATOM 621  N N   . PHE A 0 86  . -42.579 6.373   43.114   1.00 85.09 86  A 1 
ATOM 622  C CA  . PHE A 0 86  . -41.426 7.055   42.511   1.00 85.09 86  A 1 
ATOM 623  C C   . PHE A 0 86  . -41.056 6.472   41.138   1.00 85.09 86  A 1 
ATOM 624  C CB  . PHE A 0 86  . -40.226 7.030   43.482   1.00 85.09 86  A 1 
ATOM 625  O O   . PHE A 0 86  . -40.243 5.558   41.046   1.00 85.09 86  A 1 
ATOM 626  C CG  . PHE A 0 86  . -38.957 7.669   42.930   1.00 85.09 86  A 1 
ATOM 627  C CD1 . PHE A 0 86  . -37.931 6.870   42.388   1.00 85.09 86  A 1 
ATOM 628  C CD2 . PHE A 0 86  . -38.832 9.071   42.891   1.00 85.09 86  A 1 
ATOM 629  C CE1 . PHE A 0 86  . -36.799 7.462   41.801   1.00 85.09 86  A 1 
ATOM 630  C CE2 . PHE A 0 86  . -37.697 9.667   42.308   1.00 85.09 86  A 1 
ATOM 631  C CZ  . PHE A 0 86  . -36.682 8.861   41.760   1.00 85.09 86  A 1 
ATOM 632  N N   . ASP A 0 87  . -41.584 7.084   40.074   1.00 91.59 87  A 1 
ATOM 633  C CA  . ASP A 0 87  . -41.129 6.841   38.704   1.00 91.59 87  A 1 
ATOM 634  C C   . ASP A 0 87  . -39.889 7.696   38.364   1.00 91.59 87  A 1 
ATOM 635  C CB  . ASP A 0 87  . -42.226 7.151   37.660   1.00 91.59 87  A 1 
ATOM 636  O O   . ASP A 0 87  . -39.860 8.912   38.607   1.00 91.59 87  A 1 
ATOM 637  C CG  . ASP A 0 87  . -43.683 7.025   38.119   1.00 91.59 87  A 1 
ATOM 638  O OD1 . ASP A 0 87  . -44.342 6.037   37.743   1.00 91.59 87  A 1 
ATOM 639  O OD2 . ASP A 0 87  . -44.182 8.021   38.701   1.00 91.59 87  A 1 
ATOM 640  N N   . ALA A 0 88  . -38.907 7.106   37.682   1.00 89.08 88  A 1 
ATOM 641  C CA  . ALA A 0 88  . -37.835 7.824   36.999   1.00 89.08 88  A 1 
ATOM 642  C C   . ALA A 0 88  . -37.555 7.235   35.606   1.00 89.08 88  A 1 
ATOM 643  C CB  . ALA A 0 88  . -36.580 7.833   37.880   1.00 89.08 88  A 1 
ATOM 644  O O   . ALA A 0 88  . -37.501 6.026   35.418   1.00 89.08 88  A 1 
ATOM 645  N N   . TYR A 0 89  . -37.320 8.111   34.627   1.00 93.31 89  A 1 
ATOM 646  C CA  . TYR A 0 89  . -36.860 7.750   33.284   1.00 93.31 89  A 1 
ATOM 647  C C   . TYR A 0 89  . -35.829 8.773   32.808   1.00 93.31 89  A 1 
ATOM 648  C CB  . TYR A 0 89  . -38.044 7.665   32.307   1.00 93.31 89  A 1 
ATOM 649  O O   . TYR A 0 89  . -36.013 9.980   33.007   1.00 93.31 89  A 1 
ATOM 650  C CG  . TYR A 0 89  . -37.627 7.502   30.853   1.00 93.31 89  A 1 
ATOM 651  C CD1 . TYR A 0 89  . -37.743 8.578   29.950   1.00 93.31 89  A 1 
ATOM 652  C CD2 . TYR A 0 89  . -37.040 6.296   30.427   1.00 93.31 89  A 1 
ATOM 653  C CE1 . TYR A 0 89  . -37.274 8.445   28.626   1.00 93.31 89  A 1 
ATOM 654  C CE2 . TYR A 0 89  . -36.556 6.164   29.112   1.00 93.31 89  A 1 
ATOM 655  O OH  . TYR A 0 89  . -36.187 7.121   26.941   1.00 93.31 89  A 1 
ATOM 656  C CZ  . TYR A 0 89  . -36.669 7.240   28.208   1.00 93.31 89  A 1 
ATOM 657  N N   . GLY A 0 90  . -34.765 8.294   32.169   1.00 91.19 90  A 1 
ATOM 658  C CA  . GLY A 0 90  . -33.700 9.111   31.614   1.00 91.19 90  A 1 
ATOM 659  C C   . GLY A 0 90  . -33.187 8.584   30.280   1.00 91.19 90  A 1 
ATOM 660  O O   . GLY A 0 90  . -33.332 7.410   29.936   1.00 91.19 90  A 1 
ATOM 661  N N   . ARG A 0 91  . -32.611 9.513   29.523   1.00 94.31 91  A 1 
ATOM 662  C CA  . ARG A 0 91  . -31.828 9.264   28.321   1.00 94.31 91  A 1 
ATOM 663  C C   . ARG A 0 91  . -30.848 10.413  28.152   1.00 94.31 91  A 1 
ATOM 664  C CB  . ARG A 0 91  . -32.756 9.128   27.107   1.00 94.31 91  A 1 
ATOM 665  O O   . ARG A 0 91  . -31.298 11.564  28.182   1.00 94.31 91  A 1 
ATOM 666  C CG  . ARG A 0 91  . -31.976 8.887   25.808   1.00 94.31 91  A 1 
ATOM 667  C CD  . ARG A 0 91  . -32.959 8.534   24.692   1.00 94.31 91  A 1 
ATOM 668  N NE  . ARG A 0 91  . -32.262 8.034   23.505   1.00 94.31 91  A 1 
ATOM 669  N NH1 . ARG A 0 91  . -34.089 7.429   22.263   1.00 94.31 91  A 1 
ATOM 670  N NH2 . ARG A 0 91  . -32.097 7.118   21.423   1.00 94.31 91  A 1 
ATOM 671  C CZ  . ARG A 0 91  . -32.805 7.531   22.421   1.00 94.31 91  A 1 
ATOM 672  N N   . ASP A 0 92  . -29.574 10.114  27.952   1.00 89.21 92  A 1 
ATOM 673  C CA  . ASP A 0 92  . -28.609 11.071  27.408   1.00 89.21 92  A 1 
ATOM 674  C C   . ASP A 0 92  . -28.265 10.681  25.962   1.00 89.21 92  A 1 
ATOM 675  C CB  . ASP A 0 92  . -27.386 11.253  28.334   1.00 89.21 92  A 1 
ATOM 676  O O   . ASP A 0 92  . -28.551 9.563   25.540   1.00 89.21 92  A 1 
ATOM 677  C CG  . ASP A 0 92  . -26.969 12.733  28.426   1.00 89.21 92  A 1 
ATOM 678  O OD1 . ASP A 0 92  . -27.181 13.465  27.425   1.00 89.21 92  A 1 
ATOM 679  O OD2 . ASP A 0 92  . -26.570 13.185  29.528   1.00 89.21 92  A 1 
ATOM 680  N N   . GLN A 0 93  . -27.782 11.633  25.161   1.00 93.22 93  A 1 
ATOM 681  C CA  . GLN A 0 93  . -27.432 11.399  23.753   1.00 93.22 93  A 1 
ATOM 682  C C   . GLN A 0 93  . -26.295 12.325  23.313   1.00 93.22 93  A 1 
ATOM 683  C CB  . GLN A 0 93  . -28.638 11.599  22.805   1.00 93.22 93  A 1 
ATOM 684  O O   . GLN A 0 93  . -26.555 13.437  22.832   1.00 93.22 93  A 1 
ATOM 685  C CG  . GLN A 0 93  . -29.775 10.584  22.959   1.00 93.22 93  A 1 
ATOM 686  C CD  . GLN A 0 93  . -30.485 10.328  21.639   1.00 93.22 93  A 1 
ATOM 687  N NE2 . GLN A 0 93  . -30.104 9.282   20.940   1.00 93.22 93  A 1 
ATOM 688  O OE1 . GLN A 0 93  . -31.370 11.049  21.195   1.00 93.22 93  A 1 
ATOM 689  N N   . ASP A 0 94  . -25.050 11.867  23.430   1.00 91.82 94  A 1 
ATOM 690  C CA  . ASP A 0 94  . -23.879 12.621  22.982   1.00 91.82 94  A 1 
ATOM 691  C C   . ASP A 0 94  . -23.411 12.155  21.589   1.00 91.82 94  A 1 
ATOM 692  C CB  . ASP A 0 94  . -22.769 12.653  24.065   1.00 91.82 94  A 1 
ATOM 693  O O   . ASP A 0 94  . -23.478 10.984  21.217   1.00 91.82 94  A 1 
ATOM 694  C CG  . ASP A 0 94  . -22.510 14.052  24.675   1.00 91.82 94  A 1 
ATOM 695  O OD1 . ASP A 0 94  . -22.863 15.072  24.029   1.00 91.82 94  A 1 
ATOM 696  O OD2 . ASP A 0 94  . -21.837 14.145  25.729   1.00 91.82 94  A 1 
ATOM 697  N N   . LEU A 0 95  . -22.966 13.110  20.764   1.00 94.52 95  A 1 
ATOM 698  C CA  . LEU A 0 95  . -22.512 12.863  19.390   1.00 94.52 95  A 1 
ATOM 699  C C   . LEU A 0 95  . -21.349 13.793  19.040   1.00 94.52 95  A 1 
ATOM 700  C CB  . LEU A 0 95  . -23.698 13.018  18.413   1.00 94.52 95  A 1 
ATOM 701  O O   . LEU A 0 95  . -21.532 14.995  18.820   1.00 94.52 95  A 1 
ATOM 702  C CG  . LEU A 0 95  . -23.331 12.913  16.916   1.00 94.52 95  A 1 
ATOM 703  C CD1 . LEU A 0 95  . -22.791 11.542  16.511   1.00 94.52 95  A 1 
ATOM 704  C CD2 . LEU A 0 95  . -24.564 13.190  16.054   1.00 94.52 95  A 1 
ATOM 705  N N   . ALA A 0 96  . -20.154 13.223  18.911   1.00 95.60 96  A 1 
ATOM 706  C CA  . ALA A 0 96  . -18.960 13.922  18.459   1.00 95.60 96  A 1 
ATOM 707  C C   . ALA A 0 96  . -18.586 13.479  17.039   1.00 95.60 96  A 1 
ATOM 708  C CB  . ALA A 0 96  . -17.832 13.708  19.473   1.00 95.60 96  A 1 
ATOM 709  O O   . ALA A 0 96  . -18.368 12.300  16.771   1.00 95.60 96  A 1 
ATOM 710  N N   . ILE A 0 97  . -18.469 14.443  16.122   1.00 96.32 97  A 1 
ATOM 711  C CA  . ILE A 0 97  . -17.980 14.214  14.759   1.00 96.32 97  A 1 
ATOM 712  C C   . ILE A 0 97  . -16.786 15.130  14.510   1.00 96.32 97  A 1 
ATOM 713  C CB  . ILE A 0 97  . -19.089 14.393  13.695   1.00 96.32 97  A 1 
ATOM 714  O O   . ILE A 0 97  . -16.905 16.355  14.577   1.00 96.32 97  A 1 
ATOM 715  C CG1 . ILE A 0 97  . -20.311 13.502  14.030   1.00 96.32 97  A 1 
ATOM 716  C CG2 . ILE A 0 97  . -18.510 14.086  12.297   1.00 96.32 97  A 1 
ATOM 717  C CD1 . ILE A 0 97  . -21.436 13.517  12.988   1.00 96.32 97  A 1 
ATOM 718  N N   . ASN A 0 98  . -15.644 14.530  14.195   1.00 94.64 98  A 1 
ATOM 719  C CA  . ASN A 0 98  . -14.437 15.212  13.753   1.00 94.64 98  A 1 
ATOM 720  C C   . ASN A 0 98  . -14.139 14.760  12.320   1.00 94.64 98  A 1 
ATOM 721  C CB  . ASN A 0 98  . -13.311 14.884  14.746   1.00 94.64 98  A 1 
ATOM 722  O O   . ASN A 0 98  . -13.791 13.605  12.096   1.00 94.64 98  A 1 
ATOM 723  C CG  . ASN A 0 98  . -11.980 15.496  14.355   1.00 94.64 98  A 1 
ATOM 724  N ND2 . ASN A 0 98  . -10.893 14.856  14.715   1.00 94.64 98  A 1 
ATOM 725  O OD1 . ASN A 0 98  . -11.898 16.555  13.751   1.00 94.64 98  A 1 
ATOM 726  N N   . GLU A 0 99  . -14.310 15.650  11.345   1.00 95.08 99  A 1 
ATOM 727  C CA  . GLU A 0 99  . -14.099 15.355  9.926    1.00 95.08 99  A 1 
ATOM 728  C C   . GLU A 0 99  . -13.133 16.381  9.324    1.00 95.08 99  A 1 
ATOM 729  C CB  . GLU A 0 99  . -15.453 15.285  9.197    1.00 95.08 99  A 1 
ATOM 730  O O   . GLU A 0 99  . -13.315 17.593  9.472    1.00 95.08 99  A 1 
ATOM 731  C CG  . GLU A 0 99  . -15.311 14.853  7.730    1.00 95.08 99  A 1 
ATOM 732  C CD  . GLU A 0 99  . -16.668 14.548  7.075    1.00 95.08 99  A 1 
ATOM 733  O OE1 . GLU A 0 99  . -16.799 13.443  6.492    1.00 95.08 99  A 1 
ATOM 734  O OE2 . GLU A 0 99  . -17.564 15.419  7.123    1.00 95.08 99  A 1 
ATOM 735  N N   . SER A 0 100 . -12.089 15.896  8.653    1.00 92.84 100 A 1 
ATOM 736  C CA  . SER A 0 100 . -11.053 16.712  8.033    1.00 92.84 100 A 1 
ATOM 737  C C   . SER A 0 100 . -10.788 16.278  6.591    1.00 92.84 100 A 1 
ATOM 738  C CB  . SER A 0 100 . -9.784  16.747  8.900    1.00 92.84 100 A 1 
ATOM 739  O O   . SER A 0 100 . -10.910 15.109  6.227    1.00 92.84 100 A 1 
ATOM 740  O OG  . SER A 0 100 . -8.829  15.777  8.533    1.00 92.84 100 A 1 
ATOM 741  N N   . TYR A 0 101 . -10.446 17.254  5.751    1.00 93.65 101 A 1 
ATOM 742  C CA  . TYR A 0 101 . -10.106 17.044  4.350    1.00 93.65 101 A 1 
ATOM 743  C C   . TYR A 0 101 . -8.953  17.971  3.961    1.00 93.65 101 A 1 
ATOM 744  C CB  . TYR A 0 101 . -11.344 17.277  3.475    1.00 93.65 101 A 1 
ATOM 745  O O   . TYR A 0 101 . -9.077  19.199  4.019    1.00 93.65 101 A 1 
ATOM 746  C CG  . TYR A 0 101 . -11.047 17.223  1.988    1.00 93.65 101 A 1 
ATOM 747  C CD1 . TYR A 0 101 . -10.921 18.415  1.248    1.00 93.65 101 A 1 
ATOM 748  C CD2 . TYR A 0 101 . -10.839 15.981  1.360    1.00 93.65 101 A 1 
ATOM 749  C CE1 . TYR A 0 101 . -10.601 18.365  -0.123   1.00 93.65 101 A 1 
ATOM 750  C CE2 . TYR A 0 101 . -10.517 15.925  -0.010   1.00 93.65 101 A 1 
ATOM 751  O OH  . TYR A 0 101 . -10.079 17.072  -2.075   1.00 93.65 101 A 1 
ATOM 752  C CZ  . TYR A 0 101 . -10.399 17.119  -0.754   1.00 93.65 101 A 1 
ATOM 753  N N   . GLY A 0 102 . -7.830  17.381  3.563    1.00 87.43 102 A 1 
ATOM 754  C CA  . GLY A 0 102 . -6.624  18.078  3.136    1.00 87.43 102 A 1 
ATOM 755  C C   . GLY A 0 102 . -6.323  17.821  1.663    1.00 87.43 102 A 1 
ATOM 756  O O   . GLY A 0 102 . -6.275  16.678  1.221    1.00 87.43 102 A 1 
ATOM 757  N N   . LYS A 0 103 . -6.050  18.878  0.890    1.00 88.14 103 A 1 
ATOM 758  C CA  . LYS A 0 103 . -5.546  18.754  -0.485   1.00 88.14 103 A 1 
ATOM 759  C C   . LYS A 0 103 . -4.379  19.701  -0.737   1.00 88.14 103 A 1 
ATOM 760  C CB  . LYS A 0 103 . -6.693  18.916  -1.495   1.00 88.14 103 A 1 
ATOM 761  O O   . LYS A 0 103 . -4.475  20.892  -0.452   1.00 88.14 103 A 1 
ATOM 762  C CG  . LYS A 0 103 . -6.169  18.731  -2.927   1.00 88.14 103 A 1 
ATOM 763  C CD  . LYS A 0 103 . -7.290  18.460  -3.931   1.00 88.14 103 A 1 
ATOM 764  C CE  . LYS A 0 103 . -6.647  18.166  -5.290   1.00 88.14 103 A 1 
ATOM 765  N NZ  . LYS A 0 103 . -7.587  17.470  -6.193   1.00 88.14 103 A 1 
ATOM 766  N N   . THR A 0 104 . -3.281  19.172  -1.275   1.00 82.19 104 A 1 
ATOM 767  C CA  . THR A 0 104 . -2.027  19.901  -1.517   1.00 82.19 104 A 1 
ATOM 768  C C   . THR A 0 104 . -1.417  19.534  -2.867   1.00 82.19 104 A 1 
ATOM 769  C CB  . THR A 0 104 . -1.009  19.603  -0.401   1.00 82.19 104 A 1 
ATOM 770  O O   . THR A 0 104 . -1.351  18.367  -3.217   1.00 82.19 104 A 1 
ATOM 771  C CG2 . THR A 0 104 . 0.358   20.259  -0.610   1.00 82.19 104 A 1 
ATOM 772  O OG1 . THR A 0 104 . -1.481  20.121  0.818    1.00 82.19 104 A 1 
ATOM 773  N N   . GLY A 0 105 . -0.888  20.536  -3.565   1.00 69.65 105 A 1 
ATOM 774  C CA  . GLY A 0 105 . 0.047   20.444  -4.693   1.00 69.65 105 A 1 
ATOM 775  C C   . GLY A 0 105 . 0.736   21.813  -4.830   1.00 69.65 105 A 1 
ATOM 776  O O   . GLY A 0 105 . 0.397   22.745  -4.099   1.00 69.65 105 A 1 
ATOM 777  N N   . ALA A 0 106 . 1.716   22.065  -5.691   1.00 62.11 106 A 1 
ATOM 778  C CA  . ALA A 0 106 . 2.557   21.201  -6.519   1.00 62.11 106 A 1 
ATOM 779  C C   . ALA A 0 106 . 3.895   21.951  -6.743   1.00 62.11 106 A 1 
ATOM 780  C CB  . ALA A 0 106 . 1.837   20.912  -7.843   1.00 62.11 106 A 1 
ATOM 781  O O   . ALA A 0 106 . 4.012   23.127  -6.378   1.00 62.11 106 A 1 
ATOM 782  N N   . LYS A 0 107 . 4.929   21.317  -7.311   1.00 73.47 107 A 1 
ATOM 783  C CA  . LYS A 0 107 . 6.253   21.945  -7.527   1.00 73.47 107 A 1 
ATOM 784  C C   . LYS A 0 107 . 6.789   21.705  -8.938   1.00 73.47 107 A 1 
ATOM 785  C CB  . LYS A 0 107 . 7.259   21.477  -6.458   1.00 73.47 107 A 1 
ATOM 786  O O   . LYS A 0 107 . 6.615   20.627  -9.501   1.00 73.47 107 A 1 
ATOM 787  C CG  . LYS A 0 107 . 6.836   21.913  -5.044   1.00 73.47 107 A 1 
ATOM 788  C CD  . LYS A 0 107 . 7.795   21.412  -3.959   1.00 73.47 107 A 1 
ATOM 789  C CE  . LYS A 0 107 . 7.208   21.772  -2.587   1.00 73.47 107 A 1 
ATOM 790  N NZ  . LYS A 0 107 . 7.899   21.065  -1.479   1.00 73.47 107 A 1 
ATOM 791  N N   . SER A 0 108 . 7.479   22.708  -9.482   1.00 66.25 108 A 1 
ATOM 792  C CA  . SER A 0 108 . 8.077   22.676  -10.820  1.00 66.25 108 A 1 
ATOM 793  C C   . SER A 0 108 . 9.380   23.474  -10.884  1.00 66.25 108 A 1 
ATOM 794  C CB  . SER A 0 108 . 7.102   23.237  -11.860  1.00 66.25 108 A 1 
ATOM 795  O O   . SER A 0 108 . 9.427   24.612  -10.412  1.00 66.25 108 A 1 
ATOM 796  O OG  . SER A 0 108 . 6.769   24.578  -11.550  1.00 66.25 108 A 1 
ATOM 797  N N   . TYR A 0 109 . 10.386  22.915  -11.547  1.00 71.49 109 A 1 
ATOM 798  C CA  . TYR A 0 109 . 11.664  23.539  -11.877  1.00 71.49 109 A 1 
ATOM 799  C C   . TYR A 0 109 . 11.922  23.381  -13.373  1.00 71.49 109 A 1 
ATOM 800  C CB  . TYR A 0 109 . 12.798  22.884  -11.077  1.00 71.49 109 A 1 
ATOM 801  O O   . TYR A 0 109 . 11.576  22.348  -13.943  1.00 71.49 109 A 1 
ATOM 802  C CG  . TYR A 0 109 . 12.599  22.946  -9.578   1.00 71.49 109 A 1 
ATOM 803  C CD1 . TYR A 0 109 . 13.069  24.059  -8.855   1.00 71.49 109 A 1 
ATOM 804  C CD2 . TYR A 0 109 . 11.908  21.912  -8.917   1.00 71.49 109 A 1 
ATOM 805  C CE1 . TYR A 0 109 . 12.843  24.144  -7.468   1.00 71.49 109 A 1 
ATOM 806  C CE2 . TYR A 0 109 . 11.672  21.996  -7.532   1.00 71.49 109 A 1 
ATOM 807  O OH  . TYR A 0 109 . 11.902  23.202  -5.472   1.00 71.49 109 A 1 
ATOM 808  C CZ  . TYR A 0 109 . 12.137  23.113  -6.808   1.00 71.49 109 A 1 
ATOM 809  N N   . ARG A 0 110 . 12.535  24.394  -13.987  1.00 69.14 110 A 1 
ATOM 810  C CA  . ARG A 0 110 . 12.955  24.395  -15.389  1.00 69.14 110 A 1 
ATOM 811  C C   . ARG A 0 110 . 14.261  25.175  -15.503  1.00 69.14 110 A 1 
ATOM 812  C CB  . ARG A 0 110 . 11.837  24.998  -16.258  1.00 69.14 110 A 1 
ATOM 813  O O   . ARG A 0 110 . 14.363  26.243  -14.897  1.00 69.14 110 A 1 
ATOM 814  C CG  . ARG A 0 110 . 12.052  24.799  -17.767  1.00 69.14 110 A 1 
ATOM 815  C CD  . ARG A 0 110 . 10.821  25.313  -18.531  1.00 69.14 110 A 1 
ATOM 816  N NE  . ARG A 0 110 . 10.886  24.974  -19.965  1.00 69.14 110 A 1 
ATOM 817  N NH1 . ARG A 0 110 . 11.364  27.052  -20.832  1.00 69.14 110 A 1 
ATOM 818  N NH2 . ARG A 0 110 . 11.366  25.287  -22.163  1.00 69.14 110 A 1 
ATOM 819  C CZ  . ARG A 0 110 . 11.186  25.773  -20.974  1.00 69.14 110 A 1 
ATOM 820  N N   . ALA A 0 111 . 15.219  24.660  -16.259  1.00 79.76 111 A 1 
ATOM 821  C CA  . ALA A 0 111 . 16.405  25.390  -16.690  1.00 79.76 111 A 1 
ATOM 822  C C   . ALA A 0 111 . 16.665  25.107  -18.174  1.00 79.76 111 A 1 
ATOM 823  C CB  . ALA A 0 111 . 17.601  25.036  -15.798  1.00 79.76 111 A 1 
ATOM 824  O O   . ALA A 0 111 . 16.257  24.066  -18.688  1.00 79.76 111 A 1 
ATOM 825  N N   . GLU A 0 112 . 17.304  26.066  -18.836  1.00 80.94 112 A 1 
ATOM 826  C CA  . GLU A 0 112 . 17.680  26.043  -20.249  1.00 80.94 112 A 1 
ATOM 827  C C   . GLU A 0 112 . 19.081  26.663  -20.351  1.00 80.94 112 A 1 
ATOM 828  C CB  . GLU A 0 112 . 16.670  26.862  -21.087  1.00 80.94 112 A 1 
ATOM 829  O O   . GLU A 0 112 . 19.291  27.761  -19.824  1.00 80.94 112 A 1 
ATOM 830  C CG  . GLU A 0 112 . 15.276  26.220  -21.185  1.00 80.94 112 A 1 
ATOM 831  C CD  . GLU A 0 112 . 14.208  27.175  -21.741  1.00 80.94 112 A 1 
ATOM 832  O OE1 . GLU A 0 112 . 13.490  26.811  -22.703  1.00 80.94 112 A 1 
ATOM 833  O OE2 . GLU A 0 112 . 13.858  28.169  -21.063  1.00 80.94 112 A 1 
ATOM 834  N N   . SER A 0 113 . 20.014  25.976  -21.006  1.00 81.70 113 A 1 
ATOM 835  C CA  . SER A 0 113 . 21.314  26.503  -21.437  1.00 81.70 113 A 1 
ATOM 836  C C   . SER A 0 113 . 21.326  26.647  -22.956  1.00 81.70 113 A 1 
ATOM 837  C CB  . SER A 0 113 . 22.524  25.659  -20.971  1.00 81.70 113 A 1 
ATOM 838  O O   . SER A 0 113 . 20.652  25.911  -23.677  1.00 81.70 113 A 1 
ATOM 839  O OG  . SER A 0 113 . 22.166  24.421  -20.399  1.00 81.70 113 A 1 
ATOM 840  N N   . PHE A 0 114 . 22.096  27.615  -23.439  1.00 81.82 114 A 1 
ATOM 841  C CA  . PHE A 0 114 . 22.480  27.713  -24.838  1.00 81.82 114 A 1 
ATOM 842  C C   . PHE A 0 114 . 23.888  28.287  -24.893  1.00 81.82 114 A 1 
ATOM 843  C CB  . PHE A 0 114 . 21.504  28.588  -25.636  1.00 81.82 114 A 1 
ATOM 844  O O   . PHE A 0 114 . 24.073  29.471  -24.597  1.00 81.82 114 A 1 
ATOM 845  C CG  . PHE A 0 114 . 22.048  28.936  -27.011  1.00 81.82 114 A 1 
ATOM 846  C CD1 . PHE A 0 114 . 22.382  30.265  -27.338  1.00 81.82 114 A 1 
ATOM 847  C CD2 . PHE A 0 114 . 22.341  27.906  -27.920  1.00 81.82 114 A 1 
ATOM 848  C CE1 . PHE A 0 114 . 22.961  30.563  -28.586  1.00 81.82 114 A 1 
ATOM 849  C CE2 . PHE A 0 114 . 22.920  28.202  -29.161  1.00 81.82 114 A 1 
ATOM 850  C CZ  . PHE A 0 114 . 23.214  29.531  -29.504  1.00 81.82 114 A 1 
ATOM 851  N N   . ASP A 0 115 . 24.841  27.453  -25.290  1.00 85.40 115 A 1 
ATOM 852  C CA  . ASP A 0 115 . 26.231  27.845  -25.467  1.00 85.40 115 A 1 
ATOM 853  C C   . ASP A 0 115 . 26.574  27.781  -26.962  1.00 85.40 115 A 1 
ATOM 854  C CB  . ASP A 0 115 . 27.158  26.974  -24.597  1.00 85.40 115 A 1 
ATOM 855  O O   . ASP A 0 115 . 26.256  26.812  -27.651  1.00 85.40 115 A 1 
ATOM 856  C CG  . ASP A 0 115 . 26.949  27.130  -23.078  1.00 85.40 115 A 1 
ATOM 857  O OD1 . ASP A 0 115 . 26.450  28.194  -22.638  1.00 85.40 115 A 1 
ATOM 858  O OD2 . ASP A 0 115 . 27.358  26.209  -22.338  1.00 85.40 115 A 1 
ATOM 859  N N   . GLU A 0 116 . 27.229  28.820  -27.479  1.00 82.95 116 A 1 
ATOM 860  C CA  . GLU A 0 116 . 27.768  28.866  -28.842  1.00 82.95 116 A 1 
ATOM 861  C C   . GLU A 0 116 . 29.257  29.201  -28.762  1.00 82.95 116 A 1 
ATOM 862  C CB  . GLU A 0 116 . 26.971  29.853  -29.721  1.00 82.95 116 A 1 
ATOM 863  O O   . GLU A 0 116 . 29.649  30.177  -28.116  1.00 82.95 116 A 1 
ATOM 864  C CG  . GLU A 0 116 . 27.514  29.939  -31.162  1.00 82.95 116 A 1 
ATOM 865  C CD  . GLU A 0 116 . 26.548  30.554  -32.193  1.00 82.95 116 A 1 
ATOM 866  O OE1 . GLU A 0 116 . 26.906  30.624  -33.391  1.00 82.95 116 A 1 
ATOM 867  O OE2 . GLU A 0 116 . 25.357  30.830  -31.919  1.00 82.95 116 A 1 
ATOM 868  N N   . TRP A 0 117 . 30.088  28.380  -29.400  1.00 83.54 117 A 1 
ATOM 869  C CA  . TRP A 0 117 . 31.540  28.472  -29.331  1.00 83.54 117 A 1 
ATOM 870  C C   . TRP A 0 117 . 32.169  28.383  -30.721  1.00 83.54 117 A 1 
ATOM 871  C CB  . TRP A 0 117 . 32.089  27.423  -28.354  1.00 83.54 117 A 1 
ATOM 872  O O   . TRP A 0 117 . 31.708  27.667  -31.606  1.00 83.54 117 A 1 
ATOM 873  C CG  . TRP A 0 117 . 31.743  25.994  -28.646  1.00 83.54 117 A 1 
ATOM 874  C CD1 . TRP A 0 117 . 30.650  25.341  -28.188  1.00 83.54 117 A 1 
ATOM 875  C CD2 . TRP A 0 117 . 32.475  25.023  -29.458  1.00 83.54 117 A 1 
ATOM 876  C CE2 . TRP A 0 117 . 31.763  23.786  -29.433  1.00 83.54 117 A 1 
ATOM 877  C CE3 . TRP A 0 117 . 33.665  25.066  -30.219  1.00 83.54 117 A 1 
ATOM 878  N NE1 . TRP A 0 117 . 30.658  24.039  -28.647  1.00 83.54 117 A 1 
ATOM 879  C CH2 . TRP A 0 117 . 33.391  22.727  -30.879  1.00 83.54 117 A 1 
ATOM 880  C CZ2 . TRP A 0 117 . 32.206  22.651  -30.128  1.00 83.54 117 A 1 
ATOM 881  C CZ3 . TRP A 0 117 . 34.120  23.930  -30.916  1.00 83.54 117 A 1 
ATOM 882  N N   . ASP A 0 118 . 33.232  29.158  -30.912  1.00 83.26 118 A 1 
ATOM 883  C CA  . ASP A 0 118 . 33.890  29.361  -32.198  1.00 83.26 118 A 1 
ATOM 884  C C   . ASP A 0 118 . 35.386  29.587  -31.938  1.00 83.26 118 A 1 
ATOM 885  C CB  . ASP A 0 118 . 33.207  30.558  -32.886  1.00 83.26 118 A 1 
ATOM 886  O O   . ASP A 0 118 . 35.787  30.614  -31.388  1.00 83.26 118 A 1 
ATOM 887  C CG  . ASP A 0 118 . 33.742  30.885  -34.278  1.00 83.26 118 A 1 
ATOM 888  O OD1 . ASP A 0 118 . 34.802  30.367  -34.695  1.00 83.26 118 A 1 
ATOM 889  O OD2 . ASP A 0 118 . 33.163  31.763  -34.963  1.00 83.26 118 A 1 
ATOM 890  N N   . ASN A 0 119 . 36.203  28.597  -32.293  1.00 79.58 119 A 1 
ATOM 891  C CA  . ASN A 0 119 . 37.655  28.637  -32.206  1.00 79.58 119 A 1 
ATOM 892  C C   . ASN A 0 119 . 38.251  28.609  -33.617  1.00 79.58 119 A 1 
ATOM 893  C CB  . ASN A 0 119 . 38.153  27.459  -31.352  1.00 79.58 119 A 1 
ATOM 894  O O   . ASN A 0 119 . 37.979  27.693  -34.393  1.00 79.58 119 A 1 
ATOM 895  C CG  . ASN A 0 119 . 39.660  27.524  -31.181  1.00 79.58 119 A 1 
ATOM 896  N ND2 . ASN A 0 119 . 40.375  26.445  -31.391  1.00 79.58 119 A 1 
ATOM 897  O OD1 . ASN A 0 119 . 40.214  28.568  -30.889  1.00 79.58 119 A 1 
ATOM 898  N N   . LYS A 0 120 . 39.097  29.588  -33.944  1.00 76.80 120 A 1 
ATOM 899  C CA  . LYS A 0 120 . 39.815  29.647  -35.224  1.00 76.80 120 A 1 
ATOM 900  C C   . LYS A 0 120 . 41.301  29.767  -34.952  1.00 76.80 120 A 1 
ATOM 901  C CB  . LYS A 0 120 . 39.338  30.824  -36.087  1.00 76.80 120 A 1 
ATOM 902  O O   . LYS A 0 120 . 41.730  30.831  -34.504  1.00 76.80 120 A 1 
ATOM 903  C CG  . LYS A 0 120 . 37.847  30.759  -36.423  1.00 76.80 120 A 1 
ATOM 904  C CD  . LYS A 0 120 . 37.472  31.884  -37.402  1.00 76.80 120 A 1 
ATOM 905  C CE  . LYS A 0 120 . 35.957  31.949  -37.615  1.00 76.80 120 A 1 
ATOM 906  N NZ  . LYS A 0 120 . 35.281  32.354  -36.370  1.00 76.80 120 A 1 
ATOM 907  N N   . ASP A 0 121 . 42.056  28.726  -35.275  1.00 67.72 121 A 1 
ATOM 908  C CA  . ASP A 0 121 . 43.509  28.820  -35.305  1.00 67.72 121 A 1 
ATOM 909  C C   . ASP A 0 121 . 43.980  29.266  -36.693  1.00 67.72 121 A 1 
ATOM 910  C CB  . ASP A 0 121 . 44.191  27.535  -34.819  1.00 67.72 121 A 1 
ATOM 911  O O   . ASP A 0 121 . 43.348  28.972  -37.713  1.00 67.72 121 A 1 
ATOM 912  C CG  . ASP A 0 121 . 45.398  27.885  -33.948  1.00 67.72 121 A 1 
ATOM 913  O OD1 . ASP A 0 121 . 46.062  28.892  -34.295  1.00 67.72 121 A 1 
ATOM 914  O OD2 . ASP A 0 121 . 45.569  27.220  -32.901  1.00 67.72 121 A 1 
ATOM 915  N N   . LYS A 0 122 . 45.028  30.091  -36.717  1.00 66.76 122 A 1 
ATOM 916  C CA  . LYS A 0 122 . 45.527  30.792  -37.915  1.00 66.76 122 A 1 
ATOM 917  C C   . LYS A 0 122 . 47.007  31.131  -37.777  1.00 66.76 122 A 1 
ATOM 918  C CB  . LYS A 0 122 . 44.709  32.063  -38.223  1.00 66.76 122 A 1 
ATOM 919  O O   . LYS A 0 122 . 47.414  32.274  -38.026  1.00 66.76 122 A 1 
ATOM 920  C CG  . LYS A 0 122 . 43.257  31.764  -38.582  1.00 66.76 122 A 1 
ATOM 921  C CD  . LYS A 0 122 . 42.558  32.972  -39.185  1.00 66.76 122 A 1 
ATOM 922  C CE  . LYS A 0 122 . 41.146  32.495  -39.507  1.00 66.76 122 A 1 
ATOM 923  N NZ  . LYS A 0 122 . 40.356  33.564  -40.148  1.00 66.76 122 A 1 
ATOM 924  N N   . ASP A 0 123 . 47.793  30.156  -37.346  1.00 68.28 123 A 1 
ATOM 925  C CA  . ASP A 0 123 . 49.242  30.269  -37.392  1.00 68.28 123 A 1 
ATOM 926  C C   . ASP A 0 123 . 49.751  30.290  -38.854  1.00 68.28 123 A 1 
ATOM 927  C CB  . ASP A 0 123 . 49.894  29.220  -36.452  1.00 68.28 123 A 1 
ATOM 928  O O   . ASP A 0 123 . 48.997  30.282  -39.835  1.00 68.28 123 A 1 
ATOM 929  C CG  . ASP A 0 123 . 50.206  29.755  -35.032  1.00 68.28 123 A 1 
ATOM 930  O OD1 . ASP A 0 123 . 50.259  30.997  -34.851  1.00 68.28 123 A 1 
ATOM 931  O OD2 . ASP A 0 123 . 50.565  28.957  -34.139  1.00 68.28 123 A 1 
ATOM 932  N N   . SER A 0 124 . 51.054  30.521  -39.023  1.00 59.37 124 A 1 
ATOM 933  C CA  . SER A 0 124 . 51.687  30.472  -40.344  1.00 59.37 124 A 1 
ATOM 934  C C   . SER A 0 124 . 53.184  30.216  -40.223  1.00 59.37 124 A 1 
ATOM 935  C CB  . SER A 0 124 . 51.396  31.740  -41.163  1.00 59.37 124 A 1 
ATOM 936  O O   . SER A 0 124 . 53.968  31.075  -39.807  1.00 59.37 124 A 1 
ATOM 937  O OG  . SER A 0 124 . 51.618  32.926  -40.421  1.00 59.37 124 A 1 
ATOM 938  N N   . HIS A 0 125 . 53.608  29.016  -40.612  1.00 63.65 125 A 1 
ATOM 939  C CA  . HIS A 0 125 . 54.986  28.574  -40.437  1.00 63.65 125 A 1 
ATOM 940  C C   . HIS A 0 125 . 55.852  28.797  -41.696  1.00 63.65 125 A 1 
ATOM 941  C CB  . HIS A 0 125 . 54.993  27.142  -39.889  1.00 63.65 125 A 1 
ATOM 942  O O   . HIS A 0 125 . 55.569  28.332  -42.804  1.00 63.65 125 A 1 
ATOM 943  C CG  . HIS A 0 125 . 54.417  26.116  -40.826  1.00 63.65 125 A 1 
ATOM 944  C CD2 . HIS A 0 125 . 53.113  25.696  -40.896  1.00 63.65 125 A 1 
ATOM 945  N ND1 . HIS A 0 125 . 55.132  25.397  -41.756  1.00 63.65 125 A 1 
ATOM 946  C CE1 . HIS A 0 125 . 54.285  24.558  -42.368  1.00 63.65 125 A 1 
ATOM 947  N NE2 . HIS A 0 125 . 53.046  24.735  -41.912  1.00 63.65 125 A 1 
ATOM 948  N N   . SER A 0 126 . 56.980  29.496  -41.521  1.00 53.96 126 A 1 
ATOM 949  C CA  . SER A 0 126 . 57.983  29.704  -42.577  1.00 53.96 126 A 1 
ATOM 950  C C   . SER A 0 126 . 59.211  28.814  -42.376  1.00 53.96 126 A 1 
ATOM 951  C CB  . SER A 0 126 . 58.353  31.185  -42.731  1.00 53.96 126 A 1 
ATOM 952  O O   . SER A 0 126 . 59.723  28.667  -41.265  1.00 53.96 126 A 1 
ATOM 953  O OG  . SER A 0 126 . 59.058  31.699  -41.618  1.00 53.96 126 A 1 
ATOM 954  N N   . ALA A 0 127 . 59.717  28.222  -43.461  1.00 46.68 127 A 1 
ATOM 955  C CA  . ALA A 0 127 . 60.927  27.406  -43.415  1.00 46.68 127 A 1 
ATOM 956  C C   . ALA A 0 127 . 62.185  28.280  -43.204  1.00 46.68 127 A 1 
ATOM 957  C CB  . ALA A 0 127 . 60.994  26.551  -44.687  1.00 46.68 127 A 1 
ATOM 958  O O   . ALA A 0 127 . 62.627  28.977  -44.115  1.00 46.68 127 A 1 
ATOM 959  N N   . GLN A 0 128 . 62.739  28.228  -41.986  1.00 46.75 128 A 1 
ATOM 960  C CA  . GLN A 0 128 . 64.072  28.691  -41.547  1.00 46.75 128 A 1 
ATOM 961  C C   . GLN A 0 128 . 64.728  29.848  -42.342  1.00 46.75 128 A 1 
ATOM 962  C CB  . GLN A 0 128 . 65.039  27.495  -41.478  1.00 46.75 128 A 1 
ATOM 963  O O   . GLN A 0 128 . 65.562  29.632  -43.222  1.00 46.75 128 A 1 
ATOM 964  C CG  . GLN A 0 128 . 64.636  26.426  -40.453  1.00 46.75 128 A 1 
ATOM 965  C CD  . GLN A 0 128 . 65.708  25.347  -40.350  1.00 46.75 128 A 1 
ATOM 966  N NE2 . GLN A 0 128 . 66.589  25.409  -39.375  1.00 46.75 128 A 1 
ATOM 967  O OE1 . GLN A 0 128 . 65.799  24.439  -41.154  1.00 46.75 128 A 1 
ATOM 968  N N   . ALA A 0 129 . 64.480  31.095  -41.933  1.00 41.66 129 A 1 
ATOM 969  C CA  . ALA A 0 129 . 65.209  32.260  -42.444  1.00 41.66 129 A 1 
ATOM 970  C C   . ALA A 0 129 . 66.523  32.522  -41.672  1.00 41.66 129 A 1 
ATOM 971  C CB  . ALA A 0 129 . 64.267  33.470  -42.422  1.00 41.66 129 A 1 
ATOM 972  O O   . ALA A 0 129 . 66.510  33.044  -40.559  1.00 41.66 129 A 1 
ATOM 973  N N   . TRP A 0 130 . 67.681  32.222  -42.274  1.00 40.98 130 A 1 
ATOM 974  C CA  . TRP A 0 130 . 69.001  32.654  -41.776  1.00 40.98 130 A 1 
ATOM 975  C C   . TRP A 0 130 . 69.417  33.993  -42.411  1.00 40.98 130 A 1 
ATOM 976  C CB  . TRP A 0 130 . 70.058  31.550  -41.965  1.00 40.98 130 A 1 
ATOM 977  O O   . TRP A 0 130 . 70.303  34.052  -43.260  1.00 40.98 130 A 1 
ATOM 978  C CG  . TRP A 0 130 . 70.113  30.469  -40.923  1.00 40.98 130 A 1 
ATOM 979  C CD1 . TRP A 0 130 . 69.071  29.992  -40.205  1.00 40.98 130 A 1 
ATOM 980  C CD2 . TRP A 0 130 . 71.284  29.716  -40.469  1.00 40.98 130 A 1 
ATOM 981  C CE2 . TRP A 0 130 . 70.865  28.782  -39.474  1.00 40.98 130 A 1 
ATOM 982  C CE3 . TRP A 0 130 . 72.659  29.723  -40.799  1.00 40.98 130 A 1 
ATOM 983  N NE1 . TRP A 0 130 . 69.510  29.001  -39.348  1.00 40.98 130 A 1 
ATOM 984  C CH2 . TRP A 0 130 . 73.114  27.925  -39.206  1.00 40.98 130 A 1 
ATOM 985  C CZ2 . TRP A 0 130 . 71.755  27.896  -38.849  1.00 40.98 130 A 1 
ATOM 986  C CZ3 . TRP A 0 130 . 73.563  28.839  -40.177  1.00 40.98 130 A 1 
ATOM 987  N N   . GLY A 0 131 . 68.764  35.084  -42.004  1.00 42.11 131 A 1 
ATOM 988  C CA  . GLY A 0 131 . 69.124  36.437  -42.442  1.00 42.11 131 A 1 
ATOM 989  C C   . GLY A 0 131 . 67.967  37.427  -42.341  1.00 42.11 131 A 1 
ATOM 990  O O   . GLY A 0 131 . 67.079  37.413  -43.186  1.00 42.11 131 A 1 
ATOM 991  N N   . LYS A 0 132 . 68.039  38.328  -41.351  1.00 38.32 132 A 1 
ATOM 992  C CA  . LYS A 0 132 . 66.965  39.231  -40.889  1.00 38.32 132 A 1 
ATOM 993  C C   . LYS A 0 132 . 65.834  38.518  -40.151  1.00 38.32 132 A 1 
ATOM 994  C CB  . LYS A 0 132 . 66.444  40.181  -41.974  1.00 38.32 132 A 1 
ATOM 995  O O   . LYS A 0 132 . 64.759  38.257  -40.685  1.00 38.32 132 A 1 
ATOM 996  C CG  . LYS A 0 132 . 67.562  41.057  -42.539  1.00 38.32 132 A 1 
ATOM 997  C CD  . LYS A 0 132 . 66.999  41.955  -43.637  1.00 38.32 132 A 1 
ATOM 998  C CE  . LYS A 0 132 . 68.147  42.765  -44.236  1.00 38.32 132 A 1 
ATOM 999  N NZ  . LYS A 0 132 . 67.715  43.450  -45.475  1.00 38.32 132 A 1 
ATOM 1000 N N   . ASP A 0 133 . 66.106  38.322  -38.872  1.00 33.34 133 A 1 
ATOM 1001 C CA  . ASP A 0 133 . 65.165  38.586  -37.791  1.00 33.34 133 A 1 
ATOM 1002 C C   . ASP A 0 133 . 64.132  39.679  -38.143  1.00 33.34 133 A 1 
ATOM 1003 C CB  . ASP A 0 133 . 65.973  38.956  -36.519  1.00 33.34 133 A 1 
ATOM 1004 O O   . ASP A 0 133 . 64.439  40.859  -38.332  1.00 33.34 133 A 1 
ATOM 1005 C CG  . ASP A 0 133 . 67.100  40.012  -36.670  1.00 33.34 133 A 1 
ATOM 1006 O OD1 . ASP A 0 133 . 67.780  40.037  -37.731  1.00 33.34 133 A 1 
ATOM 1007 O OD2 . ASP A 0 133 . 67.369  40.737  -35.691  1.00 33.34 133 A 1 
ATOM 1008 N N   . ARG A 0 134 . 62.864  39.266  -38.220  1.00 34.55 134 A 1 
ATOM 1009 C CA  . ARG A 0 134 . 61.718  40.121  -37.915  1.00 34.55 134 A 1 
ATOM 1010 C C   . ARG A 0 134 . 60.944  39.427  -36.812  1.00 34.55 134 A 1 
ATOM 1011 C CB  . ARG A 0 134 . 60.818  40.368  -39.135  1.00 34.55 134 A 1 
ATOM 1012 O O   . ARG A 0 134 . 60.234  38.464  -37.083  1.00 34.55 134 A 1 
ATOM 1013 C CG  . ARG A 0 134 . 61.438  41.338  -40.148  1.00 34.55 134 A 1 
ATOM 1014 C CD  . ARG A 0 134 . 60.405  41.765  -41.203  1.00 34.55 134 A 1 
ATOM 1015 N NE  . ARG A 0 134 . 59.384  42.677  -40.639  1.00 34.55 134 A 1 
ATOM 1016 N NH1 . ARG A 0 134 . 57.744  42.367  -42.220  1.00 34.55 134 A 1 
ATOM 1017 N NH2 . ARG A 0 134 . 57.370  43.734  -40.497  1.00 34.55 134 A 1 
ATOM 1018 C CZ  . ARG A 0 134 . 58.178  42.923  -41.123  1.00 34.55 134 A 1 
ATOM 1019 N N   . ASP A 0 135 . 61.078  39.942  -35.599  1.00 37.84 135 A 1 
ATOM 1020 C CA  . ASP A 0 135 . 60.373  39.430  -34.429  1.00 37.84 135 A 1 
ATOM 1021 C C   . ASP A 0 135 . 58.869  39.725  -34.548  1.00 37.84 135 A 1 
ATOM 1022 C CB  . ASP A 0 135 . 60.976  40.028  -33.145  1.00 37.84 135 A 1 
ATOM 1023 O O   . ASP A 0 135 . 58.372  40.747  -34.076  1.00 37.84 135 A 1 
ATOM 1024 C CG  . ASP A 0 135 . 62.489  39.825  -33.030  1.00 37.84 135 A 1 
ATOM 1025 O OD1 . ASP A 0 135 . 62.968  38.747  -33.446  1.00 37.84 135 A 1 
ATOM 1026 O OD2 . ASP A 0 135 . 63.147  40.784  -32.570  1.00 37.84 135 A 1 
ATOM 1027 N N   . LEU A 0 136 . 58.133  38.825  -35.203  1.00 35.80 136 A 1 
ATOM 1028 C CA  . LEU A 0 136 . 56.699  38.653  -34.980  1.00 35.80 136 A 1 
ATOM 1029 C C   . LEU A 0 136 . 56.505  37.353  -34.196  1.00 35.80 136 A 1 
ATOM 1030 C CB  . LEU A 0 136 . 55.887  38.810  -36.282  1.00 35.80 136 A 1 
ATOM 1031 O O   . LEU A 0 136 . 56.166  36.298  -34.719  1.00 35.80 136 A 1 
ATOM 1032 C CG  . LEU A 0 136 . 54.675  39.737  -36.055  1.00 35.80 136 A 1 
ATOM 1033 C CD1 . LEU A 0 136 . 55.100  41.209  -35.942  1.00 35.80 136 A 1 
ATOM 1034 C CD2 . LEU A 0 136 . 53.695  39.640  -37.223  1.00 35.80 136 A 1 
ATOM 1035 N N   . TYR A 0 137 . 56.861  37.463  -32.921  1.00 28.44 137 A 1 
ATOM 1036 C CA  . TYR A 0 137 . 56.807  36.419  -31.912  1.00 28.44 137 A 1 
ATOM 1037 C C   . TYR A 0 137 . 55.358  36.231  -31.437  1.00 28.44 137 A 1 
ATOM 1038 C CB  . TYR A 0 137 . 57.756  36.881  -30.789  1.00 28.44 137 A 1 
ATOM 1039 O O   . TYR A 0 137 . 54.800  37.151  -30.844  1.00 28.44 137 A 1 
ATOM 1040 C CG  . TYR A 0 137 . 57.763  36.074  -29.506  1.00 28.44 137 A 1 
ATOM 1041 C CD1 . TYR A 0 137 . 56.818  36.354  -28.499  1.00 28.44 137 A 1 
ATOM 1042 C CD2 . TYR A 0 137 . 58.760  35.105  -29.283  1.00 28.44 137 A 1 
ATOM 1043 C CE1 . TYR A 0 137 . 56.856  35.660  -27.276  1.00 28.44 137 A 1 
ATOM 1044 C CE2 . TYR A 0 137 . 58.814  34.421  -28.053  1.00 28.44 137 A 1 
ATOM 1045 O OH  . TYR A 0 137 . 57.912  34.034  -25.865  1.00 28.44 137 A 1 
ATOM 1046 C CZ  . TYR A 0 137 . 57.861  34.696  -27.050  1.00 28.44 137 A 1 
ATOM 1047 N N   . GLY A 0 138 . 54.796  35.041  -31.675  1.00 31.29 138 A 1 
ATOM 1048 C CA  . GLY A 0 138 . 53.541  34.557  -31.087  1.00 31.29 138 A 1 
ATOM 1049 C C   . GLY A 0 138 . 52.245  35.130  -31.676  1.00 31.29 138 A 1 
ATOM 1050 O O   . GLY A 0 138 . 51.892  36.279  -31.419  1.00 31.29 138 A 1 
ATOM 1051 N N   . ALA A 0 139 . 51.484  34.282  -32.374  1.00 35.31 139 A 1 
ATOM 1052 C CA  . ALA A 0 139 . 50.019  34.346  -32.348  1.00 35.31 139 A 1 
ATOM 1053 C C   . ALA A 0 139 . 49.471  33.311  -31.342  1.00 35.31 139 A 1 
ATOM 1054 C CB  . ALA A 0 139 . 49.471  34.190  -33.769  1.00 35.31 139 A 1 
ATOM 1055 O O   . ALA A 0 139 . 48.610  33.645  -30.528  1.00 35.31 139 A 1 
ATOM 1056 N N   . SER A 0 140 . 50.082  32.122  -31.272  1.00 37.18 140 A 1 
ATOM 1057 C CA  . SER A 0 140 . 49.930  31.187  -30.151  1.00 37.18 140 A 1 
ATOM 1058 C C   . SER A 0 140 . 50.210  31.845  -28.778  1.00 37.18 140 A 1 
ATOM 1059 C CB  . SER A 0 140 . 50.868  29.985  -30.363  1.00 37.18 140 A 1 
ATOM 1060 O O   . SER A 0 140 . 51.309  32.355  -28.535  1.00 37.18 140 A 1 
ATOM 1061 O OG  . SER A 0 140 . 52.223  30.385  -30.197  1.00 37.18 140 A 1 
ATOM 1062 N N   . SER A 0 141 . 49.262  31.730  -27.840  1.00 31.72 141 A 1 
ATOM 1063 C CA  . SER A 0 141 . 49.329  32.141  -26.418  1.00 31.72 141 A 1 
ATOM 1064 C C   . SER A 0 141 . 49.400  33.651  -26.088  1.00 31.72 141 A 1 
ATOM 1065 C CB  . SER A 0 141 . 50.339  31.294  -25.619  1.00 31.72 141 A 1 
ATOM 1066 O O   . SER A 0 141 . 50.420  34.185  -25.652  1.00 31.72 141 A 1 
ATOM 1067 O OG  . SER A 0 141 . 51.684  31.511  -25.999  1.00 31.72 141 A 1 
ATOM 1068 N N   . GLN A 0 142 . 48.232  34.302  -26.100  1.00 32.58 142 A 1 
ATOM 1069 C CA  . GLN A 0 142 . 47.780  35.058  -24.920  1.00 32.58 142 A 1 
ATOM 1070 C C   . GLN A 0 142 . 46.433  34.503  -24.431  1.00 32.58 142 A 1 
ATOM 1071 C CB  . GLN A 0 142 . 47.758  36.583  -25.140  1.00 32.58 142 A 1 
ATOM 1072 O O   . GLN A 0 142 . 45.716  33.839  -25.175  1.00 32.58 142 A 1 
ATOM 1073 C CG  . GLN A 0 142 . 49.174  37.179  -25.074  1.00 32.58 142 A 1 
ATOM 1074 C CD  . GLN A 0 142 . 49.194  38.666  -24.723  1.00 32.58 142 A 1 
ATOM 1075 N NE2 . GLN A 0 142 . 50.102  39.093  -23.871  1.00 32.58 142 A 1 
ATOM 1076 O OE1 . GLN A 0 142 . 48.416  39.487  -25.180  1.00 32.58 142 A 1 
ATOM 1077 N N   . GLU A 0 143 . 46.144  34.696  -23.147  1.00 29.19 143 A 1 
ATOM 1078 C CA  . GLU A 0 143 . 45.219  33.865  -22.370  1.00 29.19 143 A 1 
ATOM 1079 C C   . GLU A 0 143 . 43.900  34.603  -22.054  1.00 29.19 143 A 1 
ATOM 1080 C CB  . GLU A 0 143 . 45.956  33.465  -21.068  1.00 29.19 143 A 1 
ATOM 1081 O O   . GLU A 0 143 . 43.937  35.551  -21.275  1.00 29.19 143 A 1 
ATOM 1082 C CG  . GLU A 0 143 . 47.194  32.571  -21.283  1.00 29.19 143 A 1 
ATOM 1083 C CD  . GLU A 0 143 . 48.105  32.530  -20.042  1.00 29.19 143 A 1 
ATOM 1084 O OE1 . GLU A 0 143 . 48.362  31.415  -19.532  1.00 29.19 143 A 1 
ATOM 1085 O OE2 . GLU A 0 143 . 48.575  33.615  -19.625  1.00 29.19 143 A 1 
ATOM 1086 N N   . TYR A 0 144 . 42.762  34.094  -22.568  1.00 30.99 144 A 1 
ATOM 1087 C CA  . TYR A 0 144 . 41.361  34.423  -22.191  1.00 30.99 144 A 1 
ATOM 1088 C C   . TYR A 0 144 . 40.901  35.899  -22.413  1.00 30.99 144 A 1 
ATOM 1089 C CB  . TYR A 0 144 . 41.100  33.934  -20.748  1.00 30.99 144 A 1 
ATOM 1090 O O   . TYR A 0 144 . 41.666  36.843  -22.260  1.00 30.99 144 A 1 
ATOM 1091 C CG  . TYR A 0 144 . 41.138  32.422  -20.517  1.00 30.99 144 A 1 
ATOM 1092 C CD1 . TYR A 0 144 . 39.947  31.719  -20.245  1.00 30.99 144 A 1 
ATOM 1093 C CD2 . TYR A 0 144 . 42.362  31.721  -20.519  1.00 30.99 144 A 1 
ATOM 1094 C CE1 . TYR A 0 144 . 39.982  30.332  -19.990  1.00 30.99 144 A 1 
ATOM 1095 C CE2 . TYR A 0 144 . 42.404  30.334  -20.282  1.00 30.99 144 A 1 
ATOM 1096 O OH  . TYR A 0 144 . 41.245  28.298  -19.769  1.00 30.99 144 A 1 
ATOM 1097 C CZ  . TYR A 0 144 . 41.208  29.635  -20.013  1.00 30.99 144 A 1 
ATOM 1098 N N   . ASP A 0 145 . 39.660  36.231  -22.794  1.00 36.11 145 A 1 
ATOM 1099 C CA  . ASP A 0 145 . 38.467  35.450  -23.165  1.00 36.11 145 A 1 
ATOM 1100 C C   . ASP A 0 145 . 38.160  35.672  -24.670  1.00 36.11 145 A 1 
ATOM 1101 C CB  . ASP A 0 145 . 37.267  35.920  -22.320  1.00 36.11 145 A 1 
ATOM 1102 O O   . ASP A 0 145 . 38.266  36.793  -25.165  1.00 36.11 145 A 1 
ATOM 1103 C CG  . ASP A 0 145 . 37.463  35.753  -20.808  1.00 36.11 145 A 1 
ATOM 1104 O OD1 . ASP A 0 145 . 37.645  34.590  -20.385  1.00 36.11 145 A 1 
ATOM 1105 O OD2 . ASP A 0 145 . 37.398  36.778  -20.089  1.00 36.11 145 A 1 
ATOM 1106 N N   . ALA A 0 146 . 37.792  34.628  -25.423  1.00 38.94 146 A 1 
ATOM 1107 C CA  . ALA A 0 146 . 38.054  34.523  -26.876  1.00 38.94 146 A 1 
ATOM 1108 C C   . ALA A 0 146 . 37.302  35.472  -27.859  1.00 38.94 146 A 1 
ATOM 1109 C CB  . ALA A 0 146 . 37.877  33.046  -27.262  1.00 38.94 146 A 1 
ATOM 1110 O O   . ALA A 0 146 . 37.413  35.313  -29.076  1.00 38.94 146 A 1 
ATOM 1111 N N   . SER A 0 147 . 36.546  36.473  -27.397  1.00 38.65 147 A 1 
ATOM 1112 C CA  . SER A 0 147 . 35.734  37.355  -28.256  1.00 38.65 147 A 1 
ATOM 1113 C C   . SER A 0 147 . 36.529  38.529  -28.864  1.00 38.65 147 A 1 
ATOM 1114 C CB  . SER A 0 147 . 34.522  37.864  -27.465  1.00 38.65 147 A 1 
ATOM 1115 O O   . SER A 0 147 . 36.703  39.568  -28.224  1.00 38.65 147 A 1 
ATOM 1116 O OG  . SER A 0 147 . 34.938  38.611  -26.339  1.00 38.65 147 A 1 
ATOM 1117 N N   . ALA A 0 148 . 36.969  38.409  -30.122  1.00 37.77 148 A 1 
ATOM 1118 C CA  . ALA A 0 148 . 37.853  39.400  -30.756  1.00 37.77 148 A 1 
ATOM 1119 C C   . ALA A 0 148 . 37.186  40.723  -31.219  1.00 37.77 148 A 1 
ATOM 1120 C CB  . ALA A 0 148 . 38.569  38.706  -31.923  1.00 37.77 148 A 1 
ATOM 1121 O O   . ALA A 0 148 . 37.842  41.768  -31.214  1.00 37.77 148 A 1 
ATOM 1122 N N   . ASP A 0 149 . 35.911  40.712  -31.631  1.00 46.04 149 A 1 
ATOM 1123 C CA  . ASP A 0 149 . 35.331  41.826  -32.414  1.00 46.04 149 A 1 
ATOM 1124 C C   . ASP A 0 149 . 34.549  42.893  -31.614  1.00 46.04 149 A 1 
ATOM 1125 C CB  . ASP A 0 149 . 34.490  41.257  -33.573  1.00 46.04 149 A 1 
ATOM 1126 O O   . ASP A 0 149 . 34.478  44.047  -32.046  1.00 46.04 149 A 1 
ATOM 1127 C CG  . ASP A 0 149 . 35.341  40.920  -34.807  1.00 46.04 149 A 1 
ATOM 1128 O OD1 . ASP A 0 149 . 36.089  41.820  -35.256  1.00 46.04 149 A 1 
ATOM 1129 O OD2 . ASP A 0 149 . 35.204  39.791  -35.326  1.00 46.04 149 A 1 
ATOM 1130 N N   . ASP A 0 150 . 33.986  42.574  -30.441  1.00 40.96 150 A 1 
ATOM 1131 C CA  . ASP A 0 150 . 33.030  43.480  -29.765  1.00 40.96 150 A 1 
ATOM 1132 C C   . ASP A 0 150 . 33.693  44.507  -28.814  1.00 40.96 150 A 1 
ATOM 1133 C CB  . ASP A 0 150 . 31.924  42.645  -29.074  1.00 40.96 150 A 1 
ATOM 1134 O O   . ASP A 0 150 . 33.164  45.593  -28.553  1.00 40.96 150 A 1 
ATOM 1135 C CG  . ASP A 0 150 . 30.484  43.109  -29.373  1.00 40.96 150 A 1 
ATOM 1136 O OD1 . ASP A 0 150 . 30.295  44.128  -30.083  1.00 40.96 150 A 1 
ATOM 1137 O OD2 . ASP A 0 150 . 29.559  42.429  -28.883  1.00 40.96 150 A 1 
ATOM 1138 N N   . TYR A 0 151 . 34.910  44.232  -28.328  1.00 38.36 151 A 1 
ATOM 1139 C CA  . TYR A 0 151 . 35.556  45.059  -27.292  1.00 38.36 151 A 1 
ATOM 1140 C C   . TYR A 0 151 . 36.039  46.439  -27.789  1.00 38.36 151 A 1 
ATOM 1141 C CB  . TYR A 0 151 . 36.689  44.260  -26.624  1.00 38.36 151 A 1 
ATOM 1142 O O   . TYR A 0 151 . 36.180  47.389  -27.009  1.00 38.36 151 A 1 
ATOM 1143 C CG  . TYR A 0 151 . 36.637  44.344  -25.111  1.00 38.36 151 A 1 
ATOM 1144 C CD1 . TYR A 0 151 . 37.415  45.289  -24.414  1.00 38.36 151 A 1 
ATOM 1145 C CD2 . TYR A 0 151 . 35.774  43.484  -24.405  1.00 38.36 151 A 1 
ATOM 1146 C CE1 . TYR A 0 151 . 37.334  45.369  -23.009  1.00 38.36 151 A 1 
ATOM 1147 C CE2 . TYR A 0 151 . 35.680  43.569  -23.004  1.00 38.36 151 A 1 
ATOM 1148 O OH  . TYR A 0 151 . 36.373  44.588  -20.950  1.00 38.36 151 A 1 
ATOM 1149 C CZ  . TYR A 0 151 . 36.461  44.508  -22.303  1.00 38.36 151 A 1 
ATOM 1150 N N   . ASN A 0 152 . 36.245  46.593  -29.103  1.00 40.62 152 A 1 
ATOM 1151 C CA  . ASN A 0 152 . 36.877  47.765  -29.728  1.00 40.62 152 A 1 
ATOM 1152 C C   . ASN A 0 152 . 36.029  49.058  -29.738  1.00 40.62 152 A 1 
ATOM 1153 C CB  . ASN A 0 152 . 37.390  47.368  -31.131  1.00 40.62 152 A 1 
ATOM 1154 O O   . ASN A 0 152 . 36.456  50.068  -30.303  1.00 40.62 152 A 1 
ATOM 1155 C CG  . ASN A 0 152 . 38.866  47.011  -31.111  1.00 40.62 152 A 1 
ATOM 1156 N ND2 . ASN A 0 152 . 39.238  45.849  -31.592  1.00 40.62 152 A 1 
ATOM 1157 O OD1 . ASN A 0 152 . 39.698  47.785  -30.665  1.00 40.62 152 A 1 
ATOM 1158 N N   . ARG A 0 153 . 34.839  49.073  -29.116  1.00 38.17 153 A 1 
ATOM 1159 C CA  . ARG A 0 153 . 33.992  50.282  -29.012  1.00 38.17 153 A 1 
ATOM 1160 C C   . ARG A 0 153 . 33.572  50.694  -27.598  1.00 38.17 153 A 1 
ATOM 1161 C CB  . ARG A 0 153 . 32.788  50.156  -29.967  1.00 38.17 153 A 1 
ATOM 1162 O O   . ARG A 0 153 . 33.096  51.814  -27.440  1.00 38.17 153 A 1 
ATOM 1163 C CG  . ARG A 0 153 . 32.732  51.360  -30.923  1.00 38.17 153 A 1 
ATOM 1164 C CD  . ARG A 0 153 . 31.567  51.269  -31.917  1.00 38.17 153 A 1 
ATOM 1165 N NE  . ARG A 0 153 . 31.682  50.079  -32.784  1.00 38.17 153 A 1 
ATOM 1166 N NH1 . ARG A 0 153 . 29.822  50.424  -34.081  1.00 38.17 153 A 1 
ATOM 1167 N NH2 . ARG A 0 153 . 31.017  48.551  -34.330  1.00 38.17 153 A 1 
ATOM 1168 C CZ  . ARG A 0 153 . 30.845  49.694  -33.729  1.00 38.17 153 A 1 
ATOM 1169 N N   . GLY A 0 154 . 33.766  49.844  -26.586  1.00 41.07 154 A 1 
ATOM 1170 C CA  . GLY A 0 154 . 33.401  50.150  -25.193  1.00 41.07 154 A 1 
ATOM 1171 C C   . GLY A 0 154 . 34.548  50.698  -24.330  1.00 41.07 154 A 1 
ATOM 1172 O O   . GLY A 0 154 . 34.325  51.515  -23.440  1.00 41.07 154 A 1 
ATOM 1173 N N   . ALA A 0 155 . 35.789  50.276  -24.591  1.00 38.53 155 A 1 
ATOM 1174 C CA  . ALA A 0 155 . 36.871  50.348  -23.603  1.00 38.53 155 A 1 
ATOM 1175 C C   . ALA A 0 155 . 37.623  51.696  -23.473  1.00 38.53 155 A 1 
ATOM 1176 C CB  . ALA A 0 155 . 37.817  49.173  -23.870  1.00 38.53 155 A 1 
ATOM 1177 O O   . ALA A 0 155 . 38.492  51.819  -22.612  1.00 38.53 155 A 1 
ATOM 1178 N N   . GLN A 0 156 . 37.295  52.741  -24.247  1.00 40.04 156 A 1 
ATOM 1179 C CA  . GLN A 0 156 . 37.945  54.067  -24.118  1.00 40.04 156 A 1 
ATOM 1180 C C   . GLN A 0 156 . 37.525  54.875  -22.864  1.00 40.04 156 A 1 
ATOM 1181 C CB  . GLN A 0 156 . 37.816  54.884  -25.426  1.00 40.04 156 A 1 
ATOM 1182 O O   . GLN A 0 156 . 37.885  56.044  -22.734  1.00 40.04 156 A 1 
ATOM 1183 C CG  . GLN A 0 156 . 38.921  54.523  -26.434  1.00 40.04 156 A 1 
ATOM 1184 C CD  . GLN A 0 156 . 39.020  55.487  -27.619  1.00 40.04 156 A 1 
ATOM 1185 N NE2 . GLN A 0 156 . 40.044  55.362  -28.436  1.00 40.04 156 A 1 
ATOM 1186 O OE1 . GLN A 0 156 . 38.208  56.369  -27.846  1.00 40.04 156 A 1 
ATOM 1187 N N   . ALA A 0 157 . 36.793  54.269  -21.922  1.00 38.37 157 A 1 
ATOM 1188 C CA  . ALA A 0 157 . 36.245  54.922  -20.731  1.00 38.37 157 A 1 
ATOM 1189 C C   . ALA A 0 157 . 36.572  54.179  -19.413  1.00 38.37 157 A 1 
ATOM 1190 C CB  . ALA A 0 157 . 34.742  55.141  -20.963  1.00 38.37 157 A 1 
ATOM 1191 O O   . ALA A 0 157 . 35.680  53.905  -18.613  1.00 38.37 157 A 1 
ATOM 1192 N N   . VAL A 0 158 . 37.850  53.863  -19.158  1.00 33.85 158 A 1 
ATOM 1193 C CA  . VAL A 0 158 . 38.297  53.201  -17.912  1.00 33.85 158 A 1 
ATOM 1194 C C   . VAL A 0 158 . 39.247  54.090  -17.101  1.00 33.85 158 A 1 
ATOM 1195 C CB  . VAL A 0 158 . 38.936  51.824  -18.199  1.00 33.85 158 A 1 
ATOM 1196 O O   . VAL A 0 158 . 40.420  54.216  -17.440  1.00 33.85 158 A 1 
ATOM 1197 C CG1 . VAL A 0 158 . 39.379  51.127  -16.902  1.00 33.85 158 A 1 
ATOM 1198 C CG2 . VAL A 0 158 . 37.943  50.890  -18.903  1.00 33.85 158 A 1 
ATOM 1199 N N   . ALA A 0 159 . 38.749  54.662  -15.995  1.00 32.34 159 A 1 
ATOM 1200 C CA  . ALA A 0 159 . 39.559  55.268  -14.926  1.00 32.34 159 A 1 
ATOM 1201 C C   . ALA A 0 159 . 38.736  55.531  -13.636  1.00 32.34 159 A 1 
ATOM 1202 C CB  . ALA A 0 159 . 40.201  56.574  -15.440  1.00 32.34 159 A 1 
ATOM 1203 O O   . ALA A 0 159 . 38.423  56.682  -13.334  1.00 32.34 159 A 1 
ATOM 1204 N N   . GLY A 0 160 . 38.377  54.502  -12.847  1.00 34.21 160 A 1 
ATOM 1205 C CA  . GLY A 0 160 . 37.677  54.750  -11.569  1.00 34.21 160 A 1 
ATOM 1206 C C   . GLY A 0 160 . 37.173  53.548  -10.752  1.00 34.21 160 A 1 
ATOM 1207 O O   . GLY A 0 160 . 36.058  53.095  -10.948  1.00 34.21 160 A 1 
ATOM 1208 N N   . GLN A 0 161 . 37.974  53.124  -9.768   1.00 36.57 161 A 1 
ATOM 1209 C CA  . GLN A 0 161 . 37.572  52.620  -8.434   1.00 36.57 161 A 1 
ATOM 1210 C C   . GLN A 0 161 . 36.447  51.553  -8.275   1.00 36.57 161 A 1 
ATOM 1211 C CB  . GLN A 0 161 . 37.317  53.826  -7.507   1.00 36.57 161 A 1 
ATOM 1212 O O   . GLN A 0 161 . 35.294  51.870  -8.020   1.00 36.57 161 A 1 
ATOM 1213 C CG  . GLN A 0 161 . 38.557  54.722  -7.351   1.00 36.57 161 A 1 
ATOM 1214 C CD  . GLN A 0 161 . 38.335  55.846  -6.345   1.00 36.57 161 A 1 
ATOM 1215 N NE2 . GLN A 0 161 . 39.073  55.886  -5.257   1.00 36.57 161 A 1 
ATOM 1216 O OE1 . GLN A 0 161 . 37.513  56.726  -6.518   1.00 36.57 161 A 1 
ATOM 1217 N N   . ALA A 0 162 . 36.885  50.290  -8.196   1.00 30.27 162 A 1 
ATOM 1218 C CA  . ALA A 0 162 . 36.798  49.412  -7.006   1.00 30.27 162 A 1 
ATOM 1219 C C   . ALA A 0 162 . 35.447  49.039  -6.319   1.00 30.27 162 A 1 
ATOM 1220 C CB  . ALA A 0 162 . 37.787  49.960  -5.961   1.00 30.27 162 A 1 
ATOM 1221 O O   . ALA A 0 162 . 34.797  49.870  -5.702   1.00 30.27 162 A 1 
ATOM 1222 N N   . TYR A 0 163 . 35.229  47.712  -6.218   1.00 32.28 163 A 1 
ATOM 1223 C CA  . TYR A 0 163 . 34.615  46.940  -5.105   1.00 32.28 163 A 1 
ATOM 1224 C C   . TYR A 0 163 . 33.200  47.297  -4.581   1.00 32.28 163 A 1 
ATOM 1225 C CB  . TYR A 0 163 . 35.606  46.889  -3.920   1.00 32.28 163 A 1 
ATOM 1226 O O   . TYR A 0 163 . 33.019  48.299  -3.897   1.00 32.28 163 A 1 
ATOM 1227 C CG  . TYR A 0 163 . 36.673  45.812  -4.005   1.00 32.28 163 A 1 
ATOM 1228 C CD1 . TYR A 0 163 . 36.480  44.594  -3.325   1.00 32.28 163 A 1 
ATOM 1229 C CD2 . TYR A 0 163 . 37.860  46.025  -4.736   1.00 32.28 163 A 1 
ATOM 1230 C CE1 . TYR A 0 163 . 37.465  43.591  -3.375   1.00 32.28 163 A 1 
ATOM 1231 C CE2 . TYR A 0 163 . 38.846  45.020  -4.795   1.00 32.28 163 A 1 
ATOM 1232 O OH  . TYR A 0 163 . 39.590  42.822  -4.154   1.00 32.28 163 A 1 
ATOM 1233 C CZ  . TYR A 0 163 . 38.648  43.799  -4.111   1.00 32.28 163 A 1 
ATOM 1234 N N   . GLY A 0 164 . 32.231  46.365  -4.701   1.00 32.98 164 A 1 
ATOM 1235 C CA  . GLY A 0 164 . 30.949  46.493  -3.977   1.00 32.98 164 A 1 
ATOM 1236 C C   . GLY A 0 164 . 29.851  45.427  -4.180   1.00 32.98 164 A 1 
ATOM 1237 O O   . GLY A 0 164 . 28.843  45.709  -4.807   1.00 32.98 164 A 1 
ATOM 1238 N N   . GLN A 0 165 . 30.010  44.247  -3.569   1.00 29.89 165 A 1 
ATOM 1239 C CA  . GLN A 0 165 . 28.983  43.557  -2.749   1.00 29.89 165 A 1 
ATOM 1240 C C   . GLN A 0 165 . 27.500  43.406  -3.226   1.00 29.89 165 A 1 
ATOM 1241 C CB  . GLN A 0 165 . 29.059  44.240  -1.367   1.00 29.89 165 A 1 
ATOM 1242 O O   . GLN A 0 165 . 26.705  44.329  -3.123   1.00 29.89 165 A 1 
ATOM 1243 C CG  . GLN A 0 165 . 28.258  43.558  -0.252   1.00 29.89 165 A 1 
ATOM 1244 C CD  . GLN A 0 165 . 28.572  44.147  1.122    1.00 29.89 165 A 1 
ATOM 1245 N NE2 . GLN A 0 165 . 28.404  43.388  2.182    1.00 29.89 165 A 1 
ATOM 1246 O OE1 . GLN A 0 165 . 28.985  45.281  1.285    1.00 29.89 165 A 1 
ATOM 1247 N N   . TYR A 0 166 . 27.104  42.151  -3.507   1.00 28.90 166 A 1 
ATOM 1248 C CA  . TYR A 0 166 . 25.796  41.493  -3.230   1.00 28.90 166 A 1 
ATOM 1249 C C   . TYR A 0 166 . 24.437  42.216  -3.463   1.00 28.90 166 A 1 
ATOM 1250 C CB  . TYR A 0 166 . 25.790  40.972  -1.774   1.00 28.90 166 A 1 
ATOM 1251 O O   . TYR A 0 166 . 24.021  43.063  -2.673   1.00 28.90 166 A 1 
ATOM 1252 C CG  . TYR A 0 166 . 26.491  39.653  -1.511   1.00 28.90 166 A 1 
ATOM 1253 C CD1 . TYR A 0 166 . 25.720  38.488  -1.320   1.00 28.90 166 A 1 
ATOM 1254 C CD2 . TYR A 0 166 . 27.894  39.591  -1.392   1.00 28.90 166 A 1 
ATOM 1255 C CE1 . TYR A 0 166 . 26.346  37.267  -1.011   1.00 28.90 166 A 1 
ATOM 1256 C CE2 . TYR A 0 166 . 28.525  38.367  -1.092   1.00 28.90 166 A 1 
ATOM 1257 O OH  . TYR A 0 166 . 28.340  36.018  -0.597   1.00 28.90 166 A 1 
ATOM 1258 C CZ  . TYR A 0 166 . 27.749  37.202  -0.898   1.00 28.90 166 A 1 
ATOM 1259 N N   . GLY A 0 167 . 23.585  41.585  -4.291   1.00 30.39 167 A 1 
ATOM 1260 C CA  . GLY A 0 167 . 22.245  41.155  -3.831   1.00 30.39 167 A 1 
ATOM 1261 C C   . GLY A 0 167 . 21.007  41.547  -4.661   1.00 30.39 167 A 1 
ATOM 1262 O O   . GLY A 0 167 . 21.023  42.527  -5.395   1.00 30.39 167 A 1 
ATOM 1263 N N   . LYS A 0 168 . 19.903  40.806  -4.412   1.00 34.09 168 A 1 
ATOM 1264 C CA  . LYS A 0 168 . 18.546  40.875  -5.029   1.00 34.09 168 A 1 
ATOM 1265 C C   . LYS A 0 168 . 18.500  40.343  -6.476   1.00 34.09 168 A 1 
ATOM 1266 C CB  . LYS A 0 168 . 17.949  42.290  -4.920   1.00 34.09 168 A 1 
ATOM 1267 O O   . LYS A 0 168 . 19.158  40.902  -7.337   1.00 34.09 168 A 1 
ATOM 1268 C CG  . LYS A 0 168 . 17.968  42.829  -3.481   1.00 34.09 168 A 1 
ATOM 1269 C CD  . LYS A 0 168 . 17.402  44.248  -3.423   1.00 34.09 168 A 1 
ATOM 1270 C CE  . LYS A 0 168 . 17.512  44.764  -1.987   1.00 34.09 168 A 1 
ATOM 1271 N NZ  . LYS A 0 168 . 16.990  46.145  -1.877   1.00 34.09 168 A 1 
ATOM 1272 N N   . ALA A 0 169 . 17.829  39.243  -6.842   1.00 33.88 169 A 1 
ATOM 1273 C CA  . ALA A 0 169 . 16.711  38.448  -6.289   1.00 33.88 169 A 1 
ATOM 1274 C C   . ALA A 0 169 . 15.295  39.050  -6.448   1.00 33.88 169 A 1 
ATOM 1275 C CB  . ALA A 0 169 . 16.979  37.894  -4.878   1.00 33.88 169 A 1 
ATOM 1276 O O   . ALA A 0 169 . 15.061  40.174  -6.010   1.00 33.88 169 A 1 
ATOM 1277 N N   . GLN A 0 170 . 14.361  38.216  -6.958   1.00 31.23 170 A 1 
ATOM 1278 C CA  . GLN A 0 170 . 12.915  38.469  -7.195   1.00 31.23 170 A 1 
ATOM 1279 C C   . GLN A 0 170 . 12.647  39.541  -8.288   1.00 31.23 170 A 1 
ATOM 1280 C CB  . GLN A 0 170 . 12.218  38.765  -5.849   1.00 31.23 170 A 1 
ATOM 1281 O O   . GLN A 0 170 . 13.455  40.443  -8.453   1.00 31.23 170 A 1 
ATOM 1282 C CG  . GLN A 0 170 . 12.555  37.800  -4.697   1.00 31.23 170 A 1 
ATOM 1283 C CD  . GLN A 0 170 . 11.894  38.239  -3.394   1.00 31.23 170 A 1 
ATOM 1284 N NE2 . GLN A 0 170 . 10.657  37.868  -3.145   1.00 31.23 170 A 1 
ATOM 1285 O OE1 . GLN A 0 170 . 12.472  38.933  -2.576   1.00 31.23 170 A 1 
ATOM 1286 N N   . VAL A 0 171 . 11.593  39.557  -9.123   1.00 34.27 171 A 1 
ATOM 1287 C CA  . VAL A 0 171 . 10.319  38.816  -9.362   1.00 34.27 171 A 1 
ATOM 1288 C C   . VAL A 0 171 . 10.175  38.744  -10.912  1.00 34.27 171 A 1 
ATOM 1289 C CB  . VAL A 0 171 . 9.136   39.668  -8.813   1.00 34.27 171 A 1 
ATOM 1290 O O   . VAL A 0 171 . 10.718  39.617  -11.577  1.00 34.27 171 A 1 
ATOM 1291 C CG1 . VAL A 0 171 . 7.749   39.034  -8.990   1.00 34.27 171 A 1 
ATOM 1292 C CG2 . VAL A 0 171 . 9.235   40.005  -7.320   1.00 34.27 171 A 1 
ATOM 1293 N N   . GLY A 0 172 . 9.486   37.839  -11.619  1.00 33.12 172 A 1 
ATOM 1294 C CA  . GLY A 0 172 . 8.588   36.721  -11.299  1.00 33.12 172 A 1 
ATOM 1295 C C   . GLY A 0 172 . 7.400   36.686  -12.295  1.00 33.12 172 A 1 
ATOM 1296 O O   . GLY A 0 172 . 6.979   37.728  -12.779  1.00 33.12 172 A 1 
ATOM 1297 N N   . TYR A 0 173 . 6.905   35.485  -12.615  1.00 31.07 173 A 1 
ATOM 1298 C CA  . TYR A 0 173 . 5.736   35.128  -13.453  1.00 31.07 173 A 1 
ATOM 1299 C C   . TYR A 0 173 . 4.836   36.226  -14.081  1.00 31.07 173 A 1 
ATOM 1300 C CB  . TYR A 0 173 . 4.811   34.236  -12.602  1.00 31.07 173 A 1 
ATOM 1301 O O   . TYR A 0 173 . 4.092   36.907  -13.377  1.00 31.07 173 A 1 
ATOM 1302 C CG  . TYR A 0 173 . 5.296   32.815  -12.409  1.00 31.07 173 A 1 
ATOM 1303 C CD1 . TYR A 0 173 . 4.781   31.793  -13.230  1.00 31.07 173 A 1 
ATOM 1304 C CD2 . TYR A 0 173 . 6.239   32.508  -11.407  1.00 31.07 173 A 1 
ATOM 1305 C CE1 . TYR A 0 173 . 5.214   30.467  -13.057  1.00 31.07 173 A 1 
ATOM 1306 C CE2 . TYR A 0 173 . 6.685   31.182  -11.243  1.00 31.07 173 A 1 
ATOM 1307 O OH  . TYR A 0 173 . 6.580   28.874  -11.922  1.00 31.07 173 A 1 
ATOM 1308 C CZ  . TYR A 0 173 . 6.170   30.159  -12.070  1.00 31.07 173 A 1 
ATOM 1309 N N   . GLY A 0 174 . 4.635   36.120  -15.406  1.00 34.33 174 A 1 
ATOM 1310 C CA  . GLY A 0 174 . 3.279   35.842  -15.916  1.00 34.33 174 A 1 
ATOM 1311 C C   . GLY A 0 174 . 2.768   36.608  -17.149  1.00 34.33 174 A 1 
ATOM 1312 O O   . GLY A 0 174 . 2.784   37.832  -17.173  1.00 34.33 174 A 1 
ATOM 1313 N N   . LYS A 0 175 . 2.121   35.847  -18.057  1.00 34.90 175 A 1 
ATOM 1314 C CA  . LYS A 0 175 . 1.164   36.276  -19.112  1.00 34.90 175 A 1 
ATOM 1315 C C   . LYS A 0 175 . 1.729   37.103  -20.295  1.00 34.90 175 A 1 
ATOM 1316 C CB  . LYS A 0 175 . -0.030  36.993  -18.431  1.00 34.90 175 A 1 
ATOM 1317 O O   . LYS A 0 175 . 2.673   37.853  -20.133  1.00 34.90 175 A 1 
ATOM 1318 C CG  . LYS A 0 175 . -0.912  36.025  -17.623  1.00 34.90 175 A 1 
ATOM 1319 C CD  . LYS A 0 175 . -2.150  36.734  -17.058  1.00 34.90 175 A 1 
ATOM 1320 C CE  . LYS A 0 175 . -3.039  35.717  -16.330  1.00 34.90 175 A 1 
ATOM 1321 N NZ  . LYS A 0 175 . -4.255  36.351  -15.762  1.00 34.90 175 A 1 
ATOM 1322 N N   . SER A 0 176 . 1.148   37.069  -21.506  1.00 34.22 176 A 1 
ATOM 1323 C CA  . SER A 0 176 . 0.209   36.116  -22.149  1.00 34.22 176 A 1 
ATOM 1324 C C   . SER A 0 176 . -0.026  36.507  -23.625  1.00 34.22 176 A 1 
ATOM 1325 C CB  . SER A 0 176 . -1.176  36.158  -21.482  1.00 34.22 176 A 1 
ATOM 1326 O O   . SER A 0 176 . -0.019  37.692  -23.922  1.00 34.22 176 A 1 
ATOM 1327 O OG  . SER A 0 176 . -2.092  35.251  -22.049  1.00 34.22 176 A 1 
ATOM 1328 N N   . LEU A 0 177 . -0.422  35.530  -24.460  1.00 35.64 177 A 1 
ATOM 1329 C CA  . LEU A 0 177 . -1.215  35.673  -25.705  1.00 35.64 177 A 1 
ATOM 1330 C C   . LEU A 0 177 . -0.621  36.443  -26.915  1.00 35.64 177 A 1 
ATOM 1331 C CB  . LEU A 0 177 . -2.631  36.211  -25.357  1.00 35.64 177 A 1 
ATOM 1332 O O   . LEU A 0 177 . -0.361  37.629  -26.830  1.00 35.64 177 A 1 
ATOM 1333 C CG  . LEU A 0 177 . -3.794  35.227  -25.569  1.00 35.64 177 A 1 
ATOM 1334 C CD1 . LEU A 0 177 . -3.700  33.957  -24.718  1.00 35.64 177 A 1 
ATOM 1335 C CD2 . LEU A 0 177 . -5.113  35.917  -25.222  1.00 35.64 177 A 1 
ATOM 1336 N N   . HIS A 0 178 . -0.587  35.735  -28.059  1.00 34.72 178 A 1 
ATOM 1337 C CA  . HIS A 0 178 . -0.944  36.139  -29.446  1.00 34.72 178 A 1 
ATOM 1338 C C   . HIS A 0 178 . -0.448  37.507  -30.000  1.00 34.72 178 A 1 
ATOM 1339 C CB  . HIS A 0 178 . -2.477  36.066  -29.592  1.00 34.72 178 A 1 
ATOM 1340 O O   . HIS A 0 178 . -0.593  38.544  -29.376  1.00 34.72 178 A 1 
ATOM 1341 C CG  . HIS A 0 178 . -3.169  34.742  -29.324  1.00 34.72 178 A 1 
ATOM 1342 C CD2 . HIS A 0 178 . -4.507  34.519  -29.515  1.00 34.72 178 A 1 
ATOM 1343 N ND1 . HIS A 0 178 . -2.639  33.557  -28.844  1.00 34.72 178 A 1 
ATOM 1344 C CE1 . HIS A 0 178 . -3.639  32.663  -28.737  1.00 34.72 178 A 1 
ATOM 1345 N NE2 . HIS A 0 178 . -4.795  33.206  -29.137  1.00 34.72 178 A 1 
ATOM 1346 N N   . GLY A 0 179 . 0.008   37.646  -31.248  1.00 34.26 179 A 1 
ATOM 1347 C CA  . GLY A 0 179 . -0.110  36.783  -32.432  1.00 34.26 179 A 1 
ATOM 1348 C C   . GLY A 0 179 . -0.389  37.651  -33.678  1.00 34.26 179 A 1 
ATOM 1349 O O   . GLY A 0 179 . -1.133  38.620  -33.573  1.00 34.26 179 A 1 
ATOM 1350 N N   . HIS A 0 180 . 0.176   37.292  -34.843  1.00 33.58 180 A 1 
ATOM 1351 C CA  . HIS A 0 180 . 0.226   38.094  -36.092  1.00 33.58 180 A 1 
ATOM 1352 C C   . HIS A 0 180 . 0.983   39.448  -35.991  1.00 33.58 180 A 1 
ATOM 1353 C CB  . HIS A 0 180 . -1.178  38.286  -36.705  1.00 33.58 180 A 1 
ATOM 1354 O O   . HIS A 0 180 . 1.035   40.073  -34.942  1.00 33.58 180 A 1 
ATOM 1355 C CG  . HIS A 0 180 . -1.858  37.011  -37.135  1.00 33.58 180 A 1 
ATOM 1356 C CD2 . HIS A 0 180 . -2.645  36.202  -36.360  1.00 33.58 180 A 1 
ATOM 1357 N ND1 . HIS A 0 180 . -1.838  36.465  -38.400  1.00 33.58 180 A 1 
ATOM 1358 C CE1 . HIS A 0 180 . -2.583  35.347  -38.383  1.00 33.58 180 A 1 
ATOM 1359 N NE2 . HIS A 0 180 . -3.093  35.145  -37.160  1.00 33.58 180 A 1 
ATOM 1360 N N   . GLY A 0 181 . 1.600   39.979  -37.055  1.00 34.17 181 A 1 
ATOM 1361 C CA  . GLY A 0 181 . 1.875   39.398  -38.379  1.00 34.17 181 A 1 
ATOM 1362 C C   . GLY A 0 181 . 1.871   40.437  -39.515  1.00 34.17 181 A 1 
ATOM 1363 O O   . GLY A 0 181 . 0.977   41.270  -39.555  1.00 34.17 181 A 1 
ATOM 1364 N N   . LEU A 0 182 . 2.805   40.297  -40.473  1.00 33.25 182 A 1 
ATOM 1365 C CA  . LEU A 0 182 . 2.910   41.017  -41.767  1.00 33.25 182 A 1 
ATOM 1366 C C   . LEU A 0 182 . 3.154   42.547  -41.719  1.00 33.25 182 A 1 
ATOM 1367 C CB  . LEU A 0 182 . 1.680   40.700  -42.649  1.00 33.25 182 A 1 
ATOM 1368 O O   . LEU A 0 182 . 2.435   43.292  -41.066  1.00 33.25 182 A 1 
ATOM 1369 C CG  . LEU A 0 182 . 1.449   39.212  -42.972  1.00 33.25 182 A 1 
ATOM 1370 C CD1 . LEU A 0 182 . 0.057   39.017  -43.574  1.00 33.25 182 A 1 
ATOM 1371 C CD2 . LEU A 0 182 . 2.481   38.691  -43.975  1.00 33.25 182 A 1 
ATOM 1372 N N   . GLY A 0 183 . 4.113   43.047  -42.518  1.00 36.97 183 A 1 
ATOM 1373 C CA  . GLY A 0 183 . 4.294   44.499  -42.702  1.00 36.97 183 A 1 
ATOM 1374 C C   . GLY A 0 183 . 5.573   44.958  -43.418  1.00 36.97 183 A 1 
ATOM 1375 O O   . GLY A 0 183 . 6.456   45.529  -42.786  1.00 36.97 183 A 1 
ATOM 1376 N N   . TYR A 0 184 . 5.673   44.786  -44.742  1.00 36.05 184 A 1 
ATOM 1377 C CA  . TYR A 0 184 . 6.682   45.506  -45.543  1.00 36.05 184 A 1 
ATOM 1378 C C   . TYR A 0 184 . 6.286   46.987  -45.696  1.00 36.05 184 A 1 
ATOM 1379 C CB  . TYR A 0 184 . 6.839   44.870  -46.938  1.00 36.05 184 A 1 
ATOM 1380 O O   . TYR A 0 184 . 5.163   47.276  -46.107  1.00 36.05 184 A 1 
ATOM 1381 C CG  . TYR A 0 184 . 7.862   43.754  -47.048  1.00 36.05 184 A 1 
ATOM 1382 C CD1 . TYR A 0 184 . 9.147   44.025  -47.566  1.00 36.05 184 A 1 
ATOM 1383 C CD2 . TYR A 0 184 . 7.520   42.438  -46.683  1.00 36.05 184 A 1 
ATOM 1384 C CE1 . TYR A 0 184 . 10.085  42.985  -47.724  1.00 36.05 184 A 1 
ATOM 1385 C CE2 . TYR A 0 184 . 8.454   41.396  -46.842  1.00 36.05 184 A 1 
ATOM 1386 O OH  . TYR A 0 184 . 10.620  40.647  -47.523  1.00 36.05 184 A 1 
ATOM 1387 C CZ  . TYR A 0 184 . 9.736   41.664  -47.365  1.00 36.05 184 A 1 
ATOM 1388 N N   . GLY A 0 185 . 7.207   47.929  -45.449  1.00 41.07 185 A 1 
ATOM 1389 C CA  . GLY A 0 185 . 6.917   49.368  -45.542  1.00 41.07 185 A 1 
ATOM 1390 C C   . GLY A 0 185 . 8.138   50.251  -45.819  1.00 41.07 185 A 1 
ATOM 1391 O O   . GLY A 0 185 . 8.841   50.664  -44.904  1.00 41.07 185 A 1 
ATOM 1392 N N   . LYS A 0 186 . 8.372   50.586  -47.093  1.00 37.30 186 A 1 
ATOM 1393 C CA  . LYS A 0 186 . 9.368   51.586  -47.525  1.00 37.30 186 A 1 
ATOM 1394 C C   . LYS A 0 186 . 8.825   53.005  -47.294  1.00 37.30 186 A 1 
ATOM 1395 C CB  . LYS A 0 186 . 9.666   51.384  -49.031  1.00 37.30 186 A 1 
ATOM 1396 O O   . LYS A 0 186 . 7.710   53.284  -47.726  1.00 37.30 186 A 1 
ATOM 1397 C CG  . LYS A 0 186 . 11.149  51.198  -49.380  1.00 37.30 186 A 1 
ATOM 1398 C CD  . LYS A 0 186 . 11.299  51.097  -50.909  1.00 37.30 186 A 1 
ATOM 1399 C CE  . LYS A 0 186 . 12.747  50.797  -51.312  1.00 37.30 186 A 1 
ATOM 1400 N NZ  . LYS A 0 186 . 12.890  50.668  -52.786  1.00 37.30 186 A 1 
ATOM 1401 N N   . SER A 0 187 . 9.629   53.932  -46.769  1.00 36.63 187 A 1 
ATOM 1402 C CA  . SER A 0 187 . 9.414   55.372  -46.998  1.00 36.63 187 A 1 
ATOM 1403 C C   . SER A 0 187 . 10.719  56.172  -46.922  1.00 36.63 187 A 1 
ATOM 1404 C CB  . SER A 0 187 . 8.365   55.954  -46.049  1.00 36.63 187 A 1 
ATOM 1405 O O   . SER A 0 187 . 11.667  55.768  -46.255  1.00 36.63 187 A 1 
ATOM 1406 O OG  . SER A 0 187 . 7.942   57.209  -46.555  1.00 36.63 187 A 1 
ATOM 1407 N N   . LEU A 0 188 . 10.766  57.288  -47.651  1.00 33.59 188 A 1 
ATOM 1408 C CA  . LEU A 0 188 . 11.940  58.127  -47.900  1.00 33.59 188 A 1 
ATOM 1409 C C   . LEU A 0 188 . 11.603  59.591  -47.583  1.00 33.59 188 A 1 
ATOM 1410 C CB  . LEU A 0 188 . 12.303  57.977  -49.396  1.00 33.59 188 A 1 
ATOM 1411 O O   . LEU A 0 188 . 10.734  60.147  -48.242  1.00 33.59 188 A 1 
ATOM 1412 C CG  . LEU A 0 188 . 13.453  58.880  -49.891  1.00 33.59 188 A 1 
ATOM 1413 C CD1 . LEU A 0 188 . 14.813  58.252  -49.592  1.00 33.59 188 A 1 
ATOM 1414 C CD2 . LEU A 0 188 . 13.345  59.104  -51.400  1.00 33.59 188 A 1 
ATOM 1415 N N   . HIS A 0 189 . 12.332  60.219  -46.658  1.00 37.33 189 A 1 
ATOM 1416 C CA  . HIS A 0 189 . 12.454  61.677  -46.468  1.00 37.33 189 A 1 
ATOM 1417 C C   . HIS A 0 189 . 13.788  61.944  -45.726  1.00 37.33 189 A 1 
ATOM 1418 C CB  . HIS A 0 189 . 11.283  62.229  -45.624  1.00 37.33 189 A 1 
ATOM 1419 O O   . HIS A 0 189 . 14.158  61.144  -44.876  1.00 37.33 189 A 1 
ATOM 1420 C CG  . HIS A 0 189 . 9.963   62.394  -46.345  1.00 37.33 189 A 1 
ATOM 1421 C CD2 . HIS A 0 189 . 9.558   63.488  -47.064  1.00 37.33 189 A 1 
ATOM 1422 N ND1 . HIS A 0 189 . 8.921   61.493  -46.376  1.00 37.33 189 A 1 
ATOM 1423 C CE1 . HIS A 0 189 . 7.935   62.017  -47.123  1.00 37.33 189 A 1 
ATOM 1424 N NE2 . HIS A 0 189 . 8.271   63.241  -47.555  1.00 37.33 189 A 1 
ATOM 1425 N N   . GLY A 0 190 . 14.575  63.003  -45.953  1.00 35.29 190 A 1 
ATOM 1426 C CA  . GLY A 0 190 . 14.520  64.033  -46.997  1.00 35.29 190 A 1 
ATOM 1427 C C   . GLY A 0 190 . 14.631  65.462  -46.445  1.00 35.29 190 A 1 
ATOM 1428 O O   . GLY A 0 190 . 13.613  65.966  -45.995  1.00 35.29 190 A 1 
ATOM 1429 N N   . HIS A 0 191 . 15.830  66.072  -46.498  1.00 38.03 191 A 1 
ATOM 1430 C CA  . HIS A 0 191 . 16.238  67.510  -46.552  1.00 38.03 191 A 1 
ATOM 1431 C C   . HIS A 0 191 . 17.787  67.531  -46.342  1.00 38.03 191 A 1 
ATOM 1432 C CB  . HIS A 0 191 . 15.513  68.402  -45.514  1.00 38.03 191 A 1 
ATOM 1433 O O   . HIS A 0 191 . 18.269  66.770  -45.513  1.00 38.03 191 A 1 
ATOM 1434 C CG  . HIS A 0 191 . 14.282  69.105  -46.068  1.00 38.03 191 A 1 
ATOM 1435 C CD2 . HIS A 0 191 . 14.171  70.418  -46.441  1.00 38.03 191 A 1 
ATOM 1436 N ND1 . HIS A 0 191 . 13.056  68.537  -46.318  1.00 38.03 191 A 1 
ATOM 1437 C CE1 . HIS A 0 191 . 12.241  69.456  -46.851  1.00 38.03 191 A 1 
ATOM 1438 N NE2 . HIS A 0 191 . 12.886  70.626  -46.957  1.00 38.03 191 A 1 
ATOM 1439 N N   . SER A 0 192 . 18.658  68.146  -47.165  1.00 38.73 192 A 1 
ATOM 1440 C CA  . SER A 0 192 . 18.833  69.570  -47.561  1.00 38.73 192 A 1 
ATOM 1441 C C   . SER A 0 192 . 19.520  70.401  -46.446  1.00 38.73 192 A 1 
ATOM 1442 C CB  . SER A 0 192 . 17.529  70.187  -48.072  1.00 38.73 192 A 1 
ATOM 1443 O O   . SER A 0 192 . 19.104  70.283  -45.302  1.00 38.73 192 A 1 
ATOM 1444 O OG  . SER A 0 192 . 17.792  71.249  -48.960  1.00 38.73 192 A 1 
ATOM 1445 N N   . ALA A 0 193 . 20.560  71.234  -46.660  1.00 41.05 193 A 1 
ATOM 1446 C CA  . ALA A 0 193 . 21.013  71.933  -47.879  1.00 41.05 193 A 1 
ATOM 1447 C C   . ALA A 0 193 . 22.504  72.399  -47.842  1.00 41.05 193 A 1 
ATOM 1448 C CB  . ALA A 0 193 . 20.170  73.219  -47.967  1.00 41.05 193 A 1 
ATOM 1449 O O   . ALA A 0 193 . 23.078  72.471  -46.764  1.00 41.05 193 A 1 
ATOM 1450 N N   . HIS A 0 194 . 23.016  72.893  -48.994  1.00 35.26 194 A 1 
ATOM 1451 C CA  . HIS A 0 194 . 24.062  73.950  -49.152  1.00 35.26 194 A 1 
ATOM 1452 C C   . HIS A 0 194 . 25.522  73.681  -48.657  1.00 35.26 194 A 1 
ATOM 1453 C CB  . HIS A 0 194 . 23.468  75.257  -48.583  1.00 35.26 194 A 1 
ATOM 1454 O O   . HIS A 0 194 . 25.727  72.975  -47.686  1.00 35.26 194 A 1 
ATOM 1455 C CG  . HIS A 0 194 . 22.728  76.096  -49.602  1.00 35.26 194 A 1 
ATOM 1456 C CD2 . HIS A 0 194 . 21.415  76.481  -49.546  1.00 35.26 194 A 1 
ATOM 1457 N ND1 . HIS A 0 194 . 23.258  76.655  -50.746  1.00 35.26 194 A 1 
ATOM 1458 C CE1 . HIS A 0 194 . 22.291  77.356  -51.359  1.00 35.26 194 A 1 
ATOM 1459 N NE2 . HIS A 0 194 . 21.147  77.270  -50.669  1.00 35.26 194 A 1 
ATOM 1460 N N   . ILE A 0 195 . 26.623  74.205  -49.243  1.00 41.58 195 A 1 
ATOM 1461 C CA  . ILE A 0 195 . 26.890  75.016  -50.464  1.00 41.58 195 A 1 
ATOM 1462 C C   . ILE A 0 195 . 28.118  74.417  -51.204  1.00 41.58 195 A 1 
ATOM 1463 C CB  . ILE A 0 195 . 27.235  76.513  -50.154  1.00 41.58 195 A 1 
ATOM 1464 O O   . ILE A 0 195 . 29.039  73.916  -50.564  1.00 41.58 195 A 1 
ATOM 1465 C CG1 . ILE A 0 195 . 26.392  77.155  -49.032  1.00 41.58 195 A 1 
ATOM 1466 C CG2 . ILE A 0 195 . 27.104  77.381  -51.429  1.00 41.58 195 A 1 
ATOM 1467 C CD1 . ILE A 0 195 . 26.757  78.592  -48.639  1.00 41.58 195 A 1 
ATOM 1468 N N   . GLY A 0 196 . 28.165  74.520  -52.541  1.00 37.01 196 A 1 
ATOM 1469 C CA  . GLY A 0 196 . 29.388  74.341  -53.340  1.00 37.01 196 A 1 
ATOM 1470 C C   . GLY A 0 196 . 30.453  75.443  -53.135  1.00 37.01 196 A 1 
ATOM 1471 O O   . GLY A 0 196 . 30.247  76.379  -52.371  1.00 37.01 196 A 1 
ATOM 1472 N N   . GLY A 0 197 . 31.602  75.412  -53.820  1.00 35.77 197 A 1 
ATOM 1473 C CA  . GLY A 0 197 . 32.077  74.468  -54.846  1.00 35.77 197 A 1 
ATOM 1474 C C   . GLY A 0 197 . 33.312  75.031  -55.584  1.00 35.77 197 A 1 
ATOM 1475 O O   . GLY A 0 197 . 34.017  75.867  -55.034  1.00 35.77 197 A 1 
ATOM 1476 N N   . SER A 0 198 . 33.497  74.665  -56.863  1.00 32.79 198 A 1 
ATOM 1477 C CA  . SER A 0 198 . 34.232  75.461  -57.882  1.00 32.79 198 A 1 
ATOM 1478 C C   . SER A 0 198 . 35.785  75.568  -57.834  1.00 32.79 198 A 1 
ATOM 1479 C CB  . SER A 0 198 . 33.560  76.844  -57.980  1.00 32.79 198 A 1 
ATOM 1480 O O   . SER A 0 198 . 36.344  76.507  -57.281  1.00 32.79 198 A 1 
ATOM 1481 O OG  . SER A 0 198 . 34.275  77.731  -58.804  1.00 32.79 198 A 1 
ATOM 1482 N N   . TYR A 0 199 . 36.454  74.661  -58.565  1.00 29.90 199 A 1 
ATOM 1483 C CA  . TYR A 0 199 . 37.675  74.825  -59.405  1.00 29.90 199 A 1 
ATOM 1484 C C   . TYR A 0 199 . 38.616  76.063  -59.261  1.00 29.90 199 A 1 
ATOM 1485 C CB  . TYR A 0 199 . 37.246  74.668  -60.886  1.00 29.90 199 A 1 
ATOM 1486 O O   . TYR A 0 199 . 38.213  77.208  -59.450  1.00 29.90 199 A 1 
ATOM 1487 C CG  . TYR A 0 199 . 35.900  75.285  -61.262  1.00 29.90 199 A 1 
ATOM 1488 C CD1 . TYR A 0 199 . 34.749  74.470  -61.332  1.00 29.90 199 A 1 
ATOM 1489 C CD2 . TYR A 0 199 . 35.781  76.673  -61.475  1.00 29.90 199 A 1 
ATOM 1490 C CE1 . TYR A 0 199 . 33.481  75.050  -61.536  1.00 29.90 199 A 1 
ATOM 1491 C CE2 . TYR A 0 199 . 34.516  77.253  -61.700  1.00 29.90 199 A 1 
ATOM 1492 O OH  . TYR A 0 199 . 32.126  77.007  -61.794  1.00 29.90 199 A 1 
ATOM 1493 C CZ  . TYR A 0 199 . 33.359  76.446  -61.688  1.00 29.90 199 A 1 
ATOM 1494 N N   . GLY A 0 200 . 39.936  75.814  -59.145  1.00 35.88 200 A 1 
ATOM 1495 C CA  . GLY A 0 200 . 41.019  76.821  -59.208  1.00 35.88 200 A 1 
ATOM 1496 C C   . GLY A 0 200 . 42.398  76.232  -59.589  1.00 35.88 200 A 1 
ATOM 1497 O O   . GLY A 0 200 . 42.577  75.016  -59.547  1.00 35.88 200 A 1 
ATOM 1498 N N   . LYS A 0 201 . 43.370  77.068  -60.002  1.00 31.63 201 A 1 
ATOM 1499 C CA  . LYS A 0 201 . 44.695  76.663  -60.543  1.00 31.63 201 A 1 
ATOM 1500 C C   . LYS A 0 201 . 45.898  77.172  -59.716  1.00 31.63 201 A 1 
ATOM 1501 C CB  . LYS A 0 201 . 44.856  77.184  -61.995  1.00 31.63 201 A 1 
ATOM 1502 O O   . LYS A 0 201 . 45.794  78.156  -58.998  1.00 31.63 201 A 1 
ATOM 1503 C CG  . LYS A 0 201 . 44.212  76.332  -63.100  1.00 31.63 201 A 1 
ATOM 1504 C CD  . LYS A 0 201 . 44.587  76.919  -64.476  1.00 31.63 201 A 1 
ATOM 1505 C CE  . LYS A 0 201 . 44.023  76.085  -65.632  1.00 31.63 201 A 1 
ATOM 1506 N NZ  . LYS A 0 201 . 44.364  76.679  -66.951  1.00 31.63 201 A 1 
ATOM 1507 N N   . SER A 0 202 . 47.056  76.562  -60.013  1.00 29.84 202 A 1 
ATOM 1508 C CA  . SER A 0 202 . 48.430  77.124  -60.054  1.00 29.84 202 A 1 
ATOM 1509 C C   . SER A 0 202 . 49.194  77.515  -58.772  1.00 29.84 202 A 1 
ATOM 1510 C CB  . SER A 0 202 . 48.565  78.248  -61.097  1.00 29.84 202 A 1 
ATOM 1511 O O   . SER A 0 202 . 48.950  78.553  -58.180  1.00 29.84 202 A 1 
ATOM 1512 O OG  . SER A 0 202 . 47.602  79.265  -60.935  1.00 29.84 202 A 1 
ATOM 1513 N N   . TYR A 0 203 . 50.252  76.729  -58.516  1.00 28.47 203 A 1 
ATOM 1514 C CA  . TYR A 0 203 . 51.652  77.121  -58.248  1.00 28.47 203 A 1 
ATOM 1515 C C   . TYR A 0 203 . 51.995  78.398  -57.447  1.00 28.47 203 A 1 
ATOM 1516 C CB  . TYR A 0 203 . 52.414  77.180  -59.588  1.00 28.47 203 A 1 
ATOM 1517 O O   . TYR A 0 203 . 51.884  79.511  -57.952  1.00 28.47 203 A 1 
ATOM 1518 C CG  . TYR A 0 203 . 52.779  75.830  -60.173  1.00 28.47 203 A 1 
ATOM 1519 C CD1 . TYR A 0 203 . 53.964  75.193  -59.755  1.00 28.47 203 A 1 
ATOM 1520 C CD2 . TYR A 0 203 . 51.956  75.221  -61.141  1.00 28.47 203 A 1 
ATOM 1521 C CE1 . TYR A 0 203 . 54.325  73.943  -60.293  1.00 28.47 203 A 1 
ATOM 1522 C CE2 . TYR A 0 203 . 52.310  73.967  -61.674  1.00 28.47 203 A 1 
ATOM 1523 O OH  . TYR A 0 203 . 53.827  72.120  -61.778  1.00 28.47 203 A 1 
ATOM 1524 C CZ  . TYR A 0 203 . 53.494  73.326  -61.252  1.00 28.47 203 A 1 
ATOM 1525 N N   . GLY A 0 204 . 52.705  78.177  -56.330  1.00 32.79 204 A 1 
ATOM 1526 C CA  . GLY A 0 204 . 53.668  79.112  -55.725  1.00 32.79 204 A 1 
ATOM 1527 C C   . GLY A 0 204 . 53.326  79.545  -54.290  1.00 32.79 204 A 1 
ATOM 1528 O O   . GLY A 0 204 . 52.156  79.667  -53.959  1.00 32.79 204 A 1 
ATOM 1529 N N   . ALA A 0 205 . 54.288  79.800  -53.394  1.00 33.88 205 A 1 
ATOM 1530 C CA  . ALA A 0 205 . 55.727  79.490  -53.408  1.00 33.88 205 A 1 
ATOM 1531 C C   . ALA A 0 205 . 56.328  79.671  -51.989  1.00 33.88 205 A 1 
ATOM 1532 C CB  . ALA A 0 205 . 56.452  80.445  -54.374  1.00 33.88 205 A 1 
ATOM 1533 O O   . ALA A 0 205 . 55.801  80.475  -51.231  1.00 33.88 205 A 1 
ATOM 1534 N N   . GLN A 0 206 . 57.479  79.027  -51.707  1.00 36.25 206 A 1 
ATOM 1535 C CA  . GLN A 0 206 . 58.427  79.346  -50.603  1.00 36.25 206 A 1 
ATOM 1536 C C   . GLN A 0 206 . 57.902  79.122  -49.146  1.00 36.25 206 A 1 
ATOM 1537 C CB  . GLN A 0 206 . 58.973  80.772  -50.872  1.00 36.25 206 A 1 
ATOM 1538 O O   . GLN A 0 206 . 56.708  79.169  -48.902  1.00 36.25 206 A 1 
ATOM 1539 C CG  . GLN A 0 206 . 59.811  80.865  -52.175  1.00 36.25 206 A 1 
ATOM 1540 C CD  . GLN A 0 206 . 59.477  82.035  -53.107  1.00 36.25 206 A 1 
ATOM 1541 N NE2 . GLN A 0 206 . 60.241  82.233  -54.159  1.00 36.25 206 A 1 
ATOM 1542 O OE1 . GLN A 0 206 . 58.526  82.775  -52.960  1.00 36.25 206 A 1 
ATOM 1543 N N   . GLN A 0 207 . 58.710  78.826  -48.111  1.00 35.54 207 A 1 
ATOM 1544 C CA  . GLN A 0 207 . 60.152  78.522  -47.990  1.00 35.54 207 A 1 
ATOM 1545 C C   . GLN A 0 207 . 60.455  77.765  -46.666  1.00 35.54 207 A 1 
ATOM 1546 C CB  . GLN A 0 207 . 60.963  79.839  -47.973  1.00 35.54 207 A 1 
ATOM 1547 O O   . GLN A 0 207 . 59.683  77.881  -45.723  1.00 35.54 207 A 1 
ATOM 1548 C CG  . GLN A 0 207 . 61.998  79.920  -49.106  1.00 35.54 207 A 1 
ATOM 1549 C CD  . GLN A 0 207 . 62.586  81.323  -49.271  1.00 35.54 207 A 1 
ATOM 1550 N NE2 . GLN A 0 207 . 63.258  81.606  -50.365  1.00 35.54 207 A 1 
ATOM 1551 O OE1 . GLN A 0 207 . 62.473  82.192  -48.430  1.00 35.54 207 A 1 
ATOM 1552 N N   . ALA A 0 208 . 61.639  77.126  -46.583  1.00 38.31 208 A 1 
ATOM 1553 C CA  . ALA A 0 208 . 62.330  76.631  -45.365  1.00 38.31 208 A 1 
ATOM 1554 C C   . ALA A 0 208 . 61.701  75.447  -44.566  1.00 38.31 208 A 1 
ATOM 1555 C CB  . ALA A 0 208 . 62.638  77.844  -44.466  1.00 38.31 208 A 1 
ATOM 1556 O O   . ALA A 0 208 . 60.493  75.367  -44.412  1.00 38.31 208 A 1 
ATOM 1557 N N   . ALA A 0 209 . 62.468  74.504  -43.987  1.00 35.96 209 A 1 
ATOM 1558 C CA  . ALA A 0 209 . 63.882  74.137  -44.194  1.00 35.96 209 A 1 
ATOM 1559 C C   . ALA A 0 209 . 64.217  72.719  -43.651  1.00 35.96 209 A 1 
ATOM 1560 C CB  . ALA A 0 209 . 64.806  75.149  -43.491  1.00 35.96 209 A 1 
ATOM 1561 O O   . ALA A 0 209 . 63.587  72.256  -42.710  1.00 35.96 209 A 1 
ATOM 1562 N N   . ALA A 0 210 . 65.306  72.133  -44.183  1.00 36.93 210 A 1 
ATOM 1563 C CA  . ALA A 0 210 . 66.062  70.957  -43.696  1.00 36.93 210 A 1 
ATOM 1564 C C   . ALA A 0 210 . 65.403  69.549  -43.773  1.00 36.93 210 A 1 
ATOM 1565 C CB  . ALA A 0 210 . 66.617  71.279  -42.296  1.00 36.93 210 A 1 
ATOM 1566 O O   . ALA A 0 210 . 64.235  69.384  -43.465  1.00 36.93 210 A 1 
ATOM 1567 N N   . LYS A 0 211 . 66.120  68.470  -44.149  1.00 40.11 211 A 1 
ATOM 1568 C CA  . LYS A 0 211 . 67.424  68.364  -44.850  1.00 40.11 211 A 1 
ATOM 1569 C C   . LYS A 0 211 . 67.568  66.996  -45.561  1.00 40.11 211 A 1 
ATOM 1570 C CB  . LYS A 0 211 . 68.601  68.531  -43.853  1.00 40.11 211 A 1 
ATOM 1571 O O   . LYS A 0 211 . 67.375  65.975  -44.925  1.00 40.11 211 A 1 
ATOM 1572 C CG  . LYS A 0 211 . 69.552  69.676  -44.239  1.00 40.11 211 A 1 
ATOM 1573 C CD  . LYS A 0 211 . 70.736  69.782  -43.269  1.00 40.11 211 A 1 
ATOM 1574 C CE  . LYS A 0 211 . 71.671  70.921  -43.693  1.00 40.11 211 A 1 
ATOM 1575 N NZ  . LYS A 0 211 . 72.825  71.047  -42.769  1.00 40.11 211 A 1 
ATOM 1576 N N   . GLN A 0 212 . 67.922  67.042  -46.855  1.00 34.65 212 A 1 
ATOM 1577 C CA  . GLN A 0 212 . 68.888  66.214  -47.631  1.00 34.65 212 A 1 
ATOM 1578 C C   . GLN A 0 212 . 69.151  64.742  -47.207  1.00 34.65 212 A 1 
ATOM 1579 C CB  . GLN A 0 212 . 70.211  67.007  -47.636  1.00 34.65 212 A 1 
ATOM 1580 O O   . GLN A 0 212 . 69.401  64.475  -46.043  1.00 34.65 212 A 1 
ATOM 1581 C CG  . GLN A 0 212 . 70.092  68.359  -48.367  1.00 34.65 212 A 1 
ATOM 1582 C CD  . GLN A 0 212 . 71.303  69.262  -48.151  1.00 34.65 212 A 1 
ATOM 1583 N NE2 . GLN A 0 212 . 71.906  69.770  -49.202  1.00 34.65 212 A 1 
ATOM 1584 O OE1 . GLN A 0 212 . 71.696  69.575  -47.037  1.00 34.65 212 A 1 
ATOM 1585 N N   . ALA A 0 213 . 69.258  63.748  -48.100  1.00 35.91 213 A 1 
ATOM 1586 C CA  . ALA A 0 213 . 69.491  63.715  -49.559  1.00 35.91 213 A 1 
ATOM 1587 C C   . ALA A 0 213 . 68.985  62.361  -50.129  1.00 35.91 213 A 1 
ATOM 1588 C CB  . ALA A 0 213 . 71.022  63.771  -49.744  1.00 35.91 213 A 1 
ATOM 1589 O O   . ALA A 0 213 . 68.839  61.416  -49.369  1.00 35.91 213 A 1 
ATOM 1590 N N   . ALA A 0 214 . 68.798  62.073  -51.417  1.00 33.04 214 A 1 
ATOM 1591 C CA  . ALA A 0 214 . 68.587  62.788  -52.676  1.00 33.04 214 A 1 
ATOM 1592 C C   . ALA A 0 214 . 68.493  61.669  -53.745  1.00 33.04 214 A 1 
ATOM 1593 C CB  . ALA A 0 214 . 69.762  63.719  -53.017  1.00 33.04 214 A 1 
ATOM 1594 O O   . ALA A 0 214 . 69.477  60.971  -53.980  1.00 33.04 214 A 1 
ATOM 1595 N N   . LYS A 0 215 . 67.331  61.457  -54.381  1.00 32.08 215 A 1 
ATOM 1596 C CA  . LYS A 0 215 . 67.230  60.561  -55.553  1.00 32.08 215 A 1 
ATOM 1597 C C   . LYS A 0 215 . 67.746  61.288  -56.800  1.00 32.08 215 A 1 
ATOM 1598 C CB  . LYS A 0 215 . 65.779  60.097  -55.797  1.00 32.08 215 A 1 
ATOM 1599 O O   . LYS A 0 215 . 67.443  62.467  -56.971  1.00 32.08 215 A 1 
ATOM 1600 C CG  . LYS A 0 215 . 65.225  59.105  -54.760  1.00 32.08 215 A 1 
ATOM 1601 C CD  . LYS A 0 215 . 63.810  58.639  -55.158  1.00 32.08 215 A 1 
ATOM 1602 C CE  . LYS A 0 215 . 63.276  57.583  -54.178  1.00 32.08 215 A 1 
ATOM 1603 N NZ  . LYS A 0 215 . 61.930  57.079  -54.563  1.00 32.08 215 A 1 
ATOM 1604 N N   . ALA A 0 216 . 68.415  60.576  -57.705  1.00 31.80 216 A 1 
ATOM 1605 C CA  . ALA A 0 216 . 68.692  61.035  -59.066  1.00 31.80 216 A 1 
ATOM 1606 C C   . ALA A 0 216 . 68.484  59.875  -60.054  1.00 31.80 216 A 1 
ATOM 1607 C CB  . ALA A 0 216 . 70.110  61.613  -59.135  1.00 31.80 216 A 1 
ATOM 1608 O O   . ALA A 0 216 . 68.969  58.771  -59.829  1.00 31.80 216 A 1 
ATOM 1609 N N   . SER A 0 217 . 67.724  60.115  -61.122  1.00 31.14 217 A 1 
ATOM 1610 C CA  . SER A 0 217 . 67.325  59.108  -62.114  1.00 31.14 217 A 1 
ATOM 1611 C C   . SER A 0 217 . 68.227  59.122  -63.346  1.00 31.14 217 A 1 
ATOM 1612 C CB  . SER A 0 217 . 65.890  59.401  -62.566  1.00 31.14 217 A 1 
ATOM 1613 O O   . SER A 0 217 . 68.492  60.200  -63.876  1.00 31.14 217 A 1 
ATOM 1614 O OG  . SER A 0 217 . 65.793  60.749  -62.996  1.00 31.14 217 A 1 
ATOM 1615 N N   . TRP A 0 218 . 68.576  57.947  -63.875  1.00 31.65 218 A 1 
ATOM 1616 C CA  . TRP A 0 218 . 69.222  57.806  -65.184  1.00 31.65 218 A 1 
ATOM 1617 C C   . TRP A 0 218 . 68.459  56.829  -66.086  1.00 31.65 218 A 1 
ATOM 1618 C CB  . TRP A 0 218 . 70.699  57.421  -65.014  1.00 31.65 218 A 1 
ATOM 1619 O O   . TRP A 0 218 . 68.576  55.615  -65.958  1.00 31.65 218 A 1 
ATOM 1620 C CG  . TRP A 0 218 . 71.609  58.599  -64.845  1.00 31.65 218 A 1 
ATOM 1621 C CD1 . TRP A 0 218 . 71.824  59.276  -63.695  1.00 31.65 218 A 1 
ATOM 1622 C CD2 . TRP A 0 218 . 72.406  59.280  -65.865  1.00 31.65 218 A 1 
ATOM 1623 C CE2 . TRP A 0 218 . 73.072  60.385  -65.255  1.00 31.65 218 A 1 
ATOM 1624 C CE3 . TRP A 0 218 . 72.636  59.076  -67.245  1.00 31.65 218 A 1 
ATOM 1625 N NE1 . TRP A 0 218 . 72.688  60.329  -63.931  1.00 31.65 218 A 1 
ATOM 1626 C CH2 . TRP A 0 218 . 74.120  61.016  -67.344  1.00 31.65 218 A 1 
ATOM 1627 C CZ2 . TRP A 0 218 . 73.913  61.248  -65.972  1.00 31.65 218 A 1 
ATOM 1628 C CZ3 . TRP A 0 218 . 73.484  59.932  -67.974  1.00 31.65 218 A 1 
ATOM 1629 N N   . GLN A 0 219 . 67.701  57.380  -67.035  1.00 33.47 219 A 1 
ATOM 1630 C CA  . GLN A 0 219 . 67.404  56.716  -68.304  1.00 33.47 219 A 1 
ATOM 1631 C C   . GLN A 0 219 . 68.369  57.289  -69.347  1.00 33.47 219 A 1 
ATOM 1632 C CB  . GLN A 0 219 . 65.958  56.998  -68.752  1.00 33.47 219 A 1 
ATOM 1633 O O   . GLN A 0 219 . 68.332  58.494  -69.592  1.00 33.47 219 A 1 
ATOM 1634 C CG  . GLN A 0 219 . 64.876  56.225  -67.986  1.00 33.47 219 A 1 
ATOM 1635 C CD  . GLN A 0 219 . 63.479  56.515  -68.541  1.00 33.47 219 A 1 
ATOM 1636 N NE2 . GLN A 0 219 . 62.577  55.559  -68.531  1.00 33.47 219 A 1 
ATOM 1637 O OE1 . GLN A 0 219 . 63.163  57.602  -68.994  1.00 33.47 219 A 1 
ATOM 1638 N N   . GLY A 0 220 . 69.206  56.462  -69.979  1.00 30.90 220 A 1 
ATOM 1639 C CA  . GLY A 0 220 . 70.013  56.920  -71.115  1.00 30.90 220 A 1 
ATOM 1640 C C   . GLY A 0 220 . 71.290  56.127  -71.395  1.00 30.90 220 A 1 
ATOM 1641 O O   . GLY A 0 220 . 72.252  56.229  -70.652  1.00 30.90 220 A 1 
ATOM 1642 N N   . ALA A 0 221 . 71.290  55.446  -72.544  1.00 29.62 221 A 1 
ATOM 1643 C CA  . ALA A 0 221 . 72.449  55.058  -73.359  1.00 29.62 221 A 1 
ATOM 1644 C C   . ALA A 0 221 . 73.583  54.192  -72.742  1.00 29.62 221 A 1 
ATOM 1645 C CB  . ALA A 0 221 . 72.975  56.305  -74.100  1.00 29.62 221 A 1 
ATOM 1646 O O   . ALA A 0 221 . 74.528  54.687  -72.144  1.00 29.62 221 A 1 
ATOM 1647 N N   . ALA A 0 222 . 73.549  52.905  -73.111  1.00 29.57 222 A 1 
ATOM 1648 C CA  . ALA A 0 222 . 74.687  52.087  -73.558  1.00 29.57 222 A 1 
ATOM 1649 C C   . ALA A 0 222 . 75.957  51.944  -72.683  1.00 29.57 222 A 1 
ATOM 1650 C CB  . ALA A 0 222 . 75.058  52.564  -74.976  1.00 29.57 222 A 1 
ATOM 1651 O O   . ALA A 0 222 . 76.873  52.754  -72.786  1.00 29.57 222 A 1 
ATOM 1652 N N   . GLN A 0 223 . 76.135  50.752  -72.089  1.00 33.84 223 A 1 
ATOM 1653 C CA  . GLN A 0 223 . 77.230  49.835  -72.470  1.00 33.84 223 A 1 
ATOM 1654 C C   . GLN A 0 223 . 77.011  48.388  -71.961  1.00 33.84 223 A 1 
ATOM 1655 C CB  . GLN A 0 223 . 78.616  50.371  -72.033  1.00 33.84 223 A 1 
ATOM 1656 O O   . GLN A 0 223 . 76.335  48.185  -70.965  1.00 33.84 223 A 1 
ATOM 1657 C CG  . GLN A 0 223 . 79.415  50.847  -73.262  1.00 33.84 223 A 1 
ATOM 1658 C CD  . GLN A 0 223 . 80.759  51.482  -72.913  1.00 33.84 223 A 1 
ATOM 1659 N NE2 . GLN A 0 223 . 81.845  51.029  -73.501  1.00 33.84 223 A 1 
ATOM 1660 O OE1 . GLN A 0 223 . 80.880  52.406  -72.132  1.00 33.84 223 A 1 
ATOM 1661 N N   . ALA A 0 224 . 77.585  47.424  -72.699  1.00 31.51 224 A 1 
ATOM 1662 C CA  . ALA A 0 224 . 77.936  46.030  -72.355  1.00 31.51 224 A 1 
ATOM 1663 C C   . ALA A 0 224 . 77.009  45.156  -71.462  1.00 31.51 224 A 1 
ATOM 1664 C CB  . ALA A 0 224 . 79.365  46.048  -71.796  1.00 31.51 224 A 1 
ATOM 1665 O O   . ALA A 0 224 . 76.900  45.357  -70.260  1.00 31.51 224 A 1 
ATOM 1666 N N   . GLN A 0 225 . 76.503  44.053  -72.035  1.00 33.42 225 A 1 
ATOM 1667 C CA  . GLN A 0 225 . 76.175  42.825  -71.286  1.00 33.42 225 A 1 
ATOM 1668 C C   . GLN A 0 225 . 77.461  42.005  -71.052  1.00 33.42 225 A 1 
ATOM 1669 C CB  . GLN A 0 225 . 75.244  41.921  -72.125  1.00 33.42 225 A 1 
ATOM 1670 O O   . GLN A 0 225 . 78.179  41.816  -72.036  1.00 33.42 225 A 1 
ATOM 1671 C CG  . GLN A 0 225 . 73.904  42.509  -72.582  1.00 33.42 225 A 1 
ATOM 1672 C CD  . GLN A 0 225 . 73.244  41.572  -73.594  1.00 33.42 225 A 1 
ATOM 1673 N NE2 . GLN A 0 225 . 72.479  40.593  -73.162  1.00 33.42 225 A 1 
ATOM 1674 O OE1 . GLN A 0 225 . 73.432  41.688  -74.794  1.00 33.42 225 A 1 
ATOM 1675 N N   . ALA A 0 226 . 77.705  41.477  -69.839  1.00 26.71 226 A 1 
ATOM 1676 C CA  . ALA A 0 226 . 78.529  40.275  -69.569  1.00 26.71 226 A 1 
ATOM 1677 C C   . ALA A 0 226 . 78.645  39.938  -68.052  1.00 26.71 226 A 1 
ATOM 1678 C CB  . ALA A 0 226 . 79.953  40.454  -70.146  1.00 26.71 226 A 1 
ATOM 1679 O O   . ALA A 0 226 . 79.565  40.456  -67.427  1.00 26.71 226 A 1 
ATOM 1680 N N   . TYR A 0 227 . 77.800  39.020  -67.539  1.00 28.42 227 A 1 
ATOM 1681 C CA  . TYR A 0 227 . 77.942  38.272  -66.251  1.00 28.42 227 A 1 
ATOM 1682 C C   . TYR A 0 227 . 78.028  39.149  -64.965  1.00 28.42 227 A 1 
ATOM 1683 C CB  . TYR A 0 227 . 79.066  37.231  -66.440  1.00 28.42 227 A 1 
ATOM 1684 O O   . TYR A 0 227 . 78.005  40.373  -65.087  1.00 28.42 227 A 1 
ATOM 1685 C CG  . TYR A 0 227 . 78.972  36.486  -67.773  1.00 28.42 227 A 1 
ATOM 1686 C CD1 . TYR A 0 227 . 77.999  35.484  -67.957  1.00 28.42 227 A 1 
ATOM 1687 C CD2 . TYR A 0 227 . 79.799  36.856  -68.853  1.00 28.42 227 A 1 
ATOM 1688 C CE1 . TYR A 0 227 . 77.836  34.871  -69.216  1.00 28.42 227 A 1 
ATOM 1689 C CE2 . TYR A 0 227 . 79.640  36.251  -70.117  1.00 28.42 227 A 1 
ATOM 1690 O OH  . TYR A 0 227 . 78.495  34.681  -71.522  1.00 28.42 227 A 1 
ATOM 1691 C CZ  . TYR A 0 227 . 78.652  35.257  -70.300  1.00 28.42 227 A 1 
ATOM 1692 N N   . ASP A 0 228 . 78.005  38.670  -63.712  1.00 30.45 228 A 1 
ATOM 1693 C CA  . ASP A 0 228 . 77.827  37.359  -63.029  1.00 30.45 228 A 1 
ATOM 1694 C C   . ASP A 0 228 . 76.932  37.609  -61.759  1.00 30.45 228 A 1 
ATOM 1695 C CB  . ASP A 0 228 . 79.218  36.760  -62.676  1.00 30.45 228 A 1 
ATOM 1696 O O   . ASP A 0 228 . 76.928  38.727  -61.248  1.00 30.45 228 A 1 
ATOM 1697 C CG  . ASP A 0 228 . 80.402  37.743  -62.565  1.00 30.45 228 A 1 
ATOM 1698 O OD1 . ASP A 0 228 . 80.308  38.735  -61.805  1.00 30.45 228 A 1 
ATOM 1699 O OD2 . ASP A 0 228 . 81.420  37.515  -63.267  1.00 30.45 228 A 1 
ATOM 1700 N N   . ASP A 0 229 . 75.914  36.808  -61.393  1.00 32.20 229 A 1 
ATOM 1701 C CA  . ASP A 0 229 . 75.847  35.590  -60.530  1.00 32.20 229 A 1 
ATOM 1702 C C   . ASP A 0 229 . 75.033  35.854  -59.216  1.00 32.20 229 A 1 
ATOM 1703 C CB  . ASP A 0 229 . 77.205  34.900  -60.254  1.00 32.20 229 A 1 
ATOM 1704 O O   . ASP A 0 229 . 74.823  37.001  -58.827  1.00 32.20 229 A 1 
ATOM 1705 C CG  . ASP A 0 229 . 77.738  34.038  -61.416  1.00 32.20 229 A 1 
ATOM 1706 O OD1 . ASP A 0 229 . 77.015  33.892  -62.431  1.00 32.20 229 A 1 
ATOM 1707 O OD2 . ASP A 0 229 . 78.884  33.547  -61.296  1.00 32.20 229 A 1 
ATOM 1708 N N   . ASP A 0 230 . 74.525  34.786  -58.576  1.00 34.80 230 A 1 
ATOM 1709 C CA  . ASP A 0 230 . 73.985  34.658  -57.194  1.00 34.80 230 A 1 
ATOM 1710 C C   . ASP A 0 230 . 72.868  35.594  -56.623  1.00 34.80 230 A 1 
ATOM 1711 C CB  . ASP A 0 230 . 75.175  34.567  -56.210  1.00 34.80 230 A 1 
ATOM 1712 O O   . ASP A 0 230 . 73.142  36.454  -55.787  1.00 34.80 230 A 1 
ATOM 1713 C CG  . ASP A 0 230 . 76.072  33.340  -56.404  1.00 34.80 230 A 1 
ATOM 1714 O OD1 . ASP A 0 230 . 75.636  32.405  -57.115  1.00 34.80 230 A 1 
ATOM 1715 O OD2 . ASP A 0 230 . 77.147  33.315  -55.762  1.00 34.80 230 A 1 
ATOM 1716 N N   . GLU A 0 231 . 71.568  35.297  -56.853  1.00 32.88 231 A 1 
ATOM 1717 C CA  . GLU A 0 231 . 70.476  35.659  -55.896  1.00 32.88 231 A 1 
ATOM 1718 C C   . GLU A 0 231 . 69.351  34.593  -55.710  1.00 32.88 231 A 1 
ATOM 1719 C CB  . GLU A 0 231 . 69.888  37.088  -56.093  1.00 32.88 231 A 1 
ATOM 1720 O O   . GLU A 0 231 . 68.241  34.716  -56.223  1.00 32.88 231 A 1 
ATOM 1721 C CG  . GLU A 0 231 . 70.640  38.212  -55.339  1.00 32.88 231 A 1 
ATOM 1722 C CD  . GLU A 0 231 . 69.718  39.355  -54.856  1.00 32.88 231 A 1 
ATOM 1723 O OE1 . GLU A 0 231 . 69.439  39.421  -53.631  1.00 32.88 231 A 1 
ATOM 1724 O OE2 . GLU A 0 231 . 69.279  40.179  -55.692  1.00 32.88 231 A 1 
ATOM 1725 N N   . TRP A 0 232 . 69.672  33.575  -54.896  1.00 49.70 232 A 1 
ATOM 1726 C CA  . TRP A 0 232 . 68.869  32.887  -53.849  1.00 49.70 232 A 1 
ATOM 1727 C C   . TRP A 0 232 . 67.445  32.298  -54.085  1.00 49.70 232 A 1 
ATOM 1728 C CB  . TRP A 0 232 . 69.009  33.659  -52.516  1.00 49.70 232 A 1 
ATOM 1729 O O   . TRP A 0 232 . 66.840  32.317  -55.154  1.00 49.70 232 A 1 
ATOM 1730 C CG  . TRP A 0 232 . 68.390  35.020  -52.407  1.00 49.70 232 A 1 
ATOM 1731 C CD1 . TRP A 0 232 . 69.009  36.169  -52.750  1.00 49.70 232 A 1 
ATOM 1732 C CD2 . TRP A 0 232 . 67.114  35.433  -51.815  1.00 49.70 232 A 1 
ATOM 1733 C CE2 . TRP A 0 232 . 67.028  36.860  -51.879  1.00 49.70 232 A 1 
ATOM 1734 C CE3 . TRP A 0 232 . 66.037  34.759  -51.193  1.00 49.70 232 A 1 
ATOM 1735 N NE1 . TRP A 0 232 . 68.191  37.245  -52.504  1.00 49.70 232 A 1 
ATOM 1736 C CH2 . TRP A 0 232 . 64.897  36.874  -50.730  1.00 49.70 232 A 1 
ATOM 1737 C CZ2 . TRP A 0 232 . 65.941  37.576  -51.357  1.00 49.70 232 A 1 
ATOM 1738 C CZ3 . TRP A 0 232 . 64.947  35.470  -50.652  1.00 49.70 232 A 1 
ATOM 1739 N N   . ALA A 0 233 . 66.976  31.578  -53.053  1.00 44.19 233 A 1 
ATOM 1740 C CA  . ALA A 0 233 . 66.000  30.491  -53.148  1.00 44.19 233 A 1 
ATOM 1741 C C   . ALA A 0 233 . 64.521  30.910  -53.041  1.00 44.19 233 A 1 
ATOM 1742 C CB  . ALA A 0 233 . 66.346  29.445  -52.077  1.00 44.19 233 A 1 
ATOM 1743 O O   . ALA A 0 233 . 64.143  31.802  -52.282  1.00 44.19 233 A 1 
ATOM 1744 N N   . LYS A 0 234 . 63.655  30.161  -53.737  1.00 47.85 234 A 1 
ATOM 1745 C CA  . LYS A 0 234 . 62.193  30.271  -53.627  1.00 47.85 234 A 1 
ATOM 1746 C C   . LYS A 0 234 . 61.712  29.634  -52.323  1.00 47.85 234 A 1 
ATOM 1747 C CB  . LYS A 0 234 . 61.511  29.605  -54.831  1.00 47.85 234 A 1 
ATOM 1748 O O   . LYS A 0 234 . 61.682  28.412  -52.211  1.00 47.85 234 A 1 
ATOM 1749 C CG  . LYS A 0 234 . 61.792  30.351  -56.140  1.00 47.85 234 A 1 
ATOM 1750 C CD  . LYS A 0 234 . 61.139  29.616  -57.312  1.00 47.85 234 A 1 
ATOM 1751 C CE  . LYS A 0 234 . 61.461  30.351  -58.614  1.00 47.85 234 A 1 
ATOM 1752 N NZ  . LYS A 0 234 . 60.938  29.606  -59.783  1.00 47.85 234 A 1 
ATOM 1753 N N   . GLN A 0 235 . 61.319  30.469  -51.366  1.00 52.35 235 A 1 
ATOM 1754 C CA  . GLN A 0 235 . 60.726  30.031  -50.104  1.00 52.35 235 A 1 
ATOM 1755 C C   . GLN A 0 235 . 59.433  29.237  -50.343  1.00 52.35 235 A 1 
ATOM 1756 C CB  . GLN A 0 235 . 60.439  31.253  -49.216  1.00 52.35 235 A 1 
ATOM 1757 O O   . GLN A 0 235 . 58.558  29.668  -51.098  1.00 52.35 235 A 1 
ATOM 1758 C CG  . GLN A 0 235 . 61.728  31.938  -48.733  1.00 52.35 235 A 1 
ATOM 1759 C CD  . GLN A 0 235 . 61.467  33.216  -47.939  1.00 52.35 235 A 1 
ATOM 1760 N NE2 . GLN A 0 235 . 62.393  33.629  -47.103  1.00 52.35 235 A 1 
ATOM 1761 O OE1 . GLN A 0 235 . 60.453  33.884  -48.066  1.00 52.35 235 A 1 
ATOM 1762 N N   . ALA A 0 236 . 59.305  28.103  -49.658  1.00 53.64 236 A 1 
ATOM 1763 C CA  . ALA A 0 236 . 58.033  27.429  -49.459  1.00 53.64 236 A 1 
ATOM 1764 C C   . ALA A 0 236 . 57.364  28.008  -48.202  1.00 53.64 236 A 1 
ATOM 1765 C CB  . ALA A 0 236 . 58.286  25.921  -49.368  1.00 53.64 236 A 1 
ATOM 1766 O O   . ALA A 0 236 . 57.999  28.118  -47.152  1.00 53.64 236 A 1 
ATOM 1767 N N   . GLN A 0 237 . 56.100  28.406  -48.323  1.00 56.50 237 A 1 
ATOM 1768 C CA  . GLN A 0 237 . 55.270  28.858  -47.206  1.00 56.50 237 A 1 
ATOM 1769 C C   . GLN A 0 237 . 54.276  27.748  -46.877  1.00 56.50 237 A 1 
ATOM 1770 C CB  . GLN A 0 237 . 54.560  30.175  -47.566  1.00 56.50 237 A 1 
ATOM 1771 O O   . GLN A 0 237 . 53.674  27.195  -47.801  1.00 56.50 237 A 1 
ATOM 1772 C CG  . GLN A 0 237 . 55.561  31.336  -47.681  1.00 56.50 237 A 1 
ATOM 1773 C CD  . GLN A 0 237 . 54.928  32.665  -48.088  1.00 56.50 237 A 1 
ATOM 1774 N NE2 . GLN A 0 237 . 55.586  33.771  -47.817  1.00 56.50 237 A 1 
ATOM 1775 O OE1 . GLN A 0 237 . 53.874  32.759  -48.694  1.00 56.50 237 A 1 
ATOM 1776 N N   . GLY A 0 238 . 54.147  27.420  -45.592  1.00 61.12 238 A 1 
ATOM 1777 C CA  . GLY A 0 238 . 53.043  26.618  -45.080  1.00 61.12 238 A 1 
ATOM 1778 C C   . GLY A 0 238 . 52.028  27.486  -44.340  1.00 61.12 238 A 1 
ATOM 1779 O O   . GLY A 0 238 . 52.299  28.657  -44.052  1.00 61.12 238 A 1 
ATOM 1780 N N   . SER A 0 239 . 50.848  26.929  -44.097  1.00 67.51 239 A 1 
ATOM 1781 C CA  . SER A 0 239 . 49.766  27.598  -43.378  1.00 67.51 239 A 1 
ATOM 1782 C C   . SER A 0 239 . 48.802  26.582  -42.778  1.00 67.51 239 A 1 
ATOM 1783 C CB  . SER A 0 239 . 48.986  28.537  -44.306  1.00 67.51 239 A 1 
ATOM 1784 O O   . SER A 0 239 . 48.185  25.816  -43.524  1.00 67.51 239 A 1 
ATOM 1785 O OG  . SER A 0 239 . 48.385  27.806  -45.365  1.00 67.51 239 A 1 
ATOM 1786 N N   . ASP A 0 240 . 48.670  26.677  -41.468  1.00 70.26 240 A 1 
ATOM 1787 C CA  . ASP A 0 240 . 47.836  25.919  -40.551  1.00 70.26 240 A 1 
ATOM 1788 C C   . ASP A 0 240 . 46.481  26.634  -40.374  1.00 70.26 240 A 1 
ATOM 1789 C CB  . ASP A 0 240 . 48.582  25.681  -39.201  1.00 70.26 240 A 1 
ATOM 1790 O O   . ASP A 0 240 . 46.435  27.850  -40.160  1.00 70.26 240 A 1 
ATOM 1791 C CG  . ASP A 0 240 . 49.956  26.369  -38.926  1.00 70.26 240 A 1 
ATOM 1792 O OD1 . ASP A 0 240 . 50.340  27.390  -39.562  1.00 70.26 240 A 1 
ATOM 1793 O OD2 . ASP A 0 240 . 50.702  25.855  -38.064  1.00 70.26 240 A 1 
ATOM 1794 N N   . PHE A 0 241 . 45.363  25.912  -40.523  1.00 71.93 241 A 1 
ATOM 1795 C CA  . PHE A 0 241 . 44.018  26.513  -40.566  1.00 71.93 241 A 1 
ATOM 1796 C C   . PHE A 0 241 . 42.927  25.644  -39.918  1.00 71.93 241 A 1 
ATOM 1797 C CB  . PHE A 0 241 . 43.643  26.897  -42.014  1.00 71.93 241 A 1 
ATOM 1798 O O   . PHE A 0 241 . 41.987  25.205  -40.582  1.00 71.93 241 A 1 
ATOM 1799 C CG  . PHE A 0 241 . 44.333  28.117  -42.598  1.00 71.93 241 A 1 
ATOM 1800 C CD1 . PHE A 0 241 . 44.245  29.363  -41.948  1.00 71.93 241 A 1 
ATOM 1801 C CD2 . PHE A 0 241 . 45.024  28.018  -43.817  1.00 71.93 241 A 1 
ATOM 1802 C CE1 . PHE A 0 241 . 44.848  30.502  -42.510  1.00 71.93 241 A 1 
ATOM 1803 C CE2 . PHE A 0 241 . 45.594  29.164  -44.404  1.00 71.93 241 A 1 
ATOM 1804 C CZ  . PHE A 0 241 . 45.515  30.404  -43.744  1.00 71.93 241 A 1 
ATOM 1805 N N   . ASP A 0 242 . 42.998  25.480  -38.600  1.00 76.85 242 A 1 
ATOM 1806 C CA  . ASP A 0 242 . 41.899  24.933  -37.803  1.00 76.85 242 A 1 
ATOM 1807 C C   . ASP A 0 242 . 40.717  25.907  -37.699  1.00 76.85 242 A 1 
ATOM 1808 C CB  . ASP A 0 242 . 42.366  24.621  -36.377  1.00 76.85 242 A 1 
ATOM 1809 O O   . ASP A 0 242 . 40.847  27.074  -37.313  1.00 76.85 242 A 1 
ATOM 1810 C CG  . ASP A 0 242 . 42.948  23.229  -36.209  1.00 76.85 242 A 1 
ATOM 1811 O OD1 . ASP A 0 242 . 43.996  22.941  -36.806  1.00 76.85 242 A 1 
ATOM 1812 O OD2 . ASP A 0 242 . 42.349  22.481  -35.398  1.00 76.85 242 A 1 
ATOM 1813 N N   . SER A 0 243 . 39.511  25.391  -37.901  1.00 79.67 243 A 1 
ATOM 1814 C CA  . SER A 0 243 . 38.276  26.047  -37.477  1.00 79.67 243 A 1 
ATOM 1815 C C   . SER A 0 243 . 37.348  25.038  -36.815  1.00 79.67 243 A 1 
ATOM 1816 C CB  . SER A 0 243 . 37.625  26.790  -38.643  1.00 79.67 243 A 1 
ATOM 1817 O O   . SER A 0 243 . 36.990  24.023  -37.407  1.00 79.67 243 A 1 
ATOM 1818 O OG  . SER A 0 243 . 37.461  25.981  -39.788  1.00 79.67 243 A 1 
ATOM 1819 N N   . ARG A 0 244 . 36.986  25.306  -35.559  1.00 83.21 244 A 1 
ATOM 1820 C CA  . ARG A 0 244 . 36.170  24.424  -34.722  1.00 83.21 244 A 1 
ATOM 1821 C C   . ARG A 0 244 . 35.022  25.226  -34.137  1.00 83.21 244 A 1 
ATOM 1822 C CB  . ARG A 0 244 . 37.010  23.746  -33.629  1.00 83.21 244 A 1 
ATOM 1823 O O   . ARG A 0 244 . 35.244  26.236  -33.474  1.00 83.21 244 A 1 
ATOM 1824 C CG  . ARG A 0 244 . 38.347  23.195  -34.148  1.00 83.21 244 A 1 
ATOM 1825 C CD  . ARG A 0 244 . 38.984  22.275  -33.106  1.00 83.21 244 A 1 
ATOM 1826 N NE  . ARG A 0 244 . 40.364  21.915  -33.473  1.00 83.21 244 A 1 
ATOM 1827 N NH1 . ARG A 0 244 . 40.875  20.654  -31.632  1.00 83.21 244 A 1 
ATOM 1828 N NH2 . ARG A 0 244 . 42.393  20.945  -33.243  1.00 83.21 244 A 1 
ATOM 1829 C CZ  . ARG A 0 244 . 41.202  21.172  -32.784  1.00 83.21 244 A 1 
ATOM 1830 N N   . TYR A 0 245 . 33.808  24.781  -34.394  1.00 87.16 245 A 1 
ATOM 1831 C CA  . TYR A 0 245 . 32.584  25.498  -34.089  1.00 87.16 245 A 1 
ATOM 1832 C C   . TYR A 0 245 . 31.569  24.555  -33.456  1.00 87.16 245 A 1 
ATOM 1833 C CB  . TYR A 0 245 . 32.049  26.091  -35.397  1.00 87.16 245 A 1 
ATOM 1834 O O   . TYR A 0 245 . 31.500  23.383  -33.828  1.00 87.16 245 A 1 
ATOM 1835 C CG  . TYR A 0 245 . 30.678  26.712  -35.267  1.00 87.16 245 A 1 
ATOM 1836 C CD1 . TYR A 0 245 . 29.539  26.024  -35.733  1.00 87.16 245 A 1 
ATOM 1837 C CD2 . TYR A 0 245 . 30.544  27.948  -34.612  1.00 87.16 245 A 1 
ATOM 1838 C CE1 . TYR A 0 245 . 28.262  26.592  -35.562  1.00 87.16 245 A 1 
ATOM 1839 C CE2 . TYR A 0 245 . 29.273  28.516  -34.436  1.00 87.16 245 A 1 
ATOM 1840 O OH  . TYR A 0 245 . 26.922  28.425  -34.795  1.00 87.16 245 A 1 
ATOM 1841 C CZ  . TYR A 0 245 . 28.136  27.843  -34.922  1.00 87.16 245 A 1 
ATOM 1842 N N   . GLY A 0 246 . 30.731  25.075  -32.566  1.00 85.67 246 A 1 
ATOM 1843 C CA  . GLY A 0 246 . 29.563  24.337  -32.125  1.00 85.67 246 A 1 
ATOM 1844 C C   . GLY A 0 246 . 28.535  25.155  -31.362  1.00 85.67 246 A 1 
ATOM 1845 O O   . GLY A 0 246 . 28.759  26.294  -30.950  1.00 85.67 246 A 1 
ATOM 1846 N N   . ARG A 0 247 . 27.379  24.523  -31.185  1.00 85.38 247 A 1 
ATOM 1847 C CA  . ARG A 0 247 . 26.264  24.966  -30.352  1.00 85.38 247 A 1 
ATOM 1848 C C   . ARG A 0 247 . 25.797  23.797  -29.506  1.00 85.38 247 A 1 
ATOM 1849 C CB  . ARG A 0 247 . 25.092  25.433  -31.221  1.00 85.38 247 A 1 
ATOM 1850 O O   . ARG A 0 247 . 25.605  22.723  -30.064  1.00 85.38 247 A 1 
ATOM 1851 C CG  . ARG A 0 247 . 25.312  26.818  -31.828  1.00 85.38 247 A 1 
ATOM 1852 C CD  . ARG A 0 247 . 24.060  27.199  -32.624  1.00 85.38 247 A 1 
ATOM 1853 N NE  . ARG A 0 247 . 24.148  28.583  -33.111  1.00 85.38 247 A 1 
ATOM 1854 N NH1 . ARG A 0 247 . 23.760  28.193  -35.340  1.00 85.38 247 A 1 
ATOM 1855 N NH2 . ARG A 0 247 . 24.456  30.206  -34.633  1.00 85.38 247 A 1 
ATOM 1856 C CZ  . ARG A 0 247 . 24.102  28.986  -34.360  1.00 85.38 247 A 1 
ATOM 1857 N N   . SER A 0 248 . 25.535  24.024  -28.227  1.00 86.71 248 A 1 
ATOM 1858 C CA  . SER A 0 248 . 24.778  23.097  -27.384  1.00 86.71 248 A 1 
ATOM 1859 C C   . SER A 0 248 . 23.533  23.785  -26.827  1.00 86.71 248 A 1 
ATOM 1860 C CB  . SER A 0 248 . 25.639  22.491  -26.271  1.00 86.71 248 A 1 
ATOM 1861 O O   . SER A 0 248 . 23.532  24.985  -26.536  1.00 86.71 248 A 1 
ATOM 1862 O OG  . SER A 0 248 . 26.171  23.505  -25.443  1.00 86.71 248 A 1 
ATOM 1863 N N   . TYR A 0 249 . 22.453  23.023  -26.696  1.00 83.75 249 A 1 
ATOM 1864 C CA  . TYR A 0 249 . 21.220  23.422  -26.027  1.00 83.75 249 A 1 
ATOM 1865 C C   . TYR A 0 249 . 20.848  22.339  -25.023  1.00 83.75 249 A 1 
ATOM 1866 C CB  . TYR A 0 249 . 20.067  23.563  -27.035  1.00 83.75 249 A 1 
ATOM 1867 O O   . TYR A 0 249 . 20.411  21.269  -25.441  1.00 83.75 249 A 1 
ATOM 1868 C CG  . TYR A 0 249 . 20.177  24.655  -28.074  1.00 83.75 249 A 1 
ATOM 1869 C CD1 . TYR A 0 249 . 19.490  25.869  -27.890  1.00 83.75 249 A 1 
ATOM 1870 C CD2 . TYR A 0 249 . 20.899  24.421  -29.259  1.00 83.75 249 A 1 
ATOM 1871 C CE1 . TYR A 0 249 . 19.519  26.852  -28.897  1.00 83.75 249 A 1 
ATOM 1872 C CE2 . TYR A 0 249 . 20.915  25.391  -30.279  1.00 83.75 249 A 1 
ATOM 1873 O OH  . TYR A 0 249 . 20.292  27.576  -31.048  1.00 83.75 249 A 1 
ATOM 1874 C CZ  . TYR A 0 249 . 20.230  26.609  -30.094  1.00 83.75 249 A 1 
ATOM 1875 N N   . ASP A 0 250 . 20.942  22.614  -23.724  1.00 85.54 250 A 1 
ATOM 1876 C CA  . ASP A 0 250 . 20.386  21.719  -22.707  1.00 85.54 250 A 1 
ATOM 1877 C C   . ASP A 0 250 . 19.083  22.291  -22.159  1.00 85.54 250 A 1 
ATOM 1878 C CB  . ASP A 0 250 . 21.340  21.408  -21.546  1.00 85.54 250 A 1 
ATOM 1879 O O   . ASP A 0 250 . 18.930  23.497  -21.953  1.00 85.54 250 A 1 
ATOM 1880 C CG  . ASP A 0 250 . 22.815  21.439  -21.921  1.00 85.54 250 A 1 
ATOM 1881 O OD1 . ASP A 0 250 . 23.296  20.416  -22.444  1.00 85.54 250 A 1 
ATOM 1882 O OD2 . ASP A 0 250 . 23.434  22.488  -21.618  1.00 85.54 250 A 1 
ATOM 1883 N N   . SER A 0 251 . 18.148  21.413  -21.827  1.00 84.31 251 A 1 
ATOM 1884 C CA  . SER A 0 251 . 17.019  21.748  -20.977  1.00 84.31 251 A 1 
ATOM 1885 C C   . SER A 0 251 . 16.794  20.664  -19.936  1.00 84.31 251 A 1 
ATOM 1886 C CB  . SER A 0 251 . 15.768  22.047  -21.806  1.00 84.31 251 A 1 
ATOM 1887 O O   . SER A 0 251 . 16.941  19.472  -20.202  1.00 84.31 251 A 1 
ATOM 1888 O OG  . SER A 0 251 . 15.158  20.872  -22.295  1.00 84.31 251 A 1 
ATOM 1889 N N   . VAL A 0 252 . 16.415  21.081  -18.731  1.00 83.09 252 A 1 
ATOM 1890 C CA  . VAL A 0 252 . 15.994  20.170  -17.664  1.00 83.09 252 A 1 
ATOM 1891 C C   . VAL A 0 252 . 14.699  20.659  -17.043  1.00 83.09 252 A 1 
ATOM 1892 C CB  . VAL A 0 252 . 17.084  19.923  -16.601  1.00 83.09 252 A 1 
ATOM 1893 O O   . VAL A 0 252 . 14.530  21.847  -16.758  1.00 83.09 252 A 1 
ATOM 1894 C CG1 . VAL A 0 252 . 18.269  19.146  -17.179  1.00 83.09 252 A 1 
ATOM 1895 C CG2 . VAL A 0 252 . 17.623  21.203  -15.953  1.00 83.09 252 A 1 
ATOM 1896 N N   . GLU A 0 253 . 13.778  19.734  -16.798  1.00 77.87 253 A 1 
ATOM 1897 C CA  . GLU A 0 253 . 12.510  19.995  -16.132  1.00 77.87 253 A 1 
ATOM 1898 C C   . GLU A 0 253 . 12.258  18.956  -15.034  1.00 77.87 253 A 1 
ATOM 1899 C CB  . GLU A 0 253 . 11.363  20.051  -17.157  1.00 77.87 253 A 1 
ATOM 1900 O O   . GLU A 0 253 . 12.380  17.752  -15.249  1.00 77.87 253 A 1 
ATOM 1901 C CG  . GLU A 0 253 . 10.134  20.728  -16.539  1.00 77.87 253 A 1 
ATOM 1902 C CD  . GLU A 0 253 . 8.917   20.723  -17.464  1.00 77.87 253 A 1 
ATOM 1903 O OE1 . GLU A 0 253 . 8.292   21.797  -17.645  1.00 77.87 253 A 1 
ATOM 1904 O OE2 . GLU A 0 253 . 8.419   19.630  -17.821  1.00 77.87 253 A 1 
ATOM 1905 N N   . ALA A 0 254 . 11.870  19.414  -13.844  1.00 72.91 254 A 1 
ATOM 1906 C CA  . ALA A 0 254 . 11.468  18.547  -12.740  1.00 72.91 254 A 1 
ATOM 1907 C C   . ALA A 0 254 . 10.115  19.007  -12.186  1.00 72.91 254 A 1 
ATOM 1908 C CB  . ALA A 0 254 . 12.577  18.516  -11.681  1.00 72.91 254 A 1 
ATOM 1909 O O   . ALA A 0 254 . 9.970   20.158  -11.774  1.00 72.91 254 A 1 
ATOM 1910 N N   . LYS A 0 255 . 9.122   18.116  -12.168  1.00 74.71 255 A 1 
ATOM 1911 C CA  . LYS A 0 255 . 7.725   18.366  -11.771  1.00 74.71 255 A 1 
ATOM 1912 C C   . LYS A 0 255 . 7.272   17.330  -10.751  1.00 74.71 255 A 1 
ATOM 1913 C CB  . LYS A 0 255 . 6.815   18.294  -13.005  1.00 74.71 255 A 1 
ATOM 1914 O O   . LYS A 0 255 . 7.619   16.160  -10.878  1.00 74.71 255 A 1 
ATOM 1915 C CG  . LYS A 0 255 . 6.868   19.565  -13.858  1.00 74.71 255 A 1 
ATOM 1916 C CD  . LYS A 0 255 . 6.133   19.334  -15.185  1.00 74.71 255 A 1 
ATOM 1917 C CE  . LYS A 0 255 . 6.013   20.656  -15.945  1.00 74.71 255 A 1 
ATOM 1918 N NZ  . LYS A 0 255 . 5.941   20.446  -17.407  1.00 74.71 255 A 1 
ATOM 1919 N N   . SER A 0 256 . 6.501   17.725  -9.739   1.00 63.54 256 A 1 
ATOM 1920 C CA  . SER A 0 256 . 6.060   16.780  -8.708   1.00 63.54 256 A 1 
ATOM 1921 C C   . SER A 0 256 . 4.935   17.298  -7.802   1.00 63.54 256 A 1 
ATOM 1922 C CB  . SER A 0 256 . 7.276   16.443  -7.834   1.00 63.54 256 A 1 
ATOM 1923 O O   . SER A 0 256 . 4.829   18.504  -7.571   1.00 63.54 256 A 1 
ATOM 1924 O OG  . SER A 0 256 . 7.044   15.344  -6.983   1.00 63.54 256 A 1 
ATOM 1925 N N   . PHE A 0 257 . 4.242   16.335  -7.188   1.00 62.11 257 A 1 
ATOM 1926 C CA  . PHE A 0 257 . 3.422   16.393  -5.976   1.00 62.11 257 A 1 
ATOM 1927 C C   . PHE A 0 257 . 1.974   16.849  -6.144   1.00 62.11 257 A 1 
ATOM 1928 C CB  . PHE A 0 257 . 4.111   17.155  -4.830   1.00 62.11 257 A 1 
ATOM 1929 O O   . PHE A 0 257 . 1.705   18.041  -6.266   1.00 62.11 257 A 1 
ATOM 1930 C CG  . PHE A 0 257 . 5.540   16.747  -4.531   1.00 62.11 257 A 1 
ATOM 1931 C CD1 . PHE A 0 257 . 5.812   15.472  -4.004   1.00 62.11 257 A 1 
ATOM 1932 C CD2 . PHE A 0 257 . 6.597   17.642  -4.783   1.00 62.11 257 A 1 
ATOM 1933 C CE1 . PHE A 0 257 . 7.138   15.090  -3.736   1.00 62.11 257 A 1 
ATOM 1934 C CE2 . PHE A 0 257 . 7.926   17.256  -4.528   1.00 62.11 257 A 1 
ATOM 1935 C CZ  . PHE A 0 257 . 8.196   15.978  -4.006   1.00 62.11 257 A 1 
ATOM 1936 N N   . ASP A 0 258 . 1.073   15.891  -5.938   1.00 76.52 258 A 1 
ATOM 1937 C CA  . ASP A 0 258 . -0.255  16.106  -5.364   1.00 76.52 258 A 1 
ATOM 1938 C C   . ASP A 0 258 . -0.437  15.179  -4.141   1.00 76.52 258 A 1 
ATOM 1939 C CB  . ASP A 0 258 . -1.353  15.877  -6.413   1.00 76.52 258 A 1 
ATOM 1940 O O   . ASP A 0 258 . 0.150   14.096  -4.078   1.00 76.52 258 A 1 
ATOM 1941 C CG  . ASP A 0 258 . -1.429  17.005  -7.450   1.00 76.52 258 A 1 
ATOM 1942 O OD1 . ASP A 0 258 . -1.853  18.120  -7.064   1.00 76.52 258 A 1 
ATOM 1943 O OD2 . ASP A 0 258 . -1.132  16.735  -8.637   1.00 76.52 258 A 1 
ATOM 1944 N N   . ASN A 0 259 . -1.242  15.595  -3.163   1.00 86.44 259 A 1 
ATOM 1945 C CA  . ASN A 0 259 . -1.713  14.763  -2.055   1.00 86.44 259 A 1 
ATOM 1946 C C   . ASN A 0 259 . -3.155  15.127  -1.700   1.00 86.44 259 A 1 
ATOM 1947 C CB  . ASN A 0 259 . -0.808  14.918  -0.818   1.00 86.44 259 A 1 
ATOM 1948 O O   . ASN A 0 259 . -3.480  16.309  -1.557   1.00 86.44 259 A 1 
ATOM 1949 C CG  . ASN A 0 259 . -1.007  13.766  0.156    1.00 86.44 259 A 1 
ATOM 1950 N ND2 . ASN A 0 259 . -1.937  13.824  1.082    1.00 86.44 259 A 1 
ATOM 1951 O OD1 . ASN A 0 259 . -0.306  12.778  0.059    1.00 86.44 259 A 1 
ATOM 1952 N N   . GLU A 0 260 . -3.984  14.114  -1.489   1.00 87.97 260 A 1 
ATOM 1953 C CA  . GLU A 0 260 . -5.323  14.225  -0.918   1.00 87.97 260 A 1 
ATOM 1954 C C   . GLU A 0 260 . -5.404  13.330  0.319    1.00 87.97 260 A 1 
ATOM 1955 C CB  . GLU A 0 260 . -6.393  13.838  -1.949   1.00 87.97 260 A 1 
ATOM 1956 O O   . GLU A 0 260 . -4.952  12.191  0.282    1.00 87.97 260 A 1 
ATOM 1957 C CG  . GLU A 0 260 . -6.347  14.716  -3.205   1.00 87.97 260 A 1 
ATOM 1958 C CD  . GLU A 0 260 . -7.362  14.284  -4.268   1.00 87.97 260 A 1 
ATOM 1959 O OE1 . GLU A 0 260 . -7.953  15.196  -4.895   1.00 87.97 260 A 1 
ATOM 1960 O OE2 . GLU A 0 260 . -7.509  13.071  -4.521   1.00 87.97 260 A 1 
ATOM 1961 N N   . HIS A 0 261 . -5.962  13.867  1.398    1.00 88.09 261 A 1 
ATOM 1962 C CA  . HIS A 0 261 . -6.126  13.223  2.699    1.00 88.09 261 A 1 
ATOM 1963 C C   . HIS A 0 261 . -7.549  13.489  3.196    1.00 88.09 261 A 1 
ATOM 1964 C CB  . HIS A 0 261 . -5.061  13.766  3.664    1.00 88.09 261 A 1 
ATOM 1965 O O   . HIS A 0 261 . -8.083  14.589  3.018    1.00 88.09 261 A 1 
ATOM 1966 C CG  . HIS A 0 261 . -5.302  13.446  5.118    1.00 88.09 261 A 1 
ATOM 1967 C CD2 . HIS A 0 261 . -4.850  12.351  5.797    1.00 88.09 261 A 1 
ATOM 1968 N ND1 . HIS A 0 261 . -6.009  14.272  5.993    1.00 88.09 261 A 1 
ATOM 1969 C CE1 . HIS A 0 261 . -5.978  13.648  7.182    1.00 88.09 261 A 1 
ATOM 1970 N NE2 . HIS A 0 261 . -5.281  12.503  7.096    1.00 88.09 261 A 1 
ATOM 1971 N N   . TYR A 0 262 . -8.171  12.477  3.784    1.00 94.60 262 A 1 
ATOM 1972 C CA  . TYR A 0 262 . -9.474  12.549  4.430    1.00 94.60 262 A 1 
ATOM 1973 C C   . TYR A 0 262 . -9.436  11.727  5.713    1.00 94.60 262 A 1 
ATOM 1974 C CB  . TYR A 0 262 . -10.559 12.035  3.473    1.00 94.60 262 A 1 
ATOM 1975 O O   . TYR A 0 262 . -8.998  10.578  5.700    1.00 94.60 262 A 1 
ATOM 1976 C CG  . TYR A 0 262 . -11.924 11.812  4.107    1.00 94.60 262 A 1 
ATOM 1977 C CD1 . TYR A 0 262 . -12.316 10.518  4.510    1.00 94.60 262 A 1 
ATOM 1978 C CD2 . TYR A 0 262 . -12.795 12.899  4.309    1.00 94.60 262 A 1 
ATOM 1979 C CE1 . TYR A 0 262 . -13.588 10.309  5.084    1.00 94.60 262 A 1 
ATOM 1980 C CE2 . TYR A 0 262 . -14.066 12.691  4.881    1.00 94.60 262 A 1 
ATOM 1981 O OH  . TYR A 0 262 . -15.706 11.185  5.805    1.00 94.60 262 A 1 
ATOM 1982 C CZ  . TYR A 0 262 . -14.472 11.394  5.265    1.00 94.60 262 A 1 
ATOM 1983 N N   . GLU A 0 263 . -9.949  12.297  6.796    1.00 95.25 263 A 1 
ATOM 1984 C CA  . GLU A 0 263 . -10.152 11.617  8.072    1.00 95.25 263 A 1 
ATOM 1985 C C   . GLU A 0 263 . -11.544 11.940  8.599    1.00 95.25 263 A 1 
ATOM 1986 C CB  . GLU A 0 263 . -9.093  12.047  9.098    1.00 95.25 263 A 1 
ATOM 1987 O O   . GLU A 0 263 . -11.958 13.100  8.598    1.00 95.25 263 A 1 
ATOM 1988 C CG  . GLU A 0 263 . -7.829  11.181  9.025    1.00 95.25 263 A 1 
ATOM 1989 C CD  . GLU A 0 263 . -6.641  11.770  9.802    1.00 95.25 263 A 1 
ATOM 1990 O OE1 . GLU A 0 263 . -5.527  11.226  9.620    1.00 95.25 263 A 1 
ATOM 1991 O OE2 . GLU A 0 263 . -6.806  12.806  10.485   1.00 95.25 263 A 1 
ATOM 1992 N N   . ARG A 0 264 . -12.245 10.928  9.106    1.00 97.54 264 A 1 
ATOM 1993 C CA  . ARG A 0 264 . -13.474 11.091  9.877    1.00 97.54 264 A 1 
ATOM 1994 C C   . ARG A 0 264 . -13.439 10.196  11.103   1.00 97.54 264 A 1 
ATOM 1995 C CB  . ARG A 0 264 . -14.697 10.830  8.989    1.00 97.54 264 A 1 
ATOM 1996 O O   . ARG A 0 264 . -13.249 8.990   10.990   1.00 97.54 264 A 1 
ATOM 1997 C CG  . ARG A 0 264 . -16.011 10.936  9.782    1.00 97.54 264 A 1 
ATOM 1998 C CD  . ARG A 0 264 . -17.260 10.749  8.913    1.00 97.54 264 A 1 
ATOM 1999 N NE  . ARG A 0 264 . -17.281 9.446   8.217    1.00 97.54 264 A 1 
ATOM 2000 N NH1 . ARG A 0 264 . -17.954 8.054   9.952    1.00 97.54 264 A 1 
ATOM 2001 N NH2 . ARG A 0 264 . -17.628 7.201   7.976    1.00 97.54 264 A 1 
ATOM 2002 C CZ  . ARG A 0 264 . -17.616 8.265   8.717    1.00 97.54 264 A 1 
ATOM 2003 N N   . GLU A 0 265 . -13.702 10.791  12.252   1.00 97.73 265 A 1 
ATOM 2004 C CA  . GLU A 0 265 . -13.985 10.124  13.515   1.00 97.73 265 A 1 
ATOM 2005 C C   . GLU A 0 265 . -15.415 10.486  13.936   1.00 97.73 265 A 1 
ATOM 2006 C CB  . GLU A 0 265 . -12.908 10.527  14.533   1.00 97.73 265 A 1 
ATOM 2007 O O   . GLU A 0 265 . -15.793 11.660  13.931   1.00 97.73 265 A 1 
ATOM 2008 C CG  . GLU A 0 265 . -13.080 9.891   15.918   1.00 97.73 265 A 1 
ATOM 2009 C CD  . GLU A 0 265 . -11.860 10.136  16.826   1.00 97.73 265 A 1 
ATOM 2010 O OE1 . GLU A 0 265 . -11.561 9.224   17.638   1.00 97.73 265 A 1 
ATOM 2011 O OE2 . GLU A 0 265 . -11.192 11.185  16.685   1.00 97.73 265 A 1 
ATOM 2012 N N   . VAL A 0 266 . -16.222 9.476   14.250   1.00 97.11 266 A 1 
ATOM 2013 C CA  . VAL A 0 266 . -17.577 9.607   14.799   1.00 97.11 266 A 1 
ATOM 2014 C C   . VAL A 0 266 . -17.623 8.816   16.095   1.00 97.11 266 A 1 
ATOM 2015 C CB  . VAL A 0 266 . -18.652 9.095   13.819   1.00 97.11 266 A 1 
ATOM 2016 O O   . VAL A 0 266 . -17.297 7.632   16.083   1.00 97.11 266 A 1 
ATOM 2017 C CG1 . VAL A 0 266 . -20.060 9.108   14.429   1.00 97.11 266 A 1 
ATOM 2018 C CG2 . VAL A 0 266 . -18.698 9.961   12.553   1.00 97.11 266 A 1 
ATOM 2019 N N   . ILE A 0 267 . -18.029 9.473   17.177   1.00 95.37 267 A 1 
ATOM 2020 C CA  . ILE A 0 267 . -18.327 8.869   18.478   1.00 95.37 267 A 1 
ATOM 2021 C C   . ILE A 0 267 . -19.783 9.209   18.804   1.00 95.37 267 A 1 
ATOM 2022 C CB  . ILE A 0 267 . -17.362 9.369   19.575   1.00 95.37 267 A 1 
ATOM 2023 O O   . ILE A 0 267 . -20.169 10.374  18.669   1.00 95.37 267 A 1 
ATOM 2024 C CG1 . ILE A 0 267 . -15.893 9.041   19.227   1.00 95.37 267 A 1 
ATOM 2025 C CG2 . ILE A 0 267 . -17.728 8.748   20.936   1.00 95.37 267 A 1 
ATOM 2026 C CD1 . ILE A 0 267 . -14.863 9.803   20.071   1.00 95.37 267 A 1 
ATOM 2027 N N   . ALA A 0 268 . -20.574 8.221   19.204   1.00 93.82 268 A 1 
ATOM 2028 C CA  . ALA A 0 268 . -21.942 8.387   19.680   1.00 93.82 268 A 1 
ATOM 2029 C C   . ALA A 0 268 . -22.180 7.525   20.925   1.00 93.82 268 A 1 
ATOM 2030 C CB  . ALA A 0 268 . -22.924 8.052   18.551   1.00 93.82 268 A 1 
ATOM 2031 O O   . ALA A 0 268 . -21.653 6.423   21.004   1.00 93.82 268 A 1 
ATOM 2032 N N   . ASP A 0 269 . -22.976 8.065   21.840   1.00 91.54 269 A 1 
ATOM 2033 C CA  . ASP A 0 269 . -23.273 7.571   23.188   1.00 91.54 269 A 1 
ATOM 2034 C C   . ASP A 0 269 . -24.791 7.791   23.403   1.00 91.54 269 A 1 
ATOM 2035 C CB  . ASP A 0 269 . -22.355 8.388   24.128   1.00 91.54 269 A 1 
ATOM 2036 O O   . ASP A 0 269 . -25.294 8.886   23.119   1.00 91.54 269 A 1 
ATOM 2037 C CG  . ASP A 0 269 . -22.545 8.214   25.637   1.00 91.54 269 A 1 
ATOM 2038 O OD1 . ASP A 0 269 . -23.600 7.677   26.035   1.00 91.54 269 A 1 
ATOM 2039 O OD2 . ASP A 0 269 . -21.661 8.732   26.366   1.00 91.54 269 A 1 
ATOM 2040 N N   . ASP A 0 270 . -25.551 6.745   23.757   1.00 92.37 270 A 1 
ATOM 2041 C CA  . ASP A 0 270 . -27.033 6.745   23.803   1.00 92.37 270 A 1 
ATOM 2042 C C   . ASP A 0 270 . -27.607 6.024   25.047   1.00 92.37 270 A 1 
ATOM 2043 C CB  . ASP A 0 270 . -27.604 6.258   22.449   1.00 92.37 270 A 1 
ATOM 2044 O O   . ASP A 0 270 . -28.572 5.247   24.963   1.00 92.37 270 A 1 
ATOM 2045 C CG  . ASP A 0 270 . -29.124 6.392   22.295   1.00 92.37 270 A 1 
ATOM 2046 O OD1 . ASP A 0 270 . -29.753 7.279   22.906   1.00 92.37 270 A 1 
ATOM 2047 O OD2 . ASP A 0 270 . -29.753 5.764   21.408   1.00 92.37 270 A 1 
ATOM 2048 N N   . ASP A 0 271 . -26.986 6.332   26.188   1.00 89.88 271 A 1 
ATOM 2049 C CA  . ASP A 0 271 . -27.325 5.994   27.578   1.00 89.88 271 A 1 
ATOM 2050 C C   . ASP A 0 271 . -28.839 6.126   27.895   1.00 89.88 271 A 1 
ATOM 2051 C CB  . ASP A 0 271 . -26.471 6.962   28.438   1.00 89.88 271 A 1 
ATOM 2052 O O   . ASP A 0 271 . -29.440 7.193   27.722   1.00 89.88 271 A 1 
ATOM 2053 C CG  . ASP A 0 271 . -26.218 6.550   29.891   1.00 89.88 271 A 1 
ATOM 2054 O OD1 . ASP A 0 271 . -26.624 5.430   30.271   1.00 89.88 271 A 1 
ATOM 2055 O OD2 . ASP A 0 271 . -25.704 7.405   30.657   1.00 89.88 271 A 1 
ATOM 2056 N N   . GLN A 0 272 . -29.496 5.053   28.358   1.00 90.61 272 A 1 
ATOM 2057 C CA  . GLN A 0 272 . -30.942 4.987   28.650   1.00 90.61 272 A 1 
ATOM 2058 C C   . GLN A 0 272 . -31.243 4.207   29.935   1.00 90.61 272 A 1 
ATOM 2059 C CB  . GLN A 0 272 . -31.692 4.336   27.469   1.00 90.61 272 A 1 
ATOM 2060 O O   . GLN A 0 272 . -30.762 3.093   30.118   1.00 90.61 272 A 1 
ATOM 2061 C CG  . GLN A 0 272 . -31.915 5.341   26.337   1.00 90.61 272 A 1 
ATOM 2062 C CD  . GLN A 0 272 . -32.371 4.709   25.031   1.00 90.61 272 A 1 
ATOM 2063 N NE2 . GLN A 0 272 . -31.501 4.674   24.047   1.00 90.61 272 A 1 
ATOM 2064 O OE1 . GLN A 0 272 . -33.519 4.315   24.849   1.00 90.61 272 A 1 
ATOM 2065 N N   . TRP A 0 273 . -32.123 4.733   30.798   1.00 89.78 273 A 1 
ATOM 2066 C CA  . TRP A 0 273 . -32.493 4.061   32.054   1.00 89.78 273 A 1 
ATOM 2067 C C   . TRP A 0 273 . -33.914 4.371   32.548   1.00 89.78 273 A 1 
ATOM 2068 C CB  . TRP A 0 273 . -31.460 4.400   33.139   1.00 89.78 273 A 1 
ATOM 2069 O O   . TRP A 0 273 . -34.491 5.424   32.257   1.00 89.78 273 A 1 
ATOM 2070 C CG  . TRP A 0 273 . -31.416 5.839   33.556   1.00 89.78 273 A 1 
ATOM 2071 C CD1 . TRP A 0 273 . -32.154 6.385   34.547   1.00 89.78 273 A 1 
ATOM 2072 C CD2 . TRP A 0 273 . -30.609 6.927   33.005   1.00 89.78 273 A 1 
ATOM 2073 C CE2 . TRP A 0 273 . -30.928 8.124   33.717   1.00 89.78 273 A 1 
ATOM 2074 C CE3 . TRP A 0 273 . -29.634 7.030   31.989   1.00 89.78 273 A 1 
ATOM 2075 N NE1 . TRP A 0 273 . -31.873 7.733   34.645   1.00 89.78 273 A 1 
ATOM 2076 C CH2 . TRP A 0 273 . -29.378 9.429   32.390   1.00 89.78 273 A 1 
ATOM 2077 C CZ2 . TRP A 0 273 . -30.335 9.363   33.419   1.00 89.78 273 A 1 
ATOM 2078 C CZ3 . TRP A 0 273 . -29.028 8.264   31.687   1.00 89.78 273 A 1 
ATOM 2079 N N   . ALA A 0 274 . -34.462 3.460   33.351   1.00 92.66 274 A 1 
ATOM 2080 C CA  . ALA A 0 274 . -35.703 3.610   34.102   1.00 92.66 274 A 1 
ATOM 2081 C C   . ALA A 0 274 . -35.595 2.962   35.497   1.00 92.66 274 A 1 
ATOM 2082 C CB  . ALA A 0 274 . -36.857 3.002   33.293   1.00 92.66 274 A 1 
ATOM 2083 O O   . ALA A 0 274 . -34.976 1.910   35.645   1.00 92.66 274 A 1 
ATOM 2084 N N   . GLU A 0 275 . -36.233 3.576   36.495   1.00 91.60 275 A 1 
ATOM 2085 C CA  . GLU A 0 275 . -36.485 3.008   37.830   1.00 91.60 275 A 1 
ATOM 2086 C C   . GLU A 0 275 . -37.970 3.220   38.175   1.00 91.60 275 A 1 
ATOM 2087 C CB  . GLU A 0 275 . -35.628 3.683   38.931   1.00 91.60 275 A 1 
ATOM 2088 O O   . GLU A 0 275 . -38.485 4.324   37.981   1.00 91.60 275 A 1 
ATOM 2089 C CG  . GLU A 0 275 . -34.112 3.412   38.914   1.00 91.60 275 A 1 
ATOM 2090 C CD  . GLU A 0 275 . -33.365 4.103   40.087   1.00 91.60 275 A 1 
ATOM 2091 O OE1 . GLU A 0 275 . -32.268 4.661   39.844   1.00 91.60 275 A 1 
ATOM 2092 O OE2 . GLU A 0 275 . -33.854 4.085   41.254   1.00 91.60 275 A 1 
ATOM 2093 N N   . ASP A 0 276 . -38.630 2.207   38.734   1.00 89.53 276 A 1 
ATOM 2094 C CA  . ASP A 0 276 . -39.874 2.351   39.507   1.00 89.53 276 A 1 
ATOM 2095 C C   . ASP A 0 276 . -39.597 1.918   40.956   1.00 89.53 276 A 1 
ATOM 2096 C CB  . ASP A 0 276 . -41.039 1.576   38.855   1.00 89.53 276 A 1 
ATOM 2097 O O   . ASP A 0 276 . -38.664 1.158   41.233   1.00 89.53 276 A 1 
ATOM 2098 C CG  . ASP A 0 276 . -42.443 1.994   39.340   1.00 89.53 276 A 1 
ATOM 2099 O OD1 . ASP A 0 276 . -42.537 2.740   40.347   1.00 89.53 276 A 1 
ATOM 2100 O OD2 . ASP A 0 276 . -43.427 1.596   38.676   1.00 89.53 276 A 1 
ATOM 2101 N N   . ARG A 0 277 . -40.352 2.445   41.919   1.00 88.67 277 A 1 
ATOM 2102 C CA  . ARG A 0 277 . -40.204 2.102   43.335   1.00 88.67 277 A 1 
ATOM 2103 C C   . ARG A 0 277 . -41.473 2.410   44.115   1.00 88.67 277 A 1 
ATOM 2104 C CB  . ARG A 0 277 . -38.997 2.857   43.903   1.00 88.67 277 A 1 
ATOM 2105 O O   . ARG A 0 277 . -41.710 3.563   44.489   1.00 88.67 277 A 1 
ATOM 2106 C CG  . ARG A 0 277 . -38.585 2.320   45.280   1.00 88.67 277 A 1 
ATOM 2107 C CD  . ARG A 0 277 . -37.504 3.219   45.894   1.00 88.67 277 A 1 
ATOM 2108 N NE  . ARG A 0 277 . -36.330 3.367   45.003   1.00 88.67 277 A 1 
ATOM 2109 N NH1 . ARG A 0 277 . -34.915 1.899   46.031   1.00 88.67 277 A 1 
ATOM 2110 N NH2 . ARG A 0 277 . -34.271 2.898   44.135   1.00 88.67 277 A 1 
ATOM 2111 C CZ  . ARG A 0 277 . -35.177 2.730   45.060   1.00 88.67 277 A 1 
ATOM 2112 N N   . ASP A 0 278 . -42.225 1.369   44.453   1.00 85.78 278 A 1 
ATOM 2113 C CA  . ASP A 0 278 . -43.464 1.482   45.221   1.00 85.78 278 A 1 
ATOM 2114 C C   . ASP A 0 278 . -43.229 1.045   46.682   1.00 85.78 278 A 1 
ATOM 2115 C CB  . ASP A 0 278 . -44.601 0.722   44.495   1.00 85.78 278 A 1 
ATOM 2116 O O   . ASP A 0 278 . -42.725 -0.042  46.962   1.00 85.78 278 A 1 
ATOM 2117 C CG  . ASP A 0 278 . -46.008 1.296   44.744   1.00 85.78 278 A 1 
ATOM 2118 O OD1 . ASP A 0 278 . -46.119 2.399   45.335   1.00 85.78 278 A 1 
ATOM 2119 O OD2 . ASP A 0 278 . -47.012 0.612   44.430   1.00 85.78 278 A 1 
ATOM 2120 N N   . GLN A 0 279 . -43.566 1.895   47.659   1.00 81.29 279 A 1 
ATOM 2121 C CA  . GLN A 0 279 . -43.467 1.547   49.088   1.00 81.29 279 A 1 
ATOM 2122 C C   . GLN A 0 279 . -44.831 1.619   49.777   1.00 81.29 279 A 1 
ATOM 2123 C CB  . GLN A 0 279 . -42.434 2.399   49.844   1.00 81.29 279 A 1 
ATOM 2124 O O   . GLN A 0 279 . -45.393 2.699   49.979   1.00 81.29 279 A 1 
ATOM 2125 C CG  . GLN A 0 279 . -41.027 2.410   49.226   1.00 81.29 279 A 1 
ATOM 2126 C CD  . GLN A 0 279 . -39.977 2.879   50.232   1.00 81.29 279 A 1 
ATOM 2127 N NE2 . GLN A 0 279 . -39.529 2.018   51.114   1.00 81.29 279 A 1 
ATOM 2128 O OE1 . GLN A 0 279 . -39.548 4.024   50.294   1.00 81.29 279 A 1 
ATOM 2129 N N   . TYR A 0 280 . -45.335 0.472   50.235   1.00 73.71 280 A 1 
ATOM 2130 C CA  . TYR A 0 280 . -46.612 0.331   50.935   1.00 73.71 280 A 1 
ATOM 2131 C C   . TYR A 0 280 . -46.395 -0.085  52.391   1.00 73.71 280 A 1 
ATOM 2132 C CB  . TYR A 0 280 . -47.483 -0.695  50.195   1.00 73.71 280 A 1 
ATOM 2133 O O   . TYR A 0 280 . -45.933 -1.190  52.668   1.00 73.71 280 A 1 
ATOM 2134 C CG  . TYR A 0 280 . -48.902 -0.832  50.731   1.00 73.71 280 A 1 
ATOM 2135 C CD1 . TYR A 0 280 . -49.165 -1.539  51.924   1.00 73.71 280 A 1 
ATOM 2136 C CD2 . TYR A 0 280 . -49.971 -0.284  50.001   1.00 73.71 280 A 1 
ATOM 2137 C CE1 . TYR A 0 280 . -50.485 -1.660  52.405   1.00 73.71 280 A 1 
ATOM 2138 C CE2 . TYR A 0 280 . -51.293 -0.431  50.459   1.00 73.71 280 A 1 
ATOM 2139 O OH  . TYR A 0 280 . -52.839 -1.210  52.103   1.00 73.71 280 A 1 
ATOM 2140 C CZ  . TYR A 0 280 . -51.550 -1.100  51.673   1.00 73.71 280 A 1 
ATOM 2141 N N   . SER A 0 281 . -46.818 0.738   53.358   1.00 62.97 281 A 1 
ATOM 2142 C CA  . SER A 0 281 . -46.665 0.414   54.786   1.00 62.97 281 A 1 
ATOM 2143 C C   . SER A 0 281 . -47.914 0.752   55.610   1.00 62.97 281 A 1 
ATOM 2144 C CB  . SER A 0 281 . -45.405 1.099   55.324   1.00 62.97 281 A 1 
ATOM 2145 O O   . SER A 0 281 . -48.354 1.907   55.673   1.00 62.97 281 A 1 
ATOM 2146 O OG  . SER A 0 281 . -44.795 0.273   56.291   1.00 62.97 281 A 1 
ATOM 2147 N N   . ARG A 0 282 . -48.524 -0.252  56.265   1.00 60.22 282 A 1 
ATOM 2148 C CA  . ARG A 0 282 . -49.857 -0.128  56.896   1.00 60.22 282 A 1 
ATOM 2149 C C   . ARG A 0 282 . -49.891 -0.526  58.373   1.00 60.22 282 A 1 
ATOM 2150 C CB  . ARG A 0 282 . -50.870 -0.924  56.062   1.00 60.22 282 A 1 
ATOM 2151 O O   . ARG A 0 282 . -49.815 -1.699  58.714   1.00 60.22 282 A 1 
ATOM 2152 C CG  . ARG A 0 282 . -52.317 -0.711  56.532   1.00 60.22 282 A 1 
ATOM 2153 C CD  . ARG A 0 282 . -53.255 -1.423  55.560   1.00 60.22 282 A 1 
ATOM 2154 N NE  . ARG A 0 282 . -54.675 -1.151  55.847   1.00 60.22 282 A 1 
ATOM 2155 N NH1 . ARG A 0 282 . -55.487 -2.436  54.134   1.00 60.22 282 A 1 
ATOM 2156 N NH2 . ARG A 0 282 . -56.911 -1.307  55.434   1.00 60.22 282 A 1 
ATOM 2157 C CZ  . ARG A 0 282 . -55.682 -1.632  55.142   1.00 60.22 282 A 1 
ATOM 2158 N N   . GLY A 0 283 . -50.134 0.458   59.243   1.00 54.66 283 A 1 
ATOM 2159 C CA  . GLY A 0 283 . -50.333 0.248   60.685   1.00 54.66 283 A 1 
ATOM 2160 C C   . GLY A 0 283 . -51.748 -0.209  61.088   1.00 54.66 283 A 1 
ATOM 2161 O O   . GLY A 0 283 . -52.748 0.239   60.525   1.00 54.66 283 A 1 
ATOM 2162 N N   . ASP A 0 284 . -51.837 -1.037  62.135   1.00 51.51 284 A 1 
ATOM 2163 C CA  . ASP A 0 284 . -53.037 -1.774  62.597   1.00 51.51 284 A 1 
ATOM 2164 C C   . ASP A 0 284 . -54.208 -0.941  63.199   1.00 51.51 284 A 1 
ATOM 2165 C CB  . ASP A 0 284 . -52.583 -2.795  63.660   1.00 51.51 284 A 1 
ATOM 2166 O O   . ASP A 0 284 . -55.114 -1.485  63.836   1.00 51.51 284 A 1 
ATOM 2167 C CG  . ASP A 0 284 . -51.539 -3.791  63.163   1.00 51.51 284 A 1 
ATOM 2168 O OD1 . ASP A 0 284 . -51.943 -4.716  62.421   1.00 51.51 284 A 1 
ATOM 2169 O OD2 . ASP A 0 284 . -50.374 -3.610  63.578   1.00 51.51 284 A 1 
ATOM 2170 N N   . LEU A 0 285 . -54.197 0.395   63.119   1.00 49.99 285 A 1 
ATOM 2171 C CA  . LEU A 0 285 . -54.675 1.220   64.248   1.00 49.99 285 A 1 
ATOM 2172 C C   . LEU A 0 285 . -56.133 1.754   64.226   1.00 49.99 285 A 1 
ATOM 2173 C CB  . LEU A 0 285 . -53.633 2.326   64.523   1.00 49.99 285 A 1 
ATOM 2174 O O   . LEU A 0 285 . -56.506 2.525   65.110   1.00 49.99 285 A 1 
ATOM 2175 C CG  . LEU A 0 285 . -53.453 2.635   66.024   1.00 49.99 285 A 1 
ATOM 2176 C CD1 . LEU A 0 285 . -52.647 1.546   66.741   1.00 49.99 285 A 1 
ATOM 2177 C CD2 . LEU A 0 285 . -52.713 3.960   66.202   1.00 49.99 285 A 1 
ATOM 2178 N N   . ASP A 0 286 . -56.998 1.376   63.279   1.00 48.74 286 A 1 
ATOM 2179 C CA  . ASP A 0 286 . -58.288 2.082   63.071   1.00 48.74 286 A 1 
ATOM 2180 C C   . ASP A 0 286 . -59.417 1.785   64.099   1.00 48.74 286 A 1 
ATOM 2181 C CB  . ASP A 0 286 . -58.761 1.866   61.622   1.00 48.74 286 A 1 
ATOM 2182 O O   . ASP A 0 286 . -60.370 2.563   64.213   1.00 48.74 286 A 1 
ATOM 2183 C CG  . ASP A 0 286 . -60.058 2.626   61.324   1.00 48.74 286 A 1 
ATOM 2184 O OD1 . ASP A 0 286 . -60.103 3.869   61.476   1.00 48.74 286 A 1 
ATOM 2185 O OD2 . ASP A 0 286 . -61.097 1.974   61.066   1.00 48.74 286 A 1 
ATOM 2186 N N   . GLN A 0 287 . -59.360 0.691   64.877   1.00 46.94 287 A 1 
ATOM 2187 C CA  . GLN A 0 287 . -60.540 0.233   65.647   1.00 46.94 287 A 1 
ATOM 2188 C C   . GLN A 0 287 . -60.475 0.306   67.182   1.00 46.94 287 A 1 
ATOM 2189 C CB  . GLN A 0 287 . -61.019 -1.134  65.142   1.00 46.94 287 A 1 
ATOM 2190 O O   . GLN A 0 287 . -61.537 0.346   67.812   1.00 46.94 287 A 1 
ATOM 2191 C CG  . GLN A 0 287 . -61.573 -1.006  63.709   1.00 46.94 287 A 1 
ATOM 2192 C CD  . GLN A 0 287 . -62.427 -2.191  63.274   1.00 46.94 287 A 1 
ATOM 2193 N NE2 . GLN A 0 287 . -62.831 -2.227  62.026   1.00 46.94 287 A 1 
ATOM 2194 O OE1 . GLN A 0 287 . -62.773 -3.072  64.043   1.00 46.94 287 A 1 
ATOM 2195 N N   . TYR A 0 288 . -59.305 0.440   67.820   1.00 47.05 288 A 1 
ATOM 2196 C CA  . TYR A 0 288 . -59.248 0.505   69.296   1.00 47.05 288 A 1 
ATOM 2197 C C   . TYR A 0 288 . -59.948 1.758   69.877   1.00 47.05 288 A 1 
ATOM 2198 C CB  . TYR A 0 288 . -57.801 0.351   69.801   1.00 47.05 288 A 1 
ATOM 2199 O O   . TYR A 0 288 . -60.448 1.732   71.002   1.00 47.05 288 A 1 
ATOM 2200 C CG  . TYR A 0 288 . -57.663 -0.661  70.930   1.00 47.05 288 A 1 
ATOM 2201 C CD1 . TYR A 0 288 . -57.947 -0.294  72.262   1.00 47.05 288 A 1 
ATOM 2202 C CD2 . TYR A 0 288 . -57.278 -1.985  70.639   1.00 47.05 288 A 1 
ATOM 2203 C CE1 . TYR A 0 288 . -57.840 -1.244  73.298   1.00 47.05 288 A 1 
ATOM 2204 C CE2 . TYR A 0 288 . -57.175 -2.939  71.670   1.00 47.05 288 A 1 
ATOM 2205 O OH  . TYR A 0 288 . -57.355 -3.495  73.995   1.00 47.05 288 A 1 
ATOM 2206 C CZ  . TYR A 0 288 . -57.454 -2.571  73.002   1.00 47.05 288 A 1 
ATOM 2207 N N   . GLY A 0 289 . -60.062 2.842   69.095   1.00 45.93 289 A 1 
ATOM 2208 C CA  . GLY A 0 289 . -60.805 4.055   69.473   1.00 45.93 289 A 1 
ATOM 2209 C C   . GLY A 0 289 . -62.330 3.974   69.280   1.00 45.93 289 A 1 
ATOM 2210 O O   . GLY A 0 289 . -63.083 4.634   70.006   1.00 45.93 289 A 1 
ATOM 2211 N N   . LYS A 0 290 . -62.809 3.145   68.341   1.00 48.94 290 A 1 
ATOM 2212 C CA  . LYS A 0 290 . -64.242 3.014   67.999   1.00 48.94 290 A 1 
ATOM 2213 C C   . LYS A 0 290 . -65.023 2.185   69.028   1.00 48.94 290 A 1 
ATOM 2214 C CB  . LYS A 0 290 . -64.380 2.476   66.559   1.00 48.94 290 A 1 
ATOM 2215 O O   . LYS A 0 290 . -66.213 2.412   69.218   1.00 48.94 290 A 1 
ATOM 2216 C CG  . LYS A 0 290 . -64.051 3.573   65.526   1.00 48.94 290 A 1 
ATOM 2217 C CD  . LYS A 0 290 . -63.839 3.037   64.100   1.00 48.94 290 A 1 
ATOM 2218 C CE  . LYS A 0 290 . -63.586 4.212   63.141   1.00 48.94 290 A 1 
ATOM 2219 N NZ  . LYS A 0 290 . -62.752 3.835   61.976   1.00 48.94 290 A 1 
ATOM 2220 N N   . ALA A 0 291 . -64.347 1.303   69.768   1.00 46.84 291 A 1 
ATOM 2221 C CA  . ALA A 0 291 . -64.943 0.537   70.867   1.00 46.84 291 A 1 
ATOM 2222 C C   . ALA A 0 291 . -65.103 1.326   72.191   1.00 46.84 291 A 1 
ATOM 2223 C CB  . ALA A 0 291 . -64.091 -0.724  71.062   1.00 46.84 291 A 1 
ATOM 2224 O O   . ALA A 0 291 . -65.808 0.871   73.091   1.00 46.84 291 A 1 
ATOM 2225 N N   . ALA A 0 292 . -64.458 2.492   72.340   1.00 43.39 292 A 1 
ATOM 2226 C CA  . ALA A 0 292 . -64.246 3.139   73.645   1.00 43.39 292 A 1 
ATOM 2227 C C   . ALA A 0 292 . -65.059 4.432   73.904   1.00 43.39 292 A 1 
ATOM 2228 C CB  . ALA A 0 292 . -62.735 3.376   73.785   1.00 43.39 292 A 1 
ATOM 2229 O O   . ALA A 0 292 . -64.980 5.006   74.991   1.00 43.39 292 A 1 
ATOM 2230 N N   . SER A 0 293 . -65.831 4.931   72.932   1.00 42.71 293 A 1 
ATOM 2231 C CA  . SER A 0 293 . -66.188 6.360   72.838   1.00 42.71 293 A 1 
ATOM 2232 C C   . SER A 0 293 . -67.703 6.671   72.863   1.00 42.71 293 A 1 
ATOM 2233 C CB  . SER A 0 293 . -65.446 6.965   71.629   1.00 42.71 293 A 1 
ATOM 2234 O O   . SER A 0 293 . -68.253 7.236   71.923   1.00 42.71 293 A 1 
ATOM 2235 O OG  . SER A 0 293 . -65.486 6.106   70.502   1.00 42.71 293 A 1 
ATOM 2236 N N   . ALA A 0 294 . -68.408 6.362   73.968   1.00 43.54 294 A 1 
ATOM 2237 C CA  . ALA A 0 294 . -69.850 6.682   74.106   1.00 43.54 294 A 1 
ATOM 2238 C C   . ALA A 0 294 . -70.355 7.058   75.530   1.00 43.54 294 A 1 
ATOM 2239 C CB  . ALA A 0 294 . -70.664 5.546   73.466   1.00 43.54 294 A 1 
ATOM 2240 O O   . ALA A 0 294 . -71.526 6.841   75.868   1.00 43.54 294 A 1 
ATOM 2241 N N   . ALA A 0 295 . -69.504 7.626   76.391   1.00 36.47 295 A 1 
ATOM 2242 C CA  . ALA A 0 295 . -69.827 7.939   77.794   1.00 36.47 295 A 1 
ATOM 2243 C C   . ALA A 0 295 . -70.554 9.296   78.003   1.00 36.47 295 A 1 
ATOM 2244 C CB  . ALA A 0 295 . -68.542 7.801   78.622   1.00 36.47 295 A 1 
ATOM 2245 O O   . ALA A 0 295 . -70.040 10.196  78.666   1.00 36.47 295 A 1 
ATOM 2246 N N   . VAL A 0 296 . -71.771 9.454   77.466   1.00 43.48 296 A 1 
ATOM 2247 C CA  . VAL A 0 296 . -72.586 10.682  77.633   1.00 43.48 296 A 1 
ATOM 2248 C C   . VAL A 0 296 . -73.486 10.605  78.879   1.00 43.48 296 A 1 
ATOM 2249 C CB  . VAL A 0 296 . -73.392 11.003  76.357   1.00 43.48 296 A 1 
ATOM 2250 O O   . VAL A 0 296 . -74.263 9.665   79.035   1.00 43.48 296 A 1 
ATOM 2251 C CG1 . VAL A 0 296 . -74.208 12.294  76.503   1.00 43.48 296 A 1 
ATOM 2252 C CG2 . VAL A 0 296 . -72.457 11.184  75.151   1.00 43.48 296 A 1 
ATOM 2253 N N   . LYS A 0 297 . -73.395 11.611  79.765   1.00 36.19 297 A 1 
ATOM 2254 C CA  . LYS A 0 297 . -74.211 11.768  80.990   1.00 36.19 297 A 1 
ATOM 2255 C C   . LYS A 0 297 . -75.501 12.566  80.742   1.00 36.19 297 A 1 
ATOM 2256 C CB  . LYS A 0 297 . -73.403 12.513  82.076   1.00 36.19 297 A 1 
ATOM 2257 O O   . LYS A 0 297 . -75.465 13.589  80.069   1.00 36.19 297 A 1 
ATOM 2258 C CG  . LYS A 0 297 . -72.473 11.643  82.933   1.00 36.19 297 A 1 
ATOM 2259 C CD  . LYS A 0 297 . -71.703 12.542  83.919   1.00 36.19 297 A 1 
ATOM 2260 C CE  . LYS A 0 297 . -70.862 11.722  84.905   1.00 36.19 297 A 1 
ATOM 2261 N NZ  . LYS A 0 297 . -69.972 12.589  85.722   1.00 36.19 297 A 1 
ATOM 2262 N N   . GLY A 0 298 . -76.579 12.190  81.439   1.00 41.64 298 A 1 
ATOM 2263 C CA  . GLY A 0 298 . -77.825 12.970  81.584   1.00 41.64 298 A 1 
ATOM 2264 C C   . GLY A 0 298 . -79.076 12.145  81.244   1.00 41.64 298 A 1 
ATOM 2265 O O   . GLY A 0 298 . -79.047 11.379  80.292   1.00 41.64 298 A 1 
ATOM 2266 N N   . GLY A 0 299 . -80.192 12.210  81.979   1.00 38.22 299 A 1 
ATOM 2267 C CA  . GLY A 0 299 . -80.495 12.922  83.231   1.00 38.22 299 A 1 
ATOM 2268 C C   . GLY A 0 299 . -81.678 12.254  83.966   1.00 38.22 299 A 1 
ATOM 2269 O O   . GLY A 0 299 . -82.324 11.368  83.412   1.00 38.22 299 A 1 
ATOM 2270 N N   . LYS A 0 300 . -81.947 12.620  85.229   1.00 33.63 300 A 1 
ATOM 2271 C CA  . LYS A 0 300 . -82.988 11.975  86.067   1.00 33.63 300 A 1 
ATOM 2272 C C   . LYS A 0 300 . -84.379 12.602  85.876   1.00 33.63 300 A 1 
ATOM 2273 C CB  . LYS A 0 300 . -82.637 12.097  87.564   1.00 33.63 300 A 1 
ATOM 2274 O O   . LYS A 0 300 . -84.477 13.824  85.880   1.00 33.63 300 A 1 
ATOM 2275 C CG  . LYS A 0 300 . -81.385 11.345  88.042   1.00 33.63 300 A 1 
ATOM 2276 C CD  . LYS A 0 300 . -81.228 11.549  89.561   1.00 33.63 300 A 1 
ATOM 2277 C CE  . LYS A 0 300 . -80.025 10.781  90.124   1.00 33.63 300 A 1 
ATOM 2278 N NZ  . LYS A 0 300 . -79.901 10.961  91.595   1.00 33.63 300 A 1 
ATOM 2279 N N   . GLY A 0 301 . -85.443 11.789  85.920   1.00 40.09 301 A 1 
ATOM 2280 C CA  . GLY A 0 301 . -86.784 12.245  86.333   1.00 40.09 301 A 1 
ATOM 2281 C C   . GLY A 0 301 . -87.979 11.512  85.701   1.00 40.09 301 A 1 
ATOM 2282 O O   . GLY A 0 301 . -87.975 11.250  84.505   1.00 40.09 301 A 1 
ATOM 2283 N N   . GLY A 0 302 . -89.025 11.264  86.504   1.00 36.49 302 A 1 
ATOM 2284 C CA  . GLY A 0 302 . -90.365 10.850  86.046   1.00 36.49 302 A 1 
ATOM 2285 C C   . GLY A 0 302 . -90.741 9.395   86.356   1.00 36.49 302 A 1 
ATOM 2286 O O   . GLY A 0 302 . -90.210 8.474   85.747   1.00 36.49 302 A 1 
ATOM 2287 N N   . TYR A 0 303 . -91.691 9.190   87.276   1.00 35.72 303 A 1 
ATOM 2288 C CA  . TYR A 0 303 . -92.237 7.871   87.626   1.00 35.72 303 A 1 
ATOM 2289 C C   . TYR A 0 303 . -93.618 7.659   86.995   1.00 35.72 303 A 1 
ATOM 2290 C CB  . TYR A 0 303 . -92.411 7.736   89.151   1.00 35.72 303 A 1 
ATOM 2291 O O   . TYR A 0 303 . -94.495 8.492   87.204   1.00 35.72 303 A 1 
ATOM 2292 C CG  . TYR A 0 303 . -91.168 7.862   90.008   1.00 35.72 303 A 1 
ATOM 2293 C CD1 . TYR A 0 303 . -90.474 6.707   90.419   1.00 35.72 303 A 1 
ATOM 2294 C CD2 . TYR A 0 303 . -90.764 9.129   90.473   1.00 35.72 303 A 1 
ATOM 2295 C CE1 . TYR A 0 303 . -89.373 6.820   91.289   1.00 35.72 303 A 1 
ATOM 2296 C CE2 . TYR A 0 303 . -89.663 9.246   91.343   1.00 35.72 303 A 1 
ATOM 2297 O OH  . TYR A 0 303 . -87.919 8.192   92.610   1.00 35.72 303 A 1 
ATOM 2298 C CZ  . TYR A 0 303 . -88.969 8.087   91.755   1.00 35.72 303 A 1 
ATOM 2299 N N   . LEU A 0 304 . -93.822 6.523   86.320   1.00 37.41 304 A 1 
ATOM 2300 C CA  . LEU A 0 304 . -95.014 5.652   86.372   1.00 37.41 304 A 1 
ATOM 2301 C C   . LEU A 0 304 . -94.764 4.425   85.468   1.00 37.41 304 A 1 
ATOM 2302 C CB  . LEU A 0 304 . -96.319 6.406   86.027   1.00 37.41 304 A 1 
ATOM 2303 O O   . LEU A 0 304 . -94.029 4.515   84.487   1.00 37.41 304 A 1 
ATOM 2304 C CG  . LEU A 0 304 . -97.074 6.831   87.311   1.00 37.41 304 A 1 
ATOM 2305 C CD1 . LEU A 0 304 . -97.948 8.060   87.073   1.00 37.41 304 A 1 
ATOM 2306 C CD2 . LEU A 0 304 . -97.962 5.698   87.831   1.00 37.41 304 A 1 
ATOM 2307 N N   . GLY A 0 305 . -95.262 3.251   85.868   1.00 33.92 305 A 1 
ATOM 2308 C CA  . GLY A 0 305 . -94.781 1.958   85.355   1.00 33.92 305 A 1 
ATOM 2309 C C   . GLY A 0 305 . -95.432 1.476   84.053   1.00 33.92 305 A 1 
ATOM 2310 O O   . GLY A 0 305 . -96.600 1.750   83.802   1.00 33.92 305 A 1 
ATOM 2311 N N   . GLY A 0 306 . -94.680 0.693   83.267   1.00 33.00 306 A 1 
ATOM 2312 C CA  . GLY A 0 306 . -95.155 0.040   82.037   1.00 33.00 306 A 1 
ATOM 2313 C C   . GLY A 0 306 . -94.121 0.092   80.910   1.00 33.00 306 A 1 
ATOM 2314 O O   . GLY A 0 306 . -94.195 0.974   80.066   1.00 33.00 306 A 1 
ATOM 2315 N N   . TYR A 0 307 . -93.146 -0.827  80.940   1.00 40.48 307 A 1 
ATOM 2316 C CA  . TYR A 0 307 . -91.999 -0.974  80.022   1.00 40.48 307 A 1 
ATOM 2317 C C   . TYR A 0 307 . -92.106 -0.263  78.658   1.00 40.48 307 A 1 
ATOM 2318 C CB  . TYR A 0 307 . -91.737 -2.473  79.809   1.00 40.48 307 A 1 
ATOM 2319 O O   . TYR A 0 307 . -92.623 -0.805  77.684   1.00 40.48 307 A 1 
ATOM 2320 C CG  . TYR A 0 307 . -91.175 -3.161  81.036   1.00 40.48 307 A 1 
ATOM 2321 C CD1 . TYR A 0 307 . -89.783 -3.168  81.248   1.00 40.48 307 A 1 
ATOM 2322 C CD2 . TYR A 0 307 . -92.036 -3.773  81.968   1.00 40.48 307 A 1 
ATOM 2323 C CE1 . TYR A 0 307 . -89.245 -3.787  82.392   1.00 40.48 307 A 1 
ATOM 2324 C CE2 . TYR A 0 307 . -91.502 -4.380  83.121   1.00 40.48 307 A 1 
ATOM 2325 O OH  . TYR A 0 307 . -89.599 -4.989  84.441   1.00 40.48 307 A 1 
ATOM 2326 C CZ  . TYR A 0 307 . -90.107 -4.392  83.332   1.00 40.48 307 A 1 
ATOM 2327 N N   . GLY A 0 308 . -91.511 0.929   78.579   1.00 36.59 308 A 1 
ATOM 2328 C CA  . GLY A 0 308 . -91.318 1.679   77.343   1.00 36.59 308 A 1 
ATOM 2329 C C   . GLY A 0 308 . -89.961 2.388   77.315   1.00 36.59 308 A 1 
ATOM 2330 O O   . GLY A 0 308 . -89.300 2.515   78.342   1.00 36.59 308 A 1 
ATOM 2331 N N   . LYS A 0 309 . -89.603 2.896   76.127   1.00 32.56 309 A 1 
ATOM 2332 C CA  . LYS A 0 309 . -88.387 3.665   75.775   1.00 32.56 309 A 1 
ATOM 2333 C C   . LYS A 0 309 . -87.033 2.924   75.737   1.00 32.56 309 A 1 
ATOM 2334 C CB  . LYS A 0 309 . -88.287 4.978   76.575   1.00 32.56 309 A 1 
ATOM 2335 O O   . LYS A 0 309 . -86.292 2.877   76.706   1.00 32.56 309 A 1 
ATOM 2336 C CG  . LYS A 0 309 . -89.255 6.039   76.038   1.00 32.56 309 A 1 
ATOM 2337 C CD  . LYS A 0 309 . -89.075 7.361   76.790   1.00 32.56 309 A 1 
ATOM 2338 C CE  . LYS A 0 309 . -89.878 8.461   76.090   1.00 32.56 309 A 1 
ATOM 2339 N NZ  . LYS A 0 309 . -89.748 9.762   76.792   1.00 32.56 309 A 1 
ATOM 2340 N N   . ALA A 0 310 . -86.686 2.557   74.500   1.00 32.49 310 A 1 
ATOM 2341 C CA  . ALA A 0 310 . -85.623 3.188   73.697   1.00 32.49 310 A 1 
ATOM 2342 C C   . ALA A 0 310 . -84.141 3.075   74.120   1.00 32.49 310 A 1 
ATOM 2343 C CB  . ALA A 0 310 . -85.997 4.660   73.440   1.00 32.49 310 A 1 
ATOM 2344 O O   . ALA A 0 310 . -83.740 3.482   75.204   1.00 32.49 310 A 1 
ATOM 2345 N N   . GLY A 0 311 . -83.299 2.724   73.135   1.00 33.75 311 A 1 
ATOM 2346 C CA  . GLY A 0 311 . -81.879 3.099   73.118   1.00 33.75 311 A 1 
ATOM 2347 C C   . GLY A 0 311 . -80.861 1.990   73.398   1.00 33.75 311 A 1 
ATOM 2348 O O   . GLY A 0 311 . -79.777 2.297   73.893   1.00 33.75 311 A 1 
ATOM 2349 N N   . SER A 0 312 . -81.153 0.724   73.078   1.00 34.41 312 A 1 
ATOM 2350 C CA  . SER A 0 312 . -80.156 -0.357  73.120   1.00 34.41 312 A 1 
ATOM 2351 C C   . SER A 0 312 . -79.042 -0.110  72.096   1.00 34.41 312 A 1 
ATOM 2352 C CB  . SER A 0 312 . -80.807 -1.731  72.911   1.00 34.41 312 A 1 
ATOM 2353 O O   . SER A 0 312 . -79.183 -0.355  70.902   1.00 34.41 312 A 1 
ATOM 2354 O OG  . SER A 0 312 . -81.787 -1.690  71.893   1.00 34.41 312 A 1 
ATOM 2355 N N   . ARG A 0 313 . -77.905 0.395   72.582   1.00 45.23 313 A 1 
ATOM 2356 C CA  . ARG A 0 313 . -76.711 0.777   71.808   1.00 45.23 313 A 1 
ATOM 2357 C C   . ARG A 0 313 . -75.902 -0.460  71.368   1.00 45.23 313 A 1 
ATOM 2358 C CB  . ARG A 0 313 . -75.928 1.782   72.676   1.00 45.23 313 A 1 
ATOM 2359 O O   . ARG A 0 313 . -74.747 -0.604  71.749   1.00 45.23 313 A 1 
ATOM 2360 C CG  . ARG A 0 313 . -74.835 2.564   71.933   1.00 45.23 313 A 1 
ATOM 2361 C CD  . ARG A 0 313 . -74.036 3.439   72.909   1.00 45.23 313 A 1 
ATOM 2362 N NE  . ARG A 0 313 . -74.857 4.509   73.521   1.00 45.23 313 A 1 
ATOM 2363 N NH1 . ARG A 0 313 . -73.483 4.944   75.297   1.00 45.23 313 A 1 
ATOM 2364 N NH2 . ARG A 0 313 . -75.247 6.252   74.946   1.00 45.23 313 A 1 
ATOM 2365 C CZ  . ARG A 0 313 . -74.533 5.225   74.583   1.00 45.23 313 A 1 
ATOM 2366 N N   . GLN A 0 314 . -76.550 -1.388  70.658   1.00 46.11 314 A 1 
ATOM 2367 C CA  . GLN A 0 314 . -76.104 -2.784  70.507   1.00 46.11 314 A 1 
ATOM 2368 C C   . GLN A 0 314 . -75.921 -3.263  69.052   1.00 46.11 314 A 1 
ATOM 2369 C CB  . GLN A 0 314 . -77.072 -3.693  71.289   1.00 46.11 314 A 1 
ATOM 2370 O O   . GLN A 0 314 . -75.357 -4.332  68.846   1.00 46.11 314 A 1 
ATOM 2371 C CG  . GLN A 0 314 . -76.873 -3.553  72.810   1.00 46.11 314 A 1 
ATOM 2372 C CD  . GLN A 0 314 . -77.863 -4.372  73.635   1.00 46.11 314 A 1 
ATOM 2373 N NE2 . GLN A 0 314 . -77.480 -4.847  74.798   1.00 46.11 314 A 1 
ATOM 2374 O OE1 . GLN A 0 314 . -79.015 -4.556  73.289   1.00 46.11 314 A 1 
ATOM 2375 N N   . ASP A 0 315 . -76.320 -2.480  68.045   1.00 45.62 315 A 1 
ATOM 2376 C CA  . ASP A 0 315 . -76.159 -2.841  66.621   1.00 45.62 315 A 1 
ATOM 2377 C C   . ASP A 0 315 . -74.885 -2.278  65.958   1.00 45.62 315 A 1 
ATOM 2378 C CB  . ASP A 0 315 . -77.438 -2.462  65.860   1.00 45.62 315 A 1 
ATOM 2379 O O   . ASP A 0 315 . -74.617 -2.549  64.789   1.00 45.62 315 A 1 
ATOM 2380 C CG  . ASP A 0 315 . -78.590 -3.377  66.269   1.00 45.62 315 A 1 
ATOM 2381 O OD1 . ASP A 0 315 . -78.509 -4.584  65.936   1.00 45.62 315 A 1 
ATOM 2382 O OD2 . ASP A 0 315 . -79.513 -2.893  66.956   1.00 45.62 315 A 1 
ATOM 2383 N N   . ALA A 0 316 . -74.061 -1.528  66.699   1.00 45.82 316 A 1 
ATOM 2384 C CA  . ALA A 0 316 . -72.884 -0.828  66.168   1.00 45.82 316 A 1 
ATOM 2385 C C   . ALA A 0 316 . -71.708 -1.740  65.748   1.00 45.82 316 A 1 
ATOM 2386 C CB  . ALA A 0 316 . -72.445 0.210   67.210   1.00 45.82 316 A 1 
ATOM 2387 O O   . ALA A 0 316 . -70.776 -1.264  65.109   1.00 45.82 316 A 1 
ATOM 2388 N N   . SER A 0 317 . -71.733 -3.030  66.096   1.00 53.30 317 A 1 
ATOM 2389 C CA  . SER A 0 317 . -70.650 -4.000  65.847   1.00 53.30 317 A 1 
ATOM 2390 C C   . SER A 0 317 . -70.960 -5.031  64.750   1.00 53.30 317 A 1 
ATOM 2391 C CB  . SER A 0 317 . -70.271 -4.689  67.162   1.00 53.30 317 A 1 
ATOM 2392 O O   . SER A 0 317 . -70.236 -6.012  64.609   1.00 53.30 317 A 1 
ATOM 2393 O OG  . SER A 0 317 . -71.423 -5.246  67.773   1.00 53.30 317 A 1 
ATOM 2394 N N   . LYS A 0 318 . -72.030 -4.836  63.966   1.00 50.26 318 A 1 
ATOM 2395 C CA  . LYS A 0 318 . -72.454 -5.757  62.887   1.00 50.26 318 A 1 
ATOM 2396 C C   . LYS A 0 318 . -71.900 -5.409  61.495   1.00 50.26 318 A 1 
ATOM 2397 C CB  . LYS A 0 318 . -73.989 -5.859  62.876   1.00 50.26 318 A 1 
ATOM 2398 O O   . LYS A 0 318 . -72.257 -6.059  60.516   1.00 50.26 318 A 1 
ATOM 2399 C CG  . LYS A 0 318 . -74.525 -6.594  64.113   1.00 50.26 318 A 1 
ATOM 2400 C CD  . LYS A 0 318 . -76.057 -6.597  64.103   1.00 50.26 318 A 1 
ATOM 2401 C CE  . LYS A 0 318 . -76.586 -7.359  65.319   1.00 50.26 318 A 1 
ATOM 2402 N NZ  . LYS A 0 318 . -78.047 -7.170  65.465   1.00 50.26 318 A 1 
ATOM 2403 N N   . ALA A 0 319 . -71.066 -4.377  61.385   1.00 46.43 319 A 1 
ATOM 2404 C CA  . ALA A 0 319 . -70.538 -3.905  60.110   1.00 46.43 319 A 1 
ATOM 2405 C C   . ALA A 0 319 . -69.304 -4.711  59.668   1.00 46.43 319 A 1 
ATOM 2406 C CB  . ALA A 0 319 . -70.246 -2.403  60.234   1.00 46.43 319 A 1 
ATOM 2407 O O   . ALA A 0 319 . -68.216 -4.463  60.168   1.00 46.43 319 A 1 
ATOM 2408 N N   . GLY A 0 320 . -69.502 -5.632  58.715   1.00 44.19 320 A 1 
ATOM 2409 C CA  . GLY A 0 320 . -68.489 -6.117  57.763   1.00 44.19 320 A 1 
ATOM 2410 C C   . GLY A 0 320 . -67.215 -6.759  58.332   1.00 44.19 320 A 1 
ATOM 2411 O O   . GLY A 0 320 . -66.329 -6.083  58.845   1.00 44.19 320 A 1 
ATOM 2412 N N   . GLY A 0 321 . -67.046 -8.067  58.118   1.00 41.70 321 A 1 
ATOM 2413 C CA  . GLY A 0 321 . -65.742 -8.717  58.274   1.00 41.70 321 A 1 
ATOM 2414 C C   . GLY A 0 321 . -64.774 -8.265  57.178   1.00 41.70 321 A 1 
ATOM 2415 O O   . GLY A 0 321 . -64.696 -8.900  56.132   1.00 41.70 321 A 1 
ATOM 2416 N N   . HIS A 0 322 . -64.069 -7.158  57.403   1.00 45.68 322 A 1 
ATOM 2417 C CA  . HIS A 0 322 . -62.972 -6.711  56.549   1.00 45.68 322 A 1 
ATOM 2418 C C   . HIS A 0 322 . -61.692 -7.461  56.934   1.00 45.68 322 A 1 
ATOM 2419 C CB  . HIS A 0 322 . -62.805 -5.188  56.670   1.00 45.68 322 A 1 
ATOM 2420 O O   . HIS A 0 322 . -61.352 -7.526  58.114   1.00 45.68 322 A 1 
ATOM 2421 C CG  . HIS A 0 322 . -64.010 -4.418  56.185   1.00 45.68 322 A 1 
ATOM 2422 C CD2 . HIS A 0 322 . -65.007 -3.877  56.955   1.00 45.68 322 A 1 
ATOM 2423 N ND1 . HIS A 0 322 . -64.331 -4.158  54.872   1.00 45.68 322 A 1 
ATOM 2424 C CE1 . HIS A 0 322 . -65.489 -3.477  54.852   1.00 45.68 322 A 1 
ATOM 2425 N NE2 . HIS A 0 322 . -65.944 -3.283  56.099   1.00 45.68 322 A 1 
ATOM 2426 N N   . ASN A 0 323 . -60.983 -8.022  55.952   1.00 47.26 323 A 1 
ATOM 2427 C CA  . ASN A 0 323 . -59.698 -8.677  56.197   1.00 47.26 323 A 1 
ATOM 2428 C C   . ASN A 0 323 . -58.643 -7.618  56.556   1.00 47.26 323 A 1 
ATOM 2429 C CB  . ASN A 0 323 . -59.294 -9.520  54.974   1.00 47.26 323 A 1 
ATOM 2430 O O   . ASN A 0 323 . -58.493 -6.622  55.846   1.00 47.26 323 A 1 
ATOM 2431 C CG  . ASN A 0 323 . -60.209 -10.709 54.724   1.00 47.26 323 A 1 
ATOM 2432 N ND2 . ASN A 0 323 . -60.185 -11.258 53.533   1.00 47.26 323 A 1 
ATOM 2433 O OD1 . ASN A 0 323 . -60.954 -11.162 55.577   1.00 47.26 323 A 1 
ATOM 2434 N N   . TYR A 0 324 . -57.929 -7.835  57.660   1.00 51.34 324 A 1 
ATOM 2435 C CA  . TYR A 0 324 . -56.868 -6.949  58.136   1.00 51.34 324 A 1 
ATOM 2436 C C   . TYR A 0 324 . -55.515 -7.457  57.626   1.00 51.34 324 A 1 
ATOM 2437 C CB  . TYR A 0 324 . -56.893 -6.851  59.672   1.00 51.34 324 A 1 
ATOM 2438 O O   . TYR A 0 324 . -55.215 -8.641  57.758   1.00 51.34 324 A 1 
ATOM 2439 C CG  . TYR A 0 324 . -58.214 -6.380  60.263   1.00 51.34 324 A 1 
ATOM 2440 C CD1 . TYR A 0 324 . -58.445 -5.012  60.510   1.00 51.34 324 A 1 
ATOM 2441 C CD2 . TYR A 0 324 . -59.216 -7.323  60.563   1.00 51.34 324 A 1 
ATOM 2442 C CE1 . TYR A 0 324 . -59.684 -4.586  61.031   1.00 51.34 324 A 1 
ATOM 2443 C CE2 . TYR A 0 324 . -60.457 -6.903  61.078   1.00 51.34 324 A 1 
ATOM 2444 O OH  . TYR A 0 324 . -61.904 -5.130  61.775   1.00 51.34 324 A 1 
ATOM 2445 C CZ  . TYR A 0 324 . -60.695 -5.532  61.303   1.00 51.34 324 A 1 
ATOM 2446 N N   . TRP A 0 325 . -54.711 -6.553  57.071   1.00 49.10 325 A 1 
ATOM 2447 C CA  . TRP A 0 325 . -53.318 -6.781  56.691   1.00 49.10 325 A 1 
ATOM 2448 C C   . TRP A 0 325 . -52.496 -5.645  57.300   1.00 49.10 325 A 1 
ATOM 2449 C CB  . TRP A 0 325 . -53.198 -6.836  55.160   1.00 49.10 325 A 1 
ATOM 2450 O O   . TRP A 0 325 . -52.858 -4.477  57.122   1.00 49.10 325 A 1 
ATOM 2451 C CG  . TRP A 0 325 . -51.846 -7.203  54.623   1.00 49.10 325 A 1 
ATOM 2452 C CD1 . TRP A 0 325 . -51.443 -8.456  54.304   1.00 49.10 325 A 1 
ATOM 2453 C CD2 . TRP A 0 325 . -50.704 -6.336  54.318   1.00 49.10 325 A 1 
ATOM 2454 C CE2 . TRP A 0 325 . -49.653 -7.142  53.782   1.00 49.10 325 A 1 
ATOM 2455 C CE3 . TRP A 0 325 . -50.442 -4.954  54.461   1.00 49.10 325 A 1 
ATOM 2456 N NE1 . TRP A 0 325 . -50.152 -8.425  53.815   1.00 49.10 325 A 1 
ATOM 2457 C CH2 . TRP A 0 325 . -48.206 -5.227  53.505   1.00 49.10 325 A 1 
ATOM 2458 C CZ2 . TRP A 0 325 . -48.424 -6.607  53.372   1.00 49.10 325 A 1 
ATOM 2459 C CZ3 . TRP A 0 325 . -49.202 -4.412  54.068   1.00 49.10 325 A 1 
ATOM 2460 N N   . GLY A 0 326 . -51.457 -5.991  58.057   1.00 55.31 326 A 1 
ATOM 2461 C CA  . GLY A 0 326 . -50.579 -5.051  58.750   1.00 55.31 326 A 1 
ATOM 2462 C C   . GLY A 0 326 . -49.135 -5.446  58.489   1.00 55.31 326 A 1 
ATOM 2463 O O   . GLY A 0 326 . -48.613 -6.340  59.143   1.00 55.31 326 A 1 
ATOM 2464 N N   . GLY A 0 327 . -48.515 -4.823  57.496   1.00 63.42 327 A 1 
ATOM 2465 C CA  . GLY A 0 327 . -47.190 -5.186  57.008   1.00 63.42 327 A 1 
ATOM 2466 C C   . GLY A 0 327 . -46.557 -4.055  56.209   1.00 63.42 327 A 1 
ATOM 2467 O O   . GLY A 0 327 . -47.133 -2.963  56.099   1.00 63.42 327 A 1 
ATOM 2468 N N   . SER A 0 328 . -45.389 -4.348  55.644   1.00 67.77 328 A 1 
ATOM 2469 C CA  . SER A 0 328 . -44.722 -3.505  54.650   1.00 67.77 328 A 1 
ATOM 2470 C C   . SER A 0 328 . -44.456 -4.307  53.380   1.00 67.77 328 A 1 
ATOM 2471 C CB  . SER A 0 328 . -43.419 -2.899  55.192   1.00 67.77 328 A 1 
ATOM 2472 O O   . SER A 0 328 . -44.247 -5.521  53.454   1.00 67.77 328 A 1 
ATOM 2473 O OG  . SER A 0 328 . -43.272 -1.557  54.756   1.00 67.77 328 A 1 
ATOM 2474 N N   . ARG A 0 329 . -44.478 -3.617  52.244   1.00 76.13 329 A 1 
ATOM 2475 C CA  . ARG A 0 329 . -43.925 -4.042  50.960   1.00 76.13 329 A 1 
ATOM 2476 C C   . ARG A 0 329 . -43.104 -2.884  50.414   1.00 76.13 329 A 1 
ATOM 2477 C CB  . ARG A 0 329 . -45.026 -4.399  49.958   1.00 76.13 329 A 1 
ATOM 2478 O O   . ARG A 0 329 . -43.594 -1.756  50.461   1.00 76.13 329 A 1 
ATOM 2479 C CG  . ARG A 0 329 . -45.705 -5.725  50.299   1.00 76.13 329 A 1 
ATOM 2480 C CD  . ARG A 0 329 . -46.849 -5.970  49.316   1.00 76.13 329 A 1 
ATOM 2481 N NE  . ARG A 0 329 . -47.365 -7.346  49.448   1.00 76.13 329 A 1 
ATOM 2482 N NH1 . ARG A 0 329 . -47.144 -7.944  47.229   1.00 76.13 329 A 1 
ATOM 2483 N NH2 . ARG A 0 329 . -47.613 -9.496  48.752   1.00 76.13 329 A 1 
ATOM 2484 C CZ  . ARG A 0 329 . -47.381 -8.243  48.475   1.00 76.13 329 A 1 
ATOM 2485 N N   . ASP A 0 330 . -41.904 -3.174  49.949   1.00 82.59 330 A 1 
ATOM 2486 C CA  . ASP A 0 330 . -41.090 -2.268  49.152   1.00 82.59 330 A 1 
ATOM 2487 C C   . ASP A 0 330 . -40.780 -3.012  47.845   1.00 82.59 330 A 1 
ATOM 2488 C CB  . ASP A 0 330 . -39.819 -1.849  49.922   1.00 82.59 330 A 1 
ATOM 2489 O O   . ASP A 0 330 . -40.263 -4.122  47.898   1.00 82.59 330 A 1 
ATOM 2490 C CG  . ASP A 0 330 . -40.069 -1.340  51.353   1.00 82.59 330 A 1 
ATOM 2491 O OD1 . ASP A 0 330 . -40.827 -0.355  51.524   1.00 82.59 330 A 1 
ATOM 2492 O OD2 . ASP A 0 330 . -39.440 -1.849  52.312   1.00 82.59 330 A 1 
ATOM 2493 N N   . ASP A 0 331 . -41.151 -2.412  46.722   1.00 84.62 331 A 1 
ATOM 2494 C CA  . ASP A 0 331 . -41.134 -2.952  45.357   1.00 84.62 331 A 1 
ATOM 2495 C C   . ASP A 0 331 . -40.157 -2.090  44.520   1.00 84.62 331 A 1 
ATOM 2496 C CB  . ASP A 0 331 . -42.603 -2.896  44.883   1.00 84.62 331 A 1 
ATOM 2497 O O   . ASP A 0 331 . -40.007 -0.892  44.808   1.00 84.62 331 A 1 
ATOM 2498 C CG  . ASP A 0 331 . -42.933 -3.614  43.575   1.00 84.62 331 A 1 
ATOM 2499 O OD1 . ASP A 0 331 . -41.995 -3.783  42.775   1.00 84.62 331 A 1 
ATOM 2500 O OD2 . ASP A 0 331 . -44.137 -3.939  43.409   1.00 84.62 331 A 1 
ATOM 2501 N N   . PHE A 0 332 . -39.418 -2.674  43.571   1.00 87.21 332 A 1 
ATOM 2502 C CA  . PHE A 0 332 . -38.388 -1.971  42.788   1.00 87.21 332 A 1 
ATOM 2503 C C   . PHE A 0 332 . -38.051 -2.685  41.468   1.00 87.21 332 A 1 
ATOM 2504 C CB  . PHE A 0 332 . -37.114 -1.782  43.641   1.00 87.21 332 A 1 
ATOM 2505 O O   . PHE A 0 332 . -37.254 -3.626  41.452   1.00 87.21 332 A 1 
ATOM 2506 C CG  . PHE A 0 332 . -35.938 -1.139  42.915   1.00 87.21 332 A 1 
ATOM 2507 C CD1 . PHE A 0 332 . -34.885 -1.929  42.414   1.00 87.21 332 A 1 
ATOM 2508 C CD2 . PHE A 0 332 . -35.938 0.242   42.657   1.00 87.21 332 A 1 
ATOM 2509 C CE1 . PHE A 0 332 . -33.822 -1.345  41.701   1.00 87.21 332 A 1 
ATOM 2510 C CE2 . PHE A 0 332 . -34.892 0.825   41.920   1.00 87.21 332 A 1 
ATOM 2511 C CZ  . PHE A 0 332 . -33.820 0.040   41.465   1.00 87.21 332 A 1 
ATOM 2512 N N   . ASP A 0 333 . -38.581 -2.142  40.372   1.00 90.79 333 A 1 
ATOM 2513 C CA  . ASP A 0 333 . -38.179 -2.433  38.993   1.00 90.79 333 A 1 
ATOM 2514 C C   . ASP A 0 333 . -37.047 -1.486  38.549   1.00 90.79 333 A 1 
ATOM 2515 C CB  . ASP A 0 333 . -39.372 -2.227  38.036   1.00 90.79 333 A 1 
ATOM 2516 O O   . ASP A 0 333 . -37.090 -0.273  38.790   1.00 90.79 333 A 1 
ATOM 2517 C CG  . ASP A 0 333 . -40.283 -3.439  37.810   1.00 90.79 333 A 1 
ATOM 2518 O OD1 . ASP A 0 333 . -39.731 -4.530  37.551   1.00 90.79 333 A 1 
ATOM 2519 O OD2 . ASP A 0 333 . -41.513 -3.225  37.690   1.00 90.79 333 A 1 
ATOM 2520 N N   . ALA A 0 334 . -36.075 -2.001  37.795   1.00 90.24 334 A 1 
ATOM 2521 C CA  . ALA A 0 334 . -35.121 -1.189  37.043   1.00 90.24 334 A 1 
ATOM 2522 C C   . ALA A 0 334 . -34.804 -1.786  35.665   1.00 90.24 334 A 1 
ATOM 2523 C CB  . ALA A 0 334 . -33.850 -0.979  37.874   1.00 90.24 334 A 1 
ATOM 2524 O O   . ALA A 0 334 . -34.693 -2.999  35.496   1.00 90.24 334 A 1 
ATOM 2525 N N   . TYR A 0 335 . -34.588 -0.914  34.680   1.00 93.04 335 A 1 
ATOM 2526 C CA  . TYR A 0 335 . -34.133 -1.274  33.335   1.00 93.04 335 A 1 
ATOM 2527 C C   . TYR A 0 335 . -33.099 -0.262  32.844   1.00 93.04 335 A 1 
ATOM 2528 C CB  . TYR A 0 335 . -35.328 -1.344  32.370   1.00 93.04 335 A 1 
ATOM 2529 O O   . TYR A 0 335 . -33.245 0.938   33.085   1.00 93.04 335 A 1 
ATOM 2530 C CG  . TYR A 0 335 . -34.933 -1.508  30.910   1.00 93.04 335 A 1 
ATOM 2531 C CD1 . TYR A 0 335 . -34.930 -0.395  30.043   1.00 93.04 335 A 1 
ATOM 2532 C CD2 . TYR A 0 335 . -34.475 -2.755  30.444   1.00 93.04 335 A 1 
ATOM 2533 C CE1 . TYR A 0 335 . -34.475 -0.532  28.716   1.00 93.04 335 A 1 
ATOM 2534 C CE2 . TYR A 0 335 . -34.005 -2.894  29.125   1.00 93.04 335 A 1 
ATOM 2535 O OH  . TYR A 0 335 . -33.541 -1.912  26.985   1.00 93.04 335 A 1 
ATOM 2536 C CZ  . TYR A 0 335 . -34.002 -1.780  28.257   1.00 93.04 335 A 1 
ATOM 2537 N N   . GLY A 0 336 . -32.090 -0.719  32.108   1.00 92.49 336 A 1 
ATOM 2538 C CA  . GLY A 0 336 . -31.151 0.172   31.439   1.00 92.49 336 A 1 
ATOM 2539 C C   . GLY A 0 336 . -30.516 -0.422  30.191   1.00 92.49 336 A 1 
ATOM 2540 O O   . GLY A 0 336 . -30.611 -1.624  29.921   1.00 92.49 336 A 1 
ATOM 2541 N N   . ARG A 0 337 . -29.930 0.475   29.399   1.00 94.19 337 A 1 
ATOM 2542 C CA  . ARG A 0 337 . -29.255 0.180   28.142   1.00 94.19 337 A 1 
ATOM 2543 C C   . ARG A 0 337 . -28.193 1.235   27.845   1.00 94.19 337 A 1 
ATOM 2544 C CB  . ARG A 0 337 . -30.310 0.097   27.034   1.00 94.19 337 A 1 
ATOM 2545 O O   . ARG A 0 337 . -28.522 2.418   27.800   1.00 94.19 337 A 1 
ATOM 2546 C CG  . ARG A 0 337 . -29.711 -0.189  25.653   1.00 94.19 337 A 1 
ATOM 2547 C CD  . ARG A 0 337 . -30.852 -0.589  24.714   1.00 94.19 337 A 1 
ATOM 2548 N NE  . ARG A 0 337 . -30.334 -1.055  23.422   1.00 94.19 337 A 1 
ATOM 2549 N NH1 . ARG A 0 337 . -30.717 0.811   22.163   1.00 94.19 337 A 1 
ATOM 2550 N NH2 . ARG A 0 337 . -29.764 -0.958  21.232   1.00 94.19 337 A 1 
ATOM 2551 C CZ  . ARG A 0 337 . -30.291 -0.412  22.282   1.00 94.19 337 A 1 
ATOM 2552 N N   . ASP A 0 338 . -26.975 0.784   27.588   1.00 91.43 338 A 1 
ATOM 2553 C CA  . ASP A 0 338 . -25.839 1.582   27.118   1.00 91.43 338 A 1 
ATOM 2554 C C   . ASP A 0 338 . -25.598 1.270   25.624   1.00 91.43 338 A 1 
ATOM 2555 C CB  . ASP A 0 338 . -24.625 1.301   28.024   1.00 91.43 338 A 1 
ATOM 2556 O O   . ASP A 0 338 . -25.971 0.202   25.137   1.00 91.43 338 A 1 
ATOM 2557 C CG  . ASP A 0 338 . -23.516 2.356   27.938   1.00 91.43 338 A 1 
ATOM 2558 O OD1 . ASP A 0 338 . -23.490 3.081   26.918   1.00 91.43 338 A 1 
ATOM 2559 O OD2 . ASP A 0 338 . -22.715 2.426   28.900   1.00 91.43 338 A 1 
ATOM 2560 N N   . GLN A 0 339 . -25.076 2.224   24.855   1.00 93.10 339 A 1 
ATOM 2561 C CA  . GLN A 0 339 . -25.062 2.209   23.386   1.00 93.10 339 A 1 
ATOM 2562 C C   . GLN A 0 339 . -23.875 3.014   22.834   1.00 93.10 339 A 1 
ATOM 2563 C CB  . GLN A 0 339 . -26.408 2.758   22.863   1.00 93.10 339 A 1 
ATOM 2564 O O   . GLN A 0 339 . -24.044 4.085   22.244   1.00 93.10 339 A 1 
ATOM 2565 C CG  . GLN A 0 339 . -27.526 1.731   22.658   1.00 93.10 339 A 1 
ATOM 2566 C CD  . GLN A 0 339 . -27.608 1.248   21.215   1.00 93.10 339 A 1 
ATOM 2567 N NE2 . GLN A 0 339 . -26.664 0.459   20.754   1.00 93.10 339 A 1 
ATOM 2568 O OE1 . GLN A 0 339 . -28.575 1.508   20.495   1.00 93.10 339 A 1 
ATOM 2569 N N   . ASP A 0 340 . -22.669 2.481   23.006   1.00 92.82 340 A 1 
ATOM 2570 C CA  . ASP A 0 340 . -21.431 3.116   22.551   1.00 92.82 340 A 1 
ATOM 2571 C C   . ASP A 0 340 . -21.163 2.815   21.056   1.00 92.82 340 A 1 
ATOM 2572 C CB  . ASP A 0 340 . -20.278 2.689   23.492   1.00 92.82 340 A 1 
ATOM 2573 O O   . ASP A 0 340 . -21.318 1.689   20.573   1.00 92.82 340 A 1 
ATOM 2574 C CG  . ASP A 0 340 . -19.273 3.800   23.839   1.00 92.82 340 A 1 
ATOM 2575 O OD1 . ASP A 0 340 . -19.314 4.873   23.191   1.00 92.82 340 A 1 
ATOM 2576 O OD2 . ASP A 0 340 . -18.375 3.547   24.679   1.00 92.82 340 A 1 
ATOM 2577 N N   . PHE A 0 341 . -20.747 3.814   20.274   1.00 95.87 341 A 1 
ATOM 2578 C CA  . PHE A 0 341 . -20.375 3.649   18.861   1.00 95.87 341 A 1 
ATOM 2579 C C   . PHE A 0 341 . -19.178 4.523   18.497   1.00 95.87 341 A 1 
ATOM 2580 C CB  . PHE A 0 341 . -21.568 3.971   17.943   1.00 95.87 341 A 1 
ATOM 2581 O O   . PHE A 0 341 . -19.250 5.749   18.571   1.00 95.87 341 A 1 
ATOM 2582 C CG  . PHE A 0 341 . -21.245 3.938   16.453   1.00 95.87 341 A 1 
ATOM 2583 C CD1 . PHE A 0 341 . -20.793 5.097   15.788   1.00 95.87 341 A 1 
ATOM 2584 C CD2 . PHE A 0 341 . -21.367 2.736   15.735   1.00 95.87 341 A 1 
ATOM 2585 C CE1 . PHE A 0 341 . -20.461 5.050   14.420   1.00 95.87 341 A 1 
ATOM 2586 C CE2 . PHE A 0 341 . -21.051 2.690   14.365   1.00 95.87 341 A 1 
ATOM 2587 C CZ  . PHE A 0 341 . -20.595 3.846   13.705   1.00 95.87 341 A 1 
ATOM 2588 N N   . HIS A 0 342 . -18.106 3.916   17.981   1.00 97.46 342 A 1 
ATOM 2589 C CA  . HIS A 0 342 . -16.899 4.627   17.549   1.00 97.46 342 A 1 
ATOM 2590 C C   . HIS A 0 342 . -16.444 4.163   16.163   1.00 97.46 342 A 1 
ATOM 2591 C CB  . HIS A 0 342 . -15.802 4.451   18.615   1.00 97.46 342 A 1 
ATOM 2592 O O   . HIS A 0 342 . -15.881 3.082   16.019   1.00 97.46 342 A 1 
ATOM 2593 C CG  . HIS A 0 342 . -14.619 5.395   18.516   1.00 97.46 342 A 1 
ATOM 2594 C CD2 . HIS A 0 342 . -14.430 6.401   17.607   1.00 97.46 342 A 1 
ATOM 2595 N ND1 . HIS A 0 342 . -13.616 5.496   19.487   1.00 97.46 342 A 1 
ATOM 2596 C CE1 . HIS A 0 342 . -12.940 6.609   19.212   1.00 97.46 342 A 1 
ATOM 2597 N NE2 . HIS A 0 342 . -13.362 7.144   18.061   1.00 97.46 342 A 1 
ATOM 2598 N N   . GLU A 0 343 . -16.611 4.995   15.130   1.00 97.74 343 A 1 
ATOM 2599 C CA  . GLU A 0 343 . -16.036 4.748   13.798   1.00 97.74 343 A 1 
ATOM 2600 C C   . GLU A 0 343 . -14.917 5.742   13.469   1.00 97.74 343 A 1 
ATOM 2601 C CB  . GLU A 0 343 . -17.112 4.709   12.694   1.00 97.74 343 A 1 
ATOM 2602 O O   . GLU A 0 343 . -15.072 6.957   13.591   1.00 97.74 343 A 1 
ATOM 2603 C CG  . GLU A 0 343 . -16.507 4.257   11.348   1.00 97.74 343 A 1 
ATOM 2604 C CD  . GLU A 0 343 . -17.510 4.209   10.190   1.00 97.74 343 A 1 
ATOM 2605 O OE1 . GLU A 0 343 . -17.623 3.135   9.547    1.00 97.74 343 A 1 
ATOM 2606 O OE2 . GLU A 0 343 . -18.077 5.283   9.859    1.00 97.74 343 A 1 
ATOM 2607 N N   . LYS A 0 344 . -13.803 5.212   12.961   1.00 97.66 344 A 1 
ATOM 2608 C CA  . LYS A 0 344 . -12.697 5.937   12.334   1.00 97.66 344 A 1 
ATOM 2609 C C   . LYS A 0 344 . -12.567 5.512   10.882   1.00 97.66 344 A 1 
ATOM 2610 C CB  . LYS A 0 344 . -11.398 5.648   13.093   1.00 97.66 344 A 1 
ATOM 2611 O O   . LYS A 0 344 . -12.464 4.324   10.597   1.00 97.66 344 A 1 
ATOM 2612 C CG  . LYS A 0 344 . -11.380 6.440   14.397   1.00 97.66 344 A 1 
ATOM 2613 C CD  . LYS A 0 344 . -10.270 5.972   15.338   1.00 97.66 344 A 1 
ATOM 2614 C CE  . LYS A 0 344 . -10.290 6.981   16.480   1.00 97.66 344 A 1 
ATOM 2615 N NZ  . LYS A 0 344 . -10.179 6.378   17.821   1.00 97.66 344 A 1 
ATOM 2616 N N   . VAL A 0 345 . -12.499 6.478   9.974    1.00 96.17 345 A 1 
ATOM 2617 C CA  . VAL A 0 345 . -12.162 6.283   8.561    1.00 96.17 345 A 1 
ATOM 2618 C C   . VAL A 0 345 . -11.010 7.211   8.208    1.00 96.17 345 A 1 
ATOM 2619 C CB  . VAL A 0 345 . -13.366 6.562   7.638    1.00 96.17 345 A 1 
ATOM 2620 O O   . VAL A 0 345 . -11.087 8.405   8.490    1.00 96.17 345 A 1 
ATOM 2621 C CG1 . VAL A 0 345 . -13.015 6.307   6.164    1.00 96.17 345 A 1 
ATOM 2622 C CG2 . VAL A 0 345 . -14.560 5.663   7.967    1.00 96.17 345 A 1 
ATOM 2623 N N   . SER A 0 346 . -9.982  6.695   7.541    1.00 95.50 346 A 1 
ATOM 2624 C CA  . SER A 0 346 . -8.981  7.516   6.861    1.00 95.50 346 A 1 
ATOM 2625 C C   . SER A 0 346 . -8.778  7.075   5.414    1.00 95.50 346 A 1 
ATOM 2626 C CB  . SER A 0 346 . -7.661  7.589   7.634    1.00 95.50 346 A 1 
ATOM 2627 O O   . SER A 0 346 . -8.973  5.911   5.052    1.00 95.50 346 A 1 
ATOM 2628 O OG  . SER A 0 346 . -6.991  6.345   7.655    1.00 95.50 346 A 1 
ATOM 2629 N N   . PHE A 0 347 . -8.412  8.031   4.565    1.00 93.99 347 A 1 
ATOM 2630 C CA  . PHE A 0 347 . -8.087  7.816   3.163    1.00 93.99 347 A 1 
ATOM 2631 C C   . PHE A 0 347 . -6.973  8.775   2.734    1.00 93.99 347 A 1 
ATOM 2632 C CB  . PHE A 0 347 . -9.353  7.995   2.313    1.00 93.99 347 A 1 
ATOM 2633 O O   . PHE A 0 347 . -7.109  9.988   2.883    1.00 93.99 347 A 1 
ATOM 2634 C CG  . PHE A 0 347 . -9.109  7.969   0.817    1.00 93.99 347 A 1 
ATOM 2635 C CD1 . PHE A 0 347 . -8.904  9.172   0.113    1.00 93.99 347 A 1 
ATOM 2636 C CD2 . PHE A 0 347 . -9.057  6.742   0.131    1.00 93.99 347 A 1 
ATOM 2637 C CE1 . PHE A 0 347 . -8.659  9.148   -1.271   1.00 93.99 347 A 1 
ATOM 2638 C CE2 . PHE A 0 347 . -8.818  6.717   -1.254   1.00 93.99 347 A 1 
ATOM 2639 C CZ  . PHE A 0 347 . -8.618  7.920   -1.955   1.00 93.99 347 A 1 
ATOM 2640 N N   . ASP A 0 348 . -5.904  8.229   2.160    1.00 92.11 348 A 1 
ATOM 2641 C CA  . ASP A 0 348 . -4.773  8.977   1.605    1.00 92.11 348 A 1 
ATOM 2642 C C   . ASP A 0 348 . -4.568  8.620   0.131    1.00 92.11 348 A 1 
ATOM 2643 C CB  . ASP A 0 348 . -3.481  8.708   2.396    1.00 92.11 348 A 1 
ATOM 2644 O O   . ASP A 0 348 . -4.659  7.459   -0.271   1.00 92.11 348 A 1 
ATOM 2645 C CG  . ASP A 0 348 . -3.207  9.749   3.481    1.00 92.11 348 A 1 
ATOM 2646 O OD1 . ASP A 0 348 . -3.073  10.943  3.118    1.00 92.11 348 A 1 
ATOM 2647 O OD2 . ASP A 0 348 . -3.048  9.330   4.648    1.00 92.11 348 A 1 
ATOM 2648 N N   . ASN A 0 349 . -4.247  9.628   -0.676   1.00 87.71 349 A 1 
ATOM 2649 C CA  . ASN A 0 349 . -4.006  9.523   -2.110   1.00 87.71 349 A 1 
ATOM 2650 C C   . ASN A 0 349 . -2.849  10.464  -2.502   1.00 87.71 349 A 1 
ATOM 2651 C CB  . ASN A 0 349 . -5.344  9.822   -2.810   1.00 87.71 349 A 1 
ATOM 2652 O O   . ASN A 0 349 . -3.044  11.662  -2.721   1.00 87.71 349 A 1 
ATOM 2653 C CG  . ASN A 0 349 . -5.247  9.928   -4.316   1.00 87.71 349 A 1 
ATOM 2654 N ND2 . ASN A 0 349 . -5.970  10.828  -4.941   1.00 87.71 349 A 1 
ATOM 2655 O OD1 . ASN A 0 349 . -4.548  9.191   -4.994   1.00 87.71 349 A 1 
ATOM 2656 N N   . THR A 0 350 . -1.630  9.923   -2.570   1.00 86.52 350 A 1 
ATOM 2657 C CA  . THR A 0 350 . -0.366  10.658  -2.787   1.00 86.52 350 A 1 
ATOM 2658 C C   . THR A 0 350 . 0.194   10.385  -4.180   1.00 86.52 350 A 1 
ATOM 2659 C CB  . THR A 0 350 . 0.704   10.237  -1.765   1.00 86.52 350 A 1 
ATOM 2660 O O   . THR A 0 350 . 0.282   9.223   -4.575   1.00 86.52 350 A 1 
ATOM 2661 C CG2 . THR A 0 350 . 1.927   11.157  -1.792   1.00 86.52 350 A 1 
ATOM 2662 O OG1 . THR A 0 350 . 0.225   10.224  -0.446   1.00 86.52 350 A 1 
ATOM 2663 N N   . ARG A 0 351 . 0.613   11.419  -4.931   1.00 74.38 351 A 1 
ATOM 2664 C CA  . ARG A 0 351 . 0.971   11.269  -6.357   1.00 74.38 351 A 1 
ATOM 2665 C C   . ARG A 0 351 . 2.176   12.071  -6.863   1.00 74.38 351 A 1 
ATOM 2666 C CB  . ARG A 0 351 . -0.247  11.590  -7.241   1.00 74.38 351 A 1 
ATOM 2667 O O   . ARG A 0 351 . 2.473   13.182  -6.420   1.00 74.38 351 A 1 
ATOM 2668 C CG  . ARG A 0 351 . -1.471  10.741  -6.877   1.00 74.38 351 A 1 
ATOM 2669 C CD  . ARG A 0 351 . -2.541  10.798  -7.961   1.00 74.38 351 A 1 
ATOM 2670 N NE  . ARG A 0 351 . -3.711  10.043  -7.502   1.00 74.38 351 A 1 
ATOM 2671 N NH1 . ARG A 0 351 . -4.869  9.885   -9.466   1.00 74.38 351 A 1 
ATOM 2672 N NH2 . ARG A 0 351 . -5.656  8.929   -7.590   1.00 74.38 351 A 1 
ATOM 2673 C CZ  . ARG A 0 351 . -4.740  9.624   -8.197   1.00 74.38 351 A 1 
ATOM 2674 N N   . ALA A 0 352 . 2.763   11.497  -7.908   1.00 65.32 352 A 1 
ATOM 2675 C CA  . ALA A 0 352 . 3.589   12.042  -8.979   1.00 65.32 352 A 1 
ATOM 2676 C C   . ALA A 0 352 . 4.951   12.683  -8.637   1.00 65.32 352 A 1 
ATOM 2677 C CB  . ALA A 0 352 . 2.714   12.936  -9.866   1.00 65.32 352 A 1 
ATOM 2678 O O   . ALA A 0 352 . 5.066   13.753  -8.031   1.00 65.32 352 A 1 
ATOM 2679 N N   . LYS A 0 353 . 6.003   12.100  -9.222   1.00 77.69 353 A 1 
ATOM 2680 C CA  . LYS A 0 353 . 7.284   12.736  -9.581   1.00 77.69 353 A 1 
ATOM 2681 C C   . LYS A 0 353 . 7.529   12.572  -11.079  1.00 77.69 353 A 1 
ATOM 2682 C CB  . LYS A 0 353 . 8.442   12.109  -8.785   1.00 77.69 353 A 1 
ATOM 2683 O O   . LYS A 0 353 . 7.190   11.538  -11.650  1.00 77.69 353 A 1 
ATOM 2684 C CG  . LYS A 0 353 . 8.442   12.603  -7.334   1.00 77.69 353 A 1 
ATOM 2685 C CD  . LYS A 0 353 . 9.324   11.775  -6.400   1.00 77.69 353 A 1 
ATOM 2686 C CE  . LYS A 0 353 . 8.951   12.127  -4.955   1.00 77.69 353 A 1 
ATOM 2687 N NZ  . LYS A 0 353 . 9.367   11.062  -4.009   1.00 77.69 353 A 1 
ATOM 2688 N N   . GLY A 0 354 . 8.160   13.564  -11.695  1.00 78.85 354 A 1 
ATOM 2689 C CA  . GLY A 0 354 . 8.563   13.556  -13.093  1.00 78.85 354 A 1 
ATOM 2690 C C   . GLY A 0 354 . 9.827   14.379  -13.319  1.00 78.85 354 A 1 
ATOM 2691 O O   . GLY A 0 354 . 9.963   15.482  -12.791  1.00 78.85 354 A 1 
ATOM 2692 N N   . TYR A 0 355 . 10.726  13.838  -14.126  1.00 79.09 355 A 1 
ATOM 2693 C CA  . TYR A 0 355 . 11.969  14.445  -14.577  1.00 79.09 355 A 1 
ATOM 2694 C C   . TYR A 0 355 . 12.041  14.335  -16.099  1.00 79.09 355 A 1 
ATOM 2695 C CB  . TYR A 0 355 . 13.168  13.734  -13.932  1.00 79.09 355 A 1 
ATOM 2696 O O   . TYR A 0 355 . 11.616  13.324  -16.667  1.00 79.09 355 A 1 
ATOM 2697 C CG  . TYR A 0 355 . 13.153  13.728  -12.415  1.00 79.09 355 A 1 
ATOM 2698 C CD1 . TYR A 0 355 . 13.745  14.787  -11.702  1.00 79.09 355 A 1 
ATOM 2699 C CD2 . TYR A 0 355 . 12.528  12.673  -11.719  1.00 79.09 355 A 1 
ATOM 2700 C CE1 . TYR A 0 355 . 13.713  14.797  -10.294  1.00 79.09 355 A 1 
ATOM 2701 C CE2 . TYR A 0 355 . 12.485  12.682  -10.312  1.00 79.09 355 A 1 
ATOM 2702 O OH  . TYR A 0 355 . 13.038  13.756  -8.239   1.00 79.09 355 A 1 
ATOM 2703 C CZ  . TYR A 0 355 . 13.078  13.744  -9.599   1.00 79.09 355 A 1 
ATOM 2704 N N   . ALA A 0 356 . 12.591  15.360  -16.735  1.00 75.92 356 A 1 
ATOM 2705 C CA  . ALA A 0 356 . 13.014  15.359  -18.123  1.00 75.92 356 A 1 
ATOM 2706 C C   . ALA A 0 356 . 14.359  16.088  -18.235  1.00 75.92 356 A 1 
ATOM 2707 C CB  . ALA A 0 356 . 11.933  16.010  -18.995  1.00 75.92 356 A 1 
ATOM 2708 O O   . ALA A 0 356 . 14.567  17.110  -17.579  1.00 75.92 356 A 1 
ATOM 2709 N N   . ALA A 0 357 . 15.242  15.566  -19.072  1.00 84.62 357 A 1 
ATOM 2710 C CA  . ALA A 0 357 . 16.426  16.232  -19.585  1.00 84.62 357 A 1 
ATOM 2711 C C   . ALA A 0 357 . 16.439  16.045  -21.104  1.00 84.62 357 A 1 
ATOM 2712 C CB  . ALA A 0 357 . 17.675  15.642  -18.921  1.00 84.62 357 A 1 
ATOM 2713 O O   . ALA A 0 357 . 16.080  14.966  -21.577  1.00 84.62 357 A 1 
ATOM 2714 N N   . GLU A 0 358 . 16.818  17.077  -21.847  1.00 82.38 358 A 1 
ATOM 2715 C CA  . GLU A 0 358 . 17.003  17.030  -23.300  1.00 82.38 358 A 1 
ATOM 2716 C C   . GLU A 0 358 . 18.247  17.858  -23.641  1.00 82.38 358 A 1 
ATOM 2717 C CB  . GLU A 0 358 . 15.751  17.551  -24.053  1.00 82.38 358 A 1 
ATOM 2718 O O   . GLU A 0 358 . 18.329  19.002  -23.192  1.00 82.38 358 A 1 
ATOM 2719 C CG  . GLU A 0 358 . 14.430  16.919  -23.561  1.00 82.38 358 A 1 
ATOM 2720 C CD  . GLU A 0 358 . 13.203  17.132  -24.463  1.00 82.38 358 A 1 
ATOM 2721 O OE1 . GLU A 0 358 . 12.237  16.338  -24.296  1.00 82.38 358 A 1 
ATOM 2722 O OE2 . GLU A 0 358 . 13.207  18.037  -25.326  1.00 82.38 358 A 1 
ATOM 2723 N N   . SER A 0 359 . 19.192  17.307  -24.401  1.00 86.34 359 A 1 
ATOM 2724 C CA  . SER A 0 359 . 20.350  18.026  -24.950  1.00 86.34 359 A 1 
ATOM 2725 C C   . SER A 0 359 . 20.342  17.961  -26.476  1.00 86.34 359 A 1 
ATOM 2726 C CB  . SER A 0 359 . 21.687  17.520  -24.388  1.00 86.34 359 A 1 
ATOM 2727 O O   . SER A 0 359 . 19.831  17.011  -27.069  1.00 86.34 359 A 1 
ATOM 2728 O OG  . SER A 0 359 . 21.808  16.128  -24.582  1.00 86.34 359 A 1 
ATOM 2729 N N   . TYR A 0 360 . 20.886  18.986  -27.127  1.00 83.16 360 A 1 
ATOM 2730 C CA  . TYR A 0 360 . 21.083  19.025  -28.573  1.00 83.16 360 A 1 
ATOM 2731 C C   . TYR A 0 360 . 22.383  19.744  -28.908  1.00 83.16 360 A 1 
ATOM 2732 C CB  . TYR A 0 360 . 19.899  19.727  -29.250  1.00 83.16 360 A 1 
ATOM 2733 O O   . TYR A 0 360 . 22.494  20.946  -28.652  1.00 83.16 360 A 1 
ATOM 2734 C CG  . TYR A 0 360 . 20.042  19.867  -30.757  1.00 83.16 360 A 1 
ATOM 2735 C CD1 . TYR A 0 360 . 20.348  21.115  -31.332  1.00 83.16 360 A 1 
ATOM 2736 C CD2 . TYR A 0 360 . 19.887  18.739  -31.581  1.00 83.16 360 A 1 
ATOM 2737 C CE1 . TYR A 0 360 . 20.468  21.243  -32.729  1.00 83.16 360 A 1 
ATOM 2738 C CE2 . TYR A 0 360 . 19.992  18.861  -32.980  1.00 83.16 360 A 1 
ATOM 2739 O OH  . TYR A 0 360 . 20.365  20.238  -34.907  1.00 83.16 360 A 1 
ATOM 2740 C CZ  . TYR A 0 360 . 20.281  20.115  -33.556  1.00 83.16 360 A 1 
ATOM 2741 N N   . ASP A 0 361 . 23.320  19.033  -29.530  1.00 87.86 361 A 1 
ATOM 2742 C CA  . ASP A 0 361 . 24.590  19.594  -29.980  1.00 87.86 361 A 1 
ATOM 2743 C C   . ASP A 0 361 . 24.661  19.632  -31.508  1.00 87.86 361 A 1 
ATOM 2744 C CB  . ASP A 0 361 . 25.803  18.845  -29.412  1.00 87.86 361 A 1 
ATOM 2745 O O   . ASP A 0 361 . 24.266  18.691  -32.197  1.00 87.86 361 A 1 
ATOM 2746 C CG  . ASP A 0 361 . 25.648  18.463  -27.942  1.00 87.86 361 A 1 
ATOM 2747 O OD1 . ASP A 0 361 . 25.705  19.389  -27.102  1.00 87.86 361 A 1 
ATOM 2748 O OD2 . ASP A 0 361 . 25.488  17.244  -27.692  1.00 87.86 361 A 1 
ATOM 2749 N N   . GLU A 0 362 . 25.240  20.702  -32.044  1.00 86.31 362 A 1 
ATOM 2750 C CA  . GLU A 0 362 . 25.782  20.763  -33.401  1.00 86.31 362 A 1 
ATOM 2751 C C   . GLU A 0 362 . 27.264  21.117  -33.303  1.00 86.31 362 A 1 
ATOM 2752 C CB  . GLU A 0 362 . 25.065  21.816  -34.269  1.00 86.31 362 A 1 
ATOM 2753 O O   . GLU A 0 362 . 27.619  22.046  -32.577  1.00 86.31 362 A 1 
ATOM 2754 C CG  . GLU A 0 362 . 23.544  21.636  -34.353  1.00 86.31 362 A 1 
ATOM 2755 C CD  . GLU A 0 362 . 22.874  22.549  -35.395  1.00 86.31 362 A 1 
ATOM 2756 O OE1 . GLU A 0 362 . 21.890  22.073  -36.020  1.00 86.31 362 A 1 
ATOM 2757 O OE2 . GLU A 0 362 . 23.312  23.696  -35.626  1.00 86.31 362 A 1 
ATOM 2758 N N   . TRP A 0 363 . 28.130  20.440  -34.056  1.00 88.02 363 A 1 
ATOM 2759 C CA  . TRP A 0 363 . 29.547  20.798  -34.137  1.00 88.02 363 A 1 
ATOM 2760 C C   . TRP A 0 363 . 30.129  20.591  -35.538  1.00 88.02 363 A 1 
ATOM 2761 C CB  . TRP A 0 363 . 30.348  20.071  -33.046  1.00 88.02 363 A 1 
ATOM 2762 O O   . TRP A 0 363 . 29.697  19.725  -36.298  1.00 88.02 363 A 1 
ATOM 2763 C CG  . TRP A 0 363 . 30.272  18.574  -33.049  1.00 88.02 363 A 1 
ATOM 2764 C CD1 . TRP A 0 363 . 29.415  17.831  -32.313  1.00 88.02 363 A 1 
ATOM 2765 C CD2 . TRP A 0 363 . 31.064  17.622  -33.822  1.00 88.02 363 A 1 
ATOM 2766 C CE2 . TRP A 0 363 . 30.640  16.301  -33.482  1.00 88.02 363 A 1 
ATOM 2767 C CE3 . TRP A 0 363 . 32.091  17.740  -34.784  1.00 88.02 363 A 1 
ATOM 2768 N NE1 . TRP A 0 363 . 29.630  16.490  -32.560  1.00 88.02 363 A 1 
ATOM 2769 C CH2 . TRP A 0 363 . 32.209  15.312  -35.042  1.00 88.02 363 A 1 
ATOM 2770 C CZ2 . TRP A 0 363 . 31.198  15.158  -34.077  1.00 88.02 363 A 1 
ATOM 2771 C CZ3 . TRP A 0 363 . 32.657  16.600  -35.385  1.00 88.02 363 A 1 
ATOM 2772 N N   . ASP A 0 364 . 31.119  21.413  -35.874  1.00 86.39 364 A 1 
ATOM 2773 C CA  . ASP A 0 364 . 31.859  21.411  -37.137  1.00 86.39 364 A 1 
ATOM 2774 C C   . ASP A 0 364 . 33.349  21.621  -36.830  1.00 86.39 364 A 1 
ATOM 2775 C CB  . ASP A 0 364 . 31.296  22.509  -38.060  1.00 86.39 364 A 1 
ATOM 2776 O O   . ASP A 0 364 . 33.719  22.501  -36.050  1.00 86.39 364 A 1 
ATOM 2777 C CG  . ASP A 0 364 . 31.741  22.408  -39.528  1.00 86.39 364 A 1 
ATOM 2778 O OD1 . ASP A 0 364 . 32.937  22.135  -39.788  1.00 86.39 364 A 1 
ATOM 2779 O OD2 . ASP A 0 364 . 30.865  22.639  -40.394  1.00 86.39 364 A 1 
ATOM 2780 N N   . ASN A 0 365 . 34.206  20.790  -37.410  1.00 85.29 365 A 1 
ATOM 2781 C CA  . ASN A 0 365 . 35.655  20.885  -37.342  1.00 85.29 365 A 1 
ATOM 2782 C C   . ASN A 0 365 . 36.199  20.787  -38.767  1.00 85.29 365 A 1 
ATOM 2783 C CB  . ASN A 0 365 . 36.181  19.768  -36.422  1.00 85.29 365 A 1 
ATOM 2784 O O   . ASN A 0 365 . 36.225  19.696  -39.339  1.00 85.29 365 A 1 
ATOM 2785 C CG  . ASN A 0 365 . 37.700  19.703  -36.364  1.00 85.29 365 A 1 
ATOM 2786 N ND2 . ASN A 0 365 . 38.349  19.184  -37.381  1.00 85.29 365 A 1 
ATOM 2787 O OD1 . ASN A 0 365 . 38.310  20.094  -35.384  1.00 85.29 365 A 1 
ATOM 2788 N N   . THR A 0 366 . 36.677  21.905  -39.305  1.00 82.92 366 A 1 
ATOM 2789 C CA  . THR A 0 366 . 37.320  21.980  -40.618  1.00 82.92 366 A 1 
ATOM 2790 C C   . THR A 0 366 . 38.791  22.358  -40.464  1.00 82.92 366 A 1 
ATOM 2791 C CB  . THR A 0 366 . 36.574  22.959  -41.533  1.00 82.92 366 A 1 
ATOM 2792 O O   . THR A 0 366 . 39.113  23.388  -39.869  1.00 82.92 366 A 1 
ATOM 2793 C CG2 . THR A 0 366 . 37.281  23.161  -42.878  1.00 82.92 366 A 1 
ATOM 2794 O OG1 . THR A 0 366 . 35.284  22.469  -41.845  1.00 82.92 366 A 1 
ATOM 2795 N N   . ASP A 0 367 . 39.641  21.522  -41.049  1.00 79.66 367 A 1 
ATOM 2796 C CA  . ASP A 0 367 . 41.090  21.618  -41.190  1.00 79.66 367 A 1 
ATOM 2797 C C   . ASP A 0 367 . 41.415  21.807  -42.693  1.00 79.66 367 A 1 
ATOM 2798 C CB  . ASP A 0 367 . 41.666  20.321  -40.586  1.00 79.66 367 A 1 
ATOM 2799 O O   . ASP A 0 367 . 40.824  21.157  -43.561  1.00 79.66 367 A 1 
ATOM 2800 C CG  . ASP A 0 367 . 43.189  20.254  -40.505  1.00 79.66 367 A 1 
ATOM 2801 O OD1 . ASP A 0 367 . 43.835  21.012  -41.266  1.00 79.66 367 A 1 
ATOM 2802 O OD2 . ASP A 0 367 . 43.663  19.427  -39.694  1.00 79.66 367 A 1 
ATOM 2803 N N   . ASP A 0 368 . 42.295  22.753  -43.026  1.00 79.06 368 A 1 
ATOM 2804 C CA  . ASP A 0 368 . 42.728  23.070  -44.400  1.00 79.06 368 A 1 
ATOM 2805 C C   . ASP A 0 368 . 44.249  23.304  -44.425  1.00 79.06 368 A 1 
ATOM 2806 C CB  . ASP A 0 368 . 41.867  24.232  -44.963  1.00 79.06 368 A 1 
ATOM 2807 O O   . ASP A 0 368 . 44.735  24.301  -44.975  1.00 79.06 368 A 1 
ATOM 2808 C CG  . ASP A 0 368 . 42.168  24.695  -46.405  1.00 79.06 368 A 1 
ATOM 2809 O OD1 . ASP A 0 368 . 42.509  23.903  -47.315  1.00 79.06 368 A 1 
ATOM 2810 O OD2 . ASP A 0 368 . 42.090  25.916  -46.690  1.00 79.06 368 A 1 
ATOM 2811 N N   . ASP A 0 369 . 44.998  22.409  -43.779  1.00 75.52 369 A 1 
ATOM 2812 C CA  . ASP A 0 369 . 46.455  22.445  -43.654  1.00 75.52 369 A 1 
ATOM 2813 C C   . ASP A 0 369 . 47.187  22.475  -45.010  1.00 75.52 369 A 1 
ATOM 2814 C CB  . ASP A 0 369 . 46.931  21.243  -42.811  1.00 75.52 369 A 1 
ATOM 2815 O O   . ASP A 0 369 . 46.839  21.790  -45.980  1.00 75.52 369 A 1 
ATOM 2816 C CG  . ASP A 0 369 . 48.074  21.598  -41.864  1.00 75.52 369 A 1 
ATOM 2817 O OD1 . ASP A 0 369 . 48.008  22.694  -41.270  1.00 75.52 369 A 1 
ATOM 2818 O OD2 . ASP A 0 369 . 49.079  20.849  -41.854  1.00 75.52 369 A 1 
ATOM 2819 N N   . LYS A 0 370 . 48.245  23.288  -45.122  1.00 69.06 370 A 1 
ATOM 2820 C CA  . LYS A 0 370 . 49.042  23.401  -46.360  1.00 69.06 370 A 1 
ATOM 2821 C C   . LYS A 0 370 . 50.521  23.411  -46.052  1.00 69.06 370 A 1 
ATOM 2822 C CB  . LYS A 0 370 . 48.667  24.654  -47.164  1.00 69.06 370 A 1 
ATOM 2823 O O   . LYS A 0 370 . 51.039  24.368  -45.485  1.00 69.06 370 A 1 
ATOM 2824 C CG  . LYS A 0 370 . 47.201  24.639  -47.602  1.00 69.06 370 A 1 
ATOM 2825 C CD  . LYS A 0 370 . 46.784  25.964  -48.251  1.00 69.06 370 A 1 
ATOM 2826 C CE  . LYS A 0 370 . 45.259  26.094  -48.233  1.00 69.06 370 A 1 
ATOM 2827 N NZ  . LYS A 0 370 . 44.749  26.215  -46.851  1.00 69.06 370 A 1 
ATOM 2828 N N   . TRP A 0 371 . 51.233  22.414  -46.565  1.00 67.48 371 A 1 
ATOM 2829 C CA  . TRP A 0 371 . 52.680  22.299  -46.433  1.00 67.48 371 A 1 
ATOM 2830 C C   . TRP A 0 371 . 53.375  22.339  -47.801  1.00 67.48 371 A 1 
ATOM 2831 C CB  . TRP A 0 371 . 53.015  21.058  -45.600  1.00 67.48 371 A 1 
ATOM 2832 O O   . TRP A 0 371 . 52.995  21.670  -48.764  1.00 67.48 371 A 1 
ATOM 2833 C CG  . TRP A 0 371 . 52.366  19.779  -46.034  1.00 67.48 371 A 1 
ATOM 2834 C CD1 . TRP A 0 371 . 51.186  19.305  -45.567  1.00 67.48 371 A 1 
ATOM 2835 C CD2 . TRP A 0 371 . 52.856  18.774  -46.975  1.00 67.48 371 A 1 
ATOM 2836 C CE2 . TRP A 0 371 . 51.918  17.698  -47.010  1.00 67.48 371 A 1 
ATOM 2837 C CE3 . TRP A 0 371 . 54.011  18.653  -47.783  1.00 67.48 371 A 1 
ATOM 2838 N NE1 . TRP A 0 371 . 50.908  18.088  -46.156  1.00 67.48 371 A 1 
ATOM 2839 C CH2 . TRP A 0 371 . 53.289  16.458  -48.582  1.00 67.48 371 A 1 
ATOM 2840 C CZ2 . TRP A 0 371 . 52.124  16.556  -47.799  1.00 67.48 371 A 1 
ATOM 2841 C CZ3 . TRP A 0 371 . 54.226  17.509  -48.578  1.00 67.48 371 A 1 
ATOM 2842 N N   . GLY A 0 372 . 54.429  23.151  -47.905  1.00 59.50 372 A 1 
ATOM 2843 C CA  . GLY A 0 372 . 55.256  23.250  -49.108  1.00 59.50 372 A 1 
ATOM 2844 C C   . GLY A 0 372 . 56.543  22.437  -48.975  1.00 59.50 372 A 1 
ATOM 2845 O O   . GLY A 0 372 . 57.347  22.690  -48.080  1.00 59.50 372 A 1 
ATOM 2846 N N   . ALA A 0 373 . 56.777  21.489  -49.884  1.00 54.69 373 A 1 
ATOM 2847 C CA  . ALA A 0 373 . 57.985  20.666  -49.869  1.00 54.69 373 A 1 
ATOM 2848 C C   . ALA A 0 373 . 59.167  21.392  -50.541  1.00 54.69 373 A 1 
ATOM 2849 C CB  . ALA A 0 373 . 57.673  19.316  -50.521  1.00 54.69 373 A 1 
ATOM 2850 O O   . ALA A 0 373 . 59.114  21.743  -51.724  1.00 54.69 373 A 1 
ATOM 2851 N N   . GLN A 0 374 . 60.260  21.595  -49.798  1.00 52.33 374 A 1 
ATOM 2852 C CA  . GLN A 0 374 . 61.468  22.262  -50.294  1.00 52.33 374 A 1 
ATOM 2853 C C   . GLN A 0 374 . 62.485  21.252  -50.855  1.00 52.33 374 A 1 
ATOM 2854 C CB  . GLN A 0 374 . 62.046  23.160  -49.187  1.00 52.33 374 A 1 
ATOM 2855 O O   . GLN A 0 374 . 63.216  20.600  -50.109  1.00 52.33 374 A 1 
ATOM 2856 C CG  . GLN A 0 374 . 63.246  23.982  -49.688  1.00 52.33 374 A 1 
ATOM 2857 C CD  . GLN A 0 374 . 63.729  25.008  -48.666  1.00 52.33 374 A 1 
ATOM 2858 N NE2 . GLN A 0 374 . 65.021  25.222  -48.544  1.00 52.33 374 A 1 
ATOM 2859 O OE1 . GLN A 0 374 . 62.963  25.659  -47.978  1.00 52.33 374 A 1 
ATOM 2860 N N   . ALA A 0 375 . 62.555  21.154  -52.185  1.00 49.10 375 A 1 
ATOM 2861 C CA  . ALA A 0 375 . 63.511  20.313  -52.910  1.00 49.10 375 A 1 
ATOM 2862 C C   . ALA A 0 375 . 64.755  21.098  -53.381  1.00 49.10 375 A 1 
ATOM 2863 C CB  . ALA A 0 375 . 62.778  19.628  -54.069  1.00 49.10 375 A 1 
ATOM 2864 O O   . ALA A 0 375 . 64.689  22.303  -53.623  1.00 49.10 375 A 1 
ATOM 2865 N N   . TRP A 0 376 . 65.881  20.396  -53.538  1.00 43.40 376 A 1 
ATOM 2866 C CA  . TRP A 0 376 . 67.190  20.948  -53.915  1.00 43.40 376 A 1 
ATOM 2867 C C   . TRP A 0 376 . 67.596  20.415  -55.306  1.00 43.40 376 A 1 
ATOM 2868 C CB  . TRP A 0 376 . 68.235  20.576  -52.840  1.00 43.40 376 A 1 
ATOM 2869 O O   . TRP A 0 376 . 67.446  19.223  -55.561  1.00 43.40 376 A 1 
ATOM 2870 C CG  . TRP A 0 376 . 68.003  21.031  -51.416  1.00 43.40 376 A 1 
ATOM 2871 C CD1 . TRP A 0 376 . 66.963  20.674  -50.623  1.00 43.40 376 A 1 
ATOM 2872 C CD2 . TRP A 0 376 . 68.863  21.861  -50.564  1.00 43.40 376 A 1 
ATOM 2873 C CE2 . TRP A 0 376 . 68.259  21.973  -49.272  1.00 43.40 376 A 1 
ATOM 2874 C CE3 . TRP A 0 376 . 70.101  22.521  -50.742  1.00 43.40 376 A 1 
ATOM 2875 N NE1 . TRP A 0 376 . 67.096  21.243  -49.374  1.00 43.40 376 A 1 
ATOM 2876 C CH2 . TRP A 0 376 . 70.071  23.344  -48.437  1.00 43.40 376 A 1 
ATOM 2877 C CZ2 . TRP A 0 376 . 68.841  22.699  -48.222  1.00 43.40 376 A 1 
ATOM 2878 C CZ3 . TRP A 0 376 . 70.697  23.253  -49.694  1.00 43.40 376 A 1 
ATOM 2879 N N   . GLY A 0 377 . 68.103  21.270  -56.204  1.00 49.53 377 A 1 
ATOM 2880 C CA  . GLY A 0 377 . 68.484  20.912  -57.583  1.00 49.53 377 A 1 
ATOM 2881 C C   . GLY A 0 377 . 69.258  22.040  -58.286  1.00 49.53 377 A 1 
ATOM 2882 O O   . GLY A 0 377 . 69.128  23.194  -57.883  1.00 49.53 377 A 1 
ATOM 2883 N N   . VAL A 0 378 . 70.098  21.695  -59.271  1.00 42.41 378 A 1 
ATOM 2884 C CA  . VAL A 0 378 . 71.280  22.488  -59.700  1.00 42.41 378 A 1 
ATOM 2885 C C   . VAL A 0 378 . 71.173  22.974  -61.173  1.00 42.41 378 A 1 
ATOM 2886 C CB  . VAL A 0 378 . 72.557  21.691  -59.292  1.00 42.41 378 A 1 
ATOM 2887 O O   . VAL A 0 378 . 70.096  22.911  -61.768  1.00 42.41 378 A 1 
ATOM 2888 C CG1 . VAL A 0 378 . 73.926  22.270  -59.676  1.00 42.41 378 A 1 
ATOM 2889 C CG2 . VAL A 0 378 . 72.606  21.564  -57.753  1.00 42.41 378 A 1 
ATOM 2890 N N   . ASP A 0 379 . 72.235  23.593  -61.692  1.00 38.00 379 A 1 
ATOM 2891 C CA  . ASP A 0 379 . 72.326  24.518  -62.835  1.00 38.00 379 A 1 
ATOM 2892 C C   . ASP A 0 379 . 72.475  23.882  -64.245  1.00 38.00 379 A 1 
ATOM 2893 C CB  . ASP A 0 379 . 73.449  25.534  -62.506  1.00 38.00 379 A 1 
ATOM 2894 O O   . ASP A 0 379 . 72.322  22.676  -64.436  1.00 38.00 379 A 1 
ATOM 2895 C CG  . ASP A 0 379 . 74.764  24.899  -62.020  1.00 38.00 379 A 1 
ATOM 2896 O OD1 . ASP A 0 379 . 75.102  23.797  -62.499  1.00 38.00 379 A 1 
ATOM 2897 O OD2 . ASP A 0 379 . 75.368  25.475  -61.091  1.00 38.00 379 A 1 
ATOM 2898 N N   . LYS A 0 380 . 72.647  24.739  -65.271  1.00 40.65 380 A 1 
ATOM 2899 C CA  . LYS A 0 380 . 72.691  24.387  -66.705  1.00 40.65 380 A 1 
ATOM 2900 C C   . LYS A 0 380 . 73.510  25.370  -67.546  1.00 40.65 380 A 1 
ATOM 2901 C CB  . LYS A 0 380 . 71.270  24.373  -67.293  1.00 40.65 380 A 1 
ATOM 2902 O O   . LYS A 0 380 . 73.335  26.580  -67.418  1.00 40.65 380 A 1 
ATOM 2903 C CG  . LYS A 0 380 . 70.752  22.957  -67.523  1.00 40.65 380 A 1 
ATOM 2904 C CD  . LYS A 0 380 . 69.586  23.022  -68.512  1.00 40.65 380 A 1 
ATOM 2905 C CE  . LYS A 0 380 . 69.081  21.606  -68.694  1.00 40.65 380 A 1 
ATOM 2906 N NZ  . LYS A 0 380 . 67.968  21.519  -69.668  1.00 40.65 380 A 1 
ATOM 2907 N N   . ASP A 0 381 . 74.247  24.834  -68.517  1.00 38.48 381 A 1 
ATOM 2908 C CA  . ASP A 0 381 . 75.132  25.570  -69.431  1.00 38.48 381 A 1 
ATOM 2909 C C   . ASP A 0 381 . 74.692  25.510  -70.924  1.00 38.48 381 A 1 
ATOM 2910 C CB  . ASP A 0 381 . 76.569  25.004  -69.227  1.00 38.48 381 A 1 
ATOM 2911 O O   . ASP A 0 381 . 73.714  24.863  -71.302  1.00 38.48 381 A 1 
ATOM 2912 C CG  . ASP A 0 381 . 77.516  25.869  -68.383  1.00 38.48 381 A 1 
ATOM 2913 O OD1 . ASP A 0 381 . 77.152  27.026  -68.085  1.00 38.48 381 A 1 
ATOM 2914 O OD2 . ASP A 0 381 . 78.673  25.423  -68.198  1.00 38.48 381 A 1 
ATOM 2915 N N   . LEU A 0 382 . 75.514  26.129  -71.792  1.00 41.02 382 A 1 
ATOM 2916 C CA  . LEU A 0 382 . 75.744  25.801  -73.221  1.00 41.02 382 A 1 
ATOM 2917 C C   . LEU A 0 382 . 74.989  26.540  -74.364  1.00 41.02 382 A 1 
ATOM 2918 C CB  . LEU A 0 382 . 75.833  24.270  -73.411  1.00 41.02 382 A 1 
ATOM 2919 O O   . LEU A 0 382 . 74.205  27.464  -74.172  1.00 41.02 382 A 1 
ATOM 2920 C CG  . LEU A 0 382 . 77.126  23.812  -74.093  1.00 41.02 382 A 1 
ATOM 2921 C CD1 . LEU A 0 382 . 78.354  23.935  -73.184  1.00 41.02 382 A 1 
ATOM 2922 C CD2 . LEU A 0 382 . 76.950  22.353  -74.470  1.00 41.02 382 A 1 
ATOM 2923 N N   . GLN A 0 383 . 75.419  26.257  -75.610  1.00 33.29 383 A 1 
ATOM 2924 C CA  . GLN A 0 383 . 75.586  27.247  -76.694  1.00 33.29 383 A 1 
ATOM 2925 C C   . GLN A 0 383 . 75.583  26.609  -78.110  1.00 33.29 383 A 1 
ATOM 2926 C CB  . GLN A 0 383 . 76.968  27.895  -76.425  1.00 33.29 383 A 1 
ATOM 2927 O O   . GLN A 0 383 . 76.223  25.576  -78.294  1.00 33.29 383 A 1 
ATOM 2928 C CG  . GLN A 0 383 . 77.486  28.896  -77.468  1.00 33.29 383 A 1 
ATOM 2929 C CD  . GLN A 0 383 . 78.921  29.322  -77.161  1.00 33.29 383 A 1 
ATOM 2930 N NE2 . GLN A 0 383 . 79.133  30.257  -76.261  1.00 33.29 383 A 1 
ATOM 2931 O OE1 . GLN A 0 383 . 79.879  28.833  -77.736  1.00 33.29 383 A 1 
ATOM 2932 N N   . GLY A 0 384 . 75.015  27.259  -79.152  1.00 33.06 384 A 1 
ATOM 2933 C CA  . GLY A 0 384 . 75.346  26.896  -80.552  1.00 33.06 384 A 1 
ATOM 2934 C C   . GLY A 0 384 . 74.509  27.434  -81.744  1.00 33.06 384 A 1 
ATOM 2935 O O   . GLY A 0 384 . 73.288  27.412  -81.739  1.00 33.06 384 A 1 
ATOM 2936 N N   . ALA A 0 385 . 75.224  27.790  -82.827  1.00 35.65 385 A 1 
ATOM 2937 C CA  . ALA A 0 385 . 74.885  27.585  -84.257  1.00 35.65 385 A 1 
ATOM 2938 C C   . ALA A 0 385 . 73.744  28.350  -85.009  1.00 35.65 385 A 1 
ATOM 2939 C CB  . ALA A 0 385 . 74.857  26.072  -84.520  1.00 35.65 385 A 1 
ATOM 2940 O O   . ALA A 0 385 . 72.767  27.768  -85.465  1.00 35.65 385 A 1 
ATOM 2941 N N   . SER A 0 386 . 74.074  29.576  -85.450  1.00 35.89 386 A 1 
ATOM 2942 C CA  . SER A 0 386 . 73.997  30.046  -86.865  1.00 35.89 386 A 1 
ATOM 2943 C C   . SER A 0 386 . 72.669  30.327  -87.619  1.00 35.89 386 A 1 
ATOM 2944 C CB  . SER A 0 386 . 74.859  29.142  -87.761  1.00 35.89 386 A 1 
ATOM 2945 O O   . SER A 0 386 . 71.810  29.473  -87.791  1.00 35.89 386 A 1 
ATOM 2946 O OG  . SER A 0 386 . 74.277  27.868  -87.954  1.00 35.89 386 A 1 
ATOM 2947 N N   . SER A 0 387 . 72.642  31.478  -88.311  1.00 41.45 387 A 1 
ATOM 2948 C CA  . SER A 0 387 . 72.085  31.624  -89.673  1.00 41.45 387 A 1 
ATOM 2949 C C   . SER A 0 387 . 72.871  32.707  -90.441  1.00 41.45 387 A 1 
ATOM 2950 C CB  . SER A 0 387 . 70.579  31.926  -89.657  1.00 41.45 387 A 1 
ATOM 2951 O O   . SER A 0 387 . 73.270  33.709  -89.849  1.00 41.45 387 A 1 
ATOM 2952 O OG  . SER A 0 387 . 70.299  33.169  -89.049  1.00 41.45 387 A 1 
ATOM 2953 N N   . TYR A 0 388 . 73.179  32.502  -91.731  1.00 29.82 388 A 1 
ATOM 2954 C CA  . TYR A 0 388 . 74.056  33.400  -92.507  1.00 29.82 388 A 1 
ATOM 2955 C C   . TYR A 0 388 . 73.557  33.576  -93.950  1.00 29.82 388 A 1 
ATOM 2956 C CB  . TYR A 0 388 . 75.500  32.850  -92.483  1.00 29.82 388 A 1 
ATOM 2957 O O   . TYR A 0 388 . 73.483  32.604  -94.700  1.00 29.82 388 A 1 
ATOM 2958 C CG  . TYR A 0 388 . 76.609  33.836  -92.838  1.00 29.82 388 A 1 
ATOM 2959 C CD1 . TYR A 0 388 . 76.913  34.137  -94.182  1.00 29.82 388 A 1 
ATOM 2960 C CD2 . TYR A 0 388 . 77.385  34.407  -91.808  1.00 29.82 388 A 1 
ATOM 2961 C CE1 . TYR A 0 388 . 77.983  35.005  -94.491  1.00 29.82 388 A 1 
ATOM 2962 C CE2 . TYR A 0 388 . 78.461  35.265  -92.111  1.00 29.82 388 A 1 
ATOM 2963 O OH  . TYR A 0 388 . 79.801  36.390  -93.755  1.00 29.82 388 A 1 
ATOM 2964 C CZ  . TYR A 0 388 . 78.762  35.566  -93.456  1.00 29.82 388 A 1 
ATOM 2965 N N   . GLY A 0 389 . 73.278  34.818  -94.366  1.00 39.25 389 A 1 
ATOM 2966 C CA  . GLY A 0 389 . 72.992  35.183  -95.763  1.00 39.25 389 A 1 
ATOM 2967 C C   . GLY A 0 389 . 71.763  36.082  -95.965  1.00 39.25 389 A 1 
ATOM 2968 O O   . GLY A 0 389 . 70.872  36.124  -95.128  1.00 39.25 389 A 1 
ATOM 2969 N N   . GLY A 0 390 . 71.710  36.783  -97.109  1.00 35.31 390 A 1 
ATOM 2970 C CA  . GLY A 0 390 . 70.513  37.511  -97.574  1.00 35.31 390 A 1 
ATOM 2971 C C   . GLY A 0 390 . 70.618  39.044  -97.579  1.00 35.31 390 A 1 
ATOM 2972 O O   . GLY A 0 390 . 70.134  39.718  -96.678  1.00 35.31 390 A 1 
ATOM 2973 N N   . LYS A 0 391 . 71.202  39.619  -98.640  1.00 30.75 391 A 1 
ATOM 2974 C CA  . LYS A 0 391 . 71.133  41.068  -98.926  1.00 30.75 391 A 1 
ATOM 2975 C C   . LYS A 0 391 . 69.731  41.452  -99.423  1.00 30.75 391 A 1 
ATOM 2976 C CB  . LYS A 0 391 . 72.087  41.440  -100.081 1.00 30.75 391 A 1 
ATOM 2977 O O   . LYS A 0 391 . 69.223  40.745  -100.286 1.00 30.75 391 A 1 
ATOM 2978 C CG  . LYS A 0 391 . 73.565  41.046  -99.958  1.00 30.75 391 A 1 
ATOM 2979 C CD  . LYS A 0 391 . 74.213  41.160  -101.350 1.00 30.75 391 A 1 
ATOM 2980 C CE  . LYS A 0 391 . 75.689  40.756  -101.321 1.00 30.75 391 A 1 
ATOM 2981 N NZ  . LYS A 0 391 . 76.254  40.657  -102.692 1.00 30.75 391 A 1 
ATOM 2982 N N   . SER A 0 392 . 69.253  42.659  -99.107  1.00 32.79 392 A 1 
ATOM 2983 C CA  . SER A 0 392 . 68.728  43.588  -100.135 1.00 32.79 392 A 1 
ATOM 2984 C C   . SER A 0 392 . 68.463  44.989  -99.578  1.00 32.79 392 A 1 
ATOM 2985 C CB  . SER A 0 392 . 67.430  43.106  -100.804 1.00 32.79 392 A 1 
ATOM 2986 O O   . SER A 0 392 . 68.000  45.126  -98.450  1.00 32.79 392 A 1 
ATOM 2987 O OG  . SER A 0 392 . 66.397  42.911  -99.866  1.00 32.79 392 A 1 
ATOM 2988 N N   . SER A 0 393 . 68.694  46.020  -100.392 1.00 34.94 393 A 1 
ATOM 2989 C CA  . SER A 0 393 . 68.332  47.413  -100.114 1.00 34.94 393 A 1 
ATOM 2990 C C   . SER A 0 393 . 67.325  47.924  -101.150 1.00 34.94 393 A 1 
ATOM 2991 C CB  . SER A 0 393 . 69.589  48.295  -100.100 1.00 34.94 393 A 1 
ATOM 2992 O O   . SER A 0 393 . 67.527  47.765  -102.352 1.00 34.94 393 A 1 
ATOM 2993 O OG  . SER A 0 393 . 70.385  48.087  -101.255 1.00 34.94 393 A 1 
ATOM 2994 N N   . ALA A 0 394 . 66.253  48.574  -100.693 1.00 37.58 394 A 1 
ATOM 2995 C CA  . ALA A 0 394 . 65.309  49.306  -101.538 1.00 37.58 394 A 1 
ATOM 2996 C C   . ALA A 0 394 . 64.769  50.513  -100.753 1.00 37.58 394 A 1 
ATOM 2997 C CB  . ALA A 0 394 . 64.189  48.361  -101.991 1.00 37.58 394 A 1 
ATOM 2998 O O   . ALA A 0 394 . 64.272  50.355  -99.641  1.00 37.58 394 A 1 
ATOM 2999 N N   . GLY A 0 395 . 64.923  51.723  -101.296 1.00 35.06 395 A 1 
ATOM 3000 C CA  . GLY A 0 395 . 64.599  52.974  -100.599 1.00 35.06 395 A 1 
ATOM 3001 C C   . GLY A 0 395 . 63.303  53.639  -101.068 1.00 35.06 395 A 1 
ATOM 3002 O O   . GLY A 0 395 . 62.678  53.211  -102.038 1.00 35.06 395 A 1 
ATOM 3003 N N   . LYS A 0 396 . 62.939  54.749  -100.414 1.00 40.74 396 A 1 
ATOM 3004 C CA  . LYS A 0 396 . 61.943  55.714  -100.903 1.00 40.74 396 A 1 
ATOM 3005 C C   . LYS A 0 396 . 62.475  57.147  -100.780 1.00 40.74 396 A 1 
ATOM 3006 C CB  . LYS A 0 396 . 60.591  55.543  -100.183 1.00 40.74 396 A 1 
ATOM 3007 O O   . LYS A 0 396 . 63.066  57.510  -99.769  1.00 40.74 396 A 1 
ATOM 3008 C CG  . LYS A 0 396 . 59.862  54.259  -100.618 1.00 40.74 396 A 1 
ATOM 3009 C CD  . LYS A 0 396 . 58.429  54.195  -100.069 1.00 40.74 396 A 1 
ATOM 3010 C CE  . LYS A 0 396 . 57.720  52.943  -100.606 1.00 40.74 396 A 1 
ATOM 3011 N NZ  . LYS A 0 396 . 56.315  52.857  -100.134 1.00 40.74 396 A 1 
ATOM 3012 N N   . TYR A 0 397 . 62.262  57.930  -101.835 1.00 37.59 397 A 1 
ATOM 3013 C CA  . TYR A 0 397 . 62.477  59.382  -101.904 1.00 37.59 397 A 1 
ATOM 3014 C C   . TYR A 0 397 . 61.343  60.109  -101.135 1.00 37.59 397 A 1 
ATOM 3015 C CB  . TYR A 0 397 . 62.471  59.782  -103.396 1.00 37.59 397 A 1 
ATOM 3016 O O   . TYR A 0 397 . 60.290  59.511  -100.932 1.00 37.59 397 A 1 
ATOM 3017 C CG  . TYR A 0 397 . 63.587  59.225  -104.281 1.00 37.59 397 A 1 
ATOM 3018 C CD1 . TYR A 0 397 . 64.586  60.094  -104.769 1.00 37.59 397 A 1 
ATOM 3019 C CD2 . TYR A 0 397 . 63.586  57.875  -104.697 1.00 37.59 397 A 1 
ATOM 3020 C CE1 . TYR A 0 397 . 65.574  59.623  -105.658 1.00 37.59 397 A 1 
ATOM 3021 C CE2 . TYR A 0 397 . 64.583  57.397  -105.571 1.00 37.59 397 A 1 
ATOM 3022 O OH  . TYR A 0 397 . 66.517  57.809  -106.923 1.00 37.59 397 A 1 
ATOM 3023 C CZ  . TYR A 0 397 . 65.575  58.270  -106.060 1.00 37.59 397 A 1 
ATOM 3024 N N   . GLY A 0 398 . 61.440  61.381  -100.726 1.00 37.59 398 A 1 
ATOM 3025 C CA  . GLY A 0 398 . 62.525  62.371  -100.823 1.00 37.59 398 A 1 
ATOM 3026 C C   . GLY A 0 398 . 62.009  63.797  -100.509 1.00 37.59 398 A 1 
ATOM 3027 O O   . GLY A 0 398 . 60.816  63.961  -100.281 1.00 37.59 398 A 1 
ATOM 3028 N N   . GLN A 0 399 . 62.888  64.813  -100.587 1.00 37.14 399 A 1 
ATOM 3029 C CA  . GLN A 0 399 . 62.670  66.242  -100.221 1.00 37.14 399 A 1 
ATOM 3030 C C   . GLN A 0 399 . 62.547  66.512  -98.695  1.00 37.14 399 A 1 
ATOM 3031 C CB  . GLN A 0 399 . 61.486  66.881  -100.988 1.00 37.14 399 A 1 
ATOM 3032 O O   . GLN A 0 399 . 61.864  65.778  -97.996  1.00 37.14 399 A 1 
ATOM 3033 C CG  . GLN A 0 399 . 61.444  66.605  -102.504 1.00 37.14 399 A 1 
ATOM 3034 C CD  . GLN A 0 399 . 60.287  67.311  -103.216 1.00 37.14 399 A 1 
ATOM 3035 N NE2 . GLN A 0 399 . 59.907  66.873  -104.396 1.00 37.14 399 A 1 
ATOM 3036 O OE1 . GLN A 0 399 . 59.719  68.285  -102.757 1.00 37.14 399 A 1 
ATOM 3037 N N   . GLY A 0 400 . 63.176  67.545  -98.110  1.00 38.49 400 A 1 
ATOM 3038 C CA  . GLY A 0 400 . 64.174  68.488  -98.647  1.00 38.49 400 A 1 
ATOM 3039 C C   . GLY A 0 400 . 64.642  69.546  -97.616  1.00 38.49 400 A 1 
ATOM 3040 O O   . GLY A 0 400 . 63.967  69.748  -96.616  1.00 38.49 400 A 1 
ATOM 3041 N N   . ALA A 0 401 . 65.757  70.240  -97.921  1.00 39.20 401 A 1 
ATOM 3042 C CA  . ALA A 0 401 . 66.392  71.360  -97.179  1.00 39.20 401 A 1 
ATOM 3043 C C   . ALA A 0 401 . 67.027  71.056  -95.787  1.00 39.20 401 A 1 
ATOM 3044 C CB  . ALA A 0 401 . 65.404  72.541  -97.127  1.00 39.20 401 A 1 
ATOM 3045 O O   . ALA A 0 401 . 66.498  70.258  -95.027  1.00 39.20 401 A 1 
ATOM 3046 N N   . ALA A 0 402 . 68.145  71.679  -95.363  1.00 38.65 402 A 1 
ATOM 3047 C CA  . ALA A 0 402 . 69.211  72.407  -96.087  1.00 38.65 402 A 1 
ATOM 3048 C C   . ALA A 0 402 . 70.485  72.603  -95.212  1.00 38.65 402 A 1 
ATOM 3049 C CB  . ALA A 0 402 . 68.715  73.801  -96.510  1.00 38.65 402 A 1 
ATOM 3050 O O   . ALA A 0 402 . 70.355  72.794  -94.011  1.00 38.65 402 A 1 
ATOM 3051 N N   . TYR A 0 403 . 71.670  72.685  -95.854  1.00 41.74 403 A 1 
ATOM 3052 C CA  . TYR A 0 403 . 72.984  73.170  -95.340  1.00 41.74 403 A 1 
ATOM 3053 C C   . TYR A 0 403 . 73.648  72.440  -94.132  1.00 41.74 403 A 1 
ATOM 3054 C CB  . TYR A 0 403 . 72.920  74.695  -95.106  1.00 41.74 403 A 1 
ATOM 3055 O O   . TYR A 0 403 . 72.983  72.017  -93.202  1.00 41.74 403 A 1 
ATOM 3056 C CG  . TYR A 0 403 . 73.580  75.529  -96.190  1.00 41.74 403 A 1 
ATOM 3057 C CD1 . TYR A 0 403 . 74.816  76.157  -95.936  1.00 41.74 403 A 1 
ATOM 3058 C CD2 . TYR A 0 403 . 72.959  75.688  -97.445  1.00 41.74 403 A 1 
ATOM 3059 C CE1 . TYR A 0 403 . 75.433  76.939  -96.931  1.00 41.74 403 A 1 
ATOM 3060 C CE2 . TYR A 0 403 . 73.577  76.464  -98.446  1.00 41.74 403 A 1 
ATOM 3061 O OH  . TYR A 0 403 . 75.399  77.846  -99.156  1.00 41.74 403 A 1 
ATOM 3062 C CZ  . TYR A 0 403 . 74.813  77.093  -98.190  1.00 41.74 403 A 1 
ATOM 3063 N N   . GLY A 0 404 . 74.983  72.296  -94.049  1.00 39.37 404 A 1 
ATOM 3064 C CA  . GLY A 0 404 . 76.043  72.555  -95.041  1.00 39.37 404 A 1 
ATOM 3065 C C   . GLY A 0 404 . 77.473  72.568  -94.446  1.00 39.37 404 A 1 
ATOM 3066 O O   . GLY A 0 404 . 77.643  72.896  -93.279  1.00 39.37 404 A 1 
ATOM 3067 N N   . SER A 0 405 . 78.492  72.308  -95.288  1.00 36.46 405 A 1 
ATOM 3068 C CA  . SER A 0 405 . 79.956  72.338  -95.007  1.00 36.46 405 A 1 
ATOM 3069 C C   . SER A 0 405 . 80.542  71.173  -94.160  1.00 36.46 405 A 1 
ATOM 3070 C CB  . SER A 0 405 . 80.348  73.683  -94.379  1.00 36.46 405 A 1 
ATOM 3071 O O   . SER A 0 405 . 79.924  70.789  -93.179  1.00 36.46 405 A 1 
ATOM 3072 O OG  . SER A 0 405 . 81.707  73.958  -94.639  1.00 36.46 405 A 1 
ATOM 3073 N N   . SER A 0 406 . 81.727  70.558  -94.363  1.00 34.85 406 A 1 
ATOM 3074 C CA  . SER A 0 406 . 82.750  70.426  -95.441  1.00 34.85 406 A 1 
ATOM 3075 C C   . SER A 0 406 . 84.188  70.601  -94.901  1.00 34.85 406 A 1 
ATOM 3076 C CB  . SER A 0 406 . 82.571  71.349  -96.654  1.00 34.85 406 A 1 
ATOM 3077 O O   . SER A 0 406 . 84.564  71.696  -94.497  1.00 34.85 406 A 1 
ATOM 3078 O OG  . SER A 0 406 . 83.616  71.157  -97.586  1.00 34.85 406 A 1 
ATOM 3079 N N   . GLY A 0 407 . 85.033  69.559  -94.982  1.00 40.74 407 A 1 
ATOM 3080 C CA  . GLY A 0 407 . 86.478  69.632  -94.683  1.00 40.74 407 A 1 
ATOM 3081 C C   . GLY A 0 407 . 87.235  68.317  -94.960  1.00 40.74 407 A 1 
ATOM 3082 O O   . GLY A 0 407 . 86.704  67.241  -94.700  1.00 40.74 407 A 1 
ATOM 3083 N N   . LYS A 0 408 . 88.461  68.384  -95.512  1.00 36.77 408 A 1 
ATOM 3084 C CA  . LYS A 0 408 . 89.321  67.228  -95.878  1.00 36.77 408 A 1 
ATOM 3085 C C   . LYS A 0 408 . 90.813  67.489  -95.586  1.00 36.77 408 A 1 
ATOM 3086 C CB  . LYS A 0 408 . 89.215  66.924  -97.393  1.00 36.77 408 A 1 
ATOM 3087 O O   . LYS A 0 408 . 91.291  68.585  -95.850  1.00 36.77 408 A 1 
ATOM 3088 C CG  . LYS A 0 408 . 88.135  65.921  -97.828  1.00 36.77 408 A 1 
ATOM 3089 C CD  . LYS A 0 408 . 88.351  65.576  -99.316  1.00 36.77 408 A 1 
ATOM 3090 C CE  . LYS A 0 408 . 87.387  64.492  -99.812  1.00 36.77 408 A 1 
ATOM 3091 N NZ  . LYS A 0 408 . 87.663  64.122  -101.225 1.00 36.77 408 A 1 
ATOM 3092 N N   . GLY A 0 409 . 91.548  66.436  -95.212  1.00 38.19 409 A 1 
ATOM 3093 C CA  . GLY A 0 409 . 93.025  66.311  -95.220  1.00 38.19 409 A 1 
ATOM 3094 C C   . GLY A 0 409 . 93.449  65.138  -94.311  1.00 38.19 409 A 1 
ATOM 3095 O O   . GLY A 0 409 . 92.862  65.017  -93.245  1.00 38.19 409 A 1 
ATOM 3096 N N   . LEU A 0 410 . 94.271  64.128  -94.648  1.00 33.66 410 A 1 
ATOM 3097 C CA  . LEU A 0 410 . 95.483  63.927  -95.485  1.00 33.66 410 A 1 
ATOM 3098 C C   . LEU A 0 410 . 96.823  64.300  -94.808  1.00 33.66 410 A 1 
ATOM 3099 C CB  . LEU A 0 410 . 95.397  64.449  -96.936  1.00 33.66 410 A 1 
ATOM 3100 O O   . LEU A 0 410 . 97.093  65.470  -94.574  1.00 33.66 410 A 1 
ATOM 3101 C CG  . LEU A 0 410 . 94.414  63.703  -97.857  1.00 33.66 410 A 1 
ATOM 3102 C CD1 . LEU A 0 410 . 94.278  64.451  -99.185  1.00 33.66 410 A 1 
ATOM 3103 C CD2 . LEU A 0 410 . 94.896  62.283  -98.182  1.00 33.66 410 A 1 
ATOM 3104 N N   . GLY A 0 411 . 97.676  63.283  -94.580  1.00 38.84 411 A 1 
ATOM 3105 C CA  . GLY A 0 411 . 99.028  63.374  -93.984  1.00 38.84 411 A 1 
ATOM 3106 C C   . GLY A 0 411 . 99.458  62.049  -93.310  1.00 38.84 411 A 1 
ATOM 3107 O O   . GLY A 0 411 . 99.128  61.838  -92.154  1.00 38.84 411 A 1 
ATOM 3108 N N   . TYR A 0 412 . 99.903  61.011  -94.032  1.00 34.61 412 A 1 
ATOM 3109 C CA  . TYR A 0 412 . 101.283 60.712  -94.493  1.00 34.61 412 A 1 
ATOM 3110 C C   . TYR A 0 412 . 102.303 60.247  -93.420  1.00 34.61 412 A 1 
ATOM 3111 C CB  . TYR A 0 412 . 101.893 61.790  -95.409  1.00 34.61 412 A 1 
ATOM 3112 O O   . TYR A 0 412 . 102.696 61.010  -92.548  1.00 34.61 412 A 1 
ATOM 3113 C CG  . TYR A 0 412 . 101.562 61.616  -96.878  1.00 34.61 412 A 1 
ATOM 3114 C CD1 . TYR A 0 412 . 102.350 60.749  -97.663  1.00 34.61 412 A 1 
ATOM 3115 C CD2 . TYR A 0 412 . 100.490 62.315  -97.466  1.00 34.61 412 A 1 
ATOM 3116 C CE1 . TYR A 0 412 . 102.068 60.581  -99.031  1.00 34.61 412 A 1 
ATOM 3117 C CE2 . TYR A 0 412 . 100.206 62.151  -98.836  1.00 34.61 412 A 1 
ATOM 3118 O OH  . TYR A 0 412 . 100.738 61.123  -100.943 1.00 34.61 412 A 1 
ATOM 3119 C CZ  . TYR A 0 412 . 100.997 61.283  -99.620  1.00 34.61 412 A 1 
ATOM 3120 N N   . GLY A 0 413 . 102.819 59.016  -93.587  1.00 42.10 413 A 1 
ATOM 3121 C CA  . GLY A 0 413 . 103.970 58.418  -92.879  1.00 42.10 413 A 1 
ATOM 3122 C C   . GLY A 0 413 . 104.229 56.982  -93.385  1.00 42.10 413 A 1 
ATOM 3123 O O   . GLY A 0 413 . 103.263 56.257  -93.619  1.00 42.10 413 A 1 
ATOM 3124 N N   . LYS A 0 414 . 105.484 56.575  -93.665  1.00 36.14 414 A 1 
ATOM 3125 C CA  . LYS A 0 414 . 105.785 55.345  -94.447  1.00 36.14 414 A 1 
ATOM 3126 C C   . LYS A 0 414 . 107.196 54.761  -94.214  1.00 36.14 414 A 1 
ATOM 3127 C CB  . LYS A 0 414 . 105.631 55.706  -95.944  1.00 36.14 414 A 1 
ATOM 3128 O O   . LYS A 0 414 . 108.169 55.497  -94.331  1.00 36.14 414 A 1 
ATOM 3129 C CG  . LYS A 0 414 . 105.886 54.548  -96.929  1.00 36.14 414 A 1 
ATOM 3130 C CD  . LYS A 0 414 . 105.968 55.055  -98.376  1.00 36.14 414 A 1 
ATOM 3131 C CE  . LYS A 0 414 . 106.358 53.903  -99.310  1.00 36.14 414 A 1 
ATOM 3132 N NZ  . LYS A 0 414 . 106.698 54.388  -100.670 1.00 36.14 414 A 1 
ATOM 3133 N N   . GLY A 0 415 . 107.300 53.429  -94.091  1.00 39.31 415 A 1 
ATOM 3134 C CA  . GLY A 0 415 . 108.528 52.635  -94.330  1.00 39.31 415 A 1 
ATOM 3135 C C   . GLY A 0 415 . 108.915 51.655  -93.209  1.00 39.31 415 A 1 
ATOM 3136 O O   . GLY A 0 415 . 108.441 51.819  -92.094  1.00 39.31 415 A 1 
ATOM 3137 N N   . HIS A 0 416 . 109.775 50.645  -93.422  1.00 36.44 416 A 1 
ATOM 3138 C CA  . HIS A 0 416 . 110.278 50.024  -94.669  1.00 36.44 416 A 1 
ATOM 3139 C C   . HIS A 0 416 . 111.005 48.683  -94.343  1.00 36.44 416 A 1 
ATOM 3140 C CB  . HIS A 0 416 . 111.252 50.978  -95.410  1.00 36.44 416 A 1 
ATOM 3141 O O   . HIS A 0 416 . 111.591 48.568  -93.274  1.00 36.44 416 A 1 
ATOM 3142 C CG  . HIS A 0 416 . 110.765 51.431  -96.771  1.00 36.44 416 A 1 
ATOM 3143 C CD2 . HIS A 0 416 . 110.278 52.668  -97.111  1.00 36.44 416 A 1 
ATOM 3144 N ND1 . HIS A 0 416 . 110.775 50.681  -97.926  1.00 36.44 416 A 1 
ATOM 3145 C CE1 . HIS A 0 416 . 110.280 51.436  -98.922  1.00 36.44 416 A 1 
ATOM 3146 N NE2 . HIS A 0 416 . 109.924 52.649  -98.469  1.00 36.44 416 A 1 
ATOM 3147 N N   . GLY A 0 417 . 111.036 47.720  -95.283  1.00 35.39 417 A 1 
ATOM 3148 C CA  . GLY A 0 417 . 111.832 46.466  -95.217  1.00 35.39 417 A 1 
ATOM 3149 C C   . GLY A 0 417 . 111.032 45.222  -94.763  1.00 35.39 417 A 1 
ATOM 3150 O O   . GLY A 0 417 . 110.296 45.338  -93.795  1.00 35.39 417 A 1 
ATOM 3151 N N   . GLN A 0 418 . 111.014 44.014  -95.360  1.00 34.86 418 A 1 
ATOM 3152 C CA  . GLN A 0 418 . 111.688 43.275  -96.464  1.00 34.86 418 A 1 
ATOM 3153 C C   . GLN A 0 418 . 112.427 42.012  -95.965  1.00 34.86 418 A 1 
ATOM 3154 C CB  . GLN A 0 418 . 112.629 44.068  -97.390  1.00 34.86 418 A 1 
ATOM 3155 O O   . GLN A 0 418 . 113.304 42.103  -95.115  1.00 34.86 418 A 1 
ATOM 3156 C CG  . GLN A 0 418 . 111.892 44.895  -98.458  1.00 34.86 418 A 1 
ATOM 3157 C CD  . GLN A 0 418 . 112.852 45.645  -99.381  1.00 34.86 418 A 1 
ATOM 3158 N NE2 . GLN A 0 418 . 112.456 45.958  -100.595 1.00 34.86 418 A 1 
ATOM 3159 O OE1 . GLN A 0 418 . 113.962 45.996  -99.033  1.00 34.86 418 A 1 
ATOM 3160 N N   . GLY A 0 419 . 112.114 40.854  -96.566  1.00 35.26 419 A 1 
ATOM 3161 C CA  . GLY A 0 419 . 112.805 39.569  -96.365  1.00 35.26 419 A 1 
ATOM 3162 C C   . GLY A 0 419 . 111.872 38.373  -96.599  1.00 35.26 419 A 1 
ATOM 3163 O O   . GLY A 0 419 . 110.967 38.159  -95.800  1.00 35.26 419 A 1 
ATOM 3164 N N   . ALA A 0 420 . 112.044 37.624  -97.698  1.00 32.43 420 A 1 
ATOM 3165 C CA  . ALA A 0 420 . 111.171 36.493  -98.044  1.00 32.43 420 A 1 
ATOM 3166 C C   . ALA A 0 420 . 111.866 35.421  -98.910  1.00 32.43 420 A 1 
ATOM 3167 C CB  . ALA A 0 420 . 109.926 37.032  -98.767  1.00 32.43 420 A 1 
ATOM 3168 O O   . ALA A 0 420 . 112.348 35.716  -100.002 1.00 32.43 420 A 1 
ATOM 3169 N N   . TYR A 0 421 . 111.875 34.184  -98.406  1.00 37.30 421 A 1 
ATOM 3170 C CA  . TYR A 0 421 . 112.270 32.906  -99.027  1.00 37.30 421 A 1 
ATOM 3171 C C   . TYR A 0 421 . 111.915 31.791  -98.010  1.00 37.30 421 A 1 
ATOM 3172 C CB  . TYR A 0 421 . 113.782 32.904  -99.347  1.00 37.30 421 A 1 
ATOM 3173 O O   . TYR A 0 421 . 111.891 32.072  -96.816  1.00 37.30 421 A 1 
ATOM 3174 C CG  . TYR A 0 421 . 114.686 33.514  -98.281  1.00 37.30 421 A 1 
ATOM 3175 C CD1 . TYR A 0 421 . 115.159 34.835  -98.424  1.00 37.30 421 A 1 
ATOM 3176 C CD2 . TYR A 0 421 . 115.028 32.772  -97.133  1.00 37.30 421 A 1 
ATOM 3177 C CE1 . TYR A 0 421 . 115.947 35.424  -97.415  1.00 37.30 421 A 1 
ATOM 3178 C CE2 . TYR A 0 421 . 115.816 33.355  -96.122  1.00 37.30 421 A 1 
ATOM 3179 O OH  . TYR A 0 421 . 117.018 35.243  -95.270  1.00 37.30 421 A 1 
ATOM 3180 C CZ  . TYR A 0 421 . 116.271 34.682  -96.257  1.00 37.30 421 A 1 
ATOM 3181 N N   . GLY A 0 422 . 111.615 30.534  -98.349  1.00 34.82 422 A 1 
ATOM 3182 C CA  . GLY A 0 422 . 111.434 29.867  -99.646  1.00 34.82 422 A 1 
ATOM 3183 C C   . GLY A 0 422 . 111.659 28.350  -99.479  1.00 34.82 422 A 1 
ATOM 3184 O O   . GLY A 0 422 . 112.634 27.993  -98.829  1.00 34.82 422 A 1 
ATOM 3185 N N   . ALA A 0 423 . 110.805 27.497  -100.080 1.00 34.50 423 A 1 
ATOM 3186 C CA  . ALA A 0 423 . 110.808 26.014  -99.971  1.00 34.50 423 A 1 
ATOM 3187 C C   . ALA A 0 423 . 110.489 25.447  -98.553  1.00 34.50 423 A 1 
ATOM 3188 C CB  . ALA A 0 423 . 112.131 25.495  -100.571 1.00 34.50 423 A 1 
ATOM 3189 O O   . ALA A 0 423 . 110.687 26.142  -97.561  1.00 34.50 423 A 1 
ATOM 3190 N N   . SER A 0 424 . 109.970 24.223  -98.363  1.00 31.72 424 A 1 
ATOM 3191 C CA  . SER A 0 424 . 109.219 23.287  -99.234  1.00 31.72 424 A 1 
ATOM 3192 C C   . SER A 0 424 . 108.551 22.181  -98.372  1.00 31.72 424 A 1 
ATOM 3193 C CB  . SER A 0 424 . 110.120 22.623  -100.298 1.00 31.72 424 A 1 
ATOM 3194 O O   . SER A 0 424 . 108.743 22.153  -97.161  1.00 31.72 424 A 1 
ATOM 3195 O OG  . SER A 0 424 . 111.329 22.122  -99.767  1.00 31.72 424 A 1 
ATOM 3196 N N   . ASP A 0 425 . 107.815 21.270  -99.027  1.00 31.92 425 A 1 
ATOM 3197 C CA  . ASP A 0 425 . 107.615 19.854  -98.646  1.00 31.92 425 A 1 
ATOM 3198 C C   . ASP A 0 425 . 106.631 19.429  -97.518  1.00 31.92 425 A 1 
ATOM 3199 C CB  . ASP A 0 425 . 108.997 19.169  -98.552  1.00 31.92 425 A 1 
ATOM 3200 O O   . ASP A 0 425 . 106.736 19.827  -96.364  1.00 31.92 425 A 1 
ATOM 3201 C CG  . ASP A 0 425 . 109.724 19.208  -99.899  1.00 31.92 425 A 1 
ATOM 3202 O OD1 . ASP A 0 425 . 109.050 18.984  -100.929 1.00 31.92 425 A 1 
ATOM 3203 O OD2 . ASP A 0 425 . 110.924 19.564  -99.914  1.00 31.92 425 A 1 
ATOM 3204 N N   . TRP A 0 426 . 105.751 18.482  -97.907  1.00 32.78 426 A 1 
ATOM 3205 C CA  . TRP A 0 426 . 104.936 17.519  -97.125  1.00 32.78 426 A 1 
ATOM 3206 C C   . TRP A 0 426 . 103.770 18.110  -96.294  1.00 32.78 426 A 1 
ATOM 3207 C CB  . TRP A 0 426 . 105.850 16.545  -96.360  1.00 32.78 426 A 1 
ATOM 3208 O O   . TRP A 0 426 . 103.957 18.897  -95.375  1.00 32.78 426 A 1 
ATOM 3209 C CG  . TRP A 0 426 . 106.709 15.615  -97.191  1.00 32.78 426 A 1 
ATOM 3210 C CD1 . TRP A 0 426 . 107.364 15.918  -98.339  1.00 32.78 426 A 1 
ATOM 3211 C CD2 . TRP A 0 426 . 106.996 14.194  -96.969  1.00 32.78 426 A 1 
ATOM 3212 C CE2 . TRP A 0 426 . 107.875 13.734  -97.998  1.00 32.78 426 A 1 
ATOM 3213 C CE3 . TRP A 0 426 . 106.589 13.236  -96.014  1.00 32.78 426 A 1 
ATOM 3214 N NE1 . TRP A 0 426 . 108.076 14.833  -98.795  1.00 32.78 426 A 1 
ATOM 3215 C CH2 . TRP A 0 426 . 107.908 11.488  -97.108  1.00 32.78 426 A 1 
ATOM 3216 C CZ2 . TRP A 0 426 . 108.339 12.414  -98.072  1.00 32.78 426 A 1 
ATOM 3217 C CZ3 . TRP A 0 426 . 107.033 11.900  -96.085  1.00 32.78 426 A 1 
ATOM 3218 N N   . GLU A 0 427 . 102.500 17.908  -96.672  1.00 33.34 427 A 1 
ATOM 3219 C CA  . GLU A 0 427 . 101.680 16.668  -96.663  1.00 33.34 427 A 1 
ATOM 3220 C C   . GLU A 0 427 . 101.102 16.279  -95.285  1.00 33.34 427 A 1 
ATOM 3221 C CB  . GLU A 0 427 . 102.280 15.431  -97.363  1.00 33.34 427 A 1 
ATOM 3222 O O   . GLU A 0 427 . 101.785 16.298  -94.265  1.00 33.34 427 A 1 
ATOM 3223 C CG  . GLU A 0 427 . 102.229 15.497  -98.895  1.00 33.34 427 A 1 
ATOM 3224 C CD  . GLU A 0 427 . 102.547 14.127  -99.514  1.00 33.34 427 A 1 
ATOM 3225 O OE1 . GLU A 0 427 . 101.693 13.636  -100.286 1.00 33.34 427 A 1 
ATOM 3226 O OE2 . GLU A 0 427 . 103.622 13.581  -99.190  1.00 33.34 427 A 1 
ATOM 3227 N N   . GLY A 0 428 . 99.826  15.865  -95.278  1.00 29.54 428 A 1 
ATOM 3228 C CA  . GLY A 0 428 . 99.122  15.324  -94.106  1.00 29.54 428 A 1 
ATOM 3229 C C   . GLY A 0 428 . 98.076  16.266  -93.492  1.00 29.54 428 A 1 
ATOM 3230 O O   . GLY A 0 428 . 98.380  17.365  -93.037  1.00 29.54 428 A 1 
ATOM 3231 N N   . ALA A 0 429 . 96.818  15.818  -93.440  1.00 28.63 429 A 1 
ATOM 3232 C CA  . ALA A 0 429 . 95.746  16.533  -92.747  1.00 28.63 429 A 1 
ATOM 3233 C C   . ALA A 0 429 . 95.842  16.382  -91.211  1.00 28.63 429 A 1 
ATOM 3234 C CB  . ALA A 0 429 . 94.398  16.043  -93.297  1.00 28.63 429 A 1 
ATOM 3235 O O   . ALA A 0 429 . 96.434  15.435  -90.700  1.00 28.63 429 A 1 
ATOM 3236 N N   . SER A 0 430 . 95.161  17.275  -90.481  1.00 29.60 430 A 1 
ATOM 3237 C CA  . SER A 0 430 . 94.990  17.306  -89.010  1.00 29.60 430 A 1 
ATOM 3238 C C   . SER A 0 430 . 96.204  17.726  -88.149  1.00 29.60 430 A 1 
ATOM 3239 C CB  . SER A 0 430 . 94.260  16.053  -88.484  1.00 29.60 430 A 1 
ATOM 3240 O O   . SER A 0 430 . 96.901  16.910  -87.556  1.00 29.60 430 A 1 
ATOM 3241 O OG  . SER A 0 430 . 95.039  14.877  -88.508  1.00 29.60 430 A 1 
ATOM 3242 N N   . ARG A 0 431 . 96.379  19.050  -87.999  1.00 35.28 431 A 1 
ATOM 3243 C CA  . ARG A 0 431 . 97.030  19.794  -86.889  1.00 35.28 431 A 1 
ATOM 3244 C C   . ARG A 0 431 . 96.679  21.282  -87.087  1.00 35.28 431 A 1 
ATOM 3245 C CB  . ARG A 0 431 . 98.569  19.621  -86.943  1.00 35.28 431 A 1 
ATOM 3246 O O   . ARG A 0 431 . 96.793  21.761  -88.204  1.00 35.28 431 A 1 
ATOM 3247 C CG  . ARG A 0 431 . 99.129  18.545  -85.991  1.00 35.28 431 A 1 
ATOM 3248 C CD  . ARG A 0 431 . 100.548 18.132  -86.407  1.00 35.28 431 A 1 
ATOM 3249 N NE  . ARG A 0 431 . 100.976 16.899  -85.717  1.00 35.28 431 A 1 
ATOM 3250 N NH1 . ARG A 0 431 . 103.247 17.273  -85.731  1.00 35.28 431 A 1 
ATOM 3251 N NH2 . ARG A 0 431 . 102.448 15.357  -84.916  1.00 35.28 431 A 1 
ATOM 3252 C CZ  . ARG A 0 431 . 102.217 16.521  -85.457  1.00 35.28 431 A 1 
ATOM 3253 N N   . GLY A 0 432 . 96.244  22.069  -86.104  1.00 31.47 432 A 1 
ATOM 3254 C CA  . GLY A 0 432 . 95.839  21.783  -84.724  1.00 31.47 432 A 1 
ATOM 3255 C C   . GLY A 0 432 . 95.335  23.071  -84.037  1.00 31.47 432 A 1 
ATOM 3256 O O   . GLY A 0 432 . 95.315  24.129  -84.656  1.00 31.47 432 A 1 
ATOM 3257 N N   . ALA A 0 433 . 94.968  22.983  -82.754  1.00 32.58 433 A 1 
ATOM 3258 C CA  . ALA A 0 433 . 94.693  24.115  -81.852  1.00 32.58 433 A 1 
ATOM 3259 C C   . ALA A 0 433 . 93.568  25.116  -82.234  1.00 32.58 433 A 1 
ATOM 3260 C CB  . ALA A 0 433 . 96.020  24.815  -81.515  1.00 32.58 433 A 1 
ATOM 3261 O O   . ALA A 0 433 . 93.822  26.259  -82.609  1.00 32.58 433 A 1 
ATOM 3262 N N   . LYS A 0 434 . 92.318  24.744  -81.926  1.00 36.18 434 A 1 
ATOM 3263 C CA  . LYS A 0 434 . 91.386  25.608  -81.170  1.00 36.18 434 A 1 
ATOM 3264 C C   . LYS A 0 434 . 90.358  24.739  -80.443  1.00 36.18 434 A 1 
ATOM 3265 C CB  . LYS A 0 434 . 90.716  26.669  -82.072  1.00 36.18 434 A 1 
ATOM 3266 O O   . LYS A 0 434 . 89.727  23.896  -81.069  1.00 36.18 434 A 1 
ATOM 3267 C CG  . LYS A 0 434 . 91.247  28.066  -81.704  1.00 36.18 434 A 1 
ATOM 3268 C CD  . LYS A 0 434 . 90.808  29.152  -82.689  1.00 36.18 434 A 1 
ATOM 3269 C CE  . LYS A 0 434 . 91.536  30.452  -82.325  1.00 36.18 434 A 1 
ATOM 3270 N NZ  . LYS A 0 434 . 91.131  31.576  -83.203  1.00 36.18 434 A 1 
ATOM 3271 N N   . ALA A 0 435 . 90.246  24.903  -79.126  1.00 31.82 435 A 1 
ATOM 3272 C CA  . ALA A 0 435 . 89.443  24.044  -78.259  1.00 31.82 435 A 1 
ATOM 3273 C C   . ALA A 0 435 . 88.333  24.841  -77.557  1.00 31.82 435 A 1 
ATOM 3274 C CB  . ALA A 0 435 . 90.373  23.353  -77.251  1.00 31.82 435 A 1 
ATOM 3275 O O   . ALA A 0 435 . 88.624  25.769  -76.812  1.00 31.82 435 A 1 
ATOM 3276 N N   . ALA A 0 436 . 87.089  24.436  -77.809  1.00 37.19 436 A 1 
ATOM 3277 C CA  . ALA A 0 436 . 85.866  24.683  -77.040  1.00 37.19 436 A 1 
ATOM 3278 C C   . ALA A 0 436 . 84.831  23.716  -77.651  1.00 37.19 436 A 1 
ATOM 3279 C CB  . ALA A 0 436 . 85.434  26.150  -77.188  1.00 37.19 436 A 1 
ATOM 3280 O O   . ALA A 0 436 . 84.461  23.875  -78.810  1.00 37.19 436 A 1 
ATOM 3281 N N   . ARG A 0 437 . 84.638  22.510  -77.101  1.00 35.30 437 A 1 
ATOM 3282 C CA  . ARG A 0 437 . 83.697  22.199  -76.008  1.00 35.30 437 A 1 
ATOM 3283 C C   . ARG A 0 437 . 82.312  22.817  -76.233  1.00 35.30 437 A 1 
ATOM 3284 C CB  . ARG A 0 437 . 84.239  22.467  -74.592  1.00 35.30 437 A 1 
ATOM 3285 O O   . ARG A 0 437 . 82.132  24.018  -76.100  1.00 35.30 437 A 1 
ATOM 3286 C CG  . ARG A 0 437 . 85.122  21.306  -74.101  1.00 35.30 437 A 1 
ATOM 3287 C CD  . ARG A 0 437 . 85.407  21.429  -72.599  1.00 35.30 437 A 1 
ATOM 3288 N NE  . ARG A 0 437 . 86.033  20.203  -72.059  1.00 35.30 437 A 1 
ATOM 3289 N NH1 . ARG A 0 437 . 85.906  20.780  -69.835  1.00 35.30 437 A 1 
ATOM 3290 N NH2 . ARG A 0 437 . 86.671  18.768  -70.404  1.00 35.30 437 A 1 
ATOM 3291 C CZ  . ARG A 0 437 . 86.204  19.927  -70.775  1.00 35.30 437 A 1 
ATOM 3292 N N   . GLY A 0 438 . 81.380  21.929  -76.565  1.00 35.60 438 A 1 
ATOM 3293 C CA  . GLY A 0 438 . 79.958  22.153  -76.806  1.00 35.60 438 A 1 
ATOM 3294 C C   . GLY A 0 438 . 79.262  20.788  -76.803  1.00 35.60 438 A 1 
ATOM 3295 O O   . GLY A 0 438 . 78.722  20.368  -77.821  1.00 35.60 438 A 1 
ATOM 3296 N N   . ALA A 0 439 . 79.428  20.039  -75.707  1.00 32.52 439 A 1 
ATOM 3297 C CA  . ALA A 0 439 . 78.769  18.756  -75.468  1.00 32.52 439 A 1 
ATOM 3298 C C   . ALA A 0 439 . 77.570  19.006  -74.547  1.00 32.52 439 A 1 
ATOM 3299 C CB  . ALA A 0 439 . 79.782  17.783  -74.849  1.00 32.52 439 A 1 
ATOM 3300 O O   . ALA A 0 439 . 77.770  19.530  -73.460  1.00 32.52 439 A 1 
ATOM 3301 N N   . TYR A 0 440 . 76.365  18.702  -75.025  1.00 34.51 440 A 1 
ATOM 3302 C CA  . TYR A 0 440 . 75.105  19.089  -74.390  1.00 34.51 440 A 1 
ATOM 3303 C C   . TYR A 0 440 . 74.680  18.091  -73.301  1.00 34.51 440 A 1 
ATOM 3304 C CB  . TYR A 0 440 . 74.006  19.203  -75.468  1.00 34.51 440 A 1 
ATOM 3305 O O   . TYR A 0 440 . 74.391  16.939  -73.621  1.00 34.51 440 A 1 
ATOM 3306 C CG  . TYR A 0 440 . 74.340  20.062  -76.682  1.00 34.51 440 A 1 
ATOM 3307 C CD1 . TYR A 0 440 . 74.017  21.432  -76.689  1.00 34.51 440 A 1 
ATOM 3308 C CD2 . TYR A 0 440 . 74.955  19.482  -77.811  1.00 34.51 440 A 1 
ATOM 3309 C CE1 . TYR A 0 440 . 74.325  22.228  -77.811  1.00 34.51 440 A 1 
ATOM 3310 C CE2 . TYR A 0 440 . 75.273  20.274  -78.932  1.00 34.51 440 A 1 
ATOM 3311 O OH  . TYR A 0 440 . 75.260  22.411  -80.018  1.00 34.51 440 A 1 
ATOM 3312 C CZ  . TYR A 0 440 . 74.957  21.651  -78.932  1.00 34.51 440 A 1 
ATOM 3313 N N   . ASP A 0 441 . 74.576  18.561  -72.063  1.00 36.56 441 A 1 
ATOM 3314 C CA  . ASP A 0 441 . 73.727  18.032  -70.987  1.00 36.56 441 A 1 
ATOM 3315 C C   . ASP A 0 441 . 72.406  18.836  -70.950  1.00 36.56 441 A 1 
ATOM 3316 C CB  . ASP A 0 441 . 74.497  18.034  -69.648  1.00 36.56 441 A 1 
ATOM 3317 O O   . ASP A 0 441 . 72.332  19.938  -71.508  1.00 36.56 441 A 1 
ATOM 3318 C CG  . ASP A 0 441 . 75.512  19.179  -69.480  1.00 36.56 441 A 1 
ATOM 3319 O OD1 . ASP A 0 441 . 75.223  20.303  -69.954  1.00 36.56 441 A 1 
ATOM 3320 O OD2 . ASP A 0 441 . 76.616  18.898  -68.960  1.00 36.56 441 A 1 
ATOM 3321 N N   . ASN A 0 442 . 71.294  18.267  -70.447  1.00 38.94 442 A 1 
ATOM 3322 C CA  . ASN A 0 442 . 69.978  18.863  -70.737  1.00 38.94 442 A 1 
ATOM 3323 C C   . ASN A 0 442 . 68.846  18.644  -69.711  1.00 38.94 442 A 1 
ATOM 3324 C CB  . ASN A 0 442 . 69.548  18.506  -72.173  1.00 38.94 442 A 1 
ATOM 3325 O O   . ASN A 0 442 . 67.666  18.778  -70.052  1.00 38.94 442 A 1 
ATOM 3326 C CG  . ASN A 0 442 . 68.597  19.529  -72.782  1.00 38.94 442 A 1 
ATOM 3327 N ND2 . ASN A 0 442 . 68.030  19.208  -73.921  1.00 38.94 442 A 1 
ATOM 3328 O OD1 . ASN A 0 442 . 68.347  20.623  -72.284  1.00 38.94 442 A 1 
ATOM 3329 N N   . ASP A 0 443 . 69.159  18.498  -68.432  1.00 41.49 443 A 1 
ATOM 3330 C CA  . ASP A 0 443 . 68.168  18.150  -67.406  1.00 41.49 443 A 1 
ATOM 3331 C C   . ASP A 0 443 . 67.646  19.380  -66.649  1.00 41.49 443 A 1 
ATOM 3332 C CB  . ASP A 0 443 . 68.775  17.046  -66.537  1.00 41.49 443 A 1 
ATOM 3333 O O   . ASP A 0 443 . 68.356  20.033  -65.895  1.00 41.49 443 A 1 
ATOM 3334 C CG  . ASP A 0 443 . 69.134  15.913  -67.500  1.00 41.49 443 A 1 
ATOM 3335 O OD1 . ASP A 0 443 . 68.161  15.261  -67.948  1.00 41.49 443 A 1 
ATOM 3336 O OD2 . ASP A 0 443 . 70.290  15.912  -67.984  1.00 41.49 443 A 1 
ATOM 3337 N N   . SER A 0 444 . 66.399  19.787  -66.919  1.00 40.70 444 A 1 
ATOM 3338 C CA  . SER A 0 444 . 65.789  20.974  -66.292  1.00 40.70 444 A 1 
ATOM 3339 C C   . SER A 0 444 . 64.326  20.752  -65.930  1.00 40.70 444 A 1 
ATOM 3340 C CB  . SER A 0 444 . 65.935  22.223  -67.172  1.00 40.70 444 A 1 
ATOM 3341 O O   . SER A 0 444 . 63.437  20.915  -66.770  1.00 40.70 444 A 1 
ATOM 3342 O OG  . SER A 0 444 . 65.409  22.016  -68.474  1.00 40.70 444 A 1 
ATOM 3343 N N   . PHE A 0 445 . 64.073  20.421  -64.664  1.00 51.46 445 A 1 
ATOM 3344 C CA  . PHE A 0 445 . 62.726  20.220  -64.123  1.00 51.46 445 A 1 
ATOM 3345 C C   . PHE A 0 445 . 62.600  20.648  -62.649  1.00 51.46 445 A 1 
ATOM 3346 C CB  . PHE A 0 445 . 62.238  18.787  -64.421  1.00 51.46 445 A 1 
ATOM 3347 O O   . PHE A 0 445 . 62.105  19.904  -61.807  1.00 51.46 445 A 1 
ATOM 3348 C CG  . PHE A 0 445 . 63.236  17.669  -64.174  1.00 51.46 445 A 1 
ATOM 3349 C CD1 . PHE A 0 445 . 64.048  17.212  -65.233  1.00 51.46 445 A 1 
ATOM 3350 C CD2 . PHE A 0 445 . 63.344  17.069  -62.905  1.00 51.46 445 A 1 
ATOM 3351 C CE1 . PHE A 0 445 . 64.969  16.172  -65.023  1.00 51.46 445 A 1 
ATOM 3352 C CE2 . PHE A 0 445 . 64.262  16.022  -62.698  1.00 51.46 445 A 1 
ATOM 3353 C CZ  . PHE A 0 445 . 65.074  15.576  -63.755  1.00 51.46 445 A 1 
ATOM 3354 N N   . ALA A 0 446 . 62.967  21.896  -62.342  1.00 48.53 446 A 1 
ATOM 3355 C CA  . ALA A 0 446 . 62.591  22.523  -61.075  1.00 48.53 446 A 1 
ATOM 3356 C C   . ALA A 0 446 . 61.055  22.654  -60.981  1.00 48.53 446 A 1 
ATOM 3357 C CB  . ALA A 0 446 . 63.299  23.880  -60.958  1.00 48.53 446 A 1 
ATOM 3358 O O   . ALA A 0 446 . 60.448  23.480  -61.668  1.00 48.53 446 A 1 
ATOM 3359 N N   . LYS A 0 447 . 60.423  21.831  -60.138  1.00 50.96 447 A 1 
ATOM 3360 C CA  . LYS A 0 447 . 58.975  21.830  -59.886  1.00 50.96 447 A 1 
ATOM 3361 C C   . LYS A 0 447 . 58.709  21.899  -58.387  1.00 50.96 447 A 1 
ATOM 3362 C CB  . LYS A 0 447 . 58.322  20.576  -60.488  1.00 50.96 447 A 1 
ATOM 3363 O O   . LYS A 0 447 . 59.261  21.116  -57.624  1.00 50.96 447 A 1 
ATOM 3364 C CG  . LYS A 0 447 . 58.334  20.590  -62.023  1.00 50.96 447 A 1 
ATOM 3365 C CD  . LYS A 0 447 . 57.606  19.355  -62.558  1.00 50.96 447 A 1 
ATOM 3366 C CE  . LYS A 0 447 . 57.557  19.381  -64.087  1.00 50.96 447 A 1 
ATOM 3367 N NZ  . LYS A 0 447 . 56.842  18.194  -64.610  1.00 50.96 447 A 1 
ATOM 3368 N N   . GLN A 0 448 . 57.852  22.830  -57.982  1.00 56.60 448 A 1 
ATOM 3369 C CA  . GLN A 0 448 . 57.384  22.939  -56.602  1.00 56.60 448 A 1 
ATOM 3370 C C   . GLN A 0 448 . 56.332  21.855  -56.342  1.00 56.60 448 A 1 
ATOM 3371 C CB  . GLN A 0 448 . 56.813  24.348  -56.361  1.00 56.60 448 A 1 
ATOM 3372 O O   . GLN A 0 448 . 55.418  21.684  -57.152  1.00 56.60 448 A 1 
ATOM 3373 C CG  . GLN A 0 448 . 57.891  25.439  -56.479  1.00 56.60 448 A 1 
ATOM 3374 C CD  . GLN A 0 448 . 57.286  26.834  -56.568  1.00 56.60 448 A 1 
ATOM 3375 N NE2 . GLN A 0 448 . 57.066  27.502  -55.460  1.00 56.60 448 A 1 
ATOM 3376 O OE1 . GLN A 0 448 . 57.027  27.349  -57.645  1.00 56.60 448 A 1 
ATOM 3377 N N   . ALA A 0 449 . 56.454  21.151  -55.218  1.00 55.74 449 A 1 
ATOM 3378 C CA  . ALA A 0 449 . 55.423  20.257  -54.709  1.00 55.74 449 A 1 
ATOM 3379 C C   . ALA A 0 449 . 54.736  20.921  -53.508  1.00 55.74 449 A 1 
ATOM 3380 C CB  . ALA A 0 449 . 56.040  18.890  -54.389  1.00 55.74 449 A 1 
ATOM 3381 O O   . ALA A 0 449 . 55.397  21.394  -52.583  1.00 55.74 449 A 1 
ATOM 3382 N N   . TYR A 0 450 . 53.409  20.963  -53.557  1.00 60.65 450 A 1 
ATOM 3383 C CA  . TYR A 0 450 . 52.547  21.456  -52.490  1.00 60.65 450 A 1 
ATOM 3384 C C   . TYR A 0 450 . 51.679  20.290  -52.033  1.00 60.65 450 A 1 
ATOM 3385 C CB  . TYR A 0 450 . 51.674  22.608  -53.012  1.00 60.65 450 A 1 
ATOM 3386 O O   . TYR A 0 450 . 51.051  19.652  -52.882  1.00 60.65 450 A 1 
ATOM 3387 C CG  . TYR A 0 450 . 52.424  23.892  -53.318  1.00 60.65 450 A 1 
ATOM 3388 C CD1 . TYR A 0 450 . 52.631  24.825  -52.286  1.00 60.65 450 A 1 
ATOM 3389 C CD2 . TYR A 0 450 . 52.889  24.168  -54.621  1.00 60.65 450 A 1 
ATOM 3390 C CE1 . TYR A 0 450 . 53.282  26.043  -52.551  1.00 60.65 450 A 1 
ATOM 3391 C CE2 . TYR A 0 450 . 53.546  25.387  -54.892  1.00 60.65 450 A 1 
ATOM 3392 O OH  . TYR A 0 450 . 54.345  27.516  -54.108  1.00 60.65 450 A 1 
ATOM 3393 C CZ  . TYR A 0 450 . 53.735  26.328  -53.856  1.00 60.65 450 A 1 
ATOM 3394 N N   . GLY A 0 451 . 51.666  20.025  -50.731  1.00 64.34 451 A 1 
ATOM 3395 C CA  . GLY A 0 451 . 50.633  19.221  -50.098  1.00 64.34 451 A 1 
ATOM 3396 C C   . GLY A 0 451 . 49.454  20.095  -49.673  1.00 64.34 451 A 1 
ATOM 3397 O O   . GLY A 0 451 . 49.608  21.305  -49.474  1.00 64.34 451 A 1 
ATOM 3398 N N   . GLN A 0 452 . 48.280  19.486  -49.570  1.00 71.43 452 A 1 
ATOM 3399 C CA  . GLN A 0 452 . 47.108  20.045  -48.898  1.00 71.43 452 A 1 
ATOM 3400 C C   . GLN A 0 452 . 46.487  18.901  -48.104  1.00 71.43 452 A 1 
ATOM 3401 C CB  . GLN A 0 452 . 46.089  20.628  -49.904  1.00 71.43 452 A 1 
ATOM 3402 O O   . GLN A 0 452 . 46.067  17.924  -48.722  1.00 71.43 452 A 1 
ATOM 3403 C CG  . GLN A 0 452 . 46.704  21.713  -50.797  1.00 71.43 452 A 1 
ATOM 3404 C CD  . GLN A 0 452 . 45.751  22.363  -51.796  1.00 71.43 452 A 1 
ATOM 3405 N NE2 . GLN A 0 452 . 46.297  23.080  -52.754  1.00 71.43 452 A 1 
ATOM 3406 O OE1 . GLN A 0 452 . 44.526  22.297  -51.764  1.00 71.43 452 A 1 
ATOM 3407 N N   . ASP A 0 453 . 46.459  19.020  -46.784  1.00 74.17 453 A 1 
ATOM 3408 C CA  . ASP A 0 453 . 45.566  18.209  -45.963  1.00 74.17 453 A 1 
ATOM 3409 C C   . ASP A 0 453 . 44.196  18.907  -45.943  1.00 74.17 453 A 1 
ATOM 3410 C CB  . ASP A 0 453 . 46.161  17.995  -44.562  1.00 74.17 453 A 1 
ATOM 3411 O O   . ASP A 0 453 . 44.111  20.122  -46.165  1.00 74.17 453 A 1 
ATOM 3412 C CG  . ASP A 0 453 . 45.699  16.674  -43.942  1.00 74.17 453 A 1 
ATOM 3413 O OD1 . ASP A 0 453 . 44.539  16.300  -44.228  1.00 74.17 453 A 1 
ATOM 3414 O OD2 . ASP A 0 453 . 46.538  16.034  -43.266  1.00 74.17 453 A 1 
ATOM 3415 N N   . ARG A 0 454 . 43.114  18.145  -45.793  1.00 77.88 454 A 1 
ATOM 3416 C CA  . ARG A 0 454 . 41.743  18.672  -45.760  1.00 77.88 454 A 1 
ATOM 3417 C C   . ARG A 0 454 . 40.828  17.705  -45.048  1.00 77.88 454 A 1 
ATOM 3418 C CB  . ARG A 0 454 . 41.190  18.965  -47.165  1.00 77.88 454 A 1 
ATOM 3419 O O   . ARG A 0 454 . 40.206  16.851  -45.680  1.00 77.88 454 A 1 
ATOM 3420 C CG  . ARG A 0 454 . 41.590  20.354  -47.653  1.00 77.88 454 A 1 
ATOM 3421 C CD  . ARG A 0 454 . 40.528  20.960  -48.569  1.00 77.88 454 A 1 
ATOM 3422 N NE  . ARG A 0 454 . 40.986  22.294  -48.976  1.00 77.88 454 A 1 
ATOM 3423 N NH1 . ARG A 0 454 . 41.635  21.829  -51.124  1.00 77.88 454 A 1 
ATOM 3424 N NH2 . ARG A 0 454 . 42.621  23.456  -49.985  1.00 77.88 454 A 1 
ATOM 3425 C CZ  . ARG A 0 454 . 41.716  22.535  -50.035  1.00 77.88 454 A 1 
ATOM 3426 N N   . ASP A 0 455 . 40.703  17.906  -43.750  1.00 80.95 455 A 1 
ATOM 3427 C CA  . ASP A 0 455 . 39.856  17.085  -42.909  1.00 80.95 455 A 1 
ATOM 3428 C C   . ASP A 0 455 . 38.639  17.898  -42.455  1.00 80.95 455 A 1 
ATOM 3429 C CB  . ASP A 0 455 . 40.710  16.494  -41.778  1.00 80.95 455 A 1 
ATOM 3430 O O   . ASP A 0 455 . 38.751  18.988  -41.895  1.00 80.95 455 A 1 
ATOM 3431 C CG  . ASP A 0 455 . 40.272  15.079  -41.414  1.00 80.95 455 A 1 
ATOM 3432 O OD1 . ASP A 0 455 . 39.937  14.273  -42.303  1.00 80.95 455 A 1 
ATOM 3433 O OD2 . ASP A 0 455 . 40.183  14.791  -40.200  1.00 80.95 455 A 1 
ATOM 3434 N N   . SER A 0 456 . 37.439  17.395  -42.730  1.00 82.43 456 A 1 
ATOM 3435 C CA  . SER A 0 456 . 36.187  18.057  -42.355  1.00 82.43 456 A 1 
ATOM 3436 C C   . SER A 0 456 . 35.271  17.077  -41.641  1.00 82.43 456 A 1 
ATOM 3437 C CB  . SER A 0 456 . 35.531  18.752  -43.552  1.00 82.43 456 A 1 
ATOM 3438 O O   . SER A 0 456 . 34.935  16.010  -42.161  1.00 82.43 456 A 1 
ATOM 3439 O OG  . SER A 0 456 . 35.329  17.869  -44.641  1.00 82.43 456 A 1 
ATOM 3440 N N   . ARG A 0 457 . 34.898  17.419  -40.408  1.00 84.80 457 A 1 
ATOM 3441 C CA  . ARG A 0 457 . 34.133  16.554  -39.512  1.00 84.80 457 A 1 
ATOM 3442 C C   . ARG A 0 457 . 32.954  17.330  -38.955  1.00 84.80 457 A 1 
ATOM 3443 C CB  . ARG A 0 457 . 35.028  15.982  -38.402  1.00 84.80 457 A 1 
ATOM 3444 O O   . ARG A 0 457 . 33.135  18.358  -38.311  1.00 84.80 457 A 1 
ATOM 3445 C CG  . ARG A 0 457 . 36.303  15.313  -38.939  1.00 84.80 457 A 1 
ATOM 3446 C CD  . ARG A 0 457 . 37.048  14.626  -37.795  1.00 84.80 457 A 1 
ATOM 3447 N NE  . ARG A 0 457 . 38.393  14.200  -38.206  1.00 84.80 457 A 1 
ATOM 3448 N NH1 . ARG A 0 457 . 39.198  13.578  -36.156  1.00 84.80 457 A 1 
ATOM 3449 N NH2 . ARG A 0 457 . 40.524  13.480  -37.945  1.00 84.80 457 A 1 
ATOM 3450 C CZ  . ARG A 0 457 . 39.360  13.748  -37.439  1.00 84.80 457 A 1 
ATOM 3451 N N   . TYR A 0 458 . 31.758  16.824  -39.202  1.00 87.81 458 A 1 
ATOM 3452 C CA  . TYR A 0 458 . 30.499  17.425  -38.794  1.00 87.81 458 A 1 
ATOM 3453 C C   . TYR A 0 458 . 29.723  16.449  -37.919  1.00 87.81 458 A 1 
ATOM 3454 C CB  . TYR A 0 458 . 29.702  17.801  -40.048  1.00 87.81 458 A 1 
ATOM 3455 O O   . TYR A 0 458 . 29.696  15.252  -38.215  1.00 87.81 458 A 1 
ATOM 3456 C CG  . TYR A 0 458 . 28.373  18.443  -39.722  1.00 87.81 458 A 1 
ATOM 3457 C CD1 . TYR A 0 458 . 27.165  17.732  -39.873  1.00 87.81 458 A 1 
ATOM 3458 C CD2 . TYR A 0 458 . 28.370  19.740  -39.185  1.00 87.81 458 A 1 
ATOM 3459 C CE1 . TYR A 0 458 . 25.948  18.330  -39.488  1.00 87.81 458 A 1 
ATOM 3460 C CE2 . TYR A 0 458 . 27.166  20.329  -38.773  1.00 87.81 458 A 1 
ATOM 3461 O OH  . TYR A 0 458 . 24.812  20.241  -38.522  1.00 87.81 458 A 1 
ATOM 3462 C CZ  . TYR A 0 458 . 25.956  19.627  -38.924  1.00 87.81 458 A 1 
ATOM 3463 N N   . GLY A 0 459 . 29.048  16.952  -36.888  1.00 87.33 459 A 1 
ATOM 3464 C CA  . GLY A 0 459 . 28.209  16.138  -36.023  1.00 87.33 459 A 1 
ATOM 3465 C C   . GLY A 0 459 . 26.983  16.865  -35.488  1.00 87.33 459 A 1 
ATOM 3466 O O   . GLY A 0 459 . 26.955  18.087  -35.330  1.00 87.33 459 A 1 
ATOM 3467 N N   . LYS A 0 460 . 25.958  16.066  -35.206  1.00 88.32 460 A 1 
ATOM 3468 C CA  . LYS A 0 460 . 24.748  16.433  -34.479  1.00 88.32 460 A 1 
ATOM 3469 C C   . LYS A 0 460 . 24.447  15.324  -33.477  1.00 88.32 460 A 1 
ATOM 3470 C CB  . LYS A 0 460 . 23.547  16.611  -35.426  1.00 88.32 460 A 1 
ATOM 3471 O O   . LYS A 0 460 . 24.414  14.164  -33.891  1.00 88.32 460 A 1 
ATOM 3472 C CG  . LYS A 0 460 . 23.837  17.439  -36.687  1.00 88.32 460 A 1 
ATOM 3473 C CD  . LYS A 0 460 . 22.584  17.546  -37.571  1.00 88.32 460 A 1 
ATOM 3474 C CE  . LYS A 0 460 . 21.683  18.688  -37.106  1.00 88.32 460 A 1 
ATOM 3475 N NZ  . LYS A 0 460 . 22.165  19.979  -37.633  1.00 88.32 460 A 1 
ATOM 3476 N N   . SER A 0 461 . 24.178  15.674  -32.227  1.00 88.23 461 A 1 
ATOM 3477 C CA  . SER A 0 461 . 23.669  14.758  -31.197  1.00 88.23 461 A 1 
ATOM 3478 C C   . SER A 0 461 . 22.370  15.304  -30.607  1.00 88.23 461 A 1 
ATOM 3479 C CB  . SER A 0 461 . 24.709  14.436  -30.103  1.00 88.23 461 A 1 
ATOM 3480 O O   . SER A 0 461 . 22.189  16.515  -30.490  1.00 88.23 461 A 1 
ATOM 3481 O OG  . SER A 0 461 . 25.612  15.501  -29.860  1.00 88.23 461 A 1 
ATOM 3482 N N   . TYR A 0 462 . 21.445  14.415  -30.258  1.00 86.02 462 A 1 
ATOM 3483 C CA  . TYR A 0 462 . 20.274  14.715  -29.437  1.00 86.02 462 A 1 
ATOM 3484 C C   . TYR A 0 462 . 20.095  13.593  -28.423  1.00 86.02 462 A 1 
ATOM 3485 C CB  . TYR A 0 462 . 19.008  14.848  -30.302  1.00 86.02 462 A 1 
ATOM 3486 O O   . TYR A 0 462 . 19.799  12.472  -28.836  1.00 86.02 462 A 1 
ATOM 3487 C CG  . TYR A 0 462 . 17.722  15.036  -29.503  1.00 86.02 462 A 1 
ATOM 3488 C CD1 . TYR A 0 462 . 16.870  13.941  -29.248  1.00 86.02 462 A 1 
ATOM 3489 C CD2 . TYR A 0 462 . 17.405  16.297  -28.964  1.00 86.02 462 A 1 
ATOM 3490 C CE1 . TYR A 0 462 . 15.704  14.112  -28.470  1.00 86.02 462 A 1 
ATOM 3491 C CE2 . TYR A 0 462 . 16.249  16.473  -28.177  1.00 86.02 462 A 1 
ATOM 3492 O OH  . TYR A 0 462 . 14.280  15.541  -27.154  1.00 86.02 462 A 1 
ATOM 3493 C CZ  . TYR A 0 462 . 15.395  15.378  -27.923  1.00 86.02 462 A 1 
ATOM 3494 N N   . ASP A 0 463 . 20.210  13.897  -27.133  1.00 85.75 463 A 1 
ATOM 3495 C CA  . ASP A 0 463 . 19.841  12.970  -26.063  1.00 85.75 463 A 1 
ATOM 3496 C C   . ASP A 0 463 . 18.573  13.455  -25.362  1.00 85.75 463 A 1 
ATOM 3497 C CB  . ASP A 0 463 . 20.957  12.771  -25.028  1.00 85.75 463 A 1 
ATOM 3498 O O   . ASP A 0 463 . 18.346  14.650  -25.161  1.00 85.75 463 A 1 
ATOM 3499 C CG  . ASP A 0 463 . 22.231  12.133  -25.580  1.00 85.75 463 A 1 
ATOM 3500 O OD1 . ASP A 0 463 . 22.104  11.093  -26.265  1.00 85.75 463 A 1 
ATOM 3501 O OD2 . ASP A 0 463 . 23.322  12.626  -25.214  1.00 85.75 463 A 1 
ATOM 3502 N N   . SER A 0 464 . 17.747  12.515  -24.920  1.00 85.39 464 A 1 
ATOM 3503 C CA  . SER A 0 464 . 16.593  12.788  -24.074  1.00 85.39 464 A 1 
ATOM 3504 C C   . SER A 0 464 . 16.462  11.709  -23.003  1.00 85.39 464 A 1 
ATOM 3505 C CB  . SER A 0 464 . 15.346  12.986  -24.950  1.00 85.39 464 A 1 
ATOM 3506 O O   . SER A 0 464 . 16.574  10.517  -23.279  1.00 85.39 464 A 1 
ATOM 3507 O OG  . SER A 0 464 . 14.271  12.113  -24.644  1.00 85.39 464 A 1 
ATOM 3508 N N   . VAL A 0 465 . 16.223  12.115  -21.756  1.00 84.40 465 A 1 
ATOM 3509 C CA  . VAL A 0 465 . 15.985  11.204  -20.628  1.00 84.40 465 A 1 
ATOM 3510 C C   . VAL A 0 465 . 14.756  11.674  -19.868  1.00 84.40 465 A 1 
ATOM 3511 C CB  . VAL A 0 465 . 17.209  11.090  -19.696  1.00 84.40 465 A 1 
ATOM 3512 O O   . VAL A 0 465 . 14.704  12.805  -19.387  1.00 84.40 465 A 1 
ATOM 3513 C CG1 . VAL A 0 465 . 16.931  10.130  -18.526  1.00 84.40 465 A 1 
ATOM 3514 C CG2 . VAL A 0 465 . 18.443  10.561  -20.437  1.00 84.40 465 A 1 
ATOM 3515 N N   . LYS A 0 466 . 13.764  10.798  -19.714  1.00 82.29 466 A 1 
ATOM 3516 C CA  . LYS A 0 466 . 12.561  11.037  -18.913  1.00 82.29 466 A 1 
ATOM 3517 C C   . LYS A 0 466 . 12.445  9.977   -17.816  1.00 82.29 466 A 1 
ATOM 3518 C CB  . LYS A 0 466 . 11.315  11.120  -19.820  1.00 82.29 466 A 1 
ATOM 3519 O O   . LYS A 0 466 . 12.686  8.798   -18.039  1.00 82.29 466 A 1 
ATOM 3520 C CG  . LYS A 0 466 . 11.246  12.406  -20.679  1.00 82.29 466 A 1 
ATOM 3521 C CD  . LYS A 0 466 . 11.528  12.220  -22.184  1.00 82.29 466 A 1 
ATOM 3522 C CE  . LYS A 0 466 . 11.471  13.591  -22.887  1.00 82.29 466 A 1 
ATOM 3523 N NZ  . LYS A 0 466 . 11.971  13.583  -24.284  1.00 82.29 466 A 1 
ATOM 3524 N N   . ALA A 0 467 . 12.057  10.384  -16.609  1.00 77.20 467 A 1 
ATOM 3525 C CA  . ALA A 0 467 . 11.804  9.460   -15.501  1.00 77.20 467 A 1 
ATOM 3526 C C   . ALA A 0 467 . 10.580  9.915   -14.704  1.00 77.20 467 A 1 
ATOM 3527 C CB  . ALA A 0 467 . 13.059  9.344   -14.625  1.00 77.20 467 A 1 
ATOM 3528 O O   . ALA A 0 467 . 10.502  11.079  -14.309  1.00 77.20 467 A 1 
ATOM 3529 N N   . ARG A 0 468 . 9.606   9.033   -14.467  1.00 79.71 468 A 1 
ATOM 3530 C CA  . ARG A 0 468 . 8.349   9.365   -13.766  1.00 79.71 468 A 1 
ATOM 3531 C C   . ARG A 0 468 . 7.952   8.248   -12.818  1.00 79.71 468 A 1 
ATOM 3532 C CB  . ARG A 0 468 . 7.197   9.623   -14.747  1.00 79.71 468 A 1 
ATOM 3533 O O   . ARG A 0 468 . 8.279   7.095   -13.062  1.00 79.71 468 A 1 
ATOM 3534 C CG  . ARG A 0 468 . 7.508   10.653  -15.838  1.00 79.71 468 A 1 
ATOM 3535 C CD  . ARG A 0 468 . 6.300   10.764  -16.767  1.00 79.71 468 A 1 
ATOM 3536 N NE  . ARG A 0 468 . 6.580   11.667  -17.896  1.00 79.71 468 A 1 
ATOM 3537 N NH1 . ARG A 0 468 . 4.996   10.830  -19.334  1.00 79.71 468 A 1 
ATOM 3538 N NH2 . ARG A 0 468 . 6.371   12.446  -20.023  1.00 79.71 468 A 1 
ATOM 3539 C CZ  . ARG A 0 468 . 5.980   11.645  -19.073  1.00 79.71 468 A 1 
ATOM 3540 N N   . SER A 0 469 . 7.290   8.570   -11.709  1.00 51.63 469 A 1 
ATOM 3541 C CA  . SER A 0 469 . 6.947   7.555   -10.707  1.00 51.63 469 A 1 
ATOM 3542 C C   . SER A 0 469 . 5.992   8.054   -9.615   1.00 51.63 469 A 1 
ATOM 3543 C CB  . SER A 0 469 . 8.260   7.082   -10.061  1.00 51.63 469 A 1 
ATOM 3544 O O   . SER A 0 469 . 5.911   9.260   -9.363   1.00 51.63 469 A 1 
ATOM 3545 O OG  . SER A 0 469 . 8.073   6.015   -9.167   1.00 51.63 469 A 1 
ATOM 3546 N N   . TYR A 0 470 . 5.414   7.081   -8.906   1.00 64.98 470 A 1 
ATOM 3547 C CA  . TYR A 0 470 . 4.734   7.141   -7.612   1.00 64.98 470 A 1 
ATOM 3548 C C   . TYR A 0 470 . 3.280   7.607   -7.655   1.00 64.98 470 A 1 
ATOM 3549 C CB  . TYR A 0 470 . 5.557   7.879   -6.539   1.00 64.98 470 A 1 
ATOM 3550 O O   . TYR A 0 470 . 3.007   8.801   -7.689   1.00 64.98 470 A 1 
ATOM 3551 C CG  . TYR A 0 470 . 7.011   7.455   -6.449   1.00 64.98 470 A 1 
ATOM 3552 C CD1 . TYR A 0 470 . 7.351   6.187   -5.943   1.00 64.98 470 A 1 
ATOM 3553 C CD2 . TYR A 0 470 . 8.015   8.305   -6.948   1.00 64.98 470 A 1 
ATOM 3554 C CE1 . TYR A 0 470 . 8.689   5.748   -5.985   1.00 64.98 470 A 1 
ATOM 3555 C CE2 . TYR A 0 470 . 9.357   7.875   -6.992   1.00 64.98 470 A 1 
ATOM 3556 O OH  . TYR A 0 470 . 10.955  6.106   -6.687   1.00 64.98 470 A 1 
ATOM 3557 C CZ  . TYR A 0 470 . 9.685   6.574   -6.546   1.00 64.98 470 A 1 
ATOM 3558 N N   . ASP A 0 471 . 2.376   6.649   -7.503   1.00 76.24 471 A 1 
ATOM 3559 C CA  . ASP A 0 471 . 1.023   6.821   -6.991   1.00 76.24 471 A 1 
ATOM 3560 C C   . ASP A 0 471 . 0.858   5.886   -5.780   1.00 76.24 471 A 1 
ATOM 3561 C CB  . ASP A 0 471 . -0.012  6.525   -8.087   1.00 76.24 471 A 1 
ATOM 3562 O O   . ASP A 0 471 . 1.334   4.749   -5.789   1.00 76.24 471 A 1 
ATOM 3563 C CG  . ASP A 0 471 . 0.021   7.548   -9.230   1.00 76.24 471 A 1 
ATOM 3564 O OD1 . ASP A 0 471 . -0.218  8.748   -8.953   1.00 76.24 471 A 1 
ATOM 3565 O OD2 . ASP A 0 471 . 0.233   7.138   -10.393  1.00 76.24 471 A 1 
ATOM 3566 N N   . GLY A 0 472 . 0.211   6.360   -4.719   1.00 85.50 472 A 1 
ATOM 3567 C CA  . GLY A 0 472 . -0.078  5.576   -3.522   1.00 85.50 472 A 1 
ATOM 3568 C C   . GLY A 0 472 . -1.477  5.885   -3.018   1.00 85.50 472 A 1 
ATOM 3569 O O   . GLY A 0 472 . -1.823  7.053   -2.856   1.00 85.50 472 A 1 
ATOM 3570 N N   . THR A 0 473 . -2.275  4.847   -2.784   1.00 88.51 473 A 1 
ATOM 3571 C CA  . THR A 0 473 . -3.609  4.942   -2.183   1.00 88.51 473 A 1 
ATOM 3572 C C   . THR A 0 473 . -3.634  4.122   -0.901   1.00 88.51 473 A 1 
ATOM 3573 C CB  . THR A 0 473 . -4.701  4.466   -3.150   1.00 88.51 473 A 1 
ATOM 3574 O O   . THR A 0 473 . -3.200  2.971   -0.899   1.00 88.51 473 A 1 
ATOM 3575 C CG2 . THR A 0 473 . -6.110  4.616   -2.578   1.00 88.51 473 A 1 
ATOM 3576 O OG1 . THR A 0 473 . -4.654  5.245   -4.324   1.00 88.51 473 A 1 
ATOM 3577 N N   . LYS A 0 474 . -4.154  4.696   0.181    1.00 90.89 474 A 1 
ATOM 3578 C CA  . LYS A 0 474 . -4.400  4.006   1.449    1.00 90.89 474 A 1 
ATOM 3579 C C   . LYS A 0 474 . -5.826  4.272   1.901    1.00 90.89 474 A 1 
ATOM 3580 C CB  . LYS A 0 474 . -3.415  4.464   2.533    1.00 90.89 474 A 1 
ATOM 3581 O O   . LYS A 0 474 . -6.350  5.367   1.715    1.00 90.89 474 A 1 
ATOM 3582 C CG  . LYS A 0 474 . -1.941  4.154   2.229    1.00 90.89 474 A 1 
ATOM 3583 C CD  . LYS A 0 474 . -1.073  4.791   3.322    1.00 90.89 474 A 1 
ATOM 3584 C CE  . LYS A 0 474 . 0.420   4.479   3.180    1.00 90.89 474 A 1 
ATOM 3585 N NZ  . LYS A 0 474 . 0.751   3.136   3.702    1.00 90.89 474 A 1 
ATOM 3586 N N   . TYR A 0 475 . -6.429  3.276   2.523    1.00 95.28 475 A 1 
ATOM 3587 C CA  . TYR A 0 475 . -7.722  3.355   3.178    1.00 95.28 475 A 1 
ATOM 3588 C C   . TYR A 0 475 . -7.659  2.543   4.465    1.00 95.28 475 A 1 
ATOM 3589 C CB  . TYR A 0 475 . -8.797  2.814   2.232    1.00 95.28 475 A 1 
ATOM 3590 O O   . TYR A 0 475 . -7.195  1.401   4.453    1.00 95.28 475 A 1 
ATOM 3591 C CG  . TYR A 0 475 . -10.163 2.653   2.867    1.00 95.28 475 A 1 
ATOM 3592 C CD1 . TYR A 0 475 . -10.591 1.388   3.319    1.00 95.28 475 A 1 
ATOM 3593 C CD2 . TYR A 0 475 . -10.998 3.776   3.015    1.00 95.28 475 A 1 
ATOM 3594 C CE1 . TYR A 0 475 . -11.875 1.238   3.878    1.00 95.28 475 A 1 
ATOM 3595 C CE2 . TYR A 0 475 . -12.283 3.629   3.565    1.00 95.28 475 A 1 
ATOM 3596 O OH  . TYR A 0 475 . -13.988 2.212   4.459    1.00 95.28 475 A 1 
ATOM 3597 C CZ  . TYR A 0 475 . -12.727 2.356   3.981    1.00 95.28 475 A 1 
ATOM 3598 N N   . ALA A 0 476 . -8.156  3.108   5.557    1.00 95.31 476 A 1 
ATOM 3599 C CA  . ALA A 0 476 . -8.383  2.381   6.793    1.00 95.31 476 A 1 
ATOM 3600 C C   . ALA A 0 476 . -9.773  2.706   7.337    1.00 95.31 476 A 1 
ATOM 3601 C CB  . ALA A 0 476 . -7.270  2.696   7.798    1.00 95.31 476 A 1 
ATOM 3602 O O   . ALA A 0 476 . -10.238 3.846   7.264    1.00 95.31 476 A 1 
ATOM 3603 N N   . ARG A 0 477 . -10.422 1.699   7.911    1.00 97.33 477 A 1 
ATOM 3604 C CA  . ARG A 0 477 . -11.653 1.832   8.672    1.00 97.33 477 A 1 
ATOM 3605 C C   . ARG A 0 477 . -11.582 0.950   9.905    1.00 97.33 477 A 1 
ATOM 3606 C CB  . ARG A 0 477 . -12.857 1.507   7.787    1.00 97.33 477 A 1 
ATOM 3607 O O   . ARG A 0 477 . -11.449 -0.264  9.796    1.00 97.33 477 A 1 
ATOM 3608 C CG  . ARG A 0 477 . -14.175 1.735   8.539    1.00 97.33 477 A 1 
ATOM 3609 C CD  . ARG A 0 477 . -15.355 1.529   7.587    1.00 97.33 477 A 1 
ATOM 3610 N NE  . ARG A 0 477 . -15.736 0.112   7.528    1.00 97.33 477 A 1 
ATOM 3611 N NH1 . ARG A 0 477 . -17.326 0.216   9.188    1.00 97.33 477 A 1 
ATOM 3612 N NH2 . ARG A 0 477 . -16.700 -1.758  8.309    1.00 97.33 477 A 1 
ATOM 3613 C CZ  . ARG A 0 477 . -16.592 -0.463  8.343    1.00 97.33 477 A 1 
ATOM 3614 N N   . TRP A 0 478 . -11.714 1.570   11.066   1.00 97.40 478 A 1 
ATOM 3615 C CA  . TRP A 0 478 . -11.901 0.879   12.332   1.00 97.40 478 A 1 
ATOM 3616 C C   . TRP A 0 478 . -13.263 1.270   12.901   1.00 97.40 478 A 1 
ATOM 3617 C CB  . TRP A 0 478 . -10.731 1.176   13.271   1.00 97.40 478 A 1 
ATOM 3618 O O   . TRP A 0 478 . -13.646 2.437   12.835   1.00 97.40 478 A 1 
ATOM 3619 C CG  . TRP A 0 478 . -10.846 0.545   14.622   1.00 97.40 478 A 1 
ATOM 3620 C CD1 . TRP A 0 478 . -10.450 -0.704  14.959   1.00 97.40 478 A 1 
ATOM 3621 C CD2 . TRP A 0 478 . -11.448 1.110   15.824   1.00 97.40 478 A 1 
ATOM 3622 C CE2 . TRP A 0 478 . -11.356 0.146   16.874   1.00 97.40 478 A 1 
ATOM 3623 C CE3 . TRP A 0 478 . -12.088 2.334   16.113   1.00 97.40 478 A 1 
ATOM 3624 N NE1 . TRP A 0 478 . -10.745 -0.947  16.289   1.00 97.40 478 A 1 
ATOM 3625 C CH2 . TRP A 0 478 . -12.476 1.634   18.421   1.00 97.40 478 A 1 
ATOM 3626 C CZ2 . TRP A 0 478 . -11.852 0.402   18.159   1.00 97.40 478 A 1 
ATOM 3627 C CZ3 . TRP A 0 478 . -12.594 2.591   17.399   1.00 97.40 478 A 1 
ATOM 3628 N N   . LEU A 0 479 . -14.006 0.300   13.414   1.00 96.08 479 A 1 
ATOM 3629 C CA  . LEU A 0 479 . -15.324 0.483   14.006   1.00 96.08 479 A 1 
ATOM 3630 C C   . LEU A 0 479 . -15.406 -0.360  15.274   1.00 96.08 479 A 1 
ATOM 3631 C CB  . LEU A 0 479 . -16.396 0.131   12.952   1.00 96.08 479 A 1 
ATOM 3632 O O   . LEU A 0 479 . -15.105 -1.552  15.226   1.00 96.08 479 A 1 
ATOM 3633 C CG  . LEU A 0 479 . -17.865 0.187   13.430   1.00 96.08 479 A 1 
ATOM 3634 C CD1 . LEU A 0 479 . -18.774 0.384   12.211   1.00 96.08 479 A 1 
ATOM 3635 C CD2 . LEU A 0 479 . -18.346 -1.114  14.085   1.00 96.08 479 A 1 
ATOM 3636 N N   . GLN A 0 480 . -15.868 0.250   16.358   1.00 95.27 480 A 1 
ATOM 3637 C CA  . GLN A 0 480 . -16.394 -0.431  17.532   1.00 95.27 480 A 1 
ATOM 3638 C C   . GLN A 0 480 . -17.868 -0.046  17.711   1.00 95.27 480 A 1 
ATOM 3639 C CB  . GLN A 0 480 . -15.520 -0.120  18.754   1.00 95.27 480 A 1 
ATOM 3640 O O   . GLN A 0 480 . -18.250 1.092   17.424   1.00 95.27 480 A 1 
ATOM 3641 C CG  . GLN A 0 480 . -15.940 -0.921  19.996   1.00 95.27 480 A 1 
ATOM 3642 C CD  . GLN A 0 480 . -14.977 -0.781  21.174   1.00 95.27 480 A 1 
ATOM 3643 N NE2 . GLN A 0 480 . -15.327 -1.346  22.306   1.00 95.27 480 A 1 
ATOM 3644 O OE1 . GLN A 0 480 . -13.897 -0.199  21.091   1.00 95.27 480 A 1 
ATOM 3645 N N   . ALA A 0 481 . -18.688 -0.994  18.148   1.00 94.33 481 A 1 
ATOM 3646 C CA  . ALA A 0 481 . -20.044 -0.756  18.620   1.00 94.33 481 A 1 
ATOM 3647 C C   . ALA A 0 481 . -20.325 -1.663  19.823   1.00 94.33 481 A 1 
ATOM 3648 C CB  . ALA A 0 481 . -21.038 -0.998  17.477   1.00 94.33 481 A 1 
ATOM 3649 O O   . ALA A 0 481 . -19.864 -2.804  19.834   1.00 94.33 481 A 1 
ATOM 3650 N N   . ASP A 0 482 . -21.081 -1.141  20.782   1.00 91.85 482 A 1 
ATOM 3651 C CA  . ASP A 0 482 . -21.485 -1.795  22.024   1.00 91.85 482 A 1 
ATOM 3652 C C   . ASP A 0 482 . -23.000 -1.575  22.256   1.00 91.85 482 A 1 
ATOM 3653 C CB  . ASP A 0 482 . -20.605 -1.253  23.169   1.00 91.85 482 A 1 
ATOM 3654 O O   . ASP A 0 482 . -23.600 -0.627  21.729   1.00 91.85 482 A 1 
ATOM 3655 C CG  . ASP A 0 482 . -20.419 -2.252  24.313   1.00 91.85 482 A 1 
ATOM 3656 O OD1 . ASP A 0 482 . -21.286 -3.151  24.425   1.00 91.85 482 A 1 
ATOM 3657 O OD2 . ASP A 0 482 . -19.387 -2.116  25.011   1.00 91.85 482 A 1 
ATOM 3658 N N   . ASP A 0 483 . -23.658 -2.489  22.967   1.00 93.10 483 A 1 
ATOM 3659 C CA  . ASP A 0 483 . -25.114 -2.477  23.218   1.00 93.10 483 A 1 
ATOM 3660 C C   . ASP A 0 483 . -25.440 -3.298  24.478   1.00 93.10 483 A 1 
ATOM 3661 C CB  . ASP A 0 483 . -25.884 -2.918  21.948   1.00 93.10 483 A 1 
ATOM 3662 O O   . ASP A 0 483 . -26.082 -4.354  24.422   1.00 93.10 483 A 1 
ATOM 3663 C CG  . ASP A 0 483 . -27.419 -2.876  22.024   1.00 93.10 483 A 1 
ATOM 3664 O OD1 . ASP A 0 483 . -28.045 -2.466  23.024   1.00 93.10 483 A 1 
ATOM 3665 O OD2 . ASP A 0 483 . -28.090 -3.156  21.000   1.00 93.10 483 A 1 
ATOM 3666 N N   . ASP A 0 484 . -24.935 -2.805  25.609   1.00 91.06 484 A 1 
ATOM 3667 C CA  . ASP A 0 484 . -25.096 -3.377  26.945   1.00 91.06 484 A 1 
ATOM 3668 C C   . ASP A 0 484 . -26.540 -3.158  27.441   1.00 91.06 484 A 1 
ATOM 3669 C CB  . ASP A 0 484 . -24.040 -2.741  27.882   1.00 91.06 484 A 1 
ATOM 3670 O O   . ASP A 0 484 . -27.099 -2.067  27.321   1.00 91.06 484 A 1 
ATOM 3671 C CG  . ASP A 0 484 . -23.526 -3.649  29.010   1.00 91.06 484 A 1 
ATOM 3672 O OD1 . ASP A 0 484 . -23.964 -4.821  29.085   1.00 91.06 484 A 1 
ATOM 3673 O OD2 . ASP A 0 484 . -22.737 -3.152  29.848   1.00 91.06 484 A 1 
ATOM 3674 N N   . GLN A 0 485 . -27.193 -4.189  27.977   1.00 91.26 485 A 1 
ATOM 3675 C CA  . GLN A 0 485 . -28.606 -4.160  28.386   1.00 91.26 485 A 1 
ATOM 3676 C C   . GLN A 0 485 . -28.806 -4.892  29.708   1.00 91.26 485 A 1 
ATOM 3677 C CB  . GLN A 0 485 . -29.500 -4.807  27.308   1.00 91.26 485 A 1 
ATOM 3678 O O   . GLN A 0 485 . -28.320 -6.010  29.873   1.00 91.26 485 A 1 
ATOM 3679 C CG  . GLN A 0 485 . -29.535 -3.983  26.017   1.00 91.26 485 A 1 
ATOM 3680 C CD  . GLN A 0 485 . -30.368 -4.591  24.895   1.00 91.26 485 A 1 
ATOM 3681 N NE2 . GLN A 0 485 . -30.056 -4.250  23.667   1.00 91.26 485 A 1 
ATOM 3682 O OE1 . GLN A 0 485 . -31.326 -5.336  25.070   1.00 91.26 485 A 1 
ATOM 3683 N N   . TRP A 0 486 . -29.592 -4.324  30.627   1.00 90.08 486 A 1 
ATOM 3684 C CA  . TRP A 0 486 . -29.888 -4.956  31.916   1.00 90.08 486 A 1 
ATOM 3685 C C   . TRP A 0 486 . -31.302 -4.671  32.436   1.00 90.08 486 A 1 
ATOM 3686 C CB  . TRP A 0 486 . -28.830 -4.552  32.953   1.00 90.08 486 A 1 
ATOM 3687 O O   . TRP A 0 486 . -31.922 -3.656  32.119   1.00 90.08 486 A 1 
ATOM 3688 C CG  . TRP A 0 486 . -28.794 -3.095  33.300   1.00 90.08 486 A 1 
ATOM 3689 C CD1 . TRP A 0 486 . -29.475 -2.509  34.312   1.00 90.08 486 A 1 
ATOM 3690 C CD2 . TRP A 0 486 . -28.078 -2.016  32.620   1.00 90.08 486 A 1 
ATOM 3691 C CE2 . TRP A 0 486 . -28.366 -0.791  33.294   1.00 90.08 486 A 1 
ATOM 3692 C CE3 . TRP A 0 486 . -27.224 -1.943  31.497   1.00 90.08 486 A 1 
ATOM 3693 N NE1 . TRP A 0 486 . -29.224 -1.151  34.313   1.00 90.08 486 A 1 
ATOM 3694 C CH2 . TRP A 0 486 . -27.012 0.481   31.740   1.00 90.08 486 A 1 
ATOM 3695 C CZ2 . TRP A 0 486 . -27.844 0.443   32.873   1.00 90.08 486 A 1 
ATOM 3696 C CZ3 . TRP A 0 486 . -26.703 -0.710  31.061   1.00 90.08 486 A 1 
ATOM 3697 N N   . ALA A 0 487 . -31.798 -5.577  33.279   1.00 92.84 487 A 1 
ATOM 3698 C CA  . ALA A 0 487 . -33.012 -5.419  34.072   1.00 92.84 487 A 1 
ATOM 3699 C C   . ALA A 0 487 . -32.832 -6.032  35.473   1.00 92.84 487 A 1 
ATOM 3700 C CB  . ALA A 0 487 . -34.191 -6.057  33.327   1.00 92.84 487 A 1 
ATOM 3701 O O   . ALA A 0 487 . -32.131 -7.036  35.622   1.00 92.84 487 A 1 
ATOM 3702 N N   . GLU A 0 488 . -33.485 -5.449  36.478   1.00 91.70 488 A 1 
ATOM 3703 C CA  . GLU A 0 488 . -33.569 -5.957  37.854   1.00 91.70 488 A 1 
ATOM 3704 C C   . GLU A 0 488 . -35.003 -5.816  38.397   1.00 91.70 488 A 1 
ATOM 3705 C CB  . GLU A 0 488 . -32.633 -5.184  38.803   1.00 91.70 488 A 1 
ATOM 3706 O O   . GLU A 0 488 . -35.637 -4.790  38.168   1.00 91.70 488 A 1 
ATOM 3707 C CG  . GLU A 0 488 . -31.129 -5.200  38.483   1.00 91.70 488 A 1 
ATOM 3708 C CD  . GLU A 0 488 . -30.351 -4.548  39.639   1.00 91.70 488 A 1 
ATOM 3709 O OE1 . GLU A 0 488 . -29.422 -5.174  40.217   1.00 91.70 488 A 1 
ATOM 3710 O OE2 . GLU A 0 488 . -30.741 -3.450  40.112   1.00 91.70 488 A 1 
ATOM 3711 N N   . ASP A 0 489 . -35.456 -6.803  39.169   1.00 89.69 489 A 1 
ATOM 3712 C CA  . ASP A 0 489 . -36.723 -6.859  39.922   1.00 89.69 489 A 1 
ATOM 3713 C C   . ASP A 0 489 . -36.408 -7.292  41.373   1.00 89.69 489 A 1 
ATOM 3714 C CB  . ASP A 0 489 . -37.675 -7.829  39.193   1.00 89.69 489 A 1 
ATOM 3715 O O   . ASP A 0 489 . -35.481 -8.085  41.594   1.00 89.69 489 A 1 
ATOM 3716 C CG  . ASP A 0 489 . -39.018 -8.100  39.891   1.00 89.69 489 A 1 
ATOM 3717 O OD1 . ASP A 0 489 . -39.305 -7.437  40.912   1.00 89.69 489 A 1 
ATOM 3718 O OD2 . ASP A 0 489 . -39.728 -9.018  39.413   1.00 89.69 489 A 1 
ATOM 3719 N N   . ARG A 0 490 . -37.073 -6.706  42.384   1.00 87.95 490 A 1 
ATOM 3720 C CA  . ARG A 0 490 . -36.711 -6.828  43.814   1.00 87.95 490 A 1 
ATOM 3721 C C   . ARG A 0 490 . -37.885 -6.592  44.799   1.00 87.95 490 A 1 
ATOM 3722 C CB  . ARG A 0 490 . -35.568 -5.832  44.143   1.00 87.95 490 A 1 
ATOM 3723 O O   . ARG A 0 490 . -37.925 -5.543  45.452   1.00 87.95 490 A 1 
ATOM 3724 C CG  . ARG A 0 490 . -34.349 -5.736  43.207   1.00 87.95 490 A 1 
ATOM 3725 C CD  . ARG A 0 490 . -33.316 -4.816  43.877   1.00 87.95 490 A 1 
ATOM 3726 N NE  . ARG A 0 490 . -32.192 -4.425  42.996   1.00 87.95 490 A 1 
ATOM 3727 N NH1 . ARG A 0 490 . -30.466 -5.390  44.161   1.00 87.95 490 A 1 
ATOM 3728 N NH2 . ARG A 0 490 . -29.989 -3.985  42.557   1.00 87.95 490 A 1 
ATOM 3729 C CZ  . ARG A 0 490 . -30.906 -4.594  43.232   1.00 87.95 490 A 1 
ATOM 3730 N N   . ASP A 0 491 . -38.772 -7.563  45.031   1.00 85.63 491 A 1 
ATOM 3731 C CA  . ASP A 0 491 . -39.828 -7.451  46.058   1.00 85.63 491 A 1 
ATOM 3732 C C   . ASP A 0 491 . -39.244 -7.677  47.482   1.00 85.63 491 A 1 
ATOM 3733 C CB  . ASP A 0 491 . -41.011 -8.404  45.718   1.00 85.63 491 A 1 
ATOM 3734 O O   . ASP A 0 491 . -38.505 -8.628  47.771   1.00 85.63 491 A 1 
ATOM 3735 C CG  . ASP A 0 491 . -42.445 -7.916  45.998   1.00 85.63 491 A 1 
ATOM 3736 O OD1 . ASP A 0 491 . -42.618 -6.830  46.598   1.00 85.63 491 A 1 
ATOM 3737 O OD2 . ASP A 0 491 . -43.417 -8.696  45.795   1.00 85.63 491 A 1 
ATOM 3738 N N   . LEU A 0 492 . -39.587 -6.803  48.435   1.00 81.31 492 A 1 
ATOM 3739 C CA  . LEU A 0 492 . -39.243 -6.916  49.860   1.00 81.31 492 A 1 
ATOM 3740 C C   . LEU A 0 492 . -40.520 -6.875  50.705   1.00 81.31 492 A 1 
ATOM 3741 C CB  . LEU A 0 492 . -38.309 -5.766  50.295   1.00 81.31 492 A 1 
ATOM 3742 O O   . LEU A 0 492 . -41.131 -5.819  50.869   1.00 81.31 492 A 1 
ATOM 3743 C CG  . LEU A 0 492 . -36.966 -5.616  49.563   1.00 81.31 492 A 1 
ATOM 3744 C CD1 . LEU A 0 492 . -36.236 -4.379  50.105   1.00 81.31 492 A 1 
ATOM 3745 C CD2 . LEU A 0 492 . -36.041 -6.806  49.803   1.00 81.31 492 A 1 
ATOM 3746 N N   . TYR A 0 493 . -40.907 -7.987  51.340   1.00 73.76 493 A 1 
ATOM 3747 C CA  . TYR A 0 493 . -42.162 -8.047  52.105   1.00 73.76 493 A 1 
ATOM 3748 C C   . TYR A 0 493 . -42.014 -8.500  53.564   1.00 73.76 493 A 1 
ATOM 3749 C CB  . TYR A 0 493 . -43.228 -8.832  51.332   1.00 73.76 493 A 1 
ATOM 3750 O O   . TYR A 0 493 . -41.288 -9.433  53.916   1.00 73.76 493 A 1 
ATOM 3751 C CG  . TYR A 0 493 . -42.821 -10.227 50.918   1.00 73.76 493 A 1 
ATOM 3752 C CD1 . TYR A 0 493 . -42.231 -10.420 49.654   1.00 73.76 493 A 1 
ATOM 3753 C CD2 . TYR A 0 493 . -43.025 -11.319 51.785   1.00 73.76 493 A 1 
ATOM 3754 C CE1 . TYR A 0 493 . -41.833 -11.702 49.250   1.00 73.76 493 A 1 
ATOM 3755 C CE2 . TYR A 0 493 . -42.642 -12.611 51.375   1.00 73.76 493 A 1 
ATOM 3756 O OH  . TYR A 0 493 . -41.642 -14.031 49.731   1.00 73.76 493 A 1 
ATOM 3757 C CZ  . TYR A 0 493 . -42.043 -12.796 50.107   1.00 73.76 493 A 1 
ATOM 3758 N N   . ASP A 0 494 . -42.777 -7.834  54.437   1.00 69.95 494 A 1 
ATOM 3759 C CA  . ASP A 0 494 . -42.907 -8.127  55.866   1.00 69.95 494 A 1 
ATOM 3760 C C   . ASP A 0 494 . -44.368 -8.448  56.205   1.00 69.95 494 A 1 
ATOM 3761 C CB  . ASP A 0 494 . -42.364 -6.939  56.685   1.00 69.95 494 A 1 
ATOM 3762 O O   . ASP A 0 494 . -45.182 -7.555  56.463   1.00 69.95 494 A 1 
ATOM 3763 C CG  . ASP A 0 494 . -42.128 -7.249  58.170   1.00 69.95 494 A 1 
ATOM 3764 O OD1 . ASP A 0 494 . -42.045 -8.437  58.546   1.00 69.95 494 A 1 
ATOM 3765 O OD2 . ASP A 0 494 . -41.675 -6.336  58.903   1.00 69.95 494 A 1 
ATOM 3766 N N   . GLU A 0 495 . -44.715 -9.736  56.207   1.00 61.18 495 A 1 
ATOM 3767 C CA  . GLU A 0 495 . -46.029 -10.203 56.642   1.00 61.18 495 A 1 
ATOM 3768 C C   . GLU A 0 495 . -46.134 -10.142 58.175   1.00 61.18 495 A 1 
ATOM 3769 C CB  . GLU A 0 495 . -46.350 -11.613 56.114   1.00 61.18 495 A 1 
ATOM 3770 O O   . GLU A 0 495 . -45.721 -11.054 58.904   1.00 61.18 495 A 1 
ATOM 3771 C CG  . GLU A 0 495 . -46.478 -11.700 54.585   1.00 61.18 495 A 1 
ATOM 3772 C CD  . GLU A 0 495 . -47.217 -12.984 54.176   1.00 61.18 495 A 1 
ATOM 3773 O OE1 . GLU A 0 495 . -48.256 -12.878 53.487   1.00 61.18 495 A 1 
ATOM 3774 O OE2 . GLU A 0 495 . -46.809 -14.082 54.629   1.00 61.18 495 A 1 
ATOM 3775 N N   . GLY A 0 496 . -46.728 -9.061  58.683   1.00 54.85 496 A 1 
ATOM 3776 C CA  . GLY A 0 496 . -47.200 -8.980  60.062   1.00 54.85 496 A 1 
ATOM 3777 C C   . GLY A 0 496 . -48.542 -9.701  60.226   1.00 54.85 496 A 1 
ATOM 3778 O O   . GLY A 0 496 . -49.585 -9.256  59.744   1.00 54.85 496 A 1 
ATOM 3779 N N   . ASP A 0 497 . -48.529 -10.839 60.923   1.00 50.34 497 A 1 
ATOM 3780 C CA  . ASP A 0 497 . -49.732 -11.653 61.126   1.00 50.34 497 A 1 
ATOM 3781 C C   . ASP A 0 497 . -50.704 -11.004 62.135   1.00 50.34 497 A 1 
ATOM 3782 C CB  . ASP A 0 497 . -49.342 -13.084 61.515   1.00 50.34 497 A 1 
ATOM 3783 O O   . ASP A 0 497 . -50.438 -10.921 63.340   1.00 50.34 497 A 1 
ATOM 3784 C CG  . ASP A 0 497 . -50.528 -14.060 61.470   1.00 50.34 497 A 1 
ATOM 3785 O OD1 . ASP A 0 497 . -51.691 -13.631 61.679   1.00 50.34 497 A 1 
ATOM 3786 O OD2 . ASP A 0 497 . -50.252 -15.265 61.280   1.00 50.34 497 A 1 
ATOM 3787 N N   . SER A 0 498 . -51.858 -10.562 61.625   1.00 46.81 498 A 1 
ATOM 3788 C CA  . SER A 0 498 . -52.884 -9.808  62.360   1.00 46.81 498 A 1 
ATOM 3789 C C   . SER A 0 498 . -54.160 -10.638 62.654   1.00 46.81 498 A 1 
ATOM 3790 C CB  . SER A 0 498 . -53.132 -8.470  61.630   1.00 46.81 498 A 1 
ATOM 3791 O O   . SER A 0 498 . -55.237 -10.083 62.886   1.00 46.81 498 A 1 
ATOM 3792 O OG  . SER A 0 498 . -53.544 -7.439  62.515   1.00 46.81 498 A 1 
ATOM 3793 N N   . LEU A 0 499 . -54.091 -11.985 62.666   1.00 44.21 499 A 1 
ATOM 3794 C CA  . LEU A 0 499 . -55.283 -12.863 62.670   1.00 44.21 499 A 1 
ATOM 3795 C C   . LEU A 0 499 . -55.453 -13.833 63.867   1.00 44.21 499 A 1 
ATOM 3796 C CB  . LEU A 0 499 . -55.407 -13.553 61.291   1.00 44.21 499 A 1 
ATOM 3797 O O   . LEU A 0 499 . -55.805 -14.997 63.682   1.00 44.21 499 A 1 
ATOM 3798 C CG  . LEU A 0 499 . -55.918 -12.637 60.161   1.00 44.21 499 A 1 
ATOM 3799 C CD1 . LEU A 0 499 . -55.898 -13.408 58.841   1.00 44.21 499 A 1 
ATOM 3800 C CD2 . LEU A 0 499 . -57.365 -12.172 60.390   1.00 44.21 499 A 1 
ATOM 3801 N N   . SER A 0 500 . -55.352 -13.370 65.129   1.00 43.58 500 A 1 
ATOM 3802 C CA  . SER A 0 500 . -55.875 -14.167 66.274   1.00 43.58 500 A 1 
ATOM 3803 C C   . SER A 0 500 . -56.219 -13.406 67.575   1.00 43.58 500 A 1 
ATOM 3804 C CB  . SER A 0 500 . -54.952 -15.361 66.577   1.00 43.58 500 A 1 
ATOM 3805 O O   . SER A 0 500 . -55.665 -13.690 68.638   1.00 43.58 500 A 1 
ATOM 3806 O OG  . SER A 0 500 . -55.667 -16.344 67.309   1.00 43.58 500 A 1 
ATOM 3807 N N   . ARG A 0 501 . -57.166 -12.445 67.554   1.00 44.71 501 A 1 
ATOM 3808 C CA  . ARG A 0 501 . -57.775 -11.905 68.808   1.00 44.71 501 A 1 
ATOM 3809 C C   . ARG A 0 501 . -59.298 -11.696 68.816   1.00 44.71 501 A 1 
ATOM 3810 C CB  . ARG A 0 501 . -57.037 -10.640 69.307   1.00 44.71 501 A 1 
ATOM 3811 O O   . ARG A 0 501 . -59.873 -11.620 69.898   1.00 44.71 501 A 1 
ATOM 3812 C CG  . ARG A 0 501 . -55.601 -10.952 69.766   1.00 44.71 501 A 1 
ATOM 3813 C CD  . ARG A 0 501 . -54.931 -9.820  70.547   1.00 44.71 501 A 1 
ATOM 3814 N NE  . ARG A 0 501 . -53.492 -10.112 70.715   1.00 44.71 501 A 1 
ATOM 3815 N NH1 . ARG A 0 501 . -53.119 -9.122  72.758   1.00 44.71 501 A 1 
ATOM 3816 N NH2 . ARG A 0 501 . -51.417 -10.031 71.632   1.00 44.71 501 A 1 
ATOM 3817 C CZ  . ARG A 0 501 . -52.689 -9.757  71.701   1.00 44.71 501 A 1 
ATOM 3818 N N   . GLY A 0 502 . -59.976 -11.656 67.665   1.00 44.00 502 A 1 
ATOM 3819 C CA  . GLY A 0 502 . -61.430 -11.408 67.609   1.00 44.00 502 A 1 
ATOM 3820 C C   . GLY A 0 502 . -62.322 -12.569 68.082   1.00 44.00 502 A 1 
ATOM 3821 O O   . GLY A 0 502 . -63.421 -12.339 68.578   1.00 44.00 502 A 1 
ATOM 3822 N N   . ALA A 0 503 . -61.857 -13.817 67.968   1.00 44.85 503 A 1 
ATOM 3823 C CA  . ALA A 0 503 . -62.682 -15.019 68.156   1.00 44.85 503 A 1 
ATOM 3824 C C   . ALA A 0 503 . -62.765 -15.550 69.609   1.00 44.85 503 A 1 
ATOM 3825 C CB  . ALA A 0 503 . -62.182 -16.085 67.170   1.00 44.85 503 A 1 
ATOM 3826 O O   . ALA A 0 503 . -63.331 -16.614 69.842   1.00 44.85 503 A 1 
ATOM 3827 N N   . ALA A 0 504 . -62.199 -14.840 70.593   1.00 43.36 504 A 1 
ATOM 3828 C CA  . ALA A 0 504 . -62.008 -15.343 71.963   1.00 43.36 504 A 1 
ATOM 3829 C C   . ALA A 0 504 . -63.066 -14.876 72.995   1.00 43.36 504 A 1 
ATOM 3830 C CB  . ALA A 0 504 . -60.573 -15.006 72.388   1.00 43.36 504 A 1 
ATOM 3831 O O   . ALA A 0 504 . -62.915 -15.121 74.192   1.00 43.36 504 A 1 
ATOM 3832 N N   . ALA A 0 505 . -64.130 -14.189 72.569   1.00 39.01 505 A 1 
ATOM 3833 C CA  . ALA A 0 505 . -65.155 -13.639 73.462   1.00 39.01 505 A 1 
ATOM 3834 C C   . ALA A 0 505 . -66.165 -14.712 73.934   1.00 39.01 505 A 1 
ATOM 3835 C CB  . ALA A 0 505 . -65.815 -12.442 72.764   1.00 39.01 505 A 1 
ATOM 3836 O O   . ALA A 0 505 . -67.252 -14.860 73.377   1.00 39.01 505 A 1 
ATOM 3837 N N   . SER A 0 506 . -65.804 -15.465 74.978   1.00 42.17 506 A 1 
ATOM 3838 C CA  . SER A 0 506 . -66.620 -16.549 75.547   1.00 42.17 506 A 1 
ATOM 3839 C C   . SER A 0 506 . -68.000 -16.083 76.041   1.00 42.17 506 A 1 
ATOM 3840 C CB  . SER A 0 506 . -65.864 -17.215 76.703   1.00 42.17 506 A 1 
ATOM 3841 O O   . SER A 0 506 . -68.104 -15.160 76.854   1.00 42.17 506 A 1 
ATOM 3842 O OG  . SER A 0 506 . -65.527 -16.244 77.676   1.00 42.17 506 A 1 
ATOM 3843 N N   . THR A 0 507 . -69.062 -16.763 75.604   1.00 38.39 507 A 1 
ATOM 3844 C CA  . THR A 0 507 . -70.450 -16.454 75.979   1.00 38.39 507 A 1 
ATOM 3845 C C   . THR A 0 507 . -70.757 -16.882 77.418   1.00 38.39 507 A 1 
ATOM 3846 C CB  . THR A 0 507 . -71.437 -17.137 75.015   1.00 38.39 507 A 1 
ATOM 3847 O O   . THR A 0 507 . -70.887 -18.068 77.707   1.00 38.39 507 A 1 
ATOM 3848 C CG2 . THR A 0 507 . -72.848 -16.563 75.131   1.00 38.39 507 A 1 
ATOM 3849 O OG1 . THR A 0 507 . -71.026 -16.963 73.677   1.00 38.39 507 A 1 
ATOM 3850 N N   . TRP A 0 508 . -70.932 -15.919 78.326   1.00 34.09 508 A 1 
ATOM 3851 C CA  . TRP A 0 508 . -71.415 -16.189 79.685   1.00 34.09 508 A 1 
ATOM 3852 C C   . TRP A 0 508 . -72.902 -16.581 79.680   1.00 34.09 508 A 1 
ATOM 3853 C CB  . TRP A 0 508 . -71.172 -14.963 80.584   1.00 34.09 508 A 1 
ATOM 3854 O O   . TRP A 0 508 . -73.766 -15.729 79.475   1.00 34.09 508 A 1 
ATOM 3855 C CG  . TRP A 0 508 . -69.911 -14.996 81.390   1.00 34.09 508 A 1 
ATOM 3856 C CD1 . TRP A 0 508 . -68.655 -14.835 80.914   1.00 34.09 508 A 1 
ATOM 3857 C CD2 . TRP A 0 508 . -69.767 -15.235 82.826   1.00 34.09 508 A 1 
ATOM 3858 C CE2 . TRP A 0 508 . -68.379 -15.193 83.155   1.00 34.09 508 A 1 
ATOM 3859 C CE3 . TRP A 0 508 . -70.670 -15.498 83.882   1.00 34.09 508 A 1 
ATOM 3860 N NE1 . TRP A 0 508 . -67.749 -14.948 81.952   1.00 34.09 508 A 1 
ATOM 3861 C CH2 . TRP A 0 508 . -68.835 -15.654 85.489   1.00 34.09 508 A 1 
ATOM 3862 C CZ2 . TRP A 0 508 . -67.910 -15.396 84.462   1.00 34.09 508 A 1 
ATOM 3863 C CZ3 . TRP A 0 508 . -70.210 -15.706 85.197   1.00 34.09 508 A 1 
ATOM 3864 N N   . GLN A 0 509 . -73.209 -17.851 79.961   1.00 40.84 509 A 1 
ATOM 3865 C CA  . GLN A 0 509 . -74.564 -18.294 80.313   1.00 40.84 509 A 1 
ATOM 3866 C C   . GLN A 0 509 . -74.765 -18.294 81.835   1.00 40.84 509 A 1 
ATOM 3867 C CB  . GLN A 0 509 . -74.884 -19.676 79.709   1.00 40.84 509 A 1 
ATOM 3868 O O   . GLN A 0 509 . -74.440 -19.262 82.522   1.00 40.84 509 A 1 
ATOM 3869 C CG  . GLN A 0 509 . -75.416 -19.584 78.271   1.00 40.84 509 A 1 
ATOM 3870 C CD  . GLN A 0 509 . -75.990 -20.910 77.771   1.00 40.84 509 A 1 
ATOM 3871 N NE2 . GLN A 0 509 . -76.912 -20.885 76.833   1.00 40.84 509 A 1 
ATOM 3872 O OE1 . GLN A 0 509 . -75.637 -21.994 78.196   1.00 40.84 509 A 1 
ATOM 3873 N N   . ASP A 0 510 . -75.377 -17.232 82.363   1.00 38.14 510 A 1 
ATOM 3874 C CA  . ASP A 0 510 . -76.064 -17.320 83.656   1.00 38.14 510 A 1 
ATOM 3875 C C   . ASP A 0 510 . -77.290 -18.237 83.506   1.00 38.14 510 A 1 
ATOM 3876 C CB  . ASP A 0 510 . -76.460 -15.923 84.166   1.00 38.14 510 A 1 
ATOM 3877 O O   . ASP A 0 510 . -78.186 -17.967 82.706   1.00 38.14 510 A 1 
ATOM 3878 C CG  . ASP A 0 510 . -77.218 -15.944 85.507   1.00 38.14 510 A 1 
ATOM 3879 O OD1 . ASP A 0 510 . -77.393 -17.040 86.096   1.00 38.14 510 A 1 
ATOM 3880 O OD2 . ASP A 0 510 . -77.617 -14.848 85.953   1.00 38.14 510 A 1 
ATOM 3881 N N   . THR A 0 511 . -77.317 -19.330 84.272   1.00 37.71 511 A 1 
ATOM 3882 C CA  . THR A 0 511 . -78.428 -20.294 84.297   1.00 37.71 511 A 1 
ATOM 3883 C C   . THR A 0 511 . -79.020 -20.433 85.707   1.00 37.71 511 A 1 
ATOM 3884 C CB  . THR A 0 511 . -78.041 -21.638 83.643   1.00 37.71 511 A 1 
ATOM 3885 O O   . THR A 0 511 . -79.255 -21.536 86.197   1.00 37.71 511 A 1 
ATOM 3886 C CG2 . THR A 0 511 . -79.247 -22.513 83.282   1.00 37.71 511 A 1 
ATOM 3887 O OG1 . THR A 0 511 . -77.394 -21.411 82.412   1.00 37.71 511 A 1 
ATOM 3888 N N   . GLN A 0 512 . -79.317 -19.321 86.393   1.00 36.46 512 A 1 
ATOM 3889 C CA  . GLN A 0 512 . -80.135 -19.336 87.622   1.00 36.46 512 A 1 
ATOM 3890 C C   . GLN A 0 512 . -81.655 -19.477 87.364   1.00 36.46 512 A 1 
ATOM 3891 C CB  . GLN A 0 512 . -79.767 -18.177 88.564   1.00 36.46 512 A 1 
ATOM 3892 O O   . GLN A 0 512 . -82.482 -18.734 87.899   1.00 36.46 512 A 1 
ATOM 3893 C CG  . GLN A 0 512 . -78.359 -18.364 89.155   1.00 36.46 512 A 1 
ATOM 3894 C CD  . GLN A 0 512 . -78.120 -17.605 90.458   1.00 36.46 512 A 1 
ATOM 3895 N NE2 . GLN A 0 512 . -76.891 -17.564 90.922   1.00 36.46 512 A 1 
ATOM 3896 O OE1 . GLN A 0 512 . -79.011 -17.103 91.131   1.00 36.46 512 A 1 
ATOM 3897 N N   . GLY A 0 513 . -82.051 -20.484 86.577   1.00 39.50 513 A 1 
ATOM 3898 C CA  . GLY A 0 513 . -83.452 -20.847 86.332   1.00 39.50 513 A 1 
ATOM 3899 C C   . GLY A 0 513 . -84.002 -21.830 87.375   1.00 39.50 513 A 1 
ATOM 3900 O O   . GLY A 0 513 . -83.686 -23.016 87.346   1.00 39.50 513 A 1 
ATOM 3901 N N   . LYS A 0 514 . -84.852 -21.366 88.301   1.00 36.96 514 A 1 
ATOM 3902 C CA  . LYS A 0 514 . -85.476 -22.224 89.331   1.00 36.96 514 A 1 
ATOM 3903 C C   . LYS A 0 514 . -86.637 -23.037 88.731   1.00 36.96 514 A 1 
ATOM 3904 C CB  . LYS A 0 514 . -85.953 -21.366 90.521   1.00 36.96 514 A 1 
ATOM 3905 O O   . LYS A 0 514 . -87.659 -22.449 88.393   1.00 36.96 514 A 1 
ATOM 3906 C CG  . LYS A 0 514 . -84.801 -20.640 91.238   1.00 36.96 514 A 1 
ATOM 3907 C CD  . LYS A 0 514 . -85.315 -19.703 92.340   1.00 36.96 514 A 1 
ATOM 3908 C CE  . LYS A 0 514 . -84.128 -18.928 92.926   1.00 36.96 514 A 1 
ATOM 3909 N NZ  . LYS A 0 514 . -84.558 -17.869 93.872   1.00 36.96 514 A 1 
ATOM 3910 N N   . GLY A 0 515 . -86.503 -24.367 88.646   1.00 38.01 515 A 1 
ATOM 3911 C CA  . GLY A 0 515 . -87.502 -25.262 88.035   1.00 38.01 515 A 1 
ATOM 3912 C C   . GLY A 0 515 . -87.626 -26.626 88.730   1.00 38.01 515 A 1 
ATOM 3913 O O   . GLY A 0 515 . -86.780 -27.499 88.590   1.00 38.01 515 A 1 
ATOM 3914 N N   . TYR A 0 516 . -88.699 -26.788 89.495   1.00 34.89 516 A 1 
ATOM 3915 C CA  . TYR A 0 516 . -89.087 -27.947 90.315   1.00 34.89 516 A 1 
ATOM 3916 C C   . TYR A 0 516 . -89.567 -29.150 89.468   1.00 34.89 516 A 1 
ATOM 3917 C CB  . TYR A 0 516 . -90.214 -27.491 91.289   1.00 34.89 516 A 1 
ATOM 3918 O O   . TYR A 0 516 . -90.445 -28.977 88.628   1.00 34.89 516 A 1 
ATOM 3919 C CG  . TYR A 0 516 . -90.571 -26.005 91.215   1.00 34.89 516 A 1 
ATOM 3920 C CD1 . TYR A 0 516 . -90.041 -25.104 92.159   1.00 34.89 516 A 1 
ATOM 3921 C CD2 . TYR A 0 516 . -91.274 -25.511 90.095   1.00 34.89 516 A 1 
ATOM 3922 C CE1 . TYR A 0 516 . -90.177 -23.714 91.968   1.00 34.89 516 A 1 
ATOM 3923 C CE2 . TYR A 0 516 . -91.385 -24.123 89.885   1.00 34.89 516 A 1 
ATOM 3924 O OH  . TYR A 0 516 . -90.925 -21.884 90.601   1.00 34.89 516 A 1 
ATOM 3925 C CZ  . TYR A 0 516 . -90.831 -23.222 90.816   1.00 34.89 516 A 1 
ATOM 3926 N N   . GLY A 0 517 . -89.088 -30.375 89.744   1.00 36.43 517 A 1 
ATOM 3927 C CA  . GLY A 0 517 . -89.620 -31.617 89.145   1.00 36.43 517 A 1 
ATOM 3928 C C   . GLY A 0 517 . -88.800 -32.881 89.464   1.00 36.43 517 A 1 
ATOM 3929 O O   . GLY A 0 517 . -87.578 -32.862 89.375   1.00 36.43 517 A 1 
ATOM 3930 N N   . LEU A 0 518 . -89.458 -33.974 89.872   1.00 32.51 518 A 1 
ATOM 3931 C CA  . LEU A 0 518 . -88.835 -35.248 90.292   1.00 32.51 518 A 1 
ATOM 3932 C C   . LEU A 0 518 . -88.262 -36.056 89.103   1.00 32.51 518 A 1 
ATOM 3933 C CB  . LEU A 0 518 . -89.902 -36.136 90.978   1.00 32.51 518 A 1 
ATOM 3934 O O   . LEU A 0 518 . -88.919 -36.140 88.071   1.00 32.51 518 A 1 
ATOM 3935 C CG  . LEU A 0 518 . -90.346 -35.791 92.413   1.00 32.51 518 A 1 
ATOM 3936 C CD1 . LEU A 0 518 . -91.029 -34.430 92.557   1.00 32.51 518 A 1 
ATOM 3937 C CD2 . LEU A 0 518 . -91.343 -36.856 92.880   1.00 32.51 518 A 1 
ATOM 3938 N N   . GLY A 0 519 . -87.139 -36.774 89.284   1.00 36.43 519 A 1 
ATOM 3939 C CA  . GLY A 0 519 . -86.697 -37.795 88.311   1.00 36.43 519 A 1 
ATOM 3940 C C   . GLY A 0 519 . -85.283 -38.373 88.503   1.00 36.43 519 A 1 
ATOM 3941 O O   . GLY A 0 519 . -84.316 -37.838 87.984   1.00 36.43 519 A 1 
ATOM 3942 N N   . LEU A 0 520 . -85.183 -39.487 89.233   1.00 35.45 520 A 1 
ATOM 3943 C CA  . LEU A 0 520 . -84.013 -40.370 89.443   1.00 35.45 520 A 1 
ATOM 3944 C C   . LEU A 0 520 . -83.139 -40.604 88.175   1.00 35.45 520 A 1 
ATOM 3945 C CB  . LEU A 0 520 . -84.607 -41.740 89.853   1.00 35.45 520 A 1 
ATOM 3946 O O   . LEU A 0 520 . -83.697 -40.871 87.118   1.00 35.45 520 A 1 
ATOM 3947 C CG  . LEU A 0 520 . -85.569 -41.747 91.063   1.00 35.45 520 A 1 
ATOM 3948 C CD1 . LEU A 0 520 . -86.457 -42.991 91.050   1.00 35.45 520 A 1 
ATOM 3949 C CD2 . LEU A 0 520 . -84.796 -41.706 92.379   1.00 35.45 520 A 1 
ATOM 3950 N N   . GLY A 0 521 . -81.797 -40.648 88.208   1.00 37.26 521 A 1 
ATOM 3951 C CA  . GLY A 0 521 . -80.837 -40.392 89.295   1.00 37.26 521 A 1 
ATOM 3952 C C   . GLY A 0 521 . -79.430 -40.983 89.018   1.00 37.26 521 A 1 
ATOM 3953 O O   . GLY A 0 521 . -79.302 -41.873 88.189   1.00 37.26 521 A 1 
ATOM 3954 N N   . TYR A 0 522 . -78.420 -40.540 89.787   1.00 42.69 522 A 1 
ATOM 3955 C CA  . TYR A 0 522 . -77.037 -41.077 89.915   1.00 42.69 522 A 1 
ATOM 3956 C C   . TYR A 0 522 . -76.123 -41.044 88.654   1.00 42.69 522 A 1 
ATOM 3957 C CB  . TYR A 0 522 . -77.066 -42.470 90.574   1.00 42.69 522 A 1 
ATOM 3958 O O   . TYR A 0 522 . -76.528 -41.422 87.569   1.00 42.69 522 A 1 
ATOM 3959 C CG  . TYR A 0 522 . -77.963 -42.559 91.800   1.00 42.69 522 A 1 
ATOM 3960 C CD1 . TYR A 0 522 . -77.502 -42.117 93.056   1.00 42.69 522 A 1 
ATOM 3961 C CD2 . TYR A 0 522 . -79.281 -43.037 91.666   1.00 42.69 522 A 1 
ATOM 3962 C CE1 . TYR A 0 522 . -78.362 -42.137 94.173   1.00 42.69 522 A 1 
ATOM 3963 C CE2 . TYR A 0 522 . -80.147 -43.049 92.775   1.00 42.69 522 A 1 
ATOM 3964 O OH  . TYR A 0 522 . -80.535 -42.605 95.094   1.00 42.69 522 A 1 
ATOM 3965 C CZ  . TYR A 0 522 . -79.691 -42.598 94.030   1.00 42.69 522 A 1 
ATOM 3966 N N   . GLY A 0 523 . -74.846 -40.635 88.716   1.00 40.23 523 A 1 
ATOM 3967 C CA  . GLY A 0 523 . -73.988 -40.312 89.869   1.00 40.23 523 A 1 
ATOM 3968 C C   . GLY A 0 523 . -72.916 -39.241 89.576   1.00 40.23 523 A 1 
ATOM 3969 O O   . GLY A 0 523 . -72.860 -38.669 88.495   1.00 40.23 523 A 1 
ATOM 3970 N N   . LYS A 0 524 . -72.093 -38.918 90.585   1.00 34.36 524 A 1 
ATOM 3971 C CA  . LYS A 0 524 . -71.187 -37.749 90.592   1.00 34.36 524 A 1 
ATOM 3972 C C   . LYS A 0 524 . -69.823 -38.045 89.945   1.00 34.36 524 A 1 
ATOM 3973 C CB  . LYS A 0 524 . -70.951 -37.274 92.041   1.00 34.36 524 A 1 
ATOM 3974 O O   . LYS A 0 524 . -69.149 -38.973 90.383   1.00 34.36 524 A 1 
ATOM 3975 C CG  . LYS A 0 524 . -72.214 -36.865 92.818   1.00 34.36 524 A 1 
ATOM 3976 C CD  . LYS A 0 524 . -71.850 -36.524 94.272   1.00 34.36 524 A 1 
ATOM 3977 C CE  . LYS A 0 524 . -73.098 -36.126 95.069   1.00 34.36 524 A 1 
ATOM 3978 N NZ  . LYS A 0 524 . -72.778 -35.839 96.491   1.00 34.36 524 A 1 
ATOM 3979 N N   . GLY A 0 525 . -69.363 -37.178 89.040   1.00 36.67 525 A 1 
ATOM 3980 C CA  . GLY A 0 525 . -68.004 -37.174 88.477   1.00 36.67 525 A 1 
ATOM 3981 C C   . GLY A 0 525 . -67.485 -35.741 88.311   1.00 36.67 525 A 1 
ATOM 3982 O O   . GLY A 0 525 . -68.166 -34.906 87.734   1.00 36.67 525 A 1 
ATOM 3983 N N   . ARG A 0 526 . -66.325 -35.449 88.902   1.00 37.20 526 A 1 
ATOM 3984 C CA  . ARG A 0 526 . -65.682 -34.123 89.030   1.00 37.20 526 A 1 
ATOM 3985 C C   . ARG A 0 526 . -65.429 -33.480 87.654   1.00 37.20 526 A 1 
ATOM 3986 C CB  . ARG A 0 526 . -64.343 -34.324 89.765   1.00 37.20 526 A 1 
ATOM 3987 O O   . ARG A 0 526 . -65.091 -34.197 86.723   1.00 37.20 526 A 1 
ATOM 3988 C CG  . ARG A 0 526 . -64.482 -35.000 91.146   1.00 37.20 526 A 1 
ATOM 3989 C CD  . ARG A 0 526 . -63.159 -35.640 91.588   1.00 37.20 526 A 1 
ATOM 3990 N NE  . ARG A 0 526 . -63.361 -36.579 92.713   1.00 37.20 526 A 1 
ATOM 3991 N NH1 . ARG A 0 526 . -63.002 -35.122 94.452   1.00 37.20 526 A 1 
ATOM 3992 N NH2 . ARG A 0 526 . -63.454 -37.266 94.881   1.00 37.20 526 A 1 
ATOM 3993 C CZ  . ARG A 0 526 . -63.274 -36.317 94.005   1.00 37.20 526 A 1 
ATOM 3994 N N   . GLY A 0 527 . -65.579 -32.158 87.543   1.00 30.89 527 A 1 
ATOM 3995 C CA  . GLY A 0 527 . -65.446 -31.441 86.268   1.00 30.89 527 A 1 
ATOM 3996 C C   . GLY A 0 527 . -64.009 -31.070 85.882   1.00 30.89 527 A 1 
ATOM 3997 O O   . GLY A 0 527 . -63.179 -30.799 86.750   1.00 30.89 527 A 1 
ATOM 3998 N N   . GLU A 0 528 . -63.780 -30.989 84.573   1.00 33.61 528 A 1 
ATOM 3999 C CA  . GLU A 0 528 . -62.597 -30.442 83.896   1.00 33.61 528 A 1 
ATOM 4000 C C   . GLU A 0 528 . -63.081 -29.465 82.799   1.00 33.61 528 A 1 
ATOM 4001 C CB  . GLU A 0 528 . -61.722 -31.581 83.334   1.00 33.61 528 A 1 
ATOM 4002 O O   . GLU A 0 528 . -64.234 -29.548 82.370   1.00 33.61 528 A 1 
ATOM 4003 C CG  . GLU A 0 528 . -61.088 -32.409 84.468   1.00 33.61 528 A 1 
ATOM 4004 C CD  . GLU A 0 528 . -60.230 -33.586 83.982   1.00 33.61 528 A 1 
ATOM 4005 O OE1 . GLU A 0 528 . -59.175 -33.820 84.616   1.00 33.61 528 A 1 
ATOM 4006 O OE2 . GLU A 0 528 . -60.657 -34.277 83.031   1.00 33.61 528 A 1 
ATOM 4007 N N   . TYR A 0 529 . -62.251 -28.495 82.399   1.00 35.16 529 A 1 
ATOM 4008 C CA  . TYR A 0 529 . -62.685 -27.329 81.608   1.00 35.16 529 A 1 
ATOM 4009 C C   . TYR A 0 529 . -62.572 -27.515 80.080   1.00 35.16 529 A 1 
ATOM 4010 C CB  . TYR A 0 529 . -61.916 -26.071 82.049   1.00 35.16 529 A 1 
ATOM 4011 O O   . TYR A 0 529 . -61.653 -28.160 79.584   1.00 35.16 529 A 1 
ATOM 4012 C CG  . TYR A 0 529 . -62.340 -25.462 83.378   1.00 35.16 529 A 1 
ATOM 4013 C CD1 . TYR A 0 529 . -63.216 -24.357 83.394   1.00 35.16 529 A 1 
ATOM 4014 C CD2 . TYR A 0 529 . -61.824 -25.961 84.591   1.00 35.16 529 A 1 
ATOM 4015 C CE1 . TYR A 0 529 . -63.563 -23.744 84.615   1.00 35.16 529 A 1 
ATOM 4016 C CE2 . TYR A 0 529 . -62.172 -25.355 85.815   1.00 35.16 529 A 1 
ATOM 4017 O OH  . TYR A 0 529 . -63.359 -23.641 87.005   1.00 35.16 529 A 1 
ATOM 4018 C CZ  . TYR A 0 529 . -63.039 -24.239 85.826   1.00 35.16 529 A 1 
ATOM 4019 N N   . ASP A 0 530 . -63.504 -26.876 79.364   1.00 34.83 530 A 1 
ATOM 4020 C CA  . ASP A 0 530 . -63.567 -26.544 77.929   1.00 34.83 530 A 1 
ATOM 4021 C C   . ASP A 0 530 . -62.472 -27.095 76.989   1.00 34.83 530 A 1 
ATOM 4022 C CB  . ASP A 0 530 . -63.661 -25.012 77.792   1.00 34.83 530 A 1 
ATOM 4023 O O   . ASP A 0 530 . -61.430 -26.481 76.755   1.00 34.83 530 A 1 
ATOM 4024 C CG  . ASP A 0 530 . -64.866 -24.433 78.538   1.00 34.83 530 A 1 
ATOM 4025 O OD1 . ASP A 0 530 . -65.910 -25.122 78.561   1.00 34.83 530 A 1 
ATOM 4026 O OD2 . ASP A 0 530 . -64.718 -23.335 79.114   1.00 34.83 530 A 1 
ATOM 4027 N N   . ALA A 0 531 . -62.779 -28.203 76.307   1.00 42.71 531 A 1 
ATOM 4028 C CA  . ALA A 0 531 . -61.910 -28.793 75.281   1.00 42.71 531 A 1 
ATOM 4029 C C   . ALA A 0 531 . -62.010 -28.133 73.881   1.00 42.71 531 A 1 
ATOM 4030 C CB  . ALA A 0 531 . -62.211 -30.297 75.228   1.00 42.71 531 A 1 
ATOM 4031 O O   . ALA A 0 531 . -61.233 -28.467 72.986   1.00 42.71 531 A 1 
ATOM 4032 N N   . ALA A 0 532 . -62.959 -27.214 73.661   1.00 38.03 532 A 1 
ATOM 4033 C CA  . ALA A 0 532 . -63.387 -26.792 72.319   1.00 38.03 532 A 1 
ATOM 4034 C C   . ALA A 0 532 . -62.480 -25.763 71.604   1.00 38.03 532 A 1 
ATOM 4035 C CB  . ALA A 0 532 . -64.833 -26.291 72.425   1.00 38.03 532 A 1 
ATOM 4036 O O   . ALA A 0 532 . -62.630 -25.555 70.403   1.00 38.03 532 A 1 
ATOM 4037 N N   . SER A 0 533 . -61.532 -25.121 72.295   1.00 46.34 533 A 1 
ATOM 4038 C CA  . SER A 0 533 . -60.660 -24.085 71.704   1.00 46.34 533 A 1 
ATOM 4039 C C   . SER A 0 533 . -59.375 -24.624 71.059   1.00 46.34 533 A 1 
ATOM 4040 C CB  . SER A 0 533 . -60.324 -23.034 72.765   1.00 46.34 533 A 1 
ATOM 4041 O O   . SER A 0 533 . -58.653 -23.877 70.398   1.00 46.34 533 A 1 
ATOM 4042 O OG  . SER A 0 533 . -59.652 -23.648 73.849   1.00 46.34 533 A 1 
ATOM 4043 N N   . GLN A 0 534 . -59.060 -25.915 71.221   1.00 45.15 534 A 1 
ATOM 4044 C CA  . GLN A 0 534 . -57.736 -26.446 70.864   1.00 45.15 534 A 1 
ATOM 4045 C C   . GLN A 0 534 . -57.473 -26.571 69.353   1.00 45.15 534 A 1 
ATOM 4046 C CB  . GLN A 0 534 . -57.479 -27.777 71.589   1.00 45.15 534 A 1 
ATOM 4047 O O   . GLN A 0 534 . -56.316 -26.689 68.954   1.00 45.15 534 A 1 
ATOM 4048 C CG  . GLN A 0 534 . -57.498 -27.608 73.120   1.00 45.15 534 A 1 
ATOM 4049 C CD  . GLN A 0 534 . -56.646 -28.647 73.845   1.00 45.15 534 A 1 
ATOM 4050 N NE2 . GLN A 0 534 . -57.155 -29.274 74.882   1.00 45.15 534 A 1 
ATOM 4051 O OE1 . GLN A 0 534 . -55.486 -28.868 73.527   1.00 45.15 534 A 1 
ATOM 4052 N N   . GLN A 0 535 . -58.508 -26.511 68.507   1.00 43.98 535 A 1 
ATOM 4053 C CA  . GLN A 0 535 . -58.381 -26.724 67.059   1.00 43.98 535 A 1 
ATOM 4054 C C   . GLN A 0 535 . -58.000 -25.457 66.263   1.00 43.98 535 A 1 
ATOM 4055 C CB  . GLN A 0 535 . -59.651 -27.430 66.553   1.00 43.98 535 A 1 
ATOM 4056 O O   . GLN A 0 535 . -57.652 -25.556 65.091   1.00 43.98 535 A 1 
ATOM 4057 C CG  . GLN A 0 535 . -59.424 -28.186 65.231   1.00 43.98 535 A 1 
ATOM 4058 C CD  . GLN A 0 535 . -60.534 -29.183 64.903   1.00 43.98 535 A 1 
ATOM 4059 N NE2 . GLN A 0 535 . -60.397 -29.942 63.838   1.00 43.98 535 A 1 
ATOM 4060 O OE1 . GLN A 0 535 . -61.532 -29.322 65.588   1.00 43.98 535 A 1 
ATOM 4061 N N   . ALA A 0 536 . -57.967 -24.280 66.900   1.00 44.79 536 A 1 
ATOM 4062 C CA  . ALA A 0 536 . -57.494 -23.025 66.295   1.00 44.79 536 A 1 
ATOM 4063 C C   . ALA A 0 536 . -55.951 -22.869 66.301   1.00 44.79 536 A 1 
ATOM 4064 C CB  . ALA A 0 536 . -58.215 -21.860 66.989   1.00 44.79 536 A 1 
ATOM 4065 O O   . ALA A 0 536 . -55.430 -21.781 66.076   1.00 44.79 536 A 1 
ATOM 4066 N N   . ARG A 0 537 . -55.201 -23.942 66.594   1.00 42.91 537 A 1 
ATOM 4067 C CA  . ARG A 0 537 . -53.735 -23.942 66.760   1.00 42.91 537 A 1 
ATOM 4068 C C   . ARG A 0 537 . -52.970 -24.296 65.473   1.00 42.91 537 A 1 
ATOM 4069 C CB  . ARG A 0 537 . -53.342 -24.858 67.933   1.00 42.91 537 A 1 
ATOM 4070 O O   . ARG A 0 537 . -52.151 -25.212 65.480   1.00 42.91 537 A 1 
ATOM 4071 C CG  . ARG A 0 537 . -53.690 -24.306 69.320   1.00 42.91 537 A 1 
ATOM 4072 C CD  . ARG A 0 537 . -53.264 -25.356 70.354   1.00 42.91 537 A 1 
ATOM 4073 N NE  . ARG A 0 537 . -53.137 -24.801 71.714   1.00 42.91 537 A 1 
ATOM 4074 N NH1 . ARG A 0 537 . -52.939 -26.815 72.799   1.00 42.91 537 A 1 
ATOM 4075 N NH2 . ARG A 0 537 . -52.731 -24.918 73.954   1.00 42.91 537 A 1 
ATOM 4076 C CZ  . ARG A 0 537 . -52.934 -25.510 72.811   1.00 42.91 537 A 1 
ATOM 4077 N N   . LYS A 0 538 . -53.191 -23.556 64.384   1.00 42.41 538 A 1 
ATOM 4078 C CA  . LYS A 0 538 . -52.130 -23.359 63.378   1.00 42.41 538 A 1 
ATOM 4079 C C   . LYS A 0 538 . -51.461 -22.019 63.675   1.00 42.41 538 A 1 
ATOM 4080 C CB  . LYS A 0 538 . -52.648 -23.480 61.937   1.00 42.41 538 A 1 
ATOM 4081 O O   . LYS A 0 538 . -52.156 -21.060 63.995   1.00 42.41 538 A 1 
ATOM 4082 C CG  . LYS A 0 538 . -52.805 -24.958 61.530   1.00 42.41 538 A 1 
ATOM 4083 C CD  . LYS A 0 538 . -52.911 -25.105 60.005   1.00 42.41 538 A 1 
ATOM 4084 C CE  . LYS A 0 538 . -52.827 -26.580 59.588   1.00 42.41 538 A 1 
ATOM 4085 N NZ  . LYS A 0 538 . -52.609 -26.710 58.123   1.00 42.41 538 A 1 
ATOM 4086 N N   . GLY A 0 539 . -50.131 -22.014 63.707   1.00 42.22 539 A 1 
ATOM 4087 C CA  . GLY A 0 539 . -49.354 -20.897 64.239   1.00 42.22 539 A 1 
ATOM 4088 C C   . GLY A 0 539 . -49.457 -19.642 63.390   1.00 42.22 539 A 1 
ATOM 4089 O O   . GLY A 0 539 . -49.588 -19.733 62.172   1.00 42.22 539 A 1 
ATOM 4090 N N   . ALA A 0 540 . -49.359 -18.493 64.055   1.00 45.17 540 A 1 
ATOM 4091 C CA  . ALA A 0 540 . -49.128 -17.229 63.379   1.00 45.17 540 A 1 
ATOM 4092 C C   . ALA A 0 540 . -47.685 -17.213 62.861   1.00 45.17 540 A 1 
ATOM 4093 C CB  . ALA A 0 540 . -49.418 -16.080 64.353   1.00 45.17 540 A 1 
ATOM 4094 O O   . ALA A 0 540 . -46.749 -17.323 63.661   1.00 45.17 540 A 1 
ATOM 4095 N N   . VAL A 0 541 . -47.516 -17.115 61.545   1.00 47.95 541 A 1 
ATOM 4096 C CA  . VAL A 0 541 . -46.206 -17.118 60.886   1.00 47.95 541 A 1 
ATOM 4097 C C   . VAL A 0 541 . -45.990 -15.743 60.285   1.00 47.95 541 A 1 
ATOM 4098 C CB  . VAL A 0 541 . -46.068 -18.227 59.822   1.00 47.95 541 A 1 
ATOM 4099 O O   . VAL A 0 541 . -46.562 -15.413 59.253   1.00 47.95 541 A 1 
ATOM 4100 C CG1 . VAL A 0 541 . -44.689 -18.155 59.158   1.00 47.95 541 A 1 
ATOM 4101 C CG2 . VAL A 0 541 . -46.212 -19.618 60.452   1.00 47.95 541 A 1 
ATOM 4102 N N   . SER A 0 542 . -45.142 -14.949 60.936   1.00 53.33 542 A 1 
ATOM 4103 C CA  . SER A 0 542 . -44.613 -13.743 60.309   1.00 53.33 542 A 1 
ATOM 4104 C C   . SER A 0 542 . -43.527 -14.163 59.326   1.00 53.33 542 A 1 
ATOM 4105 C CB  . SER A 0 542 . -44.108 -12.768 61.369   1.00 53.33 542 A 1 
ATOM 4106 O O   . SER A 0 542 . -42.514 -14.744 59.735   1.00 53.33 542 A 1 
ATOM 4107 O OG  . SER A 0 542 . -43.570 -11.592 60.806   1.00 53.33 542 A 1 
ATOM 4108 N N   . ARG A 0 543 . -43.778 -13.917 58.038   1.00 61.28 543 A 1 
ATOM 4109 C CA  . ARG A 0 543 . -42.819 -14.142 56.956   1.00 61.28 543 A 1 
ATOM 4110 C C   . ARG A 0 543 . -42.130 -12.832 56.634   1.00 61.28 543 A 1 
ATOM 4111 C CB  . ARG A 0 543 . -43.494 -14.683 55.685   1.00 61.28 543 A 1 
ATOM 4112 O O   . ARG A 0 543 . -42.794 -11.836 56.363   1.00 61.28 543 A 1 
ATOM 4113 C CG  . ARG A 0 543 . -44.239 -15.994 55.929   1.00 61.28 543 A 1 
ATOM 4114 C CD  . ARG A 0 543 . -44.701 -16.602 54.603   1.00 61.28 543 A 1 
ATOM 4115 N NE  . ARG A 0 543 . -45.568 -17.763 54.855   1.00 61.28 543 A 1 
ATOM 4116 N NH1 . ARG A 0 543 . -47.574 -16.625 54.983   1.00 61.28 543 A 1 
ATOM 4117 N NH2 . ARG A 0 543 . -47.501 -18.802 55.411   1.00 61.28 543 A 1 
ATOM 4118 C CZ  . ARG A 0 543 . -46.869 -17.714 55.072   1.00 61.28 543 A 1 
ATOM 4119 N N   . LYS A 0 544 . -40.805 -12.869 56.622   1.00 68.67 544 A 1 
ATOM 4120 C CA  . LYS A 0 544 . -40.005 -11.909 55.869   1.00 68.67 544 A 1 
ATOM 4121 C C   . LYS A 0 544 . -39.479 -12.631 54.648   1.00 68.67 544 A 1 
ATOM 4122 C CB  . LYS A 0 544 . -38.888 -11.339 56.742   1.00 68.67 544 A 1 
ATOM 4123 O O   . LYS A 0 544 . -38.889 -13.699 54.815   1.00 68.67 544 A 1 
ATOM 4124 C CG  . LYS A 0 544 . -39.497 -10.349 57.733   1.00 68.67 544 A 1 
ATOM 4125 C CD  . LYS A 0 544 . -38.428 -9.750  58.654   1.00 68.67 544 A 1 
ATOM 4126 C CE  . LYS A 0 544 . -39.023 -8.545  59.387   1.00 68.67 544 A 1 
ATOM 4127 N NZ  . LYS A 0 544 . -39.269 -7.432  58.444   1.00 68.67 544 A 1 
ATOM 4128 N N   . GLY A 0 545 . -39.724 -12.075 53.474   1.00 75.80 545 A 1 
ATOM 4129 C CA  . GLY A 0 545 . -39.178 -12.574 52.224   1.00 75.80 545 A 1 
ATOM 4130 C C   . GLY A 0 545 . -38.510 -11.453 51.450   1.00 75.80 545 A 1 
ATOM 4131 O O   . GLY A 0 545 . -38.840 -10.279 51.636   1.00 75.80 545 A 1 
ATOM 4132 N N   . THR A 0 546 . -37.540 -11.847 50.641   1.00 82.04 546 A 1 
ATOM 4133 C CA  . THR A 0 546 . -36.966 -11.038 49.574   1.00 82.04 546 A 1 
ATOM 4134 C C   . THR A 0 546 . -36.835 -11.951 48.374   1.00 82.04 546 A 1 
ATOM 4135 C CB  . THR A 0 546 . -35.584 -10.450 49.922   1.00 82.04 546 A 1 
ATOM 4136 O O   . THR A 0 546 . -36.252 -13.030 48.511   1.00 82.04 546 A 1 
ATOM 4137 C CG2 . THR A 0 546 . -35.549 -9.774  51.295   1.00 82.04 546 A 1 
ATOM 4138 O OG1 . THR A 0 546 . -34.572 -11.433 49.987   1.00 82.04 546 A 1 
ATOM 4139 N N   . ASP A 0 547 . -37.310 -11.524 47.227   1.00 83.29 547 A 1 
ATOM 4140 C CA  . ASP A 0 547 . -36.899 -12.086 45.950   1.00 83.29 547 A 1 
ATOM 4141 C C   . ASP A 0 547 . -35.994 -11.067 45.241   1.00 83.29 547 A 1 
ATOM 4142 C CB  . ASP A 0 547 . -38.120 -12.603 45.168   1.00 83.29 547 A 1 
ATOM 4143 O O   . ASP A 0 547 . -35.689 -9.983  45.755   1.00 83.29 547 A 1 
ATOM 4144 C CG  . ASP A 0 547 . -39.306 -11.661 45.308   1.00 83.29 547 A 1 
ATOM 4145 O OD1 . ASP A 0 547 . -39.131 -10.520 44.843   1.00 83.29 547 A 1 
ATOM 4146 O OD2 . ASP A 0 547 . -40.289 -12.054 45.993   1.00 83.29 547 A 1 
ATOM 4147 N N   . PHE A 0 548 . -35.384 -11.521 44.157   1.00 85.96 548 A 1 
ATOM 4148 C CA  . PHE A 0 548 . -34.462 -10.755 43.337   1.00 85.96 548 A 1 
ATOM 4149 C C   . PHE A 0 548 . -34.324 -11.527 42.033   1.00 85.96 548 A 1 
ATOM 4150 C CB  . PHE A 0 548 . -33.095 -10.610 44.039   1.00 85.96 548 A 1 
ATOM 4151 O O   . PHE A 0 548 . -33.764 -12.627 42.056   1.00 85.96 548 A 1 
ATOM 4152 C CG  . PHE A 0 548 . -31.991 -10.040 43.159   1.00 85.96 548 A 1 
ATOM 4153 C CD1 . PHE A 0 548 . -31.259 -10.868 42.282   1.00 85.96 548 A 1 
ATOM 4154 C CD2 . PHE A 0 548 . -31.777 -8.651  43.130   1.00 85.96 548 A 1 
ATOM 4155 C CE1 . PHE A 0 548 . -30.373 -10.307 41.349   1.00 85.96 548 A 1 
ATOM 4156 C CE2 . PHE A 0 548 . -30.877 -8.091  42.204   1.00 85.96 548 A 1 
ATOM 4157 C CZ  . PHE A 0 548 . -30.172 -8.917  41.318   1.00 85.96 548 A 1 
ATOM 4158 N N   . ASP A 0 549 . -34.784 -10.939 40.939   1.00 88.11 549 A 1 
ATOM 4159 C CA  . ASP A 0 549 . -34.543 -11.428 39.587   1.00 88.11 549 A 1 
ATOM 4160 C C   . ASP A 0 549 . -33.718 -10.380 38.829   1.00 88.11 549 A 1 
ATOM 4161 C CB  . ASP A 0 549 . -35.865 -11.785 38.873   1.00 88.11 549 A 1 
ATOM 4162 O O   . ASP A 0 549 . -33.881 -9.172  39.005   1.00 88.11 549 A 1 
ATOM 4163 C CG  . ASP A 0 549 . -36.402 -13.200 39.166   1.00 88.11 549 A 1 
ATOM 4164 O OD1 . ASP A 0 549 . -35.636 -14.041 39.689   1.00 88.11 549 A 1 
ATOM 4165 O OD2 . ASP A 0 549 . -37.554 -13.487 38.763   1.00 88.11 549 A 1 
ATOM 4166 N N   . ALA A 0 550 . -32.787 -10.830 37.992   1.00 87.51 550 A 1 
ATOM 4167 C CA  . ALA A 0 550 . -32.015 -9.956  37.118   1.00 87.51 550 A 1 
ATOM 4168 C C   . ALA A 0 550 . -31.655 -10.646 35.803   1.00 87.51 550 A 1 
ATOM 4169 C CB  . ALA A 0 550 . -30.767 -9.453  37.852   1.00 87.51 550 A 1 
ATOM 4170 O O   . ALA A 0 550 . -31.465 -11.863 35.744   1.00 87.51 550 A 1 
ATOM 4171 N N   . TYR A 0 551 . -31.518 -9.848  34.750   1.00 91.50 551 A 1 
ATOM 4172 C CA  . TYR A 0 551 . -31.123 -10.279 33.412   1.00 91.50 551 A 1 
ATOM 4173 C C   . TYR A 0 551 . -30.196 -9.241  32.787   1.00 91.50 551 A 1 
ATOM 4174 C CB  . TYR A 0 551 . -32.381 -10.481 32.549   1.00 91.50 551 A 1 
ATOM 4175 O O   . TYR A 0 551 . -30.378 -8.044  33.008   1.00 91.50 551 A 1 
ATOM 4176 C CG  . TYR A 0 551 . -32.096 -10.706 31.073   1.00 91.50 551 A 1 
ATOM 4177 C CD1 . TYR A 0 551 . -32.218 -9.641  30.158   1.00 91.50 551 A 1 
ATOM 4178 C CD2 . TYR A 0 551 . -31.625 -11.956 30.630   1.00 91.50 551 A 1 
ATOM 4179 C CE1 . TYR A 0 551 . -31.877 -9.828  28.803   1.00 91.50 551 A 1 
ATOM 4180 C CE2 . TYR A 0 551 . -31.272 -12.146 29.281   1.00 91.50 551 A 1 
ATOM 4181 O OH  . TYR A 0 551 . -31.060 -11.268 27.059   1.00 91.50 551 A 1 
ATOM 4182 C CZ  . TYR A 0 551 . -31.399 -11.080 28.363   1.00 91.50 551 A 1 
ATOM 4183 N N   . GLY A 0 552 . -29.260 -9.683  31.949   1.00 90.08 552 A 1 
ATOM 4184 C CA  . GLY A 0 552 . -28.523 -8.772  31.088   1.00 90.08 552 A 1 
ATOM 4185 C C   . GLY A 0 552 . -27.885 -9.424  29.869   1.00 90.08 552 A 1 
ATOM 4186 O O   . GLY A 0 552 . -27.843 -10.654 29.731   1.00 90.08 552 A 1 
ATOM 4187 N N   . ARG A 0 553 . -27.425 -8.563  28.961   1.00 92.20 553 A 1 
ATOM 4188 C CA  . ARG A 0 553 . -26.857 -8.917  27.663   1.00 92.20 553 A 1 
ATOM 4189 C C   . ARG A 0 553 . -25.840 -7.876  27.200   1.00 92.20 553 A 1 
ATOM 4190 C CB  . ARG A 0 553 . -28.006 -9.056  26.662   1.00 92.20 553 A 1 
ATOM 4191 O O   . ARG A 0 553 . -26.159 -6.697  27.194   1.00 92.20 553 A 1 
ATOM 4192 C CG  . ARG A 0 553 . -27.518 -9.404  25.253   1.00 92.20 553 A 1 
ATOM 4193 C CD  . ARG A 0 553 . -28.728 -9.821  24.420   1.00 92.20 553 A 1 
ATOM 4194 N NE  . ARG A 0 553 . -28.307 -10.284 23.091   1.00 92.20 553 A 1 
ATOM 4195 N NH1 . ARG A 0 553 . -29.240 -8.627  21.826   1.00 92.20 553 A 1 
ATOM 4196 N NH2 . ARG A 0 553 . -28.051 -10.230 20.849   1.00 92.20 553 A 1 
ATOM 4197 C CZ  . ARG A 0 553 . -28.551 -9.726  21.934   1.00 92.20 553 A 1 
ATOM 4198 N N   . ASP A 0 554 . -24.693 -8.367  26.755   1.00 89.93 554 A 1 
ATOM 4199 C CA  . ASP A 0 554 . -23.531 -7.650  26.215   1.00 89.93 554 A 1 
ATOM 4200 C C   . ASP A 0 554 . -23.440 -7.959  24.700   1.00 89.93 554 A 1 
ATOM 4201 C CB  . ASP A 0 554 . -22.329 -8.137  27.053   1.00 89.93 554 A 1 
ATOM 4202 O O   . ASP A 0 554 . -23.799 -9.064  24.276   1.00 89.93 554 A 1 
ATOM 4203 C CG  . ASP A 0 554 . -20.923 -7.690  26.634   1.00 89.93 554 A 1 
ATOM 4204 O OD1 . ASP A 0 554 . -20.718 -7.432  25.426   1.00 89.93 554 A 1 
ATOM 4205 O OD2 . ASP A 0 554 . -20.033 -7.760  27.515   1.00 89.93 554 A 1 
ATOM 4206 N N   . GLN A 0 555 . -23.056 -6.989  23.860   1.00 91.80 555 A 1 
ATOM 4207 C CA  . GLN A 0 555 . -23.191 -7.039  22.391   1.00 91.80 555 A 1 
ATOM 4208 C C   . GLN A 0 555 . -21.985 -6.432  21.631   1.00 91.80 555 A 1 
ATOM 4209 C CB  . GLN A 0 555 . -24.539 -6.387  22.005   1.00 91.80 555 A 1 
ATOM 4210 O O   . GLN A 0 555 . -22.152 -5.825  20.569   1.00 91.80 555 A 1 
ATOM 4211 C CG  . GLN A 0 555 . -25.780 -7.298  22.056   1.00 91.80 555 A 1 
ATOM 4212 C CD  . GLN A 0 555 . -26.224 -7.733  20.662   1.00 91.80 555 A 1 
ATOM 4213 N NE2 . GLN A 0 555 . -25.406 -8.471  19.947   1.00 91.80 555 A 1 
ATOM 4214 O OE1 . GLN A 0 555 . -27.342 -7.504  20.197   1.00 91.80 555 A 1 
ATOM 4215 N N   . ASP A 0 556 . -20.769 -6.639  22.140   1.00 90.15 556 A 1 
ATOM 4216 C CA  . ASP A 0 556 . -19.502 -6.147  21.570   1.00 90.15 556 A 1 
ATOM 4217 C C   . ASP A 0 556 . -19.300 -6.476  20.060   1.00 90.15 556 A 1 
ATOM 4218 C CB  . ASP A 0 556 . -18.366 -6.730  22.444   1.00 90.15 556 A 1 
ATOM 4219 O O   . ASP A 0 556 . -19.468 -7.618  19.612   1.00 90.15 556 A 1 
ATOM 4220 C CG  . ASP A 0 556 . -17.001 -6.035  22.331   1.00 90.15 556 A 1 
ATOM 4221 O OD1 . ASP A 0 556 . -16.899 -4.982  21.656   1.00 90.15 556 A 1 
ATOM 4222 O OD2 . ASP A 0 556 . -15.999 -6.610  22.829   1.00 90.15 556 A 1 
ATOM 4223 N N   . LEU A 0 557 . -18.883 -5.490  19.248   1.00 93.90 557 A 1 
ATOM 4224 C CA  . LEU A 0 557 . -18.526 -5.629  17.823   1.00 93.90 557 A 1 
ATOM 4225 C C   . LEU A 0 557 . -17.312 -4.758  17.453   1.00 93.90 557 A 1 
ATOM 4226 C CB  . LEU A 0 557 . -19.752 -5.266  16.950   1.00 93.90 557 A 1 
ATOM 4227 O O   . LEU A 0 557 . -17.427 -3.541  17.339   1.00 93.90 557 A 1 
ATOM 4228 C CG  . LEU A 0 557 . -19.498 -5.203  15.425   1.00 93.90 557 A 1 
ATOM 4229 C CD1 . LEU A 0 557 . -19.155 -6.563  14.811   1.00 93.90 557 A 1 
ATOM 4230 C CD2 . LEU A 0 557 . -20.733 -4.682  14.687   1.00 93.90 557 A 1 
ATOM 4231 N N   . GLU A 0 558 . -16.179 -5.380  17.097   1.00 95.69 558 A 1 
ATOM 4232 C CA  . GLU A 0 558 . -14.996 -4.691  16.545   1.00 95.69 558 A 1 
ATOM 4233 C C   . GLU A 0 558 . -14.757 -5.088  15.077   1.00 95.69 558 A 1 
ATOM 4234 C CB  . GLU A 0 558 . -13.732 -4.969  17.387   1.00 95.69 558 A 1 
ATOM 4235 O O   . GLU A 0 558 . -14.637 -6.271  14.743   1.00 95.69 558 A 1 
ATOM 4236 C CG  . GLU A 0 558 . -12.546 -4.044  17.018   1.00 95.69 558 A 1 
ATOM 4237 C CD  . GLU A 0 558 . -11.151 -4.620  17.334   1.00 95.69 558 A 1 
ATOM 4238 O OE1 . GLU A 0 558 . -10.146 -3.874  17.312   1.00 95.69 558 A 1 
ATOM 4239 O OE2 . GLU A 0 558 . -10.959 -5.860  17.431   1.00 95.69 558 A 1 
ATOM 4240 N N   . VAL A 0 559 . -14.590 -4.106  14.190   1.00 96.03 559 A 1 
ATOM 4241 C CA  . VAL A 0 559 . -14.203 -4.295  12.785   1.00 96.03 559 A 1 
ATOM 4242 C C   . VAL A 0 559 . -12.979 -3.444  12.457   1.00 96.03 559 A 1 
ATOM 4243 C CB  . VAL A 0 559 . -15.369 -3.979  11.831   1.00 96.03 559 A 1 
ATOM 4244 O O   . VAL A 0 559 . -12.988 -2.234  12.638   1.00 96.03 559 A 1 
ATOM 4245 C CG1 . VAL A 0 559 . -14.971 -4.238  10.372   1.00 96.03 559 A 1 
ATOM 4246 C CG2 . VAL A 0 559 . -16.611 -4.831  12.130   1.00 96.03 559 A 1 
ATOM 4247 N N   . ASP A 0 560 . -11.942 -4.081  11.922   1.00 95.35 560 A 1 
ATOM 4248 C CA  . ASP A 0 560 . -10.670 -3.473  11.522   1.00 95.35 560 A 1 
ATOM 4249 C C   . ASP A 0 560 . -10.403 -3.841  10.052   1.00 95.35 560 A 1 
ATOM 4250 C CB  . ASP A 0 560 . -9.603  -3.973  12.513   1.00 95.35 560 A 1 
ATOM 4251 O O   . ASP A 0 560 . -10.232 -5.015  9.710    1.00 95.35 560 A 1 
ATOM 4252 C CG  . ASP A 0 560 . -8.156  -3.569  12.220   1.00 95.35 560 A 1 
ATOM 4253 O OD1 . ASP A 0 560 . -7.930  -2.647  11.408   1.00 95.35 560 A 1 
ATOM 4254 O OD2 . ASP A 0 560 . -7.283  -4.225  12.843   1.00 95.35 560 A 1 
ATOM 4255 N N   . GLU A 0 561 . -10.477 -2.853  9.164    1.00 93.95 561 A 1 
ATOM 4256 C CA  . GLU A 0 561 . -10.415 -2.976  7.706    1.00 93.95 561 A 1 
ATOM 4257 C C   . GLU A 0 561 . -9.354  -2.020  7.148    1.00 93.95 561 A 1 
ATOM 4258 C CB  . GLU A 0 561 . -11.800 -2.658  7.095    1.00 93.95 561 A 1 
ATOM 4259 O O   . GLU A 0 561 . -9.373  -0.823  7.424    1.00 93.95 561 A 1 
ATOM 4260 C CG  . GLU A 0 561 . -12.803 -3.818  7.226    1.00 93.95 561 A 1 
ATOM 4261 C CD  . GLU A 0 561 . -14.275 -3.442  6.956    1.00 93.95 561 A 1 
ATOM 4262 O OE1 . GLU A 0 561 . -15.160 -4.310  7.177    1.00 93.95 561 A 1 
ATOM 4263 O OE2 . GLU A 0 561 . -14.594 -2.305  6.548    1.00 93.95 561 A 1 
ATOM 4264 N N   . SER A 0 562 . -8.442  -2.514  6.312    1.00 92.82 562 A 1 
ATOM 4265 C CA  . SER A 0 562 . -7.470  -1.669  5.609    1.00 92.82 562 A 1 
ATOM 4266 C C   . SER A 0 562 . -7.167  -2.166  4.198    1.00 92.82 562 A 1 
ATOM 4267 C CB  . SER A 0 562 . -6.187  -1.465  6.429    1.00 92.82 562 A 1 
ATOM 4268 O O   . SER A 0 562 . -7.221  -3.361  3.898    1.00 92.82 562 A 1 
ATOM 4269 O OG  . SER A 0 562 . -5.713  -2.676  6.982    1.00 92.82 562 A 1 
ATOM 4270 N N   . TYR A 0 563 . -6.869  -1.213  3.319    1.00 92.03 563 A 1 
ATOM 4271 C CA  . TYR A 0 563 . -6.467  -1.423  1.934    1.00 92.03 563 A 1 
ATOM 4272 C C   . TYR A 0 563 . -5.329  -0.462  1.595    1.00 92.03 563 A 1 
ATOM 4273 C CB  . TYR A 0 563 . -7.672  -1.217  1.006    1.00 92.03 563 A 1 
ATOM 4274 O O   . TYR A 0 563 . -5.448  0.743   1.822    1.00 92.03 563 A 1 
ATOM 4275 C CG  . TYR A 0 563 . -7.343  -1.185  -0.478   1.00 92.03 563 A 1 
ATOM 4276 C CD1 . TYR A 0 563 . -7.039  0.039   -1.110   1.00 92.03 563 A 1 
ATOM 4277 C CD2 . TYR A 0 563 . -7.348  -2.378  -1.227   1.00 92.03 563 A 1 
ATOM 4278 C CE1 . TYR A 0 563 . -6.766  0.076   -2.493   1.00 92.03 563 A 1 
ATOM 4279 C CE2 . TYR A 0 563 . -7.096  -2.342  -2.612   1.00 92.03 563 A 1 
ATOM 4280 O OH  . TYR A 0 563 . -6.616  -1.094  -4.592   1.00 92.03 563 A 1 
ATOM 4281 C CZ  . TYR A 0 563 . -6.815  -1.116  -3.249   1.00 92.03 563 A 1 
ATOM 4282 N N   . GLU A 0 564 . -4.245  -0.972  1.022    1.00 88.74 564 A 1 
ATOM 4283 C CA  . GLU A 0 564 . -3.149  -0.154  0.504    1.00 88.74 564 A 1 
ATOM 4284 C C   . GLU A 0 564 . -2.769  -0.600  -0.907   1.00 88.74 564 A 1 
ATOM 4285 C CB  . GLU A 0 564 . -1.916  -0.183  1.422    1.00 88.74 564 A 1 
ATOM 4286 O O   . GLU A 0 564 . -2.714  -1.794  -1.190   1.00 88.74 564 A 1 
ATOM 4287 C CG  . GLU A 0 564 . -2.201  0.208   2.885    1.00 88.74 564 A 1 
ATOM 4288 C CD  . GLU A 0 564 . -0.954  0.730   3.616    1.00 88.74 564 A 1 
ATOM 4289 O OE1 . GLU A 0 564 . -1.098  1.462   4.623    1.00 88.74 564 A 1 
ATOM 4290 O OE2 . GLU A 0 564 . 0.185   0.621   3.101    1.00 88.74 564 A 1 
ATOM 4291 N N   . GLN A 0 565 . -2.476  0.354   -1.788   1.00 84.26 565 A 1 
ATOM 4292 C CA  . GLN A 0 565 . -2.039  0.093   -3.157   1.00 84.26 565 A 1 
ATOM 4293 C C   . GLN A 0 565 . -0.945  1.085   -3.559   1.00 84.26 565 A 1 
ATOM 4294 C CB  . GLN A 0 565 . -3.258  0.147   -4.086   1.00 84.26 565 A 1 
ATOM 4295 O O   . GLN A 0 565 . -1.116  2.295   -3.393   1.00 84.26 565 A 1 
ATOM 4296 C CG  . GLN A 0 565 . -2.946  -0.280  -5.528   1.00 84.26 565 A 1 
ATOM 4297 C CD  . GLN A 0 565 . -4.226  -0.359  -6.353   1.00 84.26 565 A 1 
ATOM 4298 N NE2 . GLN A 0 565 . -4.504  -1.464  -7.008   1.00 84.26 565 A 1 
ATOM 4299 O OE1 . GLN A 0 565 . -5.038  0.560   -6.367   1.00 84.26 565 A 1 
ATOM 4300 N N   . THR A 0 566 . 0.182   0.590   -4.080   1.00 84.15 566 A 1 
ATOM 4301 C CA  . THR A 0 566 . 1.359   1.413   -4.415   1.00 84.15 566 A 1 
ATOM 4302 C C   . THR A 0 566 . 1.900   1.089   -5.804   1.00 84.15 566 A 1 
ATOM 4303 C CB  . THR A 0 566 . 2.474   1.244   -3.371   1.00 84.15 566 A 1 
ATOM 4304 O O   . THR A 0 566 . 2.324   -0.029  -6.075   1.00 84.15 566 A 1 
ATOM 4305 C CG2 . THR A 0 566 . 3.675   2.152   -3.652   1.00 84.15 566 A 1 
ATOM 4306 O OG1 . THR A 0 566 . 2.012   1.614   -2.093   1.00 84.15 566 A 1 
ATOM 4307 N N   . TRP A 0 567 . 1.934   2.097   -6.675   1.00 66.94 567 A 1 
ATOM 4308 C CA  . TRP A 0 567 . 2.367   2.009   -8.072   1.00 66.94 567 A 1 
ATOM 4309 C C   . TRP A 0 567 . 3.572   2.941   -8.281   1.00 66.94 567 A 1 
ATOM 4310 C CB  . TRP A 0 567 . 1.150   2.295   -8.972   1.00 66.94 567 A 1 
ATOM 4311 O O   . TRP A 0 567 . 3.571   4.109   -7.908   1.00 66.94 567 A 1 
ATOM 4312 C CG  . TRP A 0 567 . 0.300   1.082   -9.238   1.00 66.94 567 A 1 
ATOM 4313 C CD1 . TRP A 0 567 . -0.258  0.290   -8.293   1.00 66.94 567 A 1 
ATOM 4314 C CD2 . TRP A 0 567 . 0.010   0.421   -10.513  1.00 66.94 567 A 1 
ATOM 4315 C CE2 . TRP A 0 567 . -0.694  -0.790  -10.244  1.00 66.94 567 A 1 
ATOM 4316 C CE3 . TRP A 0 567 . 0.319   0.687   -11.868  1.00 66.94 567 A 1 
ATOM 4317 N NE1 . TRP A 0 567 . -0.818  -0.823  -8.879   1.00 66.94 567 A 1 
ATOM 4318 C CH2 . TRP A 0 567 . -0.726  -1.408  -12.581  1.00 66.94 567 A 1 
ATOM 4319 C CZ2 . TRP A 0 567 . -1.047  -1.701  -11.247  1.00 66.94 567 A 1 
ATOM 4320 C CZ3 . TRP A 0 567 . -0.049  -0.213  -12.890  1.00 66.94 567 A 1 
ATOM 4321 N N   . ALA A 0 568 . 4.724   2.412   -8.681   1.00 51.99 568 A 1 
ATOM 4322 C CA  . ALA A 0 568 . 5.141   2.236   -10.076  1.00 51.99 568 A 1 
ATOM 4323 C C   . ALA A 0 568 . 6.184   3.288   -10.504  1.00 51.99 568 A 1 
ATOM 4324 C CB  . ALA A 0 568 . 3.971   2.139   -11.065  1.00 51.99 568 A 1 
ATOM 4325 O O   . ALA A 0 568 . 6.169   4.438   -10.053  1.00 51.99 568 A 1 
ATOM 4326 N N   . LYS A 0 569 . 7.129   2.887   -11.356  1.00 77.90 569 A 1 
ATOM 4327 C CA  . LYS A 0 569 . 8.244   3.687   -11.900  1.00 77.90 569 A 1 
ATOM 4328 C C   . LYS A 0 569 . 8.308   3.527   -13.415  1.00 77.90 569 A 1 
ATOM 4329 C CB  . LYS A 0 569 . 9.587   3.212   -11.311  1.00 77.90 569 A 1 
ATOM 4330 O O   . LYS A 0 569 . 8.031   2.442   -13.918  1.00 77.90 569 A 1 
ATOM 4331 C CG  . LYS A 0 569 . 9.761   3.514   -9.817   1.00 77.90 569 A 1 
ATOM 4332 C CD  . LYS A 0 569 . 10.900  2.701   -9.196   1.00 77.90 569 A 1 
ATOM 4333 C CE  . LYS A 0 569 . 10.733  2.667   -7.672   1.00 77.90 569 A 1 
ATOM 4334 N NZ  . LYS A 0 569 . 11.387  1.471   -7.086   1.00 77.90 569 A 1 
ATOM 4335 N N   . SER A 0 570 . 8.759   4.572   -14.101  1.00 67.33 570 A 1 
ATOM 4336 C CA  . SER A 0 570 . 9.134   4.567   -15.510  1.00 67.33 570 A 1 
ATOM 4337 C C   . SER A 0 570 . 10.442  5.324   -15.735  1.00 67.33 570 A 1 
ATOM 4338 C CB  . SER A 0 570 . 8.013   5.142   -16.389  1.00 67.33 570 A 1 
ATOM 4339 O O   . SER A 0 570 . 10.692  6.367   -15.120  1.00 67.33 570 A 1 
ATOM 4340 O OG  . SER A 0 570 . 7.875   6.546   -16.259  1.00 67.33 570 A 1 
ATOM 4341 N N   . TYR A 0 571 . 11.245  4.808   -16.655  1.00 74.34 571 A 1 
ATOM 4342 C CA  . TYR A 0 571 . 12.459  5.414   -17.184  1.00 74.34 571 A 1 
ATOM 4343 C C   . TYR A 0 571 . 12.435  5.253   -18.701  1.00 74.34 571 A 1 
ATOM 4344 C CB  . TYR A 0 571 . 13.702  4.716   -16.610  1.00 74.34 571 A 1 
ATOM 4345 O O   . TYR A 0 571 . 12.254  4.135   -19.180  1.00 74.34 571 A 1 
ATOM 4346 C CG  . TYR A 0 571 . 13.808  4.717   -15.098  1.00 74.34 571 A 1 
ATOM 4347 C CD1 . TYR A 0 571 . 14.483  5.762   -14.442  1.00 74.34 571 A 1 
ATOM 4348 C CD2 . TYR A 0 571 . 13.241  3.665   -14.350  1.00 74.34 571 A 1 
ATOM 4349 C CE1 . TYR A 0 571 . 14.591  5.761   -13.038  1.00 74.34 571 A 1 
ATOM 4350 C CE2 . TYR A 0 571 . 13.340  3.661   -12.946  1.00 74.34 571 A 1 
ATOM 4351 O OH  . TYR A 0 571 . 14.118  4.715   -10.932  1.00 74.34 571 A 1 
ATOM 4352 C CZ  . TYR A 0 571 . 14.015  4.710   -12.289  1.00 74.34 571 A 1 
ATOM 4353 N N   . ASP A 0 572 . 12.649  6.344   -19.424  1.00 70.54 572 A 1 
ATOM 4354 C CA  . ASP A 0 572 . 12.777  6.401   -20.877  1.00 70.54 572 A 1 
ATOM 4355 C C   . ASP A 0 572 . 14.080  7.146   -21.209  1.00 70.54 572 A 1 
ATOM 4356 C CB  . ASP A 0 572 . 11.577  7.135   -21.505  1.00 70.54 572 A 1 
ATOM 4357 O O   . ASP A 0 572 . 14.370  8.182   -20.604  1.00 70.54 572 A 1 
ATOM 4358 C CG  . ASP A 0 572 . 10.200  6.646   -21.037  1.00 70.54 572 A 1 
ATOM 4359 O OD1 . ASP A 0 572 . 9.854   5.479   -21.330  1.00 70.54 572 A 1 
ATOM 4360 O OD2 . ASP A 0 572 . 9.459   7.453   -20.421  1.00 70.54 572 A 1 
ATOM 4361 N N   . ALA A 0 573 . 14.855  6.645   -22.165  1.00 82.44 573 A 1 
ATOM 4362 C CA  . ALA A 0 573 . 16.017  7.328   -22.722  1.00 82.44 573 A 1 
ATOM 4363 C C   . ALA A 0 573 . 16.052  7.153   -24.244  1.00 82.44 573 A 1 
ATOM 4364 C CB  . ALA A 0 573 . 17.297  6.817   -22.050  1.00 82.44 573 A 1 
ATOM 4365 O O   . ALA A 0 573 . 15.816  6.054   -24.744  1.00 82.44 573 A 1 
ATOM 4366 N N   . GLU A 0 574 . 16.351  8.232   -24.956  1.00 78.86 574 A 1 
ATOM 4367 C CA  . GLU A 0 574 . 16.441  8.341   -26.414  1.00 78.86 574 A 1 
ATOM 4368 C C   . GLU A 0 574 . 17.782  8.995   -26.760  1.00 78.86 574 A 1 
ATOM 4369 C CB  . GLU A 0 574 . 15.303  9.249   -26.935  1.00 78.86 574 A 1 
ATOM 4370 O O   . GLU A 0 574 . 18.132  9.993   -26.131  1.00 78.86 574 A 1 
ATOM 4371 C CG  . GLU A 0 574 . 13.884  8.671   -26.770  1.00 78.86 574 A 1 
ATOM 4372 C CD  . GLU A 0 574 . 12.747  9.708   -26.889  1.00 78.86 574 A 1 
ATOM 4373 O OE1 . GLU A 0 574 . 11.597  9.282   -27.144  1.00 78.86 574 A 1 
ATOM 4374 O OE2 . GLU A 0 574 . 12.979  10.919  -26.639  1.00 78.86 574 A 1 
ATOM 4375 N N   . SER A 0 575 . 18.491  8.496   -27.772  1.00 84.15 575 A 1 
ATOM 4376 C CA  . SER A 0 575 . 19.591  9.230   -28.408  1.00 84.15 575 A 1 
ATOM 4377 C C   . SER A 0 575 . 19.480  9.204   -29.933  1.00 84.15 575 A 1 
ATOM 4378 C CB  . SER A 0 575 . 20.968  8.747   -27.943  1.00 84.15 575 A 1 
ATOM 4379 O O   . SER A 0 575 . 18.900  8.286   -30.524  1.00 84.15 575 A 1 
ATOM 4380 O OG  . SER A 0 575 . 21.250  7.455   -28.445  1.00 84.15 575 A 1 
ATOM 4381 N N   . TYR A 0 576 . 20.029  10.228  -30.582  1.00 78.31 576 A 1 
ATOM 4382 C CA  . TYR A 0 576 . 20.212  10.309  -32.027  1.00 78.31 576 A 1 
ATOM 4383 C C   . TYR A 0 576 . 21.541  10.981  -32.352  1.00 78.31 576 A 1 
ATOM 4384 C CB  . TYR A 0 576 . 19.067  11.103  -32.675  1.00 78.31 576 A 1 
ATOM 4385 O O   . TYR A 0 576 . 21.749  12.126  -31.956  1.00 78.31 576 A 1 
ATOM 4386 C CG  . TYR A 0 576 . 19.333  11.541  -34.112  1.00 78.31 576 A 1 
ATOM 4387 C CD1 . TYR A 0 576 . 19.402  12.907  -34.451  1.00 78.31 576 A 1 
ATOM 4388 C CD2 . TYR A 0 576 . 19.552  10.573  -35.106  1.00 78.31 576 A 1 
ATOM 4389 C CE1 . TYR A 0 576 . 19.613  13.300  -35.790  1.00 78.31 576 A 1 
ATOM 4390 C CE2 . TYR A 0 576 . 19.743  10.955  -36.445  1.00 78.31 576 A 1 
ATOM 4391 O OH  . TYR A 0 576 . 19.832  12.665  -38.107  1.00 78.31 576 A 1 
ATOM 4392 C CZ  . TYR A 0 576 . 19.744  12.318  -36.795  1.00 78.31 576 A 1 
ATOM 4393 N N   . ASP A 0 577 . 22.364  10.321  -33.166  1.00 86.60 577 A 1 
ATOM 4394 C CA  . ASP A 0 577 . 23.558  10.925  -33.755  1.00 86.60 577 A 1 
ATOM 4395 C C   . ASP A 0 577 . 23.434  10.996  -35.280  1.00 86.60 577 A 1 
ATOM 4396 C CB  . ASP A 0 577 . 24.851  10.179  -33.398  1.00 86.60 577 A 1 
ATOM 4397 O O   . ASP A 0 577 . 22.972  10.056  -35.934  1.00 86.60 577 A 1 
ATOM 4398 C CG  . ASP A 0 577 . 24.886  9.590   -31.992  1.00 86.60 577 A 1 
ATOM 4399 O OD1 . ASP A 0 577 . 25.045  10.366  -31.032  1.00 86.60 577 A 1 
ATOM 4400 O OD2 . ASP A 0 577 . 24.823  8.338   -31.926  1.00 86.60 577 A 1 
ATOM 4401 N N   . GLU A 0 578 . 23.949  12.071  -35.868  1.00 85.22 578 A 1 
ATOM 4402 C CA  . GLU A 0 578 . 24.276  12.162  -37.291  1.00 85.22 578 A 1 
ATOM 4403 C C   . GLU A 0 578 . 25.653  12.795  -37.455  1.00 85.22 578 A 1 
ATOM 4404 C CB  . GLU A 0 578 . 23.182  12.935  -38.044  1.00 85.22 578 A 1 
ATOM 4405 O O   . GLU A 0 578 . 25.887  13.894  -36.962  1.00 85.22 578 A 1 
ATOM 4406 C CG  . GLU A 0 578 . 23.600  13.427  -39.442  1.00 85.22 578 A 1 
ATOM 4407 C CD  . GLU A 0 578 . 22.400  13.793  -40.324  1.00 85.22 578 A 1 
ATOM 4408 O OE1 . GLU A 0 578 . 22.445  13.482  -41.539  1.00 85.22 578 A 1 
ATOM 4409 O OE2 . GLU A 0 578 . 21.316  14.179  -39.824  1.00 85.22 578 A 1 
ATOM 4410 N N   . TRP A 0 579 . 26.554  12.122  -38.170  1.00 87.40 579 A 1 
ATOM 4411 C CA  . TRP A 0 579 . 27.919  12.602  -38.377  1.00 87.40 579 A 1 
ATOM 4412 C C   . TRP A 0 579 . 28.433  12.327  -39.792  1.00 87.40 579 A 1 
ATOM 4413 C CB  . TRP A 0 579 . 28.843  12.024  -37.294  1.00 87.40 579 A 1 
ATOM 4414 O O   . TRP A 0 579 . 28.091  11.319  -40.411  1.00 87.40 579 A 1 
ATOM 4415 C CG  . TRP A 0 579 . 28.873  10.527  -37.179  1.00 87.40 579 A 1 
ATOM 4416 C CD1 . TRP A 0 579 . 28.088  9.787   -36.364  1.00 87.40 579 A 1 
ATOM 4417 C CD2 . TRP A 0 579 . 29.730  9.574   -37.877  1.00 87.40 579 A 1 
ATOM 4418 C CE2 . TRP A 0 579 . 29.410  8.258   -37.424  1.00 87.40 579 A 1 
ATOM 4419 C CE3 . TRP A 0 579 . 30.754  9.690   -38.842  1.00 87.40 579 A 1 
ATOM 4420 N NE1 . TRP A 0 579 . 28.398  8.448   -36.504  1.00 87.40 579 A 1 
ATOM 4421 C CH2 . TRP A 0 579 . 31.080  7.268   -38.875  1.00 87.40 579 A 1 
ATOM 4422 C CZ2 . TRP A 0 579 . 30.065  7.116   -37.913  1.00 87.40 579 A 1 
ATOM 4423 C CZ3 . TRP A 0 579 . 31.426  8.554   -39.326  1.00 87.40 579 A 1 
ATOM 4424 N N   . ASP A 0 580 . 29.274  13.232  -40.293  1.00 85.77 580 A 1 
ATOM 4425 C CA  . ASP A 0 580 . 30.025  13.109  -41.547  1.00 85.77 580 A 1 
ATOM 4426 C C   . ASP A 0 580 . 31.508  13.377  -41.255  1.00 85.77 580 A 1 
ATOM 4427 C CB  . ASP A 0 580 . 29.461  14.071  -42.618  1.00 85.77 580 A 1 
ATOM 4428 O O   . ASP A 0 580 . 31.847  14.341  -40.573  1.00 85.77 580 A 1 
ATOM 4429 C CG  . ASP A 0 580 . 30.024  13.852  -44.037  1.00 85.77 580 A 1 
ATOM 4430 O OD1 . ASP A 0 580 . 30.606  12.779  -44.302  1.00 85.77 580 A 1 
ATOM 4431 O OD2 . ASP A 0 580 . 29.828  14.739  -44.905  1.00 85.77 580 A 1 
ATOM 4432 N N   . ASN A 0 581 . 32.392  12.518  -41.749  1.00 84.73 581 A 1 
ATOM 4433 C CA  . ASN A 0 581 . 33.842  12.648  -41.657  1.00 84.73 581 A 1 
ATOM 4434 C C   . ASN A 0 581 . 34.410  12.496  -43.066  1.00 84.73 581 A 1 
ATOM 4435 C CB  . ASN A 0 581 . 34.390  11.585  -40.686  1.00 84.73 581 A 1 
ATOM 4436 O O   . ASN A 0 581 . 34.453  11.381  -43.601  1.00 84.73 581 A 1 
ATOM 4437 C CG  . ASN A 0 581 . 35.910  11.589  -40.573  1.00 84.73 581 A 1 
ATOM 4438 N ND2 . ASN A 0 581 . 36.633  11.201  -41.600  1.00 84.73 581 A 1 
ATOM 4439 O OD1 . ASN A 0 581 . 36.459  11.905  -39.534  1.00 84.73 581 A 1 
ATOM 4440 N N   . ARG A 0 582 . 34.883  13.599  -43.636  1.00 80.07 582 A 1 
ATOM 4441 C CA  . ARG A 0 582 . 35.431  13.665  -44.985  1.00 80.07 582 A 1 
ATOM 4442 C C   . ARG A 0 582 . 36.885  14.112  -44.945  1.00 80.07 582 A 1 
ATOM 4443 C CB  . ARG A 0 582 . 34.537  14.578  -45.812  1.00 80.07 582 A 1 
ATOM 4444 O O   . ARG A 0 582 . 37.176  15.257  -44.605  1.00 80.07 582 A 1 
ATOM 4445 C CG  . ARG A 0 582 . 34.929  14.594  -47.298  1.00 80.07 582 A 1 
ATOM 4446 C CD  . ARG A 0 582 . 34.065  15.595  -48.070  1.00 80.07 582 A 1 
ATOM 4447 N NE  . ARG A 0 582 . 32.624  15.417  -47.766  1.00 80.07 582 A 1 
ATOM 4448 N NH1 . ARG A 0 582 . 31.986  17.585  -48.064  1.00 80.07 582 A 1 
ATOM 4449 N NH2 . ARG A 0 582 . 30.597  16.176  -47.044  1.00 80.07 582 A 1 
ATOM 4450 C CZ  . ARG A 0 582 . 31.738  16.381  -47.632  1.00 80.07 582 A 1 
ATOM 4451 N N   . ASP A 0 583 . 37.717  13.163  -45.332  1.00 78.83 583 A 1 
ATOM 4452 C CA  . ASP A 0 583 . 39.167  13.202  -45.465  1.00 78.83 583 A 1 
ATOM 4453 C C   . ASP A 0 583 . 39.451  13.389  -46.964  1.00 78.83 583 A 1 
ATOM 4454 C CB  . ASP A 0 583 . 39.651  11.863  -44.875  1.00 78.83 583 A 1 
ATOM 4455 O O   . ASP A 0 583 . 38.987  12.605  -47.797  1.00 78.83 583 A 1 
ATOM 4456 C CG  . ASP A 0 583 . 41.114  11.467  -45.088  1.00 78.83 583 A 1 
ATOM 4457 O OD1 . ASP A 0 583 . 41.758  12.013  -46.012  1.00 78.83 583 A 1 
ATOM 4458 O OD2 . ASP A 0 583 . 41.517  10.503  -44.390  1.00 78.83 583 A 1 
ATOM 4459 N N   . ASP A 0 584 . 40.101  14.494  -47.320  1.00 76.81 584 A 1 
ATOM 4460 C CA  . ASP A 0 584 . 40.321  14.954  -48.694  1.00 76.81 584 A 1 
ATOM 4461 C C   . ASP A 0 584 . 41.841  15.154  -48.955  1.00 76.81 584 A 1 
ATOM 4462 C CB  . ASP A 0 584 . 39.406  16.189  -48.953  1.00 76.81 584 A 1 
ATOM 4463 O O   . ASP A 0 584 . 42.247  16.077  -49.673  1.00 76.81 584 A 1 
ATOM 4464 C CG  . ASP A 0 584 . 38.494  16.108  -50.187  1.00 76.81 584 A 1 
ATOM 4465 O OD1 . ASP A 0 584 . 39.013  15.759  -51.280  1.00 76.81 584 A 1 
ATOM 4466 O OD2 . ASP A 0 584 . 37.338  16.592  -50.119  1.00 76.81 584 A 1 
ATOM 4467 N N   . ASP A 0 585 . 42.691  14.304  -48.363  1.00 73.77 585 A 1 
ATOM 4468 C CA  . ASP A 0 585 . 44.165  14.389  -48.343  1.00 73.77 585 A 1 
ATOM 4469 C C   . ASP A 0 585 . 44.833  14.401  -49.741  1.00 73.77 585 A 1 
ATOM 4470 C CB  . ASP A 0 585 . 44.714  13.245  -47.464  1.00 73.77 585 A 1 
ATOM 4471 O O   . ASP A 0 585 . 44.537  13.598  -50.635  1.00 73.77 585 A 1 
ATOM 4472 C CG  . ASP A 0 585 . 46.251  13.183  -47.387  1.00 73.77 585 A 1 
ATOM 4473 O OD1 . ASP A 0 585 . 46.921  14.211  -47.659  1.00 73.77 585 A 1 
ATOM 4474 O OD2 . ASP A 0 585 . 46.799  12.066  -47.234  1.00 73.77 585 A 1 
ATOM 4475 N N   . LYS A 0 586 . 45.771  15.335  -49.962  1.00 65.72 586 A 1 
ATOM 4476 C CA  . LYS A 0 586 . 46.501  15.552  -51.227  1.00 65.72 586 A 1 
ATOM 4477 C C   . LYS A 0 586 . 47.994  15.774  -50.989  1.00 65.72 586 A 1 
ATOM 4478 C CB  . LYS A 0 586 . 45.861  16.715  -52.006  1.00 65.72 586 A 1 
ATOM 4479 O O   . LYS A 0 586 . 48.492  16.903  -50.991  1.00 65.72 586 A 1 
ATOM 4480 C CG  . LYS A 0 586 . 44.480  16.316  -52.546  1.00 65.72 586 A 1 
ATOM 4481 C CD  . LYS A 0 586 . 43.658  17.510  -53.042  1.00 65.72 586 A 1 
ATOM 4482 C CE  . LYS A 0 586 . 42.200  17.087  -53.317  1.00 65.72 586 A 1 
ATOM 4483 N NZ  . LYS A 0 586 . 41.489  16.641  -52.087  1.00 65.72 586 A 1 
ATOM 4484 N N   . TRP A 0 587 . 48.744  14.681  -50.893  1.00 65.15 587 A 1 
ATOM 4485 C CA  . TRP A 0 587 . 50.196  14.681  -50.709  1.00 65.15 587 A 1 
ATOM 4486 C C   . TRP A 0 587 . 50.991  14.779  -52.027  1.00 65.15 587 A 1 
ATOM 4487 C CB  . TRP A 0 587 . 50.606  13.481  -49.842  1.00 65.15 587 A 1 
ATOM 4488 O O   . TRP A 0 587 . 50.764  14.075  -53.019  1.00 65.15 587 A 1 
ATOM 4489 C CG  . TRP A 0 587 . 50.007  12.160  -50.222  1.00 65.15 587 A 1 
ATOM 4490 C CD1 . TRP A 0 587 . 48.751  11.772  -49.904  1.00 65.15 587 A 1 
ATOM 4491 C CD2 . TRP A 0 587 . 50.617  11.007  -50.879  1.00 65.15 587 A 1 
ATOM 4492 C CE2 . TRP A 0 587 . 49.626  9.985   -51.009  1.00 65.15 587 A 1 
ATOM 4493 C CE3 . TRP A 0 587 . 51.921  10.697  -51.326  1.00 65.15 587 A 1 
ATOM 4494 N NE1 . TRP A 0 587 . 48.507  10.509  -50.396  1.00 65.15 587 A 1 
ATOM 4495 C CH2 . TRP A 0 587 . 51.205  8.478   -52.062  1.00 65.15 587 A 1 
ATOM 4496 C CZ2 . TRP A 0 587 . 49.901  8.749   -51.613  1.00 65.15 587 A 1 
ATOM 4497 C CZ3 . TRP A 0 587 . 52.217  9.441   -51.896  1.00 65.15 587 A 1 
ATOM 4498 N N   . GLY A 0 588 . 52.005  15.652  -52.026  1.00 56.67 588 A 1 
ATOM 4499 C CA  . GLY A 0 588 . 52.941  15.839  -53.139  1.00 56.67 588 A 1 
ATOM 4500 C C   . GLY A 0 588 . 53.949  14.691  -53.262  1.00 56.67 588 A 1 
ATOM 4501 O O   . GLY A 0 588 . 55.085  14.809  -52.805  1.00 56.67 588 A 1 
ATOM 4502 N N   . ALA A 0 589 . 53.552  13.582  -53.887  1.00 51.20 589 A 1 
ATOM 4503 C CA  . ALA A 0 589 . 54.355  12.364  -53.955  1.00 51.20 589 A 1 
ATOM 4504 C C   . ALA A 0 589 . 55.606  12.504  -54.849  1.00 51.20 589 A 1 
ATOM 4505 C CB  . ALA A 0 589 . 53.454  11.208  -54.408  1.00 51.20 589 A 1 
ATOM 4506 O O   . ALA A 0 589 . 55.545  12.396  -56.079  1.00 51.20 589 A 1 
ATOM 4507 N N   . GLN A 0 590 . 56.786  12.642  -54.234  1.00 49.63 590 A 1 
ATOM 4508 C CA  . GLN A 0 590 . 58.060  12.437  -54.930  1.00 49.63 590 A 1 
ATOM 4509 C C   . GLN A 0 590 . 58.281  10.934  -55.168  1.00 49.63 590 A 1 
ATOM 4510 C CB  . GLN A 0 590 . 59.216  13.141  -54.198  1.00 49.63 590 A 1 
ATOM 4511 O O   . GLN A 0 590 . 58.946  10.243  -54.398  1.00 49.63 590 A 1 
ATOM 4512 C CG  . GLN A 0 590 . 60.524  13.038  -55.009  1.00 49.63 590 A 1 
ATOM 4513 C CD  . GLN A 0 590 . 61.638  13.954  -54.508  1.00 49.63 590 A 1 
ATOM 4514 N NE2 . GLN A 0 590 . 62.886  13.575  -54.673  1.00 49.63 590 A 1 
ATOM 4515 O OE1 . GLN A 0 590 . 61.422  15.037  -53.993  1.00 49.63 590 A 1 
ATOM 4516 N N   . ALA A 0 591 . 57.688  10.417  -56.244  1.00 44.93 591 A 1 
ATOM 4517 C CA  . ALA A 0 591 . 57.870  9.040   -56.682  1.00 44.93 591 A 1 
ATOM 4518 C C   . ALA A 0 591 . 59.301  8.827   -57.210  1.00 44.93 591 A 1 
ATOM 4519 C CB  . ALA A 0 591 . 56.794  8.713   -57.726  1.00 44.93 591 A 1 
ATOM 4520 O O   . ALA A 0 591 . 59.632  9.243   -58.321  1.00 44.93 591 A 1 
ATOM 4521 N N   . TRP A 0 592 . 60.139  8.163   -56.411  1.00 41.98 592 A 1 
ATOM 4522 C CA  . TRP A 0 592 . 61.506  7.770   -56.766  1.00 41.98 592 A 1 
ATOM 4523 C C   . TRP A 0 592 . 61.483  6.658   -57.830  1.00 41.98 592 A 1 
ATOM 4524 C CB  . TRP A 0 592 . 62.263  7.339   -55.496  1.00 41.98 592 A 1 
ATOM 4525 O O   . TRP A 0 592 . 61.466  5.468   -57.510  1.00 41.98 592 A 1 
ATOM 4526 C CG  . TRP A 0 592 . 62.427  8.384   -54.428  1.00 41.98 592 A 1 
ATOM 4527 C CD1 . TRP A 0 592 . 61.494  8.724   -53.508  1.00 41.98 592 A 1 
ATOM 4528 C CD2 . TRP A 0 592 . 63.588  9.227   -54.135  1.00 41.98 592 A 1 
ATOM 4529 C CE2 . TRP A 0 592 . 63.272  10.062  -53.019  1.00 41.98 592 A 1 
ATOM 4530 C CE3 . TRP A 0 592 . 64.874  9.380   -54.699  1.00 41.98 592 A 1 
ATOM 4531 N NE1 . TRP A 0 592 . 61.980  9.722   -52.690  1.00 41.98 592 A 1 
ATOM 4532 C CH2 . TRP A 0 592 . 65.452  11.111  -53.071  1.00 41.98 592 A 1 
ATOM 4533 C CZ2 . TRP A 0 592 . 64.178  10.992  -52.489  1.00 41.98 592 A 1 
ATOM 4534 C CZ3 . TRP A 0 592 . 65.795  10.308  -54.173  1.00 41.98 592 A 1 
ATOM 4535 N N   . GLY A 0 593 . 61.422  7.044   -59.104  1.00 44.60 593 A 1 
ATOM 4536 C CA  . GLY A 0 593 . 61.565  6.122   -60.231  1.00 44.60 593 A 1 
ATOM 4537 C C   . GLY A 0 593 . 63.033  5.781   -60.466  1.00 44.60 593 A 1 
ATOM 4538 O O   . GLY A 0 593 . 63.839  6.693   -60.560  1.00 44.60 593 A 1 
ATOM 4539 N N   . VAL A 0 594 . 63.361  4.487   -60.563  1.00 36.83 594 A 1 
ATOM 4540 C CA  . VAL A 0 594 . 64.687  4.020   -61.005  1.00 36.83 594 A 1 
ATOM 4541 C C   . VAL A 0 594 . 64.733  4.008   -62.522  1.00 36.83 594 A 1 
ATOM 4542 C CB  . VAL A 0 594 . 65.043  2.625   -60.463  1.00 36.83 594 A 1 
ATOM 4543 O O   . VAL A 0 594 . 63.794  3.564   -63.188  1.00 36.83 594 A 1 
ATOM 4544 C CG1 . VAL A 0 594 . 66.389  2.099   -60.992  1.00 36.83 594 A 1 
ATOM 4545 C CG2 . VAL A 0 594 . 65.123  2.643   -58.933  1.00 36.83 594 A 1 
ATOM 4546 N N   . ASP A 0 595 . 65.844  4.482   -63.051  1.00 38.66 595 A 1 
ATOM 4547 C CA  . ASP A 0 595 . 65.852  5.167   -64.319  1.00 38.66 595 A 1 
ATOM 4548 C C   . ASP A 0 595 . 67.218  4.976   -65.014  1.00 38.66 595 A 1 
ATOM 4549 C CB  . ASP A 0 595 . 65.394  6.591   -63.966  1.00 38.66 595 A 1 
ATOM 4550 O O   . ASP A 0 595 . 68.224  4.774   -64.342  1.00 38.66 595 A 1 
ATOM 4551 C CG  . ASP A 0 595 . 66.263  7.421   -63.011  1.00 38.66 595 A 1 
ATOM 4552 O OD1 . ASP A 0 595 . 66.731  6.851   -61.997  1.00 38.66 595 A 1 
ATOM 4553 O OD2 . ASP A 0 595 . 66.350  8.631   -63.306  1.00 38.66 595 A 1 
ATOM 4554 N N   . LYS A 0 596 . 67.219  4.750   -66.342  1.00 32.51 596 A 1 
ATOM 4555 C CA  . LYS A 0 596 . 68.308  4.042   -67.059  1.00 32.51 596 A 1 
ATOM 4556 C C   . LYS A 0 596 . 68.264  4.247   -68.573  1.00 32.51 596 A 1 
ATOM 4557 C CB  . LYS A 0 596 . 68.176  2.514   -66.856  1.00 32.51 596 A 1 
ATOM 4558 O O   . LYS A 0 596 . 67.178  4.102   -69.131  1.00 32.51 596 A 1 
ATOM 4559 C CG  . LYS A 0 596 . 68.330  2.036   -65.410  1.00 32.51 596 A 1 
ATOM 4560 C CD  . LYS A 0 596 . 68.469  0.517   -65.313  1.00 32.51 596 A 1 
ATOM 4561 C CE  . LYS A 0 596 . 68.963  0.169   -63.908  1.00 32.51 596 A 1 
ATOM 4562 N NZ  . LYS A 0 596 . 70.421  0.391   -63.813  1.00 32.51 596 A 1 
ATOM 4563 N N   . ASP A 0 597 . 69.411  4.401   -69.250  1.00 44.08 597 A 1 
ATOM 4564 C CA  . ASP A 0 597 . 69.486  4.216   -70.715  1.00 44.08 597 A 1 
ATOM 4565 C C   . ASP A 0 597 . 70.917  4.068   -71.293  1.00 44.08 597 A 1 
ATOM 4566 C CB  . ASP A 0 597 . 68.716  5.336   -71.462  1.00 44.08 597 A 1 
ATOM 4567 O O   . ASP A 0 597 . 71.818  4.858   -71.023  1.00 44.08 597 A 1 
ATOM 4568 C CG  . ASP A 0 597 . 67.512  4.800   -72.257  1.00 44.08 597 A 1 
ATOM 4569 O OD1 . ASP A 0 597 . 67.621  3.663   -72.785  1.00 44.08 597 A 1 
ATOM 4570 O OD2 . ASP A 0 597 . 66.526  5.552   -72.436  1.00 44.08 597 A 1 
ATOM 4571 N N   . ILE A 0 598 . 71.127  3.074   -72.173  1.00 34.97 598 A 1 
ATOM 4572 C CA  . ILE A 0 598 . 72.411  2.812   -72.865  1.00 34.97 598 A 1 
ATOM 4573 C C   . ILE A 0 598 . 72.164  2.531   -74.353  1.00 34.97 598 A 1 
ATOM 4574 C CB  . ILE A 0 598 . 73.175  1.609   -72.234  1.00 34.97 598 A 1 
ATOM 4575 O O   . ILE A 0 598 . 71.610  1.483   -74.697  1.00 34.97 598 A 1 
ATOM 4576 C CG1 . ILE A 0 598 . 73.538  1.840   -70.748  1.00 34.97 598 A 1 
ATOM 4577 C CG2 . ILE A 0 598 . 74.459  1.283   -73.039  1.00 34.97 598 A 1 
ATOM 4578 C CD1 . ILE A 0 598 . 74.142  0.613   -70.045  1.00 34.97 598 A 1 
ATOM 4579 N N   . TYR A 0 599 . 72.699  3.357   -75.268  1.00 32.88 599 A 1 
ATOM 4580 C CA  . TYR A 0 599 . 72.834  2.942   -76.674  1.00 32.88 599 A 1 
ATOM 4581 C C   . TYR A 0 599 . 73.979  3.605   -77.465  1.00 32.88 599 A 1 
ATOM 4582 C CB  . TYR A 0 599 . 71.500  3.113   -77.417  1.00 32.88 599 A 1 
ATOM 4583 O O   . TYR A 0 599 . 74.131  4.821   -77.482  1.00 32.88 599 A 1 
ATOM 4584 C CG  . TYR A 0 599 . 71.427  2.224   -78.641  1.00 32.88 599 A 1 
ATOM 4585 C CD1 . TYR A 0 599 . 71.488  2.780   -79.932  1.00 32.88 599 A 1 
ATOM 4586 C CD2 . TYR A 0 599 . 71.341  0.828   -78.475  1.00 32.88 599 A 1 
ATOM 4587 C CE1 . TYR A 0 599 . 71.456  1.940   -81.062  1.00 32.88 599 A 1 
ATOM 4588 C CE2 . TYR A 0 599 . 71.324  -0.017  -79.600  1.00 32.88 599 A 1 
ATOM 4589 O OH  . TYR A 0 599 . 71.351  -0.273  -81.984  1.00 32.88 599 A 1 
ATOM 4590 C CZ  . TYR A 0 599 . 71.374  0.539   -80.895  1.00 32.88 599 A 1 
ATOM 4591 N N   . GLY A 0 600 . 74.764  2.789   -78.186  1.00 37.12 600 A 1 
ATOM 4592 C CA  . GLY A 0 600 . 75.918  3.246   -78.983  1.00 37.12 600 A 1 
ATOM 4593 C C   . GLY A 0 600 . 76.791  2.103   -79.525  1.00 37.12 600 A 1 
ATOM 4594 O O   . GLY A 0 600 . 78.004  2.092   -79.335  1.00 37.12 600 A 1 
ATOM 4595 N N   . ALA A 0 601 . 76.178  1.075   -80.116  1.00 30.39 601 A 1 
ATOM 4596 C CA  . ALA A 0 601 . 76.805  -0.240  -80.285  1.00 30.39 601 A 1 
ATOM 4597 C C   . ALA A 0 601 . 77.852  -0.364  -81.416  1.00 30.39 601 A 1 
ATOM 4598 C CB  . ALA A 0 601 . 75.681  -1.265  -80.491  1.00 30.39 601 A 1 
ATOM 4599 O O   . ALA A 0 601 . 77.583  -0.007  -82.562  1.00 30.39 601 A 1 
ATOM 4600 N N   . SER A 0 602 . 78.965  -1.066  -81.141  1.00 32.03 602 A 1 
ATOM 4601 C CA  . SER A 0 602 . 79.614  -1.959  -82.122  1.00 32.03 602 A 1 
ATOM 4602 C C   . SER A 0 602 . 80.503  -3.042  -81.466  1.00 32.03 602 A 1 
ATOM 4603 C CB  . SER A 0 602 . 80.402  -1.172  -83.184  1.00 32.03 602 A 1 
ATOM 4604 O O   . SER A 0 602 . 81.088  -2.824  -80.411  1.00 32.03 602 A 1 
ATOM 4605 O OG  . SER A 0 602 . 81.534  -0.541  -82.636  1.00 32.03 602 A 1 
ATOM 4606 N N   . SER A 0 603 . 80.604  -4.206  -82.127  1.00 31.29 603 A 1 
ATOM 4607 C CA  . SER A 0 603 . 81.512  -5.352  -81.873  1.00 31.29 603 A 1 
ATOM 4608 C C   . SER A 0 603 . 81.443  -6.137  -80.538  1.00 31.29 603 A 1 
ATOM 4609 C CB  . SER A 0 603 . 82.964  -5.025  -82.260  1.00 31.29 603 A 1 
ATOM 4610 O O   . SER A 0 603 . 82.154  -5.854  -79.584  1.00 31.29 603 A 1 
ATOM 4611 O OG  . SER A 0 603 . 83.490  -3.921  -81.559  1.00 31.29 603 A 1 
ATOM 4612 N N   . THR A 0 604 . 80.705  -7.258  -80.589  1.00 28.46 604 A 1 
ATOM 4613 C CA  . THR A 0 604 . 81.102  -8.622  -80.134  1.00 28.46 604 A 1 
ATOM 4614 C C   . THR A 0 604 . 81.656  -8.878  -78.716  1.00 28.46 604 A 1 
ATOM 4615 C CB  . THR A 0 604 . 82.117  -9.244  -81.120  1.00 28.46 604 A 1 
ATOM 4616 O O   . THR A 0 604 . 82.833  -8.636  -78.463  1.00 28.46 604 A 1 
ATOM 4617 C CG2 . THR A 0 604 . 81.550  -9.442  -82.526  1.00 28.46 604 A 1 
ATOM 4618 O OG1 . THR A 0 604 . 83.257  -8.430  -81.252  1.00 28.46 604 A 1 
ATOM 4619 N N   . GLY A 0 605 . 80.904  -9.646  -77.906  1.00 30.70 605 A 1 
ATOM 4620 C CA  . GLY A 0 605 . 81.485  -10.602 -76.940  1.00 30.70 605 A 1 
ATOM 4621 C C   . GLY A 0 605 . 80.733  -10.789 -75.612  1.00 30.70 605 A 1 
ATOM 4622 O O   . GLY A 0 605 . 80.803  -9.916  -74.765  1.00 30.70 605 A 1 
ATOM 4623 N N   . SER A 0 606 . 80.082  -11.951 -75.442  1.00 32.34 606 A 1 
ATOM 4624 C CA  . SER A 0 606 . 79.704  -12.661 -74.190  1.00 32.34 606 A 1 
ATOM 4625 C C   . SER A 0 606 . 79.413  -11.842 -72.902  1.00 32.34 606 A 1 
ATOM 4626 C CB  . SER A 0 606 . 80.811  -13.674 -73.885  1.00 32.34 606 A 1 
ATOM 4627 O O   . SER A 0 606 . 80.329  -11.276 -72.324  1.00 32.34 606 A 1 
ATOM 4628 O OG  . SER A 0 606 . 81.062  -14.483 -75.027  1.00 32.34 606 A 1 
ATOM 4629 N N   . ALA A 0 607 . 78.183  -11.716 -72.381  1.00 29.44 607 A 1 
ATOM 4630 C CA  . ALA A 0 607 . 77.212  -12.725 -71.889  1.00 29.44 607 A 1 
ATOM 4631 C C   . ALA A 0 607 . 77.360  -13.155 -70.401  1.00 29.44 607 A 1 
ATOM 4632 C CB  . ALA A 0 607 . 77.054  -13.946 -72.809  1.00 29.44 607 A 1 
ATOM 4633 O O   . ALA A 0 607 . 78.459  -13.412 -69.929  1.00 29.44 607 A 1 
ATOM 4634 N N   . ALA A 0 608 . 76.198  -13.344 -69.751  1.00 27.92 608 A 1 
ATOM 4635 C CA  . ALA A 0 608 . 75.922  -14.114 -68.519  1.00 27.92 608 A 1 
ATOM 4636 C C   . ALA A 0 608 . 76.403  -13.603 -67.129  1.00 27.92 608 A 1 
ATOM 4637 C CB  . ALA A 0 608 . 76.271  -15.588 -68.766  1.00 27.92 608 A 1 
ATOM 4638 O O   . ALA A 0 608 . 77.498  -13.900 -66.668  1.00 27.92 608 A 1 
ATOM 4639 N N   . SER A 0 609 . 75.467  -12.961 -66.413  1.00 32.16 609 A 1 
ATOM 4640 C CA  . SER A 0 609 . 75.072  -13.227 -65.007  1.00 32.16 609 A 1 
ATOM 4641 C C   . SER A 0 609 . 76.119  -13.622 -63.937  1.00 32.16 609 A 1 
ATOM 4642 C CB  . SER A 0 609 . 73.957  -14.287 -65.009  1.00 32.16 609 A 1 
ATOM 4643 O O   . SER A 0 609 . 76.421  -14.802 -63.763  1.00 32.16 609 A 1 
ATOM 4644 O OG  . SER A 0 609 . 74.428  -15.495 -65.575  1.00 32.16 609 A 1 
ATOM 4645 N N   . ALA A 0 610 . 76.486  -12.649 -63.098  1.00 31.28 610 A 1 
ATOM 4646 C CA  . ALA A 0 610 . 76.823  -12.757 -61.665  1.00 31.28 610 A 1 
ATOM 4647 C C   . ALA A 0 610 . 76.754  -11.329 -61.065  1.00 31.28 610 A 1 
ATOM 4648 C CB  . ALA A 0 610 . 78.228  -13.356 -61.498  1.00 31.28 610 A 1 
ATOM 4649 O O   . ALA A 0 610 . 76.896  -10.369 -61.819  1.00 31.28 610 A 1 
ATOM 4650 N N   . GLY A 0 611 . 76.552  -11.079 -59.770  1.00 32.41 611 A 1 
ATOM 4651 C CA  . GLY A 0 611 . 76.333  -11.947 -58.607  1.00 32.41 611 A 1 
ATOM 4652 C C   . GLY A 0 611 . 76.385  -11.097 -57.319  1.00 32.41 611 A 1 
ATOM 4653 O O   . GLY A 0 611 . 76.841  -9.958  -57.371  1.00 32.41 611 A 1 
ATOM 4654 N N   . ASP A 0 612 . 75.892  -11.645 -56.209  1.00 28.14 612 A 1 
ATOM 4655 C CA  . ASP A 0 612 . 75.696  -11.044 -54.870  1.00 28.14 612 A 1 
ATOM 4656 C C   . ASP A 0 612 . 76.746  -10.029 -54.356  1.00 28.14 612 A 1 
ATOM 4657 C CB  . ASP A 0 612 . 75.670  -12.198 -53.844  1.00 28.14 612 A 1 
ATOM 4658 O O   . ASP A 0 612 . 77.940  -10.187 -54.603  1.00 28.14 612 A 1 
ATOM 4659 C CG  . ASP A 0 612 . 74.803  -13.378 -54.287  1.00 28.14 612 A 1 
ATOM 4660 O OD1 . ASP A 0 612 . 73.664  -13.115 -54.730  1.00 28.14 612 A 1 
ATOM 4661 O OD2 . ASP A 0 612 . 75.323  -14.516 -54.300  1.00 28.14 612 A 1 
ATOM 4662 N N   . TYR A 0 613 . 76.309  -9.076  -53.510  1.00 34.86 613 A 1 
ATOM 4663 C CA  . TYR A 0 613 . 76.805  -8.960  -52.119  1.00 34.86 613 A 1 
ATOM 4664 C C   . TYR A 0 613 . 75.987  -7.984  -51.242  1.00 34.86 613 A 1 
ATOM 4665 C CB  . TYR A 0 613 . 78.303  -8.593  -52.031  1.00 34.86 613 A 1 
ATOM 4666 O O   . TYR A 0 613 . 75.643  -6.882  -51.666  1.00 34.86 613 A 1 
ATOM 4667 C CG  . TYR A 0 613 . 79.166  -9.786  -51.653  1.00 34.86 613 A 1 
ATOM 4668 C CD1 . TYR A 0 613 . 78.989  -10.403 -50.397  1.00 34.86 613 A 1 
ATOM 4669 C CD2 . TYR A 0 613 . 80.070  -10.339 -52.581  1.00 34.86 613 A 1 
ATOM 4670 C CE1 . TYR A 0 613 . 79.678  -11.591 -50.090  1.00 34.86 613 A 1 
ATOM 4671 C CE2 . TYR A 0 613 . 80.748  -11.536 -52.286  1.00 34.86 613 A 1 
ATOM 4672 O OH  . TYR A 0 613 . 81.166  -13.345 -50.770  1.00 34.86 613 A 1 
ATOM 4673 C CZ  . TYR A 0 613 . 80.541  -12.170 -51.043  1.00 34.86 613 A 1 
ATOM 4674 N N   . ASP A 0 614 . 75.734  -8.368  -49.986  1.00 34.61 614 A 1 
ATOM 4675 C CA  . ASP A 0 614 . 75.064  -7.556  -48.955  1.00 34.61 614 A 1 
ATOM 4676 C C   . ASP A 0 614 . 75.920  -6.392  -48.414  1.00 34.61 614 A 1 
ATOM 4677 C CB  . ASP A 0 614 . 74.767  -8.422  -47.712  1.00 34.61 614 A 1 
ATOM 4678 O O   . ASP A 0 614 . 77.140  -6.546  -48.288  1.00 34.61 614 A 1 
ATOM 4679 C CG  . ASP A 0 614 . 74.277  -9.832  -48.006  1.00 34.61 614 A 1 
ATOM 4680 O OD1 . ASP A 0 614 . 73.049  -10.034 -47.917  1.00 34.61 614 A 1 
ATOM 4681 O OD2 . ASP A 0 614 . 75.162  -10.681 -48.262  1.00 34.61 614 A 1 
ATOM 4682 N N   . ARG A 0 615 . 75.268  -5.355  -47.839  1.00 35.40 615 A 1 
ATOM 4683 C CA  . ARG A 0 615 . 75.463  -5.016  -46.403  1.00 35.40 615 A 1 
ATOM 4684 C C   . ARG A 0 615 . 74.402  -4.079  -45.780  1.00 35.40 615 A 1 
ATOM 4685 C CB  . ARG A 0 615 . 76.852  -4.397  -46.126  1.00 35.40 615 A 1 
ATOM 4686 O O   . ARG A 0 615 . 74.126  -3.009  -46.298  1.00 35.40 615 A 1 
ATOM 4687 C CG  . ARG A 0 615 . 77.232  -4.555  -44.640  1.00 35.40 615 A 1 
ATOM 4688 C CD  . ARG A 0 615 . 78.731  -4.786  -44.423  1.00 35.40 615 A 1 
ATOM 4689 N NE  . ARG A 0 615 . 79.158  -6.066  -45.023  1.00 35.40 615 A 1 
ATOM 4690 N NH1 . ARG A 0 615 . 81.415  -5.857  -44.687  1.00 35.40 615 A 1 
ATOM 4691 N NH2 . ARG A 0 615 . 80.605  -7.658  -45.740  1.00 35.40 615 A 1 
ATOM 4692 C CZ  . ARG A 0 615 . 80.388  -6.521  -45.142  1.00 35.40 615 A 1 
ATOM 4693 N N   . GLN A 0 616 . 73.912  -4.507  -44.612  1.00 36.81 616 A 1 
ATOM 4694 C CA  . GLN A 0 616 . 73.414  -3.783  -43.413  1.00 36.81 616 A 1 
ATOM 4695 C C   . GLN A 0 616 . 73.557  -2.233  -43.387  1.00 36.81 616 A 1 
ATOM 4696 C CB  . GLN A 0 616 . 74.255  -4.312  -42.227  1.00 36.81 616 A 1 
ATOM 4697 O O   . GLN A 0 616 . 74.618  -1.726  -43.732  1.00 36.81 616 A 1 
ATOM 4698 C CG  . GLN A 0 616 . 74.273  -5.845  -42.022  1.00 36.81 616 A 1 
ATOM 4699 C CD  . GLN A 0 616 . 75.558  -6.364  -41.370  1.00 36.81 616 A 1 
ATOM 4700 N NE2 . GLN A 0 616 . 75.468  -7.355  -40.512  1.00 36.81 616 A 1 
ATOM 4701 O OE1 . GLN A 0 616 . 76.670  -5.943  -41.652  1.00 36.81 616 A 1 
ATOM 4702 N N   . GLY A 0 617 . 72.625  -1.422  -42.854  1.00 34.97 617 A 1 
ATOM 4703 C CA  . GLY A 0 617 . 71.330  -1.690  -42.188  1.00 34.97 617 A 1 
ATOM 4704 C C   . GLY A 0 617 . 71.218  -1.076  -40.772  1.00 34.97 617 A 1 
ATOM 4705 O O   . GLY A 0 617 . 72.220  -1.002  -40.066  1.00 34.97 617 A 1 
ATOM 4706 N N   . TYR A 0 618 . 70.012  -0.688  -40.323  1.00 33.00 618 A 1 
ATOM 4707 C CA  . TYR A 0 618 . 69.693  -0.467  -38.895  1.00 33.00 618 A 1 
ATOM 4708 C C   . TYR A 0 618 . 68.201  -0.704  -38.590  1.00 33.00 618 A 1 
ATOM 4709 C CB  . TYR A 0 618 . 70.154  0.917   -38.399  1.00 33.00 618 A 1 
ATOM 4710 O O   . TYR A 0 618 . 67.371  -0.635  -39.493  1.00 33.00 618 A 1 
ATOM 4711 C CG  . TYR A 0 618 . 70.794  0.824   -37.025  1.00 33.00 618 A 1 
ATOM 4712 C CD1 . TYR A 0 618 . 70.047  1.063   -35.853  1.00 33.00 618 A 1 
ATOM 4713 C CD2 . TYR A 0 618 . 72.138  0.411   -36.927  1.00 33.00 618 A 1 
ATOM 4714 C CE1 . TYR A 0 618 . 70.645  0.882   -34.589  1.00 33.00 618 A 1 
ATOM 4715 C CE2 . TYR A 0 618 . 72.740  0.237   -35.667  1.00 33.00 618 A 1 
ATOM 4716 O OH  . TYR A 0 618 . 72.565  0.289   -33.276  1.00 33.00 618 A 1 
ATOM 4717 C CZ  . TYR A 0 618 . 71.991  0.469   -34.494  1.00 33.00 618 A 1 
ATOM 4718 N N   . GLN A 0 619 . 67.865  -1.055  -37.341  1.00 37.89 619 A 1 
ATOM 4719 C CA  . GLN A 0 619 . 66.573  -1.664  -36.987  1.00 37.89 619 A 1 
ATOM 4720 C C   . GLN A 0 619 . 66.235  -1.512  -35.491  1.00 37.89 619 A 1 
ATOM 4721 C CB  . GLN A 0 619 . 66.692  -3.167  -37.326  1.00 37.89 619 A 1 
ATOM 4722 O O   . GLN A 0 619 . 67.016  -1.956  -34.654  1.00 37.89 619 A 1 
ATOM 4723 C CG  . GLN A 0 619 . 65.456  -4.017  -36.989  1.00 37.89 619 A 1 
ATOM 4724 C CD  . GLN A 0 619 . 65.695  -5.510  -37.220  1.00 37.89 619 A 1 
ATOM 4725 N NE2 . GLN A 0 619 . 64.691  -6.252  -37.632  1.00 37.89 619 A 1 
ATOM 4726 O OE1 . GLN A 0 619 . 66.766  -6.059  -37.023  1.00 37.89 619 A 1 
ATOM 4727 N N   . VAL A 0 620 . 65.032  -1.017  -35.159  1.00 39.38 620 A 1 
ATOM 4728 C CA  . VAL A 0 620 . 64.357  -1.214  -33.854  1.00 39.38 620 A 1 
ATOM 4729 C C   . VAL A 0 620 . 62.830  -1.244  -34.086  1.00 39.38 620 A 1 
ATOM 4730 C CB  . VAL A 0 620 . 64.678  -0.095  -32.827  1.00 39.38 620 A 1 
ATOM 4731 O O   . VAL A 0 620 . 62.336  -0.418  -34.841  1.00 39.38 620 A 1 
ATOM 4732 C CG1 . VAL A 0 620 . 64.156  -0.477  -31.432  1.00 39.38 620 A 1 
ATOM 4733 C CG2 . VAL A 0 620 . 66.173  0.212   -32.660  1.00 39.38 620 A 1 
ATOM 4734 N N   . GLY A 0 621 . 62.014  -2.137  -33.509  1.00 39.69 621 A 1 
ATOM 4735 C CA  . GLY A 0 621 . 62.369  -3.353  -32.763  1.00 39.69 621 A 1 
ATOM 4736 C C   . GLY A 0 621 . 61.465  -3.689  -31.566  1.00 39.69 621 A 1 
ATOM 4737 O O   . GLY A 0 621 . 61.950  -3.672  -30.442  1.00 39.69 621 A 1 
ATOM 4738 N N   . GLY A 0 622 . 60.198  -4.067  -31.783  1.00 39.58 622 A 1 
ATOM 4739 C CA  . GLY A 0 622 . 59.299  -4.610  -30.744  1.00 39.58 622 A 1 
ATOM 4740 C C   . GLY A 0 622 . 58.509  -5.820  -31.265  1.00 39.58 622 A 1 
ATOM 4741 O O   . GLY A 0 622 . 58.102  -5.815  -32.423  1.00 39.58 622 A 1 
ATOM 4742 N N   . LYS A 0 623 . 58.340  -6.889  -30.466  1.00 37.56 623 A 1 
ATOM 4743 C CA  . LYS A 0 623 . 57.827  -8.195  -30.942  1.00 37.56 623 A 1 
ATOM 4744 C C   . LYS A 0 623 . 56.700  -8.796  -30.085  1.00 37.56 623 A 1 
ATOM 4745 C CB  . LYS A 0 623 . 58.962  -9.239  -30.975  1.00 37.56 623 A 1 
ATOM 4746 O O   . LYS A 0 623 . 56.953  -9.158  -28.945  1.00 37.56 623 A 1 
ATOM 4747 C CG  . LYS A 0 623 . 59.998  -9.096  -32.097  1.00 37.56 623 A 1 
ATOM 4748 C CD  . LYS A 0 623 . 60.988  -10.269 -31.996  1.00 37.56 623 A 1 
ATOM 4749 C CE  . LYS A 0 623 . 62.005  -10.252 -33.141  1.00 37.56 623 A 1 
ATOM 4750 N NZ  . LYS A 0 623 . 62.968  -11.378 -33.024  1.00 37.56 623 A 1 
ATOM 4751 N N   . GLY A 0 624 . 55.585  -9.119  -30.749  1.00 36.50 624 A 1 
ATOM 4752 C CA  . GLY A 0 624 . 55.070  -10.498 -30.853  1.00 36.50 624 A 1 
ATOM 4753 C C   . GLY A 0 624 . 54.109  -11.045 -29.781  1.00 36.50 624 A 1 
ATOM 4754 O O   . GLY A 0 624 . 54.396  -11.016 -28.591  1.00 36.50 624 A 1 
ATOM 4755 N N   . GLY A 0 625 . 53.022  -11.680 -30.242  1.00 37.07 625 A 1 
ATOM 4756 C CA  . GLY A 0 625 . 52.089  -12.489 -29.442  1.00 37.07 625 A 1 
ATOM 4757 C C   . GLY A 0 625 . 50.960  -13.088 -30.303  1.00 37.07 625 A 1 
ATOM 4758 O O   . GLY A 0 625 . 50.481  -12.427 -31.211  1.00 37.07 625 A 1 
ATOM 4759 N N   . LEU A 0 626 . 50.607  -14.352 -30.049  1.00 33.69 626 A 1 
ATOM 4760 C CA  . LEU A 0 626 . 49.631  -15.249 -30.716  1.00 33.69 626 A 1 
ATOM 4761 C C   . LEU A 0 626 . 48.279  -14.574 -31.103  1.00 33.69 626 A 1 
ATOM 4762 C CB  . LEU A 0 626 . 49.371  -16.382 -29.700  1.00 33.69 626 A 1 
ATOM 4763 O O   . LEU A 0 626 . 47.854  -13.672 -30.398  1.00 33.69 626 A 1 
ATOM 4764 C CG  . LEU A 0 626 . 50.528  -17.369 -29.413  1.00 33.69 626 A 1 
ATOM 4765 C CD1 . LEU A 0 626 . 51.821  -16.773 -28.833  1.00 33.69 626 A 1 
ATOM 4766 C CD2 . LEU A 0 626 . 50.035  -18.396 -28.393  1.00 33.69 626 A 1 
ATOM 4767 N N   . SER A 0 627 . 47.550  -14.889 -32.191  1.00 31.54 627 A 1 
ATOM 4768 C CA  . SER A 0 627 . 47.201  -16.149 -32.906  1.00 31.54 627 A 1 
ATOM 4769 C C   . SER A 0 627 . 45.966  -16.912 -32.357  1.00 31.54 627 A 1 
ATOM 4770 C CB  . SER A 0 627 . 48.395  -17.081 -33.149  1.00 31.54 627 A 1 
ATOM 4771 O O   . SER A 0 627 . 45.909  -17.189 -31.164  1.00 31.54 627 A 1 
ATOM 4772 O OG  . SER A 0 627 . 48.062  -18.082 -34.092  1.00 31.54 627 A 1 
ATOM 4773 N N   . TYR A 0 628 . 45.072  -17.336 -33.279  1.00 32.39 628 A 1 
ATOM 4774 C CA  . TYR A 0 628 . 43.813  -18.131 -33.165  1.00 32.39 628 A 1 
ATOM 4775 C C   . TYR A 0 628 . 42.461  -17.448 -32.817  1.00 32.39 628 A 1 
ATOM 4776 C CB  . TYR A 0 628 . 44.004  -19.443 -32.378  1.00 32.39 628 A 1 
ATOM 4777 O O   . TYR A 0 628 . 42.382  -16.599 -31.941  1.00 32.39 628 A 1 
ATOM 4778 C CG  . TYR A 0 628 . 44.455  -20.595 -33.248  1.00 32.39 628 A 1 
ATOM 4779 C CD1 . TYR A 0 628 . 43.494  -21.420 -33.863  1.00 32.39 628 A 1 
ATOM 4780 C CD2 . TYR A 0 628 . 45.826  -20.816 -33.473  1.00 32.39 628 A 1 
ATOM 4781 C CE1 . TYR A 0 628 . 43.903  -22.465 -34.711  1.00 32.39 628 A 1 
ATOM 4782 C CE2 . TYR A 0 628 . 46.241  -21.863 -34.318  1.00 32.39 628 A 1 
ATOM 4783 O OH  . TYR A 0 628 . 45.666  -23.693 -35.766  1.00 32.39 628 A 1 
ATOM 4784 C CZ  . TYR A 0 628 . 45.276  -22.686 -34.941  1.00 32.39 628 A 1 
ATOM 4785 N N   . GLY A 0 629 . 41.383  -17.925 -33.482  1.00 34.96 629 A 1 
ATOM 4786 C CA  . GLY A 0 629 . 39.960  -17.541 -33.300  1.00 34.96 629 A 1 
ATOM 4787 C C   . GLY A 0 629 . 39.503  -16.406 -34.239  1.00 34.96 629 A 1 
ATOM 4788 O O   . GLY A 0 629 . 39.910  -15.276 -34.032  1.00 34.96 629 A 1 
ATOM 4789 N N   . ALA A 0 630 . 38.727  -16.565 -35.322  1.00 32.54 630 A 1 
ATOM 4790 C CA  . ALA A 0 630 . 37.773  -17.592 -35.780  1.00 32.54 630 A 1 
ATOM 4791 C C   . ALA A 0 630 . 36.453  -17.657 -34.975  1.00 32.54 630 A 1 
ATOM 4792 C CB  . ALA A 0 630 . 38.449  -18.949 -36.045  1.00 32.54 630 A 1 
ATOM 4793 O O   . ALA A 0 630 . 36.331  -18.440 -34.037  1.00 32.54 630 A 1 
ATOM 4794 N N   . GLY A 0 631 . 35.462  -16.846 -35.380  1.00 37.26 631 A 1 
ATOM 4795 C CA  . GLY A 0 631 . 34.126  -16.756 -34.770  1.00 37.26 631 A 1 
ATOM 4796 C C   . GLY A 0 631 . 33.056  -16.301 -35.774  1.00 37.26 631 A 1 
ATOM 4797 O O   . GLY A 0 631 . 32.860  -15.114 -35.998  1.00 37.26 631 A 1 
ATOM 4798 N N   . TYR A 0 632 . 32.398  -17.265 -36.412  1.00 28.90 632 A 1 
ATOM 4799 C CA  . TYR A 0 632 . 31.416  -17.112 -37.497  1.00 28.90 632 A 1 
ATOM 4800 C C   . TYR A 0 632 . 29.971  -17.274 -36.986  1.00 28.90 632 A 1 
ATOM 4801 C CB  . TYR A 0 632 . 31.723  -18.139 -38.619  1.00 28.90 632 A 1 
ATOM 4802 O O   . TYR A 0 632 . 29.691  -18.184 -36.210  1.00 28.90 632 A 1 
ATOM 4803 C CG  . TYR A 0 632 . 32.640  -19.279 -38.186  1.00 28.90 632 A 1 
ATOM 4804 C CD1 . TYR A 0 632 . 33.973  -19.311 -38.639  1.00 28.90 632 A 1 
ATOM 4805 C CD2 . TYR A 0 632 . 32.222  -20.169 -37.174  1.00 28.90 632 A 1 
ATOM 4806 C CE1 . TYR A 0 632 . 34.899  -20.189 -38.046  1.00 28.90 632 A 1 
ATOM 4807 C CE2 . TYR A 0 632 . 33.152  -21.026 -36.557  1.00 28.90 632 A 1 
ATOM 4808 O OH  . TYR A 0 632 . 35.419  -21.801 -36.357  1.00 28.90 632 A 1 
ATOM 4809 C CZ  . TYR A 0 632 . 34.499  -21.023 -36.983  1.00 28.90 632 A 1 
ATOM 4810 N N   . GLY A 0 633 . 29.050  -16.443 -37.484  1.00 38.27 633 A 1 
ATOM 4811 C CA  . GLY A 0 633 . 27.610  -16.477 -37.177  1.00 38.27 633 A 1 
ATOM 4812 C C   . GLY A 0 633 . 26.951  -15.173 -37.647  1.00 38.27 633 A 1 
ATOM 4813 O O   . GLY A 0 633 . 27.187  -14.150 -37.025  1.00 38.27 633 A 1 
ATOM 4814 N N   . ALA A 0 634 . 26.254  -15.042 -38.781  1.00 31.80 634 A 1 
ATOM 4815 C CA  . ALA A 0 634 . 25.388  -15.943 -39.560  1.00 31.80 634 A 1 
ATOM 4816 C C   . ALA A 0 634 . 23.958  -16.093 -38.987  1.00 31.80 634 A 1 
ATOM 4817 C CB  . ALA A 0 634 . 26.069  -17.256 -39.984  1.00 31.80 634 A 1 
ATOM 4818 O O   . ALA A 0 634 . 23.666  -17.013 -38.231  1.00 31.80 634 A 1 
ATOM 4819 N N   . GLY A 0 635 . 23.070  -15.184 -39.416  1.00 40.11 635 A 1 
ATOM 4820 C CA  . GLY A 0 635 . 21.629  -15.123 -39.122  1.00 40.11 635 A 1 
ATOM 4821 C C   . GLY A 0 635 . 20.968  -14.046 -40.005  1.00 40.11 635 A 1 
ATOM 4822 O O   . GLY A 0 635 . 20.978  -12.884 -39.636  1.00 40.11 635 A 1 
ATOM 4823 N N   . ILE A 0 636 . 20.697  -14.309 -41.293  1.00 35.93 636 A 1 
ATOM 4824 C CA  . ILE A 0 636 . 19.430  -14.864 -41.839  1.00 35.93 636 A 1 
ATOM 4825 C C   . ILE A 0 636 . 18.287  -13.820 -41.814  1.00 35.93 636 A 1 
ATOM 4826 C CB  . ILE A 0 636 . 19.032  -16.213 -41.177  1.00 35.93 636 A 1 
ATOM 4827 O O   . ILE A 0 636 . 17.820  -13.478 -40.736  1.00 35.93 636 A 1 
ATOM 4828 C CG1 . ILE A 0 636 . 20.080  -17.316 -41.468  1.00 35.93 636 A 1 
ATOM 4829 C CG2 . ILE A 0 636 . 17.650  -16.689 -41.670  1.00 35.93 636 A 1 
ATOM 4830 C CD1 . ILE A 0 636 . 19.951  -18.546 -40.558  1.00 35.93 636 A 1 
ATOM 4831 N N   . GLY A 0 637 . 17.796  -13.353 -42.984  1.00 38.41 637 A 1 
ATOM 4832 C CA  . GLY A 0 637 . 16.736  -12.315 -43.013  1.00 38.41 637 A 1 
ATOM 4833 C C   . GLY A 0 637 . 15.994  -11.922 -44.317  1.00 38.41 637 A 1 
ATOM 4834 O O   . GLY A 0 637 . 14.987  -11.235 -44.201  1.00 38.41 637 A 1 
ATOM 4835 N N   . GLY A 0 638 . 16.393  -12.340 -45.533  1.00 35.99 638 A 1 
ATOM 4836 C CA  . GLY A 0 638 . 15.705  -11.942 -46.797  1.00 35.99 638 A 1 
ATOM 4837 C C   . GLY A 0 638 . 16.026  -10.507 -47.283  1.00 35.99 638 A 1 
ATOM 4838 O O   . GLY A 0 638 . 16.753  -9.795  -46.605  1.00 35.99 638 A 1 
ATOM 4839 N N   . TYR A 0 639 . 15.600  -10.016 -48.461  1.00 38.82 639 A 1 
ATOM 4840 C CA  . TYR A 0 639 . 14.769  -10.560 -49.561  1.00 38.82 639 A 1 
ATOM 4841 C C   . TYR A 0 639 . 15.305  -10.028 -50.930  1.00 38.82 639 A 1 
ATOM 4842 C CB  . TYR A 0 639 . 13.287  -10.161 -49.360  1.00 38.82 639 A 1 
ATOM 4843 O O   . TYR A 0 639 . 16.173  -9.161  -50.944  1.00 38.82 639 A 1 
ATOM 4844 C CG  . TYR A 0 639 . 12.764  -10.292 -47.936  1.00 38.82 639 A 1 
ATOM 4845 C CD1 . TYR A 0 639 . 12.146  -11.480 -47.491  1.00 38.82 639 A 1 
ATOM 4846 C CD2 . TYR A 0 639 . 12.968  -9.230  -47.031  1.00 38.82 639 A 1 
ATOM 4847 C CE1 . TYR A 0 639 . 11.783  -11.617 -46.135  1.00 38.82 639 A 1 
ATOM 4848 C CE2 . TYR A 0 639 . 12.626  -9.373  -45.675  1.00 38.82 639 A 1 
ATOM 4849 O OH  . TYR A 0 639 . 11.750  -10.739 -43.905  1.00 38.82 639 A 1 
ATOM 4850 C CZ  . TYR A 0 639 . 12.046  -10.575 -45.219  1.00 38.82 639 A 1 
ATOM 4851 N N   . GLY A 0 640 . 14.859  -10.554 -52.086  1.00 37.97 640 A 1 
ATOM 4852 C CA  . GLY A 0 640 . 15.444  -10.249 -53.423  1.00 37.97 640 A 1 
ATOM 4853 C C   . GLY A 0 640 . 14.970  -8.945  -54.110  1.00 37.97 640 A 1 
ATOM 4854 O O   . GLY A 0 640 . 14.058  -8.290  -53.621  1.00 37.97 640 A 1 
ATOM 4855 N N   . GLY A 0 641 . 15.502  -8.544  -55.280  1.00 38.28 641 A 1 
ATOM 4856 C CA  . GLY A 0 641 . 16.500  -9.192  -56.158  1.00 38.28 641 A 1 
ATOM 4857 C C   . GLY A 0 641 . 16.657  -8.486  -57.533  1.00 38.28 641 A 1 
ATOM 4858 O O   . GLY A 0 641 . 16.283  -7.327  -57.652  1.00 38.28 641 A 1 
ATOM 4859 N N   . TYR A 0 642 . 17.155  -9.220  -58.553  1.00 40.36 642 A 1 
ATOM 4860 C CA  . TYR A 0 642 . 17.110  -8.977  -60.032  1.00 40.36 642 A 1 
ATOM 4861 C C   . TYR A 0 642 . 17.673  -7.646  -60.630  1.00 40.36 642 A 1 
ATOM 4862 C CB  . TYR A 0 642 . 15.696  -9.289  -60.603  1.00 40.36 642 A 1 
ATOM 4863 O O   . TYR A 0 642 . 17.253  -6.566  -60.250  1.00 40.36 642 A 1 
ATOM 4864 C CG  . TYR A 0 642 . 14.576  -9.525  -59.594  1.00 40.36 642 A 1 
ATOM 4865 C CD1 . TYR A 0 642 . 14.280  -10.831 -59.153  1.00 40.36 642 A 1 
ATOM 4866 C CD2 . TYR A 0 642 . 13.894  -8.428  -59.030  1.00 40.36 642 A 1 
ATOM 4867 C CE1 . TYR A 0 642 . 13.345  -11.031 -58.116  1.00 40.36 642 A 1 
ATOM 4868 C CE2 . TYR A 0 642 . 12.975  -8.622  -57.981  1.00 40.36 642 A 1 
ATOM 4869 O OH  . TYR A 0 642 . 11.874  -10.126 -56.461  1.00 40.36 642 A 1 
ATOM 4870 C CZ  . TYR A 0 642 . 12.710  -9.926  -57.512  1.00 40.36 642 A 1 
ATOM 4871 N N   . GLY A 0 643 . 18.532  -7.625  -61.673  1.00 41.14 643 A 1 
ATOM 4872 C CA  . GLY A 0 643 . 19.299  -8.699  -62.345  1.00 41.14 643 A 1 
ATOM 4873 C C   . GLY A 0 643 . 19.821  -8.366  -63.775  1.00 41.14 643 A 1 
ATOM 4874 O O   . GLY A 0 643 . 19.130  -7.702  -64.540  1.00 41.14 643 A 1 
ATOM 4875 N N   . GLY A 0 644 . 20.990  -8.921  -64.160  1.00 37.12 644 A 1 
ATOM 4876 C CA  . GLY A 0 644 . 21.540  -8.978  -65.544  1.00 37.12 644 A 1 
ATOM 4877 C C   . GLY A 0 644 . 22.273  -7.715  -66.061  1.00 37.12 644 A 1 
ATOM 4878 O O   . GLY A 0 644 . 22.082  -6.640  -65.512  1.00 37.12 644 A 1 
ATOM 4879 N N   . TYR A 0 645 . 23.141  -7.736  -67.092  1.00 36.50 645 A 1 
ATOM 4880 C CA  . TYR A 0 645 . 23.713  -8.800  -67.958  1.00 36.50 645 A 1 
ATOM 4881 C C   . TYR A 0 645 . 25.138  -8.346  -68.405  1.00 36.50 645 A 1 
ATOM 4882 C CB  . TYR A 0 645 . 22.828  -8.998  -69.208  1.00 36.50 645 A 1 
ATOM 4883 O O   . TYR A 0 645 . 25.338  -7.156  -68.602  1.00 36.50 645 A 1 
ATOM 4884 C CG  . TYR A 0 645 . 21.373  -9.348  -68.939  1.00 36.50 645 A 1 
ATOM 4885 C CD1 . TYR A 0 645 . 20.962  -10.696 -68.886  1.00 36.50 645 A 1 
ATOM 4886 C CD2 . TYR A 0 645 . 20.432  -8.322  -68.713  1.00 36.50 645 A 1 
ATOM 4887 C CE1 . TYR A 0 645 . 19.625  -11.015 -68.575  1.00 36.50 645 A 1 
ATOM 4888 C CE2 . TYR A 0 645 . 19.101  -8.638  -68.379  1.00 36.50 645 A 1 
ATOM 4889 O OH  . TYR A 0 645 . 17.423  -10.303 -67.955  1.00 36.50 645 A 1 
ATOM 4890 C CZ  . TYR A 0 645 . 18.697  -9.987  -68.304  1.00 36.50 645 A 1 
ATOM 4891 N N   . GLY A 0 646 . 26.187  -9.187  -68.441  1.00 37.03 646 A 1 
ATOM 4892 C CA  . GLY A 0 646 . 26.684  -9.898  -69.648  1.00 37.03 646 A 1 
ATOM 4893 C C   . GLY A 0 646 . 27.593  -9.038  -70.570  1.00 37.03 646 A 1 
ATOM 4894 O O   . GLY A 0 646 . 27.196  -7.947  -70.944  1.00 37.03 646 A 1 
ATOM 4895 N N   . GLY A 0 647 . 28.795  -9.441  -71.021  1.00 38.10 647 A 1 
ATOM 4896 C CA  . GLY A 0 647 . 29.560  -10.691 -70.853  1.00 38.10 647 A 1 
ATOM 4897 C C   . GLY A 0 647 . 30.987  -10.605 -71.463  1.00 38.10 647 A 1 
ATOM 4898 O O   . GLY A 0 647 . 31.374  -9.567  -71.993  1.00 38.10 647 A 1 
ATOM 4899 N N   . ILE A 0 648 . 31.782  -11.683 -71.378  1.00 31.55 648 A 1 
ATOM 4900 C CA  . ILE A 0 648 . 33.228  -11.731 -71.727  1.00 31.55 648 A 1 
ATOM 4901 C C   . ILE A 0 648 . 33.472  -12.373 -73.112  1.00 31.55 648 A 1 
ATOM 4902 C CB  . ILE A 0 648 . 33.996  -12.498 -70.611  1.00 31.55 648 A 1 
ATOM 4903 O O   . ILE A 0 648 . 32.774  -13.318 -73.474  1.00 31.55 648 A 1 
ATOM 4904 C CG1 . ILE A 0 648 . 33.928  -11.735 -69.265  1.00 31.55 648 A 1 
ATOM 4905 C CG2 . ILE A 0 648 . 35.471  -12.782 -70.973  1.00 31.55 648 A 1 
ATOM 4906 C CD1 . ILE A 0 648 . 34.357  -12.567 -68.046  1.00 31.55 648 A 1 
ATOM 4907 N N   . GLY A 0 649 . 34.515  -11.949 -73.848  1.00 38.82 649 A 1 
ATOM 4908 C CA  . GLY A 0 649 . 34.964  -12.620 -75.082  1.00 38.82 649 A 1 
ATOM 4909 C C   . GLY A 0 649 . 36.458  -12.441 -75.412  1.00 38.82 649 A 1 
ATOM 4910 O O   . GLY A 0 649 . 36.937  -11.318 -75.525  1.00 38.82 649 A 1 
ATOM 4911 N N   . TYR A 0 650 . 37.181  -13.552 -75.615  1.00 33.85 650 A 1 
ATOM 4912 C CA  . TYR A 0 650 . 38.594  -13.601 -76.038  1.00 33.85 650 A 1 
ATOM 4913 C C   . TYR A 0 650 . 38.758  -14.376 -77.366  1.00 33.85 650 A 1 
ATOM 4914 C CB  . TYR A 0 650 . 39.454  -14.315 -74.972  1.00 33.85 650 A 1 
ATOM 4915 O O   . TYR A 0 650 . 38.166  -15.441 -77.535  1.00 33.85 650 A 1 
ATOM 4916 C CG  . TYR A 0 650 . 39.803  -13.566 -73.696  1.00 33.85 650 A 1 
ATOM 4917 C CD1 . TYR A 0 650 . 41.040  -12.895 -73.592  1.00 33.85 650 A 1 
ATOM 4918 C CD2 . TYR A 0 650 . 38.955  -13.639 -72.572  1.00 33.85 650 A 1 
ATOM 4919 C CE1 . TYR A 0 650 . 41.430  -12.310 -72.372  1.00 33.85 650 A 1 
ATOM 4920 C CE2 . TYR A 0 650 . 39.340  -13.049 -71.350  1.00 33.85 650 A 1 
ATOM 4921 O OH  . TYR A 0 650 . 40.981  -11.835 -70.072  1.00 33.85 650 A 1 
ATOM 4922 C CZ  . TYR A 0 650 . 40.584  -12.388 -71.247  1.00 33.85 650 A 1 
ATOM 4923 N N   . GLY A 0 651 . 39.651  -13.924 -78.257  1.00 39.90 651 A 1 
ATOM 4924 C CA  . GLY A 0 651 . 40.157  -14.678 -79.423  1.00 39.90 651 A 1 
ATOM 4925 C C   . GLY A 0 651 . 41.266  -13.880 -80.129  1.00 39.90 651 A 1 
ATOM 4926 O O   . GLY A 0 651 . 41.082  -12.698 -80.371  1.00 39.90 651 A 1 
ATOM 4927 N N   . GLN A 0 652 . 42.515  -14.339 -80.285  1.00 38.06 652 A 1 
ATOM 4928 C CA  . GLN A 0 652 . 43.118  -15.533 -80.923  1.00 38.06 652 A 1 
ATOM 4929 C C   . GLN A 0 652 . 43.656  -15.295 -82.358  1.00 38.06 652 A 1 
ATOM 4930 C CB  . GLN A 0 652 . 42.333  -16.872 -80.849  1.00 38.06 652 A 1 
ATOM 4931 O O   . GLN A 0 652 . 42.912  -15.376 -83.323  1.00 38.06 652 A 1 
ATOM 4932 C CG  . GLN A 0 652 . 42.652  -17.739 -79.612  1.00 38.06 652 A 1 
ATOM 4933 C CD  . GLN A 0 652 . 42.601  -19.257 -79.858  1.00 38.06 652 A 1 
ATOM 4934 N NE2 . GLN A 0 652 . 42.145  -20.029 -78.900  1.00 38.06 652 A 1 
ATOM 4935 O OE1 . GLN A 0 652 . 43.078  -19.808 -80.844  1.00 38.06 652 A 1 
ATOM 4936 N N   . LYS A 0 653 . 45.000  -15.212 -82.437  1.00 35.48 653 A 1 
ATOM 4937 C CA  . LYS A 0 653 . 45.927  -15.798 -83.446  1.00 35.48 653 A 1 
ATOM 4938 C C   . LYS A 0 653 . 45.926  -15.343 -84.925  1.00 35.48 653 A 1 
ATOM 4939 C CB  . LYS A 0 653 . 45.799  -17.331 -83.425  1.00 35.48 653 A 1 
ATOM 4940 O O   . LYS A 0 653 . 44.902  -15.276 -85.585  1.00 35.48 653 A 1 
ATOM 4941 C CG  . LYS A 0 653 . 46.186  -17.986 -82.093  1.00 35.48 653 A 1 
ATOM 4942 C CD  . LYS A 0 653 . 46.017  -19.502 -82.230  1.00 35.48 653 A 1 
ATOM 4943 C CE  . LYS A 0 653 . 46.292  -20.205 -80.899  1.00 35.48 653 A 1 
ATOM 4944 N NZ  . LYS A 0 653 . 45.622  -21.524 -80.871  1.00 35.48 653 A 1 
ATOM 4945 N N   . GLY A 0 654 . 47.152  -15.273 -85.475  1.00 40.01 654 A 1 
ATOM 4946 C CA  . GLY A 0 654 . 47.475  -15.243 -86.918  1.00 40.01 654 A 1 
ATOM 4947 C C   . GLY A 0 654 . 48.349  -14.034 -87.308  1.00 40.01 654 A 1 
ATOM 4948 O O   . GLY A 0 654 . 47.819  -12.936 -87.306  1.00 40.01 654 A 1 
ATOM 4949 N N   . ALA A 0 655 . 49.662  -14.040 -87.597  1.00 37.80 655 A 1 
ATOM 4950 C CA  . ALA A 0 655 . 50.740  -15.018 -87.865  1.00 37.80 655 A 1 
ATOM 4951 C C   . ALA A 0 655 . 51.282  -14.976 -89.322  1.00 37.80 655 A 1 
ATOM 4952 C CB  . ALA A 0 655 . 50.441  -16.453 -87.402  1.00 37.80 655 A 1 
ATOM 4953 O O   . ALA A 0 655 . 50.517  -15.110 -90.270  1.00 37.80 655 A 1 
ATOM 4954 N N   . SER A 0 656 . 52.624  -14.943 -89.460  1.00 39.18 656 A 1 
ATOM 4955 C CA  . SER A 0 656 . 53.460  -15.142 -90.682  1.00 39.18 656 A 1 
ATOM 4956 C C   . SER A 0 656 . 53.573  -13.996 -91.731  1.00 39.18 656 A 1 
ATOM 4957 C CB  . SER A 0 656 . 53.071  -16.477 -91.349  1.00 39.18 656 A 1 
ATOM 4958 O O   . SER A 0 656 . 52.705  -13.136 -91.758  1.00 39.18 656 A 1 
ATOM 4959 O OG  . SER A 0 656 . 51.931  -16.344 -92.163  1.00 39.18 656 A 1 
ATOM 4960 N N   . LYS A 0 657 . 54.574  -13.919 -92.651  1.00 39.88 657 A 1 
ATOM 4961 C CA  . LYS A 0 657 . 56.037  -14.264 -92.630  1.00 39.88 657 A 1 
ATOM 4962 C C   . LYS A 0 657 . 56.784  -13.858 -93.948  1.00 39.88 657 A 1 
ATOM 4963 C CB  . LYS A 0 657 . 56.251  -15.785 -92.425  1.00 39.88 657 A 1 
ATOM 4964 O O   . LYS A 0 657 . 56.448  -14.387 -94.996  1.00 39.88 657 A 1 
ATOM 4965 C CG  . LYS A 0 657 . 57.708  -16.269 -92.509  1.00 39.88 657 A 1 
ATOM 4966 C CD  . LYS A 0 657 . 57.832  -17.742 -92.094  1.00 39.88 657 A 1 
ATOM 4967 C CE  . LYS A 0 657 . 59.277  -18.218 -92.287  1.00 39.88 657 A 1 
ATOM 4968 N NZ  . LYS A 0 657 . 59.438  -19.653 -91.939  1.00 39.88 657 A 1 
ATOM 4969 N N   . ALA A 0 658 . 57.910  -13.124 -93.828  1.00 38.26 658 A 1 
ATOM 4970 C CA  . ALA A 0 658 . 59.094  -13.023 -94.741  1.00 38.26 658 A 1 
ATOM 4971 C C   . ALA A 0 658 . 59.002  -12.410 -96.178  1.00 38.26 658 A 1 
ATOM 4972 C CB  . ALA A 0 658 . 59.808  -14.385 -94.775  1.00 38.26 658 A 1 
ATOM 4973 O O   . ALA A 0 658 . 57.944  -12.380 -96.791  1.00 38.26 658 A 1 
ATOM 4974 N N   . GLY A 0 659 . 60.167  -11.968 -96.718  1.00 38.40 659 A 1 
ATOM 4975 C CA  . GLY A 0 659 . 60.375  -11.469 -98.106  1.00 38.40 659 A 1 
ATOM 4976 C C   . GLY A 0 659 . 61.422  -10.331 -98.276  1.00 38.40 659 A 1 
ATOM 4977 O O   . GLY A 0 659 . 61.026  -9.191  -98.454  1.00 38.40 659 A 1 
ATOM 4978 N N   . TYR A 0 660 . 62.727  -10.505 -97.999  1.00 35.14 660 A 1 
ATOM 4979 C CA  . TYR A 0 660 . 63.838  -10.905 -98.916  1.00 35.14 660 A 1 
ATOM 4980 C C   . TYR A 0 660 . 64.368  -9.874  -99.969  1.00 35.14 660 A 1 
ATOM 4981 C CB  . TYR A 0 660 . 63.589  -12.271 -99.587  1.00 35.14 660 A 1 
ATOM 4982 O O   . TYR A 0 660 . 63.659  -9.529  -100.905 1.00 35.14 660 A 1 
ATOM 4983 C CG  . TYR A 0 660 . 63.821  -13.489 -98.709  1.00 35.14 660 A 1 
ATOM 4984 C CD1 . TYR A 0 660 . 65.122  -13.778 -98.246  1.00 35.14 660 A 1 
ATOM 4985 C CD2 . TYR A 0 660 . 62.762  -14.368 -98.407  1.00 35.14 660 A 1 
ATOM 4986 C CE1 . TYR A 0 660 . 65.361  -14.925 -97.464  1.00 35.14 660 A 1 
ATOM 4987 C CE2 . TYR A 0 660 . 62.996  -15.514 -97.623  1.00 35.14 660 A 1 
ATOM 4988 O OH  . TYR A 0 660 . 64.511  -16.901 -96.392  1.00 35.14 660 A 1 
ATOM 4989 C CZ  . TYR A 0 660 . 64.294  -15.793 -97.148  1.00 35.14 660 A 1 
ATOM 4990 N N   . GLY A 0 661 . 65.679  -9.531  -99.896  1.00 40.65 661 A 1 
ATOM 4991 C CA  . GLY A 0 661 . 66.518  -8.841  -100.927 1.00 40.65 661 A 1 
ATOM 4992 C C   . GLY A 0 661 . 67.392  -7.694  -100.346 1.00 40.65 661 A 1 
ATOM 4993 O O   . GLY A 0 661 . 66.826  -6.782  -99.765  1.00 40.65 661 A 1 
ATOM 4994 N N   . LYS A 0 662 . 68.740  -7.741  -100.226 1.00 37.37 662 A 1 
ATOM 4995 C CA  . LYS A 0 662 . 69.886  -7.707  -101.197 1.00 37.37 662 A 1 
ATOM 4996 C C   . LYS A 0 662 . 70.011  -6.417  -102.054 1.00 37.37 662 A 1 
ATOM 4997 C CB  . LYS A 0 662 . 69.976  -8.946  -102.117 1.00 37.37 662 A 1 
ATOM 4998 O O   . LYS A 0 662 . 69.004  -6.019  -102.616 1.00 37.37 662 A 1 
ATOM 4999 C CG  . LYS A 0 662 . 70.682  -10.176 -101.514 1.00 37.37 662 A 1 
ATOM 5000 C CD  . LYS A 0 662 . 71.202  -11.097 -102.636 1.00 37.37 662 A 1 
ATOM 5001 C CE  . LYS A 0 662 . 72.190  -12.145 -102.105 1.00 37.37 662 A 1 
ATOM 5002 N NZ  . LYS A 0 662 . 72.806  -12.925 -103.211 1.00 37.37 662 A 1 
ATOM 5003 N N   . ALA A 0 663 . 71.192  -5.815  -102.327 1.00 35.02 663 A 1 
ATOM 5004 C CA  . ALA A 0 663 . 72.570  -5.889  -101.761 1.00 35.02 663 A 1 
ATOM 5005 C C   . ALA A 0 663 . 73.535  -4.835  -102.411 1.00 35.02 663 A 1 
ATOM 5006 C CB  . ALA A 0 663 . 73.182  -7.275  -102.033 1.00 35.02 663 A 1 
ATOM 5007 O O   . ALA A 0 663 . 73.260  -4.392  -103.522 1.00 35.02 663 A 1 
ATOM 5008 N N   . GLY A 0 664 . 74.703  -4.550  -101.790 1.00 35.49 664 A 1 
ATOM 5009 C CA  . GLY A 0 664 . 75.845  -3.755  -102.335 1.00 35.49 664 A 1 
ATOM 5010 C C   . GLY A 0 664 . 75.900  -2.288  -101.851 1.00 35.49 664 A 1 
ATOM 5011 O O   . GLY A 0 664 . 74.844  -1.721  -101.601 1.00 35.49 664 A 1 
ATOM 5012 N N   . HIS A 0 665 . 77.044  -1.601  -101.668 1.00 33.65 665 A 1 
ATOM 5013 C CA  . HIS A 0 665 . 78.483  -1.865  -101.933 1.00 33.65 665 A 1 
ATOM 5014 C C   . HIS A 0 665 . 79.318  -0.992  -100.936 1.00 33.65 665 A 1 
ATOM 5015 C CB  . HIS A 0 665 . 78.715  -1.433  -103.399 1.00 33.65 665 A 1 
ATOM 5016 O O   . HIS A 0 665 . 79.005  0.187   -100.803 1.00 33.65 665 A 1 
ATOM 5017 C CG  . HIS A 0 665 . 80.031  -1.796  -104.040 1.00 33.65 665 A 1 
ATOM 5018 C CD2 . HIS A 0 665 . 80.230  -2.792  -104.960 1.00 33.65 665 A 1 
ATOM 5019 N ND1 . HIS A 0 665 . 81.220  -1.108  -103.930 1.00 33.65 665 A 1 
ATOM 5020 C CE1 . HIS A 0 665 . 82.116  -1.701  -104.739 1.00 33.65 665 A 1 
ATOM 5021 N NE2 . HIS A 0 665 . 81.553  -2.724  -105.401 1.00 33.65 665 A 1 
ATOM 5022 N N   . GLN A 0 666 . 80.150  -1.538  -100.029 1.00 34.82 666 A 1 
ATOM 5023 C CA  . GLN A 0 666 . 81.636  -1.680  -100.088 1.00 34.82 666 A 1 
ATOM 5024 C C   . GLN A 0 666 . 82.448  -0.414  -100.463 1.00 34.82 666 A 1 
ATOM 5025 C CB  . GLN A 0 666 . 82.035  -2.823  -101.028 1.00 34.82 666 A 1 
ATOM 5026 O O   . GLN A 0 666 . 82.101  0.216   -101.463 1.00 34.82 666 A 1 
ATOM 5027 C CG  . GLN A 0 666 . 81.654  -4.218  -100.539 1.00 34.82 666 A 1 
ATOM 5028 C CD  . GLN A 0 666 . 82.269  -5.256  -101.464 1.00 34.82 666 A 1 
ATOM 5029 N NE2 . GLN A 0 666 . 83.519  -5.598  -101.260 1.00 34.82 666 A 1 
ATOM 5030 O OE1 . GLN A 0 666 . 81.643  -5.750  -102.390 1.00 34.82 666 A 1 
ATOM 5031 N N   . ASP A 0 667 . 83.581  -0.020  -99.842  1.00 33.07 667 A 1 
ATOM 5032 C CA  . ASP A 0 667 . 84.369  -0.358  -98.606  1.00 33.07 667 A 1 
ATOM 5033 C C   . ASP A 0 667 . 85.261  0.900   -98.286  1.00 33.07 667 A 1 
ATOM 5034 C CB  . ASP A 0 667 . 85.253  -1.604  -98.831  1.00 33.07 667 A 1 
ATOM 5035 O O   . ASP A 0 667 . 85.234  1.833   -99.088  1.00 33.07 667 A 1 
ATOM 5036 C CG  . ASP A 0 667 . 84.504  -2.929  -98.666  1.00 33.07 667 A 1 
ATOM 5037 O OD1 . ASP A 0 667 . 83.671  -3.014  -97.737  1.00 33.07 667 A 1 
ATOM 5038 O OD2 . ASP A 0 667 . 84.742  -3.855  -99.476  1.00 33.07 667 A 1 
ATOM 5039 N N   . TYR A 0 668 . 86.053  1.144   -97.218  1.00 35.27 668 A 1 
ATOM 5040 C CA  . TYR A 0 668 . 86.771  0.434   -96.118  1.00 35.27 668 A 1 
ATOM 5041 C C   . TYR A 0 668 . 86.732  1.336   -94.834  1.00 35.27 668 A 1 
ATOM 5042 C CB  . TYR A 0 668 . 88.253  0.312   -96.543  1.00 35.27 668 A 1 
ATOM 5043 O O   . TYR A 0 668 . 86.303  2.480   -94.948  1.00 35.27 668 A 1 
ATOM 5044 C CG  . TYR A 0 668 . 88.569  -0.582  -97.729  1.00 35.27 668 A 1 
ATOM 5045 C CD1 . TYR A 0 668 . 89.040  -1.893  -97.519  1.00 35.27 668 A 1 
ATOM 5046 C CD2 . TYR A 0 668 . 88.451  -0.083  -99.042  1.00 35.27 668 A 1 
ATOM 5047 C CE1 . TYR A 0 668 . 89.387  -2.704  -98.617  1.00 35.27 668 A 1 
ATOM 5048 C CE2 . TYR A 0 668 . 88.787  -0.893  -100.143 1.00 35.27 668 A 1 
ATOM 5049 O OH  . TYR A 0 668 . 89.604  -2.988  -100.987 1.00 35.27 668 A 1 
ATOM 5050 C CZ  . TYR A 0 668 . 89.258  -2.207  -99.930  1.00 35.27 668 A 1 
ATOM 5051 N N   . ALA A 0 669 . 87.098  1.021   -93.573  1.00 32.95 669 A 1 
ATOM 5052 C CA  . ALA A 0 669 . 87.835  -0.042  -92.844  1.00 32.95 669 A 1 
ATOM 5053 C C   . ALA A 0 669 . 89.324  0.239   -92.431  1.00 32.95 669 A 1 
ATOM 5054 C CB  . ALA A 0 669 . 87.584  -1.442  -93.426  1.00 32.95 669 A 1 
ATOM 5055 O O   . ALA A 0 669 . 90.132  0.620   -93.268  1.00 32.95 669 A 1 
ATOM 5056 N N   . ALA A 0 670 . 89.661  -0.067  -91.151  1.00 29.12 670 A 1 
ATOM 5057 C CA  . ALA A 0 670 . 90.993  -0.157  -90.473  1.00 29.12 670 A 1 
ATOM 5058 C C   . ALA A 0 670 . 91.810  1.141   -90.154  1.00 29.12 670 A 1 
ATOM 5059 C CB  . ALA A 0 670 . 91.831  -1.208  -91.223  1.00 29.12 670 A 1 
ATOM 5060 O O   . ALA A 0 670 . 91.781  2.090   -90.923  1.00 29.12 670 A 1 
ATOM 5061 N N   . SER A 0 671 . 92.610  1.259   -89.064  1.00 33.41 671 A 1 
ATOM 5062 C CA  . SER A 0 671 . 92.712  0.484   -87.791  1.00 33.41 671 A 1
[truncated: 73,230 more chars]
