# Supplementary material for: Self-assembling proteins compose the chemically resistant shell biomaterial of planktonic tintinnid ciliates
Source: Nat Commun. 2026 Jun 13;17:7507. doi: 10.1038/s41467-026-74402-4 (PMC13408134; doi:10.1038/s41467-026-74402-4)
Supplement: Supplementary file 6 — Supplementary Data 16 [file 41467_2026_74402_MOESM6_ESM.zip › AF2_structure_models/Tara_Unigene_26.cif]

data_0
#
_entry.id   0
#
_struct_asym.id          A
_struct_asym.entity_id   0
#
_entity_poly.entity_id        0
_entity_poly.type             polypeptide(L)
_entity_poly.pdbx_strand_id   A
#
_entity.id     0
_entity.type   polymer
#
loop_
_entity_poly_seq.entity_id
_entity_poly_seq.num
_entity_poly_seq.mon_id
0 1   MET 
0 2   LYS 
0 3   SER 
0 4   PHE 
0 5   ALA 
0 6   PHE 
0 7   ALA 
0 8   ALA 
0 9   ILE 
0 10  ILE 
0 11  GLY 
0 12  MET 
0 13  ALA 
0 14  ALA 
0 15  ALA 
0 16  ALA 
0 17  GLU 
0 18  LEU 
0 19  GLU 
0 20  TRP 
0 21  HIS 
0 22  GLN 
0 23  GLN 
0 24  ARG 
0 25  TYR 
0 26  VAL 
0 27  PRO 
0 28  VAL 
0 29  LYS 
0 30  HIS 
0 31  VAL 
0 32  HIS 
0 33  HIS 
0 34  THR 
0 35  PRO 
0 36  GLY 
0 37  HIS 
0 38  GLN 
0 39  ASP 
0 40  LYS 
0 41  ALA 
0 42  ALA 
0 43  SER 
0 44  TYR 
0 45  ASN 
0 46  LYS 
0 47  GLY 
0 48  ALA 
0 49  GLU 
0 50  ASN 
0 51  TRP 
0 52  LYS 
0 53  LYS 
0 54  THR 
0 55  ALA 
0 56  SER 
0 57  ASP 
0 58  TRP 
0 59  ASP 
0 60  ALA 
0 61  TRP 
0 62  GLY 
0 63  ARG 
0 64  ASP 
0 65  GLN 
0 66  ASP 
0 67  LEU 
0 68  SER 
0 69  ILE 
0 70  ASN 
0 71  GLU 
0 72  SER 
0 73  TYR 
0 74  GLY 
0 75  LYS 
0 76  THR 
0 77  ASN 
0 78  ALA 
0 79  LYS 
0 80  SER 
0 81  TYR 
0 82  SER 
0 83  ALA 
0 84  GLU 
0 85  SER 
0 86  TYR 
0 87  ASP 
0 88  GLU 
0 89  TRP 
0 90  ASP 
0 91  ASN 
0 92  GLU 
0 93  ASP 
0 94  ASN 
0 95  ASP 
0 96  LYS 
0 97  TRP 
0 98  GLY 
0 99  ALA 
0 100 GLN 
0 101 ALA 
0 102 TRP 
0 103 GLY 
0 104 GLN 
0 105 ASP 
0 106 GLN 
0 107 ASP 
0 108 LYS 
0 109 TYR 
0 110 GLY 
0 111 ALA 
0 112 SER 
0 113 SER 
0 114 LYS 
0 115 TRP 
0 116 ALA 
0 117 GLY 
0 118 ALA 
0 119 SER 
0 120 SER 
0 121 GLY 
0 122 TRP 
0 123 HIS 
0 124 GLY 
0 125 ASP 
0 126 TYR 
0 127 ALA 
0 128 ALA 
0 129 ALA 
0 130 LYS 
0 131 SER 
0 132 THR 
0 133 GLY 
0 134 LYS 
0 135 GLY 
0 136 HIS 
0 137 GLY 
0 138 HIS 
0 139 GLY 
0 140 TRP 
0 141 GLY 
0 142 HIS 
0 143 ASN 
0 144 PRO 
0 145 ASN 
0 146 GLY 
0 147 HIS 
0 148 TYR 
0 149 GLY 
0 150 SER 
0 151 GLN 
0 152 LYS 
0 153 THR 
0 154 ASP 
0 155 LYS 
0 156 THR 
0 157 LYS 
0 158 ALA 
0 159 SER 
0 160 GLU 
0 161 ALA 
0 162 ASP 
0 163 SER 
0 164 ALA 
0 165 ALA 
0 166 GLN 
0 167 GLY 
0 168 GLY 
0 169 TYR 
0 170 ASP 
0 171 ASN 
0 172 ASP 
0 173 ALA 
0 174 TRP 
0 175 ALA 
0 176 LYS 
0 177 GLN 
0 178 ALA 
0 179 TYR 
0 180 GLY 
0 181 SER 
0 182 ASP 
0 183 TYR 
0 184 ASP 
0 185 SER 
0 186 ARG 
0 187 TRP 
0 188 GLY 
0 189 LYS 
0 190 SER 
0 191 TYR 
0 192 ASP 
0 193 SER 
0 194 VAL 
0 195 ALA 
0 196 ALA 
0 197 LYS 
0 198 SER 
0 199 TYR 
0 200 ASP 
0 201 ASN 
0 202 GLU 
0 203 HIS 
0 204 TYR 
0 205 ALA 
0 206 LYS 
0 207 SER 
0 208 VAL 
0 209 ARG 
0 210 ALA 
0 211 ASP 
0 212 ASP 
0 213 ASP 
0 214 GLN 
0 215 TRP 
0 216 ALA 
0 217 GLU 
0 218 ASP 
0 219 TYR 
0 220 ASP 
0 221 LYS 
0 222 TRP 
0 223 ALA 
0 224 LYS 
0 225 THR 
0 226 ASP 
0 227 ASP 
0 228 GLY 
0 229 ALA 
0 230 TYR 
0 231 GLY 
0 232 SER 
0 233 ALA 
0 234 ALA 
0 235 SER 
0 236 ASP 
0 237 HIS 
0 238 TRP 
0 239 SER 
0 240 SER 
0 241 VAL 
0 242 ASN 
0 243 GLY 
0 244 GLY 
0 245 HIS 
0 246 GLY 
0 247 HIS 
0 248 GLY 
0 249 TRP 
0 250 ASN 
0 251 LYS 
0 252 LYS 
0 253 ALA 
0 254 GLY 
0 255 THR 
0 256 SER 
0 257 LYS 
0 258 ASP 
0 259 ALA 
0 260 ALA 
0 261 SER 
0 262 LYS 
0 263 HIS 
0 264 GLY 
0 265 ALA 
0 266 ALA 
0 267 GLY 
0 268 ALA 
0 269 TRP 
0 270 SER 
0 271 LYS 
0 272 ASP 
0 273 GLY 
0 274 SER 
0 275 ASP 
0 276 TRP 
0 277 ASP 
0 278 SER 
0 279 TRP 
0 280 GLY 
0 281 ARG 
0 282 ASP 
0 283 GLN 
0 284 ASP 
0 285 TYR 
0 286 ALA 
0 287 GLU 
0 288 ASP 
0 289 VAL 
0 290 SER 
0 291 TYR 
0 292 ASP 
0 293 LYS 
0 294 THR 
0 295 TRP 
0 296 ALA 
0 297 LYS 
0 298 SER 
0 299 TYR 
0 300 ALA 
0 301 ALA 
0 302 GLU 
0 303 SER 
0 304 TYR 
0 305 ASP 
0 306 GLU 
0 307 TRP 
0 308 ASP 
0 309 ASN 
0 310 SER 
0 311 ASP 
0 312 ALA 
0 313 ASP 
0 314 LYS 
0 315 TRP 
0 316 GLY 
0 317 ALA 
0 318 GLN 
0 319 ALA 
0 320 TRP 
0 321 GLY 
0 322 SER 
0 323 ASP 
0 324 GLN 
0 325 ASP 
0 326 VAL 
0 327 TYR 
0 328 GLY 
0 329 SER 
0 330 SER 
0 331 SER 
0 332 TYR 
0 333 GLY 
0 334 LYS 
0 335 ALA 
0 336 ALA 
0 337 SER 
0 338 SER 
0 339 LYS 
0 340 LYS 
0 341 THR 
0 342 ASP 
0 343 TRP 
0 344 ALA 
0 345 GLY 
0 346 ALA 
0 347 GLY 
0 348 GLY 
0 349 GLN 
0 350 TYR 
0 351 GLY 
0 352 LYS 
0 353 SER 
0 354 TYR 
0 355 GLY 
0 356 GLY 
0 357 HIS 
0 358 ALA 
0 359 GLY 
0 360 GLY 
0 361 HIS 
0 362 VAL 
0 363 ALA 
0 364 GLY 
0 365 HIS 
0 366 GLY 
0 367 ALA 
0 368 HIS 
0 369 GLY 
0 370 SER 
0 371 HIS 
0 372 GLY 
0 373 GLY 
0 374 HIS 
0 375 GLY 
0 376 GLY 
0 377 TRP 
0 378 GLY 
0 379 LYS 
0 380 GLY 
0 381 GLY 
0 382 HIS 
0 383 GLY 
0 384 SER 
0 385 HIS 
0 386 ALA 
0 387 HIS 
0 388 GLY 
0 389 GLY 
0 390 HIS 
0 391 ALA 
0 392 ALA 
0 393 GLY 
0 394 TYR 
0 395 GLY 
0 396 LYS 
0 397 SER 
0 398 TYR 
0 399 GLY 
0 400 GLY 
0 401 GLN 
0 402 GLN 
0 403 ASN 
0 404 TYR 
0 405 GLY 
0 406 SER 
0 407 TYR 
0 408 GLY 
0 409 HIS 
0 410 ALA 
0 411 ASP 
0 412 THR 
0 413 VAL 
0 414 TRP 
0 415 LYS 
0 416 GLY 
0 417 ALA 
0 418 SER 
0 419 LYS 
0 420 ALA 
0 421 SER 
0 422 ALA 
0 423 GLN 
0 424 ALA 
0 425 LYS 
0 426 ALA 
0 427 GLY 
0 428 TYR 
0 429 ASP 
0 430 ASN 
0 431 ASP 
0 432 ALA 
0 433 TRP 
0 434 ALA 
0 435 LYS 
0 436 GLN 
0 437 ALA 
0 438 TYR 
0 439 GLY 
0 440 SER 
0 441 ASP 
0 442 ALA 
0 443 ASP 
0 444 SER 
0 445 ARG 
0 446 TRP 
0 447 GLY 
0 448 LYS 
0 449 SER 
0 450 TYR 
0 451 ASP 
0 452 ASN 
0 453 VAL 
0 454 SER 
0 455 ALA 
0 456 LYS 
0 457 SER 
0 458 TYR 
0 459 ALA 
0 460 ASN 
0 461 GLU 
0 462 SER 
0 463 PHE 
0 464 ALA 
0 465 ARG 
0 466 ASP 
0 467 VAL 
0 468 LYS 
0 469 ALA 
0 470 ASP 
0 471 ASP 
0 472 ASP 
0 473 GLN 
0 474 TRP 
0 475 GLY 
0 476 GLU 
0 477 ASP 
0 478 TYR 
0 479 ASP 
0 480 ARG 
0 481 TRP 
0 482 THR 
0 483 ASN 
0 484 GLU 
0 485 ASP 
0 486 ASP 
0 487 TYR 
0 488 GLU 
0 489 TYR 
0 490 ALA 
0 491 ASN 
0 492 GLY 
0 493 ALA 
0 494 SER 
0 495 LYS 
0 496 GLU 
0 497 ALA 
0 498 VAL 
0 499 ASN 
0 500 GLY 
0 501 LYS 
0 502 HIS 
0 503 GLY 
0 504 LYS 
0 505 GLY 
0 506 TRP 
0 507 ALA 
0 508 ALA 
0 509 GLY 
0 510 TRP 
0 511 ASN 
0 512 LYS 
0 513 GLY 
0 514 PRO 
0 515 ASP 
0 516 SER 
0 517 SER 
0 518 ALA 
0 519 ALA 
0 520 ALA 
0 521 SER 
0 522 LYS 
0 523 ASN 
0 524 TYR 
0 525 GLY 
0 526 MET 
0 527 MET 
0 528 TRP 
0 529 ASP 
0 530 GLY 
0 531 ALA 
0 532 SER 
0 533 GLY 
0 534 SER 
0 535 ASP 
0 536 TRP 
0 537 ASP 
0 538 ALA 
0 539 TRP 
0 540 GLY 
0 541 ARG 
0 542 ASP 
0 543 GLN 
0 544 ASP 
0 545 LEU 
0 546 LYS 
0 547 ILE 
0 548 SER 
0 549 GLU 
0 550 SER 
0 551 TYR 
0 552 ASP 
0 553 LYS 
0 554 THR 
0 555 TRP 
0 556 ALA 
0 557 LYS 
0 558 SER 
0 559 TYR 
0 560 ASP 
0 561 ALA 
0 562 GLU 
0 563 SER 
0 564 TYR 
0 565 ASP 
0 566 GLU 
0 567 TRP 
0 568 ASP 
0 569 ASN 
0 570 ASN 
0 571 ASP 
0 572 ASP 
0 573 ASP 
0 574 LYS 
0 575 TRP 
0 576 GLY 
0 577 ALA 
0 578 GLN 
0 579 SER 
0 580 TRP 
0 581 GLY 
0 582 ARG 
0 583 ASP 
0 584 GLN 
0 585 ASP 
0 586 LYS 
0 587 TYR 
0 588 ALA 
0 589 ALA 
0 590 SER 
0 591 SER 
0 592 HIS 
0 593 ALA 
0 594 ASN 
0 595 MET 
0 596 ALA 
0 597 SER 
0 598 ALA 
0 599 GLY 
0 600 ASP 
0 601 TRP 
0 602 ASP 
0 603 ASP 
0 604 TYR 
0 605 SER 
0 606 LYS 
0 607 ALA 
0 608 GLY 
0 609 ALA 
0 610 TYR 
0 611 GLY 
0 612 GLY 
0 613 LYS 
0 614 GLN 
0 615 TYR 
0 616 ALA 
0 617 ASN 
0 618 MET 
0 619 TYR 
0 620 GLY 
0 621 HIS 
0 622 ASN 
0 623 GLN 
0 624 ALA 
0 625 TYR 
0 626 GLY 
0 627 GLY 
0 628 TYR 
0 629 GLY 
0 630 HIS 
0 631 GLY 
0 632 GLY 
0 633 HIS 
0 634 GLY 
0 635 GLY 
0 636 TRP 
0 637 GLY 
0 638 GLY 
0 639 ALA 
0 640 HIS 
0 641 GLY 
0 642 ALA 
0 643 HIS 
0 644 GLY 
0 645 ALA 
0 646 HIS 
0 647 GLY 
0 648 HIS 
0 649 ALA 
0 650 ALA 
0 651 GLY 
0 652 TYR 
0 653 GLY 
0 654 LYS 
0 655 ALA 
0 656 GLY 
0 657 ALA 
0 658 LYS 
0 659 SER 
0 660 TYR 
0 661 SER 
0 662 GLY 
0 663 LYS 
0 664 ALA 
0 665 GLY 
0 666 SER 
0 667 TYR 
0 668 GLY 
0 669 ASN 
0 670 GLU 
0 671 MET 
0 672 ASP 
0 673 LYS 
0 674 GLU 
0 675 ALA 
0 676 SER 
0 677 LYS 
0 678 GLY 
0 679 SER 
0 680 ALA 
0 681 ALA 
0 682 ALA 
0 683 LYS 
0 684 GLY 
0 685 GLY 
0 686 TYR 
0 687 ASP 
0 688 ASN 
0 689 ASP 
0 690 ALA 
0 691 TRP 
0 692 ALA 
0 693 LYS 
0 694 GLN 
0 695 ALA 
0 696 TYR 
0 697 GLY 
0 698 VAL 
0 699 ASP 
0 700 THR 
0 701 ASP 
0 702 SER 
0 703 ARG 
0 704 TRP 
0 705 GLY 
0 706 LYS 
0 707 SER 
0 708 TYR 
0 709 ASP 
0 710 SER 
0 711 VAL 
0 712 ALA 
0 713 ALA 
0 714 LYS 
0 715 SER 
0 716 TYR 
0 717 ASP 
0 718 ASN 
0 719 GLU 
0 720 GLU 
0 721 TYR 
0 722 ALA 
0 723 ARG 
0 724 LYS 
0 725 VAL 
0 726 GLN 
0 727 ALA 
0 728 ASP 
0 729 ASP 
0 730 ASP 
0 731 GLN 
0 732 TRP 
0 733 ALA 
0 734 GLU 
0 735 ASP 
0 736 TYR 
0 737 ASP 
0 738 ARG 
0 739 TRP 
0 740 THR 
0 741 ALA 
0 742 LYS 
0 743 ASP 
0 744 LYS 
0 745 LYS 
0 746 GLY 
0 747 TYR 
0 748 GLY 
0 749 ASN 
0 750 ALA 
0 751 ALA 
0 752 SER 
0 753 ALA 
0 754 GLY 
0 755 ALA 
0 756 TYR 
0 757 THR 
0 758 ALA 
0 759 PRO 
0 760 ARG 
0 761 GLN 
0 762 SER 
0 763 VAL 
0 764 SER 
0 765 TYR 
0 766 SER 
0 767 TYR 
0 768 ALA 
0 769 PRO 
0 770 VAL 
0 771 HIS 
0 772 HIS 
0 773 GLY 
0 774 HIS 
0 775 HIS 
0 776 GLY 
0 777 HIS 
0 778 GLY 
0 779 SER 
0 780 HIS 
0 781 GLY 
0 782 HIS 
0 783 ALA 
0 784 GLY 
0 785 HIS 
0 786 ALA 
0 787 GLY 
0 788 LYS 
0 789 GLY 
0 790 TYR 
0 791 ALA 
0 792 ASN 
0 793 GLN 
0 794 GLY 
0 795 TYR 
0 796 GLY 
0 797 TYR 
0 798 GLY 
0 799 GLY 
0 800 ALA 
0 801 HIS 
0 802 GLY 
0 803 TRP 
#
loop_
_chem_comp.id
_chem_comp.type
_chem_comp.name
ALA 'L-peptide linking' ALANINE         
ARG 'L-peptide linking' ARGININE        
ASN 'L-peptide linking' ASPARAGINE      
ASP 'L-peptide linking' 'ASPARTIC ACID' 
CYS 'L-peptide linking' CYSTEINE        
GLN 'L-peptide linking' GLUTAMINE       
GLU 'L-peptide linking' 'GLUTAMIC ACID' 
HIS 'L-peptide linking' HISTIDINE       
ILE 'L-peptide linking' ISOLEUCINE      
LEU 'L-peptide linking' LEUCINE         
LYS 'L-peptide linking' LYSINE          
MET 'L-peptide linking' METHIONINE      
PHE 'L-peptide linking' PHENYLALANINE   
PRO 'L-peptide linking' PROLINE         
SER 'L-peptide linking' SERINE          
THR 'L-peptide linking' THREONINE       
TRP 'L-peptide linking' TRYPTOPHAN      
TYR 'L-peptide linking' TYROSINE        
VAL 'L-peptide linking' VALINE          
GLY 'peptide linking'   GLYCINE         
#
loop_
_atom_site.group_PDB
_atom_site.id
_atom_site.type_symbol
_atom_site.label_atom_id
_atom_site.label_alt_id
_atom_site.label_comp_id
_atom_site.label_asym_id
_atom_site.label_entity_id
_atom_site.label_seq_id
_atom_site.pdbx_PDB_ins_code
_atom_site.Cartn_x
_atom_site.Cartn_y
_atom_site.Cartn_z
_atom_site.occupancy
_atom_site.B_iso_or_equiv
_atom_site.auth_seq_id
_atom_site.auth_asym_id
_atom_site.pdbx_PDB_model_num
ATOM 1    N N   . MET A 0 1   . 1.504    -28.392 21.620  1.00 40.23 1   A 1 
ATOM 2    C CA  . MET A 0 1   . 2.935    -28.573 21.971  1.00 40.23 1   A 1 
ATOM 3    C C   . MET A 0 1   . 3.866    -28.182 20.813  1.00 40.23 1   A 1 
ATOM 4    C CB  . MET A 0 1   . 3.222    -30.022 22.417  1.00 40.23 1   A 1 
ATOM 5    O O   . MET A 0 1   . 4.679    -28.988 20.382  1.00 40.23 1   A 1 
ATOM 6    C CG  . MET A 0 1   . 2.551    -30.408 23.735  1.00 40.23 1   A 1 
ATOM 7    S SD  . MET A 0 1   . 3.086    -32.026 24.346  1.00 40.23 1   A 1 
ATOM 8    C CE  . MET A 0 1   . 2.061    -33.150 23.358  1.00 40.23 1   A 1 
ATOM 9    N N   . LYS A 0 2   . 3.768    -26.952 20.297  1.00 41.12 2   A 1 
ATOM 10   C CA  . LYS A 0 2   . 4.777    -26.356 19.403  1.00 41.12 2   A 1 
ATOM 11   C C   . LYS A 0 2   . 4.878    -24.878 19.761  1.00 41.12 2   A 1 
ATOM 12   C CB  . LYS A 0 2   . 4.457    -26.579 17.909  1.00 41.12 2   A 1 
ATOM 13   O O   . LYS A 0 2   . 4.236    -24.031 19.156  1.00 41.12 2   A 1 
ATOM 14   C CG  . LYS A 0 2   . 4.771    -28.009 17.436  1.00 41.12 2   A 1 
ATOM 15   C CD  . LYS A 0 2   . 4.584    -28.164 15.922  1.00 41.12 2   A 1 
ATOM 16   C CE  . LYS A 0 2   . 4.942    -29.591 15.483  1.00 41.12 2   A 1 
ATOM 17   N NZ  . LYS A 0 2   . 4.712    -29.789 14.028  1.00 41.12 2   A 1 
ATOM 18   N N   . SER A 0 3   . 5.585    -24.619 20.852  1.00 39.01 3   A 1 
ATOM 19   C CA  . SER A 0 3   . 5.888    -23.287 21.362  1.00 39.01 3   A 1 
ATOM 20   C C   . SER A 0 3   . 7.014    -22.715 20.498  1.00 39.01 3   A 1 
ATOM 21   C CB  . SER A 0 3   . 6.295    -23.373 22.850  1.00 39.01 3   A 1 
ATOM 22   O O   . SER A 0 3   . 8.182    -22.992 20.749  1.00 39.01 3   A 1 
ATOM 23   O OG  . SER A 0 3   . 5.698    -24.488 23.506  1.00 39.01 3   A 1 
ATOM 24   N N   . PHE A 0 4   . 6.683    -21.986 19.434  1.00 39.05 4   A 1 
ATOM 25   C CA  . PHE A 0 4   . 7.682    -21.213 18.695  1.00 39.05 4   A 1 
ATOM 26   C C   . PHE A 0 4   . 7.869    -19.876 19.407  1.00 39.05 4   A 1 
ATOM 27   C CB  . PHE A 0 4   . 7.313    -21.091 17.211  1.00 39.05 4   A 1 
ATOM 28   O O   . PHE A 0 4   . 7.187    -18.896 19.130  1.00 39.05 4   A 1 
ATOM 29   C CG  . PHE A 0 4   . 7.699    -22.319 16.406  1.00 39.05 4   A 1 
ATOM 30   C CD1 . PHE A 0 4   . 9.017    -22.457 15.929  1.00 39.05 4   A 1 
ATOM 31   C CD2 . PHE A 0 4   . 6.752    -23.325 16.139  1.00 39.05 4   A 1 
ATOM 32   C CE1 . PHE A 0 4   . 9.386    -23.590 15.183  1.00 39.05 4   A 1 
ATOM 33   C CE2 . PHE A 0 4   . 7.120    -24.457 15.387  1.00 39.05 4   A 1 
ATOM 34   C CZ  . PHE A 0 4   . 8.437    -24.590 14.909  1.00 39.05 4   A 1 
ATOM 35   N N   . ALA A 0 5   . 8.783    -19.866 20.375  1.00 42.65 5   A 1 
ATOM 36   C CA  . ALA A 0 5   . 9.334    -18.643 20.930  1.00 42.65 5   A 1 
ATOM 37   C C   . ALA A 0 5   . 10.259   -18.016 19.875  1.00 42.65 5   A 1 
ATOM 38   C CB  . ALA A 0 5   . 10.052   -18.984 22.245  1.00 42.65 5   A 1 
ATOM 39   O O   . ALA A 0 5   . 11.438   -18.354 19.795  1.00 42.65 5   A 1 
ATOM 40   N N   . PHE A 0 6   . 9.719    -17.130 19.038  1.00 33.35 6   A 1 
ATOM 41   C CA  . PHE A 0 6   . 10.525   -16.218 18.226  1.00 33.35 6   A 1 
ATOM 42   C C   . PHE A 0 6   . 10.997   -15.079 19.137  1.00 33.35 6   A 1 
ATOM 43   C CB  . PHE A 0 6   . 9.762    -15.774 16.963  1.00 33.35 6   A 1 
ATOM 44   O O   . PHE A 0 6   . 10.392   -14.015 19.234  1.00 33.35 6   A 1 
ATOM 45   C CG  . PHE A 0 6   . 10.403   -16.275 15.682  1.00 33.35 6   A 1 
ATOM 46   C CD1 . PHE A 0 6   . 11.328   -15.468 14.992  1.00 33.35 6   A 1 
ATOM 47   C CD2 . PHE A 0 6   . 10.089   -17.555 15.186  1.00 33.35 6   A 1 
ATOM 48   C CE1 . PHE A 0 6   . 11.926   -15.932 13.806  1.00 33.35 6   A 1 
ATOM 49   C CE2 . PHE A 0 6   . 10.688   -18.019 14.000  1.00 33.35 6   A 1 
ATOM 50   C CZ  . PHE A 0 6   . 11.604   -17.207 13.309  1.00 33.35 6   A 1 
ATOM 51   N N   . ALA A 0 7   . 12.051   -15.362 19.899  1.00 38.02 7   A 1 
ATOM 52   C CA  . ALA A 0 7   . 12.746   -14.372 20.700  1.00 38.02 7   A 1 
ATOM 53   C C   . ALA A 0 7   . 13.621   -13.505 19.782  1.00 38.02 7   A 1 
ATOM 54   C CB  . ALA A 0 7   . 13.547   -15.087 21.796  1.00 38.02 7   A 1 
ATOM 55   O O   . ALA A 0 7   . 14.602   -13.978 19.216  1.00 38.02 7   A 1 
ATOM 56   N N   . ALA A 0 8   . 13.211   -12.246 19.638  1.00 34.49 8   A 1 
ATOM 57   C CA  . ALA A 0 8   . 14.042   -11.053 19.495  1.00 34.49 8   A 1 
ATOM 58   C C   . ALA A 0 8   . 15.467   -11.248 18.931  1.00 34.49 8   A 1 
ATOM 59   C CB  . ALA A 0 8   . 14.060   -10.370 20.872  1.00 34.49 8   A 1 
ATOM 60   O O   . ALA A 0 8   . 16.446   -11.267 19.675  1.00 34.49 8   A 1 
ATOM 61   N N   . ILE A 0 9   . 15.598   -11.243 17.603  1.00 35.26 9   A 1 
ATOM 62   C CA  . ILE A 0 9   . 16.813   -10.751 16.939  1.00 35.26 9   A 1 
ATOM 63   C C   . ILE A 0 9   . 16.538   -9.279  16.600  1.00 35.26 9   A 1 
ATOM 64   C CB  . ILE A 0 9   . 17.223   -11.634 15.734  1.00 35.26 9   A 1 
ATOM 65   O O   . ILE A 0 9   . 16.161   -8.942  15.487  1.00 35.26 9   A 1 
ATOM 66   C CG1 . ILE A 0 9   . 17.453   -13.097 16.190  1.00 35.26 9   A 1 
ATOM 67   C CG2 . ILE A 0 9   . 18.503   -11.077 15.077  1.00 35.26 9   A 1 
ATOM 68   C CD1 . ILE A 0 9   . 17.785   -14.075 15.055  1.00 35.26 9   A 1 
ATOM 69   N N   . ILE A 0 10  . 16.617   -8.408  17.613  1.00 31.94 10  A 1 
ATOM 70   C CA  . ILE A 0 10  . 16.487   -6.938  17.473  1.00 31.94 10  A 1 
ATOM 71   C C   . ILE A 0 10  . 17.868   -6.250  17.450  1.00 31.94 10  A 1 
ATOM 72   C CB  . ILE A 0 10  . 15.478   -6.384  18.522  1.00 31.94 10  A 1 
ATOM 73   O O   . ILE A 0 10  . 17.977   -5.055  17.208  1.00 31.94 10  A 1 
ATOM 74   C CG1 . ILE A 0 10  . 14.047   -6.776  18.075  1.00 31.94 10  A 1 
ATOM 75   C CG2 . ILE A 0 10  . 15.556   -4.860  18.749  1.00 31.94 10  A 1 
ATOM 76   C CD1 . ILE A 0 10  . 12.925   -6.377  19.044  1.00 31.94 10  A 1 
ATOM 77   N N   . GLY A 0 11  . 18.965   -6.986  17.622  1.00 31.91 11  A 1 
ATOM 78   C CA  . GLY A 0 11  . 20.313   -6.423  17.563  1.00 31.91 11  A 1 
ATOM 79   C C   . GLY A 0 11  . 21.111   -7.007  16.413  1.00 31.91 11  A 1 
ATOM 80   O O   . GLY A 0 11  . 21.802   -7.985  16.650  1.00 31.91 11  A 1 
ATOM 81   N N   . MET A 0 12  . 20.976   -6.447  15.205  1.00 31.08 12  A 1 
ATOM 82   C CA  . MET A 0 12  . 21.987   -6.387  14.123  1.00 31.08 12  A 1 
ATOM 83   C C   . MET A 0 12  . 21.328   -5.956  12.798  1.00 31.08 12  A 1 
ATOM 84   C CB  . MET A 0 12  . 22.827   -7.681  13.955  1.00 31.08 12  A 1 
ATOM 85   O O   . MET A 0 12  . 21.441   -6.615  11.775  1.00 31.08 12  A 1 
ATOM 86   C CG  . MET A 0 12  . 24.102   -7.647  14.813  1.00 31.08 12  A 1 
ATOM 87   S SD  . MET A 0 12  . 25.011   -9.213  14.846  1.00 31.08 12  A 1 
ATOM 88   C CE  . MET A 0 12  . 26.121   -8.888  16.237  1.00 31.08 12  A 1 
ATOM 89   N N   . ALA A 0 13  . 20.625   -4.824  12.810  1.00 33.20 13  A 1 
ATOM 90   C CA  . ALA A 0 13  . 20.414   -4.030  11.602  1.00 33.20 13  A 1 
ATOM 91   C C   . ALA A 0 13  . 21.215   -2.734  11.770  1.00 33.20 13  A 1 
ATOM 92   C CB  . ALA A 0 13  . 18.916   -3.847  11.331  1.00 33.20 13  A 1 
ATOM 93   O O   . ALA A 0 13  . 20.674   -1.634  11.769  1.00 33.20 13  A 1 
ATOM 94   N N   . ALA A 0 14  . 22.524   -2.875  12.013  1.00 36.62 14  A 1 
ATOM 95   C CA  . ALA A 0 14  . 23.426   -1.822  11.581  1.00 36.62 14  A 1 
ATOM 96   C C   . ALA A 0 14  . 23.262   -1.799  10.066  1.00 36.62 14  A 1 
ATOM 97   C CB  . ALA A 0 14  . 24.862   -2.131  12.018  1.00 36.62 14  A 1 
ATOM 98   O O   . ALA A 0 14  . 23.401   -2.850  9.435   1.00 36.62 14  A 1 
ATOM 99   N N   . ALA A 0 15  . 22.837   -0.651  9.541   1.00 38.73 15  A 1 
ATOM 100  C CA  . ALA A 0 15  . 22.750   -0.403  8.120   1.00 38.73 15  A 1 
ATOM 101  C C   . ALA A 0 15  . 23.979   -1.032  7.466   1.00 38.73 15  A 1 
ATOM 102  C CB  . ALA A 0 15  . 22.694   1.115   7.910   1.00 38.73 15  A 1 
ATOM 103  O O   . ALA A 0 15  . 25.112   -0.654  7.767   1.00 38.73 15  A 1 
ATOM 104  N N   . ALA A 0 16  . 23.754   -2.038  6.624   1.00 35.56 16  A 1 
ATOM 105  C CA  . ALA A 0 16  . 24.705   -2.328  5.578   1.00 35.56 16  A 1 
ATOM 106  C C   . ALA A 0 16  . 24.616   -1.105  4.666   1.00 35.56 16  A 1 
ATOM 107  C CB  . ALA A 0 16  . 24.350   -3.662  4.909   1.00 35.56 16  A 1 
ATOM 108  O O   . ALA A 0 16  . 23.853   -1.087  3.704   1.00 35.56 16  A 1 
ATOM 109  N N   . GLU A 0 17  . 25.291   -0.025  5.068   1.00 32.95 17  A 1 
ATOM 110  C CA  . GLU A 0 17  . 25.731   0.992   4.140   1.00 32.95 17  A 1 
ATOM 111  C C   . GLU A 0 17  . 26.418   0.193   3.048   1.00 32.95 17  A 1 
ATOM 112  C CB  . GLU A 0 17  . 26.657   2.010   4.834   1.00 32.95 17  A 1 
ATOM 113  O O   . GLU A 0 17  . 27.435   -0.468  3.270   1.00 32.95 17  A 1 
ATOM 114  C CG  . GLU A 0 17  . 25.800   3.112   5.484   1.00 32.95 17  A 1 
ATOM 115  C CD  . GLU A 0 17  . 26.526   4.008   6.502   1.00 32.95 17  A 1 
ATOM 116  O OE1 . GLU A 0 17  . 26.010   5.126   6.737   1.00 32.95 17  A 1 
ATOM 117  O OE2 . GLU A 0 17  . 27.517   3.556   7.116   1.00 32.95 17  A 1 
ATOM 118  N N   . LEU A 0 18  . 25.749   0.142   1.898   1.00 33.65 18  A 1 
ATOM 119  C CA  . LEU A 0 18  . 26.321   -0.310  0.653   1.00 33.65 18  A 1 
ATOM 120  C C   . LEU A 0 18  . 27.393   0.738   0.336   1.00 33.65 18  A 1 
ATOM 121  C CB  . LEU A 0 18  . 25.185   -0.429  -0.388  1.00 33.65 18  A 1 
ATOM 122  O O   . LEU A 0 18  . 27.175   1.664   -0.439  1.00 33.65 18  A 1 
ATOM 123  C CG  . LEU A 0 18  . 25.523   -1.367  -1.560  1.00 33.65 18  A 1 
ATOM 124  C CD1 . LEU A 0 18  . 25.138   -2.812  -1.220  1.00 33.65 18  A 1 
ATOM 125  C CD2 . LEU A 0 18  . 24.758   -0.958  -2.817  1.00 33.65 18  A 1 
ATOM 126  N N   . GLU A 0 19  . 28.506   0.683   1.071   1.00 31.05 19  A 1 
ATOM 127  C CA  . GLU A 0 19  . 29.689   1.467   0.795   1.00 31.05 19  A 1 
ATOM 128  C C   . GLU A 0 19  . 30.095   1.038   -0.599  1.00 31.05 19  A 1 
ATOM 129  C CB  . GLU A 0 19  . 30.831   1.203   1.795   1.00 31.05 19  A 1 
ATOM 130  O O   . GLU A 0 19  . 30.598   -0.069  -0.796  1.00 31.05 19  A 1 
ATOM 131  C CG  . GLU A 0 19  . 30.792   2.110   3.036   1.00 31.05 19  A 1 
ATOM 132  C CD  . GLU A 0 19  . 32.065   1.978   3.897   1.00 31.05 19  A 1 
ATOM 133  O OE1 . GLU A 0 19  . 32.413   2.965   4.587   1.00 31.05 19  A 1 
ATOM 134  O OE2 . GLU A 0 19  . 32.724   0.912   3.834   1.00 31.05 19  A 1 
ATOM 135  N N   . TRP A 0 20  . 29.830   1.912   -1.566  1.00 30.82 20  A 1 
ATOM 136  C CA  . TRP A 0 20  . 30.435   1.871   -2.878  1.00 30.82 20  A 1 
ATOM 137  C C   . TRP A 0 20  . 31.933   1.678   -2.675  1.00 30.82 20  A 1 
ATOM 138  C CB  . TRP A 0 20  . 30.119   3.178   -3.612  1.00 30.82 20  A 1 
ATOM 139  O O   . TRP A 0 20  . 32.672   2.618   -2.377  1.00 30.82 20  A 1 
ATOM 140  C CG  . TRP A 0 20  . 28.684   3.331   -4.005  1.00 30.82 20  A 1 
ATOM 141  C CD1 . TRP A 0 20  . 27.732   4.010   -3.325  1.00 30.82 20  A 1 
ATOM 142  C CD2 . TRP A 0 20  . 28.017   2.765   -5.172  1.00 30.82 20  A 1 
ATOM 143  C CE2 . TRP A 0 20  . 26.645   3.155   -5.141  1.00 30.82 20  A 1 
ATOM 144  C CE3 . TRP A 0 20  . 28.436   1.958   -6.252  1.00 30.82 20  A 1 
ATOM 145  N NE1 . TRP A 0 20  . 26.527   3.911   -3.994  1.00 30.82 20  A 1 
ATOM 146  C CH2 . TRP A 0 20  . 26.183   1.972   -7.199  1.00 30.82 20  A 1 
ATOM 147  C CZ2 . TRP A 0 20  . 25.733   2.771   -6.133  1.00 30.82 20  A 1 
ATOM 148  C CZ3 . TRP A 0 20  . 27.529   1.567   -7.255  1.00 30.82 20  A 1 
ATOM 149  N N   . HIS A 0 21  . 32.384   0.432   -2.778  1.00 36.05 21  A 1 
ATOM 150  C CA  . HIS A 0 21  . 33.791   0.112   -2.865  1.00 36.05 21  A 1 
ATOM 151  C C   . HIS A 0 21  . 34.203   0.529   -4.270  1.00 36.05 21  A 1 
ATOM 152  C CB  . HIS A 0 21  . 34.038   -1.372  -2.539  1.00 36.05 21  A 1 
ATOM 153  O O   . HIS A 0 21  . 34.325   -0.302  -5.164  1.00 36.05 21  A 1 
ATOM 154  C CG  . HIS A 0 21  . 33.979   -1.704  -1.064  1.00 36.05 21  A 1 
ATOM 155  C CD2 . HIS A 0 21  . 34.428   -2.856  -0.478  1.00 36.05 21  A 1 
ATOM 156  N ND1 . HIS A 0 21  . 33.485   -0.912  -0.051  1.00 36.05 21  A 1 
ATOM 157  C CE1 . HIS A 0 21  . 33.651   -1.558  1.115   1.00 36.05 21  A 1 
ATOM 158  N NE2 . HIS A 0 21  . 34.230   -2.755  0.904   1.00 36.05 21  A 1 
ATOM 159  N N   . GLN A 0 22  . 34.381   1.841   -4.471  1.00 35.47 22  A 1 
ATOM 160  C CA  . GLN A 0 22  . 35.209   2.328   -5.559  1.00 35.47 22  A 1 
ATOM 161  C C   . GLN A 0 22  . 36.518   1.560   -5.439  1.00 35.47 22  A 1 
ATOM 162  C CB  . GLN A 0 22  . 35.466   3.839   -5.450  1.00 35.47 22  A 1 
ATOM 163  O O   . GLN A 0 22  . 37.225   1.683   -4.432  1.00 35.47 22  A 1 
ATOM 164  C CG  . GLN A 0 22  . 34.348   4.684   -6.075  1.00 35.47 22  A 1 
ATOM 165  C CD  . GLN A 0 22  . 34.767   6.145   -6.240  1.00 35.47 22  A 1 
ATOM 166  N NE2 . GLN A 0 22  . 34.170   6.864   -7.164  1.00 35.47 22  A 1 
ATOM 167  O OE1 . GLN A 0 22  . 35.634   6.658   -5.542  1.00 35.47 22  A 1 
ATOM 168  N N   . GLN A 0 23  . 36.785   0.692   -6.410  1.00 40.20 23  A 1 
ATOM 169  C CA  . GLN A 0 23  . 38.007   -0.087  -6.462  1.00 40.20 23  A 1 
ATOM 170  C C   . GLN A 0 23  . 39.165   0.907   -6.549  1.00 40.20 23  A 1 
ATOM 171  C CB  . GLN A 0 23  . 37.962   -1.047  -7.655  1.00 40.20 23  A 1 
ATOM 172  O O   . GLN A 0 23  . 39.440   1.500   -7.586  1.00 40.20 23  A 1 
ATOM 173  C CG  . GLN A 0 23  . 36.957   -2.200  -7.465  1.00 40.20 23  A 1 
ATOM 174  C CD  . GLN A 0 23  . 36.945   -3.143  -8.666  1.00 40.20 23  A 1 
ATOM 175  N NE2 . GLN A 0 23  . 36.246   -4.254  -8.611  1.00 40.20 23  A 1 
ATOM 176  O OE1 . GLN A 0 23  . 37.582   -2.912  -9.671  1.00 40.20 23  A 1 
ATOM 177  N N   . ARG A 0 24  . 39.799   1.181   -5.407  1.00 40.94 24  A 1 
ATOM 178  C CA  . ARG A 0 24  . 40.930   2.102   -5.343  1.00 40.94 24  A 1 
ATOM 179  C C   . ARG A 0 24  . 42.163   1.362   -5.830  1.00 40.94 24  A 1 
ATOM 180  C CB  . ARG A 0 24  . 41.103   2.698   -3.941  1.00 40.94 24  A 1 
ATOM 181  O O   . ARG A 0 24  . 42.749   0.566   -5.096  1.00 40.94 24  A 1 
ATOM 182  C CG  . ARG A 0 24  . 39.988   3.704   -3.625  1.00 40.94 24  A 1 
ATOM 183  C CD  . ARG A 0 24  . 40.263   4.412   -2.298  1.00 40.94 24  A 1 
ATOM 184  N NE  . ARG A 0 24  . 39.212   5.399   -2.004  1.00 40.94 24  A 1 
ATOM 185  N NH1 . ARG A 0 24  . 40.021   6.111   0.018   1.00 40.94 24  A 1 
ATOM 186  N NH2 . ARG A 0 24  . 38.118   6.971   -0.783  1.00 40.94 24  A 1 
ATOM 187  C CZ  . ARG A 0 24  . 39.122   6.156   -0.928  1.00 40.94 24  A 1 
ATOM 188  N N   . TYR A 0 25  . 42.556   1.652   -7.060  1.00 40.23 25  A 1 
ATOM 189  C CA  . TYR A 0 25  . 43.840   1.248   -7.602  1.00 40.23 25  A 1 
ATOM 190  C C   . TYR A 0 25  . 44.945   2.052   -6.919  1.00 40.23 25  A 1 
ATOM 191  C CB  . TYR A 0 25  . 43.830   1.434   -9.121  1.00 40.23 25  A 1 
ATOM 192  O O   . TYR A 0 25  . 44.935   3.283   -6.918  1.00 40.23 25  A 1 
ATOM 193  C CG  . TYR A 0 25  . 42.872   0.484   -9.807  1.00 40.23 25  A 1 
ATOM 194  C CD1 . TYR A 0 25  . 43.319   -0.794  -10.196 1.00 40.23 25  A 1 
ATOM 195  C CD2 . TYR A 0 25  . 41.529   0.856   -10.025 1.00 40.23 25  A 1 
ATOM 196  C CE1 . TYR A 0 25  . 42.426   -1.693  -10.805 1.00 40.23 25  A 1 
ATOM 197  C CE2 . TYR A 0 25  . 40.632   -0.049  -10.624 1.00 40.23 25  A 1 
ATOM 198  O OH  . TYR A 0 25  . 40.241   -2.231  -11.579 1.00 40.23 25  A 1 
ATOM 199  C CZ  . TYR A 0 25  . 41.082   -1.326  -11.019 1.00 40.23 25  A 1 
ATOM 200  N N   . VAL A 0 26  . 45.900   1.357   -6.302  1.00 45.12 26  A 1 
ATOM 201  C CA  . VAL A 0 26  . 47.089   2.000   -5.736  1.00 45.12 26  A 1 
ATOM 202  C C   . VAL A 0 26  . 48.243   1.778   -6.713  1.00 45.12 26  A 1 
ATOM 203  C CB  . VAL A 0 26  . 47.425   1.503   -4.320  1.00 45.12 26  A 1 
ATOM 204  O O   . VAL A 0 26  . 48.542   0.624   -7.025  1.00 45.12 26  A 1 
ATOM 205  C CG1 . VAL A 0 26  . 48.551   2.352   -3.707  1.00 45.12 26  A 1 
ATOM 206  C CG2 . VAL A 0 26  . 46.211   1.604   -3.384  1.00 45.12 26  A 1 
ATOM 207  N N   . PRO A 0 27  . 48.910   2.838   -7.200  1.00 37.28 27  A 1 
ATOM 208  C CA  . PRO A 0 27  . 50.054   2.681   -8.085  1.00 37.28 27  A 1 
ATOM 209  C C   . PRO A 0 27  . 51.196   1.976   -7.344  1.00 37.28 27  A 1 
ATOM 210  C CB  . PRO A 0 27  . 50.413   4.098   -8.550  1.00 37.28 27  A 1 
ATOM 211  O O   . PRO A 0 27  . 51.747   2.497   -6.369  1.00 37.28 27  A 1 
ATOM 212  C CG  . PRO A 0 27  . 49.839   5.009   -7.466  1.00 37.28 27  A 1 
ATOM 213  C CD  . PRO A 0 27  . 48.619   4.245   -6.967  1.00 37.28 27  A 1 
ATOM 214  N N   . VAL A 0 28  . 51.576   0.788   -7.814  1.00 44.37 28  A 1 
ATOM 215  C CA  . VAL A 0 28  . 52.739   0.053   -7.307  1.00 44.37 28  A 1 
ATOM 216  C C   . VAL A 0 28  . 53.958   0.474   -8.118  1.00 44.37 28  A 1 
ATOM 217  C CB  . VAL A 0 28  . 52.526   -1.471  -7.334  1.00 44.37 28  A 1 
ATOM 218  O O   . VAL A 0 28  . 54.038   0.231   -9.319  1.00 44.37 28  A 1 
ATOM 219  C CG1 . VAL A 0 28  . 53.745   -2.202  -6.752  1.00 44.37 28  A 1 
ATOM 220  C CG2 . VAL A 0 28  . 51.298   -1.871  -6.504  1.00 44.37 28  A 1 
ATOM 221  N N   . LYS A 0 29  . 54.909   1.129   -7.447  1.00 45.47 29  A 1 
ATOM 222  C CA  . LYS A 0 29  . 56.169   1.593   -8.035  1.00 45.47 29  A 1 
ATOM 223  C C   . LYS A 0 29  . 57.185   0.451   -8.091  1.00 45.47 29  A 1 
ATOM 224  C CB  . LYS A 0 29  . 56.684   2.780   -7.205  1.00 45.47 29  A 1 
ATOM 225  O O   . LYS A 0 29  . 57.692   0.032   -7.050  1.00 45.47 29  A 1 
ATOM 226  C CG  . LYS A 0 29  . 57.959   3.387   -7.800  1.00 45.47 29  A 1 
ATOM 227  C CD  . LYS A 0 29  . 58.500   4.510   -6.911  1.00 45.47 29  A 1 
ATOM 228  C CE  . LYS A 0 29  . 59.791   5.062   -7.519  1.00 45.47 29  A 1 
ATOM 229  N NZ  . LYS A 0 29  . 60.277   6.249   -6.779  1.00 45.47 29  A 1 
ATOM 230  N N   . HIS A 0 30  . 57.567   0.031   -9.290  1.00 46.66 30  A 1 
ATOM 231  C CA  . HIS A 0 30  . 58.677   -0.893  -9.513  1.00 46.66 30  A 1 
ATOM 232  C C   . HIS A 0 30  . 59.935   -0.107  -9.868  1.00 46.66 30  A 1 
ATOM 233  C CB  . HIS A 0 30  . 58.309   -1.906  -10.594 1.00 46.66 30  A 1 
ATOM 234  O O   . HIS A 0 30  . 59.926   0.739   -10.760 1.00 46.66 30  A 1 
ATOM 235  C CG  . HIS A 0 30  . 57.111   -2.730  -10.217 1.00 46.66 30  A 1 
ATOM 236  C CD2 . HIS A 0 30  . 55.843   -2.520  -10.664 1.00 46.66 30  A 1 
ATOM 237  N ND1 . HIS A 0 30  . 57.112   -3.799  -9.317  1.00 46.66 30  A 1 
ATOM 238  C CE1 . HIS A 0 30  . 55.841   -4.229  -9.274  1.00 46.66 30  A 1 
ATOM 239  N NE2 . HIS A 0 30  . 55.061   -3.477  -10.068 1.00 46.66 30  A 1 
ATOM 240  N N   . VAL A 0 31  . 61.030   -0.354  -9.147  1.00 43.52 31  A 1 
ATOM 241  C CA  . VAL A 0 31  . 62.330   0.282   -9.407  1.00 43.52 31  A 1 
ATOM 242  C C   . VAL A 0 31  . 63.288   -0.782  -9.912  1.00 43.52 31  A 1 
ATOM 243  C CB  . VAL A 0 31  . 62.889   1.007   -8.168  1.00 43.52 31  A 1 
ATOM 244  O O   . VAL A 0 31  . 63.759   -1.618  -9.142  1.00 43.52 31  A 1 
ATOM 245  C CG1 . VAL A 0 31  . 64.220   1.707   -8.489  1.00 43.52 31  A 1 
ATOM 246  C CG2 . VAL A 0 31  . 61.911   2.076   -7.662  1.00 43.52 31  A 1 
ATOM 247  N N   . HIS A 0 32  . 63.602   -0.731  -11.200 1.00 40.45 32  A 1 
ATOM 248  C CA  . HIS A 0 32  . 64.555   -1.638  -11.822 1.00 40.45 32  A 1 
ATOM 249  C C   . HIS A 0 32  . 65.937   -0.986  -11.851 1.00 40.45 32  A 1 
ATOM 250  C CB  . HIS A 0 32  . 64.054   -2.042  -13.209 1.00 40.45 32  A 1 
ATOM 251  O O   . HIS A 0 32  . 66.091   0.170   -12.244 1.00 40.45 32  A 1 
ATOM 252  C CG  . HIS A 0 32  . 62.810   -2.890  -13.152 1.00 40.45 32  A 1 
ATOM 253  C CD2 . HIS A 0 32  . 61.530   -2.451  -12.930 1.00 40.45 32  A 1 
ATOM 254  N ND1 . HIS A 0 32  . 62.751   -4.259  -13.298 1.00 40.45 32  A 1 
ATOM 255  C CE1 . HIS A 0 32  . 61.468   -4.635  -13.163 1.00 40.45 32  A 1 
ATOM 256  N NE2 . HIS A 0 32  . 60.696   -3.569  -12.924 1.00 40.45 32  A 1 
ATOM 257  N N   . HIS A 0 33  . 66.952   -1.731  -11.414 1.00 38.76 33  A 1 
ATOM 258  C CA  . HIS A 0 33  . 68.347   -1.299  -11.421 1.00 38.76 33  A 1 
ATOM 259  C C   . HIS A 0 33  . 69.121   -2.151  -12.421 1.00 38.76 33  A 1 
ATOM 260  C CB  . HIS A 0 33  . 68.940   -1.401  -10.003 1.00 38.76 33  A 1 
ATOM 261  O O   . HIS A 0 33  . 69.264   -3.356  -12.219 1.00 38.76 33  A 1 
ATOM 262  C CG  . HIS A 0 33  . 69.569   -0.118  -9.537  1.00 38.76 33  A 1 
ATOM 263  C CD2 . HIS A 0 33  . 70.856   0.297   -9.740  1.00 38.76 33  A 1 
ATOM 264  N ND1 . HIS A 0 33  . 68.943   0.842   -8.785  1.00 38.76 33  A 1 
ATOM 265  C CE1 . HIS A 0 33  . 69.837   1.815   -8.531  1.00 38.76 33  A 1 
ATOM 266  N NE2 . HIS A 0 33  . 71.016   1.527   -9.096  1.00 38.76 33  A 1 
ATOM 267  N N   . THR A 0 34  . 69.642   -1.531  -13.478 1.00 42.64 34  A 1 
ATOM 268  C CA  . THR A 0 34  . 70.508   -2.229  -14.440 1.00 42.64 34  A 1 
ATOM 269  C C   . THR A 0 34  . 71.974   -1.937  -14.102 1.00 42.64 34  A 1 
ATOM 270  C CB  . THR A 0 34  . 70.181   -1.847  -15.886 1.00 42.64 34  A 1 
ATOM 271  O O   . THR A 0 34  . 72.368   -0.767  -14.136 1.00 42.64 34  A 1 
ATOM 272  C CG2 . THR A 0 34  . 70.885   -2.773  -16.877 1.00 42.64 34  A 1 
ATOM 273  O OG1 . THR A 0 34  . 68.799   -1.996  -16.112 1.00 42.64 34  A 1 
ATOM 274  N N   . PRO A 0 35  . 72.795   -2.945  -13.745 1.00 39.19 35  A 1 
ATOM 275  C CA  . PRO A 0 35  . 74.219   -2.752  -13.467 1.00 39.19 35  A 1 
ATOM 276  C C   . PRO A 0 35  . 74.994   -2.282  -14.707 1.00 39.19 35  A 1 
ATOM 277  C CB  . PRO A 0 35  . 74.739   -4.107  -12.967 1.00 39.19 35  A 1 
ATOM 278  O O   . PRO A 0 35  . 74.717   -2.722  -15.820 1.00 39.19 35  A 1 
ATOM 279  C CG  . PRO A 0 35  . 73.481   -4.843  -12.509 1.00 39.19 35  A 1 
ATOM 280  C CD  . PRO A 0 35  . 72.415   -4.321  -13.464 1.00 39.19 35  A 1 
ATOM 281  N N   . GLY A 0 36  . 75.999   -1.422  -14.516 1.00 38.00 36  A 1 
ATOM 282  C CA  . GLY A 0 36  . 76.923   -1.035  -15.587 1.00 38.00 36  A 1 
ATOM 283  C C   . GLY A 0 36  . 77.816   -2.208  -16.016 1.00 38.00 36  A 1 
ATOM 284  O O   . GLY A 0 36  . 78.387   -2.894  -15.168 1.00 38.00 36  A 1 
ATOM 285  N N   . HIS A 0 37  . 77.952   -2.426  -17.325 1.00 37.32 37  A 1 
ATOM 286  C CA  . HIS A 0 37  . 78.779   -3.472  -17.937 1.00 37.32 37  A 1 
ATOM 287  C C   . HIS A 0 37  . 79.824   -2.863  -18.891 1.00 37.32 37  A 1 
ATOM 288  C CB  . HIS A 0 37  . 77.862   -4.484  -18.643 1.00 37.32 37  A 1 
ATOM 289  O O   . HIS A 0 37  . 79.607   -1.796  -19.460 1.00 37.32 37  A 1 
ATOM 290  C CG  . HIS A 0 37  . 78.594   -5.434  -19.555 1.00 37.32 37  A 1 
ATOM 291  C CD2 . HIS A 0 37  . 79.280   -6.560  -19.189 1.00 37.32 37  A 1 
ATOM 292  N ND1 . HIS A 0 37  . 78.729   -5.312  -20.918 1.00 37.32 37  A 1 
ATOM 293  C CE1 . HIS A 0 37  . 79.453   -6.352  -21.353 1.00 37.32 37  A 1 
ATOM 294  N NE2 . HIS A 0 37  . 79.839   -7.130  -20.333 1.00 37.32 37  A 1 
ATOM 295  N N   . GLN A 0 38  . 80.973   -3.536  -19.034 1.00 32.19 38  A 1 
ATOM 296  C CA  . GLN A 0 38  . 82.068   -3.168  -19.937 1.00 32.19 38  A 1 
ATOM 297  C C   . GLN A 0 38  . 82.049   -4.081  -21.170 1.00 32.19 38  A 1 
ATOM 298  C CB  . GLN A 0 38  . 83.419   -3.284  -19.201 1.00 32.19 38  A 1 
ATOM 299  O O   . GLN A 0 38  . 82.586   -5.190  -21.132 1.00 32.19 38  A 1 
ATOM 300  C CG  . GLN A 0 38  . 83.607   -2.248  -18.086 1.00 32.19 38  A 1 
ATOM 301  C CD  . GLN A 0 38  . 84.964   -2.372  -17.394 1.00 32.19 38  A 1 
ATOM 302  N NE2 . GLN A 0 38  . 85.540   -1.277  -16.948 1.00 32.19 38  A 1 
ATOM 303  O OE1 . GLN A 0 38  . 85.541   -3.436  -17.228 1.00 32.19 38  A 1 
ATOM 304  N N   . ASP A 0 39  . 81.461   -3.617  -22.272 1.00 35.91 39  A 1 
ATOM 305  C CA  . ASP A 0 39  . 81.438   -4.366  -23.529 1.00 35.91 39  A 1 
ATOM 306  C C   . ASP A 0 39  . 82.849   -4.475  -24.131 1.00 35.91 39  A 1 
ATOM 307  C CB  . ASP A 0 39  . 80.423   -3.749  -24.506 1.00 35.91 39  A 1 
ATOM 308  O O   . ASP A 0 39  . 83.441   -3.504  -24.606 1.00 35.91 39  A 1 
ATOM 309  C CG  . ASP A 0 39  . 78.994   -3.860  -23.968 1.00 35.91 39  A 1 
ATOM 310  O OD1 . ASP A 0 39  . 78.570   -5.002  -23.704 1.00 35.91 39  A 1 
ATOM 311  O OD2 . ASP A 0 39  . 78.369   -2.813  -23.721 1.00 35.91 39  A 1 
ATOM 312  N N   . LYS A 0 40  . 83.418   -5.688  -24.120 1.00 31.22 40  A 1 
ATOM 313  C CA  . LYS A 0 40  . 84.594   -6.023  -24.932 1.00 31.22 40  A 1 
ATOM 314  C C   . LYS A 0 40  . 84.138   -6.145  -26.382 1.00 31.22 40  A 1 
ATOM 315  C CB  . LYS A 0 40  . 85.256   -7.324  -24.449 1.00 31.22 40  A 1 
ATOM 316  O O   . LYS A 0 40  . 83.493   -7.128  -26.735 1.00 31.22 40  A 1 
ATOM 317  C CG  . LYS A 0 40  . 86.056   -7.125  -23.156 1.00 31.22 40  A 1 
ATOM 318  C CD  . LYS A 0 40  . 86.653   -8.459  -22.695 1.00 31.22 40  A 1 
ATOM 319  C CE  . LYS A 0 40  . 87.435   -8.249  -21.396 1.00 31.22 40  A 1 
ATOM 320  N NZ  . LYS A 0 40  . 87.878   -9.543  -20.823 1.00 31.22 40  A 1 
ATOM 321  N N   . ALA A 0 41  . 84.493   -5.160  -27.205 1.00 31.11 41  A 1 
ATOM 322  C CA  . ALA A 0 41  . 84.226   -5.141  -28.640 1.00 31.11 41  A 1 
ATOM 323  C C   . ALA A 0 41  . 84.666   -6.460  -29.307 1.00 31.11 41  A 1 
ATOM 324  C CB  . ALA A 0 41  . 84.945   -3.925  -29.242 1.00 31.11 41  A 1 
ATOM 325  O O   . ALA A 0 41  . 85.859   -6.730  -29.470 1.00 31.11 41  A 1 
ATOM 326  N N   . ALA A 0 42  . 83.695   -7.300  -29.671 1.00 27.05 42  A 1 
ATOM 327  C CA  . ALA A 0 42  . 83.928   -8.485  -30.479 1.00 27.05 42  A 1 
ATOM 328  C C   . ALA A 0 42  . 84.232   -8.055  -31.923 1.00 27.05 42  A 1 
ATOM 329  C CB  . ALA A 0 42  . 82.740   -9.444  -30.356 1.00 27.05 42  A 1 
ATOM 330  O O   . ALA A 0 42  . 83.572   -7.204  -32.513 1.00 27.05 42  A 1 
ATOM 331  N N   . SER A 0 43  . 85.299   -8.626  -32.460 1.00 31.10 43  A 1 
ATOM 332  C CA  . SER A 0 43  . 85.970   -8.274  -33.704 1.00 31.10 43  A 1 
ATOM 333  C C   . SER A 0 43  . 85.108   -8.356  -34.973 1.00 31.10 43  A 1 
ATOM 334  C CB  . SER A 0 43  . 87.146   -9.246  -33.850 1.00 31.10 43  A 1 
ATOM 335  O O   . SER A 0 43  . 84.573   -9.408  -35.301 1.00 31.10 43  A 1 
ATOM 336  O OG  . SER A 0 43  . 86.683   -10.575 -33.684 1.00 31.10 43  A 1 
ATOM 337  N N   . TYR A 0 44  . 85.151   -7.268  -35.746 1.00 26.40 44  A 1 
ATOM 338  C CA  . TYR A 0 44  . 85.559   -7.221  -37.159 1.00 26.40 44  A 1 
ATOM 339  C C   . TYR A 0 44  . 84.906   -8.229  -38.123 1.00 26.40 44  A 1 
ATOM 340  C CB  . TYR A 0 44  . 87.105   -7.261  -37.213 1.00 26.40 44  A 1 
ATOM 341  O O   . TYR A 0 44  . 85.497   -9.256  -38.453 1.00 26.40 44  A 1 
ATOM 342  C CG  . TYR A 0 44  . 87.739   -6.317  -38.212 1.00 26.40 44  A 1 
ATOM 343  C CD1 . TYR A 0 44  . 88.401   -6.798  -39.358 1.00 26.40 44  A 1 
ATOM 344  C CD2 . TYR A 0 44  . 87.748   -4.942  -37.919 1.00 26.40 44  A 1 
ATOM 345  C CE1 . TYR A 0 44  . 89.109   -5.899  -40.181 1.00 26.40 44  A 1 
ATOM 346  C CE2 . TYR A 0 44  . 88.410   -4.037  -38.763 1.00 26.40 44  A 1 
ATOM 347  O OH  . TYR A 0 44  . 89.756   -3.611  -40.671 1.00 26.40 44  A 1 
ATOM 348  C CZ  . TYR A 0 44  . 89.096   -4.512  -39.894 1.00 26.40 44  A 1 
ATOM 349  N N   . ASN A 0 45  . 83.750   -7.867  -38.689 1.00 31.36 45  A 1 
ATOM 350  C CA  . ASN A 0 45  . 83.290   -8.454  -39.947 1.00 31.36 45  A 1 
ATOM 351  C C   . ASN A 0 45  . 83.472   -7.427  -41.077 1.00 31.36 45  A 1 
ATOM 352  C CB  . ASN A 0 45  . 81.864   -9.025  -39.793 1.00 31.36 45  A 1 
ATOM 353  O O   . ASN A 0 45  . 82.692   -6.490  -41.228 1.00 31.36 45  A 1 
ATOM 354  C CG  . ASN A 0 45  . 81.649   -10.296 -40.606 1.00 31.36 45  A 1 
ATOM 355  N ND2 . ASN A 0 45  . 80.429   -10.766 -40.705 1.00 31.36 45  A 1 
ATOM 356  O OD1 . ASN A 0 45  . 82.563   -10.898 -41.143 1.00 31.36 45  A 1 
ATOM 357  N N   . LYS A 0 46  . 84.567   -7.575  -41.834 1.00 31.86 46  A 1 
ATOM 358  C CA  . LYS A 0 46  . 84.833   -6.833  -43.071 1.00 31.86 46  A 1 
ATOM 359  C C   . LYS A 0 46  . 83.994   -7.429  -44.200 1.00 31.86 46  A 1 
ATOM 360  C CB  . LYS A 0 46  . 86.319   -6.944  -43.471 1.00 31.86 46  A 1 
ATOM 361  O O   . LYS A 0 46  . 84.213   -8.583  -44.551 1.00 31.86 46  A 1 
ATOM 362  C CG  . LYS A 0 46  . 87.179   -5.762  -43.025 1.00 31.86 46  A 1 
ATOM 363  C CD  . LYS A 0 46  . 88.502   -5.785  -43.809 1.00 31.86 46  A 1 
ATOM 364  C CE  . LYS A 0 46  . 89.422   -4.653  -43.363 1.00 31.86 46  A 1 
ATOM 365  N NZ  . LYS A 0 46  . 90.554   -4.439  -44.287 1.00 31.86 46  A 1 
ATOM 366  N N   . GLY A 0 47  . 83.161   -6.616  -44.845 1.00 34.11 47  A 1 
ATOM 367  C CA  . GLY A 0 47  . 82.791   -6.854  -46.245 1.00 34.11 47  A 1 
ATOM 368  C C   . GLY A 0 47  . 81.348   -7.248  -46.546 1.00 34.11 47  A 1 
ATOM 369  O O   . GLY A 0 47  . 81.118   -7.795  -47.615 1.00 34.11 47  A 1 
ATOM 370  N N   . ALA A 0 48  . 80.382   -6.957  -45.676 1.00 34.17 48  A 1 
ATOM 371  C CA  . ALA A 0 48  . 78.976   -7.003  -46.069 1.00 34.17 48  A 1 
ATOM 372  C C   . ALA A 0 48  . 78.425   -5.575  -46.080 1.00 34.17 48  A 1 
ATOM 373  C CB  . ALA A 0 48  . 78.216   -7.967  -45.154 1.00 34.17 48  A 1 
ATOM 374  O O   . ALA A 0 48  . 78.331   -4.943  -45.032 1.00 34.17 48  A 1 
ATOM 375  N N   . GLU A 0 49  . 78.101   -5.088  -47.276 1.00 39.20 49  A 1 
ATOM 376  C CA  . GLU A 0 49  . 77.381   -3.849  -47.609 1.00 39.20 49  A 1 
ATOM 377  C C   . GLU A 0 49  . 75.930   -3.921  -47.090 1.00 39.20 49  A 1 
ATOM 378  C CB  . GLU A 0 49  . 77.431   -3.689  -49.143 1.00 39.20 49  A 1 
ATOM 379  O O   . GLU A 0 49  . 74.956   -3.858  -47.834 1.00 39.20 49  A 1 
ATOM 380  C CG  . GLU A 0 49  . 78.861   -3.496  -49.686 1.00 39.20 49  A 1 
ATOM 381  C CD  . GLU A 0 49  . 78.989   -3.677  -51.209 1.00 39.20 49  A 1 
ATOM 382  O OE1 . GLU A 0 49  . 80.057   -3.277  -51.730 1.00 39.20 49  A 1 
ATOM 383  O OE2 . GLU A 0 49  . 78.087   -4.281  -51.830 1.00 39.20 49  A 1 
ATOM 384  N N   . ASN A 0 50  . 75.787   -4.201  -45.796 1.00 39.81 50  A 1 
ATOM 385  C CA  . ASN A 0 50  . 74.560   -4.698  -45.208 1.00 39.81 50  A 1 
ATOM 386  C C   . ASN A 0 50  . 73.751   -3.521  -44.674 1.00 39.81 50  A 1 
ATOM 387  C CB  . ASN A 0 50  . 74.925   -5.757  -44.147 1.00 39.81 50  A 1 
ATOM 388  O O   . ASN A 0 50  . 73.928   -3.123  -43.525 1.00 39.81 50  A 1 
ATOM 389  C CG  . ASN A 0 50  . 73.787   -6.721  -43.873 1.00 39.81 50  A 1 
ATOM 390  N ND2 . ASN A 0 50  . 73.431   -6.941  -42.633 1.00 39.81 50  A 1 
ATOM 391  O OD1 . ASN A 0 50  . 73.229   -7.334  -44.761 1.00 39.81 50  A 1 
ATOM 392  N N   . TRP A 0 51  . 72.845   -2.995  -45.497 1.00 35.26 51  A 1 
ATOM 393  C CA  . TRP A 0 51  . 71.684   -2.240  -45.031 1.00 35.26 51  A 1 
ATOM 394  C C   . TRP A 0 51  . 70.928   -3.083  -43.994 1.00 35.26 51  A 1 
ATOM 395  C CB  . TRP A 0 51  . 70.777   -1.919  -46.229 1.00 35.26 51  A 1 
ATOM 396  O O   . TRP A 0 51  . 70.072   -3.900  -44.336 1.00 35.26 51  A 1 
ATOM 397  C CG  . TRP A 0 51  . 71.244   -0.881  -47.203 1.00 35.26 51  A 1 
ATOM 398  C CD1 . TRP A 0 51  . 72.279   -0.023  -47.040 1.00 35.26 51  A 1 
ATOM 399  C CD2 . TRP A 0 51  . 70.602   -0.489  -48.455 1.00 35.26 51  A 1 
ATOM 400  C CE2 . TRP A 0 51  . 71.305   0.630   -48.994 1.00 35.26 51  A 1 
ATOM 401  C CE3 . TRP A 0 51  . 69.466   -0.942  -49.165 1.00 35.26 51  A 1 
ATOM 402  N NE1 . TRP A 0 51  . 72.308   0.878   -48.084 1.00 35.26 51  A 1 
ATOM 403  C CH2 . TRP A 0 51  . 69.770   0.792   -50.860 1.00 35.26 51  A 1 
ATOM 404  C CZ2 . TRP A 0 51  . 70.902   1.267   -50.176 1.00 35.26 51  A 1 
ATOM 405  C CZ3 . TRP A 0 51  . 69.054   -0.309  -50.355 1.00 35.26 51  A 1 
ATOM 406  N N   . LYS A 0 52  . 71.274   -2.944  -42.713 1.00 47.61 52  A 1 
ATOM 407  C CA  . LYS A 0 52  . 70.562   -3.603  -41.618 1.00 47.61 52  A 1 
ATOM 408  C C   . LYS A 0 52  . 69.288   -2.813  -41.356 1.00 47.61 52  A 1 
ATOM 409  C CB  . LYS A 0 52  . 71.435   -3.692  -40.360 1.00 47.61 52  A 1 
ATOM 410  O O   . LYS A 0 52  . 69.276   -1.912  -40.532 1.00 47.61 52  A 1 
ATOM 411  C CG  . LYS A 0 52  . 72.567   -4.713  -40.498 1.00 47.61 52  A 1 
ATOM 412  C CD  . LYS A 0 52  . 73.352   -4.777  -39.189 1.00 47.61 52  A 1 
ATOM 413  C CE  . LYS A 0 52  . 74.573   -5.690  -39.301 1.00 47.61 52  A 1 
ATOM 414  N NZ  . LYS A 0 52  . 75.326   -5.660  -38.026 1.00 47.61 52  A 1 
ATOM 415  N N   . LYS A 0 53  . 68.219   -3.152  -42.074 1.00 48.62 53  A 1 
ATOM 416  C CA  . LYS A 0 53  . 66.863   -2.825  -41.633 1.00 48.62 53  A 1 
ATOM 417  C C   . LYS A 0 53  . 66.469   -3.891  -40.620 1.00 48.62 53  A 1 
ATOM 418  C CB  . LYS A 0 53  . 65.892   -2.779  -42.819 1.00 48.62 53  A 1 
ATOM 419  O O   . LYS A 0 53  . 66.207   -5.027  -41.004 1.00 48.62 53  A 1 
ATOM 420  C CG  . LYS A 0 53  . 66.236   -1.663  -43.815 1.00 48.62 53  A 1 
ATOM 421  C CD  . LYS A 0 53  . 65.206   -1.651  -44.948 1.00 48.62 53  A 1 
ATOM 422  C CE  . LYS A 0 53  . 65.579   -0.600  -45.996 1.00 48.62 53  A 1 
ATOM 423  N NZ  . LYS A 0 53  . 64.610   -0.606  -47.119 1.00 48.62 53  A 1 
ATOM 424  N N   . THR A 0 54  . 66.507   -3.559  -39.340 1.00 56.67 54  A 1 
ATOM 425  C CA  . THR A 0 54  . 65.836   -4.356  -38.309 1.00 56.67 54  A 1 
ATOM 426  C C   . THR A 0 54  . 64.497   -3.693  -38.033 1.00 56.67 54  A 1 
ATOM 427  C CB  . THR A 0 54  . 66.675   -4.484  -37.031 1.00 56.67 54  A 1 
ATOM 428  O O   . THR A 0 54  . 64.477   -2.506  -37.710 1.00 56.67 54  A 1 
ATOM 429  C CG2 . THR A 0 54  . 67.863   -5.425  -37.246 1.00 56.67 54  A 1 
ATOM 430  O OG1 . THR A 0 54  . 67.207   -3.240  -36.645 1.00 56.67 54  A 1 
ATOM 431  N N   . ALA A 0 55  . 63.417   -4.450  -38.211 1.00 63.73 55  A 1 
ATOM 432  C CA  . ALA A 0 55  . 62.062   -4.059  -37.854 1.00 63.73 55  A 1 
ATOM 433  C C   . ALA A 0 55  . 61.458   -5.141  -36.948 1.00 63.73 55  A 1 
ATOM 434  C CB  . ALA A 0 55  . 61.235   -3.814  -39.122 1.00 63.73 55  A 1 
ATOM 435  O O   . ALA A 0 55  . 61.788   -6.320  -37.115 1.00 63.73 55  A 1 
ATOM 436  N N   . SER A 0 56  . 60.637   -4.734  -35.987 1.00 71.52 56  A 1 
ATOM 437  C CA  . SER A 0 56  . 59.795   -5.619  -35.177 1.00 71.52 56  A 1 
ATOM 438  C C   . SER A 0 56  . 58.414   -4.998  -35.053 1.00 71.52 56  A 1 
ATOM 439  C CB  . SER A 0 56  . 60.375   -5.836  -33.773 1.00 71.52 56  A 1 
ATOM 440  O O   . SER A 0 56  . 58.357   -3.825  -34.689 1.00 71.52 56  A 1 
ATOM 441  O OG  . SER A 0 56  . 60.531   -4.611  -33.074 1.00 71.52 56  A 1 
ATOM 442  N N   . ASP A 0 57  . 57.394   -5.806  -35.305 1.00 75.10 57  A 1 
ATOM 443  C CA  . ASP A 0 57  . 55.962   -5.525  -35.245 1.00 75.10 57  A 1 
ATOM 444  C C   . ASP A 0 57  . 55.316   -6.373  -34.133 1.00 75.10 57  A 1 
ATOM 445  C CB  . ASP A 0 57  . 55.334   -5.803  -36.635 1.00 75.10 57  A 1 
ATOM 446  O O   . ASP A 0 57  . 55.667   -7.547  -33.936 1.00 75.10 57  A 1 
ATOM 447  C CG  . ASP A 0 57  . 55.655   -7.164  -37.303 1.00 75.10 57  A 1 
ATOM 448  O OD1 . ASP A 0 57  . 56.606   -7.877  -36.878 1.00 75.10 57  A 1 
ATOM 449  O OD2 . ASP A 0 57  . 55.054   -7.476  -38.360 1.00 75.10 57  A 1 
ATOM 450  N N   . TRP A 0 58  . 54.420   -5.779  -33.348 1.00 75.39 58  A 1 
ATOM 451  C CA  . TRP A 0 58  . 53.635   -6.487  -32.336 1.00 75.39 58  A 1 
ATOM 452  C C   . TRP A 0 58  . 52.211   -5.943  -32.287 1.00 75.39 58  A 1 
ATOM 453  C CB  . TRP A 0 58  . 54.299   -6.373  -30.955 1.00 75.39 58  A 1 
ATOM 454  O O   . TRP A 0 58  . 52.039   -4.755  -32.050 1.00 75.39 58  A 1 
ATOM 455  C CG  . TRP A 0 58  . 53.563   -7.070  -29.846 1.00 75.39 58  A 1 
ATOM 456  C CD1 . TRP A 0 58  . 53.649   -8.387  -29.553 1.00 75.39 58  A 1 
ATOM 457  C CD2 . TRP A 0 58  . 52.549   -6.525  -28.941 1.00 75.39 58  A 1 
ATOM 458  C CE2 . TRP A 0 58  . 52.100   -7.576  -28.084 1.00 75.39 58  A 1 
ATOM 459  C CE3 . TRP A 0 58  . 51.939   -5.265  -28.773 1.00 75.39 58  A 1 
ATOM 460  N NE1 . TRP A 0 58  . 52.786   -8.691  -28.516 1.00 75.39 58  A 1 
ATOM 461  C CH2 . TRP A 0 58  . 50.578   -6.101  -26.923 1.00 75.39 58  A 1 
ATOM 462  C CZ2 . TRP A 0 58  . 51.137   -7.381  -27.082 1.00 75.39 58  A 1 
ATOM 463  C CZ3 . TRP A 0 58  . 50.968   -5.058  -27.777 1.00 75.39 58  A 1 
ATOM 464  N N   . ASP A 0 59  . 51.233   -6.844  -32.414 1.00 84.44 59  A 1 
ATOM 465  C CA  . ASP A 0 59  . 49.805   -6.527  -32.359 1.00 84.44 59  A 1 
ATOM 466  C C   . ASP A 0 59  . 49.121   -7.287  -31.212 1.00 84.44 59  A 1 
ATOM 467  C CB  . ASP A 0 59  . 49.102   -6.910  -33.674 1.00 84.44 59  A 1 
ATOM 468  O O   . ASP A 0 59  . 49.364   -8.488  -31.003 1.00 84.44 59  A 1 
ATOM 469  C CG  . ASP A 0 59  . 49.794   -6.431  -34.950 1.00 84.44 59  A 1 
ATOM 470  O OD1 . ASP A 0 59  . 50.162   -5.247  -35.018 1.00 84.44 59  A 1 
ATOM 471  O OD2 . ASP A 0 59  . 49.937   -7.291  -35.857 1.00 84.44 59  A 1 
ATOM 472  N N   . ALA A 0 60  . 48.186   -6.627  -30.533 1.00 81.86 60  A 1 
ATOM 473  C CA  . ALA A 0 60  . 47.221   -7.247  -29.634 1.00 81.86 60  A 1 
ATOM 474  C C   . ALA A 0 60  . 45.809   -6.705  -29.875 1.00 81.86 60  A 1 
ATOM 475  C CB  . ALA A 0 60  . 47.663   -7.054  -28.183 1.00 81.86 60  A 1 
ATOM 476  O O   . ALA A 0 60  . 45.612   -5.542  -30.200 1.00 81.86 60  A 1 
ATOM 477  N N   . TRP A 0 61  . 44.811   -7.573  -29.704 1.00 89.47 61  A 1 
ATOM 478  C CA  . TRP A 0 61  . 43.396   -7.211  -29.759 1.00 89.47 61  A 1 
ATOM 479  C C   . TRP A 0 61  . 42.599   -8.083  -28.791 1.00 89.47 61  A 1 
ATOM 480  C CB  . TRP A 0 61  . 42.865   -7.340  -31.195 1.00 89.47 61  A 1 
ATOM 481  O O   . TRP A 0 61  . 42.875   -9.283  -28.655 1.00 89.47 61  A 1 
ATOM 482  C CG  . TRP A 0 61  . 41.370   -7.305  -31.314 1.00 89.47 61  A 1 
ATOM 483  C CD1 . TRP A 0 61  . 40.602   -6.195  -31.250 1.00 89.47 61  A 1 
ATOM 484  C CD2 . TRP A 0 61  . 40.437   -8.425  -31.385 1.00 89.47 61  A 1 
ATOM 485  C CE2 . TRP A 0 61  . 39.106   -7.910  -31.360 1.00 89.47 61  A 1 
ATOM 486  C CE3 . TRP A 0 61  . 40.584   -9.829  -31.421 1.00 89.47 61  A 1 
ATOM 487  N NE1 . TRP A 0 61  . 39.268   -6.544  -31.265 1.00 89.47 61  A 1 
ATOM 488  C CH2 . TRP A 0 61  . 38.160   -10.138 -31.440 1.00 89.47 61  A 1 
ATOM 489  C CZ2 . TRP A 0 61  . 37.979   -8.745  -31.390 1.00 89.47 61  A 1 
ATOM 490  C CZ3 . TRP A 0 61  . 39.460   -10.678 -31.453 1.00 89.47 61  A 1 
ATOM 491  N N   . GLY A 0 62  . 41.597   -7.489  -28.148 1.00 90.68 62  A 1 
ATOM 492  C CA  . GLY A 0 62  . 40.709   -8.159  -27.209 1.00 90.68 62  A 1 
ATOM 493  C C   . GLY A 0 62  . 39.258   -7.708  -27.336 1.00 90.68 62  A 1 
ATOM 494  O O   . GLY A 0 62  . 38.959   -6.619  -27.825 1.00 90.68 62  A 1 
ATOM 495  N N   . ARG A 0 63  . 38.362   -8.595  -26.896 1.00 93.43 63  A 1 
ATOM 496  C CA  . ARG A 0 63  . 36.954   -8.301  -26.643 1.00 93.43 63  A 1 
ATOM 497  C C   . ARG A 0 63  . 36.452   -9.154  -25.490 1.00 93.43 63  A 1 
ATOM 498  C CB  . ARG A 0 63  . 36.114   -8.524  -27.908 1.00 93.43 63  A 1 
ATOM 499  O O   . ARG A 0 63  . 36.556   -10.385 -25.565 1.00 93.43 63  A 1 
ATOM 500  C CG  . ARG A 0 63  . 34.626   -8.222  -27.667 1.00 93.43 63  A 1 
ATOM 501  C CD  . ARG A 0 63  . 33.853   -8.404  -28.972 1.00 93.43 63  A 1 
ATOM 502  N NE  . ARG A 0 63  . 32.480   -7.911  -28.831 1.00 93.43 63  A 1 
ATOM 503  N NH1 . ARG A 0 63  . 31.782   -8.232  -30.979 1.00 93.43 63  A 1 
ATOM 504  N NH2 . ARG A 0 63  . 30.533   -7.010  -29.585 1.00 93.43 63  A 1 
ATOM 505  C CZ  . ARG A 0 63  . 31.594   -7.736  -29.786 1.00 93.43 63  A 1 
ATOM 506  N N   . ASP A 0 64  . 35.863   -8.531  -24.492 1.00 92.80 64  A 1 
ATOM 507  C CA  . ASP A 0 64  . 35.157   -9.183  -23.402 1.00 92.80 64  A 1 
ATOM 508  C C   . ASP A 0 64  . 33.722   -8.694  -23.328 1.00 92.80 64  A 1 
ATOM 509  C CB  . ASP A 0 64  . 35.899   -9.151  -22.058 1.00 92.80 64  A 1 
ATOM 510  O O   . ASP A 0 64  . 33.389   -7.576  -23.683 1.00 92.80 64  A 1 
ATOM 511  C CG  . ASP A 0 64  . 36.497   -7.827  -21.587 1.00 92.80 64  A 1 
ATOM 512  O OD1 . ASP A 0 64  . 37.006   -7.107  -22.468 1.00 92.80 64  A 1 
ATOM 513  O OD2 . ASP A 0 64  . 36.732   -7.774  -20.359 1.00 92.80 64  A 1 
ATOM 514  N N   . GLN A 0 65  . 32.841   -9.638  -23.011 1.00 94.23 65  A 1 
ATOM 515  C CA  . GLN A 0 65  . 31.410   -9.406  -22.975 1.00 94.23 65  A 1 
ATOM 516  C C   . GLN A 0 65  . 30.869   -10.045 -21.724 1.00 94.23 65  A 1 
ATOM 517  C CB  . GLN A 0 65  . 30.697   -10.013 -24.188 1.00 94.23 65  A 1 
ATOM 518  O O   . GLN A 0 65  . 30.958   -11.274 -21.566 1.00 94.23 65  A 1 
ATOM 519  C CG  . GLN A 0 65  . 31.244   -9.479  -25.503 1.00 94.23 65  A 1 
ATOM 520  C CD  . GLN A 0 65  . 30.260   -9.720  -26.629 1.00 94.23 65  A 1 
ATOM 521  N NE2 . GLN A 0 65  . 29.917   -8.676  -27.325 1.00 94.23 65  A 1 
ATOM 522  O OE1 . GLN A 0 65  . 29.766   -10.809 -26.899 1.00 94.23 65  A 1 
ATOM 523  N N   . ASP A 0 66  . 30.264   -9.240  -20.872 1.00 94.48 66  A 1 
ATOM 524  C CA  . ASP A 0 66  . 29.546   -9.738  -19.723 1.00 94.48 66  A 1 
ATOM 525  C C   . ASP A 0 66  . 28.050   -9.395  -19.812 1.00 94.48 66  A 1 
ATOM 526  C CB  . ASP A 0 66  . 30.305   -9.403  -18.425 1.00 94.48 66  A 1 
ATOM 527  O O   . ASP A 0 66  . 27.583   -8.538  -20.561 1.00 94.48 66  A 1 
ATOM 528  C CG  . ASP A 0 66  . 29.948   -8.077  -17.764 1.00 94.48 66  A 1 
ATOM 529  O OD1 . ASP A 0 66  . 29.146   -7.339  -18.360 1.00 94.48 66  A 1 
ATOM 530  O OD2 . ASP A 0 66  . 30.245   -7.974  -16.551 1.00 94.48 66  A 1 
ATOM 531  N N   . LEU A 0 67  . 27.247   -10.204 -19.128 1.00 96.03 67  A 1 
ATOM 532  C CA  . LEU A 0 67  . 25.815   -9.979  -19.022 1.00 96.03 67  A 1 
ATOM 533  C C   . LEU A 0 67  . 25.358   -10.534 -17.686 1.00 96.03 67  A 1 
ATOM 534  C CB  . LEU A 0 67  . 25.070   -10.623 -20.208 1.00 96.03 67  A 1 
ATOM 535  O O   . LEU A 0 67  . 25.419   -11.743 -17.438 1.00 96.03 67  A 1 
ATOM 536  C CG  . LEU A 0 67  . 23.535   -10.512 -20.123 1.00 96.03 67  A 1 
ATOM 537  C CD1 . LEU A 0 67  . 23.020   -9.076  -20.188 1.00 96.03 67  A 1 
ATOM 538  C CD2 . LEU A 0 67  . 22.897   -11.284 -21.280 1.00 96.03 67  A 1 
ATOM 539  N N   . SER A 0 68  . 24.835   -9.657  -16.842 1.00 97.67 68  A 1 
ATOM 540  C CA  . SER A 0 68  . 24.172   -10.033 -15.605 1.00 97.67 68  A 1 
ATOM 541  C C   . SER A 0 68  . 22.708   -9.618  -15.650 1.00 97.67 68  A 1 
ATOM 542  C CB  . SER A 0 68  . 24.930   -9.510  -14.384 1.00 97.67 68  A 1 
ATOM 543  O O   . SER A 0 68  . 22.353   -8.498  -16.015 1.00 97.67 68  A 1 
ATOM 544  O OG  . SER A 0 68  . 24.729   -8.134  -14.190 1.00 97.67 68  A 1 
ATOM 545  N N   . ILE A 0 69  . 21.834   -10.560 -15.301 1.00 97.79 69  A 1 
ATOM 546  C CA  . ILE A 0 69  . 20.400   -10.324 -15.182 1.00 97.79 69  A 1 
ATOM 547  C C   . ILE A 0 69  . 19.968   -10.860 -13.828 1.00 97.79 69  A 1 
ATOM 548  C CB  . ILE A 0 69  . 19.595   -10.949 -16.343 1.00 97.79 69  A 1 
ATOM 549  O O   . ILE A 0 69  . 20.147   -12.043 -13.532 1.00 97.79 69  A 1 
ATOM 550  C CG1 . ILE A 0 69  . 20.085   -10.399 -17.703 1.00 97.79 69  A 1 
ATOM 551  C CG2 . ILE A 0 69  . 18.090   -10.666 -16.140 1.00 97.79 69  A 1 
ATOM 552  C CD1 . ILE A 0 69  . 19.397   -11.017 -18.926 1.00 97.79 69  A 1 
ATOM 553  N N   . ASN A 0 70  . 19.379   -9.991  -13.020 1.00 97.61 70  A 1 
ATOM 554  C CA  . ASN A 0 70  . 18.735   -10.368 -11.776 1.00 97.61 70  A 1 
ATOM 555  C C   . ASN A 0 70  . 17.254   -10.019 -11.873 1.00 97.61 70  A 1 
ATOM 556  C CB  . ASN A 0 70  . 19.446   -9.674  -10.611 1.00 97.61 70  A 1 
ATOM 557  O O   . ASN A 0 70  . 16.901   -8.866  -12.095 1.00 97.61 70  A 1 
ATOM 558  C CG  . ASN A 0 70  . 18.956   -10.161 -9.262  1.00 97.61 70  A 1 
ATOM 559  N ND2 . ASN A 0 70  . 19.485   -9.606  -8.199  1.00 97.61 70  A 1 
ATOM 560  O OD1 . ASN A 0 70  . 18.126   -11.045 -9.126  1.00 97.61 70  A 1 
ATOM 561  N N   . GLU A 0 71  . 16.389   -11.014 -11.724 1.00 97.51 71  A 1 
ATOM 562  C CA  . GLU A 0 71  . 14.948   -10.856 -11.858 1.00 97.51 71  A 1 
ATOM 563  C C   . GLU A 0 71  . 14.251   -11.503 -10.666 1.00 97.51 71  A 1 
ATOM 564  C CB  . GLU A 0 71  . 14.492   -11.427 -13.207 1.00 97.51 71  A 1 
ATOM 565  O O   . GLU A 0 71  . 14.541   -12.640 -10.285 1.00 97.51 71  A 1 
ATOM 566  C CG  . GLU A 0 71  . 13.017   -11.120 -13.476 1.00 97.51 71  A 1 
ATOM 567  C CD  . GLU A 0 71  . 12.612   -11.418 -14.927 1.00 97.51 71  A 1 
ATOM 568  O OE1 . GLU A 0 71  . 11.839   -10.605 -15.490 1.00 97.51 71  A 1 
ATOM 569  O OE2 . GLU A 0 71  . 13.085   -12.430 -15.488 1.00 97.51 71  A 1 
ATOM 570  N N   . SER A 0 72  . 13.333   -10.764 -10.053 1.00 97.17 72  A 1 
ATOM 571  C CA  . SER A 0 72  . 12.661   -11.179 -8.832  1.00 97.17 72  A 1 
ATOM 572  C C   . SER A 0 72  . 11.180   -10.837 -8.866  1.00 97.17 72  A 1 
ATOM 573  C CB  . SER A 0 72  . 13.359   -10.581 -7.608  1.00 97.17 72  A 1 
ATOM 574  O O   . SER A 0 72  . 10.757   -9.810  -9.396  1.00 97.17 72  A 1 
ATOM 575  O OG  . SER A 0 72  . 13.186   -9.183  -7.552  1.00 97.17 72  A 1 
ATOM 576  N N   . TYR A 0 73  . 10.395   -11.732 -8.272  1.00 97.03 73  A 1 
ATOM 577  C CA  . TYR A 0 73  . 8.956    -11.596 -8.126  1.00 97.03 73  A 1 
ATOM 578  C C   . TYR A 0 73  . 8.576    -11.944 -6.694  1.00 97.03 73  A 1 
ATOM 579  C CB  . TYR A 0 73  . 8.224    -12.520 -9.102  1.00 97.03 73  A 1 
ATOM 580  O O   . TYR A 0 73  . 8.956    -12.996 -6.175  1.00 97.03 73  A 1 
ATOM 581  C CG  . TYR A 0 73  . 8.475    -12.231 -10.566 1.00 97.03 73  A 1 
ATOM 582  C CD1 . TYR A 0 73  . 7.623    -11.353 -11.264 1.00 97.03 73  A 1 
ATOM 583  C CD2 . TYR A 0 73  . 9.541    -12.865 -11.235 1.00 97.03 73  A 1 
ATOM 584  C CE1 . TYR A 0 73  . 7.825    -11.125 -12.638 1.00 97.03 73  A 1 
ATOM 585  C CE2 . TYR A 0 73  . 9.743    -12.637 -12.607 1.00 97.03 73  A 1 
ATOM 586  O OH  . TYR A 0 73  . 9.101    -11.544 -14.627 1.00 97.03 73  A 1 
ATOM 587  C CZ  . TYR A 0 73  . 8.889    -11.765 -13.308 1.00 97.03 73  A 1 
ATOM 588  N N   . GLY A 0 74  . 7.792    -11.078 -6.069  1.00 96.11 74  A 1 
ATOM 589  C CA  . GLY A 0 74  . 7.273    -11.271 -4.727  1.00 96.11 74  A 1 
ATOM 590  C C   . GLY A 0 74  . 5.776    -11.027 -4.698  1.00 96.11 74  A 1 
ATOM 591  O O   . GLY A 0 74  . 5.272    -10.108 -5.336  1.00 96.11 74  A 1 
ATOM 592  N N   . LYS A 0 75  . 5.051    -11.849 -3.942  1.00 96.03 75  A 1 
ATOM 593  C CA  . LYS A 0 75  . 3.650    -11.600 -3.605  1.00 96.03 75  A 1 
ATOM 594  C C   . LYS A 0 75  . 3.446    -11.886 -2.131  1.00 96.03 75  A 1 
ATOM 595  C CB  . LYS A 0 75  . 2.690    -12.423 -4.477  1.00 96.03 75  A 1 
ATOM 596  O O   . LYS A 0 75  . 3.777    -12.974 -1.662  1.00 96.03 75  A 1 
ATOM 597  C CG  . LYS A 0 75  . 2.810    -12.057 -5.962  1.00 96.03 75  A 1 
ATOM 598  C CD  . LYS A 0 75  . 1.653    -12.635 -6.780  1.00 96.03 75  A 1 
ATOM 599  C CE  . LYS A 0 75  . 1.808    -12.157 -8.226  1.00 96.03 75  A 1 
ATOM 600  N NZ  . LYS A 0 75  . 0.505    -12.077 -8.918  1.00 96.03 75  A 1 
ATOM 601  N N   . THR A 0 76  . 2.875    -10.926 -1.426  1.00 95.42 76  A 1 
ATOM 602  C CA  . THR A 0 76  . 2.586    -11.015 0.001   1.00 95.42 76  A 1 
ATOM 603  C C   . THR A 0 76  . 1.107    -10.752 0.209   1.00 95.42 76  A 1 
ATOM 604  C CB  . THR A 0 76  . 3.445    -10.024 0.797   1.00 95.42 76  A 1 
ATOM 605  O O   . THR A 0 76  . 0.582    -9.755  -0.271  1.00 95.42 76  A 1 
ATOM 606  C CG2 . THR A 0 76  . 3.211    -10.135 2.304   1.00 95.42 76  A 1 
ATOM 607  O OG1 . THR A 0 76  . 4.807    -10.313 0.581   1.00 95.42 76  A 1 
ATOM 608  N N   . ASN A 0 77  . 0.447    -11.643 0.944   1.00 93.70 77  A 1 
ATOM 609  C CA  . ASN A 0 77  . -0.895   -11.436 1.475   1.00 93.70 77  A 1 
ATOM 610  C C   . ASN A 0 77  . -0.804   -11.569 2.993   1.00 93.70 77  A 1 
ATOM 611  C CB  . ASN A 0 77  . -1.862   -12.451 0.851   1.00 93.70 77  A 1 
ATOM 612  O O   . ASN A 0 77  . -0.393   -12.615 3.502   1.00 93.70 77  A 1 
ATOM 613  C CG  . ASN A 0 77  . -3.304   -12.268 1.311   1.00 93.70 77  A 1 
ATOM 614  N ND2 . ASN A 0 77  . -4.246   -12.669 0.498   1.00 93.70 77  A 1 
ATOM 615  O OD1 . ASN A 0 77  . -3.639   -11.804 2.389   1.00 93.70 77  A 1 
ATOM 616  N N   . ALA A 0 78  . -1.159   -10.511 3.707   1.00 93.43 78  A 1 
ATOM 617  C CA  . ALA A 0 78  . -1.149   -10.468 5.155   1.00 93.43 78  A 1 
ATOM 618  C C   . ALA A 0 78  . -2.509   -10.010 5.677   1.00 93.43 78  A 1 
ATOM 619  C CB  . ALA A 0 78  . -0.000   -9.572  5.626   1.00 93.43 78  A 1 
ATOM 620  O O   . ALA A 0 78  . -3.084   -9.030  5.206   1.00 93.43 78  A 1 
ATOM 621  N N   . LYS A 0 79  . -3.003   -10.706 6.701   1.00 95.70 79  A 1 
ATOM 622  C CA  . LYS A 0 79  . -4.239   -10.365 7.406   1.00 95.70 79  A 1 
ATOM 623  C C   . LYS A 0 79  . -3.957   -10.274 8.894   1.00 95.70 79  A 1 
ATOM 624  C CB  . LYS A 0 79  . -5.342   -11.390 7.110   1.00 95.70 79  A 1 
ATOM 625  O O   . LYS A 0 79  . -3.285   -11.145 9.444   1.00 95.70 79  A 1 
ATOM 626  C CG  . LYS A 0 79  . -5.704   -11.413 5.620   1.00 95.70 79  A 1 
ATOM 627  C CD  . LYS A 0 79  . -6.771   -12.468 5.334   1.00 95.70 79  A 1 
ATOM 628  C CE  . LYS A 0 79  . -7.005   -12.494 3.824   1.00 95.70 79  A 1 
ATOM 629  N NZ  . LYS A 0 79  . -7.976   -13.548 3.449   1.00 95.70 79  A 1 
ATOM 630  N N   . SER A 0 80  . -4.494   -9.251  9.541   1.00 95.06 80  A 1 
ATOM 631  C CA  . SER A 0 80  . -4.434   -9.091  10.991  1.00 95.06 80  A 1 
ATOM 632  C C   . SER A 0 80  . -5.813   -8.770  11.540  1.00 95.06 80  A 1 
ATOM 633  C CB  . SER A 0 80  . -3.429   -8.009  11.397  1.00 95.06 80  A 1 
ATOM 634  O O   . SER A 0 80  . -6.514   -7.925  10.982  1.00 95.06 80  A 1 
ATOM 635  O OG  . SER A 0 80  . -3.853   -6.734  10.960  1.00 95.06 80  A 1 
ATOM 636  N N   . TYR A 0 81  . -6.152   -9.399  12.656  1.00 93.17 81  A 1 
ATOM 637  C CA  . TYR A 0 81  . -7.365   -9.144  13.418  1.00 93.17 81  A 1 
ATOM 638  C C   . TYR A 0 81  . -6.953   -8.828  14.851  1.00 93.17 81  A 1 
ATOM 639  C CB  . TYR A 0 81  . -8.294   -10.363 13.358  1.00 93.17 81  A 1 
ATOM 640  O O   . TYR A 0 81  . -6.083   -9.504  15.404  1.00 93.17 81  A 1 
ATOM 641  C CG  . TYR A 0 81  . -8.663   -10.788 11.949  1.00 93.17 81  A 1 
ATOM 642  C CD1 . TYR A 0 81  . -9.798   -10.239 11.325  1.00 93.17 81  A 1 
ATOM 643  C CD2 . TYR A 0 81  . -7.862   -11.720 11.258  1.00 93.17 81  A 1 
ATOM 644  C CE1 . TYR A 0 81  . -10.138  -10.621 10.013  1.00 93.17 81  A 1 
ATOM 645  C CE2 . TYR A 0 81  . -8.191   -12.098 9.942   1.00 93.17 81  A 1 
ATOM 646  O OH  . TYR A 0 81  . -9.661   -11.919 8.053   1.00 93.17 81  A 1 
ATOM 647  C CZ  . TYR A 0 81  . -9.332   -11.550 9.320   1.00 93.17 81  A 1 
ATOM 648  N N   . SER A 0 82  . -7.562   -7.810  15.435  1.00 91.00 82  A 1 
ATOM 649  C CA  . SER A 0 82  . -7.408   -7.456  16.840  1.00 91.00 82  A 1 
ATOM 650  C C   . SER A 0 82  . -8.767   -7.081  17.405  1.00 91.00 82  A 1 
ATOM 651  C CB  . SER A 0 82  . -6.404   -6.312  17.022  1.00 91.00 82  A 1 
ATOM 652  O O   . SER A 0 82  . -9.576   -6.475  16.705  1.00 91.00 82  A 1 
ATOM 653  O OG  . SER A 0 82  . -6.739   -5.185  16.236  1.00 91.00 82  A 1 
ATOM 654  N N   . ALA A 0 83  . -8.990   -7.432  18.662  1.00 87.63 83  A 1 
ATOM 655  C CA  . ALA A 0 83  . -10.134  -6.989  19.433  1.00 87.63 83  A 1 
ATOM 656  C C   . ALA A 0 83  . -9.664   -6.668  20.854  1.00 87.63 83  A 1 
ATOM 657  C CB  . ALA A 0 83  . -11.224  -8.065  19.402  1.00 87.63 83  A 1 
ATOM 658  O O   . ALA A 0 83  . -8.794   -7.373  21.379  1.00 87.63 83  A 1 
ATOM 659  N N   . GLU A 0 84  . -10.201  -5.608  21.441  1.00 85.47 84  A 1 
ATOM 660  C CA  . GLU A 0 84  . -9.989   -5.256  22.842  1.00 85.47 84  A 1 
ATOM 661  C C   . GLU A 0 84  . -11.238  -5.608  23.630  1.00 85.47 84  A 1 
ATOM 662  C CB  . GLU A 0 84  . -9.642   -3.776  23.014  1.00 85.47 84  A 1 
ATOM 663  O O   . GLU A 0 84  . -12.318  -5.156  23.264  1.00 85.47 84  A 1 
ATOM 664  C CG  . GLU A 0 84  . -8.284   -3.458  22.376  1.00 85.47 84  A 1 
ATOM 665  C CD  . GLU A 0 84  . -7.871   -1.997  22.576  1.00 85.47 84  A 1 
ATOM 666  O OE1 . GLU A 0 84  . -6.658   -1.779  22.822  1.00 85.47 84  A 1 
ATOM 667  O OE2 . GLU A 0 84  . -8.741   -1.114  22.415  1.00 85.47 84  A 1 
ATOM 668  N N   . SER A 0 85  . -11.017  -6.425  24.671  1.00 82.90 85  A 1 
ATOM 669  C CA  . SER A 0 85  . -12.009  -7.035  25.565  1.00 82.90 85  A 1 
ATOM 670  C C   . SER A 0 85  . -13.148  -7.776  24.845  1.00 82.90 85  A 1 
ATOM 671  C CB  . SER A 0 85  . -12.502  -6.030  26.610  1.00 82.90 85  A 1 
ATOM 672  O O   . SER A 0 85  . -13.456  -7.560  23.679  1.00 82.90 85  A 1 
ATOM 673  O OG  . SER A 0 85  . -13.425  -5.179  26.010  1.00 82.90 85  A 1 
ATOM 674  N N   . TYR A 0 86  . -13.696  -8.791  25.501  1.00 84.96 86  A 1 
ATOM 675  C CA  . TYR A 0 86  . -14.844  -9.515  24.978  1.00 84.96 86  A 1 
ATOM 676  C C   . TYR A 0 86  . -15.640  -10.038 26.148  1.00 84.96 86  A 1 
ATOM 677  C CB  . TYR A 0 86  . -14.431  -10.680 24.075  1.00 84.96 86  A 1 
ATOM 678  O O   . TYR A 0 86  . -15.152  -10.915 26.870  1.00 84.96 86  A 1 
ATOM 679  C CG  . TYR A 0 86  . -15.621  -11.478 23.573  1.00 84.96 86  A 1 
ATOM 680  C CD1 . TYR A 0 86  . -15.793  -12.830 23.927  1.00 84.96 86  A 1 
ATOM 681  C CD2 . TYR A 0 86  . -16.578  -10.844 22.765  1.00 84.96 86  A 1 
ATOM 682  C CE1 . TYR A 0 86  . -16.853  -13.568 23.366  1.00 84.96 86  A 1 
ATOM 683  C CE2 . TYR A 0 86  . -17.636  -11.574 22.204  1.00 84.96 86  A 1 
ATOM 684  O OH  . TYR A 0 86  . -18.717  -13.648 21.841  1.00 84.96 86  A 1 
ATOM 685  C CZ  . TYR A 0 86  . -17.753  -12.941 22.475  1.00 84.96 86  A 1 
ATOM 686  N N   . ASP A 0 87  . -16.848  -9.519  26.289  1.00 85.84 87  A 1 
ATOM 687  C CA  . ASP A 0 87  . -17.758  -9.925  27.340  1.00 85.84 87  A 1 
ATOM 688  C C   . ASP A 0 87  . -18.964  -10.623 26.704  1.00 85.84 87  A 1 
ATOM 689  C CB  . ASP A 0 87  . -18.114  -8.717  28.223  1.00 85.84 87  A 1 
ATOM 690  O O   . ASP A 0 87  . -19.585  -10.110 25.777  1.00 85.84 87  A 1 
ATOM 691  C CG  . ASP A 0 87  . -16.933  -8.188  29.063  1.00 85.84 87  A 1 
ATOM 692  O OD1 . ASP A 0 87  . -15.933  -8.925  29.253  1.00 85.84 87  A 1 
ATOM 693  O OD2 . ASP A 0 87  . -17.062  -7.071  29.609  1.00 85.84 87  A 1 
ATOM 694  N N   . GLU A 0 88  . -19.282  -11.820 27.200  1.00 89.83 88  A 1 
ATOM 695  C CA  . GLU A 0 88  . -20.552  -12.505 26.945  1.00 89.83 88  A 1 
ATOM 696  C C   . GLU A 0 88  . -21.299  -12.604 28.272  1.00 89.83 88  A 1 
ATOM 697  C CB  . GLU A 0 88  . -20.379  -13.927 26.371  1.00 89.83 88  A 1 
ATOM 698  O O   . GLU A 0 88  . -20.725  -13.036 29.278  1.00 89.83 88  A 1 
ATOM 699  C CG  . GLU A 0 88  . -19.558  -14.039 25.081  1.00 89.83 88  A 1 
ATOM 700  C CD  . GLU A 0 88  . -19.603  -15.452 24.446  1.00 89.83 88  A 1 
ATOM 701  O OE1 . GLU A 0 88  . -19.372  -15.593 23.215  1.00 89.83 88  A 1 
ATOM 702  O OE2 . GLU A 0 88  . -19.871  -16.446 25.143  1.00 89.83 88  A 1 
ATOM 703  N N   . TRP A 0 89  . -22.574  -12.234 28.282  1.00 89.00 89  A 1 
ATOM 704  C CA  . TRP A 0 89  . -23.405  -12.278 29.477  1.00 89.00 89  A 1 
ATOM 705  C C   . TRP A 0 89  . -24.793  -12.828 29.163  1.00 89.00 89  A 1 
ATOM 706  C CB  . TRP A 0 89  . -23.442  -10.893 30.133  1.00 89.00 89  A 1 
ATOM 707  O O   . TRP A 0 89  . -25.298  -12.702 28.051  1.00 89.00 89  A 1 
ATOM 708  C CG  . TRP A 0 89  . -23.890  -9.773  29.247  1.00 89.00 89  A 1 
ATOM 709  C CD1 . TRP A 0 89  . -23.085  -8.985  28.496  1.00 89.00 89  A 1 
ATOM 710  C CD2 . TRP A 0 89  . -25.250  -9.326  28.977  1.00 89.00 89  A 1 
ATOM 711  C CE2 . TRP A 0 89  . -25.193  -8.235  28.058  1.00 89.00 89  A 1 
ATOM 712  C CE3 . TRP A 0 89  . -26.527  -9.743  29.408  1.00 89.00 89  A 1 
ATOM 713  N NE1 . TRP A 0 89  . -23.849  -8.071  27.798  1.00 89.00 89  A 1 
ATOM 714  C CH2 . TRP A 0 89  . -27.603  -8.031  28.035  1.00 89.00 89  A 1 
ATOM 715  C CZ2 . TRP A 0 89  . -26.346  -7.586  27.593  1.00 89.00 89  A 1 
ATOM 716  C CZ3 . TRP A 0 89  . -27.688  -9.102  28.943  1.00 89.00 89  A 1 
ATOM 717  N N   . ASP A 0 90  . -25.380  -13.467 30.167  1.00 84.31 90  A 1 
ATOM 718  C CA  . ASP A 0 90  . -26.682  -14.123 30.116  1.00 84.31 90  A 1 
ATOM 719  C C   . ASP A 0 90  . -27.390  -13.878 31.454  1.00 84.31 90  A 1 
ATOM 720  C CB  . ASP A 0 90  . -26.470  -15.623 29.855  1.00 84.31 90  A 1 
ATOM 721  O O   . ASP A 0 90  . -26.767  -13.990 32.517  1.00 84.31 90  A 1 
ATOM 722  C CG  . ASP A 0 90  . -27.754  -16.390 29.533  1.00 84.31 90  A 1 
ATOM 723  O OD1 . ASP A 0 90  . -28.833  -15.762 29.527  1.00 84.31 90  A 1 
ATOM 724  O OD2 . ASP A 0 90  . -27.605  -17.605 29.270  1.00 84.31 90  A 1 
ATOM 725  N N   . ASN A 0 91  . -28.662  -13.502 31.401  1.00 82.28 91  A 1 
ATOM 726  C CA  . ASN A 0 91  . -29.521  -13.274 32.549  1.00 82.28 91  A 1 
ATOM 727  C C   . ASN A 0 91  . -30.916  -13.831 32.265  1.00 82.28 91  A 1 
ATOM 728  C CB  . ASN A 0 91  . -29.552  -11.776 32.887  1.00 82.28 91  A 1 
ATOM 729  O O   . ASN A 0 91  . -31.695  -13.236 31.521  1.00 82.28 91  A 1 
ATOM 730  C CG  . ASN A 0 91  . -30.376  -11.526 34.137  1.00 82.28 91  A 1 
ATOM 731  N ND2 . ASN A 0 91  . -31.575  -11.012 34.006  1.00 82.28 91  A 1 
ATOM 732  O OD1 . ASN A 0 91  . -29.946  -11.804 35.244  1.00 82.28 91  A 1 
ATOM 733  N N   . GLU A 0 92  . -31.227  -14.941 32.922  1.00 81.53 92  A 1 
ATOM 734  C CA  . GLU A 0 92  . -32.572  -15.499 33.004  1.00 81.53 92  A 1 
ATOM 735  C C   . GLU A 0 92  . -33.227  -15.006 34.300  1.00 81.53 92  A 1 
ATOM 736  C CB  . GLU A 0 92  . -32.508  -17.037 32.989  1.00 81.53 92  A 1 
ATOM 737  O O   . GLU A 0 92  . -32.703  -15.264 35.390  1.00 81.53 92  A 1 
ATOM 738  C CG  . GLU A 0 92  . -31.882  -17.659 31.725  1.00 81.53 92  A 1 
ATOM 739  C CD  . GLU A 0 92  . -31.855  -19.204 31.774  1.00 81.53 92  A 1 
ATOM 740  O OE1 . GLU A 0 92  . -31.531  -19.844 30.747  1.00 81.53 92  A 1 
ATOM 741  O OE2 . GLU A 0 92  . -32.191  -19.795 32.834  1.00 81.53 92  A 1 
ATOM 742  N N   . ASP A 0 93  . -34.372  -14.335 34.195  1.00 76.05 93  A 1 
ATOM 743  C CA  . ASP A 0 93  . -35.255  -14.052 35.322  1.00 76.05 93  A 1 
ATOM 744  C C   . ASP A 0 93  . -36.575  -14.804 35.148  1.00 76.05 93  A 1 
ATOM 745  C CB  . ASP A 0 93  . -35.447  -12.547 35.555  1.00 76.05 93  A 1 
ATOM 746  O O   . ASP A 0 93  . -37.198  -14.796 34.089  1.00 76.05 93  A 1 
ATOM 747  C CG  . ASP A 0 93  . -35.888  -12.229 36.995  1.00 76.05 93  A 1 
ATOM 748  O OD1 . ASP A 0 93  . -35.959  -13.176 37.826  1.00 76.05 93  A 1 
ATOM 749  O OD2 . ASP A 0 93  . -35.956  -11.022 37.318  1.00 76.05 93  A 1 
ATOM 750  N N   . ASN A 0 94  . -36.936  -15.546 36.190  1.00 75.10 94  A 1 
ATOM 751  C CA  . ASN A 0 94  . -38.027  -16.516 36.185  1.00 75.10 94  A 1 
ATOM 752  C C   . ASN A 0 94  . -38.847  -16.344 37.452  1.00 75.10 94  A 1 
ATOM 753  C CB  . ASN A 0 94  . -37.460  -17.947 36.098  1.00 75.10 94  A 1 
ATOM 754  O O   . ASN A 0 94  . -38.798  -17.190 38.363  1.00 75.10 94  A 1 
ATOM 755  C CG  . ASN A 0 94  . -36.954  -18.303 34.728  1.00 75.10 94  A 1 
ATOM 756  N ND2 . ASN A 0 94  . -35.966  -19.157 34.611  1.00 75.10 94  A 1 
ATOM 757  O OD1 . ASN A 0 94  . -37.496  -17.914 33.735  1.00 75.10 94  A 1 
ATOM 758  N N   . ASP A 0 95  . -39.580  -15.250 37.542  1.00 78.83 95  A 1 
ATOM 759  C CA  . ASP A 0 95  . -40.411  -14.955 38.683  1.00 78.83 95  A 1 
ATOM 760  C C   . ASP A 0 95  . -41.874  -15.373 38.503  1.00 78.83 95  A 1 
ATOM 761  C CB  . ASP A 0 95  . -40.142  -13.554 39.255  1.00 78.83 95  A 1 
ATOM 762  O O   . ASP A 0 95  . -42.378  -15.851 37.484  1.00 78.83 95  A 1 
ATOM 763  C CG  . ASP A 0 95  . -40.247  -12.365 38.305  1.00 78.83 95  A 1 
ATOM 764  O OD1 . ASP A 0 95  . -39.884  -12.544 37.126  1.00 78.83 95  A 1 
ATOM 765  O OD2 . ASP A 0 95  . -40.581  -11.298 38.878  1.00 78.83 95  A 1 
ATOM 766  N N   . LYS A 0 96  . -42.520  -15.446 39.662  1.00 75.84 96  A 1 
ATOM 767  C CA  . LYS A 0 96  . -43.929  -15.776 39.808  1.00 75.84 96  A 1 
ATOM 768  C C   . LYS A 0 96  . -44.459  -14.870 40.882  1.00 75.84 96  A 1 
ATOM 769  C CB  . LYS A 0 96  . -44.155  -17.242 40.192  1.00 75.84 96  A 1 
ATOM 770  O O   . LYS A 0 96  . -44.054  -14.978 42.044  1.00 75.84 96  A 1 
ATOM 771  C CG  . LYS A 0 96  . -43.776  -18.190 39.058  1.00 75.84 96  A 1 
ATOM 772  C CD  . LYS A 0 96  . -44.122  -19.631 39.421  1.00 75.84 96  A 1 
ATOM 773  C CE  . LYS A 0 96  . -43.646  -20.483 38.250  1.00 75.84 96  A 1 
ATOM 774  N NZ  . LYS A 0 96  . -43.859  -21.922 38.503  1.00 75.84 96  A 1 
ATOM 775  N N   . TRP A 0 97  . -45.417  -14.040 40.520  1.00 76.07 97  A 1 
ATOM 776  C CA  . TRP A 0 97  . -46.037  -13.111 41.442  1.00 76.07 97  A 1 
ATOM 777  C C   . TRP A 0 97  . -47.524  -13.422 41.622  1.00 76.07 97  A 1 
ATOM 778  C CB  . TRP A 0 97  . -45.717  -11.684 40.999  1.00 76.07 97  A 1 
ATOM 779  O O   . TRP A 0 97  . -48.204  -14.011 40.779  1.00 76.07 97  A 1 
ATOM 780  C CG  . TRP A 0 97  . -46.057  -11.376 39.581  1.00 76.07 97  A 1 
ATOM 781  C CD1 . TRP A 0 97  . -45.192  -11.377 38.539  1.00 76.07 97  A 1 
ATOM 782  C CD2 . TRP A 0 97  . -47.350  -10.999 39.026  1.00 76.07 97  A 1 
ATOM 783  C CE2 . TRP A 0 97  . -47.188  -10.766 37.627  1.00 76.07 97  A 1 
ATOM 784  C CE3 . TRP A 0 97  . -48.639  -10.810 39.581  1.00 76.07 97  A 1 
ATOM 785  N NE1 . TRP A 0 97  . -45.852  -11.018 37.386  1.00 76.07 97  A 1 
ATOM 786  C CH2 . TRP A 0 97  . -49.531  -10.182 37.399  1.00 76.07 97  A 1 
ATOM 787  C CZ2 . TRP A 0 97  . -48.260  -10.358 36.822  1.00 76.07 97  A 1 
ATOM 788  C CZ3 . TRP A 0 97  . -49.722  -10.409 38.775  1.00 76.07 97  A 1 
ATOM 789  N N   . GLY A 0 98  . -48.041  -13.061 42.795  1.00 70.18 98  A 1 
ATOM 790  C CA  . GLY A 0 98  . -49.436  -13.270 43.151  1.00 70.18 98  A 1 
ATOM 791  C C   . GLY A 0 98  . -49.883  -12.311 44.245  1.00 70.18 98  A 1 
ATOM 792  O O   . GLY A 0 98  . -49.187  -12.123 45.242  1.00 70.18 98  A 1 
ATOM 793  N N   . ALA A 0 99  . -51.063  -11.721 44.071  1.00 71.15 99  A 1 
ATOM 794  C CA  . ALA A 0 99  . -51.682  -10.813 45.026  1.00 71.15 99  A 1 
ATOM 795  C C   . ALA A 0 99  . -53.147  -11.199 45.254  1.00 71.15 99  A 1 
ATOM 796  C CB  . ALA A 0 99  . -51.532  -9.371  44.529  1.00 71.15 99  A 1 
ATOM 797  O O   . ALA A 0 99  . -53.890  -11.503 44.319  1.00 71.15 99  A 1 
ATOM 798  N N   . GLN A 0 100 . -53.580  -11.168 46.514  1.00 71.82 100 A 1 
ATOM 799  C CA  . GLN A 0 100 . -54.953  -11.480 46.898  1.00 71.82 100 A 1 
ATOM 800  C C   . GLN A 0 100 . -55.479  -10.432 47.881  1.00 71.82 100 A 1 
ATOM 801  C CB  . GLN A 0 100 . -55.014  -12.913 47.456  1.00 71.82 100 A 1 
ATOM 802  O O   . GLN A 0 100 . -54.823  -10.120 48.874  1.00 71.82 100 A 1 
ATOM 803  C CG  . GLN A 0 100 . -56.456  -13.326 47.781  1.00 71.82 100 A 1 
ATOM 804  C CD  . GLN A 0 100 . -56.580  -14.776 48.247  1.00 71.82 100 A 1 
ATOM 805  N NE2 . GLN A 0 100 . -57.330  -15.068 49.286  1.00 71.82 100 A 1 
ATOM 806  O OE1 . GLN A 0 100 . -56.053  -15.701 47.660  1.00 71.82 100 A 1 
ATOM 807  N N   . ALA A 0 101 . -56.686  -9.926  47.619  1.00 65.64 101 A 1 
ATOM 808  C CA  . ALA A 0 101 . -57.412  -9.004  48.487  1.00 65.64 101 A 1 
ATOM 809  C C   . ALA A 0 101 . -58.863  -9.468  48.688  1.00 65.64 101 A 1 
ATOM 810  C CB  . ALA A 0 101 . -57.340  -7.591  47.894  1.00 65.64 101 A 1 
ATOM 811  O O   . ALA A 0 101 . -59.505  -9.965  47.761  1.00 65.64 101 A 1 
ATOM 812  N N   . TRP A 0 102 . -59.381  -9.279  49.899  1.00 64.35 102 A 1 
ATOM 813  C CA  . TRP A 0 102 . -60.759  -9.581  50.295  1.00 64.35 102 A 1 
ATOM 814  C C   . TRP A 0 102 . -61.353  -8.397  51.064  1.00 64.35 102 A 1 
ATOM 815  C CB  . TRP A 0 102 . -60.794  -10.877 51.122  1.00 64.35 102 A 1 
ATOM 816  O O   . TRP A 0 102 . -60.643  -7.745  51.833  1.00 64.35 102 A 1 
ATOM 817  C CG  . TRP A 0 102 . -59.759  -11.008 52.208  1.00 64.35 102 A 1 
ATOM 818  C CD1 . TRP A 0 102 . -59.830  -10.472 53.447  1.00 64.35 102 A 1 
ATOM 819  C CD2 . TRP A 0 102 . -58.463  -11.678 52.147  1.00 64.35 102 A 1 
ATOM 820  C CE2 . TRP A 0 102 . -57.807  -11.530 53.405  1.00 64.35 102 A 1 
ATOM 821  C CE3 . TRP A 0 102 . -57.763  -12.362 51.135  1.00 64.35 102 A 1 
ATOM 822  N NE1 . TRP A 0 102 . -58.687  -10.785 54.160  1.00 64.35 102 A 1 
ATOM 823  C CH2 . TRP A 0 102 . -55.862  -12.736 52.629  1.00 64.35 102 A 1 
ATOM 824  C CZ2 . TRP A 0 102 . -56.534  -12.059 53.658  1.00 64.35 102 A 1 
ATOM 825  C CZ3 . TRP A 0 102 . -56.468  -12.874 51.370  1.00 64.35 102 A 1 
ATOM 826  N N   . GLY A 0 103 . -62.646  -8.130  50.865  1.00 65.47 103 A 1 
ATOM 827  C CA  . GLY A 0 103 . -63.361  -7.024  51.501  1.00 65.47 103 A 1 
ATOM 828  C C   . GLY A 0 103 . -64.806  -7.375  51.856  1.00 65.47 103 A 1 
ATOM 829  O O   . GLY A 0 103 . -65.411  -8.256  51.246  1.00 65.47 103 A 1 
ATOM 830  N N   . GLN A 0 104 . -65.315  -6.684  52.876  1.00 54.40 104 A 1 
ATOM 831  C CA  . GLN A 0 104 . -66.733  -6.588  53.219  1.00 54.40 104 A 1 
ATOM 832  C C   . GLN A 0 104 . -67.028  -5.106  53.460  1.00 54.40 104 A 1 
ATOM 833  C CB  . GLN A 0 104 . -67.062  -7.405  54.484  1.00 54.40 104 A 1 
ATOM 834  O O   . GLN A 0 104 . -66.463  -4.524  54.391  1.00 54.40 104 A 1 
ATOM 835  C CG  . GLN A 0 104 . -66.995  -8.919  54.259  1.00 54.40 104 A 1 
ATOM 836  C CD  . GLN A 0 104 . -67.390  -9.734  55.491  1.00 54.40 104 A 1 
ATOM 837  N NE2 . GLN A 0 104 . -67.829  -10.958 55.298  1.00 54.40 104 A 1 
ATOM 838  O OE1 . GLN A 0 104 . -67.291  -9.333  56.643  1.00 54.40 104 A 1 
ATOM 839  N N   . ASP A 0 105 . -67.846  -4.485  52.623  1.00 55.22 105 A 1 
ATOM 840  C CA  . ASP A 0 105 . -68.446  -3.178  52.873  1.00 55.22 105 A 1 
ATOM 841  C C   . ASP A 0 105 . -69.848  -3.354  53.465  1.00 55.22 105 A 1 
ATOM 842  C CB  . ASP A 0 105 . -68.368  -2.209  51.672  1.00 55.22 105 A 1 
ATOM 843  O O   . ASP A 0 105 . -70.581  -4.288  53.157  1.00 55.22 105 A 1 
ATOM 844  C CG  . ASP A 0 105 . -68.532  -2.771  50.252  1.00 55.22 105 A 1 
ATOM 845  O OD1 . ASP A 0 105 . -68.624  -4.008  50.101  1.00 55.22 105 A 1 
ATOM 846  O OD2 . ASP A 0 105 . -68.276  -1.976  49.319  1.00 55.22 105 A 1 
ATOM 847  N N   . GLN A 0 106 . -70.159  -2.507  54.448  1.00 44.49 106 A 1 
ATOM 848  C CA  . GLN A 0 106 . -71.460  -2.470  55.111  1.00 44.49 106 A 1 
ATOM 849  C C   . GLN A 0 106 . -72.102  -1.142  54.774  1.00 44.49 106 A 1 
ATOM 850  C CB  . GLN A 0 106 . -71.341  -2.632  56.633  1.00 44.49 106 A 1 
ATOM 851  O O   . GLN A 0 106 . -71.950  -0.153  55.510  1.00 44.49 106 A 1 
ATOM 852  C CG  . GLN A 0 106 . -71.003  -4.061  57.042  1.00 44.49 106 A 1 
ATOM 853  C CD  . GLN A 0 106 . -71.196  -4.316  58.534  1.00 44.49 106 A 1 
ATOM 854  N NE2 . GLN A 0 106 . -71.032  -5.551  58.947  1.00 44.49 106 A 1 
ATOM 855  O OE1 . GLN A 0 106 . -71.491  -3.456  59.360  1.00 44.49 106 A 1 
ATOM 856  N N   . ASP A 0 107 . -72.817  -1.119  53.667  1.00 50.71 107 A 1 
ATOM 857  C CA  . ASP A 0 107 . -73.534  0.064   53.263  1.00 50.71 107 A 1 
ATOM 858  C C   . ASP A 0 107 . -74.841  0.125   54.067  1.00 50.71 107 A 1 
ATOM 859  C CB  . ASP A 0 107 . -73.656  0.114   51.735  1.00 50.71 107 A 1 
ATOM 860  O O   . ASP A 0 107 . -75.469  -0.862  54.448  1.00 50.71 107 A 1 
ATOM 861  C CG  . ASP A 0 107 . -72.303  0.348   51.040  1.00 50.71 107 A 1 
ATOM 862  O OD1 . ASP A 0 107 . -71.255  0.333   51.737  1.00 50.71 107 A 1 
ATOM 863  O OD2 . ASP A 0 107 . -72.349  0.772   49.866  1.00 50.71 107 A 1 
ATOM 864  N N   . LYS A 0 108 . -75.229  1.329   54.490  1.00 40.35 108 A 1 
ATOM 865  C CA  . LYS A 0 108 . -76.531  1.526   55.140  1.00 40.35 108 A 1 
ATOM 866  C C   . LYS A 0 108 . -77.522  1.946   54.078  1.00 40.35 108 A 1 
ATOM 867  C CB  . LYS A 0 108 . -76.455  2.510   56.310  1.00 40.35 108 A 1 
ATOM 868  O O   . LYS A 0 108 . -77.663  3.142   53.814  1.00 40.35 108 A 1 
ATOM 869  C CG  . LYS A 0 108 . -75.986  1.812   57.588  1.00 40.35 108 A 1 
ATOM 870  C CD  . LYS A 0 108 . -76.056  2.801   58.752  1.00 40.35 108 A 1 
ATOM 871  C CE  . LYS A 0 108 . -75.566  2.106   60.018  1.00 40.35 108 A 1 
ATOM 872  N NZ  . LYS A 0 108 . -75.451  3.069   61.136  1.00 40.35 108 A 1 
ATOM 873  N N   . TYR A 0 109 . -78.258  0.987   53.532  1.00 39.70 109 A 1 
ATOM 874  C CA  . TYR A 0 109 . -79.309  1.292   52.574  1.00 39.70 109 A 1 
ATOM 875  C C   . TYR A 0 109 . -80.479  2.071   53.218  1.00 39.70 109 A 1 
ATOM 876  C CB  . TYR A 0 109 . -79.754  0.013   51.850  1.00 39.70 109 A 1 
ATOM 877  O O   . TYR A 0 109 . -81.100  1.660   54.201  1.00 39.70 109 A 1 
ATOM 878  C CG  . TYR A 0 109 . -80.159  0.282   50.415  1.00 39.70 109 A 1 
ATOM 879  C CD1 . TYR A 0 109 . -81.489  0.615   50.090  1.00 39.70 109 A 1 
ATOM 880  C CD2 . TYR A 0 109 . -79.188  0.190   49.399  1.00 39.70 109 A 1 
ATOM 881  C CE1 . TYR A 0 109 . -81.843  0.862   48.747  1.00 39.70 109 A 1 
ATOM 882  C CE2 . TYR A 0 109 . -79.540  0.424   48.058  1.00 39.70 109 A 1 
ATOM 883  O OH  . TYR A 0 109 . -81.225  0.951   46.433  1.00 39.70 109 A 1 
ATOM 884  C CZ  . TYR A 0 109 . -80.869  0.756   47.729  1.00 39.70 109 A 1 
ATOM 885  N N   . GLY A 0 110 . -80.794  3.240   52.651  1.00 39.00 110 A 1 
ATOM 886  C CA  . GLY A 0 110 . -82.170  3.734   52.499  1.00 39.00 110 A 1 
ATOM 887  C C   . GLY A 0 110 . -83.035  4.084   53.723  1.00 39.00 110 A 1 
ATOM 888  O O   . GLY A 0 110 . -84.249  4.223   53.551  1.00 39.00 110 A 1 
ATOM 889  N N   . ALA A 0 111 . -82.505  4.289   54.936  1.00 37.22 111 A 1 
ATOM 890  C CA  . ALA A 0 111 . -83.320  4.776   56.061  1.00 37.22 111 A 1 
ATOM 891  C C   . ALA A 0 111 . -83.692  6.266   55.902  1.00 37.22 111 A 1 
ATOM 892  C CB  . ALA A 0 111 . -82.658  4.447   57.402  1.00 37.22 111 A 1 
ATOM 893  O O   . ALA A 0 111 . -83.144  7.165   56.543  1.00 37.22 111 A 1 
ATOM 894  N N   . SER A 0 112 . -84.677  6.522   55.044  1.00 37.54 112 A 1 
ATOM 895  C CA  . SER A 0 112 . -85.442  7.762   54.998  1.00 37.54 112 A 1 
ATOM 896  C C   . SER A 0 112 . -86.000  8.097   56.394  1.00 37.54 112 A 1 
ATOM 897  C CB  . SER A 0 112 . -86.542  7.669   53.928  1.00 37.54 112 A 1 
ATOM 898  O O   . SER A 0 112 . -86.910  7.467   56.921  1.00 37.54 112 A 1 
ATOM 899  O OG  . SER A 0 112 . -87.355  6.519   54.072  1.00 37.54 112 A 1 
ATOM 900  N N   . SER A 0 113 . -85.387  9.101   57.023  1.00 37.03 113 A 1 
ATOM 901  C CA  . SER A 0 113 . -85.902  9.930   58.119  1.00 37.03 113 A 1 
ATOM 902  C C   . SER A 0 113 . -86.838  9.262   59.148  1.00 37.03 113 A 1 
ATOM 903  C CB  . SER A 0 113 . -86.569  11.179  57.520  1.00 37.03 113 A 1 
ATOM 904  O O   . SER A 0 113 . -88.058  9.436   59.104  1.00 37.03 113 A 1 
ATOM 905  O OG  . SER A 0 113 . -87.711  10.836  56.761  1.00 37.03 113 A 1 
ATOM 906  N N   . LYS A 0 114 . -86.283  8.646   60.195  1.00 36.08 114 A 1 
ATOM 907  C CA  . LYS A 0 114 . -86.932  8.682   61.516  1.00 36.08 114 A 1 
ATOM 908  C C   . LYS A 0 114 . -85.905  8.587   62.642  1.00 36.08 114 A 1 
ATOM 909  C CB  . LYS A 0 114 . -88.079  7.645   61.618  1.00 36.08 114 A 1 
ATOM 910  O O   . LYS A 0 114 . -85.517  7.512   63.067  1.00 36.08 114 A 1 
ATOM 911  C CG  . LYS A 0 114 . -89.406  8.326   62.004  1.00 36.08 114 A 1 
ATOM 912  C CD  . LYS A 0 114 . -90.574  7.337   61.988  1.00 36.08 114 A 1 
ATOM 913  C CE  . LYS A 0 114 . -91.894  8.061   62.271  1.00 36.08 114 A 1 
ATOM 914  N NZ  . LYS A 0 114 . -93.016  7.093   62.324  1.00 36.08 114 A 1 
ATOM 915  N N   . TRP A 0 115 . -85.504  9.764   63.121  1.00 31.79 115 A 1 
ATOM 916  C CA  . TRP A 0 115 . -85.200  10.020  64.527  1.00 31.79 115 A 1 
ATOM 917  C C   . TRP A 0 115 . -84.278  9.003   65.222  1.00 31.79 115 A 1 
ATOM 918  C CB  . TRP A 0 115 . -86.534  10.233  65.264  1.00 31.79 115 A 1 
ATOM 919  O O   . TRP A 0 115 . -84.667  8.369   66.196  1.00 31.79 115 A 1 
ATOM 920  C CG  . TRP A 0 115 . -87.302  11.444  64.826  1.00 31.79 115 A 1 
ATOM 921  C CD1 . TRP A 0 115 . -88.184  11.522  63.802  1.00 31.79 115 A 1 
ATOM 922  C CD2 . TRP A 0 115 . -87.248  12.784  65.400  1.00 31.79 115 A 1 
ATOM 923  C CE2 . TRP A 0 115 . -88.128  13.630  64.662  1.00 31.79 115 A 1 
ATOM 924  C CE3 . TRP A 0 115 . -86.539  13.366  66.472  1.00 31.79 115 A 1 
ATOM 925  N NE1 . TRP A 0 115 . -88.666  12.811  63.695  1.00 31.79 115 A 1 
ATOM 926  C CH2 . TRP A 0 115 . -87.578  15.536  66.041  1.00 31.79 115 A 1 
ATOM 927  C CZ2 . TRP A 0 115 . -88.299  14.986  64.968  1.00 31.79 115 A 1 
ATOM 928  C CZ3 . TRP A 0 115 . -86.703  14.727  66.789  1.00 31.79 115 A 1 
ATOM 929  N N   . ALA A 0 116 . -82.997  8.982   64.844  1.00 34.38 116 A 1 
ATOM 930  C CA  . ALA A 0 116 . -81.912  8.577   65.748  1.00 34.38 116 A 1 
ATOM 931  C C   . ALA A 0 116 . -81.644  9.663   66.822  1.00 34.38 116 A 1 
ATOM 932  C CB  . ALA A 0 116 . -80.676  8.204   64.920  1.00 34.38 116 A 1 
ATOM 933  O O   . ALA A 0 116 . -80.507  9.993   67.146  1.00 34.38 116 A 1 
ATOM 934  N N   . GLY A 0 117 . -82.715  10.266  67.349  1.00 34.30 117 A 1 
ATOM 935  C CA  . GLY A 0 117 . -82.686  11.199  68.466  1.00 34.30 117 A 1 
ATOM 936  C C   . GLY A 0 117 . -82.699  10.407  69.761  1.00 34.30 117 A 1 
ATOM 937  O O   . GLY A 0 117 . -83.735  10.311  70.415  1.00 34.30 117 A 1 
ATOM 938  N N   . ALA A 0 118 . -81.550  9.821   70.096  1.00 29.08 118 A 1 
ATOM 939  C CA  . ALA A 0 118 . -81.268  9.211   71.387  1.00 29.08 118 A 1 
ATOM 940  C C   . ALA A 0 118 . -81.349  10.283  72.491  1.00 29.08 118 A 1 
ATOM 941  C CB  . ALA A 0 118 . -79.897  8.525   71.304  1.00 29.08 118 A 1 
ATOM 942  O O   . ALA A 0 118 . -80.359  10.860  72.926  1.00 29.08 118 A 1 
ATOM 943  N N   . SER A 0 119 . -82.572  10.586  72.911  1.00 34.23 119 A 1 
ATOM 944  C CA  . SER A 0 119 . -82.898  11.360  74.100  1.00 34.23 119 A 1 
ATOM 945  C C   . SER A 0 119 . -83.913  10.551  74.903  1.00 34.23 119 A 1 
ATOM 946  C CB  . SER A 0 119 . -83.405  12.763  73.734  1.00 34.23 119 A 1 
ATOM 947  O O   . SER A 0 119 . -84.755  9.869   74.324  1.00 34.23 119 A 1 
ATOM 948  O OG  . SER A 0 119 . -84.645  12.712  73.059  1.00 34.23 119 A 1 
ATOM 949  N N   . SER A 0 120 . -83.826  10.635  76.231  1.00 34.02 120 A 1 
ATOM 950  C CA  . SER A 0 120 . -84.667  9.956   77.234  1.00 34.02 120 A 1 
ATOM 951  C C   . SER A 0 120 . -84.293  8.509   77.594  1.00 34.02 120 A 1 
ATOM 952  C CB  . SER A 0 120 . -86.170  10.212  77.033  1.00 34.02 120 A 1 
ATOM 953  O O   . SER A 0 120 . -85.057  7.565   77.464  1.00 34.02 120 A 1 
ATOM 954  O OG  . SER A 0 120 . -86.737  9.480   75.972  1.00 34.02 120 A 1 
ATOM 955  N N   . GLY A 0 121 . -83.101  8.367   78.168  1.00 35.08 121 A 1 
ATOM 956  C CA  . GLY A 0 121 . -82.722  7.227   79.003  1.00 35.08 121 A 1 
ATOM 957  C C   . GLY A 0 121 . -81.903  7.693   80.201  1.00 35.08 121 A 1 
ATOM 958  O O   . GLY A 0 121 . -80.855  7.134   80.488  1.00 35.08 121 A 1 
ATOM 959  N N   . TRP A 0 122 . -82.339  8.779   80.844  1.00 27.63 122 A 1 
ATOM 960  C CA  . TRP A 0 122 . -81.834  9.274   82.128  1.00 27.63 122 A 1 
ATOM 961  C C   . TRP A 0 122 . -82.247  8.263   83.216  1.00 27.63 122 A 1 
ATOM 962  C CB  . TRP A 0 122 . -82.368  10.714  82.345  1.00 27.63 122 A 1 
ATOM 963  O O   . TRP A 0 122 . -83.158  8.498   84.006  1.00 27.63 122 A 1 
ATOM 964  C CG  . TRP A 0 122 . -81.372  11.789  82.665  1.00 27.63 122 A 1 
ATOM 965  C CD1 . TRP A 0 122 . -80.346  12.173  81.871  1.00 27.63 122 A 1 
ATOM 966  C CD2 . TRP A 0 122 . -81.338  12.691  83.818  1.00 27.63 122 A 1 
ATOM 967  C CE2 . TRP A 0 122 . -80.269  13.620  83.634  1.00 27.63 122 A 1 
ATOM 968  C CE3 . TRP A 0 122 . -82.109  12.828  84.994  1.00 27.63 122 A 1 
ATOM 969  N NE1 . TRP A 0 122 . -79.689  13.246  82.441  1.00 27.63 122 A 1 
ATOM 970  C CH2 . TRP A 0 122 . -80.774  14.747  85.714  1.00 27.63 122 A 1 
ATOM 971  C CZ2 . TRP A 0 122 . -79.986  14.638  84.557  1.00 27.63 122 A 1 
ATOM 972  C CZ3 . TRP A 0 122 . -81.829  13.842  85.932  1.00 27.63 122 A 1 
ATOM 973  N N   . HIS A 0 123 . -81.646  7.074   83.195  1.00 35.31 123 A 1 
ATOM 974  C CA  . HIS A 0 123 . -81.722  6.144   84.310  1.00 35.31 123 A 1 
ATOM 975  C C   . HIS A 0 123 . -80.714  6.628   85.347  1.00 35.31 123 A 1 
ATOM 976  C CB  . HIS A 0 123 . -81.510  4.688   83.857  1.00 35.31 123 A 1 
ATOM 977  O O   . HIS A 0 123 . -79.518  6.678   85.091  1.00 35.31 123 A 1 
ATOM 978  C CG  . HIS A 0 123 . -82.775  3.872   83.973  1.00 35.31 123 A 1 
ATOM 979  C CD2 . HIS A 0 123 . -83.400  3.161   82.983  1.00 35.31 123 A 1 
ATOM 980  N ND1 . HIS A 0 123 . -83.532  3.720   85.115  1.00 35.31 123 A 1 
ATOM 981  C CE1 . HIS A 0 123 . -84.590  2.950   84.817  1.00 35.31 123 A 1 
ATOM 982  N NE2 . HIS A 0 123 . -84.553  2.585   83.529  1.00 35.31 123 A 1 
ATOM 983  N N   . GLY A 0 124 . -81.229  7.094   86.483  1.00 33.44 124 A 1 
ATOM 984  C CA  . GLY A 0 124 . -80.426  7.660   87.553  1.00 33.44 124 A 1 
ATOM 985  C C   . GLY A 0 124 . -79.398  6.667   88.086  1.00 33.44 124 A 1 
ATOM 986  O O   . GLY A 0 124 . -79.747  5.746   88.819  1.00 33.44 124 A 1 
ATOM 987  N N   . ASP A 0 125 . -78.126  6.940   87.814  1.00 36.68 125 A 1 
ATOM 988  C CA  . ASP A 0 125 . -76.962  6.295   88.432  1.00 36.68 125 A 1 
ATOM 989  C C   . ASP A 0 125 . -76.725  6.791   89.875  1.00 36.68 125 A 1 
ATOM 990  C CB  . ASP A 0 125 . -75.727  6.480   87.535  1.00 36.68 125 A 1 
ATOM 991  O O   . ASP A 0 125 . -75.597  7.005   90.318  1.00 36.68 125 A 1 
ATOM 992  C CG  . ASP A 0 125 . -75.855  5.783   86.179  1.00 36.68 125 A 1 
ATOM 993  O OD1 . ASP A 0 125 . -76.441  4.678   86.150  1.00 36.68 125 A 1 
ATOM 994  O OD2 . ASP A 0 125 . -75.326  6.356   85.202  1.00 36.68 125 A 1 
ATOM 995  N N   . TYR A 0 126 . -77.799  6.973   90.650  1.00 34.01 126 A 1 
ATOM 996  C CA  . TYR A 0 126 . -77.732  7.281   92.080  1.00 34.01 126 A 1 
ATOM 997  C C   . TYR A 0 126 . -77.936  6.006   92.908  1.00 34.01 126 A 1 
ATOM 998  C CB  . TYR A 0 126 . -78.690  8.429   92.449  1.00 34.01 126 A 1 
ATOM 999  O O   . TYR A 0 126 . -78.872  5.925   93.695  1.00 34.01 126 A 1 
ATOM 1000 C CG  . TYR A 0 126 . -78.345  9.093   93.775  1.00 34.01 126 A 1 
ATOM 1001 C CD1 . TYR A 0 126 . -78.979  8.705   94.974  1.00 34.01 126 A 1 
ATOM 1002 C CD2 . TYR A 0 126 . -77.357  10.097  93.805  1.00 34.01 126 A 1 
ATOM 1003 C CE1 . TYR A 0 126 . -78.621  9.311   96.195  1.00 34.01 126 A 1 
ATOM 1004 C CE2 . TYR A 0 126 . -77.003  10.713  95.021  1.00 34.01 126 A 1 
ATOM 1005 O OH  . TYR A 0 126 . -77.292  10.904  97.397  1.00 34.01 126 A 1 
ATOM 1006 C CZ  . TYR A 0 126 . -77.635  10.318  96.220  1.00 34.01 126 A 1 
ATOM 1007 N N   . ALA A 0 127 . -77.112  4.970   92.708  1.00 34.64 127 A 1 
ATOM 1008 C CA  . ALA A 0 127 . -77.117  3.787   93.582  1.00 34.64 127 A 1 
ATOM 1009 C C   . ALA A 0 127 . -75.912  2.845   93.375  1.00 34.64 127 A 1 
ATOM 1010 C CB  . ALA A 0 127 . -78.436  2.999   93.418  1.00 34.64 127 A 1 
ATOM 1011 O O   . ALA A 0 127 . -76.093  1.673   93.062  1.00 34.64 127 A 1 
ATOM 1012 N N   . ALA A 0 128 . -74.670  3.298   93.579  1.00 36.33 128 A 1 
ATOM 1013 C CA  . ALA A 0 128 . -73.551  2.355   93.747  1.00 36.33 128 A 1 
ATOM 1014 C C   . ALA A 0 128 . -72.376  2.897   94.581  1.00 36.33 128 A 1 
ATOM 1015 C CB  . ALA A 0 128 . -73.098  1.801   92.386  1.00 36.33 128 A 1 
ATOM 1016 O O   . ALA A 0 128 . -71.226  2.535   94.350  1.00 36.33 128 A 1 
ATOM 1017 N N   . ALA A 0 129 . -72.633  3.720   95.602  1.00 36.66 129 A 1 
ATOM 1018 C CA  . ALA A 0 129 . -71.649  3.937   96.663  1.00 36.66 129 A 1 
ATOM 1019 C C   . ALA A 0 129 . -71.700  2.743   97.633  1.00 36.66 129 A 1 
ATOM 1020 C CB  . ALA A 0 129 . -71.882  5.298   97.325  1.00 36.66 129 A 1 
ATOM 1021 O O   . ALA A 0 129 . -72.412  2.747   98.638  1.00 36.66 129 A 1 
ATOM 1022 N N   . LYS A 0 130 . -70.975  1.671   97.295  1.00 38.87 130 A 1 
ATOM 1023 C CA  . LYS A 0 130 . -70.742  0.539   98.197  1.00 38.87 130 A 1 
ATOM 1024 C C   . LYS A 0 130 . -69.962  1.003   99.433  1.00 38.87 130 A 1 
ATOM 1025 C CB  . LYS A 0 130 . -69.984  -0.595  97.479  1.00 38.87 130 A 1 
ATOM 1026 O O   . LYS A 0 130 . -68.762  1.235   99.377  1.00 38.87 130 A 1 
ATOM 1027 C CG  . LYS A 0 130 . -70.895  -1.549  96.693  1.00 38.87 130 A 1 
ATOM 1028 C CD  . LYS A 0 130 . -70.067  -2.711  96.119  1.00 38.87 130 A 1 
ATOM 1029 C CE  . LYS A 0 130 . -70.956  -3.718  95.379  1.00 38.87 130 A 1 
ATOM 1030 N NZ  . LYS A 0 130 . -70.157  -4.827  94.794  1.00 38.87 130 A 1 
ATOM 1031 N N   . SER A 0 131 . -70.675  1.077   100.555 1.00 33.53 131 A 1 
ATOM 1032 C CA  . SER A 0 131 . -70.350  0.393   101.815 1.00 33.53 131 A 1 
ATOM 1033 C C   . SER A 0 131 . -68.855  0.173   102.110 1.00 33.53 131 A 1 
ATOM 1034 C CB  . SER A 0 131 . -71.109  -0.946  101.812 1.00 33.53 131 A 1 
ATOM 1035 O O   . SER A 0 131 . -68.300  -0.874  101.779 1.00 33.53 131 A 1 
ATOM 1036 O OG  . SER A 0 131 . -70.741  -1.762  102.902 1.00 33.53 131 A 1 
ATOM 1037 N N   . THR A 0 132 . -68.240  1.092   102.857 1.00 37.44 132 A 1 
ATOM 1038 C CA  . THR A 0 132 . -67.114  0.773   103.752 1.00 37.44 132 A 1 
ATOM 1039 C C   . THR A 0 132 . -67.471  1.264   105.152 1.00 37.44 132 A 1 
ATOM 1040 C CB  . THR A 0 132 . -65.783  1.351   103.263 1.00 37.44 132 A 1 
ATOM 1041 O O   . THR A 0 132 . -67.792  2.432   105.348 1.00 37.44 132 A 1 
ATOM 1042 C CG2 . THR A 0 132 . -64.600  0.845   104.093 1.00 37.44 132 A 1 
ATOM 1043 O OG1 . THR A 0 132 . -65.545  0.900   101.954 1.00 37.44 132 A 1 
ATOM 1044 N N   . GLY A 0 133 . -67.525  0.324   106.095 1.00 34.68 133 A 1 
ATOM 1045 C CA  . GLY A 0 133 . -68.134  0.497   107.407 1.00 34.68 133 A 1 
ATOM 1046 C C   . GLY A 0 133 . -67.282  1.198   108.467 1.00 34.68 133 A 1 
ATOM 1047 O O   . GLY A 0 133 . -66.066  1.321   108.344 1.00 34.68 133 A 1 
ATOM 1048 N N   . LYS A 0 134 . -67.995  1.617   109.521 1.00 34.85 134 A 1 
ATOM 1049 C CA  . LYS A 0 134 . -67.615  1.945   110.917 1.00 34.85 134 A 1 
ATOM 1050 C C   . LYS A 0 134 . -68.805  2.770   111.438 1.00 34.85 134 A 1 
ATOM 1051 C CB  . LYS A 0 134 . -66.314  2.780   110.969 1.00 34.85 134 A 1 
ATOM 1052 O O   . LYS A 0 134 . -69.085  3.812   110.874 1.00 34.85 134 A 1 
ATOM 1053 C CG  . LYS A 0 134 . -65.074  1.891   111.193 1.00 34.85 134 A 1 
ATOM 1054 C CD  . LYS A 0 134 . -63.791  2.538   110.654 1.00 34.85 134 A 1 
ATOM 1055 C CE  . LYS A 0 134 . -62.594  1.604   110.880 1.00 34.85 134 A 1 
ATOM 1056 N NZ  . LYS A 0 134 . -61.348  2.164   110.299 1.00 34.85 134 A 1 
ATOM 1057 N N   . GLY A 0 135 . -69.668  2.319   112.343 1.00 32.32 135 A 1 
ATOM 1058 C CA  . GLY A 0 135 . -69.419  1.734   113.658 1.00 32.32 135 A 1 
ATOM 1059 C C   . GLY A 0 135 . -69.860  2.763   114.714 1.00 32.32 135 A 1 
ATOM 1060 O O   . GLY A 0 135 . -69.399  3.895   114.629 1.00 32.32 135 A 1 
ATOM 1061 N N   . HIS A 0 136 . -70.655  2.338   115.713 1.00 32.79 136 A 1 
ATOM 1062 C CA  . HIS A 0 136 . -71.207  3.106   116.861 1.00 32.79 136 A 1 
ATOM 1063 C C   . HIS A 0 136 . -72.434  3.972   116.510 1.00 32.79 136 A 1 
ATOM 1064 C CB  . HIS A 0 136 . -70.116  3.940   117.566 1.00 32.79 136 A 1 
ATOM 1065 O O   . HIS A 0 136 . -72.414  4.676   115.517 1.00 32.79 136 A 1 
ATOM 1066 C CG  . HIS A 0 136 . -68.856  3.177   117.893 1.00 32.79 136 A 1 
ATOM 1067 C CD2 . HIS A 0 136 . -68.495  2.679   119.113 1.00 32.79 136 A 1 
ATOM 1068 N ND1 . HIS A 0 136 . -67.846  2.865   117.015 1.00 32.79 136 A 1 
ATOM 1069 C CE1 . HIS A 0 136 . -66.915  2.161   117.679 1.00 32.79 136 A 1 
ATOM 1070 N NE2 . HIS A 0 136 . -67.270  2.022   118.963 1.00 32.79 136 A 1 
ATOM 1071 N N   . GLY A 0 137 . -73.553  4.011   117.234 1.00 32.84 137 A 1 
ATOM 1072 C CA  . GLY A 0 137 . -73.966  3.523   118.550 1.00 32.84 137 A 1 
ATOM 1073 C C   . GLY A 0 137 . -75.233  4.316   118.944 1.00 32.84 137 A 1 
ATOM 1074 O O   . GLY A 0 137 . -75.383  5.446   118.490 1.00 32.84 137 A 1 
ATOM 1075 N N   . HIS A 0 138 . -76.098  3.742   119.797 1.00 34.69 138 A 1 
ATOM 1076 C CA  . HIS A 0 138 . -77.326  4.333   120.391 1.00 34.69 138 A 1 
ATOM 1077 C C   . HIS A 0 138 . -78.517  4.457   119.407 1.00 34.69 138 A 1 
ATOM 1078 C CB  . HIS A 0 138 . -76.980  5.661   121.102 1.00 34.69 138 A 1 
ATOM 1079 O O   . HIS A 0 138 . -78.389  5.041   118.346 1.00 34.69 138 A 1 
ATOM 1080 C CG  . HIS A 0 138 . -75.672  5.621   121.866 1.00 34.69 138 A 1 
ATOM 1081 C CD2 . HIS A 0 138 . -74.482  6.186   121.483 1.00 34.69 138 A 1 
ATOM 1082 N ND1 . HIS A 0 138 . -75.426  4.912   123.021 1.00 34.69 138 A 1 
ATOM 1083 C CE1 . HIS A 0 138 . -74.125  5.048   123.327 1.00 34.69 138 A 1 
ATOM 1084 N NE2 . HIS A 0 138 . -73.506  5.803   122.410 1.00 34.69 138 A 1 
ATOM 1085 N N   . GLY A 0 139 . -79.711  3.897   119.613 1.00 29.98 139 A 1 
ATOM 1086 C CA  . GLY A 0 139 . -80.457  3.610   120.839 1.00 29.98 139 A 1 
ATOM 1087 C C   . GLY A 0 139 . -81.722  4.486   120.844 1.00 29.98 139 A 1 
ATOM 1088 O O   . GLY A 0 139 . -81.587  5.689   120.660 1.00 29.98 139 A 1 
ATOM 1089 N N   . TRP A 0 140 . -82.897  3.883   121.105 1.00 33.71 140 A 1 
ATOM 1090 C CA  . TRP A 0 140 . -84.239  4.501   121.273 1.00 33.71 140 A 1 
ATOM 1091 C C   . TRP A 0 140 . -84.913  4.961   119.960 1.00 33.71 140 A 1 
ATOM 1092 C CB  . TRP A 0 140 . -84.159  5.640   122.312 1.00 33.71 140 A 1 
ATOM 1093 O O   . TRP A 0 140 . -84.324  5.703   119.196 1.00 33.71 140 A 1 
ATOM 1094 C CG  . TRP A 0 140 . -83.300  5.368   123.518 1.00 33.71 140 A 1 
ATOM 1095 C CD1 . TRP A 0 140 . -82.012  5.754   123.684 1.00 33.71 140 A 1 
ATOM 1096 C CD2 . TRP A 0 140 . -83.660  4.674   124.746 1.00 33.71 140 A 1 
ATOM 1097 C CE2 . TRP A 0 140 . -82.512  4.625   125.593 1.00 33.71 140 A 1 
ATOM 1098 C CE3 . TRP A 0 140 . -84.854  4.110   125.241 1.00 33.71 140 A 1 
ATOM 1099 N NE1 . TRP A 0 140 . -81.530  5.285   124.888 1.00 33.71 140 A 1 
ATOM 1100 C CH2 . TRP A 0 140 . -83.745  3.476   127.325 1.00 33.71 140 A 1 
ATOM 1101 C CZ2 . TRP A 0 140 . -82.540  4.029   126.862 1.00 33.71 140 A 1 
ATOM 1102 C CZ3 . TRP A 0 140 . -84.897  3.521   126.518 1.00 33.71 140 A 1 
ATOM 1103 N N   . GLY A 0 141 . -86.142  4.616   119.574 1.00 34.03 141 A 1 
ATOM 1104 C CA  . GLY A 0 141 . -87.268  3.911   120.179 1.00 34.03 141 A 1 
ATOM 1105 C C   . GLY A 0 141 . -88.524  4.204   119.323 1.00 34.03 141 A 1 
ATOM 1106 O O   . GLY A 0 141 . -88.593  5.237   118.668 1.00 34.03 141 A 1 
ATOM 1107 N N   . HIS A 0 142 . -89.505  3.298   119.359 1.00 37.28 142 A 1 
ATOM 1108 C CA  . HIS A 0 142 . -90.899  3.442   118.884 1.00 37.28 142 A 1 
ATOM 1109 C C   . HIS A 0 142 . -91.240  3.289   117.387 1.00 37.28 142 A 1 
ATOM 1110 C CB  . HIS A 0 142 . -91.616  4.585   119.608 1.00 37.28 142 A 1 
ATOM 1111 O O   . HIS A 0 142 . -91.535  4.220   116.650 1.00 37.28 142 A 1 
ATOM 1112 C CG  . HIS A 0 142 . -91.586  4.353   121.097 1.00 37.28 142 A 1 
ATOM 1113 C CD2 . HIS A 0 142 . -91.011  5.159   122.040 1.00 37.28 142 A 1 
ATOM 1114 N ND1 . HIS A 0 142 . -92.026  3.217   121.744 1.00 37.28 142 A 1 
ATOM 1115 C CE1 . HIS A 0 142 . -91.721  3.336   123.045 1.00 37.28 142 A 1 
ATOM 1116 N NE2 . HIS A 0 142 . -91.095  4.498   123.270 1.00 37.28 142 A 1 
ATOM 1117 N N   . ASN A 0 143 . -91.331  2.006   117.037 1.00 33.25 143 A 1 
ATOM 1118 C CA  . ASN A 0 143 . -92.366  1.328   116.251 1.00 33.25 143 A 1 
ATOM 1119 C C   . ASN A 0 143 . -93.799  1.914   116.378 1.00 33.25 143 A 1 
ATOM 1120 C CB  . ASN A 0 143 . -92.325  -0.098  116.865 1.00 33.25 143 A 1 
ATOM 1121 O O   . ASN A 0 143 . -94.359  1.893   117.477 1.00 33.25 143 A 1 
ATOM 1122 C CG  . ASN A 0 143 . -93.224  -1.144  116.239 1.00 33.25 143 A 1 
ATOM 1123 N ND2 . ASN A 0 143 . -93.312  -2.306  116.845 1.00 33.25 143 A 1 
ATOM 1124 O OD1 . ASN A 0 143 . -93.822  -0.965  115.200 1.00 33.25 143 A 1 
ATOM 1125 N N   . PRO A 0 144 . -94.442  2.297   115.264 1.00 43.65 144 A 1 
ATOM 1126 C CA  . PRO A 0 144 . -95.867  2.093   115.064 1.00 43.65 144 A 1 
ATOM 1127 C C   . PRO A 0 144 . -96.100  0.922   114.092 1.00 43.65 144 A 1 
ATOM 1128 C CB  . PRO A 0 144 . -96.388  3.431   114.541 1.00 43.65 144 A 1 
ATOM 1129 O O   . PRO A 0 144 . -95.576  0.910   112.980 1.00 43.65 144 A 1 
ATOM 1130 C CG  . PRO A 0 144 . -95.200  3.999   113.759 1.00 43.65 144 A 1 
ATOM 1131 C CD  . PRO A 0 144 . -93.956  3.302   114.332 1.00 43.65 144 A 1 
ATOM 1132 N N   . ASN A 0 145 . -96.896  -0.048  114.558 1.00 33.87 145 A 1 
ATOM 1133 C CA  . ASN A 0 145 . -97.627  -1.092  113.826 1.00 33.87 145 A 1 
ATOM 1134 C C   . ASN A 0 145 . -97.668  -0.890  112.294 1.00 33.87 145 A 1 
ATOM 1135 C CB  . ASN A 0 145 . -99.068  -1.063  114.372 1.00 33.87 145 A 1 
ATOM 1136 O O   . ASN A 0 145 . -98.082  0.162   111.822 1.00 33.87 145 A 1 
ATOM 1137 C CG  . ASN A 0 145 . -99.219  -1.438  115.836 1.00 33.87 145 A 1 
ATOM 1138 N ND2 . ASN A 0 145 . -100.429 -1.409  116.340 1.00 33.87 145 A 1 
ATOM 1139 O OD1 . ASN A 0 145 . -98.282  -1.767  116.542 1.00 33.87 145 A 1 
ATOM 1140 N N   . GLY A 0 146 . -97.296  -1.857  111.453 1.00 31.13 146 A 1 
ATOM 1141 C CA  . GLY A 0 146 . -97.867  -3.208  111.402 1.00 31.13 146 A 1 
ATOM 1142 C C   . GLY A 0 146 . -99.069  -3.234  110.439 1.00 31.13 146 A 1 
ATOM 1143 O O   . GLY A 0 146 . -99.883  -2.319  110.504 1.00 31.13 146 A 1 
ATOM 1144 N N   . HIS A 0 147 . -99.181  -4.302  109.626 1.00 31.60 147 A 1 
ATOM 1145 C CA  . HIS A 0 147 . -100.144 -4.619  108.531 1.00 31.60 147 A 1 
ATOM 1146 C C   . HIS A 0 147 . -99.599  -4.278  107.122 1.00 31.60 147 A 1 
ATOM 1147 C CB  . HIS A 0 147 . -101.564 -4.080  108.797 1.00 31.60 147 A 1 
ATOM 1148 O O   . HIS A 0 147 . -99.614  -3.122  106.723 1.00 31.60 147 A 1 
ATOM 1149 C CG  . HIS A 0 147 . -102.125 -4.499  110.138 1.00 31.60 147 A 1 
ATOM 1150 C CD2 . HIS A 0 147 . -102.772 -5.666  110.439 1.00 31.60 147 A 1 
ATOM 1151 N ND1 . HIS A 0 147 . -102.017 -3.792  111.310 1.00 31.60 147 A 1 
ATOM 1152 C CE1 . HIS A 0 147 . -102.556 -4.515  112.300 1.00 31.60 147 A 1 
ATOM 1153 N NE2 . HIS A 0 147 . -103.032 -5.671  111.815 1.00 31.60 147 A 1 
ATOM 1154 N N   . TYR A 0 148 . -98.926  -5.156  106.355 1.00 28.55 148 A 1 
ATOM 1155 C CA  . TYR A 0 148 . -99.208  -6.524  105.844 1.00 28.55 148 A 1 
ATOM 1156 C C   . TYR A 0 148 . -100.460 -6.657  104.947 1.00 28.55 148 A 1 
ATOM 1157 C CB  . TYR A 0 148 . -99.089  -7.673  106.871 1.00 28.55 148 A 1 
ATOM 1158 O O   . TYR A 0 148 . -101.579 -6.559  105.437 1.00 28.55 148 A 1 
ATOM 1159 C CG  . TYR A 0 148 . -97.707  -8.291  106.982 1.00 28.55 148 A 1 
ATOM 1160 C CD1 . TYR A 0 148 . -97.329  -9.341  106.120 1.00 28.55 148 A 1 
ATOM 1161 C CD2 . TYR A 0 148 . -96.806  -7.832  107.963 1.00 28.55 148 A 1 
ATOM 1162 C CE1 . TYR A 0 148 . -96.052  -9.925  106.236 1.00 28.55 148 A 1 
ATOM 1163 C CE2 . TYR A 0 148 . -95.530  -8.417  108.084 1.00 28.55 148 A 1 
ATOM 1164 O OH  . TYR A 0 148 . -93.923  -10.035 107.325 1.00 28.55 148 A 1 
ATOM 1165 C CZ  . TYR A 0 148 . -95.151  -9.466  107.218 1.00 28.55 148 A 1 
ATOM 1166 N N   . GLY A 0 149 . -100.238 -6.979  103.656 1.00 32.51 149 A 1 
ATOM 1167 C CA  . GLY A 0 149 . -101.232 -7.470  102.674 1.00 32.51 149 A 1 
ATOM 1168 C C   . GLY A 0 149 . -101.204 -6.715  101.329 1.00 32.51 149 A 1 
ATOM 1169 O O   . GLY A 0 149 . -101.843 -5.685  101.198 1.00 32.51 149 A 1 
ATOM 1170 N N   . SER A 0 150 . -100.329 -7.049  100.370 1.00 31.53 150 A 1 
ATOM 1171 C CA  . SER A 0 150 . -100.536 -8.042  99.289  1.00 31.53 150 A 1 
ATOM 1172 C C   . SER A 0 150 . -101.667 -7.710  98.293  1.00 31.53 150 A 1 
ATOM 1173 C CB  . SER A 0 150 . -100.718 -9.467  99.834  1.00 31.53 150 A 1 
ATOM 1174 O O   . SER A 0 150 . -102.822 -7.994  98.574  1.00 31.53 150 A 1 
ATOM 1175 O OG  . SER A 0 150 . -100.700 -10.395 98.764  1.00 31.53 150 A 1 
ATOM 1176 N N   . GLN A 0 151 . -101.339 -7.191  97.098  1.00 36.05 151 A 1 
ATOM 1177 C CA  . GLN A 0 151 . -101.522 -7.923  95.830  1.00 36.05 151 A 1 
ATOM 1178 C C   . GLN A 0 151 . -100.994 -7.139  94.614  1.00 36.05 151 A 1 
ATOM 1179 C CB  . GLN A 0 151 . -102.958 -8.418  95.552  1.00 36.05 151 A 1 
ATOM 1180 O O   . GLN A 0 151 . -101.376 -6.016  94.302  1.00 36.05 151 A 1 
ATOM 1181 C CG  . GLN A 0 151 . -103.073 -9.918  95.883  1.00 36.05 151 A 1 
ATOM 1182 C CD  . GLN A 0 151 . -104.422 -10.501 95.485  1.00 36.05 151 A 1 
ATOM 1183 N NE2 . GLN A 0 151 . -104.539 -11.118 94.329  1.00 36.05 151 A 1 
ATOM 1184 O OE1 . GLN A 0 151 . -105.400 -10.420 96.202  1.00 36.05 151 A 1 
ATOM 1185 N N   . LYS A 0 152 . -100.092 -7.828  93.928  1.00 33.20 152 A 1 
ATOM 1186 C CA  . LYS A 0 152 . -99.349  -7.515  92.714  1.00 33.20 152 A 1 
ATOM 1187 C C   . LYS A 0 152 . -100.267 -7.741  91.502  1.00 33.20 152 A 1 
ATOM 1188 C CB  . LYS A 0 152 . -98.182  -8.524  92.809  1.00 33.20 152 A 1 
ATOM 1189 O O   . LYS A 0 152 . -100.766 -8.849  91.329  1.00 33.20 152 A 1 
ATOM 1190 C CG  . LYS A 0 152 . -96.975  -8.422  91.872  1.00 33.20 152 A 1 
ATOM 1191 C CD  . LYS A 0 152 . -96.032  -9.589  92.246  1.00 33.20 152 A 1 
ATOM 1192 C CE  . LYS A 0 152 . -94.641  -9.548  91.609  1.00 33.20 152 A 1 
ATOM 1193 N NZ  . LYS A 0 152 . -94.691  -9.783  90.150  1.00 33.20 152 A 1 
ATOM 1194 N N   . THR A 0 153 . -100.495 -6.725  90.668  1.00 34.75 153 A 1 
ATOM 1195 C CA  . THR A 0 153 . -101.021 -6.906  89.301  1.00 34.75 153 A 1 
ATOM 1196 C C   . THR A 0 153 . -99.953  -6.465  88.309  1.00 34.75 153 A 1 
ATOM 1197 C CB  . THR A 0 153 . -102.381 -6.232  89.037  1.00 34.75 153 A 1 
ATOM 1198 O O   . THR A 0 153 . -99.712  -5.282  88.085  1.00 34.75 153 A 1 
ATOM 1199 C CG2 . THR A 0 153 . -103.539 -7.147  89.430  1.00 34.75 153 A 1 
ATOM 1200 O OG1 . THR A 0 153 . -102.547 -5.032  89.754  1.00 34.75 153 A 1 
ATOM 1201 N N   . ASP A 0 154 . -99.271  -7.464  87.759  1.00 36.50 154 A 1 
ATOM 1202 C CA  . ASP A 0 154 . -98.196  -7.344  86.783  1.00 36.50 154 A 1 
ATOM 1203 C C   . ASP A 0 154 . -98.745  -6.846  85.434  1.00 36.50 154 A 1 
ATOM 1204 C CB  . ASP A 0 154 . -97.526  -8.730  86.658  1.00 36.50 154 A 1 
ATOM 1205 O O   . ASP A 0 154 . -99.338  -7.608  84.675  1.00 36.50 154 A 1 
ATOM 1206 C CG  . ASP A 0 154 . -96.749  -9.121  87.919  1.00 36.50 154 A 1 
ATOM 1207 O OD1 . ASP A 0 154 . -96.089  -8.237  88.506  1.00 36.50 154 A 1 
ATOM 1208 O OD2 . ASP A 0 154 . -96.741  -10.303 88.331  1.00 36.50 154 A 1 
ATOM 1209 N N   . LYS A 0 155 . -98.554  -5.557  85.122  1.00 36.18 155 A 1 
ATOM 1210 C CA  . LYS A 0 155 . -98.898  -4.937  83.823  1.00 36.18 155 A 1 
ATOM 1211 C C   . LYS A 0 155 . -97.677  -4.721  82.913  1.00 36.18 155 A 1 
ATOM 1212 C CB  . LYS A 0 155 . -99.728  -3.652  84.023  1.00 36.18 155 A 1 
ATOM 1213 O O   . LYS A 0 155 . -97.658  -3.788  82.118  1.00 36.18 155 A 1 
ATOM 1214 C CG  . LYS A 0 155 . -101.201 -3.927  84.354  1.00 36.18 155 A 1 
ATOM 1215 C CD  . LYS A 0 155 . -101.990 -2.612  84.274  1.00 36.18 155 A 1 
ATOM 1216 C CE  . LYS A 0 155 . -103.475 -2.843  84.569  1.00 36.18 155 A 1 
ATOM 1217 N NZ  . LYS A 0 155 . -104.238 -1.570  84.507  1.00 36.18 155 A 1 
ATOM 1218 N N   . THR A 0 156 . -96.676  -5.595  82.987  1.00 33.27 156 A 1 
ATOM 1219 C CA  . THR A 0 156 . -95.397  -5.410  82.274  1.00 33.27 156 A 1 
ATOM 1220 C C   . THR A 0 156 . -94.997  -6.659  81.490  1.00 33.27 156 A 1 
ATOM 1221 C CB  . THR A 0 156 . -94.268  -4.989  83.247  1.00 33.27 156 A 1 
ATOM 1222 O O   . THR A 0 156 . -94.024  -7.290  81.871  1.00 33.27 156 A 1 
ATOM 1223 C CG2 . THR A 0 156 . -93.124  -4.286  82.515  1.00 33.27 156 A 1 
ATOM 1224 O OG1 . THR A 0 156 . -94.740  -4.091  84.223  1.00 33.27 156 A 1 
ATOM 1225 N N   . LYS A 0 157 . -95.745  -7.070  80.446  1.00 35.44 157 A 1 
ATOM 1226 C CA  . LYS A 0 157 . -95.298  -8.126  79.490  1.00 35.44 157 A 1 
ATOM 1227 C C   . LYS A 0 157 . -95.852  -8.036  78.050  1.00 35.44 157 A 1 
ATOM 1228 C CB  . LYS A 0 157 . -95.507  -9.560  80.063  1.00 35.44 157 A 1 
ATOM 1229 O O   . LYS A 0 157 . -95.730  -9.002  77.310  1.00 35.44 157 A 1 
ATOM 1230 C CG  . LYS A 0 157 . -94.518  -9.921  81.181  1.00 35.44 157 A 1 
ATOM 1231 C CD  . LYS A 0 157 . -94.276  -11.408 81.400  1.00 35.44 157 A 1 
ATOM 1232 C CE  . LYS A 0 157 . -93.234  -11.515 82.522  1.00 35.44 157 A 1 
ATOM 1233 N NZ  . LYS A 0 157 . -92.773  -12.910 82.707  1.00 35.44 157 A 1 
ATOM 1234 N N   . ALA A 0 158 . -96.465  -6.929  77.617  1.00 32.40 158 A 1 
ATOM 1235 C CA  . ALA A 0 158 . -97.121  -6.879  76.295  1.00 32.40 158 A 1 
ATOM 1236 C C   . ALA A 0 158 . -96.390  -6.067  75.205  1.00 32.40 158 A 1 
ATOM 1237 C CB  . ALA A 0 158 . -98.578  -6.439  76.480  1.00 32.40 158 A 1 
ATOM 1238 O O   . ALA A 0 158 . -96.837  -6.090  74.065  1.00 32.40 158 A 1 
ATOM 1239 N N   . SER A 0 159 . -95.295  -5.362  75.511  1.00 38.37 159 A 1 
ATOM 1240 C CA  . SER A 0 159 . -94.621  -4.468  74.547  1.00 38.37 159 A 1 
ATOM 1241 C C   . SER A 0 159 . -93.178  -4.849  74.195  1.00 38.37 159 A 1 
ATOM 1242 C CB  . SER A 0 159 . -94.722  -3.014  75.020  1.00 38.37 159 A 1 
ATOM 1243 O O   . SER A 0 159 . -92.504  -4.058  73.549  1.00 38.37 159 A 1 
ATOM 1244 O OG  . SER A 0 159 . -94.163  -2.869  76.312  1.00 38.37 159 A 1 
ATOM 1245 N N   . GLU A 0 160 . -92.696  -6.032  74.587  1.00 35.15 160 A 1 
ATOM 1246 C CA  . GLU A 0 160 . -91.295  -6.446  74.357  1.00 35.15 160 A 1 
ATOM 1247 C C   . GLU A 0 160 . -91.117  -7.609  73.368  1.00 35.15 160 A 1 
ATOM 1248 C CB  . GLU A 0 160 . -90.585  -6.703  75.699  1.00 35.15 160 A 1 
ATOM 1249 O O   . GLU A 0 160 . -90.031  -8.167  73.285  1.00 35.15 160 A 1 
ATOM 1250 C CG  . GLU A 0 160 . -90.203  -5.384  76.385  1.00 35.15 160 A 1 
ATOM 1251 C CD  . GLU A 0 160 . -89.421  -5.596  77.691  1.00 35.15 160 A 1 
ATOM 1252 O OE1 . GLU A 0 160 . -88.892  -4.584  78.201  1.00 35.15 160 A 1 
ATOM 1253 O OE2 . GLU A 0 160 . -89.430  -6.731  78.221  1.00 35.15 160 A 1 
ATOM 1254 N N   . ALA A 0 161 . -92.131  -7.969  72.577  1.00 34.33 161 A 1 
ATOM 1255 C CA  . ALA A 0 161 . -91.984  -9.040  71.590  1.00 34.33 161 A 1 
ATOM 1256 C C   . ALA A 0 161 . -92.338  -8.572  70.173  1.00 34.33 161 A 1 
ATOM 1257 C CB  . ALA A 0 161 . -92.765  -10.271 72.051  1.00 34.33 161 A 1 
ATOM 1258 O O   . ALA A 0 161 . -93.501  -8.350  69.844  1.00 34.33 161 A 1 
ATOM 1259 N N   . ASP A 0 162 . -91.275  -8.483  69.376  1.00 36.95 162 A 1 
ATOM 1260 C CA  . ASP A 0 162 . -91.191  -8.841  67.963  1.00 36.95 162 A 1 
ATOM 1261 C C   . ASP A 0 162 . -91.919  -7.967  66.939  1.00 36.95 162 A 1 
ATOM 1262 C CB  . ASP A 0 162 . -91.509  -10.336 67.792  1.00 36.95 162 A 1 
ATOM 1263 O O   . ASP A 0 162 . -93.140  -7.998  66.809  1.00 36.95 162 A 1 
ATOM 1264 C CG  . ASP A 0 162 . -90.621  -11.228 68.668  1.00 36.95 162 A 1 
ATOM 1265 O OD1 . ASP A 0 162 . -89.508  -10.773 69.016  1.00 36.95 162 A 1 
ATOM 1266 O OD2 . ASP A 0 162 . -91.079  -12.344 68.996  1.00 36.95 162 A 1 
ATOM 1267 N N   . SER A 0 163 . -91.109  -7.282  66.121  1.00 37.50 163 A 1 
ATOM 1268 C CA  . SER A 0 163 . -91.299  -6.978  64.681  1.00 37.50 163 A 1 
ATOM 1269 C C   . SER A 0 163 . -90.823  -5.572  64.289  1.00 37.50 163 A 1 
ATOM 1270 C CB  . SER A 0 163 . -92.706  -7.228  64.106  1.00 37.50 163 A 1 
ATOM 1271 O O   . SER A 0 163 . -91.269  -5.026  63.280  1.00 37.50 163 A 1 
ATOM 1272 O OG  . SER A 0 163 . -93.105  -8.571  64.281  1.00 37.50 163 A 1 
ATOM 1273 N N   . ALA A 0 164 . -89.897  -4.965  65.041  1.00 30.82 164 A 1 
ATOM 1274 C CA  . ALA A 0 164 . -89.057  -3.931  64.445  1.00 30.82 164 A 1 
ATOM 1275 C C   . ALA A 0 164 . -88.268  -4.607  63.315  1.00 30.82 164 A 1 
ATOM 1276 C CB  . ALA A 0 164 . -88.154  -3.300  65.513  1.00 30.82 164 A 1 
ATOM 1277 O O   . ALA A 0 164 . -87.399  -5.432  63.590  1.00 30.82 164 A 1 
ATOM 1278 N N   . ALA A 0 165 . -88.646  -4.329  62.065  1.00 34.60 165 A 1 
ATOM 1279 C CA  . ALA A 0 165 . -87.911  -4.750  60.883  1.00 34.60 165 A 1 
ATOM 1280 C C   . ALA A 0 165 . -86.462  -4.291  61.064  1.00 34.60 165 A 1 
ATOM 1281 C CB  . ALA A 0 165 . -88.581  -4.135  59.645  1.00 34.60 165 A 1 
ATOM 1282 O O   . ALA A 0 165 . -86.171  -3.096  61.003  1.00 34.60 165 A 1 
ATOM 1283 N N   . GLN A 0 166 . -85.583  -5.229  61.413  1.00 36.93 166 A 1 
ATOM 1284 C CA  . GLN A 0 166 . -84.152  -4.986  61.446  1.00 36.93 166 A 1 
ATOM 1285 C C   . GLN A 0 166 . -83.798  -4.539  60.031  1.00 36.93 166 A 1 
ATOM 1286 C CB  . GLN A 0 166 . -83.416  -6.271  61.864  1.00 36.93 166 A 1 
ATOM 1287 O O   . GLN A 0 166 . -84.083  -5.270  59.085  1.00 36.93 166 A 1 
ATOM 1288 C CG  . GLN A 0 166 . -83.634  -6.597  63.353  1.00 36.93 166 A 1 
ATOM 1289 C CD  . GLN A 0 166 . -82.997  -7.916  63.787  1.00 36.93 166 A 1 
ATOM 1290 N NE2 . GLN A 0 166 . -82.694  -8.084  65.056  1.00 36.93 166 A 1 
ATOM 1291 O OE1 . GLN A 0 166 . -82.787  -8.838  63.022  1.00 36.93 166 A 1 
ATOM 1292 N N   . GLY A 0 167 . -83.301  -3.307  59.884  1.00 38.62 167 A 1 
ATOM 1293 C CA  . GLY A 0 167 . -82.797  -2.834  58.601  1.00 38.62 167 A 1 
ATOM 1294 C C   . GLY A 0 167 . -81.793  -3.866  58.109  1.00 38.62 167 A 1 
ATOM 1295 O O   . GLY A 0 167 . -80.808  -4.119  58.802  1.00 38.62 167 A 1 
ATOM 1296 N N   . GLY A 0 168 . -82.121  -4.541  57.008  1.00 39.11 168 A 1 
ATOM 1297 C CA  . GLY A 0 168 . -81.196  -5.456  56.364  1.00 39.11 168 A 1 
ATOM 1298 C C   . GLY A 0 168 . -80.023  -4.619  55.893  1.00 39.11 168 A 1 
ATOM 1299 O O   . GLY A 0 168 . -80.221  -3.672  55.141  1.00 39.11 168 A 1 
ATOM 1300 N N   . TYR A 0 169 . -78.849  -4.902  56.434  1.00 39.31 169 A 1 
ATOM 1301 C CA  . TYR A 0 169 . -77.603  -4.490  55.814  1.00 39.31 169 A 1 
ATOM 1302 C C   . TYR A 0 169 . -77.452  -5.356  54.562  1.00 39.31 169 A 1 
ATOM 1303 C CB  . TYR A 0 169 . -76.455  -4.711  56.811  1.00 39.31 169 A 1 
ATOM 1304 O O   . TYR A 0 169 . -77.659  -6.572  54.661  1.00 39.31 169 A 1 
ATOM 1305 C CG  . TYR A 0 169 . -76.630  -3.994  58.144  1.00 39.31 169 A 1 
ATOM 1306 C CD1 . TYR A 0 169 . -76.097  -2.704  58.310  1.00 39.31 169 A 1 
ATOM 1307 C CD2 . TYR A 0 169 . -77.322  -4.609  59.210  1.00 39.31 169 A 1 
ATOM 1308 C CE1 . TYR A 0 169 . -76.237  -2.033  59.540  1.00 39.31 169 A 1 
ATOM 1309 C CE2 . TYR A 0 169 . -77.489  -3.934  60.435  1.00 39.31 169 A 1 
ATOM 1310 O OH  . TYR A 0 169 . -77.051  -2.002  61.794  1.00 39.31 169 A 1 
ATOM 1311 C CZ  . TYR A 0 169 . -76.937  -2.648  60.602  1.00 39.31 169 A 1 
ATOM 1312 N N   . ASP A 0 170 . -77.133  -4.751  53.427  1.00 47.01 170 A 1 
ATOM 1313 C CA  . ASP A 0 170 . -76.436  -5.457  52.359  1.00 47.01 170 A 1 
ATOM 1314 C C   . ASP A 0 170 . -75.015  -5.741  52.884  1.00 47.01 170 A 1 
ATOM 1315 C CB  . ASP A 0 170 . -76.493  -4.667  51.028  1.00 47.01 170 A 1 
ATOM 1316 O O   . ASP A 0 170 . -74.376  -4.908  53.528  1.00 47.01 170 A 1 
ATOM 1317 C CG  . ASP A 0 170 . -76.326  -3.141  51.134  1.00 47.01 170 A 1 
ATOM 1318 O OD1 . ASP A 0 170 . -75.827  -2.666  52.180  1.00 47.01 170 A 1 
ATOM 1319 O OD2 . ASP A 0 170 . -76.892  -2.407  50.293  1.00 47.01 170 A 1 
ATOM 1320 N N   . ASN A 0 171 . -74.577  -6.996  52.785  1.00 48.45 171 A 1 
ATOM 1321 C CA  . ASN A 0 171 . -73.209  -7.383  53.128  1.00 48.45 171 A 1 
ATOM 1322 C C   . ASN A 0 171 . -72.563  -7.867  51.842  1.00 48.45 171 A 1 
ATOM 1323 C CB  . ASN A 0 171 . -73.159  -8.483  54.206  1.00 48.45 171 A 1 
ATOM 1324 O O   . ASN A 0 171 . -72.539  -9.075  51.579  1.00 48.45 171 A 1 
ATOM 1325 C CG  . ASN A 0 171 . -73.488  -8.040  55.614  1.00 48.45 171 A 1 
ATOM 1326 N ND2 . ASN A 0 171 . -74.383  -8.747  56.259  1.00 48.45 171 A 1 
ATOM 1327 O OD1 . ASN A 0 171 . -72.911  -7.153  56.222  1.00 48.45 171 A 1 
ATOM 1328 N N   . ASP A 0 172 . -72.047  -6.932  51.062  1.00 59.01 172 A 1 
ATOM 1329 C CA  . ASP A 0 172 . -71.327  -7.279  49.855  1.00 59.01 172 A 1 
ATOM 1330 C C   . ASP A 0 172 . -70.017  -7.947  50.269  1.00 59.01 172 A 1 
ATOM 1331 C CB  . ASP A 0 172 . -71.133  -6.054  48.961  1.00 59.01 172 A 1 
ATOM 1332 O O   . ASP A 0 172 . -69.241  -7.457  51.095  1.00 59.01 172 A 1 
ATOM 1333 C CG  . ASP A 0 172 . -72.449  -5.460  48.451  1.00 59.01 172 A 1 
ATOM 1334 O OD1 . ASP A 0 172 . -73.504  -6.108  48.655  1.00 59.01 172 A 1 
ATOM 1335 O OD2 . ASP A 0 172 . -72.364  -4.369  47.855  1.00 59.01 172 A 1 
ATOM 1336 N N   . ALA A 0 173 . -69.789  -9.144  49.743  1.00 57.67 173 A 1 
ATOM 1337 C CA  . ALA A 0 173 . -68.547  -9.868  49.944  1.00 57.67 173 A 1 
ATOM 1338 C C   . ALA A 0 173 . -67.877  -10.020 48.588  1.00 57.67 173 A 1 
ATOM 1339 C CB  . ALA A 0 173 . -68.827  -11.203 50.643  1.00 57.67 173 A 1 
ATOM 1340 O O   . ALA A 0 173 . -68.413  -10.676 47.693  1.00 57.67 173 A 1 
ATOM 1341 N N   . TRP A 0 174 . -66.684  -9.446  48.444  1.00 71.79 174 A 1 
ATOM 1342 C CA  . TRP A 0 174 . -65.907  -9.542  47.214  1.00 71.79 174 A 1 
ATOM 1343 C C   . TRP A 0 174 . -64.478  -10.010 47.486  1.00 71.79 174 A 1 
ATOM 1344 C CB  . TRP A 0 174 . -65.972  -8.218  46.441  1.00 71.79 174 A 1 
ATOM 1345 O O   . TRP A 0 174 . -63.879  -9.730  48.530  1.00 71.79 174 A 1 
ATOM 1346 C CG  . TRP A 0 174 . -65.295  -7.050  47.090  1.00 71.79 174 A 1 
ATOM 1347 C CD1 . TRP A 0 174 . -65.896  -6.112  47.858  1.00 71.79 174 A 1 
ATOM 1348 C CD2 . TRP A 0 174 . -63.884  -6.681  47.048  1.00 71.79 174 A 1 
ATOM 1349 C CE2 . TRP A 0 174 . -63.699  -5.494  47.816  1.00 71.79 174 A 1 
ATOM 1350 C CE3 . TRP A 0 174 . -62.739  -7.248  46.447  1.00 71.79 174 A 1 
ATOM 1351 N NE1 . TRP A 0 174 . -64.964  -5.187  48.279  1.00 71.79 174 A 1 
ATOM 1352 C CH2 . TRP A 0 174 . -61.311  -5.502  47.378  1.00 71.79 174 A 1 
ATOM 1353 C CZ2 . TRP A 0 174 . -62.436  -4.898  47.969  1.00 71.79 174 A 1 
ATOM 1354 C CZ3 . TRP A 0 174 . -61.463  -6.681  46.627  1.00 71.79 174 A 1 
ATOM 1355 N N   . ALA A 0 175 . -63.907  -10.717 46.512  1.00 63.68 175 A 1 
ATOM 1356 C CA  . ALA A 0 175 . -62.487  -11.043 46.484  1.00 63.68 175 A 1 
ATOM 1357 C C   . ALA A 0 175 . -61.893  -10.748 45.104  1.00 63.68 175 A 1 
ATOM 1358 C CB  . ALA A 0 175 . -62.270  -12.497 46.904  1.00 63.68 175 A 1 
ATOM 1359 O O   . ALA A 0 175 . -62.545  -10.930 44.073  1.00 63.68 175 A 1 
ATOM 1360 N N   . LYS A 0 176 . -60.641  -10.284 45.100  1.00 72.02 176 A 1 
ATOM 1361 C CA  . LYS A 0 176 . -59.825  -10.066 43.902  1.00 72.02 176 A 1 
ATOM 1362 C C   . LYS A 0 176 . -58.532  -10.860 44.044  1.00 72.02 176 A 1 
ATOM 1363 C CB  . LYS A 0 176 . -59.539  -8.570  43.686  1.00 72.02 176 A 1 
ATOM 1364 O O   . LYS A 0 176 . -57.851  -10.762 45.066  1.00 72.02 176 A 1 
ATOM 1365 C CG  . LYS A 0 176 . -60.801  -7.774  43.317  1.00 72.02 176 A 1 
ATOM 1366 C CD  . LYS A 0 176 . -60.540  -6.261  43.315  1.00 72.02 176 A 1 
ATOM 1367 C CE  . LYS A 0 176 . -61.876  -5.512  43.225  1.00 72.02 176 A 1 
ATOM 1368 N NZ  . LYS A 0 176 . -61.720  -4.063  43.500  1.00 72.02 176 A 1 
ATOM 1369 N N   . GLN A 0 177 . -58.209  -11.631 43.021  1.00 74.06 177 A 1 
ATOM 1370 C CA  . GLN A 0 177 . -56.973  -12.387 42.883  1.00 74.06 177 A 1 
ATOM 1371 C C   . GLN A 0 177 . -56.296  -11.986 41.580  1.00 74.06 177 A 1 
ATOM 1372 C CB  . GLN A 0 177 . -57.284  -13.887 42.883  1.00 74.06 177 A 1 
ATOM 1373 O O   . GLN A 0 177 . -56.964  -11.843 40.558  1.00 74.06 177 A 1 
ATOM 1374 C CG  . GLN A 0 177 . -57.598  -14.402 44.291  1.00 74.06 177 A 1 
ATOM 1375 C CD  . GLN A 0 177 . -57.943  -15.884 44.315  1.00 74.06 177 A 1 
ATOM 1376 N NE2 . GLN A 0 177 . -57.944  -16.509 45.471  1.00 74.06 177 A 1 
ATOM 1377 O OE1 . GLN A 0 177 . -58.239  -16.520 43.317  1.00 74.06 177 A 1 
ATOM 1378 N N   . ALA A 0 178 . -54.981  -11.825 41.617  1.00 72.80 178 A 1 
ATOM 1379 C CA  . ALA A 0 178 . -54.155  -11.680 40.431  1.00 72.80 178 A 1 
ATOM 1380 C C   . ALA A 0 178 . -52.923  -12.572 40.580  1.00 72.80 178 A 1 
ATOM 1381 C CB  . ALA A 0 178 . -53.800  -10.205 40.220  1.00 72.80 178 A 1 
ATOM 1382 O O   . ALA A 0 178 . -52.330  -12.625 41.658  1.00 72.80 178 A 1 
ATOM 1383 N N   . TYR A 0 179 . -52.571  -13.276 39.514  1.00 75.49 179 A 1 
ATOM 1384 C CA  . TYR A 0 179 . -51.399  -14.136 39.428  1.00 75.49 179 A 1 
ATOM 1385 C C   . TYR A 0 179 . -50.750  -13.942 38.067  1.00 75.49 179 A 1 
ATOM 1386 C CB  . TYR A 0 179 . -51.797  -15.609 39.607  1.00 75.49 179 A 1 
ATOM 1387 O O   . TYR A 0 179 . -51.458  -13.765 37.075  1.00 75.49 179 A 1 
ATOM 1388 C CG  . TYR A 0 179 . -52.371  -15.944 40.969  1.00 75.49 179 A 1 
ATOM 1389 C CD1 . TYR A 0 179 . -51.501  -16.173 42.051  1.00 75.49 179 A 1 
ATOM 1390 C CD2 . TYR A 0 179 . -53.765  -16.015 41.154  1.00 75.49 179 A 1 
ATOM 1391 C CE1 . TYR A 0 179 . -52.023  -16.459 43.328  1.00 75.49 179 A 1 
ATOM 1392 C CE2 . TYR A 0 179 . -54.291  -16.320 42.424  1.00 75.49 179 A 1 
ATOM 1393 O OH  . TYR A 0 179 . -53.937  -16.788 44.744  1.00 75.49 179 A 1 
ATOM 1394 C CZ  . TYR A 0 179 . -53.422  -16.526 43.514  1.00 75.49 179 A 1 
ATOM 1395 N N   . GLY A 0 180 . -49.432  -14.043 38.019  1.00 78.75 180 A 1 
ATOM 1396 C CA  . GLY A 0 180 . -48.697  -14.034 36.770  1.00 78.75 180 A 1 
ATOM 1397 C C   . GLY A 0 180 . -47.369  -14.765 36.874  1.00 78.75 180 A 1 
ATOM 1398 O O   . GLY A 0 180 . -46.958  -15.201 37.956  1.00 78.75 180 A 1 
ATOM 1399 N N   . SER A 0 181 . -46.760  -14.958 35.718  1.00 76.39 181 A 1 
ATOM 1400 C CA  . SER A 0 181 . -45.393  -15.430 35.562  1.00 76.39 181 A 1 
ATOM 1401 C C   . SER A 0 181 . -44.756  -14.667 34.419  1.00 76.39 181 A 1 
ATOM 1402 C CB  . SER A 0 181 . -45.336  -16.929 35.253  1.00 76.39 181 A 1 
ATOM 1403 O O   . SER A 0 181 . -45.313  -14.685 33.320  1.00 76.39 181 A 1 
ATOM 1404 O OG  . SER A 0 181 . -46.059  -17.249 34.071  1.00 76.39 181 A 1 
ATOM 1405 N N   . ASP A 0 182 . -43.608  -14.104 34.715  1.00 78.08 182 A 1 
ATOM 1406 C CA  . ASP A 0 182 . -42.656  -13.431 33.853  1.00 78.08 182 A 1 
ATOM 1407 C C   . ASP A 0 182 . -41.581  -14.448 33.466  1.00 78.08 182 A 1 
ATOM 1408 C CB  . ASP A 0 182 . -42.016  -12.200 34.556  1.00 78.08 182 A 1 
ATOM 1409 O O   . ASP A 0 182 . -41.140  -15.265 34.286  1.00 78.08 182 A 1 
ATOM 1410 C CG  . ASP A 0 182 . -42.483  -11.868 35.991  1.00 78.08 182 A 1 
ATOM 1411 O OD1 . ASP A 0 182 . -42.751  -12.798 36.812  1.00 78.08 182 A 1 
ATOM 1412 O OD2 . ASP A 0 182 . -42.735  -10.676 36.279  1.00 78.08 182 A 1 
ATOM 1413 N N   . TYR A 0 183 . -41.197  -14.454 32.195  1.00 75.51 183 A 1 
ATOM 1414 C CA  . TYR A 0 183 . -40.010  -15.164 31.731  1.00 75.51 183 A 1 
ATOM 1415 C C   . TYR A 0 183 . -39.187  -14.184 30.913  1.00 75.51 183 A 1 
ATOM 1416 C CB  . TYR A 0 183 . -40.375  -16.430 30.936  1.00 75.51 183 A 1 
ATOM 1417 O O   . TYR A 0 183 . -39.488  -13.947 29.746  1.00 75.51 183 A 1 
ATOM 1418 C CG  . TYR A 0 183 . -39.160  -17.216 30.453  1.00 75.51 183 A 1 
ATOM 1419 C CD1 . TYR A 0 183 . -38.499  -16.890 29.252  1.00 75.51 183 A 1 
ATOM 1420 C CD2 . TYR A 0 183 . -38.639  -18.237 31.260  1.00 75.51 183 A 1 
ATOM 1421 C CE1 . TYR A 0 183 . -37.290  -17.530 28.907  1.00 75.51 183 A 1 
ATOM 1422 C CE2 . TYR A 0 183 . -37.402  -18.841 30.954  1.00 75.51 183 A 1 
ATOM 1423 O OH  . TYR A 0 183 . -35.510  -19.034 29.485  1.00 75.51 183 A 1 
ATOM 1424 C CZ  . TYR A 0 183 . -36.713  -18.472 29.782  1.00 75.51 183 A 1 
ATOM 1425 N N   . ASP A 0 184 . -38.143  -13.659 31.539  1.00 80.89 184 A 1 
ATOM 1426 C CA  . ASP A 0 184 . -37.230  -12.689 30.959  1.00 80.89 184 A 1 
ATOM 1427 C C   . ASP A 0 184 . -35.903  -13.392 30.663  1.00 80.89 184 A 1 
ATOM 1428 C CB  . ASP A 0 184 . -37.041  -11.528 31.963  1.00 80.89 184 A 1 
ATOM 1429 O O   . ASP A 0 184 . -35.196  -13.829 31.572  1.00 80.89 184 A 1 
ATOM 1430 C CG  . ASP A 0 184 . -37.731  -10.214 31.605  1.00 80.89 184 A 1 
ATOM 1431 O OD1 . ASP A 0 184 . -38.303  -10.131 30.508  1.00 80.89 184 A 1 
ATOM 1432 O OD2 . ASP A 0 184 . -37.423  -9.208  32.298  1.00 80.89 184 A 1 
ATOM 1433 N N   . SER A 0 185 . -35.514  -13.496 29.394  1.00 80.82 185 A 1 
ATOM 1434 C CA  . SER A 0 185 . -34.172  -13.951 29.018  1.00 80.82 185 A 1 
ATOM 1435 C C   . SER A 0 185 . -33.443  -12.850 28.268  1.00 80.82 185 A 1 
ATOM 1436 C CB  . SER A 0 185 . -34.198  -15.271 28.246  1.00 80.82 185 A 1 
ATOM 1437 O O   . SER A 0 185 . -33.864  -12.445 27.180  1.00 80.82 185 A 1 
ATOM 1438 O OG  . SER A 0 185 . -34.864  -15.140 27.009  1.00 80.82 185 A 1 
ATOM 1439 N N   . ARG A 0 186 . -32.340  -12.381 28.855  1.00 84.20 186 A 1 
ATOM 1440 C CA  . ARG A 0 186 . -31.484  -11.331 28.302  1.00 84.20 186 A 1 
ATOM 1441 C C   . ARG A 0 186 . -30.088  -11.857 28.090  1.00 84.20 186 A 1 
ATOM 1442 C CB  . ARG A 0 186 . -31.444  -10.108 29.220  1.00 84.20 186 A 1 
ATOM 1443 O O   . ARG A 0 186 . -29.445  -12.307 29.032  1.00 84.20 186 A 1 
ATOM 1444 C CG  . ARG A 0 186 . -32.825  -9.487  29.315  1.00 84.20 186 A 1 
ATOM 1445 C CD  . ARG A 0 186 . -32.838  -8.267  30.231  1.00 84.20 186 A 1 
ATOM 1446 N NE  . ARG A 0 186 . -34.222  -7.952  30.608  1.00 84.20 186 A 1 
ATOM 1447 N NH1 . ARG A 0 186 . -33.867  -5.959  31.652  1.00 84.20 186 A 1 
ATOM 1448 N NH2 . ARG A 0 186 . -35.897  -6.931  31.731  1.00 84.20 186 A 1 
ATOM 1449 C CZ  . ARG A 0 186 . -34.661  -6.947  31.325  1.00 84.20 186 A 1 
ATOM 1450 N N   . TRP A 0 187 . -29.592  -11.714 26.878  1.00 89.06 187 A 1 
ATOM 1451 C CA  . TRP A 0 187 . -28.256  -12.149 26.520  1.00 89.06 187 A 1 
ATOM 1452 C C   . TRP A 0 187 . -27.561  -11.084 25.692  1.00 89.06 187 A 1 
ATOM 1453 C CB  . TRP A 0 187 . -28.369  -13.472 25.774  1.00 89.06 187 A 1 
ATOM 1454 O O   . TRP A 0 187 . -28.198  -10.413 24.881  1.00 89.06 187 A 1 
ATOM 1455 C CG  . TRP A 0 187 . -27.077  -13.996 25.254  1.00 89.06 187 A 1 
ATOM 1456 C CD1 . TRP A 0 187 . -26.214  -14.770 25.942  1.00 89.06 187 A 1 
ATOM 1457 C CD2 . TRP A 0 187 . -26.495  -13.805 23.935  1.00 89.06 187 A 1 
ATOM 1458 C CE2 . TRP A 0 187 . -25.339  -14.630 23.850  1.00 89.06 187 A 1 
ATOM 1459 C CE3 . TRP A 0 187 . -26.858  -13.073 22.785  1.00 89.06 187 A 1 
ATOM 1460 N NE1 . TRP A 0 187 . -25.161  -15.123 25.126  1.00 89.06 187 A 1 
ATOM 1461 C CH2 . TRP A 0 187 . -25.059  -14.103 21.503  1.00 89.06 187 A 1 
ATOM 1462 C CZ2 . TRP A 0 187 . -24.680  -14.847 22.636  1.00 89.06 187 A 1 
ATOM 1463 C CZ3 . TRP A 0 187 . -26.125  -13.193 21.590  1.00 89.06 187 A 1 
ATOM 1464 N N   . GLY A 0 188 . -26.249  -10.946 25.855  1.00 90.47 188 A 1 
ATOM 1465 C CA  . GLY A 0 188 . -25.496  -10.020 25.031  1.00 90.47 188 A 1 
ATOM 1466 C C   . GLY A 0 188 . -24.008  -10.294 24.942  1.00 90.47 188 A 1 
ATOM 1467 O O   . GLY A 0 188 . -23.424  -11.075 25.698  1.00 90.47 188 A 1 
ATOM 1468 N N   . LYS A 0 189 . -23.411  -9.636  23.953  1.00 90.84 189 A 1 
ATOM 1469 C CA  . LYS A 0 189 . -22.002  -9.694  23.592  1.00 90.84 189 A 1 
ATOM 1470 C C   . LYS A 0 189 . -21.488  -8.304  23.328  1.00 90.84 189 A 1 
ATOM 1471 C CB  . LYS A 0 189 . -21.811  -10.511 22.318  1.00 90.84 189 A 1 
ATOM 1472 O O   . LYS A 0 189 . -22.133  -7.575  22.579  1.00 90.84 189 A 1 
ATOM 1473 C CG  . LYS A 0 189 . -22.188  -11.954 22.587  1.00 90.84 189 A 1 
ATOM 1474 C CD  . LYS A 0 189 . -21.881  -12.812 21.367  1.00 90.84 189 A 1 
ATOM 1475 C CE  . LYS A 0 189 . -21.698  -14.185 21.977  1.00 90.84 189 A 1 
ATOM 1476 N NZ  . LYS A 0 189 . -21.476  -15.241 20.981  1.00 90.84 189 A 1 
ATOM 1477 N N   . SER A 0 190 . -20.310  -7.996  23.848  1.00 90.15 190 A 1 
ATOM 1478 C CA  . SER A 0 190 . -19.667  -6.725  23.561  1.00 90.15 190 A 1 
ATOM 1479 C C   . SER A 0 190 . -18.169  -6.838  23.300  1.00 90.15 190 A 1 
ATOM 1480 C CB  . SER A 0 190 . -19.989  -5.693  24.639  1.00 90.15 190 A 1 
ATOM 1481 O O   . SER A 0 190 . -17.499  -7.744  23.800  1.00 90.15 190 A 1 
ATOM 1482 O OG  . SER A 0 190 . -19.483  -6.102  25.891  1.00 90.15 190 A 1 
ATOM 1483 N N   . TYR A 0 191 . -17.649  -5.919  22.488  1.00 88.72 191 A 1 
ATOM 1484 C CA  . TYR A 0 191 . -16.217  -5.667  22.310  1.00 88.72 191 A 1 
ATOM 1485 C C   . TYR A 0 191 . -15.965  -4.169  22.466  1.00 88.72 191 A 1 
ATOM 1486 C CB  . TYR A 0 191 . -15.740  -6.081  20.906  1.00 88.72 191 A 1 
ATOM 1487 O O   . TYR A 0 191 . -16.648  -3.391  21.802  1.00 88.72 191 A 1 
ATOM 1488 C CG  . TYR A 0 191 . -15.850  -7.549  20.544  1.00 88.72 191 A 1 
ATOM 1489 C CD1 . TYR A 0 191 . -14.785  -8.425  20.804  1.00 88.72 191 A 1 
ATOM 1490 C CD2 . TYR A 0 191 . -16.999  -8.026  19.897  1.00 88.72 191 A 1 
ATOM 1491 C CE1 . TYR A 0 191 . -14.875  -9.779  20.430  1.00 88.72 191 A 1 
ATOM 1492 C CE2 . TYR A 0 191 . -17.109  -9.377  19.521  1.00 88.72 191 A 1 
ATOM 1493 O OH  . TYR A 0 191 . -16.158  -11.583 19.511  1.00 88.72 191 A 1 
ATOM 1494 C CZ  . TYR A 0 191 . -16.044  -10.258 19.797  1.00 88.72 191 A 1 
ATOM 1495 N N   . ASP A 0 192 . -14.948  -3.756  23.228  1.00 87.53 192 A 1 
ATOM 1496 C CA  . ASP A 0 192 . -14.590  -2.331  23.330  1.00 87.53 192 A 1 
ATOM 1497 C C   . ASP A 0 192 . -14.098  -1.790  21.984  1.00 87.53 192 A 1 
ATOM 1498 C CB  . ASP A 0 192 . -13.472  -2.095  24.360  1.00 87.53 192 A 1 
ATOM 1499 O O   . ASP A 0 192 . -14.428  -0.677  21.577  1.00 87.53 192 A 1 
ATOM 1500 C CG  . ASP A 0 192 . -13.878  -2.308  25.817  1.00 87.53 192 A 1 
ATOM 1501 O OD1 . ASP A 0 192 . -15.052  -2.072  26.161  1.00 87.53 192 A 1 
ATOM 1502 O OD2 . ASP A 0 192 . -12.984  -2.707  26.608  1.00 87.53 192 A 1 
ATOM 1503 N N   . SER A 0 193 . -13.298  -2.582  21.269  1.00 88.75 193 A 1 
ATOM 1504 C CA  . SER A 0 193 . -12.857  -2.233  19.923  1.00 88.75 193 A 1 
ATOM 1505 C C   . SER A 0 193 . -12.579  -3.473  19.086  1.00 88.75 193 A 1 
ATOM 1506 C CB  . SER A 0 193 . -11.647  -1.283  19.970  1.00 88.75 193 A 1 
ATOM 1507 O O   . SER A 0 193 . -12.109  -4.501  19.578  1.00 88.75 193 A 1 
ATOM 1508 O OG  . SER A 0 193 . -10.429  -1.937  20.292  1.00 88.75 193 A 1 
ATOM 1509 N N   . VAL A 0 194 . -12.845  -3.383  17.785  1.00 89.89 194 A 1 
ATOM 1510 C CA  . VAL A 0 194 . -12.480  -4.410  16.805  1.00 89.89 194 A 1 
ATOM 1511 C C   . VAL A 0 194 . -11.773  -3.768  15.624  1.00 89.89 194 A 1 
ATOM 1512 C CB  . VAL A 0 194 . -13.682  -5.265  16.355  1.00 89.89 194 A 1 
ATOM 1513 O O   . VAL A 0 194 . -12.192  -2.735  15.110  1.00 89.89 194 A 1 
ATOM 1514 C CG1 . VAL A 0 194 . -14.221  -6.116  17.508  1.00 89.89 194 A 1 
ATOM 1515 C CG2 . VAL A 0 194 . -14.842  -4.452  15.769  1.00 89.89 194 A 1 
ATOM 1516 N N   . ALA A 0 195 . -10.694  -4.390  15.151  1.00 92.77 195 A 1 
ATOM 1517 C CA  . ALA A 0 195 . -9.998   -3.956  13.950  1.00 92.77 195 A 1 
ATOM 1518 C C   . ALA A 0 195 . -9.535   -5.140  13.100  1.00 92.77 195 A 1 
ATOM 1519 C CB  . ALA A 0 195 . -8.853   -3.002  14.310  1.00 92.77 195 A 1 
ATOM 1520 O O   . ALA A 0 195 . -8.936   -6.104  13.578  1.00 92.77 195 A 1 
ATOM 1521 N N   . ALA A 0 196 . -9.770   -5.037  11.798  1.00 92.54 196 A 1 
ATOM 1522 C CA  . ALA A 0 196 . -9.325   -5.992  10.799  1.00 92.54 196 A 1 
ATOM 1523 C C   . ALA A 0 196 . -8.546   -5.254  9.713   1.00 92.54 196 A 1 
ATOM 1524 C CB  . ALA A 0 196 . -10.539  -6.737  10.240  1.00 92.54 196 A 1 
ATOM 1525 O O   . ALA A 0 196 . -9.021   -4.260  9.168   1.00 92.54 196 A 1 
ATOM 1526 N N   . LYS A 0 197 . -7.353   -5.742  9.371   1.00 95.39 197 A 1 
ATOM 1527 C CA  . LYS A 0 197 . -6.516   -5.176  8.307   1.00 95.39 197 A 1 
ATOM 1528 C C   . LYS A 0 197 . -6.091   -6.277  7.345   1.00 95.39 197 A 1 
ATOM 1529 C CB  . LYS A 0 197 . -5.311   -4.396  8.864   1.00 95.39 197 A 1 
ATOM 1530 O O   . LYS A 0 197 . -5.764   -7.383  7.769   1.00 95.39 197 A 1 
ATOM 1531 C CG  . LYS A 0 197 . -5.682   -3.361  9.943   1.00 95.39 197 A 1 
ATOM 1532 C CD  . LYS A 0 197 . -4.440   -2.716  10.570  1.00 95.39 197 A 1 
ATOM 1533 C CE  . LYS A 0 197 . -4.872   -1.719  11.652  1.00 95.39 197 A 1 
ATOM 1534 N NZ  . LYS A 0 197 . -3.718   -1.203  12.431  1.00 95.39 197 A 1 
ATOM 1535 N N   . SER A 0 198 . -6.103   -5.968  6.057   1.00 96.01 198 A 1 
ATOM 1536 C CA  . SER A 0 198 . -5.659   -6.841  4.974   1.00 96.01 198 A 1 
ATOM 1537 C C   . SER A 0 198 . -4.702   -6.059  4.092   1.00 96.01 198 A 1 
ATOM 1538 C CB  . SER A 0 198 . -6.856   -7.330  4.155   1.00 96.01 198 A 1 
ATOM 1539 O O   . SER A 0 198 . -5.022   -4.941  3.692   1.00 96.01 198 A 1 
ATOM 1540 O OG  . SER A 0 198 . -6.511   -8.405  3.298   1.00 96.01 198 A 1 
ATOM 1541 N N   . TYR A 0 199 . -3.560   -6.658  3.785   1.00 94.53 199 A 1 
ATOM 1542 C CA  . TYR A 0 199 . -2.519   -6.101  2.936   1.00 94.53 199 A 1 
ATOM 1543 C C   . TYR A 0 199 . -2.175   -7.131  1.873   1.00 94.53 199 A 1 
ATOM 1544 C CB  . TYR A 0 199 . -1.280   -5.758  3.770   1.00 94.53 199 A 1 
ATOM 1545 O O   . TYR A 0 199 . -1.691   -8.213  2.193   1.00 94.53 199 A 1 
ATOM 1546 C CG  . TYR A 0 199 . -1.533   -4.754  4.873   1.00 94.53 199 A 1 
ATOM 1547 C CD1 . TYR A 0 199 . -1.444   -3.379  4.593   1.00 94.53 199 A 1 
ATOM 1548 C CD2 . TYR A 0 199 . -1.859   -5.195  6.171   1.00 94.53 199 A 1 
ATOM 1549 C CE1 . TYR A 0 199 . -1.673   -2.437  5.611   1.00 94.53 199 A 1 
ATOM 1550 C CE2 . TYR A 0 199 . -2.087   -4.256  7.195   1.00 94.53 199 A 1 
ATOM 1551 O OH  . TYR A 0 199 . -2.199   -1.960  7.896   1.00 94.53 199 A 1 
ATOM 1552 C CZ  . TYR A 0 199 . -1.993   -2.876  6.914   1.00 94.53 199 A 1 
ATOM 1553 N N   . ASP A 0 200 . -2.420   -6.783  0.623   1.00 95.17 200 A 1 
ATOM 1554 C CA  . ASP A 0 200 . -1.955   -7.526  -0.532  1.00 95.17 200 A 1 
ATOM 1555 C C   . ASP A 0 200 . -0.909   -6.675  -1.231  1.00 95.17 200 A 1 
ATOM 1556 C CB  . ASP A 0 200 . -3.121   -7.880  -1.457  1.00 95.17 200 A 1 
ATOM 1557 O O   . ASP A 0 200 . -1.088   -5.474  -1.421  1.00 95.17 200 A 1 
ATOM 1558 C CG  . ASP A 0 200 . -4.081   -8.881  -0.814  1.00 95.17 200 A 1 
ATOM 1559 O OD1 . ASP A 0 200 . -3.601   -9.914  -0.299  1.00 95.17 200 A 1 
ATOM 1560 O OD2 . ASP A 0 200 . -5.311   -8.652  -0.860  1.00 95.17 200 A 1 
ATOM 1561 N N   . ASN A 0 201 . 0.209    -7.281  -1.584  1.00 95.03 201 A 1 
ATOM 1562 C CA  . ASN A 0 201 . 1.283    -6.563  -2.222  1.00 95.03 201 A 1 
ATOM 1563 C C   . ASN A 0 201 . 2.022    -7.464  -3.210  1.00 95.03 201 A 1 
ATOM 1564 C CB  . ASN A 0 201 . 2.161    -5.969  -1.120  1.00 95.03 201 A 1 
ATOM 1565 O O   . ASN A 0 201 . 2.514    -8.528  -2.833  1.00 95.03 201 A 1 
ATOM 1566 C CG  . ASN A 0 201 . 3.273    -5.205  -1.762  1.00 95.03 201 A 1 
ATOM 1567 N ND2 . ASN A 0 201 . 4.274    -5.936  -2.141  1.00 95.03 201 A 1 
ATOM 1568 O OD1 . ASN A 0 201 . 3.203    -4.009  -1.979  1.00 95.03 201 A 1 
ATOM 1569 N N   . GLU A 0 202 . 2.131    -7.019  -4.453  1.00 96.97 202 A 1 
ATOM 1570 C CA  . GLU A 0 202 . 2.903    -7.662  -5.510  1.00 96.97 202 A 1 
ATOM 1571 C C   . GLU A 0 202 . 4.083    -6.767  -5.890  1.00 96.97 202 A 1 
ATOM 1572 C CB  . GLU A 0 202 . 2.017    -7.989  -6.727  1.00 96.97 202 A 1 
ATOM 1573 O O   . GLU A 0 202 . 3.907    -5.567  -6.063  1.00 96.97 202 A 1 
ATOM 1574 C CG  . GLU A 0 202 . 0.722    -8.733  -6.346  1.00 96.97 202 A 1 
ATOM 1575 C CD  . GLU A 0 202 . 0.006    -9.399  -7.532  1.00 96.97 202 A 1 
ATOM 1576 O OE1 . GLU A 0 202 . -0.837   -10.297 -7.293  1.00 96.97 202 A 1 
ATOM 1577 O OE2 . GLU A 0 202 . 0.387    -9.223  -8.709  1.00 96.97 202 A 1 
ATOM 1578 N N   . HIS A 0 203 . 5.269    -7.356  -6.015  1.00 95.86 203 A 1 
ATOM 1579 C CA  . HIS A 0 203 . 6.504    -6.675  -6.387  1.00 95.86 203 A 1 
ATOM 1580 C C   . HIS A 0 203 . 7.179    -7.433  -7.527  1.00 95.86 203 A 1 
ATOM 1581 C CB  . HIS A 0 203 . 7.454    -6.601  -5.185  1.00 95.86 203 A 1 
ATOM 1582 O O   . HIS A 0 203 . 7.288    -8.664  -7.492  1.00 95.86 203 A 1 
ATOM 1583 C CG  . HIS A 0 203 . 6.967    -5.756  -4.039  1.00 95.86 203 A 1 
ATOM 1584 C CD2 . HIS A 0 203 . 7.113    -6.028  -2.711  1.00 95.86 203 A 1 
ATOM 1585 N ND1 . HIS A 0 203 . 6.555    -4.455  -4.128  1.00 95.86 203 A 1 
ATOM 1586 C CE1 . HIS A 0 203 . 6.468    -3.931  -2.902  1.00 95.86 203 A 1 
ATOM 1587 N NE2 . HIS A 0 203 . 6.784    -4.870  -1.991  1.00 95.86 203 A 1 
ATOM 1588 N N   . TYR A 0 204 . 7.664    -6.695  -8.511  1.00 97.85 204 A 1 
ATOM 1589 C CA  . TYR A 0 204 . 8.535    -7.164  -9.575  1.00 97.85 204 A 1 
ATOM 1590 C C   . TYR A 0 204 . 9.739    -6.239  -9.645  1.00 97.85 204 A 1 
ATOM 1591 C CB  . TYR A 0 204 . 7.780    -7.167  -10.905 1.00 97.85 204 A 1 
ATOM 1592 O O   . TYR A 0 204 . 9.577    -5.022  -9.638  1.00 97.85 204 A 1 
ATOM 1593 C CG  . TYR A 0 204 . 8.667    -7.371  -12.118 1.00 97.85 204 A 1 
ATOM 1594 C CD1 . TYR A 0 204 . 8.851    -6.355  -13.078 1.00 97.85 204 A 1 
ATOM 1595 C CD2 . TYR A 0 204 . 9.353    -8.584  -12.262 1.00 97.85 204 A 1 
ATOM 1596 C CE1 . TYR A 0 204 . 9.637    -6.600  -14.226 1.00 97.85 204 A 1 
ATOM 1597 C CE2 . TYR A 0 204 . 10.118   -8.835  -13.409 1.00 97.85 204 A 1 
ATOM 1598 O OH  . TYR A 0 204 . 10.915   -8.157  -15.556 1.00 97.85 204 A 1 
ATOM 1599 C CZ  . TYR A 0 204 . 10.238   -7.862  -14.415 1.00 97.85 204 A 1 
ATOM 1600 N N   . ALA A 0 205 . 10.932   -6.811  -9.739  1.00 97.71 205 A 1 
ATOM 1601 C CA  . ALA A 0 205 . 12.136   -6.047  -10.016 1.00 97.71 205 A 1 
ATOM 1602 C C   . ALA A 0 205 . 13.051   -6.836  -10.948 1.00 97.71 205 A 1 
ATOM 1603 C CB  . ALA A 0 205 . 12.826   -5.661  -8.704  1.00 97.71 205 A 1 
ATOM 1604 O O   . ALA A 0 205 . 13.304   -8.022  -10.713 1.00 97.71 205 A 1 
ATOM 1605 N N   . LYS A 0 206 . 13.562   -6.167  -11.978 1.00 98.04 206 A 1 
ATOM 1606 C CA  . LYS A 0 206 . 14.529   -6.699  -12.932 1.00 98.04 206 A 1 
ATOM 1607 C C   . LYS A 0 206 . 15.672   -5.706  -13.094 1.00 98.04 206 A 1 
ATOM 1608 C CB  . LYS A 0 206 . 13.822   -7.001  -14.257 1.00 98.04 206 A 1 
ATOM 1609 O O   . LYS A 0 206 . 15.429   -4.539  -13.362 1.00 98.04 206 A 1 
ATOM 1610 C CG  . LYS A 0 206 . 14.786   -7.540  -15.321 1.00 98.04 206 A 1 
ATOM 1611 C CD  . LYS A 0 206 . 14.054   -7.751  -16.646 1.00 98.04 206 A 1 
ATOM 1612 C CE  . LYS A 0 206 . 15.077   -8.094  -17.727 1.00 98.04 206 A 1 
ATOM 1613 N NZ  . LYS A 0 206 . 14.506   -7.905  -19.078 1.00 98.04 206 A 1 
ATOM 1614 N N   . SER A 0 207 . 16.896   -6.194  -12.962 1.00 98.32 207 A 1 
ATOM 1615 C CA  . SER A 0 207 . 18.127   -5.452  -13.212 1.00 98.32 207 A 1 
ATOM 1616 C C   . SER A 0 207 . 18.920   -6.166  -14.299 1.00 98.32 207 A 1 
ATOM 1617 C CB  . SER A 0 207 . 18.939   -5.339  -11.924 1.00 98.32 207 A 1 
ATOM 1618 O O   . SER A 0 207 . 19.076   -7.389  -14.246 1.00 98.32 207 A 1 
ATOM 1619 O OG  . SER A 0 207 . 20.035   -4.474  -12.106 1.00 98.32 207 A 1 
ATOM 1620 N N   . VAL A 0 208 . 19.386   -5.416  -15.288 1.00 98.38 208 A 1 
ATOM 1621 C CA  . VAL A 0 208 . 20.245   -5.868  -16.384 1.00 98.38 208 A 1 
ATOM 1622 C C   . VAL A 0 208 . 21.503   -5.019  -16.363 1.00 98.38 208 A 1 
ATOM 1623 C CB  . VAL A 0 208 . 19.545   -5.732  -17.751 1.00 98.38 208 A 1 
ATOM 1624 O O   . VAL A 0 208 . 21.395   -3.797  -16.284 1.00 98.38 208 A 1 
ATOM 1625 C CG1 . VAL A 0 208 . 20.432   -6.241  -18.895 1.00 98.38 208 A 1 
ATOM 1626 C CG2 . VAL A 0 208 . 18.227   -6.518  -17.786 1.00 98.38 208 A 1 
ATOM 1627 N N   . ARG A 0 209 . 22.671   -5.658  -16.454 1.00 97.17 209 A 1 
ATOM 1628 C CA  . ARG A 0 209 . 23.961   -5.016  -16.734 1.00 97.17 209 A 1 
ATOM 1629 C C   . ARG A 0 209 . 24.660   -5.777  -17.847 1.00 97.17 209 A 1 
ATOM 1630 C CB  . ARG A 0 209 . 24.866   -4.947  -15.492 1.00 97.17 209 A 1 
ATOM 1631 O O   . ARG A 0 209 . 24.682   -7.006  -17.781 1.00 97.17 209 A 1 
ATOM 1632 C CG  . ARG A 0 209 . 24.199   -4.334  -14.254 1.00 97.17 209 A 1 
ATOM 1633 C CD  . ARG A 0 209 . 23.865   -2.862  -14.502 1.00 97.17 209 A 1 
ATOM 1634 N NE  . ARG A 0 209 . 22.985   -2.318  -13.453 1.00 97.17 209 A 1 
ATOM 1635 N NH1 . ARG A 0 209 . 24.600   -1.207  -12.281 1.00 97.17 209 A 1 
ATOM 1636 N NH2 . ARG A 0 209 . 22.440   -1.009  -11.678 1.00 97.17 209 A 1 
ATOM 1637 C CZ  . ARG A 0 209 . 23.343   -1.519  -12.472 1.00 97.17 209 A 1 
ATOM 1638 N N   . ALA A 0 210 . 25.171   -5.069  -18.836 1.00 96.00 210 A 1 
ATOM 1639 C CA  . ALA A 0 210 . 25.996   -5.617  -19.897 1.00 96.00 210 A 1 
ATOM 1640 C C   . ALA A 0 210 . 27.146   -4.653  -20.166 1.00 96.00 210 A 1 
ATOM 1641 C CB  . ALA A 0 210 . 25.136   -5.829  -21.149 1.00 96.00 210 A 1 
ATOM 1642 O O   . ALA A 0 210 . 26.897   -3.453  -20.235 1.00 96.00 210 A 1 
ATOM 1643 N N   . ASP A 0 211 . 28.337   -5.202  -20.321 1.00 93.09 211 A 1 
ATOM 1644 C CA  . ASP A 0 211 . 29.583   -4.509  -20.637 1.00 93.09 211 A 1 
ATOM 1645 C C   . ASP A 0 211 . 30.200   -5.212  -21.868 1.00 93.09 211 A 1 
ATOM 1646 C CB  . ASP A 0 211 . 30.420   -4.527  -19.347 1.00 93.09 211 A 1 
ATOM 1647 O O   . ASP A 0 211 . 30.141   -6.447  -21.995 1.00 93.09 211 A 1 
ATOM 1648 C CG  . ASP A 0 211 . 31.863   -4.071  -19.449 1.00 93.09 211 A 1 
ATOM 1649 O OD1 . ASP A 0 211 . 32.257   -3.310  -18.539 1.00 93.09 211 A 1 
ATOM 1650 O OD2 . ASP A 0 211 . 32.571   -4.687  -20.276 1.00 93.09 211 A 1 
ATOM 1651 N N   . ASP A 0 212 . 30.642   -4.423  -22.852 1.00 92.52 212 A 1 
ATOM 1652 C CA  . ASP A 0 212 . 31.273   -4.884  -24.100 1.00 92.52 212 A 1 
ATOM 1653 C C   . ASP A 0 212 . 32.518   -4.053  -24.419 1.00 92.52 212 A 1 
ATOM 1654 C CB  . ASP A 0 212 . 30.258   -4.916  -25.268 1.00 92.52 212 A 1 
ATOM 1655 O O   . ASP A 0 212 . 32.507   -3.215  -25.327 1.00 92.52 212 A 1 
ATOM 1656 C CG  . ASP A 0 212 . 30.811   -5.372  -26.640 1.00 92.52 212 A 1 
ATOM 1657 O OD1 . ASP A 0 212 . 31.509   -6.404  -26.763 1.00 92.52 212 A 1 
ATOM 1658 O OD2 . ASP A 0 212 . 30.327   -4.939  -27.721 1.00 92.52 212 A 1 
ATOM 1659 N N   . ASP A 0 213 . 33.590   -4.359  -23.701 1.00 89.81 213 A 1 
ATOM 1660 C CA  . ASP A 0 213 . 34.936   -3.836  -23.897 1.00 89.81 213 A 1 
ATOM 1661 C C   . ASP A 0 213 . 35.598   -4.379  -25.177 1.00 89.81 213 A 1 
ATOM 1662 C CB  . ASP A 0 213 . 35.774   -4.219  -22.670 1.00 89.81 213 A 1 
ATOM 1663 O O   . ASP A 0 213 . 35.630   -5.583  -25.466 1.00 89.81 213 A 1 
ATOM 1664 C CG  . ASP A 0 213 . 35.539   -3.373  -21.420 1.00 89.81 213 A 1 
ATOM 1665 O OD1 . ASP A 0 213 . 35.061   -2.233  -21.596 1.00 89.81 213 A 1 
ATOM 1666 O OD2 . ASP A 0 213 . 36.011   -3.817  -20.346 1.00 89.81 213 A 1 
ATOM 1667 N N   . GLN A 0 214 . 36.173   -3.480  -25.974 1.00 89.08 214 A 1 
ATOM 1668 C CA  . GLN A 0 214 . 36.974   -3.776  -27.161 1.00 89.08 214 A 1 
ATOM 1669 C C   . GLN A 0 214 . 38.229   -2.916  -27.160 1.00 89.08 214 A 1 
ATOM 1670 C CB  . GLN A 0 214 . 36.174   -3.516  -28.449 1.00 89.08 214 A 1 
ATOM 1671 O O   . GLN A 0 214 . 38.155   -1.712  -26.953 1.00 89.08 214 A 1 
ATOM 1672 C CG  . GLN A 0 214 . 34.995   -4.481  -28.564 1.00 89.08 214 A 1 
ATOM 1673 C CD  . GLN A 0 214 . 34.123   -4.279  -29.791 1.00 89.08 214 A 1 
ATOM 1674 N NE2 . GLN A 0 214 . 32.991   -4.933  -29.825 1.00 89.08 214 A 1 
ATOM 1675 O OE1 . GLN A 0 214 . 34.384   -3.570  -30.750 1.00 89.08 214 A 1 
ATOM 1676 N N   . TRP A 0 215 . 39.383   -3.510  -27.452 1.00 87.56 215 A 1 
ATOM 1677 C CA  . TRP A 0 215 . 40.641   -2.764  -27.517 1.00 87.56 215 A 1 
ATOM 1678 C C   . TRP A 0 215 . 41.627   -3.379  -28.508 1.00 87.56 215 A 1 
ATOM 1679 C CB  . TRP A 0 215 . 41.253   -2.656  -26.116 1.00 87.56 215 A 1 
ATOM 1680 O O   . TRP A 0 215 . 41.578   -4.583  -28.789 1.00 87.56 215 A 1 
ATOM 1681 C CG  . TRP A 0 215 . 41.700   -3.955  -25.526 1.00 87.56 215 A 1 
ATOM 1682 C CD1 . TRP A 0 215 . 40.913   -4.836  -24.871 1.00 87.56 215 A 1 
ATOM 1683 C CD2 . TRP A 0 215 . 43.042   -4.524  -25.514 1.00 87.56 215 A 1 
ATOM 1684 C CE2 . TRP A 0 215 . 42.993   -5.777  -24.832 1.00 87.56 215 A 1 
ATOM 1685 C CE3 . TRP A 0 215 . 44.298   -4.093  -25.988 1.00 87.56 215 A 1 
ATOM 1686 N NE1 . TRP A 0 215 . 41.671   -5.912  -24.453 1.00 87.56 215 A 1 
ATOM 1687 C CH2 . TRP A 0 215 . 45.376   -6.104  -25.120 1.00 87.56 215 A 1 
ATOM 1688 C CZ2 . TRP A 0 215 . 44.138   -6.567  -24.637 1.00 87.56 215 A 1 
ATOM 1689 C CZ3 . TRP A 0 215 . 45.453   -4.872  -25.792 1.00 87.56 215 A 1 
ATOM 1690 N N   . ALA A 0 216 . 42.522   -2.548  -29.034 1.00 83.39 216 A 1 
ATOM 1691 C CA  . ALA A 0 216 . 43.646   -2.929  -29.874 1.00 83.39 216 A 1 
ATOM 1692 C C   . ALA A 0 216 . 44.883   -2.083  -29.541 1.00 83.39 216 A 1 
ATOM 1693 C CB  . ALA A 0 216 . 43.254   -2.790  -31.350 1.00 83.39 216 A 1 
ATOM 1694 O O   . ALA A 0 216 . 44.760   -0.907  -29.204 1.00 83.39 216 A 1 
ATOM 1695 N N   . GLU A 0 217 . 46.056   -2.697  -29.652 1.00 82.89 217 A 1 
ATOM 1696 C CA  . GLU A 0 217 . 47.364   -2.049  -29.538 1.00 82.89 217 A 1 
ATOM 1697 C C   . GLU A 0 217 . 48.269   -2.567  -30.658 1.00 82.89 217 A 1 
ATOM 1698 C CB  . GLU A 0 217 . 48.031   -2.378  -28.189 1.00 82.89 217 A 1 
ATOM 1699 O O   . GLU A 0 217 . 48.350   -3.785  -30.868 1.00 82.89 217 A 1 
ATOM 1700 C CG  . GLU A 0 217 . 47.365   -1.768  -26.944 1.00 82.89 217 A 1 
ATOM 1701 C CD  . GLU A 0 217 . 48.032   -2.219  -25.624 1.00 82.89 217 A 1 
ATOM 1702 O OE1 . GLU A 0 217 . 47.554   -1.809  -24.542 1.00 82.89 217 A 1 
ATOM 1703 O OE2 . GLU A 0 217 . 49.021   -2.997  -25.657 1.00 82.89 217 A 1 
ATOM 1704 N N   . ASP A 0 218 . 48.990   -1.668  -31.315 1.00 79.50 218 A 1 
ATOM 1705 C CA  . ASP A 0 218 . 50.046   -1.990  -32.267 1.00 79.50 218 A 1 
ATOM 1706 C C   . ASP A 0 218 . 51.314   -1.181  -31.989 1.00 79.50 218 A 1 
ATOM 1707 C CB  . ASP A 0 218 . 49.570   -1.886  -33.717 1.00 79.50 218 A 1 
ATOM 1708 O O   . ASP A 0 218 . 51.303   -0.095  -31.408 1.00 79.50 218 A 1 
ATOM 1709 C CG  . ASP A 0 218 . 49.095   -0.497  -34.112 1.00 79.50 218 A 1 
ATOM 1710 O OD1 . ASP A 0 218 . 47.975   -0.157  -33.668 1.00 79.50 218 A 1 
ATOM 1711 O OD2 . ASP A 0 218 . 49.793   0.122   -34.941 1.00 79.50 218 A 1 
ATOM 1712 N N   . TYR A 0 219 . 52.458   -1.794  -32.282 1.00 76.40 219 A 1 
ATOM 1713 C CA  . TYR A 0 219 . 53.751   -1.243  -31.914 1.00 76.40 219 A 1 
ATOM 1714 C C   . TYR A 0 219 . 54.837   -1.639  -32.906 1.00 76.40 219 A 1 
ATOM 1715 C CB  . TYR A 0 219 . 54.104   -1.749  -30.508 1.00 76.40 219 A 1 
ATOM 1716 O O   . TYR A 0 219 . 55.303   -2.791  -32.880 1.00 76.40 219 A 1 
ATOM 1717 C CG  . TYR A 0 219 . 55.405   -1.190  -29.980 1.00 76.40 219 A 1 
ATOM 1718 C CD1 . TYR A 0 219 . 56.475   -2.050  -29.715 1.00 76.40 219 A 1 
ATOM 1719 C CD2 . TYR A 0 219 . 55.552   0.190   -29.788 1.00 76.40 219 A 1 
ATOM 1720 C CE1 . TYR A 0 219 . 57.676   -1.530  -29.218 1.00 76.40 219 A 1 
ATOM 1721 C CE2 . TYR A 0 219 . 56.769   0.733   -29.347 1.00 76.40 219 A 1 
ATOM 1722 O OH  . TYR A 0 219 . 59.015   0.408   -28.622 1.00 76.40 219 A 1 
ATOM 1723 C CZ  . TYR A 0 219 . 57.841   -0.130  -29.061 1.00 76.40 219 A 1 
ATOM 1724 N N   . ASP A 0 220 . 55.338   -0.670  -33.678 1.00 77.05 220 A 1 
ATOM 1725 C CA  . ASP A 0 220 . 56.490   -0.887  -34.540 1.00 77.05 220 A 1 
ATOM 1726 C C   . ASP A 0 220 . 57.764   -0.239  -33.997 1.00 77.05 220 A 1 
ATOM 1727 C CB  . ASP A 0 220 . 56.256   -0.572  -36.028 1.00 77.05 220 A 1 
ATOM 1728 O O   . ASP A 0 220 . 57.825   0.789   -33.320 1.00 77.05 220 A 1 
ATOM 1729 C CG  . ASP A 0 220 . 55.038   -1.262  -36.638 1.00 77.05 220 A 1 
ATOM 1730 O OD1 . ASP A 0 220 . 54.964   -2.492  -36.407 1.00 77.05 220 A 1 
ATOM 1731 O OD2 . ASP A 0 220 . 54.435   -0.693  -37.571 1.00 77.05 220 A 1 
ATOM 1732 N N   . LYS A 0 221 . 58.880   -0.898  -34.299 1.00 68.68 221 A 1 
ATOM 1733 C CA  . LYS A 0 221 . 60.219   -0.343  -34.107 1.00 68.68 221 A 1 
ATOM 1734 C C   . LYS A 0 221 . 61.023   -0.520  -35.367 1.00 68.68 221 A 1 
ATOM 1735 C CB  . LYS A 0 221 . 60.908   -0.988  -32.899 1.00 68.68 221 A 1 
ATOM 1736 O O   . LYS A 0 221 . 61.245   -1.651  -35.803 1.00 68.68 221 A 1 
ATOM 1737 C CG  . LYS A 0 221 . 60.688   -0.126  -31.658 1.00 68.68 221 A 1 
ATOM 1738 C CD  . LYS A 0 221 . 61.452   -0.638  -30.439 1.00 68.68 221 A 1 
ATOM 1739 C CE  . LYS A 0 221 . 60.827   -1.925  -29.907 1.00 68.68 221 A 1 
ATOM 1740 N NZ  . LYS A 0 221 . 60.758   -1.896  -28.429 1.00 68.68 221 A 1 
ATOM 1741 N N   . TRP A 0 222 . 61.572   0.574   -35.886 1.00 70.37 222 A 1 
ATOM 1742 C CA  . TRP A 0 222 . 62.499   0.547   -37.011 1.00 70.37 222 A 1 
ATOM 1743 C C   . TRP A 0 222 . 63.819   1.233   -36.678 1.00 70.37 222 A 1 
ATOM 1744 C CB  . TRP A 0 222 . 61.856   1.145   -38.266 1.00 70.37 222 A 1 
ATOM 1745 O O   . TRP A 0 222 . 63.887   2.290   -36.059 1.00 70.37 222 A 1 
ATOM 1746 C CG  . TRP A 0 222 . 61.397   2.565   -38.146 1.00 70.37 222 A 1 
ATOM 1747 C CD1 . TRP A 0 222 . 62.167   3.679   -38.199 1.00 70.37 222 A 1 
ATOM 1748 C CD2 . TRP A 0 222 . 60.052   3.028   -37.832 1.00 70.37 222 A 1 
ATOM 1749 C CE2 . TRP A 0 222 . 60.072   4.451   -37.724 1.00 70.37 222 A 1 
ATOM 1750 C CE3 . TRP A 0 222 . 58.828   2.379   -37.595 1.00 70.37 222 A 1 
ATOM 1751 N NE1 . TRP A 0 222 . 61.384   4.794   -37.963 1.00 70.37 222 A 1 
ATOM 1752 C CH2 . TRP A 0 222 . 57.727   4.524   -37.172 1.00 70.37 222 A 1 
ATOM 1753 C CZ2 . TRP A 0 222 . 58.936   5.202   -37.392 1.00 70.37 222 A 1 
ATOM 1754 C CZ3 . TRP A 0 222 . 57.684   3.125   -37.286 1.00 70.37 222 A 1 
ATOM 1755 N N   . ALA A 0 223 . 64.902   0.656   -37.190 1.00 62.36 223 A 1 
ATOM 1756 C CA  . ALA A 0 223 . 66.196   1.318   -37.254 1.00 62.36 223 A 1 
ATOM 1757 C C   . ALA A 0 223 . 66.727   1.260   -38.689 1.00 62.36 223 A 1 
ATOM 1758 C CB  . ALA A 0 223 . 67.143   0.692   -36.226 1.00 62.36 223 A 1 
ATOM 1759 O O   . ALA A 0 223 . 66.798   0.191   -39.308 1.00 62.36 223 A 1 
ATOM 1760 N N   . LYS A 0 224 . 67.095   2.425   -39.228 1.00 56.37 224 A 1 
ATOM 1761 C CA  . LYS A 0 224 . 67.819   2.585   -40.490 1.00 56.37 224 A 1 
ATOM 1762 C C   . LYS A 0 224 . 69.149   3.259   -40.185 1.00 56.37 224 A 1 
ATOM 1763 C CB  . LYS A 0 224 . 67.001   3.421   -41.489 1.00 56.37 224 A 1 
ATOM 1764 O O   . LYS A 0 224 . 69.210   4.473   -40.023 1.00 56.37 224 A 1 
ATOM 1765 C CG  . LYS A 0 224 . 65.774   2.680   -42.037 1.00 56.37 224 A 1 
ATOM 1766 C CD  . LYS A 0 224 . 64.953   3.608   -42.945 1.00 56.37 224 A 1 
ATOM 1767 C CE  . LYS A 0 224 . 63.637   2.924   -43.340 1.00 56.37 224 A 1 
ATOM 1768 N NZ  . LYS A 0 224 . 62.620   3.897   -43.815 1.00 56.37 224 A 1 
ATOM 1769 N N   . THR A 0 225 . 70.214   2.471   -40.148 1.00 52.68 225 A 1 
ATOM 1770 C CA  . THR A 0 225 . 71.578   3.003   -40.139 1.00 52.68 225 A 1 
ATOM 1771 C C   . THR A 0 225 . 72.082   3.039   -41.578 1.00 52.68 225 A 1 
ATOM 1772 C CB  . THR A 0 225 . 72.498   2.179   -39.227 1.00 52.68 225 A 1 
ATOM 1773 O O   . THR A 0 225 . 72.294   1.990   -42.191 1.00 52.68 225 A 1 
ATOM 1774 C CG2 . THR A 0 225 . 73.784   2.933   -38.911 1.00 52.68 225 A 1 
ATOM 1775 O OG1 . THR A 0 225 . 71.857   1.903   -37.999 1.00 52.68 225 A 1 
ATOM 1776 N N   . ASP A 0 226 . 72.236   4.240   -42.133 1.00 45.91 226 A 1 
ATOM 1777 C CA  . ASP A 0 226 . 72.998   4.454   -43.360 1.00 45.91 226 A 1 
ATOM 1778 C C   . ASP A 0 226 . 74.467   4.612   -42.940 1.00 45.91 226 A 1 
ATOM 1779 C CB  . ASP A 0 226 . 72.429   5.644   -44.178 1.00 45.91 226 A 1 
ATOM 1780 O O   . ASP A 0 226 . 74.965   5.710   -42.681 1.00 45.91 226 A 1 
ATOM 1781 C CG  . ASP A 0 226 . 71.932   5.291   -45.594 1.00 45.91 226 A 1 
ATOM 1782 O OD1 . ASP A 0 226 . 72.236   4.187   -46.109 1.00 45.91 226 A 1 
ATOM 1783 O OD2 . ASP A 0 226 . 71.252   6.157   -46.194 1.00 45.91 226 A 1 
ATOM 1784 N N   . ASP A 0 227 . 75.171   3.484   -42.808 1.00 46.94 227 A 1 
ATOM 1785 C CA  . ASP A 0 227 . 76.627   3.498   -42.677 1.00 46.94 227 A 1 
ATOM 1786 C C   . ASP A 0 227 . 77.182   4.129   -43.961 1.00 46.94 227 A 1 
ATOM 1787 C CB  . ASP A 0 227 . 77.191   2.077   -42.477 1.00 46.94 227 A 1 
ATOM 1788 O O   . ASP A 0 227 . 77.135   3.517   -45.030 1.00 46.94 227 A 1 
ATOM 1789 C CG  . ASP A 0 227 . 77.052   1.504   -41.060 1.00 46.94 227 A 1 
ATOM 1790 O OD1 . ASP A 0 227 . 76.768   2.277   -40.124 1.00 46.94 227 A 1 
ATOM 1791 O OD2 . ASP A 0 227 . 77.308   0.283   -40.917 1.00 46.94 227 A 1 
ATOM 1792 N N   . GLY A 0 228 . 77.653   5.377   -43.873 1.00 44.54 228 A 1 
ATOM 1793 C CA  . GLY A 0 228 . 78.016   6.232   -45.000 1.00 44.54 228 A 1 
ATOM 1794 C C   . GLY A 0 228 . 78.854   5.542   -46.085 1.00 44.54 228 A 1 
ATOM 1795 O O   . GLY A 0 228 . 80.084   5.562   -46.072 1.00 44.54 228 A 1 
ATOM 1796 N N   . ALA A 0 229 . 78.185   5.004   -47.105 1.00 37.57 229 A 1 
ATOM 1797 C CA  . ALA A 0 229 . 78.808   4.465   -48.314 1.00 37.57 229 A 1 
ATOM 1798 C C   . ALA A 0 229 . 79.139   5.559   -49.351 1.00 37.57 229 A 1 
ATOM 1799 C CB  . ALA A 0 229 . 77.923   3.348   -48.877 1.00 37.57 229 A 1 
ATOM 1800 O O   . ALA A 0 229 . 79.628   5.260   -50.442 1.00 37.57 229 A 1 
ATOM 1801 N N   . TYR A 0 230 . 78.962   6.843   -49.014 1.00 38.64 230 A 1 
ATOM 1802 C CA  . TYR A 0 230 . 79.310   7.977   -49.885 1.00 38.64 230 A 1 
ATOM 1803 C C   . TYR A 0 230 . 80.825   8.207   -50.069 1.00 38.64 230 A 1 
ATOM 1804 C CB  . TYR A 0 230 . 78.548   9.239   -49.446 1.00 38.64 230 A 1 
ATOM 1805 O O   . TYR A 0 230 . 81.237   9.176   -50.702 1.00 38.64 230 A 1 
ATOM 1806 C CG  . TYR A 0 230 . 77.269   9.437   -50.236 1.00 38.64 230 A 1 
ATOM 1807 C CD1 . TYR A 0 230 . 77.335   9.983   -51.534 1.00 38.64 230 A 1 
ATOM 1808 C CD2 . TYR A 0 230 . 76.028   9.047   -49.698 1.00 38.64 230 A 1 
ATOM 1809 C CE1 . TYR A 0 230 . 76.159   10.144  -52.292 1.00 38.64 230 A 1 
ATOM 1810 C CE2 . TYR A 0 230 . 74.850   9.208   -50.452 1.00 38.64 230 A 1 
ATOM 1811 O OH  . TYR A 0 230 . 73.781   9.918   -52.482 1.00 38.64 230 A 1 
ATOM 1812 C CZ  . TYR A 0 230 . 74.915   9.758   -51.751 1.00 38.64 230 A 1 
ATOM 1813 N N   . GLY A 0 231 . 81.674   7.301   -49.575 1.00 38.29 231 A 1 
ATOM 1814 C CA  . GLY A 0 231 . 83.118   7.316   -49.820 1.00 38.29 231 A 1 
ATOM 1815 C C   . GLY A 0 231 . 83.604   6.517   -51.039 1.00 38.29 231 A 1 
ATOM 1816 O O   . GLY A 0 231 . 84.776   6.650   -51.390 1.00 38.29 231 A 1 
ATOM 1817 N N   . SER A 0 232 . 82.773   5.683   -51.682 1.00 37.34 232 A 1 
ATOM 1818 C CA  . SER A 0 232 . 83.293   4.646   -52.602 1.00 37.34 232 A 1 
ATOM 1819 C C   . SER A 0 232 . 83.087   4.849   -54.109 1.00 37.34 232 A 1 
ATOM 1820 C CB  . SER A 0 232 . 82.843   3.247   -52.164 1.00 37.34 232 A 1 
ATOM 1821 O O   . SER A 0 232 . 83.591   4.029   -54.870 1.00 37.34 232 A 1 
ATOM 1822 O OG  . SER A 0 232 . 83.788   2.702   -51.258 1.00 37.34 232 A 1 
ATOM 1823 N N   . ALA A 0 233 . 82.441   5.910   -54.603 1.00 33.57 233 A 1 
ATOM 1824 C CA  . ALA A 0 233 . 82.158   6.002   -56.044 1.00 33.57 233 A 1 
ATOM 1825 C C   . ALA A 0 233 . 82.405   7.393   -56.647 1.00 33.57 233 A 1 
ATOM 1826 C CB  . ALA A 0 233 . 80.723   5.503   -56.272 1.00 33.57 233 A 1 
ATOM 1827 O O   . ALA A 0 233 . 81.496   8.212   -56.684 1.00 33.57 233 A 1 
ATOM 1828 N N   . ALA A 0 234 . 83.613   7.642   -57.180 1.00 29.32 234 A 1 
ATOM 1829 C CA  . ALA A 0 234 . 83.803   8.664   -58.229 1.00 29.32 234 A 1 
ATOM 1830 C C   . ALA A 0 234 . 85.115   8.595   -59.045 1.00 29.32 234 A 1 
ATOM 1831 C CB  . ALA A 0 234 . 83.672   10.079  -57.638 1.00 29.32 234 A 1 
ATOM 1832 O O   . ALA A 0 234 . 85.258   9.376   -59.984 1.00 29.32 234 A 1 
ATOM 1833 N N   . SER A 0 235 . 86.085   7.715   -58.758 1.00 37.05 235 A 1 
ATOM 1834 C CA  . SER A 0 235 . 87.352   7.694   -59.518 1.00 37.05 235 A 1 
ATOM 1835 C C   . SER A 0 235 . 87.705   6.347   -60.146 1.00 37.05 235 A 1 
ATOM 1836 C CB  . SER A 0 235 . 88.506   8.313   -58.723 1.00 37.05 235 A 1 
ATOM 1837 O O   . SER A 0 235 . 88.881   6.015   -60.246 1.00 37.05 235 A 1 
ATOM 1838 O OG  . SER A 0 235 . 89.007   7.396   -57.776 1.00 37.05 235 A 1 
ATOM 1839 N N   . ASP A 0 236 . 86.716   5.602   -60.631 1.00 32.97 236 A 1 
ATOM 1840 C CA  . ASP A 0 236 . 86.949   4.565   -61.643 1.00 32.97 236 A 1 
ATOM 1841 C C   . ASP A 0 236 . 86.752   5.173   -63.041 1.00 32.97 236 A 1 
ATOM 1842 C CB  . ASP A 0 236 . 86.107   3.308   -61.364 1.00 32.97 236 A 1 
ATOM 1843 O O   . ASP A 0 236 . 85.908   4.755   -63.830 1.00 32.97 236 A 1 
ATOM 1844 C CG  . ASP A 0 236 . 86.652   2.458   -60.209 1.00 32.97 236 A 1 
ATOM 1845 O OD1 . ASP A 0 236 . 87.875   2.530   -59.938 1.00 32.97 236 A 1 
ATOM 1846 O OD2 . ASP A 0 236 . 85.845   1.700   -59.635 1.00 32.97 236 A 1 
ATOM 1847 N N   . HIS A 0 237 . 87.527   6.214   -63.370 1.00 32.46 237 A 1 
ATOM 1848 C CA  . HIS A 0 237 . 87.598   6.703   -64.747 1.00 32.46 237 A 1 
ATOM 1849 C C   . HIS A 0 237 . 88.512   5.773   -65.554 1.00 32.46 237 A 1 
ATOM 1850 C CB  . HIS A 0 237 . 87.974   8.187   -64.823 1.00 32.46 237 A 1 
ATOM 1851 O O   . HIS A 0 237 . 89.722   5.978   -65.687 1.00 32.46 237 A 1 
ATOM 1852 C CG  . HIS A 0 237 . 87.910   8.714   -66.239 1.00 32.46 237 A 1 
ATOM 1853 C CD2 . HIS A 0 237 . 86.823   9.246   -66.884 1.00 32.46 237 A 1 
ATOM 1854 N ND1 . HIS A 0 237 . 88.943   8.692   -67.146 1.00 32.46 237 A 1 
ATOM 1855 C CE1 . HIS A 0 237 . 88.498   9.208   -68.303 1.00 32.46 237 A 1 
ATOM 1856 N NE2 . HIS A 0 237 . 87.212   9.566   -68.191 1.00 32.46 237 A 1 
ATOM 1857 N N   . TRP A 0 238 . 87.883   4.722   -66.074 1.00 28.02 238 A 1 
ATOM 1858 C CA  . TRP A 0 238 . 88.342   3.817   -67.122 1.00 28.02 238 A 1 
ATOM 1859 C C   . TRP A 0 238 . 88.950   4.610   -68.293 1.00 28.02 238 A 1 
ATOM 1860 C CB  . TRP A 0 238 . 87.092   3.018   -67.542 1.00 28.02 238 A 1 
ATOM 1861 O O   . TRP A 0 238 . 88.254   5.032   -69.211 1.00 28.02 238 A 1 
ATOM 1862 C CG  . TRP A 0 238 . 87.230   1.910   -68.545 1.00 28.02 238 A 1 
ATOM 1863 C CD1 . TRP A 0 238 . 87.671   2.022   -69.820 1.00 28.02 238 A 1 
ATOM 1864 C CD2 . TRP A 0 238 . 86.755   0.533   -68.420 1.00 28.02 238 A 1 
ATOM 1865 C CE2 . TRP A 0 238 . 86.989   -0.142  -69.655 1.00 28.02 238 A 1 
ATOM 1866 C CE3 . TRP A 0 238 . 86.101   -0.200  -67.406 1.00 28.02 238 A 1 
ATOM 1867 N NE1 . TRP A 0 238 . 87.566   0.807   -70.465 1.00 28.02 238 A 1 
ATOM 1868 C CH2 . TRP A 0 238 . 85.972   -2.176  -68.840 1.00 28.02 238 A 1 
ATOM 1869 C CZ2 . TRP A 0 238 . 86.616   -1.475  -69.873 1.00 28.02 238 A 1 
ATOM 1870 C CZ3 . TRP A 0 238 . 85.714   -1.537  -67.614 1.00 28.02 238 A 1 
ATOM 1871 N N   . SER A 0 239 . 90.267   4.825   -68.295 1.00 35.18 239 A 1 
ATOM 1872 C CA  . SER A 0 239 . 90.977   5.344   -69.471 1.00 35.18 239 A 1 
ATOM 1873 C C   . SER A 0 239 . 91.633   4.184   -70.211 1.00 35.18 239 A 1 
ATOM 1874 C CB  . SER A 0 239 . 91.940   6.474   -69.120 1.00 35.18 239 A 1 
ATOM 1875 O O   . SER A 0 239 . 92.813   3.875   -70.053 1.00 35.18 239 A 1 
ATOM 1876 O OG  . SER A 0 239 . 92.344   7.110   -70.319 1.00 35.18 239 A 1 
ATOM 1877 N N   . SER A 0 240 . 90.819   3.501   -71.013 1.00 33.48 240 A 1 
ATOM 1878 C CA  . SER A 0 240 . 91.274   2.562   -72.035 1.00 33.48 240 A 1 
ATOM 1879 C C   . SER A 0 240 . 91.866   3.371   -73.190 1.00 33.48 240 A 1 
ATOM 1880 C CB  . SER A 0 240 . 90.097   1.671   -72.470 1.00 33.48 240 A 1 
ATOM 1881 O O   . SER A 0 240 . 91.188   3.633   -74.184 1.00 33.48 240 A 1 
ATOM 1882 O OG  . SER A 0 240 . 90.260   1.161   -73.777 1.00 33.48 240 A 1 
ATOM 1883 N N   . VAL A 0 241 . 93.138   3.757   -73.098 1.00 36.92 241 A 1 
ATOM 1884 C CA  . VAL A 0 241 . 93.867   4.222   -74.286 1.00 36.92 241 A 1 
ATOM 1885 C C   . VAL A 0 241 . 94.372   2.993   -75.041 1.00 36.92 241 A 1 
ATOM 1886 C CB  . VAL A 0 241 . 94.936   5.293   -74.004 1.00 36.92 241 A 1 
ATOM 1887 O O   . VAL A 0 241 . 95.536   2.608   -74.984 1.00 36.92 241 A 1 
ATOM 1888 C CG1 . VAL A 0 241 . 95.220   6.066   -75.303 1.00 36.92 241 A 1 
ATOM 1889 C CG2 . VAL A 0 241 . 94.476   6.313   -72.953 1.00 36.92 241 A 1 
ATOM 1890 N N   . ASN A 0 242 . 93.432   2.347   -75.730 1.00 32.59 242 A 1 
ATOM 1891 C CA  . ASN A 0 242 . 93.701   1.501   -76.881 1.00 32.59 242 A 1 
ATOM 1892 C C   . ASN A 0 242 . 94.241   2.407   -77.993 1.00 32.59 242 A 1 
ATOM 1893 C CB  . ASN A 0 242 . 92.383   0.830   -77.328 1.00 32.59 242 A 1 
ATOM 1894 O O   . ASN A 0 242 . 93.495   3.220   -78.534 1.00 32.59 242 A 1 
ATOM 1895 C CG  . ASN A 0 242 . 92.118   -0.491  -76.638 1.00 32.59 242 A 1 
ATOM 1896 N ND2 . ASN A 0 242 . 90.936   -0.710  -76.114 1.00 32.59 242 A 1 
ATOM 1897 O OD1 . ASN A 0 242 . 92.970   -1.359  -76.593 1.00 32.59 242 A 1 
ATOM 1898 N N   . GLY A 0 243 . 95.519   2.291   -78.348 1.00 32.03 243 A 1 
ATOM 1899 C CA  . GLY A 0 243 . 96.034   3.046   -79.485 1.00 32.03 243 A 1 
ATOM 1900 C C   . GLY A 0 243 . 97.529   2.912   -79.722 1.00 32.03 243 A 1 
ATOM 1901 O O   . GLY A 0 243 . 98.322   3.617   -79.113 1.00 32.03 243 A 1 
ATOM 1902 N N   . GLY A 0 244 . 97.887   2.088   -80.705 1.00 29.43 244 A 1 
ATOM 1903 C CA  . GLY A 0 244 . 99.019   2.395   -81.579 1.00 29.43 244 A 1 
ATOM 1904 C C   . GLY A 0 244 . 100.343  1.723   -81.236 1.00 29.43 244 A 1 
ATOM 1905 O O   . GLY A 0 244 . 101.102  2.164   -80.382 1.00 29.43 244 A 1 
ATOM 1906 N N   . HIS A 0 245 . 100.645  0.688   -82.014 1.00 31.00 245 A 1 
ATOM 1907 C CA  . HIS A 0 245 . 101.965  0.103   -82.210 1.00 31.00 245 A 1 
ATOM 1908 C C   . HIS A 0 245 . 103.051  1.178   -82.403 1.00 31.00 245 A 1 
ATOM 1909 C CB  . HIS A 0 245 . 101.875  -0.749  -83.487 1.00 31.00 245 A 1 
ATOM 1910 O O   . HIS A 0 245 . 103.150  1.790   -83.464 1.00 31.00 245 A 1 
ATOM 1911 C CG  . HIS A 0 245 . 101.190  -2.082  -83.334 1.00 31.00 245 A 1 
ATOM 1912 C CD2 . HIS A 0 245 . 101.739  -3.286  -83.683 1.00 31.00 245 A 1 
ATOM 1913 N ND1 . HIS A 0 245 . 99.917   -2.340  -82.866 1.00 31.00 245 A 1 
ATOM 1914 C CE1 . HIS A 0 245 . 99.714   -3.667  -82.930 1.00 31.00 245 A 1 
ATOM 1915 N NE2 . HIS A 0 245 . 100.799  -4.282  -83.418 1.00 31.00 245 A 1 
ATOM 1916 N N   . GLY A 0 246 . 103.901  1.373   -81.397 1.00 34.36 246 A 1 
ATOM 1917 C CA  . GLY A 0 246 . 105.118  2.170   -81.499 1.00 34.36 246 A 1 
ATOM 1918 C C   . GLY A 0 246 . 106.283  1.400   -80.895 1.00 34.36 246 A 1 
ATOM 1919 O O   . GLY A 0 246 . 106.455  1.380   -79.679 1.00 34.36 246 A 1 
ATOM 1920 N N   . HIS A 0 247 . 107.081  0.742   -81.738 1.00 31.82 247 A 1 
ATOM 1921 C CA  . HIS A 0 247 . 108.335  0.091   -81.355 1.00 31.82 247 A 1 
ATOM 1922 C C   . HIS A 0 247 . 109.382  1.149   -80.965 1.00 31.82 247 A 1 
ATOM 1923 C CB  . HIS A 0 247 . 108.822  -0.806  -82.508 1.00 31.82 247 A 1 
ATOM 1924 O O   . HIS A 0 247 . 110.254  1.504   -81.751 1.00 31.82 247 A 1 
ATOM 1925 C CG  . HIS A 0 247 . 107.977  -2.033  -82.734 1.00 31.82 247 A 1 
ATOM 1926 C CD2 . HIS A 0 247 . 107.169  -2.291  -83.810 1.00 31.82 247 A 1 
ATOM 1927 N ND1 . HIS A 0 247 . 107.913  -3.135  -81.908 1.00 31.82 247 A 1 
ATOM 1928 C CE1 . HIS A 0 247 . 107.084  -4.030  -82.470 1.00 31.82 247 A 1 
ATOM 1929 N NE2 . HIS A 0 247 . 106.604  -3.556  -83.627 1.00 31.82 247 A 1 
ATOM 1930 N N   . GLY A 0 248 . 109.280  1.684   -79.749 1.00 32.82 248 A 1 
ATOM 1931 C CA  . GLY A 0 248 . 110.217  2.648   -79.180 1.00 32.82 248 A 1 
ATOM 1932 C C   . GLY A 0 248 . 110.699  2.170   -77.819 1.00 32.82 248 A 1 
ATOM 1933 O O   . GLY A 0 248 . 109.960  2.182   -76.839 1.00 32.82 248 A 1 
ATOM 1934 N N   . TRP A 0 249 . 111.946  1.722   -77.764 1.00 26.68 249 A 1 
ATOM 1935 C CA  . TRP A 0 249 . 112.619  1.213   -76.577 1.00 26.68 249 A 1 
ATOM 1936 C C   . TRP A 0 249 . 112.810  2.325   -75.538 1.00 26.68 249 A 1 
ATOM 1937 C CB  . TRP A 0 249 . 113.970  0.624   -77.019 1.00 26.68 249 A 1 
ATOM 1938 O O   . TRP A 0 249 . 113.850  2.972   -75.499 1.00 26.68 249 A 1 
ATOM 1939 C CG  . TRP A 0 249 . 113.896  -0.492  -78.015 1.00 26.68 249 A 1 
ATOM 1940 C CD1 . TRP A 0 249 . 113.651  -0.363  -79.342 1.00 26.68 249 A 1 
ATOM 1941 C CD2 . TRP A 0 249 . 114.108  -1.918  -77.789 1.00 26.68 249 A 1 
ATOM 1942 C CE2 . TRP A 0 249 . 113.945  -2.600  -79.032 1.00 26.68 249 A 1 
ATOM 1943 C CE3 . TRP A 0 249 . 114.444  -2.701  -76.662 1.00 26.68 249 A 1 
ATOM 1944 N NE1 . TRP A 0 249 . 113.656  -1.605  -79.939 1.00 26.68 249 A 1 
ATOM 1945 C CH2 . TRP A 0 249 . 114.428  -4.738  -78.013 1.00 26.68 249 A 1 
ATOM 1946 C CZ2 . TRP A 0 249 . 114.095  -3.987  -79.152 1.00 26.68 249 A 1 
ATOM 1947 C CZ3 . TRP A 0 249 . 114.604  -4.096  -76.773 1.00 26.68 249 A 1 
ATOM 1948 N N   . ASN A 0 250 . 111.825  2.556   -74.670 1.00 35.95 250 A 1 
ATOM 1949 C CA  . ASN A 0 250 . 112.071  3.258   -73.414 1.00 35.95 250 A 1 
ATOM 1950 C C   . ASN A 0 250 . 111.161  2.719   -72.307 1.00 35.95 250 A 1 
ATOM 1951 C CB  . ASN A 0 250 . 112.014  4.786   -73.616 1.00 35.95 250 A 1 
ATOM 1952 O O   . ASN A 0 250 . 110.027  3.150   -72.109 1.00 35.95 250 A 1 
ATOM 1953 C CG  . ASN A 0 250 . 113.048  5.513   -72.769 1.00 35.95 250 A 1 
ATOM 1954 N ND2 . ASN A 0 250 . 113.296  6.768   -73.056 1.00 35.95 250 A 1 
ATOM 1955 O OD1 . ASN A 0 250 . 113.652  4.978   -71.851 1.00 35.95 250 A 1 
ATOM 1956 N N   . LYS A 0 251 . 111.676  1.720   -71.582 1.00 31.66 251 A 1 
ATOM 1957 C CA  . LYS A 0 251 . 111.066  1.207   -70.356 1.00 31.66 251 A 1 
ATOM 1958 C C   . LYS A 0 251 . 111.128  2.288   -69.272 1.00 31.66 251 A 1 
ATOM 1959 C CB  . LYS A 0 251 . 111.793  -0.062  -69.870 1.00 31.66 251 A 1 
ATOM 1960 O O   . LYS A 0 251 . 112.103  2.370   -68.534 1.00 31.66 251 A 1 
ATOM 1961 C CG  . LYS A 0 251 . 111.597  -1.312  -70.740 1.00 31.66 251 A 1 
ATOM 1962 C CD  . LYS A 0 251 . 112.036  -2.550  -69.938 1.00 31.66 251 A 1 
ATOM 1963 C CE  . LYS A 0 251 . 111.949  -3.832  -70.772 1.00 31.66 251 A 1 
ATOM 1964 N NZ  . LYS A 0 251 . 112.238  -5.040  -69.954 1.00 31.66 251 A 1 
ATOM 1965 N N   . LYS A 0 252 . 110.062  3.070   -69.123 1.00 35.28 252 A 1 
ATOM 1966 C CA  . LYS A 0 252 . 109.711  3.706   -67.845 1.00 35.28 252 A 1 
ATOM 1967 C C   . LYS A 0 252 . 108.254  3.406   -67.518 1.00 35.28 252 A 1 
ATOM 1968 C CB  . LYS A 0 252 . 110.074  5.201   -67.808 1.00 35.28 252 A 1 
ATOM 1969 O O   . LYS A 0 252 . 107.382  4.260   -67.584 1.00 35.28 252 A 1 
ATOM 1970 C CG  . LYS A 0 252 . 111.576  5.415   -67.550 1.00 35.28 252 A 1 
ATOM 1971 C CD  . LYS A 0 252 . 111.864  6.875   -67.183 1.00 35.28 252 A 1 
ATOM 1972 C CE  . LYS A 0 252 . 113.357  7.075   -66.906 1.00 35.28 252 A 1 
ATOM 1973 N NZ  . LYS A 0 252 . 113.643  8.473   -66.498 1.00 35.28 252 A 1 
ATOM 1974 N N   . ALA A 0 253 . 108.021  2.147   -67.154 1.00 30.54 253 A 1 
ATOM 1975 C CA  . ALA A 0 253 . 106.887  1.761   -66.332 1.00 30.54 253 A 1 
ATOM 1976 C C   . ALA A 0 253 . 107.127  2.335   -64.925 1.00 30.54 253 A 1 
ATOM 1977 C CB  . ALA A 0 253 . 106.776  0.229   -66.347 1.00 30.54 253 A 1 
ATOM 1978 O O   . ALA A 0 253 . 107.830  1.743   -64.112 1.00 30.54 253 A 1 
ATOM 1979 N N   . GLY A 0 254 . 106.634  3.547   -64.687 1.00 32.76 254 A 1 
ATOM 1980 C CA  . GLY A 0 254 . 106.624  4.197   -63.381 1.00 32.76 254 A 1 
ATOM 1981 C C   . GLY A 0 254 . 105.183  4.402   -62.955 1.00 32.76 254 A 1 
ATOM 1982 O O   . GLY A 0 254 . 104.647  5.494   -63.084 1.00 32.76 254 A 1 
ATOM 1983 N N   . THR A 0 255 . 104.536  3.323   -62.523 1.00 32.96 255 A 1 
ATOM 1984 C CA  . THR A 0 255 . 103.214  3.345   -61.899 1.00 32.96 255 A 1 
ATOM 1985 C C   . THR A 0 255 . 103.336  4.064   -60.552 1.00 32.96 255 A 1 
ATOM 1986 C CB  . THR A 0 255 . 102.710  1.897   -61.713 1.00 32.96 255 A 1 
ATOM 1987 O O   . THR A 0 255 . 103.636  3.429   -59.544 1.00 32.96 255 A 1 
ATOM 1988 C CG2 . THR A 0 255 . 101.207  1.816   -61.456 1.00 32.96 255 A 1 
ATOM 1989 O OG1 . THR A 0 255 . 102.967  1.126   -62.868 1.00 32.96 255 A 1 
ATOM 1990 N N   . SER A 0 256 . 103.155  5.387   -60.522 1.00 34.15 256 A 1 
ATOM 1991 C CA  . SER A 0 256 . 103.016  6.123   -59.259 1.00 34.15 256 A 1 
ATOM 1992 C C   . SER A 0 256 . 101.617  5.849   -58.722 1.00 34.15 256 A 1 
ATOM 1993 C CB  . SER A 0 256 . 103.299  7.626   -59.404 1.00 34.15 256 A 1 
ATOM 1994 O O   . SER A 0 256 . 100.636  6.468   -59.128 1.00 34.15 256 A 1 
ATOM 1995 O OG  . SER A 0 256 . 104.094  8.060   -58.323 1.00 34.15 256 A 1 
ATOM 1996 N N   . LYS A 0 257 . 101.522  4.824   -57.873 1.00 34.96 257 A 1 
ATOM 1997 C CA  . LYS A 0 257 . 100.338  4.498   -57.074 1.00 34.96 257 A 1 
ATOM 1998 C C   . LYS A 0 257 . 100.236  5.480   -55.908 1.00 34.96 257 A 1 
ATOM 1999 C CB  . LYS A 0 257 . 100.407  3.053   -56.550 1.00 34.96 257 A 1 
ATOM 2000 O O   . LYS A 0 257 . 100.292  5.069   -54.755 1.00 34.96 257 A 1 
ATOM 2001 C CG  . LYS A 0 257 . 100.268  1.964   -57.613 1.00 34.96 257 A 1 
ATOM 2002 C CD  . LYS A 0 257 . 100.264  0.602   -56.906 1.00 34.96 257 A 1 
ATOM 2003 C CE  . LYS A 0 257 . 100.102  -0.530  -57.920 1.00 34.96 257 A 1 
ATOM 2004 N NZ  . LYS A 0 257 . 100.288  -1.854  -57.278 1.00 34.96 257 A 1 
ATOM 2005 N N   . ASP A 0 258 . 100.082  6.763   -56.192 1.00 33.41 258 A 1 
ATOM 2006 C CA  . ASP A 0 258 . 99.846   7.751   -55.142 1.00 33.41 258 A 1 
ATOM 2007 C C   . ASP A 0 258 . 98.338   7.928   -54.979 1.00 33.41 258 A 1 
ATOM 2008 C CB  . ASP A 0 258 . 100.674  9.014   -55.374 1.00 33.41 258 A 1 
ATOM 2009 O O   . ASP A 0 258 . 97.735   8.928   -55.356 1.00 33.41 258 A 1 
ATOM 2010 C CG  . ASP A 0 258 . 102.169  8.675   -55.380 1.00 33.41 258 A 1 
ATOM 2011 O OD1 . ASP A 0 258 . 102.617  7.911   -54.498 1.00 33.41 258 A 1 
ATOM 2012 O OD2 . ASP A 0 258 . 102.852  9.124   -56.328 1.00 33.41 258 A 1 
ATOM 2013 N N   . ALA A 0 259 . 97.722   6.880   -54.426 1.00 30.40 259 A 1 
ATOM 2014 C CA  . ALA A 0 259 . 96.370   6.896   -53.884 1.00 30.40 259 A 1 
ATOM 2015 C C   . ALA A 0 259 . 96.359   7.760   -52.608 1.00 30.40 259 A 1 
ATOM 2016 C CB  . ALA A 0 259 . 95.936   5.441   -53.646 1.00 30.40 259 A 1 
ATOM 2017 O O   . ALA A 0 259 . 96.289   7.246   -51.495 1.00 30.40 259 A 1 
ATOM 2018 N N   . ALA A 0 260 . 96.523   9.075   -52.766 1.00 29.08 260 A 1 
ATOM 2019 C CA  . ALA A 0 260 . 96.790   10.010  -51.671 1.00 29.08 260 A 1 
ATOM 2020 C C   . ALA A 0 260 . 95.550   10.760  -51.143 1.00 29.08 260 A 1 
ATOM 2021 C CB  . ALA A 0 260 . 97.935   10.940  -52.088 1.00 29.08 260 A 1 
ATOM 2022 O O   . ALA A 0 260 . 95.690   11.750  -50.431 1.00 29.08 260 A 1 
ATOM 2023 N N   . SER A 0 261 . 94.335   10.297  -51.432 1.00 33.32 261 A 1 
ATOM 2024 C CA  . SER A 0 261 . 93.115   10.851  -50.826 1.00 33.32 261 A 1 
ATOM 2025 C C   . SER A 0 261 . 92.088   9.757   -50.542 1.00 33.32 261 A 1 
ATOM 2026 C CB  . SER A 0 261 . 92.559   12.008  -51.663 1.00 33.32 261 A 1 
ATOM 2027 O O   . SER A 0 261 . 90.963   9.782   -51.028 1.00 33.32 261 A 1 
ATOM 2028 O OG  . SER A 0 261 . 92.196   11.553  -52.948 1.00 33.32 261 A 1 
ATOM 2029 N N   . LYS A 0 262 . 92.502   8.760   -49.755 1.00 32.62 262 A 1 
ATOM 2030 C CA  . LYS A 0 262 . 91.574   8.069   -48.851 1.00 32.62 262 A 1 
ATOM 2031 C C   . LYS A 0 262 . 91.337   8.989   -47.649 1.00 32.62 262 A 1 
ATOM 2032 C CB  . LYS A 0 262 . 92.154   6.712   -48.417 1.00 32.62 262 A 1 
ATOM 2033 O O   . LYS A 0 262 . 92.228   9.766   -47.327 1.00 32.62 262 A 1 
ATOM 2034 C CG  . LYS A 0 262 . 92.075   5.678   -49.549 1.00 32.62 262 A 1 
ATOM 2035 C CD  . LYS A 0 262 . 92.607   4.315   -49.091 1.00 32.62 262 A 1 
ATOM 2036 C CE  . LYS A 0 262 . 92.393   3.294   -50.212 1.00 32.62 262 A 1 
ATOM 2037 N NZ  . LYS A 0 262 . 92.837   1.940   -49.806 1.00 32.62 262 A 1 
ATOM 2038 N N   . HIS A 0 263 . 90.202   8.840   -46.973 1.00 32.78 263 A 1 
ATOM 2039 C CA  . HIS A 0 263 . 89.808   9.549   -45.742 1.00 32.78 263 A 1 
ATOM 2040 C C   . HIS A 0 263 . 88.966   10.820  -45.934 1.00 32.78 263 A 1 
ATOM 2041 C CB  . HIS A 0 263 . 90.964   9.719   -44.729 1.00 32.78 263 A 1 
ATOM 2042 O O   . HIS A 0 263 . 89.280   11.873  -45.393 1.00 32.78 263 A 1 
ATOM 2043 C CG  . HIS A 0 263 . 91.718   8.445   -44.446 1.00 32.78 263 A 1 
ATOM 2044 C CD2 . HIS A 0 263 . 92.955   8.083   -44.910 1.00 32.78 263 A 1 
ATOM 2045 N ND1 . HIS A 0 263 . 91.262   7.417   -43.659 1.00 32.78 263 A 1 
ATOM 2046 C CE1 . HIS A 0 263 . 92.196   6.455   -43.652 1.00 32.78 263 A 1 
ATOM 2047 N NE2 . HIS A 0 263 . 93.240   6.801   -44.423 1.00 32.78 263 A 1 
ATOM 2048 N N   . GLY A 0 264 . 87.838   10.703  -46.636 1.00 34.76 264 A 1 
ATOM 2049 C CA  . GLY A 0 264 . 86.620   11.367  -46.166 1.00 34.76 264 A 1 
ATOM 2050 C C   . GLY A 0 264 . 85.915   10.380  -45.240 1.00 34.76 264 A 1 
ATOM 2051 O O   . GLY A 0 264 . 85.429   9.362   -45.722 1.00 34.76 264 A 1 
ATOM 2052 N N   . ALA A 0 265 . 85.965   10.597  -43.925 1.00 38.77 265 A 1 
ATOM 2053 C CA  . ALA A 0 265 . 85.117   9.861   -42.992 1.00 38.77 265 A 1 
ATOM 2054 C C   . ALA A 0 265 . 83.674   10.289  -43.290 1.00 38.77 265 A 1 
ATOM 2055 C CB  . ALA A 0 265 . 85.560   10.172  -41.555 1.00 38.77 265 A 1 
ATOM 2056 O O   . ALA A 0 265 . 83.327   11.452  -43.095 1.00 38.77 265 A 1 
ATOM 2057 N N   . ALA A 0 266 . 82.899   9.395   -43.898 1.00 40.28 266 A 1 
ATOM 2058 C CA  . ALA A 0 266 . 81.488   9.622   -44.157 1.00 40.28 266 A 1 
ATOM 2059 C C   . ALA A 0 266 . 80.757   9.520   -42.814 1.00 40.28 266 A 1 
ATOM 2060 C CB  . ALA A 0 266 . 81.011   8.588   -45.185 1.00 40.28 266 A 1 
ATOM 2061 O O   . ALA A 0 266 . 80.936   8.522   -42.117 1.00 40.28 266 A 1 
ATOM 2062 N N   . GLY A 0 267 . 80.005   10.557  -42.440 1.00 42.11 267 A 1 
ATOM 2063 C CA  . GLY A 0 267 . 79.119   10.490  -41.279 1.00 42.11 267 A 1 
ATOM 2064 C C   . GLY A 0 267 . 78.184   9.293   -41.429 1.00 42.11 267 A 1 
ATOM 2065 O O   . GLY A 0 267 . 77.687   9.030   -42.529 1.00 42.11 267 A 1 
ATOM 2066 N N   . ALA A 0 268 . 78.023   8.522   -40.359 1.00 45.04 268 A 1 
ATOM 2067 C CA  . ALA A 0 268 . 76.963   7.532   -40.287 1.00 45.04 268 A 1 
ATOM 2068 C C   . ALA A 0 268 . 75.691   8.286   -39.902 1.00 45.04 268 A 1 
ATOM 2069 C CB  . ALA A 0 268 . 77.345   6.435   -39.287 1.00 45.04 268 A 1 
ATOM 2070 O O   . ALA A 0 268 . 75.682   8.993   -38.896 1.00 45.04 268 A 1 
ATOM 2071 N N   . TRP A 0 269 . 74.654   8.171   -40.728 1.00 43.11 269 A 1 
ATOM 2072 C CA  . TRP A 0 269 . 73.353   8.760   -40.436 1.00 43.11 269 A 1 
ATOM 2073 C C   . TRP A 0 269 . 72.470   7.638   -39.908 1.00 43.11 269 A 1 
ATOM 2074 C CB  . TRP A 0 269 . 72.787   9.468   -41.686 1.00 43.11 269 A 1 
ATOM 2075 O O   . TRP A 0 269 . 72.157   6.698   -40.644 1.00 43.11 269 A 1 
ATOM 2076 C CG  . TRP A 0 269 . 72.085   10.786  -41.491 1.00 43.11 269 A 1 
ATOM 2077 C CD1 . TRP A 0 269 . 72.193   11.604  -40.418 1.00 43.11 269 A 1 
ATOM 2078 C CD2 . TRP A 0 269 . 71.285   11.538  -42.458 1.00 43.11 269 A 1 
ATOM 2079 C CE2 . TRP A 0 269 . 70.982   12.820  -41.906 1.00 43.11 269 A 1 
ATOM 2080 C CE3 . TRP A 0 269 . 70.826   11.286  -43.772 1.00 43.11 269 A 1 
ATOM 2081 N NE1 . TRP A 0 269 . 71.574   12.810  -40.669 1.00 43.11 269 A 1 
ATOM 2082 C CH2 . TRP A 0 269 . 69.824   13.515  -43.914 1.00 43.11 269 A 1 
ATOM 2083 C CZ2 . TRP A 0 269 . 70.269   13.798  -42.612 1.00 43.11 269 A 1 
ATOM 2084 C CZ3 . TRP A 0 269 . 70.101   12.260  -44.491 1.00 43.11 269 A 1 
ATOM 2085 N N   . SER A 0 270 . 72.107   7.694   -38.629 1.00 55.06 270 A 1 
ATOM 2086 C CA  . SER A 0 270 . 71.137   6.759   -38.060 1.00 55.06 270 A 1 
ATOM 2087 C C   . SER A 0 270 . 69.801   7.464   -37.891 1.00 55.06 270 A 1 
ATOM 2088 C CB  . SER A 0 270 . 71.632   6.147   -36.750 1.00 55.06 270 A 1 
ATOM 2089 O O   . SER A 0 270 . 69.732   8.545   -37.306 1.00 55.06 270 A 1 
ATOM 2090 O OG  . SER A 0 270 . 70.795   5.056   -36.403 1.00 55.06 270 A 1 
ATOM 2091 N N   . LYS A 0 271 . 68.750   6.842   -38.429 1.00 58.44 271 A 1 
ATOM 2092 C CA  . LYS A 0 271 . 67.359   7.172   -38.130 1.00 58.44 271 A 1 
ATOM 2093 C C   . LYS A 0 271 . 66.722   5.973   -37.464 1.00 58.44 271 A 1 
ATOM 2094 C CB  . LYS A 0 271 . 66.575   7.568   -39.384 1.00 58.44 271 A 1 
ATOM 2095 O O   . LYS A 0 271 . 66.516   4.940   -38.110 1.00 58.44 271 A 1 
ATOM 2096 C CG  . LYS A 0 271 . 67.189   8.785   -40.074 1.00 58.44 271 A 1 
ATOM 2097 C CD  . LYS A 0 271 . 66.220   9.339   -41.116 1.00 58.44 271 A 1 
ATOM 2098 C CE  . LYS A 0 271 . 66.864   10.572  -41.743 1.00 58.44 271 A 1 
ATOM 2099 N NZ  . LYS A 0 271 . 65.998   11.152  -42.790 1.00 58.44 271 A 1 
ATOM 2100 N N   . ASP A 0 272 . 66.412   6.110   -36.196 1.00 69.75 272 A 1 
ATOM 2101 C CA  . ASP A 0 272 . 65.616   5.160   -35.443 1.00 69.75 272 A 1 
ATOM 2102 C C   . ASP A 0 272 . 64.287   5.795   -35.049 1.00 69.75 272 A 1 
ATOM 2103 C CB  . ASP A 0 272 . 66.418   4.555   -34.283 1.00 69.75 272 A 1 
ATOM 2104 O O   . ASP A 0 272 . 64.177   7.012   -34.877 1.00 69.75 272 A 1 
ATOM 2105 C CG  . ASP A 0 272 . 67.020   5.560   -33.298 1.00 69.75 272 A 1 
ATOM 2106 O OD1 . ASP A 0 272 . 67.700   6.514   -33.750 1.00 69.75 272 A 1 
ATOM 2107 O OD2 . ASP A 0 272 . 66.876   5.318   -32.082 1.00 69.75 272 A 1 
ATOM 2108 N N   . GLY A 0 273 . 63.257   4.960   -34.997 1.00 70.95 273 A 1 
ATOM 2109 C CA  . GLY A 0 273 . 61.941   5.381   -34.571 1.00 70.95 273 A 1 
ATOM 2110 C C   . GLY A 0 273 . 61.089   4.226   -34.078 1.00 70.95 273 A 1 
ATOM 2111 O O   . GLY A 0 273 . 61.408   3.049   -34.289 1.00 70.95 273 A 1 
ATOM 2112 N N   . SER A 0 274 . 60.043   4.605   -33.368 1.00 75.04 274 A 1 
ATOM 2113 C CA  . SER A 0 274 . 58.963   3.738   -32.930 1.00 75.04 274 A 1 
ATOM 2114 C C   . SER A 0 274 . 57.670   4.525   -32.975 1.00 75.04 274 A 1 
ATOM 2115 C CB  . SER A 0 274 . 59.181   3.248   -31.494 1.00 75.04 274 A 1 
ATOM 2116 O O   . SER A 0 274 . 57.674   5.651   -32.475 1.00 75.04 274 A 1 
ATOM 2117 O OG  . SER A 0 274 . 59.287   4.326   -30.571 1.00 75.04 274 A 1 
ATOM 2118 N N   . ASP A 0 275 . 56.623   3.908   -33.478 1.00 77.42 275 A 1 
ATOM 2119 C CA  . ASP A 0 275 . 55.233   4.312   -33.325 1.00 77.42 275 A 1 
ATOM 2120 C C   . ASP A 0 275 . 54.532   3.326   -32.379 1.00 77.42 275 A 1 
ATOM 2121 C CB  . ASP A 0 275 . 54.534   4.438   -34.692 1.00 77.42 275 A 1 
ATOM 2122 O O   . ASP A 0 275 . 54.972   2.188   -32.166 1.00 77.42 275 A 1 
ATOM 2123 C CG  . ASP A 0 275 . 54.697   3.239   -35.622 1.00 77.42 275 A 1 
ATOM 2124 O OD1 . ASP A 0 275 . 55.285   2.234   -35.160 1.00 77.42 275 A 1 
ATOM 2125 O OD2 . ASP A 0 275 . 54.470   3.402   -36.845 1.00 77.42 275 A 1 
ATOM 2126 N N   . TRP A 0 276 . 53.505   3.812   -31.701 1.00 78.47 276 A 1 
ATOM 2127 C CA  . TRP A 0 276 . 52.626   3.014   -30.862 1.00 78.47 276 A 1 
ATOM 2128 C C   . TRP A 0 276 . 51.228   3.575   -31.011 1.00 78.47 276 A 1 
ATOM 2129 C CB  . TRP A 0 276 . 53.059   3.079   -29.391 1.00 78.47 276 A 1 
ATOM 2130 O O   . TRP A 0 276 . 51.005   4.708   -30.589 1.00 78.47 276 A 1 
ATOM 2131 C CG  . TRP A 0 276 . 52.177   2.311   -28.452 1.00 78.47 276 A 1 
ATOM 2132 C CD1 . TRP A 0 276 . 52.042   0.968   -28.434 1.00 78.47 276 A 1 
ATOM 2133 C CD2 . TRP A 0 276 . 51.152   2.813   -27.539 1.00 78.47 276 A 1 
ATOM 2134 C CE2 . TRP A 0 276 . 50.501   1.696   -26.930 1.00 78.47 276 A 1 
ATOM 2135 C CE3 . TRP A 0 276 . 50.657   4.095   -27.219 1.00 78.47 276 A 1 
ATOM 2136 N NE1 . TRP A 0 276 . 51.077   0.594   -27.520 1.00 78.47 276 A 1 
ATOM 2137 C CH2 . TRP A 0 276 . 49.004   3.133   -25.695 1.00 78.47 276 A 1 
ATOM 2138 C CZ2 . TRP A 0 276 . 49.456   1.840   -26.007 1.00 78.47 276 A 1 
ATOM 2139 C CZ3 . TRP A 0 276 . 49.596   4.252   -26.306 1.00 78.47 276 A 1 
ATOM 2140 N N   . ASP A 0 277 . 50.323   2.773   -31.550 1.00 84.41 277 A 1 
ATOM 2141 C CA  . ASP A 0 277 . 48.928   3.144   -31.703 1.00 84.41 277 A 1 
ATOM 2142 C C   . ASP A 0 277 . 48.080   2.267   -30.772 1.00 84.41 277 A 1 
ATOM 2143 C CB  . ASP A 0 277 . 48.496   3.067   -33.179 1.00 84.41 277 A 1 
ATOM 2144 O O   . ASP A 0 277 . 48.347   1.082   -30.530 1.00 84.41 277 A 1 
ATOM 2145 C CG  . ASP A 0 277 . 49.254   3.980   -34.150 1.00 84.41 277 A 1 
ATOM 2146 O OD1 . ASP A 0 277 . 49.818   4.995   -33.688 1.00 84.41 277 A 1 
ATOM 2147 O OD2 . ASP A 0 277 . 49.209   3.708   -35.375 1.00 84.41 277 A 1 
ATOM 2148 N N   . SER A 0 278 . 47.050   2.868   -30.189 1.00 82.46 278 A 1 
ATOM 2149 C CA  . SER A 0 278 . 46.055   2.169   -29.389 1.00 82.46 278 A 1 
ATOM 2150 C C   . SER A 0 278 . 44.668   2.715   -29.669 1.00 82.46 278 A 1 
ATOM 2151 C CB  . SER A 0 278 . 46.395   2.217   -27.899 1.00 82.46 278 A 1 
ATOM 2152 O O   . SER A 0 278 . 44.478   3.901   -29.935 1.00 82.46 278 A 1 
ATOM 2153 O OG  . SER A 0 278 . 46.236   3.516   -27.371 1.00 82.46 278 A 1 
ATOM 2154 N N   . TRP A 0 279 . 43.676   1.835   -29.619 1.00 89.07 279 A 1 
ATOM 2155 C CA  . TRP A 0 279 . 42.276   2.209   -29.754 1.00 89.07 279 A 1 
ATOM 2156 C C   . TRP A 0 279 . 41.416   1.333   -28.858 1.00 89.07 279 A 1 
ATOM 2157 C CB  . TRP A 0 279 . 41.840   2.118   -31.222 1.00 89.07 279 A 1 
ATOM 2158 O O   . TRP A 0 279 . 41.662   0.130   -28.736 1.00 89.07 279 A 1 
ATOM 2159 C CG  . TRP A 0 279 . 40.379   2.362   -31.447 1.00 89.07 279 A 1 
ATOM 2160 C CD1 . TRP A 0 279 . 39.783   3.574   -31.484 1.00 89.07 279 A 1 
ATOM 2161 C CD2 . TRP A 0 279 . 39.298   1.386   -31.524 1.00 89.07 279 A 1 
ATOM 2162 C CE2 . TRP A 0 279 . 38.059   2.090   -31.605 1.00 89.07 279 A 1 
ATOM 2163 C CE3 . TRP A 0 279 . 39.239   -0.024  -31.482 1.00 89.07 279 A 1 
ATOM 2164 N NE1 . TRP A 0 279 . 38.412   3.421   -31.548 1.00 89.07 279 A 1 
ATOM 2165 C CH2 . TRP A 0 279 . 36.801   0.021   -31.637 1.00 89.07 279 A 1 
ATOM 2166 C CZ2 . TRP A 0 279 . 36.824   1.427   -31.671 1.00 89.07 279 A 1 
ATOM 2167 C CZ3 . TRP A 0 279 . 38.005   -0.700  -31.539 1.00 89.07 279 A 1 
ATOM 2168 N N   . GLY A 0 280 . 40.383   1.925   -28.272 1.00 91.75 280 A 1 
ATOM 2169 C CA  . GLY A 0 280 . 39.417   1.209   -27.464 1.00 91.75 280 A 1 
ATOM 2170 C C   . GLY A 0 280 . 37.994   1.706   -27.643 1.00 91.75 280 A 1 
ATOM 2171 O O   . GLY A 0 280 . 37.737   2.808   -28.140 1.00 91.75 280 A 1 
ATOM 2172 N N   . ARG A 0 281 . 37.073   0.828   -27.263 1.00 92.50 281 A 1 
ATOM 2173 C CA  . ARG A 0 281 . 35.653   1.096   -27.149 1.00 92.50 281 A 1 
ATOM 2174 C C   . ARG A 0 281 . 35.077   0.307   -25.985 1.00 92.50 281 A 1 
ATOM 2175 C CB  . ARG A 0 281 . 34.962   0.767   -28.471 1.00 92.50 281 A 1 
ATOM 2176 O O   . ARG A 0 281 . 35.106   -0.920  -26.053 1.00 92.50 281 A 1 
ATOM 2177 C CG  . ARG A 0 281 . 33.461   1.058   -28.411 1.00 92.50 281 A 1 
ATOM 2178 C CD  . ARG A 0 281 . 32.877   0.848   -29.807 1.00 92.50 281 A 1 
ATOM 2179 N NE  . ARG A 0 281 . 31.521   1.413   -29.881 1.00 92.50 281 A 1 
ATOM 2180 N NH1 . ARG A 0 281 . 30.400   -0.469  -30.525 1.00 92.50 281 A 1 
ATOM 2181 N NH2 . ARG A 0 281 . 29.258   1.359   -30.020 1.00 92.50 281 A 1 
ATOM 2182 C CZ  . ARG A 0 281 . 30.408   0.781   -30.166 1.00 92.50 281 A 1 
ATOM 2183 N N   . ASP A 0 282 . 34.532   0.985   -24.991 1.00 92.17 282 A 1 
ATOM 2184 C CA  . ASP A 0 282 . 33.709   0.362   -23.958 1.00 92.17 282 A 1 
ATOM 2185 C C   . ASP A 0 282 . 32.236   0.626   -24.279 1.00 92.17 282 A 1 
ATOM 2186 C CB  . ASP A 0 282 . 34.153   0.772   -22.547 1.00 92.17 282 A 1 
ATOM 2187 O O   . ASP A 0 282 . 31.883   1.568   -24.983 1.00 92.17 282 A 1 
ATOM 2188 C CG  . ASP A 0 282 . 34.005   2.255   -22.225 1.00 92.17 282 A 1 
ATOM 2189 O OD1 . ASP A 0 282 . 33.007   2.841   -22.697 1.00 92.17 282 A 1 
ATOM 2190 O OD2 . ASP A 0 282 . 34.921   2.764   -21.536 1.00 92.17 282 A 1 
ATOM 2191 N N   . GLN A 0 283 . 31.359   -0.297  -23.911 1.00 93.48 283 A 1 
ATOM 2192 C CA  . GLN A 0 283 . 29.926   -0.114  -24.108 1.00 93.48 283 A 1 
ATOM 2193 C C   . GLN A 0 283 . 29.206   -0.683  -22.910 1.00 93.48 283 A 1 
ATOM 2194 C CB  . GLN A 0 283 . 29.425   -0.820  -25.369 1.00 93.48 283 A 1 
ATOM 2195 O O   . GLN A 0 283 . 29.008   -1.899  -22.816 1.00 93.48 283 A 1 
ATOM 2196 C CG  . GLN A 0 283 . 29.631   -0.070  -26.683 1.00 93.48 283 A 1 
ATOM 2197 C CD  . GLN A 0 283 . 29.352   -1.041  -27.811 1.00 93.48 283 A 1 
ATOM 2198 N NE2 . GLN A 0 283 . 30.266   -1.969  -28.024 1.00 93.48 283 A 1 
ATOM 2199 O OE1 . GLN A 0 283 . 28.366   -0.983  -28.550 1.00 93.48 283 A 1 
ATOM 2200 N N   . ASP A 0 284 . 28.730   0.212   -22.062 1.00 95.21 284 A 1 
ATOM 2201 C CA  . ASP A 0 284 . 27.957   -0.150  -20.895 1.00 95.21 284 A 1 
ATOM 2202 C C   . ASP A 0 284 . 26.467   -0.007  -21.161 1.00 95.21 284 A 1 
ATOM 2203 C CB  . ASP A 0 284 . 28.369   0.685   -19.684 1.00 95.21 284 A 1 
ATOM 2204 O O   . ASP A 0 284 . 25.966   0.978   -21.704 1.00 95.21 284 A 1 
ATOM 2205 C CG  . ASP A 0 284 . 29.710   0.277   -19.083 1.00 95.21 284 A 1 
ATOM 2206 O OD1 . ASP A 0 284 . 30.039   -0.915  -19.236 1.00 95.21 284 A 1 
ATOM 2207 O OD2 . ASP A 0 284 . 30.211   1.081   -18.265 1.00 95.21 284 A 1 
ATOM 2208 N N   . TYR A 0 285 . 25.705   -0.984  -20.694 1.00 97.14 285 A 1 
ATOM 2209 C CA  . TYR A 0 285 . 24.257   -0.919  -20.643 1.00 97.14 285 A 1 
ATOM 2210 C C   . TYR A 0 285 . 23.752   -1.356  -19.276 1.00 97.14 285 A 1 
ATOM 2211 C CB  . TYR A 0 285 . 23.651   -1.755  -21.769 1.00 97.14 285 A 1 
ATOM 2212 O O   . TYR A 0 285 . 24.016   -2.462  -18.805 1.00 97.14 285 A 1 
ATOM 2213 C CG  . TYR A 0 285 . 22.137   -1.766  -21.741 1.00 97.14 285 A 1 
ATOM 2214 C CD1 . TYR A 0 285 . 21.449   -2.821  -21.111 1.00 97.14 285 A 1 
ATOM 2215 C CD2 . TYR A 0 285 . 21.424   -0.691  -22.302 1.00 97.14 285 A 1 
ATOM 2216 C CE1 . TYR A 0 285 . 20.042   -2.820  -21.075 1.00 97.14 285 A 1 
ATOM 2217 C CE2 . TYR A 0 285 . 20.017   -0.683  -22.269 1.00 97.14 285 A 1 
ATOM 2218 O OH  . TYR A 0 285 . 17.971   -1.776  -21.664 1.00 97.14 285 A 1 
ATOM 2219 C CZ  . TYR A 0 285 . 19.328   -1.757  -21.665 1.00 97.14 285 A 1 
ATOM 2220 N N   . ALA A 0 286 . 22.931   -0.512  -18.660 1.00 98.17 286 A 1 
ATOM 2221 C CA  . ALA A 0 286 . 22.232   -0.812  -17.426 1.00 98.17 286 A 1 
ATOM 2222 C C   . ALA A 0 286 . 20.741   -0.505  -17.556 1.00 98.17 286 A 1 
ATOM 2223 C CB  . ALA A 0 286 . 22.889   -0.042  -16.276 1.00 98.17 286 A 1 
ATOM 2224 O O   . ALA A 0 286 . 20.354   0.594   -17.946 1.00 98.17 286 A 1 
ATOM 2225 N N   . GLU A 0 287 . 19.892   -1.447  -17.156 1.00 98.52 287 A 1 
ATOM 2226 C CA  . GLU A 0 287 . 18.449   -1.233  -17.046 1.00 98.52 287 A 1 
ATOM 2227 C C   . GLU A 0 287 . 17.932   -1.779  -15.719 1.00 98.52 287 A 1 
ATOM 2228 C CB  . GLU A 0 287 . 17.707   -1.818  -18.260 1.00 98.52 287 A 1 
ATOM 2229 O O   . GLU A 0 287 . 18.101   -2.957  -15.416 1.00 98.52 287 A 1 
ATOM 2230 C CG  . GLU A 0 287 . 16.180   -1.677  -18.134 1.00 98.52 287 A 1 
ATOM 2231 C CD  . GLU A 0 287 . 15.399   -2.102  -19.390 1.00 98.52 287 A 1 
ATOM 2232 O OE1 . GLU A 0 287 . 14.542   -1.297  -19.847 1.00 98.52 287 A 1 
ATOM 2233 O OE2 . GLU A 0 287 . 15.565   -3.263  -19.837 1.00 98.52 287 A 1 
ATOM 2234 N N   . ASP A 0 288 . 17.265   -0.927  -14.949 1.00 98.30 288 A 1 
ATOM 2235 C CA  . ASP A 0 288 . 16.576   -1.287  -13.718 1.00 98.30 288 A 1 
ATOM 2236 C C   . ASP A 0 288 . 15.075   -1.012  -13.906 1.00 98.30 288 A 1 
ATOM 2237 C CB  . ASP A 0 288 . 17.201   -0.534  -12.526 1.00 98.30 288 A 1 
ATOM 2238 O O   . ASP A 0 288 . 14.663   0.115   -14.167 1.00 98.30 288 A 1 
ATOM 2239 C CG  . ASP A 0 288 . 18.644   -0.976  -12.207 1.00 98.30 288 A 1 
ATOM 2240 O OD1 . ASP A 0 288 . 18.893   -2.200  -12.129 1.00 98.30 288 A 1 
ATOM 2241 O OD2 . ASP A 0 288 . 19.537   -0.126  -11.973 1.00 98.30 288 A 1 
ATOM 2242 N N   . VAL A 0 289 . 14.247   -2.051  -13.800 1.00 98.09 289 A 1 
ATOM 2243 C CA  . VAL A 0 289 . 12.782   -1.992  -13.904 1.00 98.09 289 A 1 
ATOM 2244 C C   . VAL A 0 289 . 12.180   -2.469  -12.595 1.00 98.09 289 A 1 
ATOM 2245 C CB  . VAL A 0 289 . 12.245   -2.858  -15.063 1.00 98.09 289 A 1 
ATOM 2246 O O   . VAL A 0 289 . 12.512   -3.557  -12.126 1.00 98.09 289 A 1 
ATOM 2247 C CG1 . VAL A 0 289 . 10.711   -2.811  -15.150 1.00 98.09 289 A 1 
ATOM 2248 C CG2 . VAL A 0 289 . 12.772   -2.403  -16.423 1.00 98.09 289 A 1 
ATOM 2249 N N   . SER A 0 290 . 11.240   -1.713  -12.040 1.00 97.76 290 A 1 
ATOM 2250 C CA  . SER A 0 290 . 10.429   -2.142  -10.907 1.00 97.76 290 A 1 
ATOM 2251 C C   . SER A 0 290 . 8.943    -1.898  -11.146 1.00 97.76 290 A 1 
ATOM 2252 C CB  . SER A 0 290 . 10.908   -1.514  -9.597  1.00 97.76 290 A 1 
ATOM 2253 O O   . SER A 0 290 . 8.533    -0.960  -11.832 1.00 97.76 290 A 1 
ATOM 2254 O OG  . SER A 0 290 . 10.741   -0.114  -9.616  1.00 97.76 290 A 1 
ATOM 2255 N N   . TYR A 0 291 . 8.120    -2.785  -10.597 1.00 97.62 291 A 1 
ATOM 2256 C CA  . TYR A 0 291 . 6.674    -2.642  -10.565 1.00 97.62 291 A 1 
ATOM 2257 C C   . TYR A 0 291 . 6.137    -3.121  -9.226  1.00 97.62 291 A 1 
ATOM 2258 C CB  . TYR A 0 291 . 6.016    -3.407  -11.717 1.00 97.62 291 A 1 
ATOM 2259 O O   . TYR A 0 291 . 6.331    -4.280  -8.857  1.00 97.62 291 A 1 
ATOM 2260 C CG  . TYR A 0 291 . 4.500    -3.413  -11.645 1.00 97.62 291 A 1 
ATOM 2261 C CD1 . TYR A 0 291 . 3.809    -4.471  -11.019 1.00 97.62 291 A 1 
ATOM 2262 C CD2 . TYR A 0 291 . 3.784    -2.320  -12.159 1.00 97.62 291 A 1 
ATOM 2263 C CE1 . TYR A 0 291 . 2.401    -4.444  -10.938 1.00 97.62 291 A 1 
ATOM 2264 C CE2 . TYR A 0 291 . 2.381    -2.283  -12.076 1.00 97.62 291 A 1 
ATOM 2265 O OH  . TYR A 0 291 . 0.324    -3.314  -11.412 1.00 97.62 291 A 1 
ATOM 2266 C CZ  . TYR A 0 291 . 1.685    -3.349  -11.471 1.00 97.62 291 A 1 
ATOM 2267 N N   . ASP A 0 292 . 5.390    -2.252  -8.558  1.00 96.49 292 A 1 
ATOM 2268 C CA  . ASP A 0 292 . 4.805    -2.508  -7.256  1.00 96.49 292 A 1 
ATOM 2269 C C   . ASP A 0 292 . 3.302    -2.277  -7.311  1.00 96.49 292 A 1 
ATOM 2270 C CB  . ASP A 0 292 . 5.470    -1.623  -6.195  1.00 96.49 292 A 1 
ATOM 2271 O O   . ASP A 0 292 . 2.821    -1.248  -7.778  1.00 96.49 292 A 1 
ATOM 2272 C CG  . ASP A 0 292 . 6.947    -1.957  -5.970  1.00 96.49 292 A 1 
ATOM 2273 O OD1 . ASP A 0 292 . 7.350    -3.100  -6.286  1.00 96.49 292 A 1 
ATOM 2274 O OD2 . ASP A 0 292 . 7.637    -1.132  -5.343  1.00 96.49 292 A 1 
ATOM 2275 N N   . LYS A 0 293 . 2.539    -3.236  -6.800  1.00 96.98 293 A 1 
ATOM 2276 C CA  . LYS A 0 293 . 1.093    -3.129  -6.657  1.00 96.98 293 A 1 
ATOM 2277 C C   . LYS A 0 293 . 0.704    -3.454  -5.233  1.00 96.98 293 A 1 
ATOM 2278 C CB  . LYS A 0 293 . 0.412    -4.008  -7.703  1.00 96.98 293 A 1 
ATOM 2279 O O   . LYS A 0 293 . 0.712    -4.614  -4.832  1.00 96.98 293 A 1 
ATOM 2280 C CG  . LYS A 0 293 . -1.113   -3.981  -7.550  1.00 96.98 293 A 1 
ATOM 2281 C CD  . LYS A 0 293 . -1.741   -4.505  -8.836  1.00 96.98 293 A 1 
ATOM 2282 C CE  . LYS A 0 293 . -3.262   -4.486  -8.752  1.00 96.98 293 A 1 
ATOM 2283 N NZ  . LYS A 0 293 . -3.820   -4.445  -10.118 1.00 96.98 293 A 1 
ATOM 2284 N N   . THR A 0 294 . 0.314    -2.434  -4.485  1.00 96.48 294 A 1 
ATOM 2285 C CA  . THR A 0 294 . -0.090   -2.551  -3.086  1.00 96.48 294 A 1 
ATOM 2286 C C   . THR A 0 294 . -1.576   -2.297  -2.964  1.00 96.48 294 A 1 
ATOM 2287 C CB  . THR A 0 294 . 0.666    -1.561  -2.194  1.00 96.48 294 A 1 
ATOM 2288 O O   . THR A 0 294 . -2.092   -1.328  -3.503  1.00 96.48 294 A 1 
ATOM 2289 C CG2 . THR A 0 294 . 0.450    -1.844  -0.706  1.00 96.48 294 A 1 
ATOM 2290 O OG1 . THR A 0 294 . 2.048    -1.583  -2.447  1.00 96.48 294 A 1 
ATOM 2291 N N   . TRP A 0 295 . -2.270   -3.127  -2.203  1.00 95.58 295 A 1 
ATOM 2292 C CA  . TRP A 0 295 . -3.667   -2.964  -1.856  1.00 95.58 295 A 1 
ATOM 2293 C C   . TRP A 0 295 . -3.840   -3.190  -0.362  1.00 95.58 295 A 1 
ATOM 2294 C CB  . TRP A 0 295 . -4.490   -3.943  -2.676  1.00 95.58 295 A 1 
ATOM 2295 O O   . TRP A 0 295 . -3.435   -4.212  0.183   1.00 95.58 295 A 1 
ATOM 2296 C CG  . TRP A 0 295 . -5.963   -3.810  -2.521  1.00 95.58 295 A 1 
ATOM 2297 C CD1 . TRP A 0 295 . -6.748   -3.092  -3.344  1.00 95.58 295 A 1 
ATOM 2298 C CD2 . TRP A 0 295 . -6.859   -4.535  -1.634  1.00 95.58 295 A 1 
ATOM 2299 C CE2 . TRP A 0 295 . -8.180   -4.324  -2.112  1.00 95.58 295 A 1 
ATOM 2300 C CE3 . TRP A 0 295 . -6.689   -5.476  -0.599  1.00 95.58 295 A 1 
ATOM 2301 N NE1 . TRP A 0 295 . -8.070   -3.338  -3.062  1.00 95.58 295 A 1 
ATOM 2302 C CH2 . TRP A 0 295 . -9.033   -6.108  -0.723  1.00 95.58 295 A 1 
ATOM 2303 C CZ2 . TRP A 0 295 . -9.235   -5.153  -1.736  1.00 95.58 295 A 1 
ATOM 2304 C CZ3 . TRP A 0 295 . -7.775   -6.226  -0.116  1.00 95.58 295 A 1 
ATOM 2305 N N   . ALA A 0 296 . -4.454   -2.233  0.314   1.00 95.07 296 A 1 
ATOM 2306 C CA  . ALA A 0 296 . -4.706   -2.294  1.737   1.00 95.07 296 A 1 
ATOM 2307 C C   . ALA A 0 296 . -6.179   -2.021  2.023   1.00 95.07 296 A 1 
ATOM 2308 C CB  . ALA A 0 296 . -3.763   -1.337  2.471   1.00 95.07 296 A 1 
ATOM 2309 O O   . ALA A 0 296 . -6.794   -1.113  1.461   1.00 95.07 296 A 1 
ATOM 2310 N N   . LYS A 0 297 . -6.739   -2.792  2.948   1.00 96.54 297 A 1 
ATOM 2311 C CA  . LYS A 0 297 . -8.053   -2.550  3.536   1.00 96.54 297 A 1 
ATOM 2312 C C   . LYS A 0 297 . -7.952   -2.594  5.042   1.00 96.54 297 A 1 
ATOM 2313 C CB  . LYS A 0 297 . -9.070   -3.582  3.052   1.00 96.54 297 A 1 
ATOM 2314 O O   . LYS A 0 297 . -7.317   -3.491  5.589   1.00 96.54 297 A 1 
ATOM 2315 C CG  . LYS A 0 297 . -9.518   -3.291  1.622   1.00 96.54 297 A 1 
ATOM 2316 C CD  . LYS A 0 297 . -10.675  -4.226  1.285   1.00 96.54 297 A 1 
ATOM 2317 C CE  . LYS A 0 297 . -11.261  -3.853  -0.073  1.00 96.54 297 A 1 
ATOM 2318 N NZ  . LYS A 0 297 . -12.023  -4.993  -0.640  1.00 96.54 297 A 1 
ATOM 2319 N N   . SER A 0 298 . -8.631   -1.677  5.706   1.00 96.51 298 A 1 
ATOM 2320 C CA  . SER A 0 298 . -8.830   -1.719  7.145   1.00 96.51 298 A 1 
ATOM 2321 C C   . SER A 0 298 . -10.280  -1.442  7.488   1.00 96.51 298 A 1 
ATOM 2322 C CB  . SER A 0 298 . -7.902   -0.749  7.874   1.00 96.51 298 A 1 
ATOM 2323 O O   . SER A 0 298 . -10.872  -0.514  6.943   1.00 96.51 298 A 1 
ATOM 2324 O OG  . SER A 0 298 . -8.163   0.588   7.503   1.00 96.51 298 A 1 
ATOM 2325 N N   . TYR A 0 299 . -10.804  -2.212  8.427   1.00 94.17 299 A 1 
ATOM 2326 C CA  . TYR A 0 299 . -12.066  -1.978  9.106   1.00 94.17 299 A 1 
ATOM 2327 C C   . TYR A 0 299 . -11.756  -1.806  10.586  1.00 94.17 299 A 1 
ATOM 2328 C CB  . TYR A 0 299 . -13.018  -3.153  8.860   1.00 94.17 299 A 1 
ATOM 2329 O O   . TYR A 0 299 . -10.948  -2.561  11.129  1.00 94.17 299 A 1 
ATOM 2330 C CG  . TYR A 0 299 . -13.357  -3.351  7.397   1.00 94.17 299 A 1 
ATOM 2331 C CD1 . TYR A 0 299 . -14.452  -2.667  6.840   1.00 94.17 299 A 1 
ATOM 2332 C CD2 . TYR A 0 299 . -12.563  -4.188  6.588   1.00 94.17 299 A 1 
ATOM 2333 C CE1 . TYR A 0 299 . -14.763  -2.821  5.477   1.00 94.17 299 A 1 
ATOM 2334 C CE2 . TYR A 0 299 . -12.863  -4.341  5.221   1.00 94.17 299 A 1 
ATOM 2335 O OH  . TYR A 0 299 . -14.265  -3.800  3.345   1.00 94.17 299 A 1 
ATOM 2336 C CZ  . TYR A 0 299 . -13.966  -3.657  4.665   1.00 94.17 299 A 1 
ATOM 2337 N N   . ALA A 0 300 . -12.360  -0.814  11.213  1.00 92.93 300 A 1 
ATOM 2338 C CA  . ALA A 0 300 . -12.318  -0.593  12.643  1.00 92.93 300 A 1 
ATOM 2339 C C   . ALA A 0 300 . -13.720  -0.222  13.119  1.00 92.93 300 A 1 
ATOM 2340 C CB  . ALA A 0 300 . -11.285  0.493   12.967  1.00 92.93 300 A 1 
ATOM 2341 O O   . ALA A 0 300 . -14.458  0.429   12.380  1.00 92.93 300 A 1 
ATOM 2342 N N   . ALA A 0 301 . -14.071  -0.652  14.320  1.00 90.67 301 A 1 
ATOM 2343 C CA  . ALA A 0 301 . -15.264  -0.194  15.003  1.00 90.67 301 A 1 
ATOM 2344 C C   . ALA A 0 301 . -15.000  -0.116  16.507  1.00 90.67 301 A 1 
ATOM 2345 C CB  . ALA A 0 301 . -16.441  -1.113  14.662  1.00 90.67 301 A 1 
ATOM 2346 O O   . ALA A 0 301 . -14.233  -0.926  17.041  1.00 90.67 301 A 1 
ATOM 2347 N N   . GLU A 0 302 . -15.621  0.860   17.153  1.00 88.14 302 A 1 
ATOM 2348 C CA  . GLU A 0 302 . -15.595  1.044   18.603  1.00 88.14 302 A 1 
ATOM 2349 C C   . GLU A 0 302 . -16.943  0.607   19.187  1.00 88.14 302 A 1 
ATOM 2350 C CB  . GLU A 0 302 . -15.209  2.492   18.960  1.00 88.14 302 A 1 
ATOM 2351 O O   . GLU A 0 302 . -17.976  0.800   18.539  1.00 88.14 302 A 1 
ATOM 2352 C CG  . GLU A 0 302 . -13.765  2.807   18.504  1.00 88.14 302 A 1 
ATOM 2353 C CD  . GLU A 0 302 . -13.249  4.218   18.846  1.00 88.14 302 A 1 
ATOM 2354 O OE1 . GLU A 0 302 . -12.035  4.457   18.629  1.00 88.14 302 A 1 
ATOM 2355 O OE2 . GLU A 0 302 . -14.041  5.085   19.275  1.00 88.14 302 A 1 
ATOM 2356 N N   . SER A 0 303 . -16.872  -0.041  20.359  1.00 84.88 303 A 1 
ATOM 2357 C CA  . SER A 0 303 . -17.989  -0.547  21.175  1.00 84.88 303 A 1 
ATOM 2358 C C   . SER A 0 303 . -19.057  -1.291  20.371  1.00 84.88 303 A 1 
ATOM 2359 C CB  . SER A 0 303 . -18.572  0.553   22.053  1.00 84.88 303 A 1 
ATOM 2360 O O   . SER A 0 303 . -20.170  -0.818  20.159  1.00 84.88 303 A 1 
ATOM 2361 O OG  . SER A 0 303 . -18.929  1.609   21.219  1.00 84.88 303 A 1 
ATOM 2362 N N   . TYR A 0 304 . -18.716  -2.492  19.900  1.00 85.13 304 A 1 
ATOM 2363 C CA  . TYR A 0 304 . -19.740  -3.364  19.329  1.00 85.13 304 A 1 
ATOM 2364 C C   . TYR A 0 304 . -20.562  -3.975  20.446  1.00 85.13 304 A 1 
ATOM 2365 C CB  . TYR A 0 304 . -19.131  -4.498  18.505  1.00 85.13 304 A 1 
ATOM 2366 O O   . TYR A 0 304 . -19.980  -4.710  21.235  1.00 85.13 304 A 1 
ATOM 2367 C CG  . TYR A 0 304 . -20.165  -5.492  17.983  1.00 85.13 304 A 1 
ATOM 2368 C CD1 . TYR A 0 304 . -20.278  -6.795  18.504  1.00 85.13 304 A 1 
ATOM 2369 C CD2 . TYR A 0 304 . -21.096  -5.082  17.019  1.00 85.13 304 A 1 
ATOM 2370 C CE1 . TYR A 0 304 . -21.159  -7.731  17.925  1.00 85.13 304 A 1 
ATOM 2371 C CE2 . TYR A 0 304 . -21.956  -6.012  16.406  1.00 85.13 304 A 1 
ATOM 2372 O OH  . TYR A 0 304 . -22.770  -8.256  16.209  1.00 85.13 304 A 1 
ATOM 2373 C CZ  . TYR A 0 304 . -21.960  -7.353  16.828  1.00 85.13 304 A 1 
ATOM 2374 N N   . ASP A 0 305 . -21.876  -3.786  20.421  1.00 85.77 305 A 1 
ATOM 2375 C CA  . ASP A 0 305 . -22.816  -4.497  21.282  1.00 85.77 305 A 1 
ATOM 2376 C C   . ASP A 0 305 . -23.819  -5.280  20.427  1.00 85.77 305 A 1 
ATOM 2377 C CB  . ASP A 0 305 . -23.538  -3.525  22.227  1.00 85.77 305 A 1 
ATOM 2378 O O   . ASP A 0 305 . -24.391  -4.750  19.477  1.00 85.77 305 A 1 
ATOM 2379 C CG  . ASP A 0 305 . -22.625  -2.839  23.249  1.00 85.77 305 A 1 
ATOM 2380 O OD1 . ASP A 0 305 . -21.660  -3.487  23.709  1.00 85.77 305 A 1 
ATOM 2381 O OD2 . ASP A 0 305 . -22.960  -1.702  23.647  1.00 85.77 305 A 1 
ATOM 2382 N N   . GLU A 0 306 . -24.062  -6.543  20.768  1.00 88.69 306 A 1 
ATOM 2383 C CA  . GLU A 0 306 . -25.148  -7.371  20.236  1.00 88.69 306 A 1 
ATOM 2384 C C   . GLU A 0 306 . -25.933  -7.947  21.406  1.00 88.69 306 A 1 
ATOM 2385 C CB  . GLU A 0 306 . -24.585  -8.475  19.321  1.00 88.69 306 A 1 
ATOM 2386 O O   . GLU A 0 306 . -25.350  -8.618  22.254  1.00 88.69 306 A 1 
ATOM 2387 C CG  . GLU A 0 306 . -25.627  -9.497  18.814  1.00 88.69 306 A 1 
ATOM 2388 C CD  . GLU A 0 306 . -25.085  -10.427 17.707  1.00 88.69 306 A 1 
ATOM 2389 O OE1 . GLU A 0 306 . -25.900  -11.063 16.992  1.00 88.69 306 A 1 
ATOM 2390 O OE2 . GLU A 0 306 . -23.876  -10.384 17.370  1.00 88.69 306 A 1 
ATOM 2391 N N   . TRP A 0 307 . -27.240  -7.706  21.459  1.00 90.13 307 A 1 
ATOM 2392 C CA  . TRP A 0 307 . -28.083  -8.151  22.565  1.00 90.13 307 A 1 
ATOM 2393 C C   . TRP A 0 307 . -29.445  -8.648  22.091  1.00 90.13 307 A 1 
ATOM 2394 C CB  . TRP A 0 307 . -28.205  -7.036  23.613  1.00 90.13 307 A 1 
ATOM 2395 O O   . TRP A 0 307 . -29.967  -8.221  21.061  1.00 90.13 307 A 1 
ATOM 2396 C CG  . TRP A 0 307 . -28.783  -5.749  23.109  1.00 90.13 307 A 1 
ATOM 2397 C CD1 . TRP A 0 307 . -28.073  -4.707  22.618  1.00 90.13 307 A 1 
ATOM 2398 C CD2 . TRP A 0 307 . -30.186  -5.367  22.993  1.00 90.13 307 A 1 
ATOM 2399 C CE2 . TRP A 0 307 . -30.251  -4.062  22.416  1.00 90.13 307 A 1 
ATOM 2400 C CE3 . TRP A 0 307 . -31.411  -5.998  23.299  1.00 90.13 307 A 1 
ATOM 2401 N NE1 . TRP A 0 307 . -28.933  -3.706  22.215  1.00 90.13 307 A 1 
ATOM 2402 C CH2 . TRP A 0 307 . -32.672  -4.082  22.459  1.00 90.13 307 A 1 
ATOM 2403 C CZ2 . TRP A 0 307 . -31.470  -3.419  22.151  1.00 90.13 307 A 1 
ATOM 2404 C CZ3 . TRP A 0 307 . -32.639  -5.364  23.036  1.00 90.13 307 A 1 
ATOM 2405 N N   . ASP A 0 308 . -30.008  -9.561  22.871  1.00 86.72 308 A 1 
ATOM 2406 C CA  . ASP A 0 308 . -31.329  -10.154 22.701  1.00 86.72 308 A 1 
ATOM 2407 C C   . ASP A 0 308 . -32.064  -10.095 24.048  1.00 86.72 308 A 1 
ATOM 2408 C CB  . ASP A 0 308 . -31.170  -11.594 22.181  1.00 86.72 308 A 1 
ATOM 2409 O O   . ASP A 0 308 . -31.477  -10.366 25.099  1.00 86.72 308 A 1 
ATOM 2410 C CG  . ASP A 0 308 . -32.459  -12.204 21.614  1.00 86.72 308 A 1 
ATOM 2411 O OD1 . ASP A 0 308 . -33.556  -11.683 21.914  1.00 86.72 308 A 1 
ATOM 2412 O OD2 . ASP A 0 308 . -32.319  -13.185 20.848  1.00 86.72 308 A 1 
ATOM 2413 N N   . ASN A 0 309 . -33.329  -9.693  24.021  1.00 85.10 309 A 1 
ATOM 2414 C CA  . ASN A 0 309 . -34.248  -9.678  25.147  1.00 85.10 309 A 1 
ATOM 2415 C C   . ASN A 0 309 . -35.560  -10.309 24.697  1.00 85.10 309 A 1 
ATOM 2416 C CB  . ASN A 0 309 . -34.452  -8.238  25.647  1.00 85.10 309 A 1 
ATOM 2417 O O   . ASN A 0 309 . -36.312  -9.701  23.934  1.00 85.10 309 A 1 
ATOM 2418 C CG  . ASN A 0 309 . -35.513  -8.157  26.737  1.00 85.10 309 A 1 
ATOM 2419 N ND2 . ASN A 0 309 . -36.730  -7.798  26.429  1.00 85.10 309 A 1 
ATOM 2420 O OD1 . ASN A 0 309 . -35.253  -8.395  27.895  1.00 85.10 309 A 1 
ATOM 2421 N N   . SER A 0 310 . -35.841  -11.496 25.215  1.00 82.56 310 A 1 
ATOM 2422 C CA  . SER A 0 310 . -37.155  -12.118 25.109  1.00 82.56 310 A 1 
ATOM 2423 C C   . SER A 0 310 . -37.857  -11.984 26.451  1.00 82.56 310 A 1 
ATOM 2424 C CB  . SER A 0 310 . -37.032  -13.583 24.701  1.00 82.56 310 A 1 
ATOM 2425 O O   . SER A 0 310 . -37.323  -12.458 27.452  1.00 82.56 310 A 1 
ATOM 2426 O OG  . SER A 0 310 . -36.351  -13.713 23.466  1.00 82.56 310 A 1 
ATOM 2427 N N   . ASP A 0 311 . -39.020  -11.350 26.446  1.00 79.45 311 A 1 
ATOM 2428 C CA  . ASP A 0 311 . -39.911  -11.219 27.593  1.00 79.45 311 A 1 
ATOM 2429 C C   . ASP A 0 311 . -41.209  -11.956 27.251  1.00 79.45 311 A 1 
ATOM 2430 C CB  . ASP A 0 311 . -40.132  -9.735  27.904  1.00 79.45 311 A 1 
ATOM 2431 O O   . ASP A 0 311 . -41.815  -11.728 26.202  1.00 79.45 311 A 1 
ATOM 2432 C CG  . ASP A 0 311 . -40.991  -9.496  29.152  1.00 79.45 311 A 1 
ATOM 2433 O OD1 . ASP A 0 311 . -41.404  -10.500 29.781  1.00 79.45 311 A 1 
ATOM 2434 O OD2 . ASP A 0 311 . -41.231  -8.291  29.410  1.00 79.45 311 A 1 
ATOM 2435 N N   . ALA A 0 312 . -41.578  -12.935 28.067  1.00 77.94 312 A 1 
ATOM 2436 C CA  . ALA A 0 312 . -42.751  -13.765 27.854  1.00 77.94 312 A 1 
ATOM 2437 C C   . ALA A 0 312 . -43.614  -13.791 29.111  1.00 77.94 312 A 1 
ATOM 2438 C CB  . ALA A 0 312 . -42.324  -15.146 27.347  1.00 77.94 312 A 1 
ATOM 2439 O O   . ALA A 0 312 . -43.584  -14.740 29.908  1.00 77.94 312 A 1 
ATOM 2440 N N   . ASP A 0 313 . -44.441  -12.766 29.221  1.00 78.74 313 A 1 
ATOM 2441 C CA  . ASP A 0 313 . -45.342  -12.551 30.326  1.00 78.74 313 A 1 
ATOM 2442 C C   . ASP A 0 313 . -46.652  -13.335 30.176  1.00 78.74 313 A 1 
ATOM 2443 C CB  . ASP A 0 313 . -45.572  -11.039 30.498  1.00 78.74 313 A 1 
ATOM 2444 O O   . ASP A 0 313 . -47.217  -13.592 29.105  1.00 78.74 313 A 1 
ATOM 2445 C CG  . ASP A 0 313 . -44.616  -10.342 31.459  1.00 78.74 313 A 1 
ATOM 2446 O OD1 . ASP A 0 313 . -44.089  -11.076 32.322  1.00 78.74 313 A 1 
ATOM 2447 O OD2 . ASP A 0 313 . -44.676  -9.096  31.533  1.00 78.74 313 A 1 
ATOM 2448 N N   . LYS A 0 314 . -47.160  -13.789 31.320  1.00 75.69 314 A 1 
ATOM 2449 C CA  . LYS A 0 314 . -48.510  -14.337 31.453  1.00 75.69 314 A 1 
ATOM 2450 C C   . LYS A 0 314 . -49.136  -13.776 32.698  1.00 75.69 314 A 1 
ATOM 2451 C CB  . LYS A 0 314 . -48.503  -15.865 31.517  1.00 75.69 314 A 1 
ATOM 2452 O O   . LYS A 0 314 . -48.647  -14.004 33.800  1.00 75.69 314 A 1 
ATOM 2453 C CG  . LYS A 0 314 . -48.066  -16.461 30.184  1.00 75.69 314 A 1 
ATOM 2454 C CD  . LYS A 0 314 . -47.996  -17.980 30.263  1.00 75.69 314 A 1 
ATOM 2455 C CE  . LYS A 0 314 . -47.433  -18.424 28.917  1.00 75.69 314 A 1 
ATOM 2456 N NZ  . LYS A 0 314 . -46.819  -19.761 29.010  1.00 75.69 314 A 1 
ATOM 2457 N N   . TRP A 0 315 . -50.302  -13.170 32.548  1.00 76.16 315 A 1 
ATOM 2458 C CA  . TRP A 0 315 . -51.043  -12.607 33.666  1.00 76.16 315 A 1 
ATOM 2459 C C   . TRP A 0 315 . -52.500  -13.060 33.654  1.00 76.16 315 A 1 
ATOM 2460 C CB  . TRP A 0 315 . -50.866  -11.088 33.671  1.00 76.16 315 A 1 
ATOM 2461 O O   . TRP A 0 315 . -53.125  -13.295 32.620  1.00 76.16 315 A 1 
ATOM 2462 C CG  . TRP A 0 315 . -51.191  -10.411 32.379  1.00 76.16 315 A 1 
ATOM 2463 C CD1 . TRP A 0 315 . -50.302  -10.109 31.402  1.00 76.16 315 A 1 
ATOM 2464 C CD2 . TRP A 0 315 . -52.488  -9.958  31.891  1.00 76.16 315 A 1 
ATOM 2465 C CE2 . TRP A 0 315 . -52.301  -9.360  30.608  1.00 76.16 315 A 1 
ATOM 2466 C CE3 . TRP A 0 315 . -53.803  -9.993  32.413  1.00 76.16 315 A 1 
ATOM 2467 N NE1 . TRP A 0 315 . -50.950  -9.496  30.354  1.00 76.16 315 A 1 
ATOM 2468 C CH2 . TRP A 0 315 . -54.670  -8.863  30.430  1.00 76.16 315 A 1 
ATOM 2469 C CZ2 . TRP A 0 315 . -53.373  -8.812  29.887  1.00 76.16 315 A 1 
ATOM 2470 C CZ3 . TRP A 0 315 . -54.885  -9.454  31.690  1.00 76.16 315 A 1 
ATOM 2471 N N   . GLY A 0 316 . -53.060  -13.200 34.852  1.00 71.30 316 A 1 
ATOM 2472 C CA  . GLY A 0 316 . -54.445  -13.575 35.080  1.00 71.30 316 A 1 
ATOM 2473 C C   . GLY A 0 316 . -55.012  -12.832 36.280  1.00 71.30 316 A 1 
ATOM 2474 O O   . GLY A 0 316 . -54.457  -12.881 37.376  1.00 71.30 316 A 1 
ATOM 2475 N N   . ALA A 0 317 . -56.146  -12.166 36.090  1.00 67.50 317 A 1 
ATOM 2476 C CA  . ALA A 0 317 . -56.887  -11.490 37.143  1.00 67.50 317 A 1 
ATOM 2477 C C   . ALA A 0 317 . -58.302  -12.061 37.238  1.00 67.50 317 A 1 
ATOM 2478 C CB  . ALA A 0 317 . -56.871  -9.979  36.897  1.00 67.50 317 A 1 
ATOM 2479 O O   . ALA A 0 317 . -59.020  -12.191 36.246  1.00 67.50 317 A 1 
ATOM 2480 N N   . GLN A 0 318 . -58.725  -12.379 38.455  1.00 70.78 318 A 1 
ATOM 2481 C CA  . GLN A 0 318 . -60.040  -12.920 38.752  1.00 70.78 318 A 1 
ATOM 2482 C C   . GLN A 0 318 . -60.684  -12.129 39.895  1.00 70.78 318 A 1 
ATOM 2483 C CB  . GLN A 0 318 . -59.907  -14.426 39.029  1.00 70.78 318 A 1 
ATOM 2484 O O   . GLN A 0 318 . -60.098  -11.952 40.962  1.00 70.78 318 A 1 
ATOM 2485 C CG  . GLN A 0 318 . -61.267  -15.040 39.374  1.00 70.78 318 A 1 
ATOM 2486 C CD  . GLN A 0 318 . -61.248  -16.559 39.517  1.00 70.78 318 A 1 
ATOM 2487 N NE2 . GLN A 0 318 . -62.004  -17.141 40.419  1.00 70.78 318 A 1 
ATOM 2488 O OE1 . GLN A 0 318 . -60.623  -17.280 38.765  1.00 70.78 318 A 1 
ATOM 2489 N N   . ALA A 0 319 . -61.920  -11.682 39.684  1.00 56.90 319 A 1 
ATOM 2490 C CA  . ALA A 0 319 . -62.749  -11.040 40.695  1.00 56.90 319 A 1 
ATOM 2491 C C   . ALA A 0 319 . -64.107  -11.737 40.781  1.00 56.90 319 A 1 
ATOM 2492 C CB  . ALA A 0 319 . -62.893  -9.550  40.363  1.00 56.90 319 A 1 
ATOM 2493 O O   . ALA A 0 319 . -64.704  -12.057 39.752  1.00 56.90 319 A 1 
ATOM 2494 N N   . TRP A 0 320 . -64.602  -11.943 41.998  1.00 64.11 320 A 1 
ATOM 2495 C CA  . TRP A 0 320 . -65.959  -12.427 42.249  1.00 64.11 320 A 1 
ATOM 2496 C C   . TRP A 0 320 . -66.595  -11.671 43.409  1.00 64.11 320 A 1 
ATOM 2497 C CB  . TRP A 0 320 . -65.963  -13.938 42.504  1.00 64.11 320 A 1 
ATOM 2498 O O   . TRP A 0 320 . -65.901  -11.268 44.349  1.00 64.11 320 A 1 
ATOM 2499 C CG  . TRP A 0 320 . -65.152  -14.412 43.673  1.00 64.11 320 A 1 
ATOM 2500 C CD1 . TRP A 0 320 . -65.550  -14.434 44.965  1.00 64.11 320 A 1 
ATOM 2501 C CD2 . TRP A 0 320 . -63.790  -14.923 43.676  1.00 64.11 320 A 1 
ATOM 2502 C CE2 . TRP A 0 320 . -63.453  -15.323 45.000  1.00 64.11 320 A 1 
ATOM 2503 C CE3 . TRP A 0 320 . -62.807  -15.069 42.686  1.00 64.11 320 A 1 
ATOM 2504 N NE1 . TRP A 0 320 . -64.552  -14.975 45.751  1.00 64.11 320 A 1 
ATOM 2505 C CH2 . TRP A 0 320 . -61.290  -16.100 44.290  1.00 64.11 320 A 1 
ATOM 2506 C CZ2 . TRP A 0 320 . -62.225  -15.913 45.314  1.00 64.11 320 A 1 
ATOM 2507 C CZ3 . TRP A 0 320 . -61.551  -15.635 42.991  1.00 64.11 320 A 1 
ATOM 2508 N N   . GLY A 0 321 . -67.913  -11.510 43.339  1.00 60.26 321 A 1 
ATOM 2509 C CA  . GLY A 0 321 . -68.715  -10.888 44.381  1.00 60.26 321 A 1 
ATOM 2510 C C   . GLY A 0 321 . -70.136  -11.437 44.415  1.00 60.26 321 A 1 
ATOM 2511 O O   . GLY A 0 321 . -70.621  -12.006 43.434  1.00 60.26 321 A 1 
ATOM 2512 N N   . SER A 0 322 . -70.766  -11.282 45.572  1.00 54.24 322 A 1 
ATOM 2513 C CA  . SER A 0 322 . -72.216  -11.345 45.725  1.00 54.24 322 A 1 
ATOM 2514 C C   . SER A 0 322 . -72.657  -10.068 46.417  1.00 54.24 322 A 1 
ATOM 2515 C CB  . SER A 0 322 . -72.653  -12.570 46.536  1.00 54.24 322 A 1 
ATOM 2516 O O   . SER A 0 322 . -72.162  -9.813  47.520  1.00 54.24 322 A 1 
ATOM 2517 O OG  . SER A 0 322 . -72.072  -12.570 47.832  1.00 54.24 322 A 1 
ATOM 2518 N N   . ASP A 0 323 . -73.543  -9.308  45.793  1.00 57.76 323 A 1 
ATOM 2519 C CA  . ASP A 0 323 . -74.308  -8.267  46.467  1.00 57.76 323 A 1 
ATOM 2520 C C   . ASP A 0 323 . -75.622  -8.860  46.992  1.00 57.76 323 A 1 
ATOM 2521 C CB  . ASP A 0 323 . -74.470  -7.007  45.591  1.00 57.76 323 A 1 
ATOM 2522 O O   . ASP A 0 323 . -76.134  -9.869  46.493  1.00 57.76 323 A 1 
ATOM 2523 C CG  . ASP A 0 323 . -74.920  -7.290  44.158  1.00 57.76 323 A 1 
ATOM 2524 O OD1 . ASP A 0 323 . -75.457  -8.400  43.948  1.00 57.76 323 A 1 
ATOM 2525 O OD2 . ASP A 0 323 . -74.542  -6.503  43.256  1.00 57.76 323 A 1 
ATOM 2526 N N   . GLN A 0 324 . -76.089  -8.331  48.119  1.00 45.61 324 A 1 
ATOM 2527 C CA  . GLN A 0 324 . -77.358  -8.736  48.727  1.00 45.61 324 A 1 
ATOM 2528 C C   . GLN A 0 324 . -78.309  -7.557  48.722  1.00 45.61 324 A 1 
ATOM 2529 C CB  . GLN A 0 324 . -77.192  -9.303  50.145  1.00 45.61 324 A 1 
ATOM 2530 O O   . GLN A 0 324 . -78.639  -7.005  49.778  1.00 45.61 324 A 1 
ATOM 2531 C CG  . GLN A 0 324 . -76.492  -10.657 50.182  1.00 45.61 324 A 1 
ATOM 2532 C CD  . GLN A 0 324 . -77.003  -11.532 51.322  1.00 45.61 324 A 1 
ATOM 2533 N NE2 . GLN A 0 324 . -77.238  -12.795 51.051  1.00 45.61 324 A 1 
ATOM 2534 O OE1 . GLN A 0 324 . -77.237  -11.144 52.461  1.00 45.61 324 A 1 
ATOM 2535 N N   . ASP A 0 325 . -78.765  -7.190  47.537  1.00 49.67 325 A 1 
ATOM 2536 C CA  . ASP A 0 325 . -79.757  -6.148  47.404  1.00 49.67 325 A 1 
ATOM 2537 C C   . ASP A 0 325 . -81.076  -6.597  48.073  1.00 49.67 325 A 1 
ATOM 2538 C CB  . ASP A 0 325 . -79.879  -5.723  45.929  1.00 49.67 325 A 1 
ATOM 2539 O O   . ASP A 0 325 . -81.380  -7.776  48.308  1.00 49.67 325 A 1 
ATOM 2540 C CG  . ASP A 0 325 . -78.663  -4.946  45.399  1.00 49.67 325 A 1 
ATOM 2541 O OD1 . ASP A 0 325 . -77.635  -4.892  46.106  1.00 49.67 325 A 1 
ATOM 2542 O OD2 . ASP A 0 325 . -78.837  -4.280  44.353  1.00 49.67 325 A 1 
ATOM 2543 N N   . VAL A 0 326 . -81.866  -5.621  48.521  1.00 41.55 326 A 1 
ATOM 2544 C CA  . VAL A 0 326 . -83.211  -5.879  49.044  1.00 41.55 326 A 1 
ATOM 2545 C C   . VAL A 0 326 . -84.216  -5.480  47.975  1.00 41.55 326 A 1 
ATOM 2546 C CB  . VAL A 0 326 . -83.454  -5.218  50.414  1.00 41.55 326 A 1 
ATOM 2547 O O   . VAL A 0 326 . -84.682  -4.336  47.928  1.00 41.55 326 A 1 
ATOM 2548 C CG1 . VAL A 0 326 . -84.888  -5.474  50.919  1.00 41.55 326 A 1 
ATOM 2549 C CG2 . VAL A 0 326 . -82.509  -5.787  51.483  1.00 41.55 326 A 1 
ATOM 2550 N N   . TYR A 0 327 . -84.621  -6.449  47.157  1.00 37.11 327 A 1 
ATOM 2551 C CA  . TYR A 0 327 . -85.703  -6.273  46.194  1.00 37.11 327 A 1 
ATOM 2552 C C   . TYR A 0 327 . -87.042  -5.900  46.867  1.00 37.11 327 A 1 
ATOM 2553 C CB  . TYR A 0 327 . -85.853  -7.545  45.349  1.00 37.11 327 A 1 
ATOM 2554 O O   . TYR A 0 327 . -87.563  -6.607  47.739  1.00 37.11 327 A 1 
ATOM 2555 C CG  . TYR A 0 327 . -86.625  -7.328  44.060  1.00 37.11 327 A 1 
ATOM 2556 C CD1 . TYR A 0 327 . -87.996  -7.643  43.974  1.00 37.11 327 A 1 
ATOM 2557 C CD2 . TYR A 0 327 . -85.948  -6.829  42.933  1.00 37.11 327 A 1 
ATOM 2558 C CE1 . TYR A 0 327 . -88.684  -7.462  42.755  1.00 37.11 327 A 1 
ATOM 2559 C CE2 . TYR A 0 327 . -86.626  -6.657  41.714  1.00 37.11 327 A 1 
ATOM 2560 O OH  . TYR A 0 327 . -88.647  -6.825  40.439  1.00 37.11 327 A 1 
ATOM 2561 C CZ  . TYR A 0 327 . -87.995  -6.975  41.621  1.00 37.11 327 A 1 
ATOM 2562 N N   . GLY A 0 328 . -87.672  -4.812  46.400  1.00 40.53 328 A 1 
ATOM 2563 C CA  . GLY A 0 328 . -89.131  -4.649  46.500  1.00 40.53 328 A 1 
ATOM 2564 C C   . GLY A 0 328 . -89.706  -3.449  47.261  1.00 40.53 328 A 1 
ATOM 2565 O O   . GLY A 0 328 . -90.928  -3.362  47.358  1.00 40.53 328 A 1 
ATOM 2566 N N   . SER A 0 329 . -88.923  -2.477  47.742  1.00 37.08 329 A 1 
ATOM 2567 C CA  . SER A 0 329 . -89.504  -1.200  48.218  1.00 37.08 329 A 1 
ATOM 2568 C C   . SER A 0 329 . -89.593  -0.156  47.103  1.00 37.08 329 A 1 
ATOM 2569 C CB  . SER A 0 329 . -88.850  -0.687  49.500  1.00 37.08 329 A 1 
ATOM 2570 O O   . SER A 0 329 . -89.158  0.985   47.252  1.00 37.08 329 A 1 
ATOM 2571 O OG  . SER A 0 329 . -89.217  -1.540  50.569  1.00 37.08 329 A 1 
ATOM 2572 N N   . SER A 0 330 . -90.212  -0.532  45.981  1.00 34.46 330 A 1 
ATOM 2573 C CA  . SER A 0 330 . -90.811  0.470   45.102  1.00 34.46 330 A 1 
ATOM 2574 C C   . SER A 0 330 . -91.972  1.128   45.854  1.00 34.46 330 A 1 
ATOM 2575 C CB  . SER A 0 330 . -91.218  -0.105  43.743  1.00 34.46 330 A 1 
ATOM 2576 O O   . SER A 0 330 . -92.755  0.495   46.564  1.00 34.46 330 A 1 
ATOM 2577 O OG  . SER A 0 330 . -92.042  -1.236  43.897  1.00 34.46 330 A 1 
ATOM 2578 N N   . SER A 0 331 . -92.012  2.449   45.776  1.00 31.69 331 A 1 
ATOM 2579 C CA  . SER A 0 331 . -92.823  3.366   46.569  1.00 31.69 331 A 1 
ATOM 2580 C C   . SER A 0 331 . -94.325  3.271   46.265  1.00 31.69 331 A 1 
ATOM 2581 C CB  . SER A 0 331 . -92.263  4.774   46.328  1.00 31.69 331 A 1 
ATOM 2582 O O   . SER A 0 331 . -94.944  4.203   45.757  1.00 31.69 331 A 1 
ATOM 2583 O OG  . SER A 0 331 . -92.110  5.011   44.938  1.00 31.69 331 A 1 
ATOM 2584 N N   . TYR A 0 332 . -94.971  2.167   46.630  1.00 31.55 332 A 1 
ATOM 2585 C CA  . TYR A 0 332 . -96.423  2.056   46.546  1.00 31.55 332 A 1 
ATOM 2586 C C   . TYR A 0 332 . -97.093  2.721   47.763  1.00 31.55 332 A 1 
ATOM 2587 C CB  . TYR A 0 332 . -96.841  0.601   46.299  1.00 31.55 332 A 1 
ATOM 2588 O O   . TYR A 0 332 . -97.264  2.132   48.826  1.00 31.55 332 A 1 
ATOM 2589 C CG  . TYR A 0 332 . -96.542  0.127   44.884  1.00 31.55 332 A 1 
ATOM 2590 C CD1 . TYR A 0 332 . -97.401  0.483   43.822  1.00 31.55 332 A 1 
ATOM 2591 C CD2 . TYR A 0 332 . -95.406  -0.663  44.622  1.00 31.55 332 A 1 
ATOM 2592 C CE1 . TYR A 0 332 . -97.123  0.057   42.508  1.00 31.55 332 A 1 
ATOM 2593 C CE2 . TYR A 0 332 . -95.143  -1.109  43.312  1.00 31.55 332 A 1 
ATOM 2594 O OH  . TYR A 0 332 . -95.726  -1.157  40.984  1.00 31.55 332 A 1 
ATOM 2595 C CZ  . TYR A 0 332 . -95.989  -0.740  42.250  1.00 31.55 332 A 1 
ATOM 2596 N N   . GLY A 0 333 . -97.537  3.969   47.584  1.00 33.40 333 A 1 
ATOM 2597 C CA  . GLY A 0 333 . -98.839  4.367   48.133  1.00 33.40 333 A 1 
ATOM 2598 C C   . GLY A 0 333 . -98.906  5.189   49.423  1.00 33.40 333 A 1 
ATOM 2599 O O   . GLY A 0 333 . -99.912  5.093   50.126  1.00 33.40 333 A 1 
ATOM 2600 N N   . LYS A 0 334 . -97.951  6.075   49.733  1.00 30.45 334 A 1 
ATOM 2601 C CA  . LYS A 0 334 . -98.258  7.177   50.667  1.00 30.45 334 A 1 
ATOM 2602 C C   . LYS A 0 334 . -97.820  8.522   50.122  1.00 30.45 334 A 1 
ATOM 2603 C CB  . LYS A 0 334 . -97.786  6.882   52.103  1.00 30.45 334 A 1 
ATOM 2604 O O   . LYS A 0 334 . -96.653  8.888   50.173  1.00 30.45 334 A 1 
ATOM 2605 C CG  . LYS A 0 334 . -99.002  6.883   53.046  1.00 30.45 334 A 1 
ATOM 2606 C CD  . LYS A 0 334 . -98.601  6.603   54.494  1.00 30.45 334 A 1 
ATOM 2607 C CE  . LYS A 0 334 . -99.866  6.457   55.344  1.00 30.45 334 A 1 
ATOM 2608 N NZ  . LYS A 0 334 . -99.534  6.168   56.758  1.00 30.45 334 A 1 
ATOM 2609 N N   . ALA A 0 335 . -98.819  9.232   49.603  1.00 31.10 335 A 1 
ATOM 2610 C CA  . ALA A 0 335 . -98.778  10.630  49.230  1.00 31.10 335 A 1 
ATOM 2611 C C   . ALA A 0 335 . -97.848  11.423  50.153  1.00 31.10 335 A 1 
ATOM 2612 C CB  . ALA A 0 335 . -100.216 11.161  49.299  1.00 31.10 335 A 1 
ATOM 2613 O O   . ALA A 0 335 . -98.090  11.556  51.356  1.00 31.10 335 A 1 
ATOM 2614 N N   . ALA A 0 336 . -96.792  11.954  49.548  1.00 28.59 336 A 1 
ATOM 2615 C CA  . ALA A 0 336 . -95.962  13.004  50.086  1.00 28.59 336 A 1 
ATOM 2616 C C   . ALA A 0 336 . -96.835  14.242  50.352  1.00 28.59 336 A 1 
ATOM 2617 C CB  . ALA A 0 336 . -94.843  13.260  49.064  1.00 28.59 336 A 1 
ATOM 2618 O O   . ALA A 0 336 . -96.870  15.183  49.564  1.00 28.59 336 A 1 
ATOM 2619 N N   . SER A 0 337 . -97.551  14.274  51.479  1.00 32.71 337 A 1 
ATOM 2620 C CA  . SER A 0 337 . -98.019  15.530  52.057  1.00 32.71 337 A 1 
ATOM 2621 C C   . SER A 0 337 . -96.797  16.220  52.663  1.00 32.71 337 A 1 
ATOM 2622 C CB  . SER A 0 337 . -99.184  15.337  53.037  1.00 32.71 337 A 1 
ATOM 2623 O O   . SER A 0 337 . -96.567  16.191  53.873  1.00 32.71 337 A 1 
ATOM 2624 O OG  . SER A 0 337 . -98.774  14.688  54.221  1.00 32.71 337 A 1 
ATOM 2625 N N   . SER A 0 338 . -95.973  16.788  51.783  1.00 31.53 338 A 1 
ATOM 2626 C CA  . SER A 0 338 . -94.915  17.736  52.104  1.00 31.53 338 A 1 
ATOM 2627 C C   . SER A 0 338 . -95.557  18.970  52.738  1.00 31.53 338 A 1 
ATOM 2628 C CB  . SER A 0 338 . -94.142  18.085  50.825  1.00 31.53 338 A 1 
ATOM 2629 O O   . SER A 0 338 . -95.816  19.981  52.091  1.00 31.53 338 A 1 
ATOM 2630 O OG  . SER A 0 338 . -93.168  19.076  51.082  1.00 31.53 338 A 1 
ATOM 2631 N N   . LYS A 0 339 . -95.862  18.887  54.035  1.00 33.06 339 A 1 
ATOM 2632 C CA  . LYS A 0 339 . -96.018  20.072  54.871  1.00 33.06 339 A 1 
ATOM 2633 C C   . LYS A 0 339 . -94.621  20.430  55.364  1.00 33.06 339 A 1 
ATOM 2634 C CB  . LYS A 0 339 . -97.089  19.866  55.952  1.00 33.06 339 A 1 
ATOM 2635 O O   . LYS A 0 339 . -94.229  20.114  56.485  1.00 33.06 339 A 1 
ATOM 2636 C CG  . LYS A 0 339 . -97.607  21.228  56.441  1.00 33.06 339 A 1 
ATOM 2637 C CD  . LYS A 0 339 . -98.735  21.064  57.464  1.00 33.06 339 A 1 
ATOM 2638 C CE  . LYS A 0 339 . -99.337  22.434  57.795  1.00 33.06 339 A 1 
ATOM 2639 N NZ  . LYS A 0 339 . -100.389 22.333  58.837  1.00 33.06 339 A 1 
ATOM 2640 N N   . LYS A 0 340 . -93.854  21.026  54.449  1.00 29.29 340 A 1 
ATOM 2641 C CA  . LYS A 0 340 . -92.589  21.717  54.697  1.00 29.29 340 A 1 
ATOM 2642 C C   . LYS A 0 340 . -92.804  22.664  55.877  1.00 29.29 340 A 1 
ATOM 2643 C CB  . LYS A 0 340 . -92.222  22.444  53.389  1.00 29.29 340 A 1 
ATOM 2644 O O   . LYS A 0 340 . -93.491  23.671  55.748  1.00 29.29 340 A 1 
ATOM 2645 C CG  . LYS A 0 340 . -90.888  23.203  53.414  1.00 29.29 340 A 1 
ATOM 2646 C CD  . LYS A 0 340 . -90.576  23.728  52.001  1.00 29.29 340 A 1 
ATOM 2647 C CE  . LYS A 0 340 . -89.265  24.521  51.933  1.00 29.29 340 A 1 
ATOM 2648 N NZ  . LYS A 0 340 . -89.377  25.854  52.581  1.00 29.29 340 A 1 
ATOM 2649 N N   . THR A 0 341 . -92.314  22.274  57.047  1.00 31.17 341 A 1 
ATOM 2650 C CA  . THR A 0 341 . -92.322  23.126  58.235  1.00 31.17 341 A 1 
ATOM 2651 C C   . THR A 0 341 . -90.885  23.582  58.400  1.00 31.17 341 A 1 
ATOM 2652 C CB  . THR A 0 341 . -92.873  22.412  59.482  1.00 31.17 341 A 1 
ATOM 2653 O O   . THR A 0 341 . -90.001  22.770  58.662  1.00 31.17 341 A 1 
ATOM 2654 C CG2 . THR A 0 341 . -93.442  23.425  60.476  1.00 31.17 341 A 1 
ATOM 2655 O OG1 . THR A 0 341 . -93.948  21.553  59.154  1.00 31.17 341 A 1 
ATOM 2656 N N   . ASP A 0 342 . -90.647  24.856  58.109  1.00 31.99 342 A 1 
ATOM 2657 C CA  . ASP A 0 342 . -89.334  25.480  58.156  1.00 31.99 342 A 1 
ATOM 2658 C C   . ASP A 0 342 . -88.801  25.440  59.600  1.00 31.99 342 A 1 
ATOM 2659 C CB  . ASP A 0 342 . -89.457  26.919  57.618  1.00 31.99 342 A 1 
ATOM 2660 O O   . ASP A 0 342 . -89.327  26.116  60.480  1.00 31.99 342 A 1 
ATOM 2661 C CG  . ASP A 0 342 . -90.043  26.991  56.197  1.00 31.99 342 A 1 
ATOM 2662 O OD1 . ASP A 0 342 . -89.539  26.282  55.285  1.00 31.99 342 A 1 
ATOM 2663 O OD2 . ASP A 0 342 . -91.021  27.741  56.004  1.00 31.99 342 A 1 
ATOM 2664 N N   . TRP A 0 343 . -87.764  24.639  59.858  1.00 28.48 343 A 1 
ATOM 2665 C CA  . TRP A 0 343 . -87.006  24.678  61.112  1.00 28.48 343 A 1 
ATOM 2666 C C   . TRP A 0 343 . -85.556  25.043  60.800  1.00 28.48 343 A 1 
ATOM 2667 C CB  . TRP A 0 343 . -87.174  23.392  61.935  1.00 28.48 343 A 1 
ATOM 2668 O O   . TRP A 0 343 . -84.662  24.203  60.728  1.00 28.48 343 A 1 
ATOM 2669 C CG  . TRP A 0 343 . -86.742  23.526  63.372  1.00 28.48 343 A 1 
ATOM 2670 C CD1 . TRP A 0 343 . -85.470  23.687  63.805  1.00 28.48 343 A 1 
ATOM 2671 C CD2 . TRP A 0 343 . -87.569  23.548  64.579  1.00 28.48 343 A 1 
ATOM 2672 C CE2 . TRP A 0 343 . -86.717  23.732  65.711  1.00 28.48 343 A 1 
ATOM 2673 C CE3 . TRP A 0 343 . -88.955  23.438  64.833  1.00 28.48 343 A 1 
ATOM 2674 N NE1 . TRP A 0 343 . -85.453  23.849  65.177  1.00 28.48 343 A 1 
ATOM 2675 C CH2 . TRP A 0 343 . -88.590  23.662  67.241  1.00 28.48 343 A 1 
ATOM 2676 C CZ2 . TRP A 0 343 . -87.208  23.789  67.023  1.00 28.48 343 A 1 
ATOM 2677 C CZ3 . TRP A 0 343 . -89.460  23.491  66.148  1.00 28.48 343 A 1 
ATOM 2678 N N   . ALA A 0 344 . -85.336  26.337  60.580  1.00 30.58 344 A 1 
ATOM 2679 C CA  . ALA A 0 344 . -84.036  26.959  60.748  1.00 30.58 344 A 1 
ATOM 2680 C C   . ALA A 0 344 . -83.872  27.289  62.239  1.00 30.58 344 A 1 
ATOM 2681 C CB  . ALA A 0 344 . -83.970  28.209  59.860  1.00 30.58 344 A 1 
ATOM 2682 O O   . ALA A 0 344 . -84.620  28.106  62.771  1.00 30.58 344 A 1 
ATOM 2683 N N   . GLY A 0 345 . -82.907  26.658  62.911  1.00 31.41 345 A 1 
ATOM 2684 C CA  . GLY A 0 345 . -82.493  27.055  64.260  1.00 31.41 345 A 1 
ATOM 2685 C C   . GLY A 0 345 . -82.304  25.894  65.229  1.00 31.41 345 A 1 
ATOM 2686 O O   . GLY A 0 345 . -83.199  25.583  66.006  1.00 31.41 345 A 1 
ATOM 2687 N N   . ALA A 0 346 . -81.120  25.285  65.208  1.00 31.69 346 A 1 
ATOM 2688 C CA  . ALA A 0 346 . -80.504  24.664  66.382  1.00 31.69 346 A 1 
ATOM 2689 C C   . ALA A 0 346 . -79.028  24.379  66.068  1.00 31.69 346 A 1 
ATOM 2690 C CB  . ALA A 0 346 . -81.248  23.391  66.814  1.00 31.69 346 A 1 
ATOM 2691 O O   . ALA A 0 346 . -78.657  23.291  65.636  1.00 31.69 346 A 1 
ATOM 2692 N N   . GLY A 0 347 . -78.186  25.399  66.245  1.00 28.31 347 A 1 
ATOM 2693 C CA  . GLY A 0 347 . -76.761  25.185  66.471  1.00 28.31 347 A 1 
ATOM 2694 C C   . GLY A 0 347 . -76.564  24.492  67.821  1.00 28.31 347 A 1 
ATOM 2695 O O   . GLY A 0 347 . -77.278  24.790  68.776  1.00 28.31 347 A 1 
ATOM 2696 N N   . GLY A 0 348 . -75.618  23.557  67.893  1.00 31.80 348 A 1 
ATOM 2697 C CA  . GLY A 0 348 . -75.388  22.784  69.112  1.00 31.80 348 A 1 
ATOM 2698 C C   . GLY A 0 348 . -74.285  21.737  68.985  1.00 31.80 348 A 1 
ATOM 2699 O O   . GLY A 0 348 . -74.555  20.549  69.038  1.00 31.80 348 A 1 
ATOM 2700 N N   . GLN A 0 349 . -73.043  22.205  68.846  1.00 31.10 349 A 1 
ATOM 2701 C CA  . GLN A 0 349 . -71.973  21.817  69.773  1.00 31.10 349 A 1 
ATOM 2702 C C   . GLN A 0 349 . -71.627  20.314  69.871  1.00 31.10 349 A 1 
ATOM 2703 C CB  . GLN A 0 349 . -72.360  22.462  71.120  1.00 31.10 349 A 1 
ATOM 2704 O O   . GLN A 0 349 . -72.044  19.631  70.798  1.00 31.10 349 A 1 
ATOM 2705 C CG  . GLN A 0 349 . -71.218  22.792  72.084  1.00 31.10 349 A 1 
ATOM 2706 C CD  . GLN A 0 349 . -71.694  23.757  73.175  1.00 31.10 349 A 1 
ATOM 2707 N NE2 . GLN A 0 349 . -70.801  24.305  73.967  1.00 31.10 349 A 1 
ATOM 2708 O OE1 . GLN A 0 349 . -72.863  24.066  73.330  1.00 31.10 349 A 1 
ATOM 2709 N N   . TYR A 0 350 . -70.737  19.835  68.997  1.00 33.59 350 A 1 
ATOM 2710 C CA  . TYR A 0 350 . -69.922  18.642  69.266  1.00 33.59 350 A 1 
ATOM 2711 C C   . TYR A 0 350 . -68.449  18.936  68.977  1.00 33.59 350 A 1 
ATOM 2712 C CB  . TYR A 0 350 . -70.461  17.396  68.541  1.00 33.59 350 A 1 
ATOM 2713 O O   . TYR A 0 350 . -67.957  18.787  67.865  1.00 33.59 350 A 1 
ATOM 2714 C CG  . TYR A 0 350 . -71.318  16.528  69.445  1.00 33.59 350 A 1 
ATOM 2715 C CD1 . TYR A 0 350 . -70.736  15.461  70.161  1.00 33.59 350 A 1 
ATOM 2716 C CD2 . TYR A 0 350 . -72.687  16.812  69.603  1.00 33.59 350 A 1 
ATOM 2717 C CE1 . TYR A 0 350 . -71.525  14.672  71.022  1.00 33.59 350 A 1 
ATOM 2718 C CE2 . TYR A 0 350 . -73.477  16.032  70.467  1.00 33.59 350 A 1 
ATOM 2719 O OH  . TYR A 0 350 . -73.674  14.202  71.996  1.00 33.59 350 A 1 
ATOM 2720 C CZ  . TYR A 0 350 . -72.901  14.959  71.174  1.00 33.59 350 A 1 
ATOM 2721 N N   . GLY A 0 351 . -67.752  19.386  70.022  1.00 31.79 351 A 1 
ATOM 2722 C CA  . GLY A 0 351 . -66.299  19.353  70.113  1.00 31.79 351 A 1 
ATOM 2723 C C   . GLY A 0 351 . -65.865  18.126  70.914  1.00 31.79 351 A 1 
ATOM 2724 O O   . GLY A 0 351 . -66.211  18.004  72.087  1.00 31.79 351 A 1 
ATOM 2725 N N   . LYS A 0 352 . -65.106  17.227  70.285  1.00 37.00 352 A 1 
ATOM 2726 C CA  . LYS A 0 352 . -64.220  16.234  70.920  1.00 37.00 352 A 1 
ATOM 2727 C C   . LYS A 0 352 . -63.020  16.079  69.973  1.00 37.00 352 A 1 
ATOM 2728 C CB  . LYS A 0 352 . -64.941  14.885  71.142  1.00 37.00 352 A 1 
ATOM 2729 O O   . LYS A 0 352 . -63.162  15.503  68.908  1.00 37.00 352 A 1 
ATOM 2730 C CG  . LYS A 0 352 . -65.950  14.895  72.306  1.00 37.00 352 A 1 
ATOM 2731 C CD  . LYS A 0 352 . -66.381  13.468  72.676  1.00 37.00 352 A 1 
ATOM 2732 C CE  . LYS A 0 352 . -67.348  13.483  73.867  1.00 37.00 352 A 1 
ATOM 2733 N NZ  . LYS A 0 352 . -67.648  12.106  74.337  1.00 37.00 352 A 1 
ATOM 2734 N N   . SER A 0 353 . -61.942  16.842  70.151  1.00 32.71 353 A 1 
ATOM 2735 C CA  . SER A 0 353 . -60.814  16.547  71.051  1.00 32.71 353 A 1 
ATOM 2736 C C   . SER A 0 353 . -60.161  15.188  70.769  1.00 32.71 353 A 1 
ATOM 2737 C CB  . SER A 0 353 . -61.155  16.747  72.534  1.00 32.71 353 A 1 
ATOM 2738 O O   . SER A 0 353 . -60.302  14.259  71.560  1.00 32.71 353 A 1 
ATOM 2739 O OG  . SER A 0 353 . -60.055  16.390  73.345  1.00 32.71 353 A 1 
ATOM 2740 N N   . TYR A 0 354 . -59.389  15.110  69.685  1.00 40.06 354 A 1 
ATOM 2741 C CA  . TYR A 0 354 . -58.224  14.228  69.615  1.00 40.06 354 A 1 
ATOM 2742 C C   . TYR A 0 354 . -56.988  15.097  69.844  1.00 40.06 354 A 1 
ATOM 2743 C CB  . TYR A 0 354 . -58.195  13.447  68.296  1.00 40.06 354 A 1 
ATOM 2744 O O   . TYR A 0 354 . -56.554  15.840  68.968  1.00 40.06 354 A 1 
ATOM 2745 C CG  . TYR A 0 354 . -59.187  12.301  68.291  1.00 40.06 354 A 1 
ATOM 2746 C CD1 . TYR A 0 354 . -58.839  11.072  68.888  1.00 40.06 354 A 1 
ATOM 2747 C CD2 . TYR A 0 354 . -60.466  12.471  67.728  1.00 40.06 354 A 1 
ATOM 2748 C CE1 . TYR A 0 354 . -59.764  10.011  68.917  1.00 40.06 354 A 1 
ATOM 2749 C CE2 . TYR A 0 354 . -61.395  11.415  67.761  1.00 40.06 354 A 1 
ATOM 2750 O OH  . TYR A 0 354 . -61.946  9.166   68.373  1.00 40.06 354 A 1 
ATOM 2751 C CZ  . TYR A 0 354 . -61.046  10.183  68.351  1.00 40.06 354 A 1 
ATOM 2752 N N   . GLY A 0 355 . -56.495  15.071  71.082  1.00 31.66 355 A 1 
ATOM 2753 C CA  . GLY A 0 355 . -55.210  15.641  71.457  1.00 31.66 355 A 1 
ATOM 2754 C C   . GLY A 0 355 . -54.112  14.632  71.145  1.00 31.66 355 A 1 
ATOM 2755 O O   . GLY A 0 355 . -54.120  13.531  71.687  1.00 31.66 355 A 1 
ATOM 2756 N N   . GLY A 0 356 . -53.184  15.014  70.273  1.00 34.82 356 A 1 
ATOM 2757 C CA  . GLY A 0 356 . -52.013  14.225  69.913  1.00 34.82 356 A 1 
ATOM 2758 C C   . GLY A 0 356 . -50.828  15.146  69.649  1.00 34.82 356 A 1 
ATOM 2759 O O   . GLY A 0 356 . -50.714  15.711  68.575  1.00 34.82 356 A 1 
ATOM 2760 N N   . HIS A 0 357 . -49.996  15.287  70.679  1.00 35.27 357 A 1 
ATOM 2761 C CA  . HIS A 0 357 . -48.575  15.642  70.671  1.00 35.27 357 A 1 
ATOM 2762 C C   . HIS A 0 357 . -48.090  16.927  69.975  1.00 35.27 357 A 1 
ATOM 2763 C CB  . HIS A 0 357 . -47.763  14.395  70.318  1.00 35.27 357 A 1 
ATOM 2764 O O   . HIS A 0 357 . -47.914  17.029  68.768  1.00 35.27 357 A 1 
ATOM 2765 C CG  . HIS A 0 357 . -47.907  13.374  71.418  1.00 35.27 357 A 1 
ATOM 2766 C CD2 . HIS A 0 357 . -48.761  12.304  71.452  1.00 35.27 357 A 1 
ATOM 2767 N ND1 . HIS A 0 357 . -47.302  13.451  72.653  1.00 35.27 357 A 1 
ATOM 2768 C CE1 . HIS A 0 357 . -47.775  12.449  73.411  1.00 35.27 357 A 1 
ATOM 2769 N NE2 . HIS A 0 357 . -48.679  11.735  72.727  1.00 35.27 357 A 1 
ATOM 2770 N N   . ALA A 0 358 . -47.732  17.875  70.843  1.00 31.70 358 A 1 
ATOM 2771 C CA  . ALA A 0 358 . -46.826  18.981  70.594  1.00 31.70 358 A 1 
ATOM 2772 C C   . ALA A 0 358 . -45.400  18.501  70.265  1.00 31.70 358 A 1 
ATOM 2773 C CB  . ALA A 0 358 . -46.811  19.818  71.882  1.00 31.70 358 A 1 
ATOM 2774 O O   . ALA A 0 358 . -44.872  17.614  70.936  1.00 31.70 358 A 1 
ATOM 2775 N N   . GLY A 0 359 . -44.745  19.166  69.312  1.00 34.20 359 A 1 
ATOM 2776 C CA  . GLY A 0 359 . -43.302  19.068  69.112  1.00 34.20 359 A 1 
ATOM 2777 C C   . GLY A 0 359 . -42.841  19.793  67.851  1.00 34.20 359 A 1 
ATOM 2778 O O   . GLY A 0 359 . -43.192  19.384  66.753  1.00 34.20 359 A 1 
ATOM 2779 N N   . GLY A 0 360 . -42.030  20.843  68.010  1.00 34.93 360 A 1 
ATOM 2780 C CA  . GLY A 0 360 . -41.198  21.371  66.923  1.00 34.93 360 A 1 
ATOM 2781 C C   . GLY A 0 360 . -41.512  22.792  66.462  1.00 34.93 360 A 1 
ATOM 2782 O O   . GLY A 0 360 . -41.840  23.016  65.303  1.00 34.93 360 A 1 
ATOM 2783 N N   . HIS A 0 361 . -41.343  23.775  67.347  1.00 33.37 361 A 1 
ATOM 2784 C CA  . HIS A 0 361 . -41.056  25.144  66.924  1.00 33.37 361 A 1 
ATOM 2785 C C   . HIS A 0 361 . -39.704  25.167  66.191  1.00 33.37 361 A 1 
ATOM 2786 C CB  . HIS A 0 361 . -40.986  26.061  68.160  1.00 33.37 361 A 1 
ATOM 2787 O O   . HIS A 0 361 . -38.663  25.038  66.830  1.00 33.37 361 A 1 
ATOM 2788 C CG  . HIS A 0 361 . -42.316  26.552  68.665  1.00 33.37 361 A 1 
ATOM 2789 C CD2 . HIS A 0 361 . -43.175  25.906  69.514  1.00 33.37 361 A 1 
ATOM 2790 N ND1 . HIS A 0 361 . -42.863  27.785  68.397  1.00 33.37 361 A 1 
ATOM 2791 C CE1 . HIS A 0 361 . -44.025  27.880  69.062  1.00 33.37 361 A 1 
ATOM 2792 N NE2 . HIS A 0 361 . -44.256  26.758  69.760  1.00 33.37 361 A 1 
ATOM 2793 N N   . VAL A 0 362 . -39.704  25.374  64.873  1.00 37.64 362 A 1 
ATOM 2794 C CA  . VAL A 0 362 . -38.521  25.840  64.135  1.00 37.64 362 A 1 
ATOM 2795 C C   . VAL A 0 362 . -38.879  27.180  63.506  1.00 37.64 362 A 1 
ATOM 2796 C CB  . VAL A 0 362 . -37.980  24.800  63.134  1.00 37.64 362 A 1 
ATOM 2797 O O   . VAL A 0 362 . -39.501  27.266  62.451  1.00 37.64 362 A 1 
ATOM 2798 C CG1 . VAL A 0 362 . -36.817  25.366  62.303  1.00 37.64 362 A 1 
ATOM 2799 C CG2 . VAL A 0 362 . -37.445  23.575  63.889  1.00 37.64 362 A 1 
ATOM 2800 N N   . ALA A 0 363 . -38.518  28.244  64.219  1.00 36.36 363 A 1 
ATOM 2801 C CA  . ALA A 0 363 . -38.554  29.612  63.732  1.00 36.36 363 A 1 
ATOM 2802 C C   . ALA A 0 363 . -37.352  29.834  62.800  1.00 36.36 363 A 1 
ATOM 2803 C CB  . ALA A 0 363 . -38.575  30.555  64.945  1.00 36.36 363 A 1 
ATOM 2804 O O   . ALA A 0 363 . -36.289  30.280  63.226  1.00 36.36 363 A 1 
ATOM 2805 N N   . GLY A 0 364 . -37.514  29.480  61.526  1.00 36.50 364 A 1 
ATOM 2806 C CA  . GLY A 0 364 . -36.597  29.865  60.456  1.00 36.50 364 A 1 
ATOM 2807 C C   . GLY A 0 364 . -36.949  31.257  59.941  1.00 36.50 364 A 1 
ATOM 2808 O O   . GLY A 0 364 . -37.816  31.407  59.086  1.00 36.50 364 A 1 
ATOM 2809 N N   . HIS A 0 365 . -36.289  32.281  60.479  1.00 32.68 365 A 1 
ATOM 2810 C CA  . HIS A 0 365 . -36.218  33.605  59.865  1.00 32.68 365 A 1 
ATOM 2811 C C   . HIS A 0 365 . -35.316  33.538  58.623  1.00 32.68 365 A 1 
ATOM 2812 C CB  . HIS A 0 365 . -35.649  34.616  60.877  1.00 32.68 365 A 1 
ATOM 2813 O O   . HIS A 0 365 . -34.150  33.169  58.730  1.00 32.68 365 A 1 
ATOM 2814 C CG  . HIS A 0 365 . -36.691  35.332  61.694  1.00 32.68 365 A 1 
ATOM 2815 C CD2 . HIS A 0 365 . -37.181  34.971  62.921  1.00 32.68 365 A 1 
ATOM 2816 N ND1 . HIS A 0 365 . -37.285  36.527  61.356  1.00 32.68 365 A 1 
ATOM 2817 C CE1 . HIS A 0 365 . -38.116  36.876  62.351  1.00 32.68 365 A 1 
ATOM 2818 N NE2 . HIS A 0 365 . -38.086  35.958  63.328  1.00 32.68 365 A 1 
ATOM 2819 N N   . GLY A 0 366 . -35.832  33.943  57.463  1.00 35.75 366 A 1 
ATOM 2820 C CA  . GLY A 0 366 . -35.056  34.058  56.229  1.00 35.75 366 A 1 
ATOM 2821 C C   . GLY A 0 366 . -35.856  34.765  55.144  1.00 35.75 366 A 1 
ATOM 2822 O O   . GLY A 0 366 . -36.558  34.135  54.365  1.00 35.75 366 A 1 
ATOM 2823 N N   . ALA A 0 367 . -35.787  36.093  55.135  1.00 33.29 367 A 1 
ATOM 2824 C CA  . ALA A 0 367 . -36.339  36.936  54.087  1.00 33.29 367 A 1 
ATOM 2825 C C   . ALA A 0 367 . -35.461  36.857  52.830  1.00 33.29 367 A 1 
ATOM 2826 C CB  . ALA A 0 367 . -36.379  38.370  54.639  1.00 33.29 367 A 1 
ATOM 2827 O O   . ALA A 0 367 . -34.274  37.142  52.927  1.00 33.29 367 A 1 
ATOM 2828 N N   . HIS A 0 368 . -36.034  36.538  51.666  1.00 36.07 368 A 1 
ATOM 2829 C CA  . HIS A 0 368 . -35.506  36.928  50.353  1.00 36.07 368 A 1 
ATOM 2830 C C   . HIS A 0 368 . -36.567  36.716  49.259  1.00 36.07 368 A 1 
ATOM 2831 C CB  . HIS A 0 368 . -34.210  36.162  49.997  1.00 36.07 368 A 1 
ATOM 2832 O O   . HIS A 0 368 . -37.169  35.654  49.171  1.00 36.07 368 A 1 
ATOM 2833 C CG  . HIS A 0 368 . -32.962  37.007  50.149  1.00 36.07 368 A 1 
ATOM 2834 C CD2 . HIS A 0 368 . -32.003  36.897  51.122  1.00 36.07 368 A 1 
ATOM 2835 N ND1 . HIS A 0 368 . -32.588  38.057  49.338  1.00 36.07 368 A 1 
ATOM 2836 C CE1 . HIS A 0 368 . -31.443  38.570  49.820  1.00 36.07 368 A 1 
ATOM 2837 N NE2 . HIS A 0 368 . -31.050  37.899  50.909  1.00 36.07 368 A 1 
ATOM 2838 N N   . GLY A 0 369 . -36.737  37.717  48.388  1.00 34.26 369 A 1 
ATOM 2839 C CA  . GLY A 0 369 . -37.102  37.477  46.986  1.00 34.26 369 A 1 
ATOM 2840 C C   . GLY A 0 369 . -38.576  37.591  46.595  1.00 34.26 369 A 1 
ATOM 2841 O O   . GLY A 0 369 . -39.220  36.605  46.273  1.00 34.26 369 A 1 
ATOM 2842 N N   . SER A 0 370 . -39.074  38.823  46.502  1.00 32.67 370 A 1 
ATOM 2843 C CA  . SER A 0 370 . -40.229  39.185  45.671  1.00 32.67 370 A 1 
ATOM 2844 C C   . SER A 0 370 . -39.807  39.276  44.198  1.00 32.67 370 A 1 
ATOM 2845 C CB  . SER A 0 370 . -40.739  40.553  46.160  1.00 32.67 370 A 1 
ATOM 2846 O O   . SER A 0 370 . -39.125  40.238  43.874  1.00 32.67 370 A 1 
ATOM 2847 O OG  . SER A 0 370 . -41.516  41.228  45.191  1.00 32.67 370 A 1 
ATOM 2848 N N   . HIS A 0 371 . -40.222  38.338  43.339  1.00 33.77 371 A 1 
ATOM 2849 C CA  . HIS A 0 371 . -40.388  38.401  41.864  1.00 33.77 371 A 1 
ATOM 2850 C C   . HIS A 0 371 . -41.365  37.240  41.547  1.00 33.77 371 A 1 
ATOM 2851 C CB  . HIS A 0 371 . -39.047  38.173  41.119  1.00 33.77 371 A 1 
ATOM 2852 O O   . HIS A 0 371 . -41.161  36.156  42.071  1.00 33.77 371 A 1 
ATOM 2853 C CG  . HIS A 0 371 . -38.086  39.347  41.059  1.00 33.77 371 A 1 
ATOM 2854 C CD2 . HIS A 0 371 . -37.878  40.196  40.003  1.00 33.77 371 A 1 
ATOM 2855 N ND1 . HIS A 0 371 . -37.227  39.752  42.053  1.00 33.77 371 A 1 
ATOM 2856 C CE1 . HIS A 0 371 . -36.583  40.855  41.646  1.00 33.77 371 A 1 
ATOM 2857 N NE2 . HIS A 0 371 . -36.937  41.159  40.391  1.00 33.77 371 A 1 
ATOM 2858 N N   . GLY A 0 372 . -42.483  37.306  40.824  1.00 31.47 372 A 1 
ATOM 2859 C CA  . GLY A 0 372 . -42.926  38.129  39.704  1.00 31.47 372 A 1 
ATOM 2860 C C   . GLY A 0 372 . -43.459  37.159  38.626  1.00 31.47 372 A 1 
ATOM 2861 O O   . GLY A 0 372 . -42.708  36.293  38.197  1.00 31.47 372 A 1 
ATOM 2862 N N   . GLY A 0 373 . -44.729  37.283  38.208  1.00 33.27 373 A 1 
ATOM 2863 C CA  . GLY A 0 373 . -45.322  36.557  37.060  1.00 33.27 373 A 1 
ATOM 2864 C C   . GLY A 0 373 . -46.427  35.559  37.451  1.00 33.27 373 A 1 
ATOM 2865 O O   . GLY A 0 373 . -46.134  34.458  37.886  1.00 33.27 373 A 1 
ATOM 2866 N N   . HIS A 0 374 . -47.710  35.930  37.537  1.00 32.16 374 A 1 
ATOM 2867 C CA  . HIS A 0 374 . -48.689  36.138  36.450  1.00 32.16 374 A 1 
ATOM 2868 C C   . HIS A 0 374 . -48.839  34.962  35.467  1.00 32.16 374 A 1 
ATOM 2869 C CB  . HIS A 0 374 . -48.551  37.482  35.716  1.00 32.16 374 A 1 
ATOM 2870 O O   . HIS A 0 374 . -48.004  34.761  34.596  1.00 32.16 374 A 1 
ATOM 2871 C CG  . HIS A 0 374 . -49.080  38.646  36.510  1.00 32.16 374 A 1 
ATOM 2872 C CD2 . HIS A 0 374 . -48.357  39.523  37.271  1.00 32.16 374 A 1 
ATOM 2873 N ND1 . HIS A 0 374 . -50.402  39.025  36.598  1.00 32.16 374 A 1 
ATOM 2874 C CE1 . HIS A 0 374 . -50.473  40.101  37.398  1.00 32.16 374 A 1 
ATOM 2875 N NE2 . HIS A 0 374 . -49.251  40.438  37.835  1.00 32.16 374 A 1 
ATOM 2876 N N   . GLY A 0 375 . -49.975  34.260  35.559  1.00 35.28 375 A 1 
ATOM 2877 C CA  . GLY A 0 375 . -50.399  33.224  34.611  1.00 35.28 375 A 1 
ATOM 2878 C C   . GLY A 0 375 . -51.719  32.569  35.022  1.00 35.28 375 A 1 
ATOM 2879 O O   . GLY A 0 375 . -51.776  31.368  35.250  1.00 35.28 375 A 1 
ATOM 2880 N N   . GLY A 0 376 . -52.768  33.375  35.211  1.00 34.20 376 A 1 
ATOM 2881 C CA  . GLY A 0 376 . -54.111  32.884  35.515  1.00 34.20 376 A 1 
ATOM 2882 C C   . GLY A 0 376 . -54.812  32.346  34.268  1.00 34.20 376 A 1 
ATOM 2883 O O   . GLY A 0 376 . -54.881  33.037  33.255  1.00 34.20 376 A 1 
ATOM 2884 N N   . TRP A 0 377 . -55.396  31.156  34.384  1.00 32.08 377 A 1 
ATOM 2885 C CA  . TRP A 0 377 . -56.398  30.634  33.459  1.00 32.08 377 A 1 
ATOM 2886 C C   . TRP A 0 377 . -57.729  30.565  34.198  1.00 32.08 377 A 1 
ATOM 2887 C CB  . TRP A 0 377 . -55.966  29.279  32.895  1.00 32.08 377 A 1 
ATOM 2888 O O   . TRP A 0 377 . -58.001  29.654  34.972  1.00 32.08 377 A 1 
ATOM 2889 C CG  . TRP A 0 377 . -54.766  29.346  32.005  1.00 32.08 377 A 1 
ATOM 2890 C CD1 . TRP A 0 377 . -53.481  29.309  32.423  1.00 32.08 377 A 1 
ATOM 2891 C CD2 . TRP A 0 377 . -54.712  29.475  30.549  1.00 32.08 377 A 1 
ATOM 2892 C CE2 . TRP A 0 377 . -53.340  29.499  30.155  1.00 32.08 377 A 1 
ATOM 2893 C CE3 . TRP A 0 377 . -55.677  29.563  29.521  1.00 32.08 377 A 1 
ATOM 2894 N NE1 . TRP A 0 377 . -52.637  29.394  31.335  1.00 32.08 377 A 1 
ATOM 2895 C CH2 . TRP A 0 377 . -53.927  29.680  27.816  1.00 32.08 377 A 1 
ATOM 2896 C CZ2 . TRP A 0 377 . -52.943  29.599  28.815  1.00 32.08 377 A 1 
ATOM 2897 C CZ3 . TRP A 0 377 . -55.289  29.664  28.169  1.00 32.08 377 A 1 
ATOM 2898 N N   . GLY A 0 378 . -58.553  31.581  33.989  1.00 31.37 378 A 1 
ATOM 2899 C CA  . GLY A 0 378 . -59.966  31.558  34.326  1.00 31.37 378 A 1 
ATOM 2900 C C   . GLY A 0 378 . -60.718  32.280  33.222  1.00 31.37 378 A 1 
ATOM 2901 O O   . GLY A 0 378 . -60.234  33.321  32.790  1.00 31.37 378 A 1 
ATOM 2902 N N   . LYS A 0 379 . -61.850  31.721  32.764  1.00 34.22 379 A 1 
ATOM 2903 C CA  . LYS A 0 379 . -63.038  32.402  32.192  1.00 34.22 379 A 1 
ATOM 2904 C C   . LYS A 0 379 . -64.015  31.383  31.569  1.00 34.22 379 A 1 
ATOM 2905 C CB  . LYS A 0 379 . -62.661  33.436  31.103  1.00 34.22 379 A 1 
ATOM 2906 O O   . LYS A 0 379 . -63.618  30.585  30.734  1.00 34.22 379 A 1 
ATOM 2907 C CG  . LYS A 0 379 . -62.438  34.873  31.625  1.00 34.22 379 A 1 
ATOM 2908 C CD  . LYS A 0 379 . -63.713  35.662  31.914  1.00 34.22 379 A 1 
ATOM 2909 C CE  . LYS A 0 379 . -63.272  37.021  32.471  1.00 34.22 379 A 1 
ATOM 2910 N NZ  . LYS A 0 379 . -64.428  37.894  32.783  1.00 34.22 379 A 1 
ATOM 2911 N N   . GLY A 0 380 . -65.300  31.526  31.921  1.00 34.80 380 A 1 
ATOM 2912 C CA  . GLY A 0 380 . -66.478  30.964  31.231  1.00 34.80 380 A 1 
ATOM 2913 C C   . GLY A 0 380 . -67.277  29.988  32.111  1.00 34.80 380 A 1 
ATOM 2914 O O   . GLY A 0 380 . -66.791  28.908  32.389  1.00 34.80 380 A 1 
ATOM 2915 N N   . GLY A 0 381 . -68.475  30.255  32.642  1.00 33.40 381 A 1 
ATOM 2916 C CA  . GLY A 0 381 . -69.431  31.337  32.402  1.00 33.40 381 A 1 
ATOM 2917 C C   . GLY A 0 381 . -70.665  30.877  31.608  1.00 33.40 381 A 1 
ATOM 2918 O O   . GLY A 0 381 . -70.820  31.301  30.476  1.00 33.40 381 A 1 
ATOM 2919 N N   . HIS A 0 382 . -71.540  30.056  32.203  1.00 34.62 382 A 1 
ATOM 2920 C CA  . HIS A 0 382 . -72.918  29.739  31.769  1.00 34.62 382 A 1 
ATOM 2921 C C   . HIS A 0 382 . -73.704  29.344  33.038  1.00 34.62 382 A 1 
ATOM 2922 C CB  . HIS A 0 382 . -72.921  28.547  30.787  1.00 34.62 382 A 1 
ATOM 2923 O O   . HIS A 0 382 . -73.152  28.652  33.879  1.00 34.62 382 A 1 
ATOM 2924 C CG  . HIS A 0 382 . -72.578  28.892  29.358  1.00 34.62 382 A 1 
ATOM 2925 C CD2 . HIS A 0 382 . -71.376  28.701  28.727  1.00 34.62 382 A 1 
ATOM 2926 N ND1 . HIS A 0 382 . -73.445  29.411  28.422  1.00 34.62 382 A 1 
ATOM 2927 C CE1 . HIS A 0 382 . -72.777  29.544  27.264  1.00 34.62 382 A 1 
ATOM 2928 N NE2 . HIS A 0 382 . -71.513  29.125  27.402  1.00 34.62 382 A 1 
ATOM 2929 N N   . GLY A 0 383 . -74.949  29.710  33.325  1.00 34.73 383 A 1 
ATOM 2930 C CA  . GLY A 0 383 . -75.960  30.523  32.673  1.00 34.73 383 A 1 
ATOM 2931 C C   . GLY A 0 383 . -77.088  30.738  33.698  1.00 34.73 383 A 1 
ATOM 2932 O O   . GLY A 0 383 . -77.391  29.871  34.515  1.00 34.73 383 A 1 
ATOM 2933 N N   . SER A 0 384 . -77.659  31.935  33.688  1.00 36.48 384 A 1 
ATOM 2934 C CA  . SER A 0 384 . -78.746  32.415  34.541  1.00 36.48 384 A 1 
ATOM 2935 C C   . SER A 0 384 . -80.075  31.704  34.281  1.00 36.48 384 A 1 
ATOM 2936 C CB  . SER A 0 384 . -78.945  33.896  34.194  1.00 36.48 384 A 1 
ATOM 2937 O O   . SER A 0 384 . -80.477  31.602  33.126  1.00 36.48 384 A 1 
ATOM 2938 O OG  . SER A 0 384 . -79.101  34.035  32.789  1.00 36.48 384 A 1 
ATOM 2939 N N   . HIS A 0 385 . -80.816  31.354  35.334  1.00 33.81 385 A 1 
ATOM 2940 C CA  . HIS A 0 385 . -82.273  31.195  35.275  1.00 33.81 385 A 1 
ATOM 2941 C C   . HIS A 0 385 . -82.899  31.976  36.432  1.00 33.81 385 A 1 
ATOM 2942 C CB  . HIS A 0 385 . -82.692  29.718  35.255  1.00 33.81 385 A 1 
ATOM 2943 O O   . HIS A 0 385 . -82.744  31.634  37.602  1.00 33.81 385 A 1 
ATOM 2944 C CG  . HIS A 0 385 . -82.570  29.111  33.880  1.00 33.81 385 A 1 
ATOM 2945 C CD2 . HIS A 0 385 . -83.588  28.881  32.991  1.00 33.81 385 A 1 
ATOM 2946 N ND1 . HIS A 0 385 . -81.400  28.757  33.249  1.00 33.81 385 A 1 
ATOM 2947 C CE1 . HIS A 0 385 . -81.703  28.340  32.009  1.00 33.81 385 A 1 
ATOM 2948 N NE2 . HIS A 0 385 . -83.027  28.391  31.809  1.00 33.81 385 A 1 
ATOM 2949 N N   . ALA A 0 386 . -83.574  33.063  36.070  1.00 33.71 386 A 1 
ATOM 2950 C CA  . ALA A 0 386 . -84.371  33.912  36.935  1.00 33.71 386 A 1 
ATOM 2951 C C   . ALA A 0 386 . -85.820  33.837  36.448  1.00 33.71 386 A 1 
ATOM 2952 C CB  . ALA A 0 386 . -83.822  35.345  36.854  1.00 33.71 386 A 1 
ATOM 2953 O O   . ALA A 0 386 . -86.081  34.142  35.290  1.00 33.71 386 A 1 
ATOM 2954 N N   . HIS A 0 387 . -86.756  33.478  37.325  1.00 36.56 387 A 1 
ATOM 2955 C CA  . HIS A 0 387 . -88.179  33.753  37.138  1.00 36.56 387 A 1 
ATOM 2956 C C   . HIS A 0 387 . -88.805  34.078  38.494  1.00 36.56 387 A 1 
ATOM 2957 C CB  . HIS A 0 387 . -88.901  32.606  36.412  1.00 36.56 387 A 1 
ATOM 2958 O O   . HIS A 0 387 . -88.745  33.290  39.436  1.00 36.56 387 A 1 
ATOM 2959 C CG  . HIS A 0 387 . -88.811  32.734  34.910  1.00 36.56 387 A 1 
ATOM 2960 C CD2 . HIS A 0 387 . -88.020  32.001  34.065  1.00 36.56 387 A 1 
ATOM 2961 N ND1 . HIS A 0 387 . -89.474  33.662  34.135  1.00 36.56 387 A 1 
ATOM 2962 C CE1 . HIS A 0 387 . -89.086  33.495  32.860  1.00 36.56 387 A 1 
ATOM 2963 N NE2 . HIS A 0 387 . -88.209  32.487  32.767  1.00 36.56 387 A 1 
ATOM 2964 N N   . GLY A 0 388 . -89.352  35.290  38.585  1.00 29.03 388 A 1 
ATOM 2965 C CA  . GLY A 0 388 . -90.106  35.783  39.728  1.00 29.03 388 A 1 
ATOM 2966 C C   . GLY A 0 388 . -91.560  35.311  39.729  1.00 29.03 388 A 1 
ATOM 2967 O O   . GLY A 0 388 . -92.086  34.837  38.726  1.00 29.03 388 A 1 
ATOM 2968 N N   . GLY A 0 389 . -92.217  35.501  40.871  1.00 36.00 389 A 1 
ATOM 2969 C CA  . GLY A 0 389 . -93.644  35.253  41.047  1.00 36.00 389 A 1 
ATOM 2970 C C   . GLY A 0 389 . -94.114  35.724  42.419  1.00 36.00 389 A 1 
ATOM 2971 O O   . GLY A 0 389 . -94.038  34.990  43.397  1.00 36.00 389 A 1 
ATOM 2972 N N   . HIS A 0 390 . -94.574  36.973  42.486  1.00 29.72 390 A 1 
ATOM 2973 C CA  . HIS A 0 390 . -95.319  37.537  43.610  1.00 29.72 390 A 1 
ATOM 2974 C C   . HIS A 0 390 . -96.761  37.002  43.615  1.00 29.72 390 A 1 
ATOM 2975 C CB  . HIS A 0 390 . -95.374  39.069  43.448  1.00 29.72 390 A 1 
ATOM 2976 O O   . HIS A 0 390 . -97.421  37.039  42.580  1.00 29.72 390 A 1 
ATOM 2977 C CG  . HIS A 0 390 . -94.150  39.819  43.902  1.00 29.72 390 A 1 
ATOM 2978 C CD2 . HIS A 0 390 . -92.987  40.018  43.207  1.00 29.72 390 A 1 
ATOM 2979 N ND1 . HIS A 0 390 . -94.037  40.514  45.085  1.00 29.72 390 A 1 
ATOM 2980 C CE1 . HIS A 0 390 . -92.834  41.110  45.108  1.00 29.72 390 A 1 
ATOM 2981 N NE2 . HIS A 0 390 . -92.158  40.833  43.985  1.00 29.72 390 A 1 
ATOM 2982 N N   . ALA A 0 391 . -97.295  36.624  44.780  1.00 36.33 391 A 1 
ATOM 2983 C CA  . ALA A 0 391 . -98.740  36.548  45.006  1.00 36.33 391 A 1 
ATOM 2984 C C   . ALA A 0 391 . -99.065  36.842  46.479  1.00 36.33 391 A 1 
ATOM 2985 C CB  . ALA A 0 391 . -99.282  35.187  44.549  1.00 36.33 391 A 1 
ATOM 2986 O O   . ALA A 0 391 . -98.802  36.042  47.373  1.00 36.33 391 A 1 
ATOM 2987 N N   . ALA A 0 392 . -99.624  38.028  46.720  1.00 34.01 392 A 1 
ATOM 2988 C CA  . ALA A 0 392 . -100.205 38.439  47.990  1.00 34.01 392 A 1 
ATOM 2989 C C   . ALA A 0 392 . -101.652 37.923  48.073  1.00 34.01 392 A 1 
ATOM 2990 C CB  . ALA A 0 392 . -100.122 39.970  48.074  1.00 34.01 392 A 1 
ATOM 2991 O O   . ALA A 0 392 . -102.496 38.319  47.270  1.00 34.01 392 A 1 
ATOM 2992 N N   . GLY A 0 393 . -101.927 37.045  49.040  1.00 34.83 393 A 1 
ATOM 2993 C CA  . GLY A 0 393 . -103.249 36.484  49.325  1.00 34.83 393 A 1 
ATOM 2994 C C   . GLY A 0 393 . -103.666 36.779  50.764  1.00 34.83 393 A 1 
ATOM 2995 O O   . GLY A 0 393 . -103.107 36.261  51.723  1.00 34.83 393 A 1 
ATOM 2996 N N   . TYR A 0 394 . -104.641 37.660  50.884  1.00 27.64 394 A 1 
ATOM 2997 C CA  . TYR A 0 394 . -105.310 38.184  52.070  1.00 27.64 394 A 1 
ATOM 2998 C C   . TYR A 0 394 . -106.363 37.181  52.571  1.00 27.64 394 A 1 
ATOM 2999 C CB  . TYR A 0 394 . -105.952 39.533  51.651  1.00 27.64 394 A 1 
ATOM 3000 O O   . TYR A 0 394 . -107.214 36.738  51.807  1.00 27.64 394 A 1 
ATOM 3001 C CG  . TYR A 0 394 . -106.293 39.593  50.161  1.00 27.64 394 A 1 
ATOM 3002 C CD1 . TYR A 0 394 . -105.309 40.028  49.245  1.00 27.64 394 A 1 
ATOM 3003 C CD2 . TYR A 0 394 . -107.468 38.985  49.678  1.00 27.64 394 A 1 
ATOM 3004 C CE1 . TYR A 0 394 . -105.481 39.820  47.863  1.00 27.64 394 A 1 
ATOM 3005 C CE2 . TYR A 0 394 . -107.653 38.799  48.295  1.00 27.64 394 A 1 
ATOM 3006 O OH  . TYR A 0 394 . -106.821 38.974  46.058  1.00 27.64 394 A 1 
ATOM 3007 C CZ  . TYR A 0 394 . -106.655 39.202  47.385  1.00 27.64 394 A 1 
ATOM 3008 N N   . GLY A 0 395 . -106.354 36.860  53.867  1.00 37.90 395 A 1 
ATOM 3009 C CA  . GLY A 0 395 . -107.363 36.003  54.496  1.00 37.90 395 A 1 
ATOM 3010 C C   . GLY A 0 395 . -107.542 36.337  55.975  1.00 37.90 395 A 1 
ATOM 3011 O O   . GLY A 0 395 . -106.853 35.791  56.829  1.00 37.90 395 A 1 
ATOM 3012 N N   . LYS A 0 396 . -108.462 37.262  56.267  1.00 30.83 396 A 1 
ATOM 3013 C CA  . LYS A 0 396 . -109.036 37.508  57.599  1.00 30.83 396 A 1 
ATOM 3014 C C   . LYS A 0 396 . -110.230 36.565  57.801  1.00 30.83 396 A 1 
ATOM 3015 C CB  . LYS A 0 396 . -109.574 38.954  57.684  1.00 30.83 396 A 1 
ATOM 3016 O O   . LYS A 0 396 . -111.108 36.567  56.949  1.00 30.83 396 A 1 
ATOM 3017 C CG  . LYS A 0 396 . -108.540 40.082  57.817  1.00 30.83 396 A 1 
ATOM 3018 C CD  . LYS A 0 396 . -109.279 41.430  57.920  1.00 30.83 396 A 1 
ATOM 3019 C CE  . LYS A 0 396 . -108.317 42.594  58.187  1.00 30.83 396 A 1 
ATOM 3020 N NZ  . LYS A 0 396 . -109.048 43.879  58.347  1.00 30.83 396 A 1 
ATOM 3021 N N   . SER A 0 397 . -110.334 35.874  58.939  1.00 31.85 397 A 1 
ATOM 3022 C CA  . SER A 0 397 . -111.632 35.552  59.561  1.00 31.85 397 A 1 
ATOM 3023 C C   . SER A 0 397 . -111.470 35.118  61.021  1.00 31.85 397 A 1 
ATOM 3024 C CB  . SER A 0 397 . -112.426 34.475  58.813  1.00 31.85 397 A 1 
ATOM 3025 O O   . SER A 0 397 . -110.597 34.328  61.364  1.00 31.85 397 A 1 
ATOM 3026 O OG  . SER A 0 397 . -113.727 34.409  59.370  1.00 31.85 397 A 1 
ATOM 3027 N N   . TYR A 0 398 . -112.347 35.680  61.846  1.00 31.99 398 A 1 
ATOM 3028 C CA  . TYR A 0 398 . -112.595 35.489  63.275  1.00 31.99 398 A 1 
ATOM 3029 C C   . TYR A 0 398 . -113.074 34.039  63.536  1.00 31.99 398 A 1 
ATOM 3030 C CB  . TYR A 0 398 . -113.642 36.568  63.620  1.00 31.99 398 A 1 
ATOM 3031 O O   . TYR A 0 398 . -113.601 33.405  62.630  1.00 31.99 398 A 1 
ATOM 3032 C CG  . TYR A 0 398 . -113.185 38.009  63.370  1.00 31.99 398 A 1 
ATOM 3033 C CD1 . TYR A 0 398 . -112.732 38.780  64.458  1.00 31.99 398 A 1 
ATOM 3034 C CD2 . TYR A 0 398 . -113.212 38.589  62.080  1.00 31.99 398 A 1 
ATOM 3035 C CE1 . TYR A 0 398 . -112.294 40.105  64.267  1.00 31.99 398 A 1 
ATOM 3036 C CE2 . TYR A 0 398 . -112.747 39.906  61.878  1.00 31.99 398 A 1 
ATOM 3037 O OH  . TYR A 0 398 . -111.848 41.940  62.785  1.00 31.99 398 A 1 
ATOM 3038 C CZ  . TYR A 0 398 . -112.289 40.667  62.974  1.00 31.99 398 A 1 
ATOM 3039 N N   . GLY A 0 399 . -112.835 33.386  64.676  1.00 27.56 399 A 1 
ATOM 3040 C CA  . GLY A 0 399 . -113.281 33.754  66.019  1.00 27.56 399 A 1 
ATOM 3041 C C   . GLY A 0 399 . -114.464 32.861  66.432  1.00 27.56 399 A 1 
ATOM 3042 O O   . GLY A 0 399 . -115.514 32.931  65.811  1.00 27.56 399 A 1 
ATOM 3043 N N   . GLY A 0 400 . -114.287 32.069  67.497  1.00 27.96 400 A 1 
ATOM 3044 C CA  . GLY A 0 400 . -115.370 31.468  68.290  1.00 27.96 400 A 1 
ATOM 3045 C C   . GLY A 0 400 . -115.891 30.100  67.831  1.00 27.96 400 A 1 
ATOM 3046 O O   . GLY A 0 400 . -116.498 29.976  66.780  1.00 27.96 400 A 1 
ATOM 3047 N N   . GLN A 0 401 . -115.732 29.067  68.660  1.00 30.24 401 A 1 
ATOM 3048 C CA  . GLN A 0 401 . -116.809 28.608  69.547  1.00 30.24 401 A 1 
ATOM 3049 C C   . GLN A 0 401 . -116.367 27.340  70.292  1.00 30.24 401 A 1 
ATOM 3050 C CB  . GLN A 0 401 . -118.153 28.384  68.824  1.00 30.24 401 A 1 
ATOM 3051 O O   . GLN A 0 401 . -115.946 26.344  69.710  1.00 30.24 401 A 1 
ATOM 3052 C CG  . GLN A 0 401 . -119.311 28.206  69.818  1.00 30.24 401 A 1 
ATOM 3053 C CD  . GLN A 0 401 . -120.665 28.358  69.135  1.00 30.24 401 A 1 
ATOM 3054 N NE2 . GLN A 0 401 . -121.450 27.308  69.038  1.00 30.24 401 A 1 
ATOM 3055 O OE1 . GLN A 0 401 . -121.043 29.424  68.682  1.00 30.24 401 A 1 
ATOM 3056 N N   . GLN A 0 402 . -116.456 27.426  71.615  1.00 25.68 402 A 1 
ATOM 3057 C CA  . GLN A 0 402 . -116.290 26.344  72.574  1.00 25.68 402 A 1 
ATOM 3058 C C   . GLN A 0 402 . -117.421 25.322  72.395  1.00 25.68 402 A 1 
ATOM 3059 C CB  . GLN A 0 402 . -116.385 26.977  73.975  1.00 25.68 402 A 1 
ATOM 3060 O O   . GLN A 0 402 . -118.581 25.717  72.311  1.00 25.68 402 A 1 
ATOM 3061 C CG  . GLN A 0 402 . -115.231 27.946  74.306  1.00 25.68 402 A 1 
ATOM 3062 C CD  . GLN A 0 402 . -115.545 28.898  75.461  1.00 25.68 402 A 1 
ATOM 3063 N NE2 . GLN A 0 402 . -114.547 29.485  76.082  1.00 25.68 402 A 1 
ATOM 3064 O OE1 . GLN A 0 402 . -116.680 29.172  75.805  1.00 25.68 402 A 1 
ATOM 3065 N N   . ASN A 0 403 . -117.106 24.025  72.395  1.00 31.53 403 A 1 
ATOM 3066 C CA  . ASN A 0 403 . -118.110 22.980  72.580  1.00 31.53 403 A 1 
ATOM 3067 C C   . ASN A 0 403 . -117.621 22.004  73.658  1.00 31.53 403 A 1 
ATOM 3068 C CB  . ASN A 0 403 . -118.477 22.323  71.229  1.00 31.53 403 A 1 
ATOM 3069 O O   . ASN A 0 403 . -116.560 21.395  73.537  1.00 31.53 403 A 1 
ATOM 3070 C CG  . ASN A 0 403 . -119.980 22.190  71.010  1.00 31.53 403 A 1 
ATOM 3071 N ND2 . ASN A 0 403 . -120.389 21.614  69.904  1.00 31.53 403 A 1 
ATOM 3072 O OD1 . ASN A 0 403 . -120.809 22.615  71.795  1.00 31.53 403 A 1 
ATOM 3073 N N   . TYR A 0 404 . -118.381 21.953  74.748  1.00 26.00 404 A 1 
ATOM 3074 C CA  . TYR A 0 404 . -118.178 21.124  75.930  1.00 26.00 404 A 1 
ATOM 3075 C C   . TYR A 0 404 . -118.864 19.764  75.752  1.00 26.00 404 A 1 
ATOM 3076 C CB  . TYR A 0 404 . -118.807 21.839  77.146  1.00 26.00 404 A 1 
ATOM 3077 O O   . TYR A 0 404 . -120.018 19.725  75.340  1.00 26.00 404 A 1 
ATOM 3078 C CG  . TYR A 0 404 . -117.850 22.576  78.060  1.00 26.00 404 A 1 
ATOM 3079 C CD1 . TYR A 0 404 . -117.355 21.924  79.206  1.00 26.00 404 A 1 
ATOM 3080 C CD2 . TYR A 0 404 . -117.509 23.920  77.812  1.00 26.00 404 A 1 
ATOM 3081 C CE1 . TYR A 0 404 . -116.521 22.610  80.109  1.00 26.00 404 A 1 
ATOM 3082 C CE2 . TYR A 0 404 . -116.673 24.610  78.713  1.00 26.00 404 A 1 
ATOM 3083 O OH  . TYR A 0 404 . -115.381 24.627  80.732  1.00 26.00 404 A 1 
ATOM 3084 C CZ  . TYR A 0 404 . -116.180 23.957  79.862  1.00 26.00 404 A 1 
ATOM 3085 N N   . GLY A 0 405 . -118.193 18.696  76.209  1.00 28.48 405 A 1 
ATOM 3086 C CA  . GLY A 0 405 . -118.788 17.405  76.593  1.00 28.48 405 A 1 
ATOM 3087 C C   . GLY A 0 405 . -119.335 16.545  75.444  1.00 28.48 405 A 1 
ATOM 3088 O O   . GLY A 0 405 . -119.607 17.021  74.357  1.00 28.48 405 A 1 
ATOM 3089 N N   . SER A 0 406 . -119.574 15.249  75.582  1.00 25.65 406 A 1 
ATOM 3090 C CA  . SER A 0 406 . -119.228 14.232  76.569  1.00 25.65 406 A 1 
ATOM 3091 C C   . SER A 0 406 . -119.795 12.922  75.991  1.00 25.65 406 A 1 
ATOM 3092 C CB  . SER A 0 406 . -119.908 14.503  77.916  1.00 25.65 406 A 1 
ATOM 3093 O O   . SER A 0 406 . -120.917 12.932  75.498  1.00 25.65 406 A 1 
ATOM 3094 O OG  . SER A 0 406 . -119.230 13.779  78.907  1.00 25.65 406 A 1 
ATOM 3095 N N   . TYR A 0 407 . -119.043 11.821  76.067  1.00 26.44 407 A 1 
ATOM 3096 C CA  . TYR A 0 407 . -119.459 10.420  75.852  1.00 26.44 407 A 1 
ATOM 3097 C C   . TYR A 0 407 . -120.004 9.969   74.476  1.00 26.44 407 A 1 
ATOM 3098 C CB  . TYR A 0 407 . -120.386 9.981   76.995  1.00 26.44 407 A 1 
ATOM 3099 O O   . TYR A 0 407 . -121.181 10.094  74.160  1.00 26.44 407 A 1 
ATOM 3100 C CG  . TYR A 0 407 . -119.744 10.116  78.361  1.00 26.44 407 A 1 
ATOM 3101 C CD1 . TYR A 0 407 . -118.649 9.299   78.701  1.00 26.44 407 A 1 
ATOM 3102 C CD2 . TYR A 0 407 . -120.218 11.073  79.277  1.00 26.44 407 A 1 
ATOM 3103 C CE1 . TYR A 0 407 . -117.998 9.467   79.937  1.00 26.44 407 A 1 
ATOM 3104 C CE2 . TYR A 0 407 . -119.567 11.247  80.514  1.00 26.44 407 A 1 
ATOM 3105 O OH  . TYR A 0 407 . -117.819 10.635  82.028  1.00 26.44 407 A 1 
ATOM 3106 C CZ  . TYR A 0 407 . -118.448 10.454  80.839  1.00 26.44 407 A 1 
ATOM 3107 N N   . GLY A 0 408 . -119.149 9.250   73.739  1.00 29.92 408 A 1 
ATOM 3108 C CA  . GLY A 0 408 . -119.519 8.333   72.656  1.00 29.92 408 A 1 
ATOM 3109 C C   . GLY A 0 408 . -118.579 7.126   72.652  1.00 29.92 408 A 1 
ATOM 3110 O O   . GLY A 0 408 . -117.579 7.107   71.943  1.00 29.92 408 A 1 
ATOM 3111 N N   . HIS A 0 409 . -118.863 6.152   73.514  1.00 25.39 409 A 1 
ATOM 3112 C CA  . HIS A 0 409 . -118.156 4.876   73.641  1.00 25.39 409 A 1 
ATOM 3113 C C   . HIS A 0 409 . -118.555 3.969   72.462  1.00 25.39 409 A 1 
ATOM 3114 C CB  . HIS A 0 409 . -118.553 4.295   75.015  1.00 25.39 409 A 1 
ATOM 3115 O O   . HIS A 0 409 . -119.554 3.261   72.542  1.00 25.39 409 A 1 
ATOM 3116 C CG  . HIS A 0 409 . -117.659 3.228   75.597  1.00 25.39 409 A 1 
ATOM 3117 C CD2 . HIS A 0 409 . -116.936 3.368   76.752  1.00 25.39 409 A 1 
ATOM 3118 N ND1 . HIS A 0 409 . -117.552 1.905   75.223  1.00 25.39 409 A 1 
ATOM 3119 C CE1 . HIS A 0 409 . -116.780 1.282   76.134  1.00 25.39 409 A 1 
ATOM 3120 N NE2 . HIS A 0 409 . -116.384 2.137   77.087  1.00 25.39 409 A 1 
ATOM 3121 N N   . ALA A 0 410 . -117.832 4.025   71.341  1.00 29.28 410 A 1 
ATOM 3122 C CA  . ALA A 0 410 . -118.037 3.124   70.205  1.00 29.28 410 A 1 
ATOM 3123 C C   . ALA A 0 410 . -116.931 2.061   70.172  1.00 29.28 410 A 1 
ATOM 3124 C CB  . ALA A 0 410 . -118.183 3.931   68.909  1.00 29.28 410 A 1 
ATOM 3125 O O   . ALA A 0 410 . -115.988 2.133   69.385  1.00 29.28 410 A 1 
ATOM 3126 N N   . ASP A 0 411 . -117.066 1.063   71.044  1.00 27.24 411 A 1 
ATOM 3127 C CA  . ASP A 0 411 . -116.372 -0.216  70.911  1.00 27.24 411 A 1 
ATOM 3128 C C   . ASP A 0 411 . -116.895 -0.924  69.656  1.00 27.24 411 A 1 
ATOM 3129 C CB  . ASP A 0 411 . -116.636 -1.107  72.137  1.00 27.24 411 A 1 
ATOM 3130 O O   . ASP A 0 411 . -117.913 -1.614  69.692  1.00 27.24 411 A 1 
ATOM 3131 C CG  . ASP A 0 411 . -115.790 -0.792  73.363  1.00 27.24 411 A 1 
ATOM 3132 O OD1 . ASP A 0 411 . -114.658 -0.286  73.205  1.00 27.24 411 A 1 
ATOM 3133 O OD2 . ASP A 0 411 . -116.282 -1.129  74.458  1.00 27.24 411 A 1 
ATOM 3134 N N   . THR A 0 412 . -116.211 -0.766  68.523  1.00 29.52 412 A 1 
ATOM 3135 C CA  . THR A 0 412 . -116.367 -1.687  67.393  1.00 29.52 412 A 1 
ATOM 3136 C C   . THR A 0 412 . -115.049 -2.398  67.143  1.00 29.52 412 A 1 
ATOM 3137 C CB  . THR A 0 412 . -116.998 -1.075  66.140  1.00 29.52 412 A 1 
ATOM 3138 O O   . THR A 0 412 . -114.001 -1.835  66.841  1.00 29.52 412 A 1 
ATOM 3139 C CG2 . THR A 0 412 . -118.493 -0.826  66.349  1.00 29.52 412 A 1 
ATOM 3140 O OG1 . THR A 0 412 . -116.402 0.149   65.806  1.00 29.52 412 A 1 
ATOM 3141 N N   . VAL A 0 413 . -115.131 -3.692  67.403  1.00 28.58 413 A 1 
ATOM 3142 C CA  . VAL A 0 413 . -114.095 -4.705  67.378  1.00 28.58 413 A 1 
ATOM 3143 C C   . VAL A 0 413 . -113.491 -4.805  65.976  1.00 28.58 413 A 1 
ATOM 3144 C CB  . VAL A 0 413 . -114.790 -6.020  67.807  1.00 28.58 413 A 1 
ATOM 3145 O O   . VAL A 0 413 . -114.050 -5.467  65.110  1.00 28.58 413 A 1 
ATOM 3146 C CG1 . VAL A 0 413 . -113.867 -7.241  67.772  1.00 28.58 413 A 1 
ATOM 3147 C CG2 . VAL A 0 413 . -115.354 -5.906  69.236  1.00 28.58 413 A 1 
ATOM 3148 N N   . TRP A 0 414 . -112.304 -4.230  65.764  1.00 27.55 414 A 1 
ATOM 3149 C CA  . TRP A 0 414 . -111.405 -4.654  64.681  1.00 27.55 414 A 1 
ATOM 3150 C C   . TRP A 0 414 . -110.170 -5.354  65.258  1.00 27.55 414 A 1 
ATOM 3151 C CB  . TRP A 0 414 . -111.144 -3.540  63.655  1.00 27.55 414 A 1 
ATOM 3152 O O   . TRP A 0 414 . -109.019 -5.007  65.015  1.00 27.55 414 A 1 
ATOM 3153 C CG  . TRP A 0 414 . -110.926 -3.972  62.224  1.00 27.55 414 A 1 
ATOM 3154 C CD1 . TRP A 0 414 . -111.197 -5.186  61.677  1.00 27.55 414 A 1 
ATOM 3155 C CD2 . TRP A 0 414 . -110.488 -3.139  61.104  1.00 27.55 414 A 1 
ATOM 3156 C CE2 . TRP A 0 414 . -110.520 -3.919  59.909  1.00 27.55 414 A 1 
ATOM 3157 C CE3 . TRP A 0 414 . -110.101 -1.787  60.973  1.00 27.55 414 A 1 
ATOM 3158 N NE1 . TRP A 0 414 . -110.941 -5.162  60.320  1.00 27.55 414 A 1 
ATOM 3159 C CH2 . TRP A 0 414 . -109.807 -2.047  58.559  1.00 27.55 414 A 1 
ATOM 3160 C CZ2 . TRP A 0 414 . -110.188 -3.395  58.653  1.00 27.55 414 A 1 
ATOM 3161 C CZ3 . TRP A 0 414 . -109.763 -1.248  59.716  1.00 27.55 414 A 1 
ATOM 3162 N N   . LYS A 0 415 . -110.435 -6.369  66.086  1.00 28.14 415 A 1 
ATOM 3163 C CA  . LYS A 0 415 . -109.476 -7.419  66.442  1.00 28.14 415 A 1 
ATOM 3164 C C   . LYS A 0 415 . -109.731 -8.590  65.497  1.00 28.14 415 A 1 
ATOM 3165 C CB  . LYS A 0 415 . -109.675 -7.859  67.906  1.00 28.14 415 A 1 
ATOM 3166 O O   . LYS A 0 415 . -110.674 -9.338  65.729  1.00 28.14 415 A 1 
ATOM 3167 C CG  . LYS A 0 415 . -109.143 -6.863  68.944  1.00 28.14 415 A 1 
ATOM 3168 C CD  . LYS A 0 415 . -109.297 -7.453  70.355  1.00 28.14 415 A 1 
ATOM 3169 C CE  . LYS A 0 415 . -108.694 -6.512  71.404  1.00 28.14 415 A 1 
ATOM 3170 N NZ  . LYS A 0 415 . -108.870 -7.039  72.781  1.00 28.14 415 A 1 
ATOM 3171 N N   . GLY A 0 416 . -108.939 -8.760  64.436  1.00 27.68 416 A 1 
ATOM 3172 C CA  . GLY A 0 416 . -109.103 -9.974  63.624  1.00 27.68 416 A 1 
ATOM 3173 C C   . GLY A 0 416 . -108.299 -10.167 62.342  1.00 27.68 416 A 1 
ATOM 3174 O O   . GLY A 0 416 . -108.322 -11.283 61.841  1.00 27.68 416 A 1 
ATOM 3175 N N   . ALA A 0 417 . -107.578 -9.175  61.809  1.00 26.65 417 A 1 
ATOM 3176 C CA  . ALA A 0 417 . -106.868 -9.342  60.528  1.00 26.65 417 A 1 
ATOM 3177 C C   . ALA A 0 417 . -105.327 -9.337  60.623  1.00 26.65 417 A 1 
ATOM 3178 C CB  . ALA A 0 417 . -107.434 -8.352  59.506  1.00 26.65 417 A 1 
ATOM 3179 O O   . ALA A 0 417 . -104.652 -9.252  59.605  1.00 26.65 417 A 1 
ATOM 3180 N N   . SER A 0 418 . -104.747 -9.485  61.819  1.00 32.39 418 A 1 
ATOM 3181 C CA  . SER A 0 418 . -103.300 -9.674  62.018  1.00 32.39 418 A 1 
ATOM 3182 C C   . SER A 0 418 . -102.969 -11.115 62.422  1.00 32.39 418 A 1 
ATOM 3183 C CB  . SER A 0 418 . -102.737 -8.637  62.995  1.00 32.39 418 A 1 
ATOM 3184 O O   . SER A 0 418 . -102.422 -11.376 63.489  1.00 32.39 418 A 1 
ATOM 3185 O OG  . SER A 0 418 . -103.407 -8.703  64.241  1.00 32.39 418 A 1 
ATOM 3186 N N   . LYS A 0 419 . -103.339 -12.088 61.582  1.00 31.97 419 A 1 
ATOM 3187 C CA  . LYS A 0 419 . -102.810 -13.465 61.673  1.00 31.97 419 A 1 
ATOM 3188 C C   . LYS A 0 419 . -102.456 -14.091 60.325  1.00 31.97 419 A 1 
ATOM 3189 C CB  . LYS A 0 419 . -103.698 -14.375 62.546  1.00 31.97 419 A 1 
ATOM 3190 O O   . LYS A 0 419 . -102.248 -15.296 60.249  1.00 31.97 419 A 1 
ATOM 3191 C CG  . LYS A 0 419 . -103.335 -14.274 64.036  1.00 31.97 419 A 1 
ATOM 3192 C CD  . LYS A 0 419 . -103.781 -15.530 64.791  1.00 31.97 419 A 1 
ATOM 3193 C CE  . LYS A 0 419 . -103.403 -15.406 66.268  1.00 31.97 419 A 1 
ATOM 3194 N NZ  . LYS A 0 419 . -103.700 -16.660 67.002  1.00 31.97 419 A 1 
ATOM 3195 N N   . ALA A 0 420 . -102.292 -13.284 59.282  1.00 31.96 420 A 1 
ATOM 3196 C CA  . ALA A 0 420 . -101.458 -13.697 58.166  1.00 31.96 420 A 1 
ATOM 3197 C C   . ALA A 0 420 . -100.018 -13.314 58.513  1.00 31.96 420 A 1 
ATOM 3198 C CB  . ALA A 0 420 . -101.990 -13.104 56.861  1.00 31.96 420 A 1 
ATOM 3199 O O   . ALA A 0 420 . -99.510  -12.275 58.105  1.00 31.96 420 A 1 
ATOM 3200 N N   . SER A 0 421 . -99.361  -14.172 59.291  1.00 33.05 421 A 1 
ATOM 3201 C CA  . SER A 0 421 . -97.906  -14.304 59.323  1.00 33.05 421 A 1 
ATOM 3202 C C   . SER A 0 421 . -97.423  -14.827 57.965  1.00 33.05 421 A 1 
ATOM 3203 C CB  . SER A 0 421 . -97.510  -15.234 60.477  1.00 33.05 421 A 1 
ATOM 3204 O O   . SER A 0 421 . -96.777  -15.864 57.872  1.00 33.05 421 A 1 
ATOM 3205 O OG  . SER A 0 421 . -98.281  -16.419 60.416  1.00 33.05 421 A 1 
ATOM 3206 N N   . ALA A 0 422 . -97.775  -14.131 56.886  1.00 31.17 422 A 1 
ATOM 3207 C CA  . ALA A 0 422 . -96.981  -14.160 55.684  1.00 31.17 422 A 1 
ATOM 3208 C C   . ALA A 0 422 . -95.805  -13.250 56.016  1.00 31.17 422 A 1 
ATOM 3209 C CB  . ALA A 0 422 . -97.823  -13.717 54.484  1.00 31.17 422 A 1 
ATOM 3210 O O   . ALA A 0 422 . -95.831  -12.046 55.774  1.00 31.17 422 A 1 
ATOM 3211 N N   . GLN A 0 423 . -94.802  -13.833 56.674  1.00 31.36 423 A 1 
ATOM 3212 C CA  . GLN A 0 423 . -93.441  -13.354 56.541  1.00 31.36 423 A 1 
ATOM 3213 C C   . GLN A 0 423 . -93.213  -13.291 55.031  1.00 31.36 423 A 1 
ATOM 3214 C CB  . GLN A 0 423 . -92.478  -14.349 57.218  1.00 31.36 423 A 1 
ATOM 3215 O O   . GLN A 0 423 . -92.910  -14.303 54.400  1.00 31.36 423 A 1 
ATOM 3216 C CG  . GLN A 0 423 . -92.562  -14.329 58.755  1.00 31.36 423 A 1 
ATOM 3217 C CD  . GLN A 0 423 . -91.864  -15.522 59.412  1.00 31.36 423 A 1 
ATOM 3218 N NE2 . GLN A 0 423 . -91.512  -15.427 60.675  1.00 31.36 423 A 1 
ATOM 3219 O OE1 . GLN A 0 423 . -91.649  -16.570 58.825  1.00 31.36 423 A 1 
ATOM 3220 N N   . ALA A 0 424 . -93.434  -12.121 54.431  1.00 29.86 424 A 1 
ATOM 3221 C CA  . ALA A 0 424 . -92.759  -11.757 53.208  1.00 29.86 424 A 1 
ATOM 3222 C C   . ALA A 0 424 . -91.294  -11.727 53.625  1.00 29.86 424 A 1 
ATOM 3223 C CB  . ALA A 0 424 . -93.298  -10.422 52.682  1.00 29.86 424 A 1 
ATOM 3224 O O   . ALA A 0 424 . -90.772  -10.718 54.087  1.00 29.86 424 A 1 
ATOM 3225 N N   . LYS A 0 425 . -90.696  -12.919 53.648  1.00 35.30 425 A 1 
ATOM 3226 C CA  . LYS A 0 425 . -89.276  -13.123 53.820  1.00 35.30 425 A 1 
ATOM 3227 C C   . LYS A 0 425 . -88.704  -12.265 52.708  1.00 35.30 425 A 1 
ATOM 3228 C CB  . LYS A 0 425 . -89.006  -14.633 53.675  1.00 35.30 425 A 1 
ATOM 3229 O O   . LYS A 0 425 . -88.981  -12.582 51.548  1.00 35.30 425 A 1 
ATOM 3230 C CG  . LYS A 0 425 . -87.712  -15.089 54.352  1.00 35.30 425 A 1 
ATOM 3231 C CD  . LYS A 0 425 . -87.596  -16.619 54.271  1.00 35.30 425 A 1 
ATOM 3232 C CE  . LYS A 0 425 . -86.396  -17.092 55.096  1.00 35.30 425 A 1 
ATOM 3233 N NZ  . LYS A 0 425 . -86.204  -18.560 55.000  1.00 35.30 425 A 1 
ATOM 3234 N N   . ALA A 0 426 . -88.100  -11.131 53.075  1.00 39.26 426 A 1 
ATOM 3235 C CA  . ALA A 0 426 . -87.409  -10.263 52.138  1.00 39.26 426 A 1 
ATOM 3236 C C   . ALA A 0 426 . -86.570  -11.208 51.281  1.00 39.26 426 A 1 
ATOM 3237 C CB  . ALA A 0 426 . -86.572  -9.240  52.915  1.00 39.26 426 A 1 
ATOM 3238 O O   . ALA A 0 426 . -85.755  -11.973 51.802  1.00 39.26 426 A 1 
ATOM 3239 N N   . GLY A 0 427 . -86.982  -11.355 50.025  1.00 36.53 427 A 1 
ATOM 3240 C CA  . GLY A 0 427 . -86.253  -12.189 49.100  1.00 36.53 427 A 1 
ATOM 3241 C C   . GLY A 0 427 . -85.098  -11.316 48.702  1.00 36.53 427 A 1 
ATOM 3242 O O   . GLY A 0 427 . -85.335  -10.392 47.942  1.00 36.53 427 A 1 
ATOM 3243 N N   . TYR A 0 428 . -83.940  -11.553 49.300  1.00 41.37 428 A 1 
ATOM 3244 C CA  . TYR A 0 428 . -82.689  -11.050 48.766  1.00 41.37 428 A 1 
ATOM 3245 C C   . TYR A 0 428 . -82.597  -11.563 47.326  1.00 41.37 428 A 1 
ATOM 3246 C CB  . TYR A 0 428 . -81.535  -11.561 49.645  1.00 41.37 428 A 1 
ATOM 3247 O O   . TYR A 0 428 . -82.753  -12.774 47.105  1.00 41.37 428 A 1 
ATOM 3248 C CG  . TYR A 0 428 . -81.717  -11.284 51.133  1.00 41.37 428 A 1 
ATOM 3249 C CD1 . TYR A 0 428 . -81.308  -10.046 51.657  1.00 41.37 428 A 1 
ATOM 3250 C CD2 . TYR A 0 428 . -82.304  -12.247 51.983  1.00 41.37 428 A 1 
ATOM 3251 C CE1 . TYR A 0 428 . -81.468  -9.767  53.027  1.00 41.37 428 A 1 
ATOM 3252 C CE2 . TYR A 0 428 . -82.487  -11.966 53.353  1.00 41.37 428 A 1 
ATOM 3253 O OH  . TYR A 0 428 . -82.212  -10.459 55.201  1.00 41.37 428 A 1 
ATOM 3254 C CZ  . TYR A 0 428 . -82.060  -10.727 53.876  1.00 41.37 428 A 1 
ATOM 3255 N N   . ASP A 0 429 . -82.459  -10.660 46.369  1.00 44.21 429 A 1 
ATOM 3256 C CA  . ASP A 0 429 . -81.720  -10.950 45.151  1.00 44.21 429 A 1 
ATOM 3257 C C   . ASP A 0 429 . -80.251  -11.112 45.566  1.00 44.21 429 A 1 
ATOM 3258 C CB  . ASP A 0 429 . -81.962  -9.904  44.032  1.00 44.21 429 A 1 
ATOM 3259 O O   . ASP A 0 429 . -79.750  -10.430 46.456  1.00 44.21 429 A 1 
ATOM 3260 C CG  . ASP A 0 429 . -82.169  -8.434  44.446  1.00 44.21 429 A 1 
ATOM 3261 O OD1 . ASP A 0 429 . -82.038  -8.122  45.647  1.00 44.21 429 A 1 
ATOM 3262 O OD2 . ASP A 0 429 . -82.745  -7.667  43.646  1.00 44.21 429 A 1 
ATOM 3263 N N   . ASN A 0 430 . -79.610  -12.160 45.056  1.00 46.24 430 A 1 
ATOM 3264 C CA  . ASN A 0 430 . -78.180  -12.371 45.250  1.00 46.24 430 A 1 
ATOM 3265 C C   . ASN A 0 430 . -77.587  -12.338 43.848  1.00 46.24 430 A 1 
ATOM 3266 C CB  . ASN A 0 430 . -77.886  -13.738 45.909  1.00 46.24 430 A 1 
ATOM 3267 O O   . ASN A 0 430 . -77.590  -13.393 43.192  1.00 46.24 430 A 1 
ATOM 3268 C CG  . ASN A 0 430 . -78.234  -13.914 47.373  1.00 46.24 430 A 1 
ATOM 3269 N ND2 . ASN A 0 430 . -78.739  -15.076 47.718  1.00 46.24 430 A 1 
ATOM 3270 O OD1 . ASN A 0 430 . -77.980  -13.139 48.275  1.00 46.24 430 A 1 
ATOM 3271 N N   . ASP A 0 431 . -77.096  -11.192 43.385  1.00 58.03 431 A 1 
ATOM 3272 C CA  . ASP A 0 431 . -76.431  -11.174 42.092  1.00 58.03 431 A 1 
ATOM 3273 C C   . ASP A 0 431 . -75.020  -11.707 42.303  1.00 58.03 431 A 1 
ATOM 3274 C CB  . ASP A 0 431 . -76.520  -9.845  41.328  1.00 58.03 431 A 1 
ATOM 3275 O O   . ASP A 0 431 . -74.150  -11.129 42.951  1.00 58.03 431 A 1 
ATOM 3276 C CG  . ASP A 0 431 . -77.959  -9.347  41.158  1.00 58.03 431 A 1 
ATOM 3277 O OD1 . ASP A 0 431 . -78.868  -10.217 41.175  1.00 58.03 431 A 1 
ATOM 3278 O OD2 . ASP A 0 431 . -78.118  -8.142  40.880  1.00 58.03 431 A 1 
ATOM 3279 N N   . ALA A 0 432 . -74.793  -12.914 41.796  1.00 59.88 432 A 1 
ATOM 3280 C CA  . ALA A 0 432 . -73.472  -13.514 41.815  1.00 59.88 432 A 1 
ATOM 3281 C C   . ALA A 0 432 . -72.803  -13.199 40.483  1.00 59.88 432 A 1 
ATOM 3282 C CB  . ALA A 0 432 . -73.586  -15.011 42.110  1.00 59.88 432 A 1 
ATOM 3283 O O   . ALA A 0 432 . -73.209  -13.730 39.442  1.00 59.88 432 A 1 
ATOM 3284 N N   . TRP A 0 433 . -71.749  -12.388 40.513  1.00 70.80 433 A 1 
ATOM 3285 C CA  . TRP A 0 433 . -70.970  -12.054 39.326  1.00 70.80 433 A 1 
ATOM 3286 C C   . TRP A 0 433 . -69.504  -12.454 39.485  1.00 70.80 433 A 1 
ATOM 3287 C CB  . TRP A 0 433 . -71.157  -10.576 38.966  1.00 70.80 433 A 1 
ATOM 3288 O O   . TRP A 0 433 . -68.926  -12.424 40.575  1.00 70.80 433 A 1 
ATOM 3289 C CG  . TRP A 0 433 . -70.550  -9.592  39.916  1.00 70.80 433 A 1 
ATOM 3290 C CD1 . TRP A 0 433 . -71.178  -9.019  40.969  1.00 70.80 433 A 1 
ATOM 3291 C CD2 . TRP A 0 433 . -69.195  -9.051  39.919  1.00 70.80 433 A 1 
ATOM 3292 C CE2 . TRP A 0 433 . -69.073  -8.134  41.005  1.00 70.80 433 A 1 
ATOM 3293 C CE3 . TRP A 0 433 . -68.052  -9.259  39.114  1.00 70.80 433 A 1 
ATOM 3294 N NE1 . TRP A 0 433 . -70.314  -8.154  41.609  1.00 70.80 433 A 1 
ATOM 3295 C CH2 . TRP A 0 433 . -66.756  -7.677  40.449  1.00 70.80 433 A 1 
ATOM 3296 C CZ2 . TRP A 0 433 . -67.879  -7.444  41.264  1.00 70.80 433 A 1 
ATOM 3297 C CZ3 . TRP A 0 433 . -66.841  -8.589  39.381  1.00 70.80 433 A 1 
ATOM 3298 N N   . ALA A 0 434 . -68.883  -12.824 38.366  1.00 63.93 434 A 1 
ATOM 3299 C CA  . ALA A 0 434 . -67.444  -12.997 38.274  1.00 63.93 434 A 1 
ATOM 3300 C C   . ALA A 0 434 . -66.902  -12.396 36.974  1.00 63.93 434 A 1 
ATOM 3301 C CB  . ALA A 0 434 . -67.073  -14.473 38.425  1.00 63.93 434 A 1 
ATOM 3302 O O   . ALA A 0 434 . -67.528  -12.465 35.911  1.00 63.93 434 A 1 
ATOM 3303 N N   . LYS A 0 435 . -65.714  -11.803 37.073  1.00 69.24 435 A 1 
ATOM 3304 C CA  . LYS A 0 435 . -64.932  -11.305 35.940  1.00 69.24 435 A 1 
ATOM 3305 C C   . LYS A 0 435 . -63.575  -11.991 35.966  1.00 69.24 435 A 1 
ATOM 3306 C CB  . LYS A 0 435 . -64.799  -9.774  35.989  1.00 69.24 435 A 1 
ATOM 3307 O O   . LYS A 0 435 . -62.896  -11.971 36.991  1.00 69.24 435 A 1 
ATOM 3308 C CG  . LYS A 0 435 . -66.155  -9.069  35.841  1.00 69.24 435 A 1 
ATOM 3309 C CD  . LYS A 0 435 . -66.032  -7.545  35.949  1.00 69.24 435 A 1 
ATOM 3310 C CE  . LYS A 0 435 . -67.438  -6.934  35.900  1.00 69.24 435 A 1 
ATOM 3311 N NZ  . LYS A 0 435 . -67.434  -5.497  36.271  1.00 69.24 435 A 1 
ATOM 3312 N N   . GLN A 0 436 . -63.197  -12.588 34.847  1.00 74.06 436 A 1 
ATOM 3313 C CA  . GLN A 0 436 . -61.880  -13.158 34.608  1.00 74.06 436 A 1 
ATOM 3314 C C   . GLN A 0 436 . -61.240  -12.446 33.423  1.00 74.06 436 A 1 
ATOM 3315 C CB  . GLN A 0 436 . -61.985  -14.664 34.345  1.00 74.06 436 A 1 
ATOM 3316 O O   . GLN A 0 436 . -61.888  -12.211 32.405  1.00 74.06 436 A 1 
ATOM 3317 C CG  . GLN A 0 436 . -62.295  -15.451 35.625  1.00 74.06 436 A 1 
ATOM 3318 C CD  . GLN A 0 436 . -62.272  -16.956 35.391  1.00 74.06 436 A 1 
ATOM 3319 N NE2 . GLN A 0 436 . -62.293  -17.769 36.423  1.00 74.06 436 A 1 
ATOM 3320 O OE1 . GLN A 0 436 . -62.245  -17.455 34.281  1.00 74.06 436 A 1 
ATOM 3321 N N   . ALA A 0 437 . -59.968  -12.111 33.554  1.00 71.11 437 A 1 
ATOM 3322 C CA  . ALA A 0 437 . -59.135  -11.648 32.461  1.00 71.11 437 A 1 
ATOM 3323 C C   . ALA A 0 437 . -57.833  -12.443 32.486  1.00 71.11 437 A 1 
ATOM 3324 C CB  . ALA A 0 437 . -58.916  -10.138 32.585  1.00 71.11 437 A 1 
ATOM 3325 O O   . ALA A 0 437 . -57.295  -12.712 33.560  1.00 71.11 437 A 1 
ATOM 3326 N N   . TYR A 0 438 . -57.360  -12.835 31.314  1.00 74.58 438 A 1 
ATOM 3327 C CA  . TYR A 0 438 . -56.077  -13.486 31.113  1.00 74.58 438 A 1 
ATOM 3328 C C   . TYR A 0 438 . -55.418  -12.887 29.879  1.00 74.58 438 A 1 
ATOM 3329 C CB  . TYR A 0 438 . -56.237  -15.013 31.001  1.00 74.58 438 A 1 
ATOM 3330 O O   . TYR A 0 438 . -56.090  -12.601 28.885  1.00 74.58 438 A 1 
ATOM 3331 C CG  . TYR A 0 438 . -57.365  -15.471 30.093  1.00 74.58 438 A 1 
ATOM 3332 C CD1 . TYR A 0 438 . -58.621  -15.773 30.654  1.00 74.58 438 A 1 
ATOM 3333 C CD2 . TYR A 0 438 . -57.179  -15.538 28.698  1.00 74.58 438 A 1 
ATOM 3334 C CE1 . TYR A 0 438 . -59.702  -16.113 29.827  1.00 74.58 438 A 1 
ATOM 3335 C CE2 . TYR A 0 438 . -58.262  -15.857 27.860  1.00 74.58 438 A 1 
ATOM 3336 O OH  . TYR A 0 438 . -60.607  -16.321 27.651  1.00 74.58 438 A 1 
ATOM 3337 C CZ  . TYR A 0 438 . -59.525  -16.123 28.434  1.00 74.58 438 A 1 
ATOM 3338 N N   . GLY A 0 439 . -54.110  -12.724 29.940  1.00 77.56 439 A 1 
ATOM 3339 C CA  . GLY A 0 439 . -53.299  -12.305 28.815  1.00 77.56 439 A 1 
ATOM 3340 C C   . GLY A 0 439 . -51.979  -13.053 28.796  1.00 77.56 439 A 1 
ATOM 3341 O O   . GLY A 0 439 . -51.560  -13.642 29.797  1.00 77.56 439 A 1 
ATOM 3342 N N   . SER A 0 440 . -51.391  -13.082 27.614  1.00 76.58 440 A 1 
ATOM 3343 C CA  . SER A 0 440 . -50.016  -13.478 27.384  1.00 76.58 440 A 1 
ATOM 3344 C C   . SER A 0 440 . -49.447  -12.563 26.321  1.00 76.58 440 A 1 
ATOM 3345 C CB  . SER A 0 440 . -49.903  -14.931 26.917  1.00 76.58 440 A 1 
ATOM 3346 O O   . SER A 0 440 . -50.014  -12.497 25.229  1.00 76.58 440 A 1 
ATOM 3347 O OG  . SER A 0 440 . -50.574  -15.132 25.680  1.00 76.58 440 A 1 
ATOM 3348 N N   . ASP A 0 441 . -48.341  -11.945 26.641  1.00 77.72 441 A 1 
ATOM 3349 C CA  . ASP A 0 441 . -47.549  -11.061 25.815  1.00 77.72 441 A 1 
ATOM 3350 C C   . ASP A 0 441 . -46.179  -11.709 25.626  1.00 77.72 441 A 1 
ATOM 3351 C CB  . ASP A 0 441 . -47.551  -9.636  26.401  1.00 77.72 441 A 1 
ATOM 3352 O O   . ASP A 0 441 . -45.677  -12.432 26.491  1.00 77.72 441 A 1 
ATOM 3353 C CG  . ASP A 0 441 . -47.398  -9.443  27.917  1.00 77.72 441 A 1 
ATOM 3354 O OD1 . ASP A 0 441 . -47.843  -10.344 28.679  1.00 77.72 441 A 1 
ATOM 3355 O OD2 . ASP A 0 441 . -47.128  -8.301  28.339  1.00 77.72 441 A 1 
ATOM 3356 N N   . ALA A 0 442 . -45.658  -11.616 24.410  1.00 77.62 442 A 1 
ATOM 3357 C CA  . ALA A 0 442 . -44.392  -12.222 24.040  1.00 77.62 442 A 1 
ATOM 3358 C C   . ALA A 0 442 . -43.623  -11.212 23.202  1.00 77.62 442 A 1 
ATOM 3359 C CB  . ALA A 0 442 . -44.636  -13.558 23.324  1.00 77.62 442 A 1 
ATOM 3360 O O   . ALA A 0 442 . -43.795  -11.139 21.985  1.00 77.62 442 A 1 
ATOM 3361 N N   . ASP A 0 443 . -42.766  -10.463 23.878  1.00 81.71 443 A 1 
ATOM 3362 C CA  . ASP A 0 443 . -41.932  -9.450  23.269  1.00 81.71 443 A 1 
ATOM 3363 C C   . ASP A 0 443 . -40.556  -10.034 22.982  1.00 81.71 443 A 1 
ATOM 3364 C CB  . ASP A 0 443 . -41.850  -8.206  24.159  1.00 81.71 443 A 1 
ATOM 3365 O O   . ASP A 0 443 . -39.928  -10.699 23.807  1.00 81.71 443 A 1 
ATOM 3366 C CG  . ASP A 0 443 . -43.147  -7.397  24.201  1.00 81.71 443 A 1 
ATOM 3367 O OD1 . ASP A 0 443 . -44.010  -7.651  23.337  1.00 81.71 443 A 1 
ATOM 3368 O OD2 . ASP A 0 443 . -43.172  -6.444  25.011  1.00 81.71 443 A 1 
ATOM 3369 N N   . SER A 0 444 . -40.045  -9.796  21.783  1.00 82.00 444 A 1 
ATOM 3370 C CA  . SER A 0 444 . -38.670  -10.133 21.428  1.00 82.00 444 A 1 
ATOM 3371 C C   . SER A 0 444 . -38.000  -8.917  20.825  1.00 82.00 444 A 1 
ATOM 3372 C CB  . SER A 0 444 . -38.611  -11.343 20.504  1.00 82.00 444 A 1 
ATOM 3373 O O   . SER A 0 444 . -38.425  -8.383  19.797  1.00 82.00 444 A 1 
ATOM 3374 O OG  . SER A 0 444 . -39.146  -12.467 21.171  1.00 82.00 444 A 1 
ATOM 3375 N N   . ARG A 0 445 . -36.938  -8.472  21.491  1.00 83.85 445 A 1 
ATOM 3376 C CA  . ARG A 0 445 . -36.169  -7.284  21.146  1.00 83.85 445 A 1 
ATOM 3377 C C   . ARG A 0 445 . -34.733  -7.678  20.912  1.00 83.85 445 A 1 
ATOM 3378 C CB  . ARG A 0 445 . -36.275  -6.240  22.257  1.00 83.85 445 A 1 
ATOM 3379 O O   . ARG A 0 445 . -34.098  -8.254  21.784  1.00 83.85 445 A 1 
ATOM 3380 C CG  . ARG A 0 445 . -37.721  -5.767  22.396  1.00 83.85 445 A 1 
ATOM 3381 C CD  . ARG A 0 445 . -37.889  -4.677  23.455  1.00 83.85 445 A 1 
ATOM 3382 N NE  . ARG A 0 445 . -37.144  -3.454  23.100  1.00 83.85 445 A 1 
ATOM 3383 N NH1 . ARG A 0 445 . -37.037  -2.580  25.208  1.00 83.85 445 A 1 
ATOM 3384 N NH2 . ARG A 0 445 . -36.028  -1.516  23.513  1.00 83.85 445 A 1 
ATOM 3385 C CZ  . ARG A 0 445 . -36.742  -2.522  23.939  1.00 83.85 445 A 1 
ATOM 3386 N N   . TRP A 0 446 . -34.212  -7.300  19.760  1.00 89.47 446 A 1 
ATOM 3387 C CA  . TRP A 0 446 . -32.837  -7.583  19.393  1.00 89.47 446 A 1 
ATOM 3388 C C   . TRP A 0 446 . -32.171  -6.324  18.868  1.00 89.47 446 A 1 
ATOM 3389 C CB  . TRP A 0 446 . -32.824  -8.722  18.382  1.00 89.47 446 A 1 
ATOM 3390 O O   . TRP A 0 446 . -32.802  -5.535  18.161  1.00 89.47 446 A 1 
ATOM 3391 C CG  . TRP A 0 446 . -31.476  -9.052  17.842  1.00 89.47 446 A 1 
ATOM 3392 C CD1 . TRP A 0 446 . -30.577  -9.880  18.418  1.00 89.47 446 A 1 
ATOM 3393 C CD2 . TRP A 0 446 . -30.860  -8.569  16.616  1.00 89.47 446 A 1 
ATOM 3394 C CE2 . TRP A 0 446 . -29.633  -9.267  16.442  1.00 89.47 446 A 1 
ATOM 3395 C CE3 . TRP A 0 446 . -31.233  -7.649  15.612  1.00 89.47 446 A 1 
ATOM 3396 N NE1 . TRP A 0 446 . -29.470  -9.997  17.601  1.00 89.47 446 A 1 
ATOM 3397 C CH2 . TRP A 0 446 . -29.277  -8.235  14.278  1.00 89.47 446 A 1 
ATOM 3398 C CZ2 . TRP A 0 446 . -28.894  -9.168  15.259  1.00 89.47 446 A 1 
ATOM 3399 C CZ3 . TRP A 0 446 . -30.431  -7.457  14.471  1.00 89.47 446 A 1 
ATOM 3400 N N   . GLY A 0 447 . -30.901  -6.134  19.205  1.00 91.04 447 A 1 
ATOM 3401 C CA  . GLY A 0 447 . -30.157  -4.944  18.827  1.00 91.04 447 A 1 
ATOM 3402 C C   . GLY A 0 447 . -28.692  -5.223  18.537  1.00 91.04 447 A 1 
ATOM 3403 O O   . GLY A 0 447 . -28.062  -6.071  19.167  1.00 91.04 447 A 1 
ATOM 3404 N N   . LYS A 0 448 . -28.157  -4.463  17.583  1.00 89.79 448 A 1 
ATOM 3405 C CA  . LYS A 0 448 . -26.734  -4.320  17.299  1.00 89.79 448 A 1 
ATOM 3406 C C   . LYS A 0 448 . -26.376  -2.858  17.236  1.00 89.79 448 A 1 
ATOM 3407 C CB  . LYS A 0 448 . -26.350  -4.979  15.977  1.00 89.79 448 A 1 
ATOM 3408 O O   . LYS A 0 448 . -26.996  -2.139  16.456  1.00 89.79 448 A 1 
ATOM 3409 C CG  . LYS A 0 448 . -26.418  -6.479  16.161  1.00 89.79 448 A 1 
ATOM 3410 C CD  . LYS A 0 448 . -25.940  -7.221  14.917  1.00 89.79 448 A 1 
ATOM 3411 C CE  . LYS A 0 448 . -25.816  -8.607  15.503  1.00 89.79 448 A 1 
ATOM 3412 N NZ  . LYS A 0 448 . -25.497  -9.698  14.575  1.00 89.79 448 A 1 
ATOM 3413 N N   . SER A 0 449 . -25.358  -2.459  17.979  1.00 90.78 449 A 1 
ATOM 3414 C CA  . SER A 0 449 . -24.844  -1.099  17.935  1.00 90.78 449 A 1 
ATOM 3415 C C   . SER A 0 449 . -23.328  -1.060  17.808  1.00 90.78 449 A 1 
ATOM 3416 C CB  . SER A 0 449 . -25.375  -0.243  19.086  1.00 90.78 449 A 1 
ATOM 3417 O O   . SER A 0 449 . -22.628  -1.996  18.195  1.00 90.78 449 A 1 
ATOM 3418 O OG  . SER A 0 449 . -25.149  -0.856  20.337  1.00 90.78 449 A 1 
ATOM 3419 N N   . TYR A 0 450 . -22.835  0.027   17.229  1.00 90.51 450 A 1 
ATOM 3420 C CA  . TYR A 0 450 . -21.431  0.427   17.243  1.00 90.51 450 A 1 
ATOM 3421 C C   . TYR A 0 450 . -21.393  1.925   17.529  1.00 90.51 450 A 1 
ATOM 3422 C CB  . TYR A 0 450 . -20.771  0.161   15.883  1.00 90.51 450 A 1 
ATOM 3423 O O   . TYR A 0 450 . -22.146  2.649   16.876  1.00 90.51 450 A 1 
ATOM 3424 C CG  . TYR A 0 450 . -20.800  -1.267  15.370  1.00 90.51 450 A 1 
ATOM 3425 C CD1 . TYR A 0 450 . -19.681  -2.099  15.539  1.00 90.51 450 A 1 
ATOM 3426 C CD2 . TYR A 0 450 . -21.931  -1.746  14.689  1.00 90.51 450 A 1 
ATOM 3427 C CE1 . TYR A 0 450 . -19.655  -3.378  14.953  1.00 90.51 450 A 1 
ATOM 3428 C CE2 . TYR A 0 450 . -21.927  -3.032  14.113  1.00 90.51 450 A 1 
ATOM 3429 O OH  . TYR A 0 450 . -20.792  -5.119  13.759  1.00 90.51 450 A 1 
ATOM 3430 C CZ  . TYR A 0 450 . -20.782  -3.845  14.238  1.00 90.51 450 A 1 
ATOM 3431 N N   . ASP A 0 451 . -20.512  2.420   18.401  1.00 87.84 451 A 1 
ATOM 3432 C CA  . ASP A 0 451 . -20.384  3.876   18.587  1.00 87.84 451 A 1 
ATOM 3433 C C   . ASP A 0 451 . -19.791  4.545   17.348  1.00 87.84 451 A 1 
ATOM 3434 C CB  . ASP A 0 451 . -19.512  4.245   19.795  1.00 87.84 451 A 1 
ATOM 3435 O O   . ASP A 0 451 . -20.184  5.651   16.982  1.00 87.84 451 A 1 
ATOM 3436 C CG  . ASP A 0 451 . -20.208  4.074   21.150  1.00 87.84 451 A 1 
ATOM 3437 O OD1 . ASP A 0 451 . -21.454  4.121   21.201  1.00 87.84 451 A 1 
ATOM 3438 O OD2 . ASP A 0 451 . -19.472  3.932   22.157  1.00 87.84 451 A 1 
ATOM 3439 N N   . ASN A 0 452 . -18.865  3.874   16.661  1.00 89.22 452 A 1 
ATOM 3440 C CA  . ASN A 0 452 . -18.407  4.298   15.345  1.00 89.22 452 A 1 
ATOM 3441 C C   . ASN A 0 452 . -17.916  3.128   14.499  1.00 89.22 452 A 1 
ATOM 3442 C CB  . ASN A 0 452 . -17.339  5.398   15.456  1.00 89.22 452 A 1 
ATOM 3443 O O   . ASN A 0 452 . -17.517  2.073   14.992  1.00 89.22 452 A 1 
ATOM 3444 C CG  . ASN A 0 452 . -16.092  4.958   16.194  1.00 89.22 452 A 1 
ATOM 3445 N ND2 . ASN A 0 452 . -15.846  5.603   17.306  1.00 89.22 452 A 1 
ATOM 3446 O OD1 . ASN A 0 452 . -15.348  4.091   15.751  1.00 89.22 452 A 1 
ATOM 3447 N N   . VAL A 0 453 . -17.928  3.344   13.186  1.00 91.25 453 A 1 
ATOM 3448 C CA  . VAL A 0 453 . -17.387  2.412   12.200  1.00 91.25 453 A 1 
ATOM 3449 C C   . VAL A 0 453 . -16.529  3.183   11.206  1.00 91.25 453 A 1 
ATOM 3450 C CB  . VAL A 0 453 . -18.508  1.627   11.492  1.00 91.25 453 A 1 
ATOM 3451 O O   . VAL A 0 453 . -16.985  4.135   10.578  1.00 91.25 453 A 1 
ATOM 3452 C CG1 . VAL A 0 453 . -17.920  0.613   10.499  1.00 91.25 453 A 1 
ATOM 3453 C CG2 . VAL A 0 453 . -19.390  0.852   12.480  1.00 91.25 453 A 1 
ATOM 3454 N N   . SER A 0 454 . -15.295  2.726   11.002  1.00 92.93 454 A 1 
ATOM 3455 C CA  . SER A 0 454 . -14.363  3.268   10.016  1.00 92.93 454 A 1 
ATOM 3456 C C   . SER A 0 454 . -13.888  2.177   9.062   1.00 92.93 454 A 1 
ATOM 3457 C CB  . SER A 0 454 . -13.181  3.951   10.705  1.00 92.93 454 A 1 
ATOM 3458 O O   . SER A 0 454 . -13.348  1.145   9.464   1.00 92.93 454 A 1 
ATOM 3459 O OG  . SER A 0 454 . -12.357  4.601   9.746   1.00 92.93 454 A 1 
ATOM 3460 N N   . ALA A 0 455 . -14.042  2.410   7.764   1.00 93.32 455 A 1 
ATOM 3461 C CA  . ALA A 0 455 . -13.535  1.549   6.709   1.00 93.32 455 A 1 
ATOM 3462 C C   . ALA A 0 455 . -12.636  2.355   5.776   1.00 93.32 455 A 1 
ATOM 3463 C CB  . ALA A 0 455 . -14.705  0.891   5.974   1.00 93.32 455 A 1 
ATOM 3464 O O   . ALA A 0 455 . -13.055  3.351   5.192   1.00 93.32 455 A 1 
ATOM 3465 N N   . LYS A 0 456 . -11.396  1.907   5.586   1.00 95.49 456 A 1 
ATOM 3466 C CA  . LYS A 0 456 . -10.420  2.552   4.702   1.00 95.49 456 A 1 
ATOM 3467 C C   . LYS A 0 456 . -9.890   1.536   3.708   1.00 95.49 456 A 1 
ATOM 3468 C CB  . LYS A 0 456 . -9.298   3.243   5.497   1.00 95.49 456 A 1 
ATOM 3469 O O   . LYS A 0 456 . -9.591   0.399   4.064   1.00 95.49 456 A 1 
ATOM 3470 C CG  . LYS A 0 456 . -9.836   4.240   6.536   1.00 95.49 456 A 1 
ATOM 3471 C CD  . LYS A 0 456 . -8.756   4.803   7.467   1.00 95.49 456 A 1 
ATOM 3472 C CE  . LYS A 0 456 . -9.477   5.753   8.435   1.00 95.49 456 A 1 
ATOM 3473 N NZ  . LYS A 0 456 . -8.704   6.055   9.662   1.00 95.49 456 A 1 
ATOM 3474 N N   . SER A 0 457 . -9.777   1.939   2.453   1.00 95.55 457 A 1 
ATOM 3475 C CA  . SER A 0 457 . -9.197   1.134   1.388   1.00 95.55 457 A 1 
ATOM 3476 C C   . SER A 0 457 . -8.234   1.994   0.593   1.00 95.55 457 A 1 
ATOM 3477 C CB  . SER A 0 457 . -10.291  0.549   0.495   1.00 95.55 457 A 1 
ATOM 3478 O O   . SER A 0 457 . -8.584   3.092   0.177   1.00 95.55 457 A 1 
ATOM 3479 O OG  . SER A 0 457 . -9.777   -0.456  -0.367  1.00 95.55 457 A 1 
ATOM 3480 N N   . TYR A 0 458 . -7.040   1.472   0.370   1.00 93.33 458 A 1 
ATOM 3481 C CA  . TYR A 0 458 . -5.980   2.104   -0.394  1.00 93.33 458 A 1 
ATOM 3482 C C   . TYR A 0 458 . -5.516   1.115   -1.446  1.00 93.33 458 A 1 
ATOM 3483 C CB  . TYR A 0 458 . -4.820   2.474   0.540   1.00 93.33 458 A 1 
ATOM 3484 O O   . TYR A 0 458 . -5.379   -0.070  -1.143  1.00 93.33 458 A 1 
ATOM 3485 C CG  . TYR A 0 458 . -5.204   3.437   1.644   1.00 93.33 458 A 1 
ATOM 3486 C CD1 . TYR A 0 458 . -5.116   4.821   1.412   1.00 93.33 458 A 1 
ATOM 3487 C CD2 . TYR A 0 458 . -5.662   2.959   2.888   1.00 93.33 458 A 1 
ATOM 3488 C CE1 . TYR A 0 458 . -5.514   5.733   2.406   1.00 93.33 458 A 1 
ATOM 3489 C CE2 . TYR A 0 458 . -6.048   3.868   3.891   1.00 93.33 458 A 1 
ATOM 3490 O OH  . TYR A 0 458 . -6.389   6.133   4.604   1.00 93.33 458 A 1 
ATOM 3491 C CZ  . TYR A 0 458 . -5.991   5.256   3.645   1.00 93.33 458 A 1 
ATOM 3492 N N   . ALA A 0 459 . -5.220   1.576   -2.649  1.00 95.20 459 A 1 
ATOM 3493 C CA  . ALA A 0 459 . -4.272   0.852   -3.466  1.00 95.20 459 A 1 
ATOM 3494 C C   . ALA A 0 459 . -3.422   1.779   -4.300  1.00 95.20 459 A 1 
ATOM 3495 C CB  . ALA A 0 459 . -4.943   -0.215  -4.314  1.00 95.20 459 A 1 
ATOM 3496 O O   . ALA A 0 459 . -3.783   2.918   -4.591  1.00 95.20 459 A 1 
ATOM 3497 N N   . ASN A 0 460 . -2.273   1.241   -4.647  1.00 95.35 460 A 1 
ATOM 3498 C CA  . ASN A 0 460 . -1.226   1.923   -5.345  1.00 95.35 460 A 1 
ATOM 3499 C C   . ASN A 0 460 . -0.638   0.973   -6.380  1.00 95.35 460 A 1 
ATOM 3500 C CB  . ASN A 0 460 . -0.198   2.390   -4.314  1.00 95.35 460 A 1 
ATOM 3501 O O   . ASN A 0 460 . -0.372   -0.187  -6.067  1.00 95.35 460 A 1 
ATOM 3502 C CG  . ASN A 0 460 . 0.855    3.208   -5.013  1.00 95.35 460 A 1 
ATOM 3503 N ND2 . ASN A 0 460 . 2.035    2.666   -5.177  1.00 95.35 460 A 1 
ATOM 3504 O OD1 . ASN A 0 460 . 0.569    4.311   -5.445  1.00 95.35 460 A 1 
ATOM 3505 N N   . GLU A 0 461 . -0.451   1.463   -7.593  1.00 96.72 461 A 1 
ATOM 3506 C CA  . GLU A 0 461 . 0.324    0.805   -8.634  1.00 96.72 461 A 1 
ATOM 3507 C C   . GLU A 0 461 . 1.443    1.756   -9.040  1.00 96.72 461 A 1 
ATOM 3508 C CB  . GLU A 0 461 . -0.559   0.423   -9.833  1.00 96.72 461 A 1 
ATOM 3509 O O   . GLU A 0 461 . 1.163    2.859   -9.499  1.00 96.72 461 A 1 
ATOM 3510 C CG  . GLU A 0 461 . -1.640   -0.599  -9.456  1.00 96.72 461 A 1 
ATOM 3511 C CD  . GLU A 0 461 . -2.478   -1.099  -10.642 1.00 96.72 461 A 1 
ATOM 3512 O OE1 . GLU A 0 461 . -3.482   -1.814  -10.382 1.00 96.72 461 A 1 
ATOM 3513 O OE2 . GLU A 0 461 . -2.106   -0.888  -11.815 1.00 96.72 461 A 1 
ATOM 3514 N N   . SER A 0 462 . 2.682    1.321   -8.862  1.00 97.00 462 A 1 
ATOM 3515 C CA  . SER A 0 462 . 3.889    2.076   -9.172  1.00 97.00 462 A 1 
ATOM 3516 C C   . SER A 0 462 . 4.726    1.299   -10.173 1.00 97.00 462 A 1 
ATOM 3517 C CB  . SER A 0 462 . 4.700    2.351   -7.905  1.00 97.00 462 A 1 
ATOM 3518 O O   . SER A 0 462 . 4.875    0.084   -10.066 1.00 97.00 462 A 1 
ATOM 3519 O OG  . SER A 0 462 . 4.013    3.273   -7.090  1.00 97.00 462 A 1 
ATOM 3520 N N   . PHE A 0 463 . 5.280    1.996   -11.149 1.00 97.58 463 A 1 
ATOM 3521 C CA  . PHE A 0 463 . 6.236    1.472   -12.112 1.00 97.58 463 A 1 
ATOM 3522 C C   . PHE A 0 463 . 7.400    2.447   -12.205 1.00 97.58 463 A 1 
ATOM 3523 C CB  . PHE A 0 463 . 5.551    1.282   -13.470 1.00 97.58 463 A 1 
ATOM 3524 O O   . PHE A 0 463 . 7.179    3.651   -12.322 1.00 97.58 463 A 1 
ATOM 3525 C CG  . PHE A 0 463 . 6.494    0.978   -14.617 1.00 97.58 463 A 1 
ATOM 3526 C CD1 . PHE A 0 463 . 6.979    2.020   -15.433 1.00 97.58 463 A 1 
ATOM 3527 C CD2 . PHE A 0 463 . 6.910    -0.344  -14.853 1.00 97.58 463 A 1 
ATOM 3528 C CE1 . PHE A 0 463 . 7.862    1.736   -16.489 1.00 97.58 463 A 1 
ATOM 3529 C CE2 . PHE A 0 463 . 7.783    -0.630  -15.916 1.00 97.58 463 A 1 
ATOM 3530 C CZ  . PHE A 0 463 . 8.255    0.409   -16.737 1.00 97.58 463 A 1 
ATOM 3531 N N   . ALA A 0 464 . 8.622    1.931   -12.198 1.00 97.69 464 A 1 
ATOM 3532 C CA  . ALA A 0 464 . 9.810    2.716   -12.477 1.00 97.69 464 A 1 
ATOM 3533 C C   . ALA A 0 464 . 10.725   1.965   -13.443 1.00 97.69 464 A 1 
ATOM 3534 C CB  . ALA A 0 464 . 10.509   3.098   -11.169 1.00 97.69 464 A 1 
ATOM 3535 O O   . ALA A 0 464 . 10.840   0.740   -13.394 1.00 97.69 464 A 1 
ATOM 3536 N N   . ARG A 0 465 . 11.365   2.715   -14.334 1.00 98.10 465 A 1 
ATOM 3537 C CA  . ARG A 0 465 . 12.353   2.214   -15.278 1.00 98.10 465 A 1 
ATOM 3538 C C   . ARG A 0 465 . 13.471   3.229   -15.424 1.00 98.10 465 A 1 
ATOM 3539 C CB  . ARG A 0 465 . 11.673   1.904   -16.612 1.00 98.10 465 A 1 
ATOM 3540 O O   . ARG A 0 465 . 13.231   4.344   -15.882 1.00 98.10 465 A 1 
ATOM 3541 C CG  . ARG A 0 465 . 12.662   1.358   -17.650 1.00 98.10 465 A 1 
ATOM 3542 C CD  . ARG A 0 465 . 11.911   0.998   -18.935 1.00 98.10 465 A 1 
ATOM 3543 N NE  . ARG A 0 465 . 11.634   2.204   -19.745 1.00 98.10 465 A 1 
ATOM 3544 N NH1 . ARG A 0 465 . 13.588   2.136   -20.938 1.00 98.10 465 A 1 
ATOM 3545 N NH2 . ARG A 0 465 . 12.163   3.804   -21.264 1.00 98.10 465 A 1 
ATOM 3546 C CZ  . ARG A 0 465 . 12.461   2.710   -20.637 1.00 98.10 465 A 1 
ATOM 3547 N N   . ASP A 0 466 . 14.678   2.801   -15.101 1.00 98.48 466 A 1 
ATOM 3548 C CA  . ASP A 0 466 . 15.903   3.549   -15.329 1.00 98.48 466 A 1 
ATOM 3549 C C   . ASP A 0 466 . 16.762   2.812   -16.353 1.00 98.48 466 A 1 
ATOM 3550 C CB  . ASP A 0 466 . 16.657   3.766   -14.012 1.00 98.48 466 A 1 
ATOM 3551 O O   . ASP A 0 466 . 17.052   1.631   -16.186 1.00 98.48 466 A 1 
ATOM 3552 C CG  . ASP A 0 466 . 16.002   4.816   -13.110 1.00 98.48 466 A 1 
ATOM 3553 O OD1 . ASP A 0 466 . 15.590   5.875   -13.641 1.00 98.48 466 A 1 
ATOM 3554 O OD2 . ASP A 0 466 . 16.021   4.620   -11.878 1.00 98.48 466 A 1 
ATOM 3555 N N   . VAL A 0 467 . 17.187   3.509   -17.403 1.00 98.31 467 A 1 
ATOM 3556 C CA  . VAL A 0 467 . 18.141   3.014   -18.401 1.00 98.31 467 A 1 
ATOM 3557 C C   . VAL A 0 467 . 19.346   3.932   -18.435 1.00 98.31 467 A 1 
ATOM 3558 C CB  . VAL A 0 467 . 17.511   2.867   -19.797 1.00 98.31 467 A 1 
ATOM 3559 O O   . VAL A 0 467 . 19.190   5.154   -18.446 1.00 98.31 467 A 1 
ATOM 3560 C CG1 . VAL A 0 467 . 18.527   2.495   -20.886 1.00 98.31 467 A 1 
ATOM 3561 C CG2 . VAL A 0 467 . 16.460   1.757   -19.767 1.00 98.31 467 A 1 
ATOM 3562 N N   . LYS A 0 468 . 20.533   3.336   -18.470 1.00 97.33 468 A 1 
ATOM 3563 C CA  . LYS A 0 468 . 21.797   4.003   -18.761 1.00 97.33 468 A 1 
ATOM 3564 C C   . LYS A 0 468 . 22.486   3.239   -19.881 1.00 97.33 468 A 1 
ATOM 3565 C CB  . LYS A 0 468 . 22.691   4.117   -17.521 1.00 97.33 468 A 1 
ATOM 3566 O O   . LYS A 0 468 . 22.531   2.013   -19.822 1.00 97.33 468 A 1 
ATOM 3567 C CG  . LYS A 0 468 . 21.938   4.725   -16.331 1.00 97.33 468 A 1 
ATOM 3568 C CD  . LYS A 0 468 . 22.894   5.037   -15.176 1.00 97.33 468 A 1 
ATOM 3569 C CE  . LYS A 0 468 . 22.126   5.548   -13.951 1.00 97.33 468 A 1 
ATOM 3570 N NZ  . LYS A 0 468 . 21.322   4.467   -13.324 1.00 97.33 468 A 1 
ATOM 3571 N N   . ALA A 0 469 . 22.954   3.949   -20.889 1.00 96.03 469 A 1 
ATOM 3572 C CA  . ALA A 0 469 . 23.861   3.416   -21.883 1.00 96.03 469 A 1 
ATOM 3573 C C   . ALA A 0 469 . 25.031   4.385   -21.998 1.00 96.03 469 A 1 
ATOM 3574 C CB  . ALA A 0 469 . 23.130   3.191   -23.210 1.00 96.03 469 A 1 
ATOM 3575 O O   . ALA A 0 469 . 24.789   5.590   -22.027 1.00 96.03 469 A 1 
ATOM 3576 N N   . ASP A 0 470 . 26.231   3.838   -22.015 1.00 93.74 470 A 1 
ATOM 3577 C CA  . ASP A 0 470 . 27.488   4.553   -22.178 1.00 93.74 470 A 1 
ATOM 3578 C C   . ASP A 0 470 . 28.266   3.866   -23.310 1.00 93.74 470 A 1 
ATOM 3579 C CB  . ASP A 0 470 . 28.235   4.566   -20.839 1.00 93.74 470 A 1 
ATOM 3580 O O   . ASP A 0 470 . 28.092   2.664   -23.538 1.00 93.74 470 A 1 
ATOM 3581 C CG  . ASP A 0 470 . 29.182   5.750   -20.779 1.00 93.74 470 A 1 
ATOM 3582 O OD1 . ASP A 0 470 . 28.926   6.633   -19.926 1.00 93.74 470 A 1 
ATOM 3583 O OD2 . ASP A 0 470 . 30.055   5.780   -21.653 1.00 93.74 470 A 1 
ATOM 3584 N N   . ASP A 0 471 . 29.003   4.638   -24.092 1.00 92.94 471 A 1 
ATOM 3585 C CA  . ASP A 0 471 . 29.768   4.155   -25.241 1.00 92.94 471 A 1 
ATOM 3586 C C   . ASP A 0 471 . 30.955   5.090   -25.430 1.00 92.94 471 A 1 
ATOM 3587 C CB  . ASP A 0 471 . 28.865   4.045   -26.491 1.00 92.94 471 A 1 
ATOM 3588 O O   . ASP A 0 471 . 30.875   6.047   -26.214 1.00 92.94 471 A 1 
ATOM 3589 C CG  . ASP A 0 471 . 29.551   3.637   -27.809 1.00 92.94 471 A 1 
ATOM 3590 O OD1 . ASP A 0 471 . 30.533   2.869   -27.843 1.00 92.94 471 A 1 
ATOM 3591 O OD2 . ASP A 0 471 . 28.965   3.845   -28.905 1.00 92.94 471 A 1 
ATOM 3592 N N   . ASP A 0 472 . 32.033   4.821   -24.696 1.00 90.74 472 A 1 
ATOM 3593 C CA  . ASP A 0 472 . 33.275   5.553   -24.843 1.00 90.74 472 A 1 
ATOM 3594 C C   . ASP A 0 472 . 34.091   4.950   -25.980 1.00 90.74 472 A 1 
ATOM 3595 C CB  . ASP A 0 472 . 34.099   5.633   -23.548 1.00 90.74 472 A 1 
ATOM 3596 O O   . ASP A 0 472 . 34.281   3.743   -26.106 1.00 90.74 472 A 1 
ATOM 3597 C CG  . ASP A 0 472 . 33.372   6.328   -22.389 1.00 90.74 472 A 1 
ATOM 3598 O OD1 . ASP A 0 472 . 32.800   7.399   -22.702 1.00 90.74 472 A 1 
ATOM 3599 O OD2 . ASP A 0 472 . 33.618   5.993   -21.206 1.00 90.74 472 A 1 
ATOM 3600 N N   . GLN A 0 473 . 34.615   5.816   -26.838 1.00 88.90 473 A 1 
ATOM 3601 C CA  . GLN A 0 473 . 35.580   5.477   -27.874 1.00 88.90 473 A 1 
ATOM 3602 C C   . GLN A 0 473 . 36.806   6.353   -27.691 1.00 88.90 473 A 1 
ATOM 3603 C CB  . GLN A 0 473 . 34.969   5.683   -29.269 1.00 88.90 473 A 1 
ATOM 3604 O O   . GLN A 0 473 . 36.671   7.568   -27.564 1.00 88.90 473 A 1 
ATOM 3605 C CG  . GLN A 0 473 . 33.810   4.716   -29.524 1.00 88.90 473 A 1 
ATOM 3606 C CD  . GLN A 0 473 . 33.223   4.820   -30.927 1.00 88.90 473 A 1 
ATOM 3607 N NE2 . GLN A 0 473 . 32.768   3.718   -31.479 1.00 88.90 473 A 1 
ATOM 3608 O OE1 . GLN A 0 473 . 33.132   5.851   -31.584 1.00 88.90 473 A 1 
ATOM 3609 N N   . TRP A 0 474 . 38.001   5.774   -27.745 1.00 87.63 474 A 1 
ATOM 3610 C CA  . TRP A 0 474 . 39.244   6.541   -27.665 1.00 87.63 474 A 1 
ATOM 3611 C C   . TRP A 0 474 . 40.336   5.955   -28.550 1.00 87.63 474 A 1 
ATOM 3612 C CB  . TRP A 0 474 . 39.721   6.643   -26.211 1.00 87.63 474 A 1 
ATOM 3613 O O   . TRP A 0 474 . 40.318   4.768   -28.875 1.00 87.63 474 A 1 
ATOM 3614 C CG  . TRP A 0 474 . 40.284   5.377   -25.645 1.00 87.63 474 A 1 
ATOM 3615 C CD1 . TRP A 0 474 . 41.596   5.048   -25.610 1.00 87.63 474 A 1 
ATOM 3616 C CD2 . TRP A 0 474 . 39.569   4.246   -25.059 1.00 87.63 474 A 1 
ATOM 3617 C CE2 . TRP A 0 474 . 40.529   3.262   -24.671 1.00 87.63 474 A 1 
ATOM 3618 C CE3 . TRP A 0 474 . 38.211   3.958   -24.801 1.00 87.63 474 A 1 
ATOM 3619 N NE1 . TRP A 0 474 . 41.745   3.797   -25.047 1.00 87.63 474 A 1 
ATOM 3620 C CH2 . TRP A 0 474 . 38.799   1.805   -23.806 1.00 87.63 474 A 1 
ATOM 3621 C CZ2 . TRP A 0 474 . 40.162   2.058   -24.050 1.00 87.63 474 A 1 
ATOM 3622 C CZ3 . TRP A 0 474 . 37.832   2.754   -24.179 1.00 87.63 474 A 1 
ATOM 3623 N N   . GLY A 0 475 . 41.304   6.785   -28.920 1.00 85.71 475 A 1 
ATOM 3624 C CA  . GLY A 0 475 . 42.550   6.345   -29.528 1.00 85.71 475 A 1 
ATOM 3625 C C   . GLY A 0 475 . 43.717   7.233   -29.127 1.00 85.71 475 A 1 
ATOM 3626 O O   . GLY A 0 475 . 43.534   8.425   -28.879 1.00 85.71 475 A 1 
ATOM 3627 N N   . GLU A 0 476 . 44.899   6.634   -29.066 1.00 84.15 476 A 1 
ATOM 3628 C CA  . GLU A 0 476 . 46.167   7.312   -28.808 1.00 84.15 476 A 1 
ATOM 3629 C C   . GLU A 0 476 . 47.192   6.847   -29.839 1.00 84.15 476 A 1 
ATOM 3630 C CB  . GLU A 0 476 . 46.709   7.006   -27.397 1.00 84.15 476 A 1 
ATOM 3631 O O   . GLU A 0 476 . 47.307   5.644   -30.071 1.00 84.15 476 A 1 
ATOM 3632 C CG  . GLU A 0 476 . 45.738   7.280   -26.236 1.00 84.15 476 A 1 
ATOM 3633 C CD  . GLU A 0 476 . 46.368   7.050   -24.846 1.00 84.15 476 A 1 
ATOM 3634 O OE1 . GLU A 0 476 . 45.690   7.355   -23.836 1.00 84.15 476 A 1 
ATOM 3635 O OE2 . GLU A 0 476 . 47.549   6.631   -24.750 1.00 84.15 476 A 1 
ATOM 3636 N N   . ASP A 0 477 . 47.959   7.777   -30.393 1.00 79.69 477 A 1 
ATOM 3637 C CA  . ASP A 0 477 . 49.131   7.493   -31.215 1.00 79.69 477 A 1 
ATOM 3638 C C   . ASP A 0 477 . 50.364   8.180   -30.622 1.00 79.69 477 A 1 
ATOM 3639 C CB  . ASP A 0 477 . 48.889   7.826   -32.690 1.00 79.69 477 A 1 
ATOM 3640 O O   . ASP A 0 477 . 50.317   9.296   -30.097 1.00 79.69 477 A 1 
ATOM 3641 C CG  . ASP A 0 477 . 48.514   9.278   -32.951 1.00 79.69 477 A 1 
ATOM 3642 O OD1 . ASP A 0 477 . 47.316   9.599   -32.755 1.00 79.69 477 A 1 
ATOM 3643 O OD2 . ASP A 0 477 . 49.402   10.029  -33.411 1.00 79.69 477 A 1 
ATOM 3644 N N   . TYR A 0 478 . 51.483   7.458   -30.606 1.00 77.68 478 A 1 
ATOM 3645 C CA  . TYR A 0 478 . 52.739   7.934   -30.047 1.00 77.68 478 A 1 
ATOM 3646 C C   . TYR A 0 478 . 53.912   7.648   -30.967 1.00 77.68 478 A 1 
ATOM 3647 C CB  . TYR A 0 478 . 53.005   7.343   -28.657 1.00 77.68 478 A 1 
ATOM 3648 O O   . TYR A 0 478 . 54.471   6.548   -30.983 1.00 77.68 478 A 1 
ATOM 3649 C CG  . TYR A 0 478 . 54.265   7.918   -28.026 1.00 77.68 478 A 1 
ATOM 3650 C CD1 . TYR A 0 478 . 55.449   7.159   -27.921 1.00 77.68 478 A 1 
ATOM 3651 C CD2 . TYR A 0 478 . 54.274   9.270   -27.661 1.00 77.68 478 A 1 
ATOM 3652 C CE1 . TYR A 0 478 . 56.634   7.752   -27.430 1.00 77.68 478 A 1 
ATOM 3653 C CE2 . TYR A 0 478 . 55.445   9.878   -27.186 1.00 77.68 478 A 1 
ATOM 3654 O OH  . TYR A 0 478 . 57.758   9.773   -26.669 1.00 77.68 478 A 1 
ATOM 3655 C CZ  . TYR A 0 478 . 56.627   9.121   -27.074 1.00 77.68 478 A 1 
ATOM 3656 N N   . ASP A 0 479 . 54.388   8.703   -31.605 1.00 77.97 479 A 1 
ATOM 3657 C CA  . ASP A 0 479 . 55.557   8.679   -32.455 1.00 77.97 479 A 1 
ATOM 3658 C C   . ASP A 0 479 . 56.805   9.128   -31.686 1.00 77.97 479 A 1 
ATOM 3659 C CB  . ASP A 0 479 . 55.286   9.546   -33.688 1.00 77.97 479 A 1 
ATOM 3660 O O   . ASP A 0 479 . 56.841   10.098  -30.920 1.00 77.97 479 A 1 
ATOM 3661 C CG  . ASP A 0 479 . 54.661   8.788   -34.851 1.00 77.97 479 A 1 
ATOM 3662 O OD1 . ASP A 0 479 . 55.172   7.674   -35.094 1.00 77.97 479 A 1 
ATOM 3663 O OD2 . ASP A 0 479 . 53.900   9.399   -35.628 1.00 77.97 479 A 1 
ATOM 3664 N N   . ARG A 0 480 . 57.914   8.421   -31.894 1.00 70.75 480 A 1 
ATOM 3665 C CA  . ARG A 0 480 . 59.241   8.877   -31.474 1.00 70.75 480 A 1 
ATOM 3666 C C   . ARG A 0 480 . 60.233   8.639   -32.585 1.00 70.75 480 A 1 
ATOM 3667 C CB  . ARG A 0 480 . 59.655   8.203   -30.160 1.00 70.75 480 A 1 
ATOM 3668 O O   . ARG A 0 480 . 60.434   7.505   -33.008 1.00 70.75 480 A 1 
ATOM 3669 C CG  . ARG A 0 480 . 61.078   8.619   -29.749 1.00 70.75 480 A 1 
ATOM 3670 C CD  . ARG A 0 480 . 61.503   7.991   -28.423 1.00 70.75 480 A 1 
ATOM 3671 N NE  . ARG A 0 480 . 60.874   8.676   -27.280 1.00 70.75 480 A 1 
ATOM 3672 N NH1 . ARG A 0 480 . 61.033   6.959   -25.774 1.00 70.75 480 A 1 
ATOM 3673 N NH2 . ARG A 0 480 . 60.008   8.851   -25.194 1.00 70.75 480 A 1 
ATOM 3674 C CZ  . ARG A 0 480 . 60.659   8.168   -26.086 1.00 70.75 480 A 1 
ATOM 3675 N N   . TRP A 0 481 . 60.981   9.682   -32.933 1.00 69.71 481 A 1 
ATOM 3676 C CA  . TRP A 0 481 . 62.134   9.560   -33.817 1.00 69.71 481 A 1 
ATOM 3677 C C   . TRP A 0 481 . 63.389   10.200  -33.220 1.00 69.71 481 A 1 
ATOM 3678 C CB  . TRP A 0 481 . 61.813   10.105  -35.219 1.00 69.71 481 A 1 
ATOM 3679 O O   . TRP A 0 481 . 63.355   11.220  -32.519 1.00 69.71 481 A 1 
ATOM 3680 C CG  . TRP A 0 481 . 62.277   11.507  -35.472 1.00 69.71 481 A 1 
ATOM 3681 C CD1 . TRP A 0 481 . 63.541   11.852  -35.809 1.00 69.71 481 A 1 
ATOM 3682 C CD2 . TRP A 0 481 . 61.534   12.757  -35.355 1.00 69.71 481 A 1 
ATOM 3683 C CE2 . TRP A 0 481 . 62.439   13.835  -35.607 1.00 69.71 481 A 1 
ATOM 3684 C CE3 . TRP A 0 481 . 60.195   13.096  -35.074 1.00 69.71 481 A 1 
ATOM 3685 N NE1 . TRP A 0 481 . 63.656   13.225  -35.829 1.00 69.71 481 A 1 
ATOM 3686 C CH2 . TRP A 0 481 . 60.683   15.477  -35.343 1.00 69.71 481 A 1 
ATOM 3687 C CZ2 . TRP A 0 481 . 62.035   15.179  -35.594 1.00 69.71 481 A 1 
ATOM 3688 C CZ3 . TRP A 0 481 . 59.772   14.437  -35.083 1.00 69.71 481 A 1 
ATOM 3689 N N   . THR A 0 482 . 64.535   9.638   -33.586 1.00 60.71 482 A 1 
ATOM 3690 C CA  . THR A 0 482 . 65.856   10.211  -33.334 1.00 60.71 482 A 1 
ATOM 3691 C C   . THR A 0 482 . 66.667   10.226  -34.622 1.00 60.71 482 A 1 
ATOM 3692 C CB  . THR A 0 482 . 66.594   9.476   -32.203 1.00 60.71 482 A 1 
ATOM 3693 O O   . THR A 0 482 . 66.780   9.230   -35.333 1.00 60.71 482 A 1 
ATOM 3694 C CG2 . THR A 0 482 . 66.088   9.915   -30.830 1.00 60.71 482 A 1 
ATOM 3695 O OG1 . THR A 0 482 . 66.312   8.119   -32.193 1.00 60.71 482 A 1 
ATOM 3696 N N   . ASN A 0 483 . 67.213   11.399  -34.946 1.00 56.70 483 A 1 
ATOM 3697 C CA  . ASN A 0 483 . 68.234   11.555  -35.973 1.00 56.70 483 A 1 
ATOM 3698 C C   . ASN A 0 483 . 69.548   11.871  -35.256 1.00 56.70 483 A 1 
ATOM 3699 C CB  . ASN A 0 483 . 67.837   12.673  -36.953 1.00 56.70 483 A 1 
ATOM 3700 O O   . ASN A 0 483 . 69.683   12.945  -34.662 1.00 56.70 483 A 1 
ATOM 3701 C CG  . ASN A 0 483 . 66.566   12.405  -37.740 1.00 56.70 483 A 1 
ATOM 3702 N ND2 . ASN A 0 483 . 65.858   13.445  -38.115 1.00 56.70 483 A 1 
ATOM 3703 O OD1 . ASN A 0 483 . 66.190   11.299  -38.079 1.00 56.70 483 A 1 
ATOM 3704 N N   . GLU A 0 484 . 70.502   10.945  -35.303 1.00 54.21 484 A 1 
ATOM 3705 C CA  . GLU A 0 484 . 71.854   11.155  -34.783 1.00 54.21 484 A 1 
ATOM 3706 C C   . GLU A 0 484 . 72.822   11.348  -35.963 1.00 54.21 484 A 1 
ATOM 3707 C CB  . GLU A 0 484 . 72.265   10.024  -33.815 1.00 54.21 484 A 1 
ATOM 3708 O O   . GLU A 0 484 . 72.950   10.480  -36.832 1.00 54.21 484 A 1 
ATOM 3709 C CG  . GLU A 0 484 . 71.398   10.011  -32.535 1.00 54.21 484 A 1 
ATOM 3710 C CD  . GLU A 0 484 . 71.845   9.006   -31.450 1.00 54.21 484 A 1 
ATOM 3711 O OE1 . GLU A 0 484 . 71.328   9.126   -30.310 1.00 54.21 484 A 1 
ATOM 3712 O OE2 . GLU A 0 484 . 72.737   8.168   -31.707 1.00 54.21 484 A 1 
ATOM 3713 N N   . ASP A 0 485 . 73.465   12.521  -36.012 1.00 46.96 485 A 1 
ATOM 3714 C CA  . ASP A 0 485 . 74.529   12.865  -36.962 1.00 46.96 485 A 1 
ATOM 3715 C C   . ASP A 0 485 . 75.902   12.760  -36.269 1.00 46.96 485 A 1 
ATOM 3716 C CB  . ASP A 0 485 . 74.278   14.271  -37.565 1.00 46.96 485 A 1 
ATOM 3717 O O   . ASP A 0 485 . 76.344   13.680  -35.570 1.00 46.96 485 A 1 
ATOM 3718 C CG  . ASP A 0 485 . 73.832   14.243  -39.030 1.00 46.96 485 A 1 
ATOM 3719 O OD1 . ASP A 0 485 . 74.384   13.426  -39.791 1.00 46.96 485 A 1 
ATOM 3720 O OD2 . ASP A 0 485 . 72.995   15.074  -39.448 1.00 46.96 485 A 1 
ATOM 3721 N N   . ASP A 0 486 . 76.596   11.637  -36.471 1.00 46.04 486 A 1 
ATOM 3722 C CA  . ASP A 0 486 . 77.938   11.395  -35.928 1.00 46.04 486 A 1 
ATOM 3723 C C   . ASP A 0 486 . 79.023   11.912  -36.895 1.00 46.04 486 A 1 
ATOM 3724 C CB  . ASP A 0 486 . 78.133   9.897   -35.603 1.00 46.04 486 A 1 
ATOM 3725 O O   . ASP A 0 486 . 79.439   11.231  -37.839 1.00 46.04 486 A 1 
ATOM 3726 C CG  . ASP A 0 486 . 77.639   9.453   -34.219 1.00 46.04 486 A 1 
ATOM 3727 O OD1 . ASP A 0 486 . 77.182   10.312  -33.439 1.00 46.04 486 A 1 
ATOM 3728 O OD2 . ASP A 0 486 . 77.848   8.260   -33.904 1.00 46.04 486 A 1 
ATOM 3729 N N   . TYR A 0 487 . 79.543   13.120  -36.650 1.00 43.97 487 A 1 
ATOM 3730 C CA  . TYR A 0 487 . 80.721   13.650  -37.355 1.00 43.97 487 A 1 
ATOM 3731 C C   . TYR A 0 487 . 82.001   13.465  -36.532 1.00 43.97 487 A 1 
ATOM 3732 C CB  . TYR A 0 487 . 80.524   15.122  -37.747 1.00 43.97 487 A 1 
ATOM 3733 O O   . TYR A 0 487 . 82.394   14.346  -35.769 1.00 43.97 487 A 1 
ATOM 3734 C CG  . TYR A 0 487 . 79.533   15.342  -38.869 1.00 43.97 487 A 1 
ATOM 3735 C CD1 . TYR A 0 487 . 79.928   15.166  -40.212 1.00 43.97 487 A 1 
ATOM 3736 C CD2 . TYR A 0 487 . 78.208   15.703  -38.565 1.00 43.97 487 A 1 
ATOM 3737 C CE1 . TYR A 0 487 . 78.991   15.350  -41.249 1.00 43.97 487 A 1 
ATOM 3738 C CE2 . TYR A 0 487 . 77.267   15.867  -39.597 1.00 43.97 487 A 1 
ATOM 3739 O OH  . TYR A 0 487 . 76.738   15.804  -41.933 1.00 43.97 487 A 1 
ATOM 3740 C CZ  . TYR A 0 487 . 77.654   15.684  -40.939 1.00 43.97 487 A 1 
ATOM 3741 N N   . GLU A 0 488 . 82.722   12.360  -36.733 1.00 41.17 488 A 1 
ATOM 3742 C CA  . GLU A 0 488 . 84.043   12.146  -36.126 1.00 41.17 488 A 1 
ATOM 3743 C C   . GLU A 0 488 . 85.168   12.579  -37.098 1.00 41.17 488 A 1 
ATOM 3744 C CB  . GLU A 0 488 . 84.159   10.696  -35.599 1.00 41.17 488 A 1 
ATOM 3745 O O   . GLU A 0 488 . 85.646   11.810  -37.935 1.00 41.17 488 A 1 
ATOM 3746 C CG  . GLU A 0 488 . 84.780   10.668  -34.192 1.00 41.17 488 A 1 
ATOM 3747 C CD  . GLU A 0 488 . 84.944   9.255   -33.601 1.00 41.17 488 A 1 
ATOM 3748 O OE1 . GLU A 0 488 . 85.085   9.175   -32.357 1.00 41.17 488 A 1 
ATOM 3749 O OE2 . GLU A 0 488 . 85.078   8.288   -34.384 1.00 41.17 488 A 1 
ATOM 3750 N N   . TYR A 0 489 . 85.604   13.846  -37.044 1.00 36.40 489 A 1 
ATOM 3751 C CA  . TYR A 0 489 . 86.708   14.316  -37.901 1.00 36.40 489 A 1 
ATOM 3752 C C   . TYR A 0 489 . 88.080   13.913  -37.331 1.00 36.40 489 A 1 
ATOM 3753 C CB  . TYR A 0 489 . 86.615   15.819  -38.199 1.00 36.40 489 A 1 
ATOM 3754 O O   . TYR A 0 489 . 88.533   14.430  -36.307 1.00 36.40 489 A 1 
ATOM 3755 C CG  . TYR A 0 489 . 87.559   16.270  -39.308 1.00 36.40 489 A 1 
ATOM 3756 C CD1 . TYR A 0 489 . 88.785   16.891  -38.995 1.00 36.40 489 A 1 
ATOM 3757 C CD2 . TYR A 0 489 . 87.215   16.050  -40.657 1.00 36.40 489 A 1 
ATOM 3758 C CE1 . TYR A 0 489 . 89.656   17.304  -40.024 1.00 36.40 489 A 1 
ATOM 3759 C CE2 . TYR A 0 489 . 88.083   16.456  -41.690 1.00 36.40 489 A 1 
ATOM 3760 O OH  . TYR A 0 489 . 90.143   17.490  -42.368 1.00 36.40 489 A 1 
ATOM 3761 C CZ  . TYR A 0 489 . 89.304   17.087  -41.375 1.00 36.40 489 A 1 
ATOM 3762 N N   . ALA A 0 490 . 88.771   13.002  -38.024 1.00 37.64 490 A 1 
ATOM 3763 C CA  . ALA A 0 490 . 90.100   12.525  -37.650 1.00 37.64 490 A 1 
ATOM 3764 C C   . ALA A 0 490 . 91.203   13.569  -37.939 1.00 37.64 490 A 1 
ATOM 3765 C CB  . ALA A 0 490 . 90.362   11.181  -38.340 1.00 37.64 490 A 1 
ATOM 3766 O O   . ALA A 0 490 . 91.377   14.055  -39.056 1.00 37.64 490 A 1 
ATOM 3767 N N   . ASN A 0 491 . 91.987   13.883  -36.905 1.00 34.54 491 A 1 
ATOM 3768 C CA  . ASN A 0 491 . 93.027   14.915  -36.857 1.00 34.54 491 A 1 
ATOM 3769 C C   . ASN A 0 491 . 94.229   14.573  -37.781 1.00 34.54 491 A 1 
ATOM 3770 C CB  . ASN A 0 491 . 93.391   15.063  -35.358 1.00 34.54 491 A 1 
ATOM 3771 O O   . ASN A 0 491 . 95.150   13.847  -37.402 1.00 34.54 491 A 1 
ATOM 3772 C CG  . ASN A 0 491 . 93.793   16.459  -34.923 1.00 34.54 491 A 1 
ATOM 3773 N ND2 . ASN A 0 491 . 94.240   16.604  -33.697 1.00 34.54 491 A 1 
ATOM 3774 O OD1 . ASN A 0 491 . 93.687   17.436  -35.639 1.00 34.54 491 A 1 
ATOM 3775 N N   . GLY A 0 492 . 94.196   15.039  -39.033 1.00 35.09 492 A 1 
ATOM 3776 C CA  . GLY A 0 492 . 95.123   14.648  -40.104 1.00 35.09 492 A 1 
ATOM 3777 C C   . GLY A 0 492 . 96.531   15.260  -40.031 1.00 35.09 492 A 1 
ATOM 3778 O O   . GLY A 0 492 . 96.748   16.391  -40.452 1.00 35.09 492 A 1 
ATOM 3779 N N   . ALA A 0 493 . 97.472   14.450  -39.541 1.00 27.72 493 A 1 
ATOM 3780 C CA  . ALA A 0 493 . 98.876   14.269  -39.946 1.00 27.72 493 A 1 
ATOM 3781 C C   . ALA A 0 493 . 99.660   15.446  -40.587 1.00 27.72 493 A 1 
ATOM 3782 C CB  . ALA A 0 493 . 98.926   13.025  -40.842 1.00 27.72 493 A 1 
ATOM 3783 O O   . ALA A 0 493 . 99.415   15.883  -41.713 1.00 27.72 493 A 1 
ATOM 3784 N N   . SER A 0 494 . 100.739  15.846  -39.904 1.00 34.50 494 A 1 
ATOM 3785 C CA  . SER A 0 494 . 101.811  16.720  -40.394 1.00 34.50 494 A 1 
ATOM 3786 C C   . SER A 0 494 . 102.434  16.192  -41.692 1.00 34.50 494 A 1 
ATOM 3787 C CB  . SER A 0 494 . 102.901  16.801  -39.314 1.00 34.50 494 A 1 
ATOM 3788 O O   . SER A 0 494 . 103.035  15.118  -41.701 1.00 34.50 494 A 1 
ATOM 3789 O OG  . SER A 0 494 . 103.329  15.501  -38.949 1.00 34.50 494 A 1 
ATOM 3790 N N   . LYS A 0 495 . 102.329  16.949  -42.789 1.00 38.04 495 A 1 
ATOM 3791 C CA  . LYS A 0 495 . 102.949  16.590  -44.071 1.00 38.04 495 A 1 
ATOM 3792 C C   . LYS A 0 495 . 104.476  16.679  -43.979 1.00 38.04 495 A 1 
ATOM 3793 C CB  . LYS A 0 495 . 102.398  17.466  -45.211 1.00 38.04 495 A 1 
ATOM 3794 O O   . LYS A 0 495 . 105.022  17.751  -43.722 1.00 38.04 495 A 1 
ATOM 3795 C CG  . LYS A 0 495 . 100.912  17.186  -45.488 1.00 38.04 495 A 1 
ATOM 3796 C CD  . LYS A 0 495 . 100.417  17.918  -46.745 1.00 38.04 495 A 1 
ATOM 3797 C CE  . LYS A 0 495 . 98.935   17.587  -46.972 1.00 38.04 495 A 1 
ATOM 3798 N NZ  . LYS A 0 495 . 98.400   18.202  -48.213 1.00 38.04 495 A 1 
ATOM 3799 N N   . GLU A 0 496 . 105.151  15.558  -44.230 1.00 33.32 496 A 1 
ATOM 3800 C CA  . GLU A 0 496 . 106.591  15.488  -44.479 1.00 33.32 496 A 1 
ATOM 3801 C C   . GLU A 0 496 . 106.959  16.399  -45.656 1.00 33.32 496 A 1 
ATOM 3802 C CB  . GLU A 0 496 . 107.009  14.035  -44.777 1.00 33.32 496 A 1 
ATOM 3803 O O   . GLU A 0 496 . 106.509  16.208  -46.787 1.00 33.32 496 A 1 
ATOM 3804 C CG  . GLU A 0 496 . 107.246  13.242  -43.485 1.00 33.32 496 A 1 
ATOM 3805 C CD  . GLU A 0 496 . 107.409  11.735  -43.726 1.00 33.32 496 A 1 
ATOM 3806 O OE1 . GLU A 0 496 . 108.414  11.173  -43.234 1.00 33.32 496 A 1 
ATOM 3807 O OE2 . GLU A 0 496 . 106.525  11.165  -44.401 1.00 33.32 496 A 1 
ATOM 3808 N N   . ALA A 0 497 . 107.782  17.413  -45.387 1.00 33.49 497 A 1 
ATOM 3809 C CA  . ALA A 0 497 . 108.391  18.233  -46.419 1.00 33.49 497 A 1 
ATOM 3810 C C   . ALA A 0 497 . 109.289  17.339  -47.288 1.00 33.49 497 A 1 
ATOM 3811 C CB  . ALA A 0 497 . 109.149  19.390  -45.755 1.00 33.49 497 A 1 
ATOM 3812 O O   . ALA A 0 497 . 110.381  16.930  -46.885 1.00 33.49 497 A 1 
ATOM 3813 N N   . VAL A 0 498 . 108.795  17.008  -48.480 1.00 37.95 498 A 1 
ATOM 3814 C CA  . VAL A 0 498 . 109.503  16.233  -49.496 1.00 37.95 498 A 1 
ATOM 3815 C C   . VAL A 0 498 . 110.803  16.956  -49.839 1.00 37.95 498 A 1 
ATOM 3816 C CB  . VAL A 0 498 . 108.607  16.008  -50.730 1.00 37.95 498 A 1 
ATOM 3817 O O   . VAL A 0 498 . 110.821  18.016  -50.460 1.00 37.95 498 A 1 
ATOM 3818 C CG1 . VAL A 0 498 . 109.344  15.274  -51.858 1.00 37.95 498 A 1 
ATOM 3819 C CG2 . VAL A 0 498 . 107.379  15.167  -50.350 1.00 37.95 498 A 1 
ATOM 3820 N N   . ASN A 0 499 . 111.904  16.360  -49.390 1.00 34.62 499 A 1 
ATOM 3821 C CA  . ASN A 0 499 . 113.273  16.782  -49.631 1.00 34.62 499 A 1 
ATOM 3822 C C   . ASN A 0 499 . 113.571  16.702  -51.141 1.00 34.62 499 A 1 
ATOM 3823 C CB  . ASN A 0 499 . 114.153  15.876  -48.748 1.00 34.62 499 A 1 
ATOM 3824 O O   . ASN A 0 499 . 113.919  15.640  -51.668 1.00 34.62 499 A 1 
ATOM 3825 C CG  . ASN A 0 499 . 115.607  16.292  -48.656 1.00 34.62 499 A 1 
ATOM 3826 N ND2 . ASN A 0 499 . 116.396  15.554  -47.909 1.00 34.62 499 A 1 
ATOM 3827 O OD1 . ASN A 0 499 . 116.065  17.266  -49.221 1.00 34.62 499 A 1 
ATOM 3828 N N   . GLY A 0 500 . 113.365  17.827  -51.832 1.00 35.71 500 A 1 
ATOM 3829 C CA  . GLY A 0 500 . 113.622  18.040  -53.254 1.00 35.71 500 A 1 
ATOM 3830 C C   . GLY A 0 500 . 115.081  17.767  -53.601 1.00 35.71 500 A 1 
ATOM 3831 O O   . GLY A 0 500 . 115.969  18.601  -53.459 1.00 35.71 500 A 1 
ATOM 3832 N N   . LYS A 0 501 . 115.308  16.541  -54.045 1.00 32.04 501 A 1 
ATOM 3833 C CA  . LYS A 0 501 . 116.577  15.947  -54.436 1.00 32.04 501 A 1 
ATOM 3834 C C   . LYS A 0 501 . 116.831  16.243  -55.927 1.00 32.04 501 A 1 
ATOM 3835 C CB  . LYS A 0 501 . 116.437  14.441  -54.085 1.00 32.04 501 A 1 
ATOM 3836 O O   . LYS A 0 501 . 115.988  15.920  -56.750 1.00 32.04 501 A 1 
ATOM 3837 C CG  . LYS A 0 501 . 117.344  13.959  -52.942 1.00 32.04 501 A 1 
ATOM 3838 C CD  . LYS A 0 501 . 117.111  12.460  -52.678 1.00 32.04 501 A 1 
ATOM 3839 C CE  . LYS A 0 501 . 117.763  12.013  -51.364 1.00 32.04 501 A 1 
ATOM 3840 N NZ  . LYS A 0 501 . 117.569  10.561  -51.114 1.00 32.04 501 A 1 
ATOM 3841 N N   . HIS A 0 502 . 118.049  16.693  -56.248 1.00 35.97 502 A 1 
ATOM 3842 C CA  . HIS A 0 502 . 118.714  16.693  -57.572 1.00 35.97 502 A 1 
ATOM 3843 C C   . HIS A 0 502 . 118.490  17.885  -58.522 1.00 35.97 502 A 1 
ATOM 3844 C CB  . HIS A 0 502 . 118.569  15.348  -58.315 1.00 35.97 502 A 1 
ATOM 3845 O O   . HIS A 0 502 . 117.735  17.816  -59.483 1.00 35.97 502 A 1 
ATOM 3846 C CG  . HIS A 0 502 . 119.109  14.175  -57.547 1.00 35.97 502 A 1 
ATOM 3847 C CD2 . HIS A 0 502 . 120.278  13.504  -57.770 1.00 35.97 502 A 1 
ATOM 3848 N ND1 . HIS A 0 502 . 118.510  13.584  -56.472 1.00 35.97 502 A 1 
ATOM 3849 C CE1 . HIS A 0 502 . 119.307  12.606  -56.021 1.00 35.97 502 A 1 
ATOM 3850 N NE2 . HIS A 0 502 . 120.405  12.522  -56.782 1.00 35.97 502 A 1 
ATOM 3851 N N   . GLY A 0 503 . 119.336  18.906  -58.367 1.00 35.80 503 A 1 
ATOM 3852 C CA  . GLY A 0 503 . 119.735  19.810  -59.446 1.00 35.80 503 A 1 
ATOM 3853 C C   . GLY A 0 503 . 121.192  20.219  -59.247 1.00 35.80 503 A 1 
ATOM 3854 O O   . GLY A 0 503 . 121.491  21.070  -58.418 1.00 35.80 503 A 1 
ATOM 3855 N N   . LYS A 0 504 . 122.119  19.551  -59.942 1.00 33.68 504 A 1 
ATOM 3856 C CA  . LYS A 0 504 . 123.564  19.817  -59.886 1.00 33.68 504 A 1 
ATOM 3857 C C   . LYS A 0 504 . 123.890  21.176  -60.524 1.00 33.68 504 A 1 
ATOM 3858 C CB  . LYS A 0 504 . 124.335  18.690  -60.602 1.00 33.68 504 A 1 
ATOM 3859 O O   . LYS A 0 504 . 124.221  21.234  -61.701 1.00 33.68 504 A 1 
ATOM 3860 C CG  . LYS A 0 504 . 124.399  17.354  -59.839 1.00 33.68 504 A 1 
ATOM 3861 C CD  . LYS A 0 504 . 125.849  16.842  -59.811 1.00 33.68 504 A 1 
ATOM 3862 C CE  . LYS A 0 504 . 125.952  15.452  -59.176 1.00 33.68 504 A 1 
ATOM 3863 N NZ  . LYS A 0 504 . 127.368  15.026  -59.027 1.00 33.68 504 A 1 
ATOM 3864 N N   . GLY A 0 505 . 123.830  22.249  -59.744 1.00 33.71 505 A 1 
ATOM 3865 C CA  . GLY A 0 505 . 124.387  23.557  -60.089 1.00 33.71 505 A 1 
ATOM 3866 C C   . GLY A 0 505 . 125.486  23.918  -59.097 1.00 33.71 505 A 1 
ATOM 3867 O O   . GLY A 0 505 . 125.206  24.210  -57.940 1.00 33.71 505 A 1 
ATOM 3868 N N   . TRP A 0 506 . 126.742  23.838  -59.527 1.00 26.69 506 A 1 
ATOM 3869 C CA  . TRP A 0 506 . 127.900  24.242  -58.734 1.00 26.69 506 A 1 
ATOM 3870 C C   . TRP A 0 506 . 127.944  25.772  -58.619 1.00 26.69 506 A 1 
ATOM 3871 C CB  . TRP A 0 506 . 129.178  23.708  -59.401 1.00 26.69 506 A 1 
ATOM 3872 O O   . TRP A 0 506 . 128.454  26.442  -59.509 1.00 26.69 506 A 1 
ATOM 3873 C CG  . TRP A 0 506 . 129.491  22.258  -59.194 1.00 26.69 506 A 1 
ATOM 3874 C CD1 . TRP A 0 506 . 128.850  21.207  -59.756 1.00 26.69 506 A 1 
ATOM 3875 C CD2 . TRP A 0 506 . 130.587  21.689  -58.415 1.00 26.69 506 A 1 
ATOM 3876 C CE2 . TRP A 0 506 . 130.545  20.269  -58.544 1.00 26.69 506 A 1 
ATOM 3877 C CE3 . TRP A 0 506 . 131.629  22.236  -57.635 1.00 26.69 506 A 1 
ATOM 3878 N NE1 . TRP A 0 506 . 129.471  20.032  -59.376 1.00 26.69 506 A 1 
ATOM 3879 C CH2 . TRP A 0 506 . 132.506  20.007  -57.150 1.00 26.69 506 A 1 
ATOM 3880 C CZ2 . TRP A 0 506 . 131.485  19.431  -57.925 1.00 26.69 506 A 1 
ATOM 3881 C CZ3 . TRP A 0 506 . 132.577  21.405  -57.009 1.00 26.69 506 A 1 
ATOM 3882 N N   . ALA A 0 507 . 127.429  26.321  -57.522 1.00 36.89 507 A 1 
ATOM 3883 C CA  . ALA A 0 507 . 127.777  27.661  -57.053 1.00 36.89 507 A 1 
ATOM 3884 C C   . ALA A 0 507 . 127.745  27.659  -55.518 1.00 36.89 507 A 1 
ATOM 3885 C CB  . ALA A 0 507 . 126.850  28.705  -57.685 1.00 36.89 507 A 1 
ATOM 3886 O O   . ALA A 0 507 . 126.693  27.731  -54.888 1.00 36.89 507 A 1 
ATOM 3887 N N   . ALA A 0 508 . 128.920  27.478  -54.917 1.00 30.59 508 A 1 
ATOM 3888 C CA  . ALA A 0 508 . 129.133  27.513  -53.477 1.00 30.59 508 A 1 
ATOM 3889 C C   . ALA A 0 508 . 129.057  28.967  -52.979 1.00 30.59 508 A 1 
ATOM 3890 C CB  . ALA A 0 508 . 130.494  26.865  -53.191 1.00 30.59 508 A 1 
ATOM 3891 O O   . ALA A 0 508 . 129.840  29.807  -53.416 1.00 30.59 508 A 1 
ATOM 3892 N N   . GLY A 0 509 . 128.110  29.257  -52.080 1.00 34.87 509 A 1 
ATOM 3893 C CA  . GLY A 0 509 . 127.756  30.630  -51.715 1.00 34.87 509 A 1 
ATOM 3894 C C   . GLY A 0 509 . 126.857  30.795  -50.478 1.00 34.87 509 A 1 
ATOM 3895 O O   . GLY A 0 509 . 125.892  31.528  -50.569 1.00 34.87 509 A 1 
ATOM 3896 N N   . TRP A 0 510 . 127.159  30.112  -49.363 1.00 32.13 510 A 1 
ATOM 3897 C CA  . TRP A 0 510 . 126.865  30.502  -47.959 1.00 32.13 510 A 1 
ATOM 3898 C C   . TRP A 0 510 . 125.399  30.762  -47.470 1.00 32.13 510 A 1 
ATOM 3899 C CB  . TRP A 0 510 . 127.820  31.658  -47.590 1.00 32.13 510 A 1 
ATOM 3900 O O   . TRP A 0 510 . 124.811  31.796  -47.748 1.00 32.13 510 A 1 
ATOM 3901 C CG  . TRP A 0 510 . 129.293  31.336  -47.670 1.00 32.13 510 A 1 
ATOM 3902 C CD1 . TRP A 0 510 . 130.019  31.158  -48.800 1.00 32.13 510 A 1 
ATOM 3903 C CD2 . TRP A 0 510 . 130.256  31.196  -46.579 1.00 32.13 510 A 1 
ATOM 3904 C CE2 . TRP A 0 510 . 131.531  30.862  -47.130 1.00 32.13 510 A 1 
ATOM 3905 C CE3 . TRP A 0 510 . 130.186  31.344  -45.177 1.00 32.13 510 A 1 
ATOM 3906 N NE1 . TRP A 0 510 . 131.324  30.840  -48.489 1.00 32.13 510 A 1 
ATOM 3907 C CH2 . TRP A 0 510 . 132.560  30.808  -44.945 1.00 32.13 510 A 1 
ATOM 3908 C CZ2 . TRP A 0 510 . 132.668  30.659  -46.337 1.00 32.13 510 A 1 
ATOM 3909 C CZ3 . TRP A 0 510 . 131.324  31.156  -44.370 1.00 32.13 510 A 1 
ATOM 3910 N N   . ASN A 0 511 . 124.931  29.867  -46.569 1.00 36.65 511 A 1 
ATOM 3911 C CA  . ASN A 0 511 . 124.003  30.027  -45.407 1.00 36.65 511 A 1 
ATOM 3912 C C   . ASN A 0 511 . 122.518  30.431  -45.639 1.00 36.65 511 A 1 
ATOM 3913 C CB  . ASN A 0 511 . 124.705  30.929  -44.375 1.00 36.65 511 A 1 
ATOM 3914 O O   . ASN A 0 511 . 122.220  31.570  -45.959 1.00 36.65 511 A 1 
ATOM 3915 C CG  . ASN A 0 511 . 126.017  30.351  -43.870 1.00 36.65 511 A 1 
ATOM 3916 N ND2 . ASN A 0 511 . 126.857  31.159  -43.270 1.00 36.65 511 A 1 
ATOM 3917 O OD1 . ASN A 0 511 . 126.302  29.169  -43.995 1.00 36.65 511 A 1 
ATOM 3918 N N   . LYS A 0 512 . 121.529  29.519  -45.550 1.00 31.35 512 A 1 
ATOM 3919 C CA  . LYS A 0 512 . 120.818  28.943  -44.367 1.00 31.35 512 A 1 
ATOM 3920 C C   . LYS A 0 512 . 119.890  29.920  -43.605 1.00 31.35 512 A 1 
ATOM 3921 C CB  . LYS A 0 512 . 121.731  28.127  -43.418 1.00 31.35 512 A 1 
ATOM 3922 O O   . LYS A 0 512 . 120.319  30.567  -42.658 1.00 31.35 512 A 1 
ATOM 3923 C CG  . LYS A 0 512 . 120.926  27.168  -42.508 1.00 31.35 512 A 1 
ATOM 3924 C CD  . LYS A 0 512 . 121.824  26.378  -41.539 1.00 31.35 512 A 1 
ATOM 3925 C CE  . LYS A 0 512 . 121.012  25.321  -40.773 1.00 31.35 512 A 1 
ATOM 3926 N NZ  . LYS A 0 512 . 121.837  24.599  -39.769 1.00 31.35 512 A 1 
ATOM 3927 N N   . GLY A 0 513 . 118.594  29.874  -43.929 1.00 30.73 513 A 1 
ATOM 3928 C CA  . GLY A 0 513 . 117.466  30.299  -43.087 1.00 30.73 513 A 1 
ATOM 3929 C C   . GLY A 0 513 . 116.219  29.465  -43.448 1.00 30.73 513 A 1 
ATOM 3930 O O   . GLY A 0 513 . 115.885  29.442  -44.627 1.00 30.73 513 A 1 
ATOM 3931 N N   . PRO A 0 514 . 115.606  28.698  -42.520 1.00 36.18 514 A 1 
ATOM 3932 C CA  . PRO A 0 514 . 114.422  27.878  -42.786 1.00 36.18 514 A 1 
ATOM 3933 C C   . PRO A 0 514 . 113.136  28.543  -42.268 1.00 36.18 514 A 1 
ATOM 3934 C CB  . PRO A 0 514 . 114.706  26.560  -42.059 1.00 36.18 514 A 1 
ATOM 3935 O O   . PRO A 0 514 . 112.970  28.738  -41.066 1.00 36.18 514 A 1 
ATOM 3936 C CG  . PRO A 0 514 . 115.511  26.995  -40.831 1.00 36.18 514 A 1 
ATOM 3937 C CD  . PRO A 0 514 . 116.171  28.319  -41.233 1.00 36.18 514 A 1 
ATOM 3938 N N   . ASP A 0 515 . 112.203  28.834  -43.163 1.00 33.61 515 A 1 
ATOM 3939 C CA  . ASP A 0 515 . 110.892  29.418  -42.885 1.00 33.61 515 A 1 
ATOM 3940 C C   . ASP A 0 515 . 109.787  28.556  -43.512 1.00 33.61 515 A 1 
ATOM 3941 C CB  . ASP A 0 515 . 110.852  30.901  -43.295 1.00 33.61 515 A 1 
ATOM 3942 O O   . ASP A 0 515 . 109.285  28.759  -44.612 1.00 33.61 515 A 1 
ATOM 3943 C CG  . ASP A 0 515 . 111.330  31.226  -44.720 1.00 33.61 515 A 1 
ATOM 3944 O OD1 . ASP A 0 515 . 112.200  30.494  -45.251 1.00 33.61 515 A 1 
ATOM 3945 O OD2 . ASP A 0 515 . 110.871  32.266  -45.235 1.00 33.61 515 A 1 
ATOM 3946 N N   . SER A 0 516 . 109.407  27.513  -42.785 1.00 34.88 516 A 1 
ATOM 3947 C CA  . SER A 0 516 . 108.198  26.723  -43.018 1.00 34.88 516 A 1 
ATOM 3948 C C   . SER A 0 516 . 107.798  26.142  -41.665 1.00 34.88 516 A 1 
ATOM 3949 C CB  . SER A 0 516 . 108.483  25.581  -44.008 1.00 34.88 516 A 1 
ATOM 3950 O O   . SER A 0 516 . 108.663  25.507  -41.067 1.00 34.88 516 A 1 
ATOM 3951 O OG  . SER A 0 516 . 108.890  26.077  -45.267 1.00 34.88 516 A 1 
ATOM 3952 N N   . SER A 0 517 . 106.561  26.383  -41.181 1.00 32.57 517 A 1 
ATOM 3953 C CA  . SER A 0 517 . 105.775  25.559  -40.207 1.00 32.57 517 A 1 
ATOM 3954 C C   . SER A 0 517 . 104.879  26.354  -39.218 1.00 32.57 517 A 1 
ATOM 3955 C CB  . SER A 0 517 . 106.607  24.568  -39.355 1.00 32.57 517 A 1 
ATOM 3956 O O   . SER A 0 517 . 104.980  26.125  -38.017 1.00 32.57 517 A 1 
ATOM 3957 O OG  . SER A 0 517 . 107.281  23.612  -40.133 1.00 32.57 517 A 1 
ATOM 3958 N N   . ALA A 0 518 . 103.983  27.266  -39.636 1.00 32.29 518 A 1 
ATOM 3959 C CA  . ALA A 0 518 . 103.122  27.955  -38.642 1.00 32.29 518 A 1 
ATOM 3960 C C   . ALA A 0 518 . 101.636  28.209  -38.989 1.00 32.29 518 A 1 
ATOM 3961 C CB  . ALA A 0 518 . 103.838  29.229  -38.168 1.00 32.29 518 A 1 
ATOM 3962 O O   . ALA A 0 518 . 100.976  28.909  -38.231 1.00 32.29 518 A 1 
ATOM 3963 N N   . ALA A 0 519 . 101.053  27.655  -40.062 1.00 30.72 519 A 1 
ATOM 3964 C CA  . ALA A 0 519 . 99.709   28.091  -40.500 1.00 30.72 519 A 1 
ATOM 3965 C C   . ALA A 0 519 . 98.556   27.056  -40.475 1.00 30.72 519 A 1 
ATOM 3966 C CB  . ALA A 0 519 . 99.855   28.796  -41.855 1.00 30.72 519 A 1 
ATOM 3967 O O   . ALA A 0 519 . 97.478   27.381  -40.962 1.00 30.72 519 A 1 
ATOM 3968 N N   . ALA A 0 520 . 98.704   25.844  -39.923 1.00 27.68 520 A 1 
ATOM 3969 C CA  . ALA A 0 520 . 97.746   24.751  -40.197 1.00 27.68 520 A 1 
ATOM 3970 C C   . ALA A 0 520 . 96.900   24.211  -39.017 1.00 27.68 520 A 1 
ATOM 3971 C CB  . ALA A 0 520 . 98.475   23.652  -40.980 1.00 27.68 520 A 1 
ATOM 3972 O O   . ALA A 0 520 . 96.408   23.093  -39.108 1.00 27.68 520 A 1 
ATOM 3973 N N   . SER A 0 521 . 96.666   24.963  -37.935 1.00 36.94 521 A 1 
ATOM 3974 C CA  . SER A 0 521 . 95.781   24.517  -36.836 1.00 36.94 521 A 1 
ATOM 3975 C C   . SER A 0 521 . 94.622   25.489  -36.576 1.00 36.94 521 A 1 
ATOM 3976 C CB  . SER A 0 521 . 96.597   24.202  -35.574 1.00 36.94 521 A 1 
ATOM 3977 O O   . SER A 0 521 . 94.561   26.137  -35.532 1.00 36.94 521 A 1 
ATOM 3978 O OG  . SER A 0 521 . 97.143   25.385  -35.028 1.00 36.94 521 A 1 
ATOM 3979 N N   . LYS A 0 522 . 93.687   25.620  -37.525 1.00 34.25 522 A 1 
ATOM 3980 C CA  . LYS A 0 522 . 92.353   26.175  -37.233 1.00 34.25 522 A 1 
ATOM 3981 C C   . LYS A 0 522 . 91.391   25.004  -37.060 1.00 34.25 522 A 1 
ATOM 3982 C CB  . LYS A 0 522 . 91.907   27.221  -38.265 1.00 34.25 522 A 1 
ATOM 3983 O O   . LYS A 0 522 . 90.857   24.467  -38.020 1.00 34.25 522 A 1 
ATOM 3984 C CG  . LYS A 0 522 . 92.664   28.546  -38.063 1.00 34.25 522 A 1 
ATOM 3985 C CD  . LYS A 0 522 . 92.063   29.656  -38.934 1.00 34.25 522 A 1 
ATOM 3986 C CE  . LYS A 0 522 . 92.806   30.980  -38.723 1.00 34.25 522 A 1 
ATOM 3987 N NZ  . LYS A 0 522 . 92.196   32.069  -39.528 1.00 34.25 522 A 1 
ATOM 3988 N N   . ASN A 0 523 . 91.300   24.583  -35.805 1.00 35.11 523 A 1 
ATOM 3989 C CA  . ASN A 0 523 . 90.488   23.496  -35.278 1.00 35.11 523 A 1 
ATOM 3990 C C   . ASN A 0 523 . 89.000   23.898  -35.371 1.00 35.11 523 A 1 
ATOM 3991 C CB  . ASN A 0 523 . 90.998   23.311  -33.824 1.00 35.11 523 A 1 
ATOM 3992 O O   . ASN A 0 523 . 88.539   24.688  -34.548 1.00 35.11 523 A 1 
ATOM 3993 C CG  . ASN A 0 523 . 90.714   21.953  -33.219 1.00 35.11 523 A 1 
ATOM 3994 N ND2 . ASN A 0 523 . 90.489   21.878  -31.928 1.00 35.11 523 A 1 
ATOM 3995 O OD1 . ASN A 0 523 . 90.769   20.939  -33.881 1.00 35.11 523 A 1 
ATOM 3996 N N   . TYR A 0 524 . 88.270   23.446  -36.395 1.00 33.96 524 A 1 
ATOM 3997 C CA  . TYR A 0 524 . 86.816   23.635  -36.473 1.00 33.96 524 A 1 
ATOM 3998 C C   . TYR A 0 524 . 86.147   22.578  -35.590 1.00 33.96 524 A 1 
ATOM 3999 C CB  . TYR A 0 524 . 86.319   23.608  -37.927 1.00 33.96 524 A 1 
ATOM 4000 O O   . TYR A 0 524 . 86.334   21.382  -35.798 1.00 33.96 524 A 1 
ATOM 4001 C CG  . TYR A 0 524 . 86.533   24.919  -38.668 1.00 33.96 524 A 1 
ATOM 4002 C CD1 . TYR A 0 524 . 85.569   25.944  -38.570 1.00 33.96 524 A 1 
ATOM 4003 C CD2 . TYR A 0 524 . 87.689   25.120  -39.447 1.00 33.96 524 A 1 
ATOM 4004 C CE1 . TYR A 0 524 . 85.762   27.167  -39.242 1.00 33.96 524 A 1 
ATOM 4005 C CE2 . TYR A 0 524 . 87.875   26.332  -40.140 1.00 33.96 524 A 1 
ATOM 4006 O OH  . TYR A 0 524 . 87.093   28.528  -40.706 1.00 33.96 524 A 1 
ATOM 4007 C CZ  . TYR A 0 524 . 86.911   27.359  -40.035 1.00 33.96 524 A 1 
ATOM 4008 N N   . GLY A 0 525 . 85.450   23.039  -34.550 1.00 36.99 525 A 1 
ATOM 4009 C CA  . GLY A 0 525 . 84.732   22.189  -33.606 1.00 36.99 525 A 1 
ATOM 4010 C C   . GLY A 0 525 . 83.602   21.431  -34.297 1.00 36.99 525 A 1 
ATOM 4011 O O   . GLY A 0 525 . 82.864   22.008  -35.090 1.00 36.99 525 A 1 
ATOM 4012 N N   . MET A 0 526 . 83.508   20.140  -33.991 1.00 37.18 526 A 1 
ATOM 4013 C CA  . MET A 0 526 . 82.475   19.229  -34.475 1.00 37.18 526 A 1 
ATOM 4014 C C   . MET A 0 526 . 81.090   19.745  -34.062 1.00 37.18 526 A 1 
ATOM 4015 C CB  . MET A 0 526 . 82.738   17.822  -33.908 1.00 37.18 526 A 1 
ATOM 4016 O O   . MET A 0 526 . 80.879   20.086  -32.895 1.00 37.18 526 A 1 
ATOM 4017 C CG  . MET A 0 526 . 84.148   17.301  -34.234 1.00 37.18 526 A 1 
ATOM 4018 S SD  . MET A 0 526 . 84.429   15.603  -33.677 1.00 37.18 526 A 1 
ATOM 4019 C CE  . MET A 0 526 . 86.203   15.403  -33.953 1.00 37.18 526 A 1 
ATOM 4020 N N   . MET A 0 527 . 80.174   19.836  -35.023 1.00 35.06 527 A 1 
ATOM 4021 C CA  . MET A 0 527 . 78.775   20.190  -34.795 1.00 35.06 527 A 1 
ATOM 4022 C C   . MET A 0 527 . 78.010   18.873  -34.685 1.00 35.06 527 A 1 
ATOM 4023 C CB  . MET A 0 527 . 78.262   21.096  -35.931 1.00 35.06 527 A 1 
ATOM 4024 O O   . MET A 0 527 . 77.889   18.152  -35.667 1.00 35.06 527 A 1 
ATOM 4025 C CG  . MET A 0 527 . 79.006   22.443  -35.952 1.00 35.06 527 A 1 
ATOM 4026 S SD  . MET A 0 527 . 78.713   23.514  -37.392 1.00 35.06 527 A 1 
ATOM 4027 C CE  . MET A 0 527 . 77.000   24.026  -37.088 1.00 35.06 527 A 1 
ATOM 4028 N N   . TRP A 0 528 . 77.592   18.536  -33.469 1.00 39.04 528 A 1 
ATOM 4029 C CA  . TRP A 0 528 . 76.588   17.508  -33.226 1.00 39.04 528 A 1 
ATOM 4030 C C   . TRP A 0 528 . 75.232   18.169  -33.448 1.00 39.04 528 A 1 
ATOM 4031 C CB  . TRP A 0 528 . 76.706   17.013  -31.777 1.00 39.04 528 A 1 
ATOM 4032 O O   . TRP A 0 528 . 74.867   19.028  -32.646 1.00 39.04 528 A 1 
ATOM 4033 C CG  . TRP A 0 528 . 77.812   16.045  -31.506 1.00 39.04 528 A 1 
ATOM 4034 C CD1 . TRP A 0 528 . 79.133   16.324  -31.429 1.00 39.04 528 A 1 
ATOM 4035 C CD2 . TRP A 0 528 . 77.694   14.601  -31.345 1.00 39.04 528 A 1 
ATOM 4036 C CE2 . TRP A 0 528 . 79.000   14.061  -31.155 1.00 39.04 528 A 1 
ATOM 4037 C CE3 . TRP A 0 528 . 76.616   13.695  -31.387 1.00 39.04 528 A 1 
ATOM 4038 N NE1 . TRP A 0 528 . 79.840   15.152  -31.226 1.00 39.04 528 A 1 
ATOM 4039 C CH2 . TRP A 0 528 . 78.136   11.813  -31.049 1.00 39.04 528 A 1 
ATOM 4040 C CZ2 . TRP A 0 528 . 79.233   12.688  -31.003 1.00 39.04 528 A 1 
ATOM 4041 C CZ3 . TRP A 0 528 . 76.837   12.316  -31.237 1.00 39.04 528 A 1 
ATOM 4042 N N   . ASP A 0 529 . 74.529   17.803  -34.515 1.00 44.12 529 A 1 
ATOM 4043 C CA  . ASP A 0 529 . 73.131   18.191  -34.715 1.00 44.12 529 A 1 
ATOM 4044 C C   . ASP A 0 529 . 72.272   16.938  -34.544 1.00 44.12 529 A 1 
ATOM 4045 C CB  . ASP A 0 529 . 72.932   18.919  -36.054 1.00 44.12 529 A 1 
ATOM 4046 O O   . ASP A 0 529 . 71.969   16.215  -35.485 1.00 44.12 529 A 1 
ATOM 4047 C CG  . ASP A 0 529 . 71.560   19.608  -36.153 1.00 44.12 529 A 1 
ATOM 4048 O OD1 . ASP A 0 529 . 70.871   19.719  -35.110 1.00 44.12 529 A 1 
ATOM 4049 O OD2 . ASP A 0 529 . 71.241   20.090  -37.264 1.00 44.12 529 A 1 
ATOM 4050 N N   . GLY A 0 530 . 71.995   16.602  -33.286 1.00 53.70 530 A 1 
ATOM 4051 C CA  . GLY A 0 530 . 71.020   15.571  -32.961 1.00 53.70 530 A 1 
ATOM 4052 C C   . GLY A 0 530 . 69.655   16.224  -32.798 1.00 53.70 530 A 1 
ATOM 4053 O O   . GLY A 0 530 . 69.473   17.034  -31.879 1.00 53.70 530 A 1 
ATOM 4054 N N   . ALA A 0 531 . 68.707   15.855  -33.657 1.00 58.55 531 A 1 
ATOM 4055 C CA  . ALA A 0 531 . 67.307   16.233  -33.524 1.00 58.55 531 A 1 
ATOM 4056 C C   . ALA A 0 531 . 66.499   14.997  -33.126 1.00 58.55 531 A 1 
ATOM 4057 C CB  . ALA A 0 531 . 66.812   16.878  -34.824 1.00 58.55 531 A 1 
ATOM 4058 O O   . ALA A 0 531 . 66.448   14.011  -33.863 1.00 58.55 531 A 1 
ATOM 4059 N N   . SER A 0 532 . 65.862   15.067  -31.961 1.00 62.42 532 A 1 
ATOM 4060 C CA  . SER A 0 532 . 64.896   14.071  -31.501 1.00 62.42 532 A 1 
ATOM 4061 C C   . SER A 0 532 . 63.523   14.717  -31.389 1.00 62.42 532 A 1 
ATOM 4062 C CB  . SER A 0 532 . 65.327   13.477  -30.158 1.00 62.42 532 A 1 
ATOM 4063 O O   . SER A 0 532 . 63.421   15.823  -30.841 1.00 62.42 532 A 1 
ATOM 4064 O OG  . SER A 0 532 . 65.335   14.475  -29.150 1.00 62.42 532 A 1 
ATOM 4065 N N   . GLY A 0 533 . 62.495   14.022  -31.852 1.00 68.65 533 A 1 
ATOM 4066 C CA  . GLY A 0 533 . 61.104   14.427  -31.704 1.00 68.65 533 A 1 
ATOM 4067 C C   . GLY A 0 533 . 60.268   13.304  -31.109 1.00 68.65 533 A 1 
ATOM 4068 O O   . GLY A 0 533 . 60.618   12.127  -31.225 1.00 68.65 533 A 1 
ATOM 4069 N N   . SER A 0 534 . 59.202   13.690  -30.427 1.00 72.21 534 A 1 
ATOM 4070 C CA  . SER A 0 534 . 58.063   12.818  -30.186 1.00 72.21 534 A 1 
ATOM 4071 C C   . SER A 0 534 . 56.785   13.632  -30.221 1.00 72.21 534 A 1 
ATOM 4072 C CB  . SER A 0 534 . 58.159   12.093  -28.840 1.00 72.21 534 A 1 
ATOM 4073 O O   . SER A 0 534 . 56.752   14.693  -29.594 1.00 72.21 534 A 1 
ATOM 4074 O OG  . SER A 0 534 . 58.176   13.011  -27.747 1.00 72.21 534 A 1 
ATOM 4075 N N   . ASP A 0 535 . 55.779   13.101  -30.872 1.00 75.80 535 A 1 
ATOM 4076 C CA  . ASP A 0 535 . 54.412   13.576  -30.991 1.00 75.80 535 A 1 
ATOM 4077 C C   . ASP A 0 535 . 53.495   12.545  -30.330 1.00 75.80 535 A 1 
ATOM 4078 C CB  . ASP A 0 535 . 54.021   13.927  -32.450 1.00 75.80 535 A 1 
ATOM 4079 O O   . ASP A 0 535 . 53.781   11.347  -30.312 1.00 75.80 535 A 1 
ATOM 4080 C CG  . ASP A 0 535 . 54.701   13.192  -33.628 1.00 75.80 535 A 1 
ATOM 4081 O OD1 . ASP A 0 535 . 55.755   12.534  -33.420 1.00 75.80 535 A 1 
ATOM 4082 O OD2 . ASP A 0 535 . 54.355   13.518  -34.784 1.00 75.80 535 A 1 
ATOM 4083 N N   . TRP A 0 536 . 52.482   13.050  -29.638 1.00 74.61 536 A 1 
ATOM 4084 C CA  . TRP A 0 536 . 51.442   12.247  -29.016 1.00 74.61 536 A 1 
ATOM 4085 C C   . TRP A 0 536 . 50.125   12.915  -29.344 1.00 74.61 536 A 1 
ATOM 4086 C CB  . TRP A 0 536 . 51.638   12.159  -27.497 1.00 74.61 536 A 1 
ATOM 4087 O O   . TRP A 0 536 . 49.918   14.056  -28.914 1.00 74.61 536 A 1 
ATOM 4088 C CG  . TRP A 0 536 . 50.619   11.328  -26.766 1.00 74.61 536 A 1 
ATOM 4089 C CD1 . TRP A 0 536 . 50.533   9.978   -26.766 1.00 74.61 536 A 1 
ATOM 4090 C CD2 . TRP A 0 536 . 49.431   11.776  -26.044 1.00 74.61 536 A 1 
ATOM 4091 C CE2 . TRP A 0 536 . 48.745   10.640  -25.524 1.00 74.61 536 A 1 
ATOM 4092 C CE3 . TRP A 0 536 . 48.833   13.032  -25.834 1.00 74.61 536 A 1 
ATOM 4093 N NE1 . TRP A 0 536 . 49.455   9.564   -26.003 1.00 74.61 536 A 1 
ATOM 4094 C CH2 . TRP A 0 536 . 47.029   12.027  -24.533 1.00 74.61 536 A 1 
ATOM 4095 C CZ2 . TRP A 0 536 . 47.576   10.752  -24.759 1.00 74.61 536 A 1 
ATOM 4096 C CZ3 . TRP A 0 536 . 47.646   13.163  -25.085 1.00 74.61 536 A 1 
ATOM 4097 N N   . ASP A 0 537 . 49.276   12.207  -30.068 1.00 80.73 537 A 1 
ATOM 4098 C CA  . ASP A 0 537 . 47.921   12.637  -30.348 1.00 80.73 537 A 1 
ATOM 4099 C C   . ASP A 0 537 . 46.952   11.676  -29.646 1.00 80.73 537 A 1 
ATOM 4100 C CB  . ASP A 0 537 . 47.686   12.776  -31.863 1.00 80.73 537 A 1 
ATOM 4101 O O   . ASP A 0 537 . 47.195   10.476  -29.499 1.00 80.73 537 A 1 
ATOM 4102 C CG  . ASP A 0 537 . 48.538   13.843  -32.568 1.00 80.73 537 A 1 
ATOM 4103 O OD1 . ASP A 0 537 . 48.882   14.860  -31.915 1.00 80.73 537 A 1 
ATOM 4104 O OD2 . ASP A 0 537 . 48.740   13.740  -33.801 1.00 80.73 537 A 1 
ATOM 4105 N N   . ALA A 0 538 . 45.854   12.229  -29.142 1.00 82.21 538 A 1 
ATOM 4106 C CA  . ALA A 0 538 . 44.775   11.453  -28.556 1.00 82.21 538 A 1 
ATOM 4107 C C   . ALA A 0 538 . 43.430   12.039  -28.951 1.00 82.21 538 A 1 
ATOM 4108 C CB  . ALA A 0 538 . 44.938   11.375  -27.038 1.00 82.21 538 A 1 
ATOM 4109 O O   . ALA A 0 538 . 43.265   13.256  -29.063 1.00 82.21 538 A 1 
ATOM 4110 N N   . TRP A 0 539 . 42.443   11.174  -29.135 1.00 87.95 539 A 1 
ATOM 4111 C CA  . TRP A 0 539 . 41.071   11.581  -29.393 1.00 87.95 539 A 1 
ATOM 4112 C C   . TRP A 0 539 . 40.099   10.662  -28.675 1.00 87.95 539 A 1 
ATOM 4113 C CB  . TRP A 0 539 . 40.803   11.628  -30.903 1.00 87.95 539 A 1 
ATOM 4114 O O   . TRP A 0 539 . 40.391   9.490   -28.437 1.00 87.95 539 A 1 
ATOM 4115 C CG  . TRP A 0 539 . 40.753   10.293  -31.584 1.00 87.95 539 A 1 
ATOM 4116 C CD1 . TRP A 0 539 . 41.824   9.581   -32.003 1.00 87.95 539 A 1 
ATOM 4117 C CD2 . TRP A 0 539 . 39.588   9.452   -31.846 1.00 87.95 539 A 1 
ATOM 4118 C CE2 . TRP A 0 539 . 40.034   8.239   -32.451 1.00 87.95 539 A 1 
ATOM 4119 C CE3 . TRP A 0 539 . 38.202   9.580   -31.599 1.00 87.95 539 A 1 
ATOM 4120 N NE1 . TRP A 0 539 . 41.405   8.374   -32.525 1.00 87.95 539 A 1 
ATOM 4121 C CH2 . TRP A 0 539 . 37.774   7.370   -32.550 1.00 87.95 539 A 1 
ATOM 4122 C CZ2 . TRP A 0 539 . 39.147   7.211   -32.810 1.00 87.95 539 A 1 
ATOM 4123 C CZ3 . TRP A 0 539 . 37.305   8.550   -31.942 1.00 87.95 539 A 1 
ATOM 4124 N N   . GLY A 0 540 . 38.917   11.189  -28.378 1.00 89.26 540 A 1 
ATOM 4125 C CA  . GLY A 0 540 . 37.846   10.390  -27.821 1.00 89.26 540 A 1 
ATOM 4126 C C   . GLY A 0 540 . 36.461   10.944  -28.101 1.00 89.26 540 A 1 
ATOM 4127 O O   . GLY A 0 540 . 36.281   12.092  -28.527 1.00 89.26 540 A 1 
ATOM 4128 N N   . ARG A 0 541 . 35.481   10.076  -27.885 1.00 90.98 541 A 1 
ATOM 4129 C CA  . ARG A 0 541 . 34.059   10.351  -27.982 1.00 90.98 541 A 1 
ATOM 4130 C C   . ARG A 0 541 . 33.340   9.580   -26.884 1.00 90.98 541 A 1 
ATOM 4131 C CB  . ARG A 0 541 . 33.579   9.938   -29.373 1.00 90.98 541 A 1 
ATOM 4132 O O   . ARG A 0 541 . 33.434   8.361   -26.899 1.00 90.98 541 A 1 
ATOM 4133 C CG  . ARG A 0 541 . 32.101   10.268  -29.566 1.00 90.98 541 A 1 
ATOM 4134 C CD  . ARG A 0 541 . 31.724   9.870   -30.987 1.00 90.98 541 A 1 
ATOM 4135 N NE  . ARG A 0 541 . 30.364   10.322  -31.300 1.00 90.98 541 A 1 
ATOM 4136 N NH1 . ARG A 0 541 . 29.758   8.515   -32.558 1.00 90.98 541 A 1 
ATOM 4137 N NH2 . ARG A 0 541 . 28.274   10.115  -32.126 1.00 90.98 541 A 1 
ATOM 4138 C CZ  . ARG A 0 541 . 29.481   9.662   -32.007 1.00 90.98 541 A 1 
ATOM 4139 N N   . ASP A 0 542 . 32.630   10.273  -26.007 1.00 90.91 542 A 1 
ATOM 4140 C CA  . ASP A 0 542 . 31.710   9.649   -25.052 1.00 90.91 542 A 1 
ATOM 4141 C C   . ASP A 0 542 . 30.283   9.750   -25.597 1.00 90.91 542 A 1 
ATOM 4142 C CB  . ASP A 0 542 . 31.892   10.210  -23.628 1.00 90.91 542 A 1 
ATOM 4143 O O   . ASP A 0 542 . 29.920   10.732  -26.246 1.00 90.91 542 A 1 
ATOM 4144 C CG  . ASP A 0 542 . 31.572   11.691  -23.405 1.00 90.91 542 A 1 
ATOM 4145 O OD1 . ASP A 0 542 . 30.616   12.212  -24.027 1.00 90.91 542 A 1 
ATOM 4146 O OD2 . ASP A 0 542 . 32.310   12.316  -22.603 1.00 90.91 542 A 1 
ATOM 4147 N N   . GLN A 0 543 . 29.471   8.705   -25.456 1.00 92.29 543 A 1 
ATOM 4148 C CA  . GLN A 0 543 . 28.059   8.778   -25.826 1.00 92.29 543 A 1 
ATOM 4149 C C   . GLN A 0 543 . 27.184   8.282   -24.690 1.00 92.29 543 A 1 
ATOM 4150 C CB  . GLN A 0 543 . 27.736   8.043   -27.129 1.00 92.29 543 A 1 
ATOM 4151 O O   . GLN A 0 543 . 26.918   7.094   -24.528 1.00 92.29 543 A 1 
ATOM 4152 C CG  . GLN A 0 543 . 28.490   8.533   -28.372 1.00 92.29 543 A 1 
ATOM 4153 C CD  . GLN A 0 543 . 27.626   8.326   -29.604 1.00 92.29 543 A 1 
ATOM 4154 N NE2 . GLN A 0 543 . 26.711   9.235   -29.853 1.00 92.29 543 A 1 
ATOM 4155 O OE1 . GLN A 0 543 . 27.713   7.406   -30.406 1.00 92.29 543 A 1 
ATOM 4156 N N   . ASP A 0 544 . 26.636   9.246   -23.971 1.00 93.79 544 A 1 
ATOM 4157 C CA  . ASP A 0 544 . 25.941   9.022   -22.724 1.00 93.79 544 A 1 
ATOM 4158 C C   . ASP A 0 544 . 24.419   9.092   -22.957 1.00 93.79 544 A 1 
ATOM 4159 C CB  . ASP A 0 544 . 26.476   10.083  -21.746 1.00 93.79 544 A 1 
ATOM 4160 O O   . ASP A 0 544 . 23.898   10.029  -23.570 1.00 93.79 544 A 1 
ATOM 4161 C CG  . ASP A 0 544 . 26.838   9.558   -20.369 1.00 93.79 544 A 1 
ATOM 4162 O OD1 . ASP A 0 544 . 26.189   8.569   -19.956 1.00 93.79 544 A 1 
ATOM 4163 O OD2 . ASP A 0 544 . 27.290   10.346  -19.506 1.00 93.79 544 A 1 
ATOM 4164 N N   . LEU A 0 545 . 23.651   8.109   -22.481 1.00 95.84 545 A 1 
ATOM 4165 C CA  . LEU A 0 545 . 22.184   8.117   -22.529 1.00 95.84 545 A 1 
ATOM 4166 C C   . LEU A 0 545 . 21.601   7.667   -21.198 1.00 95.84 545 A 1 
ATOM 4167 C CB  . LEU A 0 545 . 21.664   7.248   -23.689 1.00 95.84 545 A 1 
ATOM 4168 O O   . LEU A 0 545 . 21.747   6.523   -20.784 1.00 95.84 545 A 1 
ATOM 4169 C CG  . LEU A 0 545 . 20.125   7.112   -23.743 1.00 95.84 545 A 1 
ATOM 4170 C CD1 . LEU A 0 545 . 19.415   8.438   -24.037 1.00 95.84 545 A 1 
ATOM 4171 C CD2 . LEU A 0 545 . 19.707   6.116   -24.824 1.00 95.84 545 A 1 
ATOM 4172 N N   . LYS A 0 546 . 20.813   8.539   -20.568 1.00 97.26 546 A 1 
ATOM 4173 C CA  . LYS A 0 546 . 20.125   8.267   -19.302 1.00 97.26 546 A 1 
ATOM 4174 C C   . LYS A 0 546 . 18.631   8.540   -19.446 1.00 97.26 546 A 1 
ATOM 4175 C CB  . LYS A 0 546 . 20.815   9.048   -18.165 1.00 97.26 546 A 1 
ATOM 4176 O O   . LYS A 0 546 . 18.211   9.654   -19.767 1.00 97.26 546 A 1 
ATOM 4177 C CG  . LYS A 0 546 . 22.265   8.557   -17.958 1.00 97.26 546 A 1 
ATOM 4178 C CD  . LYS A 0 546 . 23.127   9.408   -17.010 1.00 97.26 546 A 1 
ATOM 4179 C CE  . LYS A 0 546 . 24.534   8.767   -16.945 1.00 97.26 546 A 1 
ATOM 4180 N NZ  . LYS A 0 546 . 25.637   9.598   -17.497 1.00 97.26 546 A 1 
ATOM 4181 N N   . ILE A 0 547 . 17.807   7.525   -19.199 1.00 97.59 547 A 1 
ATOM 4182 C CA  . ILE A 0 547 . 16.343   7.615   -19.222 1.00 97.59 547 A 1 
ATOM 4183 C C   . ILE A 0 547 . 15.810   7.195   -17.859 1.00 97.59 547 A 1 
ATOM 4184 C CB  . ILE A 0 547 . 15.722   6.759   -20.351 1.00 97.59 547 A 1 
ATOM 4185 O O   . ILE A 0 547 . 16.088   6.089   -17.421 1.00 97.59 547 A 1 
ATOM 4186 C CG1 . ILE A 0 547 . 16.284   7.165   -21.733 1.00 97.59 547 A 1 
ATOM 4187 C CG2 . ILE A 0 547 . 14.183   6.878   -20.313 1.00 97.59 547 A 1 
ATOM 4188 C CD1 . ILE A 0 547 . 15.820   6.273   -22.891 1.00 97.59 547 A 1 
ATOM 4189 N N   . SER A 0 548 . 14.994   8.046   -17.246 1.00 97.52 548 A 1 
ATOM 4190 C CA  . SER A 0 548 . 14.243   7.726   -16.030 1.00 97.52 548 A 1 
ATOM 4191 C C   . SER A 0 548 . 12.762   7.923   -16.296 1.00 97.52 548 A 1 
ATOM 4192 C CB  . SER A 0 548 . 14.685   8.598   -14.855 1.00 97.52 548 A 1 
ATOM 4193 O O   . SER A 0 548 . 12.330   9.020   -16.661 1.00 97.52 548 A 1 
ATOM 4194 O OG  . SER A 0 548 . 16.014   8.302   -14.496 1.00 97.52 548 A 1 
ATOM 4195 N N   . GLU A 0 549 . 11.981   6.867   -16.133 1.00 96.66 549 A 1 
ATOM 4196 C CA  . GLU A 0 549 . 10.538   6.856   -16.334 1.00 96.66 549 A 1 
ATOM 4197 C C   . GLU A 0 549 . 9.855    6.313   -15.088 1.00 96.66 549 A 1 
ATOM 4198 C CB  . GLU A 0 549 . 10.175   6.015   -17.565 1.00 96.66 549 A 1 
ATOM 4199 O O   . GLU A 0 549 . 10.215   5.249   -14.594 1.00 96.66 549 A 1 
ATOM 4200 C CG  . GLU A 0 549 . 10.544   6.743   -18.864 1.00 96.66 549 A 1 
ATOM 4201 C CD  . GLU A 0 549 . 10.323   5.902   -20.123 1.00 96.66 549 A 1 
ATOM 4202 O OE1 . GLU A 0 549 . 10.620   6.414   -21.228 1.00 96.66 549 A 1 
ATOM 4203 O OE2 . GLU A 0 549 . 9.912    4.720   -20.035 1.00 96.66 549 A 1 
ATOM 4204 N N   . SER A 0 550 . 8.845    7.026   -14.600 1.00 97.23 550 A 1 
ATOM 4205 C CA  . SER A 0 550 . 8.015    6.561   -13.498 1.00 97.23 550 A 1 
ATOM 4206 C C   . SER A 0 550 . 6.540    6.791   -13.780 1.00 97.23 550 A 1 
ATOM 4207 C CB  . SER A 0 550 . 8.440    7.161   -12.156 1.00 97.23 550 A 1 
ATOM 4208 O O   . SER A 0 550 . 6.136    7.710   -14.502 1.00 97.23 550 A 1 
ATOM 4209 O OG  . SER A 0 550 . 8.119    8.536   -12.073 1.00 97.23 550 A 1 
ATOM 4210 N N   . TYR A 0 551 . 5.730    5.911   -13.215 1.00 96.12 551 A 1 
ATOM 4211 C CA  . TYR A 0 551 . 4.291    5.957   -13.313 1.00 96.12 551 A 1 
ATOM 4212 C C   . TYR A 0 551 . 3.666    5.515   -12.001 1.00 96.12 551 A 1 
ATOM 4213 C CB  . TYR A 0 551 . 3.847    5.045   -14.451 1.00 96.12 551 A 1 
ATOM 4214 O O   . TYR A 0 551 . 3.942    4.409   -11.548 1.00 96.12 551 A 1 
ATOM 4215 C CG  . TYR A 0 551 . 2.355    5.044   -14.597 1.00 96.12 551 A 1 
ATOM 4216 C CD1 . TYR A 0 551 . 1.573    3.966   -14.140 1.00 96.12 551 A 1 
ATOM 4217 C CD2 . TYR A 0 551 . 1.760    6.200   -15.119 1.00 96.12 551 A 1 
ATOM 4218 C CE1 . TYR A 0 551 . 0.177    4.025   -14.288 1.00 96.12 551 A 1 
ATOM 4219 C CE2 . TYR A 0 551 . 0.375    6.284   -15.232 1.00 96.12 551 A 1 
ATOM 4220 O OH  . TYR A 0 551 . -1.722   5.316   -15.056 1.00 96.12 551 A 1 
ATOM 4221 C CZ  . TYR A 0 551 . -0.402   5.192   -14.842 1.00 96.12 551 A 1 
ATOM 4222 N N   . ASP A 0 552 . 2.789    6.344   -11.446 1.00 95.79 552 A 1 
ATOM 4223 C CA  . ASP A 0 552 . 2.121    6.081   -10.179 1.00 95.79 552 A 1 
ATOM 4224 C C   . ASP A 0 552 . 0.615    6.286   -10.321 1.00 95.79 552 A 1 
ATOM 4225 C CB  . ASP A 0 552 . 2.710    6.966   -9.072  1.00 95.79 552 A 1 
ATOM 4226 O O   . ASP A 0 552 . 0.140    7.314   -10.803 1.00 95.79 552 A 1 
ATOM 4227 C CG  . ASP A 0 552 . 4.152    6.576   -8.736  1.00 95.79 552 A 1 
ATOM 4228 O OD1 . ASP A 0 552 . 4.368    5.377   -8.452  1.00 95.79 552 A 1 
ATOM 4229 O OD2 . ASP A 0 552 . 5.030    7.463   -8.741  1.00 95.79 552 A 1 
ATOM 4230 N N   . LYS A 0 553 . -0.153   5.294   -9.880  1.00 96.02 553 A 1 
ATOM 4231 C CA  . LYS A 0 553 . -1.608   5.341   -9.742  1.00 96.02 553 A 1 
ATOM 4232 C C   . LYS A 0 553 . -1.967   5.045   -8.306  1.00 96.02 553 A 1 
ATOM 4233 C CB  . LYS A 0 553 . -2.270   4.291   -10.635 1.00 96.02 553 A 1 
ATOM 4234 O O   . LYS A 0 553 . -1.864   3.899   -7.874  1.00 96.02 553 A 1 
ATOM 4235 C CG  . LYS A 0 553 . -2.510   4.786   -12.050 1.00 96.02 553 A 1 
ATOM 4236 C CD  . LYS A 0 553 . -3.197   3.669   -12.852 1.00 96.02 553 A 1 
ATOM 4237 C CE  . LYS A 0 553 . -4.019   4.227   -14.014 1.00 96.02 553 A 1 
ATOM 4238 N NZ  . LYS A 0 553 . -3.738   3.552   -15.297 1.00 96.02 553 A 1 
ATOM 4239 N N   . THR A 0 554 . -2.488   6.031   -7.595  1.00 95.68 554 A 1 
ATOM 4240 C CA  . THR A 0 554 . -2.971   5.844   -6.229  1.00 95.68 554 A 1 
ATOM 4241 C C   . THR A 0 554 . -4.464   6.102   -6.169  1.00 95.68 554 A 1 
ATOM 4242 C CB  . THR A 0 554 . -2.229   6.732   -5.226  1.00 95.68 554 A 1 
ATOM 4243 O O   . THR A 0 554 . -4.967   7.110   -6.662  1.00 95.68 554 A 1 
ATOM 4244 C CG2 . THR A 0 554 . -2.477   6.289   -3.783  1.00 95.68 554 A 1 
ATOM 4245 O OG1 . THR A 0 554 . -0.836   6.731   -5.431  1.00 95.68 554 A 1 
ATOM 4246 N N   . TRP A 0 555 . -5.189   5.209   -5.509  1.00 94.12 555 A 1 
ATOM 4247 C CA  . TRP A 0 555 . -6.573   5.437   -5.137  1.00 94.12 555 A 1 
ATOM 4248 C C   . TRP A 0 555 . -6.779   5.148   -3.656  1.00 94.12 555 A 1 
ATOM 4249 C CB  . TRP A 0 555 . -7.508   4.648   -6.051  1.00 94.12 555 A 1 
ATOM 4250 O O   . TRP A 0 555 . -6.244   4.192   -3.096  1.00 94.12 555 A 1 
ATOM 4251 C CG  . TRP A 0 555 . -7.354   3.161   -6.044  1.00 94.12 555 A 1 
ATOM 4252 C CD1 . TRP A 0 555 . -6.693   2.437   -6.972  1.00 94.12 555 A 1 
ATOM 4253 C CD2 . TRP A 0 555 . -7.872   2.202   -5.078  1.00 94.12 555 A 1 
ATOM 4254 C CE2 . TRP A 0 555 . -7.588   0.891   -5.552  1.00 94.12 555 A 1 
ATOM 4255 C CE3 . TRP A 0 555 . -8.575   2.312   -3.860  1.00 94.12 555 A 1 
ATOM 4256 N NE1 . TRP A 0 555 . -6.865   1.094   -6.714  1.00 94.12 555 A 1 
ATOM 4257 C CH2 . TRP A 0 555 . -8.641   -0.107  -3.612  1.00 94.12 555 A 1 
ATOM 4258 C CZ2 . TRP A 0 555 . -8.005   -0.256  -4.859  1.00 94.12 555 A 1 
ATOM 4259 C CZ3 . TRP A 0 555 . -8.929   1.174   -3.121  1.00 94.12 555 A 1 
ATOM 4260 N N   . ALA A 0 556 . -7.591   5.972   -3.009  1.00 94.04 556 A 1 
ATOM 4261 C CA  . ALA A 0 556 . -7.945   5.809   -1.610  1.00 94.04 556 A 1 
ATOM 4262 C C   . ALA A 0 556 . -9.424   6.118   -1.396  1.00 94.04 556 A 1 
ATOM 4263 C CB  . ALA A 0 556 . -7.043   6.696   -0.750  1.00 94.04 556 A 1 
ATOM 4264 O O   . ALA A 0 556 . -9.967   7.058   -1.973  1.00 94.04 556 A 1 
ATOM 4265 N N   . LYS A 0 557 . -10.084  5.333   -0.551  1.00 95.96 557 A 1 
ATOM 4266 C CA  . LYS A 0 557 . -11.462  5.557   -0.114  1.00 95.96 557 A 1 
ATOM 4267 C C   . LYS A 0 557 . -11.546  5.374   1.389   1.00 95.96 557 A 1 
ATOM 4268 C CB  . LYS A 0 557 . -12.435  4.618   -0.844  1.00 95.96 557 A 1 
ATOM 4269 O O   . LYS A 0 557 . -10.999  4.407   1.915   1.00 95.96 557 A 1 
ATOM 4270 C CG  . LYS A 0 557 . -12.538  4.972   -2.333  1.00 95.96 557 A 1 
ATOM 4271 C CD  . LYS A 0 557 . -13.478  4.024   -3.080  1.00 95.96 557 A 1 
ATOM 4272 C CE  . LYS A 0 557 . -13.495  4.441   -4.554  1.00 95.96 557 A 1 
ATOM 4273 N NZ  . LYS A 0 557 . -14.168  3.436   -5.410  1.00 95.96 557 A 1 
ATOM 4274 N N   . SER A 0 558 . -12.255  6.268   2.063   1.00 94.34 558 A 1 
ATOM 4275 C CA  . SER A 0 558 . -12.606  6.109   3.469   1.00 94.34 558 A 1 
ATOM 4276 C C   . SER A 0 558 . -14.091  6.351   3.683   1.00 94.34 558 A 1 
ATOM 4277 C CB  . SER A 0 558 . -11.745  6.984   4.386   1.00 94.34 558 A 1 
ATOM 4278 O O   . SER A 0 558 . -14.677  7.239   3.061   1.00 94.34 558 A 1 
ATOM 4279 O OG  . SER A 0 558 . -12.029  8.360   4.243   1.00 94.34 558 A 1 
ATOM 4280 N N   . TYR A 0 559 . -14.668  5.560   4.573   1.00 92.95 559 A 1 
ATOM 4281 C CA  . TYR A 0 559 . -16.008  5.715   5.109   1.00 92.95 559 A 1 
ATOM 4282 C C   . TYR A 0 559 . -15.876  5.758   6.619   1.00 92.95 559 A 1 
ATOM 4283 C CB  . TYR A 0 559 . -16.897  4.542   4.690   1.00 92.95 559 A 1 
ATOM 4284 O O   . TYR A 0 559 . -15.285  4.849   7.193   1.00 92.95 559 A 1 
ATOM 4285 C CG  . TYR A 0 559 . -17.108  4.450   3.197   1.00 92.95 559 A 1 
ATOM 4286 C CD1 . TYR A 0 559 . -18.186  5.133   2.607   1.00 92.95 559 A 1 
ATOM 4287 C CD2 . TYR A 0 559 . -16.215  3.709   2.400   1.00 92.95 559 A 1 
ATOM 4288 C CE1 . TYR A 0 559 . -18.380  5.074   1.215   1.00 92.95 559 A 1 
ATOM 4289 C CE2 . TYR A 0 559 . -16.400  3.649   1.007   1.00 92.95 559 A 1 
ATOM 4290 O OH  . TYR A 0 559 . -17.665  4.278   -0.932  1.00 92.95 559 A 1 
ATOM 4291 C CZ  . TYR A 0 559 . -17.484  4.332   0.415   1.00 92.95 559 A 1 
ATOM 4292 N N   . ASP A 0 560 . -16.419  6.795   7.227   1.00 92.25 560 A 1 
ATOM 4293 C CA  . ASP A 0 560 . -16.537  6.919   8.669   1.00 92.25 560 A 1 
ATOM 4294 C C   . ASP A 0 560 . -18.021  7.143   8.974   1.00 92.25 560 A 1 
ATOM 4295 C CB  . ASP A 0 560 . -15.627  8.049   9.183   1.00 92.25 560 A 1 
ATOM 4296 O O   . ASP A 0 560 . -18.687  7.918   8.277   1.00 92.25 560 A 1 
ATOM 4297 C CG  . ASP A 0 560 . -14.143  7.859   8.813   1.00 92.25 560 A 1 
ATOM 4298 O OD1 . ASP A 0 560 . -13.556  6.792   9.123   1.00 92.25 560 A 1 
ATOM 4299 O OD2 . ASP A 0 560 . -13.557  8.777   8.182   1.00 92.25 560 A 1 
ATOM 4300 N N   . ALA A 0 561 . -18.546  6.428   9.959   1.00 88.87 561 A 1 
ATOM 4301 C CA  . ALA A 0 561 . -19.901  6.598   10.448  1.00 88.87 561 A 1 
ATOM 4302 C C   . ALA A 0 561 . -19.888  6.693   11.972  1.00 88.87 561 A 1 
ATOM 4303 C CB  . ALA A 0 561 . -20.791  5.462   9.936   1.00 88.87 561 A 1 
ATOM 4304 O O   . ALA A 0 561 . -19.238  5.881   12.628  1.00 88.87 561 A 1 
ATOM 4305 N N   . GLU A 0 562 . -20.608  7.679   12.495  1.00 85.82 562 A 1 
ATOM 4306 C CA  . GLU A 0 562 . -20.845  7.849   13.930  1.00 85.82 562 A 1 
ATOM 4307 C C   . GLU A 0 562 . -22.207  7.252   14.248  1.00 85.82 562 A 1 
ATOM 4308 C CB  . GLU A 0 562 . -20.832  9.330   14.330  1.00 85.82 562 A 1 
ATOM 4309 O O   . GLU A 0 562 . -23.166  7.581   13.540  1.00 85.82 562 A 1 
ATOM 4310 C CG  . GLU A 0 562 . -19.537  10.072  13.972  1.00 85.82 562 A 1 
ATOM 4311 C CD  . GLU A 0 562 . -18.282  9.528   14.668  1.00 85.82 562 A 1 
ATOM 4312 O OE1 . GLU A 0 562 . -17.212  9.569   14.013  1.00 85.82 562 A 1 
ATOM 4313 O OE2 . GLU A 0 562 . -18.375  9.169   15.859  1.00 85.82 562 A 1 
ATOM 4314 N N   . SER A 0 563 . -22.216  6.404   15.277  1.00 82.37 563 A 1 
ATOM 4315 C CA  . SER A 0 563 . -23.276  5.518   15.752  1.00 82.37 563 A 1 
ATOM 4316 C C   . SER A 0 563 . -23.946  4.698   14.646  1.00 82.37 563 A 1 
ATOM 4317 C CB  . SER A 0 563 . -24.268  6.247   16.654  1.00 82.37 563 A 1 
ATOM 4318 O O   . SER A 0 563 . -24.464  5.217   13.659  1.00 82.37 563 A 1 
ATOM 4319 O OG  . SER A 0 563 . -25.066  7.101   15.880  1.00 82.37 563 A 1 
ATOM 4320 N N   . TYR A 0 564 . -23.933  3.377   14.769  1.00 83.35 564 A 1 
ATOM 4321 C CA  . TYR A 0 564 . -24.705  2.513   13.884  1.00 83.35 564 A 1 
ATOM 4322 C C   . TYR A 0 564 . -25.577  1.586   14.693  1.00 83.35 564 A 1 
ATOM 4323 C CB  . TYR A 0 564 . -23.799  1.694   12.959  1.00 83.35 564 A 1 
ATOM 4324 O O   . TYR A 0 564 . -25.032  0.706   15.342  1.00 83.35 564 A 1 
ATOM 4325 C CG  . TYR A 0 564 . -24.602  0.749   12.080  1.00 83.35 564 A 1 
ATOM 4326 C CD1 . TYR A 0 564 . -24.411  -0.644  12.119  1.00 83.35 564 A 1 
ATOM 4327 C CD2 . TYR A 0 564 . -25.597  1.278   11.247  1.00 83.35 564 A 1 
ATOM 4328 C CE1 . TYR A 0 564 . -25.134  -1.484  11.253  1.00 83.35 564 A 1 
ATOM 4329 C CE2 . TYR A 0 564 . -26.314  0.453   10.372  1.00 83.35 564 A 1 
ATOM 4330 O OH  . TYR A 0 564 . -26.673  -1.669  9.403   1.00 83.35 564 A 1 
ATOM 4331 C CZ  . TYR A 0 564 . -26.052  -0.918  10.341  1.00 83.35 564 A 1 
ATOM 4332 N N   . ASP A 0 565 . -26.893  1.726   14.553  1.00 84.04 565 A 1 
ATOM 4333 C CA  . ASP A 0 565 . -27.864  0.885   15.244  1.00 84.04 565 A 1 
ATOM 4334 C C   . ASP A 0 565 . -28.693  0.074   14.241  1.00 84.04 565 A 1 
ATOM 4335 C CB  . ASP A 0 565 . -28.770  1.733   16.148  1.00 84.04 565 A 1 
ATOM 4336 O O   . ASP A 0 565 . -29.312  0.629   13.325  1.00 84.04 565 A 1 
ATOM 4337 C CG  . ASP A 0 565 . -28.021  2.499   17.243  1.00 84.04 565 A 1 
ATOM 4338 O OD1 . ASP A 0 565 . -26.991  1.988   17.730  1.00 84.04 565 A 1 
ATOM 4339 O OD2 . ASP A 0 565 . -28.531  3.587   17.595  1.00 84.04 565 A 1 
ATOM 4340 N N   . GLU A 0 566 . -28.748  -1.243  14.440  1.00 88.30 566 A 1 
ATOM 4341 C CA  . GLU A 0 566 . -29.753  -2.140  13.868  1.00 88.30 566 A 1 
ATOM 4342 C C   . GLU A 0 566 . -30.590  -2.721  15.004  1.00 88.30 566 A 1 
ATOM 4343 C CB  . GLU A 0 566 . -29.146  -3.313  13.072  1.00 88.30 566 A 1 
ATOM 4344 O O   . GLU A 0 566 . -30.035  -3.306  15.928  1.00 88.30 566 A 1 
ATOM 4345 C CG  . GLU A 0 566 . -28.098  -2.943  12.018  1.00 88.30 566 A 1 
ATOM 4346 C CD  . GLU A 0 566 . -27.744  -4.109  11.065  1.00 88.30 566 A 1 
ATOM 4347 O OE1 . GLU A 0 566 . -26.828  -3.973  10.218  1.00 88.30 566 A 1 
ATOM 4348 O OE2 . GLU A 0 566 . -28.525  -5.065  10.882  1.00 88.30 566 A 1 
ATOM 4349 N N   . TRP A 0 567 . -31.914  -2.617  14.938  1.00 89.49 567 A 1 
ATOM 4350 C CA  . TRP A 0 567 . -32.774  -3.218  15.957  1.00 89.49 567 A 1 
ATOM 4351 C C   . TRP A 0 567 . -34.058  -3.789  15.366  1.00 89.49 567 A 1 
ATOM 4352 C CB  . TRP A 0 567 . -33.047  -2.217  17.086  1.00 89.49 567 A 1 
ATOM 4353 O O   . TRP A 0 567 . -34.551  -3.328  14.331  1.00 89.49 567 A 1 
ATOM 4354 C CG  . TRP A 0 567 . -33.750  -0.967  16.659  1.00 89.49 567 A 1 
ATOM 4355 C CD1 . TRP A 0 567 . -33.145  0.167   16.242  1.00 89.49 567 A 1 
ATOM 4356 C CD2 . TRP A 0 567 . -35.184  -0.719  16.566  1.00 89.49 567 A 1 
ATOM 4357 C CE2 . TRP A 0 567 . -35.377  0.607   16.074  1.00 89.49 567 A 1 
ATOM 4358 C CE3 . TRP A 0 567 . -36.339  -1.481  16.841  1.00 89.49 567 A 1 
ATOM 4359 N NE1 . TRP A 0 567 . -34.100  1.103   15.900  1.00 89.49 567 A 1 
ATOM 4360 C CH2 . TRP A 0 567 . -37.785  0.363   16.153  1.00 89.49 567 A 1 
ATOM 4361 C CZ2 . TRP A 0 567 . -36.655  1.151   15.869  1.00 89.49 567 A 1 
ATOM 4362 C CZ3 . TRP A 0 567 . -37.624  -0.948  16.636  1.00 89.49 567 A 1 
ATOM 4363 N N   . ASP A 0 568 . -34.577  -4.802  16.048  1.00 85.53 568 A 1 
ATOM 4364 C CA  . ASP A 0 568 . -35.848  -5.463  15.777  1.00 85.53 568 A 1 
ATOM 4365 C C   . ASP A 0 568 . -36.678  -5.515  17.068  1.00 85.53 568 A 1 
ATOM 4366 C CB  . ASP A 0 568 . -35.591  -6.863  15.187  1.00 85.53 568 A 1 
ATOM 4367 O O   . ASP A 0 568 . -36.134  -5.691  18.162  1.00 85.53 568 A 1 
ATOM 4368 C CG  . ASP A 0 568 . -36.817  -7.475  14.493  1.00 85.53 568 A 1 
ATOM 4369 O OD1 . ASP A 0 568 . -37.878  -6.814  14.468  1.00 85.53 568 A 1 
ATOM 4370 O OD2 . ASP A 0 568 . -36.658  -8.568  13.903  1.00 85.53 568 A 1 
ATOM 4371 N N   . ASN A 0 569 . -37.986  -5.314  16.939  1.00 83.07 569 A 1 
ATOM 4372 C CA  . ASN A 0 569 . -38.964  -5.405  18.016  1.00 83.07 569 A 1 
ATOM 4373 C C   . ASN A 0 569 . -40.198  -6.123  17.481  1.00 83.07 569 A 1 
ATOM 4374 C CB  . ASN A 0 569 . -39.309  -3.995  18.525  1.00 83.07 569 A 1 
ATOM 4375 O O   . ASN A 0 569 . -40.940  -5.545  16.678  1.00 83.07 569 A 1 
ATOM 4376 C CG  . ASN A 0 569 . -40.270  -4.017  19.704  1.00 83.07 569 A 1 
ATOM 4377 N ND2 . ASN A 0 569 . -41.558  -3.926  19.501  1.00 83.07 569 A 1 
ATOM 4378 O OD1 . ASN A 0 569 . -39.858  -4.050  20.841  1.00 83.07 569 A 1 
ATOM 4379 N N   . ASN A 0 570 . -40.408  -7.344  17.955  1.00 81.87 570 A 1 
ATOM 4380 C CA  . ASN A 0 570 . -41.634  -8.100  17.757  1.00 81.87 570 A 1 
ATOM 4381 C C   . ASN A 0 570 . -42.431  -8.061  19.053  1.00 81.87 570 A 1 
ATOM 4382 C CB  . ASN A 0 570 . -41.288  -9.535  17.340  1.00 81.87 570 A 1 
ATOM 4383 O O   . ASN A 0 570 . -41.882  -8.398  20.097  1.00 81.87 570 A 1 
ATOM 4384 C CG  . ASN A 0 570 . -40.620  -9.575  15.984  1.00 81.87 570 A 1 
ATOM 4385 N ND2 . ASN A 0 570 . -39.633  -10.415 15.796  1.00 81.87 570 A 1 
ATOM 4386 O OD1 . ASN A 0 570 . -40.972  -8.859  15.060  1.00 81.87 570 A 1 
ATOM 4387 N N   . ASP A 0 571 . -43.679  -7.635  18.946  1.00 77.39 571 A 1 
ATOM 4388 C CA  . ASP A 0 571 . -44.655  -7.573  20.029  1.00 77.39 571 A 1 
ATOM 4389 C C   . ASP A 0 571 . -45.841  -8.455  19.609  1.00 77.39 571 A 1 
ATOM 4390 C CB  . ASP A 0 571 . -44.992  -6.089  20.251  1.00 77.39 571 A 1 
ATOM 4391 O O   . ASP A 0 571 . -46.502  -8.188  18.596  1.00 77.39 571 A 1 
ATOM 4392 C CG  . ASP A 0 571 . -46.081  -5.794  21.288  1.00 77.39 571 A 1 
ATOM 4393 O OD1 . ASP A 0 571 . -46.771  -6.749  21.702  1.00 77.39 571 A 1 
ATOM 4394 O OD2 . ASP A 0 571 . -46.250  -4.573  21.556  1.00 77.39 571 A 1 
ATOM 4395 N N   . ASP A 0 572 . -46.008  -9.581  20.311  1.00 75.67 572 A 1 
ATOM 4396 C CA  . ASP A 0 572 . -47.032  -10.599 20.057  1.00 75.67 572 A 1 
ATOM 4397 C C   . ASP A 0 572 . -48.011  -10.708 21.243  1.00 75.67 572 A 1 
ATOM 4398 C CB  . ASP A 0 572 . -46.397  -11.962 19.701  1.00 75.67 572 A 1 
ATOM 4399 O O   . ASP A 0 572 . -48.083  -11.720 21.958  1.00 75.67 572 A 1 
ATOM 4400 C CG  . ASP A 0 572 . -45.911  -12.161 18.258  1.00 75.67 572 A 1 
ATOM 4401 O OD1 . ASP A 0 572 . -46.328  -11.427 17.332  1.00 75.67 572 A 1 
ATOM 4402 O OD2 . ASP A 0 572 . -45.279  -13.224 18.025  1.00 75.67 572 A 1 
ATOM 4403 N N   . ASP A 0 573 . -48.826  -9.675  21.406  1.00 77.01 573 A 1 
ATOM 4404 C CA  . ASP A 0 573 . -49.868  -9.575  22.418  1.00 77.01 573 A 1 
ATOM 4405 C C   . ASP A 0 573 . -51.084  -10.495 22.169  1.00 77.01 573 A 1 
ATOM 4406 C CB  . ASP A 0 573 . -50.325  -8.112  22.512  1.00 77.01 573 A 1 
ATOM 4407 O O   . ASP A 0 573 . -51.687  -10.601 21.089  1.00 77.01 573 A 1 
ATOM 4408 C CG  . ASP A 0 573 . -49.534  -7.219  23.462  1.00 77.01 573 A 1 
ATOM 4409 O OD1 . ASP A 0 573 . -48.979  -7.805  24.409  1.00 77.01 573 A 1 
ATOM 4410 O OD2 . ASP A 0 573 . -49.795  -5.992  23.436  1.00 77.01 573 A 1 
ATOM 4411 N N   . LYS A 0 574 . -51.529  -11.172 23.236  1.00 76.02 574 A 1 
ATOM 4412 C CA  . LYS A 0 574 . -52.799  -11.915 23.271  1.00 76.02 574 A 1 
ATOM 4413 C C   . LYS A 0 574 . -53.531  -11.648 24.565  1.00 76.02 574 A 1 
ATOM 4414 C CB  . LYS A 0 574 . -52.581  -13.423 23.103  1.00 76.02 574 A 1 
ATOM 4415 O O   . LYS A 0 574 . -53.050  -11.949 25.652  1.00 76.02 574 A 1 
ATOM 4416 C CG  . LYS A 0 574 . -51.896  -13.739 21.778  1.00 76.02 574 A 1 
ATOM 4417 C CD  . LYS A 0 574 . -51.632  -15.231 21.619  1.00 76.02 574 A 1 
ATOM 4418 C CE  . LYS A 0 574 . -50.833  -15.355 20.322  1.00 76.02 574 A 1 
ATOM 4419 N NZ  . LYS A 0 574 . -49.888  -16.486 20.369  1.00 76.02 574 A 1 
ATOM 4420 N N   . TRP A 0 575 . -54.783  -11.224 24.458  1.00 74.89 575 A 1 
ATOM 4421 C CA  . TRP A 0 575 . -55.621  -10.953 25.623  1.00 74.89 575 A 1 
ATOM 4422 C C   . TRP A 0 575 . -57.021  -11.545 25.473  1.00 74.89 575 A 1 
ATOM 4423 C CB  . TRP A 0 575 . -55.621  -9.448  25.906  1.00 74.89 575 A 1 
ATOM 4424 O O   . TRP A 0 575 . -57.597  -11.645 24.384  1.00 74.89 575 A 1 
ATOM 4425 C CG  . TRP A 0 575 . -55.983  -8.593  24.734  1.00 74.89 575 A 1 
ATOM 4426 C CD1 . TRP A 0 575 . -55.105  -8.050  23.860  1.00 74.89 575 A 1 
ATOM 4427 C CD2 . TRP A 0 575 . -57.307  -8.200  24.270  1.00 74.89 575 A 1 
ATOM 4428 C CE2 . TRP A 0 575 . -57.151  -7.398  23.099  1.00 74.89 575 A 1 
ATOM 4429 C CE3 . TRP A 0 575 . -58.623  -8.448  24.726  1.00 74.89 575 A 1 
ATOM 4430 N NE1 . TRP A 0 575 . -55.786  -7.351  22.888  1.00 74.89 575 A 1 
ATOM 4431 C CH2 . TRP A 0 575 . -59.555  -7.123  22.901  1.00 74.89 575 A 1 
ATOM 4432 C CZ2 . TRP A 0 575 . -58.258  -6.860  22.423  1.00 74.89 575 A 1 
ATOM 4433 C CZ3 . TRP A 0 575 . -59.738  -7.917  24.050  1.00 74.89 575 A 1 
ATOM 4434 N N   . GLY A 0 576 . -57.594  -11.952 26.605  1.00 69.24 576 A 1 
ATOM 4435 C CA  . GLY A 0 576 . -58.947  -12.473 26.705  1.00 69.24 576 A 1 
ATOM 4436 C C   . GLY A 0 576 . -59.621  -12.062 28.008  1.00 69.24 576 A 1 
ATOM 4437 O O   . GLY A 0 576 . -59.053  -12.158 29.093  1.00 69.24 576 A 1 
ATOM 4438 N N   . ALA A 0 577 . -60.872  -11.622 27.909  1.00 66.73 577 A 1 
ATOM 4439 C CA  . ALA A 0 577 . -61.694  -11.273 29.059  1.00 66.73 577 A 1 
ATOM 4440 C C   . ALA A 0 577 . -63.039  -12.000 28.994  1.00 66.73 577 A 1 
ATOM 4441 C CB  . ALA A 0 577 . -61.838  -9.750  29.151  1.00 66.73 577 A 1 
ATOM 4442 O O   . ALA A 0 577 . -63.716  -12.029 27.961  1.00 66.73 577 A 1 
ATOM 4443 N N   . GLN A 0 578 . -63.435  -12.578 30.122  1.00 65.96 578 A 1 
ATOM 4444 C CA  . GLN A 0 578 . -64.689  -13.290 30.313  1.00 65.96 578 A 1 
ATOM 4445 C C   . GLN A 0 578 . -65.429  -12.698 31.514  1.00 65.96 578 A 1 
ATOM 4446 C CB  . GLN A 0 578 . -64.428  -14.793 30.486  1.00 65.96 578 A 1 
ATOM 4447 O O   . GLN A 0 578 . -64.861  -12.455 32.576  1.00 65.96 578 A 1 
ATOM 4448 C CG  . GLN A 0 578 . -63.723  -15.421 29.271  1.00 65.96 578 A 1 
ATOM 4449 C CD  . GLN A 0 578 . -63.621  -16.935 29.404  1.00 65.96 578 A 1 
ATOM 4450 N NE2 . GLN A 0 578 . -64.037  -17.698 28.418  1.00 65.96 578 A 1 
ATOM 4451 O OE1 . GLN A 0 578 . -63.192  -17.481 30.400  1.00 65.96 578 A 1 
ATOM 4452 N N   . SER A 0 579 . -66.720  -12.431 31.356  1.00 60.31 579 A 1 
ATOM 4453 C CA  . SER A 0 579 . -67.586  -11.996 32.455  1.00 60.31 579 A 1 
ATOM 4454 C C   . SER A 0 579 . -68.878  -12.786 32.420  1.00 60.31 579 A 1 
ATOM 4455 C CB  . SER A 0 579 . -67.891  -10.501 32.355  1.00 60.31 579 A 1 
ATOM 4456 O O   . SER A 0 579 . -69.477  -12.924 31.350  1.00 60.31 579 A 1 
ATOM 4457 O OG  . SER A 0 579 . -66.695  -9.750  32.424  1.00 60.31 579 A 1 
ATOM 4458 N N   . TRP A 0 580 . -69.304  -13.281 33.578  1.00 64.23 580 A 1 
ATOM 4459 C CA  . TRP A 0 580 . -70.579  -13.967 33.740  1.00 64.23 580 A 1 
ATOM 4460 C C   . TRP A 0 580 . -71.259  -13.564 35.044  1.00 64.23 580 A 1 
ATOM 4461 C CB  . TRP A 0 580 . -70.393  -15.485 33.655  1.00 64.23 580 A 1 
ATOM 4462 O O   . TRP A 0 580 . -70.603  -13.312 36.058  1.00 64.23 580 A 1 
ATOM 4463 C CG  . TRP A 0 580 . -69.444  -16.078 34.650  1.00 64.23 580 A 1 
ATOM 4464 C CD1 . TRP A 0 580 . -69.752  -16.458 35.911  1.00 64.23 580 A 1 
ATOM 4465 C CD2 . TRP A 0 580 . -68.025  -16.358 34.479  1.00 64.23 580 A 1 
ATOM 4466 C CE2 . TRP A 0 580 . -67.551  -16.979 35.673  1.00 64.23 580 A 1 
ATOM 4467 C CE3 . TRP A 0 580 . -67.104  -16.175 33.424  1.00 64.23 580 A 1 
ATOM 4468 N NE1 . TRP A 0 580 . -68.637  -16.998 36.518  1.00 64.23 580 A 1 
ATOM 4469 C CH2 . TRP A 0 580 . -65.402  -17.366 34.686  1.00 64.23 580 A 1 
ATOM 4470 C CZ2 . TRP A 0 580 . -66.248  -17.464 35.796  1.00 64.23 580 A 1 
ATOM 4471 C CZ3 . TRP A 0 580 . -65.798  -16.685 33.525  1.00 64.23 580 A 1 
ATOM 4472 N N   . GLY A 0 581 . -72.586  -13.531 35.003  1.00 60.36 581 A 1 
ATOM 4473 C CA  . GLY A 0 581 . -73.434  -13.241 36.149  1.00 60.36 581 A 1 
ATOM 4474 C C   . GLY A 0 581 . -74.697  -14.091 36.132  1.00 60.36 581 A 1 
ATOM 4475 O O   . GLY A 0 581 . -75.097  -14.618 35.091  1.00 60.36 581 A 1 
ATOM 4476 N N   . ARG A 0 582 . -75.294  -14.254 37.308  1.00 53.34 582 A 1 
ATOM 4477 C CA  . ARG A 0 582 . -76.688  -14.668 37.463  1.00 53.34 582 A 1 
ATOM 4478 C C   . ARG A 0 582 . -77.329  -13.665 38.401  1.00 53.34 582 A 1 
ATOM 4479 C CB  . ARG A 0 582 . -76.798  -16.079 38.054  1.00 53.34 582 A 1 
ATOM 4480 O O   . ARG A 0 582 . -76.911  -13.612 39.556  1.00 53.34 582 A 1 
ATOM 4481 C CG  . ARG A 0 582 . -76.333  -17.167 37.081  1.00 53.34 582 A 1 
ATOM 4482 C CD  . ARG A 0 582 . -76.501  -18.557 37.706  1.00 53.34 582 A 1 
ATOM 4483 N NE  . ARG A 0 582 . -75.608  -18.740 38.867  1.00 53.34 582 A 1 
ATOM 4484 N NH1 . ARG A 0 582 . -76.380  -20.786 39.543  1.00 53.34 582 A 1 
ATOM 4485 N NH2 . ARG A 0 582 . -74.736  -19.784 40.687  1.00 53.34 582 A 1 
ATOM 4486 C CZ  . ARG A 0 582 . -75.577  -19.768 39.691  1.00 53.34 582 A 1 
ATOM 4487 N N   . ASP A 0 583 . -78.295  -12.923 37.896  1.00 54.33 583 A 1 
ATOM 4488 C CA  . ASP A 0 583 . -79.260  -12.212 38.715  1.00 54.33 583 A 1 
ATOM 4489 C C   . ASP A 0 583 . -80.411  -13.167 39.069  1.00 54.33 583 A 1 
ATOM 4490 C CB  . ASP A 0 583 . -79.695  -10.899 38.032  1.00 54.33 583 A 1 
ATOM 4491 O O   . ASP A 0 583 . -80.705  -14.141 38.362  1.00 54.33 583 A 1 
ATOM 4492 C CG  . ASP A 0 583 . -80.062  -11.035 36.548  1.00 54.33 583 A 1 
ATOM 4493 O OD1 . ASP A 0 583 . -80.328  -12.184 36.115  1.00 54.33 583 A 1 
ATOM 4494 O OD2 . ASP A 0 583 . -79.907  -10.037 35.807  1.00 54.33 583 A 1 
ATOM 4495 N N   . GLN A 0 584 . -80.983  -12.992 40.257  1.00 43.81 584 A 1 
ATOM 4496 C CA  . GLN A 0 584 . -82.159  -13.752 40.696  1.00 43.81 584 A 1 
ATOM 4497 C C   . GLN A 0 584 . -83.329  -12.808 40.910  1.00 43.81 584 A 1 
ATOM 4498 C CB  . GLN A 0 584 . -81.885  -14.651 41.916  1.00 43.81 584 A 1 
ATOM 4499 O O   . GLN A 0 584 . -83.910  -12.749 42.000  1.00 43.81 584 A 1 
ATOM 4500 C CG  . GLN A 0 584 . -80.990  -15.844 41.574  1.00 43.81 584 A 1 
ATOM 4501 C CD  . GLN A 0 584 . -81.231  -17.061 42.467  1.00 43.81 584 A 1 
ATOM 4502 N NE2 . GLN A 0 584 . -80.940  -18.239 41.959  1.00 43.81 584 A 1 
ATOM 4503 O OE1 . GLN A 0 584 . -81.708  -17.037 43.596  1.00 43.81 584 A 1 
ATOM 4504 N N   . ASP A 0 585 . -83.700  -12.107 39.850  1.00 48.76 585 A 1 
ATOM 4505 C CA  . ASP A 0 585 . -84.828  -11.199 39.872  1.00 48.76 585 A 1 
ATOM 4506 C C   . ASP A 0 585 . -86.111  -11.980 40.170  1.00 48.76 585 A 1 
ATOM 4507 C CB  . ASP A 0 585 . -84.927  -10.417 38.557  1.00 48.76 585 A 1 
ATOM 4508 O O   . ASP A 0 585 . -86.479  -12.982 39.547  1.00 48.76 585 A 1 
ATOM 4509 C CG  . ASP A 0 585 . -83.799  -9.399  38.360  1.00 48.76 585 A 1 
ATOM 4510 O OD1 . ASP A 0 585 . -82.861  -9.409  39.179  1.00 48.76 585 A 1 
ATOM 4511 O OD2 . ASP A 0 585 . -83.975  -8.555  37.454  1.00 48.76 585 A 1 
ATOM 4512 N N   . LYS A 0 586 . -86.840  -11.539 41.194  1.00 37.95 586 A 1 
ATOM 4513 C CA  . LYS A 0 586 . -88.177  -12.066 41.454  1.00 37.95 586 A 1 
ATOM 4514 C C   . LYS A 0 586 . -89.159  -11.329 40.557  1.00 37.95 586 A 1 
ATOM 4515 C CB  . LYS A 0 586 . -88.517  -11.967 42.947  1.00 37.95 586 A 1 
ATOM 4516 O O   . LYS A 0 586 . -89.565  -10.213 40.875  1.00 37.95 586 A 1 
ATOM 4517 C CG  . LYS A 0 586 . -88.754  -13.355 43.549  1.00 37.95 586 A 1 
ATOM 4518 C CD  . LYS A 0 586 . -89.072  -13.174 45.031  1.00 37.95 586 A 1 
ATOM 4519 C CE  . LYS A 0 586 . -89.138  -14.521 45.740  1.00 37.95 586 A 1 
ATOM 4520 N NZ  . LYS A 0 586 . -89.089  -14.299 47.203  1.00 37.95 586 A 1 
ATOM 4521 N N   . TYR A 0 587 . -89.662  -12.002 39.523  1.00 35.10 587 A 1 
ATOM 4522 C CA  . TYR A 0 587 . -90.861  -11.576 38.796  1.00 35.10 587 A 1 
ATOM 4523 C C   . TYR A 0 587 . -92.068  -11.501 39.753  1.00 35.10 587 A 1 
ATOM 4524 C CB  . TYR A 0 587 . -91.121  -12.506 37.592  1.00 35.10 587 A 1 
ATOM 4525 O O   . TYR A 0 587 . -92.813  -12.463 39.958  1.00 35.10 587 A 1 
ATOM 4526 C CG  . TYR A 0 587 . -91.122  -11.788 36.259  1.00 35.10 587 A 1 
ATOM 4527 C CD1 . TYR A 0 587 . -92.321  -11.352 35.655  1.00 35.10 587 A 1 
ATOM 4528 C CD2 . TYR A 0 587 . -89.897  -11.580 35.608  1.00 35.10 587 A 1 
ATOM 4529 C CE1 . TYR A 0 587 . -92.283  -10.733 34.386  1.00 35.10 587 A 1 
ATOM 4530 C CE2 . TYR A 0 587 . -89.857  -10.966 34.347  1.00 35.10 587 A 1 
ATOM 4531 O OH  . TYR A 0 587 . -90.996  -9.978  32.498  1.00 35.10 587 A 1 
ATOM 4532 C CZ  . TYR A 0 587 . -91.046  -10.551 33.728  1.00 35.10 587 A 1 
ATOM 4533 N N   . ALA A 0 588 . -92.276  -10.353 40.391  1.00 36.75 588 A 1 
ATOM 4534 C CA  . ALA A 0 588 . -93.440  -10.096 41.221  1.00 36.75 588 A 1 
ATOM 4535 C C   . ALA A 0 588 . -94.008  -8.714  40.895  1.00 36.75 588 A 1 
ATOM 4536 C CB  . ALA A 0 588 . -93.087  -10.295 42.700  1.00 36.75 588 A 1 
ATOM 4537 O O   . ALA A 0 588 . -93.510  -7.687  41.336  1.00 36.75 588 A 1 
ATOM 4538 N N   . ALA A 0 589 . -95.125  -8.744  40.166  1.00 36.31 589 A 1 
ATOM 4539 C CA  . ALA A 0 589 . -96.021  -7.630  39.873  1.00 36.31 589 A 1 
ATOM 4540 C C   . ALA A 0 589 . -95.639  -6.710  38.700  1.00 36.31 589 A 1 
ATOM 4541 C CB  . ALA A 0 589 . -96.429  -6.898  41.164  1.00 36.31 589 A 1 
ATOM 4542 O O   . ALA A 0 589 . -95.705  -5.486  38.811  1.00 36.31 589 A 1 
ATOM 4543 N N   . SER A 0 590 . -95.511  -7.280  37.494  1.00 33.19 590 A 1 
ATOM 4544 C CA  . SER A 0 590 . -96.212  -6.644  36.373  1.00 33.19 590 A 1 
ATOM 4545 C C   . SER A 0 590 . -97.711  -6.760  36.671  1.00 33.19 590 A 1 
ATOM 4546 C CB  . SER A 0 590 . -95.792  -7.209  35.008  1.00 33.19 590 A 1 
ATOM 4547 O O   . SER A 0 590 . -98.374  -7.756  36.378  1.00 33.19 590 A 1 
ATOM 4548 O OG  . SER A 0 590 . -96.081  -8.586  34.866  1.00 33.19 590 A 1 
ATOM 4549 N N   . SER A 0 591 . -98.252  -5.773  37.391  1.00 36.97 591 A 1 
ATOM 4550 C CA  . SER A 0 591 . -99.695  -5.665  37.550  1.00 36.97 591 A 1 
ATOM 4551 C C   . SER A 0 591 . -100.282 -5.538  36.148  1.00 36.97 591 A 1 
ATOM 4552 C CB  . SER A 0 591 . -100.117 -4.541  38.508  1.00 36.97 591 A 1 
ATOM 4553 O O   . SER A 0 591 . -100.170 -4.517  35.473  1.00 36.97 591 A 1 
ATOM 4554 O OG  . SER A 0 591 . -99.663  -3.263  38.118  1.00 36.97 591 A 1 
ATOM 4555 N N   . HIS A 0 592 . -100.865 -6.637  35.678  1.00 31.93 592 A 1 
ATOM 4556 C CA  . HIS A 0 592 . -101.837 -6.616  34.611  1.00 31.93 592 A 1 
ATOM 4557 C C   . HIS A 0 592 . -102.962 -5.689  35.074  1.00 31.93 592 A 1 
ATOM 4558 C CB  . HIS A 0 592 . -102.328 -8.045  34.324  1.00 31.93 592 A 1 
ATOM 4559 O O   . HIS A 0 592 . -103.929 -6.111  35.704  1.00 31.93 592 A 1 
ATOM 4560 C CG  . HIS A 0 592 . -101.523 -8.770  33.277  1.00 31.93 592 A 1 
ATOM 4561 C CD2 . HIS A 0 592 . -102.041 -9.457  32.212  1.00 31.93 592 A 1 
ATOM 4562 N ND1 . HIS A 0 592 . -100.150 -8.850  33.182  1.00 31.93 592 A 1 
ATOM 4563 C CE1 . HIS A 0 592 . -99.855  -9.559  32.078  1.00 31.93 592 A 1 
ATOM 4564 N NE2 . HIS A 0 592 . -100.979 -9.945  31.452  1.00 31.93 592 A 1 
ATOM 4565 N N   . ALA A 0 593 . -102.846 -4.412  34.727  1.00 35.16 593 A 1 
ATOM 4566 C CA  . ALA A 0 593 . -103.903 -3.413  34.781  1.00 35.16 593 A 1 
ATOM 4567 C C   . ALA A 0 593 . -105.028 -3.710  33.760  1.00 35.16 593 A 1 
ATOM 4568 C CB  . ALA A 0 593 . -103.251 -2.037  34.591  1.00 35.16 593 A 1 
ATOM 4569 O O   . ALA A 0 593 . -105.684 -2.798  33.272  1.00 35.16 593 A 1 
ATOM 4570 N N   . ASN A 0 594 . -105.278 -4.988  33.450  1.00 32.74 594 A 1 
ATOM 4571 C CA  . ASN A 0 594 . -106.256 -5.440  32.461  1.00 32.74 594 A 1 
ATOM 4572 C C   . ASN A 0 594 . -107.490 -6.120  33.081  1.00 32.74 594 A 1 
ATOM 4573 C CB  . ASN A 0 594 . -105.544 -6.282  31.379  1.00 32.74 594 A 1 
ATOM 4574 O O   . ASN A 0 594 . -108.276 -6.719  32.358  1.00 32.74 594 A 1 
ATOM 4575 C CG  . ASN A 0 594 . -104.817 -5.430  30.349  1.00 32.74 594 A 1 
ATOM 4576 N ND2 . ASN A 0 594 . -104.045 -6.040  29.482  1.00 32.74 594 A 1 
ATOM 4577 O OD1 . ASN A 0 594 . -104.932 -4.221  30.287  1.00 32.74 594 A 1 
ATOM 4578 N N   . MET A 0 595 . -107.721 -5.999  34.394  1.00 29.96 595 A 1 
ATOM 4579 C CA  . MET A 0 595 . -108.935 -6.529  35.050  1.00 29.96 595 A 1 
ATOM 4580 C C   . MET A 0 595 . -109.832 -5.469  35.708  1.00 29.96 595 A 1 
ATOM 4581 C CB  . MET A 0 595 . -108.587 -7.708  35.972  1.00 29.96 595 A 1 
ATOM 4582 O O   . MET A 0 595 . -110.685 -5.805  36.522  1.00 29.96 595 A 1 
ATOM 4583 C CG  . MET A 0 595 . -108.387 -8.991  35.158  1.00 29.96 595 A 1 
ATOM 4584 S SD  . MET A 0 595 . -108.001 -10.459 36.152  1.00 29.96 595 A 1 
ATOM 4585 C CE  . MET A 0 595 . -109.522 -10.638 37.126  1.00 29.96 595 A 1 
ATOM 4586 N N   . ALA A 0 596 . -109.718 -4.198  35.309  1.00 31.02 596 A 1 
ATOM 4587 C CA  . ALA A 0 596 . -110.732 -3.185  35.629  1.00 31.02 596 A 1 
ATOM 4588 C C   . ALA A 0 596 . -111.830 -3.043  34.550  1.00 31.02 596 A 1 
ATOM 4589 C CB  . ALA A 0 596 . -110.041 -1.862  35.971  1.00 31.02 596 A 1 
ATOM 4590 O O   . ALA A 0 596 . -112.702 -2.193  34.687  1.00 31.02 596 A 1 
ATOM 4591 N N   . SER A 0 597 . -111.837 -3.868  33.494  1.00 36.20 597 A 1 
ATOM 4592 C CA  . SER A 0 597 . -112.897 -3.847  32.473  1.00 36.20 597 A 1 
ATOM 4593 C C   . SER A 0 597 . -113.337 -5.260  32.085  1.00 36.20 597 A 1 
ATOM 4594 C CB  . SER A 0 597 . -112.459 -3.030  31.255  1.00 36.20 597 A 1 
ATOM 4595 O O   . SER A 0 597 . -112.949 -5.789  31.048  1.00 36.20 597 A 1 
ATOM 4596 O OG  . SER A 0 597 . -113.561 -2.867  30.384  1.00 36.20 597 A 1 
ATOM 4597 N N   . ALA A 0 598 . -114.120 -5.903  32.953  1.00 34.01 598 A 1 
ATOM 4598 C CA  . ALA A 0 598 . -114.898 -7.093  32.584  1.00 34.01 598 A 1 
ATOM 4599 C C   . ALA A 0 598 . -116.198 -7.275  33.399  1.00 34.01 598 A 1 
ATOM 4600 C CB  . ALA A 0 598 . -114.001 -8.338  32.655  1.00 34.01 598 A 1 
ATOM 4601 O O   . ALA A 0 598 . -116.834 -8.317  33.292  1.00 34.01 598 A 1 
ATOM 4602 N N   . GLY A 0 599 . -116.606 -6.289  34.209  1.00 36.80 599 A 1 
ATOM 4603 C CA  . GLY A 0 599 . -117.777 -6.408  35.093  1.00 36.80 599 A 1 
ATOM 4604 C C   . GLY A 0 599 . -118.874 -5.359  34.903  1.00 36.80 599 A 1 
ATOM 4605 O O   . GLY A 0 599 . -119.852 -5.410  35.637  1.00 36.80 599 A 1 
ATOM 4606 N N   . ASP A 0 600 . -118.732 -4.432  33.950  1.00 33.40 600 A 1 
ATOM 4607 C CA  . ASP A 0 600 . -119.770 -3.451  33.584  1.00 33.40 600 A 1 
ATOM 4608 C C   . ASP A 0 600 . -120.410 -3.836  32.239  1.00 33.40 600 A 1 
ATOM 4609 C CB  . ASP A 0 600 . -119.206 -2.020  33.627  1.00 33.40 600 A 1 
ATOM 4610 O O   . ASP A 0 600 . -120.305 -3.145  31.228  1.00 33.40 600 A 1 
ATOM 4611 C CG  . ASP A 0 600 . -120.301 -0.942  33.574  1.00 33.40 600 A 1 
ATOM 4612 O OD1 . ASP A 0 600 . -121.468 -1.269  33.891  1.00 33.40 600 A 1 
ATOM 4613 O OD2 . ASP A 0 600 . -119.943 0.219   33.273  1.00 33.40 600 A 1 
ATOM 4614 N N   . TRP A 0 601 . -120.987 -5.037  32.209  1.00 29.95 601 A 1 
ATOM 4615 C CA  . TRP A 0 601 . -121.745 -5.579  31.081  1.00 29.95 601 A 1 
ATOM 4616 C C   . TRP A 0 601 . -123.078 -6.110  31.617  1.00 29.95 601 A 1 
ATOM 4617 C CB  . TRP A 0 601 . -120.931 -6.669  30.339  1.00 29.95 601 A 1 
ATOM 4618 O O   . TRP A 0 601 . -123.192 -7.310  31.827  1.00 29.95 601 A 1 
ATOM 4619 C CG  . TRP A 0 601 . -120.198 -6.240  29.104  1.00 29.95 601 A 1 
ATOM 4620 C CD1 . TRP A 0 601 . -118.921 -5.806  29.050  1.00 29.95 601 A 1 
ATOM 4621 C CD2 . TRP A 0 601 . -120.689 -6.213  27.728  1.00 29.95 601 A 1 
ATOM 4622 C CE2 . TRP A 0 601 . -119.636 -5.752  26.882  1.00 29.95 601 A 1 
ATOM 4623 C CE3 . TRP A 0 601 . -121.921 -6.523  27.109  1.00 29.95 601 A 1 
ATOM 4624 N NE1 . TRP A 0 601 . -118.581 -5.521  27.741  1.00 29.95 601 A 1 
ATOM 4625 C CH2 . TRP A 0 601 . -121.033 -5.918  24.912  1.00 29.95 601 A 1 
ATOM 4626 C CZ2 . TRP A 0 601 . -119.793 -5.603  25.495  1.00 29.95 601 A 1 
ATOM 4627 C CZ3 . TRP A 0 601 . -122.092 -6.376  25.718  1.00 29.95 601 A 1 
ATOM 4628 N N   . ASP A 0 602 . -124.046 -5.222  31.896  1.00 38.44 602 A 1 
ATOM 4629 C CA  . ASP A 0 602 . -125.445 -5.438  31.452  1.00 38.44 602 A 1 
ATOM 4630 C C   . ASP A 0 602 . -126.452 -4.285  31.677  1.00 38.44 602 A 1 
ATOM 4631 C CB  . ASP A 0 602 . -126.093 -6.766  31.946  1.00 38.44 602 A 1 
ATOM 4632 O O   . ASP A 0 602 . -127.636 -4.482  31.422  1.00 38.44 602 A 1 
ATOM 4633 C CG  . ASP A 0 602 . -126.671 -7.624  30.797  1.00 38.44 602 A 1 
ATOM 4634 O OD1 . ASP A 0 602 . -126.487 -7.281  29.601  1.00 38.44 602 A 1 
ATOM 4635 O OD2 . ASP A 0 602 . -127.321 -8.647  31.114  1.00 38.44 602 A 1 
ATOM 4636 N N   . ASP A 0 603 . -126.066 -3.067  32.084  1.00 34.19 603 A 1 
ATOM 4637 C CA  . ASP A 0 603 . -127.084 -2.049  32.436  1.00 34.19 603 A 1 
ATOM 4638 C C   . ASP A 0 603 . -127.468 -1.028  31.343  1.00 34.19 603 A 1 
ATOM 4639 C CB  . ASP A 0 603 . -126.786 -1.435  33.822  1.00 34.19 603 A 1 
ATOM 4640 O O   . ASP A 0 603 . -128.265 -0.129  31.609  1.00 34.19 603 A 1 
ATOM 4641 C CG  . ASP A 0 603 . -127.529 -2.121  34.988  1.00 34.19 603 A 1 
ATOM 4642 O OD1 . ASP A 0 603 . -128.496 -2.883  34.751  1.00 34.19 603 A 1 
ATOM 4643 O OD2 . ASP A 0 603 . -127.170 -1.814  36.146  1.00 34.19 603 A 1 
ATOM 4644 N N   . TYR A 0 604 . -127.008 -1.151  30.086  1.00 37.48 604 A 1 
ATOM 4645 C CA  . TYR A 0 604 . -127.308 -0.120  29.064  1.00 37.48 604 A 1 
ATOM 4646 C C   . TYR A 0 604 . -127.777 -0.574  27.671  1.00 37.48 604 A 1 
ATOM 4647 C CB  . TYR A 0 604 . -126.214 0.965   29.051  1.00 37.48 604 A 1 
ATOM 4648 O O   . TYR A 0 604 . -127.812 0.231   26.738  1.00 37.48 604 A 1 
ATOM 4649 C CG  . TYR A 0 604 . -126.728 2.294   29.582  1.00 37.48 604 A 1 
ATOM 4650 C CD1 . TYR A 0 604 . -127.255 3.260   28.702  1.00 37.48 604 A 1 
ATOM 4651 C CD2 . TYR A 0 604 . -126.726 2.537   30.969  1.00 37.48 604 A 1 
ATOM 4652 C CE1 . TYR A 0 604 . -127.761 4.474   29.208  1.00 37.48 604 A 1 
ATOM 4653 C CE2 . TYR A 0 604 . -127.233 3.746   31.480  1.00 37.48 604 A 1 
ATOM 4654 O OH  . TYR A 0 604 . -128.229 5.891   31.090  1.00 37.48 604 A 1 
ATOM 4655 C CZ  . TYR A 0 604 . -127.747 4.719   30.598  1.00 37.48 604 A 1 
ATOM 4656 N N   . SER A 0 605 . -128.282 -1.802  27.510  1.00 38.78 605 A 1 
ATOM 4657 C CA  . SER A 0 605 . -128.932 -2.239  26.252  1.00 38.78 605 A 1 
ATOM 4658 C C   . SER A 0 605 . -130.432 -1.878  26.157  1.00 38.78 605 A 1 
ATOM 4659 C CB  . SER A 0 605 . -128.646 -3.714  25.965  1.00 38.78 605 A 1 
ATOM 4660 O O   . SER A 0 605 . -131.245 -2.628  25.614  1.00 38.78 605 A 1 
ATOM 4661 O OG  . SER A 0 605 . -128.895 -4.003  24.600  1.00 38.78 605 A 1 
ATOM 4662 N N   . LYS A 0 606 . -130.850 -0.711  26.677  1.00 35.81 606 A 1 
ATOM 4663 C CA  . LYS A 0 606 . -132.233 -0.205  26.499  1.00 35.81 606 A 1 
ATOM 4664 C C   . LYS A 0 606 . -132.357 1.247   26.031  1.00 35.81 606 A 1 
ATOM 4665 C CB  . LYS A 0 606 . -133.110 -0.539  27.720  1.00 35.81 606 A 1 
ATOM 4666 O O   . LYS A 0 606 . -133.439 1.822   26.110  1.00 35.81 606 A 1 
ATOM 4667 C CG  . LYS A 0 606 . -134.489 -1.049  27.267  1.00 35.81 606 A 1 
ATOM 4668 C CD  . LYS A 0 606 . -135.357 -1.412  28.475  1.00 35.81 606 A 1 
ATOM 4669 C CE  . LYS A 0 606 . -136.607 -2.172  28.024  1.00 35.81 606 A 1 
ATOM 4670 N NZ  . LYS A 0 606 . -137.389 -2.631  29.197  1.00 35.81 606 A 1 
ATOM 4671 N N   . ALA A 0 607 . -131.293 1.814   25.467  1.00 38.37 607 A 1 
ATOM 4672 C CA  . ALA A 0 607 . -131.324 3.135   24.836  1.00 38.37 607 A 1 
ATOM 4673 C C   . ALA A 0 607 . -130.806 3.091   23.385  1.00 38.37 607 A 1 
ATOM 4674 C CB  . ALA A 0 607 . -130.612 4.140   25.747  1.00 38.37 607 A 1 
ATOM 4675 O O   . ALA A 0 607 . -129.987 3.901   22.967  1.00 38.37 607 A 1 
ATOM 4676 N N   . GLY A 0 608 . -131.270 2.114   22.602  1.00 34.88 608 A 1 
ATOM 4677 C CA  . GLY A 0 608 . -131.041 2.047   21.159  1.00 34.88 608 A 1 
ATOM 4678 C C   . GLY A 0 608 . -132.155 2.744   20.378  1.00 34.88 608 A 1 
ATOM 4679 O O   . GLY A 0 608 . -133.110 2.089   19.980  1.00 34.88 608 A 1 
ATOM 4680 N N   . ALA A 0 609 . -132.039 4.054   20.156  1.00 34.31 609 A 1 
ATOM 4681 C CA  . ALA A 0 609 . -132.673 4.783   19.051  1.00 34.31 609 A 1 
ATOM 4682 C C   . ALA A 0 609 . -132.087 6.204   18.973  1.00 34.31 609 A 1 
ATOM 4683 C CB  . ALA A 0 609 . -134.201 4.857   19.227  1.00 34.31 609 A 1 
ATOM 4684 O O   . ALA A 0 609 . -131.839 6.803   20.010  1.00 34.31 609 A 1 
ATOM 4685 N N   . TYR A 0 610 . -131.953 6.735   17.752  1.00 35.10 610 A 1 
ATOM 4686 C CA  . TYR A 0 610 . -131.584 8.111   17.354  1.00 35.10 610 A 1 
ATOM 4687 C C   . TYR A 0 610 . -130.139 8.358   16.858  1.00 35.10 610 A 1 
ATOM 4688 C CB  . TYR A 0 610 . -132.112 9.202   18.313  1.00 35.10 610 A 1 
ATOM 4689 O O   . TYR A 0 610 . -129.277 8.802   17.601  1.00 35.10 610 A 1 
ATOM 4690 C CG  . TYR A 0 610 . -133.616 9.147   18.532  1.00 35.10 610 A 1 
ATOM 4691 C CD1 . TYR A 0 610 . -134.481 9.531   17.489  1.00 35.10 610 A 1 
ATOM 4692 C CD2 . TYR A 0 610 . -134.156 8.691   19.752  1.00 35.10 610 A 1 
ATOM 4693 C CE1 . TYR A 0 610 . -135.875 9.430   17.654  1.00 35.10 610 A 1 
ATOM 4694 C CE2 . TYR A 0 610 . -135.547 8.567   19.915  1.00 35.10 610 A 1 
ATOM 4695 O OH  . TYR A 0 610 . -137.754 8.826   19.010  1.00 35.10 610 A 1 
ATOM 4696 C CZ  . TYR A 0 610 . -136.409 8.936   18.862  1.00 35.10 610 A 1 
ATOM 4697 N N   . GLY A 0 611 . -129.962 8.166   15.535  1.00 33.26 611 A 1 
ATOM 4698 C CA  . GLY A 0 611 . -129.219 9.035   14.589  1.00 33.26 611 A 1 
ATOM 4699 C C   . GLY A 0 611 . -127.686 9.098   14.716  1.00 33.26 611 A 1 
ATOM 4700 O O   . GLY A 0 611 . -127.166 9.546   15.718  1.00 33.26 611 A 1 
ATOM 4701 N N   . GLY A 0 612 . -126.846 8.748   13.738  1.00 29.61 612 A 1 
ATOM 4702 C CA  . GLY A 0 612 . -126.988 8.880   12.287  1.00 29.61 612 A 1 
ATOM 4703 C C   . GLY A 0 612 . -126.470 10.234  11.768  1.00 29.61 612 A 1 
ATOM 4704 O O   . GLY A 0 612 . -127.298 11.031  11.347  1.00 29.61 612 A 1 
ATOM 4705 N N   . LYS A 0 613 . -125.145 10.491  11.788  1.00 36.62 613 A 1 
ATOM 4706 C CA  . LYS A 0 613 . -124.393 11.511  10.993  1.00 36.62 613 A 1 
ATOM 4707 C C   . LYS A 0 613 . -122.910 11.078  10.935  1.00 36.62 613 A 1 
ATOM 4708 C CB  . LYS A 0 613 . -124.479 12.917  11.638  1.00 36.62 613 A 1 
ATOM 4709 O O   . LYS A 0 613 . -122.284 11.004  11.980  1.00 36.62 613 A 1 
ATOM 4710 C CG  . LYS A 0 613 . -125.891 13.526  11.651  1.00 36.62 613 A 1 
ATOM 4711 C CD  . LYS A 0 613 . -125.911 15.036  11.887  1.00 36.62 613 A 1 
ATOM 4712 C CE  . LYS A 0 613 . -127.372 15.504  11.896  1.00 36.62 613 A 1 
ATOM 4713 N NZ  . LYS A 0 613 . -127.471 16.980  11.993  1.00 36.62 613 A 1 
ATOM 4714 N N   . GLN A 0 614 . -122.376 10.473  9.869   1.00 28.17 614 A 1 
ATOM 4715 C CA  . GLN A 0 614 . -121.870 11.027  8.596   1.00 28.17 614 A 1 
ATOM 4716 C C   . GLN A 0 614 . -120.825 12.164  8.702   1.00 28.17 614 A 1 
ATOM 4717 C CB  . GLN A 0 614 . -122.965 11.333  7.556   1.00 28.17 614 A 1 
ATOM 4718 O O   . GLN A 0 614 . -121.088 13.183  9.332   1.00 28.17 614 A 1 
ATOM 4719 C CG  . GLN A 0 614 . -123.551 10.065  6.908   1.00 28.17 614 A 1 
ATOM 4720 C CD  . GLN A 0 614 . -124.408 10.388  5.684   1.00 28.17 614 A 1 
ATOM 4721 N NE2 . GLN A 0 614 . -124.294 9.638   4.609   1.00 28.17 614 A 1 
ATOM 4722 O OE1 . GLN A 0 614 . -125.190 11.322  5.667   1.00 28.17 614 A 1 
ATOM 4723 N N   . TYR A 0 615 . -119.729 11.969  7.942   1.00 32.43 615 A 1 
ATOM 4724 C CA  . TYR A 0 615 . -118.627 12.864  7.523   1.00 32.43 615 A 1 
ATOM 4725 C C   . TYR A 0 615 . -117.340 12.915  8.370   1.00 32.43 615 A 1 
ATOM 4726 C CB  . TYR A 0 615 . -119.115 14.277  7.158   1.00 32.43 615 A 1 
ATOM 4727 O O   . TYR A 0 615 . -117.270 13.639  9.351   1.00 32.43 615 A 1 
ATOM 4728 C CG  . TYR A 0 615 . -120.158 14.302  6.061   1.00 32.43 615 A 1 
ATOM 4729 C CD1 . TYR A 0 615 . -119.765 14.161  4.717   1.00 32.43 615 A 1 
ATOM 4730 C CD2 . TYR A 0 615 . -121.521 14.447  6.385   1.00 32.43 615 A 1 
ATOM 4731 C CE1 . TYR A 0 615 . -120.737 14.144  3.699   1.00 32.43 615 A 1 
ATOM 4732 C CE2 . TYR A 0 615 . -122.497 14.408  5.373   1.00 32.43 615 A 1 
ATOM 4733 O OH  . TYR A 0 615 . -123.039 14.216  3.045   1.00 32.43 615 A 1 
ATOM 4734 C CZ  . TYR A 0 615 . -122.103 14.257  4.027   1.00 32.43 615 A 1 
ATOM 4735 N N   . ALA A 0 616 . -116.281 12.251  7.881   1.00 38.65 616 A 1 
ATOM 4736 C CA  . ALA A 0 616 . -114.987 12.883  7.573   1.00 38.65 616 A 1 
ATOM 4737 C C   . ALA A 0 616 . -114.060 11.876  6.863   1.00 38.65 616 A 1 
ATOM 4738 C CB  . ALA A 0 616 . -114.297 13.453  8.817   1.00 38.65 616 A 1 
ATOM 4739 O O   . ALA A 0 616 . -113.594 10.900  7.441   1.00 38.65 616 A 1 
ATOM 4740 N N   . ASN A 0 617 . -113.833 12.127  5.579   1.00 33.17 617 A 1 
ATOM 4741 C CA  . ASN A 0 617 . -112.893 11.449  4.700   1.00 33.17 617 A 1 
ATOM 4742 C C   . ASN A 0 617 . -111.584 12.259  4.746   1.00 33.17 617 A 1 
ATOM 4743 C CB  . ASN A 0 617 . -113.569 11.480  3.308   1.00 33.17 617 A 1 
ATOM 4744 O O   . ASN A 0 617 . -111.626 13.441  4.409   1.00 33.17 617 A 1 
ATOM 4745 C CG  . ASN A 0 617 . -112.985 10.542  2.276   1.00 33.17 617 A 1 
ATOM 4746 N ND2 . ASN A 0 617 . -113.208 10.807  1.011   1.00 33.17 617 A 1 
ATOM 4747 O OD1 . ASN A 0 617 . -112.388 9.530   2.582   1.00 33.17 617 A 1 
ATOM 4748 N N   . MET A 0 618 . -110.449 11.683  5.151   1.00 36.68 618 A 1 
ATOM 4749 C CA  . MET A 0 618 . -109.144 12.334  4.972   1.00 36.68 618 A 1 
ATOM 4750 C C   . MET A 0 618 . -108.117 11.319  4.466   1.00 36.68 618 A 1 
ATOM 4751 C CB  . MET A 0 618 . -108.697 13.106  6.226   1.00 36.68 618 A 1 
ATOM 4752 O O   . MET A 0 618 . -107.690 10.410  5.170   1.00 36.68 618 A 1 
ATOM 4753 C CG  . MET A 0 618 . -107.613 14.136  5.870   1.00 36.68 618 A 1 
ATOM 4754 S SD  . MET A 0 618 . -107.185 15.269  7.220   1.00 36.68 618 A 1 
ATOM 4755 C CE  . MET A 0 618 . -105.974 16.324  6.377   1.00 36.68 618 A 1 
ATOM 4756 N N   . TYR A 0 619 . -107.801 11.479  3.185   1.00 35.28 619 A 1 
ATOM 4757 C CA  . TYR A 0 619 . -106.821 10.744  2.400   1.00 35.28 619 A 1 
ATOM 4758 C C   . TYR A 0 619 . -105.377 11.041  2.838   1.00 35.28 619 A 1 
ATOM 4759 C CB  . TYR A 0 619 . -106.982 11.198  0.935   1.00 35.28 619 A 1 
ATOM 4760 O O   . TYR A 0 619 . -105.032 12.194  3.063   1.00 35.28 619 A 1 
ATOM 4761 C CG  . TYR A 0 619 . -108.037 10.478  0.117   1.00 35.28 619 A 1 
ATOM 4762 C CD1 . TYR A 0 619 . -107.633 9.431   -0.732  1.00 35.28 619 A 1 
ATOM 4763 C CD2 . TYR A 0 619 . -109.386 10.885  0.136   1.00 35.28 619 A 1 
ATOM 4764 C CE1 . TYR A 0 619 . -108.568 8.774   -1.553  1.00 35.28 619 A 1 
ATOM 4765 C CE2 . TYR A 0 619 . -110.319 10.242  -0.701  1.00 35.28 619 A 1 
ATOM 4766 O OH  . TYR A 0 619 . -110.831 8.557   -2.326  1.00 35.28 619 A 1 
ATOM 4767 C CZ  . TYR A 0 619 . -109.918 9.178   -1.534  1.00 35.28 619 A 1 
ATOM 4768 N N   . GLY A 0 620 . -104.541 9.996   2.805   1.00 34.23 620 A 1 
ATOM 4769 C CA  . GLY A 0 620 . -103.265 9.966   2.078   1.00 34.23 620 A 1 
ATOM 4770 C C   . GLY A 0 620 . -102.085 10.803  2.585   1.00 34.23 620 A 1 
ATOM 4771 O O   . GLY A 0 620 . -102.056 12.015  2.416   1.00 34.23 620 A 1 
ATOM 4772 N N   . HIS A 0 621 . -101.011 10.118  2.994   1.00 36.97 621 A 1 
ATOM 4773 C CA  . HIS A 0 621 . -99.659  10.559  2.643   1.00 36.97 621 A 1 
ATOM 4774 C C   . HIS A 0 621 . -98.690  9.369   2.567   1.00 36.97 621 A 1 
ATOM 4775 C CB  . HIS A 0 621 . -99.158  11.680  3.567   1.00 36.97 621 A 1 
ATOM 4776 O O   . HIS A 0 621 . -98.233  8.835   3.573   1.00 36.97 621 A 1 
ATOM 4777 C CG  . HIS A 0 621 . -98.519  12.790  2.774   1.00 36.97 621 A 1 
ATOM 4778 C CD2 . HIS A 0 621 . -99.132  13.949  2.381   1.00 36.97 621 A 1 
ATOM 4779 N ND1 . HIS A 0 621 . -97.221  12.841  2.321   1.00 36.97 621 A 1 
ATOM 4780 C CE1 . HIS A 0 621 . -97.055  14.032  1.723   1.00 36.97 621 A 1 
ATOM 4781 N NE2 . HIS A 0 621 . -98.192  14.732  1.711   1.00 36.97 621 A 1 
ATOM 4782 N N   . ASN A 0 622 . -98.407  8.948   1.336   1.00 34.74 622 A 1 
ATOM 4783 C CA  . ASN A 0 622 . -97.230  8.181   0.945   1.00 34.74 622 A 1 
ATOM 4784 C C   . ASN A 0 622 . -96.295  9.203   0.283   1.00 34.74 622 A 1 
ATOM 4785 C CB  . ASN A 0 622 . -97.687  7.049   -0.004  1.00 34.74 622 A 1 
ATOM 4786 O O   . ASN A 0 622 . -96.701  9.852   -0.680  1.00 34.74 622 A 1 
ATOM 4787 C CG  . ASN A 0 622 . -96.560  6.211   -0.594  1.00 34.74 622 A 1 
ATOM 4788 N ND2 . ASN A 0 622 . -96.803  4.947   -0.853  1.00 34.74 622 A 1 
ATOM 4789 O OD1 . ASN A 0 622 . -95.459  6.663   -0.844  1.00 34.74 622 A 1 
ATOM 4790 N N   . GLN A 0 623 . -95.090  9.393   0.819   1.00 35.01 623 A 1 
ATOM 4791 C CA  . GLN A 0 623 . -94.038  10.145  0.142   1.00 35.01 623 A 1 
ATOM 4792 C C   . GLN A 0 623 . -92.720  9.386   0.252   1.00 35.01 623 A 1 
ATOM 4793 C CB  . GLN A 0 623 . -93.923  11.592  0.659   1.00 35.01 623 A 1 
ATOM 4794 O O   . GLN A 0 623 . -92.116  9.294   1.317   1.00 35.01 623 A 1 
ATOM 4795 C CG  . GLN A 0 623 . -94.464  12.588  -0.381  1.00 35.01 623 A 1 
ATOM 4796 C CD  . GLN A 0 623 . -94.250  14.045  0.016   1.00 35.01 623 A 1 
ATOM 4797 N NE2 . GLN A 0 623 . -94.674  14.990  -0.794  1.00 35.01 623 A 1 
ATOM 4798 O OE1 . GLN A 0 623 . -93.758  14.374  1.080   1.00 35.01 623 A 1 
ATOM 4799 N N   . ALA A 0 624 . -92.303  8.863   -0.896  1.00 31.32 624 A 1 
ATOM 4800 C CA  . ALA A 0 624 . -90.947  8.467   -1.211  1.00 31.32 624 A 1 
ATOM 4801 C C   . ALA A 0 624 . -90.234  9.640   -1.914  1.00 31.32 624 A 1 
ATOM 4802 C CB  . ALA A 0 624 . -91.023  7.216   -2.097  1.00 31.32 624 A 1 
ATOM 4803 O O   . ALA A 0 624 . -90.755  10.188  -2.882  1.00 31.32 624 A 1 
ATOM 4804 N N   . TYR A 0 625 . -89.044  9.993   -1.428  1.00 35.65 625 A 1 
ATOM 4805 C CA  . TYR A 0 625 . -88.020  10.869  -2.021  1.00 35.65 625 A 1 
ATOM 4806 C C   . TYR A 0 625 . -86.691  10.402  -1.398  1.00 35.65 625 A 1 
ATOM 4807 C CB  . TYR A 0 625 . -88.260  12.341  -1.617  1.00 35.65 625 A 1 
ATOM 4808 O O   . TYR A 0 625 . -86.666  10.157  -0.200  1.00 35.65 625 A 1 
ATOM 4809 C CG  . TYR A 0 625 . -89.361  13.085  -2.353  1.00 35.65 625 A 1 
ATOM 4810 C CD1 . TYR A 0 625 . -89.100  13.644  -3.621  1.00 35.65 625 A 1 
ATOM 4811 C CD2 . TYR A 0 625 . -90.621  13.272  -1.755  1.00 35.65 625 A 1 
ATOM 4812 C CE1 . TYR A 0 625 . -90.098  14.368  -4.303  1.00 35.65 625 A 1 
ATOM 4813 C CE2 . TYR A 0 625 . -91.615  13.999  -2.435  1.00 35.65 625 A 1 
ATOM 4814 O OH  . TYR A 0 625 . -92.344  15.230  -4.353  1.00 35.65 625 A 1 
ATOM 4815 C CZ  . TYR A 0 625 . -91.365  14.540  -3.709  1.00 35.65 625 A 1 
ATOM 4816 N N   . GLY A 0 626 . -85.550  10.213  -2.052  1.00 36.31 626 A 1 
ATOM 4817 C CA  . GLY A 0 626 . -85.100  10.320  -3.431  1.00 36.31 626 A 1 
ATOM 4818 C C   . GLY A 0 626 . -83.684  9.713   -3.469  1.00 36.31 626 A 1 
ATOM 4819 O O   . GLY A 0 626 . -82.985  9.708   -2.457  1.00 36.31 626 A 1 
ATOM 4820 N N   . GLY A 0 627 . -83.293  9.130   -4.601  1.00 31.01 627 A 1 
ATOM 4821 C CA  . GLY A 0 627 . -81.986  8.496   -4.786  1.00 31.01 627 A 1 
ATOM 4822 C C   . GLY A 0 627 . -80.923  9.422   -5.381  1.00 31.01 627 A 1 
ATOM 4823 O O   . GLY A 0 627 . -81.260  10.372  -6.075  1.00 31.01 627 A 1 
ATOM 4824 N N   . TYR A 0 628 . -79.660  9.067   -5.134  1.00 34.22 628 A 1 
ATOM 4825 C CA  . TYR A 0 628 . -78.416  9.354   -5.876  1.00 34.22 628 A 1 
ATOM 4826 C C   . TYR A 0 628 . -77.422  8.269   -5.384  1.00 34.22 628 A 1 
ATOM 4827 C CB  . TYR A 0 628 . -77.873  10.760  -5.530  1.00 34.22 628 A 1 
ATOM 4828 O O   . TYR A 0 628 . -77.333  8.067   -4.182  1.00 34.22 628 A 1 
ATOM 4829 C CG  . TYR A 0 628 . -78.425  11.914  -6.356  1.00 34.22 628 A 1 
ATOM 4830 C CD1 . TYR A 0 628 . -77.808  12.256  -7.575  1.00 34.22 628 A 1 
ATOM 4831 C CD2 . TYR A 0 628 . -79.526  12.668  -5.900  1.00 34.22 628 A 1 
ATOM 4832 C CE1 . TYR A 0 628 . -78.307  13.322  -8.349  1.00 34.22 628 A 1 
ATOM 4833 C CE2 . TYR A 0 628 . -80.042  13.722  -6.680  1.00 34.22 628 A 1 
ATOM 4834 O OH  . TYR A 0 628 . -79.920  15.067  -8.665  1.00 34.22 628 A 1 
ATOM 4835 C CZ  . TYR A 0 628 . -79.431  14.049  -7.909  1.00 34.22 628 A 1 
ATOM 4836 N N   . GLY A 0 629 . -76.696  7.454   -6.152  1.00 31.88 629 A 1 
ATOM 4837 C CA  . GLY A 0 629 . -76.367  7.452   -7.571  1.00 31.88 629 A 1 
ATOM 4838 C C   . GLY A 0 629 . -74.864  7.696   -7.778  1.00 31.88 629 A 1 
ATOM 4839 O O   . GLY A 0 629 . -74.466  8.850   -7.737  1.00 31.88 629 A 1 
ATOM 4840 N N   . HIS A 0 630 . -74.107  6.623   -8.083  1.00 34.82 630 A 1 
ATOM 4841 C CA  . HIS A 0 630 . -72.847  6.543   -8.867  1.00 34.82 630 A 1 
ATOM 4842 C C   . HIS A 0 630 . -71.492  6.185   -8.210  1.00 34.82 630 A 1 
ATOM 4843 C CB  . HIS A 0 630 . -72.661  7.696   -9.869  1.00 34.82 630 A 1 
ATOM 4844 O O   . HIS A 0 630 . -70.965  6.912   -7.379  1.00 34.82 630 A 1 
ATOM 4845 C CG  . HIS A 0 630 . -73.631  7.611   -11.011 1.00 34.82 630 A 1 
ATOM 4846 C CD2 . HIS A 0 630 . -74.821  8.271   -11.144 1.00 34.82 630 A 1 
ATOM 4847 N ND1 . HIS A 0 630 . -73.484  6.797   -12.109 1.00 34.82 630 A 1 
ATOM 4848 C CE1 . HIS A 0 630 . -74.563  6.958   -12.889 1.00 34.82 630 A 1 
ATOM 4849 N NE2 . HIS A 0 630 . -75.412  7.837   -12.336 1.00 34.82 630 A 1 
ATOM 4850 N N   . GLY A 0 631 . -70.878  5.140   -8.802  1.00 34.94 631 A 1 
ATOM 4851 C CA  . GLY A 0 631 . -69.430  4.898   -8.952  1.00 34.94 631 A 1 
ATOM 4852 C C   . GLY A 0 631 . -68.843  3.911   -7.937  1.00 34.94 631 A 1 
ATOM 4853 O O   . GLY A 0 631 . -68.960  4.143   -6.750  1.00 34.94 631 A 1 
ATOM 4854 N N   . GLY A 0 632 . -68.195  2.795   -8.275  1.00 32.57 632 A 1 
ATOM 4855 C CA  . GLY A 0 632 . -67.704  2.242   -9.538  1.00 32.57 632 A 1 
ATOM 4856 C C   . GLY A 0 632 . -66.522  1.300   -9.220  1.00 32.57 632 A 1 
ATOM 4857 O O   . GLY A 0 632 . -65.785  1.588   -8.287  1.00 32.57 632 A 1 
ATOM 4858 N N   . HIS A 0 633 . -66.343  0.235   -10.022 1.00 31.22 633 A 1 
ATOM 4859 C CA  . HIS A 0 633 . -65.204  -0.720  -10.053 1.00 31.22 633 A 1 
ATOM 4860 C C   . HIS A 0 633 . -65.127  -1.714  -8.871  1.00 31.22 633 A 1 
ATOM 4861 C CB  . HIS A 0 633 . -63.900  0.062   -10.285 1.00 31.22 633 A 1 
ATOM 4862 O O   . HIS A 0 633 . -65.074  -1.304  -7.726  1.00 31.22 633 A 1 
ATOM 4863 C CG  . HIS A 0 633 . -63.931  0.848   -11.572 1.00 31.22 633 A 1 
ATOM 4864 C CD2 . HIS A 0 633 . -64.285  2.161   -11.743 1.00 31.22 633 A 1 
ATOM 4865 N ND1 . HIS A 0 633 . -63.660  0.334   -12.818 1.00 31.22 633 A 1 
ATOM 4866 C CE1 . HIS A 0 633 . -63.846  1.310   -13.720 1.00 31.22 633 A 1 
ATOM 4867 N NE2 . HIS A 0 633 . -64.250  2.436   -13.116 1.00 31.22 633 A 1 
ATOM 4868 N N   . GLY A 0 634 . -65.202  -3.045  -9.021  1.00 32.63 634 A 1 
ATOM 4869 C CA  . GLY A 0 634 . -64.532  -3.986  -9.941  1.00 32.63 634 A 1 
ATOM 4870 C C   . GLY A 0 634 . -63.669  -4.915  -9.053  1.00 32.63 634 A 1 
ATOM 4871 O O   . GLY A 0 634 . -63.008  -4.408  -8.165  1.00 32.63 634 A 1 
ATOM 4872 N N   . GLY A 0 635 . -63.631  -6.246  -9.121  1.00 31.23 635 A 1 
ATOM 4873 C CA  . GLY A 0 635 . -64.200  -7.254  -10.006 1.00 31.23 635 A 1 
ATOM 4874 C C   . GLY A 0 635 . -63.951  -8.667  -9.430  1.00 31.23 635 A 1 
ATOM 4875 O O   . GLY A 0 635 . -63.587  -8.795  -8.266  1.00 31.23 635 A 1 
ATOM 4876 N N   . TRP A 0 636 . -64.107  -9.682  -10.295 1.00 29.92 636 A 1 
ATOM 4877 C CA  . TRP A 0 636 . -63.725  -11.107 -10.144 1.00 29.92 636 A 1 
ATOM 4878 C C   . TRP A 0 636 . -64.541  -11.893 -9.088  1.00 29.92 636 A 1 
ATOM 4879 C CB  . TRP A 0 636 . -62.200  -11.200 -9.932  1.00 29.92 636 A 1 
ATOM 4880 O O   . TRP A 0 636 . -64.344  -11.740 -7.897  1.00 29.92 636 A 1 
ATOM 4881 C CG  . TRP A 0 636 . -61.374  -10.258 -10.768 1.00 29.92 636 A 1 
ATOM 4882 C CD1 . TRP A 0 636 . -60.846  -9.091  -10.332 1.00 29.92 636 A 1 
ATOM 4883 C CD2 . TRP A 0 636 . -60.984  -10.369 -12.171 1.00 29.92 636 A 1 
ATOM 4884 C CE2 . TRP A 0 636 . -60.228  -9.209  -12.523 1.00 29.92 636 A 1 
ATOM 4885 C CE3 . TRP A 0 636 . -61.182  -11.339 -13.178 1.00 29.92 636 A 1 
ATOM 4886 N NE1 . TRP A 0 636 . -60.173  -8.466  -11.363 1.00 29.92 636 A 1 
ATOM 4887 C CH2 . TRP A 0 636 . -59.915  -10.003 -14.787 1.00 29.92 636 A 1 
ATOM 4888 C CZ2 . TRP A 0 636 . -59.700  -9.018  -13.808 1.00 29.92 636 A 1 
ATOM 4889 C CZ3 . TRP A 0 636 . -60.652  -11.159 -14.471 1.00 29.92 636 A 1 
ATOM 4890 N N   . GLY A 0 637 . -65.529  -12.739 -9.400  1.00 30.31 637 A 1 
ATOM 4891 C CA  . GLY A 0 637 . -65.667  -13.660 -10.527 1.00 30.31 637 A 1 
ATOM 4892 C C   . GLY A 0 637 . -65.075  -15.025 -10.154 1.00 30.31 637 A 1 
ATOM 4893 O O   . GLY A 0 637 . -63.876  -15.210 -10.311 1.00 30.31 637 A 1 
ATOM 4894 N N   . GLY A 0 638 . -65.893  -15.980 -9.687  1.00 33.64 638 A 1 
ATOM 4895 C CA  . GLY A 0 638 . -65.419  -17.350 -9.455  1.00 33.64 638 A 1 
ATOM 4896 C C   . GLY A 0 638 . -66.422  -18.328 -8.830  1.00 33.64 638 A 1 
ATOM 4897 O O   . GLY A 0 638 . -66.697  -18.262 -7.643  1.00 33.64 638 A 1 
ATOM 4898 N N   . ALA A 0 639 . -66.854  -19.288 -9.652  1.00 33.78 639 A 1 
ATOM 4899 C CA  . ALA A 0 639 . -67.280  -20.654 -9.318  1.00 33.78 639 A 1 
ATOM 4900 C C   . ALA A 0 639 . -68.684  -20.930 -8.721  1.00 33.78 639 A 1 
ATOM 4901 C CB  . ALA A 0 639 . -66.143  -21.388 -8.607  1.00 33.78 639 A 1 
ATOM 4902 O O   . ALA A 0 639 . -68.961  -20.878 -7.529  1.00 33.78 639 A 1 
ATOM 4903 N N   . HIS A 0 640 . -69.528  -21.367 -9.655  1.00 31.63 640 A 1 
ATOM 4904 C CA  . HIS A 0 640 . -70.738  -22.176 -9.568  1.00 31.63 640 A 1 
ATOM 4905 C C   . HIS A 0 640 . -70.684  -23.413 -8.646  1.00 31.63 640 A 1 
ATOM 4906 C CB  . HIS A 0 640 . -70.927  -22.733 -10.995 1.00 31.63 640 A 1 
ATOM 4907 O O   . HIS A 0 640 . -69.725  -24.177 -8.690  1.00 31.63 640 A 1 
ATOM 4908 C CG  . HIS A 0 640 . -71.287  -21.716 -12.048 1.00 31.63 640 A 1 
ATOM 4909 C CD2 . HIS A 0 640 . -70.480  -20.772 -12.628 1.00 31.63 640 A 1 
ATOM 4910 N ND1 . HIS A 0 640 . -72.520  -21.613 -12.644 1.00 31.63 640 A 1 
ATOM 4911 C CE1 . HIS A 0 640 . -72.467  -20.620 -13.545 1.00 31.63 640 A 1 
ATOM 4912 N NE2 . HIS A 0 640 . -71.244  -20.075 -13.567 1.00 31.63 640 A 1 
ATOM 4913 N N   . GLY A 0 641 . -71.840  -23.730 -8.046  1.00 33.03 641 A 1 
ATOM 4914 C CA  . GLY A 0 641 . -72.369  -25.101 -8.022  1.00 33.03 641 A 1 
ATOM 4915 C C   . GLY A 0 641 . -72.709  -25.680 -6.646  1.00 33.03 641 A 1 
ATOM 4916 O O   . GLY A 0 641 . -71.812  -26.065 -5.915  1.00 33.03 641 A 1 
ATOM 4917 N N   . ALA A 0 642 . -74.007  -25.826 -6.342  1.00 34.89 642 A 1 
ATOM 4918 C CA  . ALA A 0 642 . -74.657  -27.124 -6.079  1.00 34.89 642 A 1 
ATOM 4919 C C   . ALA A 0 642 . -75.974  -26.989 -5.277  1.00 34.89 642 A 1 
ATOM 4920 C CB  . ALA A 0 642 . -73.737  -28.150 -5.396  1.00 34.89 642 A 1 
ATOM 4921 O O   . ALA A 0 642 . -75.987  -26.692 -4.091  1.00 34.89 642 A 1 
ATOM 4922 N N   . HIS A 0 643 . -77.071  -27.276 -5.984  1.00 31.53 643 A 1 
ATOM 4923 C CA  . HIS A 0 643 . -78.249  -28.051 -5.572  1.00 31.53 643 A 1 
ATOM 4924 C C   . HIS A 0 643 . -79.001  -27.735 -4.268  1.00 31.53 643 A 1 
ATOM 4925 C CB  . HIS A 0 643 . -77.912  -29.541 -5.695  1.00 31.53 643 A 1 
ATOM 4926 O O   . HIS A 0 643 . -78.636  -28.148 -3.172  1.00 31.53 643 A 1 
ATOM 4927 C CG  . HIS A 0 643 . -77.817  -29.945 -7.142  1.00 31.53 643 A 1 
ATOM 4928 C CD2 . HIS A 0 643 . -76.708  -29.910 -7.945  1.00 31.53 643 A 1 
ATOM 4929 N ND1 . HIS A 0 643 . -78.881  -30.315 -7.931  1.00 31.53 643 A 1 
ATOM 4930 C CE1 . HIS A 0 643 . -78.427  -30.499 -9.181  1.00 31.53 643 A 1 
ATOM 4931 N NE2 . HIS A 0 643 . -77.112  -30.244 -9.241  1.00 31.53 643 A 1 
ATOM 4932 N N   . GLY A 0 644 . -80.200  -27.173 -4.457  1.00 33.40 644 A 1 
ATOM 4933 C CA  . GLY A 0 644 . -81.298  -27.260 -3.503  1.00 33.40 644 A 1 
ATOM 4934 C C   . GLY A 0 644 . -81.969  -28.638 -3.472  1.00 33.40 644 A 1 
ATOM 4935 O O   . GLY A 0 644 . -82.070  -29.334 -4.484  1.00 33.40 644 A 1 
ATOM 4936 N N   . ALA A 0 645 . -82.499  -28.979 -2.300  1.00 36.82 645 A 1 
ATOM 4937 C CA  . ALA A 0 645 . -83.414  -30.089 -2.076  1.00 36.82 645 A 1 
ATOM 4938 C C   . ALA A 0 645 . -84.635  -29.603 -1.272  1.00 36.82 645 A 1 
ATOM 4939 C CB  . ALA A 0 645 . -82.662  -31.229 -1.380  1.00 36.82 645 A 1 
ATOM 4940 O O   . ALA A 0 645 . -84.524  -29.278 -0.097  1.00 36.82 645 A 1 
ATOM 4941 N N   . HIS A 0 646 . -85.775  -29.482 -1.967  1.00 31.68 646 A 1 
ATOM 4942 C CA  . HIS A 0 646 . -87.084  -30.063 -1.623  1.00 31.68 646 A 1 
ATOM 4943 C C   . HIS A 0 646 . -87.451  -30.094 -0.120  1.00 31.68 646 A 1 
ATOM 4944 C CB  . HIS A 0 646 . -87.094  -31.476 -2.233  1.00 31.68 646 A 1 
ATOM 4945 O O   . HIS A 0 646 . -86.844  -30.810 0.660   1.00 31.68 646 A 1 
ATOM 4946 C CG  . HIS A 0 646 . -87.166  -31.515 -3.747  1.00 31.68 646 A 1 
ATOM 4947 C CD2 . HIS A 0 646 . -88.120  -32.170 -4.478  1.00 31.68 646 A 1 
ATOM 4948 N ND1 . HIS A 0 646 . -86.303  -30.930 -4.657  1.00 31.68 646 A 1 
ATOM 4949 C CE1 . HIS A 0 646 . -86.752  -31.204 -5.893  1.00 31.68 646 A 1 
ATOM 4950 N NE2 . HIS A 0 646 . -87.857  -31.957 -5.834  1.00 31.68 646 A 1 
ATOM 4951 N N   . GLY A 0 647 . -88.474  -29.395 0.373   1.00 32.91 647 A 1 
ATOM 4952 C CA  . GLY A 0 647 . -89.837  -29.369 -0.157  1.00 32.91 647 A 1 
ATOM 4953 C C   . GLY A 0 647 . -90.647  -30.538 0.415   1.00 32.91 647 A 1 
ATOM 4954 O O   . GLY A 0 647 . -90.772  -31.564 -0.242  1.00 32.91 647 A 1 
ATOM 4955 N N   . HIS A 0 648 . -91.213  -30.380 1.617   1.00 34.70 648 A 1 
ATOM 4956 C CA  . HIS A 0 648 . -92.248  -31.272 2.150   1.00 34.70 648 A 1 
ATOM 4957 C C   . HIS A 0 648 . -93.484  -30.455 2.534   1.00 34.70 648 A 1 
ATOM 4958 C CB  . HIS A 0 648 . -91.726  -32.155 3.296   1.00 34.70 648 A 1 
ATOM 4959 O O   . HIS A 0 648 . -93.453  -29.602 3.417   1.00 34.70 648 A 1 
ATOM 4960 C CG  . HIS A 0 648 . -91.487  -33.574 2.843   1.00 34.70 648 A 1 
ATOM 4961 C CD2 . HIS A 0 648 . -90.304  -34.108 2.406   1.00 34.70 648 A 1 
ATOM 4962 N ND1 . HIS A 0 648 . -92.442  -34.562 2.732   1.00 34.70 648 A 1 
ATOM 4963 C CE1 . HIS A 0 648 . -91.845  -35.666 2.251   1.00 34.70 648 A 1 
ATOM 4964 N NE2 . HIS A 0 648 . -90.542  -35.437 2.040   1.00 34.70 648 A 1 
ATOM 4965 N N   . ALA A 0 649 . -94.563  -30.727 1.808   1.00 33.80 649 A 1 
ATOM 4966 C CA  . ALA A 0 649 . -95.886  -30.150 1.947   1.00 33.80 649 A 1 
ATOM 4967 C C   . ALA A 0 649 . -96.897  -31.231 2.375   1.00 33.80 649 A 1 
ATOM 4968 C CB  . ALA A 0 649 . -96.265  -29.527 0.592   1.00 33.80 649 A 1 
ATOM 4969 O O   . ALA A 0 649 . -96.679  -32.418 2.145   1.00 33.80 649 A 1 
ATOM 4970 N N   . ALA A 0 650 . -98.041  -30.756 2.880   1.00 36.48 650 A 1 
ATOM 4971 C CA  . ALA A 0 650 . -99.351  -31.416 2.948   1.00 36.48 650 A 1 
ATOM 4972 C C   . ALA A 0 650 . -99.620  -32.438 4.077   1.00 36.48 650 A 1 
ATOM 4973 C CB  . ALA A 0 650 . -99.742  -31.932 1.554   1.00 36.48 650 A 1 
ATOM 4974 O O   . ALA A 0 650 . -99.379  -33.634 3.951   1.00 36.48 650 A 1 
ATOM 4975 N N   . GLY A 0 651 . -100.308 -31.954 5.121   1.00 36.62 651 A 1 
ATOM 4976 C CA  . GLY A 0 651 . -101.119 -32.745 6.048   1.00 36.62 651 A 1 
ATOM 4977 C C   . GLY A 0 651 . -102.506 -32.111 6.197   1.00 36.62 651 A 1 
ATOM 4978 O O   . GLY A 0 651 . -102.659 -31.015 6.718   1.00 36.62 651 A 1 
ATOM 4979 N N   . TYR A 0 652 . -103.501 -32.796 5.658   1.00 28.46 652 A 1 
ATOM 4980 C CA  . TYR A 0 652 . -104.909 -32.450 5.479   1.00 28.46 652 A 1 
ATOM 4981 C C   . TYR A 0 652 . -105.733 -33.100 6.603   1.00 28.46 652 A 1 
ATOM 4982 C CB  . TYR A 0 652 . -105.320 -32.979 4.083   1.00 28.46 652 A 1 
ATOM 4983 O O   . TYR A 0 652 . -105.538 -34.270 6.914   1.00 28.46 652 A 1 
ATOM 4984 C CG  . TYR A 0 652 . -104.635 -34.299 3.728   1.00 28.46 652 A 1 
ATOM 4985 C CD1 . TYR A 0 652 . -103.351 -34.277 3.139   1.00 28.46 652 A 1 
ATOM 4986 C CD2 . TYR A 0 652 . -105.169 -35.522 4.180   1.00 28.46 652 A 1 
ATOM 4987 C CE1 . TYR A 0 652 . -102.581 -35.453 3.062   1.00 28.46 652 A 1 
ATOM 4988 C CE2 . TYR A 0 652 . -104.414 -36.705 4.075   1.00 28.46 652 A 1 
ATOM 4989 O OH  . TYR A 0 652 . -102.372 -37.808 3.490   1.00 28.46 652 A 1 
ATOM 4990 C CZ  . TYR A 0 652 . -103.112 -36.671 3.535   1.00 28.46 652 A 1 
ATOM 4991 N N   . GLY A 0 653 . -106.690 -32.378 7.193   1.00 38.61 653 A 1 
ATOM 4992 C CA  . GLY A 0 653 . -107.567 -32.912 8.240   1.00 38.61 653 A 1 
ATOM 4993 C C   . GLY A 0 653 . -108.863 -32.117 8.337   1.00 38.61 653 A 1 
ATOM 4994 O O   . GLY A 0 653 . -108.895 -31.014 8.865   1.00 38.61 653 A 1 
ATOM 4995 N N   . LYS A 0 654 . -109.915 -32.674 7.745   1.00 30.79 654 A 1 
ATOM 4996 C CA  . LYS A 0 654 . -111.235 -32.093 7.483   1.00 30.79 654 A 1 
ATOM 4997 C C   . LYS A 0 654 . -112.240 -32.535 8.564   1.00 30.79 654 A 1 
ATOM 4998 C CB  . LYS A 0 654 . -111.657 -32.625 6.089   1.00 30.79 654 A 1 
ATOM 4999 O O   . LYS A 0 654 . -112.131 -33.646 9.065   1.00 30.79 654 A 1 
ATOM 5000 C CG  . LYS A 0 654 . -112.440 -31.672 5.174   1.00 30.79 654 A 1 
ATOM 5001 C CD  . LYS A 0 654 . -112.948 -32.459 3.950   1.00 30.79 654 A 1 
ATOM 5002 C CE  . LYS A 0 654 . -113.486 -31.540 2.846   1.00 30.79 654 A 1 
ATOM 5003 N NZ  . LYS A 0 654 . -114.095 -32.316 1.733   1.00 30.79 654 A 1 
ATOM 5004 N N   . ALA A 0 655 . -113.307 -31.742 8.704   1.00 33.91 655 A 1 
ATOM 5005 C CA  . ALA A 0 655 . -114.677 -32.127 9.087   1.00 33.91 655 A 1 
ATOM 5006 C C   . ALA A 0 655 . -115.066 -32.194 10.580  1.00 33.91 655 A 1 
ATOM 5007 C CB  . ALA A 0 655 . -115.104 -33.401 8.335   1.00 33.91 655 A 1 
ATOM 5008 O O   . ALA A 0 655 . -114.449 -32.880 11.383  1.00 33.91 655 A 1 
ATOM 5009 N N   . GLY A 0 656 . -116.210 -31.566 10.901  1.00 34.27 656 A 1 
ATOM 5010 C CA  . GLY A 0 656 . -116.979 -31.895 12.105  1.00 34.27 656 A 1 
ATOM 5011 C C   . GLY A 0 656 . -117.864 -30.792 12.688  1.00 34.27 656 A 1 
ATOM 5012 O O   . GLY A 0 656 . -117.747 -30.495 13.869  1.00 34.27 656 A 1 
ATOM 5013 N N   . ALA A 0 657 . -118.764 -30.194 11.904  1.00 30.47 657 A 1 
ATOM 5014 C CA  . ALA A 0 657 . -119.824 -29.335 12.435  1.00 30.47 657 A 1 
ATOM 5015 C C   . ALA A 0 657 . -120.799 -30.142 13.320  1.00 30.47 657 A 1 
ATOM 5016 C CB  . ALA A 0 657 . -120.559 -28.699 11.245  1.00 30.47 657 A 1 
ATOM 5017 O O   . ALA A 0 657 . -121.388 -31.115 12.849  1.00 30.47 657 A 1 
ATOM 5018 N N   . LYS A 0 658 . -121.022 -29.722 14.571  1.00 35.48 658 A 1 
ATOM 5019 C CA  . LYS A 0 658 . -122.176 -30.141 15.386  1.00 35.48 658 A 1 
ATOM 5020 C C   . LYS A 0 658 . -122.759 -28.934 16.117  1.00 35.48 658 A 1 
ATOM 5021 C CB  . LYS A 0 658 . -121.822 -31.296 16.345  1.00 35.48 658 A 1 
ATOM 5022 O O   . LYS A 0 658 . -122.252 -28.496 17.141  1.00 35.48 658 A 1 
ATOM 5023 C CG  . LYS A 0 658 . -121.984 -32.665 15.659  1.00 35.48 658 A 1 
ATOM 5024 C CD  . LYS A 0 658 . -121.677 -33.827 16.611  1.00 35.48 658 A 1 
ATOM 5025 C CE  . LYS A 0 658 . -121.867 -35.162 15.879  1.00 35.48 658 A 1 
ATOM 5026 N NZ  . LYS A 0 658 . -121.426 -36.310 16.712  1.00 35.48 658 A 1 
ATOM 5027 N N   . SER A 0 659 . -123.836 -28.414 15.537  1.00 28.59 659 A 1 
ATOM 5028 C CA  . SER A 0 659 . -124.792 -27.502 16.159  1.00 28.59 659 A 1 
ATOM 5029 C C   . SER A 0 659 . -125.671 -28.291 17.130  1.00 28.59 659 A 1 
ATOM 5030 C CB  . SER A 0 659 . -125.658 -26.892 15.046  1.00 28.59 659 A 1 
ATOM 5031 O O   . SER A 0 659 . -126.285 -29.274 16.720  1.00 28.59 659 A 1 
ATOM 5032 O OG  . SER A 0 659 . -126.698 -26.106 15.583  1.00 28.59 659 A 1 
ATOM 5033 N N   . TYR A 0 660 . -125.740 -27.867 18.392  1.00 33.80 660 A 1 
ATOM 5034 C CA  . TYR A 0 660 . -126.813 -28.240 19.313  1.00 33.80 660 A 1 
ATOM 5035 C C   . TYR A 0 660 . -127.275 -26.991 20.063  1.00 33.80 660 A 1 
ATOM 5036 C CB  . TYR A 0 660 . -126.411 -29.391 20.249  1.00 33.80 660 A 1 
ATOM 5037 O O   . TYR A 0 660 . -126.688 -26.559 21.049  1.00 33.80 660 A 1 
ATOM 5038 C CG  . TYR A 0 660 . -126.558 -30.759 19.604  1.00 33.80 660 A 1 
ATOM 5039 C CD1 . TYR A 0 660 . -127.812 -31.405 19.601  1.00 33.80 660 A 1 
ATOM 5040 C CD2 . TYR A 0 660 . -125.458 -31.361 18.966  1.00 33.80 660 A 1 
ATOM 5041 C CE1 . TYR A 0 660 . -127.966 -32.648 18.957  1.00 33.80 660 A 1 
ATOM 5042 C CE2 . TYR A 0 660 . -125.609 -32.599 18.311  1.00 33.80 660 A 1 
ATOM 5043 O OH  . TYR A 0 660 . -127.024 -34.433 17.669  1.00 33.80 660 A 1 
ATOM 5044 C CZ  . TYR A 0 660 . -126.867 -33.242 18.306  1.00 33.80 660 A 1 
ATOM 5045 N N   . SER A 0 661 . -128.353 -26.407 19.550  1.00 29.71 661 A 1 
ATOM 5046 C CA  . SER A 0 661 . -129.255 -25.508 20.259  1.00 29.71 661 A 1 
ATOM 5047 C C   . SER A 0 661 . -130.102 -26.328 21.237  1.00 29.71 661 A 1 
ATOM 5048 C CB  . SER A 0 661 . -130.171 -24.843 19.222  1.00 29.71 661 A 1 
ATOM 5049 O O   . SER A 0 661 . -130.824 -27.228 20.803  1.00 29.71 661 A 1 
ATOM 5050 O OG  . SER A 0 661 . -130.803 -25.834 18.425  1.00 29.71 661 A 1 
ATOM 5051 N N   . GLY A 0 662 . -130.056 -26.035 22.536  1.00 33.17 662 A 1 
ATOM 5052 C CA  . GLY A 0 662 . -130.839 -26.816 23.489  1.00 33.17 662 A 1 
ATOM 5053 C C   . GLY A 0 662 . -130.824 -26.318 24.926  1.00 33.17 662 A 1 
ATOM 5054 O O   . GLY A 0 662 . -130.102 -26.853 25.749  1.00 33.17 662 A 1 
ATOM 5055 N N   . LYS A 0 663 . -131.761 -25.408 25.208  1.00 30.91 663 A 1 
ATOM 5056 C CA  . LYS A 0 663 . -132.571 -25.355 26.437  1.00 30.91 663 A 1 
ATOM 5057 C C   . LYS A 0 663 . -131.913 -24.809 27.715  1.00 30.91 663 A 1 
ATOM 5058 C CB  . LYS A 0 663 . -133.269 -26.718 26.621  1.00 30.91 663 A 1 
ATOM 5059 O O   . LYS A 0 663 . -131.312 -25.514 28.513  1.00 30.91 663 A 1
[truncated: 88,707 more chars]
