# Supplementary material for: Self-assembling proteins compose the chemically resistant shell biomaterial of planktonic tintinnid ciliates
Source: Nat Commun. 2026 Jun 13;17:7507. doi: 10.1038/s41467-026-74402-4 (PMC13408134; doi:10.1038/s41467-026-74402-4)
Supplement: Supplementary file 6 — Supplementary Data 16 [file 41467_2026_74402_MOESM6_ESM.zip › AF2_structure_models/Tara_Unigene_27.cif]

data_0
#
_entry.id   0
#
_struct_asym.id          A
_struct_asym.entity_id   0
#
_entity_poly.entity_id        0
_entity_poly.type             polypeptide(L)
_entity_poly.pdbx_strand_id   A
#
_entity.id     0
_entity.type   polymer
#
loop_
_entity_poly_seq.entity_id
_entity_poly_seq.num
_entity_poly_seq.mon_id
0 1   MET 
0 2   LYS 
0 3   SER 
0 4   PHE 
0 5   ALA 
0 6   ILE 
0 7   ALA 
0 8   LEU 
0 9   ILE 
0 10  ALA 
0 11  GLY 
0 12  VAL 
0 13  ALA 
0 14  ALA 
0 15  ALA 
0 16  GLY 
0 17  ALA 
0 18  PRO 
0 19  ALA 
0 20  ALA 
0 21  LYS 
0 22  ALA 
0 23  PRO 
0 24  ALA 
0 25  LYS 
0 26  VAL 
0 27  ALA 
0 28  ILE 
0 29  ALA 
0 30  ALA 
0 31  PRO 
0 32  ALA 
0 33  TYR 
0 34  GLY 
0 35  TYR 
0 36  GLY 
0 37  HIS 
0 38  GLY 
0 39  TYR 
0 40  GLY 
0 41  HIS 
0 42  VAL 
0 43  GLY 
0 44  TYR 
0 45  ALA 
0 46  LYS 
0 47  VAL 
0 48  ASP 
0 49  TYR 
0 50  VAL 
0 51  PRO 
0 52  HIS 
0 53  THR 
0 54  HIS 
0 55  GLN 
0 56  VAL 
0 57  GLN 
0 58  PRO 
0 59  ALA 
0 60  LYS 
0 61  LYS 
0 62  ALA 
0 63  ASN 
0 64  ALA 
0 65  ALA 
0 66  SER 
0 67  LYS 
0 68  ASP 
0 69  TYR 
0 70  GLY 
0 71  MET 
0 72  ASP 
0 73  TYR 
0 74  GLN 
0 75  LYS 
0 76  SER 
0 77  THR 
0 78  TYR 
0 79  SER 
0 80  ASP 
0 81  TRP 
0 82  ASP 
0 83  ALA 
0 84  TRP 
0 85  GLY 
0 86  ARG 
0 87  ASP 
0 88  GLN 
0 89  ASP 
0 90  LEU 
0 91  ALA 
0 92  ILE 
0 93  ASP 
0 94  GLU 
0 95  SER 
0 96  TYR 
0 97  GLY 
0 98  LYS 
0 99  THR 
0 100 ASN 
0 101 ALA 
0 102 LYS 
0 103 SER 
0 104 TYR 
0 105 ARG 
0 106 ALA 
0 107 GLU 
0 108 SER 
0 109 TYR 
0 110 ASP 
0 111 GLU 
0 112 TRP 
0 113 ASP 
0 114 ASN 
0 115 GLU 
0 116 ASP 
0 117 ALA 
0 118 ASP 
0 119 GLN 
0 120 TRP 
0 121 GLY 
0 122 GLY 
0 123 GLN 
0 124 GLY 
0 125 TRP 
0 126 GLY 
0 127 ARG 
0 128 ASP 
0 129 TYR 
0 130 ASP 
0 131 GLN 
0 132 TYR 
0 133 GLY 
0 134 ARG 
0 135 SER 
0 136 SER 
0 137 HIS 
0 138 GLU 
0 139 TYR 
0 140 ASP 
0 141 ALA 
0 142 SER 
0 143 LYS 
0 144 GLY 
0 145 VAL 
0 146 ALA 
0 147 ALA 
0 148 ALA 
0 149 GLY 
0 150 LYS 
0 151 ALA 
0 152 TYR 
0 153 LYS 
0 154 ALA 
0 155 SER 
0 156 TRP 
0 157 GLN 
0 158 GLY 
0 159 ASP 
0 160 ALA 
0 161 GLN 
0 162 ALA 
0 163 SER 
0 164 GLY 
0 165 TYR 
0 166 ASP 
0 167 ASN 
0 168 ASP 
0 169 ALA 
0 170 TRP 
0 171 ALA 
0 172 LYS 
0 173 GLN 
0 174 ALA 
0 175 TYR 
0 176 GLY 
0 177 GLN 
0 178 ASP 
0 179 TYR 
0 180 ASP 
0 181 SER 
0 182 ARG 
0 183 TRP 
0 184 GLY 
0 185 LYS 
0 186 SER 
0 187 TYR 
0 188 ASP 
0 189 SER 
0 190 VAL 
0 191 GLU 
0 192 ALA 
0 193 ARG 
0 194 ASN 
0 195 TYR 
0 196 ALA 
0 197 ASN 
0 198 GLU 
0 199 HIS 
0 200 TYR 
0 201 ALA 
0 202 ARG 
0 203 GLU 
0 204 VAL 
0 205 ARG 
0 206 ALA 
0 207 ASP 
0 208 ASP 
0 209 ASP 
0 210 GLN 
0 211 TRP 
0 212 ALA 
0 213 GLU 
0 214 ASP 
0 215 ARG 
0 216 ASP 
0 217 GLN 
0 218 TRP 
0 219 ALA 
0 220 LYS 
0 221 GLY 
0 222 ASP 
0 223 TYR 
0 224 ASP 
0 225 ALA 
0 226 TYR 
0 227 GLY 
0 228 MET 
0 229 ALA 
0 230 ALA 
0 231 SER 
0 232 ALA 
0 233 ASP 
0 234 GLN 
0 235 ALA 
0 236 THR 
0 237 ASN 
0 238 GLY 
0 239 SER 
0 240 ALA 
0 241 ASP 
0 242 PHE 
0 243 LYS 
0 244 LYS 
0 245 ALA 
0 246 SER 
0 247 TYR 
0 248 GLY 
0 249 ARG 
0 250 GLY 
0 251 ALA 
0 252 GLU 
0 253 TYR 
0 254 TRP 
0 255 GLY 
0 256 GLY 
0 257 ASP 
0 258 GLN 
0 259 SER 
0 260 ASP 
0 261 TRP 
0 262 ASP 
0 263 ALA 
0 264 TRP 
0 265 GLY 
0 266 ARG 
0 267 ASP 
0 268 GLN 
0 269 ASP 
0 270 PHE 
0 271 HIS 
0 272 GLU 
0 273 LYS 
0 274 VAL 
0 275 SER 
0 276 TYR 
0 277 ASP 
0 278 ASP 
0 279 THR 
0 280 TRP 
0 281 ALA 
0 282 LYS 
0 283 SER 
0 284 TYR 
0 285 ALA 
0 286 ALA 
0 287 GLU 
0 288 SER 
0 289 TYR 
0 290 ASP 
0 291 GLU 
0 292 TRP 
0 293 ASP 
0 294 ASN 
0 295 ARG 
0 296 ASP 
0 297 ALA 
0 298 ASP 
0 299 LYS 
0 300 TRP 
0 301 GLY 
0 302 GLY 
0 303 GLN 
0 304 ALA 
0 305 TRP 
0 306 GLY 
0 307 ARG 
0 308 ASP 
0 309 ARG 
0 310 ASP 
0 311 ILE 
0 312 TYR 
0 313 GLY 
0 314 ALA 
0 315 SER 
0 316 SER 
0 317 TYR 
0 318 GLY 
0 319 GLY 
0 320 LYS 
0 321 ALA 
0 322 SER 
0 323 LEU 
0 324 ASP 
0 325 LYS 
0 326 TYR 
0 327 ASP 
0 328 GLY 
0 329 TYR 
0 330 ALA 
0 331 LYS 
0 332 GLY 
0 333 GLY 
0 334 LYS 
0 335 GLY 
0 336 GLY 
0 337 TRP 
0 338 ALA 
0 339 GLY 
0 340 GLY 
0 341 GLN 
0 342 TYR 
0 343 ALA 
0 344 LYS 
0 345 GLY 
0 346 GLY 
0 347 GLN 
0 348 LEU 
0 349 TRP 
0 350 THR 
0 351 GLY 
0 352 ALA 
0 353 SER 
0 354 THR 
0 355 HIS 
0 356 GLY 
0 357 ALA 
0 358 ALA 
0 359 ALA 
0 360 GLN 
0 361 ALA 
0 362 GLY 
0 363 TYR 
0 364 ASP 
0 365 ASN 
0 366 ASP 
0 367 THR 
0 368 TRP 
0 369 ALA 
0 370 LYS 
0 371 GLN 
0 372 ALA 
0 373 TYR 
0 374 GLY 
0 375 GLN 
0 376 ASP 
0 377 GLN 
0 378 ASP 
0 379 ALA 
0 380 ARG 
0 381 TRP 
0 382 GLY 
0 383 LYS 
0 384 SER 
0 385 TYR 
0 386 ASP 
0 387 SER 
0 388 VAL 
0 389 SER 
0 390 ALA 
0 391 ARG 
0 392 SER 
0 393 TYR 
0 394 ASP 
0 395 ASN 
0 396 LYS 
0 397 LYS 
0 398 TYR 
0 399 ALA 
0 400 ARG 
0 401 TRP 
0 402 LEU 
0 403 GLN 
0 404 ALA 
0 405 ASP 
0 406 ASP 
0 407 ASP 
0 408 GLN 
0 409 TRP 
0 410 ALA 
0 411 GLU 
0 412 ASP 
0 413 TYR 
0 414 ASP 
0 415 ARG 
0 416 PHE 
0 417 ASP 
0 418 ASP 
0 419 ALA 
0 420 ASP 
0 421 ALA 
0 422 GLY 
0 423 ALA 
0 424 TYR 
0 425 GLY 
0 426 LYS 
0 427 ALA 
0 428 ALA 
0 429 SER 
0 430 ILE 
0 431 TRP 
0 432 ALA 
0 433 LYS 
0 434 GLY 
0 435 GLN 
0 436 PRO 
0 437 LYS 
0 438 GLY 
0 439 LYS 
0 440 MET 
0 441 GLY 
0 442 TRP 
0 443 ALA 
0 444 LYS 
0 445 GLY 
0 446 GLY 
0 447 GLU 
0 448 HIS 
0 449 ASP 
0 450 ALA 
0 451 ALA 
0 452 SER 
0 453 ARG 
0 454 ALA 
0 455 GLY 
0 456 HIS 
0 457 VAL 
0 458 GLY 
0 459 ASN 
0 460 TYR 
0 461 GLY 
0 462 LYS 
0 463 SER 
0 464 GLY 
0 465 SER 
0 466 ASP 
0 467 TRP 
0 468 ASP 
0 469 ALA 
0 470 TRP 
0 471 GLY 
0 472 ARG 
0 473 ASP 
0 474 GLN 
0 475 ASP 
0 476 LEU 
0 477 GLU 
0 478 VAL 
0 479 ASP 
0 480 GLU 
0 481 SER 
0 482 TYR 
0 483 GLU 
0 484 GLN 
0 485 THR 
0 486 TRP 
0 487 ALA 
0 488 LYS 
0 489 SER 
0 490 TYR 
0 491 ASP 
0 492 ALA 
0 493 GLU 
0 494 SER 
0 495 TYR 
0 496 ASP 
0 497 GLU 
0 498 TRP 
0 499 ASP 
0 500 ASN 
0 501 LEU 
0 502 ASP 
0 503 ARG 
0 504 ASP 
0 505 LYS 
0 506 TRP 
0 507 GLY 
0 508 ALA 
0 509 GLN 
0 510 ALA 
0 511 TRP 
0 512 GLY 
0 513 LYS 
0 514 ASP 
0 515 ARG 
0 516 ASP 
0 517 LEU 
0 518 TYR 
0 519 GLY 
0 520 ALA 
0 521 SER 
0 522 SER 
0 523 TYR 
0 524 ASN 
0 525 GLY 
0 526 ALA 
0 527 ALA 
0 528 SER 
0 529 GLY 
0 530 ALA 
0 531 ASP 
0 532 HIS 
0 533 THR 
0 534 HIS 
0 535 LYS 
0 536 ALA 
0 537 TYR 
0 538 GLY 
0 539 GLY 
0 540 VAL 
0 541 ALA 
0 542 GLY 
0 543 TYR 
0 544 GLY 
0 545 GLY 
0 546 TRP 
0 547 GLY 
0 548 LYS 
0 549 GLY 
0 550 GLY 
0 551 ALA 
0 552 VAL 
0 553 ALA 
0 554 TYR 
0 555 GLY 
0 556 GLY 
0 557 LYS 
0 558 ALA 
0 559 SER 
0 560 ALA 
0 561 HIS 
0 562 ASP 
0 563 VAL 
0 564 GLN 
0 565 ALA 
0 566 SER 
0 567 ALA 
0 568 GLY 
0 569 GLN 
0 570 LYS 
0 571 ALA 
0 572 ALA 
0 573 ALA 
0 574 GLY 
0 575 ALA 
0 576 TYR 
0 577 ASP 
0 578 ALA 
0 579 ASP 
0 580 ALA 
0 581 TRP 
0 582 ALA 
0 583 LYS 
0 584 GLN 
0 585 ALA 
0 586 TYR 
0 587 GLY 
0 588 SER 
0 589 ASP 
0 590 TYR 
0 591 ASP 
0 592 SER 
0 593 ARG 
0 594 TRP 
0 595 GLY 
0 596 LYS 
0 597 SER 
0 598 TYR 
0 599 ASP 
0 600 PHE 
0 601 VAL 
0 602 ASN 
0 603 ALA 
0 604 ASN 
0 605 GLU 
0 606 TYR 
0 607 ASP 
0 608 ASP 
0 609 GLU 
0 610 GLN 
0 611 TYR 
0 612 ALA 
0 613 ARG 
0 614 LYS 
0 615 VAL 
0 616 ARG 
0 617 ALA 
0 618 ASP 
0 619 ASP 
0 620 ASP 
0 621 GLN 
0 622 TRP 
0 623 ALA 
0 624 GLU 
0 625 ASP 
0 626 TRP 
0 627 ASP 
0 628 VAL 
0 629 TRP 
0 630 SER 
0 631 LYS 
0 632 LYS 
0 633 ASP 
0 634 ALA 
0 635 ASP 
0 636 ALA 
0 637 TYR 
0 638 GLY 
0 639 LYS 
0 640 ALA 
0 641 ALA 
0 642 SER 
0 643 ALA 
0 644 HIS 
0 645 ARG 
0 646 SER 
0 647 GLN 
0 648 PRO 
0 649 LYS 
0 650 ILE 
0 651 THR 
0 652 LYS 
0 653 THR 
0 654 THR 
0 655 TYR 
0 656 THR 
0 657 PRO 
0 658 HIS 
0 659 VAL 
0 660 SER 
0 661 TYR 
0 662 GLY 
0 663 GLY 
0 664 TYR 
0 665 GLY 
0 666 TYR 
0 667 GLY 
0 668 GLY 
0 669 TYR 
0 670 GLY 
0 671 GLY 
0 672 TYR 
0 673 GLY 
0 674 GLY 
0 675 HIS 
0 676 GLY 
0 677 TRP 
#
loop_
_chem_comp.id
_chem_comp.type
_chem_comp.name
ALA 'L-peptide linking' ALANINE         
ARG 'L-peptide linking' ARGININE        
ASN 'L-peptide linking' ASPARAGINE      
ASP 'L-peptide linking' 'ASPARTIC ACID' 
CYS 'L-peptide linking' CYSTEINE        
GLN 'L-peptide linking' GLUTAMINE       
GLU 'L-peptide linking' 'GLUTAMIC ACID' 
HIS 'L-peptide linking' HISTIDINE       
ILE 'L-peptide linking' ISOLEUCINE      
LEU 'L-peptide linking' LEUCINE         
LYS 'L-peptide linking' LYSINE          
MET 'L-peptide linking' METHIONINE      
PHE 'L-peptide linking' PHENYLALANINE   
PRO 'L-peptide linking' PROLINE         
SER 'L-peptide linking' SERINE          
THR 'L-peptide linking' THREONINE       
TRP 'L-peptide linking' TRYPTOPHAN      
TYR 'L-peptide linking' TYROSINE        
VAL 'L-peptide linking' VALINE          
GLY 'peptide linking'   GLYCINE         
#
loop_
_atom_site.group_PDB
_atom_site.id
_atom_site.type_symbol
_atom_site.label_atom_id
_atom_site.label_alt_id
_atom_site.label_comp_id
_atom_site.label_asym_id
_atom_site.label_entity_id
_atom_site.label_seq_id
_atom_site.pdbx_PDB_ins_code
_atom_site.Cartn_x
_atom_site.Cartn_y
_atom_site.Cartn_z
_atom_site.occupancy
_atom_site.B_iso_or_equiv
_atom_site.auth_seq_id
_atom_site.auth_asym_id
_atom_site.pdbx_PDB_model_num
ATOM 1    N N   . MET A 0 1   . 50.578   -10.193 6.721   1.00 45.11 1   A 1 
ATOM 2    C CA  . MET A 0 1   . 51.978   -9.878  7.079   1.00 45.11 1   A 1 
ATOM 3    C C   . MET A 0 1   . 52.131   -8.365  7.030   1.00 45.11 1   A 1 
ATOM 4    C CB  . MET A 0 1   . 52.950   -10.590 6.125   1.00 45.11 1   A 1 
ATOM 5    O O   . MET A 0 1   . 51.758   -7.777  6.028   1.00 45.11 1   A 1 
ATOM 6    C CG  . MET A 0 1   . 52.970   -12.099 6.411   1.00 45.11 1   A 1 
ATOM 7    S SD  . MET A 0 1   . 53.982   -13.070 5.269   1.00 45.11 1   A 1 
ATOM 8    C CE  . MET A 0 1   . 52.733   -13.643 4.080   1.00 45.11 1   A 1 
ATOM 9    N N   . LYS A 0 2   . 52.525   -7.732  8.142   1.00 36.48 2   A 1 
ATOM 10   C CA  . LYS A 0 2   . 52.695   -6.276  8.260   1.00 36.48 2   A 1 
ATOM 11   C C   . LYS A 0 2   . 54.145   -5.925  7.919   1.00 36.48 2   A 1 
ATOM 12   C CB  . LYS A 0 2   . 52.400   -5.817  9.707   1.00 36.48 2   A 1 
ATOM 13   O O   . LYS A 0 2   . 55.024   -6.302  8.686   1.00 36.48 2   A 1 
ATOM 14   C CG  . LYS A 0 2   . 50.934   -5.916  10.153  1.00 36.48 2   A 1 
ATOM 15   C CD  . LYS A 0 2   . 50.802   -5.531  11.639  1.00 36.48 2   A 1 
ATOM 16   C CE  . LYS A 0 2   . 49.333   -5.542  12.084  1.00 36.48 2   A 1 
ATOM 17   N NZ  . LYS A 0 2   . 49.179   -5.186  13.520  1.00 36.48 2   A 1 
ATOM 18   N N   . SER A 0 3   . 54.383   -5.192  6.836   1.00 41.57 3   A 1 
ATOM 19   C CA  . SER A 0 3   . 55.694   -4.588  6.559   1.00 41.57 3   A 1 
ATOM 20   C C   . SER A 0 3   . 55.561   -3.470  5.518   1.00 41.57 3   A 1 
ATOM 21   C CB  . SER A 0 3   . 56.761   -5.638  6.161   1.00 41.57 3   A 1 
ATOM 22   O O   . SER A 0 3   . 55.829   -3.667  4.341   1.00 41.57 3   A 1 
ATOM 23   O OG  . SER A 0 3   . 56.215   -6.875  5.731   1.00 41.57 3   A 1 
ATOM 24   N N   . PHE A 0 4   . 55.149   -2.280  5.963   1.00 37.76 4   A 1 
ATOM 25   C CA  . PHE A 0 4   . 55.420   -1.030  5.248   1.00 37.76 4   A 1 
ATOM 26   C C   . PHE A 0 4   . 56.679   -0.418  5.867   1.00 37.76 4   A 1 
ATOM 27   C CB  . PHE A 0 4   . 54.214   -0.079  5.311   1.00 37.76 4   A 1 
ATOM 28   O O   . PHE A 0 4   . 56.643   0.092   6.986   1.00 37.76 4   A 1 
ATOM 29   C CG  . PHE A 0 4   . 53.142   -0.381  4.280   1.00 37.76 4   A 1 
ATOM 30   C CD1 . PHE A 0 4   . 53.264   0.136   2.975   1.00 37.76 4   A 1 
ATOM 31   C CD2 . PHE A 0 4   . 52.027   -1.174  4.614   1.00 37.76 4   A 1 
ATOM 32   C CE1 . PHE A 0 4   . 52.278   -0.140  2.010   1.00 37.76 4   A 1 
ATOM 33   C CE2 . PHE A 0 4   . 51.042   -1.448  3.648   1.00 37.76 4   A 1 
ATOM 34   C CZ  . PHE A 0 4   . 51.168   -0.931  2.347   1.00 37.76 4   A 1 
ATOM 35   N N   . ALA A 0 5   . 57.808   -0.536  5.170   1.00 41.55 5   A 1 
ATOM 36   C CA  . ALA A 0 5   . 59.067   0.097   5.540   1.00 41.55 5   A 1 
ATOM 37   C C   . ALA A 0 5   . 59.207   1.400   4.741   1.00 41.55 5   A 1 
ATOM 38   C CB  . ALA A 0 5   . 60.215   -0.895  5.297   1.00 41.55 5   A 1 
ATOM 39   O O   . ALA A 0 5   . 59.577   1.380   3.572   1.00 41.55 5   A 1 
ATOM 40   N N   . ILE A 0 6   . 58.885   2.530   5.371   1.00 37.40 6   A 1 
ATOM 41   C CA  . ILE A 0 6   . 59.196   3.869   4.860   1.00 37.40 6   A 1 
ATOM 42   C C   . ILE A 0 6   . 60.368   4.387   5.691   1.00 37.40 6   A 1 
ATOM 43   C CB  . ILE A 0 6   . 57.961   4.801   4.904   1.00 37.40 6   A 1 
ATOM 44   O O   . ILE A 0 6   . 60.209   4.720   6.863   1.00 37.40 6   A 1 
ATOM 45   C CG1 . ILE A 0 6   . 56.848   4.254   3.979   1.00 37.40 6   A 1 
ATOM 46   C CG2 . ILE A 0 6   . 58.352   6.236   4.492   1.00 37.40 6   A 1 
ATOM 47   C CD1 . ILE A 0 6   . 55.530   5.037   4.043   1.00 37.40 6   A 1 
ATOM 48   N N   . ALA A 0 7   . 61.554   4.417   5.091   1.00 37.47 7   A 1 
ATOM 49   C CA  . ALA A 0 7   . 62.744   5.013   5.679   1.00 37.47 7   A 1 
ATOM 50   C C   . ALA A 0 7   . 63.636   5.583   4.572   1.00 37.47 7   A 1 
ATOM 51   C CB  . ALA A 0 7   . 63.488   3.953   6.510   1.00 37.47 7   A 1 
ATOM 52   O O   . ALA A 0 7   . 64.337   4.829   3.909   1.00 37.47 7   A 1 
ATOM 53   N N   . LEU A 0 8   . 63.642   6.907   4.405   1.00 36.00 8   A 1 
ATOM 54   C CA  . LEU A 0 8   . 64.887   7.678   4.414   1.00 36.00 8   A 1 
ATOM 55   C C   . LEU A 0 8   . 64.577   9.173   4.555   1.00 36.00 8   A 1 
ATOM 56   C CB  . LEU A 0 8   . 65.785   7.450   3.179   1.00 36.00 8   A 1 
ATOM 57   O O   . LEU A 0 8   . 63.935   9.787   3.709   1.00 36.00 8   A 1 
ATOM 58   C CG  . LEU A 0 8   . 67.271   7.603   3.564   1.00 36.00 8   A 1 
ATOM 59   C CD1 . LEU A 0 8   . 67.862   6.277   4.055   1.00 36.00 8   A 1 
ATOM 60   C CD2 . LEU A 0 8   . 68.089   8.090   2.374   1.00 36.00 8   A 1 
ATOM 61   N N   . ILE A 0 9   . 65.065   9.738   5.652   1.00 35.95 9   A 1 
ATOM 62   C CA  . ILE A 0 9   . 65.094   11.164  5.956   1.00 35.95 9   A 1 
ATOM 63   C C   . ILE A 0 9   . 66.469   11.680  5.517   1.00 35.95 9   A 1 
ATOM 64   C CB  . ILE A 0 9   . 64.851   11.350  7.477   1.00 35.95 9   A 1 
ATOM 65   O O   . ILE A 0 9   . 67.487   11.238  6.043   1.00 35.95 9   A 1 
ATOM 66   C CG1 . ILE A 0 9   . 63.407   10.937  7.856   1.00 35.95 9   A 1 
ATOM 67   C CG2 . ILE A 0 9   . 65.140   12.792  7.935   1.00 35.95 9   A 1 
ATOM 68   C CD1 . ILE A 0 9   . 63.174   10.797  9.367   1.00 35.95 9   A 1 
ATOM 69   N N   . ALA A 0 10  . 66.498   12.635  4.593   1.00 37.98 10  A 1 
ATOM 70   C CA  . ALA A 0 10  . 67.615   13.551  4.362   1.00 37.98 10  A 1 
ATOM 71   C C   . ALA A 0 10  . 66.959   14.915  4.079   1.00 37.98 10  A 1 
ATOM 72   C CB  . ALA A 0 10  . 68.467   13.034  3.194   1.00 37.98 10  A 1 
ATOM 73   O O   . ALA A 0 10  . 66.168   15.035  3.157   1.00 37.98 10  A 1 
ATOM 74   N N   . GLY A 0 11  . 67.083   15.956  4.895   1.00 31.41 11  A 1 
ATOM 75   C CA  . GLY A 0 11  . 68.296   16.431  5.539   1.00 31.41 11  A 1 
ATOM 76   C C   . GLY A 0 11  . 68.797   17.666  4.791   1.00 31.41 11  A 1 
ATOM 77   O O   . GLY A 0 11  . 69.891   17.629  4.248   1.00 31.41 11  A 1 
ATOM 78   N N   . VAL A 0 12  . 68.008   18.748  4.742   1.00 35.90 12  A 1 
ATOM 79   C CA  . VAL A 0 12  . 68.517   20.086  4.401   1.00 35.90 12  A 1 
ATOM 80   C C   . VAL A 0 12  . 67.929   21.099  5.374   1.00 35.90 12  A 1 
ATOM 81   C CB  . VAL A 0 12  . 68.291   20.501  2.933   1.00 35.90 12  A 1 
ATOM 82   O O   . VAL A 0 12  . 66.734   21.384  5.388   1.00 35.90 12  A 1 
ATOM 83   C CG1 . VAL A 0 12  . 68.907   21.884  2.665   1.00 35.90 12  A 1 
ATOM 84   C CG2 . VAL A 0 12  . 68.958   19.521  1.960   1.00 35.90 12  A 1 
ATOM 85   N N   . ALA A 0 13  . 68.819   21.604  6.218   1.00 28.99 13  A 1 
ATOM 86   C CA  . ALA A 0 13  . 68.619   22.727  7.105   1.00 28.99 13  A 1 
ATOM 87   C C   . ALA A 0 13  . 68.737   24.039  6.318   1.00 28.99 13  A 1 
ATOM 88   C CB  . ALA A 0 13  . 69.707   22.630  8.184   1.00 28.99 13  A 1 
ATOM 89   O O   . ALA A 0 13  . 69.726   24.245  5.619   1.00 28.99 13  A 1 
ATOM 90   N N   . ALA A 0 14  . 67.785   24.953  6.489   1.00 36.27 14  A 1 
ATOM 91   C CA  . ALA A 0 14  . 68.015   26.383  6.321   1.00 36.27 14  A 1 
ATOM 92   C C   . ALA A 0 14  . 66.955   27.163  7.104   1.00 36.27 14  A 1 
ATOM 93   C CB  . ALA A 0 14  . 68.037   26.789  4.846   1.00 36.27 14  A 1 
ATOM 94   O O   . ALA A 0 14  . 65.763   26.874  7.057   1.00 36.27 14  A 1 
ATOM 95   N N   . ALA A 0 15  . 67.449   28.110  7.886   1.00 32.42 15  A 1 
ATOM 96   C CA  . ALA A 0 15  . 66.758   28.862  8.910   1.00 32.42 15  A 1 
ATOM 97   C C   . ALA A 0 15  . 65.717   29.853  8.362   1.00 32.42 15  A 1 
ATOM 98   C CB  . ALA A 0 15  . 67.862   29.591  9.682   1.00 32.42 15  A 1 
ATOM 99   O O   . ALA A 0 15  . 65.943   30.524  7.360   1.00 32.42 15  A 1 
ATOM 100  N N   . GLY A 0 16  . 64.616   30.007  9.097   1.00 33.18 16  A 1 
ATOM 101  C CA  . GLY A 0 16  . 63.600   31.032  8.864   1.00 33.18 16  A 1 
ATOM 102  C C   . GLY A 0 16  . 62.475   30.905  9.885   1.00 33.18 16  A 1 
ATOM 103  O O   . GLY A 0 16  . 61.430   30.339  9.592   1.00 33.18 16  A 1 
ATOM 104  N N   . ALA A 0 17  . 62.731   31.348  11.117  1.00 31.59 17  A 1 
ATOM 105  C CA  . ALA A 0 17  . 61.788   31.273  12.230  1.00 31.59 17  A 1 
ATOM 106  C C   . ALA A 0 17  . 60.491   32.084  11.967  1.00 31.59 17  A 1 
ATOM 107  C CB  . ALA A 0 17  . 62.510   31.730  13.503  1.00 31.59 17  A 1 
ATOM 108  O O   . ALA A 0 17  . 60.540   33.109  11.284  1.00 31.59 17  A 1 
ATOM 109  N N   . PRO A 0 18  . 59.336   31.649  12.514  1.00 33.12 18  A 1 
ATOM 110  C CA  . PRO A 0 18  . 58.011   32.058  12.055  1.00 33.12 18  A 1 
ATOM 111  C C   . PRO A 0 18  . 57.432   33.256  12.823  1.00 33.12 18  A 1 
ATOM 112  C CB  . PRO A 0 18  . 57.149   30.807  12.248  1.00 33.12 18  A 1 
ATOM 113  O O   . PRO A 0 18  . 57.508   33.335  14.049  1.00 33.12 18  A 1 
ATOM 114  C CG  . PRO A 0 18  . 57.724   30.190  13.524  1.00 33.12 18  A 1 
ATOM 115  C CD  . PRO A 0 18  . 59.208   30.539  13.451  1.00 33.12 18  A 1 
ATOM 116  N N   . ALA A 0 19  . 56.740   34.142  12.104  1.00 36.74 19  A 1 
ATOM 117  C CA  . ALA A 0 19  . 55.813   35.102  12.694  1.00 36.74 19  A 1 
ATOM 118  C C   . ALA A 0 19  . 54.472   34.400  12.973  1.00 36.74 19  A 1 
ATOM 119  C CB  . ALA A 0 19  . 55.682   36.319  11.770  1.00 36.74 19  A 1 
ATOM 120  O O   . ALA A 0 19  . 53.638   34.219  12.087  1.00 36.74 19  A 1 
ATOM 121  N N   . ALA A 0 20  . 54.289   33.974  14.220  1.00 34.73 20  A 1 
ATOM 122  C CA  . ALA A 0 20  . 53.062   33.377  14.724  1.00 34.73 20  A 1 
ATOM 123  C C   . ALA A 0 20  . 51.903   34.396  14.714  1.00 34.73 20  A 1 
ATOM 124  C CB  . ALA A 0 20  . 53.359   32.854  16.138  1.00 34.73 20  A 1 
ATOM 125  O O   . ALA A 0 20  . 51.866   35.314  15.532  1.00 34.73 20  A 1 
ATOM 126  N N   . LYS A 0 21  . 50.925   34.220  13.818  1.00 36.79 21  A 1 
ATOM 127  C CA  . LYS A 0 21  . 49.574   34.779  13.986  1.00 36.79 21  A 1 
ATOM 128  C C   . LYS A 0 21  . 48.669   33.672  14.518  1.00 36.79 21  A 1 
ATOM 129  C CB  . LYS A 0 21  . 49.041   35.403  12.686  1.00 36.79 21  A 1 
ATOM 130  O O   . LYS A 0 21  . 48.423   32.683  13.836  1.00 36.79 21  A 1 
ATOM 131  C CG  . LYS A 0 21  . 49.515   36.856  12.513  1.00 36.79 21  A 1 
ATOM 132  C CD  . LYS A 0 21  . 48.825   37.516  11.310  1.00 36.79 21  A 1 
ATOM 133  C CE  . LYS A 0 21  . 49.217   38.994  11.197  1.00 36.79 21  A 1 
ATOM 134  N NZ  . LYS A 0 21  . 48.515   39.658  10.068  1.00 36.79 21  A 1 
ATOM 135  N N   . ALA A 0 22  . 48.234   33.832  15.764  1.00 33.89 22  A 1 
ATOM 136  C CA  . ALA A 0 22  . 47.336   32.910  16.444  1.00 33.89 22  A 1 
ATOM 137  C C   . ALA A 0 22  . 45.967   32.815  15.729  1.00 33.89 22  A 1 
ATOM 138  C CB  . ALA A 0 22  . 47.184   33.377  17.897  1.00 33.89 22  A 1 
ATOM 139  O O   . ALA A 0 22  . 45.470   33.833  15.239  1.00 33.89 22  A 1 
ATOM 140  N N   . PRO A 0 23  . 45.344   31.622  15.688  1.00 36.19 23  A 1 
ATOM 141  C CA  . PRO A 0 23  . 44.049   31.402  15.052  1.00 36.19 23  A 1 
ATOM 142  C C   . PRO A 0 23  . 42.903   31.990  15.889  1.00 36.19 23  A 1 
ATOM 143  C CB  . PRO A 0 23  . 43.940   29.885  14.868  1.00 36.19 23  A 1 
ATOM 144  O O   . PRO A 0 23  . 42.845   31.827  17.110  1.00 36.19 23  A 1 
ATOM 145  C CG  . PRO A 0 23  . 44.784   29.325  16.012  1.00 36.19 23  A 1 
ATOM 146  C CD  . PRO A 0 23  . 45.882   30.368  16.192  1.00 36.19 23  A 1 
ATOM 147  N N   . ALA A 0 24  . 41.986   32.685  15.214  1.00 35.13 24  A 1 
ATOM 148  C CA  . ALA A 0 24  . 40.793   33.276  15.804  1.00 35.13 24  A 1 
ATOM 149  C C   . ALA A 0 24  . 39.866   32.185  16.369  1.00 35.13 24  A 1 
ATOM 150  C CB  . ALA A 0 24  . 40.100   34.133  14.736  1.00 35.13 24  A 1 
ATOM 151  O O   . ALA A 0 24  . 39.476   31.253  15.668  1.00 35.13 24  A 1 
ATOM 152  N N   . LYS A 0 25  . 39.520   32.305  17.654  1.00 33.47 25  A 1 
ATOM 153  C CA  . LYS A 0 25  . 38.555   31.437  18.336  1.00 33.47 25  A 1 
ATOM 154  C C   . LYS A 0 25  . 37.150   31.714  17.796  1.00 33.47 25  A 1 
ATOM 155  C CB  . LYS A 0 25  . 38.610   31.672  19.855  1.00 33.47 25  A 1 
ATOM 156  O O   . LYS A 0 25  . 36.649   32.826  17.934  1.00 33.47 25  A 1 
ATOM 157  C CG  . LYS A 0 25  . 39.908   31.161  20.500  1.00 33.47 25  A 1 
ATOM 158  C CD  . LYS A 0 25  . 39.884   31.401  22.017  1.00 33.47 25  A 1 
ATOM 159  C CE  . LYS A 0 25  . 41.142   30.823  22.673  1.00 33.47 25  A 1 
ATOM 160  N NZ  . LYS A 0 25  . 41.119   31.006  24.147  1.00 33.47 25  A 1 
ATOM 161  N N   . VAL A 0 26  . 36.522   30.694  17.219  1.00 32.45 26  A 1 
ATOM 162  C CA  . VAL A 0 26  . 35.101   30.690  16.852  1.00 32.45 26  A 1 
ATOM 163  C C   . VAL A 0 26  . 34.278   30.654  18.142  1.00 32.45 26  A 1 
ATOM 164  C CB  . VAL A 0 26  . 34.795   29.490  15.929  1.00 32.45 26  A 1 
ATOM 165  O O   . VAL A 0 26  . 34.324   29.681  18.891  1.00 32.45 26  A 1 
ATOM 166  C CG1 . VAL A 0 26  . 33.304   29.369  15.597  1.00 32.45 26  A 1 
ATOM 167  C CG2 . VAL A 0 26  . 35.565   29.624  14.607  1.00 32.45 26  A 1 
ATOM 168  N N   . ALA A 0 27  . 33.573   31.746  18.433  1.00 32.71 27  A 1 
ATOM 169  C CA  . ALA A 0 27  . 32.636   31.836  19.543  1.00 32.71 27  A 1 
ATOM 170  C C   . ALA A 0 27  . 31.289   31.240  19.111  1.00 32.71 27  A 1 
ATOM 171  C CB  . ALA A 0 27  . 32.523   33.302  19.984  1.00 32.71 27  A 1 
ATOM 172  O O   . ALA A 0 27  . 30.601   31.797  18.259  1.00 32.71 27  A 1 
ATOM 173  N N   . ILE A 0 28  . 30.923   30.102  19.698  1.00 33.20 28  A 1 
ATOM 174  C CA  . ILE A 0 28  . 29.600   29.491  19.550  1.00 33.20 28  A 1 
ATOM 175  C C   . ILE A 0 28  . 28.670   30.232  20.516  1.00 33.20 28  A 1 
ATOM 176  C CB  . ILE A 0 28  . 29.675   27.965  19.804  1.00 33.20 28  A 1 
ATOM 177  O O   . ILE A 0 28  . 28.644   29.948  21.712  1.00 33.20 28  A 1 
ATOM 178  C CG1 . ILE A 0 28  . 30.666   27.294  18.819  1.00 33.20 28  A 1 
ATOM 179  C CG2 . ILE A 0 28  . 28.278   27.329  19.680  1.00 33.20 28  A 1 
ATOM 180  C CD1 . ILE A 0 28  . 30.967   25.824  19.136  1.00 33.20 28  A 1 
ATOM 181  N N   . ALA A 0 29  . 27.969   31.248  20.016  1.00 33.79 29  A 1 
ATOM 182  C CA  . ALA A 0 29  . 26.912   31.924  20.756  1.00 33.79 29  A 1 
ATOM 183  C C   . ALA A 0 29  . 25.619   31.109  20.621  1.00 33.79 29  A 1 
ATOM 184  C CB  . ALA A 0 29  . 26.770   33.361  20.239  1.00 33.79 29  A 1 
ATOM 185  O O   . ALA A 0 29  . 25.118   30.920  19.517  1.00 33.79 29  A 1 
ATOM 186  N N   . ALA A 0 30  . 25.100   30.617  21.744  1.00 27.48 30  A 1 
ATOM 187  C CA  . ALA A 0 30  . 23.812   29.943  21.840  1.00 27.48 30  A 1 
ATOM 188  C C   . ALA A 0 30  . 22.671   30.973  21.961  1.00 27.48 30  A 1 
ATOM 189  C CB  . ALA A 0 30  . 23.864   29.029  23.075  1.00 27.48 30  A 1 
ATOM 190  O O   . ALA A 0 30  . 22.715   31.787  22.888  1.00 27.48 30  A 1 
ATOM 191  N N   . PRO A 0 31  . 21.630   30.930  21.108  1.00 34.42 31  A 1 
ATOM 192  C CA  . PRO A 0 31  . 20.390   31.651  21.355  1.00 34.42 31  A 1 
ATOM 193  C C   . PRO A 0 31  . 19.194   30.701  21.543  1.00 34.42 31  A 1 
ATOM 194  C CB  . PRO A 0 31  . 20.213   32.589  20.159  1.00 34.42 31  A 1 
ATOM 195  O O   . PRO A 0 31  . 18.852   29.905  20.677  1.00 34.42 31  A 1 
ATOM 196  C CG  . PRO A 0 31  . 21.120   32.010  19.066  1.00 34.42 31  A 1 
ATOM 197  C CD  . PRO A 0 31  . 21.721   30.737  19.670  1.00 34.42 31  A 1 
ATOM 198  N N   . ALA A 0 32  . 18.590   30.837  22.722  1.00 31.67 32  A 1 
ATOM 199  C CA  . ALA A 0 32  . 17.159   30.896  23.021  1.00 31.67 32  A 1 
ATOM 200  C C   . ALA A 0 32  . 16.146   30.051  22.209  1.00 31.67 32  A 1 
ATOM 201  C CB  . ALA A 0 32  . 16.771   32.379  23.022  1.00 31.67 32  A 1 
ATOM 202  O O   . ALA A 0 32  . 15.807   30.347  21.069  1.00 31.67 32  A 1 
ATOM 203  N N   . TYR A 0 33  . 15.564   29.090  22.934  1.00 27.75 33  A 1 
ATOM 204  C CA  . TYR A 0 33  . 14.190   28.576  22.885  1.00 27.75 33  A 1 
ATOM 205  C C   . TYR A 0 33  . 13.193   29.337  21.988  1.00 27.75 33  A 1 
ATOM 206  C CB  . TYR A 0 33  . 13.668   28.602  24.336  1.00 27.75 33  A 1 
ATOM 207  O O   . TYR A 0 33  . 12.739   30.427  22.332  1.00 27.75 33  A 1 
ATOM 208  C CG  . TYR A 0 33  . 14.429   27.705  25.298  1.00 27.75 33  A 1 
ATOM 209  C CD1 . TYR A 0 33  . 13.995   26.380  25.490  1.00 27.75 33  A 1 
ATOM 210  C CD2 . TYR A 0 33  . 15.565   28.179  25.988  1.00 27.75 33  A 1 
ATOM 211  C CE1 . TYR A 0 33  . 14.697   25.525  26.357  1.00 27.75 33  A 1 
ATOM 212  C CE2 . TYR A 0 33  . 16.281   27.319  26.845  1.00 27.75 33  A 1 
ATOM 213  O OH  . TYR A 0 33  . 16.521   25.151  27.858  1.00 27.75 33  A 1 
ATOM 214  C CZ  . TYR A 0 33  . 15.844   25.988  27.030  1.00 27.75 33  A 1 
ATOM 215  N N   . GLY A 0 34  . 12.761   28.691  20.905  1.00 31.09 34  A 1 
ATOM 216  C CA  . GLY A 0 34  . 11.613   29.093  20.095  1.00 31.09 34  A 1 
ATOM 217  C C   . GLY A 0 34  . 10.901   27.855  19.557  1.00 31.09 34  A 1 
ATOM 218  O O   . GLY A 0 34  . 11.429   27.155  18.701  1.00 31.09 34  A 1 
ATOM 219  N N   . TYR A 0 35  . 9.721    27.570  20.109  1.00 28.30 35  A 1 
ATOM 220  C CA  . TYR A 0 35  . 8.783    26.550  19.645  1.00 28.30 35  A 1 
ATOM 221  C C   . TYR A 0 35  . 8.345    26.864  18.207  1.00 28.30 35  A 1 
ATOM 222  C CB  . TYR A 0 35  . 7.550    26.567  20.568  1.00 28.30 35  A 1 
ATOM 223  O O   . TYR A 0 35  . 7.699    27.879  17.962  1.00 28.30 35  A 1 
ATOM 224  C CG  . TYR A 0 35  . 7.556    25.570  21.711  1.00 28.30 35  A 1 
ATOM 225  C CD1 . TYR A 0 35  . 6.693    24.459  21.648  1.00 28.30 35  A 1 
ATOM 226  C CD2 . TYR A 0 35  . 8.365    25.767  22.848  1.00 28.30 35  A 1 
ATOM 227  C CE1 . TYR A 0 35  . 6.632    23.548  22.716  1.00 28.30 35  A 1 
ATOM 228  C CE2 . TYR A 0 35  . 8.308    24.853  23.921  1.00 28.30 35  A 1 
ATOM 229  O OH  . TYR A 0 35  . 7.361    22.862  24.886  1.00 28.30 35  A 1 
ATOM 230  C CZ  . TYR A 0 35  . 7.435    23.743  23.855  1.00 28.30 35  A 1 
ATOM 231  N N   . GLY A 0 36  . 8.671    25.988  17.263  1.00 30.54 36  A 1 
ATOM 232  C CA  . GLY A 0 36  . 8.205    26.091  15.887  1.00 30.54 36  A 1 
ATOM 233  C C   . GLY A 0 36  . 8.533    24.812  15.139  1.00 30.54 36  A 1 
ATOM 234  O O   . GLY A 0 36  . 9.674    24.609  14.735  1.00 30.54 36  A 1 
ATOM 235  N N   . HIS A 0 37  . 7.535    23.943  14.980  1.00 33.41 37  A 1 
ATOM 236  C CA  . HIS A 0 37  . 7.580    22.764  14.116  1.00 33.41 37  A 1 
ATOM 237  C C   . HIS A 0 37  . 7.653    23.215  12.646  1.00 33.41 37  A 1 
ATOM 238  C CB  . HIS A 0 37  . 6.350    21.880  14.397  1.00 33.41 37  A 1 
ATOM 239  O O   . HIS A 0 37  . 6.671    23.177  11.912  1.00 33.41 37  A 1 
ATOM 240  C CG  . HIS A 0 37  . 6.431    21.093  15.680  1.00 33.41 37  A 1 
ATOM 241  C CD2 . HIS A 0 37  . 5.932    21.444  16.907  1.00 33.41 37  A 1 
ATOM 242  N ND1 . HIS A 0 37  . 6.977    19.836  15.813  1.00 33.41 37  A 1 
ATOM 243  C CE1 . HIS A 0 37  . 6.817    19.442  17.087  1.00 33.41 37  A 1 
ATOM 244  N NE2 . HIS A 0 37  . 6.197    20.397  17.795  1.00 33.41 37  A 1 
ATOM 245  N N   . GLY A 0 38  . 8.807    23.735  12.230  1.00 32.34 38  A 1 
ATOM 246  C CA  . GLY A 0 38  . 9.096    24.037  10.836  1.00 32.34 38  A 1 
ATOM 247  C C   . GLY A 0 38  . 9.506    22.752  10.136  1.00 32.34 38  A 1 
ATOM 248  O O   . GLY A 0 38  . 10.541   22.180  10.473  1.00 32.34 38  A 1 
ATOM 249  N N   . TYR A 0 39  . 8.677    22.293  9.199   1.00 39.11 39  A 1 
ATOM 250  C CA  . TYR A 0 39  . 8.971    21.202  8.273   1.00 39.11 39  A 1 
ATOM 251  C C   . TYR A 0 39  . 10.405   21.341  7.750   1.00 39.11 39  A 1 
ATOM 252  C CB  . TYR A 0 39  . 7.949    21.248  7.127   1.00 39.11 39  A 1 
ATOM 253  O O   . TYR A 0 39  . 10.738   22.311  7.070   1.00 39.11 39  A 1 
ATOM 254  C CG  . TYR A 0 39  . 6.528    20.955  7.576   1.00 39.11 39  A 1 
ATOM 255  C CD1 . TYR A 0 39  . 6.067    19.625  7.586   1.00 39.11 39  A 1 
ATOM 256  C CD2 . TYR A 0 39  . 5.680    21.996  8.008   1.00 39.11 39  A 1 
ATOM 257  C CE1 . TYR A 0 39  . 4.765    19.333  8.032   1.00 39.11 39  A 1 
ATOM 258  C CE2 . TYR A 0 39  . 4.379    21.705  8.463   1.00 39.11 39  A 1 
ATOM 259  O OH  . TYR A 0 39  . 2.668    20.075  8.909   1.00 39.11 39  A 1 
ATOM 260  C CZ  . TYR A 0 39  . 3.920    20.370  8.475   1.00 39.11 39  A 1 
ATOM 261  N N   . GLY A 0 40  . 11.269   20.403  8.142   1.00 33.73 40  A 1 
ATOM 262  C CA  . GLY A 0 40  . 12.669   20.401  7.745   1.00 33.73 40  A 1 
ATOM 263  C C   . GLY A 0 40  . 12.760   20.331  6.228   1.00 33.73 40  A 1 
ATOM 264  O O   . GLY A 0 40  . 12.353   19.343  5.622   1.00 33.73 40  A 1 
ATOM 265  N N   . HIS A 0 41  . 13.265   21.397  5.613   1.00 36.60 41  A 1 
ATOM 266  C CA  . HIS A 0 41  . 13.572   21.415  4.194   1.00 36.60 41  A 1 
ATOM 267  C C   . HIS A 0 41  . 14.630   20.345  3.910   1.00 36.60 41  A 1 
ATOM 268  C CB  . HIS A 0 41  . 14.058   22.814  3.792   1.00 36.60 41  A 1 
ATOM 269  O O   . HIS A 0 41  . 15.769   20.454  4.367   1.00 36.60 41  A 1 
ATOM 270  C CG  . HIS A 0 41  . 12.974   23.860  3.835   1.00 36.60 41  A 1 
ATOM 271  C CD2 . HIS A 0 41  . 12.688   24.720  4.864   1.00 36.60 41  A 1 
ATOM 272  N ND1 . HIS A 0 41  . 12.078   24.129  2.826   1.00 36.60 41  A 1 
ATOM 273  C CE1 . HIS A 0 41  . 11.277   25.126  3.234   1.00 36.60 41  A 1 
ATOM 274  N NE2 . HIS A 0 41  . 11.619   25.529  4.467   1.00 36.60 41  A 1 
ATOM 275  N N   . VAL A 0 42  . 14.254   19.313  3.156   1.00 36.73 42  A 1 
ATOM 276  C CA  . VAL A 0 42  . 15.200   18.337  2.616   1.00 36.73 42  A 1 
ATOM 277  C C   . VAL A 0 42  . 15.916   19.030  1.462   1.00 36.73 42  A 1 
ATOM 278  C CB  . VAL A 0 42  . 14.503   17.026  2.195   1.00 36.73 42  A 1 
ATOM 279  O O   . VAL A 0 42  . 15.389   19.149  0.357   1.00 36.73 42  A 1 
ATOM 280  C CG1 . VAL A 0 42  . 15.543   15.965  1.814   1.00 36.73 42  A 1 
ATOM 281  C CG2 . VAL A 0 42  . 13.646   16.455  3.335   1.00 36.73 42  A 1 
ATOM 282  N N   . GLY A 0 43  . 17.086   19.599  1.748   1.00 35.94 43  A 1 
ATOM 283  C CA  . GLY A 0 43  . 17.969   20.102  0.704   1.00 35.94 43  A 1 
ATOM 284  C C   . GLY A 0 43  . 18.408   18.932  -0.169  1.00 35.94 43  A 1 
ATOM 285  O O   . GLY A 0 43  . 18.906   17.937  0.348   1.00 35.94 43  A 1 
ATOM 286  N N   . TYR A 0 44  . 18.221   19.038  -1.479  1.00 43.64 44  A 1 
ATOM 287  C CA  . TYR A 0 44  . 18.862   18.137  -2.428  1.00 43.64 44  A 1 
ATOM 288  C C   . TYR A 0 44  . 20.206   18.750  -2.833  1.00 43.64 44  A 1 
ATOM 289  C CB  . TYR A 0 44  . 17.932   17.831  -3.612  1.00 43.64 44  A 1 
ATOM 290  O O   . TYR A 0 44  . 20.341   19.967  -2.980  1.00 43.64 44  A 1 
ATOM 291  C CG  . TYR A 0 44  . 17.526   19.060  -4.390  1.00 43.64 44  A 1 
ATOM 292  C CD1 . TYR A 0 44  . 16.479   19.871  -3.916  1.00 43.64 44  A 1 
ATOM 293  C CD2 . TYR A 0 44  . 18.289   19.466  -5.497  1.00 43.64 44  A 1 
ATOM 294  C CE1 . TYR A 0 44  . 16.236   21.116  -4.517  1.00 43.64 44  A 1 
ATOM 295  C CE2 . TYR A 0 44  . 18.013   20.693  -6.119  1.00 43.64 44  A 1 
ATOM 296  O OH  . TYR A 0 44  . 16.791   22.720  -6.249  1.00 43.64 44  A 1 
ATOM 297  C CZ  . TYR A 0 44  . 16.986   21.520  -5.643  1.00 43.64 44  A 1 
ATOM 298  N N   . ALA A 0 45  . 21.216   17.902  -2.984  1.00 41.05 45  A 1 
ATOM 299  C CA  . ALA A 0 45  . 22.507   18.281  -3.531  1.00 41.05 45  A 1 
ATOM 300  C C   . ALA A 0 45  . 22.435   18.157  -5.056  1.00 41.05 45  A 1 
ATOM 301  C CB  . ALA A 0 45  . 23.569   17.365  -2.910  1.00 41.05 45  A 1 
ATOM 302  O O   . ALA A 0 45  . 22.198   17.067  -5.571  1.00 41.05 45  A 1 
ATOM 303  N N   . LYS A 0 46  . 22.630   19.260  -5.786  1.00 48.86 46  A 1 
ATOM 304  C CA  . LYS A 0 46  . 22.970   19.181  -7.212  1.00 48.86 46  A 1 
ATOM 305  C C   . LYS A 0 46  . 24.481   19.014  -7.318  1.00 48.86 46  A 1 
ATOM 306  C CB  . LYS A 0 46  . 22.454   20.401  -7.988  1.00 48.86 46  A 1 
ATOM 307  O O   . LYS A 0 46  . 25.231   19.786  -6.713  1.00 48.86 46  A 1 
ATOM 308  C CG  . LYS A 0 46  . 20.984   20.202  -8.383  1.00 48.86 46  A 1 
ATOM 309  C CD  . LYS A 0 46  . 20.389   21.475  -9.000  1.00 48.86 46  A 1 
ATOM 310  C CE  . LYS A 0 46  . 18.974   21.202  -9.528  1.00 48.86 46  A 1 
ATOM 311  N NZ  . LYS A 0 46  . 18.264   22.459  -9.867  1.00 48.86 46  A 1 
ATOM 312  N N   . VAL A 0 47  . 24.900   17.977  -8.036  1.00 45.54 47  A 1 
ATOM 313  C CA  . VAL A 0 47  . 26.301   17.734  -8.379  1.00 45.54 47  A 1 
ATOM 314  C C   . VAL A 0 47  . 26.505   18.271  -9.785  1.00 45.54 47  A 1 
ATOM 315  C CB  . VAL A 0 47  . 26.673   16.241  -8.279  1.00 45.54 47  A 1 
ATOM 316  O O   . VAL A 0 47  . 26.026   17.681  -10.748 1.00 45.54 47  A 1 
ATOM 317  C CG1 . VAL A 0 47  . 28.167   16.038  -8.567  1.00 45.54 47  A 1 
ATOM 318  C CG2 . VAL A 0 47  . 26.381   15.693  -6.874  1.00 45.54 47  A 1 
ATOM 319  N N   . ASP A 0 48  . 27.193   19.402  -9.884  1.00 60.17 48  A 1 
ATOM 320  C CA  . ASP A 0 48  . 27.642   19.936  -11.164 1.00 60.17 48  A 1 
ATOM 321  C C   . ASP A 0 48  . 29.108   19.523  -11.365 1.00 60.17 48  A 1 
ATOM 322  C CB  . ASP A 0 48  . 27.447   21.460  -11.219 1.00 60.17 48  A 1 
ATOM 323  O O   . ASP A 0 48  . 29.937   19.637  -10.455 1.00 60.17 48  A 1 
ATOM 324  C CG  . ASP A 0 48  . 25.977   21.907  -11.129 1.00 60.17 48  A 1 
ATOM 325  O OD1 . ASP A 0 48  . 25.125   21.317  -11.828 1.00 60.17 48  A 1 
ATOM 326  O OD2 . ASP A 0 48  . 25.710   22.878  -10.380 1.00 60.17 48  A 1 
ATOM 327  N N   . TYR A 0 49  . 29.447   19.041  -12.560 1.00 48.63 49  A 1 
ATOM 328  C CA  . TYR A 0 49  . 30.815   18.663  -12.910 1.00 48.63 49  A 1 
ATOM 329  C C   . TYR A 0 49  . 31.508   19.837  -13.591 1.00 48.63 49  A 1 
ATOM 330  C CB  . TYR A 0 49  . 30.819   17.402  -13.778 1.00 48.63 49  A 1 
ATOM 331  O O   . TYR A 0 49  . 31.153   20.231  -14.701 1.00 48.63 49  A 1 
ATOM 332  C CG  . TYR A 0 49  . 30.375   16.163  -13.028 1.00 48.63 49  A 1 
ATOM 333  C CD1 . TYR A 0 49  . 31.324   15.329  -12.402 1.00 48.63 49  A 1 
ATOM 334  C CD2 . TYR A 0 49  . 29.004   15.851  -12.948 1.00 48.63 49  A 1 
ATOM 335  C CE1 . TYR A 0 49  . 30.907   14.168  -11.724 1.00 48.63 49  A 1 
ATOM 336  C CE2 . TYR A 0 49  . 28.583   14.708  -12.247 1.00 48.63 49  A 1 
ATOM 337  O OH  . TYR A 0 49  . 29.112   12.743  -10.995 1.00 48.63 49  A 1 
ATOM 338  C CZ  . TYR A 0 49  . 29.532   13.857  -11.648 1.00 48.63 49  A 1 
ATOM 339  N N   . VAL A 0 50  . 32.515   20.403  -12.924 1.00 68.07 50  A 1 
ATOM 340  C CA  . VAL A 0 50  . 33.310   21.495  -13.494 1.00 68.07 50  A 1 
ATOM 341  C C   . VAL A 0 50  . 34.568   20.903  -14.141 1.00 68.07 50  A 1 
ATOM 342  C CB  . VAL A 0 50  . 33.636   22.578  -12.453 1.00 68.07 50  A 1 
ATOM 343  O O   . VAL A 0 50  . 35.391   20.307  -13.430 1.00 68.07 50  A 1 
ATOM 344  C CG1 . VAL A 0 50  . 34.412   23.737  -13.095 1.00 68.07 50  A 1 
ATOM 345  C CG2 . VAL A 0 50  . 32.355   23.159  -11.835 1.00 68.07 50  A 1 
ATOM 346  N N   . PRO A 0 51  . 34.758   21.056  -15.466 1.00 57.30 51  A 1 
ATOM 347  C CA  . PRO A 0 51  . 35.945   20.560  -16.149 1.00 57.30 51  A 1 
ATOM 348  C C   . PRO A 0 51  . 37.173   21.384  -15.751 1.00 57.30 51  A 1 
ATOM 349  C CB  . PRO A 0 51  . 35.639   20.668  -17.647 1.00 57.30 51  A 1 
ATOM 350  O O   . PRO A 0 51  . 37.182   22.611  -15.854 1.00 57.30 51  A 1 
ATOM 351  C CG  . PRO A 0 51  . 34.634   21.816  -17.728 1.00 57.30 51  A 1 
ATOM 352  C CD  . PRO A 0 51  . 33.858   21.698  -16.418 1.00 57.30 51  A 1 
ATOM 353  N N   . HIS A 0 52  . 38.234   20.703  -15.331 1.00 54.87 52  A 1 
ATOM 354  C CA  . HIS A 0 52  . 39.535   21.301  -15.060 1.00 54.87 52  A 1 
ATOM 355  C C   . HIS A 0 52  . 40.561   20.727  -16.037 1.00 54.87 52  A 1 
ATOM 356  C CB  . HIS A 0 52  . 39.929   21.066  -13.598 1.00 54.87 52  A 1 
ATOM 357  O O   . HIS A 0 52  . 40.884   19.540  -16.004 1.00 54.87 52  A 1 
ATOM 358  C CG  . HIS A 0 52  . 39.062   21.813  -12.614 1.00 54.87 52  A 1 
ATOM 359  C CD2 . HIS A 0 52  . 39.401   22.955  -11.943 1.00 54.87 52  A 1 
ATOM 360  N ND1 . HIS A 0 52  . 37.786   21.475  -12.219 1.00 54.87 52  A 1 
ATOM 361  C CE1 . HIS A 0 52  . 37.375   22.389  -11.324 1.00 54.87 52  A 1 
ATOM 362  N NE2 . HIS A 0 52  . 38.329   23.313  -11.121 1.00 54.87 52  A 1 
ATOM 363  N N   . THR A 0 53  . 41.081   21.575  -16.922 1.00 49.84 53  A 1 
ATOM 364  C CA  . THR A 0 53  . 42.117   21.205  -17.893 1.00 49.84 53  A 1 
ATOM 365  C C   . THR A 0 53  . 43.497   21.510  -17.326 1.00 49.84 53  A 1 
ATOM 366  C CB  . THR A 0 53  . 41.926   21.901  -19.255 1.00 49.84 53  A 1 
ATOM 367  O O   . THR A 0 53  . 43.863   22.669  -17.113 1.00 49.84 53  A 1 
ATOM 368  C CG2 . THR A 0 53  . 41.406   20.927  -20.304 1.00 49.84 53  A 1 
ATOM 369  O OG1 . THR A 0 53  . 40.996   22.962  -19.199 1.00 49.84 53  A 1 
ATOM 370  N N   . HIS A 0 54  . 44.298   20.467  -17.114 1.00 55.99 54  A 1 
ATOM 371  C CA  . HIS A 0 54  . 45.684   20.603  -16.678 1.00 55.99 54  A 1 
ATOM 372  C C   . HIS A 0 54  . 46.645   20.238  -17.813 1.00 55.99 54  A 1 
ATOM 373  C CB  . HIS A 0 54  . 45.924   19.786  -15.402 1.00 55.99 54  A 1 
ATOM 374  O O   . HIS A 0 54  . 46.461   19.255  -18.531 1.00 55.99 54  A 1 
ATOM 375  C CG  . HIS A 0 54  . 45.156   20.316  -14.214 1.00 55.99 54  A 1 
ATOM 376  C CD2 . HIS A 0 54  . 43.977   19.826  -13.716 1.00 55.99 54  A 1 
ATOM 377  N ND1 . HIS A 0 54  . 45.498   21.407  -13.442 1.00 55.99 54  A 1 
ATOM 378  C CE1 . HIS A 0 54  . 44.552   21.565  -12.501 1.00 55.99 54  A 1 
ATOM 379  N NE2 . HIS A 0 54  . 43.611   20.622  -12.625 1.00 55.99 54  A 1 
ATOM 380  N N   . GLN A 0 55  . 47.709   21.032  -17.962 1.00 46.05 55  A 1 
ATOM 381  C CA  . GLN A 0 55  . 48.851   20.655  -18.795 1.00 46.05 55  A 1 
ATOM 382  C C   . GLN A 0 55  . 49.685   19.642  -18.025 1.00 46.05 55  A 1 
ATOM 383  C CB  . GLN A 0 55  . 49.690   21.886  -19.164 1.00 46.05 55  A 1 
ATOM 384  O O   . GLN A 0 55  . 50.312   19.993  -17.027 1.00 46.05 55  A 1 
ATOM 385  C CG  . GLN A 0 55  . 49.018   22.642  -20.310 1.00 46.05 55  A 1 
ATOM 386  C CD  . GLN A 0 55  . 49.641   24.001  -20.568 1.00 46.05 55  A 1 
ATOM 387  N NE2 . GLN A 0 55  . 48.826   24.966  -20.933 1.00 46.05 55  A 1 
ATOM 388  O OE1 . GLN A 0 55  . 50.826   24.267  -20.460 1.00 46.05 55  A 1 
ATOM 389  N N   . VAL A 0 56  . 49.682   18.395  -18.488 1.00 54.76 56  A 1 
ATOM 390  C CA  . VAL A 0 56  . 50.411   17.308  -17.817 1.00 54.76 56  A 1 
ATOM 391  C C   . VAL A 0 56  . 51.871   17.243  -18.270 1.00 54.76 56  A 1 
ATOM 392  C CB  . VAL A 0 56  . 49.712   15.940  -17.971 1.00 54.76 56  A 1 
ATOM 393  O O   . VAL A 0 56  . 52.710   16.668  -17.583 1.00 54.76 56  A 1 
ATOM 394  C CG1 . VAL A 0 56  . 49.803   15.174  -16.645 1.00 54.76 56  A 1 
ATOM 395  C CG2 . VAL A 0 56  . 48.228   16.031  -18.352 1.00 54.76 56  A 1 
ATOM 396  N N   . GLN A 0 57  . 52.204   17.895  -19.389 1.00 42.17 57  A 1 
ATOM 397  C CA  . GLN A 0 57  . 53.576   18.040  -19.862 1.00 42.17 57  A 1 
ATOM 398  C C   . GLN A 0 57  . 53.841   19.477  -20.343 1.00 42.17 57  A 1 
ATOM 399  C CB  . GLN A 0 57  . 53.858   17.016  -20.968 1.00 42.17 57  A 1 
ATOM 400  O O   . GLN A 0 57  . 53.113   19.990  -21.198 1.00 42.17 57  A 1 
ATOM 401  C CG  . GLN A 0 57  . 53.901   15.575  -20.424 1.00 42.17 57  A 1 
ATOM 402  C CD  . GLN A 0 57  . 54.280   14.563  -21.497 1.00 42.17 57  A 1 
ATOM 403  N NE2 . GLN A 0 57  . 54.719   13.380  -21.134 1.00 42.17 57  A 1 
ATOM 404  O OE1 . GLN A 0 57  . 54.210   14.826  -22.681 1.00 42.17 57  A 1 
ATOM 405  N N   . PRO A 0 58  . 54.875   20.167  -19.821 1.00 45.91 58  A 1 
ATOM 406  C CA  . PRO A 0 58  . 55.322   21.421  -20.409 1.00 45.91 58  A 1 
ATOM 407  C C   . PRO A 0 58  . 55.886   21.153  -21.807 1.00 45.91 58  A 1 
ATOM 408  C CB  . PRO A 0 58  . 56.367   21.987  -19.442 1.00 45.91 58  A 1 
ATOM 409  O O   . PRO A 0 58  . 56.627   20.190  -21.999 1.00 45.91 58  A 1 
ATOM 410  C CG  . PRO A 0 58  . 56.909   20.753  -18.719 1.00 45.91 58  A 1 
ATOM 411  C CD  . PRO A 0 58  . 55.736   19.775  -18.715 1.00 45.91 58  A 1 
ATOM 412  N N   . ALA A 0 59  . 55.582   22.035  -22.768 1.00 41.90 59  A 1 
ATOM 413  C CA  . ALA A 0 59  . 56.199   22.005  -24.091 1.00 41.90 59  A 1 
ATOM 414  C C   . ALA A 0 59  . 57.721   21.999  -23.910 1.00 41.90 59  A 1 
ATOM 415  C CB  . ALA A 0 59  . 55.719   23.210  -24.913 1.00 41.90 59  A 1 
ATOM 416  O O   . ALA A 0 59  . 58.304   22.980  -23.431 1.00 41.90 59  A 1 
ATOM 417  N N   . LYS A 0 60  . 58.355   20.862  -24.210 1.00 43.34 60  A 1 
ATOM 418  C CA  . LYS A 0 60  . 59.790   20.680  -24.020 1.00 43.34 60  A 1 
ATOM 419  C C   . LYS A 0 60  . 60.480   21.696  -24.927 1.00 43.34 60  A 1 
ATOM 420  C CB  . LYS A 0 60  . 60.175   19.211  -24.314 1.00 43.34 60  A 1 
ATOM 421  O O   . LYS A 0 60  . 60.509   21.541  -26.144 1.00 43.34 60  A 1 
ATOM 422  C CG  . LYS A 0 60  . 61.102   18.589  -23.253 1.00 43.34 60  A 1 
ATOM 423  C CD  . LYS A 0 60  . 61.389   17.120  -23.615 1.00 43.34 60  A 1 
ATOM 424  C CE  . LYS A 0 60  . 62.193   16.378  -22.538 1.00 43.34 60  A 1 
ATOM 425  N NZ  . LYS A 0 60  . 62.381   14.947  -22.906 1.00 43.34 60  A 1 
ATOM 426  N N   . LYS A 0 61  . 61.022   22.770  -24.343 1.00 39.97 61  A 1 
ATOM 427  C CA  . LYS A 0 61  . 62.014   23.584  -25.045 1.00 39.97 61  A 1 
ATOM 428  C C   . LYS A 0 61  . 63.156   22.626  -25.333 1.00 39.97 61  A 1 
ATOM 429  C CB  . LYS A 0 61  . 62.474   24.792  -24.213 1.00 39.97 61  A 1 
ATOM 430  O O   . LYS A 0 61  . 63.740   22.091  -24.391 1.00 39.97 61  A 1 
ATOM 431  C CG  . LYS A 0 61  . 61.374   25.858  -24.110 1.00 39.97 61  A 1 
ATOM 432  C CD  . LYS A 0 61  . 61.906   27.135  -23.449 1.00 39.97 61  A 1 
ATOM 433  C CE  . LYS A 0 61  . 60.792   28.187  -23.389 1.00 39.97 61  A 1 
ATOM 434  N NZ  . LYS A 0 61  . 61.279   29.465  -22.814 1.00 39.97 61  A 1 
ATOM 435  N N   . ALA A 0 62  . 63.411   22.361  -26.609 1.00 41.69 62  A 1 
ATOM 436  C CA  . ALA A 0 62  . 64.583   21.627  -27.043 1.00 41.69 62  A 1 
ATOM 437  C C   . ALA A 0 62  . 65.814   22.424  -26.586 1.00 41.69 62  A 1 
ATOM 438  C CB  . ALA A 0 62  . 64.504   21.422  -28.562 1.00 41.69 62  A 1 
ATOM 439  O O   . ALA A 0 62  . 66.302   23.313  -27.279 1.00 41.69 62  A 1 
ATOM 440  N N   . ASN A 0 63  . 66.261   22.181  -25.355 1.00 34.95 63  A 1 
ATOM 441  C CA  . ASN A 0 63  . 67.546   22.655  -24.892 1.00 34.95 63  A 1 
ATOM 442  C C   . ASN A 0 63  . 68.558   21.891  -25.729 1.00 34.95 63  A 1 
ATOM 443  C CB  . ASN A 0 63  . 67.709   22.414  -23.382 1.00 34.95 63  A 1 
ATOM 444  O O   . ASN A 0 63  . 68.664   20.674  -25.602 1.00 34.95 63  A 1 
ATOM 445  C CG  . ASN A 0 63  . 67.036   23.473  -22.527 1.00 34.95 63  A 1 
ATOM 446  N ND2 . ASN A 0 63  . 66.911   23.221  -21.245 1.00 34.95 63  A 1 
ATOM 447  O OD1 . ASN A 0 63  . 66.645   24.543  -22.966 1.00 34.95 63  A 1 
ATOM 448  N N   . ALA A 0 64  . 69.226   22.623  -26.617 1.00 36.46 64  A 1 
ATOM 449  C CA  . ALA A 0 64  . 70.334   22.148  -27.418 1.00 36.46 64  A 1 
ATOM 450  C C   . ALA A 0 64  . 71.342   21.446  -26.497 1.00 36.46 64  A 1 
ATOM 451  C CB  . ALA A 0 64  . 70.934   23.366  -28.137 1.00 36.46 64  A 1 
ATOM 452  O O   . ALA A 0 64  . 72.137   22.100  -25.818 1.00 36.46 64  A 1 
ATOM 453  N N   . ALA A 0 65  . 71.264   20.118  -26.427 1.00 33.11 65  A 1 
ATOM 454  C CA  . ALA A 0 65  . 72.271   19.301  -25.786 1.00 33.11 65  A 1 
ATOM 455  C C   . ALA A 0 65  . 73.527   19.426  -26.652 1.00 33.11 65  A 1 
ATOM 456  C CB  . ALA A 0 65  . 71.750   17.867  -25.628 1.00 33.11 65  A 1 
ATOM 457  O O   . ALA A 0 65  . 73.612   18.842  -27.723 1.00 33.11 65  A 1 
ATOM 458  N N   . SER A 0 66  . 74.401   20.335  -26.216 1.00 38.45 66  A 1 
ATOM 459  C CA  . SER A 0 66  . 75.834   20.447  -26.493 1.00 38.45 66  A 1 
ATOM 460  C C   . SER A 0 66  . 76.327   19.986  -27.867 1.00 38.45 66  A 1 
ATOM 461  C CB  . SER A 0 66  . 76.618   19.730  -25.388 1.00 38.45 66  A 1 
ATOM 462  O O   . SER A 0 66  . 76.410   18.798  -28.151 1.00 38.45 66  A 1 
ATOM 463  O OG  . SER A 0 66  . 76.150   18.411  -25.219 1.00 38.45 66  A 1 
ATOM 464  N N   . LYS A 0 67  . 76.805   20.973  -28.639 1.00 31.60 67  A 1 
ATOM 465  C CA  . LYS A 0 67  . 77.817   20.828  -29.692 1.00 31.60 67  A 1 
ATOM 466  C C   . LYS A 0 67  . 78.919   19.873  -29.225 1.00 31.60 67  A 1 
ATOM 467  C CB  . LYS A 0 67  . 78.479   22.202  -29.942 1.00 31.60 67  A 1 
ATOM 468  O O   . LYS A 0 67  . 79.792   20.312  -28.478 1.00 31.60 67  A 1 
ATOM 469  C CG  . LYS A 0 67  . 77.615   23.248  -30.649 1.00 31.60 67  A 1 
ATOM 470  C CD  . LYS A 0 67  . 78.355   24.594  -30.651 1.00 31.60 67  A 1 
ATOM 471  C CE  . LYS A 0 67  . 77.568   25.625  -31.461 1.00 31.60 67  A 1 
ATOM 472  N NZ  . LYS A 0 67  . 78.208   26.962  -31.405 1.00 31.60 67  A 1 
ATOM 473  N N   . ASP A 0 68  . 78.900   18.629  -29.682 1.00 33.31 68  A 1 
ATOM 474  C CA  . ASP A 0 68  . 80.089   17.791  -29.655 1.00 33.31 68  A 1 
ATOM 475  C C   . ASP A 0 68  . 80.521   17.527  -31.094 1.00 33.31 68  A 1 
ATOM 476  C CB  . ASP A 0 68  . 79.932   16.548  -28.758 1.00 33.31 68  A 1 
ATOM 477  O O   . ASP A 0 68  . 79.779   17.022  -31.934 1.00 33.31 68  A 1 
ATOM 478  C CG  . ASP A 0 68  . 81.209   16.221  -27.957 1.00 33.31 68  A 1 
ATOM 479  O OD1 . ASP A 0 68  . 82.168   17.031  -27.992 1.00 33.31 68  A 1 
ATOM 480  O OD2 . ASP A 0 68  . 81.206   15.176  -27.273 1.00 33.31 68  A 1 
ATOM 481  N N   . TYR A 0 69  . 81.707   18.042  -31.388 1.00 30.87 69  A 1 
ATOM 482  C CA  . TYR A 0 69  . 82.367   18.067  -32.683 1.00 30.87 69  A 1 
ATOM 483  C C   . TYR A 0 69  . 83.006   16.688  -32.875 1.00 30.87 69  A 1 
ATOM 484  C CB  . TYR A 0 69  . 83.397   19.224  -32.652 1.00 30.87 69  A 1 
ATOM 485  O O   . TYR A 0 69  . 84.156   16.473  -32.496 1.00 30.87 69  A 1 
ATOM 486  C CG  . TYR A 0 69  . 83.240   20.306  -33.698 1.00 30.87 69  A 1 
ATOM 487  C CD1 . TYR A 0 69  . 84.071   20.301  -34.834 1.00 30.87 69  A 1 
ATOM 488  C CD2 . TYR A 0 69  . 82.334   21.363  -33.491 1.00 30.87 69  A 1 
ATOM 489  C CE1 . TYR A 0 69  . 84.013   21.362  -35.756 1.00 30.87 69  A 1 
ATOM 490  C CE2 . TYR A 0 69  . 82.264   22.424  -34.417 1.00 30.87 69  A 1 
ATOM 491  O OH  . TYR A 0 69  . 83.067   23.452  -36.436 1.00 30.87 69  A 1 
ATOM 492  C CZ  . TYR A 0 69  . 83.113   22.425  -35.547 1.00 30.87 69  A 1 
ATOM 493  N N   . GLY A 0 70  . 82.259   15.717  -33.395 1.00 33.15 70  A 1 
ATOM 494  C CA  . GLY A 0 70  . 82.781   14.356  -33.466 1.00 33.15 70  A 1 
ATOM 495  C C   . GLY A 0 70  . 81.908   13.399  -34.252 1.00 33.15 70  A 1 
ATOM 496  O O   . GLY A 0 70  . 81.214   12.595  -33.654 1.00 33.15 70  A 1 
ATOM 497  N N   . MET A 0 71  . 82.035   13.457  -35.578 1.00 32.97 71  A 1 
ATOM 498  C CA  . MET A 0 71  . 81.639   12.412  -36.529 1.00 32.97 71  A 1 
ATOM 499  C C   . MET A 0 71  . 80.193   11.923  -36.380 1.00 32.97 71  A 1 
ATOM 500  C CB  . MET A 0 71  . 82.658   11.258  -36.502 1.00 32.97 71  A 1 
ATOM 501  O O   . MET A 0 71  . 79.914   10.967  -35.659 1.00 32.97 71  A 1 
ATOM 502  C CG  . MET A 0 71  . 84.057   11.750  -36.900 1.00 32.97 71  A 1 
ATOM 503  S SD  . MET A 0 71  . 85.092   10.518  -37.740 1.00 32.97 71  A 1 
ATOM 504  C CE  . MET A 0 71  . 86.185   10.005  -36.393 1.00 32.97 71  A 1 
ATOM 505  N N   . ASP A 0 72  . 79.306   12.563  -37.141 1.00 36.86 72  A 1 
ATOM 506  C CA  . ASP A 0 72  . 77.879   12.269  -37.281 1.00 36.86 72  A 1 
ATOM 507  C C   . ASP A 0 72  . 77.643   10.867  -37.885 1.00 36.86 72  A 1 
ATOM 508  C CB  . ASP A 0 72  . 77.223   13.384  -38.126 1.00 36.86 72  A 1 
ATOM 509  O O   . ASP A 0 72  . 77.212   10.706  -39.023 1.00 36.86 72  A 1 
ATOM 510  C CG  . ASP A 0 72  . 77.584   14.796  -37.646 1.00 36.86 72  A 1 
ATOM 511  O OD1 . ASP A 0 72  . 77.393   15.075  -36.443 1.00 36.86 72  A 1 
ATOM 512  O OD2 . ASP A 0 72  . 78.138   15.565  -38.464 1.00 36.86 72  A 1 
ATOM 513  N N   . TYR A 0 73  . 77.956   9.807   -37.136 1.00 37.44 73  A 1 
ATOM 514  C CA  . TYR A 0 73  . 77.446   8.470   -37.414 1.00 37.44 73  A 1 
ATOM 515  C C   . TYR A 0 73  . 75.976   8.465   -36.998 1.00 37.44 73  A 1 
ATOM 516  C CB  . TYR A 0 73  . 78.288   7.385   -36.724 1.00 37.44 73  A 1 
ATOM 517  O O   . TYR A 0 73  . 75.637   8.211   -35.840 1.00 37.44 73  A 1 
ATOM 518  C CG  . TYR A 0 73  . 79.330   6.764   -37.637 1.00 37.44 73  A 1 
ATOM 519  C CD1 . TYR A 0 73  . 79.001   5.625   -38.400 1.00 37.44 73  A 1 
ATOM 520  C CD2 . TYR A 0 73  . 80.612   7.336   -37.746 1.00 37.44 73  A 1 
ATOM 521  C CE1 . TYR A 0 73  . 79.956   5.048   -39.259 1.00 37.44 73  A 1 
ATOM 522  C CE2 . TYR A 0 73  . 81.569   6.765   -38.610 1.00 37.44 73  A 1 
ATOM 523  O OH  . TYR A 0 73  . 82.157   5.065   -40.206 1.00 37.44 73  A 1 
ATOM 524  C CZ  . TYR A 0 73  . 81.240   5.618   -39.367 1.00 37.44 73  A 1 
ATOM 525  N N   . GLN A 0 74  . 75.118   8.821   -37.952 1.00 41.11 74  A 1 
ATOM 526  C CA  . GLN A 0 74  . 73.669   8.821   -37.824 1.00 41.11 74  A 1 
ATOM 527  C C   . GLN A 0 74  . 73.209   7.410   -37.434 1.00 41.11 74  A 1 
ATOM 528  C CB  . GLN A 0 74  . 73.087   9.331   -39.155 1.00 41.11 74  A 1 
ATOM 529  O O   . GLN A 0 74  . 73.182   6.487   -38.246 1.00 41.11 74  A 1 
ATOM 530  C CG  . GLN A 0 74  . 71.586   9.646   -39.097 1.00 41.11 74  A 1 
ATOM 531  C CD  . GLN A 0 74  . 71.078   10.297  -40.385 1.00 41.11 74  A 1 
ATOM 532  N NE2 . GLN A 0 74  . 69.822   10.122  -40.725 1.00 41.11 74  A 1 
ATOM 533  O OE1 . GLN A 0 74  . 71.784   11.004  -41.082 1.00 41.11 74  A 1 
ATOM 534  N N   . LYS A 0 75  . 72.918   7.216   -36.144 1.00 40.93 75  A 1 
ATOM 535  C CA  . LYS A 0 75  . 72.290   5.992   -35.653 1.00 40.93 75  A 1 
ATOM 536  C C   . LYS A 0 75  . 70.868   5.977   -36.196 1.00 40.93 75  A 1 
ATOM 537  C CB  . LYS A 0 75  . 72.291   5.941   -34.117 1.00 40.93 75  A 1 
ATOM 538  O O   . LYS A 0 75  . 70.078   6.849   -35.837 1.00 40.93 75  A 1 
ATOM 539  C CG  . LYS A 0 75  . 73.692   5.724   -33.531 1.00 40.93 75  A 1 
ATOM 540  C CD  . LYS A 0 75  . 73.601   5.565   -32.009 1.00 40.93 75  A 1 
ATOM 541  C CE  . LYS A 0 75  . 74.988   5.316   -31.414 1.00 40.93 75  A 1 
ATOM 542  N NZ  . LYS A 0 75  . 74.885   4.985   -29.973 1.00 40.93 75  A 1 
ATOM 543  N N   . SER A 0 76  . 70.551   4.994   -37.034 1.00 43.37 76  A 1 
ATOM 544  C CA  . SER A 0 76  . 69.168   4.598   -37.291 1.00 43.37 76  A 1 
ATOM 545  C C   . SER A 0 76  . 68.491   4.433   -35.934 1.00 43.37 76  A 1 
ATOM 546  C CB  . SER A 0 76  . 69.121   3.279   -38.067 1.00 43.37 76  A 1 
ATOM 547  O O   . SER A 0 76  . 68.927   3.620   -35.115 1.00 43.37 76  A 1 
ATOM 548  O OG  . SER A 0 76  . 69.962   3.347   -39.206 1.00 43.37 76  A 1 
ATOM 549  N N   . THR A 0 77  . 67.532   5.303   -35.648 1.00 45.00 77  A 1 
ATOM 550  C CA  . THR A 0 77  . 66.769   5.261   -34.407 1.00 45.00 77  A 1 
ATOM 551  C C   . THR A 0 77  . 65.454   4.613   -34.785 1.00 45.00 77  A 1 
ATOM 552  C CB  . THR A 0 77  . 66.594   6.662   -33.801 1.00 45.00 77  A 1 
ATOM 553  O O   . THR A 0 77  . 64.682   5.208   -35.524 1.00 45.00 77  A 1 
ATOM 554  C CG2 . THR A 0 77  . 65.974   6.602   -32.405 1.00 45.00 77  A 1 
ATOM 555  O OG1 . THR A 0 77  . 67.868   7.268   -33.661 1.00 45.00 77  A 1 
ATOM 556  N N   . TYR A 0 78  . 65.275   3.372   -34.353 1.00 49.33 78  A 1 
ATOM 557  C CA  . TYR A 0 78  . 63.993   2.685   -34.401 1.00 49.33 78  A 1 
ATOM 558  C C   . TYR A 0 78  . 63.349   2.908   -33.035 1.00 49.33 78  A 1 
ATOM 559  C CB  . TYR A 0 78  . 64.206   1.194   -34.713 1.00 49.33 78  A 1 
ATOM 560  O O   . TYR A 0 78  . 64.034   2.781   -32.013 1.00 49.33 78  A 1 
ATOM 561  C CG  . TYR A 0 78  . 65.140   0.934   -35.885 1.00 49.33 78  A 1 
ATOM 562  C CD1 . TYR A 0 78  . 64.657   1.026   -37.201 1.00 49.33 78  A 1 
ATOM 563  C CD2 . TYR A 0 78  . 66.500   0.642   -35.659 1.00 49.33 78  A 1 
ATOM 564  C CE1 . TYR A 0 78  . 65.522   0.809   -38.291 1.00 49.33 78  A 1 
ATOM 565  C CE2 . TYR A 0 78  . 67.370   0.424   -36.744 1.00 49.33 78  A 1 
ATOM 566  O OH  . TYR A 0 78  . 67.718   0.291   -39.115 1.00 49.33 78  A 1 
ATOM 567  C CZ  . TYR A 0 78  . 66.876   0.497   -38.065 1.00 49.33 78  A 1 
ATOM 568  N N   . SER A 0 79  . 62.083   3.296   -33.016 1.00 52.24 79  A 1 
ATOM 569  C CA  . SER A 0 79  . 61.271   3.272   -31.805 1.00 52.24 79  A 1 
ATOM 570  C C   . SER A 0 79  . 59.996   2.514   -32.118 1.00 52.24 79  A 1 
ATOM 571  C CB  . SER A 0 79  . 60.968   4.679   -31.279 1.00 52.24 79  A 1 
ATOM 572  O O   . SER A 0 79  . 59.211   2.998   -32.929 1.00 52.24 79  A 1 
ATOM 573  O OG  . SER A 0 79  . 60.313   5.481   -32.238 1.00 52.24 79  A 1 
ATOM 574  N N   . ASP A 0 80  . 59.856   1.365   -31.473 1.00 61.22 80  A 1 
ATOM 575  C CA  . ASP A 0 80  . 58.640   0.582   -31.323 1.00 61.22 80  A 1 
ATOM 576  C C   . ASP A 0 80  . 58.010   0.958   -29.974 1.00 61.22 80  A 1 
ATOM 577  C CB  . ASP A 0 80  . 58.978   -0.925  -31.429 1.00 61.22 80  A 1 
ATOM 578  O O   . ASP A 0 80  . 58.682   1.003   -28.933 1.00 61.22 80  A 1 
ATOM 579  C CG  . ASP A 0 80  . 60.110   -1.467  -30.521 1.00 61.22 80  A 1 
ATOM 580  O OD1 . ASP A 0 80  . 60.877   -0.673  -29.911 1.00 61.22 80  A 1 
ATOM 581  O OD2 . ASP A 0 80  . 60.330   -2.703  -30.508 1.00 61.22 80  A 1 
ATOM 582  N N   . TRP A 0 81  . 56.732   1.324   -29.971 1.00 62.02 81  A 1 
ATOM 583  C CA  . TRP A 0 81  . 56.004   1.563   -28.729 1.00 62.02 81  A 1 
ATOM 584  C C   . TRP A 0 81  . 54.667   0.845   -28.754 1.00 62.02 81  A 1 
ATOM 585  C CB  . TRP A 0 81  . 55.839   3.064   -28.457 1.00 62.02 81  A 1 
ATOM 586  O O   . TRP A 0 81  . 53.769   1.262   -29.474 1.00 62.02 81  A 1 
ATOM 587  C CG  . TRP A 0 81  . 55.282   3.381   -27.098 1.00 62.02 81  A 1 
ATOM 588  C CD1 . TRP A 0 81  . 56.011   3.498   -25.967 1.00 62.02 81  A 1 
ATOM 589  C CD2 . TRP A 0 81  . 53.887   3.547   -26.692 1.00 62.02 81  A 1 
ATOM 590  C CE2 . TRP A 0 81  . 53.858   3.838   -25.294 1.00 62.02 81  A 1 
ATOM 591  C CE3 . TRP A 0 81  . 52.643   3.471   -27.348 1.00 62.02 81  A 1 
ATOM 592  N NE1 . TRP A 0 81  . 55.176   3.756   -24.897 1.00 62.02 81  A 1 
ATOM 593  C CH2 . TRP A 0 81  . 51.456   4.111   -25.313 1.00 62.02 81  A 1 
ATOM 594  C CZ2 . TRP A 0 81  . 52.669   4.115   -24.601 1.00 62.02 81  A 1 
ATOM 595  C CZ3 . TRP A 0 81  . 51.444   3.761   -26.674 1.00 62.02 81  A 1 
ATOM 596  N N   . ASP A 0 82  . 54.543   -0.161  -27.892 1.00 74.27 82  A 1 
ATOM 597  C CA  . ASP A 0 82  . 53.296   -0.880  -27.656 1.00 74.27 82  A 1 
ATOM 598  C C   . ASP A 0 82  . 52.683   -0.444  -26.323 1.00 74.27 82  A 1 
ATOM 599  C CB  . ASP A 0 82  . 53.536   -2.397  -27.619 1.00 74.27 82  A 1 
ATOM 600  O O   . ASP A 0 82  . 53.362   -0.402  -25.282 1.00 74.27 82  A 1 
ATOM 601  C CG  . ASP A 0 82  . 54.282   -2.948  -28.832 1.00 74.27 82  A 1 
ATOM 602  O OD1 . ASP A 0 82  . 53.963   -2.525  -29.955 1.00 74.27 82  A 1 
ATOM 603  O OD2 . ASP A 0 82  . 55.172   -3.799  -28.586 1.00 74.27 82  A 1 
ATOM 604  N N   . ALA A 0 83  . 51.376   -0.212  -26.316 1.00 71.52 83  A 1 
ATOM 605  C CA  . ALA A 0 83  . 50.589   -0.171  -25.095 1.00 71.52 83  A 1 
ATOM 606  C C   . ALA A 0 83  . 49.321   -0.999  -25.228 1.00 71.52 83  A 1 
ATOM 607  C CB  . ALA A 0 83  . 50.276   1.267   -24.701 1.00 71.52 83  A 1 
ATOM 608  O O   . ALA A 0 83  . 48.641   -0.981  -26.243 1.00 71.52 83  A 1 
ATOM 609  N N   . TRP A 0 84  . 48.986   -1.686  -24.141 1.00 77.74 84  A 1 
ATOM 610  C CA  . TRP A 0 84  . 47.727   -2.393  -23.978 1.00 77.74 84  A 1 
ATOM 611  C C   . TRP A 0 84  . 47.166   -2.094  -22.591 1.00 77.74 84  A 1 
ATOM 612  C CB  . TRP A 0 84  . 47.935   -3.892  -24.204 1.00 77.74 84  A 1 
ATOM 613  O O   . TRP A 0 84  . 47.916   -2.054  -21.605 1.00 77.74 84  A 1 
ATOM 614  C CG  . TRP A 0 84  . 46.747   -4.726  -23.851 1.00 77.74 84  A 1 
ATOM 615  C CD1 . TRP A 0 84  . 45.616   -4.824  -24.582 1.00 77.74 84  A 1 
ATOM 616  C CD2 . TRP A 0 84  . 46.495   -5.480  -22.627 1.00 77.74 84  A 1 
ATOM 617  C CE2 . TRP A 0 84  . 45.182   -6.032  -22.700 1.00 77.74 84  A 1 
ATOM 618  C CE3 . TRP A 0 84  . 47.230   -5.715  -21.444 1.00 77.74 84  A 1 
ATOM 619  N NE1 . TRP A 0 84  . 44.689   -5.594  -23.910 1.00 77.74 84  A 1 
ATOM 620  C CH2 . TRP A 0 84  . 45.398   -7.030  -20.504 1.00 77.74 84  A 1 
ATOM 621  C CZ2 . TRP A 0 84  . 44.635   -6.800  -21.663 1.00 77.74 84  A 1 
ATOM 622  C CZ3 . TRP A 0 84  . 46.691   -6.485  -20.394 1.00 77.74 84  A 1 
ATOM 623  N N   . GLY A 0 85  . 45.856   -1.887  -22.523 1.00 78.07 85  A 1 
ATOM 624  C CA  . GLY A 0 85  . 45.134   -1.596  -21.296 1.00 78.07 85  A 1 
ATOM 625  C C   . GLY A 0 85  . 43.818   -2.354  -21.209 1.00 78.07 85  A 1 
ATOM 626  O O   . GLY A 0 85  . 43.224   -2.731  -22.217 1.00 78.07 85  A 1 
ATOM 627  N N   . ARG A 0 86  . 43.403   -2.594  -19.964 1.00 86.29 86  A 1 
ATOM 628  C CA  . ARG A 0 86  . 42.052   -3.013  -19.610 1.00 86.29 86  A 1 
ATOM 629  C C   . ARG A 0 86  . 41.675   -2.406  -18.271 1.00 86.29 86  A 1 
ATOM 630  C CB  . ARG A 0 86  . 41.929   -4.543  -19.602 1.00 86.29 86  A 1 
ATOM 631  O O   . ARG A 0 86  . 42.389   -2.639  -17.286 1.00 86.29 86  A 1 
ATOM 632  C CG  . ARG A 0 86  . 40.505   -4.986  -19.234 1.00 86.29 86  A 1 
ATOM 633  C CD  . ARG A 0 86  . 40.366   -6.503  -19.363 1.00 86.29 86  A 1 
ATOM 634  N NE  . ARG A 0 86  . 38.973   -6.900  -19.128 1.00 86.29 86  A 1 
ATOM 635  N NH1 . ARG A 0 86  . 39.272   -9.084  -18.514 1.00 86.29 86  A 1 
ATOM 636  N NH2 . ARG A 0 86  . 37.226   -8.261  -18.617 1.00 86.29 86  A 1 
ATOM 637  C CZ  . ARG A 0 86  . 38.498   -8.063  -18.753 1.00 86.29 86  A 1 
ATOM 638  N N   . ASP A 0 87  . 40.567   -1.699  -18.209 1.00 84.12 87  A 1 
ATOM 639  C CA  . ASP A 0 87  . 39.945   -1.243  -16.975 1.00 84.12 87  A 1 
ATOM 640  C C   . ASP A 0 87  . 38.515   -1.754  -16.882 1.00 84.12 87  A 1 
ATOM 641  C CB  . ASP A 0 87  . 40.083   0.266   -16.730 1.00 84.12 87  A 1 
ATOM 642  O O   . ASP A 0 87  . 37.797   -1.878  -17.856 1.00 84.12 87  A 1 
ATOM 643  C CG  . ASP A 0 87  . 39.574   1.200   -17.824 1.00 84.12 87  A 1 
ATOM 644  O OD1 . ASP A 0 87  . 39.540   0.733   -18.969 1.00 84.12 87  A 1 
ATOM 645  O OD2 . ASP A 0 87  . 39.498   2.405   -17.491 1.00 84.12 87  A 1 
ATOM 646  N N   . GLN A 0 88  . 38.167   -2.175  -15.671 1.00 89.48 88  A 1 
ATOM 647  C CA  . GLN A 0 88  . 36.858   -2.713  -15.342 1.00 89.48 88  A 1 
ATOM 648  C C   . GLN A 0 88  . 36.379   -1.964  -14.122 1.00 89.48 88  A 1 
ATOM 649  C CB  . GLN A 0 88  . 36.939   -4.211  -15.018 1.00 89.48 88  A 1 
ATOM 650  O O   . GLN A 0 88  . 37.041   -2.012  -13.071 1.00 89.48 88  A 1 
ATOM 651  C CG  . GLN A 0 88  . 37.032   -5.065  -16.277 1.00 89.48 88  A 1 
ATOM 652  C CD  . GLN A 0 88  . 37.538   -6.461  -15.964 1.00 89.48 88  A 1 
ATOM 653  N NE2 . GLN A 0 88  . 38.836   -6.662  -16.020 1.00 89.48 88  A 1 
ATOM 654  O OE1 . GLN A 0 88  . 36.835   -7.417  -15.660 1.00 89.48 88  A 1 
ATOM 655  N N   . ASP A 0 89  . 35.229   -1.328  -14.237 1.00 89.53 89  A 1 
ATOM 656  C CA  . ASP A 0 89  . 34.540   -0.763  -13.101 1.00 89.53 89  A 1 
ATOM 657  C C   . ASP A 0 89  . 33.171   -1.425  -12.890 1.00 89.53 89  A 1 
ATOM 658  C CB  . ASP A 0 89  . 34.578   0.769   -13.155 1.00 89.53 89  A 1 
ATOM 659  O O   . ASP A 0 89  . 32.641   -2.186  -13.696 1.00 89.53 89  A 1 
ATOM 660  C CG  . ASP A 0 89  . 33.654   1.409   -14.179 1.00 89.53 89  A 1 
ATOM 661  O OD1 . ASP A 0 89  . 32.936   0.636   -14.836 1.00 89.53 89  A 1 
ATOM 662  O OD2 . ASP A 0 89  . 33.603   2.658   -14.101 1.00 89.53 89  A 1 
ATOM 663  N N   . LEU A 0 90  . 32.678   -1.289  -11.664 1.00 92.56 90  A 1 
ATOM 664  C CA  . LEU A 0 90  . 31.404   -1.852  -11.253 1.00 92.56 90  A 1 
ATOM 665  C C   . LEU A 0 90  . 30.855   -0.977  -10.140 1.00 92.56 90  A 1 
ATOM 666  C CB  . LEU A 0 90  . 31.580   -3.319  -10.812 1.00 92.56 90  A 1 
ATOM 667  O O   . LEU A 0 90  . 31.424   -0.905  -9.044  1.00 92.56 90  A 1 
ATOM 668  C CG  . LEU A 0 90  . 30.302   -3.965  -10.240 1.00 92.56 90  A 1 
ATOM 669  C CD1 . LEU A 0 90  . 29.172   -4.086  -11.259 1.00 92.56 90  A 1 
ATOM 670  C CD2 . LEU A 0 90  . 30.620   -5.373  -9.732  1.00 92.56 90  A 1 
ATOM 671  N N   . ALA A 0 91  . 29.721   -0.348  -10.407 1.00 93.35 91  A 1 
ATOM 672  C CA  . ALA A 0 91  . 28.963   0.411   -9.433  1.00 93.35 91  A 1 
ATOM 673  C C   . ALA A 0 91  . 27.614   -0.268  -9.199  1.00 93.35 91  A 1 
ATOM 674  C CB  . ALA A 0 91  . 28.838   1.860   -9.907  1.00 93.35 91  A 1 
ATOM 675  O O   . ALA A 0 91  . 26.851   -0.516  -10.130 1.00 93.35 91  A 1 
ATOM 676  N N   . ILE A 0 92  . 27.315   -0.551  -7.932  1.00 95.95 92  A 1 
ATOM 677  C CA  . ILE A 0 92  . 26.024   -1.088  -7.507  1.00 95.95 92  A 1 
ATOM 678  C C   . ILE A 0 92  . 25.467   -0.152  -6.446  1.00 95.95 92  A 1 
ATOM 679  C CB  . ILE A 0 92  . 26.132   -2.546  -7.005  1.00 95.95 92  A 1 
ATOM 680  O O   . ILE A 0 92  . 26.098   0.046   -5.405  1.00 95.95 92  A 1 
ATOM 681  C CG1 . ILE A 0 92  . 26.782   -3.443  -8.086  1.00 95.95 92  A 1 
ATOM 682  C CG2 . ILE A 0 92  . 24.732   -3.057  -6.603  1.00 95.95 92  A 1 
ATOM 683  C CD1 . ILE A 0 92  . 26.932   -4.917  -7.694  1.00 95.95 92  A 1 
ATOM 684  N N   . ASP A 0 93  . 24.289   0.399   -6.711  1.00 95.19 93  A 1 
ATOM 685  C CA  . ASP A 0 93  . 23.485   1.093   -5.713  1.00 95.19 93  A 1 
ATOM 686  C C   . ASP A 0 93  . 22.236   0.256   -5.442  1.00 95.19 93  A 1 
ATOM 687  C CB  . ASP A 0 93  . 23.168   2.529   -6.157  1.00 95.19 93  A 1 
ATOM 688  O O   . ASP A 0 93  . 21.518   -0.133  -6.362  1.00 95.19 93  A 1 
ATOM 689  C CG  . ASP A 0 93  . 22.704   3.421   -4.995  1.00 95.19 93  A 1 
ATOM 690  O OD1 . ASP A 0 93  . 22.530   2.901   -3.866  1.00 95.19 93  A 1 
ATOM 691  O OD2 . ASP A 0 93  . 22.569   4.644   -5.221  1.00 95.19 93  A 1 
ATOM 692  N N   . GLU A 0 94  . 22.002   -0.085  -4.182  1.00 95.56 94  A 1 
ATOM 693  C CA  . GLU A 0 94  . 20.903   -0.951  -3.775  1.00 95.56 94  A 1 
ATOM 694  C C   . GLU A 0 94  . 20.255   -0.378  -2.523  1.00 95.56 94  A 1 
ATOM 695  C CB  . GLU A 0 94  . 21.382   -2.400  -3.593  1.00 95.56 94  A 1 
ATOM 696  O O   . GLU A 0 94  . 20.904   -0.098  -1.512  1.00 95.56 94  A 1 
ATOM 697  C CG  . GLU A 0 94  . 20.215   -3.366  -3.324  1.00 95.56 94  A 1 
ATOM 698  C CD  . GLU A 0 94  . 20.644   -4.842  -3.386  1.00 95.56 94  A 1 
ATOM 699  O OE1 . GLU A 0 94  . 19.850   -5.660  -3.912  1.00 95.56 94  A 1 
ATOM 700  O OE2 . GLU A 0 94  . 21.744   -5.174  -2.894  1.00 95.56 94  A 1 
ATOM 701  N N   . SER A 0 95  . 18.942   -0.208  -2.593  1.00 96.09 95  A 1 
ATOM 702  C CA  . SER A 0 95  . 18.156   0.381   -1.527  1.00 96.09 95  A 1 
ATOM 703  C C   . SER A 0 95  . 16.920   -0.456  -1.245  1.00 96.09 95  A 1 
ATOM 704  C CB  . SER A 0 95  . 17.823   1.840   -1.845  1.00 96.09 95  A 1 
ATOM 705  O O   . SER A 0 95  . 16.291   -1.034  -2.133  1.00 96.09 95  A 1 
ATOM 706  O OG  . SER A 0 95  . 16.930   1.931   -2.931  1.00 96.09 95  A 1 
ATOM 707  N N   . TYR A 0 96  . 16.584   -0.515  0.037   1.00 95.97 96  A 1 
ATOM 708  C CA  . TYR A 0 96  . 15.398   -1.183  0.533   1.00 95.97 96  A 1 
ATOM 709  C C   . TYR A 0 96  . 14.739   -0.307  1.590   1.00 95.97 96  A 1 
ATOM 710  C CB  . TYR A 0 96  . 15.766   -2.563  1.081   1.00 95.97 96  A 1 
ATOM 711  O O   . TYR A 0 96  . 15.390   0.168   2.526   1.00 95.97 96  A 1 
ATOM 712  C CG  . TYR A 0 96  . 14.591   -3.276  1.716   1.00 95.97 96  A 1 
ATOM 713  C CD1 . TYR A 0 96  . 14.386   -3.183  3.106   1.00 95.97 96  A 1 
ATOM 714  C CD2 . TYR A 0 96  . 13.678   -3.986  0.913   1.00 95.97 96  A 1 
ATOM 715  C CE1 . TYR A 0 96  . 13.285   -3.824  3.701   1.00 95.97 96  A 1 
ATOM 716  C CE2 . TYR A 0 96  . 12.575   -4.632  1.503   1.00 95.97 96  A 1 
ATOM 717  O OH  . TYR A 0 96  . 11.344   -5.199  3.486   1.00 95.97 96  A 1 
ATOM 718  C CZ  . TYR A 0 96  . 12.385   -4.558  2.897   1.00 95.97 96  A 1 
ATOM 719  N N   . GLY A 0 97  . 13.436   -0.110  1.452   1.00 94.81 97  A 1 
ATOM 720  C CA  . GLY A 0 97  . 12.624   0.665   2.371   1.00 94.81 97  A 1 
ATOM 721  C C   . GLY A 0 97  . 11.361   -0.093  2.735   1.00 94.81 97  A 1 
ATOM 722  O O   . GLY A 0 97  . 10.694   -0.661  1.881   1.00 94.81 97  A 1 
ATOM 723  N N   . LYS A 0 98  . 10.996   -0.067  4.016   1.00 95.01 98  A 1 
ATOM 724  C CA  . LYS A 0 98  . 9.714    -0.585  4.493   1.00 95.01 98  A 1 
ATOM 725  C C   . LYS A 0 98  . 9.080    0.426   5.424   1.00 95.01 98  A 1 
ATOM 726  C CB  . LYS A 0 98  . 9.911    -1.964  5.130   1.00 95.01 98  A 1 
ATOM 727  O O   . LYS A 0 98  . 9.660    0.783   6.447   1.00 95.01 98  A 1 
ATOM 728  C CG  . LYS A 0 98  . 8.595    -2.539  5.677   1.00 95.01 98  A 1 
ATOM 729  C CD  . LYS A 0 98  . 8.773    -4.024  6.001   1.00 95.01 98  A 1 
ATOM 730  C CE  . LYS A 0 98  . 7.461    -4.627  6.505   1.00 95.01 98  A 1 
ATOM 731  N NZ  . LYS A 0 98  . 7.476    -6.097  6.339   1.00 95.01 98  A 1 
ATOM 732  N N   . THR A 0 99  . 7.875    0.854   5.084   1.00 94.64 99  A 1 
ATOM 733  C CA  . THR A 0 99  . 7.072    1.765   5.895   1.00 94.64 99  A 1 
ATOM 734  C C   . THR A 0 99  . 5.824    1.036   6.353   1.00 94.64 99  A 1 
ATOM 735  C CB  . THR A 0 99  . 6.731    3.045   5.124   1.00 94.64 99  A 1 
ATOM 736  O O   . THR A 0 99  . 5.166    0.369   5.566   1.00 94.64 99  A 1 
ATOM 737  C CG2 . THR A 0 99  . 5.958    4.051   5.978   1.00 94.64 99  A 1 
ATOM 738  O OG1 . THR A 0 99  . 7.929    3.682   4.750   1.00 94.64 99  A 1 
ATOM 739  N N   . ASN A 0 100 . 5.499    1.153   7.636   1.00 93.37 100 A 1 
ATOM 740  C CA  . ASN A 0 100 . 4.244    0.669   8.193   1.00 93.37 100 A 1 
ATOM 741  C C   . ASN A 0 100 . 3.673    1.759   9.095   1.00 93.37 100 A 1 
ATOM 742  C CB  . ASN A 0 100 . 4.490    -0.649  8.939   1.00 93.37 100 A 1 
ATOM 743  O O   . ASN A 0 100 . 4.330    2.182   10.047  1.00 93.37 100 A 1 
ATOM 744  C CG  . ASN A 0 100 . 3.211    -1.302  9.428   1.00 93.37 100 A 1 
ATOM 745  N ND2 . ASN A 0 100 . 3.318    -2.270  10.306  1.00 93.37 100 A 1 
ATOM 746  O OD1 . ASN A 0 100 . 2.102    -1.009  9.035   1.00 93.37 100 A 1 
ATOM 747  N N   . ALA A 0 101 . 2.470    2.217   8.790   1.00 92.26 101 A 1 
ATOM 748  C CA  . ALA A 0 101 . 1.791    3.288   9.488   1.00 92.26 101 A 1 
ATOM 749  C C   . ALA A 0 101 . 0.393    2.825   9.889   1.00 92.26 101 A 1 
ATOM 750  C CB  . ALA A 0 101 . 1.768    4.534   8.597   1.00 92.26 101 A 1 
ATOM 751  O O   . ALA A 0 101 . -0.365   2.291   9.083   1.00 92.26 101 A 1 
ATOM 752  N N   . LYS A 0 102 . 0.050    3.058   11.156  1.00 94.60 102 A 1 
ATOM 753  C CA  . LYS A 0 102 . -1.278   2.793   11.707  1.00 94.60 102 A 1 
ATOM 754  C C   . LYS A 0 102 . -1.810   4.073   12.318  1.00 94.60 102 A 1 
ATOM 755  C CB  . LYS A 0 102 . -1.224   1.671   12.750  1.00 94.60 102 A 1 
ATOM 756  O O   . LYS A 0 102 . -1.097   4.720   13.083  1.00 94.60 102 A 1 
ATOM 757  C CG  . LYS A 0 102 . -0.815   0.333   12.125  1.00 94.60 102 A 1 
ATOM 758  C CD  . LYS A 0 102 . -0.770   -0.763  13.190  1.00 94.60 102 A 1 
ATOM 759  C CE  . LYS A 0 102 . -0.291   -2.060  12.538  1.00 94.60 102 A 1 
ATOM 760  N NZ  . LYS A 0 102 . -0.244   -3.165  13.527  1.00 94.60 102 A 1 
ATOM 761  N N   . SER A 0 103 . -3.055   4.406   12.022  1.00 94.06 103 A 1 
ATOM 762  C CA  . SER A 0 103 . -3.746   5.529   12.645  1.00 94.06 103 A 1 
ATOM 763  C C   . SER A 0 103 . -5.133   5.109   13.088  1.00 94.06 103 A 1 
ATOM 764  C CB  . SER A 0 103 . -3.815   6.739   11.709  1.00 94.06 103 A 1 
ATOM 765  O O   . SER A 0 103 . -5.840   4.423   12.352  1.00 94.06 103 A 1 
ATOM 766  O OG  . SER A 0 103 . -4.504   6.427   10.516  1.00 94.06 103 A 1 
ATOM 767  N N   . TYR A 0 104 . -5.509   5.569   14.274  1.00 90.29 104 A 1 
ATOM 768  C CA  . TYR A 0 104 . -6.848   5.438   14.821  1.00 90.29 104 A 1 
ATOM 769  C C   . TYR A 0 104 . -7.331   6.829   15.184  1.00 90.29 104 A 1 
ATOM 770  C CB  . TYR A 0 104 . -6.850   4.524   16.048  1.00 90.29 104 A 1 
ATOM 771  O O   . TYR A 0 104 . -6.582   7.613   15.774  1.00 90.29 104 A 1 
ATOM 772  C CG  . TYR A 0 104 . -6.375   3.121   15.747  1.00 90.29 104 A 1 
ATOM 773  C CD1 . TYR A 0 104 . -7.292   2.149   15.307  1.00 90.29 104 A 1 
ATOM 774  C CD2 . TYR A 0 104 . -5.012   2.799   15.886  1.00 90.29 104 A 1 
ATOM 775  C CE1 . TYR A 0 104 . -6.848   0.846   15.011  1.00 90.29 104 A 1 
ATOM 776  C CE2 . TYR A 0 104 . -4.562   1.500   15.592  1.00 90.29 104 A 1 
ATOM 777  O OH  . TYR A 0 104 . -5.042   -0.735  14.891  1.00 90.29 104 A 1 
ATOM 778  C CZ  . TYR A 0 104 . -5.484   0.523   15.155  1.00 90.29 104 A 1 
ATOM 779  N N   . ARG A 0 105 . -8.568   7.127   14.823  1.00 88.44 105 A 1 
ATOM 780  C CA  . ARG A 0 105 . -9.235   8.377   15.143  1.00 88.44 105 A 1 
ATOM 781  C C   . ARG A 0 105 . -10.644  8.058   15.613  1.00 88.44 105 A 1 
ATOM 782  C CB  . ARG A 0 105 . -9.221   9.259   13.892  1.00 88.44 105 A 1 
ATOM 783  O O   . ARG A 0 105 . -11.315  7.239   14.998  1.00 88.44 105 A 1 
ATOM 784  C CG  . ARG A 0 105 . -9.815   10.640  14.163  1.00 88.44 105 A 1 
ATOM 785  C CD  . ARG A 0 105 . -9.740   11.461  12.880  1.00 88.44 105 A 1 
ATOM 786  N NE  . ARG A 0 105 . -10.176  12.838  13.127  1.00 88.44 105 A 1 
ATOM 787  N NH1 . ARG A 0 105 . -12.363  12.664  12.389  1.00 88.44 105 A 1 
ATOM 788  N NH2 . ARG A 0 105 . -11.532  14.599  13.164  1.00 88.44 105 A 1 
ATOM 789  C CZ  . ARG A 0 105 . -11.368  13.345  12.889  1.00 88.44 105 A 1 
ATOM 790  N N   . ALA A 0 106 . -11.055  8.713   16.688  1.00 83.71 106 A 1 
ATOM 791  C CA  . ALA A 0 106 . -12.435  8.754   17.139  1.00 83.71 106 A 1 
ATOM 792  C C   . ALA A 0 106 . -12.748  10.198  17.548  1.00 83.71 106 A 1 
ATOM 793  C CB  . ALA A 0 106 . -12.636  7.747   18.276  1.00 83.71 106 A 1 
ATOM 794  O O   . ALA A 0 106 . -11.892  10.825  18.180  1.00 83.71 106 A 1 
ATOM 795  N N   . GLU A 0 107 . -13.892  10.748  17.140  1.00 73.54 107 A 1 
ATOM 796  C CA  . GLU A 0 107 . -14.215  12.163  17.412  1.00 73.54 107 A 1 
ATOM 797  C C   . GLU A 0 107 . -14.923  12.406  18.744  1.00 73.54 107 A 1 
ATOM 798  C CB  . GLU A 0 107 . -14.947  12.810  16.229  1.00 73.54 107 A 1 
ATOM 799  O O   . GLU A 0 107 . -14.708  13.457  19.347  1.00 73.54 107 A 1 
ATOM 800  C CG  . GLU A 0 107 . -13.907  13.136  15.159  1.00 73.54 107 A 1 
ATOM 801  C CD  . GLU A 0 107 . -14.479  13.927  13.981  1.00 73.54 107 A 1 
ATOM 802  O OE1 . GLU A 0 107 . -14.007  15.065  13.770  1.00 73.54 107 A 1 
ATOM 803  O OE2 . GLU A 0 107 . -15.053  13.303  13.073  1.00 73.54 107 A 1 
ATOM 804  N N   . SER A 0 108 . -15.644  11.424  19.273  1.00 79.97 108 A 1 
ATOM 805  C CA  . SER A 0 108 . -16.236  11.464  20.611  1.00 79.97 108 A 1 
ATOM 806  C C   . SER A 0 108 . -16.711  10.059  21.001  1.00 79.97 108 A 1 
ATOM 807  C CB  . SER A 0 108 . -17.414  12.448  20.635  1.00 79.97 108 A 1 
ATOM 808  O O   . SER A 0 108 . -16.872  9.181   20.148  1.00 79.97 108 A 1 
ATOM 809  O OG  . SER A 0 108 . -18.387  11.929  19.773  1.00 79.97 108 A 1 
ATOM 810  N N   . TYR A 0 109 . -16.863  9.830   22.302  1.00 80.22 109 A 1 
ATOM 811  C CA  . TYR A 0 109 . -17.540  8.662   22.850  1.00 80.22 109 A 1 
ATOM 812  C C   . TYR A 0 109 . -18.310  9.126   24.070  1.00 80.22 109 A 1 
ATOM 813  C CB  . TYR A 0 109 . -16.554  7.562   23.256  1.00 80.22 109 A 1 
ATOM 814  O O   . TYR A 0 109 . -17.687  9.540   25.055  1.00 80.22 109 A 1 
ATOM 815  C CG  . TYR A 0 109 . -17.223  6.411   23.991  1.00 80.22 109 A 1 
ATOM 816  C CD1 . TYR A 0 109 . -16.995  6.186   25.364  1.00 80.22 109 A 1 
ATOM 817  C CD2 . TYR A 0 109 . -18.124  5.588   23.298  1.00 80.22 109 A 1 
ATOM 818  C CE1 . TYR A 0 109 . -17.581  5.073   26.001  1.00 80.22 109 A 1 
ATOM 819  C CE2 . TYR A 0 109 . -18.711  4.479   23.928  1.00 80.22 109 A 1 
ATOM 820  O OH  . TYR A 0 109 . -18.936  3.083   25.834  1.00 80.22 109 A 1 
ATOM 821  C CZ  . TYR A 0 109 . -18.419  4.201   25.269  1.00 80.22 109 A 1 
ATOM 822  N N   . ASP A 0 110 . -19.628  9.024   23.998  1.00 82.05 110 A 1 
ATOM 823  C CA  . ASP A 0 110 . -20.504  9.458   25.071  1.00 82.05 110 A 1 
ATOM 824  C C   . ASP A 0 110 . -21.224  8.242   25.657  1.00 82.05 110 A 1 
ATOM 825  C CB  . ASP A 0 110 . -21.447  10.566  24.572  1.00 82.05 110 A 1 
ATOM 826  O O   . ASP A 0 110 . -21.824  7.443   24.941  1.00 82.05 110 A 1 
ATOM 827  C CG  . ASP A 0 110 . -20.734  11.897  24.260  1.00 82.05 110 A 1 
ATOM 828  O OD1 . ASP A 0 110 . -19.587  12.105  24.728  1.00 82.05 110 A 1 
ATOM 829  O OD2 . ASP A 0 110 . -21.373  12.759  23.619  1.00 82.05 110 A 1 
ATOM 830  N N   . GLU A 0 111 . -21.152  8.102   26.981  1.00 85.55 111 A 1 
ATOM 831  C CA  . GLU A 0 111 . -22.024  7.222   27.759  1.00 85.55 111 A 1 
ATOM 832  C C   . GLU A 0 111 . -22.914  8.109   28.622  1.00 85.55 111 A 1 
ATOM 833  C CB  . GLU A 0 111 . -21.253  6.244   28.669  1.00 85.55 111 A 1 
ATOM 834  O O   . GLU A 0 111 . -22.411  8.962   29.363  1.00 85.55 111 A 1 
ATOM 835  C CG  . GLU A 0 111 . -20.211  5.370   27.962  1.00 85.55 111 A 1 
ATOM 836  C CD  . GLU A 0 111 . -19.645  4.239   28.854  1.00 85.55 111 A 1 
ATOM 837  O OE1 . GLU A 0 111 . -19.087  3.248   28.311  1.00 85.55 111 A 1 
ATOM 838  O OE2 . GLU A 0 111 . -19.776  4.280   30.090  1.00 85.55 111 A 1 
ATOM 839  N N   . TRP A 0 112 . -24.223  7.907   28.548  1.00 85.89 112 A 1 
ATOM 840  C CA  . TRP A 0 112 . -25.183  8.697   29.305  1.00 85.89 112 A 1 
ATOM 841  C C   . TRP A 0 112 . -26.225  7.803   29.965  1.00 85.89 112 A 1 
ATOM 842  C CB  . TRP A 0 112 . -25.792  9.779   28.408  1.00 85.89 112 A 1 
ATOM 843  O O   . TRP A 0 112 . -26.587  6.744   29.458  1.00 85.89 112 A 1 
ATOM 844  C CG  . TRP A 0 112 . -26.426  9.287   27.145  1.00 85.89 112 A 1 
ATOM 845  C CD1 . TRP A 0 112 . -25.811  9.166   25.946  1.00 85.89 112 A 1 
ATOM 846  C CD2 . TRP A 0 112 . -27.791  8.818   26.944  1.00 85.89 112 A 1 
ATOM 847  C CE2 . TRP A 0 112 . -27.941  8.442   25.576  1.00 85.89 112 A 1 
ATOM 848  C CE3 . TRP A 0 112 . -28.915  8.666   27.784  1.00 85.89 112 A 1 
ATOM 849  N NE1 . TRP A 0 112 . -26.702  8.672   25.015  1.00 85.89 112 A 1 
ATOM 850  C CH2 . TRP A 0 112 . -30.248  7.803   25.926  1.00 85.89 112 A 1 
ATOM 851  C CZ2 . TRP A 0 112 . -29.148  7.945   25.063  1.00 85.89 112 A 1 
ATOM 852  C CZ3 . TRP A 0 112 . -30.129  8.168   27.279  1.00 85.89 112 A 1 
ATOM 853  N N   . ASP A 0 113 . -26.675  8.251   31.129  1.00 81.95 113 A 1 
ATOM 854  C CA  . ASP A 0 113 . -27.678  7.599   31.958  1.00 81.95 113 A 1 
ATOM 855  C C   . ASP A 0 113 . -28.637  8.681   32.460  1.00 81.95 113 A 1 
ATOM 856  C CB  . ASP A 0 113 . -26.978  6.871   33.117  1.00 81.95 113 A 1 
ATOM 857  O O   . ASP A 0 113 . -28.195  9.734   32.935  1.00 81.95 113 A 1 
ATOM 858  C CG  . ASP A 0 113 . -27.881  5.882   33.858  1.00 81.95 113 A 1 
ATOM 859  O OD1 . ASP A 0 113 . -29.085  5.820   33.531  1.00 81.95 113 A 1 
ATOM 860  O OD2 . ASP A 0 113 . -27.313  5.160   34.709  1.00 81.95 113 A 1 
ATOM 861  N N   . ASN A 0 114 . -29.933  8.452   32.295  1.00 80.26 114 A 1 
ATOM 862  C CA  . ASN A 0 114 . -30.995  9.334   32.740  1.00 80.26 114 A 1 
ATOM 863  C C   . ASN A 0 114 . -32.067  8.509   33.448  1.00 80.26 114 A 1 
ATOM 864  C CB  . ASN A 0 114 . -31.547  10.138  31.556  1.00 80.26 114 A 1 
ATOM 865  O O   . ASN A 0 114 . -32.894  7.854   32.810  1.00 80.26 114 A 1 
ATOM 866  C CG  . ASN A 0 114 . -32.563  11.159  32.035  1.00 80.26 114 A 1 
ATOM 867  N ND2 . ASN A 0 114 . -33.837  10.919  31.839  1.00 80.26 114 A 1 
ATOM 868  O OD1 . ASN A 0 114 . -32.215  12.178  32.606  1.00 80.26 114 A 1 
ATOM 869  N N   . GLU A 0 115 . -32.053  8.593   34.770  1.00 78.03 115 A 1 
ATOM 870  C CA  . GLU A 0 115 . -33.117  8.107   35.636  1.00 78.03 115 A 1 
ATOM 871  C C   . GLU A 0 115 . -34.091  9.264   35.889  1.00 78.03 115 A 1 
ATOM 872  C CB  . GLU A 0 115 . -32.519  7.573   36.953  1.00 78.03 115 A 1 
ATOM 873  O O   . GLU A 0 115 . -33.696  10.288  36.455  1.00 78.03 115 A 1 
ATOM 874  C CG  . GLU A 0 115 . -31.564  6.374   36.776  1.00 78.03 115 A 1 
ATOM 875  C CD  . GLU A 0 115 . -30.996  5.840   38.111  1.00 78.03 115 A 1 
ATOM 876  O OE1 . GLU A 0 115 . -30.417  4.728   38.122  1.00 78.03 115 A 1 
ATOM 877  O OE2 . GLU A 0 115 . -31.141  6.518   39.160  1.00 78.03 115 A 1 
ATOM 878  N N   . ASP A 0 116 . -35.347  9.107   35.475  1.00 72.96 116 A 1 
ATOM 879  C CA  . ASP A 0 116 . -36.442  9.990   35.873  1.00 72.96 116 A 1 
ATOM 880  C C   . ASP A 0 116 . -37.412  9.205   36.758  1.00 72.96 116 A 1 
ATOM 881  C CB  . ASP A 0 116 . -37.122  10.654  34.667  1.00 72.96 116 A 1 
ATOM 882  O O   . ASP A 0 116 . -37.836  8.094   36.439  1.00 72.96 116 A 1 
ATOM 883  C CG  . ASP A 0 116 . -37.864  11.950  35.035  1.00 72.96 116 A 1 
ATOM 884  O OD1 . ASP A 0 116 . -37.782  12.369  36.220  1.00 72.96 116 A 1 
ATOM 885  O OD2 . ASP A 0 116 . -38.344  12.610  34.086  1.00 72.96 116 A 1 
ATOM 886  N N   . ALA A 0 117 . -37.664  9.744   37.943  1.00 69.57 117 A 1 
ATOM 887  C CA  . ALA A 0 117 . -38.437  9.083   38.982  1.00 69.57 117 A 1 
ATOM 888  C C   . ALA A 0 117 . -39.313  10.123  39.668  1.00 69.57 117 A 1 
ATOM 889  C CB  . ALA A 0 117 . -37.489  8.352   39.947  1.00 69.57 117 A 1 
ATOM 890  O O   . ALA A 0 117 . -39.009  10.597  40.774  1.00 69.57 117 A 1 
ATOM 891  N N   . ASP A 0 118 . -40.386  10.509  38.997  1.00 73.42 118 A 1 
ATOM 892  C CA  . ASP A 0 118 . -41.344  11.473  39.485  1.00 73.42 118 A 1 
ATOM 893  C C   . ASP A 0 118 . -42.611  10.829  40.065  1.00 73.42 118 A 1 
ATOM 894  C CB  . ASP A 0 118 . -41.550  12.627  38.486  1.00 73.42 118 A 1 
ATOM 895  O O   . ASP A 0 118 . -42.842  9.619   40.122  1.00 73.42 118 A 1 
ATOM 896  C CG  . ASP A 0 118 . -41.994  12.259  37.071  1.00 73.42 118 A 1 
ATOM 897  O OD1 . ASP A 0 118 . -41.554  11.192  36.605  1.00 73.42 118 A 1 
ATOM 898  O OD2 . ASP A 0 118 . -42.680  13.148  36.506  1.00 73.42 118 A 1 
ATOM 899  N N   . GLN A 0 119 . -43.354  11.681  40.766  1.00 63.51 119 A 1 
ATOM 900  C CA  . GLN A 0 119 . -44.576  11.321  41.465  1.00 63.51 119 A 1 
ATOM 901  C C   . GLN A 0 119 . -45.584  12.430  41.225  1.00 63.51 119 A 1 
ATOM 902  C CB  . GLN A 0 119 . -44.339  11.115  42.971  1.00 63.51 119 A 1 
ATOM 903  O O   . GLN A 0 119 . -45.598  13.464  41.895  1.00 63.51 119 A 1 
ATOM 904  C CG  . GLN A 0 119 . -43.446  9.909   43.271  1.00 63.51 119 A 1 
ATOM 905  C CD  . GLN A 0 119 . -43.330  9.593   44.757  1.00 63.51 119 A 1 
ATOM 906  N NE2 . GLN A 0 119 . -42.718  8.477   45.086  1.00 63.51 119 A 1 
ATOM 907  O OE1 . GLN A 0 119 . -43.772  10.297  45.655  1.00 63.51 119 A 1 
ATOM 908  N N   . TRP A 0 120 . -46.460  12.199  40.267  1.00 62.00 120 A 1 
ATOM 909  C CA  . TRP A 0 120 . -47.630  13.013  39.984  1.00 62.00 120 A 1 
ATOM 910  C C   . TRP A 0 120 . -48.898  12.530  40.701  1.00 62.00 120 A 1 
ATOM 911  C CB  . TRP A 0 120 . -47.823  13.153  38.473  1.00 62.00 120 A 1 
ATOM 912  O O   . TRP A 0 120 . -49.186  11.340  40.845  1.00 62.00 120 A 1 
ATOM 913  C CG  . TRP A 0 120 . -47.551  11.981  37.573  1.00 62.00 120 A 1 
ATOM 914  C CD1 . TRP A 0 120 . -47.217  10.704  37.899  1.00 62.00 120 A 1 
ATOM 915  C CD2 . TRP A 0 120 . -47.494  12.028  36.116  1.00 62.00 120 A 1 
ATOM 916  C CE2 . TRP A 0 120 . -47.075  10.755  35.638  1.00 62.00 120 A 1 
ATOM 917  C CE3 . TRP A 0 120 . -47.735  13.035  35.153  1.00 62.00 120 A 1 
ATOM 918  N NE1 . TRP A 0 120 . -46.807  10.032  36.771  1.00 62.00 120 A 1 
ATOM 919  C CH2 . TRP A 0 120 . -47.157  11.497  33.344  1.00 62.00 120 A 1 
ATOM 920  C CZ2 . TRP A 0 120 . -46.908  10.483  34.279  1.00 62.00 120 A 1 
ATOM 921  C CZ3 . TRP A 0 120 . -47.571  12.770  33.778  1.00 62.00 120 A 1 
ATOM 922  N N   . GLY A 0 121 . -49.706  13.496  41.147  1.00 54.71 121 A 1 
ATOM 923  C CA  . GLY A 0 121 . -51.028  13.256  41.723  1.00 54.71 121 A 1 
ATOM 924  C C   . GLY A 0 121 . -52.063  14.214  41.141  1.00 54.71 121 A 1 
ATOM 925  O O   . GLY A 0 121 . -51.950  15.427  41.306  1.00 54.71 121 A 1 
ATOM 926  N N   . GLY A 0 122 . -53.093  13.676  40.487  1.00 50.13 122 A 1 
ATOM 927  C CA  . GLY A 0 122 . -54.236  14.448  39.999  1.00 50.13 122 A 1 
ATOM 928  C C   . GLY A 0 122 . -55.302  14.625  41.086  1.00 50.13 122 A 1 
ATOM 929  O O   . GLY A 0 122 . -55.756  13.652  41.688  1.00 50.13 122 A 1 
ATOM 930  N N   . GLN A 0 123 . -55.734  15.863  41.344  1.00 44.12 123 A 1 
ATOM 931  C CA  . GLN A 0 123 . -56.841  16.156  42.265  1.00 44.12 123 A 1 
ATOM 932  C C   . GLN A 0 123 . -58.194  16.055  41.546  1.00 44.12 123 A 1 
ATOM 933  C CB  . GLN A 0 123 . -56.632  17.529  42.930  1.00 44.12 123 A 1 
ATOM 934  O O   . GLN A 0 123 . -58.572  16.932  40.770  1.00 44.12 123 A 1 
ATOM 935  C CG  . GLN A 0 123 . -55.776  17.386  44.200  1.00 44.12 123 A 1 
ATOM 936  C CD  . GLN A 0 123 . -55.235  18.708  44.734  1.00 44.12 123 A 1 
ATOM 937  N NE2 . GLN A 0 123 . -54.948  18.796  46.014  1.00 44.12 123 A 1 
ATOM 938  O OE1 . GLN A 0 123 . -55.030  19.676  44.023  1.00 44.12 123 A 1 
ATOM 939  N N   . GLY A 0 124 . -58.945  14.986  41.825  1.00 45.64 124 A 1 
ATOM 940  C CA  . GLY A 0 124 . -60.353  14.866  41.438  1.00 45.64 124 A 1 
ATOM 941  C C   . GLY A 0 124 . -61.274  15.610  42.414  1.00 45.64 124 A 1 
ATOM 942  O O   . GLY A 0 124 . -61.167  15.428  43.625  1.00 45.64 124 A 1 
ATOM 943  N N   . TRP A 0 125 . -62.197  16.426  41.894  1.00 37.07 125 A 1 
ATOM 944  C CA  . TRP A 0 125 . -63.192  17.173  42.679  1.00 37.07 125 A 1 
ATOM 945  C C   . TRP A 0 125 . -64.528  16.426  42.736  1.00 37.07 125 A 1 
ATOM 946  C CB  . TRP A 0 125 . -63.408  18.560  42.057  1.00 37.07 125 A 1 
ATOM 947  O O   . TRP A 0 125 . -65.159  16.243  41.696  1.00 37.07 125 A 1 
ATOM 948  C CG  . TRP A 0 125 . -62.232  19.481  42.101  1.00 37.07 125 A 1 
ATOM 949  C CD1 . TRP A 0 125 . -61.205  19.500  41.220  1.00 37.07 125 A 1 
ATOM 950  C CD2 . TRP A 0 125 . -61.921  20.501  43.099  1.00 37.07 125 A 1 
ATOM 951  C CE2 . TRP A 0 125 . -60.680  21.111  42.745  1.00 37.07 125 A 1 
ATOM 952  C CE3 . TRP A 0 125 . -62.548  20.952  44.282  1.00 37.07 125 A 1 
ATOM 953  N NE1 . TRP A 0 125 . -60.287  20.458  41.597  1.00 37.07 125 A 1 
ATOM 954  C CH2 . TRP A 0 125 . -60.746  22.553  44.686  1.00 37.07 125 A 1 
ATOM 955  C CZ2 . TRP A 0 125 . -60.094  22.123  43.517  1.00 37.07 125 A 1 
ATOM 956  C CZ3 . TRP A 0 125 . -61.967  21.967  45.066  1.00 37.07 125 A 1 
ATOM 957  N N   . GLY A 0 126 . -64.975  16.038  43.935  1.00 48.46 126 A 1 
ATOM 958  C CA  . GLY A 0 126 . -66.289  15.430  44.188  1.00 48.46 126 A 1 
ATOM 959  C C   . GLY A 0 126 . -67.183  16.335  45.035  1.00 48.46 126 A 1 
ATOM 960  O O   . GLY A 0 126 . -66.682  17.121  45.834  1.00 48.46 126 A 1 
ATOM 961  N N   . ARG A 0 127 . -68.500  16.261  44.822  1.00 36.69 127 A 1 
ATOM 962  C CA  . ARG A 0 127 . -69.533  16.881  45.666  1.00 36.69 127 A 1 
ATOM 963  C C   . ARG A 0 127 . -70.594  15.824  45.951  1.00 36.69 127 A 1 
ATOM 964  C CB  . ARG A 0 127 . -70.176  18.103  44.975  1.00 36.69 127 A 1 
ATOM 965  O O   . ARG A 0 127 . -71.352  15.495  45.039  1.00 36.69 127 A 1 
ATOM 966  C CG  . ARG A 0 127 . -69.286  19.351  45.006  1.00 36.69 127 A 1 
ATOM 967  C CD  . ARG A 0 127 . -70.000  20.593  44.448  1.00 36.69 127 A 1 
ATOM 968  N NE  . ARG A 0 127 . -69.834  20.739  42.984  1.00 36.69 127 A 1 
ATOM 969  N NH1 . ARG A 0 127 . -69.914  23.031  42.910  1.00 36.69 127 A 1 
ATOM 970  N NH2 . ARG A 0 127 . -69.484  21.890  41.042  1.00 36.69 127 A 1 
ATOM 971  C CZ  . ARG A 0 127 . -69.749  21.879  42.319  1.00 36.69 127 A 1 
ATOM 972  N N   . ASP A 0 128 . -70.625  15.285  47.157  1.00 41.12 128 A 1 
ATOM 973  C CA  . ASP A 0 128 . -71.761  14.547  47.700  1.00 41.12 128 A 1 
ATOM 974  C C   . ASP A 0 128 . -72.692  15.486  48.486  1.00 41.12 128 A 1 
ATOM 975  C CB  . ASP A 0 128 . -71.322  13.282  48.468  1.00 41.12 128 A 1 
ATOM 976  O O   . ASP A 0 128 . -72.349  16.623  48.806  1.00 41.12 128 A 1 
ATOM 977  C CG  . ASP A 0 128 . -70.116  13.407  49.410  1.00 41.12 128 A 1 
ATOM 978  O OD1 . ASP A 0 128 . -69.543  14.514  49.511  1.00 41.12 128 A 1 
ATOM 979  O OD2 . ASP A 0 128 . -69.654  12.330  49.854  1.00 41.12 128 A 1 
ATOM 980  N N   . TYR A 0 129 . -73.942  15.051  48.647  1.00 34.85 129 A 1 
ATOM 981  C CA  . TYR A 0 129 . -75.027  15.802  49.282  1.00 34.85 129 A 1 
ATOM 982  C C   . TYR A 0 129 . -75.675  14.913  50.346  1.00 34.85 129 A 1 
ATOM 983  C CB  . TYR A 0 129 . -76.079  16.243  48.241  1.00 34.85 129 A 1 
ATOM 984  O O   . TYR A 0 129 . -76.780  14.406  50.140  1.00 34.85 129 A 1 
ATOM 985  C CG  . TYR A 0 129 . -75.690  17.341  47.274  1.00 34.85 129 A 1 
ATOM 986  C CD1 . TYR A 0 129 . -75.847  18.688  47.651  1.00 34.85 129 A 1 
ATOM 987  C CD2 . TYR A 0 129 . -75.229  17.019  45.984  1.00 34.85 129 A 1 
ATOM 988  C CE1 . TYR A 0 129 . -75.542  19.717  46.741  1.00 34.85 129 A 1 
ATOM 989  C CE2 . TYR A 0 129 . -74.927  18.043  45.066  1.00 34.85 129 A 1 
ATOM 990  O OH  . TYR A 0 129 . -74.779  20.392  44.575  1.00 34.85 129 A 1 
ATOM 991  C CZ  . TYR A 0 129 . -75.081  19.392  45.446  1.00 34.85 129 A 1 
ATOM 992  N N   . ASP A 0 130 . -74.998  14.683  51.461  1.00 48.97 130 A 1 
ATOM 993  C CA  . ASP A 0 130 . -75.553  13.973  52.607  1.00 48.97 130 A 1 
ATOM 994  C C   . ASP A 0 130 . -76.074  14.939  53.685  1.00 48.97 130 A 1 
ATOM 995  C CB  . ASP A 0 130 . -74.605  12.864  53.097  1.00 48.97 130 A 1 
ATOM 996  O O   . ASP A 0 130 . -75.711  16.110  53.775  1.00 48.97 130 A 1 
ATOM 997  C CG  . ASP A 0 130 . -73.171  13.283  53.440  1.00 48.97 130 A 1 
ATOM 998  O OD1 . ASP A 0 130 . -72.696  14.286  52.867  1.00 48.97 130 A 1 
ATOM 999  O OD2 . ASP A 0 130 . -72.578  12.547  54.261  1.00 48.97 130 A 1 
ATOM 1000 N N   . GLN A 0 131 . -77.073  14.481  54.444  1.00 32.15 131 A 1 
ATOM 1001 C CA  . GLN A 0 131 . -77.694  15.260  55.515  1.00 32.15 131 A 1 
ATOM 1002 C C   . GLN A 0 131 . -76.980  14.960  56.833  1.00 32.15 131 A 1 
ATOM 1003 C CB  . GLN A 0 131 . -79.202  14.957  55.620  1.00 32.15 131 A 1 
ATOM 1004 O O   . GLN A 0 131 . -77.110  13.857  57.370  1.00 32.15 131 A 1 
ATOM 1005 C CG  . GLN A 0 131 . -80.007  15.515  54.439  1.00 32.15 131 A 1 
ATOM 1006 C CD  . GLN A 0 131 . -81.503  15.206  54.518  1.00 32.15 131 A 1 
ATOM 1007 N NE2 . GLN A 0 131 . -82.195  15.250  53.401  1.00 32.15 131 A 1 
ATOM 1008 O OE1 . GLN A 0 131 . -82.096  14.938  55.554  1.00 32.15 131 A 1 
ATOM 1009 N N   . TYR A 0 132 . -76.289  15.958  57.386  1.00 33.71 132 A 1 
ATOM 1010 C CA  . TYR A 0 132 . -75.637  15.866  58.688  1.00 33.71 132 A 1 
ATOM 1011 C C   . TYR A 0 132 . -76.571  15.379  59.805  1.00 33.71 132 A 1 
ATOM 1012 C CB  . TYR A 0 132 . -75.065  17.233  59.081  1.00 33.71 132 A 1 
ATOM 1013 O O   . TYR A 0 132 . -77.641  15.937  60.067  1.00 33.71 132 A 1 
ATOM 1014 C CG  . TYR A 0 132 . -74.107  17.199  60.258  1.00 33.71 132 A 1 
ATOM 1015 C CD1 . TYR A 0 132 . -74.461  17.769  61.496  1.00 33.71 132 A 1 
ATOM 1016 C CD2 . TYR A 0 132 . -72.830  16.636  60.090  1.00 33.71 132 A 1 
ATOM 1017 C CE1 . TYR A 0 132 . -73.521  17.809  62.547  1.00 33.71 132 A 1 
ATOM 1018 C CE2 . TYR A 0 132 . -71.876  16.706  61.117  1.00 33.71 132 A 1 
ATOM 1019 O OH  . TYR A 0 132 . -71.288  17.382  63.333  1.00 33.71 132 A 1 
ATOM 1020 C CZ  . TYR A 0 132 . -72.219  17.300  62.346  1.00 33.71 132 A 1 
ATOM 1021 N N   . GLY A 0 133 . -76.087  14.387  60.554  1.00 36.98 133 A 1 
ATOM 1022 C CA  . GLY A 0 133 . -76.300  14.358  61.997  1.00 36.98 133 A 1 
ATOM 1023 C C   . GLY A 0 133 . -77.675  13.906  62.494  1.00 36.98 133 A 1 
ATOM 1024 O O   . GLY A 0 133 . -78.284  14.565  63.330  1.00 36.98 133 A 1 
ATOM 1025 N N   . ARG A 0 134 . -78.103  12.689  62.133  1.00 31.45 134 A 1 
ATOM 1026 C CA  . ARG A 0 134 . -78.762  11.799  63.115  1.00 31.45 134 A 1 
ATOM 1027 C C   . ARG A 0 134 . -77.701  11.008  63.894  1.00 31.45 134 A 1 
ATOM 1028 C CB  . ARG A 0 134 . -79.816  10.893  62.453  1.00 31.45 134 A 1 
ATOM 1029 O O   . ARG A 0 134 . -77.761  9.782   63.966  1.00 31.45 134 A 1 
ATOM 1030 C CG  . ARG A 0 134 . -81.128  11.623  62.152  1.00 31.45 134 A 1 
ATOM 1031 C CD  . ARG A 0 134 . -82.172  10.604  61.676  1.00 31.45 134 A 1 
ATOM 1032 N NE  . ARG A 0 134 . -83.544  11.121  61.836  1.00 31.45 134 A 1 
ATOM 1033 N NH1 . ARG A 0 134 . -84.590  9.109   62.209  1.00 31.45 134 A 1 
ATOM 1034 N NH2 . ARG A 0 134 . -85.776  11.000  62.258  1.00 31.45 134 A 1 
ATOM 1035 C CZ  . ARG A 0 134 . -84.625  10.410  62.102  1.00 31.45 134 A 1 
ATOM 1036 N N   . SER A 0 135 . -76.694  11.679  64.447  1.00 35.89 135 A 1 
ATOM 1037 C CA  . SER A 0 135 . -75.697  11.025  65.293  1.00 35.89 135 A 1 
ATOM 1038 C C   . SER A 0 135 . -76.279  10.777  66.687  1.00 35.89 135 A 1 
ATOM 1039 C CB  . SER A 0 135 . -74.370  11.793  65.322  1.00 35.89 135 A 1 
ATOM 1040 O O   . SER A 0 135 . -76.699  11.689  67.387  1.00 35.89 135 A 1 
ATOM 1041 O OG  . SER A 0 135 . -74.588  13.178  65.470  1.00 35.89 135 A 1 
ATOM 1042 N N   . SER A 0 136 . -76.349  9.487   67.026  1.00 33.58 136 A 1 
ATOM 1043 C CA  . SER A 0 136 . -76.420  8.890   68.367  1.00 33.58 136 A 1 
ATOM 1044 C C   . SER A 0 136 . -77.348  9.543   69.397  1.00 33.58 136 A 1 
ATOM 1045 C CB  . SER A 0 136 . -75.005  8.749   68.939  1.00 33.58 136 A 1 
ATOM 1046 O O   . SER A 0 136 . -76.992  10.506  70.061  1.00 33.58 136 A 1 
ATOM 1047 O OG  . SER A 0 136 . -74.352  9.997   68.998  1.00 33.58 136 A 1 
ATOM 1048 N N   . HIS A 0 137 . -78.492  8.894   69.638  1.00 30.92 137 A 1 
ATOM 1049 C CA  . HIS A 0 137 . -79.233  9.025   70.892  1.00 30.92 137 A 1 
ATOM 1050 C C   . HIS A 0 137 . -78.278  8.876   72.086  1.00 30.92 137 A 1 
ATOM 1051 C CB  . HIS A 0 137 . -80.284  7.898   70.969  1.00 30.92 137 A 1 
ATOM 1052 O O   . HIS A 0 137 . -77.701  7.798   72.269  1.00 30.92 137 A 1 
ATOM 1053 C CG  . HIS A 0 137 . -81.498  8.057   70.090  1.00 30.92 137 A 1 
ATOM 1054 C CD2 . HIS A 0 137 . -82.753  7.590   70.370  1.00 30.92 137 A 1 
ATOM 1055 N ND1 . HIS A 0 137 . -81.577  8.738   68.897  1.00 30.92 137 A 1 
ATOM 1056 C CE1 . HIS A 0 137 . -82.851  8.684   68.475  1.00 30.92 137 A 1 
ATOM 1057 N NE2 . HIS A 0 137 . -83.610  7.987   69.338  1.00 30.92 137 A 1 
ATOM 1058 N N   . GLU A 0 138 . -78.149  9.906   72.925  1.00 36.34 138 A 1 
ATOM 1059 C CA  . GLU A 0 138 . -77.569  9.729   74.248  1.00 36.34 138 A 1 
ATOM 1060 C C   . GLU A 0 138 . -78.450  8.757   75.043  1.00 36.34 138 A 1 
ATOM 1061 C CB  . GLU A 0 138 . -77.376  11.052  75.006  1.00 36.34 138 A 1 
ATOM 1062 O O   . GLU A 0 138 . -79.545  9.071   75.514  1.00 36.34 138 A 1 
ATOM 1063 C CG  . GLU A 0 138 . -76.310  11.979  74.395  1.00 36.34 138 A 1 
ATOM 1064 C CD  . GLU A 0 138 . -76.819  12.896  73.272  1.00 36.34 138 A 1 
ATOM 1065 O OE1 . GLU A 0 138 . -75.962  13.591  72.686  1.00 36.34 138 A 1 
ATOM 1066 O OE2 . GLU A 0 138 . -78.053  12.920  73.041  1.00 36.34 138 A 1 
ATOM 1067 N N   . TYR A 0 139 . -77.955  7.529   75.182  1.00 31.80 139 A 1 
ATOM 1068 C CA  . TYR A 0 139 . -78.355  6.611   76.234  1.00 31.80 139 A 1 
ATOM 1069 C C   . TYR A 0 139 . -77.994  7.243   77.584  1.00 31.80 139 A 1 
ATOM 1070 C CB  . TYR A 0 139 . -77.626  5.265   76.045  1.00 31.80 139 A 1 
ATOM 1071 O O   . TYR A 0 139 . -76.955  6.924   78.161  1.00 31.80 139 A 1 
ATOM 1072 C CG  . TYR A 0 139 . -78.310  4.259   75.145  1.00 31.80 139 A 1 
ATOM 1073 C CD1 . TYR A 0 139 . -79.092  3.241   75.726  1.00 31.80 139 A 1 
ATOM 1074 C CD2 . TYR A 0 139 . -78.122  4.296   73.751  1.00 31.80 139 A 1 
ATOM 1075 C CE1 . TYR A 0 139 . -79.674  2.247   74.919  1.00 31.80 139 A 1 
ATOM 1076 C CE2 . TYR A 0 139 . -78.704  3.304   72.939  1.00 31.80 139 A 1 
ATOM 1077 O OH  . TYR A 0 139 . -80.026  1.310   72.742  1.00 31.80 139 A 1 
ATOM 1078 C CZ  . TYR A 0 139 . -79.474  2.276   73.521  1.00 31.80 139 A 1 
ATOM 1079 N N   . ASP A 0 140 . -78.842  8.118   78.125  1.00 32.24 140 A 1 
ATOM 1080 C CA  . ASP A 0 140 . -78.756  8.425   79.549  1.00 32.24 140 A 1 
ATOM 1081 C C   . ASP A 0 140 . -79.376  7.255   80.326  1.00 32.24 140 A 1 
ATOM 1082 C CB  . ASP A 0 140 . -79.273  9.818   79.916  1.00 32.24 140 A 1 
ATOM 1083 O O   . ASP A 0 140 . -80.591  7.090   80.472  1.00 32.24 140 A 1 
ATOM 1084 C CG  . ASP A 0 140 . -78.603  10.308  81.210  1.00 32.24 140 A 1 
ATOM 1085 O OD1 . ASP A 0 140 . -78.242  9.444   82.050  1.00 32.24 140 A 1 
ATOM 1086 O OD2 . ASP A 0 140 . -78.498  11.539  81.382  1.00 32.24 140 A 1 
ATOM 1087 N N   . ALA A 0 141 . -78.480  6.358   80.732  1.00 30.26 141 A 1 
ATOM 1088 C CA  . ALA A 0 141 . -78.717  5.074   81.371  1.00 30.26 141 A 1 
ATOM 1089 C C   . ALA A 0 141 . -79.167  5.181   82.842  1.00 30.26 141 A 1 
ATOM 1090 C CB  . ALA A 0 141 . -77.436  4.246   81.197  1.00 30.26 141 A 1 
ATOM 1091 O O   . ALA A 0 141 . -79.039  4.218   83.603  1.00 30.26 141 A 1 
ATOM 1092 N N   . SER A 0 142 . -79.731  6.306   83.275  1.00 40.83 142 A 1 
ATOM 1093 C CA  . SER A 0 142 . -80.166  6.504   84.661  1.00 40.83 142 A 1 
ATOM 1094 C C   . SER A 0 142 . -81.576  5.943   84.922  1.00 40.83 142 A 1 
ATOM 1095 C CB  . SER A 0 142 . -79.917  7.945   85.114  1.00 40.83 142 A 1 
ATOM 1096 O O   . SER A 0 142 . -82.547  6.631   85.237  1.00 40.83 142 A 1 
ATOM 1097 O OG  . SER A 0 142 . -80.419  8.887   84.194  1.00 40.83 142 A 1 
ATOM 1098 N N   . LYS A 0 143 . -81.674  4.607   84.860  1.00 33.64 143 A 1 
ATOM 1099 C CA  . LYS A 0 143 . -82.690  3.833   85.590  1.00 33.64 143 A 1 
ATOM 1100 C C   . LYS A 0 143 . -82.392  3.917   87.094  1.00 33.64 143 A 1 
ATOM 1101 C CB  . LYS A 0 143 . -82.692  2.359   85.135  1.00 33.64 143 A 1 
ATOM 1102 O O   . LYS A 0 143 . -81.535  3.201   87.601  1.00 33.64 143 A 1 
ATOM 1103 C CG  . LYS A 0 143 . -83.768  2.023   84.095  1.00 33.64 143 A 1 
ATOM 1104 C CD  . LYS A 0 143 . -83.816  0.498   83.914  1.00 33.64 143 A 1 
ATOM 1105 C CE  . LYS A 0 143 . -84.909  0.088   82.926  1.00 33.64 143 A 1 
ATOM 1106 N NZ  . LYS A 0 143 . -84.908  -1.381  82.716  1.00 33.64 143 A 1 
ATOM 1107 N N   . GLY A 0 144 . -83.164  4.736   87.801  1.00 32.66 144 A 1 
ATOM 1108 C CA  . GLY A 0 144 . -83.129  4.899   89.258  1.00 32.66 144 A 1 
ATOM 1109 C C   . GLY A 0 144 . -82.724  6.331   89.567  1.00 32.66 144 A 1 
ATOM 1110 O O   . GLY A 0 144 . -81.561  6.668   89.470  1.00 32.66 144 A 1 
ATOM 1111 N N   . VAL A 0 145 . -83.654  7.244   89.828  1.00 34.25 145 A 1 
ATOM 1112 C CA  . VAL A 0 145 . -84.375  7.312   91.101  1.00 34.25 145 A 1 
ATOM 1113 C C   . VAL A 0 145 . -85.818  7.767   90.856  1.00 34.25 145 A 1 
ATOM 1114 C CB  . VAL A 0 145 . -83.644  8.291   92.056  1.00 34.25 145 A 1 
ATOM 1115 O O   . VAL A 0 145 . -86.086  8.743   90.161  1.00 34.25 145 A 1 
ATOM 1116 C CG1 . VAL A 0 145 . -84.229  8.264   93.470  1.00 34.25 145 A 1 
ATOM 1117 C CG2 . VAL A 0 145 . -82.150  7.971   92.216  1.00 34.25 145 A 1 
ATOM 1118 N N   . ALA A 0 146 . -86.759  7.020   91.424  1.00 34.79 146 A 1 
ATOM 1119 C CA  . ALA A 0 146 . -88.165  7.377   91.483  1.00 34.79 146 A 1 
ATOM 1120 C C   . ALA A 0 146 . -88.400  8.574   92.425  1.00 34.79 146 A 1 
ATOM 1121 C CB  . ALA A 0 146 . -88.929  6.133   91.960  1.00 34.79 146 A 1 
ATOM 1122 O O   . ALA A 0 146 . -87.694  8.733   93.413  1.00 34.79 146 A 1 
ATOM 1123 N N   . ALA A 0 147 . -89.492  9.298   92.169  1.00 36.13 147 A 1 
ATOM 1124 C CA  . ALA A 0 147 . -90.171  10.244  93.062  1.00 36.13 147 A 1 
ATOM 1125 C C   . ALA A 0 147 . -89.771  11.733  92.972  1.00 36.13 147 A 1 
ATOM 1126 C CB  . ALA A 0 147 . -90.250  9.711   94.503  1.00 36.13 147 A 1 
ATOM 1127 O O   . ALA A 0 147 . -88.824  12.212  93.581  1.00 36.13 147 A 1 
ATOM 1128 N N   . ALA A 0 148 . -90.637  12.478  92.275  1.00 33.56 148 A 1 
ATOM 1129 C CA  . ALA A 0 148 . -91.254  13.716  92.760  1.00 33.56 148 A 1 
ATOM 1130 C C   . ALA A 0 148 . -90.330  14.750  93.441  1.00 33.56 148 A 1 
ATOM 1131 C CB  . ALA A 0 148 . -92.472  13.323  93.613  1.00 33.56 148 A 1 
ATOM 1132 O O   . ALA A 0 148 . -90.539  15.128  94.591  1.00 33.56 148 A 1 
ATOM 1133 N N   . GLY A 0 149 . -89.360  15.279  92.693  1.00 32.92 149 A 1 
ATOM 1134 C CA  . GLY A 0 149 . -88.539  16.420  93.099  1.00 32.92 149 A 1 
ATOM 1135 C C   . GLY A 0 149 . -88.246  17.338  91.913  1.00 32.92 149 A 1 
ATOM 1136 O O   . GLY A 0 149 . -87.328  17.084  91.152  1.00 32.92 149 A 1 
ATOM 1137 N N   . LYS A 0 150 . -89.087  18.367  91.745  1.00 33.70 150 A 1 
ATOM 1138 C CA  . LYS A 0 150 . -88.927  19.602  90.946  1.00 33.70 150 A 1 
ATOM 1139 C C   . LYS A 0 150 . -87.706  19.677  89.998  1.00 33.70 150 A 1 
ATOM 1140 C CB  . LYS A 0 150 . -88.857  20.782  91.939  1.00 33.70 150 A 1 
ATOM 1141 O O   . LYS A 0 150 . -86.658  20.174  90.394  1.00 33.70 150 A 1 
ATOM 1142 C CG  . LYS A 0 150 . -90.130  20.992  92.773  1.00 33.70 150 A 1 
ATOM 1143 C CD  . LYS A 0 150 . -89.934  22.175  93.730  1.00 33.70 150 A 1 
ATOM 1144 C CE  . LYS A 0 150 . -91.194  22.411  94.570  1.00 33.70 150 A 1 
ATOM 1145 N NZ  . LYS A 0 150 . -91.014  23.554  95.501  1.00 33.70 150 A 1 
ATOM 1146 N N   . ALA A 0 151 . -87.895  19.341  88.721  1.00 34.44 151 A 1 
ATOM 1147 C CA  . ALA A 0 151 . -87.004  19.772  87.642  1.00 34.44 151 A 1 
ATOM 1148 C C   . ALA A 0 151 . -87.829  20.352  86.479  1.00 34.44 151 A 1 
ATOM 1149 C CB  . ALA A 0 151 . -86.061  18.639  87.232  1.00 34.44 151 A 1 
ATOM 1150 O O   . ALA A 0 151 . -88.648  19.696  85.840  1.00 34.44 151 A 1 
ATOM 1151 N N   . TYR A 0 152 . -87.633  21.647  86.309  1.00 34.46 152 A 1 
ATOM 1152 C CA  . TYR A 0 152 . -88.124  22.604  85.324  1.00 34.46 152 A 1 
ATOM 1153 C C   . TYR A 0 152 . -87.917  22.104  83.882  1.00 34.46 152 A 1 
ATOM 1154 C CB  . TYR A 0 152 . -87.356  23.927  85.612  1.00 34.46 152 A 1 
ATOM 1155 O O   . TYR A 0 152 . -86.810  22.111  83.355  1.00 34.46 152 A 1 
ATOM 1156 C CG  . TYR A 0 152 . -86.021  23.713  86.332  1.00 34.46 152 A 1 
ATOM 1157 C CD1 . TYR A 0 152 . -85.995  23.639  87.744  1.00 34.46 152 A 1 
ATOM 1158 C CD2 . TYR A 0 152 . -84.880  23.337  85.597  1.00 34.46 152 A 1 
ATOM 1159 C CE1 . TYR A 0 152 . -84.852  23.151  88.407  1.00 34.46 152 A 1 
ATOM 1160 C CE2 . TYR A 0 152 . -83.726  22.877  86.260  1.00 34.46 152 A 1 
ATOM 1161 O OH  . TYR A 0 152 . -82.619  22.300  88.315  1.00 34.46 152 A 1 
ATOM 1162 C CZ  . TYR A 0 152 . -83.714  22.772  87.667  1.00 34.46 152 A 1 
ATOM 1163 N N   . LYS A 0 153 . -89.007  21.706  83.216  1.00 34.57 153 A 1 
ATOM 1164 C CA  . LYS A 0 153 . -89.074  21.581  81.752  1.00 34.57 153 A 1 
ATOM 1165 C C   . LYS A 0 153 . -89.412  22.951  81.164  1.00 34.57 153 A 1 
ATOM 1166 C CB  . LYS A 0 153 . -90.130  20.544  81.330  1.00 34.57 153 A 1 
ATOM 1167 O O   . LYS A 0 153 . -90.584  23.249  80.959  1.00 34.57 153 A 1 
ATOM 1168 C CG  . LYS A 0 153 . -89.718  19.087  81.566  1.00 34.57 153 A 1 
ATOM 1169 C CD  . LYS A 0 153 . -90.699  18.161  80.831  1.00 34.57 153 A 1 
ATOM 1170 C CE  . LYS A 0 153 . -90.270  16.700  80.980  1.00 34.57 153 A 1 
ATOM 1171 N NZ  . LYS A 0 153 . -91.054  15.809  80.088  1.00 34.57 153 A 1 
ATOM 1172 N N   . ALA A 0 154 . -88.415  23.803  80.955  1.00 31.78 154 A 1 
ATOM 1173 C CA  . ALA A 0 154 . -88.624  25.106  80.328  1.00 31.78 154 A 1 
ATOM 1174 C C   . ALA A 0 154 . -87.358  25.586  79.606  1.00 31.78 154 A 1 
ATOM 1175 C CB  . ALA A 0 154 . -89.109  26.110  81.392  1.00 31.78 154 A 1 
ATOM 1176 O O   . ALA A 0 154 . -86.663  26.441  80.135  1.00 31.78 154 A 1 
ATOM 1177 N N   . SER A 0 155 . -87.066  25.020  78.427  1.00 39.13 155 A 1 
ATOM 1178 C CA  . SER A 0 155 . -86.405  25.715  77.299  1.00 39.13 155 A 1 
ATOM 1179 C C   . SER A 0 155 . -86.021  24.729  76.187  1.00 39.13 155 A 1 
ATOM 1180 C CB  . SER A 0 155 . -85.152  26.529  77.686  1.00 39.13 155 A 1 
ATOM 1181 O O   . SER A 0 155 . -84.851  24.429  75.975  1.00 39.13 155 A 1 
ATOM 1182 O OG  . SER A 0 155 . -84.160  25.705  78.255  1.00 39.13 155 A 1 
ATOM 1183 N N   . TRP A 0 156 . -86.997  24.229  75.439  1.00 29.59 156 A 1 
ATOM 1184 C CA  . TRP A 0 156 . -86.733  23.854  74.046  1.00 29.59 156 A 1 
ATOM 1185 C C   . TRP A 0 156 . -87.868  24.406  73.200  1.00 29.59 156 A 1 
ATOM 1186 C CB  . TRP A 0 156 . -86.385  22.364  73.877  1.00 29.59 156 A 1 
ATOM 1187 O O   . TRP A 0 156 . -88.752  23.716  72.710  1.00 29.59 156 A 1 
ATOM 1188 C CG  . TRP A 0 156 . -84.983  22.042  73.420  1.00 29.59 156 A 1 
ATOM 1189 C CD1 . TRP A 0 156 . -83.918  22.881  73.312  1.00 29.59 156 A 1 
ATOM 1190 C CD2 . TRP A 0 156 . -84.473  20.733  73.020  1.00 29.59 156 A 1 
ATOM 1191 C CE2 . TRP A 0 156 . -83.096  20.860  72.665  1.00 29.59 156 A 1 
ATOM 1192 C CE3 . TRP A 0 156 . -85.041  19.444  72.934  1.00 29.59 156 A 1 
ATOM 1193 N NE1 . TRP A 0 156 . -82.817  22.193  72.845  1.00 29.59 156 A 1 
ATOM 1194 C CH2 . TRP A 0 156 . -82.914  18.501  72.181  1.00 29.59 156 A 1 
ATOM 1195 C CZ2 . TRP A 0 156 . -82.321  19.772  72.249  1.00 29.59 156 A 1 
ATOM 1196 C CZ3 . TRP A 0 156 . -84.269  18.340  72.522  1.00 29.59 156 A 1 
ATOM 1197 N N   . GLN A 0 157 . -87.876  25.733  73.174  1.00 31.32 157 A 1 
ATOM 1198 C CA  . GLN A 0 157 . -88.673  26.569  72.301  1.00 31.32 157 A 1 
ATOM 1199 C C   . GLN A 0 157 . -87.665  27.558  71.716  1.00 31.32 157 A 1 
ATOM 1200 C CB  . GLN A 0 157 . -89.829  27.180  73.107  1.00 31.32 157 A 1 
ATOM 1201 O O   . GLN A 0 157 . -87.426  28.632  72.259  1.00 31.32 157 A 1 
ATOM 1202 C CG  . GLN A 0 157 . -90.928  27.750  72.202  1.00 31.32 157 A 1 
ATOM 1203 C CD  . GLN A 0 157 . -92.203  28.098  72.967  1.00 31.32 157 A 1 
ATOM 1204 N NE2 . GLN A 0 157 . -93.227  28.547  72.275  1.00 31.32 157 A 1 
ATOM 1205 O OE1 . GLN A 0 157 . -92.324  27.964  74.176  1.00 31.32 157 A 1 
ATOM 1206 N N   . GLY A 0 158 . -86.939  27.074  70.714  1.00 32.69 158 A 1 
ATOM 1207 C CA  . GLY A 0 158 . -85.960  27.809  69.932  1.00 32.69 158 A 1 
ATOM 1208 C C   . GLY A 0 158 . -86.163  27.375  68.494  1.00 32.69 158 A 1 
ATOM 1209 O O   . GLY A 0 158 . -85.753  26.285  68.106  1.00 32.69 158 A 1 
ATOM 1210 N N   . ASP A 0 159 . -86.920  28.190  67.776  1.00 30.79 159 A 1 
ATOM 1211 C CA  . ASP A 0 159 . -87.270  28.022  66.380  1.00 30.79 159 A 1 
ATOM 1212 C C   . ASP A 0 159 . -86.031  27.881  65.480  1.00 30.79 159 A 1 
ATOM 1213 C CB  . ASP A 0 159 . -88.099  29.247  65.963  1.00 30.79 159 A 1 
ATOM 1214 O O   . ASP A 0 159 . -85.012  28.540  65.677  1.00 30.79 159 A 1 
ATOM 1215 C CG  . ASP A 0 159 . -89.425  29.326  66.726  1.00 30.79 159 A 1 
ATOM 1216 O OD1 . ASP A 0 159 . -90.253  28.413  66.517  1.00 30.79 159 A 1 
ATOM 1217 O OD2 . ASP A 0 159 . -89.586  30.265  67.538  1.00 30.79 159 A 1 
ATOM 1218 N N   . ALA A 0 160 . -86.186  27.073  64.431  1.00 31.78 160 A 1 
ATOM 1219 C CA  . ALA A 0 160 . -85.510  27.245  63.149  1.00 31.78 160 A 1 
ATOM 1220 C C   . ALA A 0 160 . -83.968  27.244  63.154  1.00 31.78 160 A 1 
ATOM 1221 C CB  . ALA A 0 160 . -86.119  28.476  62.457  1.00 31.78 160 A 1 
ATOM 1222 O O   . ALA A 0 160 . -83.345  28.151  62.596  1.00 31.78 160 A 1 
ATOM 1223 N N   . GLN A 0 161 . -83.339  26.158  63.621  1.00 31.73 161 A 1 
ATOM 1224 C CA  . GLN A 0 161 . -82.085  25.737  62.984  1.00 31.73 161 A 1 
ATOM 1225 C C   . GLN A 0 161 . -82.412  25.326  61.545  1.00 31.73 161 A 1 
ATOM 1226 C CB  . GLN A 0 161 . -81.346  24.662  63.792  1.00 31.73 161 A 1 
ATOM 1227 O O   . GLN A 0 161 . -82.760  24.188  61.239  1.00 31.73 161 A 1 
ATOM 1228 C CG  . GLN A 0 161 . -80.451  25.339  64.844  1.00 31.73 161 A 1 
ATOM 1229 C CD  . GLN A 0 161 . -79.742  24.352  65.764  1.00 31.73 161 A 1 
ATOM 1230 N NE2 . GLN A 0 161 . -78.737  24.787  66.493  1.00 31.73 161 A 1 
ATOM 1231 O OE1 . GLN A 0 161 . -80.082  23.190  65.879  1.00 31.73 161 A 1 
ATOM 1232 N N   . ALA A 0 162 . -82.410  26.348  60.692  1.00 33.22 162 A 1 
ATOM 1233 C CA  . ALA A 0 162 . -82.422  26.260  59.253  1.00 33.22 162 A 1 
ATOM 1234 C C   . ALA A 0 162 . -81.376  25.235  58.817  1.00 33.22 162 A 1 
ATOM 1235 C CB  . ALA A 0 162 . -82.108  27.658  58.706  1.00 33.22 162 A 1 
ATOM 1236 O O   . ALA A 0 162 . -80.261  25.243  59.333  1.00 33.22 162 A 1 
ATOM 1237 N N   . SER A 0 163 . -81.781  24.372  57.888  1.00 37.50 163 A 1 
ATOM 1238 C CA  . SER A 0 163 . -80.984  23.373  57.183  1.00 37.50 163 A 1 
ATOM 1239 C C   . SER A 0 163 . -79.620  23.929  56.761  1.00 37.50 163 A 1 
ATOM 1240 C CB  . SER A 0 163 . -81.783  22.941  55.946  1.00 37.50 163 A 1 
ATOM 1241 O O   . SER A 0 163 . -79.464  24.477  55.671  1.00 37.50 163 A 1 
ATOM 1242 O OG  . SER A 0 163 . -83.082  22.504  56.320  1.00 37.50 163 A 1 
ATOM 1243 N N   . GLY A 0 164 . -78.640  23.830  57.655  1.00 30.70 164 A 1 
ATOM 1244 C CA  . GLY A 0 164 . -77.239  24.035  57.347  1.00 30.70 164 A 1 
ATOM 1245 C C   . GLY A 0 164 . -76.743  22.739  56.742  1.00 30.70 164 A 1 
ATOM 1246 O O   . GLY A 0 164 . -76.446  21.809  57.478  1.00 30.70 164 A 1 
ATOM 1247 N N   . TYR A 0 165 . -76.752  22.659  55.415  1.00 29.96 165 A 1 
ATOM 1248 C CA  . TYR A 0 165 . -76.001  21.642  54.689  1.00 29.96 165 A 1 
ATOM 1249 C C   . TYR A 0 165 . -74.519  21.848  55.019  1.00 29.96 165 A 1 
ATOM 1250 C CB  . TYR A 0 165 . -76.247  21.806  53.178  1.00 29.96 165 A 1 
ATOM 1251 O O   . TYR A 0 165 . -74.022  22.970  54.867  1.00 29.96 165 A 1 
ATOM 1252 C CG  . TYR A 0 165 . -77.708  21.808  52.759  1.00 29.96 165 A 1 
ATOM 1253 C CD1 . TYR A 0 165 . -78.346  20.595  52.440  1.00 29.96 165 A 1 
ATOM 1254 C CD2 . TYR A 0 165 . -78.430  23.019  52.692  1.00 29.96 165 A 1 
ATOM 1255 C CE1 . TYR A 0 165 . -79.701  20.588  52.055  1.00 29.96 165 A 1 
ATOM 1256 C CE2 . TYR A 0 165 . -79.787  23.017  52.318  1.00 29.96 165 A 1 
ATOM 1257 O OH  . TYR A 0 165 . -81.735  21.794  51.639  1.00 29.96 165 A 1 
ATOM 1258 C CZ  . TYR A 0 165 . -80.423  21.797  51.997  1.00 29.96 165 A 1 
ATOM 1259 N N   . ASP A 0 166 . -73.821  20.820  55.478  1.00 34.72 166 A 1 
ATOM 1260 C CA  . ASP A 0 166 . -72.368  20.792  55.428  1.00 34.72 166 A 1 
ATOM 1261 C C   . ASP A 0 166 . -71.933  20.313  54.037  1.00 34.72 166 A 1 
ATOM 1262 C CB  . ASP A 0 166 . -71.764  20.002  56.597  1.00 34.72 166 A 1 
ATOM 1263 O O   . ASP A 0 166 . -72.424  19.336  53.491  1.00 34.72 166 A 1 
ATOM 1264 C CG  . ASP A 0 166 . -72.300  18.585  56.818  1.00 34.72 166 A 1 
ATOM 1265 O OD1 . ASP A 0 166 . -73.342  18.229  56.222  1.00 34.72 166 A 1 
ATOM 1266 O OD2 . ASP A 0 166 . -71.759  17.948  57.742  1.00 34.72 166 A 1 
ATOM 1267 N N   . ASN A 0 167 . -71.070  21.101  53.394  1.00 29.90 167 A 1 
ATOM 1268 C CA  . ASN A 0 167 . -70.441  20.757  52.119  1.00 29.90 167 A 1 
ATOM 1269 C C   . ASN A 0 167 . -69.112  20.067  52.435  1.00 29.90 167 A 1 
ATOM 1270 C CB  . ASN A 0 167 . -70.206  22.030  51.274  1.00 29.90 167 A 1 
ATOM 1271 O O   . ASN A 0 167 . -68.052  20.680  52.259  1.00 29.90 167 A 1 
ATOM 1272 C CG  . ASN A 0 167 . -71.345  22.463  50.381  1.00 29.90 167 A 1 
ATOM 1273 N ND2 . ASN A 0 167 . -71.562  23.753  50.275  1.00 29.90 167 A 1 
ATOM 1274 O OD1 . ASN A 0 167 . -71.987  21.713  49.671  1.00 29.90 167 A 1 
ATOM 1275 N N   . ASP A 0 168 . -69.149  18.832  52.923  1.00 39.42 168 A 1 
ATOM 1276 C CA  . ASP A 0 168 . -67.927  18.066  53.155  1.00 39.42 168 A 1 
ATOM 1277 C C   . ASP A 0 168 . -67.361  17.586  51.812  1.00 39.42 168 A 1 
ATOM 1278 C CB  . ASP A 0 168 . -68.152  16.962  54.202  1.00 39.42 168 A 1 
ATOM 1279 O O   . ASP A 0 168 . -67.513  16.453  51.380  1.00 39.42 168 A 1 
ATOM 1280 C CG  . ASP A 0 168 . -68.099  17.477  55.652  1.00 39.42 168 A 1 
ATOM 1281 O OD1 . ASP A 0 168 . -67.815  18.686  55.860  1.00 39.42 168 A 1 
ATOM 1282 O OD2 . ASP A 0 168 . -68.206  16.630  56.565  1.00 39.42 168 A 1 
ATOM 1283 N N   . ALA A 0 169 . -66.675  18.492  51.115  1.00 33.67 169 A 1 
ATOM 1284 C CA  . ALA A 0 169 . -65.895  18.156  49.936  1.00 33.67 169 A 1 
ATOM 1285 C C   . ALA A 0 169 . -64.707  17.278  50.358  1.00 33.67 169 A 1 
ATOM 1286 C CB  . ALA A 0 169 . -65.462  19.453  49.238  1.00 33.67 169 A 1 
ATOM 1287 O O   . ALA A 0 169 . -63.656  17.789  50.753  1.00 33.67 169 A 1 
ATOM 1288 N N   . TRP A 0 170 . -64.848  15.956  50.276  1.00 53.30 170 A 1 
ATOM 1289 C CA  . TRP A 0 170 . -63.719  15.049  50.447  1.00 53.30 170 A 1 
ATOM 1290 C C   . TRP A 0 170 . -63.054  14.760  49.096  1.00 53.30 170 A 1 
ATOM 1291 C CB  . TRP A 0 170 . -64.121  13.805  51.245  1.00 53.30 170 A 1 
ATOM 1292 O O   . TRP A 0 170 . -63.695  14.436  48.096  1.00 53.30 170 A 1 
ATOM 1293 C CG  . TRP A 0 170 . -65.046  12.851  50.565  1.00 53.30 170 A 1 
ATOM 1294 C CD1 . TRP A 0 170 . -66.394  12.909  50.587  1.00 53.30 170 A 1 
ATOM 1295 C CD2 . TRP A 0 170 . -64.720  11.728  49.696  1.00 53.30 170 A 1 
ATOM 1296 C CE2 . TRP A 0 170 . -65.933  11.112  49.263  1.00 53.30 170 A 1 
ATOM 1297 C CE3 . TRP A 0 170 . -63.518  11.242  49.146  1.00 53.30 170 A 1 
ATOM 1298 N NE1 . TRP A 0 170 . -66.919  11.872  49.850  1.00 53.30 170 A 1 
ATOM 1299 C CH2 . TRP A 0 170 . -64.751  9.618   47.780  1.00 53.30 170 A 1 
ATOM 1300 C CZ2 . TRP A 0 170 . -65.952  10.028  48.373  1.00 53.30 170 A 1 
ATOM 1301 C CZ3 . TRP A 0 170 . -63.559  10.266  48.138  1.00 53.30 170 A 1 
ATOM 1302 N N   . ALA A 0 171 . -61.727  14.872  49.060  1.00 42.23 171 A 1 
ATOM 1303 C CA  . ALA A 0 171 . -60.910  14.497  47.912  1.00 42.23 171 A 1 
ATOM 1304 C C   . ALA A 0 171 . -60.168  13.192  48.237  1.00 42.23 171 A 1 
ATOM 1305 C CB  . ALA A 0 171 . -59.964  15.659  47.574  1.00 42.23 171 A 1 
ATOM 1306 O O   . ALA A 0 171 . -59.384  13.148  49.184  1.00 42.23 171 A 1 
ATOM 1307 N N   . LYS A 0 172 . -60.382  12.122  47.458  1.00 50.50 172 A 1 
ATOM 1308 C CA  . LYS A 0 172 . -59.419  11.003  47.403  1.00 50.50 172 A 1 
ATOM 1309 C C   . LYS A 0 172 . -58.427  11.324  46.302  1.00 50.50 172 A 1 
ATOM 1310 C CB  . LYS A 0 172 . -60.078  9.632   47.169  1.00 50.50 172 A 1 
ATOM 1311 O O   . LYS A 0 172 . -58.835  11.469  45.153  1.00 50.50 172 A 1 
ATOM 1312 C CG  . LYS A 0 172 . -60.610  9.013   48.476  1.00 50.50 172 A 1 
ATOM 1313 C CD  . LYS A 0 172 . -61.551  7.816   48.221  1.00 50.50 172 A 1 
ATOM 1314 C CE  . LYS A 0 172 . -62.439  7.568   49.454  1.00 50.50 172 A 1 
ATOM 1315 N NZ  . LYS A 0 172 . -63.723  6.906   49.109  1.00 50.50 172 A 1 
ATOM 1316 N N   . GLN A 0 173 . -57.160  11.439  46.671  1.00 48.95 173 A 1 
ATOM 1317 C CA  . GLN A 0 173 . -56.070  11.638  45.732  1.00 48.95 173 A 1 
ATOM 1318 C C   . GLN A 0 173 . -55.690  10.292  45.108  1.00 48.95 173 A 1 
ATOM 1319 C CB  . GLN A 0 173 . -54.925  12.336  46.481  1.00 48.95 173 A 1 
ATOM 1320 O O   . GLN A 0 173 . -55.452  9.321   45.829  1.00 48.95 173 A 1 
ATOM 1321 C CG  . GLN A 0 173 . -53.846  12.880  45.532  1.00 48.95 173 A 1 
ATOM 1322 C CD  . GLN A 0 173 . -53.138  14.128  46.061  1.00 48.95 173 A 1 
ATOM 1323 N NE2 . GLN A 0 173 . -52.236  14.694  45.293  1.00 48.95 173 A 1 
ATOM 1324 O OE1 . GLN A 0 173 . -53.398  14.653  47.134  1.00 48.95 173 A 1 
ATOM 1325 N N   . ALA A 0 174 . -55.674  10.228  43.779  1.00 55.46 174 A 1 
ATOM 1326 C CA  . ALA A 0 174 . -54.972  9.177   43.059  1.00 55.46 174 A 1 
ATOM 1327 C C   . ALA A 0 174 . -53.509  9.607   42.895  1.00 55.46 174 A 1 
ATOM 1328 C CB  . ALA A 0 174 . -55.665  8.904   41.720  1.00 55.46 174 A 1 
ATOM 1329 O O   . ALA A 0 174 . -53.223  10.782  42.647  1.00 55.46 174 A 1 
ATOM 1330 N N   . TYR A 0 175 . -52.598  8.654   43.055  1.00 58.43 175 A 1 
ATOM 1331 C CA  . TYR A 0 175 . -51.168  8.843   42.841  1.00 58.43 175 A 1 
ATOM 1332 C C   . TYR A 0 175 . -50.743  7.929   41.698  1.00 58.43 175 A 1 
ATOM 1333 C CB  . TYR A 0 175 . -50.389  8.547   44.132  1.00 58.43 175 A 1 
ATOM 1334 O O   . TYR A 0 175 . -51.132  6.756   41.686  1.00 58.43 175 A 1 
ATOM 1335 C CG  . TYR A 0 175 . -50.777  9.428   45.308  1.00 58.43 175 A 1 
ATOM 1336 C CD1 . TYR A 0 175 . -50.207  10.708  45.444  1.00 58.43 175 A 1 
ATOM 1337 C CD2 . TYR A 0 175 . -51.720  8.976   46.253  1.00 58.43 175 A 1 
ATOM 1338 C CE1 . TYR A 0 175 . -50.576  11.538  46.521  1.00 58.43 175 A 1 
ATOM 1339 C CE2 . TYR A 0 175 . -52.092  9.800   47.331  1.00 58.43 175 A 1 
ATOM 1340 O OH  . TYR A 0 175 . -51.911  11.886  48.491  1.00 58.43 175 A 1 
ATOM 1341 C CZ  . TYR A 0 175 . -51.520  11.082  47.467  1.00 58.43 175 A 1 
ATOM 1342 N N   . GLY A 0 176 . -49.988  8.483   40.754  1.00 64.16 176 A 1 
ATOM 1343 C CA  . GLY A 0 176 . -49.189  7.716   39.811  1.00 64.16 176 A 1 
ATOM 1344 C C   . GLY A 0 176 . -47.720  7.728   40.231  1.00 64.16 176 A 1 
ATOM 1345 O O   . GLY A 0 176 . -47.296  8.608   40.984  1.00 64.16 176 A 1 
ATOM 1346 N N   . GLN A 0 177 . -46.972  6.727   39.793  1.00 65.28 177 A 1 
ATOM 1347 C CA  . GLN A 0 177 . -45.513  6.696   39.855  1.00 65.28 177 A 1 
ATOM 1348 C C   . GLN A 0 177 . -45.019  6.233   38.497  1.00 65.28 177 A 1 
ATOM 1349 C CB  . GLN A 0 177 . -45.003  5.710   40.920  1.00 65.28 177 A 1 
ATOM 1350 O O   . GLN A 0 177 . -45.423  5.158   38.064  1.00 65.28 177 A 1 
ATOM 1351 C CG  . GLN A 0 177 . -45.378  6.104   42.349  1.00 65.28 177 A 1 
ATOM 1352 C CD  . GLN A 0 177 . -44.691  5.229   43.393  1.00 65.28 177 A 1 
ATOM 1353 N NE2 . GLN A 0 177 . -44.390  5.775   44.552  1.00 65.28 177 A 1 
ATOM 1354 O OE1 . GLN A 0 177 . -44.446  4.037   43.240  1.00 65.28 177 A 1 
ATOM 1355 N N   . ASP A 0 178 . -44.161  7.019   37.887  1.00 71.11 178 A 1 
ATOM 1356 C CA  . ASP A 0 178 . -43.411  6.732   36.677  1.00 71.11 178 A 1 
ATOM 1357 C C   . ASP A 0 178 . -41.947  6.485   37.047  1.00 71.11 178 A 1 
ATOM 1358 C CB  . ASP A 0 178 . -43.617  7.819   35.601  1.00 71.11 178 A 1 
ATOM 1359 O O   . ASP A 0 178 . -41.389  7.093   37.966  1.00 71.11 178 A 1 
ATOM 1360 C CG  . ASP A 0 178 . -43.738  9.285   36.025  1.00 71.11 178 A 1 
ATOM 1361 O OD1 . ASP A 0 178 . -43.946  9.550   37.242  1.00 71.11 178 A 1 
ATOM 1362 O OD2 . ASP A 0 178 . -43.992  10.095  35.111  1.00 71.11 178 A 1 
ATOM 1363 N N   . TYR A 0 179 . -41.360  5.475   36.412  1.00 70.40 179 A 1 
ATOM 1364 C CA  . TYR A 0 179 . -39.959  5.109   36.590  1.00 70.40 179 A 1 
ATOM 1365 C C   . TYR A 0 179 . -39.344  4.890   35.216  1.00 70.40 179 A 1 
ATOM 1366 C CB  . TYR A 0 179 . -39.801  3.868   37.484  1.00 70.40 179 A 1 
ATOM 1367 O O   . TYR A 0 179 . -39.308  3.766   34.710  1.00 70.40 179 A 1 
ATOM 1368 C CG  . TYR A 0 179 . -39.973  4.108   38.972  1.00 70.40 179 A 1 
ATOM 1369 C CD1 . TYR A 0 179 . -38.939  4.719   39.705  1.00 70.40 179 A 1 
ATOM 1370 C CD2 . TYR A 0 179 . -41.165  3.723   39.615  1.00 70.40 179 A 1 
ATOM 1371 C CE1 . TYR A 0 179 . -39.090  4.944   41.085  1.00 70.40 179 A 1 
ATOM 1372 C CE2 . TYR A 0 179 . -41.320  3.935   41.001  1.00 70.40 179 A 1 
ATOM 1373 O OH  . TYR A 0 179 . -40.421  4.792   43.065  1.00 70.40 179 A 1 
ATOM 1374 C CZ  . TYR A 0 179 . -40.282  4.553   41.732  1.00 70.40 179 A 1 
ATOM 1375 N N   . ASP A 0 180 . -38.810  5.974   34.671  1.00 77.07 180 A 1 
ATOM 1376 C CA  . ASP A 0 180 . -38.109  5.994   33.401  1.00 77.07 180 A 1 
ATOM 1377 C C   . ASP A 0 180 . -36.609  5.816   33.640  1.00 77.07 180 A 1 
ATOM 1378 C CB  . ASP A 0 180 . -38.421  7.308   32.661  1.00 77.07 180 A 1 
ATOM 1379 O O   . ASP A 0 180 . -35.973  6.516   34.428  1.00 77.07 180 A 1 
ATOM 1380 C CG  . ASP A 0 180 . -39.546  7.208   31.632  1.00 77.07 180 A 1 
ATOM 1381 O OD1 . ASP A 0 180 . -40.175  6.139   31.563  1.00 77.07 180 A 1 
ATOM 1382 O OD2 . ASP A 0 180 . -39.591  8.124   30.766  1.00 77.07 180 A 1 
ATOM 1383 N N   . SER A 0 181 . -35.997  4.862   32.951  1.00 77.34 181 A 1 
ATOM 1384 C CA  . SER A 0 181 . -34.543  4.714   32.916  1.00 77.34 181 A 1 
ATOM 1385 C C   . SER A 0 181 . -34.095  4.617   31.473  1.00 77.34 181 A 1 
ATOM 1386 C CB  . SER A 0 181 . -34.076  3.511   33.731  1.00 77.34 181 A 1 
ATOM 1387 O O   . SER A 0 181 . -34.462  3.684   30.753  1.00 77.34 181 A 1 
ATOM 1388 O OG  . SER A 0 181 . -34.512  3.641   35.070  1.00 77.34 181 A 1 
ATOM 1389 N N   . ARG A 0 182 . -33.303  5.603   31.052  1.00 80.91 182 A 1 
ATOM 1390 C CA  . ARG A 0 182 . -32.772  5.704   29.696  1.00 80.91 182 A 1 
ATOM 1391 C C   . ARG A 0 182 . -31.266  5.715   29.756  1.00 80.91 182 A 1 
ATOM 1392 C CB  . ARG A 0 182 . -33.299  6.947   28.976  1.00 80.91 182 A 1 
ATOM 1393 O O   . ARG A 0 182 . -30.679  6.584   30.389  1.00 80.91 182 A 1 
ATOM 1394 C CG  . ARG A 0 182 . -34.821  6.999   29.031  1.00 80.91 182 A 1 
ATOM 1395 C CD  . ARG A 0 182 . -35.365  8.119   28.149  1.00 80.91 182 A 1 
ATOM 1396 N NE  . ARG A 0 182 . -36.805  8.274   28.386  1.00 80.91 182 A 1 
ATOM 1397 N NH1 . ARG A 0 182 . -37.202  10.041  27.000  1.00 80.91 182 A 1 
ATOM 1398 N NH2 . ARG A 0 182 . -38.849  9.220   28.303  1.00 80.91 182 A 1 
ATOM 1399 C CZ  . ARG A 0 182 . -37.616  9.176   27.890  1.00 80.91 182 A 1 
ATOM 1400 N N   . TRP A 0 183 . -30.654  4.783   29.052  1.00 85.36 183 A 1 
ATOM 1401 C CA  . TRP A 0 183 . -29.210  4.682   28.977  1.00 85.36 183 A 1 
ATOM 1402 C C   . TRP A 0 183 . -28.783  4.531   27.531  1.00 85.36 183 A 1 
ATOM 1403 C CB  . TRP A 0 183 . -28.754  3.505   29.830  1.00 85.36 183 A 1 
ATOM 1404 O O   . TRP A 0 183 . -29.445  3.834   26.761  1.00 85.36 183 A 1 
ATOM 1405 C CG  . TRP A 0 183 . -27.288  3.244   29.772  1.00 85.36 183 A 1 
ATOM 1406 C CD1 . TRP A 0 183 . -26.360  3.843   30.547  1.00 85.36 183 A 1 
ATOM 1407 C CD2 . TRP A 0 183 . -26.565  2.333   28.897  1.00 85.36 183 A 1 
ATOM 1408 C CE2 . TRP A 0 183 . -25.201  2.333   29.305  1.00 85.36 183 A 1 
ATOM 1409 C CE3 . TRP A 0 183 . -26.925  1.474   27.837  1.00 85.36 183 A 1 
ATOM 1410 N NE1 . TRP A 0 183 . -25.115  3.328   30.256  1.00 85.36 183 A 1 
ATOM 1411 C CH2 . TRP A 0 183 . -24.662  0.570   27.735  1.00 85.36 183 A 1 
ATOM 1412 C CZ2 . TRP A 0 183 . -24.278  1.416   28.794  1.00 85.36 183 A 1 
ATOM 1413 C CZ3 . TRP A 0 183 . -25.976  0.624   27.239  1.00 85.36 183 A 1 
ATOM 1414 N N   . GLY A 0 184 . -27.661  5.142   27.166  1.00 87.16 184 A 1 
ATOM 1415 C CA  . GLY A 0 184 . -27.136  4.986   25.825  1.00 87.16 184 A 1 
ATOM 1416 C C   . GLY A 0 184 . -25.649  5.244   25.686  1.00 87.16 184 A 1 
ATOM 1417 O O   . GLY A 0 184 . -24.985  5.812   26.557  1.00 87.16 184 A 1 
ATOM 1418 N N   . LYS A 0 185 . -25.139  4.773   24.552  1.00 86.45 185 A 1 
ATOM 1419 C CA  . LYS A 0 185 . -23.762  4.903   24.099  1.00 86.45 185 A 1 
ATOM 1420 C C   . LYS A 0 185 . -23.755  5.358   22.661  1.00 86.45 185 A 1 
ATOM 1421 C CB  . LYS A 0 185 . -23.042  3.560   24.188  1.00 86.45 185 A 1 
ATOM 1422 O O   . LYS A 0 185 . -24.427  4.727   21.849  1.00 86.45 185 A 1 
ATOM 1423 C CG  . LYS A 0 185 . -22.926  3.139   25.643  1.00 86.45 185 A 1 
ATOM 1424 C CD  . LYS A 0 185 . -22.079  1.876   25.763  1.00 86.45 185 A 1 
ATOM 1425 C CE  . LYS A 0 185 . -21.535  1.968   27.173  1.00 86.45 185 A 1 
ATOM 1426 N NZ  . LYS A 0 185 . -20.613  0.881   27.522  1.00 86.45 185 A 1 
ATOM 1427 N N   . SER A 0 186 . -22.958  6.371   22.357  1.00 85.11 186 A 1 
ATOM 1428 C CA  . SER A 0 186 . -22.771  6.833   20.988  1.00 85.11 186 A 1 
ATOM 1429 C C   . SER A 0 186 . -21.298  7.021   20.626  1.00 85.11 186 A 1 
ATOM 1430 C CB  . SER A 0 186 . -23.610  8.074   20.687  1.00 85.11 186 A 1 
ATOM 1431 O O   . SER A 0 186 . -20.465  7.369   21.469  1.00 85.11 186 A 1 
ATOM 1432 O OG  . SER A 0 186 . -23.258  9.136   21.546  1.00 85.11 186 A 1 
ATOM 1433 N N   . TYR A 0 187 . -20.969  6.775   19.359  1.00 81.43 187 A 1 
ATOM 1434 C CA  . TYR A 0 187 . -19.705  7.180   18.738  1.00 81.43 187 A 1 
ATOM 1435 C C   . TYR A 0 187 . -20.020  8.003   17.495  1.00 81.43 187 A 1 
ATOM 1436 C CB  . TYR A 0 187 . -18.865  5.967   18.303  1.00 81.43 187 A 1 
ATOM 1437 O O   . TYR A 0 187 . -20.679  7.479   16.604  1.00 81.43 187 A 1 
ATOM 1438 C CG  . TYR A 0 187 . -18.447  4.994   19.383  1.00 81.43 187 A 1 
ATOM 1439 C CD1 . TYR A 0 187 . -17.174  5.080   19.974  1.00 81.43 187 A 1 
ATOM 1440 C CD2 . TYR A 0 187 . -19.327  3.970   19.759  1.00 81.43 187 A 1 
ATOM 1441 C CE1 . TYR A 0 187 . -16.787  4.133   20.942  1.00 81.43 187 A 1 
ATOM 1442 C CE2 . TYR A 0 187 . -18.947  3.007   20.710  1.00 81.43 187 A 1 
ATOM 1443 O OH  . TYR A 0 187 . -17.322  2.223   22.292  1.00 81.43 187 A 1 
ATOM 1444 C CZ  . TYR A 0 187 . -17.675  3.095   21.310  1.00 81.43 187 A 1 
ATOM 1445 N N   . ASP A 0 188 . -19.490  9.223   17.383  1.00 82.43 188 A 1 
ATOM 1446 C CA  . ASP A 0 188 . -19.725  10.055  16.192  1.00 82.43 188 A 1 
ATOM 1447 C C   . ASP A 0 188 . -19.055  9.465   14.945  1.00 82.43 188 A 1 
ATOM 1448 C CB  . ASP A 0 188 . -19.186  11.480  16.405  1.00 82.43 188 A 1 
ATOM 1449 O O   . ASP A 0 188 . -19.695  9.141   13.951  1.00 82.43 188 A 1 
ATOM 1450 C CG  . ASP A 0 188 . -20.007  12.345  17.360  1.00 82.43 188 A 1 
ATOM 1451 O OD1 . ASP A 0 188 . -21.181  12.021  17.617  1.00 82.43 188 A 1 
ATOM 1452 O OD2 . ASP A 0 188 . -19.419  13.342  17.850  1.00 82.43 188 A 1 
ATOM 1453 N N   . SER A 0 189 . -17.733  9.324   14.977  1.00 85.09 189 A 1 
ATOM 1454 C CA  . SER A 0 189 . -16.973  8.754   13.871  1.00 85.09 189 A 1 
ATOM 1455 C C   . SER A 0 189 . -15.804  7.955   14.417  1.00 85.09 189 A 1 
ATOM 1456 C CB  . SER A 0 189 . -16.535  9.842   12.875  1.00 85.09 189 A 1 
ATOM 1457 O O   . SER A 0 189 . -15.098  8.402   15.326  1.00 85.09 189 A 1 
ATOM 1458 O OG  . SER A 0 189 . -15.460  10.636  13.362  1.00 85.09 189 A 1 
ATOM 1459 N N   . VAL A 0 190 . -15.594  6.758   13.874  1.00 86.87 190 A 1 
ATOM 1460 C CA  . VAL A 0 190 . -14.429  5.924   14.175  1.00 86.87 190 A 1 
ATOM 1461 C C   . VAL A 0 190 . -13.749  5.565   12.872  1.00 86.87 190 A 1 
ATOM 1462 C CB  . VAL A 0 190 . -14.791  4.666   14.984  1.00 86.87 190 A 1 
ATOM 1463 O O   . VAL A 0 190 . -14.360  5.001   11.970  1.00 86.87 190 A 1 
ATOM 1464 C CG1 . VAL A 0 190 . -13.541  3.813   15.264  1.00 86.87 190 A 1 
ATOM 1465 C CG2 . VAL A 0 190 . -15.408  5.039   16.338  1.00 86.87 190 A 1 
ATOM 1466 N N   . GLU A 0 191 . -12.453  5.847   12.790  1.00 90.39 191 A 1 
ATOM 1467 C CA  . GLU A 0 191 . -11.643  5.529   11.629  1.00 90.39 191 A 1 
ATOM 1468 C C   . GLU A 0 191 . -10.343  4.835   12.033  1.00 90.39 191 A 1 
ATOM 1469 C CB  . GLU A 0 191 . -11.404  6.791   10.797  1.00 90.39 191 A 1 
ATOM 1470 O O   . GLU A 0 191 . -9.555   5.332   12.842  1.00 90.39 191 A 1 
ATOM 1471 C CG  . GLU A 0 191 . -10.647  6.416   9.526   1.00 90.39 191 A 1 
ATOM 1472 C CD  . GLU A 0 191 . -10.578  7.557   8.525   1.00 90.39 191 A 1 
ATOM 1473 O OE1 . GLU A 0 191 . -10.618  7.229   7.317   1.00 90.39 191 A 1 
ATOM 1474 O OE2 . GLU A 0 191 . -10.270  8.710   8.897   1.00 90.39 191 A 1 
ATOM 1475 N N   . ALA A 0 192 . -10.088  3.686   11.417  1.00 90.15 192 A 1 
ATOM 1476 C CA  . ALA A 0 192 . -8.847   2.945   11.533  1.00 90.15 192 A 1 
ATOM 1477 C C   . ALA A 0 192 . -8.224   2.794   10.147  1.00 90.15 192 A 1 
ATOM 1478 C CB  . ALA A 0 192 . -9.137   1.594   12.192  1.00 90.15 192 A 1 
ATOM 1479 O O   . ALA A 0 192 . -8.837   2.218   9.251   1.00 90.15 192 A 1 
ATOM 1480 N N   . ARG A 0 193 . -6.985   3.260   9.970   1.00 94.90 193 A 1 
ATOM 1481 C CA  . ARG A 0 193 . -6.217   3.078   8.731   1.00 94.90 193 A 1 
ATOM 1482 C C   . ARG A 0 193 . -4.909   2.361   9.019   1.00 94.90 193 A 1 
ATOM 1483 C CB  . ARG A 0 193 . -5.970   4.400   7.987   1.00 94.90 193 A 1 
ATOM 1484 O O   . ARG A 0 193 . -4.246   2.609   10.027  1.00 94.90 193 A 1 
ATOM 1485 C CG  . ARG A 0 193 . -7.241   5.207   7.670   1.00 94.90 193 A 1 
ATOM 1486 C CD  . ARG A 0 193 . -6.857   6.514   6.963   1.00 94.90 193 A 1 
ATOM 1487 N NE  . ARG A 0 193 . -8.037   7.320   6.612   1.00 94.90 193 A 1 
ATOM 1488 N NH1 . ARG A 0 193 . -7.089   9.410   6.539   1.00 94.90 193 A 1 
ATOM 1489 N NH2 . ARG A 0 193 . -9.263   9.184   6.170   1.00 94.90 193 A 1 
ATOM 1490 C CZ  . ARG A 0 193 . -8.124   8.627   6.442   1.00 94.90 193 A 1 
ATOM 1491 N N   . ASN A 0 194 . -4.536   1.483   8.107   1.00 95.58 194 A 1 
ATOM 1492 C CA  . ASN A 0 194 . -3.276   0.772   8.101   1.00 95.58 194 A 1 
ATOM 1493 C C   . ASN A 0 194 . -2.676   0.882   6.703   1.00 95.58 194 A 1 
ATOM 1494 C CB  . ASN A 0 194 . -3.542   -0.679  8.518   1.00 95.58 194 A 1 
ATOM 1495 O O   . ASN A 0 194 . -3.355   0.593   5.722   1.00 95.58 194 A 1 
ATOM 1496 C CG  . ASN A 0 194 . -2.274   -1.454  8.802   1.00 95.58 194 A 1 
ATOM 1497 N ND2 . ASN A 0 194 . -2.392   -2.743  8.995   1.00 95.58 194 A 1 
ATOM 1498 O OD1 . ASN A 0 194 . -1.181   -0.945  8.932   1.00 95.58 194 A 1 
ATOM 1499 N N   . TYR A 0 195 . -1.424   1.303   6.627   1.00 94.69 195 A 1 
ATOM 1500 C CA  . TYR A 0 195 . -0.680   1.468   5.390   1.00 94.69 195 A 1 
ATOM 1501 C C   . TYR A 0 195 . 0.667    0.786   5.561   1.00 94.69 195 A 1 
ATOM 1502 C CB  . TYR A 0 195 . -0.524   2.963   5.088   1.00 94.69 195 A 1 
ATOM 1503 O O   . TYR A 0 195 . 1.448    1.161   6.434   1.00 94.69 195 A 1 
ATOM 1504 C CG  . TYR A 0 195 . 0.314    3.252   3.859   1.00 94.69 195 A 1 
ATOM 1505 C CD1 . TYR A 0 195 . 1.705    3.457   3.972   1.00 94.69 195 A 1 
ATOM 1506 C CD2 . TYR A 0 195 . -0.303   3.298   2.596   1.00 94.69 195 A 1 
ATOM 1507 C CE1 . TYR A 0 195 . 2.478    3.716   2.821   1.00 94.69 195 A 1 
ATOM 1508 C CE2 . TYR A 0 195 . 0.464    3.563   1.448   1.00 94.69 195 A 1 
ATOM 1509 O OH  . TYR A 0 195 . 2.565    4.029   0.429   1.00 94.69 195 A 1 
ATOM 1510 C CZ  . TYR A 0 195 . 1.853    3.773   1.555   1.00 94.69 195 A 1 
ATOM 1511 N N   . ALA A 0 196 . 0.936    -0.212  4.738   1.00 95.12 196 A 1 
ATOM 1512 C CA  . ALA A 0 196 . 2.231    -0.844  4.628   1.00 95.12 196 A 1 
ATOM 1513 C C   . ALA A 0 196 . 2.734    -0.659  3.205   1.00 95.12 196 A 1 
ATOM 1514 C CB  . ALA A 0 196 . 2.142    -2.315  5.034   1.00 95.12 196 A 1 
ATOM 1515 O O   . ALA A 0 196 . 1.974    -0.761  2.248   1.00 95.12 196 A 1 
ATOM 1516 N N   . ASN A 0 197 . 4.018    -0.382  3.073   1.00 94.59 197 A 1 
ATOM 1517 C CA  . ASN A 0 197 . 4.632    -0.264  1.775   1.00 94.59 197 A 1 
ATOM 1518 C C   . ASN A 0 197 . 6.084    -0.726  1.841   1.00 94.59 197 A 1 
ATOM 1519 C CB  . ASN A 0 197 . 4.453    1.178   1.307   1.00 94.59 197 A 1 
ATOM 1520 O O   . ASN A 0 197 . 6.848    -0.247  2.685   1.00 94.59 197 A 1 
ATOM 1521 C CG  . ASN A 0 197 . 5.122    1.373   -0.019  1.00 94.59 197 A 1 
ATOM 1522 N ND2 . ASN A 0 197 . 6.411    1.512   0.032   1.00 94.59 197 A 1 
ATOM 1523 O OD1 . ASN A 0 197 . 4.502    1.398   -1.062  1.00 94.59 197 A 1 
ATOM 1524 N N   . GLU A 0 198 . 6.462    -1.600  0.923   1.00 96.83 198 A 1 
ATOM 1525 C CA  . GLU A 0 198 . 7.823    -2.078  0.716   1.00 96.83 198 A 1 
ATOM 1526 C C   . GLU A 0 198 . 8.329    -1.585  -0.640  1.00 96.83 198 A 1 
ATOM 1527 C CB  . GLU A 0 198 . 7.875    -3.610  0.859   1.00 96.83 198 A 1 
ATOM 1528 O O   . GLU A 0 198 . 7.610    -1.645  -1.629  1.00 96.83 198 A 1 
ATOM 1529 C CG  . GLU A 0 198 . 7.491    -4.019  2.292   1.00 96.83 198 A 1 
ATOM 1530 C CD  . GLU A 0 198 . 7.552    -5.522  2.598   1.00 96.83 198 A 1 
ATOM 1531 O OE1 . GLU A 0 198 . 7.158    -5.868  3.745   1.00 96.83 198 A 1 
ATOM 1532 O OE2 . GLU A 0 198 . 8.089    -6.316  1.807   1.00 96.83 198 A 1 
ATOM 1533 N N   . HIS A 0 199 . 9.551    -1.061  -0.662  1.00 94.65 199 A 1 
ATOM 1534 C CA  . HIS A 0 199 . 10.217   -0.537  -1.849  1.00 94.65 199 A 1 
ATOM 1535 C C   . HIS A 0 199 . 11.607   -1.155  -1.946  1.00 94.65 199 A 1 
ATOM 1536 C CB  . HIS A 0 199 . 10.337   0.992   -1.769  1.00 94.65 199 A 1 
ATOM 1537 O O   . HIS A 0 199 . 12.364   -1.160  -0.971  1.00 94.65 199 A 1 
ATOM 1538 C CG  . HIS A 0 199 . 9.034    1.741   -1.843  1.00 94.65 199 A 1 
ATOM 1539 C CD2 . HIS A 0 199 . 8.689    2.861   -1.146  1.00 94.65 199 A 1 
ATOM 1540 N ND1 . HIS A 0 199 . 8.076    1.572   -2.800  1.00 94.65 199 A 1 
ATOM 1541 C CE1 . HIS A 0 199 . 7.182    2.562   -2.723  1.00 94.65 199 A 1 
ATOM 1542 N NE2 . HIS A 0 199 . 7.503    3.371   -1.695  1.00 94.65 199 A 1 
ATOM 1543 N N   . TYR A 0 200 . 11.952   -1.634  -3.128  1.00 97.18 200 A 1 
ATOM 1544 C CA  . TYR A 0 200 . 13.273   -2.112  -3.493  1.00 97.18 200 A 1 
ATOM 1545 C C   . TYR A 0 200 . 13.699   -1.411  -4.773  1.00 97.18 200 A 1 
ATOM 1546 C CB  . TYR A 0 200 . 13.231   -3.629  -3.681  1.00 97.18 200 A 1 
ATOM 1547 O O   . TYR A 0 200 . 12.929   -1.357  -5.729  1.00 97.18 200 A 1 
ATOM 1548 C CG  . TYR A 0 200 . 14.507   -4.209  -4.255  1.00 97.18 200 A 1 
ATOM 1549 C CD1 . TYR A 0 200 . 14.604   -4.509  -5.630  1.00 97.18 200 A 1 
ATOM 1550 C CD2 . TYR A 0 200 . 15.607   -4.420  -3.409  1.00 97.18 200 A 1 
ATOM 1551 C CE1 . TYR A 0 200 . 15.794   -5.060  -6.148  1.00 97.18 200 A 1 
ATOM 1552 C CE2 . TYR A 0 200 . 16.790   -4.975  -3.922  1.00 97.18 200 A 1 
ATOM 1553 O OH  . TYR A 0 200 . 18.022   -5.882  -5.769  1.00 97.18 200 A 1 
ATOM 1554 C CZ  . TYR A 0 200 . 16.886   -5.310  -5.289  1.00 97.18 200 A 1 
ATOM 1555 N N   . ALA A 0 201 . 14.925   -0.906  -4.808  1.00 96.65 201 A 1 
ATOM 1556 C CA  . ALA A 0 201 . 15.522   -0.396  -6.031  1.00 96.65 201 A 1 
ATOM 1557 C C   . ALA A 0 201 . 16.996   -0.785  -6.085  1.00 96.65 201 A 1 
ATOM 1558 C CB  . ALA A 0 201 . 15.304   1.117   -6.132  1.00 96.65 201 A 1 
ATOM 1559 O O   . ALA A 0 201 . 17.723   -0.595  -5.109  1.00 96.65 201 A 1 
ATOM 1560 N N   . ARG A 0 202 . 17.429   -1.309  -7.230  1.00 97.00 202 A 1 
ATOM 1561 C CA  . ARG A 0 202 . 18.812   -1.677  -7.516  1.00 97.00 202 A 1 
ATOM 1562 C C   . ARG A 0 202 . 19.223   -1.113  -8.863  1.00 97.00 202 A 1 
ATOM 1563 C CB  . ARG A 0 202 . 18.969   -3.200  -7.448  1.00 97.00 202 A 1 
ATOM 1564 O O   . ARG A 0 202 . 18.516   -1.286  -9.850  1.00 97.00 202 A 1 
ATOM 1565 C CG  . ARG A 0 202 . 20.395   -3.670  -7.786  1.00 97.00 202 A 1 
ATOM 1566 C CD  . ARG A 0 202 . 20.563   -5.193  -7.679  1.00 97.00 202 A 1 
ATOM 1567 N NE  . ARG A 0 202 . 19.653   -5.934  -8.583  1.00 97.00 202 A 1 
ATOM 1568 N NH1 . ARG A 0 202 . 20.868   -5.738  -10.535 1.00 97.00 202 A 1 
ATOM 1569 N NH2 . ARG A 0 202 . 18.965   -6.772  -10.621 1.00 97.00 202 A 1 
ATOM 1570 C CZ  . ARG A 0 202 . 19.827   -6.144  -9.882  1.00 97.00 202 A 1 
ATOM 1571 N N   . GLU A 0 203 . 20.386   -0.492  -8.898  1.00 97.81 203 A 1 
ATOM 1572 C CA  . GLU A 0 203 . 21.033   -0.006  -10.103 1.00 97.81 203 A 1 
ATOM 1573 C C   . GLU A 0 203 . 22.435   -0.610  -10.200 1.00 97.81 203 A 1 
ATOM 1574 C CB  . GLU A 0 203 . 21.036   1.525   -10.085 1.00 97.81 203 A 1 
ATOM 1575 O O   . GLU A 0 203 . 23.196   -0.574  -9.235  1.00 97.81 203 A 1 
ATOM 1576 C CG  . GLU A 0 203 . 21.608   2.092   -11.382 1.00 97.81 203 A 1 
ATOM 1577 C CD  . GLU A 0 203 . 21.420   3.605   -11.467 1.00 97.81 203 A 1 
ATOM 1578 O OE1 . GLU A 0 203 . 21.027   4.086   -12.551 1.00 97.81 203 A 1 
ATOM 1579 O OE2 . GLU A 0 203 . 21.812   4.359   -10.552 1.00 97.81 203 A 1 
ATOM 1580 N N   . VAL A 0 204 . 22.767   -1.183  -11.353 1.00 96.87 204 A 1 
ATOM 1581 C CA  . VAL A 0 204 . 24.081   -1.755  -11.660 1.00 96.87 204 A 1 
ATOM 1582 C C   . VAL A 0 204 . 24.617   -1.058  -12.896 1.00 96.87 204 A 1 
ATOM 1583 C CB  . VAL A 0 204 . 24.003   -3.275  -11.889 1.00 96.87 204 A 1 
ATOM 1584 O O   . VAL A 0 204 . 23.908   -0.996  -13.894 1.00 96.87 204 A 1 
ATOM 1585 C CG1 . VAL A 0 204 . 25.368   -3.876  -12.244 1.00 96.87 204 A 1 
ATOM 1586 C CG2 . VAL A 0 204 . 23.497   -3.979  -10.623 1.00 96.87 204 A 1 
ATOM 1587 N N   . ARG A 0 205 . 25.846   -0.552  -12.818 1.00 91.73 205 A 1 
ATOM 1588 C CA  . ARG A 0 205 . 26.632   -0.062  -13.954 1.00 91.73 205 A 1 
ATOM 1589 C C   . ARG A 0 205 . 27.959   -0.805  -13.986 1.00 91.73 205 A 1 
ATOM 1590 C CB  . ARG A 0 205 . 26.884   1.442   -13.866 1.00 91.73 205 A 1 
ATOM 1591 O O   . ARG A 0 205 . 28.554   -0.967  -12.916 1.00 91.73 205 A 1 
ATOM 1592 C CG  . ARG A 0 205 . 25.596   2.268   -13.909 1.00 91.73 205 A 1 
ATOM 1593 C CD  . ARG A 0 205 . 25.991   3.744   -13.818 1.00 91.73 205 A 1 
ATOM 1594 N NE  . ARG A 0 205 . 24.825   4.634   -13.688 1.00 91.73 205 A 1 
ATOM 1595 N NH1 . ARG A 0 205 . 24.505   4.450   -11.413 1.00 91.73 205 A 1 
ATOM 1596 N NH2 . ARG A 0 205 . 23.189   5.766   -12.583 1.00 91.73 205 A 1 
ATOM 1597 C CZ  . ARG A 0 205 . 24.197   4.951   -12.572 1.00 91.73 205 A 1 
ATOM 1598 N N   . ALA A 0 206 . 28.377   -1.277  -15.145 1.00 91.23 206 A 1 
ATOM 1599 C CA  . ALA A 0 206 . 29.665   -1.920  -15.331 1.00 91.23 206 A 1 
ATOM 1600 C C   . ALA A 0 206 . 30.204   -1.560  -16.708 1.00 91.23 206 A 1 
ATOM 1601 C CB  . ALA A 0 206 . 29.499   -3.439  -15.181 1.00 91.23 206 A 1 
ATOM 1602 O O   . ALA A 0 206 . 29.508   -1.831  -17.684 1.00 91.23 206 A 1 
ATOM 1603 N N   . ASP A 0 207 . 31.422   -1.034  -16.740 1.00 85.39 207 A 1 
ATOM 1604 C CA  . ASP A 0 207 . 32.105   -0.617  -17.955 1.00 85.39 207 A 1 
ATOM 1605 C C   . ASP A 0 207 . 33.429   -1.430  -18.043 1.00 85.39 207 A 1 
ATOM 1606 C CB  . ASP A 0 207 . 32.244   0.931   -17.949 1.00 85.39 207 A 1 
ATOM 1607 O O   . ASP A 0 207 . 34.144   -1.606  -17.042 1.00 85.39 207 A 1 
ATOM 1608 C CG  . ASP A 0 207 . 30.957   1.705   -17.524 1.00 85.39 207 A 1 
ATOM 1609 O OD1 . ASP A 0 207 . 29.823   1.301   -17.882 1.00 85.39 207 A 1 
ATOM 1610 O OD2 . ASP A 0 207 . 31.042   2.690   -16.741 1.00 85.39 207 A 1 
ATOM 1611 N N   . ASP A 0 208 . 33.717   -2.049  -19.197 1.00 86.10 208 A 1 
ATOM 1612 C CA  . ASP A 0 208 . 34.948   -2.825  -19.468 1.00 86.10 208 A 1 
ATOM 1613 C C   . ASP A 0 208 . 35.614   -2.355  -20.762 1.00 86.10 208 A 1 
ATOM 1614 C CB  . ASP A 0 208 . 34.687   -4.355  -19.486 1.00 86.10 208 A 1 
ATOM 1615 O O   . ASP A 0 208 . 35.339   -2.898  -21.834 1.00 86.10 208 A 1 
ATOM 1616 C CG  . ASP A 0 208 . 35.925   -5.259  -19.735 1.00 86.10 208 A 1 
ATOM 1617 O OD1 . ASP A 0 208 . 37.068   -4.957  -19.324 1.00 86.10 208 A 1 
ATOM 1618 O OD2 . ASP A 0 208 . 35.804   -6.456  -20.109 1.00 86.10 208 A 1 
ATOM 1619 N N   . ASP A 0 209 . 36.546   -1.409  -20.646 1.00 83.96 209 A 1 
ATOM 1620 C CA  . ASP A 0 209 . 37.303   -0.920  -21.793 1.00 83.96 209 A 1 
ATOM 1621 C C   . ASP A 0 209 . 38.562   -1.761  -22.003 1.00 83.96 209 A 1 
ATOM 1622 C CB  . ASP A 0 209 . 37.660   0.572   -21.712 1.00 83.96 209 A 1 
ATOM 1623 O O   . ASP A 0 209 . 39.322   -2.093  -21.084 1.00 83.96 209 A 1 
ATOM 1624 C CG  . ASP A 0 209 . 36.504   1.485   -21.305 1.00 83.96 209 A 1 
ATOM 1625 O OD1 . ASP A 0 209 . 35.425   1.297   -21.894 1.00 83.96 209 A 1 
ATOM 1626 O OD2 . ASP A 0 209 . 36.739   2.408   -20.488 1.00 83.96 209 A 1 
ATOM 1627 N N   . GLN A 0 210 . 38.824   -2.100  -23.258 1.00 78.19 210 A 1 
ATOM 1628 C CA  . GLN A 0 210 . 40.034   -2.765  -23.714 1.00 78.19 210 A 1 
ATOM 1629 C C   . GLN A 0 210 . 40.586   -1.989  -24.894 1.00 78.19 210 A 1 
ATOM 1630 C CB  . GLN A 0 210 . 39.742   -4.221  -24.106 1.00 78.19 210 A 1 
ATOM 1631 O O   . GLN A 0 210 . 39.873   -1.737  -25.856 1.00 78.19 210 A 1 
ATOM 1632 C CG  . GLN A 0 210 . 39.267   -5.020  -22.890 1.00 78.19 210 A 1 
ATOM 1633 C CD  . GLN A 0 210 . 38.956   -6.481  -23.167 1.00 78.19 210 A 1 
ATOM 1634 N NE2 . GLN A 0 210 . 38.472   -7.185  -22.173 1.00 78.19 210 A 1 
ATOM 1635 O OE1 . GLN A 0 210 . 39.132   -7.059  -24.227 1.00 78.19 210 A 1 
ATOM 1636 N N   . TRP A 0 211 . 41.870   -1.645  -24.856 1.00 72.84 211 A 1 
ATOM 1637 C CA  . TRP A 0 211 . 42.510   -0.963  -25.978 1.00 72.84 211 A 1 
ATOM 1638 C C   . TRP A 0 211 . 43.947   -1.425  -26.180 1.00 72.84 211 A 1 
ATOM 1639 C CB  . TRP A 0 211 . 42.428   0.559   -25.807 1.00 72.84 211 A 1 
ATOM 1640 O O   . TRP A 0 211 . 44.629   -1.857  -25.241 1.00 72.84 211 A 1 
ATOM 1641 C CG  . TRP A 0 211 . 43.339   1.121   -24.762 1.00 72.84 211 A 1 
ATOM 1642 C CD1 . TRP A 0 211 . 44.561   1.649   -24.993 1.00 72.84 211 A 1 
ATOM 1643 C CD2 . TRP A 0 211 . 43.130   1.201   -23.323 1.00 72.84 211 A 1 
ATOM 1644 C CE2 . TRP A 0 211 . 44.283   1.802   -22.732 1.00 72.84 211 A 1 
ATOM 1645 C CE3 . TRP A 0 211 . 42.079   0.841   -22.459 1.00 72.84 211 A 1 
ATOM 1646 N NE1 . TRP A 0 211 . 45.126   2.048   -23.798 1.00 72.84 211 A 1 
ATOM 1647 C CH2 . TRP A 0 211 . 43.313   1.673   -20.519 1.00 72.84 211 A 1 
ATOM 1648 C CZ2 . TRP A 0 211 . 44.386   2.042   -21.351 1.00 72.84 211 A 1 
ATOM 1649 C CZ3 . TRP A 0 211 . 42.174   1.072   -21.078 1.00 72.84 211 A 1 
ATOM 1650 N N   . ALA A 0 212 . 44.412   -1.304  -27.417 1.00 72.59 212 A 1 
ATOM 1651 C CA  . ALA A 0 212 . 45.800   -1.456  -27.808 1.00 72.59 212 A 1 
ATOM 1652 C C   . ALA A 0 212 . 46.192   -0.335  -28.779 1.00 72.59 212 A 1 
ATOM 1653 C CB  . ALA A 0 212 . 46.013   -2.846  -28.416 1.00 72.59 212 A 1 
ATOM 1654 O O   . ALA A 0 212 . 45.399   0.050   -29.632 1.00 72.59 212 A 1 
ATOM 1655 N N   . GLU A 0 213 . 47.414   0.169   -28.633 1.00 66.06 213 A 1 
ATOM 1656 C CA  . GLU A 0 213 . 48.062   1.066   -29.591 1.00 66.06 213 A 1 
ATOM 1657 C C   . GLU A 0 213 . 49.461   0.523   -29.877 1.00 66.06 213 A 1 
ATOM 1658 C CB  . GLU A 0 213 . 48.215   2.493   -29.025 1.00 66.06 213 A 1 
ATOM 1659 O O   . GLU A 0 213 . 50.209   0.248   -28.927 1.00 66.06 213 A 1 
ATOM 1660 C CG  . GLU A 0 213 . 46.922   3.291   -28.799 1.00 66.06 213 A 1 
ATOM 1661 C CD  . GLU A 0 213 . 47.201   4.722   -28.280 1.00 66.06 213 A 1 
ATOM 1662 O OE1 . GLU A 0 213 . 46.316   5.312   -27.624 1.00 66.06 213 A 1 
ATOM 1663 O OE2 . GLU A 0 213 . 48.303   5.294   -28.529 1.00 66.06 213 A 1 
ATOM 1664 N N   . ASP A 0 214 . 49.838   0.449   -31.147 1.00 70.01 214 A 1 
ATOM 1665 C CA  . ASP A 0 214 . 51.226   0.312   -31.570 1.00 70.01 214 A 1 
ATOM 1666 C C   . ASP A 0 214 . 51.657   1.551   -32.368 1.00 70.01 214 A 1 
ATOM 1667 C CB  . ASP A 0 214 . 51.489   -1.033  -32.265 1.00 70.01 214 A 1 
ATOM 1668 O O   . ASP A 0 214 . 50.864   2.280   -32.969 1.00 70.01 214 A 1 
ATOM 1669 C CG  . ASP A 0 214 . 50.742   -1.252  -33.578 1.00 70.01 214 A 1 
ATOM 1670 O OD1 . ASP A 0 214 . 50.150   -0.271  -34.066 1.00 70.01 214 A 1 
ATOM 1671 O OD2 . ASP A 0 214 . 50.784   -2.412  -34.042 1.00 70.01 214 A 1 
ATOM 1672 N N   . ARG A 0 215 . 52.930   1.921   -32.239 1.00 59.37 215 A 1 
ATOM 1673 C CA  . ARG A 0 215 . 53.498   3.042   -32.992 1.00 59.37 215 A 1 
ATOM 1674 C C   . ARG A 0 215 . 54.880   2.668   -33.466 1.00 59.37 215 A 1 
ATOM 1675 C CB  . ARG A 0 215 . 53.545   4.363   -32.199 1.00 59.37 215 A 1 
ATOM 1676 O O   . ARG A 0 215 . 55.806   2.589   -32.652 1.00 59.37 215 A 1 
ATOM 1677 C CG  . ARG A 0 215 . 52.356   4.652   -31.275 1.00 59.37 215 A 1 
ATOM 1678 C CD  . ARG A 0 215 . 52.263   6.145   -30.946 1.00 59.37 215 A 1 
ATOM 1679 N NE  . ARG A 0 215 . 50.954   6.490   -30.354 1.00 59.37 215 A 1 
ATOM 1680 N NH1 . ARG A 0 215 . 50.158   7.839   -32.040 1.00 59.37 215 A 1 
ATOM 1681 N NH2 . ARG A 0 215 . 48.868   7.364   -30.277 1.00 59.37 215 A 1 
ATOM 1682 C CZ  . ARG A 0 215 . 50.010   7.244   -30.886 1.00 59.37 215 A 1 
ATOM 1683 N N   . ASP A 0 216 . 55.024   2.600   -34.775 1.00 66.78 216 A 1 
ATOM 1684 C CA  . ASP A 0 216 . 56.285   2.306   -35.417 1.00 66.78 216 A 1 
ATOM 1685 C C   . ASP A 0 216 . 56.783   3.553   -36.159 1.00 66.78 216 A 1 
ATOM 1686 C CB  . ASP A 0 216 . 56.112   1.043   -36.272 1.00 66.78 216 A 1 
ATOM 1687 O O   . ASP A 0 216 . 56.070   4.259   -36.873 1.00 66.78 216 A 1 
ATOM 1688 C CG  . ASP A 0 216 . 56.371   -0.272  -35.530 1.00 66.78 216 A 1 
ATOM 1689 O OD1 . ASP A 0 216 . 56.752   -0.223  -34.336 1.00 66.78 216 A 1 
ATOM 1690 O OD2 . ASP A 0 216 . 56.410   -1.316  -36.216 1.00 66.78 216 A 1 
ATOM 1691 N N   . GLN A 0 217 . 58.041   3.921   -35.903 1.00 49.27 217 A 1 
ATOM 1692 C CA  . GLN A 0 217 . 58.706   5.017   -36.607 1.00 49.27 217 A 1 
ATOM 1693 C C   . GLN A 0 217 . 60.024   4.531   -37.188 1.00 49.27 217 A 1 
ATOM 1694 C CB  . GLN A 0 217 . 58.894   6.258   -35.718 1.00 49.27 217 A 1 
ATOM 1695 O O   . GLN A 0 217 . 60.986   4.235   -36.470 1.00 49.27 217 A 1 
ATOM 1696 C CG  . GLN A 0 217 . 57.552   6.942   -35.439 1.00 49.27 217 A 1 
ATOM 1697 C CD  . GLN A 0 217 . 57.654   8.269   -34.693 1.00 49.27 217 A 1 
ATOM 1698 N NE2 . GLN A 0 217 . 56.533   8.934   -34.517 1.00 49.27 217 A 1 
ATOM 1699 O OE1 . GLN A 0 217 . 58.690   8.760   -34.258 1.00 49.27 217 A 1 
ATOM 1700 N N   . TRP A 0 218 . 60.078   4.521   -38.516 1.00 53.55 218 A 1 
ATOM 1701 C CA  . TRP A 0 218 . 61.225   4.092   -39.294 1.00 53.55 218 A 1 
ATOM 1702 C C   . TRP A 0 218 . 61.785   5.288   -40.059 1.00 53.55 218 A 1 
ATOM 1703 C CB  . TRP A 0 218 . 60.797   2.941   -40.215 1.00 53.55 218 A 1 
ATOM 1704 O O   . TRP A 0 218 . 61.291   5.641   -41.123 1.00 53.55 218 A 1 
ATOM 1705 C CG  . TRP A 0 218 . 60.301   1.719   -39.500 1.00 53.55 218 A 1 
ATOM 1706 C CD1 . TRP A 0 218 . 59.034   1.518   -39.060 1.00 53.55 218 A 1 
ATOM 1707 C CD2 . TRP A 0 218 . 61.034   0.510   -39.131 1.00 53.55 218 A 1 
ATOM 1708 C CE2 . TRP A 0 218 . 60.155   -0.355  -38.413 1.00 53.55 218 A 1 
ATOM 1709 C CE3 . TRP A 0 218 . 62.353   0.051   -39.347 1.00 53.55 218 A 1 
ATOM 1710 N NE1 . TRP A 0 218 . 58.945   0.299   -38.420 1.00 53.55 218 A 1 
ATOM 1711 C CH2 . TRP A 0 218 . 61.908   -1.994  -38.085 1.00 53.55 218 A 1 
ATOM 1712 C CZ2 . TRP A 0 218 . 60.579   -1.582  -37.890 1.00 53.55 218 A 1 
ATOM 1713 C CZ3 . TRP A 0 218 . 62.792   -1.184  -38.823 1.00 53.55 218 A 1 
ATOM 1714 N N   . ALA A 0 219 . 62.845   5.905   -39.529 1.00 49.10 219 A 1 
ATOM 1715 C CA  . ALA A 0 219 . 63.584   6.964   -40.217 1.00 49.10 219 A 1 
ATOM 1716 C C   . ALA A 0 219 . 64.908   6.418   -40.762 1.00 49.10 219 A 1 
ATOM 1717 C CB  . ALA A 0 219 . 63.771   8.151   -39.263 1.00 49.10 219 A 1 
ATOM 1718 O O   . ALA A 0 219 . 65.888   6.257   -40.018 1.00 49.10 219 A 1 
ATOM 1719 N N   . LYS A 0 220 . 64.970   6.099   -42.060 1.00 46.49 220 A 1 
ATOM 1720 C CA  . LYS A 0 220 . 66.207   5.607   -42.684 1.00 46.49 220 A 1 
ATOM 1721 C C   . LYS A 0 220 . 66.856   6.702   -43.527 1.00 46.49 220 A 1 
ATOM 1722 C CB  . LYS A 0 220 . 65.940   4.303   -43.435 1.00 46.49 220 A 1 
ATOM 1723 O O   . LYS A 0 220 . 66.541   6.889   -44.694 1.00 46.49 220 A 1 
ATOM 1724 C CG  . LYS A 0 220 . 67.241   3.508   -43.639 1.00 46.49 220 A 1 
ATOM 1725 C CD  . LYS A 0 220 . 66.944   2.244   -44.442 1.00 46.49 220 A 1 
ATOM 1726 C CE  . LYS A 0 220 . 68.140   1.300   -44.520 1.00 46.49 220 A 1 
ATOM 1727 N NZ  . LYS A 0 220 . 67.773   0.133   -45.355 1.00 46.49 220 A 1 
ATOM 1728 N N   . GLY A 0 221 . 67.819   7.393   -42.916 1.00 43.54 221 A 1 
ATOM 1729 C CA  . GLY A 0 221 . 68.697   8.331   -43.614 1.00 43.54 221 A 1 
ATOM 1730 C C   . GLY A 0 221 . 69.718   7.619   -44.506 1.00 43.54 221 A 1 
ATOM 1731 O O   . GLY A 0 221 . 70.509   6.806   -44.029 1.00 43.54 221 A 1 
ATOM 1732 N N   . ASP A 0 222 . 69.658   7.936   -45.795 1.00 38.36 222 A 1 
ATOM 1733 C CA  . ASP A 0 222 . 70.660   7.876   -46.864 1.00 38.36 222 A 1 
ATOM 1734 C C   . ASP A 0 222 . 71.987   7.142   -46.541 1.00 38.36 222 A 1 
ATOM 1735 C CB  . ASP A 0 222 . 70.943   9.331   -47.307 1.00 38.36 222 A 1 
ATOM 1736 O O   . ASP A 0 222 . 72.929   7.718   -45.992 1.00 38.36 222 A 1 
ATOM 1737 C CG  . ASP A 0 222 . 69.704   10.200  -47.607 1.00 38.36 222 A 1 
ATOM 1738 O OD1 . ASP A 0 222 . 68.569   9.666   -47.637 1.00 38.36 222 A 1 
ATOM 1739 O OD2 . ASP A 0 222 . 69.905   11.419  -47.799 1.00 38.36 222 A 1 
ATOM 1740 N N   . TYR A 0 223 . 72.130   5.878   -46.964 1.00 35.42 223 A 1 
ATOM 1741 C CA  . TYR A 0 223 . 73.420   5.165   -46.945 1.00 35.42 223 A 1 
ATOM 1742 C C   . TYR A 0 223 . 73.994   5.018   -48.361 1.00 35.42 223 A 1 
ATOM 1743 C CB  . TYR A 0 223 . 73.321   3.832   -46.185 1.00 35.42 223 A 1 
ATOM 1744 O O   . TYR A 0 223 . 74.021   3.924   -48.916 1.00 35.42 223 A 1 
ATOM 1745 C CG  . TYR A 0 223 . 74.674   3.249   -45.790 1.00 35.42 223 A 1 
ATOM 1746 C CD1 . TYR A 0 223 . 75.333   2.309   -46.611 1.00 35.42 223 A 1 
ATOM 1747 C CD2 . TYR A 0 223 . 75.264   3.643   -44.574 1.00 35.42 223 A 1 
ATOM 1748 C CE1 . TYR A 0 223 . 76.550   1.733   -46.196 1.00 35.42 223 A 1 
ATOM 1749 C CE2 . TYR A 0 223 . 76.474   3.064   -44.148 1.00 35.42 223 A 1 
ATOM 1750 O OH  . TYR A 0 223 . 78.209   1.450   -44.490 1.00 35.42 223 A 1 
ATOM 1751 C CZ  . TYR A 0 223 . 77.101   2.086   -44.948 1.00 35.42 223 A 1 
ATOM 1752 N N   . ASP A 0 224 . 74.496   6.115   -48.934 1.00 35.44 224 A 1 
ATOM 1753 C CA  . ASP A 0 224 . 75.039   6.148   -50.307 1.00 35.44 224 A 1 
ATOM 1754 C C   . ASP A 0 224 . 76.566   6.361   -50.397 1.00 35.44 224 A 1 
ATOM 1755 C CB  . ASP A 0 224 . 74.224   7.141   -51.164 1.00 35.44 224 A 1 
ATOM 1756 O O   . ASP A 0 224 . 77.104   6.707   -51.449 1.00 35.44 224 A 1 
ATOM 1757 C CG  . ASP A 0 224 . 73.067   6.498   -51.943 1.00 35.44 224 A 1 
ATOM 1758 O OD1 . ASP A 0 224 . 72.853   5.271   -51.818 1.00 35.44 224 A 1 
ATOM 1759 O OD2 . ASP A 0 224 . 72.446   7.251   -52.718 1.00 35.44 224 A 1 
ATOM 1760 N N   . ALA A 0 225 . 77.333   6.125   -49.325 1.00 31.97 225 A 1 
ATOM 1761 C CA  . ALA A 0 225 . 78.765   6.473   -49.320 1.00 31.97 225 A 1 
ATOM 1762 C C   . ALA A 0 225 . 79.767   5.325   -49.585 1.00 31.97 225 A 1 
ATOM 1763 C CB  . ALA A 0 225 . 79.074   7.264   -48.050 1.00 31.97 225 A 1 
ATOM 1764 O O   . ALA A 0 225 . 80.960   5.591   -49.735 1.00 31.97 225 A 1 
ATOM 1765 N N   . TYR A 0 226 . 79.354   4.057   -49.711 1.00 31.30 226 A 1 
ATOM 1766 C CA  . TYR A 0 226 . 80.307   2.935   -49.883 1.00 31.30 226 A 1 
ATOM 1767 C C   . TYR A 0 226 . 80.646   2.560   -51.338 1.00 31.30 226 A 1 
ATOM 1768 C CB  . TYR A 0 226 . 79.975   1.766   -48.947 1.00 31.30 226 A 1 
ATOM 1769 O O   . TYR A 0 226 . 81.188   1.489   -51.607 1.00 31.30 226 A 1 
ATOM 1770 C CG  . TYR A 0 226 . 80.633   1.938   -47.590 1.00 31.30 226 A 1 
ATOM 1771 C CD1 . TYR A 0 226 . 81.892   1.357   -47.328 1.00 31.30 226 A 1 
ATOM 1772 C CD2 . TYR A 0 226 . 80.015   2.731   -46.608 1.00 31.30 226 A 1 
ATOM 1773 C CE1 . TYR A 0 226 . 82.498   1.520   -46.066 1.00 31.30 226 A 1 
ATOM 1774 C CE2 . TYR A 0 226 . 80.625   2.910   -45.352 1.00 31.30 226 A 1 
ATOM 1775 O OH  . TYR A 0 226 . 82.424   2.417   -43.842 1.00 31.30 226 A 1 
ATOM 1776 C CZ  . TYR A 0 226 . 81.854   2.282   -45.069 1.00 31.30 226 A 1 
ATOM 1777 N N   . GLY A 0 227 . 80.438   3.482   -52.283 1.00 30.81 227 A 1 
ATOM 1778 C CA  . GLY A 0 227 . 81.067   3.432   -53.612 1.00 30.81 227 A 1 
ATOM 1779 C C   . GLY A 0 227 . 82.558   3.812   -53.612 1.00 30.81 227 A 1 
ATOM 1780 O O   . GLY A 0 227 . 83.230   3.686   -54.638 1.00 30.81 227 A 1 
ATOM 1781 N N   . MET A 0 228 . 83.108   4.269   -52.481 1.00 29.39 228 A 1 
ATOM 1782 C CA  . MET A 0 228 . 84.523   4.614   -52.378 1.00 29.39 228 A 1 
ATOM 1783 C C   . MET A 0 228 . 85.391   3.362   -52.244 1.00 29.39 228 A 1 
ATOM 1784 C CB  . MET A 0 228 . 84.769   5.641   -51.266 1.00 29.39 228 A 1 
ATOM 1785 O O   . MET A 0 228 . 85.638   2.838   -51.160 1.00 29.39 228 A 1 
ATOM 1786 C CG  . MET A 0 228 . 84.801   7.057   -51.858 1.00 29.39 228 A 1 
ATOM 1787 S SD  . MET A 0 228 . 85.086   8.406   -50.678 1.00 29.39 228 A 1 
ATOM 1788 C CE  . MET A 0 228 . 86.452   7.750   -49.682 1.00 29.39 228 A 1 
ATOM 1789 N N   . ALA A 0 229 . 85.888   2.919   -53.395 1.00 28.24 229 A 1 
ATOM 1790 C CA  . ALA A 0 229 . 87.018   2.024   -53.552 1.00 28.24 229 A 1 
ATOM 1791 C C   . ALA A 0 229 . 88.194   2.423   -52.634 1.00 28.24 229 A 1 
ATOM 1792 C CB  . ALA A 0 229 . 87.410   2.079   -55.037 1.00 28.24 229 A 1 
ATOM 1793 O O   . ALA A 0 229 . 89.063   3.202   -53.015 1.00 28.24 229 A 1 
ATOM 1794 N N   . ALA A 0 230 . 88.265   1.836   -51.439 1.00 31.22 230 A 1 
ATOM 1795 C CA  . ALA A 0 230 . 89.453   1.886   -50.582 1.00 31.22 230 A 1 
ATOM 1796 C C   . ALA A 0 230 . 90.546   0.893   -51.038 1.00 31.22 230 A 1 
ATOM 1797 C CB  . ALA A 0 230 . 89.026   1.689   -49.125 1.00 31.22 230 A 1 
ATOM 1798 O O   . ALA A 0 230 . 91.555   0.709   -50.366 1.00 31.22 230 A 1 
ATOM 1799 N N   . SER A 0 231 . 90.366   0.260   -52.198 1.00 35.64 231 A 1 
ATOM 1800 C CA  . SER A 0 231 . 91.329   -0.653  -52.817 1.00 35.64 231 A 1 
ATOM 1801 C C   . SER A 0 231 . 91.612   -0.232  -54.257 1.00 35.64 231 A 1 
ATOM 1802 C CB  . SER A 0 231 . 90.866   -2.112  -52.717 1.00 35.64 231 A 1 
ATOM 1803 O O   . SER A 0 231 . 91.616   -1.050  -55.173 1.00 35.64 231 A 1 
ATOM 1804 O OG  . SER A 0 231 . 90.351   -2.390  -51.430 1.00 35.64 231 A 1 
ATOM 1805 N N   . ALA A 0 232 . 91.848   1.062   -54.483 1.00 29.75 232 A 1 
ATOM 1806 C CA  . ALA A 0 232 . 92.668   1.486   -55.615 1.00 29.75 232 A 1 
ATOM 1807 C C   . ALA A 0 232 . 94.129   1.161   -55.272 1.00 29.75 232 A 1 
ATOM 1808 C CB  . ALA A 0 232 . 92.401   2.961   -55.930 1.00 29.75 232 A 1 
ATOM 1809 O O   . ALA A 0 232 . 94.940   2.046   -55.005 1.00 29.75 232 A 1 
ATOM 1810 N N   . ASP A 0 233 . 94.415   -0.137  -55.174 1.00 32.51 233 A 1 
ATOM 1811 C CA  . ASP A 0 233 . 95.742   -0.622  -54.861 1.00 32.51 233 A 1 
ATOM 1812 C C   . ASP A 0 233 . 96.648   -0.376  -56.065 1.00 32.51 233 A 1 
ATOM 1813 C CB  . ASP A 0 233 . 95.719   -2.081  -54.371 1.00 32.51 233 A 1 
ATOM 1814 O O   . ASP A 0 233 . 96.272   -0.512  -57.235 1.00 32.51 233 A 1 
ATOM 1815 C CG  . ASP A 0 233 . 96.781   -2.380  -53.302 1.00 32.51 233 A 1 
ATOM 1816 O OD1 . ASP A 0 233 . 97.539   -1.449  -52.943 1.00 32.51 233 A 1 
ATOM 1817 O OD2 . ASP A 0 233 . 96.806   -3.542  -52.843 1.00 32.51 233 A 1 
ATOM 1818 N N   . GLN A 0 234 . 97.829   0.106   -55.729 1.00 33.98 234 A 1 
ATOM 1819 C CA  . GLN A 0 234 . 98.796   0.721   -56.606 1.00 33.98 234 A 1 
ATOM 1820 C C   . GLN A 0 234 . 99.153   -0.228  -57.754 1.00 33.98 234 A 1 
ATOM 1821 C CB  . GLN A 0 234 . 99.976   1.060   -55.691 1.00 33.98 234 A 1 
ATOM 1822 O O   . GLN A 0 234 . 99.610   -1.349  -57.535 1.00 33.98 234 A 1 
ATOM 1823 C CG  . GLN A 0 234 . 100.950  2.106   -56.227 1.00 33.98 234 A 1 
ATOM 1824 C CD  . GLN A 0 234 . 102.029  2.424   -55.192 1.00 33.98 234 A 1 
ATOM 1825 N NE2 . GLN A 0 234 . 103.016  3.216   -55.541 1.00 33.98 234 A 1 
ATOM 1826 O OE1 . GLN A 0 234 . 102.031  1.988   -54.055 1.00 33.98 234 A 1 
ATOM 1827 N N   . ALA A 0 235 . 98.932   0.243   -58.982 1.00 31.84 235 A 1 
ATOM 1828 C CA  . ALA A 0 235 . 99.213   -0.441  -60.236 1.00 31.84 235 A 1 
ATOM 1829 C C   . ALA A 0 235 . 100.565  -1.179  -60.218 1.00 31.84 235 A 1 
ATOM 1830 C CB  . ALA A 0 235 . 99.160   0.622   -61.344 1.00 31.84 235 A 1 
ATOM 1831 O O   . ALA A 0 235 . 101.606  -0.615  -60.558 1.00 31.84 235 A 1 
ATOM 1832 N N   . THR A 0 236 . 100.543  -2.465  -59.872 1.00 36.57 236 A 1 
ATOM 1833 C CA  . THR A 0 236 . 101.658  -3.369  -60.133 1.00 36.57 236 A 1 
ATOM 1834 C C   . THR A 0 236 . 101.355  -4.068  -61.444 1.00 36.57 236 A 1 
ATOM 1835 C CB  . THR A 0 236 . 101.984  -4.307  -58.972 1.00 36.57 236 A 1 
ATOM 1836 O O   . THR A 0 236 . 100.580  -5.012  -61.545 1.00 36.57 236 A 1 
ATOM 1837 C CG2 . THR A 0 236 . 103.294  -5.054  -59.242 1.00 36.57 236 A 1 
ATOM 1838 O OG1 . THR A 0 236 . 102.207  -3.526  -57.821 1.00 36.57 236 A 1 
ATOM 1839 N N   . ASN A 0 237 . 101.930  -3.464  -62.472 1.00 37.01 237 A 1 
ATOM 1840 C CA  . ASN A 0 237 . 102.175  -3.961  -63.811 1.00 37.01 237 A 1 
ATOM 1841 C C   . ASN A 0 237 . 102.290  -5.506  -63.887 1.00 37.01 237 A 1 
ATOM 1842 C CB  . ASN A 0 237 . 103.500  -3.247  -64.169 1.00 37.01 237 A 1 
ATOM 1843 O O   . ASN A 0 237 . 103.346  -6.055  -63.583 1.00 37.01 237 A 1 
ATOM 1844 C CG  . ASN A 0 237 . 103.817  -3.173  -65.640 1.00 37.01 237 A 1 
ATOM 1845 N ND2 . ASN A 0 237 . 105.041  -2.830  -65.969 1.00 37.01 237 A 1 
ATOM 1846 O OD1 . ASN A 0 237 . 102.978  -3.351  -66.503 1.00 37.01 237 A 1 
ATOM 1847 N N   . GLY A 0 238 . 101.231  -6.197  -64.329 1.00 32.55 238 A 1 
ATOM 1848 C CA  . GLY A 0 238 . 101.330  -7.572  -64.836 1.00 32.55 238 A 1 
ATOM 1849 C C   . GLY A 0 238 . 100.323  -8.588  -64.283 1.00 32.55 238 A 1 
ATOM 1850 O O   . GLY A 0 238 . 100.570  -9.216  -63.267 1.00 32.55 238 A 1 
ATOM 1851 N N   . SER A 0 239 . 99.275   -8.846  -65.075 1.00 32.85 239 A 1 
ATOM 1852 C CA  . SER A 0 239 . 98.577   -10.140 -65.199 1.00 32.85 239 A 1 
ATOM 1853 C C   . SER A 0 239 . 97.828   -10.698 -63.972 1.00 32.85 239 A 1 
ATOM 1854 C CB  . SER A 0 239 . 99.573   -11.176 -65.748 1.00 32.85 239 A 1 
ATOM 1855 O O   . SER A 0 239 . 98.381   -11.448 -63.180 1.00 32.85 239 A 1 
ATOM 1856 O OG  . SER A 0 239 . 98.911   -12.315 -66.263 1.00 32.85 239 A 1 
ATOM 1857 N N   . ALA A 0 240 . 96.516   -10.443 -63.905 1.00 33.21 240 A 1 
ATOM 1858 C CA  . ALA A 0 240 . 95.514   -11.470 -63.588 1.00 33.21 240 A 1 
ATOM 1859 C C   . ALA A 0 240 . 94.099   -10.952 -63.899 1.00 33.21 240 A 1 
ATOM 1860 C CB  . ALA A 0 240 . 95.588   -11.938 -62.128 1.00 33.21 240 A 1 
ATOM 1861 O O   . ALA A 0 240 . 93.637   -9.956  -63.344 1.00 33.21 240 A 1 
ATOM 1862 N N   . ASP A 0 241 . 93.419   -11.665 -64.790 1.00 30.31 241 A 1 
ATOM 1863 C CA  . ASP A 0 241 . 92.030   -11.489 -65.207 1.00 30.31 241 A 1 
ATOM 1864 C C   . ASP A 0 241 . 91.025   -11.708 -64.058 1.00 30.31 241 A 1 
ATOM 1865 C CB  . ASP A 0 241 . 91.746   -12.502 -66.333 1.00 30.31 241 A 1 
ATOM 1866 O O   . ASP A 0 241 . 90.330   -12.728 -64.002 1.00 30.31 241 A 1 
ATOM 1867 C CG  . ASP A 0 241 . 92.443   -12.182 -67.648 1.00 30.31 241 A 1 
ATOM 1868 O OD1 . ASP A 0 241 . 92.319   -11.019 -68.087 1.00 30.31 241 A 1 
ATOM 1869 O OD2 . ASP A 0 241 . 93.052   -13.116 -68.212 1.00 30.31 241 A 1 
ATOM 1870 N N   . PHE A 0 242 . 90.869   -10.740 -63.153 1.00 29.65 242 A 1 
ATOM 1871 C CA  . PHE A 0 242 . 89.693   -10.715 -62.281 1.00 29.65 242 A 1 
ATOM 1872 C C   . PHE A 0 242 . 88.482   -10.215 -63.069 1.00 29.65 242 A 1 
ATOM 1873 C CB  . PHE A 0 242 . 89.955   -9.996  -60.957 1.00 29.65 242 A 1 
ATOM 1874 O O   . PHE A 0 242 . 88.187   -9.022  -63.171 1.00 29.65 242 A 1 
ATOM 1875 C CG  . PHE A 0 242 . 90.641   -10.912 -59.960 1.00 29.65 242 A 1 
ATOM 1876 C CD1 . PHE A 0 242 . 89.887   -11.853 -59.228 1.00 29.65 242 A 1 
ATOM 1877 C CD2 . PHE A 0 242 . 92.038   -10.866 -59.803 1.00 29.65 242 A 1 
ATOM 1878 C CE1 . PHE A 0 242 . 90.527   -12.735 -58.338 1.00 29.65 242 A 1 
ATOM 1879 C CE2 . PHE A 0 242 . 92.676   -11.743 -58.908 1.00 29.65 242 A 1 
ATOM 1880 C CZ  . PHE A 0 242 . 91.922   -12.677 -58.176 1.00 29.65 242 A 1 
ATOM 1881 N N   . LYS A 0 243 . 87.779   -11.189 -63.654 1.00 29.52 243 A 1 
ATOM 1882 C CA  . LYS A 0 243 . 86.405   -11.075 -64.142 1.00 29.52 243 A 1 
ATOM 1883 C C   . LYS A 0 243 . 85.557   -10.322 -63.111 1.00 29.52 243 A 1 
ATOM 1884 C CB  . LYS A 0 243 . 85.832   -12.482 -64.380 1.00 29.52 243 A 1 
ATOM 1885 O O   . LYS A 0 243 . 85.256   -10.837 -62.038 1.00 29.52 243 A 1 
ATOM 1886 C CG  . LYS A 0 243 . 86.401   -13.144 -65.643 1.00 29.52 243 A 1 
ATOM 1887 C CD  . LYS A 0 243 . 85.877   -14.579 -65.778 1.00 29.52 243 A 1 
ATOM 1888 C CE  . LYS A 0 243 . 86.415   -15.212 -67.065 1.00 29.52 243 A 1 
ATOM 1889 N NZ  . LYS A 0 243 . 86.041   -16.644 -67.165 1.00 29.52 243 A 1 
ATOM 1890 N N   . LYS A 0 244 . 85.166   -9.105  -63.489 1.00 30.27 244 A 1 
ATOM 1891 C CA  . LYS A 0 244 . 84.245   -8.182  -62.811 1.00 30.27 244 A 1 
ATOM 1892 C C   . LYS A 0 244 . 82.814   -8.748  -62.754 1.00 30.27 244 A 1 
ATOM 1893 C CB  . LYS A 0 244 . 84.276   -6.837  -63.569 1.00 30.27 244 A 1 
ATOM 1894 O O   . LYS A 0 244 . 81.911   -8.205  -63.380 1.00 30.27 244 A 1 
ATOM 1895 C CG  . LYS A 0 244 . 85.634   -6.119  -63.562 1.00 30.27 244 A 1 
ATOM 1896 C CD  . LYS A 0 244 . 85.548   -4.843  -64.413 1.00 30.27 244 A 1 
ATOM 1897 C CE  . LYS A 0 244 . 86.866   -4.065  -64.349 1.00 30.27 244 A 1 
ATOM 1898 N NZ  . LYS A 0 244 . 86.814   -2.834  -65.179 1.00 30.27 244 A 1 
ATOM 1899 N N   . ALA A 0 245 . 82.613   -9.871  -62.067 1.00 27.99 245 A 1 
ATOM 1900 C CA  . ALA A 0 245 . 81.358   -10.632 -62.092 1.00 27.99 245 A 1 
ATOM 1901 C C   . ALA A 0 245 . 80.353   -10.287 -60.973 1.00 27.99 245 A 1 
ATOM 1902 C CB  . ALA A 0 245 . 81.689   -12.127 -62.167 1.00 27.99 245 A 1 
ATOM 1903 O O   . ALA A 0 245 . 79.351   -10.980 -60.837 1.00 27.99 245 A 1 
ATOM 1904 N N   . SER A 0 246 . 80.558   -9.203  -60.222 1.00 30.29 246 A 1 
ATOM 1905 C CA  . SER A 0 246 . 79.610   -8.750  -59.190 1.00 30.29 246 A 1 
ATOM 1906 C C   . SER A 0 246 . 79.206   -7.296  -59.436 1.00 30.29 246 A 1 
ATOM 1907 C CB  . SER A 0 246 . 80.167   -8.974  -57.779 1.00 30.29 246 A 1 
ATOM 1908 O O   . SER A 0 246 . 79.495   -6.411  -58.642 1.00 30.29 246 A 1 
ATOM 1909 O OG  . SER A 0 246 . 80.648   -10.299 -57.634 1.00 30.29 246 A 1 
ATOM 1910 N N   . TYR A 0 247 . 78.597   -7.040  -60.594 1.00 27.22 247 A 1 
ATOM 1911 C CA  . TYR A 0 247 . 77.965   -5.764  -60.938 1.00 27.22 247 A 1 
ATOM 1912 C C   . TYR A 0 247 . 76.483   -6.057  -61.196 1.00 27.22 247 A 1 
ATOM 1913 C CB  . TYR A 0 247 . 78.705   -5.104  -62.122 1.00 27.22 247 A 1 
ATOM 1914 O O   . TYR A 0 247 . 76.055   -6.242  -62.332 1.00 27.22 247 A 1 
ATOM 1915 C CG  . TYR A 0 247 . 78.866   -3.599  -62.003 1.00 27.22 247 A 1 
ATOM 1916 C CD1 . TYR A 0 247 . 77.892   -2.718  -62.513 1.00 27.22 247 A 1 
ATOM 1917 C CD2 . TYR A 0 247 . 80.019   -3.082  -61.379 1.00 27.22 247 A 1 
ATOM 1918 C CE1 . TYR A 0 247 . 78.083   -1.324  -62.415 1.00 27.22 247 A 1 
ATOM 1919 C CE2 . TYR A 0 247 . 80.210   -1.691  -61.274 1.00 27.22 247 A 1 
ATOM 1920 O OH  . TYR A 0 247 . 79.421   0.535   -61.708 1.00 27.22 247 A 1 
ATOM 1921 C CZ  . TYR A 0 247 . 79.241   -0.808  -61.798 1.00 27.22 247 A 1 
ATOM 1922 N N   . GLY A 0 248 . 75.708   -6.249  -60.131 1.00 29.18 248 A 1 
ATOM 1923 C CA  . GLY A 0 248 . 74.299   -6.613  -60.243 1.00 29.18 248 A 1 
ATOM 1924 C C   . GLY A 0 248 . 73.572   -6.394  -58.927 1.00 29.18 248 A 1 
ATOM 1925 O O   . GLY A 0 248 . 73.962   -6.976  -57.922 1.00 29.18 248 A 1 
ATOM 1926 N N   . ARG A 0 249 . 72.513   -5.578  -58.979 1.00 28.59 249 A 1 
ATOM 1927 C CA  . ARG A 0 249 . 71.628   -5.182  -57.870 1.00 28.59 249 A 1 
ATOM 1928 C C   . ARG A 0 249 . 72.301   -4.316  -56.806 1.00 28.59 249 A 1 
ATOM 1929 C CB  . ARG A 0 249 . 70.887   -6.395  -57.286 1.00 28.59 249 A 1 
ATOM 1930 O O   . ARG A 0 249 . 72.503   -4.729  -55.670 1.00 28.59 249 A 1 
ATOM 1931 C CG  . ARG A 0 249 . 69.848   -6.960  -58.260 1.00 28.59 249 A 1 
ATOM 1932 C CD  . ARG A 0 249 . 69.130   -8.136  -57.594 1.00 28.59 249 A 1 
ATOM 1933 N NE  . ARG A 0 249 . 68.056   -8.674  -58.449 1.00 28.59 249 A 1 
ATOM 1934 N NH1 . ARG A 0 249 . 66.260   -7.687  -57.376 1.00 28.59 249 A 1 
ATOM 1935 N NH2 . ARG A 0 249 . 65.913   -9.025  -59.120 1.00 28.59 249 A 1 
ATOM 1936 C CZ  . ARG A 0 249 . 66.757   -8.458  -58.304 1.00 28.59 249 A 1 
ATOM 1937 N N   . GLY A 0 250 . 72.620   -3.083  -57.202 1.00 31.78 250 A 1 
ATOM 1938 C CA  . GLY A 0 250 . 72.718   -1.986  -56.244 1.00 31.78 250 A 1 
ATOM 1939 C C   . GLY A 0 250 . 71.356   -1.803  -55.580 1.00 31.78 250 A 1 
ATOM 1940 O O   . GLY A 0 250 . 70.353   -1.696  -56.279 1.00 31.78 250 A 1 
ATOM 1941 N N   . ALA A 0 251 . 71.384   -1.898  -54.255 1.00 31.35 251 A 1 
ATOM 1942 C CA  . ALA A 0 251 . 70.348   -1.605  -53.280 1.00 31.35 251 A 1 
ATOM 1943 C C   . ALA A 0 251 . 69.204   -0.721  -53.804 1.00 31.35 251 A 1 
ATOM 1944 C CB  . ALA A 0 251 . 71.087   -0.913  -52.126 1.00 31.35 251 A 1 
ATOM 1945 O O   . ALA A 0 251 . 69.407   0.449   -54.113 1.00 31.35 251 A 1 
ATOM 1946 N N   . GLU A 0 252 . 68.000   -1.291  -53.857 1.00 34.11 252 A 1 
ATOM 1947 C CA  . GLU A 0 252 . 66.766   -0.508  -53.820 1.00 34.11 252 A 1 
ATOM 1948 C C   . GLU A 0 252 . 66.801   0.327   -52.526 1.00 34.11 252 A 1 
ATOM 1949 C CB  . GLU A 0 252 . 65.558   -1.462  -53.920 1.00 34.11 252 A 1 
ATOM 1950 O O   . GLU A 0 252 . 67.059   -0.182  -51.428 1.00 34.11 252 A 1 
ATOM 1951 C CG  . GLU A 0 252 . 65.404   -2.065  -55.344 1.00 34.11 252 A 1 
ATOM 1952 C CD  . GLU A 0 252 . 65.065   -3.574  -55.415 1.00 34.11 252 A 1 
ATOM 1953 O OE1 . GLU A 0 252 . 65.209   -4.167  -56.518 1.00 34.11 252 A 1 
ATOM 1954 O OE2 . GLU A 0 252 . 64.764   -4.198  -54.374 1.00 34.11 252 A 1 
ATOM 1955 N N   . TYR A 0 253 . 66.706   1.637   -52.704 1.00 33.19 253 A 1 
ATOM 1956 C CA  . TYR A 0 253 . 66.989   2.668   -51.721 1.00 33.19 253 A 1 
ATOM 1957 C C   . TYR A 0 253 . 65.767   2.859   -50.817 1.00 33.19 253 A 1 
ATOM 1958 C CB  . TYR A 0 253 . 67.349   3.927   -52.522 1.00 33.19 253 A 1 
ATOM 1959 O O   . TYR A 0 253 . 64.816   3.529   -51.183 1.00 33.19 253 A 1 
ATOM 1960 C CG  . TYR A 0 253 . 67.760   5.139   -51.719 1.00 33.19 253 A 1 
ATOM 1961 C CD1 . TYR A 0 253 . 66.803   6.114   -51.363 1.00 33.19 253 A 1 
ATOM 1962 C CD2 . TYR A 0 253 . 69.121   5.344   -51.430 1.00 33.19 253 A 1 
ATOM 1963 C CE1 . TYR A 0 253 . 67.211   7.305   -50.731 1.00 33.19 253 A 1 
ATOM 1964 C CE2 . TYR A 0 253 . 69.530   6.539   -50.821 1.00 33.19 253 A 1 
ATOM 1965 O OH  . TYR A 0 253 . 69.046   8.680   -49.975 1.00 33.19 253 A 1 
ATOM 1966 C CZ  . TYR A 0 253 . 68.582   7.519   -50.482 1.00 33.19 253 A 1 
ATOM 1967 N N   . TRP A 0 254 . 65.791   2.278   -49.618 1.00 34.44 254 A 1 
ATOM 1968 C CA  . TRP A 0 254 . 64.754   2.460   -48.588 1.00 34.44 254 A 1 
ATOM 1969 C C   . TRP A 0 254 . 64.902   3.812   -47.870 1.00 34.44 254 A 1 
ATOM 1970 C CB  . TRP A 0 254 . 64.802   1.286   -47.598 1.00 34.44 254 A 1 
ATOM 1971 O O   . TRP A 0 254 . 65.029   3.841   -46.651 1.00 34.44 254 A 1 
ATOM 1972 C CG  . TRP A 0 254 . 64.387   -0.039  -48.140 1.00 34.44 254 A 1 
ATOM 1973 C CD1 . TRP A 0 254 . 65.153   -0.893  -48.857 1.00 34.44 254 A 1 
ATOM 1974 C CD2 . TRP A 0 254 . 63.058   -0.640  -48.080 1.00 34.44 254 A 1 
ATOM 1975 C CE2 . TRP A 0 254 . 63.100   -1.885  -48.773 1.00 34.44 254 A 1 
ATOM 1976 C CE3 . TRP A 0 254 . 61.816   -0.245  -47.539 1.00 34.44 254 A 1 
ATOM 1977 N NE1 . TRP A 0 254 . 64.398   -1.987  -49.227 1.00 34.44 254 A 1 
ATOM 1978 C CH2 . TRP A 0 254 . 60.753   -2.286  -48.360 1.00 34.44 254 A 1 
ATOM 1979 C CZ2 . TRP A 0 254 . 61.973   -2.706  -48.917 1.00 34.44 254 A 1 
ATOM 1980 C CZ3 . TRP A 0 254 . 60.678   -1.060  -47.677 1.00 34.44 254 A 1 
ATOM 1981 N N   . GLY A 0 255 . 65.026   4.911   -48.610 1.00 38.72 255 A 1 
ATOM 1982 C CA  . GLY A 0 255 . 65.119   6.252   -48.033 1.00 38.72 255 A 1 
ATOM 1983 C C   . GLY A 0 255 . 63.734   6.869   -47.959 1.00 38.72 255 A 1 
ATOM 1984 O O   . GLY A 0 255 . 63.241   7.370   -48.962 1.00 38.72 255 A 1 
ATOM 1985 N N   . GLY A 0 256 . 63.106   6.779   -46.797 1.00 44.94 256 A 1 
ATOM 1986 C CA  . GLY A 0 256 . 61.836   7.415   -46.474 1.00 44.94 256 A 1 
ATOM 1987 C C   . GLY A 0 256 . 61.612   7.318   -44.971 1.00 44.94 256 A 1 
ATOM 1988 O O   . GLY A 0 256 . 62.044   6.343   -44.348 1.00 44.94 256 A 1 
ATOM 1989 N N   . ASP A 0 257 . 60.988   8.341   -44.397 1.00 50.08 257 A 1 
ATOM 1990 C CA  . ASP A 0 257 . 60.458   8.263   -43.040 1.00 50.08 257 A 1 
ATOM 1991 C C   . ASP A 0 257 . 59.062   7.635   -43.163 1.00 50.08 257 A 1 
ATOM 1992 C CB  . ASP A 0 257 . 60.438   9.647   -42.359 1.00 50.08 257 A 1 
ATOM 1993 O O   . ASP A 0 257 . 58.155   8.241   -43.741 1.00 50.08 257 A 1 
ATOM 1994 C CG  . ASP A 0 257 . 61.820   10.247  -42.030 1.00 50.08 257 A 1 
ATOM 1995 O OD1 . ASP A 0 257 . 62.821   9.499   -41.928 1.00 50.08 257 A 1 
ATOM 1996 O OD2 . ASP A 0 257 . 61.881   11.484  -41.826 1.00 50.08 257 A 1 
ATOM 1997 N N   . GLN A 0 258 . 58.913   6.399   -42.689 1.00 53.78 258 A 1 
ATOM 1998 C CA  . GLN A 0 258 . 57.619   5.722   -42.598 1.00 53.78 258 A 1 
ATOM 1999 C C   . GLN A 0 258 . 57.168   5.751   -41.139 1.00 53.78 258 A 1 
ATOM 2000 C CB  . GLN A 0 258 . 57.669   4.291   -43.168 1.00 53.78 258 A 1 
ATOM 2001 O O   . GLN A 0 258 . 57.973   5.523   -40.228 1.00 53.78 258 A 1 
ATOM 2002 C CG  . GLN A 0 258 . 58.248   4.223   -44.593 1.00 53.78 258 A 1 
ATOM 2003 C CD  . GLN A 0 258 . 58.088   2.844   -45.230 1.00 53.78 258 A 1 
ATOM 2004 N NE2 . GLN A 0 258 . 57.003   2.558   -45.916 1.00 53.78 258 A 1 
ATOM 2005 O OE1 . GLN A 0 258 . 58.962   1.994   -45.153 1.00 53.78 258 A 1 
ATOM 2006 N N   . SER A 0 259 . 55.898   6.070   -40.922 1.00 54.01 259 A 1 
ATOM 2007 C CA  . SER A 0 259 . 55.252   5.859   -39.635 1.00 54.01 259 A 1 
ATOM 2008 C C   . SER A 0 259 . 53.904   5.205   -39.855 1.00 54.01 259 A 1 
ATOM 2009 C CB  . SER A 0 259 . 55.092   7.162   -38.844 1.00 54.01 259 A 1 
ATOM 2010 O O   . SER A 0 259 . 53.066   5.800   -40.534 1.00 54.01 259 A 1 
ATOM 2011 O OG  . SER A 0 259 . 54.229   8.077   -39.505 1.00 54.01 259 A 1 
ATOM 2012 N N   . ASP A 0 260 . 53.737   4.046   -39.252 1.00 65.41 260 A 1 
ATOM 2013 C CA  . ASP A 0 260 . 52.517   3.270   -39.123 1.00 65.41 260 A 1 
ATOM 2014 C C   . ASP A 0 260 . 52.019   3.366   -37.674 1.00 65.41 260 A 1 
ATOM 2015 C CB  . ASP A 0 260 . 52.722   1.824   -39.628 1.00 65.41 260 A 1 
ATOM 2016 O O   . ASP A 0 260 . 52.791   3.487   -36.709 1.00 65.41 260 A 1 
ATOM 2017 C CG  . ASP A 0 260 . 54.004   1.083   -39.203 1.00 65.41 260 A 1 
ATOM 2018 O OD1 . ASP A 0 260 . 55.048   1.751   -38.968 1.00 65.41 260 A 1 
ATOM 2019 O OD2 . ASP A 0 260 . 54.026   -0.163  -39.304 1.00 65.41 260 A 1 
ATOM 2020 N N   . TRP A 0 261 . 50.703   3.452   -37.538 1.00 59.18 261 A 1 
ATOM 2021 C CA  . TRP A 0 261 . 50.009   3.545   -36.265 1.00 59.18 261 A 1 
ATOM 2022 C C   . TRP A 0 261 . 48.731   2.732   -36.351 1.00 59.18 261 A 1 
ATOM 2023 C CB  . TRP A 0 261 . 49.685   5.018   -35.956 1.00 59.18 261 A 1 
ATOM 2024 O O   . TRP A 0 261 . 47.812   3.170   -37.041 1.00 59.18 261 A 1 
ATOM 2025 C CG  . TRP A 0 261 . 48.952   5.220   -34.667 1.00 59.18 261 A 1 
ATOM 2026 C CD1 . TRP A 0 261 . 49.535   5.040   -33.475 1.00 59.18 261 A 1 
ATOM 2027 C CD2 . TRP A 0 261 . 47.521   5.323   -34.385 1.00 59.18 261 A 1 
ATOM 2028 C CE2 . TRP A 0 261 . 47.343   5.320   -32.967 1.00 59.18 261 A 1 
ATOM 2029 C CE3 . TRP A 0 261 . 46.352   5.340   -35.169 1.00 59.18 261 A 1 
ATOM 2030 N NE1 . TRP A 0 261 . 48.595   5.048   -32.464 1.00 59.18 261 A 1 
ATOM 2031 C CH2 . TRP A 0 261 . 44.949   5.519   -33.174 1.00 59.18 261 A 1 
ATOM 2032 C CZ2 . TRP A 0 261 . 46.089   5.453   -32.355 1.00 59.18 261 A 1 
ATOM 2033 C CZ3 . TRP A 0 261 . 45.085   5.432   -34.569 1.00 59.18 261 A 1 
ATOM 2034 N N   . ASP A 0 262 . 48.659   1.633   -35.606 1.00 72.46 262 A 1 
ATOM 2035 C CA  . ASP A 0 262 . 47.434   0.869   -35.458 1.00 72.46 262 A 1 
ATOM 2036 C C   . ASP A 0 262 . 46.863   1.074   -34.048 1.00 72.46 262 A 1 
ATOM 2037 C CB  . ASP A 0 262 . 47.610   -0.620  -35.827 1.00 72.46 262 A 1 
ATOM 2038 O O   . ASP A 0 262 . 47.561   1.178   -33.027 1.00 72.46 262 A 1 
ATOM 2039 C CG  . ASP A 0 262 . 48.293   -0.870  -37.183 1.00 72.46 262 A 1 
ATOM 2040 O OD1 . ASP A 0 262 . 48.020   -0.090  -38.121 1.00 72.46 262 A 1 
ATOM 2041 O OD2 . ASP A 0 262 . 48.987   -1.906  -37.326 1.00 72.46 262 A 1 
ATOM 2042 N N   . ALA A 0 263 . 45.540   1.135   -33.979 1.00 70.61 263 A 1 
ATOM 2043 C CA  . ALA A 0 263 . 44.800   1.085   -32.736 1.00 70.61 263 A 1 
ATOM 2044 C C   . ALA A 0 263 . 43.606   0.159   -32.861 1.00 70.61 263 A 1 
ATOM 2045 C CB  . ALA A 0 263 . 44.383   2.485   -32.303 1.00 70.61 263 A 1 
ATOM 2046 O O   . ALA A 0 263 . 42.923   0.108   -33.880 1.00 70.61 263 A 1 
ATOM 2047 N N   . TRP A 0 264 . 43.324   -0.548  -31.777 1.00 77.44 264 A 1 
ATOM 2048 C CA  . TRP A 0 264 . 42.113   -1.339  -31.640 1.00 77.44 264 A 1 
ATOM 2049 C C   . TRP A 0 264 . 41.525   -1.126  -30.257 1.00 77.44 264 A 1 
ATOM 2050 C CB  . TRP A 0 264 . 42.403   -2.815  -31.922 1.00 77.44 264 A 1 
ATOM 2051 O O   . TRP A 0 264 . 42.261   -1.068  -29.266 1.00 77.44 264 A 1 
ATOM 2052 C CG  . TRP A 0 264 . 41.233   -3.718  -31.683 1.00 77.44 264 A 1 
ATOM 2053 C CD1 . TRP A 0 264 . 40.177   -3.866  -32.509 1.00 77.44 264 A 1 
ATOM 2054 C CD2 . TRP A 0 264 . 40.904   -4.482  -30.485 1.00 77.44 264 A 1 
ATOM 2055 C CE2 . TRP A 0 264 . 39.625   -5.088  -30.673 1.00 77.44 264 A 1 
ATOM 2056 C CE3 . TRP A 0 264 . 41.533   -4.674  -29.237 1.00 77.44 264 A 1 
ATOM 2057 N NE1 . TRP A 0 264 . 39.220   -4.664  -31.919 1.00 77.44 264 A 1 
ATOM 2058 C CH2 . TRP A 0 264 . 39.670   -6.051  -28.454 1.00 77.44 264 A 1 
ATOM 2059 C CZ2 . TRP A 0 264 . 39.013   -5.871  -29.684 1.00 77.44 264 A 1 
ATOM 2060 C CZ3 . TRP A 0 264 . 40.924   -5.451  -28.232 1.00 77.44 264 A 1 
ATOM 2061 N N   . GLY A 0 265 . 40.203   -1.040  -30.195 1.00 79.20 265 A 1 
ATOM 2062 C CA  . GLY A 0 265 . 39.465   -0.894  -28.958 1.00 79.20 265 A 1 
ATOM 2063 C C   . GLY A 0 265 . 38.204   -1.739  -28.923 1.00 79.20 265 A 1 
ATOM 2064 O O   . GLY A 0 265 . 37.642   -2.120  -29.955 1.00 79.20 265 A 1 
ATOM 2065 N N   . ARG A 0 266 . 37.793   -2.046  -27.698 1.00 83.67 266 A 1 
ATOM 2066 C CA  . ARG A 0 266 . 36.489   -2.589  -27.365 1.00 83.67 266 A 1 
ATOM 2067 C C   . ARG A 0 266 . 36.013   -1.965  -26.065 1.00 83.67 266 A 1 
ATOM 2068 C CB  . ARG A 0 266 . 36.570   -4.112  -27.276 1.00 83.67 266 A 1 
ATOM 2069 O O   . ARG A 0 266 . 36.726   -2.100  -25.073 1.00 83.67 266 A 1 
ATOM 2070 C CG  . ARG A 0 266 . 35.209   -4.726  -26.944 1.00 83.67 266 A 1 
ATOM 2071 C CD  . ARG A 0 266 . 35.359   -6.243  -26.943 1.00 83.67 266 A 1 
ATOM 2072 N NE  . ARG A 0 266 . 34.037   -6.877  -26.929 1.00 83.67 266 A 1 
ATOM 2073 N NH1 . ARG A 0 266 . 34.442   -8.565  -25.448 1.00 83.67 266 A 1 
ATOM 2074 N NH2 . ARG A 0 266 . 32.461   -8.413  -26.455 1.00 83.67 266 A 1 
ATOM 2075 C CZ  . ARG A 0 266 . 33.663   -7.959  -26.298 1.00 83.67 266 A 1 
ATOM 2076 N N   . ASP A 0 267 . 34.845   -1.353  -26.065 1.00 84.19 267 A 1 
ATOM 2077 C CA  . ASP A 0 267 . 34.157   -0.929  -24.850 1.00 84.19 267 A 1 
ATOM 2078 C C   . ASP A 0 267 . 32.956   -1.850  -24.618 1.00 84.19 267 A 1 
ATOM 2079 C CB  . ASP A 0 267 . 33.826   0.571   -24.879 1.00 84.19 267 A 1 
ATOM 2080 O O   . ASP A 0 267 . 32.388   -2.432  -25.542 1.00 84.19 267 A 1 
ATOM 2081 C CG  . ASP A 0 267 . 32.996   1.013   -26.080 1.00 84.19 267 A 1 
ATOM 2082 O OD1 . ASP A 0 267 . 32.187   0.183   -26.539 1.00 84.19 267 A 1 
ATOM 2083 O OD2 . ASP A 0 267 . 33.263   2.142   -26.557 1.00 84.19 267 A 1 
ATOM 2084 N N   . GLN A 0 268 . 32.658   -2.130  -23.356 1.00 88.08 268 A 1 
ATOM 2085 C CA  . GLN A 0 268 . 31.483   -2.916  -23.010 1.00 88.08 268 A 1 
ATOM 2086 C C   . GLN A 0 268 . 30.782   -2.255  -21.843 1.00 88.08 268 A 1 
ATOM 2087 C CB  . GLN A 0 268 . 31.815   -4.371  -22.645 1.00 88.08 268 A 1 
ATOM 2088 O O   . GLN A 0 268 . 31.236   -2.386  -20.704 1.00 88.08 268 A 1 
ATOM 2089 C CG  . GLN A 0 268 . 32.603   -5.182  -23.676 1.00 88.08 268 A 1 
ATOM 2090 C CD  . GLN A 0 268 . 32.137   -6.625  -23.638 1.00 88.08 268 A 1 
ATOM 2091 N NE2 . GLN A 0 268 . 31.188   -6.962  -24.475 1.00 88.08 268 A 1 
ATOM 2092 O OE1 . GLN A 0 268 . 32.566   -7.489  -22.880 1.00 88.08 268 A 1 
ATOM 2093 N N   . ASP A 0 269 . 29.634   -1.655  -22.121 1.00 89.22 269 A 1 
ATOM 2094 C CA  . ASP A 0 269 . 28.843   -0.968  -21.114 1.00 89.22 269 A 1 
ATOM 2095 C C   . ASP A 0 269 . 27.625   -1.808  -20.741 1.00 89.22 269 A 1 
ATOM 2096 C CB  . ASP A 0 269 . 28.442   0.429   -21.597 1.00 89.22 269 A 1 
ATOM 2097 O O   . ASP A 0 269 . 26.932   -2.397  -21.576 1.00 89.22 269 A 1 
ATOM 2098 C CG  . ASP A 0 269 . 29.612   1.413   -21.727 1.00 89.22 269 A 1 
ATOM 2099 O OD1 . ASP A 0 269 . 30.720   1.098   -21.241 1.00 89.22 269 A 1 
ATOM 2100 O OD2 . ASP A 0 269 . 29.330   2.524   -22.232 1.00 89.22 269 A 1 
ATOM 2101 N N   . PHE A 0 270 . 27.323   -1.862  -19.450 1.00 92.66 270 A 1 
ATOM 2102 C CA  . PHE A 0 270 . 26.138   -2.528  -18.934 1.00 92.66 270 A 1 
ATOM 2103 C C   . PHE A 0 270 . 25.460   -1.669  -17.880 1.00 92.66 270 A 1 
ATOM 2104 C CB  . PHE A 0 270 . 26.512   -3.898  -18.363 1.00 92.66 270 A 1 
ATOM 2105 O O   . PHE A 0 270 . 26.033   -1.387  -16.829 1.00 92.66 270 A 1 
ATOM 2106 C CG  . PHE A 0 270 . 25.329   -4.626  -17.757 1.00 92.66 270 A 1 
ATOM 2107 C CD1 . PHE A 0 270 . 25.057   -4.538  -16.378 1.00 92.66 270 A 1 
ATOM 2108 C CD2 . PHE A 0 270 . 24.474   -5.358  -18.592 1.00 92.66 270 A 1 
ATOM 2109 C CE1 . PHE A 0 270 . 23.937   -5.195  -15.835 1.00 92.66 270 A 1 
ATOM 2110 C CE2 . PHE A 0 270 . 23.372   -6.034  -18.049 1.00 92.66 270 A 1 
ATOM 2111 C CZ  . PHE A 0 270 . 23.096   -5.953  -16.671 1.00 92.66 270 A 1 
ATOM 2112 N N   . HIS A 0 271 . 24.185   -1.345  -18.091 1.00 96.44 271 A 1 
ATOM 2113 C CA  . HIS A 0 271 . 23.379   -0.597  -17.135 1.00 96.44 271 A 1 
ATOM 2114 C C   . HIS A 0 271 . 22.039   -1.284  -16.892 1.00 96.44 271 A 1 
ATOM 2115 C CB  . HIS A 0 271 . 23.228   0.853   -17.614 1.00 96.44 271 A 1 
ATOM 2116 O O   . HIS A 0 271 . 21.194   -1.358  -17.774 1.00 96.44 271 A 1 
ATOM 2117 C CG  . HIS A 0 271 . 22.701   1.825   -16.580 1.00 96.44 271 A 1 
ATOM 2118 C CD2 . HIS A 0 271 . 22.308   1.550   -15.299 1.00 96.44 271 A 1 
ATOM 2119 N ND1 . HIS A 0 271 . 22.568   3.203   -16.783 1.00 96.44 271 A 1 
ATOM 2120 C CE1 . HIS A 0 271 . 22.132   3.714   -15.637 1.00 96.44 271 A 1 
ATOM 2121 N NE2 . HIS A 0 271 . 21.959   2.748   -14.730 1.00 96.44 271 A 1 
ATOM 2122 N N   . GLU A 0 272 . 21.795   -1.739  -15.664 1.00 97.91 272 A 1 
ATOM 2123 C CA  . GLU A 0 272 . 20.504   -2.281  -15.242 1.00 97.91 272 A 1 
ATOM 2124 C C   . GLU A 0 272 . 19.906   -1.453  -14.101 1.00 97.91 272 A 1 
ATOM 2125 C CB  . GLU A 0 272 . 20.645   -3.764  -14.862 1.00 97.91 272 A 1 
ATOM 2126 O O   . GLU A 0 272 . 20.575   -1.155  -13.114 1.00 97.91 272 A 1 
ATOM 2127 C CG  . GLU A 0 272 . 19.279   -4.419  -14.604 1.00 97.91 272 A 1 
ATOM 2128 C CD  . GLU A 0 272 . 19.360   -5.858  -14.074 1.00 97.91 272 A 1 
ATOM 2129 O OE1 . GLU A 0 272 . 18.495   -6.675  -14.465 1.00 97.91 272 A 1 
ATOM 2130 O OE2 . GLU A 0 272 . 20.161   -6.133  -13.144 1.00 97.91 272 A 1 
ATOM 2131 N N   . LYS A 0 273 . 18.613   -1.142  -14.197 1.00 97.63 273 A 1 
ATOM 2132 C CA  . LYS A 0 273 . 17.785   -0.616  -13.109 1.00 97.63 273 A 1 
ATOM 2133 C C   . LYS A 0 273 . 16.639   -1.579  -12.853 1.00 97.63 273 A 1 
ATOM 2134 C CB  . LYS A 0 273 . 17.233   0.764   -13.476 1.00 97.63 273 A 1 
ATOM 2135 O O   . LYS A 0 273 . 15.882   -1.890  -13.765 1.00 97.63 273 A 1 
ATOM 2136 C CG  . LYS A 0 273 . 18.322   1.837   -13.537 1.00 97.63 273 A 1 
ATOM 2137 C CD  . LYS A 0 273 . 17.733   3.110   -14.148 1.00 97.63 273 A 1 
ATOM 2138 C CE  . LYS A 0 273 . 18.833   4.159   -14.250 1.00 97.63 273 A 1 
ATOM 2139 N NZ  . LYS A 0 273 . 18.572   5.139   -15.322 1.00 97.63 273 A 1 
ATOM 2140 N N   . VAL A 0 274 . 16.473   -2.006  -11.609 1.00 96.88 274 A 1 
ATOM 2141 C CA  . VAL A 0 274 . 15.342   -2.817  -11.153 1.00 96.88 274 A 1 
ATOM 2142 C C   . VAL A 0 274 . 14.665   -2.105  -9.999  1.00 96.88 274 A 1 
ATOM 2143 C CB  . VAL A 0 274 . 15.782   -4.232  -10.735 1.00 96.88 274 A 1 
ATOM 2144 O O   . VAL A 0 274 . 15.334   -1.707  -9.050  1.00 96.88 274 A 1 
ATOM 2145 C CG1 . VAL A 0 274 . 14.591   -5.076  -10.257 1.00 96.88 274 A 1 
ATOM 2146 C CG2 . VAL A 0 274 . 16.410   -4.971  -11.916 1.00 96.88 274 A 1 
ATOM 2147 N N   . SER A 0 275 . 13.344   -1.998  -10.041 1.00 96.98 275 A 1 
ATOM 2148 C CA  . SER A 0 275 . 12.543   -1.526  -8.917  1.00 96.98 275 A 1 
ATOM 2149 C C   . SER A 0 275 . 11.357   -2.441  -8.661  1.00 96.98 275 A 1 
ATOM 2150 C CB  . SER A 0 275 . 12.103   -0.073  -9.103  1.00 96.98 275 A 1 
ATOM 2151 O O   . SER A 0 275 . 10.751   -2.965  -9.596  1.00 96.98 275 A 1 
ATOM 2152 O OG  . SER A 0 275 . 11.320   0.083   -10.268 1.00 96.98 275 A 1 
ATOM 2153 N N   . TYR A 0 276 . 11.021   -2.617  -7.389  1.00 95.71 276 A 1 
ATOM 2154 C CA  . TYR A 0 276 . 9.843    -3.343  -6.942  1.00 95.71 276 A 1 
ATOM 2155 C C   . TYR A 0 276 . 9.170    -2.591  -5.799  1.00 95.71 276 A 1 
ATOM 2156 C CB  . TYR A 0 276 . 10.214   -4.771  -6.528  1.00 95.71 276 A 1 
ATOM 2157 O O   . TYR A 0 276 . 9.819    -2.298  -4.795  1.00 95.71 276 A 1 
ATOM 2158 C CG  . TYR A 0 276 . 9.057    -5.546  -5.926  1.00 95.71 276 A 1 
ATOM 2159 C CD1 . TYR A 0 276 . 8.860    -5.558  -4.530  1.00 95.71 276 A 1 
ATOM 2160 C CD2 . TYR A 0 276 . 8.153    -6.220  -6.766  1.00 95.71 276 A 1 
ATOM 2161 C CE1 . TYR A 0 276 . 7.769    -6.254  -3.975  1.00 95.71 276 A 1 
ATOM 2162 C CE2 . TYR A 0 276 . 7.061    -6.918  -6.214  1.00 95.71 276 A 1 
ATOM 2163 O OH  . TYR A 0 276 . 5.784    -7.595  -4.305  1.00 95.71 276 A 1 
ATOM 2164 C CZ  . TYR A 0 276 . 6.858    -6.931  -4.817  1.00 95.71 276 A 1 
ATOM 2165 N N   . ASP A 0 277 . 7.870    -2.353  -5.935  1.00 95.88 277 A 1 
ATOM 2166 C CA  . ASP A 0 277 . 7.042    -1.698  -4.932  1.00 95.88 277 A 1 
ATOM 2167 C C   . ASP A 0 277 . 5.854    -2.593  -4.582  1.00 95.88 277 A 1 
ATOM 2168 C CB  . ASP A 0 277 . 6.558    -0.328  -5.434  1.00 95.88 277 A 1 
ATOM 2169 O O   . ASP A 0 277 . 5.154    -3.070  -5.471  1.00 95.88 277 A 1 
ATOM 2170 C CG  . ASP A 0 277 . 7.678    0.678   -5.709  1.00 95.88 277 A 1 
ATOM 2171 O OD1 . ASP A 0 277 . 8.777    0.519   -5.134  1.00 95.88 277 A 1 
ATOM 2172 O OD2 . ASP A 0 277 . 7.389    1.689   -6.381  1.00 95.88 277 A 1 
ATOM 2173 N N   . ASP A 0 278 . 5.606    -2.798  -3.293  1.00 96.91 278 A 1 
ATOM 2174 C CA  . ASP A 0 278 . 4.447    -3.525  -2.774  1.00 96.91 278 A 1 
ATOM 2175 C C   . ASP A 0 278 . 3.729    -2.639  -1.761  1.00 96.91 278 A 1 
ATOM 2176 C CB  . ASP A 0 278 . 4.901    -4.858  -2.170  1.00 96.91 278 A 1 
ATOM 2177 O O   . ASP A 0 278 . 4.227    -2.391  -0.658  1.00 96.91 278 A 1 
ATOM 2178 C CG  . ASP A 0 278 . 3.764    -5.837  -1.861  1.00 96.91 278 A 1 
ATOM 2179 O OD1 . ASP A 0 278 . 2.593    -5.415  -1.770  1.00 96.91 278 A 1 
ATOM 2180 O OD2 . ASP A 0 278 . 4.080    -7.045  -1.738  1.00 96.91 278 A 1 
ATOM 2181 N N   . THR A 0 279 . 2.580    -2.105  -2.159  1.00 96.55 279 A 1 
ATOM 2182 C CA  . THR A 0 279 . 1.765    -1.196  -1.361  1.00 96.55 279 A 1 
ATOM 2183 C C   . THR A 0 279 . 0.497    -1.904  -0.923  1.00 96.55 279 A 1 
ATOM 2184 C CB  . THR A 0 279 . 1.380    0.069   -2.139  1.00 96.55 279 A 1 
ATOM 2185 O O   . THR A 0 279 . -0.340   -2.274  -1.738  1.00 96.55 279 A 1 
ATOM 2186 C CG2 . THR A 0 279 . 0.722    1.104   -1.224  1.00 96.55 279 A 1 
ATOM 2187 O OG1 . THR A 0 279 . 2.476    0.703   -2.756  1.00 96.55 279 A 1 
ATOM 2188 N N   . TRP A 0 280 . 0.282    -1.981  0.383   1.00 94.60 280 A 1 
ATOM 2189 C CA  . TRP A 0 280 . -0.933   -2.527  0.962   1.00 94.60 280 A 1 
ATOM 2190 C C   . TRP A 0 280 . -1.571   -1.539  1.930   1.00 94.60 280 A 1 
ATOM 2191 C CB  . TRP A 0 280 . -0.611   -3.857  1.621   1.00 94.60 280 A 1 
ATOM 2192 O O   . TRP A 0 280 . -0.942   -1.058  2.872   1.00 94.60 280 A 1 
ATOM 2193 C CG  . TRP A 0 280 . -1.764   -4.480  2.330   1.00 94.60 280 A 1 
ATOM 2194 C CD1 . TRP A 0 280 . -2.709   -5.257  1.767   1.00 94.60 280 A 1 
ATOM 2195 C CD2 . TRP A 0 280 . -2.065   -4.436  3.747   1.00 94.60 280 A 1 
ATOM 2196 C CE2 . TRP A 0 280 . -3.121   -5.350  4.009   1.00 94.60 280 A 1 
ATOM 2197 C CE3 . TRP A 0 280 . -1.477   -3.784  4.844   1.00 94.60 280 A 1 
ATOM 2198 N NE1 . TRP A 0 280 . -3.525   -5.772  2.753   1.00 94.60 280 A 1 
ATOM 2199 C CH2 . TRP A 0 280 . -2.878   -5.017  6.408   1.00 94.60 280 A 1 
ATOM 2200 C CZ2 . TRP A 0 280 . -3.479   -5.682  5.327   1.00 94.60 280 A 1 
ATOM 2201 C CZ3 . TRP A 0 280 . -1.876   -4.066  6.156   1.00 94.60 280 A 1 
ATOM 2202 N N   . ALA A 0 281 . -2.855   -1.263  1.742   1.00 95.44 281 A 1 
ATOM 2203 C CA  . ALA A 0 281 . -3.617   -0.387  2.613   1.00 95.44 281 A 1 
ATOM 2204 C C   . ALA A 0 281 . -4.946   -1.023  3.020   1.00 95.44 281 A 1 
ATOM 2205 C CB  . ALA A 0 281 . -3.786   0.982   1.948   1.00 95.44 281 A 1 
ATOM 2206 O O   . ALA A 0 281 . -5.618   -1.683  2.230   1.00 95.44 281 A 1 
ATOM 2207 N N   . LYS A 0 282 . -5.347   -0.793  4.270   1.00 96.00 282 A 1 
ATOM 2208 C CA  . LYS A 0 282 . -6.672   -1.133  4.789   1.00 96.00 282 A 1 
ATOM 2209 C C   . LYS A 0 282 . -7.243   0.029   5.571   1.00 96.00 282 A 1 
ATOM 2210 C CB  . LYS A 0 282 . -6.634   -2.399  5.654   1.00 96.00 282 A 1 
ATOM 2211 O O   . LYS A 0 282 . -6.542   0.610   6.397   1.00 96.00 282 A 1 
ATOM 2212 C CG  . LYS A 0 282 . -6.413   -3.641  4.787   1.00 96.00 282 A 1 
ATOM 2213 C CD  . LYS A 0 282 . -6.619   -4.928  5.588   1.00 96.00 282 A 1 
ATOM 2214 C CE  . LYS A 0 282 . -6.505   -6.097  4.605   1.00 96.00 282 A 1 
ATOM 2215 N NZ  . LYS A 0 282 . -6.513   -7.419  5.281   1.00 96.00 282 A 1 
ATOM 2216 N N   . SER A 0 283 . -8.519   0.319   5.372   1.00 95.50 283 A 1 
ATOM 2217 C CA  . SER A 0 283 . -9.249   1.278   6.189   1.00 95.50 283 A 1 
ATOM 2218 C C   . SER A 0 283 . -10.602  0.729   6.607   1.00 95.50 283 A 1 
ATOM 2219 C CB  . SER A 0 283 . -9.388   2.635   5.496   1.00 95.50 283 A 1 
ATOM 2220 O O   . SER A 0 283 . -11.271  0.060   5.824   1.00 95.50 283 A 1 
ATOM 2221 O OG  . SER A 0 283 . -10.147  2.537   4.312   1.00 95.50 283 A 1 
ATOM 2222 N N   . TYR A 0 284 . -10.997  1.057   7.829   1.00 92.78 284 A 1 
ATOM 2223 C CA  . TYR A 0 284 . -12.344  0.882   8.347   1.00 92.78 284 A 1 
ATOM 2224 C C   . TYR A 0 284 . -12.820  2.237   8.841   1.00 92.78 284 A 1 
ATOM 2225 C CB  . TYR A 0 284 . -12.365  -0.146  9.480   1.00 92.78 284 A 1 
ATOM 2226 O O   . TYR A 0 284 . -12.098  2.893   9.592   1.00 92.78 284 A 1 
ATOM 2227 C CG  . TYR A 0 284 . -11.960  -1.534  9.036   1.00 92.78 284 A 1 
ATOM 2228 C CD1 . TYR A 0 284 . -12.926  -2.404  8.502   1.00 92.78 284 A 1 
ATOM 2229 C CD2 . TYR A 0 284 . -10.615  -1.938  9.132   1.00 92.78 284 A 1 
ATOM 2230 C CE1 . TYR A 0 284 . -12.552  -3.689  8.065   1.00 92.78 284 A 1 
ATOM 2231 C CE2 . TYR A 0 284 . -10.235  -3.223  8.701   1.00 92.78 284 A 1 
ATOM 2232 O OH  . TYR A 0 284 . -10.837  -5.344  7.771   1.00 92.78 284 A 1 
ATOM 2233 C CZ  . TYR A 0 284 . -11.208  -4.098  8.168   1.00 92.78 284 A 1 
ATOM 2234 N N   . ALA A 0 285 . -14.004  2.637   8.415   1.00 90.55 285 A 1 
ATOM 2235 C CA  . ALA A 0 285 . -14.690  3.816   8.899   1.00 90.55 285 A 1 
ATOM 2236 C C   . ALA A 0 285 . -16.110  3.419   9.300   1.00 90.55 285 A 1 
ATOM 2237 C CB  . ALA A 0 285 . -14.656  4.907   7.827   1.00 90.55 285 A 1 
ATOM 2238 O O   . ALA A 0 285 . -16.733  2.596   8.628   1.00 90.55 285 A 1 
ATOM 2239 N N   . ALA A 0 286 . -16.589  3.988   10.396  1.00 87.09 286 A 1 
ATOM 2240 C CA  . ALA A 0 286 . -17.985  3.936   10.787  1.00 87.09 286 A 1 
ATOM 2241 C C   . ALA A 0 286 . -18.423  5.330   11.238  1.00 87.09 286 A 1 
ATOM 2242 C CB  . ALA A 0 286 . -18.187  2.874   11.873  1.00 87.09 286 A 1 
ATOM 2243 O O   . ALA A 0 286 . -17.679  5.998   11.964  1.00 87.09 286 A 1 
ATOM 2244 N N   . GLU A 0 287 . -19.603  5.744   10.799  1.00 82.76 287 A 1 
ATOM 2245 C CA  . GLU A 0 287 . -20.285  6.961   11.239  1.00 82.76 287 A 1 
ATOM 2246 C C   . GLU A 0 287 . -21.479  6.563   12.107  1.00 82.76 287 A 1 
ATOM 2247 C CB  . GLU A 0 287 . -20.723  7.812   10.037  1.00 82.76 287 A 1 
ATOM 2248 O O   . GLU A 0 287 . -22.173  5.597   11.781  1.00 82.76 287 A 1 
ATOM 2249 C CG  . GLU A 0 287 . -19.521  8.296   9.204   1.00 82.76 287 A 1 
ATOM 2250 C CD  . GLU A 0 287 . -19.921  9.112   7.963   1.00 82.76 287 A 1 
ATOM 2251 O OE1 . GLU A 0 287 . -19.108  9.981   7.560   1.00 82.76 287 A 1 
ATOM 2252 O OE2 . GLU A 0 287 . -20.980  8.809   7.365   1.00 82.76 287 A 1 
ATOM 2253 N N   . SER A 0 288 . -21.652  7.293   13.210  1.00 76.52 288 A 1 
ATOM 2254 C CA  . SER A 0 288 . -22.738  7.206   14.194  1.00 76.52 288 A 1 
ATOM 2255 C C   . SER A 0 288 . -23.065  5.775   14.600  1.00 76.52 288 A 1 
ATOM 2256 C CB  . SER A 0 288 . -24.012  7.918   13.721  1.00 76.52 288 A 1 
ATOM 2257 O O   . SER A 0 288 . -23.906  5.134   13.980  1.00 76.52 288 A 1 
ATOM 2258 O OG  . SER A 0 288 . -23.746  8.950   12.810  1.00 76.52 288 A 1 
ATOM 2259 N N   . TYR A 0 289 . -22.421  5.246   15.641  1.00 80.95 289 A 1 
ATOM 2260 C CA  . TYR A 0 289 . -22.952  4.049   16.302  1.00 80.95 289 A 1 
ATOM 2261 C C   . TYR A 0 289 . -23.711  4.456   17.543  1.00 80.95 289 A 1 
ATOM 2262 C CB  . TYR A 0 289 . -21.868  3.040   16.680  1.00 80.95 289 A 1 
ATOM 2263 O O   . TYR A 0 289 . -23.065  4.949   18.463  1.00 80.95 289 A 1 
ATOM 2264 C CG  . TYR A 0 289 . -22.408  1.863   17.491  1.00 80.95 289 A 1 
ATOM 2265 C CD1 . TYR A 0 289 . -22.237  1.786   18.888  1.00 80.95 289 A 1 
ATOM 2266 C CD2 . TYR A 0 289 . -23.173  0.870   16.859  1.00 80.95 289 A 1 
ATOM 2267 C CE1 . TYR A 0 289 . -22.694  0.670   19.613  1.00 80.95 289 A 1 
ATOM 2268 C CE2 . TYR A 0 289 . -23.603  -0.271  17.566  1.00 80.95 289 A 1 
ATOM 2269 O OH  . TYR A 0 289 . -23.730  -1.487  19.649  1.00 80.95 289 A 1 
ATOM 2270 C CZ  . TYR A 0 289 . -23.340  -0.387  18.945  1.00 80.95 289 A 1 
ATOM 2271 N N   . ASP A 0 290 . -25.002  4.146   17.599  1.00 82.37 290 A 1 
ATOM 2272 C CA  . ASP A 0 290 . -25.830  4.363   18.779  1.00 82.37 290 A 1 
ATOM 2273 C C   . ASP A 0 290 . -26.326  3.028   19.334  1.00 82.37 290 A 1 
ATOM 2274 C CB  . ASP A 0 290 . -26.996  5.310   18.468  1.00 82.37 290 A 1 
ATOM 2275 O O   . ASP A 0 290 . -26.845  2.184   18.606  1.00 82.37 290 A 1 
ATOM 2276 C CG  . ASP A 0 290 . -26.560  6.739   18.125  1.00 82.37 290 A 1 
ATOM 2277 O OD1 . ASP A 0 290 . -25.469  7.153   18.577  1.00 82.37 290 A 1 
ATOM 2278 O OD2 . ASP A 0 290 . -27.368  7.439   17.478  1.00 82.37 290 A 1 
ATOM 2279 N N   . GLU A 0 291 . -26.195  2.838   20.643  1.00 84.68 291 A 1 
ATOM 2280 C CA  . GLU A 0 291 . -26.821  1.756   21.402  1.00 84.68 291 A 1 
ATOM 2281 C C   . GLU A 0 291 . -27.584  2.365   22.571  1.00 84.68 291 A 1 
ATOM 2282 C CB  . GLU A 0 291 . -25.755  0.745   21.861  1.00 84.68 291 A 1 
ATOM 2283 O O   . GLU A 0 291 . -26.983  3.051   23.393  1.00 84.68 291 A 1 
ATOM 2284 C CG  . GLU A 0 291 . -26.294  -0.380  22.770  1.00 84.68 291 A 1 
ATOM 2285 C CD  . GLU A 0 291 . -25.285  -1.527  22.992  1.00 84.68 291 A 1 
ATOM 2286 O OE1 . GLU A 0 291 . -25.693  -2.597  23.514  1.00 84.68 291 A 1 
ATOM 2287 O OE2 . GLU A 0 291 . -24.151  -1.499  22.453  1.00 84.68 291 A 1 
ATOM 2288 N N   . TRP A 0 292 . -28.890  2.119   22.666  1.00 86.89 292 A 1 
ATOM 2289 C CA  . TRP A 0 292 . -29.733  2.702   23.710  1.00 86.89 292 A 1 
ATOM 2290 C C   . TRP A 0 292 . -30.749  1.699   24.265  1.00 86.89 292 A 1 
ATOM 2291 C CB  . TRP A 0 292 . -30.394  3.986   23.188  1.00 86.89 292 A 1 
ATOM 2292 O O   . TRP A 0 292 . -31.231  0.818   23.555  1.00 86.89 292 A 1 
ATOM 2293 C CG  . TRP A 0 292 . -31.245  3.821   21.965  1.00 86.89 292 A 1 
ATOM 2294 C CD1 . TRP A 0 292 . -30.820  3.932   20.686  1.00 86.89 292 A 1 
ATOM 2295 C CD2 . TRP A 0 292 . -32.660  3.479   21.886  1.00 86.89 292 A 1 
ATOM 2296 C CE2 . TRP A 0 292 . -33.028  3.392   20.509  1.00 86.89 292 A 1 
ATOM 2297 C CE3 . TRP A 0 292 . -33.665  3.218   22.842  1.00 86.89 292 A 1 
ATOM 2298 N NE1 . TRP A 0 292 . -31.868  3.686   19.822  1.00 86.89 292 A 1 
ATOM 2299 C CH2 . TRP A 0 292 . -35.305  2.798   21.078  1.00 86.89 292 A 1 
ATOM 2300 C CZ2 . TRP A 0 292 . -34.328  3.056   20.101  1.00 86.89 292 A 1 
ATOM 2301 C CZ3 . TRP A 0 292 . -34.972  2.886   22.443  1.00 86.89 292 A 1 
ATOM 2302 N N   . ASP A 0 293 . -31.068  1.844   25.549  1.00 83.71 293 A 1 
ATOM 2303 C CA  . ASP A 0 293 . -32.111  1.117   26.279  1.00 83.71 293 A 1 
ATOM 2304 C C   . ASP A 0 293 . -33.031  2.151   26.944  1.00 83.71 293 A 1 
ATOM 2305 C CB  . ASP A 0 293 . -31.470  0.156   27.307  1.00 83.71 293 A 1 
ATOM 2306 O O   . ASP A 0 293 . -32.564  3.077   27.611  1.00 83.71 293 A 1 
ATOM 2307 C CG  . ASP A 0 293 . -32.439  -0.839  27.983  1.00 83.71 293 A 1 
ATOM 2308 O OD1 . ASP A 0 293 . -33.674  -0.658  27.903  1.00 83.71 293 A 1 
ATOM 2309 O OD2 . ASP A 0 293 . -31.947  -1.807  28.616  1.00 83.71 293 A 1 
ATOM 2310 N N   . ASN A 0 294 . -34.336  2.014   26.732  1.00 81.72 294 A 1 
ATOM 2311 C CA  . ASN A 0 294 . -35.379  2.802   27.368  1.00 81.72 294 A 1 
ATOM 2312 C C   . ASN A 0 294 . -36.334  1.853   28.079  1.00 81.72 294 A 1 
ATOM 2313 C CB  . ASN A 0 294 . -36.099  3.662   26.318  1.00 81.72 294 A 1 
ATOM 2314 O O   . ASN A 0 294 . -37.162  1.197   27.437  1.00 81.72 294 A 1 
ATOM 2315 C CG  . ASN A 0 294 . -37.266  4.429   26.917  1.00 81.72 294 A 1 
ATOM 2316 N ND2 . ASN A 0 294 . -38.468  3.908   26.901  1.00 81.72 294 A 1 
ATOM 2317 O OD1 . ASN A 0 294 . -37.131  5.526   27.399  1.00 81.72 294 A 1 
ATOM 2318 N N   . ARG A 0 295 . -36.259  1.856   29.405  1.00 79.61 295 A 1 
ATOM 2319 C CA  . ARG A 0 295 . -37.233  1.210   30.269  1.00 79.61 295 A 1 
ATOM 2320 C C   . ARG A 0 295 . -38.187  2.258   30.804  1.00 79.61 295 A 1 
ATOM 2321 C CB  . ARG A 0 295 . -36.493  0.478   31.379  1.00 79.61 295 A 1 
ATOM 2322 O O   . ARG A 0 295 . -37.742  3.190   31.459  1.00 79.61 295 A 1 
ATOM 2323 C CG  . ARG A 0 295 . -37.466  -0.397  32.184  1.00 79.61 295 A 1 
ATOM 2324 C CD  . ARG A 0 295 . -36.692  -1.338  33.107  1.00 79.61 295 A 1 
ATOM 2325 N NE  . ARG A 0 295 . -35.801  -2.210  32.316  1.00 79.61 295 A 1 
ATOM 2326 N NH1 . ARG A 0 295 . -34.472  -2.951  34.012  1.00 79.61 295 A 1 
ATOM 2327 N NH2 . ARG A 0 295 . -33.878  -3.322  31.875  1.00 79.61 295 A 1 
ATOM 2328 C CZ  . ARG A 0 295 . -34.726  -2.835  32.737  1.00 79.61 295 A 1 
ATOM 2329 N N   . ASP A 0 296 . -39.456  2.052   30.521  1.00 74.35 296 A 1 
ATOM 2330 C CA  . ASP A 0 296 . -40.568  2.868   30.976  1.00 74.35 296 A 1 
ATOM 2331 C C   . ASP A 0 296 . -41.477  1.950   31.806  1.00 74.35 296 A 1 
ATOM 2332 C CB  . ASP A 0 296 . -41.201  3.496   29.729  1.00 74.35 296 A 1 
ATOM 2333 O O   . ASP A 0 296 . -41.757  0.801   31.434  1.00 74.35 296 A 1 
ATOM 2334 C CG  . ASP A 0 296 . -42.398  4.398   30.001  1.00 74.35 296 A 1 
ATOM 2335 O OD1 . ASP A 0 296 . -42.889  4.345   31.143  1.00 74.35 296 A 1 
ATOM 2336 O OD2 . ASP A 0 296 . -42.817  5.037   29.002  1.00 74.35 296 A 1 
ATOM 2337 N N   . ALA A 0 297 . -41.777  2.369   33.028  1.00 72.66 297 A 1 
ATOM 2338 C CA  . ALA A 0 297 . -42.448  1.534   34.010  1.00 72.66 297 A 1 
ATOM 2339 C C   . ALA A 0 297 . -43.416  2.369   34.836  1.00 72.66 297 A 1 
ATOM 2340 C CB  . ALA A 0 297 . -41.399  0.792   34.857  1.00 72.66 297 A 1 
ATOM 2341 O O   . ALA A 0 297 . -43.175  2.625   36.027  1.00 72.66 297 A 1 
ATOM 2342 N N   . ASP A 0 298 . -44.548  2.711   34.231  1.00 71.89 298 A 1 
ATOM 2343 C CA  . ASP A 0 298 . -45.534  3.552   34.871  1.00 71.89 298 A 1 
ATOM 2344 C C   . ASP A 0 298 . -46.554  2.747   35.667  1.00 71.89 298 A 1 
ATOM 2345 C CB  . ASP A 0 298 . -46.198  4.567   33.922  1.00 71.89 298 A 1 
ATOM 2346 O O   . ASP A 0 298 . -46.914  1.584   35.443  1.00 71.89 298 A 1 
ATOM 2347 C CG  . ASP A 0 298 . -45.203  5.438   33.159  1.00 71.89 298 A 1 
ATOM 2348 O OD1 . ASP A 0 298 . -44.098  5.600   33.727  1.00 71.89 298 A 1 
ATOM 2349 O OD2 . ASP A 0 298 . -45.671  6.081   32.192  1.00 71.89 298 A 1 
ATOM 2350 N N   . LYS A 0 299 . -47.045  3.415   36.699  1.00 63.94 299 A 1 
ATOM 2351 C CA  . LYS A 0 299 . -48.210  3.029   37.475  1.00 63.94 299 A 1 
ATOM 2352 C C   . LYS A 0 299 . -49.103  4.236   37.538  1.00 63.94 299 A 1 
ATOM 2353 C CB  . LYS A 0 299 . -47.810  2.591   38.879  1.00 63.94 299 A 1 
ATOM 2354 O O   . LYS A 0 299 . -48.750  5.250   38.130  1.00 63.94 299 A 1 
ATOM 2355 C CG  . LYS A 0 299 . -46.990  1.304   38.847  1.00 63.94 299 A 1 
ATOM 2356 C CD  . LYS A 0 299 . -46.559  0.984   40.273  1.00 63.94 299 A 1 
ATOM 2357 C CE  . LYS A 0 299 . -45.558  -0.161  40.217  1.00 63.94 299 A 1 
ATOM 2358 N NZ  . LYS A 0 299 . -44.767  -0.187  41.462  1.00 63.94 299 A 1 
ATOM 2359 N N   . TRP A 0 300 . -50.309  4.097   37.021  1.00 65.64 300 A 1 
ATOM 2360 C CA  . TRP A 0 300 . -51.258  5.190   36.940  1.00 65.64 300 A 1 
ATOM 2361 C C   . TRP A 0 300 . -52.564  4.802   37.626  1.00 65.64 300 A 1 
ATOM 2362 C CB  . TRP A 0 300 . -51.380  5.696   35.496  1.00 65.64 300 A 1 
ATOM 2363 O O   . TRP A 0 300 . -53.112  3.709   37.451  1.00 65.64 300 A 1 
ATOM 2364 C CG  . TRP A 0 300 . -51.481  4.703   34.371  1.00 65.64 300 A 1 
ATOM 2365 C CD1 . TRP A 0 300 . -50.622  3.683   34.111  1.00 65.64 300 A 1 
ATOM 2366 C CD2 . TRP A 0 300 . -52.295  4.815   33.164  1.00 65.64 300 A 1 
ATOM 2367 C CE2 . TRP A 0 300 . -51.941  3.757   32.275  1.00 65.64 300 A 1 
ATOM 2368 C CE3 . TRP A 0 300 . -53.215  5.777   32.685  1.00 65.64 300 A 1 
ATOM 2369 N NE1 . TRP A 0 300 . -50.890  3.116   32.885  1.00 65.64 300 A 1 
ATOM 2370 C CH2 . TRP A 0 300 . -53.436  4.584   30.564  1.00 65.64 300 A 1 
ATOM 2371 C CZ2 . TRP A 0 300 . -52.512  3.624   31.005  1.00 65.64 300 A 1 
ATOM 2372 C CZ3 . TRP A 0 300 . -53.775  5.667   31.396  1.00 65.64 300 A 1 
ATOM 2373 N N   . GLY A 0 301 . -53.036  5.707   38.488  1.00 57.48 301 A 1 
ATOM 2374 C CA  . GLY A 0 301 . -54.318  5.602   39.173  1.00 57.48 301 A 1 
ATOM 2375 C C   . GLY A 0 301 . -55.395  6.338   38.385  1.00 57.48 301 A 1 
ATOM 2376 O O   . GLY A 0 301 . -55.435  7.567   38.381  1.00 57.48 301 A 1 
ATOM 2377 N N   . GLY A 0 302 . -56.281  5.596   37.726  1.00 54.39 302 A 1 
ATOM 2378 C CA  . GLY A 0 302 . -57.462  6.156   37.080  1.00 54.39 302 A 1 
ATOM 2379 C C   . GLY A 0 302 . -58.606  6.282   38.083  1.00 54.39 302 A 1 
ATOM 2380 O O   . GLY A 0 302 . -59.031  5.290   38.678  1.00 54.39 302 A 1 
ATOM 2381 N N   . GLN A 0 303 . -59.142  7.493   38.253  1.00 50.81 303 A 1 
ATOM 2382 C CA  . GLN A 0 303 . -60.293  7.741   39.121  1.00 50.81 303 A 1 
ATOM 2383 C C   . GLN A 0 303 . -61.537  8.010   38.272  1.00 50.81 303 A 1 
ATOM 2384 C CB  . GLN A 0 303 . -59.935  8.863   40.107  1.00 50.81 303 A 1 
ATOM 2385 O O   . GLN A 0 303 . -61.627  9.039   37.601  1.00 50.81 303 A 1 
ATOM 2386 C CG  . GLN A 0 303 . -60.833  8.882   41.359  1.00 50.81 303 A 1 
ATOM 2387 C CD  . GLN A 0 303 . -60.133  9.513   42.564  1.00 50.81 303 A 1 
ATOM 2388 N NE2 . GLN A 0 303 . -60.838  9.892   43.603  1.00 50.81 303 A 1 
ATOM 2389 O OE1 . GLN A 0 303 . -58.928  9.661   42.638  1.00 50.81 303 A 1 
ATOM 2390 N N   . ALA A 0 304 . -62.503  7.087   38.293  1.00 45.62 304 A 1 
ATOM 2391 C CA  . ALA A 0 304 . -63.774  7.251   37.592  1.00 45.62 304 A 1 
ATOM 2392 C C   . ALA A 0 304 . -64.949  7.442   38.563  1.00 45.62 304 A 1 
ATOM 2393 C CB  . ALA A 0 304 . -64.003  6.100   36.609  1.00 45.62 304 A 1 
ATOM 2394 O O   . ALA A 0 304 . -65.002  6.866   39.652  1.00 45.62 304 A 1 
ATOM 2395 N N   . TRP A 0 305 . -65.907  8.261   38.132  1.00 43.62 305 A 1 
ATOM 2396 C CA  . TRP A 0 305 . -67.103  8.645   38.879  1.00 43.62 305 A 1 
ATOM 2397 C C   . TRP A 0 305 . -68.257  7.709   38.545  1.00 43.62 305 A 1 
ATOM 2398 C CB  . TRP A 0 305 . -67.481  10.083  38.488  1.00 43.62 305 A 1 
ATOM 2399 O O   . TRP A 0 305 . -68.644  7.667   37.383  1.00 43.62 305 A 1 
ATOM 2400 C CG  . TRP A 0 305 . -66.406  11.087  38.733  1.00 43.62 305 A 1 
ATOM 2401 C CD1 . TRP A 0 305 . -65.411  11.421  37.878  1.00 43.62 305 A 1 
ATOM 2402 C CD2 . TRP A 0 305 . -66.146  11.818  39.962  1.00 43.62 305 A 1 
ATOM 2403 C CE2 . TRP A 0 305 . -64.930  12.543  39.798  1.00 43.62 305 A 1 
ATOM 2404 C CE3 . TRP A 0 305 . -66.790  11.886  41.215  1.00 43.62 305 A 1 
ATOM 2405 N NE1 . TRP A 0 305 . -64.542  12.293  38.500  1.00 43.62 305 A 1 
ATOM 2406 C CH2 . TRP A 0 305 . -64.972  13.242  42.102  1.00 43.62 305 A 1 
ATOM 2407 C CZ2 . TRP A 0 305 . -64.344  13.256  40.848  1.00 43.62 305 A 1 
ATOM 2408 C CZ3 . TRP A 0 305 . -66.206  12.593  42.279  1.00 43.62 305 A 1 
ATOM 2409 N N   . GLY A 0 306 . -68.830  7.015   39.531  1.00 47.52 306 A 1 
ATOM 2410 C CA  . GLY A 0 306 . -70.105  6.300   39.411  1.00 47.52 306 A 1 
ATOM 2411 C C   . GLY A 0 306 . -71.268  7.105   40.003  1.00 47.52 306 A 1 
ATOM 2412 O O   . GLY A 0 306 . -71.066  7.930   40.885  1.00 47.52 306 A 1 
ATOM 2413 N N   . ARG A 0 307 . -72.486  6.878   39.500  1.00 40.31 307 A 1 
ATOM 2414 C CA  . ARG A 0 307 . -73.746  7.231   40.178  1.00 40.31 307 A 1 
ATOM 2415 C C   . ARG A 0 307 . -74.604  5.976   40.204  1.00 40.31 307 A 1 
ATOM 2416 C CB  . ARG A 0 307 . -74.513  8.361   39.461  1.00 40.31 307 A 1 
ATOM 2417 O O   . ARG A 0 307 . -75.177  5.629   39.168  1.00 40.31 307 A 1 
ATOM 2418 C CG  . ARG A 0 307 . -74.009  9.771   39.790  1.00 40.31 307 A 1 
ATOM 2419 C CD  . ARG A 0 307 . -74.886  10.842  39.120  1.00 40.31 307 A 1 
ATOM 2420 N NE  . ARG A 0 307 . -74.737  10.835  37.648  1.00 40.31 307 A 1 
ATOM 2421 N NH1 . ARG A 0 307 . -75.985  12.701  37.199  1.00 40.31 307 A 1 
ATOM 2422 N NH2 . ARG A 0 307 . -74.936  11.646  35.528  1.00 40.31 307 A 1 
ATOM 2423 C CZ  . ARG A 0 307 . -75.221  11.722  36.800  1.00 40.31 307 A 1 
ATOM 2424 N N   . ASP A 0 308 . -74.675  5.298   41.332  1.00 42.97 308 A 1 
ATOM 2425 C CA  . ASP A 0 308 . -75.778  4.398   41.636  1.00 42.97 308 A 1 
ATOM 2426 C C   . ASP A 0 308 . -76.952  5.190   42.223  1.00 42.97 308 A 1 
ATOM 2427 C CB  . ASP A 0 308 . -75.345  3.174   42.461  1.00 42.97 308 A 1 
ATOM 2428 O O   . ASP A 0 308 . -76.833  6.345   42.628  1.00 42.97 308 A 1 
ATOM 2429 C CG  . ASP A 0 308 . -74.453  3.429   43.675  1.00 42.97 308 A 1 
ATOM 2430 O OD1 . ASP A 0 308 . -73.951  4.562   43.801  1.00 42.97 308 A 1 
ATOM 2431 O OD2 . ASP A 0 308 . -74.082  2.412   44.300  1.00 42.97 308 A 1 
ATOM 2432 N N   . ARG A 0 309 . -78.143  4.618   42.068  1.00 34.11 309 A 1 
ATOM 2433 C CA  . ARG A 0 309 . -79.412  5.175   42.541  1.00 34.11 309 A 1 
ATOM 2434 C C   . ARG A 0 309 . -80.094  4.073   43.320  1.00 34.11 309 A 1 
ATOM 2435 C CB  . ARG A 0 309 . -80.299  5.648   41.380  1.00 34.11 309 A 1 
ATOM 2436 O O   . ARG A 0 309 . -80.988  3.414   42.786  1.00 34.11 309 A 1 
ATOM 2437 C CG  . ARG A 0 309 . -79.868  6.991   40.790  1.00 34.11 309 A 1 
ATOM 2438 C CD  . ARG A 0 309 . -80.787  7.358   39.618  1.00 34.11 309 A 1 
ATOM 2439 N NE  . ARG A 0 309 . -80.556  6.458   38.473  1.00 34.11 309 A 1 
ATOM 2440 N NH1 . ARG A 0 309 . -82.222  7.229   37.108  1.00 34.11 309 A 1 
ATOM 2441 N NH2 . ARG A 0 309 . -80.877  5.575   36.413  1.00 34.11 309 A 1 
ATOM 2442 C CZ  . ARG A 0 309 . -81.218  6.426   37.338  1.00 34.11 309 A 1 
ATOM 2443 N N   . ASP A 0 310 . -79.627  3.834   44.525  1.00 45.01 310 A 1 
ATOM 2444 C CA  . ASP A 0 310 . -80.300  2.970   45.469  1.00 45.01 310 A 1 
ATOM 2445 C C   . ASP A 0 310 . -81.425  3.721   46.196  1.00 45.01 310 A 1 
ATOM 2446 C CB  . ASP A 0 310 . -79.300  2.215   46.362  1.00 45.01 310 A 1 
ATOM 2447 O O   . ASP A 0 310 . -81.551  4.947   46.187  1.00 45.01 310 A 1 
ATOM 2448 C CG  . ASP A 0 310 . -78.146  3.010   46.989  1.00 45.01 310 A 1 
ATOM 2449 O OD1 . ASP A 0 310 . -77.824  4.110   46.483  1.00 45.01 310 A 1 
ATOM 2450 O OD2 . ASP A 0 310 . -77.566  2.417   47.924  1.00 45.01 310 A 1 
ATOM 2451 N N   . ILE A 0 311 . -82.382  2.940   46.695  1.00 35.26 311 A 1 
ATOM 2452 C CA  . ILE A 0 311 . -83.535  3.440   47.437  1.00 35.26 311 A 1 
ATOM 2453 C C   . ILE A 0 311 . -83.226  3.243   48.920  1.00 35.26 311 A 1 
ATOM 2454 C CB  . ILE A 0 311 . -84.839  2.736   46.980  1.00 35.26 311 A 1 
ATOM 2455 O O   . ILE A 0 311 . -83.342  2.125   49.435  1.00 35.26 311 A 1 
ATOM 2456 C CG1 . ILE A 0 311 . -85.142  3.046   45.493  1.00 35.26 311 A 1 
ATOM 2457 C CG2 . ILE A 0 311 . -86.031  3.158   47.866  1.00 35.26 311 A 1 
ATOM 2458 C CD1 . ILE A 0 311 . -86.345  2.285   44.916  1.00 35.26 311 A 1 
ATOM 2459 N N   . TYR A 0 312 . -82.907  4.331   49.622  1.00 35.61 312 A 1 
ATOM 2460 C CA  . TYR A 0 312 . -82.817  4.343   51.079  1.00 35.61 312 A 1 
ATOM 2461 C C   . TYR A 0 312 . -84.079  3.754   51.731  1.00 35.61 312 A 1 
ATOM 2462 C CB  . TYR A 0 312 . -82.602  5.776   51.586  1.00 35.61 312 A 1 
ATOM 2463 O O   . TYR A 0 312 . -85.198  4.243   51.545  1.00 35.61 312 A 1 
ATOM 2464 C CG  . TYR A 0 312 . -82.038  5.854   52.993  1.00 35.61 312 A 1 
ATOM 2465 C CD1 . TYR A 0 312 . -82.791  6.398   54.049  1.00 35.61 312 A 1 
ATOM 2466 C CD2 . TYR A 0 312 . -80.723  5.423   53.230  1.00 35.61 312 A 1 
ATOM 2467 C CE1 . TYR A 0 312 . -82.203  6.552   55.323  1.00 35.61 312 A 1 
ATOM 2468 C CE2 . TYR A 0 312 . -80.109  5.628   54.474  1.00 35.61 312 A 1 
ATOM 2469 O OH  . TYR A 0 312 . -80.259  6.398   56.731  1.00 35.61 312 A 1 
ATOM 2470 C CZ  . TYR A 0 312 . -80.850  6.198   55.524  1.00 35.61 312 A 1 
ATOM 2471 N N   . GLY A 0 313 . -83.908  2.708   52.547  1.00 37.15 313 A 1 
ATOM 2472 C CA  . GLY A 0 313 . -84.965  2.198   53.432  1.00 37.15 313 A 1 
ATOM 2473 C C   . GLY A 0 313 . -85.411  0.748   53.229  1.00 37.15 313 A 1 
ATOM 2474 O O   . GLY A 0 313 . -86.311  0.307   53.942  1.00 37.15 313 A 1 
ATOM 2475 N N   . ALA A 0 314 . -84.769  -0.040  52.363  1.00 33.00 314 A 1 
ATOM 2476 C CA  . ALA A 0 314 . -85.020  -1.488  52.279  1.00 33.00 314 A 1 
ATOM 2477 C C   . ALA A 0 314 . -84.428  -2.306  53.456  1.00 33.00 314 A 1 
ATOM 2478 C CB  . ALA A 0 314 . -84.587  -2.001  50.901  1.00 33.00 314 A 1 
ATOM 2479 O O   . ALA A 0 314 . -84.339  -3.534  53.382  1.00 33.00 314 A 1 
ATOM 2480 N N   . SER A 0 315 . -84.055  -1.670  54.576  1.00 36.16 315 A 1 
ATOM 2481 C CA  . SER A 0 315 . -83.701  -2.397  55.796  1.00 36.16 315 A 1 
ATOM 2482 C C   . SER A 0 315 . -84.967  -2.965  56.457  1.00 36.16 315 A 1 
ATOM 2483 C CB  . SER A 0 315 . -82.794  -1.586  56.729  1.00 36.16 315 A 1 
ATOM 2484 O O   . SER A 0 315 . -85.803  -2.279  57.041  1.00 36.16 315 A 1 
ATOM 2485 O OG  . SER A 0 315 . -83.407  -0.414  57.223  1.00 36.16 315 A 1 
ATOM 2486 N N   . SER A 0 316 . -85.118  -4.276  56.296  1.00 35.14 316 A 1 
ATOM 2487 C CA  . SER A 0 316 . -86.154  -5.152  56.842  1.00 35.14 316 A 1 
ATOM 2488 C C   . SER A 0 316 . -86.628  -4.794  58.265  1.00 35.14 316 A 1 
ATOM 2489 C CB  . SER A 0 316 . -85.586  -6.580  56.821  1.00 35.14 316 A 1 
ATOM 2490 O O   . SER A 0 316 . -86.047  -5.223  59.264  1.00 35.14 316 A 1 
ATOM 2491 O OG  . SER A 0 316 . -84.384  -6.657  57.569  1.00 35.14 316 A 1 
ATOM 2492 N N   . TYR A 0 317 . -87.756  -4.090  58.379  1.00 33.33 317 A 1 
ATOM 2493 C CA  . TYR A 0 317 . -88.515  -3.970  59.628  1.00 33.33 317 A 1 
ATOM 2494 C C   . TYR A 0 317 . -89.334  -5.257  59.841  1.00 33.33 317 A 1 
ATOM 2495 C CB  . TYR A 0 317 . -89.367  -2.681  59.622  1.00 33.33 317 A 1 
ATOM 2496 O O   . TYR A 0 317 . -90.508  -5.339  59.492  1.00 33.33 317 A 1 
ATOM 2497 C CG  . TYR A 0 317 . -88.988  -1.682  60.698  1.00 33.33 317 A 1 
ATOM 2498 C CD1 . TYR A 0 317 . -89.654  -1.682  61.941  1.00 33.33 317 A 1 
ATOM 2499 C CD2 . TYR A 0 317 . -87.985  -0.730  60.438  1.00 33.33 317 A 1 
ATOM 2500 C CE1 . TYR A 0 317 . -89.330  -0.716  62.914  1.00 33.33 317 A 1 
ATOM 2501 C CE2 . TYR A 0 317 . -87.661  0.240   61.406  1.00 33.33 317 A 1 
ATOM 2502 O OH  . TYR A 0 317 . -88.037  1.189   63.579  1.00 33.33 317 A 1 
ATOM 2503 C CZ  . TYR A 0 317 . -88.338  0.251   62.644  1.00 33.33 317 A 1 
ATOM 2504 N N   . GLY A 0 318 . -88.713  -6.307  60.380  1.00 32.66 318 A 1 
ATOM 2505 C CA  . GLY A 0 318 . -89.373  -7.600  60.592  1.00 32.66 318 A 1 
ATOM 2506 C C   . GLY A 0 318 . -88.880  -8.295  61.850  1.00 32.66 318 A 1 
ATOM 2507 O O   . GLY A 0 318 . -88.090  -9.225  61.768  1.00 32.66 318 A 1 
ATOM 2508 N N   . GLY A 0 319 . -89.309  -7.850  63.034  1.00 25.44 319 A 1 
ATOM 2509 C CA  . GLY A 0 319 . -88.767  -8.438  64.260  1.00 25.44 319 A 1 
ATOM 2510 C C   . GLY A 0 319 . -89.464  -8.091  65.565  1.00 25.44 319 A 1 
ATOM 2511 O O   . GLY A 0 319 . -88.764  -7.761  66.509  1.00 25.44 319 A 1 
ATOM 2512 N N   . LYS A 0 320 . -90.801  -8.166  65.665  1.00 27.03 320 A 1 
ATOM 2513 C CA  . LYS A 0 320 . -91.497  -8.269  66.972  1.00 27.03 320 A 1 
ATOM 2514 C C   . LYS A 0 320 . -92.776  -9.107  66.881  1.00 27.03 320 A 1 
ATOM 2515 C CB  . LYS A 0 320 . -91.754  -6.893  67.637  1.00 27.03 320 A 1 
ATOM 2516 O O   . LYS A 0 320 . -93.885  -8.598  66.990  1.00 27.03 320 A 1 
ATOM 2517 C CG  . LYS A 0 320 . -90.470  -6.247  68.180  1.00 27.03 320 A 1 
ATOM 2518 C CD  . LYS A 0 320 . -90.682  -5.117  69.184  1.00 27.03 320 A 1 
ATOM 2519 C CE  . LYS A 0 320 . -89.288  -4.636  69.608  1.00 27.03 320 A 1 
ATOM 2520 N NZ  . LYS A 0 320 . -89.354  -3.459  70.504  1.00 27.03 320 A 1 
ATOM 2521 N N   . ALA A 0 321 . -92.608  -10.414 66.714  1.00 25.66 321 A 1 
ATOM 2522 C CA  . ALA A 0 321 . -93.615  -11.397 67.093  1.00 25.66 321 A 1 
ATOM 2523 C C   . ALA A 0 321 . -93.374  -11.787 68.564  1.00 25.66 321 A 1 
ATOM 2524 C CB  . ALA A 0 321 . -93.512  -12.594 66.132  1.00 25.66 321 A 1 
ATOM 2525 O O   . ALA A 0 321 . -92.517  -12.619 68.841  1.00 25.66 321 A 1 
ATOM 2526 N N   . SER A 0 322 . -94.089  -11.188 69.521  1.00 34.85 322 A 1 
ATOM 2527 C CA  . SER A 0 322 . -94.199  -11.758 70.874  1.00 34.85 322 A 1 
ATOM 2528 C C   . SER A 0 322 . -95.670  -11.962 71.220  1.00 34.85 322 A 1 
ATOM 2529 C CB  . SER A 0 322 . -93.413  -11.000 71.947  1.00 34.85 322 A 1 
ATOM 2530 O O   . SER A 0 322 . -96.416  -11.042 71.546  1.00 34.85 322 A 1 
ATOM 2531 O OG  . SER A 0 322 . -94.010  -9.763  72.258  1.00 34.85 322 A 1 
ATOM 2532 N N   . LEU A 0 323 . -96.048  -13.216 71.039  1.00 26.94 323 A 1 
ATOM 2533 C CA  . LEU A 0 323 . -97.306  -13.885 71.292  1.00 26.94 323 A 1 
ATOM 2534 C C   . LEU A 0 323 . -97.522  -14.056 72.808  1.00 26.94 323 A 1 
ATOM 2535 C CB  . LEU A 0 323 . -97.084  -15.240 70.576  1.00 26.94 323 A 1 
ATOM 2536 O O   . LEU A 0 323 . -97.151  -15.092 73.342  1.00 26.94 323 A 1 
ATOM 2537 C CG  . LEU A 0 323 . -98.242  -16.246 70.607  1.00 26.94 323 A 1 
ATOM 2538 C CD1 . LEU A 0 323 . -99.160  -16.031 69.402  1.00 26.94 323 A 1 
ATOM 2539 C CD2 . LEU A 0 323 . -97.696  -17.676 70.550  1.00 26.94 323 A 1 
ATOM 2540 N N   . ASP A 0 324 . -98.138  -13.096 73.496  1.00 36.36 324 A 1 
ATOM 2541 C CA  . ASP A 0 324 . -98.582  -13.291 74.887  1.00 36.36 324 A 1 
ATOM 2542 C C   . ASP A 0 324 . -100.108 -13.444 74.920  1.00 36.36 324 A 1 
ATOM 2543 C CB  . ASP A 0 324 . -98.016  -12.208 75.818  1.00 36.36 324 A 1 
ATOM 2544 O O   . ASP A 0 324 . -100.885 -12.500 75.064  1.00 36.36 324 A 1 
ATOM 2545 C CG  . ASP A 0 324 . -96.659  -12.548 76.464  1.00 36.36 324 A 1 
ATOM 2546 O OD1 . ASP A 0 324 . -96.217  -13.714 76.382  1.00 36.36 324 A 1 
ATOM 2547 O OD2 . ASP A 0 324 . -96.073  -11.632 77.090  1.00 36.36 324 A 1 
ATOM 2548 N N   . LYS A 0 325 . -100.532 -14.696 74.726  1.00 27.59 325 A 1 
ATOM 2549 C CA  . LYS A 0 325 . -101.858 -15.195 75.088  1.00 27.59 325 A 1 
ATOM 2550 C C   . LYS A 0 325 . -101.893 -15.414 76.604  1.00 27.59 325 A 1 
ATOM 2551 C CB  . LYS A 0 325 . -102.115 -16.560 74.418  1.00 27.59 325 A 1 
ATOM 2552 O O   . LYS A 0 325 . -101.105 -16.215 77.098  1.00 27.59 325 A 1 
ATOM 2553 C CG  . LYS A 0 325 . -102.236 -16.581 72.888  1.00 27.59 325 A 1 
ATOM 2554 C CD  . LYS A 0 325 . -102.665 -17.996 72.464  1.00 27.59 325 A 1 
ATOM 2555 C CE  . LYS A 0 325 . -102.720 -18.147 70.942  1.00 27.59 325 A 1 
ATOM 2556 N NZ  . LYS A 0 325 . -103.264 -19.474 70.557  1.00 27.59 325 A 1 
ATOM 2557 N N   . TYR A 0 326 . -102.853 -14.834 77.321  1.00 28.65 326 A 1 
ATOM 2558 C CA  . TYR A 0 326 . -103.402 -15.484 78.514  1.00 28.65 326 A 1 
ATOM 2559 C C   . TYR A 0 326 . -104.894 -15.168 78.657  1.00 28.65 326 A 1 
ATOM 2560 C CB  . TYR A 0 326 . -102.584 -15.215 79.788  1.00 28.65 326 A 1 
ATOM 2561 O O   . TYR A 0 326 . -105.357 -14.072 78.359  1.00 28.65 326 A 1 
ATOM 2562 C CG  . TYR A 0 326 . -102.307 -16.488 80.579  1.00 28.65 326 A 1 
ATOM 2563 C CD1 . TYR A 0 326 . -103.165 -16.887 81.623  1.00 28.65 326 A 1 
ATOM 2564 C CD2 . TYR A 0 326 . -101.204 -17.297 80.238  1.00 28.65 326 A 1 
ATOM 2565 C CE1 . TYR A 0 326 . -102.907 -18.075 82.338  1.00 28.65 326 A 1 
ATOM 2566 C CE2 . TYR A 0 326 . -100.946 -18.488 80.945  1.00 28.65 326 A 1 
ATOM 2567 O OH  . TYR A 0 326 . -101.539 -20.020 82.689  1.00 28.65 326 A 1 
ATOM 2568 C CZ  . TYR A 0 326 . -101.793 -18.876 82.002  1.00 28.65 326 A 1 
ATOM 2569 N N   . ASP A 0 327 . -105.623 -16.206 79.032  1.00 29.90 327 A 1 
ATOM 2570 C CA  . ASP A 0 327 . -107.017 -16.527 78.736  1.00 29.90 327 A 1 
ATOM 2571 C C   . ASP A 0 327 . -107.785 -16.729 80.066  1.00 29.90 327 A 1 
ATOM 2572 C CB  . ASP A 0 327 . -106.913 -17.819 77.889  1.00 29.90 327 A 1 
ATOM 2573 O O   . ASP A 0 327 . -107.152 -16.964 81.097  1.00 29.90 327 A 1 
ATOM 2574 C CG  . ASP A 0 327 . -108.176 -18.285 77.170  1.00 29.90 327 A 1 
ATOM 2575 O OD1 . ASP A 0 327 . -109.179 -17.536 77.197  1.00 29.90 327 A 1 
ATOM 2576 O OD2 . ASP A 0 327 . -108.106 -19.383 76.573  1.00 29.90 327 A 1 
ATOM 2577 N N   . GLY A 0 328 . -109.128 -16.693 80.057  1.00 32.02 328 A 1 
ATOM 2578 C CA  . GLY A 0 328 . -109.980 -17.155 81.181  1.00 32.02 328 A 1 
ATOM 2579 C C   . GLY A 0 328 . -110.621 -16.057 82.063  1.00 32.02 328 A 1 
ATOM 2580 O O   . GLY A 0 328 . -109.992 -15.562 82.987  1.00 32.02 328 A 1 
ATOM 2581 N N   . TYR A 0 329 . -111.826 -15.525 81.810  1.00 30.48 329 A 1 
ATOM 2582 C CA  . TYR A 0 329 . -113.175 -16.096 82.026  1.00 30.48 329 A 1 
ATOM 2583 C C   . TYR A 0 329 . -113.568 -16.385 83.501  1.00 30.48 329 A 1 
ATOM 2584 C CB  . TYR A 0 329 . -113.476 -17.284 81.083  1.00 30.48 329 A 1 
ATOM 2585 O O   . TYR A 0 329 . -113.289 -17.459 84.018  1.00 30.48 329 A 1 
ATOM 2586 C CG  . TYR A 0 329 . -114.681 -17.101 80.186  1.00 30.48 329 A 1 
ATOM 2587 C CD1 . TYR A 0 329 . -115.953 -17.576 80.562  1.00 30.48 329 A 1 
ATOM 2588 C CD2 . TYR A 0 329 . -114.495 -16.500 78.927  1.00 30.48 329 A 1 
ATOM 2589 C CE1 . TYR A 0 329 . -117.038 -17.446 79.671  1.00 30.48 329 A 1 
ATOM 2590 C CE2 . TYR A 0 329 . -115.572 -16.374 78.034  1.00 30.48 329 A 1 
ATOM 2591 O OH  . TYR A 0 329 . -117.891 -16.733 77.544  1.00 30.48 329 A 1 
ATOM 2592 C CZ  . TYR A 0 329 . -116.847 -16.850 78.406  1.00 30.48 329 A 1 
ATOM 2593 N N   . ALA A 0 330 . -114.330 -15.479 84.142  1.00 35.84 330 A 1 
ATOM 2594 C CA  . ALA A 0 330 . -115.282 -15.807 85.221  1.00 35.84 330 A 1 
ATOM 2595 C C   . ALA A 0 330 . -116.343 -14.695 85.408  1.00 35.84 330 A 1 
ATOM 2596 C CB  . ALA A 0 330 . -114.554 -16.087 86.543  1.00 35.84 330 A 1 
ATOM 2597 O O   . ALA A 0 330 . -116.044 -13.566 85.791  1.00 35.84 330 A 1 
ATOM 2598 N N   . LYS A 0 331 . -117.606 -15.029 85.117  1.00 34.94 331 A 1 
ATOM 2599 C CA  . LYS A 0 331 . -118.816 -14.225 85.359  1.00 34.94 331 A 1 
ATOM 2600 C C   . LYS A 0 331 . -119.202 -14.236 86.848  1.00 34.94 331 A 1 
ATOM 2601 C CB  . LYS A 0 331 . -120.002 -14.850 84.590  1.00 34.94 331 A 1 
ATOM 2602 O O   . LYS A 0 331 . -119.229 -15.300 87.448  1.00 34.94 331 A 1 
ATOM 2603 C CG  . LYS A 0 331 . -120.094 -14.567 83.084  1.00 34.94 331 A 1 
ATOM 2604 C CD  . LYS A 0 331 . -121.312 -15.315 82.506  1.00 34.94 331 A 1 
ATOM 2605 C CE  . LYS A 0 331 . -121.547 -14.973 81.030  1.00 34.94 331 A 1 
ATOM 2606 N NZ  . LYS A 0 331 . -122.653 -15.776 80.446  1.00 34.94 331 A 1 
ATOM 2607 N N   . GLY A 0 332 . -119.712 -13.102 87.339  1.00 34.87 332 A 1 
ATOM 2608 C CA  . GLY A 0 332 . -120.852 -13.065 88.269  1.00 34.87 332 A 1 
ATOM 2609 C C   . GLY A 0 332 . -120.548 -13.083 89.770  1.00 34.87 332 A 1 
ATOM 2610 O O   . GLY A 0 332 . -120.477 -14.137 90.383  1.00 34.87 332 A 1 
ATOM 2611 N N   . GLY A 0 333 . -120.519 -11.899 90.385  1.00 34.58 333 A 1 
ATOM 2612 C CA  . GLY A 0 333 . -120.564 -11.745 91.840  1.00 34.58 333 A 1 
ATOM 2613 C C   . GLY A 0 333 . -120.614 -10.276 92.248  1.00 34.58 333 A 1 
ATOM 2614 O O   . GLY A 0 333 . -119.581 -9.651  92.455  1.00 34.58 333 A 1 
ATOM 2615 N N   . LYS A 0 334 . -121.819 -9.695  92.320  1.00 34.03 334 A 1 
ATOM 2616 C CA  . LYS A 0 334 . -122.047 -8.404  92.983  1.00 34.03 334 A 1 
ATOM 2617 C C   . LYS A 0 334 . -122.020 -8.624  94.495  1.00 34.03 334 A 1 
ATOM 2618 C CB  . LYS A 0 334 . -123.417 -7.802  92.609  1.00 34.03 334 A 1 
ATOM 2619 O O   . LYS A 0 334 . -122.875 -9.336  95.008  1.00 34.03 334 A 1 
ATOM 2620 C CG  . LYS A 0 334 . -123.450 -6.997  91.302  1.00 34.03 334 A 1 
ATOM 2621 C CD  . LYS A 0 334 . -124.718 -6.124  91.275  1.00 34.03 334 A 1 
ATOM 2622 C CE  . LYS A 0 334 . -124.771 -5.243  90.021  1.00 34.03 334 A 1 
ATOM 2623 N NZ  . LYS A 0 334 . -125.897 -4.274  90.079  1.00 34.03 334 A 1 
ATOM 2624 N N   . GLY A 0 335 . -121.131 -7.926  95.191  1.00 33.77 335 A 1 
ATOM 2625 C CA  . GLY A 0 335 . -121.211 -7.731  96.638  1.00 33.77 335 A 1 
ATOM 2626 C C   . GLY A 0 335 . -119.892 -8.012  97.340  1.00 33.77 335 A 1 
ATOM 2627 O O   . GLY A 0 335 . -119.318 -9.078  97.174  1.00 33.77 335 A 1 
ATOM 2628 N N   . GLY A 0 336 . -119.446 -7.058  98.154  1.00 32.32 336 A 1 
ATOM 2629 C CA  . GLY A 0 336 . -118.372 -7.286  99.118  1.00 32.32 336 A 1 
ATOM 2630 C C   . GLY A 0 336 . -117.197 -6.344  98.940  1.00 32.32 336 A 1 
ATOM 2631 O O   . GLY A 0 336 . -116.291 -6.584  98.156  1.00 32.32 336 A 1 
ATOM 2632 N N   . TRP A 0 337 . -117.254 -5.256  99.693  1.00 26.03 337 A 1 
ATOM 2633 C CA  . TRP A 0 337 . -116.202 -4.277  99.895  1.00 26.03 337 A 1 
ATOM 2634 C C   . TRP A 0 337 . -114.926 -4.877  100.510 1.00 26.03 337 A 1 
ATOM 2635 C CB  . TRP A 0 337 . -116.778 -3.230  100.861 1.00 26.03 337 A 1 
ATOM 2636 O O   . TRP A 0 337 . -115.004 -5.665  101.444 1.00 26.03 337 A 1 
ATOM 2637 C CG  . TRP A 0 337 . -117.265 -1.954  100.261 1.00 26.03 337 A 1 
ATOM 2638 C CD1 . TRP A 0 337 . -118.232 -1.792  99.328  1.00 26.03 337 A 1 
ATOM 2639 C CD2 . TRP A 0 337 . -116.791 -0.620  100.590 1.00 26.03 337 A 1 
ATOM 2640 C CE2 . TRP A 0 337 . -117.512 0.324   99.804  1.00 26.03 337 A 1 
ATOM 2641 C CE3 . TRP A 0 337 . -115.817 -0.122  101.481 1.00 26.03 337 A 1 
ATOM 2642 N NE1 . TRP A 0 337 . -118.380 -0.443  99.054  1.00 26.03 337 A 1 
ATOM 2643 C CH2 . TRP A 0 337 . -116.291 2.168   100.785 1.00 26.03 337 A 1 
ATOM 2644 C CZ2 . TRP A 0 337 . -117.271 1.702   99.892  1.00 26.03 337 A 1 
ATOM 2645 C CZ3 . TRP A 0 337 . -115.568 1.258   101.577 1.00 26.03 337 A 1 
ATOM 2646 N N   . ALA A 0 338 . -113.793 -4.347  100.042 1.00 33.56 338 A 1 
ATOM 2647 C CA  . ALA A 0 338 . -112.549 -4.080  100.769 1.00 33.56 338 A 1 
ATOM 2648 C C   . ALA A 0 338 . -111.785 -5.245  101.438 1.00 33.56 338 A 1 
ATOM 2649 C CB  . ALA A 0 338 . -112.808 -2.926  101.749 1.00 33.56 338 A 1 
ATOM 2650 O O   . ALA A 0 338 . -112.147 -5.735  102.501 1.00 33.56 338 A 1 
ATOM 2651 N N   . GLY A 0 339 . -110.593 -5.521  100.891 1.00 30.88 339 A 1 
ATOM 2652 C CA  . GLY A 0 339 . -109.452 -6.049  101.648 1.00 30.88 339 A 1 
ATOM 2653 C C   . GLY A 0 339 . -108.791 -7.267  101.009 1.00 30.88 339 A 1 
ATOM 2654 O O   . GLY A 0 339 . -109.204 -8.390  101.263 1.00 30.88 339 A 1 
ATOM 2655 N N   . GLY A 0 340 . -107.735 -7.066  100.212 1.00 32.21 340 A 1 
ATOM 2656 C CA  . GLY A 0 340 . -106.940 -8.188  99.698  1.00 32.21 340 A 1 
ATOM 2657 C C   . GLY A 0 340 . -106.063 -7.857  98.496  1.00 32.21 340 A 1 
ATOM 2658 O O   . GLY A 0 340 . -106.378 -8.198  97.365  1.00 32.21 340 A 1 
ATOM 2659 N N   . GLN A 0 341 . -104.957 -7.178  98.760  1.00 29.21 341 A 1 
ATOM 2660 C CA  . GLN A 0 341 . -103.841 -6.887  97.863  1.00 29.21 341 A 1 
ATOM 2661 C C   . GLN A 0 341 . -103.100 -8.169  97.436  1.00 29.21 341 A 1 
ATOM 2662 C CB  . GLN A 0 341 . -102.947 -5.980  98.741  1.00 29.21 341 A 1 
ATOM 2663 O O   . GLN A 0 341 . -102.453 -8.734  98.300  1.00 29.21 341 A 1 
ATOM 2664 C CG  . GLN A 0 341 . -101.515 -5.666  98.289  1.00 29.21 341 A 1 
ATOM 2665 C CD  . GLN A 0 341 . -100.817 -4.796  99.338  1.00 29.21 341 A 1 
ATOM 2666 N NE2 . GLN A 0 341 . -99.563  -5.040  99.647  1.00 29.21 341 A 1 
ATOM 2667 O OE1 . GLN A 0 341 . -101.387 -3.881  99.906  1.00 29.21 341 A 1 
ATOM 2668 N N   . TYR A 0 342 . -103.111 -8.564  96.147  1.00 31.68 342 A 1 
ATOM 2669 C CA  . TYR A 0 342 . -102.033 -9.330  95.472  1.00 31.68 342 A 1 
ATOM 2670 C C   . TYR A 0 342 . -102.076 -9.179  93.923  1.00 31.68 342 A 1 
ATOM 2671 C CB  . TYR A 0 342 . -102.008 -10.829 95.865  1.00 31.68 342 A 1 
ATOM 2672 O O   . TYR A 0 342 . -102.961 -9.689  93.252  1.00 31.68 342 A 1 
ATOM 2673 C CG  . TYR A 0 342 . -101.355 -11.133 97.211  1.00 31.68 342 A 1 
ATOM 2674 C CD1 . TYR A 0 342 . -99.962  -10.979 97.382  1.00 31.68 342 A 1 
ATOM 2675 C CD2 . TYR A 0 342 . -102.153 -11.497 98.315  1.00 31.68 342 A 1 
ATOM 2676 C CE1 . TYR A 0 342 . -99.385  -11.126 98.660  1.00 31.68 342 A 1 
ATOM 2677 C CE2 . TYR A 0 342 . -101.585 -11.616 99.598  1.00 31.68 342 A 1 
ATOM 2678 O OH  . TYR A 0 342 . -99.649  -11.514 101.012 1.00 31.68 342 A 1 
ATOM 2679 C CZ  . TYR A 0 342 . -100.200 -11.419 99.774  1.00 31.68 342 A 1 
ATOM 2680 N N   . ALA A 0 343 . -101.096 -8.434  93.395  1.00 33.07 343 A 1 
ATOM 2681 C CA  . ALA A 0 343 . -100.235 -8.690  92.223  1.00 33.07 343 A 1 
ATOM 2682 C C   . ALA A 0 343 . -100.765 -9.242  90.856  1.00 33.07 343 A 1 
ATOM 2683 C CB  . ALA A 0 343 . -99.075  -9.548  92.758  1.00 33.07 343 A 1 
ATOM 2684 O O   . ALA A 0 343 . -101.018 -10.428 90.712  1.00 33.07 343 A 1 
ATOM 2685 N N   . LYS A 0 344 . -100.606 -8.389  89.815  1.00 29.99 344 A 1 
ATOM 2686 C CA  . LYS A 0 344 . -99.747  -8.566  88.602  1.00 29.99 344 A 1 
ATOM 2687 C C   . LYS A 0 344 . -100.247 -9.370  87.366  1.00 29.99 344 A 1 
ATOM 2688 C CB  . LYS A 0 344 . -98.349  -9.034  89.070  1.00 29.99 344 A 1 
ATOM 2689 O O   . LYS A 0 344 . -100.293 -10.591 87.387  1.00 29.99 344 A 1 
ATOM 2690 C CG  . LYS A 0 344 . -97.180  -8.672  88.142  1.00 29.99 344 A 1 
ATOM 2691 C CD  . LYS A 0 344 . -95.869  -9.268  88.685  1.00 29.99 344 A 1 
ATOM 2692 C CE  . LYS A 0 344 . -94.649  -8.742  87.917  1.00 29.99 344 A 1 
ATOM 2693 N NZ  . LYS A 0 344 . -93.398  -9.431  88.331  1.00 29.99 344 A 1 
ATOM 2694 N N   . GLY A 0 345 . -100.364 -8.645  86.235  1.00 28.08 345 A 1 
ATOM 2695 C CA  . GLY A 0 345 . -100.335 -9.119  84.827  1.00 28.08 345 A 1 
ATOM 2696 C C   . GLY A 0 345 . -101.675 -8.939  84.092  1.00 28.08 345 A 1 
ATOM 2697 O O   . GLY A 0 345 . -102.699 -9.299  84.644  1.00 28.08 345 A 1 
ATOM 2698 N N   . GLY A 0 346 . -101.813 -8.382  82.886  1.00 27.92 346 A 1 
ATOM 2699 C CA  . GLY A 0 346 . -100.916 -7.813  81.880  1.00 27.92 346 A 1 
ATOM 2700 C C   . GLY A 0 346 . -101.683 -7.752  80.537  1.00 27.92 346 A 1 
ATOM 2701 O O   . GLY A 0 346 . -102.472 -8.653  80.288  1.00 27.92 346 A 1 
ATOM 2702 N N   . GLN A 0 347 . -101.387 -6.744  79.691  1.00 29.36 347 A 1 
ATOM 2703 C CA  . GLN A 0 347 . -101.488 -6.775  78.206  1.00 29.36 347 A 1 
ATOM 2704 C C   . GLN A 0 347 . -102.925 -6.743  77.589  1.00 29.36 347 A 1 
ATOM 2705 C CB  . GLN A 0 347 . -100.622 -7.964  77.743  1.00 29.36 347 A 1 
ATOM 2706 O O   . GLN A 0 347 . -103.862 -7.197  78.219  1.00 29.36 347 A 1 
ATOM 2707 C CG  . GLN A 0 347 . -99.194  -7.972  78.345  1.00 29.36 347 A 1 
ATOM 2708 C CD  . GLN A 0 347 . -98.276  -8.977  77.666  1.00 29.36 347 A 1 
ATOM 2709 N NE2 . GLN A 0 347 . -97.242  -9.458  78.318  1.00 29.36 347 A 1 
ATOM 2710 O OE1 . GLN A 0 347 . -98.460  -9.299  76.515  1.00 29.36 347 A 1 
ATOM 2711 N N   . LEU A 0 348 . -103.267 -6.219  76.397  1.00 31.38 348 A 1 
ATOM 2712 C CA  . LEU A 0 348 . -102.576 -5.723  75.196  1.00 31.38 348 A 1 
ATOM 2713 C C   . LEU A 0 348 . -103.619 -5.019  74.262  1.00 31.38 348 A 1 
ATOM 2714 C CB  . LEU A 0 348 . -102.019 -6.959  74.443  1.00 31.38 348 A 1 
ATOM 2715 O O   . LEU A 0 348 . -104.816 -5.240  74.423  1.00 31.38 348 A 1 
ATOM 2716 C CG  . LEU A 0 348 . -100.683 -6.746  73.713  1.00 31.38 348 A 1 
ATOM 2717 C CD1 . LEU A 0 348 . -99.484  -6.521  74.636  1.00 31.38 348 A 1 
ATOM 2718 C CD2 . LEU A 0 348 . -100.393 -7.962  72.833  1.00 31.38 348 A 1 
ATOM 2719 N N   . TRP A 0 349 . -103.136 -4.306  73.228  1.00 28.09 349 A 1 
ATOM 2720 C CA  . TRP A 0 349 . -103.796 -3.922  71.948  1.00 28.09 349 A 1 
ATOM 2721 C C   . TRP A 0 349 . -104.577 -2.591  71.816  1.00 28.09 349 A 1 
ATOM 2722 C CB  . TRP A 0 349 . -104.522 -5.113  71.287  1.00 28.09 349 A 1 
ATOM 2723 O O   . TRP A 0 349 . -105.792 -2.528  71.985  1.00 28.09 349 A 1 
ATOM 2724 C CG  . TRP A 0 349 . -103.709 -5.915  70.319  1.00 28.09 349 A 1 
ATOM 2725 C CD1 . TRP A 0 349 . -102.391 -6.201  70.409  1.00 28.09 349 A 1 
ATOM 2726 C CD2 . TRP A 0 349 . -104.155 -6.511  69.066  1.00 28.09 349 A 1 
ATOM 2727 C CE2 . TRP A 0 349 . -103.038 -7.140  68.441  1.00 28.09 349 A 1 
ATOM 2728 C CE3 . TRP A 0 349 . -105.391 -6.568  68.388  1.00 28.09 349 A 1 
ATOM 2729 N NE1 . TRP A 0 349 . -101.992 -6.934  69.311  1.00 28.09 349 A 1 
ATOM 2730 C CH2 . TRP A 0 349 . -104.378 -7.821  66.550  1.00 28.09 349 A 1 
ATOM 2731 C CZ2 . TRP A 0 349 . -103.135 -7.787  67.203  1.00 28.09 349 A 1 
ATOM 2732 C CZ3 . TRP A 0 349 . -105.502 -7.216  67.143  1.00 28.09 349 A 1 
ATOM 2733 N N   . THR A 0 350 . -103.874 -1.560  71.316  1.00 30.26 350 A 1 
ATOM 2734 C CA  . THR A 0 350 . -104.449 -0.349  70.694  1.00 30.26 350 A 1 
ATOM 2735 C C   . THR A 0 350 . -103.838 -0.160  69.301  1.00 30.26 350 A 1 
ATOM 2736 C CB  . THR A 0 350 . -104.243 0.928   71.528  1.00 30.26 350 A 1 
ATOM 2737 O O   . THR A 0 350 . -102.624 -0.268  69.133  1.00 30.26 350 A 1 
ATOM 2738 C CG2 . THR A 0 350 . -105.318 1.972   71.221  1.00 30.26 350 A 1 
ATOM 2739 O OG1 . THR A 0 350 . -104.329 0.666   72.908  1.00 30.26 350 A 1 
ATOM 2740 N N   . GLY A 0 351 . -104.701 0.057   68.306  1.00 30.04 351 A 1 
ATOM 2741 C CA  . GLY A 0 351 . -104.406 -0.035  66.879  1.00 30.04 351 A 1 
ATOM 2742 C C   . GLY A 0 351 . -103.504 1.059   66.302  1.00 30.04 351 A 1 
ATOM 2743 O O   . GLY A 0 351 . -103.643 2.243   66.596  1.00 30.04 351 A 1 
ATOM 2744 N N   . ALA A 0 352 . -102.621 0.620   65.407  1.00 27.86 352 A 1 
ATOM 2745 C CA  . ALA A 0 352 . -101.882 1.436   64.461  1.00 27.86 352 A 1 
ATOM 2746 C C   . ALA A 0 352 . -102.620 1.416   63.112  1.00 27.86 352 A 1 
ATOM 2747 C CB  . ALA A 0 352 . -100.468 0.846   64.344  1.00 27.86 352 A 1 
ATOM 2748 O O   . ALA A 0 352 . -102.745 0.353   62.510  1.00 27.86 352 A 1 
ATOM 2749 N N   . SER A 0 353 . -103.153 2.558   62.664  1.00 34.20 353 A 1 
ATOM 2750 C CA  . SER A 0 353 . -103.428 2.872   61.242  1.00 34.20 353 A 1 
ATOM 2751 C C   . SER A 0 353 . -104.173 4.204   61.080  1.00 34.20 353 A 1 
ATOM 2752 C CB  . SER A 0 353 . -104.177 1.764   60.469  1.00 34.20 353 A 1 
ATOM 2753 O O   . SER A 0 353 . -105.241 4.266   60.492  1.00 34.20 353 A 1 
ATOM 2754 O OG  . SER A 0 353 . -105.243 1.230   61.219  1.00 34.20 353 A 1 
ATOM 2755 N N   . THR A 0 354 . -103.606 5.311   61.557  1.00 28.17 354 A 1 
ATOM 2756 C CA  . THR A 0 354 . -104.007 6.648   61.082  1.00 28.17 354 A 1 
ATOM 2757 C C   . THR A 0 354 . -102.828 7.598   61.226  1.00 28.17 354 A 1 
ATOM 2758 C CB  . THR A 0 354 . -105.230 7.252   61.816  1.00 28.17 354 A 1 
ATOM 2759 O O   . THR A 0 354 . -102.689 8.227   62.269  1.00 28.17 354 A 1 
ATOM 2760 C CG2 . THR A 0 354 . -106.593 6.703   61.398  1.00 28.17 354 A 1 
ATOM 2761 O OG1 . THR A 0 354 . -105.107 7.090   63.209  1.00 28.17 354 A 1 
ATOM 2762 N N   . HIS A 0 355 . -101.961 7.657   60.216  1.00 28.89 355 A 1 
ATOM 2763 C CA  . HIS A 0 355 . -101.331 8.889   59.722  1.00 28.89 355 A 1 
ATOM 2764 C C   . HIS A 0 355 . -100.610 8.559   58.412  1.00 28.89 355 A 1 
ATOM 2765 C CB  . HIS A 0 355 . -100.395 9.576   60.738  1.00 28.89 355 A 1 
ATOM 2766 O O   . HIS A 0 355 . -99.551  7.938   58.398  1.00 28.89 355 A 1 
ATOM 2767 C CG  . HIS A 0 355 . -101.040 10.807  61.341  1.00 28.89 355 A 1 
ATOM 2768 C CD2 . HIS A 0 355 . -100.883 12.108  60.943  1.00 28.89 355 A 1 
ATOM 2769 N ND1 . HIS A 0 355 . -101.991 10.814  62.331  1.00 28.89 355 A 1 
ATOM 2770 C CE1 . HIS A 0 355 . -102.405 12.072  62.529  1.00 28.89 355 A 1 
ATOM 2771 N NE2 . HIS A 0 355 . -101.756 12.899  61.701  1.00 28.89 355 A 1 
ATOM 2772 N N   . GLY A 0 356 . -101.239 8.944   57.301  1.00 30.04 356 A 1 
ATOM 2773 C CA  . GLY A 0 356 . -100.611 8.976   55.991  1.00 30.04 356 A 1 
ATOM 2774 C C   . GLY A 0 356 . -99.648  10.153  55.929  1.00 30.04 356 A 1 
ATOM 2775 O O   . GLY A 0 356 . -100.057 11.269  55.637  1.00 30.04 356 A 1 
ATOM 2776 N N   . ALA A 0 357 . -98.377  9.899   56.212  1.00 30.66 357 A 1 
ATOM 2777 C CA  . ALA A 0 357 . -97.295  10.684  55.648  1.00 30.66 357 A 1 
ATOM 2778 C C   . ALA A 0 357 . -96.723  9.823   54.528  1.00 30.66 357 A 1 
ATOM 2779 C CB  . ALA A 0 357 . -96.285  11.059  56.735  1.00 30.66 357 A 1 
ATOM 2780 O O   . ALA A 0 357 . -96.126  8.776   54.777  1.00 30.66 357 A 1 
ATOM 2781 N N   . ALA A 0 358 . -97.017  10.224  53.292  1.00 31.46 358 A 1 
ATOM 2782 C CA  . ALA A 0 358 . -96.352  9.711   52.114  1.00 31.46 358 A 1 
ATOM 2783 C C   . ALA A 0 358 . -94.844  9.764   52.379  1.00 31.46 358 A 1 
ATOM 2784 C CB  . ALA A 0 358 . -96.768  10.589  50.927  1.00 31.46 358 A 1 
ATOM 2785 O O   . ALA A 0 358 . -94.296  10.845  52.591  1.00 31.46 358 A 1 
ATOM 2786 N N   . ALA A 0 359 . -94.207  8.595   52.430  1.00 33.33 359 A 1 
ATOM 2787 C CA  . ALA A 0 359 . -92.764  8.472   52.370  1.00 33.33 359 A 1 
ATOM 2788 C C   . ALA A 0 359 . -92.349  9.062   51.022  1.00 33.33 359 A 1 
ATOM 2789 C CB  . ALA A 0 359 . -92.381  6.997   52.541  1.00 33.33 359 A 1 
ATOM 2790 O O   . ALA A 0 359 . -92.439  8.423   49.976  1.00 33.33 359 A 1 
ATOM 2791 N N   . GLN A 0 360 . -92.044  10.352  51.042  1.00 31.68 360 A 1 
ATOM 2792 C CA  . GLN A 0 360 . -91.471  11.071  49.930  1.00 31.68 360 A 1 
ATOM 2793 C C   . GLN A 0 360 . -90.114  10.406  49.723  1.00 31.68 360 A 1 
ATOM 2794 C CB  . GLN A 0 360 . -91.435  12.560  50.322  1.00 31.68 360 A 1 
ATOM 2795 O O   . GLN A 0 360 . -89.247  10.517  50.584  1.00 31.68 360 A 1 
ATOM 2796 C CG  . GLN A 0 360 . -91.612  13.520  49.138  1.00 31.68 360 A 1 
ATOM 2797 C CD  . GLN A 0 360 . -92.010  14.930  49.582  1.00 31.68 360 A 1 
ATOM 2798 N NE2 . GLN A 0 360 . -92.177  15.851  48.660  1.00 31.68 360 A 1 
ATOM 2799 O OE1 . GLN A 0 360 . -92.215  15.242  50.743  1.00 31.68 360 A 1 
ATOM 2800 N N   . ALA A 0 361 . -90.021  9.591   48.670  1.00 36.73 361 A 1 
ATOM 2801 C CA  . ALA A 0 361 . -88.855  8.801   48.309  1.00 36.73 361 A 1 
ATOM 2802 C C   . ALA A 0 361 . -87.653  9.736   48.129  1.00 36.73 361 A 1 
ATOM 2803 C CB  . ALA A 0 361 . -89.198  8.008   47.039  1.00 36.73 361 A 1 
ATOM 2804 O O   . ALA A 0 361 . -87.457  10.323  47.065  1.00 36.73 361 A 1 
ATOM 2805 N N   . GLY A 0 362 . -86.919  9.953   49.216  1.00 30.20 362 A 1 
ATOM 2806 C CA  . GLY A 0 362 . -85.616  10.582  49.194  1.00 30.20 362 A 1 
ATOM 2807 C C   . GLY A 0 362 . -84.644  9.516   48.734  1.00 30.20 362 A 1 
ATOM 2808 O O   . GLY A 0 362 . -84.357  8.597   49.490  1.00 30.20 362 A 1 
ATOM 2809 N N   . TYR A 0 363 . -84.231  9.604   47.477  1.00 32.55 363 A 1 
ATOM 2810 C CA  . TYR A 0 363 . -83.045  8.909   46.999  1.00 32.55 363 A 1 
ATOM 2811 C C   . TYR A 0 363 . -81.855  9.460   47.788  1.00 32.55 363 A 1 
ATOM 2812 C CB  . TYR A 0 363 . -82.869  9.178   45.494  1.00 32.55 363 A 1 
ATOM 2813 O O   . TYR A 0 363 . -81.695  10.683  47.853  1.00 32.55 363 A 1 
ATOM 2814 C CG  . TYR A 0 363 . -84.107  8.927   44.647  1.00 32.55 363 A 1 
ATOM 2815 C CD1 . TYR A 0 363 . -84.346  7.644   44.120  1.00 32.55 363 A 1 
ATOM 2816 C CD2 . TYR A 0 363 . -85.028  9.968   44.407  1.00 32.55 363 A 1 
ATOM 2817 C CE1 . TYR A 0 363 . -85.502  7.400   43.352  1.00 32.55 363 A 1 
ATOM 2818 C CE2 . TYR A 0 363 . -86.194  9.726   43.656  1.00 32.55 363 A 1 
ATOM 2819 O OH  . TYR A 0 363 . -87.555  8.209   42.398  1.00 32.55 363 A 1 
ATOM 2820 C CZ  . TYR A 0 363 . -86.430  8.438   43.126  1.00 32.55 363 A 1 
ATOM 2821 N N   . ASP A 0 364 . -81.049  8.599   48.386  1.00 38.69 364 A 1 
ATOM 2822 C CA  . ASP A 0 364 . -79.650  8.909   48.626  1.00 38.69 364 A 1 
ATOM 2823 C C   . ASP A 0 364 . -78.874  8.668   47.323  1.00 38.69 364 A 1 
ATOM 2824 C CB  . ASP A 0 364 . -79.097  8.164   49.852  1.00 38.69 364 A 1 
ATOM 2825 O O   . ASP A 0 364 . -79.198  7.798   46.522  1.00 38.69 364 A 1 
ATOM 2826 C CG  . ASP A 0 364 . -79.375  6.657   49.946  1.00 38.69 364 A 1 
ATOM 2827 O OD1 . ASP A 0 364 . -80.229  6.134   49.189  1.00 38.69 364 A 1 
ATOM 2828 O OD2 . ASP A 0 364 . -78.904  6.089   50.950  1.00 38.69 364 A 1 
ATOM 2829 N N   . ASN A 0 365 . -77.932  9.561   47.027  1.00 33.56 365 A 1 
ATOM 2830 C CA  . ASN A 0 365 . -76.992  9.407   45.918  1.00 33.56 365 A 1 
ATOM 2831 C C   . ASN A 0 365 . -75.652  9.072   46.566  1.00 33.56 365 A 1 
ATOM 2832 C CB  . ASN A 0 365 . -76.884  10.715  45.098  1.00 33.56 365 A 1 
ATOM 2833 O O   . ASN A 0 365 . -74.842  9.981   46.781  1.00 33.56 365 A 1 
ATOM 2834 C CG  . ASN A 0 365 . -77.780  10.856  43.886  1.00 33.56 365 A 1 
ATOM 2835 N ND2 . ASN A 0 365 . -78.130  12.081  43.565  1.00 33.56 365 A 1 
ATOM 2836 O OD1 . ASN A 0 365 . -78.109  9.957   43.131  1.00 33.56 365 A 1 
ATOM 2837 N N   . ASP A 0 366 . -75.412  7.805   46.880  1.00 42.61 366 A 1 
ATOM 2838 C CA  . ASP A 0 366 . -74.107  7.375   47.372  1.00 42.61 366 A 1 
ATOM 2839 C C   . ASP A 0 366 . -73.096  7.453   46.223  1.00 42.61 366 A 1 
ATOM 2840 C CB  . ASP A 0 366 . -74.202  5.991   48.034  1.00 42.61 366 A 1 
ATOM 2841 O O   . ASP A 0 366 . -72.847  6.520   45.475  1.00 42.61 366 A 1 
ATOM 2842 C CG  . ASP A 0 366 . -74.705  6.043   49.487  1.00 42.61 366 A 1 
ATOM 2843 O OD1 . ASP A 0 366 . -74.940  7.165   49.998  1.00 42.61 366 A 1 
ATOM 2844 O OD2 . ASP A 0 366 . -74.698  4.971   50.131  1.00 42.61 366 A 1 
ATOM 2845 N N   . THR A 0 367 . -72.492  8.623   46.030  1.00 40.22 367 A 1 
ATOM 2846 C CA  . THR A 0 367 . -71.485  8.812   44.981  1.00 40.22 367 A 1 
ATOM 2847 C C   . THR A 0 367 . -70.179  8.165   45.438  1.00 40.22 367 A 1 
ATOM 2848 C CB  . THR A 0 367 . -71.315  10.296  44.627  1.00 40.22 367 A 1 
ATOM 2849 O O   . THR A 0 367 . -69.315  8.822   46.016  1.00 40.22 367 A 1 
ATOM 2850 C CG2 . THR A 0 367 . -70.423  10.499  43.399  1.00 40.22 367 A 1 
ATOM 2851 O OG1 . THR A 0 367 . -72.575  10.850  44.306  1.00 40.22 367 A 1 
ATOM 2852 N N   . TRP A 0 368 . -70.001  6.865   45.200  1.00 54.91 368 A 1 
ATOM 2853 C CA  . TRP A 0 368 . -68.743  6.192   45.518  1.00 54.91 368 A 1 
ATOM 2854 C C   . TRP A 0 368 . -67.760  6.210   44.339  1.00 54.91 368 A 1 
ATOM 2855 C CB  . TRP A 0 368 . -68.980  4.803   46.114  1.00 54.91 368 A 1 
ATOM 2856 O O   . TRP A 0 368 . -68.093  5.961   43.181  1.00 54.91 368 A 1 
ATOM 2857 C CG  . TRP A 0 368 . -69.703  3.824   45.253  1.00 54.91 368 A 1 
ATOM 2858 C CD1 . TRP A 0 368 . -71.042  3.671   45.213  1.00 54.91 368 A 1 
ATOM 2859 C CD2 . TRP A 0 368 . -69.178  2.884   44.271  1.00 54.91 368 A 1 
ATOM 2860 C CE2 . TRP A 0 368 . -70.263  2.138   43.723  1.00 54.91 368 A 1 
ATOM 2861 C CE3 . TRP A 0 368 . -67.903  2.647   43.725  1.00 54.91 368 A 1 
ATOM 2862 N NE1 . TRP A 0 368 . -71.368  2.663   44.341  1.00 54.91 368 A 1 
ATOM 2863 C CH2 . TRP A 0 368 . -68.814  0.972   42.191  1.00 54.91 368 A 1 
ATOM 2864 C CZ2 . TRP A 0 368 . -70.089  1.156   42.740  1.00 54.91 368 A 1 
ATOM 2865 C CZ3 . TRP A 0 368 . -67.739  1.748   42.656  1.00 54.91 368 A 1 
ATOM 2866 N N   . ALA A 0 369 . -66.492  6.476   44.658  1.00 47.40 369 A 1 
ATOM 2867 C CA  . ALA A 0 369 . -65.360  6.335   43.746  1.00 47.40 369 A 1 
ATOM 2868 C C   . ALA A 0 369 . -64.569  5.068   44.111  1.00 47.40 369 A 1 
ATOM 2869 C CB  . ALA A 0 369 . -64.503  7.609   43.813  1.00 47.40 369 A 1 
ATOM 2870 O O   . ALA A 0 369 . -64.134  4.925   45.259  1.00 47.40 369 A 1 
ATOM 2871 N N   . LYS A 0 370 . -64.361  4.157   43.150  1.00 54.30 370 A 1 
ATOM 2872 C CA  . LYS A 0 370 . -63.379  3.061   43.258  1.00 54.30 370 A 1 
ATOM 2873 C C   . LYS A 0 370 . -62.122  3.451   42.485  1.00 54.30 370 A 1 
ATOM 2874 C CB  . LYS A 0 370 . -63.945  1.711   42.770  1.00 54.30 370 A 1 
ATOM 2875 O O   . LYS A 0 370 . -62.221  3.993   41.391  1.00 54.30 370 A 1 
ATOM 2876 C CG  . LYS A 0 370 . -64.776  1.004   43.856  1.00 54.30 370 A 1 
ATOM 2877 C CD  . LYS A 0 370 . -65.458  -0.289  43.359  1.00 54.30 370 A 1 
ATOM 2878 C CE  . LYS A 0 370 . -66.599  -0.692  44.313  1.00 54.30 370 A 1 
ATOM 2879 N NZ  . LYS A 0 370 . -67.682  -1.445  43.630  1.00 54.30 370 A 1 
ATOM 2880 N N   . GLN A 0 371 . -60.962  3.181   43.076  1.00 56.58 371 A 1 
ATOM 2881 C CA  . GLN A 0 371 . -59.664  3.359   42.427  1.00 56.58 371 A 1 
ATOM 2882 C C   . GLN A 0 371 . -59.378  2.143   41.543  1.00 56.58 371 A 1 
ATOM 2883 C CB  . GLN A 0 371 . -58.562  3.525   43.491  1.00 56.58 371 A 1 
ATOM 2884 O O   . GLN A 0 371 . -59.468  1.005   42.018  1.00 56.58 371 A 1 
ATOM 2885 C CG  . GLN A 0 371 . -58.670  4.821   44.316  1.00 56.58 371 A 1 
ATOM 2886 C CD  . GLN A 0 371 . -58.361  6.086   43.519  1.00 56.58 371 A 1 
ATOM 2887 N NE2 . GLN A 0 371 . -58.626  7.247   44.070  1.00 56.58 371 A 1 
ATOM 2888 O OE1 . GLN A 0 371 . -57.889  6.058   42.401  1.00 56.58 371 A 1 
ATOM 2889 N N   . ALA A 0 372 . -59.015  2.377   40.285  1.00 57.85 372 A 1 
ATOM 2890 C CA  . ALA A 0 372 . -58.412  1.364   39.432  1.00 57.85 372 A 1 
ATOM 2891 C C   . ALA A 0 372 . -56.951  1.735   39.170  1.00 57.85 372 A 1 
ATOM 2892 C CB  . ALA A 0 372 . -59.240  1.187   38.155  1.00 57.85 372 A 1 
ATOM 2893 O O   . ALA A 0 372 . -56.636  2.898   38.927  1.00 57.85 372 A 1 
ATOM 2894 N N   . TYR A 0 373 . -56.070  0.740   39.242  1.00 63.44 373 A 1 
ATOM 2895 C CA  . TYR A 0 373 . -54.647  0.904   38.965  1.00 63.44 373 A 1 
ATOM 2896 C C   . TYR A 0 373 . -54.301  0.130   37.697  1.00 63.44 373 A 1 
ATOM 2897 C CB  . TYR A 0 373 . -53.814  0.452   40.173  1.00 63.44 373 A 1 
ATOM 2898 O O   . TYR A 0 373 . -54.655  -1.049  37.587  1.00 63.44 373 A 1 
ATOM 2899 C CG  . TYR A 0 373 . -54.051  1.282   41.422  1.00 63.44 373 A 1 
ATOM 2900 C CD1 . TYR A 0 373 . -53.401  2.522   41.566  1.00 63.44 373 A 1 
ATOM 2901 C CD2 . TYR A 0 373 . -54.938  0.833   42.422  1.00 63.44 373 A 1 
ATOM 2902 C CE1 . TYR A 0 373 . -53.631  3.316   42.706  1.00 63.44 373 A 1 
ATOM 2903 C CE2 . TYR A 0 373 . -55.175  1.625   43.563  1.00 63.44 373 A 1 
ATOM 2904 O OH  . TYR A 0 373 . -54.760  3.635   44.801  1.00 63.44 373 A 1 
ATOM 2905 C CZ  . TYR A 0 373 . -54.523  2.868   43.705  1.00 63.44 373 A 1 
ATOM 2906 N N   . GLY A 0 374 . -53.645  0.811   36.760  1.00 66.11 374 A 1 
ATOM 2907 C CA  . GLY A 0 374 . -52.917  0.208   35.650  1.00 66.11 374 A 1 
ATOM 2908 C C   . GLY A 0 374 . -51.414  0.215   35.930  1.00 66.11 374 A 1 
ATOM 2909 O O   . GLY A 0 374 . -50.937  0.970   36.781  1.00 66.11 374 A 1 
ATOM 2910 N N   . GLN A 0 375 . -50.695  -0.666  35.251  1.00 68.73 375 A 1 
ATOM 2911 C CA  . GLN A 0 375 . -49.245  -0.729  35.208  1.00 68.73 375 A 1 
ATOM 2912 C C   . GLN A 0 375 . -48.839  -1.137  33.795  1.00 68.73 375 A 1 
ATOM 2913 C CB  . GLN A 0 375 . -48.749  -1.721  36.277  1.00 68.73 375 A 1 
ATOM 2914 O O   . GLN A 0 375 . -49.274  -2.188  33.334  1.00 68.73 375 A 1 
ATOM 2915 C CG  . GLN A 0 375 . -47.253  -2.067  36.192  1.00 68.73 375 A 1 
ATOM 2916 C CD  . GLN A 0 375 . -46.977  -3.265  35.286  1.00 68.73 375 A 1 
ATOM 2917 N NE2 . GLN A 0 375 . -46.164  -3.106  34.284  1.00 68.73 375 A 1 
ATOM 2918 O OE1 . GLN A 0 375 . -47.389  -4.399  35.526  1.00 68.73 375 A 1 
ATOM 2919 N N   . ASP A 0 376 . -47.983  -0.366  33.159  1.00 71.41 376 A 1 
ATOM 2920 C CA  . ASP A 0 376 . -47.317  -0.677  31.893  1.00 71.41 376 A 1 
ATOM 2921 C C   . ASP A 0 376 . -45.824  -0.914  32.176  1.00 71.41 376 A 1 
ATOM 2922 C CB  . ASP A 0 376 . -47.610  0.414   30.852  1.00 71.41 376 A 1 
ATOM 2923 O O   . ASP A 0 376 . -45.315  -0.662  33.276  1.00 71.41 376 A 1 
ATOM 2924 C CG  . ASP A 0 376 . -47.511  1.812   31.432  1.00 71.41 376 A 1 
ATOM 2925 O OD1 . ASP A 0 376 . -46.650  1.960   32.320  1.00 71.41 376 A 1 
ATOM 2926 O OD2 . ASP A 0 376 . -48.478  2.588   31.243  1.00 71.41 376 A 1 
ATOM 2927 N N   . GLN A 0 377 . -45.169  -1.674  31.308  1.00 73.23 377 A 1 
ATOM 2928 C CA  . GLN A 0 377 . -43.769  -2.069  31.478  1.00 73.23 377 A 1 
ATOM 2929 C C   . GLN A 0 377 . -43.176  -2.222  30.090  1.00 73.23 377 A 1 
ATOM 2930 C CB  . GLN A 0 377 . -43.617  -3.366  32.308  1.00 73.23 377 A 1 
ATOM 2931 O O   . GLN A 0 377 . -43.066  -3.341  29.571  1.00 73.23 377 A 1 
ATOM 2932 C CG  . GLN A 0 377 . -43.086  -3.130  33.724  1.00 73.23 377 A 1 
ATOM 2933 C CD  . GLN A 0 377 . -43.013  -4.446  34.486  1.00 73.23 377 A 1 
ATOM 2934 N NE2 . GLN A 0 377 . -44.032  -4.821  35.225  1.00 73.23 377 A 1 
ATOM 2935 O OE1 . GLN A 0 377 . -42.065  -5.214  34.391  1.00 73.23 377 A 1 
ATOM 2936 N N   . ASP A 0 378 . -42.769  -1.091  29.543  1.00 77.82 378 A 1 
ATOM 2937 C CA  . ASP A 0 378 . -42.233  -0.998  28.204  1.00 77.82 378 A 1 
ATOM 2938 C C   . ASP A 0 378 . -40.711  -1.025  28.268  1.00 77.82 378 A 1 
ATOM 2939 C CB  . ASP A 0 378 . -42.794  0.235   27.490  1.00 77.82 378 A 1 
ATOM 2940 O O   . ASP A 0 378 . -40.059  -0.324  29.043  1.00 77.82 378 A 1 
ATOM 2941 C CG  . ASP A 0 378 . -44.282  0.106   27.155  1.00 77.82 378 A 1 
ATOM 2942 O OD1 . ASP A 0 378 . -44.845  -0.977  27.443  1.00 77.82 378 A 1 
ATOM 2943 O OD2 . ASP A 0 378 . -44.776  1.067   26.527  1.00 77.82 378 A 1 
ATOM 2944 N N   . ALA A 0 379 . -40.112  -1.880  27.451  1.00 78.76 379 A 1 
ATOM 2945 C CA  . ALA A 0 379 . -38.678  -1.900  27.235  1.00 78.76 379 A 1 
ATOM 2946 C C   . ALA A 0 379 . -38.422  -1.776  25.740  1.00 78.76 379 A 1 
ATOM 2947 C CB  . ALA A 0 379 . -38.062  -3.152  27.866  1.00 78.76 379 A 1 
ATOM 2948 O O   . ALA A 0 379 . -38.873  -2.602  24.945  1.00 78.76 379 A 1 
ATOM 2949 N N   . ARG A 0 380 . -37.694  -0.729  25.365  1.00 80.99 380 A 1 
ATOM 2950 C CA  . ARG A 0 380 . -37.274  -0.477  23.991  1.00 80.99 380 A 1 
ATOM 2951 C C   . ARG A 0 380 . -35.764  -0.446  23.952  1.00 80.99 380 A 1 
ATOM 2952 C CB  . ARG A 0 380 . -37.872  0.826   23.466  1.00 80.99 380 A 1 
ATOM 2953 O O   . ARG A 0 380 . -35.150  0.280   24.726  1.00 80.99 380 A 1 
ATOM 2954 C CG  . ARG A 0 380 . -39.404  0.815   23.484  1.00 80.99 380 A 1 
ATOM 2955 C CD  . ARG A 0 380 . -39.950  2.115   22.890  1.00 80.99 380 A 1 
ATOM 2956 N NE  . ARG A 0 380 . -39.682  3.260   23.783  1.00 80.99 380 A 1 
ATOM 2957 N NH1 . ARG A 0 380 . -41.209  4.722   22.907  1.00 80.99 380 A 1 
ATOM 2958 N NH2 . ARG A 0 380 . -40.129  5.242   24.794  1.00 80.99 380 A 1 
ATOM 2959 C CZ  . ARG A 0 380 . -40.333  4.405   23.818  1.00 80.99 380 A 1 
ATOM 2960 N N   . TRP A 0 381 . -35.181  -1.211  23.049  1.00 86.40 381 A 1 
ATOM 2961 C CA  . TRP A 0 381 . -33.740  -1.264  22.869  1.00 86.40 381 A 1 
ATOM 2962 C C   . TRP A 0 381 . -33.402  -1.158  21.394  1.00 86.40 381 A 1 
ATOM 2963 C CB  . TRP A 0 381 . -33.201  -2.544  23.498  1.00 86.40 381 A 1 
ATOM 2964 O O   . TRP A 0 381 . -34.092  -1.745  20.558  1.00 86.40 381 A 1 
ATOM 2965 C CG  . TRP A 0 381 . -31.741  -2.773  23.292  1.00 86.40 381 A 1 
ATOM 2966 C CD1 . TRP A 0 381 . -30.745  -2.269  24.052  1.00 86.40 381 A 1 
ATOM 2967 C CD2 . TRP A 0 381 . -31.095  -3.553  22.247  1.00 86.40 381 A 1 
ATOM 2968 C CE2 . TRP A 0 381 . -29.701  -3.596  22.530  1.00 86.40 381 A 1 
ATOM 2969 C CE3 . TRP A 0 381 . -31.549  -4.266  21.117  1.00 86.40 381 A 1 
ATOM 2970 N NE1 . TRP A 0 381 . -29.530  -2.741  23.598  1.00 86.40 381 A 1 
ATOM 2971 C CH2 . TRP A 0 381 . -29.300  -5.114  20.687  1.00 86.40 381 A 1 
ATOM 2972 C CZ2 . TRP A 0 381 . -28.827  -4.418  21.813  1.00 86.40 381 A 1 
ATOM 2973 C CZ3 . TRP A 0 381 . -30.656  -5.018  20.331  1.00 86.40 381 A 1 
ATOM 2974 N N   . GLY A 0 382 . -32.342  -0.422  21.079  1.00 87.81 382 A 1 
ATOM 2975 C CA  . GLY A 0 382 . -31.940  -0.164  19.706  1.00 87.81 382 A 1 
ATOM 2976 C C   . GLY A 0 382 . -30.432  -0.113  19.531  1.00 87.81 382 A 1 
ATOM 2977 O O   . GLY A 0 382 . -29.703  0.344   20.412  1.00 87.81 382 A 1 
ATOM 2978 N N   . LYS A 0 383 . -29.989  -0.573  18.362  1.00 86.14 383 A 1 
ATOM 2979 C CA  . LYS A 0 383 . -28.649  -0.391  17.815  1.00 86.14 383 A 1 
ATOM 2980 C C   . LYS A 0 383 . -28.743  0.135   16.403  1.00 86.14 383 A 1 
ATOM 2981 C CB  . LYS A 0 383 . -27.869  -1.703  17.802  1.00 86.14 383 A 1 
ATOM 2982 O O   . LYS A 0 383 . -29.417  -0.497  15.590  1.00 86.14 383 A 1 
ATOM 2983 C CG  . LYS A 0 383 . -27.498  -2.050  19.228  1.00 86.14 383 A 1 
ATOM 2984 C CD  . LYS A 0 383 . -26.605  -3.286  19.289  1.00 86.14 383 A 1 
ATOM 2985 C CE  . LYS A 0 383 . -26.143  -3.171  20.721  1.00 86.14 383 A 1 
ATOM 2986 N NZ  . LYS A 0 383 . -25.293  -4.248  21.242  1.00 86.14 383 A 1 
ATOM 2987 N N   . SER A 0 384 . -28.024  1.206   16.112  1.00 85.32 384 A 1 
ATOM 2988 C CA  . SER A 0 384 . -27.925  1.737   14.759  1.00 85.32 384 A 1 
ATOM 2989 C C   . SER A 0 384 . -26.490  2.068   14.370  1.00 85.32 384 A 1 
ATOM 2990 C CB  . SER A 0 384 . -28.892  2.900   14.528  1.00 85.32 384 A 1 
ATOM 2991 O O   . SER A 0 384 . -25.677  2.431   15.218  1.00 85.32 384 A 1 
ATOM 2992 O OG  . SER A 0 384 . -28.708  3.913   15.492  1.00 85.32 384 A 1 
ATOM 2993 N N   . TYR A 0 385 . -26.181  1.907   13.085  1.00 81.26 385 A 1 
ATOM 2994 C CA  . TYR A 0 385 . -25.001  2.488   12.442  1.00 81.26 385 A 1 
ATOM 2995 C C   . TYR A 0 385 . -25.470  3.334   11.269  1.00 81.26 385 A 1 
ATOM 2996 C CB  . TYR A 0 385 . -24.041  1.418   11.908  1.00 81.26 385 A 1 
ATOM 2997 O O   . TYR A 0 385 . -26.186  2.787   10.435  1.00 81.26 385 A 1 
ATOM 2998 C CG  . TYR A 0 385 . -23.409  0.524   12.948  1.00 81.26 385 A 1 
ATOM 2999 C CD1 . TYR A 0 385 . -22.149  0.840   13.486  1.00 81.26 385 A 1 
ATOM 3000 C CD2 . TYR A 0 385 . -24.079  -0.641  13.350  1.00 81.26 385 A 1 
ATOM 3001 C CE1 . TYR A 0 385 . -21.556  -0.022  14.429  1.00 81.26 385 A 1 
ATOM 3002 C CE2 . TYR A 0 385 . -23.495  -1.512  14.287  1.00 81.26 385 A 1 
ATOM 3003 O OH  . TYR A 0 385 . -21.700  -1.982  15.807  1.00 81.26 385 A 1 
ATOM 3004 C CZ  . TYR A 0 385 . -22.234  -1.196  14.833  1.00 81.26 385 A 1 
ATOM 3005 N N   . ASP A 0 386 . -25.026  4.583   11.140  1.00 83.53 386 A 1 
ATOM 3006 C CA  . ASP A 0 386 . -25.384  5.399   9.970   1.00 83.53 386 A 1 
ATOM 3007 C C   . ASP A 0 386 . -24.670  4.903   8.716   1.00 83.53 386 A 1 
ATOM 3008 C CB  . ASP A 0 386 . -25.040  6.879   10.187  1.00 83.53 386 A 1 
ATOM 3009 O O   . ASP A 0 386 . -25.289  4.701   7.672   1.00 83.53 386 A 1 
ATOM 3010 C CG  . ASP A 0 386 . -26.067  7.648   11.018  1.00 83.53 386 A 1 
ATOM 3011 O OD1 . ASP A 0 386 . -27.122  7.081   11.366  1.00 83.53 386 A 1 
ATOM 3012 O OD2 . ASP A 0 386 . -25.790  8.842   11.280  1.00 83.53 386 A 1 
ATOM 3013 N N   . SER A 0 387 . -23.360  4.673   8.805   1.00 85.57 387 A 1 
ATOM 3014 C CA  . SER A 0 387 . -22.599  4.118   7.690   1.00 85.57 387 A 1 
ATOM 3015 C C   . SER A 0 387 . -21.401  3.310   8.169   1.00 85.57 387 A 1 
ATOM 3016 C CB  . SER A 0 387 . -22.205  5.221   6.690   1.00 85.57 387 A 1 
ATOM 3017 O O   . SER A 0 387 . -20.761  3.628   9.171   1.00 85.57 387 A 1 
ATOM 3018 O OG  . SER A 0 387 . -21.080  5.972   7.112   1.00 85.57 387 A 1 
ATOM 3019 N N   . VAL A 0 388 . -21.079  2.236   7.450   1.00 88.48 388 A 1 
ATOM 3020 C CA  . VAL A 0 388 . -19.857  1.454   7.658   1.00 88.48 388 A 1 
ATOM 3021 C C   . VAL A 0 388 . -19.177  1.246   6.314   1.00 88.48 388 A 1 
ATOM 3022 C CB  . VAL A 0 388 . -20.132  0.116   8.372   1.00 88.48 388 A 1 
ATOM 3023 O O   . VAL A 0 388 . -19.773  0.719   5.376   1.00 88.48 388 A 1 
ATOM 3024 C CG1 . VAL A 0 388 . -18.825  -0.662  8.605   1.00 88.48 388 A 1 
ATOM 3025 C CG2 . VAL A 0 388 . -20.794  0.321   9.741   1.00 88.48 388 A 1 
ATOM 3026 N N   . SER A 0 389 . -17.901  1.623   6.236   1.00 90.73 389 A 1 
ATOM 3027 C CA  . SER A 0 389 . -17.056  1.453   5.055   1.00 90.73 389 A 1 
ATOM 3028 C C   . SER A 0 389 . -15.789  0.687   5.411   1.00 90.73 389 A 1 
ATOM 3029 C CB  . SER A 0 389 . -16.715  2.802   4.418   1.00 90.73 389 A 1 
ATOM 3030 O O   . SER A 0 389 . -15.039  1.058   6.315   1.00 90.73 389 A 1 
ATOM 3031 O OG  . SER A 0 389 . -16.042  2.620   3.176   1.00 90.73 389 A 1 
ATOM 3032 N N   . ALA A 0 390 . -15.508  -0.376  4.668   1.00 91.48 390 A 1 
ATOM 3033 C CA  . ALA A 0 390 . -14.254  -1.108  4.735   1.00 91.48 390 A 1 
ATOM 3034 C C   . ALA A 0 390 . -13.592  -1.106  3.359   1.00 91.48 390 A 1 
ATOM 3035 C CB  . ALA A 0 390 . -14.510  -2.524  5.256   1.00 91.48 390 A 1 
ATOM 3036 O O   . ALA A 0 390 . -14.195  -1.523  2.373   1.00 91.48 390 A 1 
ATOM 3037 N N   . ARG A 0 391 . -12.332  -0.672  3.284   1.00 94.59 391 A 1 
ATOM 3038 C CA  . ARG A 0 391 . -11.555  -0.628  2.038   1.00 94.59 391 A 1 
ATOM 3039 C C   . ARG A 0 391 . -10.254  -1.391  2.217   1.00 94.59 391 A 1 
ATOM 3040 C CB  . ARG A 0 391 . -11.328  0.818   1.558   1.00 94.59 391 A 1 
ATOM 3041 O O   . ARG A 0 391 . -9.597   -1.282  3.251   1.00 94.59 391 A 1 
ATOM 3042 C CG  . ARG A 0 391 . -12.642  1.607   1.440   1.00 94.59 391 A 1 
ATOM 3043 C CD  . ARG A 0 391 . -12.424  3.086   1.113   1.00 94.59 391 A 1 
ATOM 3044 N NE  . ARG A 0 391 . -13.735  3.748   0.978   1.00 94.59 391 A 1 
ATOM 3045 N NH1 . ARG A 0 391 . -13.872  3.839   -1.321  1.00 94.59 391 A 1 
ATOM 3046 N NH2 . ARG A 0 391 . -15.673  4.265   -0.072  1.00 94.59 391 A 1 
ATOM 3047 C CZ  . ARG A 0 391 . -14.411  3.961   -0.137  1.00 94.59 391 A 1 
ATOM 3048 N N   . SER A 0 392 . -9.876   -2.160  1.207   1.00 95.51 392 A 1 
ATOM 3049 C CA  . SER A 0 392 . -8.589   -2.842  1.113   1.00 95.51 392 A 1 
ATOM 3050 C C   . SER A 0 392 . -7.997   -2.572  -0.261  1.00 95.51 392 A 1 
ATOM 3051 C CB  . SER A 0 392 . -8.752   -4.345  1.353   1.00 95.51 392 A 1 
ATOM 3052 O O   . SER A 0 392 . -8.714   -2.627  -1.255  1.00 95.51 392 A 1 
ATOM 3053 O OG  . SER A 0 392 . -7.494   -4.972  1.562   1.00 95.51 392 A 1 
ATOM 3054 N N   . TYR A 0 393 . -6.702   -2.305  -0.303  1.00 94.77 393 A 1 
ATOM 3055 C CA  . TYR A 0 393 . -5.932   -2.025  -1.508  1.00 94.77 393 A 1 
ATOM 3056 C C   . TYR A 0 393 . -4.606   -2.779  -1.410  1.00 94.77 393 A 1 
ATOM 3057 C CB  . TYR A 0 393 . -5.732   -0.508  -1.605  1.00 94.77 393 A 1 
ATOM 3058 O O   . TYR A 0 393 . -3.968   -2.753  -0.359  1.00 94.77 393 A 1 
ATOM 3059 C CG  . TYR A 0 393 . -4.891   -0.051  -2.777  1.00 94.77 393 A 1 
ATOM 3060 C CD1 . TYR A 0 393 . -3.516   0.207   -2.606  1.00 94.77 393 A 1 
ATOM 3061 C CD2 . TYR A 0 393 . -5.488   0.118   -4.040  1.00 94.77 393 A 1 
ATOM 3062 C CE1 . TYR A 0 393 . -2.745   0.651   -3.696  1.00 94.77 393 A 1 
ATOM 3063 C CE2 . TYR A 0 393 . -4.715   0.543   -5.136  1.00 94.77 393 A 1 
ATOM 3064 O OH  . TYR A 0 393 . -2.584   1.209   -6.021  1.00 94.77 393 A 1 
ATOM 3065 C CZ  . TYR A 0 393 . -3.340   0.811   -4.965  1.00 94.77 393 A 1 
ATOM 3066 N N   . ASP A 0 394 . -4.228   -3.479  -2.466  1.00 95.29 394 A 1 
ATOM 3067 C CA  . ASP A 0 394 . -2.948   -4.165  -2.633  1.00 95.29 394 A 1 
ATOM 3068 C C   . ASP A 0 394 . -2.460   -3.834  -4.043  1.00 95.29 394 A 1 
ATOM 3069 C CB  . ASP A 0 394 . -3.132   -5.678  -2.407  1.00 95.29 394 A 1 
ATOM 3070 O O   . ASP A 0 394 . -3.214   -3.976  -5.005  1.00 95.29 394 A 1 
ATOM 3071 C CG  . ASP A 0 394 . -1.844   -6.519  -2.482  1.00 95.29 394 A 1 
ATOM 3072 O OD1 . ASP A 0 394 . -0.852   -6.104  -3.109  1.00 95.29 394 A 1 
ATOM 3073 O OD2 . ASP A 0 394 . -1.842   -7.654  -1.948  1.00 95.29 394 A 1 
ATOM 3074 N N   . ASN A 0 395 . -1.240   -3.334  -4.169  1.00 95.61 395 A 1 
ATOM 3075 C CA  . ASN A 0 395 . -0.653   -2.998  -5.450  1.00 95.61 395 A 1 
ATOM 3076 C C   . ASN A 0 395 . 0.818    -3.390  -5.484  1.00 95.61 395 A 1 
ATOM 3077 C CB  . ASN A 0 395 . -0.882   -1.514  -5.739  1.00 95.61 395 A 1 
ATOM 3078 O O   . ASN A 0 395 . 1.605    -2.910  -4.671  1.00 95.61 395 A 1 
ATOM 3079 C CG  . ASN A 0 395 . -0.039   -1.031  -6.901  1.00 95.61 395 A 1 
ATOM 3080 N ND2 . ASN A 0 395 . 0.842    -0.093  -6.656  1.00 95.61 395 A 1 
ATOM 3081 O OD1 . ASN A 0 395 . -0.083   -1.528  -8.010  1.00 95.61 395 A 1 
ATOM 3082 N N   . LYS A 0 396 . 1.181    -4.200  -6.478  1.00 96.92 396 A 1 
ATOM 3083 C CA  . LYS A 0 396 . 2.550    -4.646  -6.728  1.00 96.92 396 A 1 
ATOM 3084 C C   . LYS A 0 396 . 3.020    -4.100  -8.057  1.00 96.92 396 A 1 
ATOM 3085 C CB  . LYS A 0 396 . 2.660    -6.172  -6.685  1.00 96.92 396 A 1 
ATOM 3086 O O   . LYS A 0 396 . 2.369    -4.312  -9.078  1.00 96.92 396 A 1 
ATOM 3087 C CG  . LYS A 0 396 . 2.266    -6.687  -5.301  1.00 96.92 396 A 1 
ATOM 3088 C CD  . LYS A 0 396 . 2.399    -8.208  -5.197  1.00 96.92 396 A 1 
ATOM 3089 C CE  . LYS A 0 396 . 1.891    -8.655  -3.823  1.00 96.92 396 A 1 
ATOM 3090 N NZ  . LYS A 0 396 . 0.422    -8.499  -3.722  1.00 96.92 396 A 1 
ATOM 3091 N N   . LYS A 0 397 . 4.164    -3.430  -8.050  1.00 96.73 397 A 1 
ATOM 3092 C CA  . LYS A 0 397 . 4.790    -2.866  -9.240  1.00 96.73 397 A 1 
ATOM 3093 C C   . LYS A 0 397 . 6.198    -3.388  -9.364  1.00 96.73 397 A 1 
ATOM 3094 C CB  . LYS A 0 397 . 4.767    -1.339  -9.207  1.00 96.73 397 A 1 
ATOM 3095 O O   . LYS A 0 397 . 6.941    -3.431  -8.392  1.00 96.73 397 A 1 
ATOM 3096 C CG  . LYS A 0 397 . 3.326    -0.831  -9.126  1.00 96.73 397 A 1 
ATOM 3097 C CD  . LYS A 0 397 . 3.288    0.685   -9.272  1.00 96.73 397 A 1 
ATOM 3098 C CE  . LYS A 0 397 . 1.837    1.111   -9.499  1.00 96.73 397 A 1 
ATOM 3099 N NZ  . LYS A 0 397 . 1.787    2.238   -10.439 1.00 96.73 397 A 1 
ATOM 3100 N N   . TYR A 0 398 . 6.563    -3.762  -10.571 1.00 97.30 398 A 1 
ATOM 3101 C CA  . TYR A 0 398 . 7.905    -4.152  -10.936 1.00 97.30 398 A 1 
ATOM 3102 C C   . TYR A 0 398 . 8.289    -3.394  -12.194 1.00 97.30 398 A 1 
ATOM 3103 C CB  . TYR A 0 398 . 7.956    -5.665  -11.136 1.00 97.30 398 A 1 
ATOM 3104 O O   . TYR A 0 398 . 7.500    -3.313  -13.135 1.00 97.30 398 A 1 
ATOM 3105 C CG  . TYR A 0 398 . 9.262    -6.162  -11.710 1.00 97.30 398 A 1 
ATOM 3106 C CD1 . TYR A 0 398 . 9.393    -6.374  -13.097 1.00 97.30 398 A 1 
ATOM 3107 C CD2 . TYR A 0 398 . 10.351   -6.393  -10.850 1.00 97.30 398 A 1 
ATOM 3108 C CE1 . TYR A 0 398 . 10.603   -6.864  -13.621 1.00 97.30 398 A 1 
ATOM 3109 C CE2 . TYR A 0 398 . 11.559   -6.889  -11.368 1.00 97.30 398 A 1 
ATOM 3110 O OH  . TYR A 0 398 . 12.827   -7.676  -13.233 1.00 97.30 398 A 1 
ATOM 3111 C CZ  . TYR A 0 398 . 11.678   -7.140  -12.751 1.00 97.30 398 A 1 
ATOM 3112 N N   . ALA A 0 399 . 9.502    -2.863  -12.217 1.00 96.69 399 A 1 
ATOM 3113 C CA  . ALA A 0 399 . 10.094   -2.313  -13.420 1.00 96.69 399 A 1 
ATOM 3114 C C   . ALA A 0 399 . 11.543   -2.776  -13.526 1.00 96.69 399 A 1 
ATOM 3115 C CB  . ALA A 0 399 . 9.948    -0.789  -13.440 1.00 96.69 399 A 1 
ATOM 3116 O O   . ALA A 0 399 . 12.274   -2.810  -12.534 1.00 96.69 399 A 1 
ATOM 3117 N N   . ARG A 0 400 . 11.950   -3.130  -14.738 1.00 96.97 400 A 1 
ATOM 3118 C CA  . ARG A 0 400 . 13.320   -3.453  -15.095 1.00 96.97 400 A 1 
ATOM 3119 C C   . ARG A 0 400 . 13.658   -2.763  -16.398 1.00 96.97 400 A 1 
ATOM 3120 C CB  . ARG A 0 400 . 13.510   -4.966  -15.174 1.00 96.97 400 A 1 
ATOM 3121 O O   . ARG A 0 400 . 13.023   -3.009  -17.416 1.00 96.97 400 A 1 
ATOM 3122 C CG  . ARG A 0 400 . 14.941   -5.336  -15.593 1.00 96.97 400 A 1 
ATOM 3123 C CD  . ARG A 0 400 . 15.141   -6.853  -15.588 1.00 96.97 400 A 1 
ATOM 3124 N NE  . ARG A 0 400 . 14.519   -7.482  -16.770 1.00 96.97 400 A 1 
ATOM 3125 N NH1 . ARG A 0 400 . 16.302   -7.152  -18.175 1.00 96.97 400 A 1 
ATOM 3126 N NH2 . ARG A 0 400 . 14.490   -8.192  -18.922 1.00 96.97 400 A 1 
ATOM 3127 C CZ  . ARG A 0 400 . 15.102   -7.603  -17.945 1.00 96.97 400 A 1 
ATOM 3128 N N   . TRP A 0 401 . 14.700   -1.957  -16.352 1.00 97.45 401 A 1 
ATOM 3129 C CA  . TRP A 0 401 . 15.312   -1.372  -17.526 1.00 97.45 401 A 1 
ATOM 3130 C C   . TRP A 0 401 . 16.753   -1.856  -17.620 1.00 97.45 401 A 1 
ATOM 3131 C CB  . TRP A 0 401 . 15.183   0.144   -17.469 1.00 97.45 401 A 1 
ATOM 3132 O O   . TRP A 0 401 . 17.445   -1.922  -16.604 1.00 97.45 401 A 1 
ATOM 3133 C CG  . TRP A 0 401 . 15.794   0.830   -18.641 1.00 97.45 401 A 1 
ATOM 3134 C CD1 . TRP A 0 401 . 15.201   1.038   -19.838 1.00 97.45 401 A 1 
ATOM 3135 C CD2 . TRP A 0 401 . 17.151   1.341   -18.768 1.00 97.45 401 A 1 
ATOM 3136 C CE2 . TRP A 0 401 . 17.303   1.889   -20.077 1.00 97.45 401 A 1 
ATOM 3137 C CE3 . TRP A 0 401 . 18.271   1.368   -17.908 1.00 97.45 401 A 1 
ATOM 3138 N NE1 . TRP A 0 401 . 16.086   1.670   -20.690 1.00 97.45 401 A 1 
ATOM 3139 C CH2 . TRP A 0 401 . 19.600   2.493   -19.621 1.00 97.45 401 A 1 
ATOM 3140 C CZ2 . TRP A 0 401 . 18.504   2.470   -20.501 1.00 97.45 401 A 1 
ATOM 3141 C CZ3 . TRP A 0 401 . 19.482   1.939   -18.334 1.00 97.45 401 A 1 
ATOM 3142 N N   . LEU A 0 402 . 17.184   -2.235  -18.813 1.00 95.39 402 A 1 
ATOM 3143 C CA  . LEU A 0 402 . 18.524   -2.738  -19.069 1.00 95.39 402 A 1 
ATOM 3144 C C   . LEU A 0 402 . 19.019   -2.189  -20.397 1.00 95.39 402 A 1 
ATOM 3145 C CB  . LEU A 0 402 . 18.493   -4.273  -19.012 1.00 95.39 402 A 1 
ATOM 3146 O O   . LEU A 0 402 . 18.289   -2.272  -21.382 1.00 95.39 402 A 1 
ATOM 3147 C CG  . LEU A 0 402 . 19.845   -4.971  -19.267 1.00 95.39 402 A 1 
ATOM 3148 C CD1 . LEU A 0 402 . 19.830   -6.294  -18.492 1.00 95.39 402 A 1 
ATOM 3149 C CD2 . LEU A 0 402 . 20.061   -5.321  -20.744 1.00 95.39 402 A 1 
ATOM 3150 N N   . GLN A 0 403 . 20.250   -1.700  -20.408 1.00 92.56 403 A 1 
ATOM 3151 C CA  . GLN A 0 403 . 21.004   -1.368  -21.603 1.00 92.56 403 A 1 
ATOM 3152 C C   . GLN A 0 403 . 22.337   -2.113  -21.569 1.00 92.56 403 A 1 
ATOM 3153 C CB  . GLN A 0 403 . 21.154   0.149   -21.726 1.00 92.56 403 A 1 
ATOM 3154 O O   . GLN A 0 403 . 22.971   -2.194  -20.515 1.00 92.56 403 A 1 
ATOM 3155 C CG  . GLN A 0 403 . 21.764   0.564   -23.073 1.00 92.56 403 A 1 
ATOM 3156 C CD  . GLN A 0 403 . 21.735   2.073   -23.302 1.00 92.56 403 A 1 
ATOM 3157 N NE2 . GLN A 0 403 . 22.182   2.519   -24.454 1.00 92.56 403 A 1 
ATOM 3158 O OE1 . GLN A 0 403 . 21.295   2.867   -22.475 1.00 92.56 403 A 1 
ATOM 3159 N N   . ALA A 0 404 . 22.722   -2.691  -22.696 1.00 92.41 404 A 1 
ATOM 3160 C CA  . ALA A 0 404 . 24.058   -3.210  -22.923 1.00 92.41 404 A 1 
ATOM 3161 C C   . ALA A 0 404 . 24.571   -2.642  -24.244 1.00 92.41 404 A 1 
ATOM 3162 C CB  . ALA A 0 404 . 24.028   -4.743  -22.910 1.00 92.41 404 A 1 
ATOM 3163 O O   . ALA A 0 404 . 23.785   -2.568  -25.189 1.00 92.41 404 A 1 
ATOM 3164 N N   . ASP A 0 405 . 25.839   -2.257  -24.267 1.00 86.63 405 A 1 
ATOM 3165 C CA  . ASP A 0 405 . 26.547   -1.768  -25.448 1.00 86.63 405 A 1 
ATOM 3166 C C   . ASP A 0 405 . 27.868   -2.534  -25.605 1.00 86.63 405 A 1 
ATOM 3167 C CB  . ASP A 0 405 . 26.773   -0.249  -25.339 1.00 86.63 405 A 1 
ATOM 3168 O O   . ASP A 0 405 . 28.446   -2.986  -24.609 1.00 86.63 405 A 1 
ATOM 3169 C CG  . ASP A 0 405 . 26.713   0.457   -26.694 1.00 86.63 405 A 1 
ATOM 3170 O OD1 . ASP A 0 405 . 26.748   -0.272  -27.711 1.00 86.63 405 A 1 
ATOM 3171 O OD2 . ASP A 0 405 . 26.421   1.677   -26.658 1.00 86.63 405 A 1 
ATOM 3172 N N   . ASP A 0 406 . 28.303   -2.758  -26.839 1.00 86.76 406 A 1 
ATOM 3173 C CA  . ASP A 0 406 . 29.563   -3.443  -27.157 1.00 86.76 406 A 1 
ATOM 3174 C C   . ASP A 0 406 . 30.134   -2.867  -28.450 1.00 86.76 406 A 1 
ATOM 3175 C CB  . ASP A 0 406 . 29.354   -4.980  -27.240 1.00 86.76 406 A 1 
ATOM 3176 O O   . ASP A 0 406 . 29.915   -3.446  -29.523 1.00 86.76 406 A 1 
ATOM 3177 C CG  . ASP A 0 406 . 30.622   -5.824  -27.493 1.00 86.76 406 A 1 
ATOM 3178 O OD1 . ASP A 0 406 . 31.695   -5.541  -26.927 1.00 86.76 406 A 1 
ATOM 3179 O OD2 . ASP A 0 406 . 30.560   -6.993  -27.961 1.00 86.76 406 A 1 
ATOM 3180 N N   . ASP A 0 407 . 30.878   -1.764  -28.350 1.00 83.74 407 A 1 
ATOM 3181 C CA  . ASP A 0 407 . 31.554   -1.196  -29.505 1.00 83.74 407 A 1 
ATOM 3182 C C   . ASP A 0 407 . 32.912   -1.857  -29.689 1.00 83.74 407 A 1 
ATOM 3183 C CB  . ASP A 0 407 . 31.664   0.339   -29.506 1.00 83.74 407 A 1 
ATOM 3184 O O   . ASP A 0 407 . 33.686   -2.104  -28.765 1.00 83.74 407 A 1 
ATOM 3185 C CG  . ASP A 0 407 . 30.321   1.045   -29.308 1.00 83.74 407 A 1 
ATOM 3186 O OD1 . ASP A 0 407 . 29.373   0.568   -29.971 1.00 83.74 407 A 1 
ATOM 3187 O OD2 . ASP A 0 407 . 30.285   2.146   -28.711 1.00 83.74 407 A 1 
ATOM 3188 N N   . GLN A 0 408 . 33.224   -2.165  -30.938 1.00 78.22 408 A 1 
ATOM 3189 C CA  . GLN A 0 408 . 34.534   -2.621  -31.368 1.00 78.22 408 A 1 
ATOM 3190 C C   . GLN A 0 408 . 34.988   -1.731  -32.506 1.00 78.22 408 A 1 
ATOM 3191 C CB  . GLN A 0 408 . 34.474   -4.091  -31.809 1.00 78.22 408 A 1 
ATOM 3192 O O   . GLN A 0 408 . 34.255   -1.559  -33.476 1.00 78.22 408 A 1 
ATOM 3193 C CG  . GLN A 0 408 . 34.212   -5.005  -30.611 1.00 78.22 408 A 1 
ATOM 3194 C CD  . GLN A 0 408 . 34.149   -6.486  -30.954 1.00 78.22 408 A 1 
ATOM 3195 N NE2 . GLN A 0 408 . 34.119   -7.327  -29.947 1.00 78.22 408 A 1 
ATOM 3196 O OE1 . GLN A 0 408 . 34.124   -6.955  -32.086 1.00 78.22 408 A 1 
ATOM 3197 N N   . TRP A 0 409 . 36.213   -1.221  -32.436 1.00 75.34 409 A 1 
ATOM 3198 C CA  . TRP A 0 409 . 36.783   -0.416  -33.513 1.00 75.34 409 A 1 
ATOM 3199 C C   . TRP A 0 409 . 38.261   -0.722  -33.732 1.00 75.34 409 A 1 
ATOM 3200 C CB  . TRP A 0 409 . 36.547   1.075   -33.256 1.00 75.34 409 A 1 
ATOM 3201 O O   . TRP A 0 409 . 38.974   -1.140  -32.820 1.00 75.34 409 A 1 
ATOM 3202 C CG  . TRP A 0 409 . 37.353   1.659   -32.140 1.00 75.34 409 A 1 
ATOM 3203 C CD1 . TRP A 0 409 . 38.519   2.329   -32.281 1.00 75.34 409 A 1 
ATOM 3204 C CD2 . TRP A 0 409 . 37.073   1.631   -30.707 1.00 75.34 409 A 1 
ATOM 3205 C CE2 . TRP A 0 409 . 38.127   2.320   -30.033 1.00 75.34 409 A 1 
ATOM 3206 C CE3 . TRP A 0 409 . 36.028   1.117   -29.912 1.00 75.34 409 A 1 
ATOM 3207 N NE1 . TRP A 0 409 . 38.984   2.712   -31.040 1.00 75.34 409 A 1 
ATOM 3208 C CH2 . TRP A 0 409 . 37.086   1.961   -27.877 1.00 75.34 409 A 1 
ATOM 3209 C CZ2 . TRP A 0 409 . 38.145   2.489   -28.639 1.00 75.34 409 A 1 
ATOM 3210 C CZ3 . TRP A 0 409 . 36.035   1.281   -28.516 1.00 75.34 409 A 1 
ATOM 3211 N N   . ALA A 0 410 . 38.717   -0.511  -34.961 1.00 72.70 410 A 1 
ATOM 3212 C CA  . ALA A 0 410 . 40.115   -0.515  -35.351 1.00 72.70 410 A 1 
ATOM 3213 C C   . ALA A 0 410 . 40.391   0.687   -36.255 1.00 72.70 410 A 1 
ATOM 3214 C CB  . ALA A 0 410 . 40.463   -1.828  -36.061 1.00 72.70 410 A 1 
ATOM 3215 O O   . ALA A 0 410 . 39.556   1.019   -37.098 1.00 72.70 410 A 1 
ATOM 3216 N N   . GLU A 0 411 . 41.556   1.299   -36.084 1.00 69.06 411 A 1 
ATOM 3217 C CA  . GLU A 0 411 . 42.083   2.361   -36.936 1.00 69.06 411 A 1 
ATOM 3218 C C   . GLU A 0 411 . 43.515   2.004   -37.329 1.00 69.06 411 A 1 
ATOM 3219 C CB  . GLU A 0 411 . 42.095   3.710   -36.194 1.00 69.06 411 A 1 
ATOM 3220 O O   . GLU A 0 411 . 44.309   1.653   -36.457 1.00 69.06 411 A 1 
ATOM 3221 C CG  . GLU A 0 411 . 40.717   4.230   -35.756 1.00 69.06 411 A 1 
ATOM 3222 C CD  . GLU A 0 411 . 40.777   5.617   -35.079 1.00 69.06 411 A 1 
ATOM 3223 O OE1 . GLU A 0 411 . 39.723   6.073   -34.581 1.00 69.06 411 A 1 
ATOM 3224 O OE2 . GLU A 0 411 . 41.848   6.276   -35.081 1.00 69.06 411 A 1 
ATOM 3225 N N   . ASP A 0 412 . 43.852   2.146   -38.605 1.00 69.43 412 A 1 
ATOM 3226 C CA  . ASP A 0 412 . 45.219   2.081   -39.112 1.00 69.43 412 A 1 
ATOM 3227 C C   . ASP A 0 412 . 45.555   3.376   -39.859 1.00 69.43 412 A 1 
ATOM 3228 C CB  . ASP A 0 412 . 45.489   0.797   -39.917 1.00 69.43 412 A 1 
ATOM 3229 O O   . ASP A 0 412 . 44.806   3.868   -40.707 1.00 69.43 412 A 1 
ATOM 3230 C CG  . ASP A 0 412 . 44.554   0.511   -41.095 1.00 69.43 412 A 1 
ATOM 3231 O OD1 . ASP A 0 412 . 43.322   0.467   -40.868 1.00 69.43 412 A 1 
ATOM 3232 O OD2 . ASP A 0 412 . 45.069   0.182   -42.189 1.00 69.43 412 A 1 
ATOM 3233 N N   . TYR A 0 413 . 46.673   3.995   -39.476 1.00 59.10 413 A 1 
ATOM 3234 C CA  . TYR A 0 413 . 47.173   5.221   -40.084 1.00 59.10 413 A 1 
ATOM 3235 C C   . TYR A 0 413 . 48.591   5.040   -40.590 1.00 59.10 413 A 1 
ATOM 3236 C CB  . TYR A 0 413 . 47.113   6.413   -39.123 1.00 59.10 413 A 1 
ATOM 3237 O O   . TYR A 0 413 . 49.558   5.009   -39.823 1.00 59.10 413 A 1 
ATOM 3238 C CG  . TYR A 0 413 . 47.593   7.711   -39.766 1.00 59.10 413 A 1 
ATOM 3239 C CD1 . TYR A 0 413 . 48.874   8.226   -39.483 1.00 59.10 413 A 1 
ATOM 3240 C CD2 . TYR A 0 413 . 46.786   8.350   -40.722 1.00 59.10 413 A 1 
ATOM 3241 C CE1 . TYR A 0 413 . 49.331   9.399   -40.123 1.00 59.10 413 A 1 
ATOM 3242 C CE2 . TYR A 0 413 . 47.234   9.513   -41.374 1.00 59.10 413 A 1 
ATOM 3243 O OH  . TYR A 0 413 . 48.931   11.152  -41.755 1.00 59.10 413 A 1 
ATOM 3244 C CZ  . TYR A 0 413 . 48.508   10.040  -41.078 1.00 59.10 413 A 1 
ATOM 3245 N N   . ASP A 0 414 . 48.708   5.107   -41.904 1.00 66.58 414 A 1 
ATOM 3246 C CA  . ASP A 0 414 . 49.965   5.023   -42.608 1.00 66.58 414 A 1 
ATOM 3247 C C   . ASP A 0 414 . 50.376   6.411   -43.114 1.00 66.58 414 A 1 
ATOM 3248 C CB  . ASP A 0 414 . 49.797   3.998   -43.733 1.00 66.58 414 A 1 
ATOM 3249 O O   . ASP A 0 414 . 49.634   7.132   -43.789 1.00 66.58 414 A 1 
ATOM 3250 C CG  . ASP A 0 414 . 50.096   2.551   -43.335 1.00 66.58 414 A 1 
ATOM 3251 O OD1 . ASP A 0 414 . 50.897   2.375   -42.393 1.00 66.58 414 A 1 
ATOM 3252 O OD2 . ASP A 0 414 . 49.730   1.648   -44.121 1.00 66.58 414 A 1 
ATOM 3253 N N   . ARG A 0 415 . 51.603   6.836   -42.797 1.00 53.70 415 A 1 
ATOM 3254 C CA  . ARG A 0 415 . 52.219   8.016   -43.419 1.00 53.70 415 A 1 
ATOM 3255 C C   . ARG A 0 415 . 53.552   7.660   -44.039 1.00 53.70 415 A 1 
ATOM 3256 C CB  . ARG A 0 415 . 52.332   9.185   -42.436 1.00 53.70 415 A 1 
ATOM 3257 O O   . ARG A 0 415 . 54.483   7.222   -43.363 1.00 53.70 415 A 1 
ATOM 3258 C CG  . ARG A 0 415 . 52.990   10.405  -43.107 1.00 53.70 415 A 1 
ATOM 3259 C CD  . ARG A 0 415 . 53.176   11.570  -42.142 1.00 53.70 415 A 1 
ATOM 3260 N NE  . ARG A 0 415 . 51.882   12.173  -41.783 1.00 53.70 415 A 1 
ATOM 3261 N NH1 . ARG A 0 415 . 52.662   13.531  -40.127 1.00 53.70 415 A 1 
ATOM 3262 N NH2 . ARG A 0 415 . 50.453   13.396  -40.544 1.00 53.70 415 A 1 
ATOM 3263 C CZ  . ARG A 0 415 . 51.672   13.046  -40.830 1.00 53.70 415 A 1 
ATOM 3264 N N   . PHE A 0 416 . 53.678   8.036   -45.307 1.00 56.58 416 A 1 
ATOM 3265 C CA  . PHE A 0 416 . 54.915   7.913   -46.060 1.00 56.58 416 A 1 
ATOM 3266 C C   . PHE A 0 416 . 55.321   9.271   -46.642 1.00 56.58 416 A 1 
ATOM 3267 C CB  . PHE A 0 416 . 54.733   6.825   -47.128 1.00 56.58 416 A 1 
ATOM 3268 O O   . PHE A 0 416 . 54.618   9.856   -47.474 1.00 56.58 416 A 1 
ATOM 3269 C CG  . PHE A 0 416 . 54.080   5.550   -46.612 1.00 56.58 416 A 1 
ATOM 3270 C CD1 . PHE A 0 416 . 54.737   4.750   -45.660 1.00 56.58 416 A 1 
ATOM 3271 C CD2 . PHE A 0 416 . 52.768   5.216   -47.001 1.00 56.58 416 A 1 
ATOM 3272 C CE1 . PHE A 0 416 . 54.118   3.598   -45.139 1.00 56.58 416 A 1 
ATOM 3273 C CE2 . PHE A 0 416 . 52.149   4.067   -46.482 1.00 56.58 416 A 1 
ATOM 3274 C CZ  . PHE A 0 416 . 52.826   3.252   -45.560 1.00 56.58 416 A 1 
ATOM 3275 N N   . ASP A 0 417 . 56.485   9.769   -46.225 1.00 52.73 417 A 1 
ATOM 3276 C CA  . ASP A 0 417 . 57.196   10.837  -46.926 1.00 52.73 417 A 1 
ATOM 3277 C C   . ASP A 0 417 . 58.243   10.184  -47.852 1.00 52.73 417 A 1 
ATOM 3278 C CB  . ASP A 0 417 . 57.809   11.833  -45.912 1.00 52.73 417 A 1 
ATOM 3279 O O   . ASP A 0 417 . 59.021   9.365   -47.375 1.00 52.73 417 A 1 
ATOM 3280 C CG  . ASP A 0 417 . 56.822   12.895  -45.381 1.00 52.73 417 A 1 
ATOM 3281 O OD1 . ASP A 0 417 . 55.983   13.374  -46.182 1.00 52.73 417 A 1 
ATOM 3282 O OD2 . ASP A 0 417 . 56.979   13.374  -44.230 1.00 52.73 417 A 1 
ATOM 3283 N N   . ASP A 0 418 . 58.208   10.517  -49.158 1.00 48.39 418 A 1 
ATOM 3284 C CA  . ASP A 0 418 . 59.182   10.210  -50.240 1.00 48.39 418 A 1 
ATOM 3285 C C   . ASP A 0 418 . 60.330   9.230   -49.860 1.00 48.39 418 A 1 
ATOM 3286 C CB  . ASP A 0 418 . 59.817   11.539  -50.722 1.00 48.39 418 A 1 
ATOM 3287 O O   . ASP A 0 418 . 61.159   9.563   -49.022 1.00 48.39 418 A 1 
ATOM 3288 C CG  . ASP A 0 418 . 58.897   12.474  -51.523 1.00 48.39 418 A 1 
ATOM 3289 O OD1 . ASP A 0 418 . 58.205   11.981  -52.441 1.00 48.39 418 A 1 
ATOM 3290 O OD2 . ASP A 0 418 . 58.932   13.714  -51.275 1.00 48.39 418 A 1 
ATOM 3291 N N   . ALA A 0 419 . 60.544   8.080   -50.516 1.00 46.44 419 A 1 
ATOM 3292 C CA  . ALA A 0 419 . 60.869   8.044   -51.945 1.00 46.44 419 A 1 
ATOM 3293 C C   . ALA A 0 419 . 60.391   6.823   -52.769 1.00 46.44 419 A 1 
ATOM 3294 C CB  . ALA A 0 419 . 62.399   8.166   -52.059 1.00 46.44 419 A 1 
ATOM 3295 O O   . ALA A 0 419 . 60.688   6.799   -53.961 1.00 46.44 419 A 1 
ATOM 3296 N N   . ASP A 0 420 . 59.637   5.849   -52.249 1.00 42.98 420 A 1 
ATOM 3297 C CA  . ASP A 0 420 . 59.211   4.696   -53.069 1.00 42.98 420 A 1 
ATOM 3298 C C   . ASP A 0 420 . 57.763   4.260   -52.792 1.00 42.98 420 A 1 
ATOM 3299 C CB  . ASP A 0 420 . 60.225   3.535   -52.954 1.00 42.98 420 A 1 
ATOM 3300 O O   . ASP A 0 420 . 57.470   3.471   -51.899 1.00 42.98 420 A 1 
ATOM 3301 C CG  . ASP A 0 420 . 61.358   3.586   -54.000 1.00 42.98 420 A 1 
ATOM 3302 O OD1 . ASP A 0 420 . 61.084   3.968   -55.168 1.00 42.98 420 A 1 
ATOM 3303 O OD2 . ASP A 0 420 . 62.473   3.115   -53.684 1.00 42.98 420 A 1 
ATOM 3304 N N   . ALA A 0 421 . 56.848   4.731   -53.646 1.00 38.37 421 A 1 
ATOM 3305 C CA  . ALA A 0 421 . 55.424   4.374   -53.715 1.00 38.37 421 A 1 
ATOM 3306 C C   . ALA A 0 421 . 55.159   2.905   -54.148 1.00 38.37 421 A 1 
ATOM 3307 C CB  . ALA A 0 421 . 54.743   5.398   -54.641 1.00 38.37 421 A 1 
ATOM 3308 O O   . ALA A 0 421 . 54.232   2.627   -54.910 1.00 38.37 421 A 1 
ATOM 3309 N N   . GLY A 0 422 . 55.998   1.960   -53.713 1.00 38.42 422 A 1 
ATOM 3310 C CA  . GLY A 0 422 . 55.972   0.551   -54.117 1.00 38.42 422 A 1 
ATOM 3311 C C   . GLY A 0 422 . 55.334   -0.417  -53.115 1.00 38.42 422 A 1 
ATOM 3312 O O   . GLY A 0 422 . 55.091   -1.563  -53.486 1.00 38.42 422 A 1 
ATOM 3313 N N   . ALA A 0 423 . 55.055   0.011   -51.880 1.00 37.56 423 A 1 
ATOM 3314 C CA  . ALA A 0 423 . 54.537   -0.860  -50.812 1.00 37.56 423 A 1 
ATOM 3315 C C   . ALA A 0 423 . 53.001   -0.815  -50.634 1.00 37.56 423 A 1 
ATOM 3316 C CB  . ALA A 0 423 . 55.301   -0.541  -49.522 1.00 37.56 423 A 1 
ATOM 3317 O O   . ALA A 0 423 . 52.471   -1.449  -49.731 1.00 37.56 423 A 1 
ATOM 3318 N N   . TYR A 0 424 . 52.312   -0.103  -51.528 1.00 33.06 424 A 1 
ATOM 3319 C CA  . TYR A 0 424 . 50.896   0.268   -51.465 1.00 33.06 424 A 1 
ATOM 3320 C C   . TYR A 0 424 . 49.903   -0.891  -51.219 1.00 33.06 424 A 1 
ATOM 3321 C CB  . TYR A 0 424 . 50.546   0.988   -52.790 1.00 33.06 424 A 1 
ATOM 3322 O O   . TYR A 0 424 . 49.958   -1.914  -51.912 1.00 33.06 424 A 1 
ATOM 3323 C CG  . TYR A 0 424 . 49.830   2.307   -52.607 1.00 33.06 424 A 1 
ATOM 3324 C CD1 . TYR A 0 424 . 48.429   2.336   -52.473 1.00 33.06 424 A 1 
ATOM 3325 C CD2 . TYR A 0 424 . 50.576   3.496   -52.487 1.00 33.06 424 A 1 
ATOM 3326 C CE1 . TYR A 0 424 . 47.772   3.547   -52.184 1.00 33.06 424 A 1 
ATOM 3327 C CE2 . TYR A 0 424 . 49.919   4.709   -52.203 1.00 33.06 424 A 1 
ATOM 3328 O OH  . TYR A 0 424 . 47.876   5.883   -51.707 1.00 33.06 424 A 1 
ATOM 3329 C CZ  . TYR A 0 424 . 48.515   4.732   -52.035 1.00 33.06 424 A 1 
ATOM 3330 N N   . GLY A 0 425 . 48.919   -0.624  -50.349 1.00 37.05 425 A 1 
ATOM 3331 C CA  . GLY A 0 425 . 47.535   -1.110  -50.405 1.00 37.05 425 A 1 
ATOM 3332 C C   . GLY A 0 425 . 47.278   -2.529  -49.900 1.00 37.05 425 A 1 
ATOM 3333 O O   . GLY A 0 425 . 47.263   -3.479  -50.691 1.00 37.05 425 A 1 
ATOM 3334 N N   . LYS A 0 426 . 46.973   -2.683  -48.607 1.00 40.72 426 A 1 
ATOM 3335 C CA  . LYS A 0 426 . 46.385   -3.915  -48.057 1.00 40.72 426 A 1 
ATOM 3336 C C   . LYS A 0 426 . 45.234   -3.605  -47.096 1.00 40.72 426 A 1 
ATOM 3337 C CB  . LYS A 0 426 . 47.453   -4.799  -47.400 1.00 40.72 426 A 1 
ATOM 3338 O O   . LYS A 0 426 . 45.331   -3.878  -45.913 1.00 40.72 426 A 1 
ATOM 3339 C CG  . LYS A 0 426 . 48.362   -5.489  -48.421 1.00 40.72 426 A 1 
ATOM 3340 C CD  . LYS A 0 426 . 49.209   -6.508  -47.667 1.00 40.72 426 A 1 
ATOM 3341 C CE  . LYS A 0 426 . 50.172   -7.222  -48.605 1.00 40.72 426 A 1 
ATOM 3342 N NZ  . LYS A 0 426 . 51.024   -8.122  -47.799 1.00 40.72 426 A 1 
ATOM 3343 N N   . ALA A 0 427 . 44.130   -3.135  -47.671 1.00 35.44 427 A 1 
ATOM 3344 C CA  . ALA A 0 427 . 42.845   -2.991  -46.995 1.00 35.44 427 A 1 
ATOM 3345 C C   . ALA A 0 427 . 42.377   -4.289  -46.299 1.00 35.44 427 A 1 
ATOM 3346 C CB  . ALA A 0 427 . 41.815   -2.529  -48.035 1.00 35.44 427 A 1 
ATOM 3347 O O   . ALA A 0 427 . 42.658   -5.408  -46.758 1.00 35.44 427 A 1 
ATOM 3348 N N   . ALA A 0 428 . 41.609   -4.089  -45.225 1.00 32.57 428 A 1 
ATOM 3349 C CA  . ALA A 0 428 . 41.035   -5.076  -44.317 1.00 32.57 428 A 1 
ATOM 3350 C C   . ALA A 0 428 . 40.427   -6.329  -44.994 1.00 32.57 428 A 1 
ATOM 3351 C CB  . ALA A 0 428 . 40.009   -4.346  -43.440 1.00 32.57 428 A 1 
ATOM 3352 O O   . ALA A 0 428 . 39.791   -6.300  -46.052 1.00 32.57 428 A 1 
ATOM 3353 N N   . SER A 0 429 . 40.642   -7.479  -44.352 1.00 34.42 429 A 1 
ATOM 3354 C CA  . SER A 0 429 . 40.365   -8.832  -44.845 1.00 34.42 429 A 1 
ATOM 3355 C C   . SER A 0 429 . 38.909   -9.081  -45.270 1.00 34.42 429 A 1 
ATOM 3356 C CB  . SER A 0 429 . 40.740   -9.823  -43.735 1.00 34.42 429 A 1 
ATOM 3357 O O   . SER A 0 429 . 37.994   -9.039  -44.451 1.00 34.42 429 A 1 
ATOM 3358 O OG  . SER A 0 429 . 40.052   -9.514  -42.539 1.00 34.42 429 A 1 
ATOM 3359 N N   . ILE A 0 430 . 38.688   -9.489  -46.527 1.00 31.86 430 A 1 
ATOM 3360 C CA  . ILE A 0 430 . 37.404   -10.066 -46.964 1.00 31.86 430 A 1 
ATOM 3361 C C   . ILE A 0 430 . 37.376   -11.569 -46.639 1.00 31.86 430 A 1 
ATOM 3362 C CB  . ILE A 0 430 . 37.108   -9.769  -48.454 1.00 31.86 430 A 1 
ATOM 3363 O O   . ILE A 0 430 . 38.128   -12.364 -47.208 1.00 31.86 430 A 1 
ATOM 3364 C CG1 . ILE A 0 430 . 37.022   -8.242  -48.689 1.00 31.86 430 A 1 
ATOM 3365 C CG2 . ILE A 0 430 . 35.797   -10.459 -48.895 1.00 31.86 430 A 1 
ATOM 3366 C CD1 . ILE A 0 430 . 36.745   -7.826  -50.140 1.00 31.86 430 A 1 
ATOM 3367 N N   . TRP A 0 431 . 36.450   -11.973 -45.765 1.00 25.81 431 A 1 
ATOM 3368 C CA  . TRP A 0 431 . 36.171   -13.365 -45.396 1.00 25.81 431 A 1 
ATOM 3369 C C   . TRP A 0 431 . 35.615   -14.176 -46.581 1.00 25.81 431 A 1 
ATOM 3370 C CB  . TRP A 0 431 . 35.190   -13.355 -44.214 1.00 25.81 431 A 1 
ATOM 3371 O O   . TRP A 0 431 . 34.476   -13.986 -47.015 1.00 25.81 431 A 1 
ATOM 3372 C CG  . TRP A 0 431 . 34.760   -14.690 -43.679 1.00 25.81 431 A 1 
ATOM 3373 C CD1 . TRP A 0 431 . 35.520   -15.504 -42.914 1.00 25.81 431 A 1 
ATOM 3374 C CD2 . TRP A 0 431 . 33.446   -15.325 -43.751 1.00 25.81 431 A 1 
ATOM 3375 C CE2 . TRP A 0 431 . 33.480   -16.522 -42.974 1.00 25.81 431 A 1 
ATOM 3376 C CE3 . TRP A 0 431 . 32.211   -14.982 -44.345 1.00 25.81 431 A 1 
ATOM 3377 N NE1 . TRP A 0 431 . 34.777   -16.595 -42.509 1.00 25.81 431 A 1 
ATOM 3378 C CH2 . TRP A 0 431 . 31.115   -16.910 -43.320 1.00 25.81 431 A 1 
ATOM 3379 C CZ2 . TRP A 0 431 . 32.340   -17.316 -42.764 1.00 25.81 431 A 1 
ATOM 3380 C CZ3 . TRP A 0 431 . 31.056   -15.760 -44.130 1.00 25.81 431 A 1 
ATOM 3381 N N   . ALA A 0 432 . 36.397   -15.125 -47.105 1.00 32.54 432 A 1 
ATOM 3382 C CA  . ALA A 0 432 . 35.958   -16.048 -48.154 1.00 32.54 432 A 1 
ATOM 3383 C C   . ALA A 0 432 . 35.729   -17.469 -47.601 1.00 32.54 432 A 1 
ATOM 3384 C CB  . ALA A 0 432 . 36.955   -16.006 -49.318 1.00 32.54 432 A 1 
ATOM 3385 O O   . ALA A 0 432 . 36.637   -18.115 -47.082 1.00 32.54 432 A 1 
ATOM 3386 N N   . LYS A 0 433 . 34.503   -17.992 -47.760 1.00 32.21 433 A 1 
ATOM 3387 C CA  . LYS A 0 433 . 34.104   -19.352 -47.347 1.00 32.21 433 A 1 
ATOM 3388 C C   . LYS A 0 433 . 34.922   -20.435 -48.064 1.00 32.21 433 A 1 
ATOM 3389 C CB  . LYS A 0 433 . 32.591   -19.561 -47.567 1.00 32.21 433 A 1 
ATOM 3390 O O   . LYS A 0 433 . 34.911   -20.535 -49.292 1.00 32.21 433 A 1 
ATOM 3391 C CG  . LYS A 0 433 . 31.806   -19.507 -46.249 1.00 32.21 433 A 1 
ATOM 3392 C CD  . LYS A 0 433 . 30.292   -19.569 -46.499 1.00 32.21 433 A 1 
ATOM 3393 C CE  . LYS A 0 433 . 29.556   -19.580 -45.154 1.00 32.21 433 A 1 
ATOM 3394 N NZ  . LYS A 0 433 . 28.113   -19.261 -45.296 1.00 32.21 433 A 1 
ATOM 3395 N N   . GLY A 0 434 . 35.572   -21.280 -47.263 1.00 33.23 434 A 1 
ATOM 3396 C CA  . GLY A 0 434 . 36.491   -22.335 -47.686 1.00 33.23 434 A 1 
ATOM 3397 C C   . GLY A 0 434 . 35.955   -23.284 -48.763 1.00 33.23 434 A 1 
ATOM 3398 O O   . GLY A 0 434 . 34.827   -23.777 -48.700 1.00 33.23 434 A 1 
ATOM 3399 N N   . GLN A 0 435 . 36.809   -23.587 -49.745 1.00 33.13 435 A 1 
ATOM 3400 C CA  . GLN A 0 435 . 36.550   -24.629 -50.735 1.00 33.13 435 A 1 
ATOM 3401 C C   . GLN A 0 435 . 37.045   -26.011 -50.259 1.00 33.13 435 A 1 
ATOM 3402 C CB  . GLN A 0 435 . 37.130   -24.269 -52.108 1.00 33.13 435 A 1 
ATOM 3403 O O   . GLN A 0 435 . 38.111   -26.128 -49.649 1.00 33.13 435 A 1 
ATOM 3404 C CG  . GLN A 0 435 . 36.364   -23.107 -52.768 1.00 33.13 435 A 1 
ATOM 3405 C CD  . GLN A 0 435 . 36.110   -23.313 -54.261 1.00 33.13 435 A 1 
ATOM 3406 N NE2 . GLN A 0 435 . 35.108   -22.665 -54.810 1.00 33.13 435 A 1 
ATOM 3407 O OE1 . GLN A 0 435 . 36.773   -24.064 -54.959 1.00 33.13 435 A 1 
ATOM 3408 N N   . PRO A 0 436 . 36.294   -27.090 -50.546 1.00 34.70 436 A 1 
ATOM 3409 C CA  . PRO A 0 436 . 36.555   -28.416 -50.000 1.00 34.70 436 A 1 
ATOM 3410 C C   . PRO A 0 436 . 37.753   -29.136 -50.646 1.00 34.70 436 A 1 
ATOM 3411 C CB  . PRO A 0 436 . 35.237   -29.184 -50.149 1.00 34.70 436 A 1 
ATOM 3412 O O   . PRO A 0 436 . 37.727   -29.573 -51.793 1.00 34.70 436 A 1 
ATOM 3413 C CG  . PRO A 0 436 . 34.553   -28.508 -51.334 1.00 34.70 436 A 1 
ATOM 3414 C CD  . PRO A 0 436 . 35.012   -27.061 -51.230 1.00 34.70 436 A 1 
ATOM 3415 N N   . LYS A 0 437 . 38.791   -29.312 -49.823 1.00 37.26 437 A 1 
ATOM 3416 C CA  . LYS A 0 437 . 39.658   -30.492 -49.627 1.00 37.26 437 A 1 
ATOM 3417 C C   . LYS A 0 437 . 39.688   -31.535 -50.763 1.00 37.26 437 A 1 
ATOM 3418 C CB  . LYS A 0 437 . 39.242   -31.110 -48.274 1.00 37.26 437 A 1 
ATOM 3419 O O   . LYS A 0 437 . 39.009   -32.558 -50.711 1.00 37.26 437 A 1 
ATOM 3420 C CG  . LYS A 0 437 . 40.370   -31.878 -47.570 1.00 37.26 437 A 1 
ATOM 3421 C CD  . LYS A 0 437 . 39.874   -32.379 -46.205 1.00 37.26 437 A 1 
ATOM 3422 C CE  . LYS A 0 437 . 41.024   -32.923 -45.350 1.00 37.26 437 A 1 
ATOM 3423 N NZ  . LYS A 0 437 . 40.551   -33.292 -43.990 1.00 37.26 437 A 1 
ATOM 3424 N N   . GLY A 0 438 . 40.588   -31.347 -51.726 1.00 33.54 438 A 1 
ATOM 3425 C CA  . GLY A 0 438 . 40.816   -32.317 -52.797 1.00 33.54 438 A 1 
ATOM 3426 C C   . GLY A 0 438 . 42.253   -32.353 -53.307 1.00 33.54 438 A 1 
ATOM 3427 O O   . GLY A 0 438 . 42.479   -31.948 -54.439 1.00 33.54 438 A 1 
ATOM 3428 N N   . LYS A 0 439 . 43.210   -32.835 -52.494 1.00 37.48 439 A 1 
ATOM 3429 C CA  . LYS A 0 439 . 44.367   -33.679 -52.891 1.00 37.48 439 A 1 
ATOM 3430 C C   . LYS A 0 439 . 45.391   -33.817 -51.752 1.00 37.48 439 A 1 
ATOM 3431 C CB  . LYS A 0 439 . 45.078   -33.206 -54.181 1.00 37.48 439 A 1 
ATOM 3432 O O   . LYS A 0 439 . 46.070   -32.880 -51.366 1.00 37.48 439 A 1 
ATOM 3433 C CG  . LYS A 0 439 . 44.511   -33.943 -55.414 1.00 37.48 439 A 1 
ATOM 3434 C CD  . LYS A 0 439 . 44.962   -33.294 -56.725 1.00 37.48 439 A 1 
ATOM 3435 C CE  . LYS A 0 439 . 44.238   -33.944 -57.909 1.00 37.48 439 A 1 
ATOM 3436 N NZ  . LYS A 0 439 . 44.734   -33.410 -59.201 1.00 37.48 439 A 1 
ATOM 3437 N N   . MET A 0 440 . 45.447   -35.044 -51.245 1.00 29.79 440 A 1 
ATOM 3438 C CA  . MET A 0 440 . 46.521   -35.748 -50.539 1.00 29.79 440 A 1 
ATOM 3439 C C   . MET A 0 440 . 47.911   -35.070 -50.503 1.00 29.79 440 A 1 
ATOM 3440 C CB  . MET A 0 440 . 46.616   -37.095 -51.291 1.00 29.79 440 A 1 
ATOM 3441 O O   . MET A 0 440 . 48.628   -35.084 -51.500 1.00 29.79 440 A 1 
ATOM 3442 C CG  . MET A 0 440 . 47.331   -38.204 -50.530 1.00 29.79 440 A 1 
ATOM 3443 S SD  . MET A 0 440 . 46.344   -38.858 -49.160 1.00 29.79 440 A 1 
ATOM 3444 C CE  . MET A 0 440 . 47.314   -40.340 -48.783 1.00 29.79 440 A 1 
ATOM 3445 N N   . GLY A 0 441 . 48.337   -34.601 -49.325 1.00 33.60 441 A 1 
ATOM 3446 C CA  . GLY A 0 441 . 49.746   -34.306 -49.037 1.00 33.60 441 A 1 
ATOM 3447 C C   . GLY A 0 441 . 49.953   -33.189 -48.014 1.00 33.60 441 A 1 
ATOM 3448 O O   . GLY A 0 441 . 49.894   -32.026 -48.372 1.00 33.60 441 A 1 
ATOM 3449 N N   . TRP A 0 442 . 50.267   -33.570 -46.772 1.00 31.83 442 A 1 
ATOM 3450 C CA  . TRP A 0 442 . 50.853   -32.721 -45.719 1.00 31.83 442 A 1 
ATOM 3451 C C   . TRP A 0 442 . 49.967   -31.595 -45.176 1.00 31.83 442 A 1 
ATOM 3452 C CB  . TRP A 0 442 . 52.264   -32.290 -46.128 1.00 31.83 442 A 1 
ATOM 3453 O O   . TRP A 0 442 . 50.094   -30.419 -45.495 1.00 31.83 442 A 1 
ATOM 3454 C CG  . TRP A 0 442 . 53.123   -33.462 -46.489 1.00 31.83 442 A 1 
ATOM 3455 C CD1 . TRP A 0 442 . 53.251   -33.987 -47.729 1.00 31.83 442 A 1 
ATOM 3456 C CD2 . TRP A 0 442 . 53.937   -34.297 -45.612 1.00 31.83 442 A 1 
ATOM 3457 C CE2 . TRP A 0 442 . 54.515   -35.339 -46.399 1.00 31.83 442 A 1 
ATOM 3458 C CE3 . TRP A 0 442 . 54.255   -34.274 -44.237 1.00 31.83 442 A 1 
ATOM 3459 N NE1 . TRP A 0 442 . 54.058   -35.105 -47.678 1.00 31.83 442 A 1 
ATOM 3460 C CH2 . TRP A 0 442 . 55.669   -36.253 -44.481 1.00 31.83 442 A 1 
ATOM 3461 C CZ2 . TRP A 0 442 . 55.366   -36.309 -45.851 1.00 31.83 442 A 1 
ATOM 3462 C CZ3 . TRP A 0 442 . 55.115   -35.239 -43.678 1.00 31.83 442 A 1 
ATOM 3463 N N   . ALA A 0 443 . 49.099   -31.995 -44.248 1.00 31.68 443 A 1 
ATOM 3464 C CA  . ALA A 0 443 . 48.462   -31.101 -43.301 1.00 31.68 443 A 1 
ATOM 3465 C C   . ALA A 0 443 . 49.510   -30.481 -42.357 1.00 31.68 443 A 1 
ATOM 3466 C CB  . ALA A 0 443 . 47.413   -31.915 -42.528 1.00 31.68 443 A 1 
ATOM 3467 O O   . ALA A 0 443 . 50.004   -31.139 -41.443 1.00 31.68 443 A 1 
ATOM 3468 N N   . LYS A 0 444 . 49.788   -29.193 -42.541 1.00 35.66 444 A 1 
ATOM 3469 C CA  . LYS A 0 444 . 49.901   -28.256 -41.424 1.00 35.66 444 A 1 
ATOM 3470 C C   . LYS A 0 444 . 48.985   -27.092 -41.786 1.00 35.66 444 A 1 
ATOM 3471 C CB  . LYS A 0 444 . 51.369   -27.879 -41.140 1.00 35.66 444 A 1 
ATOM 3472 O O   . LYS A 0 444 . 49.379   -26.178 -42.495 1.00 35.66 444 A 1 
ATOM 3473 C CG  . LYS A 0 444 . 51.594   -27.671 -39.632 1.00 35.66 444 A 1 
ATOM 3474 C CD  . LYS A 0 444 . 53.038   -27.252 -39.328 1.00 35.66 444 A 1 
ATOM 3475 C CE  . LYS A 0 444 . 53.273   -27.210 -37.813 1.00 35.66 444 A 1 
ATOM 3476 N NZ  . LYS A 0 444 . 54.597   -26.626 -37.479 1.00 35.66 444 A 1 
ATOM 3477 N N   . GLY A 0 445 . 47.713   -27.250 -41.422 1.00 29.37 445 A 1 
ATOM 3478 C CA  . GLY A 0 445 . 46.715   -26.195 -41.525 1.00 29.37 445 A 1 
ATOM 3479 C C   . GLY A 0 445 . 47.081   -25.101 -40.536 1.00 29.37 445 A 1 
ATOM 3480 O O   . GLY A 0 445 . 46.777   -25.213 -39.357 1.00 29.37 445 A 1 
ATOM 3481 N N   . GLY A 0 446 . 47.837   -24.123 -41.007 1.00 32.89 446 A 1 
ATOM 3482 C CA  . GLY A 0 446 . 47.672   -22.744 -40.592 1.00 32.89 446 A 1 
ATOM 3483 C C   . GLY A 0 446 . 47.257   -22.034 -41.865 1.00 32.89 446 A 1 
ATOM 3484 O O   . GLY A 0 446 . 47.981   -22.133 -42.860 1.00 32.89 446 A 1 
ATOM 3485 N N   . GLU A 0 447 . 46.060   -21.457 -41.884 1.00 29.95 447 A 1 
ATOM 3486 C CA  . GLU A 0 447 . 45.660   -20.513 -42.918 1.00 29.95 447 A 1 
ATOM 3487 C C   . GLU A 0 447 . 46.755   -19.447 -43.020 1.00 29.95 447 A 1 
ATOM 3488 C CB  . GLU A 0 447 . 44.280   -19.917 -42.569 1.00 29.95 447 A 1 
ATOM 3489 O O   . GLU A 0 447 . 46.910   -18.587 -42.165 1.00 29.95 447 A 1 
ATOM 3490 C CG  . GLU A 0 447 . 43.117   -20.835 -43.013 1.00 29.95 447 A 1 
ATOM 3491 C CD  . GLU A 0 447 . 42.132   -21.277 -41.916 1.00 29.95 447 A 1 
ATOM 3492 O OE1 . GLU A 0 447 . 41.031   -21.738 -42.308 1.00 29.95 447 A 1 
ATOM 3493 O OE2 . GLU A 0 447 . 42.534   -21.346 -40.734 1.00 29.95 447 A 1 
ATOM 3494 N N   . HIS A 0 448 . 47.612   -19.579 -44.032 1.00 35.17 448 A 1 
ATOM 3495 C CA  . HIS A 0 448 . 48.372   -18.448 -44.513 1.00 35.17 448 A 1 
ATOM 3496 C C   . HIS A 0 448 . 47.363   -17.639 -45.308 1.00 35.17 448 A 1 
ATOM 3497 C CB  . HIS A 0 448 . 49.570   -18.899 -45.366 1.00 35.17 448 A 1 
ATOM 3498 O O   . HIS A 0 448 . 47.021   -18.024 -46.432 1.00 35.17 448 A 1 
ATOM 3499 C CG  . HIS A 0 448 . 50.863   -18.993 -44.597 1.00 35.17 448 A 1 
ATOM 3500 C CD2 . HIS A 0 448 . 51.312   -20.050 -43.853 1.00 35.17 448 A 1 
ATOM 3501 N ND1 . HIS A 0 448 . 51.815   -18.004 -44.512 1.00 35.17 448 A 1 
ATOM 3502 C CE1 . HIS A 0 448 . 52.819   -18.457 -43.744 1.00 35.17 448 A 1 
ATOM 3503 N NE2 . HIS A 0 448 . 52.573   -19.715 -43.339 1.00 35.17 448 A 1 
ATOM 3504 N N   . ASP A 0 449 . 46.900   -16.544 -44.715 1.00 29.63 449 A 1 
ATOM 3505 C CA  . ASP A 0 449 . 46.357   -15.397 -45.425 1.00 29.63 449 A 1 
ATOM 3506 C C   . ASP A 0 449 . 47.437   -14.916 -46.396 1.00 29.63 449 A 1 
ATOM 3507 C CB  . ASP A 0 449 . 45.917   -14.318 -44.426 1.00 29.63 449 A 1 
ATOM 3508 O O   . ASP A 0 449 . 48.256   -14.038 -46.127 1.00 29.63 449 A 1 
ATOM 3509 C CG  . ASP A 0 449 . 44.715   -14.791 -43.608 1.00 29.63 449 A 1 
ATOM 3510 O OD1 . ASP A 0 449 . 43.800   -15.374 -44.237 1.00 29.63 449 A 1 
ATOM 3511 O OD2 . ASP A 0 449 . 44.765   -14.630 -42.374 1.00 29.63 449 A 1 
ATOM 3512 N N   . ALA A 0 450 . 47.520   -15.605 -47.533 1.00 30.23 450 A 1 
ATOM 3513 C CA  . ALA A 0 450 . 48.360   -15.250 -48.655 1.00 30.23 450 A 1 
ATOM 3514 C C   . ALA A 0 450 . 47.703   -14.037 -49.315 1.00 30.23 450 A 1 
ATOM 3515 C CB  . ALA A 0 450 . 48.544   -16.472 -49.565 1.00 30.23 450 A 1 
ATOM 3516 O O   . ALA A 0 450 . 47.046   -14.146 -50.352 1.00 30.23 450 A 1 
ATOM 3517 N N   . ALA A 0 451 . 47.850   -12.900 -48.634 1.00 30.18 451 A 1 
ATOM 3518 C CA  . ALA A 0 451 . 47.411   -11.590 -49.052 1.00 30.18 451 A 1 
ATOM 3519 C C   . ALA A 0 451 . 47.866   -11.330 -50.491 1.00 30.18 451 A 1 
ATOM 3520 C CB  . ALA A 0 451 . 47.939   -10.549 -48.060 1.00 30.18 451 A 1 
ATOM 3521 O O   . ALA A 0 451 . 48.987   -11.640 -50.908 1.00 30.18 451 A 1 
ATOM 3522 N N   . SER A 0 452 . 46.920   -10.812 -51.253 1.00 33.27 452 A 1 
ATOM 3523 C CA  . SER A 0 452 . 46.897   -10.654 -52.694 1.00 33.27 452 A 1 
ATOM 3524 C C   . SER A 0 452 . 48.115   -9.957  -53.311 1.00 33.27 452 A 1 
ATOM 3525 C CB  . SER A 0 452 . 45.588   -9.945  -53.082 1.00 33.27 452 A 1 
ATOM 3526 O O   . SER A 0 452 . 48.837   -9.162  -52.722 1.00 33.27 452 A 1 
ATOM 3527 O OG  . SER A 0 452 . 45.035   -9.209  -52.007 1.00 33.27 452 A 1 
ATOM 3528 N N   . ARG A 0 453 . 48.305   -10.311 -54.580 1.00 31.51 453 A 1 
ATOM 3529 C CA  . ARG A 0 453 . 49.370   -9.972  -55.524 1.00 31.51 453 A 1 
ATOM 3530 C C   . ARG A 0 453 . 49.500   -8.459  -55.767 1.00 31.51 453 A 1 
ATOM 3531 C CB  . ARG A 0 453 . 48.951   -10.757 -56.776 1.00 31.51 453 A 1 
ATOM 3532 O O   . ARG A 0 453 . 48.610   -7.863  -56.362 1.00 31.51 453 A 1 
ATOM 3533 C CG  . ARG A 0 453 . 49.906   -10.781 -57.969 1.00 31.51 453 A 1 
ATOM 3534 C CD  . ARG A 0 453 . 49.383   -11.897 -58.885 1.00 31.51 453 A 1 
ATOM 3535 N NE  . ARG A 0 453 . 50.135   -12.007 -60.143 1.00 31.51 453 A 1 
ATOM 3536 N NH1 . ARG A 0 453 . 49.293   -14.049 -60.773 1.00 31.51 453 A 1 
ATOM 3537 N NH2 . ARG A 0 453 . 50.695   -12.960 -62.130 1.00 31.51 453 A 1 
ATOM 3538 C CZ  . ARG A 0 453 . 50.039   -13.002 -61.005 1.00 31.51 453 A 1 
ATOM 3539 N N   . ALA A 0 454 . 50.650   -7.897  -55.390 1.00 34.25 454 A 1 
ATOM 3540 C CA  . ALA A 0 454 . 51.023   -6.494  -55.577 1.00 34.25 454 A 1 
ATOM 3541 C C   . ALA A 0 454 . 50.992   -6.060  -57.059 1.00 34.25 454 A 1 
ATOM 3542 C CB  . ALA A 0 454 . 52.415   -6.292  -54.960 1.00 34.25 454 A 1 
ATOM 3543 O O   . ALA A 0 454 . 51.695   -6.621  -57.909 1.00 34.25 454 A 1 
ATOM 3544 N N   . GLY A 0 455 . 50.161   -5.062  -57.366 1.00 29.42 455 A 1 
ATOM 3545 C CA  . GLY A 0 455 . 50.160   -4.332  -58.630 1.00 29.42 455 A 1 
ATOM 3546 C C   . GLY A 0 455 . 51.120   -3.147  -58.543 1.00 29.42 455 A 1 
ATOM 3547 O O   . GLY A 0 455 . 50.979   -2.291  -57.684 1.00 29.42 455 A 1 
ATOM 3548 N N   . HIS A 0 456 . 52.110   -3.117  -59.428 1.00 30.42 456 A 1 
ATOM 3549 C CA  . HIS A 0 456 . 53.166   -2.106  -59.495 1.00 30.42 456 A 1 
ATOM 3550 C C   . HIS A 0 456 . 52.582   -0.701  -59.766 1.00 30.42 456 A 1 
ATOM 3551 C CB  . HIS A 0 456 . 54.110   -2.590  -60.614 1.00 30.42 456 A 1 
ATOM 3552 O O   . HIS A 0 456 . 52.186   -0.406  -60.895 1.00 30.42 456 A 1 
ATOM 3553 C CG  . HIS A 0 456 . 55.490   -1.988  -60.674 1.00 30.42 456 A 1 
ATOM 3554 C CD2 . HIS A 0 456 . 56.624   -2.680  -61.005 1.00 30.42 456 A 1 
ATOM 3555 N ND1 . HIS A 0 456 . 55.862   -0.676  -60.471 1.00 30.42 456 A 1 
ATOM 3556 C CE1 . HIS A 0 456 . 57.191   -0.593  -60.671 1.00 30.42 456 A 1 
ATOM 3557 N NE2 . HIS A 0 456 . 57.695   -1.788  -61.022 1.00 30.42 456 A 1 
ATOM 3558 N N   . VAL A 0 457 . 52.539   0.174   -58.758 1.00 34.45 457 A 1 
ATOM 3559 C CA  . VAL A 0 457 . 52.251   1.612   -58.923 1.00 34.45 457 A 1 
ATOM 3560 C C   . VAL A 0 457 . 53.564   2.336   -59.260 1.00 34.45 457 A 1 
ATOM 3561 C CB  . VAL A 0 457 . 51.503   2.176   -57.694 1.00 34.45 457 A 1 
ATOM 3562 O O   . VAL A 0 457 . 54.635   1.953   -58.800 1.00 34.45 457 A 1 
ATOM 3563 C CG1 . VAL A 0 457 . 51.309   3.697   -57.764 1.00 34.45 457 A 1 
ATOM 3564 C CG2 . VAL A 0 457 . 50.104   1.544   -57.602 1.00 34.45 457 A 1 
ATOM 3565 N N   . GLY A 0 458 . 53.518   3.288   -60.196 1.00 32.30 458 A 1 
ATOM 3566 C CA  . GLY A 0 458 . 54.705   3.909   -60.798 1.00 32.30 458 A 1 
ATOM 3567 C C   . GLY A 0 458 . 55.365   4.997   -59.939 1.00 32.30 458 A 1 
ATOM 3568 O O   . GLY A 0 458 . 54.672   5.822   -59.348 1.00 32.30 458 A 1 
ATOM 3569 N N   . ASN A 0 459 . 56.705   5.018   -59.962 1.00 37.44 459 A 1 
ATOM 3570 C CA  . ASN A 0 459 . 57.636   5.947   -59.303 1.00 37.44 459 A 1 
ATOM 3571 C C   . ASN A 0 459 . 57.360   7.442   -59.569 1.00 37.44 459 A 1 
ATOM 3572 C CB  . ASN A 0 459 . 59.071   5.629   -59.790 1.00 37.44 459 A 1 
ATOM 3573 O O   . ASN A 0 459 . 58.009   8.064   -60.413 1.00 37.44 459 A 1 
ATOM 3574 C CG  . ASN A 0 459 . 59.630   4.304   -59.321 1.00 37.44 459 A 1 
ATOM 3575 N ND2 . ASN A 0 459 . 60.771   4.304   -58.675 1.00 37.44 459 A 1 
ATOM 3576 O OD1 . ASN A 0 459 . 59.054   3.261   -59.574 1.00 37.44 459 A 1 
ATOM 3577 N N   . TYR A 0 460 . 56.455   8.057   -58.812 1.00 36.74 460 A 1 
ATOM 3578 C CA  . TYR A 0 460 . 56.371   9.512   -58.706 1.00 36.74 460 A 1 
ATOM 3579 C C   . TYR A 0 460 . 56.353   9.893   -57.229 1.00 36.74 460 A 1 
ATOM 3580 C CB  . TYR A 0 460 . 55.165   10.045  -59.493 1.00 36.74 460 A 1 
ATOM 3581 O O   . TYR A 0 460 . 55.474   9.428   -56.510 1.00 36.74 460 A 1 
ATOM 3582 C CG  . TYR A 0 460 . 55.334   9.916   -60.999 1.00 36.74 460 A 1 
ATOM 3583 C CD1 . TYR A 0 460 . 56.164   10.821  -61.689 1.00 36.74 460 A 1 
ATOM 3584 C CD2 . TYR A 0 460 . 54.723   8.855   -61.697 1.00 36.74 460 A 1 
ATOM 3585 C CE1 . TYR A 0 460 . 56.391   10.667  -63.070 1.00 36.74 460 A 1 
ATOM 3586 C CE2 . TYR A 0 460 . 54.934   8.705   -63.082 1.00 36.74 460 A 1 
ATOM 3587 O OH  . TYR A 0 460 . 56.006   9.446   -65.098 1.00 36.74 460 A 1 
ATOM 3588 C CZ  . TYR A 0 460 . 55.777   9.604   -63.768 1.00 36.74 460 A 1 
ATOM 3589 N N   . GLY A 0 461 . 57.339   10.709  -56.828 1.00 43.03 461 A 1 
ATOM 3590 C CA  . GLY A 0 461 . 57.585   11.230  -55.475 1.00 43.03 461 A 1 
ATOM 3591 C C   . GLY A 0 461 . 56.407   12.034  -54.956 1.00 43.03 461 A 1 
ATOM 3592 O O   . GLY A 0 461 . 56.308   13.253  -55.117 1.00 43.03 461 A 1 
ATOM 3593 N N   . LYS A 0 462 . 55.442   11.294  -54.452 1.00 44.84 462 A 1 
ATOM 3594 C CA  . LYS A 0 462 . 54.225   11.800  -53.881 1.00 44.84 462 A 1 
ATOM 3595 C C   . LYS A 0 462 . 54.257   11.337  -52.421 1.00 44.84 462 A 1 
ATOM 3596 C CB  . LYS A 0 462 . 53.051   11.204  -54.648 1.00 44.84 462 A 1 
ATOM 3597 O O   . LYS A 0 462 . 54.501   10.163  -52.156 1.00 44.84 462 A 1 
ATOM 3598 C CG  . LYS A 0 462 . 52.743   11.451  -56.129 1.00 44.84 462 A 1 
ATOM 3599 C CD  . LYS A 0 462 . 51.532   10.543  -56.434 1.00 44.84 462 A 1 
ATOM 3600 C CE  . LYS A 0 462 . 51.043   10.529  -57.876 1.00 44.84 462 A 1 
ATOM 3601 N NZ  . LYS A 0 462 . 49.884   9.604   -57.957 1.00 44.84 462 A 1 
ATOM 3602 N N   . SER A 0 463 . 53.994   12.254  -51.504 1.00 49.89 463 A 1 
ATOM 3603 C CA  . SER A 0 463 . 53.683   11.940  -50.112 1.00 49.89 463 A 1 
ATOM 3604 C C   . SER A 0 463 . 52.192   11.629  -50.006 1.00 49.89 463 A 1 
ATOM 3605 C CB  . SER A 0 463 . 54.097   13.102  -49.201 1.00 49.89 463 A 1 
ATOM 3606 O O   . SER A 0 463 . 51.358   12.383  -50.534 1.00 49.89 463 A 1 
ATOM 3607 O OG  . SER A 0 463 . 53.754   14.357  -49.787 1.00 49.89 463 A 1 
ATOM 3608 N N   . GLY A 0 464 . 51.876   10.519  -49.352 1.00 56.11 464 A 1 
ATOM 3609 C CA  . GLY A 0 464 . 50.517   10.050  -49.122 1.00 56.11 464 A 1 
ATOM 3610 C C   . GLY A 0 464 . 50.320   9.673   -47.659 1.00 56.11 464 A 1 
ATOM 3611 O O   . GLY A 0 464 . 51.285   9.350   -46.962 1.00 56.11 464 A 1 
ATOM 3612 N N   . SER A 0 465 . 49.076   9.756   -47.211 1.00 54.19 465 A 1 
ATOM 3613 C CA  . SER A 0 465 . 48.620   9.042   -46.025 1.00 54.19 465 A 1 
ATOM 3614 C C   . SER A 0 465 . 47.249   8.450   -46.297 1.00 54.19 465 A 1 
ATOM 3615 C CB  . SER A 0 465 . 48.570   9.941   -44.786 1.00 54.19 465 A 1 
ATOM 3616 O O   . SER A 0 465 . 46.388   9.176   -46.804 1.00 54.19 465 A 1 
ATOM 3617 O OG  . SER A 0 465 . 47.712   11.063  -44.974 1.00 54.19 465 A 1 
ATOM 3618 N N   . ASP A 0 466 . 47.075   7.189   -45.951 1.00 62.30 466 A 1 
ATOM 3619 C CA  . ASP A 0 466 . 45.820   6.458   -45.872 1.00 62.30 466 A 1 
ATOM 3620 C C   . ASP A 0 466 . 45.418   6.296   -44.401 1.00 62.30 466 A 1 
ATOM 3621 C CB  . ASP A 0 466 . 45.836   5.130   -46.671 1.00 62.30 466 A 1 
ATOM 3622 O O   . ASP A 0 466 . 46.259   6.170   -43.508 1.00 62.30 466 A 1 
ATOM 3623 C CG  . ASP A 0 466 . 47.139   4.306   -46.762 1.00 62.30 466 A 1 
ATOM 3624 O OD1 . ASP A 0 466 . 48.221   4.829   -46.398 1.00 62.30 466 A 1 
ATOM 3625 O OD2 . ASP A 0 466 . 47.106   3.255   -47.448 1.00 62.30 466 A 1 
ATOM 3626 N N   . TRP A 0 467 . 44.120   6.439   -44.155 1.00 52.50 467 A 1 
ATOM 3627 C CA  . TRP A 0 467 . 43.485   6.150   -42.878 1.00 52.50 467 A 1 
ATOM 3628 C C   . TRP A 0 467 . 42.322   5.218   -43.165 1.00 52.50 467 A 1 
ATOM 3629 C CB  . TRP A 0 467 . 43.022   7.444   -42.196 1.00 52.50 467 A 1 
ATOM 3630 O O   . TRP A 0 467 . 41.381   5.622   -43.858 1.00 52.50 467 A 1 
ATOM 3631 C CG  . TRP A 0 467 . 42.462   7.277   -40.813 1.00 52.50 467 A 1 
ATOM 3632 C CD1 . TRP A 0 467 . 43.189   7.132   -39.681 1.00 52.50 467 A 1 
ATOM 3633 C CD2 . TRP A 0 467 . 41.068   7.132   -40.395 1.00 52.50 467 A 1 
ATOM 3634 C CE2 . TRP A 0 467 . 41.034   7.011   -38.972 1.00 52.50 467 A 1 
ATOM 3635 C CE3 . TRP A 0 467 . 39.830   7.066   -41.071 1.00 52.50 467 A 1 
ATOM 3636 N NE1 . TRP A 0 467 . 42.354   6.992   -38.588 1.00 52.50 467 A 1 
ATOM 3637 C CH2 . TRP A 0 467 . 38.622   6.878   -38.953 1.00 52.50 467 A 1 
ATOM 3638 C CZ2 . TRP A 0 467 . 39.838   6.907   -38.254 1.00 52.50 467 A 1 
ATOM 3639 C CZ3 . TRP A 0 467 . 38.620   6.942   -40.358 1.00 52.50 467 A 1 
ATOM 3640 N N   . ASP A 0 468 . 42.417   4.002   -42.655 1.00 67.74 468 A 1 
ATOM 3641 C CA  . ASP A 0 468 . 41.362   3.007   -42.722 1.00 67.74 468 A 1 
ATOM 3642 C C   . ASP A 0 468 . 40.787   2.835   -41.305 1.00 67.74 468 A 1 
ATOM 3643 C CB  . ASP A 0 468 . 41.900   1.704   -43.355 1.00 67.74 468 A 1 
ATOM 3644 O O   . ASP A 0 468 . 41.491   2.903   -40.292 1.00 67.74 468 A 1 
ATOM 3645 C CG  . ASP A 0 468 . 42.047   1.691   -44.887 1.00 67.74 468 A 1 
ATOM 3646 O OD1 . ASP A 0 468 . 41.492   2.586   -45.568 1.00 67.74 468 A 1 
ATOM 3647 O OD2 . ASP A 0 468 . 42.621   0.709   -45.426 1.00 67.74 468 A 1 
ATOM 3648 N N   . ALA A 0 469 . 39.468   2.677   -41.219 1.00 68.50 469 A 1 
ATOM 3649 C CA  . ALA A 0 469 . 38.794   2.372   -39.966 1.00 68.50 469 A 1 
ATOM 3650 C C   . ALA A 0 469 . 37.651   1.389   -40.183 1.00 68.50 469 A 1 
ATOM 3651 C CB  . ALA A 0 469 . 38.318   3.657   -39.288 1.00 68.50 469 A 1 
ATOM 3652 O O   . ALA A 0 469 . 36.905   1.466   -41.162 1.00 68.50 469 A 1 
ATOM 3653 N N   . TRP A 0 470 . 37.482   0.470   -39.239 1.00 75.95 470 A 1 
ATOM 3654 C CA  . TRP A 0 470 . 36.343   -0.440  -39.186 1.00 75.95 470 A 1 
ATOM 3655 C C   . TRP A 0 470 . 35.820   -0.529  -37.762 1.00 75.95 470 A 1 
ATOM 3656 C CB  . TRP A 0 470 . 36.720   -1.826  -39.733 1.00 75.95 470 A 1 
ATOM 3657 O O   . TRP A 0 470 . 36.576   -0.415  -36.801 1.00 75.95 470 A 1 
ATOM 3658 C CG  . TRP A 0 470 . 35.655   -2.872  -39.560 1.00 75.95 470 A 1 
ATOM 3659 C CD1 . TRP A 0 470 . 34.546   -3.000  -40.318 1.00 75.95 470 A 1 
ATOM 3660 C CD2 . TRP A 0 470 . 35.507   -3.855  -38.490 1.00 75.95 470 A 1 
ATOM 3661 C CE2 . TRP A 0 470 . 34.253   -4.520  -38.653 1.00 75.95 470 A 1 
ATOM 3662 C CE3 . TRP A 0 470 . 36.285   -4.218  -37.372 1.00 75.95 470 A 1 
ATOM 3663 N NE1 . TRP A 0 470 . 33.695   -3.935  -39.767 1.00 75.95 470 A 1 
ATOM 3664 C CH2 . TRP A 0 470 . 34.604   -5.847  -36.664 1.00 75.95 470 A 1 
ATOM 3665 C CZ2 . TRP A 0 470 . 33.798   -5.502  -37.762 1.00 75.95 470 A 1 
ATOM 3666 C CZ3 . TRP A 0 470 . 35.842   -5.207  -36.473 1.00 75.95 470 A 1 
ATOM 3667 N N   . GLY A 0 471 . 34.528   -0.794  -37.629 1.00 77.20 471 A 1 
ATOM 3668 C CA  . GLY A 0 471 . 33.932   -1.067  -36.338 1.00 77.20 471 A 1 
ATOM 3669 C C   . GLY A 0 471 . 32.578   -1.752  -36.413 1.00 77.20 471 A 1 
ATOM 3670 O O   . GLY A 0 471 . 31.998   -1.938  -37.491 1.00 77.20 471 A 1 
ATOM 3671 N N   . ARG A 0 472 . 32.124   -2.160  -35.236 1.00 80.38 472 A 1 
ATOM 3672 C CA  . ARG A 0 472 . 30.862   -2.832  -34.978 1.00 80.38 472 A 1 
ATOM 3673 C C   . ARG A 0 472 . 30.308   -2.317  -33.659 1.00 80.38 472 A 1 
ATOM 3674 C CB  . ARG A 0 472 . 31.124   -4.338  -34.925 1.00 80.38 472 A 1 
ATOM 3675 O O   . ARG A 0 472 . 31.028   -2.419  -32.673 1.00 80.38 472 A 1 
ATOM 3676 C CG  . ARG A 0 472 . 29.848   -5.134  -34.653 1.00 80.38 472 A 1 
ATOM 3677 C CD  . ARG A 0 472 . 30.222   -6.613  -34.652 1.00 80.38 472 A 1 
ATOM 3678 N NE  . ARG A 0 472 . 29.013   -7.442  -34.614 1.00 80.38 472 A 1 
ATOM 3679 N NH1 . ARG A 0 472 . 29.627   -8.838  -32.905 1.00 80.38 472 A 1 
ATOM 3680 N NH2 . ARG A 0 472 . 27.618   -9.030  -33.857 1.00 80.38 472 A 1 
ATOM 3681 C CZ  . ARG A 0 472 . 28.771   -8.444  -33.807 1.00 80.38 472 A 1 
ATOM 3682 N N   . ASP A 0 473 . 29.077   -1.837  -33.661 1.00 82.59 473 A 1 
ATOM 3683 C CA  . ASP A 0 473 . 28.333   -1.494  -32.449 1.00 82.59 473 A 1 
ATOM 3684 C C   . ASP A 0 473 . 27.291   -2.588  -32.186 1.00 82.59 473 A 1 
ATOM 3685 C CB  . ASP A 0 473 . 27.758   -0.067  -32.537 1.00 82.59 473 A 1 
ATOM 3686 O O   . ASP A 0 473 . 26.802   -3.245  -33.109 1.00 82.59 473 A 1 
ATOM 3687 C CG  . ASP A 0 473 . 26.809   0.202   -33.705 1.00 82.59 473 A 1 
ATOM 3688 O OD1 . ASP A 0 473 . 26.082   -0.735  -34.103 1.00 82.59 473 A 1 
ATOM 3689 O OD2 . ASP A 0 473 . 26.841   1.339   -34.235 1.00 82.59 473 A 1 
ATOM 3690 N N   . GLN A 0 474 . 27.015   -2.900  -30.924 1.00 85.60 474 A 1 
ATOM 3691 C CA  . GLN A 0 474 . 25.939   -3.827  -30.585 1.00 85.60 474 A 1 
ATOM 3692 C C   . GLN A 0 474 . 25.177   -3.321  -29.375 1.00 85.60 474 A 1 
ATOM 3693 C CB  . GLN A 0 474 . 26.432   -5.254  -30.297 1.00 85.60 474 A 1 
ATOM 3694 O O   . GLN A 0 474 . 25.557   -3.592  -28.234 1.00 85.60 474 A 1 
ATOM 3695 C CG  . GLN A 0 474 . 27.243   -5.958  -31.386 1.00 85.60 474 A 1 
ATOM 3696 C CD  . GLN A 0 474 . 27.099   -7.460  -31.211 1.00 85.60 474 A 1 
ATOM 3697 N NE2 . GLN A 0 474 . 26.048   -8.029  -31.746 1.00 85.60 474 A 1 
ATOM 3698 O OE1 . GLN A 0 474 . 27.881   -8.214  -30.650 1.00 85.60 474 A 1 
ATOM 3699 N N   . ASP A 0 475 . 24.027   -2.712  -29.622 1.00 87.58 475 A 1 
ATOM 3700 C CA  . ASP A 0 475 . 23.173   -2.236  -28.554 1.00 87.58 475 A 1 
ATOM 3701 C C   . ASP A 0 475 . 22.061   -3.253  -28.214 1.00 87.58 475 A 1 
ATOM 3702 C CB  . ASP A 0 475 . 22.704   -0.797  -28.839 1.00 87.58 475 A 1 
ATOM 3703 O O   . ASP A 0 475 . 21.566   -4.068  -29.005 1.00 87.58 475 A 1 
ATOM 3704 C CG  . ASP A 0 475 . 21.493   -0.716  -29.760 1.00 87.58 475 A 1 
ATOM 3705 O OD1 . ASP A 0 475 . 21.306   -1.677  -30.533 1.00 87.58 475 A 1 
ATOM 3706 O OD2 . ASP A 0 475 . 20.639   0.176   -29.517 1.00 87.58 475 A 1 
ATOM 3707 N N   . LEU A 0 476 . 21.655   -3.244  -26.952 1.00 91.44 476 A 1 
ATOM 3708 C CA  . LEU A 0 476 . 20.462   -3.934  -26.492 1.00 91.44 476 A 1 
ATOM 3709 C C   . LEU A 0 476 . 19.810   -3.095  -25.416 1.00 91.44 476 A 1 
ATOM 3710 C CB  . LEU A 0 476 . 20.825   -5.338  -25.973 1.00 91.44 476 A 1 
ATOM 3711 O O   . LEU A 0 476 . 20.372   -2.921  -24.341 1.00 91.44 476 A 1 
ATOM 3712 C CG  . LEU A 0 476 . 19.659   -6.082  -25.292 1.00 91.44 476 A 1 
ATOM 3713 C CD1 . LEU A 0 476 . 18.514   -6.421  -26.250 1.00 91.44 476 A 1 
ATOM 3714 C CD2 . LEU A 0 476 . 20.153   -7.399  -24.691 1.00 91.44 476 A 1 
ATOM 3715 N N   . GLU A 0 477 . 18.566   -2.693  -25.644 1.00 93.85 477 A 1 
ATOM 3716 C CA  . GLU A 0 477 . 17.746   -2.055  -24.627 1.00 93.85 477 A 1 
ATOM 3717 C C   . GLU A 0 477 . 16.472   -2.859  -24.357 1.00 93.85 477 A 1 
ATOM 3718 C CB  . GLU A 0 477 . 17.454   -0.596  -24.986 1.00 93.85 477 A 1 
ATOM 3719 O O   . GLU A 0 477 . 15.705   -3.194  -25.266 1.00 93.85 477 A 1 
ATOM 3720 C CG  . GLU A 0 477 . 17.064   0.178   -23.720 1.00 93.85 477 A 1 
ATOM 3721 C CD  . GLU A 0 477 . 16.573   1.587   -24.035 1.00 93.85 477 A 1 
ATOM 3722 O OE1 . GLU A 0 477 . 15.487   1.960   -23.526 1.00 93.85 477 A 1 
ATOM 3723 O OE2 . GLU A 0 477 . 17.121   2.282   -24.918 1.00 93.85 477 A 1 
ATOM 3724 N N   . VAL A 0 478 . 16.210   -3.133  -23.082 1.00 94.32 478 A 1 
ATOM 3725 C CA  . VAL A 0 478 . 14.999   -3.798  -22.605 1.00 94.32 478 A 1 
ATOM 3726 C C   . VAL A 0 478 . 14.321   -2.928  -21.559 1.00 94.32 478 A 1 
ATOM 3727 C CB  . VAL A 0 478 . 15.301   -5.201  -22.050 1.00 94.32 478 A 1 
ATOM 3728 O O   . VAL A 0 478 . 14.931   -2.570  -20.559 1.00 94.32 478 A 1 
ATOM 3729 C CG1 . VAL A 0 478 . 14.007   -5.893  -21.598 1.00 94.32 478 A 1 
ATOM 3730 C CG2 . VAL A 0 478 . 15.975   -6.095  -23.100 1.00 94.32 478 A 1 
ATOM 3731 N N   . ASP A 0 479 . 13.038   -2.651  -21.766 1.00 94.78 479 A 1 
ATOM 3732 C CA  . ASP A 0 479 . 12.163   -1.987  -20.798 1.00 94.78 479 A 1 
ATOM 3733 C C   . ASP A 0 479 . 10.990   -2.922  -20.488 1.00 94.78 479 A 1 
ATOM 3734 C CB  . ASP A 0 479 . 11.720   -0.629  -21.362 1.00 94.78 479 A 1 
ATOM 3735 O O   . ASP A 0 479 . 10.208   -3.281  -21.376 1.00 94.78 479 A 1 
ATOM 3736 C CG  . ASP A 0 479 . 10.957   0.252   -20.365 1.00 94.78 479 A 1 
ATOM 3737 O OD1 . ASP A 0 479 . 10.658   -0.212  -19.244 1.00 94.78 479 A 1 
ATOM 3738 O OD2 . ASP A 0 479 . 10.645   1.397   -20.766 1.00 94.78 479 A 1 
ATOM 3739 N N   . GLU A 0 480 . 10.914   -3.382  -19.246 1.00 93.87 480 A 1 
ATOM 3740 C CA  . GLU A 0 480 . 9.927    -4.330  -18.747 1.00 93.87 480 A 1 
ATOM 3741 C C   . GLU A 0 480 . 9.232    -3.769  -17.516 1.00 93.87 480 A 1 
ATOM 3742 C CB  . GLU A 0 480 . 10.593   -5.669  -18.402 1.00 93.87 480 A 1 
ATOM 3743 O O   . GLU A 0 480 . 9.879    -3.375  -16.550 1.00 93.87 480 A 1 
ATOM 3744 C CG  . GLU A 0 480 . 10.834   -6.502  -19.661 1.00 93.87 480 A 1 
ATOM 3745 C CD  . GLU A 0 480 . 11.576   -7.815  -19.401 1.00 93.87 480 A 1 
ATOM 3746 O OE1 . GLU A 0 480 . 11.906   -8.512  -20.388 1.00 93.87 480 A 1 
ATOM 3747 O OE2 . GLU A 0 480 . 11.856   -8.174  -18.232 1.00 93.87 480 A 1 
ATOM 3748 N N   . SER A 0 481 . 7.904    -3.803  -17.509 1.00 96.34 481 A 1 
ATOM 3749 C CA  . SER A 0 481 . 7.119    -3.442  -16.336 1.00 96.34 481 A 1 
ATOM 3750 C C   . SER A 0 481 . 5.940    -4.378  -16.125 1.00 96.34 481 A 1 
ATOM 3751 C CB  . SER A 0 481 . 6.697    -1.971  -16.369 1.00 96.34 481 A 1 
ATOM 3752 O O   . SER A 0 481 . 5.373    -4.952  -17.060 1.00 96.34 481 A 1 
ATOM 3753 O OG  . SER A 0 481 . 5.927    -1.667  -17.515 1.00 96.34 481 A 1 
ATOM 3754 N N   . TYR A 0 482 . 5.601    -4.555  -14.856 1.00 94.62 482 A 1 
ATOM 3755 C CA  . TYR A 0 482 . 4.454    -5.315  -14.397 1.00 94.62 482 A 1 
ATOM 3756 C C   . TYR A 0 482 . 3.767    -4.531  -13.289 1.00 94.62 482 A 1 
ATOM 3757 C CB  . TYR A 0 482 . 4.904    -6.699  -13.922 1.00 94.62 482 A 1 
ATOM 3758 O O   . TYR A 0 482 . 4.425    -4.092  -12.346 1.00 94.62 482 A 1 
ATOM 3759 C CG  . TYR A 0 482 . 3.813    -7.517  -13.263 1.00 94.62 482 A 1 
ATOM 3760 C CD1 . TYR A 0 482 . 3.636    -7.480  -11.863 1.00 94.62 482 A 1 
ATOM 3761 C CD2 . TYR A 0 482 . 2.957    -8.296  -14.060 1.00 94.62 482 A 1 
ATOM 3762 C CE1 . TYR A 0 482 . 2.619    -8.246  -11.260 1.00 94.62 482 A 1 
ATOM 3763 C CE2 . TYR A 0 482 . 1.951    -9.074  -13.460 1.00 94.62 482 A 1 
ATOM 3764 O OH  . TYR A 0 482 . 0.829    -9.844  -11.503 1.00 94.62 482 A 1 
ATOM 3765 C CZ  . TYR A 0 482 . 1.786    -9.059  -12.061 1.00 94.62 482 A 1 
ATOM 3766 N N   . GLU A 0 483 . 2.453    -4.376  -13.386 1.00 95.60 483 A 1 
ATOM 3767 C CA  . GLU A 0 483 . 1.638    -3.784  -12.332 1.00 95.60 483 A 1 
ATOM 3768 C C   . GLU A 0 483 . 0.437    -4.688  -12.068 1.00 95.60 483 A 1 
ATOM 3769 C CB  . GLU A 0 483 . 1.207    -2.343  -12.666 1.00 95.60 483 A 1 
ATOM 3770 O O   . GLU A 0 483 . -0.259   -5.094  -12.994 1.00 95.60 483 A 1 
ATOM 3771 C CG  . GLU A 0 483 . 2.393    -1.388  -12.921 1.00 95.60 483 A 1 
ATOM 3772 C CD  . GLU A 0 483 . 2.031    0.108   -12.811 1.00 95.60 483 A 1 
ATOM 3773 O OE1 . GLU A 0 483 . 2.946    0.945   -12.622 1.00 95.60 483 A 1 
ATOM 3774 O OE2 . GLU A 0 483 . 0.843    0.486   -12.729 1.00 95.60 483 A 1 
ATOM 3775 N N   . GLN A 0 484 . 0.194    -5.004  -10.802 1.00 95.67 484 A 1 
ATOM 3776 C CA  . GLN A 0 484 . -1.001   -5.701  -10.351 1.00 95.67 484 A 1 
ATOM 3777 C C   . GLN A 0 484 . -1.645   -4.859  -9.266  1.00 95.67 484 A 1 
ATOM 3778 C CB  . GLN A 0 484 . -0.633   -7.102  -9.854  1.00 95.67 484 A 1 
ATOM 3779 O O   . GLN A 0 484 . -1.010   -4.591  -8.250  1.00 95.67 484 A 1 
ATOM 3780 C CG  . GLN A 0 484 . -1.816   -7.869  -9.240  1.00 95.67 484 A 1 
ATOM 3781 C CD  . GLN A 0 484 . -1.375   -9.239  -8.738  1.00 95.67 484 A 1 
ATOM 3782 N NE2 . GLN A 0 484 . -1.781   -10.326 -9.344  1.00 95.67 484 A 1 
ATOM 3783 O OE1 . GLN A 0 484 . -0.600   -9.367  -7.797  1.00 95.67 484 A 1 
ATOM 3784 N N   . THR A 0 485 . -2.895   -4.458  -9.465  1.00 95.80 485 A 1 
ATOM 3785 C CA  . THR A 0 485 . -3.682   -3.718  -8.481  1.00 95.80 485 A 1 
ATOM 3786 C C   . THR A 0 485 . -4.942   -4.495  -8.151  1.00 95.80 485 A 1 
ATOM 3787 C CB  . THR A 0 485 . -4.040   -2.316  -8.986  1.00 95.80 485 A 1 
ATOM 3788 O O   . THR A 0 485 . -5.761   -4.780  -9.018  1.00 95.80 485 A 1 
ATOM 3789 C CG2 . THR A 0 485 . -4.957   -1.563  -8.019  1.00 95.80 485 A 1 
ATOM 3790 O OG1 . THR A 0 485 . -2.886   -1.516  -9.071  1.00 95.80 485 A 1 
ATOM 3791 N N   . TRP A 0 486 . -5.138   -4.749  -6.864  1.00 95.94 486 A 1 
ATOM 3792 C CA  . TRP A 0 486 . -6.349   -5.336  -6.329  1.00 95.94 486 A 1 
ATOM 3793 C C   . TRP A 0 486 . -6.959   -4.421  -5.273  1.00 95.94 486 A 1 
ATOM 3794 C CB  . TRP A 0 486 . -6.035   -6.720  -5.783  1.00 95.94 486 A 1 
ATOM 3795 O O   . TRP A 0 486 . -6.288   -3.958  -4.347  1.00 95.94 486 A 1 
ATOM 3796 C CG  . TRP A 0 486 . -7.208   -7.416  -5.181  1.00 95.94 486 A 1 
ATOM 3797 C CD1 . TRP A 0 486 . -8.110   -8.160  -5.857  1.00 95.94 486 A 1 
ATOM 3798 C CD2 . TRP A 0 486 . -7.599   -7.470  -3.783  1.00 95.94 486 A 1 
ATOM 3799 C CE2 . TRP A 0 486 . -8.647   -8.424  -3.661  1.00 95.94 486 A 1 
ATOM 3800 C CE3 . TRP A 0 486 . -7.120   -6.864  -2.599  1.00 95.94 486 A 1 
ATOM 3801 N NE1 . TRP A 0 486 . -8.989   -8.742  -4.966  1.00 95.94 486 A 1 
ATOM 3802 C CH2 . TRP A 0 486 . -8.604   -8.227  -1.234  1.00 95.94 486 A 1 
ATOM 3803 C CZ2 . TRP A 0 486 . -9.069   -8.862  -2.397  1.00 95.94 486 A 1 
ATOM 3804 C CZ3 . TRP A 0 486 . -7.643   -7.211  -1.339  1.00 95.94 486 A 1 
ATOM 3805 N N   . ALA A 0 487 . -8.258   -4.168  -5.382  1.00 94.75 487 A 1 
ATOM 3806 C CA  . ALA A 0 487 . -8.989   -3.373  -4.412  1.00 94.75 487 A 1 
ATOM 3807 C C   . ALA A 0 487 . -10.349  -3.989  -4.091  1.00 94.75 487 A 1 
ATOM 3808 C CB  . ALA A 0 487 . -9.099   -1.925  -4.903  1.00 94.75 487 A 1 
ATOM 3809 O O   . ALA A 0 487 . -11.061  -4.469  -4.970  1.00 94.75 487 A 1 
ATOM 3810 N N   . LYS A 0 488 . -10.738  -3.922  -2.817  1.00 94.80 488 A 1 
ATOM 3811 C CA  . LYS A 0 488 . -12.078  -4.283  -2.343  1.00 94.80 488 A 1 
ATOM 3812 C C   . LYS A 0 488 . -12.661  -3.173  -1.503  1.00 94.80 488 A 1 
ATOM 3813 C CB  . LYS A 0 488 . -12.072  -5.603  -1.559  1.00 94.80 488 A 1 
ATOM 3814 O O   . LYS A 0 488 . -11.975  -2.648  -0.625  1.00 94.80 488 A 1 
ATOM 3815 C CG  . LYS A 0 488 . -11.865  -6.755  -2.533  1.00 94.80 488 A 1 
ATOM 3816 C CD  . LYS A 0 488 . -12.113  -8.144  -1.928  1.00 94.80 488 A 1 
ATOM 3817 C CE  . LYS A 0 488 . -12.026  -8.988  -3.192  1.00 94.80 488 A 1 
ATOM 3818 N NZ  . LYS A 0 488 . -11.990  -10.461 -3.090  1.00 94.80 488 A 1 
ATOM 3819 N N   . SER A 0 489 . -13.932  -2.872  -1.725  1.00 94.43 489 A 1 
ATOM 3820 C CA  . SER A 0 489 . -14.707  -2.000  -0.850  1.00 94.43 489 A 1 
ATOM 3821 C C   . SER A 0 489 . -16.007  -2.672  -0.436  1.00 94.43 489 A 1 
ATOM 3822 C CB  . SER A 0 489 . -14.948  -0.622  -1.476  1.00 94.43 489 A 1 
ATOM 3823 O O   . SER A 0 489 . -16.666  -3.312  -1.254  1.00 94.43 489 A 1 
ATOM 3824 O OG  . SER A 0 489 . -15.854  -0.675  -2.560  1.00 94.43 489 A 1 
ATOM 3825 N N   . TYR A 0 490 . -16.369  -2.494  0.827   1.00 91.15 490 A 1 
ATOM 3826 C CA  . TYR A 0 490 . -17.679  -2.815  1.373   1.00 91.15 490 A 1 
ATOM 3827 C C   . TYR A 0 490 . -18.231  -1.544  1.986   1.00 91.15 490 A 1 
ATOM 3828 C CB  . TYR A 0 490 . -17.577  -3.910  2.436   1.00 91.15 490 A 1 
ATOM 3829 O O   . TYR A 0 490 . -17.601  -0.994  2.884   1.00 91.15 490 A 1 
ATOM 3830 C CG  . TYR A 0 490 . -17.177  -5.255  1.881   1.00 91.15 490 A 1 
ATOM 3831 C CD1 . TYR A 0 490 . -18.174  -6.167  1.488   1.00 91.15 490 A 1 
ATOM 3832 C CD2 . TYR A 0 490 . -15.815  -5.580  1.731   1.00 91.15 490 A 1 
ATOM 3833 C CE1 . TYR A 0 490 . -17.811  -7.414  0.951   1.00 91.15 490 A 1 
ATOM 3834 C CE2 . TYR A 0 490 . -15.447  -6.823  1.184   1.00 91.15 490 A 1 
ATOM 3835 O OH  . TYR A 0 490 . -16.097  -8.943  0.273   1.00 91.15 490 A 1 
ATOM 3836 C CZ  . TYR A 0 490 . -16.449  -7.740  0.796   1.00 91.15 490 A 1 
ATOM 3837 N N   . ASP A 0 491 . -19.379  -1.105  1.501   1.00 90.27 491 A 1 
ATOM 3838 C CA  . ASP A 0 491 . -20.109  0.030   2.044   1.00 90.27 491 A 1 
ATOM 3839 C C   . ASP A 0 491 . -21.511  -0.457  2.435   1.00 90.27 491 A 1 
ATOM 3840 C CB  . ASP A 0 491 . -20.126  1.188   1.029   1.00 90.27 491 A 1 
ATOM 3841 O O   . ASP A 0 491 . -22.149  -1.204  1.685   1.00 90.27 491 A 1 
ATOM 3842 C CG  . ASP A 0 491 . -18.726  1.699   0.628   1.00 90.27 491 A 1 
ATOM 3843 O OD1 . ASP A 0 491 . -17.900  2.034   1.512   1.00 90.27 491 A 1 
ATOM 3844 O OD2 . ASP A 0 491 . -18.438  1.781   -0.591  1.00 90.27 491 A 1 
ATOM 3845 N N   . ALA A 0 492 . -21.972  -0.065  3.617   1.00 84.84 492 A 1 
ATOM 3846 C CA  . ALA A 0 492 . -23.343  -0.251  4.073   1.00 84.84 492 A 1 
ATOM 3847 C C   . ALA A 0 492 . -23.828  1.057   4.711   1.00 84.84 492 A 1 
ATOM 3848 C CB  . ALA A 0 492 . -23.397  -1.434  5.051   1.00 84.84 492 A 1 
ATOM 3849 O O   . ALA A 0 492 . -23.121  1.602   5.557   1.00 84.84 492 A 1 
ATOM 3850 N N   . GLU A 0 493 . -24.997  1.555   4.310   1.00 80.05 493 A 1 
ATOM 3851 C CA  . GLU A 0 493 . -25.715  2.627   5.031   1.00 80.05 493 A 1 
ATOM 3852 C C   . GLU A 0 493 . -26.760  1.951   5.913   1.00 80.05 493 A 1 
ATOM 3853 C CB  . GLU A 0 493 . -26.418  3.713   4.161   1.00 80.05 493 A 1 
ATOM 3854 O O   . GLU A 0 493 . -27.312  0.908   5.534   1.00 80.05 493 A 1 
ATOM 3855 C CG  . GLU A 0 493 . -25.548  4.820   3.496   1.00 80.05 493 A 1 
ATOM 3856 C CD  . GLU A 0 493 . -25.946  5.214   2.040   1.00 80.05 493 A 1 
ATOM 3857 O OE1 . GLU A 0 493 . -25.034  5.621   1.275   1.00 80.05 493 A 1 
ATOM 3858 O OE2 . GLU A 0 493 . -27.136  5.094   1.663   1.00 80.05 493 A 1 
ATOM 3859 N N   . SER A 0 494 . -26.986  2.581   7.067   1.00 73.48 494 A 1 
ATOM 3860 C CA  . SER A 0 494 . -28.102  2.373   7.989   1.00 73.48 494 A 1 
ATOM 3861 C C   . SER A 0 494 . -28.378  0.901   8.274   1.00 73.48 494 A 1 
ATOM 3862 C CB  . SER A 0 494 . -29.341  3.168   7.578   1.00 73.48 494 A 1 
ATOM 3863 O O   . SER A 0 494 . -29.168  0.230   7.606   1.00 73.48 494 A 1 
ATOM 3864 O OG  . SER A 0 494 . -29.522  3.081   6.193   1.00 73.48 494 A 1 
ATOM 3865 N N   . TYR A 0 495 . -27.718  0.387   9.312   1.00 78.85 495 A 1 
ATOM 3866 C CA  . TYR A 0 495 . -28.142  -0.854  9.954   1.00 78.85 495 A 1 
ATOM 3867 C C   . TYR A 0 495 . -28.890  -0.520  11.226  1.00 78.85 495 A 1 
ATOM 3868 C CB  . TYR A 0 495 . -26.955  -1.762  10.287  1.00 78.85 495 A 1 
ATOM 3869 O O   . TYR A 0 495 . -28.258  -0.013  12.143  1.00 78.85 495 A 1 
ATOM 3870 C CG  . TYR A 0 495 . -27.357  -2.987  11.101  1.00 78.85 495 A 1 
ATOM 3871 C CD1 . TYR A 0 495 . -27.044  -3.098  12.470  1.00 78.85 495 A 1 
ATOM 3872 C CD2 . TYR A 0 495 . -28.135  -3.991  10.503  1.00 78.85 495 A 1 
ATOM 3873 C CE1 . TYR A 0 495 . -27.398  -4.250  13.200  1.00 78.85 495 A 1 
ATOM 3874 C CE2 . TYR A 0 495 . -28.470  -5.159  11.216  1.00 78.85 495 A 1 
ATOM 3875 O OH  . TYR A 0 495 . -28.380  -6.447  13.243  1.00 78.85 495 A 1 
ATOM 3876 C CZ  . TYR A 0 495 . -28.076  -5.307  12.560  1.00 78.85 495 A 1 
ATOM 3877 N N   . ASP A 0 496 . -30.161  -0.906  11.304  1.00 81.31 496 A 1 
ATOM 3878 C CA  . ASP A 0 496 . -30.964  -0.772  12.517  1.00 81.31 496 A 1 
ATOM 3879 C C   . ASP A 0 496 . -31.368  -2.149  13.043  1.00 81.31 496 A 1 
ATOM 3880 C CB  . ASP A 0 496 . -32.209  0.089   12.271  1.00 81.31 496 A 1 
ATOM 3881 O O   . ASP A 0 496 . -31.930  -2.981  12.321  1.00 81.31 496 A 1 
ATOM 3882 C CG  . ASP A 0 496 . -31.908  1.545   11.914  1.00 81.31 496 A 1 
ATOM 3883 O OD1 . ASP A 0 496 . -30.863  2.061   12.361  1.00 81.31 496 A 1 
ATOM 3884 O OD2 . ASP A 0 496 . -32.776  2.128   11.227  1.00 81.31 496 A 1 
ATOM 3885 N N   . GLU A 0 497 . -31.127  -2.375  14.330  1.00 85.31 497 A 1 
ATOM 3886 C CA  . GLU A 0 497 . -31.637  -3.506  15.097  1.00 85.31 497 A 1 
ATOM 3887 C C   . GLU A 0 497 . -32.369  -2.976  16.323  1.00 85.31 497 A 1 
ATOM 3888 C CB  . GLU A 0 497 . -30.484  -4.454  15.464  1.00 85.31 497 A 1 
ATOM 3889 O O   . GLU A 0 497 . -31.767  -2.326  17.171  1.00 85.31 497 A 1 
ATOM 3890 C CG  . GLU A 0 497 . -30.932  -5.655  16.316  1.00 85.31 497 A 1 
ATOM 3891 C CD  . GLU A 0 497 . -29.851  -6.742  16.479  1.00 85.31 497 A 1 
ATOM 3892 O OE1 . GLU A 0 497 . -30.203  -7.864  16.924  1.00 85.31 497 A 1 
ATOM 3893 O OE2 . GLU A 0 497 . -28.732  -6.631  15.923  1.00 85.31 497 A 1 
ATOM 3894 N N   . TRP A 0 498 . -33.663  -3.265  16.431  1.00 87.21 498 A 1 
ATOM 3895 C CA  . TRP A 0 498 . -34.475  -2.797  17.550  1.00 87.21 498 A 1 
ATOM 3896 C C   . TRP A 0 498 . -35.408  -3.884  18.073  1.00 87.21 498 A 1 
ATOM 3897 C CB  . TRP A 0 498 . -35.227  -1.517  17.168  1.00 87.21 498 A 1 
ATOM 3898 O O   . TRP A 0 498 . -35.865  -4.759  17.329  1.00 87.21 498 A 1 
ATOM 3899 C CG  . TRP A 0 498 . -36.181  -1.662  16.023  1.00 87.21 498 A 1 
ATOM 3900 C CD1 . TRP A 0 498 . -35.871  -1.486  14.720  1.00 87.21 498 A 1 
ATOM 3901 C CD2 . TRP A 0 498 . -37.590  -2.039  16.054  1.00 87.21 498 A 1 
ATOM 3902 C CE2 . TRP A 0 498 . -38.075  -2.074  14.712  1.00 87.21 498 A 1 
ATOM 3903 C CE3 . TRP A 0 498 . -38.505  -2.365  17.078  1.00 87.21 498 A 1 
ATOM 3904 N NE1 . TRP A 0 498 . -36.985  -1.722  13.940  1.00 87.21 498 A 1 
ATOM 3905 C CH2 . TRP A 0 498 . -40.287  -2.732  15.446  1.00 87.21 498 A 1 
ATOM 3906 C CZ2 . TRP A 0 498 . -39.403  -2.408  14.402  1.00 87.21 498 A 1 
ATOM 3907 C CZ3 . TRP A 0 498 . -39.834  -2.716  16.777  1.00 87.21 498 A 1 
ATOM 3908 N N   . ASP A 0 499 . -35.684  -3.810  19.370  1.00 84.38 499 A 1 
ATOM 3909 C CA  . ASP A 0 499 . -36.643  -4.641  20.087  1.00 84.38 499 A 1 
ATOM 3910 C C   . ASP A 0 499 . -37.576  -3.738  20.895  1.00 84.38 499 A 1 
ATOM 3911 C CB  . ASP A 0 499 . -35.904  -5.641  20.994  1.00 84.38 499 A 1 
ATOM 3912 O O   . ASP A 0 499 . -37.113  -2.868  21.634  1.00 84.38 499 A 1 
ATOM 3913 C CG  . ASP A 0 499 . -36.818  -6.728  21.581  1.00 84.38 499 A 1 
ATOM 3914 O OD1 . ASP A 0 499 . -37.978  -6.854  21.123  1.00 84.38 499 A 1 
ATOM 3915 O OD2 . ASP A 0 499 . -36.321  -7.499  22.436  1.00 84.38 499 A 1 
ATOM 3916 N N   . ASN A 0 500 . -38.882  -3.948  20.745  1.00 81.35 500 A 1 
ATOM 3917 C CA  . ASN A 0 500 . -39.913  -3.310  21.552  1.00 81.35 500 A 1 
ATOM 3918 C C   . ASN A 0 500 . -40.706  -4.402  22.262  1.00 81.35 500 A 1 
ATOM 3919 C CB  . ASN A 0 500 . -40.827  -2.437  20.678  1.00 81.35 500 A 1 
ATOM 3920 O O   . ASN A 0 500 . -41.440  -5.166  21.624  1.00 81.35 500 A 1 
ATOM 3921 C CG  . ASN A 0 500 . -40.164  -1.187  20.128  1.00 81.35 500 A 1 
ATOM 3922 N ND2 . ASN A 0 500 . -40.763  -0.569  19.140  1.00 81.35 500 A 1 
ATOM 3923 O OD1 . ASN A 0 500 . -39.137  -0.706  20.564  1.00 81.35 500 A 1 
ATOM 3924 N N   . LEU A 0 501 . -40.563  -4.439  23.580  1.00 80.71 501 A 1 
ATOM 3925 C CA  . LEU A 0 501 . -41.334  -5.263  24.490  1.00 80.71 501 A 1 
ATOM 3926 C C   . LEU A 0 501 . -42.330  -4.365  25.217  1.00 80.71 501 A 1 
ATOM 3927 C CB  . LEU A 0 501 . -40.347  -5.950  25.449  1.00 80.71 501 A 1 
ATOM 3928 O O   . LEU A 0 501 . -41.913  -3.518  26.000  1.00 80.71 501 A 1 
ATOM 3929 C CG  . LEU A 0 501 . -41.023  -6.754  26.570  1.00 80.71 501 A 1 
ATOM 3930 C CD1 . LEU A 0 501 . -41.809  -7.945  26.021  1.00 80.71 501 A 1 
ATOM 3931 C CD2 . LEU A 0 501 . -39.972  -7.289  27.546  1.00 80.71 501 A 1 
ATOM 3932 N N   . ASP A 0 502 . -43.615  -4.594  24.988  1.00 75.62 502 A 1 
ATOM 3933 C CA  . ASP A 0 502 . -44.716  -3.900  25.656  1.00 75.62 502 A 1 
ATOM 3934 C C   . ASP A 0 502 . -45.439  -4.913  26.560  1.00 75.62 502 A 1 
ATOM 3935 C CB  . ASP A 0 502 . -45.567  -3.209  24.578  1.00 75.62 502 A 1 
ATOM 3936 O O   . ASP A 0 502 . -45.708  -6.067  26.183  1.00 75.62 502 A 1 
ATOM 3937 C CG  . ASP A 0 502 . -46.911  -2.623  25.031  1.00 75.62 502 A 1 
ATOM 3938 O OD1 . ASP A 0 502 . -47.332  -2.939  26.168  1.00 75.62 502 A 1 
ATOM 3939 O OD2 . ASP A 0 502 . -47.539  -1.971  24.160  1.00 75.62 502 A 1 
ATOM 3940 N N   . ARG A 0 503 . -45.623  -4.527  27.828  1.00 73.07 503 A 1 
ATOM 3941 C CA  . ARG A 0 503 . -46.236  -5.375  28.863  1.00 73.07 503 A 1 
ATOM 3942 C C   . ARG A 0 503 . -47.245  -4.598  29.681  1.00 73.07 503 A 1 
ATOM 3943 C CB  . ARG A 0 503 . -45.196  -6.060  29.749  1.00 73.07 503 A 1 
ATOM 3944 O O   . ARG A 0 503 . -47.094  -4.434  30.902  1.00 73.07 503 A 1 
ATOM 3945 C CG  . ARG A 0 503 . -44.197  -6.887  28.942  1.00 73.07 503 A 1 
ATOM 3946 C CD  . ARG A 0 503 . -43.408  -7.825  29.851  1.00 73.07 503 A 1 
ATOM 3947 N NE  . ARG A 0 503 . -42.596  -7.055  30.807  1.00 73.07 503 A 1 
ATOM 3948 N NH1 . ARG A 0 503 . -41.081  -8.694  31.300  1.00 73.07 503 A 1 
ATOM 3949 N NH2 . ARG A 0 503 . -40.861  -6.674  32.223  1.00 73.07 503 A 1 
ATOM 3950 C CZ  . ARG A 0 503 . -41.521  -7.472  31.439  1.00 73.07 503 A 1 
ATOM 3951 N N   . ASP A 0 504 . -48.320  -4.245  29.010  1.00 73.15 504 A 1 
ATOM 3952 C CA  . ASP A 0 504 . -49.453  -3.578  29.609  1.00 73.15 504 A 1 
ATOM 3953 C C   . ASP A 0 504 . -50.307  -4.462  30.530  1.00 73.15 504 A 1 
ATOM 3954 C CB  . ASP A 0 504 . -50.296  -2.947  28.499  1.00 73.15 504 A 1 
ATOM 3955 O O   . ASP A 0 504 . -50.690  -5.612  30.263  1.00 73.15 504 A 1 
ATOM 3956 C CG  . ASP A 0 504 . -49.669  -1.684  27.907  1.00 73.15 504 A 1 
ATOM 3957 O OD1 . ASP A 0 504 . -48.737  -1.180  28.564  1.00 73.15 504 A 1 
ATOM 3958 O OD2 . ASP A 0 504 . -50.321  -1.140  26.988  1.00 73.15 504 A 1 
ATOM 3959 N N   . LYS A 0 505 . -50.678  -3.863  31.662  1.00 64.79 505 A 1 
ATOM 3960 C CA  . LYS A 0 505 . -51.758  -4.299  32.544  1.00 64.79 505 A 1 
ATOM 3961 C C   . LYS A 0 505 . -52.637  -3.112  32.867  1.00 64.79 505 A 1 
ATOM 3962 C CB  . LYS A 0 505 . -51.221  -4.889  33.845  1.00 64.79 505 A 1 
ATOM 3963 O O   . LYS A 0 505 . -52.333  -2.299  33.733  1.00 64.79 505 A 1 
ATOM 3964 C CG  . LYS A 0 505 . -50.422  -6.161  33.608  1.00 64.79 505 A 1 
ATOM 3965 C CD  . LYS A 0 505 . -49.988  -6.684  34.969  1.00 64.79 505 A 1 
ATOM 3966 C CE  . LYS A 0 505 . -48.964  -7.784  34.748  1.00 64.79 505 A 1 
ATOM 3967 N NZ  . LYS A 0 505 . -48.074  -7.844  35.921  1.00 64.79 505 A 1 
ATOM 3968 N N   . TRP A 0 506 . -53.800  -3.052  32.252  1.00 65.01 506 A 1 
ATOM 3969 C CA  . TRP A 0 506 . -54.743  -1.966  32.469  1.00 65.01 506 A 1 
ATOM 3970 C C   . TRP A 0 506 . -55.901  -2.406  33.374  1.00 65.01 506 A 1 
ATOM 3971 C CB  . TRP A 0 506 . -55.153  -1.389  31.113  1.00 65.01 506 A 1 
ATOM 3972 O O   . TRP A 0 506 . -56.477  -3.493  33.242  1.00 65.01 506 A 1 
ATOM 3973 C CG  . TRP A 0 506 . -55.431  -2.406  30.051  1.00 65.01 506 A 1 
ATOM 3974 C CD1 . TRP A 0 506 . -54.499  -3.048  29.309  1.00 65.01 506 A 1 
ATOM 3975 C CD2 . TRP A 0 506 . -56.716  -2.868  29.556  1.00 65.01 506 A 1 
ATOM 3976 C CE2 . TRP A 0 506 . -56.483  -3.817  28.514  1.00 65.01 506 A 1 
ATOM 3977 C CE3 . TRP A 0 506 . -58.054  -2.539  29.865  1.00 65.01 506 A 1 
ATOM 3978 N NE1 . TRP A 0 506 . -55.105  -3.912  28.424  1.00 65.01 506 A 1 
ATOM 3979 C CH2 . TRP A 0 506 . -58.869  -4.049  28.133  1.00 65.01 506 A 1 
ATOM 3980 C CZ2 . TRP A 0 506 . -57.545  -4.407  27.814  1.00 65.01 506 A 1 
ATOM 3981 C CZ3 . TRP A 0 506 . -59.124  -3.117  29.157  1.00 65.01 506 A 1 
ATOM 3982 N N   . GLY A 0 507 . -56.249  -1.532  34.322  1.00 58.13 507 A 1 
ATOM 3983 C CA  . GLY A 0 507 . -57.464  -1.627  35.124  1.00 58.13 507 A 1 
ATOM 3984 C C   . GLY A 0 507 . -58.544  -0.728  34.531  1.00 58.13 507 A 1 
ATOM 3985 O O   . GLY A 0 507 . -58.518  0.479   34.745  1.00 58.13 507 A 1 
ATOM 3986 N N   . ALA A 0 508 . -59.513  -1.293  33.810  1.00 53.56 508 A 1 
ATOM 3987 C CA  . ALA A 0 508 . -60.654  -0.539  33.290  1.00 53.56 508 A 1 
ATOM 3988 C C   . ALA A 0 508 . -61.940  -0.882  34.056  1.00 53.56 508 A 1 
ATOM 3989 C CB  . ALA A 0 508 . -60.787  -0.758  31.778  1.00 53.56 508 A 1 
ATOM 3990 O O   . ALA A 0 508 . -62.212  -2.040  34.390  1.00 53.56 508 A 1 
ATOM 3991 N N   . GLN A 0 509 . -62.778  0.128   34.305  1.00 52.62 509 A 1 
ATOM 3992 C CA  . GLN A 0 509 . -64.146  -0.095  34.774  1.00 52.62 509 A 1 
ATOM 3993 C C   . GLN A 0 509 . -65.052  -0.399  33.583  1.00 52.62 509 A 1 
ATOM 3994 C CB  . GLN A 0 509 . -64.652  1.089   35.613  1.00 52.62 509 A 1 
ATOM 3995 O O   . GLN A 0 509 . -65.365  0.472   32.771  1.00 52.62 509 A 1 
ATOM 3996 C CG  . GLN A 0 509 . -64.247  0.902   37.082  1.00 52.62 509 A 1 
ATOM 3997 C CD  . GLN A 0 509 . -64.483  2.160   37.902  1.00 52.62 509 A 1 
ATOM 3998 N NE2 . GLN A 0 509 . -65.587  2.300   38.604  1.00 52.62 509 A 1 
ATOM 3999 O OE1 . GLN A 0 509 . -63.673  3.060   37.912  1.00 52.62 509 A 1 
ATOM 4000 N N   . ALA A 0 510 . -65.505  -1.648  33.503  1.00 45.08 510 A 1 
ATOM 4001 C CA  . ALA A 0 510 . -66.596  -2.020  32.620  1.00 45.08 510 A 1 
ATOM 4002 C C   . ALA A 0 510 . -67.923  -1.572  33.250  1.00 45.08 510 A 1 
ATOM 4003 C CB  . ALA A 0 510 . -66.542  -3.527  32.348  1.00 45.08 510 A 1 
ATOM 4004 O O   . ALA A 0 510 . -68.258  -1.956  34.373  1.00 45.08 510 A 1 
ATOM 4005 N N   . TRP A 0 511 . -68.679  -0.760  32.514  1.00 45.35 511 A 1 
ATOM 4006 C CA  . TRP A 0 511 . -70.011  -0.318  32.908  1.00 45.35 511 A 1 
ATOM 4007 C C   . TRP A 0 511 . -71.033  -1.367  32.477  1.00 45.35 511 A 1 
ATOM 4008 C CB  . TRP A 0 511 . -70.291  1.055   32.298  1.00 45.35 511 A 1 
ATOM 4009 O O   . TRP A 0 511 . -71.286  -1.549  31.286  1.00 45.35 511 A 1 
ATOM 4010 C CG  . TRP A 0 511 . -69.401  2.144   32.808  1.00 45.35 511 A 1 
ATOM 4011 C CD1 . TRP A 0 511 . -68.118  2.372   32.441  1.00 45.35 511 A 1 
ATOM 4012 C CD2 . TRP A 0 511 . -69.711  3.154   33.809  1.00 45.35 511 A 1 
ATOM 4013 C CE2 . TRP A 0 511 . -68.573  4.001   33.965  1.00 45.35 511 A 1 
ATOM 4014 C CE3 . TRP A 0 511 . -70.853  3.432   34.590  1.00 45.35 511 A 1 
ATOM 4015 N NE1 . TRP A 0 511 . -67.621  3.458   33.131  1.00 45.35 511 A 1 
ATOM 4016 C CH2 . TRP A 0 511 . -69.768  5.391   35.524  1.00 45.35 511 A 1 
ATOM 4017 C CZ2 . TRP A 0 511 . -68.589  5.114   34.813  1.00 45.35 511 A 1 
ATOM 4018 C CZ3 . TRP A 0 511 . -70.881  4.545   35.442  1.00 45.35 511 A 1 
ATOM 4019 N N   . GLY A 0 512 . -71.597  -2.076  33.452  1.00 49.16 512 A 1 
ATOM 4020 C CA  . GLY A 0 512 . -72.702  -3.004  33.250  1.00 49.16 512 A 1 
ATOM 4021 C C   . GLY A 0 512 . -74.023  -2.381  33.687  1.00 49.16 512 A 1 
ATOM 4022 O O   . GLY A 0 512 . -74.073  -1.571  34.606  1.00 49.16 512 A 1 
ATOM 4023 N N   . LYS A 0 513 . -75.103  -2.769  33.016  1.00 42.63 513 A 1 
ATOM 4024 C CA  . LYS A 0 513 . -76.468  -2.606  33.513  1.00 42.63 513 A 1 
ATOM 4025 C C   . LYS A 0 513 . -77.074  -3.997  33.463  1.00 42.63 513 A 1 
ATOM 4026 C CB  . LYS A 0 513 . -77.202  -1.559  32.655  1.00 42.63 513 A 1 
ATOM 4027 O O   . LYS A 0 513 . -77.561  -4.399  32.403  1.00 42.63 513 A 1 
ATOM 4028 C CG  . LYS A 0 513 . -78.352  -0.885  33.408  1.00 42.63 513 A 1 
ATOM 4029 C CD  . LYS A 0 513 . -79.119  0.038   32.453  1.00 42.63 513 A 1 
ATOM 4030 C CE  . LYS A 0 513 . -79.898  1.078   33.254  1.00 42.63 513 A 1 
ATOM 4031 N NZ  . LYS A 0 513 . -80.725  1.924   32.364  1.00 42.63 513 A 1 
ATOM 4032 N N   . ASP A 0 514 . -76.931  -4.789  34.518  1.00 42.17 514 A 1 
ATOM 4033 C CA  . ASP A 0 514 . -77.751  -5.988  34.604  1.00 42.17 514 A 1 
ATOM 4034 C C   . ASP A 0 514 . -79.173  -5.596  34.997  1.00 42.17 514 A 1 
ATOM 4035 C CB  . ASP A 0 514 . -77.129  -7.136  35.409  1.00 42.17 514 A 1 
ATOM 4036 O O   . ASP A 0 514 . -79.462  -4.526  35.522  1.00 42.17 514 A 1 
ATOM 4037 C CG  . ASP A 0 514 . -76.702  -6.817  36.830  1.00 42.17 514 A 1 
ATOM 4038 O OD1 . ASP A 0 514 . -76.734  -5.630  37.192  1.00 42.17 514 A 1 
ATOM 4039 O OD2 . ASP A 0 514 . -76.088  -7.732  37.427  1.00 42.17 514 A 1 
ATOM 4040 N N   . ARG A 0 515 . -80.104  -6.407  34.512  1.00 33.38 515 A 1 
ATOM 4041 C CA  . ARG A 0 515 . -81.533  -6.267  34.756  1.00 33.38 515 A 1 
ATOM 4042 C C   . ARG A 0 515 . -81.931  -7.485  35.556  1.00 33.38 515 A 1 
ATOM 4043 C CB  . ARG A 0 515 . -82.301  -6.193  33.433  1.00 33.38 515 A 1 
ATOM 4044 O O   . ARG A 0 515 . -82.528  -8.410  34.998  1.00 33.38 515 A 1 
ATOM 4045 C CG  . ARG A 0 515 . -82.284  -4.834  32.724  1.00 33.38 515 A 1 
ATOM 4046 C CD  . ARG A 0 515 . -82.823  -4.975  31.287  1.00 33.38 515 A 1 
ATOM 4047 N NE  . ARG A 0 515 . -84.006  -5.865  31.215  1.00 33.38 515 A 1 
ATOM 4048 N NH1 . ARG A 0 515 . -83.996  -6.278  28.962  1.00 33.38 515 A 1 
ATOM 4049 N NH2 . ARG A 0 515 . -85.356  -7.445  30.299  1.00 33.38 515 A 1 
ATOM 4050 C CZ  . ARG A 0 515 . -84.449  -6.520  30.160  1.00 33.38 515 A 1 
ATOM 4051 N N   . ASP A 0 516 . -81.526  -7.548  36.807  1.00 48.57 516 A 1 
ATOM 4052 C CA  . ASP A 0 516 . -82.125  -8.484  37.732  1.00 48.57 516 A 1 
ATOM 4053 C C   . ASP A 0 516 . -83.522  -7.999  38.144  1.00 48.57 516 A 1 
ATOM 4054 C CB  . ASP A 0 516 . -81.178  -8.894  38.870  1.00 48.57 516 A 1 
ATOM 4055 O O   . ASP A 0 516 . -83.890  -6.828  38.072  1.00 48.57 516 A 1 
ATOM 4056 C CG  . ASP A 0 516 . -80.406  -7.785  39.590  1.00 48.57 516 A 1 
ATOM 4057 O OD1 . ASP A 0 516 . -80.308  -6.677  39.023  1.00 48.57 516 A 1 
ATOM 4058 O OD2 . ASP A 0 516 . -79.867  -8.150  40.656  1.00 48.57 516 A 1 
ATOM 4059 N N   . LEU A 0 517 . -84.395  -8.970  38.393  1.00 34.43 517 A 1 
ATOM 4060 C CA  . LEU A 0 517 . -85.775  -8.724  38.777  1.00 34.43 517 A 1 
ATOM 4061 C C   . LEU A 0 517 . -85.810  -8.470  40.283  1.00 34.43 517 A 1 
ATOM 4062 C CB  . LEU A 0 517 . -86.639  -9.934  38.371  1.00 34.43 517 A 1 
ATOM 4063 O O   . LEU A 0 517 . -85.671  -9.415  41.066  1.00 34.43 517 A 1 
ATOM 4064 C CG  . LEU A 0 517 . -87.119  -9.879  36.906  1.00 34.43 517 A 1 
ATOM 4065 C CD1 . LEU A 0 517 . -86.891  -11.212 36.191  1.00 34.43 517 A 1 
ATOM 4066 C CD2 . LEU A 0 517 . -88.618  -9.564  36.843  1.00 34.43 517 A 1 
ATOM 4067 N N   . TYR A 0 518 . -86.071  -7.222  40.674  1.00 38.59 518 A 1 
ATOM 4068 C CA  . TYR A 0 518 . -86.401  -6.865  42.051  1.00 38.59 518 A 1 
ATOM 4069 C C   . TYR A 0 518 . -87.476  -7.810  42.614  1.00 38.59 518 A 1 
ATOM 4070 C CB  . TYR A 0 518 . -86.879  -5.408  42.114  1.00 38.59 518 A 1 
ATOM 4071 O O   . TYR A 0 518 . -88.557  -7.970  42.038  1.00 38.59 518 A 1 
ATOM 4072 C CG  . TYR A 0 518 . -86.807  -4.819  43.508  1.00 38.59 518 A 1 
ATOM 4073 C CD1 . TYR A 0 518 . -87.957  -4.553  44.275  1.00 38.59 518 A 1 
ATOM 4074 C CD2 . TYR A 0 518 . -85.543  -4.521  44.031  1.00 38.59 518 A 1 
ATOM 4075 C CE1 . TYR A 0 518 . -87.826  -3.948  45.545  1.00 38.59 518 A 1 
ATOM 4076 C CE2 . TYR A 0 518 . -85.401  -3.877  45.270  1.00 38.59 518 A 1 
ATOM 4077 O OH  . TYR A 0 518 . -86.423  -2.966  47.234  1.00 38.59 518 A 1 
ATOM 4078 C CZ  . TYR A 0 518 . -86.548  -3.586  46.031  1.00 38.59 518 A 1 
ATOM 4079 N N   . GLY A 0 519 . -87.173  -8.467  43.736  1.00 41.44 519 A 1 
ATOM 4080 C CA  . GLY A 0 519 . -88.086  -9.395  44.416  1.00 41.44 519 A 1 
ATOM 4081 C C   . GLY A 0 519 . -87.922  -10.879 44.072  1.00 41.44 519 A 1 
ATOM 4082 O O   . GLY A 0 519 . -88.631  -11.703 44.647  1.00 41.44 519 A 1 
ATOM 4083 N N   . ALA A 0 520 . -86.963  -11.256 43.219  1.00 32.77 520 A 1 
ATOM 4084 C CA  . ALA A 0 520 . -86.513  -12.648 43.122  1.00 32.77 520 A 1 
ATOM 4085 C C   . ALA A 0 520 . -85.451  -13.005 44.181  1.00 32.77 520 A 1 
ATOM 4086 C CB  . ALA A 0 520 . -86.074  -12.960 41.690  1.00 32.77 520 A 1 
ATOM 4087 O O   . ALA A 0 520 . -84.794  -14.041 44.062  1.00 32.77 520 A 1 
ATOM 4088 N N   . SER A 0 521 . -85.305  -12.199 45.245  1.00 38.89 521 A 1 
ATOM 4089 C CA  . SER A 0 521 . -84.734  -12.706 46.488  1.00 38.89 521 A 1 
ATOM 4090 C C   . SER A 0 521 . -85.650  -13.832 46.952  1.00 38.89 521 A 1 
ATOM 4091 C CB  . SER A 0 521 . -84.522  -11.609 47.543  1.00 38.89 521 A 1 
ATOM 4092 O O   . SER A 0 521 . -86.739  -13.637 47.491  1.00 38.89 521 A 1 
ATOM 4093 O OG  . SER A 0 521 . -85.714  -10.934 47.893  1.00 38.89 521 A 1 
ATOM 4094 N N   . SER A 0 522 . -85.241  -15.054 46.632  1.00 39.30 522 A 1 
ATOM 4095 C CA  . SER A 0 522 . -85.894  -16.261 47.086  1.00 39.30 522 A 1 
ATOM 4096 C C   . SER A 0 522 . -85.854  -16.248 48.610  1.00 39.30 522 A 1 
ATOM 4097 C CB  . SER A 0 522 . -85.197  -17.487 46.487  1.00 39.30 522 A 1 
ATOM 4098 O O   . SER A 0 522 . -84.879  -16.670 49.234  1.00 39.30 522 A 1 
ATOM 4099 O OG  . SER A 0 522 . -83.813  -17.458 46.773  1.00 39.30 522 A 1 
ATOM 4100 N N   . TYR A 0 523 . -86.930  -15.757 49.216  1.00 36.52 523 A 1 
ATOM 4101 C CA  . TYR A 0 523 . -87.352  -16.091 50.564  1.00 36.52 523 A 1 
ATOM 4102 C C   . TYR A 0 523 . -87.636  -17.601 50.587  1.00 36.52 523 A 1 
ATOM 4103 C CB  . TYR A 0 523 . -88.570  -15.225 50.953  1.00 36.52 523 A 1 
ATOM 4104 O O   . TYR A 0 523 . -88.768  -18.047 50.455  1.00 36.52 523 A 1 
ATOM 4105 C CG  . TYR A 0 523 . -88.302  -14.224 52.056  1.00 36.52 523 A 1 
ATOM 4106 C CD1 . TYR A 0 523 . -88.505  -14.596 53.400  1.00 36.52 523 A 1 
ATOM 4107 C CD2 . TYR A 0 523 . -87.891  -12.915 51.740  1.00 36.52 523 A 1 
ATOM 4108 C CE1 . TYR A 0 523 . -88.315  -13.653 54.428  1.00 36.52 523 A 1 
ATOM 4109 C CE2 . TYR A 0 523 . -87.700  -11.969 52.766  1.00 36.52 523 A 1 
ATOM 4110 O OH  . TYR A 0 523 . -87.750  -11.427 55.106  1.00 36.52 523 A 1 
ATOM 4111 C CZ  . TYR A 0 523 . -87.919  -12.337 54.112  1.00 36.52 523 A 1 
ATOM 4112 N N   . ASN A 0 524 . -86.568  -18.395 50.621  1.00 35.86 524 A 1 
ATOM 4113 C CA  . ASN A 0 524 . -86.493  -19.741 51.176  1.00 35.86 524 A 1 
ATOM 4114 C C   . ASN A 0 524 . -85.046  -20.217 51.043  1.00 35.86 524 A 1 
ATOM 4115 C CB  . ASN A 0 524 . -87.504  -20.716 50.530  1.00 35.86 524 A 1 
ATOM 4116 O O   . ASN A 0 524 . -84.650  -20.851 50.064  1.00 35.86 524 A 1 
ATOM 4117 C CG  . ASN A 0 524 . -88.752  -20.905 51.383  1.00 35.86 524 A 1 
ATOM 4118 N ND2 . ASN A 0 524 . -89.749  -21.576 50.861  1.00 35.86 524 A 1 
ATOM 4119 O OD1 . ASN A 0 524 . -88.838  -20.525 52.541  1.00 35.86 524 A 1 
ATOM 4120 N N   . GLY A 0 525 . -84.253  -19.894 52.063  1.00 31.14 525 A 1 
ATOM 4121 C CA  . GLY A 0 525 . -82.883  -20.362 52.254  1.00 31.14 525 A 1 
ATOM 4122 C C   . GLY A 0 525 . -82.783  -21.863 52.535  1.00 31.14 525 A 1 
ATOM 4123 O O   . GLY A 0 525 . -82.246  -22.250 53.566  1.00 31.14 525 A 1 
ATOM 4124 N N   . ALA A 0 526 . -83.289  -22.713 51.637  1.00 31.59 526 A 1 
ATOM 4125 C CA  . ALA A 0 526 . -83.110  -24.163 51.731  1.00 31.59 526 A 1 
ATOM 4126 C C   . ALA A 0 526 . -83.257  -24.926 50.397  1.00 31.59 526 A 1 
ATOM 4127 C CB  . ALA A 0 526 . -84.061  -24.718 52.803  1.00 31.59 526 A 1 
ATOM 4128 O O   . ALA A 0 526 . -83.543  -26.118 50.423  1.00 31.59 526 A 1 
ATOM 4129 N N   . ALA A 0 527 . -83.066  -24.296 49.231  1.00 32.20 527 A 1 
ATOM 4130 C CA  . ALA A 0 527 . -83.205  -24.991 47.943  1.00 32.20 527 A 1 
ATOM 4131 C C   . ALA A 0 527 . -82.010  -24.802 46.991  1.00 32.20 527 A 1 
ATOM 4132 C CB  . ALA A 0 527 . -84.565  -24.655 47.322  1.00 32.20 527 A 1 
ATOM 4133 O O   . ALA A 0 527 . -82.178  -24.534 45.809  1.00 32.20 527 A 1 
ATOM 4134 N N   . SER A 0 528 . -80.786  -24.985 47.485  1.00 39.83 528 A 1 
ATOM 4135 C CA  . SER A 0 528 . -79.685  -25.464 46.625  1.00 39.83 528 A 1 
ATOM 4136 C C   . SER A 0 528 . -78.709  -26.400 47.347  1.00 39.83 528 A 1 
ATOM 4137 C CB  . SER A 0 528 . -78.971  -24.313 45.909  1.00 39.83 528 A 1 
ATOM 4138 O O   . SER A 0 528 . -77.628  -26.686 46.840  1.00 39.83 528 A 1 
ATOM 4139 O OG  . SER A 0 528 . -78.168  -23.585 46.812  1.00 39.83 528 A 1 
ATOM 4140 N N   . GLY A 0 529 . -79.099  -26.913 48.518  1.00 30.86 529 A 1 
ATOM 4141 C CA  . GLY A 0 529 . -78.422  -28.009 49.201  1.00 30.86 529 A 1 
ATOM 4142 C C   . GLY A 0 529 . -79.231  -29.291 49.042  1.00 30.86 529 A 1 
ATOM 4143 O O   . GLY A 0 529 . -80.016  -29.614 49.921  1.00 30.86 529 A 1 
ATOM 4144 N N   . ALA A 0 530 . -79.015  -29.990 47.927  1.00 35.78 530 A 1 
ATOM 4145 C CA  . ALA A 0 530 . -79.488  -31.346 47.638  1.00 35.78 530 A 1 
ATOM 4146 C C   . ALA A 0 530 . -80.999  -31.539 47.387  1.00 35.78 530 A 1 
ATOM 4147 C CB  . ALA A 0 530 . -78.939  -32.308 48.708  1.00 35.78 530 A 1 
ATOM 4148 O O   . ALA A 0 530 . -81.734  -31.954 48.272  1.00 35.78 530 A 1 
ATOM 4149 N N   . ASP A 0 531 . -81.425  -31.434 46.124  1.00 34.13 531 A 1 
ATOM 4150 C CA  . ASP A 0 531 . -82.237  -32.532 45.588  1.00 34.13 531 A 1 
ATOM 4151 C C   . ASP A 0 531 . -81.941  -32.765 44.102  1.00 34.13 531 A 1 
ATOM 4152 C CB  . ASP A 0 531 . -83.742  -32.428 45.914  1.00 34.13 531 A 1 
ATOM 4153 O O   . ASP A 0 531 . -82.459  -32.123 43.186  1.00 34.13 531 A 1 
ATOM 4154 C CG  . ASP A 0 531 . -84.353  -33.806 46.238  1.00 34.13 531 A 1 
ATOM 4155 O OD1 . ASP A 0 531 . -83.678  -34.834 45.979  1.00 34.13 531 A 1 
ATOM 4156 O OD2 . ASP A 0 531 . -85.502  -33.831 46.730  1.00 34.13 531 A 1 
ATOM 4157 N N   . HIS A 0 532 . -81.027  -33.704 43.878  1.00 34.57 532 A 1 
ATOM 4158 C CA  . HIS A 0 532 . -80.818  -34.380 42.610  1.00 34.57 532 A 1 
ATOM 4159 C C   . HIS A 0 532 . -82.028  -35.288 42.322  1.00 34.57 532 A 1 
ATOM 4160 C CB  . HIS A 0 532 . -79.508  -35.192 42.685  1.00 34.57 532 A 1 
ATOM 4161 O O   . HIS A 0 532 . -81.896  -36.510 42.276  1.00 34.57 532 A 1 
ATOM 4162 C CG  . HIS A 0 532 . -78.242  -34.413 42.452  1.00 34.57 532 A 1 
ATOM 4163 C CD2 . HIS A 0 532 . -77.456  -33.800 43.390  1.00 34.57 532 A 1 
ATOM 4164 N ND1 . HIS A 0 532 . -77.589  -34.309 41.245  1.00 34.57 532 A 1 
ATOM 4165 C CE1 . HIS A 0 532 . -76.441  -33.643 41.447  1.00 34.57 532 A 1 
ATOM 4166 N NE2 . HIS A 0 532 . -76.319  -33.311 42.740  1.00 34.57 532 A 1 
ATOM 4167 N N   . THR A 0 533 . -83.218  -34.736 42.078  1.00 38.71 533 A 1 
ATOM 4168 C CA  . THR A 0 533 . -84.303  -35.526 41.477  1.00 38.71 533 A 1 
ATOM 4169 C C   . THR A 0 533 . -84.034  -35.678 39.989  1.00 38.71 533 A 1 
ATOM 4170 C CB  . THR A 0 533 . -85.713  -35.027 41.794  1.00 38.71 533 A 1 
ATOM 4171 O O   . THR A 0 533 . -84.427  -34.869 39.148  1.00 38.71 533 A 1 
ATOM 4172 C CG2 . THR A 0 533 . -86.193  -35.620 43.117  1.00 38.71 533 A 1 
ATOM 4173 O OG1 . THR A 0 533 . -85.754  -33.626 41.882  1.00 38.71 533 A 1 
ATOM 4174 N N   . HIS A 0 534 . -83.272  -36.733 39.714  1.00 34.34 534 A 1 
ATOM 4175 C CA  . HIS A 0 534 . -83.058  -37.398 38.441  1.00 34.34 534 A 1 
ATOM 4176 C C   . HIS A 0 534 . -84.202  -37.144 37.449  1.00 34.34 534 A 1 
ATOM 4177 C CB  . HIS A 0 534 . -82.917  -38.908 38.741  1.00 34.34 534 A 1 
ATOM 4178 O O   . HIS A 0 534 . -85.330  -37.604 37.633  1.00 34.34 534 A 1 
ATOM 4179 C CG  . HIS A 0 534 . -81.586  -39.500 38.367  1.00 34.34 534 A 1 
ATOM 4180 C CD2 . HIS A 0 534 . -80.358  -39.170 38.875  1.00 34.34 534 A 1 
ATOM 4181 N ND1 . HIS A 0 534 . -81.397  -40.544 37.491  1.00 34.34 534 A 1 
ATOM 4182 C CE1 . HIS A 0 534 . -80.087  -40.832 37.463  1.00 34.34 534 A 1 
ATOM 4183 N NE2 . HIS A 0 534 . -79.412  -40.010 38.279  1.00 34.34 534 A 1 
ATOM 4184 N N   . LYS A 0 535 . -83.867  -36.476 36.339  1.00 39.70 535 A 1 
ATOM 4185 C CA  . LYS A 0 535 . -84.575  -36.632 35.068  1.00 39.70 535 A 1 
ATOM 4186 C C   . LYS A 0 535 . -84.764  -38.133 34.839  1.00 39.70 535 A 1 
ATOM 4187 C CB  . LYS A 0 535 . -83.740  -36.010 33.923  1.00 39.70 535 A 1 
ATOM 4188 O O   . LYS A 0 535 . -83.805  -38.837 34.521  1.00 39.70 535 A 1 
ATOM 4189 C CG  . LYS A 0 535 . -84.283  -34.671 33.405  1.00 39.70 535 A 1 
ATOM 4190 C CD  . LYS A 0 535 . -83.332  -34.095 32.341  1.00 39.70 535 A 1 
ATOM 4191 C CE  . LYS A 0 535 . -83.917  -32.830 31.702  1.00 39.70 535 A 1 
ATOM 4192 N NZ  . LYS A 0 535 . -82.952  -32.183 30.775  1.00 39.70 535 A 1 
ATOM 4193 N N   . ALA A 0 536 . -85.996  -38.612 34.988  1.00 37.33 536 A 1 
ATOM 4194 C CA  . ALA A 0 536 . -86.441  -39.823 34.327  1.00 37.33 536 A 1 
ATOM 4195 C C   . ALA A 0 536 . -86.270  -39.561 32.826  1.00 37.33 536 A 1 
ATOM 4196 C CB  . ALA A 0 536 . -87.884  -40.135 34.740  1.00 37.33 536 A 1 
ATOM 4197 O O   . ALA A 0 536 . -87.041  -38.834 32.202  1.00 37.33 536 A 1 
ATOM 4198 N N   . TYR A 0 537 . -85.147  -40.041 32.298  1.00 34.42 537 A 1 
ATOM 4199 C CA  . TYR A 0 537 . -84.791  -39.961 30.895  1.00 34.42 537 A 1 
ATOM 4200 C C   . TYR A 0 537 . -85.931  -40.586 30.095  1.00 34.42 537 A 1 
ATOM 4201 C CB  . TYR A 0 537 . -83.455  -40.694 30.707  1.00 34.42 537 A 1 
ATOM 4202 O O   . TYR A 0 537 . -86.361  -41.701 30.394  1.00 34.42 537 A 1 
ATOM 4203 C CG  . TYR A 0 537 . -82.703  -40.363 29.436  1.00 34.42 537 A 1 
ATOM 4204 C CD1 . TYR A 0 537 . -82.828  -41.186 28.301  1.00 34.42 537 A 1 
ATOM 4205 C CD2 . TYR A 0 537 . -81.820  -39.264 29.416  1.00 34.42 537 A 1 
ATOM 4206 C CE1 . TYR A 0 537 . -82.058  -40.921 27.153  1.00 34.42 537 A 1 
ATOM 4207 C CE2 . TYR A 0 537 . -81.049  -38.996 28.268  1.00 34.42 537 A 1 
ATOM 4208 O OH  . TYR A 0 537 . -80.408  -39.597 26.031  1.00 34.42 537 A 1 
ATOM 4209 C CZ  . TYR A 0 537 . -81.162  -39.832 27.136  1.00 34.42 537 A 1 
ATOM 4210 N N   . GLY A 0 538 . -86.449  -39.836 29.123  1.00 35.75 538 A 1 
ATOM 4211 C CA  . GLY A 0 538 . -87.492  -40.286 28.216  1.00 35.75 538 A 1 
ATOM 4212 C C   . GLY A 0 538 . -87.043  -41.534 27.464  1.00 35.75 538 A 1 
ATOM 4213 O O   . GLY A 0 538 . -86.411  -41.444 26.417  1.00 35.75 538 A 1 
ATOM 4214 N N   . GLY A 0 539 . -87.381  -42.700 28.008  1.00 35.71 539 A 1 
ATOM 4215 C CA  . GLY A 0 539 . -87.393  -43.970 27.301  1.00 35.71 539 A 1 
ATOM 4216 C C   . GLY A 0 539 . -88.611  -43.992 26.394  1.00 35.71 539 A 1 
ATOM 4217 O O   . GLY A 0 539 . -89.701  -44.391 26.793  1.00 35.71 539 A 1 
ATOM 4218 N N   . VAL A 0 540 . -88.422  -43.467 25.191  1.00 35.54 540 A 1 
ATOM 4219 C CA  . VAL A 0 540 . -89.377  -43.526 24.092  1.00 35.54 540 A 1 
ATOM 4220 C C   . VAL A 0 540 . -89.568  -44.986 23.643  1.00 35.54 540 A 1 
ATOM 4221 C CB  . VAL A 0 540 . -88.875  -42.582 22.971  1.00 35.54 540 A 1 
ATOM 4222 O O   . VAL A 0 540 . -88.628  -45.773 23.661  1.00 35.54 540 A 1 
ATOM 4223 C CG1 . VAL A 0 540 . -87.910  -43.239 21.977  1.00 35.54 540 A 1 
ATOM 4224 C CG2 . VAL A 0 540 . -90.026  -41.935 22.202  1.00 35.54 540 A 1 
ATOM 4225 N N   . ALA A 0 541 . -90.779  -45.300 23.174  1.00 36.75 541 A 1 
ATOM 4226 C CA  . ALA A 0 541 . -91.124  -46.441 22.317  1.00 36.75 541 A 1 
ATOM 4227 C C   . ALA A 0 541 . -91.097  -47.864 22.928  1.00 36.75 541 A 1 
ATOM 4228 C CB  . ALA A 0 541 . -90.328  -46.330 21.008  1.00 36.75 541 A 1 
ATOM 4229 O O   . ALA A 0 541 . -90.141  -48.619 22.793  1.00 36.75 541 A 1 
ATOM 4230 N N   . GLY A 0 542 . -92.251  -48.290 23.454  1.00 37.35 542 A 1 
ATOM 4231 C CA  . GLY A 0 542 . -92.597  -49.699 23.662  1.00 37.35 542 A 1 
ATOM 4232 C C   . GLY A 0 542 . -94.061  -49.947 23.303  1.00 37.35 542 A 1 
ATOM 4233 O O   . GLY A 0 542 . -94.962  -49.625 24.068  1.00 37.35 542 A 1 
ATOM 4234 N N   . TYR A 0 543 . -94.282  -50.452 22.095  1.00 31.61 543 A 1 
ATOM 4235 C CA  . TYR A 0 543 . -95.564  -50.831 21.505  1.00 31.61 543 A 1 
ATOM 4236 C C   . TYR A 0 543 . -96.346  -51.869 22.337  1.00 31.61 543 A 1 
ATOM 4237 C CB  . TYR A 0 543 . -95.245  -51.464 20.136  1.00 31.61 543 A 1 
ATOM 4238 O O   . TYR A 0 543 . -95.773  -52.851 22.793  1.00 31.61 543 A 1 
ATOM 4239 C CG  . TYR A 0 543 . -95.299  -50.553 18.925  1.00 31.61 543 A 1 
ATOM 4240 C CD1 . TYR A 0 543 . -96.248  -50.828 17.922  1.00 31.61 543 A 1 
ATOM 4241 C CD2 . TYR A 0 543 . -94.389  -49.489 18.757  1.00 31.61 543 A 1 
ATOM 4242 C CE1 . TYR A 0 543 . -96.297  -50.044 16.757  1.00 31.61 543 A 1 
ATOM 4243 C CE2 . TYR A 0 543 . -94.434  -48.701 17.588  1.00 31.61 543 A 1 
ATOM 4244 O OH  . TYR A 0 543 . -95.448  -48.240 15.450  1.00 31.61 543 A 1 
ATOM 4245 C CZ  . TYR A 0 543 . -95.390  -48.981 16.585  1.00 31.61 543 A 1 
ATOM 4246 N N   . GLY A 0 544 . -97.679  -51.738 22.348  1.00 36.04 544 A 1 
ATOM 4247 C CA  . GLY A 0 544 . -98.605  -52.880 22.375  1.00 36.04 544 A 1 
ATOM 4248 C C   . GLY A 0 544 . -99.111  -53.330 23.749  1.00 36.04 544 A 1 
ATOM 4249 O O   . GLY A 0 544 . -98.387  -53.921 24.536  1.00 36.04 544 A 1 
ATOM 4250 N N   . GLY A 0 545 . -100.410 -53.145 23.998  1.00 34.77 545 A 1 
ATOM 4251 C CA  . GLY A 0 545 . -101.074 -53.754 25.150  1.00 34.77 545 A 1 
ATOM 4252 C C   . GLY A 0 545 . -102.480 -53.222 25.381  1.00 34.77 545 A 1 
ATOM 4253 O O   . GLY A 0 545 . -102.701 -52.370 26.232  1.00 34.77 545 A 1 
ATOM 4254 N N   . TRP A 0 546 . -103.443 -53.720 24.609  1.00 28.89 546 A 1 
ATOM 4255 C CA  . TRP A 0 546 . -104.866 -53.580 24.909  1.00 28.89 546 A 1 
ATOM 4256 C C   . TRP A 0 546 . -105.173 -54.163 26.296  1.00 28.89 546 A 1 
ATOM 4257 C CB  . TRP A 0 546 . -105.663 -54.344 23.840  1.00 28.89 546 A 1 
ATOM 4258 O O   . TRP A 0 546 . -105.008 -55.359 26.513  1.00 28.89 546 A 1 
ATOM 4259 C CG  . TRP A 0 546 . -106.159 -53.541 22.682  1.00 28.89 546 A 1 
ATOM 4260 C CD1 . TRP A 0 546 . -105.413 -52.949 21.721  1.00 28.89 546 A 1 
ATOM 4261 C CD2 . TRP A 0 546 . -107.549 -53.265 22.339  1.00 28.89 546 A 1 
ATOM 4262 C CE2 . TRP A 0 546 . -107.574 -52.489 21.144  1.00 28.89 546 A 1 
ATOM 4263 C CE3 . TRP A 0 546 . -108.790 -53.610 22.917  1.00 28.89 546 A 1 
ATOM 4264 N NE1 . TRP A 0 546 . -106.246 -52.322 20.812  1.00 28.89 546 A 1 
ATOM 4265 C CH2 . TRP A 0 546 . -109.994 -52.431 21.149  1.00 28.89 546 A 1 
ATOM 4266 C CZ2 . TRP A 0 546 . -108.774 -52.070 20.551  1.00 28.89 546 A 1 
ATOM 4267 C CZ3 . TRP A 0 546 . -110.001 -53.199 22.328  1.00 28.89 546 A 1 
ATOM 4268 N N   . GLY A 0 547 . -105.666 -53.337 27.217  1.00 38.51 547 A 1 
ATOM 4269 C CA  . GLY A 0 547 . -106.105 -53.777 28.539  1.00 38.51 547 A 1 
ATOM 4270 C C   . GLY A 0 547 . -107.163 -52.843 29.107  1.00 38.51 547 A 1 
ATOM 4271 O O   . GLY A 0 547 . -106.862 -51.945 29.885  1.00 38.51 547 A 1 
ATOM 4272 N N   . LYS A 0 548 . -108.423 -53.041 28.708  1.00 35.01 548 A 1 
ATOM 4273 C CA  . LYS A 0 548 . -109.574 -52.506 29.443  1.00 35.01 548 A 1 
ATOM 4274 C C   . LYS A 0 548 . -109.671 -53.238 30.784  1.00 35.01 548 A 1 
ATOM 4275 C CB  . LYS A 0 548 . -110.876 -52.719 28.649  1.00 35.01 548 A 1 
ATOM 4276 O O   . LYS A 0 548 . -109.937 -54.433 30.800  1.00 35.01 548 A 1 
ATOM 4277 C CG  . LYS A 0 548 . -111.110 -51.697 27.521  1.00 35.01 548 A 1 
ATOM 4278 C CD  . LYS A 0 548 . -112.534 -51.128 27.621  1.00 35.01 548 A 1 
ATOM 4279 C CE  . LYS A 0 548 . -112.820 -50.139 26.488  1.00 35.01 548 A 1 
ATOM 4280 N NZ  . LYS A 0 548 . -114.141 -49.481 26.661  1.00 35.01 548 A 1 
ATOM 4281 N N   . GLY A 0 549 . -109.517 -52.524 31.891  1.00 36.16 549 A 1 
ATOM 4282 C CA  . GLY A 0 549 . -109.760 -53.064 33.226  1.00 36.16 549 A 1 
ATOM 4283 C C   . GLY A 0 549 . -109.786 -51.942 34.248  1.00 36.16 549 A 1 
ATOM 4284 O O   . GLY A 0 549 . -108.744 -51.410 34.611  1.00 36.16 549 A 1 
ATOM 4285 N N   . GLY A 0 550 . -110.987 -51.540 34.658  1.00 32.48 550 A 1 
ATOM 4286 C CA  . GLY A 0 550 . -111.175 -50.542 35.700  1.00 32.48 550 A 1 
ATOM 4287 C C   . GLY A 0 550 . -110.657 -51.048 37.043  1.00 32.48 550 A 1 
ATOM 4288 O O   . GLY A 0 550 . -111.036 -52.126 37.491  1.00 32.48 550 A 1 
ATOM 4289 N N   . ALA A 0 551 . -109.835 -50.239 37.700  1.00 38.78 551 A 1 
ATOM 4290 C CA  . ALA A 0 551 . -109.556 -50.356 39.120  1.00 38.78 551 A 1 
ATOM 4291 C C   . ALA A 0 551 . -109.702 -48.960 39.731  1.00 38.78 551 A 1 
ATOM 4292 C CB  . ALA A 0 551 . -108.180 -50.992 39.337  1.00 38.78 551 A 1 
ATOM 4293 O O   . ALA A 0 551 . -108.877 -48.071 39.532  1.00 38.78 551 A 1 
ATOM 4294 N N   . VAL A 0 552 . -110.817 -48.767 40.430  1.00 37.28 552 A 1 
ATOM 4295 C CA  . VAL A 0 552 . -111.071 -47.624 41.304  1.00 37.28 552 A 1 
ATOM 4296 C C   . VAL A 0 552 . -110.136 -47.774 42.504  1.00 37.28 552 A 1 
ATOM 4297 C CB  . VAL A 0 552 . -112.562 -47.617 41.716  1.00 37.28 552 A 1 
ATOM 4298 O O   . VAL A 0 552 . -110.425 -48.534 43.424  1.00 37.28 552 A 1 
ATOM 4299 C CG1 . VAL A 0 552 . -112.894 -46.551 42.767  1.00 37.28 552 A 1 
ATOM 4300 C CG2 . VAL A 0 552 . -113.457 -47.363 40.493  1.00 37.28 552 A 1 
ATOM 4301 N N   . ALA A 0 553 . -108.990 -47.096 42.476  1.00 38.91 553 A 1 
ATOM 4302 C CA  . ALA A 0 553 . -108.087 -47.006 43.617  1.00 38.91 553 A 1 
ATOM 4303 C C   . ALA A 0 553 . -108.310 -45.664 44.326  1.00 38.91 553 A 1 
ATOM 4304 C CB  . ALA A 0 553 . -106.643 -47.243 43.165  1.00 38.91 553 A 1 
ATOM 4305 O O   . ALA A 0 553 . -107.879 -44.605 43.875  1.00 38.91 553 A 1 
ATOM 4306 N N   . TYR A 0 554 . -109.034 -45.733 45.438  1.00 29.89 554 A 1 
ATOM 4307 C CA  . TYR A 0 554 . -109.189 -44.662 46.414  1.00 29.89 554 A 1 
ATOM 4308 C C   . TYR A 0 554 . -107.845 -44.485 47.140  1.00 29.89 554 A 1 
ATOM 4309 C CB  . TYR A 0 554 . -110.329 -45.071 47.371  1.00 29.89 554 A 1 
ATOM 4310 O O   . TYR A 0 554 . -107.423 -45.362 47.890  1.00 29.89 554 A 1 
ATOM 4311 C CG  . TYR A 0 554 . -111.281 -43.967 47.776  1.00 29.89 554 A 1 
ATOM 4312 C CD1 . TYR A 0 554 . -111.134 -43.314 49.015  1.00 29.89 554 A 1 
ATOM 4313 C CD2 . TYR A 0 554 . -112.372 -43.656 46.941  1.00 29.89 554 A 1 
ATOM 4314 C CE1 . TYR A 0 554 . -112.084 -42.358 49.426  1.00 29.89 554 A 1 
ATOM 4315 C CE2 . TYR A 0 554 . -113.324 -42.704 47.349  1.00 29.89 554 A 1 
ATOM 4316 O OH  . TYR A 0 554 . -114.119 -41.154 48.988  1.00 29.89 554 A 1 
ATOM 4317 C CZ  . TYR A 0 554 . -113.186 -42.058 48.594  1.00 29.89 554 A 1 
ATOM 4318 N N   . GLY A 0 555 . -107.151 -43.376 46.900  1.00 31.37 555 A 1 
ATOM 4319 C CA  . GLY A 0 555 . -105.860 -43.082 47.521  1.00 31.37 555 A 1 
ATOM 4320 C C   . GLY A 0 555 . -105.605 -41.585 47.513  1.00 31.37 555 A 1 
ATOM 4321 O O   . GLY A 0 555 . -104.962 -41.064 46.611  1.00 31.37 555 A 1 
ATOM 4322 N N   . GLY A 0 556 . -106.168 -40.880 48.492  1.00 28.40 556 A 1 
ATOM 4323 C CA  . GLY A 0 556 . -105.909 -39.458 48.676  1.00 28.40 556 A 1 
ATOM 4324 C C   . GLY A 0 556 . -104.481 -39.197 49.148  1.00 28.40 556 A 1 
ATOM 4325 O O   . GLY A 0 556 . -103.978 -39.922 50.004  1.00 28.40 556 A 1 
ATOM 4326 N N   . LYS A 0 557 . -103.862 -38.126 48.643  1.00 32.00 557 A 1 
ATOM 4327 C CA  . LYS A 0 557 . -102.975 -37.245 49.417  1.00 32.00 557 A 1 
ATOM 4328 C C   . LYS A 0 557 . -102.505 -36.039 48.600  1.00 32.00 557 A 1 
ATOM 4329 C CB  . LYS A 0 557 . -101.740 -37.991 49.974  1.00 32.00 557 A 1 
ATOM 4330 O O   . LYS A 0 557 . -102.230 -36.151 47.416  1.00 32.00 557 A 1 
ATOM 4331 C CG  . LYS A 0 557 . -101.820 -38.091 51.508  1.00 32.00 557 A 1 
ATOM 4332 C CD  . LYS A 0 557 . -100.632 -38.876 52.070  1.00 32.00 557 A 1 
ATOM 4333 C CE  . LYS A 0 557 . -100.725 -38.960 53.598  1.00 32.00 557 A 1 
ATOM 4334 N NZ  . LYS A 0 557 . -99.543  -39.650 54.172  1.00 32.00 557 A 1 
ATOM 4335 N N   . ALA A 0 558 . -102.329 -34.953 49.351  1.00 33.31 558 A 1 
ATOM 4336 C CA  . ALA A 0 558 . -101.535 -33.756 49.079  1.00 33.31 558 A 1 
ATOM 4337 C C   . ALA A 0 558 . -102.134 -32.696 48.135  1.00 33.31 558 A 1 
ATOM 4338 C CB  . ALA A 0 558 . -100.084 -34.144 48.801  1.00 33.31 558 A 1 
ATOM 4339 O O   . ALA A 0 558 . -101.868 -32.614 46.944  1.00 33.31 558 A 1 
ATOM 4340 N N   . SER A 0 559 . -102.896 -31.820 48.784  1.00 32.40 559 A 1 
ATOM 4341 C CA  . SER A 0 559 . -103.048 -30.395 48.512  1.00 32.40 559 A 1 
ATOM 4342 C C   . SER A 0 559 . -101.730 -29.677 48.175  1.00 32.40 559 A 1 
ATOM 4343 C CB  . SER A 0 559 . -103.565 -29.787 49.828  1.00 32.40 559 A 1 
ATOM 4344 O O   . SER A 0 559 . -100.833 -29.623 49.014  1.00 32.40 559 A 1 
ATOM 4345 O OG  . SER A 0 559 . -102.760 -30.240 50.913  1.00 32.40 559 A 1 
ATOM 4346 N N   . ALA A 0 560 . -101.682 -29.038 47.011  1.00 36.80 560 A 1 
ATOM 4347 C CA  . ALA A 0 560 . -100.872 -27.851 46.735  1.00 36.80 560 A 1 
ATOM 4348 C C   . ALA A 0 560 . -101.546 -27.096 45.580  1.00 36.80 560 A 1 
ATOM 4349 C CB  . ALA A 0 560 . -99.419  -28.238 46.428  1.00 36.80 560 A 1 
ATOM 4350 O O   . ALA A 0 560 . -101.110 -27.138 44.436  1.00 36.80 560 A 1 
ATOM 4351 N N   . HIS A 0 561 . -102.707 -26.502 45.855  1.00 31.85 561 A 1 
ATOM 4352 C CA  . HIS A 0 561 . -103.331 -25.562 44.932  1.00 31.85 561 A 1 
ATOM 4353 C C   . HIS A 0 561 . -103.164 -24.177 45.548  1.00 31.85 561 A 1 
ATOM 4354 C CB  . HIS A 0 561 . -104.782 -25.968 44.609  1.00 31.85 561 A 1 
ATOM 4355 O O   . HIS A 0 561 . -103.955 -23.766 46.397  1.00 31.85 561 A 1 
ATOM 4356 C CG  . HIS A 0 561 . -104.941 -26.509 43.208  1.00 31.85 561 A 1 
ATOM 4357 C CD2 . HIS A 0 561 . -105.035 -27.823 42.836  1.00 31.85 561 A 1 
ATOM 4358 N ND1 . HIS A 0 561 . -105.006 -25.759 42.055  1.00 31.85 561 A 1 
ATOM 4359 C CE1 . HIS A 0 561 . -105.140 -26.601 41.016  1.00 31.85 561 A 1 
ATOM 4360 N NE2 . HIS A 0 561 . -105.177 -27.871 41.445  1.00 31.85 561 A 1 
ATOM 4361 N N   . ASP A 0 562 . -102.100 -23.492 45.133  1.00 35.46 562 A 1 
ATOM 4362 C CA  . ASP A 0 562 . -101.890 -22.062 45.339  1.00 35.46 562 A 1 
ATOM 4363 C C   . ASP A 0 562 . -102.980 -21.297 44.576  1.00 35.46 562 A 1 
ATOM 4364 C CB  . ASP A 0 562 . -100.474 -21.667 44.884  1.00 35.46 562 A 1 
ATOM 4365 O O   . ASP A 0 562 . -102.818 -20.844 43.441  1.00 35.46 562 A 1 
ATOM 4366 C CG  . ASP A 0 562 . -99.395  -22.152 45.853  1.00 35.46 562 A 1 
ATOM 4367 O OD1 . ASP A 0 562 . -99.600  -21.961 47.073  1.00 35.46 562 A 1 
ATOM 4368 O OD2 . ASP A 0 562 . -98.399  -22.724 45.363  1.00 35.46 562 A 1 
ATOM 4369 N N   . VAL A 0 563 . -104.168 -21.224 45.172  1.00 31.39 563 A 1 
ATOM 4370 C CA  . VAL A 0 563 . -105.293 -20.466 44.629  1.00 31.39 563 A 1 
ATOM 4371 C C   . VAL A 0 563 . -105.050 -18.980 44.900  1.00 31.39 563 A 1 
ATOM 4372 C CB  . VAL A 0 563 . -106.649 -20.982 45.154  1.00 31.39 563 A 1 
ATOM 4373 O O   . VAL A 0 563 . -105.382 -18.448 45.952  1.00 31.39 563 A 1 
ATOM 4374 C CG1 . VAL A 0 563 . -107.826 -20.170 44.600  1.00 31.39 563 A 1 
ATOM 4375 C CG2 . VAL A 0 563 . -106.879 -22.438 44.726  1.00 31.39 563 A 1 
ATOM 4376 N N   . GLN A 0 564 . -104.451 -18.319 43.908  1.00 33.11 564 A 1 
ATOM 4377 C CA  . GLN A 0 564 . -104.935 -17.060 43.318  1.00 33.11 564 A 1 
ATOM 4378 C C   . GLN A 0 564 . -105.302 -15.897 44.270  1.00 33.11 564 A 1 
ATOM 4379 C CB  . GLN A 0 564 . -106.062 -17.384 42.313  1.00 33.11 564 A 1 
ATOM 4380 O O   . GLN A 0 564 . -106.284 -15.194 44.039  1.00 33.11 564 A 1 
ATOM 4381 C CG  . GLN A 0 564 . -105.541 -18.113 41.067  1.00 33.11 564 A 1 
ATOM 4382 C CD  . GLN A 0 564 . -106.658 -18.616 40.157  1.00 33.11 564 A 1 
ATOM 4383 N NE2 . GLN A 0 564 . -106.367 -18.880 38.903  1.00 33.11 564 A 1 
ATOM 4384 O OE1 . GLN A 0 564 . -107.795 -18.816 40.546  1.00 33.11 564 A 1 
ATOM 4385 N N   . ALA A 0 565 . -104.476 -15.596 45.276  1.00 31.98 565 A 1 
ATOM 4386 C CA  . ALA A 0 565 . -104.624 -14.372 46.081  1.00 31.98 565 A 1 
ATOM 4387 C C   . ALA A 0 565 . -104.029 -13.094 45.435  1.00 31.98 565 A 1 
ATOM 4388 C CB  . ALA A 0 565 . -104.093 -14.631 47.494  1.00 31.98 565 A 1 
ATOM 4389 O O   . ALA A 0 565 . -104.058 -12.028 46.040  1.00 31.98 565 A 1 
ATOM 4390 N N   . SER A 0 566 . -103.530 -13.156 44.195  1.00 41.64 566 A 1 
ATOM 4391 C CA  . SER A 0 566 . -102.966 -12.004 43.471  1.00 41.64 566 A 1 
ATOM 4392 C C   . SER A 0 566 . -103.640 -11.824 42.104  1.00 41.64 566 A 1 
ATOM 4393 C CB  . SER A 0 566 . -101.443 -12.133 43.380  1.00 41.64 566 A 1 
ATOM 4394 O O   . SER A 0 566 . -103.045 -12.016 41.049  1.00 41.64 566 A 1 
ATOM 4395 O OG  . SER A 0 566 . -100.899 -11.009 42.723  1.00 41.64 566 A 1 
ATOM 4396 N N   . ALA A 0 567 . -104.935 -11.504 42.111  1.00 36.06 567 A 1 
ATOM 4397 C CA  . ALA A 0 567 . -105.647 -11.020 40.919  1.00 36.06 567 A 1 
ATOM 4398 C C   . ALA A 0 567 . -106.012 -9.526  41.016  1.00 36.06 567 A 1 
ATOM 4399 C CB  . ALA A 0 567 . -106.853 -11.923 40.644  1.00 36.06 567 A 1 
ATOM 4400 O O   . ALA A 0 567 . -106.656 -8.980  40.123  1.00 36.06 567 A 1 
ATOM 4401 N N   . GLY A 0 568 . -105.588 -8.838  42.079  1.00 32.53 568 A 1 
ATOM 4402 C CA  . GLY A 0 568 . -105.966 -7.453  42.336  1.00 32.53 568 A 1 
ATOM 4403 C C   . GLY A 0 568 . -104.803 -6.614  42.828  1.00 32.53 568 A 1 
ATOM 4404 O O   . GLY A 0 568 . -104.780 -6.305  44.005  1.00 32.53 568 A 1 
ATOM 4405 N N   . GLN A 0 569 . -103.861 -6.258  41.948  1.00 33.96 569 A 1 
ATOM 4406 C CA  . GLN A 0 569 . -103.028 -5.045  42.044  1.00 33.96 569 A 1 
ATOM 4407 C C   . GLN A 0 569 . -102.058 -4.974  40.853  1.00 33.96 569 A 1 
ATOM 4408 C CB  . GLN A 0 569 . -102.284 -4.940  43.399  1.00 33.96 569 A 1 
ATOM 4409 O O   . GLN A 0 569 . -100.912 -5.405  40.912  1.00 33.96 569 A 1 
ATOM 4410 C CG  . GLN A 0 569 . -103.009 -3.961  44.350  1.00 33.96 569 A 1 
ATOM 4411 C CD  . GLN A 0 569 . -102.641 -4.122  45.821  1.00 33.96 569 A 1 
ATOM 4412 N NE2 . GLN A 0 569 . -103.219 -3.325  46.693  1.00 33.96 569 A 1 
ATOM 4413 O OE1 . GLN A 0 569 . -101.818 -4.920  46.224  1.00 33.96 569 A 1 
ATOM 4414 N N   . LYS A 0 570 . -102.503 -4.345  39.757  1.00 34.84 570 A 1 
ATOM 4415 C CA  . LYS A 0 570 . -101.637 -3.867  38.659  1.00 34.84 570 A 1 
ATOM 4416 C C   . LYS A 0 570 . -100.787 -2.643  39.069  1.00 34.84 570 A 1 
ATOM 4417 C CB  . LYS A 0 570 . -102.481 -3.565  37.401  1.00 34.84 570 A 1 
ATOM 4418 O O   . LYS A 0 570 . -100.553 -1.764  38.249  1.00 34.84 570 A 1 
ATOM 4419 C CG  . LYS A 0 570 . -103.002 -4.800  36.657  1.00 34.84 570 A 1 
ATOM 4420 C CD  . LYS A 0 570 . -103.680 -4.343  35.354  1.00 34.84 570 A 1 
ATOM 4421 C CE  . LYS A 0 570 . -104.097 -5.540  34.495  1.00 34.84 570 A 1 
ATOM 4422 N NZ  . LYS A 0 570 . -104.726 -5.097  33.225  1.00 34.84 570 A 1 
ATOM 4423 N N   . ALA A 0 571 . -100.370 -2.544  40.332  1.00 34.25 571 A 1 
ATOM 4424 C CA  . ALA A 0 571 . -99.594  -1.407  40.837  1.00 34.25 571 A 1 
ATOM 4425 C C   . ALA A 0 571 . -98.088  -1.694  40.963  1.00 34.25 571 A 1 
ATOM 4426 C CB  . ALA A 0 571 . -100.218 -0.910  42.144  1.00 34.25 571 A 1 
ATOM 4427 O O   . ALA A 0 571 . -97.318  -0.758  41.124  1.00 34.25 571 A 1 
ATOM 4428 N N   . ALA A 0 572 . -97.642  -2.943  40.806  1.00 36.64 572 A 1 
ATOM 4429 C CA  . ALA A 0 572 . -96.219  -3.265  40.681  1.00 36.64 572 A 1 
ATOM 4430 C C   . ALA A 0 572 . -95.826  -3.374  39.197  1.00 36.64 572 A 1 
ATOM 4431 C CB  . ALA A 0 572 . -95.908  -4.505  41.523  1.00 36.64 572 A 1 
ATOM 4432 O O   . ALA A 0 572 . -95.317  -4.392  38.733  1.00 36.64 572 A 1 
ATOM 4433 N N   . ALA A 0 573 . -96.150  -2.348  38.408  1.00 35.20 573 A 1 
ATOM 4434 C CA  . ALA A 0 573 . -95.664  -2.247  37.041  1.00 35.20 573 A 1 
ATOM 4435 C C   . ALA A 0 573 . -94.176  -1.873  37.084  1.00 35.20 573 A 1 
ATOM 4436 C CB  . ALA A 0 573 . -96.527  -1.242  36.264  1.00 35.20 573 A 1 
ATOM 4437 O O   . ALA A 0 573 . -93.841  -0.698  37.144  1.00 35.20 573 A 1 
ATOM 4438 N N   . GLY A 0 574 . -93.311  -2.891  37.094  1.00 37.21 574 A 1 
ATOM 4439 C CA  . GLY A 0 574 . -91.901  -2.796  36.707  1.00 37.21 574 A 1 
ATOM 4440 C C   . GLY A 0 574 . -91.125  -1.642  37.336  1.00 37.21 574 A 1 
ATOM 4441 O O   . GLY A 0 574 . -90.618  -0.787  36.614  1.00 37.21 574 A 1 
ATOM 4442 N N   . ALA A 0 575 . -91.010  -1.626  38.663  1.00 33.48 575 A 1 
ATOM 4443 C CA  . ALA A 0 575 . -89.918  -0.902  39.300  1.00 33.48 575 A 1 
ATOM 4444 C C   . ALA A 0 575 . -88.666  -1.771  39.132  1.00 33.48 575 A 1 
ATOM 4445 C CB  . ALA A 0 575 . -90.280  -0.596  40.758  1.00 33.48 575 A 1 
ATOM 4446 O O   . ALA A 0 575 . -88.421  -2.676  39.919  1.00 33.48 575 A 1 
ATOM 4447 N N   . TYR A 0 576 . -87.962  -1.580  38.019  1.00 33.04 576 A 1 
ATOM 4448 C CA  . TYR A 0 576 . -86.589  -2.051  37.891  1.00 33.04 576 A 1 
ATOM 4449 C C   . TYR A 0 576 . -85.752  -1.147  38.795  1.00 33.04 576 A 1 
ATOM 4450 C CB  . TYR A 0 576 . -86.127  -1.952  36.424  1.00 33.04 576 A 1 
ATOM 4451 O O   . TYR A 0 576 . -85.751  0.070   38.577  1.00 33.04 576 A 1 
ATOM 4452 C CG  . TYR A 0 576 . -87.054  -2.600  35.407  1.00 33.04 576 A 1 
ATOM 4453 C CD1 . TYR A 0 576 . -86.920  -3.967  35.101  1.00 33.04 576 A 1 
ATOM 4454 C CD2 . TYR A 0 576 . -88.063  -1.837  34.784  1.00 33.04 576 A 1 
ATOM 4455 C CE1 . TYR A 0 576 . -87.792  -4.572  34.173  1.00 33.04 576 A 1 
ATOM 4456 C CE2 . TYR A 0 576 . -88.941  -2.436  33.861  1.00 33.04 576 A 1 
ATOM 4457 O OH  . TYR A 0 576 . -89.651  -4.388  32.663  1.00 33.04 576 A 1 
ATOM 4458 C CZ  . TYR A 0 576 . -88.803  -3.807  33.554  1.00 33.04 576 A 1 
ATOM 4459 N N   . ASP A 0 577 . -85.072  -1.697  39.791  1.00 40.04 577 A 1 
ATOM 4460 C CA  . ASP A 0 577 . -83.858  -1.057  40.267  1.00 40.04 577 A 1 
ATOM 4461 C C   . ASP A 0 577 . -82.816  -1.198  39.157  1.00 40.04 577 A 1 
ATOM 4462 C CB  . ASP A 0 577 . -83.405  -1.568  41.642  1.00 40.04 577 A 1 
ATOM 4463 O O   . ASP A 0 577 . -82.684  -2.215  38.479  1.00 40.04 577 A 1 
ATOM 4464 C CG  . ASP A 0 577 . -83.286  -3.086  41.810  1.00 40.04 577 A 1 
ATOM 4465 O OD1 . ASP A 0 577 . -83.797  -3.828  40.935  1.00 40.04 577 A 1 
ATOM 4466 O OD2 . ASP A 0 577 . -82.893  -3.484  42.924  1.00 40.04 577 A 1 
ATOM 4467 N N   . ALA A 0 578 . -82.198  -0.074  38.822  1.00 34.37 578 A 1 
ATOM 4468 C CA  . ALA A 0 578 . -81.124  -0.042  37.851  1.00 34.37 578 A 1 
ATOM 4469 C C   . ALA A 0 578 . -79.839  0.025   38.658  1.00 34.37 578 A 1 
ATOM 4470 C CB  . ALA A 0 578 . -81.340  1.128   36.881  1.00 34.37 578 A 1 
ATOM 4471 O O   . ALA A 0 578 . -79.231  1.096   38.724  1.00 34.37 578 A 1 
ATOM 4472 N N   . ASP A 0 579 . -79.478  -1.093  39.280  1.00 44.70 579 A 1 
ATOM 4473 C CA  . ASP A 0 579 . -78.223  -1.207  40.004  1.00 44.70 579 A 1 
ATOM 4474 C C   . ASP A 0 579 . -77.088  -1.056  38.992  1.00 44.70 579 A 1 
ATOM 4475 C CB  . ASP A 0 579 . -78.167  -2.513  40.812  1.00 44.70 579 A 1 
ATOM 4476 O O   . ASP A 0 579 . -76.801  -1.910  38.153  1.00 44.70 579 A 1 
ATOM 4477 C CG  . ASP A 0 579 . -79.037  -2.473  42.078  1.00 44.70 579 A 1 
ATOM 4478 O OD1 . ASP A 0 579 . -79.617  -1.395  42.356  1.00 44.70 579 A 1 
ATOM 4479 O OD2 . ASP A 0 579 . -79.044  -3.501  42.784  1.00 44.70 579 A 1 
ATOM 4480 N N   . ALA A 0 580 . -76.478  0.124   39.003  1.00 42.20 580 A 1 
ATOM 4481 C CA  . ALA A 0 580 . -75.292  0.405   38.223  1.00 42.20 580 A 1 
ATOM 4482 C C   . ALA A 0 580 . -74.092  -0.096  39.026  1.00 42.20 580 A 1 
ATOM 4483 C CB  . ALA A 0 580 . -75.252  1.905   37.900  1.00 42.20 580 A 1 
ATOM 4484 O O   . ALA A 0 580 . -73.425  0.683   39.700  1.00 42.20 580 A 1 
ATOM 4485 N N   . TRP A 0 581 . -73.806  -1.397  38.994  1.00 56.36 581 A 1 
ATOM 4486 C CA  . TRP A 0 581 . -72.576  -1.884  39.612  1.00 56.36 581 A 1 
ATOM 4487 C C   . TRP A 0 581 . -71.387  -1.731  38.655  1.00 56.36 581 A 1 
ATOM 4488 C CB  . TRP A 0 581 . -72.744  -3.291  40.189  1.00 56.36 581 A 1 
ATOM 4489 O O   . TRP A 0 581 . -71.468  -2.011  37.458  1.00 56.36 581 A 1 
ATOM 4490 C CG  . TRP A 0 581 . -73.011  -4.389  39.215  1.00 56.36 581 A 1 
ATOM 4491 C CD1 . TRP A 0 581 . -74.227  -4.876  38.912  1.00 56.36 581 A 1 
ATOM 4492 C CD2 . TRP A 0 581 . -72.087  -5.127  38.365  1.00 56.36 581 A 1 
ATOM 4493 C CE2 . TRP A 0 581 . -72.808  -6.081  37.595  1.00 56.36 581 A 1 
ATOM 4494 C CE3 . TRP A 0 581 . -70.721  -5.015  38.091  1.00 56.36 581 A 1 
ATOM 4495 N NE1 . TRP A 0 581 . -74.091  -5.912  38.024  1.00 56.36 581 A 1 
ATOM 4496 C CH2 . TRP A 0 581 . -70.863  -6.702  36.319  1.00 56.36 581 A 1 
ATOM 4497 C CZ2 . TRP A 0 581 . -72.216  -6.902  36.625  1.00 56.36 581 A 1 
ATOM 4498 C CZ3 . TRP A 0 581 . -70.142  -5.733  37.032  1.00 56.36 581 A 1 
ATOM 4499 N N   . ALA A 0 582 . -70.236  -1.330  39.201  1.00 47.43 582 A 1 
ATOM 4500 C CA  . ALA A 0 582 . -68.947  -1.422  38.515  1.00 47.43 582 A 1 
ATOM 4501 C C   . ALA A 0 582 . -68.137  -2.589  39.104  1.00 47.43 582 A 1 
ATOM 4502 C CB  . ALA A 0 582 . -68.203  -0.079  38.579  1.00 47.43 582 A 1 
ATOM 4503 O O   . ALA A 0 582 . -67.863  -2.606  40.311  1.00 47.43 582 A 1 
ATOM 4504 N N   . LYS A 0 583 . -67.751  -3.566  38.266  1.00 54.96 583 A 1 
ATOM 4505 C CA  . LYS A 0 583 . -66.697  -4.541  38.603  1.00 54.96 583 A 1 
ATOM 4506 C C   . LYS A 0 583 . -65.392  -4.044  38.011  1.00 54.96 583 A 1 
ATOM 4507 C CB  . LYS A 0 583 . -66.965  -5.994  38.145  1.00 54.96 583 A 1 
ATOM 4508 O O   . LYS A 0 583 . -65.367  -3.445  36.938  1.00 54.96 583 A 1 
ATOM 4509 C CG  . LYS A 0 583 . -67.989  -6.733  39.030  1.00 54.96 583 A 1 
ATOM 4510 C CD  . LYS A 0 583 . -68.575  -8.013  38.393  1.00 54.96 583 A 1 
ATOM 4511 C CE  . LYS A 0 583 . -69.931  -8.339  39.054  1.00 54.96 583 A 1 
ATOM 4512 N NZ  . LYS A 0 583 . -70.836  -9.141  38.192  1.00 54.96 583 A 1 
ATOM 4513 N N   . GLN A 0 584 . -64.318  -4.337  38.725  1.00 55.48 584 A 1 
ATOM 4514 C CA  . GLN A 0 584 . -62.970  -4.133  38.233  1.00 55.48 584 A 1 
ATOM 4515 C C   . GLN A 0 584 . -62.649  -5.262  37.256  1.00 55.48 584 A 1 
ATOM 4516 C CB  . GLN A 0 584 . -62.029  -4.080  39.443  1.00 55.48 584 A 1 
ATOM 4517 O O   . GLN A 0 584 . -62.688  -6.434  37.639  1.00 55.48 584 A 1 
ATOM 4518 C CG  . GLN A 0 584 . -60.766  -3.247  39.160  1.00 55.48 584 A 1 
ATOM 4519 C CD  . GLN A 0 584 . -60.324  -2.407  40.358  1.00 55.48 584 A 1 
ATOM 4520 N NE2 . GLN A 0 584 . -59.104  -1.937  40.387  1.00 55.48 584 A 1 
ATOM 4521 O OE1 . GLN A 0 584 . -61.078  -2.127  41.277  1.00 55.48 584 A 1 
ATOM 4522 N N   . ALA A 0 585 . -62.399  -4.917  35.997  1.00 56.99 585 A 1 
ATOM 4523 C CA  . ALA A 0 585 . -61.807  -5.836  35.041  1.00 56.99 585 A 1 
ATOM 4524 C C   . ALA A 0 585 . -60.306  -5.537  34.977  1.00 56.99 585 A 1 
ATOM 4525 C CB  . ALA A 0 585 . -62.514  -5.702  33.689  1.00 56.99 585 A 1 
ATOM 4526 O O   . ALA A 0 585 . -59.906  -4.375  34.925  1.00 56.99 585 A 1 
ATOM 4527 N N   . TYR A 0 586 . -59.499  -6.593  35.003  1.00 64.04 586 A 1 
ATOM 4528 C CA  . TYR A 0 586 . -58.060  -6.517  34.782  1.00 64.04 586 A 1 
ATOM 4529 C C   . TYR A 0 586 . -57.765  -7.238  33.470  1.00 64.04 586 A 1 
ATOM 4530 C CB  . TYR A 0 586 . -57.309  -7.137  35.967  1.00 64.04 586 A 1 
ATOM 4531 O O   . TYR A 0 586 . -58.113  -8.414  33.328  1.00 64.04 586 A 1 
ATOM 4532 C CG  . TYR A 0 586 . -57.504  -6.407  37.285  1.00 64.04 586 A 1 
ATOM 4533 C CD1 . TYR A 0 586 . -56.711  -5.283  37.583  1.00 64.04 586 A 1 
ATOM 4534 C CD2 . TYR A 0 586 . -58.460  -6.861  38.216  1.00 64.04 586 A 1 
ATOM 4535 C CE1 . TYR A 0 586 . -56.841  -4.636  38.826  1.00 64.04 586 A 1 
ATOM 4536 C CE2 . TYR A 0 586 . -58.595  -6.218  39.461  1.00 64.04 586 A 1 
ATOM 4537 O OH  . TYR A 0 586 . -57.867  -4.515  40.985  1.00 64.04 586 A 1 
ATOM 4538 C CZ  . TYR A 0 586 . -57.767  -5.117  39.773  1.00 64.04 586 A 1 
ATOM 4539 N N   . GLY A 0 587 . -57.188  -6.515  32.515  1.00 68.21 587 A 1 
ATOM 4540 C CA  . GLY A 0 587 . -56.627  -7.070  31.287  1.00 68.21 587 A 1 
ATOM 4541 C C   . GLY A 0 587 . -55.108  -7.158  31.393  1.00 68.21 587 A 1 
ATOM 4542 O O   . GLY A 0 587 . -54.496  -6.460  32.201  1.00 68.21 587 A 1 
ATOM 4543 N N   . SER A 0 588 . -54.510  -8.043  30.604  1.00 70.63 588 A 1 
ATOM 4544 C CA  . SER A 0 588 . -53.075  -8.030  30.339  1.00 70.63 588 A 1 
ATOM 4545 C C   . SER A 0 588 . -52.859  -8.512  28.919  1.00 70.63 588 A 1 
ATOM 4546 C CB  . SER A 0 588 . -52.315  -8.920  31.322  1.00 70.63 588 A 1 
ATOM 4547 O O   . SER A 0 588 . -53.432  -9.531  28.517  1.00 70.63 588 A 1 
ATOM 4548 O OG  . SER A 0 588 . -50.915  -8.866  31.127  1.00 70.63 588 A 1 
ATOM 4549 N N   . ASP A 0 589 . -52.036  -7.784  28.194  1.00 75.13 589 A 1 
ATOM 4550 C CA  . ASP A 0 589 . -51.522  -8.157  26.895  1.00 75.13 589 A 1 
ATOM 4551 C C   . ASP A 0 589 . -49.998  -8.059  26.887  1.00 75.13 589 A 1 
ATOM 4552 C CB  . ASP A 0 589 . -52.241  -7.443  25.736  1.00 75.13 589 A 1 
ATOM 4553 O O   . ASP A 0 589 . -49.371  -7.481  27.770  1.00 75.13 589 A 1 
ATOM 4554 C CG  . ASP A 0 589 . -52.498  -5.931  25.829  1.00 75.13 589 A 1 
ATOM 4555 O OD1 . ASP A 0 589 . -52.780  -5.435  26.947  1.00 75.13 589 A 1 
ATOM 4556 O OD2 . ASP A 0 589 . -52.713  -5.374  24.732  1.00 75.13 589 A 1 
ATOM 4557 N N   . TYR A 0 590 . -49.415  -8.815  25.966  1.00 75.15 590 A 1 
ATOM 4558 C CA  . TYR A 0 590 . -47.981  -8.973  25.811  1.00 75.15 590 A 1 
ATOM 4559 C C   . TYR A 0 590 . -47.725  -9.049  24.314  1.00 75.15 590 A 1 
ATOM 4560 C CB  . TYR A 0 590 . -47.505  -10.272 26.494  1.00 75.15 590 A 1 
ATOM 4561 O O   . TYR A 0 590 . -48.080  -10.056 23.686  1.00 75.15 590 A 1 
ATOM 4562 C CG  . TYR A 0 590 . -47.696  -10.351 27.996  1.00 75.15 590 A 1 
ATOM 4563 C CD1 . TYR A 0 590 . -46.774  -9.712  28.838  1.00 75.15 590 A 1 
ATOM 4564 C CD2 . TYR A 0 590 . -48.787  -11.049 28.551  1.00 75.15 590 A 1 
ATOM 4565 C CE1 . TYR A 0 590 . -46.937  -9.749  30.233  1.00 75.15 590 A 1 
ATOM 4566 C CE2 . TYR A 0 590 . -48.949  -11.110 29.950  1.00 75.15 590 A 1 
ATOM 4567 O OH  . TYR A 0 590 . -48.163  -10.469 32.143  1.00 75.15 590 A 1 
ATOM 4568 C CZ  . TYR A 0 590 . -48.027  -10.449 30.790  1.00 75.15 590 A 1 
ATOM 4569 N N   . ASP A 0 591 . -47.121  -8.021  23.738  1.00 78.35 591 A 1 
ATOM 4570 C CA  . ASP A 0 591 . -46.567  -8.095  22.397  1.00 78.35 591 A 1 
ATOM 4571 C C   . ASP A 0 591 . -45.072  -7.770  22.403  1.00 78.35 591 A 1 
ATOM 4572 C CB  . ASP A 0 591 . -47.424  -7.353  21.350  1.00 78.35 591 A 1 
ATOM 4573 O O   . ASP A 0 591 . -44.504  -7.143  23.295  1.00 78.35 591 A 1 
ATOM 4574 C CG  . ASP A 0 591 . -47.385  -5.828  21.401  1.00 78.35 591 A 1 
ATOM 4575 O OD1 . ASP A 0 591 . -47.303  -5.312  22.518  1.00 78.35 591 A 1 
ATOM 4576 O OD2 . ASP A 0 591 . -47.457  -5.226  20.290  1.00 78.35 591 A 1 
ATOM 4577 N N   . SER A 0 592 . -44.374  -8.357  21.439  1.00 79.08 592 A 1 
ATOM 4578 C CA  . SER A 0 592 . -42.950  -8.125  21.241  1.00 79.08 592 A 1 
ATOM 4579 C C   . SER A 0 592 . -42.720  -8.023  19.751  1.00 79.08 592 A 1 
ATOM 4580 C CB  . SER A 0 592 . -42.078  -9.214  21.870  1.00 79.08 592 A 1 
ATOM 4581 O O   . SER A 0 592 . -43.184  -8.873  18.980  1.00 79.08 592 A 1 
ATOM 4582 O OG  . SER A 0 592 . -42.474  -9.437  23.209  1.00 79.08 592 A 1 
ATOM 4583 N N   . ARG A 0 593 . -42.049  -6.955  19.334  1.00 81.09 593 A 1 
ATOM 4584 C CA  . ARG A 0 593 . -41.745  -6.689  17.930  1.00 81.09 593 A 1 
ATOM 4585 C C   . ARG A 0 593 . -40.254  -6.457  17.823  1.00 81.09 593 A 1 
ATOM 4586 C CB  . ARG A 0 593 . -42.547  -5.488  17.413  1.00 81.09 593 A 1 
ATOM 4587 O O   . ARG A 0 593 . -39.721  -5.572  18.477  1.00 81.09 593 A 1 
ATOM 4588 C CG  . ARG A 0 593 . -44.060  -5.692  17.569  1.00 81.09 593 A 1 
ATOM 4589 C CD  . ARG A 0 593 . -44.820  -4.464  17.069  1.00 81.09 593 A 1 
ATOM 4590 N NE  . ARG A 0 593 . -46.173  -4.426  17.645  1.00 81.09 593 A 1 
ATOM 4591 N NH1 . ARG A 0 593 . -46.873  -2.454  16.697  1.00 81.09 593 A 1 
ATOM 4592 N NH2 . ARG A 0 593 . -48.114  -3.489  18.257  1.00 81.09 593 A 1 
ATOM 4593 C CZ  . ARG A 0 593 . -47.052  -3.459  17.515  1.00 81.09 593 A 1 
ATOM 4594 N N   . TRP A 0 594 . -39.621  -7.246  16.968  1.00 87.30 594 A 1 
ATOM 4595 C CA  . TRP A 0 594 . -38.193  -7.183  16.708  1.00 87.30 594 A 1 
ATOM 4596 C C   . TRP A 0 594 . -37.951  -7.072  15.209  1.00 87.30 594 A 1 
ATOM 4597 C CB  . TRP A 0 594 . -37.519  -8.415  17.306  1.00 87.30 594 A 1 
ATOM 4598 O O   . TRP A 0 594 . -38.614  -7.754  14.416  1.00 87.30 594 A 1 
ATOM 4599 C CG  . TRP A 0 594 . -36.067  -8.548  16.984  1.00 87.30 594 A 1 
ATOM 4600 C CD1 . TRP A 0 594 . -35.061  -7.907  17.619  1.00 87.30 594 A 1 
ATOM 4601 C CD2 . TRP A 0 594 . -35.436  -9.354  15.945  1.00 87.30 594 A 1 
ATOM 4602 C CE2 . TRP A 0 594 . -34.025  -9.254  16.107  1.00 87.30 594 A 1 
ATOM 4603 C CE3 . TRP A 0 594 . -35.911  -10.182 14.904  1.00 87.30 594 A 1 
ATOM 4604 N NE1 . TRP A 0 594 . -33.848  -8.316  17.101  1.00 87.30 594 A 1 
ATOM 4605 C CH2 . TRP A 0 594 . -33.634  -10.845 14.320  1.00 87.30 594 A 1 
ATOM 4606 C CZ2 . TRP A 0 594 . -33.139  -10.038 15.359  1.00 87.30 594 A 1 
ATOM 4607 C CZ3 . TRP A 0 594 . -35.019  -10.900 14.082  1.00 87.30 594 A 1 
ATOM 4608 N N   . GLY A 0 595 . -37.011  -6.215  14.825  1.00 86.91 595 A 1 
ATOM 4609 C CA  . GLY A 0 595 . -36.716  -5.918  13.431  1.00 86.91 595 A 1 
ATOM 4610 C C   . GLY A 0 595 . -35.229  -5.728  13.171  1.00 86.91 595 A 1 
ATOM 4611 O O   . GLY A 0 595 . -34.485  -5.266  14.033  1.00 86.91 595 A 1 
ATOM 4612 N N   . LYS A 0 596 . -34.825  -6.087  11.948  1.00 86.41 596 A 1 
ATOM 4613 C CA  . LYS A 0 596 . -33.521  -5.768  11.363  1.00 86.41 596 A 1 
ATOM 4614 C C   . LYS A 0 596 . -33.717  -5.199  9.972   1.00 86.41 596 A 1 
ATOM 4615 C CB  . LYS A 0 596 . -32.615  -7.004  11.291  1.00 86.41 596 A 1 
ATOM 4616 O O   . LYS A 0 596 . -34.401  -5.832  9.162   1.00 86.41 596 A 1 
ATOM 4617 C CG  . LYS A 0 596 . -32.191  -7.398  12.696  1.00 86.41 596 A 1 
ATOM 4618 C CD  . LYS A 0 596 . -31.144  -8.516  12.708  1.00 86.41 596 A 1 
ATOM 4619 C CE  . LYS A 0 596 . -30.655  -8.397  14.135  1.00 86.41 596 A 1 
ATOM 4620 N NZ  . LYS A 0 596 . -29.571  -9.294  14.561  1.00 86.41 596 A 1 
ATOM 4621 N N   . SER A 0 597 . -33.093  -4.069  9.683   1.00 83.32 597 A 1 
ATOM 4622 C CA  . SER A 0 597 . -33.076  -3.477  8.344   1.00 83.32 597 A 1 
ATOM 4623 C C   . SER A 0 597 . -31.676  -3.030  7.951   1.00 83.32 597 A 1 
ATOM 4624 C CB  . SER A 0 597 . -34.094  -2.336  8.199   1.00 83.32 597 A 1 
ATOM 4625 O O   . SER A 0 597 . -30.860  -2.678  8.796   1.00 83.32 597 A 1 
ATOM 4626 O OG  . SER A 0 597 . -34.140  -1.494  9.328   1.00 83.32 597 A 1 
ATOM 4627 N N   . TYR A 0 598 . -31.430  -3.099  6.647   1.00 78.88 598 A 1 
ATOM 4628 C CA  . TYR A 0 598 . -30.278  -2.535  5.958   1.00 78.88 598 A 1 
ATOM 4629 C C   . TYR A 0 598 . -30.842  -1.767  4.767   1.00 78.88 598 A 1 
ATOM 4630 C CB  . TYR A 0 598 . -29.350  -3.648  5.447   1.00 78.88 598 A 1 
ATOM 4631 O O   . TYR A 0 598 . -31.648  -2.352  4.032   1.00 78.88 598 A 1 
ATOM 4632 C CG  . TYR A 0 598 . -28.724  -4.535  6.504   1.00 78.88 598 A 1 
ATOM 4633 C CD1 . TYR A 0 598 . -27.451  -4.215  7.011   1.00 78.88 598 A 1 
ATOM 4634 C CD2 . TYR A 0 598 . -29.391  -5.694  6.948   1.00 78.88 598 A 1 
ATOM 4635 C CE1 . TYR A 0 598 . -26.836  -5.060  7.954   1.00 78.88 598 A 1 
ATOM 4636 C CE2 . TYR A 0 598 . -28.785  -6.537  7.898   1.00 78.88 598 A 1 
ATOM 4637 O OH  . TYR A 0 598 . -26.943  -7.003  9.359   1.00 78.88 598 A 1 
ATOM 4638 C CZ  . TYR A 0 598 . -27.506  -6.219  8.402   1.00 78.88 598 A 1 
ATOM 4639 N N   . ASP A 0 599 . -30.437  -0.519  4.548   1.00 76.15 599 A 1 
ATOM 4640 C CA  . ASP A 0 599 . -30.956  0.232   3.399   1.00 76.15 599 A 1 
ATOM 4641 C C   . ASP A 0 599 . -30.256  -0.186  2.106   1.00 76.15 599 A 1 
ATOM 4642 C CB  . ASP A 0 599 . -30.870  1.744   3.636   1.00 76.15 599 A 1 
ATOM 4643 O O   . ASP A 0 599 . -30.906  -0.579  1.131   1.00 76.15 599 A 1 
ATOM 4644 C CG  . ASP A 0 599 . -31.934  2.258   4.623   1.00 76.15 599 A 1 
ATOM 4645 O OD1 . ASP A 0 599 . -32.941  1.543   4.839   1.00 76.15 599 A 1 
ATOM 4646 O OD2 . ASP A 0 599 . -31.798  3.413   5.087   1.00 76.15 599 A 1 
ATOM 4647 N N   . PHE A 0 600 . -28.922  -0.194  2.099   1.00 80.53 600 A 1 
ATOM 4648 C CA  . PHE A 0 600 . -28.153  -0.728  0.979   1.00 80.53 600 A 1 
ATOM 4649 C C   . PHE A 0 600 . -26.825  -1.332  1.440   1.00 80.53 600 A 1 
ATOM 4650 C CB  . PHE A 0 600 . -27.976  0.327   -0.133  1.00 80.53 600 A 1 
ATOM 4651 O O   . PHE A 0 600 . -26.216  -0.914  2.421   1.00 80.53 600 A 1 
ATOM 4652 C CG  . PHE A 0 600 . -26.744  1.192   0.000   1.00 80.53 600 A 1 
ATOM 4653 C CD1 . PHE A 0 600 . -26.524  1.886   1.186   1.00 80.53 600 A 1 
ATOM 4654 C CD2 . PHE A 0 600 . -25.749  1.202   -0.995  1.00 80.53 600 A 1 
ATOM 4655 C CE1 . PHE A 0 600 . -25.281  2.500   1.373   1.00 80.53 600 A 1 
ATOM 4656 C CE2 . PHE A 0 600 . -24.564  1.942   -0.827  1.00 80.53 600 A 1 
ATOM 4657 C CZ  . PHE A 0 600 . -24.332  2.611   0.371   1.00 80.53 600 A 1 
ATOM 4658 N N   . VAL A 0 601 . -26.374  -2.339  0.697   1.00 85.01 601 A 1 
ATOM 4659 C CA  . VAL A 0 601 . -25.053  -2.943  0.855   1.00 85.01 601 A 1 
ATOM 4660 C C   . VAL A 0 601 . -24.417  -2.978  -0.520  1.00 85.01 601 A 1 
ATOM 4661 C CB  . VAL A 0 601 . -25.135  -4.349  1.480   1.00 85.01 601 A 1 
ATOM 4662 O O   . VAL A 0 601 . -24.976  -3.562  -1.452  1.00 85.01 601 A 1 
ATOM 4663 C CG1 . VAL A 0 601 . -23.745  -4.992  1.589   1.00 85.01 601 A 1 
ATOM 4664 C CG2 . VAL A 0 601 . -25.748  -4.305  2.886   1.00 85.01 601 A 1 
ATOM 4665 N N   . ASN A 0 602 . -23.248  -2.363  -0.649  1.00 88.07 602 A 1 
ATOM 4666 C CA  . ASN A 0 602 . -22.468  -2.365  -1.871  1.00 88.07 602 A 1 
ATOM 4667 C C   . ASN A 0 602 . -21.119  -3.035  -1.629  1.00 88.07 602 A 1 
ATOM 4668 C CB  . ASN A 0 602 . -22.320  -0.929  -2.386  1.00 88.07 602 A 1 
ATOM 4669 O O   . ASN A 0 602 . -20.385  -2.676  -0.709  1.00 88.07 602 A 1 
ATOM 4670 C CG  . ASN A 0 602 . -21.796  -0.896  -3.807  1.00 88.07 602 A 1 
ATOM 4671 N ND2 . ASN A 0 602 . -21.184  0.189   -4.219  1.00 88.07 602 A 1 
ATOM 4672 O OD1 . ASN A 0 602 . -21.964  -1.817  -4.586  1.00 88.07 602 A 1 
ATOM 4673 N N   . ALA A 0 603 . -20.780  -3.999  -2.476  1.00 87.15 603 A 1 
ATOM 4674 C CA  . ALA A 0 603 . -19.501  -4.685  -2.436  1.00 87.15 603 A 1 
ATOM 4675 C C   . ALA A 0 603 . -18.877  -4.624  -3.827  1.00 87.15 603 A 1 
ATOM 4676 C CB  . ALA A 0 603 . -19.705  -6.117  -1.931  1.00 87.15 603 A 1 
ATOM 4677 O O   . ALA A 0 603 . -19.418  -5.199  -4.771  1.00 87.15 603 A 1 
ATOM 4678 N N   . ASN A 0 604 . -17.741  -3.939  -3.944  1.00 92.00 604 A 1 
ATOM 4679 C CA  . ASN A 0 604 . -17.008  -3.826  -5.200  1.00 92.00 604 A 1 
ATOM 4680 C C   . ASN A 0 604 . -15.648  -4.505  -5.075  1.00 92.00 604 A 1 
ATOM 4681 C CB  . ASN A 0 604 . -16.871  -2.361  -5.637  1.00 92.00 604 A 1 
ATOM 4682 O O   . ASN A 0 604 . -14.975  -4.407  -4.045  1.00 92.00 604 A 1 
ATOM 4683 C CG  . ASN A 0 604 . -18.209  -1.658  -5.721  1.00 92.00 604 A 1 
ATOM 4684 N ND2 . ASN A 0 604 . -18.371  -0.594  -4.972  1.00 92.00 604 A 1 
ATOM 4685 O OD1 . ASN A 0 604 . -19.113  -2.058  -6.432  1.00 92.00 604 A 1 
ATOM 4686 N N   . GLU A 0 605 . -15.237  -5.158  -6.154  1.00 92.59 605 A 1 
ATOM 4687 C CA  . GLU A 0 605 . -13.908  -5.728  -6.330  1.00 92.59 605 A 1 
ATOM 4688 C C   . GLU A 0 605 . -13.340  -5.212  -7.649  1.00 92.59 605 A 1 
ATOM 4689 C CB  . GLU A 0 605 . -13.976  -7.264  -6.252  1.00 92.59 605 A 1 
ATOM 4690 O O   . GLU A 0 605 . -14.028  -5.193  -8.670  1.00 92.59 605 A 1 
ATOM 4691 C CG  . GLU A 0 605 . -12.619  -7.960  -6.485  1.00 92.59 605 A 1 
ATOM 4692 C CD  . GLU A 0 605 . -12.599  -9.438  -6.040  1.00 92.59 605 A 1 
ATOM 4693 O OE1 . GLU A 0 605 . -11.489  -9.968  -5.784  1.00 92.59 605 A 1 
ATOM 4694 O OE2 . GLU A 0 605 . -13.640  -9.987  -5.611  1.00 92.59 605 A 1 
ATOM 4695 N N   . TYR A 0 606 . -12.088  -4.777  -7.598  1.00 89.56 606 A 1 
ATOM 4696 C CA  . TYR A 0 606 . -11.302  -4.366  -8.746  1.00 89.56 606 A 1 
ATOM 4697 C C   . TYR A 0 606 . -10.035  -5.204  -8.757  1.00 89.56 606 A 1 
ATOM 4698 C CB  . TYR A 0 606 . -10.985  -2.870  -8.671  1.00 89.56 606 A 1 
ATOM 4699 O O   . TYR A 0 606 . -9.369   -5.325  -7.730  1.00 89.56 606 A 1 
ATOM 4700 C CG  . TYR A 0 606 . -12.212  -1.984  -8.751  1.00 89.56 606 A 1 
ATOM 4701 C CD1 . TYR A 0 606 . -12.721  -1.622  -10.012 1.00 89.56 606 A 1 
ATOM 4702 C CD2 . TYR A 0 606 . -12.857  -1.551  -7.576  1.00 89.56 606 A 1 
ATOM 4703 C CE1 . TYR A 0 606 . -13.876  -0.824  -10.105 1.00 89.56 606 A 1 
ATOM 4704 C CE2 . TYR A 0 606 . -14.010  -0.747  -7.663  1.00 89.56 606 A 1 
ATOM 4705 O OH  . TYR A 0 606 . -15.637  0.382   -9.010  1.00 89.56 606 A 1 
ATOM 4706 C CZ  . TYR A 0 606 . -14.521  -0.387  -8.928  1.00 89.56 606 A 1 
ATOM 4707 N N   . ASP A 0 607 . -9.736   -5.775  -9.911  1.00 93.37 607 A 1 
ATOM 4708 C CA  . ASP A 0 607 . -8.556   -6.588  -10.160 1.00 93.37 607 A 1 
ATOM 4709 C C   . ASP A 0 607 . -8.038   -6.215  -11.548 1.00 93.37 607 A 1 
ATOM 4710 C CB  . ASP A 0 607 . -8.940   -8.072  -10.054 1.00 93.37 607 A 1 
ATOM 4711 O O   . ASP A 0 607 . -8.786   -6.287  -12.528 1.00 93.37 607 A 1 
ATOM 4712 C CG  . ASP A 0 607 . -7.740   -9.019  -10.093 1.00 93.37 607 A 1 
ATOM 4713 O OD1 . ASP A 0 607 . -6.599   -8.524  -9.982  1.00 93.37 607 A 1 
ATOM 4714 O OD2 . ASP A 0 607 . -8.002   -10.243 -10.140 1.00 93.37 607 A 1 
ATOM 4715 N N   . ASP A 0 608 . -6.808   -5.720  -11.607 1.00 91.68 608 A 1 
ATOM 4716 C CA  . ASP A 0 608 . -6.146   -5.293  -12.833 1.00 91.68 608 A 1 
ATOM 4717 C C   . ASP A 0 608 . -4.698   -5.776  -12.829 1.00 91.68 608 A 1 
ATOM 4718 C CB  . ASP A 0 608 . -6.230   -3.767  -12.993 1.00 91.68 608 A 1 
ATOM 4719 O O   . ASP A 0 608 . -3.958   -5.564  -11.867 1.00 91.68 608 A 1 
ATOM 4720 C CG  . ASP A 0 608 . -5.706   -3.309  -14.360 1.00 91.68 608 A 1 
ATOM 4721 O OD1 . ASP A 0 608 . -6.201   -3.818  -15.390 1.00 91.68 608 A 1 
ATOM 4722 O OD2 . ASP A 0 608 . -4.839   -2.412  -14.416 1.00 91.68 608 A 1 
ATOM 4723 N N   . GLU A 0 609 . -4.298   -6.409  -13.927 1.00 95.45 609 A 1 
ATOM 4724 C CA  . GLU A 0 609 . -2.951   -6.920  -14.154 1.00 95.45 609 A 1 
ATOM 4725 C C   . GLU A 0 609 . -2.461   -6.431  -15.513 1.00 95.45 609 A 1 
ATOM 4726 C CB  . GLU A 0 609 . -2.919   -8.455  -14.110 1.00 95.45 609 A 1 
ATOM 4727 O O   . GLU A 0 609 . -3.073   -6.700  -16.550 1.00 95.45 609 A 1 
ATOM 4728 C CG  . GLU A 0 609 . -3.027   -9.021  -12.689 1.00 95.45 609 A 1 
ATOM 4729 C CD  . GLU A 0 609 . -2.963   -10.558 -12.644 1.00 95.45 609 A 1 
ATOM 4730 O OE1 . GLU A 0 609 . -3.148   -11.108 -11.534 1.00 95.45 609 A 1 
ATOM 4731 O OE2 . GLU A 0 609 . -2.665   -11.201 -13.679 1.00 95.45 609 A 1 
ATOM 4732 N N   . GLN A 0 610 . -1.335   -5.726  -15.511 1.00 94.10 610 A 1 
ATOM 4733 C CA  . GLN A 0 610 . -0.727   -5.151  -16.700 1.00 94.10 610 A 1 
ATOM 4734 C C   . GLN A 0 610 . 0.710    -5.637  -16.835 1.00 94.10 610 A 1 
ATOM 4735 C CB  . GLN A 0 610 . -0.795   -3.617  -16.654 1.00 94.10 610 A 1 
ATOM 4736 O O   . GLN A 0 610 . 1.481    -5.649  -15.876 1.00 94.10 610 A 1 
ATOM 4737 C CG  . GLN A 0 610 . -2.225   -3.068  -16.518 1.00 94.10 610 A 1 
ATOM 4738 C CD  . GLN A 0 610 . -3.153   -3.405  -17.683 1.00 94.10 610 A 1 
ATOM 4739 N NE2 . GLN A 0 610 . -4.435   -3.180  -17.524 1.00 94.10 610 A 1 
ATOM 4740 O OE1 . GLN A 0 610 . -2.754   -3.829  -18.763 1.00 94.10 610 A 1 
ATOM 4741 N N   . TYR A 0 611 . 1.080    -6.010  -18.056 1.00 95.42 611 A 1 
ATOM 4742 C CA  . TYR A 0 611 . 2.444    -6.376  -18.411 1.00 95.42 611 A 1 
ATOM 4743 C C   . TYR A 0 611 . 2.845    -5.663  -19.694 1.00 95.42 611 A 1 
ATOM 4744 C CB  . TYR A 0 611 . 2.567    -7.896  -18.561 1.00 95.42 611 A 1 
ATOM 4745 O O   . TYR A 0 611 . 2.161    -5.768  -20.716 1.00 95.42 611 A 1 
ATOM 4746 C CG  . TYR A 0 611 . 3.947    -8.342  -19.007 1.00 95.42 611 A 1 
ATOM 4747 C CD1 . TYR A 0 611 . 4.187    -8.684  -20.354 1.00 95.42 611 A 1 
ATOM 4748 C CD2 . TYR A 0 611 . 5.006    -8.361  -18.081 1.00 95.42 611 A 1 
ATOM 4749 C CE1 . TYR A 0 611 . 5.478    -9.075  -20.765 1.00 95.42 611 A 1 
ATOM 4750 C CE2 . TYR A 0 611 . 6.298    -8.742  -18.487 1.00 95.42 611 A 1 
ATOM 4751 O OH  . TYR A 0 611 . 7.783    -9.485  -20.214 1.00 95.42 611 A 1 
ATOM 4752 C CZ  . TYR A 0 611 . 6.534    -9.108  -19.829 1.00 95.42 611 A 1 
ATOM 4753 N N   . ALA A 0 612 . 3.981    -4.978  -19.653 1.00 94.19 612 A 1 
ATOM 4754 C CA  . ALA A 0 612 . 4.569    -4.338  -20.814 1.00 94.19 612 A 1 
ATOM 4755 C C   . ALA A 0 612 . 6.033    -4.750  -20.954 1.00 94.19 612 A 1 
ATOM 4756 C CB  . ALA A 0 612 . 4.383    -2.822  -20.708 1.00 94.19 612 A 1 
ATOM 4757 O O   . ALA A 0 612 . 6.780    -4.821  -19.981 1.00 94.19 612 A 1 
ATOM 4758 N N   . ARG A 0 613 . 6.443    -5.013  -22.197 1.00 94.72 613 A 1 
ATOM 4759 C CA  . ARG A 0 613 . 7.837    -5.261  -22.554 1.00 94.72 613 A 1 
ATOM 4760 C C   . ARG A 0 613 . 8.148    -4.635  -23.899 1.00 94.72 613 A 1 
ATOM 4761 C CB  . ARG A 0 613 . 8.137    -6.764  -22.543 1.00 94.72 613 A 1 
ATOM 4762 O O   . ARG A 0 613 . 7.438    -4.884  -24.876 1.00 94.72 613 A 1 
ATOM 4763 C CG  . ARG A 0 613 . 9.590    -7.051  -22.969 1.00 94.72 613 A 1 
ATOM 4764 C CD  . ARG A 0 613 . 9.942    -8.529  -22.815 1.00 94.72 613 A 1 
ATOM 4765 N NE  . ARG A 0 613 . 9.178    -9.353  -23.775 1.00 94.72 613 A 1 
ATOM 4766 N NH1 . ARG A 0 613 . 9.030    -11.237 -22.487 1.00 94.72 613 A 1 
ATOM 4767 N NH2 . ARG A 0 613 . 8.080    -11.201 -24.510 1.00 94.72 613 A 1 
ATOM 4768 C CZ  . ARG A 0 613 . 8.769    -10.590 -23.585 1.00 94.72 613 A 1 
ATOM 4769 N N   . LYS A 0 614 . 9.250    -3.901  -23.961 1.00 95.28 614 A 1 
ATOM 4770 C CA  . LYS A 0 614 . 9.837    -3.369  -25.187 1.00 95.28 614 A 1 
ATOM 4771 C C   . LYS A 0 614 . 11.293   -3.809  -25.272 1.00 95.28 614 A 1 
ATOM 4772 C CB  . LYS A 0 614 . 9.678    -1.847  -25.176 1.00 95.28 614 A 1 
ATOM 4773 O O   . LYS A 0 614 . 11.999   -3.788  -24.274 1.00 95.28 614 A 1 
ATOM 4774 C CG  . LYS A 0 614 . 10.078   -1.218  -26.514 1.00 95.28 614 A 1 
ATOM 4775 C CD  . LYS A 0 614 . 9.882    0.298   -26.447 1.00 95.28 614 A 1 
ATOM 4776 C CE  . LYS A 0 614 . 10.304   0.938   -27.771 1.00 95.28 614 A 1 
ATOM 4777 N NZ  . LYS A 0 614 . 10.281   2.418   -27.672 1.00 95.28 614 A 1 
ATOM 4778 N N   . VAL A 0 615 . 11.712   -4.213  -26.467 1.00 95.36 615 A 1 
ATOM 4779 C CA  . VAL A 0 615 . 13.093   -4.599  -26.768 1.00 95.36 615 A 1 
ATOM 4780 C C   . VAL A 0 615 . 13.538   -3.835  -28.007 1.00 95.36 615 A 1 
ATOM 4781 C CB  . VAL A 0 615 . 13.240   -6.121  -26.964 1.00 95.36 615 A 1 
ATOM 4782 O O   . VAL A 0 615 . 12.775   -3.749  -28.975 1.00 95.36 615 A 1 
ATOM 4783 C CG1 . VAL A 0 615 . 14.697   -6.520  -27.227 1.00 95.36 615 A 1 
ATOM 4784 C CG2 . VAL A 0 615 . 12.743   -6.894  -25.731 1.00 95.36 615 A 1 
ATOM 4785 N N   . ARG A 0 616 . 14.740   -3.273  -27.959 1.00 88.55 616 A 1 
ATOM 4786 C CA  . ARG A 0 616 . 15.472   -2.710  -29.094 1.00 88.55 616 A 1 
ATOM 4787 C C   . ARG A 0 616 . 16.853   -3.343  -29.122 1.00 88.55 616 A 1 
ATOM 4788 C CB  . ARG A 0 616 . 15.583   -1.190  -28.965 1.00 88.55 616 A 1 
ATOM 4789 O O   . ARG A 0 616 . 17.400   -3.600  -28.058 1.00 88.55 616 A 1 
ATOM 4790 C CG  . ARG A 0 616 . 14.236   -0.534  -29.275 1.00 88.55 616 A 1 
ATOM 4791 C CD  . ARG A 0 616 . 14.343   0.987   -29.193 1.00 88.55 616 A 1 
ATOM 4792 N NE  . ARG A 0 616 . 14.230   1.473   -27.805 1.00 88.55 616 A 1 
ATOM 4793 N NH1 . ARG A 0 616 . 16.369   2.317   -27.509 1.00 88.55 616 A 1 
ATOM 4794 N NH2 . ARG A 0 616 . 14.765   2.721   -26.028 1.00 88.55 616 A 1 
ATOM 4795 C CZ  . ARG A 0 616 . 15.136   2.153   -27.133 1.00 88.55 616 A 1 
ATOM 4796 N N   . ALA A 0 617 . 17.309   -3.679  -30.315 1.00 88.68 617 A 1 
ATOM 4797 C CA  . ALA A 0 617 . 18.626   -4.231  -30.554 1.00 88.68 617 A 1 
ATOM 4798 C C   . ALA A 0 617 . 18.982   -3.966  -32.015 1.00 88.68 617 A 1 
ATOM 4799 C CB  . ALA A 0 617 . 18.621   -5.740  -30.259 1.00 88.68 617 A 1 
ATOM 4800 O O   . ALA A 0 617 . 18.183   -4.298  -32.906 1.00 88.68 617 A 1 
ATOM 4801 N N   . ASP A 0 618 . 20.165   -3.429  -32.224 1.00 83.66 618 A 1 
ATOM 4802 C CA  . ASP A 0 618 . 20.845   -3.234  -33.486 1.00 83.66 618 A 1 
ATOM 4803 C C   . ASP A 0 618 . 22.278   -3.794  -33.421 1.00 83.66 618 A 1 
ATOM 4804 C CB  . ASP A 0 618 . 20.727   -1.790  -34.030 1.00 83.66 618 A 1 
ATOM 4805 O O   . ASP A 0 618 . 22.743   -4.326  -32.412 1.00 83.66 618 A 1 
ATOM 4806 C CG  . ASP A 0 618 . 20.515   -0.626  -33.052 1.00 83.66 618 A 1 
ATOM 4807 O OD1 . ASP A 0 618 . 19.373   -0.565  -32.516 1.00 83.66 618 A 1 
ATOM 4808 O OD2 . ASP A 0 618 . 21.302   0.338   -33.122 1.00 83.66 618 A 1 
ATOM 4809 N N   . ASP A 0 619 . 22.882   -3.890  -34.600 1.00 84.16 619 A 1 
ATOM 4810 C CA  . ASP A 0 619 . 24.222   -4.431  -34.834 1.00 84.16 619 A 1 
ATOM 4811 C C   . ASP A 0 619 . 24.702   -3.768  -36.121 1.00 84.16 619 A 1 
ATOM 4812 C CB  . ASP A 0 619 . 24.175   -5.975  -34.931 1.00 84.16 619 A 1 
ATOM 4813 O O   . ASP A 0 619 . 24.520   -4.326  -37.217 1.00 84.16 619 A 1 
ATOM 4814 C CG  . ASP A 0 619 . 25.511   -6.718  -35.163 1.00 84.16 619 A 1 
ATOM 4815 O OD1 . ASP A 0 619 . 26.629   -6.170  -35.173 1.00 84.16 619 A 1 
ATOM 4816 O OD2 . ASP A 0 619 . 25.476   -7.974  -35.259 1.00 84.16 619 A 1 
ATOM 4817 N N   . ASP A 0 620 . 25.183   -2.532  -36.013 1.00 82.42 620 A 1 
ATOM 4818 C CA  . ASP A 0 620 . 25.707   -1.805  -37.152 1.00 82.42 620 A 1 
ATOM 4819 C C   . ASP A 0 620 . 27.176   -2.175  -37.365 1.00 82.42 620 A 1 
ATOM 4820 C CB  . ASP A 0 620 . 25.447   -0.285  -37.116 1.00 82.42 620 A 1 
ATOM 4821 O O   . ASP A 0 620 . 27.973   -2.421  -36.462 1.00 82.42 620 A 1 
ATOM 4822 C CG  . ASP A 0 620 . 23.959   0.103   -37.099 1.00 82.42 620 A 1 
ATOM 4823 O OD1 . ASP A 0 620 . 23.186   -0.577  -37.831 1.00 82.42 620 A 1 
ATOM 4824 O OD2 . ASP A 0 620 . 23.604   1.206   -36.629 1.00 82.42 620 A 1 
ATOM 4825 N N   . GLN A 0 621 . 27.536   -2.279  -38.639 1.00 78.20 621 A 1 
ATOM 4826 C CA  . GLN A 0 621 . 28.901   -2.530  -39.074 1.00 78.20 621 A 1 
ATOM 4827 C C   . GLN A 0 621 . 29.268   -1.454  -40.081 1.00 78.20 621 A 1 
ATOM 4828 C CB  . GLN A 0 621 . 29.034   -3.938  -39.678 1.00 78.20 621 A 1 
ATOM 4829 O O   . GLN A 0 621 . 28.581   -1.293  -41.097 1.00 78.20 621 A 1 
ATOM 4830 C CG  . GLN A 0 621 . 28.818   -5.028  -38.624 1.00 78.20 621 A 1 
ATOM 4831 C CD  . GLN A 0 621 . 29.053   -6.442  -39.143 1.00 78.20 621 A 1 
ATOM 4832 N NE2 . GLN A 0 621 . 29.310   -7.366  -38.245 1.00 78.20 621 A 1 
ATOM 4833 O OE1 . GLN A 0 621 . 29.014   -6.770  -40.326 1.00 78.20 621 A 1 
ATOM 4834 N N   . TRP A 0 622 . 30.370   -0.752  -39.834 1.00 66.47 622 A 1 
ATOM 4835 C CA  . TRP A 0 622 . 30.843   0.326   -40.700 1.00 66.47 622 A 1 
ATOM 4836 C C   . TRP A 0 622 . 32.317   0.170   -41.073 1.00 66.47 622 A 1 
ATOM 4837 C CB  . TRP A 0 622 . 30.508   1.690   -40.078 1.00 66.47 622 A 1 
ATOM 4838 O O   . TRP A 0 622 . 33.083   -0.499  -40.387 1.00 66.47 622 A 1 
ATOM 4839 C CG  . TRP A 0 622 . 31.095   2.047   -38.743 1.00 66.47 622 A 1 
ATOM 4840 C CD1 . TRP A 0 622 . 32.096   1.420   -38.087 1.00 66.47 622 A 1 
ATOM 4841 C CD2 . TRP A 0 622 . 30.687   3.130   -37.853 1.00 66.47 622 A 1 
ATOM 4842 C CE2 . TRP A 0 622 . 31.515   3.104   -36.691 1.00 66.47 622 A 1 
ATOM 4843 C CE3 . TRP A 0 622 . 29.678   4.115   -37.898 1.00 66.47 622 A 1 
ATOM 4844 N NE1 . TRP A 0 622 . 32.365   2.049   -36.894 1.00 66.47 622 A 1 
ATOM 4845 C CH2 . TRP A 0 622 . 30.338   4.960   -35.700 1.00 66.47 622 A 1 
ATOM 4846 C CZ2 . TRP A 0 622 . 31.360   4.002   -35.631 1.00 66.47 622 A 1 
ATOM 4847 C CZ3 . TRP A 0 622 . 29.502   5.018   -36.831 1.00 66.47 622 A 1 
ATOM 4848 N N   . ALA A 0 623 . 32.705   0.754   -42.203 1.00 69.30 623 A 1 
ATOM 4849 C CA  . ALA A 0 623 . 34.094   0.870   -42.627 1.00 69.30 623 A 1 
ATOM 4850 C C   . ALA A 0 623 . 34.274   2.191   -43.382 1.00 69.30 623 A 1 
ATOM 4851 C CB  . ALA A 0 623 . 34.487   -0.325  -43.507 1.00 69.30 623 A 1 
ATOM 4852 O O   . ALA A 0 623 . 33.421   2.535   -44.207 1.00 69.30 623 A 1 
ATOM 4853 N N   . GLU A 0 624 . 35.370   2.898   -43.124 1.00 63.58 624 A 1 
ATOM 4854 C CA  . GLU A 0 624 . 35.759   4.123   -43.823 1.00 63.58 624 A 1 
ATOM 4855 C C   . GLU A 0 624 . 37.188   3.991   -44.364 1.00 63.58 624 A 1 
ATOM 4856 C CB  . GLU A 0 624 . 35.642   5.358   -42.906 1.00 63.58 624 A 1 
ATOM 4857 O O   . GLU A 0 624 . 38.068   3.526   -43.648 1.00 63.58 624 A 1 
ATOM 4858 C CG  . GLU A 0 624 . 34.214   5.621   -42.387 1.00 63.58 624 A 1 
ATOM 4859 C CD  . GLU A 0 624 . 34.005   7.042   -41.820 1.00 63.58 624 A 1 
ATOM 4860 O OE1 . GLU A 0 624 . 32.822   7.432   -41.666 1.00 63.58 624 A 1 
ATOM 4861 O OE2 . GLU A 0 624 . 34.989   7.801   -41.657 1.00 63.58 624 A 1 
ATOM 4862 N N   . ASP A 0 625 . 37.404   4.414   -45.613 1.00 64.69 625 A 1 
ATOM 4863 C CA  . ASP A 0 625 . 38.709   4.498   -46.276 1.00 64.69 625 A 1 
ATOM 4864 C C   . ASP A 0 625 . 38.989   5.946   -46.728 1.00 64.69 625 A 1 
ATOM 4865 C CB  . ASP A 0 625 . 38.787   3.482   -47.441 1.00 64.69 625 A 1 
ATOM 4866 O O   . ASP A 0 625 . 38.236   6.537   -47.512 1.00 64.69 625 A 1 
ATOM 4867 C CG  . ASP A 0 625 . 37.787   3.670   -48.605 1.00 64.69 625 A 1 
ATOM 4868 O OD1 . ASP A 0 625 . 36.591   3.974   -48.365 1.00 64.69 625 A 1 
ATOM 4869 O OD2 . ASP A 0 625 . 38.175   3.419   -49.777 1.00 64.69 625 A 1 
ATOM 4870 N N   . TRP A 0 626 . 40.069   6.559   -46.228 1.00 49.43 626 A 1 
ATOM 4871 C CA  . TRP A 0 626 . 40.441   7.949   -46.530 1.00 49.43 626 A 1 
ATOM 4872 C C   . TRP A 0 626 . 41.882   8.093   -47.035 1.00 49.43 626 A 1 
ATOM 4873 C CB  . TRP A 0 626 . 40.179   8.863   -45.323 1.00 49.43 626 A 1 
ATOM 4874 O O   . TRP A 0 626 . 42.837   8.185   -46.269 1.00 49.43 626 A 1 
ATOM 4875 C CG  . TRP A 0 626 . 38.808   9.466   -45.264 1.00 49.43 626 A 1 
ATOM 4876 C CD1 . TRP A 0 626 . 37.778   8.986   -44.536 1.00 49.43 626 A 1 
ATOM 4877 C CD2 . TRP A 0 626 . 38.296   10.651  -45.949 1.00 49.43 626 A 1 
ATOM 4878 C CE2 . TRP A 0 626 . 36.931   10.835  -45.571 1.00 49.43 626 A 1 
ATOM 4879 C CE3 . TRP A 0 626 . 38.850   11.590  -46.851 1.00 49.43 626 A 1 
ATOM 4880 N NE1 . TRP A 0 626 . 36.671   9.793   -44.701 1.00 49.43 626 A 1 
ATOM 4881 C CH2 . TRP A 0 626 . 36.741   12.820  -46.958 1.00 49.43 626 A 1 
ATOM 4882 C CZ2 . TRP A 0 626 . 36.160   11.902  -46.063 1.00 49.43 626 A 1 
ATOM 4883 C CZ3 . TRP A 0 626 . 38.085   12.663  -47.351 1.00 49.43 626 A 1 
ATOM 4884 N N   . ASP A 0 627 . 42.024   8.277   -48.349 1.00 63.13 627 A 1 
ATOM 4885 C CA  . ASP A 0 627 . 43.300   8.574   -49.010 1.00 63.13 627 A 1 
ATOM 4886 C C   . ASP A 0 627 . 43.558   10.088  -49.161 1.00 63.13 627 A 1 
ATOM 4887 C CB  . ASP A 0 627 . 43.290   7.967   -50.417 1.00 63.13 627 A 1 
ATOM 4888 O O   . ASP A 0 627 . 42.835   10.798  -49.875 1.00 63.13 627 A 1 
ATOM 4889 C CG  . ASP A 0 627 . 43.492   6.459   -50.491 1.00 63.13 627 A 1 
ATOM 4890 O OD1 . ASP A 0 627 . 44.544   6.028   -49.985 1.00 63.13 627 A 1 
ATOM 4891 O OD2 . ASP A 0 627 . 42.790   5.846   -51.327 1.00 63.13 627 A 1 
ATOM 4892 N N   . VAL A 0 628 . 44.670   10.600  -48.617 1.00 51.16 628 A 1 
ATOM 4893 C CA  . VAL A 0 628 . 45.150   11.968  -48.889 1.00 51.16 628 A 1 
ATOM 4894 C C   . VAL A 0 628 . 46.463   11.945  -49.664 1.00 51.16 628 A 1 
ATOM 4895 C CB  . VAL A 0 628 . 45.258   12.833  -47.619 1.00 51.16 628 A 1 
ATOM 4896 O O   . VAL A 0 628 . 47.536   11.675  -49.132 1.00 51.16 628 A 1 
ATOM 4897 C CG1 . VAL A 0 628 . 45.703   14.268  -47.969 1.00 51.16 628 A 1 
ATOM 4898 C CG2 . VAL A 0 628 . 43.904   12.941  -46.909 1.00 51.16 628 A 1 
ATOM 4899 N N   . TRP A 0 629 . 46.397   12.361  -50.929 1.00 50.30 629 A 1 
ATOM 4900 C CA  . TRP A 0 629 . 47.571   12.572  -51.775 1.00 50.30 629 A 1 
ATOM 4901 C C   . TRP A 0 629 . 47.903   14.057  -51.913 1.00 50.30 629 A 1 
ATOM 4902 C CB  . TRP A 0 629 . 47.334   11.934  -53.144 1.00 50.30 629 A 1 
ATOM 4903 O O   . TRP A 0 629 . 47.149   14.821  -52.523 1.00 50.30 629 A 1 
ATOM 4904 C CG  . TRP A 0 629 . 47.649   10.479  -53.223 1.00 50.30 629 A 1 
ATOM 4905 C CD1 . TRP A 0 629 . 46.784   9.449   -53.087 1.00 50.30 629 A 1 
ATOM 4906 C CD2 . TRP A 0 629 . 48.954   9.853   -53.337 1.00 50.30 629 A 1 
ATOM 4907 C CE2 . TRP A 0 629 . 48.782   8.459   -53.548 1.00 50.30 629 A 1 
ATOM 4908 C CE3 . TRP A 0 629 . 50.269   10.293  -53.151 1.00 50.30 629 A 1 
ATOM 4909 N NE1 . TRP A 0 629 . 47.453   8.257   -53.278 1.00 50.30 629 A 1 
ATOM 4910 C CH2 . TRP A 0 629 . 51.149   8.054   -53.663 1.00 50.30 629 A 1 
ATOM 4911 C CZ2 . TRP A 0 629 . 49.843   7.591   -53.835 1.00 50.30 629 A 1 
ATOM 4912 C CZ3 . TRP A 0 629 . 51.321   9.362   -53.204 1.00 50.30 629 A 1 
ATOM 4913 N N   . SER A 0 630 . 49.083   14.470  -51.441 1.00 52.64 630 A 1 
ATOM 4914 C CA  . SER A 0 630 . 49.604   15.814  -51.710 1.00 52.64 630 A 1 
ATOM 4915 C C   . SER A 0 630 . 50.664   15.766  -52.810 1.00 52.64 630 A 1 
ATOM 4916 C CB  . SER A 0 630 . 50.069   16.523  -50.436 1.00 52.64 630 A 1 
ATOM 4917 O O   . SER A 0 630 . 51.704   15.118  -52.709 1.00 52.64 630 A 1 
ATOM 4918 O OG  . SER A 0 630 . 51.087   15.810  -49.776 1.00 52.64 630 A 1 
ATOM 4919 N N   . LYS A 0 631 . 50.392   16.460  -53.916 1.00 43.96 631 A 1 
ATOM 4920 C CA  . LYS A 0 631 . 51.352   16.635  -55.005 1.00 43.96 631 A 1 
ATOM 4921 C C   . LYS A 0 631 . 52.275   17.793  -54.617 1.00 43.96 631 A 1 
ATOM 4922 C CB  . LYS A 0 631 . 50.571   16.862  -56.313 1.00 43.96 631 A 1 
ATOM 4923 O O   . LYS A 0 631 . 51.820   18.933  -54.565 1.00 43.96 631 A 1 
ATOM 4924 C CG  . LYS A 0 631 . 51.307   16.335  -57.550 1.00 43.96 631 A 1 
ATOM 4925 C CD  . LYS A 0 631 . 50.436   16.571  -58.790 1.00 43.96 631 A 1 
ATOM 4926 C CE  . LYS A 0 631 . 51.057   15.917  -60.025 1.00 43.96 631 A 1 
ATOM 4927 N NZ  . LYS A 0 631 . 50.243   16.210  -61.227 1.00 43.96 631 A 1 
ATOM 4928 N N   . LYS A 0 632 . 53.553   17.526  -54.324 1.00 45.34 632 A 1 
ATOM 4929 C CA  . LYS A 0 632 . 54.558   18.596  -54.219 1.00 45.34 632 A 1 
ATOM 4930 C C   . LYS A 0 632 . 54.696   19.244  -55.599 1.00 45.34 632 A 1 
ATOM 4931 C CB  . LYS A 0 632 . 55.915   18.058  -53.713 1.00 45.34 632 A 1 
ATOM 4932 O O   . LYS A 0 632 . 55.335   18.684  -56.487 1.00 45.34 632 A 1 
ATOM 4933 C CG  . LYS A 0 632 . 56.017   17.934  -52.182 1.00 45.34 632 A 1 
ATOM 4934 C CD  . LYS A 0 632 . 57.383   17.345  -51.779 1.00 45.34 632 A 1 
ATOM 4935 C CE  . LYS A 0 632 . 57.469   17.060  -50.271 1.00 45.34 632 A 1 
ATOM 4936 N NZ  . LYS A 0 632 . 58.530   16.061  -49.959 1.00 45.34 632 A 1 
ATOM 4937 N N   . ASP A 0 633 . 54.093   20.414  -55.793 1.00 38.20 633 A 1 
ATOM 4938 C CA  . ASP A 0 633 . 54.456   21.286  -56.908 1.00 38.20 633 A 1 
ATOM 4939 C C   . ASP A 0 633 . 55.928   21.674  -56.713 1.00 38.20 633 A 1 
ATOM 4940 C CB  . ASP A 0 633 . 53.542   22.523  -56.986 1.00 38.20 633 A 1 
ATOM 4941 O O   . ASP A 0 633 . 56.287   22.376  -55.766 1.00 38.20 633 A 1 
ATOM 4942 C CG  . ASP A 0 633 . 52.186   22.269  -57.663 1.00 38.20 633 A 1 
ATOM 4943 O OD1 . ASP A 0 633 . 52.076   21.296  -58.447 1.00 38.20 633 A 1 
ATOM 4944 O OD2 . ASP A 0 633 . 51.275   23.094  -57.425 1.00 38.20 633 A 1 
ATOM 4945 N N   . ALA A 0 634 . 56.798   21.173  -57.590 1.00 44.60 634 A 1 
ATOM 4946 C CA  . ALA A 0 634 . 58.253   21.299  -57.497 1.00 44.60 634 A 1 
ATOM 4947 C C   . ALA A 0 634 . 58.786   22.751  -57.589 1.00 44.60 634 A 1 
ATOM 4948 C CB  . ALA A 0 634 . 58.861   20.387  -58.572 1.00 44.60 634 A 1 
ATOM 4949 O O   . ALA A 0 634 . 59.993   22.967  -57.498 1.00 44.60 634 A 1 
ATOM 4950 N N   . ASP A 0 635 . 57.917   23.760  -57.708 1.00 38.58 635 A 1 
ATOM 4951 C CA  . ASP A 0 635 . 58.300   25.126  -58.085 1.00 38.58 635 A 1 
ATOM 4952 C C   . ASP A 0 635 . 58.355   26.143  -56.927 1.00 38.58 635 A 1 
ATOM 4953 C CB  . ASP A 0 635 . 57.425   25.590  -59.262 1.00 38.58 635 A 1 
ATOM 4954 O O   . ASP A 0 635 . 58.546   27.337  -57.156 1.00 38.58 635 A 1 
ATOM 4955 C CG  . ASP A 0 635 . 57.730   24.852  -60.576 1.00 38.58 635 A 1 
ATOM 4956 O OD1 . ASP A 0 635 . 58.830   24.271  -60.704 1.00 38.58 635 A 1 
ATOM 4957 O OD2 . ASP A 0 635 . 56.864   24.923  -61.476 1.00 38.58 635 A 1 
ATOM 4958 N N   . ALA A 0 636 . 58.258   25.717  -55.662 1.00 34.51 636 A 1 
ATOM 4959 C CA  . ALA A 0 636 . 58.333   26.625  -54.507 1.00 34.51 636 A 1 
ATOM 4960 C C   . ALA A 0 636 . 59.611   26.467  -53.654 1.00 34.51 636 A 1 
ATOM 4961 C CB  . ALA A 0 636 . 57.017   26.574  -53.726 1.00 34.51 636 A 1 
ATOM 4962 O O   . ALA A 0 636 . 59.576   26.587  -52.428 1.00 34.51 636 A 1 
ATOM 4963 N N   . TYR A 0 637 . 60.767   26.266  -54.293 1.00 35.82 637 A 1 
ATOM 4964 C CA  . TYR A 0 637 . 62.081   26.489  -53.673 1.00 35.82 637 A 1 
ATOM 4965 C C   . TYR A 0 637 . 62.233   27.982  -53.317 1.00 35.82 637 A 1 
ATOM 4966 C CB  . TYR A 0 637 . 63.204   26.021  -54.627 1.00 35.82 637 A 1 
ATOM 4967 O O   . TYR A 0 637 . 62.659   28.791  -54.139 1.00 35.82 637 A 1 
ATOM 4968 C CG  . TYR A 0 637 . 63.910   24.744  -54.217 1.00 35.82 637 A 1 
ATOM 4969 C CD1 . TYR A 0 637 . 65.065   24.806  -53.410 1.00 35.82 637 A 1 
ATOM 4970 C CD2 . TYR A 0 637 . 63.443   23.501  -54.684 1.00 35.82 637 A 1 
ATOM 4971 C CE1 . TYR A 0 637 . 65.757   23.625  -53.071 1.00 35.82 637 A 1 
ATOM 4972 C CE2 . TYR A 0 637 . 64.134   22.321  -54.350 1.00 35.82 637 A 1 
ATOM 4973 O OH  . TYR A 0 637 . 65.954   21.234  -53.242 1.00 35.82 637 A 1 
ATOM 4974 C CZ  . TYR A 0 637 . 65.291   22.379  -53.547 1.00 35.82 637 A 1 
ATOM 4975 N N   . GLY A 0 638 . 61.872   28.395  -52.098 1.00 35.58 638 A 1 
ATOM 4976 C CA  . GLY A 0 638 . 62.241   29.742  -51.641 1.00 35.58 638 A 1 
ATOM 4977 C C   . GLY A 0 638 . 61.538   30.319  -50.421 1.00 35.58 638 A 1 
ATOM 4978 O O   . GLY A 0 638 . 62.008   31.326  -49.895 1.00 35.58 638 A 1 
ATOM 4979 N N   . LYS A 0 639 . 60.450   29.732  -49.918 1.00 35.80 639 A 1 
ATOM 4980 C CA  . LYS A 0 639 . 59.828   30.234  -48.684 1.00 35.80 639 A 1 
ATOM 4981 C C   . LYS A 0 639 . 60.201   29.337  -47.519 1.00 35.80 639 A 1 
ATOM 4982 C CB  . LYS A 0 639 . 58.326   30.469  -48.871 1.00 35.80 639 A 1 
ATOM 4983 O O   . LYS A 0 639 . 59.589   28.303  -47.296 1.00 35.80 639 A 1 
ATOM 4984 C CG  . LYS A 0 639 . 58.110   31.762  -49.677 1.00 35.80 639 A 1 
ATOM 4985 C CD  . LYS A 0 639 . 56.622   32.033  -49.900 1.00 35.80 639 A 1 
ATOM 4986 C CE  . LYS A 0 639 . 56.436   33.316  -50.718 1.00 35.80 639 A 1 
ATOM 4987 N NZ  . LYS A 0 639 . 55.012   33.508  -51.087 1.00 35.80 639 A 1 
ATOM 4988 N N   . ALA A 0 640 . 61.211   29.783  -46.776 1.00 33.92 640 A 1 
ATOM 4989 C CA  . ALA A 0 640 . 61.506   29.350  -45.420 1.00 33.92 640 A 1 
ATOM 4990 C C   . ALA A 0 640 . 60.276   29.579  -44.523 1.00 33.92 640 A 1 
ATOM 4991 C CB  . ALA A 0 640 . 62.739   30.134  -44.940 1.00 33.92 640 A 1 
ATOM 4992 O O   . ALA A 0 640 . 60.189   30.561  -43.792 1.00 33.92 640 A 1 
ATOM 4993 N N   . ALA A 0 641 . 59.289   28.693  -44.602 1.00 32.33 641 A 1 
ATOM 4994 C CA  . ALA A 0 641 . 58.315   28.530  -43.546 1.00 32.33 641 A 1 
ATOM 4995 C C   . ALA A 0 641 . 58.969   27.573  -42.558 1.00 32.33 641 A 1 
ATOM 4996 C CB  . ALA A 0 641 . 56.983   28.047  -44.126 1.00 32.33 641 A 1 
ATOM 4997 O O   . ALA A 0 641 . 58.926   26.358  -42.719 1.00 32.33 641 A 1 
ATOM 4998 N N   . SER A 0 642 . 59.648   28.142  -41.563 1.00 37.61 642 A 1 
ATOM 4999 C CA  . SER A 0 642 . 59.937   27.460  -40.311 1.00 37.61 642 A 1 
ATOM 5000 C C   . SER A 0 642 . 58.620   26.885  -39.796 1.00 37.61 642 A 1 
ATOM 5001 C CB  . SER A 0 642 . 60.542   28.463  -39.321 1.00 37.61 642 A 1 
ATOM 5002 O O   . SER A 0 642 . 57.824   27.594  -39.177 1.00 37.61 642 A 1 
ATOM 5003 O OG  . SER A 0 642 . 59.807   29.674  -39.339 1.00 37.61 642 A 1 
ATOM 5004 N N   . ALA A 0 643 . 58.366   25.623  -40.136 1.00 37.84 643 A 1 
ATOM 5005 C CA  . ALA A 0 643 . 57.249   24.851  -39.648 1.00 37.84 643 A 1 
ATOM 5006 C C   . ALA A 0 643 . 57.492   24.651  -38.157 1.00 37.84 643 A 1 
ATOM 5007 C CB  . ALA A 0 643 . 57.141   23.545  -40.445 1.00 37.84 643 A 1 
ATOM 5008 O O   . ALA A 0 643 . 58.147   23.713  -37.710 1.00 37.84 643 A 1 
ATOM 5009 N N   . HIS A 0 644 . 56.987   25.596  -37.377 1.00 32.33 644 A 1 
ATOM 5010 C CA  . HIS A 0 644 . 56.738   25.411  -35.968 1.00 32.33 644 A 1 
ATOM 5011 C C   . HIS A 0 644 . 55.620   24.368  -35.836 1.00 32.33 644 A 1 
ATOM 5012 C CB  . HIS A 0 644 . 56.397   26.780  -35.362 1.00 32.33 644 A 1 
ATOM 5013 O O   . HIS A 0 644 . 54.479   24.702  -35.535 1.00 32.33 644 A 1 
ATOM 5014 C CG  . HIS A 0 644 . 56.225   26.752  -33.867 1.00 32.33 644 A 1 
ATOM 5015 C CD2 . HIS A 0 644 . 55.053   26.898  -33.175 1.00 32.33 644 A 1 
ATOM 5016 N ND1 . HIS A 0 644 . 57.229   26.591  -32.942 1.00 32.33 644 A 1 
ATOM 5017 C CE1 . HIS A 0 644 . 56.678   26.646  -31.719 1.00 32.33 644 A 1 
ATOM 5018 N NE2 . HIS A 0 644 . 55.356   26.848  -31.810 1.00 32.33 644 A 1 
ATOM 5019 N N   . ARG A 0 645 . 55.926   23.092  -36.095 1.00 40.91 645 A 1 
ATOM 5020 C CA  . ARG A 0 645 . 55.109   21.983  -35.605 1.00 40.91 645 A 1 
ATOM 5021 C C   . ARG A 0 645 . 55.493   21.790  -34.143 1.00 40.91 645 A 1 
ATOM 5022 C CB  . ARG A 0 645 . 55.240   20.715  -36.479 1.00 40.91 645 A 1 
ATOM 5023 O O   . ARG A 0 645 . 56.301   20.937  -33.799 1.00 40.91 645 A 1 
ATOM 5024 C CG  . ARG A 0 645 . 54.568   20.894  -37.856 1.00 40.91 645 A 1 
ATOM 5025 C CD  . ARG A 0 645 . 54.044   19.589  -38.490 1.00 40.91 645 A 1 
ATOM 5026 N NE  . ARG A 0 645 . 55.086   18.763  -39.142 1.00 40.91 645 A 1 
ATOM 5027 N NH1 . ARG A 0 645 . 53.771   17.844  -40.809 1.00 40.91 645 A 1 
ATOM 5028 N NH2 . ARG A 0 645 . 55.903   17.257  -40.669 1.00 40.91 645 A 1 
ATOM 5029 C CZ  . ARG A 0 645 . 54.917   17.967  -40.197 1.00 40.91 645 A 1 
ATOM 5030 N N   . SER A 0 646 . 54.989   22.675  -33.281 1.00 37.19 646 A 1 
ATOM 5031 C CA  . SER A 0 646 . 54.939   22.361  -31.855 1.00 37.19 646 A 1 
ATOM 5032 C C   . SER A 0 646 . 54.069   21.122  -31.730 1.00 37.19 646 A 1 
ATOM 5033 C CB  . SER A 0 646 . 54.337   23.512  -31.043 1.00 37.19 646 A 1 
ATOM 5034 O O   . SER A 0 646 . 52.944   21.134  -32.231 1.00 37.19 646 A 1 
ATOM 5035 O OG  . SER A 0 646 . 54.290   23.182  -29.664 1.00 37.19 646 A 1 
ATOM 5036 N N   . GLN A 0 647 . 54.576   20.073  -31.081 1.00 37.54 647 A 1 
ATOM 5037 C CA  . GLN A 0 647 . 53.727   18.954  -30.692 1.00 37.54 647 A 1 
ATOM 5038 C C   . GLN A 0 647 . 52.471   19.499  -29.992 1.00 37.54 647 A 1 
ATOM 5039 C CB  . GLN A 0 647 . 54.473   17.977  -29.775 1.00 37.54 647 A 1 
ATOM 5040 O O   . GLN A 0 647 . 52.580   20.484  -29.237 1.00 37.54 647 A 1 
ATOM 5041 C CG  . GLN A 0 647 . 55.447   17.081  -30.557 1.00 37.54 647 A 1 
ATOM 5042 C CD  . GLN A 0 647 . 55.924   15.896  -29.722 1.00 37.54 647 A 1 
ATOM 5043 N NE2 . GLN A 0 647 . 56.276   14.791  -30.339 1.00 37.54 647 A 1 
ATOM 5044 O OE1 . GLN A 0 647 . 56.008   15.958  -28.507 1.00 37.54 647 A 1 
ATOM 5045 N N   . PRO A 0 648 . 51.290   18.928  -30.283 1.00 39.37 648 A 1 
ATOM 5046 C CA  . PRO A 0 648 . 50.060   19.347  -29.640 1.00 39.37 648 A 1 
ATOM 5047 C C   . PRO A 0 648 . 50.232   19.237  -28.125 1.00 39.37 648 A 1 
ATOM 5048 C CB  . PRO A 0 648 . 48.953   18.449  -30.202 1.00 39.37 648 A 1 
ATOM 5049 O O   . PRO A 0 648 . 50.841   18.306  -27.599 1.00 39.37 648 A 1 
ATOM 5050 C CG  . PRO A 0 648 . 49.701   17.209  -30.690 1.00 39.37 648 A 1 
ATOM 5051 C CD  . PRO A 0 648 . 51.056   17.759  -31.120 1.00 39.37 648 A 1 
ATOM 5052 N N   . LYS A 0 649 . 49.744   20.251  -27.411 1.00 45.27 649 A 1 
ATOM 5053 C CA  . LYS A 0 649 . 49.722   20.240  -25.950 1.00 45.27 649 A 1 
ATOM 5054 C C   . LYS A 0 649 . 48.837   19.085  -25.502 1.00 45.27 649 A 1 
ATOM 5055 C CB  . LYS A 0 649 . 49.170   21.573  -25.422 1.00 45.27 649 A 1 
ATOM 5056 O O   . LYS A 0 649 . 47.630   19.147  -25.699 1.00 45.27 649 A 1 
ATOM 5057 C CG  . LYS A 0 649 . 50.254   22.405  -24.744 1.00 45.27 649 A 1 
ATOM 5058 C CD  . LYS A 0 649 . 49.635   23.728  -24.296 1.00 45.27 649 A 1 
ATOM 5059 C CE  . LYS A 0 649 . 50.713   24.595  -23.658 1.00 45.27 649 A 1 
ATOM 5060 N NZ  . LYS A 0 649 . 50.147   25.903  -23.271 1.00 45.27 649 A 1 
ATOM 5061 N N   . ILE A 0 650 . 49.424   18.088  -24.852 1.00 43.03 650 A 1 
ATOM 5062 C CA  . ILE A 0 650 . 48.658   17.032  -24.196 1.00 43.03 650 A 1 
ATOM 5063 C C   . ILE A 0 650 . 48.027   17.632  -22.935 1.00 43.03 650 A 1 
ATOM 5064 C CB  . ILE A 0 650 . 49.527   15.786  -23.921 1.00 43.03 650 A 1 
ATOM 5065 O O   . ILE A 0 650 . 48.710   17.966  -21.958 1.00 43.03 650 A 1 
ATOM 5066 C CG1 . ILE A 0 650 . 50.160   15.269  -25.237 1.00 43.03 650 A 1 
ATOM 5067 C CG2 . ILE A 0 650 . 48.661   14.697  -23.262 1.00 43.03 650 A 1 
ATOM 5068 C CD1 . ILE A 0 650 . 51.088   14.063  -25.060 1.00 43.03 650 A 1 
ATOM 5069 N N   . THR A 0 651 . 46.713   17.828  -22.982 1.00 46.21 651 A 1 
ATOM 5070 C CA  . THR A 0 651 . 45.900   18.255  -21.843 1.00 46.21 651 A 1 
ATOM 5071 C C   . THR A 0 651 . 45.064   17.088  -21.362 1.00 46.21 651 A 1 
ATOM 5072 C CB  . THR A 0 651 . 44.984   19.437  -22.185 1.00 46.21 651 A 1 
ATOM 5073 O O   . THR A 0 651 . 44.356   16.479  -22.156 1.00 46.21 651 A 1 
ATOM 5074 C CG2 . THR A 0 651 . 45.792   20.721  -22.381 1.00 46.21 651 A 1 
ATOM 5075 O OG1 . THR A 0 651 . 44.265   19.219  -23.373 1.00 46.21 651 A 1 
ATOM 5076 N N   . LYS A 0 652 . 45.107   16.814  -20.059 1.00 49.74 652 A 1 
ATOM 5077 C CA  . LYS A 0 652 . 44.150   15.918  -19.411 1.00 49.74 652 A 1
[truncated: 21,486 more chars]
