# Supplementary material for: Self-assembling proteins compose the chemically resistant shell biomaterial of planktonic tintinnid ciliates
Source: Nat Commun. 2026 Jun 13;17:7507. doi: 10.1038/s41467-026-74402-4 (PMC13408134; doi:10.1038/s41467-026-74402-4)
Supplement: Supplementary file 6 — Supplementary Data 16 [file 41467_2026_74402_MOESM6_ESM.zip › AF2_structure_models/Tara_Unigene_28.cif]

data_0
#
_entry.id   0
#
_struct_asym.id          A
_struct_asym.entity_id   0
#
_entity_poly.entity_id        0
_entity_poly.type             polypeptide(L)
_entity_poly.pdbx_strand_id   A
#
_entity.id     0
_entity.type   polymer
#
loop_
_entity_poly_seq.entity_id
_entity_poly_seq.num
_entity_poly_seq.mon_id
0 1   MET 
0 2   LYS 
0 3   SER 
0 4   PHE 
0 5   ALA 
0 6   PHE 
0 7   ALA 
0 8   ALA 
0 9   ALA 
0 10  LEU 
0 11  VAL 
0 12  ALA 
0 13  VAL 
0 14  ALA 
0 15  SER 
0 16  ALA 
0 17  VAL 
0 18  ASP 
0 19  LEU 
0 20  GLU 
0 21  TRP 
0 22  GLN 
0 23  GLY 
0 24  GLY 
0 25  TYR 
0 26  GLY 
0 27  TYR 
0 28  ARG 
0 29  ALA 
0 30  PRO 
0 31  LYS 
0 32  VAL 
0 33  THR 
0 34  LYS 
0 35  HIS 
0 36  THR 
0 37  THR 
0 38  PRO 
0 39  GLY 
0 40  SER 
0 41  SER 
0 42  LYS 
0 43  GLN 
0 44  GLY 
0 45  ALA 
0 46  SER 
0 47  ALA 
0 48  ALA 
0 49  TYR 
0 50  GLY 
0 51  GLN 
0 52  ASP 
0 53  TRP 
0 54  MET 
0 55  LYS 
0 56  ASP 
0 57  SER 
0 58  ALA 
0 59  SER 
0 60  ASP 
0 61  PHE 
0 62  ASP 
0 63  ALA 
0 64  TYR 
0 65  GLY 
0 66  ARG 
0 67  ASP 
0 68  GLN 
0 69  ASP 
0 70  LEU 
0 71  SER 
0 72  ILE 
0 73  GLU 
0 74  GLU 
0 75  SER 
0 76  TYR 
0 77  GLY 
0 78  ARG 
0 79  THR 
0 80  ASN 
0 81  ALA 
0 82  LYS 
0 83  SER 
0 84  TYR 
0 85  ALA 
0 86  ALA 
0 87  GLU 
0 88  SER 
0 89  TYR 
0 90  ASP 
0 91  GLU 
0 92  TRP 
0 93  ASP 
0 94  ASN 
0 95  LYS 
0 96  ASP 
0 97  ASP 
0 98  ASP 
0 99  LYS 
0 100 TRP 
0 101 GLY 
0 102 ALA 
0 103 GLN 
0 104 ALA 
0 105 TRP 
0 106 GLY 
0 107 GLN 
0 108 ASP 
0 109 ARG 
0 110 ASP 
0 111 VAL 
0 112 TYR 
0 113 GLY 
0 114 ALA 
0 115 SER 
0 116 SER 
0 117 TYR 
0 118 GLY 
0 119 LYS 
0 120 ALA 
0 121 ALA 
0 122 SER 
0 123 SER 
0 124 GLY 
0 125 ASP 
0 126 TYR 
0 127 ASP 
0 128 GLN 
0 129 TYR 
0 130 GLY 
0 131 LYS 
0 132 ALA 
0 133 GLY 
0 134 TYR 
0 135 GLY 
0 136 ALA 
0 137 SER 
0 138 LYS 
0 139 GLY 
0 140 ALA 
0 141 GLN 
0 142 GLY 
0 143 LYS 
0 144 SER 
0 145 SER 
0 146 LYS 
0 147 LYS 
0 148 GLY 
0 149 PRO 
0 150 ASP 
0 151 TYR 
0 152 ALA 
0 153 GLN 
0 154 ALA 
0 155 GLY 
0 156 TYR 
0 157 GLY 
0 158 ALA 
0 159 GLY 
0 160 GLY 
0 161 GLN 
0 162 ASP 
0 163 GLY 
0 164 TRP 
0 165 ARG 
0 166 GLY 
0 167 ALA 
0 168 SER 
0 169 ALA 
0 170 ALA 
0 171 TYR 
0 172 GLY 
0 173 ALA 
0 174 ALA 
0 175 LYS 
0 176 GLY 
0 177 GLY 
0 178 TYR 
0 179 ASP 
0 180 ASN 
0 181 ASP 
0 182 VAL 
0 183 TRP 
0 184 ALA 
0 185 LYS 
0 186 GLN 
0 187 ALA 
0 188 TYR 
0 189 GLY 
0 190 SER 
0 191 ASP 
0 192 TYR 
0 193 ASP 
0 194 SER 
0 195 ARG 
0 196 TRP 
0 197 GLY 
0 198 LYS 
0 199 SER 
0 200 TYR 
0 201 ASP 
0 202 SER 
0 203 VAL 
0 204 GLU 
0 205 ALA 
0 206 LYS 
0 207 SER 
0 208 TYR 
0 209 ASP 
0 210 ASN 
0 211 GLU 
0 212 ASN 
0 213 TYR 
0 214 ALA 
0 215 LYS 
0 216 ARG 
0 217 VAL 
0 218 ARG 
0 219 ALA 
0 220 ASP 
0 221 ASP 
0 222 ASP 
0 223 GLN 
0 224 TRP 
0 225 ALA 
0 226 GLU 
0 227 ASP 
0 228 TYR 
0 229 ASP 
0 230 ARG 
0 231 TYR 
0 232 ASP 
0 233 SER 
0 234 ARG 
0 235 ASP 
0 236 ALA 
0 237 ASP 
0 238 GLY 
0 239 TYR 
0 240 GLY 
0 241 LYS 
0 242 ALA 
0 243 ALA 
0 244 SER 
0 245 ALA 
0 246 GLN 
0 247 ALA 
0 248 TRP 
0 249 ASN 
0 250 ALA 
0 251 LYS 
0 252 GLY 
0 253 ALA 
0 254 GLY 
0 255 TYR 
0 256 GLY 
0 257 LYS 
0 258 GLY 
0 259 GLY 
0 260 ASP 
0 261 ARG 
0 262 SER 
0 263 GLY 
0 264 ALA 
0 265 SER 
0 266 LYS 
0 267 ALA 
0 268 TYR 
0 269 GLY 
0 270 ALA 
0 271 GLY 
0 272 TYR 
0 273 TRP 
0 274 GLY 
0 275 LYS 
0 276 SER 
0 277 GLY 
0 278 SER 
0 279 ASP 
0 280 TRP 
0 281 ASP 
0 282 ALA 
0 283 TRP 
0 284 GLY 
0 285 ARG 
0 286 ASP 
0 287 GLN 
0 288 ASP 
0 289 TYR 
0 290 ALA 
0 291 GLU 
0 292 ASP 
0 293 VAL 
0 294 SER 
0 295 TYR 
0 296 ASP 
0 297 ARG 
0 298 THR 
0 299 THR 
0 300 ALA 
0 301 LYS 
0 302 ALA 
0 303 TYR 
0 304 ALA 
0 305 ALA 
0 306 GLU 
0 307 SER 
0 308 TYR 
0 309 ASP 
0 310 GLU 
0 311 TRP 
0 312 ASP 
0 313 ASN 
0 314 ALA 
0 315 ASP 
0 316 ASP 
0 317 ASP 
0 318 LYS 
0 319 TRP 
0 320 GLY 
0 321 ALA 
0 322 GLN 
0 323 ALA 
0 324 TRP 
0 325 GLY 
0 326 LYS 
0 327 ASP 
0 328 ARG 
0 329 ASP 
0 330 VAL 
0 331 TYR 
0 332 GLY 
0 333 ALA 
0 334 SER 
0 335 SER 
0 336 TYR 
0 337 GLY 
0 338 ALA 
0 339 ALA 
0 340 ALA 
0 341 SER 
0 342 ALA 
0 343 LYS 
0 344 ASP 
0 345 TYR 
0 346 GLY 
0 347 GLU 
0 348 ASP 
0 349 SER 
0 350 TYR 
0 351 GLY 
0 352 ALA 
0 353 ALA 
0 354 GLY 
0 355 ALA 
0 356 SER 
0 357 GLY 
0 358 SER 
0 359 GLN 
0 360 TYR 
0 361 GLY 
0 362 GLY 
0 363 HIS 
0 364 TYR 
0 365 GLY 
0 366 GLY 
0 367 HIS 
0 368 ALA 
0 369 GLN 
0 370 GLY 
0 371 TYR 
0 372 GLY 
0 373 GLY 
0 374 ALA 
0 375 ALA 
0 376 GLY 
0 377 GLY 
0 378 TYR 
0 379 GLY 
0 380 GLY 
0 381 LYS 
0 382 GLY 
0 383 GLY 
0 384 TYR 
0 385 GLY 
0 386 LYS 
0 387 GLY 
0 388 GLY 
0 389 HIS 
0 390 GLY 
0 391 GLY 
0 392 TYR 
0 393 GLY 
0 394 TYR 
0 395 GLY 
0 396 HIS 
0 397 GLY 
0 398 HIS 
0 399 GLY 
0 400 GLN 
0 401 SER 
0 402 TYR 
0 403 GLY 
0 404 LYS 
0 405 SER 
0 406 ALA 
0 407 HIS 
0 408 GLY 
0 409 GLY 
0 410 GLN 
0 411 GLN 
0 412 ALA 
0 413 SER 
0 414 LYS 
0 415 ALA 
0 416 GLY 
0 417 TYR 
0 418 GLY 
0 419 ALA 
0 420 ASP 
0 421 ALA 
0 422 MET 
0 423 VAL 
0 424 TRP 
0 425 LYS 
0 426 GLY 
0 427 ALA 
0 428 SER 
0 429 ALA 
0 430 GLN 
0 431 ARG 
0 432 ALA 
0 433 ALA 
0 434 ALA 
0 435 ALA 
0 436 GLY 
0 437 ALA 
0 438 TYR 
0 439 ASP 
0 440 ASN 
0 441 ASP 
0 442 GLU 
0 443 TRP 
0 444 ALA 
0 445 LYS 
0 446 GLN 
0 447 ALA 
0 448 TYR 
0 449 GLY 
0 450 SER 
0 451 ASP 
0 452 TYR 
0 453 ASP 
0 454 SER 
0 455 ARG 
0 456 TRP 
0 457 GLY 
0 458 LYS 
0 459 SER 
0 460 TYR 
0 461 ASP 
0 462 SER 
0 463 VAL 
0 464 SER 
0 465 ALA 
0 466 LYS 
0 467 SER 
0 468 TYR 
0 469 ASP 
0 470 ASN 
0 471 GLU 
0 472 SER 
0 473 TYR 
0 474 ALA 
0 475 ARG 
0 476 SER 
0 477 VAL 
0 478 GLN 
0 479 ALA 
0 480 ASP 
0 481 ASP 
0 482 ASP 
0 483 GLN 
0 484 TRP 
0 485 ALA 
0 486 GLU 
0 487 ASP 
0 488 TYR 
0 489 ASP 
0 490 ARG 
0 491 TYR 
0 492 ASP 
0 493 SER 
0 494 SER 
0 495 ASP 
0 496 ALA 
0 497 GLN 
0 498 GLY 
0 499 TYR 
0 500 GLY 
0 501 ALA 
0 502 ALA 
0 503 ALA 
0 504 SER 
0 505 LYS 
0 506 TRP 
0 507 GLY 
0 508 LYS 
0 509 ALA 
0 510 ASN 
0 511 ASP 
0 512 LYS 
0 513 LYS 
0 514 TYR 
0 515 GLY 
0 516 GLY 
0 517 ALA 
0 518 SER 
0 519 HIS 
0 520 GLY 
0 521 TYR 
0 522 GLY 
0 523 GLY 
0 524 ALA 
0 525 SER 
0 526 ALA 
0 527 TYR 
0 528 GLY 
0 529 GLY 
0 530 ALA 
0 531 GLN 
0 532 LYS 
0 533 GLY 
0 534 GLY 
0 535 SER 
0 536 PHE 
0 537 ASP 
0 538 ALA 
0 539 ALA 
0 540 SER 
0 541 GLN 
0 542 ALA 
0 543 GLY 
0 544 TYR 
0 545 GLY 
0 546 GLY 
0 547 ALA 
0 548 TRP 
0 549 SER 
0 550 LYS 
0 551 SER 
0 552 GLY 
0 553 SER 
0 554 ASP 
0 555 TRP 
0 556 ASP 
0 557 ALA 
0 558 TRP 
0 559 GLY 
0 560 ARG 
0 561 ASP 
0 562 GLN 
0 563 ASP 
0 564 LEU 
0 565 SER 
0 566 ILE 
0 567 LYS 
0 568 GLU 
0 569 SER 
0 570 TYR 
0 571 ASP 
0 572 ARG 
0 573 THR 
0 574 TRP 
0 575 ALA 
0 576 LYS 
0 577 SER 
0 578 TYR 
0 579 ASP 
0 580 ALA 
0 581 GLU 
0 582 SER 
0 583 TYR 
0 584 ASP 
0 585 GLU 
0 586 TRP 
0 587 ASP 
0 588 ASN 
0 589 LYS 
0 590 ASP 
0 591 ASP 
0 592 ASP 
0 593 LYS 
0 594 TRP 
0 595 GLY 
0 596 ALA 
0 597 GLN 
0 598 ALA 
0 599 TRP 
0 600 GLY 
0 601 LYS 
0 602 ASP 
0 603 ARG 
0 604 ASP 
0 605 VAL 
0 606 TYR 
0 607 GLY 
0 608 ALA 
0 609 SER 
0 610 SER 
0 611 TYR 
0 612 GLY 
0 613 LYS 
0 614 ALA 
0 615 ALA 
0 616 SER 
0 617 ASP 
0 618 ALA 
0 619 ASP 
0 620 TYR 
0 621 ASP 
0 622 LYS 
0 623 TRP 
0 624 GLY 
0 625 GLY 
0 626 ALA 
0 627 ASN 
0 628 ALA 
0 629 GLY 
0 630 GLN 
0 631 SER 
0 632 SER 
0 633 GLN 
0 634 TYR 
0 635 ALA 
0 636 GLN 
0 637 ALA 
0 638 LYS 
0 639 GLY 
0 640 TYR 
0 641 GLY 
0 642 GLN 
0 643 GLY 
0 644 TYR 
0 645 GLY 
0 646 HIS 
0 647 GLY 
0 648 SER 
0 649 HIS 
0 650 GLY 
0 651 ALA 
0 652 HIS 
0 653 GLY 
0 654 GLY 
0 655 HIS 
0 656 GLY 
0 657 GLY 
0 658 TYR 
0 659 GLY 
0 660 GLY 
0 661 HIS 
0 662 GLY 
0 663 GLY 
0 664 TYR 
0 665 GLY 
0 666 SER 
0 667 HIS 
0 668 GLY 
0 669 ALA 
0 670 HIS 
0 671 GLY 
0 672 TYR 
0 673 GLY 
0 674 LYS 
0 675 SER 
0 676 GLN 
0 677 GLY 
0 678 TYR 
0 679 GLY 
0 680 LYS 
0 681 SER 
0 682 THR 
0 683 GLY 
0 684 GLY 
0 685 ALA 
0 686 ALA 
0 687 ALA 
0 688 ALA 
0 689 TYR 
0 690 GLY 
0 691 LYS 
0 692 SER 
0 693 HIS 
0 694 LYS 
0 695 ALA 
0 696 HIS 
0 697 GLN 
0 698 ASP 
0 699 ALA 
0 700 THR 
0 701 ALA 
0 702 SER 
0 703 LYS 
0 704 ALA 
0 705 GLY 
0 706 ALA 
0 707 ALA 
0 708 ALA 
0 709 ARG 
0 710 SER 
0 711 GLY 
0 712 TYR 
0 713 ASP 
0 714 ASN 
0 715 ASP 
0 716 GLU 
0 717 TRP 
0 718 ALA 
0 719 LYS 
0 720 GLN 
0 721 ALA 
0 722 TYR 
0 723 GLY 
0 724 SER 
0 725 ASP 
0 726 TYR 
0 727 ASP 
0 728 SER 
0 729 ARG 
0 730 TRP 
0 731 GLY 
0 732 LYS 
0 733 SER 
0 734 TYR 
0 735 ASP 
0 736 SER 
0 737 VAL 
0 738 ALA 
0 739 ALA 
0 740 LYS 
0 741 SER 
0 742 TYR 
0 743 ASP 
0 744 ASP 
0 745 GLU 
0 746 GLN 
0 747 TYR 
0 748 ALA 
0 749 ARG 
0 750 LYS 
0 751 ILE 
0 752 GLN 
0 753 ALA 
0 754 ASP 
0 755 ASP 
0 756 ASP 
0 757 GLN 
0 758 TRP 
0 759 ALA 
0 760 GLU 
0 761 ASP 
0 762 TYR 
0 763 ASP 
0 764 ARG 
0 765 TYR 
0 766 ASP 
0 767 SER 
0 768 ARG 
0 769 ASP 
0 770 ALA 
0 771 ASP 
0 772 ARG 
0 773 TYR 
0 774 GLY 
0 775 GLN 
0 776 ALA 
0 777 ALA 
0 778 SER 
0 779 ALA 
0 780 GLU 
0 781 SER 
0 782 LYS 
0 783 LYS 
0 784 PRO 
0 785 GLY 
0 786 LYS 
0 787 VAL 
0 788 SER 
0 789 TYR 
0 790 SER 
0 791 TYR 
0 792 SER 
0 793 HIS 
0 794 ALA 
0 795 PRO 
0 796 ALA 
0 797 TYR 
0 798 GLY 
0 799 HIS 
0 800 GLY 
0 801 ARG 
0 802 ALA 
0 803 HIS 
0 804 GLY 
0 805 TRP 
#
loop_
_chem_comp.id
_chem_comp.type
_chem_comp.name
ALA 'L-peptide linking' ALANINE         
ARG 'L-peptide linking' ARGININE        
ASN 'L-peptide linking' ASPARAGINE      
ASP 'L-peptide linking' 'ASPARTIC ACID' 
CYS 'L-peptide linking' CYSTEINE        
GLN 'L-peptide linking' GLUTAMINE       
GLU 'L-peptide linking' 'GLUTAMIC ACID' 
HIS 'L-peptide linking' HISTIDINE       
ILE 'L-peptide linking' ISOLEUCINE      
LEU 'L-peptide linking' LEUCINE         
LYS 'L-peptide linking' LYSINE          
MET 'L-peptide linking' METHIONINE      
PHE 'L-peptide linking' PHENYLALANINE   
PRO 'L-peptide linking' PROLINE         
SER 'L-peptide linking' SERINE          
THR 'L-peptide linking' THREONINE       
TRP 'L-peptide linking' TRYPTOPHAN      
TYR 'L-peptide linking' TYROSINE        
VAL 'L-peptide linking' VALINE          
GLY 'peptide linking'   GLYCINE         
#
loop_
_atom_site.group_PDB
_atom_site.id
_atom_site.type_symbol
_atom_site.label_atom_id
_atom_site.label_alt_id
_atom_site.label_comp_id
_atom_site.label_asym_id
_atom_site.label_entity_id
_atom_site.label_seq_id
_atom_site.pdbx_PDB_ins_code
_atom_site.Cartn_x
_atom_site.Cartn_y
_atom_site.Cartn_z
_atom_site.occupancy
_atom_site.B_iso_or_equiv
_atom_site.auth_seq_id
_atom_site.auth_asym_id
_atom_site.pdbx_PDB_model_num
ATOM 1    N N   . MET A 0 1   . -1.473   -11.133 2.282   1.00 30.59 1   A 1 
ATOM 2    C CA  . MET A 0 1   . -0.503   -12.022 1.604   1.00 30.59 1   A 1 
ATOM 3    C C   . MET A 0 1   . 0.005    -11.323 0.356   1.00 30.59 1   A 1 
ATOM 4    C CB  . MET A 0 1   . -1.128   -13.360 1.160   1.00 30.59 1   A 1 
ATOM 5    O O   . MET A 0 1   . -0.809   -11.065 -0.517  1.00 30.59 1   A 1 
ATOM 6    C CG  . MET A 0 1   . -1.604   -14.281 2.285   1.00 30.59 1   A 1 
ATOM 7    S SD  . MET A 0 1   . -2.194   -15.862 1.625   1.00 30.59 1   A 1 
ATOM 8    C CE  . MET A 0 1   . -3.412   -16.327 2.883   1.00 30.59 1   A 1 
ATOM 9    N N   . LYS A 0 2   . 1.301    -11.006 0.296   1.00 36.87 2   A 1 
ATOM 10   C CA  . LYS A 0 2   . 2.135    -10.875 -0.915  1.00 36.87 2   A 1 
ATOM 11   C C   . LYS A 0 2   . 3.570    -10.688 -0.418  1.00 36.87 2   A 1 
ATOM 12   C CB  . LYS A 0 2   . 1.688    -9.724  -1.843  1.00 36.87 2   A 1 
ATOM 13   O O   . LYS A 0 2   . 4.012    -9.597  -0.096  1.00 36.87 2   A 1 
ATOM 14   C CG  . LYS A 0 2   . 0.874    -10.244 -3.047  1.00 36.87 2   A 1 
ATOM 15   C CD  . LYS A 0 2   . 0.248    -9.083  -3.828  1.00 36.87 2   A 1 
ATOM 16   C CE  . LYS A 0 2   . -0.709   -9.592  -4.914  1.00 36.87 2   A 1 
ATOM 17   N NZ  . LYS A 0 2   . -1.229   -8.466  -5.731  1.00 36.87 2   A 1 
ATOM 18   N N   . SER A 0 3   . 4.222    -11.821 -0.211  1.00 29.87 3   A 1 
ATOM 19   C CA  . SER A 0 3   . 5.644    -11.956 0.071   1.00 29.87 3   A 1 
ATOM 20   C C   . SER A 0 3   . 6.438    -11.531 -1.163  1.00 29.87 3   A 1 
ATOM 21   C CB  . SER A 0 3   . 5.907    -13.436 0.401   1.00 29.87 3   A 1 
ATOM 22   O O   . SER A 0 3   . 6.371    -12.218 -2.181  1.00 29.87 3   A 1 
ATOM 23   O OG  . SER A 0 3   . 5.115    -14.280 -0.427  1.00 29.87 3   A 1 
ATOM 24   N N   . PHE A 0 4   . 7.180    -10.428 -1.080  1.00 35.97 4   A 1 
ATOM 25   C CA  . PHE A 0 4   . 8.186    -10.083 -2.081  1.00 35.97 4   A 1 
ATOM 26   C C   . PHE A 0 4   . 9.530    -10.638 -1.620  1.00 35.97 4   A 1 
ATOM 27   C CB  . PHE A 0 4   . 8.174    -8.582  -2.380  1.00 35.97 4   A 1 
ATOM 28   O O   . PHE A 0 4   . 10.147   -10.158 -0.672  1.00 35.97 4   A 1 
ATOM 29   C CG  . PHE A 0 4   . 7.016    -8.205  -3.285  1.00 35.97 4   A 1 
ATOM 30   C CD1 . PHE A 0 4   . 7.132    -8.378  -4.679  1.00 35.97 4   A 1 
ATOM 31   C CD2 . PHE A 0 4   . 5.814    -7.713  -2.743  1.00 35.97 4   A 1 
ATOM 32   C CE1 . PHE A 0 4   . 6.060    -8.048  -5.526  1.00 35.97 4   A 1 
ATOM 33   C CE2 . PHE A 0 4   . 4.744    -7.375  -3.591  1.00 35.97 4   A 1 
ATOM 34   C CZ  . PHE A 0 4   . 4.867    -7.540  -4.982  1.00 35.97 4   A 1 
ATOM 35   N N   . ALA A 0 5   . 9.917    -11.742 -2.255  1.00 36.36 5   A 1 
ATOM 36   C CA  . ALA A 0 5   . 11.205   -12.376 -2.071  1.00 36.36 5   A 1 
ATOM 37   C C   . ALA A 0 5   . 12.295   -11.513 -2.719  1.00 36.36 5   A 1 
ATOM 38   C CB  . ALA A 0 5   . 11.146   -13.790 -2.660  1.00 36.36 5   A 1 
ATOM 39   O O   . ALA A 0 5   . 12.226   -11.175 -3.899  1.00 36.36 5   A 1 
ATOM 40   N N   . PHE A 0 6   . 13.298   -11.184 -1.915  1.00 25.99 6   A 1 
ATOM 41   C CA  . PHE A 0 6   . 14.535   -10.519 -2.296  1.00 25.99 6   A 1 
ATOM 42   C C   . PHE A 0 6   . 15.339   -11.463 -3.209  1.00 25.99 6   A 1 
ATOM 43   C CB  . PHE A 0 6   . 15.263   -10.185 -0.974  1.00 25.99 6   A 1 
ATOM 44   O O   . PHE A 0 6   . 15.937   -12.428 -2.735  1.00 25.99 6   A 1 
ATOM 45   C CG  . PHE A 0 6   . 16.013   -8.874  -0.937  1.00 25.99 6   A 1 
ATOM 46   C CD1 . PHE A 0 6   . 17.399   -8.835  -1.180  1.00 25.99 6   A 1 
ATOM 47   C CD2 . PHE A 0 6   . 15.331   -7.698  -0.572  1.00 25.99 6   A 1 
ATOM 48   C CE1 . PHE A 0 6   . 18.099   -7.622  -1.053  1.00 25.99 6   A 1 
ATOM 49   C CE2 . PHE A 0 6   . 16.031   -6.487  -0.444  1.00 25.99 6   A 1 
ATOM 50   C CZ  . PHE A 0 6   . 17.416   -6.450  -0.682  1.00 25.99 6   A 1 
ATOM 51   N N   . ALA A 0 7   . 15.320   -11.234 -4.521  1.00 32.45 7   A 1 
ATOM 52   C CA  . ALA A 0 7   . 16.152   -11.970 -5.471  1.00 32.45 7   A 1 
ATOM 53   C C   . ALA A 0 7   . 17.419   -11.154 -5.757  1.00 32.45 7   A 1 
ATOM 54   C CB  . ALA A 0 7   . 15.330   -12.315 -6.718  1.00 32.45 7   A 1 
ATOM 55   O O   . ALA A 0 7   . 17.454   -10.321 -6.656  1.00 32.45 7   A 1 
ATOM 56   N N   . ALA A 0 8   . 18.458   -11.377 -4.950  1.00 31.11 8   A 1 
ATOM 57   C CA  . ALA A 0 8   . 19.806   -10.910 -5.244  1.00 31.11 8   A 1 
ATOM 58   C C   . ALA A 0 8   . 20.371   -11.740 -6.410  1.00 31.11 8   A 1 
ATOM 59   C CB  . ALA A 0 8   . 20.651   -11.021 -3.967  1.00 31.11 8   A 1 
ATOM 60   O O   . ALA A 0 8   . 20.763   -12.893 -6.227  1.00 31.11 8   A 1 
ATOM 61   N N   . ALA A 0 9   . 20.375   -11.171 -7.614  1.00 32.29 9   A 1 
ATOM 62   C CA  . ALA A 0 9   . 21.038   -11.751 -8.774  1.00 32.29 9   A 1 
ATOM 63   C C   . ALA A 0 9   . 22.522   -11.351 -8.755  1.00 32.29 9   A 1 
ATOM 64   C CB  . ALA A 0 9   . 20.296   -11.322 -10.046 1.00 32.29 9   A 1 
ATOM 65   O O   . ALA A 0 9   . 22.906   -10.297 -9.248  1.00 32.29 9   A 1 
ATOM 66   N N   . LEU A 0 10  . 23.353   -12.198 -8.147  1.00 30.62 10  A 1 
ATOM 67   C CA  . LEU A 0 10  . 24.804   -12.173 -8.316  1.00 30.62 10  A 1 
ATOM 68   C C   . LEU A 0 10  . 25.120   -12.801 -9.684  1.00 30.62 10  A 1 
ATOM 69   C CB  . LEU A 0 10  . 25.446   -12.941 -7.142  1.00 30.62 10  A 1 
ATOM 70   O O   . LEU A 0 10  . 25.200   -14.024 -9.807  1.00 30.62 10  A 1 
ATOM 71   C CG  . LEU A 0 10  . 26.984   -12.831 -7.101  1.00 30.62 10  A 1 
ATOM 72   C CD1 . LEU A 0 10  . 27.421   -11.592 -6.318  1.00 30.62 10  A 1 
ATOM 73   C CD2 . LEU A 0 10  . 27.588   -14.061 -6.419  1.00 30.62 10  A 1 
ATOM 74   N N   . VAL A 0 11  . 25.243   -11.978 -10.723 1.00 34.14 11  A 1 
ATOM 75   C CA  . VAL A 0 11  . 25.631   -12.419 -12.069 1.00 34.14 11  A 1 
ATOM 76   C C   . VAL A 0 11  . 27.156   -12.488 -12.128 1.00 34.14 11  A 1 
ATOM 77   C CB  . VAL A 0 11  . 25.006   -11.519 -13.157 1.00 34.14 11  A 1 
ATOM 78   O O   . VAL A 0 11  . 27.836   -11.535 -12.479 1.00 34.14 11  A 1 
ATOM 79   C CG1 . VAL A 0 11  . 25.401   -11.944 -14.573 1.00 34.14 11  A 1 
ATOM 80   C CG2 . VAL A 0 11  . 23.472   -11.606 -13.092 1.00 34.14 11  A 1 
ATOM 81   N N   . ALA A 0 12  . 27.700   -13.642 -11.752 1.00 31.06 12  A 1 
ATOM 82   C CA  . ALA A 0 12  . 29.051   -14.038 -12.127 1.00 31.06 12  A 1 
ATOM 83   C C   . ALA A 0 12  . 28.974   -14.743 -13.490 1.00 31.06 12  A 1 
ATOM 84   C CB  . ALA A 0 12  . 29.637   -14.919 -11.013 1.00 31.06 12  A 1 
ATOM 85   O O   . ALA A 0 12  . 28.753   -15.952 -13.550 1.00 31.06 12  A 1 
ATOM 86   N N   . VAL A 0 13  . 29.120   -14.000 -14.590 1.00 32.07 13  A 1 
ATOM 87   C CA  . VAL A 0 13  . 29.305   -14.589 -15.927 1.00 32.07 13  A 1 
ATOM 88   C C   . VAL A 0 13  . 30.796   -14.607 -16.220 1.00 32.07 13  A 1 
ATOM 89   C CB  . VAL A 0 13  . 28.451   -13.911 -17.016 1.00 32.07 13  A 1 
ATOM 90   O O   . VAL A 0 13  . 31.367   -13.704 -16.815 1.00 32.07 13  A 1 
ATOM 91   C CG1 . VAL A 0 13  . 28.728   -14.473 -18.420 1.00 32.07 13  A 1 
ATOM 92   C CG2 . VAL A 0 13  . 26.969   -14.191 -16.738 1.00 32.07 13  A 1 
ATOM 93   N N   . ALA A 0 14  . 31.434   -15.677 -15.759 1.00 29.95 14  A 1 
ATOM 94   C CA  . ALA A 0 14  . 32.651   -16.178 -16.368 1.00 29.95 14  A 1 
ATOM 95   C C   . ALA A 0 14  . 32.267   -17.311 -17.331 1.00 29.95 14  A 1 
ATOM 96   C CB  . ALA A 0 14  . 33.629   -16.622 -15.272 1.00 29.95 14  A 1 
ATOM 97   O O   . ALA A 0 14  . 31.408   -18.132 -17.012 1.00 29.95 14  A 1 
ATOM 98   N N   . SER A 0 15  . 32.983   -17.379 -18.455 1.00 32.24 15  A 1 
ATOM 99   C CA  . SER A 0 15  . 33.004   -18.412 -19.506 1.00 32.24 15  A 1 
ATOM 100  C C   . SER A 0 15  . 32.023   -18.277 -20.686 1.00 32.24 15  A 1 
ATOM 101  C CB  . SER A 0 15  . 33.161   -19.844 -18.965 1.00 32.24 15  A 1 
ATOM 102  O O   . SER A 0 15  . 30.875   -18.694 -20.640 1.00 32.24 15  A 1 
ATOM 103  O OG  . SER A 0 15  . 32.059   -20.333 -18.234 1.00 32.24 15  A 1 
ATOM 104  N N   . ALA A 0 16  . 32.584   -17.731 -21.773 1.00 35.34 16  A 1 
ATOM 105  C CA  . ALA A 0 16  . 32.473   -18.190 -23.160 1.00 35.34 16  A 1 
ATOM 106  C C   . ALA A 0 16  . 31.083   -18.642 -23.637 1.00 35.34 16  A 1 
ATOM 107  C CB  . ALA A 0 16  . 33.548   -19.264 -23.386 1.00 35.34 16  A 1 
ATOM 108  O O   . ALA A 0 16  . 30.684   -19.796 -23.489 1.00 35.34 16  A 1 
ATOM 109  N N   . VAL A 0 17  . 30.393   -17.725 -24.312 1.00 33.73 17  A 1 
ATOM 110  C CA  . VAL A 0 17  . 29.189   -18.008 -25.091 1.00 33.73 17  A 1 
ATOM 111  C C   . VAL A 0 17  . 29.582   -18.790 -26.351 1.00 33.73 17  A 1 
ATOM 112  C CB  . VAL A 0 17  . 28.433   -16.700 -25.424 1.00 33.73 17  A 1 
ATOM 113  O O   . VAL A 0 17  . 29.822   -18.215 -27.410 1.00 33.73 17  A 1 
ATOM 114  C CG1 . VAL A 0 17  . 27.054   -16.999 -26.027 1.00 33.73 17  A 1 
ATOM 115  C CG2 . VAL A 0 17  . 28.212   -15.830 -24.177 1.00 33.73 17  A 1 
ATOM 116  N N   . ASP A 0 18  . 29.640   -20.116 -26.245 1.00 35.19 18  A 1 
ATOM 117  C CA  . ASP A 0 18  . 29.432   -20.994 -27.397 1.00 35.19 18  A 1 
ATOM 118  C C   . ASP A 0 18  . 27.933   -20.942 -27.743 1.00 35.19 18  A 1 
ATOM 119  C CB  . ASP A 0 18  . 29.934   -22.428 -27.121 1.00 35.19 18  A 1 
ATOM 120  O O   . ASP A 0 18  . 27.088   -21.554 -27.088 1.00 35.19 18  A 1 
ATOM 121  C CG  . ASP A 0 18  . 31.406   -22.665 -27.503 1.00 35.19 18  A 1 
ATOM 122  O OD1 . ASP A 0 18  . 31.853   -22.089 -28.523 1.00 35.19 18  A 1 
ATOM 123  O OD2 . ASP A 0 18  . 32.062   -23.490 -26.827 1.00 35.19 18  A 1 
ATOM 124  N N   . LEU A 0 19  . 27.590   -20.141 -28.757 1.00 34.11 19  A 1 
ATOM 125  C CA  . LEU A 0 19  . 26.244   -20.045 -29.329 1.00 34.11 19  A 1 
ATOM 126  C C   . LEU A 0 19  . 25.853   -21.371 -30.007 1.00 34.11 19  A 1 
ATOM 127  C CB  . LEU A 0 19  . 26.173   -18.859 -30.321 1.00 34.11 19  A 1 
ATOM 128  O O   . LEU A 0 19  . 26.004   -21.548 -31.218 1.00 34.11 19  A 1 
ATOM 129  C CG  . LEU A 0 19  . 25.691   -17.527 -29.709 1.00 34.11 19  A 1 
ATOM 130  C CD1 . LEU A 0 19  . 26.785   -16.462 -29.748 1.00 34.11 19  A 1 
ATOM 131  C CD2 . LEU A 0 19  . 24.484   -16.995 -30.491 1.00 34.11 19  A 1 
ATOM 132  N N   . GLU A 0 20  . 25.302   -22.308 -29.239 1.00 33.17 20  A 1 
ATOM 133  C CA  . GLU A 0 20  . 24.688   -23.524 -29.774 1.00 33.17 20  A 1 
ATOM 134  C C   . GLU A 0 20  . 23.209   -23.255 -30.118 1.00 33.17 20  A 1 
ATOM 135  C CB  . GLU A 0 20  . 24.952   -24.721 -28.842 1.00 33.17 20  A 1 
ATOM 136  O O   . GLU A 0 20  . 22.291   -23.419 -29.315 1.00 33.17 20  A 1 
ATOM 137  C CG  . GLU A 0 20  . 24.913   -26.037 -29.638 1.00 33.17 20  A 1 
ATOM 138  C CD  . GLU A 0 20  . 25.307   -27.282 -28.823 1.00 33.17 20  A 1 
ATOM 139  O OE1 . GLU A 0 20  . 25.666   -28.293 -29.474 1.00 33.17 20  A 1 
ATOM 140  O OE2 . GLU A 0 20  . 25.165   -27.267 -27.581 1.00 33.17 20  A 1 
ATOM 141  N N   . TRP A 0 21  . 22.973   -22.767 -31.340 1.00 33.03 21  A 1 
ATOM 142  C CA  . TRP A 0 21  . 21.645   -22.408 -31.845 1.00 33.03 21  A 1 
ATOM 143  C C   . TRP A 0 21  . 20.856   -23.654 -32.296 1.00 33.03 21  A 1 
ATOM 144  C CB  . TRP A 0 21  . 21.805   -21.352 -32.953 1.00 33.03 21  A 1 
ATOM 145  O O   . TRP A 0 21  . 21.113   -24.235 -33.354 1.00 33.03 21  A 1 
ATOM 146  C CG  . TRP A 0 21  . 20.592   -20.526 -33.267 1.00 33.03 21  A 1 
ATOM 147  C CD1 . TRP A 0 21  . 20.172   -19.461 -32.546 1.00 33.03 21  A 1 
ATOM 148  C CD2 . TRP A 0 21  . 19.667   -20.629 -34.395 1.00 33.03 21  A 1 
ATOM 149  C CE2 . TRP A 0 21  . 18.709   -19.575 -34.292 1.00 33.03 21  A 1 
ATOM 150  C CE3 . TRP A 0 21  . 19.547   -21.501 -35.500 1.00 33.03 21  A 1 
ATOM 151  N NE1 . TRP A 0 21  . 19.058   -18.902 -33.141 1.00 33.03 21  A 1 
ATOM 152  C CH2 . TRP A 0 21  . 17.601   -20.272 -36.326 1.00 33.03 21  A 1 
ATOM 153  C CZ2 . TRP A 0 21  . 17.689   -19.389 -35.237 1.00 33.03 21  A 1 
ATOM 154  C CZ3 . TRP A 0 21  . 18.528   -21.323 -36.457 1.00 33.03 21  A 1 
ATOM 155  N N   . GLN A 0 22  . 19.869   -24.057 -31.490 1.00 32.82 22  A 1 
ATOM 156  C CA  . GLN A 0 22  . 18.841   -25.054 -31.809 1.00 32.82 22  A 1 
ATOM 157  C C   . GLN A 0 22  . 17.546   -24.356 -32.259 1.00 32.82 22  A 1 
ATOM 158  C CB  . GLN A 0 22  . 18.547   -25.924 -30.569 1.00 32.82 22  A 1 
ATOM 159  O O   . GLN A 0 22  . 16.982   -23.566 -31.511 1.00 32.82 22  A 1 
ATOM 160  C CG  . GLN A 0 22  . 19.653   -26.939 -30.239 1.00 32.82 22  A 1 
ATOM 161  C CD  . GLN A 0 22  . 19.408   -27.700 -28.934 1.00 32.82 22  A 1 
ATOM 162  N NE2 . GLN A 0 22  . 20.266   -28.630 -28.580 1.00 32.82 22  A 1 
ATOM 163  O OE1 . GLN A 0 22  . 18.445   -27.499 -28.215 1.00 32.82 22  A 1 
ATOM 164  N N   . GLY A 0 23  . 17.018   -24.699 -33.441 1.00 30.65 23  A 1 
ATOM 165  C CA  . GLY A 0 23  . 15.641   -24.349 -33.831 1.00 30.65 23  A 1 
ATOM 166  C C   . GLY A 0 23  . 15.509   -23.830 -35.258 1.00 30.65 23  A 1 
ATOM 167  O O   . GLY A 0 23  . 15.659   -22.647 -35.529 1.00 30.65 23  A 1 
ATOM 168  N N   . GLY A 0 24  . 15.227   -24.738 -36.190 1.00 31.37 24  A 1 
ATOM 169  C CA  . GLY A 0 24  . 15.296   -24.498 -37.625 1.00 31.37 24  A 1 
ATOM 170  C C   . GLY A 0 24  . 14.320   -23.472 -38.201 1.00 31.37 24  A 1 
ATOM 171  O O   . GLY A 0 24  . 13.114   -23.613 -38.070 1.00 31.37 24  A 1 
ATOM 172  N N   . TYR A 0 25  . 14.867   -22.568 -39.010 1.00 34.45 25  A 1 
ATOM 173  C CA  . TYR A 0 25  . 14.293   -22.124 -40.280 1.00 34.45 25  A 1 
ATOM 174  C C   . TYR A 0 25  . 15.454   -22.004 -41.277 1.00 34.45 25  A 1 
ATOM 175  C CB  . TYR A 0 25  . 13.482   -20.831 -40.121 1.00 34.45 25  A 1 
ATOM 176  O O   . TYR A 0 25  . 16.476   -21.383 -40.998 1.00 34.45 25  A 1 
ATOM 177  C CG  . TYR A 0 25  . 12.090   -21.079 -39.562 1.00 34.45 25  A 1 
ATOM 178  C CD1 . TYR A 0 25  . 11.046   -21.479 -40.422 1.00 34.45 25  A 1 
ATOM 179  C CD2 . TYR A 0 25  . 11.852   -20.967 -38.178 1.00 34.45 25  A 1 
ATOM 180  C CE1 . TYR A 0 25  . 9.774    -21.781 -39.896 1.00 34.45 25  A 1 
ATOM 181  C CE2 . TYR A 0 25  . 10.585   -21.277 -37.648 1.00 34.45 25  A 1 
ATOM 182  O OH  . TYR A 0 25  . 8.318    -21.985 -38.006 1.00 34.45 25  A 1 
ATOM 183  C CZ  . TYR A 0 25  . 9.544    -21.687 -38.508 1.00 34.45 25  A 1 
ATOM 184  N N   . GLY A 0 26  . 15.351   -22.729 -42.393 1.00 32.77 26  A 1 
ATOM 185  C CA  . GLY A 0 26  . 16.473   -23.094 -43.257 1.00 32.77 26  A 1 
ATOM 186  C C   . GLY A 0 26  . 17.089   -21.944 -44.053 1.00 32.77 26  A 1 
ATOM 187  O O   . GLY A 0 26  . 16.872   -21.845 -45.258 1.00 32.77 26  A 1 
ATOM 188  N N   . TYR A 0 27  . 17.958   -21.158 -43.425 1.00 35.65 27  A 1 
ATOM 189  C CA  . TYR A 0 27  . 18.987   -20.409 -44.137 1.00 35.65 27  A 1 
ATOM 190  C C   . TYR A 0 27  . 20.132   -21.372 -44.457 1.00 35.65 27  A 1 
ATOM 191  C CB  . TYR A 0 27  . 19.426   -19.190 -43.320 1.00 35.65 27  A 1 
ATOM 192  O O   . TYR A 0 27  . 20.975   -21.682 -43.618 1.00 35.65 27  A 1 
ATOM 193  C CG  . TYR A 0 27  . 18.317   -18.170 -43.156 1.00 35.65 27  A 1 
ATOM 194  C CD1 . TYR A 0 27  . 18.029   -17.267 -44.200 1.00 35.65 27  A 1 
ATOM 195  C CD2 . TYR A 0 27  . 17.554   -18.143 -41.972 1.00 35.65 27  A 1 
ATOM 196  C CE1 . TYR A 0 27  . 16.981   -16.337 -44.057 1.00 35.65 27  A 1 
ATOM 197  C CE2 . TYR A 0 27  . 16.513   -17.207 -41.823 1.00 35.65 27  A 1 
ATOM 198  O OH  . TYR A 0 27  . 15.225   -15.394 -42.736 1.00 35.65 27  A 1 
ATOM 199  C CZ  . TYR A 0 27  . 16.226   -16.302 -42.867 1.00 35.65 27  A 1 
ATOM 200  N N   . ARG A 0 28  . 20.151   -21.924 -45.677 1.00 36.75 28  A 1 
ATOM 201  C CA  . ARG A 0 28  . 21.314   -22.700 -46.136 1.00 36.75 28  A 1 
ATOM 202  C C   . ARG A 0 28  . 22.490   -21.733 -46.244 1.00 36.75 28  A 1 
ATOM 203  C CB  . ARG A 0 28  . 21.045   -23.421 -47.467 1.00 36.75 28  A 1 
ATOM 204  O O   . ARG A 0 28  . 22.441   -20.822 -47.067 1.00 36.75 28  A 1 
ATOM 205  C CG  . ARG A 0 28  . 19.977   -24.514 -47.320 1.00 36.75 28  A 1 
ATOM 206  C CD  . ARG A 0 28  . 19.737   -25.262 -48.638 1.00 36.75 28  A 1 
ATOM 207  N NE  . ARG A 0 28  . 20.678   -26.387 -48.830 1.00 36.75 28  A 1 
ATOM 208  N NH1 . ARG A 0 28  . 21.033   -26.163 -51.087 1.00 36.75 28  A 1 
ATOM 209  N NH2 . ARG A 0 28  . 21.817   -27.962 -50.013 1.00 36.75 28  A 1 
ATOM 210  C CZ  . ARG A 0 28  . 21.175   -26.826 -49.972 1.00 36.75 28  A 1 
ATOM 211  N N   . ALA A 0 29  . 23.513   -21.946 -45.416 1.00 38.64 29  A 1 
ATOM 212  C CA  . ALA A 0 29  . 24.725   -21.136 -45.393 1.00 38.64 29  A 1 
ATOM 213  C C   . ALA A 0 29  . 25.268   -20.898 -46.821 1.00 38.64 29  A 1 
ATOM 214  C CB  . ALA A 0 29  . 25.763   -21.822 -44.496 1.00 38.64 29  A 1 
ATOM 215  O O   . ALA A 0 29  . 25.269   -21.829 -47.642 1.00 38.64 29  A 1 
ATOM 216  N N   . PRO A 0 30  . 25.697   -19.666 -47.145 1.00 39.86 30  A 1 
ATOM 217  C CA  . PRO A 0 30  . 26.122   -19.300 -48.489 1.00 39.86 30  A 1 
ATOM 218  C C   . PRO A 0 30  . 27.299   -20.169 -48.945 1.00 39.86 30  A 1 
ATOM 219  C CB  . PRO A 0 30  . 26.461   -17.804 -48.427 1.00 39.86 30  A 1 
ATOM 220  O O   . PRO A 0 30  . 28.276   -20.370 -48.224 1.00 39.86 30  A 1 
ATOM 221  C CG  . PRO A 0 30  . 26.754   -17.551 -46.948 1.00 39.86 30  A 1 
ATOM 222  C CD  . PRO A 0 30  . 25.832   -18.536 -46.239 1.00 39.86 30  A 1 
ATOM 223  N N   . LYS A 0 31  . 27.218   -20.698 -50.173 1.00 39.48 31  A 1 
ATOM 224  C CA  . LYS A 0 31  . 28.319   -21.457 -50.779 1.00 39.48 31  A 1 
ATOM 225  C C   . LYS A 0 31  . 29.477   -20.514 -51.109 1.00 39.48 31  A 1 
ATOM 226  C CB  . LYS A 0 31  . 27.862   -22.214 -52.037 1.00 39.48 31  A 1 
ATOM 227  O O   . LYS A 0 31  . 29.456   -19.834 -52.132 1.00 39.48 31  A 1 
ATOM 228  C CG  . LYS A 0 31  . 27.280   -23.599 -51.730 1.00 39.48 31  A 1 
ATOM 229  C CD  . LYS A 0 31  . 27.038   -24.349 -53.047 1.00 39.48 31  A 1 
ATOM 230  C CE  . LYS A 0 31  . 26.589   -25.789 -52.786 1.00 39.48 31  A 1 
ATOM 231  N NZ  . LYS A 0 31  . 26.460   -26.539 -54.061 1.00 39.48 31  A 1 
ATOM 232  N N   . VAL A 0 32  . 30.518   -20.533 -50.283 1.00 37.53 32  A 1 
ATOM 233  C CA  . VAL A 0 32  . 31.802   -19.891 -50.586 1.00 37.53 32  A 1 
ATOM 234  C C   . VAL A 0 32  . 32.537   -20.741 -51.622 1.00 37.53 32  A 1 
ATOM 235  C CB  . VAL A 0 32  . 32.645   -19.702 -49.310 1.00 37.53 32  A 1 
ATOM 236  O O   . VAL A 0 32  . 32.935   -21.869 -51.342 1.00 37.53 32  A 1 
ATOM 237  C CG1 . VAL A 0 32  . 33.972   -18.995 -49.623 1.00 37.53 32  A 1 
ATOM 238  C CG2 . VAL A 0 32  . 31.891   -18.859 -48.274 1.00 37.53 32  A 1 
ATOM 239  N N   . THR A 0 33  . 32.725   -20.211 -52.831 1.00 37.80 33  A 1 
ATOM 240  C CA  . THR A 0 33  . 33.509   -20.885 -53.878 1.00 37.80 33  A 1 
ATOM 241  C C   . THR A 0 33  . 34.834   -20.148 -54.059 1.00 37.80 33  A 1 
ATOM 242  C CB  . THR A 0 33  . 32.727   -21.006 -55.197 1.00 37.80 33  A 1 
ATOM 243  O O   . THR A 0 33  . 34.850   -18.984 -54.450 1.00 37.80 33  A 1 
ATOM 244  C CG2 . THR A 0 33  . 33.393   -21.999 -56.151 1.00 37.80 33  A 1 
ATOM 245  O OG1 . THR A 0 33  . 31.427   -21.500 -54.942 1.00 37.80 33  A 1 
ATOM 246  N N   . LYS A 0 34  . 35.957   -20.814 -53.754 1.00 32.18 34  A 1 
ATOM 247  C CA  . LYS A 0 34  . 37.313   -20.283 -53.975 1.00 32.18 34  A 1 
ATOM 248  C C   . LYS A 0 34  . 37.664   -20.365 -55.462 1.00 32.18 34  A 1 
ATOM 249  C CB  . LYS A 0 34  . 38.359   -21.057 -53.140 1.00 32.18 34  A 1 
ATOM 250  O O   . LYS A 0 34  . 37.803   -21.463 -55.993 1.00 32.18 34  A 1 
ATOM 251  C CG  . LYS A 0 34  . 38.615   -20.450 -51.752 1.00 32.18 34  A 1 
ATOM 252  C CD  . LYS A 0 34  . 39.725   -21.212 -51.005 1.00 32.18 34  A 1 
ATOM 253  C CE  . LYS A 0 34  . 40.050   -20.514 -49.675 1.00 32.18 34  A 1 
ATOM 254  N NZ  . LYS A 0 34  . 41.083   -21.235 -48.885 1.00 32.18 34  A 1 
ATOM 255  N N   . HIS A 0 35  . 37.881   -19.223 -56.108 1.00 33.21 35  A 1 
ATOM 256  C CA  . HIS A 0 35  . 38.500   -19.164 -57.432 1.00 33.21 35  A 1 
ATOM 257  C C   . HIS A 0 35  . 39.962   -18.729 -57.314 1.00 33.21 35  A 1 
ATOM 258  C CB  . HIS A 0 35  . 37.685   -18.273 -58.378 1.00 33.21 35  A 1 
ATOM 259  O O   . HIS A 0 35  . 40.273   -17.676 -56.765 1.00 33.21 35  A 1 
ATOM 260  C CG  . HIS A 0 35  . 36.524   -19.018 -58.988 1.00 33.21 35  A 1 
ATOM 261  C CD2 . HIS A 0 35  . 35.210   -18.957 -58.608 1.00 33.21 35  A 1 
ATOM 262  N ND1 . HIS A 0 35  . 36.608   -19.929 -60.017 1.00 33.21 35  A 1 
ATOM 263  C CE1 . HIS A 0 35  . 35.375   -20.405 -60.254 1.00 33.21 35  A 1 
ATOM 264  N NE2 . HIS A 0 35  . 34.491   -19.844 -59.418 1.00 33.21 35  A 1 
ATOM 265  N N   . THR A 0 36  . 40.869   -19.556 -57.834 1.00 34.69 36  A 1 
ATOM 266  C CA  . THR A 0 36  . 42.300   -19.254 -57.941 1.00 34.69 36  A 1 
ATOM 267  C C   . THR A 0 36  . 42.621   -19.043 -59.415 1.00 34.69 36  A 1 
ATOM 268  C CB  . THR A 0 36  . 43.157   -20.386 -57.342 1.00 34.69 36  A 1 
ATOM 269  O O   . THR A 0 36  . 42.722   -20.009 -60.166 1.00 34.69 36  A 1 
ATOM 270  C CG2 . THR A 0 36  . 44.602   -19.946 -57.113 1.00 34.69 36  A 1 
ATOM 271  O OG1 . THR A 0 36  . 42.648   -20.780 -56.088 1.00 34.69 36  A 1 
ATOM 272  N N   . THR A 0 37  . 42.739   -17.791 -59.853 1.00 32.80 37  A 1 
ATOM 273  C CA  . THR A 0 37  . 43.080   -17.479 -61.249 1.00 32.80 37  A 1 
ATOM 274  C C   . THR A 0 37  . 44.599   -17.307 -61.375 1.00 32.80 37  A 1 
ATOM 275  C CB  . THR A 0 37  . 42.341   -16.237 -61.766 1.00 32.80 37  A 1 
ATOM 276  O O   . THR A 0 37  . 45.156   -16.427 -60.715 1.00 32.80 37  A 1 
ATOM 277  C CG2 . THR A 0 37  . 42.337   -16.191 -63.295 1.00 32.80 37  A 1 
ATOM 278  O OG1 . THR A 0 37  . 40.991   -16.277 -61.361 1.00 32.80 37  A 1 
ATOM 279  N N   . PRO A 0 38  . 45.300   -18.116 -62.194 1.00 36.46 38  A 1 
ATOM 280  C CA  . PRO A 0 38  . 46.726   -17.937 -62.456 1.00 36.46 38  A 1 
ATOM 281  C C   . PRO A 0 38  . 46.986   -16.594 -63.149 1.00 36.46 38  A 1 
ATOM 282  C CB  . PRO A 0 38  . 47.154   -19.125 -63.328 1.00 36.46 38  A 1 
ATOM 283  O O   . PRO A 0 38  . 46.274   -16.225 -64.082 1.00 36.46 38  A 1 
ATOM 284  C CG  . PRO A 0 38  . 46.054   -20.161 -63.106 1.00 36.46 38  A 1 
ATOM 285  C CD  . PRO A 0 38  . 44.815   -19.307 -62.867 1.00 36.46 38  A 1 
ATOM 286  N N   . GLY A 0 39  . 47.998   -15.857 -62.683 1.00 33.58 39  A 1 
ATOM 287  C CA  . GLY A 0 39  . 48.312   -14.509 -63.155 1.00 33.58 39  A 1 
ATOM 288  C C   . GLY A 0 39  . 48.583   -14.455 -64.660 1.00 33.58 39  A 1 
ATOM 289  O O   . GLY A 0 39  . 49.620   -14.914 -65.129 1.00 33.58 39  A 1 
ATOM 290  N N   . SER A 0 40  . 47.663   -13.862 -65.419 1.00 30.88 40  A 1 
ATOM 291  C CA  . SER A 0 40  . 47.856   -13.558 -66.835 1.00 30.88 40  A 1 
ATOM 292  C C   . SER A 0 40  . 48.681   -12.278 -66.980 1.00 30.88 40  A 1 
ATOM 293  C CB  . SER A 0 40  . 46.501   -13.431 -67.540 1.00 30.88 40  A 1 
ATOM 294  O O   . SER A 0 40  . 48.240   -11.198 -66.575 1.00 30.88 40  A 1 
ATOM 295  O OG  . SER A 0 40  . 45.717   -12.439 -66.905 1.00 30.88 40  A 1 
ATOM 296  N N   . SER A 0 41  . 49.864   -12.397 -67.578 1.00 33.32 41  A 1 
ATOM 297  C CA  . SER A 0 41  . 50.728   -11.291 -67.989 1.00 33.32 41  A 1 
ATOM 298  C C   . SER A 0 41  . 49.972   -10.332 -68.916 1.00 33.32 41  A 1 
ATOM 299  C CB  . SER A 0 41  . 51.947   -11.880 -68.716 1.00 33.32 41  A 1 
ATOM 300  O O   . SER A 0 41  . 49.794   -10.615 -70.101 1.00 33.32 41  A 1 
ATOM 301  O OG  . SER A 0 41  . 51.518   -12.751 -69.748 1.00 33.32 41  A 1 
ATOM 302  N N   . LYS A 0 42  . 49.513   -9.189  -68.397 1.00 34.35 42  A 1 
ATOM 303  C CA  . LYS A 0 42  . 48.999   -8.102  -69.236 1.00 34.35 42  A 1 
ATOM 304  C C   . LYS A 0 42  . 50.175   -7.403  -69.918 1.00 34.35 42  A 1 
ATOM 305  C CB  . LYS A 0 42  . 48.123   -7.120  -68.433 1.00 34.35 42  A 1 
ATOM 306  O O   . LYS A 0 42  . 50.807   -6.524  -69.344 1.00 34.35 42  A 1 
ATOM 307  C CG  . LYS A 0 42  . 46.704   -7.657  -68.172 1.00 34.35 42  A 1 
ATOM 308  C CD  . LYS A 0 42  . 45.774   -6.533  -67.681 1.00 34.35 42  A 1 
ATOM 309  C CE  . LYS A 0 42  . 44.338   -7.044  -67.488 1.00 34.35 42  A 1 
ATOM 310  N NZ  . LYS A 0 42  . 43.397   -5.942  -67.153 1.00 34.35 42  A 1 
ATOM 311  N N   . GLN A 0 43  . 50.432   -7.781  -71.167 1.00 29.38 43  A 1 
ATOM 312  C CA  . GLN A 0 43  . 51.059   -6.913  -72.161 1.00 29.38 43  A 1 
ATOM 313  C C   . GLN A 0 43  . 50.065   -5.786  -72.495 1.00 29.38 43  A 1 
ATOM 314  C CB  . GLN A 0 43  . 51.432   -7.743  -73.403 1.00 29.38 43  A 1 
ATOM 315  O O   . GLN A 0 43  . 49.311   -5.865  -73.458 1.00 29.38 43  A 1 
ATOM 316  C CG  . GLN A 0 43  . 52.654   -8.647  -73.173 1.00 29.38 43  A 1 
ATOM 317  C CD  . GLN A 0 43  . 52.881   -9.628  -74.322 1.00 29.38 43  A 1 
ATOM 318  N NE2 . GLN A 0 43  . 54.107   -10.010 -74.602 1.00 29.38 43  A 1 
ATOM 319  O OE1 . GLN A 0 43  . 51.966   -10.095 -74.976 1.00 29.38 43  A 1 
ATOM 320  N N   . GLY A 0 44  . 50.004   -4.766  -71.639 1.00 29.69 44  A 1 
ATOM 321  C CA  . GLY A 0 44  . 49.382   -3.485  -71.958 1.00 29.69 44  A 1 
ATOM 322  C C   . GLY A 0 44  . 50.468   -2.560  -72.482 1.00 29.69 44  A 1 
ATOM 323  O O   . GLY A 0 44  . 51.310   -2.113  -71.709 1.00 29.69 44  A 1 
ATOM 324  N N   . ALA A 0 45  . 50.487   -2.344  -73.795 1.00 27.17 45  A 1 
ATOM 325  C CA  . ALA A 0 45  . 51.417   -1.451  -74.464 1.00 27.17 45  A 1 
ATOM 326  C C   . ALA A 0 45  . 51.392   -0.053  -73.823 1.00 27.17 45  A 1 
ATOM 327  C CB  . ALA A 0 45  . 51.063   -1.415  -75.954 1.00 27.17 45  A 1 
ATOM 328  O O   . ALA A 0 45  . 50.349   0.579   -73.670 1.00 27.17 45  A 1 
ATOM 329  N N   . SER A 0 46  . 52.580   0.399   -73.449 1.00 34.59 46  A 1 
ATOM 330  C CA  . SER A 0 46  . 52.920   1.713   -72.924 1.00 34.59 46  A 1 
ATOM 331  C C   . SER A 0 46  . 52.506   2.839   -73.876 1.00 34.59 46  A 1 
ATOM 332  C CB  . SER A 0 46  . 54.448   1.717   -72.757 1.00 34.59 46  A 1 
ATOM 333  O O   . SER A 0 46  . 53.159   3.050   -74.897 1.00 34.59 46  A 1 
ATOM 334  O OG  . SER A 0 46  . 55.058   1.231   -73.945 1.00 34.59 46  A 1 
ATOM 335  N N   . ALA A 0 47  . 51.461   3.588   -73.526 1.00 31.65 47  A 1 
ATOM 336  C CA  . ALA A 0 47  . 51.193   4.919   -74.076 1.00 31.65 47  A 1 
ATOM 337  C C   . ALA A 0 47  . 50.311   5.751   -73.122 1.00 31.65 47  A 1 
ATOM 338  C CB  . ALA A 0 47  . 50.603   4.810   -75.491 1.00 31.65 47  A 1 
ATOM 339  O O   . ALA A 0 47  . 49.321   6.340   -73.536 1.00 31.65 47  A 1 
ATOM 340  N N   . ALA A 0 48  . 50.658   5.792   -71.833 1.00 30.87 48  A 1 
ATOM 341  C CA  . ALA A 0 48  . 50.175   6.818   -70.906 1.00 30.87 48  A 1 
ATOM 342  C C   . ALA A 0 48  . 51.370   7.715   -70.566 1.00 30.87 48  A 1 
ATOM 343  C CB  . ALA A 0 48  . 49.495   6.166   -69.698 1.00 30.87 48  A 1 
ATOM 344  O O   . ALA A 0 48  . 52.099   7.497   -69.603 1.00 30.87 48  A 1 
ATOM 345  N N   . TYR A 0 49  . 51.647   8.641   -71.481 1.00 29.94 49  A 1 
ATOM 346  C CA  . TYR A 0 49  . 52.673   9.664   -71.342 1.00 29.94 49  A 1 
ATOM 347  C C   . TYR A 0 49  . 52.016   10.863  -70.649 1.00 29.94 49  A 1 
ATOM 348  C CB  . TYR A 0 49  . 53.230   10.014  -72.743 1.00 29.94 49  A 1 
ATOM 349  O O   . TYR A 0 49  . 51.213   11.554  -71.269 1.00 29.94 49  A 1 
ATOM 350  C CG  . TYR A 0 49  . 54.742   10.090  -72.851 1.00 29.94 49  A 1 
ATOM 351  C CD1 . TYR A 0 49  . 55.424   11.284  -72.543 1.00 29.94 49  A 1 
ATOM 352  C CD2 . TYR A 0 49  . 55.462   8.970   -73.312 1.00 29.94 49  A 1 
ATOM 353  C CE1 . TYR A 0 49  . 56.824   11.357  -72.691 1.00 29.94 49  A 1 
ATOM 354  C CE2 . TYR A 0 49  . 56.859   9.043   -73.473 1.00 29.94 49  A 1 
ATOM 355  O OH  . TYR A 0 49  . 58.892   10.296  -73.309 1.00 29.94 49  A 1 
ATOM 356  C CZ  . TYR A 0 49  . 57.542   10.235  -73.161 1.00 29.94 49  A 1 
ATOM 357  N N   . GLY A 0 50  . 52.365   11.107  -69.387 1.00 30.68 50  A 1 
ATOM 358  C CA  . GLY A 0 50  . 52.143   12.398  -68.738 1.00 30.68 50  A 1 
ATOM 359  C C   . GLY A 0 50  . 51.241   12.371  -67.507 1.00 30.68 50  A 1 
ATOM 360  O O   . GLY A 0 50  . 50.034   12.239  -67.633 1.00 30.68 50  A 1 
ATOM 361  N N   . GLN A 0 51  . 51.880   12.648  -66.367 1.00 32.02 51  A 1 
ATOM 362  C CA  . GLN A 0 51  . 51.316   13.181  -65.121 1.00 32.02 51  A 1 
ATOM 363  C C   . GLN A 0 51  . 50.495   12.222  -64.259 1.00 32.02 51  A 1 
ATOM 364  C CB  . GLN A 0 51  . 50.572   14.505  -65.369 1.00 32.02 51  A 1 
ATOM 365  O O   . GLN A 0 51  . 49.281   12.244  -64.292 1.00 32.02 51  A 1 
ATOM 366  C CG  . GLN A 0 51  . 51.450   15.571  -66.037 1.00 32.02 51  A 1 
ATOM 367  C CD  . GLN A 0 51  . 50.766   16.931  -66.108 1.00 32.02 51  A 1 
ATOM 368  N NE2 . GLN A 0 51  . 51.260   17.836  -66.923 1.00 32.02 51  A 1 
ATOM 369  O OE1 . GLN A 0 51  . 49.800   17.240  -65.442 1.00 32.02 51  A 1 
ATOM 370  N N   . ASP A 0 52  . 51.193   11.448  -63.434 1.00 34.08 52  A 1 
ATOM 371  C CA  . ASP A 0 52  . 50.791   11.104  -62.066 1.00 34.08 52  A 1 
ATOM 372  C C   . ASP A 0 52  . 52.073   10.672  -61.324 1.00 34.08 52  A 1 
ATOM 373  C CB  . ASP A 0 52  . 49.736   9.976   -62.038 1.00 34.08 52  A 1 
ATOM 374  O O   . ASP A 0 52  . 53.044   10.278  -61.974 1.00 34.08 52  A 1 
ATOM 375  C CG  . ASP A 0 52  . 48.285   10.429  -62.198 1.00 34.08 52  A 1 
ATOM 376  O OD1 . ASP A 0 52  . 47.975   11.524  -61.685 1.00 34.08 52  A 1 
ATOM 377  O OD2 . ASP A 0 52  . 47.498   9.593   -62.703 1.00 34.08 52  A 1 
ATOM 378  N N   . TRP A 0 53  . 52.040   10.642  -59.989 1.00 38.36 53  A 1 
ATOM 379  C CA  . TRP A 0 53  . 53.040   10.057  -59.069 1.00 38.36 53  A 1 
ATOM 380  C C   . TRP A 0 53  . 54.058   11.012  -58.421 1.00 38.36 53  A 1 
ATOM 381  C CB  . TRP A 0 53  . 53.669   8.733   -59.560 1.00 38.36 53  A 1 
ATOM 382  O O   . TRP A 0 53  . 55.248   10.717  -58.349 1.00 38.36 53  A 1 
ATOM 383  C CG  . TRP A 0 53  . 52.752   7.571   -59.802 1.00 38.36 53  A 1 
ATOM 384  C CD1 . TRP A 0 53  . 51.735   7.501   -60.686 1.00 38.36 53  A 1 
ATOM 385  C CD2 . TRP A 0 53  . 52.847   6.234   -59.238 1.00 38.36 53  A 1 
ATOM 386  C CE2 . TRP A 0 53  . 51.814   5.423   -59.800 1.00 38.36 53  A 1 
ATOM 387  C CE3 . TRP A 0 53  . 53.737   5.611   -58.341 1.00 38.36 53  A 1 
ATOM 388  N NE1 . TRP A 0 53  . 51.115   6.275   -60.621 1.00 38.36 53  A 1 
ATOM 389  C CH2 . TRP A 0 53  . 52.601   3.466   -58.616 1.00 38.36 53  A 1 
ATOM 390  C CZ2 . TRP A 0 53  . 51.681   4.060   -59.499 1.00 38.36 53  A 1 
ATOM 391  C CZ3 . TRP A 0 53  . 53.613   4.246   -58.029 1.00 38.36 53  A 1 
ATOM 392  N N   . MET A 0 54  . 53.570   12.097  -57.820 1.00 42.19 54  A 1 
ATOM 393  C CA  . MET A 0 54  . 53.946   12.380  -56.426 1.00 42.19 54  A 1 
ATOM 394  C C   . MET A 0 54  . 52.913   11.641  -55.568 1.00 42.19 54  A 1 
ATOM 395  C CB  . MET A 0 54  . 53.936   13.895  -56.157 1.00 42.19 54  A 1 
ATOM 396  O O   . MET A 0 54  . 51.759   12.052  -55.528 1.00 42.19 54  A 1 
ATOM 397  C CG  . MET A 0 54  . 55.188   14.581  -56.713 1.00 42.19 54  A 1 
ATOM 398  S SD  . MET A 0 54  . 55.118   16.395  -56.663 1.00 42.19 54  A 1 
ATOM 399  C CE  . MET A 0 54  . 56.864   16.780  -56.945 1.00 42.19 54  A 1 
ATOM 400  N N   . LYS A 0 55  . 53.264   10.473  -55.022 1.00 45.01 55  A 1 
ATOM 401  C CA  . LYS A 0 55  . 52.372   9.673   -54.167 1.00 45.01 55  A 1 
ATOM 402  C C   . LYS A 0 55  . 52.712   9.894   -52.699 1.00 45.01 55  A 1 
ATOM 403  C CB  . LYS A 0 55  . 52.404   8.179   -54.520 1.00 45.01 55  A 1 
ATOM 404  O O   . LYS A 0 55  . 53.024   8.940   -51.998 1.00 45.01 55  A 1 
ATOM 405  C CG  . LYS A 0 55  . 51.600   7.824   -55.765 1.00 45.01 55  A 1 
ATOM 406  C CD  . LYS A 0 55  . 51.435   6.306   -55.774 1.00 45.01 55  A 1 
ATOM 407  C CE  . LYS A 0 55  . 50.440   5.915   -56.851 1.00 45.01 55  A 1 
ATOM 408  N NZ  . LYS A 0 55  . 50.306   4.449   -56.871 1.00 45.01 55  A 1 
ATOM 409  N N   . ASP A 0 56  . 52.589   11.133  -52.246 1.00 47.57 56  A 1 
ATOM 410  C CA  . ASP A 0 56  . 52.257   11.328  -50.841 1.00 47.57 56  A 1 
ATOM 411  C C   . ASP A 0 56  . 50.789   10.900  -50.730 1.00 47.57 56  A 1 
ATOM 412  C CB  . ASP A 0 56  . 52.518   12.779  -50.409 1.00 47.57 56  A 1 
ATOM 413  O O   . ASP A 0 56  . 49.870   11.660  -51.031 1.00 47.57 56  A 1 
ATOM 414  C CG  . ASP A 0 56  . 53.994   13.190  -50.522 1.00 47.57 56  A 1 
ATOM 415  O OD1 . ASP A 0 56  . 54.882   12.313  -50.419 1.00 47.57 56  A 1 
ATOM 416  O OD2 . ASP A 0 56  . 54.235   14.393  -50.773 1.00 47.57 56  A 1 
ATOM 417  N N   . SER A 0 57  . 50.553   9.612   -50.477 1.00 55.05 57  A 1 
ATOM 418  C CA  . SER A 0 57  . 49.216   9.147   -50.124 1.00 55.05 57  A 1 
ATOM 419  C C   . SER A 0 57  . 49.042   9.399   -48.637 1.00 55.05 57  A 1 
ATOM 420  C CB  . SER A 0 57  . 48.978   7.683   -50.509 1.00 55.05 57  A 1 
ATOM 421  O O   . SER A 0 57  . 49.529   8.609   -47.829 1.00 55.05 57  A 1 
ATOM 422  O OG  . SER A 0 57  . 50.001   6.826   -50.048 1.00 55.05 57  A 1 
ATOM 423  N N   . ALA A 0 58  . 48.396   10.514  -48.314 1.00 59.37 58  A 1 
ATOM 424  C CA  . ALA A 0 58  . 47.761   10.722  -47.026 1.00 59.37 58  A 1 
ATOM 425  C C   . ALA A 0 58  . 46.287   10.315  -47.149 1.00 59.37 58  A 1 
ATOM 426  C CB  . ALA A 0 58  . 47.961   12.171  -46.574 1.00 59.37 58  A 1 
ATOM 427  O O   . ALA A 0 58  . 45.657   10.595  -48.175 1.00 59.37 58  A 1 
ATOM 428  N N   . SER A 0 59  . 45.771   9.600   -46.157 1.00 66.40 59  A 1 
ATOM 429  C CA  . SER A 0 59  . 44.338   9.357   -46.002 1.00 66.40 59  A 1 
ATOM 430  C C   . SER A 0 59  . 43.949   9.704   -44.577 1.00 66.40 59  A 1 
ATOM 431  C CB  . SER A 0 59  . 43.954   7.907   -46.325 1.00 66.40 59  A 1 
ATOM 432  O O   . SER A 0 59  . 44.512   9.099   -43.667 1.00 66.40 59  A 1 
ATOM 433  O OG  . SER A 0 59  . 44.646   6.974   -45.512 1.00 66.40 59  A 1 
ATOM 434  N N   . ASP A 0 60  . 43.014   10.636  -44.463 1.00 72.33 60  A 1 
ATOM 435  C CA  . ASP A 0 60  . 42.356   11.144  -43.265 1.00 72.33 60  A 1 
ATOM 436  C C   . ASP A 0 60  . 40.915   10.606  -43.232 1.00 72.33 60  A 1 
ATOM 437  C CB  . ASP A 0 60  . 42.415   12.693  -43.279 1.00 72.33 60  A 1 
ATOM 438  O O   . ASP A 0 60  . 40.176   10.686  -44.225 1.00 72.33 60  A 1 
ATOM 439  C CG  . ASP A 0 60  . 41.934   13.415  -44.567 1.00 72.33 60  A 1 
ATOM 440  O OD1 . ASP A 0 60  . 41.914   12.802  -45.671 1.00 72.33 60  A 1 
ATOM 441  O OD2 . ASP A 0 60  . 41.697   14.646  -44.516 1.00 72.33 60  A 1 
ATOM 442  N N   . PHE A 0 61  . 40.525   9.970   -42.130 1.00 73.60 61  A 1 
ATOM 443  C CA  . PHE A 0 61  . 39.159   9.502   -41.907 1.00 73.60 61  A 1 
ATOM 444  C C   . PHE A 0 61  . 38.681   9.937   -40.529 1.00 73.60 61  A 1 
ATOM 445  C CB  . PHE A 0 61  . 39.070   7.975   -42.068 1.00 73.60 61  A 1 
ATOM 446  O O   . PHE A 0 61  . 39.208   9.458   -39.536 1.00 73.60 61  A 1 
ATOM 447  C CG  . PHE A 0 61  . 37.718   7.390   -41.682 1.00 73.60 61  A 1 
ATOM 448  C CD1 . PHE A 0 61  . 37.509   6.875   -40.387 1.00 73.60 61  A 1 
ATOM 449  C CD2 . PHE A 0 61  . 36.648   7.417   -42.597 1.00 73.60 61  A 1 
ATOM 450  C CE1 . PHE A 0 61  . 36.248   6.378   -40.015 1.00 73.60 61  A 1 
ATOM 451  C CE2 . PHE A 0 61  . 35.384   6.921   -42.226 1.00 73.60 61  A 1 
ATOM 452  C CZ  . PHE A 0 61  . 35.186   6.396   -40.935 1.00 73.60 61  A 1 
ATOM 453  N N   . ASP A 0 62  . 37.624   10.750  -40.509 1.00 83.32 62  A 1 
ATOM 454  C CA  . ASP A 0 62  . 36.965   11.200  -39.286 1.00 83.32 62  A 1 
ATOM 455  C C   . ASP A 0 62  . 35.522   10.685  -39.252 1.00 83.32 62  A 1 
ATOM 456  C CB  . ASP A 0 62  . 36.953   12.735  -39.199 1.00 83.32 62  A 1 
ATOM 457  O O   . ASP A 0 62  . 34.756   10.856  -40.216 1.00 83.32 62  A 1 
ATOM 458  C CG  . ASP A 0 62  . 38.316   13.407  -39.375 1.00 83.32 62  A 1 
ATOM 459  O OD1 . ASP A 0 62  . 39.323   12.834  -38.927 1.00 83.32 62  A 1 
ATOM 460  O OD2 . ASP A 0 62  . 38.307   14.507  -39.984 1.00 83.32 62  A 1 
ATOM 461  N N   . ALA A 0 63  . 35.116   10.109  -38.124 1.00 77.04 63  A 1 
ATOM 462  C CA  . ALA A 0 63  . 33.736   9.743   -37.843 1.00 77.04 63  A 1 
ATOM 463  C C   . ALA A 0 63  . 33.318   10.245  -36.458 1.00 77.04 63  A 1 
ATOM 464  C CB  . ALA A 0 63  . 33.568   8.228   -37.992 1.00 77.04 63  A 1 
ATOM 465  O O   . ALA A 0 63  . 34.035   10.089  -35.481 1.00 77.04 63  A 1 
ATOM 466  N N   . TYR A 0 64  . 32.124   10.832  -36.376 1.00 87.48 64  A 1 
ATOM 467  C CA  . TYR A 0 64  . 31.508   11.274  -35.126 1.00 87.48 64  A 1 
ATOM 468  C C   . TYR A 0 64  . 30.032   10.890  -35.129 1.00 87.48 64  A 1 
ATOM 469  C CB  . TYR A 0 64  . 31.689   12.788  -34.945 1.00 87.48 64  A 1 
ATOM 470  O O   . TYR A 0 64  . 29.335   11.089  -36.134 1.00 87.48 64  A 1 
ATOM 471  C CG  . TYR A 0 64  . 30.856   13.374  -33.817 1.00 87.48 64  A 1 
ATOM 472  C CD1 . TYR A 0 64  . 29.639   14.027  -34.099 1.00 87.48 64  A 1 
ATOM 473  C CD2 . TYR A 0 64  . 31.264   13.205  -32.481 1.00 87.48 64  A 1 
ATOM 474  C CE1 . TYR A 0 64  . 28.842   14.523  -33.047 1.00 87.48 64  A 1 
ATOM 475  C CE2 . TYR A 0 64  . 30.468   13.689  -31.427 1.00 87.48 64  A 1 
ATOM 476  O OH  . TYR A 0 64  . 28.479   14.816  -30.693 1.00 87.48 64  A 1 
ATOM 477  C CZ  . TYR A 0 64  . 29.255   14.351  -31.709 1.00 87.48 64  A 1 
ATOM 478  N N   . GLY A 0 65  . 29.560   10.362  -34.005 1.00 85.15 65  A 1 
ATOM 479  C CA  . GLY A 0 65  . 28.181   9.948   -33.808 1.00 85.15 65  A 1 
ATOM 480  C C   . GLY A 0 65  . 27.644   10.383  -32.454 1.00 85.15 65  A 1 
ATOM 481  O O   . GLY A 0 65  . 28.386   10.554  -31.488 1.00 85.15 65  A 1 
ATOM 482  N N   . ARG A 0 66  . 26.328   10.586  -32.423 1.00 90.68 66  A 1 
ATOM 483  C CA  . ARG A 0 66  . 25.563   10.755  -31.196 1.00 90.68 66  A 1 
ATOM 484  C C   . ARG A 0 66  . 24.188   10.133  -31.370 1.00 90.68 66  A 1 
ATOM 485  C CB  . ARG A 0 66  . 25.496   12.231  -30.805 1.00 90.68 66  A 1 
ATOM 486  O O   . ARG A 0 66  . 23.476   10.518  -32.304 1.00 90.68 66  A 1 
ATOM 487  C CG  . ARG A 0 66  . 24.709   12.399  -29.503 1.00 90.68 66  A 1 
ATOM 488  C CD  . ARG A 0 66  . 24.897   13.818  -28.986 1.00 90.68 66  A 1 
ATOM 489  N NE  . ARG A 0 66  . 24.234   13.960  -27.689 1.00 90.68 66  A 1 
ATOM 490  N NH1 . ARG A 0 66  . 22.444   15.211  -28.327 1.00 90.68 66  A 1 
ATOM 491  N NH2 . ARG A 0 66  . 22.885   14.869  -26.152 1.00 90.68 66  A 1 
ATOM 492  C CZ  . ARG A 0 66  . 23.201   14.700  -27.394 1.00 90.68 66  A 1 
ATOM 493  N N   . ASP A 0 67  . 23.840   9.220   -30.485 1.00 84.59 67  A 1 
ATOM 494  C CA  . ASP A 0 67  . 22.531   8.584   -30.411 1.00 84.59 67  A 1 
ATOM 495  C C   . ASP A 0 67  . 21.834   9.006   -29.117 1.00 84.59 67  A 1 
ATOM 496  C CB  . ASP A 0 67  . 22.680   7.068   -30.548 1.00 84.59 67  A 1 
ATOM 497  O O   . ASP A 0 67  . 22.490   9.331   -28.135 1.00 84.59 67  A 1 
ATOM 498  C CG  . ASP A 0 67  . 21.335   6.356   -30.630 1.00 84.59 67  A 1 
ATOM 499  O OD1 . ASP A 0 67  . 20.376   7.002   -31.126 1.00 84.59 67  A 1 
ATOM 500  O OD2 . ASP A 0 67  . 21.306   5.146   -30.358 1.00 84.59 67  A 1 
ATOM 501  N N   . GLN A 0 68  . 20.512   9.145   -29.155 1.00 92.77 68  A 1 
ATOM 502  C CA  . GLN A 0 68  . 19.751   9.588   -27.990 1.00 92.77 68  A 1 
ATOM 503  C C   . GLN A 0 68  . 18.382   8.935   -27.954 1.00 92.77 68  A 1 
ATOM 504  C CB  . GLN A 0 68  . 19.541   11.106  -27.969 1.00 92.77 68  A 1 
ATOM 505  O O   . GLN A 0 68  . 17.481   9.323   -28.712 1.00 92.77 68  A 1 
ATOM 506  C CG  . GLN A 0 68  . 20.796   11.936  -27.718 1.00 92.77 68  A 1 
ATOM 507  C CD  . GLN A 0 68  . 20.357   13.293  -27.206 1.00 92.77 68  A 1 
ATOM 508  N NE2 . GLN A 0 68  . 20.483   13.537  -25.923 1.00 92.77 68  A 1 
ATOM 509  O OE1 . GLN A 0 68  . 19.889   14.182  -27.915 1.00 92.77 68  A 1 
ATOM 510  N N   . ASP A 0 69  . 18.194   8.065   -26.975 1.00 89.97 69  A 1 
ATOM 511  C CA  . ASP A 0 69  . 16.931   7.396   -26.735 1.00 89.97 69  A 1 
ATOM 512  C C   . ASP A 0 69  . 16.300   7.861   -25.421 1.00 89.97 69  A 1 
ATOM 513  C CB  . ASP A 0 69  . 17.111   5.876   -26.836 1.00 89.97 69  A 1 
ATOM 514  O O   . ASP A 0 69  . 16.942   8.046   -24.391 1.00 89.97 69  A 1 
ATOM 515  C CG  . ASP A 0 69  . 17.093   5.360   -28.283 1.00 89.97 69  A 1 
ATOM 516  O OD1 . ASP A 0 69  . 16.353   5.963   -29.105 1.00 89.97 69  A 1 
ATOM 517  O OD2 . ASP A 0 69  . 17.574   4.233   -28.507 1.00 89.97 69  A 1 
ATOM 518  N N   . LEU A 0 70  . 14.985   8.085   -25.458 1.00 93.48 70  A 1 
ATOM 519  C CA  . LEU A 0 70  . 14.191   8.452   -24.289 1.00 93.48 70  A 1 
ATOM 520  C C   . LEU A 0 70  . 12.903   7.641   -24.283 1.00 93.48 70  A 1 
ATOM 521  C CB  . LEU A 0 70  . 13.924   9.969   -24.278 1.00 93.48 70  A 1 
ATOM 522  O O   . LEU A 0 70  . 12.052   7.784   -25.167 1.00 93.48 70  A 1 
ATOM 523  C CG  . LEU A 0 70  . 13.008   10.444  -23.131 1.00 93.48 70  A 1 
ATOM 524  C CD1 . LEU A 0 70  . 13.634   10.271  -21.747 1.00 93.48 70  A 1 
ATOM 525  C CD2 . LEU A 0 70  . 12.675   11.927  -23.308 1.00 93.48 70  A 1 
ATOM 526  N N   . SER A 0 71  . 12.712   6.853   -23.231 1.00 96.65 71  A 1 
ATOM 527  C CA  . SER A 0 71  . 11.457   6.158   -22.971 1.00 96.65 71  A 1 
ATOM 528  C C   . SER A 0 71  . 10.872   6.577   -21.628 1.00 96.65 71  A 1 
ATOM 529  C CB  . SER A 0 71  . 11.609   4.644   -23.121 1.00 96.65 71  A 1 
ATOM 530  O O   . SER A 0 71  . 11.556   6.666   -20.607 1.00 96.65 71  A 1 
ATOM 531  O OG  . SER A 0 71  . 12.353   4.090   -22.065 1.00 96.65 71  A 1 
ATOM 532  N N   . ILE A 0 72  . 9.574    6.876   -21.645 1.00 97.57 72  A 1 
ATOM 533  C CA  . ILE A 0 72  . 8.812    7.245   -20.456 1.00 97.57 72  A 1 
ATOM 534  C C   . ILE A 0 72  . 7.545    6.408   -20.440 1.00 97.57 72  A 1 
ATOM 535  C CB  . ILE A 0 72  . 8.511    8.759   -20.389 1.00 97.57 72  A 1 
ATOM 536  O O   . ILE A 0 72  . 6.721    6.478   -21.353 1.00 97.57 72  A 1 
ATOM 537  C CG1 . ILE A 0 72  . 9.821    9.581   -20.438 1.00 97.57 72  A 1 
ATOM 538  C CG2 . ILE A 0 72  . 7.714    9.069   -19.103 1.00 97.57 72  A 1 
ATOM 539  C CD1 . ILE A 0 72  . 9.619    11.100  -20.459 1.00 97.57 72  A 1 
ATOM 540  N N   . GLU A 0 73  . 7.379    5.644   -19.372 1.00 97.97 73  A 1 
ATOM 541  C CA  . GLU A 0 73  . 6.141    4.952   -19.062 1.00 97.97 73  A 1 
ATOM 542  C C   . GLU A 0 73  . 5.547    5.560   -17.800 1.00 97.97 73  A 1 
ATOM 543  C CB  . GLU A 0 73  . 6.383    3.460   -18.876 1.00 97.97 73  A 1 
ATOM 544  O O   . GLU A 0 73  . 6.205    5.646   -16.767 1.00 97.97 73  A 1 
ATOM 545  C CG  . GLU A 0 73  . 6.827    2.739   -20.157 1.00 97.97 73  A 1 
ATOM 546  C CD  . GLU A 0 73  . 7.069    1.260   -19.852 1.00 97.97 73  A 1 
ATOM 547  O OE1 . GLU A 0 73  . 7.978    0.631   -20.433 1.00 97.97 73  A 1 
ATOM 548  O OE2 . GLU A 0 73  . 6.424    0.722   -18.922 1.00 97.97 73  A 1 
ATOM 549  N N   . GLU A 0 74  . 4.292    5.984   -17.875 1.00 97.75 74  A 1 
ATOM 550  C CA  . GLU A 0 74  . 3.598    6.605   -16.755 1.00 97.75 74  A 1 
ATOM 551  C C   . GLU A 0 74  . 2.186    6.042   -16.659 1.00 97.75 74  A 1 
ATOM 552  C CB  . GLU A 0 74  . 3.628    8.131   -16.911 1.00 97.75 74  A 1 
ATOM 553  O O   . GLU A 0 74  . 1.470    5.909   -17.655 1.00 97.75 74  A 1 
ATOM 554  C CG  . GLU A 0 74  . 3.075    8.855   -15.675 1.00 97.75 74  A 1 
ATOM 555  C CD  . GLU A 0 74  . 3.311    10.374  -15.729 1.00 97.75 74  A 1 
ATOM 556  O OE1 . GLU A 0 74  . 3.341    10.990  -14.638 1.00 97.75 74  A 1 
ATOM 557  O OE2 . GLU A 0 74  . 3.459    10.930  -16.838 1.00 97.75 74  A 1 
ATOM 558  N N   . SER A 0 75  . 1.785    5.681   -15.446 1.00 97.81 75  A 1 
ATOM 559  C CA  . SER A 0 75  . 0.474    5.116   -15.175 1.00 97.81 75  A 1 
ATOM 560  C C   . SER A 0 75  . -0.092   5.665   -13.877 1.00 97.81 75  A 1 
ATOM 561  C CB  . SER A 0 75  . 0.530    3.586   -15.180 1.00 97.81 75  A 1 
ATOM 562  O O   . SER A 0 75  . 0.614    5.870   -12.890 1.00 97.81 75  A 1 
ATOM 563  O OG  . SER A 0 75  . 1.312    3.094   -14.115 1.00 97.81 75  A 1 
ATOM 564  N N   . TYR A 0 76  . -1.400   5.895   -13.897 1.00 98.21 76  A 1 
ATOM 565  C CA  . TYR A 0 76  . -2.179   6.303   -12.743 1.00 98.21 76  A 1 
ATOM 566  C C   . TYR A 0 76  . -3.449   5.461   -12.695 1.00 98.21 76  A 1 
ATOM 567  C CB  . TYR A 0 76  . -2.495   7.799   -12.821 1.00 98.21 76  A 1 
ATOM 568  O O   . TYR A 0 76  . -4.155   5.320   -13.697 1.00 98.21 76  A 1 
ATOM 569  C CG  . TYR A 0 76  . -3.410   8.268   -11.707 1.00 98.21 76  A 1 
ATOM 570  C CD1 . TYR A 0 76  . -4.798   8.366   -11.928 1.00 98.21 76  A 1 
ATOM 571  C CD2 . TYR A 0 76  . -2.880   8.550   -10.434 1.00 98.21 76  A 1 
ATOM 572  C CE1 . TYR A 0 76  . -5.653   8.760   -10.880 1.00 98.21 76  A 1 
ATOM 573  C CE2 . TYR A 0 76  . -3.731   8.941   -9.383  1.00 98.21 76  A 1 
ATOM 574  O OH  . TYR A 0 76  . -5.953   9.412   -8.589  1.00 98.21 76  A 1 
ATOM 575  C CZ  . TYR A 0 76  . -5.121   9.049   -9.604  1.00 98.21 76  A 1 
ATOM 576  N N   . GLY A 0 77  . -3.741   4.905   -11.527 1.00 97.16 77  A 1 
ATOM 577  C CA  . GLY A 0 77  . -4.911   4.078   -11.293 1.00 97.16 77  A 1 
ATOM 578  C C   . GLY A 0 77  . -5.601   4.469   -10.000 1.00 97.16 77  A 1 
ATOM 579  O O   . GLY A 0 77  . -4.959   4.685   -8.978  1.00 97.16 77  A 1 
ATOM 580  N N   . ARG A 0 78  . -6.933   4.511   -10.031 1.00 96.82 78  A 1 
ATOM 581  C CA  . ARG A 0 78  . -7.760   4.699   -8.841  1.00 96.82 78  A 1 
ATOM 582  C C   . ARG A 0 78  . -8.909   3.712   -8.854  1.00 96.82 78  A 1 
ATOM 583  C CB  . ARG A 0 78  . -8.228   6.153   -8.760  1.00 96.82 78  A 1 
ATOM 584  O O   . ARG A 0 78  . -9.650   3.635   -9.831  1.00 96.82 78  A 1 
ATOM 585  C CG  . ARG A 0 78  . -9.026   6.408   -7.475  1.00 96.82 78  A 1 
ATOM 586  C CD  . ARG A 0 78  . -9.280   7.907   -7.330  1.00 96.82 78  A 1 
ATOM 587  N NE  . ARG A 0 78  . -9.680   8.239   -5.959  1.00 96.82 78  A 1 
ATOM 588  N NH1 . ARG A 0 78  . -10.425  10.375  -6.340  1.00 96.82 78  A 1 
ATOM 589  N NH2 . ARG A 0 78  . -10.142  9.621   -4.253  1.00 96.82 78  A 1 
ATOM 590  C CZ  . ARG A 0 78  . -10.103  9.406   -5.530  1.00 96.82 78  A 1 
ATOM 591  N N   . THR A 0 79  . -9.065   2.977   -7.764  1.00 96.61 79  A 1 
ATOM 592  C CA  . THR A 0 79  . -10.143  2.004   -7.576  1.00 96.61 79  A 1 
ATOM 593  C C   . THR A 0 79  . -10.874  2.309   -6.279  1.00 96.61 79  A 1 
ATOM 594  C CB  . THR A 0 79  . -9.595   0.572   -7.571  1.00 96.61 79  A 1 
ATOM 595  O O   . THR A 0 79  . -10.237  2.526   -5.255  1.00 96.61 79  A 1 
ATOM 596  C CG2 . THR A 0 79  . -10.702  -0.479  -7.488  1.00 96.61 79  A 1 
ATOM 597  O OG1 . THR A 0 79  . -8.906   0.329   -8.776  1.00 96.61 79  A 1 
ATOM 598  N N   . ASN A 0 80  . -12.205  2.306   -6.331  1.00 95.66 80  A 1 
ATOM 599  C CA  . ASN A 0 80  . -13.083  2.380   -5.167  1.00 95.66 80  A 1 
ATOM 600  C C   . ASN A 0 80  . -14.040  1.188   -5.226  1.00 95.66 80  A 1 
ATOM 601  C CB  . ASN A 0 80  . -13.820  3.729   -5.165  1.00 95.66 80  A 1 
ATOM 602  O O   . ASN A 0 80  . -14.689  0.967   -6.252  1.00 95.66 80  A 1 
ATOM 603  C CG  . ASN A 0 80  . -14.722  3.934   -3.951  1.00 95.66 80  A 1 
ATOM 604  N ND2 . ASN A 0 80  . -14.880  5.154   -3.510  1.00 95.66 80  A 1 
ATOM 605  O OD1 . ASN A 0 80  . -15.333  3.044   -3.386  1.00 95.66 80  A 1 
ATOM 606  N N   . ALA A 0 81  . -14.120  0.427   -4.142  1.00 94.63 81  A 1 
ATOM 607  C CA  . ALA A 0 81  . -15.037  -0.689  -3.994  1.00 94.63 81  A 1 
ATOM 608  C C   . ALA A 0 81  . -15.808  -0.573  -2.677  1.00 94.63 81  A 1 
ATOM 609  C CB  . ALA A 0 81  . -14.251  -1.999  -4.095  1.00 94.63 81  A 1 
ATOM 610  O O   . ALA A 0 81  . -15.233  -0.283  -1.628  1.00 94.63 81  A 1 
ATOM 611  N N   . LYS A 0 82  . -17.112  -0.855  -2.733  1.00 95.92 82  A 1 
ATOM 612  C CA  . LYS A 0 82  . -18.008  -0.881  -1.572  1.00 95.92 82  A 1 
ATOM 613  C C   . LYS A 0 82  . -18.791  -2.184  -1.554  1.00 95.92 82  A 1 
ATOM 614  C CB  . LYS A 0 82  . -18.965  0.319   -1.589  1.00 95.92 82  A 1 
ATOM 615  O O   . LYS A 0 82  . -19.269  -2.620  -2.600  1.00 95.92 82  A 1 
ATOM 616  C CG  . LYS A 0 82  . -18.209  1.648   -1.490  1.00 95.92 82  A 1 
ATOM 617  C CD  . LYS A 0 82  . -19.183  2.825   -1.513  1.00 95.92 82  A 1 
ATOM 618  C CE  . LYS A 0 82  . -18.361  4.112   -1.479  1.00 95.92 82  A 1 
ATOM 619  N NZ  . LYS A 0 82  . -19.237  5.303   -1.561  1.00 95.92 82  A 1 
ATOM 620  N N   . SER A 0 83  . -18.957  -2.766  -0.374  1.00 93.90 83  A 1 
ATOM 621  C CA  . SER A 0 83  . -19.814  -3.932  -0.162  1.00 93.90 83  A 1 
ATOM 622  C C   . SER A 0 83  . -20.654  -3.761  1.095   1.00 93.90 83  A 1 
ATOM 623  C CB  . SER A 0 83  . -18.996  -5.225  -0.096  1.00 93.90 83  A 1 
ATOM 624  O O   . SER A 0 83  . -20.163  -3.252  2.103   1.00 93.90 83  A 1 
ATOM 625  O OG  . SER A 0 83  . -18.109  -5.221  1.001   1.00 93.90 83  A 1 
ATOM 626  N N   . TYR A 0 84  . -21.894  -4.234  1.022   1.00 91.97 84  A 1 
ATOM 627  C CA  . TYR A 0 84  . -22.852  -4.255  2.119   1.00 91.97 84  A 1 
ATOM 628  C C   . TYR A 0 84  . -23.400  -5.674  2.241   1.00 91.97 84  A 1 
ATOM 629  C CB  . TYR A 0 84  . -23.985  -3.254  1.848   1.00 91.97 84  A 1 
ATOM 630  O O   . TYR A 0 84  . -23.791  -6.266  1.232   1.00 91.97 84  A 1 
ATOM 631  C CG  . TYR A 0 84  . -23.514  -1.826  1.642   1.00 91.97 84  A 1 
ATOM 632  C CD1 . TYR A 0 84  . -23.303  -0.995  2.756   1.00 91.97 84  A 1 
ATOM 633  C CD2 . TYR A 0 84  . -23.266  -1.339  0.342   1.00 91.97 84  A 1 
ATOM 634  C CE1 . TYR A 0 84  . -22.846  0.324   2.577   1.00 91.97 84  A 1 
ATOM 635  C CE2 . TYR A 0 84  . -22.801  -0.023  0.157   1.00 91.97 84  A 1 
ATOM 636  O OH  . TYR A 0 84  . -22.144  2.084   1.110   1.00 91.97 84  A 1 
ATOM 637  C CZ  . TYR A 0 84  . -22.592  0.810   1.276   1.00 91.97 84  A 1 
ATOM 638  N N   . ALA A 0 85  . -23.419  -6.196  3.456   1.00 87.62 85  A 1 
ATOM 639  C CA  . ALA A 0 85  . -24.092  -7.426  3.828   1.00 87.62 85  A 1 
ATOM 640  C C   . ALA A 0 85  . -25.006  -7.121  5.016   1.00 87.62 85  A 1 
ATOM 641  C CB  . ALA A 0 85  . -23.048  -8.503  4.141   1.00 87.62 85  A 1 
ATOM 642  O O   . ALA A 0 85  . -24.642  -6.344  5.897   1.00 87.62 85  A 1 
ATOM 643  N N   . ALA A 0 86  . -26.200  -7.693  4.998   1.00 82.08 86  A 1 
ATOM 644  C CA  . ALA A 0 86  . -27.145  -7.646  6.098   1.00 82.08 86  A 1 
ATOM 645  C C   . ALA A 0 86  . -27.804  -9.019  6.168   1.00 82.08 86  A 1 
ATOM 646  C CB  . ALA A 0 86  . -28.165  -6.524  5.861   1.00 82.08 86  A 1 
ATOM 647  O O   . ALA A 0 86  . -28.287  -9.521  5.146   1.00 82.08 86  A 1 
ATOM 648  N N   . GLU A 0 87  . -27.766  -9.627  7.342   1.00 71.47 87  A 1 
ATOM 649  C CA  . GLU A 0 87  . -28.564  -10.801 7.664   1.00 71.47 87  A 1 
ATOM 650  C C   . GLU A 0 87  . -29.961  -10.333 8.124   1.00 71.47 87  A 1 
ATOM 651  C CB  . GLU A 0 87  . -27.747  -11.709 8.604   1.00 71.47 87  A 1 
ATOM 652  O O   . GLU A 0 87  . -30.226  -9.132  8.193   1.00 71.47 87  A 1 
ATOM 653  C CG  . GLU A 0 87  . -26.544  -12.300 7.834   1.00 71.47 87  A 1 
ATOM 654  C CD  . GLU A 0 87  . -25.578  -13.148 8.676   1.00 71.47 87  A 1 
ATOM 655  O OE1 . GLU A 0 87  . -24.823  -13.928 8.043   1.00 71.47 87  A 1 
ATOM 656  O OE2 . GLU A 0 87  . -25.547  -12.984 9.918   1.00 71.47 87  A 1 
ATOM 657  N N   . SER A 0 88  . -30.901  -11.262 8.263   1.00 72.64 88  A 1 
ATOM 658  C CA  . SER A 0 88  . -32.354  -11.037 8.320   1.00 72.64 88  A 1 
ATOM 659  C C   . SER A 0 88  . -32.831  -9.940  9.282   1.00 72.64 88  A 1 
ATOM 660  C CB  . SER A 0 88  . -33.104  -12.341 8.660   1.00 72.64 88  A 1 
ATOM 661  O O   . SER A 0 88  . -32.184  -9.570  10.258  1.00 72.64 88  A 1 
ATOM 662  O OG  . SER A 0 88  . -32.237  -13.432 8.882   1.00 72.64 88  A 1 
ATOM 663  N N   . TYR A 0 89  . -34.031  -9.440  8.987   1.00 76.79 89  A 1 
ATOM 664  C CA  . TYR A 0 89  . -34.821  -8.610  9.885   1.00 76.79 89  A 1 
ATOM 665  C C   . TYR A 0 89  . -36.077  -9.383  10.261  1.00 76.79 89  A 1 
ATOM 666  C CB  . TYR A 0 89  . -35.195  -7.299  9.186   1.00 76.79 89  A 1 
ATOM 667  O O   . TYR A 0 89  . -36.893  -9.659  9.373   1.00 76.79 89  A 1 
ATOM 668  C CG  . TYR A 0 89  . -36.135  -6.448  10.013  1.00 76.79 89  A 1 
ATOM 669  C CD1 . TYR A 0 89  . -37.497  -6.297  9.669   1.00 76.79 89  A 1 
ATOM 670  C CD2 . TYR A 0 89  . -35.638  -5.865  11.188  1.00 76.79 89  A 1 
ATOM 671  C CE1 . TYR A 0 89  . -38.339  -5.494  10.468  1.00 76.79 89  A 1 
ATOM 672  C CE2 . TYR A 0 89  . -36.482  -5.110  12.008  1.00 76.79 89  A 1 
ATOM 673  O OH  . TYR A 0 89  . -38.559  -4.115  12.455  1.00 76.79 89  A 1 
ATOM 674  C CZ  . TYR A 0 89  . -37.819  -4.899  11.638  1.00 76.79 89  A 1 
ATOM 675  N N   . ASP A 0 90  . -36.235  -9.678  11.547  1.00 80.36 90  A 1 
ATOM 676  C CA  . ASP A 0 90  . -37.341  -10.485 12.044  1.00 80.36 90  A 1 
ATOM 677  C C   . ASP A 0 90  . -38.188  -9.682  13.042  1.00 80.36 90  A 1 
ATOM 678  C CB  . ASP A 0 90  . -36.820  -11.821 12.610  1.00 80.36 90  A 1 
ATOM 679  O O   . ASP A 0 90  . -37.691  -9.072  13.989  1.00 80.36 90  A 1 
ATOM 680  C CG  . ASP A 0 90  . -36.365  -12.836 11.541  1.00 80.36 90  A 1 
ATOM 681  O OD1 . ASP A 0 90  . -36.574  -12.595 10.326  1.00 80.36 90  A 1 
ATOM 682  O OD2 . ASP A 0 90  . -35.897  -13.924 11.943  1.00 80.36 90  A 1 
ATOM 683  N N   . GLU A 0 91  . -39.505  -9.682  12.817  1.00 84.58 91  A 1 
ATOM 684  C CA  . GLU A 0 91  . -40.507  -9.195  13.767  1.00 84.58 91  A 1 
ATOM 685  C C   . GLU A 0 91  . -41.383  -10.375 14.186  1.00 84.58 91  A 1 
ATOM 686  C CB  . GLU A 0 91  . -41.404  -8.089  13.177  1.00 84.58 91  A 1 
ATOM 687  O O   . GLU A 0 91  . -41.902  -11.104 13.333  1.00 84.58 91  A 1 
ATOM 688  C CG  . GLU A 0 91  . -40.681  -6.826  12.685  1.00 84.58 91  A 1 
ATOM 689  C CD  . GLU A 0 91  . -41.660  -5.673  12.362  1.00 84.58 91  A 1 
ATOM 690  O OE1 . GLU A 0 91  . -41.278  -4.482  12.484  1.00 84.58 91  A 1 
ATOM 691  O OE2 . GLU A 0 91  . -42.833  -5.928  12.016  1.00 84.58 91  A 1 
ATOM 692  N N   . TRP A 0 92  . -41.585  -10.551 15.488  1.00 87.81 92  A 1 
ATOM 693  C CA  . TRP A 0 92  . -42.389  -11.644 16.025  1.00 87.81 92  A 1 
ATOM 694  C C   . TRP A 0 92  . -43.323  -11.161 17.139  1.00 87.81 92  A 1 
ATOM 695  C CB  . TRP A 0 92  . -41.466  -12.794 16.446  1.00 87.81 92  A 1 
ATOM 696  O O   . TRP A 0 92  . -43.000  -10.248 17.890  1.00 87.81 92  A 1 
ATOM 697  C CG  . TRP A 0 92  . -40.429  -12.457 17.472  1.00 87.81 92  A 1 
ATOM 698  C CD1 . TRP A 0 92  . -39.176  -12.007 17.227  1.00 87.81 92  A 1 
ATOM 699  C CD2 . TRP A 0 92  . -40.552  -12.523 18.923  1.00 87.81 92  A 1 
ATOM 700  C CE2 . TRP A 0 92  . -39.319  -12.100 19.502  1.00 87.81 92  A 1 
ATOM 701  C CE3 . TRP A 0 92  . -41.592  -12.889 19.802  1.00 87.81 92  A 1 
ATOM 702  N NE1 . TRP A 0 92  . -38.515  -11.800 18.422  1.00 87.81 92  A 1 
ATOM 703  C CH2 . TRP A 0 92  . -40.185  -12.408 21.741  1.00 87.81 92  A 1 
ATOM 704  C CZ2 . TRP A 0 92  . -39.128  -12.040 20.890  1.00 87.81 92  A 1 
ATOM 705  C CZ3 . TRP A 0 92  . -41.409  -12.838 21.194  1.00 87.81 92  A 1 
ATOM 706  N N   . ASP A 0 93  . -44.507  -11.771 17.212  1.00 83.27 93  A 1 
ATOM 707  C CA  . ASP A 0 93  . -45.570  -11.501 18.190  1.00 83.27 93  A 1 
ATOM 708  C C   . ASP A 0 93  . -46.121  -12.853 18.661  1.00 83.27 93  A 1 
ATOM 709  C CB  . ASP A 0 93  . -46.682  -10.644 17.536  1.00 83.27 93  A 1 
ATOM 710  O O   . ASP A 0 93  . -46.478  -13.698 17.832  1.00 83.27 93  A 1 
ATOM 711  C CG  . ASP A 0 93  . -47.836  -10.223 18.472  1.00 83.27 93  A 1 
ATOM 712  O OD1 . ASP A 0 93  . -47.723  -10.398 19.700  1.00 83.27 93  A 1 
ATOM 713  O OD2 . ASP A 0 93  . -48.870  -9.718  17.960  1.00 83.27 93  A 1 
ATOM 714  N N   . ASN A 0 94  . -46.163  -13.072 19.972  1.00 80.83 94  A 1 
ATOM 715  C CA  . ASN A 0 94  . -46.732  -14.247 20.611  1.00 80.83 94  A 1 
ATOM 716  C C   . ASN A 0 94  . -47.703  -13.817 21.714  1.00 80.83 94  A 1 
ATOM 717  C CB  . ASN A 0 94  . -45.618  -15.157 21.154  1.00 80.83 94  A 1 
ATOM 718  O O   . ASN A 0 94  . -47.370  -12.990 22.559  1.00 80.83 94  A 1 
ATOM 719  C CG  . ASN A 0 94  . -46.175  -16.496 21.606  1.00 80.83 94  A 1 
ATOM 720  N ND2 . ASN A 0 94  . -45.518  -17.178 22.513  1.00 80.83 94  A 1 
ATOM 721  O OD1 . ASN A 0 94  . -47.198  -16.961 21.133  1.00 80.83 94  A 1 
ATOM 722  N N   . LYS A 0 95  . -48.896  -14.408 21.707  1.00 80.07 95  A 1 
ATOM 723  C CA  . LYS A 0 95  . -49.948  -14.158 22.692  1.00 80.07 95  A 1 
ATOM 724  C C   . LYS A 0 95  . -50.393  -15.488 23.264  1.00 80.07 95  A 1 
ATOM 725  C CB  . LYS A 0 95  . -51.126  -13.403 22.062  1.00 80.07 95  A 1 
ATOM 726  O O   . LYS A 0 95  . -50.882  -16.325 22.498  1.00 80.07 95  A 1 
ATOM 727  C CG  . LYS A 0 95  . -50.683  -12.002 21.646  1.00 80.07 95  A 1 
ATOM 728  C CD  . LYS A 0 95  . -51.827  -11.212 21.023  1.00 80.07 95  A 1 
ATOM 729  C CE  . LYS A 0 95  . -51.186  -9.898  20.588  1.00 80.07 95  A 1 
ATOM 730  N NZ  . LYS A 0 95  . -52.122  -9.061  19.823  1.00 80.07 95  A 1 
ATOM 731  N N   . ASP A 0 96  . -50.205  -15.659 24.564  1.00 74.16 96  A 1 
ATOM 732  C CA  . ASP A 0 96  . -50.771  -16.761 25.330  1.00 74.16 96  A 1 
ATOM 733  C C   . ASP A 0 96  . -51.985  -16.230 26.094  1.00 74.16 96  A 1 
ATOM 734  C CB  . ASP A 0 96  . -49.722  -17.418 26.251  1.00 74.16 96  A 1 
ATOM 735  O O   . ASP A 0 96  . -51.875  -15.309 26.894  1.00 74.16 96  A 1 
ATOM 736  C CG  . ASP A 0 96  . -49.836  -18.950 26.280  1.00 74.16 96  A 1 
ATOM 737  O OD1 . ASP A 0 96  . -50.874  -19.485 25.804  1.00 74.16 96  A 1 
ATOM 738  O OD2 . ASP A 0 96  . -48.791  -19.597 26.540  1.00 74.16 96  A 1 
ATOM 739  N N   . ASP A 0 97  . -53.161  -16.750 25.748  1.00 76.48 97  A 1 
ATOM 740  C CA  . ASP A 0 97  . -54.451  -16.362 26.333  1.00 76.48 97  A 1 
ATOM 741  C C   . ASP A 0 97  . -55.100  -17.608 26.969  1.00 76.48 97  A 1 
ATOM 742  C CB  . ASP A 0 97  . -55.396  -15.742 25.274  1.00 76.48 97  A 1 
ATOM 743  O O   . ASP A 0 97  . -56.263  -17.953 26.677  1.00 76.48 97  A 1 
ATOM 744  C CG  . ASP A 0 97  . -55.094  -14.338 24.732  1.00 76.48 97  A 1 
ATOM 745  O OD1 . ASP A 0 97  . -54.676  -13.447 25.496  1.00 76.48 97  A 1 
ATOM 746  O OD2 . ASP A 0 97  . -55.516  -14.087 23.572  1.00 76.48 97  A 1 
ATOM 747  N N   . ASP A 0 98  . -54.338  -18.376 27.744  1.00 77.68 98  A 1 
ATOM 748  C CA  . ASP A 0 98  . -54.829  -19.590 28.363  1.00 77.68 98  A 1 
ATOM 749  C C   . ASP A 0 98  . -55.718  -19.336 29.593  1.00 77.68 98  A 1 
ATOM 750  C CB  . ASP A 0 98  . -53.764  -20.700 28.471  1.00 77.68 98  A 1 
ATOM 751  O O   . ASP A 0 98  . -55.942  -18.238 30.112  1.00 77.68 98  A 1 
ATOM 752  C CG  . ASP A 0 98  . -52.410  -20.379 29.106  1.00 77.68 98  A 1 
ATOM 753  O OD1 . ASP A 0 98  . -51.985  -19.210 29.004  1.00 77.68 98  A 1 
ATOM 754  O OD2 . ASP A 0 98  . -51.817  -21.394 29.558  1.00 77.68 98  A 1 
ATOM 755  N N   . LYS A 0 99  . -56.486  -20.378 29.915  1.00 74.98 99  A 1 
ATOM 756  C CA  . LYS A 0 99  . -57.474  -20.371 30.994  1.00 74.98 99  A 1 
ATOM 757  C C   . LYS A 0 99  . -57.453  -21.727 31.641  1.00 74.98 99  A 1 
ATOM 758  C CB  . LYS A 0 99  . -58.890  -20.032 30.498  1.00 74.98 99  A 1 
ATOM 759  O O   . LYS A 0 99  . -57.764  -22.734 30.996  1.00 74.98 99  A 1 
ATOM 760  C CG  . LYS A 0 99  . -58.943  -18.612 29.943  1.00 74.98 99  A 1 
ATOM 761  C CD  . LYS A 0 99  . -60.347  -18.145 29.578  1.00 74.98 99  A 1 
ATOM 762  C CE  . LYS A 0 99  . -60.109  -16.731 29.053  1.00 74.98 99  A 1 
ATOM 763  N NZ  . LYS A 0 99  . -61.334  -16.089 28.547  1.00 74.98 99  A 1 
ATOM 764  N N   . TRP A 0 100 . -57.193  -21.751 32.937  1.00 74.89 100 A 1 
ATOM 765  C CA  . TRP A 0 100 . -57.123  -22.986 33.698  1.00 74.89 100 A 1 
ATOM 766  C C   . TRP A 0 100 . -58.154  -23.011 34.828  1.00 74.89 100 A 1 
ATOM 767  C CB  . TRP A 0 100 . -55.677  -23.230 34.130  1.00 74.89 100 A 1 
ATOM 768  O O   . TRP A 0 100 . -58.576  -21.997 35.389  1.00 74.89 100 A 1 
ATOM 769  C CG  . TRP A 0 100 . -55.076  -22.155 34.968  1.00 74.89 100 A 1 
ATOM 770  C CD1 . TRP A 0 100 . -54.301  -21.136 34.523  1.00 74.89 100 A 1 
ATOM 771  C CD2 . TRP A 0 100 . -55.165  -21.993 36.414  1.00 74.89 100 A 1 
ATOM 772  C CE2 . TRP A 0 100 . -54.402  -20.846 36.785  1.00 74.89 100 A 1 
ATOM 773  C CE3 . TRP A 0 100 . -55.799  -22.722 37.448  1.00 74.89 100 A 1 
ATOM 774  N NE1 . TRP A 0 100 . -53.907  -20.359 35.592  1.00 74.89 100 A 1 
ATOM 775  C CH2 . TRP A 0 100 . -54.918  -21.188 39.129  1.00 74.89 100 A 1 
ATOM 776  C CZ2 . TRP A 0 100 . -54.275  -20.445 38.122  1.00 74.89 100 A 1 
ATOM 777  C CZ3 . TRP A 0 100 . -55.680  -22.323 38.793  1.00 74.89 100 A 1 
ATOM 778  N N   . GLY A 0 101 . -58.621  -24.219 35.143  1.00 64.19 101 A 1 
ATOM 779  C CA  . GLY A 0 101 . -59.601  -24.456 36.195  1.00 64.19 101 A 1 
ATOM 780  C C   . GLY A 0 101 . -59.302  -25.751 36.934  1.00 64.19 101 A 1 
ATOM 781  O O   . GLY A 0 101 . -59.184  -26.810 36.316  1.00 64.19 101 A 1 
ATOM 782  N N   . ALA A 0 102 . -59.201  -25.675 38.260  1.00 61.42 102 A 1 
ATOM 783  C CA  . ALA A 0 102 . -59.013  -26.834 39.124  1.00 61.42 102 A 1 
ATOM 784  C C   . ALA A 0 102 . -60.323  -27.158 39.852  1.00 61.42 102 A 1 
ATOM 785  C CB  . ALA A 0 102 . -57.837  -26.585 40.075  1.00 61.42 102 A 1 
ATOM 786  O O   . ALA A 0 102 . -60.964  -26.286 40.446  1.00 61.42 102 A 1 
ATOM 787  N N   . GLN A 0 103 . -60.727  -28.429 39.803  1.00 58.82 103 A 1 
ATOM 788  C CA  . GLN A 0 103 . -61.959  -28.915 40.419  1.00 58.82 103 A 1 
ATOM 789  C C   . GLN A 0 103 . -61.641  -29.999 41.451  1.00 58.82 103 A 1 
ATOM 790  C CB  . GLN A 0 103 . -62.917  -29.388 39.315  1.00 58.82 103 A 1 
ATOM 791  O O   . GLN A 0 103 . -61.158  -31.076 41.099  1.00 58.82 103 A 1 
ATOM 792  C CG  . GLN A 0 103 . -64.283  -29.779 39.891  1.00 58.82 103 A 1 
ATOM 793  C CD  . GLN A 0 103 . -65.336  -30.035 38.821  1.00 58.82 103 A 1 
ATOM 794  N NE2 . GLN A 0 103 . -66.497  -30.498 39.199  1.00 58.82 103 A 1 
ATOM 795  O OE1 . GLN A 0 103 . -65.188  -29.813 37.635  1.00 58.82 103 A 1 
ATOM 796  N N   . ALA A 0 104 . -61.950  -29.721 42.718  1.00 52.35 104 A 1 
ATOM 797  C CA  . ALA A 0 104 . -61.829  -30.672 43.819  1.00 52.35 104 A 1 
ATOM 798  C C   . ALA A 0 104 . -63.216  -31.060 44.354  1.00 52.35 104 A 1 
ATOM 799  C CB  . ALA A 0 104 . -60.907  -30.095 44.900  1.00 52.35 104 A 1 
ATOM 800  O O   . ALA A 0 104 . -64.138  -30.240 44.414  1.00 52.35 104 A 1 
ATOM 801  N N   . TRP A 0 105 . -63.353  -32.329 44.736  1.00 51.82 105 A 1 
ATOM 802  C CA  . TRP A 0 105 . -64.588  -32.933 45.238  1.00 51.82 105 A 1 
ATOM 803  C C   . TRP A 0 105 . -64.358  -33.467 46.656  1.00 51.82 105 A 1 
ATOM 804  C CB  . TRP A 0 105 . -65.020  -34.069 44.300  1.00 51.82 105 A 1 
ATOM 805  O O   . TRP A 0 105 . -63.333  -34.102 46.901  1.00 51.82 105 A 1 
ATOM 806  C CG  . TRP A 0 105 . -65.231  -33.721 42.855  1.00 51.82 105 A 1 
ATOM 807  C CD1 . TRP A 0 105 . -64.271  -33.676 41.902  1.00 51.82 105 A 1 
ATOM 808  C CD2 . TRP A 0 105 . -66.484  -33.421 42.171  1.00 51.82 105 A 1 
ATOM 809  C CE2 . TRP A 0 105 . -66.216  -33.313 40.774  1.00 51.82 105 A 1 
ATOM 810  C CE3 . TRP A 0 105 . -67.825  -33.262 42.582  1.00 51.82 105 A 1 
ATOM 811  N NE1 . TRP A 0 105 . -64.845  -33.416 40.674  1.00 51.82 105 A 1 
ATOM 812  C CH2 . TRP A 0 105 . -68.557  -32.954 40.272  1.00 51.82 105 A 1 
ATOM 813  C CZ2 . TRP A 0 105 . -67.237  -33.140 39.830  1.00 51.82 105 A 1 
ATOM 814  C CZ3 . TRP A 0 105 . -68.847  -33.011 41.646  1.00 51.82 105 A 1 
ATOM 815  N N   . GLY A 0 106 . -65.310  -33.245 47.567  1.00 53.70 106 A 1 
ATOM 816  C CA  . GLY A 0 106 . -65.278  -33.751 48.943  1.00 53.70 106 A 1 
ATOM 817  C C   . GLY A 0 106 . -66.635  -34.314 49.372  1.00 53.70 106 A 1 
ATOM 818  O O   . GLY A 0 106 . -67.677  -33.855 48.908  1.00 53.70 106 A 1 
ATOM 819  N N   . GLN A 0 107 . -66.608  -35.337 50.228  1.00 48.21 107 A 1 
ATOM 820  C CA  . GLN A 0 107 . -67.786  -35.922 50.869  1.00 48.21 107 A 1 
ATOM 821  C C   . GLN A 0 107 . -67.455  -36.170 52.342  1.00 48.21 107 A 1 
ATOM 822  C CB  . GLN A 0 107 . -68.185  -37.230 50.150  1.00 48.21 107 A 1 
ATOM 823  O O   . GLN A 0 107 . -66.573  -36.980 52.646  1.00 48.21 107 A 1 
ATOM 824  C CG  . GLN A 0 107 . -69.443  -37.850 50.778  1.00 48.21 107 A 1 
ATOM 825  C CD  . GLN A 0 107 . -69.919  -39.146 50.126  1.00 48.21 107 A 1 
ATOM 826  N NE2 . GLN A 0 107 . -71.102  -39.595 50.485  1.00 48.21 107 A 1 
ATOM 827  O OE1 . GLN A 0 107 . -69.276  -39.801 49.318  1.00 48.21 107 A 1 
ATOM 828  N N   . ASP A 0 108 . -68.161  -35.511 53.248  1.00 49.60 108 A 1 
ATOM 829  C CA  . ASP A 0 108 . -68.159  -35.809 54.673  1.00 49.60 108 A 1 
ATOM 830  C C   . ASP A 0 108 . -69.301  -36.785 55.009  1.00 49.60 108 A 1 
ATOM 831  C CB  . ASP A 0 108 . -68.159  -34.513 55.495  1.00 49.60 108 A 1 
ATOM 832  O O   . ASP A 0 108 . -70.328  -36.873 54.333  1.00 49.60 108 A 1 
ATOM 833  C CG  . ASP A 0 108 . -69.395  -33.642 55.267  1.00 49.60 108 A 1 
ATOM 834  O OD1 . ASP A 0 108 . -69.757  -33.457 54.085  1.00 49.60 108 A 1 
ATOM 835  O OD2 . ASP A 0 108 . -69.948  -33.191 56.280  1.00 49.60 108 A 1 
ATOM 836  N N   . ARG A 0 109 . -69.053  -37.661 55.987  1.00 43.87 109 A 1 
ATOM 837  C CA  . ARG A 0 109 . -70.016  -38.670 56.441  1.00 43.87 109 A 1 
ATOM 838  C C   . ARG A 0 109 . -69.966  -38.752 57.951  1.00 43.87 109 A 1 
ATOM 839  C CB  . ARG A 0 109 . -69.738  -40.057 55.836  1.00 43.87 109 A 1 
ATOM 840  O O   . ARG A 0 109 . -69.047  -39.362 58.507  1.00 43.87 109 A 1 
ATOM 841  C CG  . ARG A 0 109 . -70.155  -40.176 54.365  1.00 43.87 109 A 1 
ATOM 842  C CD  . ARG A 0 109 . -69.924  -41.598 53.835  1.00 43.87 109 A 1 
ATOM 843  N NE  . ARG A 0 109 . -70.819  -42.581 54.484  1.00 43.87 109 A 1 
ATOM 844  N NH1 . ARG A 0 109 . -69.706  -44.477 53.848  1.00 43.87 109 A 1 
ATOM 845  N NH2 . ARG A 0 109 . -71.565  -44.643 55.086  1.00 43.87 109 A 1 
ATOM 846  C CZ  . ARG A 0 109 . -70.693  -43.892 54.471  1.00 43.87 109 A 1 
ATOM 847  N N   . ASP A 0 110 . -71.013  -38.265 58.587  1.00 49.18 110 A 1 
ATOM 848  C CA  . ASP A 0 110 . -71.214  -38.436 60.013  1.00 49.18 110 A 1 
ATOM 849  C C   . ASP A 0 110 . -71.522  -39.899 60.363  1.00 49.18 110 A 1 
ATOM 850  C CB  . ASP A 0 110 . -72.294  -37.450 60.477  1.00 49.18 110 A 1 
ATOM 851  O O   . ASP A 0 110 . -72.523  -40.498 59.950  1.00 49.18 110 A 1 
ATOM 852  C CG  . ASP A 0 110 . -71.699  -36.110 60.923  1.00 49.18 110 A 1 
ATOM 853  O OD1 . ASP A 0 110 . -70.485  -35.905 60.680  1.00 49.18 110 A 1 
ATOM 854  O OD2 . ASP A 0 110 . -72.384  -35.487 61.752  1.00 49.18 110 A 1 
ATOM 855  N N   . VAL A 0 111 . -70.628  -40.525 61.138  1.00 43.32 111 A 1 
ATOM 856  C CA  . VAL A 0 111 . -70.809  -41.892 61.647  1.00 43.32 111 A 1 
ATOM 857  C C   . VAL A 0 111 . -71.341  -41.832 63.078  1.00 43.32 111 A 1 
ATOM 858  C CB  . VAL A 0 111 . -69.540  -42.755 61.511  1.00 43.32 111 A 1 
ATOM 859  O O   . VAL A 0 111 . -70.592  -41.727 64.048  1.00 43.32 111 A 1 
ATOM 860  C CG1 . VAL A 0 111 . -69.806  -44.198 61.977  1.00 43.32 111 A 1 
ATOM 861  C CG2 . VAL A 0 111 . -69.071  -42.839 60.051  1.00 43.32 111 A 1 
ATOM 862  N N   . TYR A 0 112 . -72.660  -41.959 63.213  1.00 36.07 112 A 1 
ATOM 863  C CA  . TYR A 0 112 . -73.347  -42.041 64.501  1.00 36.07 112 A 1 
ATOM 864  C C   . TYR A 0 112 . -73.075  -43.375 65.234  1.00 36.07 112 A 1 
ATOM 865  C CB  . TYR A 0 112 . -74.850  -41.817 64.265  1.00 36.07 112 A 1 
ATOM 866  O O   . TYR A 0 112 . -73.452  -44.445 64.760  1.00 36.07 112 A 1 
ATOM 867  C CG  . TYR A 0 112 . -75.692  -41.765 65.527  1.00 36.07 112 A 1 
ATOM 868  C CD1 . TYR A 0 112 . -76.406  -42.902 65.956  1.00 36.07 112 A 1 
ATOM 869  C CD2 . TYR A 0 112 . -75.771  -40.567 66.263  1.00 36.07 112 A 1 
ATOM 870  C CE1 . TYR A 0 112 . -77.206  -42.839 67.115  1.00 36.07 112 A 1 
ATOM 871  C CE2 . TYR A 0 112 . -76.563  -40.501 67.425  1.00 36.07 112 A 1 
ATOM 872  O OH  . TYR A 0 112 . -78.045  -41.571 68.975  1.00 36.07 112 A 1 
ATOM 873  C CZ  . TYR A 0 112 . -77.284  -41.637 67.850  1.00 36.07 112 A 1 
ATOM 874  N N   . GLY A 0 113 . -72.468  -43.286 66.426  1.00 35.68 113 A 1 
ATOM 875  C CA  . GLY A 0 113 . -72.618  -44.209 67.562  1.00 35.68 113 A 1 
ATOM 876  C C   . GLY A 0 113 . -72.237  -45.688 67.381  1.00 35.68 113 A 1 
ATOM 877  O O   . GLY A 0 113 . -73.081  -46.522 67.067  1.00 35.68 113 A 1 
ATOM 878  N N   . ALA A 0 114 . -71.025  -46.068 67.795  1.00 33.03 114 A 1 
ATOM 879  C CA  . ALA A 0 114 . -70.755  -47.431 68.260  1.00 33.03 114 A 1 
ATOM 880  C C   . ALA A 0 114 . -70.056  -47.382 69.623  1.00 33.03 114 A 1 
ATOM 881  C CB  . ALA A 0 114 . -69.982  -48.225 67.202  1.00 33.03 114 A 1 
ATOM 882  O O   . ALA A 0 114 . -68.856  -47.141 69.736  1.00 33.03 114 A 1 
ATOM 883  N N   . SER A 0 115 . -70.838  -47.611 70.675  1.00 36.63 115 A 1 
ATOM 884  C CA  . SER A 0 115 . -70.342  -47.912 72.013  1.00 36.63 115 A 1 
ATOM 885  C C   . SER A 0 115 . -69.304  -49.039 71.956  1.00 36.63 115 A 1 
ATOM 886  C CB  . SER A 0 115 . -71.524  -48.346 72.889  1.00 36.63 115 A 1 
ATOM 887  O O   . SER A 0 115 . -69.627  -50.149 71.539  1.00 36.63 115 A 1 
ATOM 888  O OG  . SER A 0 115 . -72.214  -49.423 72.279  1.00 36.63 115 A 1 
ATOM 889  N N   . SER A 0 116 . -68.076  -48.729 72.374  1.00 34.67 116 A 1 
ATOM 890  C CA  . SER A 0 116 . -67.042  -49.631 72.900  1.00 34.67 116 A 1 
ATOM 891  C C   . SER A 0 116 . -67.162  -51.122 72.533  1.00 34.67 116 A 1 
ATOM 892  C CB  . SER A 0 116 . -67.000  -49.472 74.431  1.00 34.67 116 A 1 
ATOM 893  O O   . SER A 0 116 . -67.703  -51.897 73.315  1.00 34.67 116 A 1 
ATOM 894  O OG  . SER A 0 116 . -68.226  -49.878 75.012  1.00 34.67 116 A 1 
ATOM 895  N N   . TYR A 0 117 . -66.615  -51.536 71.389  1.00 28.82 117 A 1 
ATOM 896  C CA  . TYR A 0 117 . -65.699  -52.685 71.267  1.00 28.82 117 A 1 
ATOM 897  C C   . TYR A 0 117 . -65.262  -52.830 69.795  1.00 28.82 117 A 1 
ATOM 898  C CB  . TYR A 0 117 . -66.271  -54.031 71.798  1.00 28.82 117 A 1 
ATOM 899  O O   . TYR A 0 117 . -66.054  -53.186 68.930  1.00 28.82 117 A 1 
ATOM 900  C CG  . TYR A 0 117 . -65.464  -54.651 72.941  1.00 28.82 117 A 1 
ATOM 901  C CD1 . TYR A 0 117 . -64.585  -55.720 72.672  1.00 28.82 117 A 1 
ATOM 902  C CD2 . TYR A 0 117 . -65.581  -54.176 74.265  1.00 28.82 117 A 1 
ATOM 903  C CE1 . TYR A 0 117 . -63.832  -56.307 73.709  1.00 28.82 117 A 1 
ATOM 904  C CE2 . TYR A 0 117 . -64.826  -54.754 75.305  1.00 28.82 117 A 1 
ATOM 905  O OH  . TYR A 0 117 . -63.224  -56.380 76.034  1.00 28.82 117 A 1 
ATOM 906  C CZ  . TYR A 0 117 . -63.949  -55.822 75.030  1.00 28.82 117 A 1 
ATOM 907  N N   . GLY A 0 118 . -63.977  -52.591 69.514  1.00 33.69 118 A 1 
ATOM 908  C CA  . GLY A 0 118 . -63.273  -53.326 68.455  1.00 33.69 118 A 1 
ATOM 909  C C   . GLY A 0 118 . -63.312  -52.834 67.001  1.00 33.69 118 A 1 
ATOM 910  O O   . GLY A 0 118 . -63.268  -53.680 66.113  1.00 33.69 118 A 1 
ATOM 911  N N   . LYS A 0 119 . -63.290  -51.527 66.707  1.00 32.90 119 A 1 
ATOM 912  C CA  . LYS A 0 119 . -62.813  -51.058 65.389  1.00 32.90 119 A 1 
ATOM 913  C C   . LYS A 0 119 . -61.725  -50.004 65.532  1.00 32.90 119 A 1 
ATOM 914  C CB  . LYS A 0 119 . -63.955  -50.609 64.460  1.00 32.90 119 A 1 
ATOM 915  O O   . LYS A 0 119 . -62.000  -48.828 65.736  1.00 32.90 119 A 1 
ATOM 916  C CG  . LYS A 0 119 . -64.583  -51.799 63.708  1.00 32.90 119 A 1 
ATOM 917  C CD  . LYS A 0 119 . -65.222  -51.338 62.391  1.00 32.90 119 A 1 
ATOM 918  C CE  . LYS A 0 119 . -65.766  -52.534 61.602  1.00 32.90 119 A 1 
ATOM 919  N NZ  . LYS A 0 119 . -66.128  -52.138 60.217  1.00 32.90 119 A 1 
ATOM 920  N N   . ALA A 0 120 . -60.482  -50.466 65.416  1.00 33.59 120 A 1 
ATOM 921  C CA  . ALA A 0 120 . -59.366  -49.618 65.041  1.00 33.59 120 A 1 
ATOM 922  C C   . ALA A 0 120 . -59.719  -48.912 63.724  1.00 33.59 120 A 1 
ATOM 923  C CB  . ALA A 0 120 . -58.111  -50.491 64.911  1.00 33.59 120 A 1 
ATOM 924  O O   . ALA A 0 120 . -60.151  -49.554 62.764  1.00 33.59 120 A 1 
ATOM 925  N N   . ALA A 0 121 . -59.591  -47.589 63.730  1.00 32.25 121 A 1 
ATOM 926  C CA  . ALA A 0 121 . -59.764  -46.725 62.581  1.00 32.25 121 A 1 
ATOM 927  C C   . ALA A 0 121 . -58.813  -47.163 61.457  1.00 32.25 121 A 1 
ATOM 928  C CB  . ALA A 0 121 . -59.471  -45.296 63.058  1.00 32.25 121 A 1 
ATOM 929  O O   . ALA A 0 121 . -57.600  -47.025 61.582  1.00 32.25 121 A 1 
ATOM 930  N N   . SER A 0 122 . -59.353  -47.707 60.366  1.00 35.88 122 A 1 
ATOM 931  C CA  . SER A 0 122 . -58.625  -47.817 59.102  1.00 35.88 122 A 1 
ATOM 932  C C   . SER A 0 122 . -59.059  -46.667 58.197  1.00 35.88 122 A 1 
ATOM 933  C CB  . SER A 0 122 . -58.760  -49.207 58.460  1.00 35.88 122 A 1 
ATOM 934  O O   . SER A 0 122 . -59.793  -46.862 57.230  1.00 35.88 122 A 1 
ATOM 935  O OG  . SER A 0 122 . -60.046  -49.417 57.914  1.00 35.88 122 A 1 
ATOM 936  N N   . SER A 0 123 . -58.626  -45.454 58.528  1.00 37.18 123 A 1 
ATOM 937  C CA  . SER A 0 123 . -58.424  -44.405 57.526  1.00 37.18 123 A 1 
ATOM 938  C C   . SER A 0 123 . -57.099  -44.714 56.822  1.00 37.18 123 A 1 
ATOM 939  C CB  . SER A 0 123 . -58.436  -43.022 58.188  1.00 37.18 123 A 1 
ATOM 940  O O   . SER A 0 123 . -56.077  -44.089 57.086  1.00 37.18 123 A 1 
ATOM 941  O OG  . SER A 0 123 . -57.453  -42.971 59.203  1.00 37.18 123 A 1 
ATOM 942  N N   . GLY A 0 124 . -57.086  -45.802 56.054  1.00 34.07 124 A 1 
ATOM 943  C CA  . GLY A 0 124 . -56.000  -46.113 55.137  1.00 34.07 124 A 1 
ATOM 944  C C   . GLY A 0 124 . -56.428  -45.645 53.760  1.00 34.07 124 A 1 
ATOM 945  O O   . GLY A 0 124 . -57.474  -46.096 53.288  1.00 34.07 124 A 1 
ATOM 946  N N   . ASP A 0 125 . -55.645  -44.727 53.194  1.00 31.42 125 A 1 
ATOM 947  C CA  . ASP A 0 125 . -55.694  -44.251 51.812  1.00 31.42 125 A 1 
ATOM 948  C C   . ASP A 0 125 . -56.209  -45.322 50.852  1.00 31.42 125 A 1 
ATOM 949  C CB  . ASP A 0 125 . -54.270  -43.868 51.364  1.00 31.42 125 A 1 
ATOM 950  O O   . ASP A 0 125 . -55.587  -46.370 50.662  1.00 31.42 125 A 1 
ATOM 951  C CG  . ASP A 0 125 . -53.917  -42.416 51.653  1.00 31.42 125 A 1 
ATOM 952  O OD1 . ASP A 0 125 . -54.803  -41.566 51.415  1.00 31.42 125 A 1 
ATOM 953  O OD2 . ASP A 0 125 . -52.805  -42.196 52.180  1.00 31.42 125 A 1 
ATOM 954  N N   . TYR A 0 126 . -57.360  -45.058 50.241  1.00 32.55 126 A 1 
ATOM 955  C CA  . TYR A 0 126 . -57.802  -45.809 49.076  1.00 32.55 126 A 1 
ATOM 956  C C   . TYR A 0 126 . -57.330  -45.051 47.837  1.00 32.55 126 A 1 
ATOM 957  C CB  . TYR A 0 126 . -59.308  -46.126 49.144  1.00 32.55 126 A 1 
ATOM 958  O O   . TYR A 0 126 . -58.084  -44.302 47.218  1.00 32.55 126 A 1 
ATOM 959  C CG  . TYR A 0 126 . -59.591  -47.618 49.174  1.00 32.55 126 A 1 
ATOM 960  C CD1 . TYR A 0 126 . -59.863  -48.314 47.979  1.00 32.55 126 A 1 
ATOM 961  C CD2 . TYR A 0 126 . -59.542  -48.314 50.396  1.00 32.55 126 A 1 
ATOM 962  C CE1 . TYR A 0 126 . -60.113  -49.701 48.009  1.00 32.55 126 A 1 
ATOM 963  C CE2 . TYR A 0 126 . -59.789  -49.700 50.433  1.00 32.55 126 A 1 
ATOM 964  O OH  . TYR A 0 126 . -60.317  -51.732 49.273  1.00 32.55 126 A 1 
ATOM 965  C CZ  . TYR A 0 126 . -60.079  -50.394 49.237  1.00 32.55 126 A 1 
ATOM 966  N N   . ASP A 0 127 . -56.061  -45.267 47.492  1.00 35.15 127 A 1 
ATOM 967  C CA  . ASP A 0 127 . -55.487  -44.918 46.195  1.00 35.15 127 A 1 
ATOM 968  C C   . ASP A 0 127 . -56.242  -45.669 45.093  1.00 35.15 127 A 1 
ATOM 969  C CB  . ASP A 0 127 . -53.988  -45.259 46.155  1.00 35.15 127 A 1 
ATOM 970  O O   . ASP A 0 127 . -56.027  -46.850 44.805  1.00 35.15 127 A 1 
ATOM 971  C CG  . ASP A 0 127 . -53.097  -44.163 46.738  1.00 35.15 127 A 1 
ATOM 972  O OD1 . ASP A 0 127 . -53.446  -42.980 46.538  1.00 35.15 127 A 1 
ATOM 973  O OD2 . ASP A 0 127 . -52.044  -44.538 47.298  1.00 35.15 127 A 1 
ATOM 974  N N   . GLN A 0 128 . -57.189  -44.972 44.477  1.00 35.31 128 A 1 
ATOM 975  C CA  . GLN A 0 128 . -58.041  -45.487 43.418  1.00 35.31 128 A 1 
ATOM 976  C C   . GLN A 0 128 . -57.337  -45.351 42.057  1.00 35.31 128 A 1 
ATOM 977  C CB  . GLN A 0 128 . -59.416  -44.802 43.531  1.00 35.31 128 A 1 
ATOM 978  O O   . GLN A 0 128 . -57.803  -44.643 41.169  1.00 35.31 128 A 1 
ATOM 979  C CG  . GLN A 0 128 . -60.553  -45.646 42.941  1.00 35.31 128 A 1 
ATOM 980  C CD  . GLN A 0 128 . -61.927  -45.018 43.173  1.00 35.31 128 A 1 
ATOM 981  N NE2 . GLN A 0 128 . -62.997  -45.776 43.063  1.00 35.31 128 A 1 
ATOM 982  O OE1 . GLN A 0 128 . -62.097  -43.847 43.443  1.00 35.31 128 A 1 
ATOM 983  N N   . TYR A 0 129 . -56.213  -46.050 41.870  1.00 30.92 129 A 1 
ATOM 984  C CA  . TYR A 0 129 . -55.559  -46.190 40.563  1.00 30.92 129 A 1 
ATOM 985  C C   . TYR A 0 129 . -55.162  -47.647 40.302  1.00 30.92 129 A 1 
ATOM 986  C CB  . TYR A 0 129 . -54.403  -45.186 40.393  1.00 30.92 129 A 1 
ATOM 987  O O   . TYR A 0 129 . -54.110  -48.132 40.702  1.00 30.92 129 A 1 
ATOM 988  C CG  . TYR A 0 129 . -54.612  -44.256 39.209  1.00 30.92 129 A 1 
ATOM 989  C CD1 . TYR A 0 129 . -54.129  -44.601 37.931  1.00 30.92 129 A 1 
ATOM 990  C CD2 . TYR A 0 129 . -55.309  -43.047 39.392  1.00 30.92 129 A 1 
ATOM 991  C CE1 . TYR A 0 129 . -54.337  -43.731 36.841  1.00 30.92 129 A 1 
ATOM 992  C CE2 . TYR A 0 129 . -55.504  -42.167 38.311  1.00 30.92 129 A 1 
ATOM 993  O OH  . TYR A 0 129 . -55.202  -41.667 35.981  1.00 30.92 129 A 1 
ATOM 994  C CZ  . TYR A 0 129 . -55.016  -42.508 37.032  1.00 30.92 129 A 1 
ATOM 995  N N   . GLY A 0 130 . -56.046  -48.366 39.609  1.00 36.13 130 A 1 
ATOM 996  C CA  . GLY A 0 130 . -55.857  -49.776 39.268  1.00 36.13 130 A 1 
ATOM 997  C C   . GLY A 0 130 . -56.781  -50.241 38.147  1.00 36.13 130 A 1 
ATOM 998  O O   . GLY A 0 130 . -57.517  -51.211 38.298  1.00 36.13 130 A 1 
ATOM 999  N N   . LYS A 0 131 . -56.778  -49.525 37.016  1.00 31.40 131 A 1 
ATOM 1000 C CA  . LYS A 0 131 . -57.313  -50.017 35.737  1.00 31.40 131 A 1 
ATOM 1001 C C   . LYS A 0 131 . -56.464  -51.198 35.242  1.00 31.40 131 A 1 
ATOM 1002 C CB  . LYS A 0 131 . -57.245  -48.905 34.666  1.00 31.40 131 A 1 
ATOM 1003 O O   . LYS A 0 131 . -55.347  -50.981 34.793  1.00 31.40 131 A 1 
ATOM 1004 C CG  . LYS A 0 131 . -58.534  -48.112 34.416  1.00 31.40 131 A 1 
ATOM 1005 C CD  . LYS A 0 131 . -58.311  -47.229 33.174  1.00 31.40 131 A 1 
ATOM 1006 C CE  . LYS A 0 131 . -59.558  -46.426 32.792  1.00 31.40 131 A 1 
ATOM 1007 N NZ  . LYS A 0 131 . -59.290  -45.542 31.626  1.00 31.40 131 A 1 
ATOM 1008 N N   . ALA A 0 132 . -57.029  -52.402 35.240  1.00 34.49 132 A 1 
ATOM 1009 C CA  . ALA A 0 132 . -56.775  -53.506 34.298  1.00 34.49 132 A 1 
ATOM 1010 C C   . ALA A 0 132 . -57.685  -54.661 34.755  1.00 34.49 132 A 1 
ATOM 1011 C CB  . ALA A 0 132 . -55.301  -53.948 34.339  1.00 34.49 132 A 1 
ATOM 1012 O O   . ALA A 0 132 . -57.610  -55.067 35.902  1.00 34.49 132 A 1 
ATOM 1013 N N   . GLY A 0 133 . -58.646  -55.197 34.011  1.00 30.48 133 A 1 
ATOM 1014 C CA  . GLY A 0 133 . -58.680  -55.518 32.592  1.00 30.48 133 A 1 
ATOM 1015 C C   . GLY A 0 133 . -59.088  -56.997 32.500  1.00 30.48 133 A 1 
ATOM 1016 O O   . GLY A 0 133 . -58.486  -57.815 33.182  1.00 30.48 133 A 1 
ATOM 1017 N N   . TYR A 0 134 . -60.074  -57.311 31.645  1.00 30.86 134 A 1 
ATOM 1018 C CA  . TYR A 0 134 . -60.561  -58.660 31.279  1.00 30.86 134 A 1 
ATOM 1019 C C   . TYR A 0 134 . -61.333  -59.434 32.373  1.00 30.86 134 A 1 
ATOM 1020 C CB  . TYR A 0 134 . -59.399  -59.497 30.712  1.00 30.86 134 A 1 
ATOM 1021 O O   . TYR A 0 134 . -60.884  -59.567 33.495  1.00 30.86 134 A 1 
ATOM 1022 C CG  . TYR A 0 134 . -58.835  -58.985 29.401  1.00 30.86 134 A 1 
ATOM 1023 C CD1 . TYR A 0 134 . -59.255  -59.591 28.204  1.00 30.86 134 A 1 
ATOM 1024 C CD2 . TYR A 0 134 . -57.896  -57.932 29.364  1.00 30.86 134 A 1 
ATOM 1025 C CE1 . TYR A 0 134 . -58.753  -59.142 26.971  1.00 30.86 134 A 1 
ATOM 1026 C CE2 . TYR A 0 134 . -57.401  -57.468 28.128  1.00 30.86 134 A 1 
ATOM 1027 O OH  . TYR A 0 134 . -57.357  -57.660 25.728  1.00 30.86 134 A 1 
ATOM 1028 C CZ  . TYR A 0 134 . -57.831  -58.078 26.929  1.00 30.86 134 A 1 
ATOM 1029 N N   . GLY A 0 135 . -62.499  -60.038 32.148  1.00 33.43 135 A 1 
ATOM 1030 C CA  . GLY A 0 135 . -63.297  -60.234 30.948  1.00 33.43 135 A 1 
ATOM 1031 C C   . GLY A 0 135 . -64.356  -61.325 31.199  1.00 33.43 135 A 1 
ATOM 1032 O O   . GLY A 0 135 . -64.078  -62.327 31.843  1.00 33.43 135 A 1 
ATOM 1033 N N   . ALA A 0 136 . -65.535  -61.113 30.608  1.00 32.97 136 A 1 
ATOM 1034 C CA  . ALA A 0 136 . -66.478  -62.113 30.091  1.00 32.97 136 A 1 
ATOM 1035 C C   . ALA A 0 136 . -67.451  -62.898 31.014  1.00 32.97 136 A 1 
ATOM 1036 C CB  . ALA A 0 136 . -65.737  -63.035 29.110  1.00 32.97 136 A 1 
ATOM 1037 O O   . ALA A 0 136 . -67.086  -63.808 31.749  1.00 32.97 136 A 1 
ATOM 1038 N N   . SER A 0 137 . -68.740  -62.690 30.674  1.00 35.86 137 A 1 
ATOM 1039 C CA  . SER A 0 137 . -69.868  -63.655 30.621  1.00 35.86 137 A 1 
ATOM 1040 C C   . SER A 0 137 . -70.575  -64.048 31.926  1.00 35.86 137 A 1 
ATOM 1041 C CB  . SER A 0 137 . -69.429  -64.915 29.851  1.00 35.86 137 A 1 
ATOM 1042 O O   . SER A 0 137 . -69.939  -64.205 32.952  1.00 35.86 137 A 1 
ATOM 1043 O OG  . SER A 0 137 . -68.645  -65.776 30.641  1.00 35.86 137 A 1 
ATOM 1044 N N   . LYS A 0 138 . -71.872  -64.372 31.988  1.00 31.40 138 A 1 
ATOM 1045 C CA  . LYS A 0 138 . -73.150  -64.025 31.318  1.00 31.40 138 A 1 
ATOM 1046 C C   . LYS A 0 138 . -74.173  -64.993 31.959  1.00 31.40 138 A 1 
ATOM 1047 C CB  . LYS A 0 138 . -73.195  -64.290 29.785  1.00 31.40 138 A 1 
ATOM 1048 O O   . LYS A 0 138 . -73.909  -66.188 31.985  1.00 31.40 138 A 1 
ATOM 1049 C CG  . LYS A 0 138 . -73.479  -63.044 28.921  1.00 31.40 138 A 1 
ATOM 1050 C CD  . LYS A 0 138 . -73.852  -63.453 27.483  1.00 31.40 138 A 1 
ATOM 1051 C CE  . LYS A 0 138 . -74.095  -62.236 26.577  1.00 31.40 138 A 1 
ATOM 1052 N NZ  . LYS A 0 138 . -74.502  -62.639 25.203  1.00 31.40 138 A 1 
ATOM 1053 N N   . GLY A 0 139 . -75.361  -64.510 32.334  1.00 31.94 139 A 1 
ATOM 1054 C CA  . GLY A 0 139 . -76.554  -65.340 32.605  1.00 31.94 139 A 1 
ATOM 1055 C C   . GLY A 0 139 . -76.641  -65.906 34.033  1.00 31.94 139 A 1 
ATOM 1056 O O   . GLY A 0 139 . -75.633  -66.231 34.630  1.00 31.94 139 A 1 
ATOM 1057 N N   . ALA A 0 140 . -77.800  -66.065 34.668  1.00 35.38 140 A 1 
ATOM 1058 C CA  . ALA A 0 140 . -79.173  -65.966 34.200  1.00 35.38 140 A 1 
ATOM 1059 C C   . ALA A 0 140 . -80.123  -65.729 35.393  1.00 35.38 140 A 1 
ATOM 1060 C CB  . ALA A 0 140 . -79.529  -67.277 33.484  1.00 35.38 140 A 1 
ATOM 1061 O O   . ALA A 0 140 . -79.866  -66.149 36.518  1.00 35.38 140 A 1 
ATOM 1062 N N   . GLN A 0 141 . -81.237  -65.056 35.106  1.00 29.73 141 A 1 
ATOM 1063 C CA  . GLN A 0 141 . -82.381  -64.832 35.987  1.00 29.73 141 A 1 
ATOM 1064 C C   . GLN A 0 141 . -83.068  -66.145 36.397  1.00 29.73 141 A 1 
ATOM 1065 C CB  . GLN A 0 141 . -83.415  -63.999 35.207  1.00 29.73 141 A 1 
ATOM 1066 O O   . GLN A 0 141 . -83.374  -66.973 35.544  1.00 29.73 141 A 1 
ATOM 1067 C CG  . GLN A 0 141 . -83.050  -62.520 35.034  1.00 29.73 141 A 1 
ATOM 1068 C CD  . GLN A 0 141 . -83.817  -61.885 33.879  1.00 29.73 141 A 1 
ATOM 1069 N NE2 . GLN A 0 141 . -84.648  -60.892 34.108  1.00 29.73 141 A 1 
ATOM 1070 O OE1 . GLN A 0 141 . -83.674  -62.268 32.735  1.00 29.73 141 A 1 
ATOM 1071 N N   . GLY A 0 142 . -83.445  -66.256 37.673  1.00 38.04 142 A 1 
ATOM 1072 C CA  . GLY A 0 142 . -84.367  -67.274 38.181  1.00 38.04 142 A 1 
ATOM 1073 C C   . GLY A 0 142 . -85.308  -66.670 39.223  1.00 38.04 142 A 1 
ATOM 1074 O O   . GLY A 0 142 . -84.904  -66.389 40.345  1.00 38.04 142 A 1 
ATOM 1075 N N   . LYS A 0 143 . -86.553  -66.411 38.812  1.00 33.17 143 A 1 
ATOM 1076 C CA  . LYS A 0 143 . -87.672  -65.891 39.615  1.00 33.17 143 A 1 
ATOM 1077 C C   . LYS A 0 143 . -88.440  -67.034 40.300  1.00 33.17 143 A 1 
ATOM 1078 C CB  . LYS A 0 143 . -88.655  -65.157 38.672  1.00 33.17 143 A 1 
ATOM 1079 O O   . LYS A 0 143 . -88.461  -68.135 39.763  1.00 33.17 143 A 1 
ATOM 1080 C CG  . LYS A 0 143 . -88.161  -63.841 38.052  1.00 33.17 143 A 1 
ATOM 1081 C CD  . LYS A 0 143 . -89.253  -63.259 37.132  1.00 33.17 143 A 1 
ATOM 1082 C CE  . LYS A 0 143 . -88.842  -61.895 36.562  1.00 33.17 143 A 1 
ATOM 1083 N NZ  . LYS A 0 143 . -89.870  -61.344 35.637  1.00 33.17 143 A 1 
ATOM 1084 N N   . SER A 0 144 . -89.266  -66.660 41.296  1.00 36.27 144 A 1 
ATOM 1085 C CA  . SER A 0 144 . -90.544  -67.316 41.680  1.00 36.27 144 A 1 
ATOM 1086 C C   . SER A 0 144 . -90.400  -68.545 42.604  1.00 36.27 144 A 1 
ATOM 1087 C CB  . SER A 0 144 . -91.282  -67.686 40.371  1.00 36.27 144 A 1 
ATOM 1088 O O   . SER A 0 144 . -89.582  -69.401 42.333  1.00 36.27 144 A 1 
ATOM 1089 O OG  . SER A 0 144 . -92.680  -67.762 40.479  1.00 36.27 144 A 1 
ATOM 1090 N N   . SER A 0 145 . -91.178  -68.818 43.661  1.00 31.66 145 A 1 
ATOM 1091 C CA  . SER A 0 145 . -92.323  -68.189 44.343  1.00 31.66 145 A 1 
ATOM 1092 C C   . SER A 0 145 . -92.901  -69.189 45.374  1.00 31.66 145 A 1 
ATOM 1093 C CB  . SER A 0 145 . -93.462  -67.939 43.351  1.00 31.66 145 A 1 
ATOM 1094 O O   . SER A 0 145 . -92.796  -70.385 45.126  1.00 31.66 145 A 1 
ATOM 1095 O OG  . SER A 0 145 . -93.754  -69.119 42.609  1.00 31.66 145 A 1 
ATOM 1096 N N   . LYS A 0 146 . -93.688  -68.683 46.347  1.00 33.14 146 A 1 
ATOM 1097 C CA  . LYS A 0 146 . -94.808  -69.342 47.089  1.00 33.14 146 A 1 
ATOM 1098 C C   . LYS A 0 146 . -94.431  -70.251 48.285  1.00 33.14 146 A 1 
ATOM 1099 C CB  . LYS A 0 146 . -95.769  -70.025 46.091  1.00 33.14 146 A 1 
ATOM 1100 O O   . LYS A 0 146 . -93.627  -71.152 48.139  1.00 33.14 146 A 1 
ATOM 1101 C CG  . LYS A 0 146 . -96.584  -69.003 45.280  1.00 33.14 146 A 1 
ATOM 1102 C CD  . LYS A 0 146 . -97.243  -69.651 44.058  1.00 33.14 146 A 1 
ATOM 1103 C CE  . LYS A 0 146 . -97.901  -68.588 43.169  1.00 33.14 146 A 1 
ATOM 1104 N NZ  . LYS A 0 146 . -98.581  -69.203 42.000  1.00 33.14 146 A 1 
ATOM 1105 N N   . LYS A 0 147 . -94.876  -69.917 49.517  1.00 30.08 147 A 1 
ATOM 1106 C CA  . LYS A 0 147 . -96.214  -70.149 50.161  1.00 30.08 147 A 1 
ATOM 1107 C C   . LYS A 0 147 . -96.276  -71.591 50.709  1.00 30.08 147 A 1 
ATOM 1108 C CB  . LYS A 0 147 . -97.387  -69.849 49.197  1.00 30.08 147 A 1 
ATOM 1109 O O   . LYS A 0 147 . -96.030  -72.495 49.934  1.00 30.08 147 A 1 
ATOM 1110 C CG  . LYS A 0 147 . -98.731  -69.564 49.878  1.00 30.08 147 A 1 
ATOM 1111 C CD  . LYS A 0 147 . -99.890  -69.565 48.864  1.00 30.08 147 A 1 
ATOM 1112 C CE  . LYS A 0 147 . -101.167 -69.047 49.544  1.00 30.08 147 A 1 
ATOM 1113 N NZ  . LYS A 0 147 . -102.412 -69.553 48.908  1.00 30.08 147 A 1 
ATOM 1114 N N   . GLY A 0 148 . -96.599  -71.923 51.959  1.00 36.20 148 A 1 
ATOM 1115 C CA  . GLY A 0 148 . -97.271  -71.268 53.085  1.00 36.20 148 A 1 
ATOM 1116 C C   . GLY A 0 148 . -97.272  -72.232 54.306  1.00 36.20 148 A 1 
ATOM 1117 O O   . GLY A 0 148 . -96.467  -73.159 54.299  1.00 36.20 148 A 1 
ATOM 1118 N N   . PRO A 0 149 . -98.114  -72.014 55.338  1.00 50.23 149 A 1 
ATOM 1119 C CA  . PRO A 0 149 . -97.830  -72.386 56.737  1.00 50.23 149 A 1 
ATOM 1120 C C   . PRO A 0 149 . -98.793  -73.414 57.354  1.00 50.23 149 A 1 
ATOM 1121 C CB  . PRO A 0 149 . -98.038  -71.055 57.464  1.00 50.23 149 A 1 
ATOM 1122 O O   . PRO A 0 149 . -99.975  -73.343 57.054  1.00 50.23 149 A 1 
ATOM 1123 C CG  . PRO A 0 149 . -99.248  -70.444 56.743  1.00 50.23 149 A 1 
ATOM 1124 C CD  . PRO A 0 149 . -99.200  -71.041 55.335  1.00 50.23 149 A 1 
ATOM 1125 N N   . ASP A 0 150 . -98.332  -74.217 58.326  1.00 33.89 150 A 1 
ATOM 1126 C CA  . ASP A 0 150 . -99.174  -75.172 59.069  1.00 33.89 150 A 1 
ATOM 1127 C C   . ASP A 0 150 . -98.784  -75.302 60.578  1.00 33.89 150 A 1 
ATOM 1128 C CB  . ASP A 0 150 . -99.144  -76.522 58.327  1.00 33.89 150 A 1 
ATOM 1129 O O   . ASP A 0 150 . -97.720  -75.795 60.940  1.00 33.89 150 A 1 
ATOM 1130 C CG  . ASP A 0 150 . -99.952  -76.577 57.007  1.00 33.89 150 A 1 
ATOM 1131 O OD1 . ASP A 0 150 . -100.950 -75.845 56.830  1.00 33.89 150 A 1 
ATOM 1132 O OD2 . ASP A 0 150 . -99.636  -77.442 56.168  1.00 33.89 150 A 1 
ATOM 1133 N N   . TYR A 0 151 . -99.662  -74.744 61.429  1.00 33.45 151 A 1 
ATOM 1134 C CA  . TYR A 0 151 . -100.128 -75.067 62.804  1.00 33.45 151 A 1 
ATOM 1135 C C   . TYR A 0 151 . -99.353  -75.954 63.827  1.00 33.45 151 A 1 
ATOM 1136 C CB  . TYR A 0 151 . -101.579 -75.578 62.679  1.00 33.45 151 A 1 
ATOM 1137 O O   . TYR A 0 151 . -99.183  -77.155 63.670  1.00 33.45 151 A 1 
ATOM 1138 C CG  . TYR A 0 151 . -101.837 -76.423 61.445  1.00 33.45 151 A 1 
ATOM 1139 C CD1 . TYR A 0 151 . -102.348 -75.815 60.284  1.00 33.45 151 A 1 
ATOM 1140 C CD2 . TYR A 0 151 . -101.482 -77.786 61.427  1.00 33.45 151 A 1 
ATOM 1141 C CE1 . TYR A 0 151 . -102.472 -76.560 59.102  1.00 33.45 151 A 1 
ATOM 1142 C CE2 . TYR A 0 151 . -101.605 -78.532 60.239  1.00 33.45 151 A 1 
ATOM 1143 O OH  . TYR A 0 151 . -102.043 -78.582 57.882  1.00 33.45 151 A 1 
ATOM 1144 C CZ  . TYR A 0 151 . -102.065 -77.910 59.062  1.00 33.45 151 A 1 
ATOM 1145 N N   . ALA A 0 152 . -99.083  -75.323 64.986  1.00 29.39 152 A 1 
ATOM 1146 C CA  . ALA A 0 152 . -99.498  -75.641 66.374  1.00 29.39 152 A 1 
ATOM 1147 C C   . ALA A 0 152 . -99.528  -77.091 66.921  1.00 29.39 152 A 1 
ATOM 1148 C CB  . ALA A 0 152 . -100.885 -75.003 66.587  1.00 29.39 152 A 1 
ATOM 1149 O O   . ALA A 0 152 . -100.343 -77.886 66.475  1.00 29.39 152 A 1 
ATOM 1150 N N   . GLN A 0 153 . -98.844  -77.329 68.061  1.00 32.64 153 A 1 
ATOM 1151 C CA  . GLN A 0 153 . -99.451  -77.838 69.316  1.00 32.64 153 A 1 
ATOM 1152 C C   . GLN A 0 153 . -98.487  -77.744 70.526  1.00 32.64 153 A 1 
ATOM 1153 C CB  . GLN A 0 153 . -100.011 -79.272 69.192  1.00 32.64 153 A 1 
ATOM 1154 O O   . GLN A 0 153 . -97.273  -77.838 70.398  1.00 32.64 153 A 1 
ATOM 1155 C CG  . GLN A 0 153 . -100.913 -79.655 70.383  1.00 32.64 153 A 1 
ATOM 1156 C CD  . GLN A 0 153 . -101.850 -80.826 70.099  1.00 32.64 153 A 1 
ATOM 1157 N NE2 . GLN A 0 153 . -102.605 -81.270 71.079  1.00 32.64 153 A 1 
ATOM 1158 O OE1 . GLN A 0 153 . -101.954 -81.358 69.012  1.00 32.64 153 A 1 
ATOM 1159 N N   . ALA A 0 154 . -99.085  -77.519 71.698  1.00 32.25 154 A 1 
ATOM 1160 C CA  . ALA A 0 154 . -98.526  -77.180 73.003  1.00 32.25 154 A 1 
ATOM 1161 C C   . ALA A 0 154 . -97.789  -78.302 73.770  1.00 32.25 154 A 1 
ATOM 1162 C CB  . ALA A 0 154 . -99.739  -76.727 73.827  1.00 32.25 154 A 1 
ATOM 1163 O O   . ALA A 0 154 . -98.126  -79.477 73.652  1.00 32.25 154 A 1 
ATOM 1164 N N   . GLY A 0 155 . -96.894  -77.894 74.681  1.00 36.58 155 A 1 
ATOM 1165 C CA  . GLY A 0 155 . -96.332  -78.727 75.749  1.00 36.58 155 A 1 
ATOM 1166 C C   . GLY A 0 155 . -95.810  -77.874 76.914  1.00 36.58 155 A 1 
ATOM 1167 O O   . GLY A 0 155 . -94.821  -77.165 76.771  1.00 36.58 155 A 1 
ATOM 1168 N N   . TYR A 0 156 . -96.510  -77.927 78.050  1.00 27.74 156 A 1 
ATOM 1169 C CA  . TYR A 0 156 . -96.136  -77.354 79.349  1.00 27.74 156 A 1 
ATOM 1170 C C   . TYR A 0 156 . -95.184  -78.298 80.106  1.00 27.74 156 A 1 
ATOM 1171 C CB  . TYR A 0 156 . -97.413  -77.174 80.199  1.00 27.74 156 A 1 
ATOM 1172 O O   . TYR A 0 156 . -95.410  -79.506 80.116  1.00 27.74 156 A 1 
ATOM 1173 C CG  . TYR A 0 156 . -98.120  -75.835 80.101  1.00 27.74 156 A 1 
ATOM 1174 C CD1 . TYR A 0 156 . -97.932  -74.882 81.123  1.00 27.74 156 A 1 
ATOM 1175 C CD2 . TYR A 0 156 . -99.008  -75.560 79.042  1.00 27.74 156 A 1 
ATOM 1176 C CE1 . TYR A 0 156 . -98.622  -73.656 81.089  1.00 27.74 156 A 1 
ATOM 1177 C CE2 . TYR A 0 156 . -99.700  -74.332 79.004  1.00 27.74 156 A 1 
ATOM 1178 O OH  . TYR A 0 156 . -100.181 -72.200 79.989  1.00 27.74 156 A 1 
ATOM 1179 C CZ  . TYR A 0 156 . -99.509  -73.380 80.027  1.00 27.74 156 A 1 
ATOM 1180 N N   . GLY A 0 157 . -94.199  -77.752 80.827  1.00 32.93 157 A 1 
ATOM 1181 C CA  . GLY A 0 157 . -93.386  -78.499 81.795  1.00 32.93 157 A 1 
ATOM 1182 C C   . GLY A 0 157 . -92.289  -77.636 82.421  1.00 32.93 157 A 1 
ATOM 1183 O O   . GLY A 0 157 . -91.424  -77.128 81.721  1.00 32.93 157 A 1 
ATOM 1184 N N   . ALA A 0 158 . -92.373  -77.430 83.732  1.00 29.68 158 A 1 
ATOM 1185 C CA  . ALA A 0 158 . -91.624  -76.459 84.521  1.00 29.68 158 A 1 
ATOM 1186 C C   . ALA A 0 158 . -90.331  -77.014 85.157  1.00 29.68 158 A 1 
ATOM 1187 C CB  . ALA A 0 158 . -92.592  -75.987 85.617  1.00 29.68 158 A 1 
ATOM 1188 O O   . ALA A 0 158 . -90.282  -78.188 85.512  1.00 29.68 158 A 1 
ATOM 1189 N N   . GLY A 0 159 . -89.373  -76.114 85.439  1.00 28.40 159 A 1 
ATOM 1190 C CA  . GLY A 0 159 . -88.476  -76.199 86.605  1.00 28.40 159 A 1 
ATOM 1191 C C   . GLY A 0 159 . -86.963  -76.147 86.334  1.00 28.40 159 A 1 
ATOM 1192 O O   . GLY A 0 159 . -86.421  -77.081 85.760  1.00 28.40 159 A 1 
ATOM 1193 N N   . GLY A 0 160 . -86.275  -75.116 86.863  1.00 29.10 160 A 1 
ATOM 1194 C CA  . GLY A 0 160 . -84.868  -75.243 87.296  1.00 29.10 160 A 1 
ATOM 1195 C C   . GLY A 0 160 . -83.855  -74.155 86.890  1.00 29.10 160 A 1 
ATOM 1196 O O   . GLY A 0 160 . -83.083  -74.371 85.971  1.00 29.10 160 A 1 
ATOM 1197 N N   . GLN A 0 161 . -83.826  -73.057 87.658  1.00 28.39 161 A 1 
ATOM 1198 C CA  . GLN A 0 161 . -82.663  -72.259 88.119  1.00 28.39 161 A 1 
ATOM 1199 C C   . GLN A 0 161 . -81.646  -71.580 87.160  1.00 28.39 161 A 1 
ATOM 1200 C CB  . GLN A 0 161 . -81.927  -73.029 89.228  1.00 28.39 161 A 1 
ATOM 1201 O O   . GLN A 0 161 . -80.806  -72.206 86.526  1.00 28.39 161 A 1 
ATOM 1202 C CG  . GLN A 0 161 . -82.788  -73.141 90.493  1.00 28.39 161 A 1 
ATOM 1203 C CD  . GLN A 0 161 . -81.994  -73.705 91.657  1.00 28.39 161 A 1 
ATOM 1204 N NE2 . GLN A 0 161 . -81.437  -72.855 92.488  1.00 28.39 161 A 1 
ATOM 1205 O OE1 . GLN A 0 161 . -81.865  -74.905 91.826  1.00 28.39 161 A 1 
ATOM 1206 N N   . ASP A 0 162 . -81.642  -70.241 87.275  1.00 32.13 162 A 1 
ATOM 1207 C CA  . ASP A 0 162 . -80.483  -69.352 87.493  1.00 32.13 162 A 1 
ATOM 1208 C C   . ASP A 0 162 . -79.410  -69.194 86.393  1.00 32.13 162 A 1 
ATOM 1209 C CB  . ASP A 0 162 . -79.921  -69.569 88.917  1.00 32.13 162 A 1 
ATOM 1210 O O   . ASP A 0 162 . -78.248  -69.556 86.556  1.00 32.13 162 A 1 
ATOM 1211 C CG  . ASP A 0 162 . -80.998  -69.408 90.003  1.00 32.13 162 A 1 
ATOM 1212 O OD1 . ASP A 0 162 . -81.902  -68.565 89.790  1.00 32.13 162 A 1 
ATOM 1213 O OD2 . ASP A 0 162 . -80.957  -70.154 91.010  1.00 32.13 162 A 1 
ATOM 1214 N N   . GLY A 0 163 . -79.778  -68.488 85.314  1.00 34.73 163 A 1 
ATOM 1215 C CA  . GLY A 0 163 . -78.858  -67.863 84.352  1.00 34.73 163 A 1 
ATOM 1216 C C   . GLY A 0 163 . -79.045  -66.341 84.304  1.00 34.73 163 A 1 
ATOM 1217 O O   . GLY A 0 163 . -80.030  -65.831 83.777  1.00 34.73 163 A 1 
ATOM 1218 N N   . TRP A 0 164 . -78.104  -65.611 84.896  1.00 25.89 164 A 1 
ATOM 1219 C CA  . TRP A 0 164 . -78.091  -64.155 85.039  1.00 25.89 164 A 1 
ATOM 1220 C C   . TRP A 0 164 . -77.898  -63.374 83.716  1.00 25.89 164 A 1 
ATOM 1221 C CB  . TRP A 0 164 . -76.966  -63.798 86.029  1.00 25.89 164 A 1 
ATOM 1222 O O   . TRP A 0 164 . -76.978  -63.644 82.954  1.00 25.89 164 A 1 
ATOM 1223 C CG  . TRP A 0 164 . -77.339  -63.656 87.474  1.00 25.89 164 A 1 
ATOM 1224 C CD1 . TRP A 0 164 . -78.147  -64.469 88.196  1.00 25.89 164 A 1 
ATOM 1225 C CD2 . TRP A 0 164 . -76.888  -62.625 88.403  1.00 25.89 164 A 1 
ATOM 1226 C CE2 . TRP A 0 164 . -77.511  -62.841 89.667  1.00 25.89 164 A 1 
ATOM 1227 C CE3 . TRP A 0 164 . -75.990  -61.538 88.300  1.00 25.89 164 A 1 
ATOM 1228 N NE1 . TRP A 0 164 . -78.256  -63.989 89.488  1.00 25.89 164 A 1 
ATOM 1229 C CH2 . TRP A 0 164 . -76.404  -60.908 90.623  1.00 25.89 164 A 1 
ATOM 1230 C CZ2 . TRP A 0 164 . -77.289  -61.992 90.761  1.00 25.89 164 A 1 
ATOM 1231 C CZ3 . TRP A 0 164 . -75.748  -60.688 89.397  1.00 25.89 164 A 1 
ATOM 1232 N N   . ARG A 0 165 . -78.681  -62.285 83.596  1.00 31.95 165 A 1 
ATOM 1233 C CA  . ARG A 0 165 . -78.411  -60.983 82.930  1.00 31.95 165 A 1 
ATOM 1234 C C   . ARG A 0 165 . -78.349  -60.905 81.394  1.00 31.95 165 A 1 
ATOM 1235 C CB  . ARG A 0 165 . -77.197  -60.293 83.581  1.00 31.95 165 A 1 
ATOM 1236 O O   . ARG A 0 165 . -77.301  -60.660 80.809  1.00 31.95 165 A 1 
ATOM 1237 C CG  . ARG A 0 165 . -77.465  -59.863 85.027  1.00 31.95 165 A 1 
ATOM 1238 C CD  . ARG A 0 165 . -76.240  -59.130 85.578  1.00 31.95 165 A 1 
ATOM 1239 N NE  . ARG A 0 165 . -76.483  -58.657 86.954  1.00 31.95 165 A 1 
ATOM 1240 N NH1 . ARG A 0 165 . -75.852  -56.458 86.688  1.00 31.95 165 A 1 
ATOM 1241 N NH2 . ARG A 0 165 . -76.585  -57.178 88.671  1.00 31.95 165 A 1 
ATOM 1242 C CZ  . ARG A 0 165 . -76.307  -57.436 87.424  1.00 31.95 165 A 1 
ATOM 1243 N N   . GLY A 0 166 . -79.532  -60.845 80.781  1.00 29.72 166 A 1 
ATOM 1244 C CA  . GLY A 0 166 . -79.790  -60.002 79.607  1.00 29.72 166 A 1 
ATOM 1245 C C   . GLY A 0 166 . -80.441  -58.685 80.044  1.00 29.72 166 A 1 
ATOM 1246 O O   . GLY A 0 166 . -81.647  -58.638 80.257  1.00 29.72 166 A 1 
ATOM 1247 N N   . ALA A 0 167 . -79.650  -57.627 80.230  1.00 28.50 167 A 1 
ATOM 1248 C CA  . ALA A 0 167 . -80.146  -56.271 80.474  1.00 28.50 167 A 1 
ATOM 1249 C C   . ALA A 0 167 . -79.756  -55.383 79.291  1.00 28.50 167 A 1 
ATOM 1250 C CB  . ALA A 0 167 . -79.644  -55.754 81.830  1.00 28.50 167 A 1 
ATOM 1251 O O   . ALA A 0 167 . -78.881  -54.528 79.393  1.00 28.50 167 A 1 
ATOM 1252 N N   . SER A 0 168 . -80.379  -55.619 78.143  1.00 35.50 168 A 1 
ATOM 1253 C CA  . SER A 0 168 . -80.322  -54.702 77.015  1.00 35.50 168 A 1 
ATOM 1254 C C   . SER A 0 168 . -81.727  -54.453 76.478  1.00 35.50 168 A 1 
ATOM 1255 C CB  . SER A 0 168 . -79.351  -55.184 75.926  1.00 35.50 168 A 1 
ATOM 1256 O O   . SER A 0 168 . -82.598  -55.317 76.508  1.00 35.50 168 A 1 
ATOM 1257 O OG  . SER A 0 168 . -79.685  -56.476 75.464  1.00 35.50 168 A 1 
ATOM 1258 N N   . ALA A 0 169 . -81.891  -53.238 75.961  1.00 40.44 169 A 1 
ATOM 1259 C CA  . ALA A 0 169 . -82.858  -52.885 74.929  1.00 40.44 169 A 1 
ATOM 1260 C C   . ALA A 0 169 . -84.278  -52.444 75.338  1.00 40.44 169 A 1 
ATOM 1261 C CB  . ALA A 0 169 . -82.799  -53.914 73.788  1.00 40.44 169 A 1 
ATOM 1262 O O   . ALA A 0 169 . -85.196  -52.561 74.535  1.00 40.44 169 A 1 
ATOM 1263 N N   . ALA A 0 170 . -84.457  -51.815 76.508  1.00 33.62 170 A 1 
ATOM 1264 C CA  . ALA A 0 170 . -85.670  -51.033 76.813  1.00 33.62 170 A 1 
ATOM 1265 C C   . ALA A 0 170 . -85.412  -49.527 77.068  1.00 33.62 170 A 1 
ATOM 1266 C CB  . ALA A 0 170 . -86.468  -51.727 77.925  1.00 33.62 170 A 1 
ATOM 1267 O O   . ALA A 0 170 . -86.141  -48.905 77.837  1.00 33.62 170 A 1 
ATOM 1268 N N   . TYR A 0 171 . -84.395  -48.917 76.443  1.00 36.74 171 A 1 
ATOM 1269 C CA  . TYR A 0 171 . -84.149  -47.466 76.532  1.00 36.74 171 A 1 
ATOM 1270 C C   . TYR A 0 171 . -84.072  -46.821 75.140  1.00 36.74 171 A 1 
ATOM 1271 C CB  . TYR A 0 171 . -82.938  -47.162 77.429  1.00 36.74 171 A 1 
ATOM 1272 O O   . TYR A 0 171 . -83.371  -47.309 74.260  1.00 36.74 171 A 1 
ATOM 1273 C CG  . TYR A 0 171 . -83.343  -46.741 78.834  1.00 36.74 171 A 1 
ATOM 1274 C CD1 . TYR A 0 171 . -83.383  -45.373 79.169  1.00 36.74 171 A 1 
ATOM 1275 C CD2 . TYR A 0 171 . -83.723  -47.705 79.789  1.00 36.74 171 A 1 
ATOM 1276 C CE1 . TYR A 0 171 . -83.785  -44.968 80.456  1.00 36.74 171 A 1 
ATOM 1277 C CE2 . TYR A 0 171 . -84.140  -47.304 81.074  1.00 36.74 171 A 1 
ATOM 1278 O OH  . TYR A 0 171 . -84.551  -45.543 82.655  1.00 36.74 171 A 1 
ATOM 1279 C CZ  . TYR A 0 171 . -84.166  -45.936 81.411  1.00 36.74 171 A 1 
ATOM 1280 N N   . GLY A 0 172 . -84.877  -45.769 74.953  1.00 34.78 172 A 1 
ATOM 1281 C CA  . GLY A 0 172 . -85.287  -45.202 73.668  1.00 34.78 172 A 1 
ATOM 1282 C C   . GLY A 0 172 . -84.167  -44.619 72.807  1.00 34.78 172 A 1 
ATOM 1283 O O   . GLY A 0 172 . -83.306  -43.888 73.288  1.00 34.78 172 A 1 
ATOM 1284 N N   . ALA A 0 173 . -84.238  -44.932 71.514  1.00 31.26 173 A 1 
ATOM 1285 C CA  . ALA A 0 173 . -83.372  -44.409 70.468  1.00 31.26 173 A 1 
ATOM 1286 C C   . ALA A 0 173 . -83.573  -42.893 70.290  1.00 31.26 173 A 1 
ATOM 1287 C CB  . ALA A 0 173 . -83.693  -45.180 69.179  1.00 31.26 173 A 1 
ATOM 1288 O O   . ALA A 0 173 . -84.683  -42.438 70.003  1.00 31.26 173 A 1 
ATOM 1289 N N   . ALA A 0 174 . -82.501  -42.116 70.443  1.00 35.38 174 A 1 
ATOM 1290 C CA  . ALA A 0 174 . -82.457  -40.734 69.987  1.00 35.38 174 A 1 
ATOM 1291 C C   . ALA A 0 174 . -82.480  -40.727 68.447  1.00 35.38 174 A 1 
ATOM 1292 C CB  . ALA A 0 174 . -81.200  -40.069 70.565  1.00 35.38 174 A 1 
ATOM 1293 O O   . ALA A 0 174 . -81.683  -41.415 67.813  1.00 35.38 174 A 1 
ATOM 1294 N N   . LYS A 0 175 . -83.415  -39.990 67.835  1.00 32.93 175 A 1 
ATOM 1295 C CA  . LYS A 0 175 . -83.418  -39.747 66.385  1.00 32.93 175 A 1 
ATOM 1296 C C   . LYS A 0 175 . -82.289  -38.761 66.061  1.00 32.93 175 A 1 
ATOM 1297 C CB  . LYS A 0 175 . -84.768  -39.161 65.928  1.00 32.93 175 A 1 
ATOM 1298 O O   . LYS A 0 175 . -82.462  -37.575 66.312  1.00 32.93 175 A 1 
ATOM 1299 C CG  . LYS A 0 175 . -85.896  -40.181 65.718  1.00 32.93 175 A 1 
ATOM 1300 C CD  . LYS A 0 175 . -87.108  -39.453 65.114  1.00 32.93 175 A 1 
ATOM 1301 C CE  . LYS A 0 175 . -88.248  -40.415 64.769  1.00 32.93 175 A 1 
ATOM 1302 N NZ  . LYS A 0 175 . -89.354  -39.691 64.091  1.00 32.93 175 A 1 
ATOM 1303 N N   . GLY A 0 176 . -81.160  -39.244 65.546  1.00 40.62 176 A 1 
ATOM 1304 C CA  . GLY A 0 176 . -80.130  -38.391 64.942  1.00 40.62 176 A 1 
ATOM 1305 C C   . GLY A 0 176 . -80.608  -37.857 63.589  1.00 40.62 176 A 1 
ATOM 1306 O O   . GLY A 0 176 . -81.147  -38.626 62.790  1.00 40.62 176 A 1 
ATOM 1307 N N   . GLY A 0 177 . -80.480  -36.548 63.364  1.00 34.48 177 A 1 
ATOM 1308 C CA  . GLY A 0 177 . -80.513  -35.965 62.021  1.00 34.48 177 A 1 
ATOM 1309 C C   . GLY A 0 177 . -79.149  -36.179 61.371  1.00 34.48 177 A 1 
ATOM 1310 O O   . GLY A 0 177 . -78.147  -36.126 62.071  1.00 34.48 177 A 1 
ATOM 1311 N N   . TYR A 0 178 . -79.131  -36.501 60.081  1.00 40.32 178 A 1 
ATOM 1312 C CA  . TYR A 0 178 . -77.911  -36.640 59.290  1.00 40.32 178 A 1 
ATOM 1313 C C   . TYR A 0 178 . -77.766  -35.368 58.454  1.00 40.32 178 A 1 
ATOM 1314 C CB  . TYR A 0 178 . -78.021  -37.871 58.364  1.00 40.32 178 A 1 
ATOM 1315 O O   . TYR A 0 178 . -78.693  -35.066 57.697  1.00 40.32 178 A 1 
ATOM 1316 C CG  . TYR A 0 178 . -78.338  -39.199 59.033  1.00 40.32 178 A 1 
ATOM 1317 C CD1 . TYR A 0 178 . -77.288  -40.028 59.469  1.00 40.32 178 A 1 
ATOM 1318 C CD2 . TYR A 0 178 . -79.676  -39.613 59.204  1.00 40.32 178 A 1 
ATOM 1319 C CE1 . TYR A 0 178 . -77.569  -41.264 60.081  1.00 40.32 178 A 1 
ATOM 1320 C CE2 . TYR A 0 178 . -79.964  -40.847 59.821  1.00 40.32 178 A 1 
ATOM 1321 O OH  . TYR A 0 178 . -79.177  -42.858 60.873  1.00 40.32 178 A 1 
ATOM 1322 C CZ  . TYR A 0 178 . -78.909  -41.671 60.263  1.00 40.32 178 A 1 
ATOM 1323 N N   . ASP A 0 179 . -76.650  -34.664 58.555  1.00 43.13 179 A 1 
ATOM 1324 C CA  . ASP A 0 179 . -76.097  -33.896 57.445  1.00 43.13 179 A 1 
ATOM 1325 C C   . ASP A 0 179 . -75.247  -34.860 56.590  1.00 43.13 179 A 1 
ATOM 1326 C CB  . ASP A 0 179 . -75.344  -32.643 57.938  1.00 43.13 179 A 1 
ATOM 1327 O O   . ASP A 0 179 . -74.634  -35.817 57.056  1.00 43.13 179 A 1 
ATOM 1328 C CG  . ASP A 0 179 . -74.376  -32.888 59.103  1.00 43.13 179 A 1 
ATOM 1329 O OD1 . ASP A 0 179 . -74.098  -34.079 59.370  1.00 43.13 179 A 1 
ATOM 1330 O OD2 . ASP A 0 179 . -74.071  -31.905 59.807  1.00 43.13 179 A 1 
ATOM 1331 N N   . ASN A 0 180 . -75.367  -34.744 55.276  1.00 45.97 180 A 1 
ATOM 1332 C CA  . ASN A 0 180 . -74.529  -35.461 54.316  1.00 45.97 180 A 1 
ATOM 1333 C C   . ASN A 0 180 . -74.322  -34.452 53.202  1.00 45.97 180 A 1 
ATOM 1334 C CB  . ASN A 0 180 . -75.194  -36.743 53.767  1.00 45.97 180 A 1 
ATOM 1335 O O   . ASN A 0 180 . -75.017  -34.503 52.178  1.00 45.97 180 A 1 
ATOM 1336 C CG  . ASN A 0 180 . -75.010  -37.997 54.596  1.00 45.97 180 A 1 
ATOM 1337 N ND2 . ASN A 0 180 . -76.090  -38.681 54.882  1.00 45.97 180 A 1 
ATOM 1338 O OD1 . ASN A 0 180 . -73.938  -38.496 54.885  1.00 45.97 180 A 1 
ATOM 1339 N N   . ASP A 0 181 . -73.444  -33.492 53.443  1.00 51.59 181 A 1 
ATOM 1340 C CA  . ASP A 0 181 . -73.186  -32.469 52.459  1.00 51.59 181 A 1 
ATOM 1341 C C   . ASP A 0 181 . -72.276  -33.041 51.370  1.00 51.59 181 A 1 
ATOM 1342 C CB  . ASP A 0 181 . -72.733  -31.167 53.130  1.00 51.59 181 A 1 
ATOM 1343 O O   . ASP A 0 181 . -71.237  -33.662 51.581  1.00 51.59 181 A 1 
ATOM 1344 C CG  . ASP A 0 181 . -73.897  -30.511 53.897  1.00 51.59 181 A 1 
ATOM 1345 O OD1 . ASP A 0 181 . -75.057  -30.637 53.425  1.00 51.59 181 A 1 
ATOM 1346 O OD2 . ASP A 0 181 . -73.628  -29.839 54.907  1.00 51.59 181 A 1 
ATOM 1347 N N   . VAL A 0 182 . -72.736  -32.910 50.132  1.00 47.44 182 A 1 
ATOM 1348 C CA  . VAL A 0 182 . -71.942  -33.234 48.951  1.00 47.44 182 A 1 
ATOM 1349 C C   . VAL A 0 182 . -71.717  -31.915 48.251  1.00 47.44 182 A 1 
ATOM 1350 C CB  . VAL A 0 182 . -72.630  -34.275 48.053  1.00 47.44 182 A 1 
ATOM 1351 O O   . VAL A 0 182 . -72.653  -31.347 47.686  1.00 47.44 182 A 1 
ATOM 1352 C CG1 . VAL A 0 182 . -71.769  -34.577 46.818  1.00 47.44 182 A 1 
ATOM 1353 C CG2 . VAL A 0 182 . -72.862  -35.598 48.798  1.00 47.44 182 A 1 
ATOM 1354 N N   . TRP A 0 183 . -70.486  -31.414 48.291  1.00 58.88 183 A 1 
ATOM 1355 C CA  . TRP A 0 183 . -70.147  -30.136 47.681  1.00 58.88 183 A 1 
ATOM 1356 C C   . TRP A 0 183 . -69.056  -30.279 46.617  1.00 58.88 183 A 1 
ATOM 1357 C CB  . TRP A 0 183 . -69.854  -29.091 48.763  1.00 58.88 183 A 1 
ATOM 1358 O O   . TRP A 0 183 . -68.146  -31.105 46.701  1.00 58.88 183 A 1 
ATOM 1359 C CG  . TRP A 0 183 . -68.718  -29.376 49.694  1.00 58.88 183 A 1 
ATOM 1360 C CD1 . TRP A 0 183 . -68.826  -29.884 50.944  1.00 58.88 183 A 1 
ATOM 1361 C CD2 . TRP A 0 183 . -67.295  -29.134 49.489  1.00 58.88 183 A 1 
ATOM 1362 C CE2 . TRP A 0 183 . -66.603  -29.451 50.695  1.00 58.88 183 A 1 
ATOM 1363 C CE3 . TRP A 0 183 . -66.519  -28.680 48.403  1.00 58.88 183 A 1 
ATOM 1364 N NE1 . TRP A 0 183 . -67.581  -29.927 51.539  1.00 58.88 183 A 1 
ATOM 1365 C CH2 . TRP A 0 183 . -64.479  -28.782 49.740  1.00 58.88 183 A 1 
ATOM 1366 C CZ2 . TRP A 0 183 . -65.222  -29.252 50.836  1.00 58.88 183 A 1 
ATOM 1367 C CZ3 . TRP A 0 183 . -65.125  -28.523 48.520  1.00 58.88 183 A 1 
ATOM 1368 N N   . ALA A 0 184 . -69.167  -29.442 45.586  1.00 49.99 184 A 1 
ATOM 1369 C CA  . ALA A 0 184 . -68.189  -29.281 44.518  1.00 49.99 184 A 1 
ATOM 1370 C C   . ALA A 0 184 . -67.740  -27.817 44.511  1.00 49.99 184 A 1 
ATOM 1371 C CB  . ALA A 0 184 . -68.834  -29.699 43.190  1.00 49.99 184 A 1 
ATOM 1372 O O   . ALA A 0 184 . -68.590  -26.925 44.518  1.00 49.99 184 A 1 
ATOM 1373 N N   . LYS A 0 185 . -66.427  -27.556 44.517  1.00 56.12 185 A 1 
ATOM 1374 C CA  . LYS A 0 185 . -65.880  -26.188 44.473  1.00 56.12 185 A 1 
ATOM 1375 C C   . LYS A 0 185 . -64.874  -26.058 43.328  1.00 56.12 185 A 1 
ATOM 1376 C CB  . LYS A 0 185 . -65.306  -25.762 45.842  1.00 56.12 185 A 1 
ATOM 1377 O O   . LYS A 0 185 . -64.147  -26.998 43.011  1.00 56.12 185 A 1 
ATOM 1378 C CG  . LYS A 0 185 . -66.409  -25.539 46.903  1.00 56.12 185 A 1 
ATOM 1379 C CD  . LYS A 0 185 . -65.863  -25.265 48.322  1.00 56.12 185 A 1 
ATOM 1380 C CE  . LYS A 0 185 . -66.977  -25.432 49.379  1.00 56.12 185 A 1 
ATOM 1381 N NZ  . LYS A 0 185 . -66.467  -25.821 50.727  1.00 56.12 185 A 1 
ATOM 1382 N N   . GLN A 0 186 . -64.909  -24.895 42.683  1.00 62.95 186 A 1 
ATOM 1383 C CA  . GLN A 0 186 . -64.148  -24.557 41.481  1.00 62.95 186 A 1 
ATOM 1384 C C   . GLN A 0 186 . -63.243  -23.358 41.786  1.00 62.95 186 A 1 
ATOM 1385 C CB  . GLN A 0 186 . -65.128  -24.226 40.338  1.00 62.95 186 A 1 
ATOM 1386 O O   . GLN A 0 186 . -63.690  -22.401 42.427  1.00 62.95 186 A 1 
ATOM 1387 C CG  . GLN A 0 186 . -65.994  -25.420 39.883  1.00 62.95 186 A 1 
ATOM 1388 C CD  . GLN A 0 186 . -67.438  -25.065 39.512  1.00 62.95 186 A 1 
ATOM 1389 N NE2 . GLN A 0 186 . -68.286  -26.055 39.338  1.00 62.95 186 A 1 
ATOM 1390 O OE1 . GLN A 0 186 . -67.863  -23.928 39.408  1.00 62.95 186 A 1 
ATOM 1391 N N   . ALA A 0 187 . -61.994  -23.411 41.330  1.00 61.66 187 A 1 
ATOM 1392 C CA  . ALA A 0 187 . -61.091  -22.267 41.238  1.00 61.66 187 A 1 
ATOM 1393 C C   . ALA A 0 187 . -60.714  -22.069 39.765  1.00 61.66 187 A 1 
ATOM 1394 C CB  . ALA A 0 187 . -59.864  -22.494 42.128  1.00 61.66 187 A 1 
ATOM 1395 O O   . ALA A 0 187 . -60.500  -23.053 39.054  1.00 61.66 187 A 1 
ATOM 1396 N N   . TYR A 0 188 . -60.668  -20.813 39.326  1.00 69.47 188 A 1 
ATOM 1397 C CA  . TYR A 0 188 . -60.357  -20.419 37.955  1.00 69.47 188 A 1 
ATOM 1398 C C   . TYR A 0 188 . -59.248  -19.373 37.980  1.00 69.47 188 A 1 
ATOM 1399 C CB  . TYR A 0 188 . -61.607  -19.858 37.258  1.00 69.47 188 A 1 
ATOM 1400 O O   . TYR A 0 188 . -59.286  -18.475 38.826  1.00 69.47 188 A 1 
ATOM 1401 C CG  . TYR A 0 188 . -62.736  -20.856 37.089  1.00 69.47 188 A 1 
ATOM 1402 C CD1 . TYR A 0 188 . -62.691  -21.776 36.026  1.00 69.47 188 A 1 
ATOM 1403 C CD2 . TYR A 0 188 . -63.819  -20.873 37.992  1.00 69.47 188 A 1 
ATOM 1404 C CE1 . TYR A 0 188 . -63.720  -22.723 35.866  1.00 69.47 188 A 1 
ATOM 1405 C CE2 . TYR A 0 188 . -64.857  -21.813 37.831  1.00 69.47 188 A 1 
ATOM 1406 O OH  . TYR A 0 188 . -65.776  -23.683 36.637  1.00 69.47 188 A 1 
ATOM 1407 C CZ  . TYR A 0 188 . -64.800  -22.747 36.775  1.00 69.47 188 A 1 
ATOM 1408 N N   . GLY A 0 189 . -58.312  -19.501 37.049  1.00 73.72 189 A 1 
ATOM 1409 C CA  . GLY A 0 189 . -57.305  -18.502 36.724  1.00 73.72 189 A 1 
ATOM 1410 C C   . GLY A 0 189 . -57.224  -18.319 35.212  1.00 73.72 189 A 1 
ATOM 1411 O O   . GLY A 0 189 . -57.809  -19.095 34.446  1.00 73.72 189 A 1 
ATOM 1412 N N   . SER A 0 190 . -56.568  -17.251 34.794  1.00 76.60 190 A 1 
ATOM 1413 C CA  . SER A 0 190 . -56.323  -16.957 33.387  1.00 76.60 190 A 1 
ATOM 1414 C C   . SER A 0 190 . -55.017  -16.202 33.263  1.00 76.60 190 A 1 
ATOM 1415 C CB  . SER A 0 190 . -57.469  -16.153 32.766  1.00 76.60 190 A 1 
ATOM 1416 O O   . SER A 0 190 . -54.843  -15.215 33.981  1.00 76.60 190 A 1 
ATOM 1417 O OG  . SER A 0 190 . -57.906  -15.111 33.625  1.00 76.60 190 A 1 
ATOM 1418 N N   . ASP A 0 191 . -54.194  -16.704 32.367  1.00 75.18 191 A 1 
ATOM 1419 C CA  . ASP A 0 191 . -52.893  -16.229 31.944  1.00 75.18 191 A 1 
ATOM 1420 C C   . ASP A 0 191 . -53.072  -15.393 30.677  1.00 75.18 191 A 1 
ATOM 1421 C CB  . ASP A 0 191 . -51.879  -17.391 31.752  1.00 75.18 191 A 1 
ATOM 1422 O O   . ASP A 0 191 . -53.820  -15.763 29.765  1.00 75.18 191 A 1 
ATOM 1423 C CG  . ASP A 0 191 . -52.410  -18.843 31.755  1.00 75.18 191 A 1 
ATOM 1424 O OD1 . ASP A 0 191 . -53.617  -19.112 31.492  1.00 75.18 191 A 1 
ATOM 1425 O OD2 . ASP A 0 191 . -51.675  -19.736 32.234  1.00 75.18 191 A 1 
ATOM 1426 N N   . TYR A 0 192 . -52.478  -14.203 30.671  1.00 79.09 192 A 1 
ATOM 1427 C CA  . TYR A 0 192 . -52.542  -13.279 29.539  1.00 79.09 192 A 1 
ATOM 1428 C C   . TYR A 0 192 . -51.141  -12.737 29.276  1.00 79.09 192 A 1 
ATOM 1429 C CB  . TYR A 0 192 . -53.569  -12.160 29.774  1.00 79.09 192 A 1 
ATOM 1430 O O   . TYR A 0 192 . -50.831  -11.588 29.594  1.00 79.09 192 A 1 
ATOM 1431 C CG  . TYR A 0 192 . -55.020  -12.586 29.898  1.00 79.09 192 A 1 
ATOM 1432 C CD1 . TYR A 0 192 . -55.764  -12.970 28.765  1.00 79.09 192 A 1 
ATOM 1433 C CD2 . TYR A 0 192 . -55.621  -12.596 31.167  1.00 79.09 192 A 1 
ATOM 1434 C CE1 . TYR A 0 192 . -57.105  -13.385 28.898  1.00 79.09 192 A 1 
ATOM 1435 C CE2 . TYR A 0 192 . -56.959  -12.998 31.310  1.00 79.09 192 A 1 
ATOM 1436 O OH  . TYR A 0 192 . -58.961  -13.887 30.383  1.00 79.09 192 A 1 
ATOM 1437 C CZ  . TYR A 0 192 . -57.695  -13.418 30.180  1.00 79.09 192 A 1 
ATOM 1438 N N   . ASP A 0 193 . -50.311  -13.578 28.670  1.00 79.37 193 A 1 
ATOM 1439 C CA  . ASP A 0 193 . -48.942  -13.241 28.308  1.00 79.37 193 A 1 
ATOM 1440 C C   . ASP A 0 193 . -48.896  -12.687 26.886  1.00 79.37 193 A 1 
ATOM 1441 C CB  . ASP A 0 193 . -48.029  -14.471 28.432  1.00 79.37 193 A 1 
ATOM 1442 O O   . ASP A 0 193 . -49.289  -13.339 25.913  1.00 79.37 193 A 1 
ATOM 1443 C CG  . ASP A 0 193 . -47.488  -14.731 29.837  1.00 79.37 193 A 1 
ATOM 1444 O OD1 . ASP A 0 193 . -47.668  -13.849 30.695  1.00 79.37 193 A 1 
ATOM 1445 O OD2 . ASP A 0 193 . -46.722  -15.721 29.951  1.00 79.37 193 A 1 
ATOM 1446 N N   . SER A 0 194 . -48.344  -11.488 26.726  1.00 81.32 194 A 1 
ATOM 1447 C CA  . SER A 0 194 . -48.026  -10.939 25.408  1.00 81.32 194 A 1 
ATOM 1448 C C   . SER A 0 194 . -46.539  -10.655 25.289  1.00 81.32 194 A 1 
ATOM 1449 C CB  . SER A 0 194 . -48.917  -9.749  25.058  1.00 81.32 194 A 1 
ATOM 1450 O O   . SER A 0 194 . -45.955  -9.913  26.076  1.00 81.32 194 A 1 
ATOM 1451 O OG  . SER A 0 194 . -48.792  -8.683  25.966  1.00 81.32 194 A 1 
ATOM 1452 N N   . ARG A 0 195 . -45.921  -11.277 24.284  1.00 83.03 195 A 1 
ATOM 1453 C CA  . ARG A 0 195 . -44.495  -11.181 23.992  1.00 83.03 195 A 1 
ATOM 1454 C C   . ARG A 0 195 . -44.287  -10.754 22.564  1.00 83.03 195 A 1 
ATOM 1455 C CB  . ARG A 0 195 . -43.798  -12.514 24.234  1.00 83.03 195 A 1 
ATOM 1456 O O   . ARG A 0 195 . -44.759  -11.410 21.641  1.00 83.03 195 A 1 
ATOM 1457 C CG  . ARG A 0 195 . -43.728  -12.819 25.719  1.00 83.03 195 A 1 
ATOM 1458 C CD  . ARG A 0 195 . -43.007  -14.144 25.937  1.00 83.03 195 A 1 
ATOM 1459 N NE  . ARG A 0 195 . -42.707  -14.285 27.357  1.00 83.03 195 A 1 
ATOM 1460 N NH1 . ARG A 0 195 . -41.386  -16.145 27.290  1.00 83.03 195 A 1 
ATOM 1461 N NH2 . ARG A 0 195 . -41.861  -15.148 29.249  1.00 83.03 195 A 1 
ATOM 1462 C CZ  . ARG A 0 195 . -41.980  -15.192 27.956  1.00 83.03 195 A 1 
ATOM 1463 N N   . TRP A 0 196 . -43.514  -9.706  22.374  1.00 89.55 196 A 1 
ATOM 1464 C CA  . TRP A 0 196 . -43.196  -9.207  21.050  1.00 89.55 196 A 1 
ATOM 1465 C C   . TRP A 0 196 . -41.728  -8.832  20.968  1.00 89.55 196 A 1 
ATOM 1466 C CB  . TRP A 0 196 . -44.126  -8.036  20.748  1.00 89.55 196 A 1 
ATOM 1467 O O   . TRP A 0 196 . -41.141  -8.403  21.961  1.00 89.55 196 A 1 
ATOM 1468 C CG  . TRP A 0 196 . -43.784  -7.278  19.515  1.00 89.55 196 A 1 
ATOM 1469 C CD1 . TRP A 0 196 . -44.225  -7.547  18.269  1.00 89.55 196 A 1 
ATOM 1470 C CD2 . TRP A 0 196 . -42.891  -6.139  19.396  1.00 89.55 196 A 1 
ATOM 1471 C CE2 . TRP A 0 196 . -42.962  -5.678  18.055  1.00 89.55 196 A 1 
ATOM 1472 C CE3 . TRP A 0 196 . -42.063  -5.428  20.289  1.00 89.55 196 A 1 
ATOM 1473 N NE1 . TRP A 0 196 . -43.718  -6.617  17.389  1.00 89.55 196 A 1 
ATOM 1474 C CH2 . TRP A 0 196 . -41.560  -3.775  18.575  1.00 89.55 196 A 1 
ATOM 1475 C CZ2 . TRP A 0 196 . -42.386  -4.471  17.668  1.00 89.55 196 A 1 
ATOM 1476 C CZ3 . TRP A 0 196 . -41.370  -4.279  19.871  1.00 89.55 196 A 1 
ATOM 1477 N N   . GLY A 0 197 . -41.141  -8.956  19.782  1.00 85.66 197 A 1 
ATOM 1478 C CA  . GLY A 0 197 . -39.787  -8.486  19.562  1.00 85.66 197 A 1 
ATOM 1479 C C   . GLY A 0 197 . -39.443  -8.176  18.114  1.00 85.66 197 A 1 
ATOM 1480 O O   . GLY A 0 197 . -40.101  -8.619  17.167  1.00 85.66 197 A 1 
ATOM 1481 N N   . LYS A 0 198 . -38.381  -7.384  17.971  1.00 85.55 198 A 1 
ATOM 1482 C CA  . LYS A 0 198 . -37.700  -7.051  16.722  1.00 85.55 198 A 1 
ATOM 1483 C C   . LYS A 0 198 . -36.235  -7.406  16.874  1.00 85.55 198 A 1 
ATOM 1484 C CB  . LYS A 0 198 . -37.792  -5.551  16.425  1.00 85.55 198 A 1 
ATOM 1485 O O   . LYS A 0 198 . -35.612  -6.920  17.813  1.00 85.55 198 A 1 
ATOM 1486 C CG  . LYS A 0 198 . -39.225  -5.075  16.236  1.00 85.55 198 A 1 
ATOM 1487 C CD  . LYS A 0 198 . -39.224  -3.578  15.910  1.00 85.55 198 A 1 
ATOM 1488 C CE  . LYS A 0 198 . -40.650  -3.181  15.551  1.00 85.55 198 A 1 
ATOM 1489 N NZ  . LYS A 0 198 . -40.769  -2.538  14.238  1.00 85.55 198 A 1 
ATOM 1490 N N   . SER A 0 199 . -35.693  -8.154  15.928  1.00 84.20 199 A 1 
ATOM 1491 C CA  . SER A 0 199 . -34.263  -8.426  15.855  1.00 84.20 199 A 1 
ATOM 1492 C C   . SER A 0 199 . -33.706  -8.026  14.492  1.00 84.20 199 A 1 
ATOM 1493 C CB  . SER A 0 199 . -33.944  -9.874  16.232  1.00 84.20 199 A 1 
ATOM 1494 O O   . SER A 0 199 . -34.345  -8.206  13.449  1.00 84.20 199 A 1 
ATOM 1495 O OG  . SER A 0 199 . -34.634  -10.784 15.402  1.00 84.20 199 A 1 
ATOM 1496 N N   . TYR A 0 200 . -32.516  -7.436  14.497  1.00 80.36 200 A 1 
ATOM 1497 C CA  . TYR A 0 200 . -31.683  -7.299  13.307  1.00 80.36 200 A 1 
ATOM 1498 C C   . TYR A 0 200 . -30.512  -8.244  13.484  1.00 80.36 200 A 1 
ATOM 1499 C CB  . TYR A 0 200 . -31.164  -5.869  13.107  1.00 80.36 200 A 1 
ATOM 1500 O O   . TYR A 0 200 . -29.781  -8.123  14.467  1.00 80.36 200 A 1 
ATOM 1501 C CG  . TYR A 0 200 . -32.216  -4.809  12.857  1.00 80.36 200 A 1 
ATOM 1502 C CD1 . TYR A 0 200 . -32.361  -4.220  11.588  1.00 80.36 200 A 1 
ATOM 1503 C CD2 . TYR A 0 200 . -33.043  -4.398  13.912  1.00 80.36 200 A 1 
ATOM 1504 C CE1 . TYR A 0 200 . -33.308  -3.194  11.392  1.00 80.36 200 A 1 
ATOM 1505 C CE2 . TYR A 0 200 . -33.954  -3.342  13.745  1.00 80.36 200 A 1 
ATOM 1506 O OH  . TYR A 0 200 . -34.990  -1.736  12.306  1.00 80.36 200 A 1 
ATOM 1507 C CZ  . TYR A 0 200 . -34.088  -2.740  12.477  1.00 80.36 200 A 1 
ATOM 1508 N N   . ASP A 0 201 . -30.315  -9.134  12.521  1.00 78.97 201 A 1 
ATOM 1509 C CA  . ASP A 0 201 . -29.100  -9.931  12.466  1.00 78.97 201 A 1 
ATOM 1510 C C   . ASP A 0 201 . -27.905  -9.063  12.020  1.00 78.97 201 A 1 
ATOM 1511 C CB  . ASP A 0 201 . -29.299  -11.126 11.530  1.00 78.97 201 A 1 
ATOM 1512 O O   . ASP A 0 201 . -28.011  -7.853  11.780  1.00 78.97 201 A 1 
ATOM 1513 C CG  . ASP A 0 201 . -30.393  -12.118 11.919  1.00 78.97 201 A 1 
ATOM 1514 O OD1 . ASP A 0 201 . -30.663  -12.264 13.128  1.00 78.97 201 A 1 
ATOM 1515 O OD2 . ASP A 0 201 . -30.889  -12.793 10.983  1.00 78.97 201 A 1 
ATOM 1516 N N   . SER A 0 202 . -26.734  -9.691  11.909  1.00 82.14 202 A 1 
ATOM 1517 C CA  . SER A 0 202 . -25.477  -8.991  11.667  1.00 82.14 202 A 1 
ATOM 1518 C C   . SER A 0 202 . -25.493  -8.136  10.388  1.00 82.14 202 A 1 
ATOM 1519 C CB  . SER A 0 202 . -24.296  -9.971  11.701  1.00 82.14 202 A 1 
ATOM 1520 O O   . SER A 0 202 . -25.961  -8.544  9.319   1.00 82.14 202 A 1 
ATOM 1521 O OG  . SER A 0 202 . -24.154  -10.731 10.513  1.00 82.14 202 A 1 
ATOM 1522 N N   . VAL A 0 203 . -24.943  -6.923  10.482  1.00 86.42 203 A 1 
ATOM 1523 C CA  . VAL A 0 203 . -24.725  -6.033  9.333   1.00 86.42 203 A 1 
ATOM 1524 C C   . VAL A 0 203 . -23.244  -5.724  9.180   1.00 86.42 203 A 1 
ATOM 1525 C CB  . VAL A 0 203 . -25.584  -4.753  9.377   1.00 86.42 203 A 1 
ATOM 1526 O O   . VAL A 0 203 . -22.557  -5.383  10.141  1.00 86.42 203 A 1 
ATOM 1527 C CG1 . VAL A 0 203 . -27.080  -5.072  9.294   1.00 86.42 203 A 1 
ATOM 1528 C CG2 . VAL A 0 203 . -25.362  -3.890  10.621  1.00 86.42 203 A 1 
ATOM 1529 N N   . GLU A 0 204 . -22.739  -5.804  7.949   1.00 90.59 204 A 1 
ATOM 1530 C CA  . GLU A 0 204 . -21.344  -5.519  7.625   1.00 90.59 204 A 1 
ATOM 1531 C C   . GLU A 0 204 . -21.240  -4.590  6.410   1.00 90.59 204 A 1 
ATOM 1532 C CB  . GLU A 0 204 . -20.547  -6.821  7.428   1.00 90.59 204 A 1 
ATOM 1533 O O   . GLU A 0 204 . -21.798  -4.840  5.339   1.00 90.59 204 A 1 
ATOM 1534 C CG  . GLU A 0 204 . -19.038  -6.533  7.418   1.00 90.59 204 A 1 
ATOM 1535 C CD  . GLU A 0 204 . -18.170  -7.771  7.169   1.00 90.59 204 A 1 
ATOM 1536 O OE1 . GLU A 0 204 . -17.025  -7.805  7.680   1.00 90.59 204 A 1 
ATOM 1537 O OE2 . GLU A 0 204 . -18.437  -8.552  6.228   1.00 90.59 204 A 1 
ATOM 1538 N N   . ALA A 0 205 . -20.469  -3.515  6.552   1.00 91.71 205 A 1 
ATOM 1539 C CA  . ALA A 0 205 . -20.150  -2.596  5.471   1.00 91.71 205 A 1 
ATOM 1540 C C   . ALA A 0 205 . -18.636  -2.453  5.331   1.00 91.71 205 A 1 
ATOM 1541 C CB  . ALA A 0 205 . -20.845  -1.255  5.721   1.00 91.71 205 A 1 
ATOM 1542 O O   . ALA A 0 205 . -17.943  -2.119  6.292   1.00 91.71 205 A 1 
ATOM 1543 N N   . LYS A 0 206 . -18.117  -2.651  4.117   1.00 95.59 206 A 1 
ATOM 1544 C CA  . LYS A 0 206 . -16.692  -2.493  3.794   1.00 95.59 206 A 1 
ATOM 1545 C C   . LYS A 0 206 . -16.512  -1.517  2.638   1.00 95.59 206 A 1 
ATOM 1546 C CB  . LYS A 0 206 . -16.040  -3.848  3.485   1.00 95.59 206 A 1 
ATOM 1547 O O   . LYS A 0 206 . -17.278  -1.530  1.675   1.00 95.59 206 A 1 
ATOM 1548 C CG  . LYS A 0 206 . -15.976  -4.806  4.683   1.00 95.59 206 A 1 
ATOM 1549 C CD  . LYS A 0 206 . -15.768  -6.256  4.216   1.00 95.59 206 A 1 
ATOM 1550 C CE  . LYS A 0 206 . -15.371  -7.116  5.415   1.00 95.59 206 A 1 
ATOM 1551 N NZ  . LYS A 0 206 . -15.894  -8.501  5.350   1.00 95.59 206 A 1 
ATOM 1552 N N   . SER A 0 207 . -15.479  -0.689  2.729   1.00 96.37 207 A 1 
ATOM 1553 C CA  . SER A 0 207 . -15.038  0.224   1.676   1.00 96.37 207 A 1 
ATOM 1554 C C   . SER A 0 207 . -13.537  0.075   1.491   1.00 96.37 207 A 1 
ATOM 1555 C CB  . SER A 0 207 . -15.388  1.670   2.035   1.00 96.37 207 A 1 
ATOM 1556 O O   . SER A 0 207 . -12.802  0.087   2.477   1.00 96.37 207 A 1 
ATOM 1557 O OG  . SER A 0 207 . -15.247  2.549   0.931   1.00 96.37 207 A 1 
ATOM 1558 N N   . TYR A 0 208 . -13.098  -0.030  0.243   1.00 95.55 208 A 1 
ATOM 1559 C CA  . TYR A 0 208 . -11.695  -0.116  -0.145  1.00 95.55 208 A 1 
ATOM 1560 C C   . TYR A 0 208 . -11.421  0.931   -1.214  1.00 95.55 208 A 1 
ATOM 1561 C CB  . TYR A 0 208 . -11.370  -1.518  -0.676  1.00 95.55 208 A 1 
ATOM 1562 O O   . TYR A 0 208 . -12.039  0.904   -2.277  1.00 95.55 208 A 1 
ATOM 1563 C CG  . TYR A 0 208 . -11.647  -2.638  0.304   1.00 95.55 208 A 1 
ATOM 1564 C CD1 . TYR A 0 208 . -10.681  -2.975  1.269   1.00 95.55 208 A 1 
ATOM 1565 C CD2 . TYR A 0 208 . -12.873  -3.331  0.256   1.00 95.55 208 A 1 
ATOM 1566 C CE1 . TYR A 0 208 . -10.937  -4.007  2.192   1.00 95.55 208 A 1 
ATOM 1567 C CE2 . TYR A 0 208 . -13.130  -4.368  1.171   1.00 95.55 208 A 1 
ATOM 1568 O OH  . TYR A 0 208 . -12.412  -5.697  3.036   1.00 95.55 208 A 1 
ATOM 1569 C CZ  . TYR A 0 208 . -12.164  -4.704  2.143   1.00 95.55 208 A 1 
ATOM 1570 N N   . ASP A 0 209 . -10.485  1.826   -0.937  1.00 96.11 209 A 1 
ATOM 1571 C CA  . ASP A 0 209 . -9.979   2.799   -1.892  1.00 96.11 209 A 1 
ATOM 1572 C C   . ASP A 0 209 . -8.497   2.528   -2.121  1.00 96.11 209 A 1 
ATOM 1573 C CB  . ASP A 0 209 . -10.225  4.229   -1.401  1.00 96.11 209 A 1 
ATOM 1574 O O   . ASP A 0 209 . -7.744   2.313   -1.171  1.00 96.11 209 A 1 
ATOM 1575 C CG  . ASP A 0 209 . -11.713  4.573   -1.302  1.00 96.11 209 A 1 
ATOM 1576 O OD1 . ASP A 0 209 . -12.402  4.440   -2.335  1.00 96.11 209 A 1 
ATOM 1577 O OD2 . ASP A 0 209 . -12.176  5.030   -0.230  1.00 96.11 209 A 1 
ATOM 1578 N N   . ASN A 0 210 . -8.081   2.524   -3.380  1.00 96.08 210 A 1 
ATOM 1579 C CA  . ASN A 0 210 . -6.696   2.309   -3.759  1.00 96.08 210 A 1 
ATOM 1580 C C   . ASN A 0 210 . -6.295   3.285   -4.867  1.00 96.08 210 A 1 
ATOM 1581 C CB  . ASN A 0 210 . -6.520   0.838   -4.151  1.00 96.08 210 A 1 
ATOM 1582 O O   . ASN A 0 210 . -6.957   3.338   -5.907  1.00 96.08 210 A 1 
ATOM 1583 C CG  . ASN A 0 210 . -5.054   0.524   -4.310  1.00 96.08 210 A 1 
ATOM 1584 N ND2 . ASN A 0 210 . -4.602   0.317   -5.518  1.00 96.08 210 A 1 
ATOM 1585 O OD1 . ASN A 0 210 . -4.319   0.484   -3.342  1.00 96.08 210 A 1 
ATOM 1586 N N   . GLU A 0 211 . -5.228   4.041   -4.644  1.00 97.12 211 A 1 
ATOM 1587 C CA  . GLU A 0 211 . -4.656   5.020   -5.566  1.00 97.12 211 A 1 
ATOM 1588 C C   . GLU A 0 211 . -3.194   4.673   -5.816  1.00 97.12 211 A 1 
ATOM 1589 C CB  . GLU A 0 211 . -4.784   6.442   -4.990  1.00 97.12 211 A 1 
ATOM 1590 O O   . GLU A 0 211 . -2.403   4.666   -4.880  1.00 97.12 211 A 1 
ATOM 1591 C CG  . GLU A 0 211 . -6.233   6.933   -5.073  1.00 97.12 211 A 1 
ATOM 1592 C CD  . GLU A 0 211 . -6.473   8.329   -4.484  1.00 97.12 211 A 1 
ATOM 1593 O OE1 . GLU A 0 211 . -7.621   8.557   -4.014  1.00 97.12 211 A 1 
ATOM 1594 O OE2 . GLU A 0 211 . -5.601   9.211   -4.628  1.00 97.12 211 A 1 
ATOM 1595 N N   . ASN A 0 212 . -2.847   4.399   -7.072  1.00 97.16 212 A 1 
ATOM 1596 C CA  . ASN A 0 212 . -1.508   3.976   -7.459  1.00 97.16 212 A 1 
ATOM 1597 C C   . ASN A 0 212 . -0.983   4.869   -8.581  1.00 97.16 212 A 1 
ATOM 1598 C CB  . ASN A 0 212 . -1.498   2.502   -7.885  1.00 97.16 212 A 1 
ATOM 1599 O O   . ASN A 0 212 . -1.706   5.194   -9.528  1.00 97.16 212 A 1 
ATOM 1600 C CG  . ASN A 0 212 . -1.816   1.525   -6.768  1.00 97.16 212 A 1 
ATOM 1601 N ND2 . ASN A 0 212 . -1.581   0.257   -6.986  1.00 97.16 212 A 1 
ATOM 1602 O OD1 . ASN A 0 212 . -2.341   1.821   -5.714  1.00 97.16 212 A 1 
ATOM 1603 N N   . TYR A 0 213 . 0.291    5.214   -8.494  1.00 98.36 213 A 1 
ATOM 1604 C CA  . TYR A 0 213 . 1.040    5.940   -9.503  1.00 98.36 213 A 1 
ATOM 1605 C C   . TYR A 0 213 . 2.374    5.237   -9.722  1.00 98.36 213 A 1 
ATOM 1606 C CB  . TYR A 0 213 . 1.231    7.388   -9.050  1.00 98.36 213 A 1 
ATOM 1607 O O   . TYR A 0 213 . 3.065    4.899   -8.764  1.00 98.36 213 A 1 
ATOM 1608 C CG  . TYR A 0 213 . 2.145    8.197   -9.943  1.00 98.36 213 A 1 
ATOM 1609 C CD1 . TYR A 0 213 . 3.502    8.385   -9.603  1.00 98.36 213 A 1 
ATOM 1610 C CD2 . TYR A 0 213 . 1.632    8.748   -11.129 1.00 98.36 213 A 1 
ATOM 1611 C CE1 . TYR A 0 213 . 4.333    9.161   -10.436 1.00 98.36 213 A 1 
ATOM 1612 C CE2 . TYR A 0 213 . 2.458    9.523   -11.957 1.00 98.36 213 A 1 
ATOM 1613 O OH  . TYR A 0 213 . 4.587    10.521  -12.400 1.00 98.36 213 A 1 
ATOM 1614 C CZ  . TYR A 0 213 . 3.806    9.744   -11.609 1.00 98.36 213 A 1 
ATOM 1615 N N   . ALA A 0 214 . 2.739    5.029   -10.981 1.00 98.13 214 A 1 
ATOM 1616 C CA  . ALA A 0 214 . 4.048    4.514   -11.340 1.00 98.13 214 A 1 
ATOM 1617 C C   . ALA A 0 214 . 4.580    5.267   -12.555 1.00 98.13 214 A 1 
ATOM 1618 C CB  . ALA A 0 214 . 3.976    3.000   -11.566 1.00 98.13 214 A 1 
ATOM 1619 O O   . ALA A 0 214 . 3.875    5.399   -13.559 1.00 98.13 214 A 1 
ATOM 1620 N N   . LYS A 0 215 . 5.824    5.728   -12.461 1.00 98.45 215 A 1 
ATOM 1621 C CA  . LYS A 0 215 . 6.556    6.391   -13.536 1.00 98.45 215 A 1 
ATOM 1622 C C   . LYS A 0 215 . 7.921    5.740   -13.680 1.00 98.45 215 A 1 
ATOM 1623 C CB  . LYS A 0 215 . 6.661    7.890   -13.245 1.00 98.45 215 A 1 
ATOM 1624 O O   . LYS A 0 215 . 8.630    5.565   -12.695 1.00 98.45 215 A 1 
ATOM 1625 C CG  . LYS A 0 215 . 7.392    8.666   -14.352 1.00 98.45 215 A 1 
ATOM 1626 C CD  . LYS A 0 215 . 7.662    10.106  -13.906 1.00 98.45 215 A 1 
ATOM 1627 C CE  . LYS A 0 215 . 8.524    10.832  -14.942 1.00 98.45 215 A 1 
ATOM 1628 N NZ  . LYS A 0 215 . 9.501    11.744  -14.292 1.00 98.45 215 A 1 
ATOM 1629 N N   . ARG A 0 216 . 8.281    5.430   -14.915 1.00 98.28 216 A 1 
ATOM 1630 C CA  . ARG A 0 216 . 9.564    4.871   -15.310 1.00 98.28 216 A 1 
ATOM 1631 C C   . ARG A 0 216 . 10.145   5.722   -16.429 1.00 98.28 216 A 1 
ATOM 1632 C CB  . ARG A 0 216 . 9.340    3.408   -15.699 1.00 98.28 216 A 1 
ATOM 1633 O O   . ARG A 0 216 . 9.478    5.943   -17.436 1.00 98.28 216 A 1 
ATOM 1634 C CG  . ARG A 0 216 . 10.575   2.818   -16.372 1.00 98.28 216 A 1 
ATOM 1635 C CD  . ARG A 0 216 . 10.559   1.296   -16.361 1.00 98.28 216 A 1 
ATOM 1636 N NE  . ARG A 0 216 . 9.499    0.764   -17.239 1.00 98.28 216 A 1 
ATOM 1637 N NH1 . ARG A 0 216 . 9.657    -1.415  -16.557 1.00 98.28 216 A 1 
ATOM 1638 N NH2 . ARG A 0 216 . 8.312    -0.940  -18.202 1.00 98.28 216 A 1 
ATOM 1639 C CZ  . ARG A 0 216 . 9.152    -0.501  -17.326 1.00 98.28 216 A 1 
ATOM 1640 N N   . VAL A 0 217 . 11.368   6.195   -16.242 1.00 98.33 217 A 1 
ATOM 1641 C CA  . VAL A 0 217 . 12.143   6.960   -17.224 1.00 98.33 217 A 1 
ATOM 1642 C C   . VAL A 0 217 . 13.418   6.193   -17.522 1.00 98.33 217 A 1 
ATOM 1643 C CB  . VAL A 0 217 . 12.486   8.370   -16.705 1.00 98.33 217 A 1 
ATOM 1644 O O   . VAL A 0 217 . 14.092   5.764   -16.584 1.00 98.33 217 A 1 
ATOM 1645 C CG1 . VAL A 0 217 . 13.249   9.191   -17.752 1.00 98.33 217 A 1 
ATOM 1646 C CG2 . VAL A 0 217 . 11.219   9.147   -16.321 1.00 98.33 217 A 1 
ATOM 1647 N N   . ARG A 0 218 . 13.740   6.024   -18.802 1.00 96.55 218 A 1 
ATOM 1648 C CA  . ARG A 0 218 . 15.057   5.592   -19.277 1.00 96.55 218 A 1 
ATOM 1649 C C   . ARG A 0 218 . 15.528   6.586   -20.325 1.00 96.55 218 A 1 
ATOM 1650 C CB  . ARG A 0 218 . 15.027   4.169   -19.857 1.00 96.55 218 A 1 
ATOM 1651 O O   . ARG A 0 218 . 14.757   6.880   -21.240 1.00 96.55 218 A 1 
ATOM 1652 C CG  . ARG A 0 218 . 14.473   3.101   -18.904 1.00 96.55 218 A 1 
ATOM 1653 C CD  . ARG A 0 218 . 15.406   2.908   -17.704 1.00 96.55 218 A 1 
ATOM 1654 N NE  . ARG A 0 218 . 14.889   1.901   -16.758 1.00 96.55 218 A 1 
ATOM 1655 N NH1 . ARG A 0 218 . 13.778   3.301   -15.297 1.00 96.55 218 A 1 
ATOM 1656 N NH2 . ARG A 0 218 . 13.821   1.135   -14.903 1.00 96.55 218 A 1 
ATOM 1657 C CZ  . ARG A 0 218 . 14.170   2.123   -15.671 1.00 96.55 218 A 1 
ATOM 1658 N N   . ALA A 0 219 . 16.722   7.121   -20.151 1.00 94.06 219 A 1 
ATOM 1659 C CA  . ALA A 0 219 . 17.385   7.959   -21.130 1.00 94.06 219 A 1 
ATOM 1660 C C   . ALA A 0 219 . 18.799   7.426   -21.339 1.00 94.06 219 A 1 
ATOM 1661 C CB  . ALA A 0 219 . 17.363   9.422   -20.673 1.00 94.06 219 A 1 
ATOM 1662 O O   . ALA A 0 219 . 19.462   7.136   -20.351 1.00 94.06 219 A 1 
ATOM 1663 N N   . ASP A 0 220 . 19.186   7.311   -22.596 1.00 89.12 220 A 1 
ATOM 1664 C CA  . ASP A 0 220 . 20.451   6.759   -23.076 1.00 89.12 220 A 1 
ATOM 1665 C C   . ASP A 0 220 . 21.026   7.797   -24.068 1.00 89.12 220 A 1 
ATOM 1666 C CB  . ASP A 0 220 . 20.112   5.383   -23.676 1.00 89.12 220 A 1 
ATOM 1667 O O   . ASP A 0 220 . 20.276   8.344   -24.894 1.00 89.12 220 A 1 
ATOM 1668 C CG  . ASP A 0 220 . 21.288   4.608   -24.262 1.00 89.12 220 A 1 
ATOM 1669 O OD1 . ASP A 0 220 . 21.074   3.384   -24.452 1.00 89.12 220 A 1 
ATOM 1670 O OD2 . ASP A 0 220 . 22.264   5.291   -24.631 1.00 89.12 220 A 1 
ATOM 1671 N N   . ASP A 0 221 . 22.288   8.197   -23.891 1.00 90.07 221 A 1 
ATOM 1672 C CA  . ASP A 0 221 . 22.986   9.213   -24.700 1.00 90.07 221 A 1 
ATOM 1673 C C   . ASP A 0 221 . 24.422   8.777   -25.008 1.00 90.07 221 A 1 
ATOM 1674 C CB  . ASP A 0 221 . 22.905   10.603  -24.024 1.00 90.07 221 A 1 
ATOM 1675 O O   . ASP A 0 221 . 25.379   9.223   -24.368 1.00 90.07 221 A 1 
ATOM 1676 C CG  . ASP A 0 221 . 23.482   11.829  -24.780 1.00 90.07 221 A 1 
ATOM 1677 O OD1 . ASP A 0 221 . 23.962   11.816  -25.937 1.00 90.07 221 A 1 
ATOM 1678 O OD2 . ASP A 0 221 . 23.284   12.971  -24.288 1.00 90.07 221 A 1 
ATOM 1679 N N   . ASP A 0 222 . 24.545   7.953   -26.045 1.00 88.90 222 A 1 
ATOM 1680 C CA  . ASP A 0 222 . 25.810   7.526   -26.629 1.00 88.90 222 A 1 
ATOM 1681 C C   . ASP A 0 222 . 26.474   8.630   -27.459 1.00 88.90 222 A 1 
ATOM 1682 C CB  . ASP A 0 222 . 25.578   6.348   -27.574 1.00 88.90 222 A 1 
ATOM 1683 O O   . ASP A 0 222 . 25.888   9.209   -28.383 1.00 88.90 222 A 1 
ATOM 1684 C CG  . ASP A 0 222 . 25.230   5.033   -26.896 1.00 88.90 222 A 1 
ATOM 1685 O OD1 . ASP A 0 222 . 25.937   4.734   -25.916 1.00 88.90 222 A 1 
ATOM 1686 O OD2 . ASP A 0 222 . 24.464   4.276   -27.537 1.00 88.90 222 A 1 
ATOM 1687 N N   . GLN A 0 223 . 27.761   8.860   -27.214 1.00 88.83 223 A 1 
ATOM 1688 C CA  . GLN A 0 223 . 28.634   9.704   -28.026 1.00 88.83 223 A 1 
ATOM 1689 C C   . GLN A 0 223 . 29.915   8.956   -28.366 1.00 88.83 223 A 1 
ATOM 1690 C CB  . GLN A 0 223 . 28.966   11.009  -27.288 1.00 88.83 223 A 1 
ATOM 1691 O O   . GLN A 0 223 . 30.536   8.350   -27.498 1.00 88.83 223 A 1 
ATOM 1692 C CG  . GLN A 0 223 . 27.703   11.835  -27.040 1.00 88.83 223 A 1 
ATOM 1693 C CD  . GLN A 0 223 . 27.946   13.155  -26.327 1.00 88.83 223 A 1 
ATOM 1694 N NE2 . GLN A 0 223 . 26.905   13.924  -26.135 1.00 88.83 223 A 1 
ATOM 1695 O OE1 . GLN A 0 223 . 29.026   13.559  -25.926 1.00 88.83 223 A 1 
ATOM 1696 N N   . TRP A 0 224 . 30.357   9.053   -29.618 1.00 84.76 224 A 1 
ATOM 1697 C CA  . TRP A 0 224 . 31.639   8.486   -30.031 1.00 84.76 224 A 1 
ATOM 1698 C C   . TRP A 0 224 . 32.308   9.301   -31.135 1.00 84.76 224 A 1 
ATOM 1699 C CB  . TRP A 0 224 . 31.460   7.021   -30.450 1.00 84.76 224 A 1 
ATOM 1700 O O   . TRP A 0 224 . 31.647   9.973   -31.939 1.00 84.76 224 A 1 
ATOM 1701 C CG  . TRP A 0 224 . 30.670   6.811   -31.705 1.00 84.76 224 A 1 
ATOM 1702 C CD1 . TRP A 0 224 . 31.179   6.839   -32.957 1.00 84.76 224 A 1 
ATOM 1703 C CD2 . TRP A 0 224 . 29.247   6.528   -31.852 1.00 84.76 224 A 1 
ATOM 1704 C CE2 . TRP A 0 224 . 28.959   6.398   -33.245 1.00 84.76 224 A 1 
ATOM 1705 C CE3 . TRP A 0 224 . 28.172   6.350   -30.955 1.00 84.76 224 A 1 
ATOM 1706 N NE1 . TRP A 0 224 . 30.173   6.605   -33.871 1.00 84.76 224 A 1 
ATOM 1707 C CH2 . TRP A 0 224 . 26.623   5.941   -32.801 1.00 84.76 224 A 1 
ATOM 1708 C CZ2 . TRP A 0 224 . 27.671   6.113   -33.726 1.00 84.76 224 A 1 
ATOM 1709 C CZ3 . TRP A 0 224 . 26.877   6.058   -31.424 1.00 84.76 224 A 1 
ATOM 1710 N N   . ALA A 0 225 . 33.632   9.211   -31.189 1.00 82.49 225 A 1 
ATOM 1711 C CA  . ALA A 0 225 . 34.467   9.722   -32.260 1.00 82.49 225 A 1 
ATOM 1712 C C   . ALA A 0 225 . 35.601   8.737   -32.567 1.00 82.49 225 A 1 
ATOM 1713 C CB  . ALA A 0 225 . 35.010   11.102  -31.875 1.00 82.49 225 A 1 
ATOM 1714 O O   . ALA A 0 225 . 36.141   8.110   -31.659 1.00 82.49 225 A 1 
ATOM 1715 N N   . GLU A 0 226 . 35.950   8.632   -33.844 1.00 81.27 226 A 1 
ATOM 1716 C CA  . GLU A 0 226 . 37.117   7.903   -34.340 1.00 81.27 226 A 1 
ATOM 1717 C C   . GLU A 0 226 . 37.834   8.801   -35.349 1.00 81.27 226 A 1 
ATOM 1718 C CB  . GLU A 0 226 . 36.702   6.595   -35.043 1.00 81.27 226 A 1 
ATOM 1719 O O   . GLU A 0 226 . 37.184   9.345   -36.255 1.00 81.27 226 A 1 
ATOM 1720 C CG  . GLU A 0 226 . 36.002   5.553   -34.152 1.00 81.27 226 A 1 
ATOM 1721 C CD  . GLU A 0 226 . 35.542   4.301   -34.933 1.00 81.27 226 A 1 
ATOM 1722 O OE1 . GLU A 0 226 . 34.968   3.384   -34.302 1.00 81.27 226 A 1 
ATOM 1723 O OE2 . GLU A 0 226 . 35.708   4.239   -36.180 1.00 81.27 226 A 1 
ATOM 1724 N N   . ASP A 0 227 . 39.149   8.920   -35.224 1.00 78.23 227 A 1 
ATOM 1725 C CA  . ASP A 0 227 . 40.015   9.475   -36.253 1.00 78.23 227 A 1 
ATOM 1726 C C   . ASP A 0 227 . 41.052   8.434   -36.706 1.00 78.23 227 A 1 
ATOM 1727 C CB  . ASP A 0 227 . 40.578   10.850  -35.853 1.00 78.23 227 A 1 
ATOM 1728 O O   . ASP A 0 227 . 41.403   7.474   -36.017 1.00 78.23 227 A 1 
ATOM 1729 C CG  . ASP A 0 227 . 41.551   10.849  -34.680 1.00 78.23 227 A 1 
ATOM 1730 O OD1 . ASP A 0 227 . 42.135   9.779   -34.438 1.00 78.23 227 A 1 
ATOM 1731 O OD2 . ASP A 0 227 . 41.696   11.938  -34.079 1.00 78.23 227 A 1 
ATOM 1732 N N   . TYR A 0 228 . 41.445   8.520   -37.972 1.00 79.19 228 A 1 
ATOM 1733 C CA  . TYR A 0 228 . 42.475   7.654   -38.523 1.00 79.19 228 A 1 
ATOM 1734 C C   . TYR A 0 228 . 43.279   8.392   -39.568 1.00 79.19 228 A 1 
ATOM 1735 C CB  . TYR A 0 228 . 41.887   6.371   -39.128 1.00 79.19 228 A 1 
ATOM 1736 O O   . TYR A 0 228 . 42.807   8.640   -40.687 1.00 79.19 228 A 1 
ATOM 1737 C CG  . TYR A 0 228 . 42.955   5.415   -39.646 1.00 79.19 228 A 1 
ATOM 1738 C CD1 . TYR A 0 228 . 43.124   5.186   -41.026 1.00 79.19 228 A 1 
ATOM 1739 C CD2 . TYR A 0 228 . 43.844   4.820   -38.737 1.00 79.19 228 A 1 
ATOM 1740 C CE1 . TYR A 0 228 . 44.157   4.341   -41.491 1.00 79.19 228 A 1 
ATOM 1741 C CE2 . TYR A 0 228 . 44.880   3.982   -39.184 1.00 79.19 228 A 1 
ATOM 1742 O OH  . TYR A 0 228 . 46.086   2.957   -40.975 1.00 79.19 228 A 1 
ATOM 1743 C CZ  . TYR A 0 228 . 45.041   3.741   -40.564 1.00 79.19 228 A 1 
ATOM 1744 N N   . ASP A 0 229 . 44.538   8.614   -39.235 1.00 77.27 229 A 1 
ATOM 1745 C CA  . ASP A 0 229 . 45.505   9.249   -40.094 1.00 77.27 229 A 1 
ATOM 1746 C C   . ASP A 0 229 . 46.538   8.220   -40.563 1.00 77.27 229 A 1 
ATOM 1747 C CB  . ASP A 0 229 . 46.085   10.476  -39.376 1.00 77.27 229 A 1 
ATOM 1748 O O   . ASP A 0 229 . 47.026   7.328   -39.862 1.00 77.27 229 A 1 
ATOM 1749 C CG  . ASP A 0 229 . 45.256   11.753  -39.531 1.00 77.27 229 A 1 
ATOM 1750 O OD1 . ASP A 0 229 . 44.562   11.856  -40.573 1.00 77.27 229 A 1 
ATOM 1751 O OD2 . ASP A 0 229 . 45.470   12.708  -38.756 1.00 77.27 229 A 1 
ATOM 1752 N N   . ARG A 0 230 . 46.849   8.277   -41.858 1.00 70.12 230 A 1 
ATOM 1753 C CA  . ARG A 0 230 . 47.938   7.494   -42.444 1.00 70.12 230 A 1 
ATOM 1754 C C   . ARG A 0 230 . 48.735   8.367   -43.379 1.00 70.12 230 A 1 
ATOM 1755 C CB  . ARG A 0 230 . 47.391   6.241   -43.134 1.00 70.12 230 A 1 
ATOM 1756 O O   . ARG A 0 230 . 48.229   8.785   -44.419 1.00 70.12 230 A 1 
ATOM 1757 C CG  . ARG A 0 230 . 48.538   5.423   -43.749 1.00 70.12 230 A 1 
ATOM 1758 C CD  . ARG A 0 230 . 48.021   4.282   -44.617 1.00 70.12 230 A 1 
ATOM 1759 N NE  . ARG A 0 230 . 47.537   3.162   -43.799 1.00 70.12 230 A 1 
ATOM 1760 N NH1 . ARG A 0 230 . 47.593   1.567   -45.434 1.00 70.12 230 A 1 
ATOM 1761 N NH2 . ARG A 0 230 . 46.938   1.040   -43.345 1.00 70.12 230 A 1 
ATOM 1762 C CZ  . ARG A 0 230 . 47.366   1.925   -44.197 1.00 70.12 230 A 1 
ATOM 1763 N N   . TYR A 0 231 . 50.023   8.507   -43.090 1.00 67.66 231 A 1 
ATOM 1764 C CA  . TYR A 0 231 . 50.972   9.222   -43.931 1.00 67.66 231 A 1 
ATOM 1765 C C   . TYR A 0 231 . 52.085   8.288   -44.417 1.00 67.66 231 A 1 
ATOM 1766 C CB  . TYR A 0 231 . 51.489   10.461  -43.188 1.00 67.66 231 A 1 
ATOM 1767 O O   . TYR A 0 231 . 52.780   7.625   -43.646 1.00 67.66 231 A 1 
ATOM 1768 C CG  . TYR A 0 231 . 52.075   10.186  -41.816 1.00 67.66 231 A 1 
ATOM 1769 C CD1 . TYR A 0 231 . 51.234   10.155  -40.686 1.00 67.66 231 A 1 
ATOM 1770 C CD2 . TYR A 0 231 . 53.458   9.955   -41.669 1.00 67.66 231 A 1 
ATOM 1771 C CE1 . TYR A 0 231 . 51.762   9.887   -39.412 1.00 67.66 231 A 1 
ATOM 1772 C CE2 . TYR A 0 231 . 53.993   9.696   -40.391 1.00 67.66 231 A 1 
ATOM 1773 O OH  . TYR A 0 231 . 53.672   9.406   -38.036 1.00 67.66 231 A 1 
ATOM 1774 C CZ  . TYR A 0 231 . 53.144   9.664   -39.260 1.00 67.66 231 A 1 
ATOM 1775 N N   . ASP A 0 232 . 52.282   8.244   -45.735 1.00 62.05 232 A 1 
ATOM 1776 C CA  . ASP A 0 232 . 53.370   7.495   -46.368 1.00 62.05 232 A 1 
ATOM 1777 C C   . ASP A 0 232 . 54.287   8.466   -47.121 1.00 62.05 232 A 1 
ATOM 1778 C CB  . ASP A 0 232 . 52.783   6.368   -47.249 1.00 62.05 232 A 1 
ATOM 1779 O O   . ASP A 0 232 . 54.047   8.777   -48.286 1.00 62.05 232 A 1 
ATOM 1780 C CG  . ASP A 0 232 . 53.795   5.266   -47.604 1.00 62.05 232 A 1 
ATOM 1781 O OD1 . ASP A 0 232 . 54.876   5.205   -46.979 1.00 62.05 232 A 1 
ATOM 1782 O OD2 . ASP A 0 232 . 53.478   4.389   -48.444 1.00 62.05 232 A 1 
ATOM 1783 N N   . SER A 0 233 . 55.344   8.965   -46.466 1.00 55.92 233 A 1 
ATOM 1784 C CA  . SER A 0 233 . 56.362   9.808   -47.119 1.00 55.92 233 A 1 
ATOM 1785 C C   . SER A 0 233 . 57.427   8.957   -47.827 1.00 55.92 233 A 1 
ATOM 1786 C CB  . SER A 0 233 . 56.937   10.873  -46.174 1.00 55.92 233 A 1 
ATOM 1787 O O   . SER A 0 233 . 58.633   9.081   -47.605 1.00 55.92 233 A 1 
ATOM 1788 O OG  . SER A 0 233 . 57.734   10.336  -45.137 1.00 55.92 233 A 1 
ATOM 1789 N N   . ARG A 0 234 . 56.990   8.031   -48.687 1.00 50.93 234 A 1 
ATOM 1790 C CA  . ARG A 0 234 . 57.910   7.267   -49.537 1.00 50.93 234 A 1 
ATOM 1791 C C   . ARG A 0 234 . 58.330   8.119   -50.730 1.00 50.93 234 A 1 
ATOM 1792 C CB  . ARG A 0 234 . 57.300   5.924   -49.953 1.00 50.93 234 A 1 
ATOM 1793 O O   . ARG A 0 234 . 57.581   8.304   -51.683 1.00 50.93 234 A 1 
ATOM 1794 C CG  . ARG A 0 234 . 57.423   4.897   -48.821 1.00 50.93 234 A 1 
ATOM 1795 C CD  . ARG A 0 234 . 56.630   3.631   -49.163 1.00 50.93 234 A 1 
ATOM 1796 N NE  . ARG A 0 234 . 56.210   2.939   -47.940 1.00 50.93 234 A 1 
ATOM 1797 N NH1 . ARG A 0 234 . 56.423   0.772   -48.625 1.00 50.93 234 A 1 
ATOM 1798 N NH2 . ARG A 0 234 . 55.798   1.226   -46.520 1.00 50.93 234 A 1 
ATOM 1799 C CZ  . ARG A 0 234 . 56.136   1.651   -47.703 1.00 50.93 234 A 1 
ATOM 1800 N N   . ASP A 0 235 . 59.584   8.560   -50.701 1.00 46.78 235 A 1 
ATOM 1801 C CA  . ASP A 0 235 . 60.362   8.931   -51.889 1.00 46.78 235 A 1 
ATOM 1802 C C   . ASP A 0 235 . 59.932   10.203  -52.654 1.00 46.78 235 A 1 
ATOM 1803 C CB  . ASP A 0 235 . 60.526   7.708   -52.814 1.00 46.78 235 A 1 
ATOM 1804 O O   . ASP A 0 235 . 59.985   10.247  -53.889 1.00 46.78 235 A 1 
ATOM 1805 C CG  . ASP A 0 235 . 61.132   6.487   -52.123 1.00 46.78 235 A 1 
ATOM 1806 O OD1 . ASP A 0 235 . 62.087   6.691   -51.342 1.00 46.78 235 A 1 
ATOM 1807 O OD2 . ASP A 0 235 . 60.693   5.359   -52.451 1.00 46.78 235 A 1 
ATOM 1808 N N   . ALA A 0 236 . 59.628   11.301  -51.951 1.00 44.90 236 A 1 
ATOM 1809 C CA  . ALA A 0 236 . 59.417   12.616  -52.583 1.00 44.90 236 A 1 
ATOM 1810 C C   . ALA A 0 236 . 60.654   13.169  -53.353 1.00 44.90 236 A 1 
ATOM 1811 C CB  . ALA A 0 236 . 58.900   13.597  -51.524 1.00 44.90 236 A 1 
ATOM 1812 O O   . ALA A 0 236 . 60.544   14.139  -54.106 1.00 44.90 236 A 1 
ATOM 1813 N N   . ASP A 0 237 . 61.825   12.525  -53.264 1.00 45.38 237 A 1 
ATOM 1814 C CA  . ASP A 0 237 . 63.059   12.938  -53.956 1.00 45.38 237 A 1 
ATOM 1815 C C   . ASP A 0 237 . 63.186   12.460  -55.418 1.00 45.38 237 A 1 
ATOM 1816 C CB  . ASP A 0 237 . 64.280   12.515  -53.120 1.00 45.38 237 A 1 
ATOM 1817 O O   . ASP A 0 237 . 64.131   12.837  -56.127 1.00 45.38 237 A 1 
ATOM 1818 C CG  . ASP A 0 237 . 64.654   13.516  -52.021 1.00 45.38 237 A 1 
ATOM 1819 O OD1 . ASP A 0 237 . 64.275   14.703  -52.138 1.00 45.38 237 A 1 
ATOM 1820 O OD2 . ASP A 0 237 . 65.450   13.111  -51.147 1.00 45.38 237 A 1 
ATOM 1821 N N   . GLY A 0 238 . 62.236   11.673  -55.935 1.00 47.05 238 A 1 
ATOM 1822 C CA  . GLY A 0 238 . 62.312   11.162  -57.310 1.00 47.05 238 A 1 
ATOM 1823 C C   . GLY A 0 238 . 62.290   12.244  -58.405 1.00 47.05 238 A 1 
ATOM 1824 O O   . GLY A 0 238 . 62.856   12.049  -59.486 1.00 47.05 238 A 1 
ATOM 1825 N N   . TYR A 0 239 . 61.677   13.408  -58.153 1.00 41.10 239 A 1 
ATOM 1826 C CA  . TYR A 0 239 . 61.382   14.373  -59.222 1.00 41.10 239 A 1 
ATOM 1827 C C   . TYR A 0 239 . 62.495   15.405  -59.490 1.00 41.10 239 A 1 
ATOM 1828 C CB  . TYR A 0 239 . 60.015   15.021  -58.968 1.00 41.10 239 A 1 
ATOM 1829 O O   . TYR A 0 239 . 62.599   15.938  -60.598 1.00 41.10 239 A 1 
ATOM 1830 C CG  . TYR A 0 239 . 59.349   15.487  -60.249 1.00 41.10 239 A 1 
ATOM 1831 C CD1 . TYR A 0 239 . 59.353   16.850  -60.602 1.00 41.10 239 A 1 
ATOM 1832 C CD2 . TYR A 0 239 . 58.738   14.543  -61.098 1.00 41.10 239 A 1 
ATOM 1833 C CE1 . TYR A 0 239 . 58.741   17.271  -61.799 1.00 41.10 239 A 1 
ATOM 1834 C CE2 . TYR A 0 239 . 58.136   14.957  -62.301 1.00 41.10 239 A 1 
ATOM 1835 O OH  . TYR A 0 239 . 57.540   16.728  -63.804 1.00 41.10 239 A 1 
ATOM 1836 C CZ  . TYR A 0 239 . 58.133   16.323  -62.650 1.00 41.10 239 A 1 
ATOM 1837 N N   . GLY A 0 240 . 63.402   15.648  -58.537 1.00 39.10 240 A 1 
ATOM 1838 C CA  . GLY A 0 240 . 64.436   16.685  -58.673 1.00 39.10 240 A 1 
ATOM 1839 C C   . GLY A 0 240 . 65.503   16.419  -59.747 1.00 39.10 240 A 1 
ATOM 1840 O O   . GLY A 0 240 . 66.201   17.345  -60.162 1.00 39.10 240 A 1 
ATOM 1841 N N   . LYS A 0 241 . 65.650   15.176  -60.235 1.00 46.42 241 A 1 
ATOM 1842 C CA  . LYS A 0 241 . 66.727   14.810  -61.179 1.00 46.42 241 A 1 
ATOM 1843 C C   . LYS A 0 241 . 66.308   14.625  -62.637 1.00 46.42 241 A 1 
ATOM 1844 C CB  . LYS A 0 241 . 67.522   13.609  -60.644 1.00 46.42 241 A 1 
ATOM 1845 O O   . LYS A 0 241 . 67.174   14.730  -63.506 1.00 46.42 241 A 1 
ATOM 1846 C CG  . LYS A 0 241 . 68.532   14.065  -59.579 1.00 46.42 241 A 1 
ATOM 1847 C CD  . LYS A 0 241 . 69.442   12.910  -59.153 1.00 46.42 241 A 1 
ATOM 1848 C CE  . LYS A 0 241 . 70.459   13.411  -58.124 1.00 46.42 241 A 1 
ATOM 1849 N NZ  . LYS A 0 241 . 71.247   12.291  -57.556 1.00 46.42 241 A 1 
ATOM 1850 N N   . ALA A 0 242 . 65.029   14.419  -62.952 1.00 43.22 242 A 1 
ATOM 1851 C CA  . ALA A 0 242 . 64.626   14.159  -64.339 1.00 43.22 242 A 1 
ATOM 1852 C C   . ALA A 0 242 . 64.486   15.430  -65.207 1.00 43.22 242 A 1 
ATOM 1853 C CB  . ALA A 0 242 . 63.364   13.295  -64.336 1.00 43.22 242 A 1 
ATOM 1854 O O   . ALA A 0 242 . 64.567   15.346  -66.431 1.00 43.22 242 A 1 
ATOM 1855 N N   . ALA A 0 243 . 64.359   16.625  -64.616 1.00 37.04 243 A 1 
ATOM 1856 C CA  . ALA A 0 243 . 64.105   17.855  -65.378 1.00 37.04 243 A 1 
ATOM 1857 C C   . ALA A 0 243 . 65.327   18.455  -66.116 1.00 37.04 243 A 1 
ATOM 1858 C CB  . ALA A 0 243 . 63.434   18.872  -64.447 1.00 37.04 243 A 1 
ATOM 1859 O O   . ALA A 0 243 . 65.173   19.435  -66.840 1.00 37.04 243 A 1 
ATOM 1860 N N   . SER A 0 244 . 66.541   17.902  -65.986 1.00 40.36 244 A 1 
ATOM 1861 C CA  . SER A 0 244 . 67.741   18.492  -66.621 1.00 40.36 244 A 1 
ATOM 1862 C C   . SER A 0 244 . 68.164   17.868  -67.958 1.00 40.36 244 A 1 
ATOM 1863 C CB  . SER A 0 244 . 68.905   18.603  -65.633 1.00 40.36 244 A 1 
ATOM 1864 O O   . SER A 0 244 . 69.176   18.278  -68.525 1.00 40.36 244 A 1 
ATOM 1865 O OG  . SER A 0 244 . 69.403   17.335  -65.260 1.00 40.36 244 A 1 
ATOM 1866 N N   . ALA A 0 245 . 67.396   16.926  -68.512 1.00 38.66 245 A 1 
ATOM 1867 C CA  . ALA A 0 245 . 67.808   16.185  -69.707 1.00 38.66 245 A 1 
ATOM 1868 C C   . ALA A 0 245 . 66.826   16.274  -70.886 1.00 38.66 245 A 1 
ATOM 1869 C CB  . ALA A 0 245 . 68.169   14.753  -69.297 1.00 38.66 245 A 1 
ATOM 1870 O O   . ALA A 0 245 . 66.658   15.296  -71.614 1.00 38.66 245 A 1 
ATOM 1871 N N   . GLN A 0 246 . 66.198   17.432  -71.136 1.00 33.02 246 A 1 
ATOM 1872 C CA  . GLN A 0 246 . 65.446   17.606  -72.381 1.00 33.02 246 A 1 
ATOM 1873 C C   . GLN A 0 246 . 65.590   18.998  -73.010 1.00 33.02 246 A 1 
ATOM 1874 C CB  . GLN A 0 246 . 63.992   17.122  -72.205 1.00 33.02 246 A 1 
ATOM 1875 O O   . GLN A 0 246 . 65.150   20.009  -72.478 1.00 33.02 246 A 1 
ATOM 1876 C CG  . GLN A 0 246 . 63.502   16.333  -73.438 1.00 33.02 246 A 1 
ATOM 1877 C CD  . GLN A 0 246 . 62.327   15.396  -73.149 1.00 33.02 246 A 1 
ATOM 1878 N NE2 . GLN A 0 246 . 61.726   14.811  -74.162 1.00 33.02 246 A 1 
ATOM 1879 O OE1 . GLN A 0 246 . 61.929   15.145  -72.030 1.00 33.02 246 A 1 
ATOM 1880 N N   . ALA A 0 247 . 66.181   18.962  -74.209 1.00 35.38 247 A 1 
ATOM 1881 C CA  . ALA A 0 247 . 66.226   19.971  -75.263 1.00 35.38 247 A 1 
ATOM 1882 C C   . ALA A 0 247 . 67.039   21.252  -75.002 1.00 35.38 247 A 1 
ATOM 1883 C CB  . ALA A 0 247 . 64.794   20.261  -75.735 1.00 35.38 247 A 1 
ATOM 1884 O O   . ALA A 0 247 . 66.596   22.162  -74.323 1.00 35.38 247 A 1 
ATOM 1885 N N   . TRP A 0 248 . 68.146   21.401  -75.737 1.00 31.65 248 A 1 
ATOM 1886 C CA  . TRP A 0 248 . 68.330   22.575  -76.601 1.00 31.65 248 A 1 
ATOM 1887 C C   . TRP A 0 248 . 69.057   22.142  -77.877 1.00 31.65 248 A 1 
ATOM 1888 C CB  . TRP A 0 248 . 68.954   23.779  -75.873 1.00 31.65 248 A 1 
ATOM 1889 O O   . TRP A 0 248 . 70.279   22.142  -77.997 1.00 31.65 248 A 1 
ATOM 1890 C CG  . TRP A 0 248 . 68.062   24.994  -75.799 1.00 31.65 248 A 1 
ATOM 1891 C CD1 . TRP A 0 248 . 66.749   25.007  -75.456 1.00 31.65 248 A 1 
ATOM 1892 C CD2 . TRP A 0 248 . 68.396   26.398  -76.042 1.00 31.65 248 A 1 
ATOM 1893 C CE2 . TRP A 0 248 . 67.237   27.194  -75.786 1.00 31.65 248 A 1 
ATOM 1894 C CE3 . TRP A 0 248 . 69.562   27.086  -76.444 1.00 31.65 248 A 1 
ATOM 1895 N NE1 . TRP A 0 248 . 66.264   26.292  -75.441 1.00 31.65 248 A 1 
ATOM 1896 C CH2 . TRP A 0 248 . 68.408   29.240  -76.295 1.00 31.65 248 A 1 
ATOM 1897 C CZ2 . TRP A 0 248 . 67.231   28.588  -75.899 1.00 31.65 248 A 1 
ATOM 1898 C CZ3 . TRP A 0 248 . 69.567   28.489  -76.570 1.00 31.65 248 A 1 
ATOM 1899 N N   . ASN A 0 249 . 68.246   21.698  -78.832 1.00 38.52 249 A 1 
ATOM 1900 C CA  . ASN A 0 249 . 68.631   21.377  -80.197 1.00 38.52 249 A 1 
ATOM 1901 C C   . ASN A 0 249 . 68.676   22.701  -80.986 1.00 38.52 249 A 1 
ATOM 1902 C CB  . ASN A 0 249 . 67.610   20.329  -80.706 1.00 38.52 249 A 1 
ATOM 1903 O O   . ASN A 0 249 . 67.767   23.007  -81.752 1.00 38.52 249 A 1 
ATOM 1904 C CG  . ASN A 0 249 . 68.191   19.270  -81.623 1.00 38.52 249 A 1 
ATOM 1905 N ND2 . ASN A 0 249 . 67.567   18.116  -81.671 1.00 38.52 249 A 1 
ATOM 1906 O OD1 . ASN A 0 249 . 69.199   19.441  -82.285 1.00 38.52 249 A 1 
ATOM 1907 N N   . ALA A 0 250 . 69.675   23.548  -80.728 1.00 38.88 250 A 1 
ATOM 1908 C CA  . ALA A 0 250 . 69.831   24.830  -81.415 1.00 38.88 250 A 1 
ATOM 1909 C C   . ALA A 0 250 . 70.969   24.737  -82.441 1.00 38.88 250 A 1 
ATOM 1910 C CB  . ALA A 0 250 . 69.988   25.957  -80.389 1.00 38.88 250 A 1 
ATOM 1911 O O   . ALA A 0 250 . 72.144   24.930  -82.134 1.00 38.88 250 A 1 
ATOM 1912 N N   . LYS A 0 251 . 70.597   24.424  -83.689 1.00 34.45 251 A 1 
ATOM 1913 C CA  . LYS A 0 251 . 71.428   24.644  -84.879 1.00 34.45 251 A 1 
ATOM 1914 C C   . LYS A 0 251 . 71.746   26.140  -84.983 1.00 34.45 251 A 1 
ATOM 1915 C CB  . LYS A 0 251 . 70.663   24.208  -86.143 1.00 34.45 251 A 1 
ATOM 1916 O O   . LYS A 0 251 . 70.881   26.924  -85.353 1.00 34.45 251 A 1 
ATOM 1917 C CG  . LYS A 0 251 . 70.569   22.692  -86.355 1.00 34.45 251 A 1 
ATOM 1918 C CD  . LYS A 0 251 . 69.755   22.408  -87.628 1.00 34.45 251 A 1 
ATOM 1919 C CE  . LYS A 0 251 . 69.704   20.906  -87.928 1.00 34.45 251 A 1 
ATOM 1920 N NZ  . LYS A 0 251 . 68.849   20.615  -89.107 1.00 34.45 251 A 1 
ATOM 1921 N N   . GLY A 0 252 . 72.979   26.527  -84.690 1.00 35.00 252 A 1 
ATOM 1922 C CA  . GLY A 0 252 . 73.438   27.903  -84.858 1.00 35.00 252 A 1 
ATOM 1923 C C   . GLY A 0 252 . 74.951   27.981  -84.750 1.00 35.00 252 A 1 
ATOM 1924 O O   . GLY A 0 252 . 75.496   28.061  -83.655 1.00 35.00 252 A 1 
ATOM 1925 N N   . ALA A 0 253 . 75.627   27.918  -85.896 1.00 34.86 253 A 1 
ATOM 1926 C CA  . ALA A 0 253 . 77.056   28.160  -86.016 1.00 34.86 253 A 1 
ATOM 1927 C C   . ALA A 0 253 . 77.365   29.608  -85.601 1.00 34.86 253 A 1 
ATOM 1928 C CB  . ALA A 0 253 . 77.464   27.877  -87.468 1.00 34.86 253 A 1 
ATOM 1929 O O   . ALA A 0 253 . 77.032   30.552  -86.310 1.00 34.86 253 A 1 
ATOM 1930 N N   . GLY A 0 254 . 77.983   29.778  -84.438 1.00 33.76 254 A 1 
ATOM 1931 C CA  . GLY A 0 254 . 78.357   31.086  -83.920 1.00 33.76 254 A 1 
ATOM 1932 C C   . GLY A 0 254 . 79.170   30.928  -82.649 1.00 33.76 254 A 1 
ATOM 1933 O O   . GLY A 0 254 . 78.622   30.774  -81.565 1.00 33.76 254 A 1 
ATOM 1934 N N   . TYR A 0 255 . 80.492   30.923  -82.804 1.00 34.73 255 A 1 
ATOM 1935 C CA  . TYR A 0 255 . 81.471   30.918  -81.723 1.00 34.73 255 A 1 
ATOM 1936 C C   . TYR A 0 255 . 81.216   32.090  -80.762 1.00 34.73 255 A 1 
ATOM 1937 C CB  . TYR A 0 255 . 82.871   31.037  -82.349 1.00 34.73 255 A 1 
ATOM 1938 O O   . TYR A 0 255 . 81.550   33.232  -81.064 1.00 34.73 255 A 1 
ATOM 1939 C CG  . TYR A 0 255 . 83.420   29.762  -82.959 1.00 34.73 255 A 1 
ATOM 1940 C CD1 . TYR A 0 255 . 84.323   28.980  -82.212 1.00 34.73 255 A 1 
ATOM 1941 C CD2 . TYR A 0 255 . 83.071   29.371  -84.268 1.00 34.73 255 A 1 
ATOM 1942 C CE1 . TYR A 0 255 . 84.879   27.812  -82.765 1.00 34.73 255 A 1 
ATOM 1943 C CE2 . TYR A 0 255 . 83.619   28.197  -84.821 1.00 34.73 255 A 1 
ATOM 1944 O OH  . TYR A 0 255 . 85.062   26.295  -84.615 1.00 34.73 255 A 1 
ATOM 1945 C CZ  . TYR A 0 255 . 84.526   27.418  -84.073 1.00 34.73 255 A 1 
ATOM 1946 N N   . GLY A 0 256 . 80.650   31.808  -79.590 1.00 36.26 256 A 1 
ATOM 1947 C CA  . GLY A 0 256 . 80.411   32.807  -78.553 1.00 36.26 256 A 1 
ATOM 1948 C C   . GLY A 0 256 . 80.379   32.165  -77.174 1.00 36.26 256 A 1 
ATOM 1949 O O   . GLY A 0 256 . 79.335   31.696  -76.746 1.00 36.26 256 A 1 
ATOM 1950 N N   . LYS A 0 257 . 81.557   32.106  -76.537 1.00 36.21 257 A 1 
ATOM 1951 C CA  . LYS A 0 257 . 81.852   31.830  -75.115 1.00 36.21 257 A 1 
ATOM 1952 C C   . LYS A 0 257 . 80.718   31.208  -74.283 1.00 36.21 257 A 1 
ATOM 1953 C CB  . LYS A 0 257 . 82.324   33.133  -74.450 1.00 36.21 257 A 1 
ATOM 1954 O O   . LYS A 0 257 . 79.824   31.901  -73.806 1.00 36.21 257 A 1 
ATOM 1955 C CG  . LYS A 0 257 . 83.782   33.465  -74.792 1.00 36.21 257 A 1 
ATOM 1956 C CD  . LYS A 0 257 . 84.207   34.749  -74.071 1.00 36.21 257 A 1 
ATOM 1957 C CE  . LYS A 0 257 . 85.702   35.014  -74.273 1.00 36.21 257 A 1 
ATOM 1958 N NZ  . LYS A 0 257 . 86.129   36.241  -73.555 1.00 36.21 257 A 1 
ATOM 1959 N N   . GLY A 0 258 . 80.861   29.906  -74.028 1.00 33.15 258 A 1 
ATOM 1960 C CA  . GLY A 0 258 . 80.121   29.188  -72.998 1.00 33.15 258 A 1 
ATOM 1961 C C   . GLY A 0 258 . 80.281   29.864  -71.638 1.00 33.15 258 A 1 
ATOM 1962 O O   . GLY A 0 258 . 81.394   30.035  -71.150 1.00 33.15 258 A 1 
ATOM 1963 N N   . GLY A 0 259 . 79.151   30.281  -71.072 1.00 34.22 259 A 1 
ATOM 1964 C CA  . GLY A 0 259 . 79.049   30.686  -69.681 1.00 34.22 259 A 1 
ATOM 1965 C C   . GLY A 0 259 . 79.069   29.452  -68.788 1.00 34.22 259 A 1 
ATOM 1966 O O   . GLY A 0 259 . 78.301   28.510  -69.000 1.00 34.22 259 A 1 
ATOM 1967 N N   . ASP A 0 260 . 79.957   29.484  -67.803 1.00 35.21 260 A 1 
ATOM 1968 C CA  . ASP A 0 260 . 80.110   28.506  -66.737 1.00 35.21 260 A 1 
ATOM 1969 C C   . ASP A 0 260 . 78.799   28.347  -65.952 1.00 35.21 260 A 1 
ATOM 1970 C CB  . ASP A 0 260 . 81.259   28.972  -65.825 1.00 35.21 260 A 1 
ATOM 1971 O O   . ASP A 0 260 . 78.526   29.058  -64.985 1.00 35.21 260 A 1 
ATOM 1972 C CG  . ASP A 0 260 . 82.589   29.052  -66.575 1.00 35.21 260 A 1 
ATOM 1973 O OD1 . ASP A 0 260 . 83.009   27.997  -67.098 1.00 35.21 260 A 1 
ATOM 1974 O OD2 . ASP A 0 260 . 83.149   30.169  -66.645 1.00 35.21 260 A 1 
ATOM 1975 N N   . ARG A 0 261 . 77.961   27.387  -66.354 1.00 32.66 261 A 1 
ATOM 1976 C CA  . ARG A 0 261 . 76.839   26.901  -65.540 1.00 32.66 261 A 1 
ATOM 1977 C C   . ARG A 0 261 . 77.379   25.940  -64.484 1.00 32.66 261 A 1 
ATOM 1978 C CB  . ARG A 0 261 . 75.731   26.281  -66.403 1.00 32.66 261 A 1 
ATOM 1979 O O   . ARG A 0 261 . 77.157   24.735  -64.543 1.00 32.66 261 A 1 
ATOM 1980 C CG  . ARG A 0 261 . 74.999   27.318  -67.266 1.00 32.66 261 A 1 
ATOM 1981 C CD  . ARG A 0 261 . 73.825   26.641  -67.982 1.00 32.66 261 A 1 
ATOM 1982 N NE  . ARG A 0 261 . 73.205   27.528  -68.984 1.00 32.66 261 A 1 
ATOM 1983 N NH1 . ARG A 0 261 . 71.710   26.002  -69.831 1.00 32.66 261 A 1 
ATOM 1984 N NH2 . ARG A 0 261 . 71.810   28.049  -70.709 1.00 32.66 261 A 1 
ATOM 1985 C CZ  . ARG A 0 261 . 72.249   27.190  -69.832 1.00 32.66 261 A 1 
ATOM 1986 N N   . SER A 0 262 . 78.124   26.484  -63.527 1.00 36.27 262 A 1 
ATOM 1987 C CA  . SER A 0 262 . 78.381   25.801  -62.262 1.00 36.27 262 A 1 
ATOM 1988 C C   . SER A 0 262 . 77.069   25.779  -61.479 1.00 36.27 262 A 1 
ATOM 1989 C CB  . SER A 0 262 . 79.499   26.501  -61.493 1.00 36.27 262 A 1 
ATOM 1990 O O   . SER A 0 262 . 76.520   26.830  -61.147 1.00 36.27 262 A 1 
ATOM 1991 O OG  . SER A 0 262 . 79.824   25.751  -60.341 1.00 36.27 262 A 1 
ATOM 1992 N N   . GLY A 0 263 . 76.527   24.577  -61.281 1.00 33.86 263 A 1 
ATOM 1993 C CA  . GLY A 0 263 . 75.234   24.302  -60.659 1.00 33.86 263 A 1 
ATOM 1994 C C   . GLY A 0 263 . 75.149   24.786  -59.214 1.00 33.86 263 A 1 
ATOM 1995 O O   . GLY A 0 263 . 75.354   24.021  -58.276 1.00 33.86 263 A 1 
ATOM 1996 N N   . ALA A 0 264 . 74.789   26.056  -59.042 1.00 29.67 264 A 1 
ATOM 1997 C CA  . ALA A 0 264 . 74.523   26.673  -57.748 1.00 29.67 264 A 1 
ATOM 1998 C C   . ALA A 0 264 . 73.128   26.341  -57.183 1.00 29.67 264 A 1 
ATOM 1999 C CB  . ALA A 0 264 . 74.797   28.178  -57.843 1.00 29.67 264 A 1 
ATOM 2000 O O   . ALA A 0 264 . 72.673   27.008  -56.262 1.00 29.67 264 A 1 
ATOM 2001 N N   . SER A 0 265 . 72.470   25.273  -57.643 1.00 37.86 265 A 1 
ATOM 2002 C CA  . SER A 0 265 . 71.402   24.616  -56.883 1.00 37.86 265 A 1 
ATOM 2003 C C   . SER A 0 265 . 72.018   23.734  -55.788 1.00 37.86 265 A 1 
ATOM 2004 C CB  . SER A 0 265 . 70.438   23.876  -57.816 1.00 37.86 265 A 1 
ATOM 2005 O O   . SER A 0 265 . 71.755   22.538  -55.695 1.00 37.86 265 A 1 
ATOM 2006 O OG  . SER A 0 265 . 71.159   23.020  -58.678 1.00 37.86 265 A 1 
ATOM 2007 N N   . LYS A 0 266 . 72.866   24.339  -54.945 1.00 34.54 266 A 1 
ATOM 2008 C CA  . LYS A 0 266 . 73.067   23.883  -53.569 1.00 34.54 266 A 1 
ATOM 2009 C C   . LYS A 0 266 . 71.788   24.256  -52.822 1.00 34.54 266 A 1 
ATOM 2010 C CB  . LYS A 0 266 . 74.305   24.539  -52.925 1.00 34.54 266 A 1 
ATOM 2011 O O   . LYS A 0 266 . 71.749   25.271  -52.131 1.00 34.54 266 A 1 
ATOM 2012 C CG  . LYS A 0 266 . 75.630   23.840  -53.249 1.00 34.54 266 A 1 
ATOM 2013 C CD  . LYS A 0 266 . 76.764   24.538  -52.483 1.00 34.54 266 A 1 
ATOM 2014 C CE  . LYS A 0 266 . 78.093   23.800  -52.667 1.00 34.54 266 A 1 
ATOM 2015 N NZ  . LYS A 0 266 . 79.175   24.469  -51.903 1.00 34.54 266 A 1 
ATOM 2016 N N   . ALA A 0 267 . 70.728   23.478  -53.029 1.00 35.35 267 A 1 
ATOM 2017 C CA  . ALA A 0 267 . 69.615   23.452  -52.097 1.00 35.35 267 A 1 
ATOM 2018 C C   . ALA A 0 267 . 70.207   22.960  -50.773 1.00 35.35 267 A 1 
ATOM 2019 C CB  . ALA A 0 267 . 68.498   22.559  -52.648 1.00 35.35 267 A 1 
ATOM 2020 O O   . ALA A 0 267 . 70.589   21.799  -50.632 1.00 35.35 267 A 1 
ATOM 2021 N N   . TYR A 0 268 . 70.444   23.909  -49.872 1.00 32.79 268 A 1 
ATOM 2022 C CA  . TYR A 0 268 . 70.814   23.641  -48.496 1.00 32.79 268 A 1 
ATOM 2023 C C   . TYR A 0 268 . 69.769   22.691  -47.912 1.00 32.79 268 A 1 
ATOM 2024 C CB  . TYR A 0 268 . 70.894   24.968  -47.732 1.00 32.79 268 A 1 
ATOM 2025 O O   . TYR A 0 268 . 68.573   22.920  -48.074 1.00 32.79 268 A 1 
ATOM 2026 C CG  . TYR A 0 268 . 72.264   25.620  -47.788 1.00 32.79 268 A 1 
ATOM 2027 C CD1 . TYR A 0 268 . 73.128   25.477  -46.686 1.00 32.79 268 A 1 
ATOM 2028 C CD2 . TYR A 0 268 . 72.682   26.355  -48.917 1.00 32.79 268 A 1 
ATOM 2029 C CE1 . TYR A 0 268 . 74.400   26.075  -46.698 1.00 32.79 268 A 1 
ATOM 2030 C CE2 . TYR A 0 268 . 73.960   26.950  -48.937 1.00 32.79 268 A 1 
ATOM 2031 O OH  . TYR A 0 268 . 76.049   27.389  -47.832 1.00 32.79 268 A 1 
ATOM 2032 C CZ  . TYR A 0 268 . 74.817   26.815  -47.824 1.00 32.79 268 A 1 
ATOM 2033 N N   . GLY A 0 269 . 70.254   21.599  -47.321 1.00 35.00 269 A 1 
ATOM 2034 C CA  . GLY A 0 269 . 69.456   20.459  -46.903 1.00 35.00 269 A 1 
ATOM 2035 C C   . GLY A 0 269 . 68.299   20.852  -45.998 1.00 35.00 269 A 1 
ATOM 2036 O O   . GLY A 0 269 . 68.498   21.197  -44.838 1.00 35.00 269 A 1 
ATOM 2037 N N   . ALA A 0 270 . 67.089   20.730  -46.524 1.00 36.56 270 A 1 
ATOM 2038 C CA  . ALA A 0 270 . 65.965   20.352  -45.700 1.00 36.56 270 A 1 
ATOM 2039 C C   . ALA A 0 270 . 66.099   18.837  -45.512 1.00 36.56 270 A 1 
ATOM 2040 C CB  . ALA A 0 270 . 64.687   20.798  -46.399 1.00 36.56 270 A 1 
ATOM 2041 O O   . ALA A 0 270 . 65.984   18.077  -46.471 1.00 36.56 270 A 1 
ATOM 2042 N N   . GLY A 0 271 . 66.496   18.416  -44.310 1.00 37.52 271 A 1 
ATOM 2043 C CA  . GLY A 0 271 . 66.506   17.005  -43.941 1.00 37.52 271 A 1 
ATOM 2044 C C   . GLY A 0 271 . 65.071   16.503  -43.957 1.00 37.52 271 A 1 
ATOM 2045 O O   . GLY A 0 271 . 64.356   16.690  -42.979 1.00 37.52 271 A 1 
ATOM 2046 N N   . TYR A 0 272 . 64.639   15.950  -45.086 1.00 41.66 272 A 1 
ATOM 2047 C CA  . TYR A 0 272 . 63.327   15.343  -45.233 1.00 41.66 272 A 1 
ATOM 2048 C C   . TYR A 0 272 . 63.439   13.867  -44.865 1.00 41.66 272 A 1 
ATOM 2049 C CB  . TYR A 0 272 . 62.745   15.623  -46.624 1.00 41.66 272 A 1 
ATOM 2050 O O   . TYR A 0 272 . 64.215   13.106  -45.439 1.00 41.66 272 A 1 
ATOM 2051 C CG  . TYR A 0 272 . 62.024   16.961  -46.682 1.00 41.66 272 A 1 
ATOM 2052 C CD1 . TYR A 0 272 . 60.711   17.059  -46.181 1.00 41.66 272 A 1 
ATOM 2053 C CD2 . TYR A 0 272 . 62.649   18.101  -47.223 1.00 41.66 272 A 1 
ATOM 2054 C CE1 . TYR A 0 272 . 60.028   18.290  -46.197 1.00 41.66 272 A 1 
ATOM 2055 C CE2 . TYR A 0 272 . 61.956   19.329  -47.265 1.00 41.66 272 A 1 
ATOM 2056 O OH  . TYR A 0 272 . 60.013   20.628  -46.753 1.00 41.66 272 A 1 
ATOM 2057 C CZ  . TYR A 0 272 . 60.657   19.432  -46.733 1.00 41.66 272 A 1 
ATOM 2058 N N   . TRP A 0 273 . 62.724   13.524  -43.801 1.00 45.86 273 A 1 
ATOM 2059 C CA  . TRP A 0 273 . 62.698   12.227  -43.151 1.00 45.86 273 A 1 
ATOM 2060 C C   . TRP A 0 273 . 61.652   11.351  -43.844 1.00 45.86 273 A 1 
ATOM 2061 C CB  . TRP A 0 273 . 62.327   12.456  -41.676 1.00 45.86 273 A 1 
ATOM 2062 O O   . TRP A 0 273 . 60.491   11.739  -43.871 1.00 45.86 273 A 1 
ATOM 2063 C CG  . TRP A 0 273 . 63.277   13.273  -40.849 1.00 45.86 273 A 1 
ATOM 2064 C CD1 . TRP A 0 273 . 63.423   14.618  -40.871 1.00 45.86 273 A 1 
ATOM 2065 C CD2 . TRP A 0 273 . 64.204   12.794  -39.833 1.00 45.86 273 A 1 
ATOM 2066 C CE2 . TRP A 0 273 . 64.911   13.910  -39.295 1.00 45.86 273 A 1 
ATOM 2067 C CE3 . TRP A 0 273 . 64.507   11.519  -39.310 1.00 45.86 273 A 1 
ATOM 2068 N NE1 . TRP A 0 273 . 64.399   14.997  -39.971 1.00 45.86 273 A 1 
ATOM 2069 C CH2 . TRP A 0 273 . 66.157   12.484  -37.789 1.00 45.86 273 A 1 
ATOM 2070 C CZ2 . TRP A 0 273 . 65.879   13.768  -38.290 1.00 45.86 273 A 1 
ATOM 2071 C CZ3 . TRP A 0 273 . 65.472   11.365  -38.298 1.00 45.86 273 A 1 
ATOM 2072 N N   . GLY A 0 274 . 62.037   10.180  -44.359 1.00 51.80 274 A 1 
ATOM 2073 C CA  . GLY A 0 274 . 61.110   9.175   -44.903 1.00 51.80 274 A 1 
ATOM 2074 C C   . GLY A 0 274 . 60.359   8.418   -43.804 1.00 51.80 274 A 1 
ATOM 2075 O O   . GLY A 0 274 . 60.513   7.208   -43.666 1.00 51.80 274 A 1 
ATOM 2076 N N   . LYS A 0 275 . 59.620   9.135   -42.950 1.00 57.56 275 A 1 
ATOM 2077 C CA  . LYS A 0 275 . 58.770   8.522   -41.921 1.00 57.56 275 A 1 
ATOM 2078 C C   . LYS A 0 275 . 57.437   8.129   -42.555 1.00 57.56 275 A 1 
ATOM 2079 C CB  . LYS A 0 275 . 58.557   9.473   -40.733 1.00 57.56 275 A 1 
ATOM 2080 O O   . LYS A 0 275 . 56.741   8.985   -43.103 1.00 57.56 275 A 1 
ATOM 2081 C CG  . LYS A 0 275 . 59.843   9.747   -39.936 1.00 57.56 275 A 1 
ATOM 2082 C CD  . LYS A 0 275 . 59.514   10.633  -38.729 1.00 57.56 275 A 1 
ATOM 2083 C CE  . LYS A 0 275 . 60.735   10.920  -37.849 1.00 57.56 275 A 1 
ATOM 2084 N NZ  . LYS A 0 275 . 60.288   11.451  -36.533 1.00 57.56 275 A 1 
ATOM 2085 N N   . SER A 0 276 . 57.084   6.852   -42.476 1.00 64.91 276 A 1 
ATOM 2086 C CA  . SER A 0 276 . 55.712   6.394   -42.707 1.00 64.91 276 A 1 
ATOM 2087 C C   . SER A 0 276 . 55.098   6.022   -41.367 1.00 64.91 276 A 1 
ATOM 2088 C CB  . SER A 0 276 . 55.660   5.220   -43.691 1.00 64.91 276 A 1 
ATOM 2089 O O   . SER A 0 276 . 55.753   5.323   -40.587 1.00 64.91 276 A 1 
ATOM 2090 O OG  . SER A 0 276 . 56.400   4.106   -43.213 1.00 64.91 276 A 1 
ATOM 2091 N N   . GLY A 0 277 . 53.874   6.462   -41.112 1.00 71.82 277 A 1 
ATOM 2092 C CA  . GLY A 0 277 . 53.171   6.168   -39.874 1.00 71.82 277 A 1 
ATOM 2093 C C   . GLY A 0 277 . 51.661   6.168   -40.048 1.00 71.82 277 A 1 
ATOM 2094 O O   . GLY A 0 277 . 51.140   6.514   -41.114 1.00 71.82 277 A 1 
ATOM 2095 N N   . SER A 0 278 . 50.990   5.687   -39.015 1.00 76.97 278 A 1 
ATOM 2096 C CA  . SER A 0 278 . 49.553   5.821   -38.844 1.00 76.97 278 A 1 
ATOM 2097 C C   . SER A 0 278 . 49.232   6.038   -37.381 1.00 76.97 278 A 1 
ATOM 2098 C CB  . SER A 0 278 . 48.791   4.589   -39.338 1.00 76.97 278 A 1 
ATOM 2099 O O   . SER A 0 278 . 49.838   5.366   -36.546 1.00 76.97 278 A 1 
ATOM 2100 O OG  . SER A 0 278 . 49.200   3.408   -38.653 1.00 76.97 278 A 1 
ATOM 2101 N N   . ASP A 0 279 . 48.253   6.883   -37.156 1.00 78.45 279 A 1 
ATOM 2102 C CA  . ASP A 0 279 . 47.706   7.341   -35.892 1.00 78.45 279 A 1 
ATOM 2103 C C   . ASP A 0 279 . 46.199   7.055   -35.910 1.00 78.45 279 A 1 
ATOM 2104 C CB  . ASP A 0 279 . 48.078   8.822   -35.643 1.00 78.45 279 A 1 
ATOM 2105 O O   . ASP A 0 279 . 45.540   7.189   -36.947 1.00 78.45 279 A 1 
ATOM 2106 C CG  . ASP A 0 279 . 48.114   9.800   -36.833 1.00 78.45 279 A 1 
ATOM 2107 O OD1 . ASP A 0 279 . 48.555   9.410   -37.955 1.00 78.45 279 A 1 
ATOM 2108 O OD2 . ASP A 0 279 . 47.917   11.009  -36.601 1.00 78.45 279 A 1 
ATOM 2109 N N   . TRP A 0 280 . 45.694   6.501   -34.813 1.00 80.44 280 A 1 
ATOM 2110 C CA  . TRP A 0 280 . 44.285   6.175   -34.623 1.00 80.44 280 A 1 
ATOM 2111 C C   . TRP A 0 280 . 43.892   6.578   -33.214 1.00 80.44 280 A 1 
ATOM 2112 C CB  . TRP A 0 280 . 44.043   4.668   -34.822 1.00 80.44 280 A 1 
ATOM 2113 O O   . TRP A 0 280 . 44.371   5.946   -32.271 1.00 80.44 280 A 1 
ATOM 2114 C CG  . TRP A 0 280 . 42.611   4.229   -34.690 1.00 80.44 280 A 1 
ATOM 2115 C CD1 . TRP A 0 280 . 41.652   4.402   -35.625 1.00 80.44 280 A 1 
ATOM 2116 C CD2 . TRP A 0 280 . 41.906   3.722   -33.511 1.00 80.44 280 A 1 
ATOM 2117 C CE2 . TRP A 0 280 . 40.531   3.536   -33.850 1.00 80.44 280 A 1 
ATOM 2118 C CE3 . TRP A 0 280 . 42.273   3.456   -32.176 1.00 80.44 280 A 1 
ATOM 2119 N NE1 . TRP A 0 280 . 40.426   3.989   -35.144 1.00 80.44 280 A 1 
ATOM 2120 C CH2 . TRP A 0 280 . 39.994   2.758   -31.628 1.00 80.44 280 A 1 
ATOM 2121 C CZ2 . TRP A 0 280 . 39.582   3.050   -32.939 1.00 80.44 280 A 1 
ATOM 2122 C CZ3 . TRP A 0 280 . 41.328   2.979   -31.249 1.00 80.44 280 A 1 
ATOM 2123 N N   . ASP A 0 281 . 43.004   7.553   -33.091 1.00 85.70 281 A 1 
ATOM 2124 C CA  . ASP A 0 281 . 42.416   7.952   -31.827 1.00 85.70 281 A 1 
ATOM 2125 C C   . ASP A 0 281 . 40.921   7.615   -31.835 1.00 85.70 281 A 1 
ATOM 2126 C CB  . ASP A 0 281 . 42.691   9.432   -31.475 1.00 85.70 281 A 1 
ATOM 2127 O O   . ASP A 0 281 . 40.192   7.756   -32.826 1.00 85.70 281 A 1 
ATOM 2128 C CG  . ASP A 0 281 . 44.158   9.874   -31.635 1.00 85.70 281 A 1 
ATOM 2129 O OD1 . ASP A 0 281 . 45.047   9.050   -31.320 1.00 85.70 281 A 1 
ATOM 2130 O OD2 . ASP A 0 281 . 44.407   11.071  -31.922 1.00 85.70 281 A 1 
ATOM 2131 N N   . ALA A 0 282 . 40.435   7.157   -30.690 1.00 83.03 282 A 1 
ATOM 2132 C CA  . ALA A 0 282 . 39.020   6.969   -30.445 1.00 83.03 282 A 1 
ATOM 2133 C C   . ALA A 0 282 . 38.647   7.488   -29.068 1.00 83.03 282 A 1 
ATOM 2134 C CB  . ALA A 0 282 . 38.637   5.505   -30.631 1.00 83.03 282 A 1 
ATOM 2135 O O   . ALA A 0 282 . 39.398   7.384   -28.101 1.00 83.03 282 A 1 
ATOM 2136 N N   . TRP A 0 283 . 37.448   8.043   -28.975 1.00 90.09 283 A 1 
ATOM 2137 C CA  . TRP A 0 283 . 36.872   8.466   -27.711 1.00 90.09 283 A 1 
ATOM 2138 C C   . TRP A 0 283 . 35.382   8.178   -27.706 1.00 90.09 283 A 1 
ATOM 2139 C CB  . TRP A 0 283 . 37.182   9.948   -27.458 1.00 90.09 283 A 1 
ATOM 2140 O O   . TRP A 0 283 . 34.698   8.352   -28.719 1.00 90.09 283 A 1 
ATOM 2141 C CG  . TRP A 0 283 . 36.379   10.570  -26.357 1.00 90.09 283 A 1 
ATOM 2142 C CD1 . TRP A 0 283 . 36.614   10.445  -25.033 1.00 90.09 283 A 1 
ATOM 2143 C CD2 . TRP A 0 283 . 35.124   11.301  -26.466 1.00 90.09 283 A 1 
ATOM 2144 C CE2 . TRP A 0 283 . 34.653   11.592  -25.152 1.00 90.09 283 A 1 
ATOM 2145 C CE3 . TRP A 0 283 . 34.313   11.704  -27.548 1.00 90.09 283 A 1 
ATOM 2146 N NE1 . TRP A 0 283 . 35.588   11.022  -24.315 1.00 90.09 283 A 1 
ATOM 2147 C CH2 . TRP A 0 283 . 32.669   12.672  -26.021 1.00 90.09 283 A 1 
ATOM 2148 C CZ2 . TRP A 0 283 . 33.452   12.278  -24.922 1.00 90.09 283 A 1 
ATOM 2149 C CZ3 . TRP A 0 283 . 33.099   12.383  -27.330 1.00 90.09 283 A 1 
ATOM 2150 N N   . GLY A 0 284 . 34.874   7.780   -26.546 1.00 89.48 284 A 1 
ATOM 2151 C CA  . GLY A 0 284 . 33.462   7.542   -26.335 1.00 89.48 284 A 1 
ATOM 2152 C C   . GLY A 0 284 . 32.984   8.032   -24.981 1.00 89.48 284 A 1 
ATOM 2153 O O   . GLY A 0 284 . 33.748   8.183   -24.020 1.00 89.48 284 A 1 
ATOM 2154 N N   . ARG A 0 285 . 31.682   8.291   -24.931 1.00 90.60 285 A 1 
ATOM 2155 C CA  . ARG A 0 285 . 30.952   8.579   -23.714 1.00 90.60 285 A 1 
ATOM 2156 C C   . ARG A 0 285 . 29.558   7.980   -23.784 1.00 90.60 285 A 1 
ATOM 2157 C CB  . ARG A 0 285 . 30.944   10.084  -23.486 1.00 90.60 285 A 1 
ATOM 2158 O O   . ARG A 0 285 . 28.816   8.330   -24.695 1.00 90.60 285 A 1 
ATOM 2159 C CG  . ARG A 0 285 . 30.179   10.428  -22.214 1.00 90.60 285 A 1 
ATOM 2160 C CD  . ARG A 0 285 . 30.473   11.882  -21.891 1.00 90.60 285 A 1 
ATOM 2161 N NE  . ARG A 0 285 . 29.868   12.224  -20.601 1.00 90.60 285 A 1 
ATOM 2162 N NH1 . ARG A 0 285 . 28.042   13.265  -21.475 1.00 90.60 285 A 1 
ATOM 2163 N NH2 . ARG A 0 285 . 28.373   13.180  -19.247 1.00 90.60 285 A 1 
ATOM 2164 C CZ  . ARG A 0 285 . 28.763   12.901  -20.450 1.00 90.60 285 A 1 
ATOM 2165 N N   . ASP A 0 286 . 29.233   7.136   -22.822 1.00 88.94 286 A 1 
ATOM 2166 C CA  . ASP A 0 286 . 27.935   6.482   -22.669 1.00 88.94 286 A 1 
ATOM 2167 C C   . ASP A 0 286 . 27.286   7.026   -21.391 1.00 88.94 286 A 1 
ATOM 2168 C CB  . ASP A 0 286 . 28.143   4.958   -22.688 1.00 88.94 286 A 1 
ATOM 2169 O O   . ASP A 0 286 . 27.935   7.157   -20.350 1.00 88.94 286 A 1 
ATOM 2170 C CG  . ASP A 0 286 . 26.874   4.129   -22.464 1.00 88.94 286 A 1 
ATOM 2171 O OD1 . ASP A 0 286 . 25.810   4.754   -22.256 1.00 88.94 286 A 1 
ATOM 2172 O OD2 . ASP A 0 286 . 27.025   2.884   -22.481 1.00 88.94 286 A 1 
ATOM 2173 N N   . GLN A 0 287 . 26.040   7.475   -21.509 1.00 92.56 287 A 1 
ATOM 2174 C CA  . GLN A 0 287 . 25.295   8.057   -20.405 1.00 92.56 287 A 1 
ATOM 2175 C C   . GLN A 0 287 . 23.932   7.409   -20.262 1.00 92.56 287 A 1 
ATOM 2176 C CB  . GLN A 0 287 . 25.085   9.552   -20.594 1.00 92.56 287 A 1 
ATOM 2177 O O   . GLN A 0 287 . 22.963   7.801   -20.922 1.00 92.56 287 A 1 
ATOM 2178 C CG  . GLN A 0 287 . 26.334   10.407  -20.473 1.00 92.56 287 A 1 
ATOM 2179 C CD  . GLN A 0 287 . 25.867   11.775  -20.024 1.00 92.56 287 A 1 
ATOM 2180 N NE2 . GLN A 0 287 . 25.877   12.036  -18.737 1.00 92.56 287 A 1 
ATOM 2181 O OE1 . GLN A 0 287 . 25.519   12.680  -20.774 1.00 92.56 287 A 1 
ATOM 2182 N N   . ASP A 0 288 . 23.831   6.564   -19.252 1.00 92.03 288 A 1 
ATOM 2183 C CA  . ASP A 0 288 . 22.595   5.929   -18.863 1.00 92.03 288 A 1 
ATOM 2184 C C   . ASP A 0 288 . 21.932   6.676   -17.708 1.00 92.03 288 A 1 
ATOM 2185 C CB  . ASP A 0 288 . 22.871   4.466   -18.509 1.00 92.03 288 A 1 
ATOM 2186 O O   . ASP A 0 288 . 22.529   7.005   -16.681 1.00 92.03 288 A 1 
ATOM 2187 C CG  . ASP A 0 288 . 22.801   3.523   -19.708 1.00 92.03 288 A 1 
ATOM 2188 O OD1 . ASP A 0 288 . 21.895   3.769   -20.538 1.00 92.03 288 A 1 
ATOM 2189 O OD2 . ASP A 0 288 . 23.384   2.423   -19.596 1.00 92.03 288 A 1 
ATOM 2190 N N   . TYR A 0 289 . 20.634   6.931   -17.839 1.00 97.08 289 A 1 
ATOM 2191 C CA  . TYR A 0 289 . 19.796   7.449   -16.767 1.00 97.08 289 A 1 
ATOM 2192 C C   . TYR A 0 289 . 18.522   6.629   -16.630 1.00 97.08 289 A 1 
ATOM 2193 C CB  . TYR A 0 289 . 19.485   8.930   -16.988 1.00 97.08 289 A 1 
ATOM 2194 O O   . TYR A 0 289 . 17.684   6.562   -17.532 1.00 97.08 289 A 1 
ATOM 2195 C CG  . TYR A 0 289 . 18.528   9.504   -15.956 1.00 97.08 289 A 1 
ATOM 2196 C CD1 . TYR A 0 289 . 17.147   9.587   -16.227 1.00 97.08 289 A 1 
ATOM 2197 C CD2 . TYR A 0 289 . 19.024   9.908   -14.705 1.00 97.08 289 A 1 
ATOM 2198 C CE1 . TYR A 0 289 . 16.267   10.106  -15.256 1.00 97.08 289 A 1 
ATOM 2199 C CE2 . TYR A 0 289 . 18.154   10.431  -13.733 1.00 97.08 289 A 1 
ATOM 2200 O OH  . TYR A 0 289 . 15.946   11.080  -13.083 1.00 97.08 289 A 1 
ATOM 2201 C CZ  . TYR A 0 289 . 16.775   10.540  -14.014 1.00 97.08 289 A 1 
ATOM 2202 N N   . ALA A 0 290 . 18.302   6.094   -15.434 1.00 97.97 290 A 1 
ATOM 2203 C CA  . ALA A 0 290 . 17.081   5.401   -15.071 1.00 97.97 290 A 1 
ATOM 2204 C C   . ALA A 0 290 . 16.453   6.007   -13.814 1.00 97.97 290 A 1 
ATOM 2205 C CB  . ALA A 0 290 . 17.382   3.907   -14.925 1.00 97.97 290 A 1 
ATOM 2206 O O   . ALA A 0 290 . 17.085   6.121   -12.768 1.00 97.97 290 A 1 
ATOM 2207 N N   . GLU A 0 291 . 15.164   6.338   -13.882 1.00 98.40 291 A 1 
ATOM 2208 C CA  . GLU A 0 291 . 14.368   6.710   -12.711 1.00 98.40 291 A 1 
ATOM 2209 C C   . GLU A 0 291 . 13.090   5.877   -12.666 1.00 98.40 291 A 1 
ATOM 2210 C CB  . GLU A 0 291 . 14.094   8.225   -12.687 1.00 98.40 291 A 1 
ATOM 2211 O O   . GLU A 0 291 . 12.315   5.869   -13.622 1.00 98.40 291 A 1 
ATOM 2212 C CG  . GLU A 0 291 . 13.257   8.669   -11.475 1.00 98.40 291 A 1 
ATOM 2213 C CD  . GLU A 0 291 . 12.960   10.181  -11.436 1.00 98.40 291 A 1 
ATOM 2214 O OE1 . GLU A 0 291 . 13.217   10.797  -10.366 1.00 98.40 291 A 1 
ATOM 2215 O OE2 . GLU A 0 291 . 12.374   10.723  -12.408 1.00 98.40 291 A 1 
ATOM 2216 N N   . ASP A 0 292 . 12.854   5.208   -11.540 1.00 98.37 292 A 1 
ATOM 2217 C CA  . ASP A 0 292 . 11.581   4.564   -11.232 1.00 98.37 292 A 1 
ATOM 2218 C C   . ASP A 0 292 . 10.974   5.229   -9.997  1.00 98.37 292 A 1 
ATOM 2219 C CB  . ASP A 0 292 . 11.733   3.048   -11.042 1.00 98.37 292 A 1 
ATOM 2220 O O   . ASP A 0 292 . 11.630   5.379   -8.966  1.00 98.37 292 A 1 
ATOM 2221 C CG  . ASP A 0 292 . 12.260   2.334   -12.288 1.00 98.37 292 A 1 
ATOM 2222 O OD1 . ASP A 0 292 . 11.811   2.645   -13.411 1.00 98.37 292 A 1 
ATOM 2223 O OD2 . ASP A 0 292 . 13.112   1.429   -12.178 1.00 98.37 292 A 1 
ATOM 2224 N N   . VAL A 0 293 . 9.710    5.628   -10.101 1.00 98.31 293 A 1 
ATOM 2225 C CA  . VAL A 0 293 . 8.913    6.202   -9.017  1.00 98.31 293 A 1 
ATOM 2226 C C   . VAL A 0 293 . 7.635    5.393   -8.895  1.00 98.31 293 A 1 
ATOM 2227 C CB  . VAL A 0 293 . 8.585    7.688   -9.259  1.00 98.31 293 A 1 
ATOM 2228 O O   . VAL A 0 293 . 6.922    5.206   -9.880  1.00 98.31 293 A 1 
ATOM 2229 C CG1 . VAL A 0 293 . 7.806    8.285   -8.079  1.00 98.31 293 A 1 
ATOM 2230 C CG2 . VAL A 0 293 . 9.849    8.532   -9.451  1.00 98.31 293 A 1 
ATOM 2231 N N   . SER A 0 294 . 7.313    4.956   -7.685  1.00 98.07 294 A 1 
ATOM 2232 C CA  . SER A 0 294 . 6.042    4.320   -7.362  1.00 98.07 294 A 1 
ATOM 2233 C C   . SER A 0 294 . 5.430    4.955   -6.125  1.00 98.07 294 A 1 
ATOM 2234 C CB  . SER A 0 294 . 6.196    2.810   -7.179  1.00 98.07 294 A 1 
ATOM 2235 O O   . SER A 0 294 . 6.126    5.228   -5.147  1.00 98.07 294 A 1 
ATOM 2236 O OG  . SER A 0 294 . 7.083    2.512   -6.123  1.00 98.07 294 A 1 
ATOM 2237 N N   . TYR A 0 295 . 4.123    5.153   -6.160  1.00 98.42 295 A 1 
ATOM 2238 C CA  . TYR A 0 295 . 3.327    5.615   -5.038  1.00 98.42 295 A 1 
ATOM 2239 C C   . TYR A 0 295 . 2.053    4.784   -4.973  1.00 98.42 295 A 1 
ATOM 2240 C CB  . TYR A 0 295 . 3.024    7.104   -5.211  1.00 98.42 295 A 1 
ATOM 2241 O O   . TYR A 0 295 . 1.317    4.728   -5.955  1.00 98.42 295 A 1 
ATOM 2242 C CG  . TYR A 0 295 . 2.048    7.652   -4.194  1.00 98.42 295 A 1 
ATOM 2243 C CD1 . TYR A 0 295 . 0.660    7.627   -4.445  1.00 98.42 295 A 1 
ATOM 2244 C CD2 . TYR A 0 295 . 2.535    8.167   -2.981  1.00 98.42 295 A 1 
ATOM 2245 C CE1 . TYR A 0 295 . -0.238   8.138   -3.488  1.00 98.42 295 A 1 
ATOM 2246 C CE2 . TYR A 0 295 . 1.642    8.684   -2.029  1.00 98.42 295 A 1 
ATOM 2247 O OH  . TYR A 0 295 . -0.609   9.194   -1.367  1.00 98.42 295 A 1 
ATOM 2248 C CZ  . TYR A 0 295 . 0.254    8.676   -2.281  1.00 98.42 295 A 1 
ATOM 2249 N N   . ASP A 0 296 . 1.788    4.186   -3.821  1.00 97.51 296 A 1 
ATOM 2250 C CA  . ASP A 0 296 . 0.597    3.393   -3.555  1.00 97.51 296 A 1 
ATOM 2251 C C   . ASP A 0 296 . -0.056   3.894   -2.268  1.00 97.51 296 A 1 
ATOM 2252 C CB  . ASP A 0 296 . 0.953    1.904   -3.427  1.00 97.51 296 A 1 
ATOM 2253 O O   . ASP A 0 296 . 0.573    3.955   -1.210  1.00 97.51 296 A 1 
ATOM 2254 C CG  . ASP A 0 296 . 1.362    1.221   -4.739  1.00 97.51 296 A 1 
ATOM 2255 O OD1 . ASP A 0 296 . 0.851    1.597   -5.819  1.00 97.51 296 A 1 
ATOM 2256 O OD2 . ASP A 0 296 . 2.106    0.218   -4.660  1.00 97.51 296 A 1 
ATOM 2257 N N   . ARG A 0 297 . -1.345   4.212   -2.340  1.00 97.37 297 A 1 
ATOM 2258 C CA  . ARG A 0 297 . -2.156   4.554   -1.179  1.00 97.37 297 A 1 
ATOM 2259 C C   . ARG A 0 297 . -3.392   3.680   -1.126  1.00 97.37 297 A 1 
ATOM 2260 C CB  . ARG A 0 297 . -2.475   6.047   -1.177  1.00 97.37 297 A 1 
ATOM 2261 O O   . ARG A 0 297 . -4.272   3.775   -1.979  1.00 97.37 297 A 1 
ATOM 2262 C CG  . ARG A 0 297 . -3.222   6.400   0.110   1.00 97.37 297 A 1 
ATOM 2263 C CD  . ARG A 0 297 . -3.507   7.890   0.165   1.00 97.37 297 A 1 
ATOM 2264 N NE  . ARG A 0 297 . -4.243   8.192   1.398   1.00 97.37 297 A 1 
ATOM 2265 N NH1 . ARG A 0 297 . -4.471   10.434  1.039   1.00 97.37 297 A 1 
ATOM 2266 N NH2 . ARG A 0 297 . -5.231   9.469   2.945   1.00 97.37 297 A 1 
ATOM 2267 C CZ  . ARG A 0 297 . -4.652   9.373   1.782   1.00 97.37 297 A 1 
ATOM 2268 N N   . THR A 0 298 . -3.499   2.885   -0.072  1.00 96.99 298 A 1 
ATOM 2269 C CA  . THR A 0 298 . -4.655   2.033   0.192   1.00 96.99 298 A 1 
ATOM 2270 C C   . THR A 0 298 . -5.350   2.502   1.456   1.00 96.99 298 A 1 
ATOM 2271 C CB  . THR A 0 298 . -4.259   0.560   0.335   1.00 96.99 298 A 1 
ATOM 2272 O O   . THR A 0 298 . -4.742   2.563   2.520   1.00 96.99 298 A 1 
ATOM 2273 C CG2 . THR A 0 298 . -5.489   -0.348  0.409   1.00 96.99 298 A 1 
ATOM 2274 O OG1 . THR A 0 298 . -3.477   0.100   -0.743  1.00 96.99 298 A 1 
ATOM 2275 N N   . THR A 0 299 . -6.649   2.768   1.371   1.00 96.45 299 A 1 
ATOM 2276 C CA  . THR A 0 299 . -7.479   3.003   2.551   1.00 96.45 299 A 1 
ATOM 2277 C C   . THR A 0 299 . -8.604   1.983   2.603   1.00 96.45 299 A 1 
ATOM 2278 C CB  . THR A 0 299 . -7.966   4.452   2.689   1.00 96.45 299 A 1 
ATOM 2279 O O   . THR A 0 299 . -9.211   1.647   1.587   1.00 96.45 299 A 1 
ATOM 2280 C CG2 . THR A 0 299 . -6.894   5.481   2.346   1.00 96.45 299 A 1 
ATOM 2281 O OG1 . THR A 0 299 . -9.070   4.727   1.873   1.00 96.45 299 A 1 
ATOM 2282 N N   . ALA A 0 300 . -8.874   1.452   3.789   1.00 96.63 300 A 1 
ATOM 2283 C CA  . ALA A 0 300 . -9.950   0.504   4.013   1.00 96.63 300 A 1 
ATOM 2284 C C   . ALA A 0 300 . -10.747  0.899   5.250   1.00 96.63 300 A 1 
ATOM 2285 C CB  . ALA A 0 300 . -9.391   -0.919  4.104   1.00 96.63 300 A 1 
ATOM 2286 O O   . ALA A 0 300 . -10.177  1.258   6.280   1.00 96.63 300 A 1 
ATOM 2287 N N   . LYS A 0 301 . -12.071  0.808   5.159   1.00 96.76 301 A 1 
ATOM 2288 C CA  . LYS A 0 301 . -12.992  1.022   6.278   1.00 96.76 301 A 1 
ATOM 2289 C C   . LYS A 0 301 . -13.929  -0.164  6.376   1.00 96.76 301 A 1 
ATOM 2290 C CB  . LYS A 0 301 . -13.770  2.333   6.111   1.00 96.76 301 A 1 
ATOM 2291 O O   . LYS A 0 301 . -14.468  -0.594  5.360   1.00 96.76 301 A 1 
ATOM 2292 C CG  . LYS A 0 301 . -12.836  3.546   6.174   1.00 96.76 301 A 1 
ATOM 2293 C CD  . LYS A 0 301 . -13.607  4.843   5.930   1.00 96.76 301 A 1 
ATOM 2294 C CE  . LYS A 0 301 . -12.602  5.996   5.931   1.00 96.76 301 A 1 
ATOM 2295 N NZ  . LYS A 0 301 . -13.229  7.259   5.482   1.00 96.76 301 A 1 
ATOM 2296 N N   . ALA A 0 302 . -14.127  -0.666  7.583   1.00 95.50 302 A 1 
ATOM 2297 C CA  . ALA A 0 302 . -15.084  -1.715  7.878   1.00 95.50 302 A 1 
ATOM 2298 C C   . ALA A 0 302 . -15.936  -1.303  9.077   1.00 95.50 302 A 1 
ATOM 2299 C CB  . ALA A 0 302 . -14.347  -3.038  8.103   1.00 95.50 302 A 1 
ATOM 2300 O O   . ALA A 0 302 . -15.403  -0.817  10.074  1.00 95.50 302 A 1 
ATOM 2301 N N   . TYR A 0 303 . -17.240  -1.511  8.962   1.00 93.59 303 A 1 
ATOM 2302 C CA  . TYR A 0 303 . -18.214  -1.378  10.034  1.00 93.59 303 A 1 
ATOM 2303 C C   . TYR A 0 303 . -18.931  -2.712  10.163  1.00 93.59 303 A 1 
ATOM 2304 C CB  . TYR A 0 303 . -19.211  -0.256  9.726   1.00 93.59 303 A 1 
ATOM 2305 O O   . TYR A 0 303 . -19.381  -3.255  9.154   1.00 93.59 303 A 1 
ATOM 2306 C CG  . TYR A 0 303 . -18.566  1.100   9.534   1.00 93.59 303 A 1 
ATOM 2307 C CD1 . TYR A 0 303 . -18.316  1.916   10.651  1.00 93.59 303 A 1 
ATOM 2308 C CD2 . TYR A 0 303 . -18.194  1.530   8.245   1.00 93.59 303 A 1 
ATOM 2309 C CE1 . TYR A 0 303 . -17.698  3.169   10.485  1.00 93.59 303 A 1 
ATOM 2310 C CE2 . TYR A 0 303 . -17.572  2.782   8.072   1.00 93.59 303 A 1 
ATOM 2311 O OH  . TYR A 0 303 . -16.722  4.810   9.035   1.00 93.59 303 A 1 
ATOM 2312 C CZ  . TYR A 0 303 . -17.325  3.601   9.194   1.00 93.59 303 A 1 
ATOM 2313 N N   . ALA A 0 304 . -19.020  -3.221  11.380  1.00 90.13 304 A 1 
ATOM 2314 C CA  . ALA A 0 304 . -19.807  -4.388  11.720  1.00 90.13 304 A 1 
ATOM 2315 C C   . ALA A 0 304 . -20.684  -4.041  12.922  1.00 90.13 304 A 1 
ATOM 2316 C CB  . ALA A 0 304 . -18.875  -5.574  11.986  1.00 90.13 304 A 1 
ATOM 2317 O O   . ALA A 0 304 . -20.222  -3.360  13.841  1.00 90.13 304 A 1 
ATOM 2318 N N   . ALA A 0 305 . -21.929  -4.491  12.899  1.00 85.17 305 A 1 
ATOM 2319 C CA  . ALA A 0 305 . -22.780  -4.537  14.075  1.00 85.17 305 A 1 
ATOM 2320 C C   . ALA A 0 305 . -23.374  -5.942  14.174  1.00 85.17 305 A 1 
ATOM 2321 C CB  . ALA A 0 305 . -23.837  -3.430  14.012  1.00 85.17 305 A 1 
ATOM 2322 O O   . ALA A 0 305 . -23.877  -6.469  13.180  1.00 85.17 305 A 1 
ATOM 2323 N N   . GLU A 0 306 . -23.242  -6.543  15.348  1.00 76.79 306 A 1 
ATOM 2324 C CA  . GLU A 0 306 . -23.930  -7.773  15.739  1.00 76.79 306 A 1 
ATOM 2325 C C   . GLU A 0 306 . -25.284  -7.417  16.372  1.00 76.79 306 A 1 
ATOM 2326 C CB  . GLU A 0 306 . -23.010  -8.615  16.642  1.00 76.79 306 A 1 
ATOM 2327 O O   . GLU A 0 306 . -25.613  -6.232  16.484  1.00 76.79 306 A 1 
ATOM 2328 C CG  . GLU A 0 306 . -21.779  -9.116  15.854  1.00 76.79 306 A 1 
ATOM 2329 C CD  . GLU A 0 306 . -20.736  -9.869  16.698  1.00 76.79 306 A 1 
ATOM 2330 O OE1 . GLU A 0 306 . -19.821  -10.471 16.084  1.00 76.79 306 A 1 
ATOM 2331 O OE2 . GLU A 0 306 . -20.775  -9.762  17.946  1.00 76.79 306 A 1 
ATOM 2332 N N   . SER A 0 307 . -26.081  -8.441  16.685  1.00 74.55 307 A 1 
ATOM 2333 C CA  . SER A 0 307 . -27.536  -8.396  16.878  1.00 74.55 307 A 1 
ATOM 2334 C C   . SER A 0 307 . -28.051  -7.150  17.591  1.00 74.55 307 A 1 
ATOM 2335 C CB  . SER A 0 307 . -28.066  -9.633  17.628  1.00 74.55 307 A 1 
ATOM 2336 O O   . SER A 0 307 . -27.508  -6.720  18.613  1.00 74.55 307 A 1 
ATOM 2337 O OG  . SER A 0 307 . -27.061  -10.604 17.831  1.00 74.55 307 A 1 
ATOM 2338 N N   . TYR A 0 308 . -29.136  -6.592  17.056  1.00 78.35 308 A 1 
ATOM 2339 C CA  . TYR A 0 308 . -29.939  -5.600  17.758  1.00 78.35 308 A 1 
ATOM 2340 C C   . TYR A 0 308 . -31.301  -6.187  18.075  1.00 78.35 308 A 1 
ATOM 2341 C CB  . TYR A 0 308 . -30.102  -4.323  16.929  1.00 78.35 308 A 1 
ATOM 2342 O O   . TYR A 0 308 . -32.071  -6.415  17.143  1.00 78.35 308 A 1 
ATOM 2343 C CG  . TYR A 0 308 . -31.024  -3.319  17.597  1.00 78.35 308 A 1 
ATOM 2344 C CD1 . TYR A 0 308 . -32.265  -2.960  17.037  1.00 78.35 308 A 1 
ATOM 2345 C CD2 . TYR A 0 308 . -30.661  -2.792  18.842  1.00 78.35 308 A 1 
ATOM 2346 C CE1 . TYR A 0 308 . -33.102  -2.017  17.663  1.00 78.35 308 A 1 
ATOM 2347 C CE2 . TYR A 0 308 . -31.498  -1.872  19.484  1.00 78.35 308 A 1 
ATOM 2348 O OH  . TYR A 0 308 . -33.366  -0.437  19.472  1.00 78.35 308 A 1 
ATOM 2349 C CZ  . TYR A 0 308 . -32.679  -1.439  18.876  1.00 78.35 308 A 1 
ATOM 2350 N N   . ASP A 0 309 . -31.605  -6.331  19.362  1.00 81.60 309 A 1 
ATOM 2351 C CA  . ASP A 0 309 . -32.865  -6.899  19.823  1.00 81.60 309 A 1 
ATOM 2352 C C   . ASP A 0 309 . -33.654  -5.870  20.635  1.00 81.60 309 A 1 
ATOM 2353 C CB  . ASP A 0 309 . -32.622  -8.194  20.612  1.00 81.60 309 A 1 
ATOM 2354 O O   . ASP A 0 309 . -33.156  -5.279  21.593  1.00 81.60 309 A 1 
ATOM 2355 C CG  . ASP A 0 309 . -32.042  -9.341  19.773  1.00 81.60 309 A 1 
ATOM 2356 O OD1 . ASP A 0 309 . -32.173  -9.298  18.529  1.00 81.60 309 A 1 
ATOM 2357 O OD2 . ASP A 0 309 . -31.528  -10.295 20.395  1.00 81.60 309 A 1 
ATOM 2358 N N   . GLU A 0 310 . -34.915  -5.668  20.262  1.00 84.71 310 A 1 
ATOM 2359 C CA  . GLU A 0 310 . -35.931  -5.024  21.092  1.00 84.71 310 A 1 
ATOM 2360 C C   . GLU A 0 310 . -36.980  -6.069  21.447  1.00 84.71 310 A 1 
ATOM 2361 C CB  . GLU A 0 310 . -36.625  -3.850  20.379  1.00 84.71 310 A 1 
ATOM 2362 O O   . GLU A 0 310 . -37.505  -6.732  20.553  1.00 84.71 310 A 1 
ATOM 2363 C CG  . GLU A 0 310 . -35.688  -2.749  19.875  1.00 84.71 310 A 1 
ATOM 2364 C CD  . GLU A 0 310 . -36.436  -1.511  19.338  1.00 84.71 310 A 1 
ATOM 2365 O OE1 . GLU A 0 310 . -35.836  -0.405  19.307  1.00 84.71 310 A 1 
ATOM 2366 O OE2 . GLU A 0 310 . -37.621  -1.579  18.955  1.00 84.71 310 A 1 
ATOM 2367 N N   . TRP A 0 311 . -37.329  -6.194  22.720  1.00 87.52 311 A 1 
ATOM 2368 C CA  . TRP A 0 311 . -38.370  -7.119  23.156  1.00 87.52 311 A 1 
ATOM 2369 C C   . TRP A 0 311 . -39.224  -6.517  24.266  1.00 87.52 311 A 1 
ATOM 2370 C CB  . TRP A 0 311 . -37.749  -8.464  23.549  1.00 87.52 311 A 1 
ATOM 2371 O O   . TRP A 0 311 . -38.776  -5.664  25.033  1.00 87.52 311 A 1 
ATOM 2372 C CG  . TRP A 0 311 . -36.725  -8.393  24.637  1.00 87.52 311 A 1 
ATOM 2373 C CD1 . TRP A 0 311 . -35.394  -8.228  24.458  1.00 87.52 311 A 1 
ATOM 2374 C CD2 . TRP A 0 311 . -36.933  -8.435  26.080  1.00 87.52 311 A 1 
ATOM 2375 C CE2 . TRP A 0 311 . -35.666  -8.294  26.722  1.00 87.52 311 A 1 
ATOM 2376 C CE3 . TRP A 0 311 . -38.069  -8.563  26.908  1.00 87.52 311 A 1 
ATOM 2377 N NE1 . TRP A 0 311 . -34.763  -8.175  25.685  1.00 87.52 311 A 1 
ATOM 2378 C CH2 . TRP A 0 311 . -36.686  -8.406  28.916  1.00 87.52 311 A 1 
ATOM 2379 C CZ2 . TRP A 0 311 . -35.534  -8.280  28.119  1.00 87.52 311 A 1 
ATOM 2380 C CZ3 . TRP A 0 311 . -37.947  -8.551  28.309  1.00 87.52 311 A 1 
ATOM 2381 N N   . ASP A 0 312 . -40.470  -6.969  24.326  1.00 84.00 312 A 1 
ATOM 2382 C CA  . ASP A 0 312 . -41.471  -6.580  25.312  1.00 84.00 312 A 1 
ATOM 2383 C C   . ASP A 0 312 . -42.216  -7.828  25.795  1.00 84.00 312 A 1 
ATOM 2384 C CB  . ASP A 0 312 . -42.430  -5.557  24.684  1.00 84.00 312 A 1 
ATOM 2385 O O   . ASP A 0 312 . -42.521  -8.721  24.998  1.00 84.00 312 A 1 
ATOM 2386 C CG  . ASP A 0 312 . -43.312  -4.836  25.710  1.00 84.00 312 A 1 
ATOM 2387 O OD1 . ASP A 0 312 . -42.852  -4.661  26.859  1.00 84.00 312 A 1 
ATOM 2388 O OD2 . ASP A 0 312 . -44.403  -4.378  25.300  1.00 84.00 312 A 1 
ATOM 2389 N N   . ASN A 0 313 . -42.476  -7.899  27.096  1.00 82.03 313 A 1 
ATOM 2390 C CA  . ASN A 0 313 . -43.232  -8.949  27.763  1.00 82.03 313 A 1 
ATOM 2391 C C   . ASN A 0 313 . -44.169  -8.310  28.784  1.00 82.03 313 A 1 
ATOM 2392 C CB  . ASN A 0 313 . -42.272  -9.949  28.431  1.00 82.03 313 A 1 
ATOM 2393 O O   . ASN A 0 313 . -43.699  -7.791  29.799  1.00 82.03 313 A 1 
ATOM 2394 C CG  . ASN A 0 313 . -43.025  -11.025 29.200  1.00 82.03 313 A 1 
ATOM 2395 N ND2 . ASN A 0 313 . -43.140  -10.942 30.499  1.00 82.03 313 A 1 
ATOM 2396 O OD1 . ASN A 0 313 . -43.485  -11.997 28.640  1.00 82.03 313 A 1 
ATOM 2397 N N   . ALA A 0 314 . -45.469  -8.397  28.536  1.00 80.68 314 A 1 
ATOM 2398 C CA  . ALA A 0 314 . -46.492  -8.076  29.518  1.00 80.68 314 A 1 
ATOM 2399 C C   . ALA A 0 314 . -47.154  -9.374  29.984  1.00 80.68 314 A 1 
ATOM 2400 C CB  . ALA A 0 314 . -47.479  -7.070  28.922  1.00 80.68 314 A 1 
ATOM 2401 O O   . ALA A 0 314 . -47.655  -10.127 29.149  1.00 80.68 314 A 1 
ATOM 2402 N N   . ASP A 0 315 . -47.104  -9.600  31.290  1.00 75.84 315 A 1 
ATOM 2403 C CA  . ASP A 0 315 . -47.710  -10.705 32.024  1.00 75.84 315 A 1 
ATOM 2404 C C   . ASP A 0 315 . -48.861  -10.111 32.856  1.00 75.84 315 A 1 
ATOM 2405 C CB  . ASP A 0 315 . -46.592  -11.374 32.840  1.00 75.84 315 A 1 
ATOM 2406 O O   . ASP A 0 315 . -48.647  -9.317  33.779  1.00 75.84 315 A 1 
ATOM 2407 C CG  . ASP A 0 315 . -47.035  -12.509 33.767  1.00 75.84 315 A 1 
ATOM 2408 O OD1 . ASP A 0 315 . -48.256  -12.617 34.015  1.00 75.84 315 A 1 
ATOM 2409 O OD2 . ASP A 0 315 . -46.099  -13.181 34.273  1.00 75.84 315 A 1 
ATOM 2410 N N   . ASP A 0 316 . -50.090  -10.404 32.425  1.00 76.15 316 A 1 
ATOM 2411 C CA  . ASP A 0 316 . -51.341  -9.905  33.010  1.00 76.15 316 A 1 
ATOM 2412 C C   . ASP A 0 316 . -52.115  -11.045 33.714  1.00 76.15 316 A 1 
ATOM 2413 C CB  . ASP A 0 316 . -52.192  -9.184  31.940  1.00 76.15 316 A 1 
ATOM 2414 O O   . ASP A 0 316 . -53.343  -11.202 33.557  1.00 76.15 316 A 1 
ATOM 2415 C CG  . ASP A 0 316 . -51.780  -7.768  31.517  1.00 76.15 316 A 1 
ATOM 2416 O OD1 . ASP A 0 316 . -51.088  -7.048  32.267  1.00 76.15 316 A 1 
ATOM 2417 O OD2 . ASP A 0 316 . -52.367  -7.296  30.508  1.00 76.15 316 A 1 
ATOM 2418 N N   . ASP A 0 317 . -51.399  -11.860 34.483  1.00 76.27 317 A 1 
ATOM 2419 C CA  . ASP A 0 317 . -51.924  -13.036 35.160  1.00 76.27 317 A 1 
ATOM 2420 C C   . ASP A 0 317 . -53.008  -12.729 36.217  1.00 76.27 317 A 1 
ATOM 2421 C CB  . ASP A 0 317 . -50.755  -13.858 35.734  1.00 76.27 317 A 1 
ATOM 2422 O O   . ASP A 0 317 . -53.081  -11.699 36.904  1.00 76.27 317 A 1 
ATOM 2423 C CG  . ASP A 0 317 . -50.095  -14.828 34.753  1.00 76.27 317 A 1 
ATOM 2424 O OD1 . ASP A 0 317 . -50.576  -14.885 33.597  1.00 76.27 317 A 1 
ATOM 2425 O OD2 . ASP A 0 317 . -49.344  -15.699 35.257  1.00 76.27 317 A 1 
ATOM 2426 N N   . LYS A 0 318 . -53.969  -13.654 36.321  1.00 71.60 318 A 1 
ATOM 2427 C CA  . LYS A 0 318 . -55.036  -13.622 37.332  1.00 71.60 318 A 1 
ATOM 2428 C C   . LYS A 0 318 . -55.216  -14.988 37.948  1.00 71.60 318 A 1 
ATOM 2429 C CB  . LYS A 0 318 . -56.356  -13.119 36.737  1.00 71.60 318 A 1 
ATOM 2430 O O   . LYS A 0 318 . -55.661  -15.931 37.288  1.00 71.60 318 A 1 
ATOM 2431 C CG  . LYS A 0 318 . -56.246  -11.635 36.400  1.00 71.60 318 A 1 
ATOM 2432 C CD  . LYS A 0 318 . -57.511  -11.093 35.746  1.00 71.60 318 A 1 
ATOM 2433 C CE  . LYS A 0 318 . -57.179  -9.641  35.397  1.00 71.60 318 A 1 
ATOM 2434 N NZ  . LYS A 0 318 . -57.642  -9.278  34.047  1.00 71.60 318 A 1 
ATOM 2435 N N   . TRP A 0 319 . -55.019  -15.064 39.258  1.00 71.01 319 A 1 
ATOM 2436 C CA  . TRP A 0 319 . -55.119  -16.309 40.008  1.00 71.01 319 A 1 
ATOM 2437 C C   . TRP A 0 319 . -56.093  -16.219 41.189  1.00 71.01 319 A 1 
ATOM 2438 C CB  . TRP A 0 319 . -53.712  -16.762 40.407  1.00 71.01 319 A 1 
ATOM 2439 O O   . TRP A 0 319 . -56.345  -15.170 41.789  1.00 71.01 319 A 1 
ATOM 2440 C CG  . TRP A 0 319 . -52.910  -15.751 41.158  1.00 71.01 319 A 1 
ATOM 2441 C CD1 . TRP A 0 319 . -52.048  -14.867 40.604  1.00 71.01 319 A 1 
ATOM 2442 C CD2 . TRP A 0 319 . -52.858  -15.508 42.596  1.00 71.01 319 A 1 
ATOM 2443 C CE2 . TRP A 0 319 . -51.929  -14.450 42.841  1.00 71.01 319 A 1 
ATOM 2444 C CE3 . TRP A 0 319 . -53.496  -16.091 43.717  1.00 71.01 319 A 1 
ATOM 2445 N NE1 . TRP A 0 319 . -51.471  -14.096 41.587  1.00 71.01 319 A 1 
ATOM 2446 C CH2 . TRP A 0 319 . -52.294  -14.603 45.235  1.00 71.01 319 A 1 
ATOM 2447 C CZ2 . TRP A 0 319 . -51.647  -14.001 44.140  1.00 71.01 319 A 1 
ATOM 2448 C CZ3 . TRP A 0 319 . -53.218  -15.643 45.023  1.00 71.01 319 A 1 
ATOM 2449 N N   . GLY A 0 320 . -56.676  -17.372 41.526  1.00 60.92 320 A 1 
ATOM 2450 C CA  . GLY A 0 320 . -57.566  -17.546 42.670  1.00 60.92 320 A 1 
ATOM 2451 C C   . GLY A 0 320 . -57.048  -18.631 43.607  1.00 60.92 320 A 1 
ATOM 2452 O O   . GLY A 0 320 . -56.921  -19.787 43.204  1.00 60.92 320 A 1 
ATOM 2453 N N   . ALA A 0 321 . -56.805  -18.283 44.872  1.00 56.39 321 A 1 
ATOM 2454 C CA  . ALA A 0 321 . -56.407  -19.228 45.914  1.00 56.39 321 A 1 
ATOM 2455 C C   . ALA A 0 321 . -57.562  -19.478 46.902  1.00 56.39 321 A 1 
ATOM 2456 C CB  . ALA A 0 321 . -55.122  -18.738 46.592  1.00 56.39 321 A 1 
ATOM 2457 O O   . ALA A 0 321 . -58.307  -18.567 47.281  1.00 56.39 321 A 1 
ATOM 2458 N N   . GLN A 0 322 . -57.730  -20.737 47.316  1.00 55.49 322 A 1 
ATOM 2459 C CA  . GLN A 0 322 . -58.805  -21.183 48.209  1.00 55.49 322 A 1 
ATOM 2460 C C   . GLN A 0 322 . -58.216  -21.893 49.435  1.00 55.49 322 A 1 
ATOM 2461 C CB  . GLN A 0 322 . -59.785  -22.094 47.440  1.00 55.49 322 A 1 
ATOM 2462 O O   . GLN A 0 322 . -57.415  -22.813 49.290  1.00 55.49 322 A 1 
ATOM 2463 C CG  . GLN A 0 322 . -60.589  -21.317 46.381  1.00 55.49 322 A 1 
ATOM 2464 C CD  . GLN A 0 322 . -61.565  -22.174 45.572  1.00 55.49 322 A 1 
ATOM 2465 N NE2 . GLN A 0 322 . -62.532  -21.560 44.924  1.00 55.49 322 A 1 
ATOM 2466 O OE1 . GLN A 0 322 . -61.485  -23.385 45.478  1.00 55.49 322 A 1 
ATOM 2467 N N   . ALA A 0 323 . -58.633  -21.482 50.638  1.00 46.87 323 A 1 
ATOM 2468 C CA  . ALA A 0 323 . -58.237  -22.102 51.904  1.00 46.87 323 A 1 
ATOM 2469 C C   . ALA A 0 323 . -59.446  -22.356 52.828  1.00 46.87 323 A 1 
ATOM 2470 C CB  . ALA A 0 323 . -57.154  -21.248 52.576  1.00 46.87 323 A 1 
ATOM 2471 O O   . ALA A 0 323 . -60.498  -21.721 52.703  1.00 46.87 323 A 1 
ATOM 2472 N N   . TRP A 0 324 . -59.279  -23.322 53.737  1.00 47.33 324 A 1 
ATOM 2473 C CA  . TRP A 0 324 . -60.329  -24.028 54.489  1.00 47.33 324 A 1 
ATOM 2474 C C   . TRP A 0 324 . -60.271  -23.720 55.992  1.00 47.33 324 A 1 
ATOM 2475 C CB  . TRP A 0 324 . -60.178  -25.556 54.271  1.00 47.33 324 A 1 
ATOM 2476 O O   . TRP A 0 324 . -59.188  -23.797 56.571  1.00 47.33 324 A 1 
ATOM 2477 C CG  . TRP A 0 324 . -59.181  -26.004 53.237  1.00 47.33 324 A 1 
ATOM 2478 C CD1 . TRP A 0 324 . -57.838  -26.068 53.405  1.00 47.33 324 A 1 
ATOM 2479 C CD2 . TRP A 0 324 . -59.429  -26.399 51.855  1.00 47.33 324 A 1 
ATOM 2480 C CE2 . TRP A 0 324 . -58.174  -26.660 51.227  1.00 47.33 324 A 1 
ATOM 2481 C CE3 . TRP A 0 324 . -60.591  -26.547 51.067  1.00 47.33 324 A 1 
ATOM 2482 N NE1 . TRP A 0 324 . -57.239  -26.441 52.216  1.00 47.33 324 A 1 
ATOM 2483 C CH2 . TRP A 0 324 . -59.250  -27.175 49.123  1.00 47.33 324 A 1 
ATOM 2484 C CZ2 . TRP A 0 324 . -58.075  -27.041 49.882  1.00 47.33 324 A 1 
ATOM 2485 C CZ3 . TRP A 0 324 . -60.503  -26.933 49.715  1.00 47.33 324 A 1 
ATOM 2486 N N   . GLY A 0 325 . -61.419  -23.451 56.627  1.00 53.83 325 A 1 
ATOM 2487 C CA  . GLY A 0 325 . -61.593  -23.407 58.088  1.00 53.83 325 A 1 
ATOM 2488 C C   . GLY A 0 325 . -62.586  -24.479 58.560  1.00 53.83 325 A 1 
ATOM 2489 O O   . GLY A 0 325 . -63.444  -24.891 57.785  1.00 53.83 325 A 1 
ATOM 2490 N N   . LYS A 0 326 . -62.439  -24.956 59.803  1.00 49.71 326 A 1 
ATOM 2491 C CA  . LYS A 0 326 . -63.372  -25.883 60.467  1.00 49.71 326 A 1 
ATOM 2492 C C   . LYS A 0 326 . -63.736  -25.301 61.828  1.00 49.71 326 A 1 
ATOM 2493 C CB  . LYS A 0 326 . -62.748  -27.277 60.676  1.00 49.71 326 A 1 
ATOM 2494 O O   . LYS A 0 326 . -62.857  -25.216 62.688  1.00 49.71 326 A 1 
ATOM 2495 C CG  . LYS A 0 326 . -62.437  -28.056 59.393  1.00 49.71 326 A 1 
ATOM 2496 C CD  . LYS A 0 326 . -61.775  -29.396 59.758  1.00 49.71 326 A 1 
ATOM 2497 C CE  . LYS A 0 326 . -61.415  -30.224 58.519  1.00 49.71 326 A 1 
ATOM 2498 N NZ  . LYS A 0 326 . -62.573  -31.002 58.043  1.00 49.71 326 A 1 
ATOM 2499 N N   . ASP A 0 327 . -64.989  -24.943 62.034  1.00 47.18 327 A 1 
ATOM 2500 C CA  . ASP A 0 327 . -65.552  -24.790 63.369  1.00 47.18 327 A 1 
ATOM 2501 C C   . ASP A 0 327 . -65.789  -26.186 63.977  1.00 47.18 327 A 1 
ATOM 2502 C CB  . ASP A 0 327 . -66.811  -23.909 63.322  1.00 47.18 327 A 1 
ATOM 2503 O O   . ASP A 0 327 . -66.013  -27.183 63.290  1.00 47.18 327 A 1 
ATOM 2504 C CG  . ASP A 0 327 . -67.912  -24.409 62.377  1.00 47.18 327 A 1 
ATOM 2505 O OD1 . ASP A 0 327 . -67.637  -25.337 61.580  1.00 47.18 327 A 1 
ATOM 2506 O OD2 . ASP A 0 327 . -69.003  -23.820 62.437  1.00 47.18 327 A 1 
ATOM 2507 N N   . ARG A 0 328 . -65.587  -26.323 65.288  1.00 44.15 328 A 1 
ATOM 2508 C CA  . ARG A 0 328 . -65.846  -27.583 65.997  1.00 44.15 328 A 1 
ATOM 2509 C C   . ARG A 0 328 . -66.424  -27.282 67.360  1.00 44.15 328 A 1 
ATOM 2510 C CB  . ARG A 0 328 . -64.585  -28.454 66.140  1.00 44.15 328 A 1 
ATOM 2511 O O   . ARG A 0 328 . -65.681  -26.969 68.296  1.00 44.15 328 A 1 
ATOM 2512 C CG  . ARG A 0 328 . -64.163  -29.160 64.843  1.00 44.15 328 A 1 
ATOM 2513 C CD  . ARG A 0 328 . -63.008  -30.139 65.093  1.00 44.15 328 A 1 
ATOM 2514 N NE  . ARG A 0 328 . -63.430  -31.279 65.935  1.00 44.15 328 A 1 
ATOM 2515 N NH1 . ARG A 0 328 . -61.464  -31.613 67.068  1.00 44.15 328 A 1 
ATOM 2516 N NH2 . ARG A 0 328 . -63.247  -32.881 67.537  1.00 44.15 328 A 1 
ATOM 2517 C CZ  . ARG A 0 328 . -62.713  -31.918 66.839  1.00 44.15 328 A 1 
ATOM 2518 N N   . ASP A 0 329 . -67.712  -27.530 67.507  1.00 44.56 329 A 1 
ATOM 2519 C CA  . ASP A 0 329 . -68.363  -27.468 68.805  1.00 44.56 329 A 1 
ATOM 2520 C C   . ASP A 0 329 . -67.923  -28.648 69.672  1.00 44.56 329 A 1 
ATOM 2521 C CB  . ASP A 0 329 . -69.880  -27.482 68.650  1.00 44.56 329 A 1 
ATOM 2522 O O   . ASP A 0 329 . -68.212  -29.821 69.407  1.00 44.56 329 A 1 
ATOM 2523 C CG  . ASP A 0 329 . -70.403  -26.359 67.772  1.00 44.56 329 A 1 
ATOM 2524 O OD1 . ASP A 0 329 . -69.670  -25.350 67.666  1.00 44.56 329 A 1 
ATOM 2525 O OD2 . ASP A 0 329 . -71.539  -26.588 67.318  1.00 44.56 329 A 1 
ATOM 2526 N N   . VAL A 0 330 . -67.220  -28.368 70.768  1.00 41.48 330 A 1 
ATOM 2527 C CA  . VAL A 0 330 . -66.888  -29.405 71.752  1.00 41.48 330 A 1 
ATOM 2528 C C   . VAL A 0 330 . -68.079  -29.601 72.695  1.00 41.48 330 A 1 
ATOM 2529 C CB  . VAL A 0 330 . -65.552  -29.134 72.463  1.00 41.48 330 A 1 
ATOM 2530 O O   . VAL A 0 330 . -68.170  -29.005 73.769  1.00 41.48 330 A 1 
ATOM 2531 C CG1 . VAL A 0 330 . -65.204  -30.281 73.427  1.00 41.48 330 A 1 
ATOM 2532 C CG2 . VAL A 0 330 . -64.402  -29.038 71.448  1.00 41.48 330 A 1 
ATOM 2533 N N   . TYR A 0 331 . -69.002  -30.481 72.305  1.00 35.92 331 A 1 
ATOM 2534 C CA  . TYR A 0 331 . -70.147  -30.888 73.122  1.00 35.92 331 A 1 
ATOM 2535 C C   . TYR A 0 331 . -69.714  -31.657 74.390  1.00 35.92 331 A 1 
ATOM 2536 C CB  . TYR A 0 331 . -71.103  -31.723 72.251  1.00 35.92 331 A 1 
ATOM 2537 O O   . TYR A 0 331 . -69.111  -32.728 74.317  1.00 35.92 331 A 1 
ATOM 2538 C CG  . TYR A 0 331 . -72.401  -32.140 72.927  1.00 35.92 331 A 1 
ATOM 2539 C CD1 . TYR A 0 331 . -72.527  -33.421 73.502  1.00 35.92 331 A 1 
ATOM 2540 C CD2 . TYR A 0 331 . -73.494  -31.254 72.947  1.00 35.92 331 A 1 
ATOM 2541 C CE1 . TYR A 0 331 . -73.745  -33.815 74.093  1.00 35.92 331 A 1 
ATOM 2542 C CE2 . TYR A 0 331 . -74.713  -31.642 73.536  1.00 35.92 331 A 1 
ATOM 2543 O OH  . TYR A 0 331 . -76.023  -33.308 74.664  1.00 35.92 331 A 1 
ATOM 2544 C CZ  . TYR A 0 331 . -74.842  -32.926 74.108  1.00 35.92 331 A 1 
ATOM 2545 N N   . GLY A 0 332 . -70.095  -31.158 75.573  1.00 36.30 332 A 1 
ATOM 2546 C CA  . GLY A 0 332 . -70.216  -31.986 76.781  1.00 36.30 332 A 1 
ATOM 2547 C C   . GLY A 0 332 . -68.967  -32.190 77.649  1.00 36.30 332 A 1 
ATOM 2548 O O   . GLY A 0 332 . -68.842  -33.245 78.273  1.00 36.30 332 A 1 
ATOM 2549 N N   . ALA A 0 333 . -68.085  -31.194 77.793  1.00 28.84 333 A 1 
ATOM 2550 C CA  . ALA A 0 333 . -67.072  -31.190 78.857  1.00 28.84 333 A 1 
ATOM 2551 C C   . ALA A 0 333 . -67.715  -30.982 80.252  1.00 28.84 333 A 1 
ATOM 2552 C CB  . ALA A 0 333 . -65.975  -30.170 78.523  1.00 28.84 333 A 1 
ATOM 2553 O O   . ALA A 0 333 . -67.507  -29.973 80.922  1.00 28.84 333 A 1 
ATOM 2554 N N   . SER A 0 334 . -68.528  -31.941 80.711  1.00 33.79 334 A 1 
ATOM 2555 C CA  . SER A 0 334 . -68.977  -31.992 82.101  1.00 33.79 334 A 1 
ATOM 2556 C C   . SER A 0 334 . -67.774  -32.307 82.988  1.00 33.79 334 A 1 
ATOM 2557 C CB  . SER A 0 334 . -70.118  -32.996 82.308  1.00 33.79 334 A 1 
ATOM 2558 O O   . SER A 0 334 . -67.151  -33.362 82.869  1.00 33.79 334 A 1 
ATOM 2559 O OG  . SER A 0 334 . -69.676  -34.333 82.188  1.00 33.79 334 A 1 
ATOM 2560 N N   . SER A 0 335 . -67.449  -31.373 83.872  1.00 34.14 335 A 1 
ATOM 2561 C CA  . SER A 0 335 . -66.352  -31.412 84.831  1.00 34.14 335 A 1 
ATOM 2562 C C   . SER A 0 335 . -66.355  -32.678 85.703  1.00 34.14 335 A 1 
ATOM 2563 C CB  . SER A 0 335 . -66.505  -30.166 85.719  1.00 34.14 335 A 1 
ATOM 2564 O O   . SER A 0 335 . -67.039  -32.715 86.722  1.00 34.14 335 A 1 
ATOM 2565 O OG  . SER A 0 335 . -67.791  -30.155 86.320  1.00 34.14 335 A 1 
ATOM 2566 N N   . TYR A 0 336 . -65.571  -33.701 85.364  1.00 27.73 336 A 1 
ATOM 2567 C CA  . TYR A 0 336 . -65.075  -34.669 86.348  1.00 27.73 336 A 1 
ATOM 2568 C C   . TYR A 0 336 . -63.805  -35.359 85.825  1.00 27.73 336 A 1 
ATOM 2569 C CB  . TYR A 0 336 . -66.170  -35.678 86.777  1.00 27.73 336 A 1 
ATOM 2570 O O   . TYR A 0 336 . -63.852  -36.216 84.951  1.00 27.73 336 A 1 
ATOM 2571 C CG  . TYR A 0 336 . -66.281  -35.854 88.289  1.00 27.73 336 A 1 
ATOM 2572 C CD1 . TYR A 0 336 . -65.610  -36.909 88.939  1.00 27.73 336 A 1 
ATOM 2573 C CD2 . TYR A 0 336 . -67.057  -34.956 89.052  1.00 27.73 336 A 1 
ATOM 2574 C CE1 . TYR A 0 336 . -65.710  -37.061 90.338  1.00 27.73 336 A 1 
ATOM 2575 C CE2 . TYR A 0 336 . -67.154  -35.097 90.449  1.00 27.73 336 A 1 
ATOM 2576 O OH  . TYR A 0 336 . -66.581  -36.292 92.444  1.00 27.73 336 A 1 
ATOM 2577 C CZ  . TYR A 0 336 . -66.482  -36.152 91.095  1.00 27.73 336 A 1 
ATOM 2578 N N   . GLY A 0 337 . -62.652  -34.988 86.386  1.00 30.27 337 A 1 
ATOM 2579 C CA  . GLY A 0 337 . -61.488  -35.877 86.452  1.00 30.27 337 A 1 
ATOM 2580 C C   . GLY A 0 337 . -60.412  -35.793 85.366  1.00 30.27 337 A 1 
ATOM 2581 O O   . GLY A 0 337 . -59.428  -36.514 85.495  1.00 30.27 337 A 1 
ATOM 2582 N N   . ALA A 0 338 . -60.493  -34.914 84.364  1.00 30.26 338 A 1 
ATOM 2583 C CA  . ALA A 0 338 . -59.377  -34.705 83.430  1.00 30.26 338 A 1 
ATOM 2584 C C   . ALA A 0 338 . -58.332  -33.723 83.996  1.00 30.26 338 A 1 
ATOM 2585 C CB  . ALA A 0 338 . -59.905  -34.344 82.039  1.00 30.26 338 A 1 
ATOM 2586 O O   . ALA A 0 338 . -57.997  -32.711 83.389  1.00 30.26 338 A 1 
ATOM 2587 N N   . ALA A 0 339 . -57.784  -34.034 85.172  1.00 31.42 339 A 1 
ATOM 2588 C CA  . ALA A 0 339 . -56.452  -33.560 85.529  1.00 31.42 339 A 1 
ATOM 2589 C C   . ALA A 0 339 . -55.438  -34.397 84.729  1.00 31.42 339 A 1 
ATOM 2590 C CB  . ALA A 0 339 . -56.266  -33.638 87.050  1.00 31.42 339 A 1 
ATOM 2591 O O   . ALA A 0 339 . -54.816  -35.314 85.256  1.00 31.42 339 A 1 
ATOM 2592 N N   . ALA A 0 340 . -55.332  -34.129 83.428  1.00 28.17 340 A 1 
ATOM 2593 C CA  . ALA A 0 340 . -54.342  -34.736 82.547  1.00 28.17 340 A 1 
ATOM 2594 C C   . ALA A 0 340 . -53.719  -33.633 81.691  1.00 28.17 340 A 1 
ATOM 2595 C CB  . ALA A 0 340 . -54.976  -35.873 81.738  1.00 28.17 340 A 1 
ATOM 2596 O O   . ALA A 0 340 . -54.214  -33.285 80.627  1.00 28.17 340 A 1 
ATOM 2597 N N   . SER A 0 341 . -52.662  -33.051 82.258  1.00 32.02 341 A 1 
ATOM 2598 C CA  . SER A 0 341 . -51.595  -32.276 81.626  1.00 32.02 341 A 1 
ATOM 2599 C C   . SER A 0 341 . -51.753  -32.004 80.122  1.00 32.02 341 A 1 
ATOM 2600 C CB  . SER A 0 341 . -50.271  -33.015 81.882  1.00 32.02 341 A 1 
ATOM 2601 O O   . SER A 0 341 . -51.215  -32.743 79.294  1.00 32.02 341 A 1 
ATOM 2602 O OG  . SER A 0 341 . -50.265  -34.291 81.268  1.00 32.02 341 A 1 
ATOM 2603 N N   . ALA A 0 342 . -52.354  -30.867 79.772  1.00 33.27 342 A 1 
ATOM 2604 C CA  . ALA A 0 342 . -51.809  -30.096 78.666  1.00 33.27 342 A 1 
ATOM 2605 C C   . ALA A 0 342 . -50.432  -29.631 79.151  1.00 33.27 342 A 1 
ATOM 2606 C CB  . ALA A 0 342 . -52.758  -28.948 78.306  1.00 33.27 342 A 1 
ATOM 2607 O O   . ALA A 0 342 . -50.306  -28.654 79.882  1.00 33.27 342 A 1 
ATOM 2608 N N   . LYS A 0 343 . -49.407  -30.446 78.883  1.00 30.81 343 A 1 
ATOM 2609 C CA  . LYS A 0 343 . -48.048  -29.932 78.887  1.00 30.81 343 A 1 
ATOM 2610 C C   . LYS A 0 343 . -48.050  -28.847 77.827  1.00 30.81 343 A 1 
ATOM 2611 C CB  . LYS A 0 343 . -47.025  -31.015 78.527  1.00 30.81 343 A 1 
ATOM 2612 O O   . LYS A 0 343 . -48.306  -29.159 76.665  1.00 30.81 343 A 1 
ATOM 2613 C CG  . LYS A 0 343 . -46.716  -31.958 79.694  1.00 30.81 343 A 1 
ATOM 2614 C CD  . LYS A 0 343 . -45.533  -32.848 79.298  1.00 30.81 343 A 1 
ATOM 2615 C CE  . LYS A 0 343 . -45.146  -33.788 80.439  1.00 30.81 343 A 1 
ATOM 2616 N NZ  . LYS A 0 343 . -43.929  -34.555 80.079  1.00 30.81 343 A 1 
ATOM 2617 N N   . ASP A 0 344 . -47.811  -27.620 78.262  1.00 28.84 344 A 1 
ATOM 2618 C CA  . ASP A 0 344 . -47.415  -26.519 77.406  1.00 28.84 344 A 1 
ATOM 2619 C C   . ASP A 0 344 . -46.333  -27.049 76.458  1.00 28.84 344 A 1 
ATOM 2620 C CB  . ASP A 0 344 . -46.880  -25.373 78.287  1.00 28.84 344 A 1 
ATOM 2621 O O   . ASP A 0 344 . -45.199  -27.315 76.868  1.00 28.84 344 A 1 
ATOM 2622 C CG  . ASP A 0 344 . -47.933  -24.820 79.254  1.00 28.84 344 A 1 
ATOM 2623 O OD1 . ASP A 0 344 . -49.077  -24.599 78.802  1.00 28.84 344 A 1 
ATOM 2624 O OD2 . ASP A 0 344 . -47.602  -24.693 80.456  1.00 28.84 344 A 1 
ATOM 2625 N N   . TYR A 0 345 . -46.696  -27.302 75.200  1.00 32.11 345 A 1 
ATOM 2626 C CA  . TYR A 0 345 . -45.695  -27.351 74.151  1.00 32.11 345 A 1 
ATOM 2627 C C   . TYR A 0 345 . -45.297  -25.898 73.961  1.00 32.11 345 A 1 
ATOM 2628 C CB  . TYR A 0 345 . -46.204  -28.051 72.884  1.00 32.11 345 A 1 
ATOM 2629 O O   . TYR A 0 345 . -45.987  -25.139 73.288  1.00 32.11 345 A 1 
ATOM 2630 C CG  . TYR A 0 345 . -45.657  -29.461 72.750  1.00 32.11 345 A 1 
ATOM 2631 C CD1 . TYR A 0 345 . -44.431  -29.672 72.087  1.00 32.11 345 A 1 
ATOM 2632 C CD2 . TYR A 0 345 . -46.346  -30.550 73.315  1.00 32.11 345 A 1 
ATOM 2633 C CE1 . TYR A 0 345 . -43.903  -30.971 71.968  1.00 32.11 345 A 1 
ATOM 2634 C CE2 . TYR A 0 345 . -45.822  -31.854 73.199  1.00 32.11 345 A 1 
ATOM 2635 O OH  . TYR A 0 345 . -44.095  -33.322 72.409  1.00 32.11 345 A 1 
ATOM 2636 C CZ  . TYR A 0 345 . -44.602  -32.065 72.522  1.00 32.11 345 A 1 
ATOM 2637 N N   . GLY A 0 346 . -44.241  -25.525 74.686  1.00 30.39 346 A 1 
ATOM 2638 C CA  . GLY A 0 346 . -43.559  -24.257 74.537  1.00 30.39 346 A 1 
ATOM 2639 C C   . GLY A 0 346 . -43.249  -24.036 73.065  1.00 30.39 346 A 1 
ATOM 2640 O O   . GLY A 0 346 . -42.481  -24.774 72.451  1.00 30.39 346 A 1 
ATOM 2641 N N   . GLU A 0 347 . -43.934  -23.043 72.527  1.00 35.23 347 A 1 
ATOM 2642 C CA  . GLU A 0 347 . -43.505  -22.167 71.456  1.00 35.23 347 A 1 
ATOM 2643 C C   . GLU A 0 347 . -42.057  -21.735 71.723  1.00 35.23 347 A 1 
ATOM 2644 C CB  . GLU A 0 347 . -44.503  -20.996 71.545  1.00 35.23 347 A 1 
ATOM 2645 O O   . GLU A 0 347 . -41.829  -20.878 72.562  1.00 35.23 347 A 1 
ATOM 2646 C CG  . GLU A 0 347 . -44.337  -19.845 70.550  1.00 35.23 347 A 1 
ATOM 2647 C CD  . GLU A 0 347 . -45.374  -18.726 70.791  1.00 35.23 347 A 1 
ATOM 2648 O OE1 . GLU A 0 347 . -45.322  -17.731 70.034  1.00 35.23 347 A 1 
ATOM 2649 O OE2 . GLU A 0 347 . -46.232  -18.869 71.697  1.00 35.23 347 A 1 
ATOM 2650 N N   . ASP A 0 348 . -41.083  -22.397 71.091  1.00 30.64 348 A 1 
ATOM 2651 C CA  . ASP A 0 348 . -39.713  -21.898 70.925  1.00 30.64 348 A 1 
ATOM 2652 C C   . ASP A 0 348 . -38.965  -22.725 69.854  1.00 30.64 348 A 1 
ATOM 2653 C CB  . ASP A 0 348 . -38.931  -21.895 72.263  1.00 30.64 348 A 1 
ATOM 2654 O O   . ASP A 0 348 . -38.716  -23.918 70.029  1.00 30.64 348 A 1 
ATOM 2655 C CG  . ASP A 0 348 . -38.990  -20.564 73.039  1.00 30.64 348 A 1 
ATOM 2656 O OD1 . ASP A 0 348 . -39.082  -19.507 72.374  1.00 30.64 348 A 1 
ATOM 2657 O OD2 . ASP A 0 348 . -38.776  -20.609 74.276  1.00 30.64 348 A 1 
ATOM 2658 N N   . SER A 0 349 . -38.522  -22.040 68.787  1.00 33.36 349 A 1 
ATOM 2659 C CA  . SER A 0 349 . -37.581  -22.464 67.713  1.00 33.36 349 A 1 
ATOM 2660 C C   . SER A 0 349 . -38.152  -22.943 66.359  1.00 33.36 349 A 1 
ATOM 2661 C CB  . SER A 0 349 . -36.440  -23.356 68.219  1.00 33.36 349 A 1 
ATOM 2662 O O   . SER A 0 349 . -38.086  -24.111 65.988  1.00 33.36 349 A 1 
ATOM 2663 O OG  . SER A 0 349 . -35.880  -22.808 69.398  1.00 33.36 349 A 1 
ATOM 2664 N N   . TYR A 0 350 . -38.683  -21.975 65.604  1.00 28.02 350 A 1 
ATOM 2665 C CA  . TYR A 0 350 . -38.299  -21.576 64.230  1.00 28.02 350 A 1 
ATOM 2666 C C   . TYR A 0 350 . -37.317  -22.449 63.401  1.00 28.02 350 A 1 
ATOM 2667 C CB  . TYR A 0 350 . -37.670  -20.164 64.350  1.00 28.02 350 A 1 
ATOM 2668 O O   . TYR A 0 350 . -36.204  -22.723 63.838  1.00 28.02 350 A 1 
ATOM 2669 C CG  . TYR A 0 350 . -38.537  -19.017 63.875  1.00 28.02 350 A 1 
ATOM 2670 C CD1 . TYR A 0 350 . -38.227  -18.371 62.661  1.00 28.02 350 A 1 
ATOM 2671 C CD2 . TYR A 0 350 . -39.623  -18.568 64.653  1.00 28.02 350 A 1 
ATOM 2672 C CE1 . TYR A 0 350 . -39.002  -17.281 62.224  1.00 28.02 350 A 1 
ATOM 2673 C CE2 . TYR A 0 350 . -40.403  -17.479 64.215  1.00 28.02 350 A 1 
ATOM 2674 O OH  . TYR A 0 350 . -40.832  -15.781 62.567  1.00 28.02 350 A 1 
ATOM 2675 C CZ  . TYR A 0 350 . -40.091  -16.834 62.998  1.00 28.02 350 A 1 
ATOM 2676 N N   . GLY A 0 351 . -37.645  -22.622 62.106  1.00 27.97 351 A 1 
ATOM 2677 C CA  . GLY A 0 351 . -36.727  -22.258 61.008  1.00 27.97 351 A 1 
ATOM 2678 C C   . GLY A 0 351 . -36.045  -23.367 60.184  1.00 27.97 351 A 1 
ATOM 2679 O O   . GLY A 0 351 . -35.115  -24.011 60.644  1.00 27.97 351 A 1 
ATOM 2680 N N   . ALA A 0 352 . -36.434  -23.444 58.903  1.00 30.98 352 A 1 
ATOM 2681 C CA  . ALA A 0 352 . -35.635  -23.843 57.733  1.00 30.98 352 A 1 
ATOM 2682 C C   . ALA A 0 352 . -34.993  -25.251 57.691  1.00 30.98 352 A 1 
ATOM 2683 C CB  . ALA A 0 352 . -34.613  -22.731 57.452  1.00 30.98 352 A 1 
ATOM 2684 O O   . ALA A 0 352 . -33.832  -25.448 58.034  1.00 30.98 352 A 1 
ATOM 2685 N N   . ALA A 0 353 . -35.699  -26.204 57.075  1.00 32.04 353 A 1 
ATOM 2686 C CA  . ALA A 0 353 . -35.080  -27.377 56.450  1.00 32.04 353 A 1 
ATOM 2687 C C   . ALA A 0 353 . -35.667  -27.604 55.046  1.00 32.04 353 A 1 
ATOM 2688 C CB  . ALA A 0 353 . -35.173  -28.590 57.382  1.00 32.04 353 A 1 
ATOM 2689 O O   . ALA A 0 353 . -36.301  -28.616 54.760  1.00 32.04 353 A 1 
ATOM 2690 N N   . GLY A 0 354 . -35.473  -26.623 54.161  1.00 30.36 354 A 1 
ATOM 2691 C CA  . GLY A 0 354 . -35.606  -26.815 52.721  1.00 30.36 354 A 1 
ATOM 2692 C C   . GLY A 0 354 . -34.360  -27.518 52.192  1.00 30.36 354 A 1 
ATOM 2693 O O   . GLY A 0 354 . -33.403  -26.858 51.810  1.00 30.36 354 A 1 
ATOM 2694 N N   . ALA A 0 355 . -34.342  -28.848 52.227  1.00 34.39 355 A 1 
ATOM 2695 C CA  . ALA A 0 355 . -33.372  -29.663 51.496  1.00 34.39 355 A 1 
ATOM 2696 C C   . ALA A 0 355 . -33.885  -31.106 51.408  1.00 34.39 355 A 1 
ATOM 2697 C CB  . ALA A 0 355 . -31.987  -29.594 52.166  1.00 34.39 355 A 1 
ATOM 2698 O O   . ALA A 0 355 . -33.479  -31.971 52.178  1.00 34.39 355 A 1 
ATOM 2699 N N   . SER A 0 356 . -34.800  -31.375 50.477  1.00 31.12 356 A 1 
ATOM 2700 C CA  . SER A 0 356 . -35.132  -32.748 50.090  1.00 31.12 356 A 1 
ATOM 2701 C C   . SER A 0 356 . -34.937  -32.890 48.590  1.00 31.12 356 A 1 
ATOM 2702 C CB  . SER A 0 356 . -36.527  -33.160 50.552  1.00 31.12 356 A 1 
ATOM 2703 O O   . SER A 0 356 . -35.831  -32.633 47.786  1.00 31.12 356 A 1 
ATOM 2704 O OG  . SER A 0 356 . -36.693  -34.545 50.314  1.00 31.12 356 A 1 
ATOM 2705 N N   . GLY A 0 357 . -33.703  -33.248 48.233  1.00 31.26 357 A 1 
ATOM 2706 C CA  . GLY A 0 357 . -33.381  -33.814 46.937  1.00 31.26 357 A 1 
ATOM 2707 C C   . GLY A 0 357 . -34.117  -35.140 46.776  1.00 31.26 357 A 1 
ATOM 2708 O O   . GLY A 0 357 . -33.999  -36.045 47.599  1.00 31.26 357 A 1 
ATOM 2709 N N   . SER A 0 358 . -34.894  -35.216 45.703  1.00 32.39 358 A 1 
ATOM 2710 C CA  . SER A 0 358 . -35.618  -36.395 45.250  1.00 32.39 358 A 1 
ATOM 2711 C C   . SER A 0 358 . -34.649  -37.548 44.961  1.00 32.39 358 A 1 
ATOM 2712 C CB  . SER A 0 358 . -36.383  -35.986 43.986  1.00 32.39 358 A 1 
ATOM 2713 O O   . SER A 0 358 . -33.881  -37.497 44.000  1.00 32.39 358 A 1 
ATOM 2714 O OG  . SER A 0 358 . -37.129  -37.062 43.462  1.00 32.39 358 A 1 
ATOM 2715 N N   . GLN A 0 359 . -34.679  -38.600 45.782  1.00 34.46 359 A 1 
ATOM 2716 C CA  . GLN A 0 359 . -34.081  -39.889 45.440  1.00 34.46 359 A 1 
ATOM 2717 C C   . GLN A 0 359 . -35.115  -41.011 45.541  1.00 34.46 359 A 1 
ATOM 2718 C CB  . GLN A 0 359 . -32.786  -40.180 46.216  1.00 34.46 359 A 1 
ATOM 2719 O O   . GLN A 0 359 . -35.629  -41.361 46.599  1.00 34.46 359 A 1 
ATOM 2720 C CG  . GLN A 0 359 . -31.583  -39.510 45.531  1.00 34.46 359 A 1 
ATOM 2721 C CD  . GLN A 0 359 . -30.258  -39.898 46.175  1.00 34.46 359 A 1 
ATOM 2722 N NE2 . GLN A 0 359 . -29.390  -40.608 45.485  1.00 34.46 359 A 1 
ATOM 2723 O OE1 . GLN A 0 359 . -29.967  -39.582 47.313  1.00 34.46 359 A 1 
ATOM 2724 N N   . TYR A 0 360 . -35.383  -41.542 44.355  1.00 27.57 360 A 1 
ATOM 2725 C CA  . TYR A 0 360 . -36.138  -42.725 43.986  1.00 27.57 360 A 1 
ATOM 2726 C C   . TYR A 0 360 . -35.755  -44.009 44.749  1.00 27.57 360 A 1 
ATOM 2727 C CB  . TYR A 0 360 . -35.814  -42.946 42.496  1.00 27.57 360 A 1 
ATOM 2728 O O   . TYR A 0 360 . -34.582  -44.258 45.018  1.00 27.57 360 A 1 
ATOM 2729 C CG  . TYR A 0 360 . -36.473  -41.985 41.522  1.00 27.57 360 A 1 
ATOM 2730 C CD1 . TYR A 0 360 . -37.608  -42.427 40.819  1.00 27.57 360 A 1 
ATOM 2731 C CD2 . TYR A 0 360 . -35.958  -40.691 41.277  1.00 27.57 360 A 1 
ATOM 2732 C CE1 . TYR A 0 360 . -38.231  -41.591 39.878  1.00 27.57 360 A 1 
ATOM 2733 C CE2 . TYR A 0 360 . -36.589  -39.845 40.341  1.00 27.57 360 A 1 
ATOM 2734 O OH  . TYR A 0 360 . -38.344  -39.509 38.722  1.00 27.57 360 A 1 
ATOM 2735 C CZ  . TYR A 0 360 . -37.727  -40.299 39.638  1.00 27.57 360 A 1 
ATOM 2736 N N   . GLY A 0 361 . -36.746  -44.893 44.935  1.00 32.57 361 A 1 
ATOM 2737 C CA  . GLY A 0 361 . -36.587  -46.324 45.260  1.00 32.57 361 A 1 
ATOM 2738 C C   . GLY A 0 361 . -37.545  -46.748 46.379  1.00 32.57 361 A 1 
ATOM 2739 O O   . GLY A 0 361 . -37.376  -46.334 47.514  1.00 32.57 361 A 1 
ATOM 2740 N N   . GLY A 0 362 . -38.648  -47.461 46.132  1.00 32.80 362 A 1 
ATOM 2741 C CA  . GLY A 0 362 . -38.714  -48.836 45.612  1.00 32.80 362 A 1 
ATOM 2742 C C   . GLY A 0 362 . -39.079  -49.762 46.790  1.00 32.80 362 A 1 
ATOM 2743 O O   . GLY A 0 362 . -38.226  -50.030 47.621  1.00 32.80 362 A 1 
ATOM 2744 N N   . HIS A 0 363 . -40.369  -49.982 47.076  1.00 26.97 363 A 1 
ATOM 2745 C CA  . HIS A 0 363 . -41.184  -51.159 46.697  1.00 26.97 363 A 1 
ATOM 2746 C C   . HIS A 0 363 . -40.698  -52.530 47.229  1.00 26.97 363 A 1 
ATOM 2747 C CB  . HIS A 0 363 . -41.523  -51.189 45.194  1.00 26.97 363 A 1 
ATOM 2748 O O   . HIS A 0 363 . -39.502  -52.767 47.317  1.00 26.97 363 A 1 
ATOM 2749 C CG  . HIS A 0 363 . -42.766  -50.401 44.856  1.00 26.97 363 A 1 
ATOM 2750 C CD2 . HIS A 0 363 . -43.976  -50.919 44.474  1.00 26.97 363 A 1 
ATOM 2751 N ND1 . HIS A 0 363 . -42.916  -49.033 44.914  1.00 26.97 363 A 1 
ATOM 2752 C CE1 . HIS A 0 363 . -44.183  -48.736 44.574  1.00 26.97 363 A 1 
ATOM 2753 N NE2 . HIS A 0 363 . -44.864  -49.858 44.302  1.00 26.97 363 A 1 
ATOM 2754 N N   . TYR A 0 364 . -41.673  -53.429 47.483  1.00 31.68 364 A 1 
ATOM 2755 C CA  . TYR A 0 364 . -41.653  -54.789 48.087  1.00 31.68 364 A 1 
ATOM 2756 C C   . TYR A 0 364 . -41.907  -54.786 49.611  1.00 31.68 364 A 1 
ATOM 2757 C CB  . TYR A 0 364 . -40.424  -55.619 47.660  1.00 31.68 364 A 1 
ATOM 2758 O O   . TYR A 0 364 . -41.062  -54.361 50.382  1.00 31.68 364 A 1 
ATOM 2759 C CG  . TYR A 0 364 . -40.353  -55.885 46.164  1.00 31.68 364 A 1 
ATOM 2760 C CD1 . TYR A 0 364 . -41.166  -56.892 45.610  1.00 31.68 364 A 1 
ATOM 2761 C CD2 . TYR A 0 364 . -39.505  -55.134 45.322  1.00 31.68 364 A 1 
ATOM 2762 C CE1 . TYR A 0 364 . -41.151  -57.131 44.223  1.00 31.68 364 A 1 
ATOM 2763 C CE2 . TYR A 0 364 . -39.504  -55.353 43.931  1.00 31.68 364 A 1 
ATOM 2764 O OH  . TYR A 0 364 . -40.334  -56.583 42.042  1.00 31.68 364 A 1 
ATOM 2765 C CZ  . TYR A 0 364 . -40.330  -56.355 43.381  1.00 31.68 364 A 1 
ATOM 2766 N N   . GLY A 0 365 . -43.093  -55.135 50.139  1.00 32.21 365 A 1 
ATOM 2767 C CA  . GLY A 0 365 . -43.903  -56.354 49.930  1.00 32.21 365 A 1 
ATOM 2768 C C   . GLY A 0 365 . -43.579  -57.345 51.065  1.00 32.21 365 A 1 
ATOM 2769 O O   . GLY A 0 365 . -42.412  -57.594 51.317  1.00 32.21 365 A 1 
ATOM 2770 N N   . GLY A 0 366 . -44.475  -57.944 51.846  1.00 31.29 366 A 1 
ATOM 2771 C CA  . GLY A 0 366 . -45.928  -58.021 51.931  1.00 31.29 366 A 1 
ATOM 2772 C C   . GLY A 0 366 . -46.269  -58.944 53.128  1.00 31.29 366 A 1 
ATOM 2773 O O   . GLY A 0 366 . -45.428  -59.731 53.548  1.00 31.29 366 A 1 
ATOM 2774 N N   . HIS A 0 367 . -47.465  -58.770 53.708  1.00 29.11 367 A 1 
ATOM 2775 C CA  . HIS A 0 367 . -48.434  -59.791 54.169  1.00 29.11 367 A 1 
ATOM 2776 C C   . HIS A 0 367 . -47.945  -61.244 54.444  1.00 29.11 367 A 1 
ATOM 2777 C CB  . HIS A 0 367 . -49.507  -59.782 53.066  1.00 29.11 367 A 1 
ATOM 2778 O O   . HIS A 0 367 . -47.222  -61.819 53.651  1.00 29.11 367 A 1 
ATOM 2779 C CG  . HIS A 0 367 . -50.418  -58.581 53.152  1.00 29.11 367 A 1 
ATOM 2780 C CD2 . HIS A 0 367 . -50.385  -57.460 52.364  1.00 29.11 367 A 1 
ATOM 2781 N ND1 . HIS A 0 367 . -51.453  -58.415 54.046  1.00 29.11 367 A 1 
ATOM 2782 C CE1 . HIS A 0 367 . -52.035  -57.230 53.796  1.00 29.11 367 A 1 
ATOM 2783 N NE2 . HIS A 0 367 . -51.410  -56.613 52.787  1.00 29.11 367 A 1 
ATOM 2784 N N   . ALA A 0 368 . -48.407  -62.010 55.441  1.00 32.30 368 A 1 
ATOM 2785 C CA  . ALA A 0 368 . -49.590  -61.936 56.292  1.00 32.30 368 A 1 
ATOM 2786 C C   . ALA A 0 368 . -49.534  -63.009 57.411  1.00 32.30 368 A 1 
ATOM 2787 C CB  . ALA A 0 368 . -50.829  -62.235 55.428  1.00 32.30 368 A 1 
ATOM 2788 O O   . ALA A 0 368 . -48.933  -64.065 57.255  1.00 32.30 368 A 1 
ATOM 2789 N N   . GLN A 0 369 . -50.217  -62.695 58.517  1.00 30.85 369 A 1 
ATOM 2790 C CA  . GLN A 0 369 . -51.123  -63.525 59.336  1.00 30.85 369 A 1 
ATOM 2791 C C   . GLN A 0 369 . -51.015  -65.067 59.307  1.00 30.85 369 A 1 
ATOM 2792 C CB  . GLN A 0 369 . -52.568  -63.156 58.946  1.00 30.85 369 A 1 
ATOM 2793 O O   . GLN A 0 369 . -51.237  -65.704 58.283  1.00 30.85 369 A 1 
ATOM 2794 C CG  . GLN A 0 369 . -52.952  -61.710 59.310  1.00 30.85 369 A 1 
ATOM 2795 C CD  . GLN A 0 369 . -54.223  -61.219 58.622  1.00 30.85 369 A 1 
ATOM 2796 N NE2 . GLN A 0 369 . -54.737  -60.072 59.006  1.00 30.85 369 A 1 
ATOM 2797 O OE1 . GLN A 0 369 . -54.762  -61.821 57.713  1.00 30.85 369 A 1 
ATOM 2798 N N   . GLY A 0 370 . -50.912  -65.673 60.499  1.00 33.00 370 A 1 
ATOM 2799 C CA  . GLY A 0 370 . -51.141  -67.113 60.678  1.00 33.00 370 A 1 
ATOM 2800 C C   . GLY A 0 370 . -51.014  -67.618 62.115  1.00 33.00 370 A 1 
ATOM 2801 O O   . GLY A 0 370 . -49.971  -68.106 62.518  1.00 33.00 370 A 1 
ATOM 2802 N N   . TYR A 0 371 . -52.104  -67.470 62.864  1.00 29.71 371 A 1 
ATOM 2803 C CA  . TYR A 0 371 . -52.486  -68.106 64.127  1.00 29.71 371 A 1 
ATOM 2804 C C   . TYR A 0 371 . -51.804  -69.430 64.525  1.00 29.71 371 A 1 
ATOM 2805 C CB  . TYR A 0 371 . -53.981  -68.427 63.966  1.00 29.71 371 A 1 
ATOM 2806 O O   . TYR A 0 371 . -51.796  -70.387 63.758  1.00 29.71 371 A 1 
ATOM 2807 C CG  . TYR A 0 371 . -54.888  -67.215 63.935  1.00 29.71 371 A 1 
ATOM 2808 C CD1 . TYR A 0 371 . -55.533  -66.826 65.122  1.00 29.71 371 A 1 
ATOM 2809 C CD2 . TYR A 0 371 . -55.103  -66.488 62.743  1.00 29.71 371 A 1 
ATOM 2810 C CE1 . TYR A 0 371 . -56.380  -65.704 65.129  1.00 29.71 371 A 1 
ATOM 2811 C CE2 . TYR A 0 371 . -55.932  -65.349 62.753  1.00 29.71 371 A 1 
ATOM 2812 O OH  . TYR A 0 371 . -57.380  -63.869 63.974  1.00 29.71 371 A 1 
ATOM 2813 C CZ  . TYR A 0 371 . -56.571  -64.958 63.950  1.00 29.71 371 A 1 
ATOM 2814 N N   . GLY A 0 372 . -51.502  -69.546 65.826  1.00 29.60 372 A 1 
ATOM 2815 C CA  . GLY A 0 372 . -51.831  -70.763 66.574  1.00 29.60 372 A 1 
ATOM 2816 C C   . GLY A 0 372 . -50.702  -71.412 67.372  1.00 29.60 372 A 1 
ATOM 2817 O O   . GLY A 0 372 . -49.938  -72.200 66.837  1.00 29.60 372 A 1 
ATOM 2818 N N   . GLY A 0 373 . -50.748  -71.217 68.693  1.00 29.77 373 A 1 
ATOM 2819 C CA  . GLY A 0 373 . -50.668  -72.352 69.615  1.00 29.77 373 A 1 
ATOM 2820 C C   . GLY A 0 373 . -49.332  -72.641 70.303  1.00 29.77 373 A 1 
ATOM 2821 O O   . GLY A 0 373 . -48.400  -73.135 69.691  1.00 29.77 373 A 1 
ATOM 2822 N N   . ALA A 0 374 . -49.370  -72.469 71.630  1.00 32.89 374 A 1 
ATOM 2823 C CA  . ALA A 0 374 . -48.682  -73.265 72.654  1.00 32.89 374 A 1 
ATOM 2824 C C   . ALA A 0 374 . -47.137  -73.252 72.643  1.00 32.89 374 A 1 
ATOM 2825 C CB  . ALA A 0 374 . -49.289  -74.673 72.639  1.00 32.89 374 A 1 
ATOM 2826 O O   . ALA A 0 374 . -46.473  -73.880 71.835  1.00 32.89 374 A 1 
ATOM 2827 N N   . ALA A 0 375 . -46.522  -72.471 73.532  1.00 28.58 375 A 1 
ATOM 2828 C CA  . ALA A 0 375 . -46.180  -72.892 74.899  1.00 28.58 375 A 1 
ATOM 2829 C C   . ALA A 0 375 . -45.081  -73.965 74.939  1.00 28.58 375 A 1 
ATOM 2830 C CB  . ALA A 0 375 . -47.409  -73.294 75.732  1.00 28.58 375 A 1 
ATOM 2831 O O   . ALA A 0 375 . -45.341  -75.142 74.718  1.00 28.58 375 A 1 
ATOM 2832 N N   . GLY A 0 376 . -43.874  -73.555 75.340  1.00 31.27 376 A 1 
ATOM 2833 C CA  . GLY A 0 376 . -42.862  -74.498 75.810  1.00 31.27 376 A 1 
ATOM 2834 C C   . GLY A 0 376 . -41.436  -74.178 75.394  1.00 31.27 376 A 1 
ATOM 2835 O O   . GLY A 0 376 . -40.884  -74.872 74.561  1.00 31.27 376 A 1 
ATOM 2836 N N   . GLY A 0 377 . -40.840  -73.191 76.063  1.00 29.29 377 A 1 
ATOM 2837 C CA  . GLY A 0 377 . -39.600  -73.434 76.792  1.00 29.29 377 A 1 
ATOM 2838 C C   . GLY A 0 377 . -38.252  -73.490 76.056  1.00 29.29 377 A 1 
ATOM 2839 O O   . GLY A 0 377 . -38.088  -74.067 74.994  1.00 29.29 377 A 1 
ATOM 2840 N N   . TYR A 0 378 . -37.276  -72.943 76.789  1.00 27.31 378 A 1 
ATOM 2841 C CA  . TYR A 0 378 . -35.867  -73.337 76.896  1.00 27.31 378 A 1 
ATOM 2842 C C   . TYR A 0 378 . -34.962  -73.313 75.654  1.00 27.31 378 A 1 
ATOM 2843 C CB  . TYR A 0 378 . -35.720  -74.652 77.695  1.00 27.31 378 A 1 
ATOM 2844 O O   . TYR A 0 378 . -35.060  -74.117 74.739  1.00 27.31 378 A 1 
ATOM 2845 C CG  . TYR A 0 378 . -36.779  -75.711 77.435  1.00 27.31 378 A 1 
ATOM 2846 C CD1 . TYR A 0 378 . -37.877  -75.829 78.312  1.00 27.31 378 A 1 
ATOM 2847 C CD2 . TYR A 0 378 . -36.719  -76.513 76.279  1.00 27.31 378 A 1 
ATOM 2848 C CE1 . TYR A 0 378 . -38.936  -76.709 78.009  1.00 27.31 378 A 1 
ATOM 2849 C CE2 . TYR A 0 378 . -37.768  -77.403 75.982  1.00 27.31 378 A 1 
ATOM 2850 O OH  . TYR A 0 378 . -39.905  -78.334 76.530  1.00 27.31 378 A 1 
ATOM 2851 C CZ  . TYR A 0 378 . -38.886  -77.489 76.833  1.00 27.31 378 A 1 
ATOM 2852 N N   . GLY A 0 379 . -33.893  -72.522 75.797  1.00 31.37 379 A 1 
ATOM 2853 C CA  . GLY A 0 379 . -32.577  -72.893 75.281  1.00 31.37 379 A 1 
ATOM 2854 C C   . GLY A 0 379 . -32.074  -71.975 74.186  1.00 31.37 379 A 1 
ATOM 2855 O O   . GLY A 0 379 . -32.366  -72.168 73.014  1.00 31.37 379 A 1 
ATOM 2856 N N   . GLY A 0 380 . -31.281  -70.981 74.585  1.00 30.12 380 A 1 
ATOM 2857 C CA  . GLY A 0 380 . -30.575  -70.119 73.649  1.00 30.12 380 A 1 
ATOM 2858 C C   . GLY A 0 380 . -29.446  -70.817 72.896  1.00 30.12 380 A 1 
ATOM 2859 O O   . GLY A 0 380 . -29.093  -71.953 73.199  1.00 30.12 380 A 1 
ATOM 2860 N N   . LYS A 0 381 . -28.846  -70.077 71.959  1.00 28.57 381 A 1 
ATOM 2861 C CA  . LYS A 0 381 . -27.400  -69.977 71.683  1.00 28.57 381 A 1 
ATOM 2862 C C   . LYS A 0 381 . -27.165  -69.256 70.349  1.00 28.57 381 A 1 
ATOM 2863 C CB  . LYS A 0 381 . -26.698  -71.352 71.614  1.00 28.57 381 A 1 
ATOM 2864 O O   . LYS A 0 381 . -27.852  -69.537 69.379  1.00 28.57 381 A 1 
ATOM 2865 C CG  . LYS A 0 381 . -26.020  -71.708 72.949  1.00 28.57 381 A 1 
ATOM 2866 C CD  . LYS A 0 381 . -25.224  -73.008 72.820  1.00 28.57 381 A 1 
ATOM 2867 C CE  . LYS A 0 381 . -24.574  -73.347 74.165  1.00 28.57 381 A 1 
ATOM 2868 N NZ  . LYS A 0 381 . -23.592  -74.450 74.026  1.00 28.57 381 A 1 
ATOM 2869 N N   . GLY A 0 382 . -26.112  -68.430 70.329  1.00 31.47 382 A 1 
ATOM 2870 C CA  . GLY A 0 382 . -25.460  -67.863 69.135  1.00 31.47 382 A 1 
ATOM 2871 C C   . GLY A 0 382 . -26.142  -66.586 68.646  1.00 31.47 382 A 1 
ATOM 2872 O O   . GLY A 0 382 . -27.285  -66.645 68.227  1.00 31.47 382 A 1 
ATOM 2873 N N   . GLY A 0 383 . -25.557  -65.384 68.747  1.00 28.73 383 A 1 
ATOM 2874 C CA  . GLY A 0 383 . -24.184  -65.018 68.351  1.00 28.73 383 A 1 
ATOM 2875 C C   . GLY A 0 383 . -24.156  -65.045 66.830  1.00 28.73 383 A 1 
ATOM 2876 O O   . GLY A 0 383 . -24.353  -66.131 66.318  1.00 28.73 383 A 1 
ATOM 2877 N N   . TYR A 0 384 . -24.191  -63.918 66.113  1.00 30.29 384 A 1 
ATOM 2878 C CA  . TYR A 0 384 . -23.086  -63.097 65.567  1.00 30.29 384 A 1 
ATOM 2879 C C   . TYR A 0 384 . -23.719  -61.742 65.143  1.00 30.29 384 A 1 
ATOM 2880 C CB  . TYR A 0 384 . -22.496  -63.838 64.334  1.00 30.29 384 A 1 
ATOM 2881 O O   . TYR A 0 384 . -24.842  -61.729 64.663  1.00 30.29 384 A 1 
ATOM 2882 C CG  . TYR A 0 384 . -23.516  -64.650 63.528  1.00 30.29 384 A 1 
ATOM 2883 C CD1 . TYR A 0 384 . -23.635  -66.038 63.736  1.00 30.29 384 A 1 
ATOM 2884 C CD2 . TYR A 0 384 . -24.445  -64.009 62.687  1.00 30.29 384 A 1 
ATOM 2885 C CE1 . TYR A 0 384 . -24.766  -66.739 63.274  1.00 30.29 384 A 1 
ATOM 2886 C CE2 . TYR A 0 384 . -25.544  -64.720 62.165  1.00 30.29 384 A 1 
ATOM 2887 O OH  . TYR A 0 384 . -26.828  -66.754 62.063  1.00 30.29 384 A 1 
ATOM 2888 C CZ  . TYR A 0 384 . -25.733  -66.078 62.498  1.00 30.29 384 A 1 
ATOM 2889 N N   . GLY A 0 385 . -23.170  -60.540 65.317  1.00 30.28 385 A 1 
ATOM 2890 C CA  . GLY A 0 385 . -21.779  -60.111 65.287  1.00 30.28 385 A 1 
ATOM 2891 C C   . GLY A 0 385 . -21.586  -59.148 64.106  1.00 30.28 385 A 1 
ATOM 2892 O O   . GLY A 0 385 . -21.493  -59.617 62.978  1.00 30.28 385 A 1 
ATOM 2893 N N   . LYS A 0 386 . -21.554  -57.835 64.386  1.00 31.26 386 A 1 
ATOM 2894 C CA  . LYS A 0 386 . -20.929  -56.698 63.654  1.00 31.26 386 A 1 
ATOM 2895 C C   . LYS A 0 386 . -21.714  -55.441 64.046  1.00 31.26 386 A 1 
ATOM 2896 C CB  . LYS A 0 386 . -20.928  -56.855 62.117  1.00 31.26 386 A 1 
ATOM 2897 O O   . LYS A 0 386 . -22.873  -55.312 63.690  1.00 31.26 386 A 1 
ATOM 2898 C CG  . LYS A 0 386 . -19.607  -57.478 61.630  1.00 31.26 386 A 1 
ATOM 2899 C CD  . LYS A 0 386 . -19.590  -57.623 60.105  1.00 31.26 386 A 1 
ATOM 2900 C CE  . LYS A 0 386 . -18.228  -58.153 59.638  1.00 31.26 386 A 1 
ATOM 2901 N NZ  . LYS A 0 386 . -18.136  -58.174 58.156  1.00 31.26 386 A 1 
ATOM 2902 N N   . GLY A 0 387 . -21.217  -54.612 64.958  1.00 32.68 387 A 1 
ATOM 2903 C CA  . GLY A 0 387 . -20.012  -53.786 64.808  1.00 32.68 387 A 1 
ATOM 2904 C C   . GLY A 0 387 . -20.537  -52.377 64.533  1.00 32.68 387 A 1 
ATOM 2905 O O   . GLY A 0 387 . -21.138  -52.173 63.492  1.00 32.68 387 A 1 
ATOM 2906 N N   . GLY A 0 388 . -20.607  -51.501 65.539  1.00 30.94 388 A 1 
ATOM 2907 C CA  . GLY A 0 388 . -19.518  -50.569 65.871  1.00 30.94 388 A 1 
ATOM 2908 C C   . GLY A 0 388 . -19.709  -49.301 65.021  1.00 30.94 388 A 1 
ATOM 2909 O O   . GLY A 0 388 . -19.989  -49.416 63.843  1.00 30.94 388 A 1 
ATOM 2910 N N   . HIS A 0 389 . -19.627  -48.063 65.486  1.00 28.25 389 A 1 
ATOM 2911 C CA  . HIS A 0 389 . -18.999  -47.461 66.650  1.00 28.25 389 A 1 
ATOM 2912 C C   . HIS A 0 389 . -19.479  -45.995 66.717  1.00 28.25 389 A 1 
ATOM 2913 C CB  . HIS A 0 389 . -17.474  -47.440 66.408  1.00 28.25 389 A 1 
ATOM 2914 O O   . HIS A 0 389 . -19.701  -45.394 65.672  1.00 28.25 389 A 1 
ATOM 2915 C CG  . HIS A 0 389 . -16.720  -48.521 67.126  1.00 28.25 389 A 1 
ATOM 2916 C CD2 . HIS A 0 389 . -16.342  -49.743 66.637  1.00 28.25 389 A 1 
ATOM 2917 N ND1 . HIS A 0 389 . -16.196  -48.408 68.391  1.00 28.25 389 A 1 
ATOM 2918 C CE1 . HIS A 0 389 . -15.538  -49.543 68.670  1.00 28.25 389 A 1 
ATOM 2919 N NE2 . HIS A 0 389 . -15.620  -50.398 67.639  1.00 28.25 389 A 1 
ATOM 2920 N N   . GLY A 0 390 . -19.525  -45.425 67.929  1.00 33.56 390 A 1 
ATOM 2921 C CA  . GLY A 0 390 . -19.464  -43.974 68.183  1.00 33.56 390 A 1 
ATOM 2922 C C   . GLY A 0 390 . -20.809  -43.239 68.099  1.00 33.56 390 A 1 
ATOM 2923 O O   . GLY A 0 390 . -21.285  -42.957 67.016  1.00 33.56 390 A 1 
ATOM 2924 N N   . GLY A 0 391 . -21.516  -42.882 69.167  1.00 30.55 391 A 1 
ATOM 2925 C CA  . GLY A 0 391 . -21.155  -42.867 70.573  1.00 30.55 391 A 1 
ATOM 2926 C C   . GLY A 0 391 . -20.810  -41.459 71.074  1.00 30.55 391 A 1 
ATOM 2927 O O   . GLY A 0 391 . -19.889  -40.838 70.560  1.00 30.55 391 A 1 
ATOM 2928 N N   . TYR A 0 392 . -21.538  -41.083 72.139  1.00 26.84 392 A 1 
ATOM 2929 C CA  . TYR A 0 392 . -21.139  -40.277 73.310  1.00 26.84 392 A 1 
ATOM 2930 C C   . TYR A 0 392 . -20.697  -38.812 73.072  1.00 26.84 392 A 1 
ATOM 2931 C CB  . TYR A 0 392 . -20.133  -41.094 74.159  1.00 26.84 392 A 1 
ATOM 2932 O O   . TYR A 0 392 . -19.726  -38.547 72.388  1.00 26.84 392 A 1 
ATOM 2933 C CG  . TYR A 0 392 . -19.027  -41.804 73.379  1.00 26.84 392 A 1 
ATOM 2934 C CD1 . TYR A 0 392 . -19.168  -43.162 73.014  1.00 26.84 392 A 1 
ATOM 2935 C CD2 . TYR A 0 392 . -17.916  -41.078 72.909  1.00 26.84 392 A 1 
ATOM 2936 C CE1 . TYR A 0 392 . -18.251  -43.758 72.122  1.00 26.84 392 A 1 
ATOM 2937 C CE2 . TYR A 0 392 . -16.998  -41.669 72.021  1.00 26.84 392 A 1 
ATOM 2938 O OH  . TYR A 0 392 . -16.340  -43.562 70.692  1.00 26.84 392 A 1 
ATOM 2939 C CZ  . TYR A 0 392 . -17.183  -43.002 71.599  1.00 26.84 392 A 1 
ATOM 2940 N N   . GLY A 0 393 . -21.289  -37.782 73.683  1.00 27.93 393 A 1 
ATOM 2941 C CA  . GLY A 0 393 . -22.277  -37.709 74.757  1.00 27.93 393 A 1 
ATOM 2942 C C   . GLY A 0 393 . -21.976  -36.536 75.705  1.00 27.93 393 A 1 
ATOM 2943 O O   . GLY A 0 393 . -20.866  -36.017 75.703  1.00 27.93 393 A 1 
ATOM 2944 N N   . TYR A 0 394 . -22.958  -36.256 76.574  1.00 28.13 394 A 1 
ATOM 2945 C CA  . TYR A 0 394 . -22.849  -35.580 77.882  1.00 28.13 394 A 1 
ATOM 2946 C C   . TYR A 0 394 . -22.638  -34.054 77.884  1.00 28.13 394 A 1 
ATOM 2947 C CB  . TYR A 0 394 . -21.801  -36.305 78.741  1.00 28.13 394 A 1 
ATOM 2948 O O   . TYR A 0 394 . -21.763  -33.537 77.213  1.00 28.13 394 A 1 
ATOM 2949 C CG  . TYR A 0 394 . -22.161  -37.747 79.037  1.00 28.13 394 A 1 
ATOM 2950 C CD1 . TYR A 0 394 . -22.965  -38.027 80.156  1.00 28.13 394 A 1 
ATOM 2951 C CD2 . TYR A 0 394 . -21.719  -38.797 78.205  1.00 28.13 394 A 1 
ATOM 2952 C CE1 . TYR A 0 394 . -23.337  -39.351 80.447  1.00 28.13 394 A 1 
ATOM 2953 C CE2 . TYR A 0 394 . -22.107  -40.123 78.480  1.00 28.13 394 A 1 
ATOM 2954 O OH  . TYR A 0 394 . -23.273  -41.679 79.883  1.00 28.13 394 A 1 
ATOM 2955 C CZ  . TYR A 0 394 . -22.912  -40.400 79.605  1.00 28.13 394 A 1 
ATOM 2956 N N   . GLY A 0 395 . -23.364  -33.246 78.661  1.00 31.06 395 A 1 
ATOM 2957 C CA  . GLY A 0 395 . -24.374  -33.455 79.709  1.00 31.06 395 A 1 
ATOM 2958 C C   . GLY A 0 395 . -24.953  -32.070 80.068  1.00 31.06 395 A 1 
ATOM 2959 O O   . GLY A 0 395 . -24.267  -31.067 79.919  1.00 31.06 395 A 1 
ATOM 2960 N N   . HIS A 0 396 . -26.260  -31.924 80.312  1.00 28.21 396 A 1 
ATOM 2961 C CA  . HIS A 0 396 . -26.902  -32.085 81.632  1.00 28.21 396 A 1 
ATOM 2962 C C   . HIS A 0 396 . -26.188  -31.291 82.743  1.00 28.21 396 A 1 
ATOM 2963 C CB  . HIS A 0 396 . -27.074  -33.559 82.032  1.00 28.21 396 A 1 
ATOM 2964 O O   . HIS A 0 396 . -25.005  -31.475 82.974  1.00 28.21 396 A 1 
ATOM 2965 C CG  . HIS A 0 396 . -28.274  -34.225 81.413  1.00 28.21 396 A 1 
ATOM 2966 C CD2 . HIS A 0 396 . -29.289  -34.850 82.088  1.00 28.21 396 A 1 
ATOM 2967 N ND1 . HIS A 0 396 . -28.565  -34.316 80.071  1.00 28.21 396 A 1 
ATOM 2968 C CE1 . HIS A 0 396 . -29.726  -34.980 79.942  1.00 28.21 396 A 1 
ATOM 2969 N NE2 . HIS A 0 396 . -30.202  -35.329 81.146  1.00 28.21 396 A 1 
ATOM 2970 N N   . GLY A 0 397 . -26.849  -30.458 83.536  1.00 31.87 397 A 1 
ATOM 2971 C CA  . GLY A 0 397 . -28.277  -30.331 83.772  1.00 31.87 397 A 1 
ATOM 2972 C C   . GLY A 0 397 . -28.473  -29.539 85.063  1.00 31.87 397 A 1 
ATOM 2973 O O   . GLY A 0 397 . -27.696  -29.649 86.009  1.00 31.87 397 A 1 
ATOM 2974 N N   . HIS A 0 398 . -29.501  -28.704 85.035  1.00 29.76 398 A 1 
ATOM 2975 C CA  . HIS A 0 398 . -29.915  -27.760 86.055  1.00 29.76 398 A 1 
ATOM 2976 C C   . HIS A 0 398 . -30.279  -28.411 87.401  1.00 29.76 398 A 1 
ATOM 2977 C CB  . HIS A 0 398 . -31.138  -27.022 85.488  1.00 29.76 398 A 1 
ATOM 2978 O O   . HIS A 0 398 . -31.017  -29.388 87.463  1.00 29.76 398 A 1 
ATOM 2979 C CG  . HIS A 0 398 . -30.797  -25.924 84.515  1.00 29.76 398 A 1 
ATOM 2980 C CD2 . HIS A 0 398 . -30.349  -26.043 83.224  1.00 29.76 398 A 1 
ATOM 2981 N ND1 . HIS A 0 398 . -30.915  -24.579 84.777  1.00 29.76 398 A 1 
ATOM 2982 C CE1 . HIS A 0 398 . -30.545  -23.903 83.678  1.00 29.76 398 A 1 
ATOM 2983 N NE2 . HIS A 0 398 . -30.179  -24.756 82.713  1.00 29.76 398 A 1 
ATOM 2984 N N   . GLY A 0 399 . -29.827  -27.771 88.482  1.00 30.41 399 A 1 
ATOM 2985 C CA  . GLY A 0 399 . -30.723  -26.951 89.303  1.00 30.41 399 A 1 
ATOM 2986 C C   . GLY A 0 399 . -31.809  -27.671 90.100  1.00 30.41 399 A 1 
ATOM 2987 O O   . GLY A 0 399 . -32.970  -27.707 89.709  1.00 30.41 399 A 1 
ATOM 2988 N N   . GLN A 0 400 . -31.423  -28.116 91.294  1.00 26.25 400 A 1 
ATOM 2989 C CA  . GLN A 0 400 . -32.281  -28.271 92.469  1.00 26.25 400 A 1 
ATOM 2990 C C   . GLN A 0 400 . -33.059  -26.979 92.784  1.00 26.25 400 A 1 
ATOM 2991 C CB  . GLN A 0 400 . -31.350  -28.520 93.673  1.00 26.25 400 A 1 
ATOM 2992 O O   . GLN A 0 400 . -32.472  -25.900 92.767  1.00 26.25 400 A 1 
ATOM 2993 C CG  . GLN A 0 400 . -30.624  -29.875 93.662  1.00 26.25 400 A 1 
ATOM 2994 C CD  . GLN A 0 400 . -29.338  -29.875 94.489  1.00 26.25 400 A 1 
ATOM 2995 N NE2 . GLN A 0 400 . -29.026  -30.947 95.182  1.00 26.25 400 A 1 
ATOM 2996 O OE1 . GLN A 0 400 . -28.571  -28.931 94.510  1.00 26.25 400 A 1 
ATOM 2997 N N   . SER A 0 401 . -34.329  -27.080 93.190  1.00 29.65 401 A 1 
ATOM 2998 C CA  . SER A 0 401 . -34.906  -26.326 94.328  1.00 29.65 401 A 1 
ATOM 2999 C C   . SER A 0 401 . -36.395  -26.648 94.506  1.00 29.65 401 A 1 
ATOM 3000 C CB  . SER A 0 401 . -34.688  -24.802 94.263  1.00 29.65 401 A 1 
ATOM 3001 O O   . SER A 0 401 . -37.184  -26.564 93.579  1.00 29.65 401 A 1 
ATOM 3002 O OG  . SER A 0 401 . -34.769  -24.292 92.958  1.00 29.65 401 A 1 
ATOM 3003 N N   . TYR A 0 402 . -36.768  -27.296 95.610  1.00 25.19 402 A 1 
ATOM 3004 C CA  . TYR A 0 402 . -37.162  -26.692 96.895  1.00 25.19 402 A 1 
ATOM 3005 C C   . TYR A 0 402 . -38.553  -26.031 96.885  1.00 25.19 402 A 1 
ATOM 3006 C CB  . TYR A 0 402 . -36.101  -25.780 97.547  1.00 25.19 402 A 1 
ATOM 3007 O O   . TYR A 0 402 . -38.720  -24.891 96.481  1.00 25.19 402 A 1 
ATOM 3008 C CG  . TYR A 0 402 . -34.985  -26.507 98.273  1.00 25.19 402 A 1 
ATOM 3009 C CD1 . TYR A 0 402 . -35.246  -27.098 99.525  1.00 25.19 402 A 1 
ATOM 3010 C CD2 . TYR A 0 402 . -33.683  -26.556 97.738  1.00 25.19 402 A 1 
ATOM 3011 C CE1 . TYR A 0 402 . -34.221  -27.774 100.214 1.00 25.19 402 A 1 
ATOM 3012 C CE2 . TYR A 0 402 . -32.665  -27.261 98.404  1.00 25.19 402 A 1 
ATOM 3013 O OH  . TYR A 0 402 . -31.951  -28.532 100.308 1.00 25.19 402 A 1 
ATOM 3014 C CZ  . TYR A 0 402 . -32.934  -27.871 99.646  1.00 25.19 402 A 1 
ATOM 3015 N N   . GLY A 0 403 . -39.511  -26.745 97.486  1.00 27.63 403 A 1 
ATOM 3016 C CA  . GLY A 0 403 . -40.180  -26.277 98.704  1.00 27.63 403 A 1 
ATOM 3017 C C   . GLY A 0 403 . -41.243  -25.177 98.592  1.00 27.63 403 A 1 
ATOM 3018 O O   . GLY A 0 403 . -40.937  -23.993 98.546  1.00 27.63 403 A 1 
ATOM 3019 N N   . LYS A 0 404 . -42.505  -25.571 98.789  1.00 31.88 404 A 1 
ATOM 3020 C CA  . LYS A 0 404 . -43.548  -24.764 99.454  1.00 31.88 404 A 1 
ATOM 3021 C C   . LYS A 0 404 . -44.352  -25.730 100.330 1.00 31.88 404 A 1 
ATOM 3022 C CB  . LYS A 0 404 . -44.420  -24.042 98.407  1.00 31.88 404 A 1 
ATOM 3023 O O   . LYS A 0 404 . -44.964  -26.653 99.810  1.00 31.88 404 A 1 
ATOM 3024 C CG  . LYS A 0 404 . -44.118  -22.536 98.363  1.00 31.88 404 A 1 
ATOM 3025 C CD  . LYS A 0 404 . -44.993  -21.824 97.322  1.00 31.88 404 A 1 
ATOM 3026 C CE  . LYS A 0 404 . -44.751  -20.310 97.369  1.00 31.88 404 A 1 
ATOM 3027 N NZ  . LYS A 0 404 . -45.638  -19.586 96.423  1.00 31.88 404 A 1 
ATOM 3028 N N   . SER A 0 405 . -44.144  -25.758 101.650 1.00 31.66 405 A 1 
ATOM 3029 C CA  . SER A 0 405 . -44.735  -24.852 102.656 1.00 31.66 405 A 1 
ATOM 3030 C C   . SER A 0 405 . -46.249  -24.711 102.442 1.00 31.66 405 A 1 
ATOM 3031 C CB  . SER A 0 405 . -44.037  -23.494 102.742 1.00 31.66 405 A 1 
ATOM 3032 O O   . SER A 0 405 . -46.666  -24.037 101.507 1.00 31.66 405 A 1 
ATOM 3033 O OG  . SER A 0 405 . -44.456  -22.889 103.946 1.00 31.66 405 A 1 
ATOM 3034 N N   . ALA A 0 406 . -47.107  -25.502 103.093 1.00 27.45 406 A 1 
ATOM 3035 C CA  . ALA A 0 406 . -47.398  -25.575 104.533 1.00 27.45 406 A 1 
ATOM 3036 C C   . ALA A 0 406 . -48.054  -24.300 105.093 1.00 27.45 406 A 1 
ATOM 3037 C CB  . ALA A 0 406 . -46.233  -26.088 105.395 1.00 27.45 406 A 1 
ATOM 3038 O O   . ALA A 0 406 . -47.394  -23.435 105.646 1.00 27.45 406 A 1 
ATOM 3039 N N   . HIS A 0 407 . -49.382  -24.254 105.006 1.00 28.29 407 A 1 
ATOM 3040 C CA  . HIS A 0 407 . -50.304  -23.651 105.975 1.00 28.29 407 A 1 
ATOM 3041 C C   . HIS A 0 407 . -51.685  -24.245 105.651 1.00 28.29 407 A 1 
ATOM 3042 C CB  . HIS A 0 407 . -50.319  -22.113 105.875 1.00 28.29 407 A 1 
ATOM 3043 O O   . HIS A 0 407 . -52.088  -24.250 104.498 1.00 28.29 407 A 1 
ATOM 3044 C CG  . HIS A 0 407 . -49.311  -21.420 106.765 1.00 28.29 407 A 1 
ATOM 3045 C CD2 . HIS A 0 407 . -48.605  -20.283 106.472 1.00 28.29 407 A 1 
ATOM 3046 N ND1 . HIS A 0 407 . -48.961  -21.783 108.049 1.00 28.29 407 A 1 
ATOM 3047 C CE1 . HIS A 0 407 . -48.064  -20.896 108.507 1.00 28.29 407 A 1 
ATOM 3048 N NE2 . HIS A 0 407 . -47.826  -19.953 107.587 1.00 28.29 407 A 1 
ATOM 3049 N N   . GLY A 0 408 . -52.435  -24.867 106.553 1.00 27.22 408 A 1 
ATOM 3050 C CA  . GLY A 0 408 . -52.474  -24.716 107.996 1.00 27.22 408 A 1 
ATOM 3051 C C   . GLY A 0 408 . -53.841  -24.150 108.357 1.00 27.22 408 A 1 
ATOM 3052 O O   . GLY A 0 408 . -54.112  -22.998 108.042 1.00 27.22 408 A 1 
ATOM 3053 N N   . GLY A 0 409 . -54.665  -24.937 109.052 1.00 26.73 409 A 1 
ATOM 3054 C CA  . GLY A 0 409 . -55.655  -24.355 109.954 1.00 26.73 409 A 1 
ATOM 3055 C C   . GLY A 0 409 . -57.030  -25.014 110.024 1.00 26.73 409 A 1 
ATOM 3056 O O   . GLY A 0 409 . -57.865  -24.774 109.167 1.00 26.73 409 A 1 
ATOM 3057 N N   . GLN A 0 410 . -57.259  -25.658 111.180 1.00 30.31 410 A 1 
ATOM 3058 C CA  . GLN A 0 410 . -58.494  -25.614 111.994 1.00 30.31 410 A 1 
ATOM 3059 C C   . GLN A 0 410 . -59.603  -26.612 111.585 1.00 30.31 410 A 1 
ATOM 3060 C CB  . GLN A 0 410 . -58.972  -24.151 112.112 1.00 30.31 410 A 1 
ATOM 3061 O O   . GLN A 0 410 . -60.254  -26.443 110.568 1.00 30.31 410 A 1 
ATOM 3062 C CG  . GLN A 0 410 . -57.885  -23.214 112.690 1.00 30.31 410 A 1 
ATOM 3063 C CD  . GLN A 0 410 . -58.211  -21.730 112.577 1.00 30.31 410 A 1 
ATOM 3064 N NE2 . GLN A 0 410 . -57.319  -20.866 113.010 1.00 30.31 410 A 1 
ATOM 3065 O OE1 . GLN A 0 410 . -59.251  -21.305 112.117 1.00 30.31 410 A 1 
ATOM 3066 N N   . GLN A 0 411 . -59.833  -27.759 112.246 1.00 25.20 411 A 1 
ATOM 3067 C CA  . GLN A 0 411 . -60.000  -28.122 113.674 1.00 25.20 411 A 1 
ATOM 3068 C C   . GLN A 0 411 . -61.304  -27.598 114.312 1.00 25.20 411 A 1 
ATOM 3069 C CB  . GLN A 0 411 . -58.757  -27.860 114.560 1.00 25.20 411 A 1 
ATOM 3070 O O   . GLN A 0 411 . -61.323  -26.474 114.795 1.00 25.20 411 A 1 
ATOM 3071 C CG  . GLN A 0 411 . -58.765  -28.667 115.877 1.00 25.20 411 A 1 
ATOM 3072 C CD  . GLN A 0 411 . -57.539  -28.409 116.760 1.00 25.20 411 A 1 
ATOM 3073 N NE2 . GLN A 0 411 . -57.408  -29.088 117.880 1.00 25.20 411 A 1 
ATOM 3074 O OE1 . GLN A 0 411 . -56.674  -27.604 116.475 1.00 25.20 411 A 1 
ATOM 3075 N N   . ALA A 0 412 . -62.343  -28.451 114.418 1.00 29.02 412 A 1 
ATOM 3076 C CA  . ALA A 0 412 . -62.945  -28.859 115.705 1.00 29.02 412 A 1 
ATOM 3077 C C   . ALA A 0 412 . -64.200  -29.764 115.583 1.00 29.02 412 A 1 
ATOM 3078 C CB  . ALA A 0 412 . -63.316  -27.654 116.587 1.00 29.02 412 A 1 
ATOM 3079 O O   . ALA A 0 412 . -65.219  -29.379 115.024 1.00 29.02 412 A 1 
ATOM 3080 N N   . SER A 0 413 . -64.138  -30.879 116.328 1.00 34.57 413 A 1 
ATOM 3081 C CA  . SER A 0 413 . -65.222  -31.638 116.992 1.00 34.57 413 A 1 
ATOM 3082 C C   . SER A 0 413 . -66.107  -32.600 116.181 1.00 34.57 413 A 1 
ATOM 3083 C CB  . SER A 0 413 . -66.092  -30.702 117.848 1.00 34.57 413 A 1 
ATOM 3084 O O   . SER A 0 413 . -66.550  -32.261 115.098 1.00 34.57 413 A 1 
ATOM 3085 O OG  . SER A 0 413 . -66.979  -29.929 117.071 1.00 34.57 413 A 1 
ATOM 3086 N N   . LYS A 0 414 . -66.559  -33.761 116.681 1.00 28.18 414 A 1 
ATOM 3087 C CA  . LYS A 0 414 . -66.109  -34.840 117.605 1.00 28.18 414 A 1 
ATOM 3088 C C   . LYS A 0 414 . -67.340  -35.764 117.751 1.00 28.18 414 A 1 
ATOM 3089 C CB  . LYS A 0 414 . -65.659  -34.360 119.012 1.00 28.18 414 A 1 
ATOM 3090 O O   . LYS A 0 414 . -68.439  -35.245 117.889 1.00 28.18 414 A 1 
ATOM 3091 C CG  . LYS A 0 414 . -65.386  -35.487 120.033 1.00 28.18 414 A 1 
ATOM 3092 C CD  . LYS A 0 414 . -64.715  -34.951 121.312 1.00 28.18 414 A 1 
ATOM 3093 C CE  . LYS A 0 414 . -64.428  -36.091 122.303 1.00 28.18 414 A 1 
ATOM 3094 N NZ  . LYS A 0 414 . -63.745  -35.608 123.533 1.00 28.18 414 A 1 
ATOM 3095 N N   . ALA A 0 415 . -67.101  -37.079 117.842 1.00 31.72 415 A 1 
ATOM 3096 C CA  . ALA A 0 415 . -68.046  -38.196 118.058 1.00 31.72 415 A 1 
ATOM 3097 C C   . ALA A 0 415 . -68.721  -38.696 116.762 1.00 31.72 415 A 1 
ATOM 3098 C CB  . ALA A 0 415 . -69.050  -37.869 119.179 1.00 31.72 415 A 1 
ATOM 3099 O O   . ALA A 0 415 . -69.582  -38.027 116.220 1.00 31.72 415 A 1 
ATOM 3100 N N   . GLY A 0 416 . -68.365  -39.826 116.147 1.00 27.45 416 A 1 
ATOM 3101 C CA  . GLY A 0 416 . -67.712  -41.039 116.638 1.00 27.45 416 A 1 
ATOM 3102 C C   . GLY A 0 416 . -68.769  -42.112 116.873 1.00 27.45 416 A 1 
ATOM 3103 O O   . GLY A 0 416 . -69.424  -42.038 117.897 1.00 27.45 416 A 1 
ATOM 3104 N N   . TYR A 0 417 . -68.934  -43.041 115.925 1.00 26.94 417 A 1 
ATOM 3105 C CA  . TYR A 0 417 . -69.159  -44.483 116.121 1.00 26.94 417 A 1 
ATOM 3106 C C   . TYR A 0 417 . -69.205  -45.189 114.753 1.00 26.94 417 A 1 
ATOM 3107 C CB  . TYR A 0 417 . -70.442  -44.819 116.917 1.00 26.94 417 A 1 
ATOM 3108 O O   . TYR A 0 417 . -69.997  -44.821 113.894 1.00 26.94 417 A 1 
ATOM 3109 C CG  . TYR A 0 417 . -70.209  -44.974 118.415 1.00 26.94 417 A 1 
ATOM 3110 C CD1 . TYR A 0 417 . -69.447  -46.054 118.906 1.00 26.94 417 A 1 
ATOM 3111 C CD2 . TYR A 0 417 . -70.726  -44.027 119.319 1.00 26.94 417 A 1 
ATOM 3112 C CE1 . TYR A 0 417 . -69.149  -46.142 120.281 1.00 26.94 417 A 1 
ATOM 3113 C CE2 . TYR A 0 417 . -70.405  -44.090 120.686 1.00 26.94 417 A 1 
ATOM 3114 O OH  . TYR A 0 417 . -69.294  -45.212 122.488 1.00 26.94 417 A 1 
ATOM 3115 C CZ  . TYR A 0 417 . -69.608  -45.147 121.169 1.00 26.94 417 A 1 
ATOM 3116 N N   . GLY A 0 418 . -68.372  -46.224 114.601 1.00 30.83 418 A 1 
ATOM 3117 C CA  . GLY A 0 418 . -68.651  -47.392 113.759 1.00 30.83 418 A 1 
ATOM 3118 C C   . GLY A 0 418 . -68.312  -47.290 112.275 1.00 30.83 418 A 1 
ATOM 3119 O O   . GLY A 0 418 . -69.189  -47.059 111.451 1.00 30.83 418 A 1 
ATOM 3120 N N   . ALA A 0 419 . -67.051  -47.557 111.934 1.00 29.03 419 A 1 
ATOM 3121 C CA  . ALA A 0 419 . -66.712  -48.116 110.633 1.00 29.03 419 A 1 
ATOM 3122 C C   . ALA A 0 419 . -67.395  -49.486 110.494 1.00 29.03 419 A 1 
ATOM 3123 C CB  . ALA A 0 419 . -65.184  -48.259 110.564 1.00 29.03 419 A 1 
ATOM 3124 O O   . ALA A 0 419 . -67.294  -50.296 111.410 1.00 29.03 419 A 1 
ATOM 3125 N N   . ASP A 0 420 . -68.131  -49.718 109.408 1.00 30.52 420 A 1 
ATOM 3126 C CA  . ASP A 0 420 . -67.747  -50.730 108.422 1.00 30.52 420 A 1 
ATOM 3127 C C   . ASP A 0 420 . -68.732  -50.788 107.240 1.00 30.52 420 A 1 
ATOM 3128 C CB  . ASP A 0 420 . -67.476  -52.126 109.028 1.00 30.52 420 A 1 
ATOM 3129 O O   . ASP A 0 420 . -69.946  -50.641 107.365 1.00 30.52 420 A 1 
ATOM 3130 C CG  . ASP A 0 420 . -66.042  -52.246 109.583 1.00 30.52 420 A 1 
ATOM 3131 O OD1 . ASP A 0 420 . -65.138  -51.618 108.977 1.00 30.52 420 A 1 
ATOM 3132 O OD2 . ASP A 0 420 . -65.845  -52.995 110.564 1.00 30.52 420 A 1 
ATOM 3133 N N   . ALA A 0 421 . -68.114  -50.925 106.068 1.00 28.67 421 A 1 
ATOM 3134 C CA  . ALA A 0 421 . -68.597  -50.914 104.693 1.00 28.67 421 A 1 
ATOM 3135 C C   . ALA A 0 421 . -70.016  -51.445 104.413 1.00 28.67 421 A 1 
ATOM 3136 C CB  . ALA A 0 421 . -67.594  -51.812 103.953 1.00 28.67 421 A 1 
ATOM 3137 O O   . ALA A 0 421 . -70.324  -52.570 104.780 1.00 28.67 421 A 1 
ATOM 3138 N N   . MET A 0 422 . -70.790  -50.730 103.574 1.00 26.11 422 A 1 
ATOM 3139 C CA  . MET A 0 422 . -71.592  -51.354 102.503 1.00 26.11 422 A 1 
ATOM 3140 C C   . MET A 0 422 . -72.138  -50.343 101.463 1.00 26.11 422 A 1 
ATOM 3141 C CB  . MET A 0 422 . -72.734  -52.246 103.057 1.00 26.11 422 A 1 
ATOM 3142 O O   . MET A 0 422 . -72.983  -49.505 101.750 1.00 26.11 422 A 1 
ATOM 3143 C CG  . MET A 0 422 . -72.407  -53.750 102.931 1.00 26.11 422 A 1 
ATOM 3144 S SD  . MET A 0 422 . -73.586  -54.873 103.715 1.00 26.11 422 A 1 
ATOM 3145 C CE  . MET A 0 422 . -72.497  -56.308 103.932 1.00 26.11 422 A 1 
ATOM 3146 N N   . VAL A 0 423 . -71.680  -50.546 100.219 1.00 30.61 423 A 1 
ATOM 3147 C CA  . VAL A 0 423 . -72.433  -50.485 98.945  1.00 30.61 423 A 1 
ATOM 3148 C C   . VAL A 0 423 . -72.843  -49.115 98.374  1.00 30.61 423 A 1 
ATOM 3149 C CB  . VAL A 0 423 . -73.575  -51.525 98.926  1.00 30.61 423 A 1 
ATOM 3150 O O   . VAL A 0 423 . -73.917  -48.574 98.618  1.00 30.61 423 A 1 
ATOM 3151 C CG1 . VAL A 0 423 . -74.251  -51.635 97.554  1.00 30.61 423 A 1 
ATOM 3152 C CG2 . VAL A 0 423 . -73.031  -52.931 99.224  1.00 30.61 423 A 1 
ATOM 3153 N N   . TRP A 0 424 . -71.971  -48.652 97.472  1.00 24.87 424 A 1 
ATOM 3154 C CA  . TRP A 0 424 . -72.247  -48.089 96.138  1.00 24.87 424 A 1 
ATOM 3155 C C   . TRP A 0 424 . -73.743  -47.949 95.762  1.00 24.87 424 A 1 
ATOM 3156 C CB  . TRP A 0 424 . -71.486  -48.982 95.121  1.00 24.87 424 A 1 
ATOM 3157 O O   . TRP A 0 424 . -74.382  -48.905 95.318  1.00 24.87 424 A 1 
ATOM 3158 C CG  . TRP A 0 424 . -70.637  -48.283 94.105  1.00 24.87 424 A 1 
ATOM 3159 C CD1 . TRP A 0 424 . -69.465  -47.657 94.366  1.00 24.87 424 A 1 
ATOM 3160 C CD2 . TRP A 0 424 . -70.821  -48.193 92.656  1.00 24.87 424 A 1 
ATOM 3161 C CE2 . TRP A 0 424 . -69.709  -47.486 92.105  1.00 24.87 424 A 1 
ATOM 3162 C CE3 . TRP A 0 424 . -71.806  -48.646 91.750  1.00 24.87 424 A 1 
ATOM 3163 N NE1 . TRP A 0 424 . -68.921  -47.178 93.191  1.00 24.87 424 A 1 
ATOM 3164 C CH2 . TRP A 0 424 . -70.578  -47.698 89.859  1.00 24.87 424 A 1 
ATOM 3165 C CZ2 . TRP A 0 424 . -69.580  -47.237 90.732  1.00 24.87 424 A 1 
ATOM 3166 C CZ3 . TRP A 0 424 . -71.686  -48.400 90.368  1.00 24.87 424 A 1 
ATOM 3167 N N   . LYS A 0 425 . -74.296  -46.733 95.867  1.00 30.26 425 A 1 
ATOM 3168 C CA  . LYS A 0 425 . -75.575  -46.354 95.242  1.00 30.26 425 A 1 
ATOM 3169 C C   . LYS A 0 425 . -75.327  -45.327 94.141  1.00 30.26 425 A 1 
ATOM 3170 C CB  . LYS A 0 425 . -76.592  -45.837 96.276  1.00 30.26 425 A 1 
ATOM 3171 O O   . LYS A 0 425 . -75.078  -44.159 94.419  1.00 30.26 425 A 1 
ATOM 3172 C CG  . LYS A 0 425 . -77.447  -46.966 96.871  1.00 30.26 425 A 1 
ATOM 3173 C CD  . LYS A 0 425 . -78.657  -46.384 97.616  1.00 30.26 425 A 1 
ATOM 3174 C CE  . LYS A 0 425 . -79.555  -47.510 98.137  1.00 30.26 425 A 1 
ATOM 3175 N NZ  . LYS A 0 425 . -80.788  -46.973 98.767  1.00 30.26 425 A 1 
ATOM 3176 N N   . GLY A 0 426 . -75.419  -45.784 92.893  1.00 28.51 426 A 1 
ATOM 3177 C CA  . GLY A 0 426 . -75.471  -44.924 91.717  1.00 28.51 426 A 1 
ATOM 3178 C C   . GLY A 0 426 . -76.726  -44.048 91.721  1.00 28.51 426 A 1 
ATOM 3179 O O   . GLY A 0 426 . -77.839  -44.538 91.912  1.00 28.51 426 A 1 
ATOM 3180 N N   . ALA A 0 427 . -76.535  -42.750 91.497  1.00 27.40 427 A 1 
ATOM 3181 C CA  . ALA A 0 427 . -77.592  -41.773 91.273  1.00 27.40 427 A 1 
ATOM 3182 C C   . ALA A 0 427 . -77.767  -41.547 89.760  1.00 27.40 427 A 1 
ATOM 3183 C CB  . ALA A 0 427 . -77.260  -40.500 92.064  1.00 27.40 427 A 1 
ATOM 3184 O O   . ALA A 0 427 . -77.379  -40.518 89.221  1.00 27.40 427 A 1 
ATOM 3185 N N   . SER A 0 428 . -78.328  -42.533 89.059  1.00 33.90 428 A 1 
ATOM 3186 C CA  . SER A 0 428 . -78.730  -42.428 87.650  1.00 33.90 428 A 1 
ATOM 3187 C C   . SER A 0 428 . -80.242  -42.608 87.521  1.00 33.90 428 A 1 
ATOM 3188 C CB  . SER A 0 428 . -77.947  -43.415 86.771  1.00 33.90 428 A 1 
ATOM 3189 O O   . SER A 0 428 . -80.735  -43.665 87.142  1.00 33.90 428 A 1 
ATOM 3190 O OG  . SER A 0 428 . -78.022  -44.735 87.278  1.00 33.90 428 A 1 
ATOM 3191 N N   . ALA A 0 429 . -81.016  -41.576 87.863  1.00 31.91 429 A 1 
ATOM 3192 C CA  . ALA A 0 429 . -82.452  -41.563 87.572  1.00 31.91 429 A 1 
ATOM 3193 C C   . ALA A 0 429 . -83.045  -40.143 87.526  1.00 31.91 429 A 1 
ATOM 3194 C CB  . ALA A 0 429 . -83.205  -42.475 88.560  1.00 31.91 429 A 1 
ATOM 3195 O O   . ALA A 0 429 . -84.083  -39.888 88.130  1.00 31.91 429 A 1 
ATOM 3196 N N   . GLN A 0 430 . -82.421  -39.205 86.810  1.00 35.07 430 A 1 
ATOM 3197 C CA  . GLN A 0 430 . -83.066  -37.932 86.462  1.00 35.07 430 A 1 
ATOM 3198 C C   . GLN A 0 430 . -83.025  -37.733 84.943  1.00 35.07 430 A 1 
ATOM 3199 C CB  . GLN A 0 430 . -82.499  -36.772 87.296  1.00 35.07 430 A 1 
ATOM 3200 O O   . GLN A 0 430 . -81.985  -37.503 84.339  1.00 35.07 430 A 1 
ATOM 3201 C CG  . GLN A 0 430 . -83.143  -36.782 88.699  1.00 35.07 430 A 1 
ATOM 3202 C CD  . GLN A 0 430 . -82.565  -35.752 89.661  1.00 35.07 430 A 1 
ATOM 3203 N NE2 . GLN A 0 430 . -83.247  -35.449 90.744  1.00 35.07 430 A 1 
ATOM 3204 O OE1 . GLN A 0 430 . -81.486  -35.224 89.487  1.00 35.07 430 A 1 
ATOM 3205 N N   . ARG A 0 431 . -84.205  -37.925 84.340  1.00 33.75 431 A 1 
ATOM 3206 C CA  . ARG A 0 431 . -84.533  -37.746 82.923  1.00 33.75 431 A 1 
ATOM 3207 C C   . ARG A 0 431 . -84.742  -36.259 82.631  1.00 33.75 431 A 1 
ATOM 3208 C CB  . ARG A 0 431 . -85.853  -38.490 82.610  1.00 33.75 431 A 1 
ATOM 3209 O O   . ARG A 0 431 . -85.752  -35.711 83.057  1.00 33.75 431 A 1 
ATOM 3210 C CG  . ARG A 0 431 . -85.702  -39.973 82.264  1.00 33.75 431 A 1 
ATOM 3211 C CD  . ARG A 0 431 . -87.073  -40.612 81.977  1.00 33.75 431 A 1 
ATOM 3212 N NE  . ARG A 0 431 . -87.700  -41.161 83.200  1.00 33.75 431 A 1 
ATOM 3213 N NH1 . ARG A 0 431 . -88.006  -43.328 82.472  1.00 33.75 431 A 1 
ATOM 3214 N NH2 . ARG A 0 431 . -88.523  -42.792 84.568  1.00 33.75 431 A 1 
ATOM 3215 C CZ  . ARG A 0 431 . -88.073  -42.416 83.403  1.00 33.75 431 A 1 
ATOM 3216 N N   . ALA A 0 432 . -83.851  -35.656 81.856  1.00 33.05 432 A 1 
ATOM 3217 C CA  . ALA A 0 432 . -84.139  -34.486 81.027  1.00 33.05 432 A 1 
ATOM 3218 C C   . ALA A 0 432 . -83.090  -34.447 79.906  1.00 33.05 432 A 1 
ATOM 3219 C CB  . ALA A 0 432 . -84.145  -33.208 81.879  1.00 33.05 432 A 1 
ATOM 3220 O O   . ALA A 0 432 . -82.034  -33.843 80.052  1.00 33.05 432 A 1 
ATOM 3221 N N   . ALA A 0 433 . -83.340  -35.185 78.822  1.00 31.89 433 A 1 
ATOM 3222 C CA  . ALA A 0 433 . -82.489  -35.154 77.637  1.00 31.89 433 A 1 
ATOM 3223 C C   . ALA A 0 433 . -82.709  -33.815 76.916  1.00 31.89 433 A 1 
ATOM 3224 C CB  . ALA A 0 433 . -82.821  -36.370 76.759  1.00 31.89 433 A 1 
ATOM 3225 O O   . ALA A 0 433 . -83.799  -33.567 76.399  1.00 31.89 433 A 1 
ATOM 3226 N N   . ALA A 0 434 . -81.706  -32.938 76.939  1.00 32.27 434 A 1 
ATOM 3227 C CA  . ALA A 0 434 . -81.681  -31.723 76.137  1.00 32.27 434 A 1 
ATOM 3228 C C   . ALA A 0 434 . -81.440  -32.107 74.668  1.00 32.27 434 A 1 
ATOM 3229 C CB  . ALA A 0 434 . -80.592  -30.792 76.689  1.00 32.27 434 A 1 
ATOM 3230 O O   . ALA A 0 434 . -80.441  -32.751 74.357  1.00 32.27 434 A 1 
ATOM 3231 N N   . ALA A 0 435 . -82.364  -31.743 73.780  1.00 32.81 435 A 1 
ATOM 3232 C CA  . ALA A 0 435 . -82.151  -31.806 72.339  1.00 32.81 435 A 1 
ATOM 3233 C C   . ALA A 0 435 . -81.243  -30.627 71.949  1.00 32.81 435 A 1 
ATOM 3234 C CB  . ALA A 0 435 . -83.522  -31.774 71.644  1.00 32.81 435 A 1 
ATOM 3235 O O   . ALA A 0 435 . -81.715  -29.495 71.884  1.00 32.81 435 A 1 
ATOM 3236 N N   . GLY A 0 436 . -79.940  -30.881 71.807  1.00 38.13 436 A 1 
ATOM 3237 C CA  . GLY A 0 436 . -78.984  -29.919 71.255  1.00 38.13 436 A 1 
ATOM 3238 C C   . GLY A 0 436 . -79.063  -29.924 69.730  1.00 38.13 436 A 1 
ATOM 3239 O O   . GLY A 0 436 . -79.125  -31.000 69.136  1.00 38.13 436 A 1 
ATOM 3240 N N   . ALA A 0 437 . -79.124  -28.738 69.129  1.00 34.01 437 A 1 
ATOM 3241 C CA  . ALA A 0 437 . -78.817  -28.533 67.717  1.00 34.01 437 A 1 
ATOM 3242 C C   . ALA A 0 437 . -77.290  -28.399 67.582  1.00 34.01 437 A 1 
ATOM 3243 C CB  . ALA A 0 437 . -79.572  -27.291 67.222  1.00 34.01 437 A 1 
ATOM 3244 O O   . ALA A 0 437 . -76.662  -27.893 68.510  1.00 34.01 437 A 1 
ATOM 3245 N N   . TYR A 0 438 . -76.740  -28.913 66.487  1.00 42.20 438 A 1 
ATOM 3246 C CA  . TYR A 0 438 . -75.332  -28.819 66.105  1.00 42.20 438 A 1 
ATOM 3247 C C   . TYR A 0 438 . -75.268  -27.881 64.894  1.00 42.20 438 A 1 
ATOM 3248 C CB  . TYR A 0 438 . -74.808  -30.223 65.727  1.00 42.20 438 A 1 
ATOM 3249 O O   . TYR A 0 438 . -76.061  -28.077 63.969  1.00 42.20 438 A 1 
ATOM 3250 C CG  . TYR A 0 438 . -74.875  -31.282 66.820  1.00 42.20 438 A 1 
ATOM 3251 C CD1 . TYR A 0 438 . -73.786  -31.443 67.695  1.00 42.20 438 A 1 
ATOM 3252 C CD2 . TYR A 0 438 . -76.005  -32.117 66.951  1.00 42.20 438 A 1 
ATOM 3253 C CE1 . TYR A 0 438 . -73.824  -32.422 68.706  1.00 42.20 438 A 1 
ATOM 3254 C CE2 . TYR A 0 438 . -76.055  -33.095 67.966  1.00 42.20 438 A 1 
ATOM 3255 O OH  . TYR A 0 438 . -74.996  -34.174 69.842  1.00 42.20 438 A 1 
ATOM 3256 C CZ  . TYR A 0 438 . -74.961  -33.246 68.845  1.00 42.20 438 A 1 
ATOM 3257 N N   . ASP A 0 439 . -74.387  -26.891 64.907  1.00 41.09 439 A 1 
ATOM 3258 C CA  . ASP A 0 439 . -74.019  -26.054 63.766  1.00 41.09 439 A 1 
ATOM 3259 C C   . ASP A 0 439 . -72.522  -26.246 63.490  1.00 41.09 439 A 1 
ATOM 3260 C CB  . ASP A 0 439 . -74.448  -24.578 63.953  1.00 41.09 439 A 1 
ATOM 3261 O O   . ASP A 0 439 . -71.680  -25.525 63.998  1.00 41.09 439 A 1 
ATOM 3262 C CG  . ASP A 0 439 . -74.124  -23.877 65.288  1.00 41.09 439 A 1 
ATOM 3263 O OD1 . ASP A 0 439 . -73.984  -24.576 66.318  1.00 41.09 439 A 1 
ATOM 3264 O OD2 . ASP A 0 439 . -74.334  -22.642 65.344  1.00 41.09 439 A 1 
ATOM 3265 N N   . ASN A 0 440 . -72.186  -27.280 62.708  1.00 44.11 440 A 1 
ATOM 3266 C CA  . ASN A 0 440 . -70.839  -27.451 62.155  1.00 44.11 440 A 1 
ATOM 3267 C C   . ASN A 0 440 . -70.793  -26.754 60.781  1.00 44.11 440 A 1 
ATOM 3268 C CB  . ASN A 0 440 . -70.505  -28.952 62.022  1.00 44.11 440 A 1 
ATOM 3269 O O   . ASN A 0 440 . -70.971  -27.410 59.750  1.00 44.11 440 A 1 
ATOM 3270 C CG  . ASN A 0 440 . -70.385  -29.757 63.304  1.00 44.11 440 A 1 
ATOM 3271 N ND2 . ASN A 0 440 . -70.810  -31.000 63.250  1.00 44.11 440 A 1 
ATOM 3272 O OD1 . ASN A 0 440 . -69.853  -29.371 64.334  1.00 44.11 440 A 1 
ATOM 3273 N N   . ASP A 0 441 . -70.611  -25.438 60.738  1.00 49.85 441 A 1 
ATOM 3274 C CA  . ASP A 0 441 . -70.541  -24.684 59.488  1.00 49.85 441 A 1 
ATOM 3275 C C   . ASP A 0 441 . -69.104  -24.681 58.912  1.00 49.85 441 A 1 
ATOM 3276 C CB  . ASP A 0 441 . -71.116  -23.264 59.680  1.00 49.85 441 A 1 
ATOM 3277 O O   . ASP A 0 441 . -68.310  -23.752 59.092  1.00 49.85 441 A 1 
ATOM 3278 C CG  . ASP A 0 441 . -72.653  -23.174 59.734  1.00 49.85 441 A 1 
ATOM 3279 O OD1 . ASP A 0 441 . -73.340  -24.045 59.147  1.00 49.85 441 A 1 
ATOM 3280 O OD2 . ASP A 0 441 . -73.160  -22.127 60.202  1.00 49.85 441 A 1 
ATOM 3281 N N   . GLU A 0 442 . -68.769  -25.678 58.081  1.00 48.60 442 A 1 
ATOM 3282 C CA  . GLU A 0 442 . -67.545  -25.625 57.263  1.00 48.60 442 A 1 
ATOM 3283 C C   . GLU A 0 442 . -67.668  -24.568 56.145  1.00 48.60 442 A 1 
ATOM 3284 C CB  . GLU A 0 442 . -67.152  -26.994 56.669  1.00 48.60 442 A 1 
ATOM 3285 O O   . GLU A 0 442 . -68.202  -24.812 55.055  1.00 48.60 442 A 1 
ATOM 3286 C CG  . GLU A 0 442 . -66.345  -27.884 57.632  1.00 48.60 442 A 1 
ATOM 3287 C CD  . GLU A 0 442 . -65.655  -29.089 56.953  1.00 48.60 442 A 1 
ATOM 3288 O OE1 . GLU A 0 442 . -64.910  -29.822 57.660  1.00 48.60 442 A 1 
ATOM 3289 O OE2 . GLU A 0 442 . -65.708  -29.247 55.710  1.00 48.60 442 A 1 
ATOM 3290 N N   . TRP A 0 443 . -67.104  -23.378 56.368  1.00 58.27 443 A 1 
ATOM 3291 C CA  . TRP A 0 443 . -67.074  -22.308 55.368  1.00 58.27 443 A 1 
ATOM 3292 C C   . TRP A 0 443 . -65.734  -22.218 54.616  1.00 58.27 443 A 1 
ATOM 3293 C CB  . TRP A 0 443 . -67.540  -20.988 55.989  1.00 58.27 443 A 1 
ATOM 3294 O O   . TRP A 0 443 . -64.647  -22.465 55.138  1.00 58.27 443 A 1 
ATOM 3295 C CG  . TRP A 0 443 . -66.687  -20.435 57.083  1.00 58.27 443 A 1 
ATOM 3296 C CD1 . TRP A 0 443 . -66.849  -20.675 58.405  1.00 58.27 443 A 1 
ATOM 3297 C CD2 . TRP A 0 443 . -65.515  -19.577 56.977  1.00 58.27 443 A 1 
ATOM 3298 C CE2 . TRP A 0 443 . -65.035  -19.301 58.291  1.00 58.27 443 A 1 
ATOM 3299 C CE3 . TRP A 0 443 . -64.777  -19.050 55.897  1.00 58.27 443 A 1 
ATOM 3300 N NE1 . TRP A 0 443 . -65.884  -19.996 59.122  1.00 58.27 443 A 1 
ATOM 3301 C CH2 . TRP A 0 443 . -63.166  -18.038 57.425  1.00 58.27 443 A 1 
ATOM 3302 C CZ2 . TRP A 0 443 . -63.900  -18.513 58.521  1.00 58.27 443 A 1 
ATOM 3303 C CZ3 . TRP A 0 443 . -63.596  -18.318 56.118  1.00 58.27 443 A 1 
ATOM 3304 N N   . ALA A 0 444 . -65.808  -21.822 53.340  1.00 52.83 444 A 1 
ATOM 3305 C CA  . ALA A 0 444 . -64.654  -21.555 52.480  1.00 52.83 444 A 1 
ATOM 3306 C C   . ALA A 0 444 . -64.708  -20.105 51.983  1.00 52.83 444 A 1 
ATOM 3307 C CB  . ALA A 0 444 . -64.641  -22.566 51.324  1.00 52.83 444 A 1 
ATOM 3308 O O   . ALA A 0 444 . -65.756  -19.656 51.517  1.00 52.83 444 A 1 
ATOM 3309 N N   . LYS A 0 445 . -63.589  -19.371 52.050  1.00 57.89 445 A 1 
ATOM 3310 C CA  . LYS A 0 445 . -63.471  -18.022 51.465  1.00 57.89 445 A 1 
ATOM 3311 C C   . LYS A 0 445 . -62.408  -18.002 50.375  1.00 57.89 445 A 1 
ATOM 3312 C CB  . LYS A 0 445 . -63.209  -16.942 52.530  1.00 57.89 445 A 1 
ATOM 3313 O O   . LYS A 0 445 . -61.297  -18.493 50.556  1.00 57.89 445 A 1 
ATOM 3314 C CG  . LYS A 0 445 . -64.489  -16.571 53.298  1.00 57.89 445 A 1 
ATOM 3315 C CD  . LYS A 0 445 . -64.223  -15.558 54.428  1.00 57.89 445 A 1 
ATOM 3316 C CE  . LYS A 0 445 . -65.444  -15.464 55.360  1.00 57.89 445 A 1 
ATOM 3317 N NZ  . LYS A 0 445 . -65.059  -15.420 56.796  1.00 57.89 445 A 1 
ATOM 3318 N N   . GLN A 0 446 . -62.778  -17.398 49.254  1.00 61.98 446 A 1 
ATOM 3319 C CA  . GLN A 0 446 . -61.919  -17.181 48.095  1.00 61.98 446 A 1 
ATOM 3320 C C   . GLN A 0 446 . -61.096  -15.901 48.294  1.00 61.98 446 A 1 
ATOM 3321 C CB  . GLN A 0 446 . -62.813  -17.112 46.844  1.00 61.98 446 A 1 
ATOM 3322 O O   . GLN A 0 446 . -61.596  -14.922 48.860  1.00 61.98 446 A 1 
ATOM 3323 C CG  . GLN A 0 446 . -63.462  -18.476 46.533  1.00 61.98 446 A 1 
ATOM 3324 C CD  . GLN A 0 446 . -64.725  -18.406 45.679  1.00 61.98 446 A 1 
ATOM 3325 N NE2 . GLN A 0 446 . -65.239  -19.537 45.245  1.00 61.98 446 A 1 
ATOM 3326 O OE1 . GLN A 0 446 . -65.302  -17.367 45.420  1.00 61.98 446 A 1 
ATOM 3327 N N   . ALA A 0 447 . -59.844  -15.925 47.846  1.00 59.84 447 A 1 
ATOM 3328 C CA  . ALA A 0 447 . -59.018  -14.743 47.636  1.00 59.84 447 A 1 
ATOM 3329 C C   . ALA A 0 447 . -58.570  -14.723 46.168  1.00 59.84 447 A 1 
ATOM 3330 C CB  . ALA A 0 447 . -57.839  -14.751 48.617  1.00 59.84 447 A 1 
ATOM 3331 O O   . ALA A 0 447 . -58.264  -15.772 45.600  1.00 59.84 447 A 1 
ATOM 3332 N N   . TYR A 0 448 . -58.575  -13.535 45.571  1.00 66.95 448 A 1 
ATOM 3333 C CA  . TYR A 0 448 . -58.169  -13.297 44.189  1.00 66.95 448 A 1 
ATOM 3334 C C   . TYR A 0 448 . -56.996  -12.320 44.188  1.00 66.95 448 A 1 
ATOM 3335 C CB  . TYR A 0 448 . -59.355  -12.757 43.377  1.00 66.95 448 A 1 
ATOM 3336 O O   . TYR A 0 448 . -57.031  -11.337 44.936  1.00 66.95 448 A 1 
ATOM 3337 C CG  . TYR A 0 448 . -60.480  -13.758 43.184  1.00 66.95 448 A 1 
ATOM 3338 C CD1 . TYR A 0 448 . -60.398  -14.689 42.131  1.00 66.95 448 A 1 
ATOM 3339 C CD2 . TYR A 0 448 . -61.592  -13.773 44.053  1.00 66.95 448 A 1 
ATOM 3340 C CE1 . TYR A 0 448 . -61.425  -15.629 41.935  1.00 66.95 448 A 1 
ATOM 3341 C CE2 . TYR A 0 448 . -62.620  -14.720 43.866  1.00 66.95 448 A 1 
ATOM 3342 O OH  . TYR A 0 448 . -63.523  -16.560 42.617  1.00 66.95 448 A 1 
ATOM 3343 C CZ  . TYR A 0 448 . -62.537  -15.646 42.804  1.00 66.95 448 A 1 
ATOM 3344 N N   . GLY A 0 449 . -55.988  -12.615 43.374  1.00 71.95 449 A 1 
ATOM 3345 C CA  . GLY A 0 449 . -54.845  -11.753 43.090  1.00 71.95 449 A 1 
ATOM 3346 C C   . GLY A 0 449 . -54.724  -11.497 41.589  1.00 71.95 449 A 1 
ATOM 3347 O O   . GLY A 0 449 . -55.392  -12.155 40.784  1.00 71.95 449 A 1 
ATOM 3348 N N   . SER A 0 450 . -53.924  -10.502 41.237  1.00 73.81 450 A 1 
ATOM 3349 C CA  . SER A 0 450 . -53.551  -10.191 39.859  1.00 73.81 450 A 1 
ATOM 3350 C C   . SER A 0 450 . -52.144  -9.613  39.841  1.00 73.81 450 A 1 
ATOM 3351 C CB  . SER A 0 450 . -54.522  -9.186  39.232  1.00 73.81 450 A 1 
ATOM 3352 O O   . SER A 0 450 . -51.909  -8.612  40.528  1.00 73.81 450 A 1 
ATOM 3353 O OG  . SER A 0 450 . -54.614  -8.019  40.039  1.00 73.81 450 A 1 
ATOM 3354 N N   . ASP A 0 451 . -51.286  -10.241 39.065  1.00 74.03 451 A 1 
ATOM 3355 C CA  . ASP A 0 451 . -49.957  -9.824  38.640  1.00 74.03 451 A 1 
ATOM 3356 C C   . ASP A 0 451 . -50.130  -8.866  37.458  1.00 74.03 451 A 1 
ATOM 3357 C CB  . ASP A 0 451 . -49.063  -11.021 38.213  1.00 74.03 451 A 1 
ATOM 3358 O O   . ASP A 0 451 . -51.041  -9.025  36.642  1.00 74.03 451 A 1 
ATOM 3359 C CG  . ASP A 0 451 . -49.540  -12.451 38.521  1.00 74.03 451 A 1 
ATOM 3360 O OD1 . ASP A 0 451 . -50.769  -12.735 38.520  1.00 74.03 451 A 1 
ATOM 3361 O OD2 . ASP A 0 451 . -48.692  -13.284 38.903  1.00 74.03 451 A 1 
ATOM 3362 N N   . TYR A 0 452 . -49.308  -7.824  37.403  1.00 79.33 452 A 1 
ATOM 3363 C CA  . TYR A 0 452 . -49.225  -6.942  36.238  1.00 79.33 452 A 1 
ATOM 3364 C C   . TYR A 0 452 . -47.754  -6.599  36.032  1.00 79.33 452 A 1 
ATOM 3365 C CB  . TYR A 0 452 . -50.088  -5.680  36.408  1.00 79.33 452 A 1 
ATOM 3366 O O   . TYR A 0 452 . -47.287  -5.525  36.430  1.00 79.33 452 A 1 
ATOM 3367 C CG  . TYR A 0 452 . -51.590  -5.889  36.434  1.00 79.33 452 A 1 
ATOM 3368 C CD1 . TYR A 0 452 . -52.302  -6.116  35.243  1.00 79.33 452 A 1 
ATOM 3369 C CD2 . TYR A 0 452 . -52.269  -5.866  37.663  1.00 79.33 452 A 1 
ATOM 3370 C CE1 . TYR A 0 452 . -53.688  -6.366  35.268  1.00 79.33 452 A 1 
ATOM 3371 C CE2 . TYR A 0 452 . -53.655  -6.093  37.697  1.00 79.33 452 A 1 
ATOM 3372 O OH  . TYR A 0 452 . -55.678  -6.715  36.607  1.00 79.33 452 A 1 
ATOM 3373 C CZ  . TYR A 0 452 . -54.358  -6.386  36.507  1.00 79.33 452 A 1 
ATOM 3374 N N   . ASP A 0 453 . -47.034  -7.533  35.425  1.00 79.58 453 A 1 
ATOM 3375 C CA  . ASP A 0 453 . -45.602  -7.434  35.194  1.00 79.58 453 A 1 
ATOM 3376 C C   . ASP A 0 453 . -45.344  -6.990  33.758  1.00 79.58 453 A 1 
ATOM 3377 C CB  . ASP A 0 453 . -44.915  -8.770  35.530  1.00 79.58 453 A 1 
ATOM 3378 O O   . ASP A 0 453 . -45.732  -7.639  32.790  1.00 79.58 453 A 1 
ATOM 3379 C CG  . ASP A 0 453 . -44.492  -8.905  36.994  1.00 79.58 453 A 1 
ATOM 3380 O OD1 . ASP A 0 453 . -44.796  -7.981  37.777  1.00 79.58 453 A 1 
ATOM 3381 O OD2 . ASP A 0 453 . -43.694  -9.837  37.260  1.00 79.58 453 A 1 
ATOM 3382 N N   . SER A 0 454 . -44.649  -5.867  33.595  1.00 81.69 454 A 1 
ATOM 3383 C CA  . SER A 0 454 . -44.202  -5.397  32.281  1.00 81.69 454 A 1 
ATOM 3384 C C   . SER A 0 454 . -42.686  -5.309  32.245  1.00 81.69 454 A 1 
ATOM 3385 C CB  . SER A 0 454 . -44.906  -4.107  31.854  1.00 81.69 454 A 1 
ATOM 3386 O O   . SER A 0 454 . -42.047  -4.655  33.077  1.00 81.69 454 A 1 
ATOM 3387 O OG  . SER A 0 454 . -44.856  -3.129  32.873  1.00 81.69 454 A 1 
ATOM 3388 N N   . ARG A 0 455 . -42.105  -6.009  31.275  1.00 82.37 455 A 1 
ATOM 3389 C CA  . ARG A 0 455 . -40.669  -6.143  31.071  1.00 82.37 455 A 1 
ATOM 3390 C C   . ARG A 0 455 . -40.322  -5.803  29.650  1.00 82.37 455 A 1 
ATOM 3391 C CB  . ARG A 0 455 . -40.224  -7.569  31.360  1.00 82.37 455 A 1 
ATOM 3392 O O   . ARG A 0 455 . -40.784  -6.458  28.725  1.00 82.37 455 A 1 
ATOM 3393 C CG  . ARG A 0 455 . -40.192  -7.812  32.853  1.00 82.37 455 A 1 
ATOM 3394 C CD  . ARG A 0 455 . -39.766  -9.248  33.113  1.00 82.37 455 A 1 
ATOM 3395 N NE  . ARG A 0 455 . -39.287  -9.357  34.488  1.00 82.37 455 A 1 
ATOM 3396 N NH1 . ARG A 0 455 . -38.214  -11.359 34.285  1.00 82.37 455 A 1 
ATOM 3397 N NH2 . ARG A 0 455 . -38.219  -10.269 36.249  1.00 82.37 455 A 1 
ATOM 3398 C CZ  . ARG A 0 455 . -38.568  -10.325 34.998  1.00 82.37 455 A 1 
ATOM 3399 N N   . TRP A 0 456 . -39.427  -4.849  29.501  1.00 89.72 456 A 1 
ATOM 3400 C CA  . TRP A 0 456 . -38.981  -4.404  28.200  1.00 89.72 456 A 1 
ATOM 3401 C C   . TRP A 0 456 . -37.466  -4.297  28.170  1.00 89.72 456 A 1 
ATOM 3402 C CB  . TRP A 0 456 . -39.672  -3.085  27.898  1.00 89.72 456 A 1 
ATOM 3403 O O   . TRP A 0 456 . -36.845  -3.912  29.165  1.00 89.72 456 A 1 
ATOM 3404 C CG  . TRP A 0 456 . -39.189  -2.437  26.656  1.00 89.72 456 A 1 
ATOM 3405 C CD1 . TRP A 0 456 . -39.663  -2.665  25.415  1.00 89.72 456 A 1 
ATOM 3406 C CD2 . TRP A 0 456 . -38.117  -1.469  26.524  1.00 89.72 456 A 1 
ATOM 3407 C CE2 . TRP A 0 456 . -38.121  -1.019  25.179  1.00 89.72 456 A 1 
ATOM 3408 C CE3 . TRP A 0 456 . -37.193  -0.880  27.413  1.00 89.72 456 A 1 
ATOM 3409 N NE1 . TRP A 0 456 . -39.011  -1.843  24.523  1.00 89.72 456 A 1 
ATOM 3410 C CH2 . TRP A 0 456 . -36.464  0.675   25.688  1.00 89.72 456 A 1 
ATOM 3411 C CZ2 . TRP A 0 456 . -37.385  0.097   24.790  1.00 89.72 456 A 1 
ATOM 3412 C CZ3 . TRP A 0 456 . -36.345  0.157   26.988  1.00 89.72 456 A 1 
ATOM 3413 N N   . GLY A 0 457 . -36.872  -4.615  27.024  1.00 86.35 457 A 1 
ATOM 3414 C CA  . GLY A 0 457 . -35.432  -4.571  26.839  1.00 86.35 457 A 1 
ATOM 3415 C C   . GLY A 0 457 . -35.014  -4.154  25.437  1.00 86.35 457 A 1 
ATOM 3416 O O   . GLY A 0 457 . -35.678  -4.459  24.445  1.00 86.35 457 A 1 
ATOM 3417 N N   . LYS A 0 458 . -33.872  -3.468  25.375  1.00 85.45 458 A 1 
ATOM 3418 C CA  . LYS A 0 458 . -33.067  -3.256  24.176  1.00 85.45 458 A 1 
ATOM 3419 C C   . LYS A 0 458 . -31.652  -3.733  24.441  1.00 85.45 458 A 1 
ATOM 3420 C CB  . LYS A 0 458 . -33.008  -1.782  23.778  1.00 85.45 458 A 1 
ATOM 3421 O O   . LYS A 0 458 . -31.053  -3.284  25.418  1.00 85.45 458 A 1 
ATOM 3422 C CG  . LYS A 0 458 . -34.385  -1.199  23.493  1.00 85.45 458 A 1 
ATOM 3423 C CD  . LYS A 0 458 . -34.205  0.184   22.867  1.00 85.45 458 A 1 
ATOM 3424 C CE  . LYS A 0 458 . -35.576  0.743   22.529  1.00 85.45 458 A 1 
ATOM 3425 N NZ  . LYS A 0 458 . -35.609  1.466   21.252  1.00 85.45 458 A 1 
ATOM 3426 N N   . SER A 0 459 . -31.111  -4.545  23.549  1.00 84.63 459 A 1 
ATOM 3427 C CA  . SER A 0 459 . -29.711  -4.959  23.586  1.00 84.63 459 A 1 
ATOM 3428 C C   . SER A 0 459 . -29.051  -4.744  22.229  1.00 84.63 459 A 1 
ATOM 3429 C CB  . SER A 0 459 . -29.560  -6.398  24.088  1.00 84.63 459 A 1 
ATOM 3430 O O   . SER A 0 459 . -29.657  -4.947  21.176  1.00 84.63 459 A 1 
ATOM 3431 O OG  . SER A 0 459 . -30.398  -7.285  23.377  1.00 84.63 459 A 1 
ATOM 3432 N N   . TYR A 0 460 . -27.804  -4.287  22.260  1.00 81.76 460 A 1 
ATOM 3433 C CA  . TYR A 0 460 . -26.902  -4.265  21.112  1.00 81.76 460 A 1 
ATOM 3434 C C   . TYR A 0 460 . -25.719  -5.142  21.474  1.00 81.76 460 A 1 
ATOM 3435 C CB  . TYR A 0 460 . -26.383  -2.845  20.831  1.00 81.76 460 A 1 
ATOM 3436 O O   . TYR A 0 460 . -24.995  -4.767  22.390  1.00 81.76 460 A 1 
ATOM 3437 C CG  . TYR A 0 460 . -27.412  -1.809  20.447  1.00 81.76 460 A 1 
ATOM 3438 C CD1 . TYR A 0 460 . -27.532  -1.393  19.110  1.00 81.76 460 A 1 
ATOM 3439 C CD2 . TYR A 0 460 . -28.226  -1.241  21.439  1.00 81.76 460 A 1 
ATOM 3440 C CE1 . TYR A 0 460 . -28.458  -0.389  18.769  1.00 81.76 460 A 1 
ATOM 3441 C CE2 . TYR A 0 460 . -29.138  -0.222  21.113  1.00 81.76 460 A 1 
ATOM 3442 O OH  . TYR A 0 460 . -30.210  1.108   19.430  1.00 81.76 460 A 1 
ATOM 3443 C CZ  . TYR A 0 460 . -29.260  0.197   19.769  1.00 81.76 460 A 1 
ATOM 3444 N N   . ASP A 0 461 . -25.487  -6.250  20.779  1.00 78.39 461 A 1 
ATOM 3445 C CA  . ASP A 0 461 . -24.452  -7.203  21.197  1.00 78.39 461 A 1 
ATOM 3446 C C   . ASP A 0 461 . -23.040  -6.640  21.019  1.00 78.39 461 A 1 
ATOM 3447 C CB  . ASP A 0 461 . -24.600  -8.513  20.415  1.00 78.39 461 A 1 
ATOM 3448 O O   . ASP A 0 461 . -22.246  -6.578  21.964  1.00 78.39 461 A 1 
ATOM 3449 C CG  . ASP A 0 461 . -25.756  -9.386  20.898  1.00 78.39 461 A 1 
ATOM 3450 O OD1 . ASP A 0 461 . -26.285  -9.134  22.000  1.00 78.39 461 A 1 
ATOM 3451 O OD2 . ASP A 0 461 . -26.062  -10.349 20.163  1.00 78.39 461 A 1 
ATOM 3452 N N   . SER A 0 462 . -22.708  -6.197  19.806  1.00 84.41 462 A 1 
ATOM 3453 C CA  . SER A 0 462 . -21.417  -5.572  19.550  1.00 84.41 462 A 1 
ATOM 3454 C C   . SER A 0 462 . -21.447  -4.648  18.343  1.00 84.41 462 A 1 
ATOM 3455 C CB  . SER A 0 462 . -20.307  -6.628  19.426  1.00 84.41 462 A 1 
ATOM 3456 O O   . SER A 0 462 . -22.161  -4.865  17.364  1.00 84.41 462 A 1 
ATOM 3457 O OG  . SER A 0 462 . -20.246  -7.201  18.139  1.00 84.41 462 A 1 
ATOM 3458 N N   . VAL A 0 463 . -20.638  -3.593  18.396  1.00 87.76 463 A 1 
ATOM 3459 C CA  . VAL A 0 463 . -20.344  -2.761  17.227  1.00 87.76 463 A 1 
ATOM 3460 C C   . VAL A 0 463 . -18.838  -2.608  17.083  1.00 87.76 463 A 1 
ATOM 3461 C CB  . VAL A 0 463 . -21.086  -1.409  17.235  1.00 87.76 463 A 1 
ATOM 3462 O O   . VAL A 0 463 . -18.130  -2.291  18.039  1.00 87.76 463 A 1 
ATOM 3463 C CG1 . VAL A 0 463 . -22.605  -1.592  17.150  1.00 87.76 463 A 1 
ATOM 3464 C CG2 . VAL A 0 463 . -20.800  -0.543  18.463  1.00 87.76 463 A 1 
ATOM 3465 N N   . SER A 0 464 . -18.334  -2.819  15.869  1.00 91.09 464 A 1 
ATOM 3466 C CA  . SER A 0 464 . -16.918  -2.686  15.539  1.00 91.09 464 A 1 
ATOM 3467 C C   . SER A 0 464 . -16.731  -1.777  14.332  1.00 91.09 464 A 1 
ATOM 3468 C CB  . SER A 0 464 . -16.270  -4.053  15.313  1.00 91.09 464 A 1 
ATOM 3469 O O   . SER A 0 464 . -17.394  -1.916  13.303  1.00 91.09 464 A 1 
ATOM 3470 O OG  . SER A 0 464 . -14.863  -3.923  15.143  1.00 91.09 464 A 1 
ATOM 3471 N N   . ALA A 0 465 . -15.792  -0.845  14.435  1.00 92.23 465 A 1 
ATOM 3472 C CA  . ALA A 0 465 . -15.371  0.010   13.338  1.00 92.23 465 A 1 
ATOM 3473 C C   . ALA A 0 465 . -13.854  -0.060  13.194  1.00 92.23 465 A 1 
ATOM 3474 C CB  . ALA A 0 465 . -15.875  1.438   13.567  1.00 92.23 465 A 1 
ATOM 3475 O O   . ALA A 0 465 . -13.118  0.244   14.130  1.00 92.23 465 A 1 
ATOM 3476 N N   . LYS A 0 466 . -13.374  -0.426  12.006  1.00 95.38 466 A 1 
ATOM 3477 C CA  . LYS A 0 466 . -11.947  -0.558  11.691  1.00 95.38 466 A 1 
ATOM 3478 C C   . LYS A 0 466 . -11.603  0.325   10.501  1.00 95.38 466 A 1 
ATOM 3479 C CB  . LYS A 0 466 . -11.582  -2.034  11.455  1.00 95.38 466 A 1 
ATOM 3480 O O   . LYS A 0 466 . -12.321  0.342   9.505   1.00 95.38 466 A 1 
ATOM 3481 C CG  . LYS A 0 466 . -11.811  -2.886  12.714  1.00 95.38 466 A 1 
ATOM 3482 C CD  . LYS A 0 466 . -11.656  -4.391  12.462  1.00 95.38 466 A 1 
ATOM 3483 C CE  . LYS A 0 466 . -12.021  -5.105  13.773  1.00 95.38 466 A 1 
ATOM 3484 N NZ  . LYS A 0 466 . -12.328  -6.545  13.596  1.00 95.38 466 A 1 
ATOM 3485 N N   . SER A 0 467 . -10.497  1.049   10.595  1.00 96.02 467 A 1 
ATOM 3486 C CA  . SER A 0 467 . -9.957   1.874   9.519   1.00 96.02 467 A 1 
ATOM 3487 C C   . SER A 0 467 . -8.475   1.584   9.359   1.00 96.02 467 A 1 
ATOM 3488 C CB  . SER A 0 467 . -10.181  3.359   9.808   1.00 96.02 467 A 1 
ATOM 3489 O O   . SER A 0 467 . -7.740   1.607   10.342  1.00 96.02 467 A 1 
ATOM 3490 O OG  . SER A 0 467 . -9.857   4.164   8.685   1.00 96.02 467 A 1 
ATOM 3491 N N   . TYR A 0 468 . -8.049   1.377   8.122   1.00 95.21 468 A 1 
ATOM 3492 C CA  . TYR A 0 468 . -6.660   1.180   7.727   1.00 95.21 468 A 1 
ATOM 3493 C C   . TYR A 0 468 . -6.315   2.211   6.656   1.00 95.21 468 A 1 
ATOM 3494 C CB  . TYR A 0 468 . -6.461   -0.253  7.217   1.00 95.21 468 A 1 
ATOM 3495 O O   . TYR A 0 468 . -7.112   2.434   5.746   1.00 95.21 468 A 1 
ATOM 3496 C CG  . TYR A 0 468 . -6.758   -1.322  8.254   1.00 95.21 468 A 1 
ATOM 3497 C CD1 . TYR A 0 468 . -5.726   -1.773  9.097   1.00 95.21 468 A 1 
ATOM 3498 C CD2 . TYR A 0 468 . -8.061   -1.842  8.395   1.00 95.21 468 A 1 
ATOM 3499 C CE1 . TYR A 0 468 . -5.992   -2.735  10.090  1.00 95.21 468 A 1 
ATOM 3500 C CE2 . TYR A 0 468 . -8.330   -2.809  9.384   1.00 95.21 468 A 1 
ATOM 3501 O OH  . TYR A 0 468 . -7.563   -4.168  11.204  1.00 95.21 468 A 1 
ATOM 3502 C CZ  . TYR A 0 468 . -7.298   -3.249  10.238  1.00 95.21 468 A 1 
ATOM 3503 N N   . ASP A 0 469 . -5.163   2.847   6.778   1.00 95.67 469 A 1 
ATOM 3504 C CA  . ASP A 0 469 . -4.566   3.705   5.757   1.00 95.67 469 A 1 
ATOM 3505 C C   . ASP A 0 469 . -3.105   3.263   5.627   1.00 95.67 469 A 1 
ATOM 3506 C CB  . ASP A 0 469 . -4.752   5.192   6.132   1.00 95.67 469 A 1 
ATOM 3507 O O   . ASP A 0 469 . -2.404   3.123   6.630   1.00 95.67 469 A 1 
ATOM 3508 C CG  . ASP A 0 469 . -4.354   6.183   5.019   1.00 95.67 469 A 1 
ATOM 3509 O OD1 . ASP A 0 469 . -3.167   6.218   4.658   1.00 95.67 469 A 1 
ATOM 3510 O OD2 . ASP A 0 469 . -5.226   6.951   4.528   1.00 95.67 469 A 1 
ATOM 3511 N N   . ASN A 0 470 . -2.693   2.937   4.410   1.00 95.98 470 A 1 
ATOM 3512 C CA  . ASN A 0 470 . -1.315   2.637   4.071   1.00 95.98 470 A 1 
ATOM 3513 C C   . ASN A 0 470 . -0.905   3.536   2.916   1.00 95.98 470 A 1 
ATOM 3514 C CB  . ASN A 0 470 . -1.144   1.154   3.718   1.00 95.98 470 A 1 
ATOM 3515 O O   . ASN A 0 470 . -1.596   3.572   1.897   1.00 95.98 470 A 1 
ATOM 3516 C CG  . ASN A 0 470 . 0.316    0.852   3.422   1.00 95.98 470 A 1 
ATOM 3517 N ND2 . ASN A 0 470 . 0.737    0.872   2.177   1.00 95.98 470 A 1 
ATOM 3518 O OD1 . ASN A 0 470 . 1.094    0.620   4.323   1.00 95.98 470 A 1 
ATOM 3519 N N   . GLU A 0 471 . 0.232    4.195   3.057   1.00 97.21 471 A 1 
ATOM 3520 C CA  . GLU A 0 471 . 0.834    5.038   2.039   1.00 97.21 471 A 1 
ATOM 3521 C C   . GLU A 0 471 . 2.294    4.631   1.876   1.00 97.21 471 A 1 
ATOM 3522 C CB  . GLU A 0 471 . 0.650    6.501   2.451   1.00 97.21 471 A 1 
ATOM 3523 O O   . GLU A 0 471 . 3.071    4.692   2.826   1.00 97.21 471 A 1 
ATOM 3524 C CG  . GLU A 0 471 . 1.102    7.496   1.375   1.00 97.21 471 A 1 
ATOM 3525 C CD  . GLU A 0 471 . 0.657    8.931   1.704   1.00 97.21 471 A 1 
ATOM 3526 O OE1 . GLU A 0 471 . 0.665    9.788   0.793   1.00 97.21 471 A 1 
ATOM 3527 O OE2 . GLU A 0 471 . 0.242    9.203   2.854   1.00 97.21 471 A 1 
ATOM 3528 N N   . SER A 0 472 . 2.644    4.196   0.674   1.00 97.84 472 A 1 
ATOM 3529 C CA  . SER A 0 472 . 3.970    3.712   0.316   1.00 97.84 472 A 1 
ATOM 3530 C C   . SER A 0 472 . 4.480    4.506   -0.875  1.00 97.84 472 A 1 
ATOM 3531 C CB  . SER A 0 472 . 3.925    2.218   -0.008  1.00 97.84 472 A 1 
ATOM 3532 O O   . SER A 0 472 . 3.798    4.647   -1.887  1.00 97.84 472 A 1 
ATOM 3533 O OG  . SER A 0 472 . 3.702    1.463   1.168   1.00 97.84 472 A 1 
ATOM 3534 N N   . TYR A 0 473 . 5.693    5.019   -0.763  1.00 98.43 473 A 1 
ATOM 3535 C CA  . TYR A 0 473 . 6.411    5.710   -1.820  1.00 98.43 473 A 1 
ATOM 3536 C C   . TYR A 0 473 . 7.779    5.065   -1.978  1.00 98.43 473 A 1 
ATOM 3537 C CB  . TYR A 0 473 . 6.519    7.199   -1.487  1.00 98.43 473 A 1 
ATOM 3538 O O   . TYR A 0 473 . 8.478    4.831   -0.994  1.00 98.43 473 A 1 
ATOM 3539 C CG  . TYR A 0 473 . 7.448    7.975   -2.401  1.00 98.43 473 A 1 
ATOM 3540 C CD1 . TYR A 0 473 . 8.785    8.202   -2.017  1.00 98.43 473 A 1 
ATOM 3541 C CD2 . TYR A 0 473 . 6.979    8.457   -3.637  1.00 98.43 473 A 1 
ATOM 3542 C CE1 . TYR A 0 473 . 9.643    8.945   -2.848  1.00 98.43 473 A 1 
ATOM 3543 C CE2 . TYR A 0 473 . 7.830    9.207   -4.469  1.00 98.43 473 A 1 
ATOM 3544 O OH  . TYR A 0 473 . 9.965    10.241  -4.832  1.00 98.43 473 A 1 
ATOM 3545 C CZ  . TYR A 0 473 . 9.157    9.464   -4.067  1.00 98.43 473 A 1 
ATOM 3546 N N   . ALA A 0 474 . 8.184    4.817   -3.217  1.00 98.21 474 A 1 
ATOM 3547 C CA  . ALA A 0 474 . 9.535    4.394   -3.531  1.00 98.21 474 A 1 
ATOM 3548 C C   . ALA A 0 474 . 10.047   5.143   -4.756  1.00 98.21 474 A 1 
ATOM 3549 C CB  . ALA A 0 474 . 9.602    2.872   -3.692  1.00 98.21 474 A 1 
ATOM 3550 O O   . ALA A 0 474 . 9.320    5.368   -5.724  1.00 98.21 474 A 1 
ATOM 3551 N N   . ARG A 0 475 . 11.321   5.518   -4.701  1.00 98.42 475 A 1 
ATOM 3552 C CA  . ARG A 0 475 . 12.045   6.132   -5.802  1.00 98.42 475 A 1 
ATOM 3553 C C   . ARG A 0 475 . 13.424   5.511   -5.915  1.00 98.42 475 A 1 
ATOM 3554 C CB  . ARG A 0 475 . 12.076   7.648   -5.607  1.00 98.42 475 A 1 
ATOM 3555 O O   . ARG A 0 475 . 14.182   5.493   -4.943  1.00 98.42 475 A 1 
ATOM 3556 C CG  . ARG A 0 475 . 12.901   8.352   -6.689  1.00 98.42 475 A 1 
ATOM 3557 C CD  . ARG A 0 475 . 12.719   9.865   -6.571  1.00 98.42 475 A 1 
ATOM 3558 N NE  . ARG A 0 475 . 13.486   10.565  -7.605  1.00 98.42 475 A 1 
ATOM 3559 N NH1 . ARG A 0 475 . 15.517   10.722  -6.540  1.00 98.42 475 A 1 
ATOM 3560 N NH2 . ARG A 0 475 . 15.205   11.550  -8.618  1.00 98.42 475 A 1 
ATOM 3561 C CZ  . ARG A 0 475 . 14.740   10.943  -7.569  1.00 98.42 475 A 1 
ATOM 3562 N N   . SER A 0 476 . 13.763   5.051   -7.108  1.00 98.30 476 A 1 
ATOM 3563 C CA  . SER A 0 476 . 15.122   4.660   -7.459  1.00 98.30 476 A 1 
ATOM 3564 C C   . SER A 0 476 . 15.635   5.488   -8.619  1.00 98.30 476 A 1 
ATOM 3565 C CB  . SER A 0 476 . 15.256   3.162   -7.728  1.00 98.30 476 A 1 
ATOM 3566 O O   . SER A 0 476 . 14.914   5.713   -9.585  1.00 98.30 476 A 1 
ATOM 3567 O OG  . SER A 0 476 . 14.328   2.695   -8.674  1.00 98.30 476 A 1 
ATOM 3568 N N   . VAL A 0 477 . 16.883   5.926   -8.507  1.00 98.37 477 A 1 
ATOM 3569 C CA  . VAL A 0 477 . 17.636   6.573   -9.580  1.00 98.37 477 A 1 
ATOM 3570 C C   . VAL A 0 477 . 18.914   5.793   -9.792  1.00 98.37 477 A 1 
ATOM 3571 C CB  . VAL A 0 477 . 17.984   8.031   -9.262  1.00 98.37 477 A 1 
ATOM 3572 O O   . VAL A 0 477 . 19.567   5.444   -8.807  1.00 98.37 477 A 1 
ATOM 3573 C CG1 . VAL A 0 477 . 18.760   8.727   -10.386 1.00 98.37 477 A 1 
ATOM 3574 C CG2 . VAL A 0 477 . 16.723   8.847   -9.015  1.00 98.37 477 A 1 
ATOM 3575 N N   . GLN A 0 478 . 19.247   5.558   -11.050 1.00 95.86 478 A 1 
ATOM 3576 C CA  . GLN A 0 478 . 20.554   5.118   -11.511 1.00 95.86 478 A 1 
ATOM 3577 C C   . GLN A 0 478 . 21.009   6.119   -12.568 1.00 95.86 478 A 1 
ATOM 3578 C CB  . GLN A 0 478 . 20.509   3.681   -12.032 1.00 95.86 478 A 1 
ATOM 3579 O O   . GLN A 0 478 . 20.185   6.589   -13.360 1.00 95.86 478 A 1 
ATOM 3580 C CG  . GLN A 0 478 . 19.960   2.730   -10.960 1.00 95.86 478 A 1 
ATOM 3581 C CD  . GLN A 0 478 . 19.898   1.298   -11.453 1.00 95.86 478 A 1 
ATOM 3582 N NE2 . GLN A 0 478 . 20.890   0.493   -11.172 1.00 95.86 478 A 1 
ATOM 3583 O OE1 . GLN A 0 478 . 18.929   0.848   -12.036 1.00 95.86 478 A 1 
ATOM 3584 N N   . ALA A 0 479 . 22.261   6.529   -12.489 1.00 94.74 479 A 1 
ATOM 3585 C CA  . ALA A 0 479 . 22.876   7.408   -13.456 1.00 94.74 479 A 1 
ATOM 3586 C C   . ALA A 0 479 . 24.322   6.962   -13.588 1.00 94.74 479 A 1 
ATOM 3587 C CB  . ALA A 0 479 . 22.743   8.870   -13.010 1.00 94.74 479 A 1 
ATOM 3588 O O   . ALA A 0 479 . 25.065   7.100   -12.615 1.00 94.74 479 A 1 
ATOM 3589 N N   . ASP A 0 480 . 24.652   6.443   -14.757 1.00 91.19 480 A 1 
ATOM 3590 C CA  . ASP A 0 480 . 25.922   5.799   -15.052 1.00 91.19 480 A 1 
ATOM 3591 C C   . ASP A 0 480 . 26.531   6.610   -16.222 1.00 91.19 480 A 1 
ATOM 3592 C CB  . ASP A 0 480 . 25.679   4.283   -15.285 1.00 91.19 480 A 1 
ATOM 3593 O O   . ASP A 0 480 . 25.831   6.962   -17.176 1.00 91.19 480 A 1 
ATOM 3594 C CG  . ASP A 0 480 . 24.826   3.568   -14.189 1.00 91.19 480 A 1 
ATOM 3595 O OD1 . ASP A 0 480 . 24.753   4.025   -13.014 1.00 91.19 480 A 1 
ATOM 3596 O OD2 . ASP A 0 480 . 24.068   2.614   -14.511 1.00 91.19 480 A 1 
ATOM 3597 N N   . ASP A 0 481 . 27.769   7.087   -16.072 1.00 91.50 481 A 1 
ATOM 3598 C CA  . ASP A 0 481 . 28.459   7.949   -17.051 1.00 91.50 481 A 1 
ATOM 3599 C C   . ASP A 0 481 . 29.862   7.401   -17.296 1.00 91.50 481 A 1 
ATOM 3600 C CB  . ASP A 0 481 . 28.448   9.425   -16.588 1.00 91.50 481 A 1 
ATOM 3601 O O   . ASP A 0 481 . 30.800   7.687   -16.542 1.00 91.50 481 A 1 
ATOM 3602 C CG  . ASP A 0 481 . 29.123   10.484  -17.494 1.00 91.50 481 A 1 
ATOM 3603 O OD1 . ASP A 0 481 . 29.487   10.275  -18.670 1.00 91.50 481 A 1 
ATOM 3604 O OD2 . ASP A 0 481 . 29.144   11.679  -17.097 1.00 91.50 481 A 1 
ATOM 3605 N N   . ASP A 0 482 . 29.969   6.621   -18.365 1.00 90.23 482 A 1 
ATOM 3606 C CA  . ASP A 0 482 . 31.196   5.996   -18.824 1.00 90.23 482 A 1 
ATOM 3607 C C   . ASP A 0 482 . 31.893   6.899   -19.830 1.00 90.23 482 A 1 
ATOM 3608 C CB  . ASP A 0 482 . 30.894   4.638   -19.463 1.00 90.23 482 A 1 
ATOM 3609 O O   . ASP A 0 482 . 31.309   7.370   -20.805 1.00 90.23 482 A 1 
ATOM 3610 C CG  . ASP A 0 482 . 30.541   3.566   -18.439 1.00 90.23 482 A 1 
ATOM 3611 O OD1 . ASP A 0 482 . 31.285   3.505   -17.437 1.00 90.23 482 A 1 
ATOM 3612 O OD2 . ASP A 0 482 . 29.643   2.750   -18.735 1.00 90.23 482 A 1 
ATOM 3613 N N   . GLN A 0 483 . 33.182   7.127   -19.624 1.00 88.61 483 A 1 
ATOM 3614 C CA  . GLN A 0 483 . 34.049   7.847   -20.546 1.00 88.61 483 A 1 
ATOM 3615 C C   . GLN A 0 483 . 35.288   7.015   -20.818 1.00 88.61 483 A 1 
ATOM 3616 C CB  . GLN A 0 483 . 34.443   9.212   -19.968 1.00 88.61 483 A 1 
ATOM 3617 O O   . GLN A 0 483 . 35.903   6.492   -19.890 1.00 88.61 483 A 1 
ATOM 3618 C CG  . GLN A 0 483 . 33.226   10.123  -19.788 1.00 88.61 483 A 1 
ATOM 3619 C CD  . GLN A 0 483 . 33.579   11.515  -19.278 1.00 88.61 483 A 1 
ATOM 3620 N NE2 . GLN A 0 483 . 32.771   12.502  -19.590 1.00 88.61 483 A 1 
ATOM 3621 O OE1 . GLN A 0 483 . 34.553   11.786  -18.585 1.00 88.61 483 A 1 
ATOM 3622 N N   . TRP A 0 484 . 35.701   6.952   -22.077 1.00 83.88 484 A 1 
ATOM 3623 C CA  . TRP A 0 484 . 36.929   6.264   -22.456 1.00 83.88 484 A 1 
ATOM 3624 C C   . TRP A 0 484 . 37.592   6.934   -23.653 1.00 83.88 484 A 1 
ATOM 3625 C CB  . TRP A 0 484 . 36.624   4.787   -22.726 1.00 83.88 484 A 1 
ATOM 3626 O O   . TRP A 0 484 . 36.914   7.534   -24.488 1.00 83.88 484 A 1 
ATOM 3627 C CG  . TRP A 0 484 . 35.759   4.525   -23.919 1.00 83.88 484 A 1 
ATOM 3628 C CD1 . TRP A 0 484 . 34.406   4.489   -23.936 1.00 83.88 484 A 1 
ATOM 3629 C CD2 . TRP A 0 484 . 36.184   4.272   -25.290 1.00 83.88 484 A 1 
ATOM 3630 C CE2 . TRP A 0 484 . 35.024   4.083   -26.097 1.00 83.88 484 A 1 
ATOM 3631 C CE3 . TRP A 0 484 . 37.439   4.183   -25.927 1.00 83.88 484 A 1 
ATOM 3632 N NE1 . TRP A 0 484 . 33.968   4.216   -25.218 1.00 83.88 484 A 1 
ATOM 3633 C CH2 . TRP A 0 484 . 36.373   3.733   -28.076 1.00 83.88 484 A 1 
ATOM 3634 C CZ2 . TRP A 0 484 . 35.106   3.819   -27.473 1.00 83.88 484 A 1 
ATOM 3635 C CZ3 . TRP A 0 484 . 37.534   3.915   -27.305 1.00 83.88 484 A 1 
ATOM 3636 N N   . ALA A 0 485 . 38.915   6.835   -23.739 1.00 86.51 485 A 1 
ATOM 3637 C CA  . ALA A 0 485 . 39.656   7.127   -24.956 1.00 86.51 485 A 1 
ATOM 3638 C C   . ALA A 0 485 . 40.797   6.130   -25.148 1.00 86.51 485 A 1 
ATOM 3639 C CB  . ALA A 0 485 . 40.187   8.565   -24.956 1.00 86.51 485 A 1 
ATOM 3640 O O   . ALA A 0 485 . 41.365   5.630   -24.175 1.00 86.51 485 A 1 
ATOM 3641 N N   . GLU A 0 486 . 41.133   5.896   -26.405 1.00 84.82 486 A 1 
ATOM 3642 C CA  . GLU A 0 486 . 42.245   5.073   -26.858 1.00 84.82 486 A 1 
ATOM 3643 C C   . GLU A 0 486 . 43.033   5.881   -27.888 1.00 84.82 486 A 1 
ATOM 3644 C CB  . GLU A 0 486 . 41.714   3.773   -27.488 1.00 84.82 486 A 1 
ATOM 3645 O O   . GLU A 0 486 . 42.430   6.478   -28.780 1.00 84.82 486 A 1 
ATOM 3646 C CG  . GLU A 0 486 . 41.029   2.833   -26.479 1.00 84.82 486 A 1 
ATOM 3647 C CD  . GLU A 0 486 . 40.438   1.555   -27.109 1.00 84.82 486 A 1 
ATOM 3648 O OE1 . GLU A 0 486 . 39.850   0.749   -26.349 1.00 84.82 486 A 1 
ATOM 3649 O OE2 . GLU A 0 486 . 40.618   1.316   -28.328 1.00 84.82 486 A 1 
ATOM 3650 N N   . ASP A 0 487 . 44.355   5.882   -27.777 1.00 80.55 487 A 1 
ATOM 3651 C CA  . ASP A 0 487 . 45.258   6.334   -28.827 1.00 80.55 487 A 1 
ATOM 3652 C C   . ASP A 0 487 . 46.132   5.162   -29.295 1.00 80.55 487 A 1 
ATOM 3653 C CB  . ASP A 0 487 . 46.026   7.608   -28.423 1.00 80.55 487 A 1 
ATOM 3654 O O   . ASP A 0 487 . 46.428   4.202   -28.571 1.00 80.55 487 A 1 
ATOM 3655 C CG  . ASP A 0 487 . 47.068   7.461   -27.314 1.00 80.55 487 A 1 
ATOM 3656 O OD1 . ASP A 0 487 . 47.561   6.334   -27.112 1.00 80.55 487 A 1 
ATOM 3657 O OD2 . ASP A 0 487 . 47.394   8.500   -26.690 1.00 80.55 487 A 1 
ATOM 3658 N N   . TYR A 0 488 . 46.468   5.156   -30.579 1.00 82.15 488 A 1 
ATOM 3659 C CA  . TYR A 0 488 . 47.328   4.131   -31.142 1.00 82.15 488 A 1 
ATOM 3660 C C   . TYR A 0 488 . 48.204   4.682   -32.250 1.00 82.15 488 A 1 
ATOM 3661 C CB  . TYR A 0 488 . 46.520   2.928   -31.633 1.00 82.15 488 A 1 
ATOM 3662 O O   . TYR A 0 488 . 47.796   4.842   -33.406 1.00 82.15 488 A 1 
ATOM 3663 C CG  . TYR A 0 488 . 47.415   1.822   -32.171 1.00 82.15 488 A 1 
ATOM 3664 C CD1 . TYR A 0 488 . 47.486   1.601   -33.556 1.00 82.15 488 A 1 
ATOM 3665 C CD2 . TYR A 0 488 . 48.247   1.090   -31.303 1.00 82.15 488 A 1 
ATOM 3666 C CE1 . TYR A 0 488 . 48.362   0.630   -34.073 1.00 82.15 488 A 1 
ATOM 3667 C CE2 . TYR A 0 488 . 49.116   0.102   -31.804 1.00 82.15 488 A 1 
ATOM 3668 O OH  . TYR A 0 488 . 50.008   -1.054  -33.737 1.00 82.15 488 A 1 
ATOM 3669 C CZ  . TYR A 0 488 . 49.172   -0.124  -33.194 1.00 82.15 488 A 1 
ATOM 3670 N N   . ASP A 0 489 . 49.474   4.822   -31.909 1.00 80.23 489 A 1 
ATOM 3671 C CA  . ASP A 0 489 . 50.501   5.316   -32.792 1.00 80.23 489 A 1 
ATOM 3672 C C   . ASP A 0 489 . 51.344   4.170   -33.352 1.00 80.23 489 A 1 
ATOM 3673 C CB  . ASP A 0 489 . 51.342   6.357   -32.043 1.00 80.23 489 A 1 
ATOM 3674 O O   . ASP A 0 489 . 51.751   3.210   -32.685 1.00 80.23 489 A 1 
ATOM 3675 C CG  . ASP A 0 489 . 50.808   7.781   -32.139 1.00 80.23 489 A 1 
ATOM 3676 O OD1 . ASP A 0 489 . 50.278   8.084   -33.229 1.00 80.23 489 A 1 
ATOM 3677 O OD2 . ASP A 0 489 . 51.167   8.612   -31.280 1.00 80.23 489 A 1 
ATOM 3678 N N   . ARG A 0 490 . 51.642   4.248   -34.650 1.00 73.37 490 A 1 
ATOM 3679 C CA  . ARG A 0 490 . 52.568   3.327   -35.307 1.00 73.37 490 A 1 
ATOM 3680 C C   . ARG A 0 490 . 53.478   4.065   -36.260 1.00 73.37 490 A 1 
ATOM 3681 C CB  . ARG A 0 490 . 51.778   2.226   -36.012 1.00 73.37 490 A 1 
ATOM 3682 O O   . ARG A 0 490 . 53.042   4.560   -37.296 1.00 73.37 490 A 1 
ATOM 3683 C CG  . ARG A 0 490 . 52.729   1.096   -36.406 1.00 73.37 490 A 1 
ATOM 3684 C CD  . ARG A 0 490 . 51.988   0.092   -37.277 1.00 73.37 490 A 1 
ATOM 3685 N NE  . ARG A 0 490 . 52.698   -1.195  -37.277 1.00 73.37 490 A 1 
ATOM 3686 N NH1 . ARG A 0 490 . 51.484   -2.172  -38.939 1.00 73.37 490 A 1 
ATOM 3687 N NH2 . ARG A 0 490 . 52.939   -3.397  -37.745 1.00 73.37 490 A 1 
ATOM 3688 C CZ  . ARG A 0 490 . 52.381   -2.245  -37.995 1.00 73.37 490 A 1 
ATOM 3689 N N   . TYR A 0 491 . 54.780   3.995   -36.008 1.00 72.06 491 A 1 
ATOM 3690 C CA  . TYR A 0 491 . 55.789   4.612   -36.864 1.00 72.06 491 A 1 
ATOM 3691 C C   . TYR A 0 491 . 56.829   3.608   -37.360 1.00 72.06 491 A 1 
ATOM 3692 C CB  . TYR A 0 491 . 56.418   5.811   -36.149 1.00 72.06 491 A 1 
ATOM 3693 O O   . TYR A 0 491 . 57.320   2.735   -36.638 1.00 72.06 491 A 1 
ATOM 3694 C CG  . TYR A 0 491 . 57.007   5.477   -34.796 1.00 72.06 491 A 1 
ATOM 3695 C CD1 . TYR A 0 491 . 56.197   5.573   -33.649 1.00 72.06 491 A 1 
ATOM 3696 C CD2 . TYR A 0 491 . 58.340   5.028   -34.690 1.00 72.06 491 A 1 
ATOM 3697 C CE1 . TYR A 0 491 . 56.710   5.225   -32.392 1.00 72.06 491 A 1 
ATOM 3698 C CE2 . TYR A 0 491 . 58.860   4.686   -33.427 1.00 72.06 491 A 1 
ATOM 3699 O OH  . TYR A 0 491 . 58.535   4.440   -31.071 1.00 72.06 491 A 1 
ATOM 3700 C CZ  . TYR A 0 491 . 58.040   4.787   -32.280 1.00 72.06 491 A 1 
ATOM 3701 N N   . ASP A 0 492 . 57.216   3.777   -38.623 1.00 66.21 492 A 1 
ATOM 3702 C CA  . ASP A 0 492 . 58.274   3.010   -39.268 1.00 66.21 492 A 1 
ATOM 3703 C C   . ASP A 0 492 . 59.333   3.977   -39.817 1.00 66.21 492 A 1 
ATOM 3704 C CB  . ASP A 0 492 . 57.670   2.073   -40.340 1.00 66.21 492 A 1 
ATOM 3705 O O   . ASP A 0 492 . 59.080   4.777   -40.725 1.00 66.21 492 A 1 
ATOM 3706 C CG  . ASP A 0 492 . 58.198   0.634   -40.263 1.00 66.21 492 A 1 
ATOM 3707 O OD1 . ASP A 0 492 . 59.338   0.449   -39.778 1.00 66.21 492 A 1 
ATOM 3708 O OD2 . ASP A 0 492 . 57.481   -0.286  -40.728 1.00 66.21 492 A 1 
ATOM 3709 N N   . SER A 0 493 . 60.545   3.925   -39.255 1.00 59.76 493 A 1 
ATOM 3710 C CA  . SER A 0 493 . 61.696   4.656   -39.796 1.00 59.76 493 A 1 
ATOM 3711 C C   . SER A 0 493 . 62.434   3.774   -40.799 1.00 59.76 493 A 1 
ATOM 3712 C CB  . SER A 0 493 . 62.587   5.246   -38.694 1.00 59.76 493 A 1 
ATOM 3713 O O   . SER A 0 493 . 63.428   3.115   -40.491 1.00 59.76 493 A 1 
ATOM 3714 O OG  . SER A 0 493 . 63.126   4.278   -37.818 1.00 59.76 493 A 1 
ATOM 3715 N N   . SER A 0 494 . 61.930   3.730   -42.028 1.00 52.41 494 A 1 
ATOM 3716 C CA  . SER A 0 494 . 62.668   3.117   -43.131 1.00 52.41 494 A 1 
ATOM 3717 C C   . SER A 0 494 . 63.698   4.124   -43.675 1.00 52.41 494 A 1 
ATOM 3718 C CB  . SER A 0 494 . 61.703   2.576   -44.189 1.00 52.41 494 A 1 
ATOM 3719 O O   . SER A 0 494 . 63.378   5.261   -43.995 1.00 52.41 494 A 1 
ATOM 3720 O OG  . SER A 0 494 . 60.947   1.505   -43.638 1.00 52.41 494 A 1 
ATOM 3721 N N   . ASP A 0 495 . 64.963   3.708   -43.754 1.00 46.67 495 A 1 
ATOM 3722 C CA  . ASP A 0 495 . 65.977   4.257   -44.672 1.00 46.67 495 A 1 
ATOM 3723 C C   . ASP A 0 495 . 66.620   5.642   -44.425 1.00 46.67 495 A 1 
ATOM 3724 C CB  . ASP A 0 495 . 65.514   4.036   -46.125 1.00 46.67 495 A 1 
ATOM 3725 O O   . ASP A 0 495 . 67.191   6.237   -45.342 1.00 46.67 495 A 1 
ATOM 3726 C CG  . ASP A 0 495 . 65.266   2.556   -46.426 1.00 46.67 495 A 1 
ATOM 3727 O OD1 . ASP A 0 495 . 65.965   1.719   -45.805 1.00 46.67 495 A 1 
ATOM 3728 O OD2 . ASP A 0 495 . 64.428   2.263   -47.303 1.00 46.67 495 A 1 
ATOM 3729 N N   . ALA A 0 496 . 66.701   6.143   -43.189 1.00 45.11 496 A 1 
ATOM 3730 C CA  . ALA A 0 496 . 67.281   7.477   -42.947 1.00 45.11 496 A 1 
ATOM 3731 C C   . ALA A 0 496 . 68.830   7.608   -43.025 1.00 45.11 496 A 1 
ATOM 3732 C CB  . ALA A 0 496 . 66.709   8.041   -41.643 1.00 45.11 496 A 1 
ATOM 3733 O O   . ALA A 0 496 . 69.340   8.717   -42.867 1.00 45.11 496 A 1 
ATOM 3734 N N   . GLN A 0 497 . 69.625   6.553   -43.265 1.00 41.90 497 A 1 
ATOM 3735 C CA  . GLN A 0 497 . 71.106   6.681   -43.316 1.00 41.90 497 A 1 
ATOM 3736 C C   . GLN A 0 497 . 71.809   5.922   -44.456 1.00 41.90 497 A 1 
ATOM 3737 C CB  . GLN A 0 497 . 71.733   6.407   -41.932 1.00 41.90 497 A 1 
ATOM 3738 O O   . GLN A 0 497 . 73.006   5.643   -44.381 1.00 41.90 497 A 1 
ATOM 3739 C CG  . GLN A 0 497 . 71.453   7.549   -40.941 1.00 41.90 497 A 1 
ATOM 3740 C CD  . GLN A 0 497 . 72.249   7.446   -39.646 1.00 41.90 497 A 1 
ATOM 3741 N NE2 . GLN A 0 497 . 72.242   8.479   -38.833 1.00 41.90 497 A 1 
ATOM 3742 O OE1 . GLN A 0 497 . 72.894   6.463   -39.330 1.00 41.90 497 A 1 
ATOM 3743 N N   . GLY A 0 498 . 71.108   5.618   -45.551 1.00 40.71 498 A 1 
ATOM 3744 C CA  . GLY A 0 498 . 71.698   4.868   -46.666 1.00 40.71 498 A 1 
ATOM 3745 C C   . GLY A 0 498 . 72.527   5.672   -47.680 1.00 40.71 498 A 1 
ATOM 3746 O O   . GLY A 0 498 . 73.380   5.090   -48.350 1.00 40.71 498 A 1 
ATOM 3747 N N   . TYR A 0 499 . 72.311   6.982   -47.858 1.00 39.21 499 A 1 
ATOM 3748 C CA  . TYR A 0 499 . 72.691   7.616   -49.133 1.00 39.21 499 A 1 
ATOM 3749 C C   . TYR A 0 499 . 73.428   8.959   -49.006 1.00 39.21 499 A 1 
ATOM 3750 C CB  . TYR A 0 499 . 71.461   7.651   -50.061 1.00 39.21 499 A 1 
ATOM 3751 O O   . TYR A 0 499 . 72.837   10.032  -48.977 1.00 39.21 499 A 1 
ATOM 3752 C CG  . TYR A 0 499 . 71.649   6.795   -51.301 1.00 39.21 499 A 1 
ATOM 3753 C CD1 . TYR A 0 499 . 71.970   7.402   -52.529 1.00 39.21 499 A 1 
ATOM 3754 C CD2 . TYR A 0 499 . 71.523   5.394   -51.222 1.00 39.21 499 A 1 
ATOM 3755 C CE1 . TYR A 0 499 . 72.147   6.614   -53.683 1.00 39.21 499 A 1 
ATOM 3756 C CE2 . TYR A 0 499 . 71.708   4.601   -52.370 1.00 39.21 499 A 1 
ATOM 3757 O OH  . TYR A 0 499 . 72.173   4.451   -54.720 1.00 39.21 499 A 1 
ATOM 3758 C CZ  . TYR A 0 499 . 72.011   5.210   -53.604 1.00 39.21 499 A 1 
ATOM 3759 N N   . GLY A 0 500 . 74.767   8.901   -49.011 1.00 39.03 500 A 1 
ATOM 3760 C CA  . GLY A 0 500 . 75.607   10.103  -49.116 1.00 39.03 500 A 1 
ATOM 3761 C C   . GLY A 0 500 . 77.122   9.905   -49.254 1.00 39.03 500 A 1 
ATOM 3762 O O   . GLY A 0 500 . 77.814   10.844  -49.635 1.00 39.03 500 A 1 
ATOM 3763 N N   . ALA A 0 501 . 77.671   8.702   -49.041 1.00 37.06 501 A 1 
ATOM 3764 C CA  . ALA A 0 501 . 79.109   8.437   -49.214 1.00 37.06 501 A 1 
ATOM 3765 C C   . ALA A 0 501 . 79.566   8.281   -50.686 1.00 37.06 501 A 1 
ATOM 3766 C CB  . ALA A 0 501 . 79.520   7.255   -48.328 1.00 37.06 501 A 1 
ATOM 3767 O O   . ALA A 0 501 . 80.678   7.829   -50.951 1.00 37.06 501 A 1 
ATOM 3768 N N   . ALA A 0 502 . 78.759   8.705   -51.663 1.00 37.55 502 A 1 
ATOM 3769 C CA  . ALA A 0 502 . 79.162   8.806   -53.067 1.00 37.55 502 A 1 
ATOM 3770 C C   . ALA A 0 502 . 79.735   10.201  -53.395 1.00 37.55 502 A 1 
ATOM 3771 C CB  . ALA A 0 502 . 78.003   8.362   -53.967 1.00 37.55 502 A 1 
ATOM 3772 O O   . ALA A 0 502 . 79.395   10.810  -54.407 1.00 37.55 502 A 1 
ATOM 3773 N N   . ALA A 0 503 . 80.625   10.728  -52.548 1.00 33.79 503 A 1 
ATOM 3774 C CA  . ALA A 0 503 . 81.468   11.866  -52.908 1.00 33.79 503 A 1 
ATOM 3775 C C   . ALA A 0 503 . 82.585   11.372  -53.845 1.00 33.79 503 A 1 
ATOM 3776 C CB  . ALA A 0 503 . 81.981   12.557  -51.638 1.00 33.79 503 A 1 
ATOM 3777 O O   . ALA A 0 503 . 83.708   11.078  -53.429 1.00 33.79 503 A 1 
ATOM 3778 N N   . SER A 0 504 . 82.276   11.224  -55.134 1.00 38.69 504 A 1 
ATOM 3779 C CA  . SER A 0 504 . 83.262   10.868  -56.152 1.00 38.69 504 A 1 
ATOM 3780 C C   . SER A 0 504 . 84.294   11.991  -56.318 1.00 38.69 504 A 1 
ATOM 3781 C CB  . SER A 0 504 . 82.579   10.510  -57.475 1.00 38.69 504 A 1 
ATOM 3782 O O   . SER A 0 504 . 84.055   12.991  -56.988 1.00 38.69 504 A 1 
ATOM 3783 O OG  . SER A 0 504 . 81.733   11.557  -57.891 1.00 38.69 504 A 1 
ATOM 3784 N N   . LYS A 0 505 . 85.436   11.785  -55.658 1.00 31.23 505 A 1 
ATOM 3785 C CA  . LYS A 0 505 . 86.813   12.181  -55.992 1.00 31.23 505 A 1 
ATOM 3786 C C   . LYS A 0 505 . 87.023   13.480  -56.785 1.00 31.23 505 A 1 
ATOM 3787 C CB  . LYS A 0 505 . 87.530   11.005  -56.674 1.00 31.23 505 A 1 
ATOM 3788 O O   . LYS A 0 505 . 86.895   13.557  -58.002 1.00 31.23 505 A 1 
ATOM 3789 C CG  . LYS A 0 505 . 87.820   9.874   -55.675 1.00 31.23 505 A 1 
ATOM 3790 C CD  . LYS A 0 505 . 88.679   8.774   -56.311 1.00 31.23 505 A 1 
ATOM 3791 C CE  . LYS A 0 505 . 89.024   7.715   -55.256 1.00 31.23 505 A 1 
ATOM 3792 N NZ  . LYS A 0 505 . 89.922   6.662   -55.796 1.00 31.23 505 A 1 
ATOM 3793 N N   . TRP A 0 506 . 87.570   14.432  -56.041 1.00 27.12 506 A 1 
ATOM 3794 C CA  . TRP A 0 506 . 88.337   15.601  -56.453 1.00 27.12 506 A 1 
ATOM 3795 C C   . TRP A 0 506 . 89.479   15.245  -57.433 1.00 27.12 506 A 1 
ATOM 3796 C CB  . TRP A 0 506 . 88.865   16.167  -55.125 1.00 27.12 506 A 1 
ATOM 3797 O O   . TRP A 0 506 . 90.488   14.649  -57.052 1.00 27.12 506 A 1 
ATOM 3798 C CG  . TRP A 0 506 . 89.412   17.549  -55.128 1.00 27.12 506 A 1 
ATOM 3799 C CD1 . TRP A 0 506 . 88.669   18.677  -55.080 1.00 27.12 506 A 1 
ATOM 3800 C CD2 . TRP A 0 506 . 90.801   17.977  -55.041 1.00 27.12 506 A 1 
ATOM 3801 C CE2 . TRP A 0 506 . 90.822   19.400  -54.945 1.00 27.12 506 A 1 
ATOM 3802 C CE3 . TRP A 0 506 . 92.036   17.304  -54.967 1.00 27.12 506 A 1 
ATOM 3803 N NE1 . TRP A 0 506 . 89.500   19.774  -54.996 1.00 27.12 506 A 1 
ATOM 3804 C CH2 . TRP A 0 506 . 93.213   19.430  -54.677 1.00 27.12 506 A 1 
ATOM 3805 C CZ2 . TRP A 0 506 . 92.006   20.127  -54.796 1.00 27.12 506 A 1 
ATOM 3806 C CZ3 . TRP A 0 506 . 93.225   18.021  -54.750 1.00 27.12 506 A 1 
ATOM 3807 N N   . GLY A 0 507 . 89.323   15.610  -58.709 1.00 36.67 507 A 1 
ATOM 3808 C CA  . GLY A 0 507 . 90.367   15.534  -59.733 1.00 36.67 507 A 1 
ATOM 3809 C C   . GLY A 0 507 . 91.193   16.819  -59.769 1.00 36.67 507 A 1 
ATOM 3810 O O   . GLY A 0 507 . 90.766   17.831  -60.315 1.00 36.67 507 A 1 
ATOM 3811 N N   . LYS A 0 508 . 92.380   16.771  -59.167 1.00 35.97 508 A 1 
ATOM 3812 C CA  . LYS A 0 508 . 93.379   17.844  -59.082 1.00 35.97 508 A 1 
ATOM 3813 C C   . LYS A 0 508 . 93.964   18.137  -60.476 1.00 35.97 508 A 1 
ATOM 3814 C CB  . LYS A 0 508 . 94.434   17.330  -58.076 1.00 35.97 508 A 1 
ATOM 3815 O O   . LYS A 0 508 . 94.756   17.344  -60.979 1.00 35.97 508 A 1 
ATOM 3816 C CG  . LYS A 0 508 . 95.281   18.382  -57.352 1.00 35.97 508 A 1 
ATOM 3817 C CD  . LYS A 0 508 . 96.215   17.680  -56.339 1.00 35.97 508 A 1 
ATOM 3818 C CE  . LYS A 0 508 . 96.594   18.584  -55.157 1.00 35.97 508 A 1 
ATOM 3819 N NZ  . LYS A 0 508 . 97.404   17.872  -54.136 1.00 35.97 508 A 1 
ATOM 3820 N N   . ALA A 0 509 . 93.605   19.260  -61.098 1.00 36.24 509 A 1 
ATOM 3821 C CA  . ALA A 0 509 . 94.229   19.720  -62.340 1.00 36.24 509 A 1 
ATOM 3822 C C   . ALA A 0 509 . 94.538   21.225  -62.286 1.00 36.24 509 A 1 
ATOM 3823 C CB  . ALA A 0 509 . 93.364   19.319  -63.543 1.00 36.24 509 A 1 
ATOM 3824 O O   . ALA A 0 509 . 93.719   22.060  -62.647 1.00 36.24 509 A 1 
ATOM 3825 N N   . ASN A 0 510 . 95.766   21.524  -61.857 1.00 35.76 510 A 1 
ATOM 3826 C CA  . ASN A 0 510 . 96.567   22.699  -62.212 1.00 35.76 510 A 1 
ATOM 3827 C C   . ASN A 0 510 . 95.892   24.078  -62.097 1.00 35.76 510 A 1 
ATOM 3828 C CB  . ASN A 0 510 . 97.239   22.456  -63.572 1.00 35.76 510 A 1 
ATOM 3829 O O   . ASN A 0 510 . 95.622   24.779  -63.070 1.00 35.76 510 A 1 
ATOM 3830 C CG  . ASN A 0 510 . 98.405   21.493  -63.469 1.00 35.76 510 A 1 
ATOM 3831 N ND2 . ASN A 0 510 . 98.403   20.423  -64.226 1.00 35.76 510 A 1 
ATOM 3832 O OD1 . ASN A 0 510 . 99.357   21.698  -62.738 1.00 35.76 510 A 1 
ATOM 3833 N N   . ASP A 0 511 . 95.793   24.517  -60.856 1.00 34.26 511 A 1 
ATOM 3834 C CA  . ASP A 0 511 . 96.304   25.797  -60.372 1.00 34.26 511 A 1 
ATOM 3835 C C   . ASP A 0 511 . 97.519   26.357  -61.158 1.00 34.26 511 A 1 
ATOM 3836 C CB  . ASP A 0 511 . 96.619   25.621  -58.864 1.00 34.26 511 A 1 
ATOM 3837 O O   . ASP A 0 511 . 98.668   26.303  -60.726 1.00 34.26 511 A 1 
ATOM 3838 C CG  . ASP A 0 511 . 97.447   24.374  -58.459 1.00 34.26 511 A 1 
ATOM 3839 O OD1 . ASP A 0 511 . 97.254   23.283  -59.051 1.00 34.26 511 A 1 
ATOM 3840 O OD2 . ASP A 0 511 . 98.204   24.486  -57.474 1.00 34.26 511 A 1 
ATOM 3841 N N   . LYS A 0 512 . 97.267   26.993  -62.310 1.00 37.84 512 A 1 
ATOM 3842 C CA  . LYS A 0 512 . 98.181   27.979  -62.918 1.00 37.84 512 A 1 
ATOM 3843 C C   . LYS A 0 512 . 97.455   29.285  -63.240 1.00 37.84 512 A 1 
ATOM 3844 C CB  . LYS A 0 512 . 98.991   27.398  -64.090 1.00 37.84 512 A 1 
ATOM 3845 O O   . LYS A 0 512 . 97.159   29.613  -64.379 1.00 37.84 512 A 1 
ATOM 3846 C CG  . LYS A 0 512 . 100.162  26.548  -63.569 1.00 37.84 512 A 1 
ATOM 3847 C CD  . LYS A 0 512 . 101.091  26.097  -64.699 1.00 37.84 512 A 1 
ATOM 3848 C CE  . LYS A 0 512 . 102.202  25.223  -64.106 1.00 37.84 512 A 1 
ATOM 3849 N NZ  . LYS A 0 512 . 103.063  24.640  -65.163 1.00 37.84 512 A 1 
ATOM 3850 N N   . LYS A 0 513 . 97.194   30.016  -62.156 1.00 37.61 513 A 1 
ATOM 3851 C CA  . LYS A 0 513 . 97.562   31.426  -61.947 1.00 37.61 513 A 1 
ATOM 3852 C C   . LYS A 0 513 . 97.435   32.359  -63.170 1.00 37.61 513 A 1 
ATOM 3853 C CB  . LYS A 0 513 . 98.980   31.441  -61.314 1.00 37.61 513 A 1 
ATOM 3854 O O   . LYS A 0 513 . 98.397   32.586  -63.899 1.00 37.61 513 A 1 
ATOM 3855 C CG  . LYS A 0 513 . 99.093   32.365  -60.093 1.00 37.61 513 A 1 
ATOM 3856 C CD  . LYS A 0 513 . 100.514  32.308  -59.504 1.00 37.61 513 A 1 
ATOM 3857 C CE  . LYS A 0 513 . 100.573  33.045  -58.159 1.00 37.61 513 A 1 
ATOM 3858 N NZ  . LYS A 0 513 . 101.954  33.100  -57.612 1.00 37.61 513 A 1 
ATOM 3859 N N   . TYR A 0 514 . 96.293   33.038  -63.264 1.00 35.06 514 A 1 
ATOM 3860 C CA  . TYR A 0 514 . 96.261   34.431  -63.716 1.00 35.06 514 A 1 
ATOM 3861 C C   . TYR A 0 514 . 96.891   35.286  -62.606 1.00 35.06 514 A 1 
ATOM 3862 C CB  . TYR A 0 514 . 94.820   34.860  -64.033 1.00 35.06 514 A 1 
ATOM 3863 O O   . TYR A 0 514 . 96.256   35.594  -61.602 1.00 35.06 514 A 1 
ATOM 3864 C CG  . TYR A 0 514 . 94.351   34.440  -65.412 1.00 35.06 514 A 1 
ATOM 3865 C CD1 . TYR A 0 514 . 94.577   35.292  -66.512 1.00 35.06 514 A 1 
ATOM 3866 C CD2 . TYR A 0 514 . 93.699   33.205  -65.604 1.00 35.06 514 A 1 
ATOM 3867 C CE1 . TYR A 0 514 . 94.151   34.914  -67.799 1.00 35.06 514 A 1 
ATOM 3868 C CE2 . TYR A 0 514 . 93.272   32.824  -66.891 1.00 35.06 514 A 1 
ATOM 3869 O OH  . TYR A 0 514 . 93.084   33.321  -69.234 1.00 35.06 514 A 1 
ATOM 3870 C CZ  . TYR A 0 514 . 93.497   33.680  -67.991 1.00 35.06 514 A 1 
ATOM 3871 N N   . GLY A 0 515 . 98.189   35.563  -62.737 1.00 35.91 515 A 1 
ATOM 3872 C CA  . GLY A 0 515 . 98.952   36.419  -61.834 1.00 35.91 515 A 1 
ATOM 3873 C C   . GLY A 0 515 . 99.093   37.823  -62.408 1.00 35.91 515 A 1 
ATOM 3874 O O   . GLY A 0 515 . 99.501   37.986  -63.556 1.00 35.91 515 A 1 
ATOM 3875 N N   . GLY A 0 516 . 98.761   38.824  -61.594 1.00 36.02 516 A 1 
ATOM 3876 C CA  . GLY A 0 516 . 99.112   40.213  -61.846 1.00 36.02 516 A 1 
ATOM 3877 C C   . GLY A 0 516 . 100.614  40.483  -61.712 1.00 36.02 516 A 1 
ATOM 3878 O O   . GLY A 0 516 . 101.348  39.716  -61.096 1.00 36.02 516 A 1 
ATOM 3879 N N   . ALA A 0 517 . 100.995  41.626  -62.284 1.00 36.33 517 A 1 
ATOM 3880 C CA  . ALA A 0 517 . 102.161  42.452  -61.980 1.00 36.33 517 A 1 
ATOM 3881 C C   . ALA A 0 517 . 103.562  41.794  -62.003 1.00 36.33 517 A 1 
ATOM 3882 C CB  . ALA A 0 517 . 101.876  43.219  -60.683 1.00 36.33 517 A 1 
ATOM 3883 O O   . ALA A 0 517 . 104.036  41.254  -61.016 1.00 36.33 517 A 1 
ATOM 3884 N N   . SER A 0 518 . 104.236  42.003  -63.141 1.00 32.12 518 A 1 
ATOM 3885 C CA  . SER A 0 518 . 105.542  42.677  -63.285 1.00 32.12 518 A 1 
ATOM 3886 C C   . SER A 0 518 . 106.779  42.202  -62.488 1.00 32.12 518 A 1 
ATOM 3887 C CB  . SER A 0 518 . 105.343  44.185  -63.076 1.00 32.12 518 A 1 
ATOM 3888 O O   . SER A 0 518 . 106.777  42.189  -61.262 1.00 32.12 518 A 1 
ATOM 3889 O OG  . SER A 0 518 . 106.335  44.879  -63.796 1.00 32.12 518 A 1 
ATOM 3890 N N   . HIS A 0 519 . 107.887  42.063  -63.241 1.00 32.95 519 A 1 
ATOM 3891 C CA  . HIS A 0 519 . 109.294  41.768  -62.878 1.00 32.95 519 A 1 
ATOM 3892 C C   . HIS A 0 519 . 109.583  40.276  -62.612 1.00 32.95 519 A 1 
ATOM 3893 C CB  . HIS A 0 519 . 109.796  42.671  -61.733 1.00 32.95 519 A 1 
ATOM 3894 O O   . HIS A 0 519 . 108.996  39.680  -61.725 1.00 32.95 519 A 1 
ATOM 3895 C CG  . HIS A 0 519 . 109.497  44.142  -61.901 1.00 32.95 519 A 1 
ATOM 3896 C CD2 . HIS A 0 519 . 110.316  45.106  -62.422 1.00 32.95 519 A 1 
ATOM 3897 N ND1 . HIS A 0 519 . 108.340  44.768  -61.510 1.00 32.95 519 A 1 
ATOM 3898 C CE1 . HIS A 0 519 . 108.446  46.073  -61.807 1.00 32.95 519 A 1 
ATOM 3899 N NE2 . HIS A 0 519 . 109.633  46.327  -62.374 1.00 32.95 519 A 1 
ATOM 3900 N N   . GLY A 0 520 . 110.465  39.556  -63.311 1.00 31.56 520 A 1 
ATOM 3901 C CA  . GLY A 0 520 . 111.581  39.912  -64.190 1.00 31.56 520 A 1 
ATOM 3902 C C   . GLY A 0 520 . 112.811  39.092  -63.757 1.00 31.56 520 A 1 
ATOM 3903 O O   . GLY A 0 520 . 113.141  39.128  -62.579 1.00 31.56 520 A 1 
ATOM 3904 N N   . TYR A 0 521 . 113.467  38.406  -64.711 1.00 32.34 521 A 1 
ATOM 3905 C CA  . TYR A 0 521 . 114.696  37.573  -64.608 1.00 32.34 521 A 1 
ATOM 3906 C C   . TYR A 0 521 . 114.522  36.167  -63.975 1.00 32.34 521 A 1 
ATOM 3907 C CB  . TYR A 0 521 . 115.828  38.371  -63.922 1.00 32.34 521 A 1 
ATOM 3908 O O   . TYR A 0 521 . 114.049  36.048  -62.858 1.00 32.34 521 A 1 
ATOM 3909 C CG  . TYR A 0 521 . 116.012  39.798  -64.422 1.00 32.34 521 A 1 
ATOM 3910 C CD1 . TYR A 0 521 . 116.691  40.034  -65.632 1.00 32.34 521 A 1 
ATOM 3911 C CD2 . TYR A 0 521 . 115.497  40.888  -63.688 1.00 32.34 521 A 1 
ATOM 3912 C CE1 . TYR A 0 521 . 116.838  41.349  -66.118 1.00 32.34 521 A 1 
ATOM 3913 C CE2 . TYR A 0 521 . 115.620  42.200  -64.181 1.00 32.34 521 A 1 
ATOM 3914 O OH  . TYR A 0 521 . 116.422  43.702  -65.863 1.00 32.34 521 A 1 
ATOM 3915 C CZ  . TYR A 0 521 . 116.294  42.433  -65.396 1.00 32.34 521 A 1 
ATOM 3916 N N   . GLY A 0 522 . 114.894  35.025  -64.571 1.00 29.65 522 A 1 
ATOM 3917 C CA  . GLY A 0 522 . 115.508  34.700  -65.863 1.00 29.65 522 A 1 
ATOM 3918 C C   . GLY A 0 522 . 116.166  33.299  -65.818 1.00 29.65 522 A 1 
ATOM 3919 O O   . GLY A 0 522 . 117.013  33.079  -64.965 1.00 29.65 522 A 1 
ATOM 3920 N N   . GLY A 0 523 . 115.796  32.405  -66.756 1.00 30.53 523 A 1 
ATOM 3921 C CA  . GLY A 0 523 . 116.572  31.244  -67.268 1.00 30.53 523 A 1 
ATOM 3922 C C   . GLY A 0 523 . 116.688  29.985  -66.378 1.00 30.53 523 A 1 
ATOM 3923 O O   . GLY A 0 523 . 116.870  30.089  -65.180 1.00 30.53 523 A 1 
ATOM 3924 N N   . ALA A 0 524 . 116.650  28.740  -66.864 1.00 32.12 524 A 1 
ATOM 3925 C CA  . ALA A 0 524 . 116.507  28.198  -68.211 1.00 32.12 524 A 1 
ATOM 3926 C C   . ALA A 0 524 . 116.179  26.682  -68.138 1.00 32.12 524 A 1 
ATOM 3927 C CB  . ALA A 0 524 . 117.829  28.404  -68.965 1.00 32.12 524 A 1 
ATOM 3928 O O   . ALA A 0 524 . 116.721  25.970  -67.302 1.00 32.12 524 A 1 
ATOM 3929 N N   . SER A 0 525 . 115.291  26.243  -69.039 1.00 30.20 525 A 1 
ATOM 3930 C CA  . SER A 0 525 . 115.235  24.975  -69.797 1.00 30.20 525 A 1 
ATOM 3931 C C   . SER A 0 525 . 115.778  23.651  -69.222 1.00 30.20 525 A 1 
ATOM 3932 C CB  . SER A 0 525 . 115.970  25.224  -71.121 1.00 30.20 525 A 1 
ATOM 3933 O O   . SER A 0 525 . 116.974  23.524  -68.999 1.00 30.20 525 A 1 
ATOM 3934 O OG  . SER A 0 525 . 115.321  26.249  -71.849 1.00 30.20 525 A 1 
ATOM 3935 N N   . ALA A 0 526 . 114.965  22.580  -69.265 1.00 32.77 526 A 1 
ATOM 3936 C CA  . ALA A 0 526 . 114.936  21.635  -70.407 1.00 32.77 526 A 1 
ATOM 3937 C C   . ALA A 0 526 . 114.302  20.252  -70.083 1.00 32.77 526 A 1 
ATOM 3938 C CB  . ALA A 0 526 . 116.346  21.390  -70.980 1.00 32.77 526 A 1 
ATOM 3939 O O   . ALA A 0 526 . 114.820  19.494  -69.277 1.00 32.77 526 A 1 
ATOM 3940 N N   . TYR A 0 527 . 113.232  19.938  -70.829 1.00 28.88 527 A 1 
ATOM 3941 C CA  . TYR A 0 527 . 112.916  18.675  -71.531 1.00 28.88 527 A 1 
ATOM 3942 C C   . TYR A 0 527 . 112.719  17.307  -70.833 1.00 28.88 527 A 1 
ATOM 3943 C CB  . TYR A 0 527 . 113.866  18.529  -72.729 1.00 28.88 527 A 1 
ATOM 3944 O O   . TYR A 0 527 . 113.663  16.678  -70.380 1.00 28.88 527 A 1 
ATOM 3945 C CG  . TYR A 0 527 . 113.484  19.435  -73.879 1.00 28.88 527 A 1 
ATOM 3946 C CD1 . TYR A 0 527 . 112.543  18.982  -74.823 1.00 28.88 527 A 1 
ATOM 3947 C CD2 . TYR A 0 527 . 114.026  20.730  -73.993 1.00 28.88 527 A 1 
ATOM 3948 C CE1 . TYR A 0 527 . 112.143  19.822  -75.877 1.00 28.88 527 A 1 
ATOM 3949 C CE2 . TYR A 0 527 . 113.625  21.576  -75.044 1.00 28.88 527 A 1 
ATOM 3950 O OH  . TYR A 0 527 . 112.294  21.919  -77.014 1.00 28.88 527 A 1 
ATOM 3951 C CZ  . TYR A 0 527 . 112.683  21.119  -75.990 1.00 28.88 527 A 1 
ATOM 3952 N N   . GLY A 0 528 . 111.497  16.775  -71.049 1.00 28.19 528 A 1 
ATOM 3953 C CA  . GLY A 0 528 . 111.201  15.394  -71.497 1.00 28.19 528 A 1 
ATOM 3954 C C   . GLY A 0 528 . 111.157  14.323  -70.400 1.00 28.19 528 A 1 
ATOM 3955 O O   . GLY A 0 528 . 112.086  14.190  -69.630 1.00 28.19 528 A 1 
ATOM 3956 N N   . GLY A 0 529 . 110.138  13.481  -70.235 1.00 28.75 529 A 1 
ATOM 3957 C CA  . GLY A 0 529 . 109.053  13.045  -71.109 1.00 28.75 529 A 1 
ATOM 3958 C C   . GLY A 0 529 . 108.911  11.529  -70.928 1.00 28.75 529 A 1 
ATOM 3959 O O   . GLY A 0 529 . 109.840  10.809  -71.263 1.00 28.75 529 A 1 
ATOM 3960 N N   . ALA A 0 530 . 107.788  11.044  -70.387 1.00 34.59 530 A 1 
ATOM 3961 C CA  . ALA A 0 530 . 107.348  9.646   -70.507 1.00 34.59 530 A 1 
ATOM 3962 C C   . ALA A 0 530 . 105.903  9.500   -69.998 1.00 34.59 530 A 1 
ATOM 3963 C CB  . ALA A 0 530 . 108.280  8.686   -69.750 1.00 34.59 530 A 1 
ATOM 3964 O O   . ALA A 0 530 . 105.639  9.402   -68.803 1.00 34.59 530 A 1 
ATOM 3965 N N   . GLN A 0 531 . 104.959  9.497   -70.936 1.00 31.11 531 A 1 
ATOM 3966 C CA  . GLN A 0 531 . 103.582  9.049   -70.743 1.00 31.11 531 A 1 
ATOM 3967 C C   . GLN A 0 531 . 103.552  7.514   -70.783 1.00 31.11 531 A 1 
ATOM 3968 C CB  . GLN A 0 531 . 102.732  9.583   -71.917 1.00 31.11 531 A 1 
ATOM 3969 O O   . GLN A 0 531 . 103.906  6.952   -71.819 1.00 31.11 531 A 1 
ATOM 3970 C CG  . GLN A 0 531 . 102.552  11.107  -71.958 1.00 31.11 531 A 1 
ATOM 3971 C CD  . GLN A 0 531 . 102.134  11.570  -73.352 1.00 31.11 531 A 1 
ATOM 3972 N NE2 . GLN A 0 531 . 100.858  11.683  -73.647 1.00 31.11 531 A 1 
ATOM 3973 O OE1 . GLN A 0 531 . 102.962  11.817  -74.209 1.00 31.11 531 A 1 
ATOM 3974 N N   . LYS A 0 532 . 103.088  6.830   -69.725 1.00 29.63 532 A 1 
ATOM 3975 C CA  . LYS A 0 532 . 102.429  5.510   -69.839 1.00 29.63 532 A 1 
ATOM 3976 C C   . LYS A 0 532 . 101.834  5.026   -68.510 1.00 29.63 532 A 1 
ATOM 3977 C CB  . LYS A 0 532 . 103.399  4.417   -70.364 1.00 29.63 532 A 1 
ATOM 3978 O O   . LYS A 0 532 . 102.551  4.931   -67.525 1.00 29.63 532 A 1 
ATOM 3979 C CG  . LYS A 0 532 . 102.751  3.613   -71.503 1.00 29.63 532 A 1 
ATOM 3980 C CD  . LYS A 0 532 . 103.739  2.608   -72.109 1.00 29.63 532 A 1 
ATOM 3981 C CE  . LYS A 0 532 . 103.057  1.786   -73.211 1.00 29.63 532 A 1 
ATOM 3982 N NZ  . LYS A 0 532 . 103.994  0.813   -73.828 1.00 29.63 532 A 1 
ATOM 3983 N N   . GLY A 0 533 . 100.567  4.603   -68.550 1.00 27.74 533 A 1 
ATOM 3984 C CA  . GLY A 0 533 . 100.040  3.544   -67.678 1.00 27.74 533 A 1 
ATOM 3985 C C   . GLY A 0 533 . 99.151   3.981   -66.513 1.00 27.74 533 A 1 
ATOM 3986 O O   . GLY A 0 533 . 99.605   4.039   -65.380 1.00 27.74 533 A 1 
ATOM 3987 N N   . GLY A 0 534 . 97.860   4.182   -66.777 1.00 32.81 534 A 1 
ATOM 3988 C CA  . GLY A 0 534 . 96.810   4.183   -65.756 1.00 32.81 534 A 1 
ATOM 3989 C C   . GLY A 0 534 . 95.540   3.592   -66.356 1.00 32.81 534 A 1 
ATOM 3990 O O   . GLY A 0 534 . 94.745   4.322   -66.935 1.00 32.81 534 A 1 
ATOM 3991 N N   . SER A 0 535 . 95.413   2.264   -66.311 1.00 32.51 535 A 1 
ATOM 3992 C CA  . SER A 0 535 . 94.179   1.546   -66.650 1.00 32.51 535 A 1 
ATOM 3993 C C   . SER A 0 535 . 93.243   1.643   -65.446 1.00 32.51 535 A 1 
ATOM 3994 C CB  . SER A 0 535 . 94.490   0.083   -66.990 1.00 32.51 535 A 1 
ATOM 3995 O O   . SER A 0 535 . 93.648   1.308   -64.335 1.00 32.51 535 A 1 
ATOM 3996 O OG  . SER A 0 535 . 93.375   -0.535  -67.593 1.00 32.51 535 A 1 
ATOM 3997 N N   . PHE A 0 536 . 92.036   2.166   -65.654 1.00 31.41 536 A 1 
ATOM 3998 C CA  . PHE A 0 536 . 91.045   2.429   -64.614 1.00 31.41 536 A 1 
ATOM 3999 C C   . PHE A 0 536 . 89.986   1.324   -64.612 1.00 31.41 536 A 1 
ATOM 4000 C CB  . PHE A 0 536 . 90.397   3.807   -64.852 1.00 31.41 536 A 1 
ATOM 4001 O O   . PHE A 0 536 . 89.071   1.357   -65.430 1.00 31.41 536 A 1 
ATOM 4002 C CG  . PHE A 0 536 . 91.289   5.003   -64.582 1.00 31.41 536 A 1 
ATOM 4003 C CD1 . PHE A 0 536 . 91.298   5.598   -63.307 1.00 31.41 536 A 1 
ATOM 4004 C CD2 . PHE A 0 536 . 92.095   5.539   -65.604 1.00 31.41 536 A 1 
ATOM 4005 C CE1 . PHE A 0 536 . 92.108   6.719   -63.054 1.00 31.41 536 A 1 
ATOM 4006 C CE2 . PHE A 0 536 . 92.909   6.656   -65.351 1.00 31.41 536 A 1 
ATOM 4007 C CZ  . PHE A 0 536 . 92.916   7.249   -64.076 1.00 31.41 536 A 1 
ATOM 4008 N N   . ASP A 0 537 . 90.082   0.395   -63.663 1.00 30.95 537 A 1 
ATOM 4009 C CA  . ASP A 0 537 . 88.959   -0.460  -63.280 1.00 30.95 537 A 1 
ATOM 4010 C C   . ASP A 0 537 . 88.108   0.302   -62.259 1.00 30.95 537 A 1 
ATOM 4011 C CB  . ASP A 0 537 . 89.445   -1.824  -62.765 1.00 30.95 537 A 1 
ATOM 4012 O O   . ASP A 0 537 . 88.411   0.379   -61.067 1.00 30.95 537 A 1 
ATOM 4013 C CG  . ASP A 0 537 . 89.996   -2.713  -63.888 1.00 30.95 537 A 1 
ATOM 4014 O OD1 . ASP A 0 537 . 89.462   -2.635  -65.017 1.00 30.95 537 A 1 
ATOM 4015 O OD2 . ASP A 0 537 . 90.967   -3.449  -63.611 1.00 30.95 537 A 1 
ATOM 4016 N N   . ALA A 0 538 . 87.061   0.948   -62.765 1.00 30.23 538 A 1 
ATOM 4017 C CA  . ALA A 0 538 . 86.010   1.572   -61.981 1.00 30.23 538 A 1 
ATOM 4018 C C   . ALA A 0 538 . 84.733   0.739   -62.131 1.00 30.23 538 A 1 
ATOM 4019 C CB  . ALA A 0 538 . 85.828   3.019   -62.466 1.00 30.23 538 A 1 
ATOM 4020 O O   . ALA A 0 538 . 84.076   0.830   -63.162 1.00 30.23 538 A 1 
ATOM 4021 N N   . ALA A 0 539 . 84.374   -0.047  -61.112 1.00 27.59 539 A 1 
ATOM 4022 C CA  . ALA A 0 539 . 83.000   -0.496  -60.876 1.00 27.59 539 A 1 
ATOM 4023 C C   . ALA A 0 539 . 82.854   -1.119  -59.473 1.00 27.59 539 A 1 
ATOM 4024 C CB  . ALA A 0 539 . 82.551   -1.498  -61.952 1.00 27.59 539 A 1 
ATOM 4025 O O   . ALA A 0 539 . 83.335   -2.214  -59.208 1.00 27.59 539 A 1 
ATOM 4026 N N   . SER A 0 540 . 82.115   -0.423  -58.608 1.00 38.07 540 A 1 
ATOM 4027 C CA  . SER A 0 540 . 81.097   -1.056  -57.759 1.00 38.07 540 A 1 
ATOM 4028 C C   . SER A 0 540 . 81.553   -2.049  -56.681 1.00 38.07 540 A 1 
ATOM 4029 C CB  . SER A 0 540 . 80.020   -1.688  -58.658 1.00 38.07 540 A 1 
ATOM 4030 O O   . SER A 0 540 . 81.092   -3.185  -56.654 1.00 38.07 540 A 1 
ATOM 4031 O OG  . SER A 0 540 . 79.723   -0.849  -59.763 1.00 38.07 540 A 1 
ATOM 4032 N N   . GLN A 0 541 . 82.350   -1.610  -55.705 1.00 31.53 541 A 1 
ATOM 4033 C CA  . GLN A 0 541 . 82.301   -2.253  -54.387 1.00 31.53 541 A 1 
ATOM 4034 C C   . GLN A 0 541 . 81.266   -1.501  -53.539 1.00 31.53 541 A 1 
ATOM 4035 C CB  . GLN A 0 541 . 83.707   -2.404  -53.781 1.00 31.53 541 A 1 
ATOM 4036 O O   . GLN A 0 541 . 81.559   -0.476  -52.927 1.00 31.53 541 A 1 
ATOM 4037 C CG  . GLN A 0 541 . 83.831   -3.745  -53.031 1.00 31.53 541 A 1 
ATOM 4038 C CD  . GLN A 0 541 . 85.255   -4.053  -52.576 1.00 31.53 541 A 1 
ATOM 4039 N NE2 . GLN A 0 541 . 85.541   -5.282  -52.207 1.00 31.53 541 A 1 
ATOM 4040 O OE1 . GLN A 0 541 . 86.137   -3.212  -52.544 1.00 31.53 541 A 1 
ATOM 4041 N N   . ALA A 0 542 . 80.017   -1.970  -53.614 1.00 36.81 542 A 1 
ATOM 4042 C CA  . ALA A 0 542 . 78.893   -1.515  -52.805 1.00 36.81 542 A 1 
ATOM 4043 C C   . ALA A 0 542 . 79.169   -1.861  -51.332 1.00 36.81 542 A 1 
ATOM 4044 C CB  . ALA A 0 542 . 77.615   -2.174  -53.347 1.00 36.81 542 A 1 
ATOM 4045 O O   . ALA A 0 542 . 78.938   -2.981  -50.881 1.00 36.81 542 A 1 
ATOM 4046 N N   . GLY A 0 543 . 79.762   -0.918  -50.603 1.00 33.14 543 A 1 
ATOM 4047 C CA  . GLY A 0 543 . 80.022   -1.041  -49.174 1.00 33.14 543 A 1 
ATOM 4048 C C   . GLY A 0 543 . 78.727   -0.932  -48.377 1.00 33.14 543 A 1 
ATOM 4049 O O   . GLY A 0 543 . 78.289   0.170   -48.075 1.00 33.14 543 A 1 
ATOM 4050 N N   . TYR A 0 544 . 78.138   -2.093  -48.093 1.00 34.38 544 A 1 
ATOM 4051 C CA  . TYR A 0 544 . 77.327   -2.460  -46.930 1.00 34.38 544 A 1 
ATOM 4052 C C   . TYR A 0 544 . 77.287   -1.412  -45.797 1.00 34.38 544 A 1 
ATOM 4053 C CB  . TYR A 0 544 . 77.927   -3.777  -46.394 1.00 34.38 544 A 1 
ATOM 4054 O O   . TYR A 0 544 . 78.116   -1.438  -44.888 1.00 34.38 544 A 1 
ATOM 4055 C CG  . TYR A 0 544 . 77.635   -5.019  -47.219 1.00 34.38 544 A 1 
ATOM 4056 C CD1 . TYR A 0 544 . 76.619   -5.892  -46.786 1.00 34.38 544 A 1 
ATOM 4057 C CD2 . TYR A 0 544 . 78.373   -5.326  -48.383 1.00 34.38 544 A 1 
ATOM 4058 C CE1 . TYR A 0 544 . 76.333   -7.066  -47.505 1.00 34.38 544 A 1 
ATOM 4059 C CE2 . TYR A 0 544 . 78.081   -6.496  -49.113 1.00 34.38 544 A 1 
ATOM 4060 O OH  . TYR A 0 544 . 76.789   -8.502  -49.370 1.00 34.38 544 A 1 
ATOM 4061 C CZ  . TYR A 0 544 . 77.063   -7.368  -48.673 1.00 34.38 544 A 1 
ATOM 4062 N N   . GLY A 0 545 . 76.302   -0.514  -45.825 1.00 35.64 545 A 1 
ATOM 4063 C CA  . GLY A 0 545 . 75.860   0.238   -44.651 1.00 35.64 545 A 1 
ATOM 4064 C C   . GLY A 0 545 . 74.624   -0.452  -44.087 1.00 35.64 545 A 1 
ATOM 4065 O O   . GLY A 0 545 . 73.599   -0.485  -44.761 1.00 35.64 545 A 1 
ATOM 4066 N N   . GLY A 0 546 . 74.735   -1.058  -42.903 1.00 38.87 546 A 1 
ATOM 4067 C CA  . GLY A 0 546 . 73.593   -1.649  -42.205 1.00 38.87 546 A 1 
ATOM 4068 C C   . GLY A 0 546 . 72.584   -0.558  -41.862 1.00 38.87 546 A 1 
ATOM 4069 O O   . GLY A 0 546 . 72.865   0.294   -41.023 1.00 38.87 546 A 1 
ATOM 4070 N N   . ALA A 0 547 . 71.445   -0.557  -42.549 1.00 43.30 547 A 1 
ATOM 4071 C CA  . ALA A 0 547 . 70.344   0.352   -42.283 1.00 43.30 547 A 1 
ATOM 4072 C C   . ALA A 0 547 . 69.711   -0.015  -40.934 1.00 43.30 547 A 1 
ATOM 4073 C CB  . ALA A 0 547 . 69.348   0.271   -43.447 1.00 43.30 547 A 1 
ATOM 4074 O O   . ALA A 0 547 . 69.274   -1.144  -40.733 1.00 43.30 547 A 1 
ATOM 4075 N N   . TRP A 0 548 . 69.714   0.926   -39.993 1.00 42.26 548 A 1 
ATOM 4076 C CA  . TRP A 0 548 . 68.964   0.810   -38.748 1.00 42.26 548 A 1 
ATOM 4077 C C   . TRP A 0 548 . 67.538   1.276   -39.020 1.00 42.26 548 A 1 
ATOM 4078 C CB  . TRP A 0 548 . 69.620   1.667   -37.654 1.00 42.26 548 A 1 
ATOM 4079 O O   . TRP A 0 548 . 67.309   2.479   -39.136 1.00 42.26 548 A 1 
ATOM 4080 C CG  . TRP A 0 548 . 70.899   1.166   -37.054 1.00 42.26 548 A 1 
ATOM 4081 C CD1 . TRP A 0 548 . 71.741   0.250   -37.585 1.00 42.26 548 A 1 
ATOM 4082 C CD2 . TRP A 0 548 . 71.481   1.540   -35.768 1.00 42.26 548 A 1 
ATOM 4083 C CE2 . TRP A 0 548 . 72.679   0.790   -35.578 1.00 42.26 548 A 1 
ATOM 4084 C CE3 . TRP A 0 548 . 71.107   2.431   -34.738 1.00 42.26 548 A 1 
ATOM 4085 N NE1 . TRP A 0 548 . 72.790   0.023   -36.717 1.00 42.26 548 A 1 
ATOM 4086 C CH2 . TRP A 0 548 . 73.060   1.799   -33.412 1.00 42.26 548 A 1 
ATOM 4087 C CZ2 . TRP A 0 548 . 73.464   0.909   -34.422 1.00 42.26 548 A 1 
ATOM 4088 C CZ3 . TRP A 0 548 . 71.887   2.560   -33.572 1.00 42.26 548 A 1 
ATOM 4089 N N   . SER A 0 549 . 66.598   0.341   -39.112 1.00 53.32 549 A 1 
ATOM 4090 C CA  . SER A 0 549 . 65.172   0.659   -39.079 1.00 53.32 549 A 1 
ATOM 4091 C C   . SER A 0 549 . 64.662   0.461   -37.660 1.00 53.32 549 A 1 
ATOM 4092 C CB  . SER A 0 549 . 64.392   -0.183  -40.089 1.00 53.32 549 A 1 
ATOM 4093 O O   . SER A 0 549 . 64.773   -0.627  -37.099 1.00 53.32 549 A 1 
ATOM 4094 O OG  . SER A 0 549 . 64.763   0.225   -41.389 1.00 53.32 549 A 1 
ATOM 4095 N N   . LYS A 0 550 . 64.142   1.530   -37.055 1.00 59.55 550 A 1 
ATOM 4096 C CA  . LYS A 0 550 . 63.383   1.443   -35.805 1.00 59.55 550 A 1 
ATOM 4097 C C   . LYS A 0 550 . 61.903   1.476   -36.166 1.00 59.55 550 A 1 
ATOM 4098 C CB  . LYS A 0 550 . 63.759   2.575   -34.836 1.00 59.55 550 A 1 
ATOM 4099 O O   . LYS A 0 550 . 61.452   2.472   -36.738 1.00 59.55 550 A 1 
ATOM 4100 C CG  . LYS A 0 550 . 65.226   2.521   -34.382 1.00 59.55 550 A 1 
ATOM 4101 C CD  . LYS A 0 550 . 65.484   3.650   -33.380 1.00 59.55 550 A 1 
ATOM 4102 C CE  . LYS A 0 550 . 66.929   3.629   -32.879 1.00 59.55 550 A 1 
ATOM 4103 N NZ  . LYS A 0 550 . 67.119   4.666   -31.836 1.00 59.55 550 A 1 
ATOM 4104 N N   . SER A 0 551 . 61.190   0.404   -35.841 1.00 66.27 551 A 1 
ATOM 4105 C CA  . SER A 0 551 . 59.728   0.368   -35.849 1.00 66.27 551 A 1 
ATOM 4106 C C   . SER A 0 551 . 59.235   0.351   -34.408 1.00 66.27 551 A 1 
ATOM 4107 C CB  . SER A 0 551 . 59.201   -0.838  -36.635 1.00 66.27 551 A 1 
ATOM 4108 O O   . SER A 0 551 . 59.770   -0.414  -33.597 1.00 66.27 551 A 1 
ATOM 4109 O OG  . SER A 0 551 . 59.664   -2.068  -36.097 1.00 66.27 551 A 1 
ATOM 4110 N N   . GLY A 0 552 . 58.246   1.178   -34.098 1.00 74.00 552 A 1 
ATOM 4111 C CA  . GLY A 0 552 . 57.608   1.224   -32.788 1.00 74.00 552 A 1 
ATOM 4112 C C   . GLY A 0 552 . 56.097   1.357   -32.913 1.00 74.00 552 A 1 
ATOM 4113 O O   . GLY A 0 552 . 55.585   1.707   -33.982 1.00 74.00 552 A 1 
ATOM 4114 N N   . SER A 0 553 . 55.415   1.001   -31.835 1.00 76.26 553 A 1 
ATOM 4115 C CA  . SER A 0 553 . 54.013   1.322   -31.606 1.00 76.26 553 A 1 
ATOM 4116 C C   . SER A 0 553 . 53.808   1.651   -30.137 1.00 76.26 553 A 1 
ATOM 4117 C CB  . SER A 0 553 . 53.081   0.170   -32.003 1.00 76.26 553 A 1 
ATOM 4118 O O   . SER A 0 553 . 54.379   0.956   -29.290 1.00 76.26 553 A 1 
ATOM 4119 O OG  . SER A 0 553 . 53.415   -1.015  -31.286 1.00 76.26 553 A 1 
ATOM 4120 N N   . ASP A 0 554 . 52.971   2.631   -29.886 1.00 78.21 554 A 1 
ATOM 4121 C CA  . ASP A 0 554 . 52.554   3.159   -28.597 1.00 78.21 554 A 1 
ATOM 4122 C C   . ASP A 0 554 . 51.026   3.103   -28.547 1.00 78.21 554 A 1 
ATOM 4123 C CB  . ASP A 0 554 . 53.151   4.558   -28.312 1.00 78.21 554 A 1 
ATOM 4124 O O   . ASP A 0 554 . 50.354   3.293   -29.562 1.00 78.21 554 A 1 
ATOM 4125 C CG  . ASP A 0 554 . 53.411   5.532   -29.482 1.00 78.21 554 A 1 
ATOM 4126 O OD1 . ASP A 0 554 . 53.739   5.074   -30.614 1.00 78.21 554 A 1 
ATOM 4127 O OD2 . ASP A 0 554 . 53.584   6.734   -29.198 1.00 78.21 554 A 1 
ATOM 4128 N N   . TRP A 0 555 . 50.506   2.666   -27.405 1.00 77.69 555 A 1 
ATOM 4129 C CA  . TRP A 0 555 . 49.079   2.527   -27.146 1.00 77.69 555 A 1 
ATOM 4130 C C   . TRP A 0 555 . 48.817   3.018   -25.734 1.00 77.69 555 A 1 
ATOM 4131 C CB  . TRP A 0 555 . 48.644   1.059   -27.297 1.00 77.69 555 A 1 
ATOM 4132 O O   . TRP A 0 555 . 49.258   2.361   -24.783 1.00 77.69 555 A 1 
ATOM 4133 C CG  . TRP A 0 555 . 47.170   0.811   -27.145 1.00 77.69 555 A 1 
ATOM 4134 C CD1 . TRP A 0 555 . 46.237   1.090   -28.081 1.00 77.69 555 A 1 
ATOM 4135 C CD2 . TRP A 0 555 . 46.409   0.410   -25.960 1.00 77.69 555 A 1 
ATOM 4136 C CE2 . TRP A 0 555 . 45.020   0.390   -26.298 1.00 77.69 555 A 1 
ATOM 4137 C CE3 . TRP A 0 555 . 46.740   0.120   -24.618 1.00 77.69 555 A 1 
ATOM 4138 N NE1 . TRP A 0 555 . 44.971   0.823   -27.602 1.00 77.69 555 A 1 
ATOM 4139 C CH2 . TRP A 0 555 . 44.390   -0.271  -24.063 1.00 77.69 555 A 1 
ATOM 4140 C CZ2 . TRP A 0 555 . 44.020   0.045   -25.380 1.00 77.69 555 A 1 
ATOM 4141 C CZ3 . TRP A 0 555 . 45.743   -0.221  -23.683 1.00 77.69 555 A 1 
ATOM 4142 N N   . ASP A 0 556 . 48.107   4.127   -25.614 1.00 82.86 556 A 1 
ATOM 4143 C CA  . ASP A 0 556 . 47.602   4.651   -24.362 1.00 82.86 556 A 1 
ATOM 4144 C C   . ASP A 0 556 . 46.071   4.562   -24.360 1.00 82.86 556 A 1 
ATOM 4145 C CB  . ASP A 0 556 . 48.126   6.072   -24.058 1.00 82.86 556 A 1 
ATOM 4146 O O   . ASP A 0 556 . 45.373   4.781   -25.352 1.00 82.86 556 A 1 
ATOM 4147 C CG  . ASP A 0 556 . 49.661   6.203   -24.066 1.00 82.86 556 A 1 
ATOM 4148 O OD1 . ASP A 0 556 . 50.318   5.286   -23.515 1.00 82.86 556 A 1 
ATOM 4149 O OD2 . ASP A 0 556 . 50.195   7.281   -24.423 1.00 82.86 556 A 1 
ATOM 4150 N N   . ALA A 0 557 . 45.518   4.209   -23.207 1.00 79.98 557 A 1 
ATOM 4151 C CA  . ALA A 0 557 . 44.082   4.194   -22.993 1.00 79.98 557 A 1 
ATOM 4152 C C   . ALA A 0 557 . 43.761   4.747   -21.617 1.00 79.98 557 A 1 
ATOM 4153 C CB  . ALA A 0 557 . 43.535   2.782   -23.190 1.00 79.98 557 A 1 
ATOM 4154 O O   . ALA A 0 557 . 44.495   4.535   -20.649 1.00 79.98 557 A 1 
ATOM 4155 N N   . TRP A 0 558 . 42.643   5.448   -21.502 1.00 87.77 558 A 1 
ATOM 4156 C CA  . TRP A 0 558 . 42.141   5.894   -20.212 1.00 87.77 558 A 1 
ATOM 4157 C C   . TRP A 0 558 . 40.628   5.830   -20.175 1.00 87.77 558 A 1 
ATOM 4158 C CB  . TRP A 0 558 . 42.665   7.298   -19.878 1.00 87.77 558 A 1 
ATOM 4159 O O   . TRP A 0 558 . 39.957   5.941   -21.201 1.00 87.77 558 A 1 
ATOM 4160 C CG  . TRP A 0 558 . 42.014   8.425   -20.619 1.00 87.77 558 A 1 
ATOM 4161 C CD1 . TRP A 0 558 . 42.300   8.804   -21.883 1.00 87.77 558 A 1 
ATOM 4162 C CD2 . TRP A 0 558 . 40.906   9.274   -20.188 1.00 87.77 558 A 1 
ATOM 4163 C CE2 . TRP A 0 558 . 40.575   10.160  -21.257 1.00 87.77 558 A 1 
ATOM 4164 C CE3 . TRP A 0 558 . 40.124   9.359   -19.015 1.00 87.77 558 A 1 
ATOM 4165 N NE1 . TRP A 0 558 . 41.472   9.845   -22.253 1.00 87.77 558 A 1 
ATOM 4166 C CH2 . TRP A 0 558 . 38.758   11.137  -19.990 1.00 87.77 558 A 1 
ATOM 4167 C CZ2 . TRP A 0 558 . 39.520   11.082  -21.170 1.00 87.77 558 A 1 
ATOM 4168 C CZ3 . TRP A 0 558 . 39.062   10.280  -18.917 1.00 87.77 558 A 1 
ATOM 4169 N N   . GLY A 0 559 . 40.093   5.694   -18.969 1.00 86.63 559 A 1 
ATOM 4170 C CA  . GLY A 0 559 . 38.661   5.726   -18.764 1.00 86.63 559 A 1 
ATOM 4171 C C   . GLY A 0 559 . 38.264   6.216   -17.387 1.00 86.63 559 A 1 
ATOM 4172 O O   . GLY A 0 559 . 39.067   6.285   -16.446 1.00 86.63 559 A 1 
ATOM 4173 N N   . ARG A 0 560 . 36.997   6.597   -17.302 1.00 86.55 560 A 1 
ATOM 4174 C CA  . ARG A 0 560 . 36.335   7.056   -16.097 1.00 86.55 560 A 1 
ATOM 4175 C C   . ARG A 0 560 . 34.911   6.527   -16.083 1.00 86.55 560 A 1 
ATOM 4176 C CB  . ARG A 0 560 . 36.391   8.579   -16.062 1.00 86.55 560 A 1 
ATOM 4177 O O   . ARG A 0 560 . 34.183   6.772   -17.033 1.00 86.55 560 A 1 
ATOM 4178 C CG  . ARG A 0 560 . 35.748   9.121   -14.789 1.00 86.55 560 A 1 
ATOM 4179 C CD  . ARG A 0 560 . 35.979   10.624  -14.786 1.00 86.55 560 A 1 
ATOM 4180 N NE  . ARG A 0 560 . 35.441   11.218  -13.558 1.00 86.55 560 A 1 
ATOM 4181 N NH1 . ARG A 0 560 . 34.121   12.807  -14.574 1.00 86.55 560 A 1 
ATOM 4182 N NH2 . ARG A 0 560 . 34.205   12.640  -12.347 1.00 86.55 560 A 1 
ATOM 4183 C CZ  . ARG A 0 560 . 34.609   12.231  -13.508 1.00 86.55 560 A 1 
ATOM 4184 N N   . ASP A 0 561 . 34.555   5.857   -15.003 1.00 88.25 561 A 1 
ATOM 4185 C CA  . ASP A 0 561 . 33.246   5.251   -14.768 1.00 88.25 561 A 1 
ATOM 4186 C C   . ASP A 0 561 . 32.634   5.949   -13.548 1.00 88.25 561 A 1 
ATOM 4187 C CB  . ASP A 0 561 . 33.461   3.740   -14.587 1.00 88.25 561 A 1 
ATOM 4188 O O   . ASP A 0 561 . 33.231   5.974   -12.463 1.00 88.25 561 A 1 
ATOM 4189 C CG  . ASP A 0 561 . 32.229   2.954   -14.124 1.00 88.25 561 A 1 
ATOM 4190 O OD1 . ASP A 0 561 . 31.192   3.601   -13.865 1.00 88.25 561 A 1 
ATOM 4191 O OD2 . ASP A 0 561 . 32.418   1.728   -13.922 1.00 88.25 561 A 1 
ATOM 4192 N N   . GLN A 0 562 . 31.502   6.624   -13.759 1.00 90.66 562 A 1 
ATOM 4193 C CA  . GLN A 0 562 . 30.783   7.335   -12.711 1.00 90.66 562 A 1 
ATOM 4194 C C   . GLN A 0 562 . 29.389   6.756   -12.484 1.00 90.66 562 A 1 
ATOM 4195 C CB  . GLN A 0 562 . 30.662   8.826   -13.031 1.00 90.66 562 A 1 
ATOM 4196 O O   . GLN A 0 562 . 28.425   7.168   -13.129 1.00 90.66 562 A 1 
ATOM 4197 C CG  . GLN A 0 562 . 31.973   9.579   -13.244 1.00 90.66 562 A 1 
ATOM 4198 C CD  . GLN A 0 562 . 31.735   11.037  -12.902 1.00 90.66 562 A 1 
ATOM 4199 N NE2 . GLN A 0 562 . 31.823   11.380  -11.640 1.00 90.66 562 A 1 
ATOM 4200 O OE1 . GLN A 0 562 . 31.499   11.941  -13.692 1.00 90.66 562 A 1 
ATOM 4201 N N   . ASP A 0 563 . 29.267   5.940   -11.445 1.00 89.55 563 A 1 
ATOM 4202 C CA  . ASP A 0 563 . 28.000   5.360   -11.021 1.00 89.55 563 A 1 
ATOM 4203 C C   . ASP A 0 563 . 27.324   6.190   -9.923  1.00 89.55 563 A 1 
ATOM 4204 C CB  . ASP A 0 563 . 28.242   3.953   -10.479 1.00 89.55 563 A 1 
ATOM 4205 O O   . ASP A 0 563 . 27.922   6.543   -8.897  1.00 89.55 563 A 1 
ATOM 4206 C CG  . ASP A 0 563 . 28.551   2.892   -11.531 1.00 89.55 563 A 1 
ATOM 4207 O OD1 . ASP A 0 563 . 27.969   2.997   -12.626 1.00 89.55 563 A 1 
ATOM 4208 O OD2 . ASP A 0 563 . 29.139   1.877   -11.088 1.00 89.55 563 A 1 
ATOM 4209 N N   . LEU A 0 564 . 26.017   6.424   -10.054 1.00 94.66 564 A 1 
ATOM 4210 C CA  . LEU A 0 564 . 25.172   6.975   -8.996  1.00 94.66 564 A 1 
ATOM 4211 C C   . LEU A 0 564 . 23.888   6.163   -8.843  1.00 94.66 564 A 1 
ATOM 4212 C CB  . LEU A 0 564 . 24.879   8.459   -9.277  1.00 94.66 564 A 1 
ATOM 4213 O O   . LEU A 0 564 . 22.953   6.281   -9.626  1.00 94.66 564 A 1 
ATOM 4214 C CG  . LEU A 0 564 . 23.901   9.113   -8.279  1.00 94.66 564 A 1 
ATOM 4215 C CD1 . LEU A 0 564 . 24.489   9.239   -6.869  1.00 94.66 564 A 1 
ATOM 4216 C CD2 . LEU A 0 564 . 23.510   10.514  -8.750  1.00 94.66 564 A 1 
ATOM 4217 N N   . SER A 0 565 . 23.749   5.471   -7.712  1.00 97.34 565 A 1 
ATOM 4218 C CA  . SER A 0 565 . 22.510   4.790   -7.329  1.00 97.34 565 A 1 
ATOM 4219 C C   . SER A 0 565 . 21.886   5.421   -6.084  1.00 97.34 565 A 1 
ATOM 4220 C CB  . SER A 0 565 . 22.744   3.281   -7.189  1.00 97.34 565 A 1 
ATOM 4221 O O   . SER A 0 565 . 22.437   5.360   -4.979  1.00 97.34 565 A 1 
ATOM 4222 O OG  . SER A 0 565 . 21.766   2.691   -6.335  1.00 97.34 565 A 1 
ATOM 4223 N N   . ILE A 0 566 . 20.657   5.919   -6.214  1.00 97.74 566 A 1 
ATOM 4224 C CA  . ILE A 0 566 . 19.832   6.403   -5.101  1.00 97.74 566 A 1 
ATOM 4225 C C   . ILE A 0 566 . 18.619   5.491   -4.955  1.00 97.74 566 A 1 
ATOM 4226 C CB  . ILE A 0 566 . 19.419   7.879   -5.292  1.00 97.74 566 A 1 
ATOM 4227 O O   . ILE A 0 566 . 17.885   5.279   -5.911  1.00 97.74 566 A 1 
ATOM 4228 C CG1 . ILE A 0 566 . 20.665   8.776   -5.484  1.00 97.74 566 A 1 
ATOM 4229 C CG2 . ILE A 0 566 . 18.576   8.357   -4.088  1.00 97.74 566 A 1 
ATOM 4230 C CD1 . ILE A 0 566 . 20.346   10.233  -5.838  1.00 97.74 566 A 1 
ATOM 4231 N N   . LYS A 0 567 . 18.370   4.991   -3.743  1.00 97.65 567 A 1 
ATOM 4232 C CA  . LYS A 0 567 . 17.144   4.266   -3.382  1.00 97.65 567 A 1 
ATOM 4233 C C   . LYS A 0 567 . 16.510   4.942   -2.181  1.00 97.65 567 A 1 
ATOM 4234 C CB  . LYS A 0 567 . 17.445   2.781   -3.119  1.00 97.65 567 A 1 
ATOM 4235 O O   . LYS A 0 567 . 17.153   5.079   -1.141  1.00 97.65 567 A 1 
ATOM 4236 C CG  . LYS A 0 567 . 17.798   2.065   -4.430  1.00 97.65 567 A 1 
ATOM 4237 C CD  . LYS A 0 567 . 18.253   0.615   -4.230  1.00 97.65 567 A 1 
ATOM 4238 C CE  . LYS A 0 567 . 18.564   0.060   -5.628  1.00 97.65 567 A 1 
ATOM 4239 N NZ  . LYS A 0 567 . 19.458   -1.122  -5.620  1.00 97.65 567 A 1 
ATOM 4240 N N   . GLU A 0 568 . 15.270   5.371   -2.331  1.00 97.39 568 A 1 
ATOM 4241 C CA  . GLU A 0 568 . 14.500   6.072   -1.313  1.00 97.39 568 A 1 
ATOM 4242 C C   . GLU A 0 568 . 13.135   5.406   -1.168  1.00 97.39 568 A 1 
ATOM 4243 C CB  . GLU A 0 568 . 14.401   7.551   -1.704  1.00 97.39 568 A 1 
ATOM 4244 O O   . GLU A 0 568 . 12.476   5.122   -2.166  1.00 97.39 568 A 1 
ATOM 4245 C CG  . GLU A 0 568 . 13.679   8.410   -0.658  1.00 97.39 568 A 1 
ATOM 4246 C CD  . GLU A 0 568 . 13.840   9.910   -0.946  1.00 97.39 568 A 1 
ATOM 4247 O OE1 . GLU A 0 568 . 13.870   10.683  0.039   1.00 97.39 568 A 1 
ATOM 4248 O OE2 . GLU A 0 568 . 14.009   10.287  -2.130  1.00 97.39 568 A 1 
ATOM 4249 N N   . SER A 0 569 . 12.720   5.146   0.066   1.00 97.50 569 A 1 
ATOM 4250 C CA  . SER A 0 569 . 11.399   4.616   0.371   1.00 97.50 569 A 1 
ATOM 4251 C C   . SER A 0 569 . 10.811   5.292   1.602   1.00 97.50 569 A 1 
ATOM 4252 C CB  . SER A 0 569 . 11.413   3.089   0.506   1.00 97.50 569 A 1 
ATOM 4253 O O   . SER A 0 569 . 11.519   5.616   2.560   1.00 97.50 569 A 1 
ATOM 4254 O OG  . SER A 0 569 . 12.182   2.659   1.614   1.00 97.50 569 A 1 
ATOM 4255 N N   . TYR A 0 570 . 9.504    5.495   1.563   1.00 97.71 570 A 1 
ATOM 4256 C CA  . TYR A 0 570 . 8.699    5.994   2.663   1.00 97.71 570 A 1 
ATOM 4257 C C   . TYR A 0 570 . 7.465    5.112   2.780   1.00 97.71 570 A 1 
ATOM 4258 C CB  . TYR A 0 570 . 8.322    7.456   2.414   1.00 97.71 570 A 1 
ATOM 4259 O O   . TYR A 0 570 . 6.722    4.982   1.813   1.00 97.71 570 A 1 
ATOM 4260 C CG  . TYR A 0 570 . 7.306    8.001   3.399   1.00 97.71 570 A 1 
ATOM 4261 C CD1 . TYR A 0 570 . 5.937    8.036   3.066   1.00 97.71 570 A 1 
ATOM 4262 C CD2 . TYR A 0 570 . 7.732    8.436   4.668   1.00 97.71 570 A 1 
ATOM 4263 C CE1 . TYR A 0 570 . 5.000    8.545   3.987   1.00 97.71 570 A 1 
ATOM 4264 C CE2 . TYR A 0 570 . 6.797    8.935   5.595   1.00 97.71 570 A 1 
ATOM 4265 O OH  . TYR A 0 570 . 4.532    9.515   6.136   1.00 97.71 570 A 1 
ATOM 4266 C CZ  . TYR A 0 570 . 5.430    9.004   5.251   1.00 97.71 570 A 1 
ATOM 4267 N N   . ASP A 0 571 . 7.253    4.538   3.955   1.00 96.97 571 A 1 
ATOM 4268 C CA  . ASP A 0 571 . 6.079    3.736   4.264   1.00 96.97 571 A 1 
ATOM 4269 C C   . ASP A 0 571 . 5.414    4.301   5.512   1.00 96.97 571 A 1 
ATOM 4270 C CB  . ASP A 0 571 . 6.463    2.262   4.456   1.00 96.97 571 A 1 
ATOM 4271 O O   . ASP A 0 571 . 6.061    4.514   6.539   1.00 96.97 571 A 1 
ATOM 4272 C CG  . ASP A 0 571 . 6.895    1.590   3.151   1.00 96.97 571 A 1 
ATOM 4273 O OD1 . ASP A 0 571 . 6.112    1.659   2.175   1.00 96.97 571 A 1 
ATOM 4274 O OD2 . ASP A 0 571 . 7.980    0.962   3.144   1.00 96.97 571 A 1 
ATOM 4275 N N   . ARG A 0 572 . 4.109    4.533   5.425   1.00 97.20 572 A 1 
ATOM 4276 C CA  . ARG A 0 572 . 3.271    4.915   6.553   1.00 97.20 572 A 1 
ATOM 4277 C C   . ARG A 0 572 . 2.073    3.997   6.630   1.00 97.20 572 A 1 
ATOM 4278 C CB  . ARG A 0 572 . 2.874    6.385   6.437   1.00 97.20 572 A 1 
ATOM 4279 O O   . ARG A 0 572 . 1.270    3.940   5.703   1.00 97.20 572 A 1 
ATOM 4280 C CG  . ARG A 0 572 . 1.893    6.764   7.557   1.00 97.20 572 A 1 
ATOM 4281 C CD  . ARG A 0 572 . 1.697    8.269   7.618   1.00 97.20 572 A 1 
ATOM 4282 N NE  . ARG A 0 572 . 0.976    8.794   6.443   1.00 97.20 572 A 1 
ATOM 4283 N NH1 . ARG A 0 572 . 1.182    10.963  7.086   1.00 97.20 572 A 1 
ATOM 4284 N NH2 . ARG A 0 572 . 0.151    10.487  5.164   1.00 97.20 572 A 1 
ATOM 4285 C CZ  . ARG A 0 572 . 0.766    10.071  6.229   1.00 97.20 572 A 1 
ATOM 4286 N N   . THR A 0 573 . 1.917    3.331   7.765   1.00 96.47 573 A 1 
ATOM 4287 C CA  . THR A 0 573 . 0.736    2.536   8.085   1.00 96.47 573 A 1 
ATOM 4288 C C   . THR A 0 573 . 0.058    3.104   9.317   1.00 96.47 573 A 1 
ATOM 4289 C CB  . THR A 0 573 . 1.088    1.066   8.324   1.00 96.47 573 A 1 
ATOM 4290 O O   . THR A 0 573 . 0.639    3.180   10.396  1.00 96.47 573 A 1 
ATOM 4291 C CG2 . THR A 0 573 . -0.158   0.224   8.619   1.00 96.47 573 A 1 
ATOM 4292 O OG1 . THR A 0 573 . 1.652    0.471   7.185   1.00 96.47 573 A 1 
ATOM 4293 N N   . TRP A 0 574 . -1.224   3.409   9.177   1.00 96.66 574 A 1 
ATOM 4294 C CA  . TRP A 0 574 . -2.093   3.778   10.277  1.00 96.66 574 A 1 
ATOM 4295 C C   . TRP A 0 574 . -3.268   2.811   10.352  1.00 96.66 574 A 1 
ATOM 4296 C CB  . TRP A 0 574 . -2.532   5.224   10.090  1.00 96.66 574 A 1 
ATOM 4297 O O   . TRP A 0 574 . -3.940   2.524   9.357   1.00 96.66 574 A 1 
ATOM 4298 C CG  . TRP A 0 574 . -3.686   5.675   10.924  1.00 96.66 574 A 1 
ATOM 4299 C CD1 . TRP A 0 574 . -4.967   5.283   10.746  1.00 96.66 574 A 1 
ATOM 4300 C CD2 . TRP A 0 574 . -3.715   6.732   11.922  1.00 96.66 574 A 1 
ATOM 4301 C CE2 . TRP A 0 574 . -5.081   7.046   12.158  1.00 96.66 574 A 1 
ATOM 4302 C CE3 . TRP A 0 574 . -2.749   7.553   12.539  1.00 96.66 574 A 1 
ATOM 4303 N NE1 . TRP A 0 574 . -5.798   6.058   11.517  1.00 96.66 574 A 1 
ATOM 4304 C CH2 . TRP A 0 574 . -4.481   9.014   13.441  1.00 96.66 574 A 1 
ATOM 4305 C CZ2 . TRP A 0 574 . -5.459   8.225   12.806  1.00 96.66 574 A 1 
ATOM 4306 C CZ3 . TRP A 0 574 . -3.129   8.655   13.329  1.00 96.66 574 A 1 
ATOM 4307 N N   . ALA A 0 575 . -3.587   2.364   11.561  1.00 94.44 575 A 1 
ATOM 4308 C CA  . ALA A 0 575 . -4.790   1.593   11.826  1.00 94.44 575 A 1 
ATOM 4309 C C   . ALA A 0 575 . -5.514   2.117   13.064  1.00 94.44 575 A 1 
ATOM 4310 C CB  . ALA A 0 575 . -4.442   0.106   11.932  1.00 94.44 575 A 1 
ATOM 4311 O O   . ALA A 0 575 . -4.901   2.396   14.093  1.00 94.44 575 A 1 
ATOM 4312 N N   . LYS A 0 576 . -6.841   2.205   12.984  1.00 96.06 576 A 1 
ATOM 4313 C CA  . LYS A 0 576 . -7.718   2.511   14.117  1.00 96.06 576 A 1 
ATOM 4314 C C   . LYS A 0 576 . -8.828   1.484   14.210  1.00 96.06 576 A 1 
ATOM 4315 C CB  . LYS A 0 576 . -8.289   3.930   14.000  1.00 96.06 576 A 1 
ATOM 4316 O O   . LYS A 0 576 . -9.462   1.189   13.199  1.00 96.06 576 A 1 
ATOM 4317 C CG  . LYS A 0 576 . -7.262   4.955   14.485  1.00 96.06 576 A 1 
ATOM 4318 C CD  . LYS A 0 576 . -7.830   6.375   14.427  1.00 96.06 576 A 1 
ATOM 4319 C CE  . LYS A 0 576 . -6.876   7.284   15.204  1.00 96.06 576 A 1 
ATOM 4320 N NZ  . LYS A 0 576 . -7.285   8.709   15.143  1.00 96.06 576 A 1 
ATOM 4321 N N   . SER A 0 577 . -9.089   0.991   15.414  1.00 93.51 577 A 1 
ATOM 4322 C CA  . SER A 0 577 . -10.278  0.198   15.706  1.00 93.51 577 A 1 
ATOM 4323 C C   . SER A 0 577 . -11.032  0.759   16.904  1.00 93.51 577 A 1 
ATOM 4324 C CB  . SER A 0 577 . -9.968   -1.294  15.859  1.00 93.51 577 A 1 
ATOM 4325 O O   . SER A 0 577 . -10.424  1.221   17.872  1.00 93.51 577 A 1 
ATOM 4326 O OG  . SER A 0 577 . -9.301   -1.598  17.067  1.00 93.51 577 A 1 
ATOM 4327 N N   . TYR A 0 578 . -12.352  0.704   16.810  1.00 91.74 578 A 1 
ATOM 4328 C CA  . TYR A 0 578 . -13.292  0.935   17.894  1.00 91.74 578 A 1 
ATOM 4329 C C   . TYR A 0 578 . -14.119  -0.327  18.029  1.00 91.74 578 A 1 
ATOM 4330 C CB  . TYR A 0 578 . -14.199  2.127   17.579  1.00 91.74 578 A 1 
ATOM 4331 O O   . TYR A 0 578 . -14.714  -0.754  17.045  1.00 91.74 578 A 1 
ATOM 4332 C CG  . TYR A 0 578 . -13.449  3.429   17.430  1.00 91.74 578 A 1 
ATOM 4333 C CD1 . TYR A 0 578 . -13.170  4.198   18.572  1.00 91.74 578 A 1 
ATOM 4334 C CD2 . TYR A 0 578 . -13.004  3.848   16.161  1.00 91.74 578 A 1 
ATOM 4335 C CE1 . TYR A 0 578 . -12.448  5.398   18.452  1.00 91.74 578 A 1 
ATOM 4336 C CE2 . TYR A 0 578 . -12.277  5.047   16.035  1.00 91.74 578 A 1 
ATOM 4337 O OH  . TYR A 0 578 . -11.292  6.978   17.073  1.00 91.74 578 A 1 
ATOM 4338 C CZ  . TYR A 0 578 . -11.999  5.821   17.181  1.00 91.74 578 A 1 
ATOM 4339 N N   . ASP A 0 579 . -14.140  -0.891  19.222  1.00 88.23 579 A 1 
ATOM 4340 C CA  . ASP A 0 579 . -14.986  -2.021  19.567  1.00 88.23 579 A 1 
ATOM 4341 C C   . ASP A 0 579 . -15.811  -1.590  20.786  1.00 88.23 579 A 1 
ATOM 4342 C CB  . ASP A 0 579 . -14.116  -3.270  19.814  1.00 88.23 579 A 1 
ATOM 4343 O O   . ASP A 0 579 . -15.255  -1.041  21.746  1.00 88.23 579 A 1 
ATOM 4344 C CG  . ASP A 0 579 . -13.210  -3.643  18.622  1.00 88.23 579 A 1 
ATOM 4345 O OD1 . ASP A 0 579 . -13.711  -3.779  17.478  1.00 88.23 579 A 1 
ATOM 4346 O OD2 . ASP A 0 579 . -11.971  -3.779  18.824  1.00 88.23 579 A 1 
ATOM 4347 N N   . ALA A 0 580 . -17.126  -1.768  20.726  1.00 82.29 580 A 1 
ATOM 4348 C CA  . ALA A 0 580 . -18.003  -1.642  21.880  1.00 82.29 580 A 1 
ATOM 4349 C C   . ALA A 0 580 . -18.746  -2.965  22.066  1.00 82.29 580 A 1 
ATOM 4350 C CB  . ALA A 0 580 . -18.933  -0.436  21.727  1.00 82.29 580 A 1 
ATOM 4351 O O   . ALA A 0 580 . -19.351  -3.474  21.121  1.00 82.29 580 A 1 
ATOM 4352 N N   . GLU A 0 581 . -18.639  -3.509  23.270  1.00 73.79 581 A 1 
ATOM 4353 C CA  . GLU A 0 581 . -19.305  -4.729  23.718  1.00 73.79 581 A 1 
ATOM 4354 C C   . GLU A 0 581 . -20.538  -4.347  24.537  1.00 73.79 581 A 1 
ATOM 4355 C CB  . GLU A 0 581 . -18.338  -5.579  24.560  1.00 73.79 581 A 1 
ATOM 4356 O O   . GLU A 0 581 . -20.481  -3.361  25.278  1.00 73.79 581 A 1 
ATOM 4357 C CG  . GLU A 0 581 . -17.153  -6.130  23.740  1.00 73.79 581 A 1 
ATOM 4358 C CD  . GLU A 0 581 . -16.063  -6.807  24.594  1.00 73.79 581 A 1 
ATOM 4359 O OE1 . GLU A 0 581 . -15.142  -7.415  23.996  1.00 73.79 581 A 1 
ATOM 4360 O OE2 . GLU A 0 581 . -16.053  -6.626  25.836  1.00 73.79 581 A 1 
ATOM 4361 N N   . SER A 0 582 . -21.601  -5.128  24.331  1.00 72.61 582 A 1 
ATOM 4362 C CA  . SER A 0 582 . -22.969  -5.065  24.854  1.00 72.61 582 A 1 
ATOM 4363 C C   . SER A 0 582 . -23.455  -3.717  25.423  1.00 72.61 582 A 1 
ATOM 4364 C CB  . SER A 0 582 . -23.318  -6.275  25.727  1.00 72.61 582 A 1 
ATOM 4365 O O   . SER A 0 582 . -22.936  -3.169  26.403  1.00 72.61 582 A 1 
ATOM 4366 O OG  . SER A 0 582 . -23.048  -6.000  27.073  1.00 72.61 582 A 1 
ATOM 4367 N N   . TYR A 0 583 . -24.500  -3.160  24.804  1.00 75.89 583 A 1 
ATOM 4368 C CA  . TYR A 0 583 . -25.294  -2.086  25.406  1.00 75.89 583 A 1 
ATOM 4369 C C   . TYR A 0 583 . -26.693  -2.605  25.696  1.00 75.89 583 A 1 
ATOM 4370 C CB  . TYR A 0 583 . -25.349  -0.823  24.536  1.00 75.89 583 A 1 
ATOM 4371 O O   . TYR A 0 583 . -27.470  -2.801  24.762  1.00 75.89 583 A 1 
ATOM 4372 C CG  . TYR A 0 583 . -26.265  0.252   25.111  1.00 75.89 583 A 1 
ATOM 4373 C CD1 . TYR A 0 583 . -27.516  0.531   24.524  1.00 75.89 583 A 1 
ATOM 4374 C CD2 . TYR A 0 583 . -25.934  0.884   26.325  1.00 75.89 583 A 1 
ATOM 4375 C CE1 . TYR A 0 583 . -28.414  1.444   25.112  1.00 75.89 583 A 1 
ATOM 4376 C CE2 . TYR A 0 583 . -26.810  1.830   26.896  1.00 75.89 583 A 1 
ATOM 4377 O OH  . TYR A 0 583 . -28.871  3.053   26.856  1.00 75.89 583 A 1 
ATOM 4378 C CZ  . TYR A 0 583 . -28.042  2.133   26.283  1.00 75.89 583 A 1 
ATOM 4379 N N   . ASP A 0 584 . -27.009  -2.725  26.983  1.00 80.84 584 A 1 
ATOM 4380 C CA  . ASP A 0 584 . -28.302  -3.214  27.446  1.00 80.84 584 A 1 
ATOM 4381 C C   . ASP A 0 584 . -29.049  -2.117  28.202  1.00 80.84 584 A 1 
ATOM 4382 C CB  . ASP A 0 584 . -28.141  -4.467  28.313  1.00 80.84 584 A 1 
ATOM 4383 O O   . ASP A 0 584 . -28.538  -1.511  29.152  1.00 80.84 584 A 1 
ATOM 4384 C CG  . ASP A 0 584 . -27.626  -5.697  27.560  1.00 80.84 584 A 1 
ATOM 4385 O OD1 . ASP A 0 584 . -27.651  -5.689  26.310  1.00 80.84 584 A 1 
ATOM 4386 O OD2 . ASP A 0 584 . -27.248  -6.648  28.279  1.00 80.84 584 A 1 
ATOM 4387 N N   . GLU A 0 585 . -30.291  -1.885  27.794  1.00 84.74 585 A 1 
ATOM 4388 C CA  . GLU A 0 585 . -31.255  -1.037  28.482  1.00 84.74 585 A 1 
ATOM 4389 C C   . GLU A 0 585 . -32.516  -1.853  28.741  1.00 84.74 585 A 1 
ATOM 4390 C CB  . GLU A 0 585 . -31.514  0.236   27.658  1.00 84.74 585 A 1 
ATOM 4391 O O   . GLU A 0 585 . -33.141  -2.339  27.805  1.00 84.74 585 A 1 
ATOM 4392 C CG  . GLU A 0 585 . -32.475  1.215   28.357  1.00 84.74 585 A 1 
ATOM 4393 C CD  . GLU A 0 585 . -32.486  2.629   27.746  1.00 84.74 585 A 1 
ATOM 4394 O OE1 . GLU A 0 585 . -33.220  3.508   28.260  1.00 84.74 585 A 1 
ATOM 4395 O OE2 . GLU A 0 585 . -31.598  3.003   26.938  1.00 84.74 585 A 1 
ATOM 4396 N N   . TRP A 0 586 . -32.890  -2.007  30.007  1.00 88.17 586 A 1 
ATOM 4397 C CA  . TRP A 0 586 . -34.062  -2.786  30.390  1.00 88.17 586 A 1 
ATOM 4398 C C   . TRP A 0 586 . -34.856  -2.088  31.486  1.00 88.17 586 A 1 
ATOM 4399 C CB  . TRP A 0 586 . -33.650  -4.209  30.789  1.00 88.17 586 A 1 
ATOM 4400 O O   . TRP A 0 586 . -34.306  -1.334  32.299  1.00 88.17 586 A 1 
ATOM 4401 C CG  . TRP A 0 586 . -32.730  -4.295  31.969  1.00 88.17 586 A 1 
ATOM 4402 C CD1 . TRP A 0 586 . -31.380  -4.303  31.912  1.00 88.17 586 A 1 
ATOM 4403 C CD2 . TRP A 0 586 . -33.074  -4.360  33.385  1.00 88.17 586 A 1 
ATOM 4404 C CE2 . TRP A 0 586 . -31.863  -4.403  34.140  1.00 88.17 586 A 1 
ATOM 4405 C CE3 . TRP A 0 586 . -34.286  -4.382  34.109  1.00 88.17 586 A 1 
ATOM 4406 N NE1 . TRP A 0 586 . -30.862  -4.373  33.189  1.00 88.17 586 A 1 
ATOM 4407 C CH2 . TRP A 0 586 . -33.082  -4.481  36.232  1.00 88.17 586 A 1 
ATOM 4408 C CZ2 . TRP A 0 586 . -31.856  -4.466  35.543  1.00 88.17 586 A 1 
ATOM 4409 C CZ3 . TRP A 0 586 . -34.291  -4.438  35.515  1.00 88.17 586 A 1 
ATOM 4410 N N   . ASP A 0 587 . -36.153  -2.362  31.498  1.00 84.41 587 A 1 
ATOM 4411 C CA  . ASP A 0 587 . -37.099  -1.901  32.504  1.00 84.41 587 A 1 
ATOM 4412 C C   . ASP A 0 587 . -37.967  -3.074  32.967  1.00 84.41 587 A 1 
ATOM 4413 C CB  . ASP A 0 587 . -37.936  -0.738  31.943  1.00 84.41 587 A 1 
ATOM 4414 O O   . ASP A 0 587 . -38.385  -3.909  32.163  1.00 84.41 587 A 1 
ATOM 4415 C CG  . ASP A 0 587 . -38.738  0.009   33.019  1.00 84.41 587 A 1 
ATOM 4416 O OD1 . ASP A 0 587 . -38.326  -0.033  34.203  1.00 84.41 587 A 1 
ATOM 4417 O OD2 . ASP A 0 587 . -39.710  0.702   32.644  1.00 84.41 587 A 1 
ATOM 4418 N N   . ASN A 0 588 . -38.195  -3.151  34.275  1.00 80.21 588 A 1 
ATOM 4419 C CA  . ASN A 0 588 . -39.100  -4.100  34.908  1.00 80.21 588 A 1 
ATOM 4420 C C   . ASN A 0 588 . -40.016  -3.330  35.846  1.00 80.21 588 A 1 
ATOM 4421 C CB  . ASN A 0 588 . -38.311  -5.176  35.669  1.00 80.21 588 A 1 
ATOM 4422 O O   . ASN A 0 588 . -39.559  -2.799  36.867  1.00 80.21 588 A 1 
ATOM 4423 C CG  . ASN A 0 588 . -39.247  -6.177  36.331  1.00 80.21 588 A 1 
ATOM 4424 N ND2 . ASN A 0 588 . -39.261  -6.312  37.630  1.00 80.21 588 A 1 
ATOM 4425 O OD1 . ASN A 0 588 . -39.962  -6.908  35.688  1.00 80.21 588 A 1 
ATOM 4426 N N   . LYS A 0 589 . -41.298  -3.314  35.511  1.00 79.61 589 A 1 
ATOM 4427 C CA  . LYS A 0 589 . -42.343  -2.706  36.314  1.00 79.61 589 A 1 
ATOM 4428 C C   . LYS A 0 589 . -43.284  -3.797  36.795  1.00 79.61 589 A 1 
ATOM 4429 C CB  . LYS A 0 589 . -42.996  -1.614  35.477  1.00 79.61 589 A 1 
ATOM 4430 O O   . LYS A 0 589 . -43.948  -4.430  35.982  1.00 79.61 589 A 1 
ATOM 4431 C CG  . LYS A 0 589 . -44.158  -0.960  36.219  1.00 79.61 589 A 1 
ATOM 4432 C CD  . LYS A 0 589 . -44.470  0.382   35.554  1.00 79.61 589 A 1 
ATOM 4433 C CE  . LYS A 0 589 . -45.679  1.005   36.235  1.00 79.61 589 A 1 
ATOM 4434 N NZ  . LYS A 0 589 . -46.888  0.333   35.753  1.00 79.61 589 A 1 
ATOM 4435 N N   . ASP A 0 590 . -43.272  -3.966  38.106  1.00 75.93 590 A 1 
ATOM 4436 C CA  . ASP A 0 590 . -44.015  -4.957  38.868  1.00 75.93 590 A 1 
ATOM 4437 C C   . ASP A 0 590 . -45.115  -4.201  39.626  1.00 75.93 590 A 1 
ATOM 4438 C CB  . ASP A 0 590 . -42.978  -5.679  39.748  1.00 75.93 590 A 1 
ATOM 4439 O O   . ASP A 0 590 . -44.829  -3.376  40.506  1.00 75.93 590 A 1 
ATOM 4440 C CG  . ASP A 0 590 . -43.519  -6.659  40.788  1.00 75.93 590 A 1 
ATOM 4441 O OD1 . ASP A 0 590 . -44.735  -6.605  41.067  1.00 75.93 590 A 1 
ATOM 4442 O OD2 . ASP A 0 590 . -42.625  -7.286  41.419  1.00 75.93 590 A 1 
ATOM 4443 N N   . ASP A 0 591 . -46.359  -4.388  39.177  1.00 74.20 591 A 1 
ATOM 4444 C CA  . ASP A 0 591 . -47.568  -3.767  39.729  1.00 74.20 591 A 1 
ATOM 4445 C C   . ASP A 0 591 . -48.474  -4.828  40.401  1.00 74.20 591 A 1 
ATOM 4446 C CB  . ASP A 0 591 . -48.318  -2.949  38.653  1.00 74.20 591 A 1 
ATOM 4447 O O   . ASP A 0 591 . -49.704  -4.843  40.215  1.00 74.20 591 A 1 
ATOM 4448 C CG  . ASP A 0 591 . -47.767  -1.582  38.226  1.00 74.20 591 A 1 
ATOM 4449 O OD1 . ASP A 0 591 . -46.767  -1.030  38.732  1.00 74.20 591 A 1 
ATOM 4450 O OD2 . ASP A 0 591 . -48.443  -0.943  37.376  1.00 74.20 591 A 1 
ATOM 4451 N N   . ASP A 0 592 . -47.871  -5.705  41.202  1.00 74.41 592 A 1 
ATOM 4452 C CA  . ASP A 0 592 . -48.547  -6.793  41.895  1.00 74.41 592 A 1 
ATOM 4453 C C   . ASP A 0 592 . -49.695  -6.355  42.824  1.00 74.41 592 A 1 
ATOM 4454 C CB  . ASP A 0 592 . -47.519  -7.628  42.683  1.00 74.41 592 A 1 
ATOM 4455 O O   . ASP A 0 592 . -49.631  -5.427  43.646  1.00 74.41 592 A 1 
ATOM 4456 C CG  . ASP A 0 592 . -46.835  -8.732  41.869  1.00 74.41 592 A 1 
ATOM 4457 O OD1 . ASP A 0 592 . -47.377  -9.036  40.782  1.00 74.41 592 A 1 
ATOM 4458 O OD2 . ASP A 0 592 . -45.994  -9.428  42.486  1.00 74.41 592 A 1 
ATOM 4459 N N   . LYS A 0 593 . -50.801  -7.103  42.742  1.00 68.89 593 A 1 
ATOM 4460 C CA  . LYS A 0 593 . -51.915  -7.036  43.696  1.00 68.89 593 A 1 
ATOM 4461 C C   . LYS A 0 593 . -52.200  -8.416  44.248  1.00 68.89 593 A 1 
ATOM 4462 C CB  . LYS A 0 593 . -53.161  -6.439  43.044  1.00 68.89 593 A 1 
ATOM 4463 O O   . LYS A 0 593 . -52.845  -9.248  43.610  1.00 68.89 593 A 1 
ATOM 4464 C CG  . LYS A 0 593 . -52.948  -4.968  42.696  1.00 68.89 593 A 1 
ATOM 4465 C CD  . LYS A 0 593 . -54.151  -4.445  41.918  1.00 68.89 593 A 1 
ATOM 4466 C CE  . LYS A 0 593 . -53.794  -3.038  41.446  1.00 68.89 593 A 1 
ATOM 4467 N NZ  . LYS A 0 593 . -54.414  -2.756  40.137  1.00 68.89 593 A 1 
ATOM 4468 N N   . TRP A 0 594 . -51.822  -8.628  45.500  1.00 70.42 594 A 1 
ATOM 4469 C CA  . TRP A 0 594 . -52.042  -9.889  46.195  1.00 70.42 594 A 1 
ATOM 4470 C C   . TRP A 0 594 . -53.163  -9.799  47.237  1.00 70.42 594 A 1 
ATOM 4471 C CB  . TRP A 0 594 . -50.718  -10.383 46.777  1.00 70.42 594 A 1 
ATOM 4472 O O   . TRP A 0 594 . -53.364  -8.796  47.934  1.00 70.42 594 A 1 
ATOM 4473 C CG  . TRP A 0 594 . -50.000  -9.385  47.622  1.00 70.42 594 A 1 
ATOM 4474 C CD1 . TRP A 0 594 . -49.079  -8.512  47.165  1.00 70.42 594 A 1 
ATOM 4475 C CD2 . TRP A 0 594 . -50.117  -9.127  49.051  1.00 70.42 594 A 1 
ATOM 4476 C CE2 . TRP A 0 594 . -49.204  -8.085  49.399  1.00 70.42 594 A 1 
ATOM 4477 C CE3 . TRP A 0 594 . -50.908  -9.672  50.086  1.00 70.42 594 A 1 
ATOM 4478 N NE1 . TRP A 0 594 . -48.615  -7.736  48.199  1.00 70.42 594 A 1 
ATOM 4479 C CH2 . TRP A 0 594 . -49.860  -8.205  51.732  1.00 70.42 594 A 1 
ATOM 4480 C CZ2 . TRP A 0 594 . -49.065  -7.634  50.722  1.00 70.42 594 A 1 
ATOM 4481 C CZ3 . TRP A 0 594 . -50.792  -9.207  51.410  1.00 70.42 594 A 1 
ATOM 4482 N N   . GLY A 0 595 . -53.890  -10.909 47.379  1.00 60.77 595 A 1 
ATOM 4483 C CA  . GLY A 0 595 . -54.796  -11.163 48.495  1.00 60.77 595 A 1 
ATOM 4484 C C   . GLY A 0 595 . -54.197  -12.210 49.430  1.00 60.77 595 A 1 
ATOM 4485 O O   . GLY A 0 595 . -54.102  -13.376 49.053  1.00 60.77 595 A 1 
ATOM 4486 N N   . ALA A 0 596 . -53.833  -11.832 50.660  1.00 55.32 596 A 1 
ATOM 4487 C CA  . ALA A 0 596 . -53.373  -12.780 51.681  1.00 55.32 596 A 1 
ATOM 4488 C C   . ALA A 0 596 . -54.372  -12.876 52.841  1.00 55.32 596 A 1 
ATOM 4489 C CB  . ALA A 0 596 . -51.954  -12.455 52.156  1.00 55.32 596 A 1 
ATOM 4490 O O   . ALA A 0 596 . -55.038  -11.908 53.222  1.00 55.32 596 A 1 
ATOM 4491 N N   . GLN A 0 597 . -54.487  -14.074 53.413  1.00 53.36 597 A 1 
ATOM 4492 C CA  . GLN A 0 597 . -55.451  -14.391 54.465  1.00 53.36 597 A 1 
ATOM 4493 C C   . GLN A 0 597 . -54.731  -14.561 55.810  1.00 53.36 597 A 1 
ATOM 4494 C CB  . GLN A 0 597 . -56.248  -15.642 54.058  1.00 53.36 597 A 1 
ATOM 4495 O O   . GLN A 0 597 . -53.811  -15.370 55.928  1.00 53.36 597 A 1 
ATOM 4496 C CG  . GLN A 0 597 . -57.144  -15.399 52.824  1.00 53.36 597 A 1 
ATOM 4497 C CD  . GLN A 0 597 . -57.800  -16.678 52.303  1.00 53.36 597 A 1 
ATOM 4498 N NE2 . GLN A 0 597 . -58.999  -16.607 51.762  1.00 53.36 597 A 1 
ATOM 4499 O OE1 . GLN A 0 597 . -57.254  -17.762 52.367  1.00 53.36 597 A 1 
ATOM 4500 N N   . ALA A 0 598 . -55.163  -13.810 56.830  1.00 48.97 598 A 1 
ATOM 4501 C CA  . ALA A 0 598 . -54.651  -13.910 58.200  1.00 48.97 598 A 1 
ATOM 4502 C C   . ALA A 0 598 . -55.706  -14.513 59.147  1.00 48.97 598 A 1 
ATOM 4503 C CB  . ALA A 0 598 . -54.157  -12.534 58.664  1.00 48.97 598 A 1 
ATOM 4504 O O   . ALA A 0 598 . -56.888  -14.155 59.085  1.00 48.97 598 A 1 
ATOM 4505 N N   . TRP A 0 599 . -55.258  -15.413 60.028  1.00 48.96 599 A 1 
ATOM 4506 C CA  . TRP A 0 599 . -56.085  -16.214 60.942  1.00 48.96 599 A 1 
ATOM 4507 C C   . TRP A 0 599 . -56.132  -15.624 62.362  1.00 48.96 599 A 1 
ATOM 4508 C CB  . TRP A 0 599 . -55.529  -17.648 60.977  1.00 48.96 599 A 1 
ATOM 4509 O O   . TRP A 0 599 . -55.098  -15.200 62.881  1.00 48.96 599 A 1 
ATOM 4510 C CG  . TRP A 0 599 . -55.625  -18.406 59.688  1.00 48.96 599 A 1 
ATOM 4511 C CD1 . TRP A 0 599 . -54.716  -18.412 58.683  1.00 48.96 599 A 1 
ATOM 4512 C CD2 . TRP A 0 599 . -56.723  -19.253 59.234  1.00 48.96 599 A 1 
ATOM 4513 C CE2 . TRP A 0 599 . -56.420  -19.721 57.919  1.00 48.96 599 A 1 
ATOM 4514 C CE3 . TRP A 0 599 . -57.956  -19.649 59.797  1.00 48.96 599 A 1 
ATOM 4515 N NE1 . TRP A 0 599 . -55.181  -19.188 57.639  1.00 48.96 599 A 1 
ATOM 4516 C CH2 . TRP A 0 599 . -58.537  -20.871 57.769  1.00 48.96 599 A 1 
ATOM 4517 C CZ2 . TRP A 0 599 . -57.308  -20.520 57.187  1.00 48.96 599 A 1 
ATOM 4518 C CZ3 . TRP A 0 599 . -58.853  -20.452 59.072  1.00 48.96 599 A 1 
ATOM 4519 N N   . GLY A 0 600 . -57.302  -15.655 63.015  1.00 52.65 600 A 1 
ATOM 4520 C CA  . GLY A 0 600 . -57.487  -15.330 64.436  1.00 52.65 600 A 1 
ATOM 4521 C C   . GLY A 0 600 . -58.468  -16.289 65.130  1.00 52.65 600 A 1 
ATOM 4522 O O   . GLY A 0 600 . -59.360  -16.826 64.483  1.00 52.65 600 A 1 
ATOM 4523 N N   . LYS A 0 601 . -58.282  -16.520 66.438  1.00 50.39 601 A 1 
ATOM 4524 C CA  . LYS A 0 601 . -59.176  -17.312 67.307  1.00 50.39 601 A 1 
ATOM 4525 C C   . LYS A 0 601 . -59.597  -16.440 68.493  1.00 50.39 601 A 1 
ATOM 4526 C CB  . LYS A 0 601 . -58.471  -18.582 67.837  1.00 50.39 601 A 1 
ATOM 4527 O O   . LYS A 0 601 . -58.708  -15.979 69.217  1.00 50.39 601 A 1 
ATOM 4528 C CG  . LYS A 0 601 . -57.926  -19.542 66.767  1.00 50.39 601 A 1 
ATOM 4529 C CD  . LYS A 0 601 . -57.199  -20.726 67.428  1.00 50.39 601 A 1 
ATOM 4530 C CE  . LYS A 0 601 . -56.564  -21.644 66.375  1.00 50.39 601 A 1 
ATOM 4531 N NZ  . LYS A 0 601 . -57.407  -22.823 66.097  1.00 50.39 601 A 1 
ATOM 4532 N N   . ASP A 0 602 . -60.885  -16.217 68.719  1.00 45.58 602 A 1 
ATOM 4533 C CA  . ASP A 0 602 . -61.384  -15.780 70.025  1.00 45.58 602 A 1 
ATOM 4534 C C   . ASP A 0 602 . -61.675  -17.010 70.908  1.00 45.58 602 A 1 
ATOM 4535 C CB  . ASP A 0 602 . -62.549  -14.783 69.888  1.00 45.58 602 A 1 
ATOM 4536 O O   . ASP A 0 602 . -61.842  -18.134 70.441  1.00 45.58 602 A 1 
ATOM 4537 C CG  . ASP A 0 602 . -63.742  -15.276 69.067  1.00 45.58 602 A 1 
ATOM 4538 O OD1 . ASP A 0 602 . -63.724  -16.463 68.687  1.00 45.58 602 A 1 
ATOM 4539 O OD2 . ASP A 0 602 . -64.599  -14.412 68.799  1.00 45.58 602 A 1 
ATOM 4540 N N   . ARG A 0 603 . -61.558  -16.851 72.228  1.00 45.00 603 A 1 
ATOM 4541 C CA  . ARG A 0 603 . -61.808  -17.924 73.202  1.00 45.00 603 A 1 
ATOM 4542 C C   . ARG A 0 603 . -62.542  -17.329 74.383  1.00 45.00 603 A 1 
ATOM 4543 C CB  . ARG A 0 603 . -60.508  -18.600 73.678  1.00 45.00 603 A 1 
ATOM 4544 O O   . ARG A 0 603 . -61.922  -16.670 75.224  1.00 45.00 603 A 1 
ATOM 4545 C CG  . ARG A 0 603 . -59.949  -19.645 72.702  1.00 45.00 603 A 1 
ATOM 4546 C CD  . ARG A 0 603 . -58.664  -20.286 73.249  1.00 45.00 603 A 1 
ATOM 4547 N NE  . ARG A 0 603 . -58.903  -21.049 74.495  1.00 45.00 603 A 1 
ATOM 4548 N NH1 . ARG A 0 603 . -56.787  -20.905 75.378  1.00 45.00 603 A 1 
ATOM 4549 N NH2 . ARG A 0 603 . -58.388  -21.973 76.512  1.00 45.00 603 A 1 
ATOM 4550 C CZ  . ARG A 0 603 . -58.028  -21.303 75.452  1.00 45.00 603 A 1 
ATOM 4551 N N   . ASP A 0 604 . -63.818  -17.646 74.499  1.00 43.83 604 A 1 
ATOM 4552 C CA  . ASP A 0 604 . -64.632  -17.173 75.606  1.00 43.83 604 A 1 
ATOM 4553 C C   . ASP A 0 604 . -64.385  -18.006 76.870  1.00 43.83 604 A 1 
ATOM 4554 C CB  . ASP A 0 604 . -66.097  -17.125 75.171  1.00 43.83 604 A 1 
ATOM 4555 O O   . ASP A 0 604 . -64.616  -19.216 76.944  1.00 43.83 604 A 1 
ATOM 4556 C CG  . ASP A 0 604 . -66.410  -15.878 74.337  1.00 43.83 604 A 1 
ATOM 4557 O OD1 . ASP A 0 604 . -65.456  -15.129 74.011  1.00 43.83 604 A 1 
ATOM 4558 O OD2 . ASP A 0 604 . -67.616  -15.598 74.249  1.00 43.83 604 A 1 
ATOM 4559 N N   . VAL A 0 605 . -63.870  -17.353 77.916  1.00 38.47 605 A 1 
ATOM 4560 C CA  . VAL A 0 605 . -63.589  -17.990 79.210  1.00 38.47 605 A 1 
ATOM 4561 C C   . VAL A 0 605 . -64.861  -18.017 80.067  1.00 38.47 605 A 1 
ATOM 4562 C CB  . VAL A 0 605 . -62.395  -17.321 79.922  1.00 38.47 605 A 1 
ATOM 4563 O O   . VAL A 0 605 . -65.255  -17.025 80.680  1.00 38.47 605 A 1 
ATOM 4564 C CG1 . VAL A 0 605 . -62.099  -17.990 81.274  1.00 38.47 605 A 1 
ATOM 4565 C CG2 . VAL A 0 605 . -61.115  -17.425 79.078  1.00 38.47 605 A 1 
ATOM 4566 N N   . TYR A 0 606 . -65.488  -19.190 80.160  1.00 35.03 606 A 1 
ATOM 4567 C CA  . TYR A 0 606 . -66.648  -19.470 81.014  1.00 35.03 606 A 1 
ATOM 4568 C C   . TYR A 0 606 . -66.317  -19.349 82.518  1.00 35.03 606 A 1 
ATOM 4569 C CB  . TYR A 0 606 . -67.135  -20.888 80.672  1.00 35.03 606 A 1 
ATOM 4570 O O   . TYR A 0 606 . -65.472  -20.086 83.028  1.00 35.03 606 A 1 
ATOM 4571 C CG  . TYR A 0 606 . -68.418  -21.331 81.355  1.00 35.03 606 A 1 
ATOM 4572 C CD1 . TYR A 0 606 . -68.392  -22.370 82.307  1.00 35.03 606 A 1 
ATOM 4573 C CD2 . TYR A 0 606 . -69.646  -20.734 81.010  1.00 35.03 606 A 1 
ATOM 4574 C CE1 . TYR A 0 606 . -69.591  -22.841 82.879  1.00 35.03 606 A 1 
ATOM 4575 C CE2 . TYR A 0 606 . -70.844  -21.188 81.595  1.00 35.03 606 A 1 
ATOM 4576 O OH  . TYR A 0 606 . -71.984  -22.742 83.025  1.00 35.03 606 A 1 
ATOM 4577 C CZ  . TYR A 0 606 . -70.823  -22.260 82.510  1.00 35.03 606 A 1 
ATOM 4578 N N   . GLY A 0 607 . -67.013  -18.469 83.257  1.00 37.88 607 A 1 
ATOM 4579 C CA  . GLY A 0 607 . -66.992  -18.468 84.733  1.00 37.88 607 A 1 
ATOM 4580 C C   . GLY A 0 607 . -66.895  -17.120 85.458  1.00 37.88 607 A 1 
ATOM 4581 O O   . GLY A 0 607 . -66.935  -17.108 86.687  1.00 37.88 607 A 1 
ATOM 4582 N N   . ALA A 0 608 . -66.845  -15.978 84.767  1.00 28.00 608 A 1 
ATOM 4583 C CA  . ALA A 0 608 . -66.989  -14.659 85.403  1.00 28.00 608 A 1 
ATOM 4584 C C   . ALA A 0 608 . -68.462  -14.333 85.754  1.00 28.00 608 A 1 
ATOM 4585 C CB  . ALA A 0 608 . -66.300  -13.594 84.543  1.00 28.00 608 A 1 
ATOM 4586 O O   . ALA A 0 608 . -68.956  -13.237 85.505  1.00 28.00 608 A 1 
ATOM 4587 N N   . SER A 0 609 . -69.191  -15.286 86.344  1.00 33.01 609 A 1 
ATOM 4588 C CA  . SER A 0 609 . -70.553  -15.093 86.850  1.00 33.01 609 A 1 
ATOM 4589 C C   . SER A 0 609 . -70.546  -15.015 88.380  1.00 33.01 609 A 1 
ATOM 4590 C CB  . SER A 0 609 . -71.517  -16.153 86.294  1.00 33.01 609 A 1 
ATOM 4591 O O   . SER A 0 609 . -70.994  -15.925 89.077  1.00 33.01 609 A 1 
ATOM 4592 O OG  . SER A 0 609 . -71.278  -17.420 86.870  1.00 33.01 609 A 1 
ATOM 4593 N N   . SER A 0 610 . -70.045  -13.914 88.933  1.00 37.43 610 A 1 
ATOM 4594 C CA  . SER A 0 610 . -70.338  -13.536 90.317  1.00 37.43 610 A 1 
ATOM 4595 C C   . SER A 0 610 . -70.714  -12.060 90.366  1.00 37.43 610 A 1 
ATOM 4596 C CB  . SER A 0 610 . -69.209  -13.909 91.287  1.00 37.43 610 A 1 
ATOM 4597 O O   . SER A 0 610 . -69.857  -11.184 90.394  1.00 37.43 610 A 1 
ATOM 4598 O OG  . SER A 0 610 . -68.035  -13.170 91.039  1.00 37.43 610 A 1 
ATOM 4599 N N   . TYR A 0 611 . -72.024  -11.820 90.313  1.00 29.93 611 A 1 
ATOM 4600 C CA  . TYR A 0 611 . -72.752  -10.761 91.015  1.00 29.93 611 A 1 
ATOM 4601 C C   . TYR A 0 611 . -71.936  -9.494  91.376  1.00 29.93 611 A 1 
ATOM 4602 C CB  . TYR A 0 611 . -73.404  -11.415 92.258  1.00 29.93 611 A 1 
ATOM 4603 O O   . TYR A 0 611 . -71.232  -9.456  92.382  1.00 29.93 611 A 1 
ATOM 4604 C CG  . TYR A 0 611 . -74.919  -11.373 92.279  1.00 29.93 611 A 1 
ATOM 4605 C CD1 . TYR A 0 611 . -75.575  -10.411 93.070  1.00 29.93 611 A 1 
ATOM 4606 C CD2 . TYR A 0 611 . -75.672  -12.309 91.540  1.00 29.93 611 A 1 
ATOM 4607 C CE1 . TYR A 0 611 . -76.981  -10.380 93.126  1.00 29.93 611 A 1 
ATOM 4608 C CE2 . TYR A 0 611 . -77.079  -12.280 91.594  1.00 29.93 611 A 1 
ATOM 4609 O OH  . TYR A 0 611 . -79.093  -11.294 92.443  1.00 29.93 611 A 1 
ATOM 4610 C CZ  . TYR A 0 611 . -77.736  -11.317 92.388  1.00 29.93 611 A 1 
ATOM 4611 N N   . GLY A 0 612 . -72.122  -8.407  90.619  1.00 35.58 612 A 1 
ATOM 4612 C CA  . GLY A 0 612 . -71.997  -7.055  91.181  1.00 35.58 612 A 1 
ATOM 4613 C C   . GLY A 0 612 . -70.695  -6.267  90.990  1.00 35.58 612 A 1 
ATOM 4614 O O   . GLY A 0 612 . -70.478  -5.322  91.747  1.00 35.58 612 A 1 
ATOM 4615 N N   . LYS A 0 613 . -69.866  -6.538  89.974  1.00 27.59 613 A 1 
ATOM 4616 C CA  . LYS A 0 613 . -68.908  -5.529  89.479  1.00 27.59 613 A 1 
ATOM 4617 C C   . LYS A 0 613 . -69.010  -5.375  87.969  1.00 27.59 613 A 1 
ATOM 4618 C CB  . LYS A 0 613 . -67.464  -5.821  89.919  1.00 27.59 613 A 1 
ATOM 4619 O O   . LYS A 0 613 . -68.569  -6.237  87.222  1.00 27.59 613 A 1 
ATOM 4620 C CG  . LYS A 0 613 . -67.160  -5.268  91.322  1.00 27.59 613 A 1 
ATOM 4621 C CD  . LYS A 0 613 . -65.660  -4.985  91.466  1.00 27.59 613 A 1 
ATOM 4622 C CE  . LYS A 0 613 . -65.360  -4.390  92.843  1.00 27.59 613 A 1 
ATOM 4623 N NZ  . LYS A 0 613 . -64.064  -3.668  92.832  1.00 27.59 613 A 1 
ATOM 4624 N N   . ALA A 0 614 . -69.590  -4.255  87.547  1.00 30.38 614 A 1 
ATOM 4625 C CA  . ALA A 0 614 . -69.456  -3.748  86.194  1.00 30.38 614 A 1 
ATOM 4626 C C   . ALA A 0 614 . -67.959  -3.621  85.871  1.00 30.38 614 A 1 
ATOM 4627 C CB  . ALA A 0 614 . -70.179  -2.395  86.123  1.00 30.38 614 A 1 
ATOM 4628 O O   . ALA A 0 614 . -67.265  -2.796  86.464  1.00 30.38 614 A 1 
ATOM 4629 N N   . ALA A 0 615 . -67.467  -4.465  84.967  1.00 30.95 615 A 1 
ATOM 4630 C CA  . ALA A 0 615 . -66.177  -4.286  84.325  1.00 30.95 615 A 1 
ATOM 4631 C C   . ALA A 0 615 . -66.314  -3.157  83.293  1.00 30.95 615 A 1 
ATOM 4632 C CB  . ALA A 0 615 . -65.718  -5.628  83.736  1.00 30.95 615 A 1 
ATOM 4633 O O   . ALA A 0 615 . -66.367  -3.384  82.091  1.00 30.95 615 A 1 
ATOM 4634 N N   . SER A 0 616 . -66.422  -1.918  83.774  1.00 33.36 616 A 1 
ATOM 4635 C CA  . SER A 0 616 . -65.843  -0.805  83.038  1.00 33.36 616 A 1 
ATOM 4636 C C   . SER A 0 616 . -64.342  -0.895  83.267  1.00 33.36 616 A 1 
ATOM 4637 C CB  . SER A 0 616 . -66.399  0.546   83.511  1.00 33.36 616 A 1 
ATOM 4638 O O   . SER A 0 616 . -63.872  -0.562  84.349  1.00 33.36 616 A 1 
ATOM 4639 O OG  . SER A 0 616 . -66.157  0.752   84.889  1.00 33.36 616 A 1 
ATOM 4640 N N   . ASP A 0 617 . -63.619  -1.415  82.287  1.00 30.77 617 A 1 
ATOM 4641 C CA  . ASP A 0 617 . -62.368  -0.805  81.864  1.00 30.77 617 A 1 
ATOM 4642 C C   . ASP A 0 617 . -61.985  -1.360  80.487  1.00 30.77 617 A 1 
ATOM 4643 C CB  . ASP A 0 617 . -61.232  -0.919  82.915  1.00 30.77 617 A 1 
ATOM 4644 O O   . ASP A 0 617 . -61.360  -2.404  80.347  1.00 30.77 617 A 1 
ATOM 4645 C CG  . ASP A 0 617 . -61.107  0.322   83.825  1.00 30.77 617 A 1 
ATOM 4646 O OD1 . ASP A 0 617 . -61.526  1.419   83.378  1.00 30.77 617 A 1 
ATOM 4647 O OD2 . ASP A 0 617 . -60.508  0.183   84.916  1.00 30.77 617 A 1 
ATOM 4648 N N   . ALA A 0 618 . -62.272  -0.532  79.477  1.00 33.10 618 A 1 
ATOM 4649 C CA  . ALA A 0 618 . -61.197  0.051   78.683  1.00 33.10 618 A 1 
ATOM 4650 C C   . ALA A 0 618 . -60.839  -0.511  77.296  1.00 33.10 618 A 1 
ATOM 4651 C CB  . ALA A 0 618 . -59.963  0.277   79.593  1.00 33.10 618 A 1 
ATOM 4652 O O   . ALA A 0 618 . -59.730  -0.200  76.865  1.00 33.10 618 A 1 
ATOM 4653 N N   . ASP A 0 619 . -61.743  -1.139  76.542  1.00 29.41 619 A 1 
ATOM 4654 C CA  . ASP A 0 619 . -61.556  -1.222  75.082  1.00 29.41 619 A 1 
ATOM 4655 C C   . ASP A 0 619 . -61.996  0.106   74.446  1.00 29.41 619 A 1 
ATOM 4656 C CB  . ASP A 0 619 . -62.212  -2.470  74.472  1.00 29.41 619 A 1 
ATOM 4657 O O   . ASP A 0 619 . -63.176  0.416   74.299  1.00 29.41 619 A 1 
ATOM 4658 C CG  . ASP A 0 619 . -61.531  -2.898  73.161  1.00 29.41 619 A 1 
ATOM 4659 O OD1 . ASP A 0 619 . -60.422  -2.384  72.877  1.00 29.41 619 A 1 
ATOM 4660 O OD2 . ASP A 0 619 . -62.110  -3.764  72.477  1.00 29.41 619 A 1 
ATOM 4661 N N   . TYR A 0 620 . -61.017  0.991   74.282  1.00 28.43 620 A 1 
ATOM 4662 C CA  . TYR A 0 620 . -61.183  2.352   73.794  1.00 28.43 620 A 1 
ATOM 4663 C C   . TYR A 0 620 . -60.805  2.340   72.321  1.00 28.43 620 A 1 
ATOM 4664 C CB  . TYR A 0 620 . -60.297  3.297   74.628  1.00 28.43 620 A 1 
ATOM 4665 O O   . TYR A 0 620 . -59.631  2.146   72.006  1.00 28.43 620 A 1 
ATOM 4666 C CG  . TYR A 0 620 . -60.744  4.746   74.745  1.00 28.43 620 A 1 
ATOM 4667 C CD1 . TYR A 0 620 . -60.365  5.698   73.779  1.00 28.43 620 A 1 
ATOM 4668 C CD2 . TYR A 0 620 . -61.511  5.147   75.858  1.00 28.43 620 A 1 
ATOM 4669 C CE1 . TYR A 0 620 . -60.736  7.050   73.933  1.00 28.43 620 A 1 
ATOM 4670 C CE2 . TYR A 0 620 . -61.862  6.500   76.029  1.00 28.43 620 A 1 
ATOM 4671 O OH  . TYR A 0 620 . -61.842  8.753   75.224  1.00 28.43 620 A 1 
ATOM 4672 C CZ  . TYR A 0 620 . -61.479  7.454   75.065  1.00 28.43 620 A 1 
ATOM 4673 N N   . ASP A 0 621 . -61.806  2.555   71.472  1.00 33.04 621 A 1 
ATOM 4674 C CA  . ASP A 0 621 . -61.751  3.025   70.087  1.00 33.04 621 A 1 
ATOM 4675 C C   . ASP A 0 621 . -60.357  3.465   69.613  1.00 33.04 621 A 1 
ATOM 4676 C CB  . ASP A 0 621 . -62.727  4.207   69.947  1.00 33.04 621 A 1 
ATOM 4677 O O   . ASP A 0 621 . -60.014  4.652   69.600  1.00 33.04 621 A 1 
ATOM 4678 C CG  . ASP A 0 621 . -64.183  3.818   70.185  1.00 33.04 621 A 1 
ATOM 4679 O OD1 . ASP A 0 621 . -64.581  2.756   69.666  1.00 33.04 621 A 1 
ATOM 4680 O OD2 . ASP A 0 621 . -64.868  4.589   70.895  1.00 33.04 621 A 1 
ATOM 4681 N N   . LYS A 0 622 . -59.543  2.503   69.172  1.00 32.45 622 A 1 
ATOM 4682 C CA  . LYS A 0 622 . -58.334  2.790   68.393  1.00 32.45 622 A 1 
ATOM 4683 C C   . LYS A 0 622 . -58.432  2.265   66.968  1.00 32.45 622 A 1 
ATOM 4684 C CB  . LYS A 0 622 . -57.052  2.420   69.158  1.00 32.45 622 A 1 
ATOM 4685 O O   . LYS A 0 622 . -57.429  1.879   66.372  1.00 32.45 622 A 1 
ATOM 4686 C CG  . LYS A 0 622 . -56.065  3.593   69.055  1.00 32.45 622 A 1 
ATOM 4687 C CD  . LYS A 0 622 . -54.690  3.229   69.612  1.00 32.45 622 A 1 
ATOM 4688 C CE  . LYS A 0 622 . -53.848  4.503   69.724  1.00 32.45 622 A 1 
ATOM 4689 N NZ  . LYS A 0 622 . -52.410  4.186   69.892  1.00 32.45 622 A 1 
ATOM 4690 N N   . TRP A 0 623 . -59.639  2.309   66.406  1.00 26.23 623 A 1 
ATOM 4691 C CA  . TRP A 0 623 . -59.851  2.059   64.988  1.00 26.23 623 A 1 
ATOM 4692 C C   . TRP A 0 623 . -61.048  2.851   64.451  1.00 26.23 623 A 1 
ATOM 4693 C CB  . TRP A 0 623 . -59.987  0.550   64.762  1.00 26.23 623 A 1 
ATOM 4694 O O   . TRP A 0 623 . -62.170  2.661   64.900  1.00 26.23 623 A 1 
ATOM 4695 C CG  . TRP A 0 623 . -59.395  0.108   63.470  1.00 26.23 623 A 1 
ATOM 4696 C CD1 . TRP A 0 623 . -58.080  0.162   63.157  1.00 26.23 623 A 1 
ATOM 4697 C CD2 . TRP A 0 623 . -60.066  -0.466  62.313  1.00 26.23 623 A 1 
ATOM 4698 C CE2 . TRP A 0 623 . -59.082  -0.732  61.315  1.00 26.23 623 A 1 
ATOM 4699 C CE3 . TRP A 0 623 . -61.404  -0.796  62.011  1.00 26.23 623 A 1 
ATOM 4700 N NE1 . TRP A 0 623 . -57.892  -0.323  61.878  1.00 26.23 623 A 1 
ATOM 4701 C CH2 . TRP A 0 623 . -60.749  -1.617  59.805  1.00 26.23 623 A 1 
ATOM 4702 C CZ2 . TRP A 0 623 . -59.407  -1.299  60.076  1.00 26.23 623 A 1 
ATOM 4703 C CZ3 . TRP A 0 623 . -61.741  -1.367  60.770  1.00 26.23 623 A 1 
ATOM 4704 N N   . GLY A 0 624 . -60.795  3.760   63.505  1.00 31.15 624 A 1 
ATOM 4705 C CA  . GLY A 0 624 . -61.847  4.532   62.825  1.00 31.15 624 A 1 
ATOM 4706 C C   . GLY A 0 624 . -61.562  6.024   62.631  1.00 31.15 624 A 1 
ATOM 4707 O O   . GLY A 0 624 . -62.487  6.825   62.615  1.00 31.15 624 A 1 
ATOM 4708 N N   . GLY A 0 625 . -60.292  6.423   62.521  1.00 28.78 625 A 1 
ATOM 4709 C CA  . GLY A 0 625 . -59.881  7.816   62.321  1.00 28.78 625 A 1 
ATOM 4710 C C   . GLY A 0 625 . -59.049  8.035   61.062  1.00 28.78 625 A 1 
ATOM 4711 O O   . GLY A 0 625 . -58.124  8.836   61.094  1.00 28.78 625 A 1 
ATOM 4712 N N   . ALA A 0 626 . -59.317  7.313   59.976  1.00 33.29 626 A 1 
ATOM 4713 C CA  . ALA A 0 626 . -58.803  7.670   58.661  1.00 33.29 626 A 1 
ATOM 4714 C C   . ALA A 0 626 . -59.769  7.160   57.588  1.00 33.29 626 A 1 
ATOM 4715 C CB  . ALA A 0 626 . -57.382  7.117   58.470  1.00 33.29 626 A 1 
ATOM 4716 O O   . ALA A 0 626 . -59.994  5.962   57.478  1.00 33.29 626 A 1 
ATOM 4717 N N   . ASN A 0 627 . -60.274  8.095   56.781  1.00 32.01 627 A 1 
ATOM 4718 C CA  . ASN A 0 627 . -60.981  7.887   55.515  1.00 32.01 627 A 1 
ATOM 4719 C C   . ASN A 0 627 . -62.500  7.598   55.554  1.00 32.01 627 A 1 
ATOM 4720 C CB  . ASN A 0 627 . -60.170  6.921   54.613  1.00 32.01 627 A 1 
ATOM 4721 O O   . ASN A 0 627 . -62.929  6.455   55.492  1.00 32.01 627 A 1 
ATOM 4722 C CG  . ASN A 0 627 . -59.742  7.579   53.326  1.00 32.01 627 A 1 
ATOM 4723 N ND2 . ASN A 0 627 . -58.529  7.337   52.889  1.00 32.01 627 A 1 
ATOM 4724 O OD1 . ASN A 0 627 . -60.466  8.360   52.733  1.00 32.01 627 A 1 
ATOM 4725 N N   . ALA A 0 628 . -63.311  8.667   55.566  1.00 32.16 628 A 1 
ATOM 4726 C CA  . ALA A 0 628 . -64.568  8.756   54.799  1.00 32.16 628 A 1 
ATOM 4727 C C   . ALA A 0 628 . -65.109  10.202  54.820  1.00 32.16 628 A 1 
ATOM 4728 C CB  . ALA A 0 628 . -65.630  7.763   55.296  1.00 32.16 628 A 1 
ATOM 4729 O O   . ALA A 0 628 . -66.076  10.534  55.504  1.00 32.16 628 A 1 
ATOM 4730 N N   . GLY A 0 629 . -64.462  11.099  54.074  1.00 31.26 629 A 1 
ATOM 4731 C CA  . GLY A 0 629 . -65.042  12.395  53.729  1.00 31.26 629 A 1 
ATOM 4732 C C   . GLY A 0 629 . -66.062  12.243  52.598  1.00 31.26 629 A 1 
ATOM 4733 O O   . GLY A 0 629 . -65.714  12.431  51.440  1.00 31.26 629 A 1 
ATOM 4734 N N   . GLN A 0 630 . -67.316  11.922  52.917  1.00 31.73 630 A 1 
ATOM 4735 C CA  . GLN A 0 630 . -68.467  12.067  52.011  1.00 31.73 630 A 1 
ATOM 4736 C C   . GLN A 0 630 . -69.604  12.700  52.829  1.00 31.73 630 A 1 
ATOM 4737 C CB  . GLN A 0 630 . -68.873  10.710  51.405  1.00 31.73 630 A 1 
ATOM 4738 O O   . GLN A 0 630 . -70.124  12.094  53.753  1.00 31.73 630 A 1 
ATOM 4739 C CG  . GLN A 0 630 . -67.931  10.245  50.282  1.00 31.73 630 A 1 
ATOM 4740 C CD  . GLN A 0 630 . -68.423  8.955   49.630  1.00 31.73 630 A 1 
ATOM 4741 N NE2 . GLN A 0 630 . -68.807  8.968   48.371  1.00 31.73 630 A 1 
ATOM 4742 O OE1 . GLN A 0 630 . -68.488  7.909   50.244  1.00 31.73 630 A 1 
ATOM 4743 N N   . SER A 0 631 . -69.837  14.010  52.750  1.00 27.12 631 A 1 
ATOM 4744 C CA  . SER A 0 631 . -70.539  14.724  51.675  1.00 27.12 631 A 1 
ATOM 4745 C C   . SER A 0 631 . -72.002  14.290  51.490  1.00 27.12 631 A 1 
ATOM 4746 C CB  . SER A 0 631 . -69.791  14.738  50.342  1.00 27.12 631 A 1 
ATOM 4747 O O   . SER A 0 631 . -72.304  13.235  50.942  1.00 27.12 631 A 1 
ATOM 4748 O OG  . SER A 0 631 . -70.497  15.537  49.413  1.00 27.12 631 A 1 
ATOM 4749 N N   . SER A 0 632 . -72.877  15.241  51.835  1.00 32.08 632 A 1 
ATOM 4750 C CA  . SER A 0 632 . -74.282  15.407  51.439  1.00 32.08 632 A 1 
ATOM 4751 C C   . SER A 0 632 . -75.366  14.796  52.337  1.00 32.08 632 A 1 
ATOM 4752 C CB  . SER A 0 632 . -74.509  15.117  49.945  1.00 32.08 632 A 1 
ATOM 4753 O O   . SER A 0 632 . -75.443  13.589  52.520  1.00 32.08 632 A 1 
ATOM 4754 O OG  . SER A 0 632 . -74.851  13.774  49.702  1.00 32.08 632 A 1 
ATOM 4755 N N   . GLN A 0 633 . -76.226  15.693  52.847  1.00 32.93 633 A 1 
ATOM 4756 C CA  . GLN A 0 633 . -77.704  15.645  52.915  1.00 32.93 633 A 1 
ATOM 4757 C C   . GLN A 0 633 . -78.160  16.551  54.081  1.00 32.93 633 A 1 
ATOM 4758 C CB  . GLN A 0 633 . -78.279  14.220  53.017  1.00 32.93 633 A 1 
ATOM 4759 O O   . GLN A 0 633 . -78.012  16.215  55.246  1.00 32.93 633 A 1 
ATOM 4760 C CG  . GLN A 0 633 . -78.364  13.574  51.615  1.00 32.93 633 A 1 
ATOM 4761 C CD  . GLN A 0 633 . -78.654  12.079  51.649  1.00 32.93 633 A 1 
ATOM 4762 N NE2 . GLN A 0 633 . -78.334  11.358  50.597  1.00 32.93 633 A 1 
ATOM 4763 O OE1 . GLN A 0 633 . -79.214  11.539  52.585  1.00 32.93 633 A 1 
ATOM 4764 N N   . TYR A 0 634 . -78.341  17.853  53.840  1.00 28.38 634 A 1 
ATOM 4765 C CA  . TYR A 0 634 . -79.615  18.541  53.553  1.00 28.38 634 A 1 
ATOM 4766 C C   . TYR A 0 634 . -80.711  18.446  54.636  1.00 28.38 634 A 1 
ATOM 4767 C CB  . TYR A 0 634 . -80.180  18.278  52.141  1.00 28.38 634 A 1 
ATOM 4768 O O   . TYR A 0 634 . -81.051  17.376  55.115  1.00 28.38 634 A 1 
ATOM 4769 C CG  . TYR A 0 634 . -79.964  19.434  51.178  1.00 28.38 634 A 1 
ATOM 4770 C CD1 . TYR A 0 634 . -80.925  20.461  51.069  1.00 28.38 634 A 1 
ATOM 4771 C CD2 . TYR A 0 634 . -78.791  19.488  50.401  1.00 28.38 634 A 1 
ATOM 4772 C CE1 . TYR A 0 634 . -80.710  21.537  50.185  1.00 28.38 634 A 1 
ATOM 4773 C CE2 . TYR A 0 634 . -78.576  20.559  49.512  1.00 28.38 634 A 1 
ATOM 4774 O OH  . TYR A 0 634 . -79.340  22.623  48.546  1.00 28.38 634 A 1 
ATOM 4775 C CZ  . TYR A 0 634 . -79.538  21.587  49.402  1.00 28.38 634 A 1 
ATOM 4776 N N   . ALA A 0 635 . -81.334  19.613  54.867  1.00 31.55 635 A 1 
ATOM 4777 C CA  . ALA A 0 635 . -82.634  19.865  55.511  1.00 31.55 635 A 1 
ATOM 4778 C C   . ALA A 0 635 . -82.678  20.147  57.031  1.00 31.55 635 A 1 
ATOM 4779 C CB  . ALA A 0 635 . -83.706  18.906  54.984  1.00 31.55 635 A 1 
ATOM 4780 O O   . ALA A 0 635 . -83.236  19.420  57.843  1.00 31.55 635 A 1 
ATOM 4781 N N   . GLN A 0 636 . -82.155  21.325  57.377  1.00 28.00 636 A 1 
ATOM 4782 C CA  . GLN A 0 636 . -82.841  22.401  58.110  1.00 28.00 636 A 1 
ATOM 4783 C C   . GLN A 0 636 . -84.279  22.119  58.617  1.00 28.00 636 A 1 
ATOM 4784 C CB  . GLN A 0 636 . -82.839  23.589  57.121  1.00 28.00 636 A 1 
ATOM 4785 O O   . GLN A 0 636 . -85.240  22.198  57.856  1.00 28.00 636 A 1 
ATOM 4786 C CG  . GLN A 0 636 . -83.309  24.948  57.663  1.00 28.00 636 A 1 
ATOM 4787 C CD  . GLN A 0 636 . -83.172  26.053  56.610  1.00 28.00 636 A 1 
ATOM 4788 N NE2 . GLN A 0 636 . -83.348  27.304  56.973  1.00 28.00 636 A 1 
ATOM 4789 O OE1 . GLN A 0 636 . -82.896  25.837  55.446  1.00 28.00 636 A 1 
ATOM 4790 N N   . ALA A 0 637 . -84.440  21.990  59.937  1.00 33.89 637 A 1 
ATOM 4791 C CA  . ALA A 0 637 . -85.694  22.281  60.636  1.00 33.89 637 A 1 
ATOM 4792 C C   . ALA A 0 637 . -85.392  22.982  61.975  1.00 33.89 637 A 1 
ATOM 4793 C CB  . ALA A 0 637 . -86.520  21.000  60.797  1.00 33.89 637 A 1 
ATOM 4794 O O   . ALA A 0 637 . -84.870  22.390  62.916  1.00 33.89 637 A 1 
ATOM 4795 N N   . LYS A 0 638 . -85.677  24.290  62.024  1.00 32.46 638 A 1 
ATOM 4796 C CA  . LYS A 0 638 . -85.623  25.150  63.216  1.00 32.46 638 A 1 
ATOM 4797 C C   . LYS A 0 638 . -86.997  25.181  63.897  1.00 32.46 638 A 1 
ATOM 4798 C CB  . LYS A 0 638 . -85.267  26.601  62.820  1.00 32.46 638 A 1 
ATOM 4799 O O   . LYS A 0 638 . -87.984  25.467  63.228  1.00 32.46 638 A 1 
ATOM 4800 C CG  . LYS A 0 638 . -83.774  26.933  62.685  1.00 32.46 638 A 1 
ATOM 4801 C CD  . LYS A 0 638 . -83.616  28.456  62.500  1.00 32.46 638 A 1 
ATOM 4802 C CE  . LYS A 0 638 . -82.143  28.882  62.493  1.00 32.46 638 A 1 
ATOM 4803 N NZ  . LYS A 0 638 . -81.999  30.357  62.368  1.00 32.46 638 A 1 
ATOM 4804 N N   . GLY A 0 639 . -87.023  25.052  65.223  1.00 30.99 639 A 1 
ATOM 4805 C CA  . GLY A 0 639 . -88.130  25.494  66.088  1.00 30.99 639 A 1 
ATOM 4806 C C   . GLY A 0 639 . -87.956  24.986  67.523  1.00 30.99 639 A 1 
ATOM 4807 O O   . GLY A 0 639 . -88.074  23.795  67.748  1.00 30.99 639 A 1 
ATOM 4808 N N   . TYR A 0 640 . -87.381  25.765  68.446  1.00 28.48 640 A 1 
ATOM 4809 C CA  . TYR A 0 640 . -87.971  26.812  69.309  1.00 28.48 640 A 1 
ATOM 4810 C C   . TYR A 0 640 . -88.524  26.299  70.658  1.00 28.48 640 A 1 
ATOM 4811 C CB  . TYR A 0 640 . -88.975  27.766  68.620  1.00 28.48 640 A 1 
ATOM 4812 O O   . TYR A 0 640 . -89.625  25.772  70.721  1.00 28.48 640 A 1 
ATOM 4813 C CG  . TYR A 0 640 . -88.355  28.967  67.925  1.00 28.48 640 A 1 
ATOM 4814 C CD1 . TYR A 0 640 . -87.714  29.971  68.680  1.00 28.48 640 A 1 
ATOM 4815 C CD2 . TYR A 0 640 . -88.452  29.106  66.527  1.00 28.48 640 A 1 
ATOM 4816 C CE1 . TYR A 0 640 . -87.122  31.076  68.036  1.00 28.48 640 A 1 
ATOM 4817 C CE2 . TYR A 0 640 . -87.832  30.187  65.876  1.00 28.48 640 A 1 
ATOM 4818 O OH  . TYR A 0 640 . -86.571  32.214  65.989  1.00 28.48 640 A 1 
ATOM 4819 C CZ  . TYR A 0 640 . -87.163  31.171  66.628  1.00 28.48 640 A 1 
ATOM 4820 N N   . GLY A 0 641 . -87.783  26.637  71.730  1.00 29.69 641 A 1 
ATOM 4821 C CA  . GLY A 0 641 . -88.282  26.968  73.080  1.00 29.69 641 A 1 
ATOM 4822 C C   . GLY A 0 641 . -88.449  25.806  74.073  1.00 29.69 641 A 1 
ATOM 4823 O O   . GLY A 0 641 . -88.757  24.699  73.672  1.00 29.69 641 A 1 
ATOM 4824 N N   . GLN A 0 642 . -88.328  25.961  75.395  1.00 28.24 642 A 1 
ATOM 4825 C CA  . GLN A 0 642 . -87.867  27.030  76.295  1.00 28.24 642 A 1 
ATOM 4826 C C   . GLN A 0 642 . -88.000  26.470  77.742  1.00 28.24 642 A 1 
ATOM 4827 C CB  . GLN A 0 642 . -88.776  28.277  76.165  1.00 28.24 642 A 1 
ATOM 4828 O O   . GLN A 0 642 . -88.904  25.674  77.979  1.00 28.24 642 A 1 
ATOM 4829 C CG  . GLN A 0 642 . -88.040  29.601  76.409  1.00 28.24 642 A 1 
ATOM 4830 C CD  . GLN A 0 642 . -89.018  30.772  76.465  1.00 28.24 642 A 1 
ATOM 4831 N NE2 . GLN A 0 642 . -89.091  31.616  75.458  1.00 28.24 642 A 1 
ATOM 4832 O OE1 . GLN A 0 642 . -89.745  30.946  77.422  1.00 28.24 642 A 1 
ATOM 4833 N N   . GLY A 0 643 . -87.184  26.926  78.708  1.00 32.00 643 A 1 
ATOM 4834 C CA  . GLY A 0 643 . -87.472  26.835  80.163  1.00 32.00 643 A 1 
ATOM 4835 C C   . GLY A 0 643 . -86.466  25.999  80.979  1.00 32.00 643 A 1 
ATOM 4836 O O   . GLY A 0 643 . -86.539  24.780  80.961  1.00 32.00 643 A 1 
ATOM 4837 N N   . TYR A 0 644 . -85.384  26.557  81.542  1.00 27.70 644 A 1 
ATOM 4838 C CA  . TYR A 0 644 . -85.253  27.313  82.813  1.00 27.70 644 A 1 
ATOM 4839 C C   . TYR A 0 644 . -85.718  26.582  84.087  1.00 27.70 644 A 1 
ATOM 4840 C CB  . TYR A 0 644 . -85.847  28.734  82.778  1.00 27.70 644 A 1 
ATOM 4841 O O   . TYR A 0 644 . -86.903  26.312  84.239  1.00 27.70 644 A 1 
ATOM 4842 C CG  . TYR A 0 644 . -84.972  29.764  82.096  1.00 27.70 644 A 1 
ATOM 4843 C CD1 . TYR A 0 644 . -83.938  30.392  82.821  1.00 27.70 644 A 1 
ATOM 4844 C CD2 . TYR A 0 644 . -85.195  30.107  80.750  1.00 27.70 644 A 1 
ATOM 4845 C CE1 . TYR A 0 644 . -83.120  31.354  82.200  1.00 27.70 644 A 1 
ATOM 4846 C CE2 . TYR A 0 644 . -84.379  31.068  80.125  1.00 27.70 644 A 1 
ATOM 4847 O OH  . TYR A 0 644 . -82.558  32.616  80.232  1.00 27.70 644 A 1 
ATOM 4848 C CZ  . TYR A 0 644 . -83.340  31.691  80.846  1.00 27.70 644 A 1 
ATOM 4849 N N   . GLY A 0 645 . -84.809  26.405  85.065  1.00 30.09 645 A 1 
ATOM 4850 C CA  . GLY A 0 645 . -85.218  26.129  86.451  1.00 30.09 645 A 1 
ATOM 4851 C C   . GLY A 0 645 . -84.162  25.622  87.446  1.00 30.09 645 A 1 
ATOM 4852 O O   . GLY A 0 645 . -84.129  24.438  87.736  1.00 30.09 645 A 1 
ATOM 4853 N N   . HIS A 0 646 . -83.408  26.558  88.035  1.00 30.51 646 A 1 
ATOM 4854 C CA  . HIS A 0 646 . -82.885  26.581  89.418  1.00 30.51 646 A 1 
ATOM 4855 C C   . HIS A 0 646 . -81.889  25.521  89.940  1.00 30.51 646 A 1 
ATOM 4856 C CB  . HIS A 0 646 . -84.050  26.804  90.393  1.00 30.51 646 A 1 
ATOM 4857 O O   . HIS A 0 646 . -82.251  24.464  90.447  1.00 30.51 646 A 1 
ATOM 4858 C CG  . HIS A 0 646 . -84.482  28.245  90.394  1.00 30.51 646 A 1 
ATOM 4859 C CD2 . HIS A 0 646 . -85.400  28.837  89.570  1.00 30.51 646 A 1 
ATOM 4860 N ND1 . HIS A 0 646 . -83.932  29.236  91.174  1.00 30.51 646 A 1 
ATOM 4861 C CE1 . HIS A 0 646 . -84.509  30.399  90.832  1.00 30.51 646 A 1 
ATOM 4862 N NE2 . HIS A 0 646 . -85.400  30.206  89.848  1.00 30.51 646 A 1 
ATOM 4863 N N   . GLY A 0 647 . -80.619  25.945  90.001  1.00 31.33 647 A 1 
ATOM 4864 C CA  . GLY A 0 647 . -79.627  25.471  90.966  1.00 31.33 647 A 1 
ATOM 4865 C C   . GLY A 0 647 . -79.685  26.255  92.285  1.00 31.33 647 A 1 
ATOM 4866 O O   . GLY A 0 647 . -79.996  27.447  92.302  1.00 31.33 647 A 1 
ATOM 4867 N N   . SER A 0 648 . -79.378  25.573  93.390  1.00 32.05 648 A 1 
ATOM 4868 C CA  . SER A 0 648 . -79.105  26.160  94.705  1.00 32.05 648 A 1 
ATOM 4869 C C   . SER A 0 648 . -78.115  25.283  95.482  1.00 32.05 648 A 1 
ATOM 4870 C CB  . SER A 0 648 . -80.388  26.380  95.508  1.00 32.05 648 A 1 
ATOM 4871 O O   . SER A 0 648 . -77.998  24.083  95.245  1.00 32.05 648 A 1 
ATOM 4872 O OG  . SER A 0 648 . -80.087  27.115  96.682  1.00 32.05 648 A 1 
ATOM 4873 N N   . HIS A 0 649 . -77.369  25.950  96.355  1.00 27.91 649 A 1 
ATOM 4874 C CA  . HIS A 0 649 . -76.055  25.646  96.914  1.00 27.91 649 A 1 
ATOM 4875 C C   . HIS A 0 649 . -76.008  24.665  98.106  1.00 27.91 649 A 1 
ATOM 4876 C CB  . HIS A 0 649 . -75.507  27.001  97.394  1.00 27.91 649 A 1 
ATOM 4877 O O   . HIS A 0 649 . -76.976  24.513  98.842  1.00 27.91 649 A 1 
ATOM 4878 C CG  . HIS A 0 649 . -75.246  28.002  96.299  1.00 27.91 649 A 1 
ATOM 4879 C CD2 . HIS A 0 649 . -76.012  29.087  95.959  1.00 27.91 649 A 1 
ATOM 4880 N ND1 . HIS A 0 649 . -74.122  28.035  95.508  1.00 27.91 649 A 1 
ATOM 4881 C CE1 . HIS A 0 649 . -74.204  29.112  94.712  1.00 27.91 649 A 1 
ATOM 4882 N NE2 . HIS A 0 649 . -75.340  29.781  94.949  1.00 27.91 649 A 1 
ATOM 4883 N N   . GLY A 0 650 . -74.799  24.137  98.363  1.00 32.06 650 A 1 
ATOM 4884 C CA  . GLY A 0 650 . -74.326  23.591  99.654  1.00 32.06 650 A 1 
ATOM 4885 C C   . GLY A 0 650 . -73.210  22.553  99.429  1.00 32.06 650 A 1 
ATOM 4886 O O   . GLY A 0 650 . -73.498  21.477  98.930  1.00 32.06 650 A 1 
ATOM 4887 N N   . ALA A 0 651 . -71.900  22.817  99.539  1.00 30.09 651 A 1 
ATOM 4888 C CA  . ALA A 0 651 . -71.061  23.309  100.646 1.00 30.09 651 A 1 
ATOM 4889 C C   . ALA A 0 651 . -70.927  22.337  101.841 1.00 30.09 651 A 1 
ATOM 4890 C CB  . ALA A 0 651 . -71.396  24.749  101.064 1.00 30.09 651 A 1 
ATOM 4891 O O   . ALA A 0 651 . -71.683  22.461  102.788 1.00 30.09 651 A 1 
ATOM 4892 N N   . HIS A 0 652 . -69.935  21.430  101.797 1.00 32.35 652 A 1 
ATOM 4893 C CA  . HIS A 0 652 . -69.221  20.748  102.908 1.00 32.35 652 A 1 
ATOM 4894 C C   . HIS A 0 652 . -67.992  20.047  102.263 1.00 32.35 652 A 1 
ATOM 4895 C CB  . HIS A 0 652 . -70.115  19.688  103.594 1.00 32.35 652 A 1 
ATOM 4896 O O   . HIS A 0 652 . -68.146  19.466  101.197 1.00 32.35 652 A 1 
ATOM 4897 C CG  . HIS A 0 652 . -71.172  20.228  104.534 1.00 32.35 652 A 1 
ATOM 4898 C CD2 . HIS A 0 652 . -72.532  20.208  104.348 1.00 32.35 652 A 1 
ATOM 4899 N ND1 . HIS A 0 652 . -70.948  20.856  105.741 1.00 32.35 652 A 1 
ATOM 4900 C CE1 . HIS A 0 652 . -72.137  21.221  106.250 1.00 32.35 652 A 1 
ATOM 4901 N NE2 . HIS A 0 652 . -73.135  20.834  105.444 1.00 32.35 652 A 1 
ATOM 4902 N N   . GLY A 0 653 . -66.741  20.036  102.732 1.00 29.27 653 A 1 
ATOM 4903 C CA  . GLY A 0 653 . -66.133  20.410  104.004 1.00 29.27 653 A 1 
ATOM 4904 C C   . GLY A 0 653 . -65.155  19.308  104.464 1.00 29.27 653 A 1 
ATOM 4905 O O   . GLY A 0 653 . -65.605  18.362  105.088 1.00 29.27 653 A 1 
ATOM 4906 N N   . GLY A 0 654 . -63.851  19.463  104.172 1.00 28.13 654 A 1 
ATOM 4907 C CA  . GLY A 0 654 . -62.715  19.132  105.063 1.00 28.13 654 A 1 
ATOM 4908 C C   . GLY A 0 654 . -62.234  17.681  105.310 1.00 28.13 654 A 1 
ATOM 4909 O O   . GLY A 0 654 . -63.026  16.760  105.455 1.00 28.13 654 A 1 
ATOM 4910 N N   . HIS A 0 655 . -60.904  17.587  105.531 1.00 29.78 655 A 1 
ATOM 4911 C CA  . HIS A 0 655 . -60.072  16.510  106.133 1.00 29.78 655 A 1 
ATOM 4912 C C   . HIS A 0 655 . -59.589  15.395  105.171 1.00 29.78 655 A 1 
ATOM 4913 C CB  . HIS A 0 655 . -60.734  15.970  107.417 1.00 29.78 655 A 1 
ATOM 4914 O O   . HIS A 0 655 . -60.398  14.727  104.551 1.00 29.78 655 A 1 
ATOM 4915 C CG  . HIS A 0 655 . -61.171  17.060  108.371 1.00 29.78 655 A 1 
ATOM 4916 C CD2 . HIS A 0 655 . -62.450  17.511  108.577 1.00 29.78 655 A 1 
ATOM 4917 N ND1 . HIS A 0 655 . -60.341  17.833  109.151 1.00 29.78 655 A 1 
ATOM 4918 C CE1 . HIS A 0 655 . -61.098  18.727  109.809 1.00 29.78 655 A 1 
ATOM 4919 N NE2 . HIS A 0 655 . -62.389  18.578  109.482 1.00 29.78 655 A 1 
ATOM 4920 N N   . GLY A 0 656 . -58.297  15.111  104.940 1.00 27.49 656 A 1 
ATOM 4921 C CA  . GLY A 0 656 . -57.056  15.360  105.688 1.00 27.49 656 A 1 
ATOM 4922 C C   . GLY A 0 656 . -56.561  14.052  106.326 1.00 27.49 656 A 1 
ATOM 4923 O O   . GLY A 0 656 . -57.219  13.560  107.234 1.00 27.49 656 A 1 
ATOM 4924 N N   . GLY A 0 657 . -55.425  13.488  105.888 1.00 30.57 657 A 1 
ATOM 4925 C CA  . GLY A 0 657 . -54.821  12.323  106.557 1.00 30.57 657 A 1 
ATOM 4926 C C   . GLY A 0 657 . -53.862  11.499  105.695 1.00 30.57 657 A 1 
ATOM 4927 O O   . GLY A 0 657 . -54.169  11.181  104.558 1.00 30.57 657 A 1 
ATOM 4928 N N   . TYR A 0 658 . -52.707  11.164  106.259 1.00 25.73 658 A 1 
ATOM 4929 C CA  . TYR A 0 658 . -51.432  10.853  105.615 1.00 25.73 658 A 1 
ATOM 4930 C C   . TYR A 0 658 . -50.956  9.433   105.973 1.00 25.73 658 A 1 
ATOM 4931 C CB  . TYR A 0 658 . -50.402  11.874  106.147 1.00 25.73 658 A 1 
ATOM 4932 O O   . TYR A 0 658 . -51.314  8.925   107.033 1.00 25.73 658 A 1 
ATOM 4933 C CG  . TYR A 0 658 . -50.799  13.342  106.049 1.00 25.73 658 A 1 
ATOM 4934 C CD1 . TYR A 0 658 . -50.249  14.148  105.035 1.00 25.73 658 A 1 
ATOM 4935 C CD2 . TYR A 0 658 . -51.700  13.910  106.976 1.00 25.73 658 A 1 
ATOM 4936 C CE1 . TYR A 0 658 . -50.623  15.500  104.922 1.00 25.73 658 A 1 
ATOM 4937 C CE2 . TYR A 0 658 . -52.106  15.250  106.844 1.00 25.73 658 A 1 
ATOM 4938 O OH  . TYR A 0 658 . -51.958  17.343  105.692 1.00 25.73 658 A 1 
ATOM 4939 C CZ  . TYR A 0 658 . -51.567  16.048  105.816 1.00 25.73 658 A 1 
ATOM 4940 N N   . GLY A 0 659 . -50.063  8.862   105.155 1.00 32.24 659 A 1 
ATOM 4941 C CA  . GLY A 0 659 . -49.218  7.695   105.474 1.00 32.24 659 A 1 
ATOM 4942 C C   . GLY A 0 659 . -49.126  6.735   104.280 1.00 32.24 659 A 1 
ATOM 4943 O O   . GLY A 0 659 . -50.155  6.286   103.802 1.00 32.24 659 A 1 
ATOM 4944 N N   . GLY A 0 660 . -47.980  6.409   103.678 1.00 28.13 660 A 1 
ATOM 4945 C CA  . GLY A 0 660 . -46.591  6.413   104.149 1.00 28.13 660 A 1 
ATOM 4946 C C   . GLY A 0 660 . -46.073  4.964   104.198 1.00 28.13 660 A 1 
ATOM 4947 O O   . GLY A 0 660 . -46.792  4.114   104.705 1.00 28.13 660 A 1 
ATOM 4948 N N   . HIS A 0 661 . -44.841  4.729   103.712 1.00 30.72 661 A 1 
ATOM 4949 C CA  . HIS A 0 661 . -44.099  3.451   103.523 1.00 30.72 661 A 1 
ATOM 4950 C C   . HIS A 0 661 . -44.307  2.797   102.136 1.00 30.72 661 A 1 
ATOM 4951 C CB  . HIS A 0 661 . -44.338  2.448   104.673 1.00 30.72 661 A 1 
ATOM 4952 O O   . HIS A 0 661 . -45.417  2.429   101.794 1.00 30.72 661 A 1 
ATOM 4953 C CG  . HIS A 0 661 . -44.119  3.022   106.053 1.00 30.72 661 A 1 
ATOM 4954 C CD2 . HIS A 0 661 . -45.074  3.300   106.997 1.00 30.72 661 A 1 
ATOM 4955 N ND1 . HIS A 0 661 . -42.905  3.375   106.592 1.00 30.72 661 A 1 
ATOM 4956 C CE1 . HIS A 0 661 . -43.123  3.866   107.823 1.00 30.72 661 A 1 
ATOM 4957 N NE2 . HIS A 0 661 . -44.431  3.851   108.111 1.00 30.72 661 A 1 
ATOM 4958 N N   . GLY A 0 662 . -43.329  2.610   101.243 1.00 30.05 662 A 1 
ATOM 4959 C CA  . GLY A 0 662 . -41.869  2.708   101.305 1.00 30.05 662 A 1 
ATOM 4960 C C   . GLY A 0 662 . -41.242  1.369   100.895 1.00 30.05 662 A 1 
ATOM 4961 O O   . GLY A 0 662 . -41.257  0.457   101.711 1.00 30.05 662 A 1 
ATOM 4962 N N   . GLY A 0 663 . -40.664  1.265   99.685  1.00 30.87 663 A 1 
ATOM 4963 C CA  . GLY A 0 663 . -39.577  0.303   99.450  1.00 30.87 663 A 1 
ATOM 4964 C C   . GLY A 0 663 . -39.345  -0.309  98.054  1.00 30.87 663 A 1 
ATOM 4965 O O   . GLY A 0 663 . -39.894  -1.356  97.757  1.00 30.87 663 A 1 
ATOM 4966 N N   . TYR A 0 664 . -38.445  0.329   97.284  1.00 27.91 664 A 1 
ATOM 4967 C CA  . TYR A 0 664 . -37.303  -0.210  96.495  1.00 27.91 664 A 1 
ATOM 4968 C C   . TYR A 0 664 . -37.429  -1.403  95.509  1.00 27.91 664 A 1 
ATOM 4969 C CB  . TYR A 0 664 . -36.073  -0.402  97.420  1.00 27.91 664 A 1 
ATOM 4970 O O   . TYR A 0 664 . -37.649  -2.541  95.907  1.00 27.91 664 A 1 
ATOM 4971 C CG  . TYR A 0 664 . -36.377  -0.603  98.898  1.00 27.91 664 A 1 
ATOM 4972 C CD1 . TYR A 0 664 . -36.243  0.477   99.796  1.00 27.91 664 A 1 
ATOM 4973 C CD2 . TYR A 0 664 . -36.887  -1.834  99.353  1.00 27.91 664 A 1 
ATOM 4974 C CE1 . TYR A 0 664 . -36.665  0.342   101.135 1.00 27.91 664 A 1 
ATOM 4975 C CE2 . TYR A 0 664 . -37.301  -1.975  100.692 1.00 27.91 664 A 1 
ATOM 4976 O OH  . TYR A 0 664 . -37.660  -1.009  102.856 1.00 27.91 664 A 1 
ATOM 4977 C CZ  . TYR A 0 664 . -37.210  -0.884  101.580 1.00 27.91 664 A 1 
ATOM 4978 N N   . GLY A 0 665 . -37.023  -1.137  94.249  1.00 32.02 665 A 1 
ATOM 4979 C CA  . GLY A 0 665 . -36.432  -2.101  93.294  1.00 32.02 665 A 1 
ATOM 4980 C C   . GLY A 0 665 . -37.142  -2.154  91.928  1.00 32.02 665 A 1 
ATOM 4981 O O   . GLY A 0 665 . -38.069  -2.926  91.770  1.00 32.02 665 A 1 
ATOM 4982 N N   . SER A 0 666 . -36.903  -1.228  90.992  1.00 29.46 666 A 1 
ATOM 4983 C CA  . SER A 0 666 . -35.815  -1.207  89.986  1.00 29.46 666 A 1 
ATOM 4984 C C   . SER A 0 666 . -36.166  -1.896  88.646  1.00 29.46 666 A 1 
ATOM 4985 C CB  . SER A 0 666 . -34.462  -1.694  90.514  1.00 29.46 666 A 1 
ATOM 4986 O O   . SER A 0 666 . -36.273  -3.111  88.565  1.00 29.46 666 A 1 
ATOM 4987 O OG  . SER A 0 666 . -33.457  -1.363  89.582  1.00 29.46 666 A 1 
ATOM 4988 N N   . HIS A 0 667 . -36.279  -1.042  87.618  1.00 28.43 667 A 1 
ATOM 4989 C CA  . HIS A 0 667 . -36.163  -1.244  86.163  1.00 28.43 667 A 1 
ATOM 4990 C C   . HIS A 0 667 . -37.120  -2.187  85.406  1.00 28.43 667 A 1 
ATOM 4991 C CB  . HIS A 0 667 . -34.690  -1.469  85.793  1.00 28.43 667 A 1 
ATOM 4992 O O   . HIS A 0 667 . -36.851  -3.361  85.195  1.00 28.43 667 A 1 
ATOM 4993 C CG  . HIS A 0 667 . -33.821  -0.284  86.139  1.00 28.43 667 A 1 
ATOM 4994 C CD2 . HIS A 0 667 . -32.665  -0.302  86.871  1.00 28.43 667 A 1 
ATOM 4995 N ND1 . HIS A 0 667 . -34.049  1.028   85.783  1.00 28.43 667 A 1 
ATOM 4996 C CE1 . HIS A 0 667 . -33.065  1.779   86.302  1.00 28.43 667 A 1 
ATOM 4997 N NE2 . HIS A 0 667 . -32.203  1.013   86.984  1.00 28.43 667 A 1 
ATOM 4998 N N   . GLY A 0 668 . -38.148  -1.579  84.808  1.00 32.70 668 A 1 
ATOM 4999 C CA  . GLY A 0 668 . -38.839  -2.070  83.613  1.00 32.70 668 A 1 
ATOM 5000 C C   . GLY A 0 668 . -39.650  -0.922  83.020  1.00 32.70 668 A 1 
ATOM 5001 O O   . GLY A 0 668 . -40.544  -0.403  83.679  1.00 32.70 668 A 1 
ATOM 5002 N N   . ALA A 0 669 . -39.235  -0.428  81.857  1.00 32.81 669 A 1 
ATOM 5003 C CA  . ALA A 0 669 . -39.625  0.863   81.312  1.00 32.81 669 A 1 
ATOM 5004 C C   . ALA A 0 669 . -41.137  1.004   81.055  1.00 32.81 669 A 1 
ATOM 5005 C CB  . ALA A 0 669 . -38.800  1.106   80.043  1.00 32.81 669 A 1 
ATOM 5006 O O   . ALA A 0 669 . -41.761  0.165   80.415  1.00 32.81 669 A 1 
ATOM 5007 N N   . HIS A 0 670 . -41.655  2.118   81.582  1.00 31.22 670 A 1 
ATOM 5008 C CA  . HIS A 0 670 . -42.822  2.911   81.196  1.00 31.22 670 A 1 
ATOM 5009 C C   . HIS A 0 670 . -43.540  2.466   79.908  1.00 31.22 670 A 1 
ATOM 5010 C CB  . HIS A 0 670 . -42.330  4.358   81.014  1.00 31.22 670 A 1 
ATOM 5011 O O   . HIS A 0 670 . -42.937  2.373   78.848  1.00 31.22 670 A 1 
ATOM 5012 C CG  . HIS A 0 670 . -41.680  4.948   82.244  1.00 31.22 670 A 1 
ATOM 5013 C CD2 . HIS A 0 670 . -42.264  5.810   83.132  1.00 31.22 670 A 1 
ATOM 5014 N ND1 . HIS A 0 670 . -40.391  4.729   82.683  1.00 31.22 670 A 1 
ATOM 5015 C CE1 . HIS A 0 670 . -40.215  5.427   83.818  1.00 31.22 670 A 1 
ATOM 5016 N NE2 . HIS A 0 670 . -41.329  6.102   84.130  1.00 31.22 670 A 1 
ATOM 5017 N N   . GLY A 0 671 . -44.855  2.292   79.900  1.00 27.90 671 A 1 
ATOM 5018 C CA  . GLY A 0 671 . -45.822  2.849   80.836  1.00 27.90 671 A 1 
ATOM 5019 C C   . GLY A 0 671 . -47.018  3.347   80.045  1.00 27.90 671 A 1 
ATOM 5020 O O   . GLY A 0 671 . -47.124  4.529   79.737  1.00 27.90 671 A 1 
ATOM 5021 N N   . TYR A 0 672 . -47.908  2.411   79.731  1.00 25.38 672 A 1 
ATOM 5022 C CA  . TYR A 0 672 . -49.324  2.687   79.560  1.00 25.38 672 A 1 
ATOM 5023 C C   . TYR A 0 672 . -49.881  3.184   80.898  1.00 25.38 672 A 1 
ATOM 5024 C CB  . TYR A 0 672 . -50.033  1.399   79.121  1.00 25.38 672 A 1 
ATOM 5025 O O   . TYR A 0 672 . -49.642  2.578   81.941  1.00 25.38 672 A 1 
ATOM 5026 C CG  . TYR A 0 672 . -49.856  1.074   77.651  1.00 25.38 672 A 1 
ATOM 5027 C CD1 . TYR A 0 672 . -50.835  1.503   76.735  1.00 25.38 672 A 1 
ATOM 5028 C CD2 . TYR A 0 672 . -48.734  0.352   77.195  1.00 25.38 672 A 1 
ATOM 5029 C CE1 . TYR A 0 672 . -50.694  1.216   75.366  1.00 25.38 672 A 1 
ATOM 5030 C CE2 . TYR A 0 672 . -48.590  0.062   75.823  1.00 25.38 672 A 1 
ATOM 5031 O OH  . TYR A 0 672 . -49.455  0.228   73.580  1.00 25.38 672 A 1 
ATOM 5032 C CZ  . TYR A 0 672 . -49.573  0.496   74.906  1.00 25.38 672 A 1 
ATOM 5033 N N   . GLY A 0 673 . -50.616  4.293   80.866  1.00 31.39 673 A 1 
ATOM 5034 C CA  . GLY A 0 673 . -51.279  4.876   82.026  1.00 31.39 673 A 1 
ATOM 5035 C C   . GLY A 0 673 . -52.743  5.131   81.711  1.00 31.39 673 A 1 
ATOM 5036 O O   . GLY A 0 673 . -53.093  6.203   81.224  1.00 31.39 673 A 1 
ATOM 5037 N N   . LYS A 0 674 . -53.590  4.140   82.003  1.00 30.74 674 A 1 
ATOM 5038 C CA  . LYS A 0 674 . -55.024  4.341   82.207  1.00 30.74 674 A 1 
ATOM 5039 C C   . LYS A 0 674 . -55.278  4.421   83.707  1.00 30.74 674 A 1 
ATOM 5040 C CB  . LYS A 0 674 . -55.871  3.274   81.490  1.00 30.74 674 A 1 
ATOM 5041 O O   . LYS A 0 674 . -54.656  3.727   84.506  1.00 30.74 674 A 1 
ATOM 5042 C CG  . LYS A 0 674 . -57.066  3.942   80.789  1.00 30.74 674 A 1 
ATOM 5043 C CD  . LYS A 0 674 . -57.927  2.937   80.017  1.00 30.74 674 A 1 
ATOM 5044 C CE  . LYS A 0 674 . -58.862  3.710   79.073  1.00 30.74 674 A 1 
ATOM 5045 N NZ  . LYS A 0 674 . -59.666  2.834   78.187  1.00 30.74 674 A 1 
ATOM 5046 N N   . SER A 0 675 . -56.134  5.363   84.052  1.00 29.78 675 A 1 
ATOM 5047 C CA  . SER A 0 675 . -56.471  5.805   85.394  1.00 29.78 675 A 1 
ATOM 5048 C C   . SER A 0 675 . -57.986  5.793   85.533  1.00 29.78 675 A 1 
ATOM 5049 C CB  . SER A 0 675 . -55.923  7.226   85.615  1.00 29.78 675 A 1 
ATOM 5050 O O   . SER A 0 675 . -58.685  5.752   84.523  1.00 29.78 675 A 1 
ATOM 5051 O OG  . SER A 0 675 . -56.478  8.156   84.699  1.00 29.78 675 A 1 
ATOM 5052 N N   . GLN A 0 676 . -58.427  5.991   86.777  1.00 33.55 676 A 1 
ATOM 5053 C CA  . GLN A 0 676 . -59.813  6.130   87.237  1.00 33.55 676 A 1 
ATOM 5054 C C   . GLN A 0 676 . -60.453  4.779   87.577  1.00 33.55 676 A 1 
ATOM 5055 C CB  . GLN A 0 676 . -60.689  6.970   86.285  1.00 33.55 676 A 1 
ATOM 5056 O O   . GLN A 0 676 . -60.246  3.794   86.904  1.00 33.55 676 A 1 
ATOM 5057 C CG  . GLN A 0 676 . -60.080  8.337   85.924  1.00 33.55 676 A 1 
ATOM 5058 C CD  . GLN A 0 676 . -60.865  9.076   84.849  1.00 33.55 676 A 1
[truncated: 83,471 more chars]
