# Supplementary material for: Self-assembling proteins compose the chemically resistant shell biomaterial of planktonic tintinnid ciliates
Source: Nat Commun. 2026 Jun 13;17:7507. doi: 10.1038/s41467-026-74402-4 (PMC13408134; doi:10.1038/s41467-026-74402-4)
Supplement: Supplementary file 6 — Supplementary Data 16 [file 41467_2026_74402_MOESM6_ESM.zip › AF2_structure_models/Tara_Unigene_29.cif]

data_0
#
_entry.id   0
#
_struct_asym.id          A
_struct_asym.entity_id   0
#
_entity_poly.entity_id        0
_entity_poly.type             polypeptide(L)
_entity_poly.pdbx_strand_id   A
#
_entity.id     0
_entity.type   polymer
#
loop_
_entity_poly_seq.entity_id
_entity_poly_seq.num
_entity_poly_seq.mon_id
0 1   MET 
0 2   LYS 
0 3   SER 
0 4   PHE 
0 5   ALA 
0 6   PHE 
0 7   ALA 
0 8   ALA 
0 9   ALA 
0 10  LEU 
0 11  ILE 
0 12  ALA 
0 13  VAL 
0 14  VAL 
0 15  ASN 
0 16  ALA 
0 17  ALA 
0 18  ASP 
0 19  LEU 
0 20  GLU 
0 21  SER 
0 22  TYR 
0 23  SER 
0 24  TYR 
0 25  GLY 
0 26  GLY 
0 27  HIS 
0 28  GLY 
0 29  GLY 
0 30  TYR 
0 31  GLY 
0 32  LYS 
0 33  VAL 
0 34  ALA 
0 35  HIS 
0 36  THR 
0 37  VAL 
0 38  ASN 
0 39  LYS 
0 40  THR 
0 41  THR 
0 42  VAL 
0 43  LYS 
0 44  HIS 
0 45  GLU 
0 46  LYS 
0 47  PRO 
0 48  GLU 
0 49  VAL 
0 50  LYS 
0 51  GLU 
0 52  GLY 
0 53  ALA 
0 54  SER 
0 55  GLN 
0 56  ALA 
0 57  TYR 
0 58  GLY 
0 59  ALA 
0 60  ASP 
0 61  TYR 
0 62  GLN 
0 63  LYS 
0 64  ALA 
0 65  SER 
0 66  ALA 
0 67  SER 
0 68  ASP 
0 69  TRP 
0 70  ASP 
0 71  ALA 
0 72  TRP 
0 73  GLY 
0 74  ARG 
0 75  ASP 
0 76  GLN 
0 77  ASP 
0 78  LEU 
0 79  SER 
0 80  ILE 
0 81  SER 
0 82  GLU 
0 83  SER 
0 84  TYR 
0 85  GLY 
0 86  LYS 
0 87  THR 
0 88  ASN 
0 89  ALA 
0 90  LYS 
0 91  SER 
0 92  TYR 
0 93  ALA 
0 94  ALA 
0 95  GLU 
0 96  SER 
0 97  TYR 
0 98  ASP 
0 99  GLU 
0 100 TRP 
0 101 ASP 
0 102 ASN 
0 103 GLN 
0 104 ASP 
0 105 ASN 
0 106 ASP 
0 107 LYS 
0 108 TRP 
0 109 GLY 
0 110 ALA 
0 111 GLN 
0 112 ALA 
0 113 TRP 
0 114 GLY 
0 115 LYS 
0 116 ASP 
0 117 ARG 
0 118 ASP 
0 119 VAL 
0 120 TYR 
0 121 GLY 
0 122 ALA 
0 123 SER 
0 124 SER 
0 125 TYR 
0 126 GLY 
0 127 LYS 
0 128 ALA 
0 129 ALA 
0 130 SER 
0 131 ALA 
0 132 ALA 
0 133 ASN 
0 134 ALA 
0 135 GLY 
0 136 ARG 
0 137 TYR 
0 138 GLY 
0 139 TYR 
0 140 GLY 
0 141 GLY 
0 142 ALA 
0 143 ASN 
0 144 LYS 
0 145 GLY 
0 146 GLY 
0 147 LEU 
0 148 GLY 
0 149 GLY 
0 150 TYR 
0 151 GLY 
0 152 GLY 
0 153 HIS 
0 154 GLY 
0 155 LYS 
0 156 GLY 
0 157 ALA 
0 158 ALA 
0 159 GLY 
0 160 GLY 
0 161 GLN 
0 162 ALA 
0 163 ALA 
0 164 GLN 
0 165 SER 
0 166 TRP 
0 167 LYS 
0 168 GLY 
0 169 ALA 
0 170 SER 
0 171 ALA 
0 172 GLN 
0 173 HIS 
0 174 GLY 
0 175 ALA 
0 176 ALA 
0 177 LYS 
0 178 GLY 
0 179 GLY 
0 180 TYR 
0 181 ASP 
0 182 ASN 
0 183 ASP 
0 184 VAL 
0 185 TRP 
0 186 ALA 
0 187 LYS 
0 188 GLN 
0 189 ALA 
0 190 TYR 
0 191 GLY 
0 192 SER 
0 193 ASP 
0 194 PHE 
0 195 ASP 
0 196 SER 
0 197 ARG 
0 198 TRP 
0 199 GLY 
0 200 LYS 
0 201 SER 
0 202 TYR 
0 203 ASP 
0 204 SER 
0 205 VAL 
0 206 ASP 
0 207 ALA 
0 208 LYS 
0 209 SER 
0 210 TYR 
0 211 ASP 
0 212 GLY 
0 213 GLU 
0 214 TRP 
0 215 TYR 
0 216 ALA 
0 217 ARG 
0 218 SER 
0 219 VAL 
0 220 ARG 
0 221 ALA 
0 222 ASP 
0 223 ASP 
0 224 ASP 
0 225 GLN 
0 226 TRP 
0 227 ALA 
0 228 GLU 
0 229 ASP 
0 230 TYR 
0 231 ASP 
0 232 LYS 
0 233 TYR 
0 234 ASP 
0 235 ALA 
0 236 GLY 
0 237 ASP 
0 238 ALA 
0 239 ASP 
0 240 SER 
0 241 TYR 
0 242 GLY 
0 243 LYS 
0 244 ALA 
0 245 ALA 
0 246 SER 
0 247 GLY 
0 248 SER 
0 249 VAL 
0 250 TRP 
0 251 ARG 
0 252 ASN 
0 253 ASN 
0 254 GLY 
0 255 GLY 
0 256 HIS 
0 257 GLY 
0 258 TRP 
0 259 GLY 
0 260 LYS 
0 261 GLN 
0 262 ALA 
0 263 GLY 
0 264 GLY 
0 265 ASP 
0 266 ALA 
0 267 LYS 
0 268 ALA 
0 269 ALA 
0 270 SER 
0 271 ALA 
0 272 ALA 
0 273 GLY 
0 274 GLY 
0 275 ALA 
0 276 GLY 
0 277 TYR 
0 278 TRP 
0 279 GLY 
0 280 LYS 
0 281 SER 
0 282 GLY 
0 283 SER 
0 284 ASP 
0 285 TRP 
0 286 ASP 
0 287 ALA 
0 288 TRP 
0 289 GLY 
0 290 ARG 
0 291 ASP 
0 292 GLN 
0 293 ASP 
0 294 TYR 
0 295 LYS 
0 296 GLU 
0 297 ASP 
0 298 VAL 
0 299 SER 
0 300 TYR 
0 301 ASP 
0 302 LYS 
0 303 VAL 
0 304 GLN 
0 305 ALA 
0 306 LYS 
0 307 ALA 
0 308 TYR 
0 309 SER 
0 310 ALA 
0 311 GLU 
0 312 SER 
0 313 TYR 
0 314 ASP 
0 315 GLU 
0 316 TRP 
0 317 ASP 
0 318 ASN 
0 319 LYS 
0 320 ASP 
0 321 ASP 
0 322 ASP 
0 323 LYS 
0 324 TRP 
0 325 GLY 
0 326 ALA 
0 327 GLN 
0 328 ALA 
0 329 TRP 
0 330 GLY 
0 331 LYS 
0 332 ASP 
0 333 ARG 
0 334 ASP 
0 335 VAL 
0 336 TYR 
0 337 GLY 
0 338 ALA 
0 339 SER 
0 340 SER 
0 341 TYR 
0 342 GLY 
0 343 GLN 
0 344 ALA 
0 345 ALA 
0 346 SER 
0 347 ALA 
0 348 GLN 
0 349 ASP 
0 350 TRP 
0 351 GLN 
0 352 GLY 
0 353 ALA 
0 354 GLY 
0 355 ARG 
0 356 ALA 
0 357 THR 
0 358 ALA 
0 359 GLY 
0 360 LYS 
0 361 HIS 
0 362 GLY 
0 363 GLY 
0 364 TYR 
0 365 GLY 
0 366 GLY 
0 367 HIS 
0 368 SER 
0 369 LYS 
0 370 ALA 
0 371 ALA 
0 372 GLY 
0 373 TYR 
0 374 GLY 
0 375 LYS 
0 376 VAL 
0 377 ASN 
0 378 ARG 
0 379 ASP 
0 380 TRP 
0 381 ARG 
0 382 GLY 
0 383 ALA 
0 384 SER 
0 385 ASN 
0 386 ASP 
0 387 THR 
0 388 GLN 
0 389 ALA 
0 390 ALA 
0 391 ARG 
0 392 GLY 
0 393 ALA 
0 394 TYR 
0 395 ASP 
0 396 ASN 
0 397 ASP 
0 398 GLU 
0 399 TRP 
0 400 ALA 
0 401 LYS 
0 402 GLN 
0 403 ALA 
0 404 TYR 
0 405 GLY 
0 406 SER 
0 407 ASP 
0 408 PHE 
0 409 ASP 
0 410 SER 
0 411 ARG 
0 412 TRP 
0 413 GLY 
0 414 LYS 
0 415 SER 
0 416 TYR 
0 417 ASP 
0 418 SER 
0 419 VAL 
0 420 SER 
0 421 ALA 
0 422 LYS 
0 423 SER 
0 424 TYR 
0 425 ASP 
0 426 ASN 
0 427 GLU 
0 428 SER 
0 429 TYR 
0 430 ALA 
0 431 ARG 
0 432 ALA 
0 433 VAL 
0 434 GLN 
0 435 ALA 
0 436 ASP 
0 437 ASP 
0 438 ASP 
0 439 GLN 
0 440 TRP 
0 441 ALA 
0 442 GLU 
0 443 ASP 
0 444 TYR 
0 445 ASP 
0 446 ARG 
0 447 TYR 
0 448 ASP 
0 449 ALA 
0 450 ARG 
0 451 ASP 
0 452 ALA 
0 453 ASN 
0 454 SER 
0 455 ARG 
0 456 GLY 
0 457 ALA 
0 458 ALA 
0 459 ALA 
0 460 SER 
0 461 LYS 
0 462 TRP 
0 463 ALA 
0 464 LYS 
0 465 GLU 
0 466 ASN 
0 467 PRO 
0 468 ARG 
0 469 HIS 
0 470 PHE 
0 471 GLY 
0 472 ASN 
0 473 ALA 
0 474 HIS 
0 475 GLY 
0 476 GLY 
0 477 PHE 
0 478 GLY 
0 479 LYS 
0 480 GLY 
0 481 GLY 
0 482 TYR 
0 483 GLY 
0 484 GLY 
0 485 TYR 
0 486 SER 
0 487 HIS 
0 488 GLY 
0 489 VAL 
0 490 GLN 
0 491 LYS 
0 492 GLY 
0 493 GLY 
0 494 GLU 
0 495 TRP 
0 496 ASP 
0 497 GLY 
0 498 ALA 
0 499 SER 
0 500 LYS 
0 501 ALA 
0 502 ALA 
0 503 HIS 
0 504 ALA 
0 505 GLY 
0 506 TYR 
0 507 GLY 
0 508 GLY 
0 509 LYS 
0 510 SER 
0 511 GLY 
0 512 SER 
0 513 ASP 
0 514 TRP 
0 515 ASP 
0 516 ALA 
0 517 TRP 
0 518 GLY 
0 519 ARG 
0 520 ASP 
0 521 GLN 
0 522 ASP 
0 523 LEU 
0 524 SER 
0 525 ILE 
0 526 LYS 
0 527 GLU 
0 528 SER 
0 529 TYR 
0 530 ASP 
0 531 ARG 
0 532 THR 
0 533 TRP 
0 534 ALA 
0 535 LYS 
0 536 SER 
0 537 TYR 
0 538 ASP 
0 539 ALA 
0 540 GLU 
0 541 SER 
0 542 TYR 
0 543 ASP 
0 544 GLU 
0 545 TRP 
0 546 ASP 
0 547 ASN 
0 548 LYS 
0 549 ASP 
0 550 ASP 
0 551 ASP 
0 552 LYS 
0 553 TRP 
0 554 GLY 
0 555 ALA 
0 556 GLN 
0 557 ALA 
0 558 TRP 
0 559 GLY 
0 560 LYS 
0 561 ASP 
0 562 ARG 
0 563 ASP 
0 564 GLN 
0 565 TYR 
0 566 GLY 
0 567 ALA 
0 568 SER 
0 569 SER 
0 570 GLN 
0 571 ASP 
0 572 TRP 
0 573 ASN 
0 574 ALA 
0 575 SER 
0 576 GLN 
0 577 GLY 
0 578 ASP 
0 579 TYR 
0 580 ASN 
0 581 GLN 
0 582 ALA 
0 583 ALA 
0 584 LYS 
0 585 ALA 
0 586 VAL 
0 587 ALA 
0 588 ALA 
0 589 LYS 
0 590 LYS 
0 591 GLN 
0 592 HIS 
0 593 SER 
0 594 GLY 
0 595 TYR 
0 596 GLY 
0 597 HIS 
0 598 GLY 
0 599 HIS 
0 600 HIS 
0 601 GLY 
0 602 HIS 
0 603 HIS 
0 604 GLY 
0 605 HIS 
0 606 HIS 
0 607 GLY 
0 608 HIS 
0 609 GLY 
0 610 GLY 
0 611 TYR 
0 612 GLY 
0 613 HIS 
0 614 GLY 
0 615 GLY 
0 616 HIS 
0 617 HIS 
0 618 GLY 
0 619 TYR 
0 620 GLY 
0 621 HIS 
0 622 ALA 
0 623 HIS 
0 624 VAL 
0 625 LYS 
0 626 LYS 
0 627 ASP 
0 628 GLU 
0 629 GLY 
0 630 LYS 
0 631 ILE 
0 632 ALA 
0 633 LYS 
0 634 GLY 
0 635 ALA 
0 636 HIS 
0 637 GLN 
0 638 GLU 
0 639 LYS 
0 640 GLU 
0 641 ALA 
0 642 SER 
0 643 GLY 
0 644 LYS 
0 645 TRP 
0 646 ALA 
0 647 ALA 
0 648 GLN 
0 649 GLN 
0 650 SER 
0 651 GLY 
0 652 TYR 
0 653 ASP 
0 654 ASN 
0 655 ASP 
0 656 GLU 
0 657 TRP 
0 658 ALA 
0 659 LYS 
0 660 GLN 
0 661 ALA 
0 662 TYR 
0 663 GLY 
0 664 SER 
0 665 ASP 
0 666 SER 
0 667 ASP 
0 668 SER 
0 669 ARG 
0 670 TRP 
0 671 GLY 
0 672 LYS 
0 673 SER 
0 674 TYR 
0 675 ASP 
0 676 SER 
0 677 VAL 
0 678 ALA 
0 679 ALA 
0 680 LYS 
0 681 SER 
0 682 TYR 
0 683 ASP 
0 684 ASP 
0 685 GLU 
0 686 GLN 
0 687 TYR 
0 688 ALA 
0 689 ARG 
0 690 LYS 
0 691 ILE 
0 692 TRP 
0 693 ALA 
0 694 ASP 
0 695 ASP 
0 696 ASP 
0 697 GLN 
0 698 TRP 
0 699 ALA 
0 700 GLU 
0 701 ASP 
0 702 TYR 
0 703 ASP 
0 704 ARG 
0 705 TYR 
0 706 GLN 
0 707 THR 
0 708 ARG 
0 709 ASP 
0 710 ALA 
0 711 ALA 
0 712 SER 
0 713 HIS 
0 714 LYS 
0 715 LYS 
0 716 ALA 
0 717 ALA 
0 718 SER 
0 719 ALA 
0 720 THR 
0 721 ASP 
0 722 LYS 
0 723 THR 
0 724 GLY 
0 725 ALA 
0 726 LYS 
0 727 THR 
0 728 THR 
0 729 TYR 
0 730 THR 
0 731 VAL 
0 732 THR 
0 733 PRO 
0 734 VAL 
0 735 LYS 
0 736 VAL 
0 737 GLY 
0 738 TYR 
0 739 SER 
0 740 HIS 
0 741 GLY 
0 742 HIS 
0 743 GLY 
0 744 HIS 
0 745 GLY 
0 746 GLY 
0 747 HIS 
0 748 GLY 
0 749 HIS 
0 750 GLY 
0 751 HIS 
0 752 GLY 
0 753 GLY 
0 754 TYR 
0 755 GLY 
0 756 LYS 
0 757 GLN 
0 758 GLN 
0 759 SER 
0 760 TYR 
0 761 GLY 
0 762 ASN 
0 763 ASN 
0 764 GLY 
0 765 TYR 
0 766 GLY 
0 767 LYS 
0 768 TRP 
#
loop_
_chem_comp.id
_chem_comp.type
_chem_comp.name
ALA 'L-peptide linking' ALANINE         
ARG 'L-peptide linking' ARGININE        
ASN 'L-peptide linking' ASPARAGINE      
ASP 'L-peptide linking' 'ASPARTIC ACID' 
CYS 'L-peptide linking' CYSTEINE        
GLN 'L-peptide linking' GLUTAMINE       
GLU 'L-peptide linking' 'GLUTAMIC ACID' 
HIS 'L-peptide linking' HISTIDINE       
ILE 'L-peptide linking' ISOLEUCINE      
LEU 'L-peptide linking' LEUCINE         
LYS 'L-peptide linking' LYSINE          
MET 'L-peptide linking' METHIONINE      
PHE 'L-peptide linking' PHENYLALANINE   
PRO 'L-peptide linking' PROLINE         
SER 'L-peptide linking' SERINE          
THR 'L-peptide linking' THREONINE       
TRP 'L-peptide linking' TRYPTOPHAN      
TYR 'L-peptide linking' TYROSINE        
VAL 'L-peptide linking' VALINE          
GLY 'peptide linking'   GLYCINE         
#
loop_
_atom_site.group_PDB
_atom_site.id
_atom_site.type_symbol
_atom_site.label_atom_id
_atom_site.label_alt_id
_atom_site.label_comp_id
_atom_site.label_asym_id
_atom_site.label_entity_id
_atom_site.label_seq_id
_atom_site.pdbx_PDB_ins_code
_atom_site.Cartn_x
_atom_site.Cartn_y
_atom_site.Cartn_z
_atom_site.occupancy
_atom_site.B_iso_or_equiv
_atom_site.auth_seq_id
_atom_site.auth_asym_id
_atom_site.pdbx_PDB_model_num
ATOM 1    N N   . MET A 0 1   . 17.220   0.761   22.823   1.00 36.41 1   A 1 
ATOM 2    C CA  . MET A 0 1   . 18.681   1.018   22.741   1.00 36.41 1   A 1 
ATOM 3    C C   . MET A 0 1   . 18.931   2.049   21.646   1.00 36.41 1   A 1 
ATOM 4    C CB  . MET A 0 1   . 19.472   -0.257  22.397   1.00 36.41 1   A 1 
ATOM 5    O O   . MET A 0 1   . 18.068   2.164   20.793   1.00 36.41 1   A 1 
ATOM 6    C CG  . MET A 0 1   . 19.433   -1.336  23.484   1.00 36.41 1   A 1 
ATOM 7    S SD  . MET A 0 1   . 20.398   -2.796  23.023   1.00 36.41 1   A 1 
ATOM 8    C CE  . MET A 0 1   . 20.048   -3.895  24.423   1.00 36.41 1   A 1 
ATOM 9    N N   . LYS A 0 2   . 20.074   2.753   21.683   1.00 33.49 2   A 1 
ATOM 10   C CA  . LYS A 0 2   . 20.693   3.549   20.596   1.00 33.49 2   A 1 
ATOM 11   C C   . LYS A 0 2   . 19.755   4.129   19.517   1.00 33.49 2   A 1 
ATOM 12   C CB  . LYS A 0 2   . 21.809   2.730   19.921   1.00 33.49 2   A 1 
ATOM 13   O O   . LYS A 0 2   . 19.474   3.487   18.512   1.00 33.49 2   A 1 
ATOM 14   C CG  . LYS A 0 2   . 22.957   2.392   20.884   1.00 33.49 2   A 1 
ATOM 15   C CD  . LYS A 0 2   . 24.108   1.708   20.136   1.00 33.49 2   A 1 
ATOM 16   C CE  . LYS A 0 2   . 25.249   1.371   21.105   1.00 33.49 2   A 1 
ATOM 17   N NZ  . LYS A 0 2   . 26.396   0.749   20.394   1.00 33.49 2   A 1 
ATOM 18   N N   . SER A 0 3   . 19.393   5.393   19.703   1.00 29.25 3   A 1 
ATOM 19   C CA  . SER A 0 3   . 18.997   6.305   18.629   1.00 29.25 3   A 1 
ATOM 20   C C   . SER A 0 3   . 20.097   6.449   17.571   1.00 29.25 3   A 1 
ATOM 21   C CB  . SER A 0 3   . 18.781   7.691   19.253   1.00 29.25 3   A 1 
ATOM 22   O O   . SER A 0 3   . 21.265   6.594   17.935   1.00 29.25 3   A 1 
ATOM 23   O OG  . SER A 0 3   . 19.907   8.021   20.058   1.00 29.25 3   A 1 
ATOM 24   N N   . PHE A 0 4   . 19.714   6.539   16.299   1.00 35.58 4   A 1 
ATOM 25   C CA  . PHE A 0 4   . 20.528   7.132   15.238   1.00 35.58 4   A 1 
ATOM 26   C C   . PHE A 0 4   . 19.637   8.021   14.372   1.00 35.58 4   A 1 
ATOM 27   C CB  . PHE A 0 4   . 21.218   6.053   14.391   1.00 35.58 4   A 1 
ATOM 28   O O   . PHE A 0 4   . 18.558   7.601   13.967   1.00 35.58 4   A 1 
ATOM 29   C CG  . PHE A 0 4   . 22.455   5.469   15.042   1.00 35.58 4   A 1 
ATOM 30   C CD1 . PHE A 0 4   . 23.679   6.159   14.957   1.00 35.58 4   A 1 
ATOM 31   C CD2 . PHE A 0 4   . 22.389   4.245   15.735   1.00 35.58 4   A 1 
ATOM 32   C CE1 . PHE A 0 4   . 24.832   5.630   15.561   1.00 35.58 4   A 1 
ATOM 33   C CE2 . PHE A 0 4   . 23.545   3.711   16.333   1.00 35.58 4   A 1 
ATOM 34   C CZ  . PHE A 0 4   . 24.767   4.404   16.247   1.00 35.58 4   A 1 
ATOM 35   N N   . ALA A 0 5   . 20.105   9.235   14.099   1.00 33.27 5   A 1 
ATOM 36   C CA  . ALA A 0 5   . 19.583   10.100  13.052   1.00 33.27 5   A 1 
ATOM 37   C C   . ALA A 0 5   . 20.726   10.339  12.062   1.00 33.27 5   A 1 
ATOM 38   C CB  . ALA A 0 5   . 19.055   11.400  13.672   1.00 33.27 5   A 1 
ATOM 39   O O   . ALA A 0 5   . 21.858   10.577  12.488   1.00 33.27 5   A 1 
ATOM 40   N N   . PHE A 0 6   . 20.436   10.255  10.768   1.00 31.70 6   A 1 
ATOM 41   C CA  . PHE A 0 6   . 21.377   10.570  9.698    1.00 31.70 6   A 1 
ATOM 42   C C   . PHE A 0 6   . 20.787   11.705  8.866    1.00 31.70 6   A 1 
ATOM 43   C CB  . PHE A 0 6   . 21.685   9.319   8.854    1.00 31.70 6   A 1 
ATOM 44   O O   . PHE A 0 6   . 19.712   11.565  8.295    1.00 31.70 6   A 1 
ATOM 45   C CG  . PHE A 0 6   . 23.089   8.780   9.057    1.00 31.70 6   A 1 
ATOM 46   C CD1 . PHE A 0 6   . 24.129   9.195   8.203    1.00 31.70 6   A 1 
ATOM 47   C CD2 . PHE A 0 6   . 23.360   7.870   10.096   1.00 31.70 6   A 1 
ATOM 48   C CE1 . PHE A 0 6   . 25.432   8.697   8.383    1.00 31.70 6   A 1 
ATOM 49   C CE2 . PHE A 0 6   . 24.663   7.370   10.275   1.00 31.70 6   A 1 
ATOM 50   C CZ  . PHE A 0 6   . 25.699   7.783   9.417    1.00 31.70 6   A 1 
ATOM 51   N N   . ALA A 0 7   . 21.495   12.829  8.824    1.00 30.63 7   A 1 
ATOM 52   C CA  . ALA A 0 7   . 21.215   13.953  7.944    1.00 30.63 7   A 1 
ATOM 53   C C   . ALA A 0 7   . 22.572   14.510  7.502    1.00 30.63 7   A 1 
ATOM 54   C CB  . ALA A 0 7   . 20.352   14.983  8.686    1.00 30.63 7   A 1 
ATOM 55   O O   . ALA A 0 7   . 23.254   15.183  8.273    1.00 30.63 7   A 1 
ATOM 56   N N   . ALA A 0 8   . 23.005   14.129  6.301    1.00 30.24 8   A 1 
ATOM 57   C CA  . ALA A 0 8   . 24.310   14.488  5.759    1.00 30.24 8   A 1 
ATOM 58   C C   . ALA A 0 8   . 24.261   14.502  4.224    1.00 30.24 8   A 1 
ATOM 59   C CB  . ALA A 0 8   . 25.361   13.500  6.296    1.00 30.24 8   A 1 
ATOM 60   O O   . ALA A 0 8   . 24.491   13.483  3.581    1.00 30.24 8   A 1 
ATOM 61   N N   . ALA A 0 9   . 23.982   15.674  3.657    1.00 33.23 9   A 1 
ATOM 62   C CA  . ALA A 0 9   . 24.207   15.985  2.250    1.00 33.23 9   A 1 
ATOM 63   C C   . ALA A 0 9   . 24.973   17.314  2.199    1.00 33.23 9   A 1 
ATOM 64   C CB  . ALA A 0 9   . 22.865   16.024  1.509    1.00 33.23 9   A 1 
ATOM 65   O O   . ALA A 0 9   . 24.471   18.348  2.641    1.00 33.23 9   A 1 
ATOM 66   N N   . LEU A 0 10  . 26.230   17.263  1.755    1.00 29.47 10  A 1 
ATOM 67   C CA  . LEU A 0 10  . 27.142   18.406  1.723    1.00 29.47 10  A 1 
ATOM 68   C C   . LEU A 0 10  . 27.138   19.006  0.313    1.00 29.47 10  A 1 
ATOM 69   C CB  . LEU A 0 10  . 28.543   17.926  2.158    1.00 29.47 10  A 1 
ATOM 70   O O   . LEU A 0 10  . 27.904   18.566  -0.538   1.00 29.47 10  A 1 
ATOM 71   C CG  . LEU A 0 10  . 29.611   19.041  2.185    1.00 29.47 10  A 1 
ATOM 72   C CD1 . LEU A 0 10  . 29.477   19.913  3.436    1.00 29.47 10  A 1 
ATOM 73   C CD2 . LEU A 0 10  . 31.011   18.427  2.182    1.00 29.47 10  A 1 
ATOM 74   N N   . ILE A 0 11  . 26.298   20.012  0.072    1.00 35.52 11  A 1 
ATOM 75   C CA  . ILE A 0 11  . 26.351   20.780  -1.179   1.00 35.52 11  A 1 
ATOM 76   C C   . ILE A 0 11  . 27.515   21.771  -1.087   1.00 35.52 11  A 1 
ATOM 77   C CB  . ILE A 0 11  . 24.996   21.451  -1.500   1.00 35.52 11  A 1 
ATOM 78   O O   . ILE A 0 11  . 27.527   22.650  -0.223   1.00 35.52 11  A 1 
ATOM 79   C CG1 . ILE A 0 11  . 23.908   20.365  -1.682   1.00 35.52 11  A 1 
ATOM 80   C CG2 . ILE A 0 11  . 25.121   22.323  -2.765   1.00 35.52 11  A 1 
ATOM 81   C CD1 . ILE A 0 11  . 22.498   20.910  -1.942   1.00 35.52 11  A 1 
ATOM 82   N N   . ALA A 0 12  . 28.498   21.620  -1.974   1.00 32.82 12  A 1 
ATOM 83   C CA  . ALA A 0 12  . 29.702   22.443  -2.031   1.00 32.82 12  A 1 
ATOM 84   C C   . ALA A 0 12  . 29.822   23.134  -3.400   1.00 32.82 12  A 1 
ATOM 85   C CB  . ALA A 0 12  . 30.912   21.567  -1.672   1.00 32.82 12  A 1 
ATOM 86   O O   . ALA A 0 12  . 30.624   22.736  -4.240   1.00 32.82 12  A 1 
ATOM 87   N N   . VAL A 0 13  . 29.030   24.187  -3.615   1.00 34.79 13  A 1 
ATOM 88   C CA  . VAL A 0 13  . 29.134   25.045  -4.807   1.00 34.79 13  A 1 
ATOM 89   C C   . VAL A 0 13  . 30.094   26.199  -4.523   1.00 34.79 13  A 1 
ATOM 90   C CB  . VAL A 0 13  . 27.754   25.546  -5.273   1.00 34.79 13  A 1 
ATOM 91   O O   . VAL A 0 13  . 29.937   26.926  -3.541   1.00 34.79 13  A 1 
ATOM 92   C CG1 . VAL A 0 13  . 27.864   26.486  -6.481   1.00 34.79 13  A 1 
ATOM 93   C CG2 . VAL A 0 13  . 26.866   24.364  -5.683   1.00 34.79 13  A 1 
ATOM 94   N N   . VAL A 0 14  . 31.092   26.382  -5.390   1.00 36.29 14  A 1 
ATOM 95   C CA  . VAL A 0 14  . 32.132   27.410  -5.244   1.00 36.29 14  A 1 
ATOM 96   C C   . VAL A 0 14  . 32.045   28.411  -6.395   1.00 36.29 14  A 1 
ATOM 97   C CB  . VAL A 0 14  . 33.539   26.774  -5.116   1.00 36.29 14  A 1 
ATOM 98   O O   . VAL A 0 14  . 32.718   28.241  -7.407   1.00 36.29 14  A 1 
ATOM 99   C CG1 . VAL A 0 14  . 34.639   27.829  -4.915   1.00 36.29 14  A 1 
ATOM 100  C CG2 . VAL A 0 14  . 33.617   25.827  -3.909   1.00 36.29 14  A 1 
ATOM 101  N N   . ASN A 0 15  . 31.241   29.471  -6.227   1.00 37.67 15  A 1 
ATOM 102  C CA  . ASN A 0 15  . 31.706   30.870  -6.304   1.00 37.67 15  A 1 
ATOM 103  C C   . ASN A 0 15  . 30.572   31.919  -6.215   1.00 37.67 15  A 1 
ATOM 104  C CB  . ASN A 0 15  . 32.548   31.156  -7.569   1.00 37.67 15  A 1 
ATOM 105  O O   . ASN A 0 15  . 29.596   31.856  -6.947   1.00 37.67 15  A 1 
ATOM 106  C CG  . ASN A 0 15  . 34.033   30.936  -7.327   1.00 37.67 15  A 1 
ATOM 107  N ND2 . ASN A 0 15  . 34.697   30.166  -8.152   1.00 37.67 15  A 1 
ATOM 108  O OD1 . ASN A 0 15  . 34.611   31.459  -6.385   1.00 37.67 15  A 1 
ATOM 109  N N   . ALA A 0 16  . 30.829   32.948  -5.398   1.00 31.95 16  A 1 
ATOM 110  C CA  . ALA A 0 16  . 30.345   34.337  -5.484   1.00 31.95 16  A 1 
ATOM 111  C C   . ALA A 0 16  . 28.827   34.692  -5.445   1.00 31.95 16  A 1 
ATOM 112  C CB  . ALA A 0 16  . 31.053   35.009  -6.670   1.00 31.95 16  A 1 
ATOM 113  O O   . ALA A 0 16  . 28.101   34.519  -6.415   1.00 31.95 16  A 1 
ATOM 114  N N   . ALA A 0 17  . 28.495   35.461  -4.390   1.00 33.90 17  A 1 
ATOM 115  C CA  . ALA A 0 17  . 27.462   36.513  -4.264   1.00 33.90 17  A 1 
ATOM 116  C C   . ALA A 0 17  . 26.107   36.196  -3.568   1.00 33.90 17  A 1 
ATOM 117  C CB  . ALA A 0 17  . 27.316   37.330  -5.556   1.00 33.90 17  A 1 
ATOM 118  O O   . ALA A 0 17  . 25.234   35.522  -4.098   1.00 33.90 17  A 1 
ATOM 119  N N   . ASP A 0 18  . 25.954   36.823  -2.392   1.00 36.65 18  A 1 
ATOM 120  C CA  . ASP A 0 18  . 24.745   37.438  -1.808   1.00 36.65 18  A 1 
ATOM 121  C C   . ASP A 0 18  . 23.500   36.582  -1.473   1.00 36.65 18  A 1 
ATOM 122  C CB  . ASP A 0 18  . 24.481   38.789  -2.500   1.00 36.65 18  A 1 
ATOM 123  O O   . ASP A 0 18  . 22.437   36.691  -2.074   1.00 36.65 18  A 1 
ATOM 124  C CG  . ASP A 0 18  . 25.691   39.747  -2.410   1.00 36.65 18  A 1 
ATOM 125  O OD1 . ASP A 0 18  . 26.676   39.419  -1.699   1.00 36.65 18  A 1 
ATOM 126  O OD2 . ASP A 0 18  . 25.650   40.805  -3.076   1.00 36.65 18  A 1 
ATOM 127  N N   . LEU A 0 19  . 23.672   35.770  -0.421   1.00 30.52 19  A 1 
ATOM 128  C CA  . LEU A 0 19  . 22.958   35.785  0.880    1.00 30.52 19  A 1 
ATOM 129  C C   . LEU A 0 19  . 21.493   36.301  1.020    1.00 30.52 19  A 1 
ATOM 130  C CB  . LEU A 0 19  . 23.857   36.547  1.890    1.00 30.52 19  A 1 
ATOM 131  O O   . LEU A 0 19  . 21.099   37.313  0.458    1.00 30.52 19  A 1 
ATOM 132  C CG  . LEU A 0 19  . 24.003   35.857  3.258    1.00 30.52 19  A 1 
ATOM 133  C CD1 . LEU A 0 19  . 24.957   34.661  3.169    1.00 30.52 19  A 1 
ATOM 134  C CD2 . LEU A 0 19  . 24.570   36.822  4.299    1.00 30.52 19  A 1 
ATOM 135  N N   . GLU A 0 20  . 20.795   35.702  2.005    1.00 32.87 20  A 1 
ATOM 136  C CA  . GLU A 0 20  . 19.477   36.063  2.591    1.00 32.87 20  A 1 
ATOM 137  C C   . GLU A 0 20  . 18.221   35.691  1.755    1.00 32.87 20  A 1 
ATOM 138  C CB  . GLU A 0 20  . 19.450   37.516  3.127    1.00 32.87 20  A 1 
ATOM 139  O O   . GLU A 0 20  . 18.139   35.960  0.567    1.00 32.87 20  A 1 
ATOM 140  C CG  . GLU A 0 20  . 20.522   37.764  4.207    1.00 32.87 20  A 1 
ATOM 141  C CD  . GLU A 0 20  . 20.331   39.065  5.011    1.00 32.87 20  A 1 
ATOM 142  O OE1 . GLU A 0 20  . 20.848   39.099  6.153    1.00 32.87 20  A 1 
ATOM 143  O OE2 . GLU A 0 20  . 19.656   39.999  4.523    1.00 32.87 20  A 1 
ATOM 144  N N   . SER A 0 21  . 17.160   35.071  2.302    1.00 33.84 21  A 1 
ATOM 145  C CA  . SER A 0 21  . 16.864   34.666  3.695    1.00 33.84 21  A 1 
ATOM 146  C C   . SER A 0 21  . 15.919   33.443  3.787    1.00 33.84 21  A 1 
ATOM 147  C CB  . SER A 0 21  . 16.254   35.846  4.470    1.00 33.84 21  A 1 
ATOM 148  O O   . SER A 0 21  . 15.418   32.934  2.789    1.00 33.84 21  A 1 
ATOM 149  O OG  . SER A 0 21  . 15.125   36.361  3.799    1.00 33.84 21  A 1 
ATOM 150  N N   . TYR A 0 22  . 15.713   32.943  5.010    1.00 30.80 22  A 1 
ATOM 151  C CA  . TYR A 0 22  . 15.053   31.674  5.357    1.00 30.80 22  A 1 
ATOM 152  C C   . TYR A 0 22  . 13.554   31.864  5.676    1.00 30.80 22  A 1 
ATOM 153  C CB  . TYR A 0 22  . 15.792   31.145  6.612    1.00 30.80 22  A 1 
ATOM 154  O O   . TYR A 0 22  . 13.234   32.688  6.532    1.00 30.80 22  A 1 
ATOM 155  C CG  . TYR A 0 22  . 16.034   29.654  6.750    1.00 30.80 22  A 1 
ATOM 156  C CD1 . TYR A 0 22  . 15.211   28.861  7.575    1.00 30.80 22  A 1 
ATOM 157  C CD2 . TYR A 0 22  . 17.204   29.103  6.191    1.00 30.80 22  A 1 
ATOM 158  C CE1 . TYR A 0 22  . 15.575   27.528  7.859    1.00 30.80 22  A 1 
ATOM 159  C CE2 . TYR A 0 22  . 17.570   27.773  6.472    1.00 30.80 22  A 1 
ATOM 160  O OH  . TYR A 0 22  . 17.131   25.717  7.630    1.00 30.80 22  A 1 
ATOM 161  C CZ  . TYR A 0 22  . 16.762   26.987  7.320    1.00 30.80 22  A 1 
ATOM 162  N N   . SER A 0 23  . 12.643   31.053  5.115    1.00 29.00 23  A 1 
ATOM 163  C CA  . SER A 0 23  . 11.382   30.686  5.796    1.00 29.00 23  A 1 
ATOM 164  C C   . SER A 0 23  . 10.689   29.467  5.173    1.00 29.00 23  A 1 
ATOM 165  C CB  . SER A 0 23  . 10.354   31.824  5.845    1.00 29.00 23  A 1 
ATOM 166  O O   . SER A 0 23  . 10.751   29.237  3.970    1.00 29.00 23  A 1 
ATOM 167  O OG  . SER A 0 23  . 9.381    31.499  6.828    1.00 29.00 23  A 1 
ATOM 168  N N   . TYR A 0 24  . 9.983    28.716  6.016    1.00 30.05 24  A 1 
ATOM 169  C CA  . TYR A 0 24  . 9.139    27.572  5.666    1.00 30.05 24  A 1 
ATOM 170  C C   . TYR A 0 24  . 7.678    28.030  5.467    1.00 30.05 24  A 1 
ATOM 171  C CB  . TYR A 0 24  . 9.243    26.559  6.829    1.00 30.05 24  A 1 
ATOM 172  O O   . TYR A 0 24  . 7.219    28.914  6.191    1.00 30.05 24  A 1 
ATOM 173  C CG  . TYR A 0 24  . 9.329    25.086  6.471    1.00 30.05 24  A 1 
ATOM 174  C CD1 . TYR A 0 24  . 8.270    24.209  6.782    1.00 30.05 24  A 1 
ATOM 175  C CD2 . TYR A 0 24  . 10.535   24.573  5.953    1.00 30.05 24  A 1 
ATOM 176  C CE1 . TYR A 0 24  . 8.426    22.822  6.591    1.00 30.05 24  A 1 
ATOM 177  C CE2 . TYR A 0 24  . 10.692   23.186  5.758    1.00 30.05 24  A 1 
ATOM 178  O OH  . TYR A 0 24  . 9.788    20.965  5.938    1.00 30.05 24  A 1 
ATOM 179  C CZ  . TYR A 0 24  . 9.639    22.306  6.089    1.00 30.05 24  A 1 
ATOM 180  N N   . GLY A 0 25  . 6.921    27.357  4.590    1.00 30.98 25  A 1 
ATOM 181  C CA  . GLY A 0 25  . 5.458    27.248  4.721    1.00 30.98 25  A 1 
ATOM 182  C C   . GLY A 0 25  . 4.568    27.764  3.577    1.00 30.98 25  A 1 
ATOM 183  O O   . GLY A 0 25  . 4.499    28.958  3.317    1.00 30.98 25  A 1 
ATOM 184  N N   . GLY A 0 26  . 3.741    26.853  3.045    1.00 28.12 26  A 1 
ATOM 185  C CA  . GLY A 0 26  . 2.332    27.138  2.732    1.00 28.12 26  A 1 
ATOM 186  C C   . GLY A 0 26  . 1.952    27.589  1.312    1.00 28.12 26  A 1 
ATOM 187  O O   . GLY A 0 26  . 2.160    28.731  0.936    1.00 28.12 26  A 1 
ATOM 188  N N   . HIS A 0 27  . 1.216    26.712  0.619    1.00 28.64 27  A 1 
ATOM 189  C CA  . HIS A 0 27  . 0.228    26.998  -0.440   1.00 28.64 27  A 1 
ATOM 190  C C   . HIS A 0 27  . 0.616    27.822  -1.691   1.00 28.64 27  A 1 
ATOM 191  C CB  . HIS A 0 27  . -1.050   27.575  0.191    1.00 28.64 27  A 1 
ATOM 192  O O   . HIS A 0 27  . 0.649    29.046  -1.691   1.00 28.64 27  A 1 
ATOM 193  C CG  . HIS A 0 27  . -1.799   26.572  1.027    1.00 28.64 27  A 1 
ATOM 194  C CD2 . HIS A 0 27  . -1.728   26.424  2.385    1.00 28.64 27  A 1 
ATOM 195  N ND1 . HIS A 0 27  . -2.668   25.612  0.557    1.00 28.64 27  A 1 
ATOM 196  C CE1 . HIS A 0 27  . -3.104   24.898  1.609    1.00 28.64 27  A 1 
ATOM 197  N NE2 . HIS A 0 27  . -2.554   25.356  2.743    1.00 28.64 27  A 1 
ATOM 198  N N   . GLY A 0 28  . 0.595    27.125  -2.834   1.00 29.05 28  A 1 
ATOM 199  C CA  . GLY A 0 28  . -0.359   27.435  -3.910   1.00 29.05 28  A 1 
ATOM 200  C C   . GLY A 0 28  . -0.271   28.810  -4.582   1.00 29.05 28  A 1 
ATOM 201  O O   . GLY A 0 28  . -1.125   29.667  -4.364   1.00 29.05 28  A 1 
ATOM 202  N N   . GLY A 0 29  . 0.665    28.965  -5.519   1.00 31.79 29  A 1 
ATOM 203  C CA  . GLY A 0 29  . 0.683    30.096  -6.446   1.00 31.79 29  A 1 
ATOM 204  C C   . GLY A 0 29  . 1.516    29.801  -7.690   1.00 31.79 29  A 1 
ATOM 205  O O   . GLY A 0 29  . 2.730    29.659  -7.599   1.00 31.79 29  A 1 
ATOM 206  N N   . TYR A 0 30  . 0.875    29.735  -8.860   1.00 31.61 30  A 1 
ATOM 207  C CA  . TYR A 0 30  . 1.514    29.449  -10.155  1.00 31.61 30  A 1 
ATOM 208  C C   . TYR A 0 30  . 2.281    30.681  -10.688  1.00 31.61 30  A 1 
ATOM 209  C CB  . TYR A 0 30  . 0.469    28.902  -11.149  1.00 31.61 30  A 1 
ATOM 210  O O   . TYR A 0 30  . 1.936    31.281  -11.710  1.00 31.61 30  A 1 
ATOM 211  C CG  . TYR A 0 30  . -0.601   28.011  -10.540  1.00 31.61 30  A 1 
ATOM 212  C CD1 . TYR A 0 30  . -0.378   26.633  -10.345  1.00 31.61 30  A 1 
ATOM 213  C CD2 . TYR A 0 30  . -1.820   28.590  -10.130  1.00 31.61 30  A 1 
ATOM 214  C CE1 . TYR A 0 30  . -1.370   25.842  -9.731   1.00 31.61 30  A 1 
ATOM 215  C CE2 . TYR A 0 30  . -2.809   27.804  -9.513   1.00 31.61 30  A 1 
ATOM 216  O OH  . TYR A 0 30  . -3.530   25.665  -8.703   1.00 31.61 30  A 1 
ATOM 217  C CZ  . TYR A 0 30  . -2.583   26.426  -9.309   1.00 31.61 30  A 1 
ATOM 218  N N   . GLY A 0 31  . 3.297    31.116  -9.940   1.00 33.69 31  A 1 
ATOM 219  C CA  . GLY A 0 31  . 4.124    32.279  -10.248  1.00 33.69 31  A 1 
ATOM 220  C C   . GLY A 0 31  . 5.072    32.013  -11.416  1.00 33.69 31  A 1 
ATOM 221  O O   . GLY A 0 31  . 5.854    31.067  -11.391  1.00 33.69 31  A 1 
ATOM 222  N N   . LYS A 0 32  . 5.030    32.866  -12.444  1.00 29.95 32  A 1 
ATOM 223  C CA  . LYS A 0 32  . 5.910    32.760  -13.617  1.00 29.95 32  A 1 
ATOM 224  C C   . LYS A 0 32  . 7.350    33.150  -13.266  1.00 29.95 32  A 1 
ATOM 225  C CB  . LYS A 0 32  . 5.381    33.627  -14.772  1.00 29.95 32  A 1 
ATOM 226  O O   . LYS A 0 32  . 7.719    34.315  -13.413  1.00 29.95 32  A 1 
ATOM 227  C CG  . LYS A 0 32  . 4.048    33.120  -15.330  1.00 29.95 32  A 1 
ATOM 228  C CD  . LYS A 0 32  . 3.584    34.007  -16.490  1.00 29.95 32  A 1 
ATOM 229  C CE  . LYS A 0 32  . 2.266    33.446  -17.030  1.00 29.95 32  A 1 
ATOM 230  N NZ  . LYS A 0 32  . 1.752    34.243  -18.167  1.00 29.95 32  A 1 
ATOM 231  N N   . VAL A 0 33  . 8.167    32.180  -12.864  1.00 30.67 33  A 1 
ATOM 232  C CA  . VAL A 0 33  . 9.627    32.343  -12.829  1.00 30.67 33  A 1 
ATOM 233  C C   . VAL A 0 33  . 10.131   32.350  -14.270  1.00 30.67 33  A 1 
ATOM 234  C CB  . VAL A 0 33  . 10.323   31.258  -11.983  1.00 30.67 33  A 1 
ATOM 235  O O   . VAL A 0 33  . 10.193   31.319  -14.933  1.00 30.67 33  A 1 
ATOM 236  C CG1 . VAL A 0 33  . 11.835   31.514  -11.917  1.00 30.67 33  A 1 
ATOM 237  C CG2 . VAL A 0 33  . 9.783    31.257  -10.546  1.00 30.67 33  A 1 
ATOM 238  N N   . ALA A 0 34  . 10.444   33.535  -14.790  1.00 29.48 34  A 1 
ATOM 239  C CA  . ALA A 0 34  . 11.100   33.658  -16.082  1.00 29.48 34  A 1 
ATOM 240  C C   . ALA A 0 34  . 12.591   33.341  -15.908  1.00 29.48 34  A 1 
ATOM 241  C CB  . ALA A 0 34  . 10.846   35.065  -16.641  1.00 29.48 34  A 1 
ATOM 242  O O   . ALA A 0 34  . 13.326   34.170  -15.367  1.00 29.48 34  A 1 
ATOM 243  N N   . HIS A 0 35  . 13.034   32.169  -16.378  1.00 30.56 35  A 1 
ATOM 244  C CA  . HIS A 0 35  . 14.462   31.862  -16.471  1.00 30.56 35  A 1 
ATOM 245  C C   . HIS A 0 35  . 15.149   32.938  -17.314  1.00 30.56 35  A 1 
ATOM 246  C CB  . HIS A 0 35  . 14.710   30.443  -17.024  1.00 30.56 35  A 1 
ATOM 247  O O   . HIS A 0 35  . 14.958   33.039  -18.528  1.00 30.56 35  A 1 
ATOM 248  C CG  . HIS A 0 35  . 15.134   29.480  -15.944  1.00 30.56 35  A 1 
ATOM 249  C CD2 . HIS A 0 35  . 14.477   29.251  -14.765  1.00 30.56 35  A 1 
ATOM 250  N ND1 . HIS A 0 35  . 16.281   28.713  -15.919  1.00 30.56 35  A 1 
ATOM 251  C CE1 . HIS A 0 35  . 16.309   28.043  -14.752  1.00 30.56 35  A 1 
ATOM 252  N NE2 . HIS A 0 35  . 15.234   28.359  -14.011  1.00 30.56 35  A 1 
ATOM 253  N N   . THR A 0 36  . 15.935   33.779  -16.645  1.00 26.98 36  A 1 
ATOM 254  C CA  . THR A 0 36  . 16.806   34.740  -17.312  1.00 26.98 36  A 1 
ATOM 255  C C   . THR A 0 36  . 18.049   33.974  -17.719  1.00 26.98 36  A 1 
ATOM 256  C CB  . THR A 0 36  . 17.102   35.953  -16.420  1.00 26.98 36  A 1 
ATOM 257  O O   . THR A 0 36  . 19.025   33.930  -16.977  1.00 26.98 36  A 1 
ATOM 258  C CG2 . THR A 0 36  . 17.989   36.992  -17.108  1.00 26.98 36  A 1 
ATOM 259  O OG1 . THR A 0 36  . 15.875   36.594  -16.138  1.00 26.98 36  A 1 
ATOM 260  N N   . VAL A 0 37  . 17.981   33.325  -18.886  1.00 29.37 37  A 1 
ATOM 261  C CA  . VAL A 0 37  . 19.149   32.698  -19.512  1.00 29.37 37  A 1 
ATOM 262  C C   . VAL A 0 37  . 20.250   33.752  -19.572  1.00 29.37 37  A 1 
ATOM 263  C CB  . VAL A 0 37  . 18.833   32.163  -20.924  1.00 29.37 37  A 1 
ATOM 264  O O   . VAL A 0 37  . 20.054   34.826  -20.154  1.00 29.37 37  A 1 
ATOM 265  C CG1 . VAL A 0 37  . 20.055   31.466  -21.536  1.00 29.37 37  A 1 
ATOM 266  C CG2 . VAL A 0 37  . 17.674   31.158  -20.896  1.00 29.37 37  A 1 
ATOM 267  N N   . ASN A 0 38  . 21.381   33.473  -18.923  1.00 31.70 38  A 1 
ATOM 268  C CA  . ASN A 0 38  . 22.495   34.406  -18.855  1.00 31.70 38  A 1 
ATOM 269  C C   . ASN A 0 38  . 23.042   34.619  -20.264  1.00 31.70 38  A 1 
ATOM 270  C CB  . ASN A 0 38  . 23.563   33.893  -17.871  1.00 31.70 38  A 1 
ATOM 271  O O   . ASN A 0 38  . 23.779   33.796  -20.799  1.00 31.70 38  A 1 
ATOM 272  C CG  . ASN A 0 38  . 23.276   34.322  -16.444  1.00 31.70 38  A 1 
ATOM 273  N ND2 . ASN A 0 38  . 23.430   33.442  -15.485  1.00 31.70 38  A 1 
ATOM 274  O OD1 . ASN A 0 38  . 22.934   35.464  -16.182  1.00 31.70 38  A 1 
ATOM 275  N N   . LYS A 0 39  . 22.661   35.738  -20.887  1.00 24.58 39  A 1 
ATOM 276  C CA  . LYS A 0 39  . 23.135   36.094  -22.220  1.00 24.58 39  A 1 
ATOM 277  C C   . LYS A 0 39  . 24.605   36.496  -22.136  1.00 24.58 39  A 1 
ATOM 278  C CB  . LYS A 0 39  . 22.239   37.173  -22.846  1.00 24.58 39  A 1 
ATOM 279  O O   . LYS A 0 39  . 24.911   37.690  -22.032  1.00 24.58 39  A 1 
ATOM 280  C CG  . LYS A 0 39  . 22.657   37.386  -24.309  1.00 24.58 39  A 1 
ATOM 281  C CD  . LYS A 0 39  . 21.951   38.581  -24.947  1.00 24.58 39  A 1 
ATOM 282  C CE  . LYS A 0 39  . 22.552   38.748  -26.345  1.00 24.58 39  A 1 
ATOM 283  N NZ  . LYS A 0 39  . 21.881   39.828  -27.102  1.00 24.58 39  A 1 
ATOM 284  N N   . THR A 0 40  . 25.491   35.506  -22.237  1.00 24.66 40  A 1 
ATOM 285  C CA  . THR A 0 40  . 26.942   35.650  -22.403  1.00 24.66 40  A 1 
ATOM 286  C C   . THR A 0 40  . 27.219   36.514  -23.626  1.00 24.66 40  A 1 
ATOM 287  C CB  . THR A 0 40  . 27.618   34.274  -22.509  1.00 24.66 40  A 1 
ATOM 288  O O   . THR A 0 40  . 27.309   36.061  -24.764  1.00 24.66 40  A 1 
ATOM 289  C CG2 . THR A 0 40  . 29.143   34.372  -22.536  1.00 24.66 40  A 1 
ATOM 290  O OG1 . THR A 0 40  . 27.279   33.558  -21.350  1.00 24.66 40  A 1 
ATOM 291  N N   . THR A 0 41  . 27.259   37.824  -23.399  1.00 25.89 41  A 1 
ATOM 292  C CA  . THR A 0 41  . 27.357   38.818  -24.462  1.00 25.89 41  A 1 
ATOM 293  C C   . THR A 0 41  . 28.832   39.006  -24.759  1.00 25.89 41  A 1 
ATOM 294  C CB  . THR A 0 41  . 26.620   40.114  -24.093  1.00 25.89 41  A 1 
ATOM 295  O O   . THR A 0 41  . 29.455   39.950  -24.270  1.00 25.89 41  A 1 
ATOM 296  C CG2 . THR A 0 41  . 26.653   41.151  -25.220  1.00 25.89 41  A 1 
ATOM 297  O OG1 . THR A 0 41  . 25.251   39.833  -23.878  1.00 25.89 41  A 1 
ATOM 298  N N   . VAL A 0 42  . 29.387   38.072  -25.536  1.00 27.79 42  A 1 
ATOM 299  C CA  . VAL A 0 42  . 30.766   38.139  -26.019  1.00 27.79 42  A 1 
ATOM 300  C C   . VAL A 0 42  . 30.917   39.426  -26.827  1.00 27.79 42  A 1 
ATOM 301  C CB  . VAL A 0 42  . 31.170   36.902  -26.852  1.00 27.79 42  A 1 
ATOM 302  O O   . VAL A 0 42  . 30.471   39.541  -27.971  1.00 27.79 42  A 1 
ATOM 303  C CG1 . VAL A 0 42  . 32.686   36.915  -27.085  1.00 27.79 42  A 1 
ATOM 304  C CG2 . VAL A 0 42  . 30.827   35.583  -26.149  1.00 27.79 42  A 1 
ATOM 305  N N   . LYS A 0 43  . 31.518   40.444  -26.210  1.00 25.76 43  A 1 
ATOM 306  C CA  . LYS A 0 43  . 31.925   41.651  -26.920  1.00 25.76 43  A 1 
ATOM 307  C C   . LYS A 0 43  . 33.087   41.267  -27.823  1.00 25.76 43  A 1 
ATOM 308  C CB  . LYS A 0 43  . 32.355   42.756  -25.947  1.00 25.76 43  A 1 
ATOM 309  O O   . LYS A 0 43  . 34.216   41.159  -27.357  1.00 25.76 43  A 1 
ATOM 310  C CG  . LYS A 0 43  . 31.194   43.455  -25.231  1.00 25.76 43  A 1 
ATOM 311  C CD  . LYS A 0 43  . 31.808   44.537  -24.335  1.00 25.76 43  A 1 
ATOM 312  C CE  . LYS A 0 43  . 30.757   45.348  -23.578  1.00 25.76 43  A 1 
ATOM 313  N NZ  . LYS A 0 43  . 31.438   46.299  -22.666  1.00 25.76 43  A 1 
ATOM 314  N N   . HIS A 0 44  . 32.820   41.115  -29.116  1.00 29.19 44  A 1 
ATOM 315  C CA  . HIS A 0 44  . 33.872   41.184  -30.124  1.00 29.19 44  A 1 
ATOM 316  C C   . HIS A 0 44  . 34.417   42.616  -30.133  1.00 29.19 44  A 1 
ATOM 317  C CB  . HIS A 0 44  . 33.347   40.732  -31.497  1.00 29.19 44  A 1 
ATOM 318  O O   . HIS A 0 44  . 33.927   43.485  -30.859  1.00 29.19 44  A 1 
ATOM 319  C CG  . HIS A 0 44  . 33.170   39.238  -31.637  1.00 29.19 44  A 1 
ATOM 320  C CD2 . HIS A 0 44  . 33.156   38.308  -30.631  1.00 29.19 44  A 1 
ATOM 321  N ND1 . HIS A 0 44  . 33.051   38.540  -32.821  1.00 29.19 44  A 1 
ATOM 322  C CE1 . HIS A 0 44  . 32.965   37.230  -32.529  1.00 29.19 44  A 1 
ATOM 323  N NE2 . HIS A 0 44  . 33.018   37.049  -31.205  1.00 29.19 44  A 1 
ATOM 324  N N   . GLU A 0 45  . 35.397   42.880  -29.267  1.00 29.69 45  A 1 
ATOM 325  C CA  . GLU A 0 45  . 36.144   44.127  -29.309  1.00 29.69 45  A 1 
ATOM 326  C C   . GLU A 0 45  . 36.883   44.196  -30.643  1.00 29.69 45  A 1 
ATOM 327  C CB  . GLU A 0 45  . 37.070   44.315  -28.097  1.00 29.69 45  A 1 
ATOM 328  O O   . GLU A 0 45  . 37.592   43.280  -31.059  1.00 29.69 45  A 1 
ATOM 329  C CG  . GLU A 0 45  . 36.250   44.413  -26.797  1.00 29.69 45  A 1 
ATOM 330  C CD  . GLU A 0 45  . 36.943   45.208  -25.679  1.00 29.69 45  A 1 
ATOM 331  O OE1 . GLU A 0 45  . 36.185   45.836  -24.897  1.00 29.69 45  A 1 
ATOM 332  O OE2 . GLU A 0 45  . 38.192   45.219  -25.631  1.00 29.69 45  A 1 
ATOM 333  N N   . LYS A 0 46  . 36.632   45.283  -31.367  1.00 28.46 46  A 1 
ATOM 334  C CA  . LYS A 0 46  . 37.148   45.484  -32.714  1.00 28.46 46  A 1 
ATOM 335  C C   . LYS A 0 46  . 38.670   45.664  -32.614  1.00 28.46 46  A 1 
ATOM 336  C CB  . LYS A 0 46  . 36.419   46.701  -33.291  1.00 28.46 46  A 1 
ATOM 337  O O   . LYS A 0 46  . 39.080   46.627  -31.965  1.00 28.46 46  A 1 
ATOM 338  C CG  . LYS A 0 46  . 36.663   46.908  -34.786  1.00 28.46 46  A 1 
ATOM 339  C CD  . LYS A 0 46  . 35.865   48.139  -35.232  1.00 28.46 46  A 1 
ATOM 340  C CE  . LYS A 0 46  . 35.990   48.334  -36.742  1.00 28.46 46  A 1 
ATOM 341  N NZ  . LYS A 0 46  . 35.264   49.551  -37.180  1.00 28.46 46  A 1 
ATOM 342  N N   . PRO A 0 47  . 39.501   44.797  -33.228  1.00 32.81 47  A 1 
ATOM 343  C CA  . PRO A 0 47  . 40.951   44.880  -33.076  1.00 32.81 47  A 1 
ATOM 344  C C   . PRO A 0 47  . 41.464   46.254  -33.522  1.00 32.81 47  A 1 
ATOM 345  C CB  . PRO A 0 47  . 41.532   43.721  -33.896  1.00 32.81 47  A 1 
ATOM 346  O O   . PRO A 0 47  . 40.996   46.800  -34.526  1.00 32.81 47  A 1 
ATOM 347  C CG  . PRO A 0 47  . 40.426   43.390  -34.898  1.00 32.81 47  A 1 
ATOM 348  C CD  . PRO A 0 47  . 39.151   43.696  -34.113  1.00 32.81 47  A 1 
ATOM 349  N N   . GLU A 0 48  . 42.399   46.824  -32.755  1.00 30.16 48  A 1 
ATOM 350  C CA  . GLU A 0 48  . 42.918   48.174  -32.993  1.00 30.16 48  A 1 
ATOM 351  C C   . GLU A 0 48  . 43.483   48.317  -34.411  1.00 30.16 48  A 1 
ATOM 352  C CB  . GLU A 0 48  . 44.036   48.543  -32.005  1.00 30.16 48  A 1 
ATOM 353  O O   . GLU A 0 48  . 44.489   47.702  -34.770  1.00 30.16 48  A 1 
ATOM 354  C CG  . GLU A 0 48  . 43.574   48.964  -30.605  1.00 30.16 48  A 1 
ATOM 355  C CD  . GLU A 0 48  . 44.776   49.545  -29.844  1.00 30.16 48  A 1 
ATOM 356  O OE1 . GLU A 0 48  . 44.734   50.726  -29.439  1.00 30.16 48  A 1 
ATOM 357  O OE2 . GLU A 0 48  . 45.817   48.848  -29.768  1.00 30.16 48  A 1 
ATOM 358  N N   . VAL A 0 49  . 42.880   49.204  -35.204  1.00 32.32 49  A 1 
ATOM 359  C CA  . VAL A 0 49  . 43.400   49.573  -36.523  1.00 32.32 49  A 1 
ATOM 360  C C   . VAL A 0 49  . 44.575   50.535  -36.334  1.00 32.32 49  A 1 
ATOM 361  C CB  . VAL A 0 49  . 42.300   50.149  -37.438  1.00 32.32 49  A 1 
ATOM 362  O O   . VAL A 0 49  . 44.411   51.753  -36.334  1.00 32.32 49  A 1 
ATOM 363  C CG1 . VAL A 0 49  . 42.839   50.373  -38.857  1.00 32.32 49  A 1 
ATOM 364  C CG2 . VAL A 0 49  . 41.099   49.197  -37.554  1.00 32.32 49  A 1 
ATOM 365  N N   . LYS A 0 50  . 45.776   49.981  -36.145  1.00 36.84 50  A 1 
ATOM 366  C CA  . LYS A 0 50  . 47.028   50.748  -36.115  1.00 36.84 50  A 1 
ATOM 367  C C   . LYS A 0 50  . 47.515   51.025  -37.536  1.00 36.84 50  A 1 
ATOM 368  C CB  . LYS A 0 50  . 48.062   50.047  -35.214  1.00 36.84 50  A 1 
ATOM 369  O O   . LYS A 0 50  . 48.212   50.218  -38.145  1.00 36.84 50  A 1 
ATOM 370  C CG  . LYS A 0 50  . 47.780   50.435  -33.754  1.00 36.84 50  A 1 
ATOM 371  C CD  . LYS A 0 50  . 48.584   49.631  -32.728  1.00 36.84 50  A 1 
ATOM 372  C CE  . LYS A 0 50  . 48.350   50.266  -31.348  1.00 36.84 50  A 1 
ATOM 373  N NZ  . LYS A 0 50  . 48.338   49.270  -30.253  1.00 36.84 50  A 1 
ATOM 374  N N   . GLU A 0 51  . 47.121   52.181  -38.064  1.00 31.99 51  A 1 
ATOM 375  C CA  . GLU A 0 51  . 47.666   52.723  -39.309  1.00 31.99 51  A 1 
ATOM 376  C C   . GLU A 0 51  . 49.091   53.269  -39.104  1.00 31.99 51  A 1 
ATOM 377  C CB  . GLU A 0 51  . 46.764   53.837  -39.873  1.00 31.99 51  A 1 
ATOM 378  O O   . GLU A 0 51  . 49.346   54.044  -38.183  1.00 31.99 51  A 1 
ATOM 379  C CG  . GLU A 0 51  . 45.369   53.348  -40.284  1.00 31.99 51  A 1 
ATOM 380  C CD  . GLU A 0 51  . 44.576   54.458  -40.991  1.00 31.99 51  A 1 
ATOM 381  O OE1 . GLU A 0 51  . 44.265   54.276  -42.191  1.00 31.99 51  A 1 
ATOM 382  O OE2 . GLU A 0 51  . 44.294   55.484  -40.332  1.00 31.99 51  A 1 
ATOM 383  N N   . GLY A 0 52  . 50.002   52.925  -40.019  1.00 30.67 52  A 1 
ATOM 384  C CA  . GLY A 0 52  . 51.356   53.486  -40.090  1.00 30.67 52  A 1 
ATOM 385  C C   . GLY A 0 52  . 52.429   52.732  -39.273  1.00 30.67 52  A 1 
ATOM 386  O O   . GLY A 0 52  . 52.156   52.205  -38.204  1.00 30.67 52  A 1 
ATOM 387  N N   . ALA A 0 53  . 53.689   52.657  -39.718  1.00 28.57 53  A 1 
ATOM 388  C CA  . ALA A 0 53  . 54.233   53.140  -40.989  1.00 28.57 53  A 1 
ATOM 389  C C   . ALA A 0 53  . 55.514   52.393  -41.422  1.00 28.57 53  A 1 
ATOM 390  C CB  . ALA A 0 53  . 54.525   54.645  -40.863  1.00 28.57 53  A 1 
ATOM 391  O O   . ALA A 0 53  . 56.427   52.209  -40.631  1.00 28.57 53  A 1 
ATOM 392  N N   . SER A 0 54  . 55.572   52.066  -42.720  1.00 35.23 54  A 1 
ATOM 393  C CA  . SER A 0 54  . 56.754   52.042  -43.609  1.00 35.23 54  A 1 
ATOM 394  C C   . SER A 0 54  . 58.095   51.388  -43.189  1.00 35.23 54  A 1 
ATOM 395  C CB  . SER A 0 54  . 57.039   53.480  -44.068  1.00 35.23 54  A 1 
ATOM 396  O O   . SER A 0 54  . 58.750   51.820  -42.252  1.00 35.23 54  A 1 
ATOM 397  O OG  . SER A 0 54  . 57.417   54.295  -42.981  1.00 35.23 54  A 1 
ATOM 398  N N   . GLN A 0 55  . 58.614   50.555  -44.107  1.00 32.18 55  A 1 
ATOM 399  C CA  . GLN A 0 55  . 60.036   50.193  -44.317  1.00 32.18 55  A 1 
ATOM 400  C C   . GLN A 0 55  . 60.712   49.176  -43.369  1.00 32.18 55  A 1 
ATOM 401  C CB  . GLN A 0 55  . 60.929   51.438  -44.523  1.00 32.18 55  A 1 
ATOM 402  O O   . GLN A 0 55  . 61.564   49.524  -42.559  1.00 32.18 55  A 1 
ATOM 403  C CG  . GLN A 0 55  . 60.585   52.264  -45.769  1.00 32.18 55  A 1 
ATOM 404  C CD  . GLN A 0 55  . 61.471   53.500  -45.927  1.00 32.18 55  A 1 
ATOM 405  N NE2 . GLN A 0 55  . 61.150   54.386  -46.842  1.00 32.18 55  A 1 
ATOM 406  O OE1 . GLN A 0 55  . 62.474   53.701  -45.268  1.00 32.18 55  A 1 
ATOM 407  N N   . ALA A 0 56  . 60.528   47.889  -43.681  1.00 31.10 56  A 1 
ATOM 408  C CA  . ALA A 0 56  . 61.637   46.928  -43.757  1.00 31.10 56  A 1 
ATOM 409  C C   . ALA A 0 56  . 61.321   45.862  -44.826  1.00 31.10 56  A 1 
ATOM 410  C CB  . ALA A 0 56  . 61.893   46.291  -42.386  1.00 31.10 56  A 1 
ATOM 411  O O   . ALA A 0 56  . 60.218   45.326  -44.848  1.00 31.10 56  A 1 
ATOM 412  N N   . TYR A 0 57  . 62.259   45.558  -45.730  1.00 32.18 57  A 1 
ATOM 413  C CA  . TYR A 0 57  . 62.088   44.510  -46.753  1.00 32.18 57  A 1 
ATOM 414  C C   . TYR A 0 57  . 62.659   43.183  -46.220  1.00 32.18 57  A 1 
ATOM 415  C CB  . TYR A 0 57  . 62.674   44.986  -48.097  1.00 32.18 57  A 1 
ATOM 416  O O   . TYR A 0 57  . 63.726   42.734  -46.637  1.00 32.18 57  A 1 
ATOM 417  C CG  . TYR A 0 57  . 62.186   44.243  -49.335  1.00 32.18 57  A 1 
ATOM 418  C CD1 . TYR A 0 57  . 62.946   43.190  -49.884  1.00 32.18 57  A 1 
ATOM 419  C CD2 . TYR A 0 57  . 60.996   44.648  -49.976  1.00 32.18 57  A 1 
ATOM 420  C CE1 . TYR A 0 57  . 62.535   42.566  -51.079  1.00 32.18 57  A 1 
ATOM 421  C CE2 . TYR A 0 57  . 60.577   44.021  -51.168  1.00 32.18 57  A 1 
ATOM 422  O OH  . TYR A 0 57  . 60.969   42.390  -52.888  1.00 32.18 57  A 1 
ATOM 423  C CZ  . TYR A 0 57  . 61.354   42.983  -51.727  1.00 32.18 57  A 1 
ATOM 424  N N   . GLY A 0 58  . 61.985   42.628  -45.207  1.00 33.31 58  A 1 
ATOM 425  C CA  . GLY A 0 58  . 62.317   41.354  -44.560  1.00 33.31 58  A 1 
ATOM 426  C C   . GLY A 0 58  . 61.523   40.184  -45.148  1.00 33.31 58  A 1 
ATOM 427  O O   . GLY A 0 58  . 60.402   40.360  -45.618  1.00 33.31 58  A 1 
ATOM 428  N N   . ALA A 0 59  . 62.111   38.987  -45.145  1.00 35.37 59  A 1 
ATOM 429  C CA  . ALA A 0 59  . 61.483   37.780  -45.684  1.00 35.37 59  A 1 
ATOM 430  C C   . ALA A 0 59  . 60.621   37.072  -44.623  1.00 35.37 59  A 1 
ATOM 431  C CB  . ALA A 0 59  . 62.569   36.887  -46.300  1.00 35.37 59  A 1 
ATOM 432  O O   . ALA A 0 59  . 60.986   36.002  -44.130  1.00 35.37 59  A 1 
ATOM 433  N N   . ASP A 0 60  . 59.485   37.677  -44.273  1.00 34.68 60  A 1 
ATOM 434  C CA  . ASP A 0 60  . 58.534   37.091  -43.327  1.00 34.68 60  A 1 
ATOM 435  C C   . ASP A 0 60  . 57.872   35.847  -43.936  1.00 34.68 60  A 1 
ATOM 436  C CB  . ASP A 0 60  . 57.517   38.137  -42.841  1.00 34.68 60  A 1 
ATOM 437  O O   . ASP A 0 60  . 57.021   35.912  -44.826  1.00 34.68 60  A 1 
ATOM 438  C CG  . ASP A 0 60  . 58.143   39.195  -41.920  1.00 34.68 60  A 1 
ATOM 439  O OD1 . ASP A 0 60  . 59.197   38.902  -41.308  1.00 34.68 60  A 1 
ATOM 440  O OD2 . ASP A 0 60  . 57.566   40.301  -41.847  1.00 34.68 60  A 1 
ATOM 441  N N   . TYR A 0 61  . 58.312   34.683  -43.454  1.00 38.86 61  A 1 
ATOM 442  C CA  . TYR A 0 61  . 57.797   33.370  -43.827  1.00 38.86 61  A 1 
ATOM 443  C C   . TYR A 0 61  . 56.314   33.245  -43.442  1.00 38.86 61  A 1 
ATOM 444  C CB  . TYR A 0 61  . 58.638   32.278  -43.126  1.00 38.86 61  A 1 
ATOM 445  O O   . TYR A 0 61  . 55.989   32.909  -42.301  1.00 38.86 61  A 1 
ATOM 446  C CG  . TYR A 0 61  . 59.648   31.533  -43.978  1.00 38.86 61  A 1 
ATOM 447  C CD1 . TYR A 0 61  . 59.372   30.211  -44.383  1.00 38.86 61  A 1 
ATOM 448  C CD2 . TYR A 0 61  . 60.890   32.120  -44.289  1.00 38.86 61  A 1 
ATOM 449  C CE1 . TYR A 0 61  . 60.349   29.461  -45.066  1.00 38.86 61  A 1 
ATOM 450  C CE2 . TYR A 0 61  . 61.869   31.374  -44.977  1.00 38.86 61  A 1 
ATOM 451  O OH  . TYR A 0 61  . 62.552   29.304  -45.991  1.00 38.86 61  A 1 
ATOM 452  C CZ  . TYR A 0 61  . 61.602   30.038  -45.355  1.00 38.86 61  A 1 
ATOM 453  N N   . GLN A 0 62  . 55.411   33.405  -44.412  1.00 42.13 62  A 1 
ATOM 454  C CA  . GLN A 0 62  . 54.062   32.843  -44.319  1.00 42.13 62  A 1 
ATOM 455  C C   . GLN A 0 62  . 54.157   31.314  -44.422  1.00 42.13 62  A 1 
ATOM 456  C CB  . GLN A 0 62  . 53.120   33.457  -45.371  1.00 42.13 62  A 1 
ATOM 457  O O   . GLN A 0 62  . 54.022   30.728  -45.495  1.00 42.13 62  A 1 
ATOM 458  C CG  . GLN A 0 62  . 52.759   34.911  -45.024  1.00 42.13 62  A 1 
ATOM 459  C CD  . GLN A 0 62  . 51.629   35.470  -45.886  1.00 42.13 62  A 1 
ATOM 460  N NE2 . GLN A 0 62  . 50.780   36.310  -45.334  1.00 42.13 62  A 1 
ATOM 461  O OE1 . GLN A 0 62  . 51.483   35.188  -47.064  1.00 42.13 62  A 1 
ATOM 462  N N   . LYS A 0 63  . 54.463   30.670  -43.289  1.00 48.29 63  A 1 
ATOM 463  C CA  . LYS A 0 63  . 54.271   29.227  -43.108  1.00 48.29 63  A 1 
ATOM 464  C C   . LYS A 0 63  . 52.779   28.895  -43.216  1.00 48.29 63  A 1 
ATOM 465  C CB  . LYS A 0 63  . 54.817   28.780  -41.742  1.00 48.29 63  A 1 
ATOM 466  O O   . LYS A 0 63  . 51.941   29.766  -42.986  1.00 48.29 63  A 1 
ATOM 467  C CG  . LYS A 0 63  . 56.350   28.832  -41.663  1.00 48.29 63  A 1 
ATOM 468  C CD  . LYS A 0 63  . 56.810   28.277  -40.311  1.00 48.29 63  A 1 
ATOM 469  C CE  . LYS A 0 63  . 58.338   28.195  -40.230  1.00 48.29 63  A 1 
ATOM 470  N NZ  . LYS A 0 63  . 58.751   27.588  -38.940  1.00 48.29 63  A 1 
ATOM 471  N N   . ALA A 0 64  . 52.467   27.638  -43.533  1.00 52.75 64  A 1 
ATOM 472  C CA  . ALA A 0 64  . 51.104   27.123  -43.444  1.00 52.75 64  A 1 
ATOM 473  C C   . ALA A 0 64  . 50.515   27.415  -42.053  1.00 52.75 64  A 1 
ATOM 474  C CB  . ALA A 0 64  . 51.117   25.621  -43.752  1.00 52.75 64  A 1 
ATOM 475  O O   . ALA A 0 64  . 51.215   27.283  -41.044  1.00 52.75 64  A 1 
ATOM 476  N N   . SER A 0 65  . 49.250   27.832  -42.024  1.00 55.03 65  A 1 
ATOM 477  C CA  . SER A 0 65  . 48.515   28.086  -40.786  1.00 55.03 65  A 1 
ATOM 478  C C   . SER A 0 65  . 47.598   26.902  -40.535  1.00 55.03 65  A 1 
ATOM 479  C CB  . SER A 0 65  . 47.722   29.395  -40.878  1.00 55.03 65  A 1 
ATOM 480  O O   . SER A 0 65  . 46.738   26.615  -41.364  1.00 55.03 65  A 1 
ATOM 481  O OG  . SER A 0 65  . 47.298   29.810  -39.595  1.00 55.03 65  A 1 
ATOM 482  N N   . ALA A 0 66  . 47.786   26.239  -39.402  1.00 65.09 66  A 1 
ATOM 483  C CA  . ALA A 0 66  . 46.871   25.235  -38.882  1.00 65.09 66  A 1 
ATOM 484  C C   . ALA A 0 66  . 46.350   25.709  -37.520  1.00 65.09 66  A 1 
ATOM 485  C CB  . ALA A 0 66  . 47.574   23.876  -38.815  1.00 65.09 66  A 1 
ATOM 486  O O   . ALA A 0 66  . 47.053   26.442  -36.815  1.00 65.09 66  A 1 
ATOM 487  N N   . SER A 0 67  . 45.131   25.315  -37.180  1.00 74.02 67  A 1 
ATOM 488  C CA  . SER A 0 67  . 44.543   25.478  -35.854  1.00 74.02 67  A 1 
ATOM 489  C C   . SER A 0 67  . 43.642   24.279  -35.597  1.00 74.02 67  A 1 
ATOM 490  C CB  . SER A 0 67  . 43.729   26.780  -35.758  1.00 74.02 67  A 1 
ATOM 491  O O   . SER A 0 67  . 42.657   24.149  -36.318  1.00 74.02 67  A 1 
ATOM 492  O OG  . SER A 0 67  . 42.764   26.878  -36.792  1.00 74.02 67  A 1 
ATOM 493  N N   . ASP A 0 68  . 43.994   23.473  -34.599  1.00 80.98 68  A 1 
ATOM 494  C CA  . ASP A 0 68  . 43.135   22.440  -34.018  1.00 80.98 68  A 1 
ATOM 495  C C   . ASP A 0 68  . 42.560   22.948  -32.681  1.00 80.98 68  A 1 
ATOM 496  C CB  . ASP A 0 68  . 43.867   21.078  -33.952  1.00 80.98 68  A 1 
ATOM 497  O O   . ASP A 0 68  . 43.105   23.895  -32.082  1.00 80.98 68  A 1 
ATOM 498  C CG  . ASP A 0 68  . 44.886   20.904  -32.817  1.00 80.98 68  A 1 
ATOM 499  O OD1 . ASP A 0 68  . 44.485   21.005  -31.640  1.00 80.98 68  A 1 
ATOM 500  O OD2 . ASP A 0 68  . 46.097   20.734  -33.118  1.00 80.98 68  A 1 
ATOM 501  N N   . TRP A 0 69  . 41.410   22.409  -32.274  1.00 80.07 69  A 1 
ATOM 502  C CA  . TRP A 0 69  . 40.702   22.814  -31.062  1.00 80.07 69  A 1 
ATOM 503  C C   . TRP A 0 69  . 39.817   21.680  -30.525  1.00 80.07 69  A 1 
ATOM 504  C CB  . TRP A 0 69  . 39.874   24.082  -31.351  1.00 80.07 69  A 1 
ATOM 505  O O   . TRP A 0 69  . 38.680   21.525  -30.956  1.00 80.07 69  A 1 
ATOM 506  C CG  . TRP A 0 69  . 39.114   24.632  -30.179  1.00 80.07 69  A 1 
ATOM 507  C CD1 . TRP A 0 69  . 39.654   25.331  -29.157  1.00 80.07 69  A 1 
ATOM 508  C CD2 . TRP A 0 69  . 37.702   24.451  -29.835  1.00 80.07 69  A 1 
ATOM 509  C CE2 . TRP A 0 69  . 37.456   25.097  -28.586  1.00 80.07 69  A 1 
ATOM 510  C CE3 . TRP A 0 69  . 36.614   23.771  -30.422  1.00 80.07 69  A 1 
ATOM 511  N NE1 . TRP A 0 69  . 38.682   25.609  -28.215  1.00 80.07 69  A 1 
ATOM 512  C CH2 . TRP A 0 69  . 35.137   24.412  -28.584  1.00 80.07 69  A 1 
ATOM 513  C CZ2 . TRP A 0 69  . 36.198   25.094  -27.962  1.00 80.07 69  A 1 
ATOM 514  C CZ3 . TRP A 0 69  . 35.352   23.749  -29.803  1.00 80.07 69  A 1 
ATOM 515  N N   . ASP A 0 70  . 40.325   20.948  -29.530  1.00 89.52 70  A 1 
ATOM 516  C CA  . ASP A 0 70  . 39.525   20.025  -28.717  1.00 89.52 70  A 1 
ATOM 517  C C   . ASP A 0 70  . 38.617   20.774  -27.717  1.00 89.52 70  A 1 
ATOM 518  C CB  . ASP A 0 70  . 40.423   19.124  -27.844  1.00 89.52 70  A 1 
ATOM 519  O O   . ASP A 0 70  . 39.077   21.656  -26.973  1.00 89.52 70  A 1 
ATOM 520  C CG  . ASP A 0 70  . 41.441   18.217  -28.539  1.00 89.52 70  A 1 
ATOM 521  O OD1 . ASP A 0 70  . 41.013   17.242  -29.186  1.00 89.52 70  A 1 
ATOM 522  O OD2 . ASP A 0 70  . 42.645   18.389  -28.224  1.00 89.52 70  A 1 
ATOM 523  N N   . ALA A 0 71  . 37.384   20.298  -27.542  1.00 86.62 71  A 1 
ATOM 524  C CA  . ALA A 0 71  . 36.589   20.507  -26.333  1.00 86.62 71  A 1 
ATOM 525  C C   . ALA A 0 71  . 35.862   19.225  -25.900  1.00 86.62 71  A 1 
ATOM 526  C CB  . ALA A 0 71  . 35.617   21.670  -26.549  1.00 86.62 71  A 1 
ATOM 527  O O   . ALA A 0 71  . 35.370   18.454  -26.714  1.00 86.62 71  A 1 
ATOM 528  N N   . TRP A 0 72  . 35.753   19.003  -24.588  1.00 92.55 72  A 1 
ATOM 529  C CA  . TRP A 0 72  . 34.921   17.943  -24.014  1.00 92.55 72  A 1 
ATOM 530  C C   . TRP A 0 72  . 34.358   18.378  -22.664  1.00 92.55 72  A 1 
ATOM 531  C CB  . TRP A 0 72  . 35.701   16.624  -23.888  1.00 92.55 72  A 1 
ATOM 532  O O   . TRP A 0 72  . 34.956   19.208  -21.968  1.00 92.55 72  A 1 
ATOM 533  C CG  . TRP A 0 72  . 36.743   16.578  -22.806  1.00 92.55 72  A 1 
ATOM 534  C CD1 . TRP A 0 72  . 37.993   17.076  -22.909  1.00 92.55 72  A 1 
ATOM 535  C CD2 . TRP A 0 72  . 36.641   16.026  -21.455  1.00 92.55 72  A 1 
ATOM 536  C CE2 . TRP A 0 72  . 37.887   16.233  -20.788  1.00 92.55 72  A 1 
ATOM 537  C CE3 . TRP A 0 72  . 35.624   15.374  -20.723  1.00 92.55 72  A 1 
ATOM 538  N NE1 . TRP A 0 72  . 38.672   16.881  -21.721  1.00 92.55 72  A 1 
ATOM 539  C CH2 . TRP A 0 72  . 37.080   15.163  -18.769  1.00 92.55 72  A 1 
ATOM 540  C CZ2 . TRP A 0 72  . 38.114   15.812  -19.468  1.00 92.55 72  A 1 
ATOM 541  C CZ3 . TRP A 0 72  . 35.839   14.946  -19.397  1.00 92.55 72  A 1 
ATOM 542  N N   . GLY A 0 73  . 33.226   17.800  -22.277  1.00 90.43 73  A 1 
ATOM 543  C CA  . GLY A 0 73  . 32.579   18.099  -21.010  1.00 90.43 73  A 1 
ATOM 544  C C   . GLY A 0 73  . 31.671   16.989  -20.499  1.00 90.43 73  A 1 
ATOM 545  O O   . GLY A 0 73  . 31.379   16.000  -21.177  1.00 90.43 73  A 1 
ATOM 546  N N   . ARG A 0 74  . 31.280   17.163  -19.239  1.00 95.32 74  A 1 
ATOM 547  C CA  . ARG A 0 74  . 30.240   16.406  -18.555  1.00 95.32 74  A 1 
ATOM 548  C C   . ARG A 0 74  . 29.677   17.281  -17.444  1.00 95.32 74  A 1 
ATOM 549  C CB  . ARG A 0 74  . 30.816   15.099  -17.985  1.00 95.32 74  A 1 
ATOM 550  O O   . ARG A 0 74  . 30.480   17.842  -16.693  1.00 95.32 74  A 1 
ATOM 551  C CG  . ARG A 0 74  . 29.713   14.185  -17.434  1.00 95.32 74  A 1 
ATOM 552  C CD  . ARG A 0 74  . 30.309   12.934  -16.794  1.00 95.32 74  A 1 
ATOM 553  N NE  . ARG A 0 74  . 29.263   11.928  -16.571  1.00 95.32 74  A 1 
ATOM 554  N NH1 . ARG A 0 74  . 30.576   10.071  -16.380  1.00 95.32 74  A 1 
ATOM 555  N NH2 . ARG A 0 74  . 28.370   9.847   -16.408  1.00 95.32 74  A 1 
ATOM 556  C CZ  . ARG A 0 74  . 29.401   10.627  -16.453  1.00 95.32 74  A 1 
ATOM 557  N N   . ASP A 0 75  . 28.360   17.353  -17.311  1.00 90.40 75  A 1 
ATOM 558  C CA  . ASP A 0 75  . 27.713   17.855  -16.093  1.00 90.40 75  A 1 
ATOM 559  C C   . ASP A 0 75  . 26.956   16.707  -15.410  1.00 90.40 75  A 1 
ATOM 560  C CB  . ASP A 0 75  . 26.853   19.108  -16.361  1.00 90.40 75  A 1 
ATOM 561  O O   . ASP A 0 75  . 26.623   15.719  -16.058  1.00 90.40 75  A 1 
ATOM 562  C CG  . ASP A 0 75  . 26.870   20.080  -15.166  1.00 90.40 75  A 1 
ATOM 563  O OD1 . ASP A 0 75  . 27.178   19.623  -14.036  1.00 90.40 75  A 1 
ATOM 564  O OD2 . ASP A 0 75  . 26.704   21.303  -15.387  1.00 90.40 75  A 1 
ATOM 565  N N   . GLN A 0 76  . 26.797   16.768  -14.087  1.00 93.87 76  A 1 
ATOM 566  C CA  . GLN A 0 76  . 26.215   15.677  -13.292  1.00 93.87 76  A 1 
ATOM 567  C C   . GLN A 0 76  . 25.412   16.225  -12.109  1.00 93.87 76  A 1 
ATOM 568  C CB  . GLN A 0 76  . 27.297   14.704  -12.774  1.00 93.87 76  A 1 
ATOM 569  O O   . GLN A 0 76  . 25.951   16.376  -11.004  1.00 93.87 76  A 1 
ATOM 570  C CG  . GLN A 0 76  . 28.074   13.941  -13.854  1.00 93.87 76  A 1 
ATOM 571  C CD  . GLN A 0 76  . 28.432   12.532  -13.396  1.00 93.87 76  A 1 
ATOM 572  N NE2 . GLN A 0 76  . 27.628   11.558  -13.744  1.00 93.87 76  A 1 
ATOM 573  O OE1 . GLN A 0 76  . 29.426   12.272  -12.725  1.00 93.87 76  A 1 
ATOM 574  N N   . ASP A 0 77  . 24.122   16.482  -12.314  1.00 92.74 77  A 1 
ATOM 575  C CA  . ASP A 0 77  . 23.239   17.001  -11.271  1.00 92.74 77  A 1 
ATOM 576  C C   . ASP A 0 77  . 22.411   15.874  -10.622  1.00 92.74 77  A 1 
ATOM 577  C CB  . ASP A 0 77  . 22.413   18.207  -11.784  1.00 92.74 77  A 1 
ATOM 578  O O   . ASP A 0 77  . 21.960   14.926  -11.268  1.00 92.74 77  A 1 
ATOM 579  C CG  . ASP A 0 77  . 22.482   19.448  -10.869  1.00 92.74 77  A 1 
ATOM 580  O OD1 . ASP A 0 77  . 22.946   19.318  -9.706   1.00 92.74 77  A 1 
ATOM 581  O OD2 . ASP A 0 77  . 21.983   20.526  -11.267  1.00 92.74 77  A 1 
ATOM 582  N N   . LEU A 0 78  . 22.229   15.939  -9.298   1.00 95.02 78  A 1 
ATOM 583  C CA  . LEU A 0 78  . 21.503   14.918  -8.528   1.00 95.02 78  A 1 
ATOM 584  C C   . LEU A 0 78  . 20.672   15.561  -7.418   1.00 95.02 78  A 1 
ATOM 585  C CB  . LEU A 0 78  . 22.486   13.863  -7.976   1.00 95.02 78  A 1 
ATOM 586  O O   . LEU A 0 78  . 21.195   16.074  -6.426   1.00 95.02 78  A 1 
ATOM 587  C CG  . LEU A 0 78  . 21.840   12.774  -7.089   1.00 95.02 78  A 1 
ATOM 588  C CD1 . LEU A 0 78  . 20.843   11.887  -7.835   1.00 95.02 78  A 1 
ATOM 589  C CD2 . LEU A 0 78  . 22.918   11.857  -6.508   1.00 95.02 78  A 1 
ATOM 590  N N   . SER A 0 79  . 19.351   15.445  -7.538   1.00 96.35 79  A 1 
ATOM 591  C CA  . SER A 0 79  . 18.391   15.924  -6.549   1.00 96.35 79  A 1 
ATOM 592  C C   . SER A 0 79  . 17.626   14.761  -5.925   1.00 96.35 79  A 1 
ATOM 593  C CB  . SER A 0 79  . 17.437   16.931  -7.191   1.00 96.35 79  A 1 
ATOM 594  O O   . SER A 0 79  . 17.012   13.957  -6.623   1.00 96.35 79  A 1 
ATOM 595  O OG  . SER A 0 79  . 16.919   17.787  -6.189   1.00 96.35 79  A 1 
ATOM 596  N N   . ILE A 0 80  . 17.635   14.678  -4.594   1.00 96.82 80  A 1 
ATOM 597  C CA  . ILE A 0 80  . 16.848   13.699  -3.837   1.00 96.82 80  A 1 
ATOM 598  C C   . ILE A 0 80  . 16.056   14.439  -2.762   1.00 96.82 80  A 1 
ATOM 599  C CB  . ILE A 0 80  . 17.723   12.565  -3.249   1.00 96.82 80  A 1 
ATOM 600  O O   . ILE A 0 80  . 16.626   15.105  -1.897   1.00 96.82 80  A 1 
ATOM 601  C CG1 . ILE A 0 80  . 18.543   11.871  -4.365   1.00 96.82 80  A 1 
ATOM 602  C CG2 . ILE A 0 80  . 16.825   11.560  -2.494   1.00 96.82 80  A 1 
ATOM 603  C CD1 . ILE A 0 80  . 19.417   10.699  -3.900   1.00 96.82 80  A 1 
ATOM 604  N N   . SER A 0 81  . 14.736   14.287  -2.797   1.00 95.97 81  A 1 
ATOM 605  C CA  . SER A 0 81  . 13.829   14.730  -1.742   1.00 95.97 81  A 1 
ATOM 606  C C   . SER A 0 81  . 13.163   13.501  -1.140   1.00 95.97 81  A 1 
ATOM 607  C CB  . SER A 0 81  . 12.795   15.704  -2.311   1.00 95.97 81  A 1 
ATOM 608  O O   . SER A 0 81  . 12.491   12.761  -1.848   1.00 95.97 81  A 1 
ATOM 609  O OG  . SER A 0 81  . 12.190   16.425  -1.256   1.00 95.97 81  A 1 
ATOM 610  N N   . GLU A 0 82  . 13.359   13.254  0.153    1.00 96.46 82  A 1 
ATOM 611  C CA  . GLU A 0 82  . 12.767   12.112  0.851    1.00 96.46 82  A 1 
ATOM 612  C C   . GLU A 0 82  . 12.117   12.574  2.157    1.00 96.46 82  A 1 
ATOM 613  C CB  . GLU A 0 82  . 13.817   11.006  1.056    1.00 96.46 82  A 1 
ATOM 614  O O   . GLU A 0 82  . 12.655   13.411  2.886    1.00 96.46 82  A 1 
ATOM 615  C CG  . GLU A 0 82  . 13.206   9.733   1.664    1.00 96.46 82  A 1 
ATOM 616  C CD  . GLU A 0 82  . 14.178   8.545   1.622    1.00 96.46 82  A 1 
ATOM 617  O OE1 . GLU A 0 82  . 13.760   7.475   1.116    1.00 96.46 82  A 1 
ATOM 618  O OE2 . GLU A 0 82  . 15.315   8.692   2.120    1.00 96.46 82  A 1 
ATOM 619  N N   . SER A 0 83  . 10.931   12.043  2.441    1.00 96.21 83  A 1 
ATOM 620  C CA  . SER A 0 83  . 10.141   12.388  3.616    1.00 96.21 83  A 1 
ATOM 621  C C   . SER A 0 83  . 9.391    11.172  4.150    1.00 96.21 83  A 1 
ATOM 622  C CB  . SER A 0 83  . 9.183    13.539  3.293    1.00 96.21 83  A 1 
ATOM 623  O O   . SER A 0 83  . 8.933    10.312  3.400    1.00 96.21 83  A 1 
ATOM 624  O OG  . SER A 0 83  . 8.195    13.147  2.365    1.00 96.21 83  A 1 
ATOM 625  N N   . TYR A 0 84  . 9.259    11.120  5.471    1.00 97.33 84  A 1 
ATOM 626  C CA  . TYR A 0 84  . 8.480    10.121  6.189    1.00 97.33 84  A 1 
ATOM 627  C C   . TYR A 0 84  . 7.772    10.800  7.359    1.00 97.33 84  A 1 
ATOM 628  C CB  . TYR A 0 84  . 9.398    8.990   6.673    1.00 97.33 84  A 1 
ATOM 629  O O   . TYR A 0 84  . 8.368    11.631  8.052    1.00 97.33 84  A 1 
ATOM 630  C CG  . TYR A 0 84  . 8.740    8.045   7.662    1.00 97.33 84  A 1 
ATOM 631  C CD1 . TYR A 0 84  . 8.940    8.232   9.044    1.00 97.33 84  A 1 
ATOM 632  C CD2 . TYR A 0 84  . 7.888    7.021   7.207    1.00 97.33 84  A 1 
ATOM 633  C CE1 . TYR A 0 84  . 8.304    7.386   9.972    1.00 97.33 84  A 1 
ATOM 634  C CE2 . TYR A 0 84  . 7.252    6.169   8.131    1.00 97.33 84  A 1 
ATOM 635  O OH  . TYR A 0 84  . 6.866    5.526   10.416   1.00 97.33 84  A 1 
ATOM 636  C CZ  . TYR A 0 84  . 7.463    6.348   9.514    1.00 97.33 84  A 1 
ATOM 637  N N   . GLY A 0 85  . 6.518    10.435  7.604    1.00 95.09 85  A 1 
ATOM 638  C CA  . GLY A 0 85  . 5.749    10.928  8.736    1.00 95.09 85  A 1 
ATOM 639  C C   . GLY A 0 85  . 4.820    9.870   9.310    1.00 95.09 85  A 1 
ATOM 640  O O   . GLY A 0 85  . 4.375    8.951   8.625    1.00 95.09 85  A 1 
ATOM 641  N N   . LYS A 0 86  . 4.544    10.001  10.608   1.00 96.63 86  A 1 
ATOM 642  C CA  . LYS A 0 86  . 3.609    9.146   11.334   1.00 96.63 86  A 1 
ATOM 643  C C   . LYS A 0 86  . 2.845    9.954   12.374   1.00 96.63 86  A 1 
ATOM 644  C CB  . LYS A 0 86  . 4.350    7.946   11.942   1.00 96.63 86  A 1 
ATOM 645  O O   . LYS A 0 86  . 3.449    10.664  13.176   1.00 96.63 86  A 1 
ATOM 646  C CG  . LYS A 0 86  . 3.387    7.065   12.750   1.00 96.63 86  A 1 
ATOM 647  C CD  . LYS A 0 86  . 3.980    5.691   13.072   1.00 96.63 86  A 1 
ATOM 648  C CE  . LYS A 0 86  . 2.877    4.855   13.732   1.00 96.63 86  A 1 
ATOM 649  N NZ  . LYS A 0 86  . 3.176    3.409   13.665   1.00 96.63 86  A 1 
ATOM 650  N N   . THR A 0 87  . 1.528    9.791   12.389   1.00 93.86 87  A 1 
ATOM 651  C CA  . THR A 0 87  . 0.595    10.419  13.327   1.00 93.86 87  A 1 
ATOM 652  C C   . THR A 0 87  . -0.238   9.347   14.021   1.00 93.86 87  A 1 
ATOM 653  C CB  . THR A 0 87  . -0.316   11.416  12.595   1.00 93.86 87  A 1 
ATOM 654  O O   . THR A 0 87  . -0.746   8.440   13.369   1.00 93.86 87  A 1 
ATOM 655  C CG2 . THR A 0 87  . -1.273   12.155  13.530   1.00 93.86 87  A 1 
ATOM 656  O OG1 . THR A 0 87  . 0.481    12.401  11.985   1.00 93.86 87  A 1 
ATOM 657  N N   . ASN A 0 88  . -0.408   9.475   15.337   1.00 94.13 88  A 1 
ATOM 658  C CA  . ASN A 0 88  . -1.429   8.773   16.113   1.00 94.13 88  A 1 
ATOM 659  C C   . ASN A 0 88  . -2.208   9.834   16.897   1.00 94.13 88  A 1 
ATOM 660  C CB  . ASN A 0 88  . -0.772   7.732   17.042   1.00 94.13 88  A 1 
ATOM 661  O O   . ASN A 0 88  . -1.610   10.602  17.652   1.00 94.13 88  A 1 
ATOM 662  C CG  . ASN A 0 88  . -1.800   6.981   17.882   1.00 94.13 88  A 1 
ATOM 663  N ND2 . ASN A 0 88  . -2.188   5.799   17.480   1.00 94.13 88  A 1 
ATOM 664  O OD1 . ASN A 0 88  . -2.273   7.433   18.913   1.00 94.13 88  A 1 
ATOM 665  N N   . ALA A 0 89  . -3.522   9.884   16.712   1.00 93.58 89  A 1 
ATOM 666  C CA  . ALA A 0 89  . -4.427   10.770  17.429   1.00 93.58 89  A 1 
ATOM 667  C C   . ALA A 0 89  . -5.553   9.946   18.060   1.00 93.58 89  A 1 
ATOM 668  C CB  . ALA A 0 89  . -4.953   11.840  16.466   1.00 93.58 89  A 1 
ATOM 669  O O   . ALA A 0 89  . -6.097   9.037   17.433   1.00 93.58 89  A 1 
ATOM 670  N N   . LYS A 0 90  . -5.913   10.265  19.305   1.00 94.97 90  A 1 
ATOM 671  C CA  . LYS A 0 90  . -7.007   9.617   20.038   1.00 94.97 90  A 1 
ATOM 672  C C   . LYS A 0 90  . -7.804   10.671  20.788   1.00 94.97 90  A 1 
ATOM 673  C CB  . LYS A 0 90  . -6.478   8.541   21.004   1.00 94.97 90  A 1 
ATOM 674  O O   . LYS A 0 90  . -7.215   11.542  21.424   1.00 94.97 90  A 1 
ATOM 675  C CG  . LYS A 0 90  . -5.705   7.444   20.262   1.00 94.97 90  A 1 
ATOM 676  C CD  . LYS A 0 90  . -5.240   6.321   21.190   1.00 94.97 90  A 1 
ATOM 677  C CE  . LYS A 0 90  . -4.398   5.362   20.343   1.00 94.97 90  A 1 
ATOM 678  N NZ  . LYS A 0 90  . -3.879   4.226   21.136   1.00 94.97 90  A 1 
ATOM 679  N N   . SER A 0 91  . -9.122   10.567  20.732   1.00 90.59 91  A 1 
ATOM 680  C CA  . SER A 0 91  . -10.057  11.419  21.461   1.00 90.59 91  A 1 
ATOM 681  C C   . SER A 0 91  . -11.116  10.554  22.127   1.00 90.59 91  A 1 
ATOM 682  C CB  . SER A 0 91  . -10.714  12.441  20.526   1.00 90.59 91  A 1 
ATOM 683  O O   . SER A 0 91  . -11.676  9.665   21.484   1.00 90.59 91  A 1 
ATOM 684  O OG  . SER A 0 91  . -11.364  11.793  19.451   1.00 90.59 91  A 1 
ATOM 685  N N   . TYR A 0 92  . -11.402  10.857  23.387   1.00 90.05 92  A 1 
ATOM 686  C CA  . TYR A 0 92  . -12.475  10.251  24.163   1.00 90.05 92  A 1 
ATOM 687  C C   . TYR A 0 92  . -13.346  11.380  24.708   1.00 90.05 92  A 1 
ATOM 688  C CB  . TYR A 0 92  . -11.898  9.403   25.308   1.00 90.05 92  A 1 
ATOM 689  O O   . TYR A 0 92  . -12.808  12.363  25.224   1.00 90.05 92  A 1 
ATOM 690  C CG  . TYR A 0 92  . -10.810  8.422   24.905   1.00 90.05 92  A 1 
ATOM 691  C CD1 . TYR A 0 92  . -11.151  7.159   24.383   1.00 90.05 92  A 1 
ATOM 692  C CD2 . TYR A 0 92  . -9.456   8.775   25.061   1.00 90.05 92  A 1 
ATOM 693  C CE1 . TYR A 0 92  . -10.139  6.247   24.022   1.00 90.05 92  A 1 
ATOM 694  C CE2 . TYR A 0 92  . -8.441   7.867   24.710   1.00 90.05 92  A 1 
ATOM 695  O OH  . TYR A 0 92  . -7.789   5.721   23.887   1.00 90.05 92  A 1 
ATOM 696  C CZ  . TYR A 0 92  . -8.783   6.598   24.194   1.00 90.05 92  A 1 
ATOM 697  N N   . ALA A 0 93  . -14.659  11.232  24.600   1.00 87.80 93  A 1 
ATOM 698  C CA  . ALA A 0 93  . -15.650  12.058  25.269   1.00 87.80 93  A 1 
ATOM 699  C C   . ALA A 0 93  . -16.646  11.152  26.005   1.00 87.80 93  A 1 
ATOM 700  C CB  . ALA A 0 93  . -16.327  12.975  24.244   1.00 87.80 93  A 1 
ATOM 701  O O   . ALA A 0 93  . -16.895  10.024  25.579   1.00 87.80 93  A 1 
ATOM 702  N N   . ALA A 0 94  . -17.170  11.656  27.115   1.00 84.30 94  A 1 
ATOM 703  C CA  . ALA A 0 94  . -18.285  11.099  27.867   1.00 84.30 94  A 1 
ATOM 704  C C   . ALA A 0 94  . -19.031  12.289  28.486   1.00 84.30 94  A 1 
ATOM 705  C CB  . ALA A 0 94  . -17.763  10.127  28.933   1.00 84.30 94  A 1 
ATOM 706  O O   . ALA A 0 94  . -18.366  13.214  28.967   1.00 84.30 94  A 1 
ATOM 707  N N   . GLU A 0 95  . -20.361  12.309  28.432   1.00 78.29 95  A 1 
ATOM 708  C CA  . GLU A 0 95  . -21.140  13.479  28.871   1.00 78.29 95  A 1 
ATOM 709  C C   . GLU A 0 95  . -21.390  13.496  30.388   1.00 78.29 95  A 1 
ATOM 710  C CB  . GLU A 0 95  . -22.421  13.611  28.032   1.00 78.29 95  A 1 
ATOM 711  O O   . GLU A 0 95  . -21.108  14.508  31.037   1.00 78.29 95  A 1 
ATOM 712  C CG  . GLU A 0 95  . -22.068  14.010  26.590   1.00 78.29 95  A 1 
ATOM 713  C CD  . GLU A 0 95  . -23.307  14.284  25.728   1.00 78.29 95  A 1 
ATOM 714  O OE1 . GLU A 0 95  . -23.406  15.425  25.213   1.00 78.29 95  A 1 
ATOM 715  O OE2 . GLU A 0 95  . -24.107  13.340  25.540   1.00 78.29 95  A 1 
ATOM 716  N N   . SER A 0 96  . -21.804  12.371  30.977   1.00 78.71 96  A 1 
ATOM 717  C CA  . SER A 0 96  . -21.888  12.186  32.430   1.00 78.71 96  A 1 
ATOM 718  C C   . SER A 0 96  . -21.703  10.719  32.850   1.00 78.71 96  A 1 
ATOM 719  C CB  . SER A 0 96  . -23.203  12.762  32.981   1.00 78.71 96  A 1 
ATOM 720  O O   . SER A 0 96  . -21.574  9.819   32.016   1.00 78.71 96  A 1 
ATOM 721  O OG  . SER A 0 96  . -24.229  11.805  32.968   1.00 78.71 96  A 1 
ATOM 722  N N   . TYR A 0 97  . -21.636  10.500  34.164   1.00 77.50 97  A 1 
ATOM 723  C CA  . TYR A 0 97  . -21.753  9.192   34.802   1.00 77.50 97  A 1 
ATOM 724  C C   . TYR A 0 97  . -22.334  9.405   36.198   1.00 77.50 97  A 1 
ATOM 725  C CB  . TYR A 0 97  . -20.387  8.499   34.890   1.00 77.50 97  A 1 
ATOM 726  O O   . TYR A 0 97  . -21.641  9.936   37.074   1.00 77.50 97  A 1 
ATOM 727  C CG  . TYR A 0 97  . -20.381  7.266   35.782   1.00 77.50 97  A 1 
ATOM 728  C CD1 . TYR A 0 97  . -19.702  7.284   37.017   1.00 77.50 97  A 1 
ATOM 729  C CD2 . TYR A 0 97  . -21.094  6.117   35.396   1.00 77.50 97  A 1 
ATOM 730  C CE1 . TYR A 0 97  . -19.687  6.136   37.831   1.00 77.50 97  A 1 
ATOM 731  C CE2 . TYR A 0 97  . -21.060  4.957   36.192   1.00 77.50 97  A 1 
ATOM 732  O OH  . TYR A 0 97  . -20.281  3.849   38.179   1.00 77.50 97  A 1 
ATOM 733  C CZ  . TYR A 0 97  . -20.344  4.962   37.403   1.00 77.50 97  A 1 
ATOM 734  N N   . ASP A 0 98  . -23.581  8.987   36.393   1.00 81.22 98  A 1 
ATOM 735  C CA  . ASP A 0 98  . -24.300  9.143   37.653   1.00 81.22 98  A 1 
ATOM 736  C C   . ASP A 0 98  . -24.491  7.775   38.327   1.00 81.22 98  A 1 
ATOM 737  C CB  . ASP A 0 98  . -25.630  9.898   37.433   1.00 81.22 98  A 1 
ATOM 738  O O   . ASP A 0 98  . -25.013  6.828   37.738   1.00 81.22 98  A 1 
ATOM 739  C CG  . ASP A 0 98  . -25.507  11.434  37.367   1.00 81.22 98  A 1 
ATOM 740  O OD1 . ASP A 0 98  . -24.416  11.977  37.670   1.00 81.22 98  A 1 
ATOM 741  O OD2 . ASP A 0 98  . -26.549  12.087  37.128   1.00 81.22 98  A 1 
ATOM 742  N N   . GLU A 0 99  . -24.082  7.677   39.596   1.00 82.87 99  A 1 
ATOM 743  C CA  . GLU A 0 99  . -24.480  6.591   40.500   1.00 82.87 99  A 1 
ATOM 744  C C   . GLU A 0 99  . -25.515  7.136   41.486   1.00 82.87 99  A 1 
ATOM 745  C CB  . GLU A 0 99  . -23.294  5.995   41.294   1.00 82.87 99  A 1 
ATOM 746  O O   . GLU A 0 99  . -25.253  8.139   42.159   1.00 82.87 99  A 1 
ATOM 747  C CG  . GLU A 0 99  . -22.083  5.567   40.451   1.00 82.87 99  A 1 
ATOM 748  C CD  . GLU A 0 99  . -21.101  4.617   41.175   1.00 82.87 99  A 1 
ATOM 749  O OE1 . GLU A 0 99  . -19.971  4.424   40.661   1.00 82.87 99  A 1 
ATOM 750  O OE2 . GLU A 0 99  . -21.491  3.831   42.068   1.00 82.87 99  A 1 
ATOM 751  N N   . TRP A 0 100 . -26.658  6.466   41.626   1.00 82.48 100 A 1 
ATOM 752  C CA  . TRP A 0 100 . -27.695  6.845   42.585   1.00 82.48 100 A 1 
ATOM 753  C C   . TRP A 0 100 . -28.145  5.658   43.440   1.00 82.48 100 A 1 
ATOM 754  C CB  . TRP A 0 100 . -28.849  7.562   41.870   1.00 82.48 100 A 1 
ATOM 755  O O   . TRP A 0 100 . -28.257  4.529   42.975   1.00 82.48 100 A 1 
ATOM 756  C CG  . TRP A 0 100 . -29.481  6.851   40.712   1.00 82.48 100 A 1 
ATOM 757  C CD1 . TRP A 0 100 . -29.088  6.955   39.420   1.00 82.48 100 A 1 
ATOM 758  C CD2 . TRP A 0 100 . -30.620  5.934   40.708   1.00 82.48 100 A 1 
ATOM 759  C CE2 . TRP A 0 100 . -30.870  5.533   39.360   1.00 82.48 100 A 1 
ATOM 760  C CE3 . TRP A 0 100 . -31.464  5.396   41.705   1.00 82.48 100 A 1 
ATOM 761  N NE1 . TRP A 0 100 . -29.905  6.181   38.620   1.00 82.48 100 A 1 
ATOM 762  C CH2 . TRP A 0 100 . -32.714  4.119   40.037   1.00 82.48 100 A 1 
ATOM 763  C CZ2 . TRP A 0 100 . -31.899  4.643   39.019   1.00 82.48 100 A 1 
ATOM 764  C CZ3 . TRP A 0 100 . -32.501  4.504   41.372   1.00 82.48 100 A 1 
ATOM 765  N N   . ASP A 0 101 . -28.392  5.936   44.719   1.00 82.68 101 A 1 
ATOM 766  C CA  . ASP A 0 101 . -28.886  4.998   45.729   1.00 82.68 101 A 1 
ATOM 767  C C   . ASP A 0 101 . -29.963  5.726   46.543   1.00 82.68 101 A 1 
ATOM 768  C CB  . ASP A 0 101 . -27.711  4.528   46.611   1.00 82.68 101 A 1 
ATOM 769  O O   . ASP A 0 101 . -29.681  6.736   47.197   1.00 82.68 101 A 1 
ATOM 770  C CG  . ASP A 0 101 . -28.093  3.509   47.695   1.00 82.68 101 A 1 
ATOM 771  O OD1 . ASP A 0 101 . -29.243  3.026   47.710   1.00 82.68 101 A 1 
ATOM 772  O OD2 . ASP A 0 101 . -27.224  3.208   48.546   1.00 82.68 101 A 1 
ATOM 773  N N   . ASN A 0 102 . -31.206  5.256   46.452   1.00 79.63 102 A 1 
ATOM 774  C CA  . ASN A 0 102 . -32.348  5.768   47.194   1.00 79.63 102 A 1 
ATOM 775  C C   . ASN A 0 102 . -32.929  4.654   48.066   1.00 79.63 102 A 1 
ATOM 776  C CB  . ASN A 0 102 . -33.385  6.359   46.229   1.00 79.63 102 A 1 
ATOM 777  O O   . ASN A 0 102 . -33.625  3.761   47.578   1.00 79.63 102 A 1 
ATOM 778  C CG  . ASN A 0 102 . -34.544  6.964   47.000   1.00 79.63 102 A 1 
ATOM 779  N ND2 . ASN A 0 102 . -35.555  6.190   47.324   1.00 79.63 102 A 1 
ATOM 780  O OD1 . ASN A 0 102 . -34.522  8.131   47.354   1.00 79.63 102 A 1 
ATOM 781  N N   . GLN A 0 103 . -32.668  4.756   49.365   1.00 79.12 103 A 1 
ATOM 782  C CA  . GLN A 0 103 . -33.144  3.828   50.383   1.00 79.12 103 A 1 
ATOM 783  C C   . GLN A 0 103 . -34.272  4.502   51.170   1.00 79.12 103 A 1 
ATOM 784  C CB  . GLN A 0 103 . -31.971  3.424   51.303   1.00 79.12 103 A 1 
ATOM 785  O O   . GLN A 0 103 . -33.983  5.284   52.082   1.00 79.12 103 A 1 
ATOM 786  C CG  . GLN A 0 103 . -30.742  2.906   50.544   1.00 79.12 103 A 1 
ATOM 787  C CD  . GLN A 0 103 . -29.572  2.527   51.448   1.00 79.12 103 A 1 
ATOM 788  N NE2 . GLN A 0 103 . -28.436  2.214   50.872   1.00 79.12 103 A 1 
ATOM 789  O OE1 . GLN A 0 103 . -29.625  2.524   52.673   1.00 79.12 103 A 1 
ATOM 790  N N   . ASP A 0 104 . -35.533  4.205   50.853   1.00 68.99 104 A 1 
ATOM 791  C CA  . ASP A 0 104 . -36.644  4.583   51.730   1.00 68.99 104 A 1 
ATOM 792  C C   . ASP A 0 104 . -36.863  3.501   52.792   1.00 68.99 104 A 1 
ATOM 793  C CB  . ASP A 0 104 . -37.921  5.019   50.983   1.00 68.99 104 A 1 
ATOM 794  O O   . ASP A 0 104 . -36.696  2.304   52.565   1.00 68.99 104 A 1 
ATOM 795  C CG  . ASP A 0 104 . -38.376  6.418   51.446   1.00 68.99 104 A 1 
ATOM 796  O OD1 . ASP A 0 104 . -38.182  6.734   52.650   1.00 68.99 104 A 1 
ATOM 797  O OD2 . ASP A 0 104 . -38.768  7.230   50.573   1.00 68.99 104 A 1 
ATOM 798  N N   . ASN A 0 105 . -37.057  3.949   54.026   1.00 74.84 105 A 1 
ATOM 799  C CA  . ASN A 0 105 . -36.993  3.115   55.232   1.00 74.84 105 A 1 
ATOM 800  C C   . ASN A 0 105 . -37.967  3.655   56.290   1.00 74.84 105 A 1 
ATOM 801  C CB  . ASN A 0 105 . -35.535  3.066   55.762   1.00 74.84 105 A 1 
ATOM 802  O O   . ASN A 0 105 . -37.661  3.654   57.498   1.00 74.84 105 A 1 
ATOM 803  C CG  . ASN A 0 105 . -34.633  2.055   55.084   1.00 74.84 105 A 1 
ATOM 804  N ND2 . ASN A 0 105 . -34.070  2.387   53.952   1.00 74.84 105 A 1 
ATOM 805  O OD1 . ASN A 0 105 . -34.345  0.999   55.635   1.00 74.84 105 A 1 
ATOM 806  N N   . ASP A 0 106 . -39.093  4.220   55.855   1.00 73.64 106 A 1 
ATOM 807  C CA  . ASP A 0 106 . -40.098  4.725   56.767   1.00 73.64 106 A 1 
ATOM 808  C C   . ASP A 0 106 . -40.851  3.604   57.500   1.00 73.64 106 A 1 
ATOM 809  C CB  . ASP A 0 106 . -40.935  5.874   56.171   1.00 73.64 106 A 1 
ATOM 810  O O   . ASP A 0 106 . -40.639  2.402   57.323   1.00 73.64 106 A 1 
ATOM 811  C CG  . ASP A 0 106 . -41.724  5.612   54.888   1.00 73.64 106 A 1 
ATOM 812  O OD1 . ASP A 0 106 . -41.158  4.958   53.992   1.00 73.64 106 A 1 
ATOM 813  O OD2 . ASP A 0 106 . -42.828  6.208   54.822   1.00 73.64 106 A 1 
ATOM 814  N N   . LYS A 0 107 . -41.532  4.036   58.566   1.00 65.62 107 A 1 
ATOM 815  C CA  . LYS A 0 107 . -42.144  3.176   59.586   1.00 65.62 107 A 1 
ATOM 816  C C   . LYS A 0 107 . -43.357  3.882   60.147   1.00 65.62 107 A 1 
ATOM 817  C CB  . LYS A 0 107 . -41.147  2.793   60.705   1.00 65.62 107 A 1 
ATOM 818  O O   . LYS A 0 107 . -43.273  4.583   61.163   1.00 65.62 107 A 1 
ATOM 819  C CG  . LYS A 0 107 . -40.025  1.945   60.114   1.00 65.62 107 A 1 
ATOM 820  C CD  . LYS A 0 107 . -39.042  1.278   61.064   1.00 65.62 107 A 1 
ATOM 821  C CE  . LYS A 0 107 . -38.102  0.588   60.067   1.00 65.62 107 A 1 
ATOM 822  N NZ  . LYS A 0 107 . -36.942  -0.068  60.701   1.00 65.62 107 A 1 
ATOM 823  N N   . TRP A 0 108 . -44.495  3.710   59.491   1.00 66.05 108 A 1 
ATOM 824  C CA  . TRP A 0 108 . -45.760  4.222   59.996   1.00 66.05 108 A 1 
ATOM 825  C C   . TRP A 0 108 . -46.369  3.293   61.055   1.00 66.05 108 A 1 
ATOM 826  C CB  . TRP A 0 108 . -46.713  4.538   58.843   1.00 66.05 108 A 1 
ATOM 827  O O   . TRP A 0 108 . -46.472  2.074   60.917   1.00 66.05 108 A 1 
ATOM 828  C CG  . TRP A 0 108 . -46.876  3.451   57.839   1.00 66.05 108 A 1 
ATOM 829  C CD1 . TRP A 0 108 . -46.092  3.293   56.754   1.00 66.05 108 A 1 
ATOM 830  C CD2 . TRP A 0 108 . -47.851  2.363   57.778   1.00 66.05 108 A 1 
ATOM 831  C CE2 . TRP A 0 108 . -47.585  1.578   56.614   1.00 66.05 108 A 1 
ATOM 832  C CE3 . TRP A 0 108 . -48.940  1.966   58.586   1.00 66.05 108 A 1 
ATOM 833  N NE1 . TRP A 0 108 . -46.491  2.187   56.048   1.00 66.05 108 A 1 
ATOM 834  C CH2 . TRP A 0 108 . -49.446  0.107   57.080   1.00 66.05 108 A 1 
ATOM 835  C CZ2 . TRP A 0 108 . -48.361  0.467   56.263   1.00 66.05 108 A 1 
ATOM 836  C CZ3 . TRP A 0 108 . -49.731  0.852   58.240   1.00 66.05 108 A 1 
ATOM 837  N N   . GLY A 0 109 . -46.826  3.901   62.147   1.00 57.28 109 A 1 
ATOM 838  C CA  . GLY A 0 109 . -47.779  3.280   63.061   1.00 57.28 109 A 1 
ATOM 839  C C   . GLY A 0 109 . -49.188  3.744   62.707   1.00 57.28 109 A 1 
ATOM 840  O O   . GLY A 0 109 . -49.401  4.939   62.493   1.00 57.28 109 A 1 
ATOM 841  N N   . ALA A 0 110 . -50.161  2.832   62.683   1.00 51.88 110 A 1 
ATOM 842  C CA  . ALA A 0 110 . -51.555  3.172   62.401   1.00 51.88 110 A 1 
ATOM 843  C C   . ALA A 0 110 . -52.142  4.078   63.509   1.00 51.88 110 A 1 
ATOM 844  C CB  . ALA A 0 110 . -52.343  1.870   62.207   1.00 51.88 110 A 1 
ATOM 845  O O   . ALA A 0 110 . -52.609  3.607   64.548   1.00 51.88 110 A 1 
ATOM 846  N N   . GLN A 0 111 . -52.103  5.401   63.310   1.00 48.99 111 A 1 
ATOM 847  C CA  . GLN A 0 111 . -52.462  6.391   64.332   1.00 48.99 111 A 1 
ATOM 848  C C   . GLN A 0 111 . -53.984  6.628   64.418   1.00 48.99 111 A 1 
ATOM 849  C CB  . GLN A 0 111 . -51.613  7.666   64.154   1.00 48.99 111 A 1 
ATOM 850  O O   . GLN A 0 111 . -54.495  7.712   64.126   1.00 48.99 111 A 1 
ATOM 851  C CG  . GLN A 0 111 . -51.675  8.543   65.418   1.00 48.99 111 A 1 
ATOM 852  C CD  . GLN A 0 111 . -50.783  9.780   65.375   1.00 48.99 111 A 1 
ATOM 853  N NE2 . GLN A 0 111 . -50.968  10.707  66.288   1.00 48.99 111 A 1 
ATOM 854  O OE1 . GLN A 0 111 . -49.898  9.958   64.562   1.00 48.99 111 A 1 
ATOM 855  N N   . ALA A 0 112 . -54.718  5.595   64.838   1.00 45.69 112 A 1 
ATOM 856  C CA  . ALA A 0 112 . -56.155  5.669   65.096   1.00 45.69 112 A 1 
ATOM 857  C C   . ALA A 0 112 . -56.495  6.642   66.247   1.00 45.69 112 A 1 
ATOM 858  C CB  . ALA A 0 112 . -56.686  4.254   65.353   1.00 45.69 112 A 1 
ATOM 859  O O   . ALA A 0 112 . -55.736  6.807   67.206   1.00 45.69 112 A 1 
ATOM 860  N N   . TRP A 0 113 . -57.651  7.305   66.148   1.00 38.97 113 A 1 
ATOM 861  C CA  . TRP A 0 113 . -58.100  8.314   67.112   1.00 38.97 113 A 1 
ATOM 862  C C   . TRP A 0 113 . -58.926  7.679   68.241   1.00 38.97 113 A 1 
ATOM 863  C CB  . TRP A 0 113 . -58.920  9.402   66.397   1.00 38.97 113 A 1 
ATOM 864  O O   . TRP A 0 113 . -59.852  6.921   67.976   1.00 38.97 113 A 1 
ATOM 865  C CG  . TRP A 0 113 . -58.193  10.375  65.509   1.00 38.97 113 A 1 
ATOM 866  C CD1 . TRP A 0 113 . -57.140  10.110  64.698   1.00 38.97 113 A 1 
ATOM 867  C CD2 . TRP A 0 113 . -58.495  11.793  65.302   1.00 38.97 113 A 1 
ATOM 868  C CE2 . TRP A 0 113 . -57.578  12.322  64.344   1.00 38.97 113 A 1 
ATOM 869  C CE3 . TRP A 0 113 . -59.459  12.686  65.823   1.00 38.97 113 A 1 
ATOM 870  N NE1 . TRP A 0 113 . -56.777  11.251  64.011   1.00 38.97 113 A 1 
ATOM 871  C CH2 . TRP A 0 113 . -58.585  14.521  64.464   1.00 38.97 113 A 1 
ATOM 872  C CZ2 . TRP A 0 113 . -57.614  13.660  63.924   1.00 38.97 113 A 1 
ATOM 873  C CZ3 . TRP A 0 113 . -59.504  14.033  65.412   1.00 38.97 113 A 1 
ATOM 874  N N   . GLY A 0 114 . -58.635  8.045   69.493   1.00 42.18 114 A 1 
ATOM 875  C CA  . GLY A 0 114 . -59.393  7.609   70.673   1.00 42.18 114 A 1 
ATOM 876  C C   . GLY A 0 114 . -58.786  8.152   71.967   1.00 42.18 114 A 1 
ATOM 877  O O   . GLY A 0 114 . -57.846  7.564   72.498   1.00 42.18 114 A 1 
ATOM 878  N N   . LYS A 0 115 . -59.255  9.322   72.429   1.00 42.48 115 A 1 
ATOM 879  C CA  . LYS A 0 115 . -58.828  9.963   73.692   1.00 42.48 115 A 1 
ATOM 880  C C   . LYS A 0 115 . -59.837  11.010  74.189   1.00 42.48 115 A 1 
ATOM 881  C CB  . LYS A 0 115 . -57.392  10.539  73.570   1.00 42.48 115 A 1 
ATOM 882  O O   . LYS A 0 115 . -59.578  12.213  74.178   1.00 42.48 115 A 1 
ATOM 883  C CG  . LYS A 0 115 . -56.392  9.723   74.399   1.00 42.48 115 A 1 
ATOM 884  C CD  . LYS A 0 115 . -55.014  10.385  74.394   1.00 42.48 115 A 1 
ATOM 885  C CE  . LYS A 0 115 . -54.020  9.421   75.044   1.00 42.48 115 A 1 
ATOM 886  N NZ  . LYS A 0 115 . -52.628  9.913   74.917   1.00 42.48 115 A 1 
ATOM 887  N N   . ASP A 0 116 . -60.968  10.545  74.684   1.00 40.86 116 A 1 
ATOM 888  C CA  . ASP A 0 116 . -61.896  11.286  75.531   1.00 40.86 116 A 1 
ATOM 889  C C   . ASP A 0 116 . -61.584  10.999  77.008   1.00 40.86 116 A 1 
ATOM 890  C CB  . ASP A 0 116 . -63.354  11.003  75.129   1.00 40.86 116 A 1 
ATOM 891  O O   . ASP A 0 116 . -61.821  9.923   77.545   1.00 40.86 116 A 1 
ATOM 892  C CG  . ASP A 0 116 . -63.757  9.529   74.944   1.00 40.86 116 A 1 
ATOM 893  O OD1 . ASP A 0 116 . -62.862  8.687   74.683   1.00 40.86 116 A 1 
ATOM 894  O OD2 . ASP A 0 116 . -64.982  9.300   74.941   1.00 40.86 116 A 1 
ATOM 895  N N   . ARG A 0 117 . -60.967  11.977  77.682   1.00 40.60 117 A 1 
ATOM 896  C CA  . ARG A 0 117 . -60.683  11.898  79.120   1.00 40.60 117 A 1 
ATOM 897  C C   . ARG A 0 117 . -61.616  12.842  79.866   1.00 40.60 117 A 1 
ATOM 898  C CB  . ARG A 0 117 . -59.181  12.118  79.406   1.00 40.60 117 A 1 
ATOM 899  O O   . ARG A 0 117 . -61.304  14.025  80.009   1.00 40.60 117 A 1 
ATOM 900  C CG  . ARG A 0 117 . -58.599  10.915  80.168   1.00 40.60 117 A 1 
ATOM 901  C CD  . ARG A 0 117 . -57.190  11.190  80.708   1.00 40.60 117 A 1 
ATOM 902  N NE  . ARG A 0 117 . -57.224  12.169  81.814   1.00 40.60 117 A 1 
ATOM 903  N NH1 . ARG A 0 117 . -55.033  12.001  82.470   1.00 40.60 117 A 1 
ATOM 904  N NH2 . ARG A 0 117 . -56.425  13.341  83.589   1.00 40.60 117 A 1 
ATOM 905  C CZ  . ARG A 0 117 . -56.229  12.500  82.615   1.00 40.60 117 A 1 
ATOM 906  N N   . ASP A 0 118 . -62.715  12.299  80.378   1.00 44.68 118 A 1 
ATOM 907  C CA  . ASP A 0 118 . -63.731  13.028  81.145   1.00 44.68 118 A 1 
ATOM 908  C C   . ASP A 0 118 . -63.212  13.478  82.523   1.00 44.68 118 A 1 
ATOM 909  C CB  . ASP A 0 118 . -65.028  12.198  81.222   1.00 44.68 118 A 1 
ATOM 910  O O   . ASP A 0 118 . -63.474  12.895  83.576   1.00 44.68 118 A 1 
ATOM 911  C CG  . ASP A 0 118 . -65.945  12.385  80.005   1.00 44.68 118 A 1 
ATOM 912  O OD1 . ASP A 0 118 . -65.565  13.163  79.099   1.00 44.68 118 A 1 
ATOM 913  O OD2 . ASP A 0 118 . -67.060  11.828  80.060   1.00 44.68 118 A 1 
ATOM 914  N N   . VAL A 0 119 . -62.432  14.562  82.527   1.00 42.03 119 A 1 
ATOM 915  C CA  . VAL A 0 119 . -61.898  15.188  83.744   1.00 42.03 119 A 1 
ATOM 916  C C   . VAL A 0 119 . -62.920  16.176  84.311   1.00 42.03 119 A 1 
ATOM 917  C CB  . VAL A 0 119 . -60.504  15.807  83.514   1.00 42.03 119 A 1 
ATOM 918  O O   . VAL A 0 119 . -62.809  17.394  84.155   1.00 42.03 119 A 1 
ATOM 919  C CG1 . VAL A 0 119 . -59.906  16.353  84.821   1.00 42.03 119 A 1 
ATOM 920  C CG2 . VAL A 0 119 . -59.502  14.757  83.002   1.00 42.03 119 A 1 
ATOM 921  N N   . TYR A 0 120 . -63.923  15.645  85.008   1.00 33.74 120 A 1 
ATOM 922  C CA  . TYR A 0 120 . -64.909  16.453  85.726   1.00 33.74 120 A 1 
ATOM 923  C C   . TYR A 0 120 . -64.335  17.008  87.048   1.00 33.74 120 A 1 
ATOM 924  C CB  . TYR A 0 120 . -66.205  15.648  85.912   1.00 33.74 120 A 1 
ATOM 925  O O   . TYR A 0 120 . -64.530  16.433  88.118   1.00 33.74 120 A 1 
ATOM 926  C CG  . TYR A 0 120 . -67.382  16.501  86.354   1.00 33.74 120 A 1 
ATOM 927  C CD1 . TYR A 0 120 . -67.691  16.639  87.722   1.00 33.74 120 A 1 
ATOM 928  C CD2 . TYR A 0 120 . -68.164  17.165  85.389   1.00 33.74 120 A 1 
ATOM 929  C CE1 . TYR A 0 120 . -68.780  17.436  88.127   1.00 33.74 120 A 1 
ATOM 930  C CE2 . TYR A 0 120 . -69.252  17.966  85.789   1.00 33.74 120 A 1 
ATOM 931  O OH  . TYR A 0 120 . -70.617  18.867  87.542   1.00 33.74 120 A 1 
ATOM 932  C CZ  . TYR A 0 120 . -69.563  18.100  87.158   1.00 33.74 120 A 1 
ATOM 933  N N   . GLY A 0 121 . -63.629  18.146  86.989   1.00 35.79 121 A 1 
ATOM 934  C CA  . GLY A 0 121 . -63.314  18.940  88.189   1.00 35.79 121 A 1 
ATOM 935  C C   . GLY A 0 121 . -62.025  19.777  88.169   1.00 35.79 121 A 1 
ATOM 936  O O   . GLY A 0 121 . -60.925  19.242  88.172   1.00 35.79 121 A 1 
ATOM 937  N N   . ALA A 0 122 . -62.191  21.100  88.293   1.00 32.47 122 A 1 
ATOM 938  C CA  . ALA A 0 122 . -61.228  22.068  88.850   1.00 32.47 122 A 1 
ATOM 939  C C   . ALA A 0 122 . -59.815  22.230  88.214   1.00 32.47 122 A 1 
ATOM 940  C CB  . ALA A 0 122 . -61.183  21.875  90.373   1.00 32.47 122 A 1 
ATOM 941  O O   . ALA A 0 122 . -58.799  21.789  88.740   1.00 32.47 122 A 1 
ATOM 942  N N   . SER A 0 123 . -59.763  23.105  87.202   1.00 31.54 123 A 1 
ATOM 943  C CA  . SER A 0 123 . -58.757  24.181  87.025   1.00 31.54 123 A 1 
ATOM 944  C C   . SER A 0 123 . -57.243  23.887  86.864   1.00 31.54 123 A 1 
ATOM 945  C CB  . SER A 0 123 . -58.950  25.272  88.095   1.00 31.54 123 A 1 
ATOM 946  O O   . SER A 0 123 . -56.486  23.840  87.831   1.00 31.54 123 A 1 
ATOM 947  O OG  . SER A 0 123 . -58.765  24.769  89.401   1.00 31.54 123 A 1 
ATOM 948  N N   . SER A 0 124 . -56.797  24.113  85.619   1.00 30.32 124 A 1 
ATOM 949  C CA  . SER A 0 124 . -55.626  24.935  85.226   1.00 30.32 124 A 1 
ATOM 950  C C   . SER A 0 124 . -54.211  24.324  85.100   1.00 30.32 124 A 1 
ATOM 951  C CB  . SER A 0 124 . -55.599  26.264  86.001   1.00 30.32 124 A 1 
ATOM 952  O O   . SER A 0 124 . -53.779  23.497  85.888   1.00 30.32 124 A 1 
ATOM 953  O OG  . SER A 0 124 . -55.026  26.117  87.282   1.00 30.32 124 A 1 
ATOM 954  N N   . TYR A 0 125 . -53.494  24.850  84.092   1.00 28.39 125 A 1 
ATOM 955  C CA  . TYR A 0 125 . -52.061  24.730  83.761   1.00 28.39 125 A 1 
ATOM 956  C C   . TYR A 0 125 . -51.432  23.341  83.506   1.00 28.39 125 A 1 
ATOM 957  C CB  . TYR A 0 125 . -51.211  25.568  84.735   1.00 28.39 125 A 1 
ATOM 958  O O   . TYR A 0 125 . -51.174  22.565  84.417   1.00 28.39 125 A 1 
ATOM 959  C CG  . TYR A 0 125 . -51.181  27.041  84.375   1.00 28.39 125 A 1 
ATOM 960  C CD1 . TYR A 0 125 . -50.230  27.514  83.448   1.00 28.39 125 A 1 
ATOM 961  C CD2 . TYR A 0 125 . -52.123  27.929  84.929   1.00 28.39 125 A 1 
ATOM 962  C CE1 . TYR A 0 125 . -50.234  28.867  83.059   1.00 28.39 125 A 1 
ATOM 963  C CE2 . TYR A 0 125 . -52.135  29.283  84.537   1.00 28.39 125 A 1 
ATOM 964  O OH  . TYR A 0 125 . -51.197  31.052  83.204   1.00 28.39 125 A 1 
ATOM 965  C CZ  . TYR A 0 125 . -51.192  29.752  83.596   1.00 28.39 125 A 1 
ATOM 966  N N   . GLY A 0 126 . -50.942  23.154  82.266   1.00 36.21 126 A 1 
ATOM 967  C CA  . GLY A 0 126 . -49.607  22.563  82.073   1.00 36.21 126 A 1 
ATOM 968  C C   . GLY A 0 126 . -49.455  21.249  81.293   1.00 36.21 126 A 1 
ATOM 969  O O   . GLY A 0 126 . -48.886  20.315  81.847   1.00 36.21 126 A 1 
ATOM 970  N N   . LYS A 0 127 . -49.835  21.207  80.002   1.00 38.21 127 A 1 
ATOM 971  C CA  . LYS A 0 127 . -48.985  20.730  78.871   1.00 38.21 127 A 1 
ATOM 972  C C   . LYS A 0 127 . -49.785  20.553  77.570   1.00 38.21 127 A 1 
ATOM 973  C CB  . LYS A 0 127 . -48.233  19.401  79.157   1.00 38.21 127 A 1 
ATOM 974  O O   . LYS A 0 127 . -50.428  19.531  77.363   1.00 38.21 127 A 1 
ATOM 975  C CG  . LYS A 0 127 . -46.794  19.644  79.650   1.00 38.21 127 A 1 
ATOM 976  C CD  . LYS A 0 127 . -46.087  18.320  79.964   1.00 38.21 127 A 1 
ATOM 977  C CE  . LYS A 0 127 . -44.643  18.588  80.407   1.00 38.21 127 A 1 
ATOM 978  N NZ  . LYS A 0 127 . -43.881  17.324  80.576   1.00 38.21 127 A 1 
ATOM 979  N N   . ALA A 0 128 . -49.631  21.503  76.650   1.00 32.64 128 A 1 
ATOM 980  C CA  . ALA A 0 128 . -49.625  21.191  75.222   1.00 32.64 128 A 1 
ATOM 981  C C   . ALA A 0 128 . -48.159  20.983  74.806   1.00 32.64 128 A 1 
ATOM 982  C CB  . ALA A 0 128 . -50.305  22.323  74.443   1.00 32.64 128 A 1 
ATOM 983  O O   . ALA A 0 128 . -47.288  21.718  75.272   1.00 32.64 128 A 1 
ATOM 984  N N   . ALA A 0 129 . -47.878  19.977  73.979   1.00 31.37 129 A 1 
ATOM 985  C CA  . ALA A 0 129 . -46.534  19.689  73.480   1.00 31.37 129 A 1 
ATOM 986  C C   . ALA A 0 129 . -46.629  19.096  72.068   1.00 31.37 129 A 1 
ATOM 987  C CB  . ALA A 0 129 . -45.812  18.762  74.471   1.00 31.37 129 A 1 
ATOM 988  O O   . ALA A 0 129 . -46.719  17.883  71.892   1.00 31.37 129 A 1 
ATOM 989  N N   . SER A 0 130 . -46.659  19.969  71.063   1.00 33.70 130 A 1 
ATOM 990  C CA  . SER A 0 130 . -46.586  19.588  69.653   1.00 33.70 130 A 1 
ATOM 991  C C   . SER A 0 130 . -45.179  19.103  69.304   1.00 33.70 130 A 1 
ATOM 992  C CB  . SER A 0 130 . -46.955  20.791  68.774   1.00 33.70 130 A 1 
ATOM 993  O O   . SER A 0 130 . -44.215  19.844  69.490   1.00 33.70 130 A 1 
ATOM 994  O OG  . SER A 0 130 . -46.278  21.956  69.217   1.00 33.70 130 A 1 
ATOM 995  N N   . ALA A 0 131 . -45.076  17.896  68.753   1.00 38.33 131 A 1 
ATOM 996  C CA  . ALA A 0 131 . -43.833  17.309  68.258   1.00 38.33 131 A 1 
ATOM 997  C C   . ALA A 0 131 . -43.911  17.081  66.739   1.00 38.33 131 A 1 
ATOM 998  C CB  . ALA A 0 131 . -43.517  16.047  69.072   1.00 38.33 131 A 1 
ATOM 999  O O   . ALA A 0 131 . -43.802  15.960  66.258   1.00 38.33 131 A 1 
ATOM 1000 N N   . ALA A 0 132 . -44.123  18.160  65.982   1.00 32.77 132 A 1 
ATOM 1001 C CA  . ALA A 0 132 . -43.826  18.159  64.554   1.00 32.77 132 A 1 
ATOM 1002 C C   . ALA A 0 132 . -42.321  18.405  64.389   1.00 32.77 132 A 1 
ATOM 1003 C CB  . ALA A 0 132 . -44.672  19.233  63.857   1.00 32.77 132 A 1 
ATOM 1004 O O   . ALA A 0 132 . -41.815  19.411  64.887   1.00 32.77 132 A 1 
ATOM 1005 N N   . ASN A 0 133 . -41.609  17.504  63.712   1.00 35.10 133 A 1 
ATOM 1006 C CA  . ASN A 0 133 . -40.190  17.676  63.414   1.00 35.10 133 A 1 
ATOM 1007 C C   . ASN A 0 133 . -39.925  17.325  61.946   1.00 35.10 133 A 1 
ATOM 1008 C CB  . ASN A 0 133 . -39.347  16.846  64.399   1.00 35.10 133 A 1 
ATOM 1009 O O   . ASN A 0 133 . -39.764  16.159  61.602   1.00 35.10 133 A 1 
ATOM 1010 C CG  . ASN A 0 133 . -37.876  17.217  64.325   1.00 35.10 133 A 1 
ATOM 1011 N ND2 . ASN A 0 133 . -36.995  16.350  64.760   1.00 35.10 133 A 1 
ATOM 1012 O OD1 . ASN A 0 133 . -37.498  18.300  63.911   1.00 35.10 133 A 1 
ATOM 1013 N N   . ALA A 0 134 . -39.926  18.345  61.088   1.00 32.48 134 A 1 
ATOM 1014 C CA  . ALA A 0 134 . -39.674  18.209  59.660   1.00 32.48 134 A 1 
ATOM 1015 C C   . ALA A 0 134 . -38.320  18.840  59.303   1.00 32.48 134 A 1 
ATOM 1016 C CB  . ALA A 0 134 . -40.846  18.831  58.888   1.00 32.48 134 A 1 
ATOM 1017 O O   . ALA A 0 134 . -38.155  20.058  59.369   1.00 32.48 134 A 1 
ATOM 1018 N N   . GLY A 0 135 . -37.371  18.004  58.888   1.00 36.88 135 A 1 
ATOM 1019 C CA  . GLY A 0 135 . -36.076  18.384  58.324   1.00 36.88 135 A 1 
ATOM 1020 C C   . GLY A 0 135 . -35.554  17.186  57.530   1.00 36.88 135 A 1 
ATOM 1021 O O   . GLY A 0 135 . -35.335  16.145  58.131   1.00 36.88 135 A 1 
ATOM 1022 N N   . ARG A 0 136 . -35.454  17.197  56.194   1.00 34.72 136 A 1 
ATOM 1023 C CA  . ARG A 0 136 . -34.927  18.233  55.278   1.00 34.72 136 A 1 
ATOM 1024 C C   . ARG A 0 136 . -33.444  18.518  55.528   1.00 34.72 136 A 1 
ATOM 1025 C CB  . ARG A 0 136 . -35.800  19.502  55.139   1.00 34.72 136 A 1 
ATOM 1026 O O   . ARG A 0 136 . -33.078  19.602  55.978   1.00 34.72 136 A 1 
ATOM 1027 C CG  . ARG A 0 136 . -35.464  20.237  53.825   1.00 34.72 136 A 1 
ATOM 1028 C CD  . ARG A 0 136 . -35.969  21.685  53.777   1.00 34.72 136 A 1 
ATOM 1029 N NE  . ARG A 0 136 . -37.443  21.773  53.727   1.00 34.72 136 A 1 
ATOM 1030 N NH1 . ARG A 0 136 . -37.613  23.703  52.485   1.00 34.72 136 A 1 
ATOM 1031 N NH2 . ARG A 0 136 . -39.461  22.638  53.128   1.00 34.72 136 A 1 
ATOM 1032 C CZ  . ARG A 0 136 . -38.160  22.702  53.119   1.00 34.72 136 A 1 
ATOM 1033 N N   . TYR A 0 137 . -32.600  17.545  55.195   1.00 36.96 137 A 1 
ATOM 1034 C CA  . TYR A 0 137 . -31.178  17.793  54.967   1.00 36.96 137 A 1 
ATOM 1035 C C   . TYR A 0 137 . -30.986  18.524  53.631   1.00 36.96 137 A 1 
ATOM 1036 C CB  . TYR A 0 137 . -30.382  16.478  55.023   1.00 36.96 137 A 1 
ATOM 1037 O O   . TYR A 0 137 . -31.491  18.099  52.599   1.00 36.96 137 A 1 
ATOM 1038 C CG  . TYR A 0 137 . -29.634  16.303  56.330   1.00 36.96 137 A 1 
ATOM 1039 C CD1 . TYR A 0 137 . -28.258  16.599  56.394   1.00 36.96 137 A 1 
ATOM 1040 C CD2 . TYR A 0 137 . -30.317  15.872  57.484   1.00 36.96 137 A 1 
ATOM 1041 C CE1 . TYR A 0 137 . -27.564  16.466  57.612   1.00 36.96 137 A 1 
ATOM 1042 C CE2 . TYR A 0 137 . -29.624  15.730  58.702   1.00 36.96 137 A 1 
ATOM 1043 O OH  . TYR A 0 137 . -27.571  15.888  59.937   1.00 36.96 137 A 1 
ATOM 1044 C CZ  . TYR A 0 137 . -28.245  16.027  58.766   1.00 36.96 137 A 1 
ATOM 1045 N N   . GLY A 0 138 . -30.253  19.634  53.663   1.00 38.14 138 A 1 
ATOM 1046 C CA  . GLY A 0 138 . -29.817  20.382  52.487   1.00 38.14 138 A 1 
ATOM 1047 C C   . GLY A 0 138 . -28.562  21.159  52.863   1.00 38.14 138 A 1 
ATOM 1048 O O   . GLY A 0 138 . -28.593  21.968  53.791   1.00 38.14 138 A 1 
ATOM 1049 N N   . TYR A 0 139 . -27.434  20.854  52.224   1.00 36.61 139 A 1 
ATOM 1050 C CA  . TYR A 0 139 . -26.122  21.253  52.734   1.00 36.61 139 A 1 
ATOM 1051 C C   . TYR A 0 139 . -25.694  22.631  52.202   1.00 36.61 139 A 1 
ATOM 1052 C CB  . TYR A 0 139 . -25.109  20.130  52.453   1.00 36.61 139 A 1 
ATOM 1053 O O   . TYR A 0 139 . -25.239  22.766  51.071   1.00 36.61 139 A 1 
ATOM 1054 C CG  . TYR A 0 139 . -23.955  20.079  53.437   1.00 36.61 139 A 1 
ATOM 1055 C CD1 . TYR A 0 139 . -22.705  20.634  53.100   1.00 36.61 139 A 1 
ATOM 1056 C CD2 . TYR A 0 139 . -24.125  19.428  54.676   1.00 36.61 139 A 1 
ATOM 1057 C CE1 . TYR A 0 139 . -21.617  20.513  53.988   1.00 36.61 139 A 1 
ATOM 1058 C CE2 . TYR A 0 139 . -23.043  19.315  55.570   1.00 36.61 139 A 1 
ATOM 1059 O OH  . TYR A 0 139 . -20.732  19.703  56.070   1.00 36.61 139 A 1 
ATOM 1060 C CZ  . TYR A 0 139 . -21.784  19.845  55.222   1.00 36.61 139 A 1 
ATOM 1061 N N   . GLY A 0 140 . -25.827  23.665  53.037   1.00 39.39 140 A 1 
ATOM 1062 C CA  . GLY A 0 140 . -25.371  25.031  52.753   1.00 39.39 140 A 1 
ATOM 1063 C C   . GLY A 0 140 . -24.840  25.687  54.027   1.00 39.39 140 A 1 
ATOM 1064 O O   . GLY A 0 140 . -25.613  26.055  54.908   1.00 39.39 140 A 1 
ATOM 1065 N N   . GLY A 0 141 . -23.516  25.766  54.173   1.00 34.25 141 A 1 
ATOM 1066 C CA  . GLY A 0 141 . -22.874  26.071  55.457   1.00 34.25 141 A 1 
ATOM 1067 C C   . GLY A 0 141 . -22.601  27.555  55.726   1.00 34.25 141 A 1 
ATOM 1068 O O   . GLY A 0 141 . -22.162  28.281  54.839   1.00 34.25 141 A 1 
ATOM 1069 N N   . ALA A 0 142 . -22.750  27.980  56.989   1.00 41.11 142 A 1 
ATOM 1070 C CA  . ALA A 0 142 . -22.207  29.248  57.493   1.00 41.11 142 A 1 
ATOM 1071 C C   . ALA A 0 142 . -21.935  29.238  59.018   1.00 41.11 142 A 1 
ATOM 1072 C CB  . ALA A 0 142 . -23.130  30.405  57.085   1.00 41.11 142 A 1 
ATOM 1073 O O   . ALA A 0 142 . -22.722  29.729  59.819   1.00 41.11 142 A 1 
ATOM 1074 N N   . ASN A 0 143 . -20.773  28.700  59.401   1.00 42.30 143 A 1 
ATOM 1075 C CA  . ASN A 0 143 . -19.870  29.241  60.433   1.00 42.30 143 A 1 
ATOM 1076 C C   . ASN A 0 143 . -20.468  30.042  61.627   1.00 42.30 143 A 1 
ATOM 1077 C CB  . ASN A 0 143 . -18.853  30.102  59.649   1.00 42.30 143 A 1 
ATOM 1078 O O   . ASN A 0 143 . -20.639  31.260  61.529   1.00 42.30 143 A 1 
ATOM 1079 C CG  . ASN A 0 143 . -17.716  30.671  60.479   1.00 42.30 143 A 1 
ATOM 1080 N ND2 . ASN A 0 143 . -16.884  31.485  59.872   1.00 42.30 143 A 1 
ATOM 1081 O OD1 . ASN A 0 143 . -17.526  30.382  61.648   1.00 42.30 143 A 1 
ATOM 1082 N N   . LYS A 0 144 . -20.566  29.399  62.806   1.00 43.76 144 A 1 
ATOM 1083 C CA  . LYS A 0 144 . -19.906  29.871  64.052   1.00 43.76 144 A 1 
ATOM 1084 C C   . LYS A 0 144 . -19.996  28.854  65.195   1.00 43.76 144 A 1 
ATOM 1085 C CB  . LYS A 0 144 . -20.471  31.225  64.533   1.00 43.76 144 A 1 
ATOM 1086 O O   . LYS A 0 144 . -21.070  28.352  65.499   1.00 43.76 144 A 1 
ATOM 1087 C CG  . LYS A 0 144 . -19.456  32.344  64.252   1.00 43.76 144 A 1 
ATOM 1088 C CD  . LYS A 0 144 . -20.084  33.727  64.433   1.00 43.76 144 A 1 
ATOM 1089 C CE  . LYS A 0 144 . -19.059  34.789  64.025   1.00 43.76 144 A 1 
ATOM 1090 N NZ  . LYS A 0 144 . -19.632  36.153  64.123   1.00 43.76 144 A 1 
ATOM 1091 N N   . GLY A 0 145 . -18.870  28.603  65.866   1.00 36.82 145 A 1 
ATOM 1092 C CA  . GLY A 0 145 . -18.816  27.864  67.134   1.00 36.82 145 A 1 
ATOM 1093 C C   . GLY A 0 145 . -18.752  28.793  68.354   1.00 36.82 145 A 1 
ATOM 1094 O O   . GLY A 0 145 . -18.391  29.964  68.231   1.00 36.82 145 A 1 
ATOM 1095 N N   . GLY A 0 146 . -19.063  28.260  69.538   1.00 36.95 146 A 1 
ATOM 1096 C CA  . GLY A 0 146 . -18.943  28.960  70.824   1.00 36.95 146 A 1 
ATOM 1097 C C   . GLY A 0 146 . -19.551  28.144  71.968   1.00 36.95 146 A 1 
ATOM 1098 O O   . GLY A 0 146 . -20.720  27.781  71.906   1.00 36.95 146 A 1 
ATOM 1099 N N   . LEU A 0 147 . -18.753  27.814  72.988   1.00 33.23 147 A 1 
ATOM 1100 C CA  . LEU A 0 147 . -19.166  26.966  74.116   1.00 33.23 147 A 1 
ATOM 1101 C C   . LEU A 0 147 . -19.804  27.787  75.251   1.00 33.23 147 A 1 
ATOM 1102 C CB  . LEU A 0 147 . -17.953  26.194  74.684   1.00 33.23 147 A 1 
ATOM 1103 O O   . LEU A 0 147 . -19.409  28.925  75.492   1.00 33.23 147 A 1 
ATOM 1104 C CG  . LEU A 0 147 . -17.455  24.974  73.887   1.00 33.23 147 A 1 
ATOM 1105 C CD1 . LEU A 0 147 . -16.782  25.340  72.563   1.00 33.23 147 A 1 
ATOM 1106 C CD2 . LEU A 0 147 . -16.428  24.218  74.734   1.00 33.23 147 A 1 
ATOM 1107 N N   . GLY A 0 148 . -20.675  27.139  76.032   1.00 37.39 148 A 1 
ATOM 1108 C CA  . GLY A 0 148 . -21.058  27.567  77.385   1.00 37.39 148 A 1 
ATOM 1109 C C   . GLY A 0 148 . -22.578  27.628  77.610   1.00 37.39 148 A 1 
ATOM 1110 O O   . GLY A 0 148 . -23.306  28.122  76.760   1.00 37.39 148 A 1 
ATOM 1111 N N   . GLY A 0 149 . -23.149  27.152  78.720   1.00 34.75 149 A 1 
ATOM 1112 C CA  . GLY A 0 149 . -22.543  26.484  79.880   1.00 34.75 149 A 1 
ATOM 1113 C C   . GLY A 0 149 . -22.939  27.131  81.211   1.00 34.75 149 A 1 
ATOM 1114 O O   . GLY A 0 149 . -22.402  28.171  81.557   1.00 34.75 149 A 1 
ATOM 1115 N N   . TYR A 0 150 . -23.841  26.466  81.944   1.00 31.95 150 A 1 
ATOM 1116 C CA  . TYR A 0 150 . -24.107  26.578  83.393   1.00 31.95 150 A 1 
ATOM 1117 C C   . TYR A 0 150 . -24.289  27.967  84.067   1.00 31.95 150 A 1 
ATOM 1118 C CB  . TYR A 0 150 . -23.108  25.693  84.176   1.00 31.95 150 A 1 
ATOM 1119 O O   . TYR A 0 150 . -23.344  28.688  84.355   1.00 31.95 150 A 1 
ATOM 1120 C CG  . TYR A 0 150 . -21.652  25.772  83.736   1.00 31.95 150 A 1 
ATOM 1121 C CD1 . TYR A 0 150 . -21.123  24.783  82.880   1.00 31.95 150 A 1 
ATOM 1122 C CD2 . TYR A 0 150 . -20.840  26.853  84.134   1.00 31.95 150 A 1 
ATOM 1123 C CE1 . TYR A 0 150 . -19.807  24.900  82.394   1.00 31.95 150 A 1 
ATOM 1124 C CE2 . TYR A 0 150 . -19.527  26.978  83.643   1.00 31.95 150 A 1 
ATOM 1125 O OH  . TYR A 0 150 . -17.757  26.129  82.262   1.00 31.95 150 A 1 
ATOM 1126 C CZ  . TYR A 0 150 . -19.013  26.005  82.762   1.00 31.95 150 A 1 
ATOM 1127 N N   . GLY A 0 151 . -25.505  28.187  84.592   1.00 34.84 151 A 1 
ATOM 1128 C CA  . GLY A 0 151 . -25.703  28.737  85.946   1.00 34.84 151 A 1 
ATOM 1129 C C   . GLY A 0 151 . -25.866  30.258  86.120   1.00 34.84 151 A 1 
ATOM 1130 O O   . GLY A 0 151 . -25.050  31.055  85.680   1.00 34.84 151 A 1 
ATOM 1131 N N   . GLY A 0 152 . -26.897  30.657  86.877   1.00 35.97 152 A 1 
ATOM 1132 C CA  . GLY A 0 152 . -27.096  32.038  87.341   1.00 35.97 152 A 1 
ATOM 1133 C C   . GLY A 0 152 . -28.452  32.240  88.030   1.00 35.97 152 A 1 
ATOM 1134 O O   . GLY A 0 152 . -29.494  32.093  87.400   1.00 35.97 152 A 1 
ATOM 1135 N N   . HIS A 0 153 . -28.464  32.555  89.330   1.00 31.79 153 A 1 
ATOM 1136 C CA  . HIS A 0 153 . -29.700  32.791  90.093   1.00 31.79 153 A 1 
ATOM 1137 C C   . HIS A 0 153 . -30.231  34.229  89.947   1.00 31.79 153 A 1 
ATOM 1138 C CB  . HIS A 0 153 . -29.470  32.517  91.592   1.00 31.79 153 A 1 
ATOM 1139 O O   . HIS A 0 153 . -29.464  35.183  90.032   1.00 31.79 153 A 1 
ATOM 1140 C CG  . HIS A 0 153 . -29.535  31.074  92.020   1.00 31.79 153 A 1 
ATOM 1141 C CD2 . HIS A 0 153 . -28.507  30.337  92.545   1.00 31.79 153 A 1 
ATOM 1142 N ND1 . HIS A 0 153 . -30.672  30.299  92.104   1.00 31.79 153 A 1 
ATOM 1143 C CE1 . HIS A 0 153 . -30.333  29.121  92.655   1.00 31.79 153 A 1 
ATOM 1144 N NE2 . HIS A 0 153 . -29.027  29.105  92.952   1.00 31.79 153 A 1 
ATOM 1145 N N   . GLY A 0 154 . -31.560  34.380  89.917   1.00 39.02 154 A 1 
ATOM 1146 C CA  . GLY A 0 154 . -32.276  35.629  90.214   1.00 39.02 154 A 1 
ATOM 1147 C C   . GLY A 0 154 . -33.524  35.344  91.063   1.00 39.02 154 A 1 
ATOM 1148 O O   . GLY A 0 154 . -34.240  34.384  90.787   1.00 39.02 154 A 1 
ATOM 1149 N N   . LYS A 0 155 . -33.769  36.124  92.128   1.00 34.68 155 A 1 
ATOM 1150 C CA  . LYS A 0 155 . -34.903  35.954  93.069   1.00 34.68 155 A 1 
ATOM 1151 C C   . LYS A 0 155 . -35.842  37.169  93.055   1.00 34.68 155 A 1 
ATOM 1152 C CB  . LYS A 0 155 . -34.399  35.762  94.515   1.00 34.68 155 A 1 
ATOM 1153 O O   . LYS A 0 155 . -35.369  38.290  92.924   1.00 34.68 155 A 1 
ATOM 1154 C CG  . LYS A 0 155 . -33.770  34.400  94.849   1.00 34.68 155 A 1 
ATOM 1155 C CD  . LYS A 0 155 . -33.428  34.369  96.351   1.00 34.68 155 A 1 
ATOM 1156 C CE  . LYS A 0 155 . -32.858  33.014  96.788   1.00 34.68 155 A 1 
ATOM 1157 N NZ  . LYS A 0 155 . -32.523  33.005  98.238   1.00 34.68 155 A 1 
ATOM 1158 N N   . GLY A 0 156 . -37.132  36.936  93.324   1.00 39.86 156 A 1 
ATOM 1159 C CA  . GLY A 0 156 . -38.170  37.965  93.536   1.00 39.86 156 A 1 
ATOM 1160 C C   . GLY A 0 156 . -39.539  37.469  93.042   1.00 39.86 156 A 1 
ATOM 1161 O O   . GLY A 0 156 . -39.772  37.524  91.846   1.00 39.86 156 A 1 
ATOM 1162 N N   . ALA A 0 157 . -40.439  36.825  93.797   1.00 35.95 157 A 1 
ATOM 1163 C CA  . ALA A 0 157 . -40.869  36.908  95.205   1.00 35.95 157 A 1 
ATOM 1164 C C   . ALA A 0 157 . -41.933  37.992  95.499   1.00 35.95 157 A 1 
ATOM 1165 C CB  . ALA A 0 157 . -39.706  36.905  96.213   1.00 35.95 157 A 1 
ATOM 1166 O O   . ALA A 0 157 . -41.575  39.126  95.795   1.00 35.95 157 A 1 
ATOM 1167 N N   . ALA A 0 158 . -43.223  37.604  95.505   1.00 36.86 158 A 1 
ATOM 1168 C CA  . ALA A 0 158 . -44.303  38.224  96.295   1.00 36.86 158 A 1 
ATOM 1169 C C   . ALA A 0 158 . -45.609  37.385  96.282   1.00 36.86 158 A 1 
ATOM 1170 C CB  . ALA A 0 158 . -44.627  39.630  95.760   1.00 36.86 158 A 1 
ATOM 1171 O O   . ALA A 0 158 . -46.054  36.975  95.217   1.00 36.86 158 A 1 
ATOM 1172 N N   . GLY A 0 159 . -46.258  37.233  97.450   1.00 36.29 159 A 1 
ATOM 1173 C CA  . GLY A 0 159 . -47.706  36.966  97.595   1.00 36.29 159 A 1 
ATOM 1174 C C   . GLY A 0 159 . -48.203  35.505  97.587   1.00 36.29 159 A 1 
ATOM 1175 O O   . GLY A 0 159 . -48.042  34.801  96.599   1.00 36.29 159 A 1 
ATOM 1176 N N   . GLY A 0 160 . -48.914  35.085  98.652   1.00 35.97 160 A 1 
ATOM 1177 C CA  . GLY A 0 160 . -49.858  33.947  98.578   1.00 35.97 160 A 1 
ATOM 1178 C C   . GLY A 0 160 . -49.724  32.776  99.570   1.00 35.97 160 A 1 
ATOM 1179 O O   . GLY A 0 160 . -50.170  31.683  99.240   1.00 35.97 160 A 1 
ATOM 1180 N N   . GLN A 0 161 . -49.138  32.939  100.764  1.00 33.29 161 A 1 
ATOM 1181 C CA  . GLN A 0 161 . -49.010  31.836  101.740  1.00 33.29 161 A 1 
ATOM 1182 C C   . GLN A 0 161 . -50.067  31.878  102.861  1.00 33.29 161 A 1 
ATOM 1183 C CB  . GLN A 0 161 . -47.598  31.822  102.349  1.00 33.29 161 A 1 
ATOM 1184 O O   . GLN A 0 161 . -50.108  32.827  103.637  1.00 33.29 161 A 1 
ATOM 1185 C CG  . GLN A 0 161 . -46.509  31.451  101.333  1.00 33.29 161 A 1 
ATOM 1186 C CD  . GLN A 0 161 . -45.122  31.583  101.947  1.00 33.29 161 A 1 
ATOM 1187 N NE2 . GLN A 0 161 . -44.478  30.502  102.331  1.00 33.29 161 A 1 
ATOM 1188 O OE1 . GLN A 0 161 . -44.594  32.666  102.113  1.00 33.29 161 A 1 
ATOM 1189 N N   . ALA A 0 162 . -50.833  30.791  103.007  1.00 34.89 162 A 1 
ATOM 1190 C CA  . ALA A 0 162 . -51.575  30.421  104.219  1.00 34.89 162 A 1 
ATOM 1191 C C   . ALA A 0 162 . -51.542  28.877  104.338  1.00 34.89 162 A 1 
ATOM 1192 C CB  . ALA A 0 162 . -53.003  30.976  104.128  1.00 34.89 162 A 1 
ATOM 1193 O O   . ALA A 0 162 . -52.200  28.190  103.568  1.00 34.89 162 A 1 
ATOM 1194 N N   . ALA A 0 163 . -50.624  28.237  105.068  1.00 33.39 163 A 1 
ATOM 1195 C CA  . ALA A 0 163 . -50.301  28.324  106.503  1.00 33.39 163 A 1 
ATOM 1196 C C   . ALA A 0 163 . -51.225  27.481  107.412  1.00 33.39 163 A 1 
ATOM 1197 C CB  . ALA A 0 163 . -50.023  29.744  107.013  1.00 33.39 163 A 1 
ATOM 1198 O O   . ALA A 0 163 . -52.048  27.999  108.150  1.00 33.39 163 A 1 
ATOM 1199 N N   . GLN A 0 164 . -50.988  26.164  107.360  1.00 33.67 164 A 1 
ATOM 1200 C CA  . GLN A 0 164 . -50.985  25.200  108.475  1.00 33.67 164 A 1 
ATOM 1201 C C   . GLN A 0 164 . -52.181  25.091  109.451  1.00 33.67 164 A 1 
ATOM 1202 C CB  . GLN A 0 164 . -49.687  25.363  109.289  1.00 33.67 164 A 1 
ATOM 1203 O O   . GLN A 0 164 . -52.487  25.982  110.234  1.00 33.67 164 A 1 
ATOM 1204 C CG  . GLN A 0 164 . -48.418  25.052  108.482  1.00 33.67 164 A 1 
ATOM 1205 C CD  . GLN A 0 164 . -47.165  25.307  109.309  1.00 33.67 164 A 1 
ATOM 1206 N NE2 . GLN A 0 164 . -46.552  24.299  109.888  1.00 33.67 164 A 1 
ATOM 1207 O OE1 . GLN A 0 164 . -46.715  26.426  109.454  1.00 33.67 164 A 1 
ATOM 1208 N N   . SER A 0 165 . -52.611  23.831  109.601  1.00 29.06 165 A 1 
ATOM 1209 C CA  . SER A 0 165 . -53.387  23.250  110.710  1.00 29.06 165 A 1 
ATOM 1210 C C   . SER A 0 165 . -54.881  23.590  110.796  1.00 29.06 165 A 1 
ATOM 1211 C CB  . SER A 0 165 . -52.684  23.456  112.066  1.00 29.06 165 A 1 
ATOM 1212 O O   . SER A 0 165 . -55.281  24.744  110.801  1.00 29.06 165 A 1 
ATOM 1213 O OG  . SER A 0 165 . -52.889  24.745  112.600  1.00 29.06 165 A 1 
ATOM 1214 N N   . TRP A 0 166 . -55.692  22.544  110.976  1.00 33.92 166 A 1 
ATOM 1215 C CA  . TRP A 0 166 . -56.488  22.296  112.188  1.00 33.92 166 A 1 
ATOM 1216 C C   . TRP A 0 166 . -56.890  20.806  112.214  1.00 33.92 166 A 1 
ATOM 1217 C CB  . TRP A 0 166 . -57.697  23.246  112.298  1.00 33.92 166 A 1 
ATOM 1218 O O   . TRP A 0 166 . -56.821  20.126  111.190  1.00 33.92 166 A 1 
ATOM 1219 C CG  . TRP A 0 166 . -57.568  24.337  113.331  1.00 33.92 166 A 1 
ATOM 1220 C CD1 . TRP A 0 166 . -56.447  25.042  113.623  1.00 33.92 166 A 1 
ATOM 1221 C CD2 . TRP A 0 166 . -58.605  24.901  114.199  1.00 33.92 166 A 1 
ATOM 1222 C CE2 . TRP A 0 166 . -58.029  25.949  114.981  1.00 33.92 166 A 1 
ATOM 1223 C CE3 . TRP A 0 166 . -59.980  24.645  114.397  1.00 33.92 166 A 1 
ATOM 1224 N NE1 . TRP A 0 166 . -56.713  25.987  114.588  1.00 33.92 166 A 1 
ATOM 1225 C CH2 . TRP A 0 166 . -60.134  26.422  116.072  1.00 33.92 166 A 1 
ATOM 1226 C CZ2 . TRP A 0 166 . -58.769  26.704  115.902  1.00 33.92 166 A 1 
ATOM 1227 C CZ3 . TRP A 0 166 . -60.735  25.395  115.322  1.00 33.92 166 A 1 
ATOM 1228 N N   . LYS A 0 167 . -57.235  20.256  113.388  1.00 34.63 167 A 1 
ATOM 1229 C CA  . LYS A 0 167 . -57.636  18.842  113.549  1.00 34.63 167 A 1 
ATOM 1230 C C   . LYS A 0 167 . -59.139  18.712  113.807  1.00 34.63 167 A 1 
ATOM 1231 C CB  . LYS A 0 167 . -56.894  18.174  114.726  1.00 34.63 167 A 1 
ATOM 1232 O O   . LYS A 0 167 . -59.640  19.329  114.739  1.00 34.63 167 A 1 
ATOM 1233 C CG  . LYS A 0 167 . -55.500  17.613  114.409  1.00 34.63 167 A 1 
ATOM 1234 C CD  . LYS A 0 167 . -54.971  16.861  115.645  1.00 34.63 167 A 1 
ATOM 1235 C CE  . LYS A 0 167 . -53.621  16.186  115.370  1.00 34.63 167 A 1 
ATOM 1236 N NZ  . LYS A 0 167 . -53.113  15.471  116.571  1.00 34.63 167 A 1 
ATOM 1237 N N   . GLY A 0 168 . -59.775  17.764  113.115  1.00 31.65 168 A 1 
ATOM 1238 C CA  . GLY A 0 168 . -61.037  17.129  113.522  1.00 31.65 168 A 1 
ATOM 1239 C C   . GLY A 0 168 . -62.196  17.277  112.525  1.00 31.65 168 A 1 
ATOM 1240 O O   . GLY A 0 168 . -62.148  18.138  111.661  1.00 31.65 168 A 1 
ATOM 1241 N N   . ALA A 0 169 . -63.267  16.478  112.600  1.00 27.72 169 A 1 
ATOM 1242 C CA  . ALA A 0 169 . -63.445  15.189  113.293  1.00 27.72 169 A 1 
ATOM 1243 C C   . ALA A 0 169 . -64.801  14.546  112.898  1.00 27.72 169 A 1 
ATOM 1244 C CB  . ALA A 0 169 . -63.416  15.382  114.824  1.00 27.72 169 A 1 
ATOM 1245 O O   . ALA A 0 169 . -65.834  14.908  113.453  1.00 27.72 169 A 1 
ATOM 1246 N N   . SER A 0 170 . -64.813  13.610  111.942  1.00 41.47 170 A 1 
ATOM 1247 C CA  . SER A 0 170 . -65.935  12.689  111.613  1.00 41.47 170 A 1 
ATOM 1248 C C   . SER A 0 170 . -65.470  11.793  110.448  1.00 41.47 170 A 1 
ATOM 1249 C CB  . SER A 0 170 . -67.238  13.419  111.206  1.00 41.47 170 A 1 
ATOM 1250 O O   . SER A 0 170 . -65.410  12.251  109.318  1.00 41.47 170 A 1 
ATOM 1251 O OG  . SER A 0 170 . -67.052  14.783  110.883  1.00 41.47 170 A 1 
ATOM 1252 N N   . ALA A 0 171 . -64.890  10.603  110.617  1.00 31.66 171 A 1 
ATOM 1253 C CA  . ALA A 0 171 . -65.197  9.445   111.465  1.00 31.66 171 A 1 
ATOM 1254 C C   . ALA A 0 171 . -66.387  8.596   110.962  1.00 31.66 171 A 1 
ATOM 1255 C CB  . ALA A 0 171 . -65.243  9.754   112.970  1.00 31.66 171 A 1 
ATOM 1256 O O   . ALA A 0 171 . -67.528  9.035   111.000  1.00 31.66 171 A 1 
ATOM 1257 N N   . GLN A 0 172 . -66.069  7.343   110.598  1.00 30.31 172 A 1 
ATOM 1258 C CA  . GLN A 0 172 . -66.963  6.177   110.466  1.00 30.31 172 A 1 
ATOM 1259 C C   . GLN A 0 172 . -68.017  6.180   109.335  1.00 30.31 172 A 1 
ATOM 1260 C CB  . GLN A 0 172 . -67.621  5.871   111.832  1.00 30.31 172 A 1 
ATOM 1261 O O   . GLN A 0 172 . -69.176  6.490   109.579  1.00 30.31 172 A 1 
ATOM 1262 C CG  . GLN A 0 172 . -66.637  5.687   112.997  1.00 30.31 172 A 1 
ATOM 1263 C CD  . GLN A 0 172 . -67.374  5.587   114.326  1.00 30.31 172 A 1 
ATOM 1264 N NE2 . GLN A 0 172 . -67.725  4.404   114.779  1.00 30.31 172 A 1 
ATOM 1265 O OE1 . GLN A 0 172 . -67.641  6.570   114.991  1.00 30.31 172 A 1 
ATOM 1266 N N   . HIS A 0 173 . -67.675  5.629   108.159  1.00 34.96 173 A 1 
ATOM 1267 C CA  . HIS A 0 173 . -68.148  4.288   107.740  1.00 34.96 173 A 1 
ATOM 1268 C C   . HIS A 0 173 . -67.532  3.815   106.404  1.00 34.96 173 A 1 
ATOM 1269 C CB  . HIS A 0 173 . -69.692  4.189   107.650  1.00 34.96 173 A 1 
ATOM 1270 O O   . HIS A 0 173 . -67.053  4.622   105.619  1.00 34.96 173 A 1 
ATOM 1271 C CG  . HIS A 0 173 . -70.240  3.253   108.703  1.00 34.96 173 A 1 
ATOM 1272 C CD2 . HIS A 0 173 . -70.400  3.526   110.036  1.00 34.96 173 A 1 
ATOM 1273 N ND1 . HIS A 0 173 . -70.588  1.932   108.518  1.00 34.96 173 A 1 
ATOM 1274 C CE1 . HIS A 0 173 . -70.939  1.425   109.713  1.00 34.96 173 A 1 
ATOM 1275 N NE2 . HIS A 0 173 . -70.817  2.353   110.672  1.00 34.96 173 A 1 
ATOM 1276 N N   . GLY A 0 174 . -67.596  2.500   106.148  1.00 34.57 174 A 1 
ATOM 1277 C CA  . GLY A 0 174 . -67.640  1.920   104.793  1.00 34.57 174 A 1 
ATOM 1278 C C   . GLY A 0 174 . -66.377  2.006   103.926  1.00 34.57 174 A 1 
ATOM 1279 O O   . GLY A 0 174 . -66.302  2.823   103.016  1.00 34.57 174 A 1 
ATOM 1280 N N   . ALA A 0 175 . -65.435  1.075   104.105  1.00 30.54 175 A 1 
ATOM 1281 C CA  . ALA A 0 175 . -64.402  0.828   103.098  1.00 30.54 175 A 1 
ATOM 1282 C C   . ALA A 0 175 . -65.002  0.074   101.893  1.00 30.54 175 A 1 
ATOM 1283 C CB  . ALA A 0 175 . -63.236  0.069   103.747  1.00 30.54 175 A 1 
ATOM 1284 O O   . ALA A 0 175 . -65.135  -1.148  101.930  1.00 30.54 175 A 1 
ATOM 1285 N N   . ALA A 0 176 . -65.352  0.799   100.830  1.00 36.62 176 A 1 
ATOM 1286 C CA  . ALA A 0 176 . -65.737  0.227   99.541   1.00 36.62 176 A 1 
ATOM 1287 C C   . ALA A 0 176 . -64.593  0.410   98.534   1.00 36.62 176 A 1 
ATOM 1288 C CB  . ALA A 0 176 . -67.047  0.875   99.075   1.00 36.62 176 A 1 
ATOM 1289 O O   . ALA A 0 176 . -64.185  1.536   98.246   1.00 36.62 176 A 1 
ATOM 1290 N N   . LYS A 0 177 . -64.064  -0.694  97.992   1.00 36.25 177 A 1 
ATOM 1291 C CA  . LYS A 0 177 . -63.144  -0.640  96.850   1.00 36.25 177 A 1 
ATOM 1292 C C   . LYS A 0 177 . -63.950  -0.268  95.605   1.00 36.25 177 A 1 
ATOM 1293 C CB  . LYS A 0 177 . -62.442  -1.992  96.628   1.00 36.25 177 A 1 
ATOM 1294 O O   . LYS A 0 177 . -64.616  -1.132  95.044   1.00 36.25 177 A 1 
ATOM 1295 C CG  . LYS A 0 177 . -61.358  -2.351  97.656   1.00 36.25 177 A 1 
ATOM 1296 C CD  . LYS A 0 177 . -60.728  -3.690  97.238   1.00 36.25 177 A 1 
ATOM 1297 C CE  . LYS A 0 177 . -59.558  -4.103  98.138   1.00 36.25 177 A 1 
ATOM 1298 N NZ  . LYS A 0 177 . -58.935  -5.358  97.640   1.00 36.25 177 A 1 
ATOM 1299 N N   . GLY A 0 178 . -63.879  0.991   95.179   1.00 36.00 178 A 1 
ATOM 1300 C CA  . GLY A 0 178 . -64.279  1.372   93.825   1.00 36.00 178 A 1 
ATOM 1301 C C   . GLY A 0 178 . -63.301  0.749   92.834   1.00 36.00 178 A 1 
ATOM 1302 O O   . GLY A 0 178 . -62.202  1.270   92.654   1.00 36.00 178 A 1 
ATOM 1303 N N   . GLY A 0 179 . -63.663  -0.405  92.276   1.00 31.94 179 A 1 
ATOM 1304 C CA  . GLY A 0 179 . -62.967  -0.984  91.134   1.00 31.94 179 A 1 
ATOM 1305 C C   . GLY A 0 179 . -63.391  -0.219  89.893   1.00 31.94 179 A 1 
ATOM 1306 O O   . GLY A 0 179 . -64.487  -0.452  89.400   1.00 31.94 179 A 1 
ATOM 1307 N N   . TYR A 0 180 . -62.554  0.721   89.460   1.00 38.59 180 A 1 
ATOM 1308 C CA  . TYR A 0 180 . -62.744  1.453   88.214   1.00 38.59 180 A 1 
ATOM 1309 C C   . TYR A 0 180 . -61.888  0.798   87.127   1.00 38.59 180 A 1 
ATOM 1310 C CB  . TYR A 0 180 . -62.421  2.941   88.409   1.00 38.59 180 A 1 
ATOM 1311 O O   . TYR A 0 180 . -60.673  0.647   87.290   1.00 38.59 180 A 1 
ATOM 1312 C CG  . TYR A 0 180 . -63.225  3.619   89.509   1.00 38.59 180 A 1 
ATOM 1313 C CD1 . TYR A 0 180 . -64.585  3.923   89.304   1.00 38.59 180 A 1 
ATOM 1314 C CD2 . TYR A 0 180 . -62.616  3.931   90.742   1.00 38.59 180 A 1 
ATOM 1315 C CE1 . TYR A 0 180 . -65.334  4.541   90.326   1.00 38.59 180 A 1 
ATOM 1316 C CE2 . TYR A 0 180 . -63.358  4.555   91.763   1.00 38.59 180 A 1 
ATOM 1317 O OH  . TYR A 0 180 . -65.436  5.459   92.545   1.00 38.59 180 A 1 
ATOM 1318 C CZ  . TYR A 0 180 . -64.720  4.861   91.554   1.00 38.59 180 A 1 
ATOM 1319 N N   . ASP A 0 181 . -62.556  0.422   86.051   1.00 37.13 181 A 1 
ATOM 1320 C CA  . ASP A 0 181 . -62.057  -0.064  84.769   1.00 37.13 181 A 1 
ATOM 1321 C C   . ASP A 0 181 . -61.068  0.943   84.156   1.00 37.13 181 A 1 
ATOM 1322 C CB  . ASP A 0 181 . -63.257  -0.389  83.836   1.00 37.13 181 A 1 
ATOM 1323 O O   . ASP A 0 181 . -61.425  1.996   83.634   1.00 37.13 181 A 1 
ATOM 1324 C CG  . ASP A 0 181 . -64.597  0.363   84.060   1.00 37.13 181 A 1 
ATOM 1325 O OD1 . ASP A 0 181 . -64.634  1.409   84.760   1.00 37.13 181 A 1 
ATOM 1326 O OD2 . ASP A 0 181 . -65.633  -0.179  83.624   1.00 37.13 181 A 1 
ATOM 1327 N N   . ASN A 0 182 . -59.774  0.635   84.274   1.00 36.33 182 A 1 
ATOM 1328 C CA  . ASN A 0 182 . -58.681  1.410   83.680   1.00 36.33 182 A 1 
ATOM 1329 C C   . ASN A 0 182 . -58.078  0.589   82.537   1.00 36.33 182 A 1 
ATOM 1330 C CB  . ASN A 0 182 . -57.655  1.840   84.748   1.00 36.33 182 A 1 
ATOM 1331 O O   . ASN A 0 182 . -56.892  0.248   82.556   1.00 36.33 182 A 1 
ATOM 1332 C CG  . ASN A 0 182 . -58.115  3.028   85.566   1.00 36.33 182 A 1 
ATOM 1333 N ND2 . ASN A 0 182 . -58.958  2.822   86.547   1.00 36.33 182 A 1 
ATOM 1334 O OD1 . ASN A 0 182 . -57.702  4.159   85.362   1.00 36.33 182 A 1 
ATOM 1335 N N   . ASP A 0 183 . -58.922  0.251   81.566   1.00 41.80 183 A 1 
ATOM 1336 C CA  . ASP A 0 183 . -58.646  -0.767  80.553   1.00 41.80 183 A 1 
ATOM 1337 C C   . ASP A 0 183 . -57.786  -0.180  79.424   1.00 41.80 183 A 1 
ATOM 1338 C CB  . ASP A 0 183 . -59.960  -1.445  80.132   1.00 41.80 183 A 1 
ATOM 1339 O O   . ASP A 0 183 . -58.213  0.098   78.305   1.00 41.80 183 A 1 
ATOM 1340 C CG  . ASP A 0 183 . -60.568  -2.310  81.256   1.00 41.80 183 A 1 
ATOM 1341 O OD1 . ASP A 0 183 . -60.097  -2.217  82.420   1.00 41.80 183 A 1 
ATOM 1342 O OD2 . ASP A 0 183 . -61.497  -3.079  80.941   1.00 41.80 183 A 1 
ATOM 1343 N N   . VAL A 0 184 . -56.524  0.075   79.774   1.00 40.01 184 A 1 
ATOM 1344 C CA  . VAL A 0 184 . -55.516  0.701   78.921   1.00 40.01 184 A 1 
ATOM 1345 C C   . VAL A 0 184 . -54.604  -0.371  78.336   1.00 40.01 184 A 1 
ATOM 1346 C CB  . VAL A 0 184 . -54.722  1.778   79.695   1.00 40.01 184 A 1 
ATOM 1347 O O   . VAL A 0 184 . -53.551  -0.683  78.894   1.00 40.01 184 A 1 
ATOM 1348 C CG1 . VAL A 0 184 . -53.690  2.483   78.798   1.00 40.01 184 A 1 
ATOM 1349 C CG2 . VAL A 0 184 . -55.643  2.874   80.248   1.00 40.01 184 A 1 
ATOM 1350 N N   . TRP A 0 185 . -54.954  -0.878  77.154   1.00 49.19 185 A 1 
ATOM 1351 C CA  . TRP A 0 185 . -53.989  -1.552  76.288   1.00 49.19 185 A 1 
ATOM 1352 C C   . TRP A 0 185 . -54.165  -1.149  74.823   1.00 49.19 185 A 1 
ATOM 1353 C CB  . TRP A 0 185 . -54.007  -3.069  76.506   1.00 49.19 185 A 1 
ATOM 1354 O O   . TRP A 0 185 . -55.221  -1.304  74.224   1.00 49.19 185 A 1 
ATOM 1355 C CG  . TRP A 0 185 . -55.261  -3.809  76.160   1.00 49.19 185 A 1 
ATOM 1356 C CD1 . TRP A 0 185 . -56.229  -4.157  77.036   1.00 49.19 185 A 1 
ATOM 1357 C CD2 . TRP A 0 185 . -55.654  -4.399  74.882   1.00 49.19 185 A 1 
ATOM 1358 C CE2 . TRP A 0 185 . -56.870  -5.116  75.069   1.00 49.19 185 A 1 
ATOM 1359 C CE3 . TRP A 0 185 . -55.099  -4.414  73.582   1.00 49.19 185 A 1 
ATOM 1360 N NE1 . TRP A 0 185 . -57.165  -4.949  76.402   1.00 49.19 185 A 1 
ATOM 1361 C CH2 . TRP A 0 185 . -56.903  -5.838  72.757   1.00 49.19 185 A 1 
ATOM 1362 C CZ2 . TRP A 0 185 . -57.488  -5.827  74.032   1.00 49.19 185 A 1 
ATOM 1363 C CZ3 . TRP A 0 185 . -55.712  -5.124  72.529   1.00 49.19 185 A 1 
ATOM 1364 N N   . ALA A 0 186 . -53.086  -0.647  74.225   1.00 45.31 186 A 1 
ATOM 1365 C CA  . ALA A 0 186 . -52.994  -0.398  72.793   1.00 45.31 186 A 1 
ATOM 1366 C C   . ALA A 0 186 . -51.919  -1.326  72.221   1.00 45.31 186 A 1 
ATOM 1367 C CB  . ALA A 0 186 . -52.703  1.091   72.557   1.00 45.31 186 A 1 
ATOM 1368 O O   . ALA A 0 186 . -50.726  -1.099  72.422   1.00 45.31 186 A 1 
ATOM 1369 N N   . LYS A 0 187 . -52.332  -2.388  71.521   1.00 47.53 187 A 1 
ATOM 1370 C CA  . LYS A 0 187 . -51.410  -3.226  70.743   1.00 47.53 187 A 1 
ATOM 1371 C C   . LYS A 0 187 . -51.170  -2.517  69.409   1.00 47.53 187 A 1 
ATOM 1372 C CB  . LYS A 0 187 . -51.959  -4.661  70.592   1.00 47.53 187 A 1 
ATOM 1373 O O   . LYS A 0 187 . -52.021  -2.552  68.529   1.00 47.53 187 A 1 
ATOM 1374 C CG  . LYS A 0 187 . -51.925  -5.443  71.922   1.00 47.53 187 A 1 
ATOM 1375 C CD  . LYS A 0 187 . -52.493  -6.868  71.780   1.00 47.53 187 A 1 
ATOM 1376 C CE  . LYS A 0 187 . -52.675  -7.601  73.128   1.00 47.53 187 A 1 
ATOM 1377 N NZ  . LYS A 0 187 . -53.981  -7.309  73.782   1.00 47.53 187 A 1 
ATOM 1378 N N   . GLN A 0 188 . -50.048  -1.807  69.304   1.00 52.00 188 A 1 
ATOM 1379 C CA  . GLN A 0 188 . -49.687  -1.049  68.104   1.00 52.00 188 A 1 
ATOM 1380 C C   . GLN A 0 188 . -49.391  -2.005  66.940   1.00 52.00 188 A 1 
ATOM 1381 C CB  . GLN A 0 188 . -48.475  -0.145  68.397   1.00 52.00 188 A 1 
ATOM 1382 O O   . GLN A 0 188 . -48.482  -2.832  67.035   1.00 52.00 188 A 1 
ATOM 1383 C CG  . GLN A 0 188 . -48.795  0.979   69.397   1.00 52.00 188 A 1 
ATOM 1384 C CD  . GLN A 0 188 . -47.541  1.745   69.802   1.00 52.00 188 A 1 
ATOM 1385 N NE2 . GLN A 0 188 . -47.104  2.711   69.026   1.00 52.00 188 A 1 
ATOM 1386 O OE1 . GLN A 0 188 . -46.918  1.471   70.813   1.00 52.00 188 A 1 
ATOM 1387 N N   . ALA A 0 189 . -50.138  -1.874  65.843   1.00 52.63 189 A 1 
ATOM 1388 C CA  . ALA A 0 189 . -49.712  -2.379  64.546   1.00 52.63 189 A 1 
ATOM 1389 C C   . ALA A 0 189 . -48.664  -1.421  63.956   1.00 52.63 189 A 1 
ATOM 1390 C CB  . ALA A 0 189 . -50.935  -2.553  63.637   1.00 52.63 189 A 1 
ATOM 1391 O O   . ALA A 0 189 . -48.840  -0.198  63.987   1.00 52.63 189 A 1 
ATOM 1392 N N   . TYR A 0 190 . -47.583  -1.993  63.436   1.00 55.97 190 A 1 
ATOM 1393 C CA  . TYR A 0 190 . -46.529  -1.285  62.720   1.00 55.97 190 A 1 
ATOM 1394 C C   . TYR A 0 190 . -46.547  -1.770  61.274   1.00 55.97 190 A 1 
ATOM 1395 C CB  . TYR A 0 190 . -45.167  -1.553  63.379   1.00 55.97 190 A 1 
ATOM 1396 O O   . TYR A 0 190 . -46.529  -2.984  61.052   1.00 55.97 190 A 1 
ATOM 1397 C CG  . TYR A 0 190 . -45.026  -1.000  64.787   1.00 55.97 190 A 1 
ATOM 1398 C CD1 . TYR A 0 190 . -44.575  0.320   64.973   1.00 55.97 190 A 1 
ATOM 1399 C CD2 . TYR A 0 190 . -45.349  -1.795  65.906   1.00 55.97 190 A 1 
ATOM 1400 C CE1 . TYR A 0 190 . -44.442  0.845   66.273   1.00 55.97 190 A 1 
ATOM 1401 C CE2 . TYR A 0 190 . -45.222  -1.274  67.208   1.00 55.97 190 A 1 
ATOM 1402 O OH  . TYR A 0 190 . -44.650  0.574   68.642   1.00 55.97 190 A 1 
ATOM 1403 C CZ  . TYR A 0 190 . -44.765  0.050   67.392   1.00 55.97 190 A 1 
ATOM 1404 N N   . GLY A 0 191 . -46.602  -0.833  60.332   1.00 60.56 191 A 1 
ATOM 1405 C CA  . GLY A 0 191 . -46.077  -1.059  58.995   1.00 60.56 191 A 1 
ATOM 1406 C C   . GLY A 0 191 . -44.568  -0.818  58.989   1.00 60.56 191 A 1 
ATOM 1407 O O   . GLY A 0 191 . -44.018  -0.194  59.909   1.00 60.56 191 A 1 
ATOM 1408 N N   . SER A 0 192 . -43.896  -1.332  57.972   1.00 67.99 192 A 1 
ATOM 1409 C CA  . SER A 0 192 . -42.540  -0.920  57.633   1.00 67.99 192 A 1 
ATOM 1410 C C   . SER A 0 192 . -42.343  -1.020  56.135   1.00 67.99 192 A 1 
ATOM 1411 C CB  . SER A 0 192 . -41.488  -1.760  58.356   1.00 67.99 192 A 1 
ATOM 1412 O O   . SER A 0 192 . -42.379  -2.125  55.588   1.00 67.99 192 A 1 
ATOM 1413 O OG  . SER A 0 192 . -41.630  -3.135  58.057   1.00 67.99 192 A 1 
ATOM 1414 N N   . ASP A 0 193 . -42.125  0.146   55.560   1.00 71.52 193 A 1 
ATOM 1415 C CA  . ASP A 0 193 . -41.824  0.413   54.170   1.00 71.52 193 A 1 
ATOM 1416 C C   . ASP A 0 193 . -40.319  0.158   53.962   1.00 71.52 193 A 1 
ATOM 1417 C CB  . ASP A 0 193 . -42.219  1.875   53.866   1.00 71.52 193 A 1 
ATOM 1418 O O   . ASP A 0 193 . -39.501  0.553   54.807   1.00 71.52 193 A 1 
ATOM 1419 C CG  . ASP A 0 193 . -43.408  2.405   54.701   1.00 71.52 193 A 1 
ATOM 1420 O OD1 . ASP A 0 193 . -43.234  2.652   55.931   1.00 71.52 193 A 1 
ATOM 1421 O OD2 . ASP A 0 193 . -44.552  2.459   54.193   1.00 71.52 193 A 1 
ATOM 1422 N N   . PHE A 0 194 . -39.929  -0.554  52.903   1.00 74.80 194 A 1 
ATOM 1423 C CA  . PHE A 0 194 . -38.519  -0.922  52.684   1.00 74.80 194 A 1 
ATOM 1424 C C   . PHE A 0 194 . -38.126  -0.921  51.201   1.00 74.80 194 A 1 
ATOM 1425 C CB  . PHE A 0 194 . -38.187  -2.253  53.391   1.00 74.80 194 A 1 
ATOM 1426 O O   . PHE A 0 194 . -37.708  -1.938  50.645   1.00 74.80 194 A 1 
ATOM 1427 C CG  . PHE A 0 194 . -38.038  -2.213  54.906   1.00 74.80 194 A 1 
ATOM 1428 C CD1 . PHE A 0 194 . -37.096  -1.357  55.509   1.00 74.80 194 A 1 
ATOM 1429 C CD2 . PHE A 0 194 . -38.788  -3.090  55.710   1.00 74.80 194 A 1 
ATOM 1430 C CE1 . PHE A 0 194 . -36.906  -1.372  56.903   1.00 74.80 194 A 1 
ATOM 1431 C CE2 . PHE A 0 194 . -38.577  -3.131  57.101   1.00 74.80 194 A 1 
ATOM 1432 C CZ  . PHE A 0 194 . -37.641  -2.270  57.700   1.00 74.80 194 A 1 
ATOM 1433 N N   . ASP A 0 195 . -38.203  0.254   50.585   1.00 76.44 195 A 1 
ATOM 1434 C CA  . ASP A 0 195 . -37.734  0.501   49.223   1.00 76.44 195 A 1 
ATOM 1435 C C   . ASP A 0 195 . -36.206  0.677   49.173   1.00 76.44 195 A 1 
ATOM 1436 C CB  . ASP A 0 195 . -38.420  1.764   48.661   1.00 76.44 195 A 1 
ATOM 1437 O O   . ASP A 0 195 . -35.645  1.612   49.751   1.00 76.44 195 A 1 
ATOM 1438 C CG  . ASP A 0 195 . -39.652  1.512   47.785   1.00 76.44 195 A 1 
ATOM 1439 O OD1 . ASP A 0 195 . -39.995  0.335   47.560   1.00 76.44 195 A 1 
ATOM 1440 O OD2 . ASP A 0 195 . -40.137  2.522   47.220   1.00 76.44 195 A 1 
ATOM 1441 N N   . SER A 0 196 . -35.510  -0.147  48.387   1.00 78.25 196 A 1 
ATOM 1442 C CA  . SER A 0 196 . -34.146  0.154   47.936   1.00 78.25 196 A 1 
ATOM 1443 C C   . SER A 0 196 . -34.098  0.217   46.415   1.00 78.25 196 A 1 
ATOM 1444 C CB  . SER A 0 196 . -33.104  -0.804  48.521   1.00 78.25 196 A 1 
ATOM 1445 O O   . SER A 0 196 . -34.332  -0.783  45.733   1.00 78.25 196 A 1 
ATOM 1446 O OG  . SER A 0 196 . -33.225  -2.116  48.016   1.00 78.25 196 A 1 
ATOM 1447 N N   . ARG A 0 197 . -33.790  1.405   45.891   1.00 80.92 197 A 1 
ATOM 1448 C CA  . ARG A 0 197 . -33.765  1.712   44.459   1.00 80.92 197 A 1 
ATOM 1449 C C   . ARG A 0 197 . -32.381  2.248   44.113   1.00 80.92 197 A 1 
ATOM 1450 C CB  . ARG A 0 197 . -34.893  2.704   44.094   1.00 80.92 197 A 1 
ATOM 1451 O O   . ARG A 0 197 . -32.007  3.320   44.587   1.00 80.92 197 A 1 
ATOM 1452 C CG  . ARG A 0 197 . -36.207  2.489   44.877   1.00 80.92 197 A 1 
ATOM 1453 C CD  . ARG A 0 197 . -37.346  3.389   44.383   1.00 80.92 197 A 1 
ATOM 1454 N NE  . ARG A 0 197 . -37.903  2.870   43.124   1.00 80.92 197 A 1 
ATOM 1455 N NH1 . ARG A 0 197 . -38.304  4.811   41.968   1.00 80.92 197 A 1 
ATOM 1456 N NH2 . ARG A 0 197 . -38.743  2.820   41.043   1.00 80.92 197 A 1 
ATOM 1457 C CZ  . ARG A 0 197 . -38.316  3.512   42.056   1.00 80.92 197 A 1 
ATOM 1458 N N   . TRP A 0 198 . -31.624  1.519   43.308   1.00 86.07 198 A 1 
ATOM 1459 C CA  . TRP A 0 198 . -30.260  1.873   42.918   1.00 86.07 198 A 1 
ATOM 1460 C C   . TRP A 0 198 . -30.121  1.865   41.402   1.00 86.07 198 A 1 
ATOM 1461 C CB  . TRP A 0 198 . -29.276  0.900   43.578   1.00 86.07 198 A 1 
ATOM 1462 O O   . TRP A 0 198 . -30.769  1.072   40.718   1.00 86.07 198 A 1 
ATOM 1463 C CG  . TRP A 0 198 . -27.848  0.972   43.119   1.00 86.07 198 A 1 
ATOM 1464 C CD1 . TRP A 0 198 . -26.886  1.762   43.641   1.00 86.07 198 A 1 
ATOM 1465 C CD2 . TRP A 0 198 . -27.199  0.218   42.049   1.00 86.07 198 A 1 
ATOM 1466 C CE2 . TRP A 0 198 . -25.802  0.506   42.076   1.00 86.07 198 A 1 
ATOM 1467 C CE3 . TRP A 0 198 . -27.644  -0.711  41.086   1.00 86.07 198 A 1 
ATOM 1468 N NE1 . TRP A 0 198 . -25.678  1.505   43.021   1.00 86.07 198 A 1 
ATOM 1469 C CH2 . TRP A 0 198 . -25.359  -1.101  40.315   1.00 86.07 198 A 1 
ATOM 1470 C CZ2 . TRP A 0 198 . -24.883  -0.186  41.270   1.00 86.07 198 A 1 
ATOM 1471 C CZ3 . TRP A 0 198 . -26.739  -1.348  40.216   1.00 86.07 198 A 1 
ATOM 1472 N N   . GLY A 0 199 . -29.236  2.703   40.875   1.00 82.89 199 A 1 
ATOM 1473 C CA  . GLY A 0 199 . -28.892  2.632   39.470   1.00 82.89 199 A 1 
ATOM 1474 C C   . GLY A 0 199 . -27.628  3.377   39.083   1.00 82.89 199 A 1 
ATOM 1475 O O   . GLY A 0 199 . -27.019  4.117   39.864   1.00 82.89 199 A 1 
ATOM 1476 N N   . LYS A 0 200 . -27.234  3.121   37.840   1.00 84.95 200 A 1 
ATOM 1477 C CA  . LYS A 0 200 . -26.078  3.684   37.158   1.00 84.95 200 A 1 
ATOM 1478 C C   . LYS A 0 200 . -26.456  4.035   35.738   1.00 84.95 200 A 1 
ATOM 1479 C CB  . LYS A 0 200 . -24.930  2.671   37.138   1.00 84.95 200 A 1 
ATOM 1480 O O   . LYS A 0 200 . -26.879  3.145   35.005   1.00 84.95 200 A 1 
ATOM 1481 C CG  . LYS A 0 200 . -24.439  2.458   38.563   1.00 84.95 200 A 1 
ATOM 1482 C CD  . LYS A 0 200 . -23.093  1.742   38.600   1.00 84.95 200 A 1 
ATOM 1483 C CE  . LYS A 0 200 . -22.575  2.049   39.997   1.00 84.95 200 A 1 
ATOM 1484 N NZ  . LYS A 0 200 . -21.130  1.818   40.149   1.00 84.95 200 A 1 
ATOM 1485 N N   . SER A 0 201 . -26.234  5.286   35.366   1.00 81.30 201 A 1 
ATOM 1486 C CA  . SER A 0 201 . -26.347  5.747   33.988   1.00 81.30 201 A 1 
ATOM 1487 C C   . SER A 0 201 . -24.985  6.224   33.479   1.00 81.30 201 A 1 
ATOM 1488 C CB  . SER A 0 201 . -27.435  6.816   33.848   1.00 81.30 201 A 1 
ATOM 1489 O O   . SER A 0 201 . -24.234  6.908   34.183   1.00 81.30 201 A 1 
ATOM 1490 O OG  . SER A 0 201 . -27.189  7.919   34.701   1.00 81.30 201 A 1 
ATOM 1491 N N   . TYR A 0 202 . -24.655  5.859   32.244   1.00 79.12 202 A 1 
ATOM 1492 C CA  . TYR A 0 202 . -23.711  6.607   31.418   1.00 79.12 202 A 1 
ATOM 1493 C C   . TYR A 0 202 . -24.520  7.330   30.344   1.00 79.12 202 A 1 
ATOM 1494 C CB  . TYR A 0 202 . -22.668  5.688   30.756   1.00 79.12 202 A 1 
ATOM 1495 O O   . TYR A 0 202 . -25.227  6.669   29.583   1.00 79.12 202 A 1 
ATOM 1496 C CG  . TYR A 0 202 . -21.712  4.969   31.691   1.00 79.12 202 A 1 
ATOM 1497 C CD1 . TYR A 0 202 . -20.495  5.565   32.072   1.00 79.12 202 A 1 
ATOM 1498 C CD2 . TYR A 0 202 . -22.035  3.685   32.158   1.00 79.12 202 A 1 
ATOM 1499 C CE1 . TYR A 0 202 . -19.618  4.884   32.940   1.00 79.12 202 A 1 
ATOM 1500 C CE2 . TYR A 0 202 . -21.166  2.992   33.021   1.00 79.12 202 A 1 
ATOM 1501 O OH  . TYR A 0 202 . -19.144  2.975   34.316   1.00 79.12 202 A 1 
ATOM 1502 C CZ  . TYR A 0 202 . -19.961  3.600   33.426   1.00 79.12 202 A 1 
ATOM 1503 N N   . ASP A 0 203 . -24.367  8.652   30.249   1.00 78.33 203 A 1 
ATOM 1504 C CA  . ASP A 0 203 . -24.747  9.393   29.040   1.00 78.33 203 A 1 
ATOM 1505 C C   . ASP A 0 203 . -23.755  9.073   27.899   1.00 78.33 203 A 1 
ATOM 1506 C CB  . ASP A 0 203 . -24.775  10.906  29.317   1.00 78.33 203 A 1 
ATOM 1507 O O   . ASP A 0 203 . -22.854  8.239   28.048   1.00 78.33 203 A 1 
ATOM 1508 C CG  . ASP A 0 203 . -25.847  11.396  30.291   1.00 78.33 203 A 1 
ATOM 1509 O OD1 . ASP A 0 203 . -26.900  10.746  30.431   1.00 78.33 203 A 1 
ATOM 1510 O OD2 . ASP A 0 203 . -25.591  12.467  30.892   1.00 78.33 203 A 1 
ATOM 1511 N N   . SER A 0 204 . -23.884  9.749   26.752   1.00 83.11 204 A 1 
ATOM 1512 C CA  . SER A 0 204 . -23.192  9.335   25.533   1.00 83.11 204 A 1 
ATOM 1513 C C   . SER A 0 204 . -21.664  9.284   25.670   1.00 83.11 204 A 1 
ATOM 1514 C CB  . SER A 0 204 . -23.655  10.136  24.310   1.00 83.11 204 A 1 
ATOM 1515 O O   . SER A 0 204 . -21.020  10.162  26.257   1.00 83.11 204 A 1 
ATOM 1516 O OG  . SER A 0 204 . -23.016  11.390  24.184   1.00 83.11 204 A 1 
ATOM 1517 N N   . VAL A 0 205 . -21.073  8.222   25.111   1.00 85.08 205 A 1 
ATOM 1518 C CA  . VAL A 0 205 . -19.630  7.942   25.124   1.00 85.08 205 A 1 
ATOM 1519 C C   . VAL A 0 205 . -19.127  7.812   23.694   1.00 85.08 205 A 1 
ATOM 1520 C CB  . VAL A 0 205 . -19.281  6.681   25.939   1.00 85.08 205 A 1 
ATOM 1521 O O   . VAL A 0 205 . -19.646  7.026   22.903   1.00 85.08 205 A 1 
ATOM 1522 C CG1 . VAL A 0 205 . -17.763  6.428   25.957   1.00 85.08 205 A 1 
ATOM 1523 C CG2 . VAL A 0 205 . -19.737  6.797   27.396   1.00 85.08 205 A 1 
ATOM 1524 N N   . ASP A 0 206 . -18.072  8.556   23.371   1.00 90.22 206 A 1 
ATOM 1525 C CA  . ASP A 0 206 . -17.596  8.738   22.003   1.00 90.22 206 A 1 
ATOM 1526 C C   . ASP A 0 206 . -16.061  8.615   21.944   1.00 90.22 206 A 1 
ATOM 1527 C CB  . ASP A 0 206 . -18.144  10.088  21.512   1.00 90.22 206 A 1 
ATOM 1528 O O   . ASP A 0 206 . -15.316  9.453   22.461   1.00 90.22 206 A 1 
ATOM 1529 C CG  . ASP A 0 206 . -18.136  10.248  19.998   1.00 90.22 206 A 1 
ATOM 1530 O OD1 . ASP A 0 206 . -17.490  9.457   19.273   1.00 90.22 206 A 1 
ATOM 1531 O OD2 . ASP A 0 206 . -18.649  11.267  19.487   1.00 90.22 206 A 1 
ATOM 1532 N N   . ALA A 0 207 . -15.569  7.528   21.346   1.00 91.58 207 A 1 
ATOM 1533 C CA  . ALA A 0 207 . -14.160  7.144   21.326   1.00 91.58 207 A 1 
ATOM 1534 C C   . ALA A 0 207 . -13.653  6.990   19.886   1.00 91.58 207 A 1 
ATOM 1535 C CB  . ALA A 0 207 . -13.986  5.861   22.148   1.00 91.58 207 A 1 
ATOM 1536 O O   . ALA A 0 207 . -14.039  6.073   19.159   1.00 91.58 207 A 1 
ATOM 1537 N N   . LYS A 0 208 . -12.743  7.877   19.471   1.00 94.70 208 A 1 
ATOM 1538 C CA  . LYS A 0 208 . -12.212  7.953   18.101   1.00 94.70 208 A 1 
ATOM 1539 C C   . LYS A 0 208 . -10.685  7.881   18.101   1.00 94.70 208 A 1 
ATOM 1540 C CB  . LYS A 0 208 . -12.751  9.220   17.410   1.00 94.70 208 A 1 
ATOM 1541 O O   . LYS A 0 208 . -10.023  8.524   18.915   1.00 94.70 208 A 1 
ATOM 1542 C CG  . LYS A 0 208 . -14.250  9.120   17.070   1.00 94.70 208 A 1 
ATOM 1543 C CD  . LYS A 0 208 . -14.959  10.482  17.081   1.00 94.70 208 A 1 
ATOM 1544 C CE  . LYS A 0 208 . -16.423  10.292  16.658   1.00 94.70 208 A 1 
ATOM 1545 N NZ  . LYS A 0 208 . -17.315  11.324  17.233   1.00 94.70 208 A 1 
ATOM 1546 N N   . SER A 0 209 . -10.117  7.118   17.172   1.00 94.05 209 A 1 
ATOM 1547 C CA  . SER A 0 209 . -8.672   7.005   16.959   1.00 94.05 209 A 1 
ATOM 1548 C C   . SER A 0 209 . -8.321   7.059   15.479   1.00 94.05 209 A 1 
ATOM 1549 C CB  . SER A 0 209 . -8.105   5.725   17.581   1.00 94.05 209 A 1 
ATOM 1550 O O   . SER A 0 209 . -8.914   6.328   14.683   1.00 94.05 209 A 1 
ATOM 1551 O OG  . SER A 0 209 . -8.621   4.568   16.955   1.00 94.05 209 A 1 
ATOM 1552 N N   . TYR A 0 210 . -7.318   7.864   15.145   1.00 94.96 210 A 1 
ATOM 1553 C CA  . TYR A 0 210 . -6.799   8.051   13.797   1.00 94.96 210 A 1 
ATOM 1554 C C   . TYR A 0 210 . -5.296   7.769   13.801   1.00 94.96 210 A 1 
ATOM 1555 C CB  . TYR A 0 210 . -7.101   9.477   13.308   1.00 94.96 210 A 1 
ATOM 1556 O O   . TYR A 0 210 . -4.536   8.409   14.530   1.00 94.96 210 A 1 
ATOM 1557 C CG  . TYR A 0 210 . -8.547   9.912   13.476   1.00 94.96 210 A 1 
ATOM 1558 C CD1 . TYR A 0 210 . -9.495   9.619   12.477   1.00 94.96 210 A 1 
ATOM 1559 C CD2 . TYR A 0 210 . -8.942   10.599  14.642   1.00 94.96 210 A 1 
ATOM 1560 C CE1 . TYR A 0 210 . -10.837  10.015  12.642   1.00 94.96 210 A 1 
ATOM 1561 C CE2 . TYR A 0 210 . -10.281  10.999  14.810   1.00 94.96 210 A 1 
ATOM 1562 O OH  . TYR A 0 210 . -12.521  11.102  13.964   1.00 94.96 210 A 1 
ATOM 1563 C CZ  . TYR A 0 210 . -11.230  10.708  13.807   1.00 94.96 210 A 1 
ATOM 1564 N N   . ASP A 0 211 . -4.877   6.816   12.985   1.00 94.86 211 A 1 
ATOM 1565 C CA  . ASP A 0 211 . -3.489   6.481   12.703   1.00 94.86 211 A 1 
ATOM 1566 C C   . ASP A 0 211 . -3.201   6.813   11.235   1.00 94.86 211 A 1 
ATOM 1567 C CB  . ASP A 0 211 . -3.232   5.001   13.030   1.00 94.86 211 A 1 
ATOM 1568 O O   . ASP A 0 211 . -4.013   6.531   10.353   1.00 94.86 211 A 1 
ATOM 1569 C CG  . ASP A 0 211 . -2.924   4.783   14.511   1.00 94.86 211 A 1 
ATOM 1570 O OD1 . ASP A 0 211 . -1.785   5.118   14.914   1.00 94.86 211 A 1 
ATOM 1571 O OD2 . ASP A 0 211 . -3.785   4.281   15.273   1.00 94.86 211 A 1 
ATOM 1572 N N   . GLY A 0 212 . -2.052   7.428   10.971   1.00 95.67 212 A 1 
ATOM 1573 C CA  . GLY A 0 212 . -1.608   7.781   9.626    1.00 95.67 212 A 1 
ATOM 1574 C C   . GLY A 0 212 . -0.101   7.615   9.496    1.00 95.67 212 A 1 
ATOM 1575 O O   . GLY A 0 212 . 0.643    8.113   10.339   1.00 95.67 212 A 1 
ATOM 1576 N N   . GLU A 0 213 . 0.350    6.931   8.454    1.00 96.30 213 A 1 
ATOM 1577 C CA  . GLU A 0 213 . 1.754    6.772   8.073    1.00 96.30 213 A 1 
ATOM 1578 C C   . GLU A 0 213 . 1.899    7.186   6.611    1.00 96.30 213 A 1 
ATOM 1579 C CB  . GLU A 0 213 . 2.221    5.315   8.259    1.00 96.30 213 A 1 
ATOM 1580 O O   . GLU A 0 213 . 1.088    6.780   5.782    1.00 96.30 213 A 1 
ATOM 1581 C CG  . GLU A 0 213 . 2.162    4.850   9.720    1.00 96.30 213 A 1 
ATOM 1582 C CD  . GLU A 0 213 . 2.638    3.404   9.933    1.00 96.30 213 A 1 
ATOM 1583 O OE1 . GLU A 0 213 . 3.149    3.138   11.050   1.00 96.30 213 A 1 
ATOM 1584 O OE2 . GLU A 0 213 . 2.447    2.538   9.053    1.00 96.30 213 A 1 
ATOM 1585 N N   . TRP A 0 214 . 2.918    7.978   6.288    1.00 95.32 214 A 1 
ATOM 1586 C CA  . TRP A 0 214 . 3.196    8.388   4.914    1.00 95.32 214 A 1 
ATOM 1587 C C   . TRP A 0 214 . 4.694    8.405   4.625    1.00 95.32 214 A 1 
ATOM 1588 C CB  . TRP A 0 214 . 2.544    9.739   4.602    1.00 95.32 214 A 1 
ATOM 1589 O O   . TRP A 0 214 . 5.520    8.695   5.497    1.00 95.32 214 A 1 
ATOM 1590 C CG  . TRP A 0 214 . 3.003    10.909  5.418    1.00 95.32 214 A 1 
ATOM 1591 C CD1 . TRP A 0 214 . 4.013    11.743  5.089    1.00 95.32 214 A 1 
ATOM 1592 C CD2 . TRP A 0 214 . 2.448    11.420  6.666    1.00 95.32 214 A 1 
ATOM 1593 C CE2 . TRP A 0 214 . 3.161    12.604  7.021    1.00 95.32 214 A 1 
ATOM 1594 C CE3 . TRP A 0 214 . 1.396    11.021  7.520    1.00 95.32 214 A 1 
ATOM 1595 N NE1 . TRP A 0 214 . 4.116    12.743  6.035    1.00 95.32 214 A 1 
ATOM 1596 C CH2 . TRP A 0 214 . 1.778    12.943  8.981    1.00 95.32 214 A 1 
ATOM 1597 C CZ2 . TRP A 0 214 . 2.843    13.356  8.162    1.00 95.32 214 A 1 
ATOM 1598 C CZ3 . TRP A 0 214 . 1.060    11.774  8.663    1.00 95.32 214 A 1 
ATOM 1599 N N   . TYR A 0 215 . 5.038    8.104   3.381    1.00 97.94 215 A 1 
ATOM 1600 C CA  . TYR A 0 215 . 6.384    8.134   2.829    1.00 97.94 215 A 1 
ATOM 1601 C C   . TYR A 0 215 . 6.320    8.697   1.412    1.00 97.94 215 A 1 
ATOM 1602 C CB  . TYR A 0 215 . 6.970    6.716   2.829    1.00 97.94 215 A 1 
ATOM 1603 O O   . TYR A 0 215 . 5.493    8.266   0.611    1.00 97.94 215 A 1 
ATOM 1604 C CG  . TYR A 0 215 . 8.272    6.575   2.061    1.00 97.94 215 A 1 
ATOM 1605 C CD1 . TYR A 0 215 . 8.263    6.069   0.745    1.00 97.94 215 A 1 
ATOM 1606 C CD2 . TYR A 0 215 . 9.487    6.968   2.651    1.00 97.94 215 A 1 
ATOM 1607 C CE1 . TYR A 0 215 . 9.470    5.928   0.033    1.00 97.94 215 A 1 
ATOM 1608 C CE2 . TYR A 0 215 . 10.696   6.828   1.941    1.00 97.94 215 A 1 
ATOM 1609 O OH  . TYR A 0 215 . 11.854   6.146   -0.059   1.00 97.94 215 A 1 
ATOM 1610 C CZ  . TYR A 0 215 . 10.692   6.298   0.632    1.00 97.94 215 A 1 
ATOM 1611 N N   . ALA A 0 216 . 7.212    9.630   1.089    1.00 97.44 216 A 1 
ATOM 1612 C CA  . ALA A 0 216 . 7.373    10.127  -0.270   1.00 97.44 216 A 1 
ATOM 1613 C C   . ALA A 0 216 . 8.853    10.363  -0.578   1.00 97.44 216 A 1 
ATOM 1614 C CB  . ALA A 0 216 . 6.525    11.390  -0.465   1.00 97.44 216 A 1 
ATOM 1615 O O   . ALA A 0 216 . 9.553    11.014  0.204    1.00 97.44 216 A 1 
ATOM 1616 N N   . ARG A 0 217 . 9.306    9.864   -1.731   1.00 98.15 217 A 1 
ATOM 1617 C CA  . ARG A 0 217 . 10.652   10.062  -2.275   1.00 98.15 217 A 1 
ATOM 1618 C C   . ARG A 0 217 . 10.559   10.504  -3.732   1.00 98.15 217 A 1 
ATOM 1619 C CB  . ARG A 0 217 . 11.481   8.778   -2.103   1.00 98.15 217 A 1 
ATOM 1620 O O   . ARG A 0 217 . 9.892    9.851   -4.524   1.00 98.15 217 A 1 
ATOM 1621 C CG  . ARG A 0 217 . 12.892   8.892   -2.709   1.00 98.15 217 A 1 
ATOM 1622 C CD  . ARG A 0 217 . 13.753   7.643   -2.471   1.00 98.15 217 A 1 
ATOM 1623 N NE  . ARG A 0 217 . 13.170   6.426   -3.075   1.00 98.15 217 A 1 
ATOM 1624 N NH1 . ARG A 0 217 . 13.987   6.662   -5.220   1.00 98.15 217 A 1 
ATOM 1625 N NH2 . ARG A 0 217 . 12.735   4.938   -4.769   1.00 98.15 217 A 1 
ATOM 1626 C CZ  . ARG A 0 217 . 13.300   6.021   -4.328   1.00 98.15 217 A 1 
ATOM 1627 N N   . SER A 0 218 . 11.271   11.570  -4.069   1.00 97.57 218 A 1 
ATOM 1628 C CA  . SER A 0 218 . 11.494   12.060  -5.426   1.00 97.57 218 A 1 
ATOM 1629 C C   . SER A 0 218 . 12.998   12.047  -5.693   1.00 97.57 218 A 1 
ATOM 1630 C CB  . SER A 0 218 . 10.916   13.470  -5.572   1.00 97.57 218 A 1 
ATOM 1631 O O   . SER A 0 218 . 13.778   12.522  -4.862   1.00 97.57 218 A 1 
ATOM 1632 O OG  . SER A 0 218 . 10.894   13.871  -6.923   1.00 97.57 218 A 1 
ATOM 1633 N N   . VAL A 0 219 . 13.410   11.476  -6.820   1.00 97.37 219 A 1 
ATOM 1634 C CA  . VAL A 0 219 . 14.792   11.459  -7.314   1.00 97.37 219 A 1 
ATOM 1635 C C   . VAL A 0 219 . 14.807   12.065  -8.707   1.00 97.37 219 A 1 
ATOM 1636 C CB  . VAL A 0 219 . 15.376   10.033  -7.345   1.00 97.37 219 A 1 
ATOM 1637 O O   . VAL A 0 219 . 13.950   11.736  -9.526   1.00 97.37 219 A 1 
ATOM 1638 C CG1 . VAL A 0 219 . 16.795   9.985   -7.929   1.00 97.37 219 A 1 
ATOM 1639 C CG2 . VAL A 0 219 . 15.443   9.451   -5.928   1.00 97.37 219 A 1 
ATOM 1640 N N   . ARG A 0 220 . 15.798   12.914  -8.977   1.00 96.38 220 A 1 
ATOM 1641 C CA  . ARG A 0 220 . 16.162   13.381  -10.315  1.00 96.38 220 A 1 
ATOM 1642 C C   . ARG A 0 220 . 17.671   13.289  -10.480  1.00 96.38 220 A 1 
ATOM 1643 C CB  . ARG A 0 220 . 15.689   14.815  -10.564  1.00 96.38 220 A 1 
ATOM 1644 O O   . ARG A 0 220 . 18.380   13.712  -9.568   1.00 96.38 220 A 1 
ATOM 1645 C CG  . ARG A 0 220 . 14.175   14.925  -10.382  1.00 96.38 220 A 1 
ATOM 1646 C CD  . ARG A 0 220 . 13.703   16.327  -10.737  1.00 96.38 220 A 1 
ATOM 1647 N NE  . ARG A 0 220 . 12.278   16.464  -10.400  1.00 96.38 220 A 1 
ATOM 1648 N NH1 . ARG A 0 220 . 12.054   18.641  -11.050  1.00 96.38 220 A 1 
ATOM 1649 N NH2 . ARG A 0 220 . 10.289   17.524  -10.226  1.00 96.38 220 A 1 
ATOM 1650 C CZ  . ARG A 0 220 . 11.548   17.544  -10.558  1.00 96.38 220 A 1 
ATOM 1651 N N   . ALA A 0 221 . 18.130   12.744  -11.593  1.00 94.63 221 A 1 
ATOM 1652 C CA  . ALA A 0 221 . 19.526   12.742  -12.002  1.00 94.63 221 A 1 
ATOM 1653 C C   . ALA A 0 221 . 19.614   13.216  -13.457  1.00 94.63 221 A 1 
ATOM 1654 C CB  . ALA A 0 221 . 20.126   11.347  -11.795  1.00 94.63 221 A 1 
ATOM 1655 O O   . ALA A 0 221 . 18.720   12.904  -14.238  1.00 94.63 221 A 1 
ATOM 1656 N N   . ASP A 0 222 . 20.664   13.969  -13.753  1.00 93.09 222 A 1 
ATOM 1657 C CA  . ASP A 0 222 . 20.893   14.732  -14.983  1.00 93.09 222 A 1 
ATOM 1658 C C   . ASP A 0 222 . 22.378   14.514  -15.336  1.00 93.09 222 A 1 
ATOM 1659 C CB  . ASP A 0 222 . 20.593   16.217  -14.640  1.00 93.09 222 A 1 
ATOM 1660 O O   . ASP A 0 222 . 23.229   14.732  -14.467  1.00 93.09 222 A 1 
ATOM 1661 C CG  . ASP A 0 222 . 19.845   17.032  -15.696  1.00 93.09 222 A 1 
ATOM 1662 O OD1 . ASP A 0 222 . 19.487   16.456  -16.737  1.00 93.09 222 A 1 
ATOM 1663 O OD2 . ASP A 0 222 . 19.524   18.202  -15.366  1.00 93.09 222 A 1 
ATOM 1664 N N   . ASP A 0 223 . 22.711   13.980  -16.516  1.00 93.54 223 A 1 
ATOM 1665 C CA  . ASP A 0 223 . 24.065   13.458  -16.813  1.00 93.54 223 A 1 
ATOM 1666 C C   . ASP A 0 223 . 24.534   13.752  -18.255  1.00 93.54 223 A 1 
ATOM 1667 C CB  . ASP A 0 223 . 24.142   11.974  -16.383  1.00 93.54 223 A 1 
ATOM 1668 O O   . ASP A 0 223 . 24.937   12.851  -18.997  1.00 93.54 223 A 1 
ATOM 1669 C CG  . ASP A 0 223 . 25.536   11.340  -16.444  1.00 93.54 223 A 1 
ATOM 1670 O OD1 . ASP A 0 223 . 26.565   12.022  -16.234  1.00 93.54 223 A 1 
ATOM 1671 O OD2 . ASP A 0 223 . 25.675   10.094  -16.468  1.00 93.54 223 A 1 
ATOM 1672 N N   . ASP A 0 224 . 24.495   15.039  -18.621  1.00 90.65 224 A 1 
ATOM 1673 C CA  . ASP A 0 224 . 25.031   15.618  -19.863  1.00 90.65 224 A 1 
ATOM 1674 C C   . ASP A 0 224 . 26.457   15.135  -20.184  1.00 90.65 224 A 1 
ATOM 1675 C CB  . ASP A 0 224 . 25.139   17.152  -19.716  1.00 90.65 224 A 1 
ATOM 1676 O O   . ASP A 0 224 . 27.374   15.266  -19.366  1.00 90.65 224 A 1 
ATOM 1677 C CG  . ASP A 0 224 . 23.905   17.966  -20.099  1.00 90.65 224 A 1 
ATOM 1678 O OD1 . ASP A 0 224 . 23.325   17.645  -21.155  1.00 90.65 224 A 1 
ATOM 1679 O OD2 . ASP A 0 224 . 23.683   19.003  -19.431  1.00 90.65 224 A 1 
ATOM 1680 N N   . GLN A 0 225 . 26.703   14.703  -21.424  1.00 92.02 225 A 1 
ATOM 1681 C CA  . GLN A 0 225 . 28.037   14.437  -21.974  1.00 92.02 225 A 1 
ATOM 1682 C C   . GLN A 0 225 . 28.192   15.048  -23.373  1.00 92.02 225 A 1 
ATOM 1683 C CB  . GLN A 0 225 . 28.313   12.924  -22.056  1.00 92.02 225 A 1 
ATOM 1684 O O   . GLN A 0 225 . 27.306   14.899  -24.210  1.00 92.02 225 A 1 
ATOM 1685 C CG  . GLN A 0 225 . 27.966   12.110  -20.793  1.00 92.02 225 A 1 
ATOM 1686 C CD  . GLN A 0 225 . 28.915   10.934  -20.614  1.00 92.02 225 A 1 
ATOM 1687 N NE2 . GLN A 0 225 . 30.155   11.204  -20.258  1.00 92.02 225 A 1 
ATOM 1688 O OE1 . GLN A 0 225 . 28.623   9.765   -20.826  1.00 92.02 225 A 1 
ATOM 1689 N N   . TRP A 0 226 . 29.337   15.671  -23.673  1.00 90.98 226 A 1 
ATOM 1690 C CA  . TRP A 0 226 . 29.610   16.203  -25.016  1.00 90.98 226 A 1 
ATOM 1691 C C   . TRP A 0 226 . 31.105   16.280  -25.351  1.00 90.98 226 A 1 
ATOM 1692 C CB  . TRP A 0 226 . 28.957   17.587  -25.170  1.00 90.98 226 A 1 
ATOM 1693 O O   . TRP A 0 226 . 31.953   16.400  -24.458  1.00 90.98 226 A 1 
ATOM 1694 C CG  . TRP A 0 226 . 29.552   18.686  -24.339  1.00 90.98 226 A 1 
ATOM 1695 C CD1 . TRP A 0 226 . 30.458   19.586  -24.781  1.00 90.98 226 A 1 
ATOM 1696 C CD2 . TRP A 0 226 . 29.291   19.033  -22.942  1.00 90.98 226 A 1 
ATOM 1697 C CE2 . TRP A 0 226 . 30.088   20.171  -22.606  1.00 90.98 226 A 1 
ATOM 1698 C CE3 . TRP A 0 226 . 28.452   18.522  -21.926  1.00 90.98 226 A 1 
ATOM 1699 N NE1 . TRP A 0 226 . 30.784   20.458  -23.762  1.00 90.98 226 A 1 
ATOM 1700 C CH2 . TRP A 0 226 . 29.221   20.220  -20.344  1.00 90.98 226 A 1 
ATOM 1701 C CZ2 . TRP A 0 226 . 30.060   20.764  -21.333  1.00 90.98 226 A 1 
ATOM 1702 C CZ3 . TRP A 0 226 . 28.422   19.105  -20.644  1.00 90.98 226 A 1 
ATOM 1703 N N   . ALA A 0 227 . 31.424   16.273  -26.646  1.00 91.70 227 A 1 
ATOM 1704 C CA  . ALA A 0 227 . 32.704   16.730  -27.180  1.00 91.70 227 A 1 
ATOM 1705 C C   . ALA A 0 227 . 32.555   17.365  -28.573  1.00 91.70 227 A 1 
ATOM 1706 C CB  . ALA A 0 227 . 33.710   15.575  -27.203  1.00 91.70 227 A 1 
ATOM 1707 O O   . ALA A 0 227 . 31.633   17.042  -29.320  1.00 91.70 227 A 1 
ATOM 1708 N N   . GLU A 0 228 . 33.492   18.251  -28.900  1.00 90.91 228 A 1 
ATOM 1709 C CA  . GLU A 0 228 . 33.631   18.956  -30.177  1.00 90.91 228 A 1 
ATOM 1710 C C   . GLU A 0 228 . 35.120   18.915  -30.581  1.00 90.91 228 A 1 
ATOM 1711 C CB  . GLU A 0 228 . 33.161   20.426  -30.040  1.00 90.91 228 A 1 
ATOM 1712 O O   . GLU A 0 228 . 35.987   19.150  -29.734  1.00 90.91 228 A 1 
ATOM 1713 C CG  . GLU A 0 228 . 31.700   20.631  -29.577  1.00 90.91 228 A 1 
ATOM 1714 C CD  . GLU A 0 228 . 31.308   22.112  -29.348  1.00 90.91 228 A 1 
ATOM 1715 O OE1 . GLU A 0 228 . 30.090   22.406  -29.307  1.00 90.91 228 A 1 
ATOM 1716 O OE2 . GLU A 0 228 . 32.200   22.974  -29.157  1.00 90.91 228 A 1 
ATOM 1717 N N   . ASP A 0 229 . 35.421   18.648  -31.851  1.00 86.92 229 A 1 
ATOM 1718 C CA  . ASP A 0 229 . 36.740   18.853  -32.473  1.00 86.92 229 A 1 
ATOM 1719 C C   . ASP A 0 229 . 36.574   19.841  -33.640  1.00 86.92 229 A 1 
ATOM 1720 C CB  . ASP A 0 229 . 37.362   17.510  -32.916  1.00 86.92 229 A 1 
ATOM 1721 O O   . ASP A 0 229 . 35.546   19.863  -34.315  1.00 86.92 229 A 1 
ATOM 1722 C CG  . ASP A 0 229 . 38.845   17.585  -33.341  1.00 86.92 229 A 1 
ATOM 1723 O OD1 . ASP A 0 229 . 39.398   18.711  -33.424  1.00 86.92 229 A 1 
ATOM 1724 O OD2 . ASP A 0 229 . 39.436   16.504  -33.568  1.00 86.92 229 A 1 
ATOM 1725 N N   . TYR A 0 230 . 37.564   20.698  -33.872  1.00 87.67 230 A 1 
ATOM 1726 C CA  . TYR A 0 230 . 37.571   21.641  -34.987  1.00 87.67 230 A 1 
ATOM 1727 C C   . TYR A 0 230 . 38.987   21.824  -35.536  1.00 87.67 230 A 1 
ATOM 1728 C CB  . TYR A 0 230 . 36.958   22.979  -34.550  1.00 87.67 230 A 1 
ATOM 1729 O O   . TYR A 0 230 . 39.770   22.641  -35.034  1.00 87.67 230 A 1 
ATOM 1730 C CG  . TYR A 0 230 . 36.928   24.010  -35.666  1.00 87.67 230 A 1 
ATOM 1731 C CD1 . TYR A 0 230 . 37.868   25.056  -35.674  1.00 87.67 230 A 1 
ATOM 1732 C CD2 . TYR A 0 230 . 36.026   23.872  -36.738  1.00 87.67 230 A 1 
ATOM 1733 C CE1 . TYR A 0 230 . 37.902   25.970  -36.742  1.00 87.67 230 A 1 
ATOM 1734 C CE2 . TYR A 0 230 . 36.047   24.784  -37.811  1.00 87.67 230 A 1 
ATOM 1735 O OH  . TYR A 0 230 . 37.046   26.736  -38.828  1.00 87.67 230 A 1 
ATOM 1736 C CZ  . TYR A 0 230 . 36.989   25.832  -37.811  1.00 87.67 230 A 1 
ATOM 1737 N N   . ASP A 0 231 . 39.293   21.114  -36.622  1.00 84.23 231 A 1 
ATOM 1738 C CA  . ASP A 0 231 . 40.558   21.253  -37.340  1.00 84.23 231 A 1 
ATOM 1739 C C   . ASP A 0 231 . 40.417   22.233  -38.516  1.00 84.23 231 A 1 
ATOM 1740 C CB  . ASP A 0 231 . 41.134   19.879  -37.742  1.00 84.23 231 A 1 
ATOM 1741 O O   . ASP A 0 231 . 39.400   22.323  -39.209  1.00 84.23 231 A 1 
ATOM 1742 C CG  . ASP A 0 231 . 42.632   19.925  -38.105  1.00 84.23 231 A 1 
ATOM 1743 O OD1 . ASP A 0 231 . 43.254   21.017  -38.009  1.00 84.23 231 A 1 
ATOM 1744 O OD2 . ASP A 0 231 . 43.175   18.907  -38.593  1.00 84.23 231 A 1 
ATOM 1745 N N   . LYS A 0 232 . 41.460   23.018  -38.784  1.00 81.19 232 A 1 
ATOM 1746 C CA  . LYS A 0 232 . 41.479   23.948  -39.916  1.00 81.19 232 A 1 
ATOM 1747 C C   . LYS A 0 232 . 42.879   24.139  -40.472  1.00 81.19 232 A 1 
ATOM 1748 C CB  . LYS A 0 232 . 40.820   25.272  -39.505  1.00 81.19 232 A 1 
ATOM 1749 O O   . LYS A 0 232 . 43.729   24.810  -39.880  1.00 81.19 232 A 1 
ATOM 1750 C CG  . LYS A 0 232 . 40.669   26.176  -40.732  1.00 81.19 232 A 1 
ATOM 1751 C CD  . LYS A 0 232 . 40.287   27.615  -40.361  1.00 81.19 232 A 1 
ATOM 1752 C CE  . LYS A 0 232 . 40.726   28.569  -41.477  1.00 81.19 232 A 1 
ATOM 1753 N NZ  . LYS A 0 232 . 42.207   28.595  -41.560  1.00 81.19 232 A 1 
ATOM 1754 N N   . TYR A 0 233 . 43.060   23.716  -41.720  1.00 70.65 233 A 1 
ATOM 1755 C CA  . TYR A 0 233 . 44.331   23.746  -42.436  1.00 70.65 233 A 1 
ATOM 1756 C C   . TYR A 0 233 . 44.320   24.714  -43.636  1.00 70.65 233 A 1 
ATOM 1757 C CB  . TYR A 0 233 . 44.711   22.300  -42.809  1.00 70.65 233 A 1 
ATOM 1758 O O   . TYR A 0 233 . 43.657   24.498  -44.650  1.00 70.65 233 A 1 
ATOM 1759 C CG  . TYR A 0 233 . 43.641   21.496  -43.536  1.00 70.65 233 A 1 
ATOM 1760 C CD1 . TYR A 0 233 . 42.693   20.748  -42.804  1.00 70.65 233 A 1 
ATOM 1761 C CD2 . TYR A 0 233 . 43.592   21.496  -44.944  1.00 70.65 233 A 1 
ATOM 1762 C CE1 . TYR A 0 233 . 41.684   20.024  -43.473  1.00 70.65 233 A 1 
ATOM 1763 C CE2 . TYR A 0 233 . 42.593   20.765  -45.614  1.00 70.65 233 A 1 
ATOM 1764 O OH  . TYR A 0 233 . 40.672   19.360  -45.569  1.00 70.65 233 A 1 
ATOM 1765 C CZ  . TYR A 0 233 . 41.635   20.029  -44.883  1.00 70.65 233 A 1 
ATOM 1766 N N   . ASP A 0 234 . 45.134   25.775  -43.575  1.00 61.98 234 A 1 
ATOM 1767 C CA  . ASP A 0 234 . 45.527   26.580  -44.742  1.00 61.98 234 A 1 
ATOM 1768 C C   . ASP A 0 234 . 46.855   26.043  -45.302  1.00 61.98 234 A 1 
ATOM 1769 C CB  . ASP A 0 234 . 45.620   28.078  -44.399  1.00 61.98 234 A 1 
ATOM 1770 O O   . ASP A 0 234 . 47.948   26.525  -44.973  1.00 61.98 234 A 1 
ATOM 1771 C CG  . ASP A 0 234 . 44.258   28.763  -44.267  1.00 61.98 234 A 1 
ATOM 1772 O OD1 . ASP A 0 234 . 43.435   28.640  -45.198  1.00 61.98 234 A 1 
ATOM 1773 O OD2 . ASP A 0 234 . 44.044   29.468  -43.253  1.00 61.98 234 A 1 
ATOM 1774 N N   . ALA A 0 235 . 46.770   25.022  -46.160  1.00 53.92 235 A 1 
ATOM 1775 C CA  . ALA A 0 235 . 47.921   24.306  -46.703  1.00 53.92 235 A 1 
ATOM 1776 C C   . ALA A 0 235 . 48.639   25.103  -47.809  1.00 53.92 235 A 1 
ATOM 1777 C CB  . ALA A 0 235 . 47.488   22.899  -47.143  1.00 53.92 235 A 1 
ATOM 1778 O O   . ALA A 0 235 . 48.576   24.760  -48.990  1.00 53.92 235 A 1 
ATOM 1779 N N   . GLY A 0 236 . 49.358   26.162  -47.425  1.00 49.89 236 A 1 
ATOM 1780 C CA  . GLY A 0 236 . 50.385   26.784  -48.267  1.00 49.89 236 A 1 
ATOM 1781 C C   . GLY A 0 236 . 51.493   25.768  -48.559  1.00 49.89 236 A 1 
ATOM 1782 O O   . GLY A 0 236 . 52.297   25.465  -47.679  1.00 49.89 236 A 1 
ATOM 1783 N N   . ASP A 0 237 . 51.489   25.204  -49.770  1.00 46.07 237 A 1 
ATOM 1784 C CA  . ASP A 0 237 . 52.082   23.888  -50.054  1.00 46.07 237 A 1 
ATOM 1785 C C   . ASP A 0 237 . 53.627   23.877  -50.061  1.00 46.07 237 A 1 
ATOM 1786 C CB  . ASP A 0 237 . 51.461   23.325  -51.344  1.00 46.07 237 A 1 
ATOM 1787 O O   . ASP A 0 237 . 54.297   24.036  -51.090  1.00 46.07 237 A 1 
ATOM 1788 C CG  . ASP A 0 237 . 51.770   21.838  -51.570  1.00 46.07 237 A 1 
ATOM 1789 O OD1 . ASP A 0 237 . 52.594   21.274  -50.811  1.00 46.07 237 A 1 
ATOM 1790 O OD2 . ASP A 0 237 . 51.191   21.284  -52.532  1.00 46.07 237 A 1 
ATOM 1791 N N   . ALA A 0 238 . 54.197   23.674  -48.870  1.00 42.97 238 A 1 
ATOM 1792 C CA  . ALA A 0 238 . 55.634   23.662  -48.614  1.00 42.97 238 A 1 
ATOM 1793 C C   . ALA A 0 238 . 56.384   22.490  -49.282  1.00 42.97 238 A 1 
ATOM 1794 C CB  . ALA A 0 238 . 55.832   23.658  -47.092  1.00 42.97 238 A 1 
ATOM 1795 O O   . ALA A 0 238 . 57.607   22.557  -49.435  1.00 42.97 238 A 1 
ATOM 1796 N N   . ASP A 0 239 . 55.685   21.435  -49.717  1.00 45.70 239 A 1 
ATOM 1797 C CA  . ASP A 0 239 . 56.302   20.200  -50.225  1.00 45.70 239 A 1 
ATOM 1798 C C   . ASP A 0 239 . 56.847   20.346  -51.667  1.00 45.70 239 A 1 
ATOM 1799 C CB  . ASP A 0 239 . 55.293   19.046  -50.064  1.00 45.70 239 A 1 
ATOM 1800 O O   . ASP A 0 239 . 57.593   19.502  -52.180  1.00 45.70 239 A 1 
ATOM 1801 C CG  . ASP A 0 239 . 55.989   17.705  -49.812  1.00 45.70 239 A 1 
ATOM 1802 O OD1 . ASP A 0 239 . 56.817   17.651  -48.877  1.00 45.70 239 A 1 
ATOM 1803 O OD2 . ASP A 0 239 . 55.740   16.746  -50.593  1.00 45.70 239 A 1 
ATOM 1804 N N   . SER A 0 240 . 56.549   21.479  -52.314  1.00 40.70 240 A 1 
ATOM 1805 C CA  . SER A 0 240 . 56.956   21.811  -53.688  1.00 40.70 240 A 1 
ATOM 1806 C C   . SER A 0 240 . 58.476   21.883  -53.923  1.00 40.70 240 A 1 
ATOM 1807 C CB  . SER A 0 240 . 56.316   23.142  -54.103  1.00 40.70 240 A 1 
ATOM 1808 O O   . SER A 0 240 . 58.910   21.817  -55.074  1.00 40.70 240 A 1 
ATOM 1809 O OG  . SER A 0 240 . 54.921   22.998  -54.275  1.00 40.70 240 A 1 
ATOM 1810 N N   . TYR A 0 241 . 59.309   21.991  -52.878  1.00 41.69 241 A 1 
ATOM 1811 C CA  . TYR A 0 241 . 60.774   22.085  -53.027  1.00 41.69 241 A 1 
ATOM 1812 C C   . TYR A 0 241 . 61.521   20.736  -52.969  1.00 41.69 241 A 1 
ATOM 1813 C CB  . TYR A 0 241 . 61.348   23.131  -52.051  1.00 41.69 241 A 1 
ATOM 1814 O O   . TYR A 0 241 . 62.713   20.686  -53.274  1.00 41.69 241 A 1 
ATOM 1815 C CG  . TYR A 0 241 . 62.184   24.191  -52.751  1.00 41.69 241 A 1 
ATOM 1816 C CD1 . TYR A 0 241 . 63.575   24.024  -52.899  1.00 41.69 241 A 1 
ATOM 1817 C CD2 . TYR A 0 241 . 61.553   25.329  -53.293  1.00 41.69 241 A 1 
ATOM 1818 C CE1 . TYR A 0 241 . 64.338   24.999  -53.575  1.00 41.69 241 A 1 
ATOM 1819 C CE2 . TYR A 0 241 . 62.309   26.300  -53.978  1.00 41.69 241 A 1 
ATOM 1820 O OH  . TYR A 0 241 . 64.431   27.079  -54.777  1.00 41.69 241 A 1 
ATOM 1821 C CZ  . TYR A 0 241 . 63.703   26.139  -54.118  1.00 41.69 241 A 1 
ATOM 1822 N N   . GLY A 0 242 . 60.850   19.630  -52.613  1.00 43.01 242 A 1 
ATOM 1823 C CA  . GLY A 0 242 . 61.500   18.322  -52.423  1.00 43.01 242 A 1 
ATOM 1824 C C   . GLY A 0 242 . 61.689   17.478  -53.694  1.00 43.01 242 A 1 
ATOM 1825 O O   . GLY A 0 242 . 62.606   16.663  -53.773  1.00 43.01 242 A 1 
ATOM 1826 N N   . LYS A 0 243 . 60.840   17.655  -54.715  1.00 46.07 243 A 1 
ATOM 1827 C CA  . LYS A 0 243 . 60.671   16.677  -55.817  1.00 46.07 243 A 1 
ATOM 1828 C C   . LYS A 0 243 . 61.492   16.962  -57.090  1.00 46.07 243 A 1 
ATOM 1829 C CB  . LYS A 0 243 . 59.161   16.421  -56.033  1.00 46.07 243 A 1 
ATOM 1830 O O   . LYS A 0 243 . 61.274   16.332  -58.121  1.00 46.07 243 A 1 
ATOM 1831 C CG  . LYS A 0 243 . 58.598   15.552  -54.884  1.00 46.07 243 A 1 
ATOM 1832 C CD  . LYS A 0 243 . 57.066   15.583  -54.755  1.00 46.07 243 A 1 
ATOM 1833 C CE  . LYS A 0 243 . 56.614   14.658  -53.605  1.00 46.07 243 A 1 
ATOM 1834 N NZ  . LYS A 0 243 . 55.476   15.210  -52.813  1.00 46.07 243 A 1 
ATOM 1835 N N   . ALA A 0 244 . 62.486   17.851  -57.017  1.00 44.53 244 A 1 
ATOM 1836 C CA  . ALA A 0 244 . 63.374   18.195  -58.139  1.00 44.53 244 A 1 
ATOM 1837 C C   . ALA A 0 244 . 64.590   17.253  -58.329  1.00 44.53 244 A 1 
ATOM 1838 C CB  . ALA A 0 244 . 63.799   19.661  -57.982  1.00 44.53 244 A 1 
ATOM 1839 O O   . ALA A 0 244 . 65.370   17.448  -59.261  1.00 44.53 244 A 1 
ATOM 1840 N N   . ALA A 0 245 . 64.772   16.240  -57.471  1.00 37.43 245 A 1 
ATOM 1841 C CA  . ALA A 0 245 . 65.919   15.329  -57.503  1.00 37.43 245 A 1 
ATOM 1842 C C   . ALA A 0 245 . 65.483   13.852  -57.565  1.00 37.43 245 A 1 
ATOM 1843 C CB  . ALA A 0 245 . 66.806   15.634  -56.287  1.00 37.43 245 A 1 
ATOM 1844 O O   . ALA A 0 245 . 65.210   13.227  -56.543  1.00 37.43 245 A 1 
ATOM 1845 N N   . SER A 0 246 . 65.442   13.268  -58.768  1.00 41.05 246 A 1 
ATOM 1846 C CA  . SER A 0 246 . 65.237   11.823  -58.959  1.00 41.05 246 A 1 
ATOM 1847 C C   . SER A 0 246 . 66.061   11.270  -60.133  1.00 41.05 246 A 1 
ATOM 1848 C CB  . SER A 0 246 . 63.745   11.483  -59.085  1.00 41.05 246 A 1 
ATOM 1849 O O   . SER A 0 246 . 66.411   11.999  -61.059  1.00 41.05 246 A 1 
ATOM 1850 O OG  . SER A 0 246 . 63.166   12.068  -60.230  1.00 41.05 246 A 1 
ATOM 1851 N N   . GLY A 0 247 . 66.405   9.978   -60.051  1.00 41.33 247 A 1 
ATOM 1852 C CA  . GLY A 0 247 . 67.379   9.287   -60.910  1.00 41.33 247 A 1 
ATOM 1853 C C   . GLY A 0 247 . 68.607   8.852   -60.094  1.00 41.33 247 A 1 
ATOM 1854 O O   . GLY A 0 247 . 69.500   9.653   -59.853  1.00 41.33 247 A 1 
ATOM 1855 N N   . SER A 0 248 . 68.650   7.659   -59.484  1.00 37.37 248 A 1 
ATOM 1856 C CA  . SER A 0 248 . 68.819   6.329   -60.117  1.00 37.37 248 A 1 
ATOM 1857 C C   . SER A 0 248 . 70.086   6.257   -60.993  1.00 37.37 248 A 1 
ATOM 1858 C CB  . SER A 0 248 . 67.560   5.837   -60.845  1.00 37.37 248 A 1 
ATOM 1859 O O   . SER A 0 248 . 70.277   7.122   -61.836  1.00 37.37 248 A 1 
ATOM 1860 O OG  . SER A 0 248 . 67.525   6.254   -62.195  1.00 37.37 248 A 1 
ATOM 1861 N N   . VAL A 0 249 . 70.964   5.251   -60.901  1.00 41.94 249 A 1 
ATOM 1862 C CA  . VAL A 0 249 . 70.700   3.807   -60.704  1.00 41.94 249 A 1 
ATOM 1863 C C   . VAL A 0 249 . 71.689   3.159   -59.705  1.00 41.94 249 A 1 
ATOM 1864 C CB  . VAL A 0 249 . 70.744   3.119   -62.099  1.00 41.94 249 A 1 
ATOM 1865 O O   . VAL A 0 249 . 72.693   3.746   -59.316  1.00 41.94 249 A 1 
ATOM 1866 C CG1 . VAL A 0 249 . 70.600   1.588   -62.101  1.00 41.94 249 A 1 
ATOM 1867 C CG2 . VAL A 0 249 . 69.612   3.634   -63.002  1.00 41.94 249 A 1 
ATOM 1868 N N   . TRP A 0 250 . 71.368   1.943   -59.258  1.00 32.48 250 A 1 
ATOM 1869 C CA  . TRP A 0 250 . 72.004   1.179   -58.177  1.00 32.48 250 A 1 
ATOM 1870 C C   . TRP A 0 250 . 72.914   0.033   -58.705  1.00 32.48 250 A 1 
ATOM 1871 C CB  . TRP A 0 250 . 70.826   0.642   -57.327  1.00 32.48 250 A 1 
ATOM 1872 O O   . TRP A 0 250 . 72.602   -0.554  -59.739  1.00 32.48 250 A 1 
ATOM 1873 C CG  . TRP A 0 250 . 71.009   0.388   -55.861  1.00 32.48 250 A 1 
ATOM 1874 C CD1 . TRP A 0 250 . 71.463   1.292   -54.963  1.00 32.48 250 A 1 
ATOM 1875 C CD2 . TRP A 0 250 . 70.574   -0.766  -55.067  1.00 32.48 250 A 1 
ATOM 1876 C CE2 . TRP A 0 250 . 70.849   -0.503  -53.692  1.00 32.48 250 A 1 
ATOM 1877 C CE3 . TRP A 0 250 . 69.928   -1.987  -55.362  1.00 32.48 250 A 1 
ATOM 1878 N NE1 . TRP A 0 250 . 71.386   0.765   -53.688  1.00 32.48 250 A 1 
ATOM 1879 C CH2 . TRP A 0 250 . 69.944   -2.641  -53.006  1.00 32.48 250 A 1 
ATOM 1880 C CZ2 . TRP A 0 250 . 70.552   -1.419  -52.673  1.00 32.48 250 A 1 
ATOM 1881 C CZ3 . TRP A 0 250 . 69.624   -2.918  -54.347  1.00 32.48 250 A 1 
ATOM 1882 N N   . ARG A 0 251 . 73.914   -0.381  -57.899  1.00 38.76 251 A 1 
ATOM 1883 C CA  . ARG A 0 251 . 74.736   -1.634  -57.947  1.00 38.76 251 A 1 
ATOM 1884 C C   . ARG A 0 251 . 76.018   -1.736  -58.823  1.00 38.76 251 A 1 
ATOM 1885 C CB  . ARG A 0 251 . 73.881   -2.893  -58.215  1.00 38.76 251 A 1 
ATOM 1886 O O   . ARG A 0 251 . 76.057   -1.360  -59.983  1.00 38.76 251 A 1 
ATOM 1887 C CG  . ARG A 0 251 . 72.561   -3.036  -57.441  1.00 38.76 251 A 1 
ATOM 1888 C CD  . ARG A 0 251 . 71.951   -4.418  -57.729  1.00 38.76 251 A 1 
ATOM 1889 N NE  . ARG A 0 251 . 70.479   -4.409  -57.606  1.00 38.76 251 A 1 
ATOM 1890 N NH1 . ARG A 0 251 . 70.179   -6.299  -56.322  1.00 38.76 251 A 1 
ATOM 1891 N NH2 . ARG A 0 251 . 68.410   -5.125  -56.987  1.00 38.76 251 A 1 
ATOM 1892 C CZ  . ARG A 0 251 . 69.704   -5.275  -56.974  1.00 38.76 251 A 1 
ATOM 1893 N N   . ASN A 0 252 . 76.992   -2.448  -58.229  1.00 41.64 252 A 1 
ATOM 1894 C CA  . ASN A 0 252 . 78.005   -3.379  -58.782  1.00 41.64 252 A 1 
ATOM 1895 C C   . ASN A 0 252 . 79.140   -2.935  -59.743  1.00 41.64 252 A 1 
ATOM 1896 C CB  . ASN A 0 252 . 77.312   -4.672  -59.255  1.00 41.64 252 A 1 
ATOM 1897 O O   . ASN A 0 252 . 79.052   -3.071  -60.955  1.00 41.64 252 A 1 
ATOM 1898 C CG  . ASN A 0 252 . 76.770   -5.513  -58.113  1.00 41.64 252 A 1 
ATOM 1899 N ND2 . ASN A 0 252 . 76.198   -6.654  -58.409  1.00 41.64 252 A 1 
ATOM 1900 O OD1 . ASN A 0 252 . 76.849   -5.167  -56.946  1.00 41.64 252 A 1 
ATOM 1901 N N   . ASN A 0 253 . 80.303   -2.653  -59.137  1.00 36.71 253 A 1 
ATOM 1902 C CA  . ASN A 0 253 . 81.498   -3.530  -59.148  1.00 36.71 253 A 1 
ATOM 1903 C C   . ASN A 0 253 . 81.937   -4.225  -60.471  1.00 36.71 253 A 1 
ATOM 1904 C CB  . ASN A 0 253 . 81.290   -4.581  -58.029  1.00 36.71 253 A 1 
ATOM 1905 O O   . ASN A 0 253 . 81.410   -5.284  -60.809  1.00 36.71 253 A 1 
ATOM 1906 C CG  . ASN A 0 253 . 82.529   -5.417  -57.749  1.00 36.71 253 A 1 
ATOM 1907 N ND2 . ASN A 0 253 . 82.371   -6.626  -57.265  1.00 36.71 253 A 1 
ATOM 1908 O OD1 . ASN A 0 253 . 83.652   -4.979  -57.926  1.00 36.71 253 A 1 
ATOM 1909 N N   . GLY A 0 254 . 83.027   -3.741  -61.095  1.00 36.27 254 A 1 
ATOM 1910 C CA  . GLY A 0 254 . 83.872   -4.523  -62.023  1.00 36.27 254 A 1 
ATOM 1911 C C   . GLY A 0 254 . 84.636   -3.707  -63.088  1.00 36.27 254 A 1 
ATOM 1912 O O   . GLY A 0 254 . 84.030   -2.903  -63.779  1.00 36.27 254 A 1 
ATOM 1913 N N   . GLY A 0 255 . 85.951   -3.947  -63.256  1.00 34.41 255 A 1 
ATOM 1914 C CA  . GLY A 0 255 . 86.781   -3.490  -64.401  1.00 34.41 255 A 1 
ATOM 1915 C C   . GLY A 0 255 . 87.067   -1.972  -64.503  1.00 34.41 255 A 1 
ATOM 1916 O O   . GLY A 0 255 . 86.259   -1.207  -65.002  1.00 34.41 255 A 1 
ATOM 1917 N N   . HIS A 0 256 . 88.182   -1.448  -63.978  1.00 36.28 256 A 1 
ATOM 1918 C CA  . HIS A 0 256 . 89.491   -1.345  -64.672  1.00 36.28 256 A 1 
ATOM 1919 C C   . HIS A 0 256 . 89.478   -0.475  -65.956  1.00 36.28 256 A 1 
ATOM 1920 C CB  . HIS A 0 256 . 90.124   -2.724  -64.946  1.00 36.28 256 A 1 
ATOM 1921 O O   . HIS A 0 256 . 89.138   -0.971  -67.024  1.00 36.28 256 A 1 
ATOM 1922 C CG  . HIS A 0 256 . 90.536   -3.512  -63.725  1.00 36.28 256 A 1 
ATOM 1923 C CD2 . HIS A 0 256 . 91.567   -4.411  -63.664  1.00 36.28 256 A 1 
ATOM 1924 N ND1 . HIS A 0 256 . 89.966   -3.468  -62.471  1.00 36.28 256 A 1 
ATOM 1925 C CE1 . HIS A 0 256 . 90.643   -4.315  -61.676  1.00 36.28 256 A 1 
ATOM 1926 N NE2 . HIS A 0 256 . 91.630   -4.908  -62.360  1.00 36.28 256 A 1 
ATOM 1927 N N   . GLY A 0 257 . 89.916   0.799   -65.879  1.00 36.28 257 A 1 
ATOM 1928 C CA  . GLY A 0 257 . 89.842   1.719   -67.036  1.00 36.28 257 A 1 
ATOM 1929 C C   . GLY A 0 257 . 90.513   3.109   -66.951  1.00 36.28 257 A 1 
ATOM 1930 O O   . GLY A 0 257 . 90.020   4.029   -67.584  1.00 36.28 257 A 1 
ATOM 1931 N N   . TRP A 0 258 . 91.602   3.282   -66.185  1.00 34.96 258 A 1 
ATOM 1932 C CA  . TRP A 0 258 . 92.576   4.403   -66.272  1.00 34.96 258 A 1 
ATOM 1933 C C   . TRP A 0 258 . 92.070   5.839   -66.600  1.00 34.96 258 A 1 
ATOM 1934 C CB  . TRP A 0 258 . 93.671   4.003   -67.277  1.00 34.96 258 A 1 
ATOM 1935 O O   . TRP A 0 258 . 92.128   6.275   -67.747  1.00 34.96 258 A 1 
ATOM 1936 C CG  . TRP A 0 258 . 94.463   2.784   -66.923  1.00 34.96 258 A 1 
ATOM 1937 C CD1 . TRP A 0 258 . 94.172   1.519   -67.301  1.00 34.96 258 A 1 
ATOM 1938 C CD2 . TRP A 0 258 . 95.701   2.699   -66.151  1.00 34.96 258 A 1 
ATOM 1939 C CE2 . TRP A 0 258 . 96.092   1.329   -66.079  1.00 34.96 258 A 1 
ATOM 1940 C CE3 . TRP A 0 258 . 96.538   3.643   -65.515  1.00 34.96 258 A 1 
ATOM 1941 N NE1 . TRP A 0 258 . 95.124   0.656   -66.795  1.00 34.96 258 A 1 
ATOM 1942 C CH2 . TRP A 0 258 . 98.055   1.874   -64.774  1.00 34.96 258 A 1 
ATOM 1943 C CZ2 . TRP A 0 258 . 97.246   0.912   -65.401  1.00 34.96 258 A 1 
ATOM 1944 C CZ3 . TRP A 0 258 . 97.703   3.235   -64.834  1.00 34.96 258 A 1 
ATOM 1945 N N   . GLY A 0 259 . 91.736   6.653   -65.586  1.00 43.32 259 A 1 
ATOM 1946 C CA  . GLY A 0 259 . 91.449   8.088   -65.792  1.00 43.32 259 A 1 
ATOM 1947 C C   . GLY A 0 259 . 91.263   8.906   -64.506  1.00 43.32 259 A 1 
ATOM 1948 O O   . GLY A 0 259 . 90.168   8.958   -63.965  1.00 43.32 259 A 1 
ATOM 1949 N N   . LYS A 0 260 . 92.348   9.525   -64.021  1.00 41.30 260 A 1 
ATOM 1950 C CA  . LYS A 0 260 . 92.473   10.405  -62.830  1.00 41.30 260 A 1 
ATOM 1951 C C   . LYS A 0 260 . 91.199   11.196  -62.443  1.00 41.30 260 A 1 
ATOM 1952 C CB  . LYS A 0 260 . 93.622   11.381  -63.133  1.00 41.30 260 A 1 
ATOM 1953 O O   . LYS A 0 260 . 90.645   11.901  -63.273  1.00 41.30 260 A 1 
ATOM 1954 C CG  . LYS A 0 260 . 94.971   10.649  -63.212  1.00 41.30 260 A 1 
ATOM 1955 C CD  . LYS A 0 260 . 96.131   11.636  -63.061  1.00 41.30 260 A 1 
ATOM 1956 C CE  . LYS A 0 260 . 97.451   10.868  -62.950  1.00 41.30 260 A 1 
ATOM 1957 N NZ  . LYS A 0 260 . 98.574   11.784  -62.636  1.00 41.30 260 A 1 
ATOM 1958 N N   . GLN A 0 261 . 90.680   11.034  -61.217  1.00 36.93 261 A 1 
ATOM 1959 C CA  . GLN A 0 261 . 90.984   11.861  -60.019  1.00 36.93 261 A 1 
ATOM 1960 C C   . GLN A 0 261 . 90.640   13.362  -60.194  1.00 36.93 261 A 1 
ATOM 1961 C CB  . GLN A 0 261 . 92.451   11.724  -59.555  1.00 36.93 261 A 1 
ATOM 1962 O O   . GLN A 0 261 . 91.173   13.994  -61.095  1.00 36.93 261 A 1 
ATOM 1963 C CG  . GLN A 0 261 . 92.890   10.321  -59.109  1.00 36.93 261 A 1 
ATOM 1964 C CD  . GLN A 0 261 . 94.414   10.180  -59.046  1.00 36.93 261 A 1 
ATOM 1965 N NE2 . GLN A 0 261 . 94.947   9.547   -58.025  1.00 36.93 261 A 1 
ATOM 1966 O OE1 . GLN A 0 261 . 95.159   10.605  -59.919  1.00 36.93 261 A 1 
ATOM 1967 N N   . ALA A 0 262 . 89.862   14.016  -59.320  1.00 36.54 262 A 1 
ATOM 1968 C CA  . ALA A 0 262 . 89.173   13.560  -58.103  1.00 36.54 262 A 1 
ATOM 1969 C C   . ALA A 0 262 . 88.110   14.590  -57.648  1.00 36.54 262 A 1 
ATOM 1970 C CB  . ALA A 0 262 . 90.217   13.415  -56.979  1.00 36.54 262 A 1 
ATOM 1971 O O   . ALA A 0 262 . 88.090   15.707  -58.154  1.00 36.54 262 A 1 
ATOM 1972 N N   . GLY A 0 263 . 87.336   14.241  -56.611  1.00 30.97 263 A 1 
ATOM 1973 C CA  . GLY A 0 263 . 86.631   15.206  -55.753  1.00 30.97 263 A 1 
ATOM 1974 C C   . GLY A 0 263 . 85.232   15.603  -56.230  1.00 30.97 263 A 1 
ATOM 1975 O O   . GLY A 0 263 . 85.024   15.919  -57.396  1.00 30.97 263 A 1 
ATOM 1976 N N   . GLY A 0 264 . 84.263   15.575  -55.313  1.00 28.73 264 A 1 
ATOM 1977 C CA  . GLY A 0 264 . 82.911   16.071  -55.573  1.00 28.73 264 A 1 
ATOM 1978 C C   . GLY A 0 264 . 82.811   17.579  -55.350  1.00 28.73 264 A 1 
ATOM 1979 O O   . GLY A 0 264 . 83.476   18.116  -54.469  1.00 28.73 264 A 1 
ATOM 1980 N N   . ASP A 0 265 . 81.949   18.242  -56.119  1.00 36.96 265 A 1 
ATOM 1981 C CA  . ASP A 0 265 . 81.614   19.656  -55.934  1.00 36.96 265 A 1 
ATOM 1982 C C   . ASP A 0 265 . 80.162   19.884  -56.404  1.00 36.96 265 A 1 
ATOM 1983 C CB  . ASP A 0 265 . 82.667   20.513  -56.665  1.00 36.96 265 A 1 
ATOM 1984 O O   . ASP A 0 265 . 79.883   20.117  -57.582  1.00 36.96 265 A 1 
ATOM 1985 C CG  . ASP A 0 265 . 82.793   21.941  -56.131  1.00 36.96 265 A 1 
ATOM 1986 O OD1 . ASP A 0 265 . 82.177   22.286  -55.102  1.00 36.96 265 A 1 
ATOM 1987 O OD2 . ASP A 0 265 . 83.479   22.748  -56.802  1.00 36.96 265 A 1 
ATOM 1988 N N   . ALA A 0 266 . 79.205   19.683  -55.492  1.00 32.41 266 A 1 
ATOM 1989 C CA  . ALA A 0 266 . 77.772   19.645  -55.792  1.00 32.41 266 A 1 
ATOM 1990 C C   . ALA A 0 266 . 77.195   21.059  -55.998  1.00 32.41 266 A 1 
ATOM 1991 C CB  . ALA A 0 266 . 77.055   18.852  -54.690  1.00 32.41 266 A 1 
ATOM 1992 O O   . ALA A 0 266 . 76.571   21.638  -55.109  1.00 32.41 266 A 1 
ATOM 1993 N N   . LYS A 0 267 . 77.416   21.634  -57.184  1.00 40.27 267 A 1 
ATOM 1994 C CA  . LYS A 0 267 . 76.968   22.992  -57.523  1.00 40.27 267 A 1 
ATOM 1995 C C   . LYS A 0 267 . 75.564   23.003  -58.121  1.00 40.27 267 A 1 
ATOM 1996 C CB  . LYS A 0 267 . 78.042   23.697  -58.367  1.00 40.27 267 A 1 
ATOM 1997 O O   . LYS A 0 267 . 75.358   22.687  -59.290  1.00 40.27 267 A 1 
ATOM 1998 C CG  . LYS A 0 267 . 79.085   24.241  -57.379  1.00 40.27 267 A 1 
ATOM 1999 C CD  . LYS A 0 267 . 80.402   24.692  -58.008  1.00 40.27 267 A 1 
ATOM 2000 C CE  . LYS A 0 267 . 81.237   25.265  -56.855  1.00 40.27 267 A 1 
ATOM 2001 N NZ  . LYS A 0 267 . 82.686   25.246  -57.144  1.00 40.27 267 A 1 
ATOM 2002 N N   . ALA A 0 268 . 74.606   23.387  -57.281  1.00 32.86 268 A 1 
ATOM 2003 C CA  . ALA A 0 268 . 73.208   23.568  -57.642  1.00 32.86 268 A 1 
ATOM 2004 C C   . ALA A 0 268 . 73.027   24.634  -58.738  1.00 32.86 268 A 1 
ATOM 2005 C CB  . ALA A 0 268 . 72.436   23.940  -56.370  1.00 32.86 268 A 1 
ATOM 2006 O O   . ALA A 0 268 . 73.569   25.734  -58.646  1.00 32.86 268 A 1 
ATOM 2007 N N   . ALA A 0 269 . 72.198   24.323  -59.736  1.00 35.93 269 A 1 
ATOM 2008 C CA  . ALA A 0 269 . 71.740   25.252  -60.774  1.00 35.93 269 A 1 
ATOM 2009 C C   . ALA A 0 269 . 70.277   25.689  -60.536  1.00 35.93 269 A 1 
ATOM 2010 C CB  . ALA A 0 269 . 71.997   24.622  -62.150  1.00 35.93 269 A 1 
ATOM 2011 O O   . ALA A 0 269 . 69.507   25.882  -61.474  1.00 35.93 269 A 1 
ATOM 2012 N N   . SER A 0 270 . 69.878   25.793  -59.265  1.00 37.58 270 A 1 
ATOM 2013 C CA  . SER A 0 270 . 68.500   26.038  -58.826  1.00 37.58 270 A 1 
ATOM 2014 C C   . SER A 0 270 . 68.098   27.512  -58.977  1.00 37.58 270 A 1 
ATOM 2015 C CB  . SER A 0 270 . 68.326   25.567  -57.372  1.00 37.58 270 A 1 
ATOM 2016 O O   . SER A 0 270 . 68.040   28.244  -57.991  1.00 37.58 270 A 1 
ATOM 2017 O OG  . SER A 0 270 . 68.787   24.235  -57.219  1.00 37.58 270 A 1 
ATOM 2018 N N   . ALA A 0 271 . 67.841   27.968  -60.208  1.00 36.49 271 A 1 
ATOM 2019 C CA  . ALA A 0 271 . 67.412   29.341  -60.483  1.00 36.49 271 A 1 
ATOM 2020 C C   . ALA A 0 271 . 66.471   29.465  -61.699  1.00 36.49 271 A 1 
ATOM 2021 C CB  . ALA A 0 271 . 68.661   30.217  -60.666  1.00 36.49 271 A 1 
ATOM 2022 O O   . ALA A 0 271 . 66.667   28.806  -62.714  1.00 36.49 271 A 1 
ATOM 2023 N N   . ALA A 0 272 . 65.517   30.401  -61.593  1.00 35.97 272 A 1 
ATOM 2024 C CA  . ALA A 0 272 . 64.622   30.916  -62.643  1.00 35.97 272 A 1 
ATOM 2025 C C   . ALA A 0 272 . 63.629   29.923  -63.300  1.00 35.97 272 A 1 
ATOM 2026 C CB  . ALA A 0 272 . 65.457   31.700  -63.667  1.00 35.97 272 A 1 
ATOM 2027 O O   . ALA A 0 272 . 63.907   29.315  -64.330  1.00 35.97 272 A 1 
ATOM 2028 N N   . GLY A 0 273 . 62.400   29.867  -62.765  1.00 37.63 273 A 1 
ATOM 2029 C CA  . GLY A 0 273 . 61.273   29.142  -63.376  1.00 37.63 273 A 1 
ATOM 2030 C C   . GLY A 0 273 . 60.085   28.956  -62.427  1.00 37.63 273 A 1 
ATOM 2031 O O   . GLY A 0 273 . 59.703   27.827  -62.148  1.00 37.63 273 A 1 
ATOM 2032 N N   . GLY A 0 274 . 59.562   30.046  -61.853  1.00 32.69 274 A 1 
ATOM 2033 C CA  . GLY A 0 274 . 58.702   30.004  -60.662  1.00 32.69 274 A 1 
ATOM 2034 C C   . GLY A 0 274 . 57.363   29.267  -60.814  1.00 32.69 274 A 1 
ATOM 2035 O O   . GLY A 0 274 . 56.383   29.848  -61.276  1.00 32.69 274 A 1 
ATOM 2036 N N   . ALA A 0 275 . 57.310   28.034  -60.312  1.00 38.13 275 A 1 
ATOM 2037 C CA  . ALA A 0 275 . 56.101   27.418  -59.767  1.00 38.13 275 A 1 
ATOM 2038 C C   . ALA A 0 275 . 56.066   27.654  -58.242  1.00 38.13 275 A 1 
ATOM 2039 C CB  . ALA A 0 275 . 56.114   25.922  -60.109  1.00 38.13 275 A 1 
ATOM 2040 O O   . ALA A 0 275 . 57.119   27.695  -57.612  1.00 38.13 275 A 1 
ATOM 2041 N N   . GLY A 0 276 . 54.916   27.819  -57.592  1.00 40.59 276 A 1 
ATOM 2042 C CA  . GLY A 0 276 . 53.562   28.023  -58.112  1.00 40.59 276 A 1 
ATOM 2043 C C   . GLY A 0 276 . 52.638   28.385  -56.943  1.00 40.59 276 A 1 
ATOM 2044 O O   . GLY A 0 276 . 52.863   27.917  -55.833  1.00 40.59 276 A 1 
ATOM 2045 N N   . TYR A 0 277 . 51.632   29.236  -57.156  1.00 40.83 277 A 1 
ATOM 2046 C CA  . TYR A 0 277 . 50.715   29.625  -56.076  1.00 40.83 277 A 1 
ATOM 2047 C C   . TYR A 0 277 . 49.633   28.562  -55.889  1.00 40.83 277 A 1 
ATOM 2048 C CB  . TYR A 0 277 . 50.110   31.010  -56.336  1.00 40.83 277 A 1 
ATOM 2049 O O   . TYR A 0 277 . 48.633   28.566  -56.609  1.00 40.83 277 A 1 
ATOM 2050 C CG  . TYR A 0 277 . 51.048   32.156  -56.018  1.00 40.83 277 A 1 
ATOM 2051 C CD1 . TYR A 0 277 . 51.105   32.666  -54.706  1.00 40.83 277 A 1 
ATOM 2052 C CD2 . TYR A 0 277 . 51.867   32.705  -57.024  1.00 40.83 277 A 1 
ATOM 2053 C CE1 . TYR A 0 277 . 51.970   33.733  -54.397  1.00 40.83 277 A 1 
ATOM 2054 C CE2 . TYR A 0 277 . 52.732   33.773  -56.720  1.00 40.83 277 A 1 
ATOM 2055 O OH  . TYR A 0 277 . 53.616   35.324  -55.126  1.00 40.83 277 A 1 
ATOM 2056 C CZ  . TYR A 0 277 . 52.783   34.290  -55.408  1.00 40.83 277 A 1 
ATOM 2057 N N   . TRP A 0 278 . 49.841   27.683  -54.913  1.00 42.40 278 A 1 
ATOM 2058 C CA  . TRP A 0 278 . 48.909   26.628  -54.537  1.00 42.40 278 A 1 
ATOM 2059 C C   . TRP A 0 278 . 48.617   26.679  -53.044  1.00 42.40 278 A 1 
ATOM 2060 C CB  . TRP A 0 278 . 49.483   25.254  -54.887  1.00 42.40 278 A 1 
ATOM 2061 O O   . TRP A 0 278 . 49.512   26.889  -52.228  1.00 42.40 278 A 1 
ATOM 2062 C CG  . TRP A 0 278 . 49.849   25.045  -56.320  1.00 42.40 278 A 1 
ATOM 2063 C CD1 . TRP A 0 278 . 51.074   25.276  -56.839  1.00 42.40 278 A 1 
ATOM 2064 C CD2 . TRP A 0 278 . 49.073   24.412  -57.381  1.00 42.40 278 A 1 
ATOM 2065 C CE2 . TRP A 0 278 . 49.926   24.257  -58.516  1.00 42.40 278 A 1 
ATOM 2066 C CE3 . TRP A 0 278 . 47.775   23.863  -57.470  1.00 42.40 278 A 1 
ATOM 2067 N NE1 . TRP A 0 278 . 51.111   24.858  -58.153  1.00 42.40 278 A 1 
ATOM 2068 C CH2 . TRP A 0 278 . 48.277   22.927  -59.668  1.00 42.40 278 A 1 
ATOM 2069 C CZ2 . TRP A 0 278 . 49.542   23.534  -59.651  1.00 42.40 278 A 1 
ATOM 2070 C CZ3 . TRP A 0 278 . 47.381   23.123  -58.600  1.00 42.40 278 A 1 
ATOM 2071 N N   . GLY A 0 279 . 47.359   26.427  -52.712  1.00 50.59 279 A 1 
ATOM 2072 C CA  . GLY A 0 279 . 46.974   25.983  -51.390  1.00 50.59 279 A 1 
ATOM 2073 C C   . GLY A 0 279 . 45.597   25.348  -51.447  1.00 50.59 279 A 1 
ATOM 2074 O O   . GLY A 0 279 . 44.698   25.886  -52.100  1.00 50.59 279 A 1 
ATOM 2075 N N   . LYS A 0 280 . 45.464   24.191  -50.800  1.00 57.24 280 A 1 
ATOM 2076 C CA  . LYS A 0 280 . 44.165   23.699  -50.347  1.00 57.24 280 A 1 
ATOM 2077 C C   . LYS A 0 280 . 43.876   24.405  -49.027  1.00 57.24 280 A 1 
ATOM 2078 C CB  . LYS A 0 280 . 44.192   22.183  -50.112  1.00 57.24 280 A 1 
ATOM 2079 O O   . LYS A 0 280 . 44.758   24.453  -48.174  1.00 57.24 280 A 1 
ATOM 2080 C CG  . LYS A 0 280 . 44.490   21.323  -51.351  1.00 57.24 280 A 1 
ATOM 2081 C CD  . LYS A 0 280 . 44.443   19.857  -50.898  1.00 57.24 280 A 1 
ATOM 2082 C CE  . LYS A 0 280 . 44.698   18.846  -52.016  1.00 57.24 280 A 1 
ATOM 2083 N NZ  . LYS A 0 280 . 44.495   17.472  -51.484  1.00 57.24 280 A 1 
ATOM 2084 N N   . SER A 0 281 . 42.680   24.941  -48.866  1.00 64.33 281 A 1 
ATOM 2085 C CA  . SER A 0 281 . 42.188   25.376  -47.559  1.00 64.33 281 A 1 
ATOM 2086 C C   . SER A 0 281 . 40.997   24.503  -47.207  1.00 64.33 281 A 1 
ATOM 2087 C CB  . SER A 0 281 . 41.843   26.869  -47.551  1.00 64.33 281 A 1 
ATOM 2088 O O   . SER A 0 281 . 40.106   24.359  -48.047  1.00 64.33 281 A 1 
ATOM 2089 O OG  . SER A 0 281 . 41.031   27.217  -48.664  1.00 64.33 281 A 1 
ATOM 2090 N N   . GLY A 0 282 . 40.995   23.927  -46.013  1.00 74.36 282 A 1 
ATOM 2091 C CA  . GLY A 0 282 . 39.876   23.142  -45.509  1.00 74.36 282 A 1 
ATOM 2092 C C   . GLY A 0 282 . 39.646   23.364  -44.021  1.00 74.36 282 A 1 
ATOM 2093 O O   . GLY A 0 282 . 40.464   23.995  -43.342  1.00 74.36 282 A 1 
ATOM 2094 N N   . SER A 0 283 . 38.497   22.895  -43.562  1.00 82.01 283 A 1 
ATOM 2095 C CA  . SER A 0 283 . 38.076   22.880  -42.164  1.00 82.01 283 A 1 
ATOM 2096 C C   . SER A 0 283 . 37.243   21.633  -41.933  1.00 82.01 283 A 1 
ATOM 2097 C CB  . SER A 0 283 . 37.236   24.109  -41.800  1.00 82.01 283 A 1 
ATOM 2098 O O   . SER A 0 283 . 36.362   21.366  -42.748  1.00 82.01 283 A 1 
ATOM 2099 O OG  . SER A 0 283 . 36.143   24.249  -42.695  1.00 82.01 283 A 1 
ATOM 2100 N N   . ASP A 0 284 . 37.527   20.964  -40.834  1.00 82.60 284 A 1 
ATOM 2101 C CA  . ASP A 0 284 . 36.921   19.734  -40.347  1.00 82.60 284 A 1 
ATOM 2102 C C   . ASP A 0 284 . 36.172   20.061  -39.042  1.00 82.60 284 A 1 
ATOM 2103 C CB  . ASP A 0 284 . 38.074   18.736  -40.121  1.00 82.60 284 A 1 
ATOM 2104 O O   . ASP A 0 284 . 36.563   21.004  -38.338  1.00 82.60 284 A 1 
ATOM 2105 C CG  . ASP A 0 284 . 37.686   17.294  -40.415  1.00 82.60 284 A 1 
ATOM 2106 O OD1 . ASP A 0 284 . 36.499   16.994  -40.198  1.00 82.60 284 A 1 
ATOM 2107 O OD2 . ASP A 0 284 . 38.580   16.569  -40.921  1.00 82.60 284 A 1 
ATOM 2108 N N   . TRP A 0 285 . 35.087   19.357  -38.730  1.00 86.05 285 A 1 
ATOM 2109 C CA  . TRP A 0 285 . 34.343   19.566  -37.483  1.00 86.05 285 A 1 
ATOM 2110 C C   . TRP A 0 285 . 33.541   18.322  -37.113  1.00 86.05 285 A 1 
ATOM 2111 C CB  . TRP A 0 285 . 33.408   20.785  -37.590  1.00 86.05 285 A 1 
ATOM 2112 O O   . TRP A 0 285 . 32.529   18.036  -37.751  1.00 86.05 285 A 1 
ATOM 2113 C CG  . TRP A 0 285 . 32.664   21.127  -36.327  1.00 86.05 285 A 1 
ATOM 2114 C CD1 . TRP A 0 285 . 33.226   21.626  -35.205  1.00 86.05 285 A 1 
ATOM 2115 C CD2 . TRP A 0 285 . 31.268   20.867  -35.972  1.00 86.05 285 A 1 
ATOM 2116 C CE2 . TRP A 0 285 . 31.049   21.305  -34.629  1.00 86.05 285 A 1 
ATOM 2117 C CE3 . TRP A 0 285 . 30.177   20.254  -36.623  1.00 86.05 285 A 1 
ATOM 2118 N NE1 . TRP A 0 285 . 32.284   21.737  -34.203  1.00 86.05 285 A 1 
ATOM 2119 C CH2 . TRP A 0 285 . 28.735   20.604  -34.679  1.00 86.05 285 A 1 
ATOM 2120 C CZ2 . TRP A 0 285 . 29.806   21.196  -33.987  1.00 86.05 285 A 1 
ATOM 2121 C CZ3 . TRP A 0 285 . 28.926   20.130  -35.988  1.00 86.05 285 A 1 
ATOM 2122 N N   . ASP A 0 286 . 33.978   17.647  -36.054  1.00 88.97 286 A 1 
ATOM 2123 C CA  . ASP A 0 286 . 33.253   16.555  -35.410  1.00 88.97 286 A 1 
ATOM 2124 C C   . ASP A 0 286 . 32.555   17.084  -34.150  1.00 88.97 286 A 1 
ATOM 2125 C CB  . ASP A 0 286 . 34.216   15.421  -34.998  1.00 88.97 286 A 1 
ATOM 2126 O O   . ASP A 0 286 . 33.137   17.838  -33.362  1.00 88.97 286 A 1 
ATOM 2127 C CG  . ASP A 0 286 . 34.580   14.408  -36.088  1.00 88.97 286 A 1 
ATOM 2128 O OD1 . ASP A 0 286 . 33.681   14.055  -36.879  1.00 88.97 286 A 1 
ATOM 2129 O OD2 . ASP A 0 286 . 35.707   13.860  -36.008  1.00 88.97 286 A 1 
ATOM 2130 N N   . ALA A 0 287 . 31.342   16.612  -33.882  1.00 88.90 287 A 1 
ATOM 2131 C CA  . ALA A 0 287 . 30.709   16.746  -32.575  1.00 88.90 287 A 1 
ATOM 2132 C C   . ALA A 0 287 . 29.953   15.474  -32.194  1.00 88.90 287 A 1 
ATOM 2133 C CB  . ALA A 0 287 . 29.797   17.975  -32.567  1.00 88.90 287 A 1 
ATOM 2134 O O   . ALA A 0 287 . 29.339   14.823  -33.035  1.00 88.90 287 A 1 
ATOM 2135 N N   . TRP A 0 288 . 29.940   15.138  -30.905  1.00 93.53 288 A 1 
ATOM 2136 C CA  . TRP A 0 288 . 29.045   14.114  -30.367  1.00 93.53 288 A 1 
ATOM 2137 C C   . TRP A 0 288 . 28.564   14.484  -28.970  1.00 93.53 288 A 1 
ATOM 2138 C CB  . TRP A 0 288 . 29.696   12.721  -30.387  1.00 93.53 288 A 1 
ATOM 2139 O O   . TRP A 0 288 . 29.244   15.193  -28.222  1.00 93.53 288 A 1 
ATOM 2140 C CG  . TRP A 0 288 . 30.727   12.461  -29.328  1.00 93.53 288 A 1 
ATOM 2141 C CD1 . TRP A 0 288 . 32.035   12.778  -29.424  1.00 93.53 288 A 1 
ATOM 2142 C CD2 . TRP A 0 288 . 30.549   11.892  -27.992  1.00 93.53 288 A 1 
ATOM 2143 C CE2 . TRP A 0 288 . 31.810   11.912  -27.323  1.00 93.53 288 A 1 
ATOM 2144 C CE3 . TRP A 0 288 . 29.446   11.394  -27.262  1.00 93.53 288 A 1 
ATOM 2145 N NE1 . TRP A 0 288 . 32.683   12.433  -28.254  1.00 93.53 288 A 1 
ATOM 2146 C CH2 . TRP A 0 288 . 30.846   10.998  -25.297  1.00 93.53 288 A 1 
ATOM 2147 C CZ2 . TRP A 0 288 . 31.967   11.478  -25.997  1.00 93.53 288 A 1 
ATOM 2148 C CZ3 . TRP A 0 288 . 29.591   10.953  -25.931  1.00 93.53 288 A 1 
ATOM 2149 N N   . GLY A 0 289 . 27.398   13.969  -28.596  1.00 92.76 289 A 1 
ATOM 2150 C CA  . GLY A 0 289 . 26.865   14.159  -27.259  1.00 92.76 289 A 1 
ATOM 2151 C C   . GLY A 0 289 . 25.859   13.101  -26.842  1.00 92.76 289 A 1 
ATOM 2152 O O   . GLY A 0 289 . 25.509   12.187  -27.598  1.00 92.76 289 A 1 
ATOM 2153 N N   . ARG A 0 290 . 25.478   13.200  -25.571  1.00 95.30 290 A 1 
ATOM 2154 C CA  . ARG A 0 290 . 24.521   12.324  -24.913  1.00 95.30 290 A 1 
ATOM 2155 C C   . ARG A 0 290 . 23.873   13.043  -23.734  1.00 95.30 290 A 1 
ATOM 2156 C CB  . ARG A 0 290 . 25.256   11.056  -24.472  1.00 95.30 290 A 1 
ATOM 2157 O O   . ARG A 0 290 . 24.596   13.550  -22.881  1.00 95.30 290 A 1 
ATOM 2158 C CG  . ARG A 0 290 . 24.320   9.991   -23.905  1.00 95.30 290 A 1 
ATOM 2159 C CD  . ARG A 0 290 . 25.157   8.740   -23.651  1.00 95.30 290 A 1 
ATOM 2160 N NE  . ARG A 0 290 . 24.309   7.611   -23.245  1.00 95.30 290 A 1 
ATOM 2161 N NH1 . ARG A 0 290 . 25.317   7.145   -21.242  1.00 95.30 290 A 1 
ATOM 2162 N NH2 . ARG A 0 290 . 23.526   6.001   -21.854  1.00 95.30 290 A 1 
ATOM 2163 C CZ  . ARG A 0 290 . 24.399   6.915   -22.138  1.00 95.30 290 A 1 
ATOM 2164 N N   . ASP A 0 291 . 22.550   13.021  -23.678  1.00 92.75 291 A 1 
ATOM 2165 C CA  . ASP A 0 291 . 21.737   13.471  -22.542  1.00 92.75 291 A 1 
ATOM 2166 C C   . ASP A 0 291 . 21.185   12.219  -21.826  1.00 92.75 291 A 1 
ATOM 2167 C CB  . ASP A 0 291 . 20.663   14.455  -23.050  1.00 92.75 291 A 1 
ATOM 2168 O O   . ASP A 0 291 . 20.964   11.182  -22.451  1.00 92.75 291 A 1 
ATOM 2169 C CG  . ASP A 0 291 . 19.887   15.194  -21.949  1.00 92.75 291 A 1 
ATOM 2170 O OD1 . ASP A 0 291 . 19.939   14.725  -20.788  1.00 92.75 291 A 1 
ATOM 2171 O OD2 . ASP A 0 291 . 19.226   16.203  -22.289  1.00 92.75 291 A 1 
ATOM 2172 N N   . GLN A 0 292 . 21.057   12.256  -20.501  1.00 93.99 292 A 1 
ATOM 2173 C CA  . GLN A 0 292 . 20.790   11.100  -19.635  1.00 93.99 292 A 1 
ATOM 2174 C C   . GLN A 0 292 . 19.926   11.527  -18.435  1.00 93.99 292 A 1 
ATOM 2175 C CB  . GLN A 0 292 . 22.131   10.476  -19.187  1.00 93.99 292 A 1 
ATOM 2176 O O   . GLN A 0 292 . 20.389   11.587  -17.291  1.00 93.99 292 A 1 
ATOM 2177 C CG  . GLN A 0 292 . 22.766   9.450   -20.137  1.00 93.99 292 A 1 
ATOM 2178 C CD  . GLN A 0 292 . 22.524   8.016   -19.679  1.00 93.99 292 A 1 
ATOM 2179 N NE2 . GLN A 0 292 . 21.321   7.515   -19.830  1.00 93.99 292 A 1 
ATOM 2180 O OE1 . GLN A 0 292 . 23.421   7.293   -19.236  1.00 93.99 292 A 1 
ATOM 2181 N N   . ASP A 0 293 . 18.652   11.810  -18.692  1.00 94.40 293 A 1 
ATOM 2182 C CA  . ASP A 0 293 . 17.732   12.377  -17.705  1.00 94.40 293 A 1 
ATOM 2183 C C   . ASP A 0 293 . 16.880   11.280  -17.018  1.00 94.40 293 A 1 
ATOM 2184 C CB  . ASP A 0 293 . 16.925   13.484  -18.405  1.00 94.40 293 A 1 
ATOM 2185 O O   . ASP A 0 293 . 16.105   10.554  -17.643  1.00 94.40 293 A 1 
ATOM 2186 C CG  . ASP A 0 293 . 16.100   14.351  -17.457  1.00 94.40 293 A 1 
ATOM 2187 O OD1 . ASP A 0 293 . 15.811   13.919  -16.307  1.00 94.40 293 A 1 
ATOM 2188 O OD2 . ASP A 0 293 . 15.428   15.316  -17.903  1.00 94.40 293 A 1 
ATOM 2189 N N   . TYR A 0 294 . 16.996   11.136  -15.693  1.00 96.80 294 A 1 
ATOM 2190 C CA  . TYR A 0 294 . 16.272   10.133  -14.897  1.00 96.80 294 A 1 
ATOM 2191 C C   . TYR A 0 294 . 15.435   10.769  -13.790  1.00 96.80 294 A 1 
ATOM 2192 C CB  . TYR A 0 294 . 17.249   9.110   -14.301  1.00 96.80 294 A 1 
ATOM 2193 O O   . TYR A 0 294 . 15.942   11.510  -12.948  1.00 96.80 294 A 1 
ATOM 2194 C CG  . TYR A 0 294 . 16.596   8.095   -13.369  1.00 96.80 294 A 1 
ATOM 2195 C CD1 . TYR A 0 294 . 16.513   8.345   -11.983  1.00 96.80 294 A 1 
ATOM 2196 C CD2 . TYR A 0 294 . 16.049   6.911   -13.895  1.00 96.80 294 A 1 
ATOM 2197 C CE1 . TYR A 0 294 . 15.902   7.407   -11.124  1.00 96.80 294 A 1 
ATOM 2198 C CE2 . TYR A 0 294 . 15.447   5.965   -13.042  1.00 96.80 294 A 1 
ATOM 2199 O OH  . TYR A 0 294 . 14.824   5.272   -10.830  1.00 96.80 294 A 1 
ATOM 2200 C CZ  . TYR A 0 294 . 15.380   6.205   -11.654  1.00 96.80 294 A 1 
ATOM 2201 N N   . LYS A 0 295 . 14.154   10.389  -13.693  1.00 97.01 295 A 1 
ATOM 2202 C CA  . LYS A 0 295 . 13.220   10.878  -12.666  1.00 97.01 295 A 1 
ATOM 2203 C C   . LYS A 0 295 . 12.424   9.722   -12.057  1.00 97.01 295 A 1 
ATOM 2204 C CB  . LYS A 0 295 . 12.301   11.965  -13.260  1.00 97.01 295 A 1 
ATOM 2205 O O   . LYS A 0 295 . 11.731   9.004   -12.772  1.00 97.01 295 A 1 
ATOM 2206 C CG  . LYS A 0 295 . 13.065   13.073  -14.013  1.00 97.01 295 A 1 
ATOM 2207 C CD  . LYS A 0 295 . 12.122   14.167  -14.536  1.00 97.01 295 A 1 
ATOM 2208 C CE  . LYS A 0 295 . 12.853   15.160  -15.453  1.00 97.01 295 A 1 
ATOM 2209 N NZ  . LYS A 0 295 . 13.288   14.528  -16.714  1.00 97.01 295 A 1 
ATOM 2210 N N   . GLU A 0 296 . 12.454   9.564   -10.734  1.00 98.02 296 A 1 
ATOM 2211 C CA  . GLU A 0 296 . 11.615   8.595   -10.009  1.00 98.02 296 A 1 
ATOM 2212 C C   . GLU A 0 296 . 10.881   9.257   -8.839   1.00 98.02 296 A 1 
ATOM 2213 C CB  . GLU A 0 296 . 12.428   7.368   -9.549   1.00 98.02 296 A 1 
ATOM 2214 O O   . GLU A 0 296 . 11.509   9.706   -7.881   1.00 98.02 296 A 1 
ATOM 2215 C CG  . GLU A 0 296 . 11.578   6.358   -8.750   1.00 98.02 296 A 1 
ATOM 2216 C CD  . GLU A 0 296 . 12.357   5.124   -8.273   1.00 98.02 296 A 1 
ATOM 2217 O OE1 . GLU A 0 296 . 11.948   3.980   -8.592   1.00 98.02 296 A 1 
ATOM 2218 O OE2 . GLU A 0 296 . 13.301   5.281   -7.463   1.00 98.02 296 A 1 
ATOM 2219 N N   . ASP A 0 297 . 9.549    9.223   -8.883   1.00 97.87 297 A 1 
ATOM 2220 C CA  . ASP A 0 297 . 8.671    9.578   -7.769   1.00 97.87 297 A 1 
ATOM 2221 C C   . ASP A 0 297 . 8.054    8.305   -7.170   1.00 97.87 297 A 1 
ATOM 2222 C CB  . ASP A 0 297 . 7.572    10.554  -8.228   1.00 97.87 297 A 1 
ATOM 2223 O O   . ASP A 0 297 . 7.522    7.458   -7.889   1.00 97.87 297 A 1 
ATOM 2224 C CG  . ASP A 0 297 . 8.075    11.966  -8.549   1.00 97.87 297 A 1 
ATOM 2225 O OD1 . ASP A 0 297 . 8.894    12.496  -7.763   1.00 97.87 297 A 1 
ATOM 2226 O OD2 . ASP A 0 297 . 7.575    12.559  -9.532   1.00 97.87 297 A 1 
ATOM 2227 N N   . VAL A 0 298 . 8.086    8.172   -5.843   1.00 97.39 298 A 1 
ATOM 2228 C CA  . VAL A 0 298 . 7.444    7.093   -5.077   1.00 97.39 298 A 1 
ATOM 2229 C C   . VAL A 0 298 . 6.671    7.700   -3.914   1.00 97.39 298 A 1 
ATOM 2230 C CB  . VAL A 0 298 . 8.471    6.069   -4.545   1.00 97.39 298 A 1 
ATOM 2231 O O   . VAL A 0 298 . 7.239    8.470   -3.140   1.00 97.39 298 A 1 
ATOM 2232 C CG1 . VAL A 0 298 . 7.796    4.940   -3.751   1.00 97.39 298 A 1 
ATOM 2233 C CG2 . VAL A 0 298 . 9.253    5.402   -5.681   1.00 97.39 298 A 1 
ATOM 2234 N N   . SER A 0 299 . 5.413    7.301   -3.737   1.00 97.18 299 A 1 
ATOM 2235 C CA  . SER A 0 299 . 4.620    7.606   -2.543   1.00 97.18 299 A 1 
ATOM 2236 C C   . SER A 0 299 . 3.973    6.351   -1.959   1.00 97.18 299 A 1 
ATOM 2237 C CB  . SER A 0 299 . 3.589    8.711   -2.808   1.00 97.18 299 A 1 
ATOM 2238 O O   . SER A 0 299 . 3.649    5.396   -2.667   1.00 97.18 299 A 1 
ATOM 2239 O OG  . SER A 0 299 . 2.572    8.291   -3.695   1.00 97.18 299 A 1 
ATOM 2240 N N   . TYR A 0 300 . 3.793    6.351   -0.643   1.00 97.97 300 A 1 
ATOM 2241 C CA  . TYR A 0 300 . 3.047    5.346   0.102    1.00 97.97 300 A 1 
ATOM 2242 C C   . TYR A 0 300 . 2.322    6.035   1.254    1.00 97.97 300 A 1 
ATOM 2243 C CB  . TYR A 0 300 . 3.999    4.260   0.620    1.00 97.97 300 A 1 
ATOM 2244 O O   . TYR A 0 300 . 2.959    6.713   2.060    1.00 97.97 300 A 1 
ATOM 2245 C CG  . TYR A 0 300 . 3.391    3.330   1.655    1.00 97.97 300 A 1 
ATOM 2246 C CD1 . TYR A 0 300 . 3.551    3.624   3.023    1.00 97.97 300 A 1 
ATOM 2247 C CD2 . TYR A 0 300 . 2.650    2.196   1.264    1.00 97.97 300 A 1 
ATOM 2248 C CE1 . TYR A 0 300 . 2.997    2.779   4.001    1.00 97.97 300 A 1 
ATOM 2249 C CE2 . TYR A 0 300 . 2.100    1.339   2.241    1.00 97.97 300 A 1 
ATOM 2250 O OH  . TYR A 0 300 . 1.791    0.814   4.582    1.00 97.97 300 A 1 
ATOM 2251 C CZ  . TYR A 0 300 . 2.282    1.628   3.611    1.00 97.97 300 A 1 
ATOM 2252 N N   . ASP A 0 301 . 1.017    5.813   1.359    1.00 96.46 301 A 1 
ATOM 2253 C CA  . ASP A 0 301 . 0.160    6.372   2.398    1.00 96.46 301 A 1 
ATOM 2254 C C   . ASP A 0 301 . -0.694   5.260   3.014    1.00 96.46 301 A 1 
ATOM 2255 C CB  . ASP A 0 301 . -0.730   7.487   1.833    1.00 96.46 301 A 1 
ATOM 2256 O O   . ASP A 0 301 . -1.317   4.457   2.316    1.00 96.46 301 A 1 
ATOM 2257 C CG  . ASP A 0 301 . 0.070    8.663   1.271    1.00 96.46 301 A 1 
ATOM 2258 O OD1 . ASP A 0 301 . 0.556    9.469   2.097    1.00 96.46 301 A 1 
ATOM 2259 O OD2 . ASP A 0 301 . 0.165    8.762   0.027    1.00 96.46 301 A 1 
ATOM 2260 N N   . LYS A 0 302 . -0.756   5.228   4.344    1.00 97.14 302 A 1 
ATOM 2261 C CA  . LYS A 0 302 . -1.572   4.290   5.114    1.00 97.14 302 A 1 
ATOM 2262 C C   . LYS A 0 302 . -2.363   5.052   6.164    1.00 97.14 302 A 1 
ATOM 2263 C CB  . LYS A 0 302 . -0.663   3.231   5.744    1.00 97.14 302 A 1 
ATOM 2264 O O   . LYS A 0 302 . -1.779   5.717   7.017    1.00 97.14 302 A 1 
ATOM 2265 C CG  . LYS A 0 302 . -1.460   2.014   6.227    1.00 97.14 302 A 1 
ATOM 2266 C CD  . LYS A 0 302 . -0.644   1.213   7.249    1.00 97.14 302 A 1 
ATOM 2267 C CE  . LYS A 0 302 . -1.251   -0.178  7.448    1.00 97.14 302 A 1 
ATOM 2268 N NZ  . LYS A 0 302 . -0.667   -1.152  6.497    1.00 97.14 302 A 1 
ATOM 2269 N N   . VAL A 0 303 . -3.684   4.930   6.141    1.00 95.99 303 A 1 
ATOM 2270 C CA  . VAL A 0 303 . -4.589   5.598   7.086    1.00 95.99 303 A 1 
ATOM 2271 C C   . VAL A 0 303 . -5.501   4.562   7.727    1.00 95.99 303 A 1 
ATOM 2272 C CB  . VAL A 0 303 . -5.394   6.721   6.400    1.00 95.99 303 A 1 
ATOM 2273 O O   . VAL A 0 303 . -6.099   3.747   7.034    1.00 95.99 303 A 1 
ATOM 2274 C CG1 . VAL A 0 303 . -6.323   7.435   7.392    1.00 95.99 303 A 1 
ATOM 2275 C CG2 . VAL A 0 303 . -4.464   7.782   5.794    1.00 95.99 303 A 1 
ATOM 2276 N N   . GLN A 0 304 . -5.626   4.602   9.051    1.00 95.56 304 A 1 
ATOM 2277 C CA  . GLN A 0 304 . -6.556   3.775   9.818    1.00 95.56 304 A 1 
ATOM 2278 C C   . GLN A 0 304 . -7.392   4.679   10.728   1.00 95.56 304 A 1 
ATOM 2279 C CB  . GLN A 0 304 . -5.802   2.705   10.629   1.00 95.56 304 A 1 
ATOM 2280 O O   . GLN A 0 304 . -6.850   5.427   11.539   1.00 95.56 304 A 1 
ATOM 2281 C CG  . GLN A 0 304 . -4.856   1.841   9.778    1.00 95.56 304 A 1 
ATOM 2282 C CD  . GLN A 0 304 . -4.490   0.527   10.464   1.00 95.56 304 A 1 
ATOM 2283 N NE2 . GLN A 0 304 . -5.379   -0.440  10.485   1.00 95.56 304 A 1 
ATOM 2284 O OE1 . GLN A 0 304 . -3.408   0.322   10.989   1.00 95.56 304 A 1 
ATOM 2285 N N   . ALA A 0 305 . -8.715   4.611   10.628   1.00 96.20 305 A 1 
ATOM 2286 C CA  . ALA A 0 305 . -9.643   5.407   11.423   1.00 96.20 305 A 1 
ATOM 2287 C C   . ALA A 0 305 . -10.683  4.500   12.083   1.00 96.20 305 A 1 
ATOM 2288 C CB  . ALA A 0 305 . -10.283  6.475   10.530   1.00 96.20 305 A 1 
ATOM 2289 O O   . ALA A 0 305 . -11.370  3.733   11.410   1.00 96.20 305 A 1 
ATOM 2290 N N   . LYS A 0 306 . -10.812  4.586   13.408   1.00 95.90 306 A 1 
ATOM 2291 C CA  . LYS A 0 306 . -11.766  3.799   14.203   1.00 95.90 306 A 1 
ATOM 2292 C C   . LYS A 0 306 . -12.580  4.727   15.089   1.00 95.90 306 A 1 
ATOM 2293 C CB  . LYS A 0 306 . -11.034  2.702   14.999   1.00 95.90 306 A 1 
ATOM 2294 O O   . LYS A 0 306 . -12.023  5.629   15.708   1.00 95.90 306 A 1 
ATOM 2295 C CG  . LYS A 0 306 . -10.558  1.594   14.047   1.00 95.90 306 A 1 
ATOM 2296 C CD  . LYS A 0 306 . -9.402   0.736   14.573   1.00 95.90 306 A 1 
ATOM 2297 C CE  . LYS A 0 306 . -8.936   -0.104  13.371   1.00 95.90 306 A 1 
ATOM 2298 N NZ  . LYS A 0 306 . -7.556   -0.626  13.507   1.00 95.90 306 A 1 
ATOM 2299 N N   . ALA A 0 307 . -13.884  4.500   15.139   1.00 93.97 307 A 1 
ATOM 2300 C CA  . ALA A 0 307 . -14.836  5.243   15.946   1.00 93.97 307 A 1 
ATOM 2301 C C   . ALA A 0 307 . -15.790  4.266   16.639   1.00 93.97 307 A 1 
ATOM 2302 C CB  . ALA A 0 307 . -15.589  6.232   15.047   1.00 93.97 307 A 1 
ATOM 2303 O O   . ALA A 0 307 . -16.299  3.344   16.001   1.00 93.97 307 A 1 
ATOM 2304 N N   . TYR A 0 308 . -16.040  4.496   17.920   1.00 92.20 308 A 1 
ATOM 2305 C CA  . TYR A 0 308 . -17.034  3.800   18.725   1.00 92.20 308 A 1 
ATOM 2306 C C   . TYR A 0 308 . -17.898  4.856   19.409   1.00 92.20 308 A 1 
ATOM 2307 C CB  . TYR A 0 308 . -16.352  2.896   19.761   1.00 92.20 308 A 1 
ATOM 2308 O O   . TYR A 0 308 . -17.356  5.791   19.995   1.00 92.20 308 A 1 
ATOM 2309 C CG  . TYR A 0 308 . -15.416  1.856   19.173   1.00 92.20 308 A 1 
ATOM 2310 C CD1 . TYR A 0 308 . -15.905  0.580   18.834   1.00 92.20 308 A 1 
ATOM 2311 C CD2 . TYR A 0 308 . -14.059  2.170   18.967   1.00 92.20 308 A 1 
ATOM 2312 C CE1 . TYR A 0 308 . -15.037  -0.383  18.284   1.00 92.20 308 A 1 
ATOM 2313 C CE2 . TYR A 0 308 . -13.187  1.211   18.418   1.00 92.20 308 A 1 
ATOM 2314 O OH  . TYR A 0 308 . -12.834  -0.996  17.552   1.00 92.20 308 A 1 
ATOM 2315 C CZ  . TYR A 0 308 . -13.678  -0.068  18.076   1.00 92.20 308 A 1 
ATOM 2316 N N   . SER A 0 309 . -19.213  4.707   19.326   1.00 89.42 309 A 1 
ATOM 2317 C CA  . SER A 0 309 . -20.195  5.570   19.975   1.00 89.42 309 A 1 
ATOM 2318 C C   . SER A 0 309 . -21.246  4.714   20.676   1.00 89.42 309 A 1 
ATOM 2319 C CB  . SER A 0 309 . -20.843  6.517   18.955   1.00 89.42 309 A 1 
ATOM 2320 O O   . SER A 0 309 . -21.698  3.726   20.095   1.00 89.42 309 A 1 
ATOM 2321 O OG  . SER A 0 309 . -21.552  5.802   17.949   1.00 89.42 309 A 1 
ATOM 2322 N N   . ALA A 0 310 . -21.651  5.105   21.877   1.00 87.06 310 A 1 
ATOM 2323 C CA  . ALA A 0 310 . -22.832  4.592   22.568   1.00 87.06 310 A 1 
ATOM 2324 C C   . ALA A 0 310 . -23.643  5.787   23.088   1.00 87.06 310 A 1 
ATOM 2325 C CB  . ALA A 0 310 . -22.394  3.648   23.694   1.00 87.06 310 A 1 
ATOM 2326 O O   . ALA A 0 310 . -23.034  6.745   23.566   1.00 87.06 310 A 1 
ATOM 2327 N N   . GLU A 0 311 . -24.970  5.763   22.960   1.00 81.48 311 A 1 
ATOM 2328 C CA  . GLU A 0 311 . -25.824  6.899   23.353   1.00 81.48 311 A 1 
ATOM 2329 C C   . GLU A 0 311 . -26.187  6.893   24.843   1.00 81.48 311 A 1 
ATOM 2330 C CB  . GLU A 0 311 . -27.055  6.988   22.436   1.00 81.48 311 A 1 
ATOM 2331 O O   . GLU A 0 311 . -26.103  7.945   25.472   1.00 81.48 311 A 1 
ATOM 2332 C CG  . GLU A 0 311 . -26.638  7.532   21.057   1.00 81.48 311 A 1 
ATOM 2333 C CD  . GLU A 0 311 . -27.802  7.660   20.062   1.00 81.48 311 A 1 
ATOM 2334 O OE1 . GLU A 0 311 . -27.820  8.663   19.310   1.00 81.48 311 A 1 
ATOM 2335 O OE2 . GLU A 0 311 . -28.598  6.698   19.958   1.00 81.48 311 A 1 
ATOM 2336 N N   . SER A 0 312 . -26.482  5.727   25.425   1.00 78.77 312 A 1 
ATOM 2337 C CA  . SER A 0 312 . -26.589  5.544   26.876   1.00 78.77 312 A 1 
ATOM 2338 C C   . SER A 0 312 . -26.288  4.101   27.308   1.00 78.77 312 A 1 
ATOM 2339 C CB  . SER A 0 312 . -27.975  5.965   27.391   1.00 78.77 312 A 1 
ATOM 2340 O O   . SER A 0 312 . -26.271  3.172   26.490   1.00 78.77 312 A 1 
ATOM 2341 O OG  . SER A 0 312 . -28.915  4.942   27.142   1.00 78.77 312 A 1 
ATOM 2342 N N   . TYR A 0 313 . -26.055  3.915   28.608   1.00 77.95 313 A 1 
ATOM 2343 C CA  . TYR A 0 313 . -26.227  2.636   29.303   1.00 77.95 313 A 1 
ATOM 2344 C C   . TYR A 0 313 . -26.859  2.895   30.663   1.00 77.95 313 A 1 
ATOM 2345 C CB  . TYR A 0 313 . -24.888  1.910   29.498   1.00 77.95 313 A 1 
ATOM 2346 O O   . TYR A 0 313 . -26.242  3.574   31.485   1.00 77.95 313 A 1 
ATOM 2347 C CG  . TYR A 0 313 . -24.913  0.724   30.465   1.00 77.95 313 A 1 
ATOM 2348 C CD1 . TYR A 0 313 . -24.578  0.883   31.826   1.00 77.95 313 A 1 
ATOM 2349 C CD2 . TYR A 0 313 . -25.276  -0.553  30.005   1.00 77.95 313 A 1 
ATOM 2350 C CE1 . TYR A 0 313 . -24.479  -0.231  32.682   1.00 77.95 313 A 1 
ATOM 2351 C CE2 . TYR A 0 313 . -25.165  -1.678  30.847   1.00 77.95 313 A 1 
ATOM 2352 O OH  . TYR A 0 313 . -24.574  -2.609  32.984   1.00 77.95 313 A 1 
ATOM 2353 C CZ  . TYR A 0 313 . -24.734  -1.522  32.179   1.00 77.95 313 A 1 
ATOM 2354 N N   . ASP A 0 314 . -28.009  2.276   30.912   1.00 81.68 314 A 1 
ATOM 2355 C CA  . ASP A 0 314 . -28.659  2.248   32.217   1.00 81.68 314 A 1 
ATOM 2356 C C   . ASP A 0 314 . -28.591  0.837   32.813   1.00 81.68 314 A 1 
ATOM 2357 C CB  . ASP A 0 314 . -30.117  2.724   32.121   1.00 81.68 314 A 1 
ATOM 2358 O O   . ASP A 0 314 . -28.924  -0.158  32.169   1.00 81.68 314 A 1 
ATOM 2359 C CG  . ASP A 0 314 . -30.299  4.237   31.958   1.00 81.68 314 A 1 
ATOM 2360 O OD1 . ASP A 0 314 . -29.380  4.992   32.344   1.00 81.68 314 A 1 
ATOM 2361 O OD2 . ASP A 0 314 . -31.415  4.623   31.546   1.00 81.68 314 A 1 
ATOM 2362 N N   . GLU A 0 315 . -28.205  0.753   34.083   1.00 85.34 315 A 1 
ATOM 2363 C CA  . GLU A 0 315 . -28.311  -0.434  34.933   1.00 85.34 315 A 1 
ATOM 2364 C C   . GLU A 0 315 . -29.036  -0.039  36.217   1.00 85.34 315 A 1 
ATOM 2365 C CB  . GLU A 0 315 . -26.905  -1.006  35.194   1.00 85.34 315 A 1 
ATOM 2366 O O   . GLU A 0 315 . -28.583  0.860   36.923   1.00 85.34 315 A 1 
ATOM 2367 C CG  . GLU A 0 315 . -26.804  -2.014  36.355   1.00 85.34 315 A 1 
ATOM 2368 C CD  . GLU A 0 315 . -25.474  -2.794  36.370   1.00 85.34 315 A 1 
ATOM 2369 O OE1 . GLU A 0 315 . -25.435  -3.911  36.942   1.00 85.34 315 A 1 
ATOM 2370 O OE2 . GLU A 0 315 . -24.527  -2.470  35.612   1.00 85.34 315 A 1 
ATOM 2371 N N   . TRP A 0 316 . -30.150  -0.698  36.534   1.00 84.44 316 A 1 
ATOM 2372 C CA  . TRP A 0 316 . -30.979  -0.353  37.689   1.00 84.44 316 A 1 
ATOM 2373 C C   . TRP A 0 316 . -31.511  -1.586  38.422   1.00 84.44 316 A 1 
ATOM 2374 C CB  . TRP A 0 316 . -32.104  0.601   37.261   1.00 84.44 316 A 1 
ATOM 2375 O O   . TRP A 0 316 . -31.775  -2.629  37.826   1.00 84.44 316 A 1 
ATOM 2376 C CG  . TRP A 0 316 . -32.992  0.123   36.149   1.00 84.44 316 A 1 
ATOM 2377 C CD1 . TRP A 0 316 . -32.815  0.397   34.836   1.00 84.44 316 A 1 
ATOM 2378 C CD2 . TRP A 0 316 . -34.180  -0.725  36.219   1.00 84.44 316 A 1 
ATOM 2379 C CE2 . TRP A 0 316 . -34.682  -0.913  34.895   1.00 84.44 316 A 1 
ATOM 2380 C CE3 . TRP A 0 316 . -34.878  -1.368  37.266   1.00 84.44 316 A 1 
ATOM 2381 N NE1 . TRP A 0 316 . -33.808  -0.208  34.092   1.00 84.44 316 A 1 
ATOM 2382 C CH2 . TRP A 0 316 . -36.479  -2.330  35.690   1.00 84.44 316 A 1 
ATOM 2383 C CZ2 . TRP A 0 316 . -35.815  -1.696  34.625   1.00 84.44 316 A 1 
ATOM 2384 C CZ3 . TRP A 0 316 . -36.012  -2.160  37.006   1.00 84.44 316 A 1 
ATOM 2385 N N   . ASP A 0 317 . -31.682  -1.437  39.733   1.00 84.53 317 A 1 
ATOM 2386 C CA  . ASP A 0 317 . -32.232  -2.429  40.654   1.00 84.53 317 A 1 
ATOM 2387 C C   . ASP A 0 317 . -33.281  -1.747  41.548   1.00 84.53 317 A 1 
ATOM 2388 C CB  . ASP A 0 317 . -31.094  -3.064  41.468   1.00 84.53 317 A 1 
ATOM 2389 O O   . ASP A 0 317 . -33.070  -0.650  42.072   1.00 84.53 317 A 1 
ATOM 2390 C CG  . ASP A 0 317 . -31.517  -4.372  42.147   1.00 84.53 317 A 1 
ATOM 2391 O OD1 . ASP A 0 317 . -32.330  -4.310  43.096   1.00 84.53 317 A 1 
ATOM 2392 O OD2 . ASP A 0 317 . -31.004  -5.432  41.721   1.00 84.53 317 A 1 
ATOM 2393 N N   . ASN A 0 318 . -34.446  -2.372  41.672   1.00 82.92 318 A 1 
ATOM 2394 C CA  . ASN A 0 318 . -35.584  -1.895  42.439   1.00 82.92 318 A 1 
ATOM 2395 C C   . ASN A 0 318 . -36.107  -3.049  43.288   1.00 82.92 318 A 1 
ATOM 2396 C CB  . ASN A 0 318 . -36.653  -1.373  41.462   1.00 82.92 318 A 1 
ATOM 2397 O O   . ASN A 0 318 . -36.737  -3.976  42.767   1.00 82.92 318 A 1 
ATOM 2398 C CG  . ASN A 0 318 . -37.919  -0.886  42.150   1.00 82.92 318 A 1 
ATOM 2399 N ND2 . ASN A 0 318 . -38.706  -1.749  42.748   1.00 82.92 318 A 1 
ATOM 2400 O OD1 . ASN A 0 318 . -38.228  0.296   42.114   1.00 82.92 318 A 1 
ATOM 2401 N N   . LYS A 0 319 . -35.931  -2.935  44.599   1.00 81.93 319 A 1 
ATOM 2402 C CA  . LYS A 0 319 . -36.405  -3.906  45.574   1.00 81.93 319 A 1 
ATOM 2403 C C   . LYS A 0 319 . -37.383  -3.242  46.537   1.00 81.93 319 A 1 
ATOM 2404 C CB  . LYS A 0 319 . -35.176  -4.493  46.261   1.00 81.93 319 A 1 
ATOM 2405 O O   . LYS A 0 319 . -37.046  -2.233  47.148   1.00 81.93 319 A 1 
ATOM 2406 C CG  . LYS A 0 319 . -35.506  -5.757  47.046   1.00 81.93 319 A 1 
ATOM 2407 C CD  . LYS A 0 319 . -34.216  -6.272  47.698   1.00 81.93 319 A 1 
ATOM 2408 C CE  . LYS A 0 319 . -34.434  -7.651  48.319   1.00 81.93 319 A 1 
ATOM 2409 N NZ  . LYS A 0 319 . -35.503  -7.601  49.337   1.00 81.93 319 A 1 
ATOM 2410 N N   . ASP A 0 320 . -38.550  -3.853  46.640   1.00 75.52 320 A 1 
ATOM 2411 C CA  . ASP A 0 320 . -39.704  -3.480  47.451   1.00 75.52 320 A 1 
ATOM 2412 C C   . ASP A 0 320 . -39.895  -4.631  48.460   1.00 75.52 320 A 1 
ATOM 2413 C CB  . ASP A 0 320 . -40.862  -3.274  46.456   1.00 75.52 320 A 1 
ATOM 2414 O O   . ASP A 0 320 . -40.087  -5.793  48.085   1.00 75.52 320 A 1 
ATOM 2415 C CG  . ASP A 0 320 . -42.251  -3.023  47.045   1.00 75.52 320 A 1 
ATOM 2416 O OD1 . ASP A 0 320 . -42.470  -3.417  48.212   1.00 75.52 320 A 1 
ATOM 2417 O OD2 . ASP A 0 320 . -43.101  -2.540  46.256   1.00 75.52 320 A 1 
ATOM 2418 N N   . ASP A 0 321 . -39.666  -4.337  49.742   1.00 78.75 321 A 1 
ATOM 2419 C CA  . ASP A 0 321 . -39.655  -5.299  50.856   1.00 78.75 321 A 1 
ATOM 2420 C C   . ASP A 0 321 . -40.814  -5.022  51.841   1.00 78.75 321 A 1 
ATOM 2421 C CB  . ASP A 0 321 . -38.247  -5.304  51.527   1.00 78.75 321 A 1 
ATOM 2422 O O   . ASP A 0 321 . -40.671  -5.251  53.052   1.00 78.75 321 A 1 
ATOM 2423 C CG  . ASP A 0 321 . -37.371  -6.538  51.299   1.00 78.75 321 A 1 
ATOM 2424 O OD1 . ASP A 0 321 . -37.788  -7.556  50.708   1.00 78.75 321 A 1 
ATOM 2425 O OD2 . ASP A 0 321 . -36.190  -6.540  51.728   1.00 78.75 321 A 1 
ATOM 2426 N N   . ASP A 0 322 . -41.940  -4.495  51.359   1.00 74.01 322 A 1 
ATOM 2427 C CA  . ASP A 0 322 . -43.027  -3.963  52.186   1.00 74.01 322 A 1 
ATOM 2428 C C   . ASP A 0 322 . -43.672  -4.971  53.158   1.00 74.01 322 A 1 
ATOM 2429 C CB  . ASP A 0 322 . -44.078  -3.261  51.301   1.00 74.01 322 A 1 
ATOM 2430 O O   . ASP A 0 322 . -43.697  -6.195  52.969   1.00 74.01 322 A 1 
ATOM 2431 C CG  . ASP A 0 322 . -43.965  -1.736  51.340   1.00 74.01 322 A 1 
ATOM 2432 O OD1 . ASP A 0 322 . -42.832  -1.240  51.554   1.00 74.01 322 A 1 
ATOM 2433 O OD2 . ASP A 0 322 . -45.042  -1.094  51.334   1.00 74.01 322 A 1 
ATOM 2434 N N   . LYS A 0 323 . -44.121  -4.450  54.313   1.00 66.67 323 A 1 
ATOM 2435 C CA  . LYS A 0 323 . -44.776  -5.233  55.380   1.00 66.67 323 A 1 
ATOM 2436 C C   . LYS A 0 323 . -45.839  -4.411  56.086   1.00 66.67 323 A 1 
ATOM 2437 C CB  . LYS A 0 323 . -43.755  -5.768  56.409   1.00 66.67 323 A 1 
ATOM 2438 O O   . LYS A 0 323 . -45.528  -3.568  56.932   1.00 66.67 323 A 1 
ATOM 2439 C CG  . LYS A 0 323 . -42.743  -6.693  55.737   1.00 66.67 323 A 1 
ATOM 2440 C CD  . LYS A 0 323 . -41.615  -7.227  56.617   1.00 66.67 323 A 1 
ATOM 2441 C CE  . LYS A 0 323 . -40.668  -8.063  55.731   1.00 66.67 323 A 1 
ATOM 2442 N NZ  . LYS A 0 323 . -40.141  -7.299  54.564   1.00 66.67 323 A 1 
ATOM 2443 N N   . TRP A 0 324 . -47.104  -4.734  55.842   1.00 65.64 324 A 1 
ATOM 2444 C CA  . TRP A 0 324 . -48.247  -4.118  56.517   1.00 65.64 324 A 1 
ATOM 2445 C C   . TRP A 0 324 . -48.892  -5.034  57.569   1.00 65.64 324 A 1 
ATOM 2446 C CB  . TRP A 0 324 . -49.251  -3.601  55.482   1.00 65.64 324 A 1 
ATOM 2447 O O   . TRP A 0 324 . -49.205  -6.206  57.346   1.00 65.64 324 A 1 
ATOM 2448 C CG  . TRP A 0 324 . -49.574  -4.539  54.365   1.00 65.64 324 A 1 
ATOM 2449 C CD1 . TRP A 0 324 . -48.878  -4.616  53.211   1.00 65.64 324 A 1 
ATOM 2450 C CD2 . TRP A 0 324 . -50.638  -5.537  54.244   1.00 65.64 324 A 1 
ATOM 2451 C CE2 . TRP A 0 324 . -50.521  -6.173  52.970   1.00 65.64 324 A 1 
ATOM 2452 C CE3 . TRP A 0 324 . -51.691  -5.972  55.081   1.00 65.64 324 A 1 
ATOM 2453 N NE1 . TRP A 0 324 . -49.422  -5.580  52.396   1.00 65.64 324 A 1 
ATOM 2454 C CH2 . TRP A 0 324 . -52.454  -7.567  53.393   1.00 65.64 324 A 1 
ATOM 2455 C CZ2 . TRP A 0 324 . -51.408  -7.172  52.543   1.00 65.64 324 A 1 
ATOM 2456 C CZ3 . TRP A 0 324 . -52.590  -6.974  54.661   1.00 65.64 324 A 1 
ATOM 2457 N N   . GLY A 0 325 . -49.150  -4.464  58.750   1.00 59.00 325 A 1 
ATOM 2458 C CA  . GLY A 0 325 . -49.963  -5.084  59.796   1.00 59.00 325 A 1 
ATOM 2459 C C   . GLY A 0 325 . -51.432  -4.673  59.678   1.00 59.00 325 A 1 
ATOM 2460 O O   . GLY A 0 325 . -51.794  -3.559  60.056   1.00 59.00 325 A 1 
ATOM 2461 N N   . ALA A 0 326 . -52.300  -5.574  59.215   1.00 53.93 326 A 1 
ATOM 2462 C CA  . ALA A 0 326 . -53.738  -5.327  59.150   1.00 53.93 326 A 1 
ATOM 2463 C C   . ALA A 0 326 . -54.395  -5.485  60.535   1.00 53.93 326 A 1 
ATOM 2464 C CB  . ALA A 0 326 . -54.369  -6.228  58.085   1.00 53.93 326 A 1 
ATOM 2465 O O   . ALA A 0 326 . -54.367  -6.556  61.150   1.00 53.93 326 A 1 
ATOM 2466 N N   . GLN A 0 327 . -55.026  -4.410  61.017   1.00 52.40 327 A 1 
ATOM 2467 C CA  . GLN A 0 327 . -55.700  -4.362  62.315   1.00 52.40 327 A 1 
ATOM 2468 C C   . GLN A 0 327 . -57.225  -4.475  62.149   1.00 52.40 327 A 1 
ATOM 2469 C CB  . GLN A 0 327 . -55.237  -3.102  63.068   1.00 52.40 327 A 1 
ATOM 2470 O O   . GLN A 0 327 . -57.908  -3.512  61.798   1.00 52.40 327 A 1 
ATOM 2471 C CG  . GLN A 0 327 . -55.757  -3.073  64.515   1.00 52.40 327 A 1 
ATOM 2472 C CD  . GLN A 0 327 . -55.133  -1.970  65.369   1.00 52.40 327 A 1 
ATOM 2473 N NE2 . GLN A 0 327 . -55.748  -1.624  66.478   1.00 52.40 327 A 1 
ATOM 2474 O OE1 . GLN A 0 327 . -54.084  -1.414  65.094   1.00 52.40 327 A 1 
ATOM 2475 N N   . ALA A 0 328 . -57.766  -5.669  62.407   1.00 48.91 328 A 1 
ATOM 2476 C CA  . ALA A 0 328 . -59.200  -5.943  62.325   1.00 48.91 328 A 1 
ATOM 2477 C C   . ALA A 0 328 . -59.982  -5.344  63.512   1.00 48.91 328 A 1 
ATOM 2478 C CB  . ALA A 0 328 . -59.409  -7.458  62.204   1.00 48.91 328 A 1 
ATOM 2479 O O   . ALA A 0 328 . -59.547  -5.412  64.663   1.00 48.91 328 A 1 
ATOM 2480 N N   . TRP A 0 329 . -61.167  -4.793  63.234   1.00 43.45 329 A 1 
ATOM 2481 C CA  . TRP A 0 329 . -62.044  -4.176  64.234   1.00 43.45 329 A 1 
ATOM 2482 C C   . TRP A 0 329 . -63.035  -5.209  64.797   1.00 43.45 329 A 1 
ATOM 2483 C CB  . TRP A 0 329 . -62.769  -2.964  63.619   1.00 43.45 329 A 1 
ATOM 2484 O O   . TRP A 0 329 . -64.083  -5.463  64.203   1.00 43.45 329 A 1 
ATOM 2485 C CG  . TRP A 0 329 . -61.935  -1.758  63.282   1.00 43.45 329 A 1 
ATOM 2486 C CD1 . TRP A 0 329 . -60.902  -1.721  62.405   1.00 43.45 329 A 1 
ATOM 2487 C CD2 . TRP A 0 329 . -62.061  -0.389  63.790   1.00 43.45 329 A 1 
ATOM 2488 C CE2 . TRP A 0 329 . -61.074  0.426   63.156   1.00 43.45 329 A 1 
ATOM 2489 C CE3 . TRP A 0 329 . -62.905  0.250   64.727   1.00 43.45 329 A 1 
ATOM 2490 N NE1 . TRP A 0 329 . -60.392  -0.442  62.332   1.00 43.45 329 A 1 
ATOM 2491 C CH2 . TRP A 0 329 . -61.796  2.399   64.358   1.00 43.45 329 A 1 
ATOM 2492 C CZ2 . TRP A 0 329 . -60.937  1.797   63.423   1.00 43.45 329 A 1 
ATOM 2493 C CZ3 . TRP A 0 329 . -62.774  1.625   65.009   1.00 43.45 329 A 1 
ATOM 2494 N N   . GLY A 0 330 . -62.708  -5.802  65.949   1.00 44.36 330 A 1 
ATOM 2495 C CA  . GLY A 0 330 . -63.674  -6.532  66.782   1.00 44.36 330 A 1 
ATOM 2496 C C   . GLY A 0 330 . -64.561  -5.556  67.562   1.00 44.36 330 A 1 
ATOM 2497 O O   . GLY A 0 330 . -64.085  -4.494  67.961   1.00 44.36 330 A 1 
ATOM 2498 N N   . LYS A 0 331 . -65.848  -5.877  67.749   1.00 43.76 331 A 1 
ATOM 2499 C CA  . LYS A 0 331 . -66.812  -4.920  68.312   1.00 43.76 331 A 1 
ATOM 2500 C C   . LYS A 0 331 . -66.873  -4.853  69.838   1.00 43.76 331 A 1 
ATOM 2501 C CB  . LYS A 0 331 . -68.219  -5.082  67.717   1.00 43.76 331 A 1 
ATOM 2502 O O   . LYS A 0 331 . -66.855  -5.855  70.547   1.00 43.76 331 A 1 
ATOM 2503 C CG  . LYS A 0 331 . -68.414  -4.161  66.502   1.00 43.76 331 A 1 
ATOM 2504 C CD  . LYS A 0 331 . -69.889  -3.786  66.347   1.00 43.76 331 A 1 
ATOM 2505 C CE  . LYS A 0 331 . -70.011  -2.636  65.346   1.00 43.76 331 A 1 
ATOM 2506 N NZ  . LYS A 0 331 . -71.068  -1.699  65.784   1.00 43.76 331 A 1 
ATOM 2507 N N   . ASP A 0 332 . -67.065  -3.615  70.259   1.00 32.03 332 A 1 
ATOM 2508 C CA  . ASP A 0 332 . -67.539  -3.106  71.536   1.00 32.03 332 A 1 
ATOM 2509 C C   . ASP A 0 332 . -68.886  -3.701  71.995   1.00 32.03 332 A 1 
ATOM 2510 C CB  . ASP A 0 332 . -67.650  -1.568  71.383   1.00 32.03 332 A 1 
ATOM 2511 O O   . ASP A 0 332 . -69.773  -4.002  71.190   1.00 32.03 332 A 1 
ATOM 2512 C CG  . ASP A 0 332 . -68.361  -1.018  70.109   1.00 32.03 332 A 1 
ATOM 2513 O OD1 . ASP A 0 332 . -68.684  -1.774  69.152   1.00 32.03 332 A 1 
ATOM 2514 O OD2 . ASP A 0 332 . -68.529  0.214   70.031   1.00 32.03 332 A 1 
ATOM 2515 N N   . ARG A 0 333 . -69.062  -3.835  73.320   1.00 40.29 333 A 1 
ATOM 2516 C CA  . ARG A 0 333 . -70.350  -4.162  73.961   1.00 40.29 333 A 1 
ATOM 2517 C C   . ARG A 0 333 . -70.512  -3.495  75.329   1.00 40.29 333 A 1 
ATOM 2518 C CB  . ARG A 0 333 . -70.571  -5.684  74.062   1.00 40.29 333 A 1 
ATOM 2519 O O   . ARG A 0 333 . -70.459  -4.154  76.367   1.00 40.29 333 A 1 
ATOM 2520 C CG  . ARG A 0 333 . -70.952  -6.324  72.717   1.00 40.29 333 A 1 
ATOM 2521 C CD  . ARG A 0 333 . -71.656  -7.672  72.907   1.00 40.29 333 A 1 
ATOM 2522 N NE  . ARG A 0 333 . -72.980  -7.501  73.544   1.00 40.29 333 A 1 
ATOM 2523 N NH1 . ARG A 0 333 . -73.503  -9.719  73.760   1.00 40.29 333 A 1 
ATOM 2524 N NH2 . ARG A 0 333 . -74.901  -8.167  74.557   1.00 40.29 333 A 1 
ATOM 2525 C CZ  . ARG A 0 333 . -73.788  -8.461  73.947   1.00 40.29 333 A 1 
ATOM 2526 N N   . ASP A 0 334 . -70.814  -2.203  75.312   1.00 38.86 334 A 1 
ATOM 2527 C CA  . ASP A 0 334 . -71.270  -1.478  76.499   1.00 38.86 334 A 1 
ATOM 2528 C C   . ASP A 0 334 . -72.545  -2.116  77.079   1.00 38.86 334 A 1 
ATOM 2529 C CB  . ASP A 0 334 . -71.573  -0.009  76.164   1.00 38.86 334 A 1 
ATOM 2530 O O   . ASP A 0 334 . -73.488  -2.444  76.349   1.00 38.86 334 A 1 
ATOM 2531 C CG  . ASP A 0 334 . -70.483  0.676   75.344   1.00 38.86 334 A 1 
ATOM 2532 O OD1 . ASP A 0 334 . -69.298  0.428   75.646   1.00 38.86 334 A 1 
ATOM 2533 O OD2 . ASP A 0 334 . -70.878  1.401   74.407   1.00 38.86 334 A 1 
ATOM 2534 N N   . VAL A 0 335 . -72.626  -2.240  78.407   1.00 38.49 335 A 1 
ATOM 2535 C CA  . VAL A 0 335 . -73.863  -2.627  79.110   1.00 38.49 335 A 1 
ATOM 2536 C C   . VAL A 0 335 . -74.404  -1.416  79.864   1.00 38.49 335 A 1 
ATOM 2537 C CB  . VAL A 0 335 . -73.680  -3.883  79.983   1.00 38.49 335 A 1 
ATOM 2538 O O   . VAL A 0 335 . -74.120  -1.189  81.039   1.00 38.49 335 A 1 
ATOM 2539 C CG1 . VAL A 0 335 . -75.006  -4.288  80.647   1.00 38.49 335 A 1 
ATOM 2540 C CG2 . VAL A 0 335 . -73.229  -5.077  79.128   1.00 38.49 335 A 1 
ATOM 2541 N N   . TYR A 0 336 . -75.186  -0.604  79.155   1.00 33.68 336 A 1 
ATOM 2542 C CA  . TYR A 0 336 . -75.710  0.655   79.673   1.00 33.68 336 A 1 
ATOM 2543 C C   . TYR A 0 336 . -76.847  0.475   80.698   1.00 33.68 336 A 1 
ATOM 2544 C CB  . TYR A 0 336 . -76.158  1.537   78.500   1.00 33.68 336 A 1 
ATOM 2545 O O   . TYR A 0 336 . -77.922  -0.022  80.375   1.00 33.68 336 A 1 
ATOM 2546 C CG  . TYR A 0 336 . -76.661  2.907   78.920   1.00 33.68 336 A 1 
ATOM 2547 C CD1 . TYR A 0 336 . -78.028  3.104   79.201   1.00 33.68 336 A 1 
ATOM 2548 C CD2 . TYR A 0 336 . -75.758  3.981   79.040   1.00 33.68 336 A 1 
ATOM 2549 C CE1 . TYR A 0 336 . -78.493  4.373   79.597   1.00 33.68 336 A 1 
ATOM 2550 C CE2 . TYR A 0 336 . -76.220  5.253   79.429   1.00 33.68 336 A 1 
ATOM 2551 O OH  . TYR A 0 336 . -78.040  6.678   80.075   1.00 33.68 336 A 1 
ATOM 2552 C CZ  . TYR A 0 336 . -77.591  5.451   79.704   1.00 33.68 336 A 1 
ATOM 2553 N N   . GLY A 0 337 . -76.622  1.012   81.901   1.00 30.90 337 A 1 
ATOM 2554 C CA  . GLY A 0 337 . -77.570  1.892   82.599   1.00 30.90 337 A 1 
ATOM 2555 C C   . GLY A 0 337 . -78.887  1.322   83.149   1.00 30.90 337 A 1 
ATOM 2556 O O   . GLY A 0 337 . -79.882  1.203   82.440   1.00 30.90 337 A 1 
ATOM 2557 N N   . ALA A 0 338 . -78.956  1.189   84.479   1.00 33.64 338 A 1 
ATOM 2558 C CA  . ALA A 0 338 . -80.212  1.224   85.239   1.00 33.64 338 A 1 
ATOM 2559 C C   . ALA A 0 338 . -79.988  1.807   86.652   1.00 33.64 338 A 1 
ATOM 2560 C CB  . ALA A 0 338 . -80.832  -0.181  85.272   1.00 33.64 338 A 1 
ATOM 2561 O O   . ALA A 0 338 . -79.859  1.073   87.631   1.00 33.64 338 A 1 
ATOM 2562 N N   . SER A 0 339 . -79.906  3.136   86.770   1.00 30.27 339 A 1 
ATOM 2563 C CA  . SER A 0 339 . -79.696  3.832   88.048   1.00 30.27 339 A 1 
ATOM 2564 C C   . SER A 0 339 . -80.960  4.542   88.549   1.00 30.27 339 A 1 
ATOM 2565 C CB  . SER A 0 339 . -78.514  4.808   87.935   1.00 30.27 339 A 1 
ATOM 2566 O O   . SER A 0 339 . -81.517  5.401   87.873   1.00 30.27 339 A 1 
ATOM 2567 O OG  . SER A 0 339 . -78.686  5.717   86.864   1.00 30.27 339 A 1 
ATOM 2568 N N   . SER A 0 340 . -81.377  4.251   89.786   1.00 36.26 340 A 1 
ATOM 2569 C CA  . SER A 0 340 . -82.195  5.170   90.596   1.00 36.26 340 A 1 
ATOM 2570 C C   . SER A 0 340 . -82.184  4.789   92.080   1.00 36.26 340 A 1 
ATOM 2571 C CB  . SER A 0 340 . -83.643  5.284   90.097   1.00 36.26 340 A 1 
ATOM 2572 O O   . SER A 0 340 . -82.174  3.613   92.439   1.00 36.26 340 A 1 
ATOM 2573 O OG  . SER A 0 340 . -84.270  4.025   89.997   1.00 36.26 340 A 1 
ATOM 2574 N N   . TYR A 0 341 . -82.182  5.802   92.945   1.00 28.50 341 A 1 
ATOM 2575 C CA  . TYR A 0 341 . -82.078  5.680   94.400   1.00 28.50 341 A 1 
ATOM 2576 C C   . TYR A 0 341 . -83.336  5.101   95.076   1.00 28.50 341 A 1 
ATOM 2577 C CB  . TYR A 0 341 . -81.851  7.088   94.990   1.00 28.50 341 A 1 
ATOM 2578 O O   . TYR A 0 341 . -84.409  5.677   94.951   1.00 28.50 341 A 1 
ATOM 2579 C CG  . TYR A 0 341 . -80.420  7.566   95.147   1.00 28.50 341 A 1 
ATOM 2580 C CD1 . TYR A 0 341 . -79.992  8.021   96.411   1.00 28.50 341 A 1 
ATOM 2581 C CD2 . TYR A 0 341 . -79.541  7.631   94.046   1.00 28.50 341 A 1 
ATOM 2582 C CE1 . TYR A 0 341 . -78.696  8.541   96.582   1.00 28.50 341 A 1 
ATOM 2583 C CE2 . TYR A 0 341 . -78.242  8.149   94.214   1.00 28.50 341 A 1 
ATOM 2584 O OH  . TYR A 0 341 . -76.572  9.122   95.633   1.00 28.50 341 A 1 
ATOM 2585 C CZ  . TYR A 0 341 . -77.819  8.609   95.479   1.00 28.50 341 A 1 
ATOM 2586 N N   . GLY A 0 342 . -83.122  4.136   95.977   1.00 29.57 342 A 1 
ATOM 2587 C CA  . GLY A 0 342 . -83.491  4.286   97.395   1.00 29.57 342 A 1 
ATOM 2588 C C   . GLY A 0 342 . -84.923  3.967   97.865   1.00 29.57 342 A 1 
ATOM 2589 O O   . GLY A 0 342 . -85.907  4.348   97.250   1.00 29.57 342 A 1 
ATOM 2590 N N   . GLN A 0 343 . -84.984  3.405   99.085   1.00 28.16 343 A 1 
ATOM 2591 C CA  . GLN A 0 343 . -86.177  3.144   99.917   1.00 28.16 343 A 1 
ATOM 2592 C C   . GLN A 0 343 . -87.154  2.048   99.414   1.00 28.16 343 A 1 
ATOM 2593 C CB  . GLN A 0 343 . -86.892  4.471   100.264  1.00 28.16 343 A 1 
ATOM 2594 O O   . GLN A 0 343 . -87.368  1.896   98.222   1.00 28.16 343 A 1 
ATOM 2595 C CG  . GLN A 0 343 . -85.983  5.415   101.079  1.00 28.16 343 A 1 
ATOM 2596 C CD  . GLN A 0 343 . -86.739  6.370   101.999  1.00 28.16 343 A 1 
ATOM 2597 N NE2 . GLN A 0 343 . -86.268  7.583   102.181  1.00 28.16 343 A 1 
ATOM 2598 O OE1 . GLN A 0 343 . -87.724  6.034   102.631  1.00 28.16 343 A 1 
ATOM 2599 N N   . ALA A 0 344 . -87.790  1.240   100.277  1.00 28.08 344 A 1 
ATOM 2600 C CA  . ALA A 0 344 . -87.546  0.968   101.705  1.00 28.08 344 A 1 
ATOM 2601 C C   . ALA A 0 344 . -88.224  -0.349  102.169  1.00 28.08 344 A 1 
ATOM 2602 C CB  . ALA A 0 344 . -88.077  2.131   102.567  1.00 28.08 344 A 1 
ATOM 2603 O O   . ALA A 0 344 . -89.074  -0.900  101.484  1.00 28.08 344 A 1 
ATOM 2604 N N   . ALA A 0 345 . -87.855  -0.791  103.379  1.00 25.46 345 A 1 
ATOM 2605 C CA  . ALA A 0 345 . -88.702  -1.458  104.382  1.00 25.46 345 A 1 
ATOM 2606 C C   . ALA A 0 345 . -89.656  -2.622  103.984  1.00 25.46 345 A 1 
ATOM 2607 C CB  . ALA A 0 345 . -89.453  -0.355  105.143  1.00 25.46 345 A 1 
ATOM 2608 O O   . ALA A 0 345 . -90.802  -2.424  103.601  1.00 25.46 345 A 1 
ATOM 2609 N N   . SER A 0 346 . -89.221  -3.844  104.316  1.00 28.67 346 A 1 
ATOM 2610 C CA  . SER A 0 346 . -89.984  -4.862  105.078  1.00 28.67 346 A 1 
ATOM 2611 C C   . SER A 0 346 . -91.488  -5.117  104.798  1.00 28.67 346 A 1 
ATOM 2612 C CB  . SER A 0 346 . -89.805  -4.584  106.582  1.00 28.67 346 A 1 
ATOM 2613 O O   . SER A 0 346 . -92.351  -4.523  105.444  1.00 28.67 346 A 1 
ATOM 2614 O OG  . SER A 0 346 . -90.341  -3.324  106.933  1.00 28.67 346 A 1 
ATOM 2615 N N   . ALA A 0 347 . -91.773  -6.176  104.031  1.00 29.56 347 A 1 
ATOM 2616 C CA  . ALA A 0 347 . -92.885  -7.130  104.223  1.00 29.56 347 A 1 
ATOM 2617 C C   . ALA A 0 347 . -92.469  -8.458  103.541  1.00 29.56 347 A 1 
ATOM 2618 C CB  . ALA A 0 347 . -94.177  -6.556  103.628  1.00 29.56 347 A 1 
ATOM 2619 O O   . ALA A 0 347 . -91.978  -8.429  102.419  1.00 29.56 347 A 1 
ATOM 2620 N N   . GLN A 0 348 . -92.348  -9.591  104.240  1.00 28.88 348 A 1 
ATOM 2621 C CA  . GLN A 0 348 . -93.413  -10.541 104.611  1.00 28.88 348 A 1 
ATOM 2622 C C   . GLN A 0 348 . -94.171  -11.177 103.424  1.00 28.88 348 A 1 
ATOM 2623 C CB  . GLN A 0 348 . -94.364  -10.027 105.705  1.00 28.88 348 A 1 
ATOM 2624 O O   . GLN A 0 348 . -95.058  -10.568 102.842  1.00 28.88 348 A 1 
ATOM 2625 C CG  . GLN A 0 348 . -93.671  -9.897  107.070  1.00 28.88 348 A 1 
ATOM 2626 C CD  . GLN A 0 348 . -94.685  -9.802  108.202  1.00 28.88 348 A 1 
ATOM 2627 N NE2 . GLN A 0 348 . -95.072  -10.907 108.803  1.00 28.88 348 A 1 
ATOM 2628 O OE1 . GLN A 0 348 . -95.158  -8.742  108.567  1.00 28.88 348 A 1 
ATOM 2629 N N   . ASP A 0 349 . -93.806  -12.435 103.150  1.00 28.69 349 A 1 
ATOM 2630 C CA  . ASP A 0 349 . -94.569  -13.577 102.613  1.00 28.69 349 A 1 
ATOM 2631 C C   . ASP A 0 349 . -95.852  -13.352 101.784  1.00 28.69 349 A 1 
ATOM 2632 C CB  . ASP A 0 349 . -94.941  -14.501 103.795  1.00 28.69 349 A 1 
ATOM 2633 O O   . ASP A 0 349 . -96.881  -12.946 102.324  1.00 28.69 349 A 1 
ATOM 2634 C CG  . ASP A 0 349 . -93.776  -14.856 104.724  1.00 28.69 349 A 1 
ATOM 2635 O OD1 . ASP A 0 349 . -92.619  -14.812 104.251  1.00 28.69 349 A 1 
ATOM 2636 O OD2 . ASP A 0 349 . -94.057  -15.138 105.909  1.00 28.69 349 A 1 
ATOM 2637 N N   . TRP A 0 350 . -95.882  -13.880 100.545  1.00 30.24 350 A 1 
ATOM 2638 C CA  . TRP A 0 350 . -97.137  -14.394 99.956   1.00 30.24 350 A 1 
ATOM 2639 C C   . TRP A 0 350 . -96.993  -15.621 99.025   1.00 30.24 350 A 1 
ATOM 2640 C CB  . TRP A 0 350 . -98.018  -13.274 99.380   1.00 30.24 350 A 1 
ATOM 2641 O O   . TRP A 0 350 . -96.981  -15.538 97.803   1.00 30.24 350 A 1 
ATOM 2642 C CG  . TRP A 0 350 . -99.430  -13.383 99.878   1.00 30.24 350 A 1 
ATOM 2643 C CD1 . TRP A 0 350 . -99.859  -12.914 101.071  1.00 30.24 350 A 1 
ATOM 2644 C CD2 . TRP A 0 350 . -100.582 -14.052 99.277   1.00 30.24 350 A 1 
ATOM 2645 C CE2 . TRP A 0 350 . -101.693 -13.921 100.166  1.00 30.24 350 A 1 
ATOM 2646 C CE3 . TRP A 0 350 . -100.803 -14.764 98.078   1.00 30.24 350 A 1 
ATOM 2647 N NE1 . TRP A 0 350 . -101.192 -13.226 101.246  1.00 30.24 350 A 1 
ATOM 2648 C CH2 . TRP A 0 350 . -103.154 -15.121 98.656   1.00 30.24 350 A 1 
ATOM 2649 C CZ2 . TRP A 0 350 . -102.963 -14.440 99.870   1.00 30.24 350 A 1 
ATOM 2650 C CZ3 . TRP A 0 350 . -102.075 -15.286 97.768   1.00 30.24 350 A 1 
ATOM 2651 N N   . GLN A 0 351 . -96.869  -16.781 99.674   1.00 32.53 351 A 1 
ATOM 2652 C CA  . GLN A 0 351 . -97.495  -18.089 99.386   1.00 32.53 351 A 1 
ATOM 2653 C C   . GLN A 0 351 . -97.970  -18.476 97.958   1.00 32.53 351 A 1 
ATOM 2654 C CB  . GLN A 0 351 . -98.712  -18.237 100.324  1.00 32.53 351 A 1 
ATOM 2655 O O   . GLN A 0 351 . -98.885  -17.879 97.398   1.00 32.53 351 A 1 
ATOM 2656 C CG  . GLN A 0 351 . -98.381  -18.052 101.817  1.00 32.53 351 A 1 
ATOM 2657 C CD  . GLN A 0 351 . -99.589  -18.237 102.731  1.00 32.53 351 A 1 
ATOM 2658 N NE2 . GLN A 0 351 . -99.472  -17.870 103.987  1.00 32.53 351 A 1 
ATOM 2659 O OE1 . GLN A 0 351 . -100.640 -18.731 102.363  1.00 32.53 351 A 1 
ATOM 2660 N N   . GLY A 0 352 . -97.544  -19.671 97.511   1.00 33.71 352 A 1 
ATOM 2661 C CA  . GLY A 0 352 . -98.326  -20.552 96.620   1.00 33.71 352 A 1 
ATOM 2662 C C   . GLY A 0 352 . -97.514  -21.702 95.984   1.00 33.71 352 A 1 
ATOM 2663 O O   . GLY A 0 352 . -96.411  -21.467 95.511   1.00 33.71 352 A 1 
ATOM 2664 N N   . ALA A 0 353 . -97.967  -22.965 95.913   1.00 33.53 353 A 1 
ATOM 2665 C CA  . ALA A 0 353 . -99.073  -23.640 96.611   1.00 33.53 353 A 1 
ATOM 2666 C C   . ALA A 0 353 . -98.911  -25.191 96.584   1.00 33.53 353 A 1 
ATOM 2667 C CB  . ALA A 0 353 . -100.403 -23.263 95.938   1.00 33.53 353 A 1 
ATOM 2668 O O   . ALA A 0 353 . -98.513  -25.750 95.566   1.00 33.53 353 A 1 
ATOM 2669 N N   . GLY A 0 354 . -99.317  -25.889 97.662   1.00 34.72 354 A 1 
ATOM 2670 C CA  . GLY A 0 354 . -99.514  -27.359 97.723   1.00 34.72 354 A 1 
ATOM 2671 C C   . GLY A 0 354 . -98.282  -28.230 98.079   1.00 34.72 354 A 1 
ATOM 2672 O O   . GLY A 0 354 . -97.170  -27.913 97.682   1.00 34.72 354 A 1 
ATOM 2673 N N   . ARG A 0 355 . -98.409  -29.367 98.798   1.00 33.91 355 A 1 
ATOM 2674 C CA  . ARG A 0 355 . -99.599  -29.995 99.432   1.00 33.91 355 A 1 
ATOM 2675 C C   . ARG A 0 355 . -99.199  -31.035 100.523  1.00 33.91 355 A 1 
ATOM 2676 C CB  . ARG A 0 355 . -100.409 -30.705 98.316   1.00 33.91 355 A 1 
ATOM 2677 O O   . ARG A 0 355 . -98.290  -31.814 100.289  1.00 33.91 355 A 1 
ATOM 2678 C CG  . ARG A 0 355 . -101.899 -30.937 98.626   1.00 33.91 355 A 1 
ATOM 2679 C CD  . ARG A 0 355 . -102.559 -31.751 97.497   1.00 33.91 355 A 1 
ATOM 2680 N NE  . ARG A 0 355 . -104.037 -31.778 97.605   1.00 33.91 355 A 1 
ATOM 2681 N NH1 . ARG A 0 355 . -104.368 -34.035 97.954   1.00 33.91 355 A 1 
ATOM 2682 N NH2 . ARG A 0 355 . -106.122 -32.686 97.725   1.00 33.91 355 A 1 
ATOM 2683 C CZ  . ARG A 0 355 . -104.827 -32.830 97.762   1.00 33.91 355 A 1 
ATOM 2684 N N   . ALA A 0 356 . -99.984  -31.112 101.613  1.00 37.27 356 A 1 
ATOM 2685 C CA  . ALA A 0 356 . -100.214 -32.269 102.524  1.00 37.27 356 A 1 
ATOM 2686 C C   . ALA A 0 356 . -99.178  -32.735 103.610  1.00 37.27 356 A 1 
ATOM 2687 C CB  . ALA A 0 356 . -100.719 -33.450 101.674  1.00 37.27 356 A 1 
ATOM 2688 O O   . ALA A 0 356 . -98.236  -33.450 103.308  1.00 37.27 356 A 1 
ATOM 2689 N N   . THR A 0 357 . -99.531  -32.486 104.896  1.00 36.25 357 A 1 
ATOM 2690 C CA  . THR A 0 357 . -99.570  -33.411 106.091  1.00 36.25 357 A 1 
ATOM 2691 C C   . THR A 0 357 . -98.334  -34.212 106.595  1.00 36.25 357 A 1 
ATOM 2692 C CB  . THR A 0 357 . -100.723 -34.422 105.916  1.00 36.25 357 A 1 
ATOM 2693 O O   . THR A 0 357 . -97.636  -34.806 105.791  1.00 36.25 357 A 1 
ATOM 2694 C CG2 . THR A 0 357 . -102.097 -33.747 105.948  1.00 36.25 357 A 1 
ATOM 2695 O OG1 . THR A 0 357 . -100.633 -35.096 104.688  1.00 36.25 357 A 1 
ATOM 2696 N N   . ALA A 0 358 . -98.093  -34.438 107.912  1.00 41.16 358 A 1 
ATOM 2697 C CA  . ALA A 0 358 . -98.709  -33.927 109.168  1.00 41.16 358 A 1 
ATOM 2698 C C   . ALA A 0 358 . -97.942  -34.306 110.486  1.00 41.16 358 A 1 
ATOM 2699 C CB  . ALA A 0 358 . -100.122 -34.522 109.318  1.00 41.16 358 A 1 
ATOM 2700 O O   . ALA A 0 358 . -97.418  -35.409 110.588  1.00 41.16 358 A 1 
ATOM 2701 N N   . GLY A 0 359 . -98.051  -33.464 111.540  1.00 40.35 359 A 1 
ATOM 2702 C CA  . GLY A 0 359 . -97.916  -33.809 112.989  1.00 40.35 359 A 1 
ATOM 2703 C C   . GLY A 0 359 . -96.511  -33.773 113.655  1.00 40.35 359 A 1 
ATOM 2704 O O   . GLY A 0 359 . -95.518  -33.904 112.958  1.00 40.35 359 A 1 
ATOM 2705 N N   . LYS A 0 360 . -96.339  -33.634 114.997  1.00 40.69 360 A 1 
ATOM 2706 C CA  . LYS A 0 360 . -97.241  -33.160 116.094  1.00 40.69 360 A 1 
ATOM 2707 C C   . LYS A 0 360 . -96.483  -32.950 117.459  1.00 40.69 360 A 1 
ATOM 2708 C CB  . LYS A 0 360 . -98.358  -34.213 116.318  1.00 40.69 360 A 1 
ATOM 2709 O O   . LYS A 0 360 . -95.884  -33.909 117.922  1.00 40.69 360 A 1 
ATOM 2710 C CG  . LYS A 0 360 . -99.688  -33.587 116.760  1.00 40.69 360 A 1 
ATOM 2711 C CD  . LYS A 0 360 . -100.682 -34.676 117.191  1.00 40.69 360 A 1 
ATOM 2712 C CE  . LYS A 0 360 . -102.014 -34.049 117.624  1.00 40.69 360 A 1 
ATOM 2713 N NZ  . LYS A 0 360 . -102.901 -35.048 118.276  1.00 40.69 360 A 1 
ATOM 2714 N N   . HIS A 0 361 . -96.639  -31.789 118.144  1.00 39.43 361 A 1 
ATOM 2715 C CA  . HIS A 0 361 . -96.204  -31.428 119.548  1.00 39.43 361 A 1 
ATOM 2716 C C   . HIS A 0 361 . -94.679  -31.455 119.890  1.00 39.43 361 A 1 
ATOM 2717 C CB  . HIS A 0 361 . -96.998  -32.272 120.561  1.00 39.43 361 A 1 
ATOM 2718 O O   . HIS A 0 361 . -93.943  -32.191 119.252  1.00 39.43 361 A 1 
ATOM 2719 C CG  . HIS A 0 361 . -98.499  -32.138 120.456  1.00 39.43 361 A 1 
ATOM 2720 C CD2 . HIS A 0 361 . -99.393  -33.167 120.373  1.00 39.43 361 A 1 
ATOM 2721 N ND1 . HIS A 0 361 . -99.209  -30.947 120.594  1.00 39.43 361 A 1 
ATOM 2722 C CE1 . HIS A 0 361 . -100.504 -31.278 120.620  1.00 39.43 361 A 1 
ATOM 2723 N NE2 . HIS A 0 361 . -100.650 -32.607 120.487  1.00 39.43 361 A 1 
ATOM 2724 N N   . GLY A 0 362 . -94.083  -30.718 120.861  1.00 39.59 362 A 1 
ATOM 2725 C CA  . GLY A 0 362 . -94.507  -29.624 121.786  1.00 39.59 362 A 1 
ATOM 2726 C C   . GLY A 0 362 . -94.324  -29.950 123.299  1.00 39.59 362 A 1 
ATOM 2727 O O   . GLY A 0 362 . -94.846  -30.976 123.715  1.00 39.59 362 A 1 
ATOM 2728 N N   . GLY A 0 363 . -93.674  -29.173 124.202  1.00 36.89 363 A 1 
ATOM 2729 C CA  . GLY A 0 363 . -92.958  -27.869 124.142  1.00 36.89 363 A 1 
ATOM 2730 C C   . GLY A 0 363 . -92.542  -27.307 125.550  1.00 36.89 363 A 1 
ATOM 2731 O O   . GLY A 0 363 . -92.474  -28.072 126.505  1.00 36.89 363 A 1 
ATOM 2732 N N   . TYR A 0 364 . -92.367  -25.968 125.670  1.00 36.34 364 A 1 
ATOM 2733 C CA  . TYR A 0 364 . -92.456  -25.070 126.877  1.00 36.34 364 A 1 
ATOM 2734 C C   . TYR A 0 364 . -91.286  -24.838 127.901  1.00 36.34 364 A 1 
ATOM 2735 C CB  . TYR A 0 364 . -93.763  -25.313 127.669  1.00 36.34 364 A 1 
ATOM 2736 O O   . TYR A 0 364 . -90.880  -25.746 128.613  1.00 36.34 364 A 1 
ATOM 2737 C CG  . TYR A 0 364 . -94.946  -25.859 126.887  1.00 36.34 364 A 1 
ATOM 2738 C CD1 . TYR A 0 364 . -95.614  -25.060 125.939  1.00 36.34 364 A 1 
ATOM 2739 C CD2 . TYR A 0 364 . -95.328  -27.203 127.069  1.00 36.34 364 A 1 
ATOM 2740 C CE1 . TYR A 0 364 . -96.638  -25.620 125.150  1.00 36.34 364 A 1 
ATOM 2741 C CE2 . TYR A 0 364 . -96.341  -27.769 126.276  1.00 36.34 364 A 1 
ATOM 2742 O OH  . TYR A 0 364 . -97.949  -27.526 124.517  1.00 36.34 364 A 1 
ATOM 2743 C CZ  . TYR A 0 364 . -96.993  -26.977 125.309  1.00 36.34 364 A 1 
ATOM 2744 N N   . GLY A 0 365 . -90.935  -23.545 128.123  1.00 40.56 365 A 1 
ATOM 2745 C CA  . GLY A 0 365 . -90.480  -22.928 129.409  1.00 40.56 365 A 1 
ATOM 2746 C C   . GLY A 0 365 . -88.959  -22.774 129.699  1.00 40.56 365 A 1 
ATOM 2747 O O   . GLY A 0 365 . -88.206  -23.702 129.454  1.00 40.56 365 A 1 
ATOM 2748 N N   . GLY A 0 366 . -88.425  -21.666 130.265  1.00 36.55 366 A 1 
ATOM 2749 C CA  . GLY A 0 366 . -88.970  -20.305 130.504  1.00 36.55 366 A 1 
ATOM 2750 C C   . GLY A 0 366 . -88.135  -19.395 131.464  1.00 36.55 366 A 1 
ATOM 2751 O O   . GLY A 0 366 . -87.482  -19.910 132.360  1.00 36.55 366 A 1 
ATOM 2752 N N   . HIS A 0 367 . -88.272  -18.056 131.334  1.00 36.94 367 A 1 
ATOM 2753 C CA  . HIS A 0 367 . -87.806  -16.939 132.224  1.00 36.94 367 A 1 
ATOM 2754 C C   . HIS A 0 367 . -86.281  -16.601 132.274  1.00 36.94 367 A 1 
ATOM 2755 C CB  . HIS A 0 367 . -88.440  -17.082 133.621  1.00 36.94 367 A 1 
ATOM 2756 O O   . HIS A 0 367 . -85.462  -17.490 132.432  1.00 36.94 367 A 1 
ATOM 2757 C CG  . HIS A 0 367 . -89.949  -17.123 133.573  1.00 36.94 367 A 1 
ATOM 2758 C CD2 . HIS A 0 367 . -90.794  -16.048 133.602  1.00 36.94 367 A 1 
ATOM 2759 N ND1 . HIS A 0 367 . -90.730  -18.246 133.414  1.00 36.94 367 A 1 
ATOM 2760 C CE1 . HIS A 0 367 . -92.014  -17.852 133.337  1.00 36.94 367 A 1 
ATOM 2761 N NE2 . HIS A 0 367 . -92.100  -16.517 133.441  1.00 36.94 367 A 1 
ATOM 2762 N N   . SER A 0 368 . -85.806  -15.369 131.971  1.00 38.70 368 A 1 
ATOM 2763 C CA  . SER A 0 368 . -85.848  -14.041 132.676  1.00 38.70 368 A 1 
ATOM 2764 C C   . SER A 0 368 . -84.795  -13.901 133.809  1.00 38.70 368 A 1 
ATOM 2765 C CB  . SER A 0 368 . -87.268  -13.596 133.082  1.00 38.70 368 A 1 
ATOM 2766 O O   . SER A 0 368 . -84.679  -14.829 134.594  1.00 38.70 368 A 1 
ATOM 2767 O OG  . SER A 0 368 . -87.392  -13.268 134.453  1.00 38.70 368 A 1 
ATOM 2768 N N   . LYS A 0 369 . -84.042  -12.796 134.022  1.00 39.86 369 A 1 
ATOM 2769 C CA  . LYS A 0 369 . -84.185  -11.359 133.644  1.00 39.86 369 A 1 
ATOM 2770 C C   . LYS A 0 369 . -82.860  -10.577 133.888  1.00 39.86 369 A 1 
ATOM 2771 C CB  . LYS A 0 369 . -85.209  -10.740 134.636  1.00 39.86 369 A 1 
ATOM 2772 O O   . LYS A 0 369 . -82.219  -10.894 134.876  1.00 39.86 369 A 1 
ATOM 2773 C CG  . LYS A 0 369 . -86.441  -10.059 134.029  1.00 39.86 369 A 1 
ATOM 2774 C CD  . LYS A 0 369 . -87.409  -9.726  135.180  1.00 39.86 369 A 1 
ATOM 2775 C CE  . LYS A 0 369 . -88.759  -9.208  134.675  1.00 39.86 369 A 1 
ATOM 2776 N NZ  . LYS A 0 369 . -89.709  -9.014  135.802  1.00 39.86 369 A 1 
ATOM 2777 N N   . ALA A 0 370 . -82.602  -9.491  133.128  1.00 37.87 370 A 1 
ATOM 2778 C CA  . ALA A 0 370 . -81.895  -8.227  133.508  1.00 37.87 370 A 1 
ATOM 2779 C C   . ALA A 0 370 . -80.476  -8.263  134.172  1.00 37.87 370 A 1 
ATOM 2780 C CB  . ALA A 0 370 . -82.891  -7.446  134.386  1.00 37.87 370 A 1 
ATOM 2781 O O   . ALA A 0 370 . -80.045  -9.277  134.691  1.00 37.87 370 A 1 
ATOM 2782 N N   . ALA A 0 371 . -79.700  -7.173  134.304  1.00 35.46 371 A 1 
ATOM 2783 C CA  . ALA A 0 371 . -79.400  -5.992  133.463  1.00 35.46 371 A 1 
ATOM 2784 C C   . ALA A 0 371 . -78.192  -5.238  134.094  1.00 35.46 371 A 1 
ATOM 2785 C CB  . ALA A 0 371 . -80.588  -5.020  133.384  1.00 35.46 371 A 1 
ATOM 2786 O O   . ALA A 0 371 . -78.052  -5.256  135.314  1.00 35.46 371 A 1 
ATOM 2787 N N   . GLY A 0 372 . -77.353  -4.530  133.320  1.00 37.28 372 A 1 
ATOM 2788 C CA  . GLY A 0 372 . -76.289  -3.682  133.896  1.00 37.28 372 A 1 
ATOM 2789 C C   . GLY A 0 372 . -75.312  -3.071  132.881  1.00 37.28 372 A 1 
ATOM 2790 O O   . GLY A 0 372 . -74.837  -3.760  131.985  1.00 37.28 372 A 1 
ATOM 2791 N N   . TYR A 0 373 . -75.005  -1.776  133.026  1.00 31.44 373 A 1 
ATOM 2792 C CA  . TYR A 0 373 . -74.004  -1.052  132.223  1.00 31.44 373 A 1 
ATOM 2793 C C   . TYR A 0 373 . -72.622  -1.065  132.903  1.00 31.44 373 A 1 
ATOM 2794 C CB  . TYR A 0 373 . -74.447  0.411   132.009  1.00 31.44 373 A 1 
ATOM 2795 O O   . TYR A 0 373 . -72.528  -0.898  134.116  1.00 31.44 373 A 1 
ATOM 2796 C CG  . TYR A 0 373 . -75.302  0.699   130.785  1.00 31.44 373 A 1 
ATOM 2797 C CD1 . TYR A 0 373 . -74.771  1.462   129.723  1.00 31.44 373 A 1 
ATOM 2798 C CD2 . TYR A 0 373 . -76.642  0.268   130.730  1.00 31.44 373 A 1 
ATOM 2799 C CE1 . TYR A 0 373 . -75.573  1.800   128.616  1.00 31.44 373 A 1 
ATOM 2800 C CE2 . TYR A 0 373 . -77.447  0.602   129.623  1.00 31.44 373 A 1 
ATOM 2801 O OH  . TYR A 0 373 . -77.706  1.701   127.511  1.00 31.44 373 A 1 
ATOM 2802 C CZ  . TYR A 0 373 . -76.918  1.372   128.567  1.00 31.44 373 A 1 
ATOM 2803 N N   . GLY A 0 374 . -71.549  -1.146  132.111  1.00 38.70 374 A 1 
ATOM 2804 C CA  . GLY A 0 374 . -70.156  -0.962  132.544  1.00 38.70 374 A 1 
ATOM 2805 C C   . GLY A 0 374 . -69.295  -0.461  131.378  1.00 38.70 374 A 1 
ATOM 2806 O O   . GLY A 0 374 . -69.573  -0.796  130.228  1.00 38.70 374 A 1 
ATOM 2807 N N   . LYS A 0 375 . -68.297  0.396   131.636  1.00 33.11 375 A 1 
ATOM 2808 C CA  . LYS A 0 375 . -67.557  1.143   130.596  1.00 33.11 375 A 1 
ATOM 2809 C C   . LYS A 0 375 . -66.034  0.956   130.724  1.00 33.11 375 A 1 
ATOM 2810 C CB  . LYS A 0 375 . -67.970  2.637   130.671  1.00 33.11 375 A 1 
ATOM 2811 O O   . LYS A 0 375 . -65.544  0.685   131.809  1.00 33.11 375 A 1 
ATOM 2812 C CG  . LYS A 0 375 . -67.918  3.400   129.330  1.00 33.11 375 A 1 
ATOM 2813 C CD  . LYS A 0 375 . -68.151  4.910   129.531  1.00 33.11 375 A 1 
ATOM 2814 C CE  . LYS A 0 375 . -68.124  5.664   128.191  1.00 33.11 375 A 1 
ATOM 2815 N NZ  . LYS A 0 375 . -68.315  7.129   128.370  1.00 33.11 375 A 1 
ATOM 2816 N N   . VAL A 0 376 . -65.345  1.268   129.620  1.00 32.84 376 A 1 
ATOM 2817 C CA  . VAL A 0 376 . -63.916  1.616   129.414  1.00 32.84 376 A 1 
ATOM 2818 C C   . VAL A 0 376 . -62.799  0.548   129.417  1.00 32.84 376 A 1 
ATOM 2819 C CB  . VAL A 0 376 . -63.437  2.873   130.186  1.00 32.84 376 A 1 
ATOM 2820 O O   . VAL A 0 376 . -62.617  -0.200  130.363  1.00 32.84 376 A 1 
ATOM 2821 C CG1 . VAL A 0 376 . -64.251  4.119   129.826  1.00 32.84 376 A 1 
ATOM 2822 C CG2 . VAL A 0 376 . -63.368  2.776   131.714  1.00 32.84 376 A 1 
ATOM 2823 N N   . ASN A 0 377 . -61.933  0.726   128.400  1.00 35.32 377 A 1 
ATOM 2824 C CA  . ASN A 0 377 . -60.484  0.454   128.306  1.00 35.32 377 A 1 
ATOM 2825 C C   . ASN A 0 377 . -59.956  -0.980  128.066  1.00 35.32 377 A 1 
ATOM 2826 C CB  . ASN A 0 377 . -59.736  1.153   129.464  1.00 35.32 377 A 1 
ATOM 2827 O O   . ASN A 0 377 . -60.126  -1.844  128.907  1.00 35.32 377 A 1 
ATOM 2828 C CG  . ASN A 0 377 . -59.495  2.629   129.229  1.00 35.32 377 A 1 
ATOM 2829 N ND2 . ASN A 0 377 . -59.722  3.464   130.213  1.00 35.32 377 A 1 
ATOM 2830 O OD1 . ASN A 0 377 . -59.048  3.063   128.176  1.00 35.32 377 A 1 
ATOM 2831 N N   . ARG A 0 378 . -59.191  -1.103  126.954  1.00 31.93 378 A 1 
ATOM 2832 C CA  . ARG A 0 378 . -57.815  -1.662  126.811  1.00 31.93 378 A 1 
ATOM 2833 C C   . ARG A 0 378 . -57.518  -3.035  127.472  1.00 31.93 378 A 1 
ATOM 2834 C CB  . ARG A 0 378 . -56.834  -0.560  127.273  1.00 31.93 378 A 1 
ATOM 2835 O O   . ARG A 0 378 . -57.721  -3.199  128.661  1.00 31.93 378 A 1 
ATOM 2836 C CG  . ARG A 0 378 . -56.580  0.506   126.192  1.00 31.93 378 A 1 
ATOM 2837 C CD  . ARG A 0 378 . -55.620  1.609   126.665  1.00 31.93 378 A 1 
ATOM 2838 N NE  . ARG A 0 378 . -56.296  2.610   127.518  1.00 31.93 378 A 1 
ATOM 2839 N NH1 . ARG A 0 378 . -54.449  3.805   128.176  1.00 31.93 378 A 1 
ATOM 2840 N NH2 . ARG A 0 378 . -56.483  4.370   128.918  1.00 31.93 378 A 1 
ATOM 2841 C CZ  . ARG A 0 378 . -55.733  3.588   128.198  1.00 31.93 378 A 1 
ATOM 2842 N N   . ASP A 0 379 . -56.972  -4.045  126.778  1.00 33.60 379 A 1 
ATOM 2843 C CA  . ASP A 0 379 . -55.795  -3.962  125.890  1.00 33.60 379 A 1 
ATOM 2844 C C   . ASP A 0 379 . -55.624  -5.104  124.846  1.00 33.60 379 A 1 
ATOM 2845 C CB  . ASP A 0 379 . -54.530  -3.960  126.788  1.00 33.60 379 A 1 
ATOM 2846 O O   . ASP A 0 379 . -56.140  -6.204  124.988  1.00 33.60 379 A 1 
ATOM 2847 C CG  . ASP A 0 379 . -53.979  -2.553  127.015  1.00 33.60 379 A 1 
ATOM 2848 O OD1 . ASP A 0 379 . -53.923  -1.798  126.013  1.00 33.60 379 A 1 
ATOM 2849 O OD2 . ASP A 0 379 . -53.669  -2.208  128.174  1.00 33.60 379 A 1 
ATOM 2850 N N   . TRP A 0 380 . -54.837  -4.782  123.808  1.00 28.84 380 A 1 
ATOM 2851 C CA  . TRP A 0 380 . -53.887  -5.585  122.999  1.00 28.84 380 A 1 
ATOM 2852 C C   . TRP A 0 380 . -53.877  -7.151  122.964  1.00 28.84 380 A 1 
ATOM 2853 C CB  . TRP A 0 380 . -52.481  -5.074  123.398  1.00 28.84 380 A 1 
ATOM 2854 O O   . TRP A 0 380 . -53.662  -7.801  123.980  1.00 28.84 380 A 1 
ATOM 2855 C CG  . TRP A 0 380 . -51.883  -4.013  122.523  1.00 28.84 380 A 1 
ATOM 2856 C CD1 . TRP A 0 380 . -52.284  -2.722  122.476  1.00 28.84 380 A 1 
ATOM 2857 C CD2 . TRP A 0 380 . -50.727  -4.101  121.628  1.00 28.84 380 A 1 
ATOM 2858 C CE2 . TRP A 0 380 . -50.507  -2.818  121.043  1.00 28.84 380 A 1 
ATOM 2859 C CE3 . TRP A 0 380 . -49.819  -5.122  121.266  1.00 28.84 380 A 1 
ATOM 2860 N NE1 . TRP A 0 380 . -51.495  -2.023  121.583  1.00 28.84 380 A 1 
ATOM 2861 C CH2 . TRP A 0 380 . -48.582  -3.613  119.803  1.00 28.84 380 A 1 
ATOM 2862 C CZ2 . TRP A 0 380 . -49.458  -2.568  120.145  1.00 28.84 380 A 1 
ATOM 2863 C CZ3 . TRP A 0 380 . -48.763  -4.888  120.366  1.00 28.84 380 A 1 
ATOM 2864 N N   . ARG A 0 381 . -53.761  -7.678  121.716  1.00 33.18 381 A 1 
ATOM 2865 C CA  . ARG A 0 381 . -53.193  -8.980  121.217  1.00 33.18 381 A 1 
ATOM 2866 C C   . ARG A 0 381 . -54.141  -10.150 120.862  1.00 33.18 381 A 1 
ATOM 2867 C CB  . ARG A 0 381 . -52.023  -9.534  122.070  1.00 33.18 381 A 1 
ATOM 2868 O O   . ARG A 0 381 . -54.500  -10.946 121.714  1.00 33.18 381 A 1 
ATOM 2869 C CG  . ARG A 0 381 . -50.823  -8.588  122.134  1.00 33.18 381 A 1 
ATOM 2870 C CD  . ARG A 0 381 . -49.737  -9.026  123.125  1.00 33.18 381 A 1 
ATOM 2871 N NE  . ARG A 0 381 . -48.847  -7.890  123.461  1.00 33.18 381 A 1 
ATOM 2872 N NH1 . ARG A 0 381 . -47.018  -8.405  122.162  1.00 33.18 381 A 1 
ATOM 2873 N NH2 . ARG A 0 381 . -47.057  -6.497  123.311  1.00 33.18 381 A 1 
ATOM 2874 C CZ  . ARG A 0 381 . -47.648  -7.609  122.979  1.00 33.18 381 A 1 
ATOM 2875 N N   . GLY A 0 382 . -54.277  -10.382 119.548  1.00 27.88 382 A 1 
ATOM 2876 C CA  . GLY A 0 382 . -53.645  -11.551 118.904  1.00 27.88 382 A 1 
ATOM 2877 C C   . GLY A 0 382 . -54.489  -12.796 118.583  1.00 27.88 382 A 1 
ATOM 2878 O O   . GLY A 0 382 . -54.665  -13.647 119.445  1.00 27.88 382 A 1 
ATOM 2879 N N   . ALA A 0 383 . -54.846  -12.965 117.302  1.00 32.05 383 A 1 
ATOM 2880 C CA  . ALA A 0 383 . -54.961  -14.255 116.599  1.00 32.05 383 A 1 
ATOM 2881 C C   . ALA A 0 383 . -55.035  -14.005 115.075  1.00 32.05 383 A 1 
ATOM 2882 C CB  . ALA A 0 383 . -56.201  -15.031 117.069  1.00 32.05 383 A 1 
ATOM 2883 O O   . ALA A 0 383 . -55.890  -13.246 114.622  1.00 32.05 383 A 1 
ATOM 2884 N N   . SER A 0 384 . -54.146  -14.617 114.290  1.00 36.19 384 A 1 
ATOM 2885 C CA  . SER A 0 384 . -54.144  -14.596 112.814  1.00 36.19 384 A 1 
ATOM 2886 C C   . SER A 0 384 . -54.004  -16.023 112.262  1.00 36.19 384 A 1 
ATOM 2887 C CB  . SER A 0 384 . -53.063  -13.660 112.229  1.00 36.19 384 A 1 
ATOM 2888 O O   . SER A 0 384 . -53.504  -16.887 112.979  1.00 36.19 384 A 1 
ATOM 2889 O OG  . SER A 0 384 . -51.970  -13.400 113.098  1.00 36.19 384 A 1 
ATOM 2890 N N   . ASN A 0 385 . -54.401  -16.224 110.993  1.00 32.23 385 A 1 
ATOM 2891 C CA  . ASN A 0 385 . -54.635  -17.513 110.299  1.00 32.23 385 A 1 
ATOM 2892 C C   . ASN A 0 385 . -55.896  -18.237 110.832  1.00 32.23 385 A 1 
ATOM 2893 C CB  . ASN A 0 385 . -53.356  -18.376 110.274  1.00 32.23 385 A 1 
ATOM 2894 O O   . ASN A 0 385 . -56.141  -18.252 112.030  1.00 32.23 385 A 1 
ATOM 2895 C CG  . ASN A 0 385 . -52.135  -17.682 109.689  1.00 32.23 385 A 1 
ATOM 2896 N ND2 . ASN A 0 385 . -50.977  -18.278 109.836  1.00 32.23 385 A 1 
ATOM 2897 O OD1 . ASN A 0 385 . -52.183  -16.615 109.094  1.00 32.23 385 A 1 
ATOM 2898 N N   . ASP A 0 386 . -56.810  -18.756 110.008  1.00 38.40 386 A 1 
ATOM 2899 C CA  . ASP A 0 386 . -56.572  -19.662 108.872  1.00 38.40 386 A 1 
ATOM 2900 C C   . ASP A 0 386 . -57.008  -19.160 107.477  1.00 38.40 386 A 1 
ATOM 2901 C CB  . ASP A 0 386 . -57.216  -21.020 109.238  1.00 38.40 386 A 1 
ATOM 2902 O O   . ASP A 0 386 . -57.324  -17.987 107.282  1.00 38.40 386 A 1 
ATOM 2903 C CG  . ASP A 0 386 . -56.244  -21.929 109.992  1.00 38.40 386 A 1 
ATOM 2904 O OD1 . ASP A 0 386 . -55.061  -21.952 109.582  1.00 38.40 386 A 1 
ATOM 2905 O OD2 . ASP A 0 386 . -56.698  -22.601 110.941  1.00 38.40 386 A 1 
ATOM 2906 N N   . THR A 0 387 . -56.850  -20.016 106.457  1.00 39.70 387 A 1 
ATOM 2907 C CA  . THR A 0 387 . -56.487  -19.612 105.083  1.00 39.70 387 A 1 
ATOM 2908 C C   . THR A 0 387 . -57.256  -20.369 103.983  1.00 39.70 387 A 1 
ATOM 2909 C CB  . THR A 0 387 . -54.964  -19.824 104.905  1.00 39.70 387 A 1 
ATOM 2910 O O   . THR A 0 387 . -57.685  -21.498 104.190  1.00 39.70 387 A 1 
ATOM 2911 C CG2 . THR A 0 387 . -54.364  -19.126 103.686  1.00 39.70 387 A 1 
ATOM 2912 O OG1 . THR A 0 387 . -54.261  -19.274 105.996  1.00 39.70 387 A 1 
ATOM 2913 N N   . GLN A 0 388 . -57.335  -19.752 102.789  1.00 37.30 388 A 1 
ATOM 2914 C CA  . GLN A 0 388 . -57.816  -20.297 101.498  1.00 37.30 388 A 1 
ATOM 2915 C C   . GLN A 0 388 . -59.329  -20.625 101.383  1.00 37.30 388 A 1 
ATOM 2916 C CB  . GLN A 0 388 . -56.910  -21.465 101.049  1.00 37.30 388 A 1 
ATOM 2917 O O   . GLN A 0 388 . -59.972  -21.045 102.332  1.00 37.30 388 A 1 
ATOM 2918 C CG  . GLN A 0 388 . -55.606  -20.981 100.378  1.00 37.30 388 A 1 
ATOM 2919 C CD  . GLN A 0 388 . -54.367  -21.793 100.757  1.00 37.30 388 A 1 
ATOM 2920 N NE2 . GLN A 0 388 . -53.427  -21.978 99.858   1.00 37.30 388 A 1 
ATOM 2921 O OE1 . GLN A 0 388 . -54.187  -22.235 101.874  1.00 37.30 388 A 1 
ATOM 2922 N N   . ALA A 0 389 . -59.986  -20.443 100.228  1.00 38.19 389 A 1 
ATOM 2923 C CA  . ALA A 0 389 . -59.559  -19.836 98.957   1.00 38.19 389 A 1 
ATOM 2924 C C   . ALA A 0 389 . -60.706  -19.018 98.329   1.00 38.19 389 A 1 
ATOM 2925 C CB  . ALA A 0 389 . -59.105  -20.933 97.984   1.00 38.19 389 A 1 
ATOM 2926 O O   . ALA A 0 389 . -61.874  -19.389 98.433   1.00 38.19 389 A 1 
ATOM 2927 N N   . ALA A 0 390 . -60.374  -17.919 97.645   1.00 35.80 390 A 1 
ATOM 2928 C CA  . ALA A 0 390 . -61.355  -17.094 96.945   1.00 35.80 390 A 1 
ATOM 2929 C C   . ALA A 0 390 . -61.639  -17.649 95.539   1.00 35.80 390 A 1 
ATOM 2930 C CB  . ALA A 0 390 . -60.843  -15.648 96.897   1.00 35.80 390 A 1 
ATOM 2931 O O   . ALA A 0 390 . -60.729  -17.749 94.721   1.00 35.80 390 A 1 
ATOM 2932 N N   . ARG A 0 391 . -62.907  -17.953 95.237   1.00 38.28 391 A 1 
ATOM 2933 C CA  . ARG A 0 391 . -63.385  -18.196 93.866   1.00 38.28 391 A 1 
ATOM 2934 C C   . ARG A 0 391 . -63.961  -16.909 93.275   1.00 38.28 391 A 1 
ATOM 2935 C CB  . ARG A 0 391 . -64.384  -19.366 93.817   1.00 38.28 391 A 1 
ATOM 2936 O O   . ARG A 0 391 . -65.173  -16.737 93.217   1.00 38.28 391 A 1 
ATOM 2937 C CG  . ARG A 0 391 . -63.671  -20.724 93.794   1.00 38.28 391 A 1 
ATOM 2938 C CD  . ARG A 0 391 . -64.698  -21.852 93.631   1.00 38.28 391 A 1 
ATOM 2939 N NE  . ARG A 0 391 . -64.047  -23.129 93.284   1.00 38.28 391 A 1 
ATOM 2940 N NH1 . ARG A 0 391 . -65.904  -24.471 93.439   1.00 38.28 391 A 1 
ATOM 2941 N NH2 . ARG A 0 391 . -63.968  -25.339 92.748   1.00 38.28 391 A 1 
ATOM 2942 C CZ  . ARG A 0 391 . -64.640  -24.303 93.162   1.00 38.28 391 A 1 
ATOM 2943 N N   . GLY A 0 392 . -63.073  -16.007 92.867   1.00 34.88 392 A 1 
ATOM 2944 C CA  . GLY A 0 392 . -63.401  -15.018 91.844   1.00 34.88 392 A 1 
ATOM 2945 C C   . GLY A 0 392 . -63.086  -15.633 90.488   1.00 34.88 392 A 1 
ATOM 2946 O O   . GLY A 0 392 . -61.910  -15.768 90.167   1.00 34.88 392 A 1 
ATOM 2947 N N   . ALA A 0 393 . -64.110  -16.056 89.747   1.00 34.75 393 A 1 
ATOM 2948 C CA  . ALA A 0 393 . -63.959  -16.382 88.334   1.00 34.75 393 A 1 
ATOM 2949 C C   . ALA A 0 393 . -63.967  -15.057 87.559   1.00 34.75 393 A 1 
ATOM 2950 C CB  . ALA A 0 393 . -65.076  -17.342 87.906   1.00 34.75 393 A 1 
ATOM 2951 O O   . ALA A 0 393 . -64.948  -14.316 87.635   1.00 34.75 393 A 1 
ATOM 2952 N N   . TYR A 0 394 . -62.836  -14.743 86.933   1.00 36.97 394 A 1 
ATOM 2953 C CA  . TYR A 0 394 . -62.630  -13.578 86.081   1.00 36.97 394 A 1 
ATOM 2954 C C   . TYR A 0 394 . -61.827  -14.044 84.860   1.00 36.97 394 A 1 
ATOM 2955 C CB  . TYR A 0 394 . -61.857  -12.465 86.816   1.00 36.97 394 A 1 
ATOM 2956 O O   . TYR A 0 394 . -60.627  -14.291 84.967   1.00 36.97 394 A 1 
ATOM 2957 C CG  . TYR A 0 394 . -62.522  -11.808 88.015   1.00 36.97 394 A 1 
ATOM 2958 C CD1 . TYR A 0 394 . -63.422  -10.740 87.830   1.00 36.97 394 A 1 
ATOM 2959 C CD2 . TYR A 0 394 . -62.150  -12.193 89.319   1.00 36.97 394 A 1 
ATOM 2960 C CE1 . TYR A 0 394 . -63.939  -10.047 88.943   1.00 36.97 394 A 1 
ATOM 2961 C CE2 . TYR A 0 394 . -62.660  -11.501 90.435   1.00 36.97 394 A 1 
ATOM 2962 O OH  . TYR A 0 394 . -64.026  -9.748  91.328   1.00 36.97 394 A 1 
ATOM 2963 C CZ  . TYR A 0 394 . -63.552  -10.422 90.245   1.00 36.97 394 A 1 
ATOM 2964 N N   . ASP A 0 395 . -62.517  -14.172 83.738   1.00 35.03 395 A 1 
ATOM 2965 C CA  . ASP A 0 395 . -62.064  -14.639 82.429   1.00 35.03 395 A 1 
ATOM 2966 C C   . ASP A 0 395 . -62.866  -13.833 81.380   1.00 35.03 395 A 1 
ATOM 2967 C CB  . ASP A 0 395 . -62.266  -16.177 82.306   1.00 35.03 395 A 1 
ATOM 2968 O O   . ASP A 0 395 . -64.050  -14.081 81.180   1.00 35.03 395 A 1 
ATOM 2969 C CG  . ASP A 0 395 . -63.343  -16.878 83.180   1.00 35.03 395 A 1 
ATOM 2970 O OD1 . ASP A 0 395 . -64.277  -16.231 83.717   1.00 35.03 395 A 1 
ATOM 2971 O OD2 . ASP A 0 395 . -63.180  -18.101 83.406   1.00 35.03 395 A 1 
ATOM 2972 N N   . ASN A 0 396 . -62.370  -12.747 80.769   1.00 37.52 396 A 1 
ATOM 2973 C CA  . ASN A 0 396 . -61.012  -12.178 80.672   1.00 37.52 396 A 1 
ATOM 2974 C C   . ASN A 0 396 . -60.006  -12.905 79.747   1.00 37.52 396 A 1 
ATOM 2975 C CB  . ASN A 0 396 . -60.453  -11.669 82.027   1.00 37.52 396 A 1 
ATOM 2976 O O   . ASN A 0 396 . -58.844  -13.049 80.100   1.00 37.52 396 A 1 
ATOM 2977 C CG  . ASN A 0 396 . -60.920  -10.271 82.385   1.00 37.52 396 A 1 
ATOM 2978 N ND2 . ASN A 0 396 . -60.038  -9.434  82.879   1.00 37.52 396 A 1 
ATOM 2979 O OD1 . ASN A 0 396 . -62.067  -9.895  82.233   1.00 37.52 396 A 1 
ATOM 2980 N N   . ASP A 0 397 . -60.445  -13.235 78.529   1.00 42.90 397 A 1 
ATOM 2981 C CA  . ASP A 0 397 . -59.628  -13.383 77.305   1.00 42.90 397 A 1 
ATOM 2982 C C   . ASP A 0 397 . -60.528  -12.907 76.137   1.00 42.90 397 A 1 
ATOM 2983 C CB  . ASP A 0 397 . -59.231  -14.859 77.095   1.00 42.90 397 A 1 
ATOM 2984 O O   . ASP A 0 397 . -61.628  -13.423 75.970   1.00 42.90 397 A 1 
ATOM 2985 C CG  . ASP A 0 397 . -58.085  -15.352 77.991   1.00 42.90 397 A 1 
ATOM 2986 O OD1 . ASP A 0 397 . -56.993  -14.743 77.918   1.00 42.90 397 A 1 
ATOM 2987 O OD2 . ASP A 0 397 . -58.264  -16.402 78.652   1.00 42.90 397 A 1 
ATOM 2988 N N   . GLU A 0 398 . -60.286  -11.870 75.329   1.00 38.20 398 A 1 
ATOM 2989 C CA  . GLU A 0 398 . -59.095  -11.121 74.896   1.00 38.20 398 A 1 
ATOM 2990 C C   . GLU A 0 398 . -58.152  -11.834 73.907   1.00 38.20 398 A 1 
ATOM 2991 C CB  . GLU A 0 398 . -58.355  -10.320 75.992   1.00 38.20 398 A 1 
ATOM 2992 O O   . GLU A 0 398 . -57.027  -12.203 74.232   1.00 38.20 398 A 1 
ATOM 2993 C CG  . GLU A 0 398 . -57.702  -9.099  75.306   1.00 38.20 398 A 1 
ATOM 2994 C CD  . GLU A 0 398 . -56.610  -8.393  76.118   1.00 38.20 398 A 1 
ATOM 2995 O OE1 . GLU A 0 398 . -56.953  -7.730  77.118   1.00 38.20 398 A 1 
ATOM 2996 O OE2 . GLU A 0 398 . -55.442  -8.398  75.644   1.00 38.20 398 A 1 
ATOM 2997 N N   . TRP A 0 399 . -58.539  -11.873 72.624   1.00 50.32 399 A 1 
ATOM 2998 C CA  . TRP A 0 399 . -57.561  -11.943 71.532   1.00 50.32 399 A 1 
ATOM 2999 C C   . TRP A 0 399 . -57.779  -10.854 70.477   1.00 50.32 399 A 1 
ATOM 3000 C CB  . TRP A 0 399 . -57.459  -13.355 70.930   1.00 50.32 399 A 1 
ATOM 3001 O O   . TRP A 0 399 . -58.805  -10.793 69.808   1.00 50.32 399 A 1 
ATOM 3002 C CG  . TRP A 0 399 . -58.695  -13.992 70.358   1.00 50.32 399 A 1 
ATOM 3003 C CD1 . TRP A 0 399 . -59.508  -14.831 71.038   1.00 50.32 399 A 1 
ATOM 3004 C CD2 . TRP A 0 399 . -59.268  -13.896 69.012   1.00 50.32 399 A 1 
ATOM 3005 C CE2 . TRP A 0 399 . -60.407  -14.754 68.944   1.00 50.32 399 A 1 
ATOM 3006 C CE3 . TRP A 0 399 . -58.968  -13.157 67.846   1.00 50.32 399 A 1 
ATOM 3007 N NE1 . TRP A 0 399 . -60.517  -15.282 70.211   1.00 50.32 399 A 1 
ATOM 3008 C CH2 . TRP A 0 399 . -60.862  -14.128 66.648   1.00 50.32 399 A 1 
ATOM 3009 C CZ2 . TRP A 0 399 . -61.177  -14.895 67.780   1.00 50.32 399 A 1 
ATOM 3010 C CZ3 . TRP A 0 399 . -59.759  -13.257 66.684   1.00 50.32 399 A 1 
ATOM 3011 N N   . ALA A 0 400 . -56.753  -10.028 70.264   1.00 46.16 400 A 1 
ATOM 3012 C CA  . ALA A 0 400 . -56.586  -9.268  69.030   1.00 46.16 400 A 1 
ATOM 3013 C C   . ALA A 0 400 . -55.639  -10.064 68.122   1.00 46.16 400 A 1 
ATOM 3014 C CB  . ALA A 0 400 . -56.058  -7.866  69.360   1.00 46.16 400 A 1 
ATOM 3015 O O   . ALA A 0 400 . -54.440  -10.133 68.393   1.00 46.16 400 A 1 
ATOM 3016 N N   . LYS A 0 401 . -56.164  -10.699 67.066   1.00 50.62 401 A 1 
ATOM 3017 C CA  . LYS A 0 401 . -55.324  -11.390 66.075   1.00 50.62 401 A 1 
ATOM 3018 C C   . LYS A 0 401 . -54.756  -10.369 65.099   1.00 50.62 401 A 1 
ATOM 3019 C CB  . LYS A 0 401 . -56.085  -12.510 65.345   1.00 50.62 401 A 1 
ATOM 3020 O O   . LYS A 0 401 . -55.500  -9.738  64.356   1.00 50.62 401 A 1 
ATOM 3021 C CG  . LYS A 0 401 . -56.060  -13.812 66.162   1.00 50.62 401 A 1 
ATOM 3022 C CD  . LYS A 0 401 . -56.996  -14.878 65.573   1.00 50.62 401 A 1 
ATOM 3023 C CE  . LYS A 0 401 . -57.345  -15.917 66.650   1.00 50.62 401 A 1 
ATOM 3024 N NZ  . LYS A 0 401 . -58.661  -16.550 66.393   1.00 50.62 401 A 1 
ATOM 3025 N N   . GLN A 0 402 . -53.436  -10.243 65.103   1.00 56.14 402 A 1 
ATOM 3026 C CA  . GLN A 0 402 . -52.696  -9.517  64.079   1.00 56.14 402 A 1 
ATOM 3027 C C   . GLN A 0 402 . -52.655  -10.371 62.805   1.00 56.14 402 A 1 
ATOM 3028 C CB  . GLN A 0 402 . -51.285  -9.200  64.604   1.00 56.14 402 A 1 
ATOM 3029 O O   . GLN A 0 402 . -52.311  -11.556 62.857   1.00 56.14 402 A 1 
ATOM 3030 C CG  . GLN A 0 402 . -51.314  -8.217  65.790   1.00 56.14 402 A 1 
ATOM 3031 C CD  . GLN A 0 402 . -49.994  -8.173  66.552   1.00 56.14 402 A 1 
ATOM 3032 N NE2 . GLN A 0 402 . -49.417  -7.011  66.767   1.00 56.14 402 A 1 
ATOM 3033 O OE1 . GLN A 0 402 . -49.480  -9.177  67.014   1.00 56.14 402 A 1 
ATOM 3034 N N   . ALA A 0 403 . -53.003  -9.770  61.670   1.00 55.92 403 A 1 
ATOM 3035 C CA  . ALA A 0 403 . -52.688  -10.308 60.354   1.00 55.92 403 A 1 
ATOM 3036 C C   . ALA A 0 403 . -51.517  -9.500  59.787   1.00 55.92 403 A 1 
ATOM 3037 C CB  . ALA A 0 403 . -53.941  -10.272 59.472   1.00 55.92 403 A 1 
ATOM 3038 O O   . ALA A 0 403 . -51.541  -8.271  59.815   1.00 55.92 403 A 1 
ATOM 3039 N N   . TYR A 0 404 . -50.494  -10.198 59.307   1.00 59.52 404 A 1 
ATOM 3040 C CA  . TYR A 0 404 . -49.333  -9.603  58.656   1.00 59.52 404 A 1 
ATOM 3041 C C   . TYR A 0 404 . -49.370  -9.992  57.181   1.00 59.52 404 A 1 
ATOM 3042 C CB  . TYR A 0 404 . -48.047  -10.077 59.349   1.00 59.52 404 A 1 
ATOM 3043 O O   . TYR A 0 404 . -49.456  -11.186 56.877   1.00 59.52 404 A 1 
ATOM 3044 C CG  . TYR A 0 404 . -47.850  -9.514  60.747   1.00 59.52 404 A 1 
ATOM 3045 C CD1 . TYR A 0 404 . -47.299  -8.227  60.891   1.00 59.52 404 A 1 
ATOM 3046 C CD2 . TYR A 0 404 . -48.206  -10.258 61.892   1.00 59.52 404 A 1 
ATOM 3047 C CE1 . TYR A 0 404 . -47.088  -7.684  62.171   1.00 59.52 404 A 1 
ATOM 3048 C CE2 . TYR A 0 404 . -47.999  -9.717  63.179   1.00 59.52 404 A 1 
ATOM 3049 O OH  . TYR A 0 404 . -47.215  -7.904  64.549   1.00 59.52 404 A 1 
ATOM 3050 C CZ  . TYR A 0 404 . -47.434  -8.431  63.317   1.00 59.52 404 A 1 
ATOM 3051 N N   . GLY A 0 405 . -49.349  -8.992  56.304   1.00 62.74 405 A 1 
ATOM 3052 C CA  . GLY A 0 405 . -48.942  -9.153  54.914   1.00 62.74 405 A 1 
ATOM 3053 C C   . GLY A 0 405 . -47.429  -8.976  54.780   1.00 62.74 405 A 1 
ATOM 3054 O O   . GLY A 0 405 . -46.764  -8.484  55.700   1.00 62.74 405 A 1 
ATOM 3055 N N   . SER A 0 406 . -46.893  -9.411  53.649   1.00 70.56 406 A 1 
ATOM 3056 C CA  . SER A 0 406 . -45.548  -9.069  53.207   1.00 70.56 406 A 1 
ATOM 3057 C C   . SER A 0 406 . -45.476  -9.153  51.690   1.00 70.56 406 A 1 
ATOM 3058 C CB  . SER A 0 406 . -44.494  -9.979  53.835   1.00 70.56 406 A 1 
ATOM 3059 O O   . SER A 0 406 . -45.545  -10.245 51.115   1.00 70.56 406 A 1 
ATOM 3060 O OG  . SER A 0 406 . -44.733  -11.330 53.480   1.00 70.56 406 A 1 
ATOM 3061 N N   . ASP A 0 407 . -45.330  -7.987  51.109   1.00 72.61 407 A 1 
ATOM 3062 C CA  . ASP A 0 407 . -45.118  -7.673  49.714   1.00 72.61 407 A 1 
ATOM 3063 C C   . ASP A 0 407 . -43.608  -7.881  49.448   1.00 72.61 407 A 1 
ATOM 3064 C CB  . ASP A 0 407 . -45.628  -6.226  49.485   1.00 72.61 407 A 1 
ATOM 3065 O O   . ASP A 0 407 . -42.775  -7.688  50.340   1.00 72.61 407 A 1 
ATOM 3066 C CG  . ASP A 0 407 . -46.780  -5.793  50.437   1.00 72.61 407 A 1 
ATOM 3067 O OD1 . ASP A 0 407 . -46.538  -5.650  51.665   1.00 72.61 407 A 1 
ATOM 3068 O OD2 . ASP A 0 407 . -47.958  -5.704  50.015   1.00 72.61 407 A 1 
ATOM 3069 N N   . PHE A 0 408 . -43.239  -8.414  48.283   1.00 78.57 408 A 1 
ATOM 3070 C CA  . PHE A 0 408 . -41.845  -8.775  47.987   1.00 78.57 408 A 1 
ATOM 3071 C C   . PHE A 0 408 . -41.573  -8.670  46.488   1.00 78.57 408 A 1 
ATOM 3072 C CB  . PHE A 0 408 . -41.527  -10.188 48.516   1.00 78.57 408 A 1 
ATOM 3073 O O   . PHE A 0 408 . -41.504  -9.682  45.784   1.00 78.57 408 A 1 
ATOM 3074 C CG  . PHE A 0 408 . -41.301  -10.314 50.012   1.00 78.57 408 A 1 
ATOM 3075 C CD1 . PHE A 0 408 . -40.262  -9.595  50.624   1.00 78.57 408 A 1 
ATOM 3076 C CD2 . PHE A 0 408 . -42.095  -11.179 50.786   1.00 78.57 408 A 1 
ATOM 3077 C CE1 . PHE A 0 408 . -39.998  -9.744  51.996   1.00 78.57 408 A 1 
ATOM 3078 C CE2 . PHE A 0 408 . -41.815  -11.356 52.155   1.00 78.57 408 A 1 
ATOM 3079 C CZ  . PHE A 0 408 . -40.773  -10.632 52.764   1.00 78.57 408 A 1 
ATOM 3080 N N   . ASP A 0 409 . -41.422  -7.442  46.010   1.00 78.30 409 A 1 
ATOM 3081 C CA  . ASP A 0 409 . -41.210  -7.152  44.598   1.00 78.30 409 A 1 
ATOM 3082 C C   . ASP A 0 409 . -39.728  -6.879  44.314   1.00 78.30 409 A 1 
ATOM 3083 C CB  . ASP A 0 409 . -42.153  -6.026  44.135   1.00 78.30 409 A 1 
ATOM 3084 O O   . ASP A 0 409 . -39.030  -6.157  45.029   1.00 78.30 409 A 1 
ATOM 3085 C CG  . ASP A 0 409 . -42.934  -6.425  42.885   1.00 78.30 409 A 1 
ATOM 3086 O OD1 . ASP A 0 409 . -43.524  -7.520  42.861   1.00 78.30 409 A 1 
ATOM 3087 O OD2 . ASP A 0 409 . -42.885  -5.660  41.892   1.00 78.30 409 A 1 
ATOM 3088 N N   . SER A 0 410 . -39.205  -7.489  43.255   1.00 80.37 410 A 1 
ATOM 3089 C CA  . SER A 0 410 . -37.806  -7.336  42.853   1.00 80.37 410 A 1 
ATOM 3090 C C   . SER A 0 410 . -37.709  -7.218  41.341   1.00 80.37 410 A 1 
ATOM 3091 C CB  . SER A 0 410 . -36.942  -8.468  43.424   1.00 80.37 410 A 1 
ATOM 3092 O O   . SER A 0 410 . -38.159  -8.096  40.603   1.00 80.37 410 A 1 
ATOM 3093 O OG  . SER A 0 410 . -37.505  -9.753  43.217   1.00 80.37 410 A 1 
ATOM 3094 N N   . ARG A 0 411 . -37.155  -6.099  40.874   1.00 81.69 411 A 1 
ATOM 3095 C CA  . ARG A 0 411 . -37.060  -5.761  39.453   1.00 81.69 411 A 1 
ATOM 3096 C C   . ARG A 0 411 . -35.673  -5.226  39.153   1.00 81.69 411 A 1 
ATOM 3097 C CB  . ARG A 0 411 . -38.140  -4.744  39.051   1.00 81.69 411 A 1 
ATOM 3098 O O   . ARG A 0 411 . -35.206  -4.317  39.830   1.00 81.69 411 A 1 
ATOM 3099 C CG  . ARG A 0 411 . -39.551  -5.160  39.489   1.00 81.69 411 A 1 
ATOM 3100 C CD  . ARG A 0 411 . -40.591  -4.166  38.973   1.00 81.69 411 A 1 
ATOM 3101 N NE  . ARG A 0 411 . -41.900  -4.421  39.593   1.00 81.69 411 A 1 
ATOM 3102 N NH1 . ARG A 0 411 . -43.079  -2.680  38.694   1.00 81.69 411 A 1 
ATOM 3103 N NH2 . ARG A 0 411 . -44.066  -4.083  40.121   1.00 81.69 411 A 1 
ATOM 3104 C CZ  . ARG A 0 411 . -43.009  -3.733  39.458   1.00 81.69 411 A 1 
ATOM 3105 N N   . TRP A 0 412 . -35.042  -5.763  38.124   1.00 86.56 412 A 1 
ATOM 3106 C CA  . TRP A 0 412 . -33.714  -5.353  37.685   1.00 86.56 412 A 1 
ATOM 3107 C C   . TRP A 0 412 . -33.705  -5.226  36.168   1.00 86.56 412 A 1 
ATOM 3108 C CB  . TRP A 0 412 . -32.682  -6.359  38.203   1.00 86.56 412 A 1 
ATOM 3109 O O   . TRP A 0 412 . -34.359  -6.006  35.470   1.00 86.56 412 A 1 
ATOM 3110 C CG  . TRP A 0 412 . -31.304  -6.248  37.628   1.00 86.56 412 A 1 
ATOM 3111 C CD1 . TRP A 0 412 . -30.279  -5.539  38.148   1.00 86.56 412 A 1 
ATOM 3112 C CD2 . TRP A 0 412 . -30.771  -6.908  36.443   1.00 86.56 412 A 1 
ATOM 3113 C CE2 . TRP A 0 412 . -29.376  -6.623  36.352   1.00 86.56 412 A 1 
ATOM 3114 C CE3 . TRP A 0 412 . -31.322  -7.768  35.471   1.00 86.56 412 A 1 
ATOM 3115 N NE1 . TRP A 0 412 . -29.142  -5.732  37.382   1.00 86.56 412 A 1 
ATOM 3116 C CH2 . TRP A 0 412 . -29.138  -8.083  34.428   1.00 86.56 412 A 1 
ATOM 3117 C CZ2 . TRP A 0 412 . -28.558  -7.232  35.385   1.00 86.56 412 A 1 
ATOM 3118 C CZ3 . TRP A 0 412 . -30.518  -8.344  34.473   1.00 86.56 412 A 1 
ATOM 3119 N N   . GLY A 0 413 . -32.967  -4.247  35.658   1.00 84.32 413 A 1 
ATOM 3120 C CA  . GLY A 0 413 . -32.898  -3.979  34.232   1.00 84.32 413 A 1 
ATOM 3121 C C   . GLY A 0 413 . -31.549  -3.444  33.785   1.00 84.32 413 A 1 
ATOM 3122 O O   . GLY A 0 413 . -30.834  -2.764  34.526   1.00 84.32 413 A 1 
ATOM 3123 N N   . LYS A 0 414 . -31.231  -3.760  32.533   1.00 86.00 414 A 1 
ATOM 3124 C CA  . LYS A 0 414 . -30.137  -3.198  31.753   1.00 86.00 414 A 1 
ATOM 3125 C C   . LYS A 0 414 . -30.641  -2.802  30.386   1.00 86.00 414 A 1 
ATOM 3126 C CB  . LYS A 0 414 . -28.989  -4.202  31.613   1.00 86.00 414 A 1 
ATOM 3127 O O   . LYS A 0 414 . -31.178  -3.652  29.678   1.00 86.00 414 A 1 
ATOM 3128 C CG  . LYS A 0 414 . -28.343  -4.360  32.979   1.00 86.00 414 A 1 
ATOM 3129 C CD  . LYS A 0 414 . -26.998  -5.075  32.921   1.00 86.00 414 A 1 
ATOM 3130 C CE  . LYS A 0 414 . -26.452  -4.777  34.306   1.00 86.00 414 A 1 
ATOM 3131 N NZ  . LYS A 0 414 . -25.026  -5.089  34.490   1.00 86.00 414 A 1 
ATOM 3132 N N   . SER A 0 415 . -30.400  -1.559  30.010   1.00 81.96 415 A 1 
ATOM 3133 C CA  . SER A 0 415 . -30.636  -1.057  28.662   1.00 81.96 415 A 1 
ATOM 3134 C C   . SER A 0 415 . -29.366  -0.403  28.127   1.00 81.96 415 A 1 
ATOM 3135 C CB  . SER A 0 415 . -31.863  -0.135  28.594   1.00 81.96 415 A 1 
ATOM 3136 O O   . SER A 0 415 . -28.702  0.361   28.826   1.00 81.96 415 A 1 
ATOM 3137 O OG  . SER A 0 415 . -31.943  0.735   29.710   1.00 81.96 415 A 1 
ATOM 3138 N N   . TYR A 0 416 . -29.023  -0.715  26.882   1.00 80.10 416 A 1 
ATOM 3139 C CA  . TYR A 0 416 . -28.170  0.135   26.055   1.00 80.10 416 A 1 
ATOM 3140 C C   . TYR A 0 416 . -29.068  0.768   24.992   1.00 80.10 416 A 1 
ATOM 3141 C CB  . TYR A 0 416 . -27.045  -0.666  25.372   1.00 80.10 416 A 1 
ATOM 3142 O O   . TYR A 0 416 . -29.786  0.035   24.305   1.00 80.10 416 A 1 
ATOM 3143 C CG  . TYR A 0 416 . -26.001  -1.318  26.266   1.00 80.10 416 A 1 
ATOM 3144 C CD1 . TYR A 0 416 . -24.734  -0.727  26.439   1.00 80.10 416 A 1 
ATOM 3145 C CD2 . TYR A 0 416 . -26.283  -2.549  26.881   1.00 80.10 416 A 1 
ATOM 3146 C CE1 . TYR A 0 416 . -23.755  -1.368  27.227   1.00 80.10 416 A 1 
ATOM 3147 C CE2 . TYR A 0 416 . -25.306  -3.211  27.650   1.00 80.10 416 A 1 
ATOM 3148 O OH  . TYR A 0 416 . -23.117  -3.206  28.635   1.00 80.10 416 A 1 
ATOM 3149 C CZ  . TYR A 0 416 . -24.042  -2.613  27.833   1.00 80.10 416 A 1 
ATOM 3150 N N   . ASP A 0 417 . -28.974  2.087   24.818   1.00 81.50 417 A 1 
ATOM 3151 C CA  . ASP A 0 417 . -29.435  2.751   23.592   1.00 81.50 417 A 1 
ATOM 3152 C C   . ASP A 0 417 . -28.480  2.409   22.425   1.00 81.50 417 A 1 
ATOM 3153 C CB  . ASP A 0 417 . -29.563  4.272   23.826   1.00 81.50 417 A 1 
ATOM 3154 O O   . ASP A 0 417 . -27.741  1.415   22.464   1.00 81.50 417 A 1 
ATOM 3155 C CG  . ASP A 0 417 . -30.770  4.690   24.669   1.00 81.50 417 A 1 
ATOM 3156 O OD1 . ASP A 0 417 . -31.825  4.029   24.573   1.00 81.50 417 A 1 
ATOM 3157 O OD2 . ASP A 0 417 . -30.635  5.725   25.362   1.00 81.50 417 A 1 
ATOM 3158 N N   . SER A 0 418 . -28.472  3.208   21.353   1.00 84.41 418 A 1 
ATOM 3159 C CA  . SER A 0 418 . -27.764  2.811   20.144   1.00 84.41 418 A 1 
ATOM 3160 C C   . SER A 0 418 . -26.246  2.729   20.336   1.00 84.41 418 A 1 
ATOM 3161 C CB  . SER A 0 418 . -28.182  3.622   18.913   1.00 84.41 418 A 1 
ATOM 3162 O O   . SER A 0 418 . -25.604  3.568   20.977   1.00 84.41 418 A 1 
ATOM 3163 O OG  . SER A 0 418 . -27.410  4.784   18.715   1.00 84.41 418 A 1 
ATOM 3164 N N   . VAL A 0 419 . -25.656  1.690   19.741   1.00 87.02 419 A 1 
ATOM 3165 C CA  . VAL A 0 419 . -24.213  1.436   19.737   1.00 87.02 419 A 1 
ATOM 3166 C C   . VAL A 0 419 . -23.736  1.361   18.294   1.00 87.02 419 A 1 
ATOM 3167 C CB  . VAL A 0 419 . -23.838  0.168   20.530   1.00 87.02 419 A 1 
ATOM 3168 O O   . VAL A 0 419 . -24.225  0.561   17.493   1.00 87.02 419 A 1 
ATOM 3169 C CG1 . VAL A 0 419 . -22.316  -0.053  20.527   1.00 87.02 419 A 1 
ATOM 3170 C CG2 . VAL A 0 419 . -24.284  0.256   21.994   1.00 87.02 419 A 1 
ATOM 3171 N N   . SER A 0 420 . -22.738  2.176   17.953   1.00 90.21 420 A 1 
ATOM 3172 C CA  . SER A 0 420 . -22.158  2.221   16.613   1.00 90.21 420 A 1 
ATOM 3173 C C   . SER A 0 420 . -20.637  2.077   16.653   1.00 90.21 420 A 1 
ATOM 3174 C CB  . SER A 0 420 . -22.676  3.447   15.845   1.00 90.21 420 A 1 
ATOM 3175 O O   . SER A 0 420 . -19.941  2.801   17.362   1.00 90.21 420 A 1 
ATOM 3176 O OG  . SER A 0 420 . -21.672  4.400   15.523   1.00 90.21 420 A 1 
ATOM 3177 N N   . ALA A 0 421 . -20.106  1.143   15.868   1.00 92.87 421 A 1 
ATOM 3178 C CA  . ALA A 0 421 . -18.679  0.869   15.743   1.00 92.87 421 A 1 
ATOM 3179 C C   . ALA A 0 421 . -18.279  0.903   14.266   1.00 92.87 421 A 1 
ATOM 3180 C CB  . ALA A 0 421 . -18.370  -0.480  16.400   1.00 92.87 421 A 1 
ATOM 3181 O O   . ALA A 0 421 . -18.781  0.122   13.456   1.00 92.87 421 A 1 
ATOM 3182 N N   . LYS A 0 422 . -17.377  1.814   13.900   1.00 94.53 422 A 1 
ATOM 3183 C CA  . LYS A 0 422 . -16.972  2.096   12.516   1.00 94.53 422 A 1 
ATOM 3184 C C   . LYS A 0 422 . -15.450  2.022   12.395   1.00 94.53 422 A 1 
ATOM 3185 C CB  . LYS A 0 422 . -17.566  3.454   12.090   1.00 94.53 422 A 1 
ATOM 3186 O O   . LYS A 0 422 . -14.736  2.625   13.191   1.00 94.53 422 A 1 
ATOM 3187 C CG  . LYS A 0 422 . -19.080  3.324   11.822   1.00 94.53 422 A 1 
ATOM 3188 C CD  . LYS A 0 422 . -19.875  4.633   11.942   1.00 94.53 422 A 1 
ATOM 3189 C CE  . LYS A 0 422 . -21.354  4.335   11.629   1.00 94.53 422 A 1 
ATOM 3190 N NZ  . LYS A 0 422 . -22.261  4.505   12.790   1.00 94.53 422 A 1 
ATOM 3191 N N   . SER A 0 423 . -14.956  1.278   11.410   1.00 94.85 423 A 1 
ATOM 3192 C CA  . SER A 0 423 . -13.527  1.113   11.113   1.00 94.85 423 A 1 
ATOM 3193 C C   . SER A 0 423 . -13.298  1.327   9.624    1.00 94.85 423 A 1 
ATOM 3194 C CB  . SER A 0 423 . -13.043  -0.283  11.529   1.00 94.85 423 A 1 
ATOM 3195 O O   . SER A 0 423 . -13.978  0.704   8.812    1.00 94.85 423 A 1 
ATOM 3196 O OG  . SER A 0 423 . -11.627  -0.396  11.496   1.00 94.85 423 A 1 
ATOM 3197 N N   . TYR A 0 424 . -12.330  2.165   9.280    1.00 95.21 424 A 1 
ATOM 3198 C CA  . TYR A 0 424 . -11.904  2.454   7.916    1.00 95.21 424 A 1 
ATOM 3199 C C   . TYR A 0 424 . -10.391  2.285   7.848    1.00 95.21 424 A 1 
ATOM 3200 C CB  . TYR A 0 424 . -12.293  3.888   7.523    1.00 95.21 424 A 1 
ATOM 3201 O O   . TYR A 0 424 . -9.682   2.882   8.656    1.00 95.21 424 A 1 
ATOM 3202 C CG  . TYR A 0 424 . -13.736  4.262   7.796    1.00 95.21 424 A 1 
ATOM 3203 C CD1 . TYR A 0 424 . -14.728  3.983   6.839    1.00 95.21 424 A 1 
ATOM 3204 C CD2 . TYR A 0 424 . -14.081  4.893   9.008    1.00 95.21 424 A 1 
ATOM 3205 C CE1 . TYR A 0 424 . -16.069  4.332   7.092    1.00 95.21 424 A 1 
ATOM 3206 C CE2 . TYR A 0 424 . -15.417  5.257   9.260    1.00 95.21 424 A 1 
ATOM 3207 O OH  . TYR A 0 424 . -17.703  5.332   8.538    1.00 95.21 424 A 1 
ATOM 3208 C CZ  . TYR A 0 424 . -16.413  4.975   8.299    1.00 95.21 424 A 1 
ATOM 3209 N N   . ASP A 0 425 . -9.902   1.498   6.901    1.00 95.46 425 A 1 
ATOM 3210 C CA  . ASP A 0 425 . -8.478   1.315   6.642    1.00 95.46 425 A 1 
ATOM 3211 C C   . ASP A 0 425 . -8.218   1.584   5.150    1.00 95.46 425 A 1 
ATOM 3212 C CB  . ASP A 0 425 . -8.033   -0.094  7.087    1.00 95.46 425 A 1 
ATOM 3213 O O   . ASP A 0 425 . -8.951   1.094   4.293    1.00 95.46 425 A 1 
ATOM 3214 C CG  . ASP A 0 425 . -8.135   -0.344  8.605    1.00 95.46 425 A 1 
ATOM 3215 O OD1 . ASP A 0 425 . -7.694   0.509   9.405    1.00 95.46 425 A 1 
ATOM 3216 O OD2 . ASP A 0 425 . -8.547   -1.444  9.035    1.00 95.46 425 A 1 
ATOM 3217 N N   . ASN A 0 426 . -7.195   2.375   4.832    1.00 95.65 426 A 1 
ATOM 3218 C CA  . ASN A 0 426 . -6.757   2.658   3.466    1.00 95.65 426 A 1 
ATOM 3219 C C   . ASN A 0 426 . -5.239   2.500   3.360    1.00 95.65 426 A 1 
ATOM 3220 C CB  . ASN A 0 426 . -7.208   4.064   3.041    1.00 95.65 426 A 1 
ATOM 3221 O O   . ASN A 0 426 . -4.506   2.941   4.246    1.00 95.65 426 A 1 
ATOM 3222 C CG  . ASN A 0 426 . -7.085   4.242   1.538    1.00 95.65 426 A 1 
ATOM 3223 N ND2 . ASN A 0 426 . -5.976   4.728   1.028    1.00 95.65 426 A 1 
ATOM 3224 O OD1 . ASN A 0 426 . -8.003   3.916   0.809    1.00 95.65 426 A 1 
ATOM 3225 N N   . GLU A 0 427 . -4.771   1.899   2.274    1.00 96.46 427 A 1 
ATOM 3226 C CA  . GLU A 0 427 . -3.358   1.651   1.995    1.00 96.46 427 A 1 
ATOM 3227 C C   . GLU A 0 427 . -3.109   1.849   0.498    1.00 96.46 427 A 1 
ATOM 3228 C CB  . GLU A 0 427 . -3.032   0.230   2.485    1.00 96.46 427 A 1 
ATOM 3229 O O   . GLU A 0 427 . -3.558   1.046   -0.319   1.00 96.46 427 A 1 
ATOM 3230 C CG  . GLU A 0 427 . -1.574   -0.196  2.287    1.00 96.46 427 A 1 
ATOM 3231 C CD  . GLU A 0 427 . -1.282   -1.471  3.092    1.00 96.46 427 A 1 
ATOM 3232 O OE1 . GLU A 0 427 . -0.366   -1.429  3.944    1.00 96.46 427 A 1 
ATOM 3233 O OE2 . GLU A 0 427 . -2.019   -2.479  2.967    1.00 96.46 427 A 1 
ATOM 3234 N N   . SER A 0 428 . -2.426   2.936   0.148    1.00 96.16 428 A 1 
ATOM 3235 C CA  . SER A 0 428 . -2.175   3.368   -1.229   1.00 96.16 428 A 1 
ATOM 3236 C C   . SER A 0 428 . -0.677   3.506   -1.495   1.00 96.16 428 A 1 
ATOM 3237 C CB  . SER A 0 428 . -2.933   4.666   -1.544   1.00 96.16 428 A 1 
ATOM 3238 O O   . SER A 0 428 . 0.079    3.991   -0.654   1.00 96.16 428 A 1 
ATOM 3239 O OG  . SER A 0 428 . -2.790   5.633   -0.516   1.00 96.16 428 A 1 
ATOM 3240 N N   . TYR A 0 429 . -0.244   3.083   -2.676   1.00 97.94 429 A 1 
ATOM 3241 C CA  . TYR A 0 429 . 1.133    3.130   -3.159   1.00 97.94 429 A 1 
ATOM 3242 C C   . TYR A 0 429 . 1.141    3.610   -4.607   1.00 97.94 429 A 1 
ATOM 3243 C CB  . TYR A 0 429 . 1.765    1.734   -3.056   1.00 97.94 429 A 1 
ATOM 3244 O O   . TYR A 0 429 . 0.383    3.103   -5.433   1.00 97.94 429 A 1 
ATOM 3245 C CG  . TYR A 0 429 . 3.113    1.597   -3.744   1.00 97.94 429 A 1 
ATOM 3246 C CD1 . TYR A 0 429 . 3.202    1.038   -5.036   1.00 97.94 429 A 1 
ATOM 3247 C CD2 . TYR A 0 429 . 4.276    2.057   -3.102   1.00 97.94 429 A 1 
ATOM 3248 C CE1 . TYR A 0 429 . 4.455    0.919   -5.673   1.00 97.94 429 A 1 
ATOM 3249 C CE2 . TYR A 0 429 . 5.530    1.937   -3.729   1.00 97.94 429 A 1 
ATOM 3250 O OH  . TYR A 0 429 . 6.837    1.235   -5.608   1.00 97.94 429 A 1 
ATOM 3251 C CZ  . TYR A 0 429 . 5.621    1.362   -5.015   1.00 97.94 429 A 1 
ATOM 3252 N N   . ALA A 0 430 . 2.040    4.532   -4.936   1.00 97.55 430 A 1 
ATOM 3253 C CA  . ALA A 0 430 . 2.279    4.955   -6.306   1.00 97.55 430 A 1 
ATOM 3254 C C   . ALA A 0 430 . 3.777    5.041   -6.602   1.00 97.55 430 A 1 
ATOM 3255 C CB  . ALA A 0 430 . 1.551    6.276   -6.576   1.00 97.55 430 A 1 
ATOM 3256 O O   . ALA A 0 430 . 4.589    5.396   -5.744   1.00 97.55 430 A 1 
ATOM 3257 N N   . ARG A 0 431 . 4.139    4.737   -7.847   1.00 98.04 431 A 1 
ATOM 3258 C CA  . ARG A 0 431 . 5.493    4.887   -8.378   1.00 98.04 431 A 1 
ATOM 3259 C C   . ARG A 0 431 . 5.443    5.345   -9.827   1.00 98.04 431 A 1 
ATOM 3260 C CB  . ARG A 0 431 . 6.249    3.565   -8.200   1.00 98.04 431 A 1 
ATOM 3261 O O   . ARG A 0 431 . 4.830    4.688   -10.666  1.00 98.04 431 A 1 
ATOM 3262 C CG  . ARG A 0 431 . 7.633    3.581   -8.861   1.00 98.04 431 A 1 
ATOM 3263 C CD  . ARG A 0 431 . 8.417    2.342   -8.428   1.00 98.04 431 A 1 
ATOM 3264 N NE  . ARG A 0 431 . 9.771    2.355   -8.994   1.00 98.04 431 A 1 
ATOM 3265 N NH1 . ARG A 0 431 . 9.491    0.990   -10.831  1.00 98.04 431 A 1 
ATOM 3266 N NH2 . ARG A 0 431 . 11.485   1.912   -10.349  1.00 98.04 431 A 1 
ATOM 3267 C CZ  . ARG A 0 431 . 10.231   1.742   -10.061  1.00 98.04 431 A 1 
ATOM 3268 N N   . ALA A 0 432 . 6.133    6.433   -10.131  1.00 97.67 432 A 1 
ATOM 3269 C CA  . ALA A 0 432 . 6.405    6.877   -11.488  1.00 97.67 432 A 1 
ATOM 3270 C C   . ALA A 0 432 . 7.916    6.844   -11.738  1.00 97.67 432 A 1 
ATOM 3271 C CB  . ALA A 0 432 . 5.802    8.269   -11.703  1.00 97.67 432 A 1 
ATOM 3272 O O   . ALA A 0 432 . 8.693    7.266   -10.888  1.00 97.67 432 A 1 
ATOM 3273 N N   . VAL A 0 433 . 8.314    6.362   -12.911  1.00 97.52 433 A 1 
ATOM 3274 C CA  . VAL A 0 433 . 9.669    6.493   -13.452  1.00 97.52 433 A 1 
ATOM 3275 C C   . VAL A 0 433 . 9.572    7.126   -14.831  1.00 97.52 433 A 1 
ATOM 3276 C CB  . VAL A 0 433 . 10.417   5.150   -13.527  1.00 97.52 433 A 1 
ATOM 3277 O O   . VAL A 0 433 . 8.675    6.793   -15.616  1.00 97.52 433 A 1 
ATOM 3278 C CG1 . VAL A 0 433 . 11.832   5.280   -14.107  1.00 97.52 433 A 1 
ATOM 3279 C CG2 . VAL A 0 433 . 10.563   4.519   -12.143  1.00 97.52 433 A 1 
ATOM 3280 N N   . GLN A 0 434 . 10.508   8.018   -15.110  1.00 96.29 434 A 1 
ATOM 3281 C CA  . GLN A 0 434 . 10.896   8.445   -16.443  1.00 96.29 434 A 1 
ATOM 3282 C C   . GLN A 0 434 . 12.411   8.262   -16.558  1.00 96.29 434 A 1 
ATOM 3283 C CB  . GLN A 0 434 . 10.456   9.894   -16.695  1.00 96.29 434 A 1 
ATOM 3284 O O   . GLN A 0 434 . 13.131   8.546   -15.599  1.00 96.29 434 A 1 
ATOM 3285 C CG  . GLN A 0 434 . 8.924    10.013  -16.646  1.00 96.29 434 A 1 
ATOM 3286 C CD  . GLN A 0 434 . 8.424    11.406  -16.992  1.00 96.29 434 A 1 
ATOM 3287 N NE2 . GLN A 0 434 . 8.580    11.838  -18.223  1.00 96.29 434 A 1 
ATOM 3288 O OE1 . GLN A 0 434 . 7.818    12.094  -16.180  1.00 96.29 434 A 1 
ATOM 3289 N N   . ALA A 0 435 . 12.871   7.756   -17.691  1.00 95.36 435 A 1 
ATOM 3290 C CA  . ALA A 0 435 . 14.273   7.731   -18.067  1.00 95.36 435 A 1 
ATOM 3291 C C   . ALA A 0 435 . 14.369   8.125   -19.541  1.00 95.36 435 A 1 
ATOM 3292 C CB  . ALA A 0 435 . 14.864   6.343   -17.794  1.00 95.36 435 A 1 
ATOM 3293 O O   . ALA A 0 435 . 13.538   7.684   -20.333  1.00 95.36 435 A 1 
ATOM 3294 N N   . ASP A 0 436 . 15.363   8.942   -19.846  1.00 93.24 436 A 1 
ATOM 3295 C CA  . ASP A 0 436 . 15.690   9.481   -21.159  1.00 93.24 436 A 1 
ATOM 3296 C C   . ASP A 0 436 . 17.180   9.191   -21.438  1.00 93.24 436 A 1 
ATOM 3297 C CB  . ASP A 0 436 . 15.374   10.991  -21.150  1.00 93.24 436 A 1 
ATOM 3298 O O   . ASP A 0 436 . 17.981   9.084   -20.499  1.00 93.24 436 A 1 
ATOM 3299 C CG  . ASP A 0 436 . 14.792   11.488  -22.469  1.00 93.24 436 A 1 
ATOM 3300 O OD1 . ASP A 0 436 . 15.120   10.852  -23.494  1.00 93.24 436 A 1 
ATOM 3301 O OD2 . ASP A 0 436 . 13.979   12.443  -22.392  1.00 93.24 436 A 1 
ATOM 3302 N N   . ASP A 0 437 . 17.552   8.977   -22.698  1.00 93.87 437 A 1 
ATOM 3303 C CA  . ASP A 0 437 . 18.927   8.613   -23.100  1.00 93.87 437 A 1 
ATOM 3304 C C   . ASP A 0 437 . 19.170   8.993   -24.571  1.00 93.87 437 A 1 
ATOM 3305 C CB  . ASP A 0 437 . 19.219   7.133   -22.760  1.00 93.87 437 A 1 
ATOM 3306 O O   . ASP A 0 437 . 19.346   8.143   -25.448  1.00 93.87 437 A 1 
ATOM 3307 C CG  . ASP A 0 437 . 20.661   6.658   -22.987  1.00 93.87 437 A 1 
ATOM 3308 O OD1 . ASP A 0 437 . 21.592   7.445   -23.257  1.00 93.87 437 A 1 
ATOM 3309 O OD2 . ASP A 0 437 . 20.948   5.465   -22.715  1.00 93.87 437 A 1 
ATOM 3310 N N   . ASP A 0 438 . 19.112   10.300  -24.817  1.00 91.94 438 A 1 
ATOM 3311 C CA  . ASP A 0 438 . 19.306   10.941  -26.116  1.00 91.94 438 A 1 
ATOM 3312 C C   . ASP A 0 438 . 20.787   10.845  -26.531  1.00 91.94 438 A 1 
ATOM 3313 C CB  . ASP A 0 438 . 18.828   12.413  -26.016  1.00 91.94 438 A 1 
ATOM 3314 O O   . ASP A 0 438 . 21.688   11.126  -25.739  1.00 91.94 438 A 1 
ATOM 3315 C CG  . ASP A 0 438 . 17.852   12.876  -27.108  1.00 91.94 438 A 1 
ATOM 3316 O OD1 . ASP A 0 438 . 17.610   12.103  -28.065  1.00 91.94 438 A 1 
ATOM 3317 O OD2 . ASP A 0 438 . 17.406   14.045  -27.024  1.00 91.94 438 A 1 
ATOM 3318 N N   . GLN A 0 439 . 21.075   10.454  -27.774  1.00 92.65 439 A 1 
ATOM 3319 C CA  . GLN A 0 439 . 22.436   10.327  -28.315  1.00 92.65 439 A 1 
ATOM 3320 C C   . GLN A 0 439 . 22.532   10.959  -29.705  1.00 92.65 439 A 1 
ATOM 3321 C CB  . GLN A 0 439 . 22.876   8.852   -28.419  1.00 92.65 439 A 1 
ATOM 3322 O O   . GLN A 0 439 . 21.664   10.719  -30.544  1.00 92.65 439 A 1 
ATOM 3323 C CG  . GLN A 0 439 . 22.547   7.953   -27.215  1.00 92.65 439 A 1 
ATOM 3324 C CD  . GLN A 0 439 . 23.484   6.752   -27.158  1.00 92.65 439 A 1 
ATOM 3325 N NE2 . GLN A 0 439 . 24.683   6.947   -26.653  1.00 92.65 439 A 1 
ATOM 3326 O OE1 . GLN A 0 439 . 23.215   5.643   -27.607  1.00 92.65 439 A 1 
ATOM 3327 N N   . TRP A 0 440 . 23.616   11.682  -30.001  1.00 90.70 440 A 1 
ATOM 3328 C CA  . TRP A 0 440 . 23.836   12.269  -31.329  1.00 90.70 440 A 1 
ATOM 3329 C C   . TRP A 0 440 . 25.318   12.396  -31.702  1.00 90.70 440 A 1 
ATOM 3330 C CB  . TRP A 0 440 . 23.150   13.642  -31.407  1.00 90.70 440 A 1 
ATOM 3331 O O   . TRP A 0 440 . 26.189   12.480  -30.830  1.00 90.70 440 A 1 
ATOM 3332 C CG  . TRP A 0 440 . 23.717   14.692  -30.497  1.00 90.70 440 A 1 
ATOM 3333 C CD1 . TRP A 0 440 . 24.645   15.613  -30.844  1.00 90.70 440 A 1 
ATOM 3334 C CD2 . TRP A 0 440 . 23.423   14.933  -29.084  1.00 90.70 440 A 1 
ATOM 3335 C CE2 . TRP A 0 440 . 24.226   16.026  -28.637  1.00 90.70 440 A 1 
ATOM 3336 C CE3 . TRP A 0 440 . 22.556   14.347  -28.135  1.00 90.70 440 A 1 
ATOM 3337 N NE1 . TRP A 0 440 . 24.953   16.396  -29.749  1.00 90.70 440 A 1 
ATOM 3338 C CH2 . TRP A 0 440 . 23.316   15.888  -26.396  1.00 90.70 440 A 1 
ATOM 3339 C CZ2 . TRP A 0 440 . 24.181   16.505  -27.318  1.00 90.70 440 A 1 
ATOM 3340 C CZ3 . TRP A 0 440 . 22.505   14.817  -26.809  1.00 90.70 440 A 1 
ATOM 3341 N N   . ALA A 0 441 . 25.595   12.465  -33.006  1.00 92.65 441 A 1 
ATOM 3342 C CA  . ALA A 0 441 . 26.841   12.995  -33.550  1.00 92.65 441 A 1 
ATOM 3343 C C   . ALA A 0 441 . 26.637   13.663  -34.924  1.00 92.65 441 A 1 
ATOM 3344 C CB  . ALA A 0 441 . 27.896   11.886  -33.625  1.00 92.65 441 A 1 
ATOM 3345 O O   . ALA A 0 441 . 25.724   13.300  -35.668  1.00 92.65 441 A 1 
ATOM 3346 N N   . GLU A 0 442 . 27.516   14.611  -35.249  1.00 90.87 442 A 1 
ATOM 3347 C CA  . GLU A 0 442 . 27.581   15.360  -36.510  1.00 90.87 442 A 1 
ATOM 3348 C C   . GLU A 0 442 . 29.042   15.429  -37.007  1.00 90.87 442 A 1 
ATOM 3349 C CB  . GLU A 0 442 . 27.027   16.793  -36.327  1.00 90.87 442 A 1 
ATOM 3350 O O   . GLU A 0 442 . 29.951   15.612  -36.199  1.00 90.87 442 A 1 
ATOM 3351 C CG  . GLU A 0 442 . 25.553   16.876  -35.879  1.00 90.87 442 A 1 
ATOM 3352 C CD  . GLU A 0 442 . 24.976   18.312  -35.854  1.00 90.87 442 A 1 
ATOM 3353 O OE1 . GLU A 0 442 . 23.885   18.497  -35.264  1.00 90.87 442 A 1 
ATOM 3354 O OE2 . GLU A 0 442 . 25.571   19.234  -36.464  1.00 90.87 442 A 1 
ATOM 3355 N N   . ASP A 0 443 . 29.242   15.318  -38.323  1.00 87.60 443 A 1 
ATOM 3356 C CA  . ASP A 0 443 . 30.501   15.490  -39.076  1.00 87.60 443 A 1 
ATOM 3357 C C   . ASP A 0 443 . 30.269   16.595  -40.129  1.00 87.60 443 A 1 
ATOM 3358 C CB  . ASP A 0 443 . 30.886   14.130  -39.713  1.00 87.60 443 A 1 
ATOM 3359 O O   . ASP A 0 443 . 29.240   16.601  -40.813  1.00 87.60 443 A 1 
ATOM 3360 C CG  . ASP A 0 443 . 32.033   14.105  -40.752  1.00 87.60 443 A 1 
ATOM 3361 O OD1 . ASP A 0 443 . 32.357   15.161  -41.350  1.00 87.60 443 A 1 
ATOM 3362 O OD2 . ASP A 0 443 . 32.510   12.980  -41.041  1.00 87.60 443 A 1 
ATOM 3363 N N   . TYR A 0 444 . 31.185   17.561  -40.257  1.00 87.49 444 A 1 
ATOM 3364 C CA  . TYR A 0 444 . 31.120   18.628  -41.263  1.00 87.49 444 A 1 
ATOM 3365 C C   . TYR A 0 444 . 32.485   18.950  -41.915  1.00 87.49 444 A 1 
ATOM 3366 C CB  . TYR A 0 444 . 30.449   19.865  -40.638  1.00 87.49 444 A 1 
ATOM 3367 O O   . TYR A 0 444 . 33.134   19.960  -41.608  1.00 87.49 444 A 1 
ATOM 3368 C CG  . TYR A 0 444 . 30.349   21.065  -41.566  1.00 87.49 444 A 1 
ATOM 3369 C CD1 . TYR A 0 444 . 31.222   22.143  -41.353  1.00 87.49 444 A 1 
ATOM 3370 C CD2 . TYR A 0 444 . 29.498   21.063  -42.690  1.00 87.49 444 A 1 
ATOM 3371 C CE1 . TYR A 0 444 . 31.301   23.185  -42.283  1.00 87.49 444 A 1 
ATOM 3372 C CE2 . TYR A 0 444 . 29.544   22.125  -43.622  1.00 87.49 444 A 1 
ATOM 3373 O OH  . TYR A 0 444 . 30.675   24.191  -44.301  1.00 87.49 444 A 1 
ATOM 3374 C CZ  . TYR A 0 444 . 30.475   23.169  -43.423  1.00 87.49 444 A 1 
ATOM 3375 N N   . ASP A 0 445 . 32.883   18.162  -42.918  1.00 84.30 445 A 1 
ATOM 3376 C CA  . ASP A 0 445 . 34.029   18.482  -43.789  1.00 84.30 445 A 1 
ATOM 3377 C C   . ASP A 0 445 . 33.732   19.647  -44.769  1.00 84.30 445 A 1 
ATOM 3378 C CB  . ASP A 0 445 . 34.530   17.215  -44.521  1.00 84.30 445 A 1 
ATOM 3379 O O   . ASP A 0 445 . 32.675   19.758  -45.404  1.00 84.30 445 A 1 
ATOM 3380 C CG  . ASP A 0 445 . 35.832   17.402  -45.338  1.00 84.30 445 A 1 
ATOM 3381 O OD1 . ASP A 0 445 . 36.527   18.442  -45.197  1.00 84.30 445 A 1 
ATOM 3382 O OD2 . ASP A 0 445 . 36.118   16.574  -46.238  1.00 84.30 445 A 1 
ATOM 3383 N N   . ARG A 0 446 . 34.716   20.529  -44.982  1.00 82.94 446 A 1 
ATOM 3384 C CA  . ARG A 0 446 . 34.737   21.522  -46.068  1.00 82.94 446 A 1 
ATOM 3385 C C   . ARG A 0 446 . 36.117   21.632  -46.704  1.00 82.94 446 A 1 
ATOM 3386 C CB  . ARG A 0 446 . 34.273   22.888  -45.544  1.00 82.94 446 A 1 
ATOM 3387 O O   . ARG A 0 446 . 37.096   22.004  -46.057  1.00 82.94 446 A 1 
ATOM 3388 C CG  . ARG A 0 446 . 34.346   23.966  -46.644  1.00 82.94 446 A 1 
ATOM 3389 C CD  . ARG A 0 446 . 34.250   25.380  -46.091  1.00 82.94 446 A 1 
ATOM 3390 N NE  . ARG A 0 446 . 32.859   25.740  -45.798  1.00 82.94 446 A 1 
ATOM 3391 N NH1 . ARG A 0 446 . 33.242   27.967  -45.468  1.00 82.94 446 A 1 
ATOM 3392 N NH2 . ARG A 0 446 . 31.199   27.106  -45.104  1.00 82.94 446 A 1 
ATOM 3393 C CZ  . ARG A 0 446 . 32.437   26.939  -45.468  1.00 82.94 446 A 1 
ATOM 3394 N N   . TYR A 0 447 . 36.140   21.613  -48.040  1.00 75.15 447 A 1 
ATOM 3395 C CA  . TYR A 0 447 . 37.340   21.849  -48.847  1.00 75.15 447 A 1 
ATOM 3396 C C   . TYR A 0 447 . 37.175   22.926  -49.942  1.00 75.15 447 A 1 
ATOM 3397 C CB  . TYR A 0 447 . 37.814   20.507  -49.421  1.00 75.15 447 A 1 
ATOM 3398 O O   . TYR A 0 447 . 36.199   22.979  -50.695  1.00 75.15 447 A 1 
ATOM 3399 C CG  . TYR A 0 447 . 36.772   19.808  -50.274  1.00 75.15 447 A 1 
ATOM 3400 C CD1 . TYR A 0 447 . 35.876   18.899  -49.676  1.00 75.15 447 A 1 
ATOM 3401 C CD2 . TYR A 0 447 . 36.655   20.122  -51.643  1.00 75.15 447 A 1 
ATOM 3402 C CE1 . TYR A 0 447 . 34.842   18.325  -50.436  1.00 75.15 447 A 1 
ATOM 3403 C CE2 . TYR A 0 447 . 35.625   19.545  -52.407  1.00 75.15 447 A 1 
ATOM 3404 O OH  . TYR A 0 447 . 33.705   18.141  -52.541  1.00 75.15 447 A 1 
ATOM 3405 C CZ  . TYR A 0 447 . 34.715   18.653  -51.799  1.00 75.15 447 A 1 
ATOM 3406 N N   . ASP A 0 448 . 38.211   23.756  -50.105  1.00 65.95 448 A 1 
ATOM 3407 C CA  . ASP A 0 448 . 38.360   24.739  -51.187  1.00 65.95 448 A 1 
ATOM 3408 C C   . ASP A 0 448 . 39.577   24.394  -52.072  1.00 65.95 448 A 1 
ATOM 3409 C CB  . ASP A 0 448 . 38.465   26.168  -50.601  1.00 65.95 448 A 1 
ATOM 3410 O O   . ASP A 0 448 . 40.742   24.571  -51.698  1.00 65.95 448 A 1 
ATOM 3411 C CG  . ASP A 0 448 . 37.223   27.057  -50.751  1.00 65.95 448 A 1 
ATOM 3412 O OD1 . ASP A 0 448 . 36.332   26.740  -51.575  1.00 65.95 448 A 1 
ATOM 3413 O OD2 . ASP A 0 448 . 37.237   28.159  -50.157  1.00 65.95 448 A 1 
ATOM 3414 N N   . ALA A 0 449 . 39.315   23.938  -53.301  1.00 59.62 449 A 1 
ATOM 3415 C CA  . ALA A 0 449 . 40.323   23.565  -54.293  1.00 59.62 449 A 1 
ATOM 3416 C C   . ALA A 0 449 . 40.402   24.594  -55.437  1.00 59.62 449 A 1 
ATOM 3417 C CB  . ALA A 0 449 . 40.023   22.144  -54.785  1.00 59.62 449 A 1 
ATOM 3418 O O   . ALA A 0 449 . 39.590   24.610  -56.369  1.00 59.62 449 A 1 
ATOM 3419 N N   . ARG A 0 450 . 41.424   25.459  -55.410  1.00 55.19 450 A 1 
ATOM 3420 C CA  . ARG A 0 450 . 41.682   26.438  -56.484  1.00 55.19 450 A 1 
ATOM 3421 C C   . ARG A 0 450 . 42.344   25.758  -57.686  1.00 55.19 450 A 1 
ATOM 3422 C CB  . ARG A 0 450 . 42.508   27.617  -55.947  1.00 55.19 450 A 1 
ATOM 3423 O O   . ARG A 0 450 . 43.436   25.213  -57.565  1.00 55.19 450 A 1 
ATOM 3424 C CG  . ARG A 0 450 . 41.725   28.381  -54.869  1.00 55.19 450 A 1 
ATOM 3425 C CD  . ARG A 0 450 . 42.477   29.627  -54.394  1.00 55.19 450 A 1 
ATOM 3426 N NE  . ARG A 0 450 . 41.720   30.298  -53.323  1.00 55.19 450 A 1 
ATOM 3427 N NH1 . ARG A 0 450 . 42.951   32.230  -53.185  1.00 55.19 450 A 1 
ATOM 3428 N NH2 . ARG A 0 450 . 41.252   31.884  -51.772  1.00 55.19 450 A 1 
ATOM 3429 C CZ  . ARG A 0 450 . 41.975   31.469  -52.771  1.00 55.19 450 A 1 
ATOM 3430 N N   . ASP A 0 451 . 41.678   25.790  -58.841  1.00 50.06 451 A 1 
ATOM 3431 C CA  . ASP A 0 451 . 42.063   24.970  -59.996  1.00 50.06 451 A 1 
ATOM 3432 C C   . ASP A 0 451 . 43.322   25.492  -60.729  1.00 50.06 451 A 1 
ATOM 3433 C CB  . ASP A 0 451 . 40.849   24.756  -60.922  1.00 50.06 451 A 1 
ATOM 3434 O O   . ASP A 0 451 . 43.519   26.692  -60.958  1.00 50.06 451 A 1 
ATOM 3435 C CG  . ASP A 0 451 . 40.941   23.488  -61.790  1.00 50.06 451 A 1 
ATOM 3436 O OD1 . ASP A 0 451 . 42.079   23.042  -62.070  1.00 50.06 451 A 1 
ATOM 3437 O OD2 . ASP A 0 451 . 39.876   22.971  -62.190  1.00 50.06 451 A 1 
ATOM 3438 N N   . ALA A 0 452 . 44.171   24.546  -61.124  1.00 45.02 452 A 1 
ATOM 3439 C CA  . ALA A 0 452 . 45.533   24.706  -61.624  1.00 45.02 452 A 1 
ATOM 3440 C C   . ALA A 0 452 . 45.653   25.548  -62.903  1.00 45.02 452 A 1 
ATOM 3441 C CB  . ALA A 0 452 . 46.001   23.285  -61.959  1.00 45.02 452 A 1 
ATOM 3442 O O   . ALA A 0 452 . 46.664   26.204  -63.166  1.00 45.02 452 A 1 
ATOM 3443 N N   . ASN A 0 453 . 44.646   25.451  -63.769  1.00 46.24 453 A 1 
ATOM 3444 C CA  . ASN A 0 453 . 44.856   25.557  -65.216  1.00 46.24 453 A 1 
ATOM 3445 C C   . ASN A 0 453 . 44.889   27.000  -65.765  1.00 46.24 453 A 1 
ATOM 3446 C CB  . ASN A 0 453 . 43.825   24.642  -65.911  1.00 46.24 453 A 1 
ATOM 3447 O O   . ASN A 0 453 . 45.022   27.220  -66.968  1.00 46.24 453 A 1 
ATOM 3448 C CG  . ASN A 0 453 . 44.466   23.588  -66.798  1.00 46.24 453 A 1 
ATOM 3449 N ND2 . ASN A 0 453 . 43.796   22.478  -66.998  1.00 46.24 453 A 1 
ATOM 3450 O OD1 . ASN A 0 453 . 45.559   23.732  -67.319  1.00 46.24 453 A 1 
ATOM 3451 N N   . SER A 0 454 . 44.782   28.005  -64.894  1.00 43.10 454 A 1 
ATOM 3452 C CA  . SER A 0 454 . 44.475   29.396  -65.262  1.00 43.10 454 A 1 
ATOM 3453 C C   . SER A 0 454 . 45.617   30.201  -65.910  1.00 43.10 454 A 1 
ATOM 3454 C CB  . SER A 0 454 . 43.906   30.131  -64.041  1.00 43.10 454 A 1 
ATOM 3455 O O   . SER A 0 454 . 45.377   31.322  -66.363  1.00 43.10 454 A 1 
ATOM 3456 O OG  . SER A 0 454 . 44.844   30.150  -62.980  1.00 43.10 454 A 1 
ATOM 3457 N N   . ARG A 0 455 . 46.851   29.670  -65.989  1.00 41.86 455 A 1 
ATOM 3458 C CA  . ARG A 0 455 . 48.010   30.368  -66.603  1.00 41.86 455 A 1 
ATOM 3459 C C   . ARG A 0 455 . 48.866   29.555  -67.585  1.00 41.86 455 A 1 
ATOM 3460 C CB  . ARG A 0 455 . 48.872   31.035  -65.511  1.00 41.86 455 A 1 
ATOM 3461 O O   . ARG A 0 455 . 49.772   30.124  -68.190  1.00 41.86 455 A 1 
ATOM 3462 C CG  . ARG A 0 455 . 48.157   32.251  -64.899  1.00 41.86 455 A 1 
ATOM 3463 C CD  . ARG A 0 455 . 49.101   33.080  -64.022  1.00 41.86 455 A 1 
ATOM 3464 N NE  . ARG A 0 455 . 48.436   34.312  -63.555  1.00 41.86 455 A 1 
ATOM 3465 N NH1 . ARG A 0 455 . 50.262   35.314  -62.587  1.00 41.86 455 A 1 
ATOM 3466 N NH2 . ARG A 0 455 . 48.290   36.354  -62.559  1.00 41.86 455 A 1 
ATOM 3467 C CZ  . ARG A 0 455 . 48.998   35.317  -62.906  1.00 41.86 455 A 1 
ATOM 3468 N N   . GLY A 0 456 . 48.566   28.277  -67.827  1.00 44.01 456 A 1 
ATOM 3469 C CA  . GLY A 0 456 . 49.352   27.431  -68.746  1.00 44.01 456 A 1 
ATOM 3470 C C   . GLY A 0 456 . 49.305   27.852  -70.227  1.00 44.01 456 A 1 
ATOM 3471 O O   . GLY A 0 456 . 50.161   27.453  -71.010  1.00 44.01 456 A 1 
ATOM 3472 N N   . ALA A 0 457 . 48.333   28.681  -70.619  1.00 44.26 457 A 1 
ATOM 3473 C CA  . ALA A 0 457 . 48.046   29.024  -72.015  1.00 44.26 457 A 1 
ATOM 3474 C C   . ALA A 0 457 . 48.827   30.234  -72.586  1.00 44.26 457 A 1 
ATOM 3475 C CB  . ALA A 0 457 . 46.525   29.204  -72.134  1.00 44.26 457 A 1 
ATOM 3476 O O   . ALA A 0 457 . 48.545   30.656  -73.706  1.00 44.26 457 A 1 
ATOM 3477 N N   . ALA A 0 458 . 49.774   30.818  -71.839  1.00 42.46 458 A 1 
ATOM 3478 C CA  . ALA A 0 458 . 50.375   32.123  -72.164  1.00 42.46 458 A 1 
ATOM 3479 C C   . ALA A 0 458 . 51.853   32.097  -72.623  1.00 42.46 458 A 1 
ATOM 3480 C CB  . ALA A 0 458 . 50.156   33.047  -70.959  1.00 42.46 458 A 1 
ATOM 3481 O O   . ALA A 0 458 . 52.419   33.160  -72.870  1.00 42.46 458 A 1 
ATOM 3482 N N   . ALA A 0 459 . 52.492   30.925  -72.735  1.00 38.13 459 A 1 
ATOM 3483 C CA  . ALA A 0 459 . 53.920   30.805  -73.057  1.00 38.13 459 A 1 
ATOM 3484 C C   . ALA A 0 459 . 54.170   30.015  -74.357  1.00 38.13 459 A 1 
ATOM 3485 C CB  . ALA A 0 459 . 54.643   30.196  -71.849  1.00 38.13 459 A 1 
ATOM 3486 O O   . ALA A 0 459 . 53.963   28.802  -74.423  1.00 38.13 459 A 1 
ATOM 3487 N N   . SER A 0 460 . 54.643   30.700  -75.400  1.00 42.65 460 A 1 
ATOM 3488 C CA  . SER A 0 460 . 55.018   30.096  -76.684  1.00 42.65 460 A 1 
ATOM 3489 C C   . SER A 0 460 . 56.334   29.310  -76.602  1.00 42.65 460 A 1 
ATOM 3490 C CB  . SER A 0 460 . 55.100   31.178  -77.766  1.00 42.65 460 A 1 
ATOM 3491 O O   . SER A 0 460 . 57.290   29.737  -75.958  1.00 42.65 460 A 1 
ATOM 3492 O OG  . SER A 0 460 . 55.838   32.291  -77.304  1.00 42.65 460 A 1 
ATOM 3493 N N   . LYS A 0 461 . 56.394   28.164  -77.295  1.00 34.61 461 A 1 
ATOM 3494 C CA  . LYS A 0 461 . 57.552   27.251  -77.315  1.00 34.61 461 A 1 
ATOM 3495 C C   . LYS A 0 461 . 58.831   27.917  -77.840  1.00 34.61 461 A 1 
ATOM 3496 C CB  . LYS A 0 461 . 57.263   26.045  -78.231  1.00 34.61 461 A 1 
ATOM 3497 O O   . LYS A 0 461 . 58.782   28.637  -78.833  1.00 34.61 461 A 1 
ATOM 3498 C CG  . LYS A 0 461 . 56.073   25.167  -77.817  1.00 34.61 461 A 1 
ATOM 3499 C CD  . LYS A 0 461 . 55.897   24.030  -78.837  1.00 34.61 461 A 1 
ATOM 3500 C CE  . LYS A 0 461 . 54.727   23.121  -78.443  1.00 34.61 461 A 1 
ATOM 3501 N NZ  . LYS A 0 461 . 54.533   22.021  -79.424  1.00 34.61 461 A 1 
ATOM 3502 N N   . TRP A 0 462 . 59.982   27.496  -77.311  1.00 34.39 462 A 1 
ATOM 3503 C CA  . TRP A 0 462 . 61.251   27.512  -78.049  1.00 34.39 462 A 1 
ATOM 3504 C C   . TRP A 0 462 . 61.782   26.079  -78.181  1.00 34.39 462 A 1 
ATOM 3505 C CB  . TRP A 0 462 . 62.260   28.467  -77.402  1.00 34.39 462 A 1 
ATOM 3506 O O   . TRP A 0 462 . 61.760   25.318  -77.213  1.00 34.39 462 A 1 
ATOM 3507 C CG  . TRP A 0 462 . 63.349   28.916  -78.330  1.00 34.39 462 A 1 
ATOM 3508 C CD1 . TRP A 0 462 . 63.149   29.687  -79.424  1.00 34.39 462 A 1 
ATOM 3509 C CD2 . TRP A 0 462 . 64.794   28.679  -78.271  1.00 34.39 462 A 1 
ATOM 3510 C CE2 . TRP A 0 462 . 65.402   29.338  -79.383  1.00 34.39 462 A 1 
ATOM 3511 C CE3 . TRP A 0 462 . 65.657   27.997  -77.384  1.00 34.39 462 A 1 
ATOM 3512 N NE1 . TRP A 0 462 . 64.353   29.925  -80.055  1.00 34.39 462 A 1 
ATOM 3513 C CH2 . TRP A 0 462 . 67.617   28.638  -78.702  1.00 34.39 462 A 1 
ATOM 3514 C CZ2 . TRP A 0 462 . 66.787   29.321  -79.606  1.00 34.39 462 A 1 
ATOM 3515 C CZ3 . TRP A 0 462 . 67.052   27.979  -77.594  1.00 34.39 462 A 1 
ATOM 3516 N N   . ALA A 0 463 . 62.199   25.686  -79.385  1.00 39.59 463 A 1 
ATOM 3517 C CA  . ALA A 0 463 . 62.620   24.321  -79.702  1.00 39.59 463 A 1 
ATOM 3518 C C   . ALA A 0 463 . 64.143   24.233  -79.869  1.00 39.59 463 A 1 
ATOM 3519 C CB  . ALA A 0 463 . 61.868   23.840  -80.951  1.00 39.59 463 A 1 
ATOM 3520 O O   . ALA A 0 463 . 64.777   25.161  -80.366  1.00 39.59 463 A 1 
ATOM 3521 N N   . LYS A 0 464 . 64.731   23.097  -79.477  1.00 37.79 464 A 1 
ATOM 3522 C CA  . LYS A 0 464 . 66.174   22.837  -79.573  1.00 37.79 464 A 1 
ATOM 3523 C C   . LYS A 0 464 . 66.412   21.529  -80.324  1.00 37.79 464 A 1 
ATOM 3524 C CB  . LYS A 0 464 . 66.770   22.859  -78.157  1.00 37.79 464 A 1 
ATOM 3525 O O   . LYS A 0 464 . 66.327   20.450  -79.741  1.00 37.79 464 A 1 
ATOM 3526 C CG  . LYS A 0 464 . 68.305   22.813  -78.175  1.00 37.79 464 A 1 
ATOM 3527 C CD  . LYS A 0 464 . 68.849   22.964  -76.749  1.00 37.79 464 A 1 
ATOM 3528 C CE  . LYS A 0 464 . 70.380   23.022  -76.764  1.00 37.79 464 A 1 
ATOM 3529 N NZ  . LYS A 0 464 . 70.919   23.256  -75.400  1.00 37.79 464 A 1 
ATOM 3530 N N   . GLU A 0 465 . 66.670   21.625  -81.623  1.00 39.03 465 A 1 
ATOM 3531 C CA  . GLU A 0 465 . 66.709   20.450  -82.496  1.00 39.03 465 A 1 
ATOM 3532 C C   . GLU A 0 465 . 68.024   19.655  -82.400  1.00 39.03 465 A 1 
ATOM 3533 C CB  . GLU A 0 465 . 66.334   20.813  -83.940  1.00 39.03 465 A 1 
ATOM 3534 O O   . GLU A 0 465 . 69.090   20.077  -82.836  1.00 39.03 465 A 1 
ATOM 3535 C CG  . GLU A 0 465 . 64.868   21.277  -84.017  1.00 39.03 465 A 1 
ATOM 3536 C CD  . GLU A 0 465 . 64.338   21.325  -85.456  1.00 39.03 465 A 1 
ATOM 3537 O OE1 . GLU A 0 465 . 63.179   20.893  -85.643  1.00 39.03 465 A 1 
ATOM 3538 O OE2 . GLU A 0 465 . 65.094   21.786  -86.338  1.00 39.03 465 A 1 
ATOM 3539 N N   . ASN A 0 466 . 67.889   18.462  -81.819  1.00 36.56 466 A 1 
ATOM 3540 C CA  . ASN A 0 466 . 68.399   17.185  -82.328  1.00 36.56 466 A 1 
ATOM 3541 C C   . ASN A 0 466 . 69.874   17.077  -82.805  1.00 36.56 466 A 1 
ATOM 3542 C CB  . ASN A 0 466 . 67.413   16.719  -83.414  1.00 36.56 466 A 1 
ATOM 3543 O O   . ASN A 0 466 . 70.174   17.279  -83.983  1.00 36.56 466 A 1 
ATOM 3544 C CG  . ASN A 0 466 . 67.605   15.262  -83.789  1.00 36.56 466 A 1 
ATOM 3545 N ND2 . ASN A 0 466 . 66.844   14.779  -84.739  1.00 36.56 466 A 1 
ATOM 3546 O OD1 . ASN A 0 466 . 68.399   14.534  -83.215  1.00 36.56 466 A 1 
ATOM 3547 N N   . PRO A 0 467 . 70.779   16.572  -81.945  1.00 38.12 467 A 1 
ATOM 3548 C CA  . PRO A 0 467 . 72.095   16.092  -82.347  1.00 38.12 467 A 1 
ATOM 3549 C C   . PRO A 0 467 . 72.154   14.552  -82.444  1.00 38.12 467 A 1 
ATOM 3550 C CB  . PRO A 0 467 . 73.011   16.645  -81.250  1.00 38.12 467 A 1 
ATOM 3551 O O   . PRO A 0 467 . 72.403   13.897  -81.430  1.00 38.12 467 A 1 
ATOM 3552 C CG  . PRO A 0 467 . 72.148   16.574  -79.983  1.00 38.12 467 A 1 
ATOM 3553 C CD  . PRO A 0 467 . 70.704   16.659  -80.494  1.00 38.12 467 A 1 
ATOM 3554 N N   . ARG A 0 468 . 72.000   13.975  -83.653  1.00 36.77 468 A 1 
ATOM 3555 C CA  . ARG A 0 468 . 72.681   12.736  -84.133  1.00 36.77 468 A 1 
ATOM 3556 C C   . ARG A 0 468 . 72.171   12.261  -85.504  1.00 36.77 468 A 1 
ATOM 3557 C CB  . ARG A 0 468 . 72.515   11.547  -83.151  1.00 36.77 468 A 1 
ATOM 3558 O O   . ARG A 0 468 . 71.040   11.800  -85.633  1.00 36.77 468 A 1 
ATOM 3559 C CG  . ARG A 0 468 . 73.706   11.380  -82.184  1.00 36.77 468 A 1 
ATOM 3560 C CD  . ARG A 0 468 . 73.224   10.805  -80.846  1.00 36.77 468 A 1 
ATOM 3561 N NE  . ARG A 0 468 . 74.293   10.784  -79.828  1.00 36.77 468 A 1 
ATOM 3562 N NH1 . ARG A 0 468 . 72.965   10.201  -78.047  1.00 36.77 468 A 1 
ATOM 3563 N NH2 . ARG A 0 468 . 75.141   10.559  -77.723  1.00 36.77 468 A 1 
ATOM 3564 C CZ  . ARG A 0 468 . 74.129   10.517  -78.543  1.00 36.77 468 A 1 
ATOM 3565 N N   . HIS A 0 469 . 73.083   12.176  -86.470  1.00 37.95 469 A 1 
ATOM 3566 C CA  . HIS A 0 469 . 73.082   11.072  -87.430  1.00 37.95 469 A 1 
ATOM 3567 C C   . HIS A 0 469 . 74.524   10.654  -87.736  1.00 37.95 469 A 1 
ATOM 3568 C CB  . HIS A 0 469 . 72.273   11.399  -88.698  1.00 37.95 469 A 1 
ATOM 3569 O O   . HIS A 0 469 . 75.399   11.502  -87.901  1.00 37.95 469 A 1 
ATOM 3570 C CG  . HIS A 0 469 . 71.319   10.280  -89.028  1.00 37.95 469 A 1 
ATOM 3571 C CD2 . HIS A 0 469 . 71.468   9.310   -89.985  1.00 37.95 469 A 1 
ATOM 3572 N ND1 . HIS A 0 469 . 70.167   9.993   -88.331  1.00 37.95 469 A 1 
ATOM 3573 C CE1 . HIS A 0 469 . 69.623   8.887   -88.866  1.00 37.95 469 A 1 
ATOM 3574 N NE2 . HIS A 0 469 . 70.386   8.430   -89.869  1.00 37.95 469 A 1 
ATOM 3575 N N   . PHE A 0 470 . 74.775   9.347   -87.760  1.00 39.90 470 A 1 
ATOM 3576 C CA  . PHE A 0 470 . 76.045   8.755   -88.188  1.00 39.90 470 A 1 
ATOM 3577 C C   . PHE A 0 470 . 75.891   8.261   -89.635  1.00 39.90 470 A 1 
ATOM 3578 C CB  . PHE A 0 470 . 76.403   7.569   -87.269  1.00 39.90 470 A 1 
ATOM 3579 O O   . PHE A 0 470 . 74.784   7.894   -90.017  1.00 39.90 470 A 1 
ATOM 3580 C CG  . PHE A 0 470 . 76.796   7.886   -85.832  1.00 39.90 470 A 1 
ATOM 3581 C CD1 . PHE A 0 470 . 78.157   7.912   -85.467  1.00 39.90 470 A 1 
ATOM 3582 C CD2 . PHE A 0 470 . 75.811   8.055   -84.839  1.00 39.90 470 A 1 
ATOM 3583 C CE1 . PHE A 0 470 . 78.529   8.105   -84.124  1.00 39.90 470 A 1 
ATOM 3584 C CE2 . PHE A 0 470 . 76.183   8.249   -83.495  1.00 39.90 470 A 1 
ATOM 3585 C CZ  . PHE A 0 470 . 77.543   8.271   -83.137  1.00 39.90 470 A 1 
ATOM 3586 N N   . GLY A 0 471 . 76.987   8.144   -90.397  1.00 38.89 471 A 1 
ATOM 3587 C CA  . GLY A 0 471 . 77.017   7.198   -91.526  1.00 38.89 471 A 1 
ATOM 3588 C C   . GLY A 0 471 . 77.467   7.685   -92.911  1.00 38.89 471 A 1 
ATOM 3589 O O   . GLY A 0 471 . 76.699   7.577   -93.854  1.00 38.89 471 A 1 
ATOM 3590 N N   . ASN A 0 472 . 78.769   7.970   -93.044  1.00 36.86 472 A 1 
ATOM 3591 C CA  . ASN A 0 472 . 79.610   7.466   -94.152  1.00 36.86 472 A 1 
ATOM 3592 C C   . ASN A 0 472 . 79.489   8.066   -95.591  1.00 36.86 472 A 1 
ATOM 3593 C CB  . ASN A 0 472 . 79.473   5.919   -94.136  1.00 36.86 472 A 1 
ATOM 3594 O O   . ASN A 0 472 . 78.521   8.713   -95.961  1.00 36.86 472 A 1 
ATOM 3595 C CG  . ASN A 0 472 . 80.659   5.167   -94.702  1.00 36.86 472 A 1 
ATOM 3596 N ND2 . ASN A 0 472 . 80.503   3.897   -94.986  1.00 36.86 472 A 1 
ATOM 3597 O OD1 . ASN A 0 472 . 81.740   5.703   -94.877  1.00 36.86 472 A 1 
ATOM 3598 N N   . ALA A 0 473 . 80.517   7.762   -96.402  1.00 39.69 473 A 1 
ATOM 3599 C CA  . ALA A 0 473 . 80.604   7.799   -97.875  1.00 39.69 473 A 1 
ATOM 3600 C C   . ALA A 0 473 . 80.705   9.149   -98.647  1.00 39.69 473 A 1 
ATOM 3601 C CB  . ALA A 0 473 . 79.575   6.825   -98.464  1.00 39.69 473 A 1 
ATOM 3602 O O   . ALA A 0 473 . 79.740   9.670   -99.187  1.00 39.69 473 A 1 
ATOM 3603 N N   . HIS A 0 474 . 81.957   9.590   -98.847  1.00 35.70 474 A 1 
ATOM 3604 C CA  . HIS A 0 474 . 82.541   10.057  -100.128 1.00 35.70 474 A 1 
ATOM 3605 C C   . HIS A 0 474 . 81.837   11.120  -101.023 1.00 35.70 474 A 1 
ATOM 3606 C CB  . HIS A 0 474 . 82.923   8.817   -100.965 1.00 35.70 474 A 1 
ATOM 3607 O O   . HIS A 0 474 . 81.117   10.790  -101.955 1.00 35.70 474 A 1 
ATOM 3608 C CG  . HIS A 0 474 . 84.189   8.147   -100.497 1.00 35.70 474 A 1 
ATOM 3609 C CD2 . HIS A 0 474 . 84.320   7.210   -99.508  1.00 35.70 474 A 1 
ATOM 3610 N ND1 . HIS A 0 474 . 85.448   8.381   -101.002 1.00 35.70 474 A 1 
ATOM 3611 C CE1 . HIS A 0 474 . 86.317   7.612   -100.326 1.00 35.70 474 A 1 
ATOM 3612 N NE2 . HIS A 0 474 . 85.675   6.891   -99.396  1.00 35.70 474 A 1 
ATOM 3613 N N   . GLY A 0 475 . 82.293   12.377  -100.892 1.00 35.40 475 A 1 
ATOM 3614 C CA  . GLY A 0 475 . 83.083   13.089  -101.928 1.00 35.40 475 A 1 
ATOM 3615 C C   . GLY A 0 475 . 82.444   13.560  -103.257 1.00 35.40 475 A 1 
ATOM 3616 O O   . GLY A 0 475 . 82.081   12.756  -104.105 1.00 35.40 475 A 1 
ATOM 3617 N N   . GLY A 0 476 . 82.496   14.876  -103.525 1.00 34.98 476 A 1 
ATOM 3618 C CA  . GLY A 0 476 . 82.194   15.483  -104.837 1.00 34.98 476 A 1 
ATOM 3619 C C   . GLY A 0 476 . 82.506   16.992  -104.893 1.00 34.98 476 A 1 
ATOM 3620 O O   . GLY A 0 476 . 82.068   17.744  -104.030 1.00 34.98 476 A 1 
ATOM 3621 N N   . PHE A 0 477 . 83.307   17.436  -105.868 1.00 36.38 477 A 1 
ATOM 3622 C CA  . PHE A 0 477 . 83.883   18.795  -105.965 1.00 36.38 477 A 1 
ATOM 3623 C C   . PHE A 0 477 . 82.965   19.854  -106.626 1.00 36.38 477 A 1 
ATOM 3624 C CB  . PHE A 0 477 . 85.175   18.717  -106.805 1.00 36.38 477 A 1 
ATOM 3625 O O   . PHE A 0 477 . 82.187   19.519  -107.510 1.00 36.38 477 A 1 
ATOM 3626 C CG  . PHE A 0 477 . 86.341   17.933  -106.227 1.00 36.38 477 A 1 
ATOM 3627 C CD1 . PHE A 0 477 . 87.418   18.620  -105.632 1.00 36.38 477 A 1 
ATOM 3628 C CD2 . PHE A 0 477 . 86.398   16.531  -106.353 1.00 36.38 477 A 1 
ATOM 3629 C CE1 . PHE A 0 477 . 88.538   17.911  -105.161 1.00 36.38 477 A 1 
ATOM 3630 C CE2 . PHE A 0 477 . 87.513   15.822  -105.872 1.00 36.38 477 A 1 
ATOM 3631 C CZ  . PHE A 0 477 . 88.584   16.512  -105.278 1.00 36.38 477 A 1 
ATOM 3632 N N   . GLY A 0 478 . 83.206   21.148  -106.328 1.00 37.02 478 A 1 
ATOM 3633 C CA  . GLY A 0 478 . 82.778   22.319  -107.137 1.00 37.02 478 A 1 
ATOM 3634 C C   . GLY A 0 478 . 81.560   23.083  -106.577 1.00 37.02 478 A 1 
ATOM 3635 O O   . GLY A 0 478 . 80.497   22.491  -106.488 1.00 37.02 478 A 1 
ATOM 3636 N N   . LYS A 0 479 . 81.564   24.351  -106.116 1.00 35.44 479 A 1 
ATOM 3637 C CA  . LYS A 0 479 . 82.413   25.578  -106.188 1.00 35.44 479 A 1 
ATOM 3638 C C   . LYS A 0 479 . 81.850   26.679  -107.123 1.00 35.44 479 A 1 
ATOM 3639 C CB  . LYS A 0 479 . 83.922   25.336  -106.405 1.00 35.44 479 A 1 
ATOM 3640 O O   . LYS A 0 479 . 81.798   26.495  -108.331 1.00 35.44 479 A 1 
ATOM 3641 C CG  . LYS A 0 479 . 84.758   26.565  -105.992 1.00 35.44 479 A 1 
ATOM 3642 C CD  . LYS A 0 479 . 86.229   26.461  -106.420 1.00 35.44 479 A 1 
ATOM 3643 C CE  . LYS A 0 479 . 87.011   27.656  -105.854 1.00 35.44 479 A 1 
ATOM 3644 N NZ  . LYS A 0 479 . 88.390   27.735  -106.402 1.00 35.44 479 A 1 
ATOM 3645 N N   . GLY A 0 480 . 81.566   27.854  -106.535 1.00 37.74 480 A 1 
ATOM 3646 C CA  . GLY A 0 480 . 80.957   29.060  -107.145 1.00 37.74 480 A 1 
ATOM 3647 C C   . GLY A 0 480 . 79.546   29.293  -106.574 1.00 37.74 480 A 1 
ATOM 3648 O O   . GLY A 0 480 . 78.828   28.319  -106.397 1.00 37.74 480 A 1 
ATOM 3649 N N   . GLY A 0 481 . 79.073   30.490  -106.199 1.00 35.25 481 A 1 
ATOM 3650 C CA  . GLY A 0 481 . 79.544   31.886  -106.341 1.00 35.25 481 A 1 
ATOM 3651 C C   . GLY A 0 481 . 78.316   32.776  -106.668 1.00 35.25 481 A 1 
ATOM 3652 O O   . GLY A 0 481 . 77.406   32.273  -107.312 1.00 35.25 481 A 1 
ATOM 3653 N N   . TYR A 0 482 . 78.157   34.053  -106.284 1.00 36.94 482 A 1 
ATOM 3654 C CA  . TYR A 0 482 . 79.046   35.065  -105.679 1.00 36.94 482 A 1 
ATOM 3655 C C   . TYR A 0 482 . 78.226   36.153  -104.920 1.00 36.94 482 A 1 
ATOM 3656 C CB  . TYR A 0 482 . 79.809   35.781  -106.812 1.00 36.94 482 A 1 
ATOM 3657 O O   . TYR A 0 482 . 77.042   36.315  -105.198 1.00 36.94 482 A 1 
ATOM 3658 C CG  . TYR A 0 482 . 80.774   34.924  -107.608 1.00 36.94 482 A 1 
ATOM 3659 C CD1 . TYR A 0 482 . 82.136   34.893  -107.250 1.00 36.94 482 A 1 
ATOM 3660 C CD2 . TYR A 0 482 . 80.322   34.181  -108.717 1.00 36.94 482 A 1 
ATOM 3661 C CE1 . TYR A 0 482 . 83.043   34.111  -107.988 1.00 36.94 482 A 1 
ATOM 3662 C CE2 . TYR A 0 482 . 81.221   33.374  -109.439 1.00 36.94 482 A 1 
ATOM 3663 O OH  . TYR A 0 482 . 83.455   32.575  -109.783 1.00 36.94 482 A 1 
ATOM 3664 C CZ  . TYR A 0 482 . 82.584   33.342  -109.079 1.00 36.94 482 A 1 
ATOM 3665 N N   . GLY A 0 483 . 78.878   36.950  -104.050 1.00 38.20 483 A 1 
ATOM 3666 C CA  . GLY A 0 483 . 78.307   38.110  -103.314 1.00 38.20 483 A 1 
ATOM 3667 C C   . GLY A 0 483 . 77.744   37.749  -101.922 1.00 38.20 483 A 1 
ATOM 3668 O O   . GLY A 0 483 . 77.079   36.730  -101.796 1.00 38.20 483 A 1 
ATOM 3669 N N   . GLY A 0 484 . 77.993   38.460  -100.808 1.00 36.33 484 A 1 
ATOM 3670 C CA  . GLY A 0 484 . 78.592   39.793  -100.562 1.00 36.33 484 A 1 
ATOM 3671 C C   . GLY A 0 484 . 77.493   40.792  -100.152 1.00 36.33 484 A 1 
ATOM 3672 O O   . GLY A 0 484 . 76.536   40.923  -100.900 1.00 36.33 484 A 1 
ATOM 3673 N N   . TYR A 0 485 . 77.495   41.515  -99.020  1.00 40.04 485 A 1 
ATOM 3674 C CA  . TYR A 0 485 . 78.519   41.921  -98.027  1.00 40.04 485 A 1 
ATOM 3675 C C   . TYR A 0 485 . 77.814   42.255  -96.671  1.00 40.04 485 A 1 
ATOM 3676 C CB  . TYR A 0 485 . 79.132   43.241  -98.550  1.00 40.04 485 A 1 
ATOM 3677 O O   . TYR A 0 485 . 76.602   42.427  -96.680  1.00 40.04 485 A 1 
ATOM 3678 C CG  . TYR A 0 485 . 79.882   43.189  -99.869  1.00 40.04 485 A 1 
ATOM 3679 C CD1 . TYR A 0 485 . 81.285   43.058  -99.880  1.00 40.04 485 A 1 
ATOM 3680 C CD2 . TYR A 0 485 . 79.185   43.372  -101.080 1.00 40.04 485 A 1 
ATOM 3681 C CE1 . TYR A 0 485 . 81.991   43.117  -101.099 1.00 40.04 485 A 1 
ATOM 3682 C CE2 . TYR A 0 485 . 79.885   43.414  -102.301 1.00 40.04 485 A 1 
ATOM 3683 O OH  . TYR A 0 485 . 81.963   43.378  -103.488 1.00 40.04 485 A 1 
ATOM 3684 C CZ  . TYR A 0 485 . 81.290   43.299  -102.312 1.00 40.04 485 A 1 
ATOM 3685 N N   . SER A 0 486 . 78.435   42.495  -95.500  1.00 34.61 486 A 1 
ATOM 3686 C CA  . SER A 0 486 . 79.712   42.073  -94.877  1.00 34.61 486 A 1 
ATOM 3687 C C   . SER A 0 486 . 79.809   42.647  -93.435  1.00 34.61 486 A 1 
ATOM 3688 C CB  . SER A 0 486 . 80.918   42.609  -95.658  1.00 34.61 486 A 1 
ATOM 3689 O O   . SER A 0 486 . 79.650   43.849  -93.282  1.00 34.61 486 A 1 
ATOM 3690 O OG  . SER A 0 486 . 82.129   42.304  -95.003  1.00 34.61 486 A 1 
ATOM 3691 N N   . HIS A 0 487 . 80.148   41.829  -92.420  1.00 33.57 487 A 1 
ATOM 3692 C CA  . HIS A 0 487 . 80.553   42.193  -91.032  1.00 33.57 487 A 1 
ATOM 3693 C C   . HIS A 0 487 . 79.675   43.164  -90.186  1.00 33.57 487 A 1 
ATOM 3694 C CB  . HIS A 0 487 . 82.021   42.666  -91.029  1.00 33.57 487 A 1 
ATOM 3695 O O   . HIS A 0 487 . 79.652   44.368  -90.412  1.00 33.57 487 A 1 
ATOM 3696 C CG  . HIS A 0 487 . 83.018   41.535  -91.052  1.00 33.57 487 A 1 
ATOM 3697 C CD2 . HIS A 0 487 . 83.374   40.766  -92.127  1.00 33.57 487 A 1 
ATOM 3698 N ND1 . HIS A 0 487 . 83.719   41.058  -89.966  1.00 33.57 487 A 1 
ATOM 3699 C CE1 . HIS A 0 487 . 84.472   40.025  -90.377  1.00 33.57 487 A 1 
ATOM 3700 N NE2 . HIS A 0 487 . 84.290   39.806  -91.687  1.00 33.57 487 A 1 
ATOM 3701 N N   . GLY A 0 488 . 79.103   42.663  -89.076  1.00 36.96 488 A 1 
ATOM 3702 C CA  . GLY A 0 488 . 78.442   43.468  -88.028  1.00 36.96 488 A 1 
ATOM 3703 C C   . GLY A 0 488 . 78.349   42.725  -86.682  1.00 36.96 488 A 1 
ATOM 3704 O O   . GLY A 0 488 . 77.769   41.652  -86.601  1.00 36.96 488 A 1 
ATOM 3705 N N   . VAL A 0 489 . 78.986   43.264  -85.643  1.00 38.29 489 A 1 
ATOM 3706 C CA  . VAL A 0 489 . 79.335   42.621  -84.356  1.00 38.29 489 A 1 
ATOM 3707 C C   . VAL A 0 489 . 78.153   42.100  -83.506  1.00 38.29 489 A 1 
ATOM 3708 C CB  . VAL A 0 489 . 80.163   43.633  -83.530  1.00 38.29 489 A 1 
ATOM 3709 O O   . VAL A 0 489 . 77.163   42.788  -83.301  1.00 38.29 489 A 1 
ATOM 3710 C CG1 . VAL A 0 489 . 80.581   43.119  -82.147  1.00 38.29 489 A 1 
ATOM 3711 C CG2 . VAL A 0 489 . 81.453   44.025  -84.273  1.00 38.29 489 A 1 
ATOM 3712 N N   . GLN A 0 490 . 78.354   40.909  -82.924  1.00 32.53 490 A 1 
ATOM 3713 C CA  . GLN A 0 490 . 77.700   40.297  -81.747  1.00 32.53 490 A 1 
ATOM 3714 C C   . GLN A 0 490 . 76.801   41.190  -80.846  1.00 32.53 490 A 1 
ATOM 3715 C CB  . GLN A 0 490 . 78.836   39.814  -80.810  1.00 32.53 490 A 1 
ATOM 3716 O O   . GLN A 0 490 . 77.328   42.051  -80.140  1.00 32.53 490 A 1 
ATOM 3717 C CG  . GLN A 0 490 . 79.862   38.812  -81.365  1.00 32.53 490 A 1 
ATOM 3718 C CD  . GLN A 0 490 . 81.058   38.630  -80.423  1.00 32.53 490 A 1 
ATOM 3719 N NE2 . GLN A 0 490 . 81.873   37.621  -80.626  1.00 32.53 490 A 1 
ATOM 3720 O OE1 . GLN A 0 490 . 81.304   39.386  -79.499  1.00 32.53 490 A 1 
ATOM 3721 N N   . LYS A 0 491 . 75.511   40.829  -80.685  1.00 32.61 491 A 1 
ATOM 3722 C CA  . LYS A 0 491 . 74.824   40.521  -79.394  1.00 32.61 491 A 1 
ATOM 3723 C C   . LYS A 0 491 . 73.296   40.422  -79.547  1.00 32.61 491 A 1 
ATOM 3724 C CB  . LYS A 0 491 . 75.087   41.580  -78.296  1.00 32.61 491 A 1 
ATOM 3725 O O   . LYS A 0 491 . 72.726   41.090  -80.393  1.00 32.61 491 A 1 
ATOM 3726 C CG  . LYS A 0 491 . 76.188   41.133  -77.321  1.00 32.61 491 A 1 
ATOM 3727 C CD  . LYS A 0 491 . 76.431   42.222  -76.271  1.00 32.61 491 A 1 
ATOM 3728 C CE  . LYS A 0 491 . 77.488   41.769  -75.259  1.00 32.61 491 A 1 
ATOM 3729 N NZ  . LYS A 0 491 . 77.703   42.804  -74.217  1.00 32.61 491 A 1 
ATOM 3730 N N   . GLY A 0 492 . 72.665   39.691  -78.620  1.00 31.03 492 A 1 
ATOM 3731 C CA  . GLY A 0 492 . 71.238   39.819  -78.292  1.00 31.03 492 A 1 
ATOM 3732 C C   . GLY A 0 492 . 70.285   38.989  -79.155  1.00 31.03 492 A 1 
ATOM 3733 O O   . GLY A 0 492 . 70.283   39.095  -80.374  1.00 31.03 492 A 1 
ATOM 3734 N N   . GLY A 0 493 . 69.454   38.176  -78.500  1.00 31.06 493 A 1 
ATOM 3735 C CA  . GLY A 0 493 . 68.187   37.706  -79.059  1.00 31.06 493 A 1 
ATOM 3736 C C   . GLY A 0 493 . 67.061   38.450  -78.349  1.00 31.06 493 A 1 
ATOM 3737 O O   . GLY A 0 493 . 67.054   38.495  -77.118  1.00 31.06 493 A 1 
ATOM 3738 N N   . GLU A 0 494 . 66.150   39.046  -79.110  1.00 36.99 494 A 1 
ATOM 3739 C CA  . GLU A 0 494 . 65.038   39.861  -78.612  1.00 36.99 494 A 1 
ATOM 3740 C C   . GLU A 0 494 . 63.716   39.305  -79.169  1.00 36.99 494 A 1 
ATOM 3741 C CB  . GLU A 0 494 . 65.327   41.337  -78.938  1.00 36.99 494 A 1 
ATOM 3742 O O   . GLU A 0 494 . 63.716   38.629  -80.199  1.00 36.99 494 A 1 
ATOM 3743 C CG  . GLU A 0 494 . 64.488   42.326  -78.115  1.00 36.99 494 A 1 
ATOM 3744 C CD  . GLU A 0 494 . 65.171   43.702  -77.997  1.00 36.99 494 A 1 
ATOM 3745 O OE1 . GLU A 0 494 . 65.093   44.285  -76.892  1.00 36.99 494 A 1 
ATOM 3746 O OE2 . GLU A 0 494 . 65.798   44.143  -78.987  1.00 36.99 494 A 1 
ATOM 3747 N N   . TRP A 0 495 . 62.615   39.468  -78.432  1.00 32.04 495 A 1 
ATOM 3748 C CA  . TRP A 0 495 . 61.437   38.597  -78.551  1.00 32.04 495 A 1 
ATOM 3749 C C   . TRP A 0 495 . 60.254   39.264  -79.263  1.00 32.04 495 A 1 
ATOM 3750 C CB  . TRP A 0 495 . 61.008   38.113  -77.156  1.00 32.04 495 A 1 
ATOM 3751 O O   . TRP A 0 495 . 59.851   40.366  -78.895  1.00 32.04 495 A 1 
ATOM 3752 C CG  . TRP A 0 495 . 61.940   37.170  -76.449  1.00 32.04 495 A 1 
ATOM 3753 C CD1 . TRP A 0 495 . 63.119   37.502  -75.875  1.00 32.04 495 A 1 
ATOM 3754 C CD2 . TRP A 0 495 . 61.771   35.737  -76.201  1.00 32.04 495 A 1 
ATOM 3755 C CE2 . TRP A 0 495 . 62.901   35.267  -75.466  1.00 32.04 495 A 1 
ATOM 3756 C CE3 . TRP A 0 495 . 60.773   34.788  -76.517  1.00 32.04 495 A 1 
ATOM 3757 N NE1 . TRP A 0 495 . 63.694   36.384  -75.305  1.00 32.04 495 A 1 
ATOM 3758 C CH2 . TRP A 0 495 . 62.022   33.011  -75.393  1.00 32.04 495 A 1 
ATOM 3759 C CZ2 . TRP A 0 495 . 63.035   33.929  -75.063  1.00 32.04 495 A 1 
ATOM 3760 C CZ3 . TRP A 0 495 . 60.896   33.441  -76.119  1.00 32.04 495 A 1 
ATOM 3761 N N   . ASP A 0 496 . 59.633   38.546  -80.203  1.00 41.06 496 A 1 
ATOM 3762 C CA  . ASP A 0 496 . 58.347   38.935  -80.794  1.00 41.06 496 A 1 
ATOM 3763 C C   . ASP A 0 496 . 57.196   38.831  -79.777  1.00 41.06 496 A 1 
ATOM 3764 C CB  . ASP A 0 496 . 58.039   38.098  -82.051  1.00 41.06 496 A 1 
ATOM 3765 O O   . ASP A 0 496 . 57.083   37.866  -79.015  1.00 41.06 496 A 1 
ATOM 3766 C CG  . ASP A 0 496 . 58.444   38.792  -83.354  1.00 41.06 496 A 1 
ATOM 3767 O OD1 . ASP A 0 496 . 58.153   40.004  -83.473  1.00 41.06 496 A 1 
ATOM 3768 O OD2 . ASP A 0 496 . 58.979   38.087  -84.238  1.00 41.06 496 A 1 
ATOM 3769 N N   . GLY A 0 497 . 56.322   39.841  -79.766  1.00 33.35 497 A 1 
ATOM 3770 C CA  . GLY A 0 497 . 55.266   39.996  -78.763  1.00 33.35 497 A 1 
ATOM 3771 C C   . GLY A 0 497 . 53.936   39.325  -79.126  1.00 33.35 497 A 1 
ATOM 3772 O O   . GLY A 0 497 . 53.420   39.494  -80.229  1.00 33.35 497 A 1 
ATOM 3773 N N   . ALA A 0 498 . 53.316   38.646  -78.153  1.00 34.16 498 A 1 
ATOM 3774 C CA  . ALA A 0 498 . 52.018   37.968  -78.302  1.00 34.16 498 A 1 
ATOM 3775 C C   . ALA A 0 498 . 50.957   38.406  -77.263  1.00 34.16 498 A 1 
ATOM 3776 C CB  . ALA A 0 498 . 52.258   36.453  -78.342  1.00 34.16 498 A 1 
ATOM 3777 O O   . ALA A 0 498 . 50.054   37.646  -76.917  1.00 34.16 498 A 1 
ATOM 3778 N N   . SER A 0 499 . 51.040   39.642  -76.761  1.00 36.32 499 A 1 
ATOM 3779 C CA  . SER A 0 499 . 50.142   40.188  -75.730  1.00 36.32 499 A 1 
ATOM 3780 C C   . SER A 0 499 . 48.730   40.511  -76.253  1.00 36.32 499 A 1 
ATOM 3781 C CB  . SER A 0 499 . 50.774   41.427  -75.078  1.00 36.32 499 A 1 
ATOM 3782 O O   . SER A 0 499 . 48.359   41.678  -76.387  1.00 36.32 499 A 1 
ATOM 3783 O OG  . SER A 0 499 . 52.047   41.102  -74.557  1.00 36.32 499 A 1 
ATOM 3784 N N   . LYS A 0 500 . 47.907   39.489  -76.526  1.00 42.85 500 A 1 
ATOM 3785 C CA  . LYS A 0 500 . 46.453   39.638  -76.731  1.00 42.85 500 A 1 
ATOM 3786 C C   . LYS A 0 500 . 45.673   38.960  -75.610  1.00 42.85 500 A 1 
ATOM 3787 C CB  . LYS A 0 500 . 46.020   39.151  -78.124  1.00 42.85 500 A 1 
ATOM 3788 O O   . LYS A 0 500 . 45.763   37.755  -75.412  1.00 42.85 500 A 1 
ATOM 3789 C CG  . LYS A 0 500 . 46.075   40.316  -79.123  1.00 42.85 500 A 1 
ATOM 3790 C CD  . LYS A 0 500 . 45.521   39.923  -80.497  1.00 42.85 500 A 1 
ATOM 3791 C CE  . LYS A 0 500 . 45.468   41.173  -81.385  1.00 42.85 500 A 1 
ATOM 3792 N NZ  . LYS A 0 500 . 44.978   40.856  -82.750  1.00 42.85 500 A 1 
ATOM 3793 N N   . ALA A 0 501 . 44.904   39.764  -74.881  1.00 35.46 501 A 1 
ATOM 3794 C CA  . ALA A 0 501 . 44.156   39.319  -73.716  1.00 35.46 501 A 1 
ATOM 3795 C C   . ALA A 0 501 . 43.006   38.367  -74.085  1.00 35.46 501 A 1 
ATOM 3796 C CB  . ALA A 0 501 . 43.644   40.555  -72.965  1.00 35.46 501 A 1 
ATOM 3797 O O   . ALA A 0 501 . 42.166   38.686  -74.925  1.00 35.46 501 A 1 
ATOM 3798 N N   . ALA A 0 502 . 42.931   37.246  -73.370  1.00 35.71 502 A 1 
ATOM 3799 C CA  . ALA A 0 502 . 41.728   36.440  -73.208  1.00 35.71 502 A 1 
ATOM 3800 C C   . ALA A 0 502 . 41.400   36.396  -71.708  1.00 35.71 502 A 1 
ATOM 3801 C CB  . ALA A 0 502 . 41.962   35.051  -73.815  1.00 35.71 502 A 1 
ATOM 3802 O O   . ALA A 0 502 . 42.298   36.212  -70.885  1.00 35.71 502 A 1 
ATOM 3803 N N   . HIS A 0 503 . 40.137   36.616  -71.334  1.00 37.55 503 A 1 
ATOM 3804 C CA  . HIS A 0 503 . 39.730   36.622  -69.925  1.00 37.55 503 A 1 
ATOM 3805 C C   . HIS A 0 503 . 39.895   35.223  -69.313  1.00 37.55 503 A 1 
ATOM 3806 C CB  . HIS A 0 503 . 38.271   37.108  -69.779  1.00 37.55 503 A 1 
ATOM 3807 O O   . HIS A 0 503 . 39.239   34.276  -69.742  1.00 37.55 503 A 1 
ATOM 3808 C CG  . HIS A 0 503 . 38.071   38.488  -69.195  1.00 37.55 503 A 1 
ATOM 3809 C CD2 . HIS A 0 503 . 36.922   39.226  -69.298  1.00 37.55 503 A 1 
ATOM 3810 N ND1 . HIS A 0 503 . 38.907   39.176  -68.337  1.00 37.55 503 A 1 
ATOM 3811 C CE1 . HIS A 0 503 . 38.279   40.301  -67.954  1.00 37.55 503 A 1 
ATOM 3812 N NE2 . HIS A 0 503 . 37.068   40.377  -68.521  1.00 37.55 503 A 1 
ATOM 3813 N N   . ALA A 0 504 . 40.724   35.105  -68.273  1.00 38.64 504 A 1 
ATOM 3814 C CA  . ALA A 0 504 . 40.765   33.914  -67.434  1.00 38.64 504 A 1 
ATOM 3815 C C   . ALA A 0 504 . 39.496   33.864  -66.564  1.00 38.64 504 A 1 
ATOM 3816 C CB  . ALA A 0 504 . 42.060   33.929  -66.610  1.00 38.64 504 A 1 
ATOM 3817 O O   . ALA A 0 504 . 39.375   34.601  -65.587  1.00 38.64 504 A 1 
ATOM 3818 N N   . GLY A 0 505 . 38.532   33.022  -66.944  1.00 41.63 505 A 1 
ATOM 3819 C CA  . GLY A 0 505 . 37.358   32.724  -66.123  1.00 41.63 505 A 1 
ATOM 3820 C C   . GLY A 0 505 . 37.751   31.831  -64.945  1.00 41.63 505 A 1 
ATOM 3821 O O   . GLY A 0 505 . 38.233   30.722  -65.152  1.00 41.63 505 A 1 
ATOM 3822 N N   . TYR A 0 506 . 37.571   32.321  -63.719  1.00 41.06 506 A 1 
ATOM 3823 C CA  . TYR A 0 506 . 37.971   31.619  -62.498  1.00 41.06 506 A 1 
ATOM 3824 C C   . TYR A 0 506 . 36.898   30.623  -62.037  1.00 41.06 506 A 1 
ATOM 3825 C CB  . TYR A 0 506 . 38.245   32.630  -61.373  1.00 41.06 506 A 1 
ATOM 3826 O O   . TYR A 0 506 . 35.782   31.026  -61.701  1.00 41.06 506 A 1 
ATOM 3827 C CG  . TYR A 0 506 . 39.504   33.469  -61.510  1.00 41.06 506 A 1 
ATOM 3828 C CD1 . TYR A 0 506 . 40.624   33.184  -60.704  1.00 41.06 506 A 1 
ATOM 3829 C CD2 . TYR A 0 506 . 39.539   34.570  -62.388  1.00 41.06 506 A 1 
ATOM 3830 C CE1 . TYR A 0 506 . 41.767   34.004  -60.760  1.00 41.06 506 A 1 
ATOM 3831 C CE2 . TYR A 0 506 . 40.685   35.384  -62.460  1.00 41.06 506 A 1 
ATOM 3832 O OH  . TYR A 0 506 . 42.894   35.911  -61.676  1.00 41.06 506 A 1 
ATOM 3833 C CZ  . TYR A 0 506 . 41.797   35.109  -61.638  1.00 41.06 506 A 1 
ATOM 3834 N N   . GLY A 0 507 . 37.275   29.350  -61.916  1.00 43.95 507 A 1 
ATOM 3835 C CA  . GLY A 0 507 . 36.502   28.318  -61.226  1.00 43.95 507 A 1 
ATOM 3836 C C   . GLY A 0 507 . 37.419   27.488  -60.335  1.00 43.95 507 A 1 
ATOM 3837 O O   . GLY A 0 507 . 38.159   26.652  -60.837  1.00 43.95 507 A 1 
ATOM 3838 N N   . GLY A 0 508 . 37.397   27.743  -59.026  1.00 52.36 508 A 1 
ATOM 3839 C CA  . GLY A 0 508 . 37.797   26.733  -58.046  1.00 52.36 508 A 1 
ATOM 3840 C C   . GLY A 0 508 . 36.622   25.789  -57.795  1.00 52.36 508 A 1 
ATOM 3841 O O   . GLY A 0 508 . 35.471   26.186  -58.001  1.00 52.36 508 A 1 
ATOM 3842 N N   . LYS A 0 509 . 36.910   24.563  -57.364  1.00 59.30 509 A 1 
ATOM 3843 C CA  . LYS A 0 509 . 35.902   23.646  -56.830  1.00 59.30 509 A 1 
ATOM 3844 C C   . LYS A 0 509 . 35.821   23.884  -55.327  1.00 59.30 509 A 1 
ATOM 3845 C CB  . LYS A 0 509 . 36.266   22.187  -57.129  1.00 59.30 509 A 1 
ATOM 3846 O O   . LYS A 0 509 . 36.851   23.856  -54.663  1.00 59.30 509 A 1 
ATOM 3847 C CG  . LYS A 0 509 . 36.419   21.900  -58.629  1.00 59.30 509 A 1 
ATOM 3848 C CD  . LYS A 0 509 . 36.742   20.417  -58.822  1.00 59.30 509 A 1 
ATOM 3849 C CE  . LYS A 0 509 . 36.991   20.107  -60.299  1.00 59.30 509 A 1 
ATOM 3850 N NZ  . LYS A 0 509 . 37.238   18.656  -60.478  1.00 59.30 509 A 1 
ATOM 3851 N N   . SER A 0 510 . 34.621   24.137  -54.834  1.00 66.40 510 A 1 
ATOM 3852 C CA  . SER A 0 510 . 34.329   24.289  -53.410  1.00 66.40 510 A 1 
ATOM 3853 C C   . SER A 0 510 . 33.271   23.253  -53.061  1.00 66.40 510 A 1 
ATOM 3854 C CB  . SER A 0 510 . 33.830   25.712  -53.149  1.00 66.40 510 A 1 
ATOM 3855 O O   . SER A 0 510 . 32.335   23.072  -53.852  1.00 66.40 510 A 1 
ATOM 3856 O OG  . SER A 0 510 . 33.806   26.021  -51.780  1.00 66.40 510 A 1 
ATOM 3857 N N   . GLY A 0 511 . 33.434   22.561  -51.943  1.00 74.42 511 A 1 
ATOM 3858 C CA  . GLY A 0 511 . 32.484   21.564  -51.472  1.00 74.42 511 A 1 
ATOM 3859 C C   . GLY A 0 511 . 32.420   21.521  -49.952  1.00 74.42 511 A 1 
ATOM 3860 O O   . GLY A 0 511 . 33.330   22.000  -49.272  1.00 74.42 511 A 1 
ATOM 3861 N N   . SER A 0 512 . 31.320   20.980  -49.452  1.00 81.60 512 A 1 
ATOM 3862 C CA  . SER A 0 512 . 31.158   20.564  -48.064  1.00 81.60 512 A 1 
ATOM 3863 C C   . SER A 0 512 . 30.415   19.239  -48.040  1.00 81.60 512 A 1 
ATOM 3864 C CB  . SER A 0 512 . 30.388   21.600  -47.233  1.00 81.60 512 A 1 
ATOM 3865 O O   . SER A 0 512 . 29.455   19.100  -48.806  1.00 81.60 512 A 1 
ATOM 3866 O OG  . SER A 0 512 . 29.102   21.865  -47.792  1.00 81.60 512 A 1 
ATOM 3867 N N   . ASP A 0 513 . 30.842   18.346  -47.163  1.00 81.24 513 A 1 
ATOM 3868 C CA  . ASP A 0 513 . 30.060   17.192  -46.728  1.00 81.24 513 A 1 
ATOM 3869 C C   . ASP A 0 513 . 29.266   17.562  -45.463  1.00 81.24 513 A 1 
ATOM 3870 C CB  . ASP A 0 513 . 30.989   15.972  -46.531  1.00 81.24 513 A 1 
ATOM 3871 O O   . ASP A 0 513 . 29.474   18.643  -44.897  1.00 81.24 513 A 1 
ATOM 3872 C CG  . ASP A 0 513 . 30.581   14.819  -47.450  1.00 81.24 513 A 1 
ATOM 3873 O OD1 . ASP A 0 513 . 29.353   14.609  -47.562  1.00 81.24 513 A 1 
ATOM 3874 O OD2 . ASP A 0 513 . 31.473   14.270  -48.145  1.00 81.24 513 A 1 
ATOM 3875 N N   . TRP A 0 514 . 28.307   16.722  -45.076  1.00 84.37 514 A 1 
ATOM 3876 C CA  . TRP A 0 514 . 27.692   16.753  -43.744  1.00 84.37 514 A 1 
ATOM 3877 C C   . TRP A 0 514 . 26.957   15.439  -43.488  1.00 84.37 514 A 1 
ATOM 3878 C CB  . TRP A 0 514 . 26.709   17.926  -43.581  1.00 84.37 514 A 1 
ATOM 3879 O O   . TRP A 0 514 . 25.954   15.172  -44.155  1.00 84.37 514 A 1 
ATOM 3880 C CG  . TRP A 0 514 . 26.099   18.068  -42.214  1.00 84.37 514 A 1 
ATOM 3881 C CD1 . TRP A 0 514 . 26.764   18.448  -41.100  1.00 84.37 514 A 1 
ATOM 3882 C CD2 . TRP A 0 514 . 24.752   17.730  -41.751  1.00 84.37 514 A 1 
ATOM 3883 C CE2 . TRP A 0 514 . 24.660   18.024  -40.355  1.00 84.37 514 A 1 
ATOM 3884 C CE3 . TRP A 0 514 . 23.611   17.160  -42.355  1.00 84.37 514 A 1 
ATOM 3885 N NE1 . TRP A 0 514 . 25.919   18.453  -40.007  1.00 84.37 514 A 1 
ATOM 3886 C CH2 . TRP A 0 514 . 22.362   17.280  -40.257  1.00 84.37 514 A 1 
ATOM 3887 C CZ2 . TRP A 0 514 . 23.488   17.820  -39.614  1.00 84.37 514 A 1 
ATOM 3888 C CZ3 . TRP A 0 514 . 22.427   16.949  -41.622  1.00 84.37 514 A 1 
ATOM 3889 N N   . ASP A 0 515 . 27.434   14.672  -42.514  1.00 87.66 515 A 1 
ATOM 3890 C CA  . ASP A 0 515 . 26.793   13.452  -42.022  1.00 87.66 515 A 1 
ATOM 3891 C C   . ASP A 0 515 . 26.324   13.683  -40.578  1.00 87.66 515 A 1 
ATOM 3892 C CB  . ASP A 0 515 . 27.755   12.244  -42.111  1.00 87.66 515 A 1 
ATOM 3893 O O   . ASP A 0 515 . 26.997   14.336  -39.780  1.00 87.66 515 A 1 
ATOM 3894 C CG  . ASP A 0 515 . 27.747   11.471  -43.444  1.00 87.66 515 A 1 
ATOM 3895 O OD1 . ASP A 0 515 . 26.797   11.640  -44.242  1.00 87.66 515 A 1 
ATOM 3896 O OD2 . ASP A 0 515 . 28.637   10.602  -43.616  1.00 87.66 515 A 1 
ATOM 3897 N N   . ALA A 0 516 . 25.169   13.129  -40.212  1.00 87.14 516 A 1 
ATOM 3898 C CA  . ALA A 0 516 . 24.672   13.171  -38.839  1.00 87.14 516 A 1 
ATOM 3899 C C   . ALA A 0 516 . 23.891   11.905  -38.484  1.00 87.14 516 A 1 
ATOM 3900 C CB  . ALA A 0 516 . 23.820   14.431  -38.646  1.00 87.14 516 A 1 
ATOM 3901 O O   . ALA A 0 516 . 23.235   11.304  -39.338  1.00 87.14 516 A 1 
ATOM 3902 N N   . TRP A 0 517 . 23.914   11.507  -37.214  1.00 91.90 517 A 1 
ATOM 3903 C CA  . TRP A 0 517 . 23.069   10.428  -36.699  1.00 91.90 517 A 1 
ATOM 3904 C C   . TRP A 0 517 . 22.668   10.663  -35.248  1.00 91.90 517 A 1 
ATOM 3905 C CB  . TRP A 0 517 . 23.757   9.062   -36.869  1.00 91.90 517 A 1 
ATOM 3906 O O   . TRP A 0 517 . 23.366   11.343  -34.496  1.00 91.90 517 A 1 
ATOM 3907 C CG  . TRP A 0 517 . 24.935   8.800   -35.976  1.00 91.90 517 A 1 
ATOM 3908 C CD1 . TRP A 0 517 . 26.204   9.185   -36.232  1.00 91.90 517 A 1 
ATOM 3909 C CD2 . TRP A 0 517 . 24.966   8.184   -34.648  1.00 91.90 517 A 1 
ATOM 3910 C CE2 . TRP A 0 517 . 26.304   8.246   -34.155  1.00 91.90 517 A 1 
ATOM 3911 C CE3 . TRP A 0 517 . 23.993   7.623   -33.790  1.00 91.90 517 A 1 
ATOM 3912 N NE1 . TRP A 0 517 . 27.021   8.830   -35.177  1.00 91.90 517 A 1 
ATOM 3913 C CH2 . TRP A 0 517 . 25.659   7.261   -32.038  1.00 91.90 517 A 1 
ATOM 3914 C CZ2 . TRP A 0 517 . 26.656   7.796   -32.872  1.00 91.90 517 A 1 
ATOM 3915 C CZ3 . TRP A 0 517 . 24.333   7.169   -32.499  1.00 91.90 517 A 1 
ATOM 3916 N N   . GLY A 0 518 . 21.564   10.042  -34.839  1.00 90.85 518 A 1 
ATOM 3917 C CA  . GLY A 0 518 . 21.140   10.065  -33.449  1.00 90.85 518 A 1 
ATOM 3918 C C   . GLY A 0 518 . 20.134   8.984   -33.078  1.00 90.85 518 A 1 
ATOM 3919 O O   . GLY A 0 518 . 19.679   8.189   -33.913  1.00 90.85 518 A 1 
ATOM 3920 N N   . ARG A 0 519 . 19.840   8.931   -31.779  1.00 93.38 519 A 1 
ATOM 3921 C CA  . ARG A 0 519 . 18.979   7.938   -31.144  1.00 93.38 519 A 1 
ATOM 3922 C C   . ARG A 0 519 . 18.321   8.504   -29.886  1.00 93.38 519 A 1 
ATOM 3923 C CB  . ARG A 0 519 . 19.833   6.713   -30.812  1.00 93.38 519 A 1 
ATOM 3924 O O   . ARG A 0 519 . 19.029   8.999   -29.023  1.00 93.38 519 A 1 
ATOM 3925 C CG  . ARG A 0 519 . 19.006   5.587   -30.191  1.00 93.38 519 A 1 
ATOM 3926 C CD  . ARG A 0 519 . 19.909   4.363   -30.069  1.00 93.38 519 A 1 
ATOM 3927 N NE  . ARG A 0 519 . 19.133   3.178   -29.675  1.00 93.38 519 A 1 
ATOM 3928 N NH1 . ARG A 0 519 . 20.340   2.634   -27.801  1.00 93.38 519 A 1 
ATOM 3929 N NH2 . ARG A 0 519 . 18.502   1.497   -28.306  1.00 93.38 519 A 1 
ATOM 3930 C CZ  . ARG A 0 519 . 19.341   2.435   -28.615  1.00 93.38 519 A 1 
ATOM 3931 N N   . ASP A 0 520 . 17.011   8.327   -29.795  1.00 91.05 520 A 1 
ATOM 3932 C CA  . ASP A 0 520 . 16.132   8.674   -28.670  1.00 91.05 520 A 1 
ATOM 3933 C C   . ASP A 0 520 . 15.722   7.361   -27.963  1.00 91.05 520 A 1 
ATOM 3934 C CB  . ASP A 0 520 . 14.957   9.474   -29.271  1.00 91.05 520 A 1 
ATOM 3935 O O   . ASP A 0 520 . 15.527   6.333   -28.623  1.00 91.05 520 A 1 
ATOM 3936 C CG  . ASP A 0 520 . 13.775   9.822   -28.352  1.00 91.05 520 A 1 
ATOM 3937 O OD1 . ASP A 0 520 . 13.548   9.091   -27.358  1.00 91.05 520 A 1 
ATOM 3938 O OD2 . ASP A 0 520 . 13.011   10.735  -28.749  1.00 91.05 520 A 1 
ATOM 3939 N N   . GLN A 0 521 . 15.654   7.351   -26.629  1.00 93.21 521 A 1 
ATOM 3940 C CA  . GLN A 0 521 . 15.470   6.153   -25.791  1.00 93.21 521 A 1 
ATOM 3941 C C   . GLN A 0 521 . 14.450   6.362   -24.643  1.00 93.21 521 A 1 
ATOM 3942 C CB  . GLN A 0 521 . 16.858   5.687   -25.294  1.00 93.21 521 A 1 
ATOM 3943 O O   . GLN A 0 521 . 14.618   5.804   -23.553  1.00 93.21 521 A 1 
ATOM 3944 C CG  . GLN A 0 521 . 17.696   4.841   -26.270  1.00 93.21 521 A 1 
ATOM 3945 C CD  . GLN A 0 521 . 17.637   3.351   -25.940  1.00 93.21 521 A 1 
ATOM 3946 N NE2 . GLN A 0 521 . 16.480   2.739   -26.052  1.00 93.21 521 A 1 
ATOM 3947 O OE1 . GLN A 0 521 . 18.623   2.673   -25.648  1.00 93.21 521 A 1 
ATOM 3948 N N   . ASP A 0 522 . 13.379   7.128   -24.880  1.00 92.31 522 A 1 
ATOM 3949 C CA  . ASP A 0 522 . 12.321   7.424   -23.893  1.00 92.31 522 A 1 
ATOM 3950 C C   . ASP A 0 522 . 11.732   6.160   -23.208  1.00 92.31 522 A 1 
ATOM 3951 C CB  . ASP A 0 522 . 11.219   8.263   -24.584  1.00 92.31 522 A 1 
ATOM 3952 O O   . ASP A 0 522 . 11.331   5.181   -23.850  1.00 92.31 522 A 1 
ATOM 3953 C CG  . ASP A 0 522 . 10.177   8.913   -23.646  1.00 92.31 522 A 1 
ATOM 3954 O OD1 . ASP A 0 522 . 10.248   8.737   -22.401  1.00 92.31 522 A 1 
ATOM 3955 O OD2 . ASP A 0 522 . 9.205    9.521   -24.157  1.00 92.31 522 A 1 
ATOM 3956 N N   . LEU A 0 523 . 11.628   6.179   -21.872  1.00 94.87 523 A 1 
ATOM 3957 C CA  . LEU A 0 523 . 10.996   5.149   -21.039  1.00 94.87 523 A 1 
ATOM 3958 C C   . LEU A 0 523 . 10.157   5.776   -19.915  1.00 94.87 523 A 1 
ATOM 3959 C CB  . LEU A 0 523 . 12.091   4.220   -20.468  1.00 94.87 523 A 1 
ATOM 3960 O O   . LEU A 0 523 . 10.687   6.322   -18.947  1.00 94.87 523 A 1 
ATOM 3961 C CG  . LEU A 0 523 . 11.609   3.196   -19.416  1.00 94.87 523 A 1 
ATOM 3962 C CD1 . LEU A 0 523 . 10.639   2.158   -19.985  1.00 94.87 523 A 1 
ATOM 3963 C CD2 . LEU A 0 523 . 12.791   2.434   -18.816  1.00 94.87 523 A 1 
ATOM 3964 N N   . SER A 0 524 . 8.838    5.542   -19.922  1.00 96.44 524 A 1 
ATOM 3965 C CA  . SER A 0 524 . 7.944    5.906   -18.813  1.00 96.44 524 A 1 
ATOM 3966 C C   . SER A 0 524 . 7.184    4.716   -18.220  1.00 96.44 524 A 1 
ATOM 3967 C CB  . SER A 0 524 . 6.992    7.037   -19.210  1.00 96.44 524 A 1 
ATOM 3968 O O   . SER A 0 524 . 6.416    4.020   -18.890  1.00 96.44 524 A 1 
ATOM 3969 O OG  . SER A 0 524 . 6.361    7.535   -18.032  1.00 96.44 524 A 1 
ATOM 3970 N N   . ILE A 0 525 . 7.326    4.528   -16.905  1.00 96.87 525 A 1 
ATOM 3971 C CA  . ILE A 0 525 . 6.613    3.516   -16.114  1.00 96.87 525 A 1 
ATOM 3972 C C   . ILE A 0 525 . 5.759    4.226   -15.063  1.00 96.87 525 A 1 
ATOM 3973 C CB  . ILE A 0 525 . 7.592    2.508   -15.467  1.00 96.87 525 A 1 
ATOM 3974 O O   . ILE A 0 525 . 6.252    5.082   -14.334  1.00 96.87 525 A 1 
ATOM 3975 C CG1 . ILE A 0 525 . 8.510    1.858   -16.531  1.00 96.87 525 A 1 
ATOM 3976 C CG2 . ILE A 0 525 . 6.801    1.445   -14.676  1.00 96.87 525 A 1 
ATOM 3977 C CD1 . ILE A 0 525 . 9.538    0.868   -15.970  1.00 96.87 525 A 1 
ATOM 3978 N N   . LYS A 0 526 . 4.478    3.863   -14.949  1.00 96.72 526 A 1 
ATOM 3979 C CA  . LYS A 0 526 . 3.576    4.368   -13.902  1.00 96.72 526 A 1 
ATOM 3980 C C   . LYS A 0 526 . 2.820    3.210   -13.273  1.00 96.72 526 A 1 
ATOM 3981 C CB  . LYS A 0 526 . 2.646    5.471   -14.445  1.00 96.72 526 A 1 
ATOM 3982 O O   . LYS A 0 526 . 2.141    2.459   -13.973  1.00 96.72 526 A 1 
ATOM 3983 C CG  . LYS A 0 526 . 3.493    6.656   -14.937  1.00 96.72 526 A 1 
ATOM 3984 C CD  . LYS A 0 526 . 2.726    7.911   -15.368  1.00 96.72 526 A 1 
ATOM 3985 C CE  . LYS A 0 526 . 3.817    8.872   -15.874  1.00 96.72 526 A 1 
ATOM 3986 N NZ  . LYS A 0 526 . 3.319    10.212  -16.269  1.00 96.72 526 A 1 
ATOM 3987 N N   . GLU A 0 527 . 2.948    3.071   -11.964  1.00 95.90 527 A 1 
ATOM 3988 C CA  . GLU A 0 527 . 2.362    2.003   -11.161  1.00 95.90 527 A 1 
ATOM 3989 C C   . GLU A 0 527 . 1.563    2.615   -10.015  1.00 95.90 527 A 1 
ATOM 3990 C CB  . GLU A 0 527 . 3.442    1.049   -10.614  1.00 95.90 527 A 1 
ATOM 3991 O O   . GLU A 0 527 . 2.039    3.537   -9.353   1.00 95.90 527 A 1 
ATOM 3992 C CG  . GLU A 0 527 . 4.442    0.629   -11.700  1.00 95.90 527 A 1 
ATOM 3993 C CD  . GLU A 0 527 . 5.340    -0.549  -11.325  1.00 95.90 527 A 1 
ATOM 3994 O OE1 . GLU A 0 527 . 6.150    -0.954  -12.185  1.00 95.90 527 A 1 
ATOM 3995 O OE2 . GLU A 0 527 . 5.153    -1.219  -10.289  1.00 95.90 527 A 1 
ATOM 3996 N N   . SER A 0 528 . 0.367    2.093   -9.763   1.00 95.41 528 A 1 
ATOM 3997 C CA  . SER A 0 528 . -0.377   2.372   -8.541   1.00 95.41 528 A 1 
ATOM 3998 C C   . SER A 0 528 . -1.029   1.109   -7.999   1.00 95.41 528 A 1 
ATOM 3999 C CB  . SER A 0 528 . -1.387   3.517   -8.702   1.00 95.41 528 A 1 
ATOM 4000 O O   . SER A 0 528 . -1.306   0.146   -8.722   1.00 95.41 528 A 1 
ATOM 4001 O OG  . SER A 0 528 . -2.540   3.133   -9.426   1.00 95.41 528 A 1 
ATOM 4002 N N   . TYR A 0 529 . -1.236   1.117   -6.696   1.00 96.83 529 A 1 
ATOM 4003 C CA  . TYR A 0 529 . -1.886   0.068   -5.944   1.00 96.83 529 A 1 
ATOM 4004 C C   . TYR A 0 529 . -2.664   0.736   -4.812   1.00 96.83 529 A 1 
ATOM 4005 C CB  . TYR A 0 529 . -0.816   -0.898  -5.425   1.00 96.83 529 A 1 
ATOM 4006 O O   . TYR A 0 529 . -2.088   1.519   -4.059   1.00 96.83 529 A 1 
ATOM 4007 C CG  . TYR A 0 529 . -1.319   -1.782  -4.313   1.00 96.83 529 A 1 
ATOM 4008 C CD1 . TYR A 0 529 . -1.240   -1.305  -2.991   1.00 96.83 529 A 1 
ATOM 4009 C CD2 . TYR A 0 529 . -1.964   -3.001  -4.601   1.00 96.83 529 A 1 
ATOM 4010 C CE1 . TYR A 0 529 . -1.831   -2.028  -1.950   1.00 96.83 529 A 1 
ATOM 4011 C CE2 . TYR A 0 529 . -2.525   -3.751  -3.552   1.00 96.83 529 A 1 
ATOM 4012 O OH  . TYR A 0 529 . -3.010   -3.926  -1.211   1.00 96.83 529 A 1 
ATOM 4013 C CZ  . TYR A 0 529 . -2.463   -3.250  -2.236   1.00 96.83 529 A 1 
ATOM 4014 N N   . ASP A 0 530 . -3.943   0.413   -4.678   1.00 94.82 530 A 1 
ATOM 4015 C CA  . ASP A 0 530 . -4.836   1.030   -3.703   1.00 94.82 530 A 1 
ATOM 4016 C C   . ASP A 0 530 . -5.705   -0.056  -3.063   1.00 94.82 530 A 1 
ATOM 4017 C CB  . ASP A 0 530 . -5.697   2.106   -4.391   1.00 94.82 530 A 1 
ATOM 4018 O O   . ASP A 0 530 . -6.348   -0.834  -3.768   1.00 94.82 530 A 1 
ATOM 4019 C CG  . ASP A 0 530 . -4.862   3.249   -4.985   1.00 94.82 530 A 1 
ATOM 4020 O OD1 . ASP A 0 530 . -4.392   4.085   -4.181   1.00 94.82 530 A 1 
ATOM 4021 O OD2 . ASP A 0 530 . -4.706   3.292   -6.231   1.00 94.82 530 A 1 
ATOM 4022 N N   . ARG A 0 531 . -5.743   -0.121  -1.729   1.00 96.27 531 A 1 
ATOM 4023 C CA  . ARG A 0 531 . -6.660   -0.987  -0.976   1.00 96.27 531 A 1 
ATOM 4024 C C   . ARG A 0 531 . -7.459   -0.157  0.019    1.00 96.27 531 A 1 
ATOM 4025 C CB  . ARG A 0 531 . -5.883   -2.133  -0.306   1.00 96.27 531 A 1 
ATOM 4026 O O   . ARG A 0 531 . -6.876   0.512   0.875    1.00 96.27 531 A 1 
ATOM 4027 C CG  . ARG A 0 531 . -6.821   -3.165  0.349    1.00 96.27 531 A 1 
ATOM 4028 C CD  . ARG A 0 531 . -6.097   -4.103  1.327    1.00 96.27 531 A 1 
ATOM 4029 N NE  . ARG A 0 531 . -5.229   -5.085  0.653    1.00 96.27 531 A 1 
ATOM 4030 N NH1 . ARG A 0 531 . -3.287   -4.891  1.904    1.00 96.27 531 A 1 
ATOM 4031 N NH2 . ARG A 0 531 . -3.469   -6.441  0.310    1.00 96.27 531 A 1 
ATOM 4032 C CZ  . ARG A 0 531 . -4.011   -5.470  0.980    1.00 96.27 531 A 1 
ATOM 4033 N N   . THR A 0 532 . -8.784   -0.262  -0.037   1.00 94.78 532 A 1 
ATOM 4034 C CA  . THR A 0 532 . -9.708   0.425   0.873    1.00 94.78 532 A 1 
ATOM 4035 C C   . THR A 0 532 . -10.651  -0.580  1.527    1.00 94.78 532 A 1 
ATOM 4036 C CB  . THR A 0 532 . -10.526  1.508   0.151    1.00 94.78 532 A 1 
ATOM 4037 O O   . THR A 0 532 . -11.326  -1.357  0.857    1.00 94.78 532 A 1 
ATOM 4038 C CG2 . THR A 0 532 . -11.286  2.399   1.136    1.00 94.78 532 A 1 
ATOM 4039 O OG1 . THR A 0 532 . -9.720   2.363   -0.625   1.00 94.78 532 A 1 
ATOM 4040 N N   . TRP A 0 533 . -10.747  -0.531  2.853    1.00 93.91 533 A 1 
ATOM 4041 C CA  . TRP A 0 533 . -11.607  -1.394  3.657    1.00 93.91 533 A 1 
ATOM 4042 C C   . TRP A 0 533 . -12.459  -0.559  4.603    1.00 93.91 533 A 1 
ATOM 4043 C CB  . TRP A 0 533 . -10.732  -2.364  4.446    1.00 93.91 533 A 1 
ATOM 4044 O O   . TRP A 0 533 . -11.965  0.356   5.263    1.00 93.91 533 A 1 
ATOM 4045 C CG  . TRP A 0 533 . -11.426  -3.487  5.152    1.00 93.91 533 A 1 
ATOM 4046 C CD1 . TRP A 0 533 . -12.062  -4.495  4.523    1.00 93.91 533 A 1 
ATOM 4047 C CD2 . TRP A 0 533 . -11.376  -3.869  6.558    1.00 93.91 533 A 1 
ATOM 4048 C CE2 . TRP A 0 533 . -11.809  -5.224  6.663    1.00 93.91 533 A 1 
ATOM 4049 C CE3 . TRP A 0 533 . -10.892  -3.260  7.734    1.00 93.91 533 A 1 
ATOM 4050 N NE1 . TRP A 0 533 . -12.289  -5.530  5.404    1.00 93.91 533 A 1 
ATOM 4051 C CH2 . TRP A 0 533 . -11.128  -5.342  8.989    1.00 93.91 533 A 1 
ATOM 4052 C CZ2 . TRP A 0 533 . -11.636  -5.974  7.838    1.00 93.91 533 A 1 
ATOM 4053 C CZ3 . TRP A 0 533 . -10.788  -3.978  8.940    1.00 93.91 533 A 1 
ATOM 4054 N N   . ALA A 0 534 . -13.741  -0.889  4.714    1.00 94.94 534 A 1 
ATOM 4055 C CA  . ALA A 0 534 . -14.646  -0.220  5.638    1.00 94.94 534 A 1 
ATOM 4056 C C   . ALA A 0 534 . -15.594  -1.219  6.300    1.00 94.94 534 A 1 
ATOM 4057 C CB  . ALA A 0 534 . -15.397  0.892   4.898    1.00 94.94 534 A 1 
ATOM 4058 O O   . ALA A 0 534 . -16.186  -2.071  5.639    1.00 94.94 534 A 1 
ATOM 4059 N N   . LYS A 0 535 . -15.789  -1.085  7.611    1.00 95.02 535 A 1 
ATOM 4060 C CA  . LYS A 0 535 . -16.772  -1.844  8.388    1.00 95.02 535 A 1 
ATOM 4061 C C   . LYS A 0 535 . -17.604  -0.914  9.257    1.00 95.02 535 A 1 
ATOM 4062 C CB  . LYS A 0 535 . -16.079  -2.920  9.238    1.00 95.02 535 A 1 
ATOM 4063 O O   . LYS A 0 535 . -17.042  -0.054  9.933    1.00 95.02 535 A 1 
ATOM 4064 C CG  . LYS A 0 535 . -15.608  -4.085  8.361    1.00 95.02 535 A 1 
ATOM 4065 C CD  . LYS A 0 535 . -15.022  -5.217  9.207    1.00 95.02 535 A 1 
ATOM 4066 C CE  . LYS A 0 535 . -14.803  -6.422  8.290    1.00 95.02 535 A 1 
ATOM 4067 N NZ  . LYS A 0 535 . -14.165  -7.545  9.015    1.00 95.02 535 A 1 
ATOM 4068 N N   . SER A 0 536 . -18.917  -1.135  9.292    1.00 91.77 536 A 1 
ATOM 4069 C CA  . SER A 0 536 . -19.782  -0.614  10.352   1.00 91.77 536 A 1 
ATOM 4070 C C   . SER A 0 536 . -20.559  -1.739  11.023   1.00 91.77 536 A 1 
ATOM 4071 C CB  . SER A 0 536 . -20.697  0.542   9.904    1.00 91.77 536 A 1 
ATOM 4072 O O   . SER A 0 536 . -20.995  -2.692  10.375   1.00 91.77 536 A 1 
ATOM 4073 O OG  . SER A 0 536 . -21.923  0.150   9.306    1.00 91.77 536 A 1 
ATOM 4074 N N   . TYR A 0 537 . -20.735  -1.595  12.327   1.00 89.78 537 A 1 
ATOM 4075 C CA  . TYR A 0 537 . -21.775  -2.245  13.103   1.00 89.78 537 A 1 
ATOM 4076 C C   . TYR A 0 537 . -22.604  -1.126  13.716   1.00 89.78 537 A 1 
ATOM 4077 C CB  . TYR A 0 537 . -21.169  -3.154  14.175   1.00 89.78 537 A 1 
ATOM 4078 O O   . TYR A 0 537 . -22.046  -0.205  14.309   1.00 89.78 537 A 1 
ATOM 4079 C CG  . TYR A 0 537 . -20.262  -4.233  13.620   1.00 89.78 537 A 1 
ATOM 4080 C CD1 . TYR A 0 537 . -20.799  -5.472  13.223   1.00 89.78 537 A 1 
ATOM 4081 C CD2 . TYR A 0 537 . -18.882  -3.985  13.488   1.00 89.78 537 A 1 
ATOM 4082 C CE1 . TYR A 0 537 . -19.955  -6.472  12.700   1.00 89.78 537 A 1 
ATOM 4083 C CE2 . TYR A 0 537 . -18.032  -4.983  12.979   1.00 89.78 537 A 1 
ATOM 4084 O OH  . TYR A 0 537 . -17.732  -7.196  12.130   1.00 89.78 537 A 1 
ATOM 4085 C CZ  . TYR A 0 537 . -18.570  -6.229  12.587   1.00 89.78 537 A 1 
ATOM 4086 N N   . ASP A 0 538 . -23.911  -1.188  13.529   1.00 88.18 538 A 1 
ATOM 4087 C CA  . ASP A 0 538 . -24.881  -0.254  14.080   1.00 88.18 538 A 1 
ATOM 4088 C C   . ASP A 0 538 . -25.970  -1.115  14.756   1.00 88.18 538 A 1 
ATOM 4089 C CB  . ASP A 0 538 . -25.428  0.643   12.940   1.00 88.18 538 A 1 
ATOM 4090 O O   . ASP A 0 538 . -26.475  -2.045  14.124   1.00 88.18 538 A 1 
ATOM 4091 C CG  . ASP A 0 538 . -24.374  1.273   11.994   1.00 88.18 538 A 1 
ATOM 4092 O OD1 . ASP A 0 538 . -23.739  2.289   12.371   1.00 88.18 538 A 1 
ATOM 4093 O OD2 . ASP A 0 538 . -24.233  0.815   10.821   1.00 88.18 538 A 1 
ATOM 4094 N N   . ALA A 0 539 . -26.294  -0.867  16.025   1.00 85.58 539 A 1 
ATOM 4095 C CA  . ALA A 0 539 . -27.376  -1.528  16.764   1.00 85.58 539 A 1 
ATOM 4096 C C   . ALA A 0 539 . -28.219  -0.465  17.479   1.00 85.58 539 A 1 
ATOM 4097 C CB  . ALA A 0 539 . -26.779  -2.541  17.751   1.00 85.58 539 A 1 
ATOM 4098 O O   . ALA A 0 539 . -27.641  0.482   18.004   1.00 85.58 539 A 1 
ATOM 4099 N N   . GLU A 0 540 . -29.548  -0.592  17.467   1.00 78.76 540 A 1 
ATOM 4100 C CA  . GLU A 0 540 . -30.455  0.477   17.929   1.00 78.76 540 A 1 
ATOM 4101 C C   . GLU A 0 540 . -30.783  0.424   19.429   1.00 78.76 540 A 1 
ATOM 4102 C CB  . GLU A 0 540 . -31.728  0.481   17.064   1.00 78.76 540 A 1 
ATOM 4103 O O   . GLU A 0 540 . -30.813  1.475   20.058   1.00 78.76 540 A 1 
ATOM 4104 C CG  . GLU A 0 540 . -31.431  1.030   15.656   1.00 78.76 540 A 1 
ATOM 4105 C CD  . GLU A 0 540 . -32.616  0.911   14.685   1.00 78.76 540 A 1 
ATOM 4106 O OE1 . GLU A 0 540 . -32.777  1.814   13.830   1.00 78.76 540 A 1 
ATOM 4107 O OE2 . GLU A 0 540 . -33.280  -0.155  14.680   1.00 78.76 540 A 1 
ATOM 4108 N N   . SER A 0 541 . -30.974  -0.768  20.004   1.00 77.34 541 A 1 
ATOM 4109 C CA  . SER A 0 541 . -31.154  -0.972  21.449   1.00 77.34 541 A 1 
ATOM 4110 C C   . SER A 0 541 . -30.793  -2.405  21.871   1.00 77.34 541 A 1 
ATOM 4111 C CB  . SER A 0 541 . -32.603  -0.672  21.870   1.00 77.34 541 A 1 
ATOM 4112 O O   . SER A 0 541 . -30.778  -3.331  21.044   1.00 77.34 541 A 1 
ATOM 4113 O OG  . SER A 0 541 . -33.451  -1.722  21.443   1.00 77.34 541 A 1 
ATOM 4114 N N   . TYR A 0 542 . -30.529  -2.601  23.164   1.00 75.86 542 A 1 
ATOM 4115 C CA  . TYR A 0 542 . -30.570  -3.908  23.829   1.00 75.86 542 A 1 
ATOM 4116 C C   . TYR A 0 542 . -31.147  -3.763  25.234   1.00 75.86 542 A 1 
ATOM 4117 C CB  . TYR A 0 542 . -29.168  -4.533  23.919   1.00 75.86 542 A 1 
ATOM 4118 O O   . TYR A 0 542 . -30.526  -3.096  26.062   1.00 75.86 542 A 1 
ATOM 4119 C CG  . TYR A 0 542 . -29.072  -5.766  24.816   1.00 75.86 542 A 1 
ATOM 4120 C CD1 . TYR A 0 542 . -28.579  -5.666  26.133   1.00 75.86 542 A 1 
ATOM 4121 C CD2 . TYR A 0 542 . -29.518  -7.016  24.354   1.00 75.86 542 A 1 
ATOM 4122 C CE1 . TYR A 0 542 . -28.450  -6.807  26.948   1.00 75.86 542 A 1 
ATOM 4123 C CE2 . TYR A 0 542 . -29.375  -8.168  25.151   1.00 75.86 542 A 1 
ATOM 4124 O OH  . TYR A 0 542 . -28.649  -9.188  27.197   1.00 75.86 542 A 1 
ATOM 4125 C CZ  . TYR A 0 542 . -28.819  -8.069  26.441   1.00 75.86 542 A 1 
ATOM 4126 N N   . ASP A 0 543 . -32.245  -4.468  25.517   1.00 80.88 543 A 1 
ATOM 4127 C CA  . ASP A 0 543 . -32.791  -4.590  26.871   1.00 80.88 543 A 1 
ATOM 4128 C C   . ASP A 0 543 . -32.597  -6.005  27.419   1.00 80.88 543 A 1 
ATOM 4129 C CB  . ASP A 0 543 . -34.287  -4.269  26.973   1.00 80.88 543 A 1 
ATOM 4130 O O   . ASP A 0 543 . -32.862  -7.007  26.746   1.00 80.88 543 A 1 
ATOM 4131 C CG  . ASP A 0 543 . -34.750  -3.032  26.222   1.00 80.88 543 A 1 
ATOM 4132 O OD1 . ASP A 0 543 . -34.208  -1.943  26.502   1.00 80.88 543 A 1 
ATOM 4133 O OD2 . ASP A 0 543 . -35.702  -3.230  25.426   1.00 80.88 543 A 1 
ATOM 4134 N N   . GLU A 0 544 . -32.247  -6.090  28.695   1.00 86.18 544 A 1 
ATOM 4135 C CA  . GLU A 0 544 . -32.281  -7.297  29.511   1.00 86.18 544 A 1 
ATOM 4136 C C   . GLU A 0 544 . -32.911  -6.953  30.861   1.00 86.18 544 A 1 
ATOM 4137 C CB  . GLU A 0 544 . -30.855  -7.858  29.627   1.00 86.18 544 A 1 
ATOM 4138 O O   . GLU A 0 544 . -32.425  -6.072  31.563   1.00 86.18 544 A 1 
ATOM 4139 C CG  . GLU A 0 544 . -30.668  -8.911  30.730   1.00 86.18 544 A 1 
ATOM 4140 C CD  . GLU A 0 544 . -29.338  -9.676  30.615   1.00 86.18 544 A 1 
ATOM 4141 O OE1 . GLU A 0 544 . -29.271  -10.835 31.092   1.00 86.18 544 A 1 
ATOM 4142 O OE2 . GLU A 0 544 . -28.443  -9.300  29.820   1.00 86.18 544 A 1 
ATOM 4143 N N   . TRP A 0 545 . -33.997  -7.631  31.231   1.00 85.05 545 A 1 
ATOM 4144 C CA  . TRP A 0 545 . -34.734  -7.325  32.460   1.00 85.05 545 A 1 
ATOM 4145 C C   . TRP A 0 545 . -35.301  -8.573  33.133   1.00 85.05 545 A 1 
ATOM 4146 C CB  . TRP A 0 545 . -35.832  -6.288  32.174   1.00 85.05 545 A 1 
ATOM 4147 O O   . TRP A 0 545 . -35.607  -9.572  32.479   1.00 85.05 545 A 1 
ATOM 4148 C CG  . TRP A 0 545 . -36.819  -6.647  31.100   1.00 85.05 545 A 1 
ATOM 4149 C CD1 . TRP A 0 545 . -36.722  -6.277  29.804   1.00 85.05 545 A 1 
ATOM 4150 C CD2 . TRP A 0 545 . -38.046  -7.436  31.197   1.00 85.05 545 A 1 
ATOM 4151 C CE2 . TRP A 0 545 . -38.645  -7.500  29.902   1.00 85.05 545 A 1 
ATOM 4152 C CE3 . TRP A 0 545 . -38.717  -8.104  32.245   1.00 85.05 545 A 1 
ATOM 4153 N NE1 . TRP A 0 545 . -37.794  -6.775  29.092   1.00 85.05 545 A 1 
ATOM 4154 C CH2 . TRP A 0 545 . -40.480  -8.851  30.727   1.00 85.05 545 A 1 
ATOM 4155 C CZ2 . TRP A 0 545 . -39.841  -8.195  29.659   1.00 85.05 545 A 1 
ATOM 4156 C CZ3 . TRP A 0 545 . -39.919  -8.798  32.015   1.00 85.05 545 A 1 
ATOM 4157 N N   . ASP A 0 546 . -35.461  -8.484  34.451   1.00 85.83 546 A 1 
ATOM 4158 C CA  . ASP A 0 546 . -36.087  -9.489  35.307   1.00 85.83 546 A 1 
ATOM 4159 C C   . ASP A 0 546 . -37.082  -8.799  36.257   1.00 85.83 546 A 1 
ATOM 4160 C CB  . ASP A 0 546 . -35.004  -10.285 36.060   1.00 85.83 546 A 1 
ATOM 4161 O O   . ASP A 0 546 . -36.825  -7.707  36.768   1.00 85.83 546 A 1 
ATOM 4162 C CG  . ASP A 0 546 . -35.463  -11.699 36.442   1.00 85.83 546 A 1 
ATOM 4163 O OD1 . ASP A 0 546 . -36.617  -11.849 36.905   1.00 85.83 546 A 1 
ATOM 4164 O OD2 . ASP A 0 546 . -34.666  -12.642 36.228   1.00 85.83 546 A 1 
ATOM 4165 N N   . ASN A 0 547 . -38.239  -9.420  36.462   1.00 83.41 547 A 1 
ATOM 4166 C CA  . ASN A 0 547 . -39.305  -8.979  37.351   1.00 83.41 547 A 1 
ATOM 4167 C C   . ASN A 0 547 . -39.832  -10.196 38.107   1.00 83.41 547 A 1 
ATOM 4168 C CB  . ASN A 0 547 . -40.419  -8.306  36.527   1.00 83.41 547 A 1 
ATOM 4169 O O   . ASN A 0 547 . -40.495  -11.060 37.519   1.00 83.41 547 A 1 
ATOM 4170 C CG  . ASN A 0 547 . -41.646  -7.943  37.355   1.00 83.41 547 A 1 
ATOM 4171 N ND2 . ASN A 0 547 . -42.457  -8.896  37.756   1.00 83.41 547 A 1 
ATOM 4172 O OD1 . ASN A 0 547 . -41.910  -6.786  37.619   1.00 83.41 547 A 1 
ATOM 4173 N N   . LYS A 0 548 . -39.628  -10.207 39.419   1.00 82.00 548 A 1 
ATOM 4174 C CA  . LYS A 0 548 . -40.026  -11.282 40.316   1.00 82.00 548 A 1 
ATOM 4175 C C   . LYS A 0 548 . -40.859  -10.726 41.472   1.00 82.00 548 A 1 
ATOM 4176 C CB  . LYS A 0 548 . -38.743  -11.998 40.741   1.00 82.00 548 A 1 
ATOM 4177 O O   . LYS A 0 548 . -40.372  -9.906  42.251   1.00 82.00 548 A 1 
ATOM 4178 C CG  . LYS A 0 548 . -39.026  -13.115 41.740   1.00 82.00 548 A 1 
ATOM 4179 C CD  . LYS A 0 548 . -37.705  -13.754 42.184   1.00 82.00 548 A 1 
ATOM 4180 C CE  . LYS A 0 548 . -37.936  -14.809 43.270   1.00 82.00 548 A 1 
ATOM 4181 N NZ  . LYS A 0 548 . -38.688  -14.227 44.402   1.00 82.00 548 A 1 
ATOM 4182 N N   . ASP A 0 549 . -42.078  -11.237 41.546   1.00 76.76 549 A 1 
ATOM 4183 C CA  . ASP A 0 549 . -43.189  -10.870 42.427   1.00 76.76 549 A 1 
ATOM 4184 C C   . ASP A 0 549 . -43.442  -12.077 43.352   1.00 76.76 549 A 1 
ATOM 4185 C CB  . ASP A 0 549 . -44.362  -10.535 41.475   1.00 76.76 549 A 1 
ATOM 4186 O O   . ASP A 0 549 . -43.674  -13.184 42.862   1.00 76.76 549 A 1 
ATOM 4187 C CG  . ASP A 0 549 . -45.760  -10.365 42.081   1.00 76.76 549 A 1 
ATOM 4188 O OD1 . ASP A 0 549 . -45.982  -10.823 43.225   1.00 76.76 549 A 1 
ATOM 4189 O OD2 . ASP A 0 549 . -46.632  -9.890  41.310   1.00 76.76 549 A 1 
ATOM 4190 N N   . ASP A 0 550 . -43.291  -11.897 44.670   1.00 76.81 550 A 1 
ATOM 4191 C CA  . ASP A 0 550 . -43.340  -12.955 45.702   1.00 76.81 550 A 1 
ATOM 4192 C C   . ASP A 0 550 . -44.467  -12.714 46.742   1.00 76.81 550 A 1 
ATOM 4193 C CB  . ASP A 0 550 . -41.934  -13.116 46.342   1.00 76.81 550 A 1 
ATOM 4194 O O   . ASP A 0 550 . -44.318  -13.053 47.928   1.00 76.81 550 A 1 
ATOM 4195 C CG  . ASP A 0 550 . -41.144  -14.354 45.916   1.00 76.81 550 A 1 
ATOM 4196 O OD1 . ASP A 0 550 . -41.238  -14.820 44.763   1.00 76.81 550 A 1 
ATOM 4197 O OD2 . ASP A 0 550 . -40.245  -14.779 46.686   1.00 76.81 550 A 1 
ATOM 4198 N N   . ASP A 0 551 . -45.575  -12.107 46.310   1.00 72.42 551 A 1 
ATOM 4199 C CA  . ASP A 0 551 . -46.625  -11.508 47.146   1.00 72.42 551 A 1 
ATOM 4200 C C   . ASP A 0 551 . -47.285  -12.448 48.188   1.00 72.42 551 A 1 
ATOM 4201 C CB  . ASP A 0 551 . -47.671  -10.888 46.198   1.00 72.42 551 A 1 
ATOM 4202 O O   . ASP A 0 551 . -47.624  -13.605 47.908   1.00 72.42 551 A 1 
ATOM 4203 C CG  . ASP A 0 551 . -48.595  -9.906  46.909   1.00 72.42 551 A 1 
ATOM 4204 O OD1 . ASP A 0 551 . -48.117  -9.307  47.897   1.00 72.42 551 A 1 
ATOM 4205 O OD2 . ASP A 0 551 . -49.806  -9.871  46.580   1.00 72.42 551 A 1 
ATOM 4206 N N   . LYS A 0 552 . -47.496  -11.969 49.429   1.00 64.21 552 A 1 
ATOM 4207 C CA  . LYS A 0 552 . -48.094  -12.756 50.538   1.00 64.21 552 A 1 
ATOM 4208 C C   . LYS A 0 552 . -49.054  -11.936 51.396   1.00 64.21 552 A 1 
ATOM 4209 C CB  . LYS A 0 552 . -47.014  -13.376 51.443   1.00 64.21 552 A 1 
ATOM 4210 O O   . LYS A 0 552 . -48.661  -11.241 52.333   1.00 64.21 552 A 1 
ATOM 4211 C CG  . LYS A 0 552 . -46.129  -14.392 50.719   1.00 64.21 552 A 1 
ATOM 4212 C CD  . LYS A 0 552 . -44.967  -14.855 51.607   1.00 64.21 552 A 1 
ATOM 4213 C CE  . LYS A 0 552 . -43.890  -15.542 50.752   1.00 64.21 552 A 1 
ATOM 4214 N NZ  . LYS A 0 552 . -43.161  -14.564 49.898   1.00 64.21 552 A 1 
ATOM 4215 N N   . TRP A 0 553 . -50.349  -12.136 51.180   1.00 64.74 553 A 1 
ATOM 4216 C CA  . TRP A 0 553 . -51.419  -11.475 51.929   1.00 64.74 553 A 1 
ATOM 4217 C C   . TRP A 0 553 . -52.051  -12.376 53.007   1.00 64.74 553 A 1 
ATOM 4218 C CB  . TRP A 0 553 . -52.439  -10.907 50.936   1.00 64.74 553 A 1 
ATOM 4219 O O   . TRP A 0 553 . -52.433  -13.528 52.777   1.00 64.74 553 A 1 
ATOM 4220 C CG  . TRP A 0 553 . -52.804  -11.810 49.795   1.00 64.74 553 A 1 
ATOM 4221 C CD1 . TRP A 0 553 . -52.181  -11.828 48.593   1.00 64.74 553 A 1 
ATOM 4222 C CD2 . TRP A 0 553 . -53.865  -12.810 49.708   1.00 64.74 553 A 1 
ATOM 4223 C CE2 . TRP A 0 553 . -53.835  -13.388 48.404   1.00 64.74 553 A 1 
ATOM 4224 C CE3 . TRP A 0 553 . -54.855  -13.279 50.597   1.00 64.74 553 A 1 
ATOM 4225 N NE1 . TRP A 0 553 . -52.769  -12.773 47.779   1.00 64.74 553 A 1 
ATOM 4226 C CH2 . TRP A 0 553 . -55.751  -14.787 48.899   1.00 64.74 553 A 1 
ATOM 4227 C CZ2 . TRP A 0 553 . -54.760  -14.361 47.997   1.00 64.74 553 A 1 
ATOM 4228 C CZ3 . TRP A 0 553 . -55.794  -14.252 50.199   1.00 64.74 553 A 1 
ATOM 4229 N N   . GLY A 0 554 . -52.214  -11.824 54.213   1.00 56.10 554 A 1 
ATOM 4230 C CA  . GLY A 0 554 . -52.911  -12.476 55.326   1.00 56.10 554 A 1 
ATOM 4231 C C   . GLY A 0 554 . -54.409  -12.159 55.333   1.00 56.10 554 A 1 
ATOM 4232 O O   . GLY A 0 554 . -54.814  -11.116 55.843   1.00 56.10 554 A 1 
ATOM 4233 N N   . ALA A 0 555 . -55.249  -13.067 54.827   1.00 52.95 555 A 1 
ATOM 4234 C CA  . ALA A 0 555 . -56.703  -12.879 54.785   1.00 52.95 555 A 1 
ATOM 4235 C C   . ALA A 0 555 . -57.451  -13.637 55.896   1.00 52.95 555 A 1 
ATOM 4236 C CB  . ALA A 0 555 . -57.235  -13.255 53.400   1.00 52.95 555 A 1 
ATOM 4237 O O   . ALA A 0 555 . -57.131  -14.775 56.252   1.00 52.95 555 A 1 
ATOM 4238 N N   . GLN A 0 556 . -58.541  -13.040 56.388   1.00 52.12 556 A 1 
ATOM 4239 C CA  . GLN A 0 556 . -59.537  -13.757 57.187   1.00 52.12 556 A 1 
ATOM 4240 C C   . GLN A 0 556 . -60.496  -14.524 56.267   1.00 52.12 556 A 1 
ATOM 4241 C CB  . GLN A 0 556 . -60.308  -12.797 58.106   1.00 52.12 556 A 1 
ATOM 4242 O O   . GLN A 0 556 . -61.434  -13.953 55.710   1.00 52.12 556 A 1 
ATOM 4243 C CG  . GLN A 0 556 . -59.449  -12.242 59.249   1.00 52.12 556 A 1 
ATOM 4244 C CD  . GLN A 0 556 . -60.302  -11.441 60.225   1.00 52.12 556 A 1 
ATOM 4245 N NE2 . GLN A 0 556 . -60.937  -12.076 61.187   1.00 52.12 556 A 1 
ATOM 4246 O OE1 . GLN A 0 556 . -60.452  -10.239 60.122   1.00 52.12 556 A 1 
ATOM 4247 N N   . ALA A 0 557 . -60.301  -15.836 56.140   1.00 47.77 557 A 1 
ATOM 4248 C CA  . ALA A 0 557 . -61.281  -16.715 55.506   1.00 47.77 557 A 1 
ATOM 4249 C C   . ALA A 0 557 . -62.463  -16.972 56.464   1.00 47.77 557 A 1 
ATOM 4250 C CB  . ALA A 0 557 . -60.576  -18.002 55.059   1.00 47.77 557 A 1 
ATOM 4251 O O   . ALA A 0 557 . -62.327  -17.688 57.458   1.00 47.77 557 A 1 
ATOM 4252 N N   . TRP A 0 558 . -63.632  -16.392 56.169   1.00 42.81 558 A 1 
ATOM 4253 C CA  . TRP A 0 558 . -64.845  -16.519 56.990   1.00 42.81 558 A 1 
ATOM 4254 C C   . TRP A 0 558 . -65.490  -17.910 56.848   1.00 42.81 558 A 1 
ATOM 4255 C CB  . TRP A 0 558 . -65.845  -15.404 56.640   1.00 42.81 558 A 1 
ATOM 4256 O O   . TRP A 0 558 . -66.335  -18.141 55.980   1.00 42.81 558 A 1 
ATOM 4257 C CG  . TRP A 0 558 . -65.514  -14.021 57.124   1.00 42.81 558 A 1 
ATOM 4258 C CD1 . TRP A 0 558 . -64.509  -13.240 56.668   1.00 42.81 558 A 1 
ATOM 4259 C CD2 . TRP A 0 558 . -66.207  -13.218 58.135   1.00 42.81 558 A 1 
ATOM 4260 C CE2 . TRP A 0 558 . -65.564  -11.946 58.222   1.00 42.81 558 A 1 
ATOM 4261 C CE3 . TRP A 0 558 . -67.308  -13.435 58.994   1.00 42.81 558 A 1 
ATOM 4262 N NE1 . TRP A 0 558 . -64.522  -12.026 57.325   1.00 42.81 558 A 1 
ATOM 4263 C CH2 . TRP A 0 558 . -67.101  -11.184 59.927   1.00 42.81 558 A 1 
ATOM 4264 C CZ2 . TRP A 0 558 . -66.000  -10.935 59.091   1.00 42.81 558 A 1 
ATOM 4265 C CZ3 . TRP A 0 558 . -67.747  -12.433 59.883   1.00 42.81 558 A 1 
ATOM 4266 N N   . GLY A 0 559 . -65.104  -18.842 57.721   1.00 48.51 559 A 1 
ATOM 4267 C CA  . GLY A 0 559 . -65.788  -20.127 57.894   1.00 48.51 559 A 1 
ATOM 4268 C C   . GLY A 0 559 . -67.112  -19.994 58.657   1.00 48.51 559 A 1 
ATOM 4269 O O   . GLY A 0 559 . -67.286  -19.078 59.455   1.00 48.51 559 A 1 
ATOM 4270 N N   . LYS A 0 560 . -68.048  -20.921 58.417   1.00 44.04 560 A 1 
ATOM 4271 C CA  . LYS A 0 560 . -69.281  -21.087 59.205   1.00 44.04 560 A 1 
ATOM 4272 C C   . LYS A 0 560 . -69.546  -22.565 59.468   1.00 44.04 560 A 1 
ATOM 4273 C CB  . LYS A 0 560 . -70.501  -20.491 58.477   1.00 44.04 560 A 1 
ATOM 4274 O O   . LYS A 0 560 . -69.835  -23.306 58.528   1.00 44.04 560 A 1 
ATOM 4275 C CG  . LYS A 0 560 . -70.497  -18.961 58.431   1.00 44.04 560 A 1 
ATOM 4276 C CD  . LYS A 0 560 . -71.718  -18.434 57.668   1.00 44.04 560 A 1 
ATOM 4277 C CE  . LYS A 0 560 . -71.643  -16.904 57.671   1.00 44.04 560 A 1 
ATOM 4278 N NZ  . LYS A 0 560 . -72.646  -16.287 56.771   1.00 44.04 560 A 1 
ATOM 4279 N N   . ASP A 0 561 . -69.527  -22.961 60.729   1.00 46.66 561 A 1 
ATOM 4280 C CA  . ASP A 0 561 . -70.196  -24.150 61.256   1.00 46.66 561 A 1 
ATOM 4281 C C   . ASP A 0 561 . -71.579  -23.769 61.836   1.00 46.66 561 A 1 
ATOM 4282 C CB  . ASP A 0 561 . -69.275  -24.938 62.224   1.00 46.66 561 A 1 
ATOM 4283 O O   . ASP A 0 561 . -71.963  -22.595 61.899   1.00 46.66 561 A 1 
ATOM 4284 C CG  . ASP A 0 561 . -68.106  -24.138 62.825   1.00 46.66 561 A 1 
ATOM 4285 O OD1 . ASP A 0 561 . -68.358  -22.987 63.241   1.00 46.66 561 A 1 
ATOM 4286 O OD2 . ASP A 0 561 . -66.955  -24.635 62.754   1.00 46.66 561 A 1 
ATOM 4287 N N   . ARG A 0 562 . -72.406  -24.778 62.134   1.00 40.88 562 A 1 
ATOM 4288 C CA  . ARG A 0 562 . -73.774  -24.629 62.663   1.00 40.88 562 A 1 
ATOM 4289 C C   . ARG A 0 562 . -74.170  -25.882 63.439   1.00 40.88 562 A 1 
ATOM 4290 C CB  . ARG A 0 562 . -74.803  -24.409 61.536   1.00 40.88 562 A 1 
ATOM 4291 O O   . ARG A 0 562 . -74.728  -26.819 62.863   1.00 40.88 562 A 1 
ATOM 4292 C CG  . ARG A 0 562 . -75.038  -22.955 61.116   1.00 40.88 562 A 1 
ATOM 4293 C CD  . ARG A 0 562 . -76.258  -22.954 60.184   1.00 40.88 562 A 1 
ATOM 4294 N NE  . ARG A 0 562 . -76.710  -21.595 59.843   1.00 40.88 562 A 1 
ATOM 4295 N NH1 . ARG A 0 562 . -78.450  -22.238 58.492   1.00 40.88 562 A 1 
ATOM 4296 N NH2 . ARG A 0 562 . -78.091  -20.068 58.870   1.00 40.88 562 A 1 
ATOM 4297 C CZ  . ARG A 0 562 . -77.743  -21.307 59.072   1.00 40.88 562 A 1 
ATOM 4298 N N   . ASP A 0 563 . -73.981  -25.850 64.748   1.00 48.30 563 A 1 
ATOM 4299 C CA  . ASP A 0 563 . -74.301  -26.988 65.606   1.00 48.30 563 A 1 
ATOM 4300 C C   . ASP A 0 563 . -75.793  -27.007 65.969   1.00 48.30 563 A 1 
ATOM 4301 C CB  . ASP A 0 563 . -73.329  -27.027 66.795   1.00 48.30 563 A 1 
ATOM 4302 O O   . ASP A 0 563 . -76.237  -26.534 67.016   1.00 48.30 563 A 1 
ATOM 4303 C CG  . ASP A 0 563 . -71.940  -27.544 66.382   1.00 48.30 563 A 1 
ATOM 4304 O OD1 . ASP A 0 563 . -71.682  -27.645 65.158   1.00 48.30 563 A 1 
ATOM 4305 O OD2 . ASP A 0 563 . -71.177  -27.897 67.303   1.00 48.30 563 A 1 
ATOM 4306 N N   . GLN A 0 564 . -76.608  -27.566 65.067   1.00 39.10 564 A 1 
ATOM 4307 C CA  . GLN A 0 564 . -78.008  -27.875 65.359   1.00 39.10 564 A 1 
ATOM 4308 C C   . GLN A 0 564 . -78.120  -29.115 66.252   1.00 39.10 564 A 1 
ATOM 4309 C CB  . GLN A 0 564 . -78.850  -28.032 64.083   1.00 39.10 564 A 1 
ATOM 4310 O O   . GLN A 0 564 . -78.221  -30.248 65.780   1.00 39.10 564 A 1 
ATOM 4311 C CG  . GLN A 0 564 . -79.204  -26.678 63.454   1.00 39.10 564 A 1 
ATOM 4312 C CD  . GLN A 0 564 . -80.412  -26.756 62.522   1.00 39.10 564 A 1 
ATOM 4313 N NE2 . GLN A 0 564 . -81.094  -25.655 62.295   1.00 39.10 564 A 1 
ATOM 4314 O OE1 . GLN A 0 564 . -80.789  -27.779 61.981   1.00 39.10 564 A 1 
ATOM 4315 N N   . TYR A 0 565 . -78.169  -28.890 67.562   1.00 35.13 565 A 1 
ATOM 4316 C CA  . TYR A 0 565 . -78.528  -29.927 68.522   1.00 35.13 565 A 1 
ATOM 4317 C C   . TYR A 0 565 . -80.024  -30.280 68.423   1.00 35.13 565 A 1 
ATOM 4318 C CB  . TYR A 0 565 . -78.148  -29.456 69.932   1.00 35.13 565 A 1 
ATOM 4319 O O   . TYR A 0 565 . -80.873  -29.391 68.489   1.00 35.13 565 A 1 
ATOM 4320 C CG  . TYR A 0 565 . -78.095  -30.582 70.943   1.00 35.13 565 A 1 
ATOM 4321 C CD1 . TYR A 0 565 . -79.246  -30.954 71.664   1.00 35.13 565 A 1 
ATOM 4322 C CD2 . TYR A 0 565 . -76.880  -31.263 71.149   1.00 35.13 565 A 1 
ATOM 4323 C CE1 . TYR A 0 565 . -79.178  -32.009 72.597   1.00 35.13 565 A 1 
ATOM 4324 C CE2 . TYR A 0 565 . -76.807  -32.312 72.083   1.00 35.13 565 A 1 
ATOM 4325 O OH  . TYR A 0 565 . -77.889  -33.693 73.718   1.00 35.13 565 A 1 
ATOM 4326 C CZ  . TYR A 0 565 . -77.957  -32.684 72.811   1.00 35.13 565 A 1 
ATOM 4327 N N   . GLY A 0 566 . -80.362  -31.576 68.339   1.00 34.30 566 A 1 
ATOM 4328 C CA  . GLY A 0 566 . -81.735  -32.051 68.586   1.00 34.30 566 A 1 
ATOM 4329 C C   . GLY A 0 566 . -82.488  -32.762 67.452   1.00 34.30 566 A 1 
ATOM 4330 O O   . GLY A 0 566 . -83.715  -32.700 67.438   1.00 34.30 566 A 1 
ATOM 4331 N N   . ALA A 0 567 . -81.818  -33.477 66.542   1.00 35.13 567 A 1 
ATOM 4332 C CA  . ALA A 0 567 . -82.483  -34.407 65.616   1.00 35.13 567 A 1 
ATOM 4333 C C   . ALA A 0 567 . -81.825  -35.795 65.647   1.00 35.13 567 A 1 
ATOM 4334 C CB  . ALA A 0 567 . -82.504  -33.804 64.208   1.00 35.13 567 A 1 
ATOM 4335 O O   . ALA A 0 567 . -80.607  -35.918 65.537   1.00 35.13 567 A 1 
ATOM 4336 N N   . SER A 0 568 . -82.628  -36.850 65.808   1.00 35.56 568 A 1 
ATOM 4337 C CA  . SER A 0 568 . -82.153  -38.236 65.822   1.00 35.56 568 A 1 
ATOM 4338 C C   . SER A 0 568 . -82.369  -38.932 64.475   1.00 35.56 568 A 1 
ATOM 4339 C CB  . SER A 0 568 . -82.784  -39.014 66.985   1.00 35.56 568 A 1 
ATOM 4340 O O   . SER A 0 568 . -83.340  -38.683 63.766   1.00 35.56 568 A 1 
ATOM 4341 O OG  . SER A 0 568 . -84.197  -38.991 66.928   1.00 35.56 568 A 1 
ATOM 4342 N N   . SER A 0 569 . -81.481  -39.885 64.181   1.00 35.90 569 A 1 
ATOM 4343 C CA  . SER A 0 569 . -81.513  -40.831 63.054   1.00 35.90 569 A 1 
ATOM 4344 C C   . SER A 0 569 . -81.242  -40.292 61.628   1.00 35.90 569 A 1 
ATOM 4345 C CB  . SER A 0 569 . -82.738  -41.766 63.138   1.00 35.90 569 A 1 
ATOM 4346 O O   . SER A 0 569 . -82.124  -39.781 60.953   1.00 35.90 569 A 1 
ATOM 4347 O OG  . SER A 0 569 . -83.978  -41.147 62.882   1.00 35.90 569 A 1 
ATOM 4348 N N   . GLN A 0 570 . -80.045  -40.658 61.144   1.00 30.77 570 A 1 
ATOM 4349 C CA  . GLN A 0 570 . -79.676  -40.944 59.741   1.00 30.77 570 A 1 
ATOM 4350 C C   . GLN A 0 570 . -79.285  -39.756 58.826   1.00 30.77 570 A 1 
ATOM 4351 C CB  . GLN A 0 570 . -80.625  -42.015 59.128   1.00 30.77 570 A 1 
ATOM 4352 O O   . GLN A 0 570 . -79.592  -38.599 59.083   1.00 30.77 570 A 1 
ATOM 4353 C CG  . GLN A 0 570 . -80.619  -43.263 60.040   1.00 30.77 570 A 1 
ATOM 4354 C CD  . GLN A 0 570 . -81.358  -44.517 59.589   1.00 30.77 570 A 1 
ATOM 4355 N NE2 . GLN A 0 570 . -81.122  -45.586 60.317   1.00 30.77 570 A 1 
ATOM 4356 O OE1 . GLN A 0 570 . -82.115  -44.600 58.635   1.00 30.77 570 A 1 
ATOM 4357 N N   . ASP A 0 571 . -78.493  -40.094 57.800   1.00 36.59 571 A 1 
ATOM 4358 C CA  . ASP A 0 571 . -78.020  -39.274 56.666   1.00 36.59 571 A 1 
ATOM 4359 C C   . ASP A 0 571 . -76.995  -38.128 56.893   1.00 36.59 571 A 1 
ATOM 4360 C CB  . ASP A 0 571 . -79.192  -38.976 55.708   1.00 36.59 571 A 1 
ATOM 4361 O O   . ASP A 0 571 . -76.777  -37.305 56.005   1.00 36.59 571 A 1 
ATOM 4362 C CG  . ASP A 0 571 . -79.879  -40.260 55.198   1.00 36.59 571 A 1 
ATOM 4363 O OD1 . ASP A 0 571 . -79.275  -41.358 55.312   1.00 36.59 571 A 1 
ATOM 4364 O OD2 . ASP A 0 571 . -81.012  -40.152 54.680   1.00 36.59 571 A 1 
ATOM 4365 N N   . TRP A 0 572 . -76.227  -38.143 57.991   1.00 33.47 572 A 1 
ATOM 4366 C CA  . TRP A 0 572 . -75.000  -37.325 58.140   1.00 33.47 572 A 1 
ATOM 4367 C C   . TRP A 0 572 . -73.729  -38.045 57.635   1.00 33.47 572 A 1 
ATOM 4368 C CB  . TRP A 0 572 . -74.864  -36.797 59.585   1.00 33.47 572 A 1 
ATOM 4369 O O   . TRP A 0 572 . -72.910  -38.500 58.431   1.00 33.47 572 A 1 
ATOM 4370 C CG  . TRP A 0 572 . -75.277  -35.370 59.773   1.00 33.47 572 A 1 
ATOM 4371 C CD1 . TRP A 0 572 . -76.552  -34.935 59.876   1.00 33.47 572 A 1 
ATOM 4372 C CD2 . TRP A 0 572 . -74.434  -34.176 59.883   1.00 33.47 572 A 1 
ATOM 4373 C CE2 . TRP A 0 572 . -75.284  -33.045 60.077   1.00 33.47 572 A 1 
ATOM 4374 C CE3 . TRP A 0 572 . -73.042  -33.929 59.849   1.00 33.47 572 A 1 
ATOM 4375 N NE1 . TRP A 0 572 . -76.559  -33.567 60.064   1.00 33.47 572 A 1 
ATOM 4376 C CH2 . TRP A 0 572 . -73.396  -31.536 60.216   1.00 33.47 572 A 1 
ATOM 4377 C CZ2 . TRP A 0 572 . -74.785  -31.745 60.244   1.00 33.47 572 A 1 
ATOM 4378 C CZ3 . TRP A 0 572 . -72.529  -32.626 60.014   1.00 33.47 572 A 1 
ATOM 4379 N N   . ASN A 0 573 . -73.540  -38.162 56.310   1.00 35.66 573 A 1 
ATOM 4380 C CA  . ASN A 0 573 . -72.229  -38.531 55.736   1.00 35.66 573 A 1 
ATOM 4381 C C   . ASN A 0 573 . -72.034  -38.097 54.260   1.00 35.66 573 A 1 
ATOM 4382 C CB  . ASN A 0 573 . -71.942  -40.039 55.943   1.00 35.66 573 A 1 
ATOM 4383 O O   . ASN A 0 573 . -72.021  -38.925 53.350   1.00 35.66 573 A 1 
ATOM 4384 C CG  . ASN A 0 573 . -70.451  -40.340 55.963   1.00 35.66 573 A 1 
ATOM 4385 N ND2 . ASN A 0 573 . -70.080  -41.596 56.041   1.00 35.66 573 A 1 
ATOM 4386 O OD1 . ASN A 0 573 . -69.594  -39.472 55.938   1.00 35.66 573 A 1 
ATOM 4387 N N   . ALA A 0 574 . -71.885  -36.791 54.019   1.00 35.09 574 A 1 
ATOM 4388 C CA  . ALA A 0 574 . -71.536  -36.218 52.710   1.00 35.09 574 A 1 
ATOM 4389 C C   . ALA A 0 574 . -70.591  -35.014 52.903   1.00 35.09 574 A 1 
ATOM 4390 C CB  . ALA A 0 574 . -72.828  -35.862 51.960   1.00 35.09 574 A 1 
ATOM 4391 O O   . ALA A 0 574 . -71.012  -33.859 52.902   1.00 35.09 574 A 1 
ATOM 4392 N N   . SER A 0 575 . -69.317  -35.291 53.184   1.00 37.97 575 A 1 
ATOM 4393 C CA  . SER A 0 575 . -68.386  -34.327 53.779   1.00 37.97 575 A 1 
ATOM 4394 C C   . SER A 0 575 . -67.619  -33.440 52.784   1.00 37.97 575 A 1 
ATOM 4395 C CB  . SER A 0 575 . -67.403  -35.074 54.691   1.00 37.97 575 A 1 
ATOM 4396 O O   . SER A 0 575 . -67.028  -33.915 51.819   1.00 37.97 575 A 1 
ATOM 4397 O OG  . SER A 0 575 . -66.787  -36.145 53.999   1.00 37.97 575 A 1 
ATOM 4398 N N   . GLN A 0 576 . -67.546  -32.146 53.121   1.00 39.85 576 A 1 
ATOM 4399 C CA  . GLN A 0 576 . -66.327  -31.316 53.071   1.00 39.85 576 A 1 
ATOM 4400 C C   . GLN A 0 576 . -65.410  -31.484 51.840   1.00 39.85 576 A 1 
ATOM 4401 C CB  . GLN A 0 576 . -65.552  -31.495 54.398   1.00 39.85 576 A 1 
ATOM 4402 O O   . GLN A 0 576 . -64.220  -31.777 51.966   1.00 39.85 576 A 1 
ATOM 4403 C CG  . GLN A 0 576 . -66.266  -30.910 55.632   1.00 39.85 576 A 1 
ATOM 4404 C CD  . GLN A 0 576 . -66.274  -29.381 55.660   1.00 39.85 576 A 1 
ATOM 4405 N NE2 . GLN A 0 576 . -66.868  -28.772 56.661   1.00 39.85 576 A 1 
ATOM 4406 O OE1 . GLN A 0 576 . -65.762  -28.704 54.787   1.00 39.85 576 A 1 
ATOM 4407 N N   . GLY A 0 577 . -65.932  -31.257 50.633   1.00 35.76 577 A 1 
ATOM 4408 C CA  . GLY A 0 577 . -65.098  -31.289 49.434   1.00 35.76 577 A 1 
ATOM 4409 C C   . GLY A 0 577 . -65.716  -30.592 48.234   1.00 35.76 577 A 1 
ATOM 4410 O O   . GLY A 0 577 . -66.315  -31.268 47.401   1.00 35.76 577 A 1 
ATOM 4411 N N   . ASP A 0 578 . -65.489  -29.277 48.098   1.00 36.56 578 A 1 
ATOM 4412 C CA  . ASP A 0 578 . -65.882  -28.533 46.889   1.00 36.56 578 A 1 
ATOM 4413 C C   . ASP A 0 578 . -64.768  -27.807 46.109   1.00 36.56 578 A 1 
ATOM 4414 C CB  . ASP A 0 578 . -67.155  -27.694 47.109   1.00 36.56 578 A 1 
ATOM 4415 O O   . ASP A 0 578 . -64.895  -27.693 44.887   1.00 36.56 578 A 1 
ATOM 4416 C CG  . ASP A 0 578 . -68.350  -28.356 46.399   1.00 36.56 578 A 1 
ATOM 4417 O OD1 . ASP A 0 578 . -68.265  -28.526 45.156   1.00 36.56 578 A 1 
ATOM 4418 O OD2 . ASP A 0 578 . -69.295  -28.780 47.092   1.00 36.56 578 A 1 
ATOM 4419 N N   . TYR A 0 579 . -63.646  -27.435 46.736   1.00 34.38 579 A 1 
ATOM 4420 C CA  . TYR A 0 579 . -62.493  -26.821 46.050   1.00 34.38 579 A 1 
ATOM 4421 C C   . TYR A 0 579 . -61.573  -27.854 45.359   1.00 34.38 579 A 1 
ATOM 4422 C CB  . TYR A 0 579 . -61.763  -25.865 47.014   1.00 34.38 579 A 1 
ATOM 4423 O O   . TYR A 0 579 . -61.699  -29.052 45.587   1.00 34.38 579 A 1 
ATOM 4424 C CG  . TYR A 0 579 . -62.457  -24.513 47.100   1.00 34.38 579 A 1 
ATOM 4425 C CD1 . TYR A 0 579 . -61.946  -23.416 46.375   1.00 34.38 579 A 1 
ATOM 4426 C CD2 . TYR A 0 579 . -63.656  -24.369 47.828   1.00 34.38 579 A 1 
ATOM 4427 C CE1 . TYR A 0 579 . -62.639  -22.190 46.357   1.00 34.38 579 A 1 
ATOM 4428 C CE2 . TYR A 0 579 . -64.357  -23.147 47.804   1.00 34.38 579 A 1 
ATOM 4429 O OH  . TYR A 0 579 . -64.545  -20.888 47.030   1.00 34.38 579 A 1 
ATOM 4430 C CZ  . TYR A 0 579 . -63.855  -22.058 47.063   1.00 34.38 579 A 1 
ATOM 4431 N N   . ASN A 0 580 . -60.692  -27.382 44.467   1.00 38.76 580 A 1 
ATOM 4432 C CA  . ASN A 0 580 . -59.698  -28.114 43.656   1.00 38.76 580 A 1 
ATOM 4433 C C   . ASN A 0 580 . -60.175  -29.402 42.938   1.00 38.76 580 A 1 
ATOM 4434 C CB  . ASN A 0 580 . -58.395  -28.341 44.447   1.00 38.76 580 A 1 
ATOM 4435 O O   . ASN A 0 580 . -59.712  -30.506 43.230   1.00 38.76 580 A 1 
ATOM 4436 C CG  . ASN A 0 580 . -57.723  -27.089 44.988   1.00 38.76 580 A 1 
ATOM 4437 N ND2 . ASN A 0 580 . -56.559  -27.227 45.575   1.00 38.76 580 A 1 
ATOM 4438 O OD1 . ASN A 0 580 . -58.242  -25.990 44.889   1.00 38.76 580 A 1 
ATOM 4439 N N   . GLN A 0 581 . -60.981  -29.248 41.879   1.00 36.19 581 A 1 
ATOM 4440 C CA  . GLN A 0 581 . -60.957  -30.162 40.722   1.00 36.19 581 A 1 
ATOM 4441 C C   . GLN A 0 581 . -60.787  -29.346 39.428   1.00 36.19 581 A 1 
ATOM 4442 C CB  . GLN A 0 581 . -62.198  -31.089 40.671   1.00 36.19 581 A 1 
ATOM 4443 O O   . GLN A 0 581 . -61.762  -28.885 38.845   1.00 36.19 581 A 1 
ATOM 4444 C CG  . GLN A 0 581 . -61.808  -32.579 40.574   1.00 36.19 581 A 1 
ATOM 4445 C CD  . GLN A 0 581 . -63.020  -33.499 40.395   1.00 36.19 581 A 1 
ATOM 4446 N NE2 . GLN A 0 581 . -63.107  -34.614 41.082   1.00 36.19 581 A 1 
ATOM 4447 O OE1 . GLN A 0 581 . -63.919  -33.243 39.615   1.00 36.19 581 A 1 
ATOM 4448 N N   . ALA A 0 582 . -59.540  -29.157 38.984   1.00 36.82 582 A 1 
ATOM 4449 C CA  . ALA A 0 582 . -59.217  -28.429 37.745   1.00 36.82 582 A 1 
ATOM 4450 C C   . ALA A 0 582 . -58.327  -29.227 36.765   1.00 36.82 582 A 1 
ATOM 4451 C CB  . ALA A 0 582 . -58.597  -27.080 38.130   1.00 36.82 582 A 1 
ATOM 4452 O O   . ALA A 0 582 . -58.070  -28.778 35.654   1.00 36.82 582 A 1 
ATOM 4453 N N   . ALA A 0 583 . -57.873  -30.427 37.148   1.00 37.64 583 A 1 
ATOM 4454 C CA  . ALA A 0 583 . -56.807  -31.151 36.446   1.00 37.64 583 A 1 
ATOM 4455 C C   . ALA A 0 583 . -57.247  -32.436 35.706   1.00 37.64 583 A 1 
ATOM 4456 C CB  . ALA A 0 583 . -55.684  -31.410 37.462   1.00 37.64 583 A 1 
ATOM 4457 O O   . ALA A 0 583 . -56.383  -33.187 35.249   1.00 37.64 583 A 1 
ATOM 4458 N N   . LYS A 0 584 . -58.555  -32.762 35.624   1.00 36.96 584 A 1 
ATOM 4459 C CA  . LYS A 0 584 . -59.019  -34.033 35.011   1.00 36.96 584 A 1 
ATOM 4460 C C   . LYS A 0 584 . -60.529  -34.120 34.681   1.00 36.96 584 A 1 
ATOM 4461 C CB  . LYS A 0 584 . -58.538  -35.213 35.913   1.00 36.96 584 A 1 
ATOM 4462 O O   . LYS A 0 584 . -61.234  -34.894 35.315   1.00 36.96 584 A 1 
ATOM 4463 C CG  . LYS A 0 584 . -57.637  -36.194 35.148   1.00 36.96 584 A 1 
ATOM 4464 C CD  . LYS A 0 584 . -56.957  -37.153 36.133   1.00 36.96 584 A 1 
ATOM 4465 C CE  . LYS A 0 584 . -55.869  -37.964 35.425   1.00 36.96 584 A 1 
ATOM 4466 N NZ  . LYS A 0 584 . -55.068  -38.746 36.401   1.00 36.96 584 A 1 
ATOM 4467 N N   . ALA A 0 585 . -61.027  -33.394 33.668   1.00 38.97 585 A 1 
ATOM 4468 C CA  . ALA A 0 585 . -62.320  -33.706 33.012   1.00 38.97 585 A 1 
ATOM 4469 C C   . ALA A 0 585 . -62.580  -32.929 31.693   1.00 38.97 585 A 1 
ATOM 4470 C CB  . ALA A 0 585 . -63.502  -33.488 33.982   1.00 38.97 585 A 1 
ATOM 4471 O O   . ALA A 0 585 . -63.498  -32.117 31.611   1.00 38.97 585 A 1 
ATOM 4472 N N   . VAL A 0 586 . -61.838  -33.223 30.620   1.00 38.80 586 A 1 
ATOM 4473 C CA  . VAL A 0 586 . -62.284  -32.923 29.241   1.00 38.80 586 A 1 
ATOM 4474 C C   . VAL A 0 586 . -62.311  -34.233 28.448   1.00 38.80 586 A 1 
ATOM 4475 C CB  . VAL A 0 586 . -61.443  -31.814 28.564   1.00 38.80 586 A 1 
ATOM 4476 O O   . VAL A 0 586 . -61.476  -35.102 28.675   1.00 38.80 586 A 1 
ATOM 4477 C CG1 . VAL A 0 586 . -61.907  -31.521 27.128   1.00 38.80 586 A 1 
ATOM 4478 C CG2 . VAL A 0 586 . -61.549  -30.492 29.337   1.00 38.80 586 A 1 
ATOM 4479 N N   . ALA A 0 587 . -63.283  -34.362 27.537   1.00 37.91 587 A 1 
ATOM 4480 C CA  . ALA A 0 587 . -63.547  -35.515 26.665   1.00 37.91 587 A 1 
ATOM 4481 C C   . ALA A 0 587 . -64.009  -36.825 27.353   1.00 37.91 587 A 1 
ATOM 4482 C CB  . ALA A 0 587 . -62.370  -35.720 25.698   1.00 37.91 587 A 1 
ATOM 4483 O O   . ALA A 0 587 . -63.223  -37.707 27.684   1.00 37.91 587 A 1 
ATOM 4484 N N   . ALA A 0 588 . -65.335  -37.011 27.434   1.00 39.06 588 A 1 
ATOM 4485 C CA  . ALA A 0 588 . -65.962  -38.308 27.722   1.00 39.06 588 A 1 
ATOM 4486 C C   . ALA A 0 588 . -67.303  -38.514 26.974   1.00 39.06 588 A 1 
ATOM 4487 C CB  . ALA A 0 588 . -66.081  -38.497 29.242   1.00 39.06 588 A 1 
ATOM 4488 O O   . ALA A 0 588 . -68.340  -38.783 27.581   1.00 39.06 588 A 1 
ATOM 4489 N N   . LYS A 0 589 . -67.304  -38.427 25.634   1.00 39.65 589 A 1 
ATOM 4490 C CA  . LYS A 0 589 . -68.392  -38.988 24.805   1.00 39.65 589 A 1 
ATOM 4491 C C   . LYS A 0 589 . -67.840  -39.682 23.555   1.00 39.65 589 A 1 
ATOM 4492 C CB  . LYS A 0 589 . -69.490  -37.943 24.501   1.00 39.65 589 A 1 
ATOM 4493 O O   . LYS A 0 589 . -66.941  -39.182 22.894   1.00 39.65 589 A 1 
ATOM 4494 C CG  . LYS A 0 589 . -70.829  -38.379 25.127   1.00 39.65 589 A 1 
ATOM 4495 C CD  . LYS A 0 589 . -71.949  -37.349 24.921   1.00 39.65 589 A 1 
ATOM 4496 C CE  . LYS A 0 589 . -73.229  -37.809 25.640   1.00 39.65 589 A 1 
ATOM 4497 N NZ  . LYS A 0 589 . -74.314  -36.798 25.534   1.00 39.65 589 A 1 
ATOM 4498 N N   . LYS A 0 590 . -68.356  -40.887 23.304   1.00 39.30 590 A 1 
ATOM 4499 C CA  . LYS A 0 590 . -67.860  -41.882 22.336   1.00 39.30 590 A 1 
ATOM 4500 C C   . LYS A 0 590 . -68.018  -41.411 20.881   1.00 39.30 590 A 1 
ATOM 4501 C CB  . LYS A 0 590 . -68.705  -43.171 22.491   1.00 39.30 590 A 1 
ATOM 4502 O O   . LYS A 0 590 . -69.122  -40.992 20.556   1.00 39.30 590 A 1 
ATOM 4503 C CG  . LYS A 0 590 . -68.780  -43.790 23.900   1.00 39.30 590 A 1 
ATOM 4504 C CD  . LYS A 0 590 . -69.896  -44.850 23.959   1.00 39.30 590 A 1 
ATOM 4505 C CE  . LYS A 0 590 . -69.975  -45.486 25.355   1.00 39.30 590 A 1 
ATOM 4506 N NZ  . LYS A 0 590 . -71.100  -46.453 25.470   1.00 39.30 590 A 1 
ATOM 4507 N N   . GLN A 0 591 . -67.033  -41.685 20.009   1.00 40.36 591 A 1 
ATOM 4508 C CA  . GLN A 0 591 . -67.186  -42.630 18.874   1.00 40.36 591 A 1 
ATOM 4509 C C   . GLN A 0 591 . -65.903  -42.827 18.014   1.00 40.36 591 A 1 
ATOM 4510 C CB  . GLN A 0 591 . -68.381  -42.256 17.957   1.00 40.36 591 A 1 
ATOM 4511 O O   . GLN A 0 591 . -65.459  -41.913 17.342   1.00 40.36 591 A 1 
ATOM 4512 C CG  . GLN A 0 591 . -69.623  -43.110 18.299   1.00 40.36 591 A 1 
ATOM 4513 C CD  . GLN A 0 591 . -70.935  -42.607 17.698   1.00 40.36 591 A 1 
ATOM 4514 N NE2 . GLN A 0 591 . -71.886  -43.479 17.443   1.00 40.36 591 A 1 
ATOM 4515 O OE1 . GLN A 0 591 . -71.169  -41.436 17.476   1.00 40.36 591 A 1 
ATOM 4516 N N   . HIS A 0 592 . -65.412  -44.079 17.986   1.00 38.99 592 A 1 
ATOM 4517 C CA  . HIS A 0 592 . -64.947  -44.849 16.805   1.00 38.99 592 A 1 
ATOM 4518 C C   . HIS A 0 592 . -63.700  -44.439 15.951   1.00 38.99 592 A 1 
ATOM 4519 C CB  . HIS A 0 592 . -66.188  -45.086 15.920   1.00 38.99 592 A 1 
ATOM 4520 O O   . HIS A 0 592 . -63.738  -43.446 15.247   1.00 38.99 592 A 1 
ATOM 4521 C CG  . HIS A 0 592 . -66.238  -46.445 15.281   1.00 38.99 592 A 1 
ATOM 4522 C CD2 . HIS A 0 592 . -66.532  -47.624 15.910   1.00 38.99 592 A 1 
ATOM 4523 N ND1 . HIS A 0 592 . -66.092  -46.722 13.943   1.00 38.99 592 A 1 
ATOM 4524 C CE1 . HIS A 0 592 . -66.296  -48.039 13.770   1.00 38.99 592 A 1 
ATOM 4525 N NE2 . HIS A 0 592 . -66.558  -48.632 14.947   1.00 38.99 592 A 1 
ATOM 4526 N N   . SER A 0 593 . -62.675  -45.324 15.941   1.00 37.72 593 A 1 
ATOM 4527 C CA  . SER A 0 593 . -61.707  -45.743 14.870   1.00 37.72 593 A 1 
ATOM 4528 C C   . SER A 0 593 . -61.261  -44.778 13.731   1.00 37.72 593 A 1 
ATOM 4529 C CB  . SER A 0 593 . -62.309  -46.983 14.192   1.00 37.72 593 A 1 
ATOM 4530 O O   . SER A 0 593 . -62.113  -44.188 13.082   1.00 37.72 593 A 1 
ATOM 4531 O OG  . SER A 0 593 . -61.291  -47.796 13.650   1.00 37.72 593 A 1 
ATOM 4532 N N   . GLY A 0 594 . -59.987  -44.689 13.287   1.00 39.08 594 A 1 
ATOM 4533 C CA  . GLY A 0 594 . -58.726  -45.369 13.669   1.00 39.08 594 A 1 
ATOM 4534 C C   . GLY A 0 594 . -57.607  -45.287 12.579   1.00 39.08 594 A 1 
ATOM 4535 O O   . GLY A 0 594 . -57.897  -44.913 11.451   1.00 39.08 594 A 1 
ATOM 4536 N N   . TYR A 0 595 . -56.366  -45.704 12.912   1.00 39.23 595 A 1 
ATOM 4537 C CA  . TYR A 0 595 . -55.179  -46.001 12.044   1.00 39.23 595 A 1 
ATOM 4538 C C   . TYR A 0 595 . -54.335  -44.901 11.314   1.00 39.23 595 A 1 
ATOM 4539 C CB  . TYR A 0 595 . -55.500  -47.155 11.069   1.00 39.23 595 A 1 
ATOM 4540 O O   . TYR A 0 595 . -54.680  -44.469 10.223   1.00 39.23 595 A 1 
ATOM 4541 C CG  . TYR A 0 595 . -55.338  -48.535 11.670   1.00 39.23 595 A 1 
ATOM 4542 C CD1 . TYR A 0 595 . -54.079  -49.166 11.627   1.00 39.23 595 A 1 
ATOM 4543 C CD2 . TYR A 0 595 . -56.432  -49.183 12.275   1.00 39.23 595 A 1 
ATOM 4544 C CE1 . TYR A 0 595 . -53.909  -50.442 12.195   1.00 39.23 595 A 1 
ATOM 4545 C CE2 . TYR A 0 595 . -56.266  -50.462 12.844   1.00 39.23 595 A 1 
ATOM 4546 O OH  . TYR A 0 595 . -54.831  -52.321 13.354   1.00 39.23 595 A 1 
ATOM 4547 C CZ  . TYR A 0 595 . -55.001  -51.091 12.805   1.00 39.23 595 A 1 
ATOM 4548 N N   . GLY A 0 596 . -53.097  -44.682 11.818   1.00 38.95 596 A 1 
ATOM 4549 C CA  . GLY A 0 596 . -51.806  -44.615 11.065   1.00 38.95 596 A 1 
ATOM 4550 C C   . GLY A 0 596 . -51.371  -43.332 10.304   1.00 38.95 596 A 1 
ATOM 4551 O O   . GLY A 0 596 . -52.195  -42.470 10.046   1.00 38.95 596 A 1 
ATOM 4552 N N   . HIS A 0 597 . -50.101  -43.149 9.870    1.00 40.19 597 A 1 
ATOM 4553 C CA  . HIS A 0 597 . -48.779  -43.632 10.365   1.00 40.19 597 A 1 
ATOM 4554 C C   . HIS A 0 597 . -47.581  -42.901 9.665    1.00 40.19 597 A 1 
ATOM 4555 C CB  . HIS A 0 597 . -48.601  -45.146 10.117   1.00 40.19 597 A 1 
ATOM 4556 O O   . HIS A 0 597 . -47.647  -42.679 8.460    1.00 40.19 597 A 1 
ATOM 4557 C CG  . HIS A 0 597 . -47.429  -45.740 10.863   1.00 40.19 597 A 1 
ATOM 4558 C CD2 . HIS A 0 597 . -46.243  -46.164 10.324   1.00 40.19 597 A 1 
ATOM 4559 N ND1 . HIS A 0 597 . -47.357  -45.964 12.222   1.00 40.19 597 A 1 
ATOM 4560 C CE1 . HIS A 0 597 . -46.159  -46.510 12.492   1.00 40.19 597 A 1 
ATOM 4561 N NE2 . HIS A 0 597 . -45.448  -46.646 11.367   1.00 40.19 597 A 1 
ATOM 4562 N N   . GLY A 0 598 . -46.457  -42.645 10.368   1.00 40.38 598 A 1 
ATOM 4563 C CA  . GLY A 0 598 . -45.129  -42.283 9.794    1.00 40.38 598 A 1 
ATOM 4564 C C   . GLY A 0 598 . -44.789  -40.780 9.603    1.00 40.38 598 A 1 
ATOM 4565 O O   . GLY A 0 598 . -45.689  -39.953 9.646    1.00 40.38 598 A 1 
ATOM 4566 N N   . HIS A 0 599 . -43.524  -40.358 9.371    1.00 40.50 599 A 1 
ATOM 4567 C CA  . HIS A 0 599 . -42.226  -41.083 9.442    1.00 40.50 599 A 1 
ATOM 4568 C C   . HIS A 0 599 . -40.973  -40.141 9.350    1.00 40.50 599 A 1 
ATOM 4569 C CB  . HIS A 0 599 . -42.158  -42.108 8.287    1.00 40.50 599 A 1 
ATOM 4570 O O   . HIS A 0 599 . -41.005  -39.206 8.558    1.00 40.50 599 A 1 
ATOM 4571 C CG  . HIS A 0 599 . -41.768  -43.493 8.738    1.00 40.50 599 A 1 
ATOM 4572 C CD2 . HIS A 0 599 . -42.617  -44.550 8.935    1.00 40.50 599 A 1 
ATOM 4573 N ND1 . HIS A 0 599 . -40.492  -43.948 8.995    1.00 40.50 599 A 1 
ATOM 4574 C CE1 . HIS A 0 599 . -40.578  -45.242 9.344    1.00 40.50 599 A 1 
ATOM 4575 N NE2 . HIS A 0 599 . -41.855  -45.651 9.327    1.00 40.50 599 A 1 
ATOM 4576 N N   . HIS A 0 600 . -39.851  -40.477 10.032   1.00 40.34 600 A 1 
ATOM 4577 C CA  . HIS A 0 600 . -38.491  -39.830 10.013   1.00 40.34 600 A 1 
ATOM 4578 C C   . HIS A 0 600 . -38.375  -38.399 10.612   1.00 40.34 600 A 1 
ATOM 4579 C CB  . HIS A 0 600 . -37.884  -39.894 8.597    1.00 40.34 600 A 1 
ATOM 4580 O O   . HIS A 0 600 . -39.370  -37.689 10.657   1.00 40.34 600 A 1 
ATOM 4581 C CG  . HIS A 0 600 . -37.985  -41.252 7.950    1.00 40.34 600 A 1 
ATOM 4582 C CD2 . HIS A 0 600 . -37.287  -42.378 8.292    1.00 40.34 600 A 1 
ATOM 4583 N ND1 . HIS A 0 600 . -38.848  -41.601 6.938    1.00 40.34 600 A 1 
ATOM 4584 C CE1 . HIS A 0 600 . -38.676  -42.906 6.671    1.00 40.34 600 A 1 
ATOM 4585 N NE2 . HIS A 0 600 . -37.766  -43.432 7.506    1.00 40.34 600 A 1 
ATOM 4586 N N   . GLY A 0 601 . -37.234  -37.871 11.107   1.00 40.46 601 A 1 
ATOM 4587 C CA  . GLY A 0 601 . -35.832  -38.331 11.334   1.00 40.46 601 A 1 
ATOM 4588 C C   . GLY A 0 601 . -34.892  -37.089 11.305   1.00 40.46 601 A 1 
ATOM 4589 O O   . GLY A 0 601 . -35.076  -36.270 10.418   1.00 40.46 601 A 1 
ATOM 4590 N N   . HIS A 0 602 . -33.941  -36.791 12.213   1.00 37.54 602 A 1 
ATOM 4591 C CA  . HIS A 0 602 . -32.870  -37.598 12.838   1.00 37.54 602 A 1 
ATOM 4592 C C   . HIS A 0 602 . -32.342  -37.025 14.195   1.00 37.54 602 A 1 
ATOM 4593 C CB  . HIS A 0 602 . -31.685  -37.615 11.840   1.00 37.54 602 A 1 
ATOM 4594 O O   . HIS A 0 602 . -32.805  -36.002 14.684   1.00 37.54 602 A 1 
ATOM 4595 C CG  . HIS A 0 602 . -31.720  -38.750 10.857   1.00 37.54 602 A 1 
ATOM 4596 C CD2 . HIS A 0 602 . -32.184  -38.695 9.571    1.00 37.54 602 A 1 
ATOM 4597 N ND1 . HIS A 0 602 . -31.213  -40.017 11.059   1.00 37.54 602 A 1 
ATOM 4598 C CE1 . HIS A 0 602 . -31.366  -40.704 9.916    1.00 37.54 602 A 1 
ATOM 4599 N NE2 . HIS A 0 602 . -31.971  -39.948 8.989    1.00 37.54 602 A 1 
ATOM 4600 N N   . HIS A 0 603 . -31.355  -37.735 14.768   1.00 39.90 603 A 1 
ATOM 4601 C CA  . HIS A 0 603 . -30.446  -37.455 15.912   1.00 39.90 603 A 1 
ATOM 4602 C C   . HIS A 0 603 . -29.812  -36.037 15.934   1.00 39.90 603 A 1 
ATOM 4603 C CB  . HIS A 0 603 . -29.299  -38.492 15.813   1.00 39.90 603 A 1 
ATOM 4604 O O   . HIS A 0 603 . -29.780  -35.387 14.898   1.00 39.90 603 A 1 
ATOM 4605 C CG  . HIS A 0 603 . -29.683  -39.818 15.188   1.00 39.90 603 A 1 
ATOM 4606 C CD2 . HIS A 0 603 . -29.356  -40.242 13.926   1.00 39.90 603 A 1 
ATOM 4607 N ND1 . HIS A 0 603 . -30.564  -40.737 15.708   1.00 39.90 603 A 1 
ATOM 4608 C CE1 . HIS A 0 603 . -30.764  -41.693 14.785   1.00 39.90 603 A 1 
ATOM 4609 N NE2 . HIS A 0 603 . -30.075  -41.415 13.667   1.00 39.90 603 A 1 
ATOM 4610 N N   . GLY A 0 604 . -29.198  -35.517 17.013   1.00 38.30 604 A 1 
ATOM 4611 C CA  . GLY A 0 604 . -28.793  -36.018 18.353   1.00 38.30 604 A 1 
ATOM 4612 C C   . GLY A 0 604 . -27.955  -34.911 19.065   1.00 38.30 604 A 1 
ATOM 4613 O O   . GLY A 0 604 . -27.994  -33.780 18.604   1.00 38.30 604 A 1 
ATOM 4614 N N   . HIS A 0 605 . -27.144  -35.096 20.120   1.00 36.87 605 A 1 
ATOM 4615 C CA  . HIS A 0 605 . -26.862  -36.226 21.023   1.00 36.87 605 A 1 
ATOM 4616 C C   . HIS A 0 605 . -26.020  -35.717 22.235   1.00 36.87 605 A 1 
ATOM 4617 C CB  . HIS A 0 605 . -26.044  -37.293 20.262   1.00 36.87 605 A 1 
ATOM 4618 O O   . HIS A 0 605 . -25.106  -34.927 22.019   1.00 36.87 605 A 1 
ATOM 4619 C CG  . HIS A 0 605 . -26.420  -38.717 20.585   1.00 36.87 605 A 1 
ATOM 4620 C CD2 . HIS A 0 605 . -27.221  -39.522 19.821   1.00 36.87 605 A 1 
ATOM 4621 N ND1 . HIS A 0 605 . -25.959  -39.488 21.630   1.00 36.87 605 A 1 
ATOM 4622 C CE1 . HIS A 0 605 . -26.472  -40.721 21.494   1.00 36.87 605 A 1 
ATOM 4623 N NE2 . HIS A 0 605 . -27.260  -40.787 20.409   1.00 36.87 605 A 1 
ATOM 4624 N N   . HIS A 0 606 . -26.231  -36.251 23.452   1.00 39.64 606 A 1 
ATOM 4625 C CA  . HIS A 0 606 . -25.497  -35.961 24.719   1.00 39.64 606 A 1 
ATOM 4626 C C   . HIS A 0 606 . -25.702  -34.566 25.372   1.00 39.64 606 A 1 
ATOM 4627 C CB  . HIS A 0 606 . -23.987  -36.247 24.588   1.00 39.64 606 A 1 
ATOM 4628 O O   . HIS A 0 606 . -25.888  -33.576 24.681   1.00 39.64 606 A 1 
ATOM 4629 C CG  . HIS A 0 606 . -23.641  -37.501 23.834   1.00 39.64 606 A 1 
ATOM 4630 C CD2 . HIS A 0 606 . -23.758  -38.789 24.277   1.00 39.64 606 A 1 
ATOM 4631 N ND1 . HIS A 0 606 . -23.158  -37.550 22.549   1.00 39.64 606 A 1 
ATOM 4632 C CE1 . HIS A 0 606 . -22.973  -38.838 22.220   1.00 39.64 606 A 1 
ATOM 4633 N NE2 . HIS A 0 606 . -23.372  -39.633 23.228   1.00 39.64 606 A 1 
ATOM 4634 N N   . GLY A 0 607 . -25.643  -34.424 26.707   1.00 36.74 607 A 1 
ATOM 4635 C CA  . GLY A 0 607 . -25.685  -35.471 27.746   1.00 36.74 607 A 1 
ATOM 4636 C C   . GLY A 0 607 . -25.125  -35.059 29.120   1.00 36.74 607 A 1 
ATOM 4637 O O   . GLY A 0 607 . -24.110  -34.381 29.169   1.00 36.74 607 A 1 
ATOM 4638 N N   . HIS A 0 608 . -25.730  -35.596 30.196   1.00 38.27 608 A 1 
ATOM 4639 C CA  . HIS A 0 608 . -25.294  -35.563 31.615   1.00 38.27 608 A 1 
ATOM 4640 C C   . HIS A 0 608 . -25.213  -34.155 32.267   1.00 38.27 608 A 1 
ATOM 4641 C CB  . HIS A 0 608 . -23.996  -36.383 31.776   1.00 38.27 608 A 1 
ATOM 4642 O O   . HIS A 0 608 . -24.759  -33.205 31.655   1.00 38.27 608 A 1 
ATOM 4643 C CG  . HIS A 0 608 . -24.053  -37.744 31.111   1.00 38.27 608 A 1 
ATOM 4644 C CD2 . HIS A 0 608 . -23.653  -38.040 29.834   1.00 38.27 608 A 1 
ATOM 4645 N ND1 . HIS A 0 608 . -24.599  -38.894 31.636   1.00 38.27 608 A 1 
ATOM 4646 C CE1 . HIS A 0 608 . -24.539  -39.852 30.696   1.00 38.27 608 A 1 
ATOM 4647 N NE2 . HIS A 0 608 . -23.986  -39.374 29.572   1.00 38.27 608 A 1 
ATOM 4648 N N   . GLY A 0 609 . -25.640  -33.906 33.510   1.00 30.87 609 A 1 
ATOM 4649 C CA  . GLY A 0 609 . -26.028  -34.779 34.631   1.00 30.87 609 A 1 
ATOM 4650 C C   . GLY A 0 609 . -25.199  -34.400 35.874   1.00 30.87 609 A 1 
ATOM 4651 O O   . GLY A 0 609 . -24.012  -34.140 35.735   1.00 30.87 609 A 1 
ATOM 4652 N N   . GLY A 0 610 . -25.717  -34.348 37.102   1.00 33.59 610 A 1 
ATOM 4653 C CA  . GLY A 0 610 . -27.063  -34.624 37.625   1.00 33.59 610 A 1 
ATOM 4654 C C   . GLY A 0 610 . -27.044  -34.520 39.166   1.00 33.59 610 A 1 
ATOM 4655 O O   . GLY A 0 610 . -26.083  -33.979 39.702   1.00 33.59 610 A 1 
ATOM 4656 N N   . TYR A 0 611 . -28.027  -35.127 39.854   1.00 35.44 611 A 1 
ATOM 4657 C CA  . TYR A 0 611 . -28.139  -35.219 41.334   1.00 35.44 611 A 1 
ATOM 4658 C C   . TYR A 0 611 . -28.407  -33.847 42.017   1.00 35.44 611 A 1 
ATOM 4659 C CB  . TYR A 0 611 . -26.941  -36.018 41.902   1.00 35.44 611 A 1 
ATOM 4660 O O   . TYR A 0 611 . -27.860  -32.830 41.621   1.00 35.44 611 A 1 
ATOM 4661 C CG  . TYR A 0 611 . -26.581  -37.261 41.086   1.00 35.44 611 A 1 
ATOM 4662 C CD1 . TYR A 0 611 . -27.338  -38.442 41.225   1.00 35.44 611 A 1 
ATOM 4663 C CD2 . TYR A 0 611 . -25.541  -37.213 40.133   1.00 35.44 611 A 1 
ATOM 4664 C CE1 . TYR A 0 611 . -27.076  -39.555 40.399   1.00 35.44 611 A 1 
ATOM 4665 C CE2 . TYR A 0 611 . -25.280  -38.319 39.299   1.00 35.44 611 A 1 
ATOM 4666 O OH  . TYR A 0 611 . -25.819  -40.562 38.622   1.00 35.44 611 A 1 
ATOM 4667 C CZ  . TYR A 0 611 . -26.054  -39.493 39.429   1.00 35.44 611 A 1 
ATOM 4668 N N   . GLY A 0 612 . -29.332  -33.678 42.970   1.00 31.36 612 A 1 
ATOM 4669 C CA  . GLY A 0 612 . -29.686  -34.541 44.108   1.00 31.36 612 A 1 
ATOM 4670 C C   . GLY A 0 612 . -28.811  -34.116 45.297   1.00 31.36 612 A 1 
ATOM 4671 O O   . GLY A 0 612 . -27.597  -34.189 45.181   1.00 31.36 612 A 1 
ATOM 4672 N N   . HIS A 0 613 . -29.296  -33.637 46.447   1.00 33.75 613 A 1 
ATOM 4673 C CA  . HIS A 0 613 . -30.590  -33.751 47.148   1.00 33.75 613 A 1 
ATOM 4674 C C   . HIS A 0 613 . -31.040  -32.341 47.635   1.00 33.75 613 A 1 
ATOM 4675 C CB  . HIS A 0 613 . -30.333  -34.708 48.333   1.00 33.75 613 A 1 
ATOM 4676 O O   . HIS A 0 613 . -30.256  -31.407 47.557   1.00 33.75 613 A 1 
ATOM 4677 C CG  . HIS A 0 613 . -30.031  -36.138 47.937   1.00 33.75 613 A 1 
ATOM 4678 C CD2 . HIS A 0 613 . -28.879  -36.626 47.372   1.00 33.75 613 A 1 
ATOM 4679 N ND1 . HIS A 0 613 . -30.866  -37.215 48.131   1.00 33.75 613 A 1 
ATOM 4680 C CE1 . HIS A 0 613 . -30.244  -38.315 47.677   1.00 33.75 613 A 1 
ATOM 4681 N NE2 . HIS A 0 613 . -29.036  -38.004 47.191   1.00 33.75 613 A 1 
ATOM 4682 N N   . GLY A 0 614 . -32.243  -32.048 48.141   1.00 32.28 614 A 1 
ATOM 4683 C CA  . GLY A 0 614 . -33.341  -32.876 48.646   1.00 32.28 614 A 1 
ATOM 4684 C C   . GLY A 0 614 . -33.625  -32.538 50.120   1.00 32.28 614 A 1 
ATOM 4685 O O   . GLY A 0 614 . -32.892  -32.979 50.998   1.00 32.28 614 A 1 
ATOM 4686 N N   . GLY A 0 615 . -34.696  -31.780 50.389   1.00 34.75 615 A 1 
ATOM 4687 C CA  . GLY A 0 615 . -35.129  -31.409 51.742   1.00 34.75 615 A 1 
ATOM 4688 C C   . GLY A 0 615 . -36.538  -30.800 51.760   1.00 34.75 615 A 1 
ATOM 4689 O O   . GLY A 0 615 . -36.804  -29.896 50.984   1.00 34.75 615 A 1 
ATOM 4690 N N   . HIS A 0 616 . -37.412  -31.337 52.626   1.00 34.49 616 A 1 
ATOM 4691 C CA  . HIS A 0 616 . -38.664  -30.751 53.163   1.00 34.49 616 A 1 
ATOM 4692 C C   . HIS A 0 616 . -39.530  -29.927 52.175   1.00 34.49 616 A 1 
ATOM 4693 C CB  . HIS A 0 616 . -38.283  -29.963 54.425   1.00 34.49 616 A 1 
ATOM 4694 O O   . HIS A 0 616 . -39.279  -28.753 51.961   1.00 34.49 616 A 1 
ATOM 4695 C CG  . HIS A 0 616 . -37.538  -30.841 55.404   1.00 34.49 616 A 1 
ATOM 4696 C CD2 . HIS A 0 616 . -36.179  -30.987 55.497   1.00 34.49 616 A 1 
ATOM 4697 N ND1 . HIS A 0 616 . -38.105  -31.781 56.233   1.00 34.49 616 A 1 
ATOM 4698 C CE1 . HIS A 0 616 . -37.111  -32.476 56.812   1.00 34.49 616 A 1 
ATOM 4699 N NE2 . HIS A 0 616 . -35.919  -32.043 56.377   1.00 34.49 616 A 1 
ATOM 4700 N N   . HIS A 0 617 . -40.577  -30.443 51.518   1.00 34.25 617 A 1 
ATOM 4701 C CA  . HIS A 0 617 . -41.545  -31.497 51.873   1.00 34.25 617 A 1 
ATOM 4702 C C   . HIS A 0 617 . -42.519  -31.133 53.021   1.00 34.25 617 A 1 
ATOM 4703 C CB  . HIS A 0 617 . -40.910  -32.904 51.983   1.00 34.25 617 A 1 
ATOM 4704 O O   . HIS A 0 617 . -42.260  -31.438 54.184   1.00 34.25 617 A 1 
ATOM 4705 C CG  . HIS A 0 617 . -41.398  -33.864 50.931   1.00 34.25 617 A 1 
ATOM 4706 C CD2 . HIS A 0 617 . -42.297  -34.885 51.084   1.00 34.25 617 A 1 
ATOM 4707 N ND1 . HIS A 0 617 . -40.984  -33.879 49.620   1.00 34.25 617 A 1 
ATOM 4708 C CE1 . HIS A 0 617 . -41.617  -34.885 48.996   1.00 34.25 617 A 1 
ATOM 4709 N NE2 . HIS A 0 617 . -42.429  -35.529 49.849   1.00 34.25 617 A 1 
ATOM 4710 N N   . GLY A 0 618 . -43.681  -30.573 52.644   1.00 34.87 618 A 1 
ATOM 4711 C CA  . GLY A 0 618 . -44.912  -30.482 53.450   1.00 34.87 618 A 1 
ATOM 4712 C C   . GLY A 0 618 . -45.441  -29.052 53.664   1.00 34.87 618 A 1 
ATOM 4713 O O   . GLY A 0 618 . -44.669  -28.186 54.045   1.00 34.87 618 A 1 
ATOM 4714 N N   . TYR A 0 619 . -46.729  -28.729 53.476   1.00 31.94 619 A 1 
ATOM 4715 C CA  . TYR A 0 619 . -47.866  -29.488 52.913   1.00 31.94 619 A 1 
ATOM 4716 C C   . TYR A 0 619 . -48.890  -28.506 52.294   1.00 31.94 619 A 1 
ATOM 4717 C CB  . TYR A 0 619 . -48.573  -30.305 54.015   1.00 31.94 619 A 1 
ATOM 4718 O O   . TYR A 0 619 . -49.203  -27.498 52.914   1.00 31.94 619 A 1 
ATOM 4719 C CG  . TYR A 0 619 . -48.119  -31.746 54.152   1.00 31.94 619 A 1 
ATOM 4720 C CD1 . TYR A 0 619 . -48.681  -32.737 53.322   1.00 31.94 619 A 1 
ATOM 4721 C CD2 . TYR A 0 619 . -47.161  -32.104 55.121   1.00 31.94 619 A 1 
ATOM 4722 C CE1 . TYR A 0 619 . -48.279  -34.080 53.452   1.00 31.94 619 A 1 
ATOM 4723 C CE2 . TYR A 0 619 . -46.742  -33.444 55.241   1.00 31.94 619 A 1 
ATOM 4724 O OH  . TYR A 0 619 . -46.918  -35.732 54.525   1.00 31.94 619 A 1 
ATOM 4725 C CZ  . TYR A 0 619 . -47.305  -34.435 54.408   1.00 31.94 619 A 1 
ATOM 4726 N N   . GLY A 0 620 . -49.449  -28.820 51.112   1.00 31.82 620 A 1 
ATOM 4727 C CA  . GLY A 0 620 . -50.260  -27.881 50.303   1.00 31.82 620 A 1 
ATOM 4728 C C   . GLY A 0 620 . -51.448  -28.507 49.552   1.00 31.82 620 A 1 
ATOM 4729 O O   . GLY A 0 620 . -51.619  -28.305 48.361   1.00 31.82 620 A 1 
ATOM 4730 N N   . HIS A 0 621 . -52.213  -29.342 50.253   1.00 33.71 621 A 1 
ATOM 4731 C CA  . HIS A 0 621 . -53.608  -29.743 50.000   1.00 33.71 621 A 1 
ATOM 4732 C C   . HIS A 0 621 . -54.215  -29.699 48.558   1.00 33.71 621 A 1 
ATOM 4733 C CB  . HIS A 0 621 . -54.476  -28.983 51.025   1.00 33.71 621 A 1 
ATOM 4734 O O   . HIS A 0 621 . -54.836  -28.723 48.146   1.00 33.71 621 A 1 
ATOM 4735 C CG  . HIS A 0 621 . -55.671  -29.760 51.514   1.00 33.71 621 A 1 
ATOM 4736 C CD2 . HIS A 0 621 . -56.978  -29.362 51.456   1.00 33.71 621 A 1 
ATOM 4737 N ND1 . HIS A 0 621 . -55.647  -30.969 52.175   1.00 33.71 621 A 1 
ATOM 4738 C CE1 . HIS A 0 621 . -56.912  -31.304 52.478   1.00 33.71 621 A 1 
ATOM 4739 N NE2 . HIS A 0 621 . -57.760  -30.360 52.055   1.00 33.71 621 A 1 
ATOM 4740 N N   . ALA A 0 622 . -54.280  -30.895 47.946   1.00 39.00 622 A 1 
ATOM 4741 C CA  . ALA A 0 622 . -55.548  -31.519 47.503   1.00 39.00 622 A 1 
ATOM 4742 C C   . ALA A 0 622 . -56.262  -30.891 46.265   1.00 39.00 622 A 1 
ATOM 4743 C CB  . ALA A 0 622 . -56.383  -31.667 48.789   1.00 39.00 622 A 1 
ATOM 4744 O O   . ALA A 0 622 . -55.706  -30.034 45.586   1.00 39.00 622 A 1 
ATOM 4745 N N   . HIS A 0 623 . -57.450  -31.317 45.806   1.00 38.90 623 A 1 
ATOM 4746 C CA  . HIS A 0 623 . -58.499  -32.234 46.301   1.00 38.90 623 A 1 
ATOM 4747 C C   . HIS A 0 623 . -59.020  -33.100 45.091   1.00 38.90 623 A 1 
ATOM 4748 C CB  . HIS A 0 623 . -59.572  -31.356 46.967   1.00 38.90 623 A 1 
ATOM 4749 O O   . HIS A 0 623 . -58.192  -33.435 44.249   1.00 38.90 623 A 1 
ATOM 4750 C CG  . HIS A 0 623 . -59.320  -30.459 48.155   1.00 38.90 623 A 1 
ATOM 4751 C CD2 . HIS A 0 623 . -58.773  -29.200 48.112   1.00 38.90 623 A 1 
ATOM 4752 N ND1 . HIS A 0 623 . -59.997  -30.542 49.356   1.00 38.90 623 A 1 
ATOM 4753 C CE1 . HIS A 0 623 . -59.861  -29.375 50.004   1.00 38.90 623 A 1 
ATOM 4754 N NE2 . HIS A 0 623 . -59.133  -28.523 49.275   1.00 38.90 623 A 1 
ATOM 4755 N N   . VAL A 0 624 . -60.264  -33.587 44.860   1.00 40.07 624 A 1 
ATOM 4756 C CA  . VAL A 0 624 . -61.604  -33.621 45.521   1.00 40.07 624 A 1 
ATOM 4757 C C   . VAL A 0 624 . -62.520  -34.664 44.810   1.00 40.07 624 A 1 
ATOM 4758 C CB  . VAL A 0 624 . -62.290  -32.238 45.403   1.00 40.07 624 A 1 
ATOM 4759 O O   . VAL A 0 624 . -62.198  -35.006 43.675   1.00 40.07 624 A 1 
ATOM 4760 C CG1 . VAL A 0 624 . -62.930  -31.912 44.063   1.00 40.07 624 A 1 
ATOM 4761 C CG2 . VAL A 0 624 . -63.195  -31.930 46.596   1.00 40.07 624 A 1 
ATOM 4762 N N   . LYS A 0 625 . -63.684  -35.050 45.399   1.00 43.32 625 A 1 
ATOM 4763 C CA  . LYS A 0 625 . -64.915  -35.687 44.794   1.00 43.32 625 A 1 
ATOM 4764 C C   . LYS A 0 625 . -64.741  -37.038 44.038   1.00 43.32 625 A 1 
ATOM 4765 C CB  . LYS A 0 625 . -65.614  -34.642 43.887   1.00 43.32 625 A 1 
ATOM 4766 O O   . LYS A 0 625 . -63.743  -37.240 43.363   1.00 43.32 625 A 1 
ATOM 4767 C CG  . LYS A 0 625 . -66.194  -33.421 44.625   1.00 43.32 625 A 1 
ATOM 4768 C CD  . LYS A 0 625 . -66.549  -32.257 43.674   1.00 43.32 625 A 1 
ATOM 4769 C CE  . LYS A 0 625 . -66.307  -30.942 44.421   1.00 43.32 625 A 1 
ATOM 4770 N NZ  . LYS A 0 625 . -66.483  -29.710 43.611   1.00 43.32 625 A 1 
ATOM 4771 N N   . LYS A 0 626 . -65.683  -38.003 43.987   1.00 40.64 626 A 1 
ATOM 4772 C CA  . LYS A 0 626 . -67.029  -38.306 44.573   1.00 40.64 626 A 1 
ATOM 4773 C C   . LYS A 0 626 . -67.323  -39.822 44.270   1.00 40.64 626 A 1 
ATOM 4774 C CB  . LYS A 0 626 . -68.071  -37.352 43.944   1.00 40.64 626 A 1 
ATOM 4775 O O   . LYS A 0 626 . -66.449  -40.453 43.685   1.00 40.64 626 A 1 
ATOM 4776 C CG  . LYS A 0 626 . -68.744  -36.440 44.985   1.00 40.64 626 A 1 
ATOM 4777 C CD  . LYS A 0 626 . -69.592  -35.342 44.316   1.00 40.64 626 A 1 
ATOM 4778 C CE  . LYS A 0 626 . -70.659  -34.739 45.248   1.00 40.64 626 A 1 
ATOM 4779 N NZ  . LYS A 0 626 . -71.798  -35.671 45.446   1.00 40.64 626 A 1 
ATOM 4780 N N   . ASP A 0 627 . -68.427  -40.521 44.589   1.00 37.79 627 A 1 
ATOM 4781 C CA  . ASP A 0 627 . -69.761  -40.202 45.144   1.00 37.79 627 A 1 
ATOM 4782 C C   . ASP A 0 627 . -70.453  -41.449 45.792   1.00 37.79 627 A 1 
ATOM 4783 C CB  . ASP A 0 627 . -70.689  -39.727 43.995   1.00 37.79 627 A 1 
ATOM 4784 O O   . ASP A 0 627 . -69.870  -42.527 45.819   1.00 37.79 627 A 1 
ATOM 4785 C CG  . ASP A 0 627 . -71.531  -38.523 44.423   1.00 37.79 627 A 1 
ATOM 4786 O OD1 . ASP A 0 627 . -71.834  -38.391 45.634   1.00 37.79 627 A 1 
ATOM 4787 O OD2 . ASP A 0 627 . -71.742  -37.600 43.608   1.00 37.79 627 A 1 
ATOM 4788 N N   . GLU A 0 628 . -71.724  -41.299 46.208   1.00 40.91 628 A 1 
ATOM 4789 C CA  . GLU A 0 628 . -72.810  -42.321 46.253   1.00 40.91 628 A 1 
ATOM 4790 C C   . GLU A 0 628 . -72.704  -43.618 47.120   1.00 40.91 628 A 1 
ATOM 4791 C CB  . GLU A 0 628 . -73.228  -42.707 44.811   1.00 40.91 628 A 1 
ATOM 4792 O O   . GLU A 0 628 . -72.082  -44.603 46.731   1.00 40.91 628 A 1 
ATOM 4793 C CG  . GLU A 0 628 . -74.088  -41.648 44.098   1.00 40.91 628 A 1 
ATOM 4794 C CD  . GLU A 0 628 . -74.449  -42.034 42.648   1.00 40.91 628 A 1 
ATOM 4795 O OE1 . GLU A 0 628 . -74.639  -41.105 41.833   1.00 40.91 628 A 1 
ATOM 4796 O OE2 . GLU A 0 628 . -74.609  -43.248 42.374   1.00 40.91 628 A 1 
ATOM 4797 N N   . GLY A 0 629 . -73.583  -43.742 48.145   1.00 38.86 629 A 1 
ATOM 4798 C CA  . GLY A 0 629 . -74.511  -44.903 48.188   1.00 38.86 629 A 1 
ATOM 4799 C C   . GLY A 0 629 . -74.885  -45.651 49.504   1.00 38.86 629 A 1 
ATOM 4800 O O   . GLY A 0 629 . -74.256  -46.647 49.835   1.00 38.86 629 A 1 
ATOM 4801 N N   . LYS A 0 630 . -76.092  -45.352 50.045   1.00 39.74 630 A 1 
ATOM 4802 C CA  . LYS A 0 630 . -77.132  -46.291 50.601   1.00 39.74 630 A 1 
ATOM 4803 C C   . LYS A 0 630 . -77.131  -46.806 52.081   1.00 39.74 630 A 1 
ATOM 4804 C CB  . LYS A 0 630 . -77.350  -47.478 49.631   1.00 39.74 630 A 1 
ATOM 4805 O O   . LYS A 0 630 . -76.668  -47.902 52.362   1.00 39.74 630 A 1 
ATOM 4806 C CG  . LYS A 0 630 . -77.769  -47.057 48.213   1.00 39.74 630 A 1 
ATOM 4807 C CD  . LYS A 0 630 . -77.814  -48.256 47.259   1.00 39.74 630 A 1 
ATOM 4808 C CE  . LYS A 0 630 . -78.148  -47.746 45.851   1.00 39.74 630 A 1 
ATOM 4809 N NZ  . LYS A 0 630 . -77.989  -48.807 44.826   1.00 39.74 630 A 1 
ATOM 4810 N N   . ILE A 0 631 . -77.900  -46.103 52.939   1.00 36.86 631 A 1 
ATOM 4811 C CA  . ILE A 0 631 . -79.153  -46.529 53.656   1.00 36.86 631 A 1 
ATOM 4812 C C   . ILE A 0 631 . -79.199  -47.809 54.549   1.00 36.86 631 A 1 
ATOM 4813 C CB  . ILE A 0 631 . -80.309  -46.612 52.611   1.00 36.86 631 A 1 
ATOM 4814 O O   . ILE A 0 631 . -79.092  -48.909 54.015   1.00 36.86 631 A 1 
ATOM 4815 C CG1 . ILE A 0 631 . -80.586  -45.262 51.902   1.00 36.86 631 A 1 
ATOM 4816 C CG2 . ILE A 0 631 . -81.645  -47.108 53.212   1.00 36.86 631 A 1 
ATOM 4817 C CD1 . ILE A 0 631 . -81.181  -45.445 50.497   1.00 36.86 631 A 1 
ATOM 4818 N N   . ALA A 0 632 . -79.646  -47.678 55.828   1.00 38.40 632 A 1 
ATOM 4819 C CA  . ALA A 0 632 . -80.660  -48.556 56.497   1.00 38.40 632 A 1 
ATOM 4820 C C   . ALA A 0 632 . -81.147  -48.098 57.917   1.00 38.40 632 A 1 
ATOM 4821 C CB  . ALA A 0 632 . -80.160  -50.004 56.616   1.00 38.40 632 A 1 
ATOM 4822 O O   . ALA A 0 632 . -80.347  -47.700 58.754   1.00 38.40 632 A 1 
ATOM 4823 N N   . LYS A 0 633 . -82.465  -48.237 58.190   1.00 36.28 633 A 1 
ATOM 4824 C CA  . LYS A 0 633 . -83.310  -47.904 59.394   1.00 36.28 633 A 1 
ATOM 4825 C C   . LYS A 0 633 . -82.935  -48.607 60.733   1.00 36.28 633 A 1 
ATOM 4826 C CB  . LYS A 0 633 . -84.737  -48.354 59.024   1.00 36.28 633 A 1 
ATOM 4827 O O   . LYS A 0 633 . -82.223  -49.599 60.680   1.00 36.28 633 A 1 
ATOM 4828 C CG  . LYS A 0 633 . -85.362  -47.523 57.893   1.00 36.28 633 A 1 
ATOM 4829 C CD  . LYS A 0 633 . -86.646  -48.187 57.379   1.00 36.28 633 A 1 
ATOM 4830 C CE  . LYS A 0 633 . -87.300  -47.271 56.338   1.00 36.28 633 A 1 
ATOM 4831 N NZ  . LYS A 0 633 . -88.506  -47.892 55.734   1.00 36.28 633 A 1 
ATOM 4832 N N   . GLY A 0 634 . -83.448  -48.256 61.937   1.00 37.16 634 A 1 
ATOM 4833 C CA  . GLY A 0 634 . -84.373  -47.183 62.410   1.00 37.16 634 A 1 
ATOM 4834 C C   . GLY A 0 634 . -85.141  -47.544 63.729   1.00 37.16 634 A 1 
ATOM 4835 O O   . GLY A 0 634 . -84.875  -48.609 64.274   1.00 37.16 634 A 1 
ATOM 4836 N N   . ALA A 0 635 . -86.133  -46.720 64.159   1.00 36.72 635 A 1 
ATOM 4837 C CA  . ALA A 0 635 . -87.192  -46.959 65.203   1.00 36.72 635 A 1 
ATOM 4838 C C   . ALA A 0 635 . -86.798  -46.912 66.726   1.00 36.72 635 A 1 
ATOM 4839 C CB  . ALA A 0 635 . -87.908  -48.271 64.807   1.00 36.72 635 A 1 
ATOM 4840 O O   . ALA A 0 635 . -85.705  -47.344 67.061   1.00 36.72 635 A 1 
ATOM 4841 N N   . HIS A 0 636 . -87.613  -46.477 67.727   1.00 34.44 636 A 1 
ATOM 4842 C CA  . HIS A 0 636 . -88.848  -45.633 67.821   1.00 34.44 636 A 1 
ATOM 4843 C C   . HIS A 0 636 . -89.198  -45.250 69.308   1.00 34.44 636 A 1 
ATOM 4844 C CB  . HIS A 0 636 . -90.075  -46.400 67.282   1.00 34.44 636 A 1 
ATOM 4845 O O   . HIS A 0 636 . -88.814  -45.994 70.201   1.00 34.44 636 A 1 
ATOM 4846 C CG  . HIS A 0 636 . -91.010  -45.603 66.402   1.00 34.44 636 A 1 
ATOM 4847 C CD2 . HIS A 0 636 . -91.242  -45.835 65.073   1.00 34.44 636 A 1 
ATOM 4848 N ND1 . HIS A 0 636 . -91.871  -44.592 66.782   1.00 34.44 636 A 1 
ATOM 4849 C CE1 . HIS A 0 636 . -92.596  -44.231 65.710   1.00 34.44 636 A 1 
ATOM 4850 N NE2 . HIS A 0 636 . -92.245  -44.963 64.644   1.00 34.44 636 A 1 
ATOM 4851 N N   . GLN A 0 637 . -90.053  -44.220 69.532   1.00 36.90 637 A 1 
ATOM 4852 C CA  . GLN A 0 637 . -90.879  -43.913 70.756   1.00 36.90 637 A 1 
ATOM 4853 C C   . GLN A 0 637 . -90.173  -43.438 72.064   1.00 36.90 637 A 1 
ATOM 4854 C CB  . GLN A 0 637 . -91.794  -45.118 71.102   1.00 36.90 637 A 1 
ATOM 4855 O O   . GLN A 0 637 . -89.007  -43.740 72.271   1.00 36.90 637 A 1 
ATOM 4856 C CG  . GLN A 0 637 . -92.810  -45.496 70.013   1.00 36.90 637 A 1 
ATOM 4857 C CD  . GLN A 0 637 . -93.523  -46.826 70.252   1.00 36.90 637 A 1 
ATOM 4858 N NE2 . GLN A 0 637 . -94.252  -47.322 69.276   1.00 36.90 637 A 1 
ATOM 4859 O OE1 . GLN A 0 637 . -93.441  -47.465 71.284   1.00 36.90 637 A 1 
ATOM 4860 N N   . GLU A 0 638 . -90.837  -42.797 73.052   1.00 33.30 638 A 1 
ATOM 4861 C CA  . GLU A 0 638 . -91.720  -41.593 73.068   1.00 33.30 638 A 1 
ATOM 4862 C C   . GLU A 0 638 . -91.891  -41.050 74.530   1.00 33.30 638 A 1 
ATOM 4863 C CB  . GLU A 0 638 . -93.136  -41.849 72.490   1.00 33.30 638 A 1 
ATOM 4864 O O   . GLU A 0 638 . -91.712  -41.803 75.481   1.00 33.30 638 A 1 
ATOM 4865 C CG  . GLU A 0 638 . -93.690  -40.610 71.755   1.00 33.30 638 A 1 
ATOM 4866 C CD  . GLU A 0 638 . -95.182  -40.748 71.409   1.00 33.30 638 A 1 
ATOM 4867 O OE1 . GLU A 0 638 . -95.967  -39.844 71.791   1.00 33.30 638 A 1 
ATOM 4868 O OE2 . GLU A 0 638 . -95.552  -41.770 70.796   1.00 33.30 638 A 1 
ATOM 4869 N N   . LYS A 0 639 . -92.316  -39.780 74.690   1.00 38.63 639 A 1 
ATOM 4870 C CA  . LYS A 0 639 . -92.919  -39.108 75.881   1.00 38.63 639 A 1 
ATOM 4871 C C   . LYS A 0 639 . -92.147  -38.879 77.209   1.00 38.63 639 A 1 
ATOM 4872 C CB  . LYS A 0 639 . -94.324  -39.671 76.167   1.00 38.63 639 A 1 
ATOM 4873 O O   . LYS A 0 639 . -92.097  -39.713 78.102   1.00 38.63 639 A 1 
ATOM 4874 C CG  . LYS A 0 639 . -95.356  -39.051 75.217   1.00 38.63 639 A 1 
ATOM 4875 C CD  . LYS A 0 639 . -96.782  -39.456 75.597   1.00 38.63 639 A 1 
ATOM 4876 C CE  . LYS A 0 639 . -97.797  -38.651 74.779   1.00 38.63 639 A 1 
ATOM 4877 N NZ  . LYS A 0 639 . -97.981  -39.210 73.419   1.00 38.63 639 A 1 
ATOM 4878 N N   . GLU A 0 640 . -91.745  -37.612 77.378   1.00 33.19 640 A 1 
ATOM 4879 C CA  . GLU A 0 640 . -92.243  -36.659 78.406   1.00 33.19 640 A 1 
ATOM 4880 C C   . GLU A 0 640 . -92.347  -37.062 79.901   1.00 33.19 640 A 1 
ATOM 4881 C CB  . GLU A 0 640 . -93.618  -36.116 77.958   1.00 33.19 640 A 1 
ATOM 4882 O O   . GLU A 0 640 . -93.315  -37.690 80.324   1.00 33.19 640 A 1 
ATOM 4883 C CG  . GLU A 0 640 . -93.576  -35.310 76.650   1.00 33.19 640 A 1 
ATOM 4884 C CD  . GLU A 0 640 . -94.972  -34.908 76.140   1.00 33.19 640 A 1 
ATOM 4885 O OE1 . GLU A 0 640 . -95.021  -33.961 75.328   1.00 33.19 640 A 1 
ATOM 4886 O OE2 . GLU A 0 640 . -95.968  -35.575 76.507   1.00 33.19 640 A 1 
ATOM 4887 N N   . ALA A 0 641 . -91.469  -36.489 80.745   1.00 31.70 641 A 1 
ATOM 4888 C CA  . ALA A 0 641 . -91.735  -36.234 82.175   1.00 31.70 641 A 1 
ATOM 4889 C C   . ALA A 0 641 . -90.831  -35.113 82.758   1.00 31.70 641 A 1 
ATOM 4890 C CB  . ALA A 0 641 . -91.566  -37.541 82.969   1.00 31.70 641 A 1 
ATOM 4891 O O   . ALA A 0 641 . -89.719  -35.366 83.221   1.00 31.70 641 A 1 
ATOM 4892 N N   . SER A 0 642 . -91.284  -33.852 82.770   1.00 33.82 642 A 1 
ATOM 4893 C CA  . SER A 0 642 . -90.519  -32.721 83.338   1.00 33.82 642 A 1 
ATOM 4894 C C   . SER A 0 642 . -90.590  -32.679 84.879   1.00 33.82 642 A 1 
ATOM 4895 C CB  . SER A 0 642 . -91.025  -31.404 82.735   1.00 33.82 642 A 1 
ATOM 4896 O O   . SER A 0 642 . -91.665  -32.429 85.427   1.00 33.82 642 A 1 
ATOM 4897 O OG  . SER A 0 642 . -92.408  -31.253 82.988   1.00 33.82 642 A 1 
ATOM 4898 N N   . GLY A 0 643 . -89.463  -32.894 85.582   1.00 38.14 643 A 1 
ATOM 4899 C CA  . GLY A 0 643 . -89.485  -33.386 86.978   1.00 38.14 643 A 1 
ATOM 4900 C C   . GLY A 0 643 . -88.542  -32.781 88.041   1.00 38.14 643 A 1 
ATOM 4901 O O   . GLY A 0 643 . -88.376  -33.413 89.074   1.00 38.14 643 A 1 
ATOM 4902 N N   . LYS A 0 644 . -87.999  -31.566 87.849   1.00 36.45 644 A 1 
ATOM 4903 C CA  . LYS A 0 644 . -87.259  -30.730 88.843   1.00 36.45 644 A 1 
ATOM 4904 C C   . LYS A 0 644 . -85.834  -31.134 89.322   1.00 36.45 644 A 1 
ATOM 4905 C CB  . LYS A 0 644 . -88.111  -30.472 90.110   1.00 36.45 644 A 1 
ATOM 4906 O O   . LYS A 0 644 . -85.663  -32.044 90.117   1.00 36.45 644 A 1 
ATOM 4907 C CG  . LYS A 0 644 . -89.420  -29.702 89.907   1.00 36.45 644 A 1 
ATOM 4908 C CD  . LYS A 0 644 . -90.065  -29.451 91.280   1.00 36.45 644 A 1 
ATOM 4909 C CE  . LYS A 0 644 . -91.345  -28.620 91.143   1.00 36.45 644 A 1 
ATOM 4910 N NZ  . LYS A 0 644 . -91.951  -28.339 92.470   1.00 36.45 644 A 1 
ATOM 4911 N N   . TRP A 0 645 . -84.916  -30.189 89.064   1.00 36.23 645 A 1 
ATOM 4912 C CA  . TRP A 0 645 . -83.915  -29.594 89.985   1.00 36.23 645 A 1 
ATOM 4913 C C   . TRP A 0 645 . -82.595  -30.305 90.376   1.00 36.23 645 A 1 
ATOM 4914 C CB  . TRP A 0 645 . -84.600  -28.993 91.231   1.00 36.23 645 A 1 
ATOM 4915 O O   . TRP A 0 645 . -82.558  -31.444 90.817   1.00 36.23 645 A 1 
ATOM 4916 C CG  . TRP A 0 645 . -85.195  -27.626 91.046   1.00 36.23 645 A 1 
ATOM 4917 C CD1 . TRP A 0 645 . -86.217  -27.302 90.220   1.00 36.23 645 A 1 
ATOM 4918 C CD2 . TRP A 0 645 . -84.765  -26.364 91.650   1.00 36.23 645 A 1 
ATOM 4919 C CE2 . TRP A 0 645 . -85.569  -25.311 91.118   1.00 36.23 645 A 1 
ATOM 4920 C CE3 . TRP A 0 645 . -83.759  -25.995 92.571   1.00 36.23 645 A 1 
ATOM 4921 N NE1 . TRP A 0 645 . -86.441  -25.941 90.260   1.00 36.23 645 A 1 
ATOM 4922 C CH2 . TRP A 0 645 . -84.370  -23.634 92.380   1.00 36.23 645 A 1 
ATOM 4923 C CZ2 . TRP A 0 645 . -85.384  -23.966 91.467   1.00 36.23 645 A 1 
ATOM 4924 C CZ3 . TRP A 0 645 . -83.564  -24.646 92.931   1.00 36.23 645 A 1 
ATOM 4925 N N   . ALA A 0 646 . -81.550  -29.458 90.381   1.00 35.90 646 A 1 
ATOM 4926 C CA  . ALA A 0 646 . -80.320  -29.490 91.186   1.00 35.90 646 A 1 
ATOM 4927 C C   . ALA A 0 646 . -79.202  -30.513 90.869   1.00 35.90 646 A 1 
ATOM 4928 C CB  . ALA A 0 646 . -80.693  -29.438 92.677   1.00 35.90 646 A 1 
ATOM 4929 O O   . ALA A 0 646 . -79.002  -31.460 91.623   1.00 35.90 646 A 1 
ATOM 4930 N N   . ALA A 0 647 . -78.339  -30.173 89.896   1.00 38.32 647 A 1 
ATOM 4931 C CA  . ALA A 0 647 . -76.878  -30.281 90.063   1.00 38.32 647 A 1 
ATOM 4932 C C   . ALA A 0 647 . -76.071  -29.394 89.077   1.00 38.32 647 A 1 
ATOM 4933 C CB  . ALA A 0 647 . -76.417  -31.743 89.947   1.00 38.32 647 A 1 
ATOM 4934 O O   . ALA A 0 647 . -75.858  -29.775 87.934   1.00 38.32 647 A 1 
ATOM 4935 N N   . GLN A 0 648 . -75.536  -28.280 89.598   1.00 38.54 648 A 1 
ATOM 4936 C CA  . GLN A 0 648 . -74.259  -27.647 89.201   1.00 38.54 648 A 1 
ATOM 4937 C C   . GLN A 0 648 . -74.122  -26.982 87.804   1.00 38.54 648 A 1 
ATOM 4938 C CB  . GLN A 0 648 . -73.125  -28.626 89.572   1.00 38.54 648 A 1 
ATOM 4939 O O   . GLN A 0 648 . -74.969  -27.111 86.930   1.00 38.54 648 A 1 
ATOM 4940 C CG  . GLN A 0 648 . -71.840  -27.935 90.063   1.00 38.54 648 A 1 
ATOM 4941 C CD  . GLN A 0 648 . -71.015  -28.786 91.031   1.00 38.54 648 A 1 
ATOM 4942 N NE2 . GLN A 0 648 . -69.802  -28.381 91.328   1.00 38.54 648 A 1 
ATOM 4943 O OE1 . GLN A 0 648 . -71.430  -29.793 91.576   1.00 38.54 648 A 1 
ATOM 4944 N N   . GLN A 0 649 . -73.081  -26.150 87.658   1.00 32.12 649 A 1 
ATOM 4945 C CA  . GLN A 0 649 . -72.909  -25.148 86.593   1.00 32.12 649 A 1 
ATOM 4946 C C   . GLN A 0 649 . -71.668  -25.422 85.730   1.00 32.12 649 A 1 
ATOM 4947 C CB  . GLN A 0 649 . -72.703  -23.752 87.225   1.00 32.12 649 A 1 
ATOM 4948 O O   . GLN A 0 649 . -70.616  -25.756 86.274   1.00 32.12 649 A 1 
ATOM 4949 C CG  . GLN A 0 649 . -73.811  -23.244 88.159   1.00 32.12 649 A 1 
ATOM 4950 C CD  . GLN A 0 649 . -73.300  -22.092 89.022   1.00 32.12 649 A 1 
ATOM 4951 N NE2 . GLN A 0 649 . -73.538  -20.852 88.656   1.00 32.12 649 A 1 
ATOM 4952 O OE1 . GLN A 0 649 . -72.662  -22.297 90.041   1.00 32.12 649 A 1 
ATOM 4953 N N   . SER A 0 650 . -71.766  -25.133 84.432   1.00 34.77 650 A 1 
ATOM 4954 C CA  . SER A 0 650 . -70.678  -24.573 83.617   1.00 34.77 650 A 1 
ATOM 4955 C C   . SER A 0 650 . -71.294  -23.716 82.508   1.00 34.77 650 A 1 
ATOM 4956 C CB  . SER A 0 650 . -69.785  -25.652 83.000   1.00 34.77 650 A 1 
ATOM 4957 O O   . SER A 0 650 . -72.413  -24.004 82.076   1.00 34.77 650 A 1 
ATOM 4958 O OG  . SER A 0 650 . -68.590  -25.042 82.559   1.00 34.77 650 A 1 
ATOM 4959 N N   . GLY A 0 651 . -70.602  -22.661 82.080   1.00 30.48 651 A 1 
ATOM 4960 C CA  . GLY A 0 651 . -70.948  -21.943 80.851   1.00 30.48 651 A 1 
ATOM 4961 C C   . GLY A 0 651 . -70.506  -22.736 79.622   1.00 30.48 651 A 1 
ATOM 4962 O O   . GLY A 0 651 . -69.584  -23.544 79.728   1.00 30.48 651 A 1 
ATOM 4963 N N   . TYR A 0 652 . -71.175  -22.502 78.492   1.00 37.25 652 A 1 
ATOM 4964 C CA  . TYR A 0 652 . -70.718  -22.931 77.172   1.00 37.25 652 A 1 
ATOM 4965 C C   . TYR A 0 652 . -70.796  -21.742 76.216   1.00 37.25 652 A 1 
ATOM 4966 C CB  . TYR A 0 652 . -71.520  -24.130 76.649   1.00 37.25 652 A 1 
ATOM 4967 O O   . TYR A 0 652 . -71.841  -21.100 76.071   1.00 37.25 652 A 1 
ATOM 4968 C CG  . TYR A 0 652 . -71.299  -25.405 77.439   1.00 37.25 652 A 1 
ATOM 4969 C CD1 . TYR A 0 652 . -70.052  -26.058 77.375   1.00 37.25 652 A 1 
ATOM 4970 C CD2 . TYR A 0 652 . -72.321  -25.920 78.260   1.00 37.25 652 A 1 
ATOM 4971 C CE1 . TYR A 0 652 . -69.822  -27.220 78.135   1.00 37.25 652 A 1 
ATOM 4972 C CE2 . TYR A 0 652 . -72.097  -27.084 79.020   1.00 37.25 652 A 1 
ATOM 4973 O OH  . TYR A 0 652 . -70.627  -28.849 79.705   1.00 37.25 652 A 1 
ATOM 4974 C CZ  . TYR A 0 652 . -70.844  -27.732 78.960   1.00 37.25 652 A 1 
ATOM 4975 N N   . ASP A 0 653 . -69.655  -21.460 75.620   1.00 39.48 653 A 1 
ATOM 4976 C CA  . ASP A 0 653 . -69.367  -20.464 74.604   1.00 39.48 653 A 1 
ATOM 4977 C C   . ASP A 0 653 . -69.756  -20.987 73.208   1.00 39.48 653 A 1 
ATOM 4978 C CB  . ASP A 0 653 . -67.875  -20.041 74.684   1.00 39.48 653 A 1 
ATOM 4979 O O   . ASP A 0 653 . -69.893  -22.188 72.975   1.00 39.48 653 A 1 
ATOM 4980 C CG  . ASP A 0 653 . -66.963  -20.895 75.598   1.00 39.48 653 A 1 
ATOM 4981 O OD1 . ASP A 0 653 . -67.072  -22.148 75.563   1.00 39.48 653 A 1 
ATOM 4982 O OD2 . ASP A 0 653 . -66.293  -20.289 76.462   1.00 39.48 653 A 1 
ATOM 4983 N N   . ASN A 0 654 . -69.979  -20.066 72.266   1.00 36.69 654 A 1 
ATOM 4984 C CA  . ASN A 0 654 . -70.126  -20.389 70.844   1.00 36.69 654 A 1 
ATOM 4985 C C   . ASN A 0 654 . -68.936  -19.750 70.117   1.00 36.69 654 A 1 
ATOM 4986 C CB  . ASN A 0 654 . -71.483  -19.900 70.295   1.00 36.69 654 A 1 
ATOM 4987 O O   . ASN A 0 654 . -69.020  -18.593 69.703   1.00 36.69 654 A 1 
ATOM 4988 C CG  . ASN A 0 654 . -72.686  -20.641 70.846   1.00 36.69 654 A 1 
ATOM 4989 N ND2 . ASN A 0 654 . -73.299  -20.137 71.889   1.00 36.69 654 A 1 
ATOM 4990 O OD1 . ASN A 0 654 . -73.133  -21.652 70.337   1.00 36.69 654 A 1 
ATOM 4991 N N   . ASP A 0 655 . -67.820  -20.474 70.038   1.00 47.13 655 A 1 
ATOM 4992 C CA  . ASP A 0 655 . -66.520  -19.914 69.654   1.00 47.13 655 A 1 
ATOM 4993 C C   . ASP A 0 655 . -66.431  -19.487 68.179   1.00 47.13 655 A 1 
ATOM 4994 C CB  . ASP A 0 655 . -65.398  -20.911 69.991   1.00 47.13 655 A 1 
ATOM 4995 O O   . ASP A 0 655 . -66.251  -20.299 67.269   1.00 47.13 655 A 1 
ATOM 4996 C CG  . ASP A 0 655 . -65.029  -20.959 71.475   1.00 47.13 655 A 1 
ATOM 4997 O OD1 . ASP A 0 655 . -65.419  -20.014 72.195   1.00 47.13 655 A 1 
ATOM 4998 O OD2 . ASP A 0 655 . -64.301  -21.910 71.830   1.00 47.13 655 A 1 
ATOM 4999 N N   . GLU A 0 656 . -66.455  -18.175 67.937   1.00 44.50 656 A 1
[truncated: 75,813 more chars]
