# Supplementary material for: Self-assembling proteins compose the chemically resistant shell biomaterial of planktonic tintinnid ciliates
Source: Nat Commun. 2026 Jun 13;17:7507. doi: 10.1038/s41467-026-74402-4 (PMC13408134; doi:10.1038/s41467-026-74402-4)
Supplement: Supplementary file 6 — Supplementary Data 16 [file 41467_2026_74402_MOESM6_ESM.zip › AF2_structure_models/Tara_Unigene_30.cif]

data_0
#
_entry.id   0
#
_struct_asym.id          A
_struct_asym.entity_id   0
#
_entity_poly.entity_id        0
_entity_poly.type             polypeptide(L)
_entity_poly.pdbx_strand_id   A
#
_entity.id     0
_entity.type   polymer
#
loop_
_entity_poly_seq.entity_id
_entity_poly_seq.num
_entity_poly_seq.mon_id
0 1   MET 
0 2   LYS 
0 3   SER 
0 4   PHE 
0 5   ALA 
0 6   PHE 
0 7   ALA 
0 8   ALA 
0 9   ALA 
0 10  LEU 
0 11  VAL 
0 12  ALA 
0 13  VAL 
0 14  CYS 
0 15  SER 
0 16  ALA 
0 17  VAL 
0 18  ASP 
0 19  VAL 
0 20  GLU 
0 21  SER 
0 22  VAL 
0 23  GLY 
0 24  TYR 
0 25  GLY 
0 26  GLN 
0 27  SER 
0 28  GLY 
0 29  HIS 
0 30  ALA 
0 31  TYR 
0 32  ALA 
0 33  PRO 
0 34  ARG 
0 35  LYS 
0 36  PRO 
0 37  GLU 
0 38  PHE 
0 39  LYS 
0 40  VAL 
0 41  SER 
0 42  VAL 
0 43  LYS 
0 44  GLN 
0 45  SER 
0 46  LYS 
0 47  GLY 
0 48  GLY 
0 49  ALA 
0 50  GLN 
0 51  SER 
0 52  GLY 
0 53  ALA 
0 54  SER 
0 55  LYS 
0 56  ALA 
0 57  TYR 
0 58  GLY 
0 59  ALA 
0 60  ASP 
0 61  TYR 
0 62  GLN 
0 63  ARG 
0 64  ALA 
0 65  SER 
0 66  ALA 
0 67  SER 
0 68  ASP 
0 69  TRP 
0 70  ASP 
0 71  ALA 
0 72  TYR 
0 73  GLY 
0 74  ARG 
0 75  ASP 
0 76  GLN 
0 77  ASP 
0 78  LEU 
0 79  SER 
0 80  ILE 
0 81  LYS 
0 82  GLU 
0 83  SER 
0 84  TYR 
0 85  GLY 
0 86  ARG 
0 87  THR 
0 88  ASN 
0 89  ALA 
0 90  LYS 
0 91  SER 
0 92  TYR 
0 93  ALA 
0 94  ALA 
0 95  GLU 
0 96  SER 
0 97  TYR 
0 98  ASP 
0 99  GLU 
0 100 TRP 
0 101 ASP 
0 102 ASN 
0 103 LYS 
0 104 ASP 
0 105 ASP 
0 106 ASP 
0 107 LYS 
0 108 TRP 
0 109 GLY 
0 110 ALA 
0 111 GLN 
0 112 ALA 
0 113 TRP 
0 114 GLY 
0 115 LYS 
0 116 ASP 
0 117 ARG 
0 118 ASP 
0 119 VAL 
0 120 TYR 
0 121 GLY 
0 122 ALA 
0 123 SER 
0 124 SER 
0 125 TYR 
0 126 GLY 
0 127 LYS 
0 128 ALA 
0 129 ALA 
0 130 SER 
0 131 SER 
0 132 GLN 
0 133 ASP 
0 134 TYR 
0 135 GLY 
0 136 ALA 
0 137 GLN 
0 138 ASN 
0 139 TYR 
0 140 ALA 
0 141 GLY 
0 142 GLY 
0 143 SER 
0 144 ALA 
0 145 ALA 
0 146 SER 
0 147 ARG 
0 148 ALA 
0 149 GLN 
0 150 GLN 
0 151 GLY 
0 152 LYS 
0 153 GLY 
0 154 LYS 
0 155 GLY 
0 156 HIS 
0 157 SER 
0 158 GLN 
0 159 SER 
0 160 ALA 
0 161 SER 
0 162 ALA 
0 163 GLN 
0 164 TYR 
0 165 GLY 
0 166 ALA 
0 167 GLY 
0 168 ALA 
0 169 GLN 
0 170 GLY 
0 171 ASN 
0 172 VAL 
0 173 TRP 
0 174 LYS 
0 175 GLY 
0 176 ALA 
0 177 SER 
0 178 GLY 
0 179 ALA 
0 180 TYR 
0 181 GLY 
0 182 ALA 
0 183 ALA 
0 184 LYS 
0 185 GLY 
0 186 ALA 
0 187 TYR 
0 188 ASP 
0 189 ASN 
0 190 ASP 
0 191 ALA 
0 192 TRP 
0 193 ALA 
0 194 LYS 
0 195 GLN 
0 196 ALA 
0 197 TYR 
0 198 GLY 
0 199 SER 
0 200 ASP 
0 201 TYR 
0 202 ASP 
0 203 SER 
0 204 ARG 
0 205 TRP 
0 206 GLY 
0 207 LYS 
0 208 SER 
0 209 TYR 
0 210 ASP 
0 211 SER 
0 212 VAL 
0 213 GLU 
0 214 ALA 
0 215 LYS 
0 216 SER 
0 217 TYR 
0 218 SER 
0 219 ASN 
0 220 GLU 
0 221 ASN 
0 222 TYR 
0 223 ALA 
0 224 ARG 
0 225 GLN 
0 226 VAL 
0 227 ARG 
0 228 ALA 
0 229 ASP 
0 230 ASP 
0 231 ASP 
0 232 GLN 
0 233 TRP 
0 234 ALA 
0 235 GLU 
0 236 ASP 
0 237 TYR 
0 238 ASP 
0 239 ARG 
0 240 TYR 
0 241 ASP 
0 242 SER 
0 243 GLY 
0 244 ASP 
0 245 ALA 
0 246 ASP 
0 247 ALA 
0 248 TYR 
0 249 GLY 
0 250 ASN 
0 251 ALA 
0 252 ALA 
0 253 SER 
0 254 ARG 
0 255 TRP 
0 256 SER 
0 257 LYS 
0 258 ASN 
0 259 GLY 
0 260 LYS 
0 261 GLY 
0 262 GLY 
0 263 PRO 
0 264 GLY 
0 265 ARG 
0 266 TYR 
0 267 ASN 
0 268 ASN 
0 269 ALA 
0 270 GLY 
0 271 GLY 
0 272 LYS 
0 273 LYS 
0 274 ALA 
0 275 GLU 
0 276 TYR 
0 277 ASP 
0 278 GLY 
0 279 ALA 
0 280 SER 
0 281 ALA 
0 282 GLY 
0 283 TYR 
0 284 GLY 
0 285 ASN 
0 286 LYS 
0 287 TYR 
0 288 TRP 
0 289 GLY 
0 290 LYS 
0 291 SER 
0 292 ALA 
0 293 SER 
0 294 ASP 
0 295 TRP 
0 296 ASP 
0 297 ALA 
0 298 TRP 
0 299 GLY 
0 300 ARG 
0 301 ASP 
0 302 GLN 
0 303 ASP 
0 304 TYR 
0 305 ALA 
0 306 GLU 
0 307 ASP 
0 308 VAL 
0 309 SER 
0 310 TYR 
0 311 ASP 
0 312 LYS 
0 313 THR 
0 314 LEU 
0 315 ALA 
0 316 LYS 
0 317 SER 
0 318 TYR 
0 319 ALA 
0 320 ALA 
0 321 GLU 
0 322 SER 
0 323 TYR 
0 324 ASP 
0 325 GLU 
0 326 TRP 
0 327 ASP 
0 328 ASN 
0 329 ALA 
0 330 ASP 
0 331 ASP 
0 332 ASP 
0 333 LYS 
0 334 TRP 
0 335 GLY 
0 336 ALA 
0 337 GLN 
0 338 ALA 
0 339 TRP 
0 340 GLY 
0 341 LYS 
0 342 ASP 
0 343 ARG 
0 344 ASP 
0 345 VAL 
0 346 TYR 
0 347 GLY 
0 348 ALA 
0 349 SER 
0 350 SER 
0 351 TYR 
0 352 GLY 
0 353 GLN 
0 354 ALA 
0 355 ALA 
0 356 SER 
0 357 SER 
0 358 ALA 
0 359 ASP 
0 360 TYR 
0 361 ASP 
0 362 LYS 
0 363 TYR 
0 364 ASN 
0 365 ALA 
0 366 GLN 
0 367 GLY 
0 368 GLY 
0 369 GLY 
0 370 ALA 
0 371 ALA 
0 372 SER 
0 373 ARG 
0 374 TRP 
0 375 ALA 
0 376 GLY 
0 377 GLY 
0 378 GLN 
0 379 LYS 
0 380 LEU 
0 381 GLY 
0 382 TYR 
0 383 GLY 
0 384 GLN 
0 385 GLU 
0 386 SER 
0 387 ASP 
0 388 ALA 
0 389 ALA 
0 390 SER 
0 391 ARG 
0 392 GLN 
0 393 GLY 
0 394 ALA 
0 395 LYS 
0 396 GLY 
0 397 TYR 
0 398 GLY 
0 399 SER 
0 400 MET 
0 401 THR 
0 402 TRP 
0 403 GLN 
0 404 GLY 
0 405 ALA 
0 406 SER 
0 407 GLY 
0 408 ALA 
0 409 GLN 
0 410 GLN 
0 411 ALA 
0 412 ALA 
0 413 GLN 
0 414 GLY 
0 415 SER 
0 416 TYR 
0 417 ASP 
0 418 ASN 
0 419 ASP 
0 420 GLU 
0 421 TRP 
0 422 ALA 
0 423 LYS 
0 424 GLN 
0 425 ALA 
0 426 TYR 
0 427 GLY 
0 428 SER 
0 429 ASP 
0 430 TYR 
0 431 ASP 
0 432 SER 
0 433 ARG 
0 434 TRP 
0 435 GLY 
0 436 LYS 
0 437 SER 
0 438 TYR 
0 439 ASP 
0 440 SER 
0 441 VAL 
0 442 SER 
0 443 ALA 
0 444 LYS 
0 445 SER 
0 446 TYR 
0 447 ALA 
0 448 ASN 
0 449 GLU 
0 450 SER 
0 451 TYR 
0 452 ALA 
0 453 ARG 
0 454 LYS 
0 455 LEU 
0 456 ARG 
0 457 ALA 
0 458 ASP 
0 459 ASP 
0 460 ASP 
0 461 GLN 
0 462 TRP 
0 463 ALA 
0 464 GLU 
0 465 ASP 
0 466 TYR 
0 467 ASP 
0 468 ARG 
0 469 TYR 
0 470 ASP 
0 471 ASP 
0 472 LYS 
0 473 ASP 
0 474 GLY 
0 475 LYS 
0 476 GLY 
0 477 TYR 
0 478 GLY 
0 479 ALA 
0 480 ALA 
0 481 ALA 
0 482 SER 
0 483 GLN 
0 484 ALA 
0 485 THR 
0 486 LYS 
0 487 ASP 
0 488 ALA 
0 489 ASP 
0 490 LYS 
0 491 SER 
0 492 ILE 
0 493 GLY 
0 494 ASN 
0 495 ALA 
0 496 HIS 
0 497 GLY 
0 498 SER 
0 499 HIS 
0 500 GLY 
0 501 TYR 
0 502 GLY 
0 503 ALA 
0 504 TYR 
0 505 GLY 
0 506 ALA 
0 507 THR 
0 508 THR 
0 509 THR 
0 510 LYS 
0 511 GLY 
0 512 GLY 
0 513 ALA 
0 514 ARG 
0 515 GLN 
0 516 GLY 
0 517 ALA 
0 518 SER 
0 519 LYS 
0 520 ALA 
0 521 GLY 
0 522 TYR 
0 523 GLY 
0 524 ASN 
0 525 ARG 
0 526 MET 
0 527 ALA 
0 528 ARG 
0 529 SER 
0 530 ALA 
0 531 SER 
0 532 ASP 
0 533 PHE 
0 534 ASP 
0 535 ALA 
0 536 TRP 
0 537 GLY 
0 538 ARG 
0 539 ASP 
0 540 GLN 
0 541 ASP 
0 542 LEU 
0 543 SER 
0 544 ILE 
0 545 ASP 
0 546 GLU 
0 547 SER 
0 548 TYR 
0 549 ASP 
0 550 GLN 
0 551 THR 
0 552 TRP 
0 553 ALA 
0 554 LYS 
0 555 SER 
0 556 TYR 
0 557 ASP 
0 558 ALA 
0 559 GLU 
0 560 SER 
0 561 TYR 
0 562 ASP 
0 563 GLU 
0 564 TRP 
0 565 ASP 
0 566 ASN 
0 567 LYS 
0 568 ASP 
0 569 ASP 
0 570 ASP 
0 571 LYS 
0 572 TRP 
0 573 GLY 
0 574 ALA 
0 575 GLN 
0 576 ALA 
0 577 TRP 
0 578 GLY 
0 579 LYS 
0 580 ASP 
0 581 ARG 
0 582 ASP 
0 583 ILE 
0 584 TYR 
0 585 GLY 
0 586 ALA 
0 587 SER 
0 588 SER 
0 589 VAL 
0 590 GLY 
0 591 GLN 
0 592 ALA 
0 593 ALA 
0 594 SER 
0 595 GLU 
0 596 ALA 
0 597 ASP 
0 598 TRP 
0 599 ASP 
0 600 GLY 
0 601 TYR 
0 602 GLY 
0 603 ARG 
0 604 GLN 
0 605 GLY 
0 606 ALA 
0 607 GLN 
0 608 ALA 
0 609 ALA 
0 610 SER 
0 611 SER 
0 612 GLU 
0 613 GLY 
0 614 ARG 
0 615 LYS 
0 616 THR 
0 617 GLN 
0 618 THR 
0 619 VAL 
0 620 GLN 
0 621 TYR 
0 622 ALA 
0 623 PRO 
0 624 GLN 
0 625 GLY 
0 626 TYR 
0 627 GLY 
0 628 HIS 
0 629 GLY 
0 630 GLY 
0 631 TYR 
0 632 GLY 
0 633 GLN 
0 634 ALA 
0 635 HIS 
0 636 GLY 
0 637 GLY 
0 638 HIS 
0 639 ALA 
0 640 ARG 
0 641 GLN 
0 642 GLN 
0 643 VAL 
0 644 THR 
0 645 ALA 
0 646 ALA 
0 647 HIS 
0 648 GLN 
0 649 GLN 
0 650 ALA 
0 651 ALA 
0 652 ALA 
0 653 ALA 
0 654 ALA 
0 655 ALA 
0 656 GLN 
0 657 ARG 
0 658 TYR 
0 659 GLY 
0 660 GLU 
0 661 LYS 
0 662 ASP 
0 663 HIS 
0 664 ASP 
0 665 LEU 
0 666 ALA 
0 667 SER 
0 668 ARG 
0 669 GLY 
0 670 ARG 
0 671 ALA 
0 672 ALA 
0 673 ALA 
0 674 ARG 
0 675 ALA 
0 676 GLY 
0 677 TYR 
0 678 ASP 
0 679 ASN 
0 680 ASP 
0 681 GLU 
0 682 TRP 
0 683 ALA 
0 684 LYS 
0 685 GLN 
0 686 ALA 
0 687 TYR 
0 688 GLY 
0 689 SER 
0 690 ASP 
0 691 TYR 
0 692 ASP 
0 693 SER 
0 694 ARG 
0 695 TRP 
0 696 GLY 
0 697 LYS 
0 698 SER 
0 699 TYR 
0 700 ASP 
0 701 SER 
0 702 VAL 
0 703 ASN 
0 704 ALA 
0 705 LYS 
0 706 SER 
0 707 TYR 
0 708 ASP 
0 709 ASN 
0 710 GLU 
0 711 GLN 
0 712 TYR 
0 713 ALA 
0 714 ARG 
0 715 ALA 
0 716 ILE 
0 717 GLN 
0 718 ALA 
0 719 ASP 
0 720 ASP 
0 721 ASP 
0 722 GLN 
0 723 TRP 
0 724 ALA 
0 725 GLU 
0 726 ASP 
0 727 TYR 
0 728 ASP 
0 729 ARG 
0 730 TYR 
0 731 ASP 
0 732 ASP 
0 733 ARG 
0 734 ASP 
0 735 ALA 
0 736 THR 
0 737 GLY 
0 738 TYR 
0 739 GLY 
0 740 ARG 
0 741 ALA 
0 742 ALA 
0 743 SER 
0 744 ALA 
0 745 ALA 
0 746 ALA 
0 747 LYS 
0 748 ALA 
0 749 PRO 
0 750 VAL 
0 751 LYS 
0 752 THR 
0 753 THR 
0 754 TYR 
0 755 SER 
0 756 VAL 
0 757 GLN 
0 758 PRO 
0 759 VAL 
0 760 TYR 
0 761 ARG 
0 762 GLY 
0 763 TRP 
#
loop_
_chem_comp.id
_chem_comp.type
_chem_comp.name
ALA 'L-peptide linking' ALANINE         
ARG 'L-peptide linking' ARGININE        
ASN 'L-peptide linking' ASPARAGINE      
ASP 'L-peptide linking' 'ASPARTIC ACID' 
CYS 'L-peptide linking' CYSTEINE        
GLN 'L-peptide linking' GLUTAMINE       
GLU 'L-peptide linking' 'GLUTAMIC ACID' 
HIS 'L-peptide linking' HISTIDINE       
ILE 'L-peptide linking' ISOLEUCINE      
LEU 'L-peptide linking' LEUCINE         
LYS 'L-peptide linking' LYSINE          
MET 'L-peptide linking' METHIONINE      
PHE 'L-peptide linking' PHENYLALANINE   
PRO 'L-peptide linking' PROLINE         
SER 'L-peptide linking' SERINE          
THR 'L-peptide linking' THREONINE       
TRP 'L-peptide linking' TRYPTOPHAN      
TYR 'L-peptide linking' TYROSINE        
VAL 'L-peptide linking' VALINE          
GLY 'peptide linking'   GLYCINE         
#
loop_
_atom_site.group_PDB
_atom_site.id
_atom_site.type_symbol
_atom_site.label_atom_id
_atom_site.label_alt_id
_atom_site.label_comp_id
_atom_site.label_asym_id
_atom_site.label_entity_id
_atom_site.label_seq_id
_atom_site.pdbx_PDB_ins_code
_atom_site.Cartn_x
_atom_site.Cartn_y
_atom_site.Cartn_z
_atom_site.occupancy
_atom_site.B_iso_or_equiv
_atom_site.auth_seq_id
_atom_site.auth_asym_id
_atom_site.pdbx_PDB_model_num
ATOM 1    N N   . MET A 0 1   . 18.866  -14.609 -14.611  1.00 32.81 1   A 1 
ATOM 2    C CA  . MET A 0 1   . 19.428  -15.006 -15.924  1.00 32.81 1   A 1 
ATOM 3    C C   . MET A 0 1   . 18.372  -15.754 -16.732  1.00 32.81 1   A 1 
ATOM 4    C CB  . MET A 0 1   . 20.671  -15.903 -15.766  1.00 32.81 1   A 1 
ATOM 5    O O   . MET A 0 1   . 18.198  -16.948 -16.517  1.00 32.81 1   A 1 
ATOM 6    C CG  . MET A 0 1   . 21.878  -15.202 -15.142  1.00 32.81 1   A 1 
ATOM 7    S SD  . MET A 0 1   . 23.243  -16.358 -14.868  1.00 32.81 1   A 1 
ATOM 8    C CE  . MET A 0 1   . 24.470  -15.242 -14.136  1.00 32.81 1   A 1 
ATOM 9    N N   . LYS A 0 2   . 17.638  -15.044 -17.594  1.00 32.51 2   A 1 
ATOM 10   C CA  . LYS A 0 2   . 16.822  -15.567 -18.708  1.00 32.51 2   A 1 
ATOM 11   C C   . LYS A 0 2   . 16.244  -14.353 -19.434  1.00 32.51 2   A 1 
ATOM 12   C CB  . LYS A 0 2   . 15.684  -16.501 -18.226  1.00 32.51 2   A 1 
ATOM 13   O O   . LYS A 0 2   . 15.283  -13.763 -18.958  1.00 32.51 2   A 1 
ATOM 14   C CG  . LYS A 0 2   . 15.983  -17.960 -18.603  1.00 32.51 2   A 1 
ATOM 15   C CD  . LYS A 0 2   . 15.004  -18.923 -17.925  1.00 32.51 2   A 1 
ATOM 16   C CE  . LYS A 0 2   . 15.385  -20.363 -18.279  1.00 32.51 2   A 1 
ATOM 17   N NZ  . LYS A 0 2   . 14.465  -21.337 -17.643  1.00 32.51 2   A 1 
ATOM 18   N N   . SER A 0 3   . 16.900  -13.940 -20.508  1.00 29.88 3   A 1 
ATOM 19   C CA  . SER A 0 3   . 16.406  -12.905 -21.410  1.00 29.88 3   A 1 
ATOM 20   C C   . SER A 0 3   . 15.301  -13.473 -22.303  1.00 29.88 3   A 1 
ATOM 21   C CB  . SER A 0 3   . 17.564  -12.337 -22.250  1.00 29.88 3   A 1 
ATOM 22   O O   . SER A 0 3   . 15.349  -14.638 -22.697  1.00 29.88 3   A 1 
ATOM 23   O OG  . SER A 0 3   . 18.535  -13.333 -22.545  1.00 29.88 3   A 1 
ATOM 24   N N   . PHE A 0 4   . 14.323  -12.633 -22.627  1.00 34.96 4   A 1 
ATOM 25   C CA  . PHE A 0 4   . 13.364  -12.843 -23.705  1.00 34.96 4   A 1 
ATOM 26   C C   . PHE A 0 4   . 13.212  -11.512 -24.433  1.00 34.96 4   A 1 
ATOM 27   C CB  . PHE A 0 4   . 12.008  -13.318 -23.157  1.00 34.96 4   A 1 
ATOM 28   O O   . PHE A 0 4   . 12.803  -10.532 -23.819  1.00 34.96 4   A 1 
ATOM 29   C CG  . PHE A 0 4   . 11.905  -14.815 -22.948  1.00 34.96 4   A 1 
ATOM 30   C CD1 . PHE A 0 4   . 11.603  -15.648 -24.041  1.00 34.96 4   A 1 
ATOM 31   C CD2 . PHE A 0 4   . 12.088  -15.377 -21.671  1.00 34.96 4   A 1 
ATOM 32   C CE1 . PHE A 0 4   . 11.478  -17.037 -23.860  1.00 34.96 4   A 1 
ATOM 33   C CE2 . PHE A 0 4   . 11.959  -16.767 -21.487  1.00 34.96 4   A 1 
ATOM 34   C CZ  . PHE A 0 4   . 11.653  -17.597 -22.582  1.00 34.96 4   A 1 
ATOM 35   N N   . ALA A 0 5   . 13.549  -11.491 -25.719  1.00 31.51 5   A 1 
ATOM 36   C CA  . ALA A 0 5   . 13.144  -10.426 -26.624  1.00 31.51 5   A 1 
ATOM 37   C C   . ALA A 0 5   . 11.848  -10.853 -27.324  1.00 31.51 5   A 1 
ATOM 38   C CB  . ALA A 0 5   . 14.280  -10.150 -27.617  1.00 31.51 5   A 1 
ATOM 39   O O   . ALA A 0 5   . 11.663  -12.040 -27.612  1.00 31.51 5   A 1 
ATOM 40   N N   . PHE A 0 6   . 10.970  -9.898  -27.619  1.00 30.79 6   A 1 
ATOM 41   C CA  . PHE A 0 6   . 9.846   -10.104 -28.525  1.00 30.79 6   A 1 
ATOM 42   C C   . PHE A 0 6   . 9.562   -8.798  -29.264  1.00 30.79 6   A 1 
ATOM 43   C CB  . PHE A 0 6   . 8.614   -10.622 -27.768  1.00 30.79 6   A 1 
ATOM 44   O O   . PHE A 0 6   . 9.492   -7.749  -28.635  1.00 30.79 6   A 1 
ATOM 45   C CG  . PHE A 0 6   . 7.861   -11.658 -28.574  1.00 30.79 6   A 1 
ATOM 46   C CD1 . PHE A 0 6   . 6.903   -11.265 -29.526  1.00 30.79 6   A 1 
ATOM 47   C CD2 . PHE A 0 6   . 8.182   -13.020 -28.424  1.00 30.79 6   A 1 
ATOM 48   C CE1 . PHE A 0 6   . 6.259   -12.234 -30.315  1.00 30.79 6   A 1 
ATOM 49   C CE2 . PHE A 0 6   . 7.536   -13.991 -29.210  1.00 30.79 6   A 1 
ATOM 50   C CZ  . PHE A 0 6   . 6.573   -13.597 -30.156  1.00 30.79 6   A 1 
ATOM 51   N N   . ALA A 0 7   . 9.446   -8.863  -30.589  1.00 33.07 7   A 1 
ATOM 52   C CA  . ALA A 0 7   . 9.328   -7.678  -31.431  1.00 33.07 7   A 1 
ATOM 53   C C   . ALA A 0 7   . 7.863   -7.283  -31.684  1.00 33.07 7   A 1 
ATOM 54   C CB  . ALA A 0 7   . 10.089  -7.934  -32.739  1.00 33.07 7   A 1 
ATOM 55   O O   . ALA A 0 7   . 6.993   -8.152  -31.724  1.00 33.07 7   A 1 
ATOM 56   N N   . ALA A 0 8   . 7.659   -5.977  -31.887  1.00 32.60 8   A 1 
ATOM 57   C CA  . ALA A 0 8   . 6.621   -5.288  -32.667  1.00 32.60 8   A 1 
ATOM 58   C C   . ALA A 0 8   . 5.257   -5.982  -32.922  1.00 32.60 8   A 1 
ATOM 59   C CB  . ALA A 0 8   . 7.276   -4.899  -34.003  1.00 32.60 8   A 1 
ATOM 60   O O   . ALA A 0 8   . 5.181   -7.031  -33.562  1.00 32.60 8   A 1 
ATOM 61   N N   . ALA A 0 9   . 4.150   -5.255  -32.688  1.00 32.66 9   A 1 
ATOM 62   C CA  . ALA A 0 9   . 3.659   -4.324  -33.724  1.00 32.66 9   A 1 
ATOM 63   C C   . ALA A 0 9   . 2.299   -3.635  -33.416  1.00 32.66 9   A 1 
ATOM 64   C CB  . ALA A 0 9   . 3.519   -5.046  -35.082  1.00 32.66 9   A 1 
ATOM 65   O O   . ALA A 0 9   . 1.361   -4.270  -32.941  1.00 32.66 9   A 1 
ATOM 66   N N   . LEU A 0 10  . 2.174   -2.409  -33.954  1.00 27.84 10  A 1 
ATOM 67   C CA  . LEU A 0 10  . 1.005   -1.854  -34.673  1.00 27.84 10  A 1 
ATOM 68   C C   . LEU A 0 10  . -0.082  -1.013  -33.944  1.00 27.84 10  A 1 
ATOM 69   C CB  . LEU A 0 10  . 0.355   -2.942  -35.569  1.00 27.84 10  A 1 
ATOM 70   O O   . LEU A 0 10  . -0.630  -1.383  -32.915  1.00 27.84 10  A 1 
ATOM 71   C CG  . LEU A 0 10  . -0.131  -2.454  -36.945  1.00 27.84 10  A 1 
ATOM 72   C CD1 . LEU A 0 10  . 1.038   -2.241  -37.910  1.00 27.84 10  A 1 
ATOM 73   C CD2 . LEU A 0 10  . -1.072  -3.486  -37.568  1.00 27.84 10  A 1 
ATOM 74   N N   . VAL A 0 11  . -0.521  0.012   -34.697  1.00 32.55 11  A 1 
ATOM 75   C CA  . VAL A 0 11  . -1.755  0.836   -34.621  1.00 32.55 11  A 1 
ATOM 76   C C   . VAL A 0 11  . -1.751  2.037   -33.664  1.00 32.55 11  A 1 
ATOM 77   C CB  . VAL A 0 11  . -3.065  0.021   -34.488  1.00 32.55 11  A 1 
ATOM 78   O O   . VAL A 0 11  . -2.031  1.926   -32.477  1.00 32.55 11  A 1 
ATOM 79   C CG1 . VAL A 0 11  . -4.279  0.908   -34.818  1.00 32.55 11  A 1 
ATOM 80   C CG2 . VAL A 0 11  . -3.143  -1.172  -35.451  1.00 32.55 11  A 1 
ATOM 81   N N   . ALA A 0 12  . -1.601  3.229   -34.252  1.00 29.38 12  A 1 
ATOM 82   C CA  . ALA A 0 12  . -1.907  4.512   -33.622  1.00 29.38 12  A 1 
ATOM 83   C C   . ALA A 0 12  . -3.384  4.919   -33.808  1.00 29.38 12  A 1 
ATOM 84   C CB  . ALA A 0 12  . -0.978  5.574   -34.227  1.00 29.38 12  A 1 
ATOM 85   O O   . ALA A 0 12  . -3.969  4.682   -34.868  1.00 29.38 12  A 1 
ATOM 86   N N   . VAL A 0 13  . -3.950  5.633   -32.826  1.00 31.56 13  A 1 
ATOM 87   C CA  . VAL A 0 13  . -5.153  6.472   -32.988  1.00 31.56 13  A 1 
ATOM 88   C C   . VAL A 0 13  . -4.985  7.755   -32.173  1.00 31.56 13  A 1 
ATOM 89   C CB  . VAL A 0 13  . -6.457  5.757   -32.560  1.00 31.56 13  A 1 
ATOM 90   O O   . VAL A 0 13  . -5.013  7.722   -30.946  1.00 31.56 13  A 1 
ATOM 91   C CG1 . VAL A 0 13  . -7.678  6.680   -32.728  1.00 31.56 13  A 1 
ATOM 92   C CG2 . VAL A 0 13  . -6.741  4.497   -33.388  1.00 31.56 13  A 1 
ATOM 93   N N   . CYS A 0 14  . -4.877  8.902   -32.845  1.00 27.97 14  A 1 
ATOM 94   C CA  . CYS A 0 14  . -4.995  10.202  -32.184  1.00 27.97 14  A 1 
ATOM 95   C C   . CYS A 0 14  . -6.474  10.543  -31.955  1.00 27.97 14  A 1 
ATOM 96   C CB  . CYS A 0 14  . -4.311  11.295  -33.020  1.00 27.97 14  A 1 
ATOM 97   O O   . CYS A 0 14  . -7.301  10.393  -32.856  1.00 27.97 14  A 1 
ATOM 98   S SG  . CYS A 0 14  . -2.557  10.897  -33.253  1.00 27.97 14  A 1 
ATOM 99   N N   . SER A 0 15  . -6.819  11.061  -30.779  1.00 36.22 15  A 1 
ATOM 100  C CA  . SER A 0 15  . -8.121  11.685  -30.508  1.00 36.22 15  A 1 
ATOM 101  C C   . SER A 0 15  . -7.950  12.739  -29.419  1.00 36.22 15  A 1 
ATOM 102  C CB  . SER A 0 15  . -9.154  10.633  -30.087  1.00 36.22 15  A 1 
ATOM 103  O O   . SER A 0 15  . -7.788  12.405  -28.250  1.00 36.22 15  A 1 
ATOM 104  O OG  . SER A 0 15  . -9.518  9.860   -31.215  1.00 36.22 15  A 1 
ATOM 105  N N   . ALA A 0 16  . -7.939  14.012  -29.814  1.00 29.82 16  A 1 
ATOM 106  C CA  . ALA A 0 16  . -7.857  15.126  -28.876  1.00 29.82 16  A 1 
ATOM 107  C C   . ALA A 0 16  . -9.210  15.357  -28.187  1.00 29.82 16  A 1 
ATOM 108  C CB  . ALA A 0 16  . -7.378  16.375  -29.625  1.00 29.82 16  A 1 
ATOM 109  O O   . ALA A 0 16  . -10.255 15.309  -28.838  1.00 29.82 16  A 1 
ATOM 110  N N   . VAL A 0 17  . -9.173  15.654  -26.887  1.00 35.06 17  A 1 
ATOM 111  C CA  . VAL A 0 17  . -10.313 16.164  -26.117  1.00 35.06 17  A 1 
ATOM 112  C C   . VAL A 0 17  . -9.801  17.276  -25.209  1.00 35.06 17  A 1 
ATOM 113  C CB  . VAL A 0 17  . -11.004 15.056  -25.289  1.00 35.06 17  A 1 
ATOM 114  O O   . VAL A 0 17  . -9.042  17.016  -24.278  1.00 35.06 17  A 1 
ATOM 115  C CG1 . VAL A 0 17  . -12.199 15.615  -24.503  1.00 35.06 17  A 1 
ATOM 116  C CG2 . VAL A 0 17  . -11.537 13.920  -26.175  1.00 35.06 17  A 1 
ATOM 117  N N   . ASP A 0 18  . -10.215 18.512  -25.479  1.00 31.62 18  A 1 
ATOM 118  C CA  . ASP A 0 18  . -10.005 19.634  -24.568  1.00 31.62 18  A 1 
ATOM 119  C C   . ASP A 0 18  . -10.835 19.445  -23.289  1.00 31.62 18  A 1 
ATOM 120  C CB  . ASP A 0 18  . -10.411 20.953  -25.244  1.00 31.62 18  A 1 
ATOM 121  O O   . ASP A 0 18  . -12.030 19.146  -23.352  1.00 31.62 18  A 1 
ATOM 122  C CG  . ASP A 0 18  . -9.562  21.271  -26.474  1.00 31.62 18  A 1 
ATOM 123  O OD1 . ASP A 0 18  . -8.396  21.678  -26.278  1.00 31.62 18  A 1 
ATOM 124  O OD2 . ASP A 0 18  . -10.091 21.103  -27.597  1.00 31.62 18  A 1 
ATOM 125  N N   . VAL A 0 19  . -10.228 19.688  -22.124  1.00 34.78 19  A 1 
ATOM 126  C CA  . VAL A 0 19  . -10.952 19.879  -20.859  1.00 34.78 19  A 1 
ATOM 127  C C   . VAL A 0 19  . -10.395 21.113  -20.158  1.00 34.78 19  A 1 
ATOM 128  C CB  . VAL A 0 19  . -10.909 18.634  -19.946  1.00 34.78 19  A 1 
ATOM 129  O O   . VAL A 0 19  . -9.294  21.101  -19.612  1.00 34.78 19  A 1 
ATOM 130  C CG1 . VAL A 0 19  . -11.700 18.876  -18.651  1.00 34.78 19  A 1 
ATOM 131  C CG2 . VAL A 0 19  . -11.528 17.405  -20.627  1.00 34.78 19  A 1 
ATOM 132  N N   . GLU A 0 20  . -11.173 22.193  -20.163  1.00 31.75 20  A 1 
ATOM 133  C CA  . GLU A 0 20  . -10.873 23.401  -19.397  1.00 31.75 20  A 1 
ATOM 134  C C   . GLU A 0 20  . -11.046 23.132  -17.891  1.00 31.75 20  A 1 
ATOM 135  C CB  . GLU A 0 20  . -11.813 24.548  -19.814  1.00 31.75 20  A 1 
ATOM 136  O O   . GLU A 0 20  . -12.149 22.833  -17.432  1.00 31.75 20  A 1 
ATOM 137  C CG  . GLU A 0 20  . -11.726 24.962  -21.290  1.00 31.75 20  A 1 
ATOM 138  C CD  . GLU A 0 20  . -12.705 26.111  -21.594  1.00 31.75 20  A 1 
ATOM 139  O OE1 . GLU A 0 20  . -12.233 27.192  -22.017  1.00 31.75 20  A 1 
ATOM 140  O OE2 . GLU A 0 20  . -13.923 25.918  -21.372  1.00 31.75 20  A 1 
ATOM 141  N N   . SER A 0 21  . -9.990  23.303  -17.090  1.00 34.68 21  A 1 
ATOM 142  C CA  . SER A 0 21  . -10.103 23.346  -15.625  1.00 34.68 21  A 1 
ATOM 143  C C   . SER A 0 21  . -9.942  24.782  -15.119  1.00 34.68 21  A 1 
ATOM 144  C CB  . SER A 0 21  . -9.127  22.368  -14.958  1.00 34.68 21  A 1 
ATOM 145  O O   . SER A 0 21  . -8.826  25.291  -14.988  1.00 34.68 21  A 1 
ATOM 146  O OG  . SER A 0 21  . -7.787  22.766  -15.156  1.00 34.68 21  A 1 
ATOM 147  N N   . VAL A 0 22  . -11.062 25.451  -14.833  1.00 38.64 22  A 1 
ATOM 148  C CA  . VAL A 0 22  . -11.063 26.806  -14.256  1.00 38.64 22  A 1 
ATOM 149  C C   . VAL A 0 22  . -10.487 26.751  -12.837  1.00 38.64 22  A 1 
ATOM 150  C CB  . VAL A 0 22  . -12.467 27.439  -14.282  1.00 38.64 22  A 1 
ATOM 151  O O   . VAL A 0 22  . -10.928 25.958  -12.008  1.00 38.64 22  A 1 
ATOM 152  C CG1 . VAL A 0 22  . -12.429 28.891  -13.786  1.00 38.64 22  A 1 
ATOM 153  C CG2 . VAL A 0 22  . -13.045 27.452  -15.705  1.00 38.64 22  A 1 
ATOM 154  N N   . GLY A 0 23  . -9.453  27.552  -12.581  1.00 30.26 23  A 1 
ATOM 155  C CA  . GLY A 0 23  . -8.559  27.328  -11.444  1.00 30.26 23  A 1 
ATOM 156  C C   . GLY A 0 23  . -9.079  27.758  -10.069  1.00 30.26 23  A 1 
ATOM 157  O O   . GLY A 0 23  . -10.027 28.529  -9.933   1.00 30.26 23  A 1 
ATOM 158  N N   . TYR A 0 24  . -8.333  27.342  -9.045   1.00 37.53 24  A 1 
ATOM 159  C CA  . TYR A 0 24  . -8.273  28.007  -7.745   1.00 37.53 24  A 1 
ATOM 160  C C   . TYR A 0 24  . -6.830  28.453  -7.492   1.00 37.53 24  A 1 
ATOM 161  C CB  . TYR A 0 24  . -8.819  27.104  -6.629   1.00 37.53 24  A 1 
ATOM 162  O O   . TYR A 0 24  . -5.892  27.682  -7.683   1.00 37.53 24  A 1 
ATOM 163  C CG  . TYR A 0 24  . -10.091 27.659  -6.022   1.00 37.53 24  A 1 
ATOM 164  C CD1 . TYR A 0 24  . -10.037 28.412  -4.833   1.00 37.53 24  A 1 
ATOM 165  C CD2 . TYR A 0 24  . -11.319 27.466  -6.681   1.00 37.53 24  A 1 
ATOM 166  C CE1 . TYR A 0 24  . -11.216 28.963  -4.294   1.00 37.53 24  A 1 
ATOM 167  C CE2 . TYR A 0 24  . -12.500 28.013  -6.145   1.00 37.53 24  A 1 
ATOM 168  O OH  . TYR A 0 24  . -13.592 29.289  -4.435   1.00 37.53 24  A 1 
ATOM 169  C CZ  . TYR A 0 24  . -12.451 28.760  -4.950   1.00 37.53 24  A 1 
ATOM 170  N N   . GLY A 0 25  . -6.640  29.718  -7.117   1.00 31.41 25  A 1 
ATOM 171  C CA  . GLY A 0 25  . -5.309  30.297  -6.941   1.00 31.41 25  A 1 
ATOM 172  C C   . GLY A 0 25  . -4.800  30.185  -5.506   1.00 31.41 25  A 1 
ATOM 173  O O   . GLY A 0 25  . -5.541  30.462  -4.565   1.00 31.41 25  A 1 
ATOM 174  N N   . GLN A 0 26  . -3.507  29.899  -5.344   1.00 33.83 26  A 1 
ATOM 175  C CA  . GLN A 0 26  . -2.783  30.163  -4.101   1.00 33.83 26  A 1 
ATOM 176  C C   . GLN A 0 26  . -1.467  30.893  -4.397   1.00 33.83 26  A 1 
ATOM 177  C CB  . GLN A 0 26  . -2.630  28.878  -3.272   1.00 33.83 26  A 1 
ATOM 178  O O   . GLN A 0 26  . -0.827  30.687  -5.426   1.00 33.83 26  A 1 
ATOM 179  C CG  . GLN A 0 26  . -2.203  29.193  -1.826   1.00 33.83 26  A 1 
ATOM 180  C CD  . GLN A 0 26  . -2.408  28.035  -0.851   1.00 33.83 26  A 1 
ATOM 181  N NE2 . GLN A 0 26  . -2.013  28.185  0.393    1.00 33.83 26  A 1 
ATOM 182  O OE1 . GLN A 0 26  . -2.938  26.986  -1.161   1.00 33.83 26  A 1 
ATOM 183  N N   . SER A 0 27  . -1.106  31.831  -3.525   1.00 30.34 27  A 1 
ATOM 184  C CA  . SER A 0 27  . -0.062  32.826  -3.770   1.00 30.34 27  A 1 
ATOM 185  C C   . SER A 0 27  . 1.350   32.315  -3.469   1.00 30.34 27  A 1 
ATOM 186  C CB  . SER A 0 27  . -0.355  34.052  -2.898   1.00 30.34 27  A 1 
ATOM 187  O O   . SER A 0 27  . 1.662   32.040  -2.310   1.00 30.34 27  A 1 
ATOM 188  O OG  . SER A 0 27  . -0.482  33.658  -1.543   1.00 30.34 27  A 1 
ATOM 189  N N   . GLY A 0 28  . 2.238   32.318  -4.467   1.00 29.51 28  A 1 
ATOM 190  C CA  . GLY A 0 28  . 3.678   32.142  -4.258   1.00 29.51 28  A 1 
ATOM 191  C C   . GLY A 0 28  . 4.474   31.922  -5.550   1.00 29.51 28  A 1 
ATOM 192  O O   . GLY A 0 28  . 3.993   31.294  -6.480   1.00 29.51 28  A 1 
ATOM 193  N N   . HIS A 0 29  . 5.712   32.424  -5.580   1.00 31.28 29  A 1 
ATOM 194  C CA  . HIS A 0 29  . 6.798   31.961  -6.463   1.00 31.28 29  A 1 
ATOM 195  C C   . HIS A 0 29  . 6.573   31.956  -7.990   1.00 31.28 29  A 1 
ATOM 196  C CB  . HIS A 0 29  . 7.352   30.633  -5.923   1.00 31.28 29  A 1 
ATOM 197  O O   . HIS A 0 29  . 6.875   30.981  -8.670   1.00 31.28 29  A 1 
ATOM 198  C CG  . HIS A 0 29  . 7.758   30.757  -4.479   1.00 31.28 29  A 1 
ATOM 199  C CD2 . HIS A 0 29  . 6.980   30.461  -3.392   1.00 31.28 29  A 1 
ATOM 200  N ND1 . HIS A 0 29  . 8.921   31.322  -4.008   1.00 31.28 29  A 1 
ATOM 201  C CE1 . HIS A 0 29  . 8.844   31.369  -2.668   1.00 31.28 29  A 1 
ATOM 202  N NE2 . HIS A 0 29  . 7.668   30.881  -2.251   1.00 31.28 29  A 1 
ATOM 203  N N   . ALA A 0 30  . 6.230   33.109  -8.572   1.00 29.58 30  A 1 
ATOM 204  C CA  . ALA A 0 30  . 6.429   33.353  -10.008  1.00 29.58 30  A 1 
ATOM 205  C C   . ALA A 0 30  . 7.901   33.702  -10.348  1.00 29.58 30  A 1 
ATOM 206  C CB  . ALA A 0 30  . 5.414   34.399  -10.489  1.00 29.58 30  A 1 
ATOM 207  O O   . ALA A 0 30  . 8.190   34.765  -10.903  1.00 29.58 30  A 1 
ATOM 208  N N   . TYR A 0 31  . 8.849   32.816  -10.016  1.00 37.20 31  A 1 
ATOM 209  C CA  . TYR A 0 31  . 10.230  32.899  -10.519  1.00 37.20 31  A 1 
ATOM 210  C C   . TYR A 0 31  . 10.284  32.353  -11.955  1.00 37.20 31  A 1 
ATOM 211  C CB  . TYR A 0 31  . 11.237  32.239  -9.552   1.00 37.20 31  A 1 
ATOM 212  O O   . TYR A 0 31  . 10.780  31.263  -12.217  1.00 37.20 31  A 1 
ATOM 213  C CG  . TYR A 0 31  . 12.077  33.237  -8.773   1.00 37.20 31  A 1 
ATOM 214  C CD1 . TYR A 0 31  . 13.196  33.840  -9.383   1.00 37.20 31  A 1 
ATOM 215  C CD2 . TYR A 0 31  . 11.754  33.548  -7.439   1.00 37.20 31  A 1 
ATOM 216  C CE1 . TYR A 0 31  . 13.990  34.751  -8.660   1.00 37.20 31  A 1 
ATOM 217  C CE2 . TYR A 0 31  . 12.551  34.453  -6.708   1.00 37.20 31  A 1 
ATOM 218  O OH  . TYR A 0 31  . 14.444  35.932  -6.624   1.00 37.20 31  A 1 
ATOM 219  C CZ  . TYR A 0 31  . 13.672  35.057  -7.320   1.00 37.20 31  A 1 
ATOM 220  N N   . ALA A 0 32  . 9.745   33.123  -12.903  1.00 35.88 32  A 1 
ATOM 221  C CA  . ALA A 0 32  . 9.924   32.821  -14.319  1.00 35.88 32  A 1 
ATOM 222  C C   . ALA A 0 32  . 11.431  32.846  -14.656  1.00 35.88 32  A 1 
ATOM 223  C CB  . ALA A 0 32  . 9.132   33.831  -15.158  1.00 35.88 32  A 1 
ATOM 224  O O   . ALA A 0 32  . 12.094  33.837  -14.314  1.00 35.88 32  A 1 
ATOM 225  N N   . PRO A 0 33  . 11.988  31.815  -15.325  1.00 39.54 33  A 1 
ATOM 226  C CA  . PRO A 0 33  . 13.395  31.804  -15.702  1.00 39.54 33  A 1 
ATOM 227  C C   . PRO A 0 33  . 13.677  33.000  -16.614  1.00 39.54 33  A 1 
ATOM 228  C CB  . PRO A 0 33  . 13.651  30.447  -16.369  1.00 39.54 33  A 1 
ATOM 229  O O   . PRO A 0 33  . 13.142  33.127  -17.719  1.00 39.54 33  A 1 
ATOM 230  C CG  . PRO A 0 33  . 12.270  30.014  -16.855  1.00 39.54 33  A 1 
ATOM 231  C CD  . PRO A 0 33  . 11.331  30.606  -15.805  1.00 39.54 33  A 1 
ATOM 232  N N   . ARG A 0 34  . 14.492  33.936  -16.118  1.00 37.18 34  A 1 
ATOM 233  C CA  . ARG A 0 34  . 14.864  35.135  -16.870  1.00 37.18 34  A 1 
ATOM 234  C C   . ARG A 0 34  . 15.716  34.713  -18.058  1.00 37.18 34  A 1 
ATOM 235  C CB  . ARG A 0 34  . 15.611  36.131  -15.974  1.00 37.18 34  A 1 
ATOM 236  O O   . ARG A 0 34  . 16.834  34.246  -17.865  1.00 37.18 34  A 1 
ATOM 237  C CG  . ARG A 0 34  . 14.639  36.974  -15.142  1.00 37.18 34  A 1 
ATOM 238  C CD  . ARG A 0 34  . 15.416  37.994  -14.302  1.00 37.18 34  A 1 
ATOM 239  N NE  . ARG A 0 34  . 14.617  39.210  -14.060  1.00 37.18 34  A 1 
ATOM 240  N NH1 . ARG A 0 34  . 16.223  40.394  -12.928  1.00 37.18 34  A 1 
ATOM 241  N NH2 . ARG A 0 34  . 14.282  41.374  -13.441  1.00 37.18 34  A 1 
ATOM 242  C CZ  . ARG A 0 34  . 15.043  40.317  -13.480  1.00 37.18 34  A 1 
ATOM 243  N N   . LYS A 0 35  . 15.182  34.905  -19.270  1.00 40.83 35  A 1 
ATOM 244  C CA  . LYS A 0 35  . 15.880  34.599  -20.526  1.00 40.83 35  A 1 
ATOM 245  C C   . LYS A 0 35  . 17.308  35.176  -20.495  1.00 40.83 35  A 1 
ATOM 246  C CB  . LYS A 0 35  . 15.124  35.167  -21.740  1.00 40.83 35  A 1 
ATOM 247  O O   . LYS A 0 35  . 17.446  36.354  -20.152  1.00 40.83 35  A 1 
ATOM 248  C CG  . LYS A 0 35  . 13.740  34.531  -21.936  1.00 40.83 35  A 1 
ATOM 249  C CD  . LYS A 0 35  . 13.126  34.936  -23.284  1.00 40.83 35  A 1 
ATOM 250  C CE  . LYS A 0 35  . 11.786  34.210  -23.470  1.00 40.83 35  A 1 
ATOM 251  N NZ  . LYS A 0 35  . 11.269  34.324  -24.857  1.00 40.83 35  A 1 
ATOM 252  N N   . PRO A 0 36  . 18.345  34.398  -20.850  1.00 44.98 36  A 1 
ATOM 253  C CA  . PRO A 0 36  . 19.724  34.879  -20.842  1.00 44.98 36  A 1 
ATOM 254  C C   . PRO A 0 36  . 19.903  36.108  -21.751  1.00 44.98 36  A 1 
ATOM 255  C CB  . PRO A 0 36  . 20.585  33.681  -21.271  1.00 44.98 36  A 1 
ATOM 256  O O   . PRO A 0 36  . 19.550  36.091  -22.930  1.00 44.98 36  A 1 
ATOM 257  C CG  . PRO A 0 36  . 19.606  32.746  -21.982  1.00 44.98 36  A 1 
ATOM 258  C CD  . PRO A 0 36  . 18.294  32.999  -21.255  1.00 44.98 36  A 1 
ATOM 259  N N   . GLU A 0 37  . 20.464  37.194  -21.206  1.00 44.52 37  A 1 
ATOM 260  C CA  . GLU A 0 37  . 20.790  38.402  -21.976  1.00 44.52 37  A 1 
ATOM 261  C C   . GLU A 0 37  . 22.121  38.231  -22.725  1.00 44.52 37  A 1 
ATOM 262  C CB  . GLU A 0 37  . 20.828  39.671  -21.100  1.00 44.52 37  A 1 
ATOM 263  O O   . GLU A 0 37  . 23.204  38.531  -22.212  1.00 44.52 37  A 1 
ATOM 264  C CG  . GLU A 0 37  . 19.449  40.247  -20.742  1.00 44.52 37  A 1 
ATOM 265  C CD  . GLU A 0 37  . 19.541  41.695  -20.214  1.00 44.52 37  A 1 
ATOM 266  O OE1 . GLU A 0 37  . 18.573  42.458  -20.434  1.00 44.52 37  A 1 
ATOM 267  O OE2 . GLU A 0 37  . 20.575  42.062  -19.598  1.00 44.52 37  A 1 
ATOM 268  N N   . PHE A 0 38  . 22.047  37.780  -23.976  1.00 43.60 38  A 1 
ATOM 269  C CA  . PHE A 0 38  . 23.212  37.671  -24.852  1.00 43.60 38  A 1 
ATOM 270  C C   . PHE A 0 38  . 23.703  39.051  -25.320  1.00 43.60 38  A 1 
ATOM 271  C CB  . PHE A 0 38  . 22.876  36.788  -26.061  1.00 43.60 38  A 1 
ATOM 272  O O   . PHE A 0 38  . 23.030  39.742  -26.090  1.00 43.60 38  A 1 
ATOM 273  C CG  . PHE A 0 38  . 22.259  35.449  -25.714  1.00 43.60 38  A 1 
ATOM 274  C CD1 . PHE A 0 38  . 23.067  34.394  -25.247  1.00 43.60 38  A 1 
ATOM 275  C CD2 . PHE A 0 38  . 20.873  35.255  -25.869  1.00 43.60 38  A 1 
ATOM 276  C CE1 . PHE A 0 38  . 22.492  33.144  -24.959  1.00 43.60 38  A 1 
ATOM 277  C CE2 . PHE A 0 38  . 20.301  34.005  -25.582  1.00 43.60 38  A 1 
ATOM 278  C CZ  . PHE A 0 38  . 21.113  32.946  -25.140  1.00 43.60 38  A 1 
ATOM 279  N N   . LYS A 0 39  . 24.928  39.443  -24.946  1.00 48.35 39  A 1 
ATOM 280  C CA  . LYS A 0 39  . 25.598  40.602  -25.560  1.00 48.35 39  A 1 
ATOM 281  C C   . LYS A 0 39  . 26.271  40.217  -26.875  1.00 48.35 39  A 1 
ATOM 282  C CB  . LYS A 0 39  . 26.566  41.285  -24.583  1.00 48.35 39  A 1 
ATOM 283  O O   . LYS A 0 39  . 27.456  39.894  -26.912  1.00 48.35 39  A 1 
ATOM 284  C CG  . LYS A 0 39  . 25.826  42.330  -23.740  1.00 48.35 39  A 1 
ATOM 285  C CD  . LYS A 0 39  . 26.827  43.174  -22.950  1.00 48.35 39  A 1 
ATOM 286  C CE  . LYS A 0 39  . 26.078  44.289  -22.221  1.00 48.35 39  A 1 
ATOM 287  N NZ  . LYS A 0 39  . 27.016  45.139  -21.452  1.00 48.35 39  A 1 
ATOM 288  N N   . VAL A 0 40  . 25.521  40.320  -27.969  1.00 41.74 40  A 1 
ATOM 289  C CA  . VAL A 0 40  . 26.081  40.243  -29.325  1.00 41.74 40  A 1 
ATOM 290  C C   . VAL A 0 40  . 26.918  41.493  -29.600  1.00 41.74 40  A 1 
ATOM 291  C CB  . VAL A 0 40  . 24.983  40.068  -30.393  1.00 41.74 40  A 1 
ATOM 292  O O   . VAL A 0 40  . 26.417  42.616  -29.549  1.00 41.74 40  A 1 
ATOM 293  C CG1 . VAL A 0 40  . 25.595  39.913  -31.793  1.00 41.74 40  A 1 
ATOM 294  C CG2 . VAL A 0 40  . 24.133  38.824  -30.110  1.00 41.74 40  A 1 
ATOM 295  N N   . SER A 0 41  . 28.198  41.305  -29.920  1.00 48.43 41  A 1 
ATOM 296  C CA  . SER A 0 41  . 29.095  42.383  -30.346  1.00 48.43 41  A 1 
ATOM 297  C C   . SER A 0 41  . 29.556  42.151  -31.786  1.00 48.43 41  A 1 
ATOM 298  C CB  . SER A 0 41  . 30.251  42.553  -29.353  1.00 48.43 41  A 1 
ATOM 299  O O   . SER A 0 41  . 30.135  41.117  -32.110  1.00 48.43 41  A 1 
ATOM 300  O OG  . SER A 0 41  . 30.933  41.341  -29.096  1.00 48.43 41  A 1 
ATOM 301  N N   . VAL A 0 42  . 29.277  43.117  -32.670  1.00 40.36 42  A 1 
ATOM 302  C CA  . VAL A 0 42  . 29.617  43.041  -34.099  1.00 40.36 42  A 1 
ATOM 303  C C   . VAL A 0 42  . 30.829  43.924  -34.382  1.00 40.36 42  A 1 
ATOM 304  C CB  . VAL A 0 42  . 28.420  43.432  -34.994  1.00 40.36 42  A 1 
ATOM 305  O O   . VAL A 0 42  . 30.755  45.146  -34.257  1.00 40.36 42  A 1 
ATOM 306  C CG1 . VAL A 0 42  . 28.774  43.315  -36.485  1.00 40.36 42  A 1 
ATOM 307  C CG2 . VAL A 0 42  . 27.204  42.534  -34.733  1.00 40.36 42  A 1 
ATOM 308  N N   . LYS A 0 43  . 31.941  43.321  -34.817  1.00 46.10 43  A 1 
ATOM 309  C CA  . LYS A 0 43  . 33.102  44.051  -35.352  1.00 46.10 43  A 1 
ATOM 310  C C   . LYS A 0 43  . 33.211  43.844  -36.861  1.00 46.10 43  A 1 
ATOM 311  C CB  . LYS A 0 43  . 34.396  43.635  -34.628  1.00 46.10 43  A 1 
ATOM 312  O O   . LYS A 0 43  . 33.719  42.825  -37.318  1.00 46.10 43  A 1 
ATOM 313  C CG  . LYS A 0 43  . 34.563  44.336  -33.270  1.00 46.10 43  A 1 
ATOM 314  C CD  . LYS A 0 43  . 35.897  43.940  -32.620  1.00 46.10 43  A 1 
ATOM 315  C CE  . LYS A 0 43  . 36.103  44.690  -31.298  1.00 46.10 43  A 1 
ATOM 316  N NZ  . LYS A 0 43  . 37.298  44.192  -30.568  1.00 46.10 43  A 1 
ATOM 317  N N   . GLN A 0 44  . 32.808  44.849  -37.639  1.00 40.32 44  A 1 
ATOM 318  C CA  . GLN A 0 44  . 33.224  44.947  -39.040  1.00 40.32 44  A 1 
ATOM 319  C C   . GLN A 0 44  . 34.672  45.439  -39.117  1.00 40.32 44  A 1 
ATOM 320  C CB  . GLN A 0 44  . 32.307  45.885  -39.841  1.00 40.32 44  A 1 
ATOM 321  O O   . GLN A 0 44  . 34.964  46.587  -38.781  1.00 40.32 44  A 1 
ATOM 322  C CG  . GLN A 0 44  . 31.069  45.168  -40.397  1.00 40.32 44  A 1 
ATOM 323  C CD  . GLN A 0 44  . 30.300  46.034  -41.393  1.00 40.32 44  A 1 
ATOM 324  N NE2 . GLN A 0 44  . 29.515  45.438  -42.263  1.00 40.32 44  A 1 
ATOM 325  O OE1 . GLN A 0 44  . 30.396  47.250  -41.430  1.00 40.32 44  A 1 
ATOM 326  N N   . SER A 0 45  . 35.575  44.590  -39.607  1.00 47.24 45  A 1 
ATOM 327  C CA  . SER A 0 45  . 36.917  45.007  -40.015  1.00 47.24 45  A 1 
ATOM 328  C C   . SER A 0 45  . 36.950  45.272  -41.526  1.00 47.24 45  A 1 
ATOM 329  C CB  . SER A 0 45  . 37.973  43.993  -39.551  1.00 47.24 45  A 1 
ATOM 330  O O   . SER A 0 45  . 36.415  44.504  -42.327  1.00 47.24 45  A 1 
ATOM 331  O OG  . SER A 0 45  . 37.781  42.719  -40.128  1.00 47.24 45  A 1 
ATOM 332  N N   . LYS A 0 46  . 37.578  46.378  -41.947  1.00 38.29 46  A 1 
ATOM 333  C CA  . LYS A 0 46  . 37.963  46.553  -43.356  1.00 38.29 46  A 1 
ATOM 334  C C   . LYS A 0 46  . 39.229  45.739  -43.597  1.00 38.29 46  A 1 
ATOM 335  C CB  . LYS A 0 46  . 38.202  48.031  -43.714  1.00 38.29 46  A 1 
ATOM 336  O O   . LYS A 0 46  . 40.240  46.010  -42.955  1.00 38.29 46  A 1 
ATOM 337  C CG  . LYS A 0 46  . 36.905  48.789  -44.027  1.00 38.29 46  A 1 
ATOM 338  C CD  . LYS A 0 46  . 37.217  50.234  -44.444  1.00 38.29 46  A 1 
ATOM 339  C CE  . LYS A 0 46  . 35.919  51.006  -44.707  1.00 38.29 46  A 1 
ATOM 340  N NZ  . LYS A 0 46  . 36.182  52.438  -45.002  1.00 38.29 46  A 1 
ATOM 341  N N   . GLY A 0 47  . 39.187  44.806  -44.547  1.00 35.86 47  A 1 
ATOM 342  C CA  . GLY A 0 47  . 40.383  44.108  -45.017  1.00 35.86 47  A 1 
ATOM 343  C C   . GLY A 0 47  . 41.414  45.110  -45.543  1.00 35.86 47  A 1 
ATOM 344  O O   . GLY A 0 47  . 41.175  45.782  -46.548  1.00 35.86 47  A 1 
ATOM 345  N N   . GLY A 0 48  . 42.536  45.246  -44.836  1.00 35.36 48  A 1 
ATOM 346  C CA  . GLY A 0 48  . 43.633  46.124  -45.228  1.00 35.36 48  A 1 
ATOM 347  C C   . GLY A 0 48  . 44.479  45.474  -46.318  1.00 35.36 48  A 1 
ATOM 348  O O   . GLY A 0 48  . 45.034  44.399  -46.111  1.00 35.36 48  A 1 
ATOM 349  N N   . ALA A 0 49  . 44.610  46.129  -47.470  1.00 31.96 49  A 1 
ATOM 350  C CA  . ALA A 0 49  . 45.490  45.664  -48.537  1.00 31.96 49  A 1 
ATOM 351  C C   . ALA A 0 49  . 46.964  45.908  -48.157  1.00 31.96 49  A 1 
ATOM 352  C CB  . ALA A 0 49  . 45.080  46.350  -49.847  1.00 31.96 49  A 1 
ATOM 353  O O   . ALA A 0 49  . 47.505  46.990  -48.395  1.00 31.96 49  A 1 
ATOM 354  N N   . GLN A 0 50  . 47.623  44.912  -47.557  1.00 39.74 50  A 1 
ATOM 355  C CA  . GLN A 0 50  . 49.061  44.969  -47.278  1.00 39.74 50  A 1 
ATOM 356  C C   . GLN A 0 50  . 49.879  44.858  -48.572  1.00 39.74 50  A 1 
ATOM 357  C CB  . GLN A 0 50  . 49.479  43.915  -46.236  1.00 39.74 50  A 1 
ATOM 358  O O   . GLN A 0 50  . 50.295  43.780  -48.987  1.00 39.74 50  A 1 
ATOM 359  C CG  . GLN A 0 50  . 49.218  44.406  -44.805  1.00 39.74 50  A 1 
ATOM 360  C CD  . GLN A 0 50  . 49.705  43.407  -43.761  1.00 39.74 50  A 1 
ATOM 361  N NE2 . GLN A 0 50  . 50.992  43.311  -43.503  1.00 39.74 50  A 1 
ATOM 362  O OE1 . GLN A 0 50  . 48.931  42.696  -43.153  1.00 39.74 50  A 1 
ATOM 363  N N   . SER A 0 51  . 50.169  46.009  -49.178  1.00 33.14 51  A 1 
ATOM 364  C CA  . SER A 0 51  . 51.191  46.165  -50.220  1.00 33.14 51  A 1 
ATOM 365  C C   . SER A 0 51  . 52.606  46.018  -49.624  1.00 33.14 51  A 1 
ATOM 366  C CB  . SER A 0 51  . 50.985  47.509  -50.932  1.00 33.14 51  A 1 
ATOM 367  O O   . SER A 0 51  . 53.358  46.989  -49.522  1.00 33.14 51  A 1 
ATOM 368  O OG  . SER A 0 51  . 52.007  47.730  -51.879  1.00 33.14 51  A 1 
ATOM 369  N N   . GLY A 0 52  . 52.961  44.806  -49.187  1.00 35.22 52  A 1 
ATOM 370  C CA  . GLY A 0 52  . 54.254  44.481  -48.577  1.00 35.22 52  A 1 
ATOM 371  C C   . GLY A 0 52  . 55.405  44.475  -49.588  1.00 35.22 52  A 1 
ATOM 372  O O   . GLY A 0 52  . 55.699  43.452  -50.200  1.00 35.22 52  A 1 
ATOM 373  N N   . ALA A 0 53  . 56.072  45.616  -49.767  1.00 30.04 53  A 1 
ATOM 374  C CA  . ALA A 0 53  . 57.162  45.757  -50.731  1.00 30.04 53  A 1 
ATOM 375  C C   . ALA A 0 53  . 58.506  45.188  -50.220  1.00 30.04 53  A 1 
ATOM 376  C CB  . ALA A 0 53  . 57.269  47.231  -51.138  1.00 30.04 53  A 1 
ATOM 377  O O   . ALA A 0 53  . 59.168  45.784  -49.373  1.00 30.04 53  A 1 
ATOM 378  N N   . SER A 0 54  . 58.921  44.060  -50.802  1.00 39.63 54  A 1 
ATOM 379  C CA  . SER A 0 54  . 60.308  43.584  -50.985  1.00 39.63 54  A 1 
ATOM 380  C C   . SER A 0 54  . 61.397  44.035  -49.982  1.00 39.63 54  A 1 
ATOM 381  C CB  . SER A 0 54  . 60.760  43.939  -52.415  1.00 39.63 54  A 1 
ATOM 382  O O   . SER A 0 54  . 62.089  45.031  -50.223  1.00 39.63 54  A 1 
ATOM 383  O OG  . SER A 0 54  . 60.799  45.342  -52.601  1.00 39.63 54  A 1 
ATOM 384  N N   . LYS A 0 55  . 61.677  43.215  -48.956  1.00 34.36 55  A 1 
ATOM 385  C CA  . LYS A 0 55  . 63.029  43.006  -48.380  1.00 34.36 55  A 1 
ATOM 386  C C   . LYS A 0 55  . 63.056  41.810  -47.414  1.00 34.36 55  A 1 
ATOM 387  C CB  . LYS A 0 55  . 63.552  44.291  -47.694  1.00 34.36 55  A 1 
ATOM 388  O O   . LYS A 0 55  . 62.006  41.355  -46.991  1.00 34.36 55  A 1 
ATOM 389  C CG  . LYS A 0 55  . 64.739  44.869  -48.488  1.00 34.36 55  A 1 
ATOM 390  C CD  . LYS A 0 55  . 65.058  46.308  -48.072  1.00 34.36 55  A 1 
ATOM 391  C CE  . LYS A 0 55  . 66.139  46.883  -48.994  1.00 34.36 55  A 1 
ATOM 392  N NZ  . LYS A 0 55  . 66.432  48.298  -48.662  1.00 34.36 55  A 1 
ATOM 393  N N   . ALA A 0 56  . 64.272  41.365  -47.074  1.00 33.06 56  A 1 
ATOM 394  C CA  . ALA A 0 56  . 64.610  40.234  -46.192  1.00 33.06 56  A 1 
ATOM 395  C C   . ALA A 0 56  . 64.235  38.830  -46.725  1.00 33.06 56  A 1 
ATOM 396  C CB  . ALA A 0 56  . 64.124  40.509  -44.762  1.00 33.06 56  A 1 
ATOM 397  O O   . ALA A 0 56  . 63.127  38.338  -46.571  1.00 33.06 56  A 1 
ATOM 398  N N   . TYR A 0 57  . 65.227  38.161  -47.319  1.00 33.67 57  A 1 
ATOM 399  C CA  . TYR A 0 57  . 65.207  36.732  -47.653  1.00 33.67 57  A 1 
ATOM 400  C C   . TYR A 0 57  . 65.670  35.969  -46.396  1.00 33.67 57  A 1 
ATOM 401  C CB  . TYR A 0 57  . 66.155  36.560  -48.860  1.00 33.67 57  A 1 
ATOM 402  O O   . TYR A 0 57  . 66.840  36.096  -46.034  1.00 33.67 57  A 1 
ATOM 403  C CG  . TYR A 0 57  . 65.996  35.320  -49.718  1.00 33.67 57  A 1 
ATOM 404  C CD1 . TYR A 0 57  . 66.718  34.145  -49.427  1.00 33.67 57  A 1 
ATOM 405  C CD2 . TYR A 0 57  . 65.209  35.388  -50.885  1.00 33.67 57  A 1 
ATOM 406  C CE1 . TYR A 0 57  . 66.664  33.046  -50.310  1.00 33.67 57  A 1 
ATOM 407  C CE2 . TYR A 0 57  . 65.164  34.299  -51.774  1.00 33.67 57  A 1 
ATOM 408  O OH  . TYR A 0 57  . 65.858  32.090  -52.368  1.00 33.67 57  A 1 
ATOM 409  C CZ  . TYR A 0 57  . 65.895  33.128  -51.493  1.00 33.67 57  A 1 
ATOM 410  N N   . GLY A 0 58  . 64.771  35.279  -45.678  1.00 33.01 58  A 1 
ATOM 411  C CA  . GLY A 0 58  . 65.007  34.988  -44.251  1.00 33.01 58  A 1 
ATOM 412  C C   . GLY A 0 58  . 64.269  33.805  -43.610  1.00 33.01 58  A 1 
ATOM 413  O O   . GLY A 0 58  . 63.721  33.971  -42.535  1.00 33.01 58  A 1 
ATOM 414  N N   . ALA A 0 59  . 64.337  32.614  -44.212  1.00 35.70 59  A 1 
ATOM 415  C CA  . ALA A 0 59  . 64.277  31.322  -43.502  1.00 35.70 59  A 1 
ATOM 416  C C   . ALA A 0 59  . 63.052  30.970  -42.611  1.00 35.70 59  A 1 
ATOM 417  C CB  . ALA A 0 59  . 65.624  31.099  -42.792  1.00 35.70 59  A 1 
ATOM 418  O O   . ALA A 0 59  . 63.200  30.159  -41.696  1.00 35.70 59  A 1 
ATOM 419  N N   . ASP A 0 60  . 61.843  31.443  -42.926  1.00 37.55 60  A 1 
ATOM 420  C CA  . ASP A 0 60  . 60.608  30.860  -42.370  1.00 37.55 60  A 1 
ATOM 421  C C   . ASP A 0 60  . 60.307  29.492  -43.019  1.00 37.55 60  A 1 
ATOM 422  C CB  . ASP A 0 60  . 59.424  31.835  -42.499  1.00 37.55 60  A 1 
ATOM 423  O O   . ASP A 0 60  . 59.581  29.384  -44.008  1.00 37.55 60  A 1 
ATOM 424  C CG  . ASP A 0 60  . 59.496  33.008  -41.513  1.00 37.55 60  A 1 
ATOM 425  O OD1 . ASP A 0 60  . 59.883  32.769  -40.348  1.00 37.55 60  A 1 
ATOM 426  O OD2 . ASP A 0 60  . 59.145  34.132  -41.938  1.00 37.55 60  A 1 
ATOM 427  N N   . TYR A 0 61  . 60.888  28.422  -42.465  1.00 40.07 61  A 1 
ATOM 428  C CA  . TYR A 0 61  . 60.510  27.041  -42.789  1.00 40.07 61  A 1 
ATOM 429  C C   . TYR A 0 61  . 59.115  26.740  -42.218  1.00 40.07 61  A 1 
ATOM 430  C CB  . TYR A 0 61  . 61.551  26.038  -42.249  1.00 40.07 61  A 1 
ATOM 431  O O   . TYR A 0 61  . 58.985  26.273  -41.084  1.00 40.07 61  A 1 
ATOM 432  C CG  . TYR A 0 61  . 62.643  25.616  -43.214  1.00 40.07 61  A 1 
ATOM 433  C CD1 . TYR A 0 61  . 62.485  24.442  -43.980  1.00 40.07 61  A 1 
ATOM 434  C CD2 . TYR A 0 61  . 63.844  26.345  -43.286  1.00 40.07 61  A 1 
ATOM 435  C CE1 . TYR A 0 61  . 63.534  23.983  -44.800  1.00 40.07 61  A 1 
ATOM 436  C CE2 . TYR A 0 61  . 64.897  25.890  -44.105  1.00 40.07 61  A 1 
ATOM 437  O OH  . TYR A 0 61  . 65.770  24.249  -45.626  1.00 40.07 61  A 1 
ATOM 438  C CZ  . TYR A 0 61  . 64.745  24.702  -44.856  1.00 40.07 61  A 1 
ATOM 439  N N   . GLN A 0 62  . 58.068  26.963  -43.015  1.00 46.63 62  A 1 
ATOM 440  C CA  . GLN A 0 62  . 56.736  26.436  -42.716  1.00 46.63 62  A 1 
ATOM 441  C C   . GLN A 0 62  . 56.758  24.906  -42.857  1.00 46.63 62  A 1 
ATOM 442  C CB  . GLN A 0 62  . 55.661  27.119  -43.578  1.00 46.63 62  A 1 
ATOM 443  O O   . GLN A 0 62  . 56.621  24.353  -43.948  1.00 46.63 62  A 1 
ATOM 444  C CG  . GLN A 0 62  . 55.473  28.587  -43.156  1.00 46.63 62  A 1 
ATOM 445  C CD  . GLN A 0 62  . 54.261  29.248  -43.810  1.00 46.63 62  A 1 
ATOM 446  N NE2 . GLN A 0 62  . 53.490  30.019  -43.075  1.00 46.63 62  A 1 
ATOM 447  O OE1 . GLN A 0 62  . 53.983  29.106  -44.988  1.00 46.63 62  A 1 
ATOM 448  N N   . ARG A 0 63  . 57.004  24.230  -41.727  1.00 49.41 63  A 1 
ATOM 449  C CA  . ARG A 0 63  . 56.827  22.781  -41.565  1.00 49.41 63  A 1 
ATOM 450  C C   . ARG A 0 63  . 55.395  22.378  -41.936  1.00 49.41 63  A 1 
ATOM 451  C CB  . ARG A 0 63  . 57.084  22.380  -40.100  1.00 49.41 63  A 1 
ATOM 452  O O   . ARG A 0 63  . 54.475  23.181  -41.802  1.00 49.41 63  A 1 
ATOM 453  C CG  . ARG A 0 63  . 58.565  22.296  -39.706  1.00 49.41 63  A 1 
ATOM 454  C CD  . ARG A 0 63  . 58.654  21.873  -38.231  1.00 49.41 63  A 1 
ATOM 455  N NE  . ARG A 0 63  . 59.968  21.292  -37.881  1.00 49.41 63  A 1 
ATOM 456  N NH1 . ARG A 0 63  . 59.264  20.122  -36.027  1.00 49.41 63  A 1 
ATOM 457  N NH2 . ARG A 0 63  . 61.368  19.909  -36.723  1.00 49.41 63  A 1 
ATOM 458  C CZ  . ARG A 0 63  . 60.193  20.452  -36.882  1.00 49.41 63  A 1 
ATOM 459  N N   . ALA A 0 64  . 55.216  21.110  -42.309  1.00 53.48 64  A 1 
ATOM 460  C CA  . ALA A 0 64  . 53.901  20.477  -42.245  1.00 53.48 64  A 1 
ATOM 461  C C   . ALA A 0 64  . 53.312  20.663  -40.834  1.00 53.48 64  A 1 
ATOM 462  C CB  . ALA A 0 64  . 54.037  18.994  -42.612  1.00 53.48 64  A 1 
ATOM 463  O O   . ALA A 0 64  . 54.041  20.547  -39.842  1.00 53.48 64  A 1 
ATOM 464  N N   . SER A 0 65  . 52.022  20.981  -40.766  1.00 57.85 65  A 1 
ATOM 465  C CA  . SER A 0 65  . 51.300  21.181  -39.511  1.00 57.85 65  A 1 
ATOM 466  C C   . SER A 0 65  . 50.342  20.016  -39.333  1.00 57.85 65  A 1 
ATOM 467  C CB  . SER A 0 65  . 50.553  22.519  -39.524  1.00 57.85 65  A 1 
ATOM 468  O O   . SER A 0 65  . 49.475  19.818  -40.181  1.00 57.85 65  A 1 
ATOM 469  O OG  . SER A 0 65  . 50.171  22.897  -38.215  1.00 57.85 65  A 1 
ATOM 470  N N   . ALA A 0 66  . 50.519  19.270  -38.249  1.00 66.62 66  A 1 
ATOM 471  C CA  . ALA A 0 66  . 49.537  18.320  -37.747  1.00 66.62 66  A 1 
ATOM 472  C C   . ALA A 0 66  . 48.937  18.880  -36.452  1.00 66.62 66  A 1 
ATOM 473  C CB  . ALA A 0 66  . 50.189  16.946  -37.560  1.00 66.62 66  A 1 
ATOM 474  O O   . ALA A 0 66  . 49.618  19.630  -35.739  1.00 66.62 66  A 1 
ATOM 475  N N   . SER A 0 67  . 47.688  18.536  -36.172  1.00 74.30 67  A 1 
ATOM 476  C CA  . SER A 0 67  . 47.040  18.741  -34.880  1.00 74.30 67  A 1 
ATOM 477  C C   . SER A 0 67  . 45.990  17.653  -34.694  1.00 74.30 67  A 1 
ATOM 478  C CB  . SER A 0 67  . 46.377  20.129  -34.796  1.00 74.30 67  A 1 
ATOM 479  O O   . SER A 0 67  . 44.996  17.702  -35.413  1.00 74.30 67  A 1 
ATOM 480  O OG  . SER A 0 67  . 45.479  20.360  -35.870  1.00 74.30 67  A 1 
ATOM 481  N N   . ASP A 0 68  . 46.227  16.743  -33.754  1.00 79.85 68  A 1 
ATOM 482  C CA  . ASP A 0 68  . 45.189  15.916  -33.135  1.00 79.85 68  A 1 
ATOM 483  C C   . ASP A 0 68  . 44.586  16.658  -31.925  1.00 79.85 68  A 1 
ATOM 484  C CB  . ASP A 0 68  . 45.745  14.519  -32.783  1.00 79.85 68  A 1 
ATOM 485  O O   . ASP A 0 68  . 45.182  17.624  -31.412  1.00 79.85 68  A 1 
ATOM 486  C CG  . ASP A 0 68  . 46.881  14.534  -31.748  1.00 79.85 68  A 1 
ATOM 487  O OD1 . ASP A 0 68  . 46.615  14.816  -30.560  1.00 79.85 68  A 1 
ATOM 488  O OD2 . ASP A 0 68  . 48.063  14.364  -32.147  1.00 79.85 68  A 1 
ATOM 489  N N   . TRP A 0 69  . 43.375  16.268  -31.522  1.00 80.33 69  A 1 
ATOM 490  C CA  . TRP A 0 69  . 42.678  16.829  -30.368  1.00 80.33 69  A 1 
ATOM 491  C C   . TRP A 0 69  . 41.624  15.851  -29.829  1.00 80.33 69  A 1 
ATOM 492  C CB  . TRP A 0 69  . 42.038  18.176  -30.759  1.00 80.33 69  A 1 
ATOM 493  O O   . TRP A 0 69  . 40.506  15.815  -30.328  1.00 80.33 69  A 1 
ATOM 494  C CG  . TRP A 0 69  . 41.263  18.853  -29.667  1.00 80.33 69  A 1 
ATOM 495  C CD1 . TRP A 0 69  . 41.799  19.473  -28.593  1.00 80.33 69  A 1 
ATOM 496  C CD2 . TRP A 0 69  . 39.816  18.869  -29.456  1.00 80.33 69  A 1 
ATOM 497  C CE2 . TRP A 0 69  . 39.545  19.553  -28.232  1.00 80.33 69  A 1 
ATOM 498  C CE3 . TRP A 0 69  . 38.709  18.329  -30.140  1.00 80.33 69  A 1 
ATOM 499  N NE1 . TRP A 0 69  . 40.791  19.890  -27.744  1.00 80.33 69  A 1 
ATOM 500  C CH2 . TRP A 0 69  . 37.167  19.180  -28.447  1.00 80.33 69  A 1 
ATOM 501  C CZ2 . TRP A 0 69  . 38.246  19.722  -27.727  1.00 80.33 69  A 1 
ATOM 502  C CZ3 . TRP A 0 69  . 37.405  18.482  -29.642  1.00 80.33 69  A 1 
ATOM 503  N N   . ASP A 0 70  . 41.969  15.125  -28.761  1.00 89.92 70  A 1 
ATOM 504  C CA  . ASP A 0 70  . 41.002  14.337  -27.988  1.00 89.92 70  A 1 
ATOM 505  C C   . ASP A 0 70  . 40.120  15.228  -27.086  1.00 89.92 70  A 1 
ATOM 506  C CB  . ASP A 0 70  . 41.701  13.346  -27.034  1.00 89.92 70  A 1 
ATOM 507  O O   . ASP A 0 70  . 40.622  16.102  -26.360  1.00 89.92 70  A 1 
ATOM 508  C CG  . ASP A 0 70  . 42.772  12.416  -27.609  1.00 89.92 70  A 1 
ATOM 509  O OD1 . ASP A 0 70  . 42.406  11.434  -28.280  1.00 89.92 70  A 1 
ATOM 510  O OD2 . ASP A 0 70  . 43.946  12.595  -27.194  1.00 89.92 70  A 1 
ATOM 511  N N   . ALA A 0 71  . 38.836  14.887  -26.974  1.00 88.06 71  A 1 
ATOM 512  C CA  . ALA A 0 71  . 37.982  15.248  -25.847  1.00 88.06 71  A 1 
ATOM 513  C C   . ALA A 0 71  . 37.130  14.060  -25.369  1.00 88.06 71  A 1 
ATOM 514  C CB  . ALA A 0 71  . 37.120  16.457  -26.216  1.00 88.06 71  A 1 
ATOM 515  O O   . ALA A 0 71  . 36.627  13.265  -26.152  1.00 88.06 71  A 1 
ATOM 516  N N   . TYR A 0 72  . 36.933  13.965  -24.053  1.00 92.72 72  A 1 
ATOM 517  C CA  . TYR A 0 72  . 36.014  13.020  -23.414  1.00 92.72 72  A 1 
ATOM 518  C C   . TYR A 0 72  . 35.350  13.702  -22.218  1.00 92.72 72  A 1 
ATOM 519  C CB  . TYR A 0 72  . 36.762  11.747  -22.982  1.00 92.72 72  A 1 
ATOM 520  O O   . TYR A 0 72  . 36.027  14.376  -21.431  1.00 92.72 72  A 1 
ATOM 521  C CG  . TYR A 0 72  . 35.958  10.838  -22.063  1.00 92.72 72  A 1 
ATOM 522  C CD1 . TYR A 0 72  . 36.023  11.022  -20.666  1.00 92.72 72  A 1 
ATOM 523  C CD2 . TYR A 0 72  . 35.090  9.869   -22.600  1.00 92.72 72  A 1 
ATOM 524  C CE1 . TYR A 0 72  . 35.207  10.256  -19.811  1.00 92.72 72  A 1 
ATOM 525  C CE2 . TYR A 0 72  . 34.291  9.080   -21.748  1.00 92.72 72  A 1 
ATOM 526  O OH  . TYR A 0 72  . 33.545  8.560   -19.521  1.00 92.72 72  A 1 
ATOM 527  C CZ  . TYR A 0 72  . 34.339  9.283   -20.354  1.00 92.72 72  A 1 
ATOM 528  N N   . GLY A 0 73  . 34.046  13.497  -22.062  1.00 91.27 73  A 1 
ATOM 529  C CA  . GLY A 0 73  . 33.249  14.047  -20.979  1.00 91.27 73  A 1 
ATOM 530  C C   . GLY A 0 73  . 32.236  13.057  -20.419  1.00 91.27 73  A 1 
ATOM 531  O O   . GLY A 0 73  . 31.854  12.071  -21.050  1.00 91.27 73  A 1 
ATOM 532  N N   . ARG A 0 74  . 31.840  13.333  -19.179  1.00 95.94 74  A 1 
ATOM 533  C CA  . ARG A 0 74  . 30.694  12.732  -18.507  1.00 95.94 74  A 1 
ATOM 534  C C   . ARG A 0 74  . 30.193  13.710  -17.456  1.00 95.94 74  A 1 
ATOM 535  C CB  . ARG A 0 74  . 31.081  11.382  -17.882  1.00 95.94 74  A 1 
ATOM 536  O O   . ARG A 0 74  . 31.018  14.181  -16.667  1.00 95.94 74  A 1 
ATOM 537  C CG  . ARG A 0 74  . 29.910  10.718  -17.142  1.00 95.94 74  A 1 
ATOM 538  C CD  . ARG A 0 74  . 30.336  9.346   -16.624  1.00 95.94 74  A 1 
ATOM 539  N NE  . ARG A 0 74  . 29.177  8.549   -16.209  1.00 95.94 74  A 1 
ATOM 540  N NH1 . ARG A 0 74  . 30.276  6.606   -15.726  1.00 95.94 74  A 1 
ATOM 541  N NH2 . ARG A 0 74  . 28.058  6.643   -15.677  1.00 95.94 74  A 1 
ATOM 542  C CZ  . ARG A 0 74  . 29.170  7.280   -15.865  1.00 95.94 74  A 1 
ATOM 543  N N   . ASP A 0 75  . 28.894  13.962  -17.419  1.00 91.29 75  A 1 
ATOM 544  C CA  . ASP A 0 75  . 28.238  14.564  -16.256  1.00 91.29 75  A 1 
ATOM 545  C C   . ASP A 0 75  . 27.373  13.505  -15.554  1.00 91.29 75  A 1 
ATOM 546  C CB  . ASP A 0 75  . 27.493  15.868  -16.618  1.00 91.29 75  A 1 
ATOM 547  O O   . ASP A 0 75  . 27.097  12.451  -16.123  1.00 91.29 75  A 1 
ATOM 548  C CG  . ASP A 0 75  . 27.621  16.919  -15.498  1.00 91.29 75  A 1 
ATOM 549  O OD1 . ASP A 0 75  . 27.751  16.507  -14.317  1.00 91.29 75  A 1 
ATOM 550  O OD2 . ASP A 0 75  . 27.727  18.130  -15.812  1.00 91.29 75  A 1 
ATOM 551  N N   . GLN A 0 76  . 27.051  13.709  -14.277  1.00 94.72 76  A 1 
ATOM 552  C CA  . GLN A 0 76  . 26.211  12.784  -13.504  1.00 94.72 76  A 1 
ATOM 553  C C   . GLN A 0 76  . 25.446  13.532  -12.412  1.00 94.72 76  A 1 
ATOM 554  C CB  . GLN A 0 76  . 27.026  11.642  -12.860  1.00 94.72 76  A 1 
ATOM 555  O O   . GLN A 0 76  . 25.968  13.726  -11.306  1.00 94.72 76  A 1 
ATOM 556  C CG  . GLN A 0 76  . 27.571  10.600  -13.843  1.00 94.72 76  A 1 
ATOM 557  C CD  . GLN A 0 76  . 27.893  9.287   -13.143  1.00 94.72 76  A 1 
ATOM 558  N NE2 . GLN A 0 76  . 27.045  8.289   -13.245  1.00 94.72 76  A 1 
ATOM 559  O OE1 . GLN A 0 76  . 28.904  9.111   -12.471  1.00 94.72 76  A 1 
ATOM 560  N N   . ASP A 0 77  . 24.197  13.901  -12.690  1.00 93.80 77  A 1 
ATOM 561  C CA  . ASP A 0 77  . 23.342  14.608  -11.739  1.00 93.80 77  A 1 
ATOM 562  C C   . ASP A 0 77  . 22.311  13.658  -11.095  1.00 93.80 77  A 1 
ATOM 563  C CB  . ASP A 0 77  . 22.746  15.890  -12.371  1.00 93.80 77  A 1 
ATOM 564  O O   . ASP A 0 77  . 21.779  12.737  -11.716  1.00 93.80 77  A 1 
ATOM 565  C CG  . ASP A 0 77  . 22.904  17.149  -11.493  1.00 93.80 77  A 1 
ATOM 566  O OD1 . ASP A 0 77  . 23.206  17.004  -10.279  1.00 93.80 77  A 1 
ATOM 567  O OD2 . ASP A 0 77  . 22.629  18.272  -11.975  1.00 93.80 77  A 1 
ATOM 568  N N   . LEU A 0 78  . 22.040  13.843  -9.798   1.00 95.99 78  A 1 
ATOM 569  C CA  . LEU A 0 78  . 21.130  12.978  -9.031   1.00 95.99 78  A 1 
ATOM 570  C C   . LEU A 0 78  . 20.323  13.789  -8.016   1.00 95.99 78  A 1 
ATOM 571  C CB  . LEU A 0 78  . 21.923  11.834  -8.362   1.00 95.99 78  A 1 
ATOM 572  O O   . LEU A 0 78  . 20.838  14.260  -7.000   1.00 95.99 78  A 1 
ATOM 573  C CG  . LEU A 0 78  . 21.078  10.890  -7.477   1.00 95.99 78  A 1 
ATOM 574  C CD1 . LEU A 0 78  . 20.024  10.103  -8.255   1.00 95.99 78  A 1 
ATOM 575  C CD2 . LEU A 0 78  . 21.979  9.872   -6.775   1.00 95.99 78  A 1 
ATOM 576  N N   . SER A 0 79  . 19.012  13.876  -8.240   1.00 97.37 79  A 1 
ATOM 577  C CA  . SER A 0 79  . 18.069  14.554  -7.353   1.00 97.37 79  A 1 
ATOM 578  C C   . SER A 0 79  . 17.084  13.563  -6.738   1.00 97.37 79  A 1 
ATOM 579  C CB  . SER A 0 79  . 17.339  15.667  -8.108   1.00 97.37 79  A 1 
ATOM 580  O O   . SER A 0 79  . 16.242  12.989  -7.427   1.00 97.37 79  A 1 
ATOM 581  O OG  . SER A 0 79  . 16.875  16.646  -7.189   1.00 97.37 79  A 1 
ATOM 582  N N   . ILE A 0 80  . 17.144  13.397  -5.414   1.00 97.56 80  A 1 
ATOM 583  C CA  . ILE A 0 80  . 16.173  12.606  -4.649   1.00 97.56 80  A 1 
ATOM 584  C C   . ILE A 0 80  . 15.438  13.530  -3.678   1.00 97.56 80  A 1 
ATOM 585  C CB  . ILE A 0 80  . 16.829  11.394  -3.947   1.00 97.56 80  A 1 
ATOM 586  O O   . ILE A 0 80  . 16.052  14.204  -2.850   1.00 97.56 80  A 1 
ATOM 587  C CG1 . ILE A 0 80  . 17.552  10.496  -4.982   1.00 97.56 80  A 1 
ATOM 588  C CG2 . ILE A 0 80  . 15.755  10.592  -3.181   1.00 97.56 80  A 1 
ATOM 589  C CD1 . ILE A 0 80  . 18.275  9.280   -4.389   1.00 97.56 80  A 1 
ATOM 590  N N   . LYS A 0 81  . 14.107  13.538  -3.760   1.00 97.16 81  A 1 
ATOM 591  C CA  . LYS A 0 81  . 13.210  14.203  -2.810   1.00 97.16 81  A 1 
ATOM 592  C C   . LYS A 0 81  . 12.313  13.136  -2.205   1.00 97.16 81  A 1 
ATOM 593  C CB  . LYS A 0 81  . 12.373  15.283  -3.512   1.00 97.16 81  A 1 
ATOM 594  O O   . LYS A 0 81  . 11.481  12.568  -2.904   1.00 97.16 81  A 1 
ATOM 595  C CG  . LYS A 0 81  . 13.200  16.369  -4.214   1.00 97.16 81  A 1 
ATOM 596  C CD  . LYS A 0 81  . 12.264  17.270  -5.027   1.00 97.16 81  A 1 
ATOM 597  C CE  . LYS A 0 81  . 13.049  18.190  -5.972   1.00 97.16 81  A 1 
ATOM 598  N NZ  . LYS A 0 81  . 12.636  18.001  -7.385   1.00 97.16 81  A 1 
ATOM 599  N N   . GLU A 0 82  . 12.473  12.862  -0.919   1.00 96.95 82  A 1 
ATOM 600  C CA  . GLU A 0 82  . 11.669  11.876  -0.201   1.00 96.95 82  A 1 
ATOM 601  C C   . GLU A 0 82  . 10.980  12.533  0.996    1.00 96.95 82  A 1 
ATOM 602  C CB  . GLU A 0 82  . 12.540  10.670  0.177    1.00 96.95 82  A 1 
ATOM 603  O O   . GLU A 0 82  . 11.542  13.400  1.667    1.00 96.95 82  A 1 
ATOM 604  C CG  . GLU A 0 82  . 11.716  9.522   0.773    1.00 96.95 82  A 1 
ATOM 605  C CD  . GLU A 0 82  . 12.528  8.223   0.844    1.00 96.95 82  A 1 
ATOM 606  O OE1 . GLU A 0 82  . 12.011  7.192   0.350    1.00 96.95 82  A 1 
ATOM 607  O OE2 . GLU A 0 82  . 13.647  8.259   1.396    1.00 96.95 82  A 1 
ATOM 608  N N   . SER A 0 83  . 9.732   12.144  1.237    1.00 96.80 83  A 1 
ATOM 609  C CA  . SER A 0 83  . 8.893   12.695  2.292    1.00 96.80 83  A 1 
ATOM 610  C C   . SER A 0 83  . 7.992   11.615  2.878    1.00 96.80 83  A 1 
ATOM 611  C CB  . SER A 0 83  . 8.084   13.880  1.756    1.00 96.80 83  A 1 
ATOM 612  O O   . SER A 0 83  . 7.496   10.740  2.170    1.00 96.80 83  A 1 
ATOM 613  O OG  . SER A 0 83  . 7.202   13.484  0.729    1.00 96.80 83  A 1 
ATOM 614  N N   . TYR A 0 84  . 7.786   11.685  4.190    1.00 97.61 84  A 1 
ATOM 615  C CA  . TYR A 0 84  . 6.899   10.803  4.935    1.00 97.61 84  A 1 
ATOM 616  C C   . TYR A 0 84  . 6.199   11.607  6.028    1.00 97.61 84  A 1 
ATOM 617  C CB  . TYR A 0 84  . 7.698   9.632   5.520    1.00 97.61 84  A 1 
ATOM 618  O O   . TYR A 0 84  . 6.846   12.346  6.776    1.00 97.61 84  A 1 
ATOM 619  C CG  . TYR A 0 84  . 6.925   8.805   6.530    1.00 97.61 84  A 1 
ATOM 620  C CD1 . TYR A 0 84  . 7.163   8.988   7.906    1.00 97.61 84  A 1 
ATOM 621  C CD2 . TYR A 0 84  . 5.950   7.884   6.101    1.00 97.61 84  A 1 
ATOM 622  C CE1 . TYR A 0 84  . 6.454   8.227   8.853    1.00 97.61 84  A 1 
ATOM 623  C CE2 . TYR A 0 84  . 5.231   7.124   7.045    1.00 97.61 84  A 1 
ATOM 624  O OH  . TYR A 0 84  . 4.852   6.528   9.347    1.00 97.61 84  A 1 
ATOM 625  C CZ  . TYR A 0 84  . 5.494   7.287   8.421    1.00 97.61 84  A 1 
ATOM 626  N N   . GLY A 0 85  . 4.883   11.456  6.126    1.00 95.44 85  A 1 
ATOM 627  C CA  . GLY A 0 85  . 4.045   12.096  7.126    1.00 95.44 85  A 1 
ATOM 628  C C   . GLY A 0 85  . 3.128   11.091  7.813    1.00 95.44 85  A 1 
ATOM 629  O O   . GLY A 0 85  . 2.662   10.113  7.229    1.00 95.44 85  A 1 
ATOM 630  N N   . ARG A 0 86  . 2.868   11.337  9.098    1.00 96.41 86  A 1 
ATOM 631  C CA  . ARG A 0 86  . 1.895   10.578  9.884    1.00 96.41 86  A 1 
ATOM 632  C C   . ARG A 0 86  . 1.177   11.499  10.854   1.00 96.41 86  A 1 
ATOM 633  C CB  . ARG A 0 86  . 2.590   9.400   10.581   1.00 96.41 86  A 1 
ATOM 634  O O   . ARG A 0 86  . 1.777   12.006  11.800   1.00 96.41 86  A 1 
ATOM 635  C CG  . ARG A 0 86  . 1.572   8.512   11.309   1.00 96.41 86  A 1 
ATOM 636  C CD  . ARG A 0 86  . 2.235   7.221   11.802   1.00 96.41 86  A 1 
ATOM 637  N NE  . ARG A 0 86  . 1.249   6.150   12.014   1.00 96.41 86  A 1 
ATOM 638  N NH1 . ARG A 0 86  . 2.476   4.754   13.369   1.00 96.41 86  A 1 
ATOM 639  N NH2 . ARG A 0 86  . 0.585   4.037   12.421   1.00 96.41 86  A 1 
ATOM 640  C CZ  . ARG A 0 86  . 1.442   4.991   12.610   1.00 96.41 86  A 1 
ATOM 641  N N   . THR A 0 87  . -0.120  11.674  10.651   1.00 94.07 87  A 1 
ATOM 642  C CA  . THR A 0 87  . -0.992  12.483  11.505   1.00 94.07 87  A 1 
ATOM 643  C C   . THR A 0 87  . -2.032  11.584  12.150   1.00 94.07 87  A 1 
ATOM 644  C CB  . THR A 0 87  . -1.654  13.610  10.701   1.00 94.07 87  A 1 
ATOM 645  O O   . THR A 0 87  . -2.667  10.783  11.475   1.00 94.07 87  A 1 
ATOM 646  C CG2 . THR A 0 87  . -2.489  14.548  11.574   1.00 94.07 87  A 1 
ATOM 647  O OG1 . THR A 0 87  . -0.664  14.403  10.091   1.00 94.07 87  A 1 
ATOM 648  N N   . ASN A 0 88  . -2.225  11.728  13.460   1.00 94.57 88  A 1 
ATOM 649  C CA  . ASN A 0 88  . -3.297  11.077  14.207   1.00 94.57 88  A 1 
ATOM 650  C C   . ASN A 0 88  . -4.010  12.144  15.039   1.00 94.57 88  A 1 
ATOM 651  C CB  . ASN A 0 88  . -2.720  9.963   15.096   1.00 94.57 88  A 1 
ATOM 652  O O   . ASN A 0 88  . -3.382  12.782  15.882   1.00 94.57 88  A 1 
ATOM 653  C CG  . ASN A 0 88  . -2.259  8.761   14.299   1.00 94.57 88  A 1 
ATOM 654  N ND2 . ASN A 0 88  . -0.977  8.599   14.072   1.00 94.57 88  A 1 
ATOM 655  O OD1 . ASN A 0 88  . -3.049  7.936   13.887   1.00 94.57 88  A 1 
ATOM 656  N N   . ALA A 0 89  . -5.307  12.324  14.813   1.00 92.73 89  A 1 
ATOM 657  C CA  . ALA A 0 89  . -6.156  13.259  15.536   1.00 92.73 89  A 1 
ATOM 658  C C   . ALA A 0 89  . -7.337  12.516  16.171   1.00 92.73 89  A 1 
ATOM 659  C CB  . ALA A 0 89  . -6.607  14.372  14.584   1.00 92.73 89  A 1 
ATOM 660  O O   . ALA A 0 89  . -7.900  11.589  15.586   1.00 92.73 89  A 1 
ATOM 661  N N   . LYS A 0 90  . -7.720  12.937  17.375   1.00 93.55 90  A 1 
ATOM 662  C CA  . LYS A 0 90  . -8.927  12.485  18.069   1.00 93.55 90  A 1 
ATOM 663  C C   . LYS A 0 90  . -9.602  13.696  18.694   1.00 93.55 90  A 1 
ATOM 664  C CB  . LYS A 0 90  . -8.605  11.448  19.158   1.00 93.55 90  A 1 
ATOM 665  O O   . LYS A 0 90  . -8.909  14.531  19.272   1.00 93.55 90  A 1 
ATOM 666  C CG  . LYS A 0 90  . -7.929  10.176  18.625   1.00 93.55 90  A 1 
ATOM 667  C CD  . LYS A 0 90  . -7.781  9.158   19.759   1.00 93.55 90  A 1 
ATOM 668  C CE  . LYS A 0 90  . -7.068  7.895   19.271   1.00 93.55 90  A 1 
ATOM 669  N NZ  . LYS A 0 90  . -7.002  6.876   20.347   1.00 93.55 90  A 1 
ATOM 670  N N   . SER A 0 91  . -10.921 13.763  18.613   1.00 88.22 91  A 1 
ATOM 671  C CA  . SER A 0 91  . -11.730 14.736  19.341   1.00 88.22 91  A 1 
ATOM 672  C C   . SER A 0 91  . -12.906 14.028  19.995   1.00 88.22 91  A 1 
ATOM 673  C CB  . SER A 0 91  . -12.195 15.884  18.437   1.00 88.22 91  A 1 
ATOM 674  O O   . SER A 0 91  . -13.513 13.140  19.397   1.00 88.22 91  A 1 
ATOM 675  O OG  . SER A 0 91  . -12.946 15.415  17.338   1.00 88.22 91  A 1 
ATOM 676  N N   . TYR A 0 92  . -13.208 14.449  21.216   1.00 88.21 92  A 1 
ATOM 677  C CA  . TYR A 0 92  . -14.363 14.016  21.986   1.00 88.21 92  A 1 
ATOM 678  C C   . TYR A 0 92  . -15.116 15.275  22.409   1.00 88.21 92  A 1 
ATOM 679  C CB  . TYR A 0 92  . -13.916 13.193  23.203   1.00 88.21 92  A 1 
ATOM 680  O O   . TYR A 0 92  . -14.481 16.237  22.848   1.00 88.21 92  A 1 
ATOM 681  C CG  . TYR A 0 92  . -12.991 12.031  22.884   1.00 88.21 92  A 1 
ATOM 682  C CD1 . TYR A 0 92  . -13.521 10.805  22.439   1.00 88.21 92  A 1 
ATOM 683  C CD2 . TYR A 0 92  . -11.600 12.175  23.051   1.00 88.21 92  A 1 
ATOM 684  C CE1 . TYR A 0 92  . -12.665 9.716   22.173   1.00 88.21 92  A 1 
ATOM 685  C CE2 . TYR A 0 92  . -10.741 11.089  22.803   1.00 88.21 92  A 1 
ATOM 686  O OH  . TYR A 0 92  . -10.432 8.802   22.200   1.00 88.21 92  A 1 
ATOM 687  C CZ  . TYR A 0 92  . -11.276 9.855   22.372   1.00 88.21 92  A 1 
ATOM 688  N N   . ALA A 0 93  . -16.432 15.263  22.256   1.00 85.26 93  A 1 
ATOM 689  C CA  . ALA A 0 93  . -17.341 16.303  22.705   1.00 85.26 93  A 1 
ATOM 690  C C   . ALA A 0 93  . -18.539 15.658  23.414   1.00 85.26 93  A 1 
ATOM 691  C CB  . ALA A 0 93  . -17.768 17.151  21.500   1.00 85.26 93  A 1 
ATOM 692  O O   . ALA A 0 93  . -18.924 14.536  23.085   1.00 85.26 93  A 1 
ATOM 693  N N   . ALA A 0 94  . -19.083 16.384  24.382   1.00 83.67 94  A 1 
ATOM 694  C CA  . ALA A 0 94  . -20.363 16.154  25.039   1.00 83.67 94  A 1 
ATOM 695  C C   . ALA A 0 94  . -20.915 17.547  25.372   1.00 83.67 94  A 1 
ATOM 696  C CB  . ALA A 0 94  . -20.156 15.307  26.300   1.00 83.67 94  A 1 
ATOM 697  O O   . ALA A 0 94  . -20.123 18.420  25.750   1.00 83.67 94  A 1 
ATOM 698  N N   . GLU A 0 95  . -22.211 17.789  25.191   1.00 78.97 95  A 1 
ATOM 699  C CA  . GLU A 0 95  . -22.791 19.116  25.461   1.00 78.97 95  A 1 
ATOM 700  C C   . GLU A 0 95  . -23.010 19.365  26.961   1.00 78.97 95  A 1 
ATOM 701  C CB  . GLU A 0 95  . -24.067 19.324  24.632   1.00 78.97 95  A 1 
ATOM 702  O O   . GLU A 0 95  . -22.757 20.471  27.446   1.00 78.97 95  A 1 
ATOM 703  C CG  . GLU A 0 95  . -23.715 19.537  23.153   1.00 78.97 95  A 1 
ATOM 704  C CD  . GLU A 0 95  . -24.941 19.897  22.306   1.00 78.97 95  A 1 
ATOM 705  O OE1 . GLU A 0 95  . -24.925 21.003  21.711   1.00 78.97 95  A 1 
ATOM 706  O OE2 . GLU A 0 95  . -25.859 19.051  22.219   1.00 78.97 95  A 1 
ATOM 707  N N   . SER A 0 96  . -23.368 18.320  27.708   1.00 80.71 96  A 1 
ATOM 708  C CA  . SER A 0 96  . -23.452 18.311  29.169   1.00 80.71 96  A 1 
ATOM 709  C C   . SER A 0 96  . -22.997 16.964  29.744   1.00 80.71 96  A 1 
ATOM 710  C CB  . SER A 0 96  . -24.879 18.647  29.620   1.00 80.71 96  A 1 
ATOM 711  O O   . SER A 0 96  . -22.626 16.042  29.011   1.00 80.71 96  A 1 
ATOM 712  O OG  . SER A 0 96  . -25.703 17.518  29.480   1.00 80.71 96  A 1 
ATOM 713  N N   . TYR A 0 97  . -22.971 16.877  31.073   1.00 79.51 97  A 1 
ATOM 714  C CA  . TYR A 0 97  . -22.836 15.628  31.812   1.00 79.51 97  A 1 
ATOM 715  C C   . TYR A 0 97  . -23.367 15.845  33.228   1.00 79.51 97  A 1 
ATOM 716  C CB  . TYR A 0 97  . -21.369 15.184  31.854   1.00 79.51 97  A 1 
ATOM 717  O O   . TYR A 0 97  . -22.714 16.528  34.025   1.00 79.51 97  A 1 
ATOM 718  C CG  . TYR A 0 97  . -21.119 14.006  32.776   1.00 79.51 97  A 1 
ATOM 719  C CD1 . TYR A 0 97  . -20.357 14.173  33.948   1.00 79.51 97  A 1 
ATOM 720  C CD2 . TYR A 0 97  . -21.683 12.752  32.480   1.00 79.51 97  A 1 
ATOM 721  C CE1 . TYR A 0 97  . -20.097 13.071  34.781   1.00 79.51 97  A 1 
ATOM 722  C CE2 . TYR A 0 97  . -21.409 11.641  33.299   1.00 79.51 97  A 1 
ATOM 723  O OH  . TYR A 0 97  . -20.285 10.737  35.226   1.00 79.51 97  A 1 
ATOM 724  C CZ  . TYR A 0 97  . -20.596 11.797  34.437   1.00 79.51 97  A 1 
ATOM 725  N N   . ASP A 0 98  . -24.520 15.257  33.529   1.00 82.41 98  A 1 
ATOM 726  C CA  . ASP A 0 98  . -25.153 15.345  34.841   1.00 82.41 98  A 1 
ATOM 727  C C   . ASP A 0 98  . -25.082 13.984  35.550   1.00 82.41 98  A 1 
ATOM 728  C CB  . ASP A 0 98  . -26.594 15.883  34.721   1.00 82.41 98  A 1 
ATOM 729  O O   . ASP A 0 98  . -25.468 12.951  35.003   1.00 82.41 98  A 1 
ATOM 730  C CG  . ASP A 0 98  . -26.698 17.396  34.448   1.00 82.41 98  A 1 
ATOM 731  O OD1 . ASP A 0 98  . -25.723 18.134  34.731   1.00 82.41 98  A 1 
ATOM 732  O OD2 . ASP A 0 98  . -27.799 17.840  34.051   1.00 82.41 98  A 1 
ATOM 733  N N   . GLU A 0 99  . -24.594 13.981  36.795   1.00 83.63 99  A 1 
ATOM 734  C CA  . GLU A 0 99  . -24.741 12.855  37.725   1.00 83.63 99  A 1 
ATOM 735  C C   . GLU A 0 99  . -25.786 13.225  38.778   1.00 83.63 99  A 1 
ATOM 736  C CB  . GLU A 0 99  . -23.424 12.482  38.444   1.00 83.63 99  A 1 
ATOM 737  O O   . GLU A 0 99  . -25.678 14.284  39.405   1.00 83.63 99  A 1 
ATOM 738  C CG  . GLU A 0 99  . -22.218 12.222  37.529   1.00 83.63 99  A 1 
ATOM 739  C CD  . GLU A 0 99  . -21.052 11.466  38.205   1.00 83.63 99  A 1 
ATOM 740  O OE1 . GLU A 0 99  . -19.928 11.475  37.644   1.00 83.63 99  A 1 
ATOM 741  O OE2 . GLU A 0 99  . -21.257 10.624  39.109   1.00 83.63 99  A 1 
ATOM 742  N N   . TRP A 0 100 . -26.753 12.345  39.029   1.00 83.47 100 A 1 
ATOM 743  C CA  . TRP A 0 100 . -27.744 12.522  40.089   1.00 83.47 100 A 1 
ATOM 744  C C   . TRP A 0 100 . -27.870 11.270  40.962   1.00 83.47 100 A 1 
ATOM 745  C CB  . TRP A 0 100 . -29.075 13.009  39.500   1.00 83.47 100 A 1 
ATOM 746  O O   . TRP A 0 100 . -27.722 10.140  40.505   1.00 83.47 100 A 1 
ATOM 747  C CG  . TRP A 0 100 . -29.671 12.188  38.398   1.00 83.47 100 A 1 
ATOM 748  C CD1 . TRP A 0 100 . -29.430 12.352  37.076   1.00 83.47 100 A 1 
ATOM 749  C CD2 . TRP A 0 100 . -30.616 11.079  38.496   1.00 83.47 100 A 1 
ATOM 750  C CE2 . TRP A 0 100 . -30.923 10.629  37.175   1.00 83.47 100 A 1 
ATOM 751  C CE3 . TRP A 0 100 . -31.243 10.404  39.567   1.00 83.47 100 A 1 
ATOM 752  N NE1 . TRP A 0 100 . -30.168 11.437  36.351   1.00 83.47 100 A 1 
ATOM 753  C CH2 . TRP A 0 100 . -32.404 8.910   38.016   1.00 83.47 100 A 1 
ATOM 754  C CZ2 . TRP A 0 100 . -31.803 9.565   36.928   1.00 83.47 100 A 1 
ATOM 755  C CZ3 . TRP A 0 100 . -32.130 9.337   39.328   1.00 83.47 100 A 1 
ATOM 756  N N   . ASP A 0 101 . -28.107 11.498  42.252   1.00 83.73 101 A 1 
ATOM 757  C CA  . ASP A 0 101 . -28.249 10.485  43.298   1.00 83.73 101 A 1 
ATOM 758  C C   . ASP A 0 101 . -29.330 10.979  44.268   1.00 83.73 101 A 1 
ATOM 759  C CB  . ASP A 0 101 . -26.885 10.290  44.000   1.00 83.73 101 A 1 
ATOM 760  O O   . ASP A 0 101 . -29.132 11.982  44.958   1.00 83.73 101 A 1 
ATOM 761  C CG  . ASP A 0 101 . -26.898 9.248   45.127   1.00 83.73 101 A 1 
ATOM 762  O OD1 . ASP A 0 101 . -27.902 8.523   45.290   1.00 83.73 101 A 1 
ATOM 763  O OD2 . ASP A 0 101 . -25.889 9.114   45.865   1.00 83.73 101 A 1 
ATOM 764  N N   . ASN A 0 102 . -30.486 10.316  44.273   1.00 79.57 102 A 1 
ATOM 765  C CA  . ASN A 0 102 . -31.586 10.561  45.197   1.00 79.57 102 A 1 
ATOM 766  C C   . ASN A 0 102 . -31.749 9.357   46.127   1.00 79.57 102 A 1 
ATOM 767  C CB  . ASN A 0 102 . -32.882 10.859  44.425   1.00 79.57 102 A 1 
ATOM 768  O O   . ASN A 0 102 . -31.828 8.217   45.665   1.00 79.57 102 A 1 
ATOM 769  C CG  . ASN A 0 102 . -33.973 11.314  45.380   1.00 79.57 102 A 1 
ATOM 770  N ND2 . ASN A 0 102 . -35.014 10.541  45.589   1.00 79.57 102 A 1 
ATOM 771  O OD1 . ASN A 0 102 . -33.860 12.368  45.980   1.00 79.57 102 A 1 
ATOM 772  N N   . LYS A 0 103 . -31.836 9.621   47.431   1.00 78.09 103 A 1 
ATOM 773  C CA  . LYS A 0 103 . -32.098 8.613   48.460   1.00 78.09 103 A 1 
ATOM 774  C C   . LYS A 0 103 . -33.230 9.096   49.350   1.00 78.09 103 A 1 
ATOM 775  C CB  . LYS A 0 103 . -30.835 8.329   49.287   1.00 78.09 103 A 1 
ATOM 776  O O   . LYS A 0 103 . -33.076 10.124  50.006   1.00 78.09 103 A 1 
ATOM 777  C CG  . LYS A 0 103 . -29.761 7.631   48.448   1.00 78.09 103 A 1 
ATOM 778  C CD  . LYS A 0 103 . -28.530 7.301   49.300   1.00 78.09 103 A 1 
ATOM 779  C CE  . LYS A 0 103 . -27.547 6.422   48.520   1.00 78.09 103 A 1 
ATOM 780  N NZ  . LYS A 0 103 . -27.035 7.089   47.301   1.00 78.09 103 A 1 
ATOM 781  N N   . ASP A 0 104 . -34.323 8.346   49.366   1.00 67.77 104 A 1 
ATOM 782  C CA  . ASP A 0 104 . -35.422 8.510   50.311   1.00 67.77 104 A 1 
ATOM 783  C C   . ASP A 0 104 . -35.263 7.444   51.407   1.00 67.77 104 A 1 
ATOM 784  C CB  . ASP A 0 104 . -36.784 8.479   49.578   1.00 67.77 104 A 1 
ATOM 785  O O   . ASP A 0 104 . -35.578 6.272   51.226   1.00 67.77 104 A 1 
ATOM 786  C CG  . ASP A 0 104 . -37.519 9.821   49.673   1.00 67.77 104 A 1 
ATOM 787  O OD1 . ASP A 0 104 . -37.550 10.385  50.790   1.00 67.77 104 A 1 
ATOM 788  O OD2 . ASP A 0 104 . -37.985 10.317  48.619   1.00 67.77 104 A 1 
ATOM 789  N N   . ASP A 0 105 . -34.688 7.865   52.538   1.00 74.28 105 A 1 
ATOM 790  C CA  . ASP A 0 105 . -34.477 7.072   53.764   1.00 74.28 105 A 1 
ATOM 791  C C   . ASP A 0 105 . -35.655 7.272   54.760   1.00 74.28 105 A 1 
ATOM 792  C CB  . ASP A 0 105 . -33.103 7.456   54.385   1.00 74.28 105 A 1 
ATOM 793  O O   . ASP A 0 105 . -35.457 7.302   55.988   1.00 74.28 105 A 1 
ATOM 794  C CG  . ASP A 0 105 . -31.886 6.629   53.947   1.00 74.28 105 A 1 
ATOM 795  O OD1 . ASP A 0 105 . -31.931 5.387   54.100   1.00 74.28 105 A 1 
ATOM 796  O OD2 . ASP A 0 105 . -30.817 7.241   53.701   1.00 74.28 105 A 1 
ATOM 797  N N   . ASP A 0 106 . -36.863 7.526   54.242   1.00 73.18 106 A 1 
ATOM 798  C CA  . ASP A 0 106 . -37.988 8.054   55.022   1.00 73.18 106 A 1 
ATOM 799  C C   . ASP A 0 106 . -38.621 7.003   55.960   1.00 73.18 106 A 1 
ATOM 800  C CB  . ASP A 0 106 . -38.993 8.830   54.130   1.00 73.18 106 A 1 
ATOM 801  O O   . ASP A 0 106 . -38.372 5.795   55.866   1.00 73.18 106 A 1 
ATOM 802  C CG  . ASP A 0 106 . -39.638 10.039  54.845   1.00 73.18 106 A 1 
ATOM 803  O OD1 . ASP A 0 106 . -39.187 10.376  55.972   1.00 73.18 106 A 1 
ATOM 804  O OD2 . ASP A 0 106 . -40.624 10.619  54.334   1.00 73.18 106 A 1 
ATOM 805  N N   . LYS A 0 107 . -39.314 7.474   57.014   1.00 66.03 107 A 1 
ATOM 806  C CA  . LYS A 0 107 . -39.797 6.605   58.115   1.00 66.03 107 A 1 
ATOM 807  C C   . LYS A 0 107 . -41.127 7.040   58.698   1.00 66.03 107 A 1 
ATOM 808  C CB  . LYS A 0 107 . -38.738 6.449   59.230   1.00 66.03 107 A 1 
ATOM 809  O O   . LYS A 0 107 . -41.184 7.763   59.702   1.00 66.03 107 A 1 
ATOM 810  C CG  . LYS A 0 107 . -37.542 5.706   58.651   1.00 66.03 107 A 1 
ATOM 811  C CD  . LYS A 0 107 . -36.415 5.294   59.579   1.00 66.03 107 A 1 
ATOM 812  C CE  . LYS A 0 107 . -35.487 4.625   58.561   1.00 66.03 107 A 1 
ATOM 813  N NZ  . LYS A 0 107 . -34.155 4.317   59.093   1.00 66.03 107 A 1 
ATOM 814  N N   . TRP A 0 108 . -42.211 6.499   58.154   1.00 64.66 108 A 1 
ATOM 815  C CA  . TRP A 0 108 . -43.553 6.688   58.698   1.00 64.66 108 A 1 
ATOM 816  C C   . TRP A 0 108 . -43.962 5.642   59.749   1.00 64.66 108 A 1 
ATOM 817  C CB  . TRP A 0 108 . -44.572 6.825   57.565   1.00 64.66 108 A 1 
ATOM 818  O O   . TRP A 0 108 . -43.595 4.467   59.748   1.00 64.66 108 A 1 
ATOM 819  C CG  . TRP A 0 108 . -44.536 5.746   56.537   1.00 64.66 108 A 1 
ATOM 820  C CD1 . TRP A 0 108 . -43.778 5.784   55.425   1.00 64.66 108 A 1 
ATOM 821  C CD2 . TRP A 0 108 . -45.271 4.485   56.462   1.00 64.66 108 A 1 
ATOM 822  C CE2 . TRP A 0 108 . -44.881 3.802   55.268   1.00 64.66 108 A 1 
ATOM 823  C CE3 . TRP A 0 108 . -46.244 3.861   57.278   1.00 64.66 108 A 1 
ATOM 824  N NE1 . TRP A 0 108 . -43.956 4.639   54.688   1.00 64.66 108 A 1 
ATOM 825  C CH2 . TRP A 0 108 . -46.408 1.980   55.726   1.00 64.66 108 A 1 
ATOM 826  C CZ2 . TRP A 0 108 . -45.430 2.566   54.903   1.00 64.66 108 A 1 
ATOM 827  C CZ3 . TRP A 0 108 . -46.811 2.624   56.912   1.00 64.66 108 A 1 
ATOM 828  N N   . GLY A 0 109 . -44.801 6.095   60.679   1.00 56.62 109 A 1 
ATOM 829  C CA  . GLY A 0 109 . -45.523 5.255   61.630   1.00 56.62 109 A 1 
ATOM 830  C C   . GLY A 0 109 . -46.968 5.731   61.725   1.00 56.62 109 A 1 
ATOM 831  O O   . GLY A 0 109 . -47.233 6.930   61.612   1.00 56.62 109 A 1 
ATOM 832  N N   . ALA A 0 110 . -47.905 4.801   61.924   1.00 48.89 110 A 1 
ATOM 833  C CA  . ALA A 0 110 . -49.337 5.098   61.900   1.00 48.89 110 A 1 
ATOM 834  C C   . ALA A 0 110 . -49.716 6.248   62.859   1.00 48.89 110 A 1 
ATOM 835  C CB  . ALA A 0 110 . -50.116 3.812   62.198   1.00 48.89 110 A 1 
ATOM 836  O O   . ALA A 0 110 . -49.327 6.270   64.031   1.00 48.89 110 A 1 
ATOM 837  N N   . GLN A 0 111 . -50.478 7.221   62.347   1.00 49.49 111 A 1 
ATOM 838  C CA  . GLN A 0 111 . -50.722 8.502   63.013   1.00 49.49 111 A 1 
ATOM 839  C C   . GLN A 0 111 . -51.593 8.336   64.273   1.00 49.49 111 A 1 
ATOM 840  C CB  . GLN A 0 111 . -51.319 9.479   61.987   1.00 49.49 111 A 1 
ATOM 841  O O   . GLN A 0 111 . -52.812 8.185   64.203   1.00 49.49 111 A 1 
ATOM 842  C CG  . GLN A 0 111 . -51.270 10.937  62.466   1.00 49.49 111 A 1 
ATOM 843  C CD  . GLN A 0 111 . -51.822 11.915  61.429   1.00 49.49 111 A 1 
ATOM 844  N NE2 . GLN A 0 111 . -51.418 13.166  61.459   1.00 49.49 111 A 1 
ATOM 845  O OE1 . GLN A 0 111 . -52.641 11.598  60.586   1.00 49.49 111 A 1 
ATOM 846  N N   . ALA A 0 112 . -50.956 8.362   65.446   1.00 41.57 112 A 1 
ATOM 847  C CA  . ALA A 0 112 . -51.593 7.998   66.708   1.00 41.57 112 A 1 
ATOM 848  C C   . ALA A 0 112 . -52.670 8.995   67.180   1.00 41.57 112 A 1 
ATOM 849  C CB  . ALA A 0 112 . -50.500 7.811   67.767   1.00 41.57 112 A 1 
ATOM 850  O O   . ALA A 0 112 . -52.381 10.155  67.482   1.00 41.57 112 A 1 
ATOM 851  N N   . TRP A 0 113 . -53.895 8.498   67.363   1.00 39.85 113 A 1 
ATOM 852  C CA  . TRP A 0 113 . -54.917 9.132   68.199   1.00 39.85 113 A 1 
ATOM 853  C C   . TRP A 0 113 . -54.771 8.597   69.634   1.00 39.85 113 A 1 
ATOM 854  C CB  . TRP A 0 113 . -56.322 8.838   67.642   1.00 39.85 113 A 1 
ATOM 855  O O   . TRP A 0 113 . -54.891 7.394   69.846   1.00 39.85 113 A 1 
ATOM 856  C CG  . TRP A 0 113 . -56.740 9.554   66.386   1.00 39.85 113 A 1 
ATOM 857  C CD1 . TRP A 0 113 . -56.013 9.673   65.250   1.00 39.85 113 A 1 
ATOM 858  C CD2 . TRP A 0 113 . -58.019 10.211  66.101   1.00 39.85 113 A 1 
ATOM 859  C CE2 . TRP A 0 113 . -57.982 10.723  64.768   1.00 39.85 113 A 1 
ATOM 860  C CE3 . TRP A 0 113 . -59.216 10.414  66.827   1.00 39.85 113 A 1 
ATOM 861  N NE1 . TRP A 0 113 . -56.734 10.371  64.301   1.00 39.85 113 A 1 
ATOM 862  C CH2 . TRP A 0 113 . -60.238 11.587  64.941   1.00 39.85 113 A 1 
ATOM 863  C CZ2 . TRP A 0 113 . -59.065 11.402  64.189   1.00 39.85 113 A 1 
ATOM 864  C CZ3 . TRP A 0 113 . -60.311 11.092  66.255   1.00 39.85 113 A 1 
ATOM 865  N N   . GLY A 0 114 . -54.520 9.474   70.615   1.00 37.26 114 A 1 
ATOM 866  C CA  . GLY A 0 114 . -54.529 9.115   72.045   1.00 37.26 114 A 1 
ATOM 867  C C   . GLY A 0 114 . -53.341 9.633   72.864   1.00 37.26 114 A 1 
ATOM 868  O O   . GLY A 0 114 . -52.382 8.896   73.104   1.00 37.26 114 A 1 
ATOM 869  N N   . LYS A 0 115 . -53.413 10.895  73.327   1.00 39.01 115 A 1 
ATOM 870  C CA  . LYS A 0 115 . -52.619 11.415  74.468   1.00 39.01 115 A 1 
ATOM 871  C C   . LYS A 0 115 . -53.081 12.788  74.984   1.00 39.01 115 A 1 
ATOM 872  C CB  . LYS A 0 115 . -51.092 11.341  74.193   1.00 39.01 115 A 1 
ATOM 873  O O   . LYS A 0 115 . -52.271 13.682  75.233   1.00 39.01 115 A 1 
ATOM 874  C CG  . LYS A 0 115 . -50.440 10.445  75.261   1.00 39.01 115 A 1 
ATOM 875  C CD  . LYS A 0 115 . -49.017 10.039  74.874   1.00 39.01 115 A 1 
ATOM 876  C CE  . LYS A 0 115 . -48.534 8.932   75.818   1.00 39.01 115 A 1 
ATOM 877  N NZ  . LYS A 0 115 . -47.359 8.220   75.258   1.00 39.01 115 A 1 
ATOM 878  N N   . ASP A 0 116 . -54.378 12.945  75.207   1.00 37.59 116 A 1 
ATOM 879  C CA  . ASP A 0 116 . -54.985 14.051  75.957   1.00 37.59 116 A 1 
ATOM 880  C C   . ASP A 0 116 . -54.656 13.964  77.460   1.00 37.59 116 A 1 
ATOM 881  C CB  . ASP A 0 116 . -56.493 14.151  75.652   1.00 37.59 116 A 1 
ATOM 882  O O   . ASP A 0 116 . -55.479 13.685  78.327   1.00 37.59 116 A 1 
ATOM 883  C CG  . ASP A 0 116 . -57.310 12.868  75.873   1.00 37.59 116 A 1 
ATOM 884  O OD1 . ASP A 0 116 . -56.734 11.768  75.672   1.00 37.59 116 A 1 
ATOM 885  O OD2 . ASP A 0 116 . -58.525 13.006  76.115   1.00 37.59 116 A 1 
ATOM 886  N N   . ARG A 0 117 . -53.390 14.234  77.801   1.00 37.70 117 A 1 
ATOM 887  C CA  . ARG A 0 117 . -53.011 14.507  79.191   1.00 37.70 117 A 1 
ATOM 888  C C   . ARG A 0 117 . -53.521 15.892  79.580   1.00 37.70 117 A 1 
ATOM 889  C CB  . ARG A 0 117 . -51.497 14.378  79.406   1.00 37.70 117 A 1 
ATOM 890  O O   . ARG A 0 117 . -52.807 16.874  79.374   1.00 37.70 117 A 1 
ATOM 891  C CG  . ARG A 0 117 . -51.015 12.922  79.361   1.00 37.70 117 A 1 
ATOM 892  C CD  . ARG A 0 117 . -49.543 12.822  79.789   1.00 37.70 117 A 1 
ATOM 893  N NE  . ARG A 0 117 . -49.362 13.140  81.222   1.00 37.70 117 A 1 
ATOM 894  N NH1 . ARG A 0 117 . -47.095 13.508  81.205   1.00 37.70 117 A 1 
ATOM 895  N NH2 . ARG A 0 117 . -48.231 13.696  83.117   1.00 37.70 117 A 1 
ATOM 896  C CZ  . ARG A 0 117 . -48.235 13.446  81.838   1.00 37.70 117 A 1 
ATOM 897  N N   . ASP A 0 118 . -54.693 15.938  80.208   1.00 40.49 118 A 1 
ATOM 898  C CA  . ASP A 0 118 . -55.306 17.127  80.822   1.00 40.49 118 A 1 
ATOM 899  C C   . ASP A 0 118 . -54.464 17.701  81.985   1.00 40.49 118 A 1 
ATOM 900  C CB  . ASP A 0 118 . -56.760 16.811  81.243   1.00 40.49 118 A 1 
ATOM 901  O O   . ASP A 0 118 . -54.804 17.647  83.169   1.00 40.49 118 A 1 
ATOM 902  C CG  . ASP A 0 118 . -57.811 17.060  80.154   1.00 40.49 118 A 1 
ATOM 903  O OD1 . ASP A 0 118 . -57.453 17.671  79.121   1.00 40.49 118 A 1 
ATOM 904  O OD2 . ASP A 0 118 . -58.984 16.741  80.439   1.00 40.49 118 A 1 
ATOM 905  N N   . VAL A 0 119 . -53.312 18.282  81.648   1.00 35.82 119 A 1 
ATOM 906  C CA  . VAL A 0 119 . -52.445 19.020  82.570   1.00 35.82 119 A 1 
ATOM 907  C C   . VAL A 0 119 . -52.889 20.479  82.580   1.00 35.82 119 A 1 
ATOM 908  C CB  . VAL A 0 119 . -50.952 18.832  82.245   1.00 35.82 119 A 1 
ATOM 909  O O   . VAL A 0 119 . -52.340 21.339  81.891   1.00 35.82 119 A 1 
ATOM 910  C CG1 . VAL A 0 119 . -50.062 19.555  83.269   1.00 35.82 119 A 1 
ATOM 911  C CG2 . VAL A 0 119 . -50.564 17.346  82.298   1.00 35.82 119 A 1 
ATOM 912  N N   . TYR A 0 120 . -53.913 20.755  83.385   1.00 29.78 120 A 1 
ATOM 913  C CA  . TYR A 0 120 . -54.443 22.100  83.587   1.00 29.78 120 A 1 
ATOM 914  C C   . TYR A 0 120 . -53.394 23.020  84.247   1.00 29.78 120 A 1 
ATOM 915  C CB  . TYR A 0 120 . -55.744 21.994  84.399   1.00 29.78 120 A 1 
ATOM 916  O O   . TYR A 0 120 . -53.231 23.022  85.467   1.00 29.78 120 A 1 
ATOM 917  C CG  . TYR A 0 120 . -56.544 23.281  84.474   1.00 29.78 120 A 1 
ATOM 918  C CD1 . TYR A 0 120 . -56.326 24.196  85.523   1.00 29.78 120 A 1 
ATOM 919  C CD2 . TYR A 0 120 . -57.525 23.551  83.500   1.00 29.78 120 A 1 
ATOM 920  C CE1 . TYR A 0 120 . -57.093 25.375  85.606   1.00 29.78 120 A 1 
ATOM 921  C CE2 . TYR A 0 120 . -58.294 24.728  83.579   1.00 29.78 120 A 1 
ATOM 922  O OH  . TYR A 0 120 . -58.834 26.769  84.715   1.00 29.78 120 A 1 
ATOM 923  C CZ  . TYR A 0 120 . -58.083 25.639  84.634   1.00 29.78 120 A 1 
ATOM 924  N N   . GLY A 0 121 . -52.694 23.822  83.434   1.00 32.49 121 A 1 
ATOM 925  C CA  . GLY A 0 121 . -51.878 24.952  83.900   1.00 32.49 121 A 1 
ATOM 926  C C   . GLY A 0 121 . -50.359 24.852  83.700   1.00 32.49 121 A 1 
ATOM 927  O O   . GLY A 0 121 . -49.612 24.956  84.670   1.00 32.49 121 A 1 
ATOM 928  N N   . ALA A 0 122 . -49.881 24.754  82.454   1.00 34.41 122 A 1 
ATOM 929  C CA  . ALA A 0 122 . -48.485 25.061  82.110   1.00 34.41 122 A 1 
ATOM 930  C C   . ALA A 0 122 . -48.368 25.670  80.699   1.00 34.41 122 A 1 
ATOM 931  C CB  . ALA A 0 122 . -47.636 23.790  82.249   1.00 34.41 122 A 1 
ATOM 932  O O   . ALA A 0 122 . -48.574 24.986  79.701   1.00 34.41 122 A 1 
ATOM 933  N N   . SER A 0 123 . -48.023 26.957  80.606   1.00 29.13 123 A 1 
ATOM 934  C CA  . SER A 0 123 . -47.867 27.679  79.335   1.00 29.13 123 A 1 
ATOM 935  C C   . SER A 0 123 . -46.401 28.021  79.051   1.00 29.13 123 A 1 
ATOM 936  C CB  . SER A 0 123 . -48.715 28.959  79.364   1.00 29.13 123 A 1 
ATOM 937  O O   . SER A 0 123 . -45.838 28.886  79.724   1.00 29.13 123 A 1 
ATOM 938  O OG  . SER A 0 123 . -48.352 29.772  80.467   1.00 29.13 123 A 1 
ATOM 939  N N   . SER A 0 124 . -45.796 27.423  78.019   1.00 35.73 124 A 1 
ATOM 940  C CA  . SER A 0 124 . -44.518 27.903  77.471   1.00 35.73 124 A 1 
ATOM 941  C C   . SER A 0 124 . -44.273 27.463  76.025   1.00 35.73 124 A 1 
ATOM 942  C CB  . SER A 0 124 . -43.325 27.470  78.334   1.00 35.73 124 A 1 
ATOM 943  O O   . SER A 0 124 . -44.352 26.283  75.699   1.00 35.73 124 A 1 
ATOM 944  O OG  . SER A 0 124 . -43.262 26.066  78.455   1.00 35.73 124 A 1 
ATOM 945  N N   . TYR A 0 125 . -43.909 28.447  75.202   1.00 28.14 125 A 1 
ATOM 946  C CA  . TYR A 0 125 . -43.321 28.351  73.862   1.00 28.14 125 A 1 
ATOM 947  C C   . TYR A 0 125 . -42.346 27.175  73.631   1.00 28.14 125 A 1 
ATOM 948  C CB  . TYR A 0 125 . -42.492 29.643  73.670   1.00 28.14 125 A 1 
ATOM 949  O O   . TYR A 0 125 . -41.501 26.894  74.477   1.00 28.14 125 A 1 
ATOM 950  C CG  . TYR A 0 125 . -43.109 30.742  72.831   1.00 28.14 125 A 1 
ATOM 951  C CD1 . TYR A 0 125 . -42.380 31.240  71.732   1.00 28.14 125 A 1 
ATOM 952  C CD2 . TYR A 0 125 . -44.359 31.304  73.160   1.00 28.14 125 A 1 
ATOM 953  C CE1 . TYR A 0 125 . -42.895 32.293  70.956   1.00 28.14 125 A 1 
ATOM 954  C CE2 . TYR A 0 125 . -44.876 32.361  72.384   1.00 28.14 125 A 1 
ATOM 955  O OH  . TYR A 0 125 . -44.647 33.876  70.541   1.00 28.14 125 A 1 
ATOM 956  C CZ  . TYR A 0 125 . -44.146 32.856  71.282   1.00 28.14 125 A 1 
ATOM 957  N N   . GLY A 0 126 . -42.311 26.682  72.384   1.00 34.08 126 A 1 
ATOM 958  C CA  . GLY A 0 126 . -41.031 26.411  71.712   1.00 34.08 126 A 1 
ATOM 959  C C   . GLY A 0 126 . -40.612 24.956  71.477   1.00 34.08 126 A 1 
ATOM 960  O O   . GLY A 0 126 . -39.617 24.516  72.044   1.00 34.08 126 A 1 
ATOM 961  N N   . LYS A 0 127 . -41.256 24.270  70.521   1.00 34.88 127 A 1 
ATOM 962  C CA  . LYS A 0 127 . -40.597 23.285  69.637   1.00 34.88 127 A 1 
ATOM 963  C C   . LYS A 0 127 . -41.281 23.235  68.266   1.00 34.88 127 A 1 
ATOM 964  C CB  . LYS A 0 127 . -40.548 21.867  70.252   1.00 34.88 127 A 1 
ATOM 965  O O   . LYS A 0 127 . -42.281 22.550  68.102   1.00 34.88 127 A 1 
ATOM 966  C CG  . LYS A 0 127 . -39.337 21.641  71.178   1.00 34.88 127 A 1 
ATOM 967  C CD  . LYS A 0 127 . -38.840 20.192  71.111   1.00 34.88 127 A 1 
ATOM 968  C CE  . LYS A 0 127 . -37.567 20.029  71.947   1.00 34.88 127 A 1 
ATOM 969  N NZ  . LYS A 0 127 . -36.915 18.722  71.680   1.00 34.88 127 A 1 
ATOM 970  N N   . ALA A 0 128 . -40.711 23.938  67.290   1.00 33.04 128 A 1 
ATOM 971  C CA  . ALA A 0 128 . -40.884 23.609  65.877   1.00 33.04 128 A 1 
ATOM 972  C C   . ALA A 0 128 . -39.707 22.716  65.456   1.00 33.04 128 A 1 
ATOM 973  C CB  . ALA A 0 128 . -40.971 24.900  65.054   1.00 33.04 128 A 1 
ATOM 974  O O   . ALA A 0 128 . -38.582 22.950  65.902   1.00 33.04 128 A 1 
ATOM 975  N N   . ALA A 0 129 . -39.964 21.692  64.644   1.00 30.83 129 A 1 
ATOM 976  C CA  . ALA A 0 129 . -38.957 20.743  64.177   1.00 30.83 129 A 1 
ATOM 977  C C   . ALA A 0 129 . -39.034 20.628  62.650   1.00 30.83 129 A 1 
ATOM 978  C CB  . ALA A 0 129 . -39.154 19.406  64.905   1.00 30.83 129 A 1 
ATOM 979  O O   . ALA A 0 129 . -39.748 19.788  62.117   1.00 30.83 129 A 1 
ATOM 980  N N   . SER A 0 130 . -38.316 21.515  61.965   1.00 34.51 130 A 1 
ATOM 981  C CA  . SER A 0 130 . -38.109 21.489  60.515   1.00 34.51 130 A 1 
ATOM 982  C C   . SER A 0 130 . -36.718 22.055  60.225   1.00 34.51 130 A 1 
ATOM 983  C CB  . SER A 0 130 . -39.196 22.299  59.792   1.00 34.51 130 A 1 
ATOM 984  O O   . SER A 0 130 . -36.468 23.231  60.497   1.00 34.51 130 A 1 
ATOM 985  O OG  . SER A 0 130 . -39.210 23.642  60.250   1.00 34.51 130 A 1 
ATOM 986  N N   . SER A 0 131 . -35.814 21.214  59.731   1.00 40.25 131 A 1 
ATOM 987  C CA  . SER A 0 131 . -34.428 21.557  59.393   1.00 40.25 131 A 1 
ATOM 988  C C   . SER A 0 131 . -34.067 20.790  58.121   1.00 40.25 131 A 1 
ATOM 989  C CB  . SER A 0 131 . -33.500 21.182  60.556   1.00 40.25 131 A 1 
ATOM 990  O O   . SER A 0 131 . -33.600 19.667  58.220   1.00 40.25 131 A 1 
ATOM 991  O OG  . SER A 0 131 . -32.145 21.395  60.217   1.00 40.25 131 A 1 
ATOM 992  N N   . GLN A 0 132 . -34.465 21.290  56.953   1.00 35.46 132 A 1 
ATOM 993  C CA  . GLN A 0 132 . -33.649 22.220  56.154   1.00 35.46 132 A 1 
ATOM 994  C C   . GLN A 0 132 . -32.524 21.503  55.400   1.00 35.46 132 A 1 
ATOM 995  C CB  . GLN A 0 132 . -33.116 23.467  56.894   1.00 35.46 132 A 1 
ATOM 996  O O   . GLN A 0 132 . -31.346 21.635  55.731   1.00 35.46 132 A 1 
ATOM 997  C CG  . GLN A 0 132 . -34.138 24.586  57.119   1.00 35.46 132 A 1 
ATOM 998  C CD  . GLN A 0 132 . -33.418 25.910  57.361   1.00 35.46 132 A 1 
ATOM 999  N NE2 . GLN A 0 132 . -33.233 26.723  56.343   1.00 35.46 132 A 1 
ATOM 1000 O OE1 . GLN A 0 132 . -32.982 26.238  58.452   1.00 35.46 132 A 1 
ATOM 1001 N N   . ASP A 0 133 . -32.914 20.839  54.323   1.00 31.08 133 A 1 
ATOM 1002 C CA  . ASP A 0 133 . -32.023 20.334  53.287   1.00 31.08 133 A 1 
ATOM 1003 C C   . ASP A 0 133 . -31.586 21.478  52.367   1.00 31.08 133 A 1 
ATOM 1004 C CB  . ASP A 0 133 . -32.743 19.222  52.516   1.00 31.08 133 A 1 
ATOM 1005 O O   . ASP A 0 133 . -32.413 22.189  51.797   1.00 31.08 133 A 1 
ATOM 1006 C CG  . ASP A 0 133 . -33.285 18.222  53.532   1.00 31.08 133 A 1 
ATOM 1007 O OD1 . ASP A 0 133 . -32.451 17.434  54.024   1.00 31.08 133 A 1 
ATOM 1008 O OD2 . ASP A 0 133 . -34.446 18.439  53.961   1.00 31.08 133 A 1 
ATOM 1009 N N   . TYR A 0 134 . -30.274 21.677  52.242   1.00 33.12 134 A 1 
ATOM 1010 C CA  . TYR A 0 134 . -29.646 22.572  51.264   1.00 33.12 134 A 1 
ATOM 1011 C C   . TYR A 0 134 . -28.234 22.046  50.967   1.00 33.12 134 A 1 
ATOM 1012 C CB  . TYR A 0 134 . -29.634 24.034  51.769   1.00 33.12 134 A 1 
ATOM 1013 O O   . TYR A 0 134 . -27.290 22.327  51.705   1.00 33.12 134 A 1 
ATOM 1014 C CG  . TYR A 0 134 . -30.688 24.918  51.121   1.00 33.12 134 A 1 
ATOM 1015 C CD1 . TYR A 0 134 . -30.433 25.505  49.865   1.00 33.12 134 A 1 
ATOM 1016 C CD2 . TYR A 0 134 . -31.933 25.122  51.746   1.00 33.12 134 A 1 
ATOM 1017 C CE1 . TYR A 0 134 . -31.424 26.278  49.230   1.00 33.12 134 A 1 
ATOM 1018 C CE2 . TYR A 0 134 . -32.936 25.878  51.107   1.00 33.12 134 A 1 
ATOM 1019 O OH  . TYR A 0 134 . -33.651 27.166  49.210   1.00 33.12 134 A 1 
ATOM 1020 C CZ  . TYR A 0 134 . -32.682 26.453  49.843   1.00 33.12 134 A 1 
ATOM 1021 N N   . GLY A 0 135 . -28.107 21.237  49.908   1.00 32.97 135 A 1 
ATOM 1022 C CA  . GLY A 0 135 . -26.928 20.389  49.663   1.00 32.97 135 A 1 
ATOM 1023 C C   . GLY A 0 135 . -26.200 20.574  48.326   1.00 32.97 135 A 1 
ATOM 1024 O O   . GLY A 0 135 . -25.287 19.806  48.048   1.00 32.97 135 A 1 
ATOM 1025 N N   . ALA A 0 136 . -26.561 21.561  47.497   1.00 31.01 136 A 1 
ATOM 1026 C CA  . ALA A 0 136 . -26.026 21.691  46.135   1.00 31.01 136 A 1 
ATOM 1027 C C   . ALA A 0 136 . -25.473 23.097  45.826   1.00 31.01 136 A 1 
ATOM 1028 C CB  . ALA A 0 136 . -27.128 21.270  45.152   1.00 31.01 136 A 1 
ATOM 1029 O O   . ALA A 0 136 . -26.233 23.995  45.471   1.00 31.01 136 A 1 
ATOM 1030 N N   . GLN A 0 137 . -24.146 23.279  45.940   1.00 37.01 137 A 1 
ATOM 1031 C CA  . GLN A 0 137 . -23.351 24.294  45.216   1.00 37.01 137 A 1 
ATOM 1032 C C   . GLN A 0 137 . -21.839 24.180  45.514   1.00 37.01 137 A 1 
ATOM 1033 C CB  . GLN A 0 137 . -23.827 25.736  45.531   1.00 37.01 137 A 1 
ATOM 1034 O O   . GLN A 0 137 . -21.448 23.988  46.664   1.00 37.01 137 A 1 
ATOM 1035 C CG  . GLN A 0 137 . -24.599 26.343  44.343   1.00 37.01 137 A 1 
ATOM 1036 C CD  . GLN A 0 137 . -25.508 27.503  44.742   1.00 37.01 137 A 1 
ATOM 1037 N NE2 . GLN A 0 137 . -26.667 27.625  44.134   1.00 37.01 137 A 1 
ATOM 1038 O OE1 . GLN A 0 137 . -25.188 28.336  45.577   1.00 37.01 137 A 1 
ATOM 1039 N N   . ASN A 0 138 . -21.017 24.457  44.486   1.00 36.35 138 A 1 
ATOM 1040 C CA  . ASN A 0 138 . -19.541 24.605  44.448   1.00 36.35 138 A 1 
ATOM 1041 C C   . ASN A 0 138 . -18.701 23.401  43.967   1.00 36.35 138 A 1 
ATOM 1042 C CB  . ASN A 0 138 . -18.939 25.254  45.712   1.00 36.35 138 A 1 
ATOM 1043 O O   . ASN A 0 138 . -17.958 22.799  44.739   1.00 36.35 138 A 1 
ATOM 1044 C CG  . ASN A 0 138 . -19.532 26.607  46.022   1.00 36.35 138 A 1 
ATOM 1045 N ND2 . ASN A 0 138 . -20.369 26.694  47.025   1.00 36.35 138 A 1 
ATOM 1046 O OD1 . ASN A 0 138 . -19.268 27.587  45.350   1.00 36.35 138 A 1 
ATOM 1047 N N   . TYR A 0 139 . -18.664 23.201  42.645   1.00 33.28 139 A 1 
ATOM 1048 C CA  . TYR A 0 139 . -17.469 22.701  41.951   1.00 33.28 139 A 1 
ATOM 1049 C C   . TYR A 0 139 . -17.052 23.683  40.841   1.00 33.28 139 A 1 
ATOM 1050 C CB  . TYR A 0 139 . -17.639 21.239  41.491   1.00 33.28 139 A 1 
ATOM 1051 O O   . TYR A 0 139 . -17.382 23.531  39.671   1.00 33.28 139 A 1 
ATOM 1052 C CG  . TYR A 0 139 . -16.641 20.309  42.158   1.00 33.28 139 A 1 
ATOM 1053 C CD1 . TYR A 0 139 . -15.378 20.079  41.575   1.00 33.28 139 A 1 
ATOM 1054 C CD2 . TYR A 0 139 . -16.971 19.697  43.381   1.00 33.28 139 A 1 
ATOM 1055 C CE1 . TYR A 0 139 . -14.450 19.230  42.213   1.00 33.28 139 A 1 
ATOM 1056 C CE2 . TYR A 0 139 . -16.054 18.837  44.015   1.00 33.28 139 A 1 
ATOM 1057 O OH  . TYR A 0 139 . -13.906 17.770  44.040   1.00 33.28 139 A 1 
ATOM 1058 C CZ  . TYR A 0 139 . -14.791 18.602  43.430   1.00 33.28 139 A 1 
ATOM 1059 N N   . ALA A 0 140 . -16.333 24.738  41.232   1.00 37.87 140 A 1 
ATOM 1060 C CA  . ALA A 0 140 . -15.693 25.688  40.323   1.00 37.87 140 A 1 
ATOM 1061 C C   . ALA A 0 140 . -14.263 25.956  40.818   1.00 37.87 140 A 1 
ATOM 1062 C CB  . ALA A 0 140 . -16.541 26.962  40.226   1.00 37.87 140 A 1 
ATOM 1063 O O   . ALA A 0 140 . -14.047 26.225  42.000   1.00 37.87 140 A 1 
ATOM 1064 N N   . GLY A 0 141 . -13.273 25.814  39.934   1.00 33.01 141 A 1 
ATOM 1065 C CA  . GLY A 0 141 . -11.859 25.797  40.318   1.00 33.01 141 A 1 
ATOM 1066 C C   . GLY A 0 141 . -11.283 27.169  40.689   1.00 33.01 141 A 1 
ATOM 1067 O O   . GLY A 0 141 . -11.670 28.196  40.138   1.00 33.01 141 A 1 
ATOM 1068 N N   . GLY A 0 142 . -10.284 27.182  41.577   1.00 33.97 142 A 1 
ATOM 1069 C CA  . GLY A 0 142 . -9.560  28.403  41.942   1.00 33.97 142 A 1 
ATOM 1070 C C   . GLY A 0 142 . -8.381  28.152  42.882   1.00 33.97 142 A 1 
ATOM 1071 O O   . GLY A 0 142 . -8.558  27.969  44.082   1.00 33.97 142 A 1 
ATOM 1072 N N   . SER A 0 143 . -7.156  28.175  42.351   1.00 32.11 143 A 1 
ATOM 1073 C CA  . SER A 0 143 . -5.931  28.084  43.158   1.00 32.11 143 A 1 
ATOM 1074 C C   . SER A 0 143 . -5.744  29.337  44.026   1.00 32.11 143 A 1 
ATOM 1075 C CB  . SER A 0 143 . -4.722  27.882  42.232   1.00 32.11 143 A 1 
ATOM 1076 O O   . SER A 0 143 . -5.372  30.391  43.508   1.00 32.11 143 A 1 
ATOM 1077 O OG  . SER A 0 143 . -3.507  28.160  42.901   1.00 32.11 143 A 1 
ATOM 1078 N N   . ALA A 0 144 . -5.905  29.212  45.347   1.00 36.94 144 A 1 
ATOM 1079 C CA  . ALA A 0 144 . -5.610  30.269  46.317   1.00 36.94 144 A 1 
ATOM 1080 C C   . ALA A 0 144 . -4.621  29.778  47.391   1.00 36.94 144 A 1 
ATOM 1081 C CB  . ALA A 0 144 . -6.925  30.781  46.915   1.00 36.94 144 A 1 
ATOM 1082 O O   . ALA A 0 144 . -4.827  28.746  48.027   1.00 36.94 144 A 1 
ATOM 1083 N N   . ALA A 0 145 . -3.520  30.511  47.581   1.00 38.91 145 A 1 
ATOM 1084 C CA  . ALA A 0 145 . -2.410  30.083  48.432   1.00 38.91 145 A 1 
ATOM 1085 C C   . ALA A 0 145 . -2.594  30.430  49.922   1.00 38.91 145 A 1 
ATOM 1086 C CB  . ALA A 0 145 . -1.103  30.655  47.868   1.00 38.91 145 A 1 
ATOM 1087 O O   . ALA A 0 145 . -3.244  31.402  50.298   1.00 38.91 145 A 1 
ATOM 1088 N N   . SER A 0 146 . -1.925  29.660  50.781   1.00 31.26 146 A 1 
ATOM 1089 C CA  . SER A 0 146 . -1.902  29.837  52.236   1.00 31.26 146 A 1 
ATOM 1090 C C   . SER A 0 146 . -1.346  31.197  52.696   1.00 31.26 146 A 1 
ATOM 1091 C CB  . SER A 0 146 . -1.009  28.737  52.828   1.00 31.26 146 A 1 
ATOM 1092 O O   . SER A 0 146 . -0.196  31.509  52.373   1.00 31.26 146 A 1 
ATOM 1093 O OG  . SER A 0 146 . 0.294   28.833  52.276   1.00 31.26 146 A 1 
ATOM 1094 N N   . ARG A 0 147 . -2.102  31.928  53.534   1.00 35.89 147 A 1 
ATOM 1095 C CA  . ARG A 0 147 . -1.682  32.850  54.629   1.00 35.89 147 A 1 
ATOM 1096 C C   . ARG A 0 147 . -2.914  33.619  55.149   1.00 35.89 147 A 1 
ATOM 1097 C CB  . ARG A 0 147 . -0.665  33.907  54.132   1.00 35.89 147 A 1 
ATOM 1098 O O   . ARG A 0 147 . -3.846  33.821  54.389   1.00 35.89 147 A 1 
ATOM 1099 C CG  . ARG A 0 147 . 0.815   33.553  54.387   1.00 35.89 147 A 1 
ATOM 1100 C CD  . ARG A 0 147 . 1.719   34.487  53.573   1.00 35.89 147 A 1 
ATOM 1101 N NE  . ARG A 0 147 . 2.977   33.830  53.176   1.00 35.89 147 A 1 
ATOM 1102 N NH1 . ARG A 0 147 . 3.755   35.524  51.838   1.00 35.89 147 A 1 
ATOM 1103 N NH2 . ARG A 0 147 . 4.833   33.573  51.882   1.00 35.89 147 A 1 
ATOM 1104 C CZ  . ARG A 0 147 . 3.848   34.311  52.308   1.00 35.89 147 A 1 
ATOM 1105 N N   . ALA A 0 148 . -2.960  34.169  56.363   1.00 35.39 148 A 1 
ATOM 1106 C CA  . ALA A 0 148 . -2.330  33.826  57.646   1.00 35.39 148 A 1 
ATOM 1107 C C   . ALA A 0 148 . -2.904  34.756  58.740   1.00 35.39 148 A 1 
ATOM 1108 C CB  . ALA A 0 148 . -0.805  34.024  57.616   1.00 35.39 148 A 1 
ATOM 1109 O O   . ALA A 0 148 . -3.256  35.887  58.435   1.00 35.39 148 A 1 
ATOM 1110 N N   . GLN A 0 149 . -2.866  34.306  60.002   1.00 36.60 149 A 1 
ATOM 1111 C CA  . GLN A 0 149 . -3.033  35.094  61.243   1.00 36.60 149 A 1 
ATOM 1112 C C   . GLN A 0 149 . -4.412  35.781  61.472   1.00 36.60 149 A 1 
ATOM 1113 C CB  . GLN A 0 149 . -1.826  36.041  61.413   1.00 36.60 149 A 1 
ATOM 1114 O O   . GLN A 0 149 . -4.914  36.503  60.630   1.00 36.60 149 A 1 
ATOM 1115 C CG  . GLN A 0 149 . -0.551  35.242  61.736   1.00 36.60 149 A 1 
ATOM 1116 C CD  . GLN A 0 149 . 0.684   36.126  61.798   1.00 36.60 149 A 1 
ATOM 1117 N NE2 . GLN A 0 149 . 0.975   36.728  62.930   1.00 36.60 149 A 1 
ATOM 1118 O OE1 . GLN A 0 149 . 1.417   36.272  60.837   1.00 36.60 149 A 1 
ATOM 1119 N N   . GLN A 0 150 . -5.163  35.534  62.558   1.00 34.12 150 A 1 
ATOM 1120 C CA  . GLN A 0 150 . -4.870  35.550  64.013   1.00 34.12 150 A 1 
ATOM 1121 C C   . GLN A 0 150 . -5.115  36.933  64.664   1.00 34.12 150 A 1 
ATOM 1122 C CB  . GLN A 0 150 . -3.503  34.942  64.384   1.00 34.12 150 A 1 
ATOM 1123 O O   . GLN A 0 150 . -4.225  37.773  64.728   1.00 34.12 150 A 1 
ATOM 1124 C CG  . GLN A 0 150 . -3.170  34.882  65.879   1.00 34.12 150 A 1 
ATOM 1125 C CD  . GLN A 0 150 . -1.711  34.472  66.068   1.00 34.12 150 A 1 
ATOM 1126 N NE2 . GLN A 0 150 . -1.433  33.281  66.549   1.00 34.12 150 A 1 
ATOM 1127 O OE1 . GLN A 0 150 . -0.787  35.209  65.768   1.00 34.12 150 A 1 
ATOM 1128 N N   . GLY A 0 151 . -6.309  37.106  65.246   1.00 37.63 151 A 1 
ATOM 1129 C CA  . GLY A 0 151 . -6.738  38.267  66.049   1.00 37.63 151 A 1 
ATOM 1130 C C   . GLY A 0 151 . -8.203  38.077  66.491   1.00 37.63 151 A 1 
ATOM 1131 O O   . GLY A 0 151 . -9.084  38.274  65.672   1.00 37.63 151 A 1 
ATOM 1132 N N   . LYS A 0 152 . -8.586  37.507  67.648   1.00 33.44 152 A 1 
ATOM 1133 C CA  . LYS A 0 152 . -8.139  37.601  69.061   1.00 33.44 152 A 1 
ATOM 1134 C C   . LYS A 0 152 . -8.784  38.793  69.802   1.00 33.44 152 A 1 
ATOM 1135 C CB  . LYS A 0 152 . -6.605  37.536  69.222   1.00 33.44 152 A 1 
ATOM 1136 O O   . LYS A 0 152 . -8.394  39.929  69.583   1.00 33.44 152 A 1 
ATOM 1137 C CG  . LYS A 0 152 . -6.136  37.055  70.606   1.00 33.44 152 A 1 
ATOM 1138 C CD  . LYS A 0 152 . -4.611  37.213  70.733   1.00 33.44 152 A 1 
ATOM 1139 C CE  . LYS A 0 152 . -4.058  36.497  71.972   1.00 33.44 152 A 1 
ATOM 1140 N NZ  . LYS A 0 152 . -2.599  36.735  72.130   1.00 33.44 152 A 1 
ATOM 1141 N N   . GLY A 0 153 . -9.701  38.497  70.738   1.00 35.39 153 A 1 
ATOM 1142 C CA  . GLY A 0 153 . -10.414 39.463  71.604   1.00 35.39 153 A 1 
ATOM 1143 C C   . GLY A 0 153 . -11.929 39.457  71.334   1.00 35.39 153 A 1 
ATOM 1144 O O   . GLY A 0 153 . -12.353 39.995  70.326   1.00 35.39 153 A 1 
ATOM 1145 N N   . LYS A 0 154 . -12.784 38.703  72.041   1.00 31.06 154 A 1 
ATOM 1146 C CA  . LYS A 0 154 . -13.202 38.763  73.466   1.00 31.06 154 A 1 
ATOM 1147 C C   . LYS A 0 154 . -13.902 40.065  73.903   1.00 31.06 154 A 1 
ATOM 1148 C CB  . LYS A 0 154 . -12.143 38.364  74.519   1.00 31.06 154 A 1 
ATOM 1149 O O   . LYS A 0 154 . -13.242 40.968  74.396   1.00 31.06 154 A 1 
ATOM 1150 C CG  . LYS A 0 154 . -11.844 36.861  74.626   1.00 31.06 154 A 1 
ATOM 1151 C CD  . LYS A 0 154 . -11.200 36.551  75.991   1.00 31.06 154 A 1 
ATOM 1152 C CE  . LYS A 0 154 . -11.061 35.040  76.215   1.00 31.06 154 A 1 
ATOM 1153 N NZ  . LYS A 0 154 . -10.674 34.722  77.615   1.00 31.06 154 A 1 
ATOM 1154 N N   . GLY A 0 155 . -15.237 39.998  73.950   1.00 33.35 155 A 1 
ATOM 1155 C CA  . GLY A 0 155 . -16.008 40.366  75.146   1.00 33.35 155 A 1 
ATOM 1156 C C   . GLY A 0 155 . -16.805 41.673  75.119   1.00 33.35 155 A 1 
ATOM 1157 O O   . GLY A 0 155 . -16.228 42.751  75.094   1.00 33.35 155 A 1 
ATOM 1158 N N   . HIS A 0 156 . -18.121 41.557  75.334   1.00 34.90 156 A 1 
ATOM 1159 C CA  . HIS A 0 156 . -18.738 42.082  76.561   1.00 34.90 156 A 1 
ATOM 1160 C C   . HIS A 0 156 . -19.987 41.262  76.935   1.00 34.90 156 A 1 
ATOM 1161 C CB  . HIS A 0 156 . -19.056 43.581  76.459   1.00 34.90 156 A 1 
ATOM 1162 O O   . HIS A 0 156 . -20.568 40.598  76.081   1.00 34.90 156 A 1 
ATOM 1163 C CG  . HIS A 0 156 . -19.257 44.197  77.822   1.00 34.90 156 A 1 
ATOM 1164 C CD2 . HIS A 0 156 . -20.272 45.033  78.177   1.00 34.90 156 A 1 
ATOM 1165 N ND1 . HIS A 0 156 . -18.472 43.938  78.950   1.00 34.90 156 A 1 
ATOM 1166 C CE1 . HIS A 0 156 . -19.013 44.654  79.948   1.00 34.90 156 A 1 
ATOM 1167 N NE2 . HIS A 0 156 . -20.103 45.312  79.513   1.00 34.90 156 A 1 
ATOM 1168 N N   . SER A 0 157 . -20.376 41.265  78.211   1.00 34.62 157 A 1 
ATOM 1169 C CA  . SER A 0 157 . -21.472 40.440  78.755   1.00 34.62 157 A 1 
ATOM 1170 C C   . SER A 0 157 . -22.113 41.125  79.964   1.00 34.62 157 A 1 
ATOM 1171 C CB  . SER A 0 157 . -20.924 39.074  79.200   1.00 34.62 157 A 1 
ATOM 1172 O O   . SER A 0 157 . -21.377 41.505  80.876   1.00 34.62 157 A 1 
ATOM 1173 O OG  . SER A 0 157 . -19.879 39.232  80.146   1.00 34.62 157 A 1 
ATOM 1174 N N   . GLN A 0 158 . -23.446 41.269  80.017   1.00 42.19 158 A 1 
ATOM 1175 C CA  . GLN A 0 158 . -24.087 42.027  81.107   1.00 42.19 158 A 1 
ATOM 1176 C C   . GLN A 0 158 . -25.534 41.609  81.467   1.00 42.19 158 A 1 
ATOM 1177 C CB  . GLN A 0 158 . -23.900 43.544  80.836   1.00 42.19 158 A 1 
ATOM 1178 O O   . GLN A 0 158 . -26.503 42.306  81.187   1.00 42.19 158 A 1 
ATOM 1179 C CG  . GLN A 0 158 . -23.141 44.205  82.002   1.00 42.19 158 A 1 
ATOM 1180 C CD  . GLN A 0 158 . -22.598 45.596  81.690   1.00 42.19 158 A 1 
ATOM 1181 N NE2 . GLN A 0 158 . -21.840 46.186  82.586   1.00 42.19 158 A 1 
ATOM 1182 O OE1 . GLN A 0 158 . -22.772 46.173  80.632   1.00 42.19 158 A 1 
ATOM 1183 N N   . SER A 0 159 . -25.665 40.469  82.153   1.00 37.28 159 A 1 
ATOM 1184 C CA  . SER A 0 159 . -26.683 40.191  83.194   1.00 37.28 159 A 1 
ATOM 1185 C C   . SER A 0 159 . -26.256 38.918  83.957   1.00 37.28 159 A 1 
ATOM 1186 C CB  . SER A 0 159 . -28.114 40.056  82.636   1.00 37.28 159 A 1 
ATOM 1187 O O   . SER A 0 159 . -26.247 37.826  83.407   1.00 37.28 159 A 1 
ATOM 1188 O OG  . SER A 0 159 . -28.161 39.445  81.364   1.00 37.28 159 A 1 
ATOM 1189 N N   . ALA A 0 160 . -25.627 39.040  85.134   1.00 39.27 160 A 1 
ATOM 1190 C CA  . ALA A 0 160 . -26.311 39.113  86.437   1.00 39.27 160 A 1 
ATOM 1191 C C   . ALA A 0 160 . -27.245 37.900  86.657   1.00 39.27 160 A 1 
ATOM 1192 C CB  . ALA A 0 160 . -27.013 40.470  86.594   1.00 39.27 160 A 1 
ATOM 1193 O O   . ALA A 0 160 . -28.392 37.949  86.232   1.00 39.27 160 A 1 
ATOM 1194 N N   . SER A 0 161 . -26.855 36.737  87.197   1.00 33.80 161 A 1 
ATOM 1195 C CA  . SER A 0 161 . -25.755 36.278  88.078   1.00 33.80 161 A 1 
ATOM 1196 C C   . SER A 0 161 . -25.913 36.494  89.598   1.00 33.80 161 A 1 
ATOM 1197 C CB  . SER A 0 161 . -24.327 36.587  87.592   1.00 33.80 161 A 1 
ATOM 1198 O O   . SER A 0 161 . -25.749 37.605  90.089   1.00 33.80 161 A 1 
ATOM 1199 O OG  . SER A 0 161 . -23.814 37.798  88.112   1.00 33.80 161 A 1 
ATOM 1200 N N   . ALA A 0 162 . -26.042 35.362  90.306   1.00 33.28 162 A 1 
ATOM 1201 C CA  . ALA A 0 162 . -25.776 35.103  91.729   1.00 33.28 162 A 1 
ATOM 1202 C C   . ALA A 0 162 . -26.646 35.767  92.825   1.00 33.28 162 A 1 
ATOM 1203 C CB  . ALA A 0 162 . -24.275 35.298  92.004   1.00 33.28 162 A 1 
ATOM 1204 O O   . ALA A 0 162 . -26.470 36.929  93.173   1.00 33.28 162 A 1 
ATOM 1205 N N   . GLN A 0 163 . -27.390 34.920  93.551   1.00 35.21 163 A 1 
ATOM 1206 C CA  . GLN A 0 163 . -27.392 34.952  95.019   1.00 35.21 163 A 1 
ATOM 1207 C C   . GLN A 0 163 . -27.192 33.522  95.562   1.00 35.21 163 A 1 
ATOM 1208 C CB  . GLN A 0 163 . -28.641 35.659  95.577   1.00 35.21 163 A 1 
ATOM 1209 O O   . GLN A 0 163 . -27.755 32.567  95.032   1.00 35.21 163 A 1 
ATOM 1210 C CG  . GLN A 0 163 . -28.518 35.864  97.099   1.00 35.21 163 A 1 
ATOM 1211 C CD  . GLN A 0 163 . -29.531 36.855  97.668   1.00 35.21 163 A 1 
ATOM 1212 N NE2 . GLN A 0 163 . -30.212 36.520  98.742   1.00 35.21 163 A 1 
ATOM 1213 O OE1 . GLN A 0 163 . -29.709 37.959  97.187   1.00 35.21 163 A 1 
ATOM 1214 N N   . TYR A 0 164 . -26.337 33.382  96.579   1.00 29.54 164 A 1 
ATOM 1215 C CA  . TYR A 0 164 . -25.917 32.122  97.219   1.00 29.54 164 A 1 
ATOM 1216 C C   . TYR A 0 164 . -26.542 31.969  98.624   1.00 29.54 164 A 1 
ATOM 1217 C CB  . TYR A 0 164 . -24.373 32.117  97.336   1.00 29.54 164 A 1 
ATOM 1218 O O   . TYR A 0 164 . -27.006 32.950  99.201   1.00 29.54 164 A 1 
ATOM 1219 C CG  . TYR A 0 164 . -23.583 31.376  96.268   1.00 29.54 164 A 1 
ATOM 1220 C CD1 . TYR A 0 164 . -22.830 30.237  96.625   1.00 29.54 164 A 1 
ATOM 1221 C CD2 . TYR A 0 164 . -23.506 31.877  94.953   1.00 29.54 164 A 1 
ATOM 1222 C CE1 . TYR A 0 164 . -21.994 29.608  95.681   1.00 29.54 164 A 1 
ATOM 1223 C CE2 . TYR A 0 164 . -22.669 31.251  94.006   1.00 29.54 164 A 1 
ATOM 1224 O OH  . TYR A 0 164 . -21.079 29.541  93.461   1.00 29.54 164 A 1 
ATOM 1225 C CZ  . TYR A 0 164 . -21.905 30.122  94.370   1.00 29.54 164 A 1 
ATOM 1226 N N   . GLY A 0 165 . -26.444 30.765  99.208   1.00 31.93 165 A 1 
ATOM 1227 C CA  . GLY A 0 165 . -26.779 30.465  100.616  1.00 31.93 165 A 1 
ATOM 1228 C C   . GLY A 0 165 . -28.126 29.740  100.751  1.00 31.93 165 A 1 
ATOM 1229 O O   . GLY A 0 165 . -29.144 30.295  100.367  1.00 31.93 165 A 1 
ATOM 1230 N N   . ALA A 0 166 . -28.244 28.477  101.178  1.00 28.97 166 A 1 
ATOM 1231 C CA  . ALA A 0 166 . -27.575 27.726  102.254  1.00 28.97 166 A 1 
ATOM 1232 C C   . ALA A 0 166 . -27.926 28.246  103.666  1.00 28.97 166 A 1 
ATOM 1233 C CB  . ALA A 0 166 . -26.073 27.495  102.014  1.00 28.97 166 A 1 
ATOM 1234 O O   . ALA A 0 166 . -27.345 29.215  104.144  1.00 28.97 166 A 1 
ATOM 1235 N N   . GLY A 0 167 . -28.872 27.573  104.333  1.00 28.69 167 A 1 
ATOM 1236 C CA  . GLY A 0 167 . -29.328 27.871  105.696  1.00 28.69 167 A 1 
ATOM 1237 C C   . GLY A 0 167 . -30.355 26.834  106.171  1.00 28.69 167 A 1 
ATOM 1238 O O   . GLY A 0 167 . -31.247 26.458  105.416  1.00 28.69 167 A 1 
ATOM 1239 N N   . ALA A 0 168 . -30.188 26.312  107.387  1.00 28.86 168 A 1 
ATOM 1240 C CA  . ALA A 0 168 . -30.899 25.127  107.874  1.00 28.86 168 A 1 
ATOM 1241 C C   . ALA A 0 168 . -32.280 25.413  108.509  1.00 28.86 168 A 1 
ATOM 1242 C CB  . ALA A 0 168 . -29.967 24.414  108.867  1.00 28.86 168 A 1 
ATOM 1243 O O   . ALA A 0 168 . -32.527 26.497  109.023  1.00 28.86 168 A 1 
ATOM 1244 N N   . GLN A 0 169 . -33.125 24.371  108.550  1.00 29.12 169 A 1 
ATOM 1245 C CA  . GLN A 0 169 . -34.128 24.093  109.600  1.00 29.12 169 A 1 
ATOM 1246 C C   . GLN A 0 169 . -35.020 25.271  110.069  1.00 29.12 169 A 1 
ATOM 1247 C CB  . GLN A 0 169 . -33.404 23.427  110.791  1.00 29.12 169 A 1 
ATOM 1248 O O   . GLN A 0 169 . -34.797 25.845  111.133  1.00 29.12 169 A 1 
ATOM 1249 C CG  . GLN A 0 169 . -32.807 22.047  110.465  1.00 29.12 169 A 1 
ATOM 1250 C CD  . GLN A 0 169 . -31.873 21.564  111.572  1.00 29.12 169 A 1 
ATOM 1251 N NE2 . GLN A 0 169 . -32.199 20.502  112.275  1.00 29.12 169 A 1 
ATOM 1252 O OE1 . GLN A 0 169 . -30.825 22.129  111.821  1.00 29.12 169 A 1 
ATOM 1253 N N   . GLY A 0 170 . -36.113 25.549  109.344  1.00 30.84 170 A 1 
ATOM 1254 C CA  . GLY A 0 170 . -37.151 26.517  109.740  1.00 30.84 170 A 1 
ATOM 1255 C C   . GLY A 0 170 . -38.555 25.901  109.788  1.00 30.84 170 A 1 
ATOM 1256 O O   . GLY A 0 170 . -39.090 25.487  108.765  1.00 30.84 170 A 1 
ATOM 1257 N N   . ASN A 0 171 . -39.155 25.829  110.978  1.00 31.75 171 A 1 
ATOM 1258 C CA  . ASN A 0 171 . -40.474 25.229  111.208  1.00 31.75 171 A 1 
ATOM 1259 C C   . ASN A 0 171 . -41.654 26.130  110.783  1.00 31.75 171 A 1 
ATOM 1260 C CB  . ASN A 0 171 . -40.600 24.885  112.712  1.00 31.75 171 A 1 
ATOM 1261 O O   . ASN A 0 171 . -41.661 27.317  111.083  1.00 31.75 171 A 1 
ATOM 1262 C CG  . ASN A 0 171 . -40.243 23.450  113.047  1.00 31.75 171 A 1 
ATOM 1263 N ND2 . ASN A 0 171 . -39.531 23.222  114.125  1.00 31.75 171 A 1 
ATOM 1264 O OD1 . ASN A 0 171 . -40.635 22.515  112.373  1.00 31.75 171 A 1 
ATOM 1265 N N   . VAL A 0 172 . -42.718 25.486  110.280  1.00 29.24 172 A 1 
ATOM 1266 C CA  . VAL A 0 172 . -44.138 25.907  110.349  1.00 29.24 172 A 1 
ATOM 1267 C C   . VAL A 0 172 . -44.560 27.202  109.630  1.00 29.24 172 A 1 
ATOM 1268 C CB  . VAL A 0 172 . -44.628 25.910  111.822  1.00 29.24 172 A 1 
ATOM 1269 O O   . VAL A 0 172 . -44.383 28.309  110.125  1.00 29.24 172 A 1 
ATOM 1270 C CG1 . VAL A 0 172 . -46.077 26.397  112.008  1.00 29.24 172 A 1 
ATOM 1271 C CG2 . VAL A 0 172 . -44.588 24.489  112.408  1.00 29.24 172 A 1 
ATOM 1272 N N   . TRP A 0 173 . -45.424 27.021  108.624  1.00 32.36 173 A 1 
ATOM 1273 C CA  . TRP A 0 173 . -46.717 27.721  108.607  1.00 32.36 173 A 1 
ATOM 1274 C C   . TRP A 0 173 . -47.848 26.725  108.294  1.00 32.36 173 A 1 
ATOM 1275 C CB  . TRP A 0 173 . -46.687 28.968  107.701  1.00 32.36 173 A 1 
ATOM 1276 O O   . TRP A 0 173 . -47.662 25.798  107.508  1.00 32.36 173 A 1 
ATOM 1277 C CG  . TRP A 0 173 . -47.160 30.241  108.352  1.00 32.36 173 A 1 
ATOM 1278 C CD1 . TRP A 0 173 . -46.884 30.621  109.623  1.00 32.36 173 A 1 
ATOM 1279 C CD2 . TRP A 0 173 . -47.889 31.368  107.763  1.00 32.36 173 A 1 
ATOM 1280 C CE2 . TRP A 0 173 . -48.068 32.369  108.767  1.00 32.36 173 A 1 
ATOM 1281 C CE3 . TRP A 0 173 . -48.381 31.671  106.473  1.00 32.36 173 A 1 
ATOM 1282 N NE1 . TRP A 0 173 . -47.458 31.849  109.885  1.00 32.36 173 A 1 
ATOM 1283 C CH2 . TRP A 0 173 . -49.189 33.856  107.224  1.00 32.36 173 A 1 
ATOM 1284 C CZ2 . TRP A 0 173 . -48.712 33.590  108.518  1.00 32.36 173 A 1 
ATOM 1285 C CZ3 . TRP A 0 173 . -49.020 32.900  106.206  1.00 32.36 173 A 1 
ATOM 1286 N N   . LYS A 0 174 . -48.993 26.852  108.979  1.00 36.91 174 A 1 
ATOM 1287 C CA  . LYS A 0 174 . -50.151 25.939  108.890  1.00 36.91 174 A 1 
ATOM 1288 C C   . LYS A 0 174 . -51.422 26.714  108.539  1.00 36.91 174 A 1 
ATOM 1289 C CB  . LYS A 0 174 . -50.403 25.206  110.227  1.00 36.91 174 A 1 
ATOM 1290 O O   . LYS A 0 174 . -51.676 27.758  109.126  1.00 36.91 174 A 1 
ATOM 1291 C CG  . LYS A 0 174 . -49.649 23.883  110.433  1.00 36.91 174 A 1 
ATOM 1292 C CD  . LYS A 0 174 . -50.161 23.211  111.722  1.00 36.91 174 A 1 
ATOM 1293 C CE  . LYS A 0 174 . -49.525 21.835  111.952  1.00 36.91 174 A 1 
ATOM 1294 N NZ  . LYS A 0 174 . -50.032 21.198  113.197  1.00 36.91 174 A 1 
ATOM 1295 N N   . GLY A 0 175 . -52.261 26.109  107.702  1.00 32.93 175 A 1 
ATOM 1296 C CA  . GLY A 0 175 . -53.634 26.533  107.403  1.00 32.93 175 A 1 
ATOM 1297 C C   . GLY A 0 175 . -54.286 25.518  106.457  1.00 32.93 175 A 1 
ATOM 1298 O O   . GLY A 0 175 . -54.262 25.712  105.254  1.00 32.93 175 A 1 
ATOM 1299 N N   . ALA A 0 176 . -54.607 24.296  106.901  1.00 27.72 176 A 1 
ATOM 1300 C CA  . ALA A 0 176 . -55.862 23.965  107.597  1.00 27.72 176 A 1 
ATOM 1301 C C   . ALA A 0 176 . -57.078 24.340  106.721  1.00 27.72 176 A 1 
ATOM 1302 C CB  . ALA A 0 176 . -55.901 24.566  109.012  1.00 27.72 176 A 1 
ATOM 1303 O O   . ALA A 0 176 . -57.449 25.503  106.659  1.00 27.72 176 A 1 
ATOM 1304 N N   . SER A 0 177 . -57.704 23.416  105.986  1.00 42.03 177 A 1 
ATOM 1305 C CA  . SER A 0 177 . -58.157 22.056  106.354  1.00 42.03 177 A 1 
ATOM 1306 C C   . SER A 0 177 . -58.148 21.106  105.131  1.00 42.03 177 A 1 
ATOM 1307 C CB  . SER A 0 177 . -59.598 22.192  106.880  1.00 42.03 177 A 1 
ATOM 1308 O O   . SER A 0 177 . -58.064 21.581  104.008  1.00 42.03 177 A 1 
ATOM 1309 O OG  . SER A 0 177 . -60.385 23.028  106.048  1.00 42.03 177 A 1 
ATOM 1310 N N   . GLY A 0 178 . -58.190 19.769  105.216  1.00 30.77 178 A 1 
ATOM 1311 C CA  . GLY A 0 178 . -58.189 18.834  106.352  1.00 30.77 178 A 1 
ATOM 1312 C C   . GLY A 0 178 . -59.532 18.096  106.500  1.00 30.77 178 A 1 
ATOM 1313 O O   . GLY A 0 178 . -60.499 18.718  106.907  1.00 30.77 178 A 1 
ATOM 1314 N N   . ALA A 0 179 . -59.700 16.790  106.290  1.00 29.16 179 A 1 
ATOM 1315 C CA  . ALA A 0 179 . -58.818 15.638  106.075  1.00 29.16 179 A 1 
ATOM 1316 C C   . ALA A 0 179 . -59.740 14.383  105.930  1.00 29.16 179 A 1 
ATOM 1317 C CB  . ALA A 0 179 . -57.923 15.496  107.324  1.00 29.16 179 A 1 
ATOM 1318 O O   . ALA A 0 179 . -60.958 14.536  105.930  1.00 29.16 179 A 1 
ATOM 1319 N N   . TYR A 0 180 . -59.174 13.163  105.956  1.00 32.52 180 A 1 
ATOM 1320 C CA  . TYR A 0 180 . -59.857 11.844  105.993  1.00 32.52 180 A 1 
ATOM 1321 C C   . TYR A 0 180 . -60.497 11.344  104.682  1.00 32.52 180 A 1 
ATOM 1322 C CB  . TYR A 0 180 . -60.861 11.727  107.161  1.00 32.52 180 A 1 
ATOM 1323 O O   . TYR A 0 180 . -61.125 12.096  103.951  1.00 32.52 180 A 1 
ATOM 1324 C CG  . TYR A 0 180 . -60.296 12.046  108.530  1.00 32.52 180 A 1 
ATOM 1325 C CD1 . TYR A 0 180 . -59.603 11.050  109.245  1.00 32.52 180 A 1 
ATOM 1326 C CD2 . TYR A 0 180 . -60.459 13.329  109.088  1.00 32.52 180 A 1 
ATOM 1327 C CE1 . TYR A 0 180 . -59.050 11.341  110.505  1.00 32.52 180 A 1 
ATOM 1328 C CE2 . TYR A 0 180 . -59.898 13.629  110.344  1.00 32.52 180 A 1 
ATOM 1329 O OH  . TYR A 0 180 . -58.651 12.916  112.268  1.00 32.52 180 A 1 
ATOM 1330 C CZ  . TYR A 0 180 . -59.191 12.635  111.053  1.00 32.52 180 A 1 
ATOM 1331 N N   . GLY A 0 181 . -60.376 10.029  104.434  1.00 33.68 181 A 1 
ATOM 1332 C CA  . GLY A 0 181 . -61.043 9.320   103.327  1.00 33.68 181 A 1 
ATOM 1333 C C   . GLY A 0 181 . -60.092 8.734   102.277  1.00 33.68 181 A 1 
ATOM 1334 O O   . GLY A 0 181 . -60.083 9.177   101.136  1.00 33.68 181 A 1 
ATOM 1335 N N   . ALA A 0 182 . -59.282 7.734   102.642  1.00 29.31 182 A 1 
ATOM 1336 C CA  . ALA A 0 182 . -58.398 7.067   101.684  1.00 29.31 182 A 1 
ATOM 1337 C C   . ALA A 0 182 . -59.175 6.086   100.785  1.00 29.31 182 A 1 
ATOM 1338 C CB  . ALA A 0 182 . -57.255 6.378   102.444  1.00 29.31 182 A 1 
ATOM 1339 O O   . ALA A 0 182 . -59.456 4.961   101.193  1.00 29.31 182 A 1 
ATOM 1340 N N   . ALA A 0 183 . -59.458 6.494   99.549   1.00 34.61 183 A 1 
ATOM 1341 C CA  . ALA A 0 183 . -59.809 5.592   98.458   1.00 34.61 183 A 1 
ATOM 1342 C C   . ALA A 0 183 . -58.612 5.481   97.503   1.00 34.61 183 A 1 
ATOM 1343 C CB  . ALA A 0 183 . -61.076 6.105   97.761   1.00 34.61 183 A 1 
ATOM 1344 O O   . ALA A 0 183 . -58.117 6.494   97.008   1.00 34.61 183 A 1 
ATOM 1345 N N   . LYS A 0 184 . -58.137 4.258   97.231   1.00 33.53 184 A 1 
ATOM 1346 C CA  . LYS A 0 184 . -57.268 4.030   96.071   1.00 33.53 184 A 1 
ATOM 1347 C C   . LYS A 0 184 . -58.143 4.186   94.830   1.00 33.53 184 A 1 
ATOM 1348 C CB  . LYS A 0 184 . -56.641 2.624   96.081   1.00 33.53 184 A 1 
ATOM 1349 O O   . LYS A 0 184 . -58.943 3.297   94.556   1.00 33.53 184 A 1 
ATOM 1350 C CG  . LYS A 0 184 . -55.485 2.424   97.072   1.00 33.53 184 A 1 
ATOM 1351 C CD  . LYS A 0 184 . -54.853 1.049   96.796   1.00 33.53 184 A 1 
ATOM 1352 C CE  . LYS A 0 184 . -53.645 0.756   97.690   1.00 33.53 184 A 1 
ATOM 1353 N NZ  . LYS A 0 184 . -53.004 -0.525  97.294   1.00 33.53 184 A 1 
ATOM 1354 N N   . GLY A 0 185 . -57.999 5.296   94.109   1.00 35.32 185 A 1 
ATOM 1355 C CA  . GLY A 0 185 . -58.536 5.398   92.755   1.00 35.32 185 A 1 
ATOM 1356 C C   . GLY A 0 185 . -57.875 4.324   91.898   1.00 35.32 185 A 1 
ATOM 1357 O O   . GLY A 0 185 . -56.665 4.379   91.677   1.00 35.32 185 A 1 
ATOM 1358 N N   . ALA A 0 186 . -58.647 3.312   91.510   1.00 28.17 186 A 1 
ATOM 1359 C CA  . ALA A 0 186 . -58.233 2.363   90.495   1.00 28.17 186 A 1 
ATOM 1360 C C   . ALA A 0 186 . -58.380 3.079   89.152   1.00 28.17 186 A 1 
ATOM 1361 C CB  . ALA A 0 186 . -59.086 1.093   90.606   1.00 28.17 186 A 1 
ATOM 1362 O O   . ALA A 0 186 . -59.499 3.356   88.730   1.00 28.17 186 A 1 
ATOM 1363 N N   . TYR A 0 187 . -57.245 3.429   88.556   1.00 35.71 187 A 1 
ATOM 1364 C CA  . TYR A 0 187 . -57.168 4.008   87.223   1.00 35.71 187 A 1 
ATOM 1365 C C   . TYR A 0 187 . -56.423 3.020   86.324   1.00 35.71 187 A 1 
ATOM 1366 C CB  . TYR A 0 187 . -56.518 5.399   87.266   1.00 35.71 187 A 1 
ATOM 1367 O O   . TYR A 0 187 . -55.337 2.536   86.666   1.00 35.71 187 A 1 
ATOM 1368 C CG  . TYR A 0 187 . -57.188 6.380   88.218   1.00 35.71 187 A 1 
ATOM 1369 C CD1 . TYR A 0 187 . -58.506 6.815   87.974   1.00 35.71 187 A 1 
ATOM 1370 C CD2 . TYR A 0 187 . -56.498 6.850   89.353   1.00 35.71 187 A 1 
ATOM 1371 C CE1 . TYR A 0 187 . -59.135 7.708   88.863   1.00 35.71 187 A 1 
ATOM 1372 C CE2 . TYR A 0 187 . -57.115 7.756   90.237   1.00 35.71 187 A 1 
ATOM 1373 O OH  . TYR A 0 187 . -59.040 9.043   90.859   1.00 35.71 187 A 1 
ATOM 1374 C CZ  . TYR A 0 187 . -58.439 8.183   89.993   1.00 35.71 187 A 1 
ATOM 1375 N N   . ASP A 0 188 . -57.069 2.722   85.212   1.00 34.81 188 A 1 
ATOM 1376 C CA  . ASP A 0 188 . -56.639 1.935   84.067   1.00 34.81 188 A 1 
ATOM 1377 C C   . ASP A 0 188 . -55.355 2.527   83.461   1.00 34.81 188 A 1 
ATOM 1378 C CB  . ASP A 0 188 . -57.803 1.834   83.041   1.00 34.81 188 A 1 
ATOM 1379 O O   . ASP A 0 188 . -55.340 3.607   82.877   1.00 34.81 188 A 1 
ATOM 1380 C CG  . ASP A 0 188 . -58.892 2.942   83.048   1.00 34.81 188 A 1 
ATOM 1381 O OD1 . ASP A 0 188 . -58.666 4.054   83.589   1.00 34.81 188 A 1 
ATOM 1382 O OD2 . ASP A 0 188 . -60.020 2.632   82.613   1.00 34.81 188 A 1 
ATOM 1383 N N   . ASN A 0 189 . -54.232 1.820   83.631   1.00 35.31 189 A 1 
ATOM 1384 C CA  . ASN A 0 189 . -52.947 2.179   83.019   1.00 35.31 189 A 1 
ATOM 1385 C C   . ASN A 0 189 . -52.714 1.333   81.760   1.00 35.31 189 A 1 
ATOM 1386 C CB  . ASN A 0 189 . -51.797 2.114   84.043   1.00 35.31 189 A 1 
ATOM 1387 O O   . ASN A 0 189 . -51.662 0.708   81.601   1.00 35.31 189 A 1 
ATOM 1388 C CG  . ASN A 0 189 . -51.751 3.328   84.946   1.00 35.31 189 A 1 
ATOM 1389 N ND2 . ASN A 0 189 . -52.322 3.252   86.121   1.00 35.31 189 A 1 
ATOM 1390 O OD1 . ASN A 0 189 . -51.189 4.363   84.631   1.00 35.31 189 A 1 
ATOM 1391 N N   . ASP A 0 190 . -53.703 1.323   80.871   1.00 39.75 190 A 1 
ATOM 1392 C CA  . ASP A 0 190 . -53.739 0.473   79.679   1.00 39.75 190 A 1 
ATOM 1393 C C   . ASP A 0 190 . -52.894 1.117   78.568   1.00 39.75 190 A 1 
ATOM 1394 C CB  . ASP A 0 190 . -55.198 0.146   79.319   1.00 39.75 190 A 1 
ATOM 1395 O O   . ASP A 0 190 . -53.369 1.703   77.599   1.00 39.75 190 A 1 
ATOM 1396 C CG  . ASP A 0 190 . -55.875 -0.776  80.353   1.00 39.75 190 A 1 
ATOM 1397 O OD1 . ASP A 0 190 . -55.277 -1.026  81.430   1.00 39.75 190 A 1 
ATOM 1398 O OD2 . ASP A 0 190 . -56.995 -1.237  80.056   1.00 39.75 190 A 1 
ATOM 1399 N N   . ALA A 0 191 . -51.579 1.087   78.793   1.00 38.62 191 A 1 
ATOM 1400 C CA  . ALA A 0 191 . -50.593 1.920   78.117   1.00 38.62 191 A 1 
ATOM 1401 C C   . ALA A 0 191 . -49.582 1.099   77.298   1.00 38.62 191 A 1 
ATOM 1402 C CB  . ALA A 0 191 . -49.950 2.839   79.166   1.00 38.62 191 A 1 
ATOM 1403 O O   . ALA A 0 191 . -48.368 1.251   77.463   1.00 38.62 191 A 1 
ATOM 1404 N N   . TRP A 0 192 . -50.066 0.249   76.388   1.00 47.65 192 A 1 
ATOM 1405 C CA  . TRP A 0 192 . -49.218 -0.421  75.399   1.00 47.65 192 A 1 
ATOM 1406 C C   . TRP A 0 192 . -49.866 -0.420  74.004   1.00 47.65 192 A 1 
ATOM 1407 C CB  . TRP A 0 192 . -48.812 -1.821  75.900   1.00 47.65 192 A 1 
ATOM 1408 O O   . TRP A 0 192 . -50.827 -1.123  73.728   1.00 47.65 192 A 1 
ATOM 1409 C CG  . TRP A 0 192 . -49.912 -2.829  76.020   1.00 47.65 192 A 1 
ATOM 1410 C CD1 . TRP A 0 192 . -50.751 -2.973  77.072   1.00 47.65 192 A 1 
ATOM 1411 C CD2 . TRP A 0 192 . -50.366 -3.788  75.012   1.00 47.65 192 A 1 
ATOM 1412 C CE2 . TRP A 0 192 . -51.551 -4.412  75.492   1.00 47.65 192 A 1 
ATOM 1413 C CE3 . TRP A 0 192 . -49.944 -4.123  73.704   1.00 47.65 192 A 1 
ATOM 1414 N NE1 . TRP A 0 192 . -51.699 -3.934  76.774   1.00 47.65 192 A 1 
ATOM 1415 C CH2 . TRP A 0 192 . -51.869 -5.592  73.401   1.00 47.65 192 A 1 
ATOM 1416 C CZ2 . TRP A 0 192 . -52.306 -5.284  74.700   1.00 47.65 192 A 1 
ATOM 1417 C CZ3 . TRP A 0 192 . -50.689 -5.014  72.903   1.00 47.65 192 A 1 
ATOM 1418 N N   . ALA A 0 193 . -49.295 0.360   73.087   1.00 45.30 193 A 1 
ATOM 1419 C CA  . ALA A 0 193 . -49.526 0.214   71.654   1.00 45.30 193 A 1 
ATOM 1420 C C   . ALA A 0 193 . -48.216 -0.287  71.036   1.00 45.30 193 A 1 
ATOM 1421 C CB  . ALA A 0 193 . -50.007 1.548   71.070   1.00 45.30 193 A 1 
ATOM 1422 O O   . ALA A 0 193 . -47.211 0.426   71.050   1.00 45.30 193 A 1 
ATOM 1423 N N   . LYS A 0 194 . -48.201 -1.529  70.538   1.00 47.30 194 A 1 
ATOM 1424 C CA  . LYS A 0 194 . -47.048 -2.093  69.818   1.00 47.30 194 A 1 
ATOM 1425 C C   . LYS A 0 194 . -47.028 -1.460  68.423   1.00 47.30 194 A 1 
ATOM 1426 C CB  . LYS A 0 194 . -47.133 -3.638  69.791   1.00 47.30 194 A 1 
ATOM 1427 O O   . LYS A 0 194 . -47.816 -1.842  67.564   1.00 47.30 194 A 1 
ATOM 1428 C CG  . LYS A 0 194 . -46.834 -4.277  71.168   1.00 47.30 194 A 1 
ATOM 1429 C CD  . LYS A 0 194 . -47.336 -5.734  71.296   1.00 47.30 194 A 1 
ATOM 1430 C CE  . LYS A 0 194 . -47.222 -6.266  72.746   1.00 47.30 194 A 1 
ATOM 1431 N NZ  . LYS A 0 194 . -48.321 -7.209  73.134   1.00 47.30 194 A 1 
ATOM 1432 N N   . GLN A 0 195 . -46.191 -0.439  68.238   1.00 51.82 195 A 1 
ATOM 1433 C CA  . GLN A 0 195 . -46.110 0.318   66.986   1.00 51.82 195 A 1 
ATOM 1434 C C   . GLN A 0 195 . -45.701 -0.596  65.823   1.00 51.82 195 A 1 
ATOM 1435 C CB  . GLN A 0 195 . -45.120 1.491   67.131   1.00 51.82 195 A 1 
ATOM 1436 O O   . GLN A 0 195 . -44.687 -1.293  65.900   1.00 51.82 195 A 1 
ATOM 1437 C CG  . GLN A 0 195 . -45.622 2.567   68.107   1.00 51.82 195 A 1 
ATOM 1438 C CD  . GLN A 0 195 . -44.613 3.695   68.306   1.00 51.82 195 A 1 
ATOM 1439 N NE2 . GLN A 0 195 . -44.477 4.599   67.360   1.00 51.82 195 A 1 
ATOM 1440 O OE1 . GLN A 0 195 . -43.956 3.807   69.330   1.00 51.82 195 A 1 
ATOM 1441 N N   . ALA A 0 196 . -46.475 -0.560  64.738   1.00 52.89 196 A 1 
ATOM 1442 C CA  . ALA A 0 196 . -45.965 -0.907  63.422   1.00 52.89 196 A 1 
ATOM 1443 C C   . ALA A 0 196 . -45.171 0.296   62.888   1.00 52.89 196 A 1 
ATOM 1444 C CB  . ALA A 0 196 . -47.128 -1.306  62.507   1.00 52.89 196 A 1 
ATOM 1445 O O   . ALA A 0 196 . -45.585 1.445   63.065   1.00 52.89 196 A 1 
ATOM 1446 N N   . TYR A 0 197 . -44.034 0.017   62.261   1.00 56.19 197 A 1 
ATOM 1447 C CA  . TYR A 0 197 . -43.226 0.994   61.540   1.00 56.19 197 A 1 
ATOM 1448 C C   . TYR A 0 197 . -43.207 0.571   60.077   1.00 56.19 197 A 1 
ATOM 1449 C CB  . TYR A 0 197 . -41.808 1.048   62.126   1.00 56.19 197 A 1 
ATOM 1450 O O   . TYR A 0 197 . -42.989 -0.612  59.804   1.00 56.19 197 A 1 
ATOM 1451 C CG  . TYR A 0 197 . -41.725 1.632   63.526   1.00 56.19 197 A 1 
ATOM 1452 C CD1 . TYR A 0 197 . -41.558 3.021   63.686   1.00 56.19 197 A 1 
ATOM 1453 C CD2 . TYR A 0 197 . -41.806 0.797   64.659   1.00 56.19 197 A 1 
ATOM 1454 C CE1 . TYR A 0 197 . -41.453 3.578   64.975   1.00 56.19 197 A 1 
ATOM 1455 C CE2 . TYR A 0 197 . -41.701 1.349   65.950   1.00 56.19 197 A 1 
ATOM 1456 O OH  . TYR A 0 197 . -41.388 3.264   67.354   1.00 56.19 197 A 1 
ATOM 1457 C CZ  . TYR A 0 197 . -41.517 2.737   66.108   1.00 56.19 197 A 1 
ATOM 1458 N N   . GLY A 0 198 . -43.458 1.521   59.180   1.00 59.83 198 A 1 
ATOM 1459 C CA  . GLY A 0 198 . -42.986 1.424   57.809   1.00 59.83 198 A 1 
ATOM 1460 C C   . GLY A 0 198 . -41.543 1.925   57.735   1.00 59.83 198 A 1 
ATOM 1461 O O   . GLY A 0 198 . -41.055 2.590   58.659   1.00 59.83 198 A 1 
ATOM 1462 N N   . SER A 0 199 . -40.860 1.592   56.653   1.00 67.04 199 A 1 
ATOM 1463 C CA  . SER A 0 199 . -39.622 2.256   56.264   1.00 67.04 199 A 1 
ATOM 1464 C C   . SER A 0 199 . -39.497 2.221   54.754   1.00 67.04 199 A 1 
ATOM 1465 C CB  . SER A 0 199 . -38.395 1.612   56.911   1.00 67.04 199 A 1 
ATOM 1466 O O   . SER A 0 199 . -39.325 1.139   54.186   1.00 67.04 199 A 1 
ATOM 1467 O OG  . SER A 0 199 . -38.306 0.237   56.589   1.00 67.04 199 A 1 
ATOM 1468 N N   . ASP A 0 200 . -39.581 3.409   54.182   1.00 70.13 200 A 1 
ATOM 1469 C CA  . ASP A 0 200 . -39.323 3.726   52.792   1.00 70.13 200 A 1 
ATOM 1470 C C   . ASP A 0 200 . -37.807 3.617   52.564   1.00 70.13 200 A 1 
ATOM 1471 C CB  . ASP A 0 200 . -39.865 5.142   52.469   1.00 70.13 200 A 1 
ATOM 1472 O O   . ASP A 0 200 . -37.020 4.075   53.400   1.00 70.13 200 A 1 
ATOM 1473 C CG  . ASP A 0 200 . -41.094 5.578   53.298   1.00 70.13 200 A 1 
ATOM 1474 O OD1 . ASP A 0 200 . -40.963 5.740   54.541   1.00 70.13 200 A 1 
ATOM 1475 O OD2 . ASP A 0 200 . -42.202 5.748   52.741   1.00 70.13 200 A 1 
ATOM 1476 N N   . TYR A 0 201 . -37.379 2.962   51.485   1.00 73.59 201 A 1 
ATOM 1477 C CA  . TYR A 0 201 . -35.951 2.795   51.181   1.00 73.59 201 A 1 
ATOM 1478 C C   . TYR A 0 201 . -35.688 2.893   49.683   1.00 73.59 201 A 1 
ATOM 1479 C CB  . TYR A 0 201 . -35.397 1.517   51.826   1.00 73.59 201 A 1 
ATOM 1480 O O   . TYR A 0 201 . -35.226 1.961   49.023   1.00 73.59 201 A 1 
ATOM 1481 C CG  . TYR A 0 201 . -35.051 1.657   53.295   1.00 73.59 201 A 1 
ATOM 1482 C CD1 . TYR A 0 201 . -34.092 2.611   53.676   1.00 73.59 201 A 1 
ATOM 1483 C CD2 . TYR A 0 201 . -35.663 0.842   54.268   1.00 73.59 201 A 1 
ATOM 1484 C CE1 . TYR A 0 201 . -33.726 2.747   55.019   1.00 73.59 201 A 1 
ATOM 1485 C CE2 . TYR A 0 201 . -35.283 0.958   55.624   1.00 73.59 201 A 1 
ATOM 1486 O OH  . TYR A 0 201 . -33.821 2.022   57.254   1.00 73.59 201 A 1 
ATOM 1487 C CZ  . TYR A 0 201 . -34.314 1.918   55.990   1.00 73.59 201 A 1 
ATOM 1488 N N   . ASP A 0 202 . -35.989 4.073   49.166   1.00 76.67 202 A 1 
ATOM 1489 C CA  . ASP A 0 202 . -35.922 4.390   47.753   1.00 76.67 202 A 1 
ATOM 1490 C C   . ASP A 0 202 . -34.520 4.906   47.403   1.00 76.67 202 A 1 
ATOM 1491 C CB  . ASP A 0 202 . -37.025 5.418   47.462   1.00 76.67 202 A 1 
ATOM 1492 O O   . ASP A 0 202 . -34.025 5.871   47.994   1.00 76.67 202 A 1 
ATOM 1493 C CG  . ASP A 0 202 . -37.823 5.103   46.211   1.00 76.67 202 A 1 
ATOM 1494 O OD1 . ASP A 0 202 . -38.176 3.940   45.961   1.00 76.67 202 A 1 
ATOM 1495 O OD2 . ASP A 0 202 . -38.051 6.058   45.436   1.00 76.67 202 A 1 
ATOM 1496 N N   . SER A 0 203 . -33.853 4.298   46.424   1.00 78.03 203 A 1 
ATOM 1497 C CA  . SER A 0 203 . -32.579 4.807   45.908   1.00 78.03 203 A 1 
ATOM 1498 C C   . SER A 0 203 . -32.578 4.843   44.388   1.00 78.03 203 A 1 
ATOM 1499 C CB  . SER A 0 203 . -31.383 4.067   46.510   1.00 78.03 203 A 1 
ATOM 1500 O O   . SER A 0 203 . -32.768 3.833   43.712   1.00 78.03 203 A 1 
ATOM 1501 O OG  . SER A 0 203 . -31.372 2.693   46.199   1.00 78.03 203 A 1 
ATOM 1502 N N   . ARG A 0 204 . -32.390 6.049   43.846   1.00 81.91 204 A 1 
ATOM 1503 C CA  . ARG A 0 204 . -32.479 6.333   42.414   1.00 81.91 204 A 1 
ATOM 1504 C C   . ARG A 0 204 . -31.254 7.121   41.985   1.00 81.91 204 A 1 
ATOM 1505 C CB  . ARG A 0 204 . -33.780 7.079   42.076   1.00 81.91 204 A 1 
ATOM 1506 O O   . ARG A 0 204 . -31.020 8.224   42.477   1.00 81.91 204 A 1 
ATOM 1507 C CG  . ARG A 0 204 . -35.034 6.477   42.726   1.00 81.91 204 A 1 
ATOM 1508 C CD  . ARG A 0 204 . -36.280 7.155   42.153   1.00 81.91 204 A 1 
ATOM 1509 N NE  . ARG A 0 204 . -37.480 6.780   42.910   1.00 81.91 204 A 1 
ATOM 1510 N NH1 . ARG A 0 204 . -39.068 6.970   41.277   1.00 81.91 204 A 1 
ATOM 1511 N NH2 . ARG A 0 204 . -39.634 6.243   43.313   1.00 81.91 204 A 1 
ATOM 1512 C CZ  . ARG A 0 204 . -38.722 6.670   42.495   1.00 81.91 204 A 1 
ATOM 1513 N N   . TRP A 0 205 . -30.483 6.570   41.065   1.00 86.20 205 A 1 
ATOM 1514 C CA  . TRP A 0 205 . -29.256 7.173   40.559   1.00 86.20 205 A 1 
ATOM 1515 C C   . TRP A 0 205 . -29.278 7.198   39.040   1.00 86.20 205 A 1 
ATOM 1516 C CB  . TRP A 0 205 . -28.056 6.394   41.106   1.00 86.20 205 A 1 
ATOM 1517 O O   . TRP A 0 205 . -29.835 6.305   38.402   1.00 86.20 205 A 1 
ATOM 1518 C CG  . TRP A 0 205 . -26.720 6.682   40.487   1.00 86.20 205 A 1 
ATOM 1519 C CD1 . TRP A 0 205 . -25.839 7.622   40.890   1.00 86.20 205 A 1 
ATOM 1520 C CD2 . TRP A 0 205 . -26.096 6.017   39.348   1.00 86.20 205 A 1 
ATOM 1521 C CE2 . TRP A 0 205 . -24.763 6.507   39.211   1.00 86.20 205 A 1 
ATOM 1522 C CE3 . TRP A 0 205 . -26.512 5.023   38.437   1.00 86.20 205 A 1 
ATOM 1523 N NE1 . TRP A 0 205 . -24.682 7.532   40.137   1.00 86.20 205 A 1 
ATOM 1524 C CH2 . TRP A 0 205 . -24.304 4.962   37.398   1.00 86.20 205 A 1 
ATOM 1525 C CZ2 . TRP A 0 205 . -23.855 5.946   38.295   1.00 86.20 205 A 1 
ATOM 1526 C CZ3 . TRP A 0 205 . -25.635 4.517   37.461   1.00 86.20 205 A 1 
ATOM 1527 N N   . GLY A 0 206 . -28.626 8.192   38.452   1.00 83.17 206 A 1 
ATOM 1528 C CA  . GLY A 0 206 . -28.435 8.199   37.018   1.00 83.17 206 A 1 
ATOM 1529 C C   . GLY A 0 206 . -27.358 9.145   36.531   1.00 83.17 206 A 1 
ATOM 1530 O O   . GLY A 0 206 . -26.822 9.988   37.258   1.00 83.17 206 A 1 
ATOM 1531 N N   . LYS A 0 207 . -27.032 8.942   35.260   1.00 85.20 207 A 1 
ATOM 1532 C CA  . LYS A 0 207 . -26.044 9.678   34.489   1.00 85.20 207 A 1 
ATOM 1533 C C   . LYS A 0 207 . -26.602 9.940   33.112   1.00 85.20 207 A 1 
ATOM 1534 C CB  . LYS A 0 207 . -24.748 8.870   34.382   1.00 85.20 207 A 1 
ATOM 1535 O O   . LYS A 0 207 . -26.901 8.985   32.403   1.00 85.20 207 A 1 
ATOM 1536 C CG  . LYS A 0 207 . -24.151 8.742   35.777   1.00 85.20 207 A 1 
ATOM 1537 C CD  . LYS A 0 207 . -22.703 8.269   35.754   1.00 85.20 207 A 1 
ATOM 1538 C CE  . LYS A 0 207 . -22.198 8.663   37.134   1.00 85.20 207 A 1 
ATOM 1539 N NZ  . LYS A 0 207 . -20.731 8.663   37.241   1.00 85.20 207 A 1 
ATOM 1540 N N   . SER A 0 208 . -26.686 11.208  32.748   1.00 82.33 208 A 1 
ATOM 1541 C CA  . SER A 0 208 . -27.024 11.634  31.398   1.00 82.33 208 A 1 
ATOM 1542 C C   . SER A 0 208 . -25.837 12.355  30.769   1.00 82.33 208 A 1 
ATOM 1543 C CB  . SER A 0 208 . -28.290 12.494  31.387   1.00 82.33 208 A 1 
ATOM 1544 O O   . SER A 0 208 . -25.088 13.084  31.428   1.00 82.33 208 A 1 
ATOM 1545 O OG  . SER A 0 208 . -28.155 13.608  32.249   1.00 82.33 208 A 1 
ATOM 1546 N N   . TYR A 0 209 . -25.669 12.151  29.469   1.00 80.51 209 A 1 
ATOM 1547 C CA  . TYR A 0 209 . -24.896 13.030  28.604   1.00 80.51 209 A 1 
ATOM 1548 C C   . TYR A 0 209 . -25.834 13.557  27.518   1.00 80.51 209 A 1 
ATOM 1549 C CB  . TYR A 0 209 . -23.726 12.279  27.950   1.00 80.51 209 A 1 
ATOM 1550 O O   . TYR A 0 209 . -26.366 12.758  26.744   1.00 80.51 209 A 1 
ATOM 1551 C CG  . TYR A 0 209 . -22.633 11.731  28.851   1.00 80.51 209 A 1 
ATOM 1552 C CD1 . TYR A 0 209 . -21.395 12.396  28.937   1.00 80.51 209 A 1 
ATOM 1553 C CD2 . TYR A 0 209 . -22.824 10.517  29.537   1.00 80.51 209 A 1 
ATOM 1554 C CE1 . TYR A 0 209 . -20.342 11.842  29.692   1.00 80.51 209 A 1 
ATOM 1555 C CE2 . TYR A 0 209 . -21.769 9.941   30.273   1.00 80.51 209 A 1 
ATOM 1556 O OH  . TYR A 0 209 . -19.518 10.092  31.107   1.00 80.51 209 A 1 
ATOM 1557 C CZ  . TYR A 0 209 . -20.527 10.607  30.353   1.00 80.51 209 A 1 
ATOM 1558 N N   . ASP A 0 210 . -25.972 14.882  27.408   1.00 77.90 210 A 1 
ATOM 1559 C CA  . ASP A 0 210 . -26.423 15.497  26.152   1.00 77.90 210 A 1 
ATOM 1560 C C   . ASP A 0 210 . -25.388 15.237  25.037   1.00 77.90 210 A 1 
ATOM 1561 C CB  . ASP A 0 210 . -26.643 17.011  26.307   1.00 77.90 210 A 1 
ATOM 1562 O O   . ASP A 0 210 . -24.252 14.831  25.308   1.00 77.90 210 A 1 
ATOM 1563 C CG  . ASP A 0 210 . -27.775 17.420  27.253   1.00 77.90 210 A 1 
ATOM 1564 O OD1 . ASP A 0 210 . -28.827 16.754  27.263   1.00 77.90 210 A 1 
ATOM 1565 O OD2 . ASP A 0 210 . -27.571 18.436  27.961   1.00 77.90 210 A 1 
ATOM 1566 N N   . SER A 0 211 . -25.778 15.502  23.784   1.00 80.53 211 A 1 
ATOM 1567 C CA  . SER A 0 211 . -25.183 14.917  22.575   1.00 80.53 211 A 1 
ATOM 1568 C C   . SER A 0 211 . -23.664 14.686  22.607   1.00 80.53 211 A 1 
ATOM 1569 C CB  . SER A 0 211 . -25.635 15.664  21.311   1.00 80.53 211 A 1 
ATOM 1570 O O   . SER A 0 211 . -22.840 15.590  22.794   1.00 80.53 211 A 1 
ATOM 1571 O OG  . SER A 0 211 . -24.946 16.876  21.071   1.00 80.53 211 A 1 
ATOM 1572 N N   . VAL A 0 212 . -23.285 13.419  22.418   1.00 82.42 212 A 1 
ATOM 1573 C CA  . VAL A 0 212 . -21.902 12.939  22.503   1.00 82.42 212 A 1 
ATOM 1574 C C   . VAL A 0 212 . -21.343 12.677  21.115   1.00 82.42 212 A 1 
ATOM 1575 C CB  . VAL A 0 212 . -21.751 11.707  23.420   1.00 82.42 212 A 1 
ATOM 1576 O O   . VAL A 0 212 . -21.957 11.987  20.304   1.00 82.42 212 A 1 
ATOM 1577 C CG1 . VAL A 0 212 . -22.033 12.077  24.875   1.00 82.42 212 A 1 
ATOM 1578 C CG2 . VAL A 0 212 . -22.654 10.520  23.057   1.00 82.42 212 A 1 
ATOM 1579 N N   . GLU A 0 213 . -20.135 13.168  20.836   1.00 87.04 213 A 1 
ATOM 1580 C CA  . GLU A 0 213 . -19.453 12.931  19.563   1.00 87.04 213 A 1 
ATOM 1581 C C   . GLU A 0 213 . -17.979 12.551  19.756   1.00 87.04 213 A 1 
ATOM 1582 C CB  . GLU A 0 213 . -19.614 14.133  18.617   1.00 87.04 213 A 1 
ATOM 1583 O O   . GLU A 0 213 . -17.183 13.284  20.344   1.00 87.04 213 A 1 
ATOM 1584 C CG  . GLU A 0 213 . -19.263 13.707  17.184   1.00 87.04 213 A 1 
ATOM 1585 C CD  . GLU A 0 213 . -19.203 14.877  16.205   1.00 87.04 213 A 1 
ATOM 1586 O OE1 . GLU A 0 213 . -19.720 14.744  15.070   1.00 87.04 213 A 1 
ATOM 1587 O OE2 . GLU A 0 213 . -18.404 15.821  16.425   1.00 87.04 213 A 1 
ATOM 1588 N N   . ALA A 0 214 . -17.585 11.407  19.195   1.00 88.44 214 A 1 
ATOM 1589 C CA  . ALA A 0 214 . -16.219 10.899  19.199   1.00 88.44 214 A 1 
ATOM 1590 C C   . ALA A 0 214 . -15.713 10.704  17.763   1.00 88.44 214 A 1 
ATOM 1591 C CB  . ALA A 0 214 . -16.181 9.606   20.023   1.00 88.44 214 A 1 
ATOM 1592 O O   . ALA A 0 214 . -16.093 9.756   17.071   1.00 88.44 214 A 1 
ATOM 1593 N N   . LYS A 0 215 . -14.807 11.580  17.318   1.00 92.28 215 A 1 
ATOM 1594 C CA  . LYS A 0 215 . -14.157 11.530  15.998   1.00 92.28 215 A 1 
ATOM 1595 C C   . LYS A 0 215 . -12.693 11.117  16.125   1.00 92.28 215 A 1 
ATOM 1596 C CB  . LYS A 0 215 . -14.291 12.887  15.290   1.00 92.28 215 A 1 
ATOM 1597 O O   . LYS A 0 215 . -11.968 11.576  17.008   1.00 92.28 215 A 1 
ATOM 1598 C CG  . LYS A 0 215 . -15.680 13.153  14.691   1.00 92.28 215 A 1 
ATOM 1599 C CD  . LYS A 0 215 . -15.900 14.656  14.453   1.00 92.28 215 A 1 
ATOM 1600 C CE  . LYS A 0 215 . -17.152 14.871  13.596   1.00 92.28 215 A 1 
ATOM 1601 N NZ  . LYS A 0 215 . -17.803 16.174  13.867   1.00 92.28 215 A 1 
ATOM 1602 N N   . SER A 0 216 . -12.225 10.292  15.196   1.00 92.08 216 A 1 
ATOM 1603 C CA  . SER A 0 216 . -10.809 9.955   15.034   1.00 92.08 216 A 1 
ATOM 1604 C C   . SER A 0 216 . -10.418 9.953   13.563   1.00 92.08 216 A 1 
ATOM 1605 C CB  . SER A 0 216 . -10.469 8.615   15.694   1.00 92.08 216 A 1 
ATOM 1606 O O   . SER A 0 216 . -11.092 9.322   12.748   1.00 92.08 216 A 1 
ATOM 1607 O OG  . SER A 0 216 . -11.103 7.532   15.041   1.00 92.08 216 A 1 
ATOM 1608 N N   . TYR A 0 217 . -9.308  10.614  13.254   1.00 94.20 217 A 1 
ATOM 1609 C CA  . TYR A 0 217 . -8.736  10.722  11.917   1.00 94.20 217 A 1 
ATOM 1610 C C   . TYR A 0 217 . -7.274  10.281  11.968   1.00 94.20 217 A 1 
ATOM 1611 C CB  . TYR A 0 217 . -8.845  12.168  11.410   1.00 94.20 217 A 1 
ATOM 1612 O O   . TYR A 0 217 . -6.534  10.694  12.863   1.00 94.20 217 A 1 
ATOM 1613 C CG  . TYR A 0 217 . -10.242 12.762  11.453   1.00 94.20 217 A 1 
ATOM 1614 C CD1 . TYR A 0 217 . -11.139 12.516  10.397   1.00 94.20 217 A 1 
ATOM 1615 C CD2 . TYR A 0 217 . -10.640 13.564  12.543   1.00 94.20 217 A 1 
ATOM 1616 C CE1 . TYR A 0 217 . -12.435 13.066  10.426   1.00 94.20 217 A 1 
ATOM 1617 C CE2 . TYR A 0 217 . -11.934 14.119  12.574   1.00 94.20 217 A 1 
ATOM 1618 O OH  . TYR A 0 217 . -14.083 14.405  11.542   1.00 94.20 217 A 1 
ATOM 1619 C CZ  . TYR A 0 217 . -12.834 13.870  11.516   1.00 94.20 217 A 1 
ATOM 1620 N N   . SER A 0 218 . -6.836  9.483   11.002   1.00 93.48 218 A 1 
ATOM 1621 C CA  . SER A 0 218 . -5.420  9.177   10.802   1.00 93.48 218 A 1 
ATOM 1622 C C   . SER A 0 218 . -5.067  9.277   9.327    1.00 93.48 218 A 1 
ATOM 1623 C CB  . SER A 0 218 . -5.045  7.802   11.364   1.00 93.48 218 A 1 
ATOM 1624 O O   . SER A 0 218 . -5.779  8.713   8.499    1.00 93.48 218 A 1 
ATOM 1625 O OG  . SER A 0 218 . -5.773  6.775   10.723   1.00 93.48 218 A 1 
ATOM 1626 N N   . ASN A 0 219 . -3.964  9.952   9.013    1.00 95.86 219 A 1 
ATOM 1627 C CA  . ASN A 0 219 . -3.395  9.978   7.672    1.00 95.86 219 A 1 
ATOM 1628 C C   . ASN A 0 219 . -1.930  9.553   7.729    1.00 95.86 219 A 1 
ATOM 1629 C CB  . ASN A 0 219 . -3.570  11.364  7.031    1.00 95.86 219 A 1 
ATOM 1630 O O   . ASN A 0 219 . -1.160  10.096  8.522    1.00 95.86 219 A 1 
ATOM 1631 C CG  . ASN A 0 219 . -3.490  11.248  5.520    1.00 95.86 219 A 1 
ATOM 1632 N ND2 . ASN A 0 219 . -2.364  11.516  4.901    1.00 95.86 219 A 1 
ATOM 1633 O OD1 . ASN A 0 219 . -4.463  10.869  4.896    1.00 95.86 219 A 1 
ATOM 1634 N N   . GLU A 0 220 . -1.555  8.603   6.886    1.00 96.37 220 A 1 
ATOM 1635 C CA  . GLU A 0 220 . -0.177  8.186   6.642    1.00 96.37 220 A 1 
ATOM 1636 C C   . GLU A 0 220 . 0.118   8.434   5.171    1.00 96.37 220 A 1 
ATOM 1637 C CB  . GLU A 0 220 . -0.006  6.704   7.023    1.00 96.37 220 A 1 
ATOM 1638 O O   . GLU A 0 220 . -0.619  7.946   4.318    1.00 96.37 220 A 1 
ATOM 1639 C CG  . GLU A 0 220 . 0.112   6.565   8.543    1.00 96.37 220 A 1 
ATOM 1640 C CD  . GLU A 0 220 . -0.181  5.163   9.089    1.00 96.37 220 A 1 
ATOM 1641 O OE1 . GLU A 0 220 . -0.589  5.113   10.278   1.00 96.37 220 A 1 
ATOM 1642 O OE2 . GLU A 0 220 . 0.082   4.142   8.423    1.00 96.37 220 A 1 
ATOM 1643 N N   . ASN A 0 221 . 1.156   9.212   4.873    1.00 95.57 221 A 1 
ATOM 1644 C CA  . ASN A 0 221 . 1.520   9.535   3.503    1.00 95.57 221 A 1 
ATOM 1645 C C   . ASN A 0 221 . 3.024   9.439   3.256    1.00 95.57 221 A 1 
ATOM 1646 C CB  . ASN A 0 221 . 0.909   10.875  3.075    1.00 95.57 221 A 1 
ATOM 1647 O O   . ASN A 0 221 . 3.843   9.706   4.135    1.00 95.57 221 A 1 
ATOM 1648 C CG  . ASN A 0 221 . 1.432   12.134  3.739    1.00 95.57 221 A 1 
ATOM 1649 N ND2 . ASN A 0 221 . 1.406   13.225  3.014    1.00 95.57 221 A 1 
ATOM 1650 O OD1 . ASN A 0 221 . 1.798   12.192  4.904    1.00 95.57 221 A 1 
ATOM 1651 N N   . TYR A 0 222 . 3.376   9.039   2.042    1.00 98.05 222 A 1 
ATOM 1652 C CA  . TYR A 0 222 . 4.737   8.862   1.562    1.00 98.05 222 A 1 
ATOM 1653 C C   . TYR A 0 222 . 4.816   9.345   0.118    1.00 98.05 222 A 1 
ATOM 1654 C CB  . TYR A 0 222 . 5.119   7.379   1.667    1.00 98.05 222 A 1 
ATOM 1655 O O   . TYR A 0 222 . 3.981   8.970   -0.703   1.00 98.05 222 A 1 
ATOM 1656 C CG  . TYR A 0 222 . 6.431   7.022   0.994    1.00 98.05 222 A 1 
ATOM 1657 C CD1 . TYR A 0 222 . 6.430   6.429   -0.286   1.00 98.05 222 A 1 
ATOM 1658 C CD2 . TYR A 0 222 . 7.651   7.295   1.639    1.00 98.05 222 A 1 
ATOM 1659 C CE1 . TYR A 0 222 . 7.649   6.082   -0.905   1.00 98.05 222 A 1 
ATOM 1660 C CE2 . TYR A 0 222 . 8.869   6.949   1.022    1.00 98.05 222 A 1 
ATOM 1661 O OH  . TYR A 0 222 . 10.045  5.988   -0.846   1.00 98.05 222 A 1 
ATOM 1662 C CZ  . TYR A 0 222 . 8.872   6.333   -0.249   1.00 98.05 222 A 1 
ATOM 1663 N N   . ALA A 0 223 . 5.830   10.142  -0.204   1.00 97.63 223 A 1 
ATOM 1664 C CA  . ALA A 0 223 . 6.131   10.496  -1.584   1.00 97.63 223 A 1 
ATOM 1665 C C   . ALA A 0 223 . 7.643   10.553  -1.813   1.00 97.63 223 A 1 
ATOM 1666 C CB  . ALA A 0 223 . 5.426   11.805  -1.962   1.00 97.63 223 A 1 
ATOM 1667 O O   . ALA A 0 223 . 8.364   11.204  -1.048   1.00 97.63 223 A 1 
ATOM 1668 N N   . ARG A 0 224 . 8.104   9.899   -2.882   1.00 98.33 224 A 1 
ATOM 1669 C CA  . ARG A 0 224 . 9.498   9.868   -3.333   1.00 98.33 224 A 1 
ATOM 1670 C C   . ARG A 0 224 . 9.572   10.224  -4.812   1.00 98.33 224 A 1 
ATOM 1671 C CB  . ARG A 0 224 . 10.116  8.492   -3.036   1.00 98.33 224 A 1 
ATOM 1672 O O   . ARG A 0 224 . 8.965   9.560   -5.641   1.00 98.33 224 A 1 
ATOM 1673 C CG  . ARG A 0 224 . 11.554  8.347   -3.574   1.00 98.33 224 A 1 
ATOM 1674 C CD  . ARG A 0 224 . 12.194  6.993   -3.227   1.00 98.33 224 A 1 
ATOM 1675 N NE  . ARG A 0 224 . 11.424  5.850   -3.763   1.00 98.33 224 A 1 
ATOM 1676 N NH1 . ARG A 0 224 . 12.339  5.746   -5.875   1.00 98.33 224 A 1 
ATOM 1677 N NH2 . ARG A 0 224 . 10.709  4.361   -5.337   1.00 98.33 224 A 1 
ATOM 1678 C CZ  . ARG A 0 224 . 11.497  5.329   -4.980   1.00 98.33 224 A 1 
ATOM 1679 N N   . GLN A 0 225 . 10.371  11.234  -5.119   1.00 98.15 225 A 1 
ATOM 1680 C CA  . GLN A 0 225 . 10.757  11.642  -6.462   1.00 98.15 225 A 1 
ATOM 1681 C C   . GLN A 0 225 . 12.259  11.400  -6.634   1.00 98.15 225 A 1 
ATOM 1682 C CB  . GLN A 0 225 . 10.343  13.109  -6.664   1.00 98.15 225 A 1 
ATOM 1683 O O   . GLN A 0 225 . 13.056  11.875  -5.824   1.00 98.15 225 A 1 
ATOM 1684 C CG  . GLN A 0 225 . 11.053  13.795  -7.840   1.00 98.15 225 A 1 
ATOM 1685 C CD  . GLN A 0 225 . 10.318  15.050  -8.287   1.00 98.15 225 A 1 
ATOM 1686 N NE2 . GLN A 0 225 . 9.239   14.900  -9.015   1.00 98.15 225 A 1 
ATOM 1687 O OE1 . GLN A 0 225 . 10.699  16.178  -7.979   1.00 98.15 225 A 1 
ATOM 1688 N N   . VAL A 0 226 . 12.632  10.689  -7.693   1.00 97.84 226 A 1 
ATOM 1689 C CA  . VAL A 0 226 . 14.007  10.487  -8.161   1.00 97.84 226 A 1 
ATOM 1690 C C   . VAL A 0 226 . 14.124  11.080  -9.561   1.00 97.84 226 A 1 
ATOM 1691 C CB  . VAL A 0 226 . 14.396  8.994   -8.178   1.00 97.84 226 A 1 
ATOM 1692 O O   . VAL A 0 226 . 13.245  10.865  -10.398  1.00 97.84 226 A 1 
ATOM 1693 C CG1 . VAL A 0 226 . 15.856  8.786   -8.604   1.00 97.84 226 A 1 
ATOM 1694 C CG2 . VAL A 0 226 . 14.214  8.352   -6.795   1.00 97.84 226 A 1 
ATOM 1695 N N   . ARG A 0 227 . 15.198  11.825  -9.805   1.00 97.11 227 A 1 
ATOM 1696 C CA  . ARG A 0 227 . 15.699  12.200  -11.131  1.00 97.11 227 A 1 
ATOM 1697 C C   . ARG A 0 227 . 17.187  11.875  -11.176  1.00 97.11 227 A 1 
ATOM 1698 C CB  . ARG A 0 227 . 15.449  13.689  -11.431  1.00 97.11 227 A 1 
ATOM 1699 O O   . ARG A 0 227 . 17.876  12.212  -10.212  1.00 97.11 227 A 1 
ATOM 1700 C CG  . ARG A 0 227 . 13.965  14.083  -11.482  1.00 97.11 227 A 1 
ATOM 1701 C CD  . ARG A 0 227 . 13.220  13.360  -12.612  1.00 97.11 227 A 1 
ATOM 1702 N NE  . ARG A 0 227 . 11.795  13.741  -12.681  1.00 97.11 227 A 1 
ATOM 1703 N NH1 . ARG A 0 227 . 10.920  12.263  -11.130  1.00 97.11 227 A 1 
ATOM 1704 N NH2 . ARG A 0 227 . 9.575   13.627  -12.233  1.00 97.11 227 A 1 
ATOM 1705 C CZ  . ARG A 0 227 . 10.784  13.207  -12.012  1.00 97.11 227 A 1 
ATOM 1706 N N   . ALA A 0 228 . 17.646  11.213  -12.225  1.00 95.74 228 A 1 
ATOM 1707 C CA  . ALA A 0 228 . 19.054  10.954  -12.489  1.00 95.74 228 A 1 
ATOM 1708 C C   . ALA A 0 228 . 19.338  11.199  -13.974  1.00 95.74 228 A 1 
ATOM 1709 C CB  . ALA A 0 228 . 19.420  9.532   -12.052  1.00 95.74 228 A 1 
ATOM 1710 O O   . ALA A 0 228 . 18.455  10.975  -14.793  1.00 95.74 228 A 1 
ATOM 1711 N N   . ASP A 0 229 . 20.539  11.677  -14.256  1.00 93.48 229 A 1 
ATOM 1712 C CA  . ASP A 0 229 . 20.983  12.262  -15.521  1.00 93.48 229 A 1 
ATOM 1713 C C   . ASP A 0 229 . 22.473  11.876  -15.669  1.00 93.48 229 A 1 
ATOM 1714 C CB  . ASP A 0 229 . 20.726  13.775  -15.356  1.00 93.48 229 A 1 
ATOM 1715 O O   . ASP A 0 229 . 23.216  11.977  -14.685  1.00 93.48 229 A 1 
ATOM 1716 C CG  . ASP A 0 229 . 21.088  14.669  -16.536  1.00 93.48 229 A 1 
ATOM 1717 O OD1 . ASP A 0 229 . 21.846  14.193  -17.402  1.00 93.48 229 A 1 
ATOM 1718 O OD2 . ASP A 0 229 . 20.631  15.839  -16.487  1.00 93.48 229 A 1 
ATOM 1719 N N   . ASP A 0 230 . 22.889  11.297  -16.802  1.00 94.13 230 A 1 
ATOM 1720 C CA  . ASP A 0 230 . 24.201  10.630  -16.975  1.00 94.13 230 A 1 
ATOM 1721 C C   . ASP A 0 230 . 24.737  10.766  -18.418  1.00 94.13 230 A 1 
ATOM 1722 C CB  . ASP A 0 230 . 24.114  9.174   -16.453  1.00 94.13 230 A 1 
ATOM 1723 O O   . ASP A 0 230 . 25.096  9.780   -19.071  1.00 94.13 230 A 1 
ATOM 1724 C CG  . ASP A 0 230 . 25.437  8.421   -16.223  1.00 94.13 230 A 1 
ATOM 1725 O OD1 . ASP A 0 230 . 26.525  8.698   -16.775  1.00 94.13 230 A 1 
ATOM 1726 O OD2 . ASP A 0 230 . 25.461  7.482   -15.388  1.00 94.13 230 A 1 
ATOM 1727 N N   . ASP A 0 231 . 24.779  12.018  -18.887  1.00 91.53 231 A 1 
ATOM 1728 C CA  . ASP A 0 231 . 25.472  12.504  -20.091  1.00 91.53 231 A 1 
ATOM 1729 C C   . ASP A 0 231 . 26.873  11.880  -20.272  1.00 91.53 231 A 1 
ATOM 1730 C CB  . ASP A 0 231 . 25.685  14.033  -19.941  1.00 91.53 231 A 1 
ATOM 1731 O O   . ASP A 0 231 . 27.730  11.987  -19.388  1.00 91.53 231 A 1 
ATOM 1732 C CG  . ASP A 0 231 . 24.777  14.955  -20.758  1.00 91.53 231 A 1 
ATOM 1733 O OD1 . ASP A 0 231 . 24.324  14.516  -21.835  1.00 91.53 231 A 1 
ATOM 1734 O OD2 . ASP A 0 231 . 24.725  16.155  -20.392  1.00 91.53 231 A 1 
ATOM 1735 N N   . GLN A 0 232 . 27.172  11.317  -21.447  1.00 93.12 232 A 1 
ATOM 1736 C CA  . GLN A 0 232 . 28.504  10.828  -21.841  1.00 93.12 232 A 1 
ATOM 1737 C C   . GLN A 0 232 . 28.824  11.213  -23.286  1.00 93.12 232 A 1 
ATOM 1738 C CB  . GLN A 0 232 . 28.589  9.298   -21.675  1.00 93.12 232 A 1 
ATOM 1739 O O   . GLN A 0 232 . 27.990  11.044  -24.170  1.00 93.12 232 A 1 
ATOM 1740 C CG  . GLN A 0 232 . 28.578  8.915   -20.191  1.00 93.12 232 A 1 
ATOM 1741 C CD  . GLN A 0 232 . 28.469  7.427   -19.908  1.00 93.12 232 A 1 
ATOM 1742 N NE2 . GLN A 0 232 . 27.791  7.078   -18.839  1.00 93.12 232 A 1 
ATOM 1743 O OE1 . GLN A 0 232 . 29.016  6.549   -20.565  1.00 93.12 232 A 1 
ATOM 1744 N N   . TRP A 0 233 . 30.046  11.685  -23.552  1.00 91.97 233 A 1 
ATOM 1745 C CA  . TRP A 0 233 . 30.466  12.048  -24.911  1.00 91.97 233 A 1 
ATOM 1746 C C   . TRP A 0 233 . 31.980  11.947  -25.128  1.00 91.97 233 A 1 
ATOM 1747 C CB  . TRP A 0 233 . 29.960  13.460  -25.251  1.00 91.97 233 A 1 
ATOM 1748 O O   . TRP A 0 233 . 32.773  12.073  -24.188  1.00 91.97 233 A 1 
ATOM 1749 C CG  . TRP A 0 233 . 30.593  14.595  -24.501  1.00 91.97 233 A 1 
ATOM 1750 C CD1 . TRP A 0 233 . 31.576  15.383  -24.988  1.00 91.97 233 A 1 
ATOM 1751 C CD2 . TRP A 0 233 . 30.289  15.113  -23.165  1.00 91.97 233 A 1 
ATOM 1752 C CE2 . TRP A 0 233 . 31.139  16.235  -22.916  1.00 91.97 233 A 1 
ATOM 1753 C CE3 . TRP A 0 233 . 29.373  14.774  -22.143  1.00 91.97 233 A 1 
ATOM 1754 N NE1 . TRP A 0 233 . 31.906  16.347  -24.058  1.00 91.97 233 A 1 
ATOM 1755 C CH2 . TRP A 0 233 . 30.177  16.596  -20.722  1.00 91.97 233 A 1 
ATOM 1756 C CZ2 . TRP A 0 233 . 31.092  16.972  -21.720  1.00 91.97 233 A 1 
ATOM 1757 C CZ3 . TRP A 0 233 . 29.326  15.500  -20.937  1.00 91.97 233 A 1 
ATOM 1758 N N   . ALA A 0 234 . 32.391  11.771  -26.383  1.00 93.07 234 A 1 
ATOM 1759 C CA  . ALA A 0 234 . 33.760  11.995  -26.835  1.00 93.07 234 A 1 
ATOM 1760 C C   . ALA A 0 234 . 33.797  12.587  -28.251  1.00 93.07 234 A 1 
ATOM 1761 C CB  . ALA A 0 234 . 34.560  10.691  -26.768  1.00 93.07 234 A 1 
ATOM 1762 O O   . ALA A 0 234 . 32.892  12.359  -29.052  1.00 93.07 234 A 1 
ATOM 1763 N N   . GLU A 0 235 . 34.871  13.314  -28.540  1.00 91.04 235 A 1 
ATOM 1764 C CA  . GLU A 0 235 . 35.191  13.904  -29.843  1.00 91.04 235 A 1 
ATOM 1765 C C   . GLU A 0 235 . 36.685  13.639  -30.120  1.00 91.04 235 A 1 
ATOM 1766 C CB  . GLU A 0 235 . 34.907  15.429  -29.837  1.00 91.04 235 A 1 
ATOM 1767 O O   . GLU A 0 235 . 37.509  13.831  -29.221  1.00 91.04 235 A 1 
ATOM 1768 C CG  . GLU A 0 235 . 33.453  15.849  -29.515  1.00 91.04 235 A 1 
ATOM 1769 C CD  . GLU A 0 235 . 33.242  17.375  -29.343  1.00 91.04 235 A 1 
ATOM 1770 O OE1 . GLU A 0 235 . 32.090  17.791  -29.082  1.00 91.04 235 A 1 
ATOM 1771 O OE2 . GLU A 0 235 . 34.217  18.162  -29.414  1.00 91.04 235 A 1 
ATOM 1772 N N   . ASP A 0 236 . 37.044  13.228  -31.335  1.00 87.88 236 A 1 
ATOM 1773 C CA  . ASP A 0 236 . 38.416  13.268  -31.864  1.00 87.88 236 A 1 
ATOM 1774 C C   . ASP A 0 236 . 38.431  14.202  -33.084  1.00 87.88 236 A 1 
ATOM 1775 C CB  . ASP A 0 236 . 38.947  11.853  -32.186  1.00 87.88 236 A 1 
ATOM 1776 O O   . ASP A 0 236 . 37.447  14.320  -33.813  1.00 87.88 236 A 1 
ATOM 1777 C CG  . ASP A 0 236 . 40.466  11.772  -32.454  1.00 87.88 236 A 1 
ATOM 1778 O OD1 . ASP A 0 236 . 41.130  12.839  -32.529  1.00 87.88 236 A 1 
ATOM 1779 O OD2 . ASP A 0 236 . 40.977  10.632  -32.555  1.00 87.88 236 A 1 
ATOM 1780 N N   . TYR A 0 237 . 39.528  14.919  -33.302  1.00 87.27 237 A 1 
ATOM 1781 C CA  . TYR A 0 237 . 39.691  15.798  -34.454  1.00 87.27 237 A 1 
ATOM 1782 C C   . TYR A 0 237 . 41.141  15.822  -34.920  1.00 87.27 237 A 1 
ATOM 1783 C CB  . TYR A 0 237 . 39.195  17.211  -34.123  1.00 87.27 237 A 1 
ATOM 1784 O O   . TYR A 0 237 . 41.968  16.593  -34.414  1.00 87.27 237 A 1 
ATOM 1785 C CG  . TYR A 0 237 . 39.336  18.179  -35.286  1.00 87.27 237 A 1 
ATOM 1786 C CD1 . TYR A 0 237 . 40.200  19.283  -35.177  1.00 87.27 237 A 1 
ATOM 1787 C CD2 . TYR A 0 237 . 38.650  17.944  -36.494  1.00 87.27 237 A 1 
ATOM 1788 C CE1 . TYR A 0 237 . 40.341  20.180  -36.251  1.00 87.27 237 A 1 
ATOM 1789 C CE2 . TYR A 0 237 . 38.793  18.827  -37.581  1.00 87.27 237 A 1 
ATOM 1790 O OH  . TYR A 0 237 . 39.732  20.878  -38.448  1.00 87.27 237 A 1 
ATOM 1791 C CZ  . TYR A 0 237 . 39.625  19.956  -37.450  1.00 87.27 237 A 1 
ATOM 1792 N N   . ASP A 0 238 . 41.431  15.023  -35.942  1.00 84.11 238 A 1 
ATOM 1793 C CA  . ASP A 0 238 . 42.760  14.927  -36.526  1.00 84.11 238 A 1 
ATOM 1794 C C   . ASP A 0 238 . 42.870  15.775  -37.803  1.00 84.11 238 A 1 
ATOM 1795 C CB  . ASP A 0 238 . 43.180  13.457  -36.687  1.00 84.11 238 A 1 
ATOM 1796 O O   . ASP A 0 238 . 41.937  15.939  -38.596  1.00 84.11 238 A 1 
ATOM 1797 C CG  . ASP A 0 238 . 44.700  13.274  -36.733  1.00 84.11 238 A 1 
ATOM 1798 O OD1 . ASP A 0 238 . 45.443  14.291  -36.750  1.00 84.11 238 A 1 
ATOM 1799 O OD2 . ASP A 0 238 . 45.162  12.118  -36.880  1.00 84.11 238 A 1 
ATOM 1800 N N   . ARG A 0 239 . 44.026  16.410  -38.012  1.00 79.75 239 A 1 
ATOM 1801 C CA  . ARG A 0 239 . 44.186  17.404  -39.081  1.00 79.75 239 A 1 
ATOM 1802 C C   . ARG A 0 239 . 45.607  17.508  -39.598  1.00 79.75 239 A 1 
ATOM 1803 C CB  . ARG A 0 239 . 43.654  18.750  -38.578  1.00 79.75 239 A 1 
ATOM 1804 O O   . ARG A 0 239 . 46.498  18.049  -38.943  1.00 79.75 239 A 1 
ATOM 1805 C CG  . ARG A 0 239 . 43.642  19.772  -39.712  1.00 79.75 239 A 1 
ATOM 1806 C CD  . ARG A 0 239 . 43.157  21.133  -39.215  1.00 79.75 239 A 1 
ATOM 1807 N NE  . ARG A 0 239 . 43.074  22.065  -40.353  1.00 79.75 239 A 1 
ATOM 1808 N NH1 . ARG A 0 239 . 45.284  22.702  -40.373  1.00 79.75 239 A 1 
ATOM 1809 N NH2 . ARG A 0 239 . 44.035  23.076  -42.150  1.00 79.75 239 A 1 
ATOM 1810 C CZ  . ARG A 0 239 . 44.116  22.623  -40.936  1.00 79.75 239 A 1 
ATOM 1811 N N   . TYR A 0 240 . 45.771  17.179  -40.876  1.00 71.52 240 A 1 
ATOM 1812 C CA  . TYR A 0 240 . 47.049  17.159  -41.579  1.00 71.52 240 A 1 
ATOM 1813 C C   . TYR A 0 240 . 47.104  18.203  -42.700  1.00 71.52 240 A 1 
ATOM 1814 C CB  . TYR A 0 240 . 47.279  15.743  -42.124  1.00 71.52 240 A 1 
ATOM 1815 O O   . TYR A 0 240 . 46.405  18.096  -43.705  1.00 71.52 240 A 1 
ATOM 1816 C CG  . TYR A 0 240 . 47.337  14.689  -41.038  1.00 71.52 240 A 1 
ATOM 1817 C CD1 . TYR A 0 240 . 48.544  14.474  -40.342  1.00 71.52 240 A 1 
ATOM 1818 C CD2 . TYR A 0 240 . 46.178  13.972  -40.680  1.00 71.52 240 A 1 
ATOM 1819 C CE1 . TYR A 0 240 . 48.589  13.545  -39.285  1.00 71.52 240 A 1 
ATOM 1820 C CE2 . TYR A 0 240 . 46.225  13.049  -39.620  1.00 71.52 240 A 1 
ATOM 1821 O OH  . TYR A 0 240 . 47.502  11.985  -37.864  1.00 71.52 240 A 1 
ATOM 1822 C CZ  . TYR A 0 240 . 47.426  12.845  -38.908  1.00 71.52 240 A 1 
ATOM 1823 N N   . ASP A 0 241 . 48.000  19.190  -42.589  1.00 64.65 241 A 1 
ATOM 1824 C CA  . ASP A 0 241 . 48.374  20.072  -43.703  1.00 64.65 241 A 1 
ATOM 1825 C C   . ASP A 0 241 . 49.740  19.686  -44.292  1.00 64.65 241 A 1 
ATOM 1826 C CB  . ASP A 0 241 . 48.360  21.556  -43.288  1.00 64.65 241 A 1 
ATOM 1827 O O   . ASP A 0 241 . 50.799  19.971  -43.715  1.00 64.65 241 A 1 
ATOM 1828 C CG  . ASP A 0 241 . 47.014  22.264  -43.472  1.00 64.65 241 A 1 
ATOM 1829 O OD1 . ASP A 0 241 . 46.286  21.994  -44.460  1.00 64.65 241 A 1 
ATOM 1830 O OD2 . ASP A 0 241 . 46.718  23.175  -42.664  1.00 64.65 241 A 1 
ATOM 1831 N N   . SER A 0 242 . 49.729  19.120  -45.505  1.00 56.56 242 A 1 
ATOM 1832 C CA  . SER A 0 242 . 50.939  18.934  -46.309  1.00 56.56 242 A 1 
ATOM 1833 C C   . SER A 0 242 . 51.491  20.287  -46.785  1.00 56.56 242 A 1 
ATOM 1834 C CB  . SER A 0 242 . 50.674  17.997  -47.499  1.00 56.56 242 A 1 
ATOM 1835 O O   . SER A 0 242 . 51.018  20.863  -47.768  1.00 56.56 242 A 1 
ATOM 1836 O OG  . SER A 0 242 . 49.792  18.590  -48.435  1.00 56.56 242 A 1 
ATOM 1837 N N   . GLY A 0 243 . 52.520  20.804  -46.113  1.00 51.50 243 A 1 
ATOM 1838 C CA  . GLY A 0 243 . 53.292  21.940  -46.624  1.00 51.50 243 A 1 
ATOM 1839 C C   . GLY A 0 243 . 54.087  21.561  -47.884  1.00 51.50 243 A 1 
ATOM 1840 O O   . GLY A 0 243 . 54.692  20.492  -47.928  1.00 51.50 243 A 1 
ATOM 1841 N N   . ASP A 0 244 . 54.154  22.455  -48.881  1.00 50.18 244 A 1 
ATOM 1842 C CA  . ASP A 0 244 . 54.823  22.281  -50.200  1.00 50.18 244 A 1 
ATOM 1843 C C   . ASP A 0 244 . 56.383  22.255  -50.105  1.00 50.18 244 A 1 
ATOM 1844 C CB  . ASP A 0 244 . 54.270  23.377  -51.153  1.00 50.18 244 A 1 
ATOM 1845 O O   . ASP A 0 244 . 57.111  22.681  -51.004  1.00 50.18 244 A 1 
ATOM 1846 C CG  . ASP A 0 244 . 54.273  23.078  -52.670  1.00 50.18 244 A 1 
ATOM 1847 O OD1 . ASP A 0 244 . 54.714  21.997  -53.121  1.00 50.18 244 A 1 
ATOM 1848 O OD2 . ASP A 0 244 . 53.788  23.940  -53.446  1.00 50.18 244 A 1 
ATOM 1849 N N   . ALA A 0 245 . 56.923  21.808  -48.963  1.00 43.97 245 A 1 
ATOM 1850 C CA  . ALA A 0 245 . 58.314  21.985  -48.542  1.00 43.97 245 A 1 
ATOM 1851 C C   . ALA A 0 245 . 59.304  21.058  -49.276  1.00 43.97 245 A 1 
ATOM 1852 C CB  . ALA A 0 245 . 58.368  21.798  -47.017  1.00 43.97 245 A 1 
ATOM 1853 O O   . ALA A 0 245 . 60.310  21.524  -49.822  1.00 43.97 245 A 1 
ATOM 1854 N N   . ASP A 0 246 . 59.009  19.755  -49.343  1.00 45.94 246 A 1 
ATOM 1855 C CA  . ASP A 0 246 . 59.899  18.755  -49.961  1.00 45.94 246 A 1 
ATOM 1856 C C   . ASP A 0 246 . 59.934  18.860  -51.500  1.00 45.94 246 A 1 
ATOM 1857 C CB  . ASP A 0 246 . 59.489  17.338  -49.509  1.00 45.94 246 A 1 
ATOM 1858 O O   . ASP A 0 246 . 60.929  18.492  -52.141  1.00 45.94 246 A 1 
ATOM 1859 C CG  . ASP A 0 246 . 59.987  16.945  -48.107  1.00 45.94 246 A 1 
ATOM 1860 O OD1 . ASP A 0 246 . 60.712  17.755  -47.485  1.00 45.94 246 A 1 
ATOM 1861 O OD2 . ASP A 0 246 . 59.690  15.799  -47.696  1.00 45.94 246 A 1 
ATOM 1862 N N   . ALA A 0 247 . 58.877  19.420  -52.102  1.00 45.42 247 A 1 
ATOM 1863 C CA  . ALA A 0 247 . 58.781  19.655  -53.540  1.00 45.42 247 A 1 
ATOM 1864 C C   . ALA A 0 247 . 59.791  20.714  -54.015  1.00 45.42 247 A 1 
ATOM 1865 C CB  . ALA A 0 247 . 57.338  20.064  -53.861  1.00 45.42 247 A 1 
ATOM 1866 O O   . ALA A 0 247 . 60.499  20.509  -55.008  1.00 45.42 247 A 1 
ATOM 1867 N N   . TYR A 0 248 . 59.919  21.827  -53.283  1.00 44.12 248 A 1 
ATOM 1868 C CA  . TYR A 0 248 . 60.828  22.914  -53.659  1.00 44.12 248 A 1 
ATOM 1869 C C   . TYR A 0 248 . 62.307  22.565  -53.405  1.00 44.12 248 A 1 
ATOM 1870 C CB  . TYR A 0 248 . 60.398  24.216  -52.963  1.00 44.12 248 A 1 
ATOM 1871 O O   . TYR A 0 248 . 63.185  22.942  -54.189  1.00 44.12 248 A 1 
ATOM 1872 C CG  . TYR A 0 248 . 60.428  25.411  -53.897  1.00 44.12 248 A 1 
ATOM 1873 C CD1 . TYR A 0 248 . 61.597  26.185  -54.032  1.00 44.12 248 A 1 
ATOM 1874 C CD2 . TYR A 0 248 . 59.286  25.722  -54.660  1.00 44.12 248 A 1 
ATOM 1875 C CE1 . TYR A 0 248 . 61.622  27.277  -54.922  1.00 44.12 248 A 1 
ATOM 1876 C CE2 . TYR A 0 248 . 59.308  26.806  -55.558  1.00 44.12 248 A 1 
ATOM 1877 O OH  . TYR A 0 248 . 60.497  28.638  -56.550  1.00 44.12 248 A 1 
ATOM 1878 C CZ  . TYR A 0 248 . 60.474  27.587  -55.687  1.00 44.12 248 A 1 
ATOM 1879 N N   . GLY A 0 249 . 62.596  21.786  -52.353  1.00 45.95 249 A 1 
ATOM 1880 C CA  . GLY A 0 249 . 63.955  21.342  -52.020  1.00 45.95 249 A 1 
ATOM 1881 C C   . GLY A 0 249 . 64.598  20.461  -53.101  1.00 45.95 249 A 1 
ATOM 1882 O O   . GLY A 0 249 . 65.762  20.662  -53.464  1.00 45.95 249 A 1 
ATOM 1883 N N   . ASN A 0 250 . 63.832  19.530  -53.679  1.00 48.16 250 A 1 
ATOM 1884 C CA  . ASN A 0 250 . 64.333  18.621  -54.716  1.00 48.16 250 A 1 
ATOM 1885 C C   . ASN A 0 250 . 64.571  19.301  -56.076  1.00 48.16 250 A 1 
ATOM 1886 C CB  . ASN A 0 250 . 63.391  17.413  -54.822  1.00 48.16 250 A 1 
ATOM 1887 O O   . ASN A 0 250 . 65.459  18.881  -56.820  1.00 48.16 250 A 1 
ATOM 1888 C CG  . ASN A 0 250 . 63.714  16.396  -53.746  1.00 48.16 250 A 1 
ATOM 1889 N ND2 . ASN A 0 250 . 62.871  16.247  -52.752  1.00 48.16 250 A 1 
ATOM 1890 O OD1 . ASN A 0 250 . 64.758  15.765  -53.782  1.00 48.16 250 A 1 
ATOM 1891 N N   . ALA A 0 251 . 63.851  20.382  -56.392  1.00 45.11 251 A 1 
ATOM 1892 C CA  . ALA A 0 251 . 64.096  21.170  -57.601  1.00 45.11 251 A 1 
ATOM 1893 C C   . ALA A 0 251 . 65.367  22.042  -57.499  1.00 45.11 251 A 1 
ATOM 1894 C CB  . ALA A 0 251 . 62.846  22.014  -57.876  1.00 45.11 251 A 1 
ATOM 1895 O O   . ALA A 0 251 . 66.073  22.236  -58.492  1.00 45.11 251 A 1 
ATOM 1896 N N   . ALA A 0 252 . 65.681  22.556  -56.304  1.00 42.89 252 A 1 
ATOM 1897 C CA  . ALA A 0 252 . 66.754  23.532  -56.090  1.00 42.89 252 A 1 
ATOM 1898 C C   . ALA A 0 252 . 68.160  22.924  -55.878  1.00 42.89 252 A 1 
ATOM 1899 C CB  . ALA A 0 252 . 66.337  24.414  -54.908  1.00 42.89 252 A 1 
ATOM 1900 O O   . ALA A 0 252 . 69.164  23.623  -56.021  1.00 42.89 252 A 1 
ATOM 1901 N N   . SER A 0 253 . 68.267  21.631  -55.556  1.00 44.29 253 A 1 
ATOM 1902 C CA  . SER A 0 253 . 69.524  20.995  -55.117  1.00 44.29 253 A 1 
ATOM 1903 C C   . SER A 0 253 . 70.596  20.806  -56.210  1.00 44.29 253 A 1 
ATOM 1904 C CB  . SER A 0 253 . 69.192  19.663  -54.435  1.00 44.29 253 A 1 
ATOM 1905 O O   . SER A 0 253 . 71.748  20.488  -55.905  1.00 44.29 253 A 1 
ATOM 1906 O OG  . SER A 0 253 . 68.617  18.781  -55.379  1.00 44.29 253 A 1 
ATOM 1907 N N   . ARG A 0 254 . 70.284  21.051  -57.493  1.00 38.30 254 A 1 
ATOM 1908 C CA  . ARG A 0 254 . 71.204  20.834  -58.632  1.00 38.30 254 A 1 
ATOM 1909 C C   . ARG A 0 254 . 72.132  22.021  -58.961  1.00 38.30 254 A 1 
ATOM 1910 C CB  . ARG A 0 254 . 70.455  20.269  -59.857  1.00 38.30 254 A 1 
ATOM 1911 O O   . ARG A 0 254 . 72.410  22.274  -60.131  1.00 38.30 254 A 1 
ATOM 1912 C CG  . ARG A 0 254 . 69.797  18.908  -59.564  1.00 38.30 254 A 1 
ATOM 1913 C CD  . ARG A 0 254 . 69.306  18.213  -60.844  1.00 38.30 254 A 1 
ATOM 1914 N NE  . ARG A 0 254 . 70.415  17.629  -61.633  1.00 38.30 254 A 1 
ATOM 1915 N NH1 . ARG A 0 254 . 69.214  17.139  -63.526  1.00 38.30 254 A 1 
ATOM 1916 N NH2 . ARG A 0 254 . 71.354  16.526  -63.398  1.00 38.30 254 A 1 
ATOM 1917 C CZ  . ARG A 0 254 . 70.325  17.107  -62.845  1.00 38.30 254 A 1 
ATOM 1918 N N   . TRP A 0 255 . 72.700  22.688  -57.950  1.00 35.68 255 A 1 
ATOM 1919 C CA  . TRP A 0 255 . 73.838  23.617  -58.119  1.00 35.68 255 A 1 
ATOM 1920 C C   . TRP A 0 255 . 75.031  23.236  -57.224  1.00 35.68 255 A 1 
ATOM 1921 C CB  . TRP A 0 255 . 73.407  25.091  -57.977  1.00 35.68 255 A 1 
ATOM 1922 O O   . TRP A 0 255 . 75.432  23.974  -56.324  1.00 35.68 255 A 1 
ATOM 1923 C CG  . TRP A 0 255 . 74.371  26.137  -58.499  1.00 35.68 255 A 1 
ATOM 1924 C CD1 . TRP A 0 255 . 75.705  25.989  -58.703  1.00 35.68 255 A 1 
ATOM 1925 C CD2 . TRP A 0 255 . 74.073  27.507  -58.926  1.00 35.68 255 A 1 
ATOM 1926 C CE2 . TRP A 0 255 . 75.281  28.122  -59.380  1.00 35.68 255 A 1 
ATOM 1927 C CE3 . TRP A 0 255 . 72.901  28.291  -58.995  1.00 35.68 255 A 1 
ATOM 1928 N NE1 . TRP A 0 255 . 76.241  27.148  -59.226  1.00 35.68 255 A 1 
ATOM 1929 C CH2 . TRP A 0 255 . 74.139  30.182  -59.934  1.00 35.68 255 A 1 
ATOM 1930 C CZ2 . TRP A 0 255 . 75.327  29.433  -59.878  1.00 35.68 255 A 1 
ATOM 1931 C CZ3 . TRP A 0 255 . 72.933  29.610  -59.492  1.00 35.68 255 A 1 
ATOM 1932 N N   . SER A 0 256 . 75.675  22.099  -57.512  1.00 40.95 256 A 1 
ATOM 1933 C CA  . SER A 0 256 . 76.969  21.774  -56.893  1.00 40.95 256 A 1 
ATOM 1934 C C   . SER A 0 256 . 78.074  22.676  -57.455  1.00 40.95 256 A 1 
ATOM 1935 C CB  . SER A 0 256 . 77.322  20.297  -57.063  1.00 40.95 256 A 1 
ATOM 1936 O O   . SER A 0 256 . 78.475  22.556  -58.612  1.00 40.95 256 A 1 
ATOM 1937 O OG  . SER A 0 256 . 78.473  20.019  -56.287  1.00 40.95 256 A 1 
ATOM 1938 N N   . LYS A 0 257 . 78.557  23.619  -56.640  1.00 36.04 257 A 1 
ATOM 1939 C CA  . LYS A 0 257 . 79.511  24.674  -57.031  1.00 36.04 257 A 1 
ATOM 1940 C C   . LYS A 0 257 . 80.982  24.257  -56.841  1.00 36.04 257 A 1 
ATOM 1941 C CB  . LYS A 0 257 . 79.101  25.979  -56.323  1.00 36.04 257 A 1 
ATOM 1942 O O   . LYS A 0 257 . 81.810  25.067  -56.429  1.00 36.04 257 A 1 
ATOM 1943 C CG  . LYS A 0 257 . 79.654  27.261  -56.971  1.00 36.04 257 A 1 
ATOM 1944 C CD  . LYS A 0 257 . 79.098  28.482  -56.227  1.00 36.04 257 A 1 
ATOM 1945 C CE  . LYS A 0 257 . 79.644  29.794  -56.799  1.00 36.04 257 A 1 
ATOM 1946 N NZ  . LYS A 0 257 . 79.040  30.961  -56.107  1.00 36.04 257 A 1 
ATOM 1947 N N   . ASN A 0 258 . 81.314  23.004  -57.156  1.00 43.52 258 A 1 
ATOM 1948 C CA  . ASN A 0 258 . 82.689  22.493  -57.147  1.00 43.52 258 A 1 
ATOM 1949 C C   . ASN A 0 258 . 83.309  22.617  -58.547  1.00 43.52 258 A 1 
ATOM 1950 C CB  . ASN A 0 258 . 82.696  21.050  -56.609  1.00 43.52 258 A 1 
ATOM 1951 O O   . ASN A 0 258 . 82.710  22.193  -59.531  1.00 43.52 258 A 1 
ATOM 1952 C CG  . ASN A 0 258 . 82.537  20.982  -55.098  1.00 43.52 258 A 1 
ATOM 1953 N ND2 . ASN A 0 258 . 82.219  19.829  -54.560  1.00 43.52 258 A 1 
ATOM 1954 O OD1 . ASN A 0 258 . 82.730  21.945  -54.378  1.00 43.52 258 A 1 
ATOM 1955 N N   . GLY A 0 259 . 84.498  23.218  -58.649  1.00 35.11 259 A 1 
ATOM 1956 C CA  . GLY A 0 259 . 85.121  23.564  -59.934  1.00 35.11 259 A 1 
ATOM 1957 C C   . GLY A 0 259 . 86.589  23.151  -60.068  1.00 35.11 259 A 1 
ATOM 1958 O O   . GLY A 0 259 . 87.125  22.445  -59.220  1.00 35.11 259 A 1 
ATOM 1959 N N   . LYS A 0 260 . 87.238  23.702  -61.108  1.00 32.92 260 A 1 
ATOM 1960 C CA  . LYS A 0 260 . 88.620  23.457  -61.586  1.00 32.92 260 A 1 
ATOM 1961 C C   . LYS A 0 260 . 88.815  22.143  -62.368  1.00 32.92 260 A 1 
ATOM 1962 C CB  . LYS A 0 260 . 89.672  23.579  -60.461  1.00 32.92 260 A 1 
ATOM 1963 O O   . LYS A 0 260 . 88.919  21.068  -61.796  1.00 32.92 260 A 1 
ATOM 1964 C CG  . LYS A 0 260 . 89.628  24.892  -59.664  1.00 32.92 260 A 1 
ATOM 1965 C CD  . LYS A 0 260 . 90.725  24.883  -58.589  1.00 32.92 260 A 1 
ATOM 1966 C CE  . LYS A 0 260 . 90.694  26.176  -57.766  1.00 32.92 260 A 1 
ATOM 1967 N NZ  . LYS A 0 260 . 91.732  26.171  -56.705  1.00 32.92 260 A 1 
ATOM 1968 N N   . GLY A 0 261 . 88.978  22.273  -63.686  1.00 35.03 261 A 1 
ATOM 1969 C CA  . GLY A 0 261 . 89.405  21.205  -64.599  1.00 35.03 261 A 1 
ATOM 1970 C C   . GLY A 0 261 . 89.453  21.722  -66.040  1.00 35.03 261 A 1 
ATOM 1971 O O   . GLY A 0 261 . 88.443  22.204  -66.543  1.00 35.03 261 A 1 
ATOM 1972 N N   . GLY A 0 262 . 90.629  21.702  -66.674  1.00 33.35 262 A 1 
ATOM 1973 C CA  . GLY A 0 262 . 90.832  22.199  -68.044  1.00 33.35 262 A 1 
ATOM 1974 C C   . GLY A 0 262 . 90.517  21.160  -69.135  1.00 33.35 262 A 1 
ATOM 1975 O O   . GLY A 0 262 . 90.319  19.984  -68.826  1.00 33.35 262 A 1 
ATOM 1976 N N   . PRO A 0 263 . 90.471  21.563  -70.418  1.00 32.82 263 A 1 
ATOM 1977 C CA  . PRO A 0 263 . 90.024  20.688  -71.496  1.00 32.82 263 A 1 
ATOM 1978 C C   . PRO A 0 263 . 91.120  19.765  -72.059  1.00 32.82 263 A 1 
ATOM 1979 C CB  . PRO A 0 263 . 89.486  21.640  -72.571  1.00 32.82 263 A 1 
ATOM 1980 O O   . PRO A 0 263 . 92.098  20.227  -72.643  1.00 32.82 263 A 1 
ATOM 1981 C CG  . PRO A 0 263 . 90.361  22.884  -72.408  1.00 32.82 263 A 1 
ATOM 1982 C CD  . PRO A 0 263 . 90.622  22.930  -70.901  1.00 32.82 263 A 1 
ATOM 1983 N N   . GLY A 0 264 . 90.832  18.460  -72.055  1.00 37.13 264 A 1 
ATOM 1984 C CA  . GLY A 0 264 . 91.182  17.560  -73.159  1.00 37.13 264 A 1 
ATOM 1985 C C   . GLY A 0 264 . 92.252  16.488  -72.915  1.00 37.13 264 A 1 
ATOM 1986 O O   . GLY A 0 264 . 93.360  16.805  -72.513  1.00 37.13 264 A 1 
ATOM 1987 N N   . ARG A 0 265 . 91.919  15.266  -73.381  1.00 35.34 265 A 1 
ATOM 1988 C CA  . ARG A 0 265 . 92.808  14.158  -73.818  1.00 35.34 265 A 1 
ATOM 1989 C C   . ARG A 0 265 . 93.727  13.564  -72.711  1.00 35.34 265 A 1 
ATOM 1990 C CB  . ARG A 0 265 . 93.586  14.604  -75.079  1.00 35.34 265 A 1 
ATOM 1991 O O   . ARG A 0 265 . 94.324  14.282  -71.932  1.00 35.34 265 A 1 
ATOM 1992 C CG  . ARG A 0 265 . 92.832  15.470  -76.113  1.00 35.34 265 A 1 
ATOM 1993 C CD  . ARG A 0 265 . 93.735  15.816  -77.307  1.00 35.34 265 A 1 
ATOM 1994 N NE  . ARG A 0 265 . 93.164  16.899  -78.138  1.00 35.34 265 A 1 
ATOM 1995 N NH1 . ARG A 0 265 . 94.342  16.481  -80.067  1.00 35.34 265 A 1 
ATOM 1996 N NH2 . ARG A 0 265 . 92.948  18.220  -79.985  1.00 35.34 265 A 1 
ATOM 1997 C CZ  . ARG A 0 265 . 93.484  17.191  -79.388  1.00 35.34 265 A 1 
ATOM 1998 N N   . TYR A 0 266 . 93.922  12.252  -72.569  1.00 40.90 266 A 1 
ATOM 1999 C CA  . TYR A 0 266 . 93.952  11.185  -73.573  1.00 40.90 266 A 1 
ATOM 2000 C C   . TYR A 0 266 . 93.469  9.827   -73.036  1.00 40.90 266 A 1 
ATOM 2001 C CB  . TYR A 0 266 . 95.413  10.996  -74.031  1.00 40.90 266 A 1 
ATOM 2002 O O   . TYR A 0 266 . 93.486  9.554   -71.840  1.00 40.90 266 A 1 
ATOM 2003 C CG  . TYR A 0 266 . 95.910  12.044  -75.000  1.00 40.90 266 A 1 
ATOM 2004 C CD1 . TYR A 0 266 . 95.666  11.877  -76.377  1.00 40.90 266 A 1 
ATOM 2005 C CD2 . TYR A 0 266 . 96.584  13.189  -74.534  1.00 40.90 266 A 1 
ATOM 2006 C CE1 . TYR A 0 266 . 96.060  12.876  -77.287  1.00 40.90 266 A 1 
ATOM 2007 C CE2 . TYR A 0 266 . 96.993  14.184  -75.444  1.00 40.90 266 A 1 
ATOM 2008 O OH  . TYR A 0 266 . 97.042  15.019  -77.698  1.00 40.90 266 A 1 
ATOM 2009 C CZ  . TYR A 0 266 . 96.716  14.033  -76.821  1.00 40.90 266 A 1 
ATOM 2010 N N   . ASN A 0 267 . 93.110  8.967   -73.986  1.00 36.97 267 A 1 
ATOM 2011 C CA  . ASN A 0 267 . 92.785  7.547   -73.867  1.00 36.97 267 A 1 
ATOM 2012 C C   . ASN A 0 267 . 93.725  6.752   -72.933  1.00 36.97 267 A 1 
ATOM 2013 C CB  . ASN A 0 267 . 92.914  6.922   -75.284  1.00 36.97 267 A 1 
ATOM 2014 O O   . ASN A 0 267 . 94.931  6.713   -73.175  1.00 36.97 267 A 1 
ATOM 2015 C CG  . ASN A 0 267 . 92.373  7.740   -76.449  1.00 36.97 267 A 1 
ATOM 2016 N ND2 . ASN A 0 267 . 92.859  7.496   -77.643  1.00 36.97 267 A 1 
ATOM 2017 O OD1 . ASN A 0 267 . 91.562  8.638   -76.314  1.00 36.97 267 A 1 
ATOM 2018 N N   . ASN A 0 268 . 93.159  5.963   -72.013  1.00 39.61 268 A 1 
ATOM 2019 C CA  . ASN A 0 268 . 93.589  4.570   -71.831  1.00 39.61 268 A 1 
ATOM 2020 C C   . ASN A 0 268 . 92.441  3.699   -71.276  1.00 39.61 268 A 1 
ATOM 2021 C CB  . ASN A 0 268 . 94.884  4.466   -70.997  1.00 39.61 268 A 1 
ATOM 2022 O O   . ASN A 0 268 . 91.452  4.223   -70.766  1.00 39.61 268 A 1 
ATOM 2023 C CG  . ASN A 0 268 . 95.767  3.331   -71.497  1.00 39.61 268 A 1 
ATOM 2024 N ND2 . ASN A 0 268 . 97.047  3.369   -71.220  1.00 39.61 268 A 1 
ATOM 2025 O OD1 . ASN A 0 268 . 95.323  2.400   -72.152  1.00 39.61 268 A 1 
ATOM 2026 N N   . ALA A 0 269 . 92.538  2.379   -71.438  1.00 31.65 269 A 1 
ATOM 2027 C CA  . ALA A 0 269 . 91.445  1.434   -71.199  1.00 31.65 269 A 1 
ATOM 2028 C C   . ALA A 0 269 . 91.382  0.879   -69.757  1.00 31.65 269 A 1 
ATOM 2029 C CB  . ALA A 0 269 . 91.573  0.310   -72.238  1.00 31.65 269 A 1 
ATOM 2030 O O   . ALA A 0 269 . 92.351  0.932   -69.005  1.00 31.65 269 A 1 
ATOM 2031 N N   . GLY A 0 270 . 90.239  0.274   -69.400  1.00 33.39 270 A 1 
ATOM 2032 C CA  . GLY A 0 270 . 90.099  -0.637  -68.248  1.00 33.39 270 A 1 
ATOM 2033 C C   . GLY A 0 270 . 89.519  -0.055  -66.949  1.00 33.39 270 A 1 
ATOM 2034 O O   . GLY A 0 270 . 89.195  -0.815  -66.038  1.00 33.39 270 A 1 
ATOM 2035 N N   . GLY A 0 271 . 89.342  1.263   -66.844  1.00 33.66 271 A 1 
ATOM 2036 C CA  . GLY A 0 271 . 88.862  1.915   -65.619  1.00 33.66 271 A 1 
ATOM 2037 C C   . GLY A 0 271 . 87.346  1.836   -65.392  1.00 33.66 271 A 1 
ATOM 2038 O O   . GLY A 0 271 . 86.638  2.787   -65.704  1.00 33.66 271 A 1 
ATOM 2039 N N   . LYS A 0 272 . 86.841  0.760   -64.770  1.00 32.78 272 A 1 
ATOM 2040 C CA  . LYS A 0 272 . 85.490  0.760   -64.168  1.00 32.78 272 A 1 
ATOM 2041 C C   . LYS A 0 272 . 85.450  1.714   -62.961  1.00 32.78 272 A 1 
ATOM 2042 C CB  . LYS A 0 272 . 85.068  -0.648  -63.701  1.00 32.78 272 A 1 
ATOM 2043 O O   . LYS A 0 272 . 85.919  1.328   -61.890  1.00 32.78 272 A 1 
ATOM 2044 C CG  . LYS A 0 272 . 84.744  -1.657  -64.812  1.00 32.78 272 A 1 
ATOM 2045 C CD  . LYS A 0 272 . 84.131  -2.917  -64.174  1.00 32.78 272 A 1 
ATOM 2046 C CE  . LYS A 0 272 . 83.736  -3.958  -65.226  1.00 32.78 272 A 1 
ATOM 2047 N NZ  . LYS A 0 272 . 82.948  -5.065  -64.623  1.00 32.78 272 A 1 
ATOM 2048 N N   . LYS A 0 273 . 84.932  2.936   -63.145  1.00 33.09 273 A 1 
ATOM 2049 C CA  . LYS A 0 273 . 84.472  3.916   -62.127  1.00 33.09 273 A 1 
ATOM 2050 C C   . LYS A 0 273 . 84.026  5.203   -62.851  1.00 33.09 273 A 1 
ATOM 2051 C CB  . LYS A 0 273 . 85.607  4.291   -61.148  1.00 33.09 273 A 1 
ATOM 2052 O O   . LYS A 0 273 . 84.812  5.742   -63.619  1.00 33.09 273 A 1 
ATOM 2053 C CG  . LYS A 0 273 . 85.569  3.485   -59.835  1.00 33.09 273 A 1 
ATOM 2054 C CD  . LYS A 0 273 . 86.987  3.172   -59.339  1.00 33.09 273 A 1 
ATOM 2055 C CE  . LYS A 0 273 . 86.924  2.235   -58.129  1.00 33.09 273 A 1 
ATOM 2056 N NZ  . LYS A 0 273 . 88.279  1.902   -57.625  1.00 33.09 273 A 1 
ATOM 2057 N N   . ALA A 0 274 . 82.841  5.762   -62.635  1.00 37.05 274 A 1 
ATOM 2058 C CA  . ALA A 0 274 . 81.699  5.253   -61.881  1.00 37.05 274 A 1 
ATOM 2059 C C   . ALA A 0 274 . 80.408  5.596   -62.632  1.00 37.05 274 A 1 
ATOM 2060 C CB  . ALA A 0 274 . 81.705  5.877   -60.477  1.00 37.05 274 A 1 
ATOM 2061 O O   . ALA A 0 274 . 80.202  6.753   -63.005  1.00 37.05 274 A 1 
ATOM 2062 N N   . GLU A 0 275 . 79.537  4.605   -62.818  1.00 31.33 275 A 1 
ATOM 2063 C CA  . GLU A 0 275 . 78.124  4.867   -63.063  1.00 31.33 275 A 1 
ATOM 2064 C C   . GLU A 0 275 . 77.558  5.550   -61.812  1.00 31.33 275 A 1 
ATOM 2065 C CB  . GLU A 0 275 . 77.388  3.553   -63.396  1.00 31.33 275 A 1 
ATOM 2066 O O   . GLU A 0 275 . 77.387  4.927   -60.766  1.00 31.33 275 A 1 
ATOM 2067 C CG  . GLU A 0 275 . 77.714  3.055   -64.822  1.00 31.33 275 A 1 
ATOM 2068 C CD  . GLU A 0 275 . 78.200  1.596   -64.911  1.00 31.33 275 A 1 
ATOM 2069 O OE1 . GLU A 0 275 . 77.878  0.936   -65.926  1.00 31.33 275 A 1 
ATOM 2070 O OE2 . GLU A 0 275 . 79.034  1.192   -64.061  1.00 31.33 275 A 1 
ATOM 2071 N N   . TYR A 0 276 . 77.283  6.854   -61.907  1.00 34.85 276 A 1 
ATOM 2072 C CA  . TYR A 0 276 . 76.387  7.525   -60.964  1.00 34.85 276 A 1 
ATOM 2073 C C   . TYR A 0 276 . 74.943  7.206   -61.347  1.00 34.85 276 A 1 
ATOM 2074 C CB  . TYR A 0 276 . 76.704  9.021   -60.830  1.00 34.85 276 A 1 
ATOM 2075 O O   . TYR A 0 276 . 74.153  8.086   -61.692  1.00 34.85 276 A 1 
ATOM 2076 C CG  . TYR A 0 276 . 77.829  9.289   -59.850  1.00 34.85 276 A 1 
ATOM 2077 C CD1 . TYR A 0 276 . 77.567  9.258   -58.465  1.00 34.85 276 A 1 
ATOM 2078 C CD2 . TYR A 0 276 . 79.135  9.534   -60.314  1.00 34.85 276 A 1 
ATOM 2079 C CE1 . TYR A 0 276 . 78.605  9.478   -57.541  1.00 34.85 276 A 1 
ATOM 2080 C CE2 . TYR A 0 276 . 80.176  9.764   -59.393  1.00 34.85 276 A 1 
ATOM 2081 O OH  . TYR A 0 276 . 80.921  9.951   -57.122  1.00 34.85 276 A 1 
ATOM 2082 C CZ  . TYR A 0 276 . 79.913  9.735   -58.007  1.00 34.85 276 A 1 
ATOM 2083 N N   . ASP A 0 277 . 74.619  5.917   -61.264  1.00 33.58 277 A 1 
ATOM 2084 C CA  . ASP A 0 277 . 73.249  5.452   -61.175  1.00 33.58 277 A 1 
ATOM 2085 C C   . ASP A 0 277 . 72.666  6.013   -59.879  1.00 33.58 277 A 1 
ATOM 2086 C CB  . ASP A 0 277 . 73.183  3.915   -61.217  1.00 33.58 277 A 1 
ATOM 2087 O O   . ASP A 0 277 . 72.779  5.429   -58.802  1.00 33.58 277 A 1 
ATOM 2088 C CG  . ASP A 0 277 . 73.364  3.346   -62.626  1.00 33.58 277 A 1 
ATOM 2089 O OD1 . ASP A 0 277 . 72.891  4.004   -63.581  1.00 33.58 277 A 1 
ATOM 2090 O OD2 . ASP A 0 277 . 73.955  2.250   -62.725  1.00 33.58 277 A 1 
ATOM 2091 N N   . GLY A 0 278 . 71.985  7.155   -59.994  1.00 35.52 278 A 1 
ATOM 2092 C CA  . GLY A 0 278 . 71.065  7.684   -58.983  1.00 35.52 278 A 1 
ATOM 2093 C C   . GLY A 0 278 . 69.824  6.800   -58.802  1.00 35.52 278 A 1 
ATOM 2094 O O   . GLY A 0 278 . 68.745  7.305   -58.517  1.00 35.52 278 A 1 
ATOM 2095 N N   . ALA A 0 279 . 69.970  5.487   -58.992  1.00 31.97 279 A 1 
ATOM 2096 C CA  . ALA A 0 279 . 68.951  4.456   -58.883  1.00 31.97 279 A 1 
ATOM 2097 C C   . ALA A 0 279 . 68.719  4.028   -57.422  1.00 31.97 279 A 1 
ATOM 2098 C CB  . ALA A 0 279 . 69.330  3.300   -59.820  1.00 31.97 279 A 1 
ATOM 2099 O O   . ALA A 0 279 . 68.389  2.880   -57.147  1.00 31.97 279 A 1 
ATOM 2100 N N   . SER A 0 280 . 68.863  4.965   -56.482  1.00 40.10 280 A 1 
ATOM 2101 C CA  . SER A 0 280 . 68.106  4.975   -55.232  1.00 40.10 280 A 1 
ATOM 2102 C C   . SER A 0 280 . 66.702  5.495   -55.580  1.00 40.10 280 A 1 
ATOM 2103 C CB  . SER A 0 280 . 68.822  5.878   -54.216  1.00 40.10 280 A 1 
ATOM 2104 O O   . SER A 0 280 . 66.513  6.699   -55.708  1.00 40.10 280 A 1 
ATOM 2105 O OG  . SER A 0 280 . 69.083  7.159   -54.766  1.00 40.10 280 A 1 
ATOM 2106 N N   . ALA A 0 281 . 65.667  4.679   -55.798  1.00 35.25 281 A 1 
ATOM 2107 C CA  . ALA A 0 281 . 65.276  3.492   -55.020  1.00 35.25 281 A 1 
ATOM 2108 C C   . ALA A 0 281 . 65.210  3.750   -53.501  1.00 35.25 281 A 1 
ATOM 2109 C CB  . ALA A 0 281 . 65.996  2.204   -55.442  1.00 35.25 281 A 1 
ATOM 2110 O O   . ALA A 0 281 . 65.283  2.827   -52.695  1.00 35.25 281 A 1 
ATOM 2111 N N   . GLY A 0 282 . 65.030  5.017   -53.110  1.00 33.13 282 A 1 
ATOM 2112 C CA  . GLY A 0 282 . 64.582  5.370   -51.770  1.00 33.13 282 A 1 
ATOM 2113 C C   . GLY A 0 282 . 63.130  4.934   -51.582  1.00 33.13 282 A 1 
ATOM 2114 O O   . GLY A 0 282 . 62.217  5.591   -52.073  1.00 33.13 282 A 1 
ATOM 2115 N N   . TYR A 0 283 . 62.919  3.830   -50.865  1.00 35.19 283 A 1 
ATOM 2116 C CA  . TYR A 0 283 . 61.610  3.400   -50.361  1.00 35.19 283 A 1 
ATOM 2117 C C   . TYR A 0 283 . 61.184  4.281   -49.165  1.00 35.19 283 A 1 
ATOM 2118 C CB  . TYR A 0 283 . 61.653  1.891   -50.037  1.00 35.19 283 A 1 
ATOM 2119 O O   . TYR A 0 283 . 61.007  3.800   -48.051  1.00 35.19 283 A 1 
ATOM 2120 C CG  . TYR A 0 283 . 61.239  0.970   -51.171  1.00 35.19 283 A 1 
ATOM 2121 C CD1 . TYR A 0 283 . 59.934  0.437   -51.178  1.00 35.19 283 A 1 
ATOM 2122 C CD2 . TYR A 0 283 . 62.158  0.590   -52.169  1.00 35.19 283 A 1 
ATOM 2123 C CE1 . TYR A 0 283 . 59.550  -0.489  -52.166  1.00 35.19 283 A 1 
ATOM 2124 C CE2 . TYR A 0 283 . 61.778  -0.340  -53.160  1.00 35.19 283 A 1 
ATOM 2125 O OH  . TYR A 0 283 . 60.106  -1.801  -54.088  1.00 35.19 283 A 1 
ATOM 2126 C CZ  . TYR A 0 283 . 60.475  -0.887  -53.152  1.00 35.19 283 A 1 
ATOM 2127 N N   . GLY A 0 284 . 61.071  5.594   -49.380  1.00 30.30 284 A 1 
ATOM 2128 C CA  . GLY A 0 284 . 60.743  6.570   -48.341  1.00 30.30 284 A 1 
ATOM 2129 C C   . GLY A 0 284 . 60.110  7.834   -48.919  1.00 30.30 284 A 1 
ATOM 2130 O O   . GLY A 0 284 . 60.393  8.211   -50.053  1.00 30.30 284 A 1 
ATOM 2131 N N   . ASN A 0 285 . 59.241  8.464   -48.129  1.00 36.06 285 A 1 
ATOM 2132 C CA  . ASN A 0 285 . 58.598  9.754   -48.396  1.00 36.06 285 A 1 
ATOM 2133 C C   . ASN A 0 285 . 57.899  9.893   -49.765  1.00 36.06 285 A 1 
ATOM 2134 C CB  . ASN A 0 285 . 59.553  10.911  -48.034  1.00 36.06 285 A 1 
ATOM 2135 O O   . ASN A 0 285 . 58.080  10.875  -50.480  1.00 36.06 285 A 1 
ATOM 2136 C CG  . ASN A 0 285 . 59.800  11.015  -46.537  1.00 36.06 285 A 1 
ATOM 2137 N ND2 . ASN A 0 285 . 59.917  12.211  -46.009  1.00 36.06 285 A 1 
ATOM 2138 O OD1 . ASN A 0 285 . 59.863  10.025  -45.824  1.00 36.06 285 A 1 
ATOM 2139 N N   . LYS A 0 286 . 56.960  8.983   -50.062  1.00 38.51 286 A 1 
ATOM 2140 C CA  . LYS A 0 286 . 55.770  9.353   -50.854  1.00 38.51 286 A 1 
ATOM 2141 C C   . LYS A 0 286 . 54.770  10.118  -49.968  1.00 38.51 286 A 1 
ATOM 2142 C CB  . LYS A 0 286 . 55.095  8.133   -51.505  1.00 38.51 286 A 1 
ATOM 2143 O O   . LYS A 0 286 . 53.642  9.666   -49.801  1.00 38.51 286 A 1 
ATOM 2144 C CG  . LYS A 0 286 . 55.872  7.464   -52.643  1.00 38.51 286 A 1 
ATOM 2145 C CD  . LYS A 0 286 . 54.956  6.388   -53.245  1.00 38.51 286 A 1 
ATOM 2146 C CE  . LYS A 0 286 . 55.642  5.606   -54.364  1.00 38.51 286 A 1 
ATOM 2147 N NZ  . LYS A 0 286 . 54.752  4.527   -54.860  1.00 38.51 286 A 1 
ATOM 2148 N N   . TYR A 0 287 . 55.177  11.242  -49.378  1.00 42.36 287 A 1 
ATOM 2149 C CA  . TYR A 0 287 . 54.213  12.163  -48.770  1.00 42.36 287 A 1 
ATOM 2150 C C   . TYR A 0 287 . 53.534  12.929  -49.908  1.00 42.36 287 A 1 
ATOM 2151 C CB  . TYR A 0 287 . 54.878  13.065  -47.721  1.00 42.36 287 A 1 
ATOM 2152 O O   . TYR A 0 287 . 54.177  13.694  -50.625  1.00 42.36 287 A 1 
ATOM 2153 C CG  . TYR A 0 287 . 55.090  12.351  -46.396  1.00 42.36 287 A 1 
ATOM 2154 C CD1 . TYR A 0 287 . 54.029  12.247  -45.474  1.00 42.36 287 A 1 
ATOM 2155 C CD2 . TYR A 0 287 . 56.330  11.755  -46.099  1.00 42.36 287 A 1 
ATOM 2156 C CE1 . TYR A 0 287 . 54.200  11.539  -44.267  1.00 42.36 287 A 1 
ATOM 2157 C CE2 . TYR A 0 287 . 56.503  11.033  -44.900  1.00 42.36 287 A 1 
ATOM 2158 O OH  . TYR A 0 287 . 55.615  10.227  -42.829  1.00 42.36 287 A 1 
ATOM 2159 C CZ  . TYR A 0 287 . 55.437  10.923  -43.982  1.00 42.36 287 A 1 
ATOM 2160 N N   . TRP A 0 288 . 52.256  12.629  -50.141  1.00 41.80 288 A 1 
ATOM 2161 C CA  . TRP A 0 288 . 51.450  13.297  -51.164  1.00 41.80 288 A 1 
ATOM 2162 C C   . TRP A 0 288 . 51.076  14.706  -50.686  1.00 41.80 288 A 1 
ATOM 2163 C CB  . TRP A 0 288 . 50.195  12.466  -51.489  1.00 41.80 288 A 1 
ATOM 2164 O O   . TRP A 0 288 . 50.932  14.934  -49.487  1.00 41.80 288 A 1 
ATOM 2165 C CG  . TRP A 0 288 . 50.398  11.151  -52.193  1.00 41.80 288 A 1 
ATOM 2166 C CD1 . TRP A 0 288 . 51.030  10.072  -51.681  1.00 41.80 288 A 1 
ATOM 2167 C CD2 . TRP A 0 288 . 49.868  10.710  -53.485  1.00 41.80 288 A 1 
ATOM 2168 C CE2 . TRP A 0 288 . 50.259  9.352   -53.701  1.00 41.80 288 A 1 
ATOM 2169 C CE3 . TRP A 0 288 . 49.049  11.299  -54.473  1.00 41.80 288 A 1 
ATOM 2170 N NE1 . TRP A 0 288 . 50.972  9.018   -52.569  1.00 41.80 288 A 1 
ATOM 2171 C CH2 . TRP A 0 288 . 49.062  9.247   -55.803  1.00 41.80 288 A 1 
ATOM 2172 C CZ2 . TRP A 0 288 . 49.875  8.625   -54.840  1.00 41.80 288 A 1 
ATOM 2173 C CZ3 . TRP A 0 288 . 48.648  10.578  -55.615  1.00 41.80 288 A 1 
ATOM 2174 N N   . GLY A 0 289 . 50.872  15.636  -51.625  1.00 50.05 289 A 1 
ATOM 2175 C CA  . GLY A 0 289 . 50.366  16.990  -51.358  1.00 50.05 289 A 1 
ATOM 2176 C C   . GLY A 0 289 . 48.864  17.013  -51.043  1.00 50.05 289 A 1 
ATOM 2177 O O   . GLY A 0 289 . 48.098  17.679  -51.741  1.00 50.05 289 A 1 
ATOM 2178 N N   . LYS A 0 290 . 48.452  16.216  -50.053  1.00 56.10 290 A 1 
ATOM 2179 C CA  . LYS A 0 290 . 47.093  16.138  -49.520  1.00 56.10 290 A 1 
ATOM 2180 C C   . LYS A 0 290 . 47.018  16.906  -48.206  1.00 56.10 290 A 1 
ATOM 2181 C CB  . LYS A 0 290 . 46.701  14.676  -49.256  1.00 56.10 290 A 1 
ATOM 2182 O O   . LYS A 0 290 . 47.782  16.605  -47.290  1.00 56.10 290 A 1 
ATOM 2183 C CG  . LYS A 0 290 . 46.438  13.859  -50.527  1.00 56.10 290 A 1 
ATOM 2184 C CD  . LYS A 0 290 . 45.834  12.502  -50.134  1.00 56.10 290 A 1 
ATOM 2185 C CE  . LYS A 0 290 . 45.191  11.799  -51.333  1.00 56.10 290 A 1 
ATOM 2186 N NZ  . LYS A 0 290 . 43.980  11.048  -50.911  1.00 56.10 290 A 1 
ATOM 2187 N N   . SER A 0 291 . 46.041  17.802  -48.082  1.00 65.28 291 A 1 
ATOM 2188 C CA  . SER A 0 291 . 45.489  18.061  -46.751  1.00 65.28 291 A 1 
ATOM 2189 C C   . SER A 0 291 . 44.372  17.062  -46.483  1.00 65.28 291 A 1 
ATOM 2190 C CB  . SER A 0 291 . 44.962  19.480  -46.564  1.00 65.28 291 A 1 
ATOM 2191 O O   . SER A 0 291 . 43.592  16.763  -47.391  1.00 65.28 291 A 1 
ATOM 2192 O OG  . SER A 0 291 . 46.003  20.445  -46.594  1.00 65.28 291 A 1 
ATOM 2193 N N   . ALA A 0 292 . 44.300  16.591  -45.245  1.00 73.55 292 A 1 
ATOM 2194 C CA  . ALA A 0 292 . 43.195  15.803  -44.723  1.00 73.55 292 A 1 
ATOM 2195 C C   . ALA A 0 292 . 42.741  16.389  -43.378  1.00 73.55 292 A 1 
ATOM 2196 C CB  . ALA A 0 292 . 43.609  14.330  -44.616  1.00 73.55 292 A 1 
ATOM 2197 O O   . ALA A 0 292 . 43.535  17.039  -42.685  1.00 73.55 292 A 1 
ATOM 2198 N N   . SER A 0 293 . 41.480  16.183  -43.035  1.00 81.26 293 A 1 
ATOM 2199 C CA  . SER A 0 293 . 40.967  16.337  -41.675  1.00 81.26 293 A 1 
ATOM 2200 C C   . SER A 0 293 . 39.906  15.280  -41.445  1.00 81.26 293 A 1 
ATOM 2201 C CB  . SER A 0 293 . 40.366  17.720  -41.416  1.00 81.26 293 A 1 
ATOM 2202 O O   . SER A 0 293 . 39.103  15.070  -42.347  1.00 81.26 293 A 1 
ATOM 2203 O OG  . SER A 0 293 . 39.364  18.027  -42.372  1.00 81.26 293 A 1 
ATOM 2204 N N   . ASP A 0 294 . 39.925  14.717  -40.257  1.00 82.62 294 A 1 
ATOM 2205 C CA  . ASP A 0 294 . 39.181  13.558  -39.786  1.00 82.62 294 A 1 
ATOM 2206 C C   . ASP A 0 294 . 38.452  14.005  -38.500  1.00 82.62 294 A 1 
ATOM 2207 C CB  . ASP A 0 294 . 40.259  12.478  -39.573  1.00 82.62 294 A 1 
ATOM 2208 O O   . ASP A 0 294 . 38.961  14.886  -37.788  1.00 82.62 294 A 1 
ATOM 2209 C CG  . ASP A 0 294 . 39.767  11.077  -39.234  1.00 82.62 294 A 1 
ATOM 2210 O OD1 . ASP A 0 294 . 38.598  10.982  -38.821  1.00 82.62 294 A 1 
ATOM 2211 O OD2 . ASP A 0 294 . 40.608  10.156  -39.388  1.00 82.62 294 A 1 
ATOM 2212 N N   . TRP A 0 295 . 37.238  13.519  -38.252  1.00 85.75 295 A 1 
ATOM 2213 C CA  . TRP A 0 295 . 36.430  13.913  -37.094  1.00 85.75 295 A 1 
ATOM 2214 C C   . TRP A 0 295 . 35.454  12.802  -36.709  1.00 85.75 295 A 1 
ATOM 2215 C CB  . TRP A 0 295 . 35.673  15.226  -37.368  1.00 85.75 295 A 1 
ATOM 2216 O O   . TRP A 0 295 . 34.432  12.623  -37.369  1.00 85.75 295 A 1 
ATOM 2217 C CG  . TRP A 0 295 . 34.901  15.761  -36.192  1.00 85.75 295 A 1 
ATOM 2218 C CD1 . TRP A 0 295 . 35.450  16.262  -35.065  1.00 85.75 295 A 1 
ATOM 2219 C CD2 . TRP A 0 295 . 33.464  15.703  -35.924  1.00 85.75 295 A 1 
ATOM 2220 C CE2 . TRP A 0 295 . 33.218  16.242  -34.623  1.00 85.75 295 A 1 
ATOM 2221 C CE3 . TRP A 0 295 . 32.349  15.189  -36.618  1.00 85.75 295 A 1 
ATOM 2222 N NE1 . TRP A 0 295 . 34.469  16.549  -34.137  1.00 85.75 295 A 1 
ATOM 2223 C CH2 . TRP A 0 295 . 30.845  15.815  -34.795  1.00 85.75 295 A 1 
ATOM 2224 C CZ2 . TRP A 0 295 . 31.934  16.316  -34.061  1.00 85.75 295 A 1 
ATOM 2225 C CZ3 . TRP A 0 295 . 31.058  15.251  -36.064  1.00 85.75 295 A 1 
ATOM 2226 N N   . ASP A 0 296 . 35.773  12.118  -35.613  1.00 89.54 296 A 1 
ATOM 2227 C CA  . ASP A 0 296 . 34.907  11.155  -34.935  1.00 89.54 296 A 1 
ATOM 2228 C C   . ASP A 0 296 . 34.185  11.850  -33.770  1.00 89.54 296 A 1 
ATOM 2229 C CB  . ASP A 0 296 . 35.747  9.990   -34.362  1.00 89.54 296 A 1 
ATOM 2230 O O   . ASP A 0 296 . 34.795  12.584  -32.984  1.00 89.54 296 A 1 
ATOM 2231 C CG  . ASP A 0 296 . 35.956  8.768   -35.267  1.00 89.54 296 A 1 
ATOM 2232 O OD1 . ASP A 0 296 . 35.028  8.439   -36.034  1.00 89.54 296 A 1 
ATOM 2233 O OD2 . ASP A 0 296 . 36.962  8.052   -35.034  1.00 89.54 296 A 1 
ATOM 2234 N N   . ALA A 0 297 . 32.908  11.539  -33.567  1.00 90.27 297 A 1 
ATOM 2235 C CA  . ALA A 0 297 . 32.197  11.849  -32.331  1.00 90.27 297 A 1 
ATOM 2236 C C   . ALA A 0 297 . 31.265  10.707  -31.920  1.00 90.27 297 A 1 
ATOM 2237 C CB  . ALA A 0 297 . 31.442  13.171  -32.491  1.00 90.27 297 A 1 
ATOM 2238 O O   . ALA A 0 297 . 30.653  10.051  -32.757  1.00 90.27 297 A 1 
ATOM 2239 N N   . TRP A 0 298 . 31.101  10.493  -30.614  1.00 93.75 298 A 1 
ATOM 2240 C CA  . TRP A 0 298 . 30.040  9.633   -30.083  1.00 93.75 298 A 1 
ATOM 2241 C C   . TRP A 0 298 . 29.496  10.177  -28.768  1.00 93.75 298 A 1 
ATOM 2242 C CB  . TRP A 0 298 . 30.505  8.173   -29.935  1.00 93.75 298 A 1 
ATOM 2243 O O   . TRP A 0 298 . 30.198  10.870  -28.026  1.00 93.75 298 A 1 
ATOM 2244 C CG  . TRP A 0 298 . 31.385  7.874   -28.757  1.00 93.75 298 A 1 
ATOM 2245 C CD1 . TRP A 0 298 . 32.727  8.014   -28.738  1.00 93.75 298 A 1 
ATOM 2246 C CD2 . TRP A 0 298 . 31.007  7.450   -27.408  1.00 93.75 298 A 1 
ATOM 2247 C CE2 . TRP A 0 298 . 32.189  7.379   -26.610  1.00 93.75 298 A 1 
ATOM 2248 C CE3 . TRP A 0 298 . 29.785  7.155   -26.762  1.00 93.75 298 A 1 
ATOM 2249 N NE1 . TRP A 0 298 . 33.209  7.700   -27.482  1.00 93.75 298 A 1 
ATOM 2250 C CH2 . TRP A 0 298 . 30.925  6.787   -24.629  1.00 93.75 298 A 1 
ATOM 2251 C CZ2 . TRP A 0 298 . 32.162  7.055   -25.243  1.00 93.75 298 A 1 
ATOM 2252 C CZ3 . TRP A 0 298 . 29.743  6.832   -25.391  1.00 93.75 298 A 1 
ATOM 2253 N N   . GLY A 0 299 . 28.255  9.824   -28.451  1.00 93.26 299 A 1 
ATOM 2254 C CA  . GLY A 0 299 . 27.658  10.169  -27.172  1.00 93.26 299 A 1 
ATOM 2255 C C   . GLY A 0 299 . 26.497  9.279   -26.761  1.00 93.26 299 A 1 
ATOM 2256 O O   . GLY A 0 299 . 26.095  8.351   -27.473  1.00 93.26 299 A 1 
ATOM 2257 N N   . ARG A 0 300 . 26.034  9.530   -25.538  1.00 95.76 300 A 1 
ATOM 2258 C CA  . ARG A 0 300 . 24.934  8.831   -24.889  1.00 95.76 300 A 1 
ATOM 2259 C C   . ARG A 0 300 . 24.306  9.705   -23.804  1.00 95.76 300 A 1 
ATOM 2260 C CB  . ARG A 0 300 . 25.477  7.518   -24.315  1.00 95.76 300 A 1 
ATOM 2261 O O   . ARG A 0 300 . 25.032  10.174  -22.930  1.00 95.76 300 A 1 
ATOM 2262 C CG  . ARG A 0 300 . 24.387  6.623   -23.723  1.00 95.76 300 A 1 
ATOM 2263 C CD  . ARG A 0 300 . 25.045  5.306   -23.315  1.00 95.76 300 A 1 
ATOM 2264 N NE  . ARG A 0 300 . 24.040  4.316   -22.902  1.00 95.76 300 A 1 
ATOM 2265 N NH1 . ARG A 0 300 . 24.811  3.928   -20.790  1.00 95.76 300 A 1 
ATOM 2266 N NH2 . ARG A 0 300 . 22.958  2.931   -21.464  1.00 95.76 300 A 1 
ATOM 2267 C CZ  . ARG A 0 300 . 23.951  3.713   -21.742  1.00 95.76 300 A 1 
ATOM 2268 N N   . ASP A 0 301 . 22.989  9.848   -23.838  1.00 93.08 301 A 1 
ATOM 2269 C CA  . ASP A 0 301 . 22.158  10.472  -22.797  1.00 93.08 301 A 1 
ATOM 2270 C C   . ASP A 0 301 . 21.394  9.354   -22.049  1.00 93.08 301 A 1 
ATOM 2271 C CB  . ASP A 0 301 . 21.257  11.546  -23.446  1.00 93.08 301 A 1 
ATOM 2272 O O   . ASP A 0 301 . 21.178  8.270   -22.591  1.00 93.08 301 A 1 
ATOM 2273 C CG  . ASP A 0 301 . 20.502  12.465  -22.467  1.00 93.08 301 A 1 
ATOM 2274 O OD1 . ASP A 0 301 . 20.393  12.099  -21.272  1.00 93.08 301 A 1 
ATOM 2275 O OD2 . ASP A 0 301 . 20.002  13.517  -22.929  1.00 93.08 301 A 1 
ATOM 2276 N N   . GLN A 0 302 . 21.069  9.552   -20.772  1.00 94.15 302 A 1 
ATOM 2277 C CA  . GLN A 0 302 . 20.594  8.528   -19.830  1.00 94.15 302 A 1 
ATOM 2278 C C   . GLN A 0 302 . 19.651  9.138   -18.758  1.00 94.15 302 A 1 
ATOM 2279 C CB  . GLN A 0 302 . 21.831  7.830   -19.202  1.00 94.15 302 A 1 
ATOM 2280 O O   . GLN A 0 302 . 19.925  9.050   -17.557  1.00 94.15 302 A 1 
ATOM 2281 C CG  . GLN A 0 302 . 22.498  6.689   -19.995  1.00 94.15 302 A 1 
ATOM 2282 C CD  . GLN A 0 302 . 22.079  5.307   -19.508  1.00 94.15 302 A 1 
ATOM 2283 N NE2 . GLN A 0 302 . 20.853  4.910   -19.759  1.00 94.15 302 A 1 
ATOM 2284 O OE1 . GLN A 0 302 . 22.860  4.531   -18.946  1.00 94.15 302 A 1 
ATOM 2285 N N   . ASP A 0 303 . 18.529  9.752   -19.160  1.00 94.74 303 A 1 
ATOM 2286 C CA  . ASP A 0 303 . 17.537  10.331  -18.228  1.00 94.74 303 A 1 
ATOM 2287 C C   . ASP A 0 303 . 16.720  9.236   -17.496  1.00 94.74 303 A 1 
ATOM 2288 C CB  . ASP A 0 303 . 16.634  11.372  -18.944  1.00 94.74 303 A 1 
ATOM 2289 O O   . ASP A 0 303 . 16.158  8.314   -18.090  1.00 94.74 303 A 1 
ATOM 2290 C CG  . ASP A 0 303 . 15.708  12.203  -18.017  1.00 94.74 303 A 1 
ATOM 2291 O OD1 . ASP A 0 303 . 15.916  12.221  -16.779  1.00 94.74 303 A 1 
ATOM 2292 O OD2 . ASP A 0 303 . 14.682  12.774  -18.482  1.00 94.74 303 A 1 
ATOM 2293 N N   . TYR A 0 304 . 16.596  9.334   -16.169  1.00 97.17 304 A 1 
ATOM 2294 C CA  . TYR A 0 304 . 15.744  8.464   -15.350  1.00 97.17 304 A 1 
ATOM 2295 C C   . TYR A 0 304 . 14.876  9.275   -14.394  1.00 97.17 304 A 1 
ATOM 2296 C CB  . TYR A 0 304 . 16.572  7.426   -14.577  1.00 97.17 304 A 1 
ATOM 2297 O O   . TYR A 0 304 . 15.360  9.989   -13.513  1.00 97.17 304 A 1 
ATOM 2298 C CG  . TYR A 0 304 . 15.754  6.555   -13.626  1.00 97.17 304 A 1 
ATOM 2299 C CD1 . TYR A 0 304 . 15.572  6.934   -12.278  1.00 97.17 304 A 1 
ATOM 2300 C CD2 . TYR A 0 304 . 15.151  5.375   -14.098  1.00 97.17 304 A 1 
ATOM 2301 C CE1 . TYR A 0 304 . 14.797  6.137   -11.406  1.00 97.17 304 A 1 
ATOM 2302 C CE2 . TYR A 0 304 . 14.391  4.566   -13.229  1.00 97.17 304 A 1 
ATOM 2303 O OH  . TYR A 0 304 . 13.468  4.150   -11.050  1.00 97.17 304 A 1 
ATOM 2304 C CZ  . TYR A 0 304 . 14.210  4.942   -11.880  1.00 97.17 304 A 1 
ATOM 2305 N N   . ALA A 0 305 . 13.562  9.066   -14.468  1.00 97.57 305 A 1 
ATOM 2306 C CA  . ALA A 0 305 . 12.583  9.747   -13.637  1.00 97.57 305 A 1 
ATOM 2307 C C   . ALA A 0 305 . 11.608  8.771   -12.975  1.00 97.57 305 A 1 
ATOM 2308 C CB  . ALA A 0 305 . 11.863  10.778  -14.515  1.00 97.57 305 A 1 
ATOM 2309 O O   . ALA A 0 305 . 10.783  8.164   -13.648  1.00 97.57 305 A 1 
ATOM 2310 N N   . GLU A 0 306 . 11.613  8.691   -11.644  1.00 98.19 306 A 1 
ATOM 2311 C CA  . GLU A 0 306 . 10.621  7.925   -10.881  1.00 98.19 306 A 1 
ATOM 2312 C C   . GLU A 0 306 . 9.891   8.831   -9.887   1.00 98.19 306 A 1 
ATOM 2313 C CB  . GLU A 0 306 . 11.294  6.741   -10.175  1.00 98.19 306 A 1 
ATOM 2314 O O   . GLU A 0 306 . 10.526  9.492   -9.067   1.00 98.19 306 A 1 
ATOM 2315 C CG  . GLU A 0 306 . 10.295  5.692   -9.649   1.00 98.19 306 A 1 
ATOM 2316 C CD  . GLU A 0 306 . 10.930  4.701   -8.658   1.00 98.19 306 A 1 
ATOM 2317 O OE1 . GLU A 0 306 . 10.180  3.939   -8.003   1.00 98.19 306 A 1 
ATOM 2318 O OE2 . GLU A 0 306 . 12.159  4.754   -8.414   1.00 98.19 306 A 1 
ATOM 2319 N N   . ASP A 0 307 . 8.562   8.838   -9.926   1.00 98.05 307 A 1 
ATOM 2320 C CA  . ASP A 0 307 . 7.703   9.479   -8.932   1.00 98.05 307 A 1 
ATOM 2321 C C   . ASP A 0 307 . 6.792   8.417   -8.306   1.00 98.05 307 A 1 
ATOM 2322 C CB  . ASP A 0 307 . 6.877   10.611  -9.569   1.00 98.05 307 A 1 
ATOM 2323 O O   . ASP A 0 307 . 6.009   7.777   -9.004   1.00 98.05 307 A 1 
ATOM 2324 C CG  . ASP A 0 307 . 7.721   11.777  -10.091  1.00 98.05 307 A 1 
ATOM 2325 O OD1 . ASP A 0 307 . 8.696   12.202  -9.430   1.00 98.05 307 A 1 
ATOM 2326 O OD2 . ASP A 0 307 . 7.417   12.327  -11.169  1.00 98.05 307 A 1 
ATOM 2327 N N   . VAL A 0 308 . 6.882   8.227   -6.989   1.00 97.70 308 A 1 
ATOM 2328 C CA  . VAL A 0 308 . 6.041   7.312   -6.203   1.00 97.70 308 A 1 
ATOM 2329 C C   . VAL A 0 308 . 5.285   8.100   -5.145   1.00 97.70 308 A 1 
ATOM 2330 C CB  . VAL A 0 308 . 6.875   6.202   -5.531   1.00 97.70 308 A 1 
ATOM 2331 O O   . VAL A 0 308 . 5.897   8.867   -4.402   1.00 97.70 308 A 1 
ATOM 2332 C CG1 . VAL A 0 308 . 6.016   5.265   -4.664   1.00 97.70 308 A 1 
ATOM 2333 C CG2 . VAL A 0 308 . 7.552   5.318   -6.575   1.00 97.70 308 A 1 
ATOM 2334 N N   . SER A 0 309 . 3.985   7.849   -5.013   1.00 97.41 309 A 1 
ATOM 2335 C CA  . SER A 0 309 . 3.157   8.329   -3.906   1.00 97.41 309 A 1 
ATOM 2336 C C   . SER A 0 309 . 2.320   7.203   -3.301   1.00 97.41 309 A 1 
ATOM 2337 C CB  . SER A 0 309 . 2.282   9.515   -4.329   1.00 97.41 309 A 1 
ATOM 2338 O O   . SER A 0 309 . 1.860   6.298   -3.996   1.00 97.41 309 A 1 
ATOM 2339 O OG  . SER A 0 309 . 1.435   9.196   -5.415   1.00 97.41 309 A 1 
ATOM 2340 N N   . TYR A 0 310 . 2.114   7.267   -1.990   1.00 98.00 310 A 1 
ATOM 2341 C CA  . TYR A 0 310 . 1.206   6.408   -1.239   1.00 98.00 310 A 1 
ATOM 2342 C C   . TYR A 0 310 . 0.525   7.238   -0.151   1.00 98.00 310 A 1 
ATOM 2343 C CB  . TYR A 0 310 . 1.974   5.214   -0.654   1.00 98.00 310 A 1 
ATOM 2344 O O   . TYR A 0 310 . 1.203   7.874   0.657    1.00 98.00 310 A 1 
ATOM 2345 C CG  . TYR A 0 310 . 1.224   4.425   0.407    1.00 98.00 310 A 1 
ATOM 2346 C CD1 . TYR A 0 310 . 1.376   4.784   1.760    1.00 98.00 310 A 1 
ATOM 2347 C CD2 . TYR A 0 310 . 0.380   3.350   0.057    1.00 98.00 310 A 1 
ATOM 2348 C CE1 . TYR A 0 310 . 0.713   4.060   2.764    1.00 98.00 310 A 1 
ATOM 2349 C CE2 . TYR A 0 310 . -0.285  2.614   1.064    1.00 98.00 310 A 1 
ATOM 2350 O OH  . TYR A 0 310 . -0.687  2.270   3.433    1.00 98.00 310 A 1 
ATOM 2351 C CZ  . TYR A 0 310 . -0.106  2.965   2.419    1.00 98.00 310 A 1 
ATOM 2352 N N   . ASP A 0 311 . -0.802  7.189   -0.104   1.00 96.91 311 A 1 
ATOM 2353 C CA  . ASP A 0 311 . -1.638  7.884   0.872    1.00 96.91 311 A 1 
ATOM 2354 C C   . ASP A 0 311 . -2.641  6.902   1.484    1.00 96.91 311 A 1 
ATOM 2355 C CB  . ASP A 0 311 . -2.361  9.074   0.221    1.00 96.91 311 A 1 
ATOM 2356 O O   . ASP A 0 311 . -3.326  6.157   0.782    1.00 96.91 311 A 1 
ATOM 2357 C CG  . ASP A 0 311 . -1.462  10.302  0.072    1.00 96.91 311 A 1 
ATOM 2358 O OD1 . ASP A 0 311 . -1.337  11.043  1.078    1.00 96.91 311 A 1 
ATOM 2359 O OD2 . ASP A 0 311 . -0.917  10.510  -1.034   1.00 96.91 311 A 1 
ATOM 2360 N N   . LYS A 0 312 . -2.742  6.913   2.814    1.00 97.13 312 A 1 
ATOM 2361 C CA  . LYS A 0 312 . -3.637  6.063   3.598    1.00 97.13 312 A 1 
ATOM 2362 C C   . LYS A 0 312 . -4.399  6.912   4.608    1.00 97.13 312 A 1 
ATOM 2363 C CB  . LYS A 0 312 . -2.805  4.966   4.269    1.00 97.13 312 A 1 
ATOM 2364 O O   . LYS A 0 312 . -3.862  7.291   5.652    1.00 97.13 312 A 1 
ATOM 2365 C CG  . LYS A 0 312 . -3.672  3.850   4.864    1.00 97.13 312 A 1 
ATOM 2366 C CD  . LYS A 0 312 . -2.890  3.062   5.929    1.00 97.13 312 A 1 
ATOM 2367 C CE  . LYS A 0 312 . -3.410  1.628   6.046    1.00 97.13 312 A 1 
ATOM 2368 N NZ  . LYS A 0 312 . -2.911  0.777   4.940    1.00 97.13 312 A 1 
ATOM 2369 N N   . THR A 0 313 . -5.665  7.182   4.318    1.00 96.17 313 A 1 
ATOM 2370 C CA  . THR A 0 313 . -6.560  7.972   5.168    1.00 96.17 313 A 1 
ATOM 2371 C C   . THR A 0 313 . -7.582  7.061   5.838    1.00 96.17 313 A 1 
ATOM 2372 C CB  . THR A 0 313 . -7.300  9.052   4.364    1.00 96.17 313 A 1 
ATOM 2373 O O   . THR A 0 313 . -8.276  6.307   5.163    1.00 96.17 313 A 1 
ATOM 2374 C CG2 . THR A 0 313 . -7.945  10.092  5.281    1.00 96.17 313 A 1 
ATOM 2375 O OG1 . THR A 0 313 . -6.450  9.741   3.484    1.00 96.17 313 A 1 
ATOM 2376 N N   . LEU A 0 314 . -7.742  7.163   7.158    1.00 95.90 314 A 1 
ATOM 2377 C CA  . LEU A 0 314 . -8.845  6.545   7.900    1.00 95.90 314 A 1 
ATOM 2378 C C   . LEU A 0 314 . -9.593  7.621   8.690    1.00 95.90 314 A 1 
ATOM 2379 C CB  . LEU A 0 314 . -8.352  5.436   8.851    1.00 95.90 314 A 1 
ATOM 2380 O O   . LEU A 0 314 . -8.978  8.436   9.381    1.00 95.90 314 A 1 
ATOM 2381 C CG  . LEU A 0 314 . -7.409  4.371   8.260    1.00 95.90 314 A 1 
ATOM 2382 C CD1 . LEU A 0 314 . -6.896  3.463   9.381    1.00 95.90 314 A 1 
ATOM 2383 C CD2 . LEU A 0 314 . -8.115  3.482   7.241    1.00 95.90 314 A 1 
ATOM 2384 N N   . ALA A 0 315 . -10.920 7.579   8.654    1.00 95.40 315 A 1 
ATOM 2385 C CA  . ALA A 0 315 . -11.792 8.402   9.481    1.00 95.40 315 A 1 
ATOM 2386 C C   . ALA A 0 315 . -12.847 7.524   10.163   1.00 95.40 315 A 1 
ATOM 2387 C CB  . ALA A 0 315 . -12.420 9.502   8.619    1.00 95.40 315 A 1 
ATOM 2388 O O   . ALA A 0 315 . -13.427 6.631   9.546    1.00 95.40 315 A 1 
ATOM 2389 N N   . LYS A 0 316 . -13.118 7.779   11.442   1.00 94.33 316 A 1 
ATOM 2390 C CA  . LYS A 0 316 . -14.223 7.165   12.190   1.00 94.33 316 A 1 
ATOM 2391 C C   . LYS A 0 316 . -14.904 8.231   13.032   1.00 94.33 316 A 1 
ATOM 2392 C CB  . LYS A 0 316 . -13.748 5.999   13.076   1.00 94.33 316 A 1 
ATOM 2393 O O   . LYS A 0 316 . -14.215 9.042   13.648   1.00 94.33 316 A 1 
ATOM 2394 C CG  . LYS A 0 316 . -12.963 4.928   12.305   1.00 94.33 316 A 1 
ATOM 2395 C CD  . LYS A 0 316 . -12.560 3.763   13.214   1.00 94.33 316 A 1 
ATOM 2396 C CE  . LYS A 0 316 . -11.714 2.781   12.399   1.00 94.33 316 A 1 
ATOM 2397 N NZ  . LYS A 0 316 . -11.301 1.609   13.208   1.00 94.33 316 A 1 
ATOM 2398 N N   . SER A 0 317 . -16.225 8.205   13.080   1.00 91.65 317 A 1 
ATOM 2399 C CA  . SER A 0 317 . -17.041 9.076   13.920   1.00 91.65 317 A 1 
ATOM 2400 C C   . SER A 0 317 . -18.175 8.273   14.541   1.00 91.65 317 A 1 
ATOM 2401 C CB  . SER A 0 317 . -17.602 10.253  13.116   1.00 91.65 317 A 1 
ATOM 2402 O O   . SER A 0 317 . -18.905 7.590   13.821   1.00 91.65 317 A 1 
ATOM 2403 O OG  . SER A 0 317 . -18.349 9.788   12.011   1.00 91.65 317 A 1 
ATOM 2404 N N   . TYR A 0 318 . -18.331 8.396   15.851   1.00 89.97 318 A 1 
ATOM 2405 C CA  . TYR A 0 318 . -19.489 7.925   16.598   1.00 89.97 318 A 1 
ATOM 2406 C C   . TYR A 0 318 . -20.209 9.150   17.154   1.00 89.97 318 A 1 
ATOM 2407 C CB  . TYR A 0 318 . -19.052 6.973   17.718   1.00 89.97 318 A 1 
ATOM 2408 O O   . TYR A 0 318 . -19.544 10.062  17.645   1.00 89.97 318 A 1 
ATOM 2409 C CG  . TYR A 0 318 . -18.169 5.832   17.249   1.00 89.97 318 A 1 
ATOM 2410 C CD1 . TYR A 0 318 . -18.745 4.629   16.800   1.00 89.97 318 A 1 
ATOM 2411 C CD2 . TYR A 0 318 . -16.769 5.988   17.248   1.00 89.97 318 A 1 
ATOM 2412 C CE1 . TYR A 0 318 . -17.923 3.577   16.349   1.00 89.97 318 A 1 
ATOM 2413 C CE2 . TYR A 0 318 . -15.942 4.937   16.812   1.00 89.97 318 A 1 
ATOM 2414 O OH  . TYR A 0 318 . -15.708 2.713   15.971   1.00 89.97 318 A 1 
ATOM 2415 C CZ  . TYR A 0 318 . -16.521 3.729   16.364   1.00 89.97 318 A 1 
ATOM 2416 N N   . ALA A 0 319 . -21.530 9.162   17.063   1.00 87.31 319 A 1 
ATOM 2417 C CA  . ALA A 0 319 . -22.394 10.161  17.669   1.00 87.31 319 A 1 
ATOM 2418 C C   . ALA A 0 319 . -23.612 9.473   18.297   1.00 87.31 319 A 1 
ATOM 2419 C CB  . ALA A 0 319 . -22.799 11.198  16.614   1.00 87.31 319 A 1 
ATOM 2420 O O   . ALA A 0 319 . -24.046 8.442   17.776   1.00 87.31 319 A 1 
ATOM 2421 N N   . ALA A 0 320 . -24.141 10.044  19.374   1.00 86.37 320 A 1 
ATOM 2422 C CA  . ALA A 0 320 . -25.469 9.757   19.912   1.00 86.37 320 A 1 
ATOM 2423 C C   . ALA A 0 320 . -26.080 11.075  20.411   1.00 86.37 320 A 1 
ATOM 2424 C CB  . ALA A 0 320 . -25.377 8.699   21.017   1.00 86.37 320 A 1 
ATOM 2425 O O   . ALA A 0 320 . -25.344 11.929  20.914   1.00 86.37 320 A 1 
ATOM 2426 N N   . GLU A 0 321 . -27.388 11.268  20.237   1.00 82.03 321 A 1 
ATOM 2427 C CA  . GLU A 0 321 . -28.064 12.511  20.655   1.00 82.03 321 A 1 
ATOM 2428 C C   . GLU A 0 321 . -28.215 12.610  22.180   1.00 82.03 321 A 1 
ATOM 2429 C CB  . GLU A 0 321 . -29.403 12.672  19.913   1.00 82.03 321 A 1 
ATOM 2430 O O   . GLU A 0 321 . -28.169 13.714  22.720   1.00 82.03 321 A 1 
ATOM 2431 C CG  . GLU A 0 321 . -29.158 13.074  18.448   1.00 82.03 321 A 1 
ATOM 2432 C CD  . GLU A 0 321 . -30.451 13.252  17.637   1.00 82.03 321 A 1 
ATOM 2433 O OE1 . GLU A 0 321 . -30.568 14.286  16.938   1.00 82.03 321 A 1 
ATOM 2434 O OE2 . GLU A 0 321 . -31.274 12.306  17.626   1.00 82.03 321 A 1 
ATOM 2435 N N   . SER A 0 322 . -28.263 11.466  22.865   1.00 80.73 322 A 1 
ATOM 2436 C CA  . SER A 0 322 . -28.132 11.332  24.317   1.00 80.73 322 A 1 
ATOM 2437 C C   . SER A 0 322 . -27.382 10.042  24.678   1.00 80.73 322 A 1 
ATOM 2438 C CB  . SER A 0 322 . -29.515 11.346  24.985   1.00 80.73 322 A 1 
ATOM 2439 O O   . SER A 0 322 . -27.207 9.142   23.847   1.00 80.73 322 A 1 
ATOM 2440 O OG  . SER A 0 322 . -30.217 10.162  24.665   1.00 80.73 322 A 1 
ATOM 2441 N N   . TYR A 0 323 . -26.941 9.937   25.929   1.00 79.61 323 A 1 
ATOM 2442 C CA  . TYR A 0 323 . -26.702 8.651   26.584   1.00 79.61 323 A 1 
ATOM 2443 C C   . TYR A 0 323 . -27.132 8.737   28.045   1.00 79.61 323 A 1 
ATOM 2444 C CB  . TYR A 0 323 . -25.231 8.222   26.482   1.00 79.61 323 A 1 
ATOM 2445 O O   . TYR A 0 323 . -26.479 9.422   28.835   1.00 79.61 323 A 1 
ATOM 2446 C CG  . TYR A 0 323 . -24.870 7.029   27.366   1.00 79.61 323 A 1 
ATOM 2447 C CD1 . TYR A 0 323 . -23.894 7.164   28.374   1.00 79.61 323 A 1 
ATOM 2448 C CD2 . TYR A 0 323 . -25.555 5.806   27.236   1.00 79.61 323 A 1 
ATOM 2449 C CE1 . TYR A 0 323 . -23.607 6.095   29.246   1.00 79.61 323 A 1 
ATOM 2450 C CE2 . TYR A 0 323 . -25.232 4.714   28.066   1.00 79.61 323 A 1 
ATOM 2451 O OH  . TYR A 0 323 . -23.949 3.810   29.892   1.00 79.61 323 A 1 
ATOM 2452 C CZ  . TYR A 0 323 . -24.262 4.858   29.080   1.00 79.61 323 A 1 
ATOM 2453 N N   . ASP A 0 324 . -28.181 7.995   28.386   1.00 82.58 324 A 1 
ATOM 2454 C CA  . ASP A 0 324 . -28.678 7.855   29.747   1.00 82.58 324 A 1 
ATOM 2455 C C   . ASP A 0 324 . -28.334 6.469   30.304   1.00 82.58 324 A 1 
ATOM 2456 C CB  . ASP A 0 324 . -30.189 8.106   29.811   1.00 82.58 324 A 1 
ATOM 2457 O O   . ASP A 0 324 . -28.498 5.441   29.645   1.00 82.58 324 A 1 
ATOM 2458 C CG  . ASP A 0 324 . -30.608 9.546   29.500   1.00 82.58 324 A 1 
ATOM 2459 O OD1 . ASP A 0 324 . -29.810 10.472  29.773   1.00 82.58 324 A 1 
ATOM 2460 O OD2 . ASP A 0 324 . -31.765 9.702   29.054   1.00 82.58 324 A 1 
ATOM 2461 N N   . GLU A 0 325 . -27.891 6.442   31.557   1.00 84.86 325 A 1 
ATOM 2462 C CA  . GLU A 0 325 . -27.687 5.253   32.382   1.00 84.86 325 A 1 
ATOM 2463 C C   . GLU A 0 325 . -28.331 5.507   33.745   1.00 84.86 325 A 1 
ATOM 2464 C CB  . GLU A 0 325 . -26.175 4.963   32.473   1.00 84.86 325 A 1 
ATOM 2465 O O   . GLU A 0 325 . -27.939 6.443   34.438   1.00 84.86 325 A 1 
ATOM 2466 C CG  . GLU A 0 325 . -25.759 3.939   33.548   1.00 84.86 325 A 1 
ATOM 2467 C CD  . GLU A 0 325 . -24.326 3.396   33.361   1.00 84.86 325 A 1 
ATOM 2468 O OE1 . GLU A 0 325 . -24.036 2.284   33.867   1.00 84.86 325 A 1 
ATOM 2469 O OE2 . GLU A 0 325 . -23.545 3.889   32.510   1.00 84.86 325 A 1 
ATOM 2470 N N   . TRP A 0 326 . -29.318 4.700   34.132   1.00 84.68 326 A 1 
ATOM 2471 C CA  . TRP A 0 326 . -30.092 4.899   35.359   1.00 84.68 326 A 1 
ATOM 2472 C C   . TRP A 0 326 . -30.339 3.591   36.112   1.00 84.68 326 A 1 
ATOM 2473 C CB  . TRP A 0 326 . -31.398 5.644   35.045   1.00 84.68 326 A 1 
ATOM 2474 O O   . TRP A 0 326 . -30.391 2.511   35.526   1.00 84.68 326 A 1 
ATOM 2475 C CG  . TRP A 0 326 . -32.296 5.014   34.020   1.00 84.68 326 A 1 
ATOM 2476 C CD1 . TRP A 0 326 . -32.317 5.325   32.704   1.00 84.68 326 A 1 
ATOM 2477 C CD2 . TRP A 0 326 . -33.302 3.965   34.196   1.00 84.68 326 A 1 
ATOM 2478 C CE2 . TRP A 0 326 . -33.911 3.708   32.929   1.00 84.68 326 A 1 
ATOM 2479 C CE3 . TRP A 0 326 . -33.757 3.199   35.292   1.00 84.68 326 A 1 
ATOM 2480 N NE1 . TRP A 0 326 . -33.268 4.561   32.056   1.00 84.68 326 A 1 
ATOM 2481 C CH2 . TRP A 0 326 . -35.337 1.990   33.872   1.00 84.68 326 A 1 
ATOM 2482 C CZ2 . TRP A 0 326 . -34.917 2.742   32.761   1.00 84.68 326 A 1 
ATOM 2483 C CZ3 . TRP A 0 326 . -34.760 2.224   35.133   1.00 84.68 326 A 1 
ATOM 2484 N N   . ASP A 0 327 . -30.488 3.711   37.429   1.00 85.07 327 A 1 
ATOM 2485 C CA  . ASP A 0 327 . -30.704 2.619   38.375   1.00 85.07 327 A 1 
ATOM 2486 C C   . ASP A 0 327 . -31.725 3.059   39.437   1.00 85.07 327 A 1 
ATOM 2487 C CB  . ASP A 0 327 . -29.352 2.233   39.003   1.00 85.07 327 A 1 
ATOM 2488 O O   . ASP A 0 327 . -31.674 4.188   39.933   1.00 85.07 327 A 1 
ATOM 2489 C CG  . ASP A 0 327 . -29.373 0.894   39.746   1.00 85.07 327 A 1 
ATOM 2490 O OD1 . ASP A 0 327 . -28.574 0.755   40.700   1.00 85.07 327 A 1 
ATOM 2491 O OD2 . ASP A 0 327 . -30.121 -0.007  39.307   1.00 85.07 327 A 1 
ATOM 2492 N N   . ASN A 0 328 . -32.674 2.187   39.763   1.00 82.96 328 A 1 
ATOM 2493 C CA  . ASN A 0 328 . -33.759 2.427   40.710   1.00 82.96 328 A 1 
ATOM 2494 C C   . ASN A 0 328 . -33.973 1.160   41.543   1.00 82.96 328 A 1 
ATOM 2495 C CB  . ASN A 0 328 . -35.025 2.827   39.920   1.00 82.96 328 A 1 
ATOM 2496 O O   . ASN A 0 328 . -34.538 0.184   41.041   1.00 82.96 328 A 1 
ATOM 2497 C CG  . ASN A 0 328 . -36.253 3.091   40.783   1.00 82.96 328 A 1 
ATOM 2498 N ND2 . ASN A 0 328 . -36.822 2.081   41.402   1.00 82.96 328 A 1 
ATOM 2499 O OD1 . ASN A 0 328 . -36.741 4.210   40.858   1.00 82.96 328 A 1 
ATOM 2500 N N   . ALA A 0 329 . -33.590 1.205   42.816   1.00 81.17 329 A 1 
ATOM 2501 C CA  . ALA A 0 329 . -33.940 0.194   43.805   1.00 81.17 329 A 1 
ATOM 2502 C C   . ALA A 0 329 . -34.982 0.754   44.783   1.00 81.17 329 A 1 
ATOM 2503 C CB  . ALA A 0 329 . -32.671 -0.313  44.496   1.00 81.17 329 A 1 
ATOM 2504 O O   . ALA A 0 329 . -34.782 1.821   45.364   1.00 81.17 329 A 1 
ATOM 2505 N N   . ASP A 0 330 . -36.066 0.004   44.927   1.00 75.04 330 A 1 
ATOM 2506 C CA  . ASP A 0 330 . -37.241 0.239   45.761   1.00 75.04 330 A 1 
ATOM 2507 C C   . ASP A 0 330 . -37.267 -0.918  46.777   1.00 75.04 330 A 1 
ATOM 2508 C CB  . ASP A 0 330 . -38.442 0.291   44.799   1.00 75.04 330 A 1 
ATOM 2509 O O   . ASP A 0 330 . -37.499 -2.080  46.430   1.00 75.04 330 A 1 
ATOM 2510 C CG  . ASP A 0 330 . -39.824 0.497   45.426   1.00 75.04 330 A 1 
ATOM 2511 O OD1 . ASP A 0 330 . -39.984 0.174   46.622   1.00 75.04 330 A 1 
ATOM 2512 O OD2 . ASP A 0 330 . -40.721 0.923   44.653   1.00 75.04 330 A 1 
ATOM 2513 N N   . ASP A 0 331 . -36.844 -0.618  48.007   1.00 77.05 331 A 1 
ATOM 2514 C CA  . ASP A 0 331 . -36.539 -1.598  49.058   1.00 77.05 331 A 1 
ATOM 2515 C C   . ASP A 0 331 . -37.581 -1.496  50.200   1.00 77.05 331 A 1 
ATOM 2516 C CB  . ASP A 0 331 . -35.051 -1.419  49.463   1.00 77.05 331 A 1 
ATOM 2517 O O   . ASP A 0 331 . -37.248 -1.609  51.385   1.00 77.05 331 A 1 
ATOM 2518 C CG  . ASP A 0 331 . -34.299 -2.715  49.792   1.00 77.05 331 A 1 
ATOM 2519 O OD1 . ASP A 0 331 . -33.944 -3.474  48.864   1.00 77.05 331 A 1 
ATOM 2520 O OD2 . ASP A 0 331 . -34.034 -2.970  51.001   1.00 77.05 331 A 1 
ATOM 2521 N N   . ASP A 0 332 . -38.839 -1.209  49.852   1.00 72.99 332 A 1 
ATOM 2522 C CA  . ASP A 0 332 . -39.931 -0.845  50.764   1.00 72.99 332 A 1 
ATOM 2523 C C   . ASP A 0 332 . -40.292 -1.932  51.800   1.00 72.99 332 A 1 
ATOM 2524 C CB  . ASP A 0 332 . -41.170 -0.400  49.949   1.00 72.99 332 A 1 
ATOM 2525 O O   . ASP A 0 332 . -40.113 -3.142  51.609   1.00 72.99 332 A 1 
ATOM 2526 C CG  . ASP A 0 332 . -41.625 1.029   50.254   1.00 72.99 332 A 1 
ATOM 2527 O OD1 . ASP A 0 332 . -40.737 1.889   50.443   1.00 72.99 332 A 1 
ATOM 2528 O OD2 . ASP A 0 332 . -42.850 1.234   50.436   1.00 72.99 332 A 1 
ATOM 2529 N N   . LYS A 0 333 . -40.744 -1.497  52.987   1.00 66.91 333 A 1 
ATOM 2530 C CA  . LYS A 0 333 . -41.139 -2.401  54.088   1.00 66.91 333 A 1 
ATOM 2531 C C   . LYS A 0 333 . -42.307 -1.824  54.877   1.00 66.91 333 A 1 
ATOM 2532 C CB  . LYS A 0 333 . -39.943 -2.702  55.022   1.00 66.91 333 A 1 
ATOM 2533 O O   . LYS A 0 333 . -42.145 -0.858  55.624   1.00 66.91 333 A 1 
ATOM 2534 C CG  . LYS A 0 333 . -38.773 -3.364  54.278   1.00 66.91 333 A 1 
ATOM 2535 C CD  . LYS A 0 333 . -37.490 -3.567  55.088   1.00 66.91 333 A 1 
ATOM 2536 C CE  . LYS A 0 333 . -36.366 -4.090  54.164   1.00 66.91 333 A 1 
ATOM 2537 N NZ  . LYS A 0 333 . -35.988 -3.132  53.081   1.00 66.91 333 A 1 
ATOM 2538 N N   . TRP A 0 334 . -43.465 -2.482  54.817   1.00 64.68 334 A 1 
ATOM 2539 C CA  . TRP A 0 334 . -44.671 -2.090  55.555   1.00 64.68 334 A 1 
ATOM 2540 C C   . TRP A 0 334 . -45.099 -3.108  56.624   1.00 64.68 334 A 1 
ATOM 2541 C CB  . TRP A 0 334 . -45.802 -1.758  54.574   1.00 64.68 334 A 1 
ATOM 2542 O O   . TRP A 0 334 . -45.121 -4.325  56.426   1.00 64.68 334 A 1 
ATOM 2543 C CG  . TRP A 0 334 . -46.015 -2.740  53.466   1.00 64.68 334 A 1 
ATOM 2544 C CD1 . TRP A 0 334 . -45.424 -2.656  52.256   1.00 64.68 334 A 1 
ATOM 2545 C CD2 . TRP A 0 334 . -46.828 -3.958  53.417   1.00 64.68 334 A 1 
ATOM 2546 C CE2 . TRP A 0 334 . -46.671 -4.556  52.129   1.00 64.68 334 A 1 
ATOM 2547 C CE3 . TRP A 0 334 . -47.674 -4.625  54.335   1.00 64.68 334 A 1 
ATOM 2548 N NE1 . TRP A 0 334 . -45.801 -3.719  51.471   1.00 64.68 334 A 1 
ATOM 2549 C CH2 . TRP A 0 334 . -48.169 -6.374  52.696   1.00 64.68 334 A 1 
ATOM 2550 C CZ2 . TRP A 0 334 . -47.323 -5.743  51.767   1.00 64.68 334 A 1 
ATOM 2551 C CZ3 . TRP A 0 334 . -48.338 -5.819  53.980   1.00 64.68 334 A 1 
ATOM 2552 N N   . GLY A 0 335 . -45.500 -2.591  57.790   1.00 59.63 335 A 1 
ATOM 2553 C CA  . GLY A 0 335 . -46.113 -3.367  58.870   1.00 59.63 335 A 1 
ATOM 2554 C C   . GLY A 0 335 . -47.632 -3.190  58.901   1.00 59.63 335 A 1 
ATOM 2555 O O   . GLY A 0 335 . -48.123 -2.106  59.217   1.00 59.63 335 A 1 
ATOM 2556 N N   . ALA A 0 336 . -48.393 -4.251  58.631   1.00 54.53 336 A 1 
ATOM 2557 C CA  . ALA A 0 336 . -49.855 -4.189  58.621   1.00 54.53 336 A 1 
ATOM 2558 C C   . ALA A 0 336 . -50.441 -4.189  60.049   1.00 54.53 336 A 1 
ATOM 2559 C CB  . ALA A 0 336 . -50.398 -5.335  57.759   1.00 54.53 336 A 1 
ATOM 2560 O O   . ALA A 0 336 . -50.230 -5.123  60.828   1.00 54.53 336 A 1 
ATOM 2561 N N   . GLN A 0 337 . -51.219 -3.155  60.395   1.00 52.97 337 A 1 
ATOM 2562 C CA  . GLN A 0 337 . -51.833 -2.994  61.720   1.00 52.97 337 A 1 
ATOM 2563 C C   . GLN A 0 337 . -53.317 -3.411  61.718   1.00 52.97 337 A 1 
ATOM 2564 C CB  . GLN A 0 337 . -51.588 -1.559  62.225   1.00 52.97 337 A 1 
ATOM 2565 O O   . GLN A 0 337 . -54.211 -2.601  61.474   1.00 52.97 337 A 1 
ATOM 2566 C CG  . GLN A 0 337 . -52.032 -1.393  63.689   1.00 52.97 337 A 1 
ATOM 2567 C CD  . GLN A 0 337 . -51.726 -0.018  64.280   1.00 52.97 337 A 1 
ATOM 2568 N NE2 . GLN A 0 337 . -52.303 0.308   65.416   1.00 52.97 337 A 1 
ATOM 2569 O OE1 . GLN A 0 337 . -50.966 0.786   63.770   1.00 52.97 337 A 1 
ATOM 2570 N N   . ALA A 0 338 . -53.586 -4.686  62.017   1.00 48.77 338 A 1 
ATOM 2571 C CA  . ALA A 0 338 . -54.943 -5.231  62.126   1.00 48.77 338 A 1 
ATOM 2572 C C   . ALA A 0 338 . -55.625 -4.881  63.468   1.00 48.77 338 A 1 
ATOM 2573 C CB  . ALA A 0 338 . -54.887 -6.744  61.886   1.00 48.77 338 A 1 
ATOM 2574 O O   . ALA A 0 338 . -54.982 -4.835  64.517   1.00 48.77 338 A 1 
ATOM 2575 N N   . TRP A 0 339 . -56.944 -4.659  63.439   1.00 43.57 339 A 1 
ATOM 2576 C CA  . TRP A 0 339 . -57.749 -4.272  64.607   1.00 43.57 339 A 1 
ATOM 2577 C C   . TRP A 0 339 . -58.512 -5.486  65.173   1.00 43.57 339 A 1 
ATOM 2578 C CB  . TRP A 0 339 . -58.723 -3.138  64.226   1.00 43.57 339 A 1 
ATOM 2579 O O   . TRP A 0 339 . -59.531 -5.892  64.618   1.00 43.57 339 A 1 
ATOM 2580 C CG  . TRP A 0 339 . -58.165 -1.772  63.915   1.00 43.57 339 A 1 
ATOM 2581 C CD1 . TRP A 0 339 . -57.110 -1.492  63.113   1.00 43.57 339 A 1 
ATOM 2582 C CD2 . TRP A 0 339 . -58.676 -0.467  64.348   1.00 43.57 339 A 1 
ATOM 2583 C CE2 . TRP A 0 339 . -57.875 0.557   63.758   1.00 43.57 339 A 1 
ATOM 2584 C CE3 . TRP A 0 339 . -59.744 -0.042  65.172   1.00 43.57 339 A 1 
ATOM 2585 N NE1 . TRP A 0 339 . -56.930 -0.127  63.027   1.00 43.57 339 A 1 
ATOM 2586 C CH2 . TRP A 0 339 . -59.190 2.310   64.789   1.00 43.57 339 A 1 
ATOM 2587 C CZ2 . TRP A 0 339 . -58.119 1.924   63.965   1.00 43.57 339 A 1 
ATOM 2588 C CZ3 . TRP A 0 339 . -59.997 1.328   65.392   1.00 43.57 339 A 1 
ATOM 2589 N N   . GLY A 0 340 . -58.041 -6.045  66.292   1.00 45.31 340 A 1 
ATOM 2590 C CA  . GLY A 0 340 . -58.812 -6.972  67.137   1.00 45.31 340 A 1 
ATOM 2591 C C   . GLY A 0 340 . -59.640 -6.196  68.167   1.00 45.31 340 A 1 
ATOM 2592 O O   . GLY A 0 340 . -59.180 -5.161  68.649   1.00 45.31 340 A 1 
ATOM 2593 N N   . LYS A 0 341 . -60.869 -6.637  68.472   1.00 43.43 341 A 1 
ATOM 2594 C CA  . LYS A 0 341 . -61.847 -5.783  69.169   1.00 43.43 341 A 1 
ATOM 2595 C C   . LYS A 0 341 . -61.906 -5.927  70.697   1.00 43.43 341 A 1 
ATOM 2596 C CB  . LYS A 0 341 . -63.237 -5.851  68.504   1.00 43.43 341 A 1 
ATOM 2597 O O   . LYS A 0 341 . -61.645 -6.977  71.274   1.00 43.43 341 A 1 
ATOM 2598 C CG  . LYS A 0 341 . -63.681 -4.434  68.105   1.00 43.43 341 A 1 
ATOM 2599 C CD  . LYS A 0 341 . -65.163 -4.362  67.721   1.00 43.43 341 A 1 
ATOM 2600 C CE  . LYS A 0 341 . -65.655 -2.910  67.619   1.00 43.43 341 A 1 
ATOM 2601 N NZ  . LYS A 0 341 . -65.662 -2.241  68.946   1.00 43.43 341 A 1 
ATOM 2602 N N   . ASP A 0 342 . -62.292 -4.804  71.291   1.00 32.90 342 A 1 
ATOM 2603 C CA  . ASP A 0 342 . -62.600 -4.518  72.695   1.00 32.90 342 A 1 
ATOM 2604 C C   . ASP A 0 342 . -63.526 -5.522  73.425   1.00 32.90 342 A 1 
ATOM 2605 C CB  . ASP A 0 342 . -63.198 -3.090  72.752   1.00 32.90 342 A 1 
ATOM 2606 O O   . ASP A 0 342 . -64.388 -6.181  72.843   1.00 32.90 342 A 1 
ATOM 2607 C CG  . ASP A 0 342 . -64.092 -2.728  71.548   1.00 32.90 342 A 1 
ATOM 2608 O OD1 . ASP A 0 342 . -65.019 -3.487  71.183   1.00 32.90 342 A 1 
ATOM 2609 O OD2 . ASP A 0 342 . -63.785 -1.761  70.811   1.00 32.90 342 A 1 
ATOM 2610 N N   . ARG A 0 343 . -63.371 -5.585  74.758   1.00 38.36 343 A 1 
ATOM 2611 C CA  . ARG A 0 343 . -64.280 -6.274  75.694   1.00 38.36 343 A 1 
ATOM 2612 C C   . ARG A 0 343 . -64.740 -5.315  76.799   1.00 38.36 343 A 1 
ATOM 2613 C CB  . ARG A 0 343 . -63.640 -7.577  76.236   1.00 38.36 343 A 1 
ATOM 2614 O O   . ARG A 0 343 . -64.216 -5.320  77.911   1.00 38.36 343 A 1 
ATOM 2615 C CG  . ARG A 0 343 . -64.298 -8.836  75.649   1.00 38.36 343 A 1 
ATOM 2616 C CD  . ARG A 0 343 . -63.785 -10.092 76.371   1.00 38.36 343 A 1 
ATOM 2617 N NE  . ARG A 0 343 . -64.477 -11.318 75.919   1.00 38.36 343 A 1 
ATOM 2618 N NH1 . ARG A 0 343 . -63.235 -12.833 77.133   1.00 38.36 343 A 1 
ATOM 2619 N NH2 . ARG A 0 343 . -64.809 -13.569 75.740   1.00 38.36 343 A 1 
ATOM 2620 C CZ  . ARG A 0 343 . -64.176 -12.560 76.271   1.00 38.36 343 A 1 
ATOM 2621 N N   . ASP A 0 344 . -65.749 -4.507  76.491   1.00 38.15 344 A 1 
ATOM 2622 C CA  . ASP A 0 344 . -66.374 -3.592  77.452   1.00 38.15 344 A 1 
ATOM 2623 C C   . ASP A 0 344 . -67.046 -4.351  78.613   1.00 38.15 344 A 1 
ATOM 2624 C CB  . ASP A 0 344 . -67.436 -2.723  76.755   1.00 38.15 344 A 1 
ATOM 2625 O O   . ASP A 0 344 . -68.041 -5.056  78.423   1.00 38.15 344 A 1 
ATOM 2626 C CG  . ASP A 0 344 . -66.881 -1.736  75.728   1.00 38.15 344 A 1 
ATOM 2627 O OD1 . ASP A 0 344 . -65.757 -1.241  75.952   1.00 38.15 344 A 1 
ATOM 2628 O OD2 . ASP A 0 344 . -67.622 -1.462  74.759   1.00 38.15 344 A 1 
ATOM 2629 N N   . VAL A 0 345 . -66.570 -4.152  79.848   1.00 38.52 345 A 1 
ATOM 2630 C CA  . VAL A 0 345 . -67.272 -4.599  81.067   1.00 38.52 345 A 1 
ATOM 2631 C C   . VAL A 0 345 . -68.041 -3.422  81.670   1.00 38.52 345 A 1 
ATOM 2632 C CB  . VAL A 0 345 . -66.340 -5.307  82.070   1.00 38.52 345 A 1 
ATOM 2633 O O   . VAL A 0 345 . -67.595 -2.757  82.604   1.00 38.52 345 A 1 
ATOM 2634 C CG1 . VAL A 0 345 . -67.126 -5.839  83.281   1.00 38.52 345 A 1 
ATOM 2635 C CG2 . VAL A 0 345 . -65.659 -6.520  81.421   1.00 38.52 345 A 1 
ATOM 2636 N N   . TYR A 0 346 . -69.222 -3.151  81.115   1.00 32.70 346 A 1 
ATOM 2637 C CA  . TYR A 0 346 . -70.105 -2.076  81.575   1.00 32.70 346 A 1 
ATOM 2638 C C   . TYR A 0 346 . -71.126 -2.556  82.625   1.00 32.70 346 A 1 
ATOM 2639 C CB  . TYR A 0 346 . -70.808 -1.454  80.360   1.00 32.70 346 A 1 
ATOM 2640 O O   . TYR A 0 346 . -71.744 -3.605  82.455   1.00 32.70 346 A 1 
ATOM 2641 C CG  . TYR A 0 346 . -71.544 -0.165  80.675   1.00 32.70 346 A 1 
ATOM 2642 C CD1 . TYR A 0 346 . -72.889 -0.193  81.096   1.00 32.70 346 A 1 
ATOM 2643 C CD2 . TYR A 0 346 . -70.871 1.065   80.552   1.00 32.70 346 A 1 
ATOM 2644 C CE1 . TYR A 0 346 . -73.557 1.009   81.401   1.00 32.70 346 A 1 
ATOM 2645 C CE2 . TYR A 0 346 . -71.538 2.270   80.843   1.00 32.70 346 A 1 
ATOM 2646 O OH  . TYR A 0 346 . -73.532 3.404   81.546   1.00 32.70 346 A 1 
ATOM 2647 C CZ  . TYR A 0 346 . -72.884 2.242   81.267   1.00 32.70 346 A 1 
ATOM 2648 N N   . GLY A 0 347 . -71.401 -1.729  83.647   1.00 31.43 347 A 1 
ATOM 2649 C CA  . GLY A 0 347 . -72.694 -1.764  84.358   1.00 31.43 347 A 1 
ATOM 2650 C C   . GLY A 0 347 . -72.686 -1.904  85.888   1.00 31.43 347 A 1 
ATOM 2651 O O   . GLY A 0 347 . -73.165 -2.907  86.409   1.00 31.43 347 A 1 
ATOM 2652 N N   . ALA A 0 348 . -72.265 -0.864  86.621   1.00 30.45 348 A 1 
ATOM 2653 C CA  . ALA A 0 348 . -72.570 -0.703  88.056   1.00 30.45 348 A 1 
ATOM 2654 C C   . ALA A 0 348 . -72.541 0.778   88.511   1.00 30.45 348 A 1 
ATOM 2655 C CB  . ALA A 0 348 . -71.627 -1.589  88.889   1.00 30.45 348 A 1 
ATOM 2656 O O   . ALA A 0 348 . -71.754 1.171   89.371   1.00 30.45 348 A 1 
ATOM 2657 N N   . SER A 0 349 . -73.367 1.637   87.904   1.00 31.75 349 A 1 
ATOM 2658 C CA  . SER A 0 349 . -73.391 3.081   88.189   1.00 31.75 349 A 1 
ATOM 2659 C C   . SER A 0 349 . -74.267 3.485   89.390   1.00 31.75 349 A 1 
ATOM 2660 C CB  . SER A 0 349 . -73.830 3.843   86.931   1.00 31.75 349 A 1 
ATOM 2661 O O   . SER A 0 349 . -75.174 2.766   89.800   1.00 31.75 349 A 1 
ATOM 2662 O OG  . SER A 0 349 . -75.135 3.462   86.542   1.00 31.75 349 A 1 
ATOM 2663 N N   . SER A 0 350 . -74.058 4.724   89.859   1.00 32.96 350 A 1 
ATOM 2664 C CA  . SER A 0 350 . -74.970 5.539   90.693   1.00 32.96 350 A 1 
ATOM 2665 C C   . SER A 0 350 . -75.363 5.029   92.094   1.00 32.96 350 A 1 
ATOM 2666 C CB  . SER A 0 350 . -76.206 6.002   89.899   1.00 32.96 350 A 1 
ATOM 2667 O O   . SER A 0 350 . -76.377 4.368   92.288   1.00 32.96 350 A 1 
ATOM 2668 O OG  . SER A 0 350 . -76.853 4.940   89.229   1.00 32.96 350 A 1 
ATOM 2669 N N   . TYR A 0 351 . -74.607 5.506   93.092   1.00 26.53 351 A 1 
ATOM 2670 C CA  . TYR A 0 351 . -75.108 6.234   94.276   1.00 26.53 351 A 1 
ATOM 2671 C C   . TYR A 0 351 . -76.624 6.141   94.593   1.00 26.53 351 A 1 
ATOM 2672 C CB  . TYR A 0 351 . -74.742 7.725   94.090   1.00 26.53 351 A 1 
ATOM 2673 O O   . TYR A 0 351 . -77.443 6.752   93.908   1.00 26.53 351 A 1 
ATOM 2674 C CG  . TYR A 0 351 . -73.421 8.169   94.689   1.00 26.53 351 A 1 
ATOM 2675 C CD1 . TYR A 0 351 . -73.429 8.963   95.854   1.00 26.53 351 A 1 
ATOM 2676 C CD2 . TYR A 0 351 . -72.195 7.840   94.075   1.00 26.53 351 A 1 
ATOM 2677 C CE1 . TYR A 0 351 . -72.222 9.429   96.407   1.00 26.53 351 A 1 
ATOM 2678 C CE2 . TYR A 0 351 . -70.984 8.297   94.631   1.00 26.53 351 A 1 
ATOM 2679 O OH  . TYR A 0 351 . -69.827 9.543   96.322   1.00 26.53 351 A 1 
ATOM 2680 C CZ  . TYR A 0 351 . -70.995 9.094   95.795   1.00 26.53 351 A 1 
ATOM 2681 N N   . GLY A 0 352 . -76.975 5.541   95.739   1.00 29.41 352 A 1 
ATOM 2682 C CA  . GLY A 0 352 . -78.325 5.588   96.322   1.00 29.41 352 A 1 
ATOM 2683 C C   . GLY A 0 352 . -78.310 5.331   97.837   1.00 29.41 352 A 1 
ATOM 2684 O O   . GLY A 0 352 . -77.706 4.370   98.300   1.00 29.41 352 A 1 
ATOM 2685 N N   . GLN A 0 353 . -78.928 6.214   98.626   1.00 26.26 353 A 1 
ATOM 2686 C CA  . GLN A 0 353 . -78.907 6.178   100.099  1.00 26.26 353 A 1 
ATOM 2687 C C   . GLN A 0 353 . -79.799 5.074   100.704  1.00 26.26 353 A 1 
ATOM 2688 C CB  . GLN A 0 353 . -79.455 7.511   100.646  1.00 26.26 353 A 1 
ATOM 2689 O O   . GLN A 0 353 . -80.979 5.024   100.377  1.00 26.26 353 A 1 
ATOM 2690 C CG  . GLN A 0 353 . -78.682 8.787   100.283  1.00 26.26 353 A 1 
ATOM 2691 C CD  . GLN A 0 353 . -79.439 10.046  100.722  1.00 26.26 353 A 1 
ATOM 2692 N NE2 . GLN A 0 353 . -78.773 11.166  100.882  1.00 26.26 353 A 1 
ATOM 2693 O OE1 . GLN A 0 353 . -80.640 10.066  100.923  1.00 26.26 353 A 1 
ATOM 2694 N N   . ALA A 0 354 . -79.282 4.317   101.684  1.00 26.56 354 A 1 
ATOM 2695 C CA  . ALA A 0 354 . -79.977 3.875   102.916  1.00 26.56 354 A 1 
ATOM 2696 C C   . ALA A 0 354 . -78.990 3.057   103.788  1.00 26.56 354 A 1 
ATOM 2697 C CB  . ALA A 0 354 . -81.217 3.028   102.592  1.00 26.56 354 A 1 
ATOM 2698 O O   . ALA A 0 354 . -78.440 2.063   103.338  1.00 26.56 354 A 1 
ATOM 2699 N N   . ALA A 0 355 . -78.563 3.516   104.966  1.00 25.01 355 A 1 
ATOM 2700 C CA  . ALA A 0 355 . -79.310 3.523   106.234  1.00 25.01 355 A 1 
ATOM 2701 C C   . ALA A 0 355 . -79.385 2.152   106.960  1.00 25.01 355 A 1 
ATOM 2702 C CB  . ALA A 0 355 . -80.651 4.262   106.133  1.00 25.01 355 A 1 
ATOM 2703 O O   . ALA A 0 355 . -80.395 1.460   106.950  1.00 25.01 355 A 1 
ATOM 2704 N N   . SER A 0 356 . -78.310 1.854   107.700  1.00 28.73 356 A 1 
ATOM 2705 C CA  . SER A 0 356 . -78.349 1.385   109.102  1.00 28.73 356 A 1 
ATOM 2706 C C   . SER A 0 356 . -79.220 0.174   109.506  1.00 28.73 356 A 1 
ATOM 2707 C CB  . SER A 0 356 . -78.656 2.581   110.021  1.00 28.73 356 A 1 
ATOM 2708 O O   . SER A 0 356 . -80.310 0.323   110.060  1.00 28.73 356 A 1 
ATOM 2709 O OG  . SER A 0 356 . -79.916 3.146   109.721  1.00 28.73 356 A 1 
ATOM 2710 N N   . SER A 0 357 . -78.615 -1.013  109.471  1.00 31.90 357 A 1 
ATOM 2711 C CA  . SER A 0 357 . -78.535 -1.924  110.632  1.00 31.90 357 A 1 
ATOM 2712 C C   . SER A 0 357 . -77.200 -2.672  110.524  1.00 31.90 357 A 1 
ATOM 2713 C CB  . SER A 0 357 . -79.719 -2.892  110.693  1.00 31.90 357 A 1 
ATOM 2714 O O   . SER A 0 357 . -76.872 -3.154  109.448  1.00 31.90 357 A 1 
ATOM 2715 O OG  . SER A 0 357 . -80.808 -2.212  111.283  1.00 31.90 357 A 1 
ATOM 2716 N N   . ALA A 0 358 . -76.265 -2.552  111.465  1.00 29.22 358 A 1 
ATOM 2717 C CA  . ALA A 0 358 . -76.308 -2.923  112.883  1.00 29.22 358 A 1 
ATOM 2718 C C   . ALA A 0 358 . -76.024 -4.420  113.111  1.00 29.22 358 A 1 
ATOM 2719 C CB  . ALA A 0 358 . -77.533 -2.410  113.656  1.00 29.22 358 A 1 
ATOM 2720 O O   . ALA A 0 358 . -76.827 -5.276  112.760  1.00 29.22 358 A 1 
ATOM 2721 N N   . ASP A 0 359 . -74.906 -4.635  113.808  1.00 28.33 359 A 1 
ATOM 2722 C CA  . ASP A 0 359 . -74.692 -5.642  114.848  1.00 28.33 359 A 1 
ATOM 2723 C C   . ASP A 0 359 . -74.304 -7.110  114.530  1.00 28.33 359 A 1 
ATOM 2724 C CB  . ASP A 0 359 . -75.745 -5.445  115.960  1.00 28.33 359 A 1 
ATOM 2725 O O   . ASP A 0 359 . -74.935 -7.837  113.773  1.00 28.33 359 A 1 
ATOM 2726 C CG  . ASP A 0 359 . -75.336 -4.341  116.948  1.00 28.33 359 A 1 
ATOM 2727 O OD1 . ASP A 0 359 . -74.600 -3.413  116.530  1.00 28.33 359 A 1 
ATOM 2728 O OD2 . ASP A 0 359 . -75.752 -4.435  118.123  1.00 28.33 359 A 1 
ATOM 2729 N N   . TYR A 0 360 . -73.249 -7.502  115.260  1.00 28.13 360 A 1 
ATOM 2730 C CA  . TYR A 0 360 . -72.546 -8.781  115.455  1.00 28.13 360 A 1 
ATOM 2731 C C   . TYR A 0 360 . -71.834 -9.447  114.258  1.00 28.13 360 A 1 
ATOM 2732 C CB  . TYR A 0 360 . -73.308 -9.725  116.395  1.00 28.13 360 A 1 
ATOM 2733 O O   . TYR A 0 360 . -72.433 -9.668  113.215  1.00 28.13 360 A 1 
ATOM 2734 C CG  . TYR A 0 360 . -73.279 -9.233  117.837  1.00 28.13 360 A 1 
ATOM 2735 C CD1 . TYR A 0 360 . -72.399 -9.808  118.773  1.00 28.13 360 A 1 
ATOM 2736 C CD2 . TYR A 0 360 . -74.067 -8.133  118.219  1.00 28.13 360 A 1 
ATOM 2737 C CE1 . TYR A 0 360 . -72.290 -9.263  120.069  1.00 28.13 360 A 1 
ATOM 2738 C CE2 . TYR A 0 360 . -73.948 -7.563  119.499  1.00 28.13 360 A 1 
ATOM 2739 O OH  . TYR A 0 360 . -72.923 -7.592  121.671  1.00 28.13 360 A 1 
ATOM 2740 C CZ  . TYR A 0 360 . -73.053 -8.128  120.428  1.00 28.13 360 A 1 
ATOM 2741 N N   . ASP A 0 361 . -70.514 -9.712  114.245  1.00 31.91 361 A 1 
ATOM 2742 C CA  . ASP A 0 361 . -69.461 -10.189 115.195  1.00 31.91 361 A 1 
ATOM 2743 C C   . ASP A 0 361 . -69.188 -11.711 115.138  1.00 31.91 361 A 1 
ATOM 2744 C CB  . ASP A 0 361 . -69.425 -9.653  116.658  1.00 31.91 361 A 1 
ATOM 2745 O O   . ASP A 0 361 . -70.022 -12.517 114.735  1.00 31.91 361 A 1 
ATOM 2746 C CG  . ASP A 0 361 . -68.075 -9.067  117.099  1.00 31.91 361 A 1 
ATOM 2747 O OD1 . ASP A 0 361 . -67.012 -9.589  116.678  1.00 31.91 361 A 1 
ATOM 2748 O OD2 . ASP A 0 361 . -68.086 -8.108  117.899  1.00 31.91 361 A 1 
ATOM 2749 N N   . LYS A 0 362 . -67.959 -12.073 115.527  1.00 28.26 362 A 1 
ATOM 2750 C CA  . LYS A 0 362 . -67.351 -13.422 115.568  1.00 28.26 362 A 1 
ATOM 2751 C C   . LYS A 0 362 . -68.306 -14.481 116.162  1.00 28.26 362 A 1 
ATOM 2752 C CB  . LYS A 0 362 . -66.099 -13.327 116.459  1.00 28.26 362 A 1 
ATOM 2753 O O   . LYS A 0 362 . -68.947 -14.221 117.174  1.00 28.26 362 A 1 
ATOM 2754 C CG  . LYS A 0 362 . -65.077 -12.225 116.116  1.00 28.26 362 A 1 
ATOM 2755 C CD  . LYS A 0 362 . -64.552 -11.601 117.415  1.00 28.26 362 A 1 
ATOM 2756 C CE  . LYS A 0 362 . -63.699 -10.376 117.103  1.00 28.26 362 A 1 
ATOM 2757 N NZ  . LYS A 0 362 . -63.553 -9.536  118.310  1.00 28.26 362 A 1 
ATOM 2758 N N   . TYR A 0 363 . -68.325 -15.734 115.694  1.00 28.66 363 A 1 
ATOM 2759 C CA  . TYR A 0 363 . -67.211 -16.671 115.918  1.00 28.66 363 A 1 
ATOM 2760 C C   . TYR A 0 363 . -67.281 -17.984 115.099  1.00 28.66 363 A 1 
ATOM 2761 C CB  . TYR A 0 363 . -67.131 -16.999 117.436  1.00 28.66 363 A 1 
ATOM 2762 O O   . TYR A 0 363 . -68.147 -18.209 114.262  1.00 28.66 363 A 1 
ATOM 2763 C CG  . TYR A 0 363 . -65.947 -16.368 118.150  1.00 28.66 363 A 1 
ATOM 2764 C CD1 . TYR A 0 363 . -64.627 -16.772 117.855  1.00 28.66 363 A 1 
ATOM 2765 C CD2 . TYR A 0 363 . -66.169 -15.366 119.114  1.00 28.66 363 A 1 
ATOM 2766 C CE1 . TYR A 0 363 . -63.537 -16.170 118.513  1.00 28.66 363 A 1 
ATOM 2767 C CE2 . TYR A 0 363 . -65.083 -14.770 119.784  1.00 28.66 363 A 1 
ATOM 2768 O OH  . TYR A 0 363 . -62.713 -14.605 120.130  1.00 28.66 363 A 1 
ATOM 2769 C CZ  . TYR A 0 363 . -63.764 -15.173 119.484  1.00 28.66 363 A 1 
ATOM 2770 N N   . ASN A 0 364 . -66.282 -18.824 115.368  1.00 30.42 364 A 1 
ATOM 2771 C CA  . ASN A 0 364 . -65.964 -20.141 114.823  1.00 30.42 364 A 1 
ATOM 2772 C C   . ASN A 0 364 . -67.015 -21.245 115.138  1.00 30.42 364 A 1 
ATOM 2773 C CB  . ASN A 0 364 . -64.593 -20.451 115.475  1.00 30.42 364 A 1 
ATOM 2774 O O   . ASN A 0 364 . -67.749 -21.135 116.113  1.00 30.42 364 A 1 
ATOM 2775 C CG  . ASN A 0 364 . -63.776 -21.550 114.833  1.00 30.42 364 A 1 
ATOM 2776 N ND2 . ASN A 0 364 . -62.650 -21.883 115.420  1.00 30.42 364 A 1 
ATOM 2777 O OD1 . ASN A 0 364 . -64.111 -22.097 113.799  1.00 30.42 364 A 1 
ATOM 2778 N N   . ALA A 0 365 . -66.932 -22.356 114.392  1.00 29.66 365 A 1 
ATOM 2779 C CA  . ALA A 0 365 . -67.505 -23.694 114.642  1.00 29.66 365 A 1 
ATOM 2780 C C   . ALA A 0 365 . -69.017 -23.993 114.394  1.00 29.66 365 A 1 
ATOM 2781 C CB  . ALA A 0 365 . -67.026 -24.214 116.007  1.00 29.66 365 A 1 
ATOM 2782 O O   . ALA A 0 365 . -69.920 -23.447 115.011  1.00 29.66 365 A 1 
ATOM 2783 N N   . GLN A 0 366 . -69.234 -25.039 113.577  1.00 31.18 366 A 1 
ATOM 2784 C CA  . GLN A 0 366 . -70.191 -26.148 113.789  1.00 31.18 366 A 1 
ATOM 2785 C C   . GLN A 0 366 . -71.728 -25.904 113.785  1.00 31.18 366 A 1 
ATOM 2786 C CB  . GLN A 0 366 . -69.687 -26.970 114.991  1.00 31.18 366 A 1 
ATOM 2787 O O   . GLN A 0 366 . -72.395 -26.005 114.804  1.00 31.18 366 A 1 
ATOM 2788 C CG  . GLN A 0 366 . -70.283 -28.385 115.063  1.00 31.18 366 A 1 
ATOM 2789 C CD  . GLN A 0 366 . -69.602 -29.244 116.125  1.00 31.18 366 A 1 
ATOM 2790 N NE2 . GLN A 0 366 . -70.326 -30.116 116.790  1.00 31.18 366 A 1 
ATOM 2791 O OE1 . GLN A 0 366 . -68.407 -29.178 116.358  1.00 31.18 366 A 1 
ATOM 2792 N N   . GLY A 0 367 . -72.284 -25.753 112.574  1.00 33.76 367 A 1 
ATOM 2793 C CA  . GLY A 0 367 . -73.444 -26.480 111.997  1.00 33.76 367 A 1 
ATOM 2794 C C   . GLY A 0 367 . -74.733 -26.844 112.781  1.00 33.76 367 A 1 
ATOM 2795 O O   . GLY A 0 367 . -74.696 -27.519 113.802  1.00 33.76 367 A 1 
ATOM 2796 N N   . GLY A 0 368 . -75.889 -26.626 112.124  1.00 35.27 368 A 1 
ATOM 2797 C CA  . GLY A 0 368 . -77.117 -27.439 112.293  1.00 35.27 368 A 1 
ATOM 2798 C C   . GLY A 0 368 . -78.369 -26.699 112.795  1.00 35.27 368 A 1 
ATOM 2799 O O   . GLY A 0 368 . -78.555 -26.543 113.995  1.00 35.27 368 A 1 
ATOM 2800 N N   . GLY A 0 369 . -79.262 -26.280 111.886  1.00 39.69 369 A 1 
ATOM 2801 C CA  . GLY A 0 369 . -80.516 -25.575 112.222  1.00 39.69 369 A 1 
ATOM 2802 C C   . GLY A 0 369 . -81.745 -26.476 112.448  1.00 39.69 369 A 1 
ATOM 2803 O O   . GLY A 0 369 . -81.658 -27.701 112.367  1.00 39.69 369 A 1 
ATOM 2804 N N   . ALA A 0 370 . -82.917 -25.867 112.686  1.00 35.06 370 A 1 
ATOM 2805 C CA  . ALA A 0 370 . -84.204 -26.568 112.803  1.00 35.06 370 A 1 
ATOM 2806 C C   . ALA A 0 370 . -85.430 -25.674 112.494  1.00 35.06 370 A 1 
ATOM 2807 C CB  . ALA A 0 370 . -84.316 -27.151 114.222  1.00 35.06 370 A 1 
ATOM 2808 O O   . ALA A 0 370 . -85.340 -24.452 112.549  1.00 35.06 370 A 1 
ATOM 2809 N N   . ALA A 0 371 . -86.580 -26.338 112.281  1.00 34.44 371 A 1 
ATOM 2810 C CA  . ALA A 0 371 . -87.934 -25.832 111.975  1.00 34.44 371 A 1 
ATOM 2811 C C   . ALA A 0 371 . -88.209 -25.454 110.497  1.00 34.44 371 A 1 
ATOM 2812 C CB  . ALA A 0 371 . -88.354 -24.729 112.962  1.00 34.44 371 A 1 
ATOM 2813 O O   . ALA A 0 371 . -87.565 -24.580 109.940  1.00 34.44 371 A 1 
ATOM 2814 N N   . SER A 0 372 . -89.205 -26.036 109.812  1.00 37.76 372 A 1 
ATOM 2815 C CA  . SER A 0 372 . -90.076 -27.194 110.128  1.00 37.76 372 A 1 
ATOM 2816 C C   . SER A 0 372 . -90.605 -27.808 108.802  1.00 37.76 372 A 1 
ATOM 2817 C CB  . SER A 0 372 . -91.197 -26.741 111.074  1.00 37.76 372 A 1 
ATOM 2818 O O   . SER A 0 372 . -90.423 -27.183 107.765  1.00 37.76 372 A 1 
ATOM 2819 O OG  . SER A 0 372 . -92.178 -25.949 110.439  1.00 37.76 372 A 1 
ATOM 2820 N N   . ARG A 0 373 . -91.249 -28.985 108.700  1.00 34.56 373 A 1 
ATOM 2821 C CA  . ARG A 0 373 . -92.004 -29.828 109.657  1.00 34.56 373 A 1 
ATOM 2822 C C   . ARG A 0 373 . -92.193 -31.235 109.027  1.00 34.56 373 A 1 
ATOM 2823 C CB  . ARG A 0 373 . -93.387 -29.145 109.831  1.00 34.56 373 A 1 
ATOM 2824 O O   . ARG A 0 373 . -92.265 -31.304 107.808  1.00 34.56 373 A 1 
ATOM 2825 C CG  . ARG A 0 373 . -94.014 -29.157 111.236  1.00 34.56 373 A 1 
ATOM 2826 C CD  . ARG A 0 373 . -95.169 -28.132 111.285  1.00 34.56 373 A 1 
ATOM 2827 N NE  . ARG A 0 373 . -95.295 -27.462 112.597  1.00 34.56 373 A 1 
ATOM 2828 N NH1 . ARG A 0 373 . -96.778 -25.824 111.948  1.00 34.56 373 A 1 
ATOM 2829 N NH2 . ARG A 0 373 . -95.976 -25.815 114.024  1.00 34.56 373 A 1 
ATOM 2830 C CZ  . ARG A 0 373 . -96.012 -26.376 112.848  1.00 34.56 373 A 1 
ATOM 2831 N N   . TRP A 0 374 . -92.386 -32.289 109.839  1.00 31.48 374 A 1 
ATOM 2832 C CA  . TRP A 0 374 . -92.539 -33.724 109.455  1.00 31.48 374 A 1 
ATOM 2833 C C   . TRP A 0 374 . -91.288 -34.378 108.802  1.00 31.48 374 A 1 
ATOM 2834 C CB  . TRP A 0 374 . -93.768 -33.946 108.532  1.00 31.48 374 A 1 
ATOM 2835 O O   . TRP A 0 374 . -90.764 -33.841 107.839  1.00 31.48 374 A 1 
ATOM 2836 C CG  . TRP A 0 374 . -95.090 -33.305 108.871  1.00 31.48 374 A 1 
ATOM 2837 C CD1 . TRP A 0 374 . -95.434 -32.030 108.577  1.00 31.48 374 A 1 
ATOM 2838 C CD2 . TRP A 0 374 . -96.325 -33.930 109.352  1.00 31.48 374 A 1 
ATOM 2839 C CE2 . TRP A 0 374 . -97.345 -32.932 109.423  1.00 31.48 374 A 1 
ATOM 2840 C CE3 . TRP A 0 374 . -96.708 -35.252 109.670  1.00 31.48 374 A 1 
ATOM 2841 N NE1 . TRP A 0 374 . -96.740 -31.787 108.956  1.00 31.48 374 A 1 
ATOM 2842 C CH2 . TRP A 0 374 . -98.999 -34.541 110.150  1.00 31.48 374 A 1 
ATOM 2843 C CZ2 . TRP A 0 374 . -98.658 -33.217 109.829  1.00 31.48 374 A 1 
ATOM 2844 C CZ3 . TRP A 0 374 . -98.028 -35.554 110.060  1.00 31.48 374 A 1 
ATOM 2845 N N   . ALA A 0 375 . -90.772 -35.561 109.175  1.00 34.89 375 A 1 
ATOM 2846 C CA  . ALA A 0 375 . -90.752 -36.365 110.417  1.00 34.89 375 A 1 
ATOM 2847 C C   . ALA A 0 375 . -89.670 -37.481 110.244  1.00 34.89 375 A 1 
ATOM 2848 C CB  . ALA A 0 375 . -92.118 -37.034 110.644  1.00 34.89 375 A 1 
ATOM 2849 O O   . ALA A 0 375 . -89.456 -37.922 109.122  1.00 34.89 375 A 1 
ATOM 2850 N N   . GLY A 0 376 . -88.962 -38.025 111.248  1.00 34.68 376 A 1 
ATOM 2851 C CA  . GLY A 0 376 . -88.821 -37.634 112.659  1.00 34.68 376 A 1 
ATOM 2852 C C   . GLY A 0 376 . -88.718 -38.826 113.637  1.00 34.68 376 A 1 
ATOM 2853 O O   . GLY A 0 376 . -89.740 -39.200 114.202  1.00 34.68 376 A 1 
ATOM 2854 N N   . GLY A 0 377 . -87.525 -39.402 113.896  1.00 37.41 377 A 1 
ATOM 2855 C CA  . GLY A 0 377 . -87.392 -40.528 114.849  1.00 37.41 377 A 1 
ATOM 2856 C C   . GLY A 0 377 . -85.995 -40.865 115.422  1.00 37.41 377 A 1 
ATOM 2857 O O   . GLY A 0 377 . -85.226 -41.533 114.749  1.00 37.41 377 A 1 
ATOM 2858 N N   . GLN A 0 378 . -85.795 -40.544 116.720  1.00 40.81 378 A 1 
ATOM 2859 C CA  . GLN A 0 378 . -84.919 -41.208 117.737  1.00 40.81 378 A 1 
ATOM 2860 C C   . GLN A 0 378 . -83.364 -41.126 117.548  1.00 40.81 378 A 1 
ATOM 2861 C CB  . GLN A 0 378 . -85.440 -42.656 117.935  1.00 40.81 378 A 1 
ATOM 2862 O O   . GLN A 0 378 . -82.889 -41.222 116.429  1.00 40.81 378 A 1 
ATOM 2863 C CG  . GLN A 0 378 . -86.962 -42.733 118.215  1.00 40.81 378 A 1 
ATOM 2864 C CD  . GLN A 0 378 . -87.486 -44.136 118.525  1.00 40.81 378 A 1 
ATOM 2865 N NE2 . GLN A 0 378 . -88.787 -44.328 118.553  1.00 40.81 378 A 1 
ATOM 2866 O OE1 . GLN A 0 378 . -86.757 -45.071 118.803  1.00 40.81 378 A 1 
ATOM 2867 N N   . LYS A 0 379 . -82.477 -40.979 118.568  1.00 39.12 379 A 1 
ATOM 2868 C CA  . LYS A 0 379 . -82.580 -40.857 120.056  1.00 39.12 379 A 1 
ATOM 2869 C C   . LYS A 0 379 . -81.240 -40.343 120.710  1.00 39.12 379 A 1 
ATOM 2870 C CB  . LYS A 0 379 . -82.836 -42.282 120.623  1.00 39.12 379 A 1 
ATOM 2871 O O   . LYS A 0 379 . -80.213 -40.914 120.381  1.00 39.12 379 A 1 
ATOM 2872 C CG  . LYS A 0 379 . -84.046 -42.438 121.560  1.00 39.12 379 A 1 
ATOM 2873 C CD  . LYS A 0 379 . -84.026 -43.854 122.164  1.00 39.12 379 A 1 
ATOM 2874 C CE  . LYS A 0 379 . -85.064 -44.032 123.276  1.00 39.12 379 A 1 
ATOM 2875 N NZ  . LYS A 0 379 . -84.948 -45.375 123.902  1.00 39.12 379 A 1 
ATOM 2876 N N   . LEU A 0 380 . -81.296 -39.433 121.718  1.00 40.09 380 A 1 
ATOM 2877 C CA  . LEU A 0 380 . -80.322 -39.148 122.845  1.00 40.09 380 A 1 
ATOM 2878 C C   . LEU A 0 380 . -78.863 -38.646 122.546  1.00 40.09 380 A 1 
ATOM 2879 C CB  . LEU A 0 380 . -80.249 -40.410 123.742  1.00 40.09 380 A 1 
ATOM 2880 O O   . LEU A 0 380 . -78.229 -39.190 121.656  1.00 40.09 380 A 1 
ATOM 2881 C CG  . LEU A 0 380 . -81.587 -40.912 124.321  1.00 40.09 380 A 1 
ATOM 2882 C CD1 . LEU A 0 380 . -81.469 -42.351 124.825  1.00 40.09 380 A 1 
ATOM 2883 C CD2 . LEU A 0 380 . -82.079 -40.033 125.470  1.00 40.09 380 A 1 
ATOM 2884 N N   . GLY A 0 381 . -78.209 -37.708 123.285  1.00 38.83 381 A 1 
ATOM 2885 C CA  . GLY A 0 381 . -78.631 -36.719 124.325  1.00 38.83 381 A 1 
ATOM 2886 C C   . GLY A 0 381 . -77.477 -35.943 125.070  1.00 38.83 381 A 1 
ATOM 2887 O O   . GLY A 0 381 . -76.444 -36.552 125.328  1.00 38.83 381 A 1 
ATOM 2888 N N   . TYR A 0 382 . -77.713 -34.668 125.493  1.00 37.44 382 A 1 
ATOM 2889 C CA  . TYR A 0 382 . -76.877 -33.720 126.334  1.00 37.44 382 A 1 
ATOM 2890 C C   . TYR A 0 382 . -75.566 -33.142 125.710  1.00 37.44 382 A 1 
ATOM 2891 C CB  . TYR A 0 382 . -76.654 -34.325 127.732  1.00 37.44 382 A 1 
ATOM 2892 O O   . TYR A 0 382 . -75.136 -33.675 124.694  1.00 37.44 382 A 1 
ATOM 2893 C CG  . TYR A 0 382 . -77.945 -34.626 128.476  1.00 37.44 382 A 1 
ATOM 2894 C CD1 . TYR A 0 382 . -78.559 -33.619 129.246  1.00 37.44 382 A 1 
ATOM 2895 C CD2 . TYR A 0 382 . -78.542 -35.898 128.379  1.00 37.44 382 A 1 
ATOM 2896 C CE1 . TYR A 0 382 . -79.777 -33.873 129.905  1.00 37.44 382 A 1 
ATOM 2897 C CE2 . TYR A 0 382 . -79.767 -36.155 129.028  1.00 37.44 382 A 1 
ATOM 2898 O OH  . TYR A 0 382 . -81.567 -35.390 130.413  1.00 37.44 382 A 1 
ATOM 2899 C CZ  . TYR A 0 382 . -80.385 -35.142 129.790  1.00 37.44 382 A 1 
ATOM 2900 N N   . GLY A 0 383 . -74.868 -32.066 126.172  1.00 41.55 383 A 1 
ATOM 2901 C CA  . GLY A 0 383 . -74.981 -30.999 127.230  1.00 41.55 383 A 1 
ATOM 2902 C C   . GLY A 0 383 . -73.600 -30.259 127.413  1.00 41.55 383 A 1 
ATOM 2903 O O   . GLY A 0 383 . -72.639 -30.776 126.852  1.00 41.55 383 A 1 
ATOM 2904 N N   . GLN A 0 384 . -73.315 -29.133 128.122  1.00 38.85 384 A 1 
ATOM 2905 C CA  . GLN A 0 384 . -74.031 -28.012 128.810  1.00 38.85 384 A 1 
ATOM 2906 C C   . GLN A 0 384 . -73.029 -26.864 129.249  1.00 38.85 384 A 1 
ATOM 2907 C CB  . GLN A 0 384 . -74.720 -28.551 130.083  1.00 38.85 384 A 1 
ATOM 2908 O O   . GLN A 0 384 . -71.877 -27.185 129.507  1.00 38.85 384 A 1 
ATOM 2909 C CG  . GLN A 0 384 . -76.220 -28.808 129.886  1.00 38.85 384 A 1 
ATOM 2910 C CD  . GLN A 0 384 . -76.802 -29.637 131.024  1.00 38.85 384 A 1 
ATOM 2911 N NE2 . GLN A 0 384 . -77.004 -29.066 132.187  1.00 38.85 384 A 1 
ATOM 2912 O OE1 . GLN A 0 384 . -77.080 -30.818 130.868  1.00 38.85 384 A 1 
ATOM 2913 N N   . GLU A 0 385 . -73.491 -25.590 129.372  1.00 39.39 385 A 1 
ATOM 2914 C CA  . GLU A 0 385 . -73.043 -24.409 130.222  1.00 39.39 385 A 1 
ATOM 2915 C C   . GLU A 0 385 . -71.570 -23.848 130.284  1.00 39.39 385 A 1 
ATOM 2916 C CB  . GLU A 0 385 . -73.557 -24.676 131.655  1.00 39.39 385 A 1 
ATOM 2917 O O   . GLU A 0 385 . -70.620 -24.608 130.145  1.00 39.39 385 A 1 
ATOM 2918 C CG  . GLU A 0 385 . -75.092 -24.568 131.757  1.00 39.39 385 A 1 
ATOM 2919 C CD  . GLU A 0 385 . -75.708 -25.622 132.688  1.00 39.39 385 A 1 
ATOM 2920 O OE1 . GLU A 0 385 . -76.614 -26.345 132.207  1.00 39.39 385 A 1 
ATOM 2921 O OE2 . GLU A 0 385 . -75.278 -25.739 133.854  1.00 39.39 385 A 1 
ATOM 2922 N N   . SER A 0 386 . -71.257 -22.554 130.591  1.00 39.59 386 A 1 
ATOM 2923 C CA  . SER A 0 386 . -71.925 -21.216 130.430  1.00 39.59 386 A 1 
ATOM 2924 C C   . SER A 0 386 . -70.984 -19.983 130.736  1.00 39.59 386 A 1 
ATOM 2925 C CB  . SER A 0 386 . -73.183 -21.073 131.310  1.00 39.59 386 A 1 
ATOM 2926 O O   . SER A 0 386 . -69.919 -20.164 131.315  1.00 39.59 386 A 1 
ATOM 2927 O OG  . SER A 0 386 . -72.895 -20.947 132.683  1.00 39.59 386 A 1 
ATOM 2928 N N   . ASP A 0 387 . -71.415 -18.744 130.377  1.00 41.30 387 A 1 
ATOM 2929 C CA  . ASP A 0 387 . -71.120 -17.388 130.970  1.00 41.30 387 A 1 
ATOM 2930 C C   . ASP A 0 387 . -69.693 -16.730 130.999  1.00 41.30 387 A 1 
ATOM 2931 C CB  . ASP A 0 387 . -71.758 -17.369 132.373  1.00 41.30 387 A 1 
ATOM 2932 O O   . ASP A 0 387 . -68.682 -17.419 131.008  1.00 41.30 387 A 1 
ATOM 2933 C CG  . ASP A 0 387 . -73.271 -17.587 132.293  1.00 41.30 387 A 1 
ATOM 2934 O OD1 . ASP A 0 387 . -73.905 -16.904 131.456  1.00 41.30 387 A 1 
ATOM 2935 O OD2 . ASP A 0 387 . -73.773 -18.473 133.019  1.00 41.30 387 A 1 
ATOM 2936 N N   . ALA A 0 388 . -69.478 -15.387 131.090  1.00 41.10 388 A 1 
ATOM 2937 C CA  . ALA A 0 388 . -70.247 -14.166 130.705  1.00 41.10 388 A 1 
ATOM 2938 C C   . ALA A 0 388 . -69.438 -12.820 130.859  1.00 41.10 388 A 1 
ATOM 2939 C CB  . ALA A 0 388 . -71.506 -14.019 131.576  1.00 41.10 388 A 1 
ATOM 2940 O O   . ALA A 0 388 . -68.578 -12.722 131.726  1.00 41.10 388 A 1 
ATOM 2941 N N   . ALA A 0 389 . -69.840 -11.752 130.124  1.00 40.78 389 A 1 
ATOM 2942 C CA  . ALA A 0 389 . -69.761 -10.288 130.450  1.00 40.78 389 A 1 
ATOM 2943 C C   . ALA A 0 389 . -68.389 -9.538  130.639  1.00 40.78 389 A 1 
ATOM 2944 C CB  . ALA A 0 389 . -70.682 -10.088 131.669  1.00 40.78 389 A 1 
ATOM 2945 O O   . ALA A 0 389 . -67.383 -10.148 130.957  1.00 40.78 389 A 1 
ATOM 2946 N N   . SER A 0 390 . -68.249 -8.186  130.562  1.00 39.32 390 A 1 
ATOM 2947 C CA  . SER A 0 390 . -68.931 -7.095  129.796  1.00 39.32 390 A 1 
ATOM 2948 C C   . SER A 0 390 . -68.240 -5.695  129.964  1.00 39.32 390 A 1 
ATOM 2949 C CB  . SER A 0 390 . -70.394 -6.914  130.233  1.00 39.32 390 A 1 
ATOM 2950 O O   . SER A 0 390 . -67.525 -5.499  130.942  1.00 39.32 390 A 1 
ATOM 2951 O OG  . SER A 0 390 . -70.483 -6.483  131.579  1.00 39.32 390 A 1 
ATOM 2952 N N   . ARG A 0 391 . -68.596 -4.703  129.107  1.00 40.15 391 A 1 
ATOM 2953 C CA  . ARG A 0 391 . -68.467 -3.205  129.231  1.00 40.15 391 A 1 
ATOM 2954 C C   . ARG A 0 391 . -67.095 -2.507  129.008  1.00 40.15 391 A 1 
ATOM 2955 C CB  . ARG A 0 391 . -69.015 -2.726  130.597  1.00 40.15 391 A 1 
ATOM 2956 O O   . ARG A 0 391 . -66.065 -3.137  129.179  1.00 40.15 391 A 1 
ATOM 2957 C CG  . ARG A 0 391 . -70.479 -3.066  130.898  1.00 40.15 391 A 1 
ATOM 2958 C CD  . ARG A 0 391 . -70.739 -2.903  132.401  1.00 40.15 391 A 1 
ATOM 2959 N NE  . ARG A 0 391 . -72.077 -3.395  132.776  1.00 40.15 391 A 1 
ATOM 2960 N NH1 . ARG A 0 391 . -72.179 -2.462  134.873  1.00 40.15 391 A 1 
ATOM 2961 N NH2 . ARG A 0 391 . -73.887 -3.686  134.124  1.00 40.15 391 A 1 
ATOM 2962 C CZ  . ARG A 0 391 . -72.705 -3.178  133.917  1.00 40.15 391 A 1 
ATOM 2963 N N   . GLN A 0 392 . -66.988 -1.177  128.763  1.00 38.97 392 A 1 
ATOM 2964 C CA  . GLN A 0 392 . -67.736 -0.223  127.886  1.00 38.97 392 A 1 
ATOM 2965 C C   . GLN A 0 392 . -67.101 1.206   127.901  1.00 38.97 392 A 1 
ATOM 2966 C CB  . GLN A 0 392 . -69.220 -0.046  128.296  1.00 38.97 392 A 1 
ATOM 2967 O O   . GLN A 0 392 . -67.105 1.851   128.943  1.00 38.97 392 A 1 
ATOM 2968 C CG  . GLN A 0 392 . -70.017 0.912   127.386  1.00 38.97 392 A 1 
ATOM 2969 C CD  . GLN A 0 392 . -71.522 0.873   127.662  1.00 38.97 392 A 1 
ATOM 2970 N NE2 . GLN A 0 392 . -72.326 1.547   126.871  1.00 38.97 392 A 1 
ATOM 2971 O OE1 . GLN A 0 392 . -72.008 0.231   128.578  1.00 38.97 392 A 1 
ATOM 2972 N N   . GLY A 0 393 . -66.717 1.759   126.734  1.00 36.89 393 A 1 
ATOM 2973 C CA  . GLY A 0 393 . -66.525 3.216   126.487  1.00 36.89 393 A 1 
ATOM 2974 C C   . GLY A 0 393 . -65.259 3.906   127.060  1.00 36.89 393 A 1 
ATOM 2975 O O   . GLY A 0 393 . -64.570 3.337   127.892  1.00 36.89 393 A 1 
ATOM 2976 N N   . ALA A 0 394 . -64.890 5.139   126.660  1.00 35.11 394 A 1 
ATOM 2977 C CA  . ALA A 0 394 . -65.303 5.932   125.486  1.00 35.11 394 A 1 
ATOM 2978 C C   . ALA A 0 394 . -64.314 7.091   125.149  1.00 35.11 394 A 1 
ATOM 2979 C CB  . ALA A 0 394 . -66.695 6.538   125.733  1.00 35.11 394 A 1 
ATOM 2980 O O   . ALA A 0 394 . -63.856 7.788   126.043  1.00 35.11 394 A 1 
ATOM 2981 N N   . LYS A 0 395 . -64.083 7.323   123.841  1.00 33.46 395 A 1 
ATOM 2982 C CA  . LYS A 0 395 . -63.633 8.558   123.133  1.00 33.46 395 A 1 
ATOM 2983 C C   . LYS A 0 395 . -62.565 9.496   123.759  1.00 33.46 395 A 1 
ATOM 2984 C CB  . LYS A 0 395 . -64.869 9.413   122.776  1.00 33.46 395 A 1 
ATOM 2985 O O   . LYS A 0 395 . -62.856 10.271  124.661  1.00 33.46 395 A 1 
ATOM 2986 C CG  . LYS A 0 395 . -65.876 8.711   121.850  1.00 33.46 395 A 1 
ATOM 2987 C CD  . LYS A 0 395 . -67.022 9.659   121.462  1.00 33.46 395 A 1 
ATOM 2988 C CE  . LYS A 0 395 . -68.017 8.942   120.539  1.00 33.46 395 A 1 
ATOM 2989 N NZ  . LYS A 0 395 . -69.136 9.829   120.128  1.00 33.46 395 A 1 
ATOM 2990 N N   . GLY A 0 396 . -61.420 9.623   123.072  1.00 36.38 396 A 1 
ATOM 2991 C CA  . GLY A 0 396 . -60.493 10.770  123.152  1.00 36.38 396 A 1 
ATOM 2992 C C   . GLY A 0 396 . -59.563 10.833  121.924  1.00 36.38 396 A 1 
ATOM 2993 O O   . GLY A 0 396 . -59.076 9.796   121.487  1.00 36.38 396 A 1 
ATOM 2994 N N   . TYR A 0 397 . -59.352 12.014  121.326  1.00 30.50 397 A 1 
ATOM 2995 C CA  . TYR A 0 397 . -58.501 12.202  120.129  1.00 30.50 397 A 1 
ATOM 2996 C C   . TYR A 0 397 . -57.014 12.379  120.500  1.00 30.50 397 A 1 
ATOM 2997 C CB  . TYR A 0 397 . -58.965 13.445  119.339  1.00 30.50 397 A 1 
ATOM 2998 O O   . TYR A 0 397 . -56.719 13.102  121.449  1.00 30.50 397 A 1 
ATOM 2999 C CG  . TYR A 0 397 . -60.041 13.235  118.285  1.00 30.50 397 A 1 
ATOM 3000 C CD1 . TYR A 0 397 . -59.695 13.267  116.917  1.00 30.50 397 A 1 
ATOM 3001 C CD2 . TYR A 0 397 . -61.392 13.094  118.659  1.00 30.50 397 A 1 
ATOM 3002 C CE1 . TYR A 0 397 . -60.691 13.164  115.925  1.00 30.50 397 A 1 
ATOM 3003 C CE2 . TYR A 0 397 . -62.391 12.988  117.671  1.00 30.50 397 A 1 
ATOM 3004 O OH  . TYR A 0 397 . -63.018 12.944  115.360  1.00 30.50 397 A 1 
ATOM 3005 C CZ  . TYR A 0 397 . -62.044 13.029  116.303  1.00 30.50 397 A 1 
ATOM 3006 N N   . GLY A 0 398 . -56.072 11.823  119.717  1.00 32.80 398 A 1 
ATOM 3007 C CA  . GLY A 0 398 . -54.633 11.999  119.993  1.00 32.80 398 A 1 
ATOM 3008 C C   . GLY A 0 398 . -53.628 11.386  119.000  1.00 32.80 398 A 1 
ATOM 3009 O O   . GLY A 0 398 . -52.990 10.396  119.312  1.00 32.80 398 A 1 
ATOM 3010 N N   . SER A 0 399 . -53.478 12.001  117.822  1.00 30.40 399 A 1 
ATOM 3011 C CA  . SER A 0 399 . -52.242 12.116  117.006  1.00 30.40 399 A 1 
ATOM 3012 C C   . SER A 0 399 . -51.029 11.167  117.232  1.00 30.40 399 A 1 
ATOM 3013 C CB  . SER A 0 399 . -51.751 13.558  117.220  1.00 30.40 399 A 1 
ATOM 3014 O O   . SER A 0 399 . -50.241 11.414  118.139  1.00 30.40 399 A 1 
ATOM 3015 O OG  . SER A 0 399 . -50.594 13.847  116.469  1.00 30.40 399 A 1 
ATOM 3016 N N   . MET A 0 400 . -50.729 10.325  116.221  1.00 29.24 400 A 1 
ATOM 3017 C CA  . MET A 0 400 . -49.387 9.768   115.882  1.00 29.24 400 A 1 
ATOM 3018 C C   . MET A 0 400 . -48.778 8.764   116.911  1.00 29.24 400 A 1 
ATOM 3019 C CB  . MET A 0 400 . -48.443 10.934  115.503  1.00 29.24 400 A 1 
ATOM 3020 O O   . MET A 0 400 . -49.185 8.726   118.059  1.00 29.24 400 A 1 
ATOM 3021 C CG  . MET A 0 400 . -48.971 11.827  114.367  1.00 29.24 400 A 1 
ATOM 3022 S SD  . MET A 0 400 . -47.954 13.295  114.043  1.00 29.24 400 A 1 
ATOM 3023 C CE  . MET A 0 400 . -48.936 14.075  112.736  1.00 29.24 400 A 1 
ATOM 3024 N N   . THR A 0 401 . -47.843 7.856   116.583  1.00 28.46 401 A 1 
ATOM 3025 C CA  . THR A 0 401 . -46.968 7.716   115.397  1.00 28.46 401 A 1 
ATOM 3026 C C   . THR A 0 401 . -46.630 6.234   115.118  1.00 28.46 401 A 1 
ATOM 3027 C CB  . THR A 0 401 . -45.603 8.421   115.615  1.00 28.46 401 A 1 
ATOM 3028 O O   . THR A 0 401 . -46.555 5.449   116.049  1.00 28.46 401 A 1 
ATOM 3029 C CG2 . THR A 0 401 . -45.050 9.037   114.327  1.00 28.46 401 A 1 
ATOM 3030 O OG1 . THR A 0 401 . -45.681 9.485   116.534  1.00 28.46 401 A 1 
ATOM 3031 N N   . TRP A 0 402 . -46.384 5.910   113.843  1.00 26.47 402 A 1 
ATOM 3032 C CA  . TRP A 0 402 . -45.456 4.900   113.279  1.00 26.47 402 A 1 
ATOM 3033 C C   . TRP A 0 402 . -45.202 3.497   113.905  1.00 26.47 402 A 1 
ATOM 3034 C CB  . TRP A 0 402 . -44.113 5.601   112.986  1.00 26.47 402 A 1 
ATOM 3035 O O   . TRP A 0 402 . -44.770 3.358   115.038  1.00 26.47 402 A 1 
ATOM 3036 C CG  . TRP A 0 402 . -43.997 6.205   111.612  1.00 26.47 402 A 1 
ATOM 3037 C CD1 . TRP A 0 402 . -45.001 6.756   110.886  1.00 26.47 402 A 1 
ATOM 3038 C CD2 . TRP A 0 402 . -42.827 6.231   110.733  1.00 26.47 402 A 1 
ATOM 3039 C CE2 . TRP A 0 402 . -43.237 6.686   109.445  1.00 26.47 402 A 1 
ATOM 3040 C CE3 . TRP A 0 402 . -41.467 5.886   110.877  1.00 26.47 402 A 1 
ATOM 3041 N NE1 . TRP A 0 402 . -44.552 7.053   109.616  1.00 26.47 402 A 1 
ATOM 3042 C CH2 . TRP A 0 402 . -41.045 6.290   108.503  1.00 26.47 402 A 1 
ATOM 3043 C CZ2 . TRP A 0 402 . -42.377 6.704   108.338  1.00 26.47 402 A 1 
ATOM 3044 C CZ3 . TRP A 0 402 . -40.588 5.903   109.776  1.00 26.47 402 A 1 
ATOM 3045 N N   . GLN A 0 403 . -45.214 2.512   112.984  1.00 30.28 403 A 1 
ATOM 3046 C CA  . GLN A 0 403 . -44.391 1.281   112.912  1.00 30.28 403 A 1 
ATOM 3047 C C   . GLN A 0 403 . -44.694 0.051   113.797  1.00 30.28 403 A 1 
ATOM 3048 C CB  . GLN A 0 403 . -42.892 1.622   113.015  1.00 30.28 403 A 1 
ATOM 3049 O O   . GLN A 0 403 . -44.829 0.130   115.009  1.00 30.28 403 A 1 
ATOM 3050 C CG  . GLN A 0 403 . -42.336 2.397   111.812  1.00 30.28 403 A 1 
ATOM 3051 C CD  . GLN A 0 403 . -40.934 2.930   112.099  1.00 30.28 403 A 1 
ATOM 3052 N NE2 . GLN A 0 403 . -39.994 2.786   111.193  1.00 30.28 403 A 1 
ATOM 3053 O OE1 . GLN A 0 403 . -40.653 3.509   113.133  1.00 30.28 403 A 1 
ATOM 3054 N N   . GLY A 0 404 . -44.582 -1.123  113.151  1.00 27.03 404 A 1 
ATOM 3055 C CA  . GLY A 0 404 . -43.954 -2.313  113.744  1.00 27.03 404 A 1 
ATOM 3056 C C   . GLY A 0 404 . -44.859 -3.471  114.185  1.00 27.03 404 A 1 
ATOM 3057 O O   . GLY A 0 404 . -45.205 -3.540  115.355  1.00 27.03 404 A 1 
ATOM 3058 N N   . ALA A 0 405 . -45.128 -4.428  113.281  1.00 29.90 405 A 1 
ATOM 3059 C CA  . ALA A 0 405 . -45.078 -5.886  113.538  1.00 29.90 405 A 1 
ATOM 3060 C C   . ALA A 0 405 . -45.540 -6.685  112.299  1.00 29.90 405 A 1 
ATOM 3061 C CB  . ALA A 0 405 . -45.930 -6.311  114.744  1.00 29.90 405 A 1 
ATOM 3062 O O   . ALA A 0 405 . -46.704 -6.636  111.909  1.00 29.90 405 A 1 
ATOM 3063 N N   . SER A 0 406 . -44.628 -7.434  111.684  1.00 30.88 406 A 1 
ATOM 3064 C CA  . SER A 0 406 . -44.905 -8.426  110.635  1.00 30.88 406 A 1 
ATOM 3065 C C   . SER A 0 406 . -45.285 -9.794  111.227  1.00 30.88 406 A 1 
ATOM 3066 C CB  . SER A 0 406 . -43.646 -8.582  109.771  1.00 30.88 406 A 1 
ATOM 3067 O O   . SER A 0 406 . -44.833 -10.136 112.318  1.00 30.88 406 A 1 
ATOM 3068 O OG  . SER A 0 406 . -42.490 -8.702  110.588  1.00 30.88 406 A 1 
ATOM 3069 N N   . GLY A 0 407 . -46.031 -10.625 110.485  1.00 30.07 407 A 1 
ATOM 3070 C CA  . GLY A 0 407 . -46.167 -12.056 110.803  1.00 30.07 407 A 1 
ATOM 3071 C C   . GLY A 0 407 . -47.213 -12.819 109.975  1.00 30.07 407 A 1 
ATOM 3072 O O   . GLY A 0 407 . -48.365 -12.414 109.969  1.00 30.07 407 A 1 
ATOM 3073 N N   . ALA A 0 408 . -46.793 -13.928 109.338  1.00 40.10 408 A 1 
ATOM 3074 C CA  . ALA A 0 408 . -47.597 -15.007 108.715  1.00 40.10 408 A 1 
ATOM 3075 C C   . ALA A 0 408 . -48.739 -14.577 107.747  1.00 40.10 408 A 1 
ATOM 3076 C CB  . ALA A 0 408 . -48.100 -15.920 109.840  1.00 40.10 408 A 1 
ATOM 3077 O O   . ALA A 0 408 . -49.792 -14.139 108.189  1.00 40.10 408 A 1 
ATOM 3078 N N   . GLN A 0 409 . -48.668 -14.661 106.409  1.00 37.46 409 A 1 
ATOM 3079 C CA  . GLN A 0 409 . -47.905 -15.490 105.447  1.00 37.46 409 A 1 
ATOM 3080 C C   . GLN A 0 409 . -48.367 -16.958 105.301  1.00 37.46 409 A 1 
ATOM 3081 C CB  . GLN A 0 409 . -46.374 -15.352 105.578  1.00 37.46 409 A 1 
ATOM 3082 O O   . GLN A 0 409 . -47.811 -17.842 105.942  1.00 37.46 409 A 1 
ATOM 3083 C CG  . GLN A 0 409 . -45.630 -15.827 104.316  1.00 37.46 409 A 1 
ATOM 3084 C CD  . GLN A 0 409 . -44.114 -15.871 104.505  1.00 37.46 409 A 1 
ATOM 3085 N NE2 . GLN A 0 409 . -43.364 -16.231 103.487  1.00 37.46 409 A 1 
ATOM 3086 O OE1 . GLN A 0 409 . -43.568 -15.586 105.557  1.00 37.46 409 A 1 
ATOM 3087 N N   . GLN A 0 410 . -49.322 -17.195 104.386  1.00 40.29 410 A 1 
ATOM 3088 C CA  . GLN A 0 410 . -49.632 -18.444 103.647  1.00 40.29 410 A 1 
ATOM 3089 C C   . GLN A 0 410 . -50.861 -18.172 102.746  1.00 40.29 410 A 1 
ATOM 3090 C CB  . GLN A 0 410 . -50.018 -19.585 104.621  1.00 40.29 410 A 1 
ATOM 3091 O O   . GLN A 0 410 . -51.786 -17.518 103.210  1.00 40.29 410 A 1 
ATOM 3092 C CG  . GLN A 0 410 . -48.887 -20.594 104.887  1.00 40.29 410 A 1 
ATOM 3093 C CD  . GLN A 0 410 . -49.132 -21.443 106.137  1.00 40.29 410 A 1 
ATOM 3094 N NE2 . GLN A 0 410 . -48.101 -22.003 106.730  1.00 40.29 410 A 1 
ATOM 3095 O OE1 . GLN A 0 410 . -50.241 -21.644 106.600  1.00 40.29 410 A 1 
ATOM 3096 N N   . ALA A 0 411 . -51.024 -18.661 101.513  1.00 38.81 411 A 1 
ATOM 3097 C CA  . ALA A 0 411 . -50.130 -18.953 100.382  1.00 38.81 411 A 1 
ATOM 3098 C C   . ALA A 0 411 . -51.046 -19.009 99.125   1.00 38.81 411 A 1 
ATOM 3099 C CB  . ALA A 0 411 . -49.395 -20.286 100.583  1.00 38.81 411 A 1 
ATOM 3100 O O   . ALA A 0 411 . -52.218 -19.358 99.259   1.00 38.81 411 A 1 
ATOM 3101 N N   . ALA A 0 412 . -50.579 -18.634 97.929   1.00 36.28 412 A 1 
ATOM 3102 C CA  . ALA A 0 412 . -51.470 -18.414 96.776   1.00 36.28 412 A 1 
ATOM 3103 C C   . ALA A 0 412 . -51.683 -19.649 95.873   1.00 36.28 412 A 1 
ATOM 3104 C CB  . ALA A 0 412 . -50.943 -17.220 95.969   1.00 36.28 412 A 1 
ATOM 3105 O O   . ALA A 0 412 . -50.771 -20.447 95.672   1.00 36.28 412 A 1 
ATOM 3106 N N   . GLN A 0 413 . -52.861 -19.723 95.244   1.00 39.01 413 A 1 
ATOM 3107 C CA  . GLN A 0 413 . -53.093 -20.397 93.960   1.00 39.01 413 A 1 
ATOM 3108 C C   . GLN A 0 413 . -53.977 -19.488 93.095   1.00 39.01 413 A 1 
ATOM 3109 C CB  . GLN A 0 413 . -53.757 -21.775 94.134   1.00 39.01 413 A 1 
ATOM 3110 O O   . GLN A 0 413 . -54.994 -18.992 93.578   1.00 39.01 413 A 1 
ATOM 3111 C CG  . GLN A 0 413 . -52.774 -22.844 94.634   1.00 39.01 413 A 1 
ATOM 3112 C CD  . GLN A 0 413 . -53.330 -24.264 94.535   1.00 39.01 413 A 1 
ATOM 3113 N NE2 . GLN A 0 413 . -52.476 -25.255 94.395   1.00 39.01 413 A 1 
ATOM 3114 O OE1 . GLN A 0 413 . -54.522 -24.525 94.583   1.00 39.01 413 A 1 
ATOM 3115 N N   . GLY A 0 414 . -53.576 -19.254 91.845   1.00 35.42 414 A 1 
ATOM 3116 C CA  . GLY A 0 414 . -54.318 -18.457 90.865   1.00 35.42 414 A 1 
ATOM 3117 C C   . GLY A 0 414 . -54.614 -19.264 89.602   1.00 35.42 414 A 1 
ATOM 3118 O O   . GLY A 0 414 . -53.913 -20.233 89.310   1.00 35.42 414 A 1 
ATOM 3119 N N   . SER A 0 415 . -55.667 -18.880 88.881   1.00 28.73 415 A 1 
ATOM 3120 C CA  . SER A 0 415 . -56.050 -19.422 87.568   1.00 28.73 415 A 1 
ATOM 3121 C C   . SER A 0 415 . -56.922 -18.372 86.867   1.00 28.73 415 A 1 
ATOM 3122 C CB  . SER A 0 415 . -56.820 -20.754 87.699   1.00 28.73 415 A 1 
ATOM 3123 O O   . SER A 0 415 . -58.139 -18.392 87.029   1.00 28.73 415 A 1 
ATOM 3124 O OG  . SER A 0 415 . -56.143 -21.683 88.535   1.00 28.73 415 A 1 
ATOM 3125 N N   . TYR A 0 416 . -56.276 -17.398 86.221   1.00 36.83 416 A 1 
ATOM 3126 C CA  . TYR A 0 416 . -56.896 -16.354 85.391   1.00 36.83 416 A 1 
ATOM 3127 C C   . TYR A 0 416 . -55.939 -16.014 84.240   1.00 36.83 416 A 1 
ATOM 3128 C CB  . TYR A 0 416 . -57.275 -15.100 86.202   1.00 36.83 416 A 1 
ATOM 3129 O O   . TYR A 0 416 . -55.275 -14.981 84.233   1.00 36.83 416 A 1 
ATOM 3130 C CG  . TYR A 0 416 . -58.353 -15.288 87.255   1.00 36.83 416 A 1 
ATOM 3131 C CD1 . TYR A 0 416 . -59.634 -15.750 86.889   1.00 36.83 416 A 1 
ATOM 3132 C CD2 . TYR A 0 416 . -58.075 -14.991 88.603   1.00 36.83 416 A 1 
ATOM 3133 C CE1 . TYR A 0 416 . -60.620 -15.958 87.872   1.00 36.83 416 A 1 
ATOM 3134 C CE2 . TYR A 0 416 . -59.061 -15.184 89.589   1.00 36.83 416 A 1 
ATOM 3135 O OH  . TYR A 0 416 . -61.276 -15.882 90.182   1.00 36.83 416 A 1 
ATOM 3136 C CZ  . TYR A 0 416 . -60.333 -15.680 89.223   1.00 36.83 416 A 1 
ATOM 3137 N N   . ASP A 0 417 . -55.837 -16.971 83.334   1.00 31.11 417 A 1 
ATOM 3138 C CA  . ASP A 0 417 . -55.375 -16.883 81.950   1.00 31.11 417 A 1 
ATOM 3139 C C   . ASP A 0 417 . -56.508 -16.315 81.069   1.00 31.11 417 A 1 
ATOM 3140 C CB  . ASP A 0 417 . -54.942 -18.298 81.477   1.00 31.11 417 A 1 
ATOM 3141 O O   . ASP A 0 417 . -57.680 -16.452 81.423   1.00 31.11 417 A 1 
ATOM 3142 C CG  . ASP A 0 417 . -55.509 -19.495 82.287   1.00 31.11 417 A 1 
ATOM 3143 O OD1 . ASP A 0 417 . -56.687 -19.453 82.724   1.00 31.11 417 A 1 
ATOM 3144 O OD2 . ASP A 0 417 . -54.716 -20.405 82.622   1.00 31.11 417 A 1 
ATOM 3145 N N   . ASN A 0 418 . -56.168 -15.641 79.963   1.00 37.40 418 A 1 
ATOM 3146 C CA  . ASN A 0 418 . -57.020 -15.304 78.799   1.00 37.40 418 A 1 
ATOM 3147 C C   . ASN A 0 418 . -56.109 -14.511 77.835   1.00 37.40 418 A 1 
ATOM 3148 C CB  . ASN A 0 418 . -58.296 -14.498 79.185   1.00 37.40 418 A 1 
ATOM 3149 O O   . ASN A 0 418 . -56.074 -13.278 77.870   1.00 37.40 418 A 1 
ATOM 3150 C CG  . ASN A 0 418 . -59.594 -15.287 79.037   1.00 37.40 418 A 1 
ATOM 3151 N ND2 . ASN A 0 418 . -59.941 -16.123 79.979   1.00 37.40 418 A 1 
ATOM 3152 O OD1 . ASN A 0 418 . -60.360 -15.134 78.098   1.00 37.40 418 A 1 
ATOM 3153 N N   . ASP A 0 419 . -55.273 -15.219 77.075   1.00 40.51 419 A 1 
ATOM 3154 C CA  . ASP A 0 419 . -54.002 -14.651 76.614   1.00 40.51 419 A 1 
ATOM 3155 C C   . ASP A 0 419 . -54.085 -13.853 75.299   1.00 40.51 419 A 1 
ATOM 3156 C CB  . ASP A 0 419 . -52.892 -15.717 76.616   1.00 40.51 419 A 1 
ATOM 3157 O O   . ASP A 0 419 . -54.334 -14.354 74.204   1.00 40.51 419 A 1 
ATOM 3158 C CG  . ASP A 0 419 . -52.398 -16.092 78.027   1.00 40.51 419 A 1 
ATOM 3159 O OD1 . ASP A 0 419 . -52.843 -15.462 79.019   1.00 40.51 419 A 1 
ATOM 3160 O OD2 . ASP A 0 419 . -51.542 -17.000 78.110   1.00 40.51 419 A 1 
ATOM 3161 N N   . GLU A 0 420 . -53.784 -12.565 75.444   1.00 37.93 420 A 1 
ATOM 3162 C CA  . GLU A 0 420 . -53.528 -11.568 74.407   1.00 37.93 420 A 1 
ATOM 3163 C C   . GLU A 0 420 . -52.452 -12.014 73.394   1.00 37.93 420 A 1 
ATOM 3164 C CB  . GLU A 0 420 . -53.047 -10.324 75.185   1.00 37.93 420 A 1 
ATOM 3165 O O   . GLU A 0 420 . -51.280 -12.161 73.748   1.00 37.93 420 A 1 
ATOM 3166 C CG  . GLU A 0 420 . -52.533 -9.122  74.377   1.00 37.93 420 A 1 
ATOM 3167 C CD  . GLU A 0 420 . -51.578 -8.272  75.236   1.00 37.93 420 A 1 
ATOM 3168 O OE1 . GLU A 0 420 . -52.020 -7.806  76.310   1.00 37.93 420 A 1 
ATOM 3169 O OE2 . GLU A 0 420 . -50.409 -8.071  74.793   1.00 37.93 420 A 1 
ATOM 3170 N N   . TRP A 0 421 . -52.787 -12.082 72.097   1.00 50.11 421 A 1 
ATOM 3171 C CA  . TRP A 0 421 . -51.770 -12.028 71.038   1.00 50.11 421 A 1 
ATOM 3172 C C   . TRP A 0 421 . -52.138 -11.099 69.874   1.00 50.11 421 A 1 
ATOM 3173 C CB  . TRP A 0 421 . -51.322 -13.430 70.583   1.00 50.11 421 A 1 
ATOM 3174 O O   . TRP A 0 421 . -52.930 -11.421 68.996   1.00 50.11 421 A 1 
ATOM 3175 C CG  . TRP A 0 421 . -52.325 -14.359 69.962   1.00 50.11 421 A 1 
ATOM 3176 C CD1 . TRP A 0 421 . -53.080 -15.247 70.647   1.00 50.11 421 A 1 
ATOM 3177 C CD2 . TRP A 0 421 . -52.694 -14.533 68.555   1.00 50.11 421 A 1 
ATOM 3178 C CE2 . TRP A 0 421 . -53.647 -15.592 68.466   1.00 50.11 421 A 1 
ATOM 3179 C CE3 . TRP A 0 421 . -52.360 -13.879 67.345   1.00 50.11 421 A 1 
ATOM 3180 N NE1 . TRP A 0 421 . -53.850 -15.985 69.770   1.00 50.11 421 A 1 
ATOM 3181 C CH2 . TRP A 0 421 . -53.885 -15.296 66.075   1.00 50.11 421 A 1 
ATOM 3182 C CZ2 . TRP A 0 421 . -54.213 -15.993 67.247   1.00 50.11 421 A 1 
ATOM 3183 C CZ3 . TRP A 0 421 . -52.956 -14.242 66.121   1.00 50.11 421 A 1 
ATOM 3184 N N   . ALA A 0 422 . -51.452 -9.958  69.804   1.00 46.17 422 A 1 
ATOM 3185 C CA  . ALA A 0 422 . -51.270 -9.227  68.555   1.00 46.17 422 A 1 
ATOM 3186 C C   . ALA A 0 422 . -50.024 -9.782  67.841   1.00 46.17 422 A 1 
ATOM 3187 C CB  . ALA A 0 422 . -51.163 -7.727  68.863   1.00 46.17 422 A 1 
ATOM 3188 O O   . ALA A 0 422 . -48.908 -9.613  68.337   1.00 46.17 422 A 1 
ATOM 3189 N N   . LYS A 0 423 . -50.199 -10.447 66.691   1.00 48.94 423 A 1 
ATOM 3190 C CA  . LYS A 0 423 . -49.091 -10.830 65.795   1.00 48.94 423 A 1 
ATOM 3191 C C   . LYS A 0 423 . -48.946 -9.767  64.710   1.00 48.94 423 A 1 
ATOM 3192 C CB  . LYS A 0 423 . -49.318 -12.219 65.172   1.00 48.94 423 A 1 
ATOM 3193 O O   . LYS A 0 423 . -49.915 -9.451  64.030   1.00 48.94 423 A 1 
ATOM 3194 C CG  . LYS A 0 423 . -49.051 -13.374 66.154   1.00 48.94 423 A 1 
ATOM 3195 C CD  . LYS A 0 423 . -49.533 -14.715 65.570   1.00 48.94 423 A 1 
ATOM 3196 C CE  . LYS A 0 423 . -49.730 -15.771 66.671   1.00 48.94 423 A 1 
ATOM 3197 N NZ  . LYS A 0 423 . -50.938 -16.604 66.427   1.00 48.94 423 A 1 
ATOM 3198 N N   . GLN A 0 424 . -47.738 -9.239  64.547   1.00 55.94 424 A 1 
ATOM 3199 C CA  . GLN A 0 424 . -47.403 -8.339  63.446   1.00 55.94 424 A 1 
ATOM 3200 C C   . GLN A 0 424 . -47.251 -9.150  62.150   1.00 55.94 424 A 1 
ATOM 3201 C CB  . GLN A 0 424 . -46.117 -7.567  63.791   1.00 55.94 424 A 1 
ATOM 3202 O O   . GLN A 0 424 . -46.627 -10.215 62.153   1.00 55.94 424 A 1 
ATOM 3203 C CG  . GLN A 0 424 . -46.327 -6.570  64.948   1.00 55.94 424 A 1 
ATOM 3204 C CD  . GLN A 0 424 . -45.023 -6.189  65.646   1.00 55.94 424 A 1 
ATOM 3205 N NE2 . GLN A 0 424 . -44.703 -4.919  65.764   1.00 55.94 424 A 1 
ATOM 3206 O OE1 . GLN A 0 424 . -44.298 -7.029  66.153   1.00 55.94 424 A 1 
ATOM 3207 N N   . ALA A 0 425 . -47.803 -8.635  61.053   1.00 56.00 425 A 1 
ATOM 3208 C CA  . ALA A 0 425 . -47.482 -9.073  59.702   1.00 56.00 425 A 1 
ATOM 3209 C C   . ALA A 0 425 . -46.605 -8.000  59.047   1.00 56.00 425 A 1 
ATOM 3210 C CB  . ALA A 0 425 . -48.774 -9.351  58.927   1.00 56.00 425 A 1 
ATOM 3211 O O   . ALA A 0 425 . -46.927 -6.812  59.111   1.00 56.00 425 A 1 
ATOM 3212 N N   . TYR A 0 426 . -45.500 -8.436  58.453   1.00 59.13 426 A 1 
ATOM 3213 C CA  . TYR A 0 426 . -44.566 -7.596  57.713   1.00 59.13 426 A 1 
ATOM 3214 C C   . TYR A 0 426 . -44.608 -8.025  56.249   1.00 59.13 426 A 1 
ATOM 3215 C CB  . TYR A 0 426 . -43.156 -7.740  58.306   1.00 59.13 426 A 1 
ATOM 3216 O O   . TYR A 0 426 . -44.469 -9.219  55.969   1.00 59.13 426 A 1 
ATOM 3217 C CG  . TYR A 0 426 . -42.989 -7.125  59.686   1.00 59.13 426 A 1 
ATOM 3218 C CD1 . TYR A 0 426 . -42.711 -5.749  59.790   1.00 59.13 426 A 1 
ATOM 3219 C CD2 . TYR A 0 426 . -43.098 -7.910  60.853   1.00 59.13 426 A 1 
ATOM 3220 C CE1 . TYR A 0 426 . -42.527 -5.155  61.051   1.00 59.13 426 A 1 
ATOM 3221 C CE2 . TYR A 0 426 . -42.918 -7.319  62.121   1.00 59.13 426 A 1 
ATOM 3222 O OH  . TYR A 0 426 . -42.440 -5.362  63.434   1.00 59.13 426 A 1 
ATOM 3223 C CZ  . TYR A 0 426 . -42.628 -5.941  62.219   1.00 59.13 426 A 1 
ATOM 3224 N N   . GLY A 0 427 . -44.831 -7.064  55.358   1.00 62.10 427 A 1 
ATOM 3225 C CA  . GLY A 0 427 . -44.481 -7.179  53.949   1.00 62.10 427 A 1 
ATOM 3226 C C   . GLY A 0 427 . -43.064 -6.659  53.711   1.00 62.10 427 A 1 
ATOM 3227 O O   . GLY A 0 427 . -42.485 -5.984  54.570   1.00 62.10 427 A 1 
ATOM 3228 N N   . SER A 0 428 . -42.504 -7.012  52.563   1.00 69.59 428 A 1 
ATOM 3229 C CA  . SER A 0 428 . -41.281 -6.415  52.041   1.00 69.59 428 A 1 
ATOM 3230 C C   . SER A 0 428 . -41.298 -6.486  50.523   1.00 69.59 428 A 1 
ATOM 3231 C CB  . SER A 0 428 . -40.035 -7.109  52.588   1.00 69.59 428 A 1 
ATOM 3232 O O   . SER A 0 428 . -41.260 -7.582  49.947   1.00 69.59 428 A 1 
ATOM 3233 O OG  . SER A 0 428 . -40.054 -8.485  52.242   1.00 69.59 428 A 1 
ATOM 3234 N N   . ASP A 0 429 . -41.360 -5.310  49.945   1.00 71.50 429 A 1 
ATOM 3235 C CA  . ASP A 0 429 . -41.345 -4.974  48.540   1.00 71.50 429 A 1 
ATOM 3236 C C   . ASP A 0 429 . -39.859 -4.920  48.126   1.00 71.50 429 A 1 
ATOM 3237 C CB  . ASP A 0 429 . -42.126 -3.646  48.369   1.00 71.50 429 A 1 
ATOM 3238 O O   . ASP A 0 429 . -38.991 -4.568  48.932   1.00 71.50 429 A 1 
ATOM 3239 C CG  . ASP A 0 429 . -43.311 -3.485  49.362   1.00 71.50 429 A 1 
ATOM 3240 O OD1 . ASP A 0 429 . -43.064 -3.323  50.586   1.00 71.50 429 A 1 
ATOM 3241 O OD2 . ASP A 0 429 . -44.498 -3.631  48.981   1.00 71.50 429 A 1 
ATOM 3242 N N   . TYR A 0 430 . -39.520 -5.410  46.934   1.00 76.93 430 A 1 
ATOM 3243 C CA  . TYR A 0 430 . -38.118 -5.541  46.511   1.00 76.93 430 A 1 
ATOM 3244 C C   . TYR A 0 430 . -38.001 -5.409  44.997   1.00 76.93 430 A 1 
ATOM 3245 C CB  . TYR A 0 430 . -37.525 -6.875  47.008   1.00 76.93 430 A 1 
ATOM 3246 O O   . TYR A 0 430 . -37.830 -6.402  44.283   1.00 76.93 430 A 1 
ATOM 3247 C CG  . TYR A 0 430 . -37.069 -6.893  48.454   1.00 76.93 430 A 1 
ATOM 3248 C CD1 . TYR A 0 430 . -36.011 -6.054  48.847   1.00 76.93 430 A 1 
ATOM 3249 C CD2 . TYR A 0 430 . -37.686 -7.736  49.399   1.00 76.93 430 A 1 
ATOM 3250 C CE1 . TYR A 0 430 . -35.560 -6.055  50.175   1.00 76.93 430 A 1 
ATOM 3251 C CE2 . TYR A 0 430 . -37.206 -7.775  50.726   1.00 76.93 430 A 1 
ATOM 3252 O OH  . TYR A 0 430 . -35.694 -6.892  52.394   1.00 76.93 430 A 1 
ATOM 3253 C CZ  . TYR A 0 430 . -36.160 -6.911  51.116   1.00 76.93 430 A 1 
ATOM 3254 N N   . ASP A 0 431 . -38.098 -4.176  44.513   1.00 78.00 431 A 1 
ATOM 3255 C CA  . ASP A 0 431 . -38.153 -3.884  43.089   1.00 78.00 431 A 1 
ATOM 3256 C C   . ASP A 0 431 . -36.860 -3.206  42.619   1.00 78.00 431 A 1 
ATOM 3257 C CB  . ASP A 0 431 . -39.442 -3.111  42.770   1.00 78.00 431 A 1 
ATOM 3258 O O   . ASP A 0 431 . -36.361 -2.248  43.206   1.00 78.00 431 A 1 
ATOM 3259 C CG  . ASP A 0 431 . -40.010 -3.510  41.411   1.00 78.00 431 A 1 
ATOM 3260 O OD1 . ASP A 0 431 . -40.140 -4.713  41.120   1.00 78.00 431 A 1 
ATOM 3261 O OD2 . ASP A 0 431 . -40.272 -2.606  40.587   1.00 78.00 431 A 1 
ATOM 3262 N N   . SER A 0 432 . -36.263 -3.741  41.557   1.00 79.87 432 A 1 
ATOM 3263 C CA  . SER A 0 432 . -34.953 -3.306  41.062   1.00 79.87 432 A 1 
ATOM 3264 C C   . SER A 0 432 . -34.985 -3.142  39.548   1.00 79.87 432 A 1 
ATOM 3265 C CB  . SER A 0 432 . -33.843 -4.248  41.550   1.00 79.87 432 A 1 
ATOM 3266 O O   . SER A 0 432 . -35.279 -4.087  38.812   1.00 79.87 432 A 1 
ATOM 3267 O OG  . SER A 0 432 . -34.150 -5.619  41.337   1.00 79.87 432 A 1 
ATOM 3268 N N   . ARG A 0 433 . -34.730 -1.918  39.078   1.00 82.43 433 A 1 
ATOM 3269 C CA  . ARG A 0 433 . -34.878 -1.529  37.672   1.00 82.43 433 A 1 
ATOM 3270 C C   . ARG A 0 433 . -33.673 -0.722  37.216   1.00 82.43 433 A 1 
ATOM 3271 C CB  . ARG A 0 433 . -36.173 -0.730  37.459   1.00 82.43 433 A 1 
ATOM 3272 O O   . ARG A 0 433 . -33.398 0.338   37.768   1.00 82.43 433 A 1 
ATOM 3273 C CG  . ARG A 0 433 . -37.421 -1.423  38.021   1.00 82.43 433 A 1 
ATOM 3274 C CD  . ARG A 0 433 . -38.670 -0.634  37.628   1.00 82.43 433 A 1 
ATOM 3275 N NE  . ARG A 0 433 . -39.855 -1.138  38.334   1.00 82.43 433 A 1 
ATOM 3276 N NH1 . ARG A 0 433 . -41.296 0.585   37.907   1.00 82.43 433 A 1 
ATOM 3277 N NH2 . ARG A 0 433 . -41.940 -1.105  39.209   1.00 82.43 433 A 1 
ATOM 3278 C CZ  . ARG A 0 433 . -41.026 -0.558  38.471   1.00 82.43 433 A 1 
ATOM 3279 N N   . TRP A 0 434 . -33.012 -1.196  36.172   1.00 86.48 434 A 1 
ATOM 3280 C CA  . TRP A 0 434 . -31.843 -0.554  35.580   1.00 86.48 434 A 1 
ATOM 3281 C C   . TRP A 0 434 . -32.051 -0.388  34.081   1.00 86.48 434 A 1 
ATOM 3282 C CB  . TRP A 0 434 . -30.601 -1.388  35.897   1.00 86.48 434 A 1 
ATOM 3283 O O   . TRP A 0 434 . -32.621 -1.265  33.423   1.00 86.48 434 A 1 
ATOM 3284 C CG  . TRP A 0 434 . -29.340 -0.983  35.199   1.00 86.48 434 A 1 
ATOM 3285 C CD1 . TRP A 0 434 . -28.441 -0.082  35.649   1.00 86.48 434 A 1 
ATOM 3286 C CD2 . TRP A 0 434 . -28.811 -1.478  33.934   1.00 86.48 434 A 1 
ATOM 3287 C CE2 . TRP A 0 434 . -27.514 -0.918  33.738   1.00 86.48 434 A 1 
ATOM 3288 C CE3 . TRP A 0 434 . -29.280 -2.381  32.958   1.00 86.48 434 A 1 
ATOM 3289 N NE1 . TRP A 0 434 . -27.364 -0.025  34.782   1.00 86.48 434 A 1 
ATOM 3290 C CH2 . TRP A 0 434 . -27.184 -2.219  31.716   1.00 86.48 434 A 1 
ATOM 3291 C CZ2 . TRP A 0 434 . -26.686 -1.318  32.676   1.00 86.48 434 A 1 
ATOM 3292 C CZ3 . TRP A 0 434 . -28.483 -2.737  31.855   1.00 86.48 434 A 1 
ATOM 3293 N N   . GLY A 0 435 . -31.566 0.719   33.528   1.00 84.76 435 A 1 
ATOM 3294 C CA  . GLY A 0 435 . -31.711 1.012   32.113   1.00 84.76 435 A 1 
ATOM 3295 C C   . GLY A 0 435 . -30.549 1.794   31.527   1.00 84.76 435 A 1 
ATOM 3296 O O   . GLY A 0 435 . -29.874 2.581   32.192   1.00 84.76 435 A 1 
ATOM 3297 N N   . LYS A 0 436 . -30.347 1.564   30.233   1.00 86.49 436 A 1 
ATOM 3298 C CA  . LYS A 0 436 . -29.500 2.342   29.344   1.00 86.49 436 A 1 
ATOM 3299 C C   . LYS A 0 436 . -30.267 2.674   28.090   1.00 86.49 436 A 1 
ATOM 3300 C CB  . LYS A 0 436 . -28.221 1.577   28.992   1.00 86.49 436 A 1 
ATOM 3301 O O   . LYS A 0 436 . -30.804 1.766   27.462   1.00 86.49 436 A 1 
ATOM 3302 C CG  . LYS A 0 436 . -27.364 1.538   30.245   1.00 86.49 436 A 1 
ATOM 3303 C CD  . LYS A 0 436 . -25.950 1.026   29.998   1.00 86.49 436 A 1 
ATOM 3304 C CE  . LYS A 0 436 . -25.290 1.413   31.309   1.00 86.49 436 A 1 
ATOM 3305 N NZ  . LYS A 0 436 . -23.831 1.245   31.345   1.00 86.49 436 A 1 
ATOM 3306 N N   . SER A 0 437 . -30.257 3.939   27.710   1.00 83.71 437 A 1 
ATOM 3307 C CA  . SER A 0 437 . -30.828 4.417   26.456   1.00 83.71 437 A 1 
ATOM 3308 C C   . SER A 0 437 . -29.831 5.330   25.755   1.00 83.71 437 A 1 
ATOM 3309 C CB  . SER A 0 437 . -32.200 5.081   26.661   1.00 83.71 437 A 1 
ATOM 3310 O O   . SER A 0 437 . -29.108 6.100   26.386   1.00 83.71 437 A 1 
ATOM 3311 O OG  . SER A 0 437 . -32.255 5.865   27.841   1.00 83.71 437 A 1 
ATOM 3312 N N   . TYR A 0 438 . -29.783 5.219   24.434   1.00 82.82 438 A 1 
ATOM 3313 C CA  . TYR A 0 438 . -29.133 6.183   23.559   1.00 82.82 438 A 1 
ATOM 3314 C C   . TYR A 0 438 . -30.170 6.673   22.550   1.00 82.82 438 A 1 
ATOM 3315 C CB  . TYR A 0 438 . -27.961 5.541   22.802   1.00 82.82 438 A 1 
ATOM 3316 O O   . TYR A 0 438 . -30.654 5.867   21.746   1.00 82.82 438 A 1 
ATOM 3317 C CG  . TYR A 0 438 . -26.774 5.025   23.595   1.00 82.82 438 A 1 
ATOM 3318 C CD1 . TYR A 0 438 . -25.584 5.774   23.639   1.00 82.82 438 A 1 
ATOM 3319 C CD2 . TYR A 0 438 . -26.829 3.761   24.212   1.00 82.82 438 A 1 
ATOM 3320 C CE1 . TYR A 0 438 . -24.443 5.258   24.283   1.00 82.82 438 A 1 
ATOM 3321 C CE2 . TYR A 0 438 . -25.686 3.225   24.838   1.00 82.82 438 A 1 
ATOM 3322 O OH  . TYR A 0 438 . -23.402 3.500   25.537   1.00 82.82 438 A 1 
ATOM 3323 C CZ  . TYR A 0 438 . -24.492 3.977   24.878   1.00 82.82 438 A 1 
ATOM 3324 N N   . ASP A 0 439 . -30.458 7.976   22.542   1.00 77.15 439 A 1 
ATOM 3325 C CA  . ASP A 0 439 . -31.091 8.617   21.385   1.00 77.15 439 A 1 
ATOM 3326 C C   . ASP A 0 439 . -30.118 8.647   20.188   1.00 77.15 439 A 1 
ATOM 3327 C CB  . ASP A 0 439 . -31.605 10.022  21.730   1.00 77.15 439 A 1 
ATOM 3328 O O   . ASP A 0 439 . -28.932 8.315   20.308   1.00 77.15 439 A 1 
ATOM 3329 C CG  . ASP A 0 439 . -32.727 10.016  22.773   1.00 77.15 439 A 1 
ATOM 3330 O OD1 . ASP A 0 439 . -33.718 9.287   22.558   1.00 77.15 439 A 1 
ATOM 3331 O OD2 . ASP A 0 439 . -32.589 10.773  23.760   1.00 77.15 439 A 1 
ATOM 3332 N N   . SER A 0 440 . -30.627 9.012   19.008   1.00 81.58 440 A 1 
ATOM 3333 C CA  . SER A 0 440 . -30.196 8.429   17.730   1.00 81.58 440 A 1 
ATOM 3334 C C   . SER A 0 440 . -28.681 8.245   17.531   1.00 81.58 440 A 1 
ATOM 3335 C CB  . SER A 0 440 . -30.873 9.123   16.542   1.00 81.58 440 A 1 
ATOM 3336 O O   . SER A 0 440 . -27.869 9.175   17.520   1.00 81.58 440 A 1 
ATOM 3337 O OG  . SER A 0 440 . -30.309 10.370  16.200   1.00 81.58 440 A 1 
ATOM 3338 N N   . VAL A 0 441 . -28.286 6.981   17.348   1.00 84.41 441 A 1 
ATOM 3339 C CA  . VAL A 0 441 . -26.889 6.538   17.312   1.00 84.41 441 A 1 
ATOM 3340 C C   . VAL A 0 441 . -26.391 6.457   15.874   1.00 84.41 441 A 1 
ATOM 3341 C CB  . VAL A 0 441 . -26.695 5.198   18.046   1.00 84.41 441 A 1 
ATOM 3342 O O   . VAL A 0 441 . -26.921 5.715   15.047   1.00 84.41 441 A 1 
ATOM 3343 C CG1 . VAL A 0 441 . -25.212 4.792   18.072   1.00 84.41 441 A 1 
ATOM 3344 C CG2 . VAL A 0 441 . -27.169 5.272   19.498   1.00 84.41 441 A 1 
ATOM 3345 N N   . SER A 0 442 . -25.300 7.163   15.581   1.00 87.69 442 A 1 
ATOM 3346 C CA  . SER A 0 442 . -24.652 7.215   14.268   1.00 87.69 442 A 1 
ATOM 3347 C C   . SER A 0 442 . -23.181 6.794   14.365   1.00 87.69 442 A 1 
ATOM 3348 C CB  . SER A 0 442 . -24.839 8.625   13.680   1.00 87.69 442 A 1 
ATOM 3349 O O   . SER A 0 442 . -22.331 7.564   14.817   1.00 87.69 442 A 1 
ATOM 3350 O OG  . SER A 0 442 . -23.710 9.045   12.919   1.00 87.69 442 A 1 
ATOM 3351 N N   . ALA A 0 443 . -22.845 5.612   13.847   1.00 90.30 443 A 1 
ATOM 3352 C CA  . ALA A 0 443 . -21.473 5.127   13.701   1.00 90.30 443 A 1 
ATOM 3353 C C   . ALA A 0 443 . -21.062 5.102   12.220   1.00 90.30 443 A 1 
ATOM 3354 C CB  . ALA A 0 443 . -21.357 3.752   14.366   1.00 90.30 443 A 1 
ATOM 3355 O O   . ALA A 0 443 . -21.555 4.295   11.432   1.00 90.30 443 A 1 
ATOM 3356 N N   . LYS A 0 444 . -20.129 5.972   11.828   1.00 92.70 444 A 1 
ATOM 3357 C CA  . LYS A 0 444 . -19.658 6.126   10.443   1.00 92.70 444 A 1 
ATOM 3358 C C   . LYS A 0 444 . -18.146 5.913   10.371   1.00 92.70 444 A 1 
ATOM 3359 C CB  . LYS A 0 444 . -20.113 7.487   9.881    1.00 92.70 444 A 1 
ATOM 3360 O O   . LYS A 0 444 . -17.394 6.385   11.223   1.00 92.70 444 A 1 
ATOM 3361 C CG  . LYS A 0 444 . -21.649 7.614   9.775    1.00 92.70 444 A 1 
ATOM 3362 C CD  . LYS A 0 444 . -22.089 9.039   9.403    1.00 92.70 444 A 1 
ATOM 3363 C CE  . LYS A 0 444 . -23.589 9.184   9.081    1.00 92.70 444 A 1 
ATOM 3364 N NZ  . LYS A 0 444 . -24.482 9.004   10.252   1.00 92.70 444 A 1 
ATOM 3365 N N   . SER A 0 445 . -17.685 5.187   9.358    1.00 92.92 445 A 1 
ATOM 3366 C CA  . SER A 0 445 . -16.267 4.891   9.141    1.00 92.92 445 A 1 
ATOM 3367 C C   . SER A 0 445 . -15.923 4.892   7.658    1.00 92.92 445 A 1 
ATOM 3368 C CB  . SER A 0 445 . -15.869 3.570   9.807    1.00 92.92 445 A 1 
ATOM 3369 O O   . SER A 0 445 . -16.660 4.336   6.848    1.00 92.92 445 A 1 
ATOM 3370 O OG  . SER A 0 445 . -16.652 2.487   9.348    1.00 92.92 445 A 1 
ATOM 3371 N N   . TYR A 0 446 . -14.799 5.516   7.327    1.00 94.20 446 A 1 
ATOM 3372 C CA  . TYR A 0 446 . -14.300 5.706   5.972    1.00 94.20 446 A 1 
ATOM 3373 C C   . TYR A 0 446 . -12.815 5.359   5.935    1.00 94.20 446 A 1 
ATOM 3374 C CB  . TYR A 0 446 . -14.506 7.161   5.523    1.00 94.20 446 A 1 
ATOM 3375 O O   . TYR A 0 446 . -12.079 5.638   6.886    1.00 94.20 446 A 1 
ATOM 3376 C CG  . TYR A 0 446 . -15.905 7.710   5.732    1.00 94.20 446 A 1 
ATOM 3377 C CD1 . TYR A 0 446 . -16.891 7.513   4.747    1.00 94.20 446 A 1 
ATOM 3378 C CD2 . TYR A 0 446 . -16.219 8.414   6.912    1.00 94.20 446 A 1 
ATOM 3379 C CE1 . TYR A 0 446 . -18.192 8.016   4.941    1.00 94.20 446 A 1 
ATOM 3380 C CE2 . TYR A 0 446 . -17.514 8.930   7.106    1.00 94.20 446 A 1 
ATOM 3381 O OH  . TYR A 0 446 . -19.748 9.243   6.292    1.00 94.20 446 A 1 
ATOM 3382 C CZ  . TYR A 0 446 . -18.502 8.732   6.116    1.00 94.20 446 A 1 
ATOM 3383 N N   . ALA A 0 447 . -12.375 4.789   4.825    1.00 94.79 447 A 1 
ATOM 3384 C CA  . ALA A 0 447 . -10.980 4.522   4.540    1.00 94.79 447 A 1 
ATOM 3385 C C   . ALA A 0 447 . -10.698 4.760   3.058    1.00 94.79 447 A 1 
ATOM 3386 C CB  . ALA A 0 447 . -10.675 3.078   4.921    1.00 94.79 447 A 1 
ATOM 3387 O O   . ALA A 0 447 . -11.512 4.394   2.209    1.00 94.79 447 A 1 
ATOM 3388 N N   . ASN A 0 448 . -9.532  5.327   2.769    1.00 95.45 448 A 1 
ATOM 3389 C CA  . ASN A 0 448 . -8.951  5.358   1.437    1.00 95.45 448 A 1 
ATOM 3390 C C   . ASN A 0 448 . -7.485  4.938   1.517    1.00 95.45 448 A 1 
ATOM 3391 C CB  . ASN A 0 448 . -9.108  6.751   0.813    1.00 95.45 448 A 1 
ATOM 3392 O O   . ASN A 0 448 . -6.770  5.358   2.428    1.00 95.45 448 A 1 
ATOM 3393 C CG  . ASN A 0 448 . -8.909  6.662   -0.688   1.00 95.45 448 A 1 
ATOM 3394 N ND2 . ASN A 0 448 . -7.753  7.000   -1.211   1.00 95.45 448 A 1 
ATOM 3395 O OD1 . ASN A 0 448 . -9.810  6.239   -1.393   1.00 95.45 448 A 1 
ATOM 3396 N N   . GLU A 0 449 . -7.049  4.131   0.564    1.00 96.16 449 A 1 
ATOM 3397 C CA  . GLU A 0 449 . -5.672  3.687   0.414    1.00 96.16 449 A 1 
ATOM 3398 C C   . GLU A 0 449 . -5.320  3.739   -1.071   1.00 96.16 449 A 1 
ATOM 3399 C CB  . GLU A 0 449 . -5.541  2.298   1.049    1.00 96.16 449 A 1 
ATOM 3400 O O   . GLU A 0 449 . -5.873  2.991   -1.874   1.00 96.16 449 A 1 
ATOM 3401 C CG  . GLU A 0 449 . -4.098  1.775   1.056    1.00 96.16 449 A 1 
ATOM 3402 C CD  . GLU A 0 449 . -3.852  0.719   2.145    1.00 96.16 449 A 1 
ATOM 3403 O OE1 . GLU A 0 449 . -2.687  0.296   2.316    1.00 96.16 449 A 1 
ATOM 3404 O OE2 . GLU A 0 449 . -4.719  0.457   3.016    1.00 96.16 449 A 1 
ATOM 3405 N N   . SER A 0 450 . -4.454  4.681   -1.427   1.00 96.13 450 A 1 
ATOM 3406 C CA  . SER A 0 450 . -4.122  5.036   -2.806   1.00 96.13 450 A 1 
ATOM 3407 C C   . SER A 0 450 . -2.614  4.991   -3.016   1.00 96.13 450 A 1 
ATOM 3408 C CB  . SER A 0 450 . -4.699  6.411   -3.166   1.00 96.13 450 A 1 
ATOM 3409 O O   . SER A 0 450 . -1.852  5.534   -2.216   1.00 96.13 450 A 1 
ATOM 3410 O OG  . SER A 0 450 . -4.435  7.374   -2.157   1.00 96.13 450 A 1 
ATOM 3411 N N   . TYR A 0 451 . -2.184  4.359   -4.101   1.00 97.93 451 A 1 
ATOM 3412 C CA  . TYR A 0 451 . -0.796  4.221   -4.530   1.00 97.93 451 A 1 
ATOM 3413 C C   . TYR A 0 451 . -0.677  4.645   -5.990   1.00 97.93 451 A 1 
ATOM 3414 C CB  . TYR A 0 451 . -0.344  2.764   -4.349   1.00 97.93 451 A 1 
ATOM 3415 O O   . TYR A 0 451 . -1.493  4.248   -6.819   1.00 97.93 451 A 1 
ATOM 3416 C CG  . TYR A 0 451 . 0.987   2.419   -5.000   1.00 97.93 451 A 1 
ATOM 3417 C CD1 . TYR A 0 451 . 1.018   1.798   -6.266   1.00 97.93 451 A 1 
ATOM 3418 C CD2 . TYR A 0 451 . 2.193   2.732   -4.346   1.00 97.93 451 A 1 
ATOM 3419 C CE1 . TYR A 0 451 . 2.251   1.461   -6.861   1.00 97.93 451 A 1 
ATOM 3420 C CE2 . TYR A 0 451 . 3.427   2.393   -4.933   1.00 97.93 451 A 1 
ATOM 3421 O OH  . TYR A 0 451 . 4.650   1.392   -6.735   1.00 97.93 451 A 1 
ATOM 3422 C CZ  . TYR A 0 451 . 3.456   1.747   -6.189   1.00 97.93 451 A 1 
ATOM 3423 N N   . ALA A 0 452 . 0.370   5.396   -6.318   1.00 97.55 452 A 1 
ATOM 3424 C CA  . ALA A 0 452 . 0.748   5.675   -7.694   1.00 97.55 452 A 1 
ATOM 3425 C C   . ALA A 0 452 . 2.267   5.590   -7.866   1.00 97.55 452 A 1 
ATOM 3426 C CB  . ALA A 0 452 . 0.188   7.035   -8.127   1.00 97.55 452 A 1 
ATOM 3427 O O   . ALA A 0 452 . 3.035   5.968   -6.979   1.00 97.55 452 A 1 
ATOM 3428 N N   . ARG A 0 453 . 2.698   5.119   -9.035   1.00 98.09 453 A 1 
ATOM 3429 C CA  . ARG A 0 453 . 4.087   5.127   -9.481   1.00 98.09 453 A 1 
ATOM 3430 C C   . ARG A 0 453 . 4.151   5.473   -10.959  1.00 98.09 453 A 1 
ATOM 3431 C CB  . ARG A 0 453 . 4.737   3.773   -9.188   1.00 98.09 453 A 1 
ATOM 3432 O O   . ARG A 0 453 . 3.619   4.742   -11.791  1.00 98.09 453 A 1 
ATOM 3433 C CG  . ARG A 0 453 . 6.181   3.692   -9.716   1.00 98.09 453 A 1 
ATOM 3434 C CD  . ARG A 0 453 . 6.826   2.358   -9.319   1.00 98.09 453 A 1 
ATOM 3435 N NE  . ARG A 0 453 . 6.219   1.244   -10.075  1.00 98.09 453 A 1 
ATOM 3436 N NH1 . ARG A 0 453 . 7.453   1.512   -11.995  1.00 98.09 453 A 1 
ATOM 3437 N NH2 . ARG A 0 453 . 5.730   0.106   -11.976  1.00 98.09 453 A 1 
ATOM 3438 C CZ  . ARG A 0 453 . 6.472   0.955   -11.336  1.00 98.09 453 A 1 
ATOM 3439 N N   . LYS A 0 454 . 4.886   6.533   -11.272  1.00 97.86 454 A 1 
ATOM 3440 C CA  . LYS A 0 454 . 5.302   6.874   -12.631  1.00 97.86 454 A 1 
ATOM 3441 C C   . LYS A 0 454 . 6.795   6.633   -12.759  1.00 97.86 454 A 1 
ATOM 3442 C CB  . LYS A 0 454 . 4.886   8.304   -13.007  1.00 97.86 454 A 1 
ATOM 3443 O O   . LYS A 0 454 . 7.556   7.009   -11.871  1.00 97.86 454 A 1 
ATOM 3444 C CG  . LYS A 0 454 . 3.399   8.517   -12.687  1.00 97.86 454 A 1 
ATOM 3445 C CD  . LYS A 0 454 . 2.728   9.572   -13.564  1.00 97.86 454 A 1 
ATOM 3446 C CE  . LYS A 0 454 . 1.270   9.678   -13.102  1.00 97.86 454 A 1 
ATOM 3447 N NZ  . LYS A 0 454 . 0.346   9.858   -14.240  1.00 97.86 454 A 1 
ATOM 3448 N N   . LEU A 0 455 . 7.201   5.986   -13.838  1.00 97.43 455 A 1 
ATOM 3449 C CA  . LEU A 0 455 . 8.593   5.781   -14.212  1.00 97.43 455 A 1 
ATOM 3450 C C   . LEU A 0 455 . 8.757   6.210   -15.666  1.00 97.43 455 A 1 
ATOM 3451 C CB  . LEU A 0 455 . 8.986   4.319   -13.931  1.00 97.43 455 A 1 
ATOM 3452 O O   . LEU A 0 455 . 7.931   5.852   -16.504  1.00 97.43 455 A 1 
ATOM 3453 C CG  . LEU A 0 455 . 10.444  3.947   -14.283  1.00 97.43 455 A 1 
ATOM 3454 C CD1 . LEU A 0 455 . 10.886  2.787   -13.384  1.00 97.43 455 A 1 
ATOM 3455 C CD2 . LEU A 0 455 . 10.605  3.462   -15.728  1.00 97.43 455 A 1 
ATOM 3456 N N   . ARG A 0 456 . 9.823   6.950   -15.951  1.00 96.50 456 A 1 
ATOM 3457 C CA  . ARG A 0 456 . 10.389  7.117   -17.286  1.00 96.50 456 A 1 
ATOM 3458 C C   . ARG A 0 456 . 11.869  6.754   -17.229  1.00 96.50 456 A 1 
ATOM 3459 C CB  . ARG A 0 456 . 10.195  8.532   -17.838  1.00 96.50 456 A 1 
ATOM 3460 O O   . ARG A 0 456 . 12.516  7.048   -16.222  1.00 96.50 456 A 1 
ATOM 3461 C CG  . ARG A 0 456 . 8.723   8.979   -17.866  1.00 96.50 456 A 1 
ATOM 3462 C CD  . ARG A 0 456 . 8.571   10.362  -18.515  1.00 96.50 456 A 1 
ATOM 3463 N NE  . ARG A 0 456 . 9.424   11.369  -17.842  1.00 96.50 456 A 1 
ATOM 3464 N NH1 . ARG A 0 456 . 9.835   12.717  -19.659  1.00 96.50 456 A 1 
ATOM 3465 N NH2 . ARG A 0 456 . 11.165  12.844  -17.876  1.00 96.50 456 A 1 
ATOM 3466 C CZ  . ARG A 0 456 . 10.121  12.314  -18.454  1.00 96.50 456 A 1 
ATOM 3467 N N   . ALA A 0 457 . 12.367  6.124   -18.275  1.00 95.80 457 A 1 
ATOM 3468 C CA  . ALA A 0 457 . 13.784  5.949   -18.535  1.00 95.80 457 A 1 
ATOM 3469 C C   . ALA A 0 457 . 14.024  6.229   -20.019  1.00 95.80 457 A 1 
ATOM 3470 C CB  . ALA A 0 457 . 14.214  4.534   -18.129  1.00 95.80 457 A 1 
ATOM 3471 O O   . ALA A 0 457 . 13.200  5.832   -20.839  1.00 95.80 457 A 1 
ATOM 3472 N N   . ASP A 0 458 . 15.125  6.902   -20.305  1.00 93.99 458 A 1 
ATOM 3473 C CA  . ASP A 0 458 . 15.596  7.299   -21.626  1.00 93.99 458 A 1 
ATOM 3474 C C   . ASP A 0 458 . 17.062  6.834   -21.769  1.00 93.99 458 A 1 
ATOM 3475 C CB  . ASP A 0 458 . 15.431  8.826   -21.751  1.00 93.99 458 A 1 
ATOM 3476 O O   . ASP A 0 458 . 17.771  6.683   -20.764  1.00 93.99 458 A 1 
ATOM 3477 C CG  . ASP A 0 458 . 15.156  9.283   -23.180  1.00 93.99 458 A 1 
ATOM 3478 O OD1 . ASP A 0 458 . 15.583  8.539   -24.090  1.00 93.99 458 A 1 
ATOM 3479 O OD2 . ASP A 0 458 . 14.478  10.332  -23.306  1.00 93.99 458 A 1 
ATOM 3480 N N   . ASP A 0 459 . 17.503  6.505   -22.981  1.00 94.38 459 A 1 
ATOM 3481 C CA  . ASP A 0 459 . 18.845  5.943   -23.244  1.00 94.38 459 A 1 
ATOM 3482 C C   . ASP A 0 459 . 19.256  6.168   -24.710  1.00 94.38 459 A 1 
ATOM 3483 C CB  . ASP A 0 459 . 18.920  4.471   -22.769  1.00 94.38 459 A 1 
ATOM 3484 O O   . ASP A 0 459 . 19.475  5.227   -25.481  1.00 94.38 459 A 1 
ATOM 3485 C CG  . ASP A 0 459 . 20.295  3.797   -22.865  1.00 94.38 459 A 1 
ATOM 3486 O OD1 . ASP A 0 459 . 21.339  4.446   -23.080  1.00 94.38 459 A 1 
ATOM 3487 O OD2 . ASP A 0 459 . 20.405  2.591   -22.523  1.00 94.38 459 A 1 
ATOM 3488 N N   . ASP A 0 460 . 19.302  7.447   -25.077  1.00 92.44 460 A 1 
ATOM 3489 C CA  . ASP A 0 460 . 19.688  7.961   -26.390  1.00 92.44 460 A 1 
ATOM 3490 C C   . ASP A 0 460 . 21.173  7.663   -26.672  1.00 92.44 460 A 1 
ATOM 3491 C CB  . ASP A 0 460 . 19.396  9.484   -26.423  1.00 92.44 460 A 1 
ATOM 3492 O O   . ASP A 0 460 . 22.037  7.876   -25.819  1.00 92.44 460 A 1 
ATOM 3493 C CG  . ASP A 0 460 . 18.589  9.982   -27.630  1.00 92.44 460 A 1 
ATOM 3494 O OD1 . ASP A 0 460 . 18.349  9.182   -28.564  1.00 92.44 460 A 1 
ATOM 3495 O OD2 . ASP A 0 460 . 18.283  11.198  -27.653  1.00 92.44 460 A 1 
ATOM 3496 N N   . GLN A 0 461 . 21.509  7.176   -27.868  1.00 93.30 461 A 1 
ATOM 3497 C CA  . GLN A 0 461 . 22.881  6.859   -28.288  1.00 93.30 461 A 1 
ATOM 3498 C C   . GLN A 0 461 . 23.155  7.364   -29.707  1.00 93.30 461 A 1 
ATOM 3499 C CB  . GLN A 0 461 . 23.154  5.341   -28.253  1.00 93.30 461 A 1 
ATOM 3500 O O   . GLN A 0 461 . 22.323  7.168   -30.591  1.00 93.30 461 A 1 
ATOM 3501 C CG  . GLN A 0 461 . 22.622  4.577   -27.028  1.00 93.30 461 A 1 
ATOM 3502 C CD  . GLN A 0 461 . 23.417  3.299   -26.788  1.00 93.30 461 A 1 
ATOM 3503 N NE2 . GLN A 0 461 . 24.593  3.423   -26.210  1.00 93.30 461 A 1 
ATOM 3504 O OE1 . GLN A 0 461 . 23.061  2.181   -27.149  1.00 93.30 461 A 1 
ATOM 3505 N N   . TRP A 0 462 . 24.342  7.921   -29.969  1.00 91.37 462 A 1 
ATOM 3506 C CA  . TRP A 0 462 . 24.729  8.366   -31.316  1.00 91.37 462 A 1 
ATOM 3507 C C   . TRP A 0 462 . 26.237  8.276   -31.584  1.00 91.37 462 A 1 
ATOM 3508 C CB  . TRP A 0 462 . 24.232  9.803   -31.548  1.00 91.37 462 A 1 
ATOM 3509 O O   . TRP A 0 462 . 27.050  8.301   -30.656  1.00 91.37 462 A 1 
ATOM 3510 C CG  . TRP A 0 462 . 24.871  10.850  -30.685  1.00 91.37 462 A 1 
ATOM 3511 C CD1 . TRP A 0 462 . 25.924  11.622  -31.039  1.00 91.37 462 A 1 
ATOM 3512 C CD2 . TRP A 0 462 . 24.524  11.246  -29.320  1.00 91.37 462 A 1 
ATOM 3513 C CE2 . TRP A 0 462 . 25.427  12.272  -28.906  1.00 91.37 462 A 1 
ATOM 3514 C CE3 . TRP A 0 462 . 23.534  10.855  -28.391  1.00 91.37 462 A 1 
ATOM 3515 N NE1 . TRP A 0 462 . 26.261  12.455  -29.990  1.00 91.37 462 A 1 
ATOM 3516 C CH2 . TRP A 0 462 . 24.371  12.443  -26.731  1.00 91.37 462 A 1 
ATOM 3517 C CZ2 . TRP A 0 462 . 25.361  12.868  -27.635  1.00 91.37 462 A 1 
ATOM 3518 C CZ3 . TRP A 0 462 . 23.460  11.444  -27.114  1.00 91.37 462 A 1 
ATOM 3519 N N   . ALA A 0 463 . 26.610  8.220   -32.865  1.00 93.28 463 A 1 
ATOM 3520 C CA  . ALA A 0 463 . 27.950  8.552   -33.344  1.00 93.28 463 A 1 
ATOM 3521 C C   . ALA A 0 463 . 27.927  9.153   -34.762  1.00 93.28 463 A 1 
ATOM 3522 C CB  . ALA A 0 463 . 28.859  7.320   -33.282  1.00 93.28 463 A 1 
ATOM 3523 O O   . ALA A 0 463 . 27.025  8.863   -35.551  1.00 93.28 463 A 1 
ATOM 3524 N N   . GLU A 0 464 . 28.942  9.960   -35.067  1.00 91.90 464 A 1 
ATOM 3525 C CA  . GLU A 0 464 . 29.171  10.652  -36.342  1.00 91.90 464 A 1 
ATOM 3526 C C   . GLU A 0 464 . 30.653  10.500  -36.750  1.00 91.90 464 A 1 
ATOM 3527 C CB  . GLU A 0 464 . 28.796  12.149  -36.220  1.00 91.90 464 A 1 
ATOM 3528 O O   . GLU A 0 464 . 31.531  10.586  -35.894  1.00 91.90 464 A 1 
ATOM 3529 C CG  . GLU A 0 464 . 27.325  12.418  -35.831  1.00 91.90 464 A 1 
ATOM 3530 C CD  . GLU A 0 464 . 26.910  13.908  -35.835  1.00 91.90 464 A 1 
ATOM 3531 O OE1 . GLU A 0 464 . 25.686  14.171  -35.773  1.00 91.90 464 A 1 
ATOM 3532 O OE2 . GLU A 0 464 . 27.780  14.808  -35.907  1.00 91.90 464 A 1 
ATOM 3533 N N   . ASP A 0 465 . 30.911  10.292  -38.043  1.00 88.09 465 A 1 
ATOM 3534 C CA  . ASP A 0 465 . 32.225  10.170  -38.703  1.00 88.09 465 A 1 
ATOM 3535 C C   . ASP A 0 465 . 32.247  11.153  -39.894  1.00 88.09 465 A 1 
ATOM 3536 C CB  . ASP A 0 465 . 32.421  8.693   -39.128  1.00 88.09 465 A 1 
ATOM 3537 O O   . ASP A 0 465 . 31.269  11.256  -40.647  1.00 88.09 465 A 1 
ATOM 3538 C CG  . ASP A 0 465 . 33.654  8.345   -39.989  1.00 88.09 465 A 1 
ATOM 3539 O OD1 . ASP A 0 465 . 34.325  9.269   -40.505  1.00 88.09 465 A 1 
ATOM 3540 O OD2 . ASP A 0 465 . 33.865  7.125   -40.211  1.00 88.09 465 A 1 
ATOM 3541 N N   . TYR A 0 466 . 33.320  11.937  -40.046  1.00 87.75 466 A 1 
ATOM 3542 C CA  . TYR A 0 466 . 33.451  12.945  -41.101  1.00 87.75 466 A 1 
ATOM 3543 C C   . TYR A 0 466 . 34.897  13.154  -41.585  1.00 87.75 466 A 1 
ATOM 3544 C CB  . TYR A 0 466 . 32.831  14.258  -40.603  1.00 87.75 466 A 1 
ATOM 3545 O O   . TYR A 0 466 . 35.619  14.057  -41.139  1.00 87.75 466 A 1 
ATOM 3546 C CG  . TYR A 0 466 . 32.917  15.398  -41.601  1.00 87.75 466 A 1 
ATOM 3547 C CD1 . TYR A 0 466 . 33.832  16.437  -41.369  1.00 87.75 466 A 1 
ATOM 3548 C CD2 . TYR A 0 466 . 32.167  15.370  -42.792  1.00 87.75 466 A 1 
ATOM 3549 C CE1 . TYR A 0 466 . 34.021  17.435  -42.332  1.00 87.75 466 A 1 
ATOM 3550 C CE2 . TYR A 0 466 . 32.334  16.375  -43.765  1.00 87.75 466 A 1 
ATOM 3551 O OH  . TYR A 0 466 . 33.533  18.391  -44.409  1.00 87.75 466 A 1 
ATOM 3552 C CZ  . TYR A 0 466 . 33.278  17.393  -43.529  1.00 87.75 466 A 1 
ATOM 3553 N N   . ASP A 0 467 . 35.289  12.408  -42.614  1.00 84.19 467 A 1 
ATOM 3554 C CA  . ASP A 0 467 . 36.541  12.631  -43.328  1.00 84.19 467 A 1 
ATOM 3555 C C   . ASP A 0 467 . 36.429  13.802  -44.334  1.00 84.19 467 A 1 
ATOM 3556 C CB  . ASP A 0 467 . 36.993  11.321  -44.002  1.00 84.19 467 A 1 
ATOM 3557 O O   . ASP A 0 467 . 35.402  14.109  -44.957  1.00 84.19 467 A 1 
ATOM 3558 C CG  . ASP A 0 467 . 38.430  10.890  -43.744  1.00 84.19 467 A 1 
ATOM 3559 O OD1 . ASP A 0 467 . 39.294  11.790  -43.592  1.00 84.19 467 A 1 
ATOM 3560 O OD2 . ASP A 0 467 . 38.739  9.699   -43.999  1.00 84.19 467 A 1 
ATOM 3561 N N   . ARG A 0 468 . 37.549  14.487  -44.572  1.00 81.31 468 A 1 
ATOM 3562 C CA  . ARG A 0 468 . 37.689  15.453  -45.670  1.00 81.31 468 A 1 
ATOM 3563 C C   . ARG A 0 468 . 39.056  15.364  -46.313  1.00 81.31 468 A 1 
ATOM 3564 C CB  . ARG A 0 468 . 37.376  16.877  -45.200  1.00 81.31 468 A 1 
ATOM 3565 O O   . ARG A 0 468 . 40.070  15.783  -45.753  1.00 81.31 468 A 1 
ATOM 3566 C CG  . ARG A 0 468 . 37.621  17.891  -46.335  1.00 81.31 468 A 1 
ATOM 3567 C CD  . ARG A 0 468 . 37.385  19.325  -45.881  1.00 81.31 468 A 1 
ATOM 3568 N NE  . ARG A 0 468 . 35.948  19.593  -45.741  1.00 81.31 468 A 1 
ATOM 3569 N NH1 . ARG A 0 468 . 36.058  21.875  -45.791  1.00 81.31 468 A 1 
ATOM 3570 N NH2 . ARG A 0 468 . 34.077  20.863  -45.564  1.00 81.31 468 A 1 
ATOM 3571 C CZ  . ARG A 0 468 . 35.367  20.772  -45.703  1.00 81.31 468 A 1 
ATOM 3572 N N   . TYR A 0 469 . 39.041  15.062  -47.606  1.00 73.67 469 A 1 
ATOM 3573 C CA  . TYR A 0 469 . 40.224  15.013  -48.454  1.00 73.67 469 A 1 
ATOM 3574 C C   . TYR A 0 469 . 40.288  16.185  -49.437  1.00 73.67 469 A 1 
ATOM 3575 C CB  . TYR A 0 469 . 40.259  13.660  -49.161  1.00 73.67 469 A 1 
ATOM 3576 O O   . TYR A 0 469 . 39.382  16.414  -50.241  1.00 73.67 469 A 1 
ATOM 3577 C CG  . TYR A 0 469 . 40.395  12.512  -48.185  1.00 73.67 469 A 1 
ATOM 3578 C CD1 . TYR A 0 469 . 41.643  12.277  -47.573  1.00 73.67 469 A 1 
ATOM 3579 C CD2 . TYR A 0 469 . 39.269  11.745  -47.818  1.00 73.67 469 A 1 
ATOM 3580 C CE1 . TYR A 0 469 . 41.774  11.241  -46.631  1.00 73.67 469 A 1 
ATOM 3581 C CE2 . TYR A 0 469 . 39.401  10.723  -46.861  1.00 73.67 469 A 1 
ATOM 3582 O OH  . TYR A 0 469 . 40.837  9.472   -45.370  1.00 73.67 469 A 1 
ATOM 3583 C CZ  . TYR A 0 469 . 40.655  10.466  -46.268  1.00 73.67 469 A 1 
ATOM 3584 N N   . ASP A 0 470 . 41.409  16.908  -49.420  1.00 65.90 470 A 1 
ATOM 3585 C CA  . ASP A 0 470 . 41.661  18.082  -50.259  1.00 65.90 470 A 1 
ATOM 3586 C C   . ASP A 0 470 . 42.935  17.819  -51.103  1.00 65.90 470 A 1 
ATOM 3587 C CB  . ASP A 0 470 . 41.720  19.314  -49.312  1.00 65.90 470 A 1 
ATOM 3588 O O   . ASP A 0 470 . 44.060  18.067  -50.651  1.00 65.90 470 A 1 
ATOM 3589 C CG  . ASP A 0 470 . 41.230  20.664  -49.864  1.00 65.90 470 A 1 
ATOM 3590 O OD1 . ASP A 0 470 . 40.645  20.746  -50.969  1.00 65.90 470 A 1 
ATOM 3591 O OD2 . ASP A 0 470 . 41.460  21.689  -49.179  1.00 65.90 470 A 1 
ATOM 3592 N N   . ASP A 0 471 . 42.779  17.288  -52.332  1.00 61.00 471 A 1 
ATOM 3593 C CA  . ASP A 0 471 . 43.882  17.059  -53.294  1.00 61.00 471 A 1 
ATOM 3594 C C   . ASP A 0 471 . 44.388  18.415  -53.832  1.00 61.00 471 A 1 
ATOM 3595 C CB  . ASP A 0 471 . 43.492  16.136  -54.482  1.00 61.00 471 A 1 
ATOM 3596 O O   . ASP A 0 471 . 44.124  18.815  -54.973  1.00 61.00 471 A 1 
ATOM 3597 C CG  . ASP A 0 471 . 43.538  14.615  -54.272  1.00 61.00 471 A 1 
ATOM 3598 O OD1 . ASP A 0 471 . 44.286  14.136  -53.387  1.00 61.00 471 A 1 
ATOM 3599 O OD2 . ASP A 0 471 . 42.931  13.914  -55.118  1.00 61.00 471 A 1 
ATOM 3600 N N   . LYS A 0 472 . 45.132  19.152  -53.000  1.00 53.09 472 A 1 
ATOM 3601 C CA  . LYS A 0 472 . 45.640  20.497  -53.318  1.00 53.09 472 A 1 
ATOM 3602 C C   . LYS A 0 472 . 46.640  20.505  -54.476  1.00 53.09 472 A 1 
ATOM 3603 C CB  . LYS A 0 472 . 46.205  21.151  -52.044  1.00 53.09 472 A 1 
ATOM 3604 O O   . LYS A 0 472 . 46.761  21.527  -55.147  1.00 53.09 472 A 1 
ATOM 3605 C CG  . LYS A 0 472 . 45.050  21.592  -51.131  1.00 53.09 472 A 1 
ATOM 3606 C CD  . LYS A 0 472 . 45.518  22.100  -49.763  1.00 53.09 472 A 1 
ATOM 3607 C CE  . LYS A 0 472 . 44.261  22.384  -48.937  1.00 53.09 472 A 1 
ATOM 3608 N NZ  . LYS A 0 472 . 44.540  22.634  -47.507  1.00 53.09 472 A 1 
ATOM 3609 N N   . ASP A 0 473 . 47.282  19.370  -54.767  1.00 48.06 473 A 1 
ATOM 3610 C CA  . ASP A 0 473 . 48.268  19.232  -55.841  1.00 48.06 473 A 1 
ATOM 3611 C C   . ASP A 0 473 . 47.930  18.181  -56.910  1.00 48.06 473 A 1 
ATOM 3612 C CB  . ASP A 0 473 . 49.675  19.067  -55.245  1.00 48.06 473 A 1 
ATOM 3613 O O   . ASP A 0 473 . 48.647  17.206  -57.138  1.00 48.06 473 A 1 
ATOM 3614 C CG  . ASP A 0 473 . 50.369  20.401  -55.007  1.00 48.06 473 A 1 
ATOM 3615 O OD1 . ASP A 0 473 . 50.115  21.371  -55.755  1.00 48.06 473 A 1 
ATOM 3616 O OD2 . ASP A 0 473 . 51.341  20.420  -54.228  1.00 48.06 473 A 1 
ATOM 3617 N N   . GLY A 0 474 . 46.935  18.501  -57.742  1.00 45.34 474 A 1 
ATOM 3618 C CA  . GLY A 0 474 . 46.805  17.953  -59.103  1.00 45.34 474 A 1 
ATOM 3619 C C   . GLY A 0 474 . 47.933  18.382  -60.071  1.00 45.34 474 A 1 
ATOM 3620 O O   . GLY A 0 474 . 47.689  18.546  -61.269  1.00 45.34 474 A 1 
ATOM 3621 N N   . LYS A 0 475 . 49.161  18.625  -59.579  1.00 46.28 475 A 1 
ATOM 3622 C CA  . LYS A 0 475 . 50.337  19.075  -60.350  1.00 46.28 475 A 1 
ATOM 3623 C C   . LYS A 0 475 . 50.728  17.993  -61.372  1.00 46.28 475 A 1 
ATOM 3624 C CB  . LYS A 0 475 . 51.510  19.415  -59.386  1.00 46.28 475 A 1 
ATOM 3625 O O   . LYS A 0 475 . 51.433  17.041  -61.048  1.00 46.28 475 A 1 
ATOM 3626 C CG  . LYS A 0 475 . 51.455  20.810  -58.714  1.00 46.28 475 A 1 
ATOM 3627 C CD  . LYS A 0 475 . 52.545  20.976  -57.618  1.00 46.28 475 A 1 
ATOM 3628 C CE  . LYS A 0 475 . 52.544  22.351  -56.897  1.00 46.28 475 A 1 
ATOM 3629 N NZ  . LYS A 0 475 . 52.889  22.256  -55.444  1.00 46.28 475 A 1 
ATOM 3630 N N   . GLY A 0 476 . 50.317  18.161  -62.634  1.00 42.32 476 A 1 
ATOM 3631 C CA  . GLY A 0 476 . 50.522  17.224  -63.760  1.00 42.32 476 A 1 
ATOM 3632 C C   . GLY A 0 476 . 51.971  17.027  -64.248  1.00 42.32 476 A 1 
ATOM 3633 O O   . GLY A 0 476 . 52.226  16.957  -65.451  1.00 42.32 476 A 1 
ATOM 3634 N N   . TYR A 0 477 . 52.942  16.935  -63.338  1.00 42.66 477 A 1 
ATOM 3635 C CA  . TYR A 0 477 . 54.378  16.996  -63.627  1.00 42.66 477 A 1 
ATOM 3636 C C   . TYR A 0 477 . 54.997  15.724  -64.233  1.00 42.66 477 A 1 
ATOM 3637 C CB  . TYR A 0 477 . 55.130  17.516  -62.391  1.00 42.66 477 A 1 
ATOM 3638 O O   . TYR A 0 477 . 56.162  15.739  -64.626  1.00 42.66 477 A 1 
ATOM 3639 C CG  . TYR A 0 477 . 55.612  18.934  -62.609  1.00 42.66 477 A 1 
ATOM 3640 C CD1 . TYR A 0 477 . 56.891  19.154  -63.153  1.00 42.66 477 A 1 
ATOM 3641 C CD2 . TYR A 0 477 . 54.750  20.021  -62.367  1.00 42.66 477 A 1 
ATOM 3642 C CE1 . TYR A 0 477 . 57.318  20.463  -63.447  1.00 42.66 477 A 1 
ATOM 3643 C CE2 . TYR A 0 477 . 55.170  21.332  -62.665  1.00 42.66 477 A 1 
ATOM 3644 O OH  . TYR A 0 477 . 56.856  22.817  -63.501  1.00 42.66 477 A 1 
ATOM 3645 C CZ  . TYR A 0 477 . 56.454  21.553  -63.205  1.00 42.66 477 A 1 
ATOM 3646 N N   . GLY A 0 478 . 54.219  14.650  -64.411  1.00 43.32 478 A 1 
ATOM 3647 C CA  . GLY A 0 478 . 54.633  13.490  -65.211  1.00 43.32 478 A 1 
ATOM 3648 C C   . GLY A 0 478 . 54.663  13.753  -66.727  1.00 43.32 478 A 1 
ATOM 3649 O O   . GLY A 0 478 . 55.386  13.076  -67.454  1.00 43.32 478 A 1 
ATOM 3650 N N   . ALA A 0 479 . 53.915  14.748  -67.221  1.00 42.01 479 A 1 
ATOM 3651 C CA  . ALA A 0 479 . 53.716  14.970  -68.659  1.00 42.01 479 A 1 
ATOM 3652 C C   . ALA A 0 479 . 54.839  15.767  -69.359  1.00 42.01 479 A 1 
ATOM 3653 C CB  . ALA A 0 479 . 52.344  15.631  -68.844  1.00 42.01 479 A 1 
ATOM 3654 O O   . ALA A 0 479 . 54.861  15.850  -70.585  1.00 42.01 479 A 1 
ATOM 3655 N N   . ALA A 0 480 . 55.780  16.352  -68.609  1.00 41.29 480 A 1 
ATOM 3656 C CA  . ALA A 0 480 . 56.820  17.234  -69.155  1.00 41.29 480 A 1 
ATOM 3657 C C   . ALA A 0 480 . 58.109  16.511  -69.609  1.00 41.29 480 A 1 
ATOM 3658 C CB  . ALA A 0 480 . 57.102  18.325  -68.114  1.00 41.29 480 A 1 
ATOM 3659 O O   . ALA A 0 480 . 58.999  17.144  -70.174  1.00 41.29 480 A 1 
ATOM 3660 N N   . ALA A 0 481 . 58.234  15.200  -69.364  1.00 37.96 481 A 1 
ATOM 3661 C CA  . ALA A 0 481 . 59.475  14.442  -69.572  1.00 37.96 481 A 1 
ATOM 3662 C C   . ALA A 0 481 . 59.581  13.709  -70.930  1.00 37.96 481 A 1 
ATOM 3663 C CB  . ALA A 0 481 . 59.646  13.492  -68.380  1.00 37.96 481 A 1 
ATOM 3664 O O   . ALA A 0 481 . 60.630  13.145  -71.238  1.00 37.96 481 A 1 
ATOM 3665 N N   . SER A 0 482 . 58.530  13.711  -71.759  1.00 38.93 482 A 1 
ATOM 3666 C CA  . SER A 0 482 . 58.450  12.968  -73.031  1.00 38.93 482 A 1 
ATOM 3667 C C   . SER A 0 482 . 58.534  13.872  -74.274  1.00 38.93 482 A 1 
ATOM 3668 C CB  . SER A 0 482 . 57.223  12.048  -73.028  1.00 38.93 482 A 1 
ATOM 3669 O O   . SER A 0 482 . 57.707  13.818  -75.188  1.00 38.93 482 A 1 
ATOM 3670 O OG  . SER A 0 482 . 56.056  12.791  -72.738  1.00 38.93 482 A 1 
ATOM 3671 N N   . GLN A 0 483 . 59.573  14.710  -74.335  1.00 34.57 483 A 1 
ATOM 3672 C CA  . GLN A 0 483 . 59.927  15.493  -75.525  1.00 34.57 483 A 1 
ATOM 3673 C C   . GLN A 0 483 . 61.427  15.400  -75.846  1.00 34.57 483 A 1 
ATOM 3674 C CB  . GLN A 0 483 . 59.488  16.963  -75.366  1.00 34.57 483 A 1 
ATOM 3675 O O   . GLN A 0 483 . 62.277  15.492  -74.966  1.00 34.57 483 A 1 
ATOM 3676 C CG  . GLN A 0 483 . 57.989  17.205  -75.610  1.00 34.57 483 A 1 
ATOM 3677 C CD  . GLN A 0 483 . 57.588  16.930  -77.056  1.00 34.57 483 A 1 
ATOM 3678 N NE2 . GLN A 0 483 . 56.949  15.815  -77.329  1.00 34.57 483 A 1 
ATOM 3679 O OE1 . GLN A 0 483 . 57.898  17.677  -77.971  1.00 34.57 483 A 1 
ATOM 3680 N N   . ALA A 0 484 . 61.736  15.293  -77.143  1.00 33.29 484 A 1 
ATOM 3681 C CA  . ALA A 0 484 . 63.067  15.451  -77.742  1.00 33.29 484 A 1 
ATOM 3682 C C   . ALA A 0 484 . 64.152  14.372  -77.491  1.00 33.29 484 A 1 
ATOM 3683 C CB  . ALA A 0 484 . 63.552  16.897  -77.546  1.00 33.29 484 A 1 
ATOM 3684 O O   . ALA A 0 484 . 65.333  14.640  -77.734  1.00 33.29 484 A 1 
ATOM 3685 N N   . THR A 0 485 . 63.794  13.120  -77.180  1.00 37.67 485 A 1 
ATOM 3686 C CA  . THR A 0 485 . 64.606  11.990  -77.686  1.00 37.67 485 A 1 
ATOM 3687 C C   . THR A 0 485 . 64.327  11.861  -79.186  1.00 37.67 485 A 1 
ATOM 3688 C CB  . THR A 0 485 . 64.348  10.646  -76.974  1.00 37.67 485 A 1 
ATOM 3689 O O   . THR A 0 485 . 63.177  11.724  -79.588  1.00 37.67 485 A 1 
ATOM 3690 C CG2 . THR A 0 485 . 65.647  10.088  -76.389  1.00 37.67 485 A 1 
ATOM 3691 O OG1 . THR A 0 485 . 63.441  10.764  -75.905  1.00 37.67 485 A 1 
ATOM 3692 N N   . LYS A 0 486 . 65.354  12.004  -80.031  1.00 37.91 486 A 1 
ATOM 3693 C CA  . LYS A 0 486 . 65.174  12.049  -81.492  1.00 37.91 486 A 1 
ATOM 3694 C C   . LYS A 0 486 . 64.930  10.656  -82.064  1.00 37.91 486 A 1 
ATOM 3695 C CB  . LYS A 0 486 . 66.402  12.665  -82.179  1.00 37.91 486 A 1 
ATOM 3696 O O   . LYS A 0 486 . 65.802  9.797   -81.938  1.00 37.91 486 A 1 
ATOM 3697 C CG  . LYS A 0 486 . 66.553  14.165  -81.907  1.00 37.91 486 A 1 
ATOM 3698 C CD  . LYS A 0 486 . 67.856  14.675  -82.533  1.00 37.91 486 A 1 
ATOM 3699 C CE  . LYS A 0 486 . 67.999  16.176  -82.276  1.00 37.91 486 A 1 
ATOM 3700 N NZ  . LYS A 0 486 . 69.305  16.682  -82.764  1.00 37.91 486 A 1 
ATOM 3701 N N   . ASP A 0 487 . 63.829  10.494  -82.790  1.00 35.34 487 A 1 
ATOM 3702 C CA  . ASP A 0 487 . 63.670  9.391   -83.734  1.00 35.34 487 A 1 
ATOM 3703 C C   . ASP A 0 487 . 64.804  9.419   -84.769  1.00 35.34 487 A 1 
ATOM 3704 C CB  . ASP A 0 487 . 62.309  9.470   -84.437  1.00 35.34 487 A 1 
ATOM 3705 O O   . ASP A 0 487 . 65.113  10.459  -85.360  1.00 35.34 487 A 1 
ATOM 3706 C CG  . ASP A 0 487 . 61.155  9.294   -83.453  1.00 35.34 487 A 1 
ATOM 3707 O OD1 . ASP A 0 487 . 61.107  8.212   -82.828  1.00 35.34 487 A 1 
ATOM 3708 O OD2 . ASP A 0 487 . 60.367  10.257  -83.327  1.00 35.34 487 A 1 
ATOM 3709 N N   . ALA A 0 488 . 65.431  8.265   -84.981  1.00 40.88 488 A 1 
ATOM 3710 C CA  . ALA A 0 488 . 66.430  8.045   -86.016  1.00 40.88 488 A 1 
ATOM 3711 C C   . ALA A 0 488 . 66.080  6.745   -86.747  1.00 40.88 488 A 1 
ATOM 3712 C CB  . ALA A 0 488 . 67.826  8.021   -85.379  1.00 40.88 488 A 1 
ATOM 3713 O O   . ALA A 0 488 . 66.069  5.675   -86.135  1.00 40.88 488 A 1 
ATOM 3714 N N   . ASP A 0 489 . 65.767  6.860   -88.040  1.00 39.73 489 A 1 
ATOM 3715 C CA  . ASP A 0 489 . 65.217  5.775   -88.857  1.00 39.73 489 A 1 
ATOM 3716 C C   . ASP A 0 489 . 66.017  4.466   -88.756  1.00 39.73 489 A 1 
ATOM 3717 C CB  . ASP A 0 489 . 65.184  6.179   -90.342  1.00 39.73 489 A 1 
ATOM 3718 O O   . ASP A 0 489 . 67.237  4.435   -88.939  1.00 39.73 489 A 1 
ATOM 3719 C CG  . ASP A 0 489 . 64.224  7.319   -90.676  1.00 39.73 489 A 1 
ATOM 3720 O OD1 . ASP A 0 489 . 63.095  7.315   -90.149  1.00 39.73 489 A 1 
ATOM 3721 O OD2 . ASP A 0 489 . 64.627  8.171   -91.503  1.00 39.73 489 A 1 
ATOM 3722 N N   . LYS A 0 490 . 65.299  3.351   -88.583  1.00 41.43 490 A 1 
ATOM 3723 C CA  . LYS A 0 490 . 65.798  2.004   -88.883  1.00 41.43 490 A 1 
ATOM 3724 C C   . LYS A 0 490 . 64.805  1.285   -89.785  1.00 41.43 490 A 1 
ATOM 3725 C CB  . LYS A 0 490 . 66.097  1.219   -87.599  1.00 41.43 490 A 1 
ATOM 3726 O O   . LYS A 0 490 . 63.781  0.783   -89.332  1.00 41.43 490 A 1 
ATOM 3727 C CG  . LYS A 0 490 . 67.407  1.703   -86.964  1.00 41.43 490 A 1 
ATOM 3728 C CD  . LYS A 0 490 . 67.804  0.807   -85.789  1.00 41.43 490 A 1 
ATOM 3729 C CE  . LYS A 0 490 . 69.148  1.278   -85.230  1.00 41.43 490 A 1 
ATOM 3730 N NZ  . LYS A 0 490 . 69.552  0.467   -84.056  1.00 41.43 490 A 1 
ATOM 3731 N N   . SER A 0 491 . 65.115  1.268   -91.076  1.00 42.40 491 A 1 
ATOM 3732 C CA  . SER A 0 491 . 64.320  0.594   -92.099  1.00 42.40 491 A 1 
ATOM 3733 C C   . SER A 0 491 . 64.496  -0.927  -92.080  1.00 42.40 491 A 1 
ATOM 3734 C CB  . SER A 0 491 . 64.662  1.152   -93.481  1.00 42.40 491 A 1 
ATOM 3735 O O   . SER A 0 491 . 65.541  -1.455  -91.708  1.00 42.40 491 A 1 
ATOM 3736 O OG  . SER A 0 491 . 66.060  1.139   -93.668  1.00 42.40 491 A 1 
ATOM 3737 N N   . ILE A 0 492 . 63.445  -1.602  -92.536  1.00 38.22 492 A 1 
ATOM 3738 C CA  . ILE A 0 492 . 63.268  -3.055  -92.630  1.00 38.22 492 A 1 
ATOM 3739 C C   . ILE A 0 492 . 64.422  -3.750  -93.380  1.00 38.22 492 A 1 
ATOM 3740 C CB  . ILE A 0 492 . 61.921  -3.297  -93.359  1.00 38.22 492 A 1 
ATOM 3741 O O   . ILE A 0 492 . 64.771  -3.356  -94.490  1.00 38.22 492 A 1 
ATOM 3742 C CG1 . ILE A 0 492 . 60.722  -2.719  -92.561  1.00 38.22 492 A 1 
ATOM 3743 C CG2 . ILE A 0 492 . 61.671  -4.788  -93.656  1.00 38.22 492 A 1 
ATOM 3744 C CD1 . ILE A 0 492 . 59.514  -2.391  -93.448  1.00 38.22 492 A 1 
ATOM 3745 N N   . GLY A 0 493 . 64.912  -4.862  -92.823  1.00 39.49 493 A 1 
ATOM 3746 C CA  . GLY A 0 493 . 65.750  -5.852  -93.508  1.00 39.49 493 A 1 
ATOM 3747 C C   . GLY A 0 493 . 65.329  -7.260  -93.083  1.00 39.49 493 A 1 
ATOM 3748 O O   . GLY A 0 493 . 65.476  -7.618  -91.919  1.00 39.49 493 A 1 
ATOM 3749 N N   . ASN A 0 494 . 64.745  -8.037  -93.999  1.00 40.93 494 A 1 
ATOM 3750 C CA  . ASN A 0 494 . 64.084  -9.310  -93.690  1.00 40.93 494 A 1 
ATOM 3751 C C   . ASN A 0 494 . 64.930  -10.514 -94.138  1.00 40.93 494 A 1 
ATOM 3752 C CB  . ASN A 0 494 . 62.698  -9.301  -94.367  1.00 40.93 494 A 1 
ATOM 3753 O O   . ASN A 0 494 . 65.112  -10.714 -95.338  1.00 40.93 494 A 1 
ATOM 3754 C CG  . ASN A 0 494 . 61.883  -10.551 -94.072  1.00 40.93 494 A 1 
ATOM 3755 N ND2 . ASN A 0 494 . 60.951  -10.898 -94.928  1.00 40.93 494 A 1 
ATOM 3756 O OD1 . ASN A 0 494 . 62.057  -11.223 -93.072  1.00 40.93 494 A 1 
ATOM 3757 N N   . ALA A 0 495 . 65.399  -11.335 -93.194  1.00 39.63 495 A 1 
ATOM 3758 C CA  . ALA A 0 495 . 66.014  -12.631 -93.479  1.00 39.63 495 A 1 
ATOM 3759 C C   . ALA A 0 495 . 65.815  -13.609 -92.308  1.00 39.63 495 A 1 
ATOM 3760 C CB  . ALA A 0 495 . 67.505  -12.438 -93.788  1.00 39.63 495 A 1 
ATOM 3761 O O   . ALA A 0 495 . 66.096  -13.285 -91.156  1.00 39.63 495 A 1 
ATOM 3762 N N   . HIS A 0 496 . 65.354  -14.825 -92.608  1.00 36.39 496 A 1 
ATOM 3763 C CA  . HIS A 0 496 . 65.301  -15.927 -91.645  1.00 36.39 496 A 1 
ATOM 3764 C C   . HIS A 0 496 . 66.730  -16.372 -91.288  1.00 36.39 496 A 1 
ATOM 3765 C CB  . HIS A 0 496 . 64.484  -17.093 -92.244  1.00 36.39 496 A 1 
ATOM 3766 O O   . HIS A 0 496 . 67.490  -16.768 -92.169  1.00 36.39 496 A 1 
ATOM 3767 C CG  . HIS A 0 496 . 63.202  -17.414 -91.516  1.00 36.39 496 A 1 
ATOM 3768 C CD2 . HIS A 0 496 . 62.775  -18.666 -91.159  1.00 36.39 496 A 1 
ATOM 3769 N ND1 . HIS A 0 496 . 62.211  -16.530 -91.150  1.00 36.39 496 A 1 
ATOM 3770 C CE1 . HIS A 0 496 . 61.217  -17.234 -90.580  1.00 36.39 496 A 1 
ATOM 3771 N NE2 . HIS A 0 496 . 61.519  -18.540 -90.562  1.00 36.39 496 A 1 
ATOM 3772 N N   . GLY A 0 497 . 67.084  -16.342 -90.002  1.00 35.39 497 A 1 
ATOM 3773 C CA  . GLY A 0 497 . 68.404  -16.743 -89.512  1.00 35.39 497 A 1 
ATOM 3774 C C   . GLY A 0 497 . 68.337  -17.197 -88.058  1.00 35.39 497 A 1 
ATOM 3775 O O   . GLY A 0 497 . 68.020  -16.411 -87.168  1.00 35.39 497 A 1 
ATOM 3776 N N   . SER A 0 498 . 68.607  -18.480 -87.820  1.00 34.79 498 A 1 
ATOM 3777 C CA  . SER A 0 498 . 68.580  -19.083 -86.484  1.00 34.79 498 A 1 
ATOM 3778 C C   . SER A 0 498 . 69.598  -18.409 -85.548  1.00 34.79 498 A 1 
ATOM 3779 C CB  . SER A 0 498 . 68.873  -20.582 -86.628  1.00 34.79 498 A 1 
ATOM 3780 O O   . SER A 0 498 . 70.774  -18.328 -85.886  1.00 34.79 498 A 1 
ATOM 3781 O OG  . SER A 0 498 . 68.612  -21.284 -85.432  1.00 34.79 498 A 1 
ATOM 3782 N N   . HIS A 0 499 . 69.150  -17.975 -84.365  1.00 35.47 499 A 1 
ATOM 3783 C CA  . HIS A 0 499 . 69.979  -17.503 -83.241  1.00 35.47 499 A 1 
ATOM 3784 C C   . HIS A 0 499 . 70.863  -16.242 -83.466  1.00 35.47 499 A 1 
ATOM 3785 C CB  . HIS A 0 499 . 70.726  -18.692 -82.604  1.00 35.47 499 A 1 
ATOM 3786 O O   . HIS A 0 499 . 72.075  -16.255 -83.271  1.00 35.47 499 A 1 
ATOM 3787 C CG  . HIS A 0 499 . 69.811  -19.734 -82.000  1.00 35.47 499 A 1 
ATOM 3788 C CD2 . HIS A 0 499 . 69.583  -19.943 -80.666  1.00 35.47 499 A 1 
ATOM 3789 N ND1 . HIS A 0 499 . 69.043  -20.650 -82.682  1.00 35.47 499 A 1 
ATOM 3790 C CE1 . HIS A 0 499 . 68.368  -21.388 -81.786  1.00 35.47 499 A 1 
ATOM 3791 N NE2 . HIS A 0 499 . 68.664  -20.990 -80.542  1.00 35.47 499 A 1 
ATOM 3792 N N   . GLY A 0 500 . 70.218  -15.084 -83.656  1.00 33.59 500 A 1 
ATOM 3793 C CA  . GLY A 0 500 . 70.246  -14.096 -82.558  1.00 33.59 500 A 1 
ATOM 3794 C C   . GLY A 0 500 . 71.208  -12.892 -82.570  1.00 33.59 500 A 1 
ATOM 3795 O O   . GLY A 0 500 . 71.283  -12.235 -81.534  1.00 33.59 500 A 1 
ATOM 3796 N N   . TYR A 0 501 . 71.901  -12.536 -83.663  1.00 34.58 501 A 1 
ATOM 3797 C CA  . TYR A 0 501 . 72.784  -11.345 -83.689  1.00 34.58 501 A 1 
ATOM 3798 C C   . TYR A 0 501 . 72.807  -10.576 -85.029  1.00 34.58 501 A 1 
ATOM 3799 C CB  . TYR A 0 501 . 74.228  -11.754 -83.337  1.00 34.58 501 A 1 
ATOM 3800 O O   . TYR A 0 501 . 72.773  -11.183 -86.095  1.00 34.58 501 A 1 
ATOM 3801 C CG  . TYR A 0 501 . 74.452  -12.243 -81.916  1.00 34.58 501 A 1 
ATOM 3802 C CD1 . TYR A 0 501 . 74.638  -11.316 -80.870  1.00 34.58 501 A 1 
ATOM 3803 C CD2 . TYR A 0 501 . 74.482  -13.625 -81.642  1.00 34.58 501 A 1 
ATOM 3804 C CE1 . TYR A 0 501 . 74.845  -11.766 -79.551  1.00 34.58 501 A 1 
ATOM 3805 C CE2 . TYR A 0 501 . 74.695  -14.078 -80.326  1.00 34.58 501 A 1 
ATOM 3806 O OH  . TYR A 0 501 . 75.065  -13.597 -78.009  1.00 34.58 501 A 1 
ATOM 3807 C CZ  . TYR A 0 501 . 74.871  -13.152 -79.278  1.00 34.58 501 A 1 
ATOM 3808 N N   . GLY A 0 502 . 73.010  -9.248  -84.963  1.00 38.46 502 A 1 
ATOM 3809 C CA  . GLY A 0 502 . 73.496  -8.407  -86.079  1.00 38.46 502 A 1 
ATOM 3810 C C   . GLY A 0 502 . 72.457  -7.513  -86.784  1.00 38.46 502 A 1 
ATOM 3811 O O   . GLY A 0 502 . 71.293  -7.876  -86.902  1.00 38.46 502 A 1 
ATOM 3812 N N   . ALA A 0 503 . 72.879  -6.325  -87.252  1.00 34.45 503 A 1 
ATOM 3813 C CA  . ALA A 0 503 . 72.032  -5.373  -87.992  1.00 34.45 503 A 1 
ATOM 3814 C C   . ALA A 0 503 . 72.840  -4.330  -88.802  1.00 34.45 503 A 1 
ATOM 3815 C CB  . ALA A 0 503 . 71.144  -4.627  -86.982  1.00 34.45 503 A 1 
ATOM 3816 O O   . ALA A 0 503 . 73.782  -3.750  -88.262  1.00 34.45 503 A 1 
ATOM 3817 N N   . TYR A 0 504 . 72.425  -4.026  -90.043  1.00 38.38 504 A 1 
ATOM 3818 C CA  . TYR A 0 504 . 72.811  -2.822  -90.812  1.00 38.38 504 A 1 
ATOM 3819 C C   . TYR A 0 504 . 71.960  -2.638  -92.091  1.00 38.38 504 A 1 
ATOM 3820 C CB  . TYR A 0 504 . 74.310  -2.846  -91.185  1.00 38.38 504 A 1 
ATOM 3821 O O   . TYR A 0 504 . 71.496  -3.618  -92.665  1.00 38.38 504 A 1 
ATOM 3822 C CG  . TYR A 0 504 . 74.873  -4.178  -91.655  1.00 38.38 504 A 1 
ATOM 3823 C CD1 . TYR A 0 504 . 75.666  -4.946  -90.779  1.00 38.38 504 A 1 
ATOM 3824 C CD2 . TYR A 0 504 . 74.619  -4.643  -92.960  1.00 38.38 504 A 1 
ATOM 3825 C CE1 . TYR A 0 504 . 76.198  -6.181  -91.198  1.00 38.38 504 A 1 
ATOM 3826 C CE2 . TYR A 0 504 . 75.153  -5.875  -93.385  1.00 38.38 504 A 1 
ATOM 3827 O OH  . TYR A 0 504 . 76.447  -7.836  -92.923  1.00 38.38 504 A 1 
ATOM 3828 C CZ  . TYR A 0 504 . 75.940  -6.646  -92.506  1.00 38.38 504 A 1 
ATOM 3829 N N   . GLY A 0 505 . 71.817  -1.389  -92.567  1.00 40.96 505 A 1 
ATOM 3830 C CA  . GLY A 0 505 . 71.267  -1.040  -93.895  1.00 40.96 505 A 1 
ATOM 3831 C C   . GLY A 0 505 . 70.044  -0.108  -93.868  1.00 40.96 505 A 1 
ATOM 3832 O O   . GLY A 0 505 . 68.980  -0.502  -93.403  1.00 40.96 505 A 1 
ATOM 3833 N N   . ALA A 0 506 . 70.178  1.123   -94.385  1.00 36.20 506 A 1 
ATOM 3834 C CA  . ALA A 0 506 . 69.080  2.096   -94.454  1.00 36.20 506 A 1 
ATOM 3835 C C   . ALA A 0 506 . 69.187  3.085   -95.628  1.00 36.20 506 A 1 
ATOM 3836 C CB  . ALA A 0 506 . 69.009  2.863   -93.122  1.00 36.20 506 A 1 
ATOM 3837 O O   . ALA A 0 506 . 70.290  3.354   -96.102  1.00 36.20 506 A 1 
ATOM 3838 N N   . THR A 0 507 . 68.053  3.663   -96.051  1.00 38.12 507 A 1 
ATOM 3839 C CA  . THR A 0 507 . 67.928  4.969   -96.747  1.00 38.12 507 A 1 
ATOM 3840 C C   . THR A 0 507 . 66.463  5.448   -96.698  1.00 38.12 507 A 1 
ATOM 3841 C CB  . THR A 0 507 . 68.435  4.918   -98.204  1.00 38.12 507 A 1 
ATOM 3842 O O   . THR A 0 507 . 65.542  4.646   -96.832  1.00 38.12 507 A 1 
ATOM 3843 C CG2 . THR A 0 507 . 68.097  6.153   -99.043  1.00 38.12 507 A 1 
ATOM 3844 O OG1 . THR A 0 507 . 69.842  4.891   -98.205  1.00 38.12 507 A 1 
ATOM 3845 N N   . THR A 0 508 . 66.251  6.754   -96.503  1.00 33.37 508 A 1 
ATOM 3846 C CA  . THR A 0 508 . 64.962  7.380   -96.130  1.00 33.37 508 A 1 
ATOM 3847 C C   . THR A 0 508 . 64.381  8.263   -97.242  1.00 33.37 508 A 1 
ATOM 3848 C CB  . THR A 0 508 . 65.187  8.254   -94.877  1.00 33.37 508 A 1 
ATOM 3849 O O   . THR A 0 508 . 65.131  8.950   -97.936  1.00 33.37 508 A 1 
ATOM 3850 C CG2 . THR A 0 508 . 63.961  9.037   -94.402  1.00 33.37 508 A 1 
ATOM 3851 O OG1 . THR A 0 508 . 65.624  7.439   -93.823  1.00 33.37 508 A 1 
ATOM 3852 N N   . THR A 0 509 . 63.046  8.387   -97.352  1.00 39.72 509 A 1 
ATOM 3853 C CA  . THR A 0 509 . 62.410  9.557   -98.012  1.00 39.72 509 A 1 
ATOM 3854 C C   . THR A 0 509 . 61.074  9.999   -97.376  1.00 39.72 509 A 1 
ATOM 3855 C CB  . THR A 0 509 . 62.274  9.399   -99.543  1.00 39.72 509 A 1 
ATOM 3856 O O   . THR A 0 509 . 59.997  9.799   -97.923  1.00 39.72 509 A 1 
ATOM 3857 C CG2 . THR A 0 509 . 62.047  10.755  -100.221 1.00 39.72 509 A 1 
ATOM 3858 O OG1 . THR A 0 509 . 63.459  8.901   -100.119 1.00 39.72 509 A 1 
ATOM 3859 N N   . LYS A 0 510 . 61.171  10.679  -96.226  1.00 35.10 510 A 1 
ATOM 3860 C CA  . LYS A 0 510 . 60.398  11.890  -95.859  1.00 35.10 510 A 1 
ATOM 3861 C C   . LYS A 0 510 . 58.874  11.915  -96.148  1.00 35.10 510 A 1 
ATOM 3862 C CB  . LYS A 0 510 . 61.147  13.091  -96.478  1.00 35.10 510 A 1 
ATOM 3863 O O   . LYS A 0 510 . 58.411  12.701  -96.974  1.00 35.10 510 A 1 
ATOM 3864 C CG  . LYS A 0 510 . 60.875  14.426  -95.769  1.00 35.10 510 A 1 
ATOM 3865 C CD  . LYS A 0 510 . 61.732  15.530  -96.404  1.00 35.10 510 A 1 
ATOM 3866 C CE  . LYS A 0 510 . 61.638  16.824  -95.591  1.00 35.10 510 A 1 
ATOM 3867 N NZ  . LYS A 0 510 . 62.504  17.883  -96.166  1.00 35.10 510 A 1 
ATOM 3868 N N   . GLY A 0 511 . 58.088  11.163  -95.373  1.00 39.26 511 A 1 
ATOM 3869 C CA  . GLY A 0 511 . 56.659  11.456  -95.144  1.00 39.26 511 A 1 
ATOM 3870 C C   . GLY A 0 511 . 56.463  12.576  -94.106  1.00 39.26 511 A 1 
ATOM 3871 O O   . GLY A 0 511 . 57.389  12.877  -93.352  1.00 39.26 511 A 1 
ATOM 3872 N N   . GLY A 0 512 . 55.288  13.218  -94.045  1.00 38.60 512 A 1 
ATOM 3873 C CA  . GLY A 0 512 . 55.079  14.359  -93.142  1.00 38.60 512 A 1 
ATOM 3874 C C   . GLY A 0 512 . 53.640  14.613  -92.684  1.00 38.60 512 A 1 
ATOM 3875 O O   . GLY A 0 512 . 52.686  14.143  -93.289  1.00 38.60 512 A 1 
ATOM 3876 N N   . ALA A 0 513 . 53.542  15.442  -91.638  1.00 35.59 513 A 1 
ATOM 3877 C CA  . ALA A 0 513 . 52.341  16.079  -91.082  1.00 35.59 513 A 1 
ATOM 3878 C C   . ALA A 0 513 . 51.300  15.212  -90.322  1.00 35.59 513 A 1 
ATOM 3879 C CB  . ALA A 0 513 . 51.722  17.021  -92.125  1.00 35.59 513 A 1 
ATOM 3880 O O   . ALA A 0 513 . 50.245  14.866  -90.835  1.00 35.59 513 A 1 
ATOM 3881 N N   . ARG A 0 514 . 51.544  15.144  -89.001  1.00 39.25 514 A 1 
ATOM 3882 C CA  . ARG A 0 514 . 50.573  15.276  -87.886  1.00 39.25 514 A 1 
ATOM 3883 C C   . ARG A 0 514 . 49.762  14.057  -87.405  1.00 39.25 514 A 1 
ATOM 3884 C CB  . ARG A 0 514 . 49.667  16.513  -88.063  1.00 39.25 514 A 1 
ATOM 3885 O O   . ARG A 0 514 . 48.685  13.758  -87.893  1.00 39.25 514 A 1 
ATOM 3886 C CG  . ARG A 0 514 . 50.482  17.813  -88.055  1.00 39.25 514 A 1 
ATOM 3887 C CD  . ARG A 0 514 . 49.584  19.049  -88.035  1.00 39.25 514 A 1 
ATOM 3888 N NE  . ARG A 0 514 . 50.401  20.278  -87.986  1.00 39.25 514 A 1 
ATOM 3889 N NH1 . ARG A 0 514 . 48.727  21.733  -87.400  1.00 39.25 514 A 1 
ATOM 3890 N NH2 . ARG A 0 514 . 50.815  22.488  -87.619  1.00 39.25 514 A 1 
ATOM 3891 C CZ  . ARG A 0 514 . 49.978  21.489  -87.670  1.00 39.25 514 A 1 
ATOM 3892 N N   . GLN A 0 515 . 50.236  13.581  -86.247  1.00 38.20 515 A 1 
ATOM 3893 C CA  . GLN A 0 515 . 49.459  13.210  -85.050  1.00 38.20 515 A 1 
ATOM 3894 C C   . GLN A 0 515 . 48.570  11.963  -85.173  1.00 38.20 515 A 1 
ATOM 3895 C CB  . GLN A 0 515 . 48.747  14.455  -84.479  1.00 38.20 515 A 1 
ATOM 3896 O O   . GLN A 0 515 . 47.440  11.999  -85.645  1.00 38.20 515 A 1 
ATOM 3897 C CG  . GLN A 0 515 . 49.780  15.449  -83.908  1.00 38.20 515 A 1 
ATOM 3898 C CD  . GLN A 0 515 . 49.209  16.829  -83.599  1.00 38.20 515 A 1 
ATOM 3899 N NE2 . GLN A 0 515 . 49.316  17.300  -82.376  1.00 38.20 515 A 1 
ATOM 3900 O OE1 . GLN A 0 515 . 48.729  17.538  -84.469  1.00 38.20 515 A 1 
ATOM 3901 N N   . GLY A 0 516 . 49.110  10.846  -84.676  1.00 36.00 516 A 1 
ATOM 3902 C CA  . GLY A 0 516 . 48.457  9.543   -84.698  1.00 36.00 516 A 1 
ATOM 3903 C C   . GLY A 0 516 . 47.218  9.466   -83.807  1.00 36.00 516 A 1 
ATOM 3904 O O   . GLY A 0 516 . 47.263  9.758   -82.612  1.00 36.00 516 A 1 
ATOM 3905 N N   . ALA A 0 517 . 46.123  8.982   -84.387  1.00 31.96 517 A 1 
ATOM 3906 C CA  . ALA A 0 517 . 44.965  8.516   -83.644  1.00 31.96 517 A 1 
ATOM 3907 C C   . ALA A 0 517 . 45.287  7.169   -82.968  1.00 31.96 517 A 1 
ATOM 3908 C CB  . ALA A 0 517 . 43.780  8.430   -84.617  1.00 31.96 517 A 1 
ATOM 3909 O O   . ALA A 0 517 . 45.116  6.109   -83.568  1.00 31.96 517 A 1 
ATOM 3910 N N   . SER A 0 518 . 45.754  7.196   -81.715  1.00 39.62 518 A 1 
ATOM 3911 C CA  . SER A 0 518 . 46.003  5.974   -80.933  1.00 39.62 518 A 1 
ATOM 3912 C C   . SER A 0 518 . 45.677  6.116   -79.440  1.00 39.62 518 A 1 
ATOM 3913 C CB  . SER A 0 518 . 47.413  5.425   -81.185  1.00 39.62 518 A 1 
ATOM 3914 O O   . SER A 0 518 . 46.550  6.042   -78.581  1.00 39.62 518 A 1 
ATOM 3915 O OG  . SER A 0 518 . 48.398  6.316   -80.716  1.00 39.62 518 A 1 
ATOM 3916 N N   . LYS A 0 519 . 44.374  6.230   -79.155  1.00 34.47 519 A 1 
ATOM 3917 C CA  . LYS A 0 519 . 43.695  5.427   -78.119  1.00 34.47 519 A 1 
ATOM 3918 C C   . LYS A 0 519 . 44.342  5.407   -76.716  1.00 34.47 519 A 1 
ATOM 3919 C CB  . LYS A 0 519 . 43.498  4.019   -78.724  1.00 34.47 519 A 1 
ATOM 3920 O O   . LYS A 0 519 . 44.804  4.364   -76.260  1.00 34.47 519 A 1 
ATOM 3921 C CG  . LYS A 0 519 . 42.488  3.127   -77.987  1.00 34.47 519 A 1 
ATOM 3922 C CD  . LYS A 0 519 . 42.373  1.775   -78.707  1.00 34.47 519 A 1 
ATOM 3923 C CE  . LYS A 0 519 . 41.345  0.883   -78.003  1.00 34.47 519 A 1 
ATOM 3924 N NZ  . LYS A 0 519 . 41.201  -0.432  -78.678  1.00 34.47 519 A 1 
ATOM 3925 N N   . ALA A 0 520 . 44.236  6.520   -75.993  1.00 35.41 520 A 1 
ATOM 3926 C CA  . ALA A 0 520 . 44.315  6.541   -74.531  1.00 35.41 520 A 1 
ATOM 3927 C C   . ALA A 0 520 . 43.253  7.497   -73.962  1.00 35.41 520 A 1 
ATOM 3928 C CB  . ALA A 0 520 . 45.732  6.924   -74.091  1.00 35.41 520 A 1 
ATOM 3929 O O   . ALA A 0 520 . 43.207  8.667   -74.335  1.00 35.41 520 A 1 
ATOM 3930 N N   . GLY A 0 521 . 42.389  6.980   -73.084  1.00 32.03 521 A 1 
ATOM 3931 C CA  . GLY A 0 521 . 41.695  7.804   -72.090  1.00 32.03 521 A 1 
ATOM 3932 C C   . GLY A 0 521 . 42.595  8.023   -70.868  1.00 32.03 521 A 1 
ATOM 3933 O O   . GLY A 0 521 . 43.772  7.674   -70.912  1.00 32.03 521 A 1 
ATOM 3934 N N   . TYR A 0 522 . 42.010  8.514   -69.770  1.00 31.09 522 A 1 
ATOM 3935 C CA  . TYR A 0 522 . 42.690  8.893   -68.518  1.00 31.09 522 A 1 
ATOM 3936 C C   . TYR A 0 522 . 43.606  10.129  -68.664  1.00 31.09 522 A 1 
ATOM 3937 C CB  . TYR A 0 522 . 43.423  7.690   -67.883  1.00 31.09 522 A 1 
ATOM 3938 O O   . TYR A 0 522 . 44.598  10.108  -69.384  1.00 31.09 522 A 1 
ATOM 3939 C CG  . TYR A 0 522 . 42.666  6.369   -67.901  1.00 31.09 522 A 1 
ATOM 3940 C CD1 . TYR A 0 522 . 41.590  6.159   -67.017  1.00 31.09 522 A 1 
ATOM 3941 C CD2 . TYR A 0 522 . 43.034  5.352   -68.808  1.00 31.09 522 A 1 
ATOM 3942 C CE1 . TYR A 0 522 . 40.882  4.942   -67.043  1.00 31.09 522 A 1 
ATOM 3943 C CE2 . TYR A 0 522 . 42.327  4.133   -68.839  1.00 31.09 522 A 1 
ATOM 3944 O OH  . TYR A 0 522 . 40.553  2.761   -67.968  1.00 31.09 522 A 1 
ATOM 3945 C CZ  . TYR A 0 522 . 41.247  3.928   -67.953  1.00 31.09 522 A 1 
ATOM 3946 N N   . GLY A 0 523 . 43.288  11.221  -67.956  1.00 37.74 523 A 1 
ATOM 3947 C CA  . GLY A 0 523 . 44.113  12.441  -67.975  1.00 37.74 523 A 1 
ATOM 3948 C C   . GLY A 0 523 . 43.612  13.568  -67.068  1.00 37.74 523 A 1 
ATOM 3949 O O   . GLY A 0 523 . 44.356  14.037  -66.212  1.00 37.74 523 A 1 
ATOM 3950 N N   . ASN A 0 524 . 42.342  13.965  -67.191  1.00 39.38 524 A 1 
ATOM 3951 C CA  . ASN A 0 524 . 41.779  15.072  -66.406  1.00 39.38 524 A 1 
ATOM 3952 C C   . ASN A 0 524 . 41.337  14.620  -65.001  1.00 39.38 524 A 1 
ATOM 3953 C CB  . ASN A 0 524 . 40.643  15.760  -67.192  1.00 39.38 524 A 1 
ATOM 3954 O O   . ASN A 0 524 . 40.154  14.404  -64.758  1.00 39.38 524 A 1 
ATOM 3955 C CG  . ASN A 0 524 . 41.114  16.621  -68.352  1.00 39.38 524 A 1 
ATOM 3956 N ND2 . ASN A 0 524 . 40.213  17.340  -68.975  1.00 39.38 524 A 1 
ATOM 3957 O OD1 . ASN A 0 524 . 42.275  16.659  -68.722  1.00 39.38 524 A 1 
ATOM 3958 N N   . ARG A 0 525 . 42.290  14.499  -64.070  1.00 42.42 525 A 1 
ATOM 3959 C CA  . ARG A 0 525 . 42.025  14.592  -62.623  1.00 42.42 525 A 1 
ATOM 3960 C C   . ARG A 0 525 . 42.758  15.818  -62.079  1.00 42.42 525 A 1 
ATOM 3961 C CB  . ARG A 0 525 . 42.411  13.309  -61.864  1.00 42.42 525 A 1 
ATOM 3962 O O   . ARG A 0 525 . 43.921  15.730  -61.701  1.00 42.42 525 A 1 
ATOM 3963 C CG  . ARG A 0 525 . 41.551  12.090  -62.233  1.00 42.42 525 A 1 
ATOM 3964 C CD  . ARG A 0 525 . 41.718  10.964  -61.193  1.00 42.42 525 A 1 
ATOM 3965 N NE  . ARG A 0 525 . 42.024  9.655   -61.813  1.00 42.42 525 A 1 
ATOM 3966 N NH1 . ARG A 0 525 . 40.903  8.303   -60.320  1.00 42.42 525 A 1 
ATOM 3967 N NH2 . ARG A 0 525 . 42.076  7.380   -61.969  1.00 42.42 525 A 1 
ATOM 3968 C CZ  . ARG A 0 525 . 41.664  8.461   -61.366  1.00 42.42 525 A 1 
ATOM 3969 N N   . MET A 0 526 . 42.092  16.968  -62.137  1.00 45.73 526 A 1 
ATOM 3970 C CA  . MET A 0 526 . 42.522  18.188  -61.443  1.00 45.73 526 A 1 
ATOM 3971 C C   . MET A 0 526 . 41.866  18.233  -60.055  1.00 45.73 526 A 1 
ATOM 3972 C CB  . MET A 0 526 . 42.223  19.425  -62.307  1.00 45.73 526 A 1 
ATOM 3973 O O   . MET A 0 526 . 40.912  17.495  -59.829  1.00 45.73 526 A 1 
ATOM 3974 C CG  . MET A 0 526 . 43.099  19.413  -63.568  1.00 45.73 526 A 1 
ATOM 3975 S SD  . MET A 0 526 . 42.925  20.861  -64.645  1.00 45.73 526 A 1 
ATOM 3976 C CE  . MET A 0 526 . 44.166  20.448  -65.897  1.00 45.73 526 A 1 
ATOM 3977 N N   . ALA A 0 527 . 42.435  19.040  -59.152  1.00 50.28 527 A 1 
ATOM 3978 C CA  . ALA A 0 527 . 42.168  19.099  -57.708  1.00 50.28 527 A 1 
ATOM 3979 C C   . ALA A 0 527 . 40.755  18.655  -57.280  1.00 50.28 527 A 1 
ATOM 3980 C CB  . ALA A 0 527 . 42.449  20.537  -57.250  1.00 50.28 527 A 1 
ATOM 3981 O O   . ALA A 0 527 . 39.791  19.415  -57.394  1.00 50.28 527 A 1 
ATOM 3982 N N   . ARG A 0 528 . 40.661  17.426  -56.763  1.00 55.05 528 A 1 
ATOM 3983 C CA  . ARG A 0 528 . 39.435  16.878  -56.184  1.00 55.05 528 A 1 
ATOM 3984 C C   . ARG A 0 528 . 39.343  17.266  -54.719  1.00 55.05 528 A 1 
ATOM 3985 C CB  . ARG A 0 528 . 39.392  15.354  -56.354  1.00 55.05 528 A 1 
ATOM 3986 O O   . ARG A 0 528 . 40.326  17.184  -53.988  1.00 55.05 528 A 1 
ATOM 3987 C CG  . ARG A 0 528 . 39.113  15.004  -57.818  1.00 55.05 528 A 1 
ATOM 3988 C CD  . ARG A 0 528 . 39.003  13.494  -58.015  1.00 55.05 528 A 1 
ATOM 3989 N NE  . ARG A 0 528 . 38.334  13.217  -59.298  1.00 55.05 528 A 1 
ATOM 3990 N NH1 . ARG A 0 528 . 37.723  11.049  -58.860  1.00 55.05 528 A 1 
ATOM 3991 N NH2 . ARG A 0 528 . 36.847  12.139  -60.614  1.00 55.05 528 A 1 
ATOM 3992 C CZ  . ARG A 0 528 . 37.649  12.131  -59.589  1.00 55.05 528 A 1 
ATOM 3993 N N   . SER A 0 529 . 38.150  17.654  -54.301  1.00 61.41 529 A 1 
ATOM 3994 C CA  . SER A 0 529 . 37.793  17.715  -52.891  1.00 61.41 529 A 1 
ATOM 3995 C C   . SER A 0 529 . 36.694  16.693  -52.667  1.00 61.41 529 A 1 
ATOM 3996 C CB  . SER A 0 529 . 37.345  19.124  -52.539  1.00 61.41 529 A 1 
ATOM 3997 O O   . SER A 0 529 . 35.733  16.664  -53.438  1.00 61.41 529 A 1 
ATOM 3998 O OG  . SER A 0 529 . 37.333  19.372  -51.146  1.00 61.41 529 A 1 
ATOM 3999 N N   . ALA A 0 530 . 36.862  15.856  -51.655  1.00 70.24 530 A 1 
ATOM 4000 C CA  . ALA A 0 530 . 35.871  14.880  -51.238  1.00 70.24 530 A 1 
ATOM 4001 C C   . ALA A 0 530 . 35.635  15.003  -49.732  1.00 70.24 530 A 1 
ATOM 4002 C CB  . ALA A 0 530 . 36.325  13.475  -51.652  1.00 70.24 530 A 1 
ATOM 4003 O O   . ALA A 0 530 . 36.533  15.431  -49.000  1.00 70.24 530 A 1 
ATOM 4004 N N   . SER A 0 531 . 34.431  14.651  -49.314  1.00 79.86 531 A 1 
ATOM 4005 C CA  . SER A 0 531 . 34.072  14.361  -47.930  1.00 79.86 531 A 1 
ATOM 4006 C C   . SER A 0 531 . 32.940  13.352  -47.965  1.00 79.86 531 A 1 
ATOM 4007 C CB  . SER A 0 531 . 33.610  15.610  -47.170  1.00 79.86 531 A 1 
ATOM 4008 O O   . SER A 0 531 . 31.964  13.568  -48.688  1.00 79.86 531 A 1 
ATOM 4009 O OG  . SER A 0 531 . 32.530  16.242  -47.849  1.00 79.86 531 A 1 
ATOM 4010 N N   . ASP A 0 532 . 33.093  12.293  -47.208  1.00 80.81 532 A 1 
ATOM 4011 C CA  . ASP A 0 532 . 32.047  11.385  -46.758  1.00 80.81 532 A 1 
ATOM 4012 C C   . ASP A 0 532 . 31.434  11.966  -45.464  1.00 80.81 532 A 1 
ATOM 4013 C CB  . ASP A 0 532 . 32.644  9.957   -46.631  1.00 80.81 532 A 1 
ATOM 4014 O O   . ASP A 0 532 . 31.790  13.071  -45.031  1.00 80.81 532 A 1 
ATOM 4015 C CG  . ASP A 0 532 . 34.172  9.962   -46.459  1.00 80.81 532 A 1 
ATOM 4016 O OD1 . ASP A 0 532 . 34.614  10.711  -45.570  1.00 80.81 532 A 1 
ATOM 4017 O OD2 . ASP A 0 532 . 34.894  9.453   -47.357  1.00 80.81 532 A 1 
ATOM 4018 N N   . PHE A 0 533 . 30.416  11.295  -44.936  1.00 84.23 533 A 1 
ATOM 4019 C CA  . PHE A 0 533 . 29.809  11.554  -43.632  1.00 84.23 533 A 1 
ATOM 4020 C C   . PHE A 0 533 . 28.924  10.353  -43.313  1.00 84.23 533 A 1 
ATOM 4021 C CB  . PHE A 0 533 . 28.960  12.839  -43.649  1.00 84.23 533 A 1 
ATOM 4022 O O   . PHE A 0 533 . 27.921  10.152  -44.005  1.00 84.23 533 A 1 
ATOM 4023 C CG  . PHE A 0 533 . 28.163  13.077  -42.376  1.00 84.23 533 A 1 
ATOM 4024 C CD1 . PHE A 0 533 . 26.781  12.802  -42.329  1.00 84.23 533 A 1 
ATOM 4025 C CD2 . PHE A 0 533 . 28.816  13.528  -41.216  1.00 84.23 533 A 1 
ATOM 4026 C CE1 . PHE A 0 533 . 26.060  12.999  -41.136  1.00 84.23 533 A 1 
ATOM 4027 C CE2 . PHE A 0 533 . 28.098  13.728  -40.023  1.00 84.23 533 A 1 
ATOM 4028 C CZ  . PHE A 0 533 . 26.718  13.468  -39.984  1.00 84.23 533 A 1 
ATOM 4029 N N   . ASP A 0 534 . 29.294  9.585   -42.296  1.00 87.69 534 A 1 
ATOM 4030 C CA  . ASP A 0 534 . 28.527  8.437   -41.816  1.00 87.69 534 A 1 
ATOM 4031 C C   . ASP A 0 534 . 28.022  8.746   -40.400  1.00 87.69 534 A 1 
ATOM 4032 C CB  . ASP A 0 534 . 29.370  7.142   -41.872  1.00 87.69 534 A 1 
ATOM 4033 O O   . ASP A 0 534 . 28.740  9.304   -39.572  1.00 87.69 534 A 1 
ATOM 4034 C CG  . ASP A 0 534 . 29.491  6.483   -43.262  1.00 87.69 534 A 1 
ATOM 4035 O OD1 . ASP A 0 534 . 28.875  6.976   -44.236  1.00 87.69 534 A 1 
ATOM 4036 O OD2 . ASP A 0 534 . 30.147  5.415   -43.345  1.00 87.69 534 A 1 
ATOM 4037 N N   . ALA A 0 535 . 26.772  8.399   -40.099  1.00 87.80 535 A 1 
ATOM 4038 C CA  . ALA A 0 535 . 26.191  8.619   -38.775  1.00 87.80 535 A 1 
ATOM 4039 C C   . ALA A 0 535 . 25.231  7.492   -38.395  1.00 87.80 535 A 1 
ATOM 4040 C CB  . ALA A 0 535 . 25.504  9.990   -38.741  1.00 87.80 535 A 1 
ATOM 4041 O O   . ALA A 0 535 . 24.582  6.899   -39.258  1.00 87.80 535 A 1 
ATOM 4042 N N   . TRP A 0 536 . 25.101  7.205   -37.101  1.00 92.44 536 A 1 
ATOM 4043 C CA  . TRP A 0 536 . 24.089  6.280   -36.586  1.00 92.44 536 A 1 
ATOM 4044 C C   . TRP A 0 536 . 23.619  6.673   -35.190  1.00 92.44 536 A 1 
ATOM 4045 C CB  . TRP A 0 536 . 24.603  4.830   -36.604  1.00 92.44 536 A 1 
ATOM 4046 O O   . TRP A 0 536 . 24.343  7.323   -34.436  1.00 92.44 536 A 1 
ATOM 4047 C CG  . TRP A 0 536 . 25.616  4.478   -35.553  1.00 92.44 536 A 1 
ATOM 4048 C CD1 . TRP A 0 536 . 26.940  4.734   -35.631  1.00 92.44 536 A 1 
ATOM 4049 C CD2 . TRP A 0 536 . 25.401  3.900   -34.225  1.00 92.44 536 A 1 
ATOM 4050 C CE2 . TRP A 0 536 . 26.656  3.848   -33.547  1.00 92.44 536 A 1 
ATOM 4051 C CE3 . TRP A 0 536 . 24.268  3.461   -33.502  1.00 92.44 536 A 1 
ATOM 4052 N NE1 . TRP A 0 536 . 27.562  4.334   -34.465  1.00 92.44 536 A 1 
ATOM 4053 C CH2 . TRP A 0 536 . 25.630  2.990   -31.527  1.00 92.44 536 A 1 
ATOM 4054 C CZ2 . TRP A 0 536 . 26.781  3.404   -32.220  1.00 92.44 536 A 1 
ATOM 4055 C CZ3 . TRP A 0 536 . 24.379  3.014   -32.170  1.00 92.44 536 A 1 
ATOM 4056 N N   . GLY A 0 537 . 22.425  6.213   -34.824  1.00 90.87 537 A 1 
ATOM 4057 C CA  . GLY A 0 537 . 21.923  6.372   -33.469  1.00 90.87 537 A 1 
ATOM 4058 C C   . GLY A 0 537 . 20.756  5.460   -33.117  1.00 90.87 537 A 1 
ATOM 4059 O O   . GLY A 0 537 . 20.261  4.678   -33.941  1.00 90.87 537 A 1 
ATOM 4060 N N   . ARG A 0 538 . 20.364  5.534   -31.845  1.00 92.93 538 A 1 
ATOM 4061 C CA  . ARG A 0 538 . 19.348  4.694   -31.219  1.00 92.93 538 A 1 
ATOM 4062 C C   . ARG A 0 538 . 18.680  5.412   -30.048  1.00 92.93 538 A 1 
ATOM 4063 C CB  . ARG A 0 538 . 20.024  3.402   -30.749  1.00 92.93 538 A 1 
ATOM 4064 O O   . ARG A 0 538 . 19.384  5.859   -29.154  1.00 92.93 538 A 1 
ATOM 4065 C CG  . ARG A 0 538 . 19.043  2.462   -30.046  1.00 92.93 538 A 1 
ATOM 4066 C CD  . ARG A 0 538 . 19.748  1.134   -29.796  1.00 92.93 538 A 1 
ATOM 4067 N NE  . ARG A 0 538 . 18.798  0.144   -29.271  1.00 92.93 538 A 1 
ATOM 4068 N NH1 . ARG A 0 538 . 19.758  -0.223  -27.217  1.00 92.93 538 A 1 
ATOM 4069 N NH2 . ARG A 0 538 . 17.893  -1.290  -27.797  1.00 92.93 538 A 1 
ATOM 4070 C CZ  . ARG A 0 538 . 18.839  -0.460  -28.111  1.00 92.93 538 A 1 
ATOM 4071 N N   . ASP A 0 539 . 17.355  5.402   -30.049  1.00 91.65 539 A 1 
ATOM 4072 C CA  . ASP A 0 539 . 16.451  5.889   -28.997  1.00 91.65 539 A 1 
ATOM 4073 C C   . ASP A 0 539 . 15.923  4.669   -28.200  1.00 91.65 539 A 1 
ATOM 4074 C CB  . ASP A 0 539 . 15.361  6.711   -29.719  1.00 91.65 539 A 1 
ATOM 4075 O O   . ASP A 0 539 . 15.806  3.566   -28.747  1.00 91.65 539 A 1 
ATOM 4076 C CG  . ASP A 0 539 . 14.234  7.314   -28.867  1.00 91.65 539 A 1 
ATOM 4077 O OD1 . ASP A 0 539 . 13.886  6.711   -27.824  1.00 91.65 539 A 1 
ATOM 4078 O OD2 . ASP A 0 539 . 13.630  8.300   -29.352  1.00 91.65 539 A 1 
ATOM 4079 N N   . GLN A 0 540 . 15.662  4.817   -26.898  1.00 92.83 540 A 1 
ATOM 4080 C CA  . GLN A 0 540 . 15.308  3.728   -25.971  1.00 92.83 540 A 1 
ATOM 4081 C C   . GLN A 0 540 . 14.225  4.124   -24.936  1.00 92.83 540 A 1 
ATOM 4082 C CB  . GLN A 0 540 . 16.604  3.203   -25.313  1.00 92.83 540 A 1 
ATOM 4083 O O   . GLN A 0 540 . 14.227  3.613   -23.810  1.00 92.83 540 A 1 
ATOM 4084 C CG  . GLN A 0 540 . 17.380  2.121   -26.078  1.00 92.83 540 A 1 
ATOM 4085 C CD  . GLN A 0 540 . 16.936  0.709   -25.707  1.00 92.83 540 A 1 
ATOM 4086 N NE2 . GLN A 0 540 . 15.704  0.345   -25.988  1.00 92.83 540 A 1 
ATOM 4087 O OE1 . GLN A 0 540 . 17.706  -0.142  -25.252  1.00 92.83 540 A 1 
ATOM 4088 N N   . ASP A 0 541 . 13.285  4.996   -25.311  1.00 92.26 541 A 1 
ATOM 4089 C CA  . ASP A 0 541 . 12.200  5.485   -24.442  1.00 92.26 541 A 1 
ATOM 4090 C C   . ASP A 0 541 . 11.408  4.355   -23.727  1.00 92.26 541 A 1 
ATOM 4091 C CB  . ASP A 0 541 . 11.275  6.393   -25.285  1.00 92.26 541 A 1 
ATOM 4092 O O   . ASP A 0 541 . 10.926  3.393   -24.336  1.00 92.26 541 A 1 
ATOM 4093 C CG  . ASP A 0 541 . 10.276  7.250   -24.484  1.00 92.26 541 A 1 
ATOM 4094 O OD1 . ASP A 0 541 . 10.311  7.242   -23.227  1.00 92.26 541 A 1 
ATOM 4095 O OD2 . ASP A 0 541 . 9.370   7.857   -25.109  1.00 92.26 541 A 1 
ATOM 4096 N N   . LEU A 0 542 . 11.223  4.467   -22.405  1.00 95.54 542 A 1 
ATOM 4097 C CA  . LEU A 0 542 . 10.403  3.573   -21.577  1.00 95.54 542 A 1 
ATOM 4098 C C   . LEU A 0 542 . 9.579   4.366   -20.558  1.00 95.54 542 A 1 
ATOM 4099 C CB  . LEU A 0 542 . 11.307  2.534   -20.876  1.00 95.54 542 A 1 
ATOM 4100 O O   . LEU A 0 542 . 10.107  4.858   -19.562  1.00 95.54 542 A 1 
ATOM 4101 C CG  . LEU A 0 542 . 10.608  1.670   -19.801  1.00 95.54 542 A 1 
ATOM 4102 C CD1 . LEU A 0 542 . 9.494   0.778   -20.360  1.00 95.54 542 A 1 
ATOM 4103 C CD2 . LEU A 0 542 . 11.613  0.752   -19.103  1.00 95.54 542 A 1 
ATOM 4104 N N   . SER A 0 543 . 8.252   4.345   -20.697  1.00 96.58 543 A 1 
ATOM 4105 C CA  . SER A 0 543 . 7.307   4.926   -19.737  1.00 96.58 543 A 1 
ATOM 4106 C C   . SER A 0 543 . 6.409   3.873   -19.075  1.00 96.58 543 A 1 
ATOM 4107 C CB  . SER A 0 543 . 6.468   6.012   -20.409  1.00 96.58 543 A 1 
ATOM 4108 O O   . SER A 0 543 . 5.864   2.980   -19.727  1.00 96.58 543 A 1 
ATOM 4109 O OG  . SER A 0 543 . 5.849   6.803   -19.412  1.00 96.58 543 A 1 
ATOM 4110 N N   . ILE A 0 544 . 6.210   3.977   -17.759  1.00 97.04 544 A 1 
ATOM 4111 C CA  . ILE A 0 544 . 5.269   3.158   -16.982  1.00 97.04 544 A 1 
ATOM 4112 C C   . ILE A 0 544 . 4.468   4.074   -16.057  1.00 97.04 544 A 1 
ATOM 4113 C CB  . ILE A 0 544 . 5.993   2.052   -16.172  1.00 97.04 544 A 1 
ATOM 4114 O O   . ILE A 0 544 . 5.044   4.779   -15.233  1.00 97.04 544 A 1 
ATOM 4115 C CG1 . ILE A 0 544 . 6.862   1.138   -17.068  1.00 97.04 544 A 1 
ATOM 4116 C CG2 . ILE A 0 544 . 4.965   1.201   -15.392  1.00 97.04 544 A 1 
ATOM 4117 C CD1 . ILE A 0 544 . 7.739   0.140   -16.297  1.00 97.04 544 A 1 
ATOM 4118 N N   . ASP A 0 545 . 3.143   3.992   -16.133  1.00 97.10 545 A 1 
ATOM 4119 C CA  . ASP A 0 545 . 2.211   4.691   -15.243  1.00 97.10 545 A 1 
ATOM 4120 C C   . ASP A 0 545 . 1.336   3.635   -14.560  1.00 97.10 545 A 1 
ATOM 4121 C CB  . ASP A 0 545 . 1.399   5.701   -16.074  1.00 97.10 545 A 1 
ATOM 4122 O O   . ASP A 0 545 . 0.666   2.857   -15.240  1.00 97.10 545 A 1 
ATOM 4123 C CG  . ASP A 0 545 . 0.714   6.808   -15.267  1.00 97.10 545 A 1 
ATOM 4124 O OD1 . ASP A 0 545 . 0.730   6.803   -14.019  1.00 97.10 545 A 1 
ATOM 4125 O OD2 . ASP A 0 545 . 0.223   7.773   -15.897  1.00 97.10 545 A 1 
ATOM 4126 N N   . GLU A 0 546 . 1.400   3.528   -13.236  1.00 96.26 546 A 1 
ATOM 4127 C CA  . GLU A 0 546 . 0.725   2.489   -12.453  1.00 96.26 546 A 1 
ATOM 4128 C C   . GLU A 0 546 . 0.038   3.104   -11.232  1.00 96.26 546 A 1 
ATOM 4129 C CB  . GLU A 0 546 . 1.752   1.406   -12.064  1.00 96.26 546 A 1 
ATOM 4130 O O   . GLU A 0 546 . 0.680   3.810   -10.454  1.00 96.26 546 A 1 
ATOM 4131 C CG  . GLU A 0 546 . 1.168   0.269   -11.208  1.00 96.26 546 A 1 
ATOM 4132 C CD  . GLU A 0 546 . 2.130   -0.925  -11.097  1.00 96.26 546 A 1 
ATOM 4133 O OE1 . GLU A 0 546 . 1.647   -2.078  -11.205  1.00 96.26 546 A 1 
ATOM 4134 O OE2 . GLU A 0 546 . 3.363   -0.711  -10.979  1.00 96.26 546 A 1 
ATOM 4135 N N   . SER A 0 547 . -1.249  2.813   -11.031  1.00 95.97 547 A 1 
ATOM 4136 C CA  . SER A 0 547 . -1.997  3.235   -9.845   1.00 95.97 547 A 1 
ATOM 4137 C C   . SER A 0 547 . -2.900  2.136   -9.287   1.00 95.97 547 A 1 
ATOM 4138 C CB  . SER A 0 547 . -2.776  4.536   -10.087  1.00 95.97 547 A 1 
ATOM 4139 O O   . SER A 0 547 . -3.353  1.233   -9.997   1.00 95.97 547 A 1 
ATOM 4140 O OG  . SER A 0 547 . -3.951  4.334   -10.850  1.00 95.97 547 A 1 
ATOM 4141 N N   . TYR A 0 548 . -3.156  2.223   -7.986   1.00 96.62 548 A 1 
ATOM 4142 C CA  . TYR A 0 548 . -4.081  1.380   -7.239   1.00 96.62 548 A 1 
ATOM 4143 C C   . TYR A 0 548 . -4.837  2.252   -6.239   1.00 96.62 548 A 1 
ATOM 4144 C CB  . TYR A 0 548 . -3.303  0.269   -6.519   1.00 96.62 548 A 1 
ATOM 4145 O O   . TYR A 0 548 . -4.203  2.945   -5.447   1.00 96.62 548 A 1 
ATOM 4146 C CG  . TYR A 0 548 . -4.125  -0.528  -5.521   1.00 96.62 548 A 1 
ATOM 4147 C CD1 . TYR A 0 548 . -4.197  -0.113  -4.175   1.00 96.62 548 A 1 
ATOM 4148 C CD2 . TYR A 0 548 . -4.831  -1.672  -5.941   1.00 96.62 548 A 1 
ATOM 4149 C CE1 . TYR A 0 548 . -4.953  -0.851  -3.243   1.00 96.62 548 A 1 
ATOM 4150 C CE2 . TYR A 0 548 . -5.577  -2.419  -5.008   1.00 96.62 548 A 1 
ATOM 4151 O OH  . TYR A 0 548 . -6.333  -2.761  -2.761   1.00 96.62 548 A 1 
ATOM 4152 C CZ  . TYR A 0 548 . -5.632  -2.016  -3.657   1.00 96.62 548 A 1 
ATOM 4153 N N   . ASP A 0 549 . -6.164  2.181   -6.245   1.00 94.97 549 A 1 
ATOM 4154 C CA  . ASP A 0 549 . -7.029  2.935   -5.337   1.00 94.97 549 A 1 
ATOM 4155 C C   . ASP A 0 549 . -8.050  1.999   -4.686   1.00 94.97 549 A 1 
ATOM 4156 C CB  . ASP A 0 549 . -7.742  4.073   -6.084   1.00 94.97 549 A 1 
ATOM 4157 O O   . ASP A 0 549 . -8.821  1.323   -5.371   1.00 94.97 549 A 1 
ATOM 4158 C CG  . ASP A 0 549 . -6.782  5.154   -6.583   1.00 94.97 549 A 1 
ATOM 4159 O OD1 . ASP A 0 549 . -6.197  5.839   -5.713   1.00 94.97 549 A 1 
ATOM 4160 O OD2 . ASP A 0 549 . -6.675  5.316   -7.821   1.00 94.97 549 A 1 
ATOM 4161 N N   . GLN A 0 550 . -8.083  1.982   -3.354   1.00 95.36 550 A 1 
ATOM 4162 C CA  . GLN A 0 550 . -9.034  1.213   -2.558   1.00 95.36 550 A 1 
ATOM 4163 C C   . GLN A 0 550 . -9.767  2.129   -1.580   1.00 95.36 550 A 1 
ATOM 4164 C CB  . GLN A 0 550 . -8.292  0.069   -1.860   1.00 95.36 550 A 1 
ATOM 4165 O O   . GLN A 0 550 . -9.176  2.690   -0.655   1.00 95.36 550 A 1 
ATOM 4166 C CG  . GLN A 0 550 . -9.199  -0.833  -1.007   1.00 95.36 550 A 1 
ATOM 4167 C CD  . GLN A 0 550 . -8.436  -2.047  -0.480   1.00 95.36 550 A 1 
ATOM 4168 N NE2 . GLN A 0 550 . -9.034  -3.210  -0.375   1.00 95.36 550 A 1 
ATOM 4169 O OE1 . GLN A 0 550 . -7.263  -1.988  -0.145   1.00 95.36 550 A 1 
ATOM 4170 N N   . THR A 0 551 . -11.082 2.242   -1.747   1.00 94.41 551 A 1 
ATOM 4171 C CA  . THR A 0 551 . -11.957 3.040   -0.884   1.00 94.41 551 A 1 
ATOM 4172 C C   . THR A 0 551 . -13.000 2.133   -0.244   1.00 94.41 551 A 1 
ATOM 4173 C CB  . THR A 0 551 . -12.663 4.167   -1.657   1.00 94.41 551 A 1 
ATOM 4174 O O   . THR A 0 551 . -13.673 1.372   -0.940   1.00 94.41 551 A 1 
ATOM 4175 C CG2 . THR A 0 551 . -13.190 5.255   -0.721   1.00 94.41 551 A 1 
ATOM 4176 O OG1 . THR A 0 551 . -11.833 4.800   -2.603   1.00 94.41 551 A 1 
ATOM 4177 N N   . TRP A 0 552 . -13.201 2.237   1.072    1.00 92.52 552 A 1 
ATOM 4178 C CA  . TRP A 0 552 . -14.356 1.617   1.725    1.00 92.52 552 A 1 
ATOM 4179 C C   . TRP A 0 552 . -15.028 2.551   2.729    1.00 92.52 552 A 1 
ATOM 4180 C CB  . TRP A 0 552 . -14.022 0.236   2.312    1.00 92.52 552 A 1 
ATOM 4181 O O   . TRP A 0 552 . -14.381 3.317   3.444    1.00 92.52 552 A 1 
ATOM 4182 C CG  . TRP A 0 552 . -13.069 0.161   3.470    1.00 92.52 552 A 1 
ATOM 4183 C CD1 . TRP A 0 552 . -11.753 -0.133  3.371    1.00 92.52 552 A 1 
ATOM 4184 C CD2 . TRP A 0 552 . -13.331 0.325   4.901    1.00 92.52 552 A 1 
ATOM 4185 C CE2 . TRP A 0 552 . -12.112 0.107   5.613    1.00 92.52 552 A 1 
ATOM 4186 C CE3 . TRP A 0 552 . -14.473 0.642   5.670    1.00 92.52 552 A 1 
ATOM 4187 N NE1 . TRP A 0 552 . -11.186 -0.177  4.630    1.00 92.52 552 A 1 
ATOM 4188 C CH2 . TRP A 0 552 . -13.186 0.539   7.744    1.00 92.52 552 A 1 
ATOM 4189 C CZ2 . TRP A 0 552 . -12.030 0.213   7.012    1.00 92.52 552 A 1 
ATOM 4190 C CZ3 . TRP A 0 552 . -14.405 0.749   7.073    1.00 92.52 552 A 1 
ATOM 4191 N N   . ALA A 0 553 . -16.354 2.470   2.795    1.00 93.92 553 A 1 
ATOM 4192 C CA  . ALA A 0 553 . -17.185 3.263   3.689    1.00 93.92 553 A 1 
ATOM 4193 C C   . ALA A 0 553 . -18.259 2.384   4.334    1.00 93.92 553 A 1 
ATOM 4194 C CB  . ALA A 0 553 . -17.792 4.431   2.905    1.00 93.92 553 A 1 
ATOM 4195 O O   . ALA A 0 553 . -18.860 1.537   3.674    1.00 93.92 553 A 1 
ATOM 4196 N N   . LYS A 0 554 . -18.511 2.575   5.629    1.00 93.40 554 A 1 
ATOM 4197 C CA  . LYS A 0 554 . -19.570 1.884   6.378    1.00 93.40 554 A 1 
ATOM 4198 C C   . LYS A 0 554 . -20.271 2.870   7.300    1.00 93.40 554 A 1 
ATOM 4199 C CB  . LYS A 0 554 . -19.011 0.684   7.168    1.00 93.40 554 A 1 
ATOM 4200 O O   . LYS A 0 554 . -19.594 3.560   8.066    1.00 93.40 554 A 1 
ATOM 4201 C CG  . LYS A 0 554 . -18.378 -0.367  6.245    1.00 93.40 554 A 1 
ATOM 4202 C CD  . LYS A 0 554 . -17.760 -1.551  6.994    1.00 93.40 554 A 1 
ATOM 4203 C CE  . LYS A 0 554 . -17.057 -2.413  5.936    1.00 93.40 554 A 1 
ATOM 4204 N NZ  . LYS A 0 554 . -16.343 -3.573  6.517    1.00 93.40 554 A 1 
ATOM 4205 N N   . SER A 0 555 . -21.599 2.905   7.255    1.00 89.66 555 A 1 
ATOM 4206 C CA  . SER A 0 555 . -22.432 3.633   8.213    1.00 89.66 555 A 1 
ATOM 4207 C C   . SER A 0 555 . -23.450 2.706   8.862    1.00 89.66 555 A 1 
ATOM 4208 C CB  . SER A 0 555 . -23.116 4.858   7.590    1.00 89.66 555 A 1 
ATOM 4209 O O   . SER A 0 555 . -24.037 1.848   8.202    1.00 89.66 555 A 1 
ATOM 4210 O OG  . SER A 0 555 . -24.148 4.528   6.684    1.00 89.66 555 A 1 
ATOM 4211 N N   . TYR A 0 556 . -23.668 2.920   10.150   1.00 87.20 556 A 1 
ATOM 4212 C CA  . TYR A 0 556 . -24.769 2.377   10.925   1.00 87.20 556 A 1 
ATOM 4213 C C   . TYR A 0 556 . -25.465 3.561   11.579   1.00 87.20 556 A 1 
ATOM 4214 C CB  . TYR A 0 556 . -24.254 1.391   11.980   1.00 87.20 556 A 1 
ATOM 4215 O O   . TYR A 0 556 . -24.814 4.356   12.257   1.00 87.20 556 A 1 
ATOM 4216 C CG  . TYR A 0 556 . -23.436 0.246   11.419   1.00 87.20 556 A 1 
ATOM 4217 C CD1 . TYR A 0 556 . -24.069 -0.957  11.056   1.00 87.20 556 A 1 
ATOM 4218 C CD2 . TYR A 0 556 . -22.044 0.391   11.257   1.00 87.20 556 A 1 
ATOM 4219 C CE1 . TYR A 0 556 . -23.311 -2.022  10.533   1.00 87.20 556 A 1 
ATOM 4220 C CE2 . TYR A 0 556 . -21.280 -0.670  10.737   1.00 87.20 556 A 1 
ATOM 4221 O OH  . TYR A 0 556 . -21.174 -2.910  9.896    1.00 87.20 556 A 1 
ATOM 4222 C CZ  . TYR A 0 556 . -21.917 -1.879  10.378   1.00 87.20 556 A 1 
ATOM 4223 N N   . ASP A 0 557 . -26.761 3.678   11.345   1.00 86.37 557 A 1 
ATOM 4224 C CA  . ASP A 0 557 . -27.628 4.682   11.945   1.00 86.37 557 A 1 
ATOM 4225 C C   . ASP A 0 557 . -28.790 3.930   12.622   1.00 86.37 557 A 1 
ATOM 4226 C CB  . ASP A 0 557 . -28.102 5.674   10.861   1.00 86.37 557 A 1 
ATOM 4227 O O   . ASP A 0 557 . -29.340 3.008   12.012   1.00 86.37 557 A 1 
ATOM 4228 C CG  . ASP A 0 557 . -26.997 6.153   9.897    1.00 86.37 557 A 1 
ATOM 4229 O OD1 . ASP A 0 557 . -26.149 6.986   10.293   1.00 86.37 557 A 1 
ATOM 4230 O OD2 . ASP A 0 557 . -27.002 5.731   8.710    1.00 86.37 557 A 1 
ATOM 4231 N N   . ALA A 0 558 . -29.141 4.277   13.859   1.00 85.69 558 A 1 
ATOM 4232 C CA  . ALA A 0 558 . -30.283 3.729   14.595   1.00 85.69 558 A 1 
ATOM 4233 C C   . ALA A 0 558 . -31.023 4.863   15.316   1.00 85.69 558 A 1 
ATOM 4234 C CB  . ALA A 0 558 . -29.795 2.659   15.582   1.00 85.69 558 A 1 
ATOM 4235 O O   . ALA A 0 558 . -30.372 5.728   15.895   1.00 85.69 558 A 1 
ATOM 4236 N N   . GLU A 0 559 . -32.357 4.877   15.280   1.00 79.29 559 A 1 
ATOM 4237 C CA  . GLU A 0 559 . -33.156 5.937   15.928   1.00 79.29 559 A 1 
ATOM 4238 C C   . GLU A 0 559 . -33.089 5.888   17.464   1.00 79.29 559 A 1 
ATOM 4239 C CB  . GLU A 0 559 . -34.609 5.867   15.428   1.00 79.29 559 A 1 
ATOM 4240 O O   . GLU A 0 559 . -33.107 6.936   18.098   1.00 79.29 559 A 1 
ATOM 4241 C CG  . GLU A 0 559 . -34.726 6.405   13.992   1.00 79.29 559 A 1 
ATOM 4242 C CD  . GLU A 0 559 . -36.090 6.116   13.348   1.00 79.29 559 A 1 
ATOM 4243 O OE1 . GLU A 0 559 . -36.608 6.996   12.624   1.00 79.29 559 A 1 
ATOM 4244 O OE2 . GLU A 0 559 . -36.548 4.950   13.438   1.00 79.29 559 A 1 
ATOM 4245 N N   . SER A 0 560 . -32.928 4.693   18.035   1.00 80.61 560 A 1 
ATOM 4246 C CA  . SER A 0 560 . -32.726 4.440   19.466   1.00 80.61 560 A 1 
ATOM 4247 C C   . SER A 0 560 . -31.871 3.182   19.679   1.00 80.61 560 A 1 
ATOM 4248 C CB  . SER A 0 560 . -34.083 4.262   20.164   1.00 80.61 560 A 1 
ATOM 4249 O O   . SER A 0 560 . -31.775 2.316   18.794   1.00 80.61 560 A 1 
ATOM 4250 O OG  . SER A 0 560 . -34.736 3.118   19.637   1.00 80.61 560 A 1 
ATOM 4251 N N   . TYR A 0 561 . -31.264 3.055   20.859   1.00 78.99 561 A 1 
ATOM 4252 C CA  . TYR A 0 561 . -30.843 1.766   21.415   1.00 78.99 561 A 1 
ATOM 4253 C C   . TYR A 0 561 . -31.105 1.733   22.920   1.00 78.99 561 A 1 
ATOM 4254 C CB  . TYR A 0 561 . -29.359 1.476   21.123   1.00 78.99 561 A 1 
ATOM 4255 O O   . TYR A 0 561 . -30.430 2.445   23.667   1.00 78.99 561 A 1 
ATOM 4256 C CG  . TYR A 0 561 . -28.814 0.263   21.874   1.00 78.99 561 A 1 
ATOM 4257 C CD1 . TYR A 0 561 . -27.819 0.416   22.859   1.00 78.99 561 A 1 
ATOM 4258 C CD2 . TYR A 0 561 . -29.372 -1.011  21.660   1.00 78.99 561 A 1 
ATOM 4259 C CE1 . TYR A 0 561 . -27.405 -0.682  23.641   1.00 78.99 561 A 1 
ATOM 4260 C CE2 . TYR A 0 561 . -28.929 -2.124  22.399   1.00 78.99 561 A 1 
ATOM 4261 O OH  . TYR A 0 561 . -27.571 -3.027  24.155   1.00 78.99 561 A 1 
ATOM 4262 C CZ  . TYR A 0 561 . -27.960 -1.957  23.408   1.00 78.99 561 A 1 
ATOM 4263 N N   . ASP A 0 562 . -32.015 0.857   23.353   1.00 82.85 562 A 1 
ATOM 4264 C CA  . ASP A 0 562 . -32.295 0.628   24.771   1.00 82.85 562 A 1 
ATOM 4265 C C   . ASP A 0 562 . -31.819 -0.751  25.222   1.00 82.85 562 A 1 
ATOM 4266 C CB  . ASP A 0 562 . -33.770 0.782   25.163   1.00 82.85 562 A 1 
ATOM 4267 O O   . ASP A 0 562 . -31.947 -1.756  24.516   1.00 82.85 562 A 1 
ATOM 4268 C CG  . ASP A 0 562 . -34.538 1.811   24.352   1.00 82.85 562 A 1 
ATOM 4269 O OD1 . ASP A 0 562 . -34.174 3.003   24.435   1.00 82.85 562 A 1 
ATOM 4270 O OD2 . ASP A 0 562 . -35.484 1.345   23.668   1.00 82.85 562 A 1 
ATOM 4271 N N   . GLU A 0 563 . -31.352 -0.816  26.460   1.00 85.41 563 A 1 
ATOM 4272 C CA  . GLU A 0 563 . -31.075 -2.039  27.195   1.00 85.41 563 A 1 
ATOM 4273 C C   . GLU A 0 563 . -31.530 -1.860  28.641   1.00 85.41 563 A 1 
ATOM 4274 C CB  . GLU A 0 563 . -29.581 -2.359  27.080   1.00 85.41 563 A 1 
ATOM 4275 O O   . GLU A 0 563 . -31.081 -0.943  29.320   1.00 85.41 563 A 1 
ATOM 4276 C CG  . GLU A 0 563 . -29.164 -3.568  27.925   1.00 85.41 563 A 1 
ATOM 4277 C CD  . GLU A 0 563 . -27.774 -4.095  27.554   1.00 85.41 563 A 1 
ATOM 4278 O OE1 . GLU A 0 563 . -27.503 -5.291  27.816   1.00 85.41 563 A 1 
ATOM 4279 O OE2 . GLU A 0 563 . -27.024 -3.463  26.767   1.00 85.41 563 A 1 
ATOM 4280 N N   . TRP A 0 564 . -32.423 -2.723  29.115   1.00 85.63 564 A 1 
ATOM 4281 C CA  . TRP A 0 564 . -33.034 -2.586  30.438   1.00 85.63 564 A 1 
ATOM 4282 C C   . TRP A 0 564 . -33.239 -3.937  31.114   1.00 85.63 564 A 1 
ATOM 4283 C CB  . TRP A 0 564 . -34.347 -1.793  30.330   1.00 85.63 564 A 1 
ATOM 4284 O O   . TRP A 0 564 . -33.380 -4.969  30.452   1.00 85.63 564 A 1 
ATOM 4285 C CG  . TRP A 0 564 . -35.356 -2.311  29.345   1.00 85.63 564 A 1 
ATOM 4286 C CD1 . TRP A 0 564 . -35.469 -1.899  28.062   1.00 85.63 564 A 1 
ATOM 4287 C CD2 . TRP A 0 564 . -36.406 -3.311  29.536   1.00 85.63 564 A 1 
ATOM 4288 C CE2 . TRP A 0 564 . -37.121 -3.453  28.307   1.00 85.63 564 A 1 
ATOM 4289 C CE3 . TRP A 0 564 . -36.838 -4.104  30.622   1.00 85.63 564 A 1 
ATOM 4290 N NE1 . TRP A 0 564 . -36.504 -2.570  27.443   1.00 85.63 564 A 1 
ATOM 4291 C CH2 . TRP A 0 564 . -38.605 -5.112  29.266   1.00 85.63 564 A 1 
ATOM 4292 C CZ2 . TRP A 0 564 . -38.201 -4.341  28.162   1.00 85.63 564 A 1 
ATOM 4293 C CZ3 . TRP A 0 564 . -37.928 -4.985  30.492   1.00 85.63 564 A 1 
ATOM 4294 N N   . ASP A 0 565 . -33.267 -3.915  32.443   1.00 85.81 565 A 1 
ATOM 4295 C CA  . ASP A 0 565 . -33.609 -5.049  33.296   1.00 85.81 565 A 1 
ATOM 4296 C C   . ASP A 0 565 . -34.564 -4.586  34.405   1.00 85.81 565 A 1 
ATOM 4297 C CB  . ASP A 0 565 . -32.330 -5.711  33.847   1.00 85.81 565 A 1 
ATOM 4298 O O   . ASP A 0 565 . -34.444 -3.480  34.934   1.00 85.81 565 A 1 
ATOM 4299 C CG  . ASP A 0 565 . -32.526 -7.166  34.305   1.00 85.81 565 A 1 
ATOM 4300 O OD1 . ASP A 0 565 . -33.667 -7.682  34.216   1.00 85.81 565 A 1 
ATOM 4301 O OD2 . ASP A 0 565 . -31.507 -7.794  34.673   1.00 85.81 565 A 1 
ATOM 4302 N N   . ASN A 0 566 . -35.541 -5.426  34.727   1.00 83.76 566 A 1 
ATOM 4303 C CA  . ASN A 0 566 . -36.569 -5.193  35.734   1.00 83.76 566 A 1 
ATOM 4304 C C   . ASN A 0 566 . -36.772 -6.488  36.511   1.00 83.76 566 A 1 
ATOM 4305 C CB  . ASN A 0 566 . -37.868 -4.739  35.042   1.00 83.76 566 A 1 
ATOM 4306 O O   . ASN A 0 566 . -37.287 -7.468  35.959   1.00 83.76 566 A 1 
ATOM 4307 C CG  . ASN A 0 566 . -39.042 -4.577  36.000   1.00 83.76 566 A 1 
ATOM 4308 N ND2 . ASN A 0 566 . -39.609 -5.646  36.517   1.00 83.76 566 A 1 
ATOM 4309 O OD1 . ASN A 0 566 . -39.492 -3.479  36.260   1.00 83.76 566 A 1 
ATOM 4310 N N   . LYS A 0 567 . -36.443 -6.470  37.798   1.00 80.27 567 A 1 
ATOM 4311 C CA  . LYS A 0 567 . -36.510 -7.621  38.689   1.00 80.27 567 A 1 
ATOM 4312 C C   . LYS A 0 567 . -37.323 -7.278  39.939   1.00 80.27 567 A 1 
ATOM 4313 C CB  . LYS A 0 567 . -35.069 -8.055  38.970   1.00 80.27 567 A 1 
ATOM 4314 O O   . LYS A 0 567 . -36.946 -6.385  40.696   1.00 80.27 567 A 1 
ATOM 4315 C CG  . LYS A 0 567 . -35.002 -9.186  39.995   1.00 80.27 567 A 1 
ATOM 4316 C CD  . LYS A 0 567 . -33.545 -9.442  40.400   1.00 80.27 567 A 1 
ATOM 4317 C CE  . LYS A 0 567 . -33.479 -10.266 41.687   1.00 80.27 567 A 1 
ATOM 4318 N NZ  . LYS A 0 567 . -34.142 -9.553  42.800   1.00 80.27 567 A 1 
ATOM 4319 N N   . ASP A 0 568 . -38.375 -8.064  40.113   1.00 75.96 568 A 1 
ATOM 4320 C CA  . ASP A 0 568 . -39.504 -7.947  41.035   1.00 75.96 568 A 1 
ATOM 4321 C C   . ASP A 0 568 . -39.447 -9.172  41.974   1.00 75.96 568 A 1 
ATOM 4322 C CB  . ASP A 0 568 . -40.738 -7.882  40.101   1.00 75.96 568 A 1 
ATOM 4323 O O   . ASP A 0 568 . -39.569 -10.314 41.519   1.00 75.96 568 A 1 
ATOM 4324 C CG  . ASP A 0 568 . -42.139 -8.031  40.702   1.00 75.96 568 A 1 
ATOM 4325 O OD1 . ASP A 0 568 . -42.254 -8.489  41.859   1.00 75.96 568 A 1 
ATOM 4326 O OD2 . ASP A 0 568 . -43.091 -7.812  39.907   1.00 75.96 568 A 1 
ATOM 4327 N N   . ASP A 0 569 . -39.122 -8.944  43.254   1.00 76.42 569 A 1 
ATOM 4328 C CA  . ASP A 0 569 . -38.832 -9.966  44.283   1.00 76.42 569 A 1 
ATOM 4329 C C   . ASP A 0 569 . -39.851 -9.928  45.455   1.00 76.42 569 A 1 
ATOM 4330 C CB  . ASP A 0 569 . -37.363 -9.816  44.764   1.00 76.42 569 A 1 
ATOM 4331 O O   . ASP A 0 569 . -39.507 -10.229 46.609   1.00 76.42 569 A 1 
ATOM 4332 C CG  . ASP A 0 569 . -36.341 -10.784 44.166   1.00 76.42 569 A 1 
ATOM 4333 O OD1 . ASP A 0 569 . -36.384 -11.117 42.965   1.00 76.42 569 A 1 
ATOM 4334 O OD2 . ASP A 0 569 . -35.318 -11.047 44.849   1.00 76.42 569 A 1 
ATOM 4335 N N   . ASP A 0 570 . -41.087 -9.517  45.176   1.00 71.08 570 A 1 
ATOM 4336 C CA  . ASP A 0 570 . -42.132 -9.155  46.144   1.00 71.08 570 A 1 
ATOM 4337 C C   . ASP A 0 570 . -42.456 -10.223 47.212   1.00 71.08 570 A 1 
ATOM 4338 C CB  . ASP A 0 570 . -43.409 -8.776  45.356   1.00 71.08 570 A 1 
ATOM 4339 O O   . ASP A 0 570 . -42.498 -11.429 46.947   1.00 71.08 570 A 1 
ATOM 4340 C CG  . ASP A 0 570 . -43.893 -7.344  45.587   1.00 71.08 570 A 1 
ATOM 4341 O OD1 . ASP A 0 570 . -43.057 -6.511  45.999   1.00 71.08 570 A 1 
ATOM 4342 O OD2 . ASP A 0 570 . -45.122 -7.138  45.447   1.00 71.08 570 A 1 
ATOM 4343 N N   . LYS A 0 571 . -42.709 -9.795  48.464   1.00 62.20 571 A 1 
ATOM 4344 C CA  . LYS A 0 571 . -43.091 -10.686 49.587   1.00 62.20 571 A 1 
ATOM 4345 C C   . LYS A 0 571 . -44.138 -10.050 50.500   1.00 62.20 571 A 1 
ATOM 4346 C CB  . LYS A 0 571 . -41.865 -11.078 50.428   1.00 62.20 571 A 1 
ATOM 4347 O O   . LYS A 0 571 . -43.817 -9.363  51.471   1.00 62.20 571 A 1 
ATOM 4348 C CG  . LYS A 0 571 . -40.802 -11.861 49.656   1.00 62.20 571 A 1 
ATOM 4349 C CD  . LYS A 0 571 . -39.513 -11.991 50.482   1.00 62.20 571 A 1 
ATOM 4350 C CE  . LYS A 0 571 . -38.306 -12.176 49.554   1.00 62.20 571 A 1 
ATOM 4351 N NZ  . LYS A 0 571 . -38.046 -10.954 48.743   1.00 62.20 571 A 1 
ATOM 4352 N N   . TRP A 0 572 . -45.406 -10.368 50.269   1.00 64.29 572 A 1 
ATOM 4353 C CA  . TRP A 0 572 . -46.519 -9.934  51.117   1.00 64.29 572 A 1 
ATOM 4354 C C   . TRP A 0 572 . -46.863 -10.957 52.214   1.00 64.29 572 A 1 
ATOM 4355 C CB  . TRP A 0 572 . -47.721 -9.575  50.237   1.00 64.29 572 A 1 
ATOM 4356 O O   . TRP A 0 572 . -47.012 -12.160 51.982   1.00 64.29 572 A 1 
ATOM 4357 C CG  . TRP A 0 572 . -47.994 -10.528 49.114   1.00 64.29 572 A 1 
ATOM 4358 C CD1 . TRP A 0 572 . -47.451 -10.434 47.880   1.00 64.29 572 A 1 
ATOM 4359 C CD2 . TRP A 0 572 . -48.816 -11.737 49.095   1.00 64.29 572 A 1 
ATOM 4360 C CE2 . TRP A 0 572 . -48.729 -12.319 47.795   1.00 64.29 572 A 1 
ATOM 4361 C CE3 . TRP A 0 572 . -49.610 -12.413 50.048   1.00 64.29 572 A 1 
ATOM 4362 N NE1 . TRP A 0 572 . -47.856 -11.503 47.116   1.00 64.29 572 A 1 
ATOM 4363 C CH2 . TRP A 0 572 . -50.220 -14.126 48.414   1.00 64.29 572 A 1 
ATOM 4364 C CZ2 . TRP A 0 572 . -49.415 -13.492 47.451   1.00 64.29 572 A 1 
ATOM 4365 C CZ3 . TRP A 0 572 . -50.309 -13.592 49.713   1.00 64.29 572 A 1 
ATOM 4366 N N   . GLY A 0 573 . -47.046 -10.466 53.443   1.00 56.26 573 A 1 
ATOM 4367 C CA  . GLY A 0 573 . -47.548 -11.255 54.570   1.00 56.26 573 A 1 
ATOM 4368 C C   . GLY A 0 573 . -49.071 -11.168 54.690   1.00 56.26 573 A 1 
ATOM 4369 O O   . GLY A 0 573 . -49.584 -10.217 55.277   1.00 56.26 573 A 1 
ATOM 4370 N N   . ALA A 0 574 . -49.803 -12.168 54.192   1.00 52.68 574 A 1 
ATOM 4371 C CA  . ALA A 0 574 . -51.263 -12.217 54.294   1.00 52.68 574 A 1 
ATOM 4372 C C   . ALA A 0 574 . -51.747 -13.127 55.438   1.00 52.68 574 A 1 
ATOM 4373 C CB  . ALA A 0 574 . -51.866 -12.633 52.948   1.00 52.68 574 A 1 
ATOM 4374 O O   . ALA A 0 574 . -51.214 -14.211 55.687   1.00 52.68 574 A 1 
ATOM 4375 N N   . GLN A 0 575 . -52.842 -12.734 56.095   1.00 52.64 575 A 1 
ATOM 4376 C CA  . GLN A 0 575 . -53.648 -13.673 56.877   1.00 52.64 575 A 1 
ATOM 4377 C C   . GLN A 0 575 . -54.632 -14.390 55.950   1.00 52.64 575 A 1 
ATOM 4378 C CB  . GLN A 0 575 . -54.386 -12.967 58.026   1.00 52.64 575 A 1 
ATOM 4379 O O   . GLN A 0 575 . -55.584 -13.786 55.459   1.00 52.64 575 A 1 
ATOM 4380 C CG  . GLN A 0 575 . -53.470 -12.732 59.233   1.00 52.64 575 A 1 
ATOM 4381 C CD  . GLN A 0 575 . -54.233 -12.126 60.405   1.00 52.64 575 A 1 
ATOM 4382 N NE2 . GLN A 0 575 . -55.025 -12.894 61.123   1.00 52.64 575 A 1 
ATOM 4383 O OE1 . GLN A 0 575 . -54.146 -10.947 60.691   1.00 52.64 575 A 1 
ATOM 4384 N N   . ALA A 0 576 . -54.437 -15.694 55.754   1.00 47.50 576 A 1 
ATOM 4385 C CA  . ALA A 0 576 . -55.455 -16.557 55.168   1.00 47.50 576 A 1 
ATOM 4386 C C   . ALA A 0 576 . -56.529 -16.870 56.227   1.00 47.50 576 A 1 
ATOM 4387 C CB  . ALA A 0 576 . -54.780 -17.816 54.613   1.00 47.50 576 A 1 
ATOM 4388 O O   . ALA A 0 576 . -56.221 -17.441 57.275   1.00 47.50 576 A 1 
ATOM 4389 N N   . TRP A 0 577 . -57.782 -16.488 55.968   1.00 45.14 577 A 1 
ATOM 4390 C CA  . TRP A 0 577 . -58.896 -16.701 56.898   1.00 45.14 577 A 1 
ATOM 4391 C C   . TRP A 0 577 . -59.406 -18.145 56.793   1.00 45.14 577 A 1 
ATOM 4392 C CB  . TRP A 0 577 . -60.024 -15.686 56.641   1.00 45.14 577 A 1 
ATOM 4393 O O   . TRP A 0 577 . -59.991 -18.536 55.780   1.00 45.14 577 A 1 
ATOM 4394 C CG  . TRP A 0 577 . -59.758 -14.249 57.004   1.00 45.14 577 A 1 
ATOM 4395 C CD1 . TRP A 0 577 . -58.714 -13.499 56.581   1.00 45.14 577 A 1 
ATOM 4396 C CD2 . TRP A 0 577 . -60.572 -13.347 57.825   1.00 45.14 577 A 1 
ATOM 4397 C CE2 . TRP A 0 577 . -59.950 -12.061 57.844   1.00 45.14 577 A 1 
ATOM 4398 C CE3 . TRP A 0 577 . -61.779 -13.478 58.549   1.00 45.14 577 A 1 
ATOM 4399 N NE1 . TRP A 0 577 . -58.809 -12.221 57.090   1.00 45.14 577 A 1 
ATOM 4400 C CH2 . TRP A 0 577 . -61.702 -11.129 59.228   1.00 45.14 577 A 1 
ATOM 4401 C CZ2 . TRP A 0 577 . -60.496 -10.964 58.526   1.00 45.14 577 A 1 
ATOM 4402 C CZ3 . TRP A 0 577 . -62.337 -12.384 59.241   1.00 45.14 577 A 1 
ATOM 4403 N N   . GLY A 0 578 . -59.188 -18.931 57.850   1.00 47.94 578 A 1 
ATOM 4404 C CA  . GLY A 0 578 . -59.852 -20.220 58.044   1.00 47.94 578 A 1 
ATOM 4405 C C   . GLY A 0 578 . -61.322 -20.054 58.448   1.00 47.94 578 A 1 
ATOM 4406 O O   . GLY A 0 578 . -61.840 -18.943 58.529   1.00 47.94 578 A 1 
ATOM 4407 N N   . LYS A 0 579 . -62.011 -21.174 58.689   1.00 43.77 579 A 1 
ATOM 4408 C CA  . LYS A 0 579 . -63.333 -21.195 59.332   1.00 43.77 579 A 1 
ATOM 4409 C C   . LYS A 0 579 . -63.393 -22.328 60.340   1.00 43.77 579 A 1 
ATOM 4410 C CB  . LYS A 0 579 . -64.468 -21.384 58.314   1.00 43.77 579 A 1 
ATOM 4411 O O   . LYS A 0 579 . -63.080 -23.466 59.988   1.00 43.77 579 A 1 
ATOM 4412 C CG  . LYS A 0 579 . -64.675 -20.152 57.433   1.00 43.77 579 A 1 
ATOM 4413 C CD  . LYS A 0 579 . -65.831 -20.376 56.457   1.00 43.77 579 A 1 
ATOM 4414 C CE  . LYS A 0 579 . -65.961 -19.110 55.610   1.00 43.77 579 A 1 
ATOM 4415 N NZ  . LYS A 0 579 . -66.891 -19.301 54.474   1.00 43.77 579 A 1 
ATOM 4416 N N   . ASP A 0 580 . -63.869 -22.029 61.535   1.00 42.75 580 A 1 
ATOM 4417 C CA  . ASP A 0 580 . -64.305 -23.010 62.518   1.00 42.75 580 A 1 
ATOM 4418 C C   . ASP A 0 580 . -65.803 -23.347 62.347   1.00 42.75 580 A 1 
ATOM 4419 C CB  . ASP A 0 580 . -63.955 -22.494 63.924   1.00 42.75 580 A 1 
ATOM 4420 O O   . ASP A 0 580 . -66.532 -22.723 61.567   1.00 42.75 580 A 1 
ATOM 4421 C CG  . ASP A 0 580 . -64.780 -21.278 64.370   1.00 42.75 580 A 1 
ATOM 4422 O OD1 . ASP A 0 580 . -65.340 -20.583 63.490   1.00 42.75 580 A 1 
ATOM 4423 O OD2 . ASP A 0 580 . -64.897 -21.105 65.597   1.00 42.75 580 A 1 
ATOM 4424 N N   . ARG A 0 581 . -66.256 -24.407 63.031   1.00 37.71 581 A 1 
ATOM 4425 C CA  . ARG A 0 581 . -67.670 -24.802 63.151   1.00 37.71 581 A 1 
ATOM 4426 C C   . ARG A 0 581 . -67.877 -25.735 64.345   1.00 37.71 581 A 1 
ATOM 4427 C CB  . ARG A 0 581 . -68.180 -25.515 61.879   1.00 37.71 581 A 1 
ATOM 4428 O O   . ARG A 0 581 . -67.732 -26.952 64.219   1.00 37.71 581 A 1 
ATOM 4429 C CG  . ARG A 0 581 . -68.770 -24.576 60.823   1.00 37.71 581 A 1 
ATOM 4430 C CD  . ARG A 0 581 . -69.620 -25.378 59.840   1.00 37.71 581 A 1 
ATOM 4431 N NE  . ARG A 0 581 . -70.360 -24.481 58.939   1.00 37.71 581 A 1 
ATOM 4432 N NH1 . ARG A 0 581 . -71.224 -26.110 57.582   1.00 37.71 581 A 1 
ATOM 4433 N NH2 . ARG A 0 581 . -71.784 -23.972 57.239   1.00 37.71 581 A 1 
ATOM 4434 C CZ  . ARG A 0 581 . -71.116 -24.856 57.927   1.00 37.71 581 A 1 
ATOM 4435 N N   . ASP A 0 582 . -68.334 -25.185 65.461   1.00 46.00 582 A 1 
ATOM 4436 C CA  . ASP A 0 582 . -68.763 -25.989 66.605   1.00 46.00 582 A 1 
ATOM 4437 C C   . ASP A 0 582 . -70.101 -26.698 66.337   1.00 46.00 582 A 1 
ATOM 4438 C CB  . ASP A 0 582 . -68.862 -25.111 67.858   1.00 46.00 582 A 1 
ATOM 4439 O O   . ASP A 0 582 . -71.141 -26.064 66.149   1.00 46.00 582 A 1 
ATOM 4440 C CG  . ASP A 0 582 . -67.499 -24.680 68.396   1.00 46.00 582 A 1 
ATOM 4441 O OD1 . ASP A 0 582 . -66.537 -25.456 68.214   1.00 46.00 582 A 1 
ATOM 4442 O OD2 . ASP A 0 582 . -67.467 -23.630 69.070   1.00 46.00 582 A 1 
ATOM 4443 N N   . ILE A 0 583 . -70.099 -28.037 66.364   1.00 37.63 583 A 1 
ATOM 4444 C CA  . ILE A 0 583 . -71.319 -28.862 66.326   1.00 37.63 583 A 1 
ATOM 4445 C C   . ILE A 0 583 . -71.328 -29.813 67.528   1.00 37.63 583 A 1 
ATOM 4446 C CB  . ILE A 0 583 . -71.513 -29.584 64.968   1.00 37.63 583 A 1 
ATOM 4447 O O   . ILE A 0 583 . -70.922 -30.974 67.449   1.00 37.63 583 A 1 
ATOM 4448 C CG1 . ILE A 0 583 . -71.487 -28.575 63.793   1.00 37.63 583 A 1 
ATOM 4449 C CG2 . ILE A 0 583 . -72.855 -30.353 64.976   1.00 37.63 583 A 1 
ATOM 4450 C CD1 . ILE A 0 583 . -71.721 -29.188 62.405   1.00 37.63 583 A 1 
ATOM 4451 N N   . TYR A 0 584 . -71.835 -29.325 68.660   1.00 33.85 584 A 1 
ATOM 4452 C CA  . TYR A 0 584 . -72.070 -30.148 69.846   1.00 33.85 584 A 1 
ATOM 4453 C C   . TYR A 0 584 . -73.461 -30.802 69.786   1.00 33.85 584 A 1 
ATOM 4454 C CB  . TYR A 0 584 . -71.879 -29.294 71.105   1.00 33.85 584 A 1 
ATOM 4455 O O   . TYR A 0 584 . -74.476 -30.108 69.832   1.00 33.85 584 A 1 
ATOM 4456 C CG  . TYR A 0 584 . -71.825 -30.118 72.375   1.00 33.85 584 A 1 
ATOM 4457 C CD1 . TYR A 0 584 . -73.002 -30.393 73.097   1.00 33.85 584 A 1 
ATOM 4458 C CD2 . TYR A 0 584 . -70.588 -30.622 72.823   1.00 33.85 584 A 1 
ATOM 4459 C CE1 . TYR A 0 584 . -72.941 -31.167 74.273   1.00 33.85 584 A 1 
ATOM 4460 C CE2 . TYR A 0 584 . -70.522 -31.393 73.998   1.00 33.85 584 A 1 
ATOM 4461 O OH  . TYR A 0 584 . -71.638 -32.399 75.868   1.00 33.85 584 A 1 
ATOM 4462 C CZ  . TYR A 0 584 . -71.701 -31.662 74.728   1.00 33.85 584 A 1 
ATOM 4463 N N   . GLY A 0 585 . -73.529 -32.140 69.706   1.00 34.53 585 A 1 
ATOM 4464 C CA  . GLY A 0 585 . -74.812 -32.864 69.785   1.00 34.53 585 A 1 
ATOM 4465 C C   . GLY A 0 585 . -74.886 -34.288 69.209   1.00 34.53 585 A 1 
ATOM 4466 O O   . GLY A 0 585 . -75.907 -34.945 69.393   1.00 34.53 585 A 1 
ATOM 4467 N N   . ALA A 0 586 . -73.851 -34.794 68.528   1.00 34.32 586 A 1 
ATOM 4468 C CA  . ALA A 0 586 . -73.911 -36.073 67.804   1.00 34.32 586 A 1 
ATOM 4469 C C   . ALA A 0 586 . -73.262 -37.255 68.560   1.00 34.32 586 A 1 
ATOM 4470 C CB  . ALA A 0 586 . -73.317 -35.854 66.406   1.00 34.32 586 A 1 
ATOM 4471 O O   . ALA A 0 586 . -72.118 -37.630 68.307   1.00 34.32 586 A 1 
ATOM 4472 N N   . SER A 0 587 . -73.997 -37.891 69.477   1.00 34.09 587 A 1 
ATOM 4473 C CA  . SER A 0 587 . -73.536 -39.084 70.205   1.00 34.09 587 A 1 
ATOM 4474 C C   . SER A 0 587 . -73.811 -40.405 69.461   1.00 34.09 587 A 1 
ATOM 4475 C CB  . SER A 0 587 . -74.100 -39.088 71.633   1.00 34.09 587 A 1 
ATOM 4476 O O   . SER A 0 587 . -74.635 -41.212 69.888   1.00 34.09 587 A 1 
ATOM 4477 O OG  . SER A 0 587 . -75.505 -38.918 71.628   1.00 34.09 587 A 1 
ATOM 4478 N N   . SER A 0 588 . -73.110 -40.682 68.354   1.00 39.85 588 A 1 
ATOM 4479 C CA  . SER A 0 588 . -72.925 -42.070 67.867   1.00 39.85 588 A 1 
ATOM 4480 C C   . SER A 0 588 . -71.831 -42.234 66.801   1.00 39.85 588 A 1 
ATOM 4481 C CB  . SER A 0 588 . -74.221 -42.734 67.347   1.00 39.85 588 A 1 
ATOM 4482 O O   . SER A 0 588 . -71.845 -41.579 65.770   1.00 39.85 588 A 1 
ATOM 4483 O OG  . SER A 0 588 . -75.244 -41.819 67.026   1.00 39.85 588 A 1 
ATOM 4484 N N   . VAL A 0 589 . -70.919 -43.177 67.071   1.00 31.23 589 A 1 
ATOM 4485 C CA  . VAL A 0 589 . -70.118 -44.008 66.142   1.00 31.23 589 A 1 
ATOM 4486 C C   . VAL A 0 589 . -70.051 -43.544 64.669   1.00 31.23 589 A 1 
ATOM 4487 C CB  . VAL A 0 589 . -70.630 -45.473 66.214   1.00 31.23 589 A 1 
ATOM 4488 O O   . VAL A 0 589 . -70.850 -43.981 63.844   1.00 31.23 589 A 1 
ATOM 4489 C CG1 . VAL A 0 589 . -69.652 -46.447 65.541   1.00 31.23 589 A 1 
ATOM 4490 C CG2 . VAL A 0 589 . -70.812 -45.965 67.663   1.00 31.23 589 A 1 
ATOM 4491 N N   . GLY A 0 590 . -69.033 -42.749 64.313   1.00 37.94 590 A 1 
ATOM 4492 C CA  . GLY A 0 590 . -68.773 -42.378 62.913   1.00 37.94 590 A 1 
ATOM 4493 C C   . GLY A 0 590 . -67.677 -41.325 62.718   1.00 37.94 590 A 1 
ATOM 4494 O O   . GLY A 0 590 . -67.983 -40.182 62.400   1.00 37.94 590 A 1 
ATOM 4495 N N   . GLN A 0 591 . -66.403 -41.688 62.908   1.00 33.61 591 A 1 
ATOM 4496 C CA  . GLN A 0 591 . -65.273 -40.826 62.520   1.00 33.61 591 A 1 
ATOM 4497 C C   . GLN A 0 591 . -64.841 -41.047 61.057   1.00 33.61 591 A 1 
ATOM 4498 C CB  . GLN A 0 591 . -64.063 -41.028 63.460   1.00 33.61 591 A 1 
ATOM 4499 O O   . GLN A 0 591 . -64.955 -42.157 60.540   1.00 33.61 591 A 1 
ATOM 4500 C CG  . GLN A 0 591 . -64.088 -40.117 64.699   1.00 33.61 591 A 1 
ATOM 4501 C CD  . GLN A 0 591 . -62.747 -40.090 65.439   1.00 33.61 591 A 1 
ATOM 4502 N NE2 . GLN A 0 591 . -62.492 -39.087 66.249   1.00 33.61 591 A 1 
ATOM 4503 O OE1 . GLN A 0 591 . -61.905 -40.963 65.312   1.00 33.61 591 A 1 
ATOM 4504 N N   . ALA A 0 592 . -64.206 -40.001 60.506   1.00 33.26 592 A 1 
ATOM 4505 C CA  . ALA A 0 592 . -63.385 -39.932 59.288   1.00 33.26 592 A 1 
ATOM 4506 C C   . ALA A 0 592 . -64.066 -39.667 57.922   1.00 33.26 592 A 1 
ATOM 4507 C CB  . ALA A 0 592 . -62.387 -41.104 59.240   1.00 33.26 592 A 1 
ATOM 4508 O O   . ALA A 0 592 . -65.191 -40.076 57.655   1.00 33.26 592 A 1 
ATOM 4509 N N   . ALA A 0 593 . -63.261 -39.039 57.046   1.00 30.06 593 A 1 
ATOM 4510 C CA  . ALA A 0 593 . -63.391 -38.913 55.586   1.00 30.06 593 A 1 
ATOM 4511 C C   . ALA A 0 593 . -64.350 -37.856 54.981   1.00 30.06 593 A 1 
ATOM 4512 C CB  . ALA A 0 593 . -63.498 -40.311 54.955   1.00 30.06 593 A 1 
ATOM 4513 O O   . ALA A 0 593 . -65.204 -38.186 54.161   1.00 30.06 593 A 1 
ATOM 4514 N N   . SER A 0 594 . -64.098 -36.564 55.244   1.00 38.47 594 A 1 
ATOM 4515 C CA  . SER A 0 594 . -64.411 -35.484 54.278   1.00 38.47 594 A 1 
ATOM 4516 C C   . SER A 0 594 . -63.474 -34.266 54.413   1.00 38.47 594 A 1 
ATOM 4517 C CB  . SER A 0 594 . -65.897 -35.081 54.308   1.00 38.47 594 A 1 
ATOM 4518 O O   . SER A 0 594 . -63.930 -33.134 54.554   1.00 38.47 594 A 1 
ATOM 4519 O OG  . SER A 0 594 . -66.220 -34.341 55.466   1.00 38.47 594 A 1 
ATOM 4520 N N   . GLU A 0 595 . -62.160 -34.500 54.404   1.00 32.71 595 A 1 
ATOM 4521 C CA  . GLU A 0 595 . -61.124 -33.461 54.545   1.00 32.71 595 A 1 
ATOM 4522 C C   . GLU A 0 595 . -60.107 -33.580 53.396   1.00 32.71 595 A 1 
ATOM 4523 C CB  . GLU A 0 595 . -60.526 -33.537 55.961   1.00 32.71 595 A 1 
ATOM 4524 O O   . GLU A 0 595 . -58.975 -34.022 53.577   1.00 32.71 595 A 1 
ATOM 4525 C CG  . GLU A 0 595 . -59.650 -32.322 56.312   1.00 32.71 595 A 1 
ATOM 4526 C CD  . GLU A 0 595 . -59.404 -32.197 57.826   1.00 32.71 595 A 1 
ATOM 4527 O OE1 . GLU A 0 595 . -59.161 -31.055 58.274   1.00 32.71 595 A 1 
ATOM 4528 O OE2 . GLU A 0 595 . -59.475 -33.235 58.528   1.00 32.71 595 A 1 
ATOM 4529 N N   . ALA A 0 596 . -60.584 -33.302 52.177   1.00 32.55 596 A 1 
ATOM 4530 C CA  . ALA A 0 596 . -59.806 -33.318 50.935   1.00 32.55 596 A 1 
ATOM 4531 C C   . ALA A 0 596 . -60.581 -32.635 49.787   1.00 32.55 596 A 1 
ATOM 4532 C CB  . ALA A 0 596 . -59.459 -34.775 50.568   1.00 32.55 596 A 1 
ATOM 4533 O O   . ALA A 0 596 . -61.155 -33.317 48.940   1.00 32.55 596 A 1 
ATOM 4534 N N   . ASP A 0 597 . -60.613 -31.301 49.763   1.00 31.56 597 A 1 
ATOM 4535 C CA  . ASP A 0 597 . -60.885 -30.524 48.544   1.00 31.56 597 A 1 
ATOM 4536 C C   . ASP A 0 597 . -60.308 -29.101 48.686   1.00 31.56 597 A 1 
ATOM 4537 C CB  . ASP A 0 597 . -62.395 -30.491 48.210   1.00 31.56 597 A 1 
ATOM 4538 O O   . ASP A 0 597 . -60.155 -28.620 49.809   1.00 31.56 597 A 1 
ATOM 4539 C CG  . ASP A 0 597 . -62.672 -30.481 46.699   1.00 31.56 597 A 1 
ATOM 4540 O OD1 . ASP A 0 597 . -61.727 -30.201 45.925   1.00 31.56 597 A 1 
ATOM 4541 O OD2 . ASP A 0 597 . -63.843 -30.735 46.332   1.00 31.56 597 A 1 
ATOM 4542 N N   . TRP A 0 598 . -60.017 -28.437 47.563   1.00 33.01 598 A 1 
ATOM 4543 C CA  . TRP A 0 598 . -59.361 -27.113 47.464   1.00 33.01 598 A 1 
ATOM 4544 C C   . TRP A 0 598 . -57.884 -27.025 47.871   1.00 33.01 598 A 1 
ATOM 4545 C CB  . TRP A 0 598 . -60.230 -25.994 48.056   1.00 33.01 598 A 1 
ATOM 4546 O O   . TRP A 0 598 . -57.487 -26.166 48.657   1.00 33.01 598 A 1 
ATOM 4547 C CG  . TRP A 0 598 . -61.539 -25.896 47.358   1.00 33.01 598 A 1 
ATOM 4548 C CD1 . TRP A 0 598 . -62.691 -26.458 47.779   1.00 33.01 598 A 1 
ATOM 4549 C CD2 . TRP A 0 598 . -61.794 -25.384 46.019   1.00 33.01 598 A 1 
ATOM 4550 C CE2 . TRP A 0 598 . -63.142 -25.691 45.677   1.00 33.01 598 A 1 
ATOM 4551 C CE3 . TRP A 0 598 . -61.001 -24.751 45.035   1.00 33.01 598 A 1 
ATOM 4552 N NE1 . TRP A 0 598 . -63.645 -26.337 46.789   1.00 33.01 598 A 1 
ATOM 4553 C CH2 . TRP A 0 598 . -62.868 -24.750 43.461   1.00 33.01 598 A 1 
ATOM 4554 C CZ2 . TRP A 0 598 . -63.682 -25.383 44.419   1.00 33.01 598 A 1 
ATOM 4555 C CZ3 . TRP A 0 598 . -61.532 -24.436 43.770   1.00 33.01 598 A 1 
ATOM 4556 N N   . ASP A 0 599 . -57.053 -27.823 47.201   1.00 35.51 599 A 1 
ATOM 4557 C CA  . ASP A 0 599 . -55.646 -27.477 46.981   1.00 35.51 599 A 1 
ATOM 4558 C C   . ASP A 0 599 . -55.269 -27.754 45.510   1.00 35.51 599 A 1 
ATOM 4559 C CB  . ASP A 0 599 . -54.748 -28.220 47.994   1.00 35.51 599 A 1 
ATOM 4560 O O   . ASP A 0 599 . -55.604 -28.810 44.970   1.00 35.51 599 A 1 
ATOM 4561 C CG  . ASP A 0 599 . -53.593 -27.366 48.532   1.00 35.51 599 A 1 
ATOM 4562 O OD1 . ASP A 0 599 . -53.267 -26.344 47.884   1.00 35.51 599 A 1 
ATOM 4563 O OD2 . ASP A 0 599 . -53.022 -27.773 49.570   1.00 35.51 599 A 1 
ATOM 4564 N N   . GLY A 0 600 . -54.591 -26.805 44.852   1.00 33.43 600 A 1 
ATOM 4565 C CA  . GLY A 0 600 . -54.054 -26.958 43.488   1.00 33.43 600 A 1 
ATOM 4566 C C   . GLY A 0 600 . -54.827 -26.293 42.333   1.00 33.43 600 A 1 
ATOM 4567 O O   . GLY A 0 600 . -55.748 -26.867 41.755   1.00 33.43 600 A 1 
ATOM 4568 N N   . TYR A 0 601 . -54.329 -25.137 41.871   1.00 33.73 601 A 1 
ATOM 4569 C CA  . TYR A 0 601 . -54.644 -24.574 40.549   1.00 33.73 601 A 1 
ATOM 4570 C C   . TYR A 0 601 . -53.344 -24.270 39.779   1.00 33.73 601 A 1 
ATOM 4571 C CB  . TYR A 0 601 . -55.614 -23.378 40.672   1.00 33.73 601 A 1 
ATOM 4572 O O   . TYR A 0 601 . -52.853 -23.146 39.758   1.00 33.73 601 A 1 
ATOM 4573 C CG  . TYR A 0 601 . -56.791 -23.471 39.715   1.00 33.73 601 A 1 
ATOM 4574 C CD1 . TYR A 0 601 . -56.736 -22.880 38.436   1.00 33.73 601 A 1 
ATOM 4575 C CD2 . TYR A 0 601 . -57.939 -24.186 40.108   1.00 33.73 601 A 1 
ATOM 4576 C CE1 . TYR A 0 601 . -57.834 -22.997 37.557   1.00 33.73 601 A 1 
ATOM 4577 C CE2 . TYR A 0 601 . -59.037 -24.302 39.236   1.00 33.73 601 A 1 
ATOM 4578 O OH  . TYR A 0 601 . -60.051 -23.821 37.120   1.00 33.73 601 A 1 
ATOM 4579 C CZ  . TYR A 0 601 . -58.988 -23.707 37.960   1.00 33.73 601 A 1 
ATOM 4580 N N   . GLY A 0 602 . -52.739 -25.295 39.165   1.00 35.46 602 A 1 
ATOM 4581 C CA  . GLY A 0 602 . -51.455 -25.140 38.469   1.00 35.46 602 A 1 
ATOM 4582 C C   . GLY A 0 602 . -51.047 -26.342 37.615   1.00 35.46 602 A 1 
ATOM 4583 O O   . GLY A 0 602 . -50.457 -27.288 38.128   1.00 35.46 602 A 1 
ATOM 4584 N N   . ARG A 0 603 . -51.260 -26.237 36.289   1.00 35.02 603 A 1 
ATOM 4585 C CA  . ARG A 0 603 . -51.069 -27.291 35.254   1.00 35.02 603 A 1 
ATOM 4586 C C   . ARG A 0 603 . -52.086 -28.451 35.439   1.00 35.02 603 A 1 
ATOM 4587 C CB  . ARG A 0 603 . -49.587 -27.758 35.203   1.00 35.02 603 A 1 
ATOM 4588 O O   . ARG A 0 603 . -52.306 -28.907 36.545   1.00 35.02 603 A 1 
ATOM 4589 C CG  . ARG A 0 603 . -48.518 -26.644 35.349   1.00 35.02 603 A 1 
ATOM 4590 C CD  . ARG A 0 603 . -47.080 -27.185 35.222   1.00 35.02 603 A 1 
ATOM 4591 N NE  . ARG A 0 603 . -46.102 -26.375 35.988   1.00 35.02 603 A 1 
ATOM 4592 N NH1 . ARG A 0 603 . -45.076 -25.181 34.298   1.00 35.02 603 A 1 
ATOM 4593 N NH2 . ARG A 0 603 . -44.392 -24.926 36.399   1.00 35.02 603 A 1 
ATOM 4594 C CZ  . ARG A 0 603 . -45.200 -25.506 35.555   1.00 35.02 603 A 1 
ATOM 4595 N N   . GLN A 0 604 . -52.760 -28.996 34.420   1.00 34.74 604 A 1 
ATOM 4596 C CA  . GLN A 0 604 . -52.337 -29.224 33.032   1.00 34.74 604 A 1 
ATOM 4597 C C   . GLN A 0 604 . -53.558 -29.589 32.138   1.00 34.74 604 A 1 
ATOM 4598 C CB  . GLN A 0 604 . -51.374 -30.441 33.102   1.00 34.74 604 A 1 
ATOM 4599 O O   . GLN A 0 604 . -54.384 -30.390 32.560   1.00 34.74 604 A 1 
ATOM 4600 C CG  . GLN A 0 604 . -50.113 -30.379 32.233   1.00 34.74 604 A 1 
ATOM 4601 C CD  . GLN A 0 604 . -49.057 -31.388 32.709   1.00 34.74 604 A 1 
ATOM 4602 N NE2 . GLN A 0 604 . -47.797 -31.189 32.393   1.00 34.74 604 A 1 
ATOM 4603 O OE1 . GLN A 0 604 . -49.323 -32.372 33.372   1.00 34.74 604 A 1 
ATOM 4604 N N   . GLY A 0 605 . -53.622 -29.117 30.879   1.00 32.98 605 A 1 
ATOM 4605 C CA  . GLY A 0 605 . -54.312 -29.843 29.784   1.00 32.98 605 A 1 
ATOM 4606 C C   . GLY A 0 605 . -55.671 -29.348 29.237   1.00 32.98 605 A 1 
ATOM 4607 O O   . GLY A 0 605 . -56.704 -29.926 29.550   1.00 32.98 605 A 1 
ATOM 4608 N N   . ALA A 0 606 . -55.643 -28.410 28.277   1.00 37.13 606 A 1 
ATOM 4609 C CA  . ALA A 0 606 . -56.641 -28.246 27.196   1.00 37.13 606 A 1 
ATOM 4610 C C   . ALA A 0 606 . -55.976 -27.479 26.022   1.00 37.13 606 A 1 
ATOM 4611 C CB  . ALA A 0 606 . -57.874 -27.502 27.732   1.00 37.13 606 A 1 
ATOM 4612 O O   . ALA A 0 606 . -55.661 -26.305 26.151   1.00 37.13 606 A 1 
ATOM 4613 N N   . GLN A 0 607 . -55.431 -28.159 25.007   1.00 39.19 607 A 1 
ATOM 4614 C CA  . GLN A 0 607 . -56.068 -28.535 23.725   1.00 39.19 607 A 1 
ATOM 4615 C C   . GLN A 0 607 . -56.130 -27.436 22.628   1.00 39.19 607 A 1 
ATOM 4616 C CB  . GLN A 0 607 . -57.398 -29.301 23.886   1.00 39.19 607 A 1 
ATOM 4617 O O   . GLN A 0 607 . -57.134 -26.762 22.461   1.00 39.19 607 A 1 
ATOM 4618 C CG  . GLN A 0 607 . -57.179 -30.779 24.241   1.00 39.19 607 A 1 
ATOM 4619 C CD  . GLN A 0 607 . -58.490 -31.558 24.259   1.00 39.19 607 A 1 
ATOM 4620 N NE2 . GLN A 0 607 . -58.953 -32.072 23.140   1.00 39.19 607 A 1 
ATOM 4621 O OE1 . GLN A 0 607 . -59.128 -31.721 25.279   1.00 39.19 607 A 1 
ATOM 4622 N N   . ALA A 0 608 . -55.067 -27.419 21.806   1.00 33.14 608 A 1 
ATOM 4623 C CA  . ALA A 0 608 . -55.029 -27.249 20.338   1.00 33.14 608 A 1 
ATOM 4624 C C   . ALA A 0 608 . -55.616 -26.002 19.621   1.00 33.14 608 A 1 
ATOM 4625 C CB  . ALA A 0 608 . -55.614 -28.532 19.718   1.00 33.14 608 A 1 
ATOM 4626 O O   . ALA A 0 608 . -56.830 -25.883 19.499   1.00 33.14 608 A 1 
ATOM 4627 N N   . ALA A 0 609 . -54.744 -25.258 18.906   1.00 37.31 609 A 1 
ATOM 4628 C CA  . ALA A 0 609 . -54.932 -24.888 17.482   1.00 37.31 609 A 1 
ATOM 4629 C C   . ALA A 0 609 . -53.655 -24.307 16.797   1.00 37.31 609 A 1 
ATOM 4630 C CB  . ALA A 0 609 . -56.078 -23.876 17.324   1.00 37.31 609 A 1 
ATOM 4631 O O   . ALA A 0 609 . -53.153 -23.277 17.217   1.00 37.31 609 A 1 
ATOM 4632 N N   . SER A 0 610 . -53.193 -24.976 15.723   1.00 36.58 610 A 1 
ATOM 4633 C CA  . SER A 0 610 . -52.551 -24.484 14.464   1.00 36.58 610 A 1 
ATOM 4634 C C   . SER A 0 610 . -51.495 -23.347 14.376   1.00 36.58 610 A 1 
ATOM 4635 C CB  . SER A 0 610 . -53.659 -24.142 13.461   1.00 36.58 610 A 1 
ATOM 4636 O O   . SER A 0 610 . -51.620 -22.295 14.985   1.00 36.58 610 A 1 
ATOM 4637 O OG  . SER A 0 610 . -54.534 -23.178 14.003   1.00 36.58 610 A 1 
ATOM 4638 N N   . SER A 0 611 . -50.588 -23.523 13.392   1.00 36.67 611 A 1 
ATOM 4639 C CA  . SER A 0 611 . -49.623 -22.574 12.769   1.00 36.67 611 A 1 
ATOM 4640 C C   . SER A 0 611 . -48.560 -21.947 13.694   1.00 36.67 611 A 1 
ATOM 4641 C CB  . SER A 0 611 . -50.312 -21.513 11.898   1.00 36.67 611 A 1 
ATOM 4642 O O   . SER A 0 611 . -48.900 -21.202 14.598   1.00 36.67 611 A 1 
ATOM 4643 O OG  . SER A 0 611 . -51.346 -20.845 12.588   1.00 36.67 611 A 1 
ATOM 4644 N N   . GLU A 0 612 . -47.250 -22.221 13.610   1.00 36.79 612 A 1 
ATOM 4645 C CA  . GLU A 0 612 . -46.311 -22.439 12.479   1.00 36.79 612 A 1 
ATOM 4646 C C   . GLU A 0 612 . -45.887 -21.149 11.754   1.00 36.79 612 A 1 
ATOM 4647 C CB  . GLU A 0 612 . -46.718 -23.547 11.484   1.00 36.79 612 A 1 
ATOM 4648 O O   . GLU A 0 612 . -46.708 -20.501 11.114   1.00 36.79 612 A 1 
ATOM 4649 C CG  . GLU A 0 612 . -45.552 -23.998 10.589   1.00 36.79 612 A 1 
ATOM 4650 C CD  . GLU A 0 612 . -45.906 -25.208 9.705    1.00 36.79 612 A 1 
ATOM 4651 O OE1 . GLU A 0 612 . -44.953 -25.944 9.364    1.00 36.79 612 A 1 
ATOM 4652 O OE2 . GLU A 0 612 . -47.104 -25.396 9.397    1.00 36.79 612 A 1 
ATOM 4653 N N   . GLY A 0 613 . -44.578 -20.832 11.778   1.00 33.32 613 A 1 
ATOM 4654 C CA  . GLY A 0 613 . -43.977 -19.991 10.732   1.00 33.32 613 A 1 
ATOM 4655 C C   . GLY A 0 613 . -43.126 -18.771 11.113   1.00 33.32 613 A 1 
ATOM 4656 O O   . GLY A 0 613 . -43.332 -17.722 10.512   1.00 33.32 613 A 1 
ATOM 4657 N N   . ARG A 0 614 . -42.100 -18.899 11.973   1.00 36.69 614 A 1 
ATOM 4658 C CA  . ARG A 0 614 . -40.763 -18.292 11.723   1.00 36.69 614 A 1 
ATOM 4659 C C   . ARG A 0 614 . -39.696 -18.796 12.699   1.00 36.69 614 A 1 
ATOM 4660 C CB  . ARG A 0 614 . -40.804 -16.741 11.731   1.00 36.69 614 A 1 
ATOM 4661 O O   . ARG A 0 614 . -39.909 -18.834 13.903   1.00 36.69 614 A 1 
ATOM 4662 C CG  . ARG A 0 614 . -40.708 -16.180 10.295   1.00 36.69 614 A 1 
ATOM 4663 C CD  . ARG A 0 614 . -41.272 -14.758 10.176   1.00 36.69 614 A 1 
ATOM 4664 N NE  . ARG A 0 614 . -41.565 -14.411 8.769    1.00 36.69 614 A 1 
ATOM 4665 N NH1 . ARG A 0 614 . -41.965 -12.167 9.069    1.00 36.69 614 A 1 
ATOM 4666 N NH2 . ARG A 0 614 . -42.251 -13.075 7.054    1.00 36.69 614 A 1 
ATOM 4667 C CZ  . ARG A 0 614 . -41.922 -13.225 8.307    1.00 36.69 614 A 1 
ATOM 4668 N N   . LYS A 0 615 . -38.531 -19.161 12.155   1.00 33.86 615 A 1 
ATOM 4669 C CA  . LYS A 0 615 . -37.279 -19.350 12.901   1.00 33.86 615 A 1 
ATOM 4670 C C   . LYS A 0 615 . -36.362 -18.182 12.553   1.00 33.86 615 A 1 
ATOM 4671 C CB  . LYS A 0 615 . -36.583 -20.668 12.509   1.00 33.86 615 A 1 
ATOM 4672 O O   . LYS A 0 615 . -36.101 -17.971 11.371   1.00 33.86 615 A 1 
ATOM 4673 C CG  . LYS A 0 615 . -37.329 -21.944 12.922   1.00 33.86 615 A 1 
ATOM 4674 C CD  . LYS A 0 615 . -36.561 -23.175 12.416   1.00 33.86 615 A 1 
ATOM 4675 C CE  . LYS A 0 615 . -37.274 -24.468 12.825   1.00 33.86 615 A 1 
ATOM 4676 N NZ  . LYS A 0 615 . -36.583 -25.664 12.282   1.00 33.86 615 A 1 
ATOM 4677 N N   . THR A 0 616 . -35.844 -17.482 13.550   1.00 37.28 616 A 1 
ATOM 4678 C CA  . THR A 0 616 . -34.669 -16.612 13.416   1.00 37.28 616 A 1 
ATOM 4679 C C   . THR A 0 616 . -33.515 -17.230 14.199   1.00 37.28 616 A 1 
ATOM 4680 C CB  . THR A 0 616 . -34.954 -15.159 13.832   1.00 37.28 616 A 1 
ATOM 4681 O O   . THR A 0 616 . -33.717 -17.887 15.218   1.00 37.28 616 A 1 
ATOM 4682 C CG2 . THR A 0 616 . -35.621 -14.396 12.688   1.00 37.28 616 A 1 
ATOM 4683 O OG1 . THR A 0 616 . -35.835 -15.115 14.928   1.00 37.28 616 A 1 
ATOM 4684 N N   . GLN A 0 617 . -32.307 -17.107 13.656   1.00 32.03 617 A 1 
ATOM 4685 C CA  . GLN A 0 617 . -31.121 -17.836 14.097   1.00 32.03 617 A 1 
ATOM 4686 C C   . GLN A 0 617 . -30.083 -16.837 14.612   1.00 32.03 617 A 1 
ATOM 4687 C CB  . GLN A 0 617 . -30.625 -18.676 12.904   1.00 32.03 617 A 1 
ATOM 4688 O O   . GLN A 0 617 . -29.289 -16.313 13.835   1.00 32.03 617 A 1 
ATOM 4689 C CG  . GLN A 0 617 . -29.340 -19.478 13.173   1.00 32.03 617 A 1 
ATOM 4690 C CD  . GLN A 0 617 . -28.847 -20.223 11.932   1.00 32.03 617 A 1 
ATOM 4691 N NE2 . GLN A 0 617 . -27.656 -20.778 11.966   1.00 32.03 617 A 1 
ATOM 4692 O OE1 . GLN A 0 617 . -29.513 -20.345 10.917   1.00 32.03 617 A 1 
ATOM 4693 N N   . THR A 0 618 . -30.085 -16.568 15.915   1.00 34.87 618 A 1 
ATOM 4694 C CA  . THR A 0 618 . -29.058 -15.752 16.574   1.00 34.87 618 A 1 
ATOM 4695 C C   . THR A 0 618 . -27.951 -16.644 17.131   1.00 34.87 618 A 1 
ATOM 4696 C CB  . THR A 0 618 . -29.659 -14.826 17.646   1.00 34.87 618 A 1 
ATOM 4697 O O   . THR A 0 618 . -28.180 -17.537 17.944   1.00 34.87 618 A 1 
ATOM 4698 C CG2 . THR A 0 618 . -30.125 -13.516 17.011   1.00 34.87 618 A 1 
ATOM 4699 O OG1 . THR A 0 618 . -30.792 -15.405 18.253   1.00 34.87 618 A 1 
ATOM 4700 N N   . VAL A 0 619 . -26.728 -16.427 16.646   1.00 38.08 619 A 1 
ATOM 4701 C CA  . VAL A 0 619 . -25.533 -17.177 17.050   1.00 38.08 619 A 1 
ATOM 4702 C C   . VAL A 0 619 . -24.942 -16.531 18.301   1.00 38.08 619 A 1 
ATOM 4703 C CB  . VAL A 0 619 . -24.505 -17.221 15.899   1.00 38.08 619 A 1 
ATOM 4704 O O   . VAL A 0 619 . -24.542 -15.370 18.263   1.00 38.08 619 A 1 
ATOM 4705 C CG1 . VAL A 0 619 . -23.200 -17.917 16.307   1.00 38.08 619 A 1 
ATOM 4706 C CG2 . VAL A 0 619 . -25.081 -17.973 14.689   1.00 38.08 619 A 1 
ATOM 4707 N N   . GLN A 0 620 . -24.854 -17.281 19.399   1.00 31.82 620 A 1 
ATOM 4708 C CA  . GLN A 0 620 . -24.179 -16.819 20.613   1.00 31.82 620 A 1 
ATOM 4709 C C   . GLN A 0 620 . -22.658 -16.825 20.403   1.00 31.82 620 A 1 
ATOM 4710 C CB  . GLN A 0 620 . -24.604 -17.676 21.816   1.00 31.82 620 A 1 
ATOM 4711 O O   . GLN A 0 620 . -22.027 -17.880 20.335   1.00 31.82 620 A 1 
ATOM 4712 C CG  . GLN A 0 620 . -26.046 -17.364 22.251   1.00 31.82 620 A 1 
ATOM 4713 C CD  . GLN A 0 620 . -26.511 -18.234 23.417   1.00 31.82 620 A 1 
ATOM 4714 N NE2 . GLN A 0 620 . -27.270 -17.697 24.346   1.00 31.82 620 A 1 
ATOM 4715 O OE1 . GLN A 0 620 . -26.219 -19.415 23.504   1.00 31.82 620 A 1 
ATOM 4716 N N   . TYR A 0 621 . -22.072 -15.633 20.295   1.00 35.13 621 A 1 
ATOM 4717 C CA  . TYR A 0 621 . -20.624 -15.429 20.281   1.00 35.13 621 A 1 
ATOM 4718 C C   . TYR A 0 621 . -20.092 -15.452 21.721   1.00 35.13 621 A 1 
ATOM 4719 C CB  . TYR A 0 621 . -20.294 -14.102 19.571   1.00 35.13 621 A 1 
ATOM 4720 O O   . TYR A 0 621 . -20.612 -14.740 22.576   1.00 35.13 621 A 1 
ATOM 4721 C CG  . TYR A 0 621 . -19.300 -14.238 18.437   1.00 35.13 621 A 1 
ATOM 4722 C CD1 . TYR A 0 621 . -17.925 -14.033 18.667   1.00 35.13 621 A 1 
ATOM 4723 C CD2 . TYR A 0 621 . -19.760 -14.545 17.142   1.00 35.13 621 A 1 
ATOM 4724 C CE1 . TYR A 0 621 . -17.011 -14.118 17.598   1.00 35.13 621 A 1 
ATOM 4725 C CE2 . TYR A 0 621 . -18.850 -14.632 16.072   1.00 35.13 621 A 1 
ATOM 4726 O OH  . TYR A 0 621 . -16.603 -14.481 15.257   1.00 35.13 621 A 1 
ATOM 4727 C CZ  . TYR A 0 621 . -17.475 -14.412 16.297   1.00 35.13 621 A 1 
ATOM 4728 N N   . ALA A 0 622 . -19.054 -16.246 21.994   1.00 32.62 622 A 1 
ATOM 4729 C CA  . ALA A 0 622 . -18.498 -16.411 23.339   1.00 32.62 622 A 1 
ATOM 4730 C C   . ALA A 0 622 . -17.076 -15.821 23.452   1.00 32.62 622 A 1 
ATOM 4731 C CB  . ALA A 0 622 . -18.527 -17.903 23.697   1.00 32.62 622 A 1 
ATOM 4732 O O   . ALA A 0 622 . -16.151 -16.351 22.828   1.00 32.62 622 A 1 
ATOM 4733 N N   . PRO A 0 623 . -16.859 -14.775 24.271   1.00 44.29 623 A 1 
ATOM 4734 C CA  . PRO A 0 623 . -15.530 -14.371 24.724   1.00 44.29 623 A 1 
ATOM 4735 C C   . PRO A 0 623 . -15.018 -15.324 25.818   1.00 44.29 623 A 1 
ATOM 4736 C CB  . PRO A 0 623 . -15.675 -12.931 25.242   1.00 44.29 623 A 1 
ATOM 4737 O O   . PRO A 0 623 . -15.755 -15.697 26.728   1.00 44.29 623 A 1 
ATOM 4738 C CG  . PRO A 0 623 . -17.063 -12.488 24.773   1.00 44.29 623 A 1 
ATOM 4739 C CD  . PRO A 0 623 . -17.839 -13.800 24.719   1.00 44.29 623 A 1 
ATOM 4740 N N   . GLN A 0 624 . -13.744 -15.714 25.756   1.00 33.49 624 A 1 
ATOM 4741 C CA  . GLN A 0 624 . -13.104 -16.573 26.764   1.00 33.49 624 A 1 
ATOM 4742 C C   . GLN A 0 624 . -12.513 -15.728 27.909   1.00 33.49 624 A 1 
ATOM 4743 C CB  . GLN A 0 624 . -12.010 -17.417 26.090   1.00 33.49 624 A 1 
ATOM 4744 O O   . GLN A 0 624 . -11.843 -14.735 27.641   1.00 33.49 624 A 1 
ATOM 4745 C CG  . GLN A 0 624 . -12.562 -18.422 25.062   1.00 33.49 624 A 1 
ATOM 4746 C CD  . GLN A 0 624 . -11.466 -19.128 24.265   1.00 33.49 624 A 1 
ATOM 4747 N NE2 . GLN A 0 624 . -11.773 -20.224 23.607   1.00 33.49 624 A 1 
ATOM 4748 O OE1 . GLN A 0 624 . -10.319 -18.720 24.198   1.00 33.49 624 A 1 
ATOM 4749 N N   . GLY A 0 625 . -12.700 -16.139 29.174   1.00 33.57 625 A 1 
ATOM 4750 C CA  . GLY A 0 625 . -12.284 -15.338 30.340   1.00 33.57 625 A 1 
ATOM 4751 C C   . GLY A 0 625 . -12.126 -16.110 31.660   1.00 33.57 625 A 1 
ATOM 4752 O O   . GLY A 0 625 . -12.927 -15.941 32.565   1.00 33.57 625 A 1 
ATOM 4753 N N   . TYR A 0 626 . -11.097 -16.963 31.746   1.00 38.77 626 A 1 
ATOM 4754 C CA  . TYR A 0 626 . -10.455 -17.524 32.958   1.00 38.77 626 A 1 
ATOM 4755 C C   . TYR A 0 626 . -11.166 -17.420 34.338   1.00 38.77 626 A 1 
ATOM 4756 C CB  . TYR A 0 626 . -9.051  -16.899 33.069   1.00 38.77 626 A 1 
ATOM 4757 O O   . TYR A 0 626 . -11.120 -16.387 34.999   1.00 38.77 626 A 1 
ATOM 4758 C CG  . TYR A 0 626 . -8.024  -17.508 32.134   1.00 38.77 626 A 1 
ATOM 4759 C CD1 . TYR A 0 626 . -7.155  -18.505 32.620   1.00 38.77 626 A 1 
ATOM 4760 C CD2 . TYR A 0 626 . -7.935  -17.091 30.790   1.00 38.77 626 A 1 
ATOM 4761 C CE1 . TYR A 0 626 . -6.200  -19.088 31.767   1.00 38.77 626 A 1 
ATOM 4762 C CE2 . TYR A 0 626 . -6.990  -17.684 29.930   1.00 38.77 626 A 1 
ATOM 4763 O OH  . TYR A 0 626 . -5.204  -19.255 29.598   1.00 38.77 626 A 1 
ATOM 4764 C CZ  . TYR A 0 626 . -6.120  -18.683 30.420   1.00 38.77 626 A 1 
ATOM 4765 N N   . GLY A 0 627 . -11.620 -18.566 34.868   1.00 36.75 627 A 1 
ATOM 4766 C CA  . GLY A 0 627 . -11.958 -18.788 36.288   1.00 36.75 627 A 1 
ATOM 4767 C C   . GLY A 0 627 . -11.754 -20.267 36.666   1.00 36.75 627 A 1 
ATOM 4768 O O   . GLY A 0 627 . -11.992 -21.134 35.827   1.00 36.75 627 A 1 
ATOM 4769 N N   . HIS A 0 628 . -11.231 -20.581 37.864   1.00 39.30 628 A 1 
ATOM 4770 C CA  . HIS A 0 628 . -10.467 -21.832 38.060   1.00 39.30 628 A 1 
ATOM 4771 C C   . HIS A 0 628 . -10.697 -22.594 39.396   1.00 39.30 628 A 1 
ATOM 4772 C CB  . HIS A 0 628 . -8.980  -21.472 37.845   1.00 39.30 628 A 1 
ATOM 4773 O O   . HIS A 0 628 . -9.994  -22.361 40.376   1.00 39.30 628 A 1 
ATOM 4774 C CG  . HIS A 0 628 . -8.026  -22.644 37.820   1.00 39.30 628 A 1 
ATOM 4775 C CD2 . HIS A 0 628 . -7.209  -23.016 36.785   1.00 39.30 628 A 1 
ATOM 4776 N ND1 . HIS A 0 628 . -7.745  -23.477 38.875   1.00 39.30 628 A 1 
ATOM 4777 C CE1 . HIS A 0 628 . -6.791  -24.340 38.485   1.00 39.30 628 A 1 
ATOM 4778 N NE2 . HIS A 0 628 . -6.435  -24.101 37.214   1.00 39.30 628 A 1 
ATOM 4779 N N   . GLY A 0 629 . -11.535 -23.642 39.360   1.00 35.85 629 A 1 
ATOM 4780 C CA  . GLY A 0 629 . -11.292 -24.919 40.071   1.00 35.85 629 A 1 
ATOM 4781 C C   . GLY A 0 629 . -11.956 -25.198 41.440   1.00 35.85 629 A 1 
ATOM 4782 O O   . GLY A 0 629 . -11.666 -24.539 42.431   1.00 35.85 629 A 1 
ATOM 4783 N N   . GLY A 0 630 . -12.705 -26.316 41.506   1.00 35.79 630 A 1 
ATOM 4784 C CA  . GLY A 0 630 . -13.219 -26.975 42.730   1.00 35.79 630 A 1 
ATOM 4785 C C   . GLY A 0 630 . -14.628 -26.525 43.163   1.00 35.79 630 A 1 
ATOM 4786 O O   . GLY A 0 630 . -14.913 -25.338 43.127   1.00 35.79 630 A 1 
ATOM 4787 N N   . TYR A 0 631 . -15.559 -27.391 43.596   1.00 38.42 631 A 1 
ATOM 4788 C CA  . TYR A 0 631 . -15.566 -28.862 43.779   1.00 38.42 631 A 1 
ATOM 4789 C C   . TYR A 0 631 . -17.032 -29.374 43.938   1.00 38.42 631 A 1 
ATOM 4790 C CB  . TYR A 0 631 . -14.729 -29.217 45.028   1.00 38.42 631 A 1 
ATOM 4791 O O   . TYR A 0 631 . -17.912 -28.592 44.271   1.00 38.42 631 A 1 
ATOM 4792 C CG  . TYR A 0 631 . -14.916 -28.296 46.227   1.00 38.42 631 A 1 
ATOM 4793 C CD1 . TYR A 0 631 . -13.952 -27.304 46.508   1.00 38.42 631 A 1 
ATOM 4794 C CD2 . TYR A 0 631 . -16.067 -28.397 47.034   1.00 38.42 631 A 1 
ATOM 4795 C CE1 . TYR A 0 631 . -14.146 -26.405 47.575   1.00 38.42 631 A 1 
ATOM 4796 C CE2 . TYR A 0 631 . -16.258 -27.507 48.108   1.00 38.42 631 A 1 
ATOM 4797 O OH  . TYR A 0 631 . -15.506 -25.636 49.400   1.00 38.42 631 A 1 
ATOM 4798 C CZ  . TYR A 0 631 . -15.304 -26.505 48.376   1.00 38.42 631 A 1 
ATOM 4799 N N   . GLY A 0 632 . -17.398 -30.653 43.746   1.00 36.61 632 A 1 
ATOM 4800 C CA  . GLY A 0 632 . -16.577 -31.796 43.310   1.00 36.61 632 A 1 
ATOM 4801 C C   . GLY A 0 632 . -17.202 -33.216 43.352   1.00 36.61 632 A 1 
ATOM 4802 O O   . GLY A 0 632 . -16.442 -34.165 43.194   1.00 36.61 632 A 1 
ATOM 4803 N N   . GLN A 0 633 . -18.518 -33.418 43.562   1.00 38.31 633 A 1 
ATOM 4804 C CA  . GLN A 0 633 . -19.134 -34.762 43.716   1.00 38.31 633 A 1 
ATOM 4805 C C   . GLN A 0 633 . -20.354 -34.969 42.788   1.00 38.31 633 A 1 
ATOM 4806 C CB  . GLN A 0 633 . -19.538 -34.961 45.192   1.00 38.31 633 A 1 
ATOM 4807 O O   . GLN A 0 633 . -21.225 -34.106 42.737   1.00 38.31 633 A 1 
ATOM 4808 C CG  . GLN A 0 633 . -19.807 -36.424 45.597   1.00 38.31 633 A 1 
ATOM 4809 C CD  . GLN A 0 633 . -18.534 -37.176 45.980   1.00 38.31 633 A 1 
ATOM 4810 N NE2 . GLN A 0 633 . -18.167 -38.230 45.284   1.00 38.31 633 A 1 
ATOM 4811 O OE1 . GLN A 0 633 . -17.845 -36.840 46.925   1.00 38.31 633 A 1 
ATOM 4812 N N   . ALA A 0 634 . -20.448 -36.114 42.089   1.00 35.53 634 A 1 
ATOM 4813 C CA  . ALA A 0 634 . -21.513 -36.387 41.110   1.00 35.53 634 A 1 
ATOM 4814 C C   . ALA A 0 634 . -22.004 -37.859 41.055   1.00 35.53 634 A 1 
ATOM 4815 C CB  . ALA A 0 634 . -21.013 -35.936 39.730   1.00 35.53 634 A 1 
ATOM 4816 O O   . ALA A 0 634 . -21.210 -38.791 41.130   1.00 35.53 634 A 1 
ATOM 4817 N N   . HIS A 0 635 . -23.327 -37.997 40.885   1.00 33.77 635 A 1 
ATOM 4818 C CA  . HIS A 0 635 . -24.172 -39.055 40.283   1.00 33.77 635 A 1 
ATOM 4819 C C   . HIS A 0 635 . -23.816 -40.567 40.254   1.00 33.77 635 A 1 
ATOM 4820 C CB  . HIS A 0 635 . -24.522 -38.614 38.855   1.00 33.77 635 A 1 
ATOM 4821 O O   . HIS A 0 635 . -22.798 -41.000 39.724   1.00 33.77 635 A 1 
ATOM 4822 C CG  . HIS A 0 635 . -25.252 -37.297 38.814   1.00 33.77 635 A 1 
ATOM 4823 C CD2 . HIS A 0 635 . -24.770 -36.113 38.323   1.00 33.77 635 A 1 
ATOM 4824 N ND1 . HIS A 0 635 . -26.517 -37.049 39.305   1.00 33.77 635 A 1 
ATOM 4825 C CE1 . HIS A 0 635 . -26.785 -35.746 39.118   1.00 33.77 635 A 1 
ATOM 4826 N NE2 . HIS A 0 635 . -25.747 -35.139 38.528   1.00 33.77 635 A 1 
ATOM 4827 N N   . GLY A 0 636 . -24.836 -41.376 40.597   1.00 35.15 636 A 1 
ATOM 4828 C CA  . GLY A 0 636 . -25.057 -42.781 40.194   1.00 35.15 636 A 1 
ATOM 4829 C C   . GLY A 0 636 . -26.095 -43.462 41.114   1.00 35.15 636 A 1 
ATOM 4830 O O   . GLY A 0 636 . -26.002 -43.287 42.321   1.00 35.15 636 A 1 
ATOM 4831 N N   . GLY A 0 637 . -27.121 -44.207 40.670   1.00 35.03 637 A 1 
ATOM 4832 C CA  . GLY A 0 637 . -27.570 -44.587 39.317   1.00 35.03 637 A 1 
ATOM 4833 C C   . GLY A 0 637 . -29.055 -45.044 39.296   1.00 35.03 637 A 1 
ATOM 4834 O O   . GLY A 0 637 . -29.766 -44.884 40.282   1.00 35.03 637 A 1 
ATOM 4835 N N   . HIS A 0 638 . -29.549 -45.569 38.164   1.00 34.87 638 A 1 
ATOM 4836 C CA  . HIS A 0 638 . -30.993 -45.752 37.866   1.00 34.87 638 A 1 
ATOM 4837 C C   . HIS A 0 638 . -31.626 -47.093 38.307   1.00 34.87 638 A 1 
ATOM 4838 C CB  . HIS A 0 638 . -31.203 -45.690 36.339   1.00 34.87 638 A 1 
ATOM 4839 O O   . HIS A 0 638 . -30.926 -48.101 38.282   1.00 34.87 638 A 1 
ATOM 4840 C CG  . HIS A 0 638 . -30.455 -44.616 35.596   1.00 34.87 638 A 1 
ATOM 4841 C CD2 . HIS A 0 638 . -29.246 -44.763 34.969   1.00 34.87 638 A 1 
ATOM 4842 N ND1 . HIS A 0 638 . -30.892 -43.336 35.343   1.00 34.87 638 A 1 
ATOM 4843 C CE1 . HIS A 0 638 . -29.961 -42.723 34.591   1.00 34.87 638 A 1 
ATOM 4844 N NE2 . HIS A 0 638 . -28.941 -43.556 34.342   1.00 34.87 638 A 1 
ATOM 4845 N N   . ALA A 0 639 . -32.965 -47.119 38.509   1.00 38.30 639 A 1 
ATOM 4846 C CA  . ALA A 0 639 . -33.963 -48.135 38.047   1.00 38.30 639 A 1 
ATOM 4847 C C   . ALA A 0 639 . -35.233 -48.190 38.948   1.00 38.30 639 A 1 
ATOM 4848 C CB  . ALA A 0 639 . -33.357 -49.553 38.020   1.00 38.30 639 A 1 
ATOM 4849 O O   . ALA A 0 639 . -35.129 -47.876 40.125   1.00 38.30 639 A 1 
ATOM 4850 N N   . ARG A 0 640 . -36.422 -48.684 38.540   1.00 36.26 640 A 1 
ATOM 4851 C CA  . ARG A 0 640 . -37.220 -48.595 37.281   1.00 36.26 640 A 1 
ATOM 4852 C C   . ARG A 0 640 . -38.591 -49.290 37.515   1.00 36.26 640 A 1 
ATOM 4853 C CB  . ARG A 0 640 . -36.554 -49.331 36.092   1.00 36.26 640 A 1 
ATOM 4854 O O   . ARG A 0 640 . -38.589 -50.348 38.127   1.00 36.26 640 A 1 
ATOM 4855 C CG  . ARG A 0 640 . -36.593 -48.548 34.770   1.00 36.26 640 A 1 
ATOM 4856 C CD  . ARG A 0 640 . -36.124 -49.474 33.638   1.00 36.26 640 A 1 
ATOM 4857 N NE  . ARG A 0 640 . -35.725 -48.756 32.413   1.00 36.26 640 A 1 
ATOM 4858 N NH1 . ARG A 0 640 . -35.737 -50.592 31.029   1.00 36.26 640 A 1 
ATOM 4859 N NH2 . ARG A 0 640 . -34.955 -48.644 30.269   1.00 36.26 640 A 1 
ATOM 4860 C CZ  . ARG A 0 640 . -35.478 -49.330 31.246   1.00 36.26 640 A 1 
ATOM 4861 N N   . GLN A 0 641 . -39.680 -48.807 36.887   1.00 38.50 641 A 1 
ATOM 4862 C CA  . GLN A 0 641 . -40.974 -49.529 36.686   1.00 38.50 641 A 1 
ATOM 4863 C C   . GLN A 0 641 . -41.781 -49.846 37.987   1.00 38.50 641 A 1 
ATOM 4864 C CB  . GLN A 0 641 . -40.696 -50.747 35.766   1.00 38.50 641 A 1 
ATOM 4865 O O   . GLN A 0 641 . -41.233 -49.778 39.076   1.00 38.50 641 A 1 
ATOM 4866 C CG  . GLN A 0 641 . -40.291 -50.320 34.342   1.00 38.50 641 A 1 
ATOM 4867 C CD  . GLN A 0 641 . -39.597 -51.425 33.548   1.00 38.50 641 A 1 
ATOM 4868 N NE2 . GLN A 0 641 . -40.156 -51.874 32.447   1.00 38.50 641 A 1 
ATOM 4869 O OE1 . GLN A 0 641 . -38.497 -51.853 33.847   1.00 38.50 641 A 1 
ATOM 4870 N N   . GLN A 0 642 . -43.100 -50.119 37.990   1.00 37.60 642 A 1 
ATOM 4871 C CA  . GLN A 0 642 . -44.110 -50.275 36.921   1.00 37.60 642 A 1 
ATOM 4872 C C   . GLN A 0 642 . -45.527 -49.878 37.425   1.00 37.60 642 A 1 
ATOM 4873 C CB  . GLN A 0 642 . -44.122 -51.753 36.470   1.00 37.60 642 A 1 
ATOM 4874 O O   . GLN A 0 642 . -45.753 -49.825 38.629   1.00 37.60 642 A 1 
ATOM 4875 C CG  . GLN A 0 642 . -44.232 -51.923 34.943   1.00 37.60 642 A 1 
ATOM 4876 C CD  . GLN A 0 642 . -43.732 -53.282 34.444   1.00 37.60 642 A 1 
ATOM 4877 N NE2 . GLN A 0 642 . -43.757 -53.527 33.153   1.00 37.60 642 A 1 
ATOM 4878 O OE1 . GLN A 0 642 . -43.275 -54.139 35.174   1.00 37.60 642 A 1 
ATOM 4879 N N   . VAL A 0 643 . -46.493 -49.637 36.523   1.00 32.01 643 A 1 
ATOM 4880 C CA  . VAL A 0 643 . -47.897 -49.256 36.836   1.00 32.01 643 A 1 
ATOM 4881 C C   . VAL A 0 643 . -48.868 -50.022 35.922   1.00 32.01 643 A 1 
ATOM 4882 C CB  . VAL A 0 643 . -48.103 -47.733 36.607   1.00 32.01 643 A 1 
ATOM 4883 O O   . VAL A 0 643 . -48.550 -50.126 34.738   1.00 32.01 643 A 1 
ATOM 4884 C CG1 . VAL A 0 643 . -49.552 -47.275 36.830   1.00 32.01 643 A 1 
ATOM 4885 C CG2 . VAL A 0 643 . -47.212 -46.880 37.518   1.00 32.01 643 A 1 
ATOM 4886 N N   . THR A 0 644 . -50.025 -50.515 36.419   1.00 38.45 644 A 1 
ATOM 4887 C CA  . THR A 0 644 . -51.390 -50.440 35.791   1.00 38.45 644 A 1 
ATOM 4888 C C   . THR A 0 644 . -52.475 -51.362 36.412   1.00 38.45 644 A 1 
ATOM 4889 C CB  . THR A 0 644 . -51.451 -50.704 34.261   1.00 38.45 644 A 1 
ATOM 4890 O O   . THR A 0 644 . -52.169 -52.458 36.868   1.00 38.45 644 A 1 
ATOM 4891 C CG2 . THR A 0 644 . -51.324 -49.409 33.455   1.00 38.45 644 A 1 
ATOM 4892 O OG1 . THR A 0 644 . -50.497 -51.618 33.793   1.00 38.45 644 A 1 
ATOM 4893 N N   . ALA A 0 645 . -53.746 -50.926 36.257   1.00 38.95 645 A 1 
ATOM 4894 C CA  . ALA A 0 645 . -54.995 -51.700 36.018   1.00 38.95 645 A 1 
ATOM 4895 C C   . ALA A 0 645 . -56.046 -51.941 37.147   1.00 38.95 645 A 1 
ATOM 4896 C CB  . ALA A 0 645 . -54.709 -52.976 35.208   1.00 38.95 645 A 1 
ATOM 4897 O O   . ALA A 0 645 . -55.704 -52.263 38.275   1.00 38.95 645 A 1 
ATOM 4898 N N   . ALA A 0 646 . -57.335 -51.859 36.733   1.00 37.52 646 A 1 
ATOM 4899 C CA  . ALA A 0 646 . -58.620 -52.219 37.395   1.00 37.52 646 A 1 
ATOM 4900 C C   . ALA A 0 646 . -58.993 -51.506 38.729   1.00 37.52 646 A 1 
ATOM 4901 C CB  . ALA A 0 646 . -58.695 -53.745 37.513   1.00 37.52 646 A 1 
ATOM 4902 O O   . ALA A 0 646 . -58.275 -51.640 39.708   1.00 37.52 646 A 1 
ATOM 4903 N N   . HIS A 0 647 . -60.077 -50.726 38.919   1.00 36.69 647 A 1 
ATOM 4904 C CA  . HIS A 0 647 . -61.278 -50.304 38.149   1.00 36.69 647 A 1 
ATOM 4905 C C   . HIS A 0 647 . -62.597 -51.124 38.309   1.00 36.69 647 A 1 
ATOM 4906 C CB  . HIS A 0 647 . -60.943 -49.928 36.689   1.00 36.69 647 A 1 
ATOM 4907 O O   . HIS A 0 647 . -62.624 -52.316 38.033   1.00 36.69 647 A 1 
ATOM 4908 C CG  . HIS A 0 647 . -61.806 -48.842 36.094   1.00 36.69 647 A 1 
ATOM 4909 C CD2 . HIS A 0 647 . -62.639 -48.971 35.015   1.00 36.69 647 A 1 
ATOM 4910 N ND1 . HIS A 0 647 . -61.834 -47.515 36.466   1.00 36.69 647 A 1 
ATOM 4911 C CE1 . HIS A 0 647 . -62.682 -46.867 35.648   1.00 36.69 647 A 1 
ATOM 4912 N NE2 . HIS A 0 647 . -63.214 -47.719 34.759   1.00 36.69 647 A 1 
ATOM 4913 N N   . GLN A 0 648 . -63.692 -50.401 38.641   1.00 39.00 648 A 1 
ATOM 4914 C CA  . GLN A 0 648 . -65.148 -50.725 38.614   1.00 39.00 648 A 1 
ATOM 4915 C C   . GLN A 0 648 . -65.796 -51.741 39.593   1.00 39.00 648 A 1 
ATOM 4916 C CB  . GLN A 0 648 . -65.611 -51.038 37.179   1.00 39.00 648 A 1 
ATOM 4917 O O   . GLN A 0 648 . -65.682 -52.946 39.415   1.00 39.00 648 A 1 
ATOM 4918 C CG  . GLN A 0 648 . -65.742 -49.780 36.315   1.00 39.00 648 A 1 
ATOM 4919 C CD  . GLN A 0 648 . -66.017 -50.105 34.849   1.00 39.00 648 A 1 
ATOM 4920 N NE2 . GLN A 0 648 . -65.645 -49.242 33.931   1.00 39.00 648 A 1 
ATOM 4921 O OE1 . GLN A 0 648 . -66.575 -51.127 34.492   1.00 39.00 648 A 1 
ATOM 4922 N N   . GLN A 0 649 . -66.660 -51.222 40.486   1.00 38.15 649 A 1 
ATOM 4923 C CA  . GLN A 0 649 . -68.111 -51.526 40.648   1.00 38.15 649 A 1 
ATOM 4924 C C   . GLN A 0 649 . -68.678 -50.545 41.712   1.00 38.15 649 A 1 
ATOM 4925 C CB  . GLN A 0 649 . -68.360 -52.997 41.053   1.00 38.15 649 A 1 
ATOM 4926 O O   . GLN A 0 649 . -68.105 -50.440 42.788   1.00 38.15 649 A 1 
ATOM 4927 C CG  . GLN A 0 649 . -68.713 -53.854 39.820   1.00 38.15 649 A 1 
ATOM 4928 C CD  . GLN A 0 649 . -68.733 -55.360 40.076   1.00 38.15 649 A 1 
ATOM 4929 N NE2 . GLN A 0 649 . -68.870 -56.161 39.041   1.00 38.15 649 A 1 
ATOM 4930 O OE1 . GLN A 0 649 . -68.657 -55.862 41.183   1.00 38.15 649 A 1 
ATOM 4931 N N   . ALA A 0 650 . -69.608 -49.618 41.435   1.00 36.89 650 A 1 
ATOM 4932 C CA  . ALA A 0 650 . -70.992 -49.706 40.923   1.00 36.89 650 A 1 
ATOM 4933 C C   . ALA A 0 650 . -72.025 -50.062 42.021   1.00 36.89 650 A 1 
ATOM 4934 C CB  . ALA A 0 650 . -71.120 -50.543 39.646   1.00 36.89 650 A 1 
ATOM 4935 O O   . ALA A 0 650 . -71.865 -51.047 42.733   1.00 36.89 650 A 1 
ATOM 4936 N N   . ALA A 0 651 . -73.076 -49.242 42.169   1.00 33.03 651 A 1 
ATOM 4937 C CA  . ALA A 0 651 . -73.958 -49.216 43.347   1.00 33.03 651 A 1 
ATOM 4938 C C   . ALA A 0 651 . -75.399 -49.692 43.076   1.00 33.03 651 A 1 
ATOM 4939 C CB  . ALA A 0 651 . -73.974 -47.776 43.882   1.00 33.03 651 A 1 
ATOM 4940 O O   . ALA A 0 651 . -75.938 -49.420 42.005   1.00 33.03 651 A 1 
ATOM 4941 N N   . ALA A 0 652 . -76.048 -50.306 44.080   1.00 37.45 652 A 1 
ATOM 4942 C CA  . ALA A 0 652 . -77.511 -50.420 44.202   1.00 37.45 652 A 1 
ATOM 4943 C C   . ALA A 0 652 . -77.963 -50.896 45.606   1.00 37.45 652 A 1 
ATOM 4944 C CB  . ALA A 0 652 . -78.053 -51.406 43.150   1.00 37.45 652 A 1 
ATOM 4945 O O   . ALA A 0 652 . -77.226 -51.615 46.272   1.00 37.45 652 A 1 
ATOM 4946 N N   . ALA A 0 653 . -79.230 -50.586 45.941   1.00 37.60 653 A 1 
ATOM 4947 C CA  . ALA A 0 653 . -80.097 -51.091 47.033   1.00 37.60 653 A 1 
ATOM 4948 C C   . ALA A 0 653 . -80.341 -50.150 48.236   1.00 37.60 653 A 1 
ATOM 4949 C CB  . ALA A 0 653 . -79.750 -52.524 47.462   1.00 37.60 653 A 1 
ATOM 4950 O O   . ALA A 0 653 . -79.426 -49.540 48.778   1.00 37.60 653 A 1 
ATOM 4951 N N   . ALA A 0 654 . -81.612 -50.049 48.656   1.00 34.94 654 A 1 
ATOM 4952 C CA  . ALA A 0 654 . -82.085 -49.165 49.726   1.00 34.94 654 A 1 
ATOM 4953 C C   . ALA A 0 654 . -83.338 -49.715 50.456   1.00 34.94 654 A 1 
ATOM 4954 C CB  . ALA A 0 654 . -82.397 -47.793 49.100   1.00 34.94 654 A 1 
ATOM 4955 O O   . ALA A 0 654 . -84.061 -50.549 49.911   1.00 34.94 654 A 1 
ATOM 4956 N N   . ALA A 0 655 . -83.639 -49.108 51.617   1.00 35.02 655 A 1 
ATOM 4957 C CA  . ALA A 0 655 . -84.907 -49.124 52.375   1.00 35.02 655 A 1 
ATOM 4958 C C   . ALA A 0 655 . -85.240 -50.320 53.311   1.00 35.02 655 A 1 
ATOM 4959 C CB  . ALA A 0 655 . -86.071 -48.758 51.433   1.00 35.02 655 A 1 
ATOM 4960 O O   . ALA A 0 655 . -84.667 -51.399 53.220   1.00 35.02 655 A 1 
ATOM 4961 N N   . GLN A 0 656 . -86.265 -50.083 54.161   1.00 37.60 656 A 1 
ATOM 4962 C CA  . GLN A 0 656 . -86.827 -50.905 55.266   1.00 37.60 656 A 1 
ATOM 4963 C C   . GLN A 0 656 . -85.947 -50.964 56.551   1.00 37.60 656 A 1 
ATOM 4964 C CB  . GLN A 0 656 . -87.187 -52.338 54.783   1.00 37.60 656 A 1 
ATOM 4965 O O   . GLN A 0 656 . -84.757 -51.210 56.426   1.00 37.60 656 A 1 
ATOM 4966 C CG  . GLN A 0 656 . -87.802 -52.546 53.379   1.00 37.60 656 A 1 
ATOM 4967 C CD  . GLN A 0 656 . -89.170 -51.912 53.153   1.00 37.60 656 A 1 
ATOM 4968 N NE2 . GLN A 0 656 . -89.309 -51.051 52.169   1.00 37.60 656 A 1 
ATOM 4969 O OE1 . GLN A 0 656 . -90.151 -52.199 53.830   1.00 37.60 656 A 1 
ATOM 4970 N N   . ARG A 0 657 . -86.398 -50.814 57.820   1.00 37.16 657 A 1 
ATOM 4971 C CA  . ARG A 0 657 . -87.646 -50.375 58.528   1.00 37.16 657 A 1 
ATOM 4972 C C   . ARG A 0 657 . -87.233 -49.957 59.975   1.00 37.16 657 A 1 
ATOM 4973 C CB  . ARG A 0 657 . -88.634 -51.558 58.633   1.00 37.16 657 A 1 
ATOM 4974 O O   . ARG A 0 657 . -86.413 -50.652 60.552   1.00 37.16 657 A 1 
ATOM 4975 C CG  . ARG A 0 657 . -89.718 -51.532 57.551   1.00 37.16 657 A 1 
ATOM 4976 C CD  . ARG A 0 657 . -90.521 -52.836 57.526   1.00 37.16 657 A 1 
ATOM 4977 N NE  . ARG A 0 657 . -91.268 -52.917 56.263   1.00 37.16 657 A 1 
ATOM 4978 N NH1 . ARG A 0 657 . -93.440 -53.004 57.020   1.00 37.16 657 A 1 
ATOM 4979 N NH2 . ARG A 0 657 . -92.988 -52.874 54.826   1.00 37.16 657 A 1 
ATOM 4980 C CZ  . ARG A 0 657 . -92.566 -52.937 56.055   1.00 37.16 657 A 1 
ATOM 4981 N N   . TYR A 0 658 . -87.572 -48.777 60.515   1.00 34.16 658 A 1 
ATOM 4982 C CA  . TYR A 0 658 . -88.818 -48.327 61.199   1.00 34.16 658 A 1 
ATOM 4983 C C   . TYR A 0 658 . -89.017 -48.710 62.697   1.00 34.16 658 A 1 
ATOM 4984 C CB  . TYR A 0 658 . -90.106 -48.587 60.390   1.00 34.16 658 A 1 
ATOM 4985 O O   . TYR A 0 658 . -89.273 -49.871 62.997   1.00 34.16 658 A 1 
ATOM 4986 C CG  . TYR A 0 658 . -90.697 -47.352 59.744   1.00 34.16 658 A 1 
ATOM 4987 C CD1 . TYR A 0 658 . -91.439 -46.440 60.521   1.00 34.16 658 A 1 
ATOM 4988 C CD2 . TYR A 0 658 . -90.504 -47.116 58.370   1.00 34.16 658 A 1 
ATOM 4989 C CE1 . TYR A 0 658 . -91.980 -45.284 59.926   1.00 34.16 658 A 1 
ATOM 4990 C CE2 . TYR A 0 658 . -91.051 -45.966 57.771   1.00 34.16 658 A 1 
ATOM 4991 O OH  . TYR A 0 658 . -92.298 -43.936 57.960   1.00 34.16 658 A 1 
ATOM 4992 C CZ  . TYR A 0 658 . -91.784 -45.046 58.548   1.00 34.16 658 A 1 
ATOM 4993 N N   . GLY A 0 659 . -89.068 -47.681 63.572   1.00 38.43 659 A 1 
ATOM 4994 C CA  . GLY A 0 659 . -89.782 -47.623 64.876   1.00 38.43 659 A 1 
ATOM 4995 C C   . GLY A 0 659 . -88.940 -47.661 66.179   1.00 38.43 659 A 1 
ATOM 4996 O O   . GLY A 0 659 . -87.859 -48.235 66.171   1.00 38.43 659 A 1 
ATOM 4997 N N   . GLU A 0 660 . -89.363 -47.110 67.337   1.00 35.07 660 A 1 
ATOM 4998 C CA  . GLU A 0 660 . -90.335 -46.020 67.626   1.00 35.07 660 A 1 
ATOM 4999 C C   . GLU A 0 660 . -90.245 -45.495 69.101   1.00 35.07 660 A 1 
ATOM 5000 C CB  . GLU A 0 660 . -91.792 -46.475 67.332   1.00 35.07 660 A 1 
ATOM 5001 O O   . GLU A 0 660 . -90.547 -46.251 70.014   1.00 35.07 660 A 1 
ATOM 5002 C CG  . GLU A 0 660 . -92.813 -45.346 67.578   1.00 35.07 660 A 1 
ATOM 5003 C CD  . GLU A 0 660 . -94.086 -45.383 66.714   1.00 35.07 660 A 1 
ATOM 5004 O OE1 . GLU A 0 660 . -94.718 -44.299 66.610   1.00 35.07 660 A 1 
ATOM 5005 O OE2 . GLU A 0 660 . -94.399 -46.425 66.103   1.00 35.07 660 A 1 
ATOM 5006 N N   . LYS A 0 661 . -89.931 -44.190 69.285   1.00 31.75 661 A 1 
ATOM 5007 C CA  . LYS A 0 661 . -90.340 -43.226 70.363   1.00 31.75 661 A 1 
ATOM 5008 C C   . LYS A 0 661 . -90.071 -43.446 71.884   1.00 31.75 661 A 1 
ATOM 5009 C CB  . LYS A 0 661 . -91.829 -42.893 70.152   1.00 31.75 661 A 1 
ATOM 5010 O O   . LYS A 0 661 . -89.695 -44.512 72.344   1.00 31.75 661 A 1 
ATOM 5011 C CG  . LYS A 0 661 . -92.094 -41.979 68.952   1.00 31.75 661 A 1 
ATOM 5012 C CD  . LYS A 0 661 . -93.611 -41.864 68.794   1.00 31.75 661 A 1 
ATOM 5013 C CE  . LYS A 0 661 . -93.985 -41.224 67.459   1.00 31.75 661 A 1 
ATOM 5014 N NZ  . LYS A 0 661 . -95.306 -41.727 67.026   1.00 31.75 661 A 1 
ATOM 5015 N N   . ASP A 0 662 . -90.347 -42.339 72.603   1.00 36.46 662 A 1 
ATOM 5016 C CA  . ASP A 0 662 . -90.605 -42.119 74.045   1.00 36.46 662 A 1 
ATOM 5017 C C   . ASP A 0 662 . -89.443 -42.263 75.054   1.00 36.46 662 A 1 
ATOM 5018 C CB  . ASP A 0 662 . -91.846 -42.929 74.489   1.00 36.46 662 A 1 
ATOM 5019 O O   . ASP A 0 662 . -88.610 -43.154 74.940   1.00 36.46 662 A 1 
ATOM 5020 C CG  . ASP A 0 662 . -93.149 -42.555 73.764   1.00 36.46 662 A 1 
ATOM 5021 O OD1 . ASP A 0 662 . -93.179 -41.496 73.091   1.00 36.46 662 A 1 
ATOM 5022 O OD2 . ASP A 0 662 . -94.124 -43.328 73.886   1.00 36.46 662 A 1 
ATOM 5023 N N   . HIS A 0 663 . -89.366 -41.494 76.153   1.00 31.66 663 A 1 
ATOM 5024 C CA  . HIS A 0 663 . -89.658 -40.068 76.450   1.00 31.66 663 A 1 
ATOM 5025 C C   . HIS A 0 663 . -89.003 -39.762 77.832   1.00 31.66 663 A 1 
ATOM 5026 C CB  . HIS A 0 663 . -91.172 -39.731 76.497   1.00 31.66 663 A 1 
ATOM 5027 O O   . HIS A 0 663 . -88.806 -40.684 78.616   1.00 31.66 663 A 1 
ATOM 5028 C CG  . HIS A 0 663 . -91.583 -38.503 75.698   1.00 31.66 663 A 1 
ATOM 5029 C CD2 . HIS A 0 663 . -92.187 -38.492 74.465   1.00 31.66 663 A 1 
ATOM 5030 N ND1 . HIS A 0 663 . -91.503 -37.183 76.095   1.00 31.66 663 A 1 
ATOM 5031 C CE1 . HIS A 0 663 . -92.020 -36.412 75.127   1.00 31.66 663 A 1 
ATOM 5032 N NE2 . HIS A 0 663 . -92.449 -37.163 74.103   1.00 31.66 663 A 1 
ATOM 5033 N N   . ASP A 0 664 . -88.650 -38.500 78.109   1.00 32.60 664 A 1 
ATOM 5034 C CA  . ASP A 0 664 . -88.204 -37.870 79.384   1.00 32.60 664 A 1 
ATOM 5035 C C   . ASP A 0 664 . -87.889 -38.695 80.664   1.00 32.60 664 A 1 
ATOM 5036 C CB  . ASP A 0 664 . -89.268 -36.841 79.799   1.00 32.60 664 A 1 
ATOM 5037 O O   . ASP A 0 664 . -88.721 -39.455 81.147   1.00 32.60 664 A 1 
ATOM 5038 C CG  . ASP A 0 664 . -89.493 -35.802 78.711   1.00 32.60 664 A 1 
ATOM 5039 O OD1 . ASP A 0 664 . -88.492 -35.166 78.322   1.00 32.60 664 A 1 
ATOM 5040 O OD2 . ASP A 0 664 . -90.644 -35.704 78.233   1.00 32.60 664 A 1 
ATOM 5041 N N   . LEU A 0 665 . -86.753 -38.372 81.322   1.00 34.63 665 A 1 
ATOM 5042 C CA  . LEU A 0 665 . -86.567 -38.146 82.787   1.00 34.63 665 A 1 
ATOM 5043 C C   . LEU A 0 665 . -85.053 -38.028 83.123   1.00 34.63 665 A 1 
ATOM 5044 C CB  . LEU A 0 665 . -87.224 -39.242 83.665   1.00 34.63 665 A 1 
ATOM 5045 O O   . LEU A 0 665 . -84.323 -39.010 83.188   1.00 34.63 665 A 1 
ATOM 5046 C CG  . LEU A 0 665 . -88.682 -38.940 84.097   1.00 34.63 665 A 1 
ATOM 5047 C CD1 . LEU A 0 665 . -89.337 -40.217 84.625   1.00 34.63 665 A 1 
ATOM 5048 C CD2 . LEU A 0 665 . -88.767 -37.879 85.198   1.00 34.63 665 A 1 
ATOM 5049 N N   . ALA A 0 666 . -84.500 -36.816 83.226   1.00 31.19 666 A 1 
ATOM 5050 C CA  . ALA A 0 666 . -84.396 -36.026 84.468   1.00 31.19 666 A 1 
ATOM 5051 C C   . ALA A 0 666 . -83.381 -36.511 85.545   1.00 31.19 666 A 1 
ATOM 5052 C CB  . ALA A 0 666 . -85.783 -35.706 85.039   1.00 31.19 666 A 1 
ATOM 5053 O O   . ALA A 0 666 . -83.742 -36.991 86.617   1.00 31.19 666 A 1 
ATOM 5054 N N   . SER A 0 667 . -82.097 -36.234 85.290   1.00 31.72 667 A 1 
ATOM 5055 C CA  . SER A 0 667 . -81.098 -35.704 86.244   1.00 31.72 667 A 1 
ATOM 5056 C C   . SER A 0 667 . -81.067 -36.195 87.708   1.00 31.72 667 A 1 
ATOM 5057 C CB  . SER A 0 667 . -81.233 -34.171 86.263   1.00 31.72 667 A 1 
ATOM 5058 O O   . SER A 0 667 . -81.736 -35.620 88.570   1.00 31.72 667 A 1 
ATOM 5059 O OG  . SER A 0 667 . -81.101 -33.667 84.949   1.00 31.72 667 A 1 
ATOM 5060 N N   . ARG A 0 668 . -80.114 -37.088 88.045   1.00 34.51 668 A 1 
ATOM 5061 C CA  . ARG A 0 668 . -79.445 -37.146 89.374   1.00 34.51 668 A 1 
ATOM 5062 C C   . ARG A 0 668 . -78.185 -38.033 89.378   1.00 34.51 668 A 1 
ATOM 5063 C CB  . ARG A 0 668 . -80.440 -37.629 90.460   1.00 34.51 668 A 1 
ATOM 5064 O O   . ARG A 0 668 . -78.282 -39.252 89.374   1.00 34.51 668 A 1
[truncated: 65,530 more chars]
