# Supplementary material for: Self-assembling proteins compose the chemically resistant shell biomaterial of planktonic tintinnid ciliates
Source: Nat Commun. 2026 Jun 13;17:7507. doi: 10.1038/s41467-026-74402-4 (PMC13408134; doi:10.1038/s41467-026-74402-4)
Supplement: Supplementary file 6 — Supplementary Data 16 [file 41467_2026_74402_MOESM6_ESM.zip › AF2_structure_models/Tara_Unigene_31.cif]

data_0
#
_entry.id   0
#
_struct_asym.id          A
_struct_asym.entity_id   0
#
_entity_poly.entity_id        0
_entity_poly.type             polypeptide(L)
_entity_poly.pdbx_strand_id   A
#
_entity.id     0
_entity.type   polymer
#
loop_
_entity_poly_seq.entity_id
_entity_poly_seq.num
_entity_poly_seq.mon_id
0 1   MET 
0 2   LYS 
0 3   SER 
0 4   PHE 
0 5   ALA 
0 6   PHE 
0 7   ALA 
0 8   ALA 
0 9   ALA 
0 10  LEU 
0 11  VAL 
0 12  ALA 
0 13  ALA 
0 14  CYS 
0 15  ASN 
0 16  ALA 
0 17  VAL 
0 18  ASP 
0 19  ILE 
0 20  GLU 
0 21  SER 
0 22  PHE 
0 23  GLY 
0 24  TYR 
0 25  GLY 
0 26  GLY 
0 27  HIS 
0 28  GLY 
0 29  LYS 
0 30  VAL 
0 31  ALA 
0 32  HIS 
0 33  THR 
0 34  VAL 
0 35  ASN 
0 36  LYS 
0 37  THR 
0 38  THR 
0 39  VAL 
0 40  LYS 
0 41  HIS 
0 42  SER 
0 43  LYS 
0 44  PRO 
0 45  GLU 
0 46  VAL 
0 47  LYS 
0 48  GLN 
0 49  GLY 
0 50  ALA 
0 51  SER 
0 52  GLN 
0 53  ALA 
0 54  TYR 
0 55  GLY 
0 56  ALA 
0 57  ASP 
0 58  TYR 
0 59  GLN 
0 60  LYS 
0 61  ALA 
0 62  SER 
0 63  ALA 
0 64  SER 
0 65  ASP 
0 66  TRP 
0 67  ASP 
0 68  ALA 
0 69  TRP 
0 70  GLY 
0 71  ARG 
0 72  ASP 
0 73  GLN 
0 74  ASP 
0 75  LEU 
0 76  SER 
0 77  ILE 
0 78  SER 
0 79  GLU 
0 80  SER 
0 81  TYR 
0 82  GLY 
0 83  LYS 
0 84  THR 
0 85  ASN 
0 86  ALA 
0 87  LYS 
0 88  SER 
0 89  TYR 
0 90  ALA 
0 91  ALA 
0 92  GLU 
0 93  SER 
0 94  TYR 
0 95  ASP 
0 96  GLU 
0 97  TRP 
0 98  ASP 
0 99  ASN 
0 100 GLN 
0 101 ASP 
0 102 ASN 
0 103 ASP 
0 104 LYS 
0 105 TRP 
0 106 GLY 
0 107 ALA 
0 108 GLN 
0 109 ALA 
0 110 TRP 
0 111 GLY 
0 112 LYS 
0 113 ASP 
0 114 ARG 
0 115 ASP 
0 116 VAL 
0 117 TYR 
0 118 GLY 
0 119 ALA 
0 120 SER 
0 121 SER 
0 122 TYR 
0 123 GLY 
0 124 LYS 
0 125 ALA 
0 126 ALA 
0 127 SER 
0 128 ALA 
0 129 ALA 
0 130 ASN 
0 131 ALA 
0 132 GLY 
0 133 ARG 
0 134 TYR 
0 135 GLY 
0 136 TYR 
0 137 GLY 
0 138 GLY 
0 139 THR 
0 140 ALA 
0 141 GLY 
0 142 ARG 
0 143 TYR 
0 144 GLY 
0 145 TYR 
0 146 GLY 
0 147 GLY 
0 148 THR 
0 149 GLY 
0 150 LYS 
0 151 GLY 
0 152 GLY 
0 153 GLN 
0 154 GLY 
0 155 GLY 
0 156 TYR 
0 157 GLY 
0 158 GLY 
0 159 GLY 
0 160 HIS 
0 161 GLY 
0 162 LYS 
0 163 GLY 
0 164 ALA 
0 165 ALA 
0 166 GLY 
0 167 GLY 
0 168 GLN 
0 169 ALA 
0 170 ALA 
0 171 GLN 
0 172 SER 
0 173 TRP 
0 174 LYS 
0 175 GLY 
0 176 ALA 
0 177 SER 
0 178 ALA 
0 179 GLN 
0 180 HIS 
0 181 GLY 
0 182 ALA 
0 183 ALA 
0 184 LYS 
0 185 GLY 
0 186 GLY 
0 187 TYR 
0 188 ASP 
0 189 ASN 
0 190 ASP 
0 191 VAL 
0 192 TRP 
0 193 ALA 
0 194 LYS 
0 195 GLN 
0 196 ALA 
0 197 TYR 
0 198 GLY 
0 199 SER 
0 200 ASP 
0 201 PHE 
0 202 ASP 
0 203 SER 
0 204 ARG 
0 205 TRP 
0 206 GLY 
0 207 LYS 
0 208 SER 
0 209 TYR 
0 210 ASP 
0 211 SER 
0 212 VAL 
0 213 ASP 
0 214 ALA 
0 215 LYS 
0 216 SER 
0 217 TYR 
0 218 ASP 
0 219 GLY 
0 220 GLU 
0 221 TRP 
0 222 TYR 
0 223 ALA 
0 224 ARG 
0 225 SER 
0 226 VAL 
0 227 ARG 
0 228 ALA 
0 229 ASP 
0 230 ASP 
0 231 ASP 
0 232 GLN 
0 233 TRP 
0 234 ALA 
0 235 GLU 
0 236 ASP 
0 237 TYR 
0 238 ASP 
0 239 LYS 
0 240 TYR 
0 241 ASP 
0 242 ALA 
0 243 GLY 
0 244 ASP 
0 245 ALA 
0 246 ASP 
0 247 SER 
0 248 TYR 
0 249 GLY 
0 250 LYS 
0 251 ALA 
0 252 ALA 
0 253 SER 
0 254 GLY 
0 255 ALA 
0 256 VAL 
0 257 TRP 
0 258 ARG 
0 259 ASN 
0 260 ASN 
0 261 GLY 
0 262 GLY 
0 263 HIS 
0 264 GLY 
0 265 TRP 
0 266 GLY 
0 267 LYS 
0 268 GLN 
0 269 ALA 
0 270 GLY 
0 271 GLY 
0 272 ASP 
0 273 ALA 
0 274 LYS 
0 275 ALA 
0 276 ALA 
0 277 SER 
0 278 ALA 
0 279 ALA 
0 280 GLY 
0 281 GLY 
0 282 ALA 
0 283 GLY 
0 284 TYR 
0 285 TRP 
0 286 GLY 
0 287 LYS 
0 288 SER 
0 289 GLY 
0 290 SER 
0 291 ASP 
0 292 TRP 
0 293 ASP 
0 294 ALA 
0 295 TRP 
0 296 GLY 
0 297 ARG 
0 298 ASP 
0 299 GLN 
0 300 ASP 
0 301 TYR 
0 302 LYS 
0 303 GLU 
0 304 ASP 
0 305 VAL 
0 306 SER 
0 307 TYR 
0 308 ASP 
0 309 LYS 
0 310 VAL 
0 311 GLN 
0 312 ALA 
0 313 LYS 
0 314 ALA 
0 315 TYR 
0 316 SER 
0 317 ALA 
0 318 GLU 
0 319 SER 
0 320 TYR 
0 321 ASP 
0 322 GLU 
0 323 TRP 
0 324 ASP 
0 325 ASN 
0 326 LYS 
0 327 ASP 
0 328 ASP 
0 329 ASP 
0 330 LYS 
0 331 TRP 
0 332 GLY 
0 333 ALA 
0 334 GLN 
0 335 ALA 
0 336 TRP 
0 337 GLY 
0 338 LYS 
0 339 ASP 
0 340 ARG 
0 341 ASP 
0 342 VAL 
0 343 TYR 
0 344 GLY 
0 345 ALA 
0 346 SER 
0 347 SER 
0 348 TYR 
0 349 GLY 
0 350 GLN 
0 351 ALA 
0 352 ALA 
0 353 SER 
0 354 ALA 
0 355 GLN 
0 356 ASP 
0 357 TRP 
0 358 GLN 
0 359 GLY 
0 360 ALA 
0 361 GLY 
0 362 ARG 
0 363 ALA 
0 364 SER 
0 365 ALA 
0 366 GLY 
0 367 LYS 
0 368 GLY 
0 369 GLY 
0 370 HIS 
0 371 GLY 
0 372 GLY 
0 373 TYR 
0 374 GLY 
0 375 ALA 
0 376 ALA 
0 377 ASN 
0 378 LYS 
0 379 GLY 
0 380 ALA 
0 381 SER 
0 382 TYR 
0 383 GLY 
0 384 LYS 
0 385 VAL 
0 386 ASN 
0 387 ARG 
0 388 ASP 
0 389 TRP 
0 390 ARG 
0 391 GLY 
0 392 ALA 
0 393 SER 
0 394 ASN 
0 395 ASP 
0 396 THR 
0 397 GLN 
0 398 ALA 
0 399 ALA 
0 400 ARG 
0 401 GLY 
0 402 ALA 
0 403 TYR 
0 404 ASP 
0 405 ASN 
0 406 ASP 
0 407 GLU 
0 408 TRP 
0 409 ALA 
0 410 LYS 
0 411 GLN 
0 412 ALA 
0 413 TYR 
0 414 GLY 
0 415 SER 
0 416 ASP 
0 417 PHE 
0 418 ASP 
0 419 SER 
0 420 ARG 
0 421 TRP 
0 422 GLY 
0 423 LYS 
0 424 SER 
0 425 TYR 
0 426 ASP 
0 427 SER 
0 428 VAL 
0 429 SER 
0 430 ALA 
0 431 LYS 
0 432 SER 
0 433 TYR 
0 434 ASP 
0 435 ASN 
0 436 GLU 
0 437 SER 
0 438 TYR 
0 439 ALA 
0 440 ARG 
0 441 ALA 
0 442 VAL 
0 443 GLN 
0 444 ALA 
0 445 ASP 
0 446 ASP 
0 447 ASP 
0 448 GLN 
0 449 TRP 
0 450 ALA 
0 451 GLU 
0 452 ASP 
0 453 TYR 
0 454 ASP 
0 455 ARG 
0 456 TYR 
0 457 ASP 
0 458 ALA 
0 459 ARG 
0 460 ASP 
0 461 ALA 
0 462 ASN 
0 463 SER 
0 464 ARG 
0 465 GLY 
0 466 ALA 
0 467 ALA 
0 468 ALA 
0 469 SER 
0 470 LYS 
0 471 TRP 
0 472 ALA 
0 473 LYS 
0 474 GLU 
0 475 ASN 
0 476 PRO 
0 477 ARG 
0 478 HIS 
0 479 PHE 
0 480 GLY 
0 481 ASN 
0 482 ALA 
0 483 LYS 
0 484 GLY 
0 485 GLY 
0 486 PHE 
0 487 GLY 
0 488 LYS 
0 489 GLY 
0 490 GLY 
0 491 TYR 
0 492 GLY 
0 493 GLY 
0 494 TYR 
0 495 SER 
0 496 HIS 
0 497 GLY 
0 498 VAL 
0 499 GLN 
0 500 LYS 
0 501 GLY 
0 502 GLY 
0 503 GLU 
0 504 TRP 
0 505 ASP 
0 506 GLY 
0 507 ALA 
0 508 SER 
0 509 LYS 
0 510 ALA 
0 511 ALA 
0 512 HIS 
0 513 ALA 
0 514 GLY 
0 515 TYR 
0 516 GLY 
0 517 GLY 
0 518 LYS 
0 519 SER 
0 520 GLY 
0 521 SER 
0 522 ASP 
0 523 TRP 
0 524 ASP 
0 525 ALA 
0 526 TRP 
0 527 GLY 
0 528 ARG 
0 529 ASP 
0 530 GLN 
0 531 ASP 
0 532 LEU 
0 533 SER 
0 534 ILE 
0 535 LYS 
0 536 GLU 
0 537 SER 
0 538 TYR 
0 539 ASP 
0 540 ARG 
0 541 THR 
0 542 TRP 
0 543 ALA 
0 544 LYS 
0 545 SER 
0 546 TYR 
0 547 ASP 
0 548 ALA 
0 549 GLU 
0 550 SER 
0 551 TYR 
0 552 ASP 
0 553 GLU 
0 554 TRP 
0 555 ASP 
0 556 ASN 
0 557 LYS 
0 558 ASP 
0 559 ASP 
0 560 ASP 
0 561 LYS 
0 562 TRP 
0 563 GLY 
0 564 ALA 
0 565 GLN 
0 566 ALA 
0 567 TRP 
0 568 GLY 
0 569 LYS 
0 570 ASP 
0 571 ARG 
0 572 ASP 
0 573 GLN 
0 574 TYR 
0 575 GLY 
0 576 ALA 
0 577 SER 
0 578 SER 
0 579 GLN 
0 580 ASP 
0 581 TRP 
0 582 ASN 
0 583 ALA 
0 584 SER 
0 585 GLN 
0 586 GLY 
0 587 ASP 
0 588 TYR 
0 589 ASN 
0 590 GLN 
0 591 ALA 
0 592 ALA 
0 593 LYS 
0 594 ALA 
0 595 VAL 
0 596 ALA 
0 597 ALA 
0 598 LYS 
0 599 LYS 
0 600 GLN 
0 601 HIS 
0 602 HIS 
0 603 GLY 
0 604 TYR 
0 605 GLY 
0 606 HIS 
0 607 ALA 
0 608 PRO 
0 609 HIS 
0 610 SER 
0 611 GLY 
0 612 TYR 
0 613 GLY 
0 614 HIS 
0 615 GLN 
0 616 GLY 
0 617 HIS 
0 618 HIS 
0 619 GLY 
0 620 HIS 
0 621 HIS 
0 622 GLY 
0 623 HIS 
0 624 GLY 
0 625 TYR 
0 626 GLY 
0 627 HIS 
0 628 ALA 
0 629 PRO 
0 630 LYS 
0 631 GLN 
0 632 ASP 
0 633 LYS 
0 634 GLY 
0 635 LYS 
0 636 VAL 
0 637 ALA 
0 638 LYS 
0 639 GLY 
0 640 ALA 
0 641 HIS 
0 642 GLN 
0 643 GLU 
0 644 ARG 
0 645 GLU 
0 646 ALA 
0 647 SER 
0 648 GLY 
0 649 LYS 
0 650 TRP 
0 651 ALA 
0 652 ALA 
0 653 GLN 
0 654 GLN 
0 655 SER 
0 656 GLY 
0 657 TYR 
0 658 ASP 
0 659 ASN 
0 660 ASP 
0 661 GLU 
0 662 TRP 
0 663 ALA 
0 664 LYS 
0 665 GLN 
0 666 ALA 
0 667 TYR 
0 668 GLY 
0 669 SER 
0 670 ASP 
0 671 SER 
0 672 ASP 
0 673 SER 
0 674 ARG 
0 675 TRP 
0 676 GLY 
0 677 LYS 
0 678 SER 
0 679 TYR 
0 680 ASP 
0 681 SER 
0 682 VAL 
0 683 ALA 
0 684 ALA 
0 685 LYS 
0 686 SER 
0 687 TYR 
0 688 ASP 
0 689 ASP 
0 690 GLU 
0 691 GLN 
0 692 TYR 
0 693 ALA 
0 694 ARG 
0 695 LYS 
0 696 ILE 
0 697 TRP 
0 698 ALA 
0 699 ASP 
0 700 ASP 
0 701 ASP 
0 702 GLN 
0 703 TRP 
0 704 ALA 
0 705 GLU 
0 706 ASP 
0 707 TYR 
0 708 ASP 
0 709 ARG 
0 710 TYR 
0 711 GLN 
0 712 THR 
0 713 ARG 
0 714 ASP 
0 715 ALA 
0 716 ALA 
0 717 SER 
0 718 HIS 
0 719 LYS 
0 720 LYS 
0 721 ALA 
0 722 ALA 
0 723 SER 
0 724 ALA 
0 725 VAL 
0 726 ASP 
0 727 LYS 
0 728 THR 
0 729 GLY 
0 730 ALA 
0 731 LYS 
0 732 THR 
0 733 THR 
0 734 TYR 
0 735 THR 
0 736 VAL 
0 737 THR 
0 738 PRO 
0 739 VAL 
0 740 LYS 
0 741 VAL 
0 742 GLY 
0 743 TYR 
0 744 GLY 
0 745 HIS 
0 746 GLY 
0 747 HIS 
0 748 GLY 
0 749 GLY 
0 750 HIS 
0 751 GLY 
0 752 GLY 
0 753 HIS 
0 754 SER 
0 755 HIS 
0 756 GLY 
0 757 GLY 
0 758 TYR 
0 759 GLY 
0 760 ASN 
0 761 GLN 
0 762 GLY 
0 763 GLN 
0 764 GLN 
0 765 SER 
0 766 TYR 
0 767 GLY 
0 768 ASN 
0 769 ASN 
0 770 GLY 
0 771 TYR 
0 772 GLY 
0 773 LYS 
0 774 TRP 
#
loop_
_chem_comp.id
_chem_comp.type
_chem_comp.name
ALA 'L-peptide linking' ALANINE         
ARG 'L-peptide linking' ARGININE        
ASN 'L-peptide linking' ASPARAGINE      
ASP 'L-peptide linking' 'ASPARTIC ACID' 
CYS 'L-peptide linking' CYSTEINE        
GLN 'L-peptide linking' GLUTAMINE       
GLU 'L-peptide linking' 'GLUTAMIC ACID' 
HIS 'L-peptide linking' HISTIDINE       
ILE 'L-peptide linking' ISOLEUCINE      
LEU 'L-peptide linking' LEUCINE         
LYS 'L-peptide linking' LYSINE          
MET 'L-peptide linking' METHIONINE      
PHE 'L-peptide linking' PHENYLALANINE   
PRO 'L-peptide linking' PROLINE         
SER 'L-peptide linking' SERINE          
THR 'L-peptide linking' THREONINE       
TRP 'L-peptide linking' TRYPTOPHAN      
TYR 'L-peptide linking' TYROSINE        
VAL 'L-peptide linking' VALINE          
GLY 'peptide linking'   GLYCINE         
#
loop_
_atom_site.group_PDB
_atom_site.id
_atom_site.type_symbol
_atom_site.label_atom_id
_atom_site.label_alt_id
_atom_site.label_comp_id
_atom_site.label_asym_id
_atom_site.label_entity_id
_atom_site.label_seq_id
_atom_site.pdbx_PDB_ins_code
_atom_site.Cartn_x
_atom_site.Cartn_y
_atom_site.Cartn_z
_atom_site.occupancy
_atom_site.B_iso_or_equiv
_atom_site.auth_seq_id
_atom_site.auth_asym_id
_atom_site.pdbx_PDB_model_num
ATOM 1    N N   . MET A 0 1   . 15.556   8.999   13.817   1.00 38.61 1   A 1 
ATOM 2    C CA  . MET A 0 1   . 16.680   9.733   14.461   1.00 38.61 1   A 1 
ATOM 3    C C   . MET A 0 1   . 16.262   11.196  14.650   1.00 38.61 1   A 1 
ATOM 4    C CB  . MET A 0 1   . 17.980   9.554   13.660   1.00 38.61 1   A 1 
ATOM 5    O O   . MET A 0 1   . 15.083   11.466  14.461   1.00 38.61 1   A 1 
ATOM 6    C CG  . MET A 0 1   . 18.453   8.095   13.734   1.00 38.61 1   A 1 
ATOM 7    S SD  . MET A 0 1   . 19.975   7.780   12.819   1.00 38.61 1   A 1 
ATOM 8    C CE  . MET A 0 1   . 20.148   5.990   13.067   1.00 38.61 1   A 1 
ATOM 9    N N   . LYS A 0 2   . 17.131   12.116  15.100   1.00 33.42 2   A 1 
ATOM 10   C CA  . LYS A 0 2   . 16.738   13.526  15.324   1.00 33.42 2   A 1 
ATOM 11   C C   . LYS A 0 2   . 16.747   14.336  14.020   1.00 33.42 2   A 1 
ATOM 12   C CB  . LYS A 0 2   . 17.607   14.195  16.403   1.00 33.42 2   A 1 
ATOM 13   O O   . LYS A 0 2   . 17.566   14.078  13.146   1.00 33.42 2   A 1 
ATOM 14   C CG  . LYS A 0 2   . 17.315   13.634  17.805   1.00 33.42 2   A 1 
ATOM 15   C CD  . LYS A 0 2   . 18.133   14.364  18.878   1.00 33.42 2   A 1 
ATOM 16   C CE  . LYS A 0 2   . 17.802   13.802  20.268   1.00 33.42 2   A 1 
ATOM 17   N NZ  . LYS A 0 2   . 18.586   14.480  21.332   1.00 33.42 2   A 1 
ATOM 18   N N   . SER A 0 3   . 15.835   15.299  13.935   1.00 29.46 3   A 1 
ATOM 19   C CA  . SER A 0 3   . 15.631   16.224  12.814   1.00 29.46 3   A 1 
ATOM 20   C C   . SER A 0 3   . 16.830   17.139  12.542   1.00 29.46 3   A 1 
ATOM 21   C CB  . SER A 0 3   . 14.434   17.120  13.163   1.00 29.46 3   A 1 
ATOM 22   O O   . SER A 0 3   . 17.427   17.657  13.487   1.00 29.46 3   A 1 
ATOM 23   O OG  . SER A 0 3   . 14.637   17.684  14.453   1.00 29.46 3   A 1 
ATOM 24   N N   . PHE A 0 4   . 17.071   17.443  11.267   1.00 38.92 4   A 1 
ATOM 25   C CA  . PHE A 0 4   . 17.901   18.564  10.815   1.00 38.92 4   A 1 
ATOM 26   C C   . PHE A 0 4   . 17.090   19.480  9.890    1.00 38.92 4   A 1 
ATOM 27   C CB  . PHE A 0 4   . 19.190   18.049  10.161   1.00 38.92 4   A 1 
ATOM 28   O O   . PHE A 0 4   . 16.140   19.033  9.253    1.00 38.92 4   A 1 
ATOM 29   C CG  . PHE A 0 4   . 20.239   17.671  11.187   1.00 38.92 4   A 1 
ATOM 30   C CD1 . PHE A 0 4   . 21.109   18.658  11.686   1.00 38.92 4   A 1 
ATOM 31   C CD2 . PHE A 0 4   . 20.320   16.355  11.679   1.00 38.92 4   A 1 
ATOM 32   C CE1 . PHE A 0 4   . 22.059   18.333  12.670   1.00 38.92 4   A 1 
ATOM 33   C CE2 . PHE A 0 4   . 21.274   16.027  12.660   1.00 38.92 4   A 1 
ATOM 34   C CZ  . PHE A 0 4   . 22.143   17.016  13.156   1.00 38.92 4   A 1 
ATOM 35   N N   . ALA A 0 5   . 17.434   20.768  9.872    1.00 35.84 5   A 1 
ATOM 36   C CA  . ALA A 0 5   . 16.709   21.805  9.142    1.00 35.84 5   A 1 
ATOM 37   C C   . ALA A 0 5   . 17.473   22.255  7.889    1.00 35.84 5   A 1 
ATOM 38   C CB  . ALA A 0 5   . 16.430   22.976  10.095   1.00 35.84 5   A 1 
ATOM 39   O O   . ALA A 0 5   . 18.704   22.246  7.871    1.00 35.84 5   A 1 
ATOM 40   N N   . PHE A 0 6   . 16.732   22.682  6.868    1.00 27.70 6   A 1 
ATOM 41   C CA  . PHE A 0 6   . 17.285   23.231  5.630    1.00 27.70 6   A 1 
ATOM 42   C C   . PHE A 0 6   . 17.965   24.589  5.871    1.00 27.70 6   A 1 
ATOM 43   C CB  . PHE A 0 6   . 16.163   23.351  4.579    1.00 27.70 6   A 1 
ATOM 44   O O   . PHE A 0 6   . 17.443   25.432  6.602    1.00 27.70 6   A 1 
ATOM 45   C CG  . PHE A 0 6   . 16.426   22.579  3.302    1.00 27.70 6   A 1 
ATOM 46   C CD1 . PHE A 0 6   . 16.897   23.244  2.153    1.00 27.70 6   A 1 
ATOM 47   C CD2 . PHE A 0 6   . 16.183   21.193  3.259    1.00 27.70 6   A 1 
ATOM 48   C CE1 . PHE A 0 6   . 17.113   22.525  0.964    1.00 27.70 6   A 1 
ATOM 49   C CE2 . PHE A 0 6   . 16.402   20.475  2.069    1.00 27.70 6   A 1 
ATOM 50   C CZ  . PHE A 0 6   . 16.864   21.142  0.921    1.00 27.70 6   A 1 
ATOM 51   N N   . ALA A 0 7   . 19.094   24.824  5.203    1.00 32.05 7   A 1 
ATOM 52   C CA  . ALA A 0 7   . 19.761   26.121  5.136    1.00 32.05 7   A 1 
ATOM 53   C C   . ALA A 0 7   . 20.158   26.403  3.681    1.00 32.05 7   A 1 
ATOM 54   C CB  . ALA A 0 7   . 20.968   26.126  6.082    1.00 32.05 7   A 1 
ATOM 55   O O   . ALA A 0 7   . 20.732   25.542  3.019    1.00 32.05 7   A 1 
ATOM 56   N N   . ALA A 0 8   . 19.828   27.592  3.175    1.00 27.61 8   A 1 
ATOM 57   C CA  . ALA A 0 8   . 20.093   27.961  1.788    1.00 27.61 8   A 1 
ATOM 58   C C   . ALA A 0 8   . 21.543   28.430  1.581    1.00 27.61 8   A 1 
ATOM 59   C CB  . ALA A 0 8   . 19.079   29.030  1.359    1.00 27.61 8   A 1 
ATOM 60   O O   . ALA A 0 8   . 22.085   29.175  2.401    1.00 27.61 8   A 1 
ATOM 61   N N   . ALA A 0 9   . 22.128   28.064  0.440    1.00 32.06 9   A 1 
ATOM 62   C CA  . ALA A 0 9   . 23.369   28.624  -0.085   1.00 32.06 9   A 1 
ATOM 63   C C   . ALA A 0 9   . 23.156   29.032  -1.553   1.00 32.06 9   A 1 
ATOM 64   C CB  . ALA A 0 9   . 24.505   27.610  0.095    1.00 32.06 9   A 1 
ATOM 65   O O   . ALA A 0 9   . 22.427   28.365  -2.284   1.00 32.06 9   A 1 
ATOM 66   N N   . LEU A 0 10  . 23.750   30.154  -1.965   1.00 28.91 10  A 1 
ATOM 67   C CA  . LEU A 0 10  . 23.544   30.767  -3.280   1.00 28.91 10  A 1 
ATOM 68   C C   . LEU A 0 10  . 24.680   30.392  -4.245   1.00 28.91 10  A 1 
ATOM 69   C CB  . LEU A 0 10  . 23.420   32.291  -3.079   1.00 28.91 10  A 1 
ATOM 70   O O   . LEU A 0 10  . 25.851   30.497  -3.886   1.00 28.91 10  A 1 
ATOM 71   C CG  . LEU A 0 10  . 23.155   33.107  -4.358   1.00 28.91 10  A 1 
ATOM 72   C CD1 . LEU A 0 10  . 21.773   32.824  -4.950   1.00 28.91 10  A 1 
ATOM 73   C CD2 . LEU A 0 10  . 23.236   34.599  -4.029   1.00 28.91 10  A 1 
ATOM 74   N N   . VAL A 0 11  . 24.325   30.006  -5.472   1.00 31.61 11  A 1 
ATOM 75   C CA  . VAL A 0 11  . 25.263   29.673  -6.559   1.00 31.61 11  A 1 
ATOM 76   C C   . VAL A 0 11  . 25.825   30.939  -7.217   1.00 31.61 11  A 1 
ATOM 77   C CB  . VAL A 0 11  . 24.560   28.788  -7.615   1.00 31.61 11  A 1 
ATOM 78   O O   . VAL A 0 11  . 25.097   31.910  -7.415   1.00 31.61 11  A 1 
ATOM 79   C CG1 . VAL A 0 11  . 25.449   28.461  -8.824   1.00 31.61 11  A 1 
ATOM 80   C CG2 . VAL A 0 11  . 24.115   27.456  -6.997   1.00 31.61 11  A 1 
ATOM 81   N N   . ALA A 0 12  . 27.103   30.905  -7.612   1.00 31.10 12  A 1 
ATOM 82   C CA  . ALA A 0 12  . 27.667   31.798  -8.629   1.00 31.10 12  A 1 
ATOM 83   C C   . ALA A 0 12  . 28.953   31.207  -9.244   1.00 31.10 12  A 1 
ATOM 84   C CB  . ALA A 0 12  . 27.939   33.180  -8.009   1.00 31.10 12  A 1 
ATOM 85   O O   . ALA A 0 12  . 30.044   31.397  -8.704   1.00 31.10 12  A 1 
ATOM 86   N N   . ALA A 0 13  . 28.841   30.532  -10.391  1.00 29.84 13  A 1 
ATOM 87   C CA  . ALA A 0 13  . 29.984   30.116  -11.206  1.00 29.84 13  A 1 
ATOM 88   C C   . ALA A 0 13  . 29.655   30.239  -12.704  1.00 29.84 13  A 1 
ATOM 89   C CB  . ALA A 0 13  . 30.391   28.684  -10.832  1.00 29.84 13  A 1 
ATOM 90   O O   . ALA A 0 13  . 28.651   29.700  -13.148  1.00 29.84 13  A 1 
ATOM 91   N N   . CYS A 0 14  . 30.542   30.917  -13.444  1.00 36.48 14  A 1 
ATOM 92   C CA  . CYS A 0 14  . 30.585   31.043  -14.911  1.00 36.48 14  A 1 
ATOM 93   C C   . CYS A 0 14  . 29.364   31.680  -15.622  1.00 36.48 14  A 1 
ATOM 94   C CB  . CYS A 0 14  . 31.048   29.704  -15.497  1.00 36.48 14  A 1 
ATOM 95   O O   . CYS A 0 14  . 28.256   31.736  -15.111  1.00 36.48 14  A 1 
ATOM 96   S SG  . CYS A 0 14  . 32.740   29.391  -14.898  1.00 36.48 14  A 1 
ATOM 97   N N   . ASN A 0 15  . 29.614   32.283  -16.791  1.00 30.79 15  A 1 
ATOM 98   C CA  . ASN A 0 15  . 28.601   32.932  -17.637  1.00 30.79 15  A 1 
ATOM 99   C C   . ASN A 0 15  . 28.784   32.444  -19.078  1.00 30.79 15  A 1 
ATOM 100  C CB  . ASN A 0 15  . 28.760   34.473  -17.656  1.00 30.79 15  A 1 
ATOM 101  O O   . ASN A 0 15  . 29.898   32.537  -19.597  1.00 30.79 15  A 1 
ATOM 102  C CG  . ASN A 0 15  . 28.451   35.215  -16.372  1.00 30.79 15  A 1 
ATOM 103  N ND2 . ASN A 0 15  . 29.258   35.051  -15.353  1.00 30.79 15  A 1 
ATOM 104  O OD1 . ASN A 0 15  . 27.539   36.013  -16.273  1.00 30.79 15  A 1 
ATOM 105  N N   . ALA A 0 16  . 27.693   32.052  -19.729  1.00 30.04 16  A 1 
ATOM 106  C CA  . ALA A 0 16  . 27.543   32.020  -21.180  1.00 30.04 16  A 1 
ATOM 107  C C   . ALA A 0 16  . 26.054   32.220  -21.532  1.00 30.04 16  A 1 
ATOM 108  C CB  . ALA A 0 16  . 28.097   30.697  -21.729  1.00 30.04 16  A 1 
ATOM 109  O O   . ALA A 0 16  . 25.200   31.959  -20.692  1.00 30.04 16  A 1 
ATOM 110  N N   . VAL A 0 17  . 25.788   32.671  -22.763  1.00 30.79 17  A 1 
ATOM 111  C CA  . VAL A 0 17  . 24.468   32.775  -23.428  1.00 30.79 17  A 1 
ATOM 112  C C   . VAL A 0 17  . 23.446   33.789  -22.854  1.00 30.79 17  A 1 
ATOM 113  C CB  . VAL A 0 17  . 23.855   31.382  -23.694  1.00 30.79 17  A 1 
ATOM 114  O O   . VAL A 0 17  . 22.797   33.592  -21.834  1.00 30.79 17  A 1 
ATOM 115  C CG1 . VAL A 0 17  . 22.676   31.487  -24.669  1.00 30.79 17  A 1 
ATOM 116  C CG2 . VAL A 0 17  . 24.880   30.424  -24.332  1.00 30.79 17  A 1 
ATOM 117  N N   . ASP A 0 18  . 23.336   34.903  -23.584  1.00 30.29 18  A 1 
ATOM 118  C CA  . ASP A 0 18  . 22.157   35.701  -23.971  1.00 30.29 18  A 1 
ATOM 119  C C   . ASP A 0 18  . 20.888   35.803  -23.095  1.00 30.29 18  A 1 
ATOM 120  C CB  . ASP A 0 18  . 21.770   35.296  -25.407  1.00 30.29 18  A 1 
ATOM 121  O O   . ASP A 0 18  . 20.117   34.863  -22.933  1.00 30.29 18  A 1 
ATOM 122  C CG  . ASP A 0 18  . 22.946   35.421  -26.385  1.00 30.29 18  A 1 
ATOM 123  O OD1 . ASP A 0 18  . 23.857   36.240  -26.100  1.00 30.29 18  A 1 
ATOM 124  O OD2 . ASP A 0 18  . 22.958   34.691  -27.394  1.00 30.29 18  A 1 
ATOM 125  N N   . ILE A 0 19  . 20.548   37.052  -22.726  1.00 31.53 19  A 1 
ATOM 126  C CA  . ILE A 0 19  . 19.168   37.506  -22.465  1.00 31.53 19  A 1 
ATOM 127  C C   . ILE A 0 19  . 18.961   38.896  -23.094  1.00 31.53 19  A 1 
ATOM 128  C CB  . ILE A 0 19  . 18.823   37.517  -20.949  1.00 31.53 19  A 1 
ATOM 129  O O   . ILE A 0 19  . 19.634   39.863  -22.724  1.00 31.53 19  A 1 
ATOM 130  C CG1 . ILE A 0 19  . 18.878   36.089  -20.354  1.00 31.53 19  A 1 
ATOM 131  C CG2 . ILE A 0 19  . 17.433   38.147  -20.707  1.00 31.53 19  A 1 
ATOM 132  C CD1 . ILE A 0 19  . 18.497   35.972  -18.872  1.00 31.53 19  A 1 
ATOM 133  N N   . GLU A 0 20  . 17.984   39.029  -23.997  1.00 31.07 20  A 1 
ATOM 134  C CA  . GLU A 0 20  . 17.483   40.336  -24.440  1.00 31.07 20  A 1 
ATOM 135  C C   . GLU A 0 20  . 16.531   40.975  -23.410  1.00 31.07 20  A 1 
ATOM 136  C CB  . GLU A 0 20  . 16.749   40.263  -25.795  1.00 31.07 20  A 1 
ATOM 137  O O   . GLU A 0 20  . 15.718   40.312  -22.774  1.00 31.07 20  A 1 
ATOM 138  C CG  . GLU A 0 20  . 17.653   40.094  -27.026  1.00 31.07 20  A 1 
ATOM 139  C CD  . GLU A 0 20  . 16.943   40.595  -28.300  1.00 31.07 20  A 1 
ATOM 140  O OE1 . GLU A 0 20  . 17.537   41.454  -28.994  1.00 31.07 20  A 1 
ATOM 141  O OE2 . GLU A 0 20  . 15.773   40.208  -28.525  1.00 31.07 20  A 1 
ATOM 142  N N   . SER A 0 21  . 16.558   42.309  -23.338  1.00 31.18 21  A 1 
ATOM 143  C CA  . SER A 0 21  . 15.425   43.153  -22.928  1.00 31.18 21  A 1 
ATOM 144  C C   . SER A 0 21  . 14.672   42.798  -21.625  1.00 31.18 21  A 1 
ATOM 145  C CB  . SER A 0 21  . 14.449   43.264  -24.112  1.00 31.18 21  A 1 
ATOM 146  O O   . SER A 0 21  . 13.513   42.386  -21.658  1.00 31.18 21  A 1 
ATOM 147  O OG  . SER A 0 21  . 13.348   44.082  -23.764  1.00 31.18 21  A 1 
ATOM 148  N N   . PHE A 0 22  . 15.206   43.233  -20.480  1.00 36.92 22  A 1 
ATOM 149  C CA  . PHE A 0 22  . 14.359   43.827  -19.434  1.00 36.92 22  A 1 
ATOM 150  C C   . PHE A 0 22  . 15.036   45.035  -18.787  1.00 36.92 22  A 1 
ATOM 151  C CB  . PHE A 0 22  . 13.917   42.803  -18.374  1.00 36.92 22  A 1 
ATOM 152  O O   . PHE A 0 22  . 16.227   45.023  -18.488  1.00 36.92 22  A 1 
ATOM 153  C CG  . PHE A 0 22  . 12.602   42.122  -18.710  1.00 36.92 22  A 1 
ATOM 154  C CD1 . PHE A 0 22  . 11.387   42.829  -18.595  1.00 36.92 22  A 1 
ATOM 155  C CD2 . PHE A 0 22  . 12.593   40.799  -19.187  1.00 36.92 22  A 1 
ATOM 156  C CE1 . PHE A 0 22  . 10.175   42.219  -18.968  1.00 36.92 22  A 1 
ATOM 157  C CE2 . PHE A 0 22  . 11.382   40.189  -19.557  1.00 36.92 22  A 1 
ATOM 158  C CZ  . PHE A 0 22  . 10.174   40.899  -19.452  1.00 36.92 22  A 1 
ATOM 159  N N   . GLY A 0 23  . 14.261   46.089  -18.534  1.00 28.69 23  A 1 
ATOM 160  C CA  . GLY A 0 23  . 14.732   47.248  -17.787  1.00 28.69 23  A 1 
ATOM 161  C C   . GLY A 0 23  . 13.636   47.836  -16.916  1.00 28.69 23  A 1 
ATOM 162  O O   . GLY A 0 23  . 12.506   47.980  -17.368  1.00 28.69 23  A 1 
ATOM 163  N N   . TYR A 0 24  . 13.992   48.236  -15.695  1.00 30.95 24  A 1 
ATOM 164  C CA  . TYR A 0 24  . 13.401   49.390  -15.016  1.00 30.95 24  A 1 
ATOM 165  C C   . TYR A 0 24  . 14.415   49.978  -14.017  1.00 30.95 24  A 1 
ATOM 166  C CB  . TYR A 0 24  . 12.027   49.078  -14.391  1.00 30.95 24  A 1 
ATOM 167  O O   . TYR A 0 24  . 15.391   49.328  -13.644  1.00 30.95 24  A 1 
ATOM 168  C CG  . TYR A 0 24  . 10.969   50.070  -14.856  1.00 30.95 24  A 1 
ATOM 169  C CD1 . TYR A 0 24  . 10.705   51.237  -14.111  1.00 30.95 24  A 1 
ATOM 170  C CD2 . TYR A 0 24  . 10.299   49.860  -16.079  1.00 30.95 24  A 1 
ATOM 171  C CE1 . TYR A 0 24  . 9.789    52.193  -14.597  1.00 30.95 24  A 1 
ATOM 172  C CE2 . TYR A 0 24  . 9.397    50.819  -16.576  1.00 30.95 24  A 1 
ATOM 173  O OH  . TYR A 0 24  . 8.265    52.910  -16.317  1.00 30.95 24  A 1 
ATOM 174  C CZ  . TYR A 0 24  . 9.140    51.988  -15.837  1.00 30.95 24  A 1 
ATOM 175  N N   . GLY A 0 25  . 14.257   51.255  -13.662  1.00 29.70 25  A 1 
ATOM 176  C CA  . GLY A 0 25  . 15.335   52.043  -13.053  1.00 29.70 25  A 1 
ATOM 177  C C   . GLY A 0 25  . 15.579   51.811  -11.556  1.00 29.70 25  A 1 
ATOM 178  O O   . GLY A 0 25  . 14.655   51.885  -10.751  1.00 29.70 25  A 1 
ATOM 179  N N   . GLY A 0 26  . 16.855   51.674  -11.173  1.00 30.30 26  A 1 
ATOM 180  C CA  . GLY A 0 26  . 17.337   51.795  -9.792   1.00 30.30 26  A 1 
ATOM 181  C C   . GLY A 0 26  . 18.420   52.874  -9.680   1.00 30.30 26  A 1 
ATOM 182  O O   . GLY A 0 26  . 19.546   52.681  -10.135  1.00 30.30 26  A 1 
ATOM 183  N N   . HIS A 0 27  . 18.106   54.030  -9.085   1.00 28.72 27  A 1 
ATOM 184  C CA  . HIS A 0 27  . 19.024   55.180  -9.013   1.00 28.72 27  A 1 
ATOM 185  C C   . HIS A 0 27  . 20.131   55.012  -7.946   1.00 28.72 27  A 1 
ATOM 186  C CB  . HIS A 0 27  . 18.226   56.485  -8.835   1.00 28.72 27  A 1 
ATOM 187  O O   . HIS A 0 27  . 20.104   55.651  -6.895   1.00 28.72 27  A 1 
ATOM 188  C CG  . HIS A 0 27  . 17.517   56.955  -10.081  1.00 28.72 27  A 1 
ATOM 189  C CD2 . HIS A 0 27  . 16.181   56.839  -10.360  1.00 28.72 27  A 1 
ATOM 190  N ND1 . HIS A 0 27  . 18.089   57.642  -11.132  1.00 28.72 27  A 1 
ATOM 191  C CE1 . HIS A 0 27  . 17.122   57.929  -12.020  1.00 28.72 27  A 1 
ATOM 192  N NE2 . HIS A 0 27  . 15.944   57.461  -11.590  1.00 28.72 27  A 1 
ATOM 193  N N   . GLY A 0 28  . 21.142   54.185  -8.235   1.00 32.08 28  A 1 
ATOM 194  C CA  . GLY A 0 28  . 22.351   54.005  -7.415   1.00 32.08 28  A 1 
ATOM 195  C C   . GLY A 0 28  . 23.624   54.530  -8.095   1.00 32.08 28  A 1 
ATOM 196  O O   . GLY A 0 28  . 23.846   54.297  -9.280   1.00 32.08 28  A 1 
ATOM 197  N N   . LYS A 0 29  . 24.501   55.228  -7.356   1.00 34.29 29  A 1 
ATOM 198  C CA  . LYS A 0 29  . 25.762   55.794  -7.888   1.00 34.29 29  A 1 
ATOM 199  C C   . LYS A 0 29  . 26.874   54.737  -8.030   1.00 34.29 29  A 1 
ATOM 200  C CB  . LYS A 0 29  . 26.232   56.997  -7.046   1.00 34.29 29  A 1 
ATOM 201  O O   . LYS A 0 29  . 27.882   54.802  -7.328   1.00 34.29 29  A 1 
ATOM 202  C CG  . LYS A 0 29  . 25.327   58.232  -7.150   1.00 34.29 29  A 1 
ATOM 203  C CD  . LYS A 0 29  . 25.949   59.397  -6.365   1.00 34.29 29  A 1 
ATOM 204  C CE  . LYS A 0 29  . 25.058   60.641  -6.454   1.00 34.29 29  A 1 
ATOM 205  N NZ  . LYS A 0 29  . 25.617   61.772  -5.671   1.00 34.29 29  A 1 
ATOM 206  N N   . VAL A 0 30  . 26.711   53.780  -8.943   1.00 31.92 30  A 1 
ATOM 207  C CA  . VAL A 0 30  . 27.737   52.763  -9.242   1.00 31.92 30  A 1 
ATOM 208  C C   . VAL A 0 30  . 28.697   53.274  -10.320  1.00 31.92 30  A 1 
ATOM 209  C CB  . VAL A 0 30  . 27.115   51.409  -9.636   1.00 31.92 30  A 1 
ATOM 210  O O   . VAL A 0 30  . 28.302   53.527  -11.458  1.00 31.92 30  A 1 
ATOM 211  C CG1 . VAL A 0 30  . 28.205   50.340  -9.793   1.00 31.92 30  A 1 
ATOM 212  C CG2 . VAL A 0 30  . 26.127   50.922  -8.567   1.00 31.92 30  A 1 
ATOM 213  N N   . ALA A 0 31  . 29.976   53.425  -9.969   1.00 34.28 31  A 1 
ATOM 214  C CA  . ALA A 0 31  . 31.010   53.884  -10.894  1.00 34.28 31  A 1 
ATOM 215  C C   . ALA A 0 31  . 31.337   52.804  -11.942  1.00 34.28 31  A 1 
ATOM 216  C CB  . ALA A 0 31  . 32.242   54.309  -10.082  1.00 34.28 31  A 1 
ATOM 217  O O   . ALA A 0 31  . 32.083   51.867  -11.662  1.00 34.28 31  A 1 
ATOM 218  N N   . HIS A 0 32  . 30.795   52.946  -13.152  1.00 35.43 32  A 1 
ATOM 219  C CA  . HIS A 0 32  . 31.072   52.029  -14.257  1.00 35.43 32  A 1 
ATOM 220  C C   . HIS A 0 32  . 32.524   52.130  -14.744  1.00 35.43 32  A 1 
ATOM 221  C CB  . HIS A 0 32  . 30.078   52.262  -15.406  1.00 35.43 32  A 1 
ATOM 222  O O   . HIS A 0 32  . 33.028   53.215  -15.041  1.00 35.43 32  A 1 
ATOM 223  C CG  . HIS A 0 32  . 28.871   51.371  -15.299  1.00 35.43 32  A 1 
ATOM 224  C CD2 . HIS A 0 32  . 28.517   50.391  -16.189  1.00 35.43 32  A 1 
ATOM 225  N ND1 . HIS A 0 32  . 27.971   51.318  -14.254  1.00 35.43 32  A 1 
ATOM 226  C CE1 . HIS A 0 32  . 27.098   50.328  -14.514  1.00 35.43 32  A 1 
ATOM 227  N NE2 . HIS A 0 32  . 27.394   49.741  -15.681  1.00 35.43 32  A 1 
ATOM 228  N N   . THR A 0 33  . 33.174   50.974  -14.888  1.00 33.71 33  A 1 
ATOM 229  C CA  . THR A 0 33  . 34.441   50.851  -15.618  1.00 33.71 33  A 1 
ATOM 230  C C   . THR A 0 33  . 34.118   50.759  -17.104  1.00 33.71 33  A 1 
ATOM 231  C CB  . THR A 0 33  . 35.244   49.628  -15.147  1.00 33.71 33  A 1 
ATOM 232  O O   . THR A 0 33  . 33.645   49.727  -17.569  1.00 33.71 33  A 1 
ATOM 233  C CG2 . THR A 0 33  . 36.572   49.476  -15.888  1.00 33.71 33  A 1 
ATOM 234  O OG1 . THR A 0 33  . 35.557   49.787  -13.780  1.00 33.71 33  A 1 
ATOM 235  N N   . VAL A 0 34  . 34.337   51.843  -17.851  1.00 36.82 34  A 1 
ATOM 236  C CA  . VAL A 0 34  . 34.079   51.875  -19.299  1.00 36.82 34  A 1 
ATOM 237  C C   . VAL A 0 34  . 35.367   51.529  -20.045  1.00 36.82 34  A 1 
ATOM 238  C CB  . VAL A 0 34  . 33.487   53.223  -19.758  1.00 36.82 34  A 1 
ATOM 239  O O   . VAL A 0 34  . 36.387   52.205  -19.896  1.00 36.82 34  A 1 
ATOM 240  C CG1 . VAL A 0 34  . 33.015   53.135  -21.216  1.00 36.82 34  A 1 
ATOM 241  C CG2 . VAL A 0 34  . 32.279   53.640  -18.906  1.00 36.82 34  A 1 
ATOM 242  N N   . ASN A 0 35  . 35.331   50.471  -20.854  1.00 39.86 35  A 1 
ATOM 243  C CA  . ASN A 0 35  . 36.498   49.994  -21.595  1.00 39.86 35  A 1 
ATOM 244  C C   . ASN A 0 35  . 36.845   50.947  -22.751  1.00 39.86 35  A 1 
ATOM 245  C CB  . ASN A 0 35  . 36.230   48.552  -22.067  1.00 39.86 35  A 1 
ATOM 246  O O   . ASN A 0 35  . 36.077   51.093  -23.701  1.00 39.86 35  A 1 
ATOM 247  C CG  . ASN A 0 35  . 36.225   47.563  -20.913  1.00 39.86 35  A 1 
ATOM 248  N ND2 . ASN A 0 35  . 35.472   46.494  -21.011  1.00 39.86 35  A 1 
ATOM 249  O OD1 . ASN A 0 35  . 36.915   47.738  -19.923  1.00 39.86 35  A 1 
ATOM 250  N N   . LYS A 0 36  . 38.020   51.591  -22.693  1.00 37.52 36  A 1 
ATOM 251  C CA  . LYS A 0 36  . 38.485   52.517  -23.739  1.00 37.52 36  A 1 
ATOM 252  C C   . LYS A 0 36  . 39.380   51.816  -24.766  1.00 37.52 36  A 1 
ATOM 253  C CB  . LYS A 0 36  . 39.150   53.751  -23.110  1.00 37.52 36  A 1 
ATOM 254  O O   . LYS A 0 36  . 40.606   51.823  -24.650  1.00 37.52 36  A 1 
ATOM 255  C CG  . LYS A 0 36  . 39.461   54.786  -24.206  1.00 37.52 36  A 1 
ATOM 256  C CD  . LYS A 0 36  . 40.212   56.001  -23.665  1.00 37.52 36  A 1 
ATOM 257  C CE  . LYS A 0 36  . 40.596   56.876  -24.863  1.00 37.52 36  A 1 
ATOM 258  N NZ  . LYS A 0 36  . 41.302   58.107  -24.435  1.00 37.52 36  A 1 
ATOM 259  N N   . THR A 0 37  . 38.774   51.285  -25.822  1.00 35.16 37  A 1 
ATOM 260  C CA  . THR A 0 37  . 39.496   50.739  -26.982  1.00 35.16 37  A 1 
ATOM 261  C C   . THR A 0 37  . 40.346   51.822  -27.659  1.00 35.16 37  A 1 
ATOM 262  C CB  . THR A 0 37  . 38.509   50.129  -27.991  1.00 35.16 37  A 1 
ATOM 263  O O   . THR A 0 37  . 39.864   52.921  -27.929  1.00 35.16 37  A 1 
ATOM 264  C CG2 . THR A 0 37  . 39.201   49.236  -29.021  1.00 35.16 37  A 1 
ATOM 265  O OG1 . THR A 0 37  . 37.599   49.315  -27.293  1.00 35.16 37  A 1 
ATOM 266  N N   . THR A 0 38  . 41.618   51.528  -27.946  1.00 38.38 38  A 1 
ATOM 267  C CA  . THR A 0 38  . 42.536   52.448  -28.642  1.00 38.38 38  A 1 
ATOM 268  C C   . THR A 0 38  . 43.244   51.715  -29.779  1.00 38.38 38  A 1 
ATOM 269  C CB  . THR A 0 38  . 43.564   53.053  -27.670  1.00 38.38 38  A 1 
ATOM 270  O O   . THR A 0 38  . 43.973   50.758  -29.538  1.00 38.38 38  A 1 
ATOM 271  C CG2 . THR A 0 38  . 44.491   54.061  -28.356  1.00 38.38 38  A 1 
ATOM 272  O OG1 . THR A 0 38  . 42.903   53.754  -26.637  1.00 38.38 38  A 1 
ATOM 273  N N   . VAL A 0 39  . 43.054   52.176  -31.017  1.00 35.50 39  A 1 
ATOM 274  C CA  . VAL A 0 39  . 43.643   51.561  -32.219  1.00 35.50 39  A 1 
ATOM 275  C C   . VAL A 0 39  . 45.015   52.175  -32.517  1.00 35.50 39  A 1 
ATOM 276  C CB  . VAL A 0 39  . 42.693   51.696  -33.430  1.00 35.50 39  A 1 
ATOM 277  O O   . VAL A 0 39  . 45.154   53.398  -32.564  1.00 35.50 39  A 1 
ATOM 278  C CG1 . VAL A 0 39  . 43.253   50.998  -34.677  1.00 35.50 39  A 1 
ATOM 279  C CG2 . VAL A 0 39  . 41.316   51.085  -33.132  1.00 35.50 39  A 1 
ATOM 280  N N   . LYS A 0 40  . 46.027   51.337  -32.771  1.00 36.95 40  A 1 
ATOM 281  C CA  . LYS A 0 40  . 47.330   51.751  -33.318  1.00 36.95 40  A 1 
ATOM 282  C C   . LYS A 0 40  . 47.627   50.996  -34.610  1.00 36.95 40  A 1 
ATOM 283  C CB  . LYS A 0 40  . 48.466   51.518  -32.306  1.00 36.95 40  A 1 
ATOM 284  O O   . LYS A 0 40  . 47.658   49.772  -34.615  1.00 36.95 40  A 1 
ATOM 285  C CG  . LYS A 0 40  . 48.581   52.630  -31.254  1.00 36.95 40  A 1 
ATOM 286  C CD  . LYS A 0 40  . 49.829   52.401  -30.387  1.00 36.95 40  A 1 
ATOM 287  C CE  . LYS A 0 40  . 50.036   53.558  -29.403  1.00 36.95 40  A 1 
ATOM 288  N NZ  . LYS A 0 40  . 51.230   53.331  -28.546  1.00 36.95 40  A 1 
ATOM 289  N N   . HIS A 0 41  . 47.932   51.735  -35.672  1.00 33.39 41  A 1 
ATOM 290  C CA  . HIS A 0 41  . 48.506   51.181  -36.897  1.00 33.39 41  A 1 
ATOM 291  C C   . HIS A 0 41  . 50.036   51.276  -36.836  1.00 33.39 41  A 1 
ATOM 292  C CB  . HIS A 0 41  . 47.963   51.937  -38.120  1.00 33.39 41  A 1 
ATOM 293  O O   . HIS A 0 41  . 50.578   52.372  -36.686  1.00 33.39 41  A 1 
ATOM 294  C CG  . HIS A 0 41  . 46.461   51.903  -38.259  1.00 33.39 41  A 1 
ATOM 295  C CD2 . HIS A 0 41  . 45.684   50.790  -38.444  1.00 33.39 41  A 1 
ATOM 296  N ND1 . HIS A 0 41  . 45.616   52.992  -38.258  1.00 33.39 41  A 1 
ATOM 297  C CE1 . HIS A 0 41  . 44.361   52.545  -38.438  1.00 33.39 41  A 1 
ATOM 298  N NE2 . HIS A 0 41  . 44.358   51.212  -38.561  1.00 33.39 41  A 1 
ATOM 299  N N   . SER A 0 42  . 50.735   50.154  -36.996  1.00 37.66 42  A 1 
ATOM 300  C CA  . SER A 0 42  . 52.187   50.099  -37.198  1.00 37.66 42  A 1 
ATOM 301  C C   . SER A 0 42  . 52.506   49.629  -38.621  1.00 37.66 42  A 1 
ATOM 302  C CB  . SER A 0 42  . 52.859   49.216  -36.136  1.00 37.66 42  A 1 
ATOM 303  O O   . SER A 0 42  . 51.797   48.807  -39.197  1.00 37.66 42  A 1 
ATOM 304  O OG  . SER A 0 42  . 52.171   47.991  -35.987  1.00 37.66 42  A 1 
ATOM 305  N N   . LYS A 0 43  . 53.576   50.171  -39.214  1.00 34.86 43  A 1 
ATOM 306  C CA  . LYS A 0 43  . 54.142   49.647  -40.467  1.00 34.86 43  A 1 
ATOM 307  C C   . LYS A 0 43  . 55.094   48.487  -40.138  1.00 34.86 43  A 1 
ATOM 308  C CB  . LYS A 0 43  . 54.874   50.751  -41.246  1.00 34.86 43  A 1 
ATOM 309  O O   . LYS A 0 43  . 55.756   48.564  -39.103  1.00 34.86 43  A 1 
ATOM 310  C CG  . LYS A 0 43  . 53.909   51.782  -41.853  1.00 34.86 43  A 1 
ATOM 311  C CD  . LYS A 0 43  . 54.687   52.872  -42.603  1.00 34.86 43  A 1 
ATOM 312  C CE  . LYS A 0 43  . 53.721   53.879  -43.239  1.00 34.86 43  A 1 
ATOM 313  N NZ  . LYS A 0 43  . 54.452   54.989  -43.903  1.00 34.86 43  A 1 
ATOM 314  N N   . PRO A 0 44  . 55.207   47.453  -40.992  1.00 35.19 44  A 1 
ATOM 315  C CA  . PRO A 0 44  . 56.206   46.406  -40.806  1.00 35.19 44  A 1 
ATOM 316  C C   . PRO A 0 44  . 57.621   46.995  -40.893  1.00 35.19 44  A 1 
ATOM 317  C CB  . PRO A 0 44  . 55.923   45.365  -41.895  1.00 35.19 44  A 1 
ATOM 318  O O   . PRO A 0 44  . 57.957   47.707  -41.840  1.00 35.19 44  A 1 
ATOM 319  C CG  . PRO A 0 44  . 55.252   46.179  -43.001  1.00 35.19 44  A 1 
ATOM 320  C CD  . PRO A 0 44  . 54.468   47.239  -42.228  1.00 35.19 44  A 1 
ATOM 321  N N   . GLU A 0 45  . 58.440   46.709  -39.885  1.00 34.08 45  A 1 
ATOM 322  C CA  . GLU A 0 45  . 59.822   47.176  -39.775  1.00 34.08 45  A 1 
ATOM 323  C C   . GLU A 0 45  . 60.763   46.211  -40.515  1.00 34.08 45  A 1 
ATOM 324  C CB  . GLU A 0 45  . 60.161   47.322  -38.283  1.00 34.08 45  A 1 
ATOM 325  O O   . GLU A 0 45  . 60.787   45.012  -40.236  1.00 34.08 45  A 1 
ATOM 326  C CG  . GLU A 0 45  . 61.531   47.959  -38.027  1.00 34.08 45  A 1 
ATOM 327  C CD  . GLU A 0 45  . 61.779   48.107  -36.520  1.00 34.08 45  A 1 
ATOM 328  O OE1 . GLU A 0 45  . 61.829   49.258  -36.042  1.00 34.08 45  A 1 
ATOM 329  O OE2 . GLU A 0 45  . 61.933   47.057  -35.844  1.00 34.08 45  A 1 
ATOM 330  N N   . VAL A 0 46  . 61.536   46.719  -41.480  1.00 32.25 46  A 1 
ATOM 331  C CA  . VAL A 0 46  . 62.381   45.887  -42.354  1.00 32.25 46  A 1 
ATOM 332  C C   . VAL A 0 46  . 63.694   45.535  -41.649  1.00 32.25 46  A 1 
ATOM 333  C CB  . VAL A 0 46  . 62.620   46.555  -43.727  1.00 32.25 46  A 1 
ATOM 334  O O   . VAL A 0 46  . 64.700   46.226  -41.797  1.00 32.25 46  A 1 
ATOM 335  C CG1 . VAL A 0 46  . 63.394   45.624  -44.674  1.00 32.25 46  A 1 
ATOM 336  C CG2 . VAL A 0 46  . 61.295   46.907  -44.421  1.00 32.25 46  A 1 
ATOM 337  N N   . LYS A 0 47  . 63.697   44.440  -40.882  1.00 36.94 47  A 1 
ATOM 338  C CA  . LYS A 0 47  . 64.909   43.904  -40.244  1.00 36.94 47  A 1 
ATOM 339  C C   . LYS A 0 47  . 65.651   42.948  -41.178  1.00 36.94 47  A 1 
ATOM 340  C CB  . LYS A 0 47  . 64.566   43.296  -38.875  1.00 36.94 47  A 1 
ATOM 341  O O   . LYS A 0 47  . 65.252   41.804  -41.374  1.00 36.94 47  A 1 
ATOM 342  C CG  . LYS A 0 47  . 64.455   44.436  -37.852  1.00 36.94 47  A 1 
ATOM 343  C CD  . LYS A 0 47  . 64.044   43.976  -36.449  1.00 36.94 47  A 1 
ATOM 344  C CE  . LYS A 0 47  . 64.367   45.110  -35.463  1.00 36.94 47  A 1 
ATOM 345  N NZ  . LYS A 0 47  . 63.325   45.289  -34.429  1.00 36.94 47  A 1 
ATOM 346  N N   . GLN A 0 48  . 66.748   43.436  -41.753  1.00 32.75 48  A 1 
ATOM 347  C CA  . GLN A 0 48  . 67.694   42.630  -42.524  1.00 32.75 48  A 1 
ATOM 348  C C   . GLN A 0 48  . 68.659   41.865  -41.603  1.00 32.75 48  A 1 
ATOM 349  C CB  . GLN A 0 48  . 68.505   43.533  -43.471  1.00 32.75 48  A 1 
ATOM 350  O O   . GLN A 0 48  . 69.249   42.455  -40.707  1.00 32.75 48  A 1 
ATOM 351  C CG  . GLN A 0 48  . 67.675   44.146  -44.610  1.00 32.75 48  A 1 
ATOM 352  C CD  . GLN A 0 48  . 68.519   45.047  -45.513  1.00 32.75 48  A 1 
ATOM 353  N NE2 . GLN A 0 48  . 68.295   45.044  -46.809  1.00 32.75 48  A 1 
ATOM 354  O OE1 . GLN A 0 48  . 69.391   45.778  -45.084  1.00 32.75 48  A 1 
ATOM 355  N N   . GLY A 0 49  . 68.873   40.583  -41.912  1.00 32.68 49  A 1 
ATOM 356  C CA  . GLY A 0 49  . 70.164   39.892  -41.790  1.00 32.68 49  A 1 
ATOM 357  C C   . GLY A 0 49  . 70.815   39.726  -40.408  1.00 32.68 49  A 1 
ATOM 358  O O   . GLY A 0 49  . 71.614   40.557  -39.993  1.00 32.68 49  A 1 
ATOM 359  N N   . ALA A 0 50  . 70.647   38.542  -39.811  1.00 29.79 50  A 1 
ATOM 360  C CA  . ALA A 0 50  . 71.656   37.928  -38.938  1.00 29.79 50  A 1 
ATOM 361  C C   . ALA A 0 50  . 71.546   36.392  -39.017  1.00 29.79 50  A 1 
ATOM 362  C CB  . ALA A 0 50  . 71.495   38.446  -37.502  1.00 29.79 50  A 1 
ATOM 363  O O   . ALA A 0 50  . 70.728   35.783  -38.334  1.00 29.79 50  A 1 
ATOM 364  N N   . SER A 0 51  . 72.328   35.760  -39.895  1.00 39.89 51  A 1 
ATOM 365  C CA  . SER A 0 51  . 72.299   34.307  -40.112  1.00 39.89 51  A 1 
ATOM 366  C C   . SER A 0 51  . 73.365   33.580  -39.287  1.00 39.89 51  A 1 
ATOM 367  C CB  . SER A 0 51  . 72.492   34.004  -41.604  1.00 39.89 51  A 1 
ATOM 368  O O   . SER A 0 51  . 74.553   33.690  -39.594  1.00 39.89 51  A 1 
ATOM 369  O OG  . SER A 0 51  . 73.689   34.600  -42.069  1.00 39.89 51  A 1 
ATOM 370  N N   . GLN A 0 52  . 72.948   32.767  -38.318  1.00 38.08 52  A 1 
ATOM 371  C CA  . GLN A 0 52  . 73.739   31.655  -37.774  1.00 38.08 52  A 1 
ATOM 372  C C   . GLN A 0 52  . 72.838   30.423  -37.640  1.00 38.08 52  A 1 
ATOM 373  C CB  . GLN A 0 52  . 74.429   32.031  -36.450  1.00 38.08 52  A 1 
ATOM 374  O O   . GLN A 0 52  . 71.643   30.556  -37.391  1.00 38.08 52  A 1 
ATOM 375  C CG  . GLN A 0 52  . 75.725   32.821  -36.711  1.00 38.08 52  A 1 
ATOM 376  C CD  . GLN A 0 52  . 76.549   33.083  -35.455  1.00 38.08 52  A 1 
ATOM 377  N NE2 . GLN A 0 52  . 77.844   33.276  -35.583  1.00 38.08 52  A 1 
ATOM 378  O OE1 . GLN A 0 52  . 76.064   33.140  -34.341  1.00 38.08 52  A 1 
ATOM 379  N N   . ALA A 0 53  . 73.393   29.238  -37.899  1.00 37.28 53  A 1 
ATOM 380  C CA  . ALA A 0 53  . 72.614   28.035  -38.182  1.00 37.28 53  A 1 
ATOM 381  C C   . ALA A 0 53  . 72.640   27.019  -37.032  1.00 37.28 53  A 1 
ATOM 382  C CB  . ALA A 0 53  . 73.143   27.417  -39.484  1.00 37.28 53  A 1 
ATOM 383  O O   . ALA A 0 53  . 73.715   26.594  -36.609  1.00 37.28 53  A 1 
ATOM 384  N N   . TYR A 0 54  . 71.457   26.571  -36.611  1.00 32.76 54  A 1 
ATOM 385  C CA  . TYR A 0 54  . 71.237   25.302  -35.914  1.00 32.76 54  A 1 
ATOM 386  C C   . TYR A 0 54  . 69.763   24.882  -36.059  1.00 32.76 54  A 1 
ATOM 387  C CB  . TYR A 0 54  . 71.638   25.414  -34.435  1.00 32.76 54  A 1 
ATOM 388  O O   . TYR A 0 54  . 68.915   25.754  -36.224  1.00 32.76 54  A 1 
ATOM 389  C CG  . TYR A 0 54  . 72.242   24.128  -33.913  1.00 32.76 54  A 1 
ATOM 390  C CD1 . TYR A 0 54  . 71.492   23.259  -33.098  1.00 32.76 54  A 1 
ATOM 391  C CD2 . TYR A 0 54  . 73.559   23.790  -34.284  1.00 32.76 54  A 1 
ATOM 392  C CE1 . TYR A 0 54  . 72.066   22.056  -32.643  1.00 32.76 54  A 1 
ATOM 393  C CE2 . TYR A 0 54  . 74.134   22.586  -33.834  1.00 32.76 54  A 1 
ATOM 394  O OH  . TYR A 0 54  . 73.936   20.559  -32.563  1.00 32.76 54  A 1 
ATOM 395  C CZ  . TYR A 0 54  . 73.387   21.719  -33.006  1.00 32.76 54  A 1 
ATOM 396  N N   . GLY A 0 55  . 69.465   23.578  -35.998  1.00 33.61 55  A 1 
ATOM 397  C CA  . GLY A 0 55  . 68.098   23.040  -36.113  1.00 33.61 55  A 1 
ATOM 398  C C   . GLY A 0 55  . 67.585   22.940  -37.556  1.00 33.61 55  A 1 
ATOM 399  O O   . GLY A 0 55  . 67.041   23.892  -38.108  1.00 33.61 55  A 1 
ATOM 400  N N   . ALA A 0 56  . 67.743   21.766  -38.173  1.00 33.65 56  A 1 
ATOM 401  C CA  . ALA A 0 56  . 67.095   21.418  -39.441  1.00 33.65 56  A 1 
ATOM 402  C C   . ALA A 0 56  . 65.829   20.593  -39.152  1.00 33.65 56  A 1 
ATOM 403  C CB  . ALA A 0 56  . 68.108   20.726  -40.365  1.00 33.65 56  A 1 
ATOM 404  O O   . ALA A 0 56  . 65.724   19.433  -39.555  1.00 33.65 56  A 1 
ATOM 405  N N   . ASP A 0 57  . 64.911   21.179  -38.382  1.00 37.36 57  A 1 
ATOM 406  C CA  . ASP A 0 57  . 63.787   20.445  -37.804  1.00 37.36 57  A 1 
ATOM 407  C C   . ASP A 0 57  . 62.719   20.138  -38.860  1.00 37.36 57  A 1 
ATOM 408  C CB  . ASP A 0 57  . 63.256   21.140  -36.542  1.00 37.36 57  A 1 
ATOM 409  O O   . ASP A 0 57  . 62.242   20.992  -39.610  1.00 37.36 57  A 1 
ATOM 410  C CG  . ASP A 0 57  . 64.287   21.141  -35.400  1.00 37.36 57  A 1 
ATOM 411  O OD1 . ASP A 0 57  . 65.224   20.307  -35.437  1.00 37.36 57  A 1 
ATOM 412  O OD2 . ASP A 0 57  . 64.159   22.010  -34.514  1.00 37.36 57  A 1 
ATOM 413  N N   . TYR A 0 58  . 62.411   18.850  -38.966  1.00 37.77 58  A 1 
ATOM 414  C CA  . TYR A 0 58  . 61.901   18.239  -40.187  1.00 37.77 58  A 1 
ATOM 415  C C   . TYR A 0 58  . 60.366   18.191  -40.165  1.00 37.77 58  A 1 
ATOM 416  C CB  . TYR A 0 58  . 62.605   16.872  -40.333  1.00 37.77 58  A 1 
ATOM 417  O O   . TYR A 0 58  . 59.779   17.121  -39.993  1.00 37.77 58  A 1 
ATOM 418  C CG  . TYR A 0 58  . 62.755   16.293  -41.734  1.00 37.77 58  A 1 
ATOM 419  C CD1 . TYR A 0 58  . 61.646   16.143  -42.588  1.00 37.77 58  A 1 
ATOM 420  C CD2 . TYR A 0 58  . 64.022   15.841  -42.158  1.00 37.77 58  A 1 
ATOM 421  C CE1 . TYR A 0 58  . 61.791   15.512  -43.840  1.00 37.77 58  A 1 
ATOM 422  C CE2 . TYR A 0 58  . 64.176   15.212  -43.408  1.00 37.77 58  A 1 
ATOM 423  O OH  . TYR A 0 58  . 63.182   14.379  -45.428  1.00 37.77 58  A 1 
ATOM 424  C CZ  . TYR A 0 58  . 63.053   15.032  -44.243  1.00 37.77 58  A 1 
ATOM 425  N N   . GLN A 0 59  . 59.709   19.343  -40.343  1.00 45.71 59  A 1 
ATOM 426  C CA  . GLN A 0 59  . 58.242   19.435  -40.436  1.00 45.71 59  A 1 
ATOM 427  C C   . GLN A 0 59  . 57.704   18.759  -41.714  1.00 45.71 59  A 1 
ATOM 428  C CB  . GLN A 0 59  . 57.754   20.889  -40.272  1.00 45.71 59  A 1 
ATOM 429  O O   . GLN A 0 59  . 57.438   19.391  -42.736  1.00 45.71 59  A 1 
ATOM 430  C CG  . GLN A 0 59  . 57.874   21.370  -38.814  1.00 45.71 59  A 1 
ATOM 431  C CD  . GLN A 0 59  . 57.152   22.693  -38.550  1.00 45.71 59  A 1 
ATOM 432  N NE2 . GLN A 0 59  . 56.559   22.864  -37.389  1.00 45.71 59  A 1 
ATOM 433  O OE1 . GLN A 0 59  . 57.114   23.602  -39.362  1.00 45.71 59  A 1 
ATOM 434  N N   . LYS A 0 60  . 57.549   17.432  -41.632  1.00 48.74 60  A 1 
ATOM 435  C CA  . LYS A 0 60  . 56.572   16.656  -42.410  1.00 48.74 60  A 1 
ATOM 436  C C   . LYS A 0 60  . 55.147   17.034  -41.972  1.00 48.74 60  A 1 
ATOM 437  C CB  . LYS A 0 60  . 56.840   15.152  -42.213  1.00 48.74 60  A 1 
ATOM 438  O O   . LYS A 0 60  . 54.983   17.827  -41.048  1.00 48.74 60  A 1 
ATOM 439  C CG  . LYS A 0 60  . 58.099   14.693  -42.960  1.00 48.74 60  A 1 
ATOM 440  C CD  . LYS A 0 60  . 58.377   13.213  -42.689  1.00 48.74 60  A 1 
ATOM 441  C CE  . LYS A 0 60  . 59.610   12.745  -43.467  1.00 48.74 60  A 1 
ATOM 442  N NZ  . LYS A 0 60  . 59.867   11.307  -43.210  1.00 48.74 60  A 1 
ATOM 443  N N   . ALA A 0 61  . 54.148   16.475  -42.659  1.00 54.33 61  A 1 
ATOM 444  C CA  . ALA A 0 61  . 52.727   16.695  -42.391  1.00 54.33 61  A 1 
ATOM 445  C C   . ALA A 0 61  . 52.402   16.680  -40.887  1.00 54.33 61  A 1 
ATOM 446  C CB  . ALA A 0 61  . 51.921   15.622  -43.135  1.00 54.33 61  A 1 
ATOM 447  O O   . ALA A 0 61  . 52.863   15.799  -40.160  1.00 54.33 61  A 1 
ATOM 448  N N   . SER A 0 62  . 51.621   17.669  -40.453  1.00 59.64 62  A 1 
ATOM 449  C CA  . SER A 0 62  . 51.131   17.763  -39.081  1.00 59.64 62  A 1 
ATOM 450  C C   . SER A 0 62  . 49.753   17.122  -39.025  1.00 59.64 62  A 1 
ATOM 451  C CB  . SER A 0 62  . 51.069   19.226  -38.629  1.00 59.64 62  A 1 
ATOM 452  O O   . SER A 0 62  . 48.900   17.458  -39.842  1.00 59.64 62  A 1 
ATOM 453  O OG  . SER A 0 62  . 50.976   19.320  -37.221  1.00 59.64 62  A 1 
ATOM 454  N N   . ALA A 0 63  . 49.543   16.239  -38.060  1.00 67.95 63  A 1 
ATOM 455  C CA  . ALA A 0 63  . 48.231   15.740  -37.677  1.00 67.95 63  A 1 
ATOM 456  C C   . ALA A 0 63  . 48.047   15.976  -36.174  1.00 67.95 63  A 1 
ATOM 457  C CB  . ALA A 0 63  . 48.096   14.265  -38.070  1.00 67.95 63  A 1 
ATOM 458  O O   . ALA A 0 63  . 49.040   16.071  -35.441  1.00 67.95 63  A 1 
ATOM 459  N N   . SER A 0 64  . 46.803   16.097  -35.741  1.00 77.91 64  A 1 
ATOM 460  C CA  . SER A 0 64  . 46.400   16.056  -34.340  1.00 77.91 64  A 1 
ATOM 461  C C   . SER A 0 64  . 45.051   15.362  -34.280  1.00 77.91 64  A 1 
ATOM 462  C CB  . SER A 0 64  . 46.294   17.467  -33.737  1.00 77.91 64  A 1 
ATOM 463  O O   . SER A 0 64  . 44.114   15.909  -34.852  1.00 77.91 64  A 1 
ATOM 464  O OG  . SER A 0 64  . 45.480   18.322  -34.523  1.00 77.91 64  A 1 
ATOM 465  N N   . ASP A 0 65  . 44.999   14.219  -33.604  1.00 81.65 65  A 1 
ATOM 466  C CA  . ASP A 0 65  . 43.766   13.558  -33.177  1.00 81.65 65  A 1 
ATOM 467  C C   . ASP A 0 65  . 43.553   13.828  -31.674  1.00 81.65 65  A 1 
ATOM 468  C CB  . ASP A 0 65  . 43.746   12.073  -33.613  1.00 81.65 65  A 1 
ATOM 469  O O   . ASP A 0 65  . 44.509   14.170  -30.954  1.00 81.65 65  A 1 
ATOM 470  C CG  . ASP A 0 65  . 44.617   11.100  -32.805  1.00 81.65 65  A 1 
ATOM 471  O OD1 . ASP A 0 65  . 44.432   11.019  -31.575  1.00 81.65 65  A 1 
ATOM 472  O OD2 . ASP A 0 65  . 45.533   10.475  -33.402  1.00 81.65 65  A 1 
ATOM 473  N N   . TRP A 0 66  . 42.294   13.813  -31.234  1.00 83.63 66  A 1 
ATOM 474  C CA  . TRP A 0 66  . 41.905   14.141  -29.864  1.00 83.63 66  A 1 
ATOM 475  C C   . TRP A 0 66  . 40.592   13.447  -29.486  1.00 83.63 66  A 1 
ATOM 476  C CB  . TRP A 0 66  . 41.798   15.672  -29.706  1.00 83.63 66  A 1 
ATOM 477  O O   . TRP A 0 66  . 39.517   13.973  -29.751  1.00 83.63 66  A 1 
ATOM 478  C CG  . TRP A 0 66  . 41.437   16.147  -28.326  1.00 83.63 66  A 1 
ATOM 479  C CD1 . TRP A 0 66  . 42.279   16.186  -27.271  1.00 83.63 66  A 1 
ATOM 480  C CD2 . TRP A 0 66  . 40.124   16.532  -27.802  1.00 83.63 66  A 1 
ATOM 481  C CE2 . TRP A 0 66  . 40.259   16.809  -26.408  1.00 83.63 66  A 1 
ATOM 482  C CE3 . TRP A 0 66  . 38.824   16.628  -28.342  1.00 83.63 66  A 1 
ATOM 483  N NE1 . TRP A 0 66  . 41.592   16.579  -26.138  1.00 83.63 66  A 1 
ATOM 484  C CH2 . TRP A 0 66  . 37.897   17.265  -26.172  1.00 83.63 66  A 1 
ATOM 485  C CZ2 . TRP A 0 66  . 39.175   17.177  -25.594  1.00 83.63 66  A 1 
ATOM 486  C CZ3 . TRP A 0 66  . 37.728   16.985  -27.537  1.00 83.63 66  A 1 
ATOM 487  N N   . ASP A 0 67  . 40.696   12.303  -28.806  1.00 91.17 67  A 1 
ATOM 488  C CA  . ASP A 0 67  . 39.555   11.657  -28.149  1.00 91.17 67  A 1 
ATOM 489  C C   . ASP A 0 67  . 39.165   12.379  -26.842  1.00 91.17 67  A 1 
ATOM 490  C CB  . ASP A 0 67  . 39.878   10.206  -27.738  1.00 91.17 67  A 1 
ATOM 491  O O   . ASP A 0 67  . 40.021   12.664  -25.987  1.00 91.17 67  A 1 
ATOM 492  C CG  . ASP A 0 67  . 40.452   9.262   -28.797  1.00 91.17 67  A 1 
ATOM 493  O OD1 . ASP A 0 67  . 39.686   8.814   -29.670  1.00 91.17 67  A 1 
ATOM 494  O OD2 . ASP A 0 67  . 41.618   8.840   -28.590  1.00 91.17 67  A 1 
ATOM 495  N N   . ALA A 0 68  . 37.862   12.496  -26.584  1.00 89.93 68  A 1 
ATOM 496  C CA  . ALA A 0 68  . 37.304   12.646  -25.244  1.00 89.93 68  A 1 
ATOM 497  C C   . ALA A 0 68  . 36.051   11.775  -25.058  1.00 89.93 68  A 1 
ATOM 498  C CB  . ALA A 0 68  . 37.030   14.125  -24.962  1.00 89.93 68  A 1 
ATOM 499  O O   . ALA A 0 68  . 35.257   11.584  -25.970  1.00 89.93 68  A 1 
ATOM 500  N N   . TRP A 0 69  . 35.858   11.242  -23.850  1.00 93.72 69  A 1 
ATOM 501  C CA  . TRP A 0 69  . 34.620   10.563  -23.463  1.00 93.72 69  A 1 
ATOM 502  C C   . TRP A 0 69  . 34.371   10.715  -21.967  1.00 93.72 69  A 1 
ATOM 503  C CB  . TRP A 0 69  . 34.634   9.081   -23.873  1.00 93.72 69  A 1 
ATOM 504  O O   . TRP A 0 69  . 35.314   10.850  -21.175  1.00 93.72 69  A 1 
ATOM 505  C CG  . TRP A 0 69  . 35.545   8.183   -23.085  1.00 93.72 69  A 1 
ATOM 506  C CD1 . TRP A 0 69  . 36.874   8.055   -23.284  1.00 93.72 69  A 1 
ATOM 507  C CD2 . TRP A 0 69  . 35.218   7.293   -21.971  1.00 93.72 69  A 1 
ATOM 508  C CE2 . TRP A 0 69  . 36.421   6.655   -21.537  1.00 93.72 69  A 1 
ATOM 509  C CE3 . TRP A 0 69  . 34.032   6.956   -21.282  1.00 93.72 69  A 1 
ATOM 510  N NE1 . TRP A 0 69  . 37.398   7.160   -22.372  1.00 93.72 69  A 1 
ATOM 511  C CH2 . TRP A 0 69  . 35.244   5.420   -19.815  1.00 93.72 69  A 1 
ATOM 512  C CZ2 . TRP A 0 69  . 36.445   5.731   -20.478  1.00 93.72 69  A 1 
ATOM 513  C CZ3 . TRP A 0 69  . 34.043   6.032   -20.218  1.00 93.72 69  A 1 
ATOM 514  N N   . GLY A 0 70  . 33.103   10.654  -21.578  1.00 93.14 70  A 1 
ATOM 515  C CA  . GLY A 0 70  . 32.679   10.768  -20.195  1.00 93.14 70  A 1 
ATOM 516  C C   . GLY A 0 70  . 31.434   9.952   -19.881  1.00 93.14 70  A 1 
ATOM 517  O O   . GLY A 0 70  . 30.677   9.532   -20.756  1.00 93.14 70  A 1 
ATOM 518  N N   . ARG A 0 71  . 31.255   9.723   -18.582  1.00 96.35 71  A 1 
ATOM 519  C CA  . ARG A 0 71  . 30.013   9.258   -17.977  1.00 96.35 71  A 1 
ATOM 520  C C   . ARG A 0 71  . 29.936   9.803   -16.559  1.00 96.35 71  A 1 
ATOM 521  C CB  . ARG A 0 71  . 29.951   7.723   -17.998  1.00 96.35 71  A 1 
ATOM 522  O O   . ARG A 0 71  . 30.922   9.653   -15.831  1.00 96.35 71  A 1 
ATOM 523  C CG  . ARG A 0 71  . 28.635   7.183   -17.418  1.00 96.35 71  A 1 
ATOM 524  C CD  . ARG A 0 71  . 28.626   5.658   -17.482  1.00 96.35 71  A 1 
ATOM 525  N NE  . ARG A 0 71  . 27.284   5.126   -17.222  1.00 96.35 71  A 1 
ATOM 526  N NH1 . ARG A 0 71  . 27.675   2.958   -17.816  1.00 96.35 71  A 1 
ATOM 527  N NH2 . ARG A 0 71  . 25.612   3.589   -17.292  1.00 96.35 71  A 1 
ATOM 528  C CZ  . ARG A 0 71  . 26.860   3.901   -17.433  1.00 96.35 71  A 1 
ATOM 529  N N   . ASP A 0 72  . 28.803   10.372  -16.174  1.00 92.41 72  A 1 
ATOM 530  C CA  . ASP A 0 72  . 28.472   10.603  -14.765  1.00 92.41 72  A 1 
ATOM 531  C C   . ASP A 0 72  . 27.315   9.681   -14.355  1.00 92.41 72  A 1 
ATOM 532  C CB  . ASP A 0 72  . 28.238   12.098  -14.453  1.00 92.41 72  A 1 
ATOM 533  O O   . ASP A 0 72  . 26.605   9.156   -15.210  1.00 92.41 72  A 1 
ATOM 534  C CG  . ASP A 0 72  . 28.756   12.474  -13.051  1.00 92.41 72  A 1 
ATOM 535  O OD1 . ASP A 0 72  . 28.819   11.566  -12.183  1.00 92.41 72  A 1 
ATOM 536  O OD2 . ASP A 0 72  . 29.216   13.626  -12.866  1.00 92.41 72  A 1 
ATOM 537  N N   . GLN A 0 73  . 27.194   9.376   -13.063  1.00 95.31 73  A 1 
ATOM 538  C CA  . GLN A 0 73  . 26.155   8.478   -12.544  1.00 95.31 73  A 1 
ATOM 539  C C   . GLN A 0 73  . 25.753   8.869   -11.122  1.00 95.31 73  A 1 
ATOM 540  C CB  . GLN A 0 73  . 26.594   6.999   -12.571  1.00 95.31 73  A 1 
ATOM 541  O O   . GLN A 0 73  . 26.346   8.381   -10.149  1.00 95.31 73  A 1 
ATOM 542  C CG  . GLN A 0 73  . 26.732   6.399   -13.974  1.00 95.31 73  A 1 
ATOM 543  C CD  . GLN A 0 73  . 26.636   4.880   -13.941  1.00 95.31 73  A 1 
ATOM 544  N NE2 . GLN A 0 73  . 25.495   4.311   -14.254  1.00 95.31 73  A 1 
ATOM 545  O OE1 . GLN A 0 73  . 27.572   4.153   -13.621  1.00 95.31 73  A 1 
ATOM 546  N N   . ASP A 0 74  . 24.724   9.704   -10.990  1.00 94.07 74  A 1 
ATOM 547  C CA  . ASP A 0 74  . 24.218   10.141  -9.690   1.00 94.07 74  A 1 
ATOM 548  C C   . ASP A 0 74  . 22.982   9.323   -9.267   1.00 94.07 74  A 1 
ATOM 549  C CB  . ASP A 0 74  . 24.038   11.679  -9.645   1.00 94.07 74  A 1 
ATOM 550  O O   . ASP A 0 74  . 22.129   8.945   -10.072  1.00 94.07 74  A 1 
ATOM 551  C CG  . ASP A 0 74  . 24.636   12.342  -8.386   1.00 94.07 74  A 1 
ATOM 552  O OD1 . ASP A 0 74  . 25.017   11.608  -7.436   1.00 94.07 74  A 1 
ATOM 553  O OD2 . ASP A 0 74  . 24.640   13.591  -8.293   1.00 94.07 74  A 1 
ATOM 554  N N   . LEU A 0 75  . 22.889   8.988   -7.975   1.00 95.95 75  A 1 
ATOM 555  C CA  . LEU A 0 75  . 21.806   8.159   -7.427   1.00 95.95 75  A 1 
ATOM 556  C C   . LEU A 0 75  . 21.383   8.658   -6.046   1.00 95.95 75  A 1 
ATOM 557  C CB  . LEU A 0 75  . 22.227   6.674   -7.405   1.00 95.95 75  A 1 
ATOM 558  O O   . LEU A 0 75  . 22.101   8.514   -5.053   1.00 95.95 75  A 1 
ATOM 559  C CG  . LEU A 0 75  . 21.192   5.715   -6.773   1.00 95.95 75  A 1 
ATOM 560  C CD1 . LEU A 0 75  . 19.868   5.651   -7.536   1.00 95.95 75  A 1 
ATOM 561  C CD2 . LEU A 0 75  . 21.754   4.293   -6.716   1.00 95.95 75  A 1 
ATOM 562  N N   . SER A 0 76  . 20.157   9.170   -5.962   1.00 97.21 76  A 1 
ATOM 563  C CA  . SER A 0 76  . 19.552   9.648   -4.722   1.00 97.21 76  A 1 
ATOM 564  C C   . SER A 0 76  . 18.369   8.773   -4.322   1.00 97.21 76  A 1 
ATOM 565  C CB  . SER A 0 76  . 19.129   11.108  -4.877   1.00 97.21 76  A 1 
ATOM 566  O O   . SER A 0 76  . 17.421   8.598   -5.085   1.00 97.21 76  A 1 
ATOM 567  O OG  . SER A 0 76  . 19.094   11.721  -3.601   1.00 97.21 76  A 1 
ATOM 568  N N   . ILE A 0 77  . 18.398   8.234   -3.100   1.00 97.41 77  A 1 
ATOM 569  C CA  . ILE A 0 77  . 17.287   7.467   -2.525   1.00 97.41 77  A 1 
ATOM 570  C C   . ILE A 0 77  . 16.950   8.043   -1.151   1.00 97.41 77  A 1 
ATOM 571  C CB  . ILE A 0 77  . 17.584   5.949   -2.472   1.00 97.41 77  A 1 
ATOM 572  O O   . ILE A 0 77  . 17.784   8.064   -0.245   1.00 97.41 77  A 1 
ATOM 573  C CG1 . ILE A 0 77  . 17.972   5.414   -3.873   1.00 97.41 77  A 1 
ATOM 574  C CG2 . ILE A 0 77  . 16.355   5.206   -1.901   1.00 97.41 77  A 1 
ATOM 575  C CD1 . ILE A 0 77  . 18.235   3.905   -3.946   1.00 97.41 77  A 1 
ATOM 576  N N   . SER A 0 78  . 15.703   8.476   -0.990   1.00 96.97 78  A 1 
ATOM 577  C CA  . SER A 0 78  . 15.130   8.907   0.283    1.00 96.97 78  A 1 
ATOM 578  C C   . SER A 0 78  . 13.981   7.973   0.635    1.00 96.97 78  A 1 
ATOM 579  C CB  . SER A 0 78  . 14.652   10.355  0.168    1.00 96.97 78  A 1 
ATOM 580  O O   . SER A 0 78  . 12.969   7.955   -0.059   1.00 96.97 78  A 1 
ATOM 581  O OG  . SER A 0 78  . 14.197   10.829  1.423    1.00 96.97 78  A 1 
ATOM 582  N N   . GLU A 0 79  . 14.128   7.180   1.693    1.00 96.73 79  A 1 
ATOM 583  C CA  . GLU A 0 79  . 13.106   6.234   2.145    1.00 96.73 79  A 1 
ATOM 584  C C   . GLU A 0 79  . 12.765   6.470   3.618    1.00 96.73 79  A 1 
ATOM 585  C CB  . GLU A 0 79  . 13.546   4.791   1.851    1.00 96.73 79  A 1 
ATOM 586  O O   . GLU A 0 79  . 13.633   6.716   4.461    1.00 96.73 79  A 1 
ATOM 587  C CG  . GLU A 0 79  . 12.439   3.775   2.173    1.00 96.73 79  A 1 
ATOM 588  C CD  . GLU A 0 79  . 12.786   2.364   1.680    1.00 96.73 79  A 1 
ATOM 589  O OE1 . GLU A 0 79  . 11.973   1.806   0.905    1.00 96.73 79  A 1 
ATOM 590  O OE2 . GLU A 0 79  . 13.835   1.836   2.112    1.00 96.73 79  A 1 
ATOM 591  N N   . SER A 0 80  . 11.474   6.408   3.934    1.00 96.69 80  A 1 
ATOM 592  C CA  . SER A 0 80  . 10.949   6.625   5.274    1.00 96.69 80  A 1 
ATOM 593  C C   . SER A 0 80  . 9.763    5.711   5.560    1.00 96.69 80  A 1 
ATOM 594  C CB  . SER A 0 80  . 10.585   8.101   5.466    1.00 96.69 80  A 1 
ATOM 595  O O   . SER A 0 80  . 8.938    5.428   4.695    1.00 96.69 80  A 1 
ATOM 596  O OG  . SER A 0 80  . 9.477    8.471   4.675    1.00 96.69 80  A 1 
ATOM 597  N N   . TYR A 0 81  . 9.682    5.263   6.808    1.00 97.55 81  A 1 
ATOM 598  C CA  . TYR A 0 81  . 8.575    4.484   7.345    1.00 97.55 81  A 1 
ATOM 599  C C   . TYR A 0 81  . 8.310    4.935   8.781    1.00 97.55 81  A 1 
ATOM 600  C CB  . TYR A 0 81  . 8.904    2.986   7.263    1.00 97.55 81  A 1 
ATOM 601  O O   . TYR A 0 81  . 9.249    5.196   9.542    1.00 97.55 81  A 1 
ATOM 602  C CG  . TYR A 0 81  . 8.020    2.098   8.120    1.00 97.55 81  A 1 
ATOM 603  C CD1 . TYR A 0 81  . 8.500    1.649   9.365    1.00 97.55 81  A 1 
ATOM 604  C CD2 . TYR A 0 81  . 6.723    1.744   7.697    1.00 97.55 81  A 1 
ATOM 605  C CE1 . TYR A 0 81  . 7.702    0.824   10.176   1.00 97.55 81  A 1 
ATOM 606  C CE2 . TYR A 0 81  . 5.918    0.918   8.509    1.00 97.55 81  A 1 
ATOM 607  O OH  . TYR A 0 81  . 5.677    -0.377  10.528   1.00 97.55 81  A 1 
ATOM 608  C CZ  . TYR A 0 81  . 6.413    0.449   9.743    1.00 97.55 81  A 1 
ATOM 609  N N   . GLY A 0 82  . 7.040    5.015   9.162    1.00 95.83 82  A 1 
ATOM 610  C CA  . GLY A 0 82  . 6.626    5.343   10.518   1.00 95.83 82  A 1 
ATOM 611  C C   . GLY A 0 82  . 5.314    4.671   10.894   1.00 95.83 82  A 1 
ATOM 612  O O   . GLY A 0 82  . 4.466    4.395   10.052   1.00 95.83 82  A 1 
ATOM 613  N N   . LYS A 0 83  . 5.162    4.388   12.189   1.00 96.81 83  A 1 
ATOM 614  C CA  . LYS A 0 83  . 3.968    3.763   12.759   1.00 96.81 83  A 1 
ATOM 615  C C   . LYS A 0 83  . 3.690    4.356   14.136   1.00 96.81 83  A 1 
ATOM 616  C CB  . LYS A 0 83  . 4.153    2.238   12.794   1.00 96.81 83  A 1 
ATOM 617  O O   . LYS A 0 83  . 4.593    4.453   14.965   1.00 96.81 83  A 1 
ATOM 618  C CG  . LYS A 0 83  . 2.831    1.475   12.982   1.00 96.81 83  A 1 
ATOM 619  C CD  . LYS A 0 83  . 3.122    -0.022  13.153   1.00 96.81 83  A 1 
ATOM 620  C CE  . LYS A 0 83  . 1.864    -0.900  13.195   1.00 96.81 83  A 1 
ATOM 621  N NZ  . LYS A 0 83  . 1.397    -1.268  11.837   1.00 96.81 83  A 1 
ATOM 622  N N   . THR A 0 84  . 2.443    4.735   14.374   1.00 93.75 84  A 1 
ATOM 623  C CA  . THR A 0 84  . 1.941    5.352   15.604   1.00 93.75 84  A 1 
ATOM 624  C C   . THR A 0 84  . 0.731    4.570   16.100   1.00 93.75 84  A 1 
ATOM 625  C CB  . THR A 0 84  . 1.552    6.817   15.349   1.00 93.75 84  A 1 
ATOM 626  O O   . THR A 0 84  . -0.166   4.265   15.322   1.00 93.75 84  A 1 
ATOM 627  C CG2 . THR A 0 84  . 1.031    7.539   16.594   1.00 93.75 84  A 1 
ATOM 628  O OG1 . THR A 0 84  . 2.694    7.526   14.927   1.00 93.75 84  A 1 
ATOM 629  N N   . ASN A 0 85  . 0.695    4.282   17.400   1.00 93.94 85  A 1 
ATOM 630  C CA  . ASN A 0 85  . -0.488   3.816   18.119   1.00 93.94 85  A 1 
ATOM 631  C C   . ASN A 0 85  . -0.657   4.742   19.330   1.00 93.94 85  A 1 
ATOM 632  C CB  . ASN A 0 85  . -0.300   2.341   18.526   1.00 93.94 85  A 1 
ATOM 633  O O   . ASN A 0 85  . 0.245    4.831   20.165   1.00 93.94 85  A 1 
ATOM 634  C CG  . ASN A 0 85  . -1.491   1.788   19.300   1.00 93.94 85  A 1 
ATOM 635  N ND2 . ASN A 0 85  . -2.363   1.051   18.667   1.00 93.94 85  A 1 
ATOM 636  O OD1 . ASN A 0 85  . -1.671   2.003   20.489   1.00 93.94 85  A 1 
ATOM 637  N N   . ALA A 0 86  . -1.776   5.454   19.404   1.00 93.35 86  A 1 
ATOM 638  C CA  . ALA A 0 86  . -2.105   6.364   20.493   1.00 93.35 86  A 1 
ATOM 639  C C   . ALA A 0 86  . -3.485   6.011   21.050   1.00 93.35 86  A 1 
ATOM 640  C CB  . ALA A 0 86  . -2.028   7.808   19.985   1.00 93.35 86  A 1 
ATOM 641  O O   . ALA A 0 86  . -4.438   5.829   20.296   1.00 93.35 86  A 1 
ATOM 642  N N   . LYS A 0 87  . -3.596   5.911   22.377   1.00 94.36 87  A 1 
ATOM 643  C CA  . LYS A 0 87  . -4.842   5.568   23.071   1.00 94.36 87  A 1 
ATOM 644  C C   . LYS A 0 87  . -5.044   6.499   24.252   1.00 94.36 87  A 1 
ATOM 645  C CB  . LYS A 0 87  . -4.840   4.096   23.518   1.00 94.36 87  A 1 
ATOM 646  O O   . LYS A 0 87  . -4.109   6.724   25.018   1.00 94.36 87  A 1 
ATOM 647  C CG  . LYS A 0 87  . -4.774   3.164   22.304   1.00 94.36 87  A 1 
ATOM 648  C CD  . LYS A 0 87  . -4.807   1.683   22.679   1.00 94.36 87  A 1 
ATOM 649  C CE  . LYS A 0 87  . -4.666   0.917   21.364   1.00 94.36 87  A 1 
ATOM 650  N NZ  . LYS A 0 87  . -4.577   -0.545  21.569   1.00 94.36 87  A 1 
ATOM 651  N N   . SER A 0 88  . -6.259   7.003   24.407   1.00 89.86 88  A 1 
ATOM 652  C CA  . SER A 0 88  . -6.682   7.817   25.543   1.00 89.86 88  A 1 
ATOM 653  C C   . SER A 0 88  . -7.990   7.277   26.099   1.00 89.86 88  A 1 
ATOM 654  C CB  . SER A 0 88  . -6.831   9.290   25.146   1.00 89.86 88  A 1 
ATOM 655  O O   . SER A 0 88  . -8.913   6.994   25.335   1.00 89.86 88  A 1 
ATOM 656  O OG  . SER A 0 88  . -7.760   9.443   24.093   1.00 89.86 88  A 1 
ATOM 657  N N   . TYR A 0 89  . -8.062   7.186   27.421   1.00 89.03 89  A 1 
ATOM 658  C CA  . TYR A 0 89  . -9.264   6.839   28.165   1.00 89.03 89  A 1 
ATOM 659  C C   . TYR A 0 89  . -9.483   7.925   29.216   1.00 89.03 89  A 1 
ATOM 660  C CB  . TYR A 0 89  . -9.108   5.461   28.829   1.00 89.03 89  A 1 
ATOM 661  O O   . TYR A 0 89  . -8.535   8.285   29.919   1.00 89.03 89  A 1 
ATOM 662  C CG  . TYR A 0 89  . -8.645   4.345   27.908   1.00 89.03 89  A 1 
ATOM 663  C CD1 . TYR A 0 89  . -9.579   3.632   27.132   1.00 89.03 89  A 1 
ATOM 664  C CD2 . TYR A 0 89  . -7.277   4.018   27.838   1.00 89.03 89  A 1 
ATOM 665  C CE1 . TYR A 0 89  . -9.147   2.587   26.290   1.00 89.03 89  A 1 
ATOM 666  C CE2 . TYR A 0 89  . -6.840   2.973   27.004   1.00 89.03 89  A 1 
ATOM 667  O OH  . TYR A 0 89  . -7.344   1.225   25.456   1.00 89.03 89  A 1 
ATOM 668  C CZ  . TYR A 0 89  . -7.778   2.253   26.232   1.00 89.03 89  A 1 
ATOM 669  N N   . ALA A 0 90  . -10.706  8.424   29.316   1.00 86.66 90  A 1 
ATOM 670  C CA  . ALA A 0 90  . -11.180  9.257   30.410   1.00 86.66 90  A 1 
ATOM 671  C C   . ALA A 0 90  . -12.466  8.646   30.983   1.00 86.66 90  A 1 
ATOM 672  C CB  . ALA A 0 90  . -11.376  10.693  29.910   1.00 86.66 90  A 1 
ATOM 673  O O   . ALA A 0 90  . -13.219  7.990   30.264   1.00 86.66 90  A 1 
ATOM 674  N N   . ALA A 0 91  . -12.670  8.845   32.279   1.00 83.53 91  A 1 
ATOM 675  C CA  . ALA A 0 91  . -13.900  8.574   33.009   1.00 83.53 91  A 1 
ATOM 676  C C   . ALA A 0 91  . -13.981  9.629   34.120   1.00 83.53 91  A 1 
ATOM 677  C CB  . ALA A 0 91  . -13.875  7.146   33.568   1.00 83.53 91  A 1 
ATOM 678  O O   . ALA A 0 91  . -12.948  9.908   34.741   1.00 83.53 91  A 1 
ATOM 679  N N   . GLU A 0 92  . -15.140  10.250  34.331   1.00 77.26 92  A 1 
ATOM 680  C CA  . GLU A 0 92  . -15.258  11.369  35.281   1.00 77.26 92  A 1 
ATOM 681  C C   . GLU A 0 92  . -15.382  10.898  36.738   1.00 77.26 92  A 1 
ATOM 682  C CB  . GLU A 0 92  . -16.383  12.320  34.844   1.00 77.26 92  A 1 
ATOM 683  O O   . GLU A 0 92  . -14.654  11.395  37.601   1.00 77.26 92  A 1 
ATOM 684  C CG  . GLU A 0 92  . -15.974  13.075  33.570   1.00 77.26 92  A 1 
ATOM 685  C CD  . GLU A 0 92  . -16.999  14.138  33.160   1.00 77.26 92  A 1 
ATOM 686  O OE1 . GLU A 0 92  . -16.600  15.328  33.100   1.00 77.26 92  A 1 
ATOM 687  O OE2 . GLU A 0 92  . -18.149  13.751  32.856   1.00 77.26 92  A 1 
ATOM 688  N N   . SER A 0 93  . -16.203  9.879   37.005   1.00 78.21 93  A 1 
ATOM 689  C CA  . SER A 0 93  . -16.286  9.205   38.305   1.00 78.21 93  A 1 
ATOM 690  C C   . SER A 0 93  . -16.700  7.731   38.174   1.00 78.21 93  A 1 
ATOM 691  C CB  . SER A 0 93  . -17.226  9.966   39.256   1.00 78.21 93  A 1 
ATOM 692  O O   . SER A 0 93  . -16.958  7.227   37.078   1.00 78.21 93  A 1 
ATOM 693  O OG  . SER A 0 93  . -18.553  9.529   39.113   1.00 78.21 93  A 1 
ATOM 694  N N   . TYR A 0 94  . -16.702  7.029   39.307   1.00 77.05 94  A 1 
ATOM 695  C CA  . TYR A 0 94  . -17.325  5.721   39.480   1.00 77.05 94  A 1 
ATOM 696  C C   . TYR A 0 94  . -17.710  5.579   40.952   1.00 77.05 94  A 1 
ATOM 697  C CB  . TYR A 0 94  . -16.367  4.598   39.060   1.00 77.05 94  A 1 
ATOM 698  O O   . TYR A 0 94  . -16.826  5.412   41.801   1.00 77.05 94  A 1 
ATOM 699  C CG  . TYR A 0 94  . -16.840  3.213   39.467   1.00 77.05 94  A 1 
ATOM 700  C CD1 . TYR A 0 94  . -16.195  2.520   40.511   1.00 77.05 94  A 1 
ATOM 701  C CD2 . TYR A 0 94  . -17.964  2.644   38.841   1.00 77.05 94  A 1 
ATOM 702  C CE1 . TYR A 0 94  . -16.634  1.236   40.885   1.00 77.05 94  A 1 
ATOM 703  C CE2 . TYR A 0 94  . -18.398  1.354   39.202   1.00 77.05 94  A 1 
ATOM 704  O OH  . TYR A 0 94  . -18.101  -0.616  40.547   1.00 77.05 94  A 1 
ATOM 705  C CZ  . TYR A 0 94  . -17.719  0.642   40.207   1.00 77.05 94  A 1 
ATOM 706  N N   . ASP A 0 95  . -19.007  5.642   41.236   1.00 80.31 95  A 1 
ATOM 707  C CA  . ASP A 0 95  . -19.545  5.566   42.590   1.00 80.31 95  A 1 
ATOM 708  C C   . ASP A 0 95  . -20.279  4.232   42.795   1.00 80.31 95  A 1 
ATOM 709  C CB  . ASP A 0 95  . -20.426  6.796   42.898   1.00 80.31 95  A 1 
ATOM 710  O O   . ASP A 0 95  . -21.170  3.857   42.034   1.00 80.31 95  A 1 
ATOM 711  C CG  . ASP A 0 95  . -19.651  8.064   43.312   1.00 80.31 95  A 1 
ATOM 712  O OD1 . ASP A 0 95  . -18.435  7.967   43.612   1.00 80.31 95  A 1 
ATOM 713  O OD2 . ASP A 0 95  . -20.303  9.124   43.452   1.00 80.31 95  A 1 
ATOM 714  N N   . GLU A 0 96  . -19.911  3.507   43.858   1.00 81.94 96  A 1 
ATOM 715  C CA  . GLU A 0 96  . -20.702  2.395   44.397   1.00 81.94 96  A 1 
ATOM 716  C C   . GLU A 0 96  . -21.402  2.869   45.673   1.00 81.94 96  A 1 
ATOM 717  C CB  . GLU A 0 96  . -19.855  1.142   44.722   1.00 81.94 96  A 1 
ATOM 718  O O   . GLU A 0 96  . -20.739  3.372   46.587   1.00 81.94 96  A 1 
ATOM 719  C CG  . GLU A 0 96  . -18.914  0.659   43.605   1.00 81.94 96  A 1 
ATOM 720  C CD  . GLU A 0 96  . -18.425  -0.801  43.758   1.00 81.94 96  A 1 
ATOM 721  O OE1 . GLU A 0 96  . -17.537  -1.216  42.972   1.00 81.94 96  A 1 
ATOM 722  O OE2 . GLU A 0 96  . -19.061  -1.644  44.428   1.00 81.94 96  A 1 
ATOM 723  N N   . TRP A 0 97  . -22.715  2.666   45.776   1.00 80.82 97  A 1 
ATOM 724  C CA  . TRP A 0 97  . -23.488  3.008   46.970   1.00 80.82 97  A 1 
ATOM 725  C C   . TRP A 0 97  . -24.353  1.837   47.450   1.00 80.82 97  A 1 
ATOM 726  C CB  . TRP A 0 97  . -24.269  4.310   46.739   1.00 80.82 97  A 1 
ATOM 727  O O   . TRP A 0 97  . -24.883  1.058   46.664   1.00 80.82 97  A 1 
ATOM 728  C CG  . TRP A 0 97  . -25.168  4.364   45.540   1.00 80.82 97  A 1 
ATOM 729  C CD1 . TRP A 0 97  . -24.821  4.819   44.312   1.00 80.82 97  A 1 
ATOM 730  C CD2 . TRP A 0 97  . -26.571  3.972   45.436   1.00 80.82 97  A 1 
ATOM 731  C CE2 . TRP A 0 97  . -27.020  4.243   44.107   1.00 80.82 97  A 1 
ATOM 732  C CE3 . TRP A 0 97  . -27.510  3.410   46.331   1.00 80.82 97  A 1 
ATOM 733  N NE1 . TRP A 0 97  . -25.910  4.750   43.465   1.00 80.82 97  A 1 
ATOM 734  C CH2 . TRP A 0 97  . -29.237  3.405   44.599   1.00 80.82 97  A 1 
ATOM 735  C CZ2 . TRP A 0 97  . -28.331  3.973   43.688   1.00 80.82 97  A 1 
ATOM 736  C CZ3 . TRP A 0 97  . -28.825  3.132   45.917   1.00 80.82 97  A 1 
ATOM 737  N N   . ASP A 0 98  . -24.461  1.706   48.771   1.00 81.16 98  A 1 
ATOM 738  C CA  . ASP A 0 98  . -25.207  0.666   49.489   1.00 81.16 98  A 1 
ATOM 739  C C   . ASP A 0 98  . -25.883  1.341   50.691   1.00 81.16 98  A 1 
ATOM 740  C CB  . ASP A 0 98  . -24.226  -0.448  49.915   1.00 81.16 98  A 1 
ATOM 741  O O   . ASP A 0 98  . -25.204  1.884   51.569   1.00 81.16 98  A 1 
ATOM 742  C CG  . ASP A 0 98  . -24.845  -1.638  50.666   1.00 81.16 98  A 1 
ATOM 743  O OD1 . ASP A 0 98  . -26.081  -1.716  50.814   1.00 81.16 98  A 1 
ATOM 744  O OD2 . ASP A 0 98  . -24.066  -2.506  51.125   1.00 81.16 98  A 1 
ATOM 745  N N   . ASN A 0 99  . -27.214  1.370   50.696   1.00 77.24 99  A 1 
ATOM 746  C CA  . ASN A 0 99  . -28.040  1.919   51.763   1.00 77.24 99  A 1 
ATOM 747  C C   . ASN A 0 99  . -28.979  0.832   52.291   1.00 77.24 99  A 1 
ATOM 748  C CB  . ASN A 0 99  . -28.806  3.152   51.263   1.00 77.24 99  A 1 
ATOM 749  O O   . ASN A 0 99  . -29.891  0.390   51.594   1.00 77.24 99  A 1 
ATOM 750  C CG  . ASN A 0 99  . -29.582  3.783   52.406   1.00 77.24 99  A 1 
ATOM 751  N ND2 . ASN A 0 99  . -30.853  3.488   52.546   1.00 77.24 99  A 1 
ATOM 752  O OD1 . ASN A 0 99  . -29.023  4.503   53.217   1.00 77.24 99  A 1 
ATOM 753  N N   . GLN A 0 100 . -28.757  0.434   53.541   1.00 76.58 100 A 1 
ATOM 754  C CA  . GLN A 0 100 . -29.498  -0.628  54.218   1.00 76.58 100 A 1 
ATOM 755  C C   . GLN A 0 100 . -30.282  -0.018  55.378   1.00 76.58 100 A 1 
ATOM 756  C CB  . GLN A 0 100 . -28.517  -1.717  54.700   1.00 76.58 100 A 1 
ATOM 757  O O   . GLN A 0 100 . -29.753  0.071   56.491   1.00 76.58 100 A 1 
ATOM 758  C CG  . GLN A 0 100 . -27.714  -2.333  53.551   1.00 76.58 100 A 1 
ATOM 759  C CD  . GLN A 0 100 . -26.674  -3.359  53.985   1.00 76.58 100 A 1 
ATOM 760  N NE2 . GLN A 0 100 . -25.811  -3.744  53.078   1.00 76.58 100 A 1 
ATOM 761  O OE1 . GLN A 0 100 . -26.591  -3.819  55.121   1.00 76.58 100 A 1 
ATOM 762  N N   . ASP A 0 101 . -31.530  0.382   55.143   1.00 66.42 101 A 1 
ATOM 763  C CA  . ASP A 0 101 . -32.422  0.757   56.237   1.00 66.42 101 A 1 
ATOM 764  C C   . ASP A 0 101 . -33.011  -0.493  56.901   1.00 66.42 101 A 1 
ATOM 765  C CB  . ASP A 0 101 . -33.467  1.821   55.850   1.00 66.42 101 A 1 
ATOM 766  O O   . ASP A 0 101 . -33.255  -1.525  56.274   1.00 66.42 101 A 1 
ATOM 767  C CG  . ASP A 0 101 . -33.379  3.030   56.800   1.00 66.42 101 A 1 
ATOM 768  O OD1 . ASP A 0 101 . -33.090  2.808   58.005   1.00 66.42 101 A 1 
ATOM 769  O OD2 . ASP A 0 101 . -33.435  4.176   56.295   1.00 66.42 101 A 1 
ATOM 770  N N   . ASN A 0 102 . -33.070  -0.451  58.227   1.00 71.16 102 A 1 
ATOM 771  C CA  . ASN A 0 102 . -33.281  -1.619  59.092   1.00 71.16 102 A 1 
ATOM 772  C C   . ASN A 0 102 . -33.974  -1.191  60.398   1.00 71.16 102 A 1 
ATOM 773  C CB  . ASN A 0 102 . -31.923  -2.322  59.361   1.00 71.16 102 A 1 
ATOM 774  O O   . ASN A 0 102 . -33.657  -1.707  61.487   1.00 71.16 102 A 1 
ATOM 775  C CG  . ASN A 0 102 . -31.470  -3.287  58.284   1.00 71.16 102 A 1 
ATOM 776  N ND2 . ASN A 0 102 . -30.786  -2.813  57.275   1.00 71.16 102 A 1 
ATOM 777  O OD1 . ASN A 0 102 . -31.626  -4.495  58.414   1.00 71.16 102 A 1 
ATOM 778  N N   . ASP A 0 103 . -34.847  -0.186  60.331   1.00 70.41 103 A 1 
ATOM 779  C CA  . ASP A 0 103 . -35.623  0.253   61.475   1.00 70.41 103 A 1 
ATOM 780  C C   . ASP A 0 103 . -36.694  -0.766  61.898   1.00 70.41 103 A 1 
ATOM 781  C CB  . ASP A 0 103 . -36.061  1.728   61.375   1.00 70.41 103 A 1 
ATOM 782  O O   . ASP A 0 103 . -36.893  -1.834  61.312   1.00 70.41 103 A 1 
ATOM 783  C CG  . ASP A 0 103 . -36.787  2.200   60.112   1.00 70.41 103 A 1 
ATOM 784  O OD1 . ASP A 0 103 . -36.442  1.700   59.024   1.00 70.41 103 A 1 
ATOM 785  O OD2 . ASP A 0 103 . -37.572  3.160   60.295   1.00 70.41 103 A 1 
ATOM 786  N N   . LYS A 0 104 . -37.190  -0.545  63.122   1.00 63.78 104 A 1 
ATOM 787  C CA  . LYS A 0 104 . -38.069  -1.456  63.868   1.00 63.78 104 A 1 
ATOM 788  C C   . LYS A 0 104 . -38.934  -0.640  64.802   1.00 63.78 104 A 1 
ATOM 789  C CB  . LYS A 0 104 . -37.277  -2.521  64.664   1.00 63.78 104 A 1 
ATOM 790  O O   . LYS A 0 104 . -38.477  -0.214  65.869   1.00 63.78 104 A 1 
ATOM 791  C CG  . LYS A 0 104 . -36.504  -3.405  63.690   1.00 63.78 104 A 1 
ATOM 792  C CD  . LYS A 0 104 . -35.790  -4.642  64.209   1.00 63.78 104 A 1 
ATOM 793  C CE  . LYS A 0 104 . -35.172  -5.163  62.902   1.00 63.78 104 A 1 
ATOM 794  N NZ  . LYS A 0 104 . -34.236  -6.285  63.091   1.00 63.78 104 A 1 
ATOM 795  N N   . TRP A 0 105 . -40.189  -0.452  64.427   1.00 65.14 105 A 1 
ATOM 796  C CA  . TRP A 0 105 . -41.180  0.244   65.237   1.00 65.14 105 A 1 
ATOM 797  C C   . TRP A 0 105 . -42.156  -0.719  65.922   1.00 65.14 105 A 1 
ATOM 798  C CB  . TRP A 0 105 . -41.866  1.323   64.394   1.00 65.14 105 A 1 
ATOM 799  O O   . TRP A 0 105 . -42.343  -1.880  65.556   1.00 65.14 105 A 1 
ATOM 800  C CG  . TRP A 0 105 . -42.353  0.871   63.059   1.00 65.14 105 A 1 
ATOM 801  C CD1 . TRP A 0 105 . -41.610  0.877   61.932   1.00 65.14 105 A 1 
ATOM 802  C CD2 . TRP A 0 105 . -43.663  0.358   62.657   1.00 65.14 105 A 1 
ATOM 803  C CE2 . TRP A 0 105 . -43.628  0.065   61.259   1.00 65.14 105 A 1 
ATOM 804  C CE3 . TRP A 0 105 . -44.884  0.127   63.331   1.00 65.14 105 A 1 
ATOM 805  N NE1 . TRP A 0 105 . -42.349  0.390   60.884   1.00 65.14 105 A 1 
ATOM 806  C CH2 . TRP A 0 105 . -45.942  -0.634  61.259   1.00 65.14 105 A 1 
ATOM 807  C CZ2 . TRP A 0 105 . -44.739  -0.427  60.564   1.00 65.14 105 A 1 
ATOM 808  C CZ3 . TRP A 0 105 . -46.012  -0.361  62.639   1.00 65.14 105 A 1 
ATOM 809  N N   . GLY A 0 106 . -42.789  -0.222  66.981   1.00 55.01 106 A 1 
ATOM 810  C CA  . GLY A 0 106 . -43.833  -0.926  67.718   1.00 55.01 106 A 1 
ATOM 811  C C   . GLY A 0 106 . -44.912  0.061   68.143   1.00 55.01 106 A 1 
ATOM 812  O O   . GLY A 0 106 . -44.609  1.209   68.474   1.00 55.01 106 A 1 
ATOM 813  N N   . ALA A 0 107 . -46.172  -0.375  68.123   1.00 47.06 107 A 1 
ATOM 814  C CA  . ALA A 0 107 . -47.312  0.501   68.382   1.00 47.06 107 A 1 
ATOM 815  C C   . ALA A 0 107 . -47.232  1.155   69.779   1.00 47.06 107 A 1 
ATOM 816  C CB  . ALA A 0 107 . -48.603  -0.300  68.177   1.00 47.06 107 A 1 
ATOM 817  O O   . ALA A 0 107 . -47.148  0.478   70.807   1.00 47.06 107 A 1 
ATOM 818  N N   . GLN A 0 108 . -47.255  2.490   69.817   1.00 48.33 108 A 1 
ATOM 819  C CA  . GLN A 0 108 . -46.947  3.270   71.016   1.00 48.33 108 A 1 
ATOM 820  C C   . GLN A 0 108 . -48.161  3.407   71.955   1.00 48.33 108 A 1 
ATOM 821  C CB  . GLN A 0 108 . -46.375  4.627   70.573   1.00 48.33 108 A 1 
ATOM 822  O O   . GLN A 0 108 . -49.117  4.126   71.666   1.00 48.33 108 A 1 
ATOM 823  C CG  . GLN A 0 108 . -45.724  5.410   71.726   1.00 48.33 108 A 1 
ATOM 824  C CD  . GLN A 0 108 . -45.137  6.746   71.270   1.00 48.33 108 A 1 
ATOM 825  N NE2 . GLN A 0 108 . -44.339  7.397   72.087   1.00 48.33 108 A 1 
ATOM 826  O OE1 . GLN A 0 108 . -45.387  7.249   70.192   1.00 48.33 108 A 1 
ATOM 827  N N   . ALA A 0 109 . -48.104  2.755   73.119   1.00 38.70 109 A 1 
ATOM 828  C CA  . ALA A 0 109 . -49.108  2.878   74.180   1.00 38.70 109 A 1 
ATOM 829  C C   . ALA A 0 109 . -48.697  3.906   75.255   1.00 38.70 109 A 1 
ATOM 830  C CB  . ALA A 0 109 . -49.385  1.490   74.769   1.00 38.70 109 A 1 
ATOM 831  O O   . ALA A 0 109 . -47.518  4.068   75.572   1.00 38.70 109 A 1 
ATOM 832  N N   . TRP A 0 110 . -49.675  4.598   75.848   1.00 35.62 110 A 1 
ATOM 833  C CA  . TRP A 0 110 . -49.436  5.664   76.829   1.00 35.62 110 A 1 
ATOM 834  C C   . TRP A 0 110 . -49.060  5.102   78.214   1.00 35.62 110 A 1 
ATOM 835  C CB  . TRP A 0 110 . -50.674  6.576   76.922   1.00 35.62 110 A 1 
ATOM 836  O O   . TRP A 0 110 . -49.930  4.868   79.053   1.00 35.62 110 A 1 
ATOM 837  C CG  . TRP A 0 110 . -50.941  7.534   75.795   1.00 35.62 110 A 1 
ATOM 838  C CD1 . TRP A 0 110 . -50.690  7.338   74.477   1.00 35.62 110 A 1 
ATOM 839  C CD2 . TRP A 0 110 . -51.532  8.871   75.885   1.00 35.62 110 A 1 
ATOM 840  C CE2 . TRP A 0 110 . -51.612  9.425   74.571   1.00 35.62 110 A 1 
ATOM 841  C CE3 . TRP A 0 110 . -52.005  9.676   76.947   1.00 35.62 110 A 1 
ATOM 842  N NE1 . TRP A 0 110 . -51.084  8.448   73.756   1.00 35.62 110 A 1 
ATOM 843  C CH2 . TRP A 0 110 . -52.592  11.477  75.402   1.00 35.62 110 A 1 
ATOM 844  C CZ2 . TRP A 0 110 . -52.133  10.703  74.322   1.00 35.62 110 A 1 
ATOM 845  C CZ3 . TRP A 0 110 . -52.528  10.963  76.710   1.00 35.62 110 A 1 
ATOM 846  N N   . GLY A 0 111 . -47.764  4.925   78.489   1.00 37.47 111 A 1 
ATOM 847  C CA  . GLY A 0 111 . -47.290  4.576   79.833   1.00 37.47 111 A 1 
ATOM 848  C C   . GLY A 0 111 . -45.789  4.296   79.931   1.00 37.47 111 A 1 
ATOM 849  O O   . GLY A 0 111 . -45.356  3.192   79.627   1.00 37.47 111 A 1 
ATOM 850  N N   . LYS A 0 112 . -45.029  5.270   80.455   1.00 35.73 112 A 1 
ATOM 851  C CA  . LYS A 0 112 . -43.557  5.277   80.585   1.00 35.73 112 A 1 
ATOM 852  C C   . LYS A 0 112 . -42.794  5.152   79.264   1.00 35.73 112 A 1 
ATOM 853  C CB  . LYS A 0 112 . -43.046  4.257   81.611   1.00 35.73 112 A 1 
ATOM 854  O O   . LYS A 0 112 . -42.435  4.070   78.807   1.00 35.73 112 A 1 
ATOM 855  C CG  . LYS A 0 112 . -43.371  4.685   83.043   1.00 35.73 112 A 1 
ATOM 856  C CD  . LYS A 0 112 . -42.711  3.717   84.026   1.00 35.73 112 A 1 
ATOM 857  C CE  . LYS A 0 112 . -42.945  4.225   85.448   1.00 35.73 112 A 1 
ATOM 858  N NZ  . LYS A 0 112 . -42.330  3.315   86.441   1.00 35.73 112 A 1 
ATOM 859  N N   . ASP A 0 113 . -42.442  6.323   78.764   1.00 32.48 113 A 1 
ATOM 860  C CA  . ASP A 0 113 . -41.216  6.590   78.030   1.00 32.48 113 A 1 
ATOM 861  C C   . ASP A 0 113 . -40.003  5.812   78.587   1.00 32.48 113 A 1 
ATOM 862  C CB  . ASP A 0 113 . -40.970  8.119   78.025   1.00 32.48 113 A 1 
ATOM 863  O O   . ASP A 0 113 . -39.565  5.960   79.731   1.00 32.48 113 A 1 
ATOM 864  C CG  . ASP A 0 113 . -41.071  8.857   79.384   1.00 32.48 113 A 1 
ATOM 865  O OD1 . ASP A 0 113 . -41.890  8.445   80.251   1.00 32.48 113 A 1 
ATOM 866  O OD2 . ASP A 0 113 . -40.401  9.898   79.533   1.00 32.48 113 A 1 
ATOM 867  N N   . ARG A 0 114 . -39.449  4.953   77.730   1.00 35.06 114 A 1 
ATOM 868  C CA  . ARG A 0 114 . -38.062  4.495   77.783   1.00 35.06 114 A 1 
ATOM 869  C C   . ARG A 0 114 . -37.523  4.591   76.370   1.00 35.06 114 A 1 
ATOM 870  C CB  . ARG A 0 114 . -37.943  3.052   78.298   1.00 35.06 114 A 1 
ATOM 871  O O   . ARG A 0 114 . -37.869  3.758   75.537   1.00 35.06 114 A 1 
ATOM 872  C CG  . ARG A 0 114 . -37.819  2.981   79.826   1.00 35.06 114 A 1 
ATOM 873  C CD  . ARG A 0 114 . -37.485  1.555   80.290   1.00 35.06 114 A 1 
ATOM 874  N NE  . ARG A 0 114 . -36.172  1.101   79.778   1.00 35.06 114 A 1 
ATOM 875  N NH1 . ARG A 0 114 . -36.292  -1.090  80.444   1.00 35.06 114 A 1 
ATOM 876  N NH2 . ARG A 0 114 . -34.553  -0.396  79.226   1.00 35.06 114 A 1 
ATOM 877  C CZ  . ARG A 0 114 . -35.678  -0.121  79.823   1.00 35.06 114 A 1 
ATOM 878  N N   . ASP A 0 115 . -36.668  5.575   76.140   1.00 39.86 115 A 1 
ATOM 879  C CA  . ASP A 0 115 . -36.083  5.849   74.831   1.00 39.86 115 A 1 
ATOM 880  C C   . ASP A 0 115 . -35.149  4.699   74.422   1.00 39.86 115 A 1 
ATOM 881  C CB  . ASP A 0 115 . -35.373  7.214   74.853   1.00 39.86 115 A 1 
ATOM 882  O O   . ASP A 0 115 . -33.974  4.641   74.793   1.00 39.86 115 A 1 
ATOM 883  C CG  . ASP A 0 115 . -36.241  8.310   75.479   1.00 39.86 115 A 1 
ATOM 884  O OD1 . ASP A 0 115 . -37.451  8.338   75.168   1.00 39.86 115 A 1 
ATOM 885  O OD2 . ASP A 0 115 . -35.695  9.029   76.343   1.00 39.86 115 A 1 
ATOM 886  N N   . VAL A 0 116 . -35.697  3.727   73.692   1.00 37.16 116 A 1 
ATOM 887  C CA  . VAL A 0 116 . -34.928  2.683   73.013   1.00 37.16 116 A 1 
ATOM 888  C C   . VAL A 0 116 . -34.709  3.173   71.589   1.00 37.16 116 A 1 
ATOM 889  C CB  . VAL A 0 116 . -35.607  1.306   73.093   1.00 37.16 116 A 1 
ATOM 890  O O   . VAL A 0 116 . -35.644  3.293   70.807   1.00 37.16 116 A 1 
ATOM 891  C CG1 . VAL A 0 116 . -34.772  0.244   72.365   1.00 37.16 116 A 1 
ATOM 892  C CG2 . VAL A 0 116 . -35.741  0.854   74.557   1.00 37.16 116 A 1 
ATOM 893  N N   . TYR A 0 117 . -33.462  3.535   71.316   1.00 32.83 117 A 1 
ATOM 894  C CA  . TYR A 0 117 . -33.041  4.335   70.171   1.00 32.83 117 A 1 
ATOM 895  C C   . TYR A 0 117 . -33.245  3.595   68.834   1.00 32.83 117 A 1 
ATOM 896  C CB  . TYR A 0 117 . -31.571  4.703   70.447   1.00 32.83 117 A 1 
ATOM 897  O O   . TYR A 0 117 . -32.453  2.718   68.488   1.00 32.83 117 A 1 
ATOM 898  C CG  . TYR A 0 117 . -31.024  5.929   69.749   1.00 32.83 117 A 1 
ATOM 899  C CD1 . TYR A 0 117 . -30.220  5.793   68.602   1.00 32.83 117 A 1 
ATOM 900  C CD2 . TYR A 0 117 . -31.239  7.203   70.314   1.00 32.83 117 A 1 
ATOM 901  C CE1 . TYR A 0 117 . -29.600  6.926   68.040   1.00 32.83 117 A 1 
ATOM 902  C CE2 . TYR A 0 117 . -30.636  8.340   69.744   1.00 32.83 117 A 1 
ATOM 903  O OH  . TYR A 0 117 . -29.186  9.286   68.080   1.00 32.83 117 A 1 
ATOM 904  C CZ  . TYR A 0 117 . -29.803  8.199   68.612   1.00 32.83 117 A 1 
ATOM 905  N N   . GLY A 0 118 . -34.297  3.960   68.091   1.00 36.23 118 A 1 
ATOM 906  C CA  . GLY A 0 118 . -34.414  3.681   66.655   1.00 36.23 118 A 1 
ATOM 907  C C   . GLY A 0 118 . -33.397  4.512   65.863   1.00 36.23 118 A 1 
ATOM 908  O O   . GLY A 0 118 . -32.998  5.591   66.303   1.00 36.23 118 A 1 
ATOM 909  N N   . ALA A 0 119 . -32.920  3.999   64.729   1.00 34.27 119 A 1 
ATOM 910  C CA  . ALA A 0 119 . -31.674  4.447   64.104   1.00 34.27 119 A 1 
ATOM 911  C C   . ALA A 0 119 . -31.811  5.671   63.169   1.00 34.27 119 A 1 
ATOM 912  C CB  . ALA A 0 119 . -31.011  3.231   63.440   1.00 34.27 119 A 1 
ATOM 913  O O   . ALA A 0 119 . -31.296  5.661   62.056   1.00 34.27 119 A 1 
ATOM 914  N N   . SER A 0 120 . -32.446  6.760   63.619   1.00 35.00 120 A 1 
ATOM 915  C CA  . SER A 0 120 . -32.627  7.960   62.788   1.00 35.00 120 A 1 
ATOM 916  C C   . SER A 0 120 . -31.294  8.637   62.413   1.00 35.00 120 A 1 
ATOM 917  C CB  . SER A 0 120 . -33.574  8.960   63.465   1.00 35.00 120 A 1 
ATOM 918  O O   . SER A 0 120 . -30.672  9.310   63.241   1.00 35.00 120 A 1 
ATOM 919  O OG  . SER A 0 120 . -33.004  9.456   64.663   1.00 35.00 120 A 1 
ATOM 920  N N   . SER A 0 121 . -30.886  8.464   61.154   1.00 32.92 121 A 1 
ATOM 921  C CA  . SER A 0 121 . -29.968  9.286   60.348   1.00 32.92 121 A 1 
ATOM 922  C C   . SER A 0 121 . -29.222  10.445  61.051   1.00 32.92 121 A 1 
ATOM 923  C CB  . SER A 0 121 . -30.789  9.860   59.175   1.00 32.92 121 A 1 
ATOM 924  O O   . SER A 0 121 . -29.794  11.520  61.221   1.00 32.92 121 A 1 
ATOM 925  O OG  . SER A 0 121 . -31.815  10.713  59.656   1.00 32.92 121 A 1 
ATOM 926  N N   . TYR A 0 122 . -27.920  10.283  61.350   1.00 27.44 122 A 1 
ATOM 927  C CA  . TYR A 0 122 . -26.867  11.302  61.108   1.00 27.44 122 A 1 
ATOM 928  C C   . TYR A 0 122 . -25.449  10.776  61.452   1.00 27.44 122 A 1 
ATOM 929  C CB  . TYR A 0 122 . -27.097  12.645  61.859   1.00 27.44 122 A 1 
ATOM 930  O O   . TYR A 0 122 . -25.170  10.368  62.579   1.00 27.44 122 A 1 
ATOM 931  C CG  . TYR A 0 122 . -27.143  13.879  60.956   1.00 27.44 122 A 1 
ATOM 932  C CD1 . TYR A 0 122 . -26.011  14.711  60.823   1.00 27.44 122 A 1 
ATOM 933  C CD2 . TYR A 0 122 . -28.321  14.213  60.254   1.00 27.44 122 A 1 
ATOM 934  C CE1 . TYR A 0 122 . -26.056  15.855  59.997   1.00 27.44 122 A 1 
ATOM 935  C CE2 . TYR A 0 122 . -28.372  15.351  59.428   1.00 27.44 122 A 1 
ATOM 936  O OH  . TYR A 0 122 . -27.299  17.278  58.501   1.00 27.44 122 A 1 
ATOM 937  C CZ  . TYR A 0 122 . -27.241  16.177  59.296   1.00 27.44 122 A 1 
ATOM 938  N N   . GLY A 0 123 . -24.497  10.898  60.518   1.00 32.65 123 A 1 
ATOM 939  C CA  . GLY A 0 123 . -23.083  11.141  60.855   1.00 32.65 123 A 1 
ATOM 940  C C   . GLY A 0 123 . -22.189  9.993   61.366   1.00 32.65 123 A 1 
ATOM 941  O O   . GLY A 0 123 . -21.179  10.295  62.004   1.00 32.65 123 A 1 
ATOM 942  N N   . LYS A 0 124 . -22.473  8.708   61.094   1.00 31.22 124 A 1 
ATOM 943  C CA  . LYS A 0 124 . -21.546  7.596   61.421   1.00 31.22 124 A 1 
ATOM 944  C C   . LYS A 0 124 . -21.283  6.613   60.271   1.00 31.22 124 A 1 
ATOM 945  C CB  . LYS A 0 124 . -21.987  6.866   62.705   1.00 31.22 124 A 1 
ATOM 946  O O   . LYS A 0 124 . -21.920  5.578   60.173   1.00 31.22 124 A 1 
ATOM 947  C CG  . LYS A 0 124 . -21.294  7.441   63.947   1.00 31.22 124 A 1 
ATOM 948  C CD  . LYS A 0 124 . -21.585  6.549   65.155   1.00 31.22 124 A 1 
ATOM 949  C CE  . LYS A 0 124 . -20.797  7.030   66.374   1.00 31.22 124 A 1 
ATOM 950  N NZ  . LYS A 0 124 . -21.094  6.172   67.545   1.00 31.22 124 A 1 
ATOM 951  N N   . ALA A 0 125 . -20.248  6.934   59.493   1.00 30.17 125 A 1 
ATOM 952  C CA  . ALA A 0 125 . -19.321  6.011   58.824   1.00 30.17 125 A 1 
ATOM 953  C C   . ALA A 0 125 . -19.876  4.663   58.300   1.00 30.17 125 A 1 
ATOM 954  C CB  . ALA A 0 125 . -18.138  5.794   59.785   1.00 30.17 125 A 1 
ATOM 955  O O   . ALA A 0 125 . -19.776  3.642   58.982   1.00 30.17 125 A 1 
ATOM 956  N N   . ALA A 0 126 . -20.250  4.627   57.017   1.00 33.86 126 A 1 
ATOM 957  C CA  . ALA A 0 126 . -20.425  3.405   56.216   1.00 33.86 126 A 1 
ATOM 958  C C   . ALA A 0 126 . -19.084  2.685   55.899   1.00 33.86 126 A 1 
ATOM 959  C CB  . ALA A 0 126 . -21.216  3.778   54.954   1.00 33.86 126 A 1 
ATOM 960  O O   . ALA A 0 126 . -18.872  2.156   54.815   1.00 33.86 126 A 1 
ATOM 961  N N   . SER A 0 127 . -18.122  2.713   56.828   1.00 35.26 127 A 1 
ATOM 962  C CA  . SER A 0 127 . -16.733  2.274   56.621   1.00 35.26 127 A 1 
ATOM 963  C C   . SER A 0 127 . -16.198  1.412   57.771   1.00 35.26 127 A 1 
ATOM 964  C CB  . SER A 0 127 . -15.836  3.469   56.274   1.00 35.26 127 A 1 
ATOM 965  O O   . SER A 0 127 . -15.019  1.468   58.129   1.00 35.26 127 A 1 
ATOM 966  O OG  . SER A 0 127 . -15.852  4.472   57.276   1.00 35.26 127 A 1 
ATOM 967  N N   . ALA A 0 128 . -17.062  0.570   58.347   1.00 30.80 128 A 1 
ATOM 968  C CA  . ALA A 0 128 . -16.675  -0.427  59.340   1.00 30.80 128 A 1 
ATOM 969  C C   . ALA A 0 128 . -17.426  -1.759  59.157   1.00 30.80 128 A 1 
ATOM 970  C CB  . ALA A 0 128 . -16.889  0.159   60.742   1.00 30.80 128 A 1 
ATOM 971  O O   . ALA A 0 128 . -18.647  -1.794  59.104   1.00 30.80 128 A 1 
ATOM 972  N N   . ALA A 0 129 . -16.667  -2.861  59.181   1.00 31.61 129 A 1 
ATOM 973  C CA  . ALA A 0 129 . -17.146  -4.233  59.384   1.00 31.61 129 A 1 
ATOM 974  C C   . ALA A 0 129 . -17.959  -4.934  58.266   1.00 31.61 129 A 1 
ATOM 975  C CB  . ALA A 0 129 . -17.768  -4.357  60.785   1.00 31.61 129 A 1 
ATOM 976  O O   . ALA A 0 129 . -18.905  -5.656  58.564   1.00 31.61 129 A 1 
ATOM 977  N N   . ASN A 0 130 . -17.453  -4.941  57.025   1.00 33.50 130 A 1 
ATOM 978  C CA  . ASN A 0 130 . -17.545  -6.163  56.201   1.00 33.50 130 A 1 
ATOM 979  C C   . ASN A 0 130 . -16.200  -6.564  55.562   1.00 33.50 130 A 1 
ATOM 980  C CB  . ASN A 0 130 . -18.756  -6.139  55.250   1.00 33.50 130 A 1 
ATOM 981  O O   . ASN A 0 130 . -16.050  -6.745  54.357   1.00 33.50 130 A 1 
ATOM 982  C CG  . ASN A 0 130 . -19.275  -7.547  54.976   1.00 33.50 130 A 1 
ATOM 983  N ND2 . ASN A 0 130 . -20.406  -7.661  54.323   1.00 33.50 130 A 1 
ATOM 984  O OD1 . ASN A 0 130 . -18.695  -8.553  55.369   1.00 33.50 130 A 1 
ATOM 985  N N   . ALA A 0 131 . -15.171  -6.689  56.408   1.00 30.40 131 A 1 
ATOM 986  C CA  . ALA A 0 131 . -13.830  -7.120  56.014   1.00 30.40 131 A 1 
ATOM 987  C C   . ALA A 0 131 . -13.778  -8.643  55.755   1.00 30.40 131 A 1 
ATOM 988  C CB  . ALA A 0 131 . -12.836  -6.639  57.083   1.00 30.40 131 A 1 
ATOM 989  O O   . ALA A 0 131 . -13.168  -9.393  56.521   1.00 30.40 131 A 1 
ATOM 990  N N   . GLY A 0 132 . -14.445  -9.115  54.694   1.00 33.07 132 A 1 
ATOM 991  C CA  . GLY A 0 132 . -14.631  -10.547 54.463   1.00 33.07 132 A 1 
ATOM 992  C C   . GLY A 0 132 . -14.990  -10.971 53.037   1.00 33.07 132 A 1 
ATOM 993  O O   . GLY A 0 132 . -16.153  -11.187 52.732   1.00 33.07 132 A 1 
ATOM 994  N N   . ARG A 0 133 . -13.961  -11.318 52.248   1.00 31.26 133 A 1 
ATOM 995  C CA  . ARG A 0 133 . -14.027  -12.320 51.160   1.00 31.26 133 A 1 
ATOM 996  C C   . ARG A 0 133 . -14.901  -11.982 49.931   1.00 31.26 133 A 1 
ATOM 997  C CB  . ARG A 0 133 . -14.430  -13.671 51.796   1.00 31.26 133 A 1 
ATOM 998  O O   . ARG A 0 133 . -15.864  -12.685 49.654   1.00 31.26 133 A 1 
ATOM 999  C CG  . ARG A 0 133 . -14.246  -14.914 50.902   1.00 31.26 133 A 1 
ATOM 1000 C CD  . ARG A 0 133 . -15.248  -16.015 51.282   1.00 31.26 133 A 1 
ATOM 1001 N NE  . ARG A 0 133 . -15.122  -16.409 52.702   1.00 31.26 133 A 1 
ATOM 1002 N NH1 . ARG A 0 133 . -16.586  -18.174 52.661   1.00 31.26 133 A 1 
ATOM 1003 N NH2 . ARG A 0 133 . -15.595  -17.603 54.579   1.00 31.26 133 A 1 
ATOM 1004 C CZ  . ARG A 0 133 . -15.765  -17.392 53.304   1.00 31.26 133 A 1 
ATOM 1005 N N   . TYR A 0 134 . -14.399  -11.100 49.071   1.00 33.25 134 A 1 
ATOM 1006 C CA  . TYR A 0 134 . -14.073  -11.456 47.677   1.00 33.25 134 A 1 
ATOM 1007 C C   . TYR A 0 134 . -12.999  -10.489 47.157   1.00 33.25 134 A 1 
ATOM 1008 C CB  . TYR A 0 134 . -15.311  -11.498 46.756   1.00 33.25 134 A 1 
ATOM 1009 O O   . TYR A 0 134 . -12.924  -9.356  47.623   1.00 33.25 134 A 1 
ATOM 1010 C CG  . TYR A 0 134 . -15.518  -12.864 46.113   1.00 33.25 134 A 1 
ATOM 1011 C CD1 . TYR A 0 134 . -14.881  -13.187 44.897   1.00 33.25 134 A 1 
ATOM 1012 C CD2 . TYR A 0 134 . -16.339  -13.822 46.741   1.00 33.25 134 A 1 
ATOM 1013 C CE1 . TYR A 0 134 . -15.053  -14.465 44.325   1.00 33.25 134 A 1 
ATOM 1014 C CE2 . TYR A 0 134 . -16.517  -15.098 46.174   1.00 33.25 134 A 1 
ATOM 1015 O OH  . TYR A 0 134 . -16.049  -16.647 44.402   1.00 33.25 134 A 1 
ATOM 1016 C CZ  . TYR A 0 134 . -15.872  -15.422 44.961   1.00 33.25 134 A 1 
ATOM 1017 N N   . GLY A 0 135 . -12.114  -10.927 46.259   1.00 33.39 135 A 1 
ATOM 1018 C CA  . GLY A 0 135 . -11.023  -10.066 45.797   1.00 33.39 135 A 1 
ATOM 1019 C C   . GLY A 0 135 . -10.355  -10.554 44.520   1.00 33.39 135 A 1 
ATOM 1020 O O   . GLY A 0 135 . -9.834   -11.668 44.476   1.00 33.39 135 A 1 
ATOM 1021 N N   . TYR A 0 136 . -10.339  -9.690  43.506   1.00 30.58 136 A 1 
ATOM 1022 C CA  . TYR A 0 136 . -9.523   -9.851  42.306   1.00 30.58 136 A 1 
ATOM 1023 C C   . TYR A 0 136 . -9.078   -8.477  41.778   1.00 30.58 136 A 1 
ATOM 1024 C CB  . TYR A 0 136 . -10.260  -10.699 41.259   1.00 30.58 136 A 1 
ATOM 1025 O O   . TYR A 0 136 . -9.684   -7.894  40.888   1.00 30.58 136 A 1 
ATOM 1026 C CG  . TYR A 0 136 . -9.294   -11.339 40.282   1.00 30.58 136 A 1 
ATOM 1027 C CD1 . TYR A 0 136 . -8.955   -10.687 39.082   1.00 30.58 136 A 1 
ATOM 1028 C CD2 . TYR A 0 136 . -8.695   -12.571 40.612   1.00 30.58 136 A 1 
ATOM 1029 C CE1 . TYR A 0 136 . -8.024   -11.274 38.203   1.00 30.58 136 A 1 
ATOM 1030 C CE2 . TYR A 0 136 . -7.767   -13.163 39.734   1.00 30.58 136 A 1 
ATOM 1031 O OH  . TYR A 0 136 . -6.536   -13.081 37.676   1.00 30.58 136 A 1 
ATOM 1032 C CZ  . TYR A 0 136 . -7.432   -12.514 38.525   1.00 30.58 136 A 1 
ATOM 1033 N N   . GLY A 0 137 . -8.012   -7.949  42.377   1.00 33.36 137 A 1 
ATOM 1034 C CA  . GLY A 0 137 . -7.337   -6.709  41.996   1.00 33.36 137 A 1 
ATOM 1035 C C   . GLY A 0 137 . -5.884   -6.819  42.449   1.00 33.36 137 A 1 
ATOM 1036 O O   . GLY A 0 137 . -5.625   -7.192  43.593   1.00 33.36 137 A 1 
ATOM 1037 N N   . GLY A 0 138 . -4.937   -6.649  41.528   1.00 31.52 138 A 1 
ATOM 1038 C CA  . GLY A 0 138 . -3.556   -7.096  41.732   1.00 31.52 138 A 1 
ATOM 1039 C C   . GLY A 0 138 . -2.628   -6.056  42.360   1.00 31.52 138 A 1 
ATOM 1040 O O   . GLY A 0 138 . -2.747   -4.864  42.094   1.00 31.52 138 A 1 
ATOM 1041 N N   . THR A 0 139 . -1.606   -6.538  43.074   1.00 33.64 139 A 1 
ATOM 1042 C CA  . THR A 0 139 . -0.422   -5.743  43.439   1.00 33.64 139 A 1 
ATOM 1043 C C   . THR A 0 139 . 0.839    -6.521  43.078   1.00 33.64 139 A 1 
ATOM 1044 C CB  . THR A 0 139 . -0.393   -5.361  44.929   1.00 33.64 139 A 1 
ATOM 1045 O O   . THR A 0 139 . 1.005    -7.673  43.479   1.00 33.64 139 A 1 
ATOM 1046 C CG2 . THR A 0 139 . 0.608    -4.236  45.199   1.00 33.64 139 A 1 
ATOM 1047 O OG1 . THR A 0 139 . -1.645   -4.887  45.350   1.00 33.64 139 A 1 
ATOM 1048 N N   . ALA A 0 140 . 1.751    -5.905  42.327   1.00 34.93 140 A 1 
ATOM 1049 C CA  . ALA A 0 140 . 3.043    -6.503  42.003   1.00 34.93 140 A 1 
ATOM 1050 C C   . ALA A 0 140 . 4.022    -6.379  43.187   1.00 34.93 140 A 1 
ATOM 1051 C CB  . ALA A 0 140 . 3.591    -5.827  40.739   1.00 34.93 140 A 1 
ATOM 1052 O O   . ALA A 0 140 . 4.169    -5.296  43.750   1.00 34.93 140 A 1 
ATOM 1053 N N   . GLY A 0 141 . 4.752    -7.449  43.532   1.00 34.91 141 A 1 
ATOM 1054 C CA  . GLY A 0 141 . 5.823    -7.337  44.531   1.00 34.91 141 A 1 
ATOM 1055 C C   . GLY A 0 141 . 6.406    -8.637  45.093   1.00 34.91 141 A 1 
ATOM 1056 O O   . GLY A 0 141 . 5.908    -9.149  46.082   1.00 34.91 141 A 1 
ATOM 1057 N N   . ARG A 0 142 . 7.563    -9.049  44.547   1.00 33.10 142 A 1 
ATOM 1058 C CA  . ARG A 0 142 . 8.625    -9.864  45.189   1.00 33.10 142 A 1 
ATOM 1059 C C   . ARG A 0 142 . 8.280    -11.295 45.675   1.00 33.10 142 A 1 
ATOM 1060 C CB  . ARG A 0 142 . 9.251    -9.006  46.308   1.00 33.10 142 A 1 
ATOM 1061 O O   . ARG A 0 142 . 7.578    -11.509 46.652   1.00 33.10 142 A 1 
ATOM 1062 C CG  . ARG A 0 142 . 10.506   -9.634  46.933   1.00 33.10 142 A 1 
ATOM 1063 C CD  . ARG A 0 142 . 11.203   -8.678  47.913   1.00 33.10 142 A 1 
ATOM 1064 N NE  . ARG A 0 142 . 11.820   -7.522  47.222   1.00 33.10 142 A 1 
ATOM 1065 N NH1 . ARG A 0 142 . 13.438   -7.037  48.780   1.00 33.10 142 A 1 
ATOM 1066 N NH2 . ARG A 0 142 . 13.305   -5.821  46.916   1.00 33.10 142 A 1 
ATOM 1067 C CZ  . ARG A 0 142 . 12.847   -6.803  47.641   1.00 33.10 142 A 1 
ATOM 1068 N N   . TYR A 0 143 . 8.953    -12.276 45.067   1.00 32.16 143 A 1 
ATOM 1069 C CA  . TYR A 0 143 . 9.028    -13.677 45.518   1.00 32.16 143 A 1 
ATOM 1070 C C   . TYR A 0 143 . 9.582    -13.829 46.954   1.00 32.16 143 A 1 
ATOM 1071 C CB  . TYR A 0 143 . 9.973    -14.453 44.575   1.00 32.16 143 A 1 
ATOM 1072 O O   . TYR A 0 143 . 10.558   -13.170 47.314   1.00 32.16 143 A 1 
ATOM 1073 C CG  . TYR A 0 143 . 9.374    -15.041 43.308   1.00 32.16 143 A 1 
ATOM 1074 C CD1 . TYR A 0 143 . 9.464    -16.432 43.088   1.00 32.16 143 A 1 
ATOM 1075 C CD2 . TYR A 0 143 . 8.790    -14.217 42.323   1.00 32.16 143 A 1 
ATOM 1076 C CE1 . TYR A 0 143 . 8.973    -17.001 41.898   1.00 32.16 143 A 1 
ATOM 1077 C CE2 . TYR A 0 143 . 8.297    -14.785 41.131   1.00 32.16 143 A 1 
ATOM 1078 O OH  . TYR A 0 143 . 7.917    -16.710 39.760   1.00 32.16 143 A 1 
ATOM 1079 C CZ  . TYR A 0 143 . 8.388    -16.175 40.915   1.00 32.16 143 A 1 
ATOM 1080 N N   . GLY A 0 144 . 9.050    -14.796 47.714   1.00 39.38 144 A 1 
ATOM 1081 C CA  . GLY A 0 144 . 9.612    -15.277 48.986   1.00 39.38 144 A 1 
ATOM 1082 C C   . GLY A 0 144 . 8.869    -16.513 49.516   1.00 39.38 144 A 1 
ATOM 1083 O O   . GLY A 0 144 . 7.677    -16.440 49.790   1.00 39.38 144 A 1 
ATOM 1084 N N   . TYR A 0 145 . 9.549    -17.659 49.629   1.00 34.03 145 A 1 
ATOM 1085 C CA  . TYR A 0 145 . 8.947    -18.960 49.977   1.00 34.03 145 A 1 
ATOM 1086 C C   . TYR A 0 145 . 9.107    -19.320 51.469   1.00 34.03 145 A 1 
ATOM 1087 C CB  . TYR A 0 145 . 9.590    -20.070 49.110   1.00 34.03 145 A 1 
ATOM 1088 O O   . TYR A 0 145 . 10.211   -19.240 51.998   1.00 34.03 145 A 1 
ATOM 1089 C CG  . TYR A 0 145 . 8.692    -20.747 48.086   1.00 34.03 145 A 1 
ATOM 1090 C CD1 . TYR A 0 145 . 8.292    -22.088 48.269   1.00 34.03 145 A 1 
ATOM 1091 C CD2 . TYR A 0 145 . 8.336    -20.068 46.905   1.00 34.03 145 A 1 
ATOM 1092 C CE1 . TYR A 0 145 . 7.553    -22.753 47.269   1.00 34.03 145 A 1 
ATOM 1093 C CE2 . TYR A 0 145 . 7.599    -20.729 45.903   1.00 34.03 145 A 1 
ATOM 1094 O OH  . TYR A 0 145 . 6.526    -22.710 45.094   1.00 34.03 145 A 1 
ATOM 1095 C CZ  . TYR A 0 145 . 7.213    -22.074 46.078   1.00 34.03 145 A 1 
ATOM 1096 N N   . GLY A 0 146 . 8.050    -19.883 52.074   1.00 35.24 146 A 1 
ATOM 1097 C CA  . GLY A 0 146 . 8.134    -20.800 53.227   1.00 35.24 146 A 1 
ATOM 1098 C C   . GLY A 0 146 . 8.013    -20.200 54.641   1.00 35.24 146 A 1 
ATOM 1099 O O   . GLY A 0 146 . 8.604    -19.173 54.950   1.00 35.24 146 A 1 
ATOM 1100 N N   . GLY A 0 147 . 7.277    -20.892 55.529   1.00 35.05 147 A 1 
ATOM 1101 C CA  . GLY A 0 147 . 7.159    -20.535 56.957   1.00 35.05 147 A 1 
ATOM 1102 C C   . GLY A 0 147 . 5.928    -21.121 57.670   1.00 35.05 147 A 1 
ATOM 1103 O O   . GLY A 0 147 . 4.951    -20.417 57.895   1.00 35.05 147 A 1 
ATOM 1104 N N   . THR A 0 148 . 5.941    -22.412 58.023   1.00 34.47 148 A 1 
ATOM 1105 C CA  . THR A 0 148 . 4.787    -23.121 58.629   1.00 34.47 148 A 1 
ATOM 1106 C C   . THR A 0 148 . 4.840    -23.261 60.159   1.00 34.47 148 A 1 
ATOM 1107 C CB  . THR A 0 148 . 4.681    -24.553 58.080   1.00 34.47 148 A 1 
ATOM 1108 O O   . THR A 0 148 . 5.835    -23.753 60.685   1.00 34.47 148 A 1 
ATOM 1109 C CG2 . THR A 0 148 . 4.235    -24.616 56.623   1.00 34.47 148 A 1 
ATOM 1110 O OG1 . THR A 0 148 . 5.934    -25.194 58.178   1.00 34.47 148 A 1 
ATOM 1111 N N   . GLY A 0 149 . 3.711    -23.029 60.844   1.00 38.90 149 A 1 
ATOM 1112 C CA  . GLY A 0 149 . 3.397    -23.538 62.199   1.00 38.90 149 A 1 
ATOM 1113 C C   . GLY A 0 149 . 2.214    -22.767 62.816   1.00 38.90 149 A 1 
ATOM 1114 O O   . GLY A 0 149 . 2.239    -21.546 62.774   1.00 38.90 149 A 1 
ATOM 1115 N N   . LYS A 0 150 . 1.060    -23.330 63.218   1.00 36.47 150 A 1 
ATOM 1116 C CA  . LYS A 0 150 . 0.651    -24.503 64.044   1.00 36.47 150 A 1 
ATOM 1117 C C   . LYS A 0 150 . 0.588    -24.244 65.564   1.00 36.47 150 A 1 
ATOM 1118 C CB  . LYS A 0 150 . 1.362    -25.850 63.780   1.00 36.47 150 A 1 
ATOM 1119 O O   . LYS A 0 150 . 1.617    -24.110 66.209   1.00 36.47 150 A 1 
ATOM 1120 C CG  . LYS A 0 150 . 0.764    -26.685 62.635   1.00 36.47 150 A 1 
ATOM 1121 C CD  . LYS A 0 150 . 1.202    -28.157 62.759   1.00 36.47 150 A 1 
ATOM 1122 C CE  . LYS A 0 150 . 0.443    -29.049 61.767   1.00 36.47 150 A 1 
ATOM 1123 N NZ  . LYS A 0 150 . 0.768    -30.487 61.960   1.00 36.47 150 A 1 
ATOM 1124 N N   . GLY A 0 151 . -0.625   -24.394 66.117   1.00 37.71 151 A 1 
ATOM 1125 C CA  . GLY A 0 151 . -0.928   -24.554 67.553   1.00 37.71 151 A 1 
ATOM 1126 C C   . GLY A 0 151 . -1.290   -23.253 68.297   1.00 37.71 151 A 1 
ATOM 1127 O O   . GLY A 0 151 . -0.794   -22.195 67.942   1.00 37.71 151 A 1 
ATOM 1128 N N   . GLY A 0 152 . -2.154   -23.256 69.324   1.00 34.36 152 A 1 
ATOM 1129 C CA  . GLY A 0 152 . -3.065   -24.331 69.757   1.00 34.36 152 A 1 
ATOM 1130 C C   . GLY A 0 152 . -3.467   -24.299 71.245   1.00 34.36 152 A 1 
ATOM 1131 O O   . GLY A 0 152 . -2.649   -24.659 72.072   1.00 34.36 152 A 1 
ATOM 1132 N N   . GLN A 0 153 . -4.745   -23.985 71.523   1.00 33.02 153 A 1 
ATOM 1133 C CA  . GLN A 0 153 . -5.556   -24.301 72.730   1.00 33.02 153 A 1 
ATOM 1134 C C   . GLN A 0 153 . -5.070   -23.929 74.161   1.00 33.02 153 A 1 
ATOM 1135 C CB  . GLN A 0 153 . -5.973   -25.786 72.698   1.00 33.02 153 A 1 
ATOM 1136 O O   . GLN A 0 153 . -3.957   -24.218 74.577   1.00 33.02 153 A 1 
ATOM 1137 C CG  . GLN A 0 153 . -6.948   -26.121 71.555   1.00 33.02 153 A 1 
ATOM 1138 C CD  . GLN A 0 153 . -7.339   -27.598 71.546   1.00 33.02 153 A 1 
ATOM 1139 N NE2 . GLN A 0 153 . -8.604   -27.927 71.398   1.00 33.02 153 A 1 
ATOM 1140 O OE1 . GLN A 0 153 . -6.518   -28.489 71.651   1.00 33.02 153 A 1 
ATOM 1141 N N   . GLY A 0 154 . -6.022   -23.442 74.978   1.00 36.63 154 A 1 
ATOM 1142 C CA  . GLY A 0 154 . -5.907   -23.268 76.440   1.00 36.63 154 A 1 
ATOM 1143 C C   . GLY A 0 154 . -5.385   -21.891 76.895   1.00 36.63 154 A 1 
ATOM 1144 O O   . GLY A 0 154 . -4.667   -21.228 76.161   1.00 36.63 154 A 1 
ATOM 1145 N N   . GLY A 0 155 . -5.724   -21.384 78.086   1.00 35.14 155 A 1 
ATOM 1146 C CA  . GLY A 0 155 . -6.701   -21.869 79.073   1.00 35.14 155 A 1 
ATOM 1147 C C   . GLY A 0 155 . -6.558   -21.165 80.439   1.00 35.14 155 A 1 
ATOM 1148 O O   . GLY A 0 155 . -5.440   -20.968 80.885   1.00 35.14 155 A 1 
ATOM 1149 N N   . TYR A 0 156 . -7.692   -20.810 81.069   1.00 32.86 156 A 1 
ATOM 1150 C CA  . TYR A 0 156 . -7.940   -20.613 82.523   1.00 32.86 156 A 1 
ATOM 1151 C C   . TYR A 0 156 . -6.888   -19.948 83.462   1.00 32.86 156 A 1 
ATOM 1152 C CB  . TYR A 0 156 . -8.406   -21.960 83.125   1.00 32.86 156 A 1 
ATOM 1153 O O   . TYR A 0 156 . -5.768   -20.415 83.614   1.00 32.86 156 A 1 
ATOM 1154 C CG  . TYR A 0 156 . -7.687   -23.195 82.594   1.00 32.86 156 A 1 
ATOM 1155 C CD1 . TYR A 0 156 . -8.333   -24.034 81.661   1.00 32.86 156 A 1 
ATOM 1156 C CD2 . TYR A 0 156 . -6.347   -23.453 82.949   1.00 32.86 156 A 1 
ATOM 1157 C CE1 . TYR A 0 156 . -7.629   -25.096 81.060   1.00 32.86 156 A 1 
ATOM 1158 C CE2 . TYR A 0 156 . -5.638   -24.505 82.341   1.00 32.86 156 A 1 
ATOM 1159 O OH  . TYR A 0 156 . -5.591   -26.314 80.763   1.00 32.86 156 A 1 
ATOM 1160 C CZ  . TYR A 0 156 . -6.276   -25.321 81.386   1.00 32.86 156 A 1 
ATOM 1161 N N   . GLY A 0 157 . -7.347   -19.005 84.307   1.00 35.51 157 A 1 
ATOM 1162 C CA  . GLY A 0 157 . -6.790   -18.816 85.668   1.00 35.51 157 A 1 
ATOM 1163 C C   . GLY A 0 157 . -6.485   -17.374 86.101   1.00 35.51 157 A 1 
ATOM 1164 O O   . GLY A 0 157 . -5.488   -16.802 85.689   1.00 35.51 157 A 1 
ATOM 1165 N N   . GLY A 0 158 . -7.332   -16.798 86.967   1.00 33.66 158 A 1 
ATOM 1166 C CA  . GLY A 0 158 . -7.208   -15.424 87.487   1.00 33.66 158 A 1 
ATOM 1167 C C   . GLY A 0 158 . -6.128   -15.173 88.559   1.00 33.66 158 A 1 
ATOM 1168 O O   . GLY A 0 158 . -5.305   -16.032 88.851   1.00 33.66 158 A 1 
ATOM 1169 N N   . GLY A 0 159 . -6.160   -13.990 89.193   1.00 36.90 159 A 1 
ATOM 1170 C CA  . GLY A 0 159 . -5.254   -13.650 90.305   1.00 36.90 159 A 1 
ATOM 1171 C C   . GLY A 0 159 . -5.178   -12.154 90.644   1.00 36.90 159 A 1 
ATOM 1172 O O   . GLY A 0 159 . -4.503   -11.391 89.972   1.00 36.90 159 A 1 
ATOM 1173 N N   . HIS A 0 160 . -5.872   -11.741 91.706   1.00 33.65 160 A 1 
ATOM 1174 C CA  . HIS A 0 160 . -5.988   -10.371 92.234   1.00 33.65 160 A 1 
ATOM 1175 C C   . HIS A 0 160 . -4.710   -9.502  92.335   1.00 33.65 160 A 1 
ATOM 1176 C CB  . HIS A 0 160 . -6.512   -10.498 93.674   1.00 33.65 160 A 1 
ATOM 1177 O O   . HIS A 0 160 . -3.690   -9.936  92.861   1.00 33.65 160 A 1 
ATOM 1178 C CG  . HIS A 0 160 . -7.891   -11.080 93.794   1.00 33.65 160 A 1 
ATOM 1179 C CD2 . HIS A 0 160 . -8.219   -12.352 94.181   1.00 33.65 160 A 1 
ATOM 1180 N ND1 . HIS A 0 160 . -9.067   -10.394 93.598   1.00 33.65 160 A 1 
ATOM 1181 C CE1 . HIS A 0 160 . -10.083  -11.234 93.855   1.00 33.65 160 A 1 
ATOM 1182 N NE2 . HIS A 0 160 . -9.613   -12.436 94.215   1.00 33.65 160 A 1 
ATOM 1183 N N   . GLY A 0 161 . -4.872   -8.196  92.078   1.00 41.02 161 A 1 
ATOM 1184 C CA  . GLY A 0 161 . -4.041   -7.107  92.621   1.00 41.02 161 A 1 
ATOM 1185 C C   . GLY A 0 161 . -4.898   -5.855  92.875   1.00 41.02 161 A 1 
ATOM 1186 O O   . GLY A 0 161 . -5.756   -5.538  92.055   1.00 41.02 161 A 1 
ATOM 1187 N N   . LYS A 0 162 . -4.739   -5.171  94.021   1.00 38.35 162 A 1 
ATOM 1188 C CA  . LYS A 0 162 . -5.561   -3.999  94.411   1.00 38.35 162 A 1 
ATOM 1189 C C   . LYS A 0 162 . -4.784   -2.680  94.304   1.00 38.35 162 A 1 
ATOM 1190 C CB  . LYS A 0 162 . -6.087   -4.131  95.854   1.00 38.35 162 A 1 
ATOM 1191 O O   . LYS A 0 162 . -3.672   -2.587  94.807   1.00 38.35 162 A 1 
ATOM 1192 C CG  . LYS A 0 162 . -7.177   -5.190  96.084   1.00 38.35 162 A 1 
ATOM 1193 C CD  . LYS A 0 162 . -7.646   -5.120  97.549   1.00 38.35 162 A 1 
ATOM 1194 C CE  . LYS A 0 162 . -8.755   -6.137  97.847   1.00 38.35 162 A 1 
ATOM 1195 N NZ  . LYS A 0 162 . -9.194   -6.063  99.266   1.00 38.35 162 A 1 
ATOM 1196 N N   . GLY A 0 163 . -5.444   -1.645  93.788   1.00 39.36 163 A 1 
ATOM 1197 C CA  . GLY A 0 163 . -5.063   -0.227  93.857   1.00 39.36 163 A 1 
ATOM 1198 C C   . GLY A 0 163 . -6.289   0.625   93.501   1.00 39.36 163 A 1 
ATOM 1199 O O   . GLY A 0 163 . -7.123   0.159   92.728   1.00 39.36 163 A 1 
ATOM 1200 N N   . ALA A 0 164 . -6.473   1.804   94.102   1.00 36.46 164 A 1 
ATOM 1201 C CA  . ALA A 0 164 . -7.752   2.528   94.043   1.00 36.46 164 A 1 
ATOM 1202 C C   . ALA A 0 164 . -7.596   4.040   93.824   1.00 36.46 164 A 1 
ATOM 1203 C CB  . ALA A 0 164 . -8.498   2.275   95.363   1.00 36.46 164 A 1 
ATOM 1204 O O   . ALA A 0 164 . -6.730   4.634   94.459   1.00 36.46 164 A 1 
ATOM 1205 N N   . ALA A 0 165 . -8.494   4.641   93.023   1.00 37.71 165 A 1 
ATOM 1206 C CA  . ALA A 0 165 . -9.140   5.946   93.268   1.00 37.71 165 A 1 
ATOM 1207 C C   . ALA A 0 165 . -10.077  6.366   92.105   1.00 37.71 165 A 1 
ATOM 1208 C CB  . ALA A 0 165 . -8.101   7.064   93.465   1.00 37.71 165 A 1 
ATOM 1209 O O   . ALA A 0 165 . -9.603   6.512   90.987   1.00 37.71 165 A 1 
ATOM 1210 N N   . GLY A 0 166 . -11.357  6.651   92.401   1.00 37.42 166 A 1 
ATOM 1211 C CA  . GLY A 0 166 . -12.291  7.432   91.554   1.00 37.42 166 A 1 
ATOM 1212 C C   . GLY A 0 166 . -12.811  6.783   90.249   1.00 37.42 166 A 1 
ATOM 1213 O O   . GLY A 0 166 . -12.077  6.110   89.543   1.00 37.42 166 A 1 
ATOM 1214 N N   . GLY A 0 167 . -14.078  6.954   89.853   1.00 35.84 167 A 1 
ATOM 1215 C CA  . GLY A 0 167 . -15.212  7.538   90.583   1.00 35.84 167 A 1 
ATOM 1216 C C   . GLY A 0 167 . -16.482  7.646   89.721   1.00 35.84 167 A 1 
ATOM 1217 O O   . GLY A 0 167 . -16.406  8.183   88.627   1.00 35.84 167 A 1 
ATOM 1218 N N   . GLN A 0 168 . -17.623  7.180   90.259   1.00 38.85 168 A 1 
ATOM 1219 C CA  . GLN A 0 168 . -19.016  7.380   89.789   1.00 38.85 168 A 1 
ATOM 1220 C C   . GLN A 0 168 . -19.407  6.909   88.359   1.00 38.85 168 A 1 
ATOM 1221 C CB  . GLN A 0 168 . -19.412  8.857   89.995   1.00 38.85 168 A 1 
ATOM 1222 O O   . GLN A 0 168 . -18.669  7.067   87.402   1.00 38.85 168 A 1 
ATOM 1223 C CG  . GLN A 0 168 . -19.458  9.287   91.476   1.00 38.85 168 A 1 
ATOM 1224 C CD  . GLN A 0 168 . -18.513  10.443  91.799   1.00 38.85 168 A 1 
ATOM 1225 N NE2 . GLN A 0 168 . -18.993  11.515  92.390   1.00 38.85 168 A 1 
ATOM 1226 O OE1 . GLN A 0 168 . -17.318  10.387  91.571   1.00 38.85 168 A 1 
ATOM 1227 N N   . ALA A 0 169 . -20.609  6.375   88.113   1.00 35.71 169 A 1 
ATOM 1228 C CA  . ALA A 0 169 . -21.590  5.737   89.000   1.00 35.71 169 A 1 
ATOM 1229 C C   . ALA A 0 169 . -22.524  4.832   88.165   1.00 35.71 169 A 1 
ATOM 1230 C CB  . ALA A 0 169 . -22.433  6.790   89.738   1.00 35.71 169 A 1 
ATOM 1231 O O   . ALA A 0 169 . -22.829  5.146   87.019   1.00 35.71 169 A 1 
ATOM 1232 N N   . ALA A 0 170 . -23.018  3.738   88.749   1.00 33.38 170 A 1 
ATOM 1233 C CA  . ALA A 0 170 . -24.032  2.870   88.146   1.00 33.38 170 A 1 
ATOM 1234 C C   . ALA A 0 170 . -25.009  2.375   89.223   1.00 33.38 170 A 1 
ATOM 1235 C CB  . ALA A 0 170 . -23.338  1.698   87.437   1.00 33.38 170 A 1 
ATOM 1236 O O   . ALA A 0 170 . -24.610  2.185   90.374   1.00 33.38 170 A 1 
ATOM 1237 N N   . GLN A 0 171 . -26.273  2.131   88.862   1.00 38.44 171 A 1 
ATOM 1238 C CA  . GLN A 0 171 . -27.266  1.555   89.775   1.00 38.44 171 A 1 
ATOM 1239 C C   . GLN A 0 171 . -28.025  0.380   89.151   1.00 38.44 171 A 1 
ATOM 1240 C CB  . GLN A 0 171 . -28.227  2.626   90.322   1.00 38.44 171 A 1 
ATOM 1241 O O   . GLN A 0 171 . -29.100  0.528   88.581   1.00 38.44 171 A 1 
ATOM 1242 C CG  . GLN A 0 171 . -27.551  3.537   91.356   1.00 38.44 171 A 1 
ATOM 1243 C CD  . GLN A 0 171 . -28.576  4.361   92.125   1.00 38.44 171 A 1 
ATOM 1244 N NE2 . GLN A 0 171 . -29.105  3.868   93.225   1.00 38.44 171 A 1 
ATOM 1245 O OE1 . GLN A 0 171 . -28.935  5.458   91.749   1.00 38.44 171 A 1 
ATOM 1246 N N   . SER A 0 172 . -27.502  -0.822  89.385   1.00 29.21 172 A 1 
ATOM 1247 C CA  . SER A 0 172 . -28.316  -2.031  89.519   1.00 29.21 172 A 1 
ATOM 1248 C C   . SER A 0 172 . -28.327  -2.428  90.995   1.00 29.21 172 A 1 
ATOM 1249 C CB  . SER A 0 172 . -27.760  -3.164  88.648   1.00 29.21 172 A 1 
ATOM 1250 O O   . SER A 0 172 . -27.256  -2.628  91.567   1.00 29.21 172 A 1 
ATOM 1251 O OG  . SER A 0 172 . -26.440  -3.500  89.035   1.00 29.21 172 A 1 
ATOM 1252 N N   . TRP A 0 173 . -29.499  -2.556  91.618   1.00 34.76 173 A 1 
ATOM 1253 C CA  . TRP A 0 173 . -29.623  -2.976  93.020   1.00 34.76 173 A 1 
ATOM 1254 C C   . TRP A 0 173 . -30.540  -4.196  93.147   1.00 34.76 173 A 1 
ATOM 1255 C CB  . TRP A 0 173 . -30.061  -1.795  93.909   1.00 34.76 173 A 1 
ATOM 1256 O O   . TRP A 0 173 . -31.762  -4.080  93.168   1.00 34.76 173 A 1 
ATOM 1257 C CG  . TRP A 0 173 . -28.935  -1.022  94.538   1.00 34.76 173 A 1 
ATOM 1258 C CD1 . TRP A 0 173 . -27.985  -0.323  93.874   1.00 34.76 173 A 1 
ATOM 1259 C CD2 . TRP A 0 173 . -28.593  -0.900  95.958   1.00 34.76 173 A 1 
ATOM 1260 C CE2 . TRP A 0 173 . -27.404  -0.116  96.072   1.00 34.76 173 A 1 
ATOM 1261 C CE3 . TRP A 0 173 . -29.156  -1.380  97.162   1.00 34.76 173 A 1 
ATOM 1262 N NE1 . TRP A 0 173 . -27.082  0.213   94.773   1.00 34.76 173 A 1 
ATOM 1263 C CH2 . TRP A 0 173 . -27.390  -0.324  98.484   1.00 34.76 173 A 1 
ATOM 1264 C CZ2 . TRP A 0 173 . -26.803  0.170   97.307   1.00 34.76 173 A 1 
ATOM 1265 C CZ3 . TRP A 0 173 . -28.564  -1.095  98.409   1.00 34.76 173 A 1 
ATOM 1266 N N   . LYS A 0 174 . -29.930  -5.380  93.283   1.00 33.00 174 A 1 
ATOM 1267 C CA  . LYS A 0 174 . -30.539  -6.509  93.998   1.00 33.00 174 A 1 
ATOM 1268 C C   . LYS A 0 174 . -30.089  -6.417  95.456   1.00 33.00 174 A 1 
ATOM 1269 C CB  . LYS A 0 174 . -30.109  -7.864  93.402   1.00 33.00 174 A 1 
ATOM 1270 O O   . LYS A 0 174 . -28.893  -6.472  95.720   1.00 33.00 174 A 1 
ATOM 1271 C CG  . LYS A 0 174 . -30.858  -8.257  92.120   1.00 33.00 174 A 1 
ATOM 1272 C CD  . LYS A 0 174 . -30.460  -9.680  91.687   1.00 33.00 174 A 1 
ATOM 1273 C CE  . LYS A 0 174 . -31.284  -10.136 90.476   1.00 33.00 174 A 1 
ATOM 1274 N NZ  . LYS A 0 174 . -30.937  -11.519 90.053   1.00 33.00 174 A 1 
ATOM 1275 N N   . GLY A 0 175 . -31.029  -6.317  96.387   1.00 35.36 175 A 1 
ATOM 1276 C CA  . GLY A 0 175 . -30.763  -6.336  97.826   1.00 35.36 175 A 1 
ATOM 1277 C C   . GLY A 0 175 . -32.005  -6.816  98.567   1.00 35.36 175 A 1 
ATOM 1278 O O   . GLY A 0 175 . -33.108  -6.396  98.230   1.00 35.36 175 A 1 
ATOM 1279 N N   . ALA A 0 176 . -31.838  -7.729  99.524   1.00 28.68 176 A 1 
ATOM 1280 C CA  . ALA A 0 176 . -32.948  -8.377  100.215  1.00 28.68 176 A 1 
ATOM 1281 C C   . ALA A 0 176 . -32.920  -8.095  101.723  1.00 28.68 176 A 1 
ATOM 1282 C CB  . ALA A 0 176 . -32.915  -9.881  99.907   1.00 28.68 176 A 1 
ATOM 1283 O O   . ALA A 0 176 . -31.936  -8.386  102.400  1.00 28.68 176 A 1 
ATOM 1284 N N   . SER A 0 177 . -34.043  -7.604  102.241  1.00 41.22 177 A 1 
ATOM 1285 C CA  . SER A 0 177 . -34.415  -7.583  103.659  1.00 41.22 177 A 1 
ATOM 1286 C C   . SER A 0 177 . -35.925  -7.872  103.725  1.00 41.22 177 A 1 
ATOM 1287 C CB  . SER A 0 177 . -34.045  -6.241  104.309  1.00 41.22 177 A 1 
ATOM 1288 O O   . SER A 0 177 . -36.709  -7.230  103.040  1.00 41.22 177 A 1 
ATOM 1289 O OG  . SER A 0 177 . -34.462  -5.142  103.521  1.00 41.22 177 A 1 
ATOM 1290 N N   . ALA A 0 178 . -36.393  -8.983  104.292  1.00 31.73 178 A 1 
ATOM 1291 C CA  . ALA A 0 178 . -36.306  -9.442  105.683  1.00 31.73 178 A 1 
ATOM 1292 C C   . ALA A 0 178 . -37.435  -8.889  106.586  1.00 31.73 178 A 1 
ATOM 1293 C CB  . ALA A 0 178 . -34.901  -9.354  106.298  1.00 31.73 178 A 1 
ATOM 1294 O O   . ALA A 0 178 . -37.238  -7.959  107.356  1.00 31.73 178 A 1 
ATOM 1295 N N   . GLN A 0 179 . -38.560  -9.622  106.548  1.00 30.52 179 A 1 
ATOM 1296 C CA  . GLN A 0 179 . -39.537  -9.853  107.631  1.00 30.52 179 A 1 
ATOM 1297 C C   . GLN A 0 179 . -40.617  -8.792  107.972  1.00 30.52 179 A 1 
ATOM 1298 C CB  . GLN A 0 179 . -38.824  -10.370 108.900  1.00 30.52 179 A 1 
ATOM 1299 O O   . GLN A 0 179 . -40.398  -7.591  107.955  1.00 30.52 179 A 1 
ATOM 1300 C CG  . GLN A 0 179 . -37.949  -11.614 108.662  1.00 30.52 179 A 1 
ATOM 1301 C CD  . GLN A 0 179 . -37.289  -12.094 109.950  1.00 30.52 179 A 1 
ATOM 1302 N NE2 . GLN A 0 179 . -37.666  -13.236 110.481  1.00 30.52 179 A 1 
ATOM 1303 O OE1 . GLN A 0 179 . -36.418  -11.455 110.506  1.00 30.52 179 A 1 
ATOM 1304 N N   . HIS A 0 180 . -41.778  -9.338  108.381  1.00 33.09 180 A 1 
ATOM 1305 C CA  . HIS A 0 180 . -42.971  -8.733  109.011  1.00 33.09 180 A 1 
ATOM 1306 C C   . HIS A 0 180 . -43.826  -7.705  108.235  1.00 33.09 180 A 1 
ATOM 1307 C CB  . HIS A 0 180 . -42.644  -8.266  110.439  1.00 33.09 180 A 1 
ATOM 1308 O O   . HIS A 0 180 . -43.423  -6.575  108.005  1.00 33.09 180 A 1 
ATOM 1309 C CG  . HIS A 0 180 . -42.551  -9.427  111.395  1.00 33.09 180 A 1 
ATOM 1310 C CD2 . HIS A 0 180 . -41.413  -10.065 111.809  1.00 33.09 180 A 1 
ATOM 1311 N ND1 . HIS A 0 180 . -43.618  -10.096 111.953  1.00 33.09 180 A 1 
ATOM 1312 C CE1 . HIS A 0 180 . -43.135  -11.121 112.673  1.00 33.09 180 A 1 
ATOM 1313 N NE2 . HIS A 0 180 . -41.797  -11.151 112.603  1.00 33.09 180 A 1 
ATOM 1314 N N   . GLY A 0 181 . -45.094  -8.073  107.967  1.00 34.89 181 A 1 
ATOM 1315 C CA  . GLY A 0 181 . -46.129  -7.138  107.482  1.00 34.89 181 A 1 
ATOM 1316 C C   . GLY A 0 181 . -47.307  -7.741  106.693  1.00 34.89 181 A 1 
ATOM 1317 O O   . GLY A 0 181 . -47.809  -7.095  105.783  1.00 34.89 181 A 1 
ATOM 1318 N N   . ALA A 0 182 . -47.730  -8.984  106.955  1.00 30.95 182 A 1 
ATOM 1319 C CA  . ALA A 0 182 . -48.668  -9.688  106.070  1.00 30.95 182 A 1 
ATOM 1320 C C   . ALA A 0 182 . -50.149  -9.280  106.250  1.00 30.95 182 A 1 
ATOM 1321 C CB  . ALA A 0 182 . -48.470  -11.200 106.246  1.00 30.95 182 A 1 
ATOM 1322 O O   . ALA A 0 182 . -50.779  -9.641  107.244  1.00 30.95 182 A 1 
ATOM 1323 N N   . ALA A 0 183 . -50.728  -8.640  105.230  1.00 37.86 183 A 1 
ATOM 1324 C CA  . ALA A 0 183 . -52.173  -8.515  105.021  1.00 37.86 183 A 1 
ATOM 1325 C C   . ALA A 0 183 . -52.485  -8.670  103.519  1.00 37.86 183 A 1 
ATOM 1326 C CB  . ALA A 0 183 . -52.653  -7.166  105.572  1.00 37.86 183 A 1 
ATOM 1327 O O   . ALA A 0 183 . -51.879  -7.996  102.691  1.00 37.86 183 A 1 
ATOM 1328 N N   . LYS A 0 184 . -53.400  -9.578  103.152  1.00 32.77 184 A 1 
ATOM 1329 C CA  . LYS A 0 184 . -53.760  -9.831  101.745  1.00 32.77 184 A 1 
ATOM 1330 C C   . LYS A 0 184 . -54.784  -8.804  101.245  1.00 32.77 184 A 1 
ATOM 1331 C CB  . LYS A 0 184 . -54.307  -11.260 101.556  1.00 32.77 184 A 1 
ATOM 1332 O O   . LYS A 0 184 . -55.967  -8.938  101.546  1.00 32.77 184 A 1 
ATOM 1333 C CG  . LYS A 0 184 . -53.242  -12.365 101.629  1.00 32.77 184 A 1 
ATOM 1334 C CD  . LYS A 0 184 . -53.894  -13.724 101.323  1.00 32.77 184 A 1 
ATOM 1335 C CE  . LYS A 0 184 . -52.853  -14.848 101.267  1.00 32.77 184 A 1 
ATOM 1336 N NZ  . LYS A 0 184 . -53.479  -16.144 100.897  1.00 32.77 184 A 1 
ATOM 1337 N N   . GLY A 0 185 . -54.332  -7.832  100.455  1.00 33.87 185 A 1 
ATOM 1338 C CA  . GLY A 0 185 . -55.159  -7.176  99.434   1.00 33.87 185 A 1 
ATOM 1339 C C   . GLY A 0 185 . -55.137  -7.995  98.136   1.00 33.87 185 A 1 
ATOM 1340 O O   . GLY A 0 185 . -54.207  -8.777  97.932   1.00 33.87 185 A 1 
ATOM 1341 N N   . GLY A 0 186 . -56.167  -7.872  97.297   1.00 29.09 186 A 1 
ATOM 1342 C CA  . GLY A 0 186 . -56.221  -8.572  96.009   1.00 29.09 186 A 1 
ATOM 1343 C C   . GLY A 0 186 . -55.163  -8.057  95.030   1.00 29.09 186 A 1 
ATOM 1344 O O   . GLY A 0 186 . -54.869  -6.866  95.032   1.00 29.09 186 A 1 
ATOM 1345 N N   . TYR A 0 187 . -54.612  -8.958  94.216   1.00 29.83 187 A 1 
ATOM 1346 C CA  . TYR A 0 187 . -53.757  -8.619  93.080   1.00 29.83 187 A 1 
ATOM 1347 C C   . TYR A 0 187 . -54.553  -8.817  91.785   1.00 29.83 187 A 1 
ATOM 1348 C CB  . TYR A 0 187 . -52.503  -9.513  93.055   1.00 29.83 187 A 1 
ATOM 1349 O O   . TYR A 0 187 . -54.835  -9.956  91.415   1.00 29.83 187 A 1 
ATOM 1350 C CG  . TYR A 0 187 . -51.529  -9.389  94.210   1.00 29.83 187 A 1 
ATOM 1351 C CD1 . TYR A 0 187 . -50.488  -8.443  94.146   1.00 29.83 187 A 1 
ATOM 1352 C CD2 . TYR A 0 187 . -51.612  -10.272 95.304   1.00 29.83 187 A 1 
ATOM 1353 C CE1 . TYR A 0 187 . -49.530  -8.374  95.176   1.00 29.83 187 A 1 
ATOM 1354 C CE2 . TYR A 0 187 . -50.657  -10.208 96.337   1.00 29.83 187 A 1 
ATOM 1355 O OH  . TYR A 0 187 . -48.690  -9.202  97.267   1.00 29.83 187 A 1 
ATOM 1356 C CZ  . TYR A 0 187 . -49.615  -9.260  96.273   1.00 29.83 187 A 1 
ATOM 1357 N N   . ASP A 0 188 . -54.885  -7.726  91.107   1.00 31.15 188 A 1 
ATOM 1358 C CA  . ASP A 0 188 . -55.194  -7.662  89.680   1.00 31.15 188 A 1 
ATOM 1359 C C   . ASP A 0 188 . -53.863  -7.548  88.918   1.00 31.15 188 A 1 
ATOM 1360 C CB  . ASP A 0 188 . -56.178  -6.502  89.405   1.00 31.15 188 A 1 
ATOM 1361 O O   . ASP A 0 188 . -53.228  -6.498  88.885   1.00 31.15 188 A 1 
ATOM 1362 C CG  . ASP A 0 188 . -55.836  -5.117  90.004   1.00 31.15 188 A 1 
ATOM 1363 O OD1 . ASP A 0 188 . -55.184  -5.051  91.078   1.00 31.15 188 A 1 
ATOM 1364 O OD2 . ASP A 0 188 . -56.346  -4.118  89.450   1.00 31.15 188 A 1 
ATOM 1365 N N   . ASN A 0 189 . -53.358  -8.677  88.409   1.00 33.89 189 A 1 
ATOM 1366 C CA  . ASN A 0 189 . -51.948  -8.817  88.010   1.00 33.89 189 A 1 
ATOM 1367 C C   . ASN A 0 189 . -51.777  -9.247  86.543   1.00 33.89 189 A 1 
ATOM 1368 C CB  . ASN A 0 189 . -51.233  -9.713  89.034   1.00 33.89 189 A 1 
ATOM 1369 O O   . ASN A 0 189 . -50.814  -9.932  86.188   1.00 33.89 189 A 1 
ATOM 1370 C CG  . ASN A 0 189 . -49.742  -9.437  89.109   1.00 33.89 189 A 1 
ATOM 1371 N ND2 . ASN A 0 189 . -48.918  -10.423 88.855   1.00 33.89 189 A 1 
ATOM 1372 O OD1 . ASN A 0 189 . -49.279  -8.357  89.431   1.00 33.89 189 A 1 
ATOM 1373 N N   . ASP A 0 190 . -52.726  -8.840  85.704   1.00 35.95 190 A 1 
ATOM 1374 C CA  . ASP A 0 190 . -52.847  -9.228  84.300   1.00 35.95 190 A 1 
ATOM 1375 C C   . ASP A 0 190 . -51.974  -8.335  83.406   1.00 35.95 190 A 1 
ATOM 1376 C CB  . ASP A 0 190 . -54.336  -9.274  83.928   1.00 35.95 190 A 1 
ATOM 1377 O O   . ASP A 0 190 . -52.433  -7.437  82.705   1.00 35.95 190 A 1 
ATOM 1378 C CG  . ASP A 0 190 . -55.053  -10.271 84.844   1.00 35.95 190 A 1 
ATOM 1379 O OD1 . ASP A 0 190 . -54.643  -11.456 84.826   1.00 35.95 190 A 1 
ATOM 1380 O OD2 . ASP A 0 190 . -55.894  -9.825  85.656   1.00 35.95 190 A 1 
ATOM 1381 N N   . VAL A 0 191 . -50.659  -8.570  83.468   1.00 33.27 191 A 1 
ATOM 1382 C CA  . VAL A 0 191 . -49.645  -7.793  82.736   1.00 33.27 191 A 1 
ATOM 1383 C C   . VAL A 0 191 . -48.916  -8.676  81.719   1.00 33.27 191 A 1 
ATOM 1384 C CB  . VAL A 0 191 . -48.691  -7.045  83.695   1.00 33.27 191 A 1 
ATOM 1385 O O   . VAL A 0 191 . -47.769  -9.075  81.921   1.00 33.27 191 A 1 
ATOM 1386 C CG1 . VAL A 0 191 . -47.776  -6.072  82.931   1.00 33.27 191 A 1 
ATOM 1387 C CG2 . VAL A 0 191 . -49.460  -6.203  84.726   1.00 33.27 191 A 1 
ATOM 1388 N N   . TRP A 0 192 . -49.576  -8.964  80.593   1.00 46.44 192 A 1 
ATOM 1389 C CA  . TRP A 0 192 . -48.919  -9.484  79.386   1.00 46.44 192 A 1 
ATOM 1390 C C   . TRP A 0 192 . -49.533  -8.898  78.102   1.00 46.44 192 A 1 
ATOM 1391 C CB  . TRP A 0 192 . -48.842  -11.027 79.398   1.00 46.44 192 A 1 
ATOM 1392 O O   . TRP A 0 192 . -50.346  -9.512  77.424   1.00 46.44 192 A 1 
ATOM 1393 C CG  . TRP A 0 192 . -50.122  -11.814 79.381   1.00 46.44 192 A 1 
ATOM 1394 C CD1 . TRP A 0 192 . -50.874  -12.113 80.465   1.00 46.44 192 A 1 
ATOM 1395 C CD2 . TRP A 0 192 . -50.840  -12.379 78.235   1.00 46.44 192 A 1 
ATOM 1396 C CE2 . TRP A 0 192 . -52.035  -12.997 78.710   1.00 46.44 192 A 1 
ATOM 1397 C CE3 . TRP A 0 192 . -50.645  -12.368 76.835   1.00 46.44 192 A 1 
ATOM 1398 N NE1 . TRP A 0 192 . -51.997  -12.816 80.076   1.00 46.44 192 A 1 
ATOM 1399 C CH2 . TRP A 0 192 . -52.781  -13.495 76.461   1.00 46.44 192 A 1 
ATOM 1400 C CZ2 . TRP A 0 192 . -52.981  -13.571 77.848   1.00 46.44 192 A 1 
ATOM 1401 C CZ3 . TRP A 0 192 . -51.623  -12.878 75.958   1.00 46.44 192 A 1 
ATOM 1402 N N   . ALA A 0 193 . -49.109  -7.695  77.711   1.00 44.52 193 A 1 
ATOM 1403 C CA  . ALA A 0 193 . -49.409  -7.196  76.370   1.00 44.52 193 A 1 
ATOM 1404 C C   . ALA A 0 193 . -48.545  -7.945  75.336   1.00 44.52 193 A 1 
ATOM 1405 C CB  . ALA A 0 193 . -49.191  -5.678  76.336   1.00 44.52 193 A 1 
ATOM 1406 O O   . ALA A 0 193 . -47.320  -7.818  75.349   1.00 44.52 193 A 1 
ATOM 1407 N N   . LYS A 0 194 . -49.162  -8.711  74.424   1.00 46.79 194 A 1 
ATOM 1408 C CA  . LYS A 0 194 . -48.464  -9.226  73.232   1.00 46.79 194 A 1 
ATOM 1409 C C   . LYS A 0 194 . -48.188  -8.061  72.289   1.00 46.79 194 A 1 
ATOM 1410 C CB  . LYS A 0 194 . -49.274  -10.315 72.513   1.00 46.79 194 A 1 
ATOM 1411 O O   . LYS A 0 194 . -49.098  -7.568  71.632   1.00 46.79 194 A 1 
ATOM 1412 C CG  . LYS A 0 194 . -49.119  -11.684 73.181   1.00 46.79 194 A 1 
ATOM 1413 C CD  . LYS A 0 194 . -50.020  -12.705 72.478   1.00 46.79 194 A 1 
ATOM 1414 C CE  . LYS A 0 194 . -49.938  -14.070 73.171   1.00 46.79 194 A 1 
ATOM 1415 N NZ  . LYS A 0 194 . -51.109  -14.907 72.806   1.00 46.79 194 A 1 
ATOM 1416 N N   . GLN A 0 195 . -46.937  -7.623  72.255   1.00 54.70 195 A 1 
ATOM 1417 C CA  . GLN A 0 195 . -46.482  -6.548  71.383   1.00 54.70 195 A 1 
ATOM 1418 C C   . GLN A 0 195 . -46.536  -7.013  69.922   1.00 54.70 195 A 1 
ATOM 1419 C CB  . GLN A 0 195 . -45.062  -6.124  71.806   1.00 54.70 195 A 1 
ATOM 1420 O O   . GLN A 0 195 . -45.944  -8.037  69.571   1.00 54.70 195 A 1 
ATOM 1421 C CG  . GLN A 0 195 . -45.046  -5.533  73.229   1.00 54.70 195 A 1 
ATOM 1422 C CD  . GLN A 0 195 . -43.637  -5.323  73.770   1.00 54.70 195 A 1 
ATOM 1423 N NE2 . GLN A 0 195 . -43.047  -4.163  73.576   1.00 54.70 195 A 1 
ATOM 1424 O OE1 . GLN A 0 195 . -43.051  -6.178  74.412   1.00 54.70 195 A 1 
ATOM 1425 N N   . ALA A 0 196 . -47.244  -6.268  69.076   1.00 53.11 196 A 1 
ATOM 1426 C CA  . ALA A 0 196 . -47.018  -6.315  67.640   1.00 53.11 196 A 1 
ATOM 1427 C C   . ALA A 0 196 . -45.774  -5.479  67.298   1.00 53.11 196 A 1 
ATOM 1428 C CB  . ALA A 0 196 . -48.276  -5.843  66.910   1.00 53.11 196 A 1 
ATOM 1429 O O   . ALA A 0 196 . -45.564  -4.405  67.866   1.00 53.11 196 A 1 
ATOM 1430 N N   . TYR A 0 197 . -44.961  -5.992  66.380   1.00 56.17 197 A 1 
ATOM 1431 C CA  . TYR A 0 197 . -43.769  -5.329  65.861   1.00 56.17 197 A 1 
ATOM 1432 C C   . TYR A 0 197 . -43.951  -5.123  64.361   1.00 56.17 197 A 1 
ATOM 1433 C CB  . TYR A 0 197 . -42.521  -6.176  66.155   1.00 56.17 197 A 1 
ATOM 1434 O O   . TYR A 0 197 . -44.389  -6.051  63.677   1.00 56.17 197 A 1 
ATOM 1435 C CG  . TYR A 0 197 . -42.184  -6.303  67.629   1.00 56.17 197 A 1 
ATOM 1436 C CD1 . TYR A 0 197 . -41.427  -5.294  68.255   1.00 56.17 197 A 1 
ATOM 1437 C CD2 . TYR A 0 197 . -42.630  -7.414  68.374   1.00 56.17 197 A 1 
ATOM 1438 C CE1 . TYR A 0 197 . -41.105  -5.395  69.622   1.00 56.17 197 A 1 
ATOM 1439 C CE2 . TYR A 0 197 . -42.308  -7.521  69.740   1.00 56.17 197 A 1 
ATOM 1440 O OH  . TYR A 0 197 . -41.237  -6.621  71.682   1.00 56.17 197 A 1 
ATOM 1441 C CZ  . TYR A 0 197 . -41.545  -6.514  70.364   1.00 56.17 197 A 1 
ATOM 1442 N N   . GLY A 0 198 . -43.626  -3.924  63.887   1.00 58.27 198 A 1 
ATOM 1443 C CA  . GLY A 0 198 . -43.237  -3.709  62.502   1.00 58.27 198 A 1 
ATOM 1444 C C   . GLY A 0 198 . -41.737  -3.963  62.348   1.00 58.27 198 A 1 
ATOM 1445 O O   . GLY A 0 198 . -40.983  -3.930  63.331   1.00 58.27 198 A 1 
ATOM 1446 N N   . SER A 0 199 . -41.306  -4.245  61.129   1.00 67.07 199 A 1 
ATOM 1447 C CA  . SER A 0 199 . -39.896  -4.213  60.759   1.00 67.07 199 A 1 
ATOM 1448 C C   . SER A 0 199 . -39.769  -3.831  59.298   1.00 67.07 199 A 1 
ATOM 1449 C CB  . SER A 0 199 . -39.203  -5.551  61.014   1.00 67.07 199 A 1 
ATOM 1450 O O   . SER A 0 199 . -40.171  -4.607  58.426   1.00 67.07 199 A 1 
ATOM 1451 O OG  . SER A 0 199 . -39.838  -6.605  60.313   1.00 67.07 199 A 1 
ATOM 1452 N N   . ASP A 0 200 . -39.196  -2.658  59.112   1.00 68.83 200 A 1 
ATOM 1453 C CA  . ASP A 0 200 . -38.812  -2.048  57.857   1.00 68.83 200 A 1 
ATOM 1454 C C   . ASP A 0 200 . -37.507  -2.713  57.386   1.00 68.83 200 A 1 
ATOM 1455 C CB  . ASP A 0 200 . -38.635  -0.528  58.077   1.00 68.83 200 A 1 
ATOM 1456 O O   . ASP A 0 200 . -36.598  -2.952  58.195   1.00 68.83 200 A 1 
ATOM 1457 C CG  . ASP A 0 200 . -39.494  0.066   59.216   1.00 68.83 200 A 1 
ATOM 1458 O OD1 . ASP A 0 200 . -39.219  -0.237  60.414   1.00 68.83 200 A 1 
ATOM 1459 O OD2 . ASP A 0 200 . -40.522  0.726   58.939   1.00 68.83 200 A 1 
ATOM 1460 N N   . PHE A 0 201 . -37.406  -3.076  56.108   1.00 72.36 201 A 1 
ATOM 1461 C CA  . PHE A 0 201 . -36.217  -3.766  55.582   1.00 72.36 201 A 1 
ATOM 1462 C C   . PHE A 0 201 . -35.894  -3.330  54.156   1.00 72.36 201 A 1 
ATOM 1463 C CB  . PHE A 0 201 . -36.369  -5.290  55.712   1.00 72.36 201 A 1 
ATOM 1464 O O   . PHE A 0 201 . -36.017  -4.087  53.193   1.00 72.36 201 A 1 
ATOM 1465 C CG  . PHE A 0 201 . -36.195  -5.867  57.105   1.00 72.36 201 A 1 
ATOM 1466 C CD1 . PHE A 0 201 . -35.004  -5.647  57.824   1.00 72.36 201 A 1 
ATOM 1467 C CD2 . PHE A 0 201 . -37.201  -6.675  57.663   1.00 72.36 201 A 1 
ATOM 1468 C CE1 . PHE A 0 201 . -34.820  -6.222  59.093   1.00 72.36 201 A 1 
ATOM 1469 C CE2 . PHE A 0 201 . -37.009  -7.276  58.920   1.00 72.36 201 A 1 
ATOM 1470 C CZ  . PHE A 0 201 . -35.822  -7.047  59.639   1.00 72.36 201 A 1 
ATOM 1471 N N   . ASP A 0 202 . -35.437  -2.091  54.053   1.00 74.56 202 A 1 
ATOM 1472 C CA  . ASP A 0 202 . -35.147  -1.427  52.796   1.00 74.56 202 A 1 
ATOM 1473 C C   . ASP A 0 202 . -33.662  -1.599  52.437   1.00 74.56 202 A 1 
ATOM 1474 C CB  . ASP A 0 202 . -35.591  0.042   52.943   1.00 74.56 202 A 1 
ATOM 1475 O O   . ASP A 0 202 . -32.770  -1.061  53.096   1.00 74.56 202 A 1 
ATOM 1476 C CG  . ASP A 0 202 . -36.312  0.582   51.714   1.00 74.56 202 A 1 
ATOM 1477 O OD1 . ASP A 0 202 . -37.017  -0.175  51.024   1.00 74.56 202 A 1 
ATOM 1478 O OD2 . ASP A 0 202 . -36.097  1.773   51.394   1.00 74.56 202 A 1 
ATOM 1479 N N   . SER A 0 203 . -33.362  -2.355  51.381   1.00 76.70 203 A 1 
ATOM 1480 C CA  . SER A 0 203 . -32.002  -2.471  50.838   1.00 76.70 203 A 1 
ATOM 1481 C C   . SER A 0 203 . -31.944  -1.872  49.440   1.00 76.70 203 A 1 
ATOM 1482 C CB  . SER A 0 203 . -31.471  -3.907  50.905   1.00 76.70 203 A 1 
ATOM 1483 O O   . SER A 0 203 . -32.610  -2.345  48.519   1.00 76.70 203 A 1 
ATOM 1484 O OG  . SER A 0 203 . -32.298  -4.830  50.228   1.00 76.70 203 A 1 
ATOM 1485 N N   . ARG A 0 204 . -31.154  -0.806  49.290   1.00 79.92 204 A 1 
ATOM 1486 C CA  . ARG A 0 204 . -30.971  -0.088  48.028   1.00 79.92 204 A 1 
ATOM 1487 C C   . ARG A 0 204 . -29.492  -0.013  47.700   1.00 79.92 204 A 1 
ATOM 1488 C CB  . ARG A 0 204 . -31.598  1.312   48.082   1.00 79.92 204 A 1 
ATOM 1489 O O   . ARG A 0 204 . -28.710  0.519   48.485   1.00 79.92 204 A 1 
ATOM 1490 C CG  . ARG A 0 204 . -33.045  1.311   48.587   1.00 79.92 204 A 1 
ATOM 1491 C CD  . ARG A 0 204 . -33.638  2.712   48.442   1.00 79.92 204 A 1 
ATOM 1492 N NE  . ARG A 0 204 . -34.933  2.800   49.127   1.00 79.92 204 A 1 
ATOM 1493 N NH1 . ARG A 0 204 . -35.905  4.492   47.932   1.00 79.92 204 A 1 
ATOM 1494 N NH2 . ARG A 0 204 . -37.060  3.415   49.517   1.00 79.92 204 A 1 
ATOM 1495 C CZ  . ARG A 0 204 . -35.960  3.569   48.851   1.00 79.92 204 A 1 
ATOM 1496 N N   . TRP A 0 205 . -29.116  -0.515  46.538   1.00 84.97 205 A 1 
ATOM 1497 C CA  . TRP A 0 205 . -27.741  -0.519  46.059   1.00 84.97 205 A 1 
ATOM 1498 C C   . TRP A 0 205 . -27.690  0.013   44.637   1.00 84.97 205 A 1 
ATOM 1499 C CB  . TRP A 0 205 . -27.182  -1.940  46.159   1.00 84.97 205 A 1 
ATOM 1500 O O   . TRP A 0 205 . -28.618  -0.194  43.854   1.00 84.97 205 A 1 
ATOM 1501 C CG  . TRP A 0 205 . -25.863  -2.190  45.493   1.00 84.97 205 A 1 
ATOM 1502 C CD1 . TRP A 0 205 . -24.646  -2.059  46.063   1.00 84.97 205 A 1 
ATOM 1503 C CD2 . TRP A 0 205 . -25.613  -2.632  44.125   1.00 84.97 205 A 1 
ATOM 1504 C CE2 . TRP A 0 205 . -24.219  -2.896  43.983   1.00 84.97 205 A 1 
ATOM 1505 C CE3 . TRP A 0 205 . -26.432  -2.877  43.001   1.00 84.97 205 A 1 
ATOM 1506 N NE1 . TRP A 0 205 . -23.667  -2.459  45.172   1.00 84.97 205 A 1 
ATOM 1507 C CH2 . TRP A 0 205 . -24.529  -3.720  41.723   1.00 84.97 205 A 1 
ATOM 1508 C CZ2 . TRP A 0 205 . -23.688  -3.495  42.828   1.00 84.97 205 A 1 
ATOM 1509 C CZ3 . TRP A 0 205 . -25.892  -3.393  41.808   1.00 84.97 205 A 1 
ATOM 1510 N N   . GLY A 0 206 . -26.585  0.652   44.281   1.00 81.82 206 A 1 
ATOM 1511 C CA  . GLY A 0 206 . -26.360  1.028   42.902   1.00 81.82 206 A 1 
ATOM 1512 C C   . GLY A 0 206 . -24.922  1.361   42.569   1.00 81.82 206 A 1 
ATOM 1513 O O   . GLY A 0 206 . -24.037  1.462   43.426   1.00 81.82 206 A 1 
ATOM 1514 N N   . LYS A 0 207 . -24.713  1.491   41.264   1.00 83.68 207 A 1 
ATOM 1515 C CA  . LYS A 0 207 . -23.456  1.827   40.617   1.00 83.68 207 A 1 
ATOM 1516 C C   . LYS A 0 207 . -23.725  2.824   39.517   1.00 83.68 207 A 1 
ATOM 1517 C CB  . LYS A 0 207 . -22.813  0.570   40.026   1.00 83.68 207 A 1 
ATOM 1518 O O   . LYS A 0 207 . -24.493  2.509   38.614   1.00 83.68 207 A 1 
ATOM 1519 C CG  . LYS A 0 207 . -22.404  -0.344  41.172   1.00 83.68 207 A 1 
ATOM 1520 C CD  . LYS A 0 207 . -21.481  -1.467  40.714   1.00 83.68 207 A 1 
ATOM 1521 C CE  . LYS A 0 207 . -20.811  -1.897  42.010   1.00 83.68 207 A 1 
ATOM 1522 N NZ  . LYS A 0 207 . -19.629  -2.748  41.810   1.00 83.68 207 A 1 
ATOM 1523 N N   . SER A 0 208 . -23.055  3.962   39.585   1.00 80.47 208 A 1 
ATOM 1524 C CA  . SER A 0 208 . -23.035  4.951   38.517   1.00 80.47 208 A 1 
ATOM 1525 C C   . SER A 0 208 . -21.621  5.077   37.958   1.00 80.47 208 A 1 
ATOM 1526 C CB  . SER A 0 208 . -23.596  6.294   38.998   1.00 80.47 208 A 1 
ATOM 1527 O O   . SER A 0 208 . -20.625  5.087   38.690   1.00 80.47 208 A 1 
ATOM 1528 O OG  . SER A 0 208 . -22.905  6.764   40.140   1.00 80.47 208 A 1 
ATOM 1529 N N   . TYR A 0 209 . -21.530  5.161   36.637   1.00 78.47 209 A 1 
ATOM 1530 C CA  . TYR A 0 209 . -20.374  5.707   35.938   1.00 78.47 209 A 1 
ATOM 1531 C C   . TYR A 0 209 . -20.813  7.031   35.320   1.00 78.47 209 A 1 
ATOM 1532 C CB  . TYR A 0 209 . -19.886  4.746   34.842   1.00 78.47 209 A 1 
ATOM 1533 O O   . TYR A 0 209 . -21.711  7.026   34.478   1.00 78.47 209 A 1 
ATOM 1534 C CG  . TYR A 0 209 . -19.293  3.426   35.305   1.00 78.47 209 A 1 
ATOM 1535 C CD1 . TYR A 0 209 . -17.899  3.227   35.274   1.00 78.47 209 A 1 
ATOM 1536 C CD2 . TYR A 0 209 . -20.141  2.380   35.712   1.00 78.47 209 A 1 
ATOM 1537 C CE1 . TYR A 0 209 . -17.355  1.977   35.632   1.00 78.47 209 A 1 
ATOM 1538 C CE2 . TYR A 0 209 . -19.609  1.116   36.035   1.00 78.47 209 A 1 
ATOM 1539 O OH  . TYR A 0 209 . -17.683  -0.283  36.365   1.00 78.47 209 A 1 
ATOM 1540 C CZ  . TYR A 0 209 . -18.213  0.916   36.002   1.00 78.47 209 A 1 
ATOM 1541 N N   . ASP A 0 210 . -20.158  8.131   35.695   1.00 77.09 210 A 1 
ATOM 1542 C CA  . ASP A 0 210 . -20.223  9.374   34.916   1.00 77.09 210 A 1 
ATOM 1543 C C   . ASP A 0 210 . -19.485  9.187   33.573   1.00 77.09 210 A 1 
ATOM 1544 C CB  . ASP A 0 210 . -19.613  10.547  35.702   1.00 77.09 210 A 1 
ATOM 1545 O O   . ASP A 0 210 . -18.932  8.116   33.292   1.00 77.09 210 A 1 
ATOM 1546 C CG  . ASP A 0 210 . -20.335  10.944  36.989   1.00 77.09 210 A 1 
ATOM 1547 O OD1 . ASP A 0 210 . -21.551  10.704  37.115   1.00 77.09 210 A 1 
ATOM 1548 O OD2 . ASP A 0 210 . -19.630  11.501  37.865   1.00 77.09 210 A 1 
ATOM 1549 N N   . SER A 0 211 . -19.447  10.229  32.735   1.00 82.21 211 A 1 
ATOM 1550 C CA  . SER A 0 211 . -19.103  10.078  31.321   1.00 82.21 211 A 1 
ATOM 1551 C C   . SER A 0 211 . -17.755  9.389   31.066   1.00 82.21 211 A 1 
ATOM 1552 C CB  . SER A 0 211 . -19.242  11.401  30.556   1.00 82.21 211 A 1 
ATOM 1553 O O   . SER A 0 211 . -16.731  9.674   31.698   1.00 82.21 211 A 1 
ATOM 1554 O OG  . SER A 0 211 . -18.130  12.261  30.714   1.00 82.21 211 A 1 
ATOM 1555 N N   . VAL A 0 212 . -17.765  8.449   30.116   1.00 83.67 212 A 1 
ATOM 1556 C CA  . VAL A 0 212 . -16.617  7.619   29.726   1.00 83.67 212 A 1 
ATOM 1557 C C   . VAL A 0 212 . -16.278  7.888   28.269   1.00 83.67 212 A 1 
ATOM 1558 C CB  . VAL A 0 212 . -16.876  6.117   29.957   1.00 83.67 212 A 1 
ATOM 1559 O O   . VAL A 0 212 . -17.134  7.790   27.392   1.00 83.67 212 A 1 
ATOM 1560 C CG1 . VAL A 0 212 . -15.647  5.272   29.578   1.00 83.67 212 A 1 
ATOM 1561 C CG2 . VAL A 0 212 . -17.208  5.808   31.420   1.00 83.67 212 A 1 
ATOM 1562 N N   . ASP A 0 213 . -15.008  8.177   27.996   1.00 89.15 213 A 1 
ATOM 1563 C CA  . ASP A 0 213 . -14.544  8.651   26.694   1.00 89.15 213 A 1 
ATOM 1564 C C   . ASP A 0 213 . -13.245  7.928   26.286   1.00 89.15 213 A 1 
ATOM 1565 C CB  . ASP A 0 213 . -14.420  10.180  26.787   1.00 89.15 213 A 1 
ATOM 1566 O O   . ASP A 0 213 . -12.176  8.115   26.877   1.00 89.15 213 A 1 
ATOM 1567 C CG  . ASP A 0 213 . -14.317  10.876  25.436   1.00 89.15 213 A 1 
ATOM 1568 O OD1 . ASP A 0 213 . -14.163  10.214  24.384   1.00 89.15 213 A 1 
ATOM 1569 O OD2 . ASP A 0 213 . -14.242  12.123  25.390   1.00 89.15 213 A 1 
ATOM 1570 N N   . ALA A 0 214 . -13.339  7.046   25.288   1.00 90.79 214 A 1 
ATOM 1571 C CA  . ALA A 0 214 . -12.280  6.129   24.872   1.00 90.79 214 A 1 
ATOM 1572 C C   . ALA A 0 214 . -11.945  6.301   23.384   1.00 90.79 214 A 1 
ATOM 1573 C CB  . ALA A 0 214 . -12.706  4.696   25.210   1.00 90.79 214 A 1 
ATOM 1574 O O   . ALA A 0 214 . -12.747  5.989   22.501   1.00 90.79 214 A 1 
ATOM 1575 N N   . LYS A 0 215 . -10.726  6.763   23.090   1.00 93.88 215 A 1 
ATOM 1576 C CA  . LYS A 0 215 . -10.256  7.083   21.732   1.00 93.88 215 A 1 
ATOM 1577 C C   . LYS A 0 215 . -8.949   6.350   21.410   1.00 93.88 215 A 1 
ATOM 1578 C CB  . LYS A 0 215 . -10.149  8.612   21.572   1.00 93.88 215 A 1 
ATOM 1579 O O   . LYS A 0 215 . -8.029   6.313   22.226   1.00 93.88 215 A 1 
ATOM 1580 C CG  . LYS A 0 215 . -11.521  9.314   21.508   1.00 93.88 215 A 1 
ATOM 1581 C CD  . LYS A 0 215 . -11.529  10.701  22.172   1.00 93.88 215 A 1 
ATOM 1582 C CE  . LYS A 0 215 . -12.905  11.352  21.971   1.00 93.88 215 A 1 
ATOM 1583 N NZ  . LYS A 0 215 . -13.198  12.383  22.992   1.00 93.88 215 A 1 
ATOM 1584 N N   . SER A 0 216 . -8.865   5.776   20.211   1.00 94.13 216 A 1 
ATOM 1585 C CA  . SER A 0 216 . -7.700   5.068   19.666   1.00 94.13 216 A 1 
ATOM 1586 C C   . SER A 0 216 . -7.389   5.604   18.274   1.00 94.13 216 A 1 
ATOM 1587 C CB  . SER A 0 216 . -7.965   3.557   19.604   1.00 94.13 216 A 1 
ATOM 1588 O O   . SER A 0 216 . -8.274   5.643   17.419   1.00 94.13 216 A 1 
ATOM 1589 O OG  . SER A 0 216 . -6.790   2.801   19.330   1.00 94.13 216 A 1 
ATOM 1590 N N   . TYR A 0 217 . -6.134   5.976   18.047   1.00 94.77 217 A 1 
ATOM 1591 C CA  . TYR A 0 217 . -5.616   6.457   16.772   1.00 94.77 217 A 1 
ATOM 1592 C C   . TYR A 0 217 . -4.408   5.610   16.379   1.00 94.77 217 A 1 
ATOM 1593 C CB  . TYR A 0 217 . -5.242   7.942   16.865   1.00 94.77 217 A 1 
ATOM 1594 O O   . TYR A 0 217 . -3.396   5.571   17.082   1.00 94.77 217 A 1 
ATOM 1595 C CG  . TYR A 0 217 . -6.348   8.846   17.371   1.00 94.77 217 A 1 
ATOM 1596 C CD1 . TYR A 0 217 . -7.309   9.360   16.479   1.00 94.77 217 A 1 
ATOM 1597 C CD2 . TYR A 0 217 . -6.413   9.170   18.741   1.00 94.77 217 A 1 
ATOM 1598 C CE1 . TYR A 0 217 . -8.330   10.205  16.955   1.00 94.77 217 A 1 
ATOM 1599 C CE2 . TYR A 0 217 . -7.427   10.019  19.221   1.00 94.77 217 A 1 
ATOM 1600 O OH  . TYR A 0 217 . -9.364   11.363  18.785   1.00 94.77 217 A 1 
ATOM 1601 C CZ  . TYR A 0 217 . -8.388   10.538  18.325   1.00 94.77 217 A 1 
ATOM 1602 N N   . ASP A 0 218 . -4.530   4.935   15.249   1.00 95.02 218 A 1 
ATOM 1603 C CA  . ASP A 0 218 . -3.499   4.132   14.617   1.00 95.02 218 A 1 
ATOM 1604 C C   . ASP A 0 218 . -3.136   4.783   13.280   1.00 95.02 218 A 1 
ATOM 1605 C CB  . ASP A 0 218 . -4.015   2.696   14.459   1.00 95.02 218 A 1 
ATOM 1606 O O   . ASP A 0 218 . -4.014   5.178   12.513   1.00 95.02 218 A 1 
ATOM 1607 C CG  . ASP A 0 218 . -3.947   1.927   15.777   1.00 95.02 218 A 1 
ATOM 1608 O OD1 . ASP A 0 218 . -2.817   1.509   16.112   1.00 95.02 218 A 1 
ATOM 1609 O OD2 . ASP A 0 218 . -4.983   1.733   16.463   1.00 95.02 218 A 1 
ATOM 1610 N N   . GLY A 0 219 . -1.844   4.926   13.005   1.00 95.77 219 A 1 
ATOM 1611 C CA  . GLY A 0 219 . -1.340   5.537   11.777   1.00 95.77 219 A 1 
ATOM 1612 C C   . GLY A 0 219 . -0.059   4.856   11.326   1.00 95.77 219 A 1 
ATOM 1613 O O   . GLY A 0 219 . 0.822    4.601   12.143   1.00 95.77 219 A 1 
ATOM 1614 N N   . GLU A 0 220 . 0.049    4.547   10.044   1.00 96.74 220 A 1 
ATOM 1615 C CA  . GLU A 0 220 . 1.175    3.837   9.444    1.00 96.74 220 A 1 
ATOM 1616 C C   . GLU A 0 220 . 1.444    4.418   8.063    1.00 96.74 220 A 1 
ATOM 1617 C CB  . GLU A 0 220 . 0.828    2.347   9.393    1.00 96.74 220 A 1 
ATOM 1618 O O   . GLU A 0 220 . 0.538    4.474   7.239    1.00 96.74 220 A 1 
ATOM 1619 C CG  . GLU A 0 220 . 1.928    1.444   8.815    1.00 96.74 220 A 1 
ATOM 1620 C CD  . GLU A 0 220 . 1.675    -0.016  9.217    1.00 96.74 220 A 1 
ATOM 1621 O OE1 . GLU A 0 220 . 2.645    -0.745  9.529    1.00 96.74 220 A 1 
ATOM 1622 O OE2 . GLU A 0 220 . 0.514    -0.397  9.498    1.00 96.74 220 A 1 
ATOM 1623 N N   . TRP A 0 221 . 2.670    4.871   7.830    1.00 96.08 221 A 1 
ATOM 1624 C CA  . TRP A 0 221 . 3.048    5.571   6.609    1.00 96.08 221 A 1 
ATOM 1625 C C   . TRP A 0 221 . 4.385    5.073   6.072    1.00 96.08 221 A 1 
ATOM 1626 C CB  . TRP A 0 221 . 3.057    7.085   6.842    1.00 96.08 221 A 1 
ATOM 1627 O O   . TRP A 0 221 . 5.295    4.719   6.829    1.00 96.08 221 A 1 
ATOM 1628 C CG  . TRP A 0 221 . 4.014    7.597   7.877    1.00 96.08 221 A 1 
ATOM 1629 C CD1 . TRP A 0 221 . 5.283    7.993   7.636    1.00 96.08 221 A 1 
ATOM 1630 C CD2 . TRP A 0 221 . 3.784    7.821   9.300    1.00 96.08 221 A 1 
ATOM 1631 C CE2 . TRP A 0 221 . 4.965    8.394   9.860    1.00 96.08 221 A 1 
ATOM 1632 C CE3 . TRP A 0 221 . 2.691    7.624   10.172   1.00 96.08 221 A 1 
ATOM 1633 N NE1 . TRP A 0 221 . 5.852    8.459   8.804    1.00 96.08 221 A 1 
ATOM 1634 C CH2 . TRP A 0 221 . 3.939    8.570   12.048   1.00 96.08 221 A 1 
ATOM 1635 C CZ2 . TRP A 0 221 . 5.054    8.762   11.212   1.00 96.08 221 A 1 
ATOM 1636 C CZ3 . TRP A 0 221 . 2.762    7.996   11.529   1.00 96.08 221 A 1 
ATOM 1637 N N   . TYR A 0 222 . 4.500    5.070   4.751    1.00 98.03 222 A 1 
ATOM 1638 C CA  . TYR A 0 222 . 5.694    4.740   3.989    1.00 98.03 222 A 1 
ATOM 1639 C C   . TYR A 0 222 . 5.827    5.734   2.839    1.00 98.03 222 A 1 
ATOM 1640 C CB  . TYR A 0 222 . 5.590    3.301   3.469    1.00 98.03 222 A 1 
ATOM 1641 O O   . TYR A 0 222 . 4.862    5.982   2.120    1.00 98.03 222 A 1 
ATOM 1642 C CG  . TYR A 0 222 . 6.669    2.917   2.473    1.00 98.03 222 A 1 
ATOM 1643 C CD1 . TYR A 0 222 . 6.408    2.974   1.089    1.00 98.03 222 A 1 
ATOM 1644 C CD2 . TYR A 0 222 . 7.941    2.525   2.930    1.00 98.03 222 A 1 
ATOM 1645 C CE1 . TYR A 0 222 . 7.409    2.611   0.165    1.00 98.03 222 A 1 
ATOM 1646 C CE2 . TYR A 0 222 . 8.943    2.162   2.008    1.00 98.03 222 A 1 
ATOM 1647 O OH  . TYR A 0 222 . 9.640    1.837   -0.273   1.00 98.03 222 A 1 
ATOM 1648 C CZ  . TYR A 0 222 . 8.678    2.195   0.622    1.00 98.03 222 A 1 
ATOM 1649 N N   . ALA A 0 223 . 7.022    6.282   2.645    1.00 97.63 223 A 1 
ATOM 1650 C CA  . ALA A 0 223 . 7.330    7.111   1.489    1.00 97.63 223 A 1 
ATOM 1651 C C   . ALA A 0 223 . 8.756    6.842   1.007    1.00 97.63 223 A 1 
ATOM 1652 C CB  . ALA A 0 223 . 7.095    8.588   1.826    1.00 97.63 223 A 1 
ATOM 1653 O O   . ALA A 0 223 . 9.696    6.876   1.809    1.00 97.63 223 A 1 
ATOM 1654 N N   . ARG A 0 224 . 8.908    6.612   -0.298   1.00 98.24 224 A 1 
ATOM 1655 C CA  . ARG A 0 224 . 10.182   6.417   -0.994   1.00 98.24 224 A 1 
ATOM 1656 C C   . ARG A 0 224 . 10.243   7.326   -2.216   1.00 98.24 224 A 1 
ATOM 1657 C CB  . ARG A 0 224 . 10.349   4.934   -1.366   1.00 98.24 224 A 1 
ATOM 1658 O O   . ARG A 0 224 . 9.340    7.295   -3.039   1.00 98.24 224 A 1 
ATOM 1659 C CG  . ARG A 0 224 . 11.623   4.666   -2.187   1.00 98.24 224 A 1 
ATOM 1660 C CD  . ARG A 0 224 . 11.832   3.180   -2.512   1.00 98.24 224 A 1 
ATOM 1661 N NE  . ARG A 0 224 . 10.723   2.601   -3.301   1.00 98.24 224 A 1 
ATOM 1662 N NH1 . ARG A 0 224 . 11.308   3.366   -5.409   1.00 98.24 224 A 1 
ATOM 1663 N NH2 . ARG A 0 224 . 9.563    2.080   -5.212   1.00 98.24 224 A 1 
ATOM 1664 C CZ  . ARG A 0 224 . 10.542   2.686   -4.613   1.00 98.24 224 A 1 
ATOM 1665 N N   . SER A 0 225 . 11.334   8.068   -2.341   1.00 97.89 225 A 1 
ATOM 1666 C CA  . SER A 0 225 . 11.715   8.836   -3.525   1.00 97.89 225 A 1 
ATOM 1667 C C   . SER A 0 225 . 13.040   8.287   -4.048   1.00 97.89 225 A 1 
ATOM 1668 C CB  . SER A 0 225 . 11.838   10.317  -3.162   1.00 97.89 225 A 1 
ATOM 1669 O O   . SER A 0 225 . 13.969   8.071   -3.263   1.00 97.89 225 A 1 
ATOM 1670 O OG  . SER A 0 225 . 11.983   11.118  -4.313   1.00 97.89 225 A 1 
ATOM 1671 N N   . VAL A 0 226 . 13.119   8.029   -5.348   1.00 97.67 226 A 1 
ATOM 1672 C CA  . VAL A 0 226 . 14.324   7.600   -6.071   1.00 97.67 226 A 1 
ATOM 1673 C C   . VAL A 0 226 . 14.558   8.572   -7.216   1.00 97.67 226 A 1 
ATOM 1674 C CB  . VAL A 0 226 . 14.188   6.161   -6.611   1.00 97.67 226 A 1 
ATOM 1675 O O   . VAL A 0 226 . 13.614   8.919   -7.924   1.00 97.67 226 A 1 
ATOM 1676 C CG1 . VAL A 0 226 . 15.394   5.725   -7.455   1.00 97.67 226 A 1 
ATOM 1677 C CG2 . VAL A 0 226 . 14.053   5.160   -5.456   1.00 97.67 226 A 1 
ATOM 1678 N N   . ARG A 0 227 . 15.812   8.978   -7.407   1.00 97.07 227 A 1 
ATOM 1679 C CA  . ARG A 0 227 . 16.296   9.696   -8.589   1.00 97.07 227 A 1 
ATOM 1680 C C   . ARG A 0 227 . 17.596   9.061   -9.057   1.00 97.07 227 A 1 
ATOM 1681 C CB  . ARG A 0 227 . 16.508   11.183  -8.297   1.00 97.07 227 A 1 
ATOM 1682 O O   . ARG A 0 227 . 18.449   8.801   -8.208   1.00 97.07 227 A 1 
ATOM 1683 C CG  . ARG A 0 227 . 15.215   11.838  -7.811   1.00 97.07 227 A 1 
ATOM 1684 C CD  . ARG A 0 227 . 15.429   13.334  -7.626   1.00 97.07 227 A 1 
ATOM 1685 N NE  . ARG A 0 227 . 14.215   13.942  -7.060   1.00 97.07 227 A 1 
ATOM 1686 N NH1 . ARG A 0 227 . 14.842   16.121  -7.353   1.00 97.07 227 A 1 
ATOM 1687 N NH2 . ARG A 0 227 . 12.809   15.635  -6.533   1.00 97.07 227 A 1 
ATOM 1688 C CZ  . ARG A 0 227 . 13.964   15.230  -6.980   1.00 97.07 227 A 1 
ATOM 1689 N N   . ALA A 0 228 . 17.723   8.814   -10.349  1.00 95.53 228 A 1 
ATOM 1690 C CA  . ALA A 0 228 . 18.944   8.357   -10.994  1.00 95.53 228 A 1 
ATOM 1691 C C   . ALA A 0 228 . 19.187   9.195   -12.256  1.00 95.53 228 A 1 
ATOM 1692 C CB  . ALA A 0 228 . 18.841   6.858   -11.294  1.00 95.53 228 A 1 
ATOM 1693 O O   . ALA A 0 228 . 18.224   9.576   -12.913  1.00 95.53 228 A 1 
ATOM 1694 N N   . ASP A 0 229 . 20.459   9.455   -12.525  1.00 94.18 229 A 1 
ATOM 1695 C CA  . ASP A 0 229 . 21.008   10.427  -13.477  1.00 94.18 229 A 1 
ATOM 1696 C C   . ASP A 0 229 . 22.197   9.701   -14.143  1.00 94.18 229 A 1 
ATOM 1697 C CB  . ASP A 0 229 . 21.490   11.626  -12.618  1.00 94.18 229 A 1 
ATOM 1698 O O   . ASP A 0 229 . 23.051   9.193   -13.409  1.00 94.18 229 A 1 
ATOM 1699 C CG  . ASP A 0 229 . 21.188   13.034  -13.130  1.00 94.18 229 A 1 
ATOM 1700 O OD1 . ASP A 0 229 . 20.025   13.263  -13.518  1.00 94.18 229 A 1 
ATOM 1701 O OD2 . ASP A 0 229 . 22.042   13.914  -12.880  1.00 94.18 229 A 1 
ATOM 1702 N N   . ASP A 0 230 . 22.244   9.527   -15.469  1.00 94.41 230 A 1 
ATOM 1703 C CA  . ASP A 0 230 . 23.249   8.666   -16.142  1.00 94.41 230 A 1 
ATOM 1704 C C   . ASP A 0 230 . 23.733   9.249   -17.489  1.00 94.41 230 A 1 
ATOM 1705 C CB  . ASP A 0 230 . 22.726   7.210   -16.204  1.00 94.41 230 A 1 
ATOM 1706 O O   . ASP A 0 230 . 23.638   8.611   -18.542  1.00 94.41 230 A 1 
ATOM 1707 C CG  . ASP A 0 230 . 23.747   6.107   -16.536  1.00 94.41 230 A 1 
ATOM 1708 O OD1 . ASP A 0 230 . 24.832   6.297   -17.130  1.00 94.41 230 A 1 
ATOM 1709 O OD2 . ASP A 0 230 . 23.518   4.934   -16.151  1.00 94.41 230 A 1 
ATOM 1710 N N   . ASP A 0 231 . 24.264   10.474  -17.409  1.00 92.06 231 A 1 
ATOM 1711 C CA  . ASP A 0 231 . 24.981   11.210  -18.461  1.00 92.06 231 A 1 
ATOM 1712 C C   . ASP A 0 231 . 26.032   10.346  -19.176  1.00 92.06 231 A 1 
ATOM 1713 C CB  . ASP A 0 231 . 25.771   12.373  -17.811  1.00 92.06 231 A 1 
ATOM 1714 O O   . ASP A 0 231 . 26.942   9.811   -18.536  1.00 92.06 231 A 1 
ATOM 1715 C CG  . ASP A 0 231 . 25.100   13.744  -17.820  1.00 92.06 231 A 1 
ATOM 1716 O OD1 . ASP A 0 231 . 24.386   14.026  -18.802  1.00 92.06 231 A 1 
ATOM 1717 O OD2 . ASP A 0 231 . 25.471   14.550  -16.935  1.00 92.06 231 A 1 
ATOM 1718 N N   . GLN A 0 232 . 26.006   10.294  -20.510  1.00 93.74 232 A 1 
ATOM 1719 C CA  . GLN A 0 232 . 27.046   9.681   -21.351  1.00 93.74 232 A 1 
ATOM 1720 C C   . GLN A 0 232 . 27.360   10.571  -22.557  1.00 93.74 232 A 1 
ATOM 1721 C CB  . GLN A 0 232 . 26.601   8.277   -21.805  1.00 93.74 232 A 1 
ATOM 1722 O O   . GLN A 0 232 . 26.451   11.071  -23.212  1.00 93.74 232 A 1 
ATOM 1723 C CG  . GLN A 0 232 . 26.632   7.296   -20.627  1.00 93.74 232 A 1 
ATOM 1724 C CD  . GLN A 0 232 . 25.963   5.960   -20.890  1.00 93.74 232 A 1 
ATOM 1725 N NE2 . GLN A 0 232 . 25.264   5.438   -19.907  1.00 93.74 232 A 1 
ATOM 1726 O OE1 . GLN A 0 232 . 26.083   5.321   -21.928  1.00 93.74 232 A 1 
ATOM 1727 N N   . TRP A 0 233 . 28.643   10.748  -22.884  1.00 93.03 233 A 1 
ATOM 1728 C CA  . TRP A 0 233 . 29.067   11.551  -24.038  1.00 93.03 233 A 1 
ATOM 1729 C C   . TRP A 0 233 . 30.454   11.161  -24.559  1.00 93.03 233 A 1 
ATOM 1730 C CB  . TRP A 0 233 . 29.035   13.044  -23.673  1.00 93.03 233 A 1 
ATOM 1731 O O   . TRP A 0 233 . 31.288   10.630  -23.814  1.00 93.03 233 A 1 
ATOM 1732 C CG  . TRP A 0 233 . 29.907   13.441  -22.519  1.00 93.03 233 A 1 
ATOM 1733 C CD1 . TRP A 0 233 . 29.518   13.482  -21.225  1.00 93.03 233 A 1 
ATOM 1734 C CD2 . TRP A 0 233 . 31.307   13.856  -22.531  1.00 93.03 233 A 1 
ATOM 1735 C CE2 . TRP A 0 233 . 31.713   14.112  -21.186  1.00 93.03 233 A 1 
ATOM 1736 C CE3 . TRP A 0 233 . 32.270   14.061  -23.542  1.00 93.03 233 A 1 
ATOM 1737 N NE1 . TRP A 0 233 . 30.577   13.880  -20.433  1.00 93.03 233 A 1 
ATOM 1738 C CH2 . TRP A 0 233 . 33.956   14.699  -21.894  1.00 93.03 233 A 1 
ATOM 1739 C CZ2 . TRP A 0 233 . 33.018   14.517  -20.860  1.00 93.03 233 A 1 
ATOM 1740 C CZ3 . TRP A 0 233 . 33.576   14.481  -23.231  1.00 93.03 233 A 1 
ATOM 1741 N N   . ALA A 0 234 . 30.721   11.468  -25.829  1.00 93.64 234 A 1 
ATOM 1742 C CA  . ALA A 0 234 . 32.057   11.467  -26.416  1.00 93.64 234 A 1 
ATOM 1743 C C   . ALA A 0 234 . 32.202   12.518  -27.531  1.00 93.64 234 A 1 
ATOM 1744 C CB  . ALA A 0 234 . 32.397   10.063  -26.927  1.00 93.64 234 A 1 
ATOM 1745 O O   . ALA A 0 234 . 31.222   12.907  -28.163  1.00 93.64 234 A 1 
ATOM 1746 N N   . GLU A 0 235 . 33.445   12.935  -27.763  1.00 92.38 235 A 1 
ATOM 1747 C CA  . GLU A 0 235 . 33.882   13.855  -28.816  1.00 92.38 235 A 1 
ATOM 1748 C C   . GLU A 0 235 . 35.155   13.272  -29.466  1.00 92.38 235 A 1 
ATOM 1749 C CB  . GLU A 0 235 . 34.193   15.253  -28.225  1.00 92.38 235 A 1 
ATOM 1750 O O   . GLU A 0 235 . 36.051   12.814  -28.750  1.00 92.38 235 A 1 
ATOM 1751 C CG  . GLU A 0 235 . 33.037   15.957  -27.481  1.00 92.38 235 A 1 
ATOM 1752 C CD  . GLU A 0 235 . 33.435   17.319  -26.859  1.00 92.38 235 A 1 
ATOM 1753 O OE1 . GLU A 0 235 . 32.542   18.174  -26.662  1.00 92.38 235 A 1 
ATOM 1754 O OE2 . GLU A 0 235 . 34.631   17.528  -26.536  1.00 92.38 235 A 1 
ATOM 1755 N N   . ASP A 0 236 . 35.263   13.311  -30.794  1.00 89.24 236 A 1 
ATOM 1756 C CA  . ASP A 0 236 . 36.511   13.110  -31.550  1.00 89.24 236 A 1 
ATOM 1757 C C   . ASP A 0 236 . 36.811   14.392  -32.343  1.00 89.24 236 A 1 
ATOM 1758 C CB  . ASP A 0 236 . 36.426   11.861  -32.456  1.00 89.24 236 A 1 
ATOM 1759 O O   . ASP A 0 236 . 35.904   15.088  -32.796  1.00 89.24 236 A 1 
ATOM 1760 C CG  . ASP A 0 236 . 37.765   11.414  -33.085  1.00 89.24 236 A 1 
ATOM 1761 O OD1 . ASP A 0 236 . 38.784   12.138  -32.937  1.00 89.24 236 A 1 
ATOM 1762 O OD2 . ASP A 0 236 . 37.780   10.328  -33.709  1.00 89.24 236 A 1 
ATOM 1763 N N   . TYR A 0 237 . 38.085   14.741  -32.501  1.00 88.90 237 A 1 
ATOM 1764 C CA  . TYR A 0 237 . 38.517   15.874  -33.314  1.00 88.90 237 A 1 
ATOM 1765 C C   . TYR A 0 237 . 39.840   15.578  -34.024  1.00 88.90 237 A 1 
ATOM 1766 C CB  . TYR A 0 237 . 38.603   17.140  -32.450  1.00 88.90 237 A 1 
ATOM 1767 O O   . TYR A 0 237 . 40.930   15.836  -33.492  1.00 88.90 237 A 1 
ATOM 1768 C CG  . TYR A 0 237 . 39.004   18.370  -33.245  1.00 88.90 237 A 1 
ATOM 1769 C CD1 . TYR A 0 237 . 40.279   18.936  -33.069  1.00 88.90 237 A 1 
ATOM 1770 C CD2 . TYR A 0 237 . 38.136   18.892  -34.222  1.00 88.90 237 A 1 
ATOM 1771 C CE1 . TYR A 0 237 . 40.682   20.029  -33.858  1.00 88.90 237 A 1 
ATOM 1772 C CE2 . TYR A 0 237 . 38.528   19.982  -35.021  1.00 88.90 237 A 1 
ATOM 1773 O OH  . TYR A 0 237 . 40.222   21.613  -35.577  1.00 88.90 237 A 1 
ATOM 1774 C CZ  . TYR A 0 237 . 39.804   20.550  -34.836  1.00 88.90 237 A 1 
ATOM 1775 N N   . ASP A 0 238 . 39.749   15.092  -35.263  1.00 85.91 238 A 1 
ATOM 1776 C CA  . ASP A 0 238 . 40.909   14.873  -36.126  1.00 85.91 238 A 1 
ATOM 1777 C C   . ASP A 0 238 . 41.210   16.116  -36.980  1.00 85.91 238 A 1 
ATOM 1778 C CB  . ASP A 0 238 . 40.775   13.574  -36.949  1.00 85.91 238 A 1 
ATOM 1779 O O   . ASP A 0 238 . 40.340   16.874  -37.417  1.00 85.91 238 A 1 
ATOM 1780 C CG  . ASP A 0 238 . 42.109   13.100  -37.569  1.00 85.91 238 A 1 
ATOM 1781 O OD1 . ASP A 0 238 . 43.179   13.691  -37.259  1.00 85.91 238 A 1 
ATOM 1782 O OD2 . ASP A 0 238 . 42.097   12.212  -38.451  1.00 85.91 238 A 1 
ATOM 1783 N N   . LYS A 0 239 . 42.491   16.375  -37.241  1.00 83.62 239 A 1 
ATOM 1784 C CA  . LYS A 0 239 . 42.917   17.513  -38.057  1.00 83.62 239 A 1 
ATOM 1785 C C   . LYS A 0 239 . 44.242   17.259  -38.760  1.00 83.62 239 A 1 
ATOM 1786 C CB  . LYS A 0 239 . 42.945   18.770  -37.177  1.00 83.62 239 A 1 
ATOM 1787 O O   . LYS A 0 239 . 45.320   17.309  -38.160  1.00 83.62 239 A 1 
ATOM 1788 C CG  . LYS A 0 239 . 43.165   20.004  -38.052  1.00 83.62 239 A 1 
ATOM 1789 C CD  . LYS A 0 239 . 43.519   21.247  -37.225  1.00 83.62 239 A 1 
ATOM 1790 C CE  . LYS A 0 239 . 44.301   22.238  -38.092  1.00 83.62 239 A 1 
ATOM 1791 N NZ  . LYS A 0 239 . 45.589   21.626  -38.500  1.00 83.62 239 A 1 
ATOM 1792 N N   . TYR A 0 240 . 44.187   17.184  -40.088  1.00 72.52 240 A 1 
ATOM 1793 C CA  . TYR A 0 240 . 45.334   16.910  -40.952  1.00 72.52 240 A 1 
ATOM 1794 C C   . TYR A 0 240 . 45.770   18.127  -41.793  1.00 72.52 240 A 1 
ATOM 1795 C CB  . TYR A 0 240 . 45.031   15.662  -41.798  1.00 72.52 240 A 1 
ATOM 1796 O O   . TYR A 0 240 . 45.018   18.679  -42.593  1.00 72.52 240 A 1 
ATOM 1797 C CG  . TYR A 0 240 . 43.771   15.732  -42.649  1.00 72.52 240 A 1 
ATOM 1798 C CD1 . TYR A 0 240 . 42.533   15.310  -42.118  1.00 72.52 240 A 1 
ATOM 1799 C CD2 . TYR A 0 240 . 43.836   16.216  -43.971  1.00 72.52 240 A 1 
ATOM 1800 C CE1 . TYR A 0 240 . 41.361   15.385  -42.897  1.00 72.52 240 A 1 
ATOM 1801 C CE2 . TYR A 0 240 . 42.668   16.281  -44.756  1.00 72.52 240 A 1 
ATOM 1802 O OH  . TYR A 0 240 . 40.315   15.956  -44.997  1.00 72.52 240 A 1 
ATOM 1803 C CZ  . TYR A 0 240 . 41.428   15.865  -44.221  1.00 72.52 240 A 1 
ATOM 1804 N N   . ASP A 0 241 . 47.046   18.512  -41.683  1.00 65.47 241 A 1 
ATOM 1805 C CA  . ASP A 0 241 . 47.743   19.435  -42.593  1.00 65.47 241 A 1 
ATOM 1806 C C   . ASP A 0 241 . 48.682   18.634  -43.514  1.00 65.47 241 A 1 
ATOM 1807 C CB  . ASP A 0 241 . 48.485   20.536  -41.813  1.00 65.47 241 A 1 
ATOM 1808 O O   . ASP A 0 241 . 49.895   18.504  -43.289  1.00 65.47 241 A 1 
ATOM 1809 C CG  . ASP A 0 241 . 47.581   21.695  -41.383  1.00 65.47 241 A 1 
ATOM 1810 O OD1 . ASP A 0 241 . 46.938   22.300  -42.267  1.00 65.47 241 A 1 
ATOM 1811 O OD2 . ASP A 0 241 . 47.587   22.045  -40.179  1.00 65.47 241 A 1 
ATOM 1812 N N   . ALA A 0 242 . 48.108   18.076  -44.582  1.00 55.83 242 A 1 
ATOM 1813 C CA  . ALA A 0 242 . 48.794   17.226  -45.549  1.00 55.83 242 A 1 
ATOM 1814 C C   . ALA A 0 242 . 49.642   18.049  -46.535  1.00 55.83 242 A 1 
ATOM 1815 C CB  . ALA A 0 242 . 47.763   16.320  -46.236  1.00 55.83 242 A 1 
ATOM 1816 O O   . ALA A 0 242 . 49.276   18.241  -47.699  1.00 55.83 242 A 1 
ATOM 1817 N N   . GLY A 0 243 . 50.805   18.519  -46.070  1.00 51.66 243 A 1 
ATOM 1818 C CA  . GLY A 0 243 . 51.845   19.102  -46.921  1.00 51.66 243 A 1 
ATOM 1819 C C   . GLY A 0 243 . 52.286   18.115  -48.010  1.00 51.66 243 A 1 
ATOM 1820 O O   . GLY A 0 243 . 52.830   17.052  -47.707  1.00 51.66 243 A 1 
ATOM 1821 N N   . ASP A 0 244 . 52.045   18.461  -49.276  1.00 49.28 244 A 1 
ATOM 1822 C CA  . ASP A 0 244 . 52.116   17.541  -50.417  1.00 49.28 244 A 1 
ATOM 1823 C C   . ASP A 0 244 . 53.567   17.252  -50.846  1.00 49.28 244 A 1 
ATOM 1824 C CB  . ASP A 0 244 . 51.224   18.055  -51.561  1.00 49.28 244 A 1 
ATOM 1825 O O   . ASP A 0 244 . 54.099   17.792  -51.821  1.00 49.28 244 A 1 
ATOM 1826 C CG  . ASP A 0 244 . 51.131   17.079  -52.744  1.00 49.28 244 A 1 
ATOM 1827 O OD1 . ASP A 0 244 . 51.775   16.004  -52.698  1.00 49.28 244 A 1 
ATOM 1828 O OD2 . ASP A 0 244 . 50.462   17.443  -53.734  1.00 49.28 244 A 1 
ATOM 1829 N N   . ALA A 0 245 . 54.218   16.361  -50.097  1.00 43.16 245 A 1 
ATOM 1830 C CA  . ALA A 0 245 . 55.562   15.864  -50.381  1.00 43.16 245 A 1 
ATOM 1831 C C   . ALA A 0 245 . 55.670   15.133  -51.737  1.00 43.16 245 A 1 
ATOM 1832 C CB  . ALA A 0 245 . 55.968   14.948  -49.219  1.00 43.16 245 A 1 
ATOM 1833 O O   . ALA A 0 245 . 56.760   15.047  -52.311  1.00 43.16 245 A 1 
ATOM 1834 N N   . ASP A 0 246 . 54.553   14.639  -52.278  1.00 45.80 246 A 1 
ATOM 1835 C CA  . ASP A 0 246 . 54.509   13.876  -53.528  1.00 45.80 246 A 1 
ATOM 1836 C C   . ASP A 0 246 . 54.710   14.779  -54.766  1.00 45.80 246 A 1 
ATOM 1837 C CB  . ASP A 0 246 . 53.191   13.085  -53.547  1.00 45.80 246 A 1 
ATOM 1838 O O   . ASP A 0 246 . 55.162   14.326  -55.827  1.00 45.80 246 A 1 
ATOM 1839 C CG  . ASP A 0 246 . 53.280   11.806  -54.373  1.00 45.80 246 A 1 
ATOM 1840 O OD1 . ASP A 0 246 . 54.313   11.106  -54.309  1.00 45.80 246 A 1 
ATOM 1841 O OD2 . ASP A 0 246 . 52.305   11.526  -55.105  1.00 45.80 246 A 1 
ATOM 1842 N N   . SER A 0 247 . 54.524   16.096  -54.590  1.00 44.08 247 A 1 
ATOM 1843 C CA  . SER A 0 247 . 54.931   17.146  -55.538  1.00 44.08 247 A 1 
ATOM 1844 C C   . SER A 0 247 . 56.409   17.068  -55.957  1.00 44.08 247 A 1 
ATOM 1845 C CB  . SER A 0 247 . 54.691   18.530  -54.921  1.00 44.08 247 A 1 
ATOM 1846 O O   . SER A 0 247 . 56.752   17.512  -57.054  1.00 44.08 247 A 1 
ATOM 1847 O OG  . SER A 0 247 . 53.315   18.845  -54.877  1.00 44.08 247 A 1 
ATOM 1848 N N   . TYR A 0 248 . 57.296   16.496  -55.130  1.00 43.90 248 A 1 
ATOM 1849 C CA  . TYR A 0 248 . 58.722   16.352  -55.462  1.00 43.90 248 A 1 
ATOM 1850 C C   . TYR A 0 248 . 59.046   15.064  -56.247  1.00 43.90 248 A 1 
ATOM 1851 C CB  . TYR A 0 248 . 59.569   16.480  -54.182  1.00 43.90 248 A 1 
ATOM 1852 O O   . TYR A 0 248 . 60.083   14.990  -56.907  1.00 43.90 248 A 1 
ATOM 1853 C CG  . TYR A 0 248 . 60.791   17.370  -54.345  1.00 43.90 248 A 1 
ATOM 1854 C CD1 . TYR A 0 248 . 62.010   16.842  -54.813  1.00 43.90 248 A 1 
ATOM 1855 C CD2 . TYR A 0 248 . 60.695   18.742  -54.039  1.00 43.90 248 A 1 
ATOM 1856 C CE1 . TYR A 0 248 . 63.134   17.681  -54.964  1.00 43.90 248 A 1 
ATOM 1857 C CE2 . TYR A 0 248 . 61.814   19.585  -54.188  1.00 43.90 248 A 1 
ATOM 1858 O OH  . TYR A 0 248 . 64.119   19.866  -54.794  1.00 43.90 248 A 1 
ATOM 1859 C CZ  . TYR A 0 248 . 63.038   19.053  -54.650  1.00 43.90 248 A 1 
ATOM 1860 N N   . GLY A 0 249 . 58.175   14.046  -56.205  1.00 44.96 249 A 1 
ATOM 1861 C CA  . GLY A 0 249 . 58.411   12.743  -56.844  1.00 44.96 249 A 1 
ATOM 1862 C C   . GLY A 0 249 . 57.981   12.678  -58.314  1.00 44.96 249 A 1 
ATOM 1863 O O   . GLY A 0 249 . 58.665   12.088  -59.156  1.00 44.96 249 A 1 
ATOM 1864 N N   . LYS A 0 250 . 56.860   13.321  -58.659  1.00 47.43 250 A 1 
ATOM 1865 C CA  . LYS A 0 250 . 56.192   13.159  -59.968  1.00 47.43 250 A 1 
ATOM 1866 C C   . LYS A 0 250 . 56.864   13.874  -61.153  1.00 47.43 250 A 1 
ATOM 1867 C CB  . LYS A 0 250 . 54.697   13.488  -59.799  1.00 47.43 250 A 1 
ATOM 1868 O O   . LYS A 0 250 . 56.437   13.693  -62.289  1.00 47.43 250 A 1 
ATOM 1869 C CG  . LYS A 0 250 . 53.979   12.302  -59.126  1.00 47.43 250 A 1 
ATOM 1870 C CD  . LYS A 0 250 . 52.598   12.672  -58.573  1.00 47.43 250 A 1 
ATOM 1871 C CE  . LYS A 0 250 . 51.876   11.398  -58.113  1.00 47.43 250 A 1 
ATOM 1872 N NZ  . LYS A 0 250 . 50.763   11.703  -57.183  1.00 47.43 250 A 1 
ATOM 1873 N N   . ALA A 0 251 . 57.953   14.611  -60.926  1.00 45.94 251 A 1 
ATOM 1874 C CA  . ALA A 0 251 . 58.734   15.277  -61.976  1.00 45.94 251 A 1 
ATOM 1875 C C   . ALA A 0 251 . 59.894   14.429  -62.558  1.00 45.94 251 A 1 
ATOM 1876 C CB  . ALA A 0 251 . 59.227   16.617  -61.412  1.00 45.94 251 A 1 
ATOM 1877 O O   . ALA A 0 251 . 60.594   14.902  -63.454  1.00 45.94 251 A 1 
ATOM 1878 N N   . ALA A 0 252 . 60.135   13.209  -62.052  1.00 39.92 252 A 1 
ATOM 1879 C CA  . ALA A 0 252 . 61.429   12.526  -62.205  1.00 39.92 252 A 1 
ATOM 1880 C C   . ALA A 0 252 . 61.389   11.070  -62.732  1.00 39.92 252 A 1 
ATOM 1881 C CB  . ALA A 0 252 . 62.175   12.658  -60.868  1.00 39.92 252 A 1 
ATOM 1882 O O   . ALA A 0 252 . 62.304   10.298  -62.444  1.00 39.92 252 A 1 
ATOM 1883 N N   . SER A 0 253 . 60.383   10.658  -63.520  1.00 39.01 253 A 1 
ATOM 1884 C CA  . SER A 0 253 . 60.384   9.312   -64.134  1.00 39.01 253 A 1 
ATOM 1885 C C   . SER A 0 253 . 59.933   9.275   -65.603  1.00 39.01 253 A 1 
ATOM 1886 C CB  . SER A 0 253 . 59.627   8.302   -63.259  1.00 39.01 253 A 1 
ATOM 1887 O O   . SER A 0 253 . 58.869   9.763   -65.968  1.00 39.01 253 A 1 
ATOM 1888 O OG  . SER A 0 253 . 58.247   8.577   -63.174  1.00 39.01 253 A 1 
ATOM 1889 N N   . GLY A 0 254 . 60.773   8.673   -66.457  1.00 39.28 254 A 1 
ATOM 1890 C CA  . GLY A 0 254 . 60.526   8.485   -67.892  1.00 39.28 254 A 1 
ATOM 1891 C C   . GLY A 0 254 . 61.816   8.551   -68.730  1.00 39.28 254 A 1 
ATOM 1892 O O   . GLY A 0 254 . 62.443   9.598   -68.802  1.00 39.28 254 A 1 
ATOM 1893 N N   . ALA A 0 255 . 62.276   7.488   -69.395  1.00 39.45 255 A 1 
ATOM 1894 C CA  . ALA A 0 255 . 61.814   6.099   -69.356  1.00 39.45 255 A 1 
ATOM 1895 C C   . ALA A 0 255 . 62.984   5.135   -69.642  1.00 39.45 255 A 1 
ATOM 1896 C CB  . ALA A 0 255 . 60.703   5.914   -70.401  1.00 39.45 255 A 1 
ATOM 1897 O O   . ALA A 0 255 . 63.772   5.366   -70.558  1.00 39.45 255 A 1 
ATOM 1898 N N   . VAL A 0 256 . 63.074   4.023   -68.903  1.00 38.48 256 A 1 
ATOM 1899 C CA  . VAL A 0 256 . 64.043   2.944   -69.175  1.00 38.48 256 A 1 
ATOM 1900 C C   . VAL A 0 256 . 63.364   1.882   -70.037  1.00 38.48 256 A 1 
ATOM 1901 C CB  . VAL A 0 256 . 64.642   2.360   -67.878  1.00 38.48 256 A 1 
ATOM 1902 O O   . VAL A 0 256 . 62.680   0.990   -69.532  1.00 38.48 256 A 1 
ATOM 1903 C CG1 . VAL A 0 256 . 65.644   1.232   -68.172  1.00 38.48 256 A 1 
ATOM 1904 C CG2 . VAL A 0 256 . 65.391   3.442   -67.089  1.00 38.48 256 A 1 
ATOM 1905 N N   . TRP A 0 257 . 63.521   1.993   -71.356  1.00 37.76 257 A 1 
ATOM 1906 C CA  . TRP A 0 257 . 62.911   1.061   -72.305  1.00 37.76 257 A 1 
ATOM 1907 C C   . TRP A 0 257 . 63.704   -0.251  -72.356  1.00 37.76 257 A 1 
ATOM 1908 C CB  . TRP A 0 257 . 62.765   1.735   -73.680  1.00 37.76 257 A 1 
ATOM 1909 O O   . TRP A 0 257 . 64.806   -0.306  -72.901  1.00 37.76 257 A 1 
ATOM 1910 C CG  . TRP A 0 257 . 61.728   1.138   -74.586  1.00 37.76 257 A 1 
ATOM 1911 C CD1 . TRP A 0 257 . 60.411   1.035   -74.292  1.00 37.76 257 A 1 
ATOM 1912 C CD2 . TRP A 0 257 . 61.867   0.629   -75.954  1.00 37.76 257 A 1 
ATOM 1913 C CE2 . TRP A 0 257 . 60.573   0.252   -76.428  1.00 37.76 257 A 1 
ATOM 1914 C CE3 . TRP A 0 257 . 62.943   0.471   -76.858  1.00 37.76 257 A 1 
ATOM 1915 N NE1 . TRP A 0 257 . 59.731   0.496   -75.365  1.00 37.76 257 A 1 
ATOM 1916 C CH2 . TRP A 0 257 . 61.443   -0.363  -78.602  1.00 37.76 257 A 1 
ATOM 1917 C CZ2 . TRP A 0 257 . 60.353   -0.236  -77.724  1.00 37.76 257 A 1 
ATOM 1918 C CZ3 . TRP A 0 257 . 62.735   -0.016  -78.165  1.00 37.76 257 A 1 
ATOM 1919 N N   . ARG A 0 258 . 63.152   -1.320  -71.769  1.00 36.66 258 A 1 
ATOM 1920 C CA  . ARG A 0 258 . 63.706   -2.675  -71.901  1.00 36.66 258 A 1 
ATOM 1921 C C   . ARG A 0 258 . 63.414   -3.197  -73.307  1.00 36.66 258 A 1 
ATOM 1922 C CB  . ARG A 0 258 . 63.096   -3.641  -70.866  1.00 36.66 258 A 1 
ATOM 1923 O O   . ARG A 0 258 . 62.249   -3.332  -73.668  1.00 36.66 258 A 1 
ATOM 1924 C CG  . ARG A 0 258 . 63.317   -3.261  -69.394  1.00 36.66 258 A 1 
ATOM 1925 C CD  . ARG A 0 258 . 62.705   -4.352  -68.498  1.00 36.66 258 A 1 
ATOM 1926 N NE  . ARG A 0 258 . 62.705   -3.976  -67.070  1.00 36.66 258 A 1 
ATOM 1927 N NH1 . ARG A 0 258 . 61.764   -5.909  -66.244  1.00 36.66 258 A 1 
ATOM 1928 N NH2 . ARG A 0 258 . 62.235   -4.236  -64.853  1.00 36.66 258 A 1 
ATOM 1929 C CZ  . ARG A 0 258 . 62.238   -4.706  -66.068  1.00 36.66 258 A 1 
ATOM 1930 N N   . ASN A 0 259 . 64.445   -3.572  -74.058  1.00 44.77 259 A 1 
ATOM 1931 C CA  . ASN A 0 259 . 64.291   -4.455  -75.214  1.00 44.77 259 A 1 
ATOM 1932 C C   . ASN A 0 259 . 65.432   -5.488  -75.244  1.00 44.77 259 A 1 
ATOM 1933 C CB  . ASN A 0 259 . 64.114   -3.629  -76.501  1.00 44.77 259 A 1 
ATOM 1934 O O   . ASN A 0 259 . 66.470   -5.283  -74.614  1.00 44.77 259 A 1 
ATOM 1935 C CG  . ASN A 0 259 . 63.280   -4.366  -77.536  1.00 44.77 259 A 1 
ATOM 1936 N ND2 . ASN A 0 259 . 62.705   -3.658  -78.477  1.00 44.77 259 A 1 
ATOM 1937 O OD1 . ASN A 0 259 . 63.110   -5.573  -77.501  1.00 44.77 259 A 1 
ATOM 1938 N N   . ASN A 0 260 . 65.189   -6.636  -75.873  1.00 38.32 260 A 1 
ATOM 1939 C CA  . ASN A 0 260 . 65.868   -7.896  -75.572  1.00 38.32 260 A 1 
ATOM 1940 C C   . ASN A 0 260 . 66.723   -8.419  -76.742  1.00 38.32 260 A 1 
ATOM 1941 C CB  . ASN A 0 260 . 64.774   -8.903  -75.165  1.00 38.32 260 A 1 
ATOM 1942 O O   . ASN A 0 260 . 66.279   -8.413  -77.887  1.00 38.32 260 A 1 
ATOM 1943 C CG  . ASN A 0 260 . 65.316   -10.240 -74.692  1.00 38.32 260 A 1 
ATOM 1944 N ND2 . ASN A 0 260 . 64.525   -11.284 -74.767  1.00 38.32 260 A 1 
ATOM 1945 O OD1 . ASN A 0 260 . 66.438   -10.364 -74.234  1.00 38.32 260 A 1 
ATOM 1946 N N   . GLY A 0 261 . 67.892   -8.983  -76.421  1.00 38.57 261 A 1 
ATOM 1947 C CA  . GLY A 0 261 . 68.712   -9.789  -77.332  1.00 38.57 261 A 1 
ATOM 1948 C C   . GLY A 0 261 . 69.783   -9.035  -78.136  1.00 38.57 261 A 1 
ATOM 1949 O O   . GLY A 0 261 . 69.662   -7.850  -78.426  1.00 38.57 261 A 1 
ATOM 1950 N N   . GLY A 0 262 . 70.835   -9.770  -78.522  1.00 33.88 262 A 1 
ATOM 1951 C CA  . GLY A 0 262 . 71.932   -9.298  -79.382  1.00 33.88 262 A 1 
ATOM 1952 C C   . GLY A 0 262 . 73.276   -9.152  -78.656  1.00 33.88 262 A 1 
ATOM 1953 O O   . GLY A 0 262 . 73.423   -8.340  -77.749  1.00 33.88 262 A 1 
ATOM 1954 N N   . HIS A 0 263 . 74.280   -9.939  -79.054  1.00 33.91 263 A 1 
ATOM 1955 C CA  . HIS A 0 263 . 75.650   -9.832  -78.533  1.00 33.91 263 A 1 
ATOM 1956 C C   . HIS A 0 263 . 76.456   -8.788  -79.329  1.00 33.91 263 A 1 
ATOM 1957 C CB  . HIS A 0 263 . 76.346   -11.204 -78.600  1.00 33.91 263 A 1 
ATOM 1958 O O   . HIS A 0 263 . 76.405   -8.795  -80.557  1.00 33.91 263 A 1 
ATOM 1959 C CG  . HIS A 0 263 . 75.622   -12.359 -77.943  1.00 33.91 263 A 1 
ATOM 1960 C CD2 . HIS A 0 263 . 75.747   -13.678 -78.290  1.00 33.91 263 A 1 
ATOM 1961 N ND1 . HIS A 0 263 . 74.748   -12.305 -76.878  1.00 33.91 263 A 1 
ATOM 1962 C CE1 . HIS A 0 263 . 74.357   -13.561 -76.596  1.00 33.91 263 A 1 
ATOM 1963 N NE2 . HIS A 0 263 . 74.941   -14.430 -77.433  1.00 33.91 263 A 1 
ATOM 1964 N N   . GLY A 0 264 . 77.247   -7.933  -78.666  1.00 35.60 264 A 1 
ATOM 1965 C CA  . GLY A 0 264 . 78.031   -6.894  -79.355  1.00 35.60 264 A 1 
ATOM 1966 C C   . GLY A 0 264 . 78.995   -6.125  -78.447  1.00 35.60 264 A 1 
ATOM 1967 O O   . GLY A 0 264 . 78.648   -5.091  -77.894  1.00 35.60 264 A 1 
ATOM 1968 N N   . TRP A 0 265 . 80.212   -6.645  -78.296  1.00 31.62 265 A 1 
ATOM 1969 C CA  . TRP A 0 265 . 81.317   -6.109  -77.491  1.00 31.62 265 A 1 
ATOM 1970 C C   . TRP A 0 265 . 81.568   -4.590  -77.640  1.00 31.62 265 A 1 
ATOM 1971 C CB  . TRP A 0 265 . 82.585   -6.856  -77.938  1.00 31.62 265 A 1 
ATOM 1972 O O   . TRP A 0 265 . 81.974   -4.133  -78.705  1.00 31.62 265 A 1 
ATOM 1973 C CG  . TRP A 0 265 . 82.647   -8.324  -77.633  1.00 31.62 265 A 1 
ATOM 1974 C CD1 . TRP A 0 265 . 81.971   -9.316  -78.263  1.00 31.62 265 A 1 
ATOM 1975 C CD2 . TRP A 0 265 . 83.500   -8.989  -76.652  1.00 31.62 265 A 1 
ATOM 1976 C CE2 . TRP A 0 265 . 83.254   -10.393 -76.713  1.00 31.62 265 A 1 
ATOM 1977 C CE3 . TRP A 0 265 . 84.476   -8.544  -75.733  1.00 31.62 265 A 1 
ATOM 1978 N NE1 . TRP A 0 265 . 82.306   -10.533 -77.703  1.00 31.62 265 A 1 
ATOM 1979 C CH2 . TRP A 0 265 . 84.892   -10.834 -74.988  1.00 31.62 265 A 1 
ATOM 1980 C CZ2 . TRP A 0 265 . 83.928   -11.309 -75.894  1.00 31.62 265 A 1 
ATOM 1981 C CZ3 . TRP A 0 265 . 85.167   -9.457  -74.912  1.00 31.62 265 A 1 
ATOM 1982 N N   . GLY A 0 266 . 81.461   -3.825  -76.544  1.00 41.87 266 A 1 
ATOM 1983 C CA  . GLY A 0 266 . 81.872   -2.412  -76.496  1.00 41.87 266 A 1 
ATOM 1984 C C   . GLY A 0 266 . 81.778   -1.799  -75.093  1.00 41.87 266 A 1 
ATOM 1985 O O   . GLY A 0 266 . 80.690   -1.475  -74.630  1.00 41.87 266 A 1 
ATOM 1986 N N   . LYS A 0 267 . 82.911   -1.644  -74.390  1.00 34.97 267 A 1 
ATOM 1987 C CA  . LYS A 0 267 . 82.959   -1.032  -73.046  1.00 34.97 267 A 1 
ATOM 1988 C C   . LYS A 0 267 . 82.937   0.499   -73.118  1.00 34.97 267 A 1 
ATOM 1989 C CB  . LYS A 0 267 . 84.272   -1.380  -72.313  1.00 34.97 267 A 1 
ATOM 1990 O O   . LYS A 0 267 . 83.886   1.057   -73.653  1.00 34.97 267 A 1 
ATOM 1991 C CG  . LYS A 0 267 . 84.525   -2.829  -71.887  1.00 34.97 267 A 1 
ATOM 1992 C CD  . LYS A 0 267 . 85.883   -2.855  -71.156  1.00 34.97 267 A 1 
ATOM 1993 C CE  . LYS A 0 267 . 86.256   -4.253  -70.655  1.00 34.97 267 A 1 
ATOM 1994 N NZ  . LYS A 0 267 . 87.550   -4.235  -69.920  1.00 34.97 267 A 1 
ATOM 1995 N N   . GLN A 0 268 . 82.039   1.154   -72.384  1.00 40.78 268 A 1 
ATOM 1996 C CA  . GLN A 0 268 . 82.361   2.375   -71.624  1.00 40.78 268 A 1 
ATOM 1997 C C   . GLN A 0 268 . 81.367   2.580   -70.461  1.00 40.78 268 A 1 
ATOM 1998 C CB  . GLN A 0 268 . 82.463   3.625   -72.533  1.00 40.78 268 A 1 
ATOM 1999 O O   . GLN A 0 268 . 80.278   2.012   -70.459  1.00 40.78 268 A 1 
ATOM 2000 C CG  . GLN A 0 268 . 83.924   4.050   -72.843  1.00 40.78 268 A 1 
ATOM 2001 C CD  . GLN A 0 268 . 84.397   3.841   -74.287  1.00 40.78 268 A 1 
ATOM 2002 N NE2 . GLN A 0 268 . 85.689   3.727   -74.516  1.00 40.78 268 A 1 
ATOM 2003 O OE1 . GLN A 0 268 . 83.646   3.836   -75.244  1.00 40.78 268 A 1 
ATOM 2004 N N   . ALA A 0 269 . 81.788   3.333   -69.440  1.00 37.40 269 A 1 
ATOM 2005 C CA  . ALA A 0 269 . 80.981   3.684   -68.266  1.00 37.40 269 A 1 
ATOM 2006 C C   . ALA A 0 269 . 79.889   4.724   -68.623  1.00 37.40 269 A 1 
ATOM 2007 C CB  . ALA A 0 269 . 81.954   4.191   -67.189  1.00 37.40 269 A 1 
ATOM 2008 O O   . ALA A 0 269 . 79.981   5.377   -69.657  1.00 37.40 269 A 1 
ATOM 2009 N N   . GLY A 0 270 . 78.836   4.950   -67.834  1.00 31.13 270 A 1 
ATOM 2010 C CA  . GLY A 0 270 . 78.558   4.455   -66.483  1.00 31.13 270 A 1 
ATOM 2011 C C   . GLY A 0 270 . 78.572   5.597   -65.461  1.00 31.13 270 A 1 
ATOM 2012 O O   . GLY A 0 270 . 79.635   5.971   -64.982  1.00 31.13 270 A 1 
ATOM 2013 N N   . GLY A 0 271 . 77.378   6.099   -65.121  1.00 28.36 271 A 1 
ATOM 2014 C CA  . GLY A 0 271 . 77.151   7.142   -64.113  1.00 28.36 271 A 1 
ATOM 2015 C C   . GLY A 0 271 . 77.199   8.579   -64.647  1.00 28.36 271 A 1 
ATOM 2016 O O   . GLY A 0 271 . 78.262   9.048   -65.026  1.00 28.36 271 A 1 
ATOM 2017 N N   . ASP A 0 272 . 76.050   9.271   -64.622  1.00 36.55 272 A 1 
ATOM 2018 C CA  . ASP A 0 272 . 75.953   10.723  -64.355  1.00 36.55 272 A 1 
ATOM 2019 C C   . ASP A 0 272 . 74.473   11.161  -64.210  1.00 36.55 272 A 1 
ATOM 2020 C CB  . ASP A 0 272 . 76.740   11.585  -65.383  1.00 36.55 272 A 1 
ATOM 2021 O O   . ASP A 0 272 . 73.903   11.870  -65.039  1.00 36.55 272 A 1 
ATOM 2022 C CG  . ASP A 0 272 . 77.849   12.446  -64.757  1.00 36.55 272 A 1 
ATOM 2023 O OD1 . ASP A 0 272 . 77.957   12.545  -63.515  1.00 36.55 272 A 1 
ATOM 2024 O OD2 . ASP A 0 272 . 78.513   13.177  -65.528  1.00 36.55 272 A 1 
ATOM 2025 N N   . ALA A 0 273 . 73.805   10.713  -63.141  1.00 34.15 273 A 1 
ATOM 2026 C CA  . ALA A 0 273 . 72.450   11.162  -62.796  1.00 34.15 273 A 1 
ATOM 2027 C C   . ALA A 0 273 . 72.494   12.569  -62.160  1.00 34.15 273 A 1 
ATOM 2028 C CB  . ALA A 0 273 . 71.776   10.102  -61.913  1.00 34.15 273 A 1 
ATOM 2029 O O   . ALA A 0 273 . 72.304   12.736  -60.955  1.00 34.15 273 A 1 
ATOM 2030 N N   . LYS A 0 274 . 72.826   13.587  -62.963  1.00 41.31 274 A 1 
ATOM 2031 C CA  . LYS A 0 274 . 73.043   14.961  -62.487  1.00 41.31 274 A 1 
ATOM 2032 C C   . LYS A 0 274 . 71.728   15.656  -62.131  1.00 41.31 274 A 1 
ATOM 2033 C CB  . LYS A 0 274 . 73.903   15.739  -63.498  1.00 41.31 274 A 1 
ATOM 2034 O O   . LYS A 0 274 . 70.960   16.051  -63.004  1.00 41.31 274 A 1 
ATOM 2035 C CG  . LYS A 0 274 . 75.378   15.426  -63.207  1.00 41.31 274 A 1 
ATOM 2036 C CD  . LYS A 0 274 . 76.356   15.955  -64.258  1.00 41.31 274 A 1 
ATOM 2037 C CE  . LYS A 0 274 . 77.765   15.774  -63.678  1.00 41.31 274 A 1 
ATOM 2038 N NZ  . LYS A 0 274 . 78.803   15.681  -64.726  1.00 41.31 274 A 1 
ATOM 2039 N N   . ALA A 0 275 . 71.498   15.807  -60.828  1.00 32.10 275 A 1 
ATOM 2040 C CA  . ALA A 0 275 . 70.334   16.475  -60.263  1.00 32.10 275 A 1 
ATOM 2041 C C   . ALA A 0 275 . 70.268   17.963  -60.658  1.00 32.10 275 A 1 
ATOM 2042 C CB  . ALA A 0 275 . 70.374   16.306  -58.738  1.00 32.10 275 A 1 
ATOM 2043 O O   . ALA A 0 275 . 71.233   18.707  -60.489  1.00 32.10 275 A 1 
ATOM 2044 N N   . ALA A 0 276 . 69.098   18.408  -61.123  1.00 34.31 276 A 1 
ATOM 2045 C CA  . ALA A 0 276 . 68.802   19.807  -61.450  1.00 34.31 276 A 1 
ATOM 2046 C C   . ALA A 0 276 . 68.155   20.558  -60.262  1.00 34.31 276 A 1 
ATOM 2047 C CB  . ALA A 0 276 . 67.973   19.838  -62.741  1.00 34.31 276 A 1 
ATOM 2048 O O   . ALA A 0 276 . 67.200   21.317  -60.419  1.00 34.31 276 A 1 
ATOM 2049 N N   . SER A 0 277 . 68.642   20.313  -59.044  1.00 35.79 277 A 1 
ATOM 2050 C CA  . SER A 0 277 . 68.041   20.784  -57.790  1.00 35.79 277 A 1 
ATOM 2051 C C   . SER A 0 277 . 68.488   22.205  -57.407  1.00 35.79 277 A 1 
ATOM 2052 C CB  . SER A 0 277 . 68.332   19.755  -56.687  1.00 35.79 277 A 1 
ATOM 2053 O O   . SER A 0 277 . 69.247   22.375  -56.453  1.00 35.79 277 A 1 
ATOM 2054 O OG  . SER A 0 277 . 69.724   19.505  -56.608  1.00 35.79 277 A 1 
ATOM 2055 N N   . ALA A 0 278 . 68.036   23.227  -58.150  1.00 34.41 278 A 1 
ATOM 2056 C CA  . ALA A 0 278 . 68.270   24.644  -57.821  1.00 34.41 278 A 1 
ATOM 2057 C C   . ALA A 0 278 . 67.294   25.622  -58.527  1.00 34.41 278 A 1 
ATOM 2058 C CB  . ALA A 0 278 . 69.735   24.995  -58.150  1.00 34.41 278 A 1 
ATOM 2059 O O   . ALA A 0 278 . 67.700   26.360  -59.423  1.00 34.41 278 A 1 
ATOM 2060 N N   . ALA A 0 279 . 66.009   25.663  -58.139  1.00 37.79 279 A 1 
ATOM 2061 C CA  . ALA A 0 279 . 65.046   26.604  -58.737  1.00 37.79 279 A 1 
ATOM 2062 C C   . ALA A 0 279 . 63.894   27.033  -57.799  1.00 37.79 279 A 1 
ATOM 2063 C CB  . ALA A 0 279 . 64.512   25.989  -60.042  1.00 37.79 279 A 1 
ATOM 2064 O O   . ALA A 0 279 . 62.797   26.500  -57.895  1.00 37.79 279 A 1 
ATOM 2065 N N   . GLY A 0 280 . 64.134   28.053  -56.961  1.00 35.42 280 A 1 
ATOM 2066 C CA  . GLY A 0 280 . 63.097   28.861  -56.288  1.00 35.42 280 A 1 
ATOM 2067 C C   . GLY A 0 280 . 62.272   28.158  -55.198  1.00 35.42 280 A 1 
ATOM 2068 O O   . GLY A 0 280 . 61.602   27.166  -55.450  1.00 35.42 280 A 1 
ATOM 2069 N N   . GLY A 0 281 . 62.261   28.710  -53.979  1.00 32.29 281 A 1 
ATOM 2070 C CA  . GLY A 0 281 . 61.499   28.143  -52.860  1.00 32.29 281 A 1 
ATOM 2071 C C   . GLY A 0 281 . 60.008   27.981  -53.179  1.00 32.29 281 A 1 
ATOM 2072 O O   . GLY A 0 281 . 59.288   28.971  -53.328  1.00 32.29 281 A 1 
ATOM 2073 N N   . ALA A 0 282 . 59.549   26.733  -53.278  1.00 38.71 282 A 1 
ATOM 2074 C CA  . ALA A 0 282 . 58.131   26.417  -53.341  1.00 38.71 282 A 1 
ATOM 2075 C C   . ALA A 0 282 . 57.495   26.730  -51.979  1.00 38.71 282 A 1 
ATOM 2076 C CB  . ALA A 0 282 . 57.954   24.950  -53.752  1.00 38.71 282 A 1 
ATOM 2077 O O   . ALA A 0 282 . 58.025   26.341  -50.941  1.00 38.71 282 A 1 
ATOM 2078 N N   . GLY A 0 283 . 56.374   27.457  -51.984  1.00 40.77 283 A 1 
ATOM 2079 C CA  . GLY A 0 283 . 55.568   27.632  -50.776  1.00 40.77 283 A 1 
ATOM 2080 C C   . GLY A 0 283 . 54.960   26.305  -50.321  1.00 40.77 283 A 1 
ATOM 2081 O O   . GLY A 0 283 . 54.916   25.347  -51.090  1.00 40.77 283 A 1 
ATOM 2082 N N   . TYR A 0 284 . 54.470   26.261  -49.085  1.00 39.97 284 A 1 
ATOM 2083 C CA  . TYR A 0 284 . 53.744   25.103  -48.574  1.00 39.97 284 A 1 
ATOM 2084 C C   . TYR A 0 284 . 52.426   24.929  -49.348  1.00 39.97 284 A 1 
ATOM 2085 C CB  . TYR A 0 284 . 53.532   25.255  -47.060  1.00 39.97 284 A 1 
ATOM 2086 O O   . TYR A 0 284 . 51.567   25.816  -49.338  1.00 39.97 284 A 1 
ATOM 2087 C CG  . TYR A 0 284 . 54.823   25.195  -46.258  1.00 39.97 284 A 1 
ATOM 2088 C CD1 . TYR A 0 284 . 55.276   23.958  -45.757  1.00 39.97 284 A 1 
ATOM 2089 C CD2 . TYR A 0 284 . 55.578   26.364  -46.019  1.00 39.97 284 A 1 
ATOM 2090 C CE1 . TYR A 0 284 . 56.482   23.885  -45.033  1.00 39.97 284 A 1 
ATOM 2091 C CE2 . TYR A 0 284 . 56.786   26.293  -45.296  1.00 39.97 284 A 1 
ATOM 2092 O OH  . TYR A 0 284 . 58.403   24.969  -44.106  1.00 39.97 284 A 1 
ATOM 2093 C CZ  . TYR A 0 284 . 57.240   25.049  -44.803  1.00 39.97 284 A 1 
ATOM 2094 N N   . TRP A 0 285 . 52.292   23.790  -50.026  1.00 45.36 285 A 1 
ATOM 2095 C CA  . TRP A 0 285 . 51.081   23.338  -50.712  1.00 45.36 285 A 1 
ATOM 2096 C C   . TRP A 0 285 . 50.609   22.047  -50.056  1.00 45.36 285 A 1 
ATOM 2097 C CB  . TRP A 0 285 . 51.341   23.093  -52.205  1.00 45.36 285 A 1 
ATOM 2098 O O   . TRP A 0 285 . 51.431   21.232  -49.644  1.00 45.36 285 A 1 
ATOM 2099 C CG  . TRP A 0 285 . 51.899   24.252  -52.968  1.00 45.36 285 A 1 
ATOM 2100 C CD1 . TRP A 0 285 . 53.200   24.404  -53.290  1.00 45.36 285 A 1 
ATOM 2101 C CD2 . TRP A 0 285 . 51.218   25.433  -53.491  1.00 45.36 285 A 1 
ATOM 2102 C CE2 . TRP A 0 285 . 52.195   26.289  -54.085  1.00 45.36 285 A 1 
ATOM 2103 C CE3 . TRP A 0 285 . 49.876   25.872  -53.524  1.00 45.36 285 A 1 
ATOM 2104 N NE1 . TRP A 0 285 . 53.384   25.604  -53.942  1.00 45.36 285 A 1 
ATOM 2105 C CH2 . TRP A 0 285 . 50.518   27.933  -54.673  1.00 45.36 285 A 1 
ATOM 2106 C CZ2 . TRP A 0 285 . 51.865   27.526  -54.661  1.00 45.36 285 A 1 
ATOM 2107 C CZ3 . TRP A 0 285 . 49.529   27.104  -54.112  1.00 45.36 285 A 1 
ATOM 2108 N N   . GLY A 0 286 . 49.299   21.861  -49.968  1.00 52.95 286 A 1 
ATOM 2109 C CA  . GLY A 0 286 . 48.711   20.700  -49.321  1.00 52.95 286 A 1 
ATOM 2110 C C   . GLY A 0 286 . 47.194   20.778  -49.295  1.00 52.95 286 A 1 
ATOM 2111 O O   . GLY A 0 286 . 46.619   21.831  -49.595  1.00 52.95 286 A 1 
ATOM 2112 N N   . LYS A 0 287 . 46.574   19.658  -48.930  1.00 60.83 287 A 1 
ATOM 2113 C CA  . LYS A 0 287 . 45.201   19.643  -48.420  1.00 60.83 287 A 1 
ATOM 2114 C C   . LYS A 0 287 . 45.264   19.917  -46.920  1.00 60.83 287 A 1 
ATOM 2115 C CB  . LYS A 0 287 . 44.537   18.279  -48.641  1.00 60.83 287 A 1 
ATOM 2116 O O   . LYS A 0 287 . 46.139   19.368  -46.253  1.00 60.83 287 A 1 
ATOM 2117 C CG  . LYS A 0 287 . 44.409   17.830  -50.104  1.00 60.83 287 A 1 
ATOM 2118 C CD  . LYS A 0 287 . 43.685   16.477  -50.088  1.00 60.83 287 A 1 
ATOM 2119 C CE  . LYS A 0 287 . 43.437   15.879  -51.473  1.00 60.83 287 A 1 
ATOM 2120 N NZ  . LYS A 0 287 . 42.596   14.661  -51.331  1.00 60.83 287 A 1 
ATOM 2121 N N   . SER A 0 288 . 44.340   20.710  -46.408  1.00 68.05 288 A 1 
ATOM 2122 C CA  . SER A 0 288 . 44.096   20.816  -44.969  1.00 68.05 288 A 1 
ATOM 2123 C C   . SER A 0 288 . 42.640   20.477  -44.706  1.00 68.05 288 A 1 
ATOM 2124 C CB  . SER A 0 288 . 44.466   22.205  -44.435  1.00 68.05 288 A 1 
ATOM 2125 O O   . SER A 0 288 . 41.780   20.987  -45.426  1.00 68.05 288 A 1 
ATOM 2126 O OG  . SER A 0 288 . 43.865   23.228  -45.213  1.00 68.05 288 A 1 
ATOM 2127 N N   . GLY A 0 289 . 42.376   19.643  -43.709  1.00 77.04 289 A 1 
ATOM 2128 C CA  . GLY A 0 289 . 41.025   19.331  -43.259  1.00 77.04 289 A 1 
ATOM 2129 C C   . GLY A 0 289 . 40.957   19.163  -41.747  1.00 77.04 289 A 1 
ATOM 2130 O O   . GLY A 0 289 . 41.994   19.094  -41.076  1.00 77.04 289 A 1 
ATOM 2131 N N   . SER A 0 290 . 39.735   19.162  -41.240  1.00 83.70 290 A 1 
ATOM 2132 C CA  . SER A 0 290 . 39.377   18.870  -39.855  1.00 83.70 290 A 1 
ATOM 2133 C C   . SER A 0 290 . 38.071   18.097  -39.858  1.00 83.70 290 A 1 
ATOM 2134 C CB  . SER A 0 290 . 39.199   20.140  -39.015  1.00 83.70 290 A 1 
ATOM 2135 O O   . SER A 0 290 . 37.170   18.480  -40.600  1.00 83.70 290 A 1 
ATOM 2136 O OG  . SER A 0 290 . 38.299   21.043  -39.640  1.00 83.70 290 A 1 
ATOM 2137 N N   . ASP A 0 291 . 38.018   17.082  -39.019  1.00 84.21 291 A 1 
ATOM 2138 C CA  . ASP A 0 291 . 36.916   16.159  -38.791  1.00 84.21 291 A 1 
ATOM 2139 C C   . ASP A 0 291 . 36.434   16.368  -37.345  1.00 84.21 291 A 1 
ATOM 2140 C CB  . ASP A 0 291 . 37.467   14.736  -39.018  1.00 84.21 291 A 1 
ATOM 2141 O O   . ASP A 0 291 . 37.243   16.761  -36.493  1.00 84.21 291 A 1 
ATOM 2142 C CG  . ASP A 0 291 . 36.478   13.812  -39.717  1.00 84.21 291 A 1 
ATOM 2143 O OD1 . ASP A 0 291 . 35.275   14.024  -39.485  1.00 84.21 291 A 1 
ATOM 2144 O OD2 . ASP A 0 291 . 36.962   12.981  -40.527  1.00 84.21 291 A 1 
ATOM 2145 N N   . TRP A 0 292 . 35.150   16.173  -37.056  1.00 88.63 292 A 1 
ATOM 2146 C CA  . TRP A 0 292 . 34.622   16.297  -35.692  1.00 88.63 292 A 1 
ATOM 2147 C C   . TRP A 0 292 . 33.336   15.493  -35.535  1.00 88.63 292 A 1 
ATOM 2148 C CB  . TRP A 0 292 . 34.369   17.770  -35.326  1.00 88.63 292 A 1 
ATOM 2149 O O   . TRP A 0 292 . 32.305   15.892  -36.070  1.00 88.63 292 A 1 
ATOM 2150 C CG  . TRP A 0 292 . 33.877   18.011  -33.924  1.00 88.63 292 A 1 
ATOM 2151 C CD1 . TRP A 0 292 . 34.612   17.867  -32.800  1.00 88.63 292 A 1 
ATOM 2152 C CD2 . TRP A 0 292 . 32.518   18.299  -33.459  1.00 88.63 292 A 1 
ATOM 2153 C CE2 . TRP A 0 292 . 32.530   18.376  -32.032  1.00 88.63 292 A 1 
ATOM 2154 C CE3 . TRP A 0 292 . 31.265   18.448  -34.091  1.00 88.63 292 A 1 
ATOM 2155 N NE1 . TRP A 0 292 . 33.828   18.082  -31.683  1.00 88.63 292 A 1 
ATOM 2156 C CH2 . TRP A 0 292 . 30.152   18.808  -31.943  1.00 88.63 292 A 1 
ATOM 2157 C CZ2 . TRP A 0 292 . 31.378   18.639  -31.275  1.00 88.63 292 A 1 
ATOM 2158 C CZ3 . TRP A 0 292 . 30.101   18.706  -33.343  1.00 88.63 292 A 1 
ATOM 2159 N N   . ASP A 0 293 . 33.413   14.410  -34.769  1.00 90.86 293 A 1 
ATOM 2160 C CA  . ASP A 0 293 . 32.260   13.623  -34.335  1.00 90.86 293 A 1 
ATOM 2161 C C   . ASP A 0 293 . 31.927   13.983  -32.882  1.00 90.86 293 A 1 
ATOM 2162 C CB  . ASP A 0 293 . 32.566   12.114  -34.407  1.00 90.86 293 A 1 
ATOM 2163 O O   . ASP A 0 293 . 32.819   14.094  -32.034  1.00 90.86 293 A 1 
ATOM 2164 C CG  . ASP A 0 293 . 32.456   11.463  -35.790  1.00 90.86 293 A 1 
ATOM 2165 O OD1 . ASP A 0 293 . 31.485   11.780  -36.507  1.00 90.86 293 A 1 
ATOM 2166 O OD2 . ASP A 0 293 . 33.246   10.522  -36.048  1.00 90.86 293 A 1 
ATOM 2167 N N   . ALA A 0 294 . 30.643   14.059  -32.548  1.00 92.03 294 A 1 
ATOM 2168 C CA  . ALA A 0 294 . 30.183   14.050  -31.164  1.00 92.03 294 A 1 
ATOM 2169 C C   . ALA A 0 294 . 28.908   13.220  -31.009  1.00 92.03 294 A 1 
ATOM 2170 C CB  . ALA A 0 294 . 30.000   15.488  -30.673  1.00 92.03 294 A 1 
ATOM 2171 O O   . ALA A 0 294 . 28.058   13.181  -31.895  1.00 92.03 294 A 1 
ATOM 2172 N N   . TRP A 0 295 . 28.748   12.565  -29.860  1.00 94.95 295 A 1 
ATOM 2173 C CA  . TRP A 0 295 . 27.485   11.927  -29.488  1.00 94.95 295 A 1 
ATOM 2174 C C   . TRP A 0 295 . 27.266   11.964  -27.983  1.00 94.95 295 A 1 
ATOM 2175 C CB  . TRP A 0 295 . 27.400   10.489  -30.028  1.00 94.95 295 A 1 
ATOM 2176 O O   . TRP A 0 295 . 28.218   11.978  -27.197  1.00 94.95 295 A 1 
ATOM 2177 C CG  . TRP A 0 295 . 28.326   9.486   -29.407  1.00 94.95 295 A 1 
ATOM 2178 C CD1 . TRP A 0 295 . 29.581   9.223   -29.833  1.00 94.95 295 A 1 
ATOM 2179 C CD2 . TRP A 0 295 . 28.118   8.644   -28.229  1.00 94.95 295 A 1 
ATOM 2180 C CE2 . TRP A 0 295 . 29.314   7.900   -27.991  1.00 94.95 295 A 1 
ATOM 2181 C CE3 . TRP A 0 295 . 27.056   8.455   -27.315  1.00 94.95 295 A 1 
ATOM 2182 N NE1 . TRP A 0 295 . 30.157   8.268   -29.020  1.00 94.95 295 A 1 
ATOM 2183 C CH2 . TRP A 0 295 . 28.385   6.884   -25.996  1.00 94.95 295 A 1 
ATOM 2184 C CZ2 . TRP A 0 295 . 29.458   7.034   -26.895  1.00 94.95 295 A 1 
ATOM 2185 C CZ3 . TRP A 0 295 . 27.187   7.590   -26.211  1.00 94.95 295 A 1 
ATOM 2186 N N   . GLY A 0 296 . 26.001   11.919  -27.580  1.00 94.63 296 A 1 
ATOM 2187 C CA  . GLY A 0 296 . 25.627   11.866  -26.180  1.00 94.63 296 A 1 
ATOM 2188 C C   . GLY A 0 296 . 24.280   11.210  -25.925  1.00 94.63 296 A 1 
ATOM 2189 O O   . GLY A 0 296 . 23.514   10.886  -26.838  1.00 94.63 296 A 1 
ATOM 2190 N N   . ARG A 0 297 . 24.038   10.961  -24.641  1.00 96.27 297 A 1 
ATOM 2191 C CA  . ARG A 0 297 . 22.812   10.381  -24.114  1.00 96.27 297 A 1 
ATOM 2192 C C   . ARG A 0 297 . 22.611   10.800  -22.661  1.00 96.27 297 A 1 
ATOM 2193 C CB  . ARG A 0 297 . 22.895   8.860   -24.271  1.00 96.27 297 A 1 
ATOM 2194 O O   . ARG A 0 297 . 23.493   10.543  -21.843  1.00 96.27 297 A 1 
ATOM 2195 C CG  . ARG A 0 297 . 21.609   8.147   -23.851  1.00 96.27 297 A 1 
ATOM 2196 C CD  . ARG A 0 297 . 21.727   6.690   -24.290  1.00 96.27 297 A 1 
ATOM 2197 N NE  . ARG A 0 297 . 20.493   5.947   -24.004  1.00 96.27 297 A 1 
ATOM 2198 N NH1 . ARG A 0 297 . 21.329   4.513   -22.437  1.00 96.27 297 A 1 
ATOM 2199 N NH2 . ARG A 0 297 . 19.174   4.445   -22.930  1.00 96.27 297 A 1 
ATOM 2200 C CZ  . ARG A 0 297 . 20.339   4.964   -23.151  1.00 96.27 297 A 1 
ATOM 2201 N N   . ASP A 0 298 . 21.462   11.389  -22.365  1.00 93.99 298 A 1 
ATOM 2202 C CA  . ASP A 0 298 . 20.975   11.641  -21.004  1.00 93.99 298 A 1 
ATOM 2203 C C   . ASP A 0 298 . 19.965   10.533  -20.639  1.00 93.99 298 A 1 
ATOM 2204 C CB  . ASP A 0 298 . 20.412   13.074  -20.909  1.00 93.99 298 A 1 
ATOM 2205 O O   . ASP A 0 298 . 19.366   9.908   -21.514  1.00 93.99 298 A 1 
ATOM 2206 C CG  . ASP A 0 298 . 20.185   13.584  -19.473  1.00 93.99 298 A 1 
ATOM 2207 O OD1 . ASP A 0 298 . 20.204   12.745  -18.539  1.00 93.99 298 A 1 
ATOM 2208 O OD2 . ASP A 0 298 . 19.980   14.810  -19.326  1.00 93.99 298 A 1 
ATOM 2209 N N   . GLN A 0 299 . 19.838   10.204  -19.357  1.00 95.10 299 A 1 
ATOM 2210 C CA  . GLN A 0 299 . 19.094   9.055   -18.833  1.00 95.10 299 A 1 
ATOM 2211 C C   . GLN A 0 299 . 18.571   9.381   -17.424  1.00 95.10 299 A 1 
ATOM 2212 C CB  . GLN A 0 299 . 20.021   7.820   -18.815  1.00 95.10 299 A 1 
ATOM 2213 O O   . GLN A 0 299 . 19.096   8.896   -16.417  1.00 95.10 299 A 1 
ATOM 2214 C CG  . GLN A 0 299 . 20.157   7.027   -20.125  1.00 95.10 299 A 1 
ATOM 2215 C CD  . GLN A 0 299 . 19.422   5.697   -20.066  1.00 95.10 299 A 1 
ATOM 2216 N NE2 . GLN A 0 299 . 18.111   5.719   -20.144  1.00 95.10 299 A 1 
ATOM 2217 O OE1 . GLN A 0 299 . 20.005   4.610   -20.021  1.00 95.10 299 A 1 
ATOM 2218 N N   . ASP A 0 300 . 17.518   10.191  -17.347  1.00 95.29 300 A 1 
ATOM 2219 C CA  . ASP A 0 300 . 16.991   10.721  -16.088  1.00 95.29 300 A 1 
ATOM 2220 C C   . ASP A 0 300 . 15.739   9.935   -15.626  1.00 95.29 300 A 1 
ATOM 2221 C CB  . ASP A 0 300 . 16.815   12.243  -16.244  1.00 95.29 300 A 1 
ATOM 2222 O O   . ASP A 0 300 . 14.703   9.867   -16.293  1.00 95.29 300 A 1 
ATOM 2223 C CG  . ASP A 0 300 . 16.408   12.974  -14.966  1.00 95.29 300 A 1 
ATOM 2224 O OD1 . ASP A 0 300 . 15.940   12.325  -13.990  1.00 95.29 300 A 1 
ATOM 2225 O OD2 . ASP A 0 300 . 16.230   14.218  -14.984  1.00 95.29 300 A 1 
ATOM 2226 N N   . TYR A 0 301 . 15.820   9.301   -14.452  1.00 97.38 301 A 1 
ATOM 2227 C CA  . TYR A 0 301 . 14.758   8.471   -13.871  1.00 97.38 301 A 1 
ATOM 2228 C C   . TYR A 0 301 . 14.342   8.961   -12.486  1.00 97.38 301 A 1 
ATOM 2229 C CB  . TYR A 0 301 . 15.198   7.003   -13.805  1.00 97.38 301 A 1 
ATOM 2230 O O   . TYR A 0 301 . 15.160   9.068   -11.571  1.00 97.38 301 A 1 
ATOM 2231 C CG  . TYR A 0 301 . 14.202   6.088   -13.102  1.00 97.38 301 A 1 
ATOM 2232 C CD1 . TYR A 0 301 . 14.290   5.864   -11.712  1.00 97.38 301 A 1 
ATOM 2233 C CD2 . TYR A 0 301 . 13.166   5.486   -13.839  1.00 97.38 301 A 1 
ATOM 2234 C CE1 . TYR A 0 301 . 13.353   5.033   -11.062  1.00 97.38 301 A 1 
ATOM 2235 C CE2 . TYR A 0 301 . 12.236   4.643   -13.201  1.00 97.38 301 A 1 
ATOM 2236 O OH  . TYR A 0 301 . 11.436   3.578   -11.208  1.00 97.38 301 A 1 
ATOM 2237 C CZ  . TYR A 0 301 . 12.329   4.410   -11.813  1.00 97.38 301 A 1 
ATOM 2238 N N   . LYS A 0 302 . 13.035   9.144   -12.269  1.00 97.52 302 A 1 
ATOM 2239 C CA  . LYS A 0 302 . 12.466   9.583   -10.985  1.00 97.52 302 A 1 
ATOM 2240 C C   . LYS A 0 302 . 11.259   8.723   -10.602  1.00 97.52 302 A 1 
ATOM 2241 C CB  . LYS A 0 302 . 12.121   11.086  -11.047  1.00 97.52 302 A 1 
ATOM 2242 O O   . LYS A 0 302 . 10.282   8.670   -11.342  1.00 97.52 302 A 1 
ATOM 2243 C CG  . LYS A 0 302 . 13.265   11.967  -11.594  1.00 97.52 302 A 1 
ATOM 2244 C CD  . LYS A 0 302 . 12.900   13.460  -11.586  1.00 97.52 302 A 1 
ATOM 2245 C CE  . LYS A 0 302 . 13.956   14.315  -12.304  1.00 97.52 302 A 1 
ATOM 2246 N NZ  . LYS A 0 302 . 13.981   14.058  -13.758  1.00 97.52 302 A 1 
ATOM 2247 N N   . GLU A 0 303 . 11.272   8.096   -9.424   1.00 98.11 303 A 1 
ATOM 2248 C CA  . GLU A 0 303 . 10.098   7.406   -8.860   1.00 98.11 303 A 1 
ATOM 2249 C C   . GLU A 0 303 . 9.794    7.878   -7.435   1.00 98.11 303 A 1 
ATOM 2250 C CB  . GLU A 0 303 . 10.224   5.868   -8.930   1.00 98.11 303 A 1 
ATOM 2251 O O   . GLU A 0 303 . 10.595   7.677   -6.522   1.00 98.11 303 A 1 
ATOM 2252 C CG  . GLU A 0 303 . 8.983    5.165   -8.333   1.00 98.11 303 A 1 
ATOM 2253 C CD  . GLU A 0 303 . 9.020    3.630   -8.385   1.00 98.11 303 A 1 
ATOM 2254 O OE1 . GLU A 0 303 . 8.061    3.012   -8.914   1.00 98.11 303 A 1 
ATOM 2255 O OE2 . GLU A 0 303 . 9.946    3.047   -7.765   1.00 98.11 303 A 1 
ATOM 2256 N N   . ASP A 0 304 . 8.588    8.409   -7.237   1.00 98.11 304 A 1 
ATOM 2257 C CA  . ASP A 0 304 . 8.003    8.691   -5.927   1.00 98.11 304 A 1 
ATOM 2258 C C   . ASP A 0 304 . 6.893    7.674   -5.628   1.00 98.11 304 A 1 
ATOM 2259 C CB  . ASP A 0 304 . 7.454    10.128  -5.871   1.00 98.11 304 A 1 
ATOM 2260 O O   . ASP A 0 304 . 5.980    7.478   -6.431   1.00 98.11 304 A 1 
ATOM 2261 C CG  . ASP A 0 304 . 8.532    11.219  -5.832   1.00 98.11 304 A 1 
ATOM 2262 O OD1 . ASP A 0 304 . 9.533    11.047  -5.100   1.00 98.11 304 A 1 
ATOM 2263 O OD2 . ASP A 0 304 . 8.320    12.276  -6.469   1.00 98.11 304 A 1 
ATOM 2264 N N   . VAL A 0 305 . 6.934    7.045   -4.453   1.00 97.73 305 A 1 
ATOM 2265 C CA  . VAL A 0 305 . 5.895    6.145   -3.930   1.00 97.73 305 A 1 
ATOM 2266 C C   . VAL A 0 305 . 5.521    6.574   -2.518   1.00 97.73 305 A 1 
ATOM 2267 C CB  . VAL A 0 305 . 6.348    4.669   -3.926   1.00 97.73 305 A 1 
ATOM 2268 O O   . VAL A 0 305 . 6.399    6.706   -1.665   1.00 97.73 305 A 1 
ATOM 2269 C CG1 . VAL A 0 305 . 5.244    3.733   -3.413   1.00 97.73 305 A 1 
ATOM 2270 C CG2 . VAL A 0 305 . 6.724    4.190   -5.330   1.00 97.73 305 A 1 
ATOM 2271 N N   . SER A 0 306 . 4.226    6.713   -2.241   1.00 97.48 306 A 1 
ATOM 2272 C CA  . SER A 0 306 . 3.690    6.900   -0.891   1.00 97.48 306 A 1 
ATOM 2273 C C   . SER A 0 306 . 2.573    5.906   -0.583   1.00 97.48 306 A 1 
ATOM 2274 C CB  . SER A 0 306 . 3.247    8.349   -0.652   1.00 97.48 306 A 1 
ATOM 2275 O O   . SER A 0 306 . 1.839    5.455   -1.463   1.00 97.48 306 A 1 
ATOM 2276 O OG  . SER A 0 306 . 2.129    8.701   -1.441   1.00 97.48 306 A 1 
ATOM 2277 N N   . TYR A 0 307 . 2.449    5.554   0.690    1.00 98.14 307 A 1 
ATOM 2278 C CA  . TYR A 0 307 . 1.374    4.741   1.238    1.00 98.14 307 A 1 
ATOM 2279 C C   . TYR A 0 307 . 1.077    5.216   2.657    1.00 98.14 307 A 1 
ATOM 2280 C CB  . TYR A 0 307 . 1.782    3.263   1.221    1.00 98.14 307 A 1 
ATOM 2281 O O   . TYR A 0 307 . 1.983    5.265   3.488    1.00 98.14 307 A 1 
ATOM 2282 C CG  . TYR A 0 307 . 0.889    2.355   2.046    1.00 98.14 307 A 1 
ATOM 2283 C CD1 . TYR A 0 307 . 1.213    2.109   3.395    1.00 98.14 307 A 1 
ATOM 2284 C CD2 . TYR A 0 307 . -0.266   1.778   1.484    1.00 98.14 307 A 1 
ATOM 2285 C CE1 . TYR A 0 307 . 0.403    1.268   4.177    1.00 98.14 307 A 1 
ATOM 2286 C CE2 . TYR A 0 307 . -1.076   0.924   2.259    1.00 98.14 307 A 1 
ATOM 2287 O OH  . TYR A 0 307 . -1.473   -0.192  4.354    1.00 98.14 307 A 1 
ATOM 2288 C CZ  . TYR A 0 307 . -0.734   0.662   3.602    1.00 98.14 307 A 1 
ATOM 2289 N N   . ASP A 0 308 . -0.187   5.502   2.945    1.00 96.89 308 A 1 
ATOM 2290 C CA  . ASP A 0 308 . -0.660   5.953   4.249    1.00 96.89 308 A 1 
ATOM 2291 C C   . ASP A 0 308 . -1.902   5.156   4.656    1.00 96.89 308 A 1 
ATOM 2292 C CB  . ASP A 0 308 . -0.971   7.456   4.227    1.00 96.89 308 A 1 
ATOM 2293 O O   . ASP A 0 308 . -2.869   5.031   3.904    1.00 96.89 308 A 1 
ATOM 2294 C CG  . ASP A 0 308 . 0.260    8.316   3.941    1.00 96.89 308 A 1 
ATOM 2295 O OD1 . ASP A 0 308 . 1.024    8.550   4.904    1.00 96.89 308 A 1 
ATOM 2296 O OD2 . ASP A 0 308 . 0.410    8.754   2.777    1.00 96.89 308 A 1 
ATOM 2297 N N   . LYS A 0 309 . -1.900   4.643   5.884    1.00 97.17 309 A 1 
ATOM 2298 C CA  . LYS A 0 309 . -3.027   3.947   6.502    1.00 97.17 309 A 1 
ATOM 2299 C C   . LYS A 0 309 . -3.327   4.582   7.851    1.00 97.17 309 A 1 
ATOM 2300 C CB  . LYS A 0 309 . -2.694   2.456   6.614    1.00 97.17 309 A 1 
ATOM 2301 O O   . LYS A 0 309 . -2.475   4.599   8.737    1.00 97.17 309 A 1 
ATOM 2302 C CG  . LYS A 0 309 . -3.901   1.622   7.064    1.00 97.17 309 A 1 
ATOM 2303 C CD  . LYS A 0 309 . -3.438   0.200   7.410    1.00 97.17 309 A 1 
ATOM 2304 C CE  . LYS A 0 309 . -4.596   -0.755  7.711    1.00 97.17 309 A 1 
ATOM 2305 N NZ  . LYS A 0 309 . -5.397   -1.011  6.495    1.00 97.17 309 A 1 
ATOM 2306 N N   . VAL A 0 310 . -4.549   5.070   8.027    1.00 96.05 310 A 1 
ATOM 2307 C CA  . VAL A 0 310 . -5.017   5.706   9.265    1.00 96.05 310 A 1 
ATOM 2308 C C   . VAL A 0 310 . -6.287   5.010   9.734    1.00 96.05 310 A 1 
ATOM 2309 C CB  . VAL A 0 310 . -5.233   7.221   9.075    1.00 96.05 310 A 1 
ATOM 2310 O O   . VAL A 0 310 . -7.206   4.796   8.950    1.00 96.05 310 A 1 
ATOM 2311 C CG1 . VAL A 0 310 . -5.707   7.891   10.374   1.00 96.05 310 A 1 
ATOM 2312 C CG2 . VAL A 0 310 . -3.936   7.919   8.641    1.00 96.05 310 A 1 
ATOM 2313 N N   . GLN A 0 311 . -6.349   4.664   11.017   1.00 95.35 311 A 1 
ATOM 2314 C CA  . GLN A 0 311 . -7.532   4.100   11.662   1.00 95.35 311 A 1 
ATOM 2315 C C   . GLN A 0 311 . -7.814   4.877   12.951   1.00 95.35 311 A 1 
ATOM 2316 C CB  . GLN A 0 311 . -7.354   2.595   11.934   1.00 95.35 311 A 1 
ATOM 2317 O O   . GLN A 0 311 . -6.978   4.933   13.850   1.00 95.35 311 A 1 
ATOM 2318 C CG  . GLN A 0 311 . -6.920   1.792   10.696   1.00 95.35 311 A 1 
ATOM 2319 C CD  . GLN A 0 311 . -7.138   0.293   10.866   1.00 95.35 311 A 1 
ATOM 2320 N NE2 . GLN A 0 311 . -8.361   -0.179  10.782   1.00 95.35 311 A 1 
ATOM 2321 O OE1 . GLN A 0 311 . -6.225   -0.497  11.054   1.00 95.35 311 A 1 
ATOM 2322 N N   . ALA A 0 312 . -8.999   5.465   13.069   1.00 95.85 312 A 1 
ATOM 2323 C CA  . ALA A 0 312 . -9.442   6.207   14.245   1.00 95.85 312 A 1 
ATOM 2324 C C   . ALA A 0 312 . -10.739  5.602   14.786   1.00 95.85 312 A 1 
ATOM 2325 C CB  . ALA A 0 312 . -9.588   7.688   13.883   1.00 95.85 312 A 1 
ATOM 2326 O O   . ALA A 0 312 . -11.703  5.412   14.045   1.00 95.85 312 A 1 
ATOM 2327 N N   . LYS A 0 313 . -10.778  5.301   16.085   1.00 95.32 313 A 1 
ATOM 2328 C CA  . LYS A 0 313 . -11.941  4.734   16.784   1.00 95.32 313 A 1 
ATOM 2329 C C   . LYS A 0 313 . -12.214  5.547   18.039   1.00 95.32 313 A 1 
ATOM 2330 C CB  . LYS A 0 313 . -11.698  3.245   17.092   1.00 95.32 313 A 1 
ATOM 2331 O O   . LYS A 0 313 . -11.301  5.768   18.829   1.00 95.32 313 A 1 
ATOM 2332 C CG  . LYS A 0 313 . -11.859  2.408   15.813   1.00 95.32 313 A 1 
ATOM 2333 C CD  . LYS A 0 313 . -11.185  1.033   15.861   1.00 95.32 313 A 1 
ATOM 2334 C CE  . LYS A 0 313 . -11.336  0.430   14.453   1.00 95.32 313 A 1 
ATOM 2335 N NZ  . LYS A 0 313 . -10.223  -0.471  14.072   1.00 95.32 313 A 1 
ATOM 2336 N N   . ALA A 0 314 . -13.455  5.976   18.218   1.00 93.40 314 A 1 
ATOM 2337 C CA  . ALA A 0 314 . -13.922  6.717   19.378   1.00 93.40 314 A 1 
ATOM 2338 C C   . ALA A 0 314 . -15.208  6.082   19.912   1.00 93.40 314 A 1 
ATOM 2339 C CB  . ALA A 0 314 . -14.126  8.186   18.987   1.00 93.40 314 A 1 
ATOM 2340 O O   . ALA A 0 314 . -16.110  5.761   19.138   1.00 93.40 314 A 1 
ATOM 2341 N N   . TYR A 0 315 . -15.286  5.937   21.227   1.00 91.12 315 A 1 
ATOM 2342 C CA  . TYR A 0 315 . -16.464  5.502   21.964   1.00 91.12 315 A 1 
ATOM 2343 C C   . TYR A 0 315 . -16.698  6.498   23.095   1.00 91.12 315 A 1 
ATOM 2344 C CB  . TYR A 0 315 . -16.253  4.091   22.526   1.00 91.12 315 A 1 
ATOM 2345 O O   . TYR A 0 315 . -15.756  6.818   23.819   1.00 91.12 315 A 1 
ATOM 2346 C CG  . TYR A 0 315 . -15.936  3.033   21.488   1.00 91.12 315 A 1 
ATOM 2347 C CD1 . TYR A 0 315 . -16.981  2.317   20.874   1.00 91.12 315 A 1 
ATOM 2348 C CD2 . TYR A 0 315 . -14.597  2.764   21.142   1.00 91.12 315 A 1 
ATOM 2349 C CE1 . TYR A 0 315 . -16.691  1.331   19.912   1.00 91.12 315 A 1 
ATOM 2350 C CE2 . TYR A 0 315 . -14.301  1.779   20.180   1.00 91.12 315 A 1 
ATOM 2351 O OH  . TYR A 0 315 . -15.066  0.111   18.635   1.00 91.12 315 A 1 
ATOM 2352 C CZ  . TYR A 0 315 . -15.349  1.063   19.564   1.00 91.12 315 A 1 
ATOM 2353 N N   . SER A 0 316 . -17.928  6.970   23.243   1.00 88.43 316 A 1 
ATOM 2354 C CA  . SER A 0 316 . -18.357  7.819   24.351   1.00 88.43 316 A 1 
ATOM 2355 C C   . SER A 0 316 . -19.689  7.319   24.904   1.00 88.43 316 A 1 
ATOM 2356 C CB  . SER A 0 316 . -18.443  9.289   23.920   1.00 88.43 316 A 1 
ATOM 2357 O O   . SER A 0 316 . -20.556  6.927   24.121   1.00 88.43 316 A 1 
ATOM 2358 O OG  . SER A 0 316 . -19.352  9.469   22.841   1.00 88.43 316 A 1 
ATOM 2359 N N   . ALA A 0 317 . -19.847  7.357   26.223   1.00 85.93 317 A 1 
ATOM 2360 C CA  . ALA A 0 317 . -21.117  7.172   26.923   1.00 85.93 317 A 1 
ATOM 2361 C C   . ALA A 0 317 . -21.257  8.281   27.975   1.00 85.93 317 A 1 
ATOM 2362 C CB  . ALA A 0 317 . -21.155  5.772   27.548   1.00 85.93 317 A 1 
ATOM 2363 O O   . ALA A 0 317 . -20.266  8.591   28.638   1.00 85.93 317 A 1 
ATOM 2364 N N   . GLU A 0 318 . -22.434  8.895   28.102   1.00 80.50 318 A 1 
ATOM 2365 C CA  . GLU A 0 318 . -22.650  10.006  29.048   1.00 80.50 318 A 1 
ATOM 2366 C C   . GLU A 0 318 . -22.861  9.533   30.493   1.00 80.50 318 A 1 
ATOM 2367 C CB  . GLU A 0 318 . -23.784  10.919  28.555   1.00 80.50 318 A 1 
ATOM 2368 O O   . GLU A 0 318 . -22.303  10.140  31.404   1.00 80.50 318 A 1 
ATOM 2369 C CG  . GLU A 0 318 . -23.295  11.773  27.374   1.00 80.50 318 A 1 
ATOM 2370 C CD  . GLU A 0 318 . -24.364  12.727  26.823   1.00 80.50 318 A 1 
ATOM 2371 O OE1 . GLU A 0 318 . -24.017  13.901  26.550   1.00 80.50 318 A 1 
ATOM 2372 O OE2 . GLU A 0 318 . -25.493  12.255  26.559   1.00 80.50 318 A 1 
ATOM 2373 N N   . SER A 0 319 . -23.560  8.413   30.695   1.00 78.46 319 A 1 
ATOM 2374 C CA  . SER A 0 319 . -23.628  7.703   31.976   1.00 78.46 319 A 1 
ATOM 2375 C C   . SER A 0 319 . -23.877  6.200   31.785   1.00 78.46 319 A 1 
ATOM 2376 C CB  . SER A 0 319 . -24.714  8.302   32.885   1.00 78.46 319 A 1 
ATOM 2377 O O   . SER A 0 319 . -24.266  5.745   30.701   1.00 78.46 319 A 1 
ATOM 2378 O OG  . SER A 0 319 . -25.989  7.858   32.473   1.00 78.46 319 A 1 
ATOM 2379 N N   . TYR A 0 320 . -23.657  5.420   32.844   1.00 76.64 320 A 1 
ATOM 2380 C CA  . TYR A 0 320 . -24.257  4.095   33.018   1.00 76.64 320 A 1 
ATOM 2381 C C   . TYR A 0 320 . -24.629  3.889   34.485   1.00 76.64 320 A 1 
ATOM 2382 C CB  . TYR A 0 320 . -23.318  2.979   32.533   1.00 76.64 320 A 1 
ATOM 2383 O O   . TYR A 0 320 . -23.739  3.787   35.335   1.00 76.64 320 A 1 
ATOM 2384 C CG  . TYR A 0 320 . -23.736  1.573   32.961   1.00 76.64 320 A 1 
ATOM 2385 C CD1 . TYR A 0 320 . -22.940  0.847   33.867   1.00 76.64 320 A 1 
ATOM 2386 C CD2 . TYR A 0 320 . -24.943  1.011   32.506   1.00 76.64 320 A 1 
ATOM 2387 C CE1 . TYR A 0 320 . -23.336  -0.427  34.319   1.00 76.64 320 A 1 
ATOM 2388 C CE2 . TYR A 0 320 . -25.321  -0.287  32.911   1.00 76.64 320 A 1 
ATOM 2389 O OH  . TYR A 0 320 . -24.873  -2.262  34.222   1.00 76.64 320 A 1 
ATOM 2390 C CZ  . TYR A 0 320 . -24.519  -1.008  33.821   1.00 76.64 320 A 1 
ATOM 2391 N N   . ASP A 0 321 . -25.928  3.764   34.739   1.00 80.75 321 A 1 
ATOM 2392 C CA  . ASP A 0 321 . -26.498  3.471   36.048   1.00 80.75 321 A 1 
ATOM 2393 C C   . ASP A 0 321 . -27.018  2.029   36.099   1.00 80.75 321 A 1 
ATOM 2394 C CB  . ASP A 0 321 . -27.621  4.464   36.391   1.00 80.75 321 A 1 
ATOM 2395 O O   . ASP A 0 321 . -27.748  1.565   35.220   1.00 80.75 321 A 1 
ATOM 2396 C CG  . ASP A 0 321 . -27.148  5.855   36.828   1.00 80.75 321 A 1 
ATOM 2397 O OD1 . ASP A 0 321 . -25.949  6.006   37.152   1.00 80.75 321 A 1 
ATOM 2398 O OD2 . ASP A 0 321 . -28.031  6.735   36.928   1.00 80.75 321 A 1 
ATOM 2399 N N   . GLU A 0 322 . -26.681  1.323   37.174   1.00 83.74 322 A 1 
ATOM 2400 C CA  . GLU A 0 322 . -27.227  0.021   37.556   1.00 83.74 322 A 1 
ATOM 2401 C C   . GLU A 0 322 . -27.692  0.102   39.009   1.00 83.74 322 A 1 
ATOM 2402 C CB  . GLU A 0 322 . -26.156  -1.065  37.329   1.00 83.74 322 A 1 
ATOM 2403 O O   . GLU A 0 322 . -26.886  0.390   39.892   1.00 83.74 322 A 1 
ATOM 2404 C CG  . GLU A 0 322 . -26.469  -2.440  37.951   1.00 83.74 322 A 1 
ATOM 2405 C CD  . GLU A 0 322 . -25.571  -3.578  37.421   1.00 83.74 322 A 1 
ATOM 2406 O OE1 . GLU A 0 322 . -25.972  -4.762  37.534   1.00 83.74 322 A 1 
ATOM 2407 O OE2 . GLU A 0 322 . -24.601  -3.344  36.658   1.00 83.74 322 A 1 
ATOM 2408 N N   . TRP A 0 323 . -28.975  -0.144  39.271   1.00 83.61 323 A 1 
ATOM 2409 C CA  . TRP A 0 323 . -29.566  -0.011  40.605   1.00 83.61 323 A 1 
ATOM 2410 C C   . TRP A 0 323 . -30.512  -1.163  40.947   1.00 83.61 323 A 1 
ATOM 2411 C CB  . TRP A 0 323 . -30.246  1.359   40.749   1.00 83.61 323 A 1 
ATOM 2412 O O   . TRP A 0 323 . -31.194  -1.719  40.088   1.00 83.61 323 A 1 
ATOM 2413 C CG  . TRP A 0 323 . -31.293  1.697   39.727   1.00 83.61 323 A 1 
ATOM 2414 C CD1 . TRP A 0 323 . -31.070  2.391   38.587   1.00 83.61 323 A 1 
ATOM 2415 C CD2 . TRP A 0 323 . -32.718  1.365   39.717   1.00 83.61 323 A 1 
ATOM 2416 C CE2 . TRP A 0 323 . -33.299  1.909   38.530   1.00 83.61 323 A 1 
ATOM 2417 C CE3 . TRP A 0 323 . -33.579  0.652   40.581   1.00 83.61 323 A 1 
ATOM 2418 N NE1 . TRP A 0 323 . -32.247  2.520   37.878   1.00 83.61 323 A 1 
ATOM 2419 C CH2 . TRP A 0 323 . -35.483  1.023   39.093   1.00 83.61 323 A 1 
ATOM 2420 C CZ2 . TRP A 0 323 . -34.659  1.750   38.217   1.00 83.61 323 A 1 
ATOM 2421 C CZ3 . TRP A 0 323 . -34.944  0.482   40.275   1.00 83.61 323 A 1 
ATOM 2422 N N   . ASP A 0 324 . -30.557  -1.498  42.233   1.00 84.07 324 A 1 
ATOM 2423 C CA  . ASP A 0 324 . -31.424  -2.507  42.836   1.00 84.07 324 A 1 
ATOM 2424 C C   . ASP A 0 324 . -32.070  -1.907  44.094   1.00 84.07 324 A 1 
ATOM 2425 C CB  . ASP A 0 324 . -30.601  -3.768  43.150   1.00 84.07 324 A 1 
ATOM 2426 O O   . ASP A 0 324 . -31.391  -1.335  44.950   1.00 84.07 324 A 1 
ATOM 2427 C CG  . ASP A 0 324 . -31.479  -4.998  43.406   1.00 84.07 324 A 1 
ATOM 2428 O OD1 . ASP A 0 324 . -32.054  -5.100  44.512   1.00 84.07 324 A 1 
ATOM 2429 O OD2 . ASP A 0 324 . -31.548  -5.853  42.493   1.00 84.07 324 A 1 
ATOM 2430 N N   . ASN A 0 325 . -33.393  -1.986  44.179   1.00 81.78 325 A 1 
ATOM 2431 C CA  . ASN A 0 325 . -34.199  -1.555  45.312   1.00 81.78 325 A 1 
ATOM 2432 C C   . ASN A 0 325 . -35.072  -2.730  45.736   1.00 81.78 325 A 1 
ATOM 2433 C CB  . ASN A 0 325 . -35.039  -0.330  44.906   1.00 81.78 325 A 1 
ATOM 2434 O O   . ASN A 0 325 . -36.011  -3.107  45.025   1.00 81.78 325 A 1 
ATOM 2435 C CG  . ASN A 0 325 . -36.008  0.134   45.986   1.00 81.78 325 A 1 
ATOM 2436 N ND2 . ASN A 0 325 . -37.063  -0.601  46.263   1.00 81.78 325 A 1 
ATOM 2437 O OD1 . ASN A 0 325 . -35.842  1.198   46.556   1.00 81.78 325 A 1 
ATOM 2438 N N   . LYS A 0 326 . -34.814  -3.241  46.933   1.00 81.10 326 A 1 
ATOM 2439 C CA  . LYS A 0 326 . -35.554  -4.345  47.517   1.00 81.10 326 A 1 
ATOM 2440 C C   . LYS A 0 326 . -36.117  -3.940  48.875   1.00 81.10 326 A 1 
ATOM 2441 C CB  . LYS A 0 326 . -34.620  -5.551  47.543   1.00 81.10 326 A 1 
ATOM 2442 O O   . LYS A 0 326 . -35.358  -3.662  49.801   1.00 81.10 326 A 1 
ATOM 2443 C CG  . LYS A 0 326 . -35.376  -6.784  48.013   1.00 81.10 326 A 1 
ATOM 2444 C CD  . LYS A 0 326 . -34.435  -7.994  48.054   1.00 81.10 326 A 1 
ATOM 2445 C CE  . LYS A 0 326 . -35.218  -9.231  48.496   1.00 81.10 326 A 1 
ATOM 2446 N NZ  . LYS A 0 326 . -35.844  -8.986  49.811   1.00 81.10 326 A 1 
ATOM 2447 N N   . ASP A 0 327 . -37.438  -3.968  48.934   1.00 73.75 327 A 1 
ATOM 2448 C CA  . ASP A 0 327 . -38.317  -3.587  50.031   1.00 73.75 327 A 1 
ATOM 2449 C C   . ASP A 0 327 . -38.907  -4.889  50.611   1.00 73.75 327 A 1 
ATOM 2450 C CB  . ASP A 0 327 . -39.343  -2.617  49.415   1.00 73.75 327 A 1 
ATOM 2451 O O   . ASP A 0 327 . -39.556  -5.677  49.914   1.00 73.75 327 A 1 
ATOM 2452 C CG  . ASP A 0 327 . -40.435  -2.097  50.351   1.00 73.75 327 A 1 
ATOM 2453 O OD1 . ASP A 0 327 . -40.758  -2.822  51.320   1.00 73.75 327 A 1 
ATOM 2454 O OD2 . ASP A 0 327 . -40.979  -1.018  50.016   1.00 73.75 327 A 1 
ATOM 2455 N N   . ASP A 0 328 . -38.539  -5.197  51.856   1.00 78.05 328 A 1 
ATOM 2456 C CA  . ASP A 0 328 . -38.870  -6.436  52.573   1.00 78.05 328 A 1 
ATOM 2457 C C   . ASP A 0 328 . -39.787  -6.135  53.780   1.00 78.05 328 A 1 
ATOM 2458 C CB  . ASP A 0 328 . -37.557  -7.187  52.951   1.00 78.05 328 A 1 
ATOM 2459 O O   . ASP A 0 328 . -39.652  -6.769  54.836   1.00 78.05 328 A 1 
ATOM 2460 C CG  . ASP A 0 328 . -37.267  -8.514  52.246   1.00 78.05 328 A 1 
ATOM 2461 O OD1 . ASP A 0 328 . -38.016  -8.987  51.364   1.00 78.05 328 A 1 
ATOM 2462 O OD2 . ASP A 0 328 . -36.192  -9.108  52.502   1.00 78.05 328 A 1 
ATOM 2463 N N   . ASP A 0 329 . -40.708  -5.179  53.660   1.00 73.45 329 A 1 
ATOM 2464 C CA  . ASP A 0 329 . -41.539  -4.701  54.770   1.00 73.45 329 A 1 
ATOM 2465 C C   . ASP A 0 329 . -42.413  -5.788  55.442   1.00 73.45 329 A 1 
ATOM 2466 C CB  . ASP A 0 329 . -42.350  -3.460  54.334   1.00 73.45 329 A 1 
ATOM 2467 O O   . ASP A 0 329 . -42.753  -6.847  54.891   1.00 73.45 329 A 1 
ATOM 2468 C CG  . ASP A 0 329 . -41.770  -2.141  54.857   1.00 73.45 329 A 1 
ATOM 2469 O OD1 . ASP A 0 329 . -40.536  -2.094  55.073   1.00 73.45 329 A 1 
ATOM 2470 O OD2 . ASP A 0 329 . -42.590  -1.256  55.199   1.00 73.45 329 A 1 
ATOM 2471 N N   . LYS A 0 330 . -42.697  -5.576  56.733   1.00 67.09 330 A 1 
ATOM 2472 C CA  . LYS A 0 330 . -43.590  -6.404  57.564   1.00 67.09 330 A 1 
ATOM 2473 C C   . LYS A 0 330 . -44.258  -5.556  58.633   1.00 67.09 330 A 1 
ATOM 2474 C CB  . LYS A 0 330 . -42.813  -7.538  58.264   1.00 67.09 330 A 1 
ATOM 2475 O O   . LYS A 0 330 . -43.603  -5.103  59.573   1.00 67.09 330 A 1 
ATOM 2476 C CG  . LYS A 0 330 . -42.644  -8.808  57.418   1.00 67.09 330 A 1 
ATOM 2477 C CD  . LYS A 0 330 . -41.184  -9.273  57.311   1.00 67.09 330 A 1 
ATOM 2478 C CE  . LYS A 0 330 . -40.955  -10.003 55.984   1.00 67.09 330 A 1 
ATOM 2479 N NZ  . LYS A 0 330 . -40.986  -9.032  54.859   1.00 67.09 330 A 1 
ATOM 2480 N N   . TRP A 0 331 . -45.584  -5.473  58.593   1.00 65.66 331 A 1 
ATOM 2481 C CA  . TRP A 0 331 . -46.388  -4.812  59.621   1.00 65.66 331 A 1 
ATOM 2482 C C   . TRP A 0 331 . -47.242  -5.799  60.430   1.00 65.66 331 A 1 
ATOM 2483 C CB  . TRP A 0 331 . -47.206  -3.683  58.991   1.00 65.66 331 A 1 
ATOM 2484 O O   . TRP A 0 331 . -47.967  -6.651  59.908   1.00 65.66 331 A 1 
ATOM 2485 C CG  . TRP A 0 331 . -47.928  -4.037  57.731   1.00 65.66 331 A 1 
ATOM 2486 C CD1 . TRP A 0 331 . -47.404  -3.928  56.491   1.00 65.66 331 A 1 
ATOM 2487 C CD2 . TRP A 0 331 . -49.282  -4.554  57.541   1.00 65.66 331 A 1 
ATOM 2488 C CE2 . TRP A 0 331 . -49.513  -4.712  56.138   1.00 65.66 331 A 1 
ATOM 2489 C CE3 . TRP A 0 331 . -50.339  -4.899  58.415   1.00 65.66 331 A 1 
ATOM 2490 N NE1 . TRP A 0 331 . -48.322  -4.333  55.552   1.00 65.66 331 A 1 
ATOM 2491 C CH2 . TRP A 0 331 . -51.777  -5.490  56.528   1.00 65.66 331 A 1 
ATOM 2492 C CZ2 . TRP A 0 331 . -50.739  -5.170  55.634   1.00 65.66 331 A 1 
ATOM 2493 C CZ3 . TRP A 0 331 . -51.573  -5.363  57.916   1.00 65.66 331 A 1 
ATOM 2494 N N   . GLY A 0 332 . -47.184  -5.658  61.757   1.00 58.87 332 A 1 
ATOM 2495 C CA  . GLY A 0 332 . -48.061  -6.354  62.698   1.00 58.87 332 A 1 
ATOM 2496 C C   . GLY A 0 332 . -49.249  -5.480  63.103   1.00 58.87 332 A 1 
ATOM 2497 O O   . GLY A 0 332 . -49.089  -4.529  63.868   1.00 58.87 332 A 1 
ATOM 2498 N N   . ALA A 0 333 . -50.456  -5.822  62.652   1.00 55.17 333 A 1 
ATOM 2499 C CA  . ALA A 0 333 . -51.674  -5.107  63.026   1.00 55.17 333 A 1 
ATOM 2500 C C   . ALA A 0 333 . -52.248  -5.633  64.357   1.00 55.17 333 A 1 
ATOM 2501 C CB  . ALA A 0 333 . -52.679  -5.176  61.871   1.00 55.17 333 A 1 
ATOM 2502 O O   . ALA A 0 333 . -52.591  -6.812  64.491   1.00 55.17 333 A 1 
ATOM 2503 N N   . GLN A 0 334 . -52.391  -4.739  65.343   1.00 51.67 334 A 1 
ATOM 2504 C CA  . GLN A 0 334 . -52.959  -5.041  66.662   1.00 51.67 334 A 1 
ATOM 2505 C C   . GLN A 0 334 . -54.379  -4.469  66.796   1.00 51.67 334 A 1 
ATOM 2506 C CB  . GLN A 0 334 . -51.984  -4.580  67.760   1.00 51.67 334 A 1 
ATOM 2507 O O   . GLN A 0 334 . -54.589  -3.377  67.329   1.00 51.67 334 A 1 
ATOM 2508 C CG  . GLN A 0 334 . -52.423  -5.072  69.151   1.00 51.67 334 A 1 
ATOM 2509 C CD  . GLN A 0 334 . -51.389  -4.831  70.249   1.00 51.67 334 A 1 
ATOM 2510 N NE2 . GLN A 0 334 . -51.776  -4.969  71.497   1.00 51.67 334 A 1 
ATOM 2511 O OE1 . GLN A 0 334 . -50.223  -4.539  70.031   1.00 51.67 334 A 1 
ATOM 2512 N N   . ALA A 0 335 . -55.366  -5.217  66.298   1.00 47.02 335 A 1 
ATOM 2513 C CA  . ALA A 0 335 . -56.778  -4.862  66.413   1.00 47.02 335 A 1 
ATOM 2514 C C   . ALA A 0 335 . -57.315  -5.122  67.833   1.00 47.02 335 A 1 
ATOM 2515 C CB  . ALA A 0 335 . -57.570  -5.627  65.345   1.00 47.02 335 A 1 
ATOM 2516 O O   . ALA A 0 335 . -57.085  -6.183  68.413   1.00 47.02 335 A 1 
ATOM 2517 N N   . TRP A 0 336 . -58.067  -4.163  68.381   1.00 43.39 336 A 1 
ATOM 2518 C CA  . TRP A 0 336 . -58.750  -4.297  69.670   1.00 43.39 336 A 1 
ATOM 2519 C C   . TRP A 0 336 . -60.229  -4.628  69.448   1.00 43.39 336 A 1 
ATOM 2520 C CB  . TRP A 0 336 . -58.607  -3.007  70.492   1.00 43.39 336 A 1 
ATOM 2521 O O   . TRP A 0 336 . -61.012  -3.746  69.095   1.00 43.39 336 A 1 
ATOM 2522 C CG  . TRP A 0 336 . -57.247  -2.684  71.035   1.00 43.39 336 A 1 
ATOM 2523 C CD1 . TRP A 0 336 . -56.191  -2.244  70.312   1.00 43.39 336 A 1 
ATOM 2524 C CD2 . TRP A 0 336 . -56.781  -2.744  72.422   1.00 43.39 336 A 1 
ATOM 2525 C CE2 . TRP A 0 336 . -55.441  -2.254  72.468   1.00 43.39 336 A 1 
ATOM 2526 C CE3 . TRP A 0 336 . -57.342  -3.197  73.639   1.00 43.39 336 A 1 
ATOM 2527 N NE1 . TRP A 0 336 . -55.126  -1.987  71.152   1.00 43.39 336 A 1 
ATOM 2528 C CH2 . TRP A 0 336 . -55.306  -2.606  74.860   1.00 43.39 336 A 1 
ATOM 2529 C CZ2 . TRP A 0 336 . -54.716  -2.157  73.665   1.00 43.39 336 A 1 
ATOM 2530 C CZ3 . TRP A 0 336 . -56.605  -3.147  74.841   1.00 43.39 336 A 1 
ATOM 2531 N N   . GLY A 0 337 . -60.624  -5.875  69.704   1.00 43.94 337 A 1 
ATOM 2532 C CA  . GLY A 0 337 . -62.027  -6.199  69.959   1.00 43.94 337 A 1 
ATOM 2533 C C   . GLY A 0 337 . -62.419  -5.667  71.337   1.00 43.94 337 A 1 
ATOM 2534 O O   . GLY A 0 337 . -61.762  -6.002  72.318   1.00 43.94 337 A 1 
ATOM 2535 N N   . LYS A 0 338 . -63.443  -4.808  71.409   1.00 44.79 338 A 1 
ATOM 2536 C CA  . LYS A 0 338 . -64.036  -4.330  72.667   1.00 44.79 338 A 1 
ATOM 2537 C C   . LYS A 0 338 . -65.537  -4.132  72.517   1.00 44.79 338 A 1 
ATOM 2538 C CB  . LYS A 0 338 . -63.347  -3.036  73.167   1.00 44.79 338 A 1 
ATOM 2539 O O   . LYS A 0 338 . -65.980  -3.125  71.964   1.00 44.79 338 A 1 
ATOM 2540 C CG  . LYS A 0 338 . -62.328  -3.409  74.247   1.00 44.79 338 A 1 
ATOM 2541 C CD  . LYS A 0 338 . -61.511  -2.267  74.857   1.00 44.79 338 A 1 
ATOM 2542 C CE  . LYS A 0 338 . -60.684  -2.984  75.938   1.00 44.79 338 A 1 
ATOM 2543 N NZ  . LYS A 0 338 . -59.439  -2.298  76.338   1.00 44.79 338 A 1 
ATOM 2544 N N   . ASP A 0 339 . -66.305  -5.047  73.087   1.00 36.45 339 A 1 
ATOM 2545 C CA  . ASP A 0 339 . -67.612  -4.714  73.628   1.00 36.45 339 A 1 
ATOM 2546 C C   . ASP A 0 339 . -67.433  -3.835  74.882   1.00 36.45 339 A 1 
ATOM 2547 C CB  . ASP A 0 339 . -68.430  -5.992  73.878   1.00 36.45 339 A 1 
ATOM 2548 O O   . ASP A 0 339 . -66.463  -3.940  75.638   1.00 36.45 339 A 1 
ATOM 2549 C CG  . ASP A 0 339 . -67.821  -6.940  74.919   1.00 36.45 339 A 1 
ATOM 2550 O OD1 . ASP A 0 339 . -66.583  -7.129  74.878   1.00 36.45 339 A 1 
ATOM 2551 O OD2 . ASP A 0 339 . -68.613  -7.444  75.741   1.00 36.45 339 A 1 
ATOM 2552 N N   . ARG A 0 340 . -68.333  -2.867  75.062   1.00 36.68 340 A 1 
ATOM 2553 C CA  . ARG A 0 340 . -68.353  -1.982  76.232   1.00 36.68 340 A 1 
ATOM 2554 C C   . ARG A 0 340 . -69.783  -1.573  76.535   1.00 36.68 340 A 1 
ATOM 2555 C CB  . ARG A 0 340 . -67.483  -0.724  76.026   1.00 36.68 340 A 1 
ATOM 2556 O O   . ARG A 0 340 . -70.242  -0.547  76.037   1.00 36.68 340 A 1 
ATOM 2557 C CG  . ARG A 0 340 . -65.978  -0.948  76.238   1.00 36.68 340 A 1 
ATOM 2558 C CD  . ARG A 0 340 . -65.217  0.386   76.271   1.00 36.68 340 A 1 
ATOM 2559 N NE  . ARG A 0 340 . -65.569  1.197   77.459   1.00 36.68 340 A 1 
ATOM 2560 N NH1 . ARG A 0 340 . -64.873  3.240   76.676   1.00 36.68 340 A 1 
ATOM 2561 N NH2 . ARG A 0 340 . -65.775  3.086   78.713   1.00 36.68 340 A 1 
ATOM 2562 C CZ  . ARG A 0 340 . -65.405  2.499   77.609   1.00 36.68 340 A 1 
ATOM 2563 N N   . ASP A 0 341 . -70.416  -2.311  77.435   1.00 42.27 341 A 1 
ATOM 2564 C CA  . ASP A 0 341 . -71.566  -1.813  78.186   1.00 42.27 341 A 1 
ATOM 2565 C C   . ASP A 0 341 . -71.089  -1.057  79.442   1.00 42.27 341 A 1 
ATOM 2566 C CB  . ASP A 0 341 . -72.573  -2.942  78.452   1.00 42.27 341 A 1 
ATOM 2567 O O   . ASP A 0 341 . -70.026  -1.329  80.008   1.00 42.27 341 A 1 
ATOM 2568 C CG  . ASP A 0 341 . -73.445  -3.272  77.226   1.00 42.27 341 A 1 
ATOM 2569 O OD1 . ASP A 0 341 . -73.396  -2.508  76.233   1.00 42.27 341 A 1 
ATOM 2570 O OD2 . ASP A 0 341 . -74.238  -4.230  77.341   1.00 42.27 341 A 1 
ATOM 2571 N N   . VAL A 0 342 . -71.805  0.014   79.807   1.00 35.36 342 A 1 
ATOM 2572 C CA  . VAL A 0 342 . -71.176  1.189   80.439   1.00 35.36 342 A 1 
ATOM 2573 C C   . VAL A 0 342 . -71.849  1.627   81.750   1.00 35.36 342 A 1 
ATOM 2574 C CB  . VAL A 0 342 . -71.082  2.339   79.399   1.00 35.36 342 A 1 
ATOM 2575 O O   . VAL A 0 342 . -72.898  2.259   81.732   1.00 35.36 342 A 1 
ATOM 2576 C CG1 . VAL A 0 342 . -70.637  3.703   79.942   1.00 35.36 342 A 1 
ATOM 2577 C CG2 . VAL A 0 342 . -70.051  1.999   78.315   1.00 35.36 342 A 1 
ATOM 2578 N N   . TYR A 0 343 . -71.098  1.443   82.848   1.00 30.60 343 A 1 
ATOM 2579 C CA  . TYR A 0 343 . -70.935  2.380   83.984   1.00 30.60 343 A 1 
ATOM 2580 C C   . TYR A 0 343 . -72.091  2.597   84.992   1.00 30.60 343 A 1 
ATOM 2581 C CB  . TYR A 0 343 . -70.457  3.716   83.398   1.00 30.60 343 A 1 
ATOM 2582 O O   . TYR A 0 343 . -73.248  2.780   84.633   1.00 30.60 343 A 1 
ATOM 2583 C CG  . TYR A 0 343 . -69.852  4.716   84.352   1.00 30.60 343 A 1 
ATOM 2584 C CD1 . TYR A 0 343 . -70.649  5.736   84.905   1.00 30.60 343 A 1 
ATOM 2585 C CD2 . TYR A 0 343 . -68.466  4.685   84.595   1.00 30.60 343 A 1 
ATOM 2586 C CE1 . TYR A 0 343 . -70.051  6.741   85.689   1.00 30.60 343 A 1 
ATOM 2587 C CE2 . TYR A 0 343 . -67.865  5.689   85.375   1.00 30.60 343 A 1 
ATOM 2588 O OH  . TYR A 0 343 . -68.084  7.707   86.654   1.00 30.60 343 A 1 
ATOM 2589 C CZ  . TYR A 0 343 . -68.659  6.724   85.915   1.00 30.60 343 A 1 
ATOM 2590 N N   . GLY A 0 344 . -71.750  2.712   86.290   1.00 29.67 344 A 1 
ATOM 2591 C CA  . GLY A 0 344 . -72.725  3.066   87.336   1.00 29.67 344 A 1 
ATOM 2592 C C   . GLY A 0 344 . -72.200  3.185   88.780   1.00 29.67 344 A 1 
ATOM 2593 O O   . GLY A 0 344 . -72.398  2.276   89.572   1.00 29.67 344 A 1 
ATOM 2594 N N   . ALA A 0 345 . -71.651  4.357   89.131   1.00 34.32 345 A 1 
ATOM 2595 C CA  . ALA A 0 345 . -71.474  4.908   90.494   1.00 34.32 345 A 1 
ATOM 2596 C C   . ALA A 0 345 . -70.457  4.282   91.496   1.00 34.32 345 A 1 
ATOM 2597 C CB  . ALA A 0 345 . -72.852  5.113   91.141   1.00 34.32 345 A 1 
ATOM 2598 O O   . ALA A 0 345 . -70.569  3.157   91.970   1.00 34.32 345 A 1 
ATOM 2599 N N   . SER A 0 346 . -69.519  5.133   91.937   1.00 30.28 346 A 1 
ATOM 2600 C CA  . SER A 0 346 . -68.744  5.045   93.192   1.00 30.28 346 A 1 
ATOM 2601 C C   . SER A 0 346 . -69.623  5.388   94.426   1.00 30.28 346 A 1 
ATOM 2602 C CB  . SER A 0 346 . -67.572  6.020   93.029   1.00 30.28 346 A 1 
ATOM 2603 O O   . SER A 0 346 . -70.714  5.917   94.245   1.00 30.28 346 A 1 
ATOM 2604 O OG  . SER A 0 346 . -68.049  7.335   92.793   1.00 30.28 346 A 1 
ATOM 2605 N N   . SER A 0 347 . -69.239  5.209   95.700   1.00 33.03 347 A 1 
ATOM 2606 C CA  . SER A 0 347 . -67.899  5.323   96.313   1.00 33.03 347 A 1 
ATOM 2607 C C   . SER A 0 347 . -67.800  4.718   97.729   1.00 33.03 347 A 1 
ATOM 2608 C CB  . SER A 0 347 . -67.590  6.822   96.504   1.00 33.03 347 A 1 
ATOM 2609 O O   . SER A 0 347 . -68.788  4.714   98.449   1.00 33.03 347 A 1 
ATOM 2610 O OG  . SER A 0 347 . -68.616  7.465   97.239   1.00 33.03 347 A 1 
ATOM 2611 N N   . TYR A 0 348 . -66.578  4.339   98.139   1.00 28.11 348 A 1 
ATOM 2612 C CA  . TYR A 0 348 . -66.035  4.258   99.517   1.00 28.11 348 A 1 
ATOM 2613 C C   . TYR A 0 348 . -66.982  4.106   100.734  1.00 28.11 348 A 1 
ATOM 2614 C CB  . TYR A 0 348 . -65.159  5.506   99.774   1.00 28.11 348 A 1 
ATOM 2615 O O   . TYR A 0 348 . -67.680  5.046   101.099  1.00 28.11 348 A 1 
ATOM 2616 C CG  . TYR A 0 348 . -63.723  5.393   99.305   1.00 28.11 348 A 1 
ATOM 2617 C CD1 . TYR A 0 348 . -62.732  4.946   100.202  1.00 28.11 348 A 1 
ATOM 2618 C CD2 . TYR A 0 348 . -63.370  5.759   97.991   1.00 28.11 348 A 1 
ATOM 2619 C CE1 . TYR A 0 348 . -61.391  4.856   99.785   1.00 28.11 348 A 1 
ATOM 2620 C CE2 . TYR A 0 348 . -62.030  5.663   97.569   1.00 28.11 348 A 1 
ATOM 2621 O OH  . TYR A 0 348 . -59.742  5.118   98.074   1.00 28.11 348 A 1 
ATOM 2622 C CZ  . TYR A 0 348 . -61.038  5.211   98.467   1.00 28.11 348 A 1 
ATOM 2623 N N   . GLY A 0 349 . -66.742  3.058   101.542  1.00 31.15 349 A 1 
ATOM 2624 C CA  . GLY A 0 349 . -66.689  3.234   103.007  1.00 31.15 349 A 1 
ATOM 2625 C C   . GLY A 0 349 . -67.440  2.237   103.902  1.00 31.15 349 A 1 
ATOM 2626 O O   . GLY A 0 349 . -68.538  2.527   104.343  1.00 31.15 349 A 1 
ATOM 2627 N N   . GLN A 0 350 . -66.738  1.171   104.312  1.00 29.65 350 A 1 
ATOM 2628 C CA  . GLN A 0 350 . -66.984  0.328   105.503  1.00 29.65 350 A 1 
ATOM 2629 C C   . GLN A 0 350 . -68.272  -0.525  105.652  1.00 29.65 350 A 1 
ATOM 2630 C CB  . GLN A 0 350 . -66.763  1.125   106.807  1.00 29.65 350 A 1 
ATOM 2631 O O   . GLN A 0 350 . -69.393  -0.125  105.387  1.00 29.65 350 A 1 
ATOM 2632 C CG  . GLN A 0 350 . -65.301  1.525   107.064  1.00 29.65 350 A 1 
ATOM 2633 C CD  . GLN A 0 350 . -65.012  1.851   108.533  1.00 29.65 350 A 1 
ATOM 2634 N NE2 . GLN A 0 350 . -63.798  2.233   108.860  1.00 29.65 350 A 1 
ATOM 2635 O OE1 . GLN A 0 350 . -65.831  1.738   109.427  1.00 29.65 350 A 1 
ATOM 2636 N N   . ALA A 0 351 . -68.035  -1.690  106.271  1.00 28.65 351 A 1 
ATOM 2637 C CA  . ALA A 0 351 . -68.871  -2.348  107.284  1.00 28.65 351 A 1 
ATOM 2638 C C   . ALA A 0 351 . -70.307  -2.812  106.938  1.00 28.65 351 A 1 
ATOM 2639 C CB  . ALA A 0 351 . -68.806  -1.536  108.585  1.00 28.65 351 A 1 
ATOM 2640 O O   . ALA A 0 351 . -71.296  -2.183  107.280  1.00 28.65 351 A 1 
ATOM 2641 N N   . ALA A 0 352 . -70.356  -4.075  106.506  1.00 26.33 352 A 1 
ATOM 2642 C CA  . ALA A 0 352 . -71.014  -5.168  107.237  1.00 26.33 352 A 1 
ATOM 2643 C C   . ALA A 0 352 . -72.553  -5.213  107.416  1.00 26.33 352 A 1 
ATOM 2644 C CB  . ALA A 0 352 . -70.305  -5.363  108.589  1.00 26.33 352 A 1 
ATOM 2645 O O   . ALA A 0 352 . -73.174  -4.419  108.109  1.00 26.33 352 A 1 
ATOM 2646 N N   . SER A 0 353 . -73.073  -6.376  107.001  1.00 29.61 353 A 1 
ATOM 2647 C CA  . SER A 0 353 . -74.209  -7.125  107.568  1.00 29.61 353 A 1 
ATOM 2648 C C   . SER A 0 353 . -75.635  -6.555  107.500  1.00 29.61 353 A 1 
ATOM 2649 C CB  . SER A 0 353 . -73.911  -7.627  108.992  1.00 29.61 353 A 1 
ATOM 2650 O O   . SER A 0 353 . -76.012  -5.676  108.259  1.00 29.61 353 A 1 
ATOM 2651 O OG  . SER A 0 353 . -73.624  -6.583  109.896  1.00 29.61 353 A 1 
ATOM 2652 N N   . ALA A 0 354 . -76.447  -7.316  106.756  1.00 28.17 354 A 1 
ATOM 2653 C CA  . ALA A 0 354 . -77.829  -7.701  107.055  1.00 28.17 354 A 1 
ATOM 2654 C C   . ALA A 0 354 . -78.968  -6.669  106.900  1.00 28.17 354 A 1 
ATOM 2655 C CB  . ALA A 0 354 . -77.878  -8.421  108.413  1.00 28.17 354 A 1 
ATOM 2656 O O   . ALA A 0 354 . -79.103  -5.734  107.674  1.00 28.17 354 A 1 
ATOM 2657 N N   . GLN A 0 355 . -79.884  -7.052  106.000  1.00 30.40 355 A 1 
ATOM 2658 C CA  . GLN A 0 355 . -81.323  -6.764  105.979  1.00 30.40 355 A 1 
ATOM 2659 C C   . GLN A 0 355 . -81.819  -5.320  105.777  1.00 30.40 355 A 1 
ATOM 2660 C CB  . GLN A 0 355 . -82.017  -7.427  107.181  1.00 30.40 355 A 1 
ATOM 2661 O O   . GLN A 0 355 . -81.470  -4.385  106.482  1.00 30.40 355 A 1 
ATOM 2662 C CG  . GLN A 0 355 . -82.052  -8.957  107.050  1.00 30.40 355 A 1 
ATOM 2663 C CD  . GLN A 0 355 . -82.941  -9.592  108.107  1.00 30.40 355 A 1 
ATOM 2664 N NE2 . GLN A 0 355 . -84.243  -9.442  108.001  1.00 30.40 355 A 1 
ATOM 2665 O OE1 . GLN A 0 355 . -82.480  -10.240 109.035  1.00 30.40 355 A 1 
ATOM 2666 N N   . ASP A 0 356 . -82.772  -5.226  104.845  1.00 28.28 356 A 1 
ATOM 2667 C CA  . ASP A 0 356 . -83.995  -4.427  104.923  1.00 28.28 356 A 1 
ATOM 2668 C C   . ASP A 0 356 . -83.890  -2.976  105.430  1.00 28.28 356 A 1 
ATOM 2669 C CB  . ASP A 0 356 . -85.050  -5.218  105.738  1.00 28.28 356 A 1 
ATOM 2670 O O   . ASP A 0 356 . -84.092  -2.715  106.614  1.00 28.28 356 A 1 
ATOM 2671 C CG  . ASP A 0 356 . -85.195  -6.685  105.313  1.00 28.28 356 A 1 
ATOM 2672 O OD1 . ASP A 0 356 . -85.026  -6.953  104.102  1.00 28.28 356 A 1 
ATOM 2673 O OD2 . ASP A 0 356 . -85.413  -7.543  106.201  1.00 28.28 356 A 1 
ATOM 2674 N N   . TRP A 0 357 . -83.858  -2.007  104.501  1.00 29.42 357 A 1 
ATOM 2675 C CA  . TRP A 0 357 . -84.923  -0.993  104.521  1.00 29.42 357 A 1 
ATOM 2676 C C   . TRP A 0 357 . -85.244  -0.340  103.171  1.00 29.42 357 A 1 
ATOM 2677 C CB  . TRP A 0 357 . -84.758  0.057   105.638  1.00 29.42 357 A 1 
ATOM 2678 O O   . TRP A 0 357 . -84.518  -0.462  102.189  1.00 29.42 357 A 1 
ATOM 2679 C CG  . TRP A 0 357 . -86.021  0.195   106.443  1.00 29.42 357 A 1 
ATOM 2680 C CD1 . TRP A 0 357 . -86.607  -0.812  107.132  1.00 29.42 357 A 1 
ATOM 2681 C CD2 . TRP A 0 357 . -86.893  1.353   106.631  1.00 29.42 357 A 1 
ATOM 2682 C CE2 . TRP A 0 357 . -88.015  0.952   107.419  1.00 29.42 357 A 1 
ATOM 2683 C CE3 . TRP A 0 357 . -86.856  2.701   106.218  1.00 29.42 357 A 1 
ATOM 2684 N NE1 . TRP A 0 357 . -87.788  -0.377  107.694  1.00 29.42 357 A 1 
ATOM 2685 C CH2 . TRP A 0 357 . -88.978  3.169   107.340  1.00 29.42 357 A 1 
ATOM 2686 C CZ2 . TRP A 0 357 . -89.048  1.834   107.771  1.00 29.42 357 A 1 
ATOM 2687 C CZ3 . TRP A 0 357 . -87.884  3.599   106.567  1.00 29.42 357 A 1 
ATOM 2688 N N   . GLN A 0 358 . -86.401  0.321   103.141  1.00 33.30 358 A 1 
ATOM 2689 C CA  . GLN A 0 358 . -87.039  0.943   101.977  1.00 33.30 358 A 1 
ATOM 2690 C C   . GLN A 0 358 . -86.878  2.472   102.050  1.00 33.30 358 A 1 
ATOM 2691 C CB  . GLN A 0 358 . -88.537  0.577   102.008  1.00 33.30 358 A 1 
ATOM 2692 O O   . GLN A 0 358 . -86.876  3.026   103.146  1.00 33.30 358 A 1 
ATOM 2693 C CG  . GLN A 0 358 . -88.831  -0.938  101.950  1.00 33.30 358 A 1 
ATOM 2694 C CD  . GLN A 0 358 . -90.226  -1.315  102.452  1.00 33.30 358 A 1 
ATOM 2695 N NE2 . GLN A 0 358 . -90.540  -2.591  102.506  1.00 33.30 358 A 1 
ATOM 2696 O OE1 . GLN A 0 358 . -91.057  -0.500  102.816  1.00 33.30 358 A 1 
ATOM 2697 N N   . GLY A 0 359 . -86.825  3.194   100.923  1.00 32.01 359 A 1 
ATOM 2698 C CA  . GLY A 0 359 . -86.773  4.662   100.990  1.00 32.01 359 A 1 
ATOM 2699 C C   . GLY A 0 359 . -86.828  5.413   99.658   1.00 32.01 359 A 1 
ATOM 2700 O O   . GLY A 0 359 . -85.808  5.548   99.002   1.00 32.01 359 A 1 
ATOM 2701 N N   . ALA A 0 360 . -88.001  5.989   99.360   1.00 35.19 360 A 1 
ATOM 2702 C CA  . ALA A 0 360 . -88.301  6.990   98.317   1.00 35.19 360 A 1 
ATOM 2703 C C   . ALA A 0 360 . -88.036  6.621   96.825   1.00 35.19 360 A 1 
ATOM 2704 C CB  . ALA A 0 360 . -87.638  8.321   98.702   1.00 35.19 360 A 1 
ATOM 2705 O O   . ALA A 0 360 . -86.997  6.096   96.463   1.00 35.19 360 A 1 
ATOM 2706 N N   . GLY A 0 361 . -88.915  6.937   95.863   1.00 34.15 361 A 1 
ATOM 2707 C CA  . GLY A 0 361 . -90.323  7.348   95.971   1.00 34.15 361 A 1 
ATOM 2708 C C   . GLY A 0 361 . -90.802  8.319   94.881   1.00 34.15 361 A 1 
ATOM 2709 O O   . GLY A 0 361 . -90.238  9.400   94.733   1.00 34.15 361 A 1 
ATOM 2710 N N   . ARG A 0 362 . -91.911  7.990   94.196   1.00 35.85 362 A 1 
ATOM 2711 C CA  . ARG A 0 362 . -92.830  8.943   93.527   1.00 35.85 362 A 1 
ATOM 2712 C C   . ARG A 0 362 . -94.220  8.306   93.310   1.00 35.85 362 A 1 
ATOM 2713 C CB  . ARG A 0 362 . -92.212  9.492   92.216   1.00 35.85 362 A 1 
ATOM 2714 O O   . ARG A 0 362 . -94.319  7.100   93.153   1.00 35.85 362 A 1 
ATOM 2715 C CG  . ARG A 0 362 . -91.821  10.978  92.372   1.00 35.85 362 A 1 
ATOM 2716 C CD  . ARG A 0 362 . -90.930  11.492  91.232   1.00 35.85 362 A 1 
ATOM 2717 N NE  . ARG A 0 362 . -90.365  12.823  91.551   1.00 35.85 362 A 1 
ATOM 2718 N NH1 . ARG A 0 362 . -91.977  14.161  90.602   1.00 35.85 362 A 1 
ATOM 2719 N NH2 . ARG A 0 362 . -90.236  15.095  91.634   1.00 35.85 362 A 1 
ATOM 2720 C CZ  . ARG A 0 362 . -90.862  14.014  91.261   1.00 35.85 362 A 1 
ATOM 2721 N N   . ALA A 0 363 . -95.260  9.144   93.382   1.00 37.27 363 A 1 
ATOM 2722 C CA  . ALA A 0 363 . -96.716  8.872   93.398   1.00 37.27 363 A 1 
ATOM 2723 C C   . ALA A 0 363 . -97.247  7.789   92.407   1.00 37.27 363 A 1 
ATOM 2724 C CB  . ALA A 0 363 . -97.354  10.243  93.122   1.00 37.27 363 A 1 
ATOM 2725 O O   . ALA A 0 363 . -96.639  7.575   91.368   1.00 37.27 363 A 1 
ATOM 2726 N N   . SER A 0 364 . -98.413  7.140   92.607   1.00 37.44 364 A 1 
ATOM 2727 C CA  . SER A 0 364 . -99.674  7.678   93.171   1.00 37.44 364 A 1 
ATOM 2728 C C   . SER A 0 364 . -100.721 6.608   93.599   1.00 37.44 364 A 1 
ATOM 2729 C CB  . SER A 0 364 . -100.336 8.493   92.048   1.00 37.44 364 A 1 
ATOM 2730 O O   . SER A 0 364 . -100.778 5.561   92.975   1.00 37.44 364 A 1 
ATOM 2731 O OG  . SER A 0 364 . -101.346 9.329   92.572   1.00 37.44 364 A 1 
ATOM 2732 N N   . ALA A 0 365 . -101.563 6.939   94.603   1.00 38.71 365 A 1 
ATOM 2733 C CA  . ALA A 0 365 . -102.928 6.452   94.973   1.00 38.71 365 A 1 
ATOM 2734 C C   . ALA A 0 365 . -103.361 4.951   94.856   1.00 38.71 365 A 1 
ATOM 2735 C CB  . ALA A 0 365 . -103.927 7.346   94.223   1.00 38.71 365 A 1 
ATOM 2736 O O   . ALA A 0 365 . -103.161 4.324   93.826   1.00 38.71 365 A 1 
ATOM 2737 N N   . GLY A 0 366 . -104.112 4.391   95.844   1.00 37.61 366 A 1 
ATOM 2738 C CA  . GLY A 0 366 . -104.694 3.024   95.681   1.00 37.61 366 A 1 
ATOM 2739 C C   . GLY A 0 366 . -105.728 2.404   96.670   1.00 37.61 366 A 1 
ATOM 2740 O O   . GLY A 0 366 . -106.696 1.837   96.190   1.00 37.61 366 A 1 
ATOM 2741 N N   . LYS A 0 367 . -105.582 2.499   98.010   1.00 37.69 367 A 1 
ATOM 2742 C CA  . LYS A 0 367 . -106.485 1.941   99.083   1.00 37.69 367 A 1 
ATOM 2743 C C   . LYS A 0 367 . -106.810 0.406   99.154   1.00 37.69 367 A 1 
ATOM 2744 C CB  . LYS A 0 367 . -107.850 2.678   99.099   1.00 37.69 367 A 1 
ATOM 2745 O O   . LYS A 0 367 . -107.723 -0.060  98.490   1.00 37.69 367 A 1 
ATOM 2746 C CG  . LYS A 0 367 . -107.886 4.090   99.696   1.00 37.69 367 A 1 
ATOM 2747 C CD  . LYS A 0 367 . -109.359 4.530   99.817   1.00 37.69 367 A 1 
ATOM 2748 C CE  . LYS A 0 367 . -109.507 5.876   100.535  1.00 37.69 367 A 1 
ATOM 2749 N NZ  . LYS A 0 367 . -110.939 6.239   100.707  1.00 37.69 367 A 1 
ATOM 2750 N N   . GLY A 0 368 . -106.310 -0.256  100.220  1.00 38.48 368 A 1 
ATOM 2751 C CA  . GLY A 0 368 . -107.126 -0.995  101.236  1.00 38.48 368 A 1 
ATOM 2752 C C   . GLY A 0 368 . -107.344 -2.533  101.144  1.00 38.48 368 A 1 
ATOM 2753 O O   . GLY A 0 368 . -107.532 -3.046  100.051  1.00 38.48 368 A 1 
ATOM 2754 N N   . GLY A 0 369 . -107.411 -3.264  102.292  1.00 37.93 369 A 1 
ATOM 2755 C CA  . GLY A 0 369 . -107.937 -4.664  102.299  1.00 37.93 369 A 1 
ATOM 2756 C C   . GLY A 0 369 . -107.618 -5.742  103.390  1.00 37.93 369 A 1 
ATOM 2757 O O   . GLY A 0 369 . -107.621 -6.904  103.026  1.00 37.93 369 A 1 
ATOM 2758 N N   . HIS A 0 370 . -107.341 -5.434  104.670  1.00 35.23 370 A 1 
ATOM 2759 C CA  . HIS A 0 370 . -107.354 -6.320  105.890  1.00 35.23 370 A 1 
ATOM 2760 C C   . HIS A 0 370 . -107.313 -7.896  105.881  1.00 35.23 370 A 1 
ATOM 2761 C CB  . HIS A 0 370 . -108.611 -5.954  106.704  1.00 35.23 370 A 1 
ATOM 2762 O O   . HIS A 0 370 . -108.270 -8.539  105.467  1.00 35.23 370 A 1 
ATOM 2763 C CG  . HIS A 0 370 . -108.565 -4.591  107.335  1.00 35.23 370 A 1 
ATOM 2764 C CD2 . HIS A 0 370 . -109.158 -3.451  106.866  1.00 35.23 370 A 1 
ATOM 2765 N ND1 . HIS A 0 370 . -107.947 -4.273  108.522  1.00 35.23 370 A 1 
ATOM 2766 C CE1 . HIS A 0 370 . -108.152 -2.967  108.758  1.00 35.23 370 A 1 
ATOM 2767 N NE2 . HIS A 0 370 . -108.871 -2.421  107.766  1.00 35.23 370 A 1 
ATOM 2768 N N   . GLY A 0 371 . -106.388 -8.475  106.689  1.00 38.32 371 A 1 
ATOM 2769 C CA  . GLY A 0 371 . -106.618 -9.623  107.628  1.00 38.32 371 A 1 
ATOM 2770 C C   . GLY A 0 371 . -106.173 -11.059 107.222  1.00 38.32 371 A 1 
ATOM 2771 O O   . GLY A 0 371 . -106.289 -11.412 106.059  1.00 38.32 371 A 1 
ATOM 2772 N N   . GLY A 0 372 . -105.691 -11.959 108.114  1.00 37.91 372 A 1 
ATOM 2773 C CA  . GLY A 0 372 . -105.275 -11.820 109.533  1.00 37.91 372 A 1 
ATOM 2774 C C   . GLY A 0 372 . -104.874 -13.134 110.290  1.00 37.91 372 A 1 
ATOM 2775 O O   . GLY A 0 372 . -105.339 -14.206 109.937  1.00 37.91 372 A 1 
ATOM 2776 N N   . TYR A 0 373 . -104.054 -12.982 111.357  1.00 35.04 373 A 1 
ATOM 2777 C CA  . TYR A 0 373 . -103.870 -13.772 112.623  1.00 35.04 373 A 1 
ATOM 2778 C C   . TYR A 0 373 . -103.418 -15.274 112.725  1.00 35.04 373 A 1 
ATOM 2779 C CB  . TYR A 0 373 . -105.056 -13.493 113.571  1.00 35.04 373 A 1 
ATOM 2780 O O   . TYR A 0 373 . -103.925 -16.155 112.048  1.00 35.04 373 A 1 
ATOM 2781 C CG  . TYR A 0 373 . -106.447 -13.726 112.997  1.00 35.04 373 A 1 
ATOM 2782 C CD1 . TYR A 0 373 . -107.261 -12.623 112.660  1.00 35.04 373 A 1 
ATOM 2783 C CD2 . TYR A 0 373 . -106.921 -15.035 112.782  1.00 35.04 373 A 1 
ATOM 2784 C CE1 . TYR A 0 373 . -108.532 -12.827 112.088  1.00 35.04 373 A 1 
ATOM 2785 C CE2 . TYR A 0 373 . -108.195 -15.242 112.219  1.00 35.04 373 A 1 
ATOM 2786 O OH  . TYR A 0 373 . -110.223 -14.349 111.311  1.00 35.04 373 A 1 
ATOM 2787 C CZ  . TYR A 0 373 . -108.999 -14.141 111.863  1.00 35.04 373 A 1 
ATOM 2788 N N   . GLY A 0 374 . -102.563 -15.557 113.746  1.00 39.49 374 A 1 
ATOM 2789 C CA  . GLY A 0 374 . -102.315 -16.872 114.417  1.00 39.49 374 A 1 
ATOM 2790 C C   . GLY A 0 374 . -100.923 -17.520 114.175  1.00 39.49 374 A 1 
ATOM 2791 O O   . GLY A 0 374 . -100.711 -18.046 113.094  1.00 39.49 374 A 1 
ATOM 2792 N N   . ALA A 0 375 . -99.870  -17.439 115.017  1.00 35.99 375 A 1 
ATOM 2793 C CA  . ALA A 0 375 . -99.634  -17.814 116.440  1.00 35.99 375 A 1 
ATOM 2794 C C   . ALA A 0 375 . -99.438  -19.340 116.687  1.00 35.99 375 A 1 
ATOM 2795 C CB  . ALA A 0 375 . -100.665 -17.190 117.389  1.00 35.99 375 A 1 
ATOM 2796 O O   . ALA A 0 375 . -100.299 -20.116 116.292  1.00 35.99 375 A 1 
ATOM 2797 N N   . ALA A 0 376 . -98.396  -19.864 117.368  1.00 40.99 376 A 1 
ATOM 2798 C CA  . ALA A 0 376 . -97.190  -19.295 118.030  1.00 40.99 376 A 1 
ATOM 2799 C C   . ALA A 0 376 . -95.923  -20.153 117.677  1.00 40.99 376 A 1 
ATOM 2800 C CB  . ALA A 0 376 . -97.503  -19.105 119.517  1.00 40.99 376 A 1 
ATOM 2801 O O   . ALA A 0 376 . -95.761  -20.395 116.490  1.00 40.99 376 A 1 
ATOM 2802 N N   . ASN A 0 377 . -94.975  -20.678 118.491  1.00 44.60 377 A 1 
ATOM 2803 C CA  . ASN A 0 377 . -94.608  -20.765 119.934  1.00 44.60 377 A 1 
ATOM 2804 C C   . ASN A 0 377 . -93.158  -21.381 120.000  1.00 44.60 377 A 1 
ATOM 2805 C CB  . ASN A 0 377 . -95.612  -21.725 120.623  1.00 44.60 377 A 1 
ATOM 2806 O O   . ASN A 0 377 . -92.740  -21.963 119.006  1.00 44.60 377 A 1 
ATOM 2807 C CG  . ASN A 0 377 . -96.245  -21.185 121.892  1.00 44.60 377 A 1 
ATOM 2808 N ND2 . ASN A 0 377 . -97.340  -21.768 122.319  1.00 44.60 377 A 1 
ATOM 2809 O OD1 . ASN A 0 377 . -95.783  -20.253 122.522  1.00 44.60 377 A 1 
ATOM 2810 N N   . LYS A 0 378 . -92.316  -21.406 121.057  1.00 40.53 378 A 1 
ATOM 2811 C CA  . LYS A 0 378 . -92.356  -20.855 122.432  1.00 40.53 378 A 1 
ATOM 2812 C C   . LYS A 0 378 . -90.957  -20.454 122.999  1.00 40.53 378 A 1 
ATOM 2813 C CB  . LYS A 0 378 . -93.019  -21.884 123.379  1.00 40.53 378 A 1 
ATOM 2814 O O   . LYS A 0 378 . -90.900  -19.467 123.719  1.00 40.53 378 A 1 
ATOM 2815 C CG  . LYS A 0 378 . -93.482  -21.271 124.716  1.00 40.53 378 A 1 
ATOM 2816 C CD  . LYS A 0 378 . -94.307  -22.254 125.565  1.00 40.53 378 A 1 
ATOM 2817 C CE  . LYS A 0 378 . -94.711  -21.589 126.892  1.00 40.53 378 A 1 
ATOM 2818 N NZ  . LYS A 0 378 . -95.314  -22.549 127.855  1.00 40.53 378 A 1 
ATOM 2819 N N   . GLY A 0 379 . -89.846  -21.181 122.742  1.00 37.07 379 A 1 
ATOM 2820 C CA  . GLY A 0 379 . -88.478  -20.885 123.258  1.00 37.07 379 A 1 
ATOM 2821 C C   . GLY A 0 379 . -87.469  -22.067 123.188  1.00 37.07 379 A 1 
ATOM 2822 O O   . GLY A 0 379 . -87.825  -23.084 122.606  1.00 37.07 379 A 1 
ATOM 2823 N N   . ALA A 0 380 . -86.238  -22.035 123.746  1.00 35.11 380 A 1 
ATOM 2824 C CA  . ALA A 0 380 . -85.516  -20.989 124.509  1.00 35.11 380 A 1 
ATOM 2825 C C   . ALA A 0 380 . -83.975  -21.267 124.656  1.00 35.11 380 A 1 
ATOM 2826 C CB  . ALA A 0 380 . -86.136  -20.938 125.919  1.00 35.11 380 A 1 
ATOM 2827 O O   . ALA A 0 380 . -83.506  -22.324 124.247  1.00 35.11 380 A 1 
ATOM 2828 N N   . SER A 0 381 . -83.247  -20.355 125.342  1.00 34.18 381 A 1 
ATOM 2829 C CA  . SER A 0 381 . -82.091  -20.625 126.258  1.00 34.18 381 A 1 
ATOM 2830 C C   . SER A 0 381 . -80.597  -20.391 125.874  1.00 34.18 381 A 1 
ATOM 2831 C CB  . SER A 0 381 . -82.268  -21.945 127.022  1.00 34.18 381 A 1 
ATOM 2832 O O   . SER A 0 381 . -79.845  -21.334 125.680  1.00 34.18 381 A 1 
ATOM 2833 O OG  . SER A 0 381 . -83.481  -21.908 127.758  1.00 34.18 381 A 1 
ATOM 2834 N N   . TYR A 0 382 . -80.168  -19.114 125.937  1.00 31.23 382 A 1 
ATOM 2835 C CA  . TYR A 0 382 . -79.002  -18.514 126.667  1.00 31.23 382 A 1 
ATOM 2836 C C   . TYR A 0 382 . -77.545  -19.096 126.717  1.00 31.23 382 A 1 
ATOM 2837 C CB  . TYR A 0 382 . -79.467  -18.134 128.094  1.00 31.23 382 A 1 
ATOM 2838 O O   . TYR A 0 382 . -77.314  -20.289 126.851  1.00 31.23 382 A 1 
ATOM 2839 C CG  . TYR A 0 382 . -80.178  -19.212 128.909  1.00 31.23 382 A 1 
ATOM 2840 C CD1 . TYR A 0 382 . -81.507  -19.005 129.336  1.00 31.23 382 A 1 
ATOM 2841 C CD2 . TYR A 0 382 . -79.525  -20.416 129.246  1.00 31.23 382 A 1 
ATOM 2842 C CE1 . TYR A 0 382 . -82.193  -20.016 130.039  1.00 31.23 382 A 1 
ATOM 2843 C CE2 . TYR A 0 382 . -80.204  -21.424 129.957  1.00 31.23 382 A 1 
ATOM 2844 O OH  . TYR A 0 382 . -82.231  -22.230 130.958  1.00 31.23 382 A 1 
ATOM 2845 C CZ  . TYR A 0 382 . -81.549  -21.234 130.337  1.00 31.23 382 A 1 
ATOM 2846 N N   . GLY A 0 383 . -76.554  -18.173 126.807  1.00 37.77 383 A 1 
ATOM 2847 C CA  . GLY A 0 383 . -75.123  -18.391 127.174  1.00 37.77 383 A 1 
ATOM 2848 C C   . GLY A 0 383 . -74.132  -18.019 126.045  1.00 37.77 383 A 1 
ATOM 2849 O O   . GLY A 0 383 . -74.142  -18.690 125.028  1.00 37.77 383 A 1 
ATOM 2850 N N   . LYS A 0 384 . -73.295  -16.956 126.031  1.00 31.79 384 A 1 
ATOM 2851 C CA  . LYS A 0 384 . -72.431  -16.284 127.046  1.00 31.79 384 A 1 
ATOM 2852 C C   . LYS A 0 384 . -71.445  -17.265 127.728  1.00 31.79 384 A 1 
ATOM 2853 C CB  . LYS A 0 384 . -73.231  -15.405 128.039  1.00 31.79 384 A 1 
ATOM 2854 O O   . LYS A 0 384 . -71.910  -18.259 128.259  1.00 31.79 384 A 1 
ATOM 2855 C CG  . LYS A 0 384 . -73.561  -13.995 127.505  1.00 31.79 384 A 1 
ATOM 2856 C CD  . LYS A 0 384 . -73.902  -13.017 128.648  1.00 31.79 384 A 1 
ATOM 2857 C CE  . LYS A 0 384 . -73.995  -11.572 128.131  1.00 31.79 384 A 1 
ATOM 2858 N NZ  . LYS A 0 384 . -74.193  -10.590 129.231  1.00 31.79 384 A 1 
ATOM 2859 N N   . VAL A 0 385 . -70.115  -17.045 127.808  1.00 30.83 385 A 1 
ATOM 2860 C CA  . VAL A 0 385 . -69.271  -15.837 127.571  1.00 30.83 385 A 1 
ATOM 2861 C C   . VAL A 0 385 . -67.773  -16.156 127.300  1.00 30.83 385 A 1 
ATOM 2862 C CB  . VAL A 0 385 . -69.241  -14.909 128.826  1.00 30.83 385 A 1 
ATOM 2863 O O   . VAL A 0 385 . -67.198  -16.983 127.991  1.00 30.83 385 A 1 
ATOM 2864 C CG1 . VAL A 0 385 . -69.963  -13.585 128.578  1.00 30.83 385 A 1 
ATOM 2865 C CG2 . VAL A 0 385 . -69.727  -15.529 130.144  1.00 30.83 385 A 1 
ATOM 2866 N N   . ASN A 0 386 . -67.131  -15.357 126.430  1.00 33.03 386 A 1 
ATOM 2867 C CA  . ASN A 0 386 . -65.842  -14.645 126.636  1.00 33.03 386 A 1 
ATOM 2868 C C   . ASN A 0 386 . -64.584  -15.382 127.202  1.00 33.03 386 A 1 
ATOM 2869 C CB  . ASN A 0 386 . -66.196  -13.419 127.522  1.00 33.03 386 A 1 
ATOM 2870 O O   . ASN A 0 386 . -64.475  -15.499 128.429  1.00 33.03 386 A 1 
ATOM 2871 C CG  . ASN A 0 386 . -65.156  -12.320 127.532  1.00 33.03 386 A 1 
ATOM 2872 N ND2 . ASN A 0 386 . -65.079  -11.537 128.584  1.00 33.03 386 A 1 
ATOM 2873 O OD1 . ASN A 0 386 . -64.421  -12.132 126.587  1.00 33.03 386 A 1 
ATOM 2874 N N   . ARG A 0 387 . -63.558  -15.662 126.356  1.00 32.06 387 A 1 
ATOM 2875 C CA  . ARG A 0 387 . -62.209  -15.006 126.411  1.00 32.06 387 A 1 
ATOM 2876 C C   . ARG A 0 387 . -61.092  -15.556 125.483  1.00 32.06 387 A 1 
ATOM 2877 C CB  . ARG A 0 387 . -61.627  -14.980 127.840  1.00 32.06 387 A 1 
ATOM 2878 O O   . ARG A 0 387 . -60.961  -16.755 125.290  1.00 32.06 387 A 1 
ATOM 2879 C CG  . ARG A 0 387 . -61.915  -13.612 128.477  1.00 32.06 387 A 1 
ATOM 2880 C CD  . ARG A 0 387 . -61.492  -13.549 129.938  1.00 32.06 387 A 1 
ATOM 2881 N NE  . ARG A 0 387 . -62.450  -14.307 130.763  1.00 32.06 387 A 1 
ATOM 2882 N NH1 . ARG A 0 387 . -61.996  -13.283 132.758  1.00 32.06 387 A 1 
ATOM 2883 N NH2 . ARG A 0 387 . -63.529  -14.911 132.663  1.00 32.06 387 A 1 
ATOM 2884 C CZ  . ARG A 0 387 . -62.653  -14.164 132.055  1.00 32.06 387 A 1 
ATOM 2885 N N   . ASP A 0 388 . -60.265  -14.611 125.020  1.00 31.86 388 A 1 
ATOM 2886 C CA  . ASP A 0 388 . -58.785  -14.571 124.929  1.00 31.86 388 A 1 
ATOM 2887 C C   . ASP A 0 388 . -57.918  -15.594 124.139  1.00 31.86 388 A 1 
ATOM 2888 C CB  . ASP A 0 388 . -58.202  -14.289 126.331  1.00 31.86 388 A 1 
ATOM 2889 O O   . ASP A 0 388 . -57.562  -16.659 124.623  1.00 31.86 388 A 1 
ATOM 2890 C CG  . ASP A 0 388 . -58.818  -13.048 126.994  1.00 31.86 388 A 1 
ATOM 2891 O OD1 . ASP A 0 388 . -59.333  -12.184 126.245  1.00 31.86 388 A 1 
ATOM 2892 O OD2 . ASP A 0 388 . -58.839  -12.995 128.244  1.00 31.86 388 A 1 
ATOM 2893 N N   . TRP A 0 389 . -57.372  -15.084 123.017  1.00 27.23 389 A 1 
ATOM 2894 C CA  . TRP A 0 389 . -55.934  -15.039 122.637  1.00 27.23 389 A 1 
ATOM 2895 C C   . TRP A 0 389 . -55.076  -16.319 122.396  1.00 27.23 389 A 1 
ATOM 2896 C CB  . TRP A 0 389 . -55.197  -14.069 123.592  1.00 27.23 389 A 1 
ATOM 2897 O O   . TRP A 0 389 . -54.747  -17.059 123.315  1.00 27.23 389 A 1 
ATOM 2898 C CG  . TRP A 0 389 . -55.180  -12.612 123.219  1.00 27.23 389 A 1 
ATOM 2899 C CD1 . TRP A 0 389 . -56.200  -11.745 123.412  1.00 27.23 389 A 1 
ATOM 2900 C CD2 . TRP A 0 389 . -54.076  -11.803 122.686  1.00 27.23 389 A 1 
ATOM 2901 C CE2 . TRP A 0 389 . -54.514  -10.449 122.581  1.00 27.23 389 A 1 
ATOM 2902 C CE3 . TRP A 0 389 . -52.739  -12.060 122.299  1.00 27.23 389 A 1 
ATOM 2903 N NE1 . TRP A 0 389 . -55.822  -10.480 123.010  1.00 27.23 389 A 1 
ATOM 2904 C CH2 . TRP A 0 389 . -52.353  -9.711  121.769  1.00 27.23 389 A 1 
ATOM 2905 C CZ2 . TRP A 0 389 . -53.677  -9.416  122.133  1.00 27.23 389 A 1 
ATOM 2906 C CZ3 . TRP A 0 389 . -51.886  -11.033 121.851  1.00 27.23 389 A 1 
ATOM 2907 N N   . ARG A 0 390 . -54.440  -16.330 121.198  1.00 31.34 390 A 1 
ATOM 2908 C CA  . ARG A 0 390 . -53.222  -17.069 120.731  1.00 31.34 390 A 1 
ATOM 2909 C C   . ARG A 0 390 . -53.403  -18.510 120.224  1.00 31.34 390 A 1 
ATOM 2910 C CB  . ARG A 0 390 . -52.074  -17.064 121.772  1.00 31.34 390 A 1 
ATOM 2911 O O   . ARG A 0 390 . -53.760  -19.400 120.980  1.00 31.34 390 A 1 
ATOM 2912 C CG  . ARG A 0 390 . -51.672  -15.669 122.253  1.00 31.34 390 A 1 
ATOM 2913 C CD  . ARG A 0 390 . -50.764  -15.684 123.490  1.00 31.34 390 A 1 
ATOM 2914 N NE  . ARG A 0 390 . -50.722  -14.339 124.108  1.00 31.34 390 A 1 
ATOM 2915 N NH1 . ARG A 0 390 . -48.451  -13.963 124.136  1.00 31.34 390 A 1 
ATOM 2916 N NH2 . ARG A 0 390 . -49.854  -12.350 124.775  1.00 31.34 390 A 1 
ATOM 2917 C CZ  . ARG A 0 390 . -49.676  -13.565 124.337  1.00 31.34 390 A 1 
ATOM 2918 N N   . GLY A 0 391 . -52.960  -18.765 118.985  1.00 29.21 391 A 1 
ATOM 2919 C CA  . GLY A 0 391 . -52.677  -20.125 118.501  1.00 29.21 391 A 1 
ATOM 2920 C C   . GLY A 0 391 . -52.469  -20.246 116.984  1.00 29.21 391 A 1 
ATOM 2921 O O   . GLY A 0 391 . -53.403  -20.036 116.230  1.00 29.21 391 A 1 
ATOM 2922 N N   . ALA A 0 392 . -51.237  -20.581 116.585  1.00 30.19 392 A 1 
ATOM 2923 C CA  . ALA A 0 392 . -50.773  -21.165 115.314  1.00 30.19 392 A 1 
ATOM 2924 C C   . ALA A 0 392 . -51.690  -21.187 114.062  1.00 30.19 392 A 1 
ATOM 2925 C CB  . ALA A 0 392 . -50.322  -22.595 115.638  1.00 30.19 392 A 1 
ATOM 2926 O O   . ALA A 0 392 . -52.697  -21.885 113.997  1.00 30.19 392 A 1 
ATOM 2927 N N   . SER A 0 393 . -51.201  -20.568 112.985  1.00 32.57 393 A 1 
ATOM 2928 C CA  . SER A 0 393 . -51.576  -20.877 111.600  1.00 32.57 393 A 1 
ATOM 2929 C C   . SER A 0 393 . -50.898  -22.159 111.097  1.00 32.57 393 A 1 
ATOM 2930 C CB  . SER A 0 393 . -51.084  -19.725 110.710  1.00 32.57 393 A 1 
ATOM 2931 O O   . SER A 0 393 . -49.678  -22.248 111.235  1.00 32.57 393 A 1 
ATOM 2932 O OG  . SER A 0 393 . -49.701  -19.484 110.940  1.00 32.57 393 A 1 
ATOM 2933 N N   . ASN A 0 394 . -51.622  -23.050 110.402  1.00 34.41 394 A 1 
ATOM 2934 C CA  . ASN A 0 394 . -51.081  -23.737 109.217  1.00 34.41 394 A 1 
ATOM 2935 C C   . ASN A 0 394 . -52.159  -24.372 108.304  1.00 34.41 394 A 1 
ATOM 2936 C CB  . ASN A 0 394 . -50.005  -24.787 109.599  1.00 34.41 394 A 1 
ATOM 2937 O O   . ASN A 0 394 . -53.288  -24.599 108.725  1.00 34.41 394 A 1 
ATOM 2938 C CG  . ASN A 0 394 . -48.762  -24.678 108.720  1.00 34.41 394 A 1 
ATOM 2939 N ND2 . ASN A 0 394 . -48.085  -25.763 108.455  1.00 34.41 394 A 1 
ATOM 2940 O OD1 . ASN A 0 394 . -48.397  -23.614 108.238  1.00 34.41 394 A 1 
ATOM 2941 N N   . ASP A 0 395 . -51.737  -24.665 107.070  1.00 36.92 395 A 1 
ATOM 2942 C CA  . ASP A 0 395 . -52.215  -25.706 106.139  1.00 36.92 395 A 1 
ATOM 2943 C C   . ASP A 0 395 . -53.599  -25.646 105.427  1.00 36.92 395 A 1 
ATOM 2944 C CB  . ASP A 0 395 . -51.852  -27.099 106.689  1.00 36.92 395 A 1 
ATOM 2945 O O   . ASP A 0 395 . -54.604  -26.198 105.858  1.00 36.92 395 A 1 
ATOM 2946 C CG  . ASP A 0 395 . -50.335  -27.246 106.858  1.00 36.92 395 A 1 
ATOM 2947 O OD1 . ASP A 0 395 . -49.604  -26.771 105.960  1.00 36.92 395 A 1 
ATOM 2948 O OD2 . ASP A 0 395 . -49.893  -27.762 107.908  1.00 36.92 395 A 1 
ATOM 2949 N N   . THR A 0 396 . -53.523  -25.169 104.170  1.00 40.72 396 A 1 
ATOM 2950 C CA  . THR A 0 396 . -53.752  -26.000 102.954  1.00 40.72 396 A 1 
ATOM 2951 C C   . THR A 0 396 . -55.146  -26.089 102.282  1.00 40.72 396 A 1 
ATOM 2952 C CB  . THR A 0 396 . -53.017  -27.353 103.073  1.00 40.72 396 A 1 
ATOM 2953 O O   . THR A 0 396 . -55.952  -26.974 102.532  1.00 40.72 396 A 1 
ATOM 2954 C CG2 . THR A 0 396 . -53.042  -28.241 101.832  1.00 40.72 396 A 1 
ATOM 2955 O OG1 . THR A 0 396 . -51.650  -27.037 103.248  1.00 40.72 396 A 1 
ATOM 2956 N N   . GLN A 0 397 . -55.296  -25.228 101.259  1.00 38.50 397 A 1 
ATOM 2957 C CA  . GLN A 0 397 . -55.805  -25.492 99.888   1.00 38.50 397 A 1 
ATOM 2958 C C   . GLN A 0 397 . -57.212  -26.094 99.636   1.00 38.50 397 A 1 
ATOM 2959 C CB  . GLN A 0 397 . -54.779  -26.350 99.117   1.00 38.50 397 A 1 
ATOM 2960 O O   . GLN A 0 397 . -57.406  -27.303 99.690   1.00 38.50 397 A 1 
ATOM 2961 C CG  . GLN A 0 397 . -53.380  -25.733 98.945   1.00 38.50 397 A 1 
ATOM 2962 C CD  . GLN A 0 397 . -52.386  -26.709 98.312   1.00 38.50 397 A 1 
ATOM 2963 N NE2 . GLN A 0 397 . -51.187  -26.275 97.998   1.00 38.50 397 A 1 
ATOM 2964 O OE1 . GLN A 0 397 . -52.649  -27.877 98.091   1.00 38.50 397 A 1 
ATOM 2965 N N   . ALA A 0 398 . -58.106  -25.269 99.069   1.00 39.48 398 A 1 
ATOM 2966 C CA  . ALA A 0 398 . -58.829  -25.542 97.808   1.00 39.48 398 A 1 
ATOM 2967 C C   . ALA A 0 398 . -59.488  -24.243 97.289   1.00 39.48 398 A 1 
ATOM 2968 C CB  . ALA A 0 398 . -59.896  -26.631 97.988   1.00 39.48 398 A 1 
ATOM 2969 O O   . ALA A 0 398 . -59.935  -23.430 98.095   1.00 39.48 398 A 1 
ATOM 2970 N N   . ALA A 0 399 . -59.564  -24.032 95.969   1.00 36.19 399 A 1 
ATOM 2971 C CA  . ALA A 0 399 . -60.130  -22.815 95.370   1.00 36.19 399 A 1 
ATOM 2972 C C   . ALA A 0 399 . -61.232  -23.119 94.339   1.00 36.19 399 A 1 
ATOM 2973 C CB  . ALA A 0 399 . -58.996  -21.989 94.744   1.00 36.19 399 A 1 
ATOM 2974 O O   . ALA A 0 399 . -61.159  -24.118 93.625   1.00 36.19 399 A 1 
ATOM 2975 N N   . ARG A 0 400 . -62.224  -22.224 94.247   1.00 41.10 400 A 1 
ATOM 2976 C CA  . ARG A 0 400 . -63.199  -22.117 93.149   1.00 41.10 400 A 1 
ATOM 2977 C C   . ARG A 0 400 . -63.585  -20.648 92.959   1.00 41.10 400 A 1 
ATOM 2978 C CB  . ARG A 0 400 . -64.463  -22.957 93.429   1.00 41.10 400 A 1 
ATOM 2979 O O   . ARG A 0 400 . -64.385  -20.124 93.727   1.00 41.10 400 A 1 
ATOM 2980 C CG  . ARG A 0 400 . -64.305  -24.431 93.032   1.00 41.10 400 A 1 
ATOM 2981 C CD  . ARG A 0 400 . -65.643  -25.170 93.158   1.00 41.10 400 A 1 
ATOM 2982 N NE  . ARG A 0 400 . -65.577  -26.500 92.522   1.00 41.10 400 A 1 
ATOM 2983 N NH1 . ARG A 0 400 . -67.545  -27.344 93.351   1.00 41.10 400 A 1 
ATOM 2984 N NH2 . ARG A 0 400 . -66.368  -28.531 91.872   1.00 41.10 400 A 1 
ATOM 2985 C CZ  . ARG A 0 400 . -66.492  -27.450 92.588   1.00 41.10 400 A 1 
ATOM 2986 N N   . GLY A 0 401 . -63.006  -20.010 91.949   1.00 38.13 401 A 1 
ATOM 2987 C CA  . GLY A 0 401 . -63.565  -18.822 91.303   1.00 38.13 401 A 1 
ATOM 2988 C C   . GLY A 0 401 . -64.038  -19.225 89.907   1.00 38.13 401 A 1 
ATOM 2989 O O   . GLY A 0 401 . -63.442  -20.124 89.315   1.00 38.13 401 A 1 
ATOM 2990 N N   . ALA A 0 402 . -65.111  -18.612 89.420   1.00 30.64 402 A 1 
ATOM 2991 C CA  . ALA A 0 402 . -65.642  -18.833 88.080   1.00 30.64 402 A 1 
ATOM 2992 C C   . ALA A 0 402 . -65.993  -17.464 87.494   1.00 30.64 402 A 1 
ATOM 2993 C CB  . ALA A 0 402 . -66.851  -19.776 88.163   1.00 30.64 402 A 1 
ATOM 2994 O O   . ALA A 0 402 . -66.955  -16.845 87.942   1.00 30.64 402 A 1 
ATOM 2995 N N   . TYR A 0 403 . -65.147  -16.998 86.578   1.00 38.23 403 A 1 
ATOM 2996 C CA  . TYR A 0 403 . -65.302  -15.772 85.804   1.00 38.23 403 A 1 
ATOM 2997 C C   . TYR A 0 403 . -64.649  -16.015 84.440   1.00 38.23 403 A 1 
ATOM 2998 C CB  . TYR A 0 403 . -64.616  -14.581 86.499   1.00 38.23 403 A 1 
ATOM 2999 O O   . TYR A 0 403 . -63.488  -16.422 84.386   1.00 38.23 403 A 1 
ATOM 3000 C CG  . TYR A 0 403 . -65.077  -14.278 87.915   1.00 38.23 403 A 1 
ATOM 3001 C CD1 . TYR A 0 403 . -66.377  -13.787 88.141   1.00 38.23 403 A 1 
ATOM 3002 C CD2 . TYR A 0 403 . -64.202  -14.477 89.002   1.00 38.23 403 A 1 
ATOM 3003 C CE1 . TYR A 0 403 . -66.810  -13.505 89.451   1.00 38.23 403 A 1 
ATOM 3004 C CE2 . TYR A 0 403 . -64.625  -14.187 90.314   1.00 38.23 403 A 1 
ATOM 3005 O OH  . TYR A 0 403 . -66.342  -13.420 91.804   1.00 38.23 403 A 1 
ATOM 3006 C CZ  . TYR A 0 403 . -65.934  -13.703 90.538   1.00 38.23 403 A 1 
ATOM 3007 N N   . ASP A 0 404 . -65.407  -15.788 83.380   1.00 33.23 404 A 1 
ATOM 3008 C CA  . ASP A 0 404 . -65.094  -16.041 81.979   1.00 33.23 404 A 1 
ATOM 3009 C C   . ASP A 0 404 . -65.212  -14.725 81.191   1.00 33.23 404 A 1 
ATOM 3010 C CB  . ASP A 0 404 . -65.961  -17.208 81.433   1.00 33.23 404 A 1 
ATOM 3011 O O   . ASP A 0 404 . -66.256  -14.385 80.648   1.00 33.23 404 A 1 
ATOM 3012 C CG  . ASP A 0 404 . -67.432  -17.347 81.904   1.00 33.23 404 A 1 
ATOM 3013 O OD1 . ASP A 0 404 . -67.857  -16.683 82.885   1.00 33.23 404 A 1 
ATOM 3014 O OD2 . ASP A 0 404 . -68.104  -18.264 81.380   1.00 33.23 404 A 1 
ATOM 3015 N N   . ASN A 0 405 . -64.113  -13.959 81.184   1.00 39.48 405 A 1 
ATOM 3016 C CA  . ASN A 0 405 . -63.963  -12.682 80.476   1.00 39.48 405 A 1 
ATOM 3017 C C   . ASN A 0 405 . -62.804  -12.804 79.465   1.00 39.48 405 A 1 
ATOM 3018 C CB  . ASN A 0 405 . -63.677  -11.548 81.486   1.00 39.48 405 A 1 
ATOM 3019 O O   . ASN A 0 405 . -61.675  -12.407 79.763   1.00 39.48 405 A 1 
ATOM 3020 C CG  . ASN A 0 405 . -64.832  -11.085 82.353   1.00 39.48 405 A 1 
ATOM 3021 N ND2 . ASN A 0 405 . -64.527  -10.349 83.397   1.00 39.48 405 A 1 
ATOM 3022 O OD1 . ASN A 0 405 . -66.004  -11.303 82.129   1.00 39.48 405 A 1 
ATOM 3023 N N   . ASP A 0 406 . -63.059  -13.378 78.289   1.00 42.68 406 A 1 
ATOM 3024 C CA  . ASP A 0 406 . -62.004  -13.713 77.321   1.00 42.68 406 A 1 
ATOM 3025 C C   . ASP A 0 406 . -61.574  -12.516 76.444   1.00 42.68 406 A 1 
ATOM 3026 C CB  . ASP A 0 406 . -62.411  -14.957 76.505   1.00 42.68 406 A 1 
ATOM 3027 O O   . ASP A 0 406 . -61.920  -12.421 75.265   1.00 42.68 406 A 1 
ATOM 3028 C CG  . ASP A 0 406 . -62.318  -16.273 77.295   1.00 42.68 406 A 1 
ATOM 3029 O OD1 . ASP A 0 406 . -61.512  -16.341 78.254   1.00 42.68 406 A 1 
ATOM 3030 O OD2 . ASP A 0 406 . -63.006  -17.233 76.892   1.00 42.68 406 A 1 
ATOM 3031 N N   . GLU A 0 407 . -60.751  -11.613 76.999   1.00 41.34 407 A 1 
ATOM 3032 C CA  . GLU A 0 407 . -60.054  -10.553 76.240   1.00 41.34 407 A 1 
ATOM 3033 C C   . GLU A 0 407 . -58.960  -11.167 75.333   1.00 41.34 407 A 1 
ATOM 3034 C CB  . GLU A 0 407 . -59.530  -9.429  77.181   1.00 41.34 407 A 1 
ATOM 3035 O O   . GLU A 0 407 . -57.765  -11.157 75.644   1.00 41.34 407 A 1 
ATOM 3036 C CG  . GLU A 0 407 . -59.032  -8.173  76.416   1.00 41.34 407 A 1 
ATOM 3037 C CD  . GLU A 0 407 . -58.625  -6.962  77.299   1.00 41.34 407 A 1 
ATOM 3038 O OE1 . GLU A 0 407 . -58.831  -5.790  76.865   1.00 41.34 407 A 1 
ATOM 3039 O OE2 . GLU A 0 407 . -58.062  -7.176  78.394   1.00 41.34 407 A 1 
ATOM 3040 N N   . TRP A 0 408 . -59.355  -11.747 74.191   1.00 54.88 408 A 1 
ATOM 3041 C CA  . TRP A 0 408 . -58.406  -12.298 73.222   1.00 54.88 408 A 1 
ATOM 3042 C C   . TRP A 0 408 . -57.809  -11.221 72.307   1.00 54.88 408 A 1 
ATOM 3043 C CB  . TRP A 0 408 . -58.970  -13.508 72.451   1.00 54.88 408 A 1 
ATOM 3044 O O   . TRP A 0 408 . -58.494  -10.569 71.526   1.00 54.88 408 A 1 
ATOM 3045 C CG  . TRP A 0 408 . -60.241  -13.361 71.658   1.00 54.88 408 A 1 
ATOM 3046 C CD1 . TRP A 0 408 . -61.461  -13.743 72.100   1.00 54.88 408 A 1 
ATOM 3047 C CD2 . TRP A 0 408 . -60.468  -12.824 70.309   1.00 54.88 408 A 1 
ATOM 3048 C CE2 . TRP A 0 408 . -61.857  -12.949 69.998   1.00 54.88 408 A 1 
ATOM 3049 C CE3 . TRP A 0 408 . -59.664  -12.206 69.324   1.00 54.88 408 A 1 
ATOM 3050 N NE1 . TRP A 0 408 . -62.410  -13.517 71.122   1.00 54.88 408 A 1 
ATOM 3051 C CH2 . TRP A 0 408 . -61.581  -11.868 67.847   1.00 54.88 408 A 1 
ATOM 3052 C CZ2 . TRP A 0 408 . -62.407  -12.510 68.783   1.00 54.88 408 A 1 
ATOM 3053 C CZ3 . TRP A 0 408 . -60.214  -11.706 68.126   1.00 54.88 408 A 1 
ATOM 3054 N N   . ALA A 0 409 . -56.481  -11.105 72.318   1.00 46.93 409 A 1 
ATOM 3055 C CA  . ALA A 0 409 . -55.730  -10.410 71.275   1.00 46.93 409 A 1 
ATOM 3056 C C   . ALA A 0 409 . -55.313  -11.411 70.180   1.00 46.93 409 A 1 
ATOM 3057 C CB  . ALA A 0 409 . -54.538  -9.690  71.919   1.00 46.93 409 A 1 
ATOM 3058 O O   . ALA A 0 409 . -54.409  -12.227 70.393   1.00 46.93 409 A 1 
ATOM 3059 N N   . LYS A 0 410 . -55.952  -11.347 69.002   1.00 51.05 410 A 1 
ATOM 3060 C CA  . LYS A 0 410 . -55.472  -12.017 67.776   1.00 51.05 410 A 1 
ATOM 3061 C C   . LYS A 0 410 . -54.555  -11.054 67.017   1.00 51.05 410 A 1 
ATOM 3062 C CB  . LYS A 0 410 . -56.635  -12.541 66.903   1.00 51.05 410 A 1 
ATOM 3063 O O   . LYS A 0 410 . -54.851  -9.869  66.903   1.00 51.05 410 A 1 
ATOM 3064 C CG  . LYS A 0 410 . -57.277  -13.823 67.478   1.00 51.05 410 A 1 
ATOM 3065 C CD  . LYS A 0 410 . -58.581  -14.244 66.761   1.00 51.05 410 A 1 
ATOM 3066 C CE  . LYS A 0 410 . -59.456  -15.130 67.677   1.00 51.05 410 A 1 
ATOM 3067 N NZ  . LYS A 0 410 . -60.921  -14.915 67.495   1.00 51.05 410 A 1 
ATOM 3068 N N   . GLN A 0 411 . -53.436  -11.571 66.521   1.00 56.56 411 A 1 
ATOM 3069 C CA  . GLN A 0 411 . -52.448  -10.813 65.752   1.00 56.56 411 A 1 
ATOM 3070 C C   . GLN A 0 411 . -52.669  -11.084 64.261   1.00 56.56 411 A 1 
ATOM 3071 C CB  . GLN A 0 411 . -51.026  -11.204 66.204   1.00 56.56 411 A 1 
ATOM 3072 O O   . GLN A 0 411 . -52.788  -12.246 63.862   1.00 56.56 411 A 1 
ATOM 3073 C CG  . GLN A 0 411 . -50.749  -10.812 67.668   1.00 56.56 411 A 1 
ATOM 3074 C CD  . GLN A 0 411 . -49.464  -11.431 68.214   1.00 56.56 411 A 1 
ATOM 3075 N NE2 . GLN A 0 411 . -48.413  -10.663 68.396   1.00 56.56 411 A 1 
ATOM 3076 O OE1 . GLN A 0 411 . -49.402  -12.608 68.539   1.00 56.56 411 A 1 
ATOM 3077 N N   . ALA A 0 412 . -52.707  -10.028 63.451   1.00 55.85 412 A 1 
ATOM 3078 C CA  . ALA A 0 412 . -52.616  -10.126 61.999   1.00 55.85 412 A 1 
ATOM 3079 C C   . ALA A 0 412 . -51.235  -9.627  61.556   1.00 55.85 412 A 1 
ATOM 3080 C CB  . ALA A 0 412 . -53.776  -9.361  61.355   1.00 55.85 412 A 1 
ATOM 3081 O O   . ALA A 0 412 . -50.722  -8.648  62.096   1.00 55.85 412 A 1 
ATOM 3082 N N   . TYR A 0 413 . -50.644  -10.321 60.589   1.00 59.10 413 A 1 
ATOM 3083 C CA  . TYR A 0 413 . -49.353  -9.983  59.999   1.00 59.10 413 A 1 
ATOM 3084 C C   . TYR A 0 413 . -49.560  -9.792  58.500   1.00 59.10 413 A 1 
ATOM 3085 C CB  . TYR A 0 413 . -48.336  -11.098 60.288   1.00 59.10 413 A 1 
ATOM 3086 O O   . TYR A 0 413 . -50.100  -10.693 57.851   1.00 59.10 413 A 1 
ATOM 3087 C CG  . TYR A 0 413 . -47.937  -11.225 61.749   1.00 59.10 413 A 1 
ATOM 3088 C CD1 . TYR A 0 413 . -46.923  -10.392 62.258   1.00 59.10 413 A 1 
ATOM 3089 C CD2 . TYR A 0 413 . -48.565  -12.165 62.593   1.00 59.10 413 A 1 
ATOM 3090 C CE1 . TYR A 0 413 . -46.523  -10.502 63.602   1.00 59.10 413 A 1 
ATOM 3091 C CE2 . TYR A 0 413 . -48.172  -12.276 63.942   1.00 59.10 413 A 1 
ATOM 3092 O OH  . TYR A 0 413 . -46.750  -11.556 65.741   1.00 59.10 413 A 1 
ATOM 3093 C CZ  . TYR A 0 413 . -47.146  -11.447 64.445   1.00 59.10 413 A 1 
ATOM 3094 N N   . GLY A 0 414 . -49.166  -8.628  57.990   1.00 61.71 414 A 1 
ATOM 3095 C CA  . GLY A 0 414 . -48.914  -8.415  56.571   1.00 61.71 414 A 1 
ATOM 3096 C C   . GLY A 0 414 . -47.438  -8.640  56.247   1.00 61.71 414 A 1 
ATOM 3097 O O   . GLY A 0 414 . -46.593  -8.704  57.148   1.00 61.71 414 A 1 
ATOM 3098 N N   . SER A 0 415 . -47.140  -8.788  54.963   1.00 69.66 415 A 1 
ATOM 3099 C CA  . SER A 0 415 . -45.778  -8.724  54.446   1.00 69.66 415 A 1 
ATOM 3100 C C   . SER A 0 415 . -45.790  -8.265  52.997   1.00 69.66 415 A 1 
ATOM 3101 C CB  . SER A 0 415 . -45.067  -10.072 54.555   1.00 69.66 415 A 1 
ATOM 3102 O O   . SER A 0 415 . -46.293  -8.967  52.117   1.00 69.66 415 A 1 
ATOM 3103 O OG  . SER A 0 415 . -45.764  -11.060 53.817   1.00 69.66 415 A 1 
ATOM 3104 N N   . ASP A 0 416 . -45.192  -7.112  52.818   1.00 70.24 416 A 1 
ATOM 3105 C CA  . ASP A 0 416 . -44.949  -6.368  51.603   1.00 70.24 416 A 1 
ATOM 3106 C C   . ASP A 0 416 . -43.604  -6.897  51.038   1.00 70.24 416 A 1 
ATOM 3107 C CB  . ASP A 0 416 . -44.977  -4.863  51.988   1.00 70.24 416 A 1 
ATOM 3108 O O   . ASP A 0 416 . -42.733  -7.341  51.799   1.00 70.24 416 A 1 
ATOM 3109 C CG  . ASP A 0 416 . -45.839  -4.529  53.246   1.00 70.24 416 A 1 
ATOM 3110 O OD1 . ASP A 0 416 . -45.466  -4.958  54.373   1.00 70.24 416 A 1 
ATOM 3111 O OD2 . ASP A 0 416 . -46.952  -3.962  53.128   1.00 70.24 416 A 1 
ATOM 3112 N N   . PHE A 0 417 . -43.466  -7.011  49.714   1.00 76.70 417 A 1 
ATOM 3113 C CA  . PHE A 0 417 . -42.308  -7.676  49.089   1.00 76.70 417 A 1 
ATOM 3114 C C   . PHE A 0 417 . -42.021  -7.117  47.690   1.00 76.70 417 A 1 
ATOM 3115 C CB  . PHE A 0 417 . -42.522  -9.204  49.046   1.00 76.70 417 A 1 
ATOM 3116 O O   . PHE A 0 417 . -42.213  -7.800  46.677   1.00 76.70 417 A 1 
ATOM 3117 C CG  . PHE A 0 417 . -42.321  -9.959  50.348   1.00 76.70 417 A 1 
ATOM 3118 C CD1 . PHE A 0 417 . -41.070  -9.930  50.986   1.00 76.70 417 A 1 
ATOM 3119 C CD2 . PHE A 0 417 . -43.357  -10.740 50.889   1.00 76.70 417 A 1 
ATOM 3120 C CE1 . PHE A 0 417 . -40.838  -10.692 52.144   1.00 76.70 417 A 1 
ATOM 3121 C CE2 . PHE A 0 417 . -43.124  -11.521 52.037   1.00 76.70 417 A 1 
ATOM 3122 C CZ  . PHE A 0 417 . -41.867  -11.495 52.669   1.00 76.70 417 A 1 
ATOM 3123 N N   . ASP A 0 418 . -41.542  -5.878  47.651   1.00 76.08 418 A 1 
ATOM 3124 C CA  . ASP A 0 418 . -41.260  -5.156  46.415   1.00 76.08 418 A 1 
ATOM 3125 C C   . ASP A 0 418 . -39.794  -5.322  45.990   1.00 76.08 418 A 1 
ATOM 3126 C CB  . ASP A 0 418 . -41.705  -3.683  46.537   1.00 76.08 418 A 1 
ATOM 3127 O O   . ASP A 0 418 . -38.847  -5.180  46.764   1.00 76.08 418 A 1 
ATOM 3128 C CG  . ASP A 0 418 . -42.904  -3.355  45.638   1.00 76.08 418 A 1 
ATOM 3129 O OD1 . ASP A 0 418 . -43.775  -4.236  45.474   1.00 76.08 418 A 1 
ATOM 3130 O OD2 . ASP A 0 418 . -42.884  -2.260  45.024   1.00 76.08 418 A 1 
ATOM 3131 N N   . SER A 0 419 . -39.586  -5.637  44.714   1.00 79.15 419 A 1 
ATOM 3132 C CA  . SER A 0 419 . -38.256  -5.802  44.121   1.00 79.15 419 A 1 
ATOM 3133 C C   . SER A 0 419 . -38.203  -5.092  42.776   1.00 79.15 419 A 1 
ATOM 3134 C CB  . SER A 0 419 . -37.862  -7.283  44.043   1.00 79.15 419 A 1 
ATOM 3135 O O   . SER A 0 419 . -38.997  -5.369  41.876   1.00 79.15 419 A 1 
ATOM 3136 O OG  . SER A 0 419 . -38.912  -8.112  43.566   1.00 79.15 419 A 1 
ATOM 3137 N N   . ARG A 0 420 . -37.301  -4.116  42.666   1.00 80.61 420 A 1 
ATOM 3138 C CA  . ARG A 0 420 . -37.237  -3.170  41.550   1.00 80.61 420 A 1 
ATOM 3139 C C   . ARG A 0 420 . -35.778  -3.009  41.145   1.00 80.61 420 A 1 
ATOM 3140 C CB  . ARG A 0 420 . -37.877  -1.822  41.952   1.00 80.61 420 A 1 
ATOM 3141 O O   . ARG A 0 420 . -34.970  -2.565  41.952   1.00 80.61 420 A 1 
ATOM 3142 C CG  . ARG A 0 420 . -39.176  -1.953  42.777   1.00 80.61 420 A 1 
ATOM 3143 C CD  . ARG A 0 420 . -39.825  -0.599  43.083   1.00 80.61 420 A 1 
ATOM 3144 N NE  . ARG A 0 420 . -40.445  -0.042  41.871   1.00 80.61 420 A 1 
ATOM 3145 N NH1 . ARG A 0 420 . -39.722  2.133   41.965   1.00 80.61 420 A 1 
ATOM 3146 N NH2 . ARG A 0 420 . -40.900  1.382   40.204   1.00 80.61 420 A 1 
ATOM 3147 C CZ  . ARG A 0 420 . -40.351  1.164   41.363   1.00 80.61 420 A 1 
ATOM 3148 N N   . TRP A 0 421 . -35.444  -3.361  39.914   1.00 85.27 421 A 1 
ATOM 3149 C CA  . TRP A 0 421 . -34.079  -3.303  39.392   1.00 85.27 421 A 1 
ATOM 3150 C C   . TRP A 0 421 . -34.071  -2.589  38.048   1.00 85.27 421 A 1 
ATOM 3151 C CB  . TRP A 0 421 . -33.508  -4.722  39.305   1.00 85.27 421 A 1 
ATOM 3152 O O   . TRP A 0 421 . -35.007  -2.736  37.255   1.00 85.27 421 A 1 
ATOM 3153 C CG  . TRP A 0 421 . -32.212  -4.878  38.567   1.00 85.27 421 A 1 
ATOM 3154 C CD1 . TRP A 0 421 . -30.977  -4.850  39.114   1.00 85.27 421 A 1 
ATOM 3155 C CD2 . TRP A 0 421 . -32.011  -5.138  37.147   1.00 85.27 421 A 1 
ATOM 3156 C CE2 . TRP A 0 421 . -30.621  -5.358  36.916   1.00 85.27 421 A 1 
ATOM 3157 C CE3 . TRP A 0 421 . -32.878  -5.265  36.041   1.00 85.27 421 A 1 
ATOM 3158 N NE1 . TRP A 0 421 . -30.028  -5.104  38.139   1.00 85.27 421 A 1 
ATOM 3159 C CH2 . TRP A 0 421 . -31.020  -5.885  34.581   1.00 85.27 421 A 1 
ATOM 3160 C CZ2 . TRP A 0 421 . -30.131  -5.772  35.666   1.00 85.27 421 A 1 
ATOM 3161 C CZ3 . TRP A 0 421 . -32.389  -5.624  34.773   1.00 85.27 421 A 1 
ATOM 3162 N N   . GLY A 0 422 . -33.018  -1.825  37.783   1.00 82.72 422 A 1 
ATOM 3163 C CA  . GLY A 0 422 . -32.897  -1.059  36.555   1.00 82.72 422 A 1 
ATOM 3164 C C   . GLY A 0 422 . -31.465  -0.893  36.080   1.00 82.72 422 A 1 
ATOM 3165 O O   . GLY A 0 422 . -30.509  -0.868  36.858   1.00 82.72 422 A 1 
ATOM 3166 N N   . LYS A 0 423 . -31.354  -0.761  34.762   1.00 84.21 423 A 1 
ATOM 3167 C CA  . LYS A 0 423 . -30.168  -0.339  34.032   1.00 84.21 423 A 1 
ATOM 3168 C C   . LYS A 0 423 . -30.550  0.737   33.046   1.00 84.21 423 A 1 
ATOM 3169 C CB  . LYS A 0 423 . -29.530  -1.520  33.296   1.00 84.21 423 A 1 
ATOM 3170 O O   . LYS A 0 423 . -31.434  0.509   32.225   1.00 84.21 423 A 1 
ATOM 3171 C CG  . LYS A 0 423 . -28.921  -2.432  34.346   1.00 84.21 423 A 1 
ATOM 3172 C CD  . LYS A 0 423 . -28.011  -3.502  33.755   1.00 84.21 423 A 1 
ATOM 3173 C CE  . LYS A 0 423 . -27.315  -3.994  35.011   1.00 84.21 423 A 1 
ATOM 3174 N NZ  . LYS A 0 423 . -26.153  -4.863  34.779   1.00 84.21 423 A 1 
ATOM 3175 N N   . SER A 0 424 . -29.845  1.852   33.100   1.00 80.88 424 A 1 
ATOM 3176 C CA  . SER A 0 424 . -29.959  2.934   32.130   1.00 80.88 424 A 1 
ATOM 3177 C C   . SER A 0 424 . -28.568  3.299   31.632   1.00 80.88 424 A 1 
ATOM 3178 C CB  . SER A 0 424 . -30.727  4.135   32.702   1.00 80.88 424 A 1 
ATOM 3179 O O   . SER A 0 424 . -27.626  3.447   32.410   1.00 80.88 424 A 1 
ATOM 3180 O OG  . SER A 0 424 . -30.364  4.414   34.044   1.00 80.88 424 A 1 
ATOM 3181 N N   . TYR A 0 425 . -28.437  3.419   30.318   1.00 77.94 425 A 1 
ATOM 3182 C CA  . TYR A 0 425 . -27.345  4.150   29.687   1.00 77.94 425 A 1 
ATOM 3183 C C   . TYR A 0 425 . -27.946  5.434   29.120   1.00 77.94 425 A 1 
ATOM 3184 C CB  . TYR A 0 425 . -26.698  3.319   28.565   1.00 77.94 425 A 1 
ATOM 3185 O O   . TYR A 0 425 . -28.886  5.349   28.322   1.00 77.94 425 A 1 
ATOM 3186 C CG  . TYR A 0 425 . -25.988  2.039   28.976   1.00 77.94 425 A 1 
ATOM 3187 C CD1 . TYR A 0 425 . -24.582  2.001   29.042   1.00 77.94 425 A 1 
ATOM 3188 C CD2 . TYR A 0 425 . -26.731  0.877   29.255   1.00 77.94 425 A 1 
ATOM 3189 C CE1 . TYR A 0 425 . -23.920  0.802   29.375   1.00 77.94 425 A 1 
ATOM 3190 C CE2 . TYR A 0 425 . -26.078  -0.336  29.551   1.00 77.94 425 A 1 
ATOM 3191 O OH  . TYR A 0 425 . -24.029  -1.517  29.976   1.00 77.94 425 A 1 
ATOM 3192 C CZ  . TYR A 0 425 . -24.669  -0.370  29.622   1.00 77.94 425 A 1 
ATOM 3193 N N   . ASP A 0 426 . -27.380  6.589   29.479   1.00 77.61 426 A 1 
ATOM 3194 C CA  . ASP A 0 426 . -27.562  7.819   28.697   1.00 77.61 426 A 1 
ATOM 3195 C C   . ASP A 0 426 . -26.839  7.685   27.339   1.00 77.61 426 A 1 
ATOM 3196 C CB  . ASP A 0 426 . -27.080  9.044   29.498   1.00 77.61 426 A 1 
ATOM 3197 O O   . ASP A 0 426 . -26.438  6.586   26.935   1.00 77.61 426 A 1 
ATOM 3198 C CG  . ASP A 0 426 . -27.981  9.418   30.679   1.00 77.61 426 A 1 
ATOM 3199 O OD1 . ASP A 0 426 . -29.217  9.291   30.548   1.00 77.61 426 A 1 
ATOM 3200 O OD2 . ASP A 0 426 . -27.413  9.881   31.695   1.00 77.61 426 A 1 
ATOM 3201 N N   . SER A 0 427 . -26.679  8.778   26.585   1.00 82.26 427 A 1 
ATOM 3202 C CA  . SER A 0 427 . -26.346  8.654   25.167   1.00 82.26 427 A 1 
ATOM 3203 C C   . SER A 0 427 . -25.006  7.954   24.912   1.00 82.26 427 A 1 
ATOM 3204 C CB  . SER A 0 427 . -26.500  9.972   24.401   1.00 82.26 427 A 1 
ATOM 3205 O O   . SER A 0 427 . -23.974  8.235   25.531   1.00 82.26 427 A 1 
ATOM 3206 O OG  . SER A 0 427 . -25.351  10.789  24.452   1.00 82.26 427 A 1 
ATOM 3207 N N   . VAL A 0 428 . -25.029  7.010   23.965   1.00 85.73 428 A 1 
ATOM 3208 C CA  . VAL A 0 428 . -23.875  6.204   23.555   1.00 85.73 428 A 1 
ATOM 3209 C C   . VAL A 0 428 . -23.549  6.509   22.102   1.00 85.73 428 A 1 
ATOM 3210 C CB  . VAL A 0 428 . -24.096  4.694   23.773   1.00 85.73 428 A 1 
ATOM 3211 O O   . VAL A 0 428 . -24.384  6.366   21.208   1.00 85.73 428 A 1 
ATOM 3212 C CG1 . VAL A 0 428 . -22.839  3.894   23.387   1.00 85.73 428 A 1 
ATOM 3213 C CG2 . VAL A 0 428 . -24.415  4.359   25.233   1.00 85.73 428 A 1 
ATOM 3214 N N   . SER A 0 429 . -22.296  6.876   21.841   1.00 88.99 429 A 1 
ATOM 3215 C CA  . SER A 0 429 . -21.795  7.150   20.497   1.00 88.99 429 A 1 
ATOM 3216 C C   . SER A 0 429 . -20.525  6.348   20.212   1.00 88.99 429 A 1 
ATOM 3217 C CB  . SER A 0 429 . -21.651  8.664   20.291   1.00 88.99 429 A 1 
ATOM 3218 O O   . SER A 0 429 . -19.530  6.447   20.930   1.00 88.99 429 A 1 
ATOM 3219 O OG  . SER A 0 429 . -20.431  9.004   19.658   1.00 88.99 429 A 1 
ATOM 3220 N N   . ALA A 0 430 . -20.532  5.591   19.117   1.00 91.69 430 A 1 
ATOM 3221 C CA  . ALA A 0 430 . -19.402  4.818   18.619   1.00 91.69 430 A 1 
ATOM 3222 C C   . ALA A 0 430 . -19.085  5.231   17.177   1.00 91.69 430 A 1 
ATOM 3223 C CB  . ALA A 0 430 . -19.731  3.327   18.740   1.00 91.69 430 A 1 
ATOM 3224 O O   . ALA A 0 430 . -19.924  5.110   16.284   1.00 91.69 430 A 1 
ATOM 3225 N N   . LYS A 0 431 . -17.868  5.720   16.934   1.00 93.86 431 A 1 
ATOM 3226 C CA  . LYS A 0 431 . -17.424  6.277   15.649   1.00 93.86 431 A 1 
ATOM 3227 C C   . LYS A 0 431 . -16.115  5.617   15.218   1.00 93.86 431 A 1 
ATOM 3228 C CB  . LYS A 0 431 . -17.319  7.812   15.768   1.00 93.86 431 A 1 
ATOM 3229 O O   . LYS A 0 431 . -15.164  5.561   15.995   1.00 93.86 431 A 1 
ATOM 3230 C CG  . LYS A 0 431 . -18.708  8.466   15.925   1.00 93.86 431 A 1 
ATOM 3231 C CD  . LYS A 0 431 . -18.664  9.976   16.210   1.00 93.86 431 A 1 
ATOM 3232 C CE  . LYS A 0 431 . -20.077  10.590  16.144   1.00 93.86 431 A 1 
ATOM 3233 N NZ  . LYS A 0 431 . -20.829  10.519  17.422   1.00 93.86 431 A 1 
ATOM 3234 N N   . SER A 0 432 . -16.052  5.128   13.983   1.00 94.36 432 A 1 
ATOM 3235 C CA  . SER A 0 432 . -14.854  4.515   13.399   1.00 94.36 432 A 1 
ATOM 3236 C C   . SER A 0 432 . -14.589  5.057   12.000   1.00 94.36 432 A 1 
ATOM 3237 C CB  . SER A 0 432 . -14.966  2.986   13.360   1.00 94.36 432 A 1 
ATOM 3238 O O   . SER A 0 432 . -15.490  5.033   11.163   1.00 94.36 432 A 1 
ATOM 3239 O OG  . SER A 0 432 . -16.041  2.572   12.538   1.00 94.36 432 A 1 
ATOM 3240 N N   . TYR A 0 433 . -13.356  5.480   11.747   1.00 94.98 433 A 1 
ATOM 3241 C CA  . TYR A 0 433 . -12.880  5.991   10.466   1.00 94.98 433 A 1 
ATOM 3242 C C   . TYR A 0 433 . -11.623  5.221   10.072   1.00 94.98 433 A 1 
ATOM 3243 C CB  . TYR A 0 433 . -12.568  7.492   10.577   1.00 94.98 433 A 1 
ATOM 3244 O O   . TYR A 0 433 . -10.655  5.212   10.829   1.00 94.98 433 A 1 
ATOM 3245 C CG  . TYR A 0 433 . -13.666  8.333   11.197   1.00 94.98 433 A 1 
ATOM 3246 C CD1 . TYR A 0 433 . -14.675  8.882   10.384   1.00 94.98 433 A 1 
ATOM 3247 C CD2 . TYR A 0 433 . -13.676  8.563   12.587   1.00 94.98 433 A 1 
ATOM 3248 C CE1 . TYR A 0 433 . -15.698  9.660   10.959   1.00 94.98 433 A 1 
ATOM 3249 C CE2 . TYR A 0 433 . -14.689  9.350   13.166   1.00 94.98 433 A 1 
ATOM 3250 O OH  . TYR A 0 433 . -16.673  10.669  12.904   1.00 94.98 433 A 1 
ATOM 3251 C CZ  . TYR A 0 433 . -15.702  9.899   12.349   1.00 94.98 433 A 1 
ATOM 3252 N N   . ASP A 0 434 . -11.636  4.600   8.902    1.00 95.40 434 A 1 
ATOM 3253 C CA  . ASP A 0 434 . -10.495  3.917   8.308    1.00 95.40 434 A 1 
ATOM 3254 C C   . ASP A 0 434 . -10.189  4.576   6.951    1.00 95.40 434 A 1 
ATOM 3255 C CB  . ASP A 0 434 . -10.800  2.410   8.181    1.00 95.40 434 A 1 
ATOM 3256 O O   . ASP A 0 434 . -11.090  4.760   6.131    1.00 95.40 434 A 1 
ATOM 3257 C CG  . ASP A 0 434 . -10.909  1.666   9.526    1.00 95.40 434 A 1 
ATOM 3258 O OD1 . ASP A 0 434 . -10.082  1.907   10.435   1.00 95.40 434 A 1 
ATOM 3259 O OD2 . ASP A 0 434 . -11.729  0.731   9.659    1.00 95.40 434 A 1 
ATOM 3260 N N   . ASN A 0 435 . -8.926   4.934   6.711    1.00 95.77 435 A 1 
ATOM 3261 C CA  . ASN A 0 435 . -8.429   5.406   5.420    1.00 95.77 435 A 1 
ATOM 3262 C C   . ASN A 0 435 . -7.170   4.632   5.016    1.00 95.77 435 A 1 
ATOM 3263 C CB  . ASN A 0 435 . -8.173   6.921   5.447    1.00 95.77 435 A 1 
ATOM 3264 O O   . ASN A 0 435 . -6.299   4.384   5.852    1.00 95.77 435 A 1 
ATOM 3265 C CG  . ASN A 0 435 . -7.926   7.433   4.038    1.00 95.77 435 A 1 
ATOM 3266 N ND2 . ASN A 0 435 . -6.701   7.709   3.653    1.00 95.77 435 A 1 
ATOM 3267 O OD1 . ASN A 0 435 . -8.854   7.545   3.259    1.00 95.77 435 A 1 
ATOM 3268 N N   . GLU A 0 436 . -7.065   4.272   3.742    1.00 96.45 436 A 1 
ATOM 3269 C CA  . GLU A 0 436 . -5.899   3.619   3.149    1.00 96.45 436 A 1 
ATOM 3270 C C   . GLU A 0 436 . -5.659   4.207   1.756    1.00 96.45 436 A 1 
ATOM 3271 C CB  . GLU A 0 436 . -6.140   2.100   3.131    1.00 96.45 436 A 1 
ATOM 3272 O O   . GLU A 0 436 . -6.458   3.989   0.846    1.00 96.45 436 A 1 
ATOM 3273 C CG  . GLU A 0 436 . -4.936   1.282   2.645    1.00 96.45 436 A 1 
ATOM 3274 C CD  . GLU A 0 436 . -5.185   -0.212  2.893    1.00 96.45 436 A 1 
ATOM 3275 O OE1 . GLU A 0 436 . -4.859   -0.690  4.005    1.00 96.45 436 A 1 
ATOM 3276 O OE2 . GLU A 0 436 . -5.817   -0.884  2.046    1.00 96.45 436 A 1 
ATOM 3277 N N   . SER A 0 437 . -4.582   4.974   1.613    1.00 96.35 437 A 1 
ATOM 3278 C CA  . SER A 0 437 . -4.210   5.701   0.398    1.00 96.35 437 A 1 
ATOM 3279 C C   . SER A 0 437 . -2.826   5.276   -0.088   1.00 96.35 437 A 1 
ATOM 3280 C CB  . SER A 0 437 . -4.295   7.218   0.621    1.00 96.35 437 A 1 
ATOM 3281 O O   . SER A 0 437 . -1.906   5.085   0.705    1.00 96.35 437 A 1 
ATOM 3282 O OG  . SER A 0 437 . -3.678   7.617   1.835    1.00 96.35 437 A 1 
ATOM 3283 N N   . TYR A 0 438 . -2.670   5.135   -1.399   1.00 98.03 438 A 1 
ATOM 3284 C CA  . TYR A 0 438 . -1.435   4.774   -2.089   1.00 98.03 438 A 1 
ATOM 3285 C C   . TYR A 0 438 . -1.269   5.666   -3.314   1.00 98.03 438 A 1 
ATOM 3286 C CB  . TYR A 0 438 . -1.486   3.296   -2.505   1.00 98.03 438 A 1 
ATOM 3287 O O   . TYR A 0 438 . -2.213   5.841   -4.083   1.00 98.03 438 A 1 
ATOM 3288 C CG  . TYR A 0 438 . -0.394   2.864   -3.473   1.00 98.03 438 A 1 
ATOM 3289 C CD1 . TYR A 0 438 . -0.653   2.803   -4.859   1.00 98.03 438 A 1 
ATOM 3290 C CD2 . TYR A 0 438 . 0.889    2.546   -2.991   1.00 98.03 438 A 1 
ATOM 3291 C CE1 . TYR A 0 438 . 0.361    2.405   -5.754   1.00 98.03 438 A 1 
ATOM 3292 C CE2 . TYR A 0 438 . 1.903    2.142   -3.878   1.00 98.03 438 A 1 
ATOM 3293 O OH  . TYR A 0 438 . 2.618    1.664   -6.117   1.00 98.03 438 A 1 
ATOM 3294 C CZ  . TYR A 0 438 . 1.639    2.067   -5.263   1.00 98.03 438 A 1 
ATOM 3295 N N   . ALA A 0 439 . -0.061   6.173   -3.539   1.00 97.77 439 A 1 
ATOM 3296 C CA  . ALA A 0 439 . 0.288    6.870   -4.766   1.00 97.77 439 A 1 
ATOM 3297 C C   . ALA A 0 439 . 1.653    6.415   -5.282   1.00 97.77 439 A 1 
ATOM 3298 C CB  . ALA A 0 439 . 0.222    8.385   -4.543   1.00 97.77 439 A 1 
ATOM 3299 O O   . ALA A 0 439 . 2.563    6.100   -4.513   1.00 97.77 439 A 1 
ATOM 3300 N N   . ARG A 0 440 . 1.799    6.410   -6.605   1.00 98.19 440 A 1 
ATOM 3301 C CA  . ARG A 0 440 . 3.067    6.187   -7.294   1.00 98.19 440 A 1 
ATOM 3302 C C   . ARG A 0 440 . 3.157    7.070   -8.530   1.00 98.19 440 A 1 
ATOM 3303 C CB  . ARG A 0 440 . 3.226    4.691   -7.594   1.00 98.19 440 A 1 
ATOM 3304 O O   . ARG A 0 440 . 2.286    7.024   -9.398   1.00 98.19 440 A 1 
ATOM 3305 C CG  . ARG A 0 440 . 4.392    4.393   -8.544   1.00 98.19 440 A 1 
ATOM 3306 C CD  . ARG A 0 440 . 4.657    2.887   -8.604   1.00 98.19 440 A 1 
ATOM 3307 N NE  . ARG A 0 440 . 5.404    2.547   -9.822   1.00 98.19 440 A 1 
ATOM 3308 N NH1 . ARG A 0 440 . 3.580    2.287   -11.208  1.00 98.19 440 A 1 
ATOM 3309 N NH2 . ARG A 0 440 . 5.650    2.201   -12.050  1.00 98.19 440 A 1 
ATOM 3310 C CZ  . ARG A 0 440 . 4.875    2.344   -11.017  1.00 98.19 440 A 1 
ATOM 3311 N N   . ALA A 0 441 . 4.232    7.836   -8.626   1.00 97.99 441 A 1 
ATOM 3312 C CA  . ALA A 0 441 . 4.620    8.570   -9.817   1.00 97.99 441 A 1 
ATOM 3313 C C   . ALA A 0 441 . 5.959    8.028   -10.324  1.00 97.99 441 A 1 
ATOM 3314 C CB  . ALA A 0 441 . 4.675    10.067  -9.497   1.00 97.99 441 A 1 
ATOM 3315 O O   . ALA A 0 441 . 6.885    7.855   -9.540   1.00 97.99 441 A 1 
ATOM 3316 N N   . VAL A 0 442 . 6.056    7.789   -11.628  1.00 97.83 442 A 1 
ATOM 3317 C CA  . VAL A 0 442 . 7.311    7.539   -12.341  1.00 97.83 442 A 1 
ATOM 3318 C C   . VAL A 0 442 . 7.454    8.584   -13.439  1.00 97.83 442 A 1 
ATOM 3319 C CB  . VAL A 0 442 . 7.400    6.108   -12.909  1.00 97.83 442 A 1 
ATOM 3320 O O   . VAL A 0 442 . 6.476    8.926   -14.113  1.00 97.83 442 A 1 
ATOM 3321 C CG1 . VAL A 0 442 . 8.681    5.862   -13.717  1.00 97.83 442 A 1 
ATOM 3322 C CG2 . VAL A 0 442 . 7.382    5.074   -11.779  1.00 97.83 442 A 1 
ATOM 3323 N N   . GLN A 0 443 . 8.673    9.073   -13.606  1.00 96.97 443 A 1 
ATOM 3324 C CA  . GLN A 0 443 . 9.161    9.751   -14.795  1.00 96.97 443 A 1 
ATOM 3325 C C   . GLN A 0 443 . 10.424   9.020   -15.255  1.00 96.97 443 A 1 
ATOM 3326 C CB  . GLN A 0 443 . 9.415    11.238  -14.511  1.00 96.97 443 A 1 
ATOM 3327 O O   . GLN A 0 443 . 11.236   8.625   -14.416  1.00 96.97 443 A 1 
ATOM 3328 C CG  . GLN A 0 443 . 8.100    11.956  -14.170  1.00 96.97 443 A 1 
ATOM 3329 C CD  . GLN A 0 443 . 8.268    13.455  -13.977  1.00 96.97 443 A 1 
ATOM 3330 N NE2 . GLN A 0 443 . 8.598    14.186  -15.018  1.00 96.97 443 A 1 
ATOM 3331 O OE1 . GLN A 0 443 . 8.017    13.998  -12.908  1.00 96.97 443 A 1 
ATOM 3332 N N   . ALA A 0 444 . 10.554   8.811   -16.555  1.00 95.96 444 A 1 
ATOM 3333 C CA  . ALA A 0 444 . 11.772   8.354   -17.200  1.00 95.96 444 A 1 
ATOM 3334 C C   . ALA A 0 444 . 11.953   9.166   -18.482  1.00 95.96 444 A 1 
ATOM 3335 C CB  . ALA A 0 444 . 11.692   6.846   -17.466  1.00 95.96 444 A 1 
ATOM 3336 O O   . ALA A 0 444 . 10.965   9.491   -19.137  1.00 95.96 444 A 1 
ATOM 3337 N N   . ASP A 0 445 . 13.201   9.484   -18.771  1.00 94.10 445 A 1 
ATOM 3338 C CA  . ASP A 0 445 . 13.672   10.364  -19.830  1.00 94.10 445 A 1 
ATOM 3339 C C   . ASP A 0 445 . 14.951   9.707   -20.401  1.00 94.10 445 A 1 
ATOM 3340 C CB  . ASP A 0 445 . 13.913   11.729  -19.164  1.00 94.10 445 A 1 
ATOM 3341 O O   . ASP A 0 445 . 15.681   9.033   -19.659  1.00 94.10 445 A 1 
ATOM 3342 C CG  . ASP A 0 445 . 13.922   12.900  -20.135  1.00 94.10 445 A 1 
ATOM 3343 O OD1 . ASP A 0 445 . 13.243   13.903  -19.800  1.00 94.10 445 A 1 
ATOM 3344 O OD2 . ASP A 0 445 . 14.599   12.742  -21.170  1.00 94.10 445 A 1 
ATOM 3345 N N   . ASP A 0 446 . 15.162   9.761   -21.715  1.00 95.10 446 A 1 
ATOM 3346 C CA  . ASP A 0 446 . 16.221   9.009   -22.420  1.00 95.10 446 A 1 
ATOM 3347 C C   . ASP A 0 446 . 16.574   9.703   -23.746  1.00 95.10 446 A 1 
ATOM 3348 C CB  . ASP A 0 446 . 15.823   7.517   -22.551  1.00 95.10 446 A 1 
ATOM 3349 O O   . ASP A 0 446 . 16.379   9.166   -24.841  1.00 95.10 446 A 1 
ATOM 3350 C CG  . ASP A 0 446 . 16.865   6.579   -23.180  1.00 95.10 446 A 1 
ATOM 3351 O OD1 . ASP A 0 446 . 18.044   6.935   -23.390  1.00 95.10 446 A 1 
ATOM 3352 O OD2 . ASP A 0 446 . 16.585   5.361   -23.306  1.00 95.10 446 A 1 
ATOM 3353 N N   . ASP A 0 447 . 17.040   10.942  -23.605  1.00 93.08 447 A 1 
ATOM 3354 C CA  . ASP A 0 447 . 17.490   11.831  -24.674  1.00 93.08 447 A 1 
ATOM 3355 C C   . ASP A 0 447 . 18.748   11.266  -25.361  1.00 93.08 447 A 1 
ATOM 3356 C CB  . ASP A 0 447 . 17.759   13.228  -24.056  1.00 93.08 447 A 1 
ATOM 3357 O O   . ASP A 0 447 . 19.717   10.885  -24.703  1.00 93.08 447 A 1 
ATOM 3358 C CG  . ASP A 0 447 . 17.071   14.410  -24.753  1.00 93.08 447 A 1 
ATOM 3359 O OD1 . ASP A 0 447 . 16.370   14.186  -25.766  1.00 93.08 447 A 1 
ATOM 3360 O OD2 . ASP A 0 447 . 17.324   15.557  -24.315  1.00 93.08 447 A 1 
ATOM 3361 N N   . GLN A 0 448 . 18.775   11.218  -26.695  1.00 94.17 448 A 1 
ATOM 3362 C CA  . GLN A 0 448 . 19.904   10.724  -27.497  1.00 94.17 448 A 1 
ATOM 3363 C C   . GLN A 0 448 . 20.245   11.703  -28.624  1.00 94.17 448 A 1 
ATOM 3364 C CB  . GLN A 0 448 . 19.598   9.346   -28.117  1.00 94.17 448 A 1 
ATOM 3365 O O   . GLN A 0 448 . 19.341   12.167  -29.316  1.00 94.17 448 A 1 
ATOM 3366 C CG  . GLN A 0 448 . 18.916   8.322   -27.193  1.00 94.17 448 A 1 
ATOM 3367 C CD  . GLN A 0 448 . 19.098   6.903   -27.720  1.00 94.17 448 A 1 
ATOM 3368 N NE2 . GLN A 0 448 . 20.264   6.326   -27.510  1.00 94.17 448 A 1 
ATOM 3369 O OE1 . GLN A 0 448 . 18.259   6.290   -28.373  1.00 94.17 448 A 1 
ATOM 3370 N N   . TRP A 0 449 . 21.530   11.956  -28.885  1.00 92.31 449 A 1 
ATOM 3371 C CA  . TRP A 0 449 . 21.961   12.839  -29.978  1.00 92.31 449 A 1 
ATOM 3372 C C   . TRP A 0 449 . 23.343   12.481  -30.543  1.00 92.31 449 A 1 
ATOM 3373 C CB  . TRP A 0 449 . 21.937   14.296  -29.491  1.00 92.31 449 A 1 
ATOM 3374 O O   . TRP A 0 449 . 24.170   11.876  -29.855  1.00 92.31 449 A 1 
ATOM 3375 C CG  . TRP A 0 449 . 22.851   14.599  -28.341  1.00 92.31 449 A 1 
ATOM 3376 C CD1 . TRP A 0 449 . 22.526   14.506  -27.031  1.00 92.31 449 A 1 
ATOM 3377 C CD2 . TRP A 0 449 . 24.248   15.025  -28.377  1.00 92.31 449 A 1 
ATOM 3378 C CE2 . TRP A 0 449 . 24.717   15.149  -27.034  1.00 92.31 449 A 1 
ATOM 3379 C CE3 . TRP A 0 449 . 25.168   15.318  -29.408  1.00 92.31 449 A 1 
ATOM 3380 N NE1 . TRP A 0 449 . 23.621   14.834  -26.256  1.00 92.31 449 A 1 
ATOM 3381 C CH2 . TRP A 0 449 . 26.933   15.781  -27.783  1.00 92.31 449 A 1 
ATOM 3382 C CZ2 . TRP A 0 449 . 26.038   15.517  -26.730  1.00 92.31 449 A 1 
ATOM 3383 C CZ3 . TRP A 0 449 . 26.493   15.690  -29.116  1.00 92.31 449 A 1 
ATOM 3384 N N   . ALA A 0 450 . 23.603   12.882  -31.791  1.00 94.33 450 A 1 
ATOM 3385 C CA  . ALA A 0 450 . 24.938   12.929  -32.387  1.00 94.33 450 A 1 
ATOM 3386 C C   . ALA A 0 450 . 25.053   14.001  -33.490  1.00 94.33 450 A 1 
ATOM 3387 C CB  . ALA A 0 450 . 25.309   11.545  -32.931  1.00 94.33 450 A 1 
ATOM 3388 O O   . ALA A 0 450 . 24.059   14.338  -34.137  1.00 94.33 450 A 1 
ATOM 3389 N N   . GLU A 0 451 . 26.274   14.491  -33.712  1.00 92.90 451 A 1 
ATOM 3390 C CA  . GLU A 0 451 . 26.659   15.484  -34.725  1.00 92.90 451 A 1 
ATOM 3391 C C   . GLU A 0 451 . 27.972   15.068  -35.430  1.00 92.90 451 A 1 
ATOM 3392 C CB  . GLU A 0 451 . 26.849   16.878  -34.086  1.00 92.90 451 A 1 
ATOM 3393 O O   . GLU A 0 451 . 28.867   14.523  -34.784  1.00 92.90 451 A 1 
ATOM 3394 C CG  . GLU A 0 451 . 25.614   17.456  -33.364  1.00 92.90 451 A 1 
ATOM 3395 C CD  . GLU A 0 451 . 25.769   18.934  -32.936  1.00 92.90 451 A 1 
ATOM 3396 O OE1 . GLU A 0 451 . 24.838   19.454  -32.276  1.00 92.90 451 A 1 
ATOM 3397 O OE2 . GLU A 0 451 . 26.776   19.590  -33.301  1.00 92.90 451 A 1 
ATOM 3398 N N   . ASP A 0 452 . 28.089   15.369  -36.727  1.00 89.52 452 A 1 
ATOM 3399 C CA  . ASP A 0 452 . 29.277   15.227  -37.598  1.00 89.52 452 A 1 
ATOM 3400 C C   . ASP A 0 452 . 29.594   16.608  -38.212  1.00 89.52 452 A 1 
ATOM 3401 C CB  . ASP A 0 452 . 28.975   14.155  -38.677  1.00 89.52 452 A 1 
ATOM 3402 O O   . ASP A 0 452 . 28.685   17.307  -38.671  1.00 89.52 452 A 1 
ATOM 3403 C CG  . ASP A 0 452 . 29.970   13.990  -39.853  1.00 89.52 452 A 1 
ATOM 3404 O OD1 . ASP A 0 452 . 30.759   14.924  -40.146  1.00 89.52 452 A 1 
ATOM 3405 O OD2 . ASP A 0 452 . 29.854   12.951  -40.549  1.00 89.52 452 A 1 
ATOM 3406 N N   . TYR A 0 453 . 30.864   17.037  -38.222  1.00 89.64 453 A 1 
ATOM 3407 C CA  . TYR A 0 453 . 31.316   18.262  -38.896  1.00 89.64 453 A 1 
ATOM 3408 C C   . TYR A 0 453 . 32.629   18.111  -39.703  1.00 89.64 453 A 1 
ATOM 3409 C CB  . TYR A 0 453 . 31.375   19.427  -37.884  1.00 89.64 453 A 1 
ATOM 3410 O O   . TYR A 0 453 . 33.672   18.677  -39.345  1.00 89.64 453 A 1 
ATOM 3411 C CG  . TYR A 0 453 . 31.698   20.768  -38.525  1.00 89.64 453 A 1 
ATOM 3412 C CD1 . TYR A 0 453 . 32.937   21.402  -38.301  1.00 89.64 453 A 1 
ATOM 3413 C CD2 . TYR A 0 453 . 30.804   21.299  -39.464  1.00 89.64 453 A 1 
ATOM 3414 C CE1 . TYR A 0 453 . 33.304   22.536  -39.056  1.00 89.64 453 A 1 
ATOM 3415 C CE2 . TYR A 0 453 . 31.157   22.420  -40.229  1.00 89.64 453 A 1 
ATOM 3416 O OH  . TYR A 0 453 . 32.770   24.041  -40.879  1.00 89.64 453 A 1 
ATOM 3417 C CZ  . TYR A 0 453 . 32.418   23.020  -40.044  1.00 89.64 453 A 1 
ATOM 3418 N N   . ASP A 0 454 . 32.577   17.452  -40.867  1.00 86.04 454 A 1 
ATOM 3419 C CA  . ASP A 0 454 . 33.686   17.471  -41.844  1.00 86.04 454 A 1 
ATOM 3420 C C   . ASP A 0 454 . 33.938   18.881  -42.440  1.00 86.04 454 A 1 
ATOM 3421 C CB  . ASP A 0 454 . 33.495   16.408  -42.953  1.00 86.04 454 A 1 
ATOM 3422 O O   . ASP A 0 454 . 33.041   19.628  -42.855  1.00 86.04 454 A 1 
ATOM 3423 C CG  . ASP A 0 454 . 34.690   16.255  -43.934  1.00 86.04 454 A 1 
ATOM 3424 O OD1 . ASP A 0 454 . 35.797   16.805  -43.687  1.00 86.04 454 A 1 
ATOM 3425 O OD2 . ASP A 0 454 . 34.518   15.686  -45.040  1.00 86.04 454 A 1 
ATOM 3426 N N   . ARG A 0 455 . 35.215   19.258  -42.569  1.00 85.02 455 A 1 
ATOM 3427 C CA  . ARG A 0 455 . 35.677   20.424  -43.333  1.00 85.02 455 A 1 
ATOM 3428 C C   . ARG A 0 455 . 36.946   20.121  -44.119  1.00 85.02 455 A 1 
ATOM 3429 C CB  . ARG A 0 455 . 35.894   21.600  -42.377  1.00 85.02 455 A 1 
ATOM 3430 O O   . ARG A 0 455 . 38.003   19.835  -43.556  1.00 85.02 455 A 1 
ATOM 3431 C CG  . ARG A 0 455 . 36.421   22.841  -43.118  1.00 85.02 455 A 1 
ATOM 3432 C CD  . ARG A 0 455 . 36.899   23.911  -42.147  1.00 85.02 455 A 1 
ATOM 3433 N NE  . ARG A 0 455 . 35.768   24.509  -41.427  1.00 85.02 455 A 1 
ATOM 3434 N NH1 . ARG A 0 455 . 36.894   26.291  -40.551  1.00 85.02 455 A 1 
ATOM 3435 N NH2 . ARG A 0 455 . 34.740   25.948  -40.030  1.00 85.02 455 A 1 
ATOM 3436 C CZ  . ARG A 0 455 . 35.803   25.585  -40.680  1.00 85.02 455 A 1 
ATOM 3437 N N   . TYR A 0 456 . 36.930   20.478  -45.406  1.00 78.50 456 A 1 
ATOM 3438 C CA  . TYR A 0 456 . 38.097   20.386  -46.287  1.00 78.50 456 A 1 
ATOM 3439 C C   . TYR A 0 456 . 38.455   21.698  -47.014  1.00 78.50 456 A 1 
ATOM 3440 C CB  . TYR A 0 456 . 37.893   19.217  -47.257  1.00 78.50 456 A 1 
ATOM 3441 O O   . TYR A 0 456 . 37.611   22.460  -47.492  1.00 78.50 456 A 1 
ATOM 3442 C CG  . TYR A 0 456 . 36.765   19.433  -48.246  1.00 78.50 456 A 1 
ATOM 3443 C CD1 . TYR A 0 456 . 35.472   18.951  -47.962  1.00 78.50 456 A 1 
ATOM 3444 C CD2 . TYR A 0 456 . 37.008   20.162  -49.427  1.00 78.50 456 A 1 
ATOM 3445 C CE1 . TYR A 0 456 . 34.417   19.203  -48.859  1.00 78.50 456 A 1 
ATOM 3446 C CE2 . TYR A 0 456 . 35.957   20.425  -50.320  1.00 78.50 456 A 1 
ATOM 3447 O OH  . TYR A 0 456 . 33.667   20.200  -50.914  1.00 78.50 456 A 1 
ATOM 3448 C CZ  . TYR A 0 456 . 34.663   19.939  -50.034  1.00 78.50 456 A 1 
ATOM 3449 N N   . ASP A 0 457 . 39.761   21.927  -47.186  1.00 70.24 457 A 1 
ATOM 3450 C CA  . ASP A 0 457 . 40.336   23.079  -47.887  1.00 70.24 457 A 1 
ATOM 3451 C C   . ASP A 0 457 . 41.348   22.600  -48.956  1.00 70.24 457 A 1 
ATOM 3452 C CB  . ASP A 0 457 . 40.948   24.044  -46.840  1.00 70.24 457 A 1 
ATOM 3453 O O   . ASP A 0 457 . 42.461   22.146  -48.662  1.00 70.24 457 A 1 
ATOM 3454 C CG  . ASP A 0 457 . 40.576   25.527  -46.990  1.00 70.24 457 A 1 
ATOM 3455 O OD1 . ASP A 0 457 . 39.585   25.856  -47.683  1.00 70.24 457 A 1 
ATOM 3456 O OD2 . ASP A 0 457 . 41.350   26.366  -46.467  1.00 70.24 457 A 1 
ATOM 3457 N N   . ALA A 0 458 . 40.969   22.693  -50.236  1.00 62.36 458 A 1 
ATOM 3458 C CA  . ALA A 0 458 . 41.749   22.218  -51.383  1.00 62.36 458 A 1 
ATOM 3459 C C   . ALA A 0 458 . 42.176   23.373  -52.309  1.00 62.36 458 A 1 
ATOM 3460 C CB  . ALA A 0 458 . 40.936   21.145  -52.118  1.00 62.36 458 A 1 
ATOM 3461 O O   . ALA A 0 458 . 41.358   24.009  -52.978  1.00 62.36 458 A 1 
ATOM 3462 N N   . ARG A 0 459 . 43.486   23.638  -52.398  1.00 58.18 459 A 1 
ATOM 3463 C CA  . ARG A 0 459 . 44.067   24.720  -53.224  1.00 58.18 459 A 1 
ATOM 3464 C C   . ARG A 0 459 . 44.493   24.192  -54.599  1.00 58.18 459 A 1 
ATOM 3465 C CB  . ARG A 0 459 . 45.238   25.374  -52.465  1.00 58.18 459 A 1 
ATOM 3466 O O   . ARG A 0 459 . 45.275   23.247  -54.666  1.00 58.18 459 A 1 
ATOM 3467 C CG  . ARG A 0 459 . 44.791   25.958  -51.113  1.00 58.18 459 A 1 
ATOM 3468 C CD  . ARG A 0 459 . 45.952   26.594  -50.342  1.00 58.18 459 A 1 
ATOM 3469 N NE  . ARG A 0 459 . 45.492   27.040  -49.015  1.00 58.18 459 A 1 
ATOM 3470 N NH1 . ARG A 0 459 . 47.479   27.861  -48.204  1.00 58.18 459 A 1 
ATOM 3471 N NH2 . ARG A 0 459 . 45.663   27.801  -46.891  1.00 58.18 459 A 1 
ATOM 3472 C CZ  . ARG A 0 459 . 46.214   27.571  -48.048  1.00 58.18 459 A 1 
ATOM 3473 N N   . ASP A 0 460 . 44.036   24.805  -55.696  1.00 52.95 460 A 1 
ATOM 3474 C CA  . ASP A 0 460 . 44.298   24.279  -57.048  1.00 52.95 460 A 1 
ATOM 3475 C C   . ASP A 0 460 . 45.776   24.403  -57.474  1.00 52.95 460 A 1 
ATOM 3476 C CB  . ASP A 0 460 . 43.384   24.928  -58.110  1.00 52.95 460 A 1 
ATOM 3477 O O   . ASP A 0 460 . 46.284   25.484  -57.810  1.00 52.95 460 A 1 
ATOM 3478 C CG  . ASP A 0 460 . 42.177   24.071  -58.504  1.00 52.95 460 A 1 
ATOM 3479 O OD1 . ASP A 0 460 . 42.381   22.850  -58.687  1.00 52.95 460 A 1 
ATOM 3480 O OD2 . ASP A 0 460 . 41.097   24.659  -58.724  1.00 52.95 460 A 1 
ATOM 3481 N N   . ALA A 0 461 . 46.447   23.252  -57.579  1.00 46.53 461 A 1 
ATOM 3482 C CA  . ALA A 0 461 . 47.828   23.133  -58.059  1.00 46.53 461 A 1 
ATOM 3483 C C   . ALA A 0 461 . 48.020   23.596  -59.523  1.00 46.53 461 A 1 
ATOM 3484 C CB  . ALA A 0 461 . 48.249   21.667  -57.886  1.00 46.53 461 A 1 
ATOM 3485 O O   . ALA A 0 461 . 49.126   23.949  -59.938  1.00 46.53 461 A 1 
ATOM 3486 N N   . ASN A 0 462 . 46.946   23.636  -60.321  1.00 47.30 462 A 1 
ATOM 3487 C CA  . ASN A 0 462 . 47.005   23.908  -61.764  1.00 47.30 462 A 1 
ATOM 3488 C C   . ASN A 0 462 . 47.377   25.365  -62.124  1.00 47.30 462 A 1 
ATOM 3489 C CB  . ASN A 0 462 . 45.661   23.472  -62.395  1.00 47.30 462 A 1 
ATOM 3490 O O   . ASN A 0 462 . 47.740   25.659  -63.264  1.00 47.30 462 A 1 
ATOM 3491 C CG  . ASN A 0 462 . 45.802   22.343  -63.404  1.00 47.30 462 A 1 
ATOM 3492 N ND2 . ASN A 0 462 . 44.734   21.626  -63.662  1.00 47.30 462 A 1 
ATOM 3493 O OD1 . ASN A 0 462 . 46.846   22.093  -63.982  1.00 47.30 462 A 1 
ATOM 3494 N N   . SER A 0 463 . 47.336   26.284  -61.155  1.00 44.39 463 A 1 
ATOM 3495 C CA  . SER A 0 463 . 47.482   27.736  -61.354  1.00 44.39 463 A 1 
ATOM 3496 C C   . SER A 0 463 . 48.871   28.222  -61.812  1.00 44.39 463 A 1 
ATOM 3497 C CB  . SER A 0 463 . 47.039   28.461  -60.077  1.00 44.39 463 A 1 
ATOM 3498 O O   . SER A 0 463 . 49.006   29.383  -62.203  1.00 44.39 463 A 1 
ATOM 3499 O OG  . SER A 0 463 . 47.777   28.005  -58.957  1.00 44.39 463 A 1 
ATOM 3500 N N   . ARG A 0 464 . 49.906   27.363  -61.824  1.00 42.33 464 A 1 
ATOM 3501 C CA  . ARG A 0 464 . 51.256   27.696  -62.344  1.00 42.33 464 A 1 
ATOM 3502 C C   . ARG A 0 464 . 51.688   26.935  -63.604  1.00 42.33 464 A 1 
ATOM 3503 C CB  . ARG A 0 464 . 52.307   27.577  -61.224  1.00 42.33 464 A 1 
ATOM 3504 O O   . ARG A 0 464 . 52.668   27.339  -64.230  1.00 42.33 464 A 1 
ATOM 3505 C CG  . ARG A 0 464 . 52.194   28.729  -60.212  1.00 42.33 464 A 1 
ATOM 3506 C CD  . ARG A 0 464 . 53.373   28.699  -59.229  1.00 42.33 464 A 1 
ATOM 3507 N NE  . ARG A 0 464 . 53.348   29.862  -58.319  1.00 42.33 464 A 1 
ATOM 3508 N NH1 . ARG A 0 464 . 55.451   29.603  -57.427  1.00 42.33 464 A 1 
ATOM 3509 N NH2 . ARG A 0 464 . 54.164   31.290  -56.743  1.00 42.33 464 A 1 
ATOM 3510 C CZ  . ARG A 0 464 . 54.318   30.245  -57.507  1.00 42.33 464 A 1 
ATOM 3511 N N   . GLY A 0 465 . 50.963   25.897  -64.031  1.00 45.79 465 A 1 
ATOM 3512 C CA  . GLY A 0 465 . 51.357   25.067  -65.184  1.00 45.79 465 A 1 
ATOM 3513 C C   . GLY A 0 465 . 51.398   25.819  -66.525  1.00 45.79 465 A 1 
ATOM 3514 O O   . GLY A 0 465 . 52.170   25.472  -67.415  1.00 45.79 465 A 1 
ATOM 3515 N N   . ALA A 0 466 . 50.619   26.898  -66.656  1.00 45.38 466 A 1 
ATOM 3516 C CA  . ALA A 0 466 . 50.486   27.678  -67.889  1.00 45.38 466 A 1 
ATOM 3517 C C   . ALA A 0 466 . 51.686   28.596  -68.227  1.00 45.38 466 A 1 
ATOM 3518 C CB  . ALA A 0 466 . 49.172   28.465  -67.795  1.00 45.38 466 A 1 
ATOM 3519 O O   . ALA A 0 466 . 51.677   29.234  -69.278  1.00 45.38 466 A 1 
ATOM 3520 N N   . ALA A 0 467 . 52.708   28.682  -67.366  1.00 43.19 467 A 1 
ATOM 3521 C CA  . ALA A 0 467 . 53.865   29.569  -67.554  1.00 43.19 467 A 1 
ATOM 3522 C C   . ALA A 0 467 . 55.104   28.891  -68.185  1.00 43.19 467 A 1 
ATOM 3523 C CB  . ALA A 0 467 . 54.183   30.222  -66.202  1.00 43.19 467 A 1 
ATOM 3524 O O   . ALA A 0 467 . 56.108   29.560  -68.431  1.00 43.19 467 A 1 
ATOM 3525 N N   . ALA A 0 468 . 55.065   27.579  -68.446  1.00 39.39 468 A 1 
ATOM 3526 C CA  . ALA A 0 468 . 56.199   26.837  -69.000  1.00 39.39 468 A 1 
ATOM 3527 C C   . ALA A 0 468 . 56.331   27.032  -70.525  1.00 39.39 468 A 1 
ATOM 3528 C CB  . ALA A 0 468 . 56.060   25.362  -68.603  1.00 39.39 468 A 1 
ATOM 3529 O O   . ALA A 0 468 . 55.482   26.598  -71.307  1.00 39.39 468 A 1 
ATOM 3530 N N   . SER A 0 469 . 57.421   27.664  -70.967  1.00 42.73 469 A 1 
ATOM 3531 C CA  . SER A 0 469 . 57.713   27.892  -72.386  1.00 42.73 469 A 1 
ATOM 3532 C C   . SER A 0 469 . 58.061   26.587  -73.118  1.00 42.73 469 A 1 
ATOM 3533 C CB  . SER A 0 469 . 58.817   28.951  -72.540  1.00 42.73 469 A 1 
ATOM 3534 O O   . SER A 0 469 . 58.942   25.827  -72.716  1.00 42.73 469 A 1 
ATOM 3535 O OG  . SER A 0 469 . 59.881   28.729  -71.633  1.00 42.73 469 A 1 
ATOM 3536 N N   . LYS A 0 470 . 57.377   26.315  -74.239  1.00 37.39 470 A 1 
ATOM 3537 C CA  . LYS A 0 470 . 57.649   25.135  -75.076  1.00 37.39 470 A 1 
ATOM 3538 C C   . LYS A 0 470 . 59.006   25.260  -75.772  1.00 37.39 470 A 1 
ATOM 3539 C CB  . LYS A 0 470 . 56.548   24.932  -76.133  1.00 37.39 470 A 1 
ATOM 3540 O O   . LYS A 0 470 . 59.173   26.110  -76.643  1.00 37.39 470 A 1 
ATOM 3541 C CG  . LYS A 0 470 . 55.230   24.406  -75.549  1.00 37.39 470 A 1 
ATOM 3542 C CD  . LYS A 0 470 . 54.223   24.126  -76.674  1.00 37.39 470 A 1 
ATOM 3543 C CE  . LYS A 0 470 . 52.940   23.522  -76.090  1.00 37.39 470 A 1 
ATOM 3544 N NZ  . LYS A 0 470 . 51.930   23.240  -77.143  1.00 37.39 470 A 1 
ATOM 3545 N N   . TRP A 0 471 . 59.935   24.354  -75.472  1.00 35.29 471 A 1 
ATOM 3546 C CA  . TRP A 0 471 . 61.156   24.188  -76.261  1.00 35.29 471 A 1 
ATOM 3547 C C   . TRP A 0 471 . 60.873   23.336  -77.506  1.00 35.29 471 A 1 
ATOM 3548 C CB  . TRP A 0 471 . 62.271   23.597  -75.390  1.00 35.29 471 A 1 
ATOM 3549 O O   . TRP A 0 471 . 60.524   22.159  -77.400  1.00 35.29 471 A 1 
ATOM 3550 C CG  . TRP A 0 471 . 63.623   23.582  -76.035  1.00 35.29 471 A 1 
ATOM 3551 C CD1 . TRP A 0 471 . 64.320   24.681  -76.404  1.00 35.29 471 A 1 
ATOM 3552 C CD2 . TRP A 0 471 . 64.473   22.440  -76.378  1.00 35.29 471 A 1 
ATOM 3553 C CE2 . TRP A 0 471 . 65.684   22.935  -76.950  1.00 35.29 471 A 1 
ATOM 3554 C CE3 . TRP A 0 471 . 64.357   21.038  -76.247  1.00 35.29 471 A 1 
ATOM 3555 N NE1 . TRP A 0 471 . 65.527   24.304  -76.958  1.00 35.29 471 A 1 
ATOM 3556 C CH2 . TRP A 0 471 . 66.585   20.701  -77.197  1.00 35.29 471 A 1 
ATOM 3557 C CZ2 . TRP A 0 471 . 66.725   22.090  -77.361  1.00 35.29 471 A 1 
ATOM 3558 C CZ3 . TRP A 0 471 . 65.402   20.178  -76.642  1.00 35.29 471 A 1 
ATOM 3559 N N   . ALA A 0 472 . 61.000   23.931  -78.693  1.00 38.23 472 A 1 
ATOM 3560 C CA  . ALA A 0 472 . 60.854   23.227  -79.963  1.00 38.23 472 A 1 
ATOM 3561 C C   . ALA A 0 472 . 62.207   22.652  -80.410  1.00 38.23 472 A 1 
ATOM 3562 C CB  . ALA A 0 472 . 60.248   24.180  -81.001  1.00 38.23 472 A 1 
ATOM 3563 O O   . ALA A 0 472 . 63.177   23.389  -80.572  1.00 38.23 472 A 1 
ATOM 3564 N N   . LYS A 0 473 . 62.266   21.334  -80.632  1.00 38.65 473 A 1 
ATOM 3565 C CA  . LYS A 0 473 . 63.448   20.645  -81.164  1.00 38.65 473 A 1 
ATOM 3566 C C   . LYS A 0 473 . 63.237   20.338  -82.646  1.00 38.65 473 A 1 
ATOM 3567 C CB  . LYS A 0 473 . 63.731   19.399  -80.313  1.00 38.65 473 A 1 
ATOM 3568 O O   . LYS A 0 473 . 62.265   19.675  -83.001  1.00 38.65 473 A 1 
ATOM 3569 C CG  . LYS A 0 473 . 65.087   18.765  -80.653  1.00 38.65 473 A 1 
ATOM 3570 C CD  . LYS A 0 473 . 65.387   17.604  -79.697  1.00 38.65 473 A 1 
ATOM 3571 C CE  . LYS A 0 473 . 66.788   17.047  -79.969  1.00 38.65 473 A 1 
ATOM 3572 N NZ  . LYS A 0 473 . 67.154   15.997  -78.984  1.00 38.65 473 A 1 
ATOM 3573 N N   . GLU A 0 474 . 64.135   20.827  -83.496  1.00 38.50 474 A 1 
ATOM 3574 C CA  . GLU A 0 474 . 64.030   20.670  -84.950  1.00 38.50 474 A 1 
ATOM 3575 C C   . GLU A 0 474 . 64.234   19.217  -85.426  1.00 38.50 474 A 1 
ATOM 3576 C CB  . GLU A 0 474 . 64.960   21.659  -85.667  1.00 38.50 474 A 1 
ATOM 3577 O O   . GLU A 0 474 . 64.665   18.335  -84.680  1.00 38.50 474 A 1 
ATOM 3578 C CG  . GLU A 0 474 . 64.527   23.113  -85.415  1.00 38.50 474 A 1 
ATOM 3579 C CD  . GLU A 0 474 . 65.312   24.092  -86.295  1.00 38.50 474 A 1 
ATOM 3580 O OE1 . GLU A 0 474 . 64.656   24.958  -86.913  1.00 38.50 474 A 1 
ATOM 3581 O OE2 . GLU A 0 474 . 66.552   23.934  -86.356  1.00 38.50 474 A 1 
ATOM 3582 N N   . ASN A 0 475 . 63.841   18.962  -86.676  1.00 35.63 475 A 1 
ATOM 3583 C CA  . ASN A 0 475 . 63.368   17.667  -87.173  1.00 35.63 475 A 1 
ATOM 3584 C C   . ASN A 0 475 . 64.405   16.903  -88.036  1.00 35.63 475 A 1 
ATOM 3585 C CB  . ASN A 0 475 . 62.085   17.995  -87.967  1.00 35.63 475 A 1 
ATOM 3586 O O   . ASN A 0 475 . 64.593   17.256  -89.203  1.00 35.63 475 A 1 
ATOM 3587 C CG  . ASN A 0 475 . 61.516   16.846  -88.780  1.00 35.63 475 A 1 
ATOM 3588 N ND2 . ASN A 0 475 . 60.774   17.160  -89.816  1.00 35.63 475 A 1 
ATOM 3589 O OD1 . ASN A 0 475 . 61.705   15.672  -88.510  1.00 35.63 475 A 1 
ATOM 3590 N N   . PRO A 0 476 . 65.016   15.805  -87.544  1.00 39.13 476 A 1 
ATOM 3591 C CA  . PRO A 0 476 . 65.874   14.938  -88.349  1.00 39.13 476 A 1 
ATOM 3592 C C   . PRO A 0 476 . 65.057   13.849  -89.074  1.00 39.13 476 A 1 
ATOM 3593 C CB  . PRO A 0 476 . 66.890   14.379  -87.347  1.00 39.13 476 A 1 
ATOM 3594 O O   . PRO A 0 476 . 64.924   12.723  -88.591  1.00 39.13 476 A 1 
ATOM 3595 C CG  . PRO A 0 476 . 66.068   14.239  -86.065  1.00 39.13 476 A 1 
ATOM 3596 C CD  . PRO A 0 476 . 65.081   15.406  -86.143  1.00 39.13 476 A 1 
ATOM 3597 N N   . ARG A 0 477 . 64.523   14.159  -90.264  1.00 39.62 477 A 1 
ATOM 3598 C CA  . ARG A 0 477 . 63.799   13.195  -91.122  1.00 39.62 477 A 1 
ATOM 3599 C C   . ARG A 0 477 . 64.268   13.201  -92.583  1.00 39.62 477 A 1 
ATOM 3600 C CB  . ARG A 0 477 . 62.275   13.428  -91.035  1.00 39.62 477 A 1 
ATOM 3601 O O   . ARG A 0 477 . 63.596   13.772  -93.438  1.00 39.62 477 A 1 
ATOM 3602 C CG  . ARG A 0 477 . 61.585   12.712  -89.866  1.00 39.62 477 A 1 
ATOM 3603 C CD  . ARG A 0 477 . 60.077   13.004  -89.947  1.00 39.62 477 A 1 
ATOM 3604 N NE  . ARG A 0 477 . 59.282   12.152  -89.042  1.00 39.62 477 A 1 
ATOM 3605 N NH1 . ARG A 0 477 . 57.224   13.062  -89.522  1.00 39.62 477 A 1 
ATOM 3606 N NH2 . ARG A 0 477 . 57.369   11.367  -88.082  1.00 39.62 477 A 1 
ATOM 3607 C CZ  . ARG A 0 477 . 57.969   12.198  -88.887  1.00 39.62 477 A 1 
ATOM 3608 N N   . HIS A 0 478 . 65.347   12.470  -92.872  1.00 38.28 478 A 1 
ATOM 3609 C CA  . HIS A 0 478 . 65.299   11.346  -93.828  1.00 38.28 478 A 1 
ATOM 3610 C C   . HIS A 0 478 . 66.615   10.557  -93.867  1.00 38.28 478 A 1 
ATOM 3611 C CB  . HIS A 0 478 . 64.932   11.765  -95.268  1.00 38.28 478 A 1 
ATOM 3612 O O   . HIS A 0 478 . 67.686   11.125  -94.056  1.00 38.28 478 A 1 
ATOM 3613 C CG  . HIS A 0 478 . 63.528   11.337  -95.615  1.00 38.28 478 A 1 
ATOM 3614 C CD2 . HIS A 0 478 . 63.150   10.180  -96.245  1.00 38.28 478 A 1 
ATOM 3615 N ND1 . HIS A 0 478 . 62.380   11.994  -95.249  1.00 38.28 478 A 1 
ATOM 3616 C CE1 . HIS A 0 478 . 61.329   11.262  -95.654  1.00 38.28 478 A 1 
ATOM 3617 N NE2 . HIS A 0 478 . 61.751   10.140  -96.256  1.00 38.28 478 A 1 
ATOM 3618 N N   . PHE A 0 479 . 66.509   9.228   -93.798  1.00 36.81 479 A 1 
ATOM 3619 C CA  . PHE A 0 479 . 67.493   8.331   -94.402  1.00 36.81 479 A 1 
ATOM 3620 C C   . PHE A 0 479 . 66.984   7.974   -95.805  1.00 36.81 479 A 1 
ATOM 3621 C CB  . PHE A 0 479 . 67.692   7.079   -93.533  1.00 36.81 479 A 1 
ATOM 3622 O O   . PHE A 0 479 . 65.842   7.542   -95.948  1.00 36.81 479 A 1 
ATOM 3623 C CG  . PHE A 0 479 . 68.548   7.294   -92.297  1.00 36.81 479 A 1 
ATOM 3624 C CD1 . PHE A 0 479 . 69.934   7.046   -92.352  1.00 36.81 479 A 1 
ATOM 3625 C CD2 . PHE A 0 479 . 67.967   7.725   -91.089  1.00 36.81 479 A 1 
ATOM 3626 C CE1 . PHE A 0 479 . 70.732   7.225   -91.208  1.00 36.81 479 A 1 
ATOM 3627 C CE2 . PHE A 0 479 . 68.766   7.907   -89.945  1.00 36.81 479 A 1 
ATOM 3628 C CZ  . PHE A 0 479 . 70.149   7.657   -90.004  1.00 36.81 479 A 1 
ATOM 3629 N N   . GLY A 0 480 . 67.809   8.163   -96.835  1.00 41.51 480 A 1 
ATOM 3630 C CA  . GLY A 0 480 . 67.448   7.892   -98.229  1.00 41.51 480 A 1 
ATOM 3631 C C   . GLY A 0 480 . 68.700   7.715   -99.083  1.00 41.51 480 A 1 
ATOM 3632 O O   . GLY A 0 480 . 69.375   8.684   -99.410  1.00 41.51 480 A 1 
ATOM 3633 N N   . ASN A 0 481 . 69.046   6.466   -99.393  1.00 34.80 481 A 1 
ATOM 3634 C CA  . ASN A 0 481 . 70.313   6.099   -100.025 1.00 34.80 481 A 1 
ATOM 3635 C C   . ASN A 0 481 . 70.147   5.879   -101.540 1.00 34.80 481 A 1 
ATOM 3636 C CB  . ASN A 0 481 . 70.826   4.834   -99.304  1.00 34.80 481 A 1 
ATOM 3637 O O   . ASN A 0 481 . 69.655   4.826   -101.941 1.00 34.80 481 A 1 
ATOM 3638 C CG  . ASN A 0 481 . 72.102   4.260   -99.898  1.00 34.80 481 A 1 
ATOM 3639 N ND2 . ASN A 0 481 . 72.437   3.039   -99.551  1.00 34.80 481 A 1 
ATOM 3640 O OD1 . ASN A 0 481 . 72.823   4.886   -100.656 1.00 34.80 481 A 1 
ATOM 3641 N N   . ALA A 0 482 . 70.596   6.826   -102.375 1.00 38.34 482 A 1 
ATOM 3642 C CA  . ALA A 0 482 . 70.826   6.582   -103.803 1.00 38.34 482 A 1 
ATOM 3643 C C   . ALA A 0 482 . 71.843   7.552   -104.442 1.00 38.34 482 A 1 
ATOM 3644 C CB  . ALA A 0 482 . 69.500   6.613   -104.574 1.00 38.34 482 A 1 
ATOM 3645 O O   . ALA A 0 482 . 71.896   8.741   -104.147 1.00 38.34 482 A 1 
ATOM 3646 N N   . LYS A 0 483 . 72.638   6.995   -105.356 1.00 37.20 483 A 1 
ATOM 3647 C CA  . LYS A 0 483 . 73.762   7.576   -106.108 1.00 37.20 483 A 1 
ATOM 3648 C C   . LYS A 0 483 . 73.469   8.889   -106.872 1.00 37.20 483 A 1 
ATOM 3649 C CB  . LYS A 0 483 . 74.153   6.536   -107.179 1.00 37.20 483 A 1 
ATOM 3650 O O   . LYS A 0 483 . 72.632   8.888   -107.763 1.00 37.20 483 A 1 
ATOM 3651 C CG  . LYS A 0 483 . 74.573   5.147   -106.668 1.00 37.20 483 A 1 
ATOM 3652 C CD  . LYS A 0 483 . 74.634   4.173   -107.854 1.00 37.20 483 A 1 
ATOM 3653 C CE  . LYS A 0 483 . 75.113   2.788   -107.406 1.00 37.20 483 A 1 
ATOM 3654 N NZ  . LYS A 0 483 . 75.100   1.819   -108.533 1.00 37.20 483 A 1 
ATOM 3655 N N   . GLY A 0 484 . 74.367   9.868   -106.707 1.00 35.26 484 A 1 
ATOM 3656 C CA  . GLY A 0 484 . 75.123   10.478  -107.821 1.00 35.26 484 A 1 
ATOM 3657 C C   . GLY A 0 484 . 74.499   11.624  -108.643 1.00 35.26 484 A 1 
ATOM 3658 O O   . GLY A 0 484 . 73.411   11.505  -109.188 1.00 35.26 484 A 1 
ATOM 3659 N N   . GLY A 0 485 . 75.276   12.698  -108.835 1.00 35.33 485 A 1 
ATOM 3660 C CA  . GLY A 0 485 . 74.991   13.798  -109.768 1.00 35.33 485 A 1 
ATOM 3661 C C   . GLY A 0 485 . 75.894   15.014  -109.510 1.00 35.33 485 A 1 
ATOM 3662 O O   . GLY A 0 485 . 75.966   15.489  -108.382 1.00 35.33 485 A 1 
ATOM 3663 N N   . PHE A 0 486 . 76.609   15.505  -110.530 1.00 35.27 486 A 1 
ATOM 3664 C CA  . PHE A 0 486 . 77.488   16.687  -110.446 1.00 35.27 486 A 1 
ATOM 3665 C C   . PHE A 0 486 . 76.880   17.886  -111.202 1.00 35.27 486 A 1 
ATOM 3666 C CB  . PHE A 0 486 . 78.882   16.368  -111.025 1.00 35.27 486 A 1 
ATOM 3667 O O   . PHE A 0 486 . 76.209   17.691  -112.210 1.00 35.27 486 A 1 
ATOM 3668 C CG  . PHE A 0 486 . 79.815   15.516  -110.176 1.00 35.27 486 A 1 
ATOM 3669 C CD1 . PHE A 0 486 . 80.846   16.124  -109.431 1.00 35.27 486 A 1 
ATOM 3670 C CD2 . PHE A 0 486 . 79.716   14.111  -110.200 1.00 35.27 486 A 1 
ATOM 3671 C CE1 . PHE A 0 486 . 81.770   15.336  -108.719 1.00 35.27 486 A 1 
ATOM 3672 C CE2 . PHE A 0 486 . 80.638   13.323  -109.486 1.00 35.27 486 A 1 
ATOM 3673 C CZ  . PHE A 0 486 . 81.667   13.935  -108.748 1.00 35.27 486 A 1 
ATOM 3674 N N   . GLY A 0 487 . 77.196   19.117  -110.770 1.00 37.42 487 A 1 
ATOM 3675 C CA  . GLY A 0 487 . 76.735   20.381  -111.384 1.00 37.42 487 A 1 
ATOM 3676 C C   . GLY A 0 487 . 75.779   21.143  -110.453 1.00 37.42 487 A 1 
ATOM 3677 O O   . GLY A 0 487 . 74.688   20.652  -110.207 1.00 37.42 487 A 1 
ATOM 3678 N N   . LYS A 0 488 . 76.095   22.269  -109.791 1.00 33.32 488 A 1 
ATOM 3679 C CA  . LYS A 0 488 . 77.081   23.369  -109.956 1.00 33.32 488 A 1 
ATOM 3680 C C   . LYS A 0 488 . 76.626   24.500  -110.901 1.00 33.32 488 A 1 
ATOM 3681 C CB  . LYS A 0 488 . 78.534   22.898  -110.201 1.00 33.32 488 A 1 
ATOM 3682 O O   . LYS A 0 488 . 76.986   24.512  -112.071 1.00 33.32 488 A 1 
ATOM 3683 C CG  . LYS A 0 488 . 79.558   23.969  -109.781 1.00 33.32 488 A 1 
ATOM 3684 C CD  . LYS A 0 488 . 80.989   23.581  -110.188 1.00 33.32 488 A 1 
ATOM 3685 C CE  . LYS A 0 488 . 81.984   24.638  -109.685 1.00 33.32 488 A 1 
ATOM 3686 N NZ  . LYS A 0 488 . 83.369   24.365  -110.150 1.00 33.32 488 A 1 
ATOM 3687 N N   . GLY A 0 489 . 75.934   25.491  -110.326 1.00 36.85 489 A 1 
ATOM 3688 C CA  . GLY A 0 489 . 75.552   26.775  -110.942 1.00 36.85 489 A 1 
ATOM 3689 C C   . GLY A 0 489 . 74.077   27.139  -110.667 1.00 36.85 489 A 1 
ATOM 3690 O O   . GLY A 0 489 . 73.220   26.292  -110.864 1.00 36.85 489 A 1 
ATOM 3691 N N   . GLY A 0 490 . 73.722   28.342  -110.195 1.00 35.24 490 A 1 
ATOM 3692 C CA  . GLY A 0 490 . 74.601   29.384  -109.652 1.00 35.24 490 A 1 
ATOM 3693 C C   . GLY A 0 490 . 73.922   30.718  -109.276 1.00 35.24 490 A 1 
ATOM 3694 O O   . GLY A 0 490 . 72.973   31.137  -109.920 1.00 35.24 490 A 1 
ATOM 3695 N N   . TYR A 0 491 . 74.528   31.386  -108.284 1.00 33.52 491 A 1 
ATOM 3696 C CA  . TYR A 0 491 . 74.634   32.849  -108.080 1.00 33.52 491 A 1 
ATOM 3697 C C   . TYR A 0 491 . 73.377   33.694  -107.755 1.00 33.52 491 A 1 
ATOM 3698 C CB  . TYR A 0 491 . 75.452   33.476  -109.229 1.00 33.52 491 A 1 
ATOM 3699 O O   . TYR A 0 491 . 72.562   33.989  -108.620 1.00 33.52 491 A 1 
ATOM 3700 C CG  . TYR A 0 491 . 76.540   32.574  -109.790 1.00 33.52 491 A 1 
ATOM 3701 C CD1 . TYR A 0 491 . 77.630   32.191  -108.984 1.00 33.52 491 A 1 
ATOM 3702 C CD2 . TYR A 0 491 . 76.391   32.027  -111.081 1.00 33.52 491 A 1 
ATOM 3703 C CE1 . TYR A 0 491 . 78.558   31.244  -109.458 1.00 33.52 491 A 1 
ATOM 3704 C CE2 . TYR A 0 491 . 77.314   31.077  -111.556 1.00 33.52 491 A 1 
ATOM 3705 O OH  . TYR A 0 491 . 79.271   29.743  -111.187 1.00 33.52 491 A 1 
ATOM 3706 C CZ  . TYR A 0 491 . 78.394   30.679  -110.743 1.00 33.52 491 A 1 
ATOM 3707 N N   . GLY A 0 492 . 73.344   34.232  -106.524 1.00 37.84 492 A 1 
ATOM 3708 C CA  . GLY A 0 492 . 72.503   35.371  -106.113 1.00 37.84 492 A 1 
ATOM 3709 C C   . GLY A 0 492 . 71.857   35.200  -104.726 1.00 37.84 492 A 1 
ATOM 3710 O O   . GLY A 0 492 . 70.973   34.370  -104.577 1.00 37.84 492 A 1 
ATOM 3711 N N   . GLY A 0 493 . 72.231   35.934  -103.670 1.00 34.54 493 A 1 
ATOM 3712 C CA  . GLY A 0 493 . 73.400   36.810  -103.514 1.00 34.54 493 A 1 
ATOM 3713 C C   . GLY A 0 493 . 73.327   37.696  -102.257 1.00 34.54 493 A 1 
ATOM 3714 O O   . GLY A 0 493 . 72.388   38.471  -102.138 1.00 34.54 493 A 1 
ATOM 3715 N N   . TYR A 0 494 . 74.376   37.650  -101.417 1.00 38.49 494 A 1 
ATOM 3716 C CA  . TYR A 0 494 . 74.700   38.597  -100.318 1.00 38.49 494 A 1 
ATOM 3717 C C   . TYR A 0 494 . 73.720   38.591  -99.104  1.00 38.49 494 A 1 
ATOM 3718 C CB  . TYR A 0 494 . 74.959   40.003  -100.914 1.00 38.49 494 A 1 
ATOM 3719 O O   . TYR A 0 494 . 72.532   38.365  -99.265  1.00 38.49 494 A 1 
ATOM 3720 C CG  . TYR A 0 494 . 75.527   40.003  -102.334 1.00 38.49 494 A 1 
ATOM 3721 C CD1 . TYR A 0 494 . 76.864   39.622  -102.571 1.00 38.49 494 A 1 
ATOM 3722 C CD2 . TYR A 0 494 . 74.679   40.275  -103.429 1.00 38.49 494 A 1 
ATOM 3723 C CE1 . TYR A 0 494 . 77.342   39.489  -103.891 1.00 38.49 494 A 1 
ATOM 3724 C CE2 . TYR A 0 494 . 75.147   40.128  -104.749 1.00 38.49 494 A 1 
ATOM 3725 O OH  . TYR A 0 494 . 76.919   39.568  -106.258 1.00 38.49 494 A 1 
ATOM 3726 C CZ  . TYR A 0 494 . 76.478   39.730  -104.984 1.00 38.49 494 A 1 
ATOM 3727 N N   . SER A 0 495 . 74.126   38.797  -97.839  1.00 37.30 495 A 1 
ATOM 3728 C CA  . SER A 0 495 . 75.450   39.091  -97.254  1.00 37.30 495 A 1 
ATOM 3729 C C   . SER A 0 495 . 75.642   38.428  -95.863  1.00 37.30 495 A 1 
ATOM 3730 C CB  . SER A 0 495 . 75.617   40.609  -97.120  1.00 37.30 495 A 1 
ATOM 3731 O O   . SER A 0 495 . 74.715   37.838  -95.315  1.00 37.30 495 A 1 
ATOM 3732 O OG  . SER A 0 495 . 76.986   40.919  -96.934  1.00 37.30 495 A 1 
ATOM 3733 N N   . HIS A 0 496 . 76.857   38.504  -95.303  1.00 31.92 496 A 1 
ATOM 3734 C CA  . HIS A 0 496 . 77.283   37.898  -94.022  1.00 31.92 496 A 1 
ATOM 3735 C C   . HIS A 0 496 . 76.577   38.467  -92.770  1.00 31.92 496 A 1 
ATOM 3736 C CB  . HIS A 0 496 . 78.798   38.122  -93.852  1.00 31.92 496 A 1 
ATOM 3737 O O   . HIS A 0 496 . 76.253   39.651  -92.739  1.00 31.92 496 A 1 
ATOM 3738 C CG  . HIS A 0 496 . 79.688   37.111  -94.528  1.00 31.92 496 A 1 
ATOM 3739 C CD2 . HIS A 0 496 . 79.676   36.733  -95.844  1.00 31.92 496 A 1 
ATOM 3740 N ND1 . HIS A 0 496 . 80.714   36.421  -93.920  1.00 31.92 496 A 1 
ATOM 3741 C CE1 . HIS A 0 496 . 81.300   35.644  -94.845  1.00 31.92 496 A 1 
ATOM 3742 N NE2 . HIS A 0 496 . 80.699   35.798  -96.033  1.00 31.92 496 A 1 
ATOM 3743 N N   . GLY A 0 497 . 76.449   37.658  -91.697  1.00 35.56 497 A 1 
ATOM 3744 C CA  . GLY A 0 497 . 75.717   38.066  -90.479  1.00 35.56 497 A 1 
ATOM 3745 C C   . GLY A 0 497 . 75.990   37.358  -89.132  1.00 35.56 497 A 1 
ATOM 3746 O O   . GLY A 0 497 . 75.142   37.472  -88.264  1.00 35.56 497 A 1 
ATOM 3747 N N   . VAL A 0 498 . 77.143   36.694  -88.925  1.00 37.45 498 A 1 
ATOM 3748 C CA  . VAL A 0 498 . 77.679   36.223  -87.607  1.00 37.45 498 A 1 
ATOM 3749 C C   . VAL A 0 498 . 76.866   35.174  -86.805  1.00 37.45 498 A 1 
ATOM 3750 C CB  . VAL A 0 498 . 78.047   37.421  -86.694  1.00 37.45 498 A 1 
ATOM 3751 O O   . VAL A 0 498 . 75.691   35.328  -86.506  1.00 37.45 498 A 1 
ATOM 3752 C CG1 . VAL A 0 498 . 78.714   36.995  -85.375  1.00 37.45 498 A 1 
ATOM 3753 C CG2 . VAL A 0 498 . 79.031   38.372  -87.394  1.00 37.45 498 A 1 
ATOM 3754 N N   . GLN A 0 499 . 77.550   34.126  -86.327  1.00 35.15 499 A 1 
ATOM 3755 C CA  . GLN A 0 499 . 77.016   33.192  -85.325  1.00 35.15 499 A 1 
ATOM 3756 C C   . GLN A 0 499 . 77.193   33.726  -83.889  1.00 35.15 499 A 1 
ATOM 3757 C CB  . GLN A 0 499 . 77.735   31.835  -85.435  1.00 35.15 499 A 1 
ATOM 3758 O O   . GLN A 0 499 . 78.318   33.845  -83.405  1.00 35.15 499 A 1 
ATOM 3759 C CG  . GLN A 0 499 . 77.432   31.051  -86.721  1.00 35.15 499 A 1 
ATOM 3760 C CD  . GLN A 0 499 . 78.311   29.806  -86.837  1.00 35.15 499 A 1 
ATOM 3761 N NE2 . GLN A 0 499 . 77.776   28.677  -87.245  1.00 35.15 499 A 1 
ATOM 3762 O OE1 . GLN A 0 499 . 79.502   29.822  -86.581  1.00 35.15 499 A 1 
ATOM 3763 N N   . LYS A 0 500 . 76.081   33.938  -83.181  1.00 35.84 500 A 1 
ATOM 3764 C CA  . LYS A 0 500 . 75.928   33.848  -81.714  1.00 35.84 500 A 1 
ATOM 3765 C C   . LYS A 0 500 . 74.558   33.193  -81.457  1.00 35.84 500 A 1 
ATOM 3766 C CB  . LYS A 0 500 . 76.080   35.230  -81.047  1.00 35.84 500 A 1 
ATOM 3767 O O   . LYS A 0 500 . 73.686   33.265  -82.313  1.00 35.84 500 A 1 
ATOM 3768 C CG  . LYS A 0 500 . 77.553   35.553  -80.732  1.00 35.84 500 A 1 
ATOM 3769 C CD  . LYS A 0 500 . 77.676   36.835  -79.902  1.00 35.84 500 A 1 
ATOM 3770 C CE  . LYS A 0 500 . 79.137   37.099  -79.516  1.00 35.84 500 A 1 
ATOM 3771 N NZ  . LYS A 0 500 . 79.244   38.323  -78.681  1.00 35.84 500 A 1 
ATOM 3772 N N   . GLY A 0 501 . 74.334   32.423  -80.396  1.00 28.77 501 A 1 
ATOM 3773 C CA  . GLY A 0 501 . 74.798   32.635  -79.022  1.00 28.77 501 A 1 
ATOM 3774 C C   . GLY A 0 501 . 73.638   33.312  -78.296  1.00 28.77 501 A 1 
ATOM 3775 O O   . GLY A 0 501 . 73.423   34.497  -78.503  1.00 28.77 501 A 1 
ATOM 3776 N N   . GLY A 0 502 . 72.817   32.513  -77.608  1.00 29.76 502 A 1 
ATOM 3777 C CA  . GLY A 0 502 . 71.414   32.851  -77.351  1.00 29.76 502 A 1 
ATOM 3778 C C   . GLY A 0 502 . 71.175   33.972  -76.340  1.00 29.76 502 A 1 
ATOM 3779 O O   . GLY A 0 502 . 71.945   34.152  -75.401  1.00 29.76 502 A 1 
ATOM 3780 N N   . GLU A 0 503 . 70.041   34.646  -76.511  1.00 33.40 503 A 1 
ATOM 3781 C CA  . GLU A 0 503 . 69.546   35.721  -75.654  1.00 33.40 503 A 1 
ATOM 3782 C C   . GLU A 0 503 . 68.051   35.448  -75.400  1.00 33.40 503 A 1 
ATOM 3783 C CB  . GLU A 0 503 . 69.849   37.073  -76.344  1.00 33.40 503 A 1 
ATOM 3784 O O   . GLU A 0 503 . 67.285   35.242  -76.344  1.00 33.40 503 A 1 
ATOM 3785 C CG  . GLU A 0 503 . 70.379   38.158  -75.387  1.00 33.40 503 A 1 
ATOM 3786 C CD  . GLU A 0 503 . 71.290   39.183  -76.098  1.00 33.40 503 A 1 
ATOM 3787 O OE1 . GLU A 0 503 . 72.267   39.635  -75.453  1.00 33.40 503 A 1 
ATOM 3788 O OE2 . GLU A 0 503 . 71.062   39.467  -77.297  1.00 33.40 503 A 1 
ATOM 3789 N N   . TRP A 0 504 . 67.655   35.333  -74.128  1.00 32.02 504 A 1 
ATOM 3790 C CA  . TRP A 0 504 . 66.283   35.019  -73.706  1.00 32.02 504 A 1 
ATOM 3791 C C   . TRP A 0 504 . 65.693   36.235  -72.994  1.00 32.02 504 A 1 
ATOM 3792 C CB  . TRP A 0 504 . 66.251   33.806  -72.755  1.00 32.02 504 A 1 
ATOM 3793 O O   . TRP A 0 504 . 65.948   36.428  -71.807  1.00 32.02 504 A 1 
ATOM 3794 C CG  . TRP A 0 504 . 66.416   32.431  -73.329  1.00 32.02 504 A 1 
ATOM 3795 C CD1 . TRP A 0 504 . 67.597   31.825  -73.578  1.00 32.02 504 A 1 
ATOM 3796 C CD2 . TRP A 0 504 . 65.385   31.436  -73.630  1.00 32.02 504 A 1 
ATOM 3797 C CE2 . TRP A 0 504 . 66.029   30.226  -74.031  1.00 32.02 504 A 1 
ATOM 3798 C CE3 . TRP A 0 504 . 63.972   31.421  -73.586  1.00 32.02 504 A 1 
ATOM 3799 N NE1 . TRP A 0 504 . 67.375   30.526  -73.996  1.00 32.02 504 A 1 
ATOM 3800 C CH2 . TRP A 0 504 . 63.910   29.081  -74.295  1.00 32.02 504 A 1 
ATOM 3801 C CZ2 . TRP A 0 504 . 65.315   29.061  -74.354  1.00 32.02 504 A 1 
ATOM 3802 C CZ3 . TRP A 0 504 . 63.243   30.261  -73.919  1.00 32.02 504 A 1 
ATOM 3803 N N   . ASP A 0 505 . 64.879   37.018  -73.698  1.00 37.76 505 A 1 
ATOM 3804 C CA  . ASP A 0 505 . 64.207   38.196  -73.142  1.00 37.76 505 A 1 
ATOM 3805 C C   . ASP A 0 505 . 62.679   38.078  -73.233  1.00 37.76 505 A 1 
ATOM 3806 C CB  . ASP A 0 505 . 64.730   39.482  -73.813  1.00 37.76 505 A 1 
ATOM 3807 O O   . ASP A 0 505 . 62.139   37.528  -74.193  1.00 37.76 505 A 1 
ATOM 3808 C CG  . ASP A 0 505 . 65.611   40.310  -72.873  1.00 37.76 505 A 1 
ATOM 3809 O OD1 . ASP A 0 505 . 65.225   40.418  -71.684  1.00 37.76 505 A 1 
ATOM 3810 O OD2 . ASP A 0 505 . 66.607   40.879  -73.364  1.00 37.76 505 A 1 
ATOM 3811 N N   . GLY A 0 506 . 61.974   38.599  -72.221  1.00 37.51 506 A 1 
ATOM 3812 C CA  . GLY A 0 506 . 60.502   38.594  -72.162  1.00 37.51 506 A 1 
ATOM 3813 C C   . GLY A 0 506 . 59.863   37.919  -70.941  1.00 37.51 506 A 1 
ATOM 3814 O O   . GLY A 0 506 . 58.636   37.822  -70.879  1.00 37.51 506 A 1 
ATOM 3815 N N   . ALA A 0 507 . 60.644   37.479  -69.950  1.00 32.32 507 A 1 
ATOM 3816 C CA  . ALA A 0 507 . 60.090   37.110  -68.645  1.00 32.32 507 A 1 
ATOM 3817 C C   . ALA A 0 507 . 59.495   38.343  -67.922  1.00 32.32 507 A 1 
ATOM 3818 C CB  . ALA A 0 507 . 61.175   36.410  -67.816  1.00 32.32 507 A 1 
ATOM 3819 O O   . ALA A 0 507 . 59.937   39.470  -68.129  1.00 32.32 507 A 1 
ATOM 3820 N N   . SER A 0 508 . 58.529   38.118  -67.023  1.00 35.97 508 A 1 
ATOM 3821 C CA  . SER A 0 508 . 57.962   39.135  -66.112  1.00 35.97 508 A 1 
ATOM 3822 C C   . SER A 0 508 . 57.032   40.203  -66.723  1.00 35.97 508 A 1 
ATOM 3823 C CB  . SER A 0 508 . 59.058   39.775  -65.241  1.00 35.97 508 A 1 
ATOM 3824 O O   . SER A 0 508 . 57.248   41.405  -66.568  1.00 35.97 508 A 1 
ATOM 3825 O OG  . SER A 0 508 . 59.856   38.776  -64.635  1.00 35.97 508 A 1 
ATOM 3826 N N   . LYS A 0 509 . 55.877   39.783  -67.263  1.00 40.17 509 A 1 
ATOM 3827 C CA  . LYS A 0 509 . 54.631   40.570  -67.134  1.00 40.17 509 A 1 
ATOM 3828 C C   . LYS A 0 509 . 53.577   39.757  -66.388  1.00 40.17 509 A 1 
ATOM 3829 C CB  . LYS A 0 509 . 54.134   41.117  -68.484  1.00 40.17 509 A 1 
ATOM 3830 O O   . LYS A 0 509 . 53.253   38.642  -66.780  1.00 40.17 509 A 1 
ATOM 3831 C CG  . LYS A 0 509 . 54.720   42.519  -68.718  1.00 40.17 509 A 1 
ATOM 3832 C CD  . LYS A 0 509 . 54.199   43.179  -69.999  1.00 40.17 509 A 1 
ATOM 3833 C CE  . LYS A 0 509 . 54.764   44.604  -70.076  1.00 40.17 509 A 1 
ATOM 3834 N NZ  . LYS A 0 509 . 54.390   45.283  -71.342  1.00 40.17 509 A 1 
ATOM 3835 N N   . ALA A 0 510 . 53.092   40.307  -65.276  1.00 35.62 510 A 1 
ATOM 3836 C CA  . ALA A 0 510 . 52.257   39.588  -64.323  1.00 35.62 510 A 1 
ATOM 3837 C C   . ALA A 0 510 . 50.838   39.348  -64.864  1.00 35.62 510 A 1 
ATOM 3838 C CB  . ALA A 0 510 . 52.251   40.367  -62.999  1.00 35.62 510 A 1 
ATOM 3839 O O   . ALA A 0 510 . 50.033   40.274  -64.951  1.00 35.62 510 A 1 
ATOM 3840 N N   . ALA A 0 511 . 50.523   38.091  -65.178  1.00 35.65 511 A 1 
ATOM 3841 C CA  . ALA A 0 511 . 49.144   37.631  -65.272  1.00 35.65 511 A 1 
ATOM 3842 C C   . ALA A 0 511 . 48.585   37.422  -63.854  1.00 35.65 511 A 1 
ATOM 3843 C CB  . ALA A 0 511 . 49.088   36.359  -66.124  1.00 35.65 511 A 1 
ATOM 3844 O O   . ALA A 0 511 . 49.264   36.876  -62.983  1.00 35.65 511 A 1 
ATOM 3845 N N   . HIS A 0 512 . 47.353   37.872  -63.615  1.00 36.92 512 A 1 
ATOM 3846 C CA  . HIS A 0 512 . 46.715   37.817  -62.301  1.00 36.92 512 A 1 
ATOM 3847 C C   . HIS A 0 512 . 46.334   36.362  -61.965  1.00 36.92 512 A 1 
ATOM 3848 C CB  . HIS A 0 512 . 45.511   38.787  -62.291  1.00 36.92 512 A 1 
ATOM 3849 O O   . HIS A 0 512 . 45.301   35.866  -62.409  1.00 36.92 512 A 1 
ATOM 3850 C CG  . HIS A 0 512 . 45.391   39.644  -61.054  1.00 36.92 512 A 1 
ATOM 3851 C CD2 . HIS A 0 512 . 45.296   41.011  -61.040  1.00 36.92 512 A 1 
ATOM 3852 N ND1 . HIS A 0 512 . 45.280   39.220  -59.747  1.00 36.92 512 A 1 
ATOM 3853 C CE1 . HIS A 0 512 . 45.126   40.307  -58.971  1.00 36.92 512 A 1 
ATOM 3854 N NE2 . HIS A 0 512 . 45.137   41.423  -59.715  1.00 36.92 512 A 1 
ATOM 3855 N N   . ALA A 0 513 . 47.169   35.664  -61.190  1.00 40.93 513 A 1 
ATOM 3856 C CA  . ALA A 0 513 . 46.860   34.325  -60.690  1.00 40.93 513 A 1 
ATOM 3857 C C   . ALA A 0 513 . 45.781   34.416  -59.594  1.00 40.93 513 A 1 
ATOM 3858 C CB  . ALA A 0 513 . 48.157   33.648  -60.225  1.00 40.93 513 A 1 
ATOM 3859 O O   . ALA A 0 513 . 46.086   34.580  -58.413  1.00 40.93 513 A 1 
ATOM 3860 N N   . GLY A 0 514 . 44.510   34.390  -60.003  1.00 42.21 514 A 1 
ATOM 3861 C CA  . GLY A 0 514 . 43.366   34.340  -59.093  1.00 42.21 514 A 1 
ATOM 3862 C C   . GLY A 0 514 . 43.353   33.028  -58.307  1.00 42.21 514 A 1 
ATOM 3863 O O   . GLY A 0 514 . 43.477   31.953  -58.891  1.00 42.21 514 A 1 
ATOM 3864 N N   . TYR A 0 515 . 43.220   33.116  -56.983  1.00 42.00 515 A 1 
ATOM 3865 C CA  . TYR A 0 515 . 43.260   31.959  -56.087  1.00 42.00 515 A 1 
ATOM 3866 C C   . TYR A 0 515 . 41.948   31.165  -56.140  1.00 42.00 515 A 1 
ATOM 3867 C CB  . TYR A 0 515 . 43.594   32.404  -54.655  1.00 42.00 515 A 1 
ATOM 3868 O O   . TYR A 0 515 . 41.042   31.393  -55.333  1.00 42.00 515 A 1 
ATOM 3869 C CG  . TYR A 0 515 . 45.037   32.813  -54.429  1.00 42.00 515 A 1 
ATOM 3870 C CD1 . TYR A 0 515 . 45.955   31.883  -53.900  1.00 42.00 515 A 1 
ATOM 3871 C CD2 . TYR A 0 515 . 45.456   34.129  -54.711  1.00 42.00 515 A 1 
ATOM 3872 C CE1 . TYR A 0 515 . 47.283   32.270  -53.640  1.00 42.00 515 A 1 
ATOM 3873 C CE2 . TYR A 0 515 . 46.784   34.519  -54.455  1.00 42.00 515 A 1 
ATOM 3874 O OH  . TYR A 0 515 . 48.976   33.969  -53.650  1.00 42.00 515 A 1 
ATOM 3875 C CZ  . TYR A 0 515 . 47.698   33.589  -53.912  1.00 42.00 515 A 1 
ATOM 3876 N N   . GLY A 0 516 . 41.886   30.217  -57.077  1.00 46.49 516 A 1 
ATOM 3877 C CA  . GLY A 0 516 . 40.963   29.089  -57.027  1.00 46.49 516 A 1 
ATOM 3878 C C   . GLY A 0 516 . 41.363   28.139  -55.899  1.00 46.49 516 A 1 
ATOM 3879 O O   . GLY A 0 516 . 42.420   27.511  -55.934  1.00 46.49 516 A 1 
ATOM 3880 N N   . GLY A 0 517 . 40.525   28.074  -54.875  1.00 53.35 517 A 1 
ATOM 3881 C CA  . GLY A 0 517 . 40.490   26.976  -53.921  1.00 53.35 517 A 1 
ATOM 3882 C C   . GLY A 0 517 . 39.050   26.492  -53.838  1.00 53.35 517 A 1 
ATOM 3883 O O   . GLY A 0 517 . 38.129   27.307  -53.954  1.00 53.35 517 A 1 
ATOM 3884 N N   . LYS A 0 518 . 38.869   25.184  -53.677  1.00 62.44 518 A 1 
ATOM 3885 C CA  . LYS A 0 518 . 37.601   24.600  -53.250  1.00 62.44 518 A 1 
ATOM 3886 C C   . LYS A 0 518 . 37.665   24.478  -51.735  1.00 62.44 518 A 1 
ATOM 3887 C CB  . LYS A 0 518 . 37.381   23.227  -53.892  1.00 62.44 518 A 1 
ATOM 3888 O O   . LYS A 0 518 . 38.559   23.809  -51.227  1.00 62.44 518 A 1 
ATOM 3889 C CG  . LYS A 0 518 . 37.281   23.278  -55.422  1.00 62.44 518 A 1 
ATOM 3890 C CD  . LYS A 0 518 . 36.929   21.877  -55.930  1.00 62.44 518 A 1 
ATOM 3891 C CE  . LYS A 0 518 . 36.799   21.857  -57.453  1.00 62.44 518 A 1 
ATOM 3892 N NZ  . LYS A 0 518 . 36.253   20.551  -57.898  1.00 62.44 518 A 1 
ATOM 3893 N N   . SER A 0 519 . 36.744   25.139  -51.058  1.00 70.13 519 A 1 
ATOM 3894 C CA  . SER A 0 519 . 36.539   25.016  -49.618  1.00 70.13 519 A 1 
ATOM 3895 C C   . SER A 0 519 . 35.130   24.473  -49.420  1.00 70.13 519 A 1 
ATOM 3896 C CB  . SER A 0 519 . 36.726   26.388  -48.965  1.00 70.13 519 A 1 
ATOM 3897 O O   . SER A 0 519 . 34.226   24.880  -50.162  1.00 70.13 519 A 1 
ATOM 3898 O OG  . SER A 0 519 . 36.946   26.287  -47.583  1.00 70.13 519 A 1 
ATOM 3899 N N   . GLY A 0 520 . 34.950   23.546  -48.491  1.00 77.72 520 A 1 
ATOM 3900 C CA  . GLY A 0 520 . 33.649   22.982  -48.155  1.00 77.72 520 A 1 
ATOM 3901 C C   . GLY A 0 520 . 33.589   22.579  -46.691  1.00 77.72 520 A 1 
ATOM 3902 O O   . GLY A 0 520 . 34.628   22.403  -46.052  1.00 77.72 520 A 1 
ATOM 3903 N N   . SER A 0 521 . 32.373   22.472  -46.178  1.00 83.53 521 A 1 
ATOM 3904 C CA  . SER A 0 521 . 32.078   21.738  -44.954  1.00 83.53 521 A 1 
ATOM 3905 C C   . SER A 0 521 . 30.742   21.034  -45.107  1.00 83.53 521 A 1 
ATOM 3906 C CB  . SER A 0 521 . 32.044   22.644  -43.719  1.00 83.53 521 A 1 
ATOM 3907 O O   . SER A 0 521 . 29.821   21.657  -45.645  1.00 83.53 521 A 1 
ATOM 3908 O OG  . SER A 0 521 . 31.064   23.677  -43.829  1.00 83.53 521 A 1 
ATOM 3909 N N   . ASP A 0 522 . 30.670   19.811  -44.610  1.00 82.39 522 A 1 
ATOM 3910 C CA  . ASP A 0 522 . 29.418   19.115  -44.328  1.00 82.39 522 A 1 
ATOM 3911 C C   . ASP A 0 522 . 28.962   19.443  -42.896  1.00 82.39 522 A 1 
ATOM 3912 C CB  . ASP A 0 522 . 29.595   17.598  -44.578  1.00 82.39 522 A 1 
ATOM 3913 O O   . ASP A 0 522 . 29.694   20.104  -42.147  1.00 82.39 522 A 1 
ATOM 3914 C CG  . ASP A 0 522 . 28.792   17.140  -45.799  1.00 82.39 522 A 1 
ATOM 3915 O OD1 . ASP A 0 522 . 27.627   17.584  -45.895  1.00 82.39 522 A 1 
ATOM 3916 O OD2 . ASP A 0 522 . 29.377   16.476  -46.690  1.00 82.39 522 A 1 
ATOM 3917 N N   . TRP A 0 523 . 27.732   19.067  -42.552  1.00 87.16 523 A 1 
ATOM 3918 C CA  . TRP A 0 523 . 27.264   18.954  -41.167  1.00 87.16 523 A 1 
ATOM 3919 C C   . TRP A 0 523 . 25.988   18.114  -41.143  1.00 87.16 523 A 1 
ATOM 3920 C CB  . TRP A 0 523 . 26.986   20.326  -40.529  1.00 87.16 523 A 1 
ATOM 3921 O O   . TRP A 0 523 . 24.972   18.554  -41.685  1.00 87.16 523 A 1 
ATOM 3922 C CG  . TRP A 0 523 . 26.553   20.293  -39.088  1.00 87.16 523 A 1 
ATOM 3923 C CD1 . TRP A 0 523 . 27.346   20.007  -38.029  1.00 87.16 523 A 1 
ATOM 3924 C CD2 . TRP A 0 523 . 25.210   20.447  -38.525  1.00 87.16 523 A 1 
ATOM 3925 C CE2 . TRP A 0 523 . 25.292   20.325  -37.104  1.00 87.16 523 A 1 
ATOM 3926 C CE3 . TRP A 0 523 . 23.922   20.635  -39.072  1.00 87.16 523 A 1 
ATOM 3927 N NE1 . TRP A 0 523 . 26.615   20.044  -36.855  1.00 87.16 523 A 1 
ATOM 3928 C CH2 . TRP A 0 523 . 22.912   20.667  -36.846  1.00 87.16 523 A 1 
ATOM 3929 C CZ2 . TRP A 0 523 . 24.173   20.442  -36.268  1.00 87.16 523 A 1 
ATOM 3930 C CZ3 . TRP A 0 523 . 22.790   20.758  -38.244  1.00 87.16 523 A 1 
ATOM 3931 N N   . ASP A 0 524 . 26.052   16.950  -40.505  1.00 89.46 524 A 1 
ATOM 3932 C CA  . ASP A 0 524 . 24.909   16.068  -40.266  1.00 89.46 524 A 1 
ATOM 3933 C C   . ASP A 0 524 . 24.643   16.000  -38.756  1.00 89.46 524 A 1 
ATOM 3934 C CB  . ASP A 0 524 . 25.162   14.657  -40.847  1.00 89.46 524 A 1 
ATOM 3935 O O   . ASP A 0 524 . 25.571   15.971  -37.946  1.00 89.46 524 A 1 
ATOM 3936 C CG  . ASP A 0 524 . 24.787   14.454  -42.328  1.00 89.46 524 A 1 
ATOM 3937 O OD1 . ASP A 0 524 . 24.078   15.312  -42.902  1.00 89.46 524 A 1 
ATOM 3938 O OD2 . ASP A 0 524 . 25.117   13.367  -42.864  1.00 89.46 524 A 1 
ATOM 3939 N N   . ALA A 0 525 . 23.374   15.944  -38.358  1.00 89.81 525 A 1 
ATOM 3940 C CA  . ALA A 0 525 . 22.987   15.760  -36.960  1.00 89.81 525 A 1 
ATOM 3941 C C   . ALA A 0 525 . 21.711   14.924  -36.837  1.00 89.81 525 A 1 
ATOM 3942 C CB  . ALA A 0 525 . 22.832   17.130  -36.292  1.00 89.81 525 A 1 
ATOM 3943 O O   . ALA A 0 525 . 20.836   14.973  -37.704  1.00 89.81 525 A 1 
ATOM 3944 N N   . TRP A 0 526 . 21.567   14.171  -35.747  1.00 93.42 526 A 1 
ATOM 3945 C CA  . TRP A 0 526 . 20.327   13.458  -35.428  1.00 93.42 526 A 1 
ATOM 3946 C C   . TRP A 0 526 . 20.121   13.307  -33.926  1.00 93.42 526 A 1 
ATOM 3947 C CB  . TRP A 0 526 . 20.285   12.088  -36.129  1.00 93.42 526 A 1 
ATOM 3948 O O   . TRP A 0 526 . 21.074   13.312  -33.148  1.00 93.42 526 A 1 
ATOM 3949 C CG  . TRP A 0 526 . 21.260   11.063  -35.628  1.00 93.42 526 A 1 
ATOM 3950 C CD1 . TRP A 0 526 . 22.541   10.944  -36.039  1.00 93.42 526 A 1 
ATOM 3951 C CD2 . TRP A 0 526 . 21.089   10.071  -34.565  1.00 93.42 526 A 1 
ATOM 3952 C CE2 . TRP A 0 526 . 22.331   9.391   -34.381  1.00 93.42 526 A 1 
ATOM 3953 C CE3 . TRP A 0 526 . 20.028   9.708   -33.704  1.00 93.42 526 A 1 
ATOM 3954 N NE1 . TRP A 0 526 . 23.168   9.939   -35.331  1.00 93.42 526 A 1 
ATOM 3955 C CH2 . TRP A 0 526 . 21.447   8.099   -32.532  1.00 93.42 526 A 1 
ATOM 3956 C CZ2 . TRP A 0 526 . 22.519   8.422   -33.383  1.00 93.42 526 A 1 
ATOM 3957 C CZ3 . TRP A 0 526 . 20.204   8.737   -32.697  1.00 93.42 526 A 1 
ATOM 3958 N N   . GLY A 0 527 . 18.867   13.102  -33.526  1.00 92.78 527 A 1 
ATOM 3959 C CA  . GLY A 0 527 . 18.534   12.809  -32.142  1.00 92.78 527 A 1 
ATOM 3960 C C   . GLY A 0 527 . 17.142   12.225  -31.933  1.00 92.78 527 A 1 
ATOM 3961 O O   . GLY A 0 527 . 16.365   12.020  -32.876  1.00 92.78 527 A 1 
ATOM 3962 N N   . ARG A 0 528 . 16.868   11.890  -30.672  1.00 94.27 528 A 1 
ATOM 3963 C CA  . ARG A 0 528 . 15.662   11.198  -30.220  1.00 94.27 528 A 1 
ATOM 3964 C C   . ARG A 0 528 . 15.377   11.484  -28.745  1.00 94.27 528 A 1 
ATOM 3965 C CB  . ARG A 0 528 . 15.871   9.699   -30.456  1.00 94.27 528 A 1 
ATOM 3966 O O   . ARG A 0 528 . 16.251   11.246  -27.924  1.00 94.27 528 A 1 
ATOM 3967 C CG  . ARG A 0 528 . 14.672   8.861   -30.016  1.00 94.27 528 A 1 
ATOM 3968 C CD  . ARG A 0 528 . 14.905   7.431   -30.492  1.00 94.27 528 A 1 
ATOM 3969 N NE  . ARG A 0 528 . 13.721   6.604   -30.246  1.00 94.27 528 A 1 
ATOM 3970 N NH1 . ARG A 0 528 . 14.643   5.181   -28.695  1.00 94.27 528 A 1 
ATOM 3971 N NH2 . ARG A 0 528 . 12.484   5.041   -29.199  1.00 94.27 528 A 1 
ATOM 3972 C CZ  . ARG A 0 528 . 13.631   5.607   -29.401  1.00 94.27 528 A 1 
ATOM 3973 N N   . ASP A 0 529 . 14.148   11.889  -28.455  1.00 92.60 529 A 1 
ATOM 3974 C CA  . ASP A 0 529 . 13.573   12.103  -27.117  1.00 92.60 529 A 1 
ATOM 3975 C C   . ASP A 0 529 . 12.674   10.893  -26.768  1.00 92.60 529 A 1 
ATOM 3976 C CB  . ASP A 0 529 . 12.827   13.456  -27.161  1.00 92.60 529 A 1 
ATOM 3977 O O   . ASP A 0 529 . 12.058   10.291  -27.654  1.00 92.60 529 A 1 
ATOM 3978 C CG  . ASP A 0 529 . 12.052   13.892  -25.903  1.00 92.60 529 A 1 
ATOM 3979 O OD1 . ASP A 0 529 . 11.694   13.020  -25.075  1.00 92.60 529 A 1 
ATOM 3980 O OD2 . ASP A 0 529 . 11.698   15.093  -25.850  1.00 92.60 529 A 1 
ATOM 3981 N N   . GLN A 0 530 . 12.629   10.482  -25.498  1.00 94.66 530 A 1 
ATOM 3982 C CA  . GLN A 0 530 . 11.950   9.273   -25.004  1.00 94.66 530 A 1 
ATOM 3983 C C   . GLN A 0 530 . 11.186   9.508   -23.674  1.00 94.66 530 A 1 
ATOM 3984 C CB  . GLN A 0 530 . 12.990   8.133   -24.913  1.00 94.66 530 A 1 
ATOM 3985 O O   . GLN A 0 530 . 11.225   8.665   -22.772  1.00 94.66 530 A 1 
ATOM 3986 C CG  . GLN A 0 530 . 13.302   7.374   -26.213  1.00 94.66 530 A 1 
ATOM 3987 C CD  . GLN A 0 530 . 12.528   6.063   -26.320  1.00 94.66 530 A 1 
ATOM 3988 N NE2 . GLN A 0 530 . 11.220   6.121   -26.435  1.00 94.66 530 A 1 
ATOM 3989 O OE1 . GLN A 0 530 . 13.071   4.959   -26.401  1.00 94.66 530 A 1 
ATOM 3990 N N   . ASP A 0 531 . 10.461   10.625  -23.543  1.00 93.06 531 A 1 
ATOM 3991 C CA  . ASP A 0 531 . 9.644    10.951  -22.355  1.00 93.06 531 A 1 
ATOM 3992 C C   . ASP A 0 531 . 8.616    9.850   -21.974  1.00 93.06 531 A 1 
ATOM 3993 C CB  . ASP A 0 531 . 8.954    12.321  -22.567  1.00 93.06 531 A 1 
ATOM 3994 O O   . ASP A 0 531 . 7.830    9.357   -22.790  1.00 93.06 531 A 1 
ATOM 3995 C CG  . ASP A 0 531 . 8.205    12.896  -21.341  1.00 93.06 531 A 1 
ATOM 3996 O OD1 . ASP A 0 531 . 8.308    12.348  -20.212  1.00 93.06 531 A 1 
ATOM 3997 O OD2 . ASP A 0 531 . 7.406    13.852  -21.508  1.00 93.06 531 A 1 
ATOM 3998 N N   . LEU A 0 532 . 8.563    9.481   -20.688  1.00 95.67 532 A 1 
ATOM 3999 C CA  . LEU A 0 532 . 7.574    8.579   -20.089  1.00 95.67 532 A 1 
ATOM 4000 C C   . LEU A 0 532 . 7.151    9.064   -18.694  1.00 95.67 532 A 1 
ATOM 4001 C CB  . LEU A 0 532 . 8.170    7.156   -20.034  1.00 95.67 532 A 1 
ATOM 4002 O O   . LEU A 0 532 . 7.912    8.980   -17.730  1.00 95.67 532 A 1 
ATOM 4003 C CG  . LEU A 0 532 . 7.327    6.113   -19.269  1.00 95.67 532 A 1 
ATOM 4004 C CD1 . LEU A 0 532 . 5.983    5.821   -19.941  1.00 95.67 532 A 1 
ATOM 4005 C CD2 . LEU A 0 532 . 8.079    4.787   -19.154  1.00 95.67 532 A 1 
ATOM 4006 N N   . SER A 0 533 . 5.868    9.407   -18.514  1.00 96.90 533 A 1 
ATOM 4007 C CA  . SER A 0 533 . 5.288    9.703   -17.195  1.00 96.90 533 A 1 
ATOM 4008 C C   . SER A 0 533 . 4.087    8.822   -16.840  1.00 96.90 533 A 1 
ATOM 4009 C CB  . SER A 0 533 . 4.957    11.190  -17.046  1.00 96.90 533 A 1 
ATOM 4010 O O   . SER A 0 533 . 3.030    8.860   -17.475  1.00 96.90 533 A 1 
ATOM 4011 O OG  . SER A 0 533 . 4.704    11.465  -15.668  1.00 96.90 533 A 1 
ATOM 4012 N N   . ILE A 0 534 . 4.211    8.078   -15.738  1.00 97.14 534 A 1 
ATOM 4013 C CA  . ILE A 0 534 . 3.153    7.238   -15.161  1.00 97.14 534 A 1 
ATOM 4014 C C   . ILE A 0 534 . 2.743    7.818   -13.809  1.00 97.14 534 A 1 
ATOM 4015 C CB  . ILE A 0 534 . 3.611    5.767   -15.030  1.00 97.14 534 A 1 
ATOM 4016 O O   . ILE A 0 534 . 3.586    8.038   -12.945  1.00 97.14 534 A 1 
ATOM 4017 C CG1 . ILE A 0 534 . 4.070    5.203   -16.396  1.00 97.14 534 A 1 
ATOM 4018 C CG2 . ILE A 0 534 . 2.478    4.919   -14.415  1.00 97.14 534 A 1 
ATOM 4019 C CD1 . ILE A 0 534 . 4.597    3.764   -16.347  1.00 97.14 534 A 1 
ATOM 4020 N N   . LYS A 0 535 . 1.445    8.044   -13.591  1.00 97.01 535 A 1 
ATOM 4021 C CA  . LYS A 0 535 . 0.891    8.512   -12.310  1.00 97.01 535 A 1 
ATOM 4022 C C   . LYS A 0 535 . -0.289   7.639   -11.910  1.00 97.01 535 A 1 
ATOM 4023 C CB  . LYS A 0 535 . 0.560    10.018  -12.378  1.00 97.01 535 A 1 
ATOM 4024 O O   . LYS A 0 535 . -1.245   7.491   -12.668  1.00 97.01 535 A 1 
ATOM 4025 C CG  . LYS A 0 535 . 1.877    10.810  -12.458  1.00 97.01 535 A 1 
ATOM 4026 C CD  . LYS A 0 535 . 1.777    12.330  -12.638  1.00 97.01 535 A 1 
ATOM 4027 C CE  . LYS A 0 535 . 3.243    12.800  -12.707  1.00 97.01 535 A 1 
ATOM 4028 N NZ  . LYS A 0 535 . 3.435    14.191  -13.187  1.00 97.01 535 A 1 
ATOM 4029 N N   . GLU A 0 536 . -0.197   7.046   -10.729  1.00 96.23 536 A 1 
ATOM 4030 C CA  . GLU A 0 536 . -1.135   6.072   -10.180  1.00 96.23 536 A 1 
ATOM 4031 C C   . GLU A 0 536 . -1.536   6.479   -8.764   1.00 96.23 536 A 1 
ATOM 4032 C CB  . GLU A 0 536 . -0.494   4.672   -10.168  1.00 96.23 536 A 1 
ATOM 4033 O O   . GLU A 0 536 . -0.673   6.838   -7.962   1.00 96.23 536 A 1 
ATOM 4034 C CG  . GLU A 0 536 . -0.278   4.149   -11.592  1.00 96.23 536 A 1 
ATOM 4035 C CD  . GLU A 0 536 . 0.448    2.804   -11.656  1.00 96.23 536 A 1 
ATOM 4036 O OE1 . GLU A 0 536 . 1.004    2.484   -12.728  1.00 96.23 536 A 1 
ATOM 4037 O OE2 . GLU A 0 536 . 0.317    1.949   -10.759  1.00 96.23 536 A 1 
ATOM 4038 N N   . SER A 0 537 . -2.824   6.390   -8.441   1.00 95.77 537 A 1 
ATOM 4039 C CA  . SER A 0 537 . -3.311   6.481   -7.066   1.00 95.77 537 A 1 
ATOM 4040 C C   . SER A 0 537 . -4.432   5.483   -6.795   1.00 95.77 537 A 1 
ATOM 4041 C CB  . SER A 0 537 . -3.716   7.909   -6.672   1.00 95.77 537 A 1 
ATOM 4042 O O   . SER A 0 537 . -5.169   5.069   -7.696   1.00 95.77 537 A 1 
ATOM 4043 O OG  . SER A 0 537 . -4.928   8.320   -7.275   1.00 95.77 537 A 1 
ATOM 4044 N N   . TYR A 0 538 . -4.533   5.082   -5.535   1.00 97.23 538 A 1 
ATOM 4045 C CA  . TYR A 0 538 . -5.607   4.271   -4.991   1.00 97.23 538 A 1 
ATOM 4046 C C   . TYR A 0 538 . -5.969   4.823   -3.615   1.00 97.23 538 A 1 
ATOM 4047 C CB  . TYR A 0 538 . -5.162   2.805   -4.892   1.00 97.23 538 A 1 
ATOM 4048 O O   . TYR A 0 538 . -5.092   4.930   -2.762   1.00 97.23 538 A 1 
ATOM 4049 C CG  . TYR A 0 538 . -6.220   1.937   -4.246   1.00 97.23 538 A 1 
ATOM 4050 C CD1 . TYR A 0 538 . -6.313   1.868   -2.840   1.00 97.23 538 A 1 
ATOM 4051 C CD2 . TYR A 0 538 . -7.197   1.323   -5.050   1.00 97.23 538 A 1 
ATOM 4052 C CE1 . TYR A 0 538 . -7.427   1.257   -2.238   1.00 97.23 538 A 1 
ATOM 4053 C CE2 . TYR A 0 538 . -8.290   0.672   -4.452   1.00 97.23 538 A 1 
ATOM 4054 O OH  . TYR A 0 538 . -9.545   0.154   -2.498   1.00 97.23 538 A 1 
ATOM 4055 C CZ  . TYR A 0 538 . -8.424   0.677   -3.051   1.00 97.23 538 A 1 
ATOM 4056 N N   . ASP A 0 539 . -7.245   5.104   -3.379   1.00 95.57 539 A 1 
ATOM 4057 C CA  . ASP A 0 539 . -7.737   5.646   -2.116   1.00 95.57 539 A 1 
ATOM 4058 C C   . ASP A 0 539 . -8.969   4.854   -1.660   1.00 95.57 539 A 1 
ATOM 4059 C CB  . ASP A 0 539 . -8.038   7.146   -2.276   1.00 95.57 539 A 1 
ATOM 4060 O O   . ASP A 0 539 . -9.914   4.662   -2.426   1.00 95.57 539 A 1 
ATOM 4061 C CG  . ASP A 0 539 . -6.790   7.959   -2.646   1.00 95.57 539 A 1 
ATOM 4062 O OD1 . ASP A 0 539 . -5.944   8.143   -1.742   1.00 95.57 539 A 1 
ATOM 4063 O OD2 . ASP A 0 539 . -6.680   8.389   -3.821   1.00 95.57 539 A 1 
ATOM 4064 N N   . ARG A 0 540 . -8.974   4.384   -0.407   1.00 96.46 540 A 1 
ATOM 4065 C CA  . ARG A 0 540 . -10.145  3.787   0.256    1.00 96.46 540 A 1 
ATOM 4066 C C   . ARG A 0 540 . -10.447  4.534   1.544    1.00 96.46 540 A 1 
ATOM 4067 C CB  . ARG A 0 540 . -9.922   2.289   0.529    1.00 96.46 540 A 1 
ATOM 4068 O O   . ARG A 0 540 . -9.644   4.484   2.475    1.00 96.46 540 A 1 
ATOM 4069 C CG  . ARG A 0 540 . -11.152  1.629   1.191    1.00 96.46 540 A 1 
ATOM 4070 C CD  . ARG A 0 540 . -10.930  0.179   1.641    1.00 96.46 540 A 1 
ATOM 4071 N NE  . ARG A 0 540 . -10.378  -0.681  0.576    1.00 96.46 540 A 1 
ATOM 4072 N NH1 . ARG A 0 540 . -8.396   -1.194  1.549    1.00 96.46 540 A 1 
ATOM 4073 N NH2 . ARG A 0 540 . -8.761   -1.815  -0.560   1.00 96.46 540 A 1 
ATOM 4074 C CZ  . ARG A 0 540 . -9.187   -1.238  0.522    1.00 96.46 540 A 1 
ATOM 4075 N N   . THR A 0 541 . -11.646  5.096   1.649    1.00 95.00 541 A 1 
ATOM 4076 C CA  . THR A 0 541 . -12.191  5.637   2.901    1.00 95.00 541 A 1 
ATOM 4077 C C   . THR A 0 541 . -13.407  4.818   3.332    1.00 95.00 541 A 1 
ATOM 4078 C CB  . THR A 0 541 . -12.569  7.120   2.754    1.00 95.00 541 A 1 
ATOM 4079 O O   . THR A 0 541 . -14.308  4.552   2.542    1.00 95.00 541 A 1 
ATOM 4080 C CG2 . THR A 0 541 . -13.115  7.717   4.054    1.00 95.00 541 A 1 
ATOM 4081 O OG1 . THR A 0 541 . -11.473  7.931   2.396    1.00 95.00 541 A 1 
ATOM 4082 N N   . TRP A 0 542 . -13.483  4.453   4.612    1.00 93.35 542 A 1 
ATOM 4083 C CA  . TRP A 0 542 . -14.692  3.902   5.229    1.00 93.35 542 A 1 
ATOM 4084 C C   . TRP A 0 542 . -14.926  4.577   6.588    1.00 93.35 542 A 1 
ATOM 4085 C CB  . TRP A 0 542 . -14.604  2.361   5.278    1.00 93.35 542 A 1 
ATOM 4086 O O   . TRP A 0 542 . -14.093  4.517   7.490    1.00 93.35 542 A 1 
ATOM 4087 C CG  . TRP A 0 542 . -15.516  1.610   6.215    1.00 93.35 542 A 1 
ATOM 4088 C CD1 . TRP A 0 542 . -16.676  2.049   6.749    1.00 93.35 542 A 1 
ATOM 4089 C CD2 . TRP A 0 542 . -15.340  0.263   6.755    1.00 93.35 542 A 1 
ATOM 4090 C CE2 . TRP A 0 542 . -16.291  0.064   7.800    1.00 93.35 542 A 1 
ATOM 4091 C CE3 . TRP A 0 542 . -14.467  -0.810  6.479    1.00 93.35 542 A 1 
ATOM 4092 N NE1 . TRP A 0 542 . -17.062  1.207   7.768    1.00 93.35 542 A 1 
ATOM 4093 C CH2 . TRP A 0 542 . -15.425  -2.143  8.290    1.00 93.35 542 A 1 
ATOM 4094 C CZ2 . TRP A 0 542 . -16.309  -1.095  8.596    1.00 93.35 542 A 1 
ATOM 4095 C CZ3 . TRP A 0 542 . -14.524  -2.007  7.219    1.00 93.35 542 A 1 
ATOM 4096 N N   . ALA A 0 543 . -16.094  5.202   6.754    1.00 94.86 543 A 1 
ATOM 4097 C CA  . ALA A 0 543 . -16.573  5.731   8.028    1.00 94.86 543 A 1 
ATOM 4098 C C   . ALA A 0 543 . -17.839  4.997   8.507    1.00 94.86 543 A 1 
ATOM 4099 C CB  . ALA A 0 543 . -16.794  7.240   7.889    1.00 94.86 543 A 1 
ATOM 4100 O O   . ALA A 0 543 . -18.725  4.673   7.716    1.00 94.86 543 A 1 
ATOM 4101 N N   . LYS A 0 544 . -17.965  4.769   9.817    1.00 94.71 544 A 1 
ATOM 4102 C CA  . LYS A 0 544 . -19.204  4.327   10.480   1.00 94.71 544 A 1 
ATOM 4103 C C   . LYS A 0 544 . -19.454  5.141   11.746   1.00 94.71 544 A 1 
ATOM 4104 C CB  . LYS A 0 544 . -19.182  2.808   10.770   1.00 94.71 544 A 1 
ATOM 4105 O O   . LYS A 0 544 . -18.518  5.393   12.505   1.00 94.71 544 A 1 
ATOM 4106 C CG  . LYS A 0 544 . -19.825  2.024   9.616    1.00 94.71 544 A 1 
ATOM 4107 C CD  . LYS A 0 544 . -19.614  0.504   9.682    1.00 94.71 544 A 1 
ATOM 4108 C CE  . LYS A 0 544 . -20.062  -0.099  8.334    1.00 94.71 544 A 1 
ATOM 4109 N NZ  . LYS A 0 544 . -19.357  -1.356  7.971    1.00 94.71 544 A 1 
ATOM 4110 N N   . SER A 0 545 . -20.713  5.500   11.989   1.00 91.33 545 A 1 
ATOM 4111 C CA  . SER A 0 545 . -21.181  5.954   13.301   1.00 91.33 545 A 1 
ATOM 4112 C C   . SER A 0 545 . -22.402  5.162   13.748   1.00 91.33 545 A 1 
ATOM 4113 C CB  . SER A 0 545 . -21.422  7.473   13.389   1.00 91.33 545 A 1 
ATOM 4114 O O   . SER A 0 545 . -23.246  4.778   12.938   1.00 91.33 545 A 1 
ATOM 4115 O OG  . SER A 0 545 . -22.681  7.915   12.910   1.00 91.33 545 A 1 
ATOM 4116 N N   . TYR A 0 546 . -22.477  4.943   15.051   1.00 88.21 546 A 1 
ATOM 4117 C CA  . TYR A 0 546 . -23.671  4.535   15.768   1.00 88.21 546 A 1 
ATOM 4118 C C   . TYR A 0 546 . -23.863  5.552   16.881   1.00 88.21 546 A 1 
ATOM 4119 C CB  . TYR A 0 546 . -23.510  3.122   16.336   1.00 88.21 546 A 1 
ATOM 4120 O O   . TYR A 0 546 . -22.934  5.796   17.648   1.00 88.21 546 A 1 
ATOM 4121 C CG  . TYR A 0 546 . -23.225  2.066   15.289   1.00 88.21 546 A 1 
ATOM 4122 C CD1 . TYR A 0 546 . -24.291  1.393   14.663   1.00 88.21 546 A 1 
ATOM 4123 C CD2 . TYR A 0 546 . -21.894  1.771   14.936   1.00 88.21 546 A 1 
ATOM 4124 C CE1 . TYR A 0 546 . -24.027  0.417   13.683   1.00 88.21 546 A 1 
ATOM 4125 C CE2 . TYR A 0 546 . -21.624  0.792   13.963   1.00 88.21 546 A 1 
ATOM 4126 O OH  . TYR A 0 546 . -22.427  -0.852  12.419   1.00 88.21 546 A 1 
ATOM 4127 C CZ  . TYR A 0 546 . -22.694  0.113   13.338   1.00 88.21 546 A 1 
ATOM 4128 N N   . ASP A 0 547 . -25.038  6.153   16.936   1.00 86.77 547 A 1 
ATOM 4129 C CA  . ASP A 0 547 . -25.435  7.112   17.955   1.00 86.77 547 A 1 
ATOM 4130 C C   . ASP A 0 547 . -26.789  6.624   18.516   1.00 86.77 547 A 1 
ATOM 4131 C CB  . ASP A 0 547 . -25.493  8.524   17.320   1.00 86.77 547 A 1 
ATOM 4132 O O   . ASP A 0 547 . -27.678  6.285   17.731   1.00 86.77 547 A 1 
ATOM 4133 C CG  . ASP A 0 547 . -24.234  8.954   16.522   1.00 86.77 547 A 1 
ATOM 4134 O OD1 . ASP A 0 547 . -23.223  9.366   17.142   1.00 86.77 547 A 1 
ATOM 4135 O OD2 . ASP A 0 547 . -24.262  8.967   15.258   1.00 86.77 547 A 1 
ATOM 4136 N N   . ALA A 0 548 . -26.936  6.526   19.837   1.00 83.39 548 A 1 
ATOM 4137 C CA  . ALA A 0 548 . -28.178  6.156   20.522   1.00 83.39 548 A 1 
ATOM 4138 C C   . ALA A 0 548 . -28.410  7.104   21.705   1.00 83.39 548 A 1 
ATOM 4139 C CB  . ALA A 0 548 . -28.097  4.692   20.977   1.00 83.39 548 A 1 
ATOM 4140 O O   . ALA A 0 548 . -27.464  7.382   22.437   1.00 83.39 548 A 1 
ATOM 4141 N N   . GLU A 0 549 . -29.632  7.613   21.874   1.00 77.49 549 A 1 
ATOM 4142 C CA  . GLU A 0 549 . -29.939  8.642   22.887   1.00 77.49 549 A 1 
ATOM 4143 C C   . GLU A 0 549 . -30.102  8.078   24.307   1.00 77.49 549 A 1 
ATOM 4144 C CB  . GLU A 0 549 . -31.178  9.440   22.447   1.00 77.49 549 A 1 
ATOM 4145 O O   . GLU A 0 549 . -29.641  8.710   25.252   1.00 77.49 549 A 1 
ATOM 4146 C CG  . GLU A 0 549 . -30.846  10.374  21.270   1.00 77.49 549 A 1 
ATOM 4147 C CD  . GLU A 0 549 . -32.084  11.041  20.653   1.00 77.49 549 A 1 
ATOM 4148 O OE1 . GLU A 0 549 . -31.988  12.227  20.262   1.00 77.49 549 A 1 
ATOM 4149 O OE2 . GLU A 0 549 . -33.090  10.327  20.420   1.00 77.49 549 A 1 
ATOM 4150 N N   . SER A 0 550 . -30.684  6.884   24.451   1.00 76.32 550 A 1 
ATOM 4151 C CA  . SER A 0 550 . -30.788  6.147   25.718   1.00 76.32 550 A 1 
ATOM 4152 C C   . SER A 0 550 . -30.940  4.637   25.478   1.00 76.32 550 A 1 
ATOM 4153 C CB  . SER A 0 550 . -31.985  6.653   26.540   1.00 76.32 550 A 1 
ATOM 4154 O O   . SER A 0 550 . -31.342  4.200   24.387   1.00 76.32 550 A 1 
ATOM 4155 O OG  . SER A 0 550 . -33.195  6.239   25.930   1.00 76.32 550 A 1 
ATOM 4156 N N   . TYR A 0 551 . -30.647  3.829   26.500   1.00 72.49 551 A 1 
ATOM 4157 C CA  . TYR A 0 551 . -31.108  2.440   26.602   1.00 72.49 551 A 1 
ATOM 4158 C C   . TYR A 0 551 . -31.485  2.102   28.046   1.00 72.49 551 A 1 
ATOM 4159 C CB  . TYR A 0 551 . -30.048  1.456   26.077   1.00 72.49 551 A 1 
ATOM 4160 O O   . TYR A 0 551 . -30.607  2.028   28.907   1.00 72.49 551 A 1 
ATOM 4161 C CG  . TYR A 0 551 . -30.357  -0.008  26.382   1.00 72.49 551 A 1 
ATOM 4162 C CD1 . TYR A 0 551 . -29.566  -0.726  27.299   1.00 72.49 551 A 1 
ATOM 4163 C CD2 . TYR A 0 551 . -31.478  -0.634  25.809   1.00 72.49 551 A 1 
ATOM 4164 C CE1 . TYR A 0 551 . -29.890  -2.051  27.649   1.00 72.49 551 A 1 
ATOM 4165 C CE2 . TYR A 0 551 . -31.786  -1.974  26.116   1.00 72.49 551 A 1 
ATOM 4166 O OH  . TYR A 0 551 . -31.293  -3.971  27.354   1.00 72.49 551 A 1 
ATOM 4167 C CZ  . TYR A 0 551 . -30.995  -2.681  27.044   1.00 72.49 551 A 1 
ATOM 4168 N N   . ASP A 0 552 . -32.770  1.815   28.264   1.00 79.13 552 A 1 
ATOM 4169 C CA  . ASP A 0 552 . -33.307  1.377   29.553   1.00 79.13 552 A 1 
ATOM 4170 C C   . ASP A 0 552 . -33.667  -0.111  29.527   1.00 79.13 552 A 1 
ATOM 4171 C CB  . ASP A 0 552 . -34.575  2.142   29.943   1.00 79.13 552 A 1 
ATOM 4172 O O   . ASP A 0 552 . -34.332  -0.600  28.609   1.00 79.13 552 A 1 
ATOM 4173 C CG  . ASP A 0 552 . -34.426  3.651   30.086   1.00 79.13 552 A 1 
ATOM 4174 O OD1 . ASP A 0 552 . -33.375  4.096   30.590   1.00 79.13 552 A 1 
ATOM 4175 O OD2 . ASP A 0 552 . -35.437  4.305   29.739   1.00 79.13 552 A 1 
ATOM 4176 N N   . GLU A 0 553 . -33.332  -0.817  30.600   1.00 83.42 553 A 1 
ATOM 4177 C CA  . GLU A 0 553 . -33.786  -2.170  30.909   1.00 83.42 553 A 1 
ATOM 4178 C C   . GLU A 0 553 . -34.170  -2.237  32.388   1.00 83.42 553 A 1 
ATOM 4179 C CB  . GLU A 0 553 . -32.681  -3.167  30.518   1.00 83.42 553 A 1 
ATOM 4180 O O   . GLU A 0 553 . -33.340  -1.982  33.255   1.00 83.42 553 A 1 
ATOM 4181 C CG  . GLU A 0 553 . -32.887  -4.591  31.058   1.00 83.42 553 A 1 
ATOM 4182 C CD  . GLU A 0 553 . -31.975  -5.635  30.388   1.00 83.42 553 A 1 
ATOM 4183 O OE1 . GLU A 0 553 . -32.352  -6.832  30.365   1.00 83.42 553 A 1 
ATOM 4184 O OE2 . GLU A 0 553 . -31.027  -5.288  29.641   1.00 83.42 553 A 1 
ATOM 4185 N N   . TRP A 0 554 . -35.425  -2.568  32.692   1.00 83.23 554 A 1 
ATOM 4186 C CA  . TRP A 0 554 . -35.933  -2.558  34.068   1.00 83.23 554 A 1 
ATOM 4187 C C   . TRP A 0 554 . -36.895  -3.709  34.353   1.00 83.23 554 A 1 
ATOM 4188 C CB  . TRP A 0 554 . -36.567  -1.195  34.389   1.00 83.23 554 A 1 
ATOM 4189 O O   . TRP A 0 554 . -37.609  -4.185  33.466   1.00 83.23 554 A 1 
ATOM 4190 C CG  . TRP A 0 554 . -37.669  -0.741  33.476   1.00 83.23 554 A 1 
ATOM 4191 C CD1 . TRP A 0 554 . -37.505  0.071   32.408   1.00 83.23 554 A 1 
ATOM 4192 C CD2 . TRP A 0 554 . -39.099  -1.046  33.527   1.00 83.23 554 A 1 
ATOM 4193 C CE2 . TRP A 0 554 . -39.743  -0.369  32.446   1.00 83.23 554 A 1 
ATOM 4194 C CE3 . TRP A 0 554 . -39.920  -1.823  34.375   1.00 83.23 554 A 1 
ATOM 4195 N NE1 . TRP A 0 554 . -38.722  0.294   31.796   1.00 83.23 554 A 1 
ATOM 4196 C CH2 . TRP A 0 554 . -41.912  -1.246  33.080   1.00 83.23 554 A 1 
ATOM 4197 C CZ2 . TRP A 0 554 . -41.126  -0.461  32.217   1.00 83.23 554 A 1 
ATOM 4198 C CZ3 . TRP A 0 554 . -41.307  -1.920  34.157   1.00 83.23 554 A 1 
ATOM 4199 N N   . ASP A 0 555 . -36.924  -4.127  35.616   1.00 84.21 555 A 1 
ATOM 4200 C CA  . ASP A 0 555 . -37.828  -5.136  36.163   1.00 84.21 555 A 1 
ATOM 4201 C C   . ASP A 0 555 . -38.461  -4.615  37.462   1.00 84.21 555 A 1 
ATOM 4202 C CB  . ASP A 0 555 . -37.078  -6.460  36.373   1.00 84.21 555 A 1 
ATOM 4203 O O   . ASP A 0 555 . -37.804  -3.984  38.293   1.00 84.21 555 A 1 
ATOM 4204 C CG  . ASP A 0 555 . -38.050  -7.638  36.490   1.00 84.21 555 A 1 
ATOM 4205 O OD1 . ASP A 0 555 . -38.364  -8.227  35.429   1.00 84.21 555 A 1 
ATOM 4206 O OD2 . ASP A 0 555 . -38.496  -7.937  37.618   1.00 84.21 555 A 1 
ATOM 4207 N N   . ASN A 0 556 . -39.763  -4.832  37.614   1.00 81.35 556 A 1 
ATOM 4208 C CA  . ASN A 0 556 . -40.557  -4.407  38.758   1.00 81.35 556 A 1 
ATOM 4209 C C   . ASN A 0 556 . -41.480  -5.559  39.151   1.00 81.35 556 A 1 
ATOM 4210 C CB  . ASN A 0 556 . -41.338  -3.137  38.369   1.00 81.35 556 A 1 
ATOM 4211 O O   . ASN A 0 556 . -42.511  -5.784  38.504   1.00 81.35 556 A 1 
ATOM 4212 C CG  . ASN A 0 556 . -42.136  -2.532  39.513   1.00 81.35 556 A 1 
ATOM 4213 N ND2 . ASN A 0 556 . -43.118  -3.221  40.050   1.00 81.35 556 A 1 
ATOM 4214 O OD1 . ASN A 0 556 . -41.901  -1.395  39.901   1.00 81.35 556 A 1 
ATOM 4215 N N   . LYS A 0 557 . -41.143  -6.236  40.242   1.00 79.87 557 A 1 
ATOM 4216 C CA  . LYS A 0 557 . -41.879  -7.374  40.773   1.00 79.87 557 A 1 
ATOM 4217 C C   . LYS A 0 557 . -42.404  -7.060  42.176   1.00 79.87 557 A 1 
ATOM 4218 C CB  . LYS A 0 557 . -40.957  -8.593  40.696   1.00 79.87 557 A 1 
ATOM 4219 O O   . LYS A 0 557 . -41.627  -6.895  43.115   1.00 79.87 557 A 1 
ATOM 4220 C CG  . LYS A 0 557 . -41.649  -9.821  41.279   1.00 79.87 557 A 1 
ATOM 4221 C CD  . LYS A 0 557 . -40.682  -11.006 41.366   1.00 79.87 557 A 1 
ATOM 4222 C CE  . LYS A 0 557 . -41.255  -12.050 42.327   1.00 79.87 557 A 1 
ATOM 4223 N NZ  . LYS A 0 557 . -41.350  -11.499 43.703   1.00 79.87 557 A 1 
ATOM 4224 N N   . ASP A 0 558 . -43.726  -7.056  42.246   1.00 74.25 558 A 1 
ATOM 4225 C CA  . ASP A 0 558 . -44.620  -6.766  43.369   1.00 74.25 558 A 1 
ATOM 4226 C C   . ASP A 0 558 . -45.229  -8.112  43.808   1.00 74.25 558 A 1 
ATOM 4227 C CB  . ASP A 0 558 . -45.615  -5.720  42.812   1.00 74.25 558 A 1 
ATOM 4228 O O   . ASP A 0 558 . -45.612  -8.926  42.960   1.00 74.25 558 A 1 
ATOM 4229 C CG  . ASP A 0 558 . -46.963  -5.508  43.514   1.00 74.25 558 A 1 
ATOM 4230 O OD1 . ASP A 0 558 . -47.326  -6.314  44.399   1.00 74.25 558 A 1 
ATOM 4231 O OD2 . ASP A 0 558 . -47.687  -4.610  43.015   1.00 74.25 558 A 1 
ATOM 4232 N N   . ASP A 0 559 . -45.195  -8.422  45.106   1.00 74.02 559 A 1 
ATOM 4233 C CA  . ASP A 0 559 . -45.508  -9.760  45.643   1.00 74.02 559 A 1 
ATOM 4234 C C   . ASP A 0 559 . -46.298  -9.687  46.970   1.00 74.02 559 A 1 
ATOM 4235 C CB  . ASP A 0 559 . -44.197  -10.583 45.705   1.00 74.02 559 A 1 
ATOM 4236 O O   . ASP A 0 559 . -46.055  -10.446 47.921   1.00 74.02 559 A 1 
ATOM 4237 C CG  . ASP A 0 559 . -44.271  -12.004 45.133   1.00 74.02 559 A 1 
ATOM 4238 O OD1 . ASP A 0 559 . -45.318  -12.444 44.613   1.00 74.02 559 A 1 
ATOM 4239 O OD2 . ASP A 0 559 . -43.218  -12.690 45.204   1.00 74.02 559 A 1 
ATOM 4240 N N   . ASP A 0 560 . -47.221  -8.729  47.026   1.00 70.41 560 A 1 
ATOM 4241 C CA  . ASP A 0 560 . -47.931  -8.227  48.203   1.00 70.41 560 A 1 
ATOM 4242 C C   . ASP A 0 560 . -48.788  -9.271  48.965   1.00 70.41 560 A 1 
ATOM 4243 C CB  . ASP A 0 560 . -48.781  -7.031  47.724   1.00 70.41 560 A 1 
ATOM 4244 O O   . ASP A 0 560 . -49.452  -10.134 48.374   1.00 70.41 560 A 1 
ATOM 4245 C CG  . ASP A 0 560 . -49.024  -5.972  48.791   1.00 70.41 560 A 1 
ATOM 4246 O OD1 . ASP A 0 560 . -48.342  -6.062  49.836   1.00 70.41 560 A 1 
ATOM 4247 O OD2 . ASP A 0 560 . -49.970  -5.170  48.617   1.00 70.41 560 A 1 
ATOM 4248 N N   . LYS A 0 561 . -48.790  -9.229  50.311   1.00 63.12 561 A 1 
ATOM 4249 C CA  . LYS A 0 561 . -49.544  -10.176 51.176   1.00 63.12 561 A 1 
ATOM 4250 C C   . LYS A 0 561 . -50.135  -9.504  52.413   1.00 63.12 561 A 1 
ATOM 4251 C CB  . LYS A 0 561 . -48.682  -11.383 51.595   1.00 63.12 561 A 1 
ATOM 4252 O O   . LYS A 0 561 . -49.563  -9.528  53.506   1.00 63.12 561 A 1 
ATOM 4253 C CG  . LYS A 0 561 . -48.220  -12.217 50.400   1.00 63.12 561 A 1 
ATOM 4254 C CD  . LYS A 0 561 . -47.252  -13.333 50.801   1.00 63.12 561 A 1 
ATOM 4255 C CE  . LYS A 0 561 . -46.621  -13.938 49.538   1.00 63.12 561 A 1 
ATOM 4256 N NZ  . LYS A 0 561 . -45.786  -12.950 48.798   1.00 63.12 561 A 1 
ATOM 4257 N N   . TRP A 0 562 . -51.353  -8.996  52.279   1.00 63.63 562 A 1 
ATOM 4258 C CA  . TRP A 0 562 . -52.120  -8.402  53.374   1.00 63.63 562 A 1 
ATOM 4259 C C   . TRP A 0 562 . -52.942  -9.438  54.166   1.00 63.63 562 A 1 
ATOM 4260 C CB  . TRP A 0 562 . -52.974  -7.253  52.824   1.00 63.63 562 A 1 
ATOM 4261 O O   . TRP A 0 562 . -53.716  -10.236 53.628   1.00 63.63 562 A 1 
ATOM 4262 C CG  . TRP A 0 562 . -53.656  -7.532  51.520   1.00 63.63 562 A 1 
ATOM 4263 C CD1 . TRP A 0 562 . -53.107  -7.315  50.302   1.00 63.63 562 A 1 
ATOM 4264 C CD2 . TRP A 0 562 . -54.983  -8.091  51.262   1.00 63.63 562 A 1 
ATOM 4265 C CE2 . TRP A 0 562 . -55.172  -8.172  49.851   1.00 63.63 562 A 1 
ATOM 4266 C CE3 . TRP A 0 562 . -56.045  -8.548  52.073   1.00 63.63 562 A 1 
ATOM 4267 N NE1 . TRP A 0 562 . -53.982  -7.731  49.323   1.00 63.63 562 A 1 
ATOM 4268 C CH2 . TRP A 0 562 . -57.410  -9.058  50.110   1.00 63.63 562 A 1 
ATOM 4269 C CZ2 . TRP A 0 562 . -56.358  -8.647  49.275   1.00 63.63 562 A 1 
ATOM 4270 C CZ3 . TRP A 0 562 . -57.249  -9.019  51.506   1.00 63.63 562 A 1 
ATOM 4271 N N   . GLY A 0 563 . -52.816  -9.394  55.495   1.00 55.34 563 A 1 
ATOM 4272 C CA  . GLY A 0 563 . -53.603  -10.210 56.424   1.00 55.34 563 A 1 
ATOM 4273 C C   . GLY A 0 563 . -54.914  -9.535  56.836   1.00 55.34 563 A 1 
ATOM 4274 O O   . GLY A 0 563 . -54.980  -8.928  57.905   1.00 55.34 563 A 1 
ATOM 4275 N N   . ALA A 0 564 . -55.974  -9.651  56.029   1.00 51.52 564 A 1 
ATOM 4276 C CA  . ALA A 0 564 . -57.282  -9.070  56.354   1.00 51.52 564 A 1 
ATOM 4277 C C   . ALA A 0 564 . -58.206  -10.036 57.116   1.00 51.52 564 A 1 
ATOM 4278 C CB  . ALA A 0 564 . -57.961  -8.546  55.087   1.00 51.52 564 A 1 
ATOM 4279 O O   . ALA A 0 564 . -58.324  -11.223 56.805   1.00 51.52 564 A 1 
ATOM 4280 N N   . GLN A 0 565 . -58.970  -9.503  58.072   1.00 52.06 565 A 1 
ATOM 4281 C CA  . GLN A 0 565 . -60.121  -10.214 58.631   1.00 52.06 565 A 1 
ATOM 4282 C C   . GLN A 0 565 . -61.314  -10.099 57.675   1.00 52.06 565 A 1 
ATOM 4283 C CB  . GLN A 0 565 . -60.478  -9.674  60.023   1.00 52.06 565 A 1 
ATOM 4284 O O   . GLN A 0 565 . -61.939  -9.044  57.567   1.00 52.06 565 A 1 
ATOM 4285 C CG  . GLN A 0 565 . -59.437  -10.061 61.083   1.00 52.06 565 A 1 
ATOM 4286 C CD  . GLN A 0 565 . -59.846  -9.544  62.456   1.00 52.06 565 A 1 
ATOM 4287 N NE2 . GLN A 0 565 . -60.718  -10.227 63.167   1.00 52.06 565 A 1 
ATOM 4288 O OE1 . GLN A 0 565 . -59.419  -8.498  62.905   1.00 52.06 565 A 1 
ATOM 4289 N N   . ALA A 0 566 . -61.673  -11.197 57.010   1.00 45.94 566 A 1 
ATOM 4290 C CA  . ALA A 0 566 . -62.921  -11.284 56.260   1.00 45.94 566 A 1 
ATOM 4291 C C   . ALA A 0 566 . -64.104  -11.471 57.232   1.00 45.94 566 A 1 
ATOM 4292 C CB  . ALA A 0 566 . -62.799  -12.413 55.229   1.00 45.94 566 A 1 
ATOM 4293 O O   . ALA A 0 566 . -64.333  -12.570 57.738   1.00 45.94 566 A 1 
ATOM 4294 N N   . TRP A 0 567 . -64.857  -10.397 57.497   1.00 44.37 567 A 1 
ATOM 4295 C CA  . TRP A 0 567 . -66.015  -10.397 58.406   1.00 44.37 567 A 1 
ATOM 4296 C C   . TRP A 0 567 . -67.214  -11.157 57.810   1.00 44.37 567 A 1 
ATOM 4297 C CB  . TRP A 0 567 . -66.398  -8.956  58.785   1.00 44.37 567 A 1 
ATOM 4298 O O   . TRP A 0 567 . -68.132  -10.567 57.235   1.00 44.37 567 A 1 
ATOM 4299 C CG  . TRP A 0 567 . -65.478  -8.234  59.726   1.00 44.37 567 A 1 
ATOM 4300 C CD1 . TRP A 0 567 . -64.261  -7.733  59.415   1.00 44.37 567 A 1 
ATOM 4301 C CD2 . TRP A 0 567 . -65.704  -7.874  61.129   1.00 44.37 567 A 1 
ATOM 4302 C CE2 . TRP A 0 567 . -64.570  -7.141  61.596   1.00 44.37 567 A 1 
ATOM 4303 C CE3 . TRP A 0 567 . -66.749  -8.088  62.056   1.00 44.37 567 A 1 
ATOM 4304 N NE1 . TRP A 0 567 . -63.714  -7.110  60.518   1.00 44.37 567 A 1 
ATOM 4305 C CH2 . TRP A 0 567 . -65.540  -6.863  63.794   1.00 44.37 567 A 1 
ATOM 4306 C CZ2 . TRP A 0 567 . -64.481  -6.632  62.899   1.00 44.37 567 A 1 
ATOM 4307 C CZ3 . TRP A 0 567 . -66.666  -7.593  63.373   1.00 44.37 567 A 1 
ATOM 4308 N N   . GLY A 0 568 . -67.220  -12.482 57.957   1.00 46.59 568 A 1 
ATOM 4309 C CA  . GLY A 0 568 . -68.403  -13.305 57.710   1.00 46.59 568 A 1 
ATOM 4310 C C   . GLY A 0 568 . -69.458  -13.089 58.798   1.00 46.59 568 A 1 
ATOM 4311 O O   . GLY A 0 568 . -69.136  -13.135 59.978   1.00 46.59 568 A 1 
ATOM 4312 N N   . LYS A 0 569 . -70.718  -12.869 58.401   1.00 43.53 569 A 1 
ATOM 4313 C CA  . LYS A 0 569 . -71.872  -12.879 59.312   1.00 43.53 569 A 1 
ATOM 4314 C C   . LYS A 0 569 . -72.718  -14.122 59.070   1.00 43.53 569 A 1 
ATOM 4315 C CB  . LYS A 0 569 . -72.747  -11.625 59.134   1.00 43.53 569 A 1 
ATOM 4316 O O   . LYS A 0 569 . -73.398  -14.199 58.046   1.00 43.53 569 A 1 
ATOM 4317 C CG  . LYS A 0 569 . -72.078  -10.348 59.646   1.00 43.53 569 A 1 
ATOM 4318 C CD  . LYS A 0 569 . -73.028  -9.149  59.526   1.00 43.53 569 A 1 
ATOM 4319 C CE  . LYS A 0 569 . -72.305  -7.925  60.093   1.00 43.53 569 A 1 
ATOM 4320 N NZ  . LYS A 0 569 . -73.123  -6.690  60.022   1.00 43.53 569 A 1 
ATOM 4321 N N   . ASP A 0 570 . -72.753  -15.029 60.031   1.00 43.57 570 A 1 
ATOM 4322 C CA  . ASP A 0 570 . -73.949  -15.821 60.306   1.00 43.57 570 A 1 
ATOM 4323 C C   . ASP A 0 570 . -74.942  -14.999 61.160   1.00 43.57 570 A 1 
ATOM 4324 C CB  . ASP A 0 570 . -73.590  -17.217 60.873   1.00 43.57 570 A 1 
ATOM 4325 O O   . ASP A 0 570 . -74.706  -13.841 61.525   1.00 43.57 570 A 1 
ATOM 4326 C CG  . ASP A 0 570 . -72.288  -17.278 61.682   1.00 43.57 570 A 1 
ATOM 4327 O OD1 . ASP A 0 570 . -72.047  -16.309 62.433   1.00 43.57 570 A 1 
ATOM 4328 O OD2 . ASP A 0 570 . -71.520  -18.239 61.447   1.00 43.57 570 A 1 
ATOM 4329 N N   . ARG A 0 571 . -76.143  -15.547 61.362   1.00 39.11 571 A 1 
ATOM 4330 C CA  . ARG A 0 571 . -77.201  -14.954 62.190   1.00 39.11 571 A 1 
ATOM 4331 C C   . ARG A 0 571 . -77.954  -16.061 62.910   1.00 39.11 571 A 1 
ATOM 4332 C CB  . ARG A 0 571 . -78.212  -14.146 61.357   1.00 39.11 571 A 1 
ATOM 4333 O O   . ARG A 0 571 . -78.869  -16.653 62.334   1.00 39.11 571 A 1 
ATOM 4334 C CG  . ARG A 0 571 . -77.742  -12.789 60.824   1.00 39.11 571 A 1 
ATOM 4335 C CD  . ARG A 0 571 . -78.990  -12.093 60.257   1.00 39.11 571 A 1 
ATOM 4336 N NE  . ARG A 0 571 . -78.683  -10.827 59.568   1.00 39.11 571 A 1 
ATOM 4337 N NH1 . ARG A 0 571 . -80.852  -10.293 59.030   1.00 39.11 571 A 1 
ATOM 4338 N NH2 . ARG A 0 571 . -79.194  -8.982  58.326   1.00 39.11 571 A 1 
ATOM 4339 C CZ  . ARG A 0 571 . -79.572  -10.041 58.985   1.00 39.11 571 A 1 
ATOM 4340 N N   . ASP A 0 572 . -77.646  -16.256 64.183   1.00 45.42 572 A 1 
ATOM 4341 C CA  . ASP A 0 572 . -78.428  -17.132 65.050   1.00 45.42 572 A 1 
ATOM 4342 C C   . ASP A 0 572 . -79.787  -16.493 65.369   1.00 45.42 572 A 1 
ATOM 4343 C CB  . ASP A 0 572 . -77.622  -17.496 66.307   1.00 45.42 572 A 1 
ATOM 4344 O O   . ASP A 0 572 . -79.956  -15.722 66.316   1.00 45.42 572 A 1 
ATOM 4345 C CG  . ASP A 0 572 . -76.582  -18.595 66.056   1.00 45.42 572 A 1 
ATOM 4346 O OD1 . ASP A 0 572 . -76.506  -19.082 64.904   1.00 45.42 572 A 1 
ATOM 4347 O OD2 . ASP A 0 572 . -75.923  -18.966 67.049   1.00 45.42 572 A 1 
ATOM 4348 N N   . GLN A 0 573 . -80.795  -16.811 64.551   1.00 35.97 573 A 1 
ATOM 4349 C CA  . GLN A 0 573 . -82.187  -16.519 64.884   1.00 35.97 573 A 1 
ATOM 4350 C C   . GLN A 0 573 . -82.647  -17.430 66.024   1.00 35.97 573 A 1 
ATOM 4351 C CB  . GLN A 0 573 . -83.111  -16.634 63.662   1.00 35.97 573 A 1 
ATOM 4352 O O   . GLN A 0 573 . -83.075  -18.566 65.820   1.00 35.97 573 A 1 
ATOM 4353 C CG  . GLN A 0 573 . -83.112  -15.347 62.825   1.00 35.97 573 A 1 
ATOM 4354 C CD  . GLN A 0 573 . -84.257  -15.320 61.815   1.00 35.97 573 A 1 
ATOM 4355 N NE2 . GLN A 0 573 . -84.855  -14.176 61.565   1.00 35.97 573 A 1 
ATOM 4356 O OE1 . GLN A 0 573 . -84.649  -16.308 61.224   1.00 35.97 573 A 1 
ATOM 4357 N N   . TYR A 0 574 . -82.591  -16.900 67.243   1.00 32.48 574 A 1 
ATOM 4358 C CA  . TYR A 0 574 . -83.096  -17.575 68.429   1.00 32.48 574 A 1 
ATOM 4359 C C   . TYR A 0 574 . -84.631  -17.685 68.394   1.00 32.48 574 A 1 
ATOM 4360 C CB  . TYR A 0 574 . -82.594  -16.829 69.673   1.00 32.48 574 A 1 
ATOM 4361 O O   . TYR A 0 574 . -85.341  -16.733 68.723   1.00 32.48 574 A 1 
ATOM 4362 C CG  . TYR A 0 574 . -82.739  -17.628 70.953   1.00 32.48 574 A 1 
ATOM 4363 C CD1 . TYR A 0 574 . -83.958  -17.643 71.659   1.00 32.48 574 A 1 
ATOM 4364 C CD2 . TYR A 0 574 . -81.637  -18.361 71.433   1.00 32.48 574 A 1 
ATOM 4365 C CE1 . TYR A 0 574 . -84.072  -18.390 72.849   1.00 32.48 574 A 1 
ATOM 4366 C CE2 . TYR A 0 574 . -81.743  -19.100 72.625   1.00 32.48 574 A 1 
ATOM 4367 O OH  . TYR A 0 574 . -83.065  -19.822 74.490   1.00 32.48 574 A 1 
ATOM 4368 C CZ  . TYR A 0 574 . -82.962  -19.114 73.335   1.00 32.48 574 A 1 
ATOM 4369 N N   . GLY A 0 575 . -85.162  -18.855 68.024   1.00 31.98 575 A 1 
ATOM 4370 C CA  . GLY A 0 575 . -86.592  -19.143 68.172   1.00 31.98 575 A 1 
ATOM 4371 C C   . GLY A 0 575 . -87.141  -20.287 67.318   1.00 31.98 575 A 1 
ATOM 4372 O O   . GLY A 0 575 . -87.336  -20.124 66.125   1.00 31.98 575 A 1 
ATOM 4373 N N   . ALA A 0 576 . -87.508  -21.386 67.986   1.00 30.90 576 A 1 
ATOM 4374 C CA  . ALA A 0 576 . -88.466  -22.415 67.550   1.00 30.90 576 A 1 
ATOM 4375 C C   . ALA A 0 576 . -88.243  -23.143 66.197   1.00 30.90 576 A 1 
ATOM 4376 C CB  . ALA A 0 576 . -89.883  -21.830 67.653   1.00 30.90 576 A 1 
ATOM 4377 O O   . ALA A 0 576 . -88.552  -22.648 65.124   1.00 30.90 576 A 1 
ATOM 4378 N N   . SER A 0 577 . -87.879  -24.426 66.306   1.00 31.44 577 A 1 
ATOM 4379 C CA  . SER A 0 577 . -88.333  -25.547 65.457   1.00 31.44 577 A 1 
ATOM 4380 C C   . SER A 0 577 . -88.624  -25.321 63.955   1.00 31.44 577 A 1 
ATOM 4381 C CB  . SER A 0 577 . -89.568  -26.198 66.098   1.00 31.44 577 A 1 
ATOM 4382 O O   . SER A 0 577 . -89.721  -24.918 63.574   1.00 31.44 577 A 1 
ATOM 4383 O OG  . SER A 0 577 . -90.619  -25.264 66.225   1.00 31.44 577 A 1 
ATOM 4384 N N   . SER A 0 578 . -87.725  -25.889 63.145   1.00 30.87 578 A 1 
ATOM 4385 C CA  . SER A 0 578 . -87.957  -26.536 61.837   1.00 30.87 578 A 1 
ATOM 4386 C C   . SER A 0 578 . -88.363  -25.706 60.603   1.00 30.87 578 A 1 
ATOM 4387 C CB  . SER A 0 578 . -88.875  -27.767 61.967   1.00 30.87 578 A 1 
ATOM 4388 O O   . SER A 0 578 . -89.509  -25.299 60.468   1.00 30.87 578 A 1 
ATOM 4389 O OG  . SER A 0 578 . -90.159  -27.452 62.460   1.00 30.87 578 A 1 
ATOM 4390 N N   . GLN A 0 579 . -87.454  -25.785 59.616   1.00 30.92 579 A 1 
ATOM 4391 C CA  . GLN A 0 579 . -87.662  -25.829 58.154   1.00 30.92 579 A 1 
ATOM 4392 C C   . GLN A 0 579 . -87.688  -24.502 57.361   1.00 30.92 579 A 1 
ATOM 4393 C CB  . GLN A 0 579 . -88.752  -26.864 57.767   1.00 30.92 579 A 1 
ATOM 4394 O O   . GLN A 0 579 . -88.129  -23.461 57.829   1.00 30.92 579 A 1 
ATOM 4395 C CG  . GLN A 0 579 . -88.259  -28.299 58.065   1.00 30.92 579 A 1 
ATOM 4396 C CD  . GLN A 0 579 . -89.332  -29.387 58.141   1.00 30.92 579 A 1 
ATOM 4397 N NE2 . GLN A 0 579 . -88.954  -30.582 58.543   1.00 30.92 579 A 1 
ATOM 4398 O OE1 . GLN A 0 579 . -90.510  -29.231 57.881   1.00 30.92 579 A 1 
ATOM 4399 N N   . ASP A 0 580 . -87.153  -24.616 56.137   1.00 36.07 580 A 1 
ATOM 4400 C CA  . ASP A 0 580 . -87.159  -23.677 55.001   1.00 36.07 580 A 1 
ATOM 4401 C C   . ASP A 0 580 . -86.228  -22.439 55.018   1.00 36.07 580 A 1 
ATOM 4402 C CB  . ASP A 0 580 . -88.596  -23.492 54.480   1.00 36.07 580 A 1 
ATOM 4403 O O   . ASP A 0 580 . -86.631  -21.299 54.798   1.00 36.07 580 A 1 
ATOM 4404 C CG  . ASP A 0 580 . -89.255  -24.836 54.097   1.00 36.07 580 A 1 
ATOM 4405 O OD1 . ASP A 0 580 . -88.535  -25.867 54.027   1.00 36.07 580 A 1 
ATOM 4406 O OD2 . ASP A 0 580 . -90.482  -24.833 53.858   1.00 36.07 580 A 1 
ATOM 4407 N N   . TRP A 0 581 . -84.918  -22.701 55.130   1.00 31.40 581 A 1 
ATOM 4408 C CA  . TRP A 0 581 . -83.840  -21.826 54.627   1.00 31.40 581 A 1 
ATOM 4409 C C   . TRP A 0 581 . -83.640  -21.998 53.105   1.00 31.40 581 A 1 
ATOM 4410 C CB  . TRP A 0 581 . -82.507  -22.213 55.312   1.00 31.40 581 A 1 
ATOM 4411 O O   . TRP A 0 581 . -83.264  -23.096 52.687   1.00 31.40 581 A 1 
ATOM 4412 C CG  . TRP A 0 581 . -81.991  -21.354 56.422   1.00 31.40 581 A 1 
ATOM 4413 C CD1 . TRP A 0 581 . -82.625  -21.087 57.585   1.00 31.40 581 A 1 
ATOM 4414 C CD2 . TRP A 0 581 . -80.688  -20.691 56.512   1.00 31.40 581 A 1 
ATOM 4415 C CE2 . TRP A 0 581 . -80.594  -20.054 57.785   1.00 31.40 581 A 1 
ATOM 4416 C CE3 . TRP A 0 581 . -79.569  -20.575 55.653   1.00 31.40 581 A 1 
ATOM 4417 N NE1 . TRP A 0 581 . -81.805  -20.320 58.391   1.00 31.40 581 A 1 
ATOM 4418 C CH2 . TRP A 0 581 . -78.356  -19.256 57.317   1.00 31.40 581 A 1 
ATOM 4419 C CZ2 . TRP A 0 581 . -79.452  -19.348 58.192   1.00 31.40 581 A 1 
ATOM 4420 C CZ3 . TRP A 0 581 . -78.418  -19.864 56.049   1.00 31.40 581 A 1 
ATOM 4421 N N   . ASN A 0 582 . -83.757  -20.938 52.284   1.00 34.68 582 A 1 
ATOM 4422 C CA  . ASN A 0 582 . -83.030  -20.851 50.998   1.00 34.68 582 A 1 
ATOM 4423 C C   . ASN A 0 582 . -82.975  -19.434 50.363   1.00 34.68 582 A 1 
ATOM 4424 C CB  . ASN A 0 582 . -83.607  -21.853 49.962   1.00 34.68 582 A 1 
ATOM 4425 O O   . ASN A 0 582 . -83.814  -18.583 50.635   1.00 34.68 582 A 1 
ATOM 4426 C CG  . ASN A 0 582 . -82.523  -22.467 49.086   1.00 34.68 582 A 1 
ATOM 4427 N ND2 . ASN A 0 582 . -82.800  -23.577 48.447   1.00 34.68 582 A 1 
ATOM 4428 O OD1 . ASN A 0 582 . -81.421  -21.962 48.944   1.00 34.68 582 A 1 
ATOM 4429 N N   . ALA A 0 583 . -82.044  -19.269 49.412   1.00 30.71 583 A 1 
ATOM 4430 C CA  . ALA A 0 583 . -82.097  -18.353 48.261   1.00 30.71 583 A 1 
ATOM 4431 C C   . ALA A 0 583 . -81.872  -16.827 48.444   1.00 30.71 583 A 1 
ATOM 4432 C CB  . ALA A 0 583 . -83.310  -18.717 47.389   1.00 30.71 583 A 1 
ATOM 4433 O O   . ALA A 0 583 . -82.583  -16.024 47.843   1.00 30.71 583 A 1 
ATOM 4434 N N   . SER A 0 584 . -80.789  -16.409 49.118   1.00 37.51 584 A 1 
ATOM 4435 C CA  . SER A 0 584 . -80.169  -15.086 48.857   1.00 37.51 584 A 1 
ATOM 4436 C C   . SER A 0 584 . -78.629  -15.086 48.972   1.00 37.51 584 A 1 
ATOM 4437 C CB  . SER A 0 584 . -80.835  -13.965 49.677   1.00 37.51 584 A 1 
ATOM 4438 O O   . SER A 0 584 . -78.050  -14.433 49.838   1.00 37.51 584 A 1 
ATOM 4439 O OG  . SER A 0 584 . -80.473  -14.020 51.040   1.00 37.51 584 A 1 
ATOM 4440 N N   . GLN A 0 585 . -77.956  -15.836 48.093   1.00 33.37 585 A 1 
ATOM 4441 C CA  . GLN A 0 585 . -76.494  -15.807 47.893   1.00 33.37 585 A 1 
ATOM 4442 C C   . GLN A 0 585 . -76.166  -14.925 46.673   1.00 33.37 585 A 1 
ATOM 4443 C CB  . GLN A 0 585 . -75.972  -17.254 47.745   1.00 33.37 585 A 1 
ATOM 4444 O O   . GLN A 0 585 . -76.013  -15.429 45.562   1.00 33.37 585 A 1 
ATOM 4445 C CG  . GLN A 0 585 . -75.649  -17.920 49.097   1.00 33.37 585 A 1 
ATOM 4446 C CD  . GLN A 0 585 . -74.270  -17.556 49.654   1.00 33.37 585 A 1 
ATOM 4447 N NE2 . GLN A 0 585 . -74.033  -17.747 50.932   1.00 33.37 585 A 1 
ATOM 4448 O OE1 . GLN A 0 585 . -73.368  -17.123 48.962   1.00 33.37 585 A 1 
ATOM 4449 N N   . GLY A 0 586 . -76.157  -13.602 46.871   1.00 33.88 586 A 1 
ATOM 4450 C CA  . GLY A 0 586 . -75.991  -12.605 45.806   1.00 33.88 586 A 1 
ATOM 4451 C C   . GLY A 0 586 . -74.594  -11.971 45.719   1.00 33.88 586 A 1 
ATOM 4452 O O   . GLY A 0 586 . -73.943  -11.720 46.728   1.00 33.88 586 A 1 
ATOM 4453 N N   . ASP A 0 587 . -74.202  -11.656 44.484   1.00 33.32 587 A 1 
ATOM 4454 C CA  . ASP A 0 587 . -73.453  -10.448 44.093   1.00 33.32 587 A 1 
ATOM 4455 C C   . ASP A 0 587 . -71.944  -10.293 44.393   1.00 33.32 587 A 1 
ATOM 4456 C CB  . ASP A 0 587 . -74.308  -9.195  44.381   1.00 33.32 587 A 1 
ATOM 4457 O O   . ASP A 0 587 . -71.415  -9.202  44.205   1.00 33.32 587 A 1 
ATOM 4458 C CG  . ASP A 0 587 . -75.726  -9.307  43.797   1.00 33.32 587 A 1 
ATOM 4459 O OD1 . ASP A 0 587 . -75.909  -10.102 42.840   1.00 33.32 587 A 1 
ATOM 4460 O OD2 . ASP A 0 587 . -76.634  -8.645  44.344   1.00 33.32 587 A 1 
ATOM 4461 N N   . TYR A 0 588 . -71.196  -11.363 44.702   1.00 34.84 588 A 1 
ATOM 4462 C CA  . TYR A 0 588 . -69.713  -11.307 44.763   1.00 34.84 588 A 1 
ATOM 4463 C C   . TYR A 0 588 . -68.973  -12.428 44.001   1.00 34.84 588 A 1 
ATOM 4464 C CB  . TYR A 0 588 . -69.233  -11.076 46.213   1.00 34.84 588 A 1 
ATOM 4465 O O   . TYR A 0 588 . -68.002  -13.003 44.489   1.00 34.84 588 A 1 
ATOM 4466 C CG  . TYR A 0 588 . -69.135  -9.600  46.551   1.00 34.84 588 A 1 
ATOM 4467 C CD1 . TYR A 0 588 . -68.016  -8.859  46.118   1.00 34.84 588 A 1 
ATOM 4468 C CD2 . TYR A 0 588 . -70.183  -8.954  47.234   1.00 34.84 588 A 1 
ATOM 4469 C CE1 . TYR A 0 588 . -67.948  -7.472  46.354   1.00 34.84 588 A 1 
ATOM 4470 C CE2 . TYR A 0 588 . -70.116  -7.568  47.476   1.00 34.84 588 A 1 
ATOM 4471 O OH  . TYR A 0 588 . -68.954  -5.485  47.254   1.00 34.84 588 A 1 
ATOM 4472 C CZ  . TYR A 0 588 . -69.005  -6.824  47.030   1.00 34.84 588 A 1 
ATOM 4473 N N   . ASN A 0 589 . -69.412  -12.774 42.779   1.00 37.88 589 A 1 
ATOM 4474 C CA  . ASN A 0 589 . -68.704  -13.772 41.952   1.00 37.88 589 A 1 
ATOM 4475 C C   . ASN A 0 589 . -68.943  -13.638 40.426   1.00 37.88 589 A 1 
ATOM 4476 C CB  . ASN A 0 589 . -68.989  -15.188 42.524   1.00 37.88 589 A 1 
ATOM 4477 O O   . ASN A 0 589 . -69.434  -14.564 39.784   1.00 37.88 589 A 1 
ATOM 4478 C CG  . ASN A 0 589 . -67.706  -15.890 42.937   1.00 37.88 589 A 1 
ATOM 4479 N ND2 . ASN A 0 589 . -67.656  -16.439 44.127   1.00 37.88 589 A 1 
ATOM 4480 O OD1 . ASN A 0 589 . -66.735  -15.962 42.202   1.00 37.88 589 A 1 
ATOM 4481 N N   . GLN A 0 590 . -68.617  -12.481 39.825   1.00 37.21 590 A 1 
ATOM 4482 C CA  . GLN A 0 590 . -68.875  -12.234 38.387   1.00 37.21 590 A 1 
ATOM 4483 C C   . GLN A 0 590 . -67.667  -11.776 37.535   1.00 37.21 590 A 1 
ATOM 4484 C CB  . GLN A 0 590 . -70.107  -11.311 38.232   1.00 37.21 590 A 1 
ATOM 4485 O O   . GLN A 0 590 . -67.825  -11.601 36.333   1.00 37.21 590 A 1 
ATOM 4486 C CG  . GLN A 0 590 . -71.027  -11.797 37.097   1.00 37.21 590 A 1 
ATOM 4487 C CD  . GLN A 0 590 . -72.248  -10.905 36.895   1.00 37.21 590 A 1 
ATOM 4488 N NE2 . GLN A 0 590 . -73.253  -10.986 37.740   1.00 37.21 590 A 1 
ATOM 4489 O OE1 . GLN A 0 590 . -72.330  -10.124 35.966   1.00 37.21 590 A 1 
ATOM 4490 N N   . ALA A 0 591 . -66.463  -11.621 38.107   1.00 37.00 591 A 1 
ATOM 4491 C CA  . ALA A 0 591 . -65.320  -11.006 37.404   1.00 37.00 591 A 1 
ATOM 4492 C C   . ALA A 0 591 . -64.190  -11.963 36.950   1.00 37.00 591 A 1 
ATOM 4493 C CB  . ALA A 0 591 . -64.772  -9.890  38.303   1.00 37.00 591 A 1 
ATOM 4494 O O   . ALA A 0 591 . -63.479  -11.647 36.002   1.00 37.00 591 A 1 
ATOM 4495 N N   . ALA A 0 592 . -64.000  -13.123 37.595   1.00 39.36 592 A 1 
ATOM 4496 C CA  . ALA A 0 592 . -62.711  -13.842 37.559   1.00 39.36 592 A 1 
ATOM 4497 C C   . ALA A 0 592 . -62.745  -15.290 37.010   1.00 39.36 592 A 1 
ATOM 4498 C CB  . ALA A 0 592 . -62.093  -13.755 38.963   1.00 39.36 592 A 1 
ATOM 4499 O O   . ALA A 0 592 . -61.857  -16.084 37.320   1.00 39.36 592 A 1 
ATOM 4500 N N   . LYS A 0 593 . -63.766  -15.691 36.232   1.00 39.35 593 A 1 
ATOM 4501 C CA  . LYS A 0 593 . -63.909  -17.103 35.792   1.00 39.35 593 A 1 
ATOM 4502 C C   . LYS A 0 593 . -64.345  -17.340 34.339   1.00 39.35 593 A 1 
ATOM 4503 C CB  . LYS A 0 593 . -64.675  -17.919 36.862   1.00 39.35 593 A 1 
ATOM 4504 O O   . LYS A 0 593 . -65.016  -18.322 34.040   1.00 39.35 593 A 1 
ATOM 4505 C CG  . LYS A 0 593 . -63.781  -19.066 37.366   1.00 39.35 593 A 1 
ATOM 4506 C CD  . LYS A 0 593 . -64.354  -19.772 38.599   1.00 39.35 593 A 1 
ATOM 4507 C CE  . LYS A 0 593 . -63.302  -20.753 39.132   1.00 39.35 593 A 1 
ATOM 4508 N NZ  . LYS A 0 593 . -63.691  -21.314 40.449   1.00 39.35 593 A 1 
ATOM 4509 N N   . ALA A 0 594 . -63.885  -16.482 33.427   1.00 39.40 594 A 1 
ATOM 4510 C CA  . ALA A 0 594 . -64.022  -16.644 31.974   1.00 39.40 594 A 1 
ATOM 4511 C C   . ALA A 0 594 . -62.655  -16.848 31.278   1.00 39.40 594 A 1 
ATOM 4512 C CB  . ALA A 0 594 . -64.840  -15.469 31.421   1.00 39.40 594 A 1 
ATOM 4513 O O   . ALA A 0 594 . -62.302  -16.141 30.336   1.00 39.40 594 A 1 
ATOM 4514 N N   . VAL A 0 595 . -61.858  -17.809 31.758   1.00 36.71 595 A 1 
ATOM 4515 C CA  . VAL A 0 595 . -60.550  -18.146 31.166   1.00 36.71 595 A 1 
ATOM 4516 C C   . VAL A 0 595 . -60.713  -19.123 29.990   1.00 36.71 595 A 1 
ATOM 4517 C CB  . VAL A 0 595 . -59.573  -18.681 32.238   1.00 36.71 595 A 1 
ATOM 4518 O O   . VAL A 0 595 . -61.396  -20.135 30.106   1.00 36.71 595 A 1 
ATOM 4519 C CG1 . VAL A 0 595 . -58.232  -19.147 31.654   1.00 36.71 595 A 1 
ATOM 4520 C CG2 . VAL A 0 595 . -59.261  -17.593 33.276   1.00 36.71 595 A 1 
ATOM 4521 N N   . ALA A 0 596 . -60.004  -18.835 28.893   1.00 36.52 596 A 1 
ATOM 4522 C CA  . ALA A 0 596 . -59.708  -19.713 27.750   1.00 36.52 596 A 1 
ATOM 4523 C C   . ALA A 0 596 . -60.872  -20.216 26.856   1.00 36.52 596 A 1 
ATOM 4524 C CB  . ALA A 0 596 . -58.789  -20.852 28.219   1.00 36.52 596 A 1 
ATOM 4525 O O   . ALA A 0 596 . -61.310  -21.361 26.946   1.00 36.52 596 A 1 
ATOM 4526 N N   . ALA A 0 597 . -61.190  -19.437 25.811   1.00 39.04 597 A 1 
ATOM 4527 C CA  . ALA A 0 597 . -61.744  -19.955 24.550   1.00 39.04 597 A 1 
ATOM 4528 C C   . ALA A 0 597 . -61.186  -19.204 23.313   1.00 39.04 597 A 1 
ATOM 4529 C CB  . ALA A 0 597 . -63.277  -19.953 24.619   1.00 39.04 597 A 1 
ATOM 4530 O O   . ALA A 0 597 . -61.806  -18.291 22.791   1.00 39.04 597 A 1 
ATOM 4531 N N   . LYS A 0 598 . -59.979  -19.607 22.877   1.00 39.42 598 A 1 
ATOM 4532 C CA  . LYS A 0 598 . -59.314  -19.391 21.562   1.00 39.42 598 A 1 
ATOM 4533 C C   . LYS A 0 598 . -59.833  -18.299 20.586   1.00 39.42 598 A 1 
ATOM 4534 C CB  . LYS A 0 598 . -59.390  -20.717 20.774   1.00 39.42 598 A 1 
ATOM 4535 O O   . LYS A 0 598 . -60.873  -18.500 19.975   1.00 39.42 598 A 1 
ATOM 4536 C CG  . LYS A 0 598 . -58.454  -21.828 21.257   1.00 39.42 598 A 1 
ATOM 4537 C CD  . LYS A 0 598 . -58.681  -23.080 20.396   1.00 39.42 598 A 1 
ATOM 4538 C CE  . LYS A 0 598 . -57.707  -24.195 20.792   1.00 39.42 598 A 1 
ATOM 4539 N NZ  . LYS A 0 598 . -58.019  -25.471 20.098   1.00 39.42 598 A 1 
ATOM 4540 N N   . LYS A 0 599 . -58.876  -17.446 20.158   1.00 37.88 599 A 1 
ATOM 4541 C CA  . LYS A 0 599 . -58.637  -16.969 18.760   1.00 37.88 599 A 1 
ATOM 4542 C C   . LYS A 0 599 . -59.702  -16.042 18.115   1.00 37.88 599 A 1 
ATOM 4543 C CB  . LYS A 0 599 . -58.406  -18.206 17.857   1.00 37.88 599 A 1 
ATOM 4544 O O   . LYS A 0 599 . -60.884  -16.206 18.339   1.00 37.88 599 A 1 
ATOM 4545 C CG  . LYS A 0 599 . -57.083  -18.956 18.092   1.00 37.88 599 A 1 
ATOM 4546 C CD  . LYS A 0 599 . -56.948  -20.114 17.087   1.00 37.88 599 A 1 
ATOM 4547 C CE  . LYS A 0 599 . -55.526  -20.703 17.063   1.00 37.88 599 A 1 
ATOM 4548 N NZ  . LYS A 0 599 . -54.842  -20.441 15.770   1.00 37.88 599 A 1 
ATOM 4549 N N   . GLN A 0 600 . -59.368  -15.116 17.205   1.00 35.70 600 A 1 
ATOM 4550 C CA  . GLN A 0 600 . -58.100  -14.455 16.828   1.00 35.70 600 A 1 
ATOM 4551 C C   . GLN A 0 600 . -58.436  -13.189 16.001   1.00 35.70 600 A 1 
ATOM 4552 C CB  . GLN A 0 600 . -57.204  -15.355 15.931   1.00 35.70 600 A 1 
ATOM 4553 O O   . GLN A 0 600 . -59.478  -13.153 15.362   1.00 35.70 600 A 1 
ATOM 4554 C CG  . GLN A 0 600 . -55.801  -15.610 16.510   1.00 35.70 600 A 1 
ATOM 4555 C CD  . GLN A 0 600 . -54.971  -16.544 15.627   1.00 35.70 600 A 1 
ATOM 4556 N NE2 . GLN A 0 600 . -54.008  -16.061 14.874   1.00 35.70 600 A 1 
ATOM 4557 O OE1 . GLN A 0 600 . -55.177  -17.750 15.602   1.00 35.70 600 A 1 
ATOM 4558 N N   . HIS A 0 601 . -57.464  -12.272 15.888   1.00 31.15 601 A 1 
ATOM 4559 C CA  . HIS A 0 601 . -57.310  -11.252 14.830   1.00 31.15 601 A 1 
ATOM 4560 C C   . HIS A 0 601 . -58.219  -10.009 14.806   1.00 31.15 601 A 1 
ATOM 4561 C CB  . HIS A 0 601 . -57.268  -11.896 13.425   1.00 31.15 601 A 1 
ATOM 4562 O O   . HIS A 0 601 . -59.395  -10.100 14.495   1.00 31.15 601 A 1 
ATOM 4563 C CG  . HIS A 0 601 . -55.924  -12.454 13.046   1.00 31.15 601 A 1 
ATOM 4564 C CD2 . HIS A 0 601 . -55.034  -13.066 13.882   1.00 31.15 601 A 1 
ATOM 4565 N ND1 . HIS A 0 601 . -55.333  -12.389 11.806   1.00 31.15 601 A 1 
ATOM 4566 C CE1 . HIS A 0 601 . -54.120  -12.962 11.896   1.00 31.15 601 A 1 
ATOM 4567 N NE2 . HIS A 0 601 . -53.900  -13.404 13.148   1.00 31.15 601 A 1 
ATOM 4568 N N   . HIS A 0 602 . -57.525  -8.859  14.875   1.00 32.41 602 A 1 
ATOM 4569 C CA  . HIS A 0 602 . -57.839  -7.558  14.258   1.00 32.41 602 A 1 
ATOM 4570 C C   . HIS A 0 602 . -59.104  -6.832  14.777   1.00 32.41 602 A 1 
ATOM 4571 C CB  . HIS A 0 602 . -57.793  -7.682  12.718   1.00 32.41 602 A 1 
ATOM 4572 O O   . HIS A 0 602 . -60.130  -7.431  15.052   1.00 32.41 602 A 1 
ATOM 4573 C CG  . HIS A 0 602 . -56.440  -8.059  12.135   1.00 32.41 602 A 1 
ATOM 4574 C CD2 . HIS A 0 602 . -55.772  -7.397  11.137   1.00 32.41 602 A 1 
ATOM 4575 N ND1 . HIS A 0 602 . -55.649  -9.135  12.482   1.00 32.41 602 A 1 
ATOM 4576 C CE1 . HIS A 0 602 . -54.530  -9.105  11.741   1.00 32.41 602 A 1 
ATOM 4577 N NE2 . HIS A 0 602 . -54.570  -8.071  10.896   1.00 32.41 602 A 1 
ATOM 4578 N N   . GLY A 0 603 . -59.104  -5.508  14.923   1.00 31.10 603 A 1 
ATOM 4579 C CA  . GLY A 0 603 . -58.057  -4.517  14.649   1.00 31.10 603 A 1 
ATOM 4580 C C   . GLY A 0 603 . -58.692  -3.155  14.345   1.00 31.10 603 A 1 
ATOM 4581 O O   . GLY A 0 603 . -59.906  -3.065  14.169   1.00 31.10 603 A 1 
ATOM 4582 N N   . TYR A 0 604 . -57.895  -2.089  14.242   1.00 32.90 604 A 1 
ATOM 4583 C CA  . TYR A 0 604 . -58.385  -0.813  13.704   1.00 32.90 604 A 1 
ATOM 4584 C C   . TYR A 0 604 . -58.704  -0.982  12.205   1.00 32.90 604 A 1 
ATOM 4585 C CB  . TYR A 0 604 . -57.347  0.300   13.947   1.00 32.90 604 A 1 
ATOM 4586 O O   . TYR A 0 604 . -57.809  -0.877  11.370   1.00 32.90 604 A 1 
ATOM 4587 C CG  . TYR A 0 604 . -57.426  0.978   15.306   1.00 32.90 604 A 1 
ATOM 4588 C CD1 . TYR A 0 604 . -58.098  2.212   15.427   1.00 32.90 604 A 1 
ATOM 4589 C CD2 . TYR A 0 604 . -56.796  0.413   16.433   1.00 32.90 604 A 1 
ATOM 4590 C CE1 . TYR A 0 604 . -58.136  2.880   16.666   1.00 32.90 604 A 1 
ATOM 4591 C CE2 . TYR A 0 604 . -56.832  1.080   17.675   1.00 32.90 604 A 1 
ATOM 4592 O OH  . TYR A 0 604 . -57.530  2.982   18.976   1.00 32.90 604 A 1 
ATOM 4593 C CZ  . TYR A 0 604 . -57.499  2.319   17.791   1.00 32.90 604 A 1 
ATOM 4594 N N   . GLY A 0 605 . -59.962  -1.286  11.852   1.00 31.68 605 A 1 
ATOM 4595 C CA  . GLY A 0 605 . -60.326  -1.549  10.453   1.00 31.68 605 A 1 
ATOM 4596 C C   . GLY A 0 605 . -61.771  -1.989  10.173   1.00 31.68 605 A 1 
ATOM 4597 O O   . GLY A 0 605 . -62.028  -3.168  9.995    1.00 31.68 605 A 1 
ATOM 4598 N N   . HIS A 0 606 . -62.665  -1.007  10.021   1.00 33.14 606 A 1 
ATOM 4599 C CA  . HIS A 0 606 . -63.727  -0.949  8.996    1.00 33.14 606 A 1 
ATOM 4600 C C   . HIS A 0 606 . -64.791  -2.085  8.846    1.00 33.14 606 A 1 
ATOM 4601 C CB  . HIS A 0 606 . -63.033  -0.641  7.654    1.00 33.14 606 A 1 
ATOM 4602 O O   . HIS A 0 606 . -64.549  -3.115  8.229    1.00 33.14 606 A 1 
ATOM 4603 C CG  . HIS A 0 606 . -63.891  0.123   6.682    1.00 33.14 606 A 1 
ATOM 4604 C CD2 . HIS A 0 606 . -64.644  -0.399  5.665    1.00 33.14 606 A 1 
ATOM 4605 N ND1 . HIS A 0 606 . -64.017  1.493   6.622    1.00 33.14 606 A 1 
ATOM 4606 C CE1 . HIS A 0 606 . -64.835  1.789   5.598    1.00 33.14 606 A 1 
ATOM 4607 N NE2 . HIS A 0 606 . -65.253  0.668   4.994    1.00 33.14 606 A 1 
ATOM 4608 N N   . ALA A 0 607 . -66.044  -1.726  9.180    1.00 37.41 607 A 1 
ATOM 4609 C CA  . ALA A 0 607 . -67.324  -2.226  8.623    1.00 37.41 607 A 1 
ATOM 4610 C C   . ALA A 0 607 . -67.842  -3.659  8.983    1.00 37.41 607 A 1 
ATOM 4611 C CB  . ALA A 0 607 . -67.352  -1.920  7.116    1.00 37.41 607 A 1 
ATOM 4612 O O   . ALA A 0 607 . -67.080  -4.487  9.475    1.00 37.41 607 A 1 
ATOM 4613 N N   . PRO A 0 608 . -69.163  -3.953  8.816    1.00 44.71 608 A 1 
ATOM 4614 C CA  . PRO A 0 608 . -69.828  -5.078  9.505    1.00 44.71 608 A 1 
ATOM 4615 C C   . PRO A 0 608 . -70.547  -6.121  8.611    1.00 44.71 608 A 1 
ATOM 4616 C CB  . PRO A 0 608 . -70.885  -4.351  10.342   1.00 44.71 608 A 1 
ATOM 4617 O O   . PRO A 0 608 . -71.102  -5.771  7.571    1.00 44.71 608 A 1 
ATOM 4618 C CG  . PRO A 0 608 . -71.400  -3.270  9.382    1.00 44.71 608 A 1 
ATOM 4619 C CD  . PRO A 0 608 . -70.220  -3.006  8.440    1.00 44.71 608 A 1 
ATOM 4620 N N   . HIS A 0 609 . -70.713  -7.364  9.103    1.00 39.00 609 A 1 
ATOM 4621 C CA  . HIS A 0 609 . -71.936  -8.160  8.850    1.00 39.00 609 A 1 
ATOM 4622 C C   . HIS A 0 609 . -72.198  -9.291  9.880    1.00 39.00 609 A 1 
ATOM 4623 C CB  . HIS A 0 609 . -72.009  -8.700  7.406    1.00 39.00 609 A 1 
ATOM 4624 O O   . HIS A 0 609 . -71.401  -9.518  10.785   1.00 39.00 609 A 1 
ATOM 4625 C CG  . HIS A 0 609 . -73.433  -8.626  6.906    1.00 39.00 609 A 1 
ATOM 4626 C CD2 . HIS A 0 609 . -74.133  -7.471  6.669    1.00 39.00 609 A 1 
ATOM 4627 N ND1 . HIS A 0 609 . -74.317  -9.675  6.770    1.00 39.00 609 A 1 
ATOM 4628 C CE1 . HIS A 0 609 . -75.519  -9.161  6.450    1.00 39.00 609 A 1 
ATOM 4629 N NE2 . HIS A 0 609 . -75.460  -7.823  6.396    1.00 39.00 609 A 1 
ATOM 4630 N N   . SER A 0 610 . -73.353  -9.966  9.758    1.00 37.94 610 A 1 
ATOM 4631 C CA  . SER A 0 610 . -73.963  -10.908 10.726   1.00 37.94 610 A 1 
ATOM 4632 C C   . SER A 0 610 . -74.051  -12.370 10.223   1.00 37.94 610 A 1 
ATOM 4633 C CB  . SER A 0 610 . -75.379  -10.383 11.009   1.00 37.94 610 A 1 
ATOM 4634 O O   . SER A 0 610 . -74.125  -12.581 9.011    1.00 37.94 610 A 1 
ATOM 4635 O OG  . SER A 0 610 . -76.068  -11.174 11.956   1.00 37.94 610 A 1 
ATOM 4636 N N   . GLY A 0 611 . -74.122  -13.368 11.130   1.00 38.88 611 A 1 
ATOM 4637 C CA  . GLY A 0 611 . -74.433  -14.778 10.798   1.00 38.88 611 A 1 
ATOM 4638 C C   . GLY A 0 611 . -74.497  -15.781 11.981   1.00 38.88 611 A 1 
ATOM 4639 O O   . GLY A 0 611 . -73.579  -15.852 12.789   1.00 38.88 611 A 1 
ATOM 4640 N N   . TYR A 0 612 . -75.579  -16.576 12.050   1.00 37.94 612 A 1 
ATOM 4641 C CA  . TYR A 0 612 . -75.847  -17.720 12.965   1.00 37.94 612 A 1 
ATOM 4642 C C   . TYR A 0 612 . -75.000  -18.976 12.590   1.00 37.94 612 A 1 
ATOM 4643 C CB  . TYR A 0 612 . -77.350  -18.057 12.830   1.00 37.94 612 A 1 
ATOM 4644 O O   . TYR A 0 612 . -74.446  -19.000 11.496   1.00 37.94 612 A 1 
ATOM 4645 C CG  . TYR A 0 612 . -78.368  -17.034 13.335   1.00 37.94 612 A 1 
ATOM 4646 C CD1 . TYR A 0 612 . -79.178  -17.362 14.442   1.00 37.94 612 A 1 
ATOM 4647 C CD2 . TYR A 0 612 . -78.582  -15.806 12.667   1.00 37.94 612 A 1 
ATOM 4648 C CE1 . TYR A 0 612 . -80.177  -16.474 14.885   1.00 37.94 612 A 1 
ATOM 4649 C CE2 . TYR A 0 612 . -79.571  -14.908 13.117   1.00 37.94 612 A 1 
ATOM 4650 O OH  . TYR A 0 612 . -81.341  -14.395 14.665   1.00 37.94 612 A 1 
ATOM 4651 C CZ  . TYR A 0 612 . -80.374  -15.244 14.229   1.00 37.94 612 A 1 
ATOM 4652 N N   . GLY A 0 613 . -74.855  -20.089 13.344   1.00 38.97 613 A 1 
ATOM 4653 C CA  . GLY A 0 613 . -75.389  -20.554 14.649   1.00 38.97 613 A 1 
ATOM 4654 C C   . GLY A 0 613 . -76.165  -21.902 14.563   1.00 38.97 613 A 1 
ATOM 4655 O O   . GLY A 0 613 . -77.079  -21.969 13.752   1.00 38.97 613 A 1 
ATOM 4656 N N   . HIS A 0 614 . -75.859  -22.954 15.367   1.00 37.23 614 A 1 
ATOM 4657 C CA  . HIS A 0 614 . -76.744  -24.142 15.602   1.00 37.23 614 A 1 
ATOM 4658 C C   . HIS A 0 614 . -76.337  -25.078 16.790   1.00 37.23 614 A 1 
ATOM 4659 C CB  . HIS A 0 614 . -76.959  -24.971 14.314   1.00 37.23 614 A 1 
ATOM 4660 O O   . HIS A 0 614 . -75.332  -24.829 17.450   1.00 37.23 614 A 1 
ATOM 4661 C CG  . HIS A 0 614 . -78.437  -25.169 14.061   1.00 37.23 614 A 1 
ATOM 4662 C CD2 . HIS A 0 614 . -79.280  -24.251 13.489   1.00 37.23 614 A 1 
ATOM 4663 N ND1 . HIS A 0 614 . -79.223  -26.213 14.506   1.00 37.23 614 A 1 
ATOM 4664 C CE1 . HIS A 0 614 . -80.504  -25.916 14.222   1.00 37.23 614 A 1 
ATOM 4665 N NE2 . HIS A 0 614 . -80.586  -24.735 13.596   1.00 37.23 614 A 1 
ATOM 4666 N N   . GLN A 0 615 . -77.138  -26.128 17.086   1.00 37.37 615 A 1 
ATOM 4667 C CA  . GLN A 0 615 . -77.175  -26.927 18.349   1.00 37.37 615 A 1 
ATOM 4668 C C   . GLN A 0 615 . -77.069  -28.479 18.188   1.00 37.37 615 A 1 
ATOM 4669 C CB  . GLN A 0 615 . -78.544  -26.676 19.020   1.00 37.37 615 A 1 
ATOM 4670 O O   . GLN A 0 615 . -77.329  -28.992 17.102   1.00 37.37 615 A 1 
ATOM 4671 C CG  . GLN A 0 615 . -78.928  -25.215 19.314   1.00 37.37 615 A 1 
ATOM 4672 C CD  . GLN A 0 615 . -80.441  -25.089 19.477   1.00 37.37 615 A 1 
ATOM 4673 N NE2 . GLN A 0 615 . -80.951  -24.828 20.660   1.00 37.37 615 A 1 
ATOM 4674 O OE1 . GLN A 0 615 . -81.198  -25.250 18.538   1.00 37.37 615 A 1 
ATOM 4675 N N   . GLY A 0 616 . -76.826  -29.222 19.296   1.00 40.07 616 A 1 
ATOM 4676 C CA  . GLY A 0 616 . -77.049  -30.691 19.468   1.00 40.07 616 A 1 
ATOM 4677 C C   . GLY A 0 616 . -75.936  -31.446 20.247   1.00 40.07 616 A 1 
ATOM 4678 O O   . GLY A 0 616 . -74.803  -30.987 20.203   1.00 40.07 616 A 1 
ATOM 4679 N N   . HIS A 0 617 . -76.110  -32.587 20.954   1.00 38.31 617 A 1 
ATOM 4680 C CA  . HIS A 0 617 . -77.279  -33.421 21.352   1.00 38.31 617 A 1 
ATOM 4681 C C   . HIS A 0 617 . -76.892  -34.485 22.447   1.00 38.31 617 A 1 
ATOM 4682 C CB  . HIS A 0 617 . -77.781  -34.205 20.114   1.00 38.31 617 A 1 
ATOM 4683 O O   . HIS A 0 617 . -75.866  -35.126 22.270   1.00 38.31 617 A 1 
ATOM 4684 C CG  . HIS A 0 617 . -79.038  -33.671 19.476   1.00 38.31 617 A 1 
ATOM 4685 C CD2 . HIS A 0 617 . -79.127  -32.987 18.292   1.00 38.31 617 A 1 
ATOM 4686 N ND1 . HIS A 0 617 . -80.328  -33.904 19.899   1.00 38.31 617 A 1 
ATOM 4687 C CE1 . HIS A 0 617 . -81.166  -33.344 19.013   1.00 38.31 617 A 1 
ATOM 4688 N NE2 . HIS A 0 617 . -80.478  -32.762 18.023   1.00 38.31 617 A 1 
ATOM 4689 N N   . HIS A 0 618 . -77.756  -34.752 23.463   1.00 39.61 618 A 1 
ATOM 4690 C CA  . HIS A 0 618 . -77.851  -35.942 24.395   1.00 39.61 618 A 1 
ATOM 4691 C C   . HIS A 0 618 . -76.601  -36.395 25.231   1.00 39.61 618 A 1 
ATOM 4692 C CB  . HIS A 0 618 . -78.474  -37.112 23.612   1.00 39.61 618 A 1 
ATOM 4693 O O   . HIS A 0 618 . -75.485  -36.056 24.876   1.00 39.61 618 A 1 
ATOM 4694 C CG  . HIS A 0 618 . -79.768  -36.748 22.915   1.00 39.61 618 A 1 
ATOM 4695 C CD2 . HIS A 0 618 . -80.007  -36.783 21.567   1.00 39.61 618 A 1 
ATOM 4696 N ND1 . HIS A 0 618 . -80.914  -36.266 23.513   1.00 39.61 618 A 1 
ATOM 4697 C CE1 . HIS A 0 618 . -81.816  -36.012 22.552   1.00 39.61 618 A 1 
ATOM 4698 N NE2 . HIS A 0 618 . -81.298  -36.288 21.347   1.00 39.61 618 A 1 
ATOM 4699 N N   . GLY A 0 619 . -76.627  -37.149 26.358   1.00 41.10 619 A 1 
ATOM 4700 C CA  . GLY A 0 619 . -77.604  -37.842 27.258   1.00 41.10 619 A 1 
ATOM 4701 C C   . GLY A 0 619 . -76.811  -38.649 28.355   1.00 41.10 619 A 1 
ATOM 4702 O O   . GLY A 0 619 . -75.592  -38.531 28.357   1.00 41.10 619 A 1 
ATOM 4703 N N   . HIS A 0 620 . -77.304  -39.503 29.285   1.00 39.36 620 A 1 
ATOM 4704 C CA  . HIS A 0 620 . -78.638  -39.855 29.837   1.00 39.36 620 A 1 
ATOM 4705 C C   . HIS A 0 620 . -78.516  -40.823 31.081   1.00 39.36 620 A 1 
ATOM 4706 C CB  . HIS A 0 620 . -79.455  -40.571 28.742   1.00 39.36 620 A 1 
ATOM 4707 O O   . HIS A 0 620 . -77.593  -41.627 31.092   1.00 39.36 620 A 1 
ATOM 4708 C CG  . HIS A 0 620 . -80.901  -40.157 28.705   1.00 39.36 620 A 1 
ATOM 4709 C CD2 . HIS A 0 620 . -81.424  -39.169 27.916   1.00 39.36 620 A 1 
ATOM 4710 N ND1 . HIS A 0 620 . -81.950  -40.714 29.406   1.00 39.36 620 A 1 
ATOM 4711 C CE1 . HIS A 0 620 . -83.076  -40.079 29.035   1.00 39.36 620 A 1 
ATOM 4712 N NE2 . HIS A 0 620 . -82.801  -39.121 28.137   1.00 39.36 620 A 1 
ATOM 4713 N N   . HIS A 0 621 . -79.491  -40.852 32.025   1.00 40.47 621 A 1 
ATOM 4714 C CA  . HIS A 0 621 . -79.703  -41.820 33.167   1.00 40.47 621 A 1 
ATOM 4715 C C   . HIS A 0 621 . -78.729  -41.837 34.393   1.00 40.47 621 A 1 
ATOM 4716 C CB  . HIS A 0 621 . -79.867  -43.259 32.636   1.00 40.47 621 A 1 
ATOM 4717 O O   . HIS A 0 621 . -77.547  -41.571 34.236   1.00 40.47 621 A 1 
ATOM 4718 C CG  . HIS A 0 621 . -81.002  -43.446 31.666   1.00 40.47 621 A 1 
ATOM 4719 C CD2 . HIS A 0 621 . -82.326  -43.586 31.982   1.00 40.47 621 A 1 
ATOM 4720 N ND1 . HIS A 0 621 . -80.892  -43.577 30.301   1.00 40.47 621 A 1 
ATOM 4721 C CE1 . HIS A 0 621 . -82.121  -43.795 29.803   1.00 40.47 621 A 1 
ATOM 4722 N NE2 . HIS A 0 621 . -83.030  -43.763 30.788   1.00 40.47 621 A 1 
ATOM 4723 N N   . GLY A 0 622 . -79.141  -42.192 35.638   1.00 39.81 622 A 1 
ATOM 4724 C CA  . GLY A 0 622 . -80.510  -42.345 36.204   1.00 39.81 622 A 1 
ATOM 4725 C C   . GLY A 0 622 . -80.666  -43.055 37.593   1.00 39.81 622 A 1 
ATOM 4726 O O   . GLY A 0 622 . -80.010  -44.057 37.839   1.00 39.81 622 A 1 
ATOM 4727 N N   . HIS A 0 623 . -81.640  -42.586 38.411   1.00 41.54 623 A 1 
ATOM 4728 C CA  . HIS A 0 623 . -82.352  -43.230 39.570   1.00 41.54 623 A 1 
ATOM 4729 C C   . HIS A 0 623 . -81.602  -43.513 40.910   1.00 41.54 623 A 1 
ATOM 4730 C CB  . HIS A 0 623 . -83.140  -44.452 39.063   1.00 41.54 623 A 1 
ATOM 4731 O O   . HIS A 0 623 . -80.384  -43.610 40.923   1.00 41.54 623 A 1 
ATOM 4732 C CG  . HIS A 0 623 . -84.226  -44.136 38.058   1.00 41.54 623 A 1 
ATOM 4733 C CD2 . HIS A 0 623 . -84.952  -45.056 37.352   1.00 41.54 623 A 1 
ATOM 4734 N ND1 . HIS A 0 623 . -84.715  -42.891 37.709   1.00 41.54 623 A 1 
ATOM 4735 C CE1 . HIS A 0 623 . -85.697  -43.063 36.810   1.00 41.54 623 A 1 
ATOM 4736 N NE2 . HIS A 0 623 . -85.880  -44.366 36.565   1.00 41.54 623 A 1 
ATOM 4737 N N   . GLY A 0 624 . -82.259  -43.623 42.093   1.00 40.83 624 A 1 
ATOM 4738 C CA  . GLY A 0 624 . -83.710  -43.690 42.435   1.00 40.83 624 A 1 
ATOM 4739 C C   . GLY A 0 624 . -84.102  -43.222 43.875   1.00 40.83 624 A 1 
ATOM 4740 O O   . GLY A 0 624 . -83.307  -42.564 44.534   1.00 40.83 624 A 1 
ATOM 4741 N N   . TYR A 0 625 . -85.337  -43.511 44.348   1.00 37.86 625 A 1 
ATOM 4742 C CA  . TYR A 0 625 . -86.079  -42.747 45.400   1.00 37.86 625 A 1 
ATOM 4743 C C   . TYR A 0 625 . -86.675  -43.551 46.599   1.00 37.86 625 A 1 
ATOM 4744 C CB  . TYR A 0 625 . -87.303  -42.085 44.727   1.00 37.86 625 A 1 
ATOM 4745 O O   . TYR A 0 625 . -86.935  -44.743 46.472   1.00 37.86 625 A 1 
ATOM 4746 C CG  . TYR A 0 625 . -87.062  -40.932 43.776   1.00 37.86 625 A 1 
ATOM 4747 C CD1 . TYR A 0 625 . -87.233  -39.610 44.233   1.00 37.86 625 A 1 
ATOM 4748 C CD2 . TYR A 0 625 . -86.799  -41.178 42.414   1.00 37.86 625 A 1 
ATOM 4749 C CE1 . TYR A 0 625 . -87.143  -38.532 43.333   1.00 37.86 625 A 1 
ATOM 4750 C CE2 . TYR A 0 625 . -86.701  -40.101 41.512   1.00 37.86 625 A 1 
ATOM 4751 O OH  . TYR A 0 625 . -86.810  -37.750 41.086   1.00 37.86 625 A 1 
ATOM 4752 C CZ  . TYR A 0 625 . -86.880  -38.779 41.968   1.00 37.86 625 A 1 
ATOM 4753 N N   . GLY A 0 626 . -87.052  -42.840 47.688   1.00 39.88 626 A 1 
ATOM 4754 C CA  . GLY A 0 626 . -88.099  -43.195 48.693   1.00 39.88 626 A 1 
ATOM 4755 C C   . GLY A 0 626 . -87.921  -42.435 50.037   1.00 39.88 626 A 1 
ATOM 4756 O O   . GLY A 0 626 . -86.824  -42.493 50.574   1.00 39.88 626 A 1 
ATOM 4757 N N   . HIS A 0 627 . -88.799  -41.583 50.614   1.00 36.25 627 A 1 
ATOM 4758 C CA  . HIS A 0 627 . -90.255  -41.605 50.951   1.00 36.25 627 A 1 
ATOM 4759 C C   . HIS A 0 627 . -90.648  -42.639 52.041   1.00 36.25 627 A 1 
ATOM 4760 C CB  . HIS A 0 627 . -91.177  -41.649 49.717   1.00 36.25 627 A 1 
ATOM 4761 O O   . HIS A 0 627 . -90.211  -43.777 51.948   1.00 36.25 627 A 1 
ATOM 4762 C CG  . HIS A 0 627 . -91.340  -40.349 48.959   1.00 36.25 627 A 1 
ATOM 4763 C CD2 . HIS A 0 627 . -92.128  -40.171 47.854   1.00 36.25 627 A 1 
ATOM 4764 N ND1 . HIS A 0 627 . -90.823  -39.109 49.281   1.00 36.25 627 A 1 
ATOM 4765 C CE1 . HIS A 0 627 . -91.291  -38.215 48.392   1.00 36.25 627 A 1 
ATOM 4766 N NE2 . HIS A 0 627 . -92.092  -38.819 47.504   1.00 36.25 627 A 1 
ATOM 4767 N N   . ALA A 0 628 . -91.477  -42.357 53.072   1.00 40.76 628 A 1 
ATOM 4768 C CA  . ALA A 0 628 . -92.222  -41.144 53.503   1.00 40.76 628 A 1 
ATOM 4769 C C   . ALA A 0 628 . -92.603  -41.196 55.033   1.00 40.76 628 A 1 
ATOM 4770 C CB  . ALA A 0 628 . -93.495  -41.048 52.644   1.00 40.76 628 A 1 
ATOM 4771 O O   . ALA A 0 628 . -92.386  -42.239 55.648   1.00 40.76 628 A 1 
ATOM 4772 N N   . PRO A 0 629 . -93.157  -40.128 55.672   1.00 48.61 629 A 1 
ATOM 4773 C CA  . PRO A 0 629 . -93.339  -40.033 57.145   1.00 48.61 629 A 1 
ATOM 4774 C C   . PRO A 0 629 . -94.803  -39.970 57.667   1.00 48.61 629 A 1 
ATOM 4775 C CB  . PRO A 0 629 . -92.658  -38.698 57.461   1.00 48.61 629 A 1 
ATOM 4776 O O   . PRO A 0 629 . -95.690  -39.596 56.898   1.00 48.61 629 A 1 
ATOM 4777 C CG  . PRO A 0 629 . -93.121  -37.809 56.301   1.00 48.61 629 A 1 
ATOM 4778 C CD  . PRO A 0 629 . -93.235  -38.777 55.117   1.00 48.61 629 A 1 
ATOM 4779 N N   . LYS A 0 630 . -95.032  -40.201 58.989   1.00 39.48 630 A 1 
ATOM 4780 C CA  . LYS A 0 630 . -95.992  -39.478 59.895   1.00 39.48 630 A 1 
ATOM 4781 C C   . LYS A 0 630 . -96.224  -40.130 61.287   1.00 39.48 630 A 1 
ATOM 4782 C CB  . LYS A 0 630 . -97.395  -39.351 59.255   1.00 39.48 630 A 1 
ATOM 4783 O O   . LYS A 0 630 . -96.424  -41.330 61.329   1.00 39.48 630 A 1 
ATOM 4784 C CG  . LYS A 0 630 . -97.611  -37.963 58.632   1.00 39.48 630 A 1 
ATOM 4785 C CD  . LYS A 0 630 . -98.838  -37.982 57.718   1.00 39.48 630 A 1 
ATOM 4786 C CE  . LYS A 0 630 . -99.058  -36.589 57.125   1.00 39.48 630 A 1 
ATOM 4787 N NZ  . LYS A 0 630 . -100.230 -36.577 56.218   1.00 39.48 630 A 1 
ATOM 4788 N N   . GLN A 0 631 . -96.351  -39.278 62.330   1.00 36.95 631 A 1 
ATOM 4789 C CA  . GLN A 0 631 . -97.274  -39.318 63.514   1.00 36.95 631 A 1 
ATOM 4790 C C   . GLN A 0 631 . -97.277  -40.586 64.434   1.00 36.95 631 A 1 
ATOM 4791 C CB  . GLN A 0 631 . -98.670  -38.868 63.019   1.00 36.95 631 A 1 
ATOM 4792 O O   . GLN A 0 631 . -96.956  -41.676 64.000   1.00 36.95 631 A 1 
ATOM 4793 C CG  . GLN A 0 631 . -98.657  -37.388 62.556   1.00 36.95 631 A 1 
ATOM 4794 C CD  . GLN A 0 631 . -99.806  -36.963 61.638   1.00 36.95 631 A 1 
ATOM 4795 N NE2 . GLN A 0 631 . -100.180 -35.700 61.656   1.00 36.95 631 A 1 
ATOM 4796 O OE1 . GLN A 0 631 . -100.330 -37.695 60.817   1.00 36.95 631 A 1 
ATOM 4797 N N   . ASP A 0 632 . -97.593  -40.562 65.742   1.00 38.55 632 A 1 
ATOM 4798 C CA  . ASP A 0 632 . -98.472  -39.678 66.539   1.00 38.55 632 A 1 
ATOM 4799 C C   . ASP A 0 632 . -98.031  -39.563 68.048   1.00 38.55 632 A 1 
ATOM 4800 C CB  . ASP A 0 632 . -99.912  -40.230 66.367   1.00 38.55 632 A 1 
ATOM 4801 O O   . ASP A 0 632 . -96.852  -39.704 68.362   1.00 38.55 632 A 1 
ATOM 4802 C CG  . ASP A 0 632 . -100.976 -39.132 66.437   1.00 38.55 632 A 1 
ATOM 4803 O OD1 . ASP A 0 632 . -101.093 -38.489 67.498   1.00 38.55 632 A 1 
ATOM 4804 O OD2 . ASP A 0 632 . -101.648 -38.808 65.441   1.00 38.55 632 A 1 
ATOM 4805 N N   . LYS A 0 633 . -98.936  -39.219 68.987   1.00 36.53 633 A 1 
ATOM 4806 C CA  . LYS A 0 633 . -98.671  -38.609 70.317   1.00 36.53 633 A 1 
ATOM 4807 C C   . LYS A 0 633 . -98.695  -39.559 71.537   1.00 36.53 633 A 1 
ATOM 4808 C CB  . LYS A 0 633 . -99.772  -37.560 70.599   1.00 36.53 633 A 1 
ATOM 4809 O O   . LYS A 0 633 . -99.583  -40.398 71.655   1.00 36.53 633 A 1 
ATOM 4810 C CG  . LYS A 0 633 . -99.991  -36.451 69.550   1.00 36.53 633 A 1 
ATOM 4811 C CD  . LYS A 0 633 . -101.470 -36.004 69.527   1.00 36.53 633 A 1 
ATOM 4812 C CE  . LYS A 0 633 . -101.851 -35.272 68.229   1.00 36.53 633 A 1 
ATOM 4813 N NZ  . LYS A 0 633 . -102.403 -36.205 67.209   1.00 36.53 633 A 1 
ATOM 4814 N N   . GLY A 0 634 . -97.924  -39.190 72.573   1.00 37.87 634 A 1 
ATOM 4815 C CA  . GLY A 0 634 . -98.318  -39.288 73.996   1.00 37.87 634 A 1 
ATOM 4816 C C   . GLY A 0 634 . -97.221  -39.760 74.971   1.00 37.87 634 A 1 
ATOM 4817 O O   . GLY A 0 634 . -96.238  -40.337 74.537   1.00 37.87 634 A 1 
ATOM 4818 N N   . LYS A 0 635 . -97.335  -39.639 76.306   1.00 36.43 635 A 1 
ATOM 4819 C CA  . LYS A 0 635 . -97.901  -38.626 77.236   1.00 36.43 635 A 1 
ATOM 4820 C C   . LYS A 0 635 . -97.774  -39.186 78.684   1.00 36.43 635 A 1 
ATOM 4821 C CB  . LYS A 0 635 . -99.396  -38.279 76.965   1.00 36.43 635 A 1 
ATOM 4822 O O   . LYS A 0 635 . -98.195  -40.307 78.921   1.00 36.43 635 A 1 
ATOM 4823 C CG  . LYS A 0 635 . -99.638  -36.765 76.788   1.00 36.43 635 A 1 
ATOM 4824 C CD  . LYS A 0 635 . -101.134 -36.400 76.826   1.00 36.43 635 A 1 
ATOM 4825 C CE  . LYS A 0 635 . -101.336 -34.883 76.668   1.00 36.43 635 A 1 
ATOM 4826 N NZ  . LYS A 0 635 . -102.756 -34.481 76.858   1.00 36.43 635 A 1 
ATOM 4827 N N   . VAL A 0 636 . -97.366  -38.338 79.643   1.00 34.19 636 A 1 
ATOM 4828 C CA  . VAL A 0 636 . -97.484  -38.448 81.133   1.00 34.19 636 A 1 
ATOM 4829 C C   . VAL A 0 636 . -96.598  -39.436 81.946   1.00 34.19 636 A 1 
ATOM 4830 C CB  . VAL A 0 636 . -98.953  -38.571 81.647   1.00 34.19 636 A 1 
ATOM 4831 O O   . VAL A 0 636 . -96.487  -40.609 81.626   1.00 34.19 636 A 1 
ATOM 4832 C CG1 . VAL A 0 636 . -99.185  -37.653 82.861   1.00 34.19 636 A 1 
ATOM 4833 C CG2 . VAL A 0 636 . -100.073 -38.204 80.660   1.00 34.19 636 A 1 
ATOM 4834 N N   . ALA A 0 637 . -96.178  -38.930 83.126   1.00 34.84 637 A 1 
ATOM 4835 C CA  . ALA A 0 637 . -96.034  -39.589 84.448   1.00 34.84 637 A 1 
ATOM 4836 C C   . ALA A 0 637 . -94.698  -40.259 84.871   1.00 34.84 637 A 1 
ATOM 4837 C CB  . ALA A 0 637 . -97.242  -40.519 84.691   1.00 34.84 637 A 1 
ATOM 4838 O O   . ALA A 0 637 . -93.975  -40.766 84.029   1.00 34.84 637 A 1 
ATOM 4839 N N   . LYS A 0 638 . -94.346  -40.363 86.178   1.00 32.06 638 A 1 
ATOM 4840 C CA  . LYS A 0 638 . -94.637  -39.549 87.405   1.00 32.06 638 A 1 
ATOM 4841 C C   . LYS A 0 638 . -93.852  -40.113 88.621   1.00 32.06 638 A 1 
ATOM 4842 C CB  . LYS A 0 638 . -96.138  -39.579 87.799   1.00 32.06 638 A 1 
ATOM 4843 O O   . LYS A 0 638 . -93.910  -41.312 88.850   1.00 32.06 638 A 1 
ATOM 4844 C CG  . LYS A 0 638 . -96.516  -38.761 89.047   1.00 32.06 638 A 1 
ATOM 4845 C CD  . LYS A 0 638 . -98.037  -38.808 89.263   1.00 32.06 638 A 1 
ATOM 4846 C CE  . LYS A 0 638 . -98.442  -38.003 90.505   1.00 32.06 638 A 1 
ATOM 4847 N NZ  . LYS A 0 638 . -99.895  -38.131 90.791   1.00 32.06 638 A 1 
ATOM 4848 N N   . GLY A 0 639 . -93.293  -39.246 89.478   1.00 33.02 639 A 1 
ATOM 4849 C CA  . GLY A 0 639 . -92.751  -39.589 90.817   1.00 33.02 639 A 1 
ATOM 4850 C C   . GLY A 0 639 . -91.238  -39.894 90.819   1.00 33.02 639 A 1 
ATOM 4851 O O   . GLY A 0 639 . -90.761  -40.450 89.841   1.00 33.02 639 A 1 
ATOM 4852 N N   . ALA A 0 640 . -90.372  -39.501 91.768   1.00 31.01 640 A 1 
ATOM 4853 C CA  . ALA A 0 640 . -90.441  -39.006 93.163   1.00 31.01 640 A 1 
ATOM 4854 C C   . ALA A 0 640 . -90.187  -40.055 94.270   1.00 31.01 640 A 1 
ATOM 4855 C CB  . ALA A 0 640 . -91.658  -38.121 93.476   1.00 31.01 640 A 1 
ATOM 4856 O O   . ALA A 0 640 . -91.106  -40.759 94.664   1.00 31.01 640 A 1 
ATOM 4857 N N   . HIS A 0 641 . -88.956  -40.060 94.804   1.00 32.07 641 A 1 
ATOM 4858 C CA  . HIS A 0 641 . -88.521  -40.287 96.202   1.00 32.07 641 A 1 
ATOM 4859 C C   . HIS A 0 641 . -87.008  -39.927 96.222   1.00 32.07 641 A 1 
ATOM 4860 C CB  . HIS A 0 641 . -88.800  -41.734 96.665   1.00 32.07 641 A 1 
ATOM 4861 O O   . HIS A 0 641 . -86.307  -40.296 95.287   1.00 32.07 641 A 1 
ATOM 4862 C CG  . HIS A 0 641 . -89.833  -41.824 97.773   1.00 32.07 641 A 1 
ATOM 4863 C CD2 . HIS A 0 641 . -91.144  -41.418 97.734   1.00 32.07 641 A 1 
ATOM 4864 N ND1 . HIS A 0 641 . -89.611  -42.285 99.052   1.00 32.07 641 A 1 
ATOM 4865 C CE1 . HIS A 0 641 . -90.745  -42.146 99.758   1.00 32.07 641 A 1 
ATOM 4866 N NE2 . HIS A 0 641 . -91.711  -41.611 98.996   1.00 32.07 641 A 1 
ATOM 4867 N N   . GLN A 0 642 . -86.498  -38.975 97.013   1.00 31.25 642 A 1 
ATOM 4868 C CA  . GLN A 0 642 . -86.318  -38.885 98.477   1.00 31.25 642 A 1 
ATOM 4869 C C   . GLN A 0 642 . -84.921  -39.335 98.964   1.00 31.25 642 A 1 
ATOM 4870 C CB  . GLN A 0 642 . -87.404  -39.550 99.343   1.00 31.25 642 A 1 
ATOM 4871 O O   . GLN A 0 642 . -84.555  -40.491 98.818   1.00 31.25 642 A 1 
ATOM 4872 C CG  . GLN A 0 642 . -88.615  -38.657 99.662   1.00 31.25 642 A 1 
ATOM 4873 C CD  . GLN A 0 642 . -89.497  -39.222 100.780  1.00 31.25 642 A 1 
ATOM 4874 N NE2 . GLN A 0 642 . -90.605  -38.586 101.086  1.00 31.25 642 A 1 
ATOM 4875 O OE1 . GLN A 0 642 . -89.220  -40.226 101.411  1.00 31.25 642 A 1 
ATOM 4876 N N   . GLU A 0 643 . -84.267  -38.399 99.666   1.00 28.95 643 A 1 
ATOM 4877 C CA  . GLU A 0 643 . -83.269  -38.572 100.741  1.00 28.95 643 A 1 
ATOM 4878 C C   . GLU A 0 643 . -81.826  -39.068 100.479  1.00 28.95 643 A 1 
ATOM 4879 C CB  . GLU A 0 643 . -83.877  -39.354 101.918  1.00 28.95 643 A 1 
ATOM 4880 O O   . GLU A 0 643 . -81.540  -39.893 99.623   1.00 28.95 643 A 1 
ATOM 4881 C CG  . GLU A 0 643 . -85.052  -38.639 102.602  1.00 28.95 643 A 1 
ATOM 4882 C CD  . GLU A 0 643 . -85.389  -39.300 103.947  1.00 28.95 643 A 1 
ATOM 4883 O OE1 . GLU A 0 643 . -85.931  -38.600 104.827  1.00 28.95 643 A 1 
ATOM 4884 O OE2 . GLU A 0 643 . -85.004  -40.475 104.162  1.00 28.95 643 A 1 
ATOM 4885 N N   . ARG A 0 644 . -80.964  -38.594 101.401  1.00 31.78 644 A 1 
ATOM 4886 C CA  . ARG A 0 644 . -79.728  -39.198 101.945  1.00 31.78 644 A 1 
ATOM 4887 C C   . ARG A 0 644 . -78.438  -39.224 101.101  1.00 31.78 644 A 1 
ATOM 4888 C CB  . ARG A 0 644 . -80.062  -40.548 102.621  1.00 31.78 644 A 1 
ATOM 4889 O O   . ARG A 0 644 . -78.177  -40.109 100.302  1.00 31.78 644 A 1 
ATOM 4890 C CG  . ARG A 0 644 . -80.004  -40.451 104.156  1.00 31.78 644 A 1 
ATOM 4891 C CD  . ARG A 0 644 . -80.747  -41.613 104.826  1.00 31.78 644 A 1 
ATOM 4892 N NE  . ARG A 0 644 . -82.139  -41.253 105.184  1.00 31.78 644 A 1 
ATOM 4893 N NH1 . ARG A 0 644 . -81.715  -40.491 107.309  1.00 31.78 644 A 1 
ATOM 4894 N NH2 . ARG A 0 644 . -83.809  -40.564 106.556  1.00 31.78 644 A 1 
ATOM 4895 C CZ  . ARG A 0 644 . -82.547  -40.779 106.346  1.00 31.78 644 A 1 
ATOM 4896 N N   . GLU A 0 645 . -77.568  -38.271 101.449  1.00 28.77 645 A 1 
ATOM 4897 C CA  . GLU A 0 645 . -76.225  -38.535 102.007  1.00 28.77 645 A 1 
ATOM 4898 C C   . GLU A 0 645 . -75.348  -39.628 101.354  1.00 28.77 645 A 1 
ATOM 4899 C CB  . GLU A 0 645 . -76.369  -38.864 103.511  1.00 28.77 645 A 1 
ATOM 4900 O O   . GLU A 0 645 . -75.386  -40.784 101.765  1.00 28.77 645 A 1 
ATOM 4901 C CG  . GLU A 0 645 . -76.972  -37.752 104.386  1.00 28.77 645 A 1 
ATOM 4902 C CD  . GLU A 0 645 . -77.539  -38.285 105.718  1.00 28.77 645 A 1 
ATOM 4903 O OE1 . GLU A 0 645 . -78.446  -37.612 106.254  1.00 28.77 645 A 1 
ATOM 4904 O OE2 . GLU A 0 645 . -77.139  -39.382 106.165  1.00 28.77 645 A 1 
ATOM 4905 N N   . ALA A 0 646 . -74.403  -39.223 100.496  1.00 27.66 646 A 1 
ATOM 4906 C CA  . ALA A 0 646 . -73.026  -39.742 100.521  1.00 27.66 646 A 1 
ATOM 4907 C C   . ALA A 0 646 . -72.070  -38.839 99.722   1.00 27.66 646 A 1 
ATOM 4908 C CB  . ALA A 0 646 . -72.943  -41.174 99.971   1.00 27.66 646 A 1 
ATOM 4909 O O   . ALA A 0 646 . -72.415  -38.329 98.657   1.00 27.66 646 A 1 
ATOM 4910 N N   . SER A 0 647 . -70.840  -38.667 100.206  1.00 31.76 647 A 1 
ATOM 4911 C CA  . SER A 0 647 . -69.755  -38.025 99.461   1.00 31.76 647 A 1 
ATOM 4912 C C   . SER A 0 647 . -69.036  -39.042 98.561   1.00 31.76 647 A 1 
ATOM 4913 C CB  . SER A 0 647 . -68.789  -37.331 100.434  1.00 31.76 647 A 1 
ATOM 4914 O O   . SER A 0 647 . -68.424  -39.991 99.043   1.00 31.76 647 A 1 
ATOM 4915 O OG  . SER A 0 647 . -68.524  -38.130 101.575  1.00 31.76 647 A 1 
ATOM 4916 N N   . GLY A 0 648 . -69.066  -38.826 97.242   1.00 32.97 648 A 1 
ATOM 4917 C CA  . GLY A 0 648 . -68.391  -39.668 96.246   1.00 32.97 648 A 1 
ATOM 4918 C C   . GLY A 0 648 . -67.838  -38.829 95.093   1.00 32.97 648 A 1 
ATOM 4919 O O   . GLY A 0 648 . -68.545  -37.990 94.542   1.00 32.97 648 A 1 
ATOM 4920 N N   . LYS A 0 649 . -66.552  -39.003 94.768   1.00 30.38 649 A 1 
ATOM 4921 C CA  . LYS A 0 649 . -65.849  -38.271 93.694   1.00 30.38 649 A 1 
ATOM 4922 C C   . LYS A 0 649 . -65.951  -39.012 92.347   1.00 30.38 649 A 1 
ATOM 4923 C CB  . LYS A 0 649 . -64.366  -38.085 94.080   1.00 30.38 649 A 1 
ATOM 4924 O O   . LYS A 0 649 . -66.232  -40.204 92.343   1.00 30.38 649 A 1 
ATOM 4925 C CG  . LYS A 0 649 . -64.096  -37.174 95.288   1.00 30.38 649 A 1 
ATOM 4926 C CD  . LYS A 0 649 . -62.584  -37.149 95.574   1.00 30.38 649 A 1 
ATOM 4927 C CE  . LYS A 0 649 . -62.245  -36.247 96.768   1.00 30.38 649 A 1 
ATOM 4928 N NZ  . LYS A 0 649 . -60.788  -36.260 97.070   1.00 30.38 649 A 1 
ATOM 4929 N N   . TRP A 0 650 . -65.520  -38.321 91.282   1.00 33.09 650 A 1 
ATOM 4930 C CA  . TRP A 0 650 . -65.278  -38.799 89.904   1.00 33.09 650 A 1 
ATOM 4931 C C   . TRP A 0 650 . -66.542  -39.020 89.043   1.00 33.09 650 A 1 
ATOM 4932 C CB  . TRP A 0 650 . -64.377  -40.056 89.893   1.00 33.09 650 A 1 
ATOM 4933 O O   . TRP A 0 650 . -67.515  -39.582 89.524   1.00 33.09 650 A 1 
ATOM 4934 C CG  . TRP A 0 650 . -63.103  -40.014 90.692   1.00 33.09 650 A 1 
ATOM 4935 C CD1 . TRP A 0 650 . -62.985  -40.380 91.989   1.00 33.09 650 A 1 
ATOM 4936 C CD2 . TRP A 0 650 . -61.737  -39.751 90.239   1.00 33.09 650 A 1 
ATOM 4937 C CE2 . TRP A 0 650 . -60.853  -39.899 91.352   1.00 33.09 650 A 1 
ATOM 4938 C CE3 . TRP A 0 650 . -61.144  -39.468 88.989   1.00 33.09 650 A 1 
ATOM 4939 N NE1 . TRP A 0 650 . -61.670  -40.269 92.397   1.00 33.09 650 A 1 
ATOM 4940 C CH2 . TRP A 0 650 . -58.910  -39.446 89.984   1.00 33.09 650 A 1 
ATOM 4941 C CZ2 . TRP A 0 650 . -59.464  -39.740 91.241   1.00 33.09 650 A 1 
ATOM 4942 C CZ3 . TRP A 0 650 . -59.749  -39.319 88.862   1.00 33.09 650 A 1 
ATOM 4943 N N   . ALA A 0 651 . -66.579  -38.648 87.755   1.00 33.28 651 A 1 
ATOM 4944 C CA  . ALA A 0 651 . -65.747  -37.714 86.969   1.00 33.28 651 A 1 
ATOM 4945 C C   . ALA A 0 651 . -66.439  -37.396 85.619   1.00 33.28 651 A 1 
ATOM 4946 C CB  . ALA A 0 651 . -64.380  -38.348 86.653   1.00 33.28 651 A 1 
ATOM 4947 O O   . ALA A 0 651 . -67.208  -38.232 85.172   1.00 33.28 651 A 1 
ATOM 4948 N N   . ALA A 0 652 . -66.072  -36.262 84.987   1.00 33.04 652 A 1 
ATOM 4949 C CA  . ALA A 0 652 . -66.029  -35.983 83.528   1.00 33.04 652 A 1 
ATOM 4950 C C   . ALA A 0 652 . -67.268  -36.266 82.621   1.00 33.04 652 A 1 
ATOM 4951 C CB  . ALA A 0 652 . -64.782  -36.713 82.998   1.00 33.04 652 A 1 
ATOM 4952 O O   . ALA A 0 652 . -67.965  -37.251 82.787   1.00 33.04 652 A 1 
ATOM 4953 N N   . GLN A 0 653 . -67.556  -35.532 81.537   1.00 33.84 653 A 1 
ATOM 4954 C CA  . GLN A 0 653 . -67.172  -34.209 80.991   1.00 33.84 653 A 1 
ATOM 4955 C C   . GLN A 0 653 . -68.074  -33.978 79.742   1.00 33.84 653 A 1 
ATOM 4956 C CB  . GLN A 0 653 . -65.681  -34.209 80.574   1.00 33.84 653 A 1 
ATOM 4957 O O   . GLN A 0 653 . -68.670  -34.937 79.262   1.00 33.84 653 A 1 
ATOM 4958 C CG  . GLN A 0 653 . -65.060  -32.866 80.134   1.00 33.84 653 A 1 
ATOM 4959 C CD  . GLN A 0 653 . -63.584  -33.007 79.758   1.00 33.84 653 A 1 
ATOM 4960 N NE2 . GLN A 0 653 . -62.995  -32.019 79.122   1.00 33.84 653 A 1 
ATOM 4961 O OE1 . GLN A 0 653 . -62.929  -33.998 80.033   1.00 33.84 653 A 1 
ATOM 4962 N N   . GLN A 0 654 . -68.084  -32.765 79.164   1.00 34.69 654 A 1 
ATOM 4963 C CA  . GLN A 0 654 . -68.703  -32.412 77.863   1.00 34.69 654 A 1 
ATOM 4964 C C   . GLN A 0 654 . -70.253  -32.358 77.874   1.00 34.69 654 A 1 
ATOM 4965 C CB  . GLN A 0 654 . -68.168  -33.306 76.716   1.00 34.69 654 A 1 
ATOM 4966 O O   . GLN A 0 654 . -70.903  -33.093 78.606   1.00 34.69 654 A 1 
ATOM 4967 C CG  . GLN A 0 654 . -66.632  -33.446 76.668   1.00 34.69 654 A 1 
ATOM 4968 C CD  . GLN A 0 654 . -66.122  -34.399 75.589   1.00 34.69 654 A 1 
ATOM 4969 N NE2 . GLN A 0 654 . -64.833  -34.407 75.326   1.00 34.69 654 A 1 
ATOM 4970 O OE1 . GLN A 0 654 . -66.840  -35.172 74.982   1.00 34.69 654 A 1 
ATOM 4971 N N   . SER A 0 655 . -70.924  -31.489 77.112   1.00 35.78 655 A 1 
ATOM 4972 C CA  . SER A 0 655 . -70.464  -30.364 76.280   1.00 35.78 655 A 1 
ATOM 4973 C C   . SER A 0 655 . -71.365  -29.157 76.576   1.00 35.78 655 A 1 
ATOM 4974 C CB  . SER A 0 655 . -70.542  -30.748 74.794   1.00 35.78 655 A 1 
ATOM 4975 O O   . SER A 0 655 . -72.588  -29.273 76.524   1.00 35.78 655 A 1 
ATOM 4976 O OG  . SER A 0 655 . -70.284  -29.659 73.935   1.00 35.78 655 A 1 
ATOM 4977 N N   . GLY A 0 656 . -70.763  -28.024 76.945   1.00 30.20 656 A 1 
ATOM 4978 C CA  . GLY A 0 656 . -71.412  -26.717 76.869   1.00 30.20 656 A 1 
ATOM 4979 C C   . GLY A 0 656 . -70.931  -26.080 75.575   1.00 30.20 656 A 1 
ATOM 4980 O O   . GLY A 0 656 . -69.722  -26.025 75.378   1.00 30.20 656 A 1 
ATOM 4981 N N   . TYR A 0 657 . -71.854  -25.710 74.690   1.00 36.49 657 A 1 
ATOM 4982 C CA  . TYR A 0 657 . -71.501  -25.212 73.365   1.00 36.49 657 A 1 
ATOM 4983 C C   . TYR A 0 657 . -71.134  -23.730 73.410   1.00 36.49 657 A 1 
ATOM 4984 C CB  . TYR A 0 657 . -72.612  -25.517 72.354   1.00 36.49 657 A 1 
ATOM 4985 O O   . TYR A 0 657 . -71.868  -22.903 73.952   1.00 36.49 657 A 1 
ATOM 4986 C CG  . TYR A 0 657 . -72.688  -26.992 72.005   1.00 36.49 657 A 1 
ATOM 4987 C CD1 . TYR A 0 657 . -71.735  -27.536 71.122   1.00 36.49 657 A 1 
ATOM 4988 C CD2 . TYR A 0 657 . -73.661  -27.825 72.593   1.00 36.49 657 A 1 
ATOM 4989 C CE1 . TYR A 0 657 . -71.749  -28.911 70.825   1.00 36.49 657 A 1 
ATOM 4990 C CE2 . TYR A 0 657 . -73.679  -29.203 72.299   1.00 36.49 657 A 1 
ATOM 4991 O OH  . TYR A 0 657 . -72.728  -31.077 71.138   1.00 36.49 657 A 1 
ATOM 4992 C CZ  . TYR A 0 657 . -72.720  -29.747 71.418   1.00 36.49 657 A 1 
ATOM 4993 N N   . ASP A 0 658 . -69.981  -23.458 72.824   1.00 34.36 658 A 1 
ATOM 4994 C CA  . ASP A 0 658 . -69.337  -22.181 72.592   1.00 34.36 658 A 1 
ATOM 4995 C C   . ASP A 0 658 . -69.879  -21.565 71.288   1.00 34.36 658 A 1 
ATOM 4996 C CB  . ASP A 0 658 . -67.791  -22.368 72.573   1.00 34.36 658 A 1 
ATOM 4997 O O   . ASP A 0 658 . -69.795  -22.154 70.209   1.00 34.36 658 A 1 
ATOM 4998 C CG  . ASP A 0 658 . -67.239  -23.817 72.461   1.00 34.36 658 A 1
[truncated: 77,451 more chars]
