# Supplementary material for: Self-assembling proteins compose the chemically resistant shell biomaterial of planktonic tintinnid ciliates
Source: Nat Commun. 2026 Jun 13;17:7507. doi: 10.1038/s41467-026-74402-4 (PMC13408134; doi:10.1038/s41467-026-74402-4)
Supplement: Supplementary file 6 — Supplementary Data 16 [file 41467_2026_74402_MOESM6_ESM.zip › AF2_structure_models/Tara_Unigene_32.cif]

data_0
#
_entry.id   0
#
_struct_asym.id          A
_struct_asym.entity_id   0
#
_entity_poly.entity_id        0
_entity_poly.type             polypeptide(L)
_entity_poly.pdbx_strand_id   A
#
_entity.id     0
_entity.type   polymer
#
loop_
_entity_poly_seq.entity_id
_entity_poly_seq.num
_entity_poly_seq.mon_id
0 1   MET 
0 2   LYS 
0 3   LEU 
0 4   ALA 
0 5   PHE 
0 6   ALA 
0 7   ALA 
0 8   ALA 
0 9   LEU 
0 10  ILE 
0 11  ALA 
0 12  ALA 
0 13  VAL 
0 14  GLN 
0 15  ALA 
0 16  THR 
0 17  GLU 
0 18  SER 
0 19  HIS 
0 20  GLY 
0 21  TYR 
0 22  GLY 
0 23  GLY 
0 24  TYR 
0 25  GLY 
0 26  GLY 
0 27  VAL 
0 28  GLY 
0 29  LEU 
0 30  GLY 
0 31  HIS 
0 32  GLY 
0 33  VAL 
0 34  GLY 
0 35  LEU 
0 36  GLY 
0 37  LYS 
0 38  GLY 
0 39  VAL 
0 40  GLY 
0 41  LEU 
0 42  GLY 
0 43  HIS 
0 44  GLY 
0 45  VAL 
0 46  GLY 
0 47  LEU 
0 48  GLY 
0 49  LYS 
0 50  GLY 
0 51  VAL 
0 52  GLY 
0 53  LEU 
0 54  GLY 
0 55  LEU 
0 56  GLY 
0 57  LYS 
0 58  GLY 
0 59  VAL 
0 60  GLY 
0 61  LEU 
0 62  GLY 
0 63  LYS 
0 64  GLY 
0 65  VAL 
0 66  GLY 
0 67  LEU 
0 68  GLY 
0 69  TYR 
0 70  GLY 
0 71  GLY 
0 72  LYS 
0 73  GLN 
0 74  ILE 
0 75  ALA 
0 76  LYS 
0 77  GLY 
0 78  GLY 
0 79  TYR 
0 80  ALA 
0 81  LYS 
0 82  VAL 
0 83  SER 
0 84  TYR 
0 85  THR 
0 86  PRO 
0 87  VAL 
0 88  THR 
0 89  LYS 
0 90  VAL 
0 91  VAL 
0 92  GLN 
0 93  PRO 
0 94  ALA 
0 95  LYS 
0 96  ALA 
0 97  GLN 
0 98  ASP 
0 99  ASN 
0 100 ALA 
0 101 SER 
0 102 ALA 
0 103 GLY 
0 104 TYR 
0 105 ALA 
0 106 ALA 
0 107 GLN 
0 108 TYR 
0 109 GLN 
0 110 THR 
0 111 LYS 
0 112 LYS 
0 113 THR 
0 114 THR 
0 115 ASP 
0 116 TRP 
0 117 ASP 
0 118 ALA 
0 119 TRP 
0 120 GLY 
0 121 ARG 
0 122 ASP 
0 123 GLN 
0 124 ASP 
0 125 LEU 
0 126 ALA 
0 127 ILE 
0 128 ASP 
0 129 GLU 
0 130 SER 
0 131 TYR 
0 132 GLY 
0 133 LYS 
0 134 THR 
0 135 SER 
0 136 ALA 
0 137 LYS 
0 138 SER 
0 139 TYR 
0 140 THR 
0 141 ALA 
0 142 GLU 
0 143 SER 
0 144 TYR 
0 145 ASP 
0 146 GLU 
0 147 TRP 
0 148 ASP 
0 149 ASN 
0 150 ALA 
0 151 ASP 
0 152 ASP 
0 153 ASP 
0 154 LYS 
0 155 TRP 
0 156 GLY 
0 157 ALA 
0 158 GLN 
0 159 ALA 
0 160 TRP 
0 161 GLY 
0 162 LYS 
0 163 ASP 
0 164 ARG 
0 165 ASP 
0 166 LEU 
0 167 SER 
0 168 GLY 
0 169 ALA 
0 170 SER 
0 171 SER 
0 172 TYR 
0 173 ALA 
0 174 ARG 
0 175 ASP 
0 176 ALA 
0 177 SER 
0 178 ILE 
0 179 GLY 
0 180 ALA 
0 181 ARG 
0 182 LYS 
0 183 GLY 
0 184 LYS 
0 185 LYS 
0 186 LEU 
0 187 ALA 
0 188 THR 
0 189 ASP 
0 190 ARG 
0 191 ALA 
0 192 ASP 
0 193 TRP 
0 194 GLU 
0 195 GLY 
0 196 GLY 
0 197 ALA 
0 198 ALA 
0 199 MET 
0 200 SER 
0 201 GLY 
0 202 TYR 
0 203 ASP 
0 204 ASN 
0 205 ASP 
0 206 GLU 
0 207 TRP 
0 208 ALA 
0 209 LYS 
0 210 GLN 
0 211 ALA 
0 212 TYR 
0 213 GLY 
0 214 SER 
0 215 ASP 
0 216 TYR 
0 217 ASP 
0 218 SER 
0 219 ARG 
0 220 TRP 
0 221 GLY 
0 222 LYS 
0 223 SER 
0 224 TYR 
0 225 ASP 
0 226 SER 
0 227 VAL 
0 228 ALA 
0 229 ALA 
0 230 ARG 
0 231 SER 
0 232 TYR 
0 233 ASP 
0 234 ASN 
0 235 GLU 
0 236 HIS 
0 237 TYR 
0 238 ALA 
0 239 ARG 
0 240 GLU 
0 241 VAL 
0 242 ARG 
0 243 ALA 
0 244 ASP 
0 245 ASP 
0 246 ASP 
0 247 GLN 
0 248 TRP 
0 249 ALA 
0 250 GLU 
0 251 ASP 
0 252 TYR 
0 253 ASP 
0 254 THR 
0 255 THR 
0 256 TRP 
0 257 ALA 
0 258 GLY 
0 259 LYS 
0 260 ALA 
0 261 ASP 
0 262 GLY 
0 263 TYR 
0 264 GLY 
0 265 ASN 
0 266 ALA 
0 267 ALA 
0 268 SER 
0 269 ALA 
0 270 LYS 
0 271 LYS 
0 272 ALA 
0 273 LYS 
0 274 GLY 
0 275 ILE 
0 276 GLY 
0 277 HIS 
0 278 GLY 
0 279 TRP 
0 280 GLY 
0 281 LYS 
0 282 GLN 
0 283 ASN 
0 284 VAL 
0 285 THR 
0 286 THR 
0 287 LYS 
0 288 LYS 
0 289 ALA 
0 290 ALA 
0 291 SER 
0 292 ALA 
0 293 GLY 
0 294 ALA 
0 295 GLY 
0 296 GLN 
0 297 GLU 
0 298 TYR 
0 299 TRP 
0 300 ALA 
0 301 GLY 
0 302 ASP 
0 303 VAL 
0 304 SER 
0 305 ASP 
0 306 TRP 
0 307 ASP 
0 308 ALA 
0 309 TYR 
0 310 GLY 
0 311 ARG 
0 312 ASP 
0 313 GLN 
0 314 ASP 
0 315 PHE 
0 316 HIS 
0 317 GLU 
0 318 LYS 
0 319 VAL 
0 320 SER 
0 321 TYR 
0 322 ASP 
0 323 THR 
0 324 THR 
0 325 MET 
0 326 ALA 
0 327 LYS 
0 328 SER 
0 329 TYR 
0 330 SER 
0 331 ALA 
0 332 GLU 
0 333 SER 
0 334 TYR 
0 335 ASP 
0 336 GLU 
0 337 TRP 
0 338 ASP 
0 339 ASN 
0 340 THR 
0 341 ASP 
0 342 ALA 
0 343 ASP 
0 344 LYS 
0 345 TRP 
0 346 GLY 
0 347 ALA 
0 348 GLN 
0 349 ALA 
0 350 TRP 
0 351 GLY 
0 352 LYS 
0 353 ASP 
0 354 ARG 
0 355 ASP 
0 356 LEU 
0 357 LYS 
0 358 GLY 
0 359 ALA 
0 360 SER 
0 361 SER 
0 362 TYR 
0 363 GLY 
0 364 ARG 
0 365 LYS 
0 366 ALA 
0 367 SER 
0 368 SER 
0 369 ASN 
0 370 LYS 
0 371 ASP 
0 372 THR 
0 373 ALA 
0 374 THR 
0 375 LYS 
0 376 TYR 
0 377 GLY 
0 378 TYR 
0 379 ALA 
0 380 ALA 
0 381 GLY 
0 382 TYR 
0 383 GLY 
0 384 ALA 
0 385 ALA 
0 386 GLY 
0 387 GLN 
0 388 LYS 
0 389 GLY 
0 390 TYR 
0 391 ALA 
0 392 GLY 
0 393 GLN 
0 394 ALA 
0 395 ALA 
0 396 LEU 
0 397 GLY 
0 398 LYS 
0 399 GLY 
0 400 TYR 
0 401 GLY 
0 402 GLY 
0 403 LEU 
0 404 GLN 
0 405 LYS 
0 406 GLY 
0 407 HIS 
0 408 GLY 
0 409 TRP 
0 410 GLY 
0 411 LYS 
0 412 GLY 
0 413 GLY 
0 414 GLN 
0 415 ALA 
0 416 TYR 
0 417 GLY 
0 418 GLY 
0 419 GLN 
0 420 ALA 
0 421 TYR 
0 422 GLY 
0 423 ALA 
0 424 GLN 
0 425 GLY 
0 426 TYR 
0 427 ALA 
0 428 GLY 
0 429 ALA 
0 430 ALA 
0 431 GLY 
0 432 ALA 
0 433 TYR 
0 434 GLY 
0 435 ALA 
0 436 GLN 
0 437 LYS 
0 438 ALA 
0 439 TYR 
0 440 GLY 
0 441 GLN 
0 442 GLY 
0 443 LYS 
0 444 GLU 
0 445 ALA 
0 446 SER 
0 447 ASN 
0 448 TRP 
0 449 GLN 
0 450 GLY 
0 451 ALA 
0 452 SER 
0 453 ALA 
0 454 SER 
0 455 ALA 
0 456 LYS 
0 457 ALA 
0 458 SER 
0 459 LYS 
0 460 ALA 
0 461 ALA 
0 462 TYR 
0 463 ASP 
0 464 ASN 
0 465 ASP 
0 466 ALA 
0 467 PHE 
0 468 ALA 
0 469 LYS 
0 470 GLN 
0 471 ALA 
0 472 TYR 
0 473 GLY 
0 474 SER 
0 475 ASP 
0 476 SER 
0 477 ASP 
0 478 THR 
0 479 ARG 
0 480 TRP 
0 481 GLY 
0 482 LYS 
0 483 SER 
0 484 TYR 
0 485 ASP 
0 486 SER 
0 487 VAL 
0 488 SER 
0 489 ALA 
0 490 ARG 
0 491 SER 
0 492 TYR 
0 493 GLN 
0 494 ASN 
0 495 GLU 
0 496 LYS 
0 497 TYR 
0 498 ALA 
0 499 ARG 
0 500 TRP 
0 501 LEU 
0 502 GLN 
0 503 ALA 
0 504 ASP 
0 505 ASP 
0 506 ASP 
0 507 GLN 
0 508 TRP 
0 509 ALA 
0 510 GLU 
0 511 ASP 
0 512 TYR 
0 513 ASP 
0 514 ALA 
0 515 PHE 
0 516 GLU 
0 517 ASN 
0 518 ASP 
0 519 ASP 
0 520 ALA 
0 521 GLY 
0 522 ALA 
0 523 TYR 
0 524 GLY 
0 525 LYS 
0 526 ALA 
0 527 ALA 
0 528 SER 
0 529 TYR 
0 530 TRP 
0 531 GLY 
0 532 PRO 
0 533 GLY 
0 534 GLY 
0 535 LYS 
0 536 LEU 
0 537 GLY 
0 538 TRP 
0 539 GLY 
0 540 LYS 
0 541 LYS 
0 542 GLY 
0 543 LYS 
0 544 SER 
0 545 GLU 
0 546 LEU 
0 547 ASP 
0 548 ALA 
0 549 ALA 
0 550 SER 
0 551 LYS 
0 552 ALA 
0 553 GLY 
0 554 GLN 
0 555 SER 
0 556 GLY 
0 557 TYR 
0 558 TRP 
0 559 GLY 
0 560 LYS 
0 561 THR 
0 562 GLY 
0 563 SER 
0 564 ASP 
0 565 TRP 
0 566 ASP 
0 567 ALA 
0 568 TYR 
0 569 GLY 
0 570 ARG 
0 571 ASP 
0 572 GLN 
0 573 ASP 
0 574 LEU 
0 575 GLU 
0 576 VAL 
0 577 ASP 
0 578 GLU 
0 579 SER 
0 580 TYR 
0 581 GLU 
0 582 ALA 
0 583 THR 
0 584 TRP 
0 585 ALA 
0 586 LYS 
0 587 SER 
0 588 TYR 
0 589 ASP 
0 590 ALA 
0 591 GLU 
0 592 SER 
0 593 TYR 
0 594 ASP 
0 595 GLU 
0 596 TRP 
0 597 ASP 
0 598 ASN 
0 599 ALA 
0 600 ASP 
0 601 ALA 
0 602 ASP 
0 603 LYS 
0 604 TRP 
0 605 GLY 
0 606 ALA 
0 607 GLN 
0 608 ALA 
0 609 TRP 
0 610 GLY 
0 611 LYS 
0 612 ASP 
0 613 ARG 
0 614 ASP 
0 615 VAL 
0 616 LEU 
0 617 GLY 
0 618 LYS 
0 619 SER 
0 620 SER 
0 621 ILE 
0 622 GLY 
0 623 ILE 
0 624 ARG 
0 625 ALA 
0 626 SER 
0 627 GLU 
0 628 SER 
0 629 ASP 
0 630 LYS 
0 631 ASP 
0 632 THR 
0 633 ALA 
0 634 LYS 
0 635 TYR 
0 636 GLY 
0 637 TYR 
0 638 GLY 
0 639 GLN 
0 640 ALA 
0 641 TYR 
0 642 GLY 
0 643 ALA 
0 644 TYR 
0 645 GLY 
0 646 ALA 
0 647 ALA 
0 648 GLY 
0 649 GLN 
0 650 LYS 
0 651 GLY 
0 652 TYR 
0 653 GLY 
0 654 GLN 
0 655 ALA 
0 656 GLY 
0 657 LEU 
0 658 VAL 
0 659 LYS 
0 660 GLY 
0 661 LYS 
0 662 GLY 
0 663 GLY 
0 664 LEU 
0 665 GLY 
0 666 LEU 
0 667 TYR 
0 668 GLY 
0 669 HIS 
0 670 GLY 
0 671 LEU 
0 672 GLY 
0 673 GLY 
0 674 VAL 
0 675 GLY 
0 676 VAL 
0 677 ALA 
0 678 GLY 
0 679 ALA 
0 680 TYR 
0 681 GLY 
0 682 ALA 
0 683 LYS 
0 684 GLY 
0 685 ALA 
0 686 ALA 
0 687 ALA 
0 688 TYR 
0 689 GLY 
0 690 GLY 
0 691 VAL 
0 692 GLN 
0 693 GLY 
0 694 GLY 
0 695 GLN 
0 696 TYR 
0 697 SER 
0 698 LYS 
0 699 LYS 
0 700 LYS 
0 701 SER 
0 702 LEU 
0 703 LYS 
0 704 GLU 
0 705 ALA 
0 706 GLY 
0 707 ALA 
0 708 SER 
0 709 THR 
0 710 ALA 
0 711 HIS 
0 712 ALA 
0 713 ALA 
0 714 ALA 
0 715 ALA 
0 716 MET 
0 717 GLY 
0 718 TYR 
0 719 ASP 
0 720 ASN 
0 721 ASP 
0 722 GLU 
0 723 TRP 
0 724 ALA 
0 725 LYS 
0 726 GLN 
0 727 ALA 
0 728 TYR 
0 729 GLY 
0 730 ARG 
0 731 ASP 
0 732 MET 
0 733 ASP 
0 734 THR 
0 735 ARG 
0 736 TRP 
0 737 GLY 
0 738 LYS 
0 739 SER 
0 740 TYR 
0 741 ASP 
0 742 PHE 
0 743 VAL 
0 744 ASP 
0 745 ALA 
0 746 ASN 
0 747 SER 
0 748 TYR 
0 749 ASP 
0 750 ASP 
0 751 GLU 
0 752 GLN 
0 753 TYR 
0 754 ALA 
0 755 ARG 
0 756 LYS 
0 757 VAL 
0 758 ARG 
0 759 ALA 
0 760 ASP 
0 761 ASP 
0 762 ASP 
0 763 GLN 
0 764 TRP 
0 765 ALA 
0 766 GLU 
0 767 ASP 
0 768 TYR 
0 769 ASP 
0 770 ARG 
0 771 ARG 
0 772 THR 
0 773 SER 
0 774 GLN 
0 775 ASP 
0 776 ALA 
0 777 ASP 
0 778 GLN 
0 779 TYR 
0 780 GLY 
0 781 ALA 
0 782 ALA 
0 783 ALA 
0 784 SER 
0 785 THR 
0 786 GLU 
0 787 ALA 
0 788 ARG 
0 789 GLN 
0 790 PRO 
0 791 GLN 
0 792 ILE 
0 793 LYS 
0 794 LYS 
0 795 THR 
0 796 ALA 
0 797 PHE 
0 798 VAL 
0 799 PRO 
0 800 HIS 
0 801 VAL 
0 802 GLN 
0 803 TYR 
0 804 GLY 
0 805 GLN 
0 806 TYR 
0 807 GLY 
0 808 SER 
0 809 TYR 
0 810 GLY 
0 811 GLY 
0 812 TYR 
0 813 GLY 
0 814 GLY 
0 815 ALA 
0 816 ALA 
0 817 ILE 
0 818 GLY 
0 819 LYS 
0 820 GLY 
0 821 GLY 
0 822 TYR 
0 823 ALA 
0 824 TRP 
#
loop_
_chem_comp.id
_chem_comp.type
_chem_comp.name
ALA 'L-peptide linking' ALANINE         
ARG 'L-peptide linking' ARGININE        
ASN 'L-peptide linking' ASPARAGINE      
ASP 'L-peptide linking' 'ASPARTIC ACID' 
CYS 'L-peptide linking' CYSTEINE        
GLN 'L-peptide linking' GLUTAMINE       
GLU 'L-peptide linking' 'GLUTAMIC ACID' 
HIS 'L-peptide linking' HISTIDINE       
ILE 'L-peptide linking' ISOLEUCINE      
LEU 'L-peptide linking' LEUCINE         
LYS 'L-peptide linking' LYSINE          
MET 'L-peptide linking' METHIONINE      
PHE 'L-peptide linking' PHENYLALANINE   
PRO 'L-peptide linking' PROLINE         
SER 'L-peptide linking' SERINE          
THR 'L-peptide linking' THREONINE       
TRP 'L-peptide linking' TRYPTOPHAN      
TYR 'L-peptide linking' TYROSINE        
VAL 'L-peptide linking' VALINE          
GLY 'peptide linking'   GLYCINE         
#
loop_
_atom_site.group_PDB
_atom_site.id
_atom_site.type_symbol
_atom_site.label_atom_id
_atom_site.label_alt_id
_atom_site.label_comp_id
_atom_site.label_asym_id
_atom_site.label_entity_id
_atom_site.label_seq_id
_atom_site.pdbx_PDB_ins_code
_atom_site.Cartn_x
_atom_site.Cartn_y
_atom_site.Cartn_z
_atom_site.occupancy
_atom_site.B_iso_or_equiv
_atom_site.auth_seq_id
_atom_site.auth_asym_id
_atom_site.pdbx_PDB_model_num
ATOM 1    N N   . MET A 0 1   . 10.820   -7.104  -35.862 1.00 39.86 1   A 1 
ATOM 2    C CA  . MET A 0 1   . 10.184   -8.448  -35.815 1.00 39.86 1   A 1 
ATOM 3    C C   . MET A 0 1   . 9.781    -8.921  -34.412 1.00 39.86 1   A 1 
ATOM 4    C CB  . MET A 0 1   . 10.994   -9.507  -36.574 1.00 39.86 1   A 1 
ATOM 5    O O   . MET A 0 1   . 8.702    -9.485  -34.316 1.00 39.86 1   A 1 
ATOM 6    C CG  . MET A 0 1   . 10.831   -9.289  -38.084 1.00 39.86 1   A 1 
ATOM 7    S SD  . MET A 0 1   . 11.720   -10.488 -39.099 1.00 39.86 1   A 1 
ATOM 8    C CE  . MET A 0 1   . 11.250   -9.913  -40.756 1.00 39.86 1   A 1 
ATOM 9    N N   . LYS A 0 2   . 10.528   -8.672  -33.318 1.00 42.29 2   A 1 
ATOM 10   C CA  . LYS A 0 2   . 10.135   -9.127  -31.956 1.00 42.29 2   A 1 
ATOM 11   C C   . LYS A 0 2   . 8.802    -8.561  -31.394 1.00 42.29 2   A 1 
ATOM 12   C CB  . LYS A 0 2   . 11.299   -8.929  -30.955 1.00 42.29 2   A 1 
ATOM 13   O O   . LYS A 0 2   . 8.310    -9.084  -30.407 1.00 42.29 2   A 1 
ATOM 14   C CG  . LYS A 0 2   . 12.454   -9.936  -31.147 1.00 42.29 2   A 1 
ATOM 15   C CD  . LYS A 0 2   . 13.538   -9.774  -30.062 1.00 42.29 2   A 1 
ATOM 16   C CE  . LYS A 0 2   . 14.662   -10.819 -30.193 1.00 42.29 2   A 1 
ATOM 17   N NZ  . LYS A 0 2   . 15.732   -10.619 -29.174 1.00 42.29 2   A 1 
ATOM 18   N N   . LEU A 0 3   . 8.186    -7.565  -32.045 1.00 41.61 3   A 1 
ATOM 19   C CA  . LEU A 0 3   . 6.838    -7.040  -31.738 1.00 41.61 3   A 1 
ATOM 20   C C   . LEU A 0 3   . 5.754    -7.425  -32.772 1.00 41.61 3   A 1 
ATOM 21   C CB  . LEU A 0 3   . 6.942    -5.509  -31.556 1.00 41.61 3   A 1 
ATOM 22   O O   . LEU A 0 3   . 4.589    -7.061  -32.620 1.00 41.61 3   A 1 
ATOM 23   C CG  . LEU A 0 3   . 7.370    -5.101  -30.133 1.00 41.61 3   A 1 
ATOM 24   C CD1 . LEU A 0 3   . 7.915    -3.675  -30.131 1.00 41.61 3   A 1 
ATOM 25   C CD2 . LEU A 0 3   . 6.186    -5.166  -29.165 1.00 41.61 3   A 1 
ATOM 26   N N   . ALA A 0 4   . 6.099    -8.181  -33.822 1.00 38.15 4   A 1 
ATOM 27   C CA  . ALA A 0 4   . 5.241    -8.414  -34.994 1.00 38.15 4   A 1 
ATOM 28   C C   . ALA A 0 4   . 4.049    -9.374  -34.764 1.00 38.15 4   A 1 
ATOM 29   C CB  . ALA A 0 4   . 6.125    -8.836  -36.175 1.00 38.15 4   A 1 
ATOM 30   O O   . ALA A 0 4   . 3.423    -9.808  -35.726 1.00 38.15 4   A 1 
ATOM 31   N N   . PHE A 0 5   . 3.719    -9.690  -33.508 1.00 41.63 5   A 1 
ATOM 32   C CA  . PHE A 0 5   . 2.541    -10.479 -33.128 1.00 41.63 5   A 1 
ATOM 33   C C   . PHE A 0 5   . 1.512    -9.698  -32.286 1.00 41.63 5   A 1 
ATOM 34   C CB  . PHE A 0 5   . 2.989    -11.790 -32.457 1.00 41.63 5   A 1 
ATOM 35   O O   . PHE A 0 5   . 0.417    -10.201 -32.049 1.00 41.63 5   A 1 
ATOM 36   C CG  . PHE A 0 5   . 2.452    -13.013 -33.173 1.00 41.63 5   A 1 
ATOM 37   C CD1 . PHE A 0 5   . 1.236    -13.594 -32.767 1.00 41.63 5   A 1 
ATOM 38   C CD2 . PHE A 0 5   . 3.139    -13.532 -34.287 1.00 41.63 5   A 1 
ATOM 39   C CE1 . PHE A 0 5   . 0.717    -14.700 -33.465 1.00 41.63 5   A 1 
ATOM 40   C CE2 . PHE A 0 5   . 2.619    -14.636 -34.985 1.00 41.63 5   A 1 
ATOM 41   C CZ  . PHE A 0 5   . 1.408    -15.221 -34.574 1.00 41.63 5   A 1 
ATOM 42   N N   . ALA A 0 6   . 1.819    -8.464  -31.864 1.00 42.66 6   A 1 
ATOM 43   C CA  . ALA A 0 6   . 0.913    -7.651  -31.043 1.00 42.66 6   A 1 
ATOM 44   C C   . ALA A 0 6   . -0.133   -6.863  -31.865 1.00 42.66 6   A 1 
ATOM 45   C CB  . ALA A 0 6   . 1.774    -6.719  -30.181 1.00 42.66 6   A 1 
ATOM 46   O O   . ALA A 0 6   . -1.249   -6.635  -31.403 1.00 42.66 6   A 1 
ATOM 47   N N   . ALA A 0 7   . 0.211    -6.450  -33.090 1.00 35.48 7   A 1 
ATOM 48   C CA  . ALA A 0 7   . -0.574   -5.471  -33.855 1.00 35.48 7   A 1 
ATOM 49   C C   . ALA A 0 7   . -1.780   -6.050  -34.629 1.00 35.48 7   A 1 
ATOM 50   C CB  . ALA A 0 7   . 0.396    -4.733  -34.787 1.00 35.48 7   A 1 
ATOM 51   O O   . ALA A 0 7   . -2.703   -5.315  -34.973 1.00 35.48 7   A 1 
ATOM 52   N N   . ALA A 0 8   . -1.810   -7.359  -34.896 1.00 37.72 8   A 1 
ATOM 53   C CA  . ALA A 0 8   . -2.744   -7.968  -35.854 1.00 37.72 8   A 1 
ATOM 54   C C   . ALA A 0 8   . -4.167   -8.256  -35.318 1.00 37.72 8   A 1 
ATOM 55   C CB  . ALA A 0 8   . -2.071   -9.219  -36.438 1.00 37.72 8   A 1 
ATOM 56   O O   . ALA A 0 8   . -4.959   -8.883  -36.017 1.00 37.72 8   A 1 
ATOM 57   N N   . LEU A 0 9   . -4.510   -7.839  -34.089 1.00 35.34 9   A 1 
ATOM 58   C CA  . LEU A 0 9   . -5.801   -8.179  -33.464 1.00 35.34 9   A 1 
ATOM 59   C C   . LEU A 0 9   . -6.467   -7.031  -32.680 1.00 35.34 9   A 1 
ATOM 60   C CB  . LEU A 0 9   . -5.626   -9.473  -32.630 1.00 35.34 9   A 1 
ATOM 61   O O   . LEU A 0 9   . -7.352   -7.291  -31.869 1.00 35.34 9   A 1 
ATOM 62   C CG  . LEU A 0 9   . -6.911   -10.291 -32.356 1.00 35.34 9   A 1 
ATOM 63   C CD1 . LEU A 0 9   . -7.541   -10.854 -33.630 1.00 35.34 9   A 1 
ATOM 64   C CD2 . LEU A 0 9   . -6.586   -11.460 -31.427 1.00 35.34 9   A 1 
ATOM 65   N N   . ILE A 0 10  . -6.073   -5.768  -32.869 1.00 36.46 10  A 1 
ATOM 66   C CA  . ILE A 0 10  . -6.758   -4.610  -32.239 1.00 36.46 10  A 1 
ATOM 67   C C   . ILE A 0 10  . -7.612   -3.805  -33.242 1.00 36.46 10  A 1 
ATOM 68   C CB  . ILE A 0 10  . -5.760   -3.811  -31.353 1.00 36.46 10  A 1 
ATOM 69   O O   . ILE A 0 10  . -8.471   -3.036  -32.826 1.00 36.46 10  A 1 
ATOM 70   C CG1 . ILE A 0 10  . -5.446   -4.680  -30.105 1.00 36.46 10  A 1 
ATOM 71   C CG2 . ILE A 0 10  . -6.279   -2.427  -30.919 1.00 36.46 10  A 1 
ATOM 72   C CD1 . ILE A 0 10  . -4.472   -4.071  -29.089 1.00 36.46 10  A 1 
ATOM 73   N N   . ALA A 0 11  . -7.487   -4.064  -34.549 1.00 32.40 11  A 1 
ATOM 74   C CA  . ALA A 0 11  . -8.215   -3.355  -35.605 1.00 32.40 11  A 1 
ATOM 75   C C   . ALA A 0 11  . -9.097   -4.280  -36.474 1.00 32.40 11  A 1 
ATOM 76   C CB  . ALA A 0 11  . -7.198   -2.537  -36.413 1.00 32.40 11  A 1 
ATOM 77   O O   . ALA A 0 11  . -8.860   -4.426  -37.670 1.00 32.40 11  A 1 
ATOM 78   N N   . ALA A 0 12  . -10.129  -4.896  -35.883 1.00 31.48 12  A 1 
ATOM 79   C CA  . ALA A 0 12  . -11.244  -5.485  -36.634 1.00 31.48 12  A 1 
ATOM 80   C C   . ALA A 0 12  . -12.516  -5.617  -35.773 1.00 31.48 12  A 1 
ATOM 81   C CB  . ALA A 0 12  . -10.836  -6.855  -37.199 1.00 31.48 12  A 1 
ATOM 82   O O   . ALA A 0 12  . -12.447  -6.059  -34.630 1.00 31.48 12  A 1 
ATOM 83   N N   . VAL A 0 13  . -13.667  -5.300  -36.380 1.00 29.36 13  A 1 
ATOM 84   C CA  . VAL A 0 13  . -15.039  -5.578  -35.906 1.00 29.36 13  A 1 
ATOM 85   C C   . VAL A 0 13  . -15.448  -4.916  -34.578 1.00 29.36 13  A 1 
ATOM 86   C CB  . VAL A 0 13  . -15.364  -7.090  -35.956 1.00 29.36 13  A 1 
ATOM 87   O O   . VAL A 0 13  . -15.452  -5.516  -33.505 1.00 29.36 13  A 1 
ATOM 88   C CG1 . VAL A 0 13  . -16.858  -7.352  -35.742 1.00 29.36 13  A 1 
ATOM 89   C CG2 . VAL A 0 13  . -15.023  -7.695  -37.329 1.00 29.36 13  A 1 
ATOM 90   N N   . GLN A 0 14  . -15.976  -3.696  -34.704 1.00 30.28 14  A 1 
ATOM 91   C CA  . GLN A 0 14  . -17.214  -3.356  -33.998 1.00 30.28 14  A 1 
ATOM 92   C C   . GLN A 0 14  . -18.336  -4.247  -34.562 1.00 30.28 14  A 1 
ATOM 93   C CB  . GLN A 0 14  . -17.599  -1.889  -34.274 1.00 30.28 14  A 1 
ATOM 94   O O   . GLN A 0 14  . -18.530  -4.267  -35.777 1.00 30.28 14  A 1 
ATOM 95   C CG  . GLN A 0 14  . -16.608  -0.830  -33.769 1.00 30.28 14  A 1 
ATOM 96   C CD  . GLN A 0 14  . -16.890  0.529   -34.410 1.00 30.28 14  A 1 
ATOM 97   N NE2 . GLN A 0 14  . -17.169  1.564   -33.649 1.00 30.28 14  A 1 
ATOM 98   O OE1 . GLN A 0 14  . -16.859  0.687   -35.617 1.00 30.28 14  A 1 
ATOM 99   N N   . ALA A 0 15  . -19.088  -4.946  -33.713 1.00 29.86 15  A 1 
ATOM 100  C CA  . ALA A 0 15  . -20.374  -5.536  -34.082 1.00 29.86 15  A 1 
ATOM 101  C C   . ALA A 0 15  . -21.277  -5.604  -32.846 1.00 29.86 15  A 1 
ATOM 102  C CB  . ALA A 0 15  . -20.183  -6.923  -34.704 1.00 29.86 15  A 1 
ATOM 103  O O   . ALA A 0 15  . -20.953  -6.253  -31.854 1.00 29.86 15  A 1 
ATOM 104  N N   . THR A 0 16  . -22.403  -4.904  -32.908 1.00 28.93 16  A 1 
ATOM 105  C CA  . THR A 0 16  . -23.529  -5.052  -31.981 1.00 28.93 16  A 1 
ATOM 106  C C   . THR A 0 16  . -24.241  -6.378  -32.201 1.00 28.93 16  A 1 
ATOM 107  C CB  . THR A 0 16  . -24.584  -3.980  -32.293 1.00 28.93 16  A 1 
ATOM 108  O O   . THR A 0 16  . -24.423  -6.741  -33.356 1.00 28.93 16  A 1 
ATOM 109  C CG2 . THR A 0 16  . -24.179  -2.605  -31.774 1.00 28.93 16  A 1 
ATOM 110  O OG1 . THR A 0 16  . -24.754  -3.890  -33.694 1.00 28.93 16  A 1 
ATOM 111  N N   . GLU A 0 17  . -24.792  -6.980  -31.143 1.00 28.05 17  A 1 
ATOM 112  C CA  . GLU A 0 17  . -26.172  -7.493  -31.189 1.00 28.05 17  A 1 
ATOM 113  C C   . GLU A 0 17  . -26.768  -7.736  -29.789 1.00 28.05 17  A 1 
ATOM 114  C CB  . GLU A 0 17  . -26.332  -8.694  -32.151 1.00 28.05 17  A 1 
ATOM 115  O O   . GLU A 0 17  . -26.095  -7.600  -28.763 1.00 28.05 17  A 1 
ATOM 116  C CG  . GLU A 0 17  . -27.223  -8.252  -33.333 1.00 28.05 17  A 1 
ATOM 117  C CD  . GLU A 0 17  . -27.106  -9.146  -34.574 1.00 28.05 17  A 1 
ATOM 118  O OE1 . GLU A 0 17  . -27.189  -8.586  -35.691 1.00 28.05 17  A 1 
ATOM 119  O OE2 . GLU A 0 17  . -26.979  -10.378 -34.395 1.00 28.05 17  A 1 
ATOM 120  N N   . SER A 0 18  . -28.084  -7.948  -29.747 1.00 27.76 18  A 1 
ATOM 121  C CA  . SER A 0 18  . -28.941  -7.751  -28.571 1.00 27.76 18  A 1 
ATOM 122  C C   . SER A 0 18  . -29.102  -8.983  -27.677 1.00 27.76 18  A 1 
ATOM 123  C CB  . SER A 0 18  . -30.327  -7.305  -29.045 1.00 27.76 18  A 1 
ATOM 124  O O   . SER A 0 18  . -29.302  -10.092 -28.167 1.00 27.76 18  A 1 
ATOM 125  O OG  . SER A 0 18  . -30.820  -8.215  -30.010 1.00 27.76 18  A 1 
ATOM 126  N N   . HIS A 0 19  . -29.149  -8.767  -26.360 1.00 28.44 19  A 1 
ATOM 127  C CA  . HIS A 0 19  . -29.453  -9.810  -25.376 1.00 28.44 19  A 1 
ATOM 128  C C   . HIS A 0 19  . -30.970  -9.961  -25.183 1.00 28.44 19  A 1 
ATOM 129  C CB  . HIS A 0 19  . -28.760  -9.479  -24.045 1.00 28.44 19  A 1 
ATOM 130  O O   . HIS A 0 19  . -31.636  -9.024  -24.744 1.00 28.44 19  A 1 
ATOM 131  C CG  . HIS A 0 19  . -27.258  -9.620  -24.087 1.00 28.44 19  A 1 
ATOM 132  C CD2 . HIS A 0 19  . -26.514  -10.527 -23.381 1.00 28.44 19  A 1 
ATOM 133  N ND1 . HIS A 0 19  . -26.374  -8.879  -24.843 1.00 28.44 19  A 1 
ATOM 134  C CE1 . HIS A 0 19  . -25.134  -9.334  -24.598 1.00 28.44 19  A 1 
ATOM 135  N NE2 . HIS A 0 19  . -25.169  -10.340 -23.713 1.00 28.44 19  A 1 
ATOM 136  N N   . GLY A 0 20  . -31.510  -11.147 -25.476 1.00 29.64 20  A 1 
ATOM 137  C CA  . GLY A 0 20  . -32.894  -11.521 -25.171 1.00 29.64 20  A 1 
ATOM 138  C C   . GLY A 0 20  . -32.951  -12.562 -24.053 1.00 29.64 20  A 1 
ATOM 139  O O   . GLY A 0 20  . -32.335  -13.619 -24.167 1.00 29.64 20  A 1 
ATOM 140  N N   . TYR A 0 21  . -33.701  -12.285 -22.985 1.00 27.85 21  A 1 
ATOM 141  C CA  . TYR A 0 21  . -33.928  -13.238 -21.896 1.00 27.85 21  A 1 
ATOM 142  C C   . TYR A 0 21  . -35.120  -14.148 -22.220 1.00 27.85 21  A 1 
ATOM 143  C CB  . TYR A 0 21  . -34.137  -12.495 -20.568 1.00 27.85 21  A 1 
ATOM 144  O O   . TYR A 0 21  . -36.237  -13.672 -22.410 1.00 27.85 21  A 1 
ATOM 145  C CG  . TYR A 0 21  . -32.861  -11.953 -19.946 1.00 27.85 21  A 1 
ATOM 146  C CD1 . TYR A 0 21  . -32.220  -12.676 -18.919 1.00 27.85 21  A 1 
ATOM 147  C CD2 . TYR A 0 21  . -32.322  -10.726 -20.380 1.00 27.85 21  A 1 
ATOM 148  C CE1 . TYR A 0 21  . -31.049  -12.172 -18.320 1.00 27.85 21  A 1 
ATOM 149  C CE2 . TYR A 0 21  . -31.146  -10.223 -19.789 1.00 27.85 21  A 1 
ATOM 150  O OH  . TYR A 0 21  . -29.386  -10.442 -18.181 1.00 27.85 21  A 1 
ATOM 151  C CZ  . TYR A 0 21  . -30.511  -10.941 -18.755 1.00 27.85 21  A 1 
ATOM 152  N N   . GLY A 0 22  . -34.891  -15.463 -22.250 1.00 30.35 22  A 1 
ATOM 153  C CA  . GLY A 0 22  . -35.932  -16.466 -22.477 1.00 30.35 22  A 1 
ATOM 154  C C   . GLY A 0 22  . -35.498  -17.839 -21.973 1.00 30.35 22  A 1 
ATOM 155  O O   . GLY A 0 22  . -34.568  -18.437 -22.508 1.00 30.35 22  A 1 
ATOM 156  N N   . GLY A 0 23  . -36.153  -18.329 -20.919 1.00 31.30 23  A 1 
ATOM 157  C CA  . GLY A 0 23  . -35.904  -19.665 -20.377 1.00 31.30 23  A 1 
ATOM 158  C C   . GLY A 0 23  . -36.502  -20.785 -21.236 1.00 31.30 23  A 1 
ATOM 159  O O   . GLY A 0 23  . -37.366  -20.548 -22.075 1.00 31.30 23  A 1 
ATOM 160  N N   . TYR A 0 24  . -36.087  -22.019 -20.934 1.00 34.29 24  A 1 
ATOM 161  C CA  . TYR A 0 24  . -36.613  -23.288 -21.466 1.00 34.29 24  A 1 
ATOM 162  C C   . TYR A 0 24  . -36.282  -23.626 -22.939 1.00 34.29 24  A 1 
ATOM 163  C CB  . TYR A 0 24  . -38.116  -23.434 -21.148 1.00 34.29 24  A 1 
ATOM 164  O O   . TYR A 0 24  . -37.023  -23.326 -23.867 1.00 34.29 24  A 1 
ATOM 165  C CG  . TYR A 0 24  . -38.494  -23.071 -19.723 1.00 34.29 24  A 1 
ATOM 166  C CD1 . TYR A 0 24  . -38.146  -23.929 -18.662 1.00 34.29 24  A 1 
ATOM 167  C CD2 . TYR A 0 24  . -39.152  -21.852 -19.458 1.00 34.29 24  A 1 
ATOM 168  C CE1 . TYR A 0 24  . -38.446  -23.563 -17.336 1.00 34.29 24  A 1 
ATOM 169  C CE2 . TYR A 0 24  . -39.453  -21.484 -18.132 1.00 34.29 24  A 1 
ATOM 170  O OH  . TYR A 0 24  . -39.372  -22.000 -15.784 1.00 34.29 24  A 1 
ATOM 171  C CZ  . TYR A 0 24  . -39.097  -22.341 -17.068 1.00 34.29 24  A 1 
ATOM 172  N N   . GLY A 0 25  . -35.224  -24.427 -23.131 1.00 34.12 25  A 1 
ATOM 173  C CA  . GLY A 0 25  . -35.183  -25.424 -24.216 1.00 34.12 25  A 1 
ATOM 174  C C   . GLY A 0 25  . -34.758  -24.971 -25.621 1.00 34.12 25  A 1 
ATOM 175  O O   . GLY A 0 25  . -35.042  -25.685 -26.580 1.00 34.12 25  A 1 
ATOM 176  N N   . GLY A 0 26  . -34.075  -23.835 -25.774 1.00 33.42 26  A 1 
ATOM 177  C CA  . GLY A 0 26  . -33.591  -23.373 -27.081 1.00 33.42 26  A 1 
ATOM 178  C C   . GLY A 0 26  . -32.372  -24.143 -27.617 1.00 33.42 26  A 1 
ATOM 179  O O   . GLY A 0 26  . -31.337  -24.215 -26.957 1.00 33.42 26  A 1 
ATOM 180  N N   . VAL A 0 27  . -32.455  -24.644 -28.856 1.00 37.74 27  A 1 
ATOM 181  C CA  . VAL A 0 27  . -31.279  -25.037 -29.660 1.00 37.74 27  A 1 
ATOM 182  C C   . VAL A 0 27  . -30.778  -23.786 -30.387 1.00 37.74 27  A 1 
ATOM 183  C CB  . VAL A 0 27  . -31.601  -26.189 -30.639 1.00 37.74 27  A 1 
ATOM 184  O O   . VAL A 0 27  . -31.276  -23.446 -31.458 1.00 37.74 27  A 1 
ATOM 185  C CG1 . VAL A 0 27  . -30.376  -26.583 -31.479 1.00 37.74 27  A 1 
ATOM 186  C CG2 . VAL A 0 27  . -32.054  -27.445 -29.883 1.00 37.74 27  A 1 
ATOM 187  N N   . GLY A 0 28  . -29.846  -23.061 -29.766 1.00 35.75 28  A 1 
ATOM 188  C CA  . GLY A 0 28  . -29.365  -21.761 -30.245 1.00 35.75 28  A 1 
ATOM 189  C C   . GLY A 0 28  . -27.904  -21.772 -30.697 1.00 35.75 28  A 1 
ATOM 190  O O   . GLY A 0 28  . -27.024  -22.215 -29.962 1.00 35.75 28  A 1 
ATOM 191  N N   . LEU A 0 29  . -27.643  -21.220 -31.884 1.00 37.43 29  A 1 
ATOM 192  C CA  . LEU A 0 29  . -26.311  -20.790 -32.318 1.00 37.43 29  A 1 
ATOM 193  C C   . LEU A 0 29  . -26.135  -19.315 -31.927 1.00 37.43 29  A 1 
ATOM 194  C CB  . LEU A 0 29  . -26.175  -20.991 -33.843 1.00 37.43 29  A 1 
ATOM 195  O O   . LEU A 0 29  . -26.533  -18.430 -32.678 1.00 37.43 29  A 1 
ATOM 196  C CG  . LEU A 0 29  . -26.022  -22.453 -34.295 1.00 37.43 29  A 1 
ATOM 197  C CD1 . LEU A 0 29  . -26.225  -22.550 -35.808 1.00 37.43 29  A 1 
ATOM 198  C CD2 . LEU A 0 29  . -24.631  -23.006 -33.970 1.00 37.43 29  A 1 
ATOM 199  N N   . GLY A 0 30  . -25.587  -19.042 -30.742 1.00 40.76 30  A 1 
ATOM 200  C CA  . GLY A 0 30  . -25.411  -17.669 -30.263 1.00 40.76 30  A 1 
ATOM 201  C C   . GLY A 0 30  . -24.696  -17.565 -28.916 1.00 40.76 30  A 1 
ATOM 202  O O   . GLY A 0 30  . -24.554  -18.550 -28.194 1.00 40.76 30  A 1 
ATOM 203  N N   . HIS A 0 31  . -24.250  -16.353 -28.581 1.00 38.40 31  A 1 
ATOM 204  C CA  . HIS A 0 31  . -23.717  -16.034 -27.256 1.00 38.40 31  A 1 
ATOM 205  C C   . HIS A 0 31  . -24.872  -15.932 -26.252 1.00 38.40 31  A 1 
ATOM 206  C CB  . HIS A 0 31  . -22.929  -14.714 -27.310 1.00 38.40 31  A 1 
ATOM 207  O O   . HIS A 0 31  . -25.766  -15.106 -26.423 1.00 38.40 31  A 1 
ATOM 208  C CG  . HIS A 0 31  . -21.663  -14.783 -28.128 1.00 38.40 31  A 1 
ATOM 209  C CD2 . HIS A 0 31  . -20.461  -15.294 -27.719 1.00 38.40 31  A 1 
ATOM 210  N ND1 . HIS A 0 31  . -21.483  -14.300 -29.405 1.00 38.40 31  A 1 
ATOM 211  C CE1 . HIS A 0 31  . -20.205  -14.522 -29.755 1.00 38.40 31  A 1 
ATOM 212  N NE2 . HIS A 0 31  . -19.541  -15.137 -28.763 1.00 38.40 31  A 1 
ATOM 213  N N   . GLY A 0 32  . -24.858  -16.751 -25.200 1.00 40.93 32  A 1 
ATOM 214  C CA  . GLY A 0 32  . -25.895  -16.727 -24.170 1.00 40.93 32  A 1 
ATOM 215  C C   . GLY A 0 32  . -25.482  -17.455 -22.894 1.00 40.93 32  A 1 
ATOM 216  O O   . GLY A 0 32  . -24.763  -18.453 -22.937 1.00 40.93 32  A 1 
ATOM 217  N N   . VAL A 0 33  . -25.951  -16.952 -21.751 1.00 41.75 33  A 1 
ATOM 218  C CA  . VAL A 0 33  . -25.784  -17.595 -20.440 1.00 41.75 33  A 1 
ATOM 219  C C   . VAL A 0 33  . -26.935  -18.582 -20.249 1.00 41.75 33  A 1 
ATOM 220  C CB  . VAL A 0 33  . -25.716  -16.548 -19.309 1.00 41.75 33  A 1 
ATOM 221  O O   . VAL A 0 33  . -28.068  -18.185 -19.989 1.00 41.75 33  A 1 
ATOM 222  C CG1 . VAL A 0 33  . -25.538  -17.217 -17.941 1.00 41.75 33  A 1 
ATOM 223  C CG2 . VAL A 0 33  . -24.530  -15.594 -19.518 1.00 41.75 33  A 1 
ATOM 224  N N   . GLY A 0 34  . -26.658  -19.872 -20.442 1.00 45.16 34  A 1 
ATOM 225  C CA  . GLY A 0 34  . -27.669  -20.931 -20.434 1.00 45.16 34  A 1 
ATOM 226  C C   . GLY A 0 34  . -27.567  -21.858 -19.223 1.00 45.16 34  A 1 
ATOM 227  O O   . GLY A 0 34  . -26.597  -22.604 -19.092 1.00 45.16 34  A 1 
ATOM 228  N N   . LEU A 0 35  . -28.608  -21.879 -18.387 1.00 40.02 35  A 1 
ATOM 229  C CA  . LEU A 0 35  . -28.836  -22.927 -17.387 1.00 40.02 35  A 1 
ATOM 230  C C   . LEU A 0 35  . -29.700  -24.032 -18.009 1.00 40.02 35  A 1 
ATOM 231  C CB  . LEU A 0 35  . -29.504  -22.314 -16.139 1.00 40.02 35  A 1 
ATOM 232  O O   . LEU A 0 35  . -30.897  -23.845 -18.226 1.00 40.02 35  A 1 
ATOM 233  C CG  . LEU A 0 35  . -28.566  -21.459 -15.266 1.00 40.02 35  A 1 
ATOM 234  C CD1 . LEU A 0 35  . -29.387  -20.676 -14.242 1.00 40.02 35  A 1 
ATOM 235  C CD2 . LEU A 0 35  . -27.555  -22.323 -14.505 1.00 40.02 35  A 1 
ATOM 236  N N   . GLY A 0 36  . -29.110  -25.190 -18.325 1.00 49.43 36  A 1 
ATOM 237  C CA  . GLY A 0 36  . -29.870  -26.297 -18.910 1.00 49.43 36  A 1 
ATOM 238  C C   . GLY A 0 36  . -29.046  -27.457 -19.471 1.00 49.43 36  A 1 
ATOM 239  O O   . GLY A 0 36  . -27.822  -27.508 -19.367 1.00 49.43 36  A 1 
ATOM 240  N N   . LYS A 0 37  . -29.756  -28.412 -20.082 1.00 46.17 37  A 1 
ATOM 241  C CA  . LYS A 0 37  . -29.182  -29.494 -20.897 1.00 46.17 37  A 1 
ATOM 242  C C   . LYS A 0 37  . -29.294  -29.084 -22.364 1.00 46.17 37  A 1 
ATOM 243  C CB  . LYS A 0 37  . -29.938  -30.813 -20.663 1.00 46.17 37  A 1 
ATOM 244  O O   . LYS A 0 37  . -30.408  -28.903 -22.847 1.00 46.17 37  A 1 
ATOM 245  C CG  . LYS A 0 37  . -29.844  -31.351 -19.228 1.00 46.17 37  A 1 
ATOM 246  C CD  . LYS A 0 37  . -30.761  -32.574 -19.076 1.00 46.17 37  A 1 
ATOM 247  C CE  . LYS A 0 37  . -30.789  -33.060 -17.623 1.00 46.17 37  A 1 
ATOM 248  N NZ  . LYS A 0 37  . -31.846  -34.083 -17.412 1.00 46.17 37  A 1 
ATOM 249  N N   . GLY A 0 38  . -28.171  -28.960 -23.062 1.00 47.19 38  A 1 
ATOM 250  C CA  . GLY A 0 38  . -28.140  -28.535 -24.460 1.00 47.19 38  A 1 
ATOM 251  C C   . GLY A 0 38  . -26.903  -29.035 -25.201 1.00 47.19 38  A 1 
ATOM 252  O O   . GLY A 0 38  . -25.947  -29.518 -24.591 1.00 47.19 38  A 1 
ATOM 253  N N   . VAL A 0 39  . -26.947  -28.915 -26.526 1.00 45.66 39  A 1 
ATOM 254  C CA  . VAL A 0 39  . -25.835  -29.178 -27.447 1.00 45.66 39  A 1 
ATOM 255  C C   . VAL A 0 39  . -25.664  -27.922 -28.295 1.00 45.66 39  A 1 
ATOM 256  C CB  . VAL A 0 39  . -26.114  -30.406 -28.339 1.00 45.66 39  A 1 
ATOM 257  O O   . VAL A 0 39  . -26.638  -27.447 -28.874 1.00 45.66 39  A 1 
ATOM 258  C CG1 . VAL A 0 39  . -24.953  -30.676 -29.305 1.00 45.66 39  A 1 
ATOM 259  C CG2 . VAL A 0 39  . -26.326  -31.676 -27.502 1.00 45.66 39  A 1 
ATOM 260  N N   . GLY A 0 40  . -24.450  -27.380 -28.360 1.00 47.88 40  A 1 
ATOM 261  C CA  . GLY A 0 40  . -24.170  -26.148 -29.092 1.00 47.88 40  A 1 
ATOM 262  C C   . GLY A 0 40  . -22.679  -25.943 -29.345 1.00 47.88 40  A 1 
ATOM 263  O O   . GLY A 0 40  . -21.836  -26.477 -28.624 1.00 47.88 40  A 1 
ATOM 264  N N   . LEU A 0 41  . -22.372  -25.165 -30.384 1.00 42.71 41  A 1 
ATOM 265  C CA  . LEU A 0 41  . -21.046  -24.610 -30.650 1.00 42.71 41  A 1 
ATOM 266  C C   . LEU A 0 41  . -21.111  -23.108 -30.355 1.00 42.71 41  A 1 
ATOM 267  C CB  . LEU A 0 41  . -20.630  -24.842 -32.118 1.00 42.71 41  A 1 
ATOM 268  O O   . LEU A 0 41  . -21.930  -22.408 -30.947 1.00 42.71 41  A 1 
ATOM 269  C CG  . LEU A 0 41  . -20.042  -26.226 -32.451 1.00 42.71 41  A 1 
ATOM 270  C CD1 . LEU A 0 41  . -21.087  -27.344 -32.467 1.00 42.71 41  A 1 
ATOM 271  C CD2 . LEU A 0 41  . -19.398  -26.175 -33.839 1.00 42.71 41  A 1 
ATOM 272  N N   . GLY A 0 42  . -20.254  -22.611 -29.465 1.00 48.47 42  A 1 
ATOM 273  C CA  . GLY A 0 42  . -20.206  -21.190 -29.114 1.00 48.47 42  A 1 
ATOM 274  C C   . GLY A 0 42  . -19.236  -20.885 -27.973 1.00 48.47 42  A 1 
ATOM 275  O O   . GLY A 0 42  . -18.795  -21.787 -27.262 1.00 48.47 42  A 1 
ATOM 276  N N   . HIS A 0 43  . -18.914  -19.601 -27.798 1.00 42.80 43  A 1 
ATOM 277  C CA  . HIS A 0 43  . -18.261  -19.099 -26.589 1.00 42.80 43  A 1 
ATOM 278  C C   . HIS A 0 43  . -19.332  -18.779 -25.540 1.00 42.80 43  A 1 
ATOM 279  C CB  . HIS A 0 43  . -17.432  -17.844 -26.903 1.00 42.80 43  A 1 
ATOM 280  O O   . HIS A 0 43  . -20.287  -18.058 -25.826 1.00 42.80 43  A 1 
ATOM 281  C CG  . HIS A 0 43  . -16.098  -18.116 -27.550 1.00 42.80 43  A 1 
ATOM 282  C CD2 . HIS A 0 43  . -14.901  -18.269 -26.903 1.00 42.80 43  A 1 
ATOM 283  N ND1 . HIS A 0 43  . -15.832  -18.154 -28.899 1.00 42.80 43  A 1 
ATOM 284  C CE1 . HIS A 0 43  . -14.510  -18.330 -29.059 1.00 42.80 43  A 1 
ATOM 285  N NE2 . HIS A 0 43  . -13.898  -18.406 -27.868 1.00 42.80 43  A 1 
ATOM 286  N N   . GLY A 0 44  . -19.167  -19.281 -24.317 1.00 48.38 44  A 1 
ATOM 287  C CA  . GLY A 0 44  . -20.105  -19.027 -23.227 1.00 48.38 44  A 1 
ATOM 288  C C   . GLY A 0 44  . -19.614  -19.555 -21.883 1.00 48.38 44  A 1 
ATOM 289  O O   . GLY A 0 44  . -18.678  -20.353 -21.814 1.00 48.38 44  A 1 
ATOM 290  N N   . VAL A 0 45  . -20.266  -19.097 -20.816 1.00 45.90 45  A 1 
ATOM 291  C CA  . VAL A 0 45  . -20.107  -19.600 -19.446 1.00 45.90 45  A 1 
ATOM 292  C C   . VAL A 0 45  . -21.432  -20.249 -19.056 1.00 45.90 45  A 1 
ATOM 293  C CB  . VAL A 0 45  . -19.720  -18.469 -18.470 1.00 45.90 45  A 1 
ATOM 294  O O   . VAL A 0 45  . -22.488  -19.638 -19.222 1.00 45.90 45  A 1 
ATOM 295  C CG1 . VAL A 0 45  . -19.555  -18.992 -17.037 1.00 45.90 45  A 1 
ATOM 296  C CG2 . VAL A 0 45  . -18.398  -17.804 -18.882 1.00 45.90 45  A 1 
ATOM 297  N N   . GLY A 0 46  . -21.394  -21.488 -18.570 1.00 50.15 46  A 1 
ATOM 298  C CA  . GLY A 0 46  . -22.600  -22.245 -18.242 1.00 50.15 46  A 1 
ATOM 299  C C   . GLY A 0 46  . -22.336  -23.391 -17.270 1.00 50.15 46  A 1 
ATOM 300  O O   . GLY A 0 46  . -21.257  -23.984 -17.263 1.00 50.15 46  A 1 
ATOM 301  N N   . LEU A 0 47  . -23.348  -23.693 -16.458 1.00 43.46 47  A 1 
ATOM 302  C CA  . LEU A 0 47  . -23.368  -24.779 -15.479 1.00 43.46 47  A 1 
ATOM 303  C C   . LEU A 0 47  . -24.378  -25.832 -15.947 1.00 43.46 47  A 1 
ATOM 304  C CB  . LEU A 0 47  . -23.730  -24.191 -14.099 1.00 43.46 47  A 1 
ATOM 305  O O   . LEU A 0 47  . -25.583  -25.582 -15.975 1.00 43.46 47  A 1 
ATOM 306  C CG  . LEU A 0 47  . -22.529  -23.540 -13.384 1.00 43.46 47  A 1 
ATOM 307  C CD1 . LEU A 0 47  . -22.999  -22.484 -12.387 1.00 43.46 47  A 1 
ATOM 308  C CD2 . LEU A 0 47  . -21.716  -24.591 -12.624 1.00 43.46 47  A 1 
ATOM 309  N N   . GLY A 0 48  . -23.898  -27.012 -16.346 1.00 51.87 48  A 1 
ATOM 310  C CA  . GLY A 0 48  . -24.763  -28.061 -16.884 1.00 51.87 48  A 1 
ATOM 311  C C   . GLY A 0 48  . -24.029  -29.332 -17.311 1.00 51.87 48  A 1 
ATOM 312  O O   . GLY A 0 48  . -22.802  -29.407 -17.302 1.00 51.87 48  A 1 
ATOM 313  N N   . LYS A 0 49  . -24.806  -30.351 -17.698 1.00 47.40 49  A 1 
ATOM 314  C CA  . LYS A 0 49  . -24.307  -31.593 -18.314 1.00 47.40 49  A 1 
ATOM 315  C C   . LYS A 0 49  . -24.594  -31.545 -19.815 1.00 47.40 49  A 1 
ATOM 316  C CB  . LYS A 0 49  . -24.940  -32.833 -17.652 1.00 47.40 49  A 1 
ATOM 317  O O   . LYS A 0 49  . -25.759  -31.570 -20.208 1.00 47.40 49  A 1 
ATOM 318  C CG  . LYS A 0 49  . -24.453  -33.056 -16.210 1.00 47.40 49  A 1 
ATOM 319  C CD  . LYS A 0 49  . -25.065  -34.319 -15.578 1.00 47.40 49  A 1 
ATOM 320  C CE  . LYS A 0 49  . -24.515  -34.495 -14.154 1.00 47.40 49  A 1 
ATOM 321  N NZ  . LYS A 0 49  . -25.093  -35.669 -13.448 1.00 47.40 49  A 1 
ATOM 322  N N   . GLY A 0 50  . -23.543  -31.501 -20.632 1.00 51.63 50  A 1 
ATOM 323  C CA  . GLY A 0 50  . -23.626  -31.421 -22.092 1.00 51.63 50  A 1 
ATOM 324  C C   . GLY A 0 50  . -22.348  -31.914 -22.775 1.00 51.63 50  A 1 
ATOM 325  O O   . GLY A 0 50  . -21.382  -32.288 -22.109 1.00 51.63 50  A 1 
ATOM 326  N N   . VAL A 0 51  . -22.357  -31.925 -24.108 1.00 47.16 51  A 1 
ATOM 327  C CA  . VAL A 0 51  . -21.218  -32.304 -24.960 1.00 47.16 51  A 1 
ATOM 328  C C   . VAL A 0 51  . -21.047  -31.224 -26.026 1.00 47.16 51  A 1 
ATOM 329  C CB  . VAL A 0 51  . -21.431  -33.687 -25.617 1.00 47.16 51  A 1 
ATOM 330  O O   . VAL A 0 51  . -22.013  -30.880 -26.704 1.00 47.16 51  A 1 
ATOM 331  C CG1 . VAL A 0 51  . -20.230  -34.095 -26.483 1.00 47.16 51  A 1 
ATOM 332  C CG2 . VAL A 0 51  . -21.639  -34.794 -24.573 1.00 47.16 51  A 1 
ATOM 333  N N   . GLY A 0 52  . -19.833  -30.697 -26.181 1.00 50.62 52  A 1 
ATOM 334  C CA  . GLY A 0 52  . -19.522  -29.657 -27.161 1.00 50.62 52  A 1 
ATOM 335  C C   . GLY A 0 52  . -18.022  -29.383 -27.268 1.00 50.62 52  A 1 
ATOM 336  O O   . GLY A 0 52  . -17.250  -29.771 -26.390 1.00 50.62 52  A 1 
ATOM 337  N N   . LEU A 0 53  . -17.621  -28.715 -28.351 1.00 44.49 53  A 1 
ATOM 338  C CA  . LEU A 0 53  . -16.288  -28.131 -28.515 1.00 44.49 53  A 1 
ATOM 339  C C   . LEU A 0 53  . -16.414  -26.606 -28.450 1.00 44.49 53  A 1 
ATOM 340  C CB  . LEU A 0 53  . -15.632  -28.551 -29.847 1.00 44.49 53  A 1 
ATOM 341  O O   . LEU A 0 53  . -17.225  -26.021 -29.166 1.00 44.49 53  A 1 
ATOM 342  C CG  . LEU A 0 53  . -15.092  -29.994 -29.901 1.00 44.49 53  A 1 
ATOM 343  C CD1 . LEU A 0 53  . -16.154  -31.003 -30.343 1.00 44.49 53  A 1 
ATOM 344  C CD2 . LEU A 0 53  . -13.934  -30.077 -30.899 1.00 44.49 53  A 1 
ATOM 345  N N   . GLY A 0 54  . -15.591  -25.967 -27.622 1.00 51.15 54  A 1 
ATOM 346  C CA  . GLY A 0 54  . -15.543  -24.514 -27.478 1.00 51.15 54  A 1 
ATOM 347  C C   . GLY A 0 54  . -14.435  -24.082 -26.520 1.00 51.15 54  A 1 
ATOM 348  O O   . GLY A 0 54  . -13.958  -24.883 -25.715 1.00 51.15 54  A 1 
ATOM 349  N N   . LEU A 0 55  . -14.021  -22.817 -26.610 1.00 42.95 55  A 1 
ATOM 350  C CA  . LEU A 0 55  . -13.143  -22.194 -25.622 1.00 42.95 55  A 1 
ATOM 351  C C   . LEU A 0 55  . -14.010  -21.451 -24.598 1.00 42.95 55  A 1 
ATOM 352  C CB  . LEU A 0 55  . -12.113  -21.256 -26.282 1.00 42.95 55  A 1 
ATOM 353  O O   . LEU A 0 55  . -14.880  -20.661 -24.962 1.00 42.95 55  A 1 
ATOM 354  C CG  . LEU A 0 55  . -11.046  -21.947 -27.157 1.00 42.95 55  A 1 
ATOM 355  C CD1 . LEU A 0 55  . -11.495  -22.122 -28.611 1.00 42.95 55  A 1 
ATOM 356  C CD2 . LEU A 0 55  . -9.768   -21.108 -27.175 1.00 42.95 55  A 1 
ATOM 357  N N   . GLY A 0 56  . -13.773  -21.690 -23.311 1.00 50.73 56  A 1 
ATOM 358  C CA  . GLY A 0 56  . -14.530  -21.060 -22.232 1.00 50.73 56  A 1 
ATOM 359  C C   . GLY A 0 56  . -13.975  -21.410 -20.855 1.00 50.73 56  A 1 
ATOM 360  O O   . GLY A 0 56  . -13.221  -22.371 -20.704 1.00 50.73 56  A 1 
ATOM 361  N N   . LYS A 0 57  . -14.348  -20.619 -19.844 1.00 41.71 57  A 1 
ATOM 362  C CA  . LYS A 0 57  . -14.114  -20.934 -18.429 1.00 41.71 57  A 1 
ATOM 363  C C   . LYS A 0 57  . -15.418  -21.454 -17.827 1.00 41.71 57  A 1 
ATOM 364  C CB  . LYS A 0 57  . -13.618  -19.698 -17.658 1.00 41.71 57  A 1 
ATOM 365  O O   . LYS A 0 57  . -16.429  -20.762 -17.885 1.00 41.71 57  A 1 
ATOM 366  C CG  . LYS A 0 57  . -12.188  -19.263 -18.018 1.00 41.71 57  A 1 
ATOM 367  C CD  . LYS A 0 57  . -11.741  -18.125 -17.085 1.00 41.71 57  A 1 
ATOM 368  C CE  . LYS A 0 57  . -10.285  -17.715 -17.341 1.00 41.71 57  A 1 
ATOM 369  N NZ  . LYS A 0 57  . -9.824   -16.707 -16.349 1.00 41.71 57  A 1 
ATOM 370  N N   . GLY A 0 58  . -15.391  -22.643 -17.235 1.00 49.64 58  A 1 
ATOM 371  C CA  . GLY A 0 58  . -16.546  -23.242 -16.569 1.00 49.64 58  A 1 
ATOM 372  C C   . GLY A 0 58  . -16.158  -24.508 -15.811 1.00 49.64 58  A 1 
ATOM 373  O O   . GLY A 0 58  . -15.161  -25.149 -16.142 1.00 49.64 58  A 1 
ATOM 374  N N   . VAL A 0 59  . -16.941  -24.859 -14.791 1.00 37.67 59  A 1 
ATOM 375  C CA  . VAL A 0 59  . -16.747  -26.069 -13.980 1.00 37.67 59  A 1 
ATOM 376  C C   . VAL A 0 59  . -17.840  -27.071 -14.341 1.00 37.67 59  A 1 
ATOM 377  C CB  . VAL A 0 59  . -16.746  -25.739 -12.472 1.00 37.67 59  A 1 
ATOM 378  O O   . VAL A 0 59  . -19.022  -26.809 -14.131 1.00 37.67 59  A 1 
ATOM 379  C CG1 . VAL A 0 59  . -16.519  -27.000 -11.626 1.00 37.67 59  A 1 
ATOM 380  C CG2 . VAL A 0 59  . -15.636  -24.738 -12.120 1.00 37.67 59  A 1 
ATOM 381  N N   . GLY A 0 60  . -17.460  -28.225 -14.890 1.00 45.93 60  A 1 
ATOM 382  C CA  . GLY A 0 60  . -18.411  -29.267 -15.274 1.00 45.93 60  A 1 
ATOM 383  C C   . GLY A 0 60  . -17.732  -30.585 -15.636 1.00 45.93 60  A 1 
ATOM 384  O O   . GLY A 0 60  . -16.649  -30.602 -16.218 1.00 45.93 60  A 1 
ATOM 385  N N   . LEU A 0 61  . -18.374  -31.709 -15.301 1.00 35.95 61  A 1 
ATOM 386  C CA  . LEU A 0 61  . -17.881  -33.040 -15.659 1.00 35.95 61  A 1 
ATOM 387  C C   . LEU A 0 61  . -18.231  -33.363 -17.120 1.00 35.95 61  A 1 
ATOM 388  C CB  . LEU A 0 61  . -18.410  -34.122 -14.695 1.00 35.95 61  A 1 
ATOM 389  O O   . LEU A 0 61  . -19.311  -33.880 -17.410 1.00 35.95 61  A 1 
ATOM 390  C CG  . LEU A 0 61  . -17.752  -34.124 -13.301 1.00 35.95 61  A 1 
ATOM 391  C CD1 . LEU A 0 61  . -18.473  -33.201 -12.317 1.00 35.95 61  A 1 
ATOM 392  C CD2 . LEU A 0 61  . -17.782  -35.539 -12.718 1.00 35.95 61  A 1 
ATOM 393  N N   . GLY A 0 62  . -17.294  -33.090 -18.028 1.00 45.61 62  A 1 
ATOM 394  C CA  . GLY A 0 62  . -17.368  -33.457 -19.442 1.00 45.61 62  A 1 
ATOM 395  C C   . GLY A 0 62  . -16.010  -33.914 -19.982 1.00 45.61 62  A 1 
ATOM 396  O O   . GLY A 0 62  . -14.965  -33.484 -19.503 1.00 45.61 62  A 1 
ATOM 397  N N   . LYS A 0 63  . -16.013  -34.794 -20.991 1.00 35.95 63  A 1 
ATOM 398  C CA  . LYS A 0 63  . -14.798  -35.144 -21.745 1.00 35.95 63  A 1 
ATOM 399  C C   . LYS A 0 63  . -14.615  -34.145 -22.887 1.00 35.95 63  A 1 
ATOM 400  C CB  . LYS A 0 63  . -14.864  -36.584 -22.285 1.00 35.95 63  A 1 
ATOM 401  O O   . LYS A 0 63  . -15.348  -34.214 -23.869 1.00 35.95 63  A 1 
ATOM 402  C CG  . LYS A 0 63  . -14.645  -37.651 -21.203 1.00 35.95 63  A 1 
ATOM 403  C CD  . LYS A 0 63  . -14.568  -39.047 -21.841 1.00 35.95 63  A 1 
ATOM 404  C CE  . LYS A 0 63  . -14.235  -40.106 -20.785 1.00 35.95 63  A 1 
ATOM 405  N NZ  . LYS A 0 63  . -14.081  -41.455 -21.389 1.00 35.95 63  A 1 
ATOM 406  N N   . GLY A 0 64  . -13.634  -33.258 -22.767 1.00 46.50 64  A 1 
ATOM 407  C CA  . GLY A 0 64  . -13.264  -32.293 -23.801 1.00 46.50 64  A 1 
ATOM 408  C C   . GLY A 0 64  . -11.776  -31.954 -23.740 1.00 46.50 64  A 1 
ATOM 409  O O   . GLY A 0 64  . -11.151  -32.084 -22.690 1.00 46.50 64  A 1 
ATOM 410  N N   . VAL A 0 65  . -11.213  -31.535 -24.873 1.00 35.42 65  A 1 
ATOM 411  C CA  . VAL A 0 65  . -9.833   -31.040 -24.983 1.00 35.42 65  A 1 
ATOM 412  C C   . VAL A 0 65  . -9.914   -29.546 -25.273 1.00 35.42 65  A 1 
ATOM 413  C CB  . VAL A 0 65  . -9.048   -31.791 -26.079 1.00 35.42 65  A 1 
ATOM 414  O O   . VAL A 0 65  . -10.488  -29.154 -26.286 1.00 35.42 65  A 1 
ATOM 415  C CG1 . VAL A 0 65  . -7.607   -31.276 -26.192 1.00 35.42 65  A 1 
ATOM 416  C CG2 . VAL A 0 65  . -8.984   -33.298 -25.787 1.00 35.42 65  A 1 
ATOM 417  N N   . GLY A 0 66  . -9.373   -28.718 -24.379 1.00 44.56 66  A 1 
ATOM 418  C CA  . GLY A 0 66  . -9.418   -27.260 -24.486 1.00 44.56 66  A 1 
ATOM 419  C C   . GLY A 0 66  . -8.057   -26.639 -24.194 1.00 44.56 66  A 1 
ATOM 420  O O   . GLY A 0 66  . -7.400   -27.014 -23.225 1.00 44.56 66  A 1 
ATOM 421  N N   . LEU A 0 67  . -7.643   -25.689 -25.033 1.00 32.48 67  A 1 
ATOM 422  C CA  . LEU A 0 67  . -6.386   -24.954 -24.906 1.00 32.48 67  A 1 
ATOM 423  C C   . LEU A 0 67  . -6.722   -23.469 -24.707 1.00 32.48 67  A 1 
ATOM 424  C CB  . LEU A 0 67  . -5.530   -25.231 -26.160 1.00 32.48 67  A 1 
ATOM 425  O O   . LEU A 0 67  . -7.288   -22.839 -25.598 1.00 32.48 67  A 1 
ATOM 426  C CG  . LEU A 0 67  . -4.022   -25.040 -25.922 1.00 32.48 67  A 1 
ATOM 427  C CD1 . LEU A 0 67  . -3.427   -26.231 -25.164 1.00 32.48 67  A 1 
ATOM 428  C CD2 . LEU A 0 67  . -3.287   -24.923 -27.257 1.00 32.48 67  A 1 
ATOM 429  N N   . GLY A 0 68  . -6.462   -22.932 -23.514 1.00 32.41 68  A 1 
ATOM 430  C CA  . GLY A 0 68  . -6.969   -21.621 -23.098 1.00 32.41 68  A 1 
ATOM 431  C C   . GLY A 0 68  . -5.924   -20.506 -23.125 1.00 32.41 68  A 1 
ATOM 432  O O   . GLY A 0 68  . -4.914   -20.595 -22.438 1.00 32.41 68  A 1 
ATOM 433  N N   . TYR A 0 69  . -6.232   -19.415 -23.828 1.00 29.76 69  A 1 
ATOM 434  C CA  . TYR A 0 69  . -5.615   -18.094 -23.648 1.00 29.76 69  A 1 
ATOM 435  C C   . TYR A 0 69  . -6.694   -17.105 -23.190 1.00 29.76 69  A 1 
ATOM 436  C CB  . TYR A 0 69  . -4.923   -17.631 -24.938 1.00 29.76 69  A 1 
ATOM 437  O O   . TYR A 0 69  . -7.843   -17.206 -23.621 1.00 29.76 69  A 1 
ATOM 438  C CG  . TYR A 0 69  . -3.472   -18.059 -25.030 1.00 29.76 69  A 1 
ATOM 439  C CD1 . TYR A 0 69  . -2.456   -17.171 -24.619 1.00 29.76 69  A 1 
ATOM 440  C CD2 . TYR A 0 69  . -3.135   -19.343 -25.501 1.00 29.76 69  A 1 
ATOM 441  C CE1 . TYR A 0 69  . -1.105   -17.563 -24.680 1.00 29.76 69  A 1 
ATOM 442  C CE2 . TYR A 0 69  . -1.784   -19.737 -25.566 1.00 29.76 69  A 1 
ATOM 443  O OH  . TYR A 0 69  . 0.532    -19.238 -25.219 1.00 29.76 69  A 1 
ATOM 444  C CZ  . TYR A 0 69  . -0.768   -18.849 -25.155 1.00 29.76 69  A 1 
ATOM 445  N N   . GLY A 0 70  . -6.361   -16.179 -22.287 1.00 33.20 70  A 1 
ATOM 446  C CA  . GLY A 0 70  . -7.364   -15.376 -21.579 1.00 33.20 70  A 1 
ATOM 447  C C   . GLY A 0 70  . -7.127   -13.868 -21.601 1.00 33.20 70  A 1 
ATOM 448  O O   . GLY A 0 70  . -5.997   -13.414 -21.497 1.00 33.20 70  A 1 
ATOM 449  N N   . GLY A 0 71  . -8.234   -13.117 -21.623 1.00 31.42 71  A 1 
ATOM 450  C CA  . GLY A 0 71  . -8.323   -11.780 -21.025 1.00 31.42 71  A 1 
ATOM 451  C C   . GLY A 0 71  . -7.728   -10.612 -21.814 1.00 31.42 71  A 1 
ATOM 452  O O   . GLY A 0 71  . -6.685   -10.088 -21.447 1.00 31.42 71  A 1 
ATOM 453  N N   . LYS A 0 72  . -8.468   -10.096 -22.805 1.00 33.00 72  A 1 
ATOM 454  C CA  . LYS A 0 72  . -8.379   -8.668  -23.158 1.00 33.00 72  A 1 
ATOM 455  C C   . LYS A 0 72  . -9.252   -7.853  -22.202 1.00 33.00 72  A 1 
ATOM 456  C CB  . LYS A 0 72  . -8.863   -8.412  -24.590 1.00 33.00 72  A 1 
ATOM 457  O O   . LYS A 0 72  . -10.384  -8.256  -21.941 1.00 33.00 72  A 1 
ATOM 458  C CG  . LYS A 0 72  . -7.820   -8.700  -25.676 1.00 33.00 72  A 1 
ATOM 459  C CD  . LYS A 0 72  . -8.448   -8.312  -27.021 1.00 33.00 72  A 1 
ATOM 460  C CE  . LYS A 0 72  . -7.466   -8.382  -28.189 1.00 33.00 72  A 1 
ATOM 461  N NZ  . LYS A 0 72  . -8.165   -7.987  -29.433 1.00 33.00 72  A 1 
ATOM 462  N N   . GLN A 0 73  . -8.784   -6.679  -21.783 1.00 33.04 73  A 1 
ATOM 463  C CA  . GLN A 0 73  . -9.592   -5.691  -21.066 1.00 33.04 73  A 1 
ATOM 464  C C   . GLN A 0 73  . -9.471   -4.317  -21.747 1.00 33.04 73  A 1 
ATOM 465  C CB  . GLN A 0 73  . -9.200   -5.685  -19.576 1.00 33.04 73  A 1 
ATOM 466  O O   . GLN A 0 73  . -8.377   -3.792  -21.895 1.00 33.04 73  A 1 
ATOM 467  C CG  . GLN A 0 73  . -10.164  -4.855  -18.707 1.00 33.04 73  A 1 
ATOM 468  C CD  . GLN A 0 73  . -9.934   -5.015  -17.200 1.00 33.04 73  A 1 
ATOM 469  N NE2 . GLN A 0 73  . -10.603  -4.231  -16.381 1.00 33.04 73  A 1 
ATOM 470  O OE1 . GLN A 0 73  . -9.183   -5.852  -16.727 1.00 33.04 73  A 1 
ATOM 471  N N   . ILE A 0 74  . -10.621  -3.799  -22.194 1.00 37.22 74  A 1 
ATOM 472  C CA  . ILE A 0 74  . -10.974  -2.396  -22.497 1.00 37.22 74  A 1 
ATOM 473  C C   . ILE A 0 74  . -9.821   -1.472  -22.949 1.00 37.22 74  A 1 
ATOM 474  C CB  . ILE A 0 74  . -11.743  -1.782  -21.295 1.00 37.22 74  A 1 
ATOM 475  O O   . ILE A 0 74  . -9.135   -0.860  -22.134 1.00 37.22 74  A 1 
ATOM 476  C CG1 . ILE A 0 74  . -12.860  -2.725  -20.769 1.00 37.22 74  A 1 
ATOM 477  C CG2 . ILE A 0 74  . -12.356  -0.427  -21.708 1.00 37.22 74  A 1 
ATOM 478  C CD1 . ILE A 0 74  . -13.565  -2.229  -19.502 1.00 37.22 74  A 1 
ATOM 479  N N   . ALA A 0 75  . -9.706   -1.249  -24.261 1.00 37.05 75  A 1 
ATOM 480  C CA  . ALA A 0 75  . -8.855   -0.192  -24.804 1.00 37.05 75  A 1 
ATOM 481  C C   . ALA A 0 75  . -9.501   1.197   -24.609 1.00 37.05 75  A 1 
ATOM 482  C CB  . ALA A 0 75  . -8.569   -0.498  -26.282 1.00 37.05 75  A 1 
ATOM 483  O O   . ALA A 0 75  . -10.446  1.551   -25.316 1.00 37.05 75  A 1 
ATOM 484  N N   . LYS A 0 76  . -8.969   2.003   -23.680 1.00 34.28 76  A 1 
ATOM 485  C CA  . LYS A 0 76  . -9.075   3.473   -23.762 1.00 34.28 76  A 1 
ATOM 486  C C   . LYS A 0 76  . -8.066   3.989   -24.798 1.00 34.28 76  A 1 
ATOM 487  C CB  . LYS A 0 76  . -8.899   4.127   -22.381 1.00 34.28 76  A 1 
ATOM 488  O O   . LYS A 0 76  . -7.104   3.295   -25.110 1.00 34.28 76  A 1 
ATOM 489  C CG  . LYS A 0 76  . -10.172  4.008   -21.524 1.00 34.28 76  A 1 
ATOM 490  C CD  . LYS A 0 76  . -9.999   4.740   -20.184 1.00 34.28 76  A 1 
ATOM 491  C CE  . LYS A 0 76  . -11.292  4.717   -19.358 1.00 34.28 76  A 1 
ATOM 492  N NZ  . LYS A 0 76  . -11.107  5.387   -18.043 1.00 34.28 76  A 1 
ATOM 493  N N   . GLY A 0 77  . -8.336   5.166   -25.368 1.00 33.10 77  A 1 
ATOM 494  C CA  . GLY A 0 77  . -7.685   5.667   -26.585 1.00 33.10 77  A 1 
ATOM 495  C C   . GLY A 0 77  . -6.157   5.581   -26.569 1.00 33.10 77  A 1 
ATOM 496  O O   . GLY A 0 77  . -5.499   6.342   -25.867 1.00 33.10 77  A 1 
ATOM 497  N N   . GLY A 0 78  . -5.608   4.674   -27.379 1.00 34.07 78  A 1 
ATOM 498  C CA  . GLY A 0 78  . -4.172   4.580   -27.602 1.00 34.07 78  A 1 
ATOM 499  C C   . GLY A 0 78  . -3.689   5.770   -28.422 1.00 34.07 78  A 1 
ATOM 500  O O   . GLY A 0 78  . -4.022   5.890   -29.602 1.00 34.07 78  A 1 
ATOM 501  N N   . TYR A 0 79  . -2.889   6.629   -27.801 1.00 37.37 79  A 1 
ATOM 502  C CA  . TYR A 0 79  . -2.052   7.589   -28.507 1.00 37.37 79  A 1 
ATOM 503  C C   . TYR A 0 79  . -1.074   6.809   -29.394 1.00 37.37 79  A 1 
ATOM 504  C CB  . TYR A 0 79  . -1.343   8.509   -27.494 1.00 37.37 79  A 1 
ATOM 505  O O   . TYR A 0 79  . -0.391   5.890   -28.939 1.00 37.37 79  A 1 
ATOM 506  C CG  . TYR A 0 79  . -0.797   7.810   -26.257 1.00 37.37 79  A 1 
ATOM 507  C CD1 . TYR A 0 79  . -1.654   7.551   -25.166 1.00 37.37 79  A 1 
ATOM 508  C CD2 . TYR A 0 79  . 0.552    7.409   -26.197 1.00 37.37 79  A 1 
ATOM 509  C CE1 . TYR A 0 79  . -1.172   6.863   -24.037 1.00 37.37 79  A 1 
ATOM 510  C CE2 . TYR A 0 79  . 1.045    6.746   -25.055 1.00 37.37 79  A 1 
ATOM 511  O OH  . TYR A 0 79  . 0.631    5.814   -22.873 1.00 37.37 79  A 1 
ATOM 512  C CZ  . TYR A 0 79  . 0.179    6.465   -23.976 1.00 37.37 79  A 1 
ATOM 513  N N   . ALA A 0 80  . -1.031   7.132   -30.686 1.00 38.24 80  A 1 
ATOM 514  C CA  . ALA A 0 80  . -0.075   6.508   -31.590 1.00 38.24 80  A 1 
ATOM 515  C C   . ALA A 0 80  . 1.333    6.974   -31.195 1.00 38.24 80  A 1 
ATOM 516  C CB  . ALA A 0 80  . -0.441   6.872   -33.035 1.00 38.24 80  A 1 
ATOM 517  O O   . ALA A 0 80  . 1.619    8.167   -31.298 1.00 38.24 80  A 1 
ATOM 518  N N   . LYS A 0 81  . 2.209    6.060   -30.741 1.00 39.23 81  A 1 
ATOM 519  C CA  . LYS A 0 81  . 3.614    6.405   -30.472 1.00 39.23 81  A 1 
ATOM 520  C C   . LYS A 0 81  . 4.242    6.843   -31.794 1.00 39.23 81  A 1 
ATOM 521  C CB  . LYS A 0 81  . 4.392    5.275   -29.747 1.00 39.23 81  A 1 
ATOM 522  O O   . LYS A 0 81  . 4.476    6.016   -32.675 1.00 39.23 81  A 1 
ATOM 523  C CG  . LYS A 0 81  . 5.838    5.715   -29.392 1.00 39.23 81  A 1 
ATOM 524  C CD  . LYS A 0 81  . 6.506    5.024   -28.173 1.00 39.23 81  A 1 
ATOM 525  C CE  . LYS A 0 81  . 7.857    5.724   -27.846 1.00 39.23 81  A 1 
ATOM 526  N NZ  . LYS A 0 81  . 8.288    5.701   -26.409 1.00 39.23 81  A 1 
ATOM 527  N N   . VAL A 0 82  . 4.467    8.148   -31.931 1.00 40.56 82  A 1 
ATOM 528  C CA  . VAL A 0 82  . 5.195    8.733   -33.056 1.00 40.56 82  A 1 
ATOM 529  C C   . VAL A 0 82  . 6.636    8.272   -32.911 1.00 40.56 82  A 1 
ATOM 530  C CB  . VAL A 0 82  . 5.076    10.272  -33.082 1.00 40.56 82  A 1 
ATOM 531  O O   . VAL A 0 82  . 7.396    8.816   -32.116 1.00 40.56 82  A 1 
ATOM 532  C CG1 . VAL A 0 82  . 5.853    10.873  -34.262 1.00 40.56 82  A 1 
ATOM 533  C CG2 . VAL A 0 82  . 3.610    10.706  -33.226 1.00 40.56 82  A 1 
ATOM 534  N N   . SER A 0 83  . 6.999    7.209   -33.624 1.00 38.09 83  A 1 
ATOM 535  C CA  . SER A 0 83  . 8.392    6.799   -33.720 1.00 38.09 83  A 1 
ATOM 536  C C   . SER A 0 83  . 9.167    7.923   -34.393 1.00 38.09 83  A 1 
ATOM 537  C CB  . SER A 0 83  . 8.538    5.506   -34.529 1.00 38.09 83  A 1 
ATOM 538  O O   . SER A 0 83  . 8.927    8.211   -35.566 1.00 38.09 83  A 1 
ATOM 539  O OG  . SER A 0 83  . 7.833    4.452   -33.899 1.00 38.09 83  A 1 
ATOM 540  N N   . TYR A 0 84  . 10.099   8.532   -33.662 1.00 35.75 84  A 1 
ATOM 541  C CA  . TYR A 0 84  . 11.150   9.332   -34.268 1.00 35.75 84  A 1 
ATOM 542  C C   . TYR A 0 84  . 11.924   8.423   -35.226 1.00 35.75 84  A 1 
ATOM 543  C CB  . TYR A 0 84  . 12.046   9.931   -33.174 1.00 35.75 84  A 1 
ATOM 544  O O   . TYR A 0 84  . 12.686   7.553   -34.812 1.00 35.75 84  A 1 
ATOM 545  C CG  . TYR A 0 84  . 13.195   10.774  -33.699 1.00 35.75 84  A 1 
ATOM 546  C CD1 . TYR A 0 84  . 14.526   10.335  -33.547 1.00 35.75 84  A 1 
ATOM 547  C CD2 . TYR A 0 84  . 12.935   12.021  -34.301 1.00 35.75 84  A 1 
ATOM 548  C CE1 . TYR A 0 84  . 15.596   11.149  -33.969 1.00 35.75 84  A 1 
ATOM 549  C CE2 . TYR A 0 84  . 14.002   12.821  -34.755 1.00 35.75 84  A 1 
ATOM 550  O OH  . TYR A 0 84  . 16.352   13.185  -35.010 1.00 35.75 84  A 1 
ATOM 551  C CZ  . TYR A 0 84  . 15.336   12.394  -34.578 1.00 35.75 84  A 1 
ATOM 552  N N   . THR A 0 85  . 11.656   8.560   -36.522 1.00 39.16 85  A 1 
ATOM 553  C CA  . THR A 0 85  . 12.581   8.103   -37.553 1.00 39.16 85  A 1 
ATOM 554  C C   . THR A 0 85  . 13.662   9.169   -37.642 1.00 39.16 85  A 1 
ATOM 555  C CB  . THR A 0 85  . 11.901   7.929   -38.920 1.00 39.16 85  A 1 
ATOM 556  O O   . THR A 0 85  . 13.333   10.259  -38.126 1.00 39.16 85  A 1 
ATOM 557  C CG2 . THR A 0 85  . 11.170   6.593   -39.013 1.00 39.16 85  A 1 
ATOM 558  O OG1 . THR A 0 85  . 10.964   8.954   -39.165 1.00 39.16 85  A 1 
ATOM 559  N N   . PRO A 0 86  . 14.904   8.906   -37.191 1.00 40.58 86  A 1 
ATOM 560  C CA  . PRO A 0 86  . 15.984   9.862   -37.360 1.00 40.58 86  A 1 
ATOM 561  C C   . PRO A 0 86  . 16.116   10.155  -38.849 1.00 40.58 86  A 1 
ATOM 562  C CB  . PRO A 0 86  . 17.239   9.214   -36.762 1.00 40.58 86  A 1 
ATOM 563  O O   . PRO A 0 86  . 16.373   9.261   -39.660 1.00 40.58 86  A 1 
ATOM 564  C CG  . PRO A 0 86  . 16.939   7.719   -36.824 1.00 40.58 86  A 1 
ATOM 565  C CD  . PRO A 0 86  . 15.425   7.670   -36.618 1.00 40.58 86  A 1 
ATOM 566  N N   . VAL A 0 87  . 15.894   11.413  -39.226 1.00 38.07 87  A 1 
ATOM 567  C CA  . VAL A 0 87  . 16.177   11.872  -40.583 1.00 38.07 87  A 1 
ATOM 568  C C   . VAL A 0 87  . 17.674   12.119  -40.639 1.00 38.07 87  A 1 
ATOM 569  C CB  . VAL A 0 87  . 15.326   13.083  -41.016 1.00 38.07 87  A 1 
ATOM 570  O O   . VAL A 0 87  . 18.130   13.261  -40.657 1.00 38.07 87  A 1 
ATOM 571  C CG1 . VAL A 0 87  . 15.588   13.453  -42.488 1.00 38.07 87  A 1 
ATOM 572  C CG2 . VAL A 0 87  . 13.828   12.764  -40.905 1.00 38.07 87  A 1 
ATOM 573  N N   . THR A 0 88  . 18.436   11.023  -40.676 1.00 39.43 88  A 1 
ATOM 574  C CA  . THR A 0 88  . 19.827   11.046  -41.111 1.00 39.43 88  A 1 
ATOM 575  C C   . THR A 0 88  . 19.824   11.654  -42.506 1.00 39.43 88  A 1 
ATOM 576  C CB  . THR A 0 88  . 20.464   9.643   -41.130 1.00 39.43 88  A 1 
ATOM 577  O O   . THR A 0 88  . 19.510   10.985  -43.499 1.00 39.43 88  A 1 
ATOM 578  C CG2 . THR A 0 88  . 20.669   9.085   -39.725 1.00 39.43 88  A 1 
ATOM 579  O OG1 . THR A 0 88  . 19.646   8.740   -41.845 1.00 39.43 88  A 1 
ATOM 580  N N   . LYS A 0 89  . 20.124   12.954  -42.590 1.00 39.27 89  A 1 
ATOM 581  C CA  . LYS A 0 89  . 20.537   13.564  -43.847 1.00 39.27 89  A 1 
ATOM 582  C C   . LYS A 0 89  . 21.736   12.745  -44.277 1.00 39.27 89  A 1 
ATOM 583  C CB  . LYS A 0 89  . 20.959   15.025  -43.654 1.00 39.27 89  A 1 
ATOM 584  O O   . LYS A 0 89  . 22.762   12.789  -43.610 1.00 39.27 89  A 1 
ATOM 585  C CG  . LYS A 0 89  . 19.781   15.982  -43.452 1.00 39.27 89  A 1 
ATOM 586  C CD  . LYS A 0 89  . 20.348   17.376  -43.156 1.00 39.27 89  A 1 
ATOM 587  C CE  . LYS A 0 89  . 19.237   18.383  -42.855 1.00 39.27 89  A 1 
ATOM 588  N NZ  . LYS A 0 89  . 19.800   19.583  -42.186 1.00 39.27 89  A 1 
ATOM 589  N N   . VAL A 0 90  . 21.579   11.972  -45.347 1.00 39.55 90  A 1 
ATOM 590  C CA  . VAL A 0 90  . 22.698   11.247  -45.940 1.00 39.55 90  A 1 
ATOM 591  C C   . VAL A 0 90  . 23.729   12.311  -46.292 1.00 39.55 90  A 1 
ATOM 592  C CB  . VAL A 0 90  . 22.265   10.431  -47.175 1.00 39.55 90  A 1 
ATOM 593  O O   . VAL A 0 90  . 23.506   13.092  -47.224 1.00 39.55 90  A 1 
ATOM 594  C CG1 . VAL A 0 90  . 23.427   9.581   -47.700 1.00 39.55 90  A 1 
ATOM 595  C CG2 . VAL A 0 90  . 21.098   9.485   -46.850 1.00 39.55 90  A 1 
ATOM 596  N N   . VAL A 0 91  . 24.796   12.394  -45.491 1.00 39.24 91  A 1 
ATOM 597  C CA  . VAL A 0 91  . 25.951   13.246  -45.771 1.00 39.24 91  A 1 
ATOM 598  C C   . VAL A 0 91  . 26.342   12.920  -47.201 1.00 39.24 91  A 1 
ATOM 599  C CB  . VAL A 0 91  . 27.107   12.979  -44.786 1.00 39.24 91  A 1 
ATOM 600  O O   . VAL A 0 91  . 26.458   11.741  -47.543 1.00 39.24 91  A 1 
ATOM 601  C CG1 . VAL A 0 91  . 28.342   13.816  -45.138 1.00 39.24 91  A 1 
ATOM 602  C CG2 . VAL A 0 91  . 26.687   13.333  -43.353 1.00 39.24 91  A 1 
ATOM 603  N N   . GLN A 0 92  . 26.394   13.939  -48.066 1.00 31.70 92  A 1 
ATOM 604  C CA  . GLN A 0 92  . 26.537   13.705  -49.503 1.00 31.70 92  A 1 
ATOM 605  C C   . GLN A 0 92  . 27.765   12.812  -49.710 1.00 31.70 92  A 1 
ATOM 606  C CB  . GLN A 0 92  . 26.699   15.019  -50.281 1.00 31.70 92  A 1 
ATOM 607  O O   . GLN A 0 92  . 28.847   13.231  -49.293 1.00 31.70 92  A 1 
ATOM 608  C CG  . GLN A 0 92  . 25.400   15.833  -50.331 1.00 31.70 92  A 1 
ATOM 609  C CD  . GLN A 0 92  . 25.503   17.070  -51.224 1.00 31.70 92  A 1 
ATOM 610  N NE2 . GLN A 0 92  . 24.405   17.751  -51.465 1.00 31.70 92  A 1 
ATOM 611  O OE1 . GLN A 0 92  . 26.538   17.457  -51.740 1.00 31.70 92  A 1 
ATOM 612  N N   . PRO A 0 93  . 27.609   11.595  -50.276 1.00 38.60 93  A 1 
ATOM 613  C CA  . PRO A 0 93  . 28.672   10.598  -50.268 1.00 38.60 93  A 1 
ATOM 614  C C   . PRO A 0 93  . 29.917   11.223  -50.881 1.00 38.60 93  A 1 
ATOM 615  C CB  . PRO A 0 93  . 28.142   9.397   -51.060 1.00 38.60 93  A 1 
ATOM 616  O O   . PRO A 0 93  . 29.825   11.749  -51.996 1.00 38.60 93  A 1 
ATOM 617  C CG  . PRO A 0 93  . 26.997   9.982   -51.889 1.00 38.60 93  A 1 
ATOM 618  C CD  . PRO A 0 93  . 26.448   11.079  -50.979 1.00 38.60 93  A 1 
ATOM 619  N N   . ALA A 0 94  . 31.007   11.231  -50.098 1.00 38.17 94  A 1 
ATOM 620  C CA  . ALA A 0 94  . 32.175   12.094  -50.279 1.00 38.17 94  A 1 
ATOM 621  C C   . ALA A 0 94  . 32.512   12.224  -51.763 1.00 38.17 94  A 1 
ATOM 622  C CB  . ALA A 0 94  . 33.346   11.524  -49.470 1.00 38.17 94  A 1 
ATOM 623  O O   . ALA A 0 94  . 32.879   11.235  -52.399 1.00 38.17 94  A 1 
ATOM 624  N N   . LYS A 0 95  . 32.235   13.419  -52.313 1.00 35.72 95  A 1 
ATOM 625  C CA  . LYS A 0 95  . 31.925   13.640  -53.735 1.00 35.72 95  A 1 
ATOM 626  C C   . LYS A 0 95  . 32.908   12.886  -54.623 1.00 35.72 95  A 1 
ATOM 627  C CB  . LYS A 0 95  . 31.950   15.150  -54.013 1.00 35.72 95  A 1 
ATOM 628  O O   . LYS A 0 95  . 34.014   13.380  -54.837 1.00 35.72 95  A 1 
ATOM 629  C CG  . LYS A 0 95  . 31.673   15.500  -55.485 1.00 35.72 95  A 1 
ATOM 630  C CD  . LYS A 0 95  . 31.957   16.985  -55.710 1.00 35.72 95  A 1 
ATOM 631  C CE  . LYS A 0 95  . 31.841   17.328  -57.194 1.00 35.72 95  A 1 
ATOM 632  N NZ  . LYS A 0 95  . 32.268   18.726  -57.430 1.00 35.72 95  A 1 
ATOM 633  N N   . ALA A 0 96  . 32.469   11.725  -55.123 1.00 36.99 96  A 1 
ATOM 634  C CA  . ALA A 0 96  . 33.343   10.726  -55.728 1.00 36.99 96  A 1 
ATOM 635  C C   . ALA A 0 96  . 34.304   11.400  -56.703 1.00 36.99 96  A 1 
ATOM 636  C CB  . ALA A 0 96  . 32.493   9.649   -56.416 1.00 36.99 96  A 1 
ATOM 637  O O   . ALA A 0 96  . 33.869   12.001  -57.693 1.00 36.99 96  A 1 
ATOM 638  N N   . GLN A 0 97  . 35.600   11.371  -56.379 1.00 41.12 97  A 1 
ATOM 639  C CA  . GLN A 0 97  . 36.603   12.093  -57.147 1.00 41.12 97  A 1 
ATOM 640  C C   . GLN A 0 97  . 36.988   11.289  -58.391 1.00 41.12 97  A 1 
ATOM 641  C CB  . GLN A 0 97  . 37.766   12.587  -56.267 1.00 41.12 97  A 1 
ATOM 642  O O   . GLN A 0 97  . 38.151   10.967  -58.624 1.00 41.12 97  A 1 
ATOM 643  C CG  . GLN A 0 97  . 38.531   13.709  -56.998 1.00 41.12 97  A 1 
ATOM 644  C CD  . GLN A 0 97  . 39.621   14.377  -56.167 1.00 41.12 97  A 1 
ATOM 645  N NE2 . GLN A 0 97  . 40.293   15.370  -56.706 1.00 41.12 97  A 1 
ATOM 646  O OE1 . GLN A 0 97  . 39.895   14.055  -55.032 1.00 41.12 97  A 1 
ATOM 647  N N   . ASP A 0 98  . 35.987   11.080  -59.249 1.00 33.75 98  A 1 
ATOM 648  C CA  . ASP A 0 98  . 36.091   10.720  -60.661 1.00 33.75 98  A 1 
ATOM 649  C C   . ASP A 0 98  . 36.725   11.873  -61.471 1.00 33.75 98  A 1 
ATOM 650  C CB  . ASP A 0 98  . 34.712   10.297  -61.213 1.00 33.75 98  A 1 
ATOM 651  O O   . ASP A 0 98  . 36.310   12.217  -62.581 1.00 33.75 98  A 1 
ATOM 652  C CG  . ASP A 0 98  . 34.207   8.937   -60.718 1.00 33.75 98  A 1 
ATOM 653  O OD1 . ASP A 0 98  . 35.051   8.081   -60.377 1.00 33.75 98  A 1 
ATOM 654  O OD2 . ASP A 0 98  . 32.970   8.747   -60.763 1.00 33.75 98  A 1 
ATOM 655  N N   . ASN A 0 99  . 37.820   12.435  -60.947 1.00 36.23 99  A 1 
ATOM 656  C CA  . ASN A 0 99  . 38.920   12.934  -61.756 1.00 36.23 99  A 1 
ATOM 657  C C   . ASN A 0 99  . 39.529   11.728  -62.485 1.00 36.23 99  A 1 
ATOM 658  C CB  . ASN A 0 99  . 39.954   13.660  -60.868 1.00 36.23 99  A 1 
ATOM 659  O O   . ASN A 0 99  . 40.638   11.285  -62.180 1.00 36.23 99  A 1 
ATOM 660  C CG  . ASN A 0 99  . 39.621   15.104  -60.548 1.00 36.23 99  A 1 
ATOM 661  N ND2 . ASN A 0 99  . 40.447   15.747  -59.753 1.00 36.23 99  A 1 
ATOM 662  O OD1 . ASN A 0 99  . 38.681   15.708  -61.032 1.00 36.23 99  A 1 
ATOM 663  N N   . ALA A 0 100 . 38.781   11.196  -63.456 1.00 29.00 100 A 1 
ATOM 664  C CA  . ALA A 0 100 . 39.254   10.197  -64.394 1.00 29.00 100 A 1 
ATOM 665  C C   . ALA A 0 100 . 40.608   10.673  -64.929 1.00 29.00 100 A 1 
ATOM 666  C CB  . ALA A 0 100 . 38.210   10.029  -65.505 1.00 29.00 100 A 1 
ATOM 667  O O   . ALA A 0 100 . 40.711   11.763  -65.498 1.00 29.00 100 A 1 
ATOM 668  N N   . SER A 0 101 . 41.655   9.885   -64.692 1.00 39.13 101 A 1 
ATOM 669  C CA  . SER A 0 101 . 43.058   10.316  -64.726 1.00 39.13 101 A 1 
ATOM 670  C C   . SER A 0 101 . 43.638   10.464  -66.144 1.00 39.13 101 A 1 
ATOM 671  C CB  . SER A 0 101 . 43.885   9.442   -63.770 1.00 39.13 101 A 1 
ATOM 672  O O   . SER A 0 101 . 44.809   10.199  -66.410 1.00 39.13 101 A 1 
ATOM 673  O OG  . SER A 0 101 . 43.550   8.074   -63.914 1.00 39.13 101 A 1 
ATOM 674  N N   . ALA A 0 102 . 42.830   10.999  -67.063 1.00 33.18 102 A 1 
ATOM 675  C CA  . ALA A 0 102 . 43.187   11.475  -68.396 1.00 33.18 102 A 1 
ATOM 676  C C   . ALA A 0 102 . 43.987   12.803  -68.346 1.00 33.18 102 A 1 
ATOM 677  C CB  . ALA A 0 102 . 41.892   11.561  -69.218 1.00 33.18 102 A 1 
ATOM 678  O O   . ALA A 0 102 . 43.712   13.746  -69.084 1.00 33.18 102 A 1 
ATOM 679  N N   . GLY A 0 103 . 44.983   12.874  -67.457 1.00 31.61 103 A 1 
ATOM 680  C CA  . GLY A 0 103 . 45.810   14.051  -67.154 1.00 31.61 103 A 1 
ATOM 681  C C   . GLY A 0 103 . 47.308   13.808  -67.366 1.00 31.61 103 A 1 
ATOM 682  O O   . GLY A 0 103 . 48.135   14.304  -66.606 1.00 31.61 103 A 1 
ATOM 683  N N   . TYR A 0 104 . 47.663   12.996  -68.365 1.00 30.72 104 A 1 
ATOM 684  C CA  . TYR A 0 104 . 49.015   12.473  -68.605 1.00 30.72 104 A 1 
ATOM 685  C C   . TYR A 0 104 . 50.000   13.545  -69.139 1.00 30.72 104 A 1 
ATOM 686  C CB  . TYR A 0 104 . 48.894   11.217  -69.505 1.00 30.72 104 A 1 
ATOM 687  O O   . TYR A 0 104 . 50.418   13.501  -70.296 1.00 30.72 104 A 1 
ATOM 688  C CG  . TYR A 0 104 . 49.641   9.988   -69.019 1.00 30.72 104 A 1 
ATOM 689  C CD1 . TYR A 0 104 . 51.021   9.836   -69.265 1.00 30.72 104 A 1 
ATOM 690  C CD2 . TYR A 0 104 . 48.928   8.962   -68.367 1.00 30.72 104 A 1 
ATOM 691  C CE1 . TYR A 0 104 . 51.683   8.653   -68.872 1.00 30.72 104 A 1 
ATOM 692  C CE2 . TYR A 0 104 . 49.582   7.777   -67.985 1.00 30.72 104 A 1 
ATOM 693  O OH  . TYR A 0 104 . 51.574   6.459   -67.881 1.00 30.72 104 A 1 
ATOM 694  C CZ  . TYR A 0 104 . 50.958   7.616   -68.240 1.00 30.72 104 A 1 
ATOM 695  N N   . ALA A 0 105 . 50.388   14.525  -68.311 1.00 35.06 105 A 1 
ATOM 696  C CA  . ALA A 0 105 . 51.453   15.481  -68.637 1.00 35.06 105 A 1 
ATOM 697  C C   . ALA A 0 105 . 52.158   16.093  -67.404 1.00 35.06 105 A 1 
ATOM 698  C CB  . ALA A 0 105 . 50.881   16.594  -69.529 1.00 35.06 105 A 1 
ATOM 699  O O   . ALA A 0 105 . 51.576   16.872  -66.658 1.00 35.06 105 A 1 
ATOM 700  N N   . ALA A 0 106 . 53.465   15.831  -67.287 1.00 38.75 106 A 1 
ATOM 701  C CA  . ALA A 0 106 . 54.456   16.702  -66.637 1.00 38.75 106 A 1 
ATOM 702  C C   . ALA A 0 106 . 54.249   17.110  -65.155 1.00 38.75 106 A 1 
ATOM 703  C CB  . ALA A 0 106 . 54.734   17.893  -67.571 1.00 38.75 106 A 1 
ATOM 704  O O   . ALA A 0 106 . 54.546   18.249  -64.792 1.00 38.75 106 A 1 
ATOM 705  N N   . GLN A 0 107 . 53.882   16.178  -64.266 1.00 38.02 107 A 1 
ATOM 706  C CA  . GLN A 0 107 . 54.184   16.354  -62.837 1.00 38.02 107 A 1 
ATOM 707  C C   . GLN A 0 107 . 55.685   16.124  -62.580 1.00 38.02 107 A 1 
ATOM 708  C CB  . GLN A 0 107 . 53.323   15.445  -61.941 1.00 38.02 107 A 1 
ATOM 709  O O   . GLN A 0 107 . 56.116   15.003  -62.324 1.00 38.02 107 A 1 
ATOM 710  C CG  . GLN A 0 107 . 51.841   15.847  -61.911 1.00 38.02 107 A 1 
ATOM 711  C CD  . GLN A 0 107 . 51.046   15.141  -60.809 1.00 38.02 107 A 1 
ATOM 712  N NE2 . GLN A 0 107 . 49.734   15.171  -60.875 1.00 38.02 107 A 1 
ATOM 713  O OE1 . GLN A 0 107 . 51.569   14.572  -59.860 1.00 38.02 107 A 1 
ATOM 714  N N   . TYR A 0 108 . 56.486   17.191  -62.637 1.00 40.64 108 A 1 
ATOM 715  C CA  . TYR A 0 108 . 57.787   17.214  -61.961 1.00 40.64 108 A 1 
ATOM 716  C C   . TYR A 0 108 . 57.528   17.419  -60.465 1.00 40.64 108 A 1 
ATOM 717  C CB  . TYR A 0 108 . 58.695   18.307  -62.546 1.00 40.64 108 A 1 
ATOM 718  O O   . TYR A 0 108 . 57.233   18.531  -60.036 1.00 40.64 108 A 1 
ATOM 719  C CG  . TYR A 0 108 . 59.524   17.841  -63.728 1.00 40.64 108 A 1 
ATOM 720  C CD1 . TYR A 0 108 . 60.790   17.265  -63.500 1.00 40.64 108 A 1 
ATOM 721  C CD2 . TYR A 0 108 . 59.032   17.959  -65.042 1.00 40.64 108 A 1 
ATOM 722  C CE1 . TYR A 0 108 . 61.566   16.814  -64.582 1.00 40.64 108 A 1 
ATOM 723  C CE2 . TYR A 0 108 . 59.805   17.504  -66.130 1.00 40.64 108 A 1 
ATOM 724  O OH  . TYR A 0 108 . 61.827   16.486  -66.942 1.00 40.64 108 A 1 
ATOM 725  C CZ  . TYR A 0 108 . 61.077   16.930  -65.898 1.00 40.64 108 A 1 
ATOM 726  N N   . GLN A 0 109 . 57.564   16.331  -59.698 1.00 41.12 109 A 1 
ATOM 727  C CA  . GLN A 0 109 . 57.312   16.340  -58.258 1.00 41.12 109 A 1 
ATOM 728  C C   . GLN A 0 109 . 58.610   16.653  -57.501 1.00 41.12 109 A 1 
ATOM 729  C CB  . GLN A 0 109 . 56.705   14.991  -57.833 1.00 41.12 109 A 1 
ATOM 730  O O   . GLN A 0 109 . 59.633   16.008  -57.722 1.00 41.12 109 A 1 
ATOM 731  C CG  . GLN A 0 109 . 55.321   14.738  -58.469 1.00 41.12 109 A 1 
ATOM 732  C CD  . GLN A 0 109 . 54.770   13.345  -58.179 1.00 41.12 109 A 1 
ATOM 733  N NE2 . GLN A 0 109 . 53.491   13.096  -58.362 1.00 41.12 109 A 1 
ATOM 734  O OE1 . GLN A 0 109 . 55.475   12.425  -57.823 1.00 41.12 109 A 1 
ATOM 735  N N   . THR A 0 110 . 58.562   17.641  -56.609 1.00 50.61 110 A 1 
ATOM 736  C CA  . THR A 0 110 . 59.656   18.027  -55.703 1.00 50.61 110 A 1 
ATOM 737  C C   . THR A 0 110 . 59.044   18.360  -54.349 1.00 50.61 110 A 1 
ATOM 738  C CB  . THR A 0 110 . 60.451   19.247  -56.211 1.00 50.61 110 A 1 
ATOM 739  O O   . THR A 0 110 . 58.613   19.495  -54.150 1.00 50.61 110 A 1 
ATOM 740  C CG2 . THR A 0 110 . 61.425   18.914  -57.335 1.00 50.61 110 A 1 
ATOM 741  O OG1 . THR A 0 110 . 59.593   20.265  -56.671 1.00 50.61 110 A 1 
ATOM 742  N N   . LYS A 0 111 . 59.004   17.355  -53.465 1.00 46.12 111 A 1 
ATOM 743  C CA  . LYS A 0 111 . 58.208   17.291  -52.227 1.00 46.12 111 A 1 
ATOM 744  C C   . LYS A 0 111 . 56.694   17.388  -52.455 1.00 46.12 111 A 1 
ATOM 745  C CB  . LYS A 0 111 . 58.691   18.299  -51.167 1.00 46.12 111 A 1 
ATOM 746  O O   . LYS A 0 111 . 56.195   18.303  -53.108 1.00 46.12 111 A 1 
ATOM 747  C CG  . LYS A 0 111 . 60.183   18.128  -50.840 1.00 46.12 111 A 1 
ATOM 748  C CD  . LYS A 0 111 . 60.552   18.817  -49.520 1.00 46.12 111 A 1 
ATOM 749  C CE  . LYS A 0 111 . 62.006   18.492  -49.147 1.00 46.12 111 A 1 
ATOM 750  N NZ  . LYS A 0 111 . 62.191   18.464  -47.673 1.00 46.12 111 A 1 
ATOM 751  N N   . LYS A 0 112 . 55.962   16.443  -51.872 1.00 53.55 112 A 1 
ATOM 752  C CA  . LYS A 0 112 . 54.581   16.666  -51.448 1.00 53.55 112 A 1 
ATOM 753  C C   . LYS A 0 112 . 54.586   16.602  -49.929 1.00 53.55 112 A 1 
ATOM 754  C CB  . LYS A 0 112 . 53.628   15.604  -52.003 1.00 53.55 112 A 1 
ATOM 755  O O   . LYS A 0 112 . 54.988   15.580  -49.387 1.00 53.55 112 A 1 
ATOM 756  C CG  . LYS A 0 112 . 53.317   15.765  -53.495 1.00 53.55 112 A 1 
ATOM 757  C CD  . LYS A 0 112 . 52.226   14.746  -53.833 1.00 53.55 112 A 1 
ATOM 758  C CE  . LYS A 0 112 . 51.769   14.821  -55.286 1.00 53.55 112 A 1 
ATOM 759  N NZ  . LYS A 0 112 . 50.649   13.871  -55.480 1.00 53.55 112 A 1 
ATOM 760  N N   . THR A 0 113 . 54.159   17.686  -49.303 1.00 54.13 113 A 1 
ATOM 761  C CA  . THR A 0 113 . 53.526   17.612  -47.989 1.00 54.13 113 A 1 
ATOM 762  C C   . THR A 0 113 . 52.023   17.556  -48.241 1.00 54.13 113 A 1 
ATOM 763  C CB  . THR A 0 113 . 53.921   18.794  -47.093 1.00 54.13 113 A 1 
ATOM 764  O O   . THR A 0 113 . 51.560   18.167  -49.216 1.00 54.13 113 A 1 
ATOM 765  C CG2 . THR A 0 113 . 53.416   18.655  -45.661 1.00 54.13 113 A 1 
ATOM 766  O OG1 . THR A 0 113 . 55.329   18.864  -46.994 1.00 54.13 113 A 1 
ATOM 767  N N   . THR A 0 114 . 51.284   16.802  -47.437 1.00 63.21 114 A 1 
ATOM 768  C CA  . THR A 0 114 . 49.824   16.915  -47.366 1.00 63.21 114 A 1 
ATOM 769  C C   . THR A 0 114 . 49.419   17.021  -45.912 1.00 63.21 114 A 1 
ATOM 770  C CB  . THR A 0 114 . 49.068   15.748  -48.018 1.00 63.21 114 A 1 
ATOM 771  O O   . THR A 0 114 . 49.471   16.023  -45.206 1.00 63.21 114 A 1 
ATOM 772  C CG2 . THR A 0 114 . 49.293   15.676  -49.530 1.00 63.21 114 A 1 
ATOM 773  O OG1 . THR A 0 114 . 49.450   14.510  -47.475 1.00 63.21 114 A 1 
ATOM 774  N N   . ASP A 0 115 . 49.008   18.228  -45.563 1.00 64.07 115 A 1 
ATOM 775  C CA  . ASP A 0 115 . 48.397   18.668  -44.323 1.00 64.07 115 A 1 
ATOM 776  C C   . ASP A 0 115 . 46.871   18.459  -44.404 1.00 64.07 115 A 1 
ATOM 777  C CB  . ASP A 0 115 . 48.805   20.152  -44.087 1.00 64.07 115 A 1 
ATOM 778  O O   . ASP A 0 115 . 46.220   18.938  -45.345 1.00 64.07 115 A 1 
ATOM 779  C CG  . ASP A 0 115 . 48.813   21.144  -45.292 1.00 64.07 115 A 1 
ATOM 780  O OD1 . ASP A 0 115 . 48.840   20.736  -46.488 1.00 64.07 115 A 1 
ATOM 781  O OD2 . ASP A 0 115 . 48.903   22.375  -45.053 1.00 64.07 115 A 1 
ATOM 782  N N   . TRP A 0 116 . 46.287   17.712  -43.462 1.00 65.23 116 A 1 
ATOM 783  C CA  . TRP A 0 116 . 44.835   17.528  -43.362 1.00 65.23 116 A 1 
ATOM 784  C C   . TRP A 0 116 . 44.350   17.530  -41.911 1.00 65.23 116 A 1 
ATOM 785  C CB  . TRP A 0 116 . 44.403   16.237  -44.077 1.00 65.23 116 A 1 
ATOM 786  O O   . TRP A 0 116 . 44.530   16.548  -41.202 1.00 65.23 116 A 1 
ATOM 787  C CG  . TRP A 0 116 . 42.914   16.039  -44.158 1.00 65.23 116 A 1 
ATOM 788  C CD1 . TRP A 0 116 . 42.101   16.643  -45.052 1.00 65.23 116 A 1 
ATOM 789  C CD2 . TRP A 0 116 . 42.034   15.263  -43.280 1.00 65.23 116 A 1 
ATOM 790  C CE2 . TRP A 0 116 . 40.689   15.417  -43.740 1.00 65.23 116 A 1 
ATOM 791  C CE3 . TRP A 0 116 . 42.219   14.468  -42.130 1.00 65.23 116 A 1 
ATOM 792  N NE1 . TRP A 0 116 . 40.789   16.282  -44.810 1.00 65.23 116 A 1 
ATOM 793  C CH2 . TRP A 0 116 . 39.825   13.985  -41.993 1.00 65.23 116 A 1 
ATOM 794  C CZ2 . TRP A 0 116 . 39.593   14.790  -43.122 1.00 65.23 116 A 1 
ATOM 795  C CZ3 . TRP A 0 116 . 41.130   13.840  -41.497 1.00 65.23 116 A 1 
ATOM 796  N N   . ASP A 0 117 . 43.660   18.603  -41.521 1.00 76.42 117 A 1 
ATOM 797  C CA  . ASP A 0 117 . 43.011   18.726  -40.213 1.00 76.42 117 A 1 
ATOM 798  C C   . ASP A 0 117 . 41.492   18.507  -40.335 1.00 76.42 117 A 1 
ATOM 799  C CB  . ASP A 0 117 . 43.281   20.090  -39.528 1.00 76.42 117 A 1 
ATOM 800  O O   . ASP A 0 117 . 40.827   19.082  -41.212 1.00 76.42 117 A 1 
ATOM 801  C CG  . ASP A 0 117 . 44.486   20.910  -40.014 1.00 76.42 117 A 1 
ATOM 802  O OD1 . ASP A 0 117 . 45.597   20.362  -40.135 1.00 76.42 117 A 1 
ATOM 803  O OD2 . ASP A 0 117 . 44.268   22.119  -40.289 1.00 76.42 117 A 1 
ATOM 804  N N   . ALA A 0 118 . 40.912   17.769  -39.390 1.00 72.00 118 A 1 
ATOM 805  C CA  . ALA A 0 118 . 39.476   17.694  -39.161 1.00 72.00 118 A 1 
ATOM 806  C C   . ALA A 0 118 . 39.141   17.869  -37.674 1.00 72.00 118 A 1 
ATOM 807  C CB  . ALA A 0 118 . 38.934   16.380  -39.727 1.00 72.00 118 A 1 
ATOM 808  O O   . ALA A 0 118 . 39.769   17.295  -36.794 1.00 72.00 118 A 1 
ATOM 809  N N   . TRP A 0 119 . 38.096   18.648  -37.394 1.00 79.15 119 A 1 
ATOM 810  C CA  . TRP A 0 119 . 37.534   18.799  -36.053 1.00 79.15 119 A 1 
ATOM 811  C C   . TRP A 0 119 . 36.011   18.726  -36.116 1.00 79.15 119 A 1 
ATOM 812  C CB  . TRP A 0 119 . 38.002   20.108  -35.406 1.00 79.15 119 A 1 
ATOM 813  O O   . TRP A 0 119 . 35.388   19.339  -36.994 1.00 79.15 119 A 1 
ATOM 814  C CG  . TRP A 0 119 . 37.364   20.376  -34.076 1.00 79.15 119 A 1 
ATOM 815  C CD1 . TRP A 0 119 . 37.658   19.718  -32.935 1.00 79.15 119 A 1 
ATOM 816  C CD2 . TRP A 0 119 . 36.228   21.238  -33.752 1.00 79.15 119 A 1 
ATOM 817  C CE2 . TRP A 0 119 . 35.889   21.042  -32.379 1.00 79.15 119 A 1 
ATOM 818  C CE3 . TRP A 0 119 . 35.414   22.125  -34.493 1.00 79.15 119 A 1 
ATOM 819  N NE1 . TRP A 0 119 . 36.792   20.102  -31.933 1.00 79.15 119 A 1 
ATOM 820  C CH2 . TRP A 0 119 . 34.028   22.585  -32.532 1.00 79.15 119 A 1 
ATOM 821  C CZ2 . TRP A 0 119 . 34.811   21.701  -31.770 1.00 79.15 119 A 1 
ATOM 822  C CZ3 . TRP A 0 119 . 34.329   22.795  -33.891 1.00 79.15 119 A 1 
ATOM 823  N N   . GLY A 0 120 . 35.425   17.989  -35.178 1.00 78.29 120 A 1 
ATOM 824  C CA  . GLY A 0 120 . 33.995   17.763  -35.074 1.00 78.29 120 A 1 
ATOM 825  C C   . GLY A 0 120 . 33.457   17.994  -33.668 1.00 78.29 120 A 1 
ATOM 826  O O   . GLY A 0 120 . 34.150   17.840  -32.662 1.00 78.29 120 A 1 
ATOM 827  N N   . ARG A 0 121 . 32.182   18.375  -33.637 1.00 82.25 121 A 1 
ATOM 828  C CA  . ARG A 0 121 . 31.318   18.272  -32.468 1.00 82.25 121 A 1 
ATOM 829  C C   . ARG A 0 121 . 29.881   18.112  -32.927 1.00 82.25 121 A 1 
ATOM 830  C CB  . ARG A 0 121 . 31.467   19.498  -31.558 1.00 82.25 121 A 1 
ATOM 831  O O   . ARG A 0 121 . 29.408   18.943  -33.712 1.00 82.25 121 A 1 
ATOM 832  C CG  . ARG A 0 121 . 30.554   19.397  -30.324 1.00 82.25 121 A 1 
ATOM 833  C CD  . ARG A 0 121 . 30.816   20.588  -29.408 1.00 82.25 121 A 1 
ATOM 834  N NE  . ARG A 0 121 . 30.151   20.422  -28.112 1.00 82.25 121 A 1 
ATOM 835  N NH1 . ARG A 0 121 . 30.782   22.419  -27.203 1.00 82.25 121 A 1 
ATOM 836  N NH2 . ARG A 0 121 . 29.782   20.901  -25.926 1.00 82.25 121 A 1 
ATOM 837  C CZ  . ARG A 0 121 . 30.227   21.244  -27.091 1.00 82.25 121 A 1 
ATOM 838  N N   . ASP A 0 122 . 29.175   17.142  -32.372 1.00 79.16 122 A 1 
ATOM 839  C CA  . ASP A 0 122 . 27.719   17.146  -32.368 1.00 79.16 122 A 1 
ATOM 840  C C   . ASP A 0 122 . 27.151   16.959  -30.958 1.00 79.16 122 A 1 
ATOM 841  C CB  . ASP A 0 122 . 27.110   16.297  -33.496 1.00 79.16 122 A 1 
ATOM 842  O O   . ASP A 0 122 . 27.881   16.801  -29.987 1.00 79.16 122 A 1 
ATOM 843  C CG  . ASP A 0 122 . 27.505   14.823  -33.577 1.00 79.16 122 A 1 
ATOM 844  O OD1 . ASP A 0 122 . 28.549   14.568  -34.218 1.00 79.16 122 A 1 
ATOM 845  O OD2 . ASP A 0 122 . 26.626   14.003  -33.247 1.00 79.16 122 A 1 
ATOM 846  N N   . GLN A 0 123 . 25.857   17.240  -30.828 1.00 86.10 123 A 1 
ATOM 847  C CA  . GLN A 0 123 . 25.159   17.353  -29.551 1.00 86.10 123 A 1 
ATOM 848  C C   . GLN A 0 123 . 23.705   16.949  -29.778 1.00 86.10 123 A 1 
ATOM 849  C CB  . GLN A 0 123 . 25.211   18.795  -29.004 1.00 86.10 123 A 1 
ATOM 850  O O   . GLN A 0 123 . 22.915   17.760  -30.281 1.00 86.10 123 A 1 
ATOM 851  C CG  . GLN A 0 123 . 26.604   19.302  -28.617 1.00 86.10 123 A 1 
ATOM 852  C CD  . GLN A 0 123 . 26.500   20.593  -27.812 1.00 86.10 123 A 1 
ATOM 853  N NE2 . GLN A 0 123 . 26.713   20.559  -26.518 1.00 86.10 123 A 1 
ATOM 854  O OE1 . GLN A 0 123 . 26.193   21.670  -28.312 1.00 86.10 123 A 1 
ATOM 855  N N   . ASP A 0 124 . 23.350   15.719  -29.423 1.00 84.22 124 A 1 
ATOM 856  C CA  . ASP A 0 124 . 21.967   15.248  -29.468 1.00 84.22 124 A 1 
ATOM 857  C C   . ASP A 0 124 . 21.328   15.331  -28.068 1.00 84.22 124 A 1 
ATOM 858  C CB  . ASP A 0 124 . 21.848   13.869  -30.169 1.00 84.22 124 A 1 
ATOM 859  O O   . ASP A 0 124 . 21.972   15.186  -27.032 1.00 84.22 124 A 1 
ATOM 860  C CG  . ASP A 0 124 . 21.250   13.907  -31.601 1.00 84.22 124 A 1 
ATOM 861  O OD1 . ASP A 0 124 . 20.685   14.954  -32.011 1.00 84.22 124 A 1 
ATOM 862  O OD2 . ASP A 0 124 . 21.190   12.847  -32.270 1.00 84.22 124 A 1 
ATOM 863  N N   . LEU A 0 125 . 20.030   15.646  -28.031 1.00 89.03 125 A 1 
ATOM 864  C CA  . LEU A 0 125 . 19.251   15.786  -26.796 1.00 89.03 125 A 1 
ATOM 865  C C   . LEU A 0 125 . 17.886   15.127  -26.988 1.00 89.03 125 A 1 
ATOM 866  C CB  . LEU A 0 125 . 19.145   17.277  -26.409 1.00 89.03 125 A 1 
ATOM 867  O O   . LEU A 0 125 . 17.010   15.659  -27.680 1.00 89.03 125 A 1 
ATOM 868  C CG  . LEU A 0 125 . 18.232   17.575  -25.199 1.00 89.03 125 A 1 
ATOM 869  C CD1 . LEU A 0 125 . 18.739   16.985  -23.886 1.00 89.03 125 A 1 
ATOM 870  C CD2 . LEU A 0 125 . 18.109   19.087  -24.995 1.00 89.03 125 A 1 
ATOM 871  N N   . ALA A 0 126 . 17.686   13.982  -26.342 1.00 90.45 126 A 1 
ATOM 872  C CA  . ALA A 0 126 . 16.444   13.225  -26.384 1.00 90.45 126 A 1 
ATOM 873  C C   . ALA A 0 126 . 15.715   13.289  -25.036 1.00 90.45 126 A 1 
ATOM 874  C CB  . ALA A 0 126 . 16.742   11.791  -26.832 1.00 90.45 126 A 1 
ATOM 875  O O   . ALA A 0 126 . 16.285   13.009  -23.984 1.00 90.45 126 A 1 
ATOM 876  N N   . ILE A 0 127 . 14.421   13.620  -25.069 1.00 92.23 127 A 1 
ATOM 877  C CA  . ILE A 0 127 . 13.551   13.621  -23.888 1.00 92.23 127 A 1 
ATOM 878  C C   . ILE A 0 127 . 12.263   12.852  -24.220 1.00 92.23 127 A 1 
ATOM 879  C CB  . ILE A 0 127 . 13.289   15.063  -23.373 1.00 92.23 127 A 1 
ATOM 880  O O   . ILE A 0 127 . 11.489   13.293  -25.071 1.00 92.23 127 A 1 
ATOM 881  C CG1 . ILE A 0 127 . 14.615   15.850  -23.191 1.00 92.23 127 A 1 
ATOM 882  C CG2 . ILE A 0 127 . 12.480   14.990  -22.062 1.00 92.23 127 A 1 
ATOM 883  C CD1 . ILE A 0 127 . 14.484   17.251  -22.578 1.00 92.23 127 A 1 
ATOM 884  N N   . ASP A 0 128 . 12.027   11.712  -23.560 1.00 91.56 128 A 1 
ATOM 885  C CA  . ASP A 0 128 . 10.726   11.014  -23.546 1.00 91.56 128 A 1 
ATOM 886  C C   . ASP A 0 128 . 10.099   11.267  -22.164 1.00 91.56 128 A 1 
ATOM 887  C CB  . ASP A 0 128 . 10.861   9.507   -23.925 1.00 91.56 128 A 1 
ATOM 888  O O   . ASP A 0 128 . 10.672   10.917  -21.132 1.00 91.56 128 A 1 
ATOM 889  C CG  . ASP A 0 128 . 9.555    8.802   -24.392 1.00 91.56 128 A 1 
ATOM 890  O OD1 . ASP A 0 128 . 8.450    9.341   -24.168 1.00 91.56 128 A 1 
ATOM 891  O OD2 . ASP A 0 128 . 9.607    7.714   -25.045 1.00 91.56 128 A 1 
ATOM 892  N N   . GLU A 0 129 . 8.948    11.936  -22.122 1.00 92.24 129 A 1 
ATOM 893  C CA  . GLU A 0 129 . 8.234    12.254  -20.883 1.00 92.24 129 A 1 
ATOM 894  C C   . GLU A 0 129 . 6.778    11.809  -21.007 1.00 92.24 129 A 1 
ATOM 895  C CB  . GLU A 0 129 . 8.390    13.739  -20.509 1.00 92.24 129 A 1 
ATOM 896  O O   . GLU A 0 129 . 6.067    12.143  -21.959 1.00 92.24 129 A 1 
ATOM 897  C CG  . GLU A 0 129 . 7.730    14.049  -19.154 1.00 92.24 129 A 1 
ATOM 898  C CD  . GLU A 0 129 . 8.083    15.445  -18.618 1.00 92.24 129 A 1 
ATOM 899  O OE1 . GLU A 0 129 . 8.396    15.534  -17.406 1.00 92.24 129 A 1 
ATOM 900  O OE2 . GLU A 0 129 . 8.005    16.421  -19.394 1.00 92.24 129 A 1 
ATOM 901  N N   . SER A 0 130 . 6.335    11.010  -20.040 1.00 91.24 130 A 1 
ATOM 902  C CA  . SER A 0 130 . 5.065    10.300  -20.095 1.00 91.24 130 A 1 
ATOM 903  C C   . SER A 0 130 . 4.361    10.288  -18.741 1.00 91.24 130 A 1 
ATOM 904  C CB  . SER A 0 130 . 5.285    8.886   -20.644 1.00 91.24 130 A 1 
ATOM 905  O O   . SER A 0 130 . 4.982    10.234  -17.681 1.00 91.24 130 A 1 
ATOM 906  O OG  . SER A 0 130 . 5.993    8.072   -19.734 1.00 91.24 130 A 1 
ATOM 907  N N   . TYR A 0 131 . 3.032    10.332  -18.788 1.00 89.19 131 A 1 
ATOM 908  C CA  . TYR A 0 131 . 2.168    10.256  -17.617 1.00 89.19 131 A 1 
ATOM 909  C C   . TYR A 0 131 . 0.921    9.427   -17.951 1.00 89.19 131 A 1 
ATOM 910  C CB  . TYR A 0 131 . 1.836    11.675  -17.133 1.00 89.19 131 A 1 
ATOM 911  O O   . TYR A 0 131 . 0.348    9.560   -19.037 1.00 89.19 131 A 1 
ATOM 912  C CG  . TYR A 0 131 . 0.783    11.736  -16.044 1.00 89.19 131 A 1 
ATOM 913  C CD1 . TYR A 0 131 . -0.555   11.992  -16.397 1.00 89.19 131 A 1 
ATOM 914  C CD2 . TYR A 0 131 . 1.124    11.515  -14.694 1.00 89.19 131 A 1 
ATOM 915  C CE1 . TYR A 0 131 . -1.549   12.027  -15.403 1.00 89.19 131 A 1 
ATOM 916  C CE2 . TYR A 0 131 . 0.127    11.543  -13.695 1.00 89.19 131 A 1 
ATOM 917  O OH  . TYR A 0 131 . -2.221   11.823  -13.139 1.00 89.19 131 A 1 
ATOM 918  C CZ  . TYR A 0 131 . -1.215   11.801  -14.053 1.00 89.19 131 A 1 
ATOM 919  N N   . GLY A 0 132 . 0.500    8.554   -17.035 1.00 87.12 132 A 1 
ATOM 920  C CA  . GLY A 0 132 . -0.590   7.603   -17.252 1.00 87.12 132 A 1 
ATOM 921  C C   . GLY A 0 132 . -1.361   7.280   -15.975 1.00 87.12 132 A 1 
ATOM 922  O O   . GLY A 0 132 . -0.785   7.181   -14.899 1.00 87.12 132 A 1 
ATOM 923  N N   . LYS A 0 133 . -2.682   7.091   -16.088 1.00 85.24 133 A 1 
ATOM 924  C CA  . LYS A 0 133 . -3.582   6.880   -14.940 1.00 85.24 133 A 1 
ATOM 925  C C   . LYS A 0 133 . -4.644   5.814   -15.235 1.00 85.24 133 A 1 
ATOM 926  C CB  . LYS A 0 133 . -4.153   8.250   -14.530 1.00 85.24 133 A 1 
ATOM 927  O O   . LYS A 0 133 . -5.314   5.871   -16.268 1.00 85.24 133 A 1 
ATOM 928  C CG  . LYS A 0 133 . -5.014   8.213   -13.258 1.00 85.24 133 A 1 
ATOM 929  C CD  . LYS A 0 133 . -5.143   9.619   -12.648 1.00 85.24 133 A 1 
ATOM 930  C CE  . LYS A 0 133 . -5.895   9.571   -11.313 1.00 85.24 133 A 1 
ATOM 931  N NZ  . LYS A 0 133 . -5.762   10.847  -10.570 1.00 85.24 133 A 1 
ATOM 932  N N   . THR A 0 134 . -4.790   4.827   -14.348 1.00 81.17 134 A 1 
ATOM 933  C CA  . THR A 0 134 . -5.590   3.596   -14.541 1.00 81.17 134 A 1 
ATOM 934  C C   . THR A 0 134 . -6.389   3.237   -13.282 1.00 81.17 134 A 1 
ATOM 935  C CB  . THR A 0 134 . -4.672   2.431   -14.956 1.00 81.17 134 A 1 
ATOM 936  O O   . THR A 0 134 . -5.995   3.596   -12.182 1.00 81.17 134 A 1 
ATOM 937  C CG2 . THR A 0 134 . -5.377   1.082   -15.120 1.00 81.17 134 A 1 
ATOM 938  O OG1 . THR A 0 134 . -4.133   2.711   -16.224 1.00 81.17 134 A 1 
ATOM 939  N N   . SER A 0 135 . -7.532   2.549   -13.421 1.00 70.93 135 A 1 
ATOM 940  C CA  . SER A 0 135 . -8.422   2.221   -12.293 1.00 70.93 135 A 1 
ATOM 941  C C   . SER A 0 135 . -9.410   1.070   -12.599 1.00 70.93 135 A 1 
ATOM 942  C CB  . SER A 0 135 . -9.196   3.499   -11.935 1.00 70.93 135 A 1 
ATOM 943  O O   . SER A 0 135 . -9.689   0.810   -13.772 1.00 70.93 135 A 1 
ATOM 944  O OG  . SER A 0 135 . -9.850   3.353   -10.704 1.00 70.93 135 A 1 
ATOM 945  N N   . ALA A 0 136 . -9.983   0.478   -11.533 1.00 62.31 136 A 1 
ATOM 946  C CA  . ALA A 0 136 . -11.251  -0.284  -11.430 1.00 62.31 136 A 1 
ATOM 947  C C   . ALA A 0 136 . -11.294  -1.837  -11.437 1.00 62.31 136 A 1 
ATOM 948  C CB  . ALA A 0 136 . -12.314  0.301   -12.373 1.00 62.31 136 A 1 
ATOM 949  O O   . ALA A 0 136 . -11.007  -2.492  -12.443 1.00 62.31 136 A 1 
ATOM 950  N N   . LYS A 0 137 . -11.834  -2.406  -10.337 1.00 69.16 137 A 1 
ATOM 951  C CA  . LYS A 0 137 . -12.400  -3.769  -10.155 1.00 69.16 137 A 1 
ATOM 952  C C   . LYS A 0 137 . -13.503  -3.773  -9.078  1.00 69.16 137 A 1 
ATOM 953  C CB  . LYS A 0 137 . -11.309  -4.762  -9.706  1.00 69.16 137 A 1 
ATOM 954  O O   . LYS A 0 137 . -13.382  -3.056  -8.087  1.00 69.16 137 A 1 
ATOM 955  C CG  . LYS A 0 137 . -10.207  -4.956  -10.753 1.00 69.16 137 A 1 
ATOM 956  C CD  . LYS A 0 137 . -9.142   -5.962  -10.314 1.00 69.16 137 A 1 
ATOM 957  C CE  . LYS A 0 137 . -8.055   -5.977  -11.396 1.00 69.16 137 A 1 
ATOM 958  N NZ  . LYS A 0 137 . -6.801   -6.608  -10.917 1.00 69.16 137 A 1 
ATOM 959  N N   . SER A 0 138 . -14.535  -4.612  -9.200  1.00 75.28 138 A 1 
ATOM 960  C CA  . SER A 0 138 . -15.564  -4.789  -8.152  1.00 75.28 138 A 1 
ATOM 961  C C   . SER A 0 138 . -16.252  -6.159  -8.171  1.00 75.28 138 A 1 
ATOM 962  C CB  . SER A 0 138 . -16.631  -3.689  -8.240  1.00 75.28 138 A 1 
ATOM 963  O O   . SER A 0 138 . -16.293  -6.813  -9.211  1.00 75.28 138 A 1 
ATOM 964  O OG  . SER A 0 138 . -17.180  -3.612  -9.541  1.00 75.28 138 A 1 
ATOM 965  N N   . TYR A 0 139 . -16.830  -6.539  -7.030  1.00 72.65 139 A 1 
ATOM 966  C CA  . TYR A 0 139 . -17.595  -7.762  -6.776  1.00 72.65 139 A 1 
ATOM 967  C C   . TYR A 0 139 . -18.818  -7.459  -5.903  1.00 72.65 139 A 1 
ATOM 968  C CB  . TYR A 0 139 . -16.714  -8.786  -6.043  1.00 72.65 139 A 1 
ATOM 969  O O   . TYR A 0 139 . -18.770  -6.540  -5.082  1.00 72.65 139 A 1 
ATOM 970  C CG  . TYR A 0 139 . -15.420  -9.117  -6.754  1.00 72.65 139 A 1 
ATOM 971  C CD1 . TYR A 0 139 . -15.429  -10.004 -7.847  1.00 72.65 139 A 1 
ATOM 972  C CD2 . TYR A 0 139 . -14.217  -8.512  -6.342  1.00 72.65 139 A 1 
ATOM 973  C CE1 . TYR A 0 139 . -14.233  -10.285 -8.534  1.00 72.65 139 A 1 
ATOM 974  C CE2 . TYR A 0 139 . -13.017  -8.797  -7.018  1.00 72.65 139 A 1 
ATOM 975  O OH  . TYR A 0 139 . -11.865  -9.962  -8.765  1.00 72.65 139 A 1 
ATOM 976  C CZ  . TYR A 0 139 . -13.027  -9.684  -8.117  1.00 72.65 139 A 1 
ATOM 977  N N   . THR A 0 140 . -19.868  -8.263  -6.063  1.00 85.23 140 A 1 
ATOM 978  C CA  . THR A 0 140 . -21.076  -8.310  -5.228  1.00 85.23 140 A 1 
ATOM 979  C C   . THR A 0 140 . -21.549  -9.763  -5.126  1.00 85.23 140 A 1 
ATOM 980  C CB  . THR A 0 140 . -22.222  -7.452  -5.798  1.00 85.23 140 A 1 
ATOM 981  O O   . THR A 0 140 . -21.395  -10.521 -6.089  1.00 85.23 140 A 1 
ATOM 982  C CG2 . THR A 0 140 . -21.926  -5.954  -5.741  1.00 85.23 140 A 1 
ATOM 983  O OG1 . THR A 0 140 . -22.465  -7.757  -7.155  1.00 85.23 140 A 1 
ATOM 984  N N   . ALA A 0 141 . -22.112  -10.156 -3.989  1.00 81.76 141 A 1 
ATOM 985  C CA  . ALA A 0 141 . -22.849  -11.402 -3.812  1.00 81.76 141 A 1 
ATOM 986  C C   . ALA A 0 141 . -23.992  -11.189 -2.811  1.00 81.76 141 A 1 
ATOM 987  C CB  . ALA A 0 141 . -21.900  -12.527 -3.378  1.00 81.76 141 A 1 
ATOM 988  O O   . ALA A 0 141 . -23.882  -10.357 -1.914  1.00 81.76 141 A 1 
ATOM 989  N N   . GLU A 0 142 . -25.075  -11.933 -3.008  1.00 85.27 142 A 1 
ATOM 990  C CA  . GLU A 0 142 . -26.329  -11.841 -2.261  1.00 85.27 142 A 1 
ATOM 991  C C   . GLU A 0 142 . -26.792  -13.280 -1.971  1.00 85.27 142 A 1 
ATOM 992  C CB  . GLU A 0 142 . -27.373  -11.081 -3.112  1.00 85.27 142 A 1 
ATOM 993  O O   . GLU A 0 142 . -26.922  -14.076 -2.910  1.00 85.27 142 A 1 
ATOM 994  C CG  . GLU A 0 142 . -27.081  -9.574  -3.298  1.00 85.27 142 A 1 
ATOM 995  C CD  . GLU A 0 142 . -27.756  -8.964  -4.546  1.00 85.27 142 A 1 
ATOM 996  O OE1 . GLU A 0 142 . -27.131  -8.065  -5.164  1.00 85.27 142 A 1 
ATOM 997  O OE2 . GLU A 0 142 . -28.854  -9.422  -4.940  1.00 85.27 142 A 1 
ATOM 998  N N   . SER A 0 143 . -27.019  -13.630 -0.704  1.00 83.36 143 A 1 
ATOM 999  C CA  . SER A 0 143 . -27.693  -14.867 -0.279  1.00 83.36 143 A 1 
ATOM 1000 C C   . SER A 0 143 . -29.021  -14.555 0.399   1.00 83.36 143 A 1 
ATOM 1001 C CB  . SER A 0 143 . -26.815  -15.790 0.590   1.00 83.36 143 A 1 
ATOM 1002 O O   . SER A 0 143 . -29.205  -13.488 0.984   1.00 83.36 143 A 1 
ATOM 1003 O OG  . SER A 0 143 . -25.890  -15.115 1.413   1.00 83.36 143 A 1 
ATOM 1004 N N   . TYR A 0 144 . -29.965  -15.489 0.275   1.00 88.07 144 A 1 
ATOM 1005 C CA  . TYR A 0 144 . -31.259  -15.408 0.931   1.00 88.07 144 A 1 
ATOM 1006 C C   . TYR A 0 144 . -31.743  -16.798 1.332   1.00 88.07 144 A 1 
ATOM 1007 C CB  . TYR A 0 144 . -32.292  -14.729 0.016   1.00 88.07 144 A 1 
ATOM 1008 O O   . TYR A 0 144 . -32.034  -17.609 0.448   1.00 88.07 144 A 1 
ATOM 1009 C CG  . TYR A 0 144 . -33.638  -14.633 0.699   1.00 88.07 144 A 1 
ATOM 1010 C CD1 . TYR A 0 144 . -34.802  -15.233 0.173   1.00 88.07 144 A 1 
ATOM 1011 C CD2 . TYR A 0 144 . -33.673  -14.022 1.959   1.00 88.07 144 A 1 
ATOM 1012 C CE1 . TYR A 0 144 . -36.008  -15.178 0.906   1.00 88.07 144 A 1 
ATOM 1013 C CE2 . TYR A 0 144 . -34.839  -14.029 2.720   1.00 88.07 144 A 1 
ATOM 1014 O OH  . TYR A 0 144 . -37.124  -14.465 2.930   1.00 88.07 144 A 1 
ATOM 1015 C CZ  . TYR A 0 144 . -36.010  -14.572 2.180   1.00 88.07 144 A 1 
ATOM 1016 N N   . ASP A 0 145 . -31.858  -17.037 2.636   1.00 86.29 145 A 1 
ATOM 1017 C CA  . ASP A 0 145 . -32.315  -18.305 3.200   1.00 86.29 145 A 1 
ATOM 1018 C C   . ASP A 0 145 . -33.603  -18.116 4.025   1.00 86.29 145 A 1 
ATOM 1019 C CB  . ASP A 0 145 . -31.182  -18.982 4.000   1.00 86.29 145 A 1 
ATOM 1020 O O   . ASP A 0 145 . -33.809  -17.106 4.700   1.00 86.29 145 A 1 
ATOM 1021 C CG  . ASP A 0 145 . -30.061  -19.584 3.128   1.00 86.29 145 A 1 
ATOM 1022 O OD1 . ASP A 0 145 . -30.361  -20.066 2.009   1.00 86.29 145 A 1 
ATOM 1023 O OD2 . ASP A 0 145 . -28.904  -19.648 3.602   1.00 86.29 145 A 1 
ATOM 1024 N N   . GLU A 0 146 . -34.482  -19.120 3.967   1.00 88.90 146 A 1 
ATOM 1025 C CA  . GLU A 0 146 . -35.639  -19.288 4.855   1.00 88.90 146 A 1 
ATOM 1026 C C   . GLU A 0 146 . -35.501  -20.645 5.559   1.00 88.90 146 A 1 
ATOM 1027 C CB  . GLU A 0 146 . -36.983  -19.247 4.092   1.00 88.90 146 A 1 
ATOM 1028 O O   . GLU A 0 146 . -35.214  -21.648 4.898   1.00 88.90 146 A 1 
ATOM 1029 C CG  . GLU A 0 146 . -37.245  -17.984 3.255   1.00 88.90 146 A 1 
ATOM 1030 C CD  . GLU A 0 146 . -38.695  -17.889 2.731   1.00 88.90 146 A 1 
ATOM 1031 O OE1 . GLU A 0 146 . -39.166  -16.748 2.499   1.00 88.90 146 A 1 
ATOM 1032 O OE2 . GLU A 0 146 . -39.388  -18.916 2.569   1.00 88.90 146 A 1 
ATOM 1033 N N   . TRP A 0 147 . -35.715  -20.704 6.874   1.00 89.14 147 A 1 
ATOM 1034 C CA  . TRP A 0 147 . -35.568  -21.934 7.662   1.00 89.14 147 A 1 
ATOM 1035 C C   . TRP A 0 147 . -36.684  -22.100 8.699   1.00 89.14 147 A 1 
ATOM 1036 C CB  . TRP A 0 147 . -34.173  -21.967 8.308   1.00 89.14 147 A 1 
ATOM 1037 O O   . TRP A 0 147 . -37.192  -21.115 9.226   1.00 89.14 147 A 1 
ATOM 1038 C CG  . TRP A 0 147 . -33.820  -20.823 9.217   1.00 89.14 147 A 1 
ATOM 1039 C CD1 . TRP A 0 147 . -33.151  -19.703 8.853   1.00 89.14 147 A 1 
ATOM 1040 C CD2 . TRP A 0 147 . -34.105  -20.665 10.643  1.00 89.14 147 A 1 
ATOM 1041 C CE2 . TRP A 0 147 . -33.571  -19.414 11.077  1.00 89.14 147 A 1 
ATOM 1042 C CE3 . TRP A 0 147 . -34.769  -21.449 11.613  1.00 89.14 147 A 1 
ATOM 1043 N NE1 . TRP A 0 147 . -32.994  -18.874 9.947   1.00 89.14 147 A 1 
ATOM 1044 C CH2 . TRP A 0 147 . -34.379  -19.756 13.334  1.00 89.14 147 A 1 
ATOM 1045 C CZ2 . TRP A 0 147 . -33.697  -18.959 12.398  1.00 89.14 147 A 1 
ATOM 1046 C CZ3 . TRP A 0 147 . -34.907  -21.000 12.941  1.00 89.14 147 A 1 
ATOM 1047 N N   . ASP A 0 148 . -37.046  -23.350 9.007   1.00 82.46 148 A 1 
ATOM 1048 C CA  . ASP A 0 148 . -37.927  -23.720 10.122  1.00 82.46 148 A 1 
ATOM 1049 C C   . ASP A 0 148 . -37.309  -24.830 10.992  1.00 82.46 148 A 1 
ATOM 1050 C CB  . ASP A 0 148 . -39.370  -24.033 9.656   1.00 82.46 148 A 1 
ATOM 1051 O O   . ASP A 0 148 . -36.406  -25.554 10.566  1.00 82.46 148 A 1 
ATOM 1052 C CG  . ASP A 0 148 . -39.588  -25.291 8.794   1.00 82.46 148 A 1 
ATOM 1053 O OD1 . ASP A 0 148 . -39.151  -26.390 9.197   1.00 82.46 148 A 1 
ATOM 1054 O OD2 . ASP A 0 148 . -40.280  -25.167 7.754   1.00 82.46 148 A 1 
ATOM 1055 N N   . ASN A 0 149 . -37.765  -24.916 12.244  1.00 79.47 149 A 1 
ATOM 1056 C CA  . ASN A 0 149 . -37.502  -26.008 13.176  1.00 79.47 149 A 1 
ATOM 1057 C C   . ASN A 0 149 . -38.658  -26.124 14.186  1.00 79.47 149 A 1 
ATOM 1058 C CB  . ASN A 0 149 . -36.165  -25.760 13.897  1.00 79.47 149 A 1 
ATOM 1059 O O   . ASN A 0 149 . -39.192  -25.111 14.634  1.00 79.47 149 A 1 
ATOM 1060 C CG  . ASN A 0 149 . -35.813  -26.916 14.815  1.00 79.47 149 A 1 
ATOM 1061 N ND2 . ASN A 0 149 . -36.049  -26.796 16.102  1.00 79.47 149 A 1 
ATOM 1062 O OD1 . ASN A 0 149 . -35.369  -27.963 14.377  1.00 79.47 149 A 1 
ATOM 1063 N N   . ALA A 0 150 . -39.003  -27.344 14.600  1.00 79.38 150 A 1 
ATOM 1064 C CA  . ALA A 0 150 . -39.977  -27.597 15.663  1.00 79.38 150 A 1 
ATOM 1065 C C   . ALA A 0 150 . -39.510  -28.758 16.555  1.00 79.38 150 A 1 
ATOM 1066 C CB  . ALA A 0 150 . -41.348  -27.872 15.032  1.00 79.38 150 A 1 
ATOM 1067 O O   . ALA A 0 150 . -39.008  -29.756 16.030  1.00 79.38 150 A 1 
ATOM 1068 N N   . ASP A 0 151 . -39.682  -28.628 17.873  1.00 72.65 151 A 1 
ATOM 1069 C CA  . ASP A 0 151 . -39.324  -29.646 18.874  1.00 72.65 151 A 1 
ATOM 1070 C C   . ASP A 0 151 . -40.460  -29.870 19.894  1.00 72.65 151 A 1 
ATOM 1071 C CB  . ASP A 0 151 . -37.982  -29.295 19.546  1.00 72.65 151 A 1 
ATOM 1072 O O   . ASP A 0 151 . -41.286  -28.986 20.121  1.00 72.65 151 A 1 
ATOM 1073 C CG  . ASP A 0 151 . -37.169  -30.532 19.966  1.00 72.65 151 A 1 
ATOM 1074 O OD1 . ASP A 0 151 . -37.729  -31.658 19.954  1.00 72.65 151 A 1 
ATOM 1075 O OD2 . ASP A 0 151 . -35.951  -30.358 20.205  1.00 72.65 151 A 1 
ATOM 1076 N N   . ASP A 0 152 . -40.550  -31.090 20.433  1.00 75.51 152 A 1 
ATOM 1077 C CA  . ASP A 0 152 . -41.840  -31.720 20.781  1.00 75.51 152 A 1 
ATOM 1078 C C   . ASP A 0 152 . -41.729  -32.725 21.976  1.00 75.51 152 A 1 
ATOM 1079 C CB  . ASP A 0 152 . -42.399  -32.360 19.468  1.00 75.51 152 A 1 
ATOM 1080 O O   . ASP A 0 152 . -42.365  -33.792 21.967  1.00 75.51 152 A 1 
ATOM 1081 C CG  . ASP A 0 152 . -43.864  -32.040 19.117  1.00 75.51 152 A 1 
ATOM 1082 O OD1 . ASP A 0 152 . -44.150  -30.928 18.625  1.00 75.51 152 A 1 
ATOM 1083 O OD2 . ASP A 0 152 . -44.716  -32.958 19.252  1.00 75.51 152 A 1 
ATOM 1084 N N   . ASP A 0 153 . -40.894  -32.471 23.000  1.00 77.12 153 A 1 
ATOM 1085 C CA  . ASP A 0 153 . -40.533  -33.431 24.074  1.00 77.12 153 A 1 
ATOM 1086 C C   . ASP A 0 153 . -41.396  -33.401 25.374  1.00 77.12 153 A 1 
ATOM 1087 C CB  . ASP A 0 153 . -39.006  -33.510 24.253  1.00 77.12 153 A 1 
ATOM 1088 O O   . ASP A 0 153 . -42.515  -32.866 25.346  1.00 77.12 153 A 1 
ATOM 1089 C CG  . ASP A 0 153 . -38.321  -32.298 24.882  1.00 77.12 153 A 1 
ATOM 1090 O OD1 . ASP A 0 153 . -38.536  -31.185 24.370  1.00 77.12 153 A 1 
ATOM 1091 O OD2 . ASP A 0 153 . -37.532  -32.560 25.823  1.00 77.12 153 A 1 
ATOM 1092 N N   . LYS A 0 154 . -41.067  -34.260 26.385  1.00 74.57 154 A 1 
ATOM 1093 C CA  . LYS A 0 154 . -41.966  -34.738 27.501  1.00 74.57 154 A 1 
ATOM 1094 C C   . LYS A 0 154 . -41.235  -35.287 28.765  1.00 74.57 154 A 1 
ATOM 1095 C CB  . LYS A 0 154 . -42.961  -35.828 26.981  1.00 74.57 154 A 1 
ATOM 1096 O O   . LYS A 0 154 . -40.374  -36.158 28.633  1.00 74.57 154 A 1 
ATOM 1097 C CG  . LYS A 0 154 . -43.754  -35.342 25.755  1.00 74.57 154 A 1 
ATOM 1098 C CD  . LYS A 0 154 . -44.817  -36.148 25.018  1.00 74.57 154 A 1 
ATOM 1099 C CE  . LYS A 0 154 . -45.507  -35.232 23.962  1.00 74.57 154 A 1 
ATOM 1100 N NZ  . LYS A 0 154 . -44.616  -34.247 23.262  1.00 74.57 154 A 1 
ATOM 1101 N N   . TRP A 0 155 . -41.653  -34.930 30.004  1.00 72.55 155 A 1 
ATOM 1102 C CA  . TRP A 0 155 . -40.981  -35.304 31.297  1.00 72.55 155 A 1 
ATOM 1103 C C   . TRP A 0 155 . -41.899  -35.413 32.571  1.00 72.55 155 A 1 
ATOM 1104 C CB  . TRP A 0 155 . -39.827  -34.309 31.512  1.00 72.55 155 A 1 
ATOM 1105 O O   . TRP A 0 155 . -43.118  -35.310 32.445  1.00 72.55 155 A 1 
ATOM 1106 C CG  . TRP A 0 155 . -40.202  -32.859 31.479  1.00 72.55 155 A 1 
ATOM 1107 C CD1 . TRP A 0 155 . -40.153  -32.068 30.383  1.00 72.55 155 A 1 
ATOM 1108 C CD2 . TRP A 0 155 . -40.665  -31.993 32.564  1.00 72.55 155 A 1 
ATOM 1109 C CE2 . TRP A 0 155 . -40.894  -30.685 32.034  1.00 72.55 155 A 1 
ATOM 1110 C CE3 . TRP A 0 155 . -40.897  -32.183 33.948  1.00 72.55 155 A 1 
ATOM 1111 N NE1 . TRP A 0 155 . -40.557  -30.792 30.700  1.00 72.55 155 A 1 
ATOM 1112 C CH2 . TRP A 0 155 . -41.576  -29.852 34.209  1.00 72.55 155 A 1 
ATOM 1113 C CZ2 . TRP A 0 155 . -41.346  -29.630 32.839  1.00 72.55 155 A 1 
ATOM 1114 C CZ3 . TRP A 0 155 . -41.351  -31.126 34.763  1.00 72.55 155 A 1 
ATOM 1115 N N   . GLY A 0 156 . -41.386  -35.682 33.808  1.00 68.70 156 A 1 
ATOM 1116 C CA  . GLY A 0 156 . -42.200  -35.784 35.072  1.00 68.70 156 A 1 
ATOM 1117 C C   . GLY A 0 156 . -41.495  -36.018 36.457  1.00 68.70 156 A 1 
ATOM 1118 O O   . GLY A 0 156 . -40.295  -36.277 36.495  1.00 68.70 156 A 1 
ATOM 1119 N N   . ALA A 0 157 . -42.222  -35.926 37.608  1.00 62.34 157 A 1 
ATOM 1120 C CA  . ALA A 0 157 . -41.695  -35.885 39.019  1.00 62.34 157 A 1 
ATOM 1121 C C   . ALA A 0 157 . -42.648  -36.388 40.180  1.00 62.34 157 A 1 
ATOM 1122 C CB  . ALA A 0 157 . -41.277  -34.433 39.292  1.00 62.34 157 A 1 
ATOM 1123 O O   . ALA A 0 157 . -43.819  -36.666 39.923  1.00 62.34 157 A 1 
ATOM 1124 N N   . GLN A 0 158 . -42.191  -36.516 41.463  1.00 71.19 158 A 1 
ATOM 1125 C CA  . GLN A 0 158 . -42.887  -37.225 42.604  1.00 71.19 158 A 1 
ATOM 1126 C C   . GLN A 0 158 . -42.697  -36.636 44.061  1.00 71.19 158 A 1 
ATOM 1127 C CB  . GLN A 0 158 . -42.413  -38.699 42.642  1.00 71.19 158 A 1 
ATOM 1128 O O   . GLN A 0 158 . -41.647  -36.054 44.318  1.00 71.19 158 A 1 
ATOM 1129 C CG  . GLN A 0 158 . -42.324  -39.425 41.283  1.00 71.19 158 A 1 
ATOM 1130 C CD  . GLN A 0 158 . -41.987  -40.912 41.403  1.00 71.19 158 A 1 
ATOM 1131 N NE2 . GLN A 0 158 . -42.157  -41.681 40.352  1.00 71.19 158 A 1 
ATOM 1132 O OE1 . GLN A 0 158 . -41.576  -41.420 42.432  1.00 71.19 158 A 1 
ATOM 1133 N N   . ALA A 0 159 . -43.638  -36.816 45.036  1.00 53.67 159 A 1 
ATOM 1134 C CA  . ALA A 0 159 . -43.571  -36.288 46.451  1.00 53.67 159 A 1 
ATOM 1135 C C   . ALA A 0 159 . -44.450  -37.002 47.559  1.00 53.67 159 A 1 
ATOM 1136 C CB  . ALA A 0 159 . -43.946  -34.799 46.398  1.00 53.67 159 A 1 
ATOM 1137 O O   . ALA A 0 159 . -45.299  -37.813 47.197  1.00 53.67 159 A 1 
ATOM 1138 N N   . TRP A 0 160 . -44.288  -36.687 48.883  1.00 60.08 160 A 1 
ATOM 1139 C CA  . TRP A 0 160 . -44.829  -37.399 50.108  1.00 60.08 160 A 1 
ATOM 1140 C C   . TRP A 0 160 . -45.334  -36.491 51.301  1.00 60.08 160 A 1 
ATOM 1141 C CB  . TRP A 0 160 . -43.713  -38.283 50.713  1.00 60.08 160 A 1 
ATOM 1142 O O   . TRP A 0 160 . -44.908  -35.339 51.360  1.00 60.08 160 A 1 
ATOM 1143 C CG  . TRP A 0 160 . -42.985  -39.279 49.853  1.00 60.08 160 A 1 
ATOM 1144 C CD1 . TRP A 0 160 . -42.094  -38.981 48.878  1.00 60.08 160 A 1 
ATOM 1145 C CD2 . TRP A 0 160 . -42.978  -40.741 49.952  1.00 60.08 160 A 1 
ATOM 1146 C CE2 . TRP A 0 160 . -42.096  -41.259 48.955  1.00 60.08 160 A 1 
ATOM 1147 C CE3 . TRP A 0 160 . -43.623  -41.686 50.783  1.00 60.08 160 A 1 
ATOM 1148 N NE1 . TRP A 0 160 . -41.595  -40.143 48.325  1.00 60.08 160 A 1 
ATOM 1149 C CH2 . TRP A 0 160 . -42.544  -43.544 49.614  1.00 60.08 160 A 1 
ATOM 1150 C CZ2 . TRP A 0 160 . -41.877  -42.633 48.777  1.00 60.08 160 A 1 
ATOM 1151 C CZ3 . TRP A 0 160 . -43.411  -43.070 50.615  1.00 60.08 160 A 1 
ATOM 1152 N N   . GLY A 0 161 . -46.130  -36.982 52.297  1.00 59.27 161 A 1 
ATOM 1153 C CA  . GLY A 0 161 . -46.536  -36.241 53.550  1.00 59.27 161 A 1 
ATOM 1154 C C   . GLY A 0 161 . -47.341  -36.997 54.670  1.00 59.27 161 A 1 
ATOM 1155 O O   . GLY A 0 161 . -47.538  -38.201 54.526  1.00 59.27 161 A 1 
ATOM 1156 N N   . LYS A 0 162 . -47.752  -36.317 55.789  1.00 59.64 162 A 1 
ATOM 1157 C CA  . LYS A 0 162 . -48.353  -36.876 57.066  1.00 59.64 162 A 1 
ATOM 1158 C C   . LYS A 0 162 . -49.307  -35.928 57.884  1.00 59.64 162 A 1 
ATOM 1159 C CB  . LYS A 0 162 . -47.242  -37.279 58.067  1.00 59.64 162 A 1 
ATOM 1160 O O   . LYS A 0 162 . -49.194  -34.707 57.728  1.00 59.64 162 A 1 
ATOM 1161 C CG  . LYS A 0 162 . -45.954  -37.934 57.533  1.00 59.64 162 A 1 
ATOM 1162 C CD  . LYS A 0 162 . -45.027  -38.254 58.719  1.00 59.64 162 A 1 
ATOM 1163 C CE  . LYS A 0 162 . -43.635  -38.747 58.293  1.00 59.64 162 A 1 
ATOM 1164 N NZ  . LYS A 0 162 . -43.444  -40.189 58.560  1.00 59.64 162 A 1 
ATOM 1165 N N   . ASP A 0 163 . -50.118  -36.433 58.841  1.00 50.99 163 A 1 
ATOM 1166 C CA  . ASP A 0 163 . -51.056  -35.694 59.760  1.00 50.99 163 A 1 
ATOM 1167 C C   . ASP A 0 163 . -50.939  -36.034 61.292  1.00 50.99 163 A 1 
ATOM 1168 C CB  . ASP A 0 163 . -52.496  -35.896 59.258  1.00 50.99 163 A 1 
ATOM 1169 O O   . ASP A 0 163 . -50.038  -36.795 61.638  1.00 50.99 163 A 1 
ATOM 1170 C CG  . ASP A 0 163 . -52.968  -37.351 59.312  1.00 50.99 163 A 1 
ATOM 1171 O OD1 . ASP A 0 163 . -52.305  -38.147 60.007  1.00 50.99 163 A 1 
ATOM 1172 O OD2 . ASP A 0 163 . -53.955  -37.648 58.621  1.00 50.99 163 A 1 
ATOM 1173 N N   . ARG A 0 164 . -51.736  -35.393 62.206  1.00 48.14 164 A 1 
ATOM 1174 C CA  . ARG A 0 164 . -51.829  -35.617 63.701  1.00 48.14 164 A 1 
ATOM 1175 C C   . ARG A 0 164 . -53.019  -34.904 64.422  1.00 48.14 164 A 1 
ATOM 1176 C CB  . ARG A 0 164 . -50.589  -35.090 64.462  1.00 48.14 164 A 1 
ATOM 1177 O O   . ARG A 0 164 . -53.305  -33.755 64.089  1.00 48.14 164 A 1 
ATOM 1178 C CG  . ARG A 0 164 . -49.228  -35.677 64.073  1.00 48.14 164 A 1 
ATOM 1179 C CD  . ARG A 0 164 . -48.160  -35.438 65.131  1.00 48.14 164 A 1 
ATOM 1180 N NE  . ARG A 0 164 . -48.396  -36.327 66.275  1.00 48.14 164 A 1 
ATOM 1181 N NH1 . ARG A 0 164 . -46.999  -35.305 67.771  1.00 48.14 164 A 1 
ATOM 1182 N NH2 . ARG A 0 164 . -48.259  -37.044 68.413  1.00 48.14 164 A 1 
ATOM 1183 C CZ  . ARG A 0 164 . -47.882  -36.222 67.479  1.00 48.14 164 A 1 
ATOM 1184 N N   . ASP A 0 165 . -53.547  -35.479 65.520  1.00 51.60 165 A 1 
ATOM 1185 C CA  . ASP A 0 165 . -54.579  -34.937 66.456  1.00 51.60 165 A 1 
ATOM 1186 C C   . ASP A 0 165 . -54.038  -34.349 67.803  1.00 51.60 165 A 1 
ATOM 1187 C CB  . ASP A 0 165 . -55.539  -36.095 66.801  1.00 51.60 165 A 1 
ATOM 1188 O O   . ASP A 0 165 . -52.843  -34.477 68.084  1.00 51.60 165 A 1 
ATOM 1189 C CG  . ASP A 0 165 . -54.897  -37.039 67.832  1.00 51.60 165 A 1 
ATOM 1190 O OD1 . ASP A 0 165 . -53.972  -37.792 67.444  1.00 51.60 165 A 1 
ATOM 1191 O OD2 . ASP A 0 165 . -55.256  -36.923 69.030  1.00 51.60 165 A 1 
ATOM 1192 N N   . LEU A 0 166 . -54.906  -33.762 68.672  1.00 46.01 166 A 1 
ATOM 1193 C CA  . LEU A 0 166 . -54.743  -33.783 70.157  1.00 46.01 166 A 1 
ATOM 1194 C C   . LEU A 0 166 . -56.026  -33.428 70.973  1.00 46.01 166 A 1 
ATOM 1195 C CB  . LEU A 0 166 . -53.547  -32.904 70.611  1.00 46.01 166 A 1 
ATOM 1196 O O   . LEU A 0 166 . -57.109  -33.295 70.422  1.00 46.01 166 A 1 
ATOM 1197 C CG  . LEU A 0 166 . -52.738  -33.449 71.808  1.00 46.01 166 A 1 
ATOM 1198 C CD1 . LEU A 0 166 . -52.279  -34.900 71.657  1.00 46.01 166 A 1 
ATOM 1199 C CD2 . LEU A 0 166 . -51.485  -32.606 72.022  1.00 46.01 166 A 1 
ATOM 1200 N N   . SER A 0 167 . -55.928  -33.273 72.311  1.00 42.58 167 A 1 
ATOM 1201 C CA  . SER A 0 167 . -57.052  -33.107 73.267  1.00 42.58 167 A 1 
ATOM 1202 C C   . SER A 0 167 . -56.928  -31.876 74.206  1.00 42.58 167 A 1 
ATOM 1203 C CB  . SER A 0 167 . -57.216  -34.413 74.048  1.00 42.58 167 A 1 
ATOM 1204 O O   . SER A 0 167 . -55.858  -31.281 74.338  1.00 42.58 167 A 1 
ATOM 1205 O OG  . SER A 0 167 . -58.402  -34.414 74.818  1.00 42.58 167 A 1 
ATOM 1206 N N   . GLY A 0 168 . -58.041  -31.417 74.803  1.00 47.47 168 A 1 
ATOM 1207 C CA  . GLY A 0 168 . -58.223  -30.073 75.391  1.00 47.47 168 A 1 
ATOM 1208 C C   . GLY A 0 168 . -58.289  -29.964 76.929  1.00 47.47 168 A 1 
ATOM 1209 O O   . GLY A 0 168 . -58.627  -30.910 77.636  1.00 47.47 168 A 1 
ATOM 1210 N N   . ALA A 0 169 . -57.985  -28.767 77.454  1.00 38.11 169 A 1 
ATOM 1211 C CA  . ALA A 0 169 . -57.768  -28.504 78.886  1.00 38.11 169 A 1 
ATOM 1212 C C   . ALA A 0 169 . -58.928  -27.771 79.604  1.00 38.11 169 A 1 
ATOM 1213 C CB  . ALA A 0 169 . -56.445  -27.742 79.034  1.00 38.11 169 A 1 
ATOM 1214 O O   . ALA A 0 169 . -59.608  -26.919 79.032  1.00 38.11 169 A 1 
ATOM 1215 N N   . SER A 0 170 . -59.124  -28.073 80.895  1.00 43.34 170 A 1 
ATOM 1216 C CA  . SER A 0 170 . -60.246  -27.601 81.727  1.00 43.34 170 A 1 
ATOM 1217 C C   . SER A 0 170 . -59.977  -26.310 82.521  1.00 43.34 170 A 1 
ATOM 1218 C CB  . SER A 0 170 . -60.654  -28.716 82.694  1.00 43.34 170 A 1 
ATOM 1219 O O   . SER A 0 170 . -58.864  -26.049 82.974  1.00 43.34 170 A 1 
ATOM 1220 O OG  . SER A 0 170 . -59.541  -29.123 83.466  1.00 43.34 170 A 1 
ATOM 1221 N N   . SER A 0 171 . -61.031  -25.528 82.769  1.00 42.46 171 A 1 
ATOM 1222 C CA  . SER A 0 171 . -60.981  -24.206 83.414  1.00 42.46 171 A 1 
ATOM 1223 C C   . SER A 0 171 . -60.817  -24.217 84.943  1.00 42.46 171 A 1 
ATOM 1224 C CB  . SER A 0 171 . -62.287  -23.468 83.095  1.00 42.46 171 A 1 
ATOM 1225 O O   . SER A 0 171 . -61.580  -24.889 85.635  1.00 42.46 171 A 1 
ATOM 1226 O OG  . SER A 0 171 . -63.392  -24.230 83.552  1.00 42.46 171 A 1 
ATOM 1227 N N   . TYR A 0 172 . -59.968  -23.329 85.474  1.00 35.94 172 A 1 
ATOM 1228 C CA  . TYR A 0 172 . -59.979  -22.909 86.886  1.00 35.94 172 A 1 
ATOM 1229 C C   . TYR A 0 172 . -60.394  -21.437 87.022  1.00 35.94 172 A 1 
ATOM 1230 C CB  . TYR A 0 172 . -58.613  -23.153 87.543  1.00 35.94 172 A 1 
ATOM 1231 O O   . TYR A 0 172 . -59.755  -20.545 86.462  1.00 35.94 172 A 1 
ATOM 1232 C CG  . TYR A 0 172 . -58.478  -24.529 88.161  1.00 35.94 172 A 1 
ATOM 1233 C CD1 . TYR A 0 172 . -58.864  -24.734 89.502  1.00 35.94 172 A 1 
ATOM 1234 C CD2 . TYR A 0 172 . -57.990  -25.605 87.396  1.00 35.94 172 A 1 
ATOM 1235 C CE1 . TYR A 0 172 . -58.759  -26.013 90.081  1.00 35.94 172 A 1 
ATOM 1236 C CE2 . TYR A 0 172 . -57.880  -26.884 87.974  1.00 35.94 172 A 1 
ATOM 1237 O OH  . TYR A 0 172 . -58.158  -28.331 89.859  1.00 35.94 172 A 1 
ATOM 1238 C CZ  . TYR A 0 172 . -58.264  -27.091 89.314  1.00 35.94 172 A 1 
ATOM 1239 N N   . ALA A 0 173 . -61.447  -21.170 87.797  1.00 42.72 173 A 1 
ATOM 1240 C CA  . ALA A 0 173 . -61.931  -19.817 88.058  1.00 42.72 173 A 1 
ATOM 1241 C C   . ALA A 0 173 . -61.220  -19.186 89.269  1.00 42.72 173 A 1 
ATOM 1242 C CB  . ALA A 0 173 . -63.453  -19.865 88.245  1.00 42.72 173 A 1 
ATOM 1243 O O   . ALA A 0 173 . -61.226  -19.750 90.363  1.00 42.72 173 A 1 
ATOM 1244 N N   . ARG A 0 174 . -60.659  -17.980 89.100  1.00 38.49 174 A 1 
ATOM 1245 C CA  . ARG A 0 174 . -60.336  -17.084 90.223  1.00 38.49 174 A 1 
ATOM 1246 C C   . ARG A 0 174 . -61.426  -16.029 90.330  1.00 38.49 174 A 1 
ATOM 1247 C CB  . ARG A 0 174 . -58.925  -16.479 90.107  1.00 38.49 174 A 1 
ATOM 1248 O O   . ARG A 0 174 . -61.456  -15.090 89.538  1.00 38.49 174 A 1 
ATOM 1249 C CG  . ARG A 0 174 . -57.872  -17.481 90.608  1.00 38.49 174 A 1 
ATOM 1250 C CD  . ARG A 0 174 . -56.513  -16.834 90.915  1.00 38.49 174 A 1 
ATOM 1251 N NE  . ARG A 0 174 . -55.691  -16.617 89.709  1.00 38.49 174 A 1 
ATOM 1252 N NH1 . ARG A 0 174 . -53.670  -16.360 90.779  1.00 38.49 174 A 1 
ATOM 1253 N NH2 . ARG A 0 174 . -53.738  -16.378 88.553  1.00 38.49 174 A 1 
ATOM 1254 C CZ  . ARG A 0 174 . -54.378  -16.450 89.686  1.00 38.49 174 A 1 
ATOM 1255 N N   . ASP A 0 175 . -62.330  -16.242 91.277  1.00 38.14 175 A 1 
ATOM 1256 C CA  . ASP A 0 175 . -63.506  -15.401 91.467  1.00 38.14 175 A 1 
ATOM 1257 C C   . ASP A 0 175 . -63.143  -14.036 92.078  1.00 38.14 175 A 1 
ATOM 1258 C CB  . ASP A 0 175 . -64.564  -16.164 92.280  1.00 38.14 175 A 1 
ATOM 1259 O O   . ASP A 0 175 . -62.210  -13.922 92.878  1.00 38.14 175 A 1 
ATOM 1260 C CG  . ASP A 0 175 . -65.991  -15.768 91.891  1.00 38.14 175 A 1 
ATOM 1261 O OD1 . ASP A 0 175 . -66.144  -14.699 91.251  1.00 38.14 175 A 1 
ATOM 1262 O OD2 . ASP A 0 175 . -66.901  -16.555 92.220  1.00 38.14 175 A 1 
ATOM 1263 N N   . ALA A 0 176 . -63.850  -12.985 91.664  1.00 28.56 176 A 1 
ATOM 1264 C CA  . ALA A 0 176 . -63.418  -11.598 91.841  1.00 28.56 176 A 1 
ATOM 1265 C C   . ALA A 0 176 . -64.576  -10.651 92.205  1.00 28.56 176 A 1 
ATOM 1266 C CB  . ALA A 0 176 . -62.632  -11.161 90.594  1.00 28.56 176 A 1 
ATOM 1267 O O   . ALA A 0 176 . -64.831  -9.661  91.518  1.00 28.56 176 A 1 
ATOM 1268 N N   . SER A 0 177 . -65.258  -10.924 93.322  1.00 42.41 177 A 1 
ATOM 1269 C CA  . SER A 0 177 . -66.281  -10.035 93.893  1.00 42.41 177 A 1 
ATOM 1270 C C   . SER A 0 177 . -65.907  -9.543  95.298  1.00 42.41 177 A 1 
ATOM 1271 C CB  . SER A 0 177 . -67.651  -10.716 93.887  1.00 42.41 177 A 1 
ATOM 1272 O O   . SER A 0 177 . -65.843  -10.316 96.254  1.00 42.41 177 A 1 
ATOM 1273 O OG  . SER A 0 177 . -67.658  -11.836 94.745  1.00 42.41 177 A 1 
ATOM 1274 N N   . ILE A 0 178 . -65.691  -8.234  95.436  1.00 35.10 178 A 1 
ATOM 1275 C CA  . ILE A 0 178 . -65.427  -7.562  96.718  1.00 35.10 178 A 1 
ATOM 1276 C C   . ILE A 0 178 . -66.725  -7.431  97.534  1.00 35.10 178 A 1 
ATOM 1277 C CB  . ILE A 0 178 . -64.786  -6.174  96.437  1.00 35.10 178 A 1 
ATOM 1278 O O   . ILE A 0 178 . -67.741  -7.008  96.992  1.00 35.10 178 A 1 
ATOM 1279 C CG1 . ILE A 0 178 . -63.349  -6.358  95.891  1.00 35.10 178 A 1 
ATOM 1280 C CG2 . ILE A 0 178 . -64.775  -5.248  97.672  1.00 35.10 178 A 1 
ATOM 1281 C CD1 . ILE A 0 178 . -62.704  -5.073  95.351  1.00 35.10 178 A 1 
ATOM 1282 N N   . GLY A 0 179 . -66.655  -7.633  98.859  1.00 34.58 179 A 1 
ATOM 1283 C CA  . GLY A 0 179 . -67.494  -6.849  99.783  1.00 34.58 179 A 1 
ATOM 1284 C C   . GLY A 0 179 . -68.590  -7.548  100.600 1.00 34.58 179 A 1 
ATOM 1285 O O   . GLY A 0 179 . -69.616  -6.921  100.849 1.00 34.58 179 A 1 
ATOM 1286 N N   . ALA A 0 180 . -68.387  -8.772  101.106 1.00 36.06 180 A 1 
ATOM 1287 C CA  . ALA A 0 180 . -69.276  -9.373  102.116 1.00 36.06 180 A 1 
ATOM 1288 C C   . ALA A 0 180 . -68.583  -9.523  103.490 1.00 36.06 180 A 1 
ATOM 1289 C CB  . ALA A 0 180 . -69.862  -10.679 101.577 1.00 36.06 180 A 1 
ATOM 1290 O O   . ALA A 0 180 . -67.533  -10.142 103.623 1.00 36.06 180 A 1 
ATOM 1291 N N   . ARG A 0 181 . -69.181  -8.895  104.509 1.00 38.37 181 A 1 
ATOM 1292 C CA  . ARG A 0 181 . -68.679  -8.651  105.879 1.00 38.37 181 A 1 
ATOM 1293 C C   . ARG A 0 181 . -68.101  -9.891  106.598 1.00 38.37 181 A 1 
ATOM 1294 C CB  . ARG A 0 181 . -69.854  -8.070  106.696 1.00 38.37 181 A 1 
ATOM 1295 O O   . ARG A 0 181 . -68.649  -10.984 106.504 1.00 38.37 181 A 1 
ATOM 1296 C CG  . ARG A 0 181 . -70.353  -6.712  106.157 1.00 38.37 181 A 1 
ATOM 1297 C CD  . ARG A 0 181 . -71.692  -6.286  106.777 1.00 38.37 181 A 1 
ATOM 1298 N NE  . ARG A 0 181 . -72.127  -4.973  106.252 1.00 38.37 181 A 1 
ATOM 1299 N NH1 . ARG A 0 181 . -74.258  -4.929  107.126 1.00 38.37 181 A 1 
ATOM 1300 N NH2 . ARG A 0 181 . -73.518  -3.189  105.955 1.00 38.37 181 A 1 
ATOM 1301 C CZ  . ARG A 0 181 . -73.294  -4.376  106.445 1.00 38.37 181 A 1 
ATOM 1302 N N   . LYS A 0 182 . -67.046  -9.680  107.407 1.00 41.91 182 A 1 
ATOM 1303 C CA  . LYS A 0 182 . -66.442  -10.677 108.323 1.00 41.91 182 A 1 
ATOM 1304 C C   . LYS A 0 182 . -67.505  -11.446 109.133 1.00 41.91 182 A 1 
ATOM 1305 C CB  . LYS A 0 182 . -65.544  -9.975  109.375 1.00 41.91 182 A 1 
ATOM 1306 O O   . LYS A 0 182 . -68.371  -10.814 109.730 1.00 41.91 182 A 1 
ATOM 1307 C CG  . LYS A 0 182 . -64.199  -9.392  108.908 1.00 41.91 182 A 1 
ATOM 1308 C CD  . LYS A 0 182 . -63.476  -8.739  110.107 1.00 41.91 182 A 1 
ATOM 1309 C CE  . LYS A 0 182 . -62.066  -8.246  109.749 1.00 41.91 182 A 1 
ATOM 1310 N NZ  . LYS A 0 182 . -61.386  -7.600  110.906 1.00 41.91 182 A 1 
ATOM 1311 N N   . GLY A 0 183 . -67.296  -12.753 109.341 1.00 38.05 183 A 1 
ATOM 1312 C CA  . GLY A 0 183 . -67.559  -13.329 110.671 1.00 38.05 183 A 1 
ATOM 1313 C C   . GLY A 0 183 . -68.567  -14.471 110.843 1.00 38.05 183 A 1 
ATOM 1314 O O   . GLY A 0 183 . -69.012  -14.656 111.972 1.00 38.05 183 A 1 
ATOM 1315 N N   . LYS A 0 184 . -68.894  -15.286 109.828 1.00 36.96 184 A 1 
ATOM 1316 C CA  . LYS A 0 184 . -69.451  -16.637 110.077 1.00 36.96 184 A 1 
ATOM 1317 C C   . LYS A 0 184 . -68.795  -17.710 109.207 1.00 36.96 184 A 1 
ATOM 1318 C CB  . LYS A 0 184 . -70.989  -16.677 109.953 1.00 36.96 184 A 1 
ATOM 1319 O O   . LYS A 0 184 . -68.679  -17.547 107.999 1.00 36.96 184 A 1 
ATOM 1320 C CG  . LYS A 0 184 . -71.677  -16.061 111.185 1.00 36.96 184 A 1 
ATOM 1321 C CD  . LYS A 0 184 . -73.158  -16.447 111.297 1.00 36.96 184 A 1 
ATOM 1322 C CE  . LYS A 0 184 . -73.734  -15.885 112.605 1.00 36.96 184 A 1 
ATOM 1323 N NZ  . LYS A 0 184 . -75.127  -16.344 112.838 1.00 36.96 184 A 1 
ATOM 1324 N N   . LYS A 0 185 . -68.389  -18.813 109.848 1.00 38.22 185 A 1 
ATOM 1325 C CA  . LYS A 0 185 . -68.048  -20.084 109.193 1.00 38.22 185 A 1 
ATOM 1326 C C   . LYS A 0 185 . -69.337  -20.815 108.800 1.00 38.22 185 A 1 
ATOM 1327 C CB  . LYS A 0 185 . -67.259  -21.004 110.150 1.00 38.22 185 A 1 
ATOM 1328 O O   . LYS A 0 185 . -70.222  -20.954 109.639 1.00 38.22 185 A 1 
ATOM 1329 C CG  . LYS A 0 185 . -65.731  -20.827 110.172 1.00 38.22 185 A 1 
ATOM 1330 C CD  . LYS A 0 185 . -65.110  -21.944 111.036 1.00 38.22 185 A 1 
ATOM 1331 C CE  . LYS A 0 185 . -63.574  -21.931 111.019 1.00 38.22 185 A 1 
ATOM 1332 N NZ  . LYS A 0 185 . -63.007  -23.088 111.764 1.00 38.22 185 A 1 
ATOM 1333 N N   . LEU A 0 186 . -69.361  -21.338 107.580 1.00 37.60 186 A 1 
ATOM 1334 C CA  . LEU A 0 186 . -70.155  -22.486 107.132 1.00 37.60 186 A 1 
ATOM 1335 C C   . LEU A 0 186 . -69.384  -23.038 105.915 1.00 37.60 186 A 1 
ATOM 1336 C CB  . LEU A 0 186 . -71.591  -22.026 106.793 1.00 37.60 186 A 1 
ATOM 1337 O O   . LEU A 0 186 . -69.505  -22.489 104.828 1.00 37.60 186 A 1 
ATOM 1338 C CG  . LEU A 0 186 . -72.584  -23.195 106.635 1.00 37.60 186 A 1 
ATOM 1339 C CD1 . LEU A 0 186 . -72.909  -23.849 107.983 1.00 37.60 186 A 1 
ATOM 1340 C CD2 . LEU A 0 186 . -73.899  -22.674 106.052 1.00 37.60 186 A 1 
ATOM 1341 N N   . ALA A 0 187 . -68.359  -23.884 106.044 1.00 39.83 187 A 1 
ATOM 1342 C CA  . ALA A 0 187 . -68.184  -25.065 106.896 1.00 39.83 187 A 1 
ATOM 1343 C C   . ALA A 0 187 . -69.208  -26.166 106.579 1.00 39.83 187 A 1 
ATOM 1344 C CB  . ALA A 0 187 . -68.035  -24.752 108.395 1.00 39.83 187 A 1 
ATOM 1345 O O   . ALA A 0 187 . -70.397  -25.938 106.762 1.00 39.83 187 A 1 
ATOM 1346 N N   . THR A 0 188 . -68.659  -27.314 106.159 1.00 36.47 188 A 1 
ATOM 1347 C CA  . THR A 0 188 . -69.269  -28.637 105.930 1.00 36.47 188 A 1 
ATOM 1348 C C   . THR A 0 188 . -70.331  -28.781 104.827 1.00 36.47 188 A 1 
ATOM 1349 C CB  . THR A 0 188 . -69.721  -29.303 107.247 1.00 36.47 188 A 1 
ATOM 1350 O O   . THR A 0 188 . -71.122  -27.877 104.586 1.00 36.47 188 A 1 
ATOM 1351 C CG2 . THR A 0 188 . -68.640  -29.277 108.333 1.00 36.47 188 A 1 
ATOM 1352 O OG1 . THR A 0 188 . -70.842  -28.678 107.819 1.00 36.47 188 A 1 
ATOM 1353 N N   . ASP A 0 189 . -70.475  -29.910 104.115 1.00 37.92 189 A 1 
ATOM 1354 C CA  . ASP A 0 189 . -69.527  -30.949 103.633 1.00 37.92 189 A 1 
ATOM 1355 C C   . ASP A 0 189 . -70.242  -31.727 102.504 1.00 37.92 189 A 1 
ATOM 1356 C CB  . ASP A 0 189 . -69.161  -32.025 104.678 1.00 37.92 189 A 1 
ATOM 1357 O O   . ASP A 0 189 . -71.305  -32.302 102.756 1.00 37.92 189 A 1 
ATOM 1358 C CG  . ASP A 0 189 . -68.029  -31.664 105.630 1.00 37.92 189 A 1 
ATOM 1359 O OD1 . ASP A 0 189 . -67.063  -31.013 105.177 1.00 37.92 189 A 1 
ATOM 1360 O OD2 . ASP A 0 189 . -68.212  -31.963 106.829 1.00 37.92 189 A 1 
ATOM 1361 N N   . ARG A 0 190 . -69.683  -31.759 101.282 1.00 35.12 190 A 1 
ATOM 1362 C CA  . ARG A 0 190 . -70.097  -32.612 100.139 1.00 35.12 190 A 1 
ATOM 1363 C C   . ARG A 0 190 . -68.950  -32.704 99.099  1.00 35.12 190 A 1 
ATOM 1364 C CB  . ARG A 0 190 . -71.355  -32.041 99.424  1.00 35.12 190 A 1 
ATOM 1365 O O   . ARG A 0 190 . -68.403  -31.663 98.755  1.00 35.12 190 A 1 
ATOM 1366 C CG  . ARG A 0 190 . -72.672  -32.030 100.220 1.00 35.12 190 A 1 
ATOM 1367 C CD  . ARG A 0 190 . -73.906  -31.788 99.337  1.00 35.12 190 A 1 
ATOM 1368 N NE  . ARG A 0 190 . -75.123  -31.630 100.162 1.00 35.12 190 A 1 
ATOM 1369 N NH1 . ARG A 0 190 . -75.867  -33.816 100.166 1.00 35.12 190 A 1 
ATOM 1370 N NH2 . ARG A 0 190 . -76.862  -32.352 101.455 1.00 35.12 190 A 1 
ATOM 1371 C CZ  . ARG A 0 190 . -75.935  -32.591 100.574 1.00 35.12 190 A 1 
ATOM 1372 N N   . ALA A 0 191 . -68.706  -33.824 98.410  1.00 32.60 191 A 1 
ATOM 1373 C CA  . ALA A 0 191 . -68.046  -35.066 98.867  1.00 32.60 191 A 1 
ATOM 1374 C C   . ALA A 0 191 . -68.235  -36.218 97.830  1.00 32.60 191 A 1 
ATOM 1375 C CB  . ALA A 0 191 . -68.547  -35.496 100.251 1.00 32.60 191 A 1 
ATOM 1376 O O   . ALA A 0 191 . -69.344  -36.690 97.629  1.00 32.60 191 A 1 
ATOM 1377 N N   . ASP A 0 192 . -67.152  -36.678 97.205  1.00 37.60 192 A 1 
ATOM 1378 C CA  . ASP A 0 192 . -66.937  -38.075 96.762  1.00 37.60 192 A 1 
ATOM 1379 C C   . ASP A 0 192 . -67.768  -38.668 95.584  1.00 37.60 192 A 1 
ATOM 1380 C CB  . ASP A 0 192 . -66.912  -38.992 98.012  1.00 37.60 192 A 1 
ATOM 1381 O O   . ASP A 0 192 . -68.710  -39.432 95.793  1.00 37.60 192 A 1 
ATOM 1382 C CG  . ASP A 0 192 . -66.237  -38.357 99.244  1.00 37.60 192 A 1 
ATOM 1383 O OD1 . ASP A 0 192 . -65.345  -37.491 99.055  1.00 37.60 192 A 1 
ATOM 1384 O OD2 . ASP A 0 192 . -66.704  -38.636 100.369 1.00 37.60 192 A 1 
ATOM 1385 N N   . TRP A 0 193 . -67.371  -38.418 94.316  1.00 30.29 193 A 1 
ATOM 1386 C CA  . TRP A 0 193 . -67.553  -39.417 93.228  1.00 30.29 193 A 1 
ATOM 1387 C C   . TRP A 0 193 . -66.190  -39.897 92.751  1.00 30.29 193 A 1 
ATOM 1388 C CB  . TRP A 0 193 . -68.368  -38.963 91.984  1.00 30.29 193 A 1 
ATOM 1389 O O   . TRP A 0 193 . -65.469  -39.165 92.071  1.00 30.29 193 A 1 
ATOM 1390 C CG  . TRP A 0 193 . -69.072  -40.056 91.206  1.00 30.29 193 A 1 
ATOM 1391 C CD1 . TRP A 0 193 . -69.772  -41.072 91.766  1.00 30.29 193 A 1 
ATOM 1392 C CD2 . TRP A 0 193 . -69.245  -40.235 89.754  1.00 30.29 193 A 1 
ATOM 1393 C CE2 . TRP A 0 193 . -70.076  -41.377 89.528  1.00 30.29 193 A 1 
ATOM 1394 C CE3 . TRP A 0 193 . -68.808  -39.547 88.597  1.00 30.29 193 A 1 
ATOM 1395 N NE1 . TRP A 0 193 . -70.330  -41.867 90.787  1.00 30.29 193 A 1 
ATOM 1396 C CH2 . TRP A 0 193 . -70.025  -41.078 87.123  1.00 30.29 193 A 1 
ATOM 1397 C CZ2 . TRP A 0 193 . -70.472  -41.793 88.246  1.00 30.29 193 A 1 
ATOM 1398 C CZ3 . TRP A 0 193 . -69.195  -39.956 87.302  1.00 30.29 193 A 1 
ATOM 1399 N N   . GLU A 0 194 . -65.869  -41.146 93.057  1.00 34.53 194 A 1 
ATOM 1400 C CA  . GLU A 0 194 . -64.908  -41.905 92.270  1.00 34.53 194 A 1 
ATOM 1401 C C   . GLU A 0 194 . -65.642  -42.442 91.032  1.00 34.53 194 A 1 
ATOM 1402 C CB  . GLU A 0 194 . -64.289  -43.019 93.121  1.00 34.53 194 A 1 
ATOM 1403 O O   . GLU A 0 194 . -66.633  -43.162 91.138  1.00 34.53 194 A 1 
ATOM 1404 C CG  . GLU A 0 194 . -63.441  -42.442 94.265  1.00 34.53 194 A 1 
ATOM 1405 C CD  . GLU A 0 194 . -62.839  -43.564 95.114  1.00 34.53 194 A 1 
ATOM 1406 O OE1 . GLU A 0 194 . -61.607  -43.760 95.018  1.00 34.53 194 A 1 
ATOM 1407 O OE2 . GLU A 0 194 . -63.625  -44.221 95.832  1.00 34.53 194 A 1 
ATOM 1408 N N   . GLY A 0 195 . -65.178  -42.054 89.844  1.00 38.66 195 A 1 
ATOM 1409 C CA  . GLY A 0 195 . -65.783  -42.411 88.559  1.00 38.66 195 A 1 
ATOM 1410 C C   . GLY A 0 195 . -64.730  -42.317 87.460  1.00 38.66 195 A 1 
ATOM 1411 O O   . GLY A 0 195 . -64.551  -41.260 86.861  1.00 38.66 195 A 1 
ATOM 1412 N N   . GLY A 0 196 . -63.967  -43.401 87.288  1.00 33.33 196 A 1 
ATOM 1413 C CA  . GLY A 0 196 . -62.704  -43.427 86.541  1.00 33.33 196 A 1 
ATOM 1414 C C   . GLY A 0 196 . -62.801  -43.204 85.025  1.00 33.33 196 A 1 
ATOM 1415 O O   . GLY A 0 196 . -63.875  -43.213 84.426  1.00 33.33 196 A 1 
ATOM 1416 N N   . ALA A 0 197 . -61.637  -43.002 84.403  1.00 39.44 197 A 1 
ATOM 1417 C CA  . ALA A 0 197 . -61.504  -42.615 83.000  1.00 39.44 197 A 1 
ATOM 1418 C C   . ALA A 0 197 . -61.371  -43.798 82.016  1.00 39.44 197 A 1 
ATOM 1419 C CB  . ALA A 0 197 . -60.300  -41.667 82.887  1.00 39.44 197 A 1 
ATOM 1420 O O   . ALA A 0 197 . -60.800  -44.835 82.340  1.00 39.44 197 A 1 
ATOM 1421 N N   . ALA A 0 198 . -61.804  -43.559 80.775  1.00 38.51 198 A 1 
ATOM 1422 C CA  . ALA A 0 198 . -61.421  -44.270 79.551  1.00 38.51 198 A 1 
ATOM 1423 C C   . ALA A 0 198 . -61.203  -43.186 78.465  1.00 38.51 198 A 1 
ATOM 1424 C CB  . ALA A 0 198 . -62.525  -45.276 79.200  1.00 38.51 198 A 1 
ATOM 1425 O O   . ALA A 0 198 . -62.014  -42.266 78.361  1.00 38.51 198 A 1 
ATOM 1426 N N   . MET A 0 199 . -60.018  -43.068 77.852  1.00 29.77 199 A 1 
ATOM 1427 C CA  . MET A 0 199 . -59.495  -43.876 76.730  1.00 29.77 199 A 1 
ATOM 1428 C C   . MET A 0 199 . -60.317  -43.614 75.445  1.00 29.77 199 A 1 
ATOM 1429 C CB  . MET A 0 199 . -59.342  -45.361 77.107  1.00 29.77 199 A 1 
ATOM 1430 O O   . MET A 0 199 . -61.477  -44.005 75.412  1.00 29.77 199 A 1 
ATOM 1431 C CG  . MET A 0 199 . -58.317  -46.078 76.221  1.00 29.77 199 A 1 
ATOM 1432 S SD  . MET A 0 199 . -57.787  -47.689 76.863  1.00 29.77 199 A 1 
ATOM 1433 C CE  . MET A 0 199 . -59.183  -48.727 76.362  1.00 29.77 199 A 1 
ATOM 1434 N N   . SER A 0 200 . -59.903  -42.812 74.447  1.00 41.14 200 A 1 
ATOM 1435 C CA  . SER A 0 200 . -58.615  -42.584 73.736  1.00 41.14 200 A 1 
ATOM 1436 C C   . SER A 0 200 . -58.469  -43.461 72.487  1.00 41.14 200 A 1 
ATOM 1437 C CB  . SER A 0 200 . -57.344  -42.667 74.590  1.00 41.14 200 A 1 
ATOM 1438 O O   . SER A 0 200 . -58.567  -44.679 72.593  1.00 41.14 200 A 1 
ATOM 1439 O OG  . SER A 0 200 . -56.219  -42.193 73.881  1.00 41.14 200 A 1 
ATOM 1440 N N   . GLY A 0 201 . -58.177  -42.830 71.343  1.00 36.09 201 A 1 
ATOM 1441 C CA  . GLY A 0 201 . -57.914  -43.468 70.047  1.00 36.09 201 A 1 
ATOM 1442 C C   . GLY A 0 201 . -58.227  -42.519 68.883  1.00 36.09 201 A 1 
ATOM 1443 O O   . GLY A 0 201 . -59.389  -42.164 68.714  1.00 36.09 201 A 1 
ATOM 1444 N N   . TYR A 0 202 . -57.199  -42.128 68.126  1.00 41.27 202 A 1 
ATOM 1445 C CA  . TYR A 0 202 . -57.260  -41.316 66.900  1.00 41.27 202 A 1 
ATOM 1446 C C   . TYR A 0 202 . -56.219  -41.858 65.899  1.00 41.27 202 A 1 
ATOM 1447 C CB  . TYR A 0 202 . -56.984  -39.830 67.203  1.00 41.27 202 A 1 
ATOM 1448 O O   . TYR A 0 202 . -55.243  -42.493 66.313  1.00 41.27 202 A 1 
ATOM 1449 C CG  . TYR A 0 202 . -57.857  -39.198 68.278  1.00 41.27 202 A 1 
ATOM 1450 C CD1 . TYR A 0 202 . -59.161  -38.758 67.979  1.00 41.27 202 A 1 
ATOM 1451 C CD2 . TYR A 0 202 . -57.346  -39.031 69.578  1.00 41.27 202 A 1 
ATOM 1452 C CE1 . TYR A 0 202 . -59.965  -38.185 68.986  1.00 41.27 202 A 1 
ATOM 1453 C CE2 . TYR A 0 202 . -58.135  -38.449 70.586  1.00 41.27 202 A 1 
ATOM 1454 O OH  . TYR A 0 202 . -60.210  -37.512 71.294  1.00 41.27 202 A 1 
ATOM 1455 C CZ  . TYR A 0 202 . -59.453  -38.039 70.293  1.00 41.27 202 A 1 
ATOM 1456 N N   . ASP A 0 203 . -56.445  -41.639 64.607  1.00 50.87 203 A 1 
ATOM 1457 C CA  . ASP A 0 203 . -55.635  -42.076 63.462  1.00 50.87 203 A 1 
ATOM 1458 C C   . ASP A 0 203 . -54.510  -41.076 63.128  1.00 50.87 203 A 1 
ATOM 1459 C CB  . ASP A 0 203 . -56.507  -42.353 62.206  1.00 50.87 203 A 1 
ATOM 1460 O O   . ASP A 0 203 . -54.580  -39.906 63.497  1.00 50.87 203 A 1 
ATOM 1461 C CG  . ASP A 0 203 . -58.029  -42.131 62.324  1.00 50.87 203 A 1 
ATOM 1462 O OD1 . ASP A 0 203 . -58.457  -41.121 62.933  1.00 50.87 203 A 1 
ATOM 1463 O OD2 . ASP A 0 203 . -58.771  -43.028 61.864  1.00 50.87 203 A 1 
ATOM 1464 N N   . ASN A 0 204 . -53.429  -41.547 62.493  1.00 49.59 204 A 1 
ATOM 1465 C CA  . ASN A 0 204 . -52.319  -40.738 61.957  1.00 49.59 204 A 1 
ATOM 1466 C C   . ASN A 0 204 . -51.824  -41.447 60.658  1.00 49.59 204 A 1 
ATOM 1467 C CB  . ASN A 0 204 . -51.158  -40.615 62.996  1.00 49.59 204 A 1 
ATOM 1468 O O   . ASN A 0 204 . -51.326  -42.573 60.756  1.00 49.59 204 A 1 
ATOM 1469 C CG  . ASN A 0 204 . -51.334  -39.755 64.261  1.00 49.59 204 A 1 
ATOM 1470 N ND2 . ASN A 0 204 . -52.346  -39.967 65.065  1.00 49.59 204 A 1 
ATOM 1471 O OD1 . ASN A 0 204 . -50.479  -38.957 64.641  1.00 49.59 204 A 1 
ATOM 1472 N N   . ASP A 0 205 . -51.953  -40.825 59.480  1.00 60.24 205 A 1 
ATOM 1473 C CA  . ASP A 0 205 . -51.769  -41.402 58.127  1.00 60.24 205 A 1 
ATOM 1474 C C   . ASP A 0 205 . -50.566  -40.805 57.341  1.00 60.24 205 A 1 
ATOM 1475 C CB  . ASP A 0 205 . -53.075  -41.219 57.307  1.00 60.24 205 A 1 
ATOM 1476 O O   . ASP A 0 205 . -50.110  -39.688 57.602  1.00 60.24 205 A 1 
ATOM 1477 C CG  . ASP A 0 205 . -54.006  -42.442 57.218  1.00 60.24 205 A 1 
ATOM 1478 O OD1 . ASP A 0 205 . -53.651  -43.521 57.747  1.00 60.24 205 A 1 
ATOM 1479 O OD2 . ASP A 0 205 . -55.026  -42.329 56.498  1.00 60.24 205 A 1 
ATOM 1480 N N   . GLU A 0 206 . -50.047  -41.531 56.328  1.00 55.37 206 A 1 
ATOM 1481 C CA  . GLU A 0 206 . -48.906  -41.107 55.476  1.00 55.37 206 A 1 
ATOM 1482 C C   . GLU A 0 206 . -49.037  -41.555 53.990  1.00 55.37 206 A 1 
ATOM 1483 C CB  . GLU A 0 206 . -47.568  -41.641 56.038  1.00 55.37 206 A 1 
ATOM 1484 O O   . GLU A 0 206 . -49.414  -42.698 53.730  1.00 55.37 206 A 1 
ATOM 1485 C CG  . GLU A 0 206 . -47.348  -41.470 57.557  1.00 55.37 206 A 1 
ATOM 1486 C CD  . GLU A 0 206 . -45.897  -41.709 58.000  1.00 55.37 206 A 1 
ATOM 1487 O OE1 . GLU A 0 206 . -45.585  -41.575 59.210  1.00 55.37 206 A 1 
ATOM 1488 O OE2 . GLU A 0 206 . -44.977  -41.822 57.151  1.00 55.37 206 A 1 
ATOM 1489 N N   . TRP A 0 207 . -48.708  -40.709 52.988  1.00 69.23 207 A 1 
ATOM 1490 C CA  . TRP A 0 207 . -48.913  -41.031 51.543  1.00 69.23 207 A 1 
ATOM 1491 C C   . TRP A 0 207 . -48.045  -40.241 50.513  1.00 69.23 207 A 1 
ATOM 1492 C CB  . TRP A 0 207 . -50.411  -40.864 51.228  1.00 69.23 207 A 1 
ATOM 1493 O O   . TRP A 0 207 . -47.371  -39.282 50.888  1.00 69.23 207 A 1 
ATOM 1494 C CG  . TRP A 0 207 . -50.977  -39.485 51.387  1.00 69.23 207 A 1 
ATOM 1495 C CD1 . TRP A 0 207 . -51.612  -39.010 52.483  1.00 69.23 207 A 1 
ATOM 1496 C CD2 . TRP A 0 207 . -50.979  -38.390 50.424  1.00 69.23 207 A 1 
ATOM 1497 C CE2 . TRP A 0 207 . -51.677  -37.285 50.992  1.00 69.23 207 A 1 
ATOM 1498 C CE3 . TRP A 0 207 . -50.453  -38.222 49.125  1.00 69.23 207 A 1 
ATOM 1499 N NE1 . TRP A 0 207 . -52.026  -37.710 52.258  1.00 69.23 207 A 1 
ATOM 1500 C CH2 . TRP A 0 207 . -51.316  -35.956 48.997  1.00 69.23 207 A 1 
ATOM 1501 C CZ2 . TRP A 0 207 . -51.883  -36.095 50.279  1.00 69.23 207 A 1 
ATOM 1502 C CZ3 . TRP A 0 207 . -50.563  -37.000 48.447  1.00 69.23 207 A 1 
ATOM 1503 N N   . ALA A 0 208 . -48.065  -40.623 49.208  1.00 60.65 208 A 1 
ATOM 1504 C CA  . ALA A 0 208 . -47.269  -40.027 48.092  1.00 60.65 208 A 1 
ATOM 1505 C C   . ALA A 0 208 . -47.954  -39.958 46.680  1.00 60.65 208 A 1 
ATOM 1506 C CB  . ALA A 0 208 . -45.971  -40.837 47.997  1.00 60.65 208 A 1 
ATOM 1507 O O   . ALA A 0 208 . -48.891  -40.719 46.437  1.00 60.65 208 A 1 
ATOM 1508 N N   . LYS A 0 209 . -47.509  -39.071 45.743  1.00 63.97 209 A 1 
ATOM 1509 C CA  . LYS A 0 209 . -48.078  -38.820 44.363  1.00 63.97 209 A 1 
ATOM 1510 C C   . LYS A 0 209 . -47.050  -38.383 43.271  1.00 63.97 209 A 1 
ATOM 1511 C CB  . LYS A 0 209 . -49.215  -37.769 44.446  1.00 63.97 209 A 1 
ATOM 1512 O O   . LYS A 0 209 . -45.909  -38.077 43.604  1.00 63.97 209 A 1 
ATOM 1513 C CG  . LYS A 0 209 . -50.476  -38.351 45.100  1.00 63.97 209 A 1 
ATOM 1514 C CD  . LYS A 0 209 . -51.646  -37.373 45.251  1.00 63.97 209 A 1 
ATOM 1515 C CE  . LYS A 0 209 . -52.675  -38.077 46.151  1.00 63.97 209 A 1 
ATOM 1516 N NZ  . LYS A 0 209 . -53.524  -37.135 46.911  1.00 63.97 209 A 1 
ATOM 1517 N N   . GLN A 0 210 . -47.448  -38.344 41.975  1.00 73.81 210 A 1 
ATOM 1518 C CA  . GLN A 0 210 . -46.594  -38.071 40.776  1.00 73.81 210 A 1 
ATOM 1519 C C   . GLN A 0 210 . -47.251  -37.163 39.692  1.00 73.81 210 A 1 
ATOM 1520 C CB  . GLN A 0 210 . -46.213  -39.384 40.059  1.00 73.81 210 A 1 
ATOM 1521 O O   . GLN A 0 210 . -48.474  -37.202 39.567  1.00 73.81 210 A 1 
ATOM 1522 C CG  . GLN A 0 210 . -45.859  -40.587 40.949  1.00 73.81 210 A 1 
ATOM 1523 C CD  . GLN A 0 210 . -45.341  -41.778 40.140  1.00 73.81 210 A 1 
ATOM 1524 N NE2 . GLN A 0 210 . -45.261  -42.951 40.727  1.00 73.81 210 A 1 
ATOM 1525 O OE1 . GLN A 0 210 . -44.974  -41.690 38.982  1.00 73.81 210 A 1 
ATOM 1526 N N   . ALA A 0 211 . -46.485  -36.403 38.886  1.00 69.32 211 A 1 
ATOM 1527 C CA  . ALA A 0 211 . -46.967  -35.513 37.795  1.00 69.32 211 A 1 
ATOM 1528 C C   . ALA A 0 211 . -46.038  -35.477 36.547  1.00 69.32 211 A 1 
ATOM 1529 C CB  . ALA A 0 211 . -47.158  -34.099 38.368  1.00 69.32 211 A 1 
ATOM 1530 O O   . ALA A 0 211 . -44.914  -35.966 36.625  1.00 69.32 211 A 1 
ATOM 1531 N N   . TYR A 0 212 . -46.498  -34.883 35.429  1.00 75.11 212 A 1 
ATOM 1532 C CA  . TYR A 0 212 . -45.823  -34.838 34.110  1.00 75.11 212 A 1 
ATOM 1533 C C   . TYR A 0 212 . -45.903  -33.458 33.418  1.00 75.11 212 A 1 
ATOM 1534 C CB  . TYR A 0 212 . -46.448  -35.887 33.173  1.00 75.11 212 A 1 
ATOM 1535 O O   . TYR A 0 212 . -46.750  -32.644 33.794  1.00 75.11 212 A 1 
ATOM 1536 C CG  . TYR A 0 212 . -46.282  -37.326 33.613  1.00 75.11 212 A 1 
ATOM 1537 C CD1 . TYR A 0 212 . -45.087  -38.010 33.318  1.00 75.11 212 A 1 
ATOM 1538 C CD2 . TYR A 0 212 . -47.323  -37.986 34.294  1.00 75.11 212 A 1 
ATOM 1539 C CE1 . TYR A 0 212 . -44.922  -39.350 33.713  1.00 75.11 212 A 1 
ATOM 1540 C CE2 . TYR A 0 212 . -47.164  -39.329 34.689  1.00 75.11 212 A 1 
ATOM 1541 O OH  . TYR A 0 212 . -45.816  -41.306 34.780  1.00 75.11 212 A 1 
ATOM 1542 C CZ  . TYR A 0 212 . -45.963  -40.010 34.399  1.00 75.11 212 A 1 
ATOM 1543 N N   . GLY A 0 213 . -45.076  -33.243 32.387  1.00 76.59 213 A 1 
ATOM 1544 C CA  . GLY A 0 213 . -45.075  -32.084 31.482  1.00 76.59 213 A 1 
ATOM 1545 C C   . GLY A 0 213 . -44.721  -32.440 30.025  1.00 76.59 213 A 1 
ATOM 1546 O O   . GLY A 0 213 . -44.401  -33.596 29.728  1.00 76.59 213 A 1 
ATOM 1547 N N   . SER A 0 214 . -44.840  -31.464 29.122  1.00 78.29 214 A 1 
ATOM 1548 C CA  . SER A 0 214 . -44.505  -31.567 27.695  1.00 78.29 214 A 1 
ATOM 1549 C C   . SER A 0 214 . -44.196  -30.213 27.070  1.00 78.29 214 A 1 
ATOM 1550 C CB  . SER A 0 214 . -45.653  -32.178 26.888  1.00 78.29 214 A 1 
ATOM 1551 O O   . SER A 0 214 . -44.988  -29.277 27.227  1.00 78.29 214 A 1 
ATOM 1552 O OG  . SER A 0 214 . -46.804  -31.351 26.962  1.00 78.29 214 A 1 
ATOM 1553 N N   . ASP A 0 215 . -43.138  -30.209 26.287  1.00 76.35 215 A 1 
ATOM 1554 C CA  . ASP A 0 215 . -42.446  -29.073 25.709  1.00 76.35 215 A 1 
ATOM 1555 C C   . ASP A 0 215 . -42.888  -28.907 24.229  1.00 76.35 215 A 1 
ATOM 1556 C CB  . ASP A 0 215 . -40.925  -29.313 25.913  1.00 76.35 215 A 1 
ATOM 1557 O O   . ASP A 0 215 . -43.211  -29.911 23.579  1.00 76.35 215 A 1 
ATOM 1558 C CG  . ASP A 0 215 . -40.558  -30.080 27.220  1.00 76.35 215 A 1 
ATOM 1559 O OD1 . ASP A 0 215 . -40.849  -31.304 27.311  1.00 76.35 215 A 1 
ATOM 1560 O OD2 . ASP A 0 215 . -40.131  -29.475 28.232  1.00 76.35 215 A 1 
ATOM 1561 N N   . TYR A 0 216 . -43.014  -27.674 23.715  1.00 79.93 216 A 1 
ATOM 1562 C CA  . TYR A 0 216 . -43.405  -27.393 22.314  1.00 79.93 216 A 1 
ATOM 1563 C C   . TYR A 0 216 . -42.837  -26.051 21.816  1.00 79.93 216 A 1 
ATOM 1564 C CB  . TYR A 0 216 . -44.940  -27.371 22.142  1.00 79.93 216 A 1 
ATOM 1565 O O   . TYR A 0 216 . -43.501  -25.018 21.930  1.00 79.93 216 A 1 
ATOM 1566 C CG  . TYR A 0 216 . -45.667  -28.697 22.246  1.00 79.93 216 A 1 
ATOM 1567 C CD1 . TYR A 0 216 . -45.775  -29.547 21.127  1.00 79.93 216 A 1 
ATOM 1568 C CD2 . TYR A 0 216 . -46.202  -29.092 23.485  1.00 79.93 216 A 1 
ATOM 1569 C CE1 . TYR A 0 216 . -46.400  -30.804 21.248  1.00 79.93 216 A 1 
ATOM 1570 C CE2 . TYR A 0 216 . -46.838  -30.340 23.610  1.00 79.93 216 A 1 
ATOM 1571 O OH  . TYR A 0 216 . -47.459  -32.442 22.682  1.00 79.93 216 A 1 
ATOM 1572 C CZ  . TYR A 0 216 . -46.912  -31.208 22.497  1.00 79.93 216 A 1 
ATOM 1573 N N   . ASP A 0 217 . -41.656  -26.073 21.200  1.00 78.36 217 A 1 
ATOM 1574 C CA  . ASP A 0 217 . -40.978  -24.884 20.663  1.00 78.36 217 A 1 
ATOM 1575 C C   . ASP A 0 217 . -40.977  -24.923 19.122  1.00 78.36 217 A 1 
ATOM 1576 C CB  . ASP A 0 217 . -39.581  -24.775 21.306  1.00 78.36 217 A 1 
ATOM 1577 O O   . ASP A 0 217 . -40.683  -25.951 18.503  1.00 78.36 217 A 1 
ATOM 1578 C CG  . ASP A 0 217 . -38.755  -23.572 20.838  1.00 78.36 217 A 1 
ATOM 1579 O OD1 . ASP A 0 217 . -38.516  -23.455 19.624  1.00 78.36 217 A 1 
ATOM 1580 O OD2 . ASP A 0 217 . -38.156  -22.821 21.648  1.00 78.36 217 A 1 
ATOM 1581 N N   . SER A 0 218 . -41.341  -23.805 18.487  1.00 82.04 218 A 1 
ATOM 1582 C CA  . SER A 0 218 . -41.398  -23.667 17.029  1.00 82.04 218 A 1 
ATOM 1583 C C   . SER A 0 218 . -40.703  -22.388 16.570  1.00 82.04 218 A 1 
ATOM 1584 C CB  . SER A 0 218 . -42.845  -23.770 16.531  1.00 82.04 218 A 1 
ATOM 1585 O O   . SER A 0 218 . -41.150  -21.281 16.871  1.00 82.04 218 A 1 
ATOM 1586 O OG  . SER A 0 218 . -43.723  -22.836 17.134  1.00 82.04 218 A 1 
ATOM 1587 N N   . ARG A 0 219 . -39.605  -22.544 15.820  1.00 83.52 219 A 1 
ATOM 1588 C CA  . ARG A 0 219 . -38.727  -21.451 15.376  1.00 83.52 219 A 1 
ATOM 1589 C C   . ARG A 0 219 . -38.682  -21.363 13.866  1.00 83.52 219 A 1 
ATOM 1590 C CB  . ARG A 0 219 . -37.298  -21.570 15.931  1.00 83.52 219 A 1 
ATOM 1591 O O   . ARG A 0 219 . -38.648  -22.380 13.175  1.00 83.52 219 A 1 
ATOM 1592 C CG  . ARG A 0 219 . -37.301  -21.933 17.411  1.00 83.52 219 A 1 
ATOM 1593 C CD  . ARG A 0 219 . -35.947  -21.773 18.101  1.00 83.52 219 A 1 
ATOM 1594 N NE  . ARG A 0 219 . -36.077  -22.221 19.493  1.00 83.52 219 A 1 
ATOM 1595 N NH1 . ARG A 0 219 . -33.879  -22.370 20.097  1.00 83.52 219 A 1 
ATOM 1596 N NH2 . ARG A 0 219 . -35.475  -22.939 21.552  1.00 83.52 219 A 1 
ATOM 1597 C CZ  . ARG A 0 219 . -35.146  -22.510 20.373  1.00 83.52 219 A 1 
ATOM 1598 N N   . TRP A 0 220 . -38.614  -20.146 13.360  1.00 90.20 220 A 1 
ATOM 1599 C CA  . TRP A 0 220 . -38.496  -19.867 11.939  1.00 90.20 220 A 1 
ATOM 1600 C C   . TRP A 0 220 . -37.690  -18.591 11.722  1.00 90.20 220 A 1 
ATOM 1601 C CB  . TRP A 0 220 . -39.908  -19.774 11.352  1.00 90.20 220 A 1 
ATOM 1602 O O   . TRP A 0 220 . -37.692  -17.703 12.575  1.00 90.20 220 A 1 
ATOM 1603 C CG  . TRP A 0 220 . -40.011  -19.242 9.960   1.00 90.20 220 A 1 
ATOM 1604 C CD1 . TRP A 0 220 . -39.944  -19.963 8.821   1.00 90.20 220 A 1 
ATOM 1605 C CD2 . TRP A 0 220 . -40.178  -17.856 9.548   1.00 90.20 220 A 1 
ATOM 1606 C CE2 . TRP A 0 220 . -40.296  -17.823 8.128   1.00 90.20 220 A 1 
ATOM 1607 C CE3 . TRP A 0 220 . -40.249  -16.627 10.235  1.00 90.20 220 A 1 
ATOM 1608 N NE1 . TRP A 0 220 . -40.088  -19.128 7.732   1.00 90.20 220 A 1 
ATOM 1609 C CH2 . TRP A 0 220 . -40.686  -15.435 8.155   1.00 90.20 220 A 1 
ATOM 1610 C CZ2 . TRP A 0 220 . -40.572  -16.640 7.430   1.00 90.20 220 A 1 
ATOM 1611 C CZ3 . TRP A 0 220 . -40.490  -15.427 9.545   1.00 90.20 220 A 1 
ATOM 1612 N N   . GLY A 0 221 . -37.028  -18.476 10.575  1.00 89.56 221 A 1 
ATOM 1613 C CA  . GLY A 0 221 . -36.339  -17.247 10.222  1.00 89.56 221 A 1 
ATOM 1614 C C   . GLY A 0 221 . -36.085  -17.052 8.736   1.00 89.56 221 A 1 
ATOM 1615 O O   . GLY A 0 221 . -36.185  -17.969 7.918   1.00 89.56 221 A 1 
ATOM 1616 N N   . LYS A 0 222 . -35.747  -15.806 8.417   1.00 91.46 222 A 1 
ATOM 1617 C CA  . LYS A 0 222 . -35.267  -15.305 7.132   1.00 91.46 222 A 1 
ATOM 1618 C C   . LYS A 0 222 . -33.920  -14.628 7.369   1.00 91.46 222 A 1 
ATOM 1619 C CB  . LYS A 0 222 . -36.252  -14.256 6.597   1.00 91.46 222 A 1 
ATOM 1620 O O   . LYS A 0 222 . -33.861  -13.763 8.236   1.00 91.46 222 A 1 
ATOM 1621 C CG  . LYS A 0 222 . -37.622  -14.812 6.192   1.00 91.46 222 A 1 
ATOM 1622 C CD  . LYS A 0 222 . -38.531  -13.635 5.801   1.00 91.46 222 A 1 
ATOM 1623 C CE  . LYS A 0 222 . -39.864  -14.061 5.178   1.00 91.46 222 A 1 
ATOM 1624 N NZ  . LYS A 0 222 . -39.714  -14.592 3.807   1.00 91.46 222 A 1 
ATOM 1625 N N   . SER A 0 223 . -32.905  -14.942 6.573   1.00 92.13 223 A 1 
ATOM 1626 C CA  . SER A 0 223 . -31.637  -14.202 6.556   1.00 92.13 223 A 1 
ATOM 1627 C C   . SER A 0 223 . -31.323  -13.714 5.142   1.00 92.13 223 A 1 
ATOM 1628 C CB  . SER A 0 223 . -30.489  -15.032 7.141   1.00 92.13 223 A 1 
ATOM 1629 O O   . SER A 0 223 . -31.480  -14.457 4.172   1.00 92.13 223 A 1 
ATOM 1630 O OG  . SER A 0 223 . -30.262  -16.213 6.396   1.00 92.13 223 A 1 
ATOM 1631 N N   . TYR A 0 224 . -30.909  -12.455 5.007   1.00 90.88 224 A 1 
ATOM 1632 C CA  . TYR A 0 224 . -30.368  -11.873 3.777   1.00 90.88 224 A 1 
ATOM 1633 C C   . TYR A 0 224 . -28.931  -11.430 4.040   1.00 90.88 224 A 1 
ATOM 1634 C CB  . TYR A 0 224 . -31.167  -10.633 3.337   1.00 90.88 224 A 1 
ATOM 1635 O O   . TYR A 0 224 . -28.741  -10.515 4.835   1.00 90.88 224 A 1 
ATOM 1636 C CG  . TYR A 0 224 . -32.572  -10.832 2.808   1.00 90.88 224 A 1 
ATOM 1637 C CD1 . TYR A 0 224 . -32.798  -10.907 1.421   1.00 90.88 224 A 1 
ATOM 1638 C CD2 . TYR A 0 224 . -33.659  -10.850 3.699   1.00 90.88 224 A 1 
ATOM 1639 C CE1 . TYR A 0 224 . -34.113  -11.016 0.928   1.00 90.88 224 A 1 
ATOM 1640 C CE2 . TYR A 0 224 . -34.979  -10.912 3.214   1.00 90.88 224 A 1 
ATOM 1641 O OH  . TYR A 0 224 . -36.468  -11.172 1.348   1.00 90.88 224 A 1 
ATOM 1642 C CZ  . TYR A 0 224 . -35.204  -11.019 1.826   1.00 90.88 224 A 1 
ATOM 1643 N N   . ASP A 0 225 . -27.947  -11.982 3.327   1.00 89.66 225 A 1 
ATOM 1644 C CA  . ASP A 0 225 . -26.564  -11.492 3.391   1.00 89.66 225 A 1 
ATOM 1645 C C   . ASP A 0 225 . -26.161  -10.857 2.060   1.00 89.66 225 A 1 
ATOM 1646 C CB  . ASP A 0 225 . -25.552  -12.575 3.781   1.00 89.66 225 A 1 
ATOM 1647 O O   . ASP A 0 225 . -26.149  -11.504 1.011   1.00 89.66 225 A 1 
ATOM 1648 C CG  . ASP A 0 225 . -25.980  -13.426 4.969   1.00 89.66 225 A 1 
ATOM 1649 O OD1 . ASP A 0 225 . -26.033  -12.868 6.085   1.00 89.66 225 A 1 
ATOM 1650 O OD2 . ASP A 0 225 . -26.191  -14.638 4.726   1.00 89.66 225 A 1 
ATOM 1651 N N   . SER A 0 226 . -25.790  -9.585  2.109   1.00 91.45 226 A 1 
ATOM 1652 C CA  . SER A 0 226 . -25.172  -8.816  1.032   1.00 91.45 226 A 1 
ATOM 1653 C C   . SER A 0 226 . -23.683  -8.669  1.334   1.00 91.45 226 A 1 
ATOM 1654 C CB  . SER A 0 226 . -25.892  -7.462  0.920   1.00 91.45 226 A 1 
ATOM 1655 O O   . SER A 0 226 . -23.293  -8.339  2.451   1.00 91.45 226 A 1 
ATOM 1656 O OG  . SER A 0 226 . -25.079  -6.424  0.396   1.00 91.45 226 A 1 
ATOM 1657 N N   . VAL A 0 227 . -22.817  -8.908  0.346   1.00 90.22 227 A 1 
ATOM 1658 C CA  . VAL A 0 227 . -21.381  -8.598  0.435   1.00 90.22 227 A 1 
ATOM 1659 C C   . VAL A 0 227 . -20.881  -7.954  -0.852  1.00 90.22 227 A 1 
ATOM 1660 C CB  . VAL A 0 227 . -20.509  -9.809  0.837   1.00 90.22 227 A 1 
ATOM 1661 O O   . VAL A 0 227 . -21.158  -8.424  -1.956  1.00 90.22 227 A 1 
ATOM 1662 C CG1 . VAL A 0 227 . -20.872  -10.371 2.213   1.00 90.22 227 A 1 
ATOM 1663 C CG2 . VAL A 0 227 . -20.557  -10.975 -0.156  1.00 90.22 227 A 1 
ATOM 1664 N N   . ALA A 0 228 . -20.085  -6.892  -0.740  1.00 88.23 228 A 1 
ATOM 1665 C CA  . ALA A 0 228 . -19.484  -6.201  -1.875  1.00 88.23 228 A 1 
ATOM 1666 C C   . ALA A 0 228 . -18.009  -5.861  -1.627  1.00 88.23 228 A 1 
ATOM 1667 C CB  . ALA A 0 228 . -20.318  -4.962  -2.218  1.00 88.23 228 A 1 
ATOM 1668 O O   . ALA A 0 228 . -17.590  -5.571  -0.513  1.00 88.23 228 A 1 
ATOM 1669 N N   . ALA A 0 229 . -17.198  -5.862  -2.685  1.00 84.90 229 A 1 
ATOM 1670 C CA  . ALA A 0 229 . -15.784  -5.492  -2.606  1.00 84.90 229 A 1 
ATOM 1671 C C   . ALA A 0 229 . -15.339  -4.721  -3.854  1.00 84.90 229 A 1 
ATOM 1672 C CB  . ALA A 0 229 . -14.941  -6.748  -2.360  1.00 84.90 229 A 1 
ATOM 1673 O O   . ALA A 0 229 . -15.804  -4.993  -4.960  1.00 84.90 229 A 1 
ATOM 1674 N N   . ARG A 0 230 . -14.464  -3.722  -3.704  1.00 82.68 230 A 1 
ATOM 1675 C CA  . ARG A 0 230 . -14.136  -2.722  -4.743  1.00 82.68 230 A 1 
ATOM 1676 C C   . ARG A 0 230 . -12.641  -2.365  -4.671  1.00 82.68 230 A 1 
ATOM 1677 C CB  . ARG A 0 230 . -15.060  -1.497  -4.522  1.00 82.68 230 A 1 
ATOM 1678 O O   . ARG A 0 230 . -12.117  -2.269  -3.576  1.00 82.68 230 A 1 
ATOM 1679 C CG  . ARG A 0 230 . -16.564  -1.829  -4.647  1.00 82.68 230 A 1 
ATOM 1680 C CD  . ARG A 0 230 . -17.469  -0.590  -4.604  1.00 82.68 230 A 1 
ATOM 1681 N NE  . ARG A 0 230 . -18.898  -0.977  -4.570  1.00 82.68 230 A 1 
ATOM 1682 N NH1 . ARG A 0 230 . -19.826  1.124   -4.699  1.00 82.68 230 A 1 
ATOM 1683 N NH2 . ARG A 0 230 . -21.150  -0.651  -4.434  1.00 82.68 230 A 1 
ATOM 1684 C CZ  . ARG A 0 230 . -19.947  -0.169  -4.573  1.00 82.68 230 A 1 
ATOM 1685 N N   . SER A 0 231 . -11.921  -2.194  -5.786  1.00 81.65 231 A 1 
ATOM 1686 C CA  . SER A 0 231 . -10.494  -1.789  -5.789  1.00 81.65 231 A 1 
ATOM 1687 C C   . SER A 0 231 . -10.100  -0.967  -7.024  1.00 81.65 231 A 1 
ATOM 1688 C CB  . SER A 0 231 . -9.595   -3.019  -5.669  1.00 81.65 231 A 1 
ATOM 1689 O O   . SER A 0 231 . -10.468  -1.328  -8.143  1.00 81.65 231 A 1 
ATOM 1690 O OG  . SER A 0 231 . -8.225   -2.673  -5.768  1.00 81.65 231 A 1 
ATOM 1691 N N   . TYR A 0 232 . -9.419   0.166   -6.813  1.00 54.52 232 A 1 
ATOM 1692 C CA  . TYR A 0 232 . -9.360   1.291   -7.756  1.00 54.52 232 A 1 
ATOM 1693 C C   . TYR A 0 232 . -8.030   2.072   -7.673  1.00 54.52 232 A 1 
ATOM 1694 C CB  . TYR A 0 232 . -10.571  2.229   -7.507  1.00 54.52 232 A 1 
ATOM 1695 O O   . TYR A 0 232 . -7.347   2.041   -6.663  1.00 54.52 232 A 1 
ATOM 1696 C CG  . TYR A 0 232 . -11.917  1.661   -7.948  1.00 54.52 232 A 1 
ATOM 1697 C CD1 . TYR A 0 232 . -12.497  2.052   -9.170  1.00 54.52 232 A 1 
ATOM 1698 C CD2 . TYR A 0 232 . -12.575  0.700   -7.159  1.00 54.52 232 A 1 
ATOM 1699 C CE1 . TYR A 0 232 . -13.639  1.389   -9.662  1.00 54.52 232 A 1 
ATOM 1700 C CE2 . TYR A 0 232 . -13.659  -0.026  -7.689  1.00 54.52 232 A 1 
ATOM 1701 O OH  . TYR A 0 232 . -15.171  -0.448  -9.503  1.00 54.52 232 A 1 
ATOM 1702 C CZ  . TYR A 0 232 . -14.174  0.296   -8.957  1.00 54.52 232 A 1 
ATOM 1703 N N   . ASP A 0 233 . -7.739   2.807   -8.746  1.00 74.26 233 A 1 
ATOM 1704 C CA  . ASP A 0 233 . -6.776   3.916   -8.862  1.00 74.26 233 A 1 
ATOM 1705 C C   . ASP A 0 233 . -5.263   3.623   -8.788  1.00 74.26 233 A 1 
ATOM 1706 C CB  . ASP A 0 233 . -7.220   5.106   -7.998  1.00 74.26 233 A 1 
ATOM 1707 O O   . ASP A 0 233 . -4.745   2.916   -7.925  1.00 74.26 233 A 1 
ATOM 1708 C CG  . ASP A 0 233 . -8.686   5.467   -8.266  1.00 74.26 233 A 1 
ATOM 1709 O OD1 . ASP A 0 233 . -9.084   5.455   -9.460  1.00 74.26 233 A 1 
ATOM 1710 O OD2 . ASP A 0 233 . -9.439   5.672   -7.294  1.00 74.26 233 A 1 
ATOM 1711 N N   . ASN A 0 234 . -4.559   4.193   -9.769  1.00 78.32 234 A 1 
ATOM 1712 C CA  . ASN A 0 234 . -3.127   4.070   -10.002 1.00 78.32 234 A 1 
ATOM 1713 C C   . ASN A 0 234 . -2.653   5.186   -10.960 1.00 78.32 234 A 1 
ATOM 1714 C CB  . ASN A 0 234 . -2.888   2.679   -10.614 1.00 78.32 234 A 1 
ATOM 1715 O O   . ASN A 0 234 . -3.272   5.374   -12.012 1.00 78.32 234 A 1 
ATOM 1716 C CG  . ASN A 0 234 . -1.423   2.314   -10.652 1.00 78.32 234 A 1 
ATOM 1717 N ND2 . ASN A 0 234 . -0.984   1.702   -11.720 1.00 78.32 234 A 1 
ATOM 1718 O OD1 . ASN A 0 234 . -0.685   2.525   -9.713  1.00 78.32 234 A 1 
ATOM 1719 N N   . GLU A 0 235 . -1.572   5.890   -10.641 1.00 85.22 235 A 1 
ATOM 1720 C CA  . GLU A 0 235 . -0.913   6.914   -11.463 1.00 85.22 235 A 1 
ATOM 1721 C C   . GLU A 0 235 . 0.560    6.564   -11.682 1.00 85.22 235 A 1 
ATOM 1722 C CB  . GLU A 0 235 . -0.988   8.322   -10.845 1.00 85.22 235 A 1 
ATOM 1723 O O   . GLU A 0 235 . 1.181    5.948   -10.822 1.00 85.22 235 A 1 
ATOM 1724 C CG  . GLU A 0 235 . -2.366   8.692   -10.286 1.00 85.22 235 A 1 
ATOM 1725 C CD  . GLU A 0 235 . -2.547   10.190  -10.011 1.00 85.22 235 A 1 
ATOM 1726 O OE1 . GLU A 0 235 . -3.521   10.512  -9.294  1.00 85.22 235 A 1 
ATOM 1727 O OE2 . GLU A 0 235 . -1.958   11.031  -10.722 1.00 85.22 235 A 1 
ATOM 1728 N N   . HIS A 0 236 . 1.098    6.991   -12.822 1.00 85.09 236 A 1 
ATOM 1729 C CA  . HIS A 0 236 . 2.477    6.795   -13.250 1.00 85.09 236 A 1 
ATOM 1730 C C   . HIS A 0 236 . 2.989    8.068   -13.925 1.00 85.09 236 A 1 
ATOM 1731 C CB  . HIS A 0 236 . 2.536    5.655   -14.279 1.00 85.09 236 A 1 
ATOM 1732 O O   . HIS A 0 236 . 2.329    8.592   -14.825 1.00 85.09 236 A 1 
ATOM 1733 C CG  . HIS A 0 236 . 2.203    4.297   -13.731 1.00 85.09 236 A 1 
ATOM 1734 C CD2 . HIS A 0 236 . 1.112    3.525   -14.011 1.00 85.09 236 A 1 
ATOM 1735 N ND1 . HIS A 0 236 . 3.001    3.567   -12.899 1.00 85.09 236 A 1 
ATOM 1736 C CE1 . HIS A 0 236 . 2.413    2.394   -12.653 1.00 85.09 236 A 1 
ATOM 1737 N NE2 . HIS A 0 236 . 1.257    2.299   -13.343 1.00 85.09 236 A 1 
ATOM 1738 N N   . TYR A 0 237 . 4.183    8.508   -13.556 1.00 91.90 237 A 1 
ATOM 1739 C CA  . TYR A 0 237 . 5.007    9.489   -14.258 1.00 91.90 237 A 1 
ATOM 1740 C C   . TYR A 0 237 . 6.342    8.831   -14.600 1.00 91.90 237 A 1 
ATOM 1741 C CB  . TYR A 0 237 . 5.213    10.719  -13.363 1.00 91.90 237 A 1 
ATOM 1742 O O   . TYR A 0 237 . 6.917    8.146   -13.757 1.00 91.90 237 A 1 
ATOM 1743 C CG  . TYR A 0 237 . 6.256    11.708  -13.859 1.00 91.90 237 A 1 
ATOM 1744 C CD1 . TYR A 0 237 . 7.525    11.763  -13.246 1.00 91.90 237 A 1 
ATOM 1745 C CD2 . TYR A 0 237 . 5.955    12.578  -14.924 1.00 91.90 237 A 1 
ATOM 1746 C CE1 . TYR A 0 237 . 8.477    12.711  -13.677 1.00 91.90 237 A 1 
ATOM 1747 C CE2 . TYR A 0 237 . 6.908    13.522  -15.357 1.00 91.90 237 A 1 
ATOM 1748 O OH  . TYR A 0 237 . 9.085    14.526  -15.119 1.00 91.90 237 A 1 
ATOM 1749 C CZ  . TYR A 0 237 . 8.168    13.601  -14.726 1.00 91.90 237 A 1 
ATOM 1750 N N   . ALA A 0 238 . 6.845    9.047   -15.813 1.00 91.01 238 A 1 
ATOM 1751 C CA  . ALA A 0 238 . 8.188    8.643   -16.206 1.00 91.01 238 A 1 
ATOM 1752 C C   . ALA A 0 238 . 8.786    9.657   -17.187 1.00 91.01 238 A 1 
ATOM 1753 C CB  . ALA A 0 238 . 8.153    7.225   -16.790 1.00 91.01 238 A 1 
ATOM 1754 O O   . ALA A 0 238 . 8.202    9.908   -18.245 1.00 91.01 238 A 1 
ATOM 1755 N N   . ARG A 0 239 . 9.956    10.200  -16.842 1.00 95.33 239 A 1 
ATOM 1756 C CA  . ARG A 0 239 . 10.780   11.088  -17.668 1.00 95.33 239 A 1 
ATOM 1757 C C   . ARG A 0 239 . 12.151   10.462  -17.871 1.00 95.33 239 A 1 
ATOM 1758 C CB  . ARG A 0 239 . 10.873   12.477  -17.014 1.00 95.33 239 A 1 
ATOM 1759 O O   . ARG A 0 239 . 12.808   10.073  -16.911 1.00 95.33 239 A 1 
ATOM 1760 C CG  . ARG A 0 239 . 11.787   13.452  -17.782 1.00 95.33 239 A 1 
ATOM 1761 C CD  . ARG A 0 239 . 11.866   14.843  -17.132 1.00 95.33 239 A 1 
ATOM 1762 N NE  . ARG A 0 239 . 12.449   14.809  -15.772 1.00 95.33 239 A 1 
ATOM 1763 N NH1 . ARG A 0 239 . 14.677   14.792  -16.349 1.00 95.33 239 A 1 
ATOM 1764 N NH2 . ARG A 0 239 . 14.144   14.745  -14.226 1.00 95.33 239 A 1 
ATOM 1765 C CZ  . ARG A 0 239 . 13.737   14.784  -15.459 1.00 95.33 239 A 1 
ATOM 1766 N N   . GLU A 0 240 . 12.586   10.421  -19.115 1.00 96.17 240 A 1 
ATOM 1767 C CA  . GLU A 0 240 . 13.900   9.965   -19.542 1.00 96.17 240 A 1 
ATOM 1768 C C   . GLU A 0 240 . 14.562   11.099  -20.332 1.00 96.17 240 A 1 
ATOM 1769 C CB  . GLU A 0 240 . 13.708   8.671   -20.352 1.00 96.17 240 A 1 
ATOM 1770 O O   . GLU A 0 240 . 13.988   11.577  -21.308 1.00 96.17 240 A 1 
ATOM 1771 C CG  . GLU A 0 240 . 15.030   8.079   -20.846 1.00 96.17 240 A 1 
ATOM 1772 C CD  . GLU A 0 240 . 14.910   6.653   -21.413 1.00 96.17 240 A 1 
ATOM 1773 O OE1 . GLU A 0 240 . 15.990   6.053   -21.642 1.00 96.17 240 A 1 
ATOM 1774 O OE2 . GLU A 0 240 . 13.801   6.123   -21.628 1.00 96.17 240 A 1 
ATOM 1775 N N   . VAL A 0 241 . 15.738   11.547  -19.890 1.00 94.74 241 A 1 
ATOM 1776 C CA  . VAL A 0 241 . 16.577   12.540  -20.579 1.00 94.74 241 A 1 
ATOM 1777 C C   . VAL A 0 241 . 17.888   11.871  -20.951 1.00 94.74 241 A 1 
ATOM 1778 C CB  . VAL A 0 241 . 16.850   13.784  -19.708 1.00 94.74 241 A 1 
ATOM 1779 O O   . VAL A 0 241 . 18.518   11.262  -20.089 1.00 94.74 241 A 1 
ATOM 1780 C CG1 . VAL A 0 241 . 17.819   14.775  -20.371 1.00 94.74 241 A 1 
ATOM 1781 C CG2 . VAL A 0 241 . 15.548   14.544  -19.426 1.00 94.74 241 A 1 
ATOM 1782 N N   . ARG A 0 242 . 18.283   12.008  -22.215 1.00 89.14 242 A 1 
ATOM 1783 C CA  . ARG A 0 242 . 19.605   11.656  -22.735 1.00 89.14 242 A 1 
ATOM 1784 C C   . ARG A 0 242 . 20.205   12.877  -23.411 1.00 89.14 242 A 1 
ATOM 1785 C CB  . ARG A 0 242 . 19.540   10.497  -23.724 1.00 89.14 242 A 1 
ATOM 1786 O O   . ARG A 0 242 . 19.474   13.557  -24.138 1.00 89.14 242 A 1 
ATOM 1787 C CG  . ARG A 0 242 . 18.870   9.269   -23.112 1.00 89.14 242 A 1 
ATOM 1788 C CD  . ARG A 0 242 . 18.901   8.154   -24.145 1.00 89.14 242 A 1 
ATOM 1789 N NE  . ARG A 0 242 . 18.028   7.036   -23.748 1.00 89.14 242 A 1 
ATOM 1790 N NH1 . ARG A 0 242 . 19.124   5.440   -24.957 1.00 89.14 242 A 1 
ATOM 1791 N NH2 . ARG A 0 242 . 17.360   4.886   -23.677 1.00 89.14 242 A 1 
ATOM 1792 C CZ  . ARG A 0 242 . 18.174   5.793   -24.136 1.00 89.14 242 A 1 
ATOM 1793 N N   . ALA A 0 243 . 21.458   13.179  -23.123 1.00 88.31 243 A 1 
ATOM 1794 C CA  . ALA A 0 243 . 22.207   14.228  -23.789 1.00 88.31 243 A 1 
ATOM 1795 C C   . ALA A 0 243 . 23.613   13.702  -24.064 1.00 88.31 243 A 1 
ATOM 1796 C CB  . ALA A 0 243 . 22.207   15.497  -22.928 1.00 88.31 243 A 1 
ATOM 1797 O O   . ALA A 0 243 . 24.307   13.332  -23.119 1.00 88.31 243 A 1 
ATOM 1798 N N   . ASP A 0 244 . 23.971   13.693  -25.341 1.00 83.15 244 A 1 
ATOM 1799 C CA  . ASP A 0 244 . 25.089   12.936  -25.894 1.00 83.15 244 A 1 
ATOM 1800 C C   . ASP A 0 244 . 25.943   13.981  -26.673 1.00 83.15 244 A 1 
ATOM 1801 C CB  . ASP A 0 244 . 24.521   11.769  -26.767 1.00 83.15 244 A 1 
ATOM 1802 O O   . ASP A 0 244 . 25.401   14.675  -27.543 1.00 83.15 244 A 1 
ATOM 1803 C CG  . ASP A 0 244 . 23.236   11.002  -26.297 1.00 83.15 244 A 1 
ATOM 1804 O OD1 . ASP A 0 244 . 22.799   11.064  -25.117 1.00 83.15 244 A 1 
ATOM 1805 O OD2 . ASP A 0 244 . 22.550   10.403  -27.169 1.00 83.15 244 A 1 
ATOM 1806 N N   . ASP A 0 245 . 27.212   14.219  -26.297 1.00 81.99 245 A 1 
ATOM 1807 C CA  . ASP A 0 245 . 28.040   15.379  -26.736 1.00 81.99 245 A 1 
ATOM 1808 C C   . ASP A 0 245 . 29.436   14.970  -27.257 1.00 81.99 245 A 1 
ATOM 1809 C CB  . ASP A 0 245 . 28.100   16.418  -25.592 1.00 81.99 245 A 1 
ATOM 1810 O O   . ASP A 0 245 . 30.466   15.274  -26.646 1.00 81.99 245 A 1 
ATOM 1811 C CG  . ASP A 0 245 . 28.666   17.818  -25.900 1.00 81.99 245 A 1 
ATOM 1812 O OD1 . ASP A 0 245 . 29.438   18.097  -26.845 1.00 81.99 245 A 1 
ATOM 1813 O OD2 . ASP A 0 245 . 28.296   18.775  -25.176 1.00 81.99 245 A 1 
ATOM 1814 N N   . ASP A 0 246 . 29.447   14.289  -28.406 1.00 82.71 246 A 1 
ATOM 1815 C CA  . ASP A 0 246 . 30.646   13.804  -29.102 1.00 82.71 246 A 1 
ATOM 1816 C C   . ASP A 0 246 . 31.537   14.949  -29.612 1.00 82.71 246 A 1 
ATOM 1817 C CB  . ASP A 0 246 . 30.248   12.919  -30.303 1.00 82.71 246 A 1 
ATOM 1818 O O   . ASP A 0 246 . 31.089   15.848  -30.332 1.00 82.71 246 A 1 
ATOM 1819 C CG  . ASP A 0 246 . 29.666   11.547  -29.937 1.00 82.71 246 A 1 
ATOM 1820 O OD1 . ASP A 0 246 . 29.848   11.128  -28.777 1.00 82.71 246 A 1 
ATOM 1821 O OD2 . ASP A 0 246 . 29.082   10.910  -30.847 1.00 82.71 246 A 1 
ATOM 1822 N N   . GLN A 0 247 . 32.834   14.891  -29.300 1.00 79.60 247 A 1 
ATOM 1823 C CA  . GLN A 0 247 . 33.870   15.829  -29.744 1.00 79.60 247 A 1 
ATOM 1824 C C   . GLN A 0 247 . 35.111   15.067  -30.216 1.00 79.60 247 A 1 
ATOM 1825 C CB  . GLN A 0 247 . 34.232   16.789  -28.594 1.00 79.60 247 A 1 
ATOM 1826 O O   . GLN A 0 247 . 35.615   14.195  -29.514 1.00 79.60 247 A 1 
ATOM 1827 C CG  . GLN A 0 247 . 33.102   17.794  -28.346 1.00 79.60 247 A 1 
ATOM 1828 C CD  . GLN A 0 247 . 33.223   18.553  -27.034 1.00 79.60 247 A 1 
ATOM 1829 N NE2 . GLN A 0 247 . 32.185   18.550  -26.229 1.00 79.60 247 A 1 
ATOM 1830 O OE1 . GLN A 0 247 . 34.196   19.233  -26.735 1.00 79.60 247 A 1 
ATOM 1831 N N   . TRP A 0 248 . 35.646   15.418  -31.388 1.00 78.00 248 A 1 
ATOM 1832 C CA  . TRP A 0 248 . 36.850   14.769  -31.915 1.00 78.00 248 A 1 
ATOM 1833 C C   . TRP A 0 248 . 37.725   15.703  -32.750 1.00 78.00 248 A 1 
ATOM 1834 C CB  . TRP A 0 248 . 36.481   13.510  -32.714 1.00 78.00 248 A 1 
ATOM 1835 O O   . TRP A 0 248 . 37.249   16.679  -33.341 1.00 78.00 248 A 1 
ATOM 1836 C CG  . TRP A 0 248 . 35.782   13.745  -34.019 1.00 78.00 248 A 1 
ATOM 1837 C CD1 . TRP A 0 248 . 36.363   13.680  -35.238 1.00 78.00 248 A 1 
ATOM 1838 C CD2 . TRP A 0 248 . 34.373   14.044  -34.260 1.00 78.00 248 A 1 
ATOM 1839 C CE2 . TRP A 0 248 . 34.168   14.143  -35.671 1.00 78.00 248 A 1 
ATOM 1840 C CE3 . TRP A 0 248 . 33.240   14.208  -33.433 1.00 78.00 248 A 1 
ATOM 1841 N NE1 . TRP A 0 248 . 35.418   13.917  -36.216 1.00 78.00 248 A 1 
ATOM 1842 C CH2 . TRP A 0 248 . 31.798   14.560  -35.371 1.00 78.00 248 A 1 
ATOM 1843 C CZ2 . TRP A 0 248 . 32.903   14.399  -36.230 1.00 78.00 248 A 1 
ATOM 1844 C CZ3 . TRP A 0 248 . 31.970   14.465  -33.981 1.00 78.00 248 A 1 
ATOM 1845 N N   . ALA A 0 249 . 39.010   15.374  -32.813 1.00 75.49 249 A 1 
ATOM 1846 C CA  . ALA A 0 249 . 39.979   15.916  -33.749 1.00 75.49 249 A 1 
ATOM 1847 C C   . ALA A 0 249 . 40.776   14.769  -34.386 1.00 75.49 249 A 1 
ATOM 1848 C CB  . ALA A 0 249 . 40.893   16.916  -33.031 1.00 75.49 249 A 1 
ATOM 1849 O O   . ALA A 0 249 . 41.122   13.802  -33.711 1.00 75.49 249 A 1 
ATOM 1850 N N   . GLU A 0 250 . 41.064   14.907  -35.673 1.00 73.52 250 A 1 
ATOM 1851 C CA  . GLU A 0 250 . 42.016   14.089  -36.425 1.00 73.52 250 A 1 
ATOM 1852 C C   . GLU A 0 250 . 42.939   15.069  -37.153 1.00 73.52 250 A 1 
ATOM 1853 C CB  . GLU A 0 250 . 41.290   13.212  -37.472 1.00 73.52 250 A 1 
ATOM 1854 O O   . GLU A 0 250 . 42.444   15.976  -37.835 1.00 73.52 250 A 1 
ATOM 1855 C CG  . GLU A 0 250 . 40.335   12.134  -36.923 1.00 73.52 250 A 1 
ATOM 1856 C CD  . GLU A 0 250 . 39.495   11.432  -38.019 1.00 73.52 250 A 1 
ATOM 1857 O OE1 . GLU A 0 250 . 38.655   10.573  -37.661 1.00 73.52 250 A 1 
ATOM 1858 O OE2 . GLU A 0 250 . 39.616   11.767  -39.224 1.00 73.52 250 A 1 
ATOM 1859 N N   . ASP A 0 251 . 44.251   14.892  -37.056 1.00 74.18 251 A 1 
ATOM 1860 C CA  . ASP A 0 251 . 45.183   15.462  -38.024 1.00 74.18 251 A 1 
ATOM 1861 C C   . ASP A 0 251 . 45.950   14.358  -38.758 1.00 74.18 251 A 1 
ATOM 1862 C CB  . ASP A 0 251 . 46.039   16.592  -37.427 1.00 74.18 251 A 1 
ATOM 1863 O O   . ASP A 0 251 . 45.934   13.184  -38.390 1.00 74.18 251 A 1 
ATOM 1864 C CG  . ASP A 0 251 . 46.991   16.187  -36.302 1.00 74.18 251 A 1 
ATOM 1865 O OD1 . ASP A 0 251 . 47.671   15.153  -36.475 1.00 74.18 251 A 1 
ATOM 1866 O OD2 . ASP A 0 251 . 47.065   16.987  -35.337 1.00 74.18 251 A 1 
ATOM 1867 N N   . TYR A 0 252 . 46.500   14.705  -39.918 1.00 70.40 252 A 1 
ATOM 1868 C CA  . TYR A 0 252 . 47.317   13.794  -40.703 1.00 70.40 252 A 1 
ATOM 1869 C C   . TYR A 0 252 . 48.304   14.587  -41.543 1.00 70.40 252 A 1 
ATOM 1870 C CB  . TYR A 0 252 . 46.428   12.910  -41.596 1.00 70.40 252 A 1 
ATOM 1871 O O   . TYR A 0 252 . 47.911   15.262  -42.504 1.00 70.40 252 A 1 
ATOM 1872 C CG  . TYR A 0 252 . 47.176   11.807  -42.329 1.00 70.40 252 A 1 
ATOM 1873 C CD1 . TYR A 0 252 . 47.052   11.654  -43.724 1.00 70.40 252 A 1 
ATOM 1874 C CD2 . TYR A 0 252 . 47.990   10.920  -41.603 1.00 70.40 252 A 1 
ATOM 1875 C CE1 . TYR A 0 252 . 47.719   10.598  -44.381 1.00 70.40 252 A 1 
ATOM 1876 C CE2 . TYR A 0 252 . 48.663   9.870   -42.247 1.00 70.40 252 A 1 
ATOM 1877 O OH  . TYR A 0 252 . 49.172   8.680   -44.259 1.00 70.40 252 A 1 
ATOM 1878 C CZ  . TYR A 0 252 . 48.521   9.702   -43.638 1.00 70.40 252 A 1 
ATOM 1879 N N   . ASP A 0 253 . 49.582   14.464  -41.205 1.00 72.27 253 A 1 
ATOM 1880 C CA  . ASP A 0 253 . 50.676   15.002  -41.995 1.00 72.27 253 A 1 
ATOM 1881 C C   . ASP A 0 253 . 51.402   13.854  -42.716 1.00 72.27 253 A 1 
ATOM 1882 C CB  . ASP A 0 253 . 51.588   15.922  -41.144 1.00 72.27 253 A 1 
ATOM 1883 O O   . ASP A 0 253 . 51.550   12.730  -42.231 1.00 72.27 253 A 1 
ATOM 1884 C CG  . ASP A 0 253 . 51.728   17.351  -41.708 1.00 72.27 253 A 1 
ATOM 1885 O OD1 . ASP A 0 253 . 51.656   17.509  -42.957 1.00 72.27 253 A 1 
ATOM 1886 O OD2 . ASP A 0 253 . 52.014   18.298  -40.938 1.00 72.27 253 A 1 
ATOM 1887 N N   . THR A 0 254 . 51.840   14.109  -43.950 1.00 62.15 254 A 1 
ATOM 1888 C CA  . THR A 0 254 . 52.805   13.218  -44.612 1.00 62.15 254 A 1 
ATOM 1889 C C   . THR A 0 254 . 53.839   14.030  -45.355 1.00 62.15 254 A 1 
ATOM 1890 C CB  . THR A 0 254 . 52.199   12.157  -45.557 1.00 62.15 254 A 1 
ATOM 1891 O O   . THR A 0 254 . 53.508   14.955  -46.104 1.00 62.15 254 A 1 
ATOM 1892 C CG2 . THR A 0 254 . 51.048   11.352  -44.972 1.00 62.15 254 A 1 
ATOM 1893 O OG1 . THR A 0 254 . 51.727   12.692  -46.778 1.00 62.15 254 A 1 
ATOM 1894 N N   . THR A 0 255 . 55.112   13.657  -45.220 1.00 63.15 255 A 1 
ATOM 1895 C CA  . THR A 0 255 . 56.210   14.295  -45.951 1.00 63.15 255 A 1 
ATOM 1896 C C   . THR A 0 255 . 56.863   13.318  -46.922 1.00 63.15 255 A 1 
ATOM 1897 C CB  . THR A 0 255 . 57.199   15.023  -45.029 1.00 63.15 255 A 1 
ATOM 1898 O O   . THR A 0 255 . 57.859   12.660  -46.631 1.00 63.15 255 A 1 
ATOM 1899 C CG2 . THR A 0 255 . 56.558   16.237  -44.359 1.00 63.15 255 A 1 
ATOM 1900 O OG1 . THR A 0 255 . 57.739   14.229  -44.011 1.00 63.15 255 A 1 
ATOM 1901 N N   . TRP A 0 256 . 56.321   13.257  -48.143 1.00 49.65 256 A 1 
ATOM 1902 C CA  . TRP A 0 256 . 56.847   12.379  -49.187 1.00 49.65 256 A 1 
ATOM 1903 C C   . TRP A 0 256 . 58.090   12.983  -49.862 1.00 49.65 256 A 1 
ATOM 1904 C CB  . TRP A 0 256 . 55.746   11.984  -50.185 1.00 49.65 256 A 1 
ATOM 1905 O O   . TRP A 0 256 . 58.010   13.919  -50.677 1.00 49.65 256 A 1 
ATOM 1906 C CG  . TRP A 0 256 . 56.130   10.823  -51.052 1.00 49.65 256 A 1 
ATOM 1907 C CD1 . TRP A 0 256 . 56.671   9.686   -50.576 1.00 49.65 256 A 1 
ATOM 1908 C CD2 . TRP A 0 256 . 56.015   10.611  -52.491 1.00 49.65 256 A 1 
ATOM 1909 C CE2 . TRP A 0 256 . 56.605   9.347   -52.817 1.00 49.65 256 A 1 
ATOM 1910 C CE3 . TRP A 0 256 . 55.451   11.352  -53.552 1.00 49.65 256 A 1 
ATOM 1911 N NE1 . TRP A 0 256 . 57.029   8.850   -51.603 1.00 49.65 256 A 1 
ATOM 1912 C CH2 . TRP A 0 256 . 56.066   9.617   -55.163 1.00 49.65 256 A 1 
ATOM 1913 C CZ2 . TRP A 0 256 . 56.648   8.858   -54.132 1.00 49.65 256 A 1 
ATOM 1914 C CZ3 . TRP A 0 256 . 55.463   10.854  -54.869 1.00 49.65 256 A 1 
ATOM 1915 N N   . ALA A 0 257 . 59.260   12.425  -49.550 1.00 53.51 257 A 1 
ATOM 1916 C CA  . ALA A 0 257 . 60.583   12.881  -49.965 1.00 53.51 257 A 1 
ATOM 1917 C C   . ALA A 0 257 . 61.023   12.303  -51.327 1.00 53.51 257 A 1 
ATOM 1918 C CB  . ALA A 0 257 . 61.571   12.607  -48.828 1.00 53.51 257 A 1 
ATOM 1919 O O   . ALA A 0 257 . 62.205   12.035  -51.563 1.00 53.51 257 A 1 
ATOM 1920 N N   . GLY A 0 258 . 60.069   12.155  -52.257 1.00 48.76 258 A 1 
ATOM 1921 C CA  . GLY A 0 258 . 60.262   11.564  -53.584 1.00 48.76 258 A 1 
ATOM 1922 C C   . GLY A 0 258 . 61.554   12.014  -54.288 1.00 48.76 258 A 1 
ATOM 1923 O O   . GLY A 0 258 . 61.836   13.208  -54.412 1.00 48.76 258 A 1 
ATOM 1924 N N   . LYS A 0 259 . 62.341   11.031  -54.751 1.00 44.66 259 A 1 
ATOM 1925 C CA  . LYS A 0 259 . 63.785   11.113  -55.066 1.00 44.66 259 A 1 
ATOM 1926 C C   . LYS A 0 259 . 64.111   12.024  -56.275 1.00 44.66 259 A 1 
ATOM 1927 C CB  . LYS A 0 259 . 64.350   9.667   -55.169 1.00 44.66 259 A 1 
ATOM 1928 O O   . LYS A 0 259 . 64.381   11.558  -57.382 1.00 44.66 259 A 1 
ATOM 1929 C CG  . LYS A 0 259 . 64.067   8.853   -53.881 1.00 44.66 259 A 1 
ATOM 1930 C CD  . LYS A 0 259 . 64.686   7.444   -53.768 1.00 44.66 259 A 1 
ATOM 1931 C CE  . LYS A 0 259 . 64.273   6.885   -52.387 1.00 44.66 259 A 1 
ATOM 1932 N NZ  . LYS A 0 259 . 64.918   5.604   -52.003 1.00 44.66 259 A 1 
ATOM 1933 N N   . ALA A 0 260 . 64.066   13.343  -56.065 1.00 44.74 260 A 1 
ATOM 1934 C CA  . ALA A 0 260 . 63.906   14.348  -57.127 1.00 44.74 260 A 1 
ATOM 1935 C C   . ALA A 0 260 . 65.188   14.868  -57.822 1.00 44.74 260 A 1 
ATOM 1936 C CB  . ALA A 0 260 . 63.081   15.506  -56.555 1.00 44.74 260 A 1 
ATOM 1937 O O   . ALA A 0 260 . 65.088   15.537  -58.856 1.00 44.74 260 A 1 
ATOM 1938 N N   . ASP A 0 261 . 66.391   14.550  -57.333 1.00 45.29 261 A 1 
ATOM 1939 C CA  . ASP A 0 261 . 67.656   15.092  -57.877 1.00 45.29 261 A 1 
ATOM 1940 C C   . ASP A 0 261 . 68.002   14.625  -59.309 1.00 45.29 261 A 1 
ATOM 1941 C CB  . ASP A 0 261 . 68.810   14.769  -56.908 1.00 45.29 261 A 1 
ATOM 1942 O O   . ASP A 0 261 . 68.923   15.144  -59.947 1.00 45.29 261 A 1 
ATOM 1943 C CG  . ASP A 0 261 . 68.879   15.704  -55.696 1.00 45.29 261 A 1 
ATOM 1944 O OD1 . ASP A 0 261 . 68.279   16.801  -55.763 1.00 45.29 261 A 1 
ATOM 1945 O OD2 . ASP A 0 261 . 69.598   15.330  -54.748 1.00 45.29 261 A 1 
ATOM 1946 N N   . GLY A 0 262 . 67.254   13.663  -59.857 1.00 42.10 262 A 1 
ATOM 1947 C CA  . GLY A 0 262 . 67.610   12.952  -61.086 1.00 42.10 262 A 1 
ATOM 1948 C C   . GLY A 0 262 . 67.616   13.759  -62.395 1.00 42.10 262 A 1 
ATOM 1949 O O   . GLY A 0 262 . 68.274   13.321  -63.337 1.00 42.10 262 A 1 
ATOM 1950 N N   . TYR A 0 263 . 66.898   14.891  -62.512 1.00 38.27 263 A 1 
ATOM 1951 C CA  . TYR A 0 263 . 66.642   15.502  -63.840 1.00 38.27 263 A 1 
ATOM 1952 C C   . TYR A 0 263 . 66.679   17.040  -63.969 1.00 38.27 263 A 1 
ATOM 1953 C CB  . TYR A 0 263 . 65.343   14.917  -64.433 1.00 38.27 263 A 1 
ATOM 1954 O O   . TYR A 0 263 . 66.583   17.555  -65.085 1.00 38.27 263 A 1 
ATOM 1955 C CG  . TYR A 0 263 . 65.589   14.098  -65.687 1.00 38.27 263 A 1 
ATOM 1956 C CD1 . TYR A 0 263 . 65.499   14.704  -66.956 1.00 38.27 263 A 1 
ATOM 1957 C CD2 . TYR A 0 263 . 65.961   12.745  -65.579 1.00 38.27 263 A 1 
ATOM 1958 C CE1 . TYR A 0 263 . 65.782   13.955  -68.116 1.00 38.27 263 A 1 
ATOM 1959 C CE2 . TYR A 0 263 . 66.244   11.992  -66.735 1.00 38.27 263 A 1 
ATOM 1960 O OH  . TYR A 0 263 . 66.440   11.881  -69.124 1.00 38.27 263 A 1 
ATOM 1961 C CZ  . TYR A 0 263 . 66.157   12.599  -68.006 1.00 38.27 263 A 1 
ATOM 1962 N N   . GLY A 0 264 . 66.865   17.808  -62.889 1.00 34.75 264 A 1 
ATOM 1963 C CA  . GLY A 0 264 . 66.815   19.282  -62.957 1.00 34.75 264 A 1 
ATOM 1964 C C   . GLY A 0 264 . 67.977   19.955  -63.717 1.00 34.75 264 A 1 
ATOM 1965 O O   . GLY A 0 264 . 67.824   21.040  -64.283 1.00 34.75 264 A 1 
ATOM 1966 N N   . ASN A 0 265 . 69.149   19.315  -63.775 1.00 42.62 265 A 1 
ATOM 1967 C CA  . ASN A 0 265 . 70.426   19.966  -64.114 1.00 42.62 265 A 1 
ATOM 1968 C C   . ASN A 0 265 . 70.692   20.255  -65.616 1.00 42.62 265 A 1 
ATOM 1969 C CB  . ASN A 0 265 . 71.573   19.199  -63.407 1.00 42.62 265 A 1 
ATOM 1970 O O   . ASN A 0 265 . 71.805   20.631  -65.982 1.00 42.62 265 A 1 
ATOM 1971 C CG  . ASN A 0 265 . 72.050   19.911  -62.151 1.00 42.62 265 A 1 
ATOM 1972 N ND2 . ASN A 0 265 . 72.231   19.209  -61.057 1.00 42.62 265 A 1 
ATOM 1973 O OD1 . ASN A 0 265 . 72.271   21.111  -62.146 1.00 42.62 265 A 1 
ATOM 1974 N N   . ALA A 0 266 . 69.698   20.118  -66.504 1.00 37.21 266 A 1 
ATOM 1975 C CA  . ALA A 0 266 . 69.894   20.202  -67.962 1.00 37.21 266 A 1 
ATOM 1976 C C   . ALA A 0 266 . 69.331   21.469  -68.662 1.00 37.21 266 A 1 
ATOM 1977 C CB  . ALA A 0 266 . 69.329   18.912  -68.573 1.00 37.21 266 A 1 
ATOM 1978 O O   . ALA A 0 266 . 69.608   21.686  -69.843 1.00 37.21 266 A 1 
ATOM 1979 N N   . ALA A 0 267 . 68.531   22.312  -67.991 1.00 29.35 267 A 1 
ATOM 1980 C CA  . ALA A 0 267 . 67.520   23.141  -68.677 1.00 29.35 267 A 1 
ATOM 1981 C C   . ALA A 0 267 . 67.661   24.690  -68.607 1.00 29.35 267 A 1 
ATOM 1982 C CB  . ALA A 0 267 . 66.139   22.633  -68.237 1.00 29.35 267 A 1 
ATOM 1983 O O   . ALA A 0 267 . 66.654   25.396  -68.667 1.00 29.35 267 A 1 
ATOM 1984 N N   . SER A 0 268 . 68.870   25.275  -68.543 1.00 37.06 268 A 1 
ATOM 1985 C CA  . SER A 0 268 . 69.062   26.744  -68.368 1.00 37.06 268 A 1 
ATOM 1986 C C   . SER A 0 268 . 69.789   27.497  -69.513 1.00 37.06 268 A 1 
ATOM 1987 C CB  . SER A 0 268 . 69.636   27.031  -66.976 1.00 37.06 268 A 1 
ATOM 1988 O O   . SER A 0 268 . 70.395   28.557  -69.316 1.00 37.06 268 A 1 
ATOM 1989 O OG  . SER A 0 268 . 70.930   26.480  -66.858 1.00 37.06 268 A 1 
ATOM 1990 N N   . ALA A 0 269 . 69.684   27.007  -70.757 1.00 35.01 269 A 1 
ATOM 1991 C CA  . ALA A 0 269 . 70.406   27.534  -71.932 1.00 35.01 269 A 1 
ATOM 1992 C C   . ALA A 0 269 . 69.559   28.340  -72.959 1.00 35.01 269 A 1 
ATOM 1993 C CB  . ALA A 0 269 . 71.205   26.383  -72.560 1.00 35.01 269 A 1 
ATOM 1994 O O   . ALA A 0 269 . 69.812   28.276  -74.165 1.00 35.01 269 A 1 
ATOM 1995 N N   . LYS A 0 270 . 68.562   29.133  -72.529 1.00 35.01 270 A 1 
ATOM 1996 C CA  . LYS A 0 270 . 67.826   30.035  -73.451 1.00 35.01 270 A 1 
ATOM 1997 C C   . LYS A 0 270 . 68.694   31.218  -73.931 1.00 35.01 270 A 1 
ATOM 1998 C CB  . LYS A 0 270 . 66.456   30.466  -72.880 1.00 35.01 270 A 1 
ATOM 1999 O O   . LYS A 0 270 . 69.530   31.749  -73.200 1.00 35.01 270 A 1 
ATOM 2000 C CG  . LYS A 0 270 . 65.390   29.371  -73.099 1.00 35.01 270 A 1 
ATOM 2001 C CD  . LYS A 0 270 . 63.989   29.772  -72.600 1.00 35.01 270 A 1 
ATOM 2002 C CE  . LYS A 0 270 . 62.970   28.655  -72.901 1.00 35.01 270 A 1 
ATOM 2003 N NZ  . LYS A 0 270 . 61.631   28.919  -72.304 1.00 35.01 270 A 1 
ATOM 2004 N N   . LYS A 0 271 . 68.501   31.606  -75.200 1.00 32.87 271 A 1 
ATOM 2005 C CA  . LYS A 0 271 . 69.312   32.593  -75.942 1.00 32.87 271 A 1 
ATOM 2006 C C   . LYS A 0 271 . 68.928   34.036  -75.587 1.00 32.87 271 A 1 
ATOM 2007 C CB  . LYS A 0 271 . 69.127   32.390  -77.463 1.00 32.87 271 A 1 
ATOM 2008 O O   . LYS A 0 271 . 67.750   34.370  -75.633 1.00 32.87 271 A 1 
ATOM 2009 C CG  . LYS A 0 271 . 69.568   31.015  -77.995 1.00 32.87 271 A 1 
ATOM 2010 C CD  . LYS A 0 271 . 69.171   30.828  -79.472 1.00 32.87 271 A 1 
ATOM 2011 C CE  . LYS A 0 271 . 69.577   29.427  -79.955 1.00 32.87 271 A 1 
ATOM 2012 N NZ  . LYS A 0 271 . 69.062   29.113  -81.315 1.00 32.87 271 A 1 
ATOM 2013 N N   . ALA A 0 272 . 69.917   34.909  -75.388 1.00 37.57 272 A 1 
ATOM 2014 C CA  . ALA A 0 272 . 69.745   36.365  -75.398 1.00 37.57 272 A 1 
ATOM 2015 C C   . ALA A 0 272 . 70.457   36.956  -76.629 1.00 37.57 272 A 1 
ATOM 2016 C CB  . ALA A 0 272 . 70.261   36.946  -74.075 1.00 37.57 272 A 1 
ATOM 2017 O O   . ALA A 0 272 . 71.640   36.698  -76.841 1.00 37.57 272 A 1 
ATOM 2018 N N   . LYS A 0 273 . 69.736   37.717  -77.464 1.00 35.82 273 A 1 
ATOM 2019 C CA  . LYS A 0 273 . 70.214   38.232  -78.764 1.00 35.82 273 A 1 
ATOM 2020 C C   . LYS A 0 273 . 70.385   39.758  -78.723 1.00 35.82 273 A 1 
ATOM 2021 C CB  . LYS A 0 273 . 69.268   37.737  -79.881 1.00 35.82 273 A 1 
ATOM 2022 O O   . LYS A 0 273 . 69.633   40.487  -79.362 1.00 35.82 273 A 1 
ATOM 2023 C CG  . LYS A 0 273 . 69.796   37.999  -81.307 1.00 35.82 273 A 1 
ATOM 2024 C CD  . LYS A 0 273 . 68.724   37.677  -82.361 1.00 35.82 273 A 1 
ATOM 2025 C CE  . LYS A 0 273 . 69.221   38.036  -83.769 1.00 35.82 273 A 1 
ATOM 2026 N NZ  . LYS A 0 273 . 68.154   37.882  -84.794 1.00 35.82 273 A 1 
ATOM 2027 N N   . GLY A 0 274 . 71.355   40.237  -77.946 1.00 39.51 274 A 1 
ATOM 2028 C CA  . GLY A 0 274 . 71.693   41.663  -77.873 1.00 39.51 274 A 1 
ATOM 2029 C C   . GLY A 0 274 . 72.597   42.093  -79.030 1.00 39.51 274 A 1 
ATOM 2030 O O   . GLY A 0 274 . 73.742   41.653  -79.105 1.00 39.51 274 A 1 
ATOM 2031 N N   . ILE A 0 275 . 72.098   42.952  -79.922 1.00 33.08 275 A 1 
ATOM 2032 C CA  . ILE A 0 275 . 72.900   43.600  -80.971 1.00 33.08 275 A 1 
ATOM 2033 C C   . ILE A 0 275 . 73.249   45.009  -80.486 1.00 33.08 275 A 1 
ATOM 2034 C CB  . ILE A 0 275 . 72.159   43.611  -82.332 1.00 33.08 275 A 1 
ATOM 2035 O O   . ILE A 0 275 . 72.366   45.852  -80.361 1.00 33.08 275 A 1 
ATOM 2036 C CG1 . ILE A 0 275 . 71.871   42.165  -82.803 1.00 33.08 275 A 1 
ATOM 2037 C CG2 . ILE A 0 275 . 72.988   44.371  -83.390 1.00 33.08 275 A 1 
ATOM 2038 C CD1 . ILE A 0 275 . 71.030   42.068  -84.084 1.00 33.08 275 A 1 
ATOM 2039 N N   . GLY A 0 276 . 74.531   45.259  -80.218 1.00 38.40 276 A 1 
ATOM 2040 C CA  . GLY A 0 276 . 75.045   46.573  -79.830 1.00 38.40 276 A 1 
ATOM 2041 C C   . GLY A 0 276 . 76.341   46.878  -80.571 1.00 38.40 276 A 1 
ATOM 2042 O O   . GLY A 0 276 . 77.362   46.239  -80.323 1.00 38.40 276 A 1 
ATOM 2043 N N   . HIS A 0 277 . 76.306   47.841  -81.492 1.00 34.08 277 A 1 
ATOM 2044 C CA  . HIS A 0 277 . 77.494   48.315  -82.200 1.00 34.08 277 A 1 
ATOM 2045 C C   . HIS A 0 277 . 78.112   49.502  -81.450 1.00 34.08 277 A 1 
ATOM 2046 C CB  . HIS A 0 277 . 77.141   48.675  -83.653 1.00 34.08 277 A 1 
ATOM 2047 O O   . HIS A 0 277 . 77.567   50.600  -81.463 1.00 34.08 277 A 1 
ATOM 2048 C CG  . HIS A 0 277 . 76.841   47.485  -84.532 1.00 34.08 277 A 1 
ATOM 2049 C CD2 . HIS A 0 277 . 75.730   47.303  -85.312 1.00 34.08 277 A 1 
ATOM 2050 N ND1 . HIS A 0 277 . 77.672   46.408  -84.760 1.00 34.08 277 A 1 
ATOM 2051 C CE1 . HIS A 0 277 . 77.073   45.600  -85.650 1.00 34.08 277 A 1 
ATOM 2052 N NE2 . HIS A 0 277 . 75.883   46.098  -86.008 1.00 34.08 277 A 1 
ATOM 2053 N N   . GLY A 0 278 . 79.269   49.283  -80.822 1.00 34.84 278 A 1 
ATOM 2054 C CA  . GLY A 0 278 . 80.056   50.321  -80.156 1.00 34.84 278 A 1 
ATOM 2055 C C   . GLY A 0 278 . 81.540   49.955  -80.143 1.00 34.84 278 A 1 
ATOM 2056 O O   . GLY A 0 278 . 81.896   48.796  -79.932 1.00 34.84 278 A 1 
ATOM 2057 N N   . TRP A 0 279 . 82.417   50.925  -80.405 1.00 28.20 279 A 1 
ATOM 2058 C CA  . TRP A 0 279 . 83.865   50.704  -80.501 1.00 28.20 279 A 1 
ATOM 2059 C C   . TRP A 0 279 . 84.534   50.697  -79.114 1.00 28.20 279 A 1 
ATOM 2060 C CB  . TRP A 0 279 . 84.494   51.711  -81.481 1.00 28.20 279 A 1 
ATOM 2061 O O   . TRP A 0 279 . 85.202   51.646  -78.718 1.00 28.20 279 A 1 
ATOM 2062 C CG  . TRP A 0 279 . 84.427   51.341  -82.937 1.00 28.20 279 A 1 
ATOM 2063 C CD1 . TRP A 0 279 . 83.304   51.209  -83.679 1.00 28.20 279 A 1 
ATOM 2064 C CD2 . TRP A 0 279 . 85.539   51.091  -83.856 1.00 28.20 279 A 1 
ATOM 2065 C CE2 . TRP A 0 279 . 85.006   50.812  -85.150 1.00 28.20 279 A 1 
ATOM 2066 C CE3 . TRP A 0 279 . 86.948   51.096  -83.732 1.00 28.20 279 A 1 
ATOM 2067 N NE1 . TRP A 0 279 . 83.640   50.892  -84.982 1.00 28.20 279 A 1 
ATOM 2068 C CH2 . TRP A 0 279 . 87.218   50.567  -86.104 1.00 28.20 279 A 1 
ATOM 2069 C CZ2 . TRP A 0 279 . 85.822   50.550  -86.261 1.00 28.20 279 A 1 
ATOM 2070 C CZ3 . TRP A 0 279 . 87.778   50.839  -84.842 1.00 28.20 279 A 1 
ATOM 2071 N N   . GLY A 0 280 . 84.373   49.593  -78.383 1.00 38.12 280 A 1 
ATOM 2072 C CA  . GLY A 0 280 . 85.066   49.308  -77.122 1.00 38.12 280 A 1 
ATOM 2073 C C   . GLY A 0 280 . 85.138   47.796  -76.911 1.00 38.12 280 A 1 
ATOM 2074 O O   . GLY A 0 280 . 84.130   47.106  -77.044 1.00 38.12 280 A 1 
ATOM 2075 N N   . LYS A 0 281 . 86.335   47.239  -76.688 1.00 33.63 281 A 1 
ATOM 2076 C CA  . LYS A 0 281 . 86.541   45.780  -76.748 1.00 33.63 281 A 1 
ATOM 2077 C C   . LYS A 0 281 . 86.203   45.068  -75.432 1.00 33.63 281 A 1 
ATOM 2078 C CB  . LYS A 0 281 . 87.968   45.440  -77.222 1.00 33.63 281 A 1 
ATOM 2079 O O   . LYS A 0 281 . 86.420   45.601  -74.354 1.00 33.63 281 A 1 
ATOM 2080 C CG  . LYS A 0 281 . 88.182   45.758  -78.711 1.00 33.63 281 A 1 
ATOM 2081 C CD  . LYS A 0 281 . 89.589   45.348  -79.173 1.00 33.63 281 A 1 
ATOM 2082 C CE  . LYS A 0 281 . 89.778   45.681  -80.659 1.00 33.63 281 A 1 
ATOM 2083 N NZ  . LYS A 0 281 . 91.157   45.381  -81.122 1.00 33.63 281 A 1 
ATOM 2084 N N   . GLN A 0 282 . 85.824   43.795  -75.591 1.00 37.72 282 A 1 
ATOM 2085 C CA  . GLN A 0 282 . 85.769   42.737  -74.572 1.00 37.72 282 A 1 
ATOM 2086 C C   . GLN A 0 282 . 84.520   42.686  -73.666 1.00 37.72 282 A 1 
ATOM 2087 C CB  . GLN A 0 282 . 87.125   42.633  -73.846 1.00 37.72 282 A 1 
ATOM 2088 O O   . GLN A 0 282 . 84.579   42.881  -72.456 1.00 37.72 282 A 1 
ATOM 2089 C CG  . GLN A 0 282 . 87.334   41.254  -73.207 1.00 37.72 282 A 1 
ATOM 2090 C CD  . GLN A 0 282 . 88.745   41.065  -72.661 1.00 37.72 282 A 1 
ATOM 2091 N NE2 . GLN A 0 282 . 88.919   40.275  -71.626 1.00 37.72 282 A 1 
ATOM 2092 O OE1 . GLN A 0 282 . 89.722   41.579  -73.177 1.00 37.72 282 A 1 
ATOM 2093 N N   . ASN A 0 283 . 83.401   42.245  -74.256 1.00 36.85 283 A 1 
ATOM 2094 C CA  . ASN A 0 283 . 82.305   41.613  -73.512 1.00 36.85 283 A 1 
ATOM 2095 C C   . ASN A 0 283 . 82.821   40.388  -72.732 1.00 36.85 283 A 1 
ATOM 2096 C CB  . ASN A 0 283 . 81.207   41.156  -74.500 1.00 36.85 283 A 1 
ATOM 2097 O O   . ASN A 0 283 . 83.120   39.355  -73.334 1.00 36.85 283 A 1 
ATOM 2098 C CG  . ASN A 0 283 . 80.250   42.259  -74.901 1.00 36.85 283 A 1 
ATOM 2099 N ND2 . ASN A 0 283 . 79.877   42.344  -76.156 1.00 36.85 283 A 1 
ATOM 2100 O OD1 . ASN A 0 283 . 79.797   43.037  -74.088 1.00 36.85 283 A 1 
ATOM 2101 N N   . VAL A 0 284 . 82.869   40.472  -71.401 1.00 40.00 284 A 1 
ATOM 2102 C CA  . VAL A 0 284 . 83.047   39.310  -70.516 1.00 40.00 284 A 1 
ATOM 2103 C C   . VAL A 0 284 . 81.689   38.935  -69.931 1.00 40.00 284 A 1 
ATOM 2104 C CB  . VAL A 0 284 . 84.114   39.558  -69.428 1.00 40.00 284 A 1 
ATOM 2105 O O   . VAL A 0 284 . 81.281   39.431  -68.885 1.00 40.00 284 A 1 
ATOM 2106 C CG1 . VAL A 0 284 . 84.280   38.335  -68.518 1.00 40.00 284 A 1 
ATOM 2107 C CG2 . VAL A 0 284 . 85.481   39.842  -70.059 1.00 40.00 284 A 1 
ATOM 2108 N N   . THR A 0 285 . 80.968   38.036  -70.600 1.00 38.62 285 A 1 
ATOM 2109 C CA  . THR A 0 285 . 79.739   37.442  -70.053 1.00 38.62 285 A 1 
ATOM 2110 C C   . THR A 0 285 . 80.086   36.347  -69.043 1.00 38.62 285 A 1 
ATOM 2111 C CB  . THR A 0 285 . 78.808   36.915  -71.157 1.00 38.62 285 A 1 
ATOM 2112 O O   . THR A 0 285 . 79.910   35.158  -69.314 1.00 38.62 285 A 1 
ATOM 2113 C CG2 . THR A 0 285 . 78.227   38.042  -72.008 1.00 38.62 285 A 1 
ATOM 2114 O OG1 . THR A 0 285 . 79.509   36.041  -72.010 1.00 38.62 285 A 1 
ATOM 2115 N N   . THR A 0 286 . 80.598   36.732  -67.871 1.00 34.20 286 A 1 
ATOM 2116 C CA  . THR A 0 286 . 80.803   35.823  -66.732 1.00 34.20 286 A 1 
ATOM 2117 C C   . THR A 0 286 . 79.464   35.354  -66.168 1.00 34.20 286 A 1 
ATOM 2118 C CB  . THR A 0 286 . 81.673   36.443  -65.616 1.00 34.20 286 A 1 
ATOM 2119 O O   . THR A 0 286 . 78.997   35.840  -65.141 1.00 34.20 286 A 1 
ATOM 2120 C CG2 . THR A 0 286 . 83.146   36.082  -65.797 1.00 34.20 286 A 1 
ATOM 2121 O OG1 . THR A 0 286 . 81.561   37.846  -65.589 1.00 34.20 286 A 1 
ATOM 2122 N N   . LYS A 0 287 . 78.871   34.338  -66.805 1.00 31.97 287 A 1 
ATOM 2123 C CA  . LYS A 0 287 . 77.885   33.456  -66.170 1.00 31.97 287 A 1 
ATOM 2124 C C   . LYS A 0 287 . 78.578   32.615  -65.086 1.00 31.97 287 A 1 
ATOM 2125 C CB  . LYS A 0 287 . 77.168   32.566  -67.207 1.00 31.97 287 A 1 
ATOM 2126 O O   . LYS A 0 287 . 78.766   31.413  -65.249 1.00 31.97 287 A 1 
ATOM 2127 C CG  . LYS A 0 287 . 76.061   33.268  -68.011 1.00 31.97 287 A 1 
ATOM 2128 C CD  . LYS A 0 287 . 75.199   32.206  -68.721 1.00 31.97 287 A 1 
ATOM 2129 C CE  . LYS A 0 287 . 73.938   32.797  -69.366 1.00 31.97 287 A 1 
ATOM 2130 N NZ  . LYS A 0 287 . 72.973   31.727  -69.747 1.00 31.97 287 A 1 
ATOM 2131 N N   . LYS A 0 288 . 78.965   33.242  -63.971 1.00 32.02 288 A 1 
ATOM 2132 C CA  . LYS A 0 288 . 79.203   32.512  -62.722 1.00 32.02 288 A 1 
ATOM 2133 C C   . LYS A 0 288 . 77.840   32.069  -62.195 1.00 32.02 288 A 1 
ATOM 2134 C CB  . LYS A 0 288 . 79.958   33.365  -61.680 1.00 32.02 288 A 1 
ATOM 2135 O O   . LYS A 0 288 . 77.154   32.844  -61.536 1.00 32.02 288 A 1 
ATOM 2136 C CG  . LYS A 0 288 . 81.487   33.224  -61.765 1.00 32.02 288 A 1 
ATOM 2137 C CD  . LYS A 0 288 . 82.146   33.839  -60.517 1.00 32.02 288 A 1 
ATOM 2138 C CE  . LYS A 0 288 . 83.647   33.526  -60.449 1.00 32.02 288 A 1 
ATOM 2139 N NZ  . LYS A 0 288 . 84.232   33.950  -59.149 1.00 32.02 288 A 1 
ATOM 2140 N N   . ALA A 0 289 . 77.456   30.831  -62.493 1.00 32.14 289 A 1 
ATOM 2141 C CA  . ALA A 0 289 . 76.420   30.141  -61.735 1.00 32.14 289 A 1 
ATOM 2142 C C   . ALA A 0 289 . 76.987   29.866  -60.332 1.00 32.14 289 A 1 
ATOM 2143 C CB  . ALA A 0 289 . 76.001   28.876  -62.494 1.00 32.14 289 A 1 
ATOM 2144 O O   . ALA A 0 289 . 77.610   28.840  -60.090 1.00 32.14 289 A 1 
ATOM 2145 N N   . ALA A 0 290 . 76.863   30.852  -59.442 1.00 29.06 290 A 1 
ATOM 2146 C CA  . ALA A 0 290 . 77.385   30.800  -58.076 1.00 29.06 290 A 1 
ATOM 2147 C C   . ALA A 0 290 . 76.419   30.109  -57.093 1.00 29.06 290 A 1 
ATOM 2148 C CB  . ALA A 0 290 . 77.786   32.218  -57.648 1.00 29.06 290 A 1 
ATOM 2149 O O   . ALA A 0 290 . 76.641   30.141  -55.890 1.00 29.06 290 A 1 
ATOM 2150 N N   . SER A 0 291 . 75.373   29.454  -57.604 1.00 34.27 291 A 1 
ATOM 2151 C CA  . SER A 0 291 . 74.439   28.611  -56.854 1.00 34.27 291 A 1 
ATOM 2152 C C   . SER A 0 291 . 75.006   27.207  -56.599 1.00 34.27 291 A 1 
ATOM 2153 C CB  . SER A 0 291 . 73.090   28.572  -57.580 1.00 34.27 291 A 1 
ATOM 2154 O O   . SER A 0 291 . 74.294   26.215  -56.716 1.00 34.27 291 A 1 
ATOM 2155 O OG  . SER A 0 291 . 73.270   28.047  -58.883 1.00 34.27 291 A 1 
ATOM 2156 N N   . ALA A 0 292 . 76.288   27.124  -56.237 1.00 34.58 292 A 1 
ATOM 2157 C CA  . ALA A 0 292 . 76.824   25.986  -55.498 1.00 34.58 292 A 1 
ATOM 2158 C C   . ALA A 0 292 . 76.490   26.206  -54.013 1.00 34.58 292 A 1 
ATOM 2159 C CB  . ALA A 0 292 . 78.322   25.840  -55.799 1.00 34.58 292 A 1 
ATOM 2160 O O   . ALA A 0 292 . 77.376   26.424  -53.188 1.00 34.58 292 A 1 
ATOM 2161 N N   . GLY A 0 293 . 75.188   26.266  -53.711 1.00 32.53 293 A 1 
ATOM 2162 C CA  . GLY A 0 293 . 74.712   26.290  -52.333 1.00 32.53 293 A 1 
ATOM 2163 C C   . GLY A 0 293 . 75.145   24.997  -51.657 1.00 32.53 293 A 1 
ATOM 2164 O O   . GLY A 0 293 . 75.077   23.936  -52.278 1.00 32.53 293 A 1 
ATOM 2165 N N   . ALA A 0 294 . 75.636   25.089  -50.422 1.00 33.27 294 A 1 
ATOM 2166 C CA  . ALA A 0 294 . 75.943   23.897  -49.648 1.00 33.27 294 A 1 
ATOM 2167 C C   . ALA A 0 294 . 74.663   23.063  -49.533 1.00 33.27 294 A 1 
ATOM 2168 C CB  . ALA A 0 294 . 76.498   24.310  -48.278 1.00 33.27 294 A 1 
ATOM 2169 O O   . ALA A 0 294 . 73.643   23.573  -49.067 1.00 33.27 294 A 1 
ATOM 2170 N N   . GLY A 0 295 . 74.715   21.812  -49.994 1.00 36.67 295 A 1 
ATOM 2171 C CA  . GLY A 0 295 . 73.636   20.866  -49.761 1.00 36.67 295 A 1 
ATOM 2172 C C   . GLY A 0 295 . 73.528   20.659  -48.261 1.00 36.67 295 A 1 
ATOM 2173 O O   . GLY A 0 295 . 74.401   20.027  -47.671 1.00 36.67 295 A 1 
ATOM 2174 N N   . GLN A 0 296 . 72.496   21.243  -47.653 1.00 34.47 296 A 1 
ATOM 2175 C CA  . GLN A 0 296 . 72.073   20.844  -46.319 1.00 34.47 296 A 1 
ATOM 2176 C C   . GLN A 0 296 . 71.748   19.351  -46.376 1.00 34.47 296 A 1 
ATOM 2177 C CB  . GLN A 0 296 . 70.872   21.688  -45.864 1.00 34.47 296 A 1 
ATOM 2178 O O   . GLN A 0 296 . 71.281   18.857  -47.406 1.00 34.47 296 A 1 
ATOM 2179 C CG  . GLN A 0 296 . 71.274   23.157  -45.651 1.00 34.47 296 A 1 
ATOM 2180 C CD  . GLN A 0 296 . 70.078   24.048  -45.340 1.00 34.47 296 A 1 
ATOM 2181 N NE2 . GLN A 0 296 . 69.922   24.513  -44.120 1.00 34.47 296 A 1 
ATOM 2182 O OE1 . GLN A 0 296 . 69.272   24.367  -46.194 1.00 34.47 296 A 1 
ATOM 2183 N N   . GLU A 0 297 . 72.048   18.641  -45.297 1.00 37.68 297 A 1 
ATOM 2184 C CA  . GLU A 0 297 . 71.901   17.190  -45.197 1.00 37.68 297 A 1 
ATOM 2185 C C   . GLU A 0 297 . 70.406   16.855  -45.121 1.00 37.68 297 A 1 
ATOM 2186 C CB  . GLU A 0 297 . 72.749   16.696  -44.008 1.00 37.68 297 A 1 
ATOM 2187 O O   . GLU A 0 297 . 69.831   16.687  -44.050 1.00 37.68 297 A 1 
ATOM 2188 C CG  . GLU A 0 297 . 74.255   16.840  -44.334 1.00 37.68 297 A 1 
ATOM 2189 C CD  . GLU A 0 297 . 75.198   16.885  -43.119 1.00 37.68 297 A 1 
ATOM 2190 O OE1 . GLU A 0 297 . 76.398   16.583  -43.324 1.00 37.68 297 A 1 
ATOM 2191 O OE2 . GLU A 0 297 . 74.762   17.316  -42.029 1.00 37.68 297 A 1 
ATOM 2192 N N   . TYR A 0 298 . 69.751   16.872  -46.285 1.00 37.40 298 A 1 
ATOM 2193 C CA  . TYR A 0 298 . 68.316   16.679  -46.403 1.00 37.40 298 A 1 
ATOM 2194 C C   . TYR A 0 298 . 67.953   15.254  -46.013 1.00 37.40 298 A 1 
ATOM 2195 C CB  . TYR A 0 298 . 67.809   17.026  -47.813 1.00 37.40 298 A 1 
ATOM 2196 O O   . TYR A 0 298 . 68.300   14.293  -46.701 1.00 37.40 298 A 1 
ATOM 2197 C CG  . TYR A 0 298 . 67.391   18.477  -47.956 1.00 37.40 298 A 1 
ATOM 2198 C CD1 . TYR A 0 298 . 66.193   18.909  -47.353 1.00 37.40 298 A 1 
ATOM 2199 C CD2 . TYR A 0 298 . 68.207   19.395  -48.644 1.00 37.40 298 A 1 
ATOM 2200 C CE1 . TYR A 0 298 . 65.811   20.264  -47.428 1.00 37.40 298 A 1 
ATOM 2201 C CE2 . TYR A 0 298 . 67.823   20.747  -48.733 1.00 37.40 298 A 1 
ATOM 2202 O OH  . TYR A 0 298 . 66.279   22.494  -48.186 1.00 37.40 298 A 1 
ATOM 2203 C CZ  . TYR A 0 298 . 66.630   21.184  -48.120 1.00 37.40 298 A 1 
ATOM 2204 N N   . TRP A 0 299 . 67.203   15.155  -44.920 1.00 37.37 299 A 1 
ATOM 2205 C CA  . TRP A 0 299 . 66.474   13.951  -44.575 1.00 37.37 299 A 1 
ATOM 2206 C C   . TRP A 0 299 . 65.515   13.608  -45.726 1.00 37.37 299 A 1 
ATOM 2207 C CB  . TRP A 0 299 . 65.782   14.161  -43.221 1.00 37.37 299 A 1 
ATOM 2208 O O   . TRP A 0 299 . 64.868   14.493  -46.298 1.00 37.37 299 A 1 
ATOM 2209 C CG  . TRP A 0 299 . 65.568   12.937  -42.387 1.00 37.37 299 A 1 
ATOM 2210 C CD1 . TRP A 0 299 . 66.452   11.925  -42.206 1.00 37.37 299 A 1 
ATOM 2211 C CD2 . TRP A 0 299 . 64.416   12.610  -41.547 1.00 37.37 299 A 1 
ATOM 2212 C CE2 . TRP A 0 299 . 64.670   11.366  -40.897 1.00 37.37 299 A 1 
ATOM 2213 C CE3 . TRP A 0 299 . 63.188   13.244  -41.259 1.00 37.37 299 A 1 
ATOM 2214 N NE1 . TRP A 0 299 . 65.900   10.971  -41.372 1.00 37.37 299 A 1 
ATOM 2215 C CH2 . TRP A 0 299 . 62.550   11.434  -39.741 1.00 37.37 299 A 1 
ATOM 2216 C CZ2 . TRP A 0 299 . 63.759   10.773  -40.013 1.00 37.37 299 A 1 
ATOM 2217 C CZ3 . TRP A 0 299 . 62.274   12.667  -40.357 1.00 37.37 299 A 1 
ATOM 2218 N N   . ALA A 0 300 . 65.542   12.339  -46.125 1.00 46.51 300 A 1 
ATOM 2219 C CA  . ALA A 0 300 . 64.890   11.820  -47.326 1.00 46.51 300 A 1 
ATOM 2220 C C   . ALA A 0 300 . 64.452   10.354  -47.143 1.00 46.51 300 A 1 
ATOM 2221 C CB  . ALA A 0 300 . 65.823   12.035  -48.529 1.00 46.51 300 A 1 
ATOM 2222 O O   . ALA A 0 300 . 64.509   9.557   -48.080 1.00 46.51 300 A 1 
ATOM 2223 N N   . GLY A 0 301 . 64.085   10.005  -45.907 1.00 52.96 301 A 1 
ATOM 2224 C CA  . GLY A 0 301 . 63.078   8.976   -45.679 1.00 52.96 301 A 1 
ATOM 2225 C C   . GLY A 0 301 . 61.688   9.578   -45.882 1.00 52.96 301 A 1 
ATOM 2226 O O   . GLY A 0 301 . 61.549   10.804  -45.913 1.00 52.96 301 A 1 
ATOM 2227 N N   . ASP A 0 302 . 60.694   8.714   -46.027 1.00 58.52 302 A 1 
ATOM 2228 C CA  . ASP A 0 302 . 59.289   9.112   -46.044 1.00 58.52 302 A 1 
ATOM 2229 C C   . ASP A 0 302 . 58.730   9.001   -44.613 1.00 58.52 302 A 1 
ATOM 2230 C CB  . ASP A 0 302 . 58.532   8.273   -47.092 1.00 58.52 302 A 1 
ATOM 2231 O O   . ASP A 0 302 . 59.084   8.067   -43.884 1.00 58.52 302 A 1 
ATOM 2232 C CG  . ASP A 0 302 . 58.956   8.578   -48.544 1.00 58.52 302 A 1 
ATOM 2233 O OD1 . ASP A 0 302 . 59.295   9.749   -48.843 1.00 58.52 302 A 1 
ATOM 2234 O OD2 . ASP A 0 302 . 58.825   7.697   -49.430 1.00 58.52 302 A 1 
ATOM 2235 N N   . VAL A 0 303 . 57.910   9.975   -44.207 1.00 63.86 303 A 1 
ATOM 2236 C CA  . VAL A 0 303 . 57.328   10.087  -42.855 1.00 63.86 303 A 1 
ATOM 2237 C C   . VAL A 0 303 . 55.825   10.321  -42.965 1.00 63.86 303 A 1 
ATOM 2238 C CB  . VAL A 0 303 . 57.966   11.224  -42.026 1.00 63.86 303 A 1 
ATOM 2239 O O   . VAL A 0 303 . 55.385   11.054  -43.862 1.00 63.86 303 A 1 
ATOM 2240 C CG1 . VAL A 0 303 . 57.564   11.166  -40.547 1.00 63.86 303 A 1 
ATOM 2241 C CG2 . VAL A 0 303 . 59.500   11.200  -42.088 1.00 63.86 303 A 1 
ATOM 2242 N N   . SER A 0 304 . 55.066   9.699   -42.068 1.00 66.39 304 A 1 
ATOM 2243 C CA  . SER A 0 304 . 53.656   9.996   -41.827 1.00 66.39 304 A 1 
ATOM 2244 C C   . SER A 0 304 . 53.370   10.031  -40.332 1.00 66.39 304 A 1 
ATOM 2245 C CB  . SER A 0 304 . 52.742   8.964   -42.489 1.00 66.39 304 A 1 
ATOM 2246 O O   . SER A 0 304 . 53.675   9.057   -39.641 1.00 66.39 304 A 1 
ATOM 2247 O OG  . SER A 0 304 . 53.001   7.659   -42.003 1.00 66.39 304 A 1 
ATOM 2248 N N   . ASP A 0 305 . 52.741   11.118  -39.926 1.00 69.67 305 A 1 
ATOM 2249 C CA  . ASP A 0 305 . 52.385   11.531  -38.580 1.00 69.67 305 A 1 
ATOM 2250 C C   . ASP A 0 305 . 50.841   11.615  -38.517 1.00 69.67 305 A 1 
ATOM 2251 C CB  . ASP A 0 305 . 53.110   12.861  -38.186 1.00 69.67 305 A 1 
ATOM 2252 O O   . ASP A 0 305 . 50.210   12.173  -39.422 1.00 69.67 305 A 1 
ATOM 2253 C CG  . ASP A 0 305 . 53.939   13.700  -39.217 1.00 69.67 305 A 1 
ATOM 2254 O OD1 . ASP A 0 305 . 54.110   13.346  -40.418 1.00 69.67 305 A 1 
ATOM 2255 O OD2 . ASP A 0 305 . 54.501   14.740  -38.795 1.00 69.67 305 A 1 
ATOM 2256 N N   . TRP A 0 306 . 50.216   10.989  -37.514 1.00 72.49 306 A 1 
ATOM 2257 C CA  . TRP A 0 306 . 48.756   10.955  -37.333 1.00 72.49 306 A 1 
ATOM 2258 C C   . TRP A 0 306 . 48.402   11.036  -35.848 1.00 72.49 306 A 1 
ATOM 2259 C CB  . TRP A 0 306 . 48.176   9.658   -37.938 1.00 72.49 306 A 1 
ATOM 2260 O O   . TRP A 0 306 . 48.572   10.039  -35.140 1.00 72.49 306 A 1 
ATOM 2261 C CG  . TRP A 0 306 . 46.676   9.517   -37.877 1.00 72.49 306 A 1 
ATOM 2262 C CD1 . TRP A 0 306 . 45.808   10.205  -38.648 1.00 72.49 306 A 1 
ATOM 2263 C CD2 . TRP A 0 306 . 45.839   8.754   -36.944 1.00 72.49 306 A 1 
ATOM 2264 C CE2 . TRP A 0 306 . 44.466   9.016   -37.247 1.00 72.49 306 A 1 
ATOM 2265 C CE3 . TRP A 0 306 . 46.088   7.909   -35.839 1.00 72.49 306 A 1 
ATOM 2266 N NE1 . TRP A 0 306 . 44.509   9.929   -38.276 1.00 72.49 306 A 1 
ATOM 2267 C CH2 . TRP A 0 306 . 43.694   7.590   -35.451 1.00 72.49 306 A 1 
ATOM 2268 C CZ2 . TRP A 0 306 . 43.403   8.443   -36.530 1.00 72.49 306 A 1 
ATOM 2269 C CZ3 . TRP A 0 306 . 45.031   7.333   -35.105 1.00 72.49 306 A 1 
ATOM 2270 N N   . ASP A 0 307 . 47.868   12.178  -35.413 1.00 79.04 307 A 1 
ATOM 2271 C CA  . ASP A 0 307 . 47.330   12.345  -34.066 1.00 79.04 307 A 1 
ATOM 2272 C C   . ASP A 0 307 . 45.790   12.344  -34.109 1.00 79.04 307 A 1 
ATOM 2273 C CB  . ASP A 0 307 . 47.875   13.617  -33.381 1.00 79.04 307 A 1 
ATOM 2274 O O   . ASP A 0 307 . 45.141   12.972  -34.958 1.00 79.04 307 A 1 
ATOM 2275 C CG  . ASP A 0 307 . 49.397   13.673  -33.141 1.00 79.04 307 A 1 
ATOM 2276 O OD1 . ASP A 0 307 . 50.098   12.664  -33.388 1.00 79.04 307 A 1 
ATOM 2277 O OD2 . ASP A 0 307 . 49.856   14.730  -32.633 1.00 79.04 307 A 1 
ATOM 2278 N N   . ALA A 0 308 . 45.178   11.658  -33.147 1.00 77.03 308 A 1 
ATOM 2279 C CA  . ALA A 0 308 . 43.738   11.662  -32.930 1.00 77.03 308 A 1 
ATOM 2280 C C   . ALA A 0 308 . 43.401   11.958  -31.467 1.00 77.03 308 A 1 
ATOM 2281 C CB  . ALA A 0 308 . 43.144   10.337  -33.408 1.00 77.03 308 A 1 
ATOM 2282 O O   . ALA A 0 308 . 44.054   11.478  -30.541 1.00 77.03 308 A 1 
ATOM 2283 N N   . TYR A 0 309 . 42.335   12.728  -31.258 1.00 78.59 309 A 1 
ATOM 2284 C CA  . TYR A 0 309 . 41.776   13.018  -29.941 1.00 78.59 309 A 1 
ATOM 2285 C C   . TYR A 0 309 . 40.261   12.854  -29.972 1.00 78.59 309 A 1 
ATOM 2286 C CB  . TYR A 0 309 . 42.164   14.437  -29.498 1.00 78.59 309 A 1 
ATOM 2287 O O   . TYR A 0 309 . 39.590   13.425  -30.835 1.00 78.59 309 A 1 
ATOM 2288 C CG  . TYR A 0 309 . 41.439   14.904  -28.247 1.00 78.59 309 A 1 
ATOM 2289 C CD1 . TYR A 0 309 . 40.398   15.851  -28.334 1.00 78.59 309 A 1 
ATOM 2290 C CD2 . TYR A 0 309 . 41.750   14.320  -27.006 1.00 78.59 309 A 1 
ATOM 2291 C CE1 . TYR A 0 309 . 39.683   16.225  -27.177 1.00 78.59 309 A 1 
ATOM 2292 C CE2 . TYR A 0 309 . 41.028   14.673  -25.852 1.00 78.59 309 A 1 
ATOM 2293 O OH  . TYR A 0 309 . 39.306   15.976  -24.816 1.00 78.59 309 A 1 
ATOM 2294 C CZ  . TYR A 0 309 . 39.996   15.631  -25.936 1.00 78.59 309 A 1 
ATOM 2295 N N   . GLY A 0 310 . 39.718   12.134  -28.995 1.00 84.11 310 A 1 
ATOM 2296 C CA  . GLY A 0 310 . 38.286   11.966  -28.808 1.00 84.11 310 A 1 
ATOM 2297 C C   . GLY A 0 310 . 37.848   12.280  -27.384 1.00 84.11 310 A 1 
ATOM 2298 O O   . GLY A 0 310 . 38.574   12.064  -26.410 1.00 84.11 310 A 1 
ATOM 2299 N N   . ARG A 0 311 . 36.625   12.792  -27.275 1.00 83.63 311 A 1 
ATOM 2300 C CA  . ARG A 0 311 . 35.889   12.905  -26.025 1.00 83.63 311 A 1 
ATOM 2301 C C   . ARG A 0 311 . 34.397   12.802  -26.286 1.00 83.63 311 A 1 
ATOM 2302 C CB  . ARG A 0 311 . 36.260   14.217  -25.336 1.00 83.63 311 A 1 
ATOM 2303 O O   . ARG A 0 311 . 33.841   13.671  -26.957 1.00 83.63 311 A 1 
ATOM 2304 C CG  . ARG A 0 311 . 35.463   14.404  -24.044 1.00 83.63 311 A 1 
ATOM 2305 C CD  . ARG A 0 311 . 36.043   15.591  -23.283 1.00 83.63 311 A 1 
ATOM 2306 N NE  . ARG A 0 311 . 35.375   15.741  -21.988 1.00 83.63 311 A 1 
ATOM 2307 N NH1 . ARG A 0 311 . 33.747   17.218  -22.609 1.00 83.63 311 A 1 
ATOM 2308 N NH2 . ARG A 0 311 . 33.934   16.610  -20.485 1.00 83.63 311 A 1 
ATOM 2309 C CZ  . ARG A 0 311 . 34.371   16.526  -21.700 1.00 83.63 311 A 1 
ATOM 2310 N N   . ASP A 0 312 . 33.766   11.793  -25.717 1.00 82.76 312 A 1 
ATOM 2311 C CA  . ASP A 0 312 . 32.312   11.722  -25.604 1.00 82.76 312 A 1 
ATOM 2312 C C   . ASP A 0 312 . 31.859   12.280  -24.244 1.00 82.76 312 A 1 
ATOM 2313 C CB  . ASP A 0 312 . 31.825   10.296  -25.904 1.00 82.76 312 A 1 
ATOM 2314 O O   . ASP A 0 312 . 32.669   12.604  -23.370 1.00 82.76 312 A 1 
ATOM 2315 C CG  . ASP A 0 312 . 32.533   9.233   -25.069 1.00 82.76 312 A 1 
ATOM 2316 O OD1 . ASP A 0 312 . 32.420   9.331   -23.826 1.00 82.76 312 A 1 
ATOM 2317 O OD2 . ASP A 0 312 . 33.203   8.377   -25.696 1.00 82.76 312 A 1 
ATOM 2318 N N   . GLN A 0 313 . 30.551   12.500  -24.105 1.00 86.94 313 A 1 
ATOM 2319 C CA  . GLN A 0 313 . 29.898   12.737  -22.818 1.00 86.94 313 A 1 
ATOM 2320 C C   . GLN A 0 313 . 28.444   12.279  -22.899 1.00 86.94 313 A 1 
ATOM 2321 C CB  . GLN A 0 313 . 29.897   14.219  -22.404 1.00 86.94 313 A 1 
ATOM 2322 O O   . GLN A 0 313 . 27.609   12.985  -23.471 1.00 86.94 313 A 1 
ATOM 2323 C CG  . GLN A 0 313 . 31.255   14.814  -22.041 1.00 86.94 313 A 1 
ATOM 2324 C CD  . GLN A 0 313 . 31.095   15.964  -21.065 1.00 86.94 313 A 1 
ATOM 2325 N NE2 . GLN A 0 313 . 30.933   15.654  -19.800 1.00 86.94 313 A 1 
ATOM 2326 O OE1 . GLN A 0 313 . 31.228   17.150  -21.371 1.00 86.94 313 A 1 
ATOM 2327 N N   . ASP A 0 314 . 28.138   11.155  -22.260 1.00 87.79 314 A 1 
ATOM 2328 C CA  . ASP A 0 314 . 26.782   10.621  -22.154 1.00 87.79 314 A 1 
ATOM 2329 C C   . ASP A 0 314 . 26.163   11.023  -20.808 1.00 87.79 314 A 1 
ATOM 2330 C CB  . ASP A 0 314 . 26.791   9.087   -22.345 1.00 87.79 314 A 1 
ATOM 2331 O O   . ASP A 0 314 . 26.630   10.644  -19.735 1.00 87.79 314 A 1 
ATOM 2332 C CG  . ASP A 0 314 . 26.549   8.610   -23.788 1.00 87.79 314 A 1 
ATOM 2333 O OD1 . ASP A 0 314 . 26.519   9.459   -24.706 1.00 87.79 314 A 1 
ATOM 2334 O OD2 . ASP A 0 314 . 26.258   7.397   -23.950 1.00 87.79 314 A 1 
ATOM 2335 N N   . PHE A 0 315 . 25.058   11.771  -20.832 1.00 92.50 315 A 1 
ATOM 2336 C CA  . PHE A 0 315 . 24.232   12.051  -19.653 1.00 92.50 315 A 1 
ATOM 2337 C C   . PHE A 0 315 . 22.885   11.343  -19.781 1.00 92.50 315 A 1 
ATOM 2338 C CB  . PHE A 0 315 . 24.055   13.568  -19.482 1.00 92.50 315 A 1 
ATOM 2339 O O   . PHE A 0 315 . 22.088   11.682  -20.654 1.00 92.50 315 A 1 
ATOM 2340 C CG  . PHE A 0 315 . 23.061   13.972  -18.400 1.00 92.50 315 A 1 
ATOM 2341 C CD1 . PHE A 0 315 . 21.690   14.097  -18.702 1.00 92.50 315 A 1 
ATOM 2342 C CD2 . PHE A 0 315 . 23.503   14.213  -17.087 1.00 92.50 315 A 1 
ATOM 2343 C CE1 . PHE A 0 315 . 20.765   14.435  -17.696 1.00 92.50 315 A 1 
ATOM 2344 C CE2 . PHE A 0 315 . 22.585   14.586  -16.087 1.00 92.50 315 A 1 
ATOM 2345 C CZ  . PHE A 0 315 . 21.214   14.684  -16.388 1.00 92.50 315 A 1 
ATOM 2346 N N   . HIS A 0 316 . 22.558   10.427  -18.863 1.00 96.08 316 A 1 
ATOM 2347 C CA  . HIS A 0 316 . 21.286   9.700   -18.875 1.00 96.08 316 A 1 
ATOM 2348 C C   . HIS A 0 316 . 20.562   9.762   -17.523 1.00 96.08 316 A 1 
ATOM 2349 C CB  . HIS A 0 316 . 21.523   8.265   -19.382 1.00 96.08 316 A 1 
ATOM 2350 O O   . HIS A 0 316 . 20.837   8.993   -16.605 1.00 96.08 316 A 1 
ATOM 2351 C CG  . HIS A 0 316 . 20.268   7.496   -19.753 1.00 96.08 316 A 1 
ATOM 2352 C CD2 . HIS A 0 316 . 18.982   7.964   -19.718 1.00 96.08 316 A 1 
ATOM 2353 N ND1 . HIS A 0 316 . 20.244   6.227   -20.346 1.00 96.08 316 A 1 
ATOM 2354 C CE1 . HIS A 0 316 . 18.999   6.035   -20.777 1.00 96.08 316 A 1 
ATOM 2355 N NE2 . HIS A 0 316 . 18.208   7.027   -20.356 1.00 96.08 316 A 1 
ATOM 2356 N N   . GLU A 0 317 . 19.540   10.615  -17.409 1.00 96.78 317 A 1 
ATOM 2357 C CA  . GLU A 0 317 . 18.629   10.635  -16.254 1.00 96.78 317 A 1 
ATOM 2358 C C   . GLU A 0 317 . 17.325   9.879   -16.566 1.00 96.78 317 A 1 
ATOM 2359 C CB  . GLU A 0 317 . 18.337   12.077  -15.797 1.00 96.78 317 A 1 
ATOM 2360 O O   . GLU A 0 317 . 16.680   10.103  -17.593 1.00 96.78 317 A 1 
ATOM 2361 C CG  . GLU A 0 317 . 17.716   12.129  -14.384 1.00 96.78 317 A 1 
ATOM 2362 C CD  . GLU A 0 317 . 17.064   13.476  -14.025 1.00 96.78 317 A 1 
ATOM 2363 O OE1 . GLU A 0 317 . 16.544   13.616  -12.895 1.00 96.78 317 A 1 
ATOM 2364 O OE2 . GLU A 0 317 . 16.888   14.353  -14.899 1.00 96.78 317 A 1 
ATOM 2365 N N   . LYS A 0 318 . 16.882   9.022   -15.642 1.00 97.03 318 A 1 
ATOM 2366 C CA  . LYS A 0 318 . 15.551   8.400   -15.635 1.00 97.03 318 A 1 
ATOM 2367 C C   . LYS A 0 318 . 14.865   8.711   -14.306 1.00 97.03 318 A 1 
ATOM 2368 C CB  . LYS A 0 318 . 15.659   6.879   -15.842 1.00 97.03 318 A 1 
ATOM 2369 O O   . LYS A 0 318 . 15.319   8.249   -13.264 1.00 97.03 318 A 1 
ATOM 2370 C CG  . LYS A 0 318 . 16.353   6.460   -17.147 1.00 97.03 318 A 1 
ATOM 2371 C CD  . LYS A 0 318 . 16.426   4.926   -17.228 1.00 97.03 318 A 1 
ATOM 2372 C CE  . LYS A 0 318 . 17.308   4.417   -18.376 1.00 97.03 318 A 1 
ATOM 2373 N NZ  . LYS A 0 318 . 18.743   4.745   -18.168 1.00 97.03 318 A 1 
ATOM 2374 N N   . VAL A 0 319 . 13.754   9.441   -14.330 1.00 94.98 319 A 1 
ATOM 2375 C CA  . VAL A 0 319 . 12.889   9.677   -13.162 1.00 94.98 319 A 1 
ATOM 2376 C C   . VAL A 0 319 . 11.555   8.981   -13.368 1.00 94.98 319 A 1 
ATOM 2377 C CB  . VAL A 0 319 . 12.683   11.176  -12.877 1.00 94.98 319 A 1 
ATOM 2378 O O   . VAL A 0 319 . 10.957   9.084   -14.435 1.00 94.98 319 A 1 
ATOM 2379 C CG1 . VAL A 0 319 . 11.713   11.428  -11.711 1.00 94.98 319 A 1 
ATOM 2380 C CG2 . VAL A 0 319 . 14.009   11.817  -12.476 1.00 94.98 319 A 1 
ATOM 2381 N N   . SER A 0 320 . 11.052   8.331   -12.326 1.00 94.57 320 A 1 
ATOM 2382 C CA  . SER A 0 320 . 9.696    7.796   -12.268 1.00 94.57 320 A 1 
ATOM 2383 C C   . SER A 0 320 . 9.032    8.098   -10.927 1.00 94.57 320 A 1 
ATOM 2384 C CB  . SER A 0 320 . 9.678    6.299   -12.589 1.00 94.57 320 A 1 
ATOM 2385 O O   . SER A 0 320 . 9.704    8.205   -9.899  1.00 94.57 320 A 1 
ATOM 2386 O OG  . SER A 0 320 . 10.545   5.589   -11.726 1.00 94.57 320 A 1 
ATOM 2387 N N   . TYR A 0 321 . 7.711    8.259   -10.950 1.00 91.65 321 A 1 
ATOM 2388 C CA  . TYR A 0 321 . 6.883    8.376   -9.754  1.00 91.65 321 A 1 
ATOM 2389 C C   . TYR A 0 321 . 5.543    7.669   -9.972  1.00 91.65 321 A 1 
ATOM 2390 C CB  . TYR A 0 321 . 6.698    9.848   -9.354  1.00 91.65 321 A 1 
ATOM 2391 O O   . TYR A 0 321 . 4.803    8.009   -10.896 1.00 91.65 321 A 1 
ATOM 2392 C CG  . TYR A 0 321 . 5.706    10.062  -8.221  1.00 91.65 321 A 1 
ATOM 2393 C CD1 . TYR A 0 321 . 4.354    10.312  -8.524  1.00 91.65 321 A 1 
ATOM 2394 C CD2 . TYR A 0 321 . 6.119    9.987   -6.875  1.00 91.65 321 A 1 
ATOM 2395 C CE1 . TYR A 0 321 . 3.421    10.494  -7.486  1.00 91.65 321 A 1 
ATOM 2396 C CE2 . TYR A 0 321 . 5.186    10.174  -5.832  1.00 91.65 321 A 1 
ATOM 2397 O OH  . TYR A 0 321 . 2.903    10.629  -5.172  1.00 91.65 321 A 1 
ATOM 2398 C CZ  . TYR A 0 321 . 3.833    10.432  -6.140  1.00 91.65 321 A 1 
ATOM 2399 N N   . ASP A 0 322 . 5.231    6.719   -9.097  1.00 92.05 322 A 1 
ATOM 2400 C CA  . ASP A 0 322 . 4.021    5.905   -9.134  1.00 92.05 322 A 1 
ATOM 2401 C C   . ASP A 0 322 . 3.211    6.120   -7.852  1.00 92.05 322 A 1 
ATOM 2402 C CB  . ASP A 0 322 . 4.368    4.411   -9.265  1.00 92.05 322 A 1 
ATOM 2403 O O   . ASP A 0 322 . 3.767    6.117   -6.754  1.00 92.05 322 A 1 
ATOM 2404 C CG  . ASP A 0 322 . 4.909    3.953   -10.621 1.00 92.05 322 A 1 
ATOM 2405 O OD1 . ASP A 0 322 . 5.069    4.776   -11.550 1.00 92.05 322 A 1 
ATOM 2406 O OD2 . ASP A 0 322 . 5.022    2.718   -10.798 1.00 92.05 322 A 1 
ATOM 2407 N N   . THR A 0 323 . 1.884    6.215   -7.955  1.00 90.61 323 A 1 
ATOM 2408 C CA  . THR A 0 323 . 1.005    6.159   -6.776  1.00 90.61 323 A 1 
ATOM 2409 C C   . THR A 0 323 . -0.203   5.257   -7.012  1.00 90.61 323 A 1 
ATOM 2410 C CB  . THR A 0 323 . 0.644    7.552   -6.227  1.00 90.61 323 A 1 
ATOM 2411 O O   . THR A 0 323 . -0.857   5.341   -8.046  1.00 90.61 323 A 1 
ATOM 2412 C CG2 . THR A 0 323 . -0.033   8.484   -7.224  1.00 90.61 323 A 1 
ATOM 2413 O OG1 . THR A 0 323 . -0.225   7.430   -5.125  1.00 90.61 323 A 1 
ATOM 2414 N N   . THR A 0 324 . -0.496   4.353   -6.075  1.00 89.09 324 A 1 
ATOM 2415 C CA  . THR A 0 324 . -1.490   3.272   -6.222  1.00 89.09 324 A 1 
ATOM 2416 C C   . THR A 0 324 . -2.409   3.223   -5.008  1.00 89.09 324 A 1 
ATOM 2417 C CB  . THR A 0 324 . -0.823   1.895   -6.387  1.00 89.09 324 A 1 
ATOM 2418 O O   . THR A 0 324 . -1.939   3.333   -3.877  1.00 89.09 324 A 1 
ATOM 2419 C CG2 . THR A 0 324 . -1.803   0.835   -6.895  1.00 89.09 324 A 1 
ATOM 2420 O OG1 . THR A 0 324 . 0.262    1.902   -7.282  1.00 89.09 324 A 1 
ATOM 2421 N N   . MET A 0 325 . -3.716   3.023   -5.205  1.00 80.24 325 A 1 
ATOM 2422 C CA  . MET A 0 325 . -4.706   3.234   -4.144  1.00 80.24 325 A 1 
ATOM 2423 C C   . MET A 0 325 . -5.740   2.094   -3.983  1.00 80.24 325 A 1 
ATOM 2424 C CB  . MET A 0 325 . -5.346   4.630   -4.359  1.00 80.24 325 A 1 
ATOM 2425 O O   . MET A 0 325 . -5.611   0.990   -4.515  1.00 80.24 325 A 1 
ATOM 2426 C CG  . MET A 0 325 . -5.504   5.402   -3.041  1.00 80.24 325 A 1 
ATOM 2427 S SD  . MET A 0 325 . -6.049   7.126   -3.152  1.00 80.24 325 A 1 
ATOM 2428 C CE  . MET A 0 325 . -7.736   6.903   -3.772  1.00 80.24 325 A 1 
ATOM 2429 N N   . ALA A 0 326 . -6.718   2.374   -3.122  1.00 70.99 326 A 1 
ATOM 2430 C CA  . ALA A 0 326 . -8.042   1.800   -2.919  1.00 70.99 326 A 1 
ATOM 2431 C C   . ALA A 0 326 . -8.228   0.271   -3.024  1.00 70.99 326 A 1 
ATOM 2432 C CB  . ALA A 0 326 . -9.064   2.577   -3.756  1.00 70.99 326 A 1 
ATOM 2433 O O   . ALA A 0 326 . -8.236   -0.356  -4.092  1.00 70.99 326 A 1 
ATOM 2434 N N   . LYS A 0 327 . -8.636   -0.302  -1.888  1.00 81.46 327 A 1 
ATOM 2435 C CA  . LYS A 0 327 . -9.601   -1.409  -1.813  1.00 81.46 327 A 1 
ATOM 2436 C C   . LYS A 0 327 . -10.676  -1.070  -0.777  1.00 81.46 327 A 1 
ATOM 2437 C CB  . LYS A 0 327 . -8.958   -2.774  -1.496  1.00 81.46 327 A 1 
ATOM 2438 O O   . LYS A 0 327 . -10.405  -0.335  0.168   1.00 81.46 327 A 1 
ATOM 2439 C CG  . LYS A 0 327 . -7.705   -3.101  -2.328  1.00 81.46 327 A 1 
ATOM 2440 C CD  . LYS A 0 327 . -7.072   -4.453  -1.963  1.00 81.46 327 A 1 
ATOM 2441 C CE  . LYS A 0 327 . -5.625   -4.571  -2.470  1.00 81.46 327 A 1 
ATOM 2442 N NZ  . LYS A 0 327 . -4.705   -3.618  -1.796  1.00 81.46 327 A 1 
ATOM 2443 N N   . SER A 0 328 . -11.865  -1.631  -0.927  1.00 84.91 328 A 1 
ATOM 2444 C CA  . SER A 0 328 . -12.900  -1.650  0.098   1.00 84.91 328 A 1 
ATOM 2445 C C   . SER A 0 328 . -13.688  -2.955  0.080   1.00 84.91 328 A 1 
ATOM 2446 C CB  . SER A 0 328 . -13.834  -0.436  0.001   1.00 84.91 328 A 1 
ATOM 2447 O O   . SER A 0 328 . -13.758  -3.640  -0.943  1.00 84.91 328 A 1 
ATOM 2448 O OG  . SER A 0 328 . -14.704  -0.502  -1.112  1.00 84.91 328 A 1 
ATOM 2449 N N   . TYR A 0 329 . -14.300  -3.245  1.217   1.00 88.14 329 A 1 
ATOM 2450 C CA  . TYR A 0 329 . -15.237  -4.321  1.488   1.00 88.14 329 A 1 
ATOM 2451 C C   . TYR A 0 329 . -16.451  -3.714  2.192   1.00 88.14 329 A 1 
ATOM 2452 C CB  . TYR A 0 329 . -14.574  -5.377  2.386   1.00 88.14 329 A 1 
ATOM 2453 O O   . TYR A 0 329 . -16.298  -2.745  2.936   1.00 88.14 329 A 1 
ATOM 2454 C CG  . TYR A 0 329 . -13.260  -5.913  1.850   1.00 88.14 329 A 1 
ATOM 2455 C CD1 . TYR A 0 329 . -13.257  -6.985  0.938   1.00 88.14 329 A 1 
ATOM 2456 C CD2 . TYR A 0 329 . -12.044  -5.320  2.242   1.00 88.14 329 A 1 
ATOM 2457 C CE1 . TYR A 0 329 . -12.041  -7.454  0.405   1.00 88.14 329 A 1 
ATOM 2458 C CE2 . TYR A 0 329 . -10.825  -5.791  1.724   1.00 88.14 329 A 1 
ATOM 2459 O OH  . TYR A 0 329 . -9.644   -7.309  0.300   1.00 88.14 329 A 1 
ATOM 2460 C CZ  . TYR A 0 329 . -10.825  -6.858  0.800   1.00 88.14 329 A 1 
ATOM 2461 N N   . SER A 0 330 . -17.623  -4.288  1.971   1.00 87.60 330 A 1 
ATOM 2462 C CA  . SER A 0 330 . -18.809  -4.132  2.804   1.00 87.60 330 A 1 
ATOM 2463 C C   . SER A 0 330 . -19.527  -5.477  2.894   1.00 87.60 330 A 1 
ATOM 2464 C CB  . SER A 0 330 . -19.739  -3.019  2.301   1.00 87.60 330 A 1 
ATOM 2465 O O   . SER A 0 330 . -19.495  -6.265  1.947   1.00 87.60 330 A 1 
ATOM 2466 O OG  . SER A 0 330 . -20.220  -3.258  0.989   1.00 87.60 330 A 1 
ATOM 2467 N N   . ALA A 0 331 . -20.156  -5.730  4.027   1.00 89.76 331 A 1 
ATOM 2468 C CA  . ALA A 0 331 . -21.119  -6.785  4.261   1.00 89.76 331 A 1 
ATOM 2469 C C   . ALA A 0 331 . -22.318  -6.167  4.984   1.00 89.76 331 A 1 
ATOM 2470 C CB  . ALA A 0 331 . -20.467  -7.914  5.064   1.00 89.76 331 A 1 
ATOM 2471 O O   . ALA A 0 331 . -22.144  -5.218  5.746   1.00 89.76 331 A 1 
ATOM 2472 N N   . GLU A 0 332 . -23.508  -6.675  4.710   1.00 87.59 332 A 1 
ATOM 2473 C CA  . GLU A 0 332 . -24.786  -6.234  5.261   1.00 87.59 332 A 1 
ATOM 2474 C C   . GLU A 0 332 . -25.612  -7.515  5.454   1.00 87.59 332 A 1 
ATOM 2475 C CB  . GLU A 0 332 . -25.492  -5.275  4.267   1.00 87.59 332 A 1 
ATOM 2476 O O   . GLU A 0 332 . -26.034  -8.114  4.465   1.00 87.59 332 A 1 
ATOM 2477 C CG  . GLU A 0 332 . -24.704  -4.030  3.796   1.00 87.59 332 A 1 
ATOM 2478 C CD  . GLU A 0 332 . -25.198  -3.428  2.460   1.00 87.59 332 A 1 
ATOM 2479 O OE1 . GLU A 0 332 . -24.890  -2.238  2.206   1.00 87.59 332 A 1 
ATOM 2480 O OE2 . GLU A 0 332 . -25.743  -4.170  1.604   1.00 87.59 332 A 1 
ATOM 2481 N N   . SER A 0 333 . -25.801  -7.979  6.686   1.00 89.39 333 A 1 
ATOM 2482 C CA  . SER A 0 333 . -26.764  -9.032  7.002   1.00 89.39 333 A 1 
ATOM 2483 C C   . SER A 0 333 . -28.062  -8.420  7.521   1.00 89.39 333 A 1 
ATOM 2484 C CB  . SER A 0 333 . -26.207  -10.085 7.965   1.00 89.39 333 A 1 
ATOM 2485 O O   . SER A 0 333 . -28.083  -7.353  8.138   1.00 89.39 333 A 1 
ATOM 2486 O OG  . SER A 0 333 . -25.864  -9.502  9.203   1.00 89.39 333 A 1 
ATOM 2487 N N   . TYR A 0 334 . -29.167  -9.102  7.257   1.00 90.95 334 A 1 
ATOM 2488 C CA  . TYR A 0 334 . -30.466  -8.824  7.843   1.00 90.95 334 A 1 
ATOM 2489 C C   . TYR A 0 334 . -31.115  -10.147 8.224   1.00 90.95 334 A 1 
ATOM 2490 C CB  . TYR A 0 334 . -31.335  -8.044  6.851   1.00 90.95 334 A 1 
ATOM 2491 O O   . TYR A 0 334 . -31.441  -10.940 7.339   1.00 90.95 334 A 1 
ATOM 2492 C CG  . TYR A 0 334 . -32.767  -7.856  7.311   1.00 90.95 334 A 1 
ATOM 2493 C CD1 . TYR A 0 334 . -33.742  -8.831  7.021   1.00 90.95 334 A 1 
ATOM 2494 C CD2 . TYR A 0 334 . -33.108  -6.728  8.074   1.00 90.95 334 A 1 
ATOM 2495 C CE1 . TYR A 0 334 . -35.070  -8.670  7.451   1.00 90.95 334 A 1 
ATOM 2496 C CE2 . TYR A 0 334 . -34.426  -6.561  8.523   1.00 90.95 334 A 1 
ATOM 2497 O OH  . TYR A 0 334 . -36.659  -7.303  8.624   1.00 90.95 334 A 1 
ATOM 2498 C CZ  . TYR A 0 334 . -35.400  -7.527  8.199   1.00 90.95 334 A 1 
ATOM 2499 N N   . ASP A 0 335 . -31.353  -10.343 9.515   1.00 88.69 335 A 1 
ATOM 2500 C CA  . ASP A 0 335 . -32.112  -11.473 10.033  1.00 88.69 335 A 1 
ATOM 2501 C C   . ASP A 0 335 . -33.502  -11.011 10.477  1.00 88.69 335 A 1 
ATOM 2502 C CB  . ASP A 0 335 . -31.366  -12.169 11.181  1.00 88.69 335 A 1 
ATOM 2503 O O   . ASP A 0 335 . -33.672  -9.938  11.056  1.00 88.69 335 A 1 
ATOM 2504 C CG  . ASP A 0 335 . -30.085  -12.889 10.749  1.00 88.69 335 A 1 
ATOM 2505 O OD1 . ASP A 0 335 . -30.061  -13.404 9.609   1.00 88.69 335 A 1 
ATOM 2506 O OD2 . ASP A 0 335 . -29.169  -12.989 11.595  1.00 88.69 335 A 1 
ATOM 2507 N N   . GLU A 0 336 . -34.508  -11.846 10.240  1.00 89.80 336 A 1 
ATOM 2508 C CA  . GLU A 0 336 . -35.843  -11.742 10.826  1.00 89.80 336 A 1 
ATOM 2509 C C   . GLU A 0 336 . -36.277  -13.132 11.292  1.00 89.80 336 A 1 
ATOM 2510 C CB  . GLU A 0 336 . -36.823  -11.118 9.818   1.00 89.80 336 A 1 
ATOM 2511 O O   . GLU A 0 336 . -36.464  -14.028 10.469  1.00 89.80 336 A 1 
ATOM 2512 C CG  . GLU A 0 336 . -38.278  -11.110 10.324  1.00 89.80 336 A 1 
ATOM 2513 C CD  . GLU A 0 336 . -39.209  -10.214 9.494   1.00 89.80 336 A 1 
ATOM 2514 O OE1 . GLU A 0 336 . -40.274  -9.800  10.013  1.00 89.80 336 A 1 
ATOM 2515 O OE2 . GLU A 0 336 . -38.847  -9.739  8.393   1.00 89.80 336 A 1 
ATOM 2516 N N   . TRP A 0 337 . -36.430  -13.319 12.602  1.00 91.11 337 A 1 
ATOM 2517 C CA  . TRP A 0 337 . -36.725  -14.606 13.231  1.00 91.11 337 A 1 
ATOM 2518 C C   . TRP A 0 337 . -37.922  -14.527 14.180  1.00 91.11 337 A 1 
ATOM 2519 C CB  . TRP A 0 337 . -35.470  -15.146 13.934  1.00 91.11 337 A 1 
ATOM 2520 O O   . TRP A 0 337 . -38.217  -13.483 14.757  1.00 91.11 337 A 1 
ATOM 2521 C CG  . TRP A 0 337 . -34.924  -14.291 15.041  1.00 91.11 337 A 1 
ATOM 2522 C CD1 . TRP A 0 337 . -33.941  -13.371 14.907  1.00 91.11 337 A 1 
ATOM 2523 C CD2 . TRP A 0 337 . -35.331  -14.236 16.446  1.00 91.11 337 A 1 
ATOM 2524 C CE2 . TRP A 0 337 . -34.546  -13.241 17.104  1.00 91.11 337 A 1 
ATOM 2525 C CE3 . TRP A 0 337 . -36.293  -14.913 17.229  1.00 91.11 337 A 1 
ATOM 2526 N NE1 . TRP A 0 337 . -33.709  -12.755 16.120  1.00 91.11 337 A 1 
ATOM 2527 C CH2 . TRP A 0 337 . -35.690  -13.611 19.208  1.00 91.11 337 A 1 
ATOM 2528 C CZ2 . TRP A 0 337 . -34.715  -12.926 18.462  1.00 91.11 337 A 1 
ATOM 2529 C CZ3 . TRP A 0 337 . -36.469  -14.607 18.592  1.00 91.11 337 A 1 
ATOM 2530 N N   . ASP A 0 338 . -38.598  -15.659 14.347  1.00 84.74 338 A 1 
ATOM 2531 C CA  . ASP A 0 338 . -39.739  -15.867 15.238  1.00 84.74 338 A 1 
ATOM 2532 C C   . ASP A 0 338 . -39.532  -17.180 16.014  1.00 84.74 338 A 1 
ATOM 2533 C CB  . ASP A 0 338 . -41.031  -15.886 14.395  1.00 84.74 338 A 1 
ATOM 2534 O O   . ASP A 0 338 . -39.047  -18.171 15.461  1.00 84.74 338 A 1 
ATOM 2535 C CG  . ASP A 0 338 . -42.340  -15.763 15.192  1.00 84.74 338 A 1 
ATOM 2536 O OD1 . ASP A 0 338 . -42.290  -15.711 16.441  1.00 84.74 338 A 1 
ATOM 2537 O OD2 . ASP A 0 338 . -43.400  -15.711 14.526  1.00 84.74 338 A 1 
ATOM 2538 N N   . ASN A 0 339 . -39.883  -17.190 17.295  1.00 83.26 339 A 1 
ATOM 2539 C CA  . ASN A 0 339 . -40.014  -18.374 18.134  1.00 83.26 339 A 1 
ATOM 2540 C C   . ASN A 0 339 . -41.348  -18.292 18.884  1.00 83.26 339 A 1 
ATOM 2541 C CB  . ASN A 0 339 . -38.812  -18.522 19.095  1.00 83.26 339 A 1 
ATOM 2542 O O   . ASN A 0 339 . -41.519  -17.444 19.764  1.00 83.26 339 A 1 
ATOM 2543 C CG  . ASN A 0 339 . -38.959  -19.728 20.026  1.00 83.26 339 A 1 
ATOM 2544 N ND2 . ASN A 0 339 . -38.009  -20.001 20.888  1.00 83.26 339 A 1 
ATOM 2545 O OD1 . ASN A 0 339 . -39.925  -20.457 20.012  1.00 83.26 339 A 1 
ATOM 2546 N N   . THR A 0 340 . -42.253  -19.221 18.575  1.00 81.95 340 A 1 
ATOM 2547 C CA  . THR A 0 340 . -43.443  -19.499 19.378  1.00 81.95 340 A 1 
ATOM 2548 C C   . THR A 0 340 . -43.216  -20.743 20.233  1.00 81.95 340 A 1 
ATOM 2549 C CB  . THR A 0 340 . -44.681  -19.647 18.490  1.00 81.95 340 A 1 
ATOM 2550 O O   . THR A 0 340 . -43.130  -21.863 19.724  1.00 81.95 340 A 1 
ATOM 2551 C CG2 . THR A 0 340 . -45.934  -20.035 19.282  1.00 81.95 340 A 1 
ATOM 2552 O OG1 . THR A 0 340 . -44.972  -18.417 17.864  1.00 81.95 340 A 1 
ATOM 2553 N N   . ASP A 0 341 . -43.191  -20.510 21.539  1.00 76.39 341 A 1 
ATOM 2554 C CA  . ASP A 0 341 . -43.047  -21.466 22.632  1.00 76.39 341 A 1 
ATOM 2555 C C   . ASP A 0 341 . -44.438  -21.775 23.237  1.00 76.39 341 A 1 
ATOM 2556 C CB  . ASP A 0 341 . -42.081  -20.807 23.631  1.00 76.39 341 A 1 
ATOM 2557 O O   . ASP A 0 341 . -45.334  -20.914 23.251  1.00 76.39 341 A 1 
ATOM 2558 C CG  . ASP A 0 341 . -41.339  -21.765 24.551  1.00 76.39 341 A 1 
ATOM 2559 O OD1 . ASP A 0 341 . -41.949  -22.805 24.872  1.00 76.39 341 A 1 
ATOM 2560 O OD2 . ASP A 0 341 . -40.201  -21.382 24.938  1.00 76.39 341 A 1 
ATOM 2561 N N   . ALA A 0 342 . -44.680  -23.008 23.688  1.00 75.13 342 A 1 
ATOM 2562 C CA  . ALA A 0 342 . -46.022  -23.485 24.050  1.00 75.13 342 A 1 
ATOM 2563 C C   . ALA A 0 342 . -46.037  -24.629 25.087  1.00 75.13 342 A 1 
ATOM 2564 C CB  . ALA A 0 342 . -46.784  -23.829 22.756  1.00 75.13 342 A 1 
ATOM 2565 O O   . ALA A 0 342 . -46.902  -25.519 25.032  1.00 75.13 342 A 1 
ATOM 2566 N N   . ASP A 0 343 . -45.105  -24.601 26.033  1.00 75.91 343 A 1 
ATOM 2567 C CA  . ASP A 0 343 . -44.898  -25.596 27.091  1.00 75.91 343 A 1 
ATOM 2568 C C   . ASP A 0 343 . -46.091  -25.833 28.047  1.00 75.91 343 A 1 
ATOM 2569 C CB  . ASP A 0 343 . -43.623  -25.216 27.865  1.00 75.91 343 A 1 
ATOM 2570 O O   . ASP A 0 343 . -47.105  -25.118 28.072  1.00 75.91 343 A 1 
ATOM 2571 C CG  . ASP A 0 343 . -42.331  -25.582 27.133  1.00 75.91 343 A 1 
ATOM 2572 O OD1 . ASP A 0 343 . -42.431  -25.973 25.945  1.00 75.91 343 A 1 
ATOM 2573 O OD2 . ASP A 0 343 . -41.297  -25.597 27.834  1.00 75.91 343 A 1 
ATOM 2574 N N   . LYS A 0 344 . -46.041  -26.969 28.767  1.00 70.48 344 A 1 
ATOM 2575 C CA  . LYS A 0 344 . -47.094  -27.455 29.686  1.00 70.48 344 A 1 
ATOM 2576 C C   . LYS A 0 344 . -46.481  -28.267 30.829  1.00 70.48 344 A 1 
ATOM 2577 C CB  . LYS A 0 344 . -48.128  -28.325 28.928  1.00 70.48 344 A 1 
ATOM 2578 O O   . LYS A 0 344 . -45.930  -29.337 30.589  1.00 70.48 344 A 1 
ATOM 2579 C CG  . LYS A 0 344 . -48.743  -27.607 27.719  1.00 70.48 344 A 1 
ATOM 2580 C CD  . LYS A 0 344 . -49.641  -28.465 26.825  1.00 70.48 344 A 1 
ATOM 2581 C CE  . LYS A 0 344 . -49.946  -27.693 25.526  1.00 70.48 344 A 1 
ATOM 2582 N NZ  . LYS A 0 344 . -48.723  -27.420 24.716  1.00 70.48 344 A 1 
ATOM 2583 N N   . TRP A 0 345 . -46.663  -27.855 32.083  1.00 67.79 345 A 1 
ATOM 2584 C CA  . TRP A 0 345 . -46.052  -28.505 33.261  1.00 67.79 345 A 1 
ATOM 2585 C C   . TRP A 0 345 . -47.025  -28.727 34.432  1.00 67.79 345 A 1 
ATOM 2586 C CB  . TRP A 0 345 . -44.818  -27.698 33.683  1.00 67.79 345 A 1 
ATOM 2587 O O   . TRP A 0 345 . -48.146  -28.217 34.446  1.00 67.79 345 A 1 
ATOM 2588 C CG  . TRP A 0 345 . -45.034  -26.225 33.834  1.00 67.79 345 A 1 
ATOM 2589 C CD1 . TRP A 0 345 . -44.741  -25.317 32.881  1.00 67.79 345 A 1 
ATOM 2590 C CD2 . TRP A 0 345 . -45.557  -25.450 34.962  1.00 67.79 345 A 1 
ATOM 2591 C CE2 . TRP A 0 345 . -45.538  -24.066 34.607  1.00 67.79 345 A 1 
ATOM 2592 C CE3 . TRP A 0 345 . -46.029  -25.771 36.258  1.00 67.79 345 A 1 
ATOM 2593 N NE1 . TRP A 0 345 . -45.036  -24.053 33.329  1.00 67.79 345 A 1 
ATOM 2594 C CH2 . TRP A 0 345 . -46.401  -23.406 36.769  1.00 67.79 345 A 1 
ATOM 2595 C CZ2 . TRP A 0 345 . -45.951  -23.056 35.485  1.00 67.79 345 A 1 
ATOM 2596 C CZ3 . TRP A 0 345 . -46.447  -24.761 37.151  1.00 67.79 345 A 1 
ATOM 2597 N N   . GLY A 0 346 . -46.618  -29.523 35.435  1.00 62.13 346 A 1 
ATOM 2598 C CA  . GLY A 0 346 . -47.469  -29.956 36.556  1.00 62.13 346 A 1 
ATOM 2599 C C   . GLY A 0 346 . -46.852  -29.770 37.952  1.00 62.13 346 A 1 
ATOM 2600 O O   . GLY A 0 346 . -45.743  -30.228 38.214  1.00 62.13 346 A 1 
ATOM 2601 N N   . ALA A 0 347 . -47.604  -29.167 38.883  1.00 60.20 347 A 1 
ATOM 2602 C CA  . ALA A 0 347 . -47.154  -28.778 40.230  1.00 60.20 347 A 1 
ATOM 2603 C C   . ALA A 0 347 . -48.051  -29.315 41.375  1.00 60.20 347 A 1 
ATOM 2604 C CB  . ALA A 0 347 . -47.025  -27.250 40.265  1.00 60.20 347 A 1 
ATOM 2605 O O   . ALA A 0 347 . -49.198  -29.723 41.162  1.00 60.20 347 A 1 
ATOM 2606 N N   . GLN A 0 348 . -47.526  -29.343 42.613  1.00 58.71 348 A 1 
ATOM 2607 C CA  . GLN A 0 348 . -48.115  -30.065 43.761  1.00 58.71 348 A 1 
ATOM 2608 C C   . GLN A 0 348 . -47.994  -29.278 45.092  1.00 58.71 348 A 1 
ATOM 2609 C CB  . GLN A 0 348 . -47.437  -31.449 43.909  1.00 58.71 348 A 1 
ATOM 2610 O O   . GLN A 0 348 . -46.921  -28.752 45.376  1.00 58.71 348 A 1 
ATOM 2611 C CG  . GLN A 0 348 . -47.229  -32.231 42.592  1.00 58.71 348 A 1 
ATOM 2612 C CD  . GLN A 0 348 . -46.719  -33.659 42.784  1.00 58.71 348 A 1 
ATOM 2613 N NE2 . GLN A 0 348 . -46.400  -34.364 41.721  1.00 58.71 348 A 1 
ATOM 2614 O OE1 . GLN A 0 348 . -46.632  -34.196 43.874  1.00 58.71 348 A 1 
ATOM 2615 N N   . ALA A 0 349 . -49.046  -29.218 45.932  1.00 54.62 349 A 1 
ATOM 2616 C CA  . ALA A 0 349 . -49.029  -28.498 47.229  1.00 54.62 349 A 1 
ATOM 2617 C C   . ALA A 0 349 . -50.005  -29.059 48.304  1.00 54.62 349 A 1 
ATOM 2618 C CB  . ALA A 0 349 . -49.292  -27.007 46.965  1.00 54.62 349 A 1 
ATOM 2619 O O   . ALA A 0 349 . -50.830  -29.924 48.000  1.00 54.62 349 A 1 
ATOM 2620 N N   . TRP A 0 350 . -49.896  -28.567 49.555  1.00 54.63 350 A 1 
ATOM 2621 C CA  . TRP A 0 350 . -50.495  -29.105 50.804  1.00 54.63 350 A 1 
ATOM 2622 C C   . TRP A 0 350 . -51.187  -28.034 51.683  1.00 54.63 350 A 1 
ATOM 2623 C CB  . TRP A 0 350 . -49.383  -29.759 51.664  1.00 54.63 350 A 1 
ATOM 2624 O O   . TRP A 0 350 . -50.830  -26.861 51.593  1.00 54.63 350 A 1 
ATOM 2625 C CG  . TRP A 0 350 . -48.580  -30.888 51.077  1.00 54.63 350 A 1 
ATOM 2626 C CD1 . TRP A 0 350 . -47.610  -30.768 50.140  1.00 54.63 350 A 1 
ATOM 2627 C CD2 . TRP A 0 350 . -48.668  -32.323 51.367  1.00 54.63 350 A 1 
ATOM 2628 C CE2 . TRP A 0 350 . -47.829  -33.018 50.446  1.00 54.63 350 A 1 
ATOM 2629 C CE3 . TRP A 0 350 . -49.450  -33.115 52.242  1.00 54.63 350 A 1 
ATOM 2630 N NE1 . TRP A 0 350 . -47.155  -32.020 49.777  1.00 54.63 350 A 1 
ATOM 2631 C CH2 . TRP A 0 350 . -48.652  -35.170 51.185  1.00 54.63 350 A 1 
ATOM 2632 C CZ2 . TRP A 0 350 . -47.820  -34.416 50.341  1.00 54.63 350 A 1 
ATOM 2633 C CZ3 . TRP A 0 350 . -49.444  -34.521 52.150  1.00 54.63 350 A 1 
ATOM 2634 N N   . GLY A 0 351 . -52.096  -28.428 52.594  1.00 57.71 351 A 1 
ATOM 2635 C CA  . GLY A 0 351 . -52.609  -27.566 53.684  1.00 57.71 351 A 1 
ATOM 2636 C C   . GLY A 0 351 . -53.495  -28.275 54.729  1.00 57.71 351 A 1 
ATOM 2637 O O   . GLY A 0 351 . -53.563  -29.504 54.722  1.00 57.71 351 A 1 
ATOM 2638 N N   . LYS A 0 352 . -54.102  -27.499 55.651  1.00 55.14 352 A 1 
ATOM 2639 C CA  . LYS A 0 352 . -54.841  -27.949 56.860  1.00 55.14 352 A 1 
ATOM 2640 C C   . LYS A 0 352 . -55.973  -26.984 57.260  1.00 55.14 352 A 1 
ATOM 2641 C CB  . LYS A 0 352 . -53.902  -28.045 58.078  1.00 55.14 352 A 1 
ATOM 2642 O O   . LYS A 0 352 . -55.856  -25.794 56.966  1.00 55.14 352 A 1 
ATOM 2643 C CG  . LYS A 0 352 . -52.662  -28.917 57.856  1.00 55.14 352 A 1 
ATOM 2644 C CD  . LYS A 0 352 . -51.944  -29.179 59.181  1.00 55.14 352 A 1 
ATOM 2645 C CE  . LYS A 0 352 . -50.765  -30.121 58.922  1.00 55.14 352 A 1 
ATOM 2646 N NZ  . LYS A 0 352 . -50.415  -30.888 60.139  1.00 55.14 352 A 1 
ATOM 2647 N N   . ASP A 0 353 . -56.977  -27.464 57.990  1.00 49.34 353 A 1 
ATOM 2648 C CA  . ASP A 0 353 . -58.108  -26.709 58.568  1.00 49.34 353 A 1 
ATOM 2649 C C   . ASP A 0 353 . -58.017  -26.556 60.111  1.00 49.34 353 A 1 
ATOM 2650 C CB  . ASP A 0 353 . -59.422  -27.386 58.134  1.00 49.34 353 A 1 
ATOM 2651 O O   . ASP A 0 353 . -57.066  -27.050 60.724  1.00 49.34 353 A 1 
ATOM 2652 C CG  . ASP A 0 353 . -59.516  -28.864 58.535  1.00 49.34 353 A 1 
ATOM 2653 O OD1 . ASP A 0 353 . -58.654  -29.313 59.317  1.00 49.34 353 A 1 
ATOM 2654 O OD2 . ASP A 0 353 . -60.415  -29.542 58.006  1.00 49.34 353 A 1 
ATOM 2655 N N   . ARG A 0 354 . -58.938  -25.774 60.724  1.00 46.92 354 A 1 
ATOM 2656 C CA  . ARG A 0 354 . -59.048  -25.513 62.185  1.00 46.92 354 A 1 
ATOM 2657 C C   . ARG A 0 354 . -60.417  -24.936 62.609  1.00 46.92 354 A 1 
ATOM 2658 C CB  . ARG A 0 354 . -58.012  -24.463 62.634  1.00 46.92 354 A 1 
ATOM 2659 O O   . ARG A 0 354 . -60.794  -23.871 62.126  1.00 46.92 354 A 1 
ATOM 2660 C CG  . ARG A 0 354 . -56.538  -24.842 62.438  1.00 46.92 354 A 1 
ATOM 2661 C CD  . ARG A 0 354 . -55.595  -23.851 63.108  1.00 46.92 354 A 1 
ATOM 2662 N NE  . ARG A 0 354 . -55.773  -23.886 64.566  1.00 46.92 354 A 1 
ATOM 2663 N NH1 . ARG A 0 354 . -54.526  -22.041 65.071  1.00 46.92 354 A 1 
ATOM 2664 N NH2 . ARG A 0 354 . -55.630  -23.128 66.693  1.00 46.92 354 A 1 
ATOM 2665 C CZ  . ARG A 0 354 . -55.309  -23.019 65.436  1.00 46.92 354 A 1 
ATOM 2666 N N   . ASP A 0 355 . -61.068  -25.501 63.630  1.00 47.40 355 A 1 
ATOM 2667 C CA  . ASP A 0 355 . -62.322  -24.968 64.211  1.00 47.40 355 A 1 
ATOM 2668 C C   . ASP A 0 355 . -62.162  -24.059 65.463  1.00 47.40 355 A 1 
ATOM 2669 C CB  . ASP A 0 355 . -63.292  -26.126 64.478  1.00 47.40 355 A 1 
ATOM 2670 O O   . ASP A 0 355 . -61.094  -23.965 66.083  1.00 47.40 355 A 1 
ATOM 2671 C CG  . ASP A 0 355 . -62.731  -27.134 65.478  1.00 47.40 355 A 1 
ATOM 2672 O OD1 . ASP A 0 355 . -62.493  -26.741 66.647  1.00 47.40 355 A 1 
ATOM 2673 O OD2 . ASP A 0 355 . -62.551  -28.291 65.068  1.00 47.40 355 A 1 
ATOM 2674 N N   . LEU A 0 356 . -63.240  -23.334 65.832  1.00 42.05 356 A 1 
ATOM 2675 C CA  . LEU A 0 356 . -63.323  -22.542 67.074  1.00 42.05 356 A 1 
ATOM 2676 C C   . LEU A 0 356 . -64.769  -22.198 67.514  1.00 42.05 356 A 1 
ATOM 2677 C CB  . LEU A 0 356 . -62.506  -21.244 66.891  1.00 42.05 356 A 1 
ATOM 2678 O O   . LEU A 0 356 . -65.475  -21.435 66.857  1.00 42.05 356 A 1 
ATOM 2679 C CG  . LEU A 0 356 . -62.349  -20.408 68.173  1.00 42.05 356 A 1 
ATOM 2680 C CD1 . LEU A 0 356 . -61.597  -21.156 69.279  1.00 42.05 356 A 1 
ATOM 2681 C CD2 . LEU A 0 356 . -61.567  -19.131 67.860  1.00 42.05 356 A 1 
ATOM 2682 N N   . LYS A 0 357 . -65.193  -22.663 68.701  1.00 38.69 357 A 1 
ATOM 2683 C CA  . LYS A 0 357 . -66.562  -22.467 69.237  1.00 38.69 357 A 1 
ATOM 2684 C C   . LYS A 0 357 . -66.742  -21.176 70.061  1.00 38.69 357 A 1 
ATOM 2685 C CB  . LYS A 0 357 . -66.965  -23.730 70.015  1.00 38.69 357 A 1 
ATOM 2686 O O   . LYS A 0 357 . -65.897  -20.815 70.879  1.00 38.69 357 A 1 
ATOM 2687 C CG  . LYS A 0 357 . -68.486  -23.901 70.179  1.00 38.69 357 A 1 
ATOM 2688 C CD  . LYS A 0 357 . -68.788  -25.263 70.824  1.00 38.69 357 A 1 
ATOM 2689 C CE  . LYS A 0 357 . -70.215  -25.747 70.532  1.00 38.69 357 A 1 
ATOM 2690 N NZ  . LYS A 0 357 . -70.247  -27.221 70.331  1.00 38.69 357 A 1 
ATOM 2691 N N   . GLY A 0 358 . -67.884  -20.499 69.886  1.00 39.97 358 A 1 
ATOM 2692 C CA  . GLY A 0 358 . -68.178  -19.176 70.467  1.00 39.97 358 A 1 
ATOM 2693 C C   . GLY A 0 358 . -68.363  -19.109 71.997  1.00 39.97 358 A 1 
ATOM 2694 O O   . GLY A 0 358 . -68.849  -20.041 72.637  1.00 39.97 358 A 1 
ATOM 2695 N N   . ALA A 0 359 . -68.012  -17.959 72.587  1.00 31.31 359 A 1 
ATOM 2696 C CA  . ALA A 0 359 . -68.031  -17.728 74.036  1.00 31.31 359 A 1 
ATOM 2697 C C   . ALA A 0 359 . -69.421  -17.334 74.586  1.00 31.31 359 A 1 
ATOM 2698 C CB  . ALA A 0 359 . -66.974  -16.666 74.369  1.00 31.31 359 A 1 
ATOM 2699 O O   . ALA A 0 359 . -70.015  -16.341 74.167  1.00 31.31 359 A 1 
ATOM 2700 N N   . SER A 0 360 . -69.913  -18.066 75.591  1.00 36.63 360 A 1 
ATOM 2701 C CA  . SER A 0 360 . -71.216  -17.822 76.230  1.00 36.63 360 A 1 
ATOM 2702 C C   . SER A 0 360 . -71.224  -16.588 77.145  1.00 36.63 360 A 1 
ATOM 2703 C CB  . SER A 0 360 . -71.634  -19.053 77.039  1.00 36.63 360 A 1 
ATOM 2704 O O   . SER A 0 360 . -70.404  -16.472 78.059  1.00 36.63 360 A 1 
ATOM 2705 O OG  . SER A 0 360 . -70.665  -19.325 78.034  1.00 36.63 360 A 1 
ATOM 2706 N N   . SER A 0 361 . -72.200  -15.696 76.968  1.00 33.20 361 A 1 
ATOM 2707 C CA  . SER A 0 361 . -72.303  -14.435 77.710  1.00 33.20 361 A 1 
ATOM 2708 C C   . SER A 0 361 . -72.952  -14.576 79.097  1.00 33.20 361 A 1 
ATOM 2709 C CB  . SER A 0 361 . -73.081  -13.425 76.854  1.00 33.20 361 A 1 
ATOM 2710 O O   . SER A 0 361 . -74.178  -14.574 79.208  1.00 33.20 361 A 1 
ATOM 2711 O OG  . SER A 0 361 . -74.364  -13.932 76.542  1.00 33.20 361 A 1 
ATOM 2712 N N   . TYR A 0 362 . -72.152  -14.589 80.168  1.00 26.09 362 A 1 
ATOM 2713 C CA  . TYR A 0 362 . -72.612  -14.245 81.524  1.00 26.09 362 A 1 
ATOM 2714 C C   . TYR A 0 362 . -71.472  -13.647 82.376  1.00 26.09 362 A 1 
ATOM 2715 C CB  . TYR A 0 362 . -73.277  -15.457 82.216  1.00 26.09 362 A 1 
ATOM 2716 O O   . TYR A 0 362 . -70.292  -13.905 82.146  1.00 26.09 362 A 1 
ATOM 2717 C CG  . TYR A 0 362 . -74.628  -15.145 82.851  1.00 26.09 362 A 1 
ATOM 2718 C CD1 . TYR A 0 362 . -74.735  -14.869 84.230  1.00 26.09 362 A 1 
ATOM 2719 C CD2 . TYR A 0 362 . -75.789  -15.143 82.051  1.00 26.09 362 A 1 
ATOM 2720 C CE1 . TYR A 0 362 . -75.995  -14.591 84.802  1.00 26.09 362 A 1 
ATOM 2721 C CE2 . TYR A 0 362 . -77.047  -14.861 82.617  1.00 26.09 362 A 1 
ATOM 2722 O OH  . TYR A 0 362 . -78.374  -14.325 84.536  1.00 26.09 362 A 1 
ATOM 2723 C CZ  . TYR A 0 362 . -77.155  -14.586 83.994  1.00 26.09 362 A 1 
ATOM 2724 N N   . GLY A 0 363 . -71.814  -12.834 83.380  1.00 30.94 363 A 1 
ATOM 2725 C CA  . GLY A 0 363 . -70.906  -12.425 84.467  1.00 30.94 363 A 1 
ATOM 2726 C C   . GLY A 0 363 . -69.904  -11.292 84.183  1.00 30.94 363 A 1 
ATOM 2727 O O   . GLY A 0 363 . -69.831  -10.350 84.971  1.00 30.94 363 A 1 
ATOM 2728 N N   . ARG A 0 364 . -69.133  -11.319 83.086  1.00 29.76 364 A 1 
ATOM 2729 C CA  . ARG A 0 364 . -68.096  -10.291 82.834  1.00 29.76 364 A 1 
ATOM 2730 C C   . ARG A 0 364 . -68.602  -9.108  82.009  1.00 29.76 364 A 1 
ATOM 2731 C CB  . ARG A 0 364 . -66.804  -10.903 82.255  1.00 29.76 364 A 1 
ATOM 2732 O O   . ARG A 0 364 . -68.482  -9.090  80.787  1.00 29.76 364 A 1 
ATOM 2733 C CG  . ARG A 0 364 . -65.961  -11.569 83.357  1.00 29.76 364 A 1 
ATOM 2734 C CD  . ARG A 0 364 . -64.640  -12.145 82.826  1.00 29.76 364 A 1 
ATOM 2735 N NE  . ARG A 0 364 . -63.675  -11.100 82.415  1.00 29.76 364 A 1 
ATOM 2736 N NH1 . ARG A 0 364 . -62.395  -12.400 81.012  1.00 29.76 364 A 1 
ATOM 2737 N NH2 . ARG A 0 364 . -61.856  -10.263 81.316  1.00 29.76 364 A 1 
ATOM 2738 C CZ  . ARG A 0 364 . -62.652  -11.258 81.587  1.00 29.76 364 A 1 
ATOM 2739 N N   . LYS A 0 365 . -69.009  -8.034  82.698  1.00 26.36 365 A 1 
ATOM 2740 C CA  . LYS A 0 365 . -68.842  -6.681  82.145  1.00 26.36 365 A 1 
ATOM 2741 C C   . LYS A 0 365 . -67.343  -6.413  81.983  1.00 26.36 365 A 1 
ATOM 2742 C CB  . LYS A 0 365 . -69.486  -5.597  83.036  1.00 26.36 365 A 1 
ATOM 2743 O O   . LYS A 0 365 . -66.676  -6.040  82.944  1.00 26.36 365 A 1 
ATOM 2744 C CG  . LYS A 0 365 . -71.009  -5.490  82.866  1.00 26.36 365 A 1 
ATOM 2745 C CD  . LYS A 0 365 . -71.556  -4.255  83.603  1.00 26.36 365 A 1 
ATOM 2746 C CE  . LYS A 0 365 . -73.064  -4.111  83.357  1.00 26.36 365 A 1 
ATOM 2747 N NZ  . LYS A 0 365 . -73.617  -2.880  83.980  1.00 26.36 365 A 1 
ATOM 2748 N N   . ALA A 0 366 . -66.823  -6.571  80.769  1.00 27.22 366 A 1 
ATOM 2749 C CA  . ALA A 0 366 . -65.637  -5.834  80.354  1.00 27.22 366 A 1 
ATOM 2750 C C   . ALA A 0 366 . -66.036  -4.351  80.322  1.00 27.22 366 A 1 
ATOM 2751 C CB  . ALA A 0 366 . -65.153  -6.367  79.000  1.00 27.22 366 A 1 
ATOM 2752 O O   . ALA A 0 366 . -66.657  -3.882  79.371  1.00 27.22 366 A 1 
ATOM 2753 N N   . SER A 0 367 . -65.806  -3.643  81.427  1.00 32.87 367 A 1 
ATOM 2754 C CA  . SER A 0 367 . -66.218  -2.252  81.572  1.00 32.87 367 A 1 
ATOM 2755 C C   . SER A 0 367 . -65.404  -1.372  80.633  1.00 32.87 367 A 1 
ATOM 2756 C CB  . SER A 0 367 . -66.071  -1.797  83.030  1.00 32.87 367 A 1 
ATOM 2757 O O   . SER A 0 367 . -64.253  -1.052  80.923  1.00 32.87 367 A 1 
ATOM 2758 O OG  . SER A 0 367 . -64.788  -2.111  83.527  1.00 32.87 367 A 1 
ATOM 2759 N N   . SER A 0 368 . -66.024  -0.937  79.538  1.00 30.15 368 A 1 
ATOM 2760 C CA  . SER A 0 368 . -65.538  0.146   78.685  1.00 30.15 368 A 1 
ATOM 2761 C C   . SER A 0 368 . -65.669  1.491   79.410  1.00 30.15 368 A 1 
ATOM 2762 C CB  . SER A 0 368 . -66.288  0.127   77.347  1.00 30.15 368 A 1 
ATOM 2763 O O   . SER A 0 368 . -66.460  2.353   79.030  1.00 30.15 368 A 1 
ATOM 2764 O OG  . SER A 0 368 . -67.672  0.310   77.575  1.00 30.15 368 A 1 
ATOM 2765 N N   . ASN A 0 369 . -64.916  1.655   80.494  1.00 30.22 369 A 1 
ATOM 2766 C CA  . ASN A 0 369 . -64.650  2.947   81.098  1.00 30.22 369 A 1 
ATOM 2767 C C   . ASN A 0 369 . -63.173  2.988   81.497  1.00 30.22 369 A 1 
ATOM 2768 C CB  . ASN A 0 369 . -65.629  3.215   82.259  1.00 30.22 369 A 1 
ATOM 2769 O O   . ASN A 0 369 . -62.640  1.997   81.998  1.00 30.22 369 A 1 
ATOM 2770 C CG  . ASN A 0 369 . -65.961  4.692   82.397  1.00 30.22 369 A 1 
ATOM 2771 N ND2 . ASN A 0 369 . -66.726  5.064   83.395  1.00 30.22 369 A 1 
ATOM 2772 O OD1 . ASN A 0 369 . -65.558  5.529   81.607  1.00 30.22 369 A 1 
ATOM 2773 N N   . LYS A 0 370 . -62.498  4.096   81.190  1.00 28.60 370 A 1 
ATOM 2774 C CA  . LYS A 0 370 . -61.036  4.210   81.292  1.00 28.60 370 A 1 
ATOM 2775 C C   . LYS A 0 370 . -60.607  4.115   82.757  1.00 28.60 370 A 1 
ATOM 2776 C CB  . LYS A 0 370 . -60.575  5.557   80.702  1.00 28.60 370 A 1 
ATOM 2777 O O   . LYS A 0 370 . -61.124  4.878   83.569  1.00 28.60 370 A 1 
ATOM 2778 C CG  . LYS A 0 370 . -60.939  5.760   79.220  1.00 28.60 370 A 1 
ATOM 2779 C CD  . LYS A 0 370 . -60.568  7.181   78.769  1.00 28.60 370 A 1 
ATOM 2780 C CE  . LYS A 0 370 . -60.970  7.413   77.307  1.00 28.60 370 A 1 
ATOM 2781 N NZ  . LYS A 0 370 . -60.667  8.801   76.870  1.00 28.60 370 A 1 
ATOM 2782 N N   . ASP A 0 371 . -59.623  3.273   83.084  1.00 32.59 371 A 1 
ATOM 2783 C CA  . ASP A 0 371 . -58.931  3.388   84.377  1.00 32.59 371 A 1 
ATOM 2784 C C   . ASP A 0 371 . -57.926  4.545   84.320  1.00 32.59 371 A 1 
ATOM 2785 C CB  . ASP A 0 371 . -58.331  2.065   84.884  1.00 32.59 371 A 1 
ATOM 2786 O O   . ASP A 0 371 . -56.718  4.384   84.156  1.00 32.59 371 A 1 
ATOM 2787 C CG  . ASP A 0 371 . -57.965  2.130   86.385  1.00 32.59 371 A 1 
ATOM 2788 O OD1 . ASP A 0 371 . -58.044  3.228   86.991  1.00 32.59 371 A 1 
ATOM 2789 O OD2 . ASP A 0 371 . -57.656  1.055   86.948  1.00 32.59 371 A 1 
ATOM 2790 N N   . THR A 0 372 . -58.481  5.748   84.417  1.00 29.99 372 A 1 
ATOM 2791 C CA  . THR A 0 372 . -57.788  6.916   84.943  1.00 29.99 372 A 1 
ATOM 2792 C C   . THR A 0 372 . -58.567  7.372   86.170  1.00 29.99 372 A 1 
ATOM 2793 C CB  . THR A 0 372 . -57.635  8.047   83.909  1.00 29.99 372 A 1 
ATOM 2794 O O   . THR A 0 372 . -59.554  8.092   86.032  1.00 29.99 372 A 1 
ATOM 2795 C CG2 . THR A 0 372 . -56.593  7.713   82.843  1.00 29.99 372 A 1 
ATOM 2796 O OG1 . THR A 0 372 . -58.857  8.324   83.260  1.00 29.99 372 A 1 
ATOM 2797 N N   . ALA A 0 373 . -58.071  6.958   87.341  1.00 29.99 373 A 1 
ATOM 2798 C CA  . ALA A 0 373 . -58.484  7.313   88.706  1.00 29.99 373 A 1 
ATOM 2799 C C   . ALA A 0 373 . -59.456  6.357   89.447  1.00 29.99 373 A 1 
ATOM 2800 C CB  . ALA A 0 373 . -58.872  8.797   88.823  1.00 29.99 373 A 1 
ATOM 2801 O O   . ALA A 0 373 . -60.673  6.371   89.281  1.00 29.99 373 A 1 
ATOM 2802 N N   . THR A 0 374 . -58.871  5.688   90.450  1.00 35.25 374 A 1 
ATOM 2803 C CA  . THR A 0 374 . -59.459  5.468   91.790  1.00 35.25 374 A 1 
ATOM 2804 C C   . THR A 0 374 . -60.482  4.339   91.961  1.00 35.25 374 A 1 
ATOM 2805 C CB  . THR A 0 374 . -59.853  6.791   92.469  1.00 35.25 374 A 1 
ATOM 2806 O O   . THR A 0 374 . -61.593  4.493   92.463  1.00 35.25 374 A 1 
ATOM 2807 C CG2 . THR A 0 374 . -59.931  6.684   93.994  1.00 35.25 374 A 1 
ATOM 2808 O OG1 . THR A 0 374 . -58.842  7.750   92.234  1.00 35.25 374 A 1 
ATOM 2809 N N   . LYS A 0 375 . -59.991  3.124   91.719  1.00 36.12 375 A 1 
ATOM 2810 C CA  . LYS A 0 375 . -59.874  2.072   92.751  1.00 36.12 375 A 1 
ATOM 2811 C C   . LYS A 0 375 . -60.322  2.473   94.187  1.00 36.12 375 A 1 
ATOM 2812 C CB  . LYS A 0 375 . -58.387  1.664   92.712  1.00 36.12 375 A 1 
ATOM 2813 O O   . LYS A 0 375 . -59.611  3.200   94.875  1.00 36.12 375 A 1 
ATOM 2814 C CG  . LYS A 0 375 . -57.961  0.517   93.639  1.00 36.12 375 A 1 
ATOM 2815 C CD  . LYS A 0 375 . -56.522  0.116   93.280  1.00 36.12 375 A 1 
ATOM 2816 C CE  . LYS A 0 375 . -55.996  -1.020  94.159  1.00 36.12 375 A 1 
ATOM 2817 N NZ  . LYS A 0 375 . -54.658  -1.462  93.690  1.00 36.12 375 A 1 
ATOM 2818 N N   . TYR A 0 376 . -61.410  1.833   94.640  1.00 32.92 376 A 1 
ATOM 2819 C CA  . TYR A 0 376 . -61.994  1.753   96.001  1.00 32.92 376 A 1 
ATOM 2820 C C   . TYR A 0 376 . -62.940  2.867   96.507  1.00 32.92 376 A 1 
ATOM 2821 C CB  . TYR A 0 376 . -60.953  1.387   97.077  1.00 32.92 376 A 1 
ATOM 2822 O O   . TYR A 0 376 . -62.531  3.963   96.872  1.00 32.92 376 A 1 
ATOM 2823 C CG  . TYR A 0 376 . -60.139  0.124   96.845  1.00 32.92 376 A 1 
ATOM 2824 C CD1 . TYR A 0 376 . -60.741  -1.049  96.341  1.00 32.92 376 A 1 
ATOM 2825 C CD2 . TYR A 0 376 . -58.774  0.111   97.193  1.00 32.92 376 A 1 
ATOM 2826 C CE1 . TYR A 0 376 . -59.972  -2.209  96.142  1.00 32.92 376 A 1 
ATOM 2827 C CE2 . TYR A 0 376 . -58.009  -1.059  97.031  1.00 32.92 376 A 1 
ATOM 2828 O OH  . TYR A 0 376 . -57.877  -3.349  96.321  1.00 32.92 376 A 1 
ATOM 2829 C CZ  . TYR A 0 376 . -58.608  -2.218  96.493  1.00 32.92 376 A 1 
ATOM 2830 N N   . GLY A 0 377 . -64.215  2.476   96.685  1.00 30.92 377 A 1 
ATOM 2831 C CA  . GLY A 0 377 . -65.136  3.039   97.687  1.00 30.92 377 A 1 
ATOM 2832 C C   . GLY A 0 377 . -64.831  2.531   99.115  1.00 30.92 377 A 1 
ATOM 2833 O O   . GLY A 0 377 . -63.778  1.948   99.358  1.00 30.92 377 A 1 
ATOM 2834 N N   . TYR A 0 378 . -65.705  2.671   100.115 1.00 31.28 378 A 1 
ATOM 2835 C CA  . TYR A 0 378 . -67.168  2.512   100.079 1.00 31.28 378 A 1 
ATOM 2836 C C   . TYR A 0 378 . -67.928  3.583   100.880 1.00 31.28 378 A 1 
ATOM 2837 C CB  . TYR A 0 378 . -67.513  1.129   100.666 1.00 31.28 378 A 1 
ATOM 2838 O O   . TYR A 0 378 . -67.399  4.169   101.820 1.00 31.28 378 A 1 
ATOM 2839 C CG  . TYR A 0 378 . -67.547  0.006   99.653  1.00 31.28 378 A 1 
ATOM 2840 C CD1 . TYR A 0 378 . -68.791  -0.446  99.170  1.00 31.28 378 A 1 
ATOM 2841 C CD2 . TYR A 0 378 . -66.354  -0.591  99.198  1.00 31.28 378 A 1 
ATOM 2842 C CE1 . TYR A 0 378 . -68.845  -1.489  98.230  1.00 31.28 378 A 1 
ATOM 2843 C CE2 . TYR A 0 378 . -66.405  -1.632  98.250  1.00 31.28 378 A 1 
ATOM 2844 O OH  . TYR A 0 378 . -67.724  -3.085  96.853  1.00 31.28 378 A 1 
ATOM 2845 C CZ  . TYR A 0 378 . -67.654  -2.082  97.766  1.00 31.28 378 A 1 
ATOM 2846 N N   . ALA A 0 379 . -69.203  3.783   100.532 1.00 31.67 379 A 1 
ATOM 2847 C CA  . ALA A 0 379 . -70.084  4.772   101.149 1.00 31.67 379 A 1 
ATOM 2848 C C   . ALA A 0 379 . -71.049  4.188   102.204 1.00 31.67 379 A 1 
ATOM 2849 C CB  . ALA A 0 379 . -70.848  5.491   100.029 1.00 31.67 379 A 1 
ATOM 2850 O O   . ALA A 0 379 . -71.436  3.026   102.138 1.00 31.67 379 A 1 
ATOM 2851 N N   . ALA A 0 380 . -71.448  5.070   103.129 1.00 30.30 380 A 1 
ATOM 2852 C CA  . ALA A 0 380 . -72.722  5.148   103.858 1.00 30.30 380 A 1 
ATOM 2853 C C   . ALA A 0 380 . -73.410  3.865   104.399 1.00 30.30 380 A 1 
ATOM 2854 C CB  . ALA A 0 380 . -73.690  5.968   102.994 1.00 30.30 380 A 1 
ATOM 2855 O O   . ALA A 0 380 . -74.026  3.108   103.662 1.00 30.30 380 A 1 
ATOM 2856 N N   . GLY A 0 381 . -73.463  3.775   105.737 1.00 27.67 381 A 1 
ATOM 2857 C CA  . GLY A 0 381 . -74.687  3.518   106.520 1.00 27.67 381 A 1 
ATOM 2858 C C   . GLY A 0 381 . -75.452  2.191   106.365 1.00 27.67 381 A 1 
ATOM 2859 O O   . GLY A 0 381 . -76.059  1.921   105.341 1.00 27.67 381 A 1 
ATOM 2860 N N   . TYR A 0 382 . -75.578  1.431   107.460 1.00 27.13 382 A 1 
ATOM 2861 C CA  . TYR A 0 382 . -76.844  1.323   108.218 1.00 27.13 382 A 1 
ATOM 2862 C C   . TYR A 0 382 . -76.626  0.529   109.519 1.00 27.13 382 A 1 
ATOM 2863 C CB  . TYR A 0 382 . -78.030  0.749   107.412 1.00 27.13 382 A 1 
ATOM 2864 O O   . TYR A 0 382 . -75.713  -0.290  109.610 1.00 27.13 382 A 1 
ATOM 2865 C CG  . TYR A 0 382 . -79.141  1.774   107.217 1.00 27.13 382 A 1 
ATOM 2866 C CD1 . TYR A 0 382 . -80.162  1.907   108.182 1.00 27.13 382 A 1 
ATOM 2867 C CD2 . TYR A 0 382 . -79.140  2.622   106.090 1.00 27.13 382 A 1 
ATOM 2868 C CE1 . TYR A 0 382 . -81.166  2.884   108.021 1.00 27.13 382 A 1 
ATOM 2869 C CE2 . TYR A 0 382 . -80.139  3.601   105.928 1.00 27.13 382 A 1 
ATOM 2870 O OH  . TYR A 0 382 . -82.131  4.668   106.745 1.00 27.13 382 A 1 
ATOM 2871 C CZ  . TYR A 0 382 . -81.157  3.734   106.895 1.00 27.13 382 A 1 
ATOM 2872 N N   . GLY A 0 383 . -77.422  0.839   110.543 1.00 26.85 383 A 1 
ATOM 2873 C CA  . GLY A 0 383 . -77.128  0.524   111.942 1.00 26.85 383 A 1 
ATOM 2874 C C   . GLY A 0 383 . -77.346  -0.905  112.470 1.00 26.85 383 A 1 
ATOM 2875 O O   . GLY A 0 383 . -77.818  -1.808  111.786 1.00 26.85 383 A 1 
ATOM 2876 N N   . ALA A 0 384 . -77.089  -0.978  113.784 1.00 28.03 384 A 1 
ATOM 2877 C CA  . ALA A 0 384 . -77.575  -1.928  114.794 1.00 28.03 384 A 1 
ATOM 2878 C C   . ALA A 0 384 . -76.844  -3.274  115.051 1.00 28.03 384 A 1 
ATOM 2879 C CB  . ALA A 0 384 . -79.100  -2.080  114.678 1.00 28.03 384 A 1 
ATOM 2880 O O   . ALA A 0 384 . -76.324  -3.932  114.159 1.00 28.03 384 A 1 
ATOM 2881 N N   . ALA A 0 385 . -76.934  -3.663  116.338 1.00 29.60 385 A 1 
ATOM 2882 C CA  . ALA A 0 385 . -76.640  -4.950  116.997 1.00 29.60 385 A 1 
ATOM 2883 C C   . ALA A 0 385 . -75.167  -5.425  117.144 1.00 29.60 385 A 1 
ATOM 2884 C CB  . ALA A 0 385 . -77.571  -6.025  116.423 1.00 29.60 385 A 1 
ATOM 2885 O O   . ALA A 0 385 . -74.485  -5.710  116.167 1.00 29.60 385 A 1 
ATOM 2886 N N   . GLY A 0 386 . -74.728  -5.625  118.405 1.00 33.06 386 A 1 
ATOM 2887 C CA  . GLY A 0 386 . -73.422  -6.211  118.791 1.00 33.06 386 A 1 
ATOM 2888 C C   . GLY A 0 386 . -72.352  -5.168  119.158 1.00 33.06 386 A 1 
ATOM 2889 O O   . GLY A 0 386 . -71.468  -4.905  118.357 1.00 33.06 386 A 1 
ATOM 2890 N N   . GLN A 0 387 . -72.428  -4.410  120.261 1.00 28.22 387 A 1 
ATOM 2891 C CA  . GLN A 0 387 . -72.453  -4.805  121.687 1.00 28.22 387 A 1 
ATOM 2892 C C   . GLN A 0 387 . -71.251  -5.649  122.171 1.00 28.22 387 A 1 
ATOM 2893 C CB  . GLN A 0 387 . -73.782  -5.410  122.182 1.00 28.22 387 A 1 
ATOM 2894 O O   . GLN A 0 387 . -70.986  -6.717  121.635 1.00 28.22 387 A 1 
ATOM 2895 C CG  . GLN A 0 387 . -74.902  -4.383  122.420 1.00 28.22 387 A 1 
ATOM 2896 C CD  . GLN A 0 387 . -76.072  -4.980  123.207 1.00 28.22 387 A 1 
ATOM 2897 N NE2 . GLN A 0 387 . -76.982  -4.173  123.703 1.00 28.22 387 A 1 
ATOM 2898 O OE1 . GLN A 0 387 . -76.182  -6.178  123.406 1.00 28.22 387 A 1 
ATOM 2899 N N   . LYS A 0 388 . -70.661  -5.193  123.296 1.00 30.62 388 A 1 
ATOM 2900 C CA  . LYS A 0 388 . -69.534  -5.747  124.087 1.00 30.62 388 A 1 
ATOM 2901 C C   . LYS A 0 388 . -68.135  -5.624  123.429 1.00 30.62 388 A 1 
ATOM 2902 C CB  . LYS A 0 388 . -69.825  -7.190  124.556 1.00 30.62 388 A 1 
ATOM 2903 O O   . LYS A 0 388 . -67.874  -6.256  122.419 1.00 30.62 388 A 1 
ATOM 2904 C CG  . LYS A 0 388 . -71.130  -7.314  125.366 1.00 30.62 388 A 1 
ATOM 2905 C CD  . LYS A 0 388 . -71.367  -8.753  125.846 1.00 30.62 388 A 1 
ATOM 2906 C CE  . LYS A 0 388 . -72.688  -8.832  126.626 1.00 30.62 388 A 1 
ATOM 2907 N NZ  . LYS A 0 388 . -72.952  -10.201 127.139 1.00 30.62 388 A 1 
ATOM 2908 N N   . GLY A 0 389 . -67.191  -4.859  123.997 1.00 29.85 389 A 1 
ATOM 2909 C CA  . GLY A 0 389 . -67.315  -3.974  125.167 1.00 29.85 389 A 1 
ATOM 2910 C C   . GLY A 0 389 . -66.009  -3.302  125.624 1.00 29.85 389 A 1 
ATOM 2911 O O   . GLY A 0 389 . -64.961  -3.510  125.030 1.00 29.85 389 A 1 
ATOM 2912 N N   . TYR A 0 390 . -66.131  -2.540  126.718 1.00 28.76 390 A 1 
ATOM 2913 C CA  . TYR A 0 390 . -65.085  -2.031  127.625 1.00 28.76 390 A 1 
ATOM 2914 C C   . TYR A 0 390 . -63.963  -1.123  127.075 1.00 28.76 390 A 1 
ATOM 2915 C CB  . TYR A 0 390 . -64.581  -3.164  128.529 1.00 28.76 390 A 1 
ATOM 2916 O O   . TYR A 0 390 . -62.921  -1.568  126.618 1.00 28.76 390 A 1 
ATOM 2917 C CG  . TYR A 0 390 . -65.707  -3.712  129.388 1.00 28.76 390 A 1 
ATOM 2918 C CD1 . TYR A 0 390 . -66.127  -2.995  130.527 1.00 28.76 390 A 1 
ATOM 2919 C CD2 . TYR A 0 390 . -66.399  -4.874  128.994 1.00 28.76 390 A 1 
ATOM 2920 C CE1 . TYR A 0 390 . -67.246  -3.428  131.265 1.00 28.76 390 A 1 
ATOM 2921 C CE2 . TYR A 0 390 . -67.522  -5.306  129.725 1.00 28.76 390 A 1 
ATOM 2922 O OH  . TYR A 0 390 . -69.043  -5.000  131.547 1.00 28.76 390 A 1 
ATOM 2923 C CZ  . TYR A 0 390 . -67.949  -4.582  130.859 1.00 28.76 390 A 1 
ATOM 2924 N N   . ALA A 0 391 . -64.206  0.181   127.254 1.00 29.24 391 A 1 
ATOM 2925 C CA  . ALA A 0 391 . -63.303  1.203   127.806 1.00 29.24 391 A 1 
ATOM 2926 C C   . ALA A 0 391 . -61.772  1.057   127.629 1.00 29.24 391 A 1 
ATOM 2927 C CB  . ALA A 0 391 . -63.652  1.341   129.297 1.00 29.24 391 A 1 
ATOM 2928 O O   . ALA A 0 391 . -61.132  0.214   128.250 1.00 29.24 391 A 1 
ATOM 2929 N N   . GLY A 0 392 . -61.175  2.029   126.930 1.00 34.70 392 A 1 
ATOM 2930 C CA  . GLY A 0 392 . -59.731  2.291   126.916 1.00 34.70 392 A 1 
ATOM 2931 C C   . GLY A 0 392 . -59.453  3.729   126.470 1.00 34.70 392 A 1 
ATOM 2932 O O   . GLY A 0 392 . -59.579  4.048   125.291 1.00 34.70 392 A 1 
ATOM 2933 N N   . GLN A 0 393 . -59.141  4.616   127.417 1.00 29.80 393 A 1 
ATOM 2934 C CA  . GLN A 0 393 . -58.957  6.051   127.174 1.00 29.80 393 A 1 
ATOM 2935 C C   . GLN A 0 393 . -57.497  6.385   126.815 1.00 29.80 393 A 1 
ATOM 2936 C CB  . GLN A 0 393 . -59.463  6.818   128.411 1.00 29.80 393 A 1 
ATOM 2937 O O   . GLN A 0 393 . -56.585  5.954   127.506 1.00 29.80 393 A 1 
ATOM 2938 C CG  . GLN A 0 393 . -59.288  8.346   128.346 1.00 29.80 393 A 1 
ATOM 2939 C CD  . GLN A 0 393 . -59.928  9.063   129.537 1.00 29.80 393 A 1 
ATOM 2940 N NE2 . GLN A 0 393 . -59.548  10.289  129.820 1.00 29.80 393 A 1 
ATOM 2941 O OE1 . GLN A 0 393 . -60.793  8.552   130.225 1.00 29.80 393 A 1 
ATOM 2942 N N   . ALA A 0 394 . -57.329  7.175   125.748 1.00 30.70 394 A 1 
ATOM 2943 C CA  . ALA A 0 394 . -56.171  7.993   125.349 1.00 30.70 394 A 1 
ATOM 2944 C C   . ALA A 0 394 . -54.748  7.636   125.851 1.00 30.70 394 A 1 
ATOM 2945 C CB  . ALA A 0 394 . -56.497  9.445   125.730 1.00 30.70 394 A 1 
ATOM 2946 O O   . ALA A 0 394 . -54.417  7.856   127.013 1.00 30.70 394 A 1 
ATOM 2947 N N   . ALA A 0 395 . -53.836  7.343   124.912 1.00 34.99 395 A 1 
ATOM 2948 C CA  . ALA A 0 395 . -52.416  7.687   125.055 1.00 34.99 395 A 1 
ATOM 2949 C C   . ALA A 0 395 . -51.738  7.964   123.697 1.00 34.99 395 A 1 
ATOM 2950 C CB  . ALA A 0 395 . -51.670  6.602   125.836 1.00 34.99 395 A 1 
ATOM 2951 O O   . ALA A 0 395 . -52.054  7.351   122.678 1.00 34.99 395 A 1 
ATOM 2952 N N   . LEU A 0 396 . -50.802  8.914   123.710 1.00 29.14 396 A 1 
ATOM 2953 C CA  . LEU A 0 396 . -49.982  9.371   122.586 1.00 29.14 396 A 1 
ATOM 2954 C C   . LEU A 0 396 . -48.867  8.356   122.253 1.00 29.14 396 A 1 
ATOM 2955 C CB  . LEU A 0 396 . -49.386  10.718  123.050 1.00 29.14 396 A 1 
ATOM 2956 O O   . LEU A 0 396 . -48.230  7.840   123.166 1.00 29.14 396 A 1 
ATOM 2957 C CG  . LEU A 0 396 . -48.579  11.514  122.014 1.00 29.14 396 A 1 
ATOM 2958 C CD1 . LEU A 0 396 . -49.498  12.182  120.990 1.00 29.14 396 A 1 
ATOM 2959 C CD2 . LEU A 0 396 . -47.777  12.607  122.721 1.00 29.14 396 A 1 
ATOM 2960 N N   . GLY A 0 397 . -48.555  8.137   120.969 1.00 36.19 397 A 1 
ATOM 2961 C CA  . GLY A 0 397 . -47.436  7.276   120.556 1.00 36.19 397 A 1 
ATOM 2962 C C   . GLY A 0 397 . -46.793  7.698   119.232 1.00 36.19 397 A 1 
ATOM 2963 O O   . GLY A 0 397 . -47.329  7.415   118.165 1.00 36.19 397 A 1 
ATOM 2964 N N   . LYS A 0 398 . -45.625  8.353   119.294 1.00 31.92 398 A 1 
ATOM 2965 C CA  . LYS A 0 398 . -44.725  8.551   118.140 1.00 31.92 398 A 1 
ATOM 2966 C C   . LYS A 0 398 . -43.632  7.479   118.163 1.00 31.92 398 A 1 
ATOM 2967 C CB  . LYS A 0 398 . -44.062  9.943   118.169 1.00 31.92 398 A 1 
ATOM 2968 O O   . LYS A 0 398 . -43.045  7.247   119.214 1.00 31.92 398 A 1 
ATOM 2969 C CG  . LYS A 0 398 . -44.970  11.114  117.759 1.00 31.92 398 A 1 
ATOM 2970 C CD  . LYS A 0 398 . -44.149  12.417  117.735 1.00 31.92 398 A 1 
ATOM 2971 C CE  . LYS A 0 398 . -44.979  13.609  117.239 1.00 31.92 398 A 1 
ATOM 2972 N NZ  . LYS A 0 398 . -44.175  14.860  117.206 1.00 31.92 398 A 1 
ATOM 2973 N N   . GLY A 0 399 . -43.302  6.908   117.006 1.00 32.64 399 A 1 
ATOM 2974 C CA  . GLY A 0 399 . -42.156  6.012   116.818 1.00 32.64 399 A 1 
ATOM 2975 C C   . GLY A 0 399 . -41.539  6.213   115.433 1.00 32.64 399 A 1 
ATOM 2976 O O   . GLY A 0 399 . -42.268  6.324   114.451 1.00 32.64 399 A 1 
ATOM 2977 N N   . TYR A 0 400 . -40.210  6.309   115.368 1.00 26.28 400 A 1 
ATOM 2978 C CA  . TYR A 0 400 . -39.430  6.500   114.137 1.00 26.28 400 A 1 
ATOM 2979 C C   . TYR A 0 400 . -38.681  5.212   113.758 1.00 26.28 400 A 1 
ATOM 2980 C CB  . TYR A 0 400 . -38.411  7.641   114.334 1.00 26.28 400 A 1 
ATOM 2981 O O   . TYR A 0 400 . -38.357  4.411   114.630 1.00 26.28 400 A 1 
ATOM 2982 C CG  . TYR A 0 400 . -38.896  9.049   114.031 1.00 26.28 400 A 1 
ATOM 2983 C CD1 . TYR A 0 400 . -38.558  9.654   112.803 1.00 26.28 400 A 1 
ATOM 2984 C CD2 . TYR A 0 400 . -39.595  9.787   115.006 1.00 26.28 400 A 1 
ATOM 2985 C CE1 . TYR A 0 400 . -38.903  10.996  112.552 1.00 26.28 400 A 1 
ATOM 2986 C CE2 . TYR A 0 400 . -39.944  11.130  114.758 1.00 26.28 400 A 1 
ATOM 2987 O OH  . TYR A 0 400 . -39.908  13.042  113.315 1.00 26.28 400 A 1 
ATOM 2988 C CZ  . TYR A 0 400 . -39.591  11.739  113.535 1.00 26.28 400 A 1 
ATOM 2989 N N   . GLY A 0 401 . -38.332  5.074   112.474 1.00 33.08 401 A 1 
ATOM 2990 C CA  . GLY A 0 401 . -37.441  4.022   111.961 1.00 33.08 401 A 1 
ATOM 2991 C C   . GLY A 0 401 . -38.046  3.258   110.772 1.00 33.08 401 A 1 
ATOM 2992 O O   . GLY A 0 401 . -39.135  2.715   110.894 1.00 33.08 401 A 1 
ATOM 2993 N N   . GLY A 0 402 . -37.434  3.169   109.588 1.00 28.69 402 A 1 
ATOM 2994 C CA  . GLY A 0 402 . -36.252  3.877   109.082 1.00 28.69 402 A 1 
ATOM 2995 C C   . GLY A 0 402 . -35.156  2.945   108.556 1.00 28.69 402 A 1 
ATOM 2996 O O   . GLY A 0 402 . -34.473  2.307   109.341 1.00 28.69 402 A 1 
ATOM 2997 N N   . LEU A 0 403 . -34.951  2.985   107.233 1.00 29.18 403 A 1 
ATOM 2998 C CA  . LEU A 0 403 . -33.749  2.555   106.501 1.00 29.18 403 A 1 
ATOM 2999 C C   . LEU A 0 403 . -33.331  1.067   106.571 1.00 29.18 403 A 1 
ATOM 3000 C CB  . LEU A 0 403 . -32.586  3.484   106.928 1.00 29.18 403 A 1 
ATOM 3001 O O   . LEU A 0 403 . -32.649  0.646   107.495 1.00 29.18 403 A 1 
ATOM 3002 C CG  . LEU A 0 403 . -31.314  3.372   106.069 1.00 29.18 403 A 1 
ATOM 3003 C CD1 . LEU A 0 403 . -31.514  4.023   104.698 1.00 29.18 403 A 1 
ATOM 3004 C CD2 . LEU A 0 403 . -30.144  4.066   106.764 1.00 29.18 403 A 1 
ATOM 3005 N N   . GLN A 0 404 . -33.485  0.355   105.446 1.00 37.13 404 A 1 
ATOM 3006 C CA  . GLN A 0 404 . -32.329  -0.329  104.843 1.00 37.13 404 A 1 
ATOM 3007 C C   . GLN A 0 404 . -32.486  -0.519  103.327 1.00 37.13 404 A 1 
ATOM 3008 C CB  . GLN A 0 404 . -31.956  -1.638  105.571 1.00 37.13 404 A 1 
ATOM 3009 O O   . GLN A 0 404 . -33.593  -0.621  102.802 1.00 37.13 404 A 1 
ATOM 3010 C CG  . GLN A 0 404 . -30.512  -1.523  106.103 1.00 37.13 404 A 1 
ATOM 3011 C CD  . GLN A 0 404 . -30.057  -2.699  106.959 1.00 37.13 404 A 1 
ATOM 3012 N NE2 . GLN A 0 404 . -28.828  -2.693  107.425 1.00 37.13 404 A 1 
ATOM 3013 O OE1 . GLN A 0 404 . -30.772  -3.650  107.212 1.00 37.13 404 A 1 
ATOM 3014 N N   . LYS A 0 405 . -31.352  -0.505  102.617 1.00 30.44 405 A 1 
ATOM 3015 C CA  . LYS A 0 405 . -31.237  -0.555  101.153 1.00 30.44 405 A 1 
ATOM 3016 C C   . LYS A 0 405 . -30.317  -1.729  100.808 1.00 30.44 405 A 1 
ATOM 3017 C CB  . LYS A 0 405 . -30.684  0.810   100.677 1.00 30.44 405 A 1 
ATOM 3018 O O   . LYS A 0 405 . -29.171  -1.727  101.248 1.00 30.44 405 A 1 
ATOM 3019 C CG  . LYS A 0 405 . -30.925  1.151   99.197  1.00 30.44 405 A 1 
ATOM 3020 C CD  . LYS A 0 405 . -30.253  2.494   98.844  1.00 30.44 405 A 1 
ATOM 3021 C CE  . LYS A 0 405 . -30.631  2.974   97.434  1.00 30.44 405 A 1 
ATOM 3022 N NZ  . LYS A 0 405 . -29.894  4.206   97.042  1.00 30.44 405 A 1 
ATOM 3023 N N   . GLY A 0 406 . -30.799  -2.717  100.057 1.00 35.54 406 A 1 
ATOM 3024 C CA  . GLY A 0 406 . -30.029  -3.908  99.675  1.00 35.54 406 A 1 
ATOM 3025 C C   . GLY A 0 406 . -29.841  -3.998  98.162  1.00 35.54 406 A 1 
ATOM 3026 O O   . GLY A 0 406 . -30.818  -3.917  97.425  1.00 35.54 406 A 1 
ATOM 3027 N N   . HIS A 0 407 . -28.598  -4.164  97.707  1.00 28.27 407 A 1 
ATOM 3028 C CA  . HIS A 0 407 . -28.269  -4.500  96.316  1.00 28.27 407 A 1 
ATOM 3029 C C   . HIS A 0 407 . -27.838  -5.972  96.248  1.00 28.27 407 A 1 
ATOM 3030 C CB  . HIS A 0 407 . -27.137  -3.605  95.776  1.00 28.27 407 A 1 
ATOM 3031 O O   . HIS A 0 407 . -27.203  -6.463  97.177  1.00 28.27 407 A 1 
ATOM 3032 C CG  . HIS A 0 407 . -27.444  -2.130  95.682  1.00 28.27 407 A 1 
ATOM 3033 C CD2 . HIS A 0 407 . -27.584  -1.389  94.536  1.00 28.27 407 A 1 
ATOM 3034 N ND1 . HIS A 0 407 . -27.496  -1.249  96.737  1.00 28.27 407 A 1 
ATOM 3035 C CE1 . HIS A 0 407 . -27.659  -0.014  96.241  1.00 28.27 407 A 1 
ATOM 3036 N NE2 . HIS A 0 407 . -27.737  -0.045  94.904  1.00 28.27 407 A 1 
ATOM 3037 N N   . GLY A 0 408 . -28.119  -6.653  95.137  1.00 31.23 408 A 1 
ATOM 3038 C CA  . GLY A 0 408 . -27.647  -8.014  94.874  1.00 31.23 408 A 1 
ATOM 3039 C C   . GLY A 0 408 . -27.802  -8.356  93.395  1.00 31.23 408 A 1 
ATOM 3040 O O   . GLY A 0 408 . -28.845  -8.075  92.810  1.00 31.23 408 A 1 
ATOM 3041 N N   . TRP A 0 409 . -26.752  -8.902  92.781  1.00 23.75 409 A 1 
ATOM 3042 C CA  . TRP A 0 409 . -26.709  -9.244  91.354  1.00 23.75 409 A 1 
ATOM 3043 C C   . TRP A 0 409 . -26.832  -10.761 91.153  1.00 23.75 409 A 1 
ATOM 3044 C CB  . TRP A 0 409 . -25.397  -8.738  90.728  1.00 23.75 409 A 1 
ATOM 3045 O O   . TRP A 0 409 . -26.323  -11.534 91.960  1.00 23.75 409 A 1 
ATOM 3046 C CG  . TRP A 0 409 . -25.261  -7.265  90.459  1.00 23.75 409 A 1 
ATOM 3047 C CD1 . TRP A 0 409 . -25.377  -6.268  91.366  1.00 23.75 409 A 1 
ATOM 3048 C CD2 . TRP A 0 409 . -24.911  -6.608  89.197  1.00 23.75 409 A 1 
ATOM 3049 C CE2 . TRP A 0 409 . -24.836  -5.201  89.422  1.00 23.75 409 A 1 
ATOM 3050 C CE3 . TRP A 0 409 . -24.630  -7.062  87.888  1.00 23.75 409 A 1 
ATOM 3051 N NE1 . TRP A 0 409 . -25.137  -5.050  90.757  1.00 23.75 409 A 1 
ATOM 3052 C CH2 . TRP A 0 409 . -24.232  -4.776  87.116  1.00 23.75 409 A 1 
ATOM 3053 C CZ2 . TRP A 0 409 . -24.503  -4.291  88.407  1.00 23.75 409 A 1 
ATOM 3054 C CZ3 . TRP A 0 409 . -24.296  -6.157  86.860  1.00 23.75 409 A 1 
ATOM 3055 N N   . GLY A 0 410 . -27.431  -11.182 90.037  1.00 37.39 410 A 1 
ATOM 3056 C CA  . GLY A 0 410 . -27.434  -12.572 89.571  1.00 37.39 410 A 1 
ATOM 3057 C C   . GLY A 0 410 . -27.556  -12.603 88.048  1.00 37.39 410 A 1 
ATOM 3058 O O   . GLY A 0 410 . -28.515  -12.062 87.503  1.00 37.39 410 A 1 
ATOM 3059 N N   . LYS A 0 411 . -26.557  -13.158 87.351  1.00 27.21 411 A 1 
ATOM 3060 C CA  . LYS A 0 411 . -26.396  -13.037 85.891  1.00 27.21 411 A 1 
ATOM 3061 C C   . LYS A 0 411 . -26.043  -14.391 85.266  1.00 27.21 411 A 1 
ATOM 3062 C CB  . LYS A 0 411 . -25.295  -11.989 85.610  1.00 27.21 411 A 1 
ATOM 3063 O O   . LYS A 0 411 . -25.050  -14.988 85.661  1.00 27.21 411 A 1 
ATOM 3064 C CG  . LYS A 0 411 . -25.160  -11.584 84.129  1.00 27.21 411 A 1 
ATOM 3065 C CD  . LYS A 0 411 . -23.910  -10.714 83.903  1.00 27.21 411 A 1 
ATOM 3066 C CE  . LYS A 0 411 . -23.830  -10.227 82.448  1.00 27.21 411 A 1 
ATOM 3067 N NZ  . LYS A 0 411 . -22.539  -9.550  82.152  1.00 27.21 411 A 1 
ATOM 3068 N N   . GLY A 0 412 . -26.776  -14.780 84.220  1.00 27.59 412 A 1 
ATOM 3069 C CA  . GLY A 0 412 . -26.419  -15.887 83.320  1.00 27.59 412 A 1 
ATOM 3070 C C   . GLY A 0 412 . -26.835  -17.289 83.789  1.00 27.59 412 A 1 
ATOM 3071 O O   . GLY A 0 412 . -27.022  -17.530 84.976  1.00 27.59 412 A 1 
ATOM 3072 N N   . GLY A 0 413 . -26.989  -18.203 82.823  1.00 31.45 413 A 1 
ATOM 3073 C CA  . GLY A 0 413 . -27.401  -19.595 83.052  1.00 31.45 413 A 1 
ATOM 3074 C C   . GLY A 0 413 . -28.264  -20.151 81.915  1.00 31.45 413 A 1 
ATOM 3075 O O   . GLY A 0 413 . -29.474  -20.279 82.066  1.00 31.45 413 A 1 
ATOM 3076 N N   . GLN A 0 414 . -27.662  -20.451 80.761  1.00 26.71 414 A 1 
ATOM 3077 C CA  . GLN A 0 414 . -28.357  -21.122 79.651  1.00 26.71 414 A 1 
ATOM 3078 C C   . GLN A 0 414 . -28.628  -22.595 79.986  1.00 26.71 414 A 1 
ATOM 3079 C CB  . GLN A 0 414 . -27.492  -21.066 78.379  1.00 26.71 414 A 1 
ATOM 3080 O O   . GLN A 0 414 . -27.709  -23.302 80.396  1.00 26.71 414 A 1 
ATOM 3081 C CG  . GLN A 0 414 . -27.385  -19.667 77.756  1.00 26.71 414 A 1 
ATOM 3082 C CD  . GLN A 0 414 . -26.016  -19.455 77.121  1.00 26.71 414 A 1 
ATOM 3083 N NE2 . GLN A 0 414 . -25.778  -19.918 75.914  1.00 26.71 414 A 1 
ATOM 3084 O OE1 . GLN A 0 414 . -25.128  -18.886 77.731  1.00 26.71 414 A 1 
ATOM 3085 N N   . ALA A 0 415 . -29.841  -23.082 79.711  1.00 29.15 415 A 1 
ATOM 3086 C CA  . ALA A 0 415 . -30.137  -24.513 79.663  1.00 29.15 415 A 1 
ATOM 3087 C C   . ALA A 0 415 . -31.213  -24.832 78.606  1.00 29.15 415 A 1 
ATOM 3088 C CB  . ALA A 0 415 . -30.531  -25.004 81.061  1.00 29.15 415 A 1 
ATOM 3089 O O   . ALA A 0 415 . -32.392  -24.560 78.792  1.00 29.15 415 A 1 
ATOM 3090 N N   . TYR A 0 416 . -30.748  -25.388 77.486  1.00 26.33 416 A 1 
ATOM 3091 C CA  . TYR A 0 416 . -31.407  -26.344 76.587  1.00 26.33 416 A 1 
ATOM 3092 C C   . TYR A 0 416 . -32.946  -26.457 76.528  1.00 26.33 416 A 1 
ATOM 3093 C CB  . TYR A 0 416 . -30.801  -27.723 76.889  1.00 26.33 416 A 1 
ATOM 3094 O O   . TYR A 0 416 . -33.554  -27.185 77.305  1.00 26.33 416 A 1 
ATOM 3095 C CG  . TYR A 0 416 . -29.352  -27.815 76.464  1.00 26.33 416 A 1 
ATOM 3096 C CD1 . TYR A 0 416 . -29.055  -28.200 75.144  1.00 26.33 416 A 1 
ATOM 3097 C CD2 . TYR A 0 416 . -28.315  -27.464 77.352  1.00 26.33 416 A 1 
ATOM 3098 C CE1 . TYR A 0 416 . -27.720  -28.230 74.704  1.00 26.33 416 A 1 
ATOM 3099 C CE2 . TYR A 0 416 . -26.977  -27.484 76.911  1.00 26.33 416 A 1 
ATOM 3100 O OH  . TYR A 0 416 . -25.397  -27.899 75.145  1.00 26.33 416 A 1 
ATOM 3101 C CZ  . TYR A 0 416 . -26.680  -27.870 75.584  1.00 26.33 416 A 1 
ATOM 3102 N N   . GLY A 0 417 . -33.488  -25.991 75.396  1.00 26.84 417 A 1 
ATOM 3103 C CA  . GLY A 0 417 . -34.248  -26.860 74.482  1.00 26.84 417 A 1 
ATOM 3104 C C   . GLY A 0 417 . -35.729  -27.129 74.781  1.00 26.84 417 A 1 
ATOM 3105 O O   . GLY A 0 417 . -36.274  -26.737 75.803  1.00 26.84 417 A 1 
ATOM 3106 N N   . GLY A 0 418 . -36.384  -27.820 73.839  1.00 32.72 418 A 1 
ATOM 3107 C CA  . GLY A 0 418 . -37.784  -28.247 73.963  1.00 32.72 418 A 1 
ATOM 3108 C C   . GLY A 0 418 . -38.806  -27.237 73.432  1.00 32.72 418 A 1 
ATOM 3109 O O   . GLY A 0 418 . -39.583  -26.666 74.191  1.00 32.72 418 A 1 
ATOM 3110 N N   . GLN A 0 419 . -38.853  -27.050 72.110  1.00 27.64 419 A 1 
ATOM 3111 C CA  . GLN A 0 419 . -39.892  -26.261 71.437  1.00 27.64 419 A 1 
ATOM 3112 C C   . GLN A 0 419 . -41.215  -27.054 71.387  1.00 27.64 419 A 1 
ATOM 3113 C CB  . GLN A 0 419 . -39.339  -25.814 70.071  1.00 27.64 419 A 1 
ATOM 3114 O O   . GLN A 0 419 . -41.572  -27.639 70.369  1.00 27.64 419 A 1 
ATOM 3115 C CG  . GLN A 0 419 . -40.190  -24.746 69.362  1.00 27.64 419 A 1 
ATOM 3116 C CD  . GLN A 0 419 . -39.438  -24.068 68.211  1.00 27.64 419 A 1 
ATOM 3117 N NE2 . GLN A 0 419 . -40.126  -23.472 67.263  1.00 27.64 419 A 1 
ATOM 3118 O OE1 . GLN A 0 419 . -38.222  -24.029 68.152  1.00 27.64 419 A 1 
ATOM 3119 N N   . ALA A 0 420 . -41.911  -27.125 72.525  1.00 26.32 420 A 1 
ATOM 3120 C CA  . ALA A 0 420 . -43.109  -27.942 72.723  1.00 26.32 420 A 1 
ATOM 3121 C C   . ALA A 0 420 . -44.409  -27.137 72.517  1.00 26.32 420 A 1 
ATOM 3122 C CB  . ALA A 0 420 . -43.023  -28.567 74.123  1.00 26.32 420 A 1 
ATOM 3123 O O   . ALA A 0 420 . -44.776  -26.325 73.363  1.00 26.32 420 A 1 
ATOM 3124 N N   . TYR A 0 421 . -45.121  -27.392 71.412  1.00 24.64 421 A 1 
ATOM 3125 C CA  . TYR A 0 421 . -46.436  -26.811 71.098  1.00 24.64 421 A 1 
ATOM 3126 C C   . TYR A 0 421 . -47.283  -27.744 70.212  1.00 24.64 421 A 1 
ATOM 3127 C CB  . TYR A 0 421 . -46.259  -25.479 70.343  1.00 24.64 421 A 1 
ATOM 3128 O O   . TYR A 0 421 . -46.746  -28.354 69.291  1.00 24.64 421 A 1 
ATOM 3129 C CG  . TYR A 0 421 . -46.100  -24.252 71.219  1.00 24.64 421 A 1 
ATOM 3130 C CD1 . TYR A 0 421 . -47.236  -23.688 71.832  1.00 24.64 421 A 1 
ATOM 3131 C CD2 . TYR A 0 421 . -44.836  -23.659 71.396  1.00 24.64 421 A 1 
ATOM 3132 C CE1 . TYR A 0 421 . -47.109  -22.534 72.627  1.00 24.64 421 A 1 
ATOM 3133 C CE2 . TYR A 0 421 . -44.703  -22.503 72.191  1.00 24.64 421 A 1 
ATOM 3134 O OH  . TYR A 0 421 . -45.723  -20.828 73.579  1.00 24.64 421 A 1 
ATOM 3135 C CZ  . TYR A 0 421 . -45.843  -21.942 72.810  1.00 24.64 421 A 1 
ATOM 3136 N N   . GLY A 0 422 . -48.610  -27.750 70.420  1.00 28.94 422 A 1 
ATOM 3137 C CA  . GLY A 0 422 . -49.605  -28.183 69.420  1.00 28.94 422 A 1 
ATOM 3138 C C   . GLY A 0 422 . -50.857  -28.871 69.993  1.00 28.94 422 A 1 
ATOM 3139 O O   . GLY A 0 422 . -50.715  -29.963 70.522  1.00 28.94 422 A 1 
ATOM 3140 N N   . ALA A 0 423 . -52.048  -28.260 69.810  1.00 28.90 423 A 1 
ATOM 3141 C CA  . ALA A 0 423 . -53.409  -28.775 70.123  1.00 28.90 423 A 1 
ATOM 3142 C C   . ALA A 0 423 . -53.679  -29.163 71.615  1.00 28.90 423 A 1 
ATOM 3143 C CB  . ALA A 0 423 . -53.720  -29.863 69.085  1.00 28.90 423 A 1 
ATOM 3144 O O   . ALA A 0 423 . -52.744  -29.248 72.403  1.00 28.90 423 A 1 
ATOM 3145 N N   . GLN A 0 424 . -54.889  -29.299 72.196  1.00 29.05 424 A 1 
ATOM 3146 C CA  . GLN A 0 424 . -56.300  -28.951 71.889  1.00 29.05 424 A 1 
ATOM 3147 C C   . GLN A 0 424 . -57.184  -29.885 71.032  1.00 29.05 424 A 1 
ATOM 3148 C CB  . GLN A 0 424 . -56.485  -27.485 71.455  1.00 29.05 424 A 1 
ATOM 3149 O O   . GLN A 0 424 . -56.988  -29.973 69.832  1.00 29.05 424 A 1 
ATOM 3150 C CG  . GLN A 0 424 . -56.028  -26.453 72.498  1.00 29.05 424 A 1 
ATOM 3151 C CD  . GLN A 0 424 . -56.275  -25.018 72.036  1.00 29.05 424 A 1 
ATOM 3152 N NE2 . GLN A 0 424 . -57.476  -24.668 71.627  1.00 29.05 424 A 1 
ATOM 3153 O OE1 . GLN A 0 424 . -55.399  -24.170 72.052  1.00 29.05 424 A 1 
ATOM 3154 N N   . GLY A 0 425 . -58.269  -30.404 71.639  1.00 31.00 425 A 1 
ATOM 3155 C CA  . GLY A 0 425 . -59.411  -31.053 70.963  1.00 31.00 425 A 1 
ATOM 3156 C C   . GLY A 0 425 . -60.441  -31.697 71.921  1.00 31.00 425 A 1 
ATOM 3157 O O   . GLY A 0 425 . -60.214  -31.768 73.127  1.00 31.00 425 A 1 
ATOM 3158 N N   . TYR A 0 426 . -61.577  -32.148 71.379  1.00 34.28 426 A 1 
ATOM 3159 C CA  . TYR A 0 426 . -62.523  -33.153 71.920  1.00 34.28 426 A 1 
ATOM 3160 C C   . TYR A 0 426 . -63.028  -33.034 73.397  1.00 34.28 426 A 1 
ATOM 3161 C CB  . TYR A 0 426 . -61.911  -34.542 71.647  1.00 34.28 426 A 1 
ATOM 3162 O O   . TYR A 0 426 . -62.327  -33.351 74.355  1.00 34.28 426 A 1 
ATOM 3163 C CG  . TYR A 0 426 . -61.330  -34.693 70.249  1.00 34.28 426 A 1 
ATOM 3164 C CD1 . TYR A 0 426 . -62.189  -34.835 69.145  1.00 34.28 426 A 1 
ATOM 3165 C CD2 . TYR A 0 426 . -59.937  -34.646 70.043  1.00 34.28 426 A 1 
ATOM 3166 C CE1 . TYR A 0 426 . -61.661  -34.920 67.841  1.00 34.28 426 A 1 
ATOM 3167 C CE2 . TYR A 0 426 . -59.404  -34.751 68.744  1.00 34.28 426 A 1 
ATOM 3168 O OH  . TYR A 0 426 . -59.778  -35.013 66.379  1.00 34.28 426 A 1 
ATOM 3169 C CZ  . TYR A 0 426 . -60.267  -34.881 67.636  1.00 34.28 426 A 1 
ATOM 3170 N N   . ALA A 0 427 . -64.308  -32.768 73.716  1.00 35.03 427 A 1 
ATOM 3171 C CA  . ALA A 0 427 . -65.532  -32.698 72.901  1.00 35.03 427 A 1 
ATOM 3172 C C   . ALA A 0 427 . -66.759  -32.221 73.757  1.00 35.03 427 A 1 
ATOM 3173 C CB  . ALA A 0 427 . -65.766  -34.133 72.388  1.00 35.03 427 A 1 
ATOM 3174 O O   . ALA A 0 427 . -66.809  -32.567 74.939  1.00 35.03 427 A 1 
ATOM 3175 N N   . GLY A 0 428 . -67.781  -31.510 73.215  1.00 33.67 428 A 1 
ATOM 3176 C CA  . GLY A 0 428 . -68.975  -31.038 73.990  1.00 33.67 428 A 1 
ATOM 3177 C C   . GLY A 0 428 . -70.295  -30.616 73.264  1.00 33.67 428 A 1 
ATOM 3178 O O   . GLY A 0 428 . -70.322  -29.544 72.652  1.00 33.67 428 A 1 
ATOM 3179 N N   . ALA A 0 429 . -71.385  -31.415 73.404  1.00 37.36 429 A 1 
ATOM 3180 C CA  . ALA A 0 429 . -72.849  -31.172 73.144  1.00 37.36 429 A 1 
ATOM 3181 C C   . ALA A 0 429 . -73.669  -32.501 73.337  1.00 37.36 429 A 1 
ATOM 3182 C CB  . ALA A 0 429 . -73.048  -30.682 71.699  1.00 37.36 429 A 1 
ATOM 3183 O O   . ALA A 0 429 . -73.043  -33.556 73.274  1.00 37.36 429 A 1 
ATOM 3184 N N   . ALA A 0 430 . -75.001  -32.643 73.546  1.00 33.76 430 A 1 
ATOM 3185 C CA  . ALA A 0 430 . -76.162  -31.799 73.932  1.00 33.76 430 A 1 
ATOM 3186 C C   . ALA A 0 430 . -77.277  -32.662 74.641  1.00 33.76 430 A 1 
ATOM 3187 C CB  . ALA A 0 430 . -76.767  -31.181 72.659  1.00 33.76 430 A 1 
ATOM 3188 O O   . ALA A 0 430 . -77.152  -33.885 74.689  1.00 33.76 430 A 1 
ATOM 3189 N N   . GLY A 0 431 . -78.381  -32.062 75.145  1.00 35.36 431 A 1 
ATOM 3190 C CA  . GLY A 0 431 . -79.603  -32.725 75.708  1.00 35.36 431 A 1 
ATOM 3191 C C   . GLY A 0 431 . -80.281  -31.911 76.847  1.00 35.36 431 A 1 
ATOM 3192 O O   . GLY A 0 431 . -79.671  -30.950 77.303  1.00 35.36 431 A 1 
ATOM 3193 N N   . ALA A 0 432 . -81.488  -32.178 77.393  1.00 37.60 432 A 1 
ATOM 3194 C CA  . ALA A 0 432 . -82.662  -33.021 77.045  1.00 37.60 432 A 1 
ATOM 3195 C C   . ALA A 0 432 . -83.938  -32.511 77.822  1.00 37.60 432 A 1 
ATOM 3196 C CB  . ALA A 0 432 . -82.349  -34.488 77.379  1.00 37.60 432 A 1 
ATOM 3197 O O   . ALA A 0 432 . -83.831  -31.521 78.542  1.00 37.60 432 A 1 
ATOM 3198 N N   . TYR A 0 433 . -85.136  -33.132 77.707  1.00 29.14 433 A 1 
ATOM 3199 C CA  . TYR A 0 433 . -86.445  -32.531 78.115  1.00 29.14 433 A 1 
ATOM 3200 C C   . TYR A 0 433 . -87.227  -33.166 79.309  1.00 29.14 433 A 1 
ATOM 3201 C CB  . TYR A 0 433 . -87.402  -32.548 76.905  1.00 29.14 433 A 1 
ATOM 3202 O O   . TYR A 0 433 . -87.621  -34.324 79.243  1.00 29.14 433 A 1 
ATOM 3203 C CG  . TYR A 0 433 . -87.165  -31.503 75.830  1.00 29.14 433 A 1 
ATOM 3204 C CD1 . TYR A 0 433 . -87.887  -30.293 75.863  1.00 29.14 433 A 1 
ATOM 3205 C CD2 . TYR A 0 433 . -86.283  -31.766 74.764  1.00 29.14 433 A 1 
ATOM 3206 C CE1 . TYR A 0 433 . -87.729  -29.343 74.834  1.00 29.14 433 A 1 
ATOM 3207 C CE2 . TYR A 0 433 . -86.118  -30.816 73.737  1.00 29.14 433 A 1 
ATOM 3208 O OH  . TYR A 0 433 . -86.681  -28.702 72.768  1.00 29.14 433 A 1 
ATOM 3209 C CZ  . TYR A 0 433 . -86.841  -29.606 73.768  1.00 29.14 433 A 1 
ATOM 3210 N N   . GLY A 0 434 . -87.594  -32.339 80.308  1.00 29.36 434 A 1 
ATOM 3211 C CA  . GLY A 0 434 . -88.989  -31.946 80.661  1.00 29.36 434 A 1 
ATOM 3212 C C   . GLY A 0 434 . -90.026  -32.871 81.365  1.00 29.36 434 A 1 
ATOM 3213 O O   . GLY A 0 434 . -90.692  -33.656 80.700  1.00 29.36 434 A 1 
ATOM 3214 N N   . ALA A 0 435 . -90.340  -32.592 82.650  1.00 31.57 435 A 1 
ATOM 3215 C CA  . ALA A 0 435 . -91.647  -32.806 83.341  1.00 31.57 435 A 1 
ATOM 3216 C C   . ALA A 0 435 . -91.679  -32.018 84.690  1.00 31.57 435 A 1 
ATOM 3217 C CB  . ALA A 0 435 . -91.856  -34.307 83.599  1.00 31.57 435 A 1 
ATOM 3218 O O   . ALA A 0 435 . -90.764  -32.159 85.488  1.00 31.57 435 A 1 
ATOM 3219 N N   . GLN A 0 436 . -92.513  -30.983 84.895  1.00 30.13 436 A 1 
ATOM 3220 C CA  . GLN A 0 436 . -93.912  -30.935 85.398  1.00 30.13 436 A 1 
ATOM 3221 C C   . GLN A 0 436 . -94.178  -31.035 86.936  1.00 30.13 436 A 1 
ATOM 3222 C CB  . GLN A 0 436 . -94.900  -31.833 84.624  1.00 30.13 436 A 1 
ATOM 3223 O O   . GLN A 0 436 . -94.093  -32.106 87.520  1.00 30.13 436 A 1 
ATOM 3224 C CG  . GLN A 0 436 . -95.398  -31.227 83.299  1.00 30.13 436 A 1 
ATOM 3225 C CD  . GLN A 0 436 . -96.666  -31.900 82.765  1.00 30.13 436 A 1 
ATOM 3226 N NE2 . GLN A 0 436 . -97.245  -31.395 81.699  1.00 30.13 436 A 1 
ATOM 3227 O OE1 . GLN A 0 436 . -97.204  -32.848 83.307  1.00 30.13 436 A 1 
ATOM 3228 N N   . LYS A 0 437 . -94.757  -29.934 87.472  1.00 32.31 437 A 1 
ATOM 3229 C CA  . LYS A 0 437 . -95.726  -29.782 88.604  1.00 32.31 437 A 1 
ATOM 3230 C C   . LYS A 0 437 . -95.302  -29.824 90.097  1.00 32.31 437 A 1 
ATOM 3231 C CB  . LYS A 0 437 . -96.951  -30.696 88.394  1.00 32.31 437 A 1 
ATOM 3232 O O   . LYS A 0 437 . -94.438  -30.578 90.503  1.00 32.31 437 A 1 
ATOM 3233 C CG  . LYS A 0 437 . -97.934  -30.161 87.344  1.00 32.31 437 A 1 
ATOM 3234 C CD  . LYS A 0 437 . -99.207  -31.018 87.351  1.00 32.31 437 A 1 
ATOM 3235 C CE  . LYS A 0 437 . -100.281 -30.415 86.442  1.00 32.31 437 A 1 
ATOM 3236 N NZ  . LYS A 0 437 . -101.536 -31.205 86.503  1.00 32.31 437 A 1 
ATOM 3237 N N   . ALA A 0 438 . -96.093  -29.051 90.875  1.00 29.97 438 A 1 
ATOM 3238 C CA  . ALA A 0 438 . -96.279  -28.974 92.345  1.00 29.97 438 A 1 
ATOM 3239 C C   . ALA A 0 438 . -95.038  -28.576 93.188  1.00 29.97 438 A 1 
ATOM 3240 C CB  . ALA A 0 438 . -96.976  -30.250 92.826  1.00 29.97 438 A 1 
ATOM 3241 O O   . ALA A 0 438 . -94.013  -29.231 93.113  1.00 29.97 438 A 1 
ATOM 3242 N N   . TYR A 0 439 . -94.972  -27.471 93.951  1.00 25.35 439 A 1 
ATOM 3243 C CA  . TYR A 0 439 . -95.875  -26.826 94.939  1.00 25.35 439 A 1 
ATOM 3244 C C   . TYR A 0 439 . -96.201  -27.666 96.192  1.00 25.35 439 A 1 
ATOM 3245 C CB  . TYR A 0 439 . -97.109  -26.088 94.382  1.00 25.35 439 A 1 
ATOM 3246 O O   . TYR A 0 439 . -96.870  -28.687 96.103  1.00 25.35 439 A 1 
ATOM 3247 C CG  . TYR A 0 439 . -96.835  -24.668 93.926  1.00 25.35 439 A 1 
ATOM 3248 C CD1 . TYR A 0 439 . -96.963  -23.603 94.842  1.00 25.35 439 A 1 
ATOM 3249 C CD2 . TYR A 0 439 . -96.464  -24.408 92.593  1.00 25.35 439 A 1 
ATOM 3250 C CE1 . TYR A 0 439 . -96.724  -22.278 94.427  1.00 25.35 439 A 1 
ATOM 3251 C CE2 . TYR A 0 439 . -96.228  -23.084 92.175  1.00 25.35 439 A 1 
ATOM 3252 O OH  . TYR A 0 439 . -96.133  -20.745 92.673  1.00 25.35 439 A 1 
ATOM 3253 C CZ  . TYR A 0 439 . -96.359  -22.018 93.089  1.00 25.35 439 A 1 
ATOM 3254 N N   . GLY A 0 440 . -95.767  -27.155 97.357  1.00 31.16 440 A 1 
ATOM 3255 C CA  . GLY A 0 440 . -95.833  -27.785 98.688  1.00 31.16 440 A 1 
ATOM 3256 C C   . GLY A 0 440 . -94.461  -27.722 99.377  1.00 31.16 440 A 1 
ATOM 3257 O O   . GLY A 0 440 . -93.684  -28.659 99.297  1.00 31.16 440 A 1 
ATOM 3258 N N   . GLN A 0 441 . -94.000  -26.573 99.889  1.00 25.71 441 A 1 
ATOM 3259 C CA  . GLN A 0 441 . -94.301  -26.106 101.257 1.00 25.71 441 A 1 
ATOM 3260 C C   . GLN A 0 441 . -94.448  -27.256 102.273 1.00 25.71 441 A 1 
ATOM 3261 C CB  . GLN A 0 441 . -95.514  -25.158 101.326 1.00 25.71 441 A 1 
ATOM 3262 O O   . GLN A 0 441 . -95.526  -27.829 102.388 1.00 25.71 441 A 1 
ATOM 3263 C CG  . GLN A 0 441 . -95.248  -23.765 100.729 1.00 25.71 441 A 1 
ATOM 3264 C CD  . GLN A 0 441 . -96.274  -22.718 101.172 1.00 25.71 441 A 1 
ATOM 3265 N NE2 . GLN A 0 441 . -96.452  -21.648 100.430 1.00 25.71 441 A 1 
ATOM 3266 O OE1 . GLN A 0 441 . -96.913  -22.808 102.204 1.00 25.71 441 A 1 
ATOM 3267 N N   . GLY A 0 442 . -93.385  -27.563 103.031 1.00 28.35 442 A 1 
ATOM 3268 C CA  . GLY A 0 442 . -93.425  -28.663 104.003 1.00 28.35 442 A 1 
ATOM 3269 C C   . GLY A 0 442 . -92.138  -28.942 104.790 1.00 28.35 442 A 1 
ATOM 3270 O O   . GLY A 0 442 . -91.611  -30.031 104.658 1.00 28.35 442 A 1 
ATOM 3271 N N   . LYS A 0 443 . -91.697  -27.976 105.616 1.00 29.78 443 A 1 
ATOM 3272 C CA  . LYS A 0 443 . -91.011  -28.135 106.931 1.00 29.78 443 A 1 
ATOM 3273 C C   . LYS A 0 443 . -89.769  -29.052 107.131 1.00 29.78 443 A 1 
ATOM 3274 C CB  . LYS A 0 443 . -92.090  -28.520 107.961 1.00 29.78 443 A 1 
ATOM 3275 O O   . LYS A 0 443 . -89.621  -30.128 106.586 1.00 29.78 443 A 1 
ATOM 3276 C CG  . LYS A 0 443 . -92.942  -27.329 108.430 1.00 29.78 443 A 1 
ATOM 3277 C CD  . LYS A 0 443 . -94.114  -27.826 109.297 1.00 29.78 443 A 1 
ATOM 3278 C CE  . LYS A 0 443 . -94.445  -26.916 110.485 1.00 29.78 443 A 1 
ATOM 3279 N NZ  . LYS A 0 443 . -93.451  -27.093 111.568 1.00 29.78 443 A 1 
ATOM 3280 N N   . GLU A 0 444 . -88.935  -28.613 108.084 1.00 27.82 444 A 1 
ATOM 3281 C CA  . GLU A 0 444 . -88.093  -29.433 108.985 1.00 27.82 444 A 1 
ATOM 3282 C C   . GLU A 0 444 . -87.113  -30.496 108.410 1.00 27.82 444 A 1 
ATOM 3283 C CB  . GLU A 0 444 . -88.944  -29.948 110.168 1.00 27.82 444 A 1 
ATOM 3284 O O   . GLU A 0 444 . -87.268  -31.699 108.572 1.00 27.82 444 A 1 
ATOM 3285 C CG  . GLU A 0 444 . -89.219  -28.871 111.242 1.00 27.82 444 A 1 
ATOM 3286 C CD  . GLU A 0 444 . -90.649  -28.316 111.262 1.00 27.82 444 A 1 
ATOM 3287 O OE1 . GLU A 0 444 . -90.830  -27.097 111.027 1.00 27.82 444 A 1 
ATOM 3288 O OE2 . GLU A 0 444 . -91.622  -29.052 111.541 1.00 27.82 444 A 1 
ATOM 3289 N N   . ALA A 0 445 . -85.997  -29.991 107.874 1.00 29.66 445 A 1 
ATOM 3290 C CA  . ALA A 0 445 . -84.612  -30.349 108.236 1.00 29.66 445 A 1 
ATOM 3291 C C   . ALA A 0 445 . -84.246  -31.787 108.705 1.00 29.66 445 A 1 
ATOM 3292 C CB  . ALA A 0 445 . -84.163  -29.338 109.305 1.00 29.66 445 A 1 
ATOM 3293 O O   . ALA A 0 445 . -84.493  -32.176 109.844 1.00 29.66 445 A 1 
ATOM 3294 N N   . SER A 0 446 . -83.399  -32.462 107.916 1.00 36.76 446 A 1 
ATOM 3295 C CA  . SER A 0 446 . -82.365  -33.388 108.420 1.00 36.76 446 A 1 
ATOM 3296 C C   . SER A 0 446 . -81.117  -33.375 107.515 1.00 36.76 446 A 1 
ATOM 3297 C CB  . SER A 0 446 . -82.914  -34.808 108.624 1.00 36.76 446 A 1 
ATOM 3298 O O   . SER A 0 446 . -81.206  -33.055 106.328 1.00 36.76 446 A 1 
ATOM 3299 O OG  . SER A 0 446 . -83.579  -35.284 107.475 1.00 36.76 446 A 1 
ATOM 3300 N N   . ASN A 0 447 . -79.936  -33.646 108.085 1.00 31.37 447 A 1 
ATOM 3301 C CA  . ASN A 0 447 . -78.658  -33.658 107.357 1.00 31.37 447 A 1 
ATOM 3302 C C   . ASN A 0 447 . -78.551  -34.864 106.414 1.00 31.37 447 A 1 
ATOM 3303 C CB  . ASN A 0 447 . -77.470  -33.724 108.341 1.00 31.37 447 A 1 
ATOM 3304 O O   . ASN A 0 447 . -79.030  -35.940 106.746 1.00 31.37 447 A 1 
ATOM 3305 C CG  . ASN A 0 447 . -77.154  -32.436 109.072 1.00 31.37 447 A 1 
ATOM 3306 N ND2 . ASN A 0 447 . -76.135  -32.452 109.895 1.00 31.37 447 A 1 
ATOM 3307 O OD1 . ASN A 0 447 . -77.783  -31.407 108.905 1.00 31.37 447 A 1 
ATOM 3308 N N   . TRP A 0 448 . -77.804  -34.704 105.316 1.00 26.84 448 A 1 
ATOM 3309 C CA  . TRP A 0 448 . -77.280  -35.817 104.512 1.00 26.84 448 A 1 
ATOM 3310 C C   . TRP A 0 448 . -76.022  -35.384 103.750 1.00 26.84 448 A 1 
ATOM 3311 C CB  . TRP A 0 448 . -78.386  -36.401 103.605 1.00 26.84 448 A 1 
ATOM 3312 O O   . TRP A 0 448 . -76.088  -35.065 102.565 1.00 26.84 448 A 1 
ATOM 3313 C CG  . TRP A 0 448 . -78.836  -37.732 104.102 1.00 26.84 448 A 1 
ATOM 3314 C CD1 . TRP A 0 448 . -79.996  -37.999 104.742 1.00 26.84 448 A 1 
ATOM 3315 C CD2 . TRP A 0 448 . -78.055  -38.965 104.148 1.00 26.84 448 A 1 
ATOM 3316 C CE2 . TRP A 0 448 . -78.798  -39.939 104.877 1.00 26.84 448 A 1 
ATOM 3317 C CE3 . TRP A 0 448 . -76.770  -39.335 103.694 1.00 26.84 448 A 1 
ATOM 3318 N NE1 . TRP A 0 448 . -79.984  -39.307 105.186 1.00 26.84 448 A 1 
ATOM 3319 C CH2 . TRP A 0 448 . -77.007  -41.555 104.689 1.00 26.84 448 A 1 
ATOM 3320 C CZ2 . TRP A 0 448 . -78.290  -41.216 105.154 1.00 26.84 448 A 1 
ATOM 3321 C CZ3 . TRP A 0 448 . -76.253  -40.618 103.959 1.00 26.84 448 A 1 
ATOM 3322 N N   . GLN A 0 449 . -74.897  -35.247 104.458 1.00 29.98 449 A 1 
ATOM 3323 C CA  . GLN A 0 449 . -73.598  -34.890 103.864 1.00 29.98 449 A 1 
ATOM 3324 C C   . GLN A 0 449 . -73.110  -36.014 102.928 1.00 29.98 449 A 1 
ATOM 3325 C CB  . GLN A 0 449 . -72.599  -34.539 104.985 1.00 29.98 449 A 1 
ATOM 3326 O O   . GLN A 0 449 . -73.425  -37.180 103.148 1.00 29.98 449 A 1 
ATOM 3327 C CG  . GLN A 0 449 . -72.936  -33.179 105.634 1.00 29.98 449 A 1 
ATOM 3328 C CD  . GLN A 0 449 . -72.614  -33.123 107.124 1.00 29.98 449 A 1 
ATOM 3329 N NE2 . GLN A 0 449 . -71.386  -32.869 107.529 1.00 29.98 449 A 1 
ATOM 3330 O OE1 . GLN A 0 449 . -73.490  -33.301 107.959 1.00 29.98 449 A 1 
ATOM 3331 N N   . GLY A 0 450 . -72.417  -35.638 101.850 1.00 31.99 450 A 1 
ATOM 3332 C CA  . GLY A 0 450 . -72.253  -36.473 100.648 1.00 31.99 450 A 1 
ATOM 3333 C C   . GLY A 0 450 . -72.623  -35.696 99.379  1.00 31.99 450 A 1 
ATOM 3334 O O   . GLY A 0 450 . -73.725  -35.160 99.288  1.00 31.99 450 A 1 
ATOM 3335 N N   . ALA A 0 451 . -71.733  -35.580 98.394  1.00 29.63 451 A 1 
ATOM 3336 C CA  . ALA A 0 451 . -72.166  -35.360 97.010  1.00 29.63 451 A 1 
ATOM 3337 C C   . ALA A 0 451 . -72.596  -36.746 96.437  1.00 29.63 451 A 1 
ATOM 3338 C CB  . ALA A 0 451 . -71.114  -34.509 96.266  1.00 29.63 451 A 1 
ATOM 3339 O O   . ALA A 0 451 . -72.914  -37.642 97.208  1.00 29.63 451 A 1 
ATOM 3340 N N   . SER A 0 452 . -72.726  -37.017 95.143  1.00 38.01 452 A 1 
ATOM 3341 C CA  . SER A 0 452 . -71.814  -36.639 94.070  1.00 38.01 452 A 1 
ATOM 3342 C C   . SER A 0 452 . -72.398  -36.989 92.694  1.00 38.01 452 A 1 
ATOM 3343 C CB  . SER A 0 452 . -70.504  -37.367 94.359  1.00 38.01 452 A 1 
ATOM 3344 O O   . SER A 0 452 . -73.615  -37.005 92.520  1.00 38.01 452 A 1 
ATOM 3345 O OG  . SER A 0 452 . -70.692  -38.753 94.207  1.00 38.01 452 A 1 
ATOM 3346 N N   . ALA A 0 453 . -71.551  -37.116 91.675  1.00 34.38 453 A 1 
ATOM 3347 C CA  . ALA A 0 453 . -71.967  -37.082 90.283  1.00 34.38 453 A 1 
ATOM 3348 C C   . ALA A 0 453 . -72.592  -38.390 89.763  1.00 34.38 453 A 1 
ATOM 3349 C CB  . ALA A 0 453 . -70.761  -36.638 89.443  1.00 34.38 453 A 1 
ATOM 3350 O O   . ALA A 0 453 . -72.413  -39.486 90.282  1.00 34.38 453 A 1 
ATOM 3351 N N   . SER A 0 454 . -73.283  -38.260 88.635  1.00 40.73 454 A 1 
ATOM 3352 C CA  . SER A 0 454 . -73.330  -39.281 87.589  1.00 40.73 454 A 1 
ATOM 3353 C C   . SER A 0 454 . -73.427  -38.548 86.253  1.00 40.73 454 A 1 
ATOM 3354 C CB  . SER A 0 454 . -74.488  -40.253 87.804  1.00 40.73 454 A 1 
ATOM 3355 O O   . SER A 0 454 . -74.225  -37.623 86.098  1.00 40.73 454 A 1 
ATOM 3356 O OG  . SER A 0 454 . -74.152  -41.140 88.849  1.00 40.73 454 A 1 
ATOM 3357 N N   . ALA A 0 455 . -72.541  -38.871 85.314  1.00 38.04 455 A 1 
ATOM 3358 C CA  . ALA A 0 455 . -72.303  -38.030 84.144  1.00 38.04 455 A 1 
ATOM 3359 C C   . ALA A 0 455 . -73.293  -38.278 82.994  1.00 38.04 455 A 1 
ATOM 3360 C CB  . ALA A 0 455 . -70.858  -38.252 83.679  1.00 38.04 455 A 1 
ATOM 3361 O O   . ALA A 0 455 . -73.579  -39.429 82.664  1.00 38.04 455 A 1 
ATOM 3362 N N   . LYS A 0 456 . -73.696  -37.201 82.295  1.00 37.31 456 A 1 
ATOM 3363 C CA  . LYS A 0 456 . -73.962  -37.231 80.839  1.00 37.31 456 A 1 
ATOM 3364 C C   . LYS A 0 456 . -73.948  -35.857 80.141  1.00 37.31 456 A 1 
ATOM 3365 C CB  . LYS A 0 456 . -75.186  -38.123 80.496  1.00 37.31 456 A 1 
ATOM 3366 O O   . LYS A 0 456 . -74.764  -35.588 79.271  1.00 37.31 456 A 1 
ATOM 3367 C CG  . LYS A 0 456 . -74.698  -39.328 79.666  1.00 37.31 456 A 1 
ATOM 3368 C CD  . LYS A 0 456 . -75.736  -40.446 79.535  1.00 37.31 456 A 1 
ATOM 3369 C CE  . LYS A 0 456 . -75.055  -41.660 78.886  1.00 37.31 456 A 1 
ATOM 3370 N NZ  . LYS A 0 456 . -75.983  -42.806 78.723  1.00 37.31 456 A 1 
ATOM 3371 N N   . ALA A 0 457 . -72.957  -35.023 80.467  1.00 36.58 457 A 1 
ATOM 3372 C CA  . ALA A 0 457 . -72.461  -33.993 79.545  1.00 36.58 457 A 1 
ATOM 3373 C C   . ALA A 0 457 . -71.519  -34.679 78.526  1.00 36.58 457 A 1 
ATOM 3374 C CB  . ALA A 0 457 . -71.780  -32.883 80.358  1.00 36.58 457 A 1 
ATOM 3375 O O   . ALA A 0 457 . -70.315  -34.769 78.736  1.00 36.58 457 A 1 
ATOM 3376 N N   . SER A 0 458 . -72.052  -35.446 77.573  1.00 36.23 458 A 1 
ATOM 3377 C CA  . SER A 0 458 . -72.512  -34.930 76.275  1.00 36.23 458 A 1 
ATOM 3378 C C   . SER A 0 458 . -71.332  -34.317 75.502  1.00 36.23 458 A 1 
ATOM 3379 C CB  . SER A 0 458 . -73.757  -34.026 76.383  1.00 36.23 458 A 1 
ATOM 3380 O O   . SER A 0 458 . -70.958  -33.169 75.748  1.00 36.23 458 A 1 
ATOM 3381 O OG  . SER A 0 458 . -73.439  -32.660 76.595  1.00 36.23 458 A 1 
ATOM 3382 N N   . LYS A 0 459 . -70.721  -35.099 74.604  1.00 36.36 459 A 1 
ATOM 3383 C CA  . LYS A 0 459 . -69.444  -34.804 73.940  1.00 36.36 459 A 1 
ATOM 3384 C C   . LYS A 0 459 . -69.591  -34.779 72.407  1.00 36.36 459 A 1 
ATOM 3385 C CB  . LYS A 0 459 . -68.398  -35.851 74.373  1.00 36.36 459 A 1 
ATOM 3386 O O   . LYS A 0 459 . -69.885  -35.809 71.819  1.00 36.36 459 A 1 
ATOM 3387 C CG  . LYS A 0 459 . -67.876  -35.677 75.815  1.00 36.36 459 A 1 
ATOM 3388 C CD  . LYS A 0 459 . -66.479  -36.310 75.949  1.00 36.36 459 A 1 
ATOM 3389 C CE  . LYS A 0 459 . -65.830  -36.049 77.313  1.00 36.36 459 A 1 
ATOM 3390 N NZ  . LYS A 0 459 . -64.402  -36.466 77.306  1.00 36.36 459 A 1 
ATOM 3391 N N   . ALA A 0 460 . -69.334  -33.623 71.790  1.00 41.06 460 A 1 
ATOM 3392 C CA  . ALA A 0 460 . -69.223  -33.414 70.339  1.00 41.06 460 A 1 
ATOM 3393 C C   . ALA A 0 460 . -67.787  -33.026 69.945  1.00 41.06 460 A 1 
ATOM 3394 C CB  . ALA A 0 460 . -70.225  -32.343 69.906  1.00 41.06 460 A 1 
ATOM 3395 O O   . ALA A 0 460 . -67.239  -32.083 70.521  1.00 41.06 460 A 1 
ATOM 3396 N N   . ALA A 0 461 . -67.201  -33.819 69.050  1.00 39.29 461 A 1 
ATOM 3397 C CA  . ALA A 0 461 . -65.819  -33.762 68.577  1.00 39.29 461 A 1 
ATOM 3398 C C   . ALA A 0 461 . -65.538  -32.573 67.639  1.00 39.29 461 A 1 
ATOM 3399 C CB  . ALA A 0 461 . -65.547  -35.115 67.902  1.00 39.29 461 A 1 
ATOM 3400 O O   . ALA A 0 461 . -66.463  -31.831 67.316  1.00 39.29 461 A 1 
ATOM 3401 N N   . TYR A 0 462 . -64.259  -32.398 67.299  1.00 40.29 462 A 1 
ATOM 3402 C CA  . TYR A 0 462 . -63.703  -31.309 66.493  1.00 40.29 462 A 1 
ATOM 3403 C C   . TYR A 0 462 . -62.345  -31.779 65.927  1.00 40.29 462 A 1 
ATOM 3404 C CB  . TYR A 0 462 . -63.567  -30.068 67.403  1.00 40.29 462 A 1 
ATOM 3405 O O   . TYR A 0 462 . -61.390  -31.938 66.693  1.00 40.29 462 A 1 
ATOM 3406 C CG  . TYR A 0 462 . -64.800  -29.168 67.482  1.00 40.29 462 A 1 
ATOM 3407 C CD1 . TYR A 0 462 . -65.505  -28.792 66.319  1.00 40.29 462 A 1 
ATOM 3408 C CD2 . TYR A 0 462 . -65.235  -28.689 68.732  1.00 40.29 462 A 1 
ATOM 3409 C CE1 . TYR A 0 462 . -66.660  -27.990 66.403  1.00 40.29 462 A 1 
ATOM 3410 C CE2 . TYR A 0 462 . -66.386  -27.883 68.828  1.00 40.29 462 A 1 
ATOM 3411 O OH  . TYR A 0 462 . -68.246  -26.792 67.755  1.00 40.29 462 A 1 
ATOM 3412 C CZ  . TYR A 0 462 . -67.110  -27.543 67.663  1.00 40.29 462 A 1 
ATOM 3413 N N   . ASP A 0 463 . -62.333  -32.126 64.639  1.00 50.71 463 A 1 
ATOM 3414 C CA  . ASP A 0 463 . -61.274  -32.774 63.845  1.00 50.71 463 A 1 
ATOM 3415 C C   . ASP A 0 463 . -60.417  -31.749 63.067  1.00 50.71 463 A 1 
ATOM 3416 C CB  . ASP A 0 463 . -61.857  -33.864 62.899  1.00 50.71 463 A 1 
ATOM 3417 O O   . ASP A 0 463 . -60.768  -30.576 62.982  1.00 50.71 463 A 1 
ATOM 3418 C CG  . ASP A 0 463 . -63.395  -34.007 62.816  1.00 50.71 463 A 1 
ATOM 3419 O OD1 . ASP A 0 463 . -64.118  -32.982 62.817  1.00 50.71 463 A 1 
ATOM 3420 O OD2 . ASP A 0 463 . -63.873  -35.164 62.846  1.00 50.71 463 A 1 
ATOM 3421 N N   . ASN A 0 464 . -59.223  -32.138 62.592  1.00 50.47 464 A 1 
ATOM 3422 C CA  . ASN A 0 464 . -58.322  -31.265 61.811  1.00 50.47 464 A 1 
ATOM 3423 C C   . ASN A 0 464 . -57.625  -32.096 60.700  1.00 50.47 464 A 1 
ATOM 3424 C CB  . ASN A 0 464 . -57.262  -30.576 62.722  1.00 50.47 464 A 1 
ATOM 3425 O O   . ASN A 0 464 . -56.644  -32.790 60.981  1.00 50.47 464 A 1 
ATOM 3426 C CG  . ASN A 0 464 . -57.744  -29.557 63.757  1.00 50.47 464 A 1 
ATOM 3427 N ND2 . ASN A 0 464 . -58.559  -29.956 64.701  1.00 50.47 464 A 1 
ATOM 3428 O OD1 . ASN A 0 464 . -57.294  -28.417 63.837  1.00 50.47 464 A 1 
ATOM 3429 N N   . ASP A 0 465 . -58.112  -32.022 59.460  1.00 55.57 465 A 1 
ATOM 3430 C CA  . ASP A 0 465 . -57.644  -32.792 58.297  1.00 55.57 465 A 1 
ATOM 3431 C C   . ASP A 0 465 . -56.396  -32.174 57.623  1.00 55.57 465 A 1 
ATOM 3432 C CB  . ASP A 0 465 . -58.785  -32.927 57.257  1.00 55.57 465 A 1 
ATOM 3433 O O   . ASP A 0 465 . -56.117  -30.972 57.700  1.00 55.57 465 A 1 
ATOM 3434 C CG  . ASP A 0 465 . -59.677  -34.172 57.387  1.00 55.57 465 A 1 
ATOM 3435 O OD1 . ASP A 0 465 . -59.467  -34.971 58.324  1.00 55.57 465 A 1 
ATOM 3436 O OD2 . ASP A 0 465 . -60.504  -34.363 56.461  1.00 55.57 465 A 1 
ATOM 3437 N N   . ALA A 0 466 . -55.639  -32.992 56.877  1.00 55.14 466 A 1 
ATOM 3438 C CA  . ALA A 0 466 . -54.533  -32.524 56.034  1.00 55.14 466 A 1 
ATOM 3439 C C   . ALA A 0 466 . -54.559  -33.153 54.629  1.00 55.14 466 A 1 
ATOM 3440 C CB  . ALA A 0 466 . -53.203  -32.780 56.753  1.00 55.14 466 A 1 
ATOM 3441 O O   . ALA A 0 466 . -54.416  -34.363 54.460  1.00 55.14 466 A 1 
ATOM 3442 N N   . PHE A 0 467 . -54.674  -32.323 53.587  1.00 64.01 467 A 1 
ATOM 3443 C CA  . PHE A 0 467 . -54.793  -32.785 52.198  1.00 64.01 467 A 1 
ATOM 3444 C C   . PHE A 0 467 . -53.780  -32.134 51.249  1.00 64.01 467 A 1 
ATOM 3445 C CB  . PHE A 0 467 . -56.243  -32.619 51.709  1.00 64.01 467 A 1 
ATOM 3446 O O   . PHE A 0 467 . -53.326  -31.008 51.460  1.00 64.01 467 A 1 
ATOM 3447 C CG  . PHE A 0 467 . -56.807  -31.206 51.732  1.00 64.01 467 A 1 
ATOM 3448 C CD1 . PHE A 0 467 . -57.801  -30.862 52.668  1.00 64.01 467 A 1 
ATOM 3449 C CD2 . PHE A 0 467 . -56.350  -30.229 50.824  1.00 64.01 467 A 1 
ATOM 3450 C CE1 . PHE A 0 467 . -58.348  -29.568 52.677  1.00 64.01 467 A 1 
ATOM 3451 C CE2 . PHE A 0 467 . -56.894  -28.931 50.838  1.00 64.01 467 A 1 
ATOM 3452 C CZ  . PHE A 0 467 . -57.908  -28.606 51.754  1.00 64.01 467 A 1 
ATOM 3453 N N   . ALA A 0 468 . -53.471  -32.828 50.145  1.00 58.47 468 A 1 
ATOM 3454 C CA  . ALA A 0 468 . -52.575  -32.321 49.106  1.00 58.47 468 A 1 
ATOM 3455 C C   . ALA A 0 468 . -52.897  -32.793 47.682  1.00 58.47 468 A 1 
ATOM 3456 C CB  . ALA A 0 468 . -51.133  -32.583 49.508  1.00 58.47 468 A 1 
ATOM 3457 O O   . ALA A 0 468 . -53.582  -33.798 47.446  1.00 58.47 468 A 1 
ATOM 3458 N N   . LYS A 0 469 . -52.500  -31.940 46.736  1.00 60.87 469 A 1 
ATOM 3459 C CA  . LYS A 0 469 . -53.310  -31.609 45.564  1.00 60.87 469 A 1 
ATOM 3460 C C   . LYS A 0 469 . -52.438  -31.193 44.362  1.00 60.87 469 A 1 
ATOM 3461 C CB  . LYS A 0 469 . -54.257  -30.467 45.992  1.00 60.87 469 A 1 
ATOM 3462 O O   . LYS A 0 469 . -51.361  -30.627 44.537  1.00 60.87 469 A 1 
ATOM 3463 C CG  . LYS A 0 469 . -55.302  -30.830 47.069  1.00 60.87 469 A 1 
ATOM 3464 C CD  . LYS A 0 469 . -56.346  -29.722 47.325  1.00 60.87 469 A 1 
ATOM 3465 C CE  . LYS A 0 469 . -57.656  -30.328 47.868  1.00 60.87 469 A 1 
ATOM 3466 N NZ  . LYS A 0 469 . -58.617  -29.309 48.367  1.00 60.87 469 A 1 
ATOM 3467 N N   . GLN A 0 470 . -52.905  -31.494 43.146  1.00 65.94 470 A 1 
ATOM 3468 C CA  . GLN A 0 470 . -52.182  -31.283 41.880  1.00 65.94 470 A 1 
ATOM 3469 C C   . GLN A 0 470 . -52.843  -30.233 40.981  1.00 65.94 470 A 1 
ATOM 3470 C CB  . GLN A 0 470 . -52.096  -32.599 41.094  1.00 65.94 470 A 1 
ATOM 3471 O O   . GLN A 0 470 . -54.071  -30.218 40.843  1.00 65.94 470 A 1 
ATOM 3472 C CG  . GLN A 0 470 . -51.181  -33.621 41.773  1.00 65.94 470 A 1 
ATOM 3473 C CD  . GLN A 0 470 . -51.110  -34.936 41.011  1.00 65.94 470 A 1 
ATOM 3474 N NE2 . GLN A 0 470 . -50.012  -35.636 41.145  1.00 65.94 470 A 1 
ATOM 3475 O OE1 . GLN A 0 470 . -52.038  -35.358 40.339  1.00 65.94 470 A 1 
ATOM 3476 N N   . ALA A 0 471 . -52.016  -29.442 40.300  1.00 62.47 471 A 1 
ATOM 3477 C CA  . ALA A 0 471 . -52.403  -28.481 39.271  1.00 62.47 471 A 1 
ATOM 3478 C C   . ALA A 0 471 . -51.458  -28.571 38.056  1.00 62.47 471 A 1 
ATOM 3479 C CB  . ALA A 0 471 . -52.417  -27.087 39.905  1.00 62.47 471 A 1 
ATOM 3480 O O   . ALA A 0 471 . -50.378  -29.149 38.159  1.00 62.47 471 A 1 
ATOM 3481 N N   . TYR A 0 472 . -51.880  -28.008 36.923  1.00 67.76 472 A 1 
ATOM 3482 C CA  . TYR A 0 472 . -51.106  -27.934 35.679  1.00 67.76 472 A 1 
ATOM 3483 C C   . TYR A 0 472 . -51.121  -26.498 35.152  1.00 67.76 472 A 1 
ATOM 3484 C CB  . TYR A 0 472 . -51.673  -28.891 34.618  1.00 67.76 472 A 1 
ATOM 3485 O O   . TYR A 0 472 . -52.160  -25.839 35.260  1.00 67.76 472 A 1 
ATOM 3486 C CG  . TYR A 0 472 . -51.465  -30.368 34.901  1.00 67.76 472 A 1 
ATOM 3487 C CD1 . TYR A 0 472 . -50.319  -31.015 34.401  1.00 67.76 472 A 1 
ATOM 3488 C CD2 . TYR A 0 472 . -52.419  -31.100 35.636  1.00 67.76 472 A 1 
ATOM 3489 C CE1 . TYR A 0 472 . -50.124  -32.389 34.632  1.00 67.76 472 A 1 
ATOM 3490 C CE2 . TYR A 0 472 . -52.223  -32.475 35.880  1.00 67.76 472 A 1 
ATOM 3491 O OH  . TYR A 0 472 . -50.869  -34.445 35.614  1.00 67.76 472 A 1 
ATOM 3492 C CZ  . TYR A 0 472 . -51.070  -33.121 35.375  1.00 67.76 472 A 1 
ATOM 3493 N N   . GLY A 0 473 . -49.996  -26.041 34.609  1.00 72.80 473 A 1 
ATOM 3494 C CA  . GLY A 0 473 . -49.850  -24.777 33.892  1.00 72.80 473 A 1 
ATOM 3495 C C   . GLY A 0 473 . -49.631  -24.989 32.393  1.00 72.80 473 A 1 
ATOM 3496 O O   . GLY A 0 473 . -49.439  -26.119 31.938  1.00 72.80 473 A 1 
ATOM 3497 N N   . SER A 0 474 . -49.684  -23.896 31.639  1.00 73.52 474 A 1 
ATOM 3498 C CA  . SER A 0 474 . -49.181  -23.844 30.264  1.00 73.52 474 A 1 
ATOM 3499 C C   . SER A 0 474 . -48.641  -22.458 29.947  1.00 73.52 474 A 1 
ATOM 3500 C CB  . SER A 0 474 . -50.253  -24.217 29.236  1.00 73.52 474 A 1 
ATOM 3501 O O   . SER A 0 474 . -49.403  -21.480 29.918  1.00 73.52 474 A 1 
ATOM 3502 O OG  . SER A 0 474 . -51.315  -23.278 29.290  1.00 73.52 474 A 1 
ATOM 3503 N N   . ASP A 0 475 . -47.359  -22.426 29.670  1.00 75.08 475 A 1 
ATOM 3504 C CA  . ASP A 0 475 . -46.579  -21.312 29.166  1.00 75.08 475 A 1 
ATOM 3505 C C   . ASP A 0 475 . -47.090  -20.931 27.762  1.00 75.08 475 A 1 
ATOM 3506 C CB  . ASP A 0 475 . -45.083  -21.718 29.194  1.00 75.08 475 A 1 
ATOM 3507 O O   . ASP A 0 475 . -47.891  -21.665 27.161  1.00 75.08 475 A 1 
ATOM 3508 C CG  . ASP A 0 475 . -44.739  -22.713 30.329  1.00 75.08 475 A 1 
ATOM 3509 O OD1 . ASP A 0 475 . -45.186  -23.887 30.240  1.00 75.08 475 A 1 
ATOM 3510 O OD2 . ASP A 0 475 . -44.199  -22.318 31.385  1.00 75.08 475 A 1 
ATOM 3511 N N   . SER A 0 476 . -46.738  -19.749 27.255  1.00 77.90 476 A 1 
ATOM 3512 C CA  . SER A 0 476 . -46.719  -19.499 25.804  1.00 77.90 476 A 1 
ATOM 3513 C C   . SER A 0 476 . -46.031  -18.168 25.514  1.00 77.90 476 A 1 
ATOM 3514 C CB  . SER A 0 476 . -48.122  -19.476 25.165  1.00 77.90 476 A 1 
ATOM 3515 O O   . SER A 0 476 . -46.660  -17.119 25.666  1.00 77.90 476 A 1 
ATOM 3516 O OG  . SER A 0 476 . -48.085  -19.764 23.781  1.00 77.90 476 A 1 
ATOM 3517 N N   . ASP A 0 477 . -44.776  -18.227 25.081  1.00 79.66 477 A 1 
ATOM 3518 C CA  . ASP A 0 477 . -43.982  -17.054 24.714  1.00 79.66 477 A 1 
ATOM 3519 C C   . ASP A 0 477 . -43.904  -16.940 23.192  1.00 79.66 477 A 1 
ATOM 3520 C CB  . ASP A 0 477 . -42.554  -17.144 25.288  1.00 79.66 477 A 1 
ATOM 3521 O O   . ASP A 0 477 . -43.456  -17.868 22.521  1.00 79.66 477 A 1 
ATOM 3522 C CG  . ASP A 0 477 . -42.418  -16.837 26.779  1.00 79.66 477 A 1 
ATOM 3523 O OD1 . ASP A 0 477 . -43.449  -16.541 27.422  1.00 79.66 477 A 1 
ATOM 3524 O OD2 . ASP A 0 477 . -41.244  -16.836 27.229  1.00 79.66 477 A 1 
ATOM 3525 N N   . THR A 0 478 . -44.272  -15.787 22.635  1.00 82.80 478 A 1 
ATOM 3526 C CA  . THR A 0 478 . -43.925  -15.441 21.248  1.00 82.80 478 A 1 
ATOM 3527 C C   . THR A 0 478 . -42.820  -14.393 21.260  1.00 82.80 478 A 1 
ATOM 3528 C CB  . THR A 0 478 . -45.131  -14.998 20.410  1.00 82.80 478 A 1 
ATOM 3529 O O   . THR A 0 478 . -43.036  -13.262 21.710  1.00 82.80 478 A 1 
ATOM 3530 C CG2 . THR A 0 478 . -46.202  -16.083 20.322  1.00 82.80 478 A 1 
ATOM 3531 O OG1 . THR A 0 478 . -45.745  -13.858 20.958  1.00 82.80 478 A 1 
ATOM 3532 N N   . ARG A 0 479 . -41.635  -14.787 20.789  1.00 84.41 479 A 1 
ATOM 3533 C CA  . ARG A 0 479 . -40.407  -13.985 20.724  1.00 84.41 479 A 1 
ATOM 3534 C C   . ARG A 0 479 . -40.022  -13.784 19.273  1.00 84.41 479 A 1 
ATOM 3535 C CB  . ARG A 0 479 . -39.269  -14.714 21.452  1.00 84.41 479 A 1 
ATOM 3536 O O   . ARG A 0 479 . -39.759  -14.759 18.582  1.00 84.41 479 A 1 
ATOM 3537 C CG  . ARG A 0 479 . -39.447  -14.652 22.967  1.00 84.41 479 A 1 
ATOM 3538 C CD  . ARG A 0 479 . -38.466  -15.545 23.737  1.00 84.41 479 A 1 
ATOM 3539 N NE  . ARG A 0 479 . -38.667  -16.982 23.435  1.00 84.41 479 A 1 
ATOM 3540 N NH1 . ARG A 0 479 . -38.388  -17.860 25.543  1.00 84.41 479 A 1 
ATOM 3541 N NH2 . ARG A 0 479 . -38.814  -19.220 23.842  1.00 84.41 479 A 1 
ATOM 3542 C CZ  . ARG A 0 479 . -38.611  -18.007 24.272  1.00 84.41 479 A 1 
ATOM 3543 N N   . TRP A 0 480 . -39.921  -12.540 18.840  1.00 89.53 480 A 1 
ATOM 3544 C CA  . TRP A 0 480 . -39.571  -12.201 17.467  1.00 89.53 480 A 1 
ATOM 3545 C C   . TRP A 0 480 . -38.500  -11.120 17.451  1.00 89.53 480 A 1 
ATOM 3546 C CB  . TRP A 0 480 . -40.849  -11.797 16.732  1.00 89.53 480 A 1 
ATOM 3547 O O   . TRP A 0 480 . -38.478  -10.243 18.318  1.00 89.53 480 A 1 
ATOM 3548 C CG  . TRP A 0 480 . -40.703  -11.144 15.395  1.00 89.53 480 A 1 
ATOM 3549 C CD1 . TRP A 0 480 . -40.740  -11.765 14.194  1.00 89.53 480 A 1 
ATOM 3550 C CD2 . TRP A 0 480 . -40.601  -9.719  15.104  1.00 89.53 480 A 1 
ATOM 3551 C CE2 . TRP A 0 480 . -40.783  -9.547  13.704  1.00 89.53 480 A 1 
ATOM 3552 C CE3 . TRP A 0 480 . -40.458  -8.551  15.885  1.00 89.53 480 A 1 
ATOM 3553 N NE1 . TRP A 0 480 . -40.748  -10.820 13.185  1.00 89.53 480 A 1 
ATOM 3554 C CH2 . TRP A 0 480 . -40.834  -7.137  13.930  1.00 89.53 480 A 1 
ATOM 3555 C CZ2 . TRP A 0 480 . -40.976  -8.287  13.130  1.00 89.53 480 A 1 
ATOM 3556 C CZ3 . TRP A 0 480 . -40.547  -7.274  15.300  1.00 89.53 480 A 1 
ATOM 3557 N N   . GLY A 0 481 . -37.614  -11.182 16.464  1.00 90.56 481 A 1 
ATOM 3558 C CA  . GLY A 0 481 . -36.517  -10.242 16.315  1.00 90.56 481 A 1 
ATOM 3559 C C   . GLY A 0 481 . -36.193  -9.954  14.859  1.00 90.56 481 A 1 
ATOM 3560 O O   . GLY A 0 481 . -36.243  -10.835 14.005  1.00 90.56 481 A 1 
ATOM 3561 N N   . LYS A 0 482 . -35.814  -8.707  14.599  1.00 91.97 482 A 1 
ATOM 3562 C CA  . LYS A 0 482 . -35.034  -8.279  13.443  1.00 91.97 482 A 1 
ATOM 3563 C C   . LYS A 0 482 . -33.671  -7.825  13.937  1.00 91.97 482 A 1 
ATOM 3564 C CB  . LYS A 0 482 . -35.716  -7.123  12.703  1.00 91.97 482 A 1 
ATOM 3565 O O   . LYS A 0 482 . -33.620  -7.045  14.887  1.00 91.97 482 A 1 
ATOM 3566 C CG  . LYS A 0 482 . -37.041  -7.529  12.056  1.00 91.97 482 A 1 
ATOM 3567 C CD  . LYS A 0 482 . -37.766  -6.285  11.521  1.00 91.97 482 A 1 
ATOM 3568 C CE  . LYS A 0 482 . -39.154  -6.695  11.037  1.00 91.97 482 A 1 
ATOM 3569 N NZ  . LYS A 0 482 . -39.184  -7.336  9.705   1.00 91.97 482 A 1 
ATOM 3570 N N   . SER A 0 483 . -32.611  -8.228  13.256  1.00 93.53 483 A 1 
ATOM 3571 C CA  . SER A 0 483 . -31.285  -7.620  13.388  1.00 93.53 483 A 1 
ATOM 3572 C C   . SER A 0 483 . -30.760  -7.233  12.008  1.00 93.53 483 A 1 
ATOM 3573 C CB  . SER A 0 483 . -30.304  -8.500  14.178  1.00 93.53 483 A 1 
ATOM 3574 O O   . SER A 0 483 . -31.067  -7.880  11.007  1.00 93.53 483 A 1 
ATOM 3575 O OG  . SER A 0 483 . -30.359  -9.851  13.763  1.00 93.53 483 A 1 
ATOM 3576 N N   . TYR A 0 484 . -30.002  -6.147  11.942  1.00 92.60 484 A 1 
ATOM 3577 C CA  . TYR A 0 484 . -29.273  -5.712  10.756  1.00 92.60 484 A 1 
ATOM 3578 C C   . TYR A 0 484 . -27.849  -5.376  11.177  1.00 92.60 484 A 1 
ATOM 3579 C CB  . TYR A 0 484 . -29.974  -4.501  10.117  1.00 92.60 484 A 1 
ATOM 3580 O O   . TYR A 0 484 . -27.656  -4.379  11.871  1.00 92.60 484 A 1 
ATOM 3581 C CG  . TYR A 0 484 . -29.184  -3.828  9.004   1.00 92.60 484 A 1 
ATOM 3582 C CD1 . TYR A 0 484 . -28.333  -2.742  9.298   1.00 92.60 484 A 1 
ATOM 3583 C CD2 . TYR A 0 484 . -29.262  -4.313  7.685   1.00 92.60 484 A 1 
ATOM 3584 C CE1 . TYR A 0 484 . -27.559  -2.147  8.284   1.00 92.60 484 A 1 
ATOM 3585 C CE2 . TYR A 0 484 . -28.507  -3.707  6.660   1.00 92.60 484 A 1 
ATOM 3586 O OH  . TYR A 0 484 . -26.900  -2.059  5.982   1.00 92.60 484 A 1 
ATOM 3587 C CZ  . TYR A 0 484 . -27.649  -2.629  6.961   1.00 92.60 484 A 1 
ATOM 3588 N N   . ASP A 0 485 . -26.877  -6.177  10.746  1.00 91.12 485 A 1 
ATOM 3589 C CA  . ASP A 0 485 . -25.459  -5.912  10.976  1.00 91.12 485 A 1 
ATOM 3590 C C   . ASP A 0 485 . -24.809  -5.546  9.646   1.00 91.12 485 A 1 
ATOM 3591 C CB  . ASP A 0 485 . -24.734  -7.114  11.604  1.00 91.12 485 A 1 
ATOM 3592 O O   . ASP A 0 485 . -24.843  -6.311  8.685   1.00 91.12 485 A 1 
ATOM 3593 C CG  . ASP A 0 485 . -25.127  -7.440  13.046  1.00 91.12 485 A 1 
ATOM 3594 O OD1 . ASP A 0 485 . -25.653  -6.540  13.736  1.00 91.12 485 A 1 
ATOM 3595 O OD2 . ASP A 0 485 . -24.810  -8.577  13.468  1.00 91.12 485 A 1 
ATOM 3596 N N   . SER A 0 486 . -24.152  -4.394  9.575   1.00 92.71 486 A 1 
ATOM 3597 C CA  . SER A 0 486 . -23.299  -4.057  8.440   1.00 92.71 486 A 1 
ATOM 3598 C C   . SER A 0 486 . -21.879  -3.774  8.890   1.00 92.71 486 A 1 
ATOM 3599 C CB  . SER A 0 486 . -23.902  -2.952  7.575   1.00 92.71 486 A 1 
ATOM 3600 O O   . SER A 0 486 . -21.649  -3.106  9.893   1.00 92.71 486 A 1 
ATOM 3601 O OG  . SER A 0 486 . -23.960  -1.716  8.251   1.00 92.71 486 A 1 
ATOM 3602 N N   . VAL A 0 487 . -20.907  -4.294  8.144   1.00 92.37 487 A 1 
ATOM 3603 C CA  . VAL A 0 487 . -19.481  -4.071  8.390   1.00 92.37 487 A 1 
ATOM 3604 C C   . VAL A 0 487 . -18.784  -3.692  7.094   1.00 92.37 487 A 1 
ATOM 3605 C CB  . VAL A 0 487 . -18.790  -5.261  9.093   1.00 92.37 487 A 1 
ATOM 3606 O O   . VAL A 0 487 . -18.984  -4.322  6.060   1.00 92.37 487 A 1 
ATOM 3607 C CG1 . VAL A 0 487 . -19.432  -5.569  10.450  1.00 92.37 487 A 1 
ATOM 3608 C CG2 . VAL A 0 487 . -18.798  -6.571  8.298   1.00 92.37 487 A 1 
ATOM 3609 N N   . SER A 0 488 . -17.934  -2.676  7.118   1.00 89.66 488 A 1 
ATOM 3610 C CA  . SER A 0 488 . -17.101  -2.278  5.987   1.00 89.66 488 A 1 
ATOM 3611 C C   . SER A 0 488 . -15.632  -2.200  6.396   1.00 89.66 488 A 1 
ATOM 3612 C CB  . SER A 0 488 . -17.685  -1.031  5.296   1.00 89.66 488 A 1 
ATOM 3613 O O   . SER A 0 488 . -15.272  -2.150  7.569   1.00 89.66 488 A 1 
ATOM 3614 O OG  . SER A 0 488 . -16.710  -0.054  4.962   1.00 89.66 488 A 1 
ATOM 3615 N N   . ALA A 0 489 . -14.749  -2.286  5.408   1.00 86.03 489 A 1 
ATOM 3616 C CA  . ALA A 0 489 . -13.314  -2.169  5.613   1.00 86.03 489 A 1 
ATOM 3617 C C   . ALA A 0 489 . -12.676  -1.576  4.362   1.00 86.03 489 A 1 
ATOM 3618 C CB  . ALA A 0 489 . -12.741  -3.551  5.949   1.00 86.03 489 A 1 
ATOM 3619 O O   . ALA A 0 489 . -12.873  -2.100  3.268   1.00 86.03 489 A 1 
ATOM 3620 N N   . ARG A 0 490 . -11.927  -0.479  4.474   1.00 84.17 490 A 1 
ATOM 3621 C CA  . ARG A 0 490 . -11.397  0.278   3.317   1.00 84.17 490 A 1 
ATOM 3622 C C   . ARG A 0 490 . -9.910   0.524   3.514   1.00 84.17 490 A 1 
ATOM 3623 C CB  . ARG A 0 490 . -12.219  1.559   3.038   1.00 84.17 490 A 1 
ATOM 3624 O O   . ARG A 0 490 . -9.406   0.359   4.616   1.00 84.17 490 A 1 
ATOM 3625 C CG  . ARG A 0 490 . -13.712  1.389   3.384   1.00 84.17 490 A 1 
ATOM 3626 C CD  . ARG A 0 490 . -14.604  2.570   3.007   1.00 84.17 490 A 1 
ATOM 3627 N NE  . ARG A 0 490 . -15.949  2.332   3.561   1.00 84.17 490 A 1 
ATOM 3628 N NH1 . ARG A 0 490 . -16.890  4.406   3.316   1.00 84.17 490 A 1 
ATOM 3629 N NH2 . ARG A 0 490 . -17.931  2.840   4.531   1.00 84.17 490 A 1 
ATOM 3630 C CZ  . ARG A 0 490 . -16.919  3.191   3.793   1.00 84.17 490 A 1 
ATOM 3631 N N   . SER A 0 491 . -9.127   0.726   2.457   1.00 69.63 491 A 1 
ATOM 3632 C CA  . SER A 0 491 . -7.662   0.819   2.593   1.00 69.63 491 A 1 
ATOM 3633 C C   . SER A 0 491 . -6.937   1.214   1.309   1.00 69.63 491 A 1 
ATOM 3634 C CB  . SER A 0 491 . -7.038   -0.520  3.061   1.00 69.63 491 A 1 
ATOM 3635 O O   . SER A 0 491 . -7.524   1.240   0.232   1.00 69.63 491 A 1 
ATOM 3636 O OG  . SER A 0 491 . -7.933   -1.585  3.332   1.00 69.63 491 A 1 
ATOM 3637 N N   . TYR A 0 492 . -5.613   1.318   1.454   1.00 71.85 492 A 1 
ATOM 3638 C CA  . TYR A 0 492 . -4.575   1.326   0.427   1.00 71.85 492 A 1 
ATOM 3639 C C   . TYR A 0 492 . -4.339   2.688   -0.217  1.00 71.85 492 A 1 
ATOM 3640 C CB  . TYR A 0 492 . -4.704   0.149   -0.559  1.00 71.85 492 A 1 
ATOM 3641 O O   . TYR A 0 492 . -5.164   3.191   -0.967  1.00 71.85 492 A 1 
ATOM 3642 C CG  . TYR A 0 492 . -4.859   -1.206  0.121   1.00 71.85 492 A 1 
ATOM 3643 C CD1 . TYR A 0 492 . -3.757   -1.834  0.734   1.00 71.85 492 A 1 
ATOM 3644 C CD2 . TYR A 0 492 . -6.131   -1.796  0.227   1.00 71.85 492 A 1 
ATOM 3645 C CE1 . TYR A 0 492 . -3.936   -3.020  1.479   1.00 71.85 492 A 1 
ATOM 3646 C CE2 . TYR A 0 492 . -6.316   -2.971  0.982   1.00 71.85 492 A 1 
ATOM 3647 O OH  . TYR A 0 492 . -5.421   -4.719  2.332   1.00 71.85 492 A 1 
ATOM 3648 C CZ  . TYR A 0 492 . -5.224   -3.580  1.623   1.00 71.85 492 A 1 
ATOM 3649 N N   . GLN A 0 493 . -3.159   3.220   0.069   1.00 78.46 493 A 1 
ATOM 3650 C CA  . GLN A 0 493 . -2.429   4.267   -0.625  1.00 78.46 493 A 1 
ATOM 3651 C C   . GLN A 0 493 . -0.962   3.809   -0.611  1.00 78.46 493 A 1 
ATOM 3652 C CB  . GLN A 0 493 . -2.585   5.628   0.083   1.00 78.46 493 A 1 
ATOM 3653 O O   . GLN A 0 493 . -0.512   3.227   0.377   1.00 78.46 493 A 1 
ATOM 3654 C CG  . GLN A 0 493 . -4.033   5.974   0.471   1.00 78.46 493 A 1 
ATOM 3655 C CD  . GLN A 0 493 . -4.154   7.370   1.062   1.00 78.46 493 A 1 
ATOM 3656 N NE2 . GLN A 0 493 . -4.172   8.403   0.250   1.00 78.46 493 A 1 
ATOM 3657 O OE1 . GLN A 0 493 . -4.263   7.558   2.259   1.00 78.46 493 A 1 
ATOM 3658 N N   . ASN A 0 494 . -0.245   4.012   -1.704  1.00 84.73 494 A 1 
ATOM 3659 C CA  . ASN A 0 494 . 1.158    3.659   -1.886  1.00 84.73 494 A 1 
ATOM 3660 C C   . ASN A 0 494 . 1.761    4.726   -2.790  1.00 84.73 494 A 1 
ATOM 3661 C CB  . ASN A 0 494 . 1.254    2.245   -2.511  1.00 84.73 494 A 1 
ATOM 3662 O O   . ASN A 0 494 . 1.184    4.988   -3.841  1.00 84.73 494 A 1 
ATOM 3663 C CG  . ASN A 0 494 . 2.560    1.936   -3.243  1.00 84.73 494 A 1 
ATOM 3664 N ND2 . ASN A 0 494 . 2.783    2.538   -4.388  1.00 84.73 494 A 1 
ATOM 3665 O OD1 . ASN A 0 494 . 3.347    1.085   -2.864  1.00 84.73 494 A 1 
ATOM 3666 N N   . GLU A 0 495 . 2.935    5.240   -2.457  1.00 89.53 495 A 1 
ATOM 3667 C CA  . GLU A 0 495 . 3.732    6.110   -3.319  1.00 89.53 495 A 1 
ATOM 3668 C C   . GLU A 0 495 . 5.103    5.480   -3.558  1.00 89.53 495 A 1 
ATOM 3669 C CB  . GLU A 0 495 . 3.858    7.514   -2.714  1.00 89.53 495 A 1 
ATOM 3670 O O   . GLU A 0 495 . 5.644    4.803   -2.683  1.00 89.53 495 A 1 
ATOM 3671 C CG  . GLU A 0 495 . 2.481    8.187   -2.598  1.00 89.53 495 A 1 
ATOM 3672 C CD  . GLU A 0 495 . 2.554    9.671   -2.219  1.00 89.53 495 A 1 
ATOM 3673 O OE1 . GLU A 0 495 . 1.584    10.137  -1.583  1.00 89.53 495 A 1 
ATOM 3674 O OE2 . GLU A 0 495 . 3.513    10.348  -2.663  1.00 89.53 495 A 1 
ATOM 3675 N N   . LYS A 0 496 . 5.658    5.678   -4.752  1.00 89.57 496 A 1 
ATOM 3676 C CA  . LYS A 0 496 . 7.011    5.269   -5.129  1.00 89.57 496 A 1 
ATOM 3677 C C   . LYS A 0 496 . 7.637    6.364   -5.973  1.00 89.57 496 A 1 
ATOM 3678 C CB  . LYS A 0 496 . 7.012    3.955   -5.923  1.00 89.57 496 A 1 
ATOM 3679 O O   . LYS A 0 496 . 7.003    6.888   -6.880  1.00 89.57 496 A 1 
ATOM 3680 C CG  . LYS A 0 496 . 6.379    2.773   -5.180  1.00 89.57 496 A 1 
ATOM 3681 C CD  . LYS A 0 496 . 6.352    1.536   -6.086  1.00 89.57 496 A 1 
ATOM 3682 C CE  . LYS A 0 496 . 5.811    0.297   -5.363  1.00 89.57 496 A 1 
ATOM 3683 N NZ  . LYS A 0 496 . 6.757    -0.175  -4.331  1.00 89.57 496 A 1 
ATOM 3684 N N   . TYR A 0 497 . 8.896    6.656   -5.717  1.00 94.99 497 A 1 
ATOM 3685 C CA  . TYR A 0 497 . 9.761    7.513   -6.509  1.00 94.99 497 A 1 
ATOM 3686 C C   . TYR A 0 497 . 11.035   6.736   -6.807  1.00 94.99 497 A 1 
ATOM 3687 C CB  . TYR A 0 497 . 10.082   8.782   -5.712  1.00 94.99 497 A 1 
ATOM 3688 O O   . TYR A 0 497 . 11.588   6.100   -5.908  1.00 94.99 497 A 1 
ATOM 3689 C CG  . TYR A 0 497 . 11.133   9.675   -6.346  1.00 94.99 497 A 1 
ATOM 3690 C CD1 . TYR A 0 497 . 12.471   9.638   -5.899  1.00 94.99 497 A 1 
ATOM 3691 C CD2 . TYR A 0 497 . 10.764   10.546  -7.386  1.00 94.99 497 A 1 
ATOM 3692 C CE1 . TYR A 0 497 . 13.434   10.491  -6.475  1.00 94.99 497 A 1 
ATOM 3693 C CE2 . TYR A 0 497 . 11.719   11.407  -7.958  1.00 94.99 497 A 1 
ATOM 3694 O OH  . TYR A 0 497 . 13.954   12.246  -8.048  1.00 94.99 497 A 1 
ATOM 3695 C CZ  . TYR A 0 497 . 13.053   11.386  -7.499  1.00 94.99 497 A 1 
ATOM 3696 N N   . ALA A 0 498 . 11.533   6.835   -8.033  1.00 93.16 498 A 1 
ATOM 3697 C CA  . ALA A 0 498 . 12.886   6.416   -8.362  1.00 93.16 498 A 1 
ATOM 3698 C C   . ALA A 0 498 . 13.526   7.415   -9.327  1.00 93.16 498 A 1 
ATOM 3699 C CB  . ALA A 0 498 . 12.872   4.986   -8.917  1.00 93.16 498 A 1 
ATOM 3700 O O   . ALA A 0 498 . 12.932   7.758   -10.350 1.00 93.16 498 A 1 
ATOM 3701 N N   . ARG A 0 499 . 14.754   7.838   -9.024  1.00 96.69 499 A 1 
ATOM 3702 C CA  . ARG A 0 499 . 15.668   8.471   -9.973  1.00 96.69 499 A 1 
ATOM 3703 C C   . ARG A 0 499 . 16.885   7.578   -10.134 1.00 96.69 499 A 1 
ATOM 3704 C CB  . ARG A 0 499 . 16.053   9.887   -9.526  1.00 96.69 499 A 1 
ATOM 3705 O O   . ARG A 0 499 . 17.531   7.235   -9.151  1.00 96.69 499 A 1 
ATOM 3706 C CG  . ARG A 0 499 . 16.999   10.575  -10.534 1.00 96.69 499 A 1 
ATOM 3707 C CD  . ARG A 0 499 . 17.312   12.032  -10.164 1.00 96.69 499 A 1 
ATOM 3708 N NE  . ARG A 0 499 . 18.242   12.108  -9.020  1.00 96.69 499 A 1 
ATOM 3709 N NH1 . ARG A 0 499 . 16.739   12.461  -7.299  1.00 96.69 499 A 1 
ATOM 3710 N NH2 . ARG A 0 499 . 18.840   12.086  -6.825  1.00 96.69 499 A 1 
ATOM 3711 C CZ  . ARG A 0 499 . 17.936   12.234  -7.743  1.00 96.69 499 A 1 
ATOM 3712 N N   . TRP A 0 500 . 17.204   7.261   -11.374 1.00 95.57 500 A 1 
ATOM 3713 C CA  . TRP A 0 500 . 18.511   6.768   -11.773 1.00 95.57 500 A 1 
ATOM 3714 C C   . TRP A 0 500 . 19.176   7.852   -12.618 1.00 95.57 500 A 1 
ATOM 3715 C CB  . TRP A 0 500 . 18.348   5.432   -12.494 1.00 95.57 500 A 1 
ATOM 3716 O O   . TRP A 0 500 . 18.511   8.525   -13.411 1.00 95.57 500 A 1 
ATOM 3717 C CG  . TRP A 0 500 . 19.603   4.818   -13.026 1.00 95.57 500 A 1 
ATOM 3718 C CD1 . TRP A 0 500 . 20.410   3.946   -12.376 1.00 95.57 500 A 1 
ATOM 3719 C CD2 . TRP A 0 500 . 20.212   5.019   -14.335 1.00 95.57 500 A 1 
ATOM 3720 C CE2 . TRP A 0 500 . 21.319   4.128   -14.460 1.00 95.57 500 A 1 
ATOM 3721 C CE3 . TRP A 0 500 . 19.955   5.889   -15.417 1.00 95.57 500 A 1 
ATOM 3722 N NE1 . TRP A 0 500 . 21.430   3.543   -13.219 1.00 95.57 500 A 1 
ATOM 3723 C CH2 . TRP A 0 500 . 21.767   4.879   -16.713 1.00 95.57 500 A 1 
ATOM 3724 C CZ2 . TRP A 0 500 . 22.055   4.016   -15.645 1.00 95.57 500 A 1 
ATOM 3725 C CZ3 . TRP A 0 500 . 20.765   5.851   -16.564 1.00 95.57 500 A 1 
ATOM 3726 N N   . LEU A 0 501 . 20.469   8.041   -12.424 1.00 95.13 501 A 1 
ATOM 3727 C CA  . LEU A 0 501 . 21.307   8.948   -13.193 1.00 95.13 501 A 1 
ATOM 3728 C C   . LEU A 0 501 . 22.587   8.198   -13.531 1.00 95.13 501 A 1 
ATOM 3729 C CB  . LEU A 0 501 . 21.578   10.206  -12.345 1.00 95.13 501 A 1 
ATOM 3730 O O   . LEU A 0 501 . 23.183   7.622   -12.625 1.00 95.13 501 A 1 
ATOM 3731 C CG  . LEU A 0 501 . 22.669   11.142  -12.897 1.00 95.13 501 A 1 
ATOM 3732 C CD1 . LEU A 0 501 . 22.240   11.793  -14.208 1.00 95.13 501 A 1 
ATOM 3733 C CD2 . LEU A 0 501 . 22.958   12.248  -11.878 1.00 95.13 501 A 1 
ATOM 3734 N N   . GLN A 0 502 . 22.999   8.260   -14.788 1.00 91.41 502 A 1 
ATOM 3735 C CA  . GLN A 0 502 . 24.359   7.980   -15.222 1.00 91.41 502 A 1 
ATOM 3736 C C   . GLN A 0 502 . 24.914   9.234   -15.907 1.00 91.41 502 A 1 
ATOM 3737 C CB  . GLN A 0 502 . 24.366   6.724   -16.096 1.00 91.41 502 A 1 
ATOM 3738 O O   . GLN A 0 502 . 24.159   9.967   -16.556 1.00 91.41 502 A 1 
ATOM 3739 C CG  . GLN A 0 502 . 25.770   6.305   -16.537 1.00 91.41 502 A 1 
ATOM 3740 C CD  . GLN A 0 502 . 25.841   4.900   -17.138 1.00 91.41 502 A 1 
ATOM 3741 N NE2 . GLN A 0 502 . 27.034   4.412   -17.353 1.00 91.41 502 A 1 
ATOM 3742 O OE1 . GLN A 0 502 . 24.846   4.211   -17.370 1.00 91.41 502 A 1 
ATOM 3743 N N   . ALA A 0 503 . 26.197   9.505   -15.707 1.00 91.41 503 A 1 
ATOM 3744 C CA  . ALA A 0 503 . 26.951   10.494  -16.457 1.00 91.41 503 A 1 
ATOM 3745 C C   . ALA A 0 503 . 28.356   9.933   -16.689 1.00 91.41 503 A 1 
ATOM 3746 C CB  . ALA A 0 503 . 26.961   11.828  -15.699 1.00 91.41 503 A 1 
ATOM 3747 O O   . ALA A 0 503 . 29.052   9.672   -15.709 1.00 91.41 503 A 1 
ATOM 3748 N N   . ASP A 0 504 . 28.720   9.763   -17.954 1.00 85.86 504 A 1 
ATOM 3749 C CA  . ASP A 0 504 . 29.991   9.203   -18.409 1.00 85.86 504 A 1 
ATOM 3750 C C   . ASP A 0 504 . 30.758   10.289  -19.214 1.00 85.86 504 A 1 
ATOM 3751 C CB  . ASP A 0 504 . 29.727   7.897   -19.193 1.00 85.86 504 A 1 
ATOM 3752 O O   . ASP A 0 504 . 30.149   11.225  -19.749 1.00 85.86 504 A 1 
ATOM 3753 C CG  . ASP A 0 504 . 28.751   6.906   -18.514 1.00 85.86 504 A 1 
ATOM 3754 O OD1 . ASP A 0 504 . 28.808   6.667   -17.281 1.00 85.86 504 A 1 
ATOM 3755 O OD2 . ASP A 0 504 . 27.866   6.351   -19.207 1.00 85.86 504 A 1 
ATOM 3756 N N   . ASP A 0 505 . 32.092   10.236  -19.232 1.00 86.11 505 A 1 
ATOM 3757 C CA  . ASP A 0 505 . 32.997   11.237  -19.842 1.00 86.11 505 A 1 
ATOM 3758 C C   . ASP A 0 505 . 34.301   10.527  -20.237 1.00 86.11 505 A 1 
ATOM 3759 C CB  . ASP A 0 505 . 33.217   12.391  -18.823 1.00 86.11 505 A 1 
ATOM 3760 O O   . ASP A 0 505 . 35.307   10.630  -19.521 1.00 86.11 505 A 1 
ATOM 3761 C CG  . ASP A 0 505 . 34.021   13.648  -19.234 1.00 86.11 505 A 1 
ATOM 3762 O OD1 . ASP A 0 505 . 34.833   13.719  -20.187 1.00 86.11 505 A 1 
ATOM 3763 O OD2 . ASP A 0 505 . 33.821   14.703  -18.579 1.00 86.11 505 A 1 
ATOM 3764 N N   . ASP A 0 506 . 34.268   9.759   -21.334 1.00 84.46 506 A 1 
ATOM 3765 C CA  . ASP A 0 506 . 35.450   9.053   -21.825 1.00 84.46 506 A 1 
ATOM 3766 C C   . ASP A 0 506 . 36.305   10.014  -22.666 1.00 84.46 506 A 1 
ATOM 3767 C CB  . ASP A 0 506 . 35.120   7.742   -22.571 1.00 84.46 506 A 1 
ATOM 3768 O O   . ASP A 0 506 . 35.831   10.765  -23.522 1.00 84.46 506 A 1 
ATOM 3769 C CG  . ASP A 0 506 . 34.471   6.635   -21.719 1.00 84.46 506 A 1 
ATOM 3770 O OD1 . ASP A 0 506 . 34.423   6.784   -20.473 1.00 84.46 506 A 1 
ATOM 3771 O OD2 . ASP A 0 506 . 34.115   5.581   -22.304 1.00 84.46 506 A 1 
ATOM 3772 N N   . GLN A 0 507 . 37.609   10.021  -22.401 1.00 82.30 507 A 1 
ATOM 3773 C CA  . GLN A 0 507 . 38.595   10.895  -23.037 1.00 82.30 507 A 1 
ATOM 3774 C C   . GLN A 0 507 . 39.747   10.039  -23.534 1.00 82.30 507 A 1 
ATOM 3775 C CB  . GLN A 0 507 . 39.126   11.936  -22.033 1.00 82.30 507 A 1 
ATOM 3776 O O   . GLN A 0 507 . 40.361   9.339   -22.731 1.00 82.30 507 A 1 
ATOM 3777 C CG  . GLN A 0 507 . 38.010   12.816  -21.470 1.00 82.30 507 A 1 
ATOM 3778 C CD  . GLN A 0 507 . 38.459   13.843  -20.439 1.00 82.30 507 A 1 
ATOM 3779 N NE2 . GLN A 0 507 . 37.516   14.595  -19.924 1.00 82.30 507 A 1 
ATOM 3780 O OE1 . GLN A 0 507 . 39.612   13.990  -20.041 1.00 82.30 507 A 1 
ATOM 3781 N N   . TRP A 0 508 . 40.094   10.129  -24.815 1.00 76.64 508 A 1 
ATOM 3782 C CA  . TRP A 0 508 . 41.193   9.351   -25.383 1.00 76.64 508 A 1 
ATOM 3783 C C   . TRP A 0 508 . 42.029   10.146  -26.385 1.00 76.64 508 A 1 
ATOM 3784 C CB  . TRP A 0 508 . 40.660   8.043   -25.982 1.00 76.64 508 A 1 
ATOM 3785 O O   . TRP A 0 508 . 41.566   11.116  -26.987 1.00 76.64 508 A 1 
ATOM 3786 C CG  . TRP A 0 508 . 39.764   8.186   -27.174 1.00 76.64 508 A 1 
ATOM 3787 C CD1 . TRP A 0 508 . 38.419   8.324   -27.138 1.00 76.64 508 A 1 
ATOM 3788 C CD2 . TRP A 0 508 . 40.131   8.205   -28.589 1.00 76.64 508 A 1 
ATOM 3789 C CE2 . TRP A 0 508 . 38.942   8.366   -29.362 1.00 76.64 508 A 1 
ATOM 3790 C CE3 . TRP A 0 508 . 41.349   8.100   -29.297 1.00 76.64 508 A 1 
ATOM 3791 N NE1 . TRP A 0 508 . 37.928   8.415   -28.425 1.00 76.64 508 A 1 
ATOM 3792 C CH2 . TRP A 0 508 . 40.195   8.347   -31.436 1.00 76.64 508 A 1 
ATOM 3793 C CZ2 . TRP A 0 508 . 38.963   8.443   -30.764 1.00 76.64 508 A 1 
ATOM 3794 C CZ3 . TRP A 0 508 . 41.382   8.170   -30.702 1.00 76.64 508 A 1 
ATOM 3795 N N   . ALA A 0 509 . 43.279   9.723   -26.550 1.00 79.89 509 A 1 
ATOM 3796 C CA  . ALA A 0 509 . 44.164   10.165  -27.616 1.00 79.89 509 A 1 
ATOM 3797 C C   . ALA A 0 509 . 45.020   8.992   -28.115 1.00 79.89 509 A 1 
ATOM 3798 C CB  . ALA A 0 509 . 45.030   11.330  -27.120 1.00 79.89 509 A 1 
ATOM 3799 O O   . ALA A 0 509 . 45.391   8.120   -27.326 1.00 79.89 509 A 1 
ATOM 3800 N N   . GLU A 0 510 . 45.333   9.001   -29.407 1.00 79.39 510 A 1 
ATOM 3801 C CA  . GLU A 0 510 . 46.298   8.107   -30.056 1.00 79.39 510 A 1 
ATOM 3802 C C   . GLU A 0 510 . 47.258   8.962   -30.891 1.00 79.39 510 A 1 
ATOM 3803 C CB  . GLU A 0 510 . 45.594   7.088   -30.980 1.00 79.39 510 A 1 
ATOM 3804 O O   . GLU A 0 510 . 46.797   9.825   -31.639 1.00 79.39 510 A 1 
ATOM 3805 C CG  . GLU A 0 510 . 44.718   6.045   -30.261 1.00 79.39 510 A 1 
ATOM 3806 C CD  . GLU A 0 510 . 44.121   4.975   -31.205 1.00 79.39 510 A 1 
ATOM 3807 O OE1 . GLU A 0 510 . 43.265   4.186   -30.736 1.00 79.39 510 A 1 
ATOM 3808 O OE2 . GLU A 0 510 . 44.551   4.870   -32.380 1.00 79.39 510 A 1 
ATOM 3809 N N   . ASP A 0 511 . 48.561   8.702   -30.794 1.00 75.75 511 A 1 
ATOM 3810 C CA  . ASP A 0 511 . 49.591   9.296   -31.649 1.00 75.75 511 A 1 
ATOM 3811 C C   . ASP A 0 511 . 50.371   8.196   -32.391 1.00 75.75 511 A 1 
ATOM 3812 C CB  . ASP A 0 511 . 50.460   10.320  -30.885 1.00 75.75 511 A 1 
ATOM 3813 O O   . ASP A 0 511 . 50.838   7.217   -31.801 1.00 75.75 511 A 1 
ATOM 3814 C CG  . ASP A 0 511 . 51.118   9.877   -29.564 1.00 75.75 511 A 1 
ATOM 3815 O OD1 . ASP A 0 511 . 50.382   9.603   -28.585 1.00 75.75 511 A 1 
ATOM 3816 O OD2 . ASP A 0 511 . 52.367   9.959   -29.479 1.00 75.75 511 A 1 
ATOM 3817 N N   . TYR A 0 512 . 50.454   8.309   -33.724 1.00 74.26 512 A 1 
ATOM 3818 C CA  . TYR A 0 512 . 51.082   7.308   -34.593 1.00 74.26 512 A 1 
ATOM 3819 C C   . TYR A 0 512 . 52.152   7.913   -35.504 1.00 74.26 512 A 1 
ATOM 3820 C CB  . TYR A 0 512 . 50.030   6.549   -35.413 1.00 74.26 512 A 1 
ATOM 3821 O O   . TYR A 0 512 . 51.862   8.513   -36.543 1.00 74.26 512 A 1 
ATOM 3822 C CG  . TYR A 0 512 . 50.635   5.443   -36.267 1.00 74.26 512 A 1 
ATOM 3823 C CD1 . TYR A 0 512 . 50.739   5.598   -37.662 1.00 74.26 512 A 1 
ATOM 3824 C CD2 . TYR A 0 512 . 51.177   4.300   -35.653 1.00 74.26 512 A 1 
ATOM 3825 C CE1 . TYR A 0 512 . 51.369   4.608   -38.440 1.00 74.26 512 A 1 
ATOM 3826 C CE2 . TYR A 0 512 . 51.802   3.299   -36.420 1.00 74.26 512 A 1 
ATOM 3827 O OH  . TYR A 0 512 . 52.543   2.523   -38.576 1.00 74.26 512 A 1 
ATOM 3828 C CZ  . TYR A 0 512 . 51.905   3.458   -37.817 1.00 74.26 512 A 1 
ATOM 3829 N N   . ASP A 0 513 . 53.405   7.645   -35.150 1.00 74.28 513 A 1 
ATOM 3830 C CA  . ASP A 0 513 . 54.591   8.057   -35.891 1.00 74.28 513 A 1 
ATOM 3831 C C   . ASP A 0 513 . 55.082   6.884   -36.762 1.00 74.28 513 A 1 
ATOM 3832 C CB  . ASP A 0 513 . 55.662   8.546   -34.884 1.00 74.28 513 A 1 
ATOM 3833 O O   . ASP A 0 513 . 55.287   5.763   -36.284 1.00 74.28 513 A 1 
ATOM 3834 C CG  . ASP A 0 513 . 56.268   9.925   -35.175 1.00 74.28 513 A 1 
ATOM 3835 O OD1 . ASP A 0 513 . 56.155   10.389  -36.332 1.00 74.28 513 A 1 
ATOM 3836 O OD2 . ASP A 0 513 . 56.989   10.446  -34.290 1.00 74.28 513 A 1 
ATOM 3837 N N   . ALA A 0 514 . 55.304   7.099   -38.062 1.00 66.06 514 A 1 
ATOM 3838 C CA  . ALA A 0 514 . 55.881   6.073   -38.936 1.00 66.06 514 A 1 
ATOM 3839 C C   . ALA A 0 514 . 56.924   6.638   -39.903 1.00 66.06 514 A 1 
ATOM 3840 C CB  . ALA A 0 514 . 54.762   5.320   -39.662 1.00 66.06 514 A 1 
ATOM 3841 O O   . ALA A 0 514 . 56.653   7.542   -40.694 1.00 66.06 514 A 1 
ATOM 3842 N N   . PHE A 0 515 . 58.119   6.035   -39.895 1.00 67.17 515 A 1 
ATOM 3843 C CA  . PHE A 0 515 . 59.253   6.475   -40.706 1.00 67.17 515 A 1 
ATOM 3844 C C   . PHE A 0 515 . 59.903   5.332   -41.500 1.00 67.17 515 A 1 
ATOM 3845 C CB  . PHE A 0 515 . 60.260   7.234   -39.825 1.00 67.17 515 A 1 
ATOM 3846 O O   . PHE A 0 515 . 60.300   4.293   -40.962 1.00 67.17 515 A 1 
ATOM 3847 C CG  . PHE A 0 515 . 60.831   6.466   -38.641 1.00 67.17 515 A 1 
ATOM 3848 C CD1 . PHE A 0 515 . 60.288   6.639   -37.356 1.00 67.17 515 A 1 
ATOM 3849 C CD2 . PHE A 0 515 . 61.914   5.581   -38.816 1.00 67.17 515 A 1 
ATOM 3850 C CE1 . PHE A 0 515 . 60.834   5.945   -36.264 1.00 67.17 515 A 1 
ATOM 3851 C CE2 . PHE A 0 515 . 62.452   4.873   -37.725 1.00 67.17 515 A 1 
ATOM 3852 C CZ  . PHE A 0 515 . 61.907   5.059   -36.442 1.00 67.17 515 A 1 
ATOM 3853 N N   . GLU A 0 516 . 60.111   5.557   -42.799 1.00 58.67 516 A 1 
ATOM 3854 C CA  . GLU A 0 516 . 60.829   4.642   -43.690 1.00 58.67 516 A 1 
ATOM 3855 C C   . GLU A 0 516 . 62.109   5.302   -44.230 1.00 58.67 516 A 1 
ATOM 3856 C CB  . GLU A 0 516 . 59.882   4.097   -44.776 1.00 58.67 516 A 1 
ATOM 3857 O O   . GLU A 0 516 . 62.099   6.074   -45.192 1.00 58.67 516 A 1 
ATOM 3858 C CG  . GLU A 0 516 . 60.593   3.060   -45.660 1.00 58.67 516 A 1 
ATOM 3859 C CD  . GLU A 0 516 . 59.639   2.015   -46.260 1.00 58.67 516 A 1 
ATOM 3860 O OE1 . GLU A 0 516 . 59.822   0.823   -45.908 1.00 58.67 516 A 1 
ATOM 3861 O OE2 . GLU A 0 516 . 58.769   2.387   -47.079 1.00 58.67 516 A 1 
ATOM 3862 N N   . ASN A 0 517 . 63.258   4.992   -43.613 1.00 55.25 517 A 1 
ATOM 3863 C CA  . ASN A 0 517 . 64.563   5.474   -44.081 1.00 55.25 517 A 1 
ATOM 3864 C C   . ASN A 0 517 . 65.055   4.639   -45.280 1.00 55.25 517 A 1 
ATOM 3865 C CB  . ASN A 0 517 . 65.597   5.524   -42.936 1.00 55.25 517 A 1 
ATOM 3866 O O   . ASN A 0 517 . 65.970   3.822   -45.139 1.00 55.25 517 A 1 
ATOM 3867 C CG  . ASN A 0 517 . 65.298   6.569   -41.879 1.00 55.25 517 A 1 
ATOM 3868 N ND2 . ASN A 0 517 . 64.540   6.211   -40.872 1.00 55.25 517 A 1 
ATOM 3869 O OD1 . ASN A 0 517 . 65.788   7.689   -41.928 1.00 55.25 517 A 1 
ATOM 3870 N N   . ASP A 0 518 . 64.473   4.867   -46.462 1.00 51.74 518 A 1 
ATOM 3871 C CA  . ASP A 0 518 . 64.797   4.187   -47.731 1.00 51.74 518 A 1 
ATOM 3872 C C   . ASP A 0 518 . 66.121   4.690   -48.374 1.00 51.74 518 A 1 
ATOM 3873 C CB  . ASP A 0 518 . 63.574   4.233   -48.669 1.00 51.74 518 A 1 
ATOM 3874 O O   . ASP A 0 518 . 66.161   5.234   -49.486 1.00 51.74 518 A 1 
ATOM 3875 C CG  . ASP A 0 518 . 63.715   3.275   -49.860 1.00 51.74 518 A 1 
ATOM 3876 O OD1 . ASP A 0 518 . 64.231   2.155   -49.671 1.00 51.74 518 A 1 
ATOM 3877 O OD2 . ASP A 0 518 . 63.440   3.705   -51.010 1.00 51.74 518 A 1 
ATOM 3878 N N   . ASP A 0 519 . 67.201   4.556   -47.592 1.00 47.38 519 A 1 
ATOM 3879 C CA  . ASP A 0 519 . 68.643   4.761   -47.838 1.00 47.38 519 A 1 
ATOM 3880 C C   . ASP A 0 519 . 69.034   5.664   -49.039 1.00 47.38 519 A 1 
ATOM 3881 C CB  . ASP A 0 519 . 69.388   3.405   -47.745 1.00 47.38 519 A 1 
ATOM 3882 O O   . ASP A 0 519 . 69.724   5.283   -49.995 1.00 47.38 519 A 1 
ATOM 3883 C CG  . ASP A 0 519 . 70.568   3.428   -46.757 1.00 47.38 519 A 1 
ATOM 3884 O OD1 . ASP A 0 519 . 71.158   4.513   -46.555 1.00 47.38 519 A 1 
ATOM 3885 O OD2 . ASP A 0 519 . 70.950   2.342   -46.260 1.00 47.38 519 A 1 
ATOM 3886 N N   . ALA A 0 520 . 68.593   6.927   -48.986 1.00 46.88 520 A 1 
ATOM 3887 C CA  . ALA A 0 520 . 68.670   7.892   -50.088 1.00 46.88 520 A 1 
ATOM 3888 C C   . ALA A 0 520 . 70.096   8.293   -50.542 1.00 46.88 520 A 1 
ATOM 3889 C CB  . ALA A 0 520 . 67.840   9.117   -49.684 1.00 46.88 520 A 1 
ATOM 3890 O O   . ALA A 0 520 . 70.259   8.909   -51.598 1.00 46.88 520 A 1 
ATOM 3891 N N   . GLY A 0 521 . 71.155   7.918   -49.812 1.00 45.91 521 A 1 
ATOM 3892 C CA  . GLY A 0 521 . 72.550   8.241   -50.158 1.00 45.91 521 A 1 
ATOM 3893 C C   . GLY A 0 521 . 73.117   7.505   -51.389 1.00 45.91 521 A 1 
ATOM 3894 O O   . GLY A 0 521 . 74.244   7.767   -51.818 1.00 45.91 521 A 1 
ATOM 3895 N N   . ALA A 0 522 . 72.367   6.569   -51.977 1.00 40.24 522 A 1 
ATOM 3896 C CA  . ALA A 0 522 . 72.893   5.537   -52.872 1.00 40.24 522 A 1 
ATOM 3897 C C   . ALA A 0 522 . 73.356   5.967   -54.291 1.00 40.24 522 A 1 
ATOM 3898 C CB  . ALA A 0 522 . 71.864   4.398   -52.913 1.00 40.24 522 A 1 
ATOM 3899 O O   . ALA A 0 522 . 73.778   5.095   -55.058 1.00 40.24 522 A 1 
ATOM 3900 N N   . TYR A 0 523 . 73.336   7.258   -54.675 1.00 43.54 523 A 1 
ATOM 3901 C CA  . TYR A 0 523 . 73.694   7.675   -56.051 1.00 43.54 523 A 1 
ATOM 3902 C C   . TYR A 0 523 . 74.689   8.841   -56.232 1.00 43.54 523 A 1 
ATOM 3903 C CB  . TYR A 0 523 . 72.453   7.760   -56.956 1.00 43.54 523 A 1 
ATOM 3904 O O   . TYR A 0 523 . 74.712   9.500   -57.270 1.00 43.54 523 A 1 
ATOM 3905 C CG  . TYR A 0 523 . 72.757   7.233   -58.351 1.00 43.54 523 A 1 
ATOM 3906 C CD1 . TYR A 0 523 . 73.035   8.118   -59.410 1.00 43.54 523 A 1 
ATOM 3907 C CD2 . TYR A 0 523 . 72.846   5.842   -58.558 1.00 43.54 523 A 1 
ATOM 3908 C CE1 . TYR A 0 523 . 73.409   7.618   -60.673 1.00 43.54 523 A 1 
ATOM 3909 C CE2 . TYR A 0 523 . 73.216   5.336   -59.818 1.00 43.54 523 A 1 
ATOM 3910 O OH  . TYR A 0 523 . 73.879   5.736   -62.087 1.00 43.54 523 A 1 
ATOM 3911 C CZ  . TYR A 0 523 . 73.501   6.223   -60.876 1.00 43.54 523 A 1 
ATOM 3912 N N   . GLY A 0 524 . 75.646   9.017   -55.317 1.00 40.62 524 A 1 
ATOM 3913 C CA  . GLY A 0 524 . 76.821   9.889   -55.528 1.00 40.62 524 A 1 
ATOM 3914 C C   . GLY A 0 524 . 77.836   9.414   -56.598 1.00 40.62 524 A 1 
ATOM 3915 O O   . GLY A 0 524 . 79.024   9.730   -56.505 1.00 40.62 524 A 1 
ATOM 3916 N N   . LYS A 0 525 . 77.440   8.597   -57.588 1.00 36.13 525 A 1 
ATOM 3917 C CA  . LYS A 0 525 . 78.374   7.884   -58.484 1.00 36.13 525 A 1 
ATOM 3918 C C   . LYS A 0 525 . 78.742   8.652   -59.764 1.00 36.13 525 A 1 
ATOM 3919 C CB  . LYS A 0 525 . 77.882   6.449   -58.774 1.00 36.13 525 A 1 
ATOM 3920 O O   . LYS A 0 525 . 78.007   8.677   -60.742 1.00 36.13 525 A 1 
ATOM 3921 C CG  . LYS A 0 525 . 78.573   5.434   -57.844 1.00 36.13 525 A 1 
ATOM 3922 C CD  . LYS A 0 525 . 78.042   4.009   -58.050 1.00 36.13 525 A 1 
ATOM 3923 C CE  . LYS A 0 525 . 78.738   3.035   -57.086 1.00 36.13 525 A 1 
ATOM 3924 N NZ  . LYS A 0 525 . 77.961   1.778   -56.925 1.00 36.13 525 A 1 
ATOM 3925 N N   . ALA A 0 526 . 80.001   9.094   -59.791 1.00 38.60 526 A 1 
ATOM 3926 C CA  . ALA A 0 526 . 80.845   9.196   -60.990 1.00 38.60 526 A 1 
ATOM 3927 C C   . ALA A 0 526 . 80.440   10.199  -62.096 1.00 38.60 526 A 1 
ATOM 3928 C CB  . ALA A 0 526 . 81.139   7.777   -61.509 1.00 38.60 526 A 1 
ATOM 3929 O O   . ALA A 0 526 . 80.501   9.882   -63.285 1.00 38.60 526 A 1 
ATOM 3930 N N   . ALA A 0 527 . 80.186   11.460  -61.735 1.00 35.17 527 A 1 
ATOM 3931 C CA  . ALA A 0 527 . 80.286   12.568  -62.690 1.00 35.17 527 A 1 
ATOM 3932 C C   . ALA A 0 527 . 81.764   12.821  -63.076 1.00 35.17 527 A 1 
ATOM 3933 C CB  . ALA A 0 527 . 79.606   13.806  -62.092 1.00 35.17 527 A 1 
ATOM 3934 O O   . ALA A 0 527 . 82.496   13.532  -62.386 1.00 35.17 527 A 1 
ATOM 3935 N N   . SER A 0 528 . 82.232   12.222  -64.175 1.00 40.05 528 A 1 
ATOM 3936 C CA  . SER A 0 528 . 83.609   12.386  -64.664 1.00 40.05 528 A 1 
ATOM 3937 C C   . SER A 0 528 . 83.876   13.824  -65.136 1.00 40.05 528 A 1 
ATOM 3938 C CB  . SER A 0 528 . 83.888   11.389  -65.796 1.00 40.05 528 A 1 
ATOM 3939 O O   . SER A 0 528 . 83.369   14.242  -66.180 1.00 40.05 528 A 1 
ATOM 3940 O OG  . SER A 0 528 . 82.965   11.569  -66.851 1.00 40.05 528 A 1 
ATOM 3941 N N   . TYR A 0 529 . 84.698   14.580  -64.402 1.00 37.73 529 A 1 
ATOM 3942 C CA  . TYR A 0 529 . 85.057   15.956  -64.761 1.00 37.73 529 A 1 
ATOM 3943 C C   . TYR A 0 529 . 85.910   16.012  -66.042 1.00 37.73 529 A 1 
ATOM 3944 C CB  . TYR A 0 529 . 85.755   16.649  -63.580 1.00 37.73 529 A 1 
ATOM 3945 O O   . TYR A 0 529 . 87.129   15.839  -66.017 1.00 37.73 529 A 1 
ATOM 3946 C CG  . TYR A 0 529 . 86.302   18.028  -63.916 1.00 37.73 529 A 1 
ATOM 3947 C CD1 . TYR A 0 529 . 87.693   18.224  -64.029 1.00 37.73 529 A 1 
ATOM 3948 C CD2 . TYR A 0 529 . 85.423   19.104  -64.155 1.00 37.73 529 A 1 
ATOM 3949 C CE1 . TYR A 0 529 . 88.209   19.489  -64.365 1.00 37.73 529 A 1 
ATOM 3950 C CE2 . TYR A 0 529 . 85.934   20.369  -64.507 1.00 37.73 529 A 1 
ATOM 3951 O OH  . TYR A 0 529 . 87.823   21.782  -64.954 1.00 37.73 529 A 1 
ATOM 3952 C CZ  . TYR A 0 529 . 87.327   20.564  -64.608 1.00 37.73 529 A 1 
ATOM 3953 N N   . TRP A 0 530 . 85.265   16.303  -67.173 1.00 33.54 530 A 1 
ATOM 3954 C CA  . TRP A 0 530 . 85.915   16.464  -68.477 1.00 33.54 530 A 1 
ATOM 3955 C C   . TRP A 0 530 . 86.417   17.906  -68.673 1.00 33.54 530 A 1 
ATOM 3956 C CB  . TRP A 0 530 . 84.996   15.929  -69.587 1.00 33.54 530 A 1 
ATOM 3957 O O   . TRP A 0 530 . 85.941   18.661  -69.523 1.00 33.54 530 A 1 
ATOM 3958 C CG  . TRP A 0 530 . 85.715   15.239  -70.707 1.00 33.54 530 A 1 
ATOM 3959 C CD1 . TRP A 0 530 . 85.982   13.914  -70.744 1.00 33.54 530 A 1 
ATOM 3960 C CD2 . TRP A 0 530 . 86.254   15.789  -71.952 1.00 33.54 530 A 1 
ATOM 3961 C CE2 . TRP A 0 530 . 86.812   14.715  -72.711 1.00 33.54 530 A 1 
ATOM 3962 C CE3 . TRP A 0 530 . 86.317   17.078  -72.528 1.00 33.54 530 A 1 
ATOM 3963 N NE1 . TRP A 0 530 . 86.625   13.599  -71.924 1.00 33.54 530 A 1 
ATOM 3964 C CH2 . TRP A 0 530 . 87.431   16.200  -74.520 1.00 33.54 530 A 1 
ATOM 3965 C CZ2 . TRP A 0 530 . 87.390   14.905  -73.975 1.00 33.54 530 A 1 
ATOM 3966 C CZ3 . TRP A 0 530 . 86.898   17.282  -73.796 1.00 33.54 530 A 1 
ATOM 3967 N N   . GLY A 0 531 . 87.357   18.325  -67.822 1.00 43.03 531 A 1 
ATOM 3968 C CA  . GLY A 0 531 . 87.953   19.660  -67.882 1.00 43.03 531 A 1 
ATOM 3969 C C   . GLY A 0 531 . 88.751   19.873  -69.178 1.00 43.03 531 A 1 
ATOM 3970 O O   . GLY A 0 531 . 89.711   19.136  -69.412 1.00 43.03 531 A 1 
ATOM 3971 N N   . PRO A 0 532 . 88.427   20.875  -70.021 1.00 39.75 532 A 1 
ATOM 3972 C CA  . PRO A 0 532 . 89.160   21.108  -71.261 1.00 39.75 532 A 1 
ATOM 3973 C C   . PRO A 0 532 . 90.601   21.534  -70.959 1.00 39.75 532 A 1 
ATOM 3974 C CB  . PRO A 0 532 . 88.367   22.181  -72.015 1.00 39.75 532 A 1 
ATOM 3975 O O   . PRO A 0 532 . 90.832   22.541  -70.286 1.00 39.75 532 A 1 
ATOM 3976 C CG  . PRO A 0 532 . 87.645   22.941  -70.902 1.00 39.75 532 A 1 
ATOM 3977 C CD  . PRO A 0 532 . 87.360   21.852  -69.867 1.00 39.75 532 A 1 
ATOM 3978 N N   . GLY A 0 533 . 91.569   20.770  -71.477 1.00 39.39 533 A 1 
ATOM 3979 C CA  . GLY A 0 533 . 92.997   20.967  -71.221 1.00 39.39 533 A 1 
ATOM 3980 C C   . GLY A 0 533 . 93.447   22.415  -71.443 1.00 39.39 533 A 1 
ATOM 3981 O O   . GLY A 0 533 . 93.325   22.956  -72.545 1.00 39.39 533 A 1 
ATOM 3982 N N   . GLY A 0 534 . 93.960   23.042  -70.380 1.00 39.45 534 A 1 
ATOM 3983 C CA  . GLY A 0 534 . 94.371   24.445  -70.379 1.00 39.45 534 A 1 
ATOM 3984 C C   . GLY A 0 534 . 95.380   24.750  -71.489 1.00 39.45 534 A 1 
ATOM 3985 O O   . GLY A 0 534 . 96.328   23.997  -71.709 1.00 39.45 534 A 1 
ATOM 3986 N N   . LYS A 0 535 . 95.165   25.855  -72.214 1.00 40.23 535 A 1 
ATOM 3987 C CA  . LYS A 0 535 . 95.911   26.168  -73.441 1.00 40.23 535 A 1 
ATOM 3988 C C   . LYS A 0 535 . 97.411   26.340  -73.187 1.00 40.23 535 A 1 
ATOM 3989 C CB  . LYS A 0 535 . 95.350   27.426  -74.122 1.00 40.23 535 A 1 
ATOM 3990 O O   . LYS A 0 535 . 97.838   27.386  -72.711 1.00 40.23 535 A 1 
ATOM 3991 C CG  . LYS A 0 535 . 93.958   27.200  -74.723 1.00 40.23 535 A 1 
ATOM 3992 C CD  . LYS A 0 535 . 93.492   28.456  -75.468 1.00 40.23 535 A 1 
ATOM 3993 C CE  . LYS A 0 535 . 92.116   28.203  -76.089 1.00 40.23 535 A 1 
ATOM 3994 N NZ  . LYS A 0 535 . 91.630   29.386  -76.841 1.00 40.23 535 A 1 
ATOM 3995 N N   . LEU A 0 536 . 98.170   25.322  -73.598 1.00 36.87 536 A 1 
ATOM 3996 C CA  . LEU A 0 536 . 99.552   25.352  -74.094 1.00 36.87 536 A 1 
ATOM 3997 C C   . LEU A 0 536 . 100.251  26.724  -74.004 1.00 36.87 536 A 1 
ATOM 3998 C CB  . LEU A 0 536 . 99.531   24.842  -75.552 1.00 36.87 536 A 1 
ATOM 3999 O O   . LEU A 0 536 . 100.289  27.490  -74.970 1.00 36.87 536 A 1 
ATOM 4000 C CG  . LEU A 0 536 . 99.277   23.327  -75.677 1.00 36.87 536 A 1 
ATOM 4001 C CD1 . LEU A 0 536 . 98.718   22.992  -77.059 1.00 36.87 536 A 1 
ATOM 4002 C CD2 . LEU A 0 536 . 100.570  22.532  -75.478 1.00 36.87 536 A 1 
ATOM 4003 N N   . GLY A 0 537 . 100.888  26.985  -72.860 1.00 36.51 537 A 1 
ATOM 4004 C CA  . GLY A 0 537 . 102.047  27.874  -72.824 1.00 36.51 537 A 1 
ATOM 4005 C C   . GLY A 0 537 . 103.175  27.281  -73.677 1.00 36.51 537 A 1 
ATOM 4006 O O   . GLY A 0 537 . 103.293  26.059  -73.802 1.00 36.51 537 A 1 
ATOM 4007 N N   . TRP A 0 538 . 103.992  28.130  -74.301 1.00 33.70 538 A 1 
ATOM 4008 C CA  . TRP A 0 538 . 105.037  27.670  -75.218 1.00 33.70 538 A 1 
ATOM 4009 C C   . TRP A 0 538 . 106.086  26.810  -74.492 1.00 33.70 538 A 1 
ATOM 4010 C CB  . TRP A 0 538 . 105.703  28.875  -75.904 1.00 33.70 538 A 1 
ATOM 4011 O O   . TRP A 0 538 . 106.786  27.300  -73.611 1.00 33.70 538 A 1 
ATOM 4012 C CG  . TRP A 0 538 . 104.990  29.457  -77.092 1.00 33.70 538 A 1 
ATOM 4013 C CD1 . TRP A 0 538 . 103.685  29.810  -77.157 1.00 33.70 538 A 1 
ATOM 4014 C CD2 . TRP A 0 538 . 105.547  29.762  -78.411 1.00 33.70 538 A 1 
ATOM 4015 C CE2 . TRP A 0 538 . 104.510  30.301  -79.230 1.00 33.70 538 A 1 
ATOM 4016 C CE3 . TRP A 0 538 . 106.825  29.634  -79.001 1.00 33.70 538 A 1 
ATOM 4017 N NE1 . TRP A 0 538 . 103.400  30.311  -78.413 1.00 33.70 538 A 1 
ATOM 4018 C CH2 . TRP A 0 538 . 106.007  30.547  -81.116 1.00 33.70 538 A 1 
ATOM 4019 C CZ2 . TRP A 0 538 . 104.724  30.690  -80.561 1.00 33.70 538 A 1 
ATOM 4020 C CZ3 . TRP A 0 538 . 107.053  30.020  -80.337 1.00 33.70 538 A 1 
ATOM 4021 N N   . GLY A 0 539 . 106.252  25.552  -74.922 1.00 37.82 539 A 1 
ATOM 4022 C CA  . GLY A 0 539 . 107.490  24.804  -74.671 1.00 37.82 539 A 1 
ATOM 4023 C C   . GLY A 0 539 . 107.468  23.640  -73.672 1.00 37.82 539 A 1 
ATOM 4024 O O   . GLY A 0 539 . 108.483  23.422  -73.015 1.00 37.82 539 A 1 
ATOM 4025 N N   . LYS A 0 540 . 106.402  22.827  -73.589 1.00 38.93 540 A 1 
ATOM 4026 C CA  . LYS A 0 540 . 106.536  21.406  -73.183 1.00 38.93 540 A 1 
ATOM 4027 C C   . LYS A 0 540 . 105.407  20.523  -73.728 1.00 38.93 540 A 1 
ATOM 4028 C CB  . LYS A 0 540 . 106.733  21.270  -71.653 1.00 38.93 540 A 1 
ATOM 4029 O O   . LYS A 0 540 . 104.317  21.001  -74.020 1.00 38.93 540 A 1 
ATOM 4030 C CG  . LYS A 0 540 . 108.150  20.745  -71.326 1.00 38.93 540 A 1 
ATOM 4031 C CD  . LYS A 0 540 . 108.615  21.111  -69.910 1.00 38.93 540 A 1 
ATOM 4032 C CE  . LYS A 0 540 . 110.103  20.763  -69.745 1.00 38.93 540 A 1 
ATOM 4033 N NZ  . LYS A 0 540 . 110.617  21.143  -68.404 1.00 38.93 540 A 1 
ATOM 4034 N N   . LYS A 0 541 . 105.712  19.236  -73.922 1.00 35.84 541 A 1 
ATOM 4035 C CA  . LYS A 0 541 . 104.895  18.251  -74.650 1.00 35.84 541 A 1 
ATOM 4036 C C   . LYS A 0 541 . 104.607  17.064  -73.729 1.00 35.84 541 A 1 
ATOM 4037 C CB  . LYS A 0 541 . 105.680  17.853  -75.920 1.00 35.84 541 A 1 
ATOM 4038 O O   . LYS A 0 541 . 105.535  16.349  -73.369 1.00 35.84 541 A 1 
ATOM 4039 C CG  . LYS A 0 541 . 104.951  16.910  -76.894 1.00 35.84 541 A 1 
ATOM 4040 C CD  . LYS A 0 541 . 105.870  16.591  -78.090 1.00 35.84 541 A 1 
ATOM 4041 C CE  . LYS A 0 541 . 105.171  15.719  -79.142 1.00 35.84 541 A 1 
ATOM 4042 N NZ  . LYS A 0 541 . 106.072  15.400  -80.282 1.00 35.84 541 A 1 
ATOM 4043 N N   . GLY A 0 542 . 103.344  16.864  -73.360 1.00 37.33 542 A 1 
ATOM 4044 C CA  . GLY A 0 542 . 102.890  15.760  -72.512 1.00 37.33 542 A 1 
ATOM 4045 C C   . GLY A 0 542 . 101.500  15.298  -72.941 1.00 37.33 542 A 1 
ATOM 4046 O O   . GLY A 0 542 . 100.666  16.127  -73.302 1.00 37.33 542 A 1 
ATOM 4047 N N   . LYS A 0 543 . 101.277  13.982  -72.957 1.00 34.45 543 A 1 
ATOM 4048 C CA  . LYS A 0 543 . 99.965   13.377  -73.217 1.00 34.45 543 A 1 
ATOM 4049 C C   . LYS A 0 543 . 99.150   13.331  -71.922 1.00 34.45 543 A 1 
ATOM 4050 C CB  . LYS A 0 543 . 100.130  11.931  -73.707 1.00 34.45 543 A 1 
ATOM 4051 O O   . LYS A 0 543 . 99.707   13.020  -70.875 1.00 34.45 543 A 1 
ATOM 4052 C CG  . LYS A 0 543 . 100.696  11.714  -75.120 1.00 34.45 543 A 1 
ATOM 4053 C CD  . LYS A 0 543 . 100.866  10.193  -75.293 1.00 34.45 543 A 1 
ATOM 4054 C CE  . LYS A 0 543 . 100.798  9.685   -76.736 1.00 34.45 543 A 1 
ATOM 4055 N NZ  . LYS A 0 543 . 100.294  8.286   -76.737 1.00 34.45 543 A 1 
ATOM 4056 N N   . SER A 0 544 . 97.841   13.522  -72.029 1.00 38.76 544 A 1 
ATOM 4057 C CA  . SER A 0 544 . 96.863   13.095  -71.026 1.00 38.76 544 A 1 
ATOM 4058 C C   . SER A 0 544 . 95.747   12.349  -71.753 1.00 38.76 544 A 1 
ATOM 4059 C CB  . SER A 0 544 . 96.327   14.290  -70.226 1.00 38.76 544 A 1 
ATOM 4060 O O   . SER A 0 544 . 94.899   12.968  -72.396 1.00 38.76 544 A 1 
ATOM 4061 O OG  . SER A 0 544 . 95.750   15.252  -71.090 1.00 38.76 544 A 1 
ATOM 4062 N N   . GLU A 0 545 . 95.808   11.022  -71.723 1.00 35.23 545 A 1 
ATOM 4063 C CA  . GLU A 0 545 . 94.743   10.151  -72.223 1.00 35.23 545 A 1 
ATOM 4064 C C   . GLU A 0 545 . 93.618   10.076  -71.166 1.00 35.23 545 A 1 
ATOM 4065 C CB  . GLU A 0 545 . 95.369   8.804   -72.655 1.00 35.23 545 A 1 
ATOM 4066 O O   . GLU A 0 545 . 93.873   10.227  -69.971 1.00 35.23 545 A 1 
ATOM 4067 C CG  . GLU A 0 545 . 96.102   8.969   -74.015 1.00 35.23 545 A 1 
ATOM 4068 C CD  . GLU A 0 545 . 97.379   8.132   -74.254 1.00 35.23 545 A 1 
ATOM 4069 O OE1 . GLU A 0 545 . 97.993   8.316   -75.341 1.00 35.23 545 A 1 
ATOM 4070 O OE2 . GLU A 0 545 . 97.853   7.411   -73.356 1.00 35.23 545 A 1 
ATOM 4071 N N   . LEU A 0 546 . 92.368   9.945   -71.617 1.00 34.79 546 A 1 
ATOM 4072 C CA  . LEU A 0 546 . 91.142   10.061  -70.815 1.00 34.79 546 A 1 
ATOM 4073 C C   . LEU A 0 546 . 90.316   8.784   -71.003 1.00 34.79 546 A 1 
ATOM 4074 C CB  . LEU A 0 546 . 90.317   11.262  -71.339 1.00 34.79 546 A 1 
ATOM 4075 O O   . LEU A 0 546 . 89.948   8.508   -72.142 1.00 34.79 546 A 1 
ATOM 4076 C CG  . LEU A 0 546 . 90.870   12.660  -71.008 1.00 34.79 546 A 1 
ATOM 4077 C CD1 . LEU A 0 546 . 90.531   13.650  -72.126 1.00 34.79 546 A 1 
ATOM 4078 C CD2 . LEU A 0 546 . 90.260   13.199  -69.712 1.00 34.79 546 A 1 
ATOM 4079 N N   . ASP A 0 547 . 89.990   8.051   -69.932 1.00 36.18 547 A 1 
ATOM 4080 C CA  . ASP A 0 547 . 88.998   6.963   -69.996 1.00 36.18 547 A 1 
ATOM 4081 C C   . ASP A 0 547 . 88.340   6.630   -68.631 1.00 36.18 547 A 1 
ATOM 4082 C CB  . ASP A 0 547 . 89.607   5.704   -70.657 1.00 36.18 547 A 1 
ATOM 4083 O O   . ASP A 0 547 . 88.755   7.133   -67.582 1.00 36.18 547 A 1 
ATOM 4084 C CG  . ASP A 0 547 . 88.586   4.924   -71.505 1.00 36.18 547 A 1 
ATOM 4085 O OD1 . ASP A 0 547 . 87.369   5.198   -71.372 1.00 36.18 547 A 1 
ATOM 4086 O OD2 . ASP A 0 547 . 89.033   4.053   -72.280 1.00 36.18 547 A 1 
ATOM 4087 N N   . ALA A 0 548 . 87.280   5.816   -68.682 1.00 32.38 548 A 1 
ATOM 4088 C CA  . ALA A 0 548 . 86.374   5.367   -67.616 1.00 32.38 548 A 1 
ATOM 4089 C C   . ALA A 0 548 . 87.080   4.650   -66.434 1.00 32.38 548 A 1 
ATOM 4090 C CB  . ALA A 0 548 . 85.362   4.454   -68.324 1.00 32.38 548 A 1 
ATOM 4091 O O   . ALA A 0 548 . 88.077   3.963   -66.629 1.00 32.38 548 A 1 
ATOM 4092 N N   . ALA A 0 549 . 86.713   4.805   -65.151 1.00 30.65 549 A 1 
ATOM 4093 C CA  . ALA A 0 549 . 85.423   4.790   -64.423 1.00 30.65 549 A 1 
ATOM 4094 C C   . ALA A 0 549 . 85.064   3.418   -63.793 1.00 30.65 549 A 1 
ATOM 4095 C CB  . ALA A 0 549 . 84.246   5.476   -65.141 1.00 30.65 549 A 1 
ATOM 4096 O O   . ALA A 0 549 . 85.571   2.372   -64.181 1.00 30.65 549 A 1 
ATOM 4097 N N   . SER A 0 550 . 84.208   3.454   -62.760 1.00 38.53 550 A 1 
ATOM 4098 C CA  . SER A 0 550 . 83.630   2.307   -62.025 1.00 38.53 550 A 1 
ATOM 4099 C C   . SER A 0 550 . 84.592   1.216   -61.508 1.00 38.53 550 A 1 
ATOM 4100 C CB  . SER A 0 550 . 82.462   1.684   -62.809 1.00 38.53 550 A 1 
ATOM 4101 O O   . SER A 0 550 . 84.736   0.154   -62.107 1.00 38.53 550 A 1 
ATOM 4102 O OG  . SER A 0 550 . 82.842   1.289   -64.108 1.00 38.53 550 A 1 
ATOM 4103 N N   . LYS A 0 551 . 85.099   1.390   -60.278 1.00 35.96 551 A 1 
ATOM 4104 C CA  . LYS A 0 551 . 85.413   0.259   -59.386 1.00 35.96 551 A 1 
ATOM 4105 C C   . LYS A 0 551 . 84.605   0.425   -58.098 1.00 35.96 551 A 1 
ATOM 4106 C CB  . LYS A 0 551 . 86.933   0.128   -59.176 1.00 35.96 551 A 1 
ATOM 4107 O O   . LYS A 0 551 . 84.804   1.390   -57.368 1.00 35.96 551 A 1 
ATOM 4108 C CG  . LYS A 0 551 . 87.306   -1.314  -58.791 1.00 35.96 551 A 1 
ATOM 4109 C CD  . LYS A 0 551 . 88.825   -1.534  -58.766 1.00 35.96 551 A 1 
ATOM 4110 C CE  . LYS A 0 551 . 89.122   -3.030  -58.591 1.00 35.96 551 A 1 
ATOM 4111 N NZ  . LYS A 0 551 . 90.579   -3.311  -58.587 1.00 35.96 551 A 1 
ATOM 4112 N N   . ALA A 0 552 . 83.622   -0.447  -57.882 1.00 37.06 552 A 1 
ATOM 4113 C CA  . ALA A 0 552 . 82.632   -0.281  -56.822 1.00 37.06 552 A 1 
ATOM 4114 C C   . ALA A 0 552 . 83.189   -0.727  -55.459 1.00 37.06 552 A 1 
ATOM 4115 C CB  . ALA A 0 552 . 81.353   -1.031  -57.221 1.00 37.06 552 A 1 
ATOM 4116 O O   . ALA A 0 552 . 83.317   -1.921  -55.202 1.00 37.06 552 A 1 
ATOM 4117 N N   . GLY A 0 553 . 83.511   0.241   -54.598 1.00 36.42 553 A 1 
ATOM 4118 C CA  . GLY A 0 553 . 83.753   0.004   -53.177 1.00 36.42 553 A 1 
ATOM 4119 C C   . GLY A 0 553 . 82.428   -0.202  -52.447 1.00 36.42 553 A 1 
ATOM 4120 O O   . GLY A 0 553 . 81.593   0.696   -52.428 1.00 36.42 553 A 1 
ATOM 4121 N N   . GLN A 0 554 . 82.254   -1.407  -51.915 1.00 35.07 554 A 1 
ATOM 4122 C CA  . GLN A 0 554 . 81.155   -1.883  -51.077 1.00 35.07 554 A 1 
ATOM 4123 C C   . GLN A 0 554 . 80.680   -0.844  -50.047 1.00 35.07 554 A 1 
ATOM 4124 C CB  . GLN A 0 554 . 81.740   -3.137  -50.411 1.00 35.07 554 A 1 
ATOM 4125 O O   . GLN A 0 554 . 81.460   -0.394  -49.211 1.00 35.07 554 A 1 
ATOM 4126 C CG  . GLN A 0 554 . 80.831   -3.968  -49.500 1.00 35.07 554 A 1 
ATOM 4127 C CD  . GLN A 0 554 . 81.542   -5.252  -49.055 1.00 35.07 554 A 1 
ATOM 4128 N NE2 . GLN A 0 554 . 80.953   -6.024  -48.171 1.00 35.07 554 A 1 
ATOM 4129 O OE1 . GLN A 0 554 . 82.628   -5.593  -49.504 1.00 35.07 554 A 1 
ATOM 4130 N N   . SER A 0 555 . 79.393   -0.499  -50.107 1.00 41.65 555 A 1 
ATOM 4131 C CA  . SER A 0 555 . 78.704   0.297   -49.091 1.00 41.65 555 A 1 
ATOM 4132 C C   . SER A 0 555 . 77.838   -0.640  -48.255 1.00 41.65 555 A 1 
ATOM 4133 C CB  . SER A 0 555 . 77.852   1.380   -49.757 1.00 41.65 555 A 1 
ATOM 4134 O O   . SER A 0 555 . 77.098   -1.438  -48.827 1.00 41.65 555 A 1 
ATOM 4135 O OG  . SER A 0 555 . 77.375   2.272   -48.777 1.00 41.65 555 A 1 
ATOM 4136 N N   . GLY A 0 556 . 77.948   -0.563  -46.928 1.00 41.84 556 A 1 
ATOM 4137 C CA  . GLY A 0 556 . 77.000   -1.202  -46.016 1.00 41.84 556 A 1 
ATOM 4138 C C   . GLY A 0 556 . 75.805   -0.276  -45.830 1.00 41.84 556 A 1 
ATOM 4139 O O   . GLY A 0 556 . 75.976   0.820   -45.300 1.00 41.84 556 A 1 
ATOM 4140 N N   . TYR A 0 557 . 74.648   -0.694  -46.331 1.00 43.39 557 A 1 
ATOM 4141 C CA  . TYR A 0 557 . 73.383   0.033   -46.234 1.00 43.39 557 A 1 
ATOM 4142 C C   . TYR A 0 557 . 72.653   -0.367  -44.944 1.00 43.39 557 A 1 
ATOM 4143 C CB  . TYR A 0 557 . 72.576   -0.228  -47.514 1.00 43.39 557 A 1 
ATOM 4144 O O   . TYR A 0 557 . 72.762   -1.514  -44.510 1.00 43.39 557 A 1 
ATOM 4145 C CG  . TYR A 0 557 . 73.190   0.422   -48.747 1.00 43.39 557 A 1 
ATOM 4146 C CD1 . TYR A 0 557 . 73.063   1.811   -48.928 1.00 43.39 557 A 1 
ATOM 4147 C CD2 . TYR A 0 557 . 73.902   -0.340  -49.695 1.00 43.39 557 A 1 
ATOM 4148 C CE1 . TYR A 0 557 . 73.627   2.445   -50.049 1.00 43.39 557 A 1 
ATOM 4149 C CE2 . TYR A 0 557 . 74.469   0.286   -50.824 1.00 43.39 557 A 1 
ATOM 4150 O OH  . TYR A 0 557 . 74.895   2.297   -52.076 1.00 43.39 557 A 1 
ATOM 4151 C CZ  . TYR A 0 557 . 74.331   1.680   -51.002 1.00 43.39 557 A 1 
ATOM 4152 N N   . TRP A 0 558 . 71.956   0.582   -44.324 1.00 40.08 558 A 1 
ATOM 4153 C CA  . TRP A 0 558 . 71.307   0.449   -43.015 1.00 40.08 558 A 1 
ATOM 4154 C C   . TRP A 0 558 . 69.925   1.112   -43.045 1.00 40.08 558 A 1 
ATOM 4155 C CB  . TRP A 0 558 . 72.189   1.028   -41.893 1.00 40.08 558 A 1 
ATOM 4156 O O   . TRP A 0 558 . 69.641   2.020   -42.260 1.00 40.08 558 A 1 
ATOM 4157 C CG  . TRP A 0 558 . 73.424   0.268   -41.516 1.00 40.08 558 A 1 
ATOM 4158 C CD1 . TRP A 0 558 . 74.668   0.519   -41.978 1.00 40.08 558 A 1 
ATOM 4159 C CD2 . TRP A 0 558 . 73.561   -0.846  -40.576 1.00 40.08 558 A 1 
ATOM 4160 C CE2 . TRP A 0 558 . 74.944   -1.191  -40.488 1.00 40.08 558 A 1 
ATOM 4161 C CE3 . TRP A 0 558 . 72.662   -1.608  -39.796 1.00 40.08 558 A 1 
ATOM 4162 N NE1 . TRP A 0 558 . 75.569   -0.332  -41.368 1.00 40.08 558 A 1 
ATOM 4163 C CH2 . TRP A 0 558 . 74.491   -2.960  -38.898 1.00 40.08 558 A 1 
ATOM 4164 C CZ2 . TRP A 0 558 . 75.415   -2.220  -39.657 1.00 40.08 558 A 1 
ATOM 4165 C CZ3 . TRP A 0 558 . 73.120   -2.657  -38.974 1.00 40.08 558 A 1 
ATOM 4166 N N   . GLY A 0 559 . 69.065   0.647   -43.954 1.00 52.03 559 A 1 
ATOM 4167 C CA  . GLY A 0 559 . 67.653   1.019   -43.968 1.00 52.03 559 A 1 
ATOM 4168 C C   . GLY A 0 559 . 67.008   0.733   -42.609 1.00 52.03 559 A 1 
ATOM 4169 O O   . GLY A 0 559 . 67.102   -0.379  -42.085 1.00 52.03 559 A 1 
ATOM 4170 N N   . LYS A 0 560 . 66.390   1.761   -42.025 1.00 53.77 560 A 1 
ATOM 4171 C CA  . LYS A 0 560 . 65.682   1.694   -40.742 1.00 53.77 560 A 1 
ATOM 4172 C C   . LYS A 0 560 . 64.230   2.089   -40.953 1.00 53.77 560 A 1 
ATOM 4173 C CB  . LYS A 0 560 . 66.326   2.616   -39.698 1.00 53.77 560 A 1 
ATOM 4174 O O   . LYS A 0 560 . 63.937   3.278   -41.103 1.00 53.77 560 A 1 
ATOM 4175 C CG  . LYS A 0 560 . 67.671   2.111   -39.172 1.00 53.77 560 A 1 
ATOM 4176 C CD  . LYS A 0 560 . 68.166   3.102   -38.116 1.00 53.77 560 A 1 
ATOM 4177 C CE  . LYS A 0 560 . 69.529   2.683   -37.574 1.00 53.77 560 A 1 
ATOM 4178 N NZ  . LYS A 0 560 . 69.980   3.650   -36.546 1.00 53.77 560 A 1 
ATOM 4179 N N   . THR A 0 561 . 63.356   1.094   -40.914 1.00 54.19 561 A 1 
ATOM 4180 C CA  . THR A 0 561 . 61.909   1.295   -40.856 1.00 54.19 561 A 1 
ATOM 4181 C C   . THR A 0 561 . 61.456   1.086   -39.413 1.00 54.19 561 A 1 
ATOM 4182 C CB  . THR A 0 561 . 61.164   0.388   -41.850 1.00 54.19 561 A 1 
ATOM 4183 O O   . THR A 0 561 . 61.839   0.099   -38.766 1.00 54.19 561 A 1 
ATOM 4184 C CG2 . THR A 0 561 . 59.714   0.818   -42.046 1.00 54.19 561 A 1 
ATOM 4185 O OG1 . THR A 0 561 . 61.789   0.444   -43.115 1.00 54.19 561 A 1 
ATOM 4186 N N   . GLY A 0 562 . 60.686   2.035   -38.897 1.00 66.21 562 A 1 
ATOM 4187 C CA  . GLY A 0 562 . 60.129   2.007   -37.552 1.00 66.21 562 A 1 
ATOM 4188 C C   . GLY A 0 562 . 58.738   2.621   -37.527 1.00 66.21 562 A 1 
ATOM 4189 O O   . GLY A 0 562 . 58.375   3.379   -38.427 1.00 66.21 562 A 1 
ATOM 4190 N N   . SER A 0 563 . 57.975   2.236   -36.513 1.00 68.50 563 A 1 
ATOM 4191 C CA  . SER A 0 563 . 56.737   2.902   -36.134 1.00 68.50 563 A 1 
ATOM 4192 C C   . SER A 0 563 . 56.640   2.954   -34.617 1.00 68.50 563 A 1 
ATOM 4193 C CB  . SER A 0 563 . 55.505   2.195   -36.713 1.00 68.50 563 A 1 
ATOM 4194 O O   . SER A 0 563 . 56.935   1.949   -33.952 1.00 68.50 563 A 1 
ATOM 4195 O OG  . SER A 0 563 . 55.412   0.866   -36.202 1.00 68.50 563 A 1 
ATOM 4196 N N   . ASP A 0 564 . 56.169   4.083   -34.130 1.00 69.31 564 A 1 
ATOM 4197 C CA  . ASP A 0 564 . 55.929   4.435   -32.743 1.00 69.31 564 A 1 
ATOM 4198 C C   . ASP A 0 564 . 54.395   4.570   -32.630 1.00 69.31 564 A 1 
ATOM 4199 C CB  . ASP A 0 564 . 56.700   5.740   -32.395 1.00 69.31 564 A 1 
ATOM 4200 O O   . ASP A 0 564 . 53.749   5.097   -33.538 1.00 69.31 564 A 1 
ATOM 4201 C CG  . ASP A 0 564 . 58.196   5.794   -32.815 1.00 69.31 564 A 1 
ATOM 4202 O OD1 . ASP A 0 564 . 58.530   5.531   -33.997 1.00 69.31 564 A 1 
ATOM 4203 O OD2 . ASP A 0 564 . 59.078   6.042   -31.953 1.00 69.31 564 A 1 
ATOM 4204 N N   . TRP A 0 565 . 53.785   4.006   -31.590 1.00 68.42 565 A 1 
ATOM 4205 C CA  . TRP A 0 565 . 52.362   4.202   -31.298 1.00 68.42 565 A 1 
ATOM 4206 C C   . TRP A 0 565 . 52.204   4.309   -29.794 1.00 68.42 565 A 1 
ATOM 4207 C CB  . TRP A 0 565 . 51.498   3.057   -31.848 1.00 68.42 565 A 1 
ATOM 4208 O O   . TRP A 0 565 . 52.415   3.313   -29.094 1.00 68.42 565 A 1 
ATOM 4209 C CG  . TRP A 0 565 . 50.011   3.210   -31.643 1.00 68.42 565 A 1 
ATOM 4210 C CD1 . TRP A 0 565 . 49.203   4.064   -32.315 1.00 68.42 565 A 1 
ATOM 4211 C CD2 . TRP A 0 565 . 49.147   2.592   -30.631 1.00 68.42 565 A 1 
ATOM 4212 C CE2 . TRP A 0 565 . 47.806   3.042   -30.837 1.00 68.42 565 A 1 
ATOM 4213 C CE3 . TRP A 0 565 . 49.364   1.733   -29.529 1.00 68.42 565 A 1 
ATOM 4214 N NE1 . TRP A 0 565 . 47.896   3.935   -31.879 1.00 68.42 565 A 1 
ATOM 4215 C CH2 . TRP A 0 565 . 46.986   1.750   -28.961 1.00 68.42 565 A 1 
ATOM 4216 C CZ2 . TRP A 0 565 . 46.735   2.616   -30.038 1.00 68.42 565 A 1 
ATOM 4217 C CZ3 . TRP A 0 565 . 48.299   1.318   -28.703 1.00 68.42 565 A 1 
ATOM 4218 N N   . ASP A 0 566 . 51.846   5.499   -29.337 1.00 77.71 566 A 1 
ATOM 4219 C CA  . ASP A 0 566 . 51.485   5.758   -27.953 1.00 77.71 566 A 1 
ATOM 4220 C C   . ASP A 0 566 . 49.977   6.083   -27.903 1.00 77.71 566 A 1 
ATOM 4221 C CB  . ASP A 0 566 . 52.409   6.836   -27.336 1.00 77.71 566 A 1 
ATOM 4222 O O   . ASP A 0 566 . 49.361   6.528   -28.876 1.00 77.71 566 A 1 
ATOM 4223 C CG  . ASP A 0 566 . 53.850   6.379   -26.994 1.00 77.71 566 A 1 
ATOM 4224 O OD1 . ASP A 0 566 . 54.209   5.192   -27.209 1.00 77.71 566 A 1 
ATOM 4225 O OD2 . ASP A 0 566 . 54.615   7.200   -26.424 1.00 77.71 566 A 1 
ATOM 4226 N N   . ALA A 0 567 . 49.342   5.760   -26.777 1.00 75.40 567 A 1 
ATOM 4227 C CA  . ALA A 0 567 . 47.917   5.999   -26.567 1.00 75.40 567 A 1 
ATOM 4228 C C   . ALA A 0 567 . 47.618   6.291   -25.096 1.00 75.40 567 A 1 
ATOM 4229 C CB  . ALA A 0 567 . 47.119   4.791   -27.074 1.00 75.40 567 A 1 
ATOM 4230 O O   . ALA A 0 567 . 48.283   5.774   -24.193 1.00 75.40 567 A 1 
ATOM 4231 N N   . TYR A 0 568 . 46.583   7.091   -24.843 1.00 77.95 568 A 1 
ATOM 4232 C CA  . TYR A 0 568 . 46.144   7.475   -23.502 1.00 77.95 568 A 1 
ATOM 4233 C C   . TYR A 0 568 . 44.621   7.509   -23.398 1.00 77.95 568 A 1 
ATOM 4234 C CB  . TYR A 0 568 . 46.736   8.847   -23.149 1.00 77.95 568 A 1 
ATOM 4235 O O   . TYR A 0 568 . 43.948   7.973   -24.318 1.00 77.95 568 A 1 
ATOM 4236 C CG  . TYR A 0 568 . 46.275   9.392   -21.809 1.00 77.95 568 A 1 
ATOM 4237 C CD1 . TYR A 0 568 . 45.337   10.440  -21.753 1.00 77.95 568 A 1 
ATOM 4238 C CD2 . TYR A 0 568 . 46.745   8.808   -20.619 1.00 77.95 568 A 1 
ATOM 4239 C CE1 . TYR A 0 568 . 44.894   10.923  -20.508 1.00 77.95 568 A 1 
ATOM 4240 C CE2 . TYR A 0 568 . 46.298   9.273   -19.369 1.00 77.95 568 A 1 
ATOM 4241 O OH  . TYR A 0 568 . 44.987   10.851  -18.123 1.00 77.95 568 A 1 
ATOM 4242 C CZ  . TYR A 0 568 . 45.382   10.341  -19.317 1.00 77.95 568 A 1 
ATOM 4243 N N   . GLY A 0 569 . 44.085   7.102   -22.245 1.00 83.61 569 A 1 
ATOM 4244 C CA  . GLY A 0 569 . 42.658   7.190   -21.960 1.00 83.61 569 A 1 
ATOM 4245 C C   . GLY A 0 569 . 42.309   7.493   -20.503 1.00 83.61 569 A 1 
ATOM 4246 O O   . GLY A 0 569 . 43.083   7.234   -19.573 1.00 83.61 569 A 1 
ATOM 4247 N N   . ARG A 0 570 . 41.110   8.048   -20.320 1.00 79.02 570 A 1 
ATOM 4248 C CA  . ARG A 0 570 . 40.398   8.188   -19.046 1.00 79.02 570 A 1 
ATOM 4249 C C   . ARG A 0 570 . 38.924   7.884   -19.245 1.00 79.02 570 A 1 
ATOM 4250 C CB  . ARG A 0 570 . 40.459   9.614   -18.499 1.00 79.02 570 A 1 
ATOM 4251 O O   . ARG A 0 570 . 38.347   8.367   -20.212 1.00 79.02 570 A 1 
ATOM 4252 C CG  . ARG A 0 570 . 41.871   10.159  -18.294 1.00 79.02 570 A 1 
ATOM 4253 C CD  . ARG A 0 570 . 41.780   11.534  -17.622 1.00 79.02 570 A 1 
ATOM 4254 N NE  . ARG A 0 570 . 41.251   11.424  -16.248 1.00 79.02 570 A 1 
ATOM 4255 N NH1 . ARG A 0 570 . 39.490   12.891  -16.440 1.00 79.02 570 A 1 
ATOM 4256 N NH2 . ARG A 0 570 . 39.834   11.778  -14.532 1.00 79.02 570 A 1 
ATOM 4257 C CZ  . ARG A 0 570 . 40.192   12.030  -15.753 1.00 79.02 570 A 1 
ATOM 4258 N N   . ASP A 0 571 . 38.339   7.214   -18.273 1.00 82.31 571 A 1 
ATOM 4259 C CA  . ASP A 0 571 . 36.925   6.881   -18.185 1.00 82.31 571 A 1 
ATOM 4260 C C   . ASP A 0 571 . 36.409   7.320   -16.806 1.00 82.31 571 A 1 
ATOM 4261 C CB  . ASP A 0 571 . 36.702   5.385   -18.518 1.00 82.31 571 A 1 
ATOM 4262 O O   . ASP A 0 571 . 36.866   6.835   -15.769 1.00 82.31 571 A 1 
ATOM 4263 C CG  . ASP A 0 571 . 37.672   4.331   -17.931 1.00 82.31 571 A 1 
ATOM 4264 O OD1 . ASP A 0 571 . 38.888   4.609   -17.770 1.00 82.31 571 A 1 
ATOM 4265 O OD2 . ASP A 0 571 . 37.222   3.173   -17.758 1.00 82.31 571 A 1 
ATOM 4266 N N   . GLN A 0 572 . 35.510   8.315   -16.779 1.00 84.99 572 A 1 
ATOM 4267 C CA  . GLN A 0 572 . 34.918   8.845   -15.542 1.00 84.99 572 A 1 
ATOM 4268 C C   . GLN A 0 572 . 33.422   8.528   -15.481 1.00 84.99 572 A 1 
ATOM 4269 C CB  . GLN A 0 572 . 35.154   10.361  -15.397 1.00 84.99 572 A 1 
ATOM 4270 O O   . GLN A 0 572 . 32.624   9.221   -16.113 1.00 84.99 572 A 1 
ATOM 4271 C CG  . GLN A 0 572 . 36.630   10.763  -15.334 1.00 84.99 572 A 1 
ATOM 4272 C CD  . GLN A 0 572 . 36.803   12.167  -14.758 1.00 84.99 572 A 1 
ATOM 4273 N NE2 . GLN A 0 572 . 37.069   12.321  -13.482 1.00 84.99 572 A 1 
ATOM 4274 O OE1 . GLN A 0 572 . 36.870   13.186  -15.430 1.00 84.99 572 A 1 
ATOM 4275 N N   . ASP A 0 573 . 33.042   7.532   -14.675 1.00 85.83 573 A 1 
ATOM 4276 C CA  . ASP A 0 573 . 31.639   7.154   -14.469 1.00 85.83 573 A 1 
ATOM 4277 C C   . ASP A 0 573 . 31.013   7.880   -13.260 1.00 85.83 573 A 1 
ATOM 4278 C CB  . ASP A 0 573 . 31.441   5.609   -14.545 1.00 85.83 573 A 1 
ATOM 4279 O O   . ASP A 0 573 . 31.678   8.299   -12.304 1.00 85.83 573 A 1 
ATOM 4280 C CG  . ASP A 0 573 . 31.195   4.795   -13.252 1.00 85.83 573 A 1 
ATOM 4281 O OD1 . ASP A 0 573 . 31.490   5.269   -12.130 1.00 85.83 573 A 1 
ATOM 4282 O OD2 . ASP A 0 573 . 30.628   3.675   -13.357 1.00 85.83 573 A 1 
ATOM 4283 N N   . LEU A 0 574 . 29.694   8.073   -13.303 1.00 91.94 574 A 1 
ATOM 4284 C CA  . LEU A 0 574 . 28.904   8.522   -12.157 1.00 91.94 574 A 1 
ATOM 4285 C C   . LEU A 0 574 . 27.490   7.944   -12.219 1.00 91.94 574 A 1 
ATOM 4286 C CB  . LEU A 0 574 . 28.897   10.064  -12.090 1.00 91.94 574 A 1 
ATOM 4287 O O   . LEU A 0 574 . 26.599   8.509   -12.853 1.00 91.94 574 A 1 
ATOM 4288 C CG  . LEU A 0 574 . 28.000   10.652  -10.980 1.00 91.94 574 A 1 
ATOM 4289 C CD1 . LEU A 0 574 . 28.405   10.216  -9.569  1.00 91.94 574 A 1 
ATOM 4290 C CD2 . LEU A 0 574 . 28.043   12.181  -11.018 1.00 91.94 574 A 1 
ATOM 4291 N N   . GLU A 0 575 . 27.244   6.870   -11.469 1.00 94.13 575 A 1 
ATOM 4292 C CA  . GLU A 0 575 . 25.908   6.293   -11.299 1.00 94.13 575 A 1 
ATOM 4293 C C   . GLU A 0 575 . 25.277   6.706   -9.957  1.00 94.13 575 A 1 
ATOM 4294 C CB  . GLU A 0 575 . 25.935   4.764   -11.462 1.00 94.13 575 A 1 
ATOM 4295 O O   . GLU A 0 575 . 25.864   6.533   -8.886  1.00 94.13 575 A 1 
ATOM 4296 C CG  . GLU A 0 575 . 24.508   4.196   -11.579 1.00 94.13 575 A 1 
ATOM 4297 C CD  . GLU A 0 575 . 24.456   2.663   -11.531 1.00 94.13 575 A 1 
ATOM 4298 O OE1 . GLU A 0 575 . 23.700   2.059   -12.326 1.00 94.13 575 A 1 
ATOM 4299 O OE2 . GLU A 0 575 . 25.118   2.053   -10.652 1.00 94.13 575 A 1 
ATOM 4300 N N   . VAL A 0 576 . 24.028   7.184   -9.975  1.00 93.55 576 A 1 
ATOM 4301 C CA  . VAL A 0 576 . 23.235   7.476   -8.768  1.00 93.55 576 A 1 
ATOM 4302 C C   . VAL A 0 576 . 21.862   6.803   -8.832  1.00 93.55 576 A 1 
ATOM 4303 C CB  . VAL A 0 576 . 23.098   8.994   -8.516  1.00 93.55 576 A 1 
ATOM 4304 O O   . VAL A 0 576 . 20.950   7.297   -9.492  1.00 93.55 576 A 1 
ATOM 4305 C CG1 . VAL A 0 576 . 22.389   9.283   -7.180  1.00 93.55 576 A 1 
ATOM 4306 C CG2 . VAL A 0 576 . 24.455   9.710   -8.478  1.00 93.55 576 A 1 
ATOM 4307 N N   . ASP A 0 577 . 21.691   5.736   -8.048  1.00 90.96 577 A 1 
ATOM 4308 C CA  . ASP A 0 577 . 20.378   5.222   -7.633  1.00 90.96 577 A 1 
ATOM 4309 C C   . ASP A 0 577 . 19.804   6.111   -6.515  1.00 90.96 577 A 1 
ATOM 4310 C CB  . ASP A 0 577 . 20.497   3.817   -7.004  1.00 90.96 577 A 1 
ATOM 4311 O O   . ASP A 0 577 . 20.440   6.274   -5.473  1.00 90.96 577 A 1 
ATOM 4312 C CG  . ASP A 0 577 . 20.650   2.603   -7.918  1.00 90.96 577 A 1 
ATOM 4313 O OD1 . ASP A 0 577 . 20.043   2.593   -9.007  1.00 90.96 577 A 1 
ATOM 4314 O OD2 . ASP A 0 577 . 21.215   1.605   -7.390  1.00 90.96 577 A 1 
ATOM 4315 N N   . GLU A 0 578 . 18.563   6.580   -6.628  1.00 91.43 578 A 1 
ATOM 4316 C CA  . GLU A 0 578 . 17.770   7.091   -5.504  1.00 91.43 578 A 1 
ATOM 4317 C C   . GLU A 0 578 . 16.319   6.608   -5.598  1.00 91.43 578 A 1 
ATOM 4318 C CB  . GLU A 0 578 . 17.856   8.625   -5.429  1.00 91.43 578 A 1 
ATOM 4319 O O   . GLU A 0 578 . 15.710   6.647   -6.663  1.00 91.43 578 A 1 
ATOM 4320 C CG  . GLU A 0 578 . 17.082   9.186   -4.226  1.00 91.43 578 A 1 
ATOM 4321 C CD  . GLU A 0 578 . 17.435   10.654  -3.974  1.00 91.43 578 A 1 
ATOM 4322 O OE1 . GLU A 0 578 . 18.129   10.935  -2.973  1.00 91.43 578 A 1 
ATOM 4323 O OE2 . GLU A 0 578 . 17.076   11.515  -4.807  1.00 91.43 578 A 1 
ATOM 4324 N N   . SER A 0 579 . 15.741   6.176   -4.478  1.00 93.22 579 A 1 
ATOM 4325 C CA  . SER A 0 579 . 14.344   5.747   -4.395  1.00 93.22 579 A 1 
ATOM 4326 C C   . SER A 0 579 . 13.710   6.088   -3.047  1.00 93.22 579 A 1 
ATOM 4327 C CB  . SER A 0 579 . 14.212   4.249   -4.694  1.00 93.22 579 A 1 
ATOM 4328 O O   . SER A 0 579 . 14.369   6.036   -2.007  1.00 93.22 579 A 1 
ATOM 4329 O OG  . SER A 0 579 . 15.004   3.500   -3.791  1.00 93.22 579 A 1 
ATOM 4330 N N   . TYR A 0 580 . 12.422   6.419   -3.077  1.00 91.59 580 A 1 
ATOM 4331 C CA  . TYR A 0 580 . 11.566   6.586   -1.901  1.00 91.59 580 A 1 
ATOM 4332 C C   . TYR A 0 580 . 10.281   5.797   -2.127  1.00 91.59 580 A 1 
ATOM 4333 C CB  . TYR A 0 580 . 11.275   8.074   -1.648  1.00 91.59 580 A 1 
ATOM 4334 O O   . TYR A 0 580 . 9.706    5.873   -3.209  1.00 91.59 580 A 1 
ATOM 4335 C CG  . TYR A 0 580 . 10.202   8.368   -0.606  1.00 91.59 580 A 1 
ATOM 4336 C CD1 . TYR A 0 580 . 8.889    8.692   -1.009  1.00 91.59 580 A 1 
ATOM 4337 C CD2 . TYR A 0 580 . 10.520   8.346   0.767   1.00 91.59 580 A 1 
ATOM 4338 C CE1 . TYR A 0 580 . 7.914    9.029   -0.045  1.00 91.59 580 A 1 
ATOM 4339 C CE2 . TYR A 0 580 . 9.547    8.683   1.733   1.00 91.59 580 A 1 
ATOM 4340 O OH  . TYR A 0 580 . 7.309    9.412   2.248   1.00 91.59 580 A 1 
ATOM 4341 C CZ  . TYR A 0 580 . 8.244    9.041   1.329   1.00 91.59 580 A 1 
ATOM 4342 N N   . GLU A 0 581 . 9.818    5.054   -1.130  1.00 90.33 581 A 1 
ATOM 4343 C CA  . GLU A 0 581 . 8.524    4.375   -1.171  1.00 90.33 581 A 1 
ATOM 4344 C C   . GLU A 0 581 . 7.780    4.586   0.147   1.00 90.33 581 A 1 
ATOM 4345 C CB  . GLU A 0 581 . 8.666    2.872   -1.469  1.00 90.33 581 A 1 
ATOM 4346 O O   . GLU A 0 581 . 8.387    4.539   1.213   1.00 90.33 581 A 1 
ATOM 4347 C CG  . GLU A 0 581 . 9.459    2.529   -2.745  1.00 90.33 581 A 1 
ATOM 4348 C CD  . GLU A 0 581 . 9.164    1.108   -3.251  1.00 90.33 581 A 1 
ATOM 4349 O OE1 . GLU A 0 581 . 9.245    0.860   -4.478  1.00 90.33 581 A 1 
ATOM 4350 O OE2 . GLU A 0 581 . 8.635    0.258   -2.498  1.00 90.33 581 A 1 
ATOM 4351 N N   . ALA A 0 582 . 6.466    4.784   0.088   1.00 85.27 582 A 1 
ATOM 4352 C CA  . ALA A 0 582 . 5.626    4.956   1.270   1.00 85.27 582 A 1 
ATOM 4353 C C   . ALA A 0 582 . 4.266    4.272   1.100   1.00 85.27 582 A 1 
ATOM 4354 C CB  . ALA A 0 582 . 5.488    6.447   1.561   1.00 85.27 582 A 1 
ATOM 4355 O O   . ALA A 0 582 . 3.812    4.051   -0.025  1.00 85.27 582 A 1 
ATOM 4356 N N   . THR A 0 583 . 3.610    3.872   2.192   1.00 87.12 583 A 1 
ATOM 4357 C CA  . THR A 0 583 . 2.336    3.129   2.143   1.00 87.12 583 A 1 
ATOM 4358 C C   . THR A 0 583 . 1.450    3.394   3.361   1.00 87.12 583 A 1 
ATOM 4359 C CB  . THR A 0 583 . 2.609    1.623   1.966   1.00 87.12 583 A 1 
ATOM 4360 O O   . THR A 0 583 . 1.812    3.083   4.492   1.00 87.12 583 A 1 
ATOM 4361 C CG2 . THR A 0 583 . 1.392    0.716   2.175   1.00 87.12 583 A 1 
ATOM 4362 O OG1 . THR A 0 583 . 2.996    1.374   0.632   1.00 87.12 583 A 1 
ATOM 4363 N N   . TRP A 0 584 . 0.224    3.870   3.115   1.00 77.00 584 A 1 
ATOM 4364 C CA  . TRP A 0 584 . -0.758   4.260   4.137   1.00 77.00 584 A 1 
ATOM 4365 C C   . TRP A 0 584 . -2.114   3.592   3.861   1.00 77.00 584 A 1 
ATOM 4366 C CB  . TRP A 0 584 . -0.867   5.790   4.161   1.00 77.00 584 A 1 
ATOM 4367 O O   . TRP A 0 584 . -2.717   3.804   2.809   1.00 77.00 584 A 1 
ATOM 4368 C CG  . TRP A 0 584 . 0.416    6.510   4.450   1.00 77.00 584 A 1 
ATOM 4369 C CD1 . TRP A 0 584 . 0.938    6.691   5.683   1.00 77.00 584 A 1 
ATOM 4370 C CD2 . TRP A 0 584 . 1.326    7.203   3.534   1.00 77.00 584 A 1 
ATOM 4371 C CE2 . TRP A 0 584 . 2.397    7.760   4.299   1.00 77.00 584 A 1 
ATOM 4372 C CE3 . TRP A 0 584 . 1.328    7.467   2.145   1.00 77.00 584 A 1 
ATOM 4373 N NE1 . TRP A 0 584 . 2.132    7.377   5.593   1.00 77.00 584 A 1 
ATOM 4374 C CH2 . TRP A 0 584 . 3.362    8.812   2.348   1.00 77.00 584 A 1 
ATOM 4375 C CZ2 . TRP A 0 584 . 3.407    8.545   3.726   1.00 77.00 584 A 1 
ATOM 4376 C CZ3 . TRP A 0 584 . 2.328    8.271   1.562   1.00 77.00 584 A 1 
ATOM 4377 N N   . ALA A 0 585 . -2.572   2.661   4.714   1.00 53.38 585 A 1 
ATOM 4378 C CA  . ALA A 0 585 . -3.529   1.646   4.240   1.00 53.38 585 A 1 
ATOM 4379 C C   . ALA A 0 585 . -4.323   0.777   5.262   1.00 53.38 585 A 1 
ATOM 4380 C CB  . ALA A 0 585 . -2.699   0.710   3.326   1.00 53.38 585 A 1 
ATOM 4381 O O   . ALA A 0 585 . -4.007   -0.407  5.345   1.00 53.38 585 A 1 
ATOM 4382 N N   . LYS A 0 586 . -5.405   1.261   5.920   1.00 78.11 586 A 1 
ATOM 4383 C CA  . LYS A 0 586 . -6.628   0.486   6.355   1.00 78.11 586 A 1 
ATOM 4384 C C   . LYS A 0 586 . -7.544   1.237   7.345   1.00 78.11 586 A 1 
ATOM 4385 C CB  . LYS A 0 586 . -6.331   -0.925  6.939   1.00 78.11 586 A 1 
ATOM 4386 O O   . LYS A 0 586 . -7.078   1.988   8.198   1.00 78.11 586 A 1 
ATOM 4387 C CG  . LYS A 0 586 . -6.345   -2.177  6.037   1.00 78.11 586 A 1 
ATOM 4388 C CD  . LYS A 0 586 . -5.503   -3.305  6.663   1.00 78.11 586 A 1 
ATOM 4389 C CE  . LYS A 0 586 . -3.995   -3.014  6.569   1.00 78.11 586 A 1 
ATOM 4390 N NZ  . LYS A 0 586 . -3.195   -3.892  7.448   1.00 78.11 586 A 1 
ATOM 4391 N N   . SER A 0 587 . -8.834   0.932   7.231   1.00 75.45 587 A 1 
ATOM 4392 C CA  . SER A 0 587 . -9.980   1.360   8.032   1.00 75.45 587 A 1 
ATOM 4393 C C   . SER A 0 587 . -10.992  0.216   8.171   1.00 75.45 587 A 1 
ATOM 4394 C CB  . SER A 0 587 . -10.673  2.564   7.372   1.00 75.45 587 A 1 
ATOM 4395 O O   . SER A 0 587 . -11.056  -0.642  7.283   1.00 75.45 587 A 1 
ATOM 4396 O OG  . SER A 0 587 . -11.117  2.316   6.055   1.00 75.45 587 A 1 
ATOM 4397 N N   . TYR A 0 588 . -11.785  0.220   9.241   1.00 86.33 588 A 1 
ATOM 4398 C CA  . TYR A 0 588 . -12.856  -0.743  9.527   1.00 86.33 588 A 1 
ATOM 4399 C C   . TYR A 0 588 . -14.041  -0.018  10.172  1.00 86.33 588 A 1 
ATOM 4400 C CB  . TYR A 0 588 . -12.365  -1.831  10.499  1.00 86.33 588 A 1 
ATOM 4401 O O   . TYR A 0 588 . -13.822  0.739   11.109  1.00 86.33 588 A 1 
ATOM 4402 C CG  . TYR A 0 588 . -11.076  -2.540  10.124  1.00 86.33 588 A 1 
ATOM 4403 C CD1 . TYR A 0 588 . -11.083  -3.550  9.147   1.00 86.33 588 A 1 
ATOM 4404 C CD2 . TYR A 0 588 . -9.877   -2.213  10.783  1.00 86.33 588 A 1 
ATOM 4405 C CE1 . TYR A 0 588 . -9.890   -4.220  8.808   1.00 86.33 588 A 1 
ATOM 4406 C CE2 . TYR A 0 588 . -8.685   -2.889  10.469  1.00 86.33 588 A 1 
ATOM 4407 O OH  . TYR A 0 588 . -7.541   -4.564  9.203   1.00 86.33 588 A 1 
ATOM 4408 C CZ  . TYR A 0 588 . -8.692   -3.894  9.478   1.00 86.33 588 A 1 
ATOM 4409 N N   . ASP A 0 589 . -15.261  -0.286  9.722   1.00 79.18 589 A 1 
ATOM 4410 C CA  . ASP A 0 589 . -16.517  0.275   10.231  1.00 79.18 589 A 1 
ATOM 4411 C C   . ASP A 0 589 . -17.548  -0.846  10.468  1.00 79.18 589 A 1 
ATOM 4412 C CB  . ASP A 0 589 . -17.030  1.427   9.324   1.00 79.18 589 A 1 
ATOM 4413 O O   . ASP A 0 589 . -17.561  -1.830  9.731   1.00 79.18 589 A 1 
ATOM 4414 C CG  . ASP A 0 589 . -17.007  1.236   7.787   1.00 79.18 589 A 1 
ATOM 4415 O OD1 . ASP A 0 589 . -15.947  0.936   7.183   1.00 79.18 589 A 1 
ATOM 4416 O OD2 . ASP A 0 589 . -18.007  1.529   7.091   1.00 79.18 589 A 1 
ATOM 4417 N N   . ALA A 0 590 . -18.378  -0.735  11.508  1.00 87.78 590 A 1 
ATOM 4418 C CA  . ALA A 0 590 . -19.403  -1.717  11.868  1.00 87.78 590 A 1 
ATOM 4419 C C   . ALA A 0 590 . -20.615  -1.046  12.537  1.00 87.78 590 A 1 
ATOM 4420 C CB  . ALA A 0 590 . -18.779  -2.760  12.807  1.00 87.78 590 A 1 
ATOM 4421 O O   . ALA A 0 590 . -20.444  -0.391  13.561  1.00 87.78 590 A 1 
ATOM 4422 N N   . GLU A 0 591 . -21.817  -1.236  11.992  1.00 83.96 591 A 1 
ATOM 4423 C CA  . GLU A 0 591 . -23.116  -0.764  12.503  1.00 83.96 591 A 1 
ATOM 4424 C C   . GLU A 0 591 . -24.034  -1.967  12.757  1.00 83.96 591 A 1 
ATOM 4425 C CB  . GLU A 0 591 . -23.810  0.159   11.473  1.00 83.96 591 A 1 
ATOM 4426 O O   . GLU A 0 591 . -24.162  -2.815  11.879  1.00 83.96 591 A 1 
ATOM 4427 C CG  . GLU A 0 591 . -23.162  1.543   11.310  1.00 83.96 591 A 1 
ATOM 4428 C CD  . GLU A 0 591 . -23.777  2.426   10.206  1.00 83.96 591 A 1 
ATOM 4429 O OE1 . GLU A 0 591 . -23.092  3.397   9.800   1.00 83.96 591 A 1 
ATOM 4430 O OE2 . GLU A 0 591 . -24.941  2.195   9.805   1.00 83.96 591 A 1 
ATOM 4431 N N   . SER A 0 592 . -24.717  -2.011  13.903  1.00 89.60 592 A 1 
ATOM 4432 C CA  . SER A 0 592 . -25.794  -2.976  14.189  1.00 89.60 592 A 1 
ATOM 4433 C C   . SER A 0 592 . -27.106  -2.260  14.516  1.00 89.60 592 A 1 
ATOM 4434 C CB  . SER A 0 592 . -25.414  -3.937  15.319  1.00 89.60 592 A 1 
ATOM 4435 O O   . SER A 0 592 . -27.103  -1.137  15.034  1.00 89.60 592 A 1 
ATOM 4436 O OG  . SER A 0 592 . -25.113  -3.189  16.480  1.00 89.60 592 A 1 
ATOM 4437 N N   . TYR A 0 593 . -28.236  -2.903  14.226  1.00 87.09 593 A 1 
ATOM 4438 C CA  . TYR A 0 593 . -29.569  -2.468  14.640  1.00 87.09 593 A 1 
ATOM 4439 C C   . TYR A 0 593 . -30.467  -3.661  14.976  1.00 87.09 593 A 1 
ATOM 4440 C CB  . TYR A 0 593 . -30.228  -1.618  13.535  1.00 87.09 593 A 1 
ATOM 4441 O O   . TYR A 0 593 . -30.795  -4.437  14.080  1.00 87.09 593 A 1 
ATOM 4442 C CG  . TYR A 0 593 . -31.707  -1.338  13.777  1.00 87.09 593 A 1 
ATOM 4443 C CD1 . TYR A 0 593 . -32.671  -1.552  12.769  1.00 87.09 593 A 1 
ATOM 4444 C CD2 . TYR A 0 593 . -32.126  -0.942  15.057  1.00 87.09 593 A 1 
ATOM 4445 C CE1 . TYR A 0 593 . -34.041  -1.359  13.047  1.00 87.09 593 A 1 
ATOM 4446 C CE2 . TYR A 0 593 . -33.485  -0.801  15.358  1.00 87.09 593 A 1 
ATOM 4447 O OH  . TYR A 0 593 . -35.743  -0.874  14.687  1.00 87.09 593 A 1 
ATOM 4448 C CZ  . TYR A 0 593 . -34.440  -1.001  14.350  1.00 87.09 593 A 1 
ATOM 4449 N N   . ASP A 0 594 . -30.962  -3.731  16.215  1.00 87.60 594 A 1 
ATOM 4450 C CA  . ASP A 0 594 . -31.975  -4.705  16.631  1.00 87.60 594 A 1 
ATOM 4451 C C   . ASP A 0 594 . -33.354  -4.064  16.846  1.00 87.60 594 A 1 
ATOM 4452 C CB  . ASP A 0 594 . -31.599  -5.450  17.917  1.00 87.60 594 A 1 
ATOM 4453 O O   . ASP A 0 594 . -33.495  -3.002  17.463  1.00 87.60 594 A 1 
ATOM 4454 C CG  . ASP A 0 594 . -30.127  -5.819  18.037  1.00 87.60 594 A 1 
ATOM 4455 O OD1 . ASP A 0 594 . -29.678  -6.667  17.241  1.00 87.60 594 A 1 
ATOM 4456 O OD2 . ASP A 0 594 . -29.513  -5.269  18.986  1.00 87.60 594 A 1 
ATOM 4457 N N   . GLU A 0 595 . -34.403  -4.782  16.453  1.00 89.66 595 A 1 
ATOM 4458 C CA  . GLU A 0 595 . -35.772  -4.622  16.946  1.00 89.66 595 A 1 
ATOM 4459 C C   . GLU A 0 595 . -36.292  -5.982  17.392  1.00 89.66 595 A 1 
ATOM 4460 C CB  . GLU A 0 595 . -36.666  -3.993  15.862  1.00 89.66 595 A 1 
ATOM 4461 O O   . GLU A 0 595 . -36.412  -6.885  16.574  1.00 89.66 595 A 1 
ATOM 4462 C CG  . GLU A 0 595 . -38.184  -4.139  16.101  1.00 89.66 595 A 1 
ATOM 4463 C CD  . GLU A 0 595 . -39.020  -3.173  15.242  1.00 89.66 595 A 1 
ATOM 4464 O OE1 . GLU A 0 595 . -40.008  -2.602  15.761  1.00 89.66 595 A 1 
ATOM 4465 O OE2 . GLU A 0 595 . -38.579  -2.718  14.163  1.00 89.66 595 A 1 
ATOM 4466 N N   . TRP A 0 596 . -36.640  -6.128  18.667  1.00 90.23 596 A 1 
ATOM 4467 C CA  . TRP A 0 596 . -37.203  -7.370  19.195  1.00 90.23 596 A 1 
ATOM 4468 C C   . TRP A 0 596 . -38.469  -7.115  20.005  1.00 90.23 596 A 1 
ATOM 4469 C CB  . TRP A 0 596 . -36.140  -8.139  19.991  1.00 90.23 596 A 1 
ATOM 4470 O O   . TRP A 0 596 . -38.636  -6.043  20.589  1.00 90.23 596 A 1 
ATOM 4471 C CG  . TRP A 0 596 . -35.554  -7.417  21.169  1.00 90.23 596 A 1 
ATOM 4472 C CD1 . TRP A 0 596 . -34.429  -6.668  21.143  1.00 90.23 596 A 1 
ATOM 4473 C CD2 . TRP A 0 596 . -36.031  -7.373  22.550  1.00 90.23 596 A 1 
ATOM 4474 C CE2 . TRP A 0 596 . -35.132  -6.564  23.311  1.00 90.23 596 A 1 
ATOM 4475 C CE3 . TRP A 0 596 . -37.125  -7.939  23.241  1.00 90.23 596 A 1 
ATOM 4476 N NE1 . TRP A 0 596 . -34.173  -6.165  22.402  1.00 90.23 596 A 1 
ATOM 4477 C CH2 . TRP A 0 596 . -36.420  -6.898  25.337  1.00 90.23 596 A 1 
ATOM 4478 C CZ2 . TRP A 0 596 . -35.317  -6.321  24.682  1.00 90.23 596 A 1 
ATOM 4479 C CZ3 . TRP A 0 596 . -37.313  -7.711  24.618  1.00 90.23 596 A 1 
ATOM 4480 N N   . ASP A 0 597 . -39.347  -8.113  20.052  1.00 84.87 597 A 1 
ATOM 4481 C CA  . ASP A 0 597 . -40.532  -8.154  20.906  1.00 84.87 597 A 1 
ATOM 4482 C C   . ASP A 0 597 . -40.658  -9.532  21.569  1.00 84.87 597 A 1 
ATOM 4483 C CB  . ASP A 0 597 . -41.794  -7.757  20.113  1.00 84.87 597 A 1 
ATOM 4484 O O   . ASP A 0 597 . -40.314  -10.565 20.992  1.00 84.87 597 A 1 
ATOM 4485 C CG  . ASP A 0 597 . -43.012  -7.421  20.996  1.00 84.87 597 A 1 
ATOM 4486 O OD1 . ASP A 0 597 . -42.842  -7.252  22.229  1.00 84.87 597 A 1 
ATOM 4487 O OD2 . ASP A 0 597 . -44.118  -7.276  20.427  1.00 84.87 597 A 1 
ATOM 4488 N N   . ASN A 0 598 . -41.139  -9.535  22.807  1.00 80.65 598 A 1 
ATOM 4489 C CA  . ASN A 0 598 . -41.434  -10.720 23.599  1.00 80.65 598 A 1 
ATOM 4490 C C   . ASN A 0 598 . -42.806  -10.534 24.241  1.00 80.65 598 A 1 
ATOM 4491 C CB  . ASN A 0 598 . -40.333  -10.928 24.655  1.00 80.65 598 A 1 
ATOM 4492 O O   . ASN A 0 598 . -42.931  -9.796  25.226  1.00 80.65 598 A 1 
ATOM 4493 C CG  . ASN A 0 598 . -40.664  -12.064 25.614  1.00 80.65 598 A 1 
ATOM 4494 N ND2 . ASN A 0 598 . -41.380  -11.820 26.685  1.00 80.65 598 A 1 
ATOM 4495 O OD1 . ASN A 0 598 . -40.283  -13.196 25.421  1.00 80.65 598 A 1 
ATOM 4496 N N   . ALA A 0 599 . -43.799  -11.249 23.720  1.00 78.77 599 A 1 
ATOM 4497 C CA  . ALA A 0 599 . -45.111  -11.375 24.334  1.00 78.77 599 A 1 
ATOM 4498 C C   . ALA A 0 599 . -45.204  -12.717 25.075  1.00 78.77 599 A 1 
ATOM 4499 C CB  . ALA A 0 599 . -46.194  -11.160 23.273  1.00 78.77 599 A 1 
ATOM 4500 O O   . ALA A 0 599 . -45.398  -13.770 24.471  1.00 78.77 599 A 1 
ATOM 4501 N N   . ASP A 0 600 . -45.058  -12.632 26.393  1.00 75.38 600 A 1 
ATOM 4502 C CA  . ASP A 0 600 . -45.344  -13.682 27.370  1.00 75.38 600 A 1 
ATOM 4503 C C   . ASP A 0 600 . -46.865  -13.717 27.599  1.00 75.38 600 A 1 
ATOM 4504 C CB  . ASP A 0 600 . -44.501  -13.355 28.624  1.00 75.38 600 A 1 
ATOM 4505 O O   . ASP A 0 600 . -47.512  -12.675 27.782  1.00 75.38 600 A 1 
ATOM 4506 C CG  . ASP A 0 600 . -44.902  -13.974 29.972  1.00 75.38 600 A 1 
ATOM 4507 O OD1 . ASP A 0 600 . -45.999  -14.573 30.084  1.00 75.38 600 A 1 
ATOM 4508 O OD2 . ASP A 0 600 . -44.154  -13.676 30.936  1.00 75.38 600 A 1 
ATOM 4509 N N   . ALA A 0 601 . -47.451  -14.915 27.544  1.00 71.99 601 A 1 
ATOM 4510 C CA  . ALA A 0 601 . -48.870  -15.153 27.790  1.00 71.99 601 A 1 
ATOM 4511 C C   . ALA A 0 601 . -49.109  -16.309 28.779  1.00 71.99 601 A 1 
ATOM 4512 C CB  . ALA A 0 601 . -49.582  -15.319 26.437  1.00 71.99 601 A 1 
ATOM 4513 O O   . ALA A 0 601 . -49.991  -17.151 28.548  1.00 71.99 601 A 1 
ATOM 4514 N N   . ASP A 0 602 . -48.326  -16.368 29.856  1.00 70.84 602 A 1 
ATOM 4515 C CA  . ASP A 0 602 . -48.308  -17.439 30.857  1.00 70.84 602 A 1 
ATOM 4516 C C   . ASP A 0 602 . -49.671  -17.797 31.483  1.00 70.84 602 A 1 
ATOM 4517 C CB  . ASP A 0 602 . -47.296  -17.094 31.973  1.00 70.84 602 A 1 
ATOM 4518 O O   . ASP A 0 602 . -50.592  -16.984 31.631  1.00 70.84 602 A 1 
ATOM 4519 C CG  . ASP A 0 602 . -46.122  -18.065 32.087  1.00 70.84 602 A 1 
ATOM 4520 O OD1 . ASP A 0 602 . -45.891  -18.796 31.104  1.00 70.84 602 A 1 
ATOM 4521 O OD2 . ASP A 0 602 . -45.627  -18.222 33.228  1.00 70.84 602 A 1 
ATOM 4522 N N   . LYS A 0 603 . -49.843  -19.082 31.841  1.00 64.50 603 A 1 
ATOM 4523 C CA  . LYS A 0 603 . -51.092  -19.622 32.430  1.00 64.50 603 A 1 
ATOM 4524 C C   . LYS A 0 603 . -50.799  -20.645 33.534  1.00 64.50 603 A 1 
ATOM 4525 C CB  . LYS A 0 603 . -52.041  -20.194 31.349  1.00 64.50 603 A 1 
ATOM 4526 O O   . LYS A 0 603 . -51.169  -21.818 33.424  1.00 64.50 603 A 1 
ATOM 4527 C CG  . LYS A 0 603 . -52.363  -19.244 30.179  1.00 64.50 603 A 1 
ATOM 4528 C CD  . LYS A 0 603 . -52.855  -19.974 28.918  1.00 64.50 603 A 1 
ATOM 4529 C CE  . LYS A 0 603 . -52.227  -19.398 27.633  1.00 64.50 603 A 1 
ATOM 4530 N NZ  . LYS A 0 603 . -50.740  -19.545 27.598  1.00 64.50 603 A 1 
ATOM 4531 N N   . TRP A 0 604 . -50.138  -20.226 34.611  1.00 64.63 604 A 1 
ATOM 4532 C CA  . TRP A 0 604 . -49.772  -21.101 35.733  1.00 64.63 604 A 1 
ATOM 4533 C C   . TRP A 0 604 . -50.982  -21.617 36.535  1.00 64.63 604 A 1 
ATOM 4534 C CB  . TRP A 0 604 . -48.736  -20.421 36.643  1.00 64.63 604 A 1 
ATOM 4535 O O   . TRP A 0 604 . -51.889  -20.881 36.939  1.00 64.63 604 A 1 
ATOM 4536 C CG  . TRP A 0 604 . -49.003  -18.991 37.000  1.00 64.63 604 A 1 
ATOM 4537 C CD1 . TRP A 0 604 . -48.721  -17.956 36.187  1.00 64.63 604 A 1 
ATOM 4538 C CD2 . TRP A 0 604 . -49.474  -18.373 38.245  1.00 64.63 604 A 1 
ATOM 4539 C CE2 . TRP A 0 604 . -49.547  -16.961 38.060  1.00 64.63 604 A 1 
ATOM 4540 C CE3 . TRP A 0 604 . -49.776  -18.841 39.540  1.00 64.63 604 A 1 
ATOM 4541 N NE1 . TRP A 0 604 . -49.075  -16.779 36.796  1.00 64.63 604 A 1 
ATOM 4542 C CH2 . TRP A 0 604 . -50.273  -16.570 40.325  1.00 64.63 604 A 1 
ATOM 4543 C CZ2 . TRP A 0 604 . -49.961  -16.069 39.054  1.00 64.63 604 A 1 
ATOM 4544 C CZ3 . TRP A 0 604 . -50.157  -17.949 40.571  1.00 64.63 604 A 1 
ATOM 4545 N N   . GLY A 0 605 . -50.980  -22.921 36.825  1.00 58.08 605 A 1 
ATOM 4546 C CA  . GLY A 0 605 . -51.978  -23.577 37.673  1.00 58.08 605 A 1 
ATOM 4547 C C   . GLY A 0 605 . -51.641  -23.453 39.158  1.00 58.08 605 A 1 
ATOM 4548 O O   . GLY A 0 605 . -50.937  -24.299 39.708  1.00 58.08 605 A 1 
ATOM 4549 N N   . ALA A 0 606 . -52.174  -22.433 39.830  1.00 55.26 606 A 1 
ATOM 4550 C CA  . ALA A 0 606 . -51.911  -22.160 41.241  1.00 55.26 606 A 1 
ATOM 4551 C C   . ALA A 0 606 . -52.948  -22.717 42.222  1.00 55.26 606 A 1 
ATOM 4552 C CB  . ALA A 0 606 . -51.696  -20.664 41.464  1.00 55.26 606 A 1 
ATOM 4553 O O   . ALA A 0 606 . -54.102  -23.034 41.907  1.00 55.26 606 A 1 
ATOM 4554 N N   . GLN A 0 607 . -52.503  -22.779 43.478  1.00 54.59 607 A 1 
ATOM 4555 C CA  . GLN A 0 607 . -53.273  -23.269 44.609  1.00 54.59 607 A 1 
ATOM 4556 C C   . GLN A 0 607 . -53.346  -22.190 45.703  1.00 54.59 607 A 1 
ATOM 4557 C CB  . GLN A 0 607 . -52.696  -24.615 45.088  1.00 54.59 607 A 1 
ATOM 4558 O O   . GLN A 0 607 . -52.337  -21.576 46.038  1.00 54.59 607 A 1 
ATOM 4559 C CG  . GLN A 0 607 . -52.554  -25.635 43.934  1.00 54.59 607 A 1 
ATOM 4560 C CD  . GLN A 0 607 . -52.218  -27.050 44.397  1.00 54.59 607 A 1 
ATOM 4561 N NE2 . GLN A 0 607 . -51.540  -27.838 43.592  1.00 54.59 607 A 1 
ATOM 4562 O OE1 . GLN A 0 607 . -52.595  -27.485 45.473  1.00 54.59 607 A 1 
ATOM 4563 N N   . ALA A 0 608 . -54.542  -21.921 46.231  1.00 52.16 608 A 1 
ATOM 4564 C CA  . ALA A 0 608 . -54.805  -20.848 47.197  1.00 52.16 608 A 1 
ATOM 4565 C C   . ALA A 0 608 . -55.950  -21.219 48.156  1.00 52.16 608 A 1 
ATOM 4566 C CB  . ALA A 0 608 . -55.089  -19.527 46.462  1.00 52.16 608 A 1 
ATOM 4567 O O   . ALA A 0 608 . -56.618  -22.237 47.985  1.00 52.16 608 A 1 
ATOM 4568 N N   . TRP A 0 609 . -56.186  -20.387 49.168  1.00 52.30 609 A 1 
ATOM 4569 C CA  . TRP A 0 609 . -56.981  -20.770 50.336  1.00 52.30 609 A 1 
ATOM 4570 C C   . TRP A 0 609 . -58.041  -19.714 50.651  1.00 52.30 609 A 1 
ATOM 4571 C CB  . TRP A 0 609 . -56.012  -21.043 51.494  1.00 52.30 609 A 1 
ATOM 4572 O O   . TRP A 0 609 . -57.761  -18.515 50.598  1.00 52.30 609 A 1 
ATOM 4573 C CG  . TRP A 0 609 . -55.025  -22.134 51.180  1.00 52.30 609 A 1 
ATOM 4574 C CD1 . TRP A 0 609 . -53.836  -21.982 50.548  1.00 52.30 609 A 1 
ATOM 4575 C CD2 . TRP A 0 609 . -55.169  -23.569 51.407  1.00 52.30 609 A 1 
ATOM 4576 C CE2 . TRP A 0 609 . -54.060  -24.236 50.807  1.00 52.30 609 A 1 
ATOM 4577 C CE3 . TRP A 0 609 . -56.119  -24.372 52.074  1.00 52.30 609 A 1 
ATOM 4578 N NE1 . TRP A 0 609 . -53.272  -23.220 50.311  1.00 52.30 609 A 1 
ATOM 4579 C CH2 . TRP A 0 609 . -54.880  -26.399 51.504  1.00 52.30 609 A 1 
ATOM 4580 C CZ2 . TRP A 0 609 . -53.921  -25.630 50.823  1.00 52.30 609 A 1 
ATOM 4581 C CZ3 . TRP A 0 609 . -55.960  -25.768 52.146  1.00 52.30 609 A 1 
ATOM 4582 N N   . GLY A 0 610 . -59.263  -20.159 50.947  1.00 54.83 610 A 1 
ATOM 4583 C CA  . GLY A 0 610 . -60.410  -19.306 51.259  1.00 54.83 610 A 1 
ATOM 4584 C C   . GLY A 0 610 . -61.101  -19.725 52.555  1.00 54.83 610 A 1 
ATOM 4585 O O   . GLY A 0 610 . -61.019  -20.884 52.947  1.00 54.83 610 A 1 
ATOM 4586 N N   . LYS A 0 611 . -61.779  -18.767 53.200  1.00 51.01 611 A 1 
ATOM 4587 C CA  . LYS A 0 611 . -62.584  -18.962 54.418  1.00 51.01 611 A 1 
ATOM 4588 C C   . LYS A 0 611 . -63.947  -18.314 54.217  1.00 51.01 611 A 1 
ATOM 4589 C CB  . LYS A 0 611 . -61.908  -18.371 55.676  1.00 51.01 611 A 1 
ATOM 4590 O O   . LYS A 0 611 . -64.001  -17.202 53.682  1.00 51.01 611 A 1 
ATOM 4591 C CG  . LYS A 0 611 . -60.375  -18.456 55.670  1.00 51.01 611 A 1 
ATOM 4592 C CD  . LYS A 0 611 . -59.764  -18.291 57.065  1.00 51.01 611 A 1 
ATOM 4593 C CE  . LYS A 0 611 . -58.251  -18.482 56.914  1.00 51.01 611 A 1 
ATOM 4594 N NZ  . LYS A 0 611 . -57.641  -19.092 58.113  1.00 51.01 611 A 1 
ATOM 4595 N N   . ASP A 0 612 . -65.020  -18.957 54.654  1.00 47.24 612 A 1 
ATOM 4596 C CA  . ASP A 0 612 . -66.360  -18.372 54.679  1.00 47.24 612 A 1 
ATOM 4597 C C   . ASP A 0 612 . -66.825  -18.008 56.098  1.00 47.24 612 A 1 
ATOM 4598 C CB  . ASP A 0 612 . -67.346  -19.243 53.888  1.00 47.24 612 A 1 
ATOM 4599 O O   . ASP A 0 612 . -66.123  -18.225 57.085  1.00 47.24 612 A 1 
ATOM 4600 C CG  . ASP A 0 612 . -67.509  -20.683 54.376  1.00 47.24 612 A 1 
ATOM 4601 O OD1 . ASP A 0 612 . -66.956  -21.024 55.443  1.00 47.24 612 A 1 
ATOM 4602 O OD2 . ASP A 0 612 . -68.180  -21.404 53.609  1.00 47.24 612 A 1 
ATOM 4603 N N   . ARG A 0 613 . -67.951  -17.285 56.165  1.00 45.89 613 A 1 
ATOM 4604 C CA  . ARG A 0 613 . -68.591  -16.779 57.389  1.00 45.89 613 A 1 
ATOM 4605 C C   . ARG A 0 613 . -70.079  -16.564 57.119  1.00 45.89 613 A 1 
ATOM 4606 C CB  . ARG A 0 613 . -67.972  -15.436 57.825  1.00 45.89 613 A 1 
ATOM 4607 O O   . ARG A 0 613 . -70.420  -15.729 56.276  1.00 45.89 613 A 1 
ATOM 4608 C CG  . ARG A 0 613 . -66.484  -15.510 58.207  1.00 45.89 613 A 1 
ATOM 4609 C CD  . ARG A 0 613 . -65.956  -14.180 58.743  1.00 45.89 613 A 1 
ATOM 4610 N NE  . ARG A 0 613 . -66.630  -13.813 59.998  1.00 45.89 613 A 1 
ATOM 4611 N NH1 . ARG A 0 613 . -66.181  -11.567 59.958  1.00 45.89 613 A 1 
ATOM 4612 N NH2 . ARG A 0 613 . -67.484  -12.419 61.567  1.00 45.89 613 A 1 
ATOM 4613 C CZ  . ARG A 0 613 . -66.758  -12.604 60.502  1.00 45.89 613 A 1 
ATOM 4614 N N   . ASP A 0 614 . -70.958  -17.258 57.829  1.00 49.30 614 A 1 
ATOM 4615 C CA  . ASP A 0 614 . -72.405  -17.096 57.688  1.00 49.30 614 A 1 
ATOM 4616 C C   . ASP A 0 614 . -72.973  -16.004 58.625  1.00 49.30 614 A 1 
ATOM 4617 C CB  . ASP A 0 614 . -73.099  -18.458 57.841  1.00 49.30 614 A 1 
ATOM 4618 O O   . ASP A 0 614 . -72.352  -15.587 59.606  1.00 49.30 614 A 1 
ATOM 4619 C CG  . ASP A 0 614 . -73.285  -18.835 59.308  1.00 49.30 614 A 1 
ATOM 4620 O OD1 . ASP A 0 614 . -72.273  -18.815 60.038  1.00 49.30 614 A 1 
ATOM 4621 O OD2 . ASP A 0 614 . -74.466  -18.998 59.699  1.00 49.30 614 A 1 
ATOM 4622 N N   . VAL A 0 615 . -74.154  -15.469 58.286  1.00 41.96 615 A 1 
ATOM 4623 C CA  . VAL A 0 615 . -74.854  -14.448 59.090  1.00 41.96 615 A 1 
ATOM 4624 C C   . VAL A 0 615 . -76.369  -14.646 58.991  1.00 41.96 615 A 1 
ATOM 4625 C CB  . VAL A 0 615 . -74.468  -13.004 58.683  1.00 41.96 615 A 1 
ATOM 4626 O O   . VAL A 0 615 . -77.020  -14.214 58.037  1.00 41.96 615 A 1 
ATOM 4627 C CG1 . VAL A 0 615 . -75.148  -11.979 59.609  1.00 41.96 615 A 1 
ATOM 4628 C CG2 . VAL A 0 615 . -72.962  -12.713 58.761  1.00 41.96 615 A 1 
ATOM 4629 N N   . LEU A 0 616 . -76.958  -15.278 60.006  1.00 40.26 616 A 1 
ATOM 4630 C CA  . LEU A 0 616 . -78.376  -15.638 60.015  1.00 40.26 616 A 1 
ATOM 4631 C C   . LEU A 0 616 . -79.296  -14.483 60.483  1.00 40.26 616 A 1 
ATOM 4632 C CB  . LEU A 0 616 . -78.530  -16.905 60.882  1.00 40.26 616 A 1 
ATOM 4633 O O   . LEU A 0 616 . -79.082  -13.888 61.538  1.00 40.26 616 A 1 
ATOM 4634 C CG  . LEU A 0 616 . -79.800  -17.721 60.587  1.00 40.26 616 A 1 
ATOM 4635 C CD1 . LEU A 0 616 . -79.676  -18.513 59.283  1.00 40.26 616 A 1 
ATOM 4636 C CD2 . LEU A 0 616 . -80.071  -18.713 61.718  1.00 40.26 616 A 1 
ATOM 4637 N N   . GLY A 0 617 . -80.395  -14.228 59.756  1.00 42.57 617 A 1 
ATOM 4638 C CA  . GLY A 0 617 . -81.628  -13.682 60.361  1.00 42.57 617 A 1 
ATOM 4639 C C   . GLY A 0 617 . -82.131  -12.281 59.967  1.00 42.57 617 A 1 
ATOM 4640 O O   . GLY A 0 617 . -83.181  -11.879 60.472  1.00 42.57 617 A 1 
ATOM 4641 N N   . LYS A 0 618 . -81.486  -11.525 59.065  1.00 37.65 618 A 1 
ATOM 4642 C CA  . LYS A 0 618 . -82.066  -10.253 58.568  1.00 37.65 618 A 1 
ATOM 4643 C C   . LYS A 0 618 . -83.094  -10.477 57.446  1.00 37.65 618 A 1 
ATOM 4644 C CB  . LYS A 0 618 . -80.982  -9.238  58.157  1.00 37.65 618 A 1 
ATOM 4645 O O   . LYS A 0 618 . -82.724  -10.573 56.286  1.00 37.65 618 A 1 
ATOM 4646 C CG  . LYS A 0 618 . -80.443  -8.445  59.360  1.00 37.65 618 A 1 
ATOM 4647 C CD  . LYS A 0 618 . -79.547  -7.292  58.887  1.00 37.65 618 A 1 
ATOM 4648 C CE  . LYS A 0 618 . -79.080  -6.438  60.071  1.00 37.65 618 A 1 
ATOM 4649 N NZ  . LYS A 0 618 . -78.209  -5.325  59.615  1.00 37.65 618 A 1 
ATOM 4650 N N   . SER A 0 619 . -84.376  -10.486 57.832  1.00 34.38 619 A 1 
ATOM 4651 C CA  . SER A 0 619 . -85.596  -10.331 57.002  1.00 34.38 619 A 1 
ATOM 4652 C C   . SER A 0 619 . -85.750  -11.210 55.748  1.00 34.38 619 A 1 
ATOM 4653 C CB  . SER A 0 619 . -85.819  -8.862  56.612  1.00 34.38 619 A 1 
ATOM 4654 O O   . SER A 0 619 . -85.090  -11.011 54.732  1.00 34.38 619 A 1 
ATOM 4655 O OG  . SER A 0 619 . -84.695  -8.334  55.938  1.00 34.38 619 A 1 
ATOM 4656 N N   . SER A 0 620 . -86.768  -12.074 55.752  1.00 39.45 620 A 1 
ATOM 4657 C CA  . SER A 0 620 . -87.352  -12.592 54.511  1.00 39.45 620 A 1 
ATOM 4658 C C   . SER A 0 620 . -88.055  -11.469 53.728  1.00 39.45 620 A 1 
ATOM 4659 C CB  . SER A 0 620 . -88.311  -13.749 54.817  1.00 39.45 620 A 1 
ATOM 4660 O O   . SER A 0 620 . -88.653  -10.575 54.320  1.00 39.45 620 A 1 
ATOM 4661 O OG  . SER A 0 620 . -89.256  -13.385 55.808  1.00 39.45 620 A 1 
ATOM 4662 N N   . ILE A 0 621 . -88.014  -11.559 52.392  1.00 38.72 621 A 1 
ATOM 4663 C CA  . ILE A 0 621 . -88.459  -10.538 51.420  1.00 38.72 621 A 1 
ATOM 4664 C C   . ILE A 0 621 . -87.535  -9.300  51.347  1.00 38.72 621 A 1 
ATOM 4665 C CB  . ILE A 0 621 . -89.968  -10.169 51.554  1.00 38.72 621 A 1 
ATOM 4666 O O   . ILE A 0 621 . -87.815  -8.247  51.910  1.00 38.72 621 A 1 
ATOM 4667 C CG1 . ILE A 0 621 . -90.871  -11.421 51.690  1.00 38.72 621 A 1 
ATOM 4668 C CG2 . ILE A 0 621 . -90.414  -9.336  50.333  1.00 38.72 621 A 1 
ATOM 4669 C CD1 . ILE A 0 621 . -92.364  -11.118 51.880  1.00 38.72 621 A 1 
ATOM 4670 N N   . GLY A 0 622 . -86.498  -9.391  50.503  1.00 36.08 622 A 1 
ATOM 4671 C CA  . GLY A 0 622 . -86.245  -8.314  49.531  1.00 36.08 622 A 1 
ATOM 4672 C C   . GLY A 0 622 . -84.863  -7.655  49.468  1.00 36.08 622 A 1 
ATOM 4673 O O   . GLY A 0 622 . -84.606  -6.992  48.468  1.00 36.08 622 A 1 
ATOM 4674 N N   . ILE A 0 623 . -83.973  -7.802  50.458  1.00 34.76 623 A 1 
ATOM 4675 C CA  . ILE A 0 623 . -82.681  -7.080  50.473  1.00 34.76 623 A 1 
ATOM 4676 C C   . ILE A 0 623 . -81.499  -8.045  50.668  1.00 34.76 623 A 1 
ATOM 4677 C CB  . ILE A 0 623 . -82.710  -5.890  51.468  1.00 34.76 623 A 1 
ATOM 4678 O O   . ILE A 0 623 . -81.538  -8.935  51.514  1.00 34.76 623 A 1 
ATOM 4679 C CG1 . ILE A 0 623 . -83.871  -4.924  51.103  1.00 34.76 623 A 1 
ATOM 4680 C CG2 . ILE A 0 623 . -81.364  -5.137  51.456  1.00 34.76 623 A 1 
ATOM 4681 C CD1 . ILE A 0 623 . -83.988  -3.659  51.964  1.00 34.76 623 A 1 
ATOM 4682 N N   . ARG A 0 624 . -80.461  -7.869  49.836  1.00 31.91 624 A 1 
ATOM 4683 C CA  . ARG A 0 624 . -79.266  -8.727  49.709  1.00 31.91 624 A 1 
ATOM 4684 C C   . ARG A 0 624 . -78.424  -8.761  50.996  1.00 31.91 624 A 1 
ATOM 4685 C CB  . ARG A 0 624 . -78.417  -8.210  48.527  1.00 31.91 624 A 1 
ATOM 4686 O O   . ARG A 0 624 . -78.252  -7.739  51.655  1.00 31.91 624 A 1 
ATOM 4687 C CG  . ARG A 0 624 . -79.010  -8.480  47.125  1.00 31.91 624 A 1 
ATOM 4688 C CD  . ARG A 0 624 . -78.572  -7.392  46.122  1.00 31.91 624 A 1 
ATOM 4689 N NE  . ARG A 0 624 . -78.388  -7.891  44.742  1.00 31.91 624 A 1 
ATOM 4690 N NH1 . ARG A 0 624 . -78.860  -5.973  43.594  1.00 31.91 624 A 1 
ATOM 4691 N NH2 . ARG A 0 624 . -77.555  -7.483  42.645  1.00 31.91 624 A 1 
ATOM 4692 C CZ  . ARG A 0 624 . -78.280  -7.130  43.663  1.00 31.91 624 A 1 
ATOM 4693 N N   . ALA A 0 625 . -77.846  -9.928  51.297  1.00 36.03 625 A 1 
ATOM 4694 C CA  . ALA A 0 625 . -77.015  -10.181 52.483  1.00 36.03 625 A 1 
ATOM 4695 C C   . ALA A 0 625 . -75.641  -10.810 52.147  1.00 36.03 625 A 1 
ATOM 4696 C CB  . ALA A 0 625 . -77.832  -10.998 53.495  1.00 36.03 625 A 1 
ATOM 4697 O O   . ALA A 0 625 . -75.078  -11.550 52.947  1.00 36.03 625 A 1 
ATOM 4698 N N   . SER A 0 626 . -75.095  -10.513 50.965  1.00 42.25 626 A 1 
ATOM 4699 C CA  . SER A 0 626 . -73.738  -10.894 50.548  1.00 42.25 626 A 1 
ATOM 4700 C C   . SER A 0 626 . -72.981  -9.657  50.066  1.00 42.25 626 A 1 
ATOM 4701 C CB  . SER A 0 626 . -73.790  -11.968 49.452  1.00 42.25 626 A 1 
ATOM 4702 O O   . SER A 0 626 . -73.402  -9.008  49.111  1.00 42.25 626 A 1 
ATOM 4703 O OG  . SER A 0 626 . -74.620  -11.570 48.375  1.00 42.25 626 A 1 
ATOM 4704 N N   . GLU A 0 627 . -71.856  -9.324  50.702  1.00 42.86 627 A 1 
ATOM 4705 C CA  . GLU A 0 627 . -71.178  -8.023  50.528  1.00 42.86 627 A 1 
ATOM 4706 C C   . GLU A 0 627 . -70.422  -7.858  49.188  1.00 42.86 627 A 1 
ATOM 4707 C CB  . GLU A 0 627 . -70.332  -7.751  51.786  1.00 42.86 627 A 1 
ATOM 4708 O O   . GLU A 0 627 . -69.883  -6.793  48.888  1.00 42.86 627 A 1 
ATOM 4709 C CG  . GLU A 0 627 . -69.891  -6.282  51.909  1.00 42.86 627 A 1 
ATOM 4710 C CD  . GLU A 0 627 . -69.634  -5.805  53.349  1.00 42.86 627 A 1 
ATOM 4711 O OE1 . GLU A 0 627 . -69.450  -4.574  53.497  1.00 42.86 627 A 1 
ATOM 4712 O OE2 . GLU A 0 627 . -69.655  -6.635  54.286  1.00 42.86 627 A 1 
ATOM 4713 N N   . SER A 0 628 . -70.458  -8.886  48.333  1.00 42.18 628 A 1 
ATOM 4714 C CA  . SER A 0 628 . -69.971  -8.850  46.947  1.00 42.18 628 A 1 
ATOM 4715 C C   . SER A 0 628 . -71.069  -8.556  45.907  1.00 42.18 628 A 1 
ATOM 4716 C CB  . SER A 0 628 . -69.228  -10.149 46.624  1.00 42.18 628 A 1 
ATOM 4717 O O   . SER A 0 628 . -70.816  -8.672  44.712  1.00 42.18 628 A 1 
ATOM 4718 O OG  . SER A 0 628 . -68.520  -10.017 45.411  1.00 42.18 628 A 1 
ATOM 4719 N N   . ASP A 0 629 . -72.279  -8.174  46.329  1.00 35.14 629 A 1 
ATOM 4720 C CA  . ASP A 0 629 . -73.406  -7.854  45.435  1.00 35.14 629 A 1 
ATOM 4721 C C   . ASP A 0 629 . -73.558  -6.325  45.248  1.00 35.14 629 A 1 
ATOM 4722 C CB  . ASP A 0 629 . -74.660  -8.614  45.920  1.00 35.14 629 A 1 
ATOM 4723 O O   . ASP A 0 629 . -74.619  -5.730  45.453  1.00 35.14 629 A 1 
ATOM 4724 C CG  . ASP A 0 629 . -75.571  -9.131  44.800  1.00 35.14 629 A 1 
ATOM 4725 O OD1 . ASP A 0 629 . -75.384  -8.778  43.619  1.00 35.14 629 A 1 
ATOM 4726 O OD2 . ASP A 0 629 . -76.538  -9.855  45.132  1.00 35.14 629 A 1 
ATOM 4727 N N   . LYS A 0 630 . -72.435  -5.664  44.924  1.00 38.97 630 A 1 
ATOM 4728 C CA  . LYS A 0 630 . -72.395  -4.257  44.496  1.00 38.97 630 A 1 
ATOM 4729 C C   . LYS A 0 630 . -72.664  -4.207  42.991  1.00 38.97 630 A 1 
ATOM 4730 C CB  . LYS A 0 630 . -71.030  -3.610  44.826  1.00 38.97 630 A 1 
ATOM 4731 O O   . LYS A 0 630 . -71.792  -4.587  42.216  1.00 38.97 630 A 1 
ATOM 4732 C CG  . LYS A 0 630 . -70.790  -3.386  46.327  1.00 38.97 630 A 1 
ATOM 4733 C CD  . LYS A 0 630 . -69.418  -2.740  46.585  1.00 38.97 630 A 1 
ATOM 4734 C CE  . LYS A 0 630 . -69.206  -2.564  48.095  1.00 38.97 630 A 1 
ATOM 4735 N NZ  . LYS A 0 630 . -67.834  -2.100  48.422  1.00 38.97 630 A 1 
ATOM 4736 N N   . ASP A 0 631 . -73.815  -3.670  42.576  1.00 37.60 631 A 1 
ATOM 4737 C CA  . ASP A 0 631 . -74.208  -3.490  41.160  1.00 37.60 631 A 1 
ATOM 4738 C C   . ASP A 0 631 . -73.376  -2.412  40.409  1.00 37.60 631 A 1 
ATOM 4739 C CB  . ASP A 0 631 . -75.725  -3.220  41.036  1.00 37.60 631 A 1 
ATOM 4740 O O   . ASP A 0 631 . -73.872  -1.695  39.535  1.00 37.60 631 A 1 
ATOM 4741 C CG  . ASP A 0 631 . -76.637  -4.418  41.320  1.00 37.60 631 A 1 
ATOM 4742 O OD1 . ASP A 0 631 . -76.340  -5.553  40.897  1.00 37.60 631 A 1 
ATOM 4743 O OD2 . ASP A 0 631 . -77.695  -4.201  41.949  1.00 37.60 631 A 1 
ATOM 4744 N N   . THR A 0 632 . -72.071  -2.308  40.681  1.00 37.37 632 A 1 
ATOM 4745 C CA  . THR A 0 632 . -71.101  -1.456  39.964  1.00 37.37 632 A 1 
ATOM 4746 C C   . THR A 0 632 . -70.765  -2.019  38.567  1.00 37.37 632 A 1 
ATOM 4747 C CB  . THR A 0 632 . -69.837  -1.192  40.809  1.00 37.37 632 A 1 
ATOM 4748 O O   . THR A 0 632 . -69.671  -1.835  38.049  1.00 37.37 632 A 1 
ATOM 4749 C CG2 . THR A 0 632 . -69.102  0.094   40.417  1.00 37.37 632 A 1 
ATOM 4750 O OG1 . THR A 0 632 . -70.160  -1.001  42.171  1.00 37.37 632 A 1 
ATOM 4751 N N   . ALA A 0 633 . -71.730  -2.693  37.937  1.00 39.88 633 A 1 
ATOM 4752 C CA  . ALA A 0 633 . -71.684  -3.227  36.578  1.00 39.88 633 A 1 
ATOM 4753 C C   . ALA A 0 633 . -72.735  -2.572  35.654  1.00 39.88 633 A 1 
ATOM 4754 C CB  . ALA A 0 633 . -71.788  -4.754  36.643  1.00 39.88 633 A 1 
ATOM 4755 O O   . ALA A 0 633 . -72.943  -3.024  34.532  1.00 39.88 633 A 1 
ATOM 4756 N N   . LYS A 0 634 . -73.362  -1.458  36.078  1.00 39.57 634 A 1 
ATOM 4757 C CA  . LYS A 0 634 . -74.016  -0.526  35.134  1.00 39.57 634 A 1 
ATOM 4758 C C   . LYS A 0 634 . -73.031  0.448   34.461  1.00 39.57 634 A 1 
ATOM 4759 C CB  . LYS A 0 634 . -75.259  0.148   35.746  1.00 39.57 634 A 1 
ATOM 4760 O O   . LYS A 0 634 . -73.429  1.202   33.578  1.00 39.57 634 A 1 
ATOM 4761 C CG  . LYS A 0 634 . -76.317  0.358   34.645  1.00 39.57 634 A 1 
ATOM 4762 C CD  . LYS A 0 634 . -77.587  1.054   35.138  1.00 39.57 634 A 1 
ATOM 4763 C CE  . LYS A 0 634 . -78.554  1.156   33.951  1.00 39.57 634 A 1 
ATOM 4764 N NZ  . LYS A 0 634 . -79.802  1.870   34.312  1.00 39.57 634 A 1 
ATOM 4765 N N   . TYR A 0 635 . -71.739  0.364   34.791  1.00 34.12 635 A 1 
ATOM 4766 C CA  . TYR A 0 635 . -70.659  0.747   33.875  1.00 34.12 635 A 1 
ATOM 4767 C C   . TYR A 0 635 . -70.525  -0.321  32.777  1.00 34.12 635 A 1 
ATOM 4768 C CB  . TYR A 0 635 . -69.356  1.017   34.647  1.00 34.12 635 A 1 
ATOM 4769 O O   . TYR A 0 635 . -69.592  -1.116  32.746  1.00 34.12 635 A 1 
ATOM 4770 C CG  . TYR A 0 635 . -69.233  2.465   35.075  1.00 34.12 635 A 1 
ATOM 4771 C CD1 . TYR A 0 635 . -68.716  3.408   34.165  1.00 34.12 635 A 1 
ATOM 4772 C CD2 . TYR A 0 635 . -69.659  2.878   36.352  1.00 34.12 635 A 1 
ATOM 4773 C CE1 . TYR A 0 635 . -68.623  4.765   34.525  1.00 34.12 635 A 1 
ATOM 4774 C CE2 . TYR A 0 635 . -69.571  4.236   36.715  1.00 34.12 635 A 1 
ATOM 4775 O OH  . TYR A 0 635 . -68.971  6.489   36.160  1.00 34.12 635 A 1 
ATOM 4776 C CZ  . TYR A 0 635 . -69.053  5.181   35.804  1.00 34.12 635 A 1 
ATOM 4777 N N   . GLY A 0 636 . -71.518  -0.360  31.886  1.00 33.42 636 A 1 
ATOM 4778 C CA  . GLY A 0 636 . -71.551  -1.249  30.728  1.00 33.42 636 A 1 
ATOM 4779 C C   . GLY A 0 636 . -70.644  -0.751  29.604  1.00 33.42 636 A 1 
ATOM 4780 O O   . GLY A 0 636 . -71.143  -0.277  28.590  1.00 33.42 636 A 1 
ATOM 4781 N N   . TYR A 0 637 . -69.330  -0.847  29.798  1.00 28.79 637 A 1 
ATOM 4782 C CA  . TYR A 0 637 . -68.298  -0.621  28.781  1.00 28.79 637 A 1 
ATOM 4783 C C   . TYR A 0 637 . -67.158  -1.613  29.042  1.00 28.79 637 A 1 
ATOM 4784 C CB  . TYR A 0 637 . -67.787  0.835   28.842  1.00 28.79 637 A 1 
ATOM 4785 O O   . TYR A 0 637 . -66.560  -1.566  30.112  1.00 28.79 637 A 1 
ATOM 4786 C CG  . TYR A 0 637 . -68.268  1.716   27.704  1.00 28.79 637 A 1 
ATOM 4787 C CD1 . TYR A 0 637 . -67.507  1.806   26.520  1.00 28.79 637 A 1 
ATOM 4788 C CD2 . TYR A 0 637 . -69.470  2.440   27.820  1.00 28.79 637 A 1 
ATOM 4789 C CE1 . TYR A 0 637 . -67.948  2.612   25.452  1.00 28.79 637 A 1 
ATOM 4790 C CE2 . TYR A 0 637 . -69.912  3.252   26.757  1.00 28.79 637 A 1 
ATOM 4791 O OH  . TYR A 0 637 . -69.590  4.112   24.543  1.00 28.79 637 A 1 
ATOM 4792 C CZ  . TYR A 0 637 . -69.154  3.336   25.570  1.00 28.79 637 A 1 
ATOM 4793 N N   . GLY A 0 638 . -66.862  -2.514  28.096  1.00 33.57 638 A 1 
ATOM 4794 C CA  . GLY A 0 638 . -65.681  -3.388  28.191  1.00 33.57 638 A 1 
ATOM 4795 C C   . GLY A 0 638 . -65.854  -4.855  27.786  1.00 33.57 638 A 1 
ATOM 4796 O O   . GLY A 0 638 . -64.851  -5.489  27.472  1.00 33.57 638 A 1 
ATOM 4797 N N   . GLN A 0 639 . -67.073  -5.411  27.700  1.00 33.96 639 A 1 
ATOM 4798 C CA  . GLN A 0 639 . -67.229  -6.619  26.876  1.00 33.96 639 A 1 
ATOM 4799 C C   . GLN A 0 639 . -67.124  -6.221  25.403  1.00 33.96 639 A 1 
ATOM 4800 C CB  . GLN A 0 639 . -68.504  -7.435  27.157  1.00 33.96 639 A 1 
ATOM 4801 O O   . GLN A 0 639 . -67.792  -5.289  24.963  1.00 33.96 639 A 1 
ATOM 4802 C CG  . GLN A 0 639 . -68.307  -8.436  28.316  1.00 33.96 639 A 1 
ATOM 4803 C CD  . GLN A 0 639 . -69.224  -9.662  28.258  1.00 33.96 639 A 1 
ATOM 4804 N NE2 . GLN A 0 639 . -69.313  -10.425 29.325  1.00 33.96 639 A 1 
ATOM 4805 O OE1 . GLN A 0 639 . -69.852  -9.990  27.267  1.00 33.96 639 A 1 
ATOM 4806 N N   . ALA A 0 640 . -66.280  -6.951  24.677  1.00 32.90 640 A 1 
ATOM 4807 C CA  . ALA A 0 640 . -65.939  -6.736  23.278  1.00 32.90 640 A 1 
ATOM 4808 C C   . ALA A 0 640 . -65.198  -5.414  22.943  1.00 32.90 640 A 1 
ATOM 4809 C CB  . ALA A 0 640 . -67.149  -7.051  22.383  1.00 32.90 640 A 1 
ATOM 4810 O O   . ALA A 0 640 . -65.639  -4.631  22.108  1.00 32.90 640 A 1 
ATOM 4811 N N   . TYR A 0 641 . -63.953  -5.301  23.421  1.00 29.69 641 A 1 
ATOM 4812 C CA  . TYR A 0 641 . -62.813  -5.151  22.494  1.00 29.69 641 A 1 
ATOM 4813 C C   . TYR A 0 641 . -62.069  -6.506  22.422  1.00 29.69 641 A 1 
ATOM 4814 C CB  . TYR A 0 641 . -61.873  -4.006  22.923  1.00 29.69 641 A 1 
ATOM 4815 O O   . TYR A 0 641 . -61.112  -6.734  23.145  1.00 29.69 641 A 1 
ATOM 4816 C CG  . TYR A 0 641 . -62.170  -2.643  22.320  1.00 29.69 641 A 1 
ATOM 4817 C CD1 . TYR A 0 641 . -61.725  -2.340  21.017  1.00 29.69 641 A 1 
ATOM 4818 C CD2 . TYR A 0 641 . -62.809  -1.653  23.090  1.00 29.69 641 A 1 
ATOM 4819 C CE1 . TYR A 0 641 . -61.915  -1.049  20.485  1.00 29.69 641 A 1 
ATOM 4820 C CE2 . TYR A 0 641 . -62.993  -0.357  22.566  1.00 29.69 641 A 1 
ATOM 4821 O OH  . TYR A 0 641 . -62.699  1.199   20.759  1.00 29.69 641 A 1 
ATOM 4822 C CZ  . TYR A 0 641 . -62.541  -0.054  21.262  1.00 29.69 641 A 1 
ATOM 4823 N N   . GLY A 0 642 . -62.516  -7.502  21.651  1.00 31.16 642 A 1 
ATOM 4824 C CA  . GLY A 0 642 . -63.729  -7.533  20.818  1.00 31.16 642 A 1 
ATOM 4825 C C   . GLY A 0 642 . -63.543  -7.314  19.329  1.00 31.16 642 A 1 
ATOM 4826 O O   . GLY A 0 642 . -64.534  -7.113  18.642  1.00 31.16 642 A 1 
ATOM 4827 N N   . ALA A 0 643 . -62.305  -7.381  18.848  1.00 30.02 643 A 1 
ATOM 4828 C CA  . ALA A 0 643 . -61.987  -7.561  17.440  1.00 30.02 643 A 1 
ATOM 4829 C C   . ALA A 0 643 . -62.640  -6.558  16.454  1.00 30.02 643 A 1 
ATOM 4830 C CB  . ALA A 0 643 . -62.235  -9.034  17.073  1.00 30.02 643 A 1 
ATOM 4831 O O   . ALA A 0 643 . -63.514  -6.908  15.662  1.00 30.02 643 A 1 
ATOM 4832 N N   . TYR A 0 644 . -62.008  -5.387  16.320  1.00 26.83 644 A 1 
ATOM 4833 C CA  . TYR A 0 644 . -61.306  -5.226  15.043  1.00 26.83 644 A 1 
ATOM 4834 C C   . TYR A 0 644 . -60.209  -6.313  15.061  1.00 26.83 644 A 1 
ATOM 4835 C CB  . TYR A 0 644 . -60.718  -3.816  14.890  1.00 26.83 644 A 1 
ATOM 4836 O O   . TYR A 0 644 . -59.287  -6.234  15.860  1.00 26.83 644 A 1 
ATOM 4837 C CG  . TYR A 0 644 . -61.755  -2.717  14.746  1.00 26.83 644 A 1 
ATOM 4838 C CD1 . TYR A 0 644 . -62.366  -2.476  13.499  1.00 26.83 644 A 1 
ATOM 4839 C CD2 . TYR A 0 644 . -62.097  -1.925  15.860  1.00 26.83 644 A 1 
ATOM 4840 C CE1 . TYR A 0 644 . -63.318  -1.444  13.367  1.00 26.83 644 A 1 
ATOM 4841 C CE2 . TYR A 0 644 . -63.045  -0.892  15.732  1.00 26.83 644 A 1 
ATOM 4842 O OH  . TYR A 0 644 . -64.568  0.349   14.356  1.00 26.83 644 A 1 
ATOM 4843 C CZ  . TYR A 0 644 . -63.656  -0.650  14.482  1.00 26.83 644 A 1 
ATOM 4844 N N   . GLY A 0 645 . -60.349  -7.434  14.355  1.00 30.67 645 A 1 
ATOM 4845 C CA  . GLY A 0 645 . -60.976  -7.492  13.040  1.00 30.67 645 A 1 
ATOM 4846 C C   . GLY A 0 645 . -59.972  -6.838  12.100  1.00 30.67 645 A 1 
ATOM 4847 O O   . GLY A 0 645 . -60.149  -5.702  11.684  1.00 30.67 645 A 1 
ATOM 4848 N N   . ALA A 0 646 . -58.802  -7.453  11.934  1.00 30.06 646 A 1 
ATOM 4849 C CA  . ALA A 0 646 . -58.677  -8.565  10.995  1.00 30.06 646 A 1 
ATOM 4850 C C   . ALA A 0 646 . -59.220  -8.178  9.606   1.00 30.06 646 A 1 
ATOM 4851 C CB  . ALA A 0 646 . -59.190  -9.901  11.560  1.00 30.06 646 A 1 
ATOM 4852 O O   . ALA A 0 646 . -59.970  -8.918  8.974   1.00 30.06 646 A 1 
ATOM 4853 N N   . ALA A 0 647 . -58.773  -7.019  9.112   1.00 29.02 647 A 1 
ATOM 4854 C CA  . ALA A 0 647 . -58.192  -6.999  7.778   1.00 29.02 647 A 1 
ATOM 4855 C C   . ALA A 0 647 . -57.077  -8.074  7.772   1.00 29.02 647 A 1 
ATOM 4856 C CB  . ALA A 0 647 . -57.649  -5.589  7.507   1.00 29.02 647 A 1 
ATOM 4857 O O   . ALA A 0 647 . -56.037  -7.876  8.382   1.00 29.02 647 A 1 
ATOM 4858 N N   . GLY A 0 648 . -57.280  -9.278  7.237   1.00 29.29 648 A 1 
ATOM 4859 C CA  . GLY A 0 648 . -58.406  -9.721  6.399   1.00 29.29 648 A 1 
ATOM 4860 C C   . GLY A 0 648 . -58.055  -9.719  4.912   1.00 29.29 648 A 1 
ATOM 4861 O O   . GLY A 0 648 . -58.868  -9.337  4.072   1.00 29.29 648 A 1 
ATOM 4862 N N   . GLN A 0 649 . -56.804  -10.088 4.627   1.00 28.78 649 A 1 
ATOM 4863 C CA  . GLN A 0 649 . -56.165  -10.403 3.345   1.00 28.78 649 A 1 
ATOM 4864 C C   . GLN A 0 649 . -54.756  -10.921 3.728   1.00 28.78 649 A 1 
ATOM 4865 C CB  . GLN A 0 649 . -56.082  -9.113  2.495   1.00 28.78 649 A 1 
ATOM 4866 O O   . GLN A 0 649 . -54.075  -10.221 4.465   1.00 28.78 649 A 1 
ATOM 4867 C CG  . GLN A 0 649 . -57.201  -9.020  1.442   1.00 28.78 649 A 1 
ATOM 4868 C CD  . GLN A 0 649 . -57.664  -7.584  1.230   1.00 28.78 649 A 1 
ATOM 4869 N NE2 . GLN A 0 649 . -58.652  -7.134  1.970   1.00 28.78 649 A 1 
ATOM 4870 O OE1 . GLN A 0 649 . -57.136  -6.856  0.407   1.00 28.78 649 A 1 
ATOM 4871 N N   . LYS A 0 650 . -54.255  -12.099 3.318   1.00 32.06 650 A 1 
ATOM 4872 C CA  . LYS A 0 650 . -54.662  -13.037 2.246   1.00 32.06 650 A 1 
ATOM 4873 C C   . LYS A 0 650 . -54.305  -14.500 2.627   1.00 32.06 650 A 1 
ATOM 4874 C CB  . LYS A 0 650 . -53.848  -12.707 0.969   1.00 32.06 650 A 1 
ATOM 4875 O O   . LYS A 0 650 . -53.256  -14.705 3.220   1.00 32.06 650 A 1 
ATOM 4876 C CG  . LYS A 0 650 . -53.850  -11.240 0.495   1.00 32.06 650 A 1 
ATOM 4877 C CD  . LYS A 0 650 . -52.773  -10.990 -0.570  1.00 32.06 650 A 1 
ATOM 4878 C CE  . LYS A 0 650 . -52.698  -9.493  -0.903  1.00 32.06 650 A 1 
ATOM 4879 N NZ  . LYS A 0 650 . -51.434  -9.147  -1.605  1.00 32.06 650 A 1 
ATOM 4880 N N   . GLY A 0 651 . -55.084  -15.494 2.164   1.00 27.65 651 A 1 
ATOM 4881 C CA  . GLY A 0 651 . -54.771  -16.946 2.255   1.00 27.65 651 A 1 
ATOM 4882 C C   . GLY A 0 651 . -55.068  -17.601 3.622   1.00 27.65 651 A 1 
ATOM 4883 O O   . GLY A 0 651 . -55.158  -16.888 4.612   1.00 27.65 651 A 1 
ATOM 4884 N N   . TYR A 0 652 . -55.285  -18.920 3.767   1.00 30.03 652 A 1 
ATOM 4885 C CA  . TYR A 0 652 . -55.482  -20.043 2.817   1.00 30.03 652 A 1 
ATOM 4886 C C   . TYR A 0 652 . -56.360  -21.154 3.477   1.00 30.03 652 A 1 
ATOM 4887 C CB  . TYR A 0 652 . -54.119  -20.663 2.431   1.00 30.03 652 A 1 
ATOM 4888 O O   . TYR A 0 652 . -56.450  -21.195 4.696   1.00 30.03 652 A 1 
ATOM 4889 C CG  . TYR A 0 652 . -53.440  -20.095 1.197   1.00 30.03 652 A 1 
ATOM 4890 C CD1 . TYR A 0 652 . -53.854  -20.511 -0.086  1.00 30.03 652 A 1 
ATOM 4891 C CD2 . TYR A 0 652 . -52.334  -19.232 1.327   1.00 30.03 652 A 1 
ATOM 4892 C CE1 . TYR A 0 652 . -53.170  -20.059 -1.232  1.00 30.03 652 A 1 
ATOM 4893 C CE2 . TYR A 0 652 . -51.647  -18.780 0.184   1.00 30.03 652 A 1 
ATOM 4894 O OH  . TYR A 0 652 . -51.389  -18.789 -2.207  1.00 30.03 652 A 1 
ATOM 4895 C CZ  . TYR A 0 652 . -52.061  -19.199 -1.099  1.00 30.03 652 A 1 
ATOM 4896 N N   . GLY A 0 653 . -56.966  -22.070 2.690   1.00 33.35 653 A 1 
ATOM 4897 C CA  . GLY A 0 653 . -57.590  -23.350 3.140   1.00 33.35 653 A 1 
ATOM 4898 C C   . GLY A 0 653 . -58.922  -23.246 3.925   1.00 33.35 653 A 1 
ATOM 4899 O O   . GLY A 0 653 . -58.954  -22.796 5.058   1.00 33.35 653 A 1 
ATOM 4900 N N   . GLN A 0 654 . -60.110  -23.559 3.387   1.00 30.34 654 A 1 
ATOM 4901 C CA  . GLN A 0 654 . -60.642  -24.885 2.994   1.00 30.34 654 A 1 
ATOM 4902 C C   . GLN A 0 654 . -60.628  -25.920 4.153   1.00 30.34 654 A 1 
ATOM 4903 C CB  . GLN A 0 654 . -60.003  -25.412 1.696   1.00 30.34 654 A 1 
ATOM 4904 O O   . GLN A 0 654 . -59.604  -26.545 4.373   1.00 30.34 654 A 1 
ATOM 4905 C CG  . GLN A 0 654 . -60.867  -26.529 1.084   1.00 30.34 654 A 1 
ATOM 4906 C CD  . GLN A 0 654 . -60.350  -27.030 -0.262  1.00 30.34 654 A 1 
ATOM 4907 N NE2 . GLN A 0 654 . -61.172  -27.698 -1.041  1.00 30.34 654 A 1 
ATOM 4908 O OE1 . GLN A 0 654 . -59.218  -26.831 -0.659  1.00 30.34 654 A 1 
ATOM 4909 N N   . ALA A 0 655 . -61.641  -26.121 5.013   1.00 28.26 655 A 1 
ATOM 4910 C CA  . ALA A 0 655 . -63.112  -26.271 4.908   1.00 28.26 655 A 1 
ATOM 4911 C C   . ALA A 0 655 . -63.610  -27.736 5.051   1.00 28.26 655 A 1 
ATOM 4912 C CB  . ALA A 0 655 . -63.761  -25.567 3.707   1.00 28.26 655 A 1 
ATOM 4913 O O   . ALA A 0 655 . -63.587  -28.514 4.102   1.00 28.26 655 A 1 
ATOM 4914 N N   . GLY A 0 656 . -64.169  -28.054 6.228   1.00 35.90 656 A 1 
ATOM 4915 C CA  . GLY A 0 656 . -64.955  -29.258 6.558   1.00 35.90 656 A 1 
ATOM 4916 C C   . GLY A 0 656 . -65.543  -29.081 7.971   1.00 35.90 656 A 1 
ATOM 4917 O O   . GLY A 0 656 . -64.778  -28.937 8.913   1.00 35.90 656 A 1 
ATOM 4918 N N   . LEU A 0 657 . -66.837  -28.834 8.224   1.00 29.48 657 A 1 
ATOM 4919 C CA  . LEU A 0 657 . -68.070  -29.596 7.937   1.00 29.48 657 A 1 
ATOM 4920 C C   . LEU A 0 657 . -68.073  -31.049 8.474   1.00 29.48 657 A 1 
ATOM 4921 C CB  . LEU A 0 657 . -68.551  -29.544 6.463   1.00 29.48 657 A 1 
ATOM 4922 O O   . LEU A 0 657 . -67.164  -31.801 8.163   1.00 29.48 657 A 1 
ATOM 4923 C CG  . LEU A 0 657 . -69.434  -28.336 6.094   1.00 29.48 657 A 1 
ATOM 4924 C CD1 . LEU A 0 657 . -68.608  -27.123 5.679   1.00 29.48 657 A 1 
ATOM 4925 C CD2 . LEU A 0 657 . -70.376  -28.706 4.945   1.00 29.48 657 A 1 
ATOM 4926 N N   . VAL A 0 658 . -69.113  -31.541 9.178   1.00 28.92 658 A 1 
ATOM 4927 C CA  . VAL A 0 658 . -70.249  -30.859 9.852   1.00 28.92 658 A 1 
ATOM 4928 C C   . VAL A 0 658 . -71.013  -31.825 10.792  1.00 28.92 658 A 1 
ATOM 4929 C CB  . VAL A 0 658 . -71.250  -30.270 8.819   1.00 28.92 658 A 1 
ATOM 4930 O O   . VAL A 0 658 . -71.156  -32.991 10.445  1.00 28.92 658 A 1 
ATOM 4931 C CG1 . VAL A 0 658 . -72.341  -31.214 8.296   1.00 28.92 658 A 1 
ATOM 4932 C CG2 . VAL A 0 658 . -71.884  -28.976 9.340   1.00 28.92 658 A 1 
ATOM 4933 N N   . LYS A 0 659 . -71.644  -31.304 11.867  1.00 27.48 659 A 1 
ATOM 4934 C CA  . LYS A 0 659 . -72.613  -31.981 12.787  1.00 27.48 659 A 1 
ATOM 4935 C C   . LYS A 0 659 . -72.063  -33.195 13.583  1.00 27.48 659 A 1 
ATOM 4936 C CB  . LYS A 0 659 . -73.897  -32.395 12.028  1.00 27.48 659 A 1 
ATOM 4937 O O   . LYS A 0 659 . -71.146  -33.868 13.154  1.00 27.48 659 A 1 
ATOM 4938 C CG  . LYS A 0 659 . -74.720  -31.232 11.446  1.00 27.48 659 A 1 
ATOM 4939 C CD  . LYS A 0 659 . -75.717  -31.739 10.390  1.00 27.48 659 A 1 
ATOM 4940 C CE  . LYS A 0 659 . -76.388  -30.563 9.666   1.00 27.48 659 A 1 
ATOM 4941 N NZ  . LYS A 0 659 . -77.057  -31.000 8.412   1.00 27.48 659 A 1 
ATOM 4942 N N   . GLY A 0 660 . -72.602  -33.556 14.753  1.00 26.98 660 A 1 
ATOM 4943 C CA  . GLY A 0 660 . -73.634  -32.908 15.582  1.00 26.98 660 A 1 
ATOM 4944 C C   . GLY A 0 660 . -74.805  -33.829 15.974  1.00 26.98 660 A 1 
ATOM 4945 O O   . GLY A 0 660 . -75.140  -34.745 15.236  1.00 26.98 660 A 1 
ATOM 4946 N N   . LYS A 0 661 . -75.483  -33.482 17.083  1.00 27.42 661 A 1 
ATOM 4947 C CA  . LYS A 0 661 . -76.661  -34.145 17.704  1.00 27.42 661 A 1 
ATOM 4948 C C   . LYS A 0 661 . -76.420  -35.478 18.445  1.00 27.42 661 A 1 
ATOM 4949 C CB  . LYS A 0 661 . -77.843  -34.299 16.729  1.00 27.42 661 A 1 
ATOM 4950 O O   . LYS A 0 661 . -76.489  -36.550 17.867  1.00 27.42 661 A 1 
ATOM 4951 C CG  . LYS A 0 661 . -78.390  -32.979 16.174  1.00 27.42 661 A 1 
ATOM 4952 C CD  . LYS A 0 661 . -79.664  -33.272 15.371  1.00 27.42 661 A 1 
ATOM 4953 C CE  . LYS A 0 661 . -80.327  -31.978 14.891  1.00 27.42 661 A 1 
ATOM 4954 N NZ  . LYS A 0 661 . -81.648  -32.256 14.273  1.00 27.42 661 A 1 
ATOM 4955 N N   . GLY A 0 662 . -76.256  -35.335 19.763  1.00 25.34 662 A 1 
ATOM 4956 C CA  . GLY A 0 662 . -77.046  -35.923 20.864  1.00 25.34 662 A 1 
ATOM 4957 C C   . GLY A 0 662 . -77.878  -37.210 20.704  1.00 25.34 662 A 1 
ATOM 4958 O O   . GLY A 0 662 . -78.523  -37.455 19.691  1.00 25.34 662 A 1 
ATOM 4959 N N   . GLY A 0 663 . -77.994  -37.939 21.818  1.00 27.66 663 A 1 
ATOM 4960 C CA  . GLY A 0 663 . -78.915  -39.062 22.006  1.00 27.66 663 A 1 
ATOM 4961 C C   . GLY A 0 663 . -79.056  -39.414 23.490  1.00 27.66 663 A 1 
ATOM 4962 O O   . GLY A 0 663 . -78.073  -39.754 24.140  1.00 27.66 663 A 1 
ATOM 4963 N N   . LEU A 0 664 . -80.271  -39.308 24.035  1.00 28.75 664 A 1 
ATOM 4964 C CA  . LEU A 0 664 . -80.584  -39.733 25.402  1.00 28.75 664 A 1 
ATOM 4965 C C   . LEU A 0 664 . -80.832  -41.253 25.393  1.00 28.75 664 A 1 
ATOM 4966 C CB  . LEU A 0 664 . -81.812  -38.935 25.896  1.00 28.75 664 A 1 
ATOM 4967 O O   . LEU A 0 664 . -81.731  -41.707 24.688  1.00 28.75 664 A 1 
ATOM 4968 C CG  . LEU A 0 664 . -81.971  -38.910 27.427  1.00 28.75 664 A 1 
ATOM 4969 C CD1 . LEU A 0 664 . -81.041  -37.868 28.056  1.00 28.75 664 A 1 
ATOM 4970 C CD2 . LEU A 0 664 . -83.406  -38.545 27.810  1.00 28.75 664 A 1 
ATOM 4971 N N   . GLY A 0 665 . -80.047  -42.032 26.143  1.00 32.77 665 A 1 
ATOM 4972 C CA  . GLY A 0 665 . -80.125  -43.499 26.166  1.00 32.77 665 A 1 
ATOM 4973 C C   . GLY A 0 665 . -80.275  -44.045 27.585  1.00 32.77 665 A 1 
ATOM 4974 O O   . GLY A 0 665 . -79.418  -43.809 28.431  1.00 32.77 665 A 1 
ATOM 4975 N N   . LEU A 0 666 . -81.367  -44.768 27.840  1.00 27.70 666 A 1 
ATOM 4976 C CA  . LEU A 0 666 . -81.708  -45.390 29.125  1.00 27.70 666 A 1 
ATOM 4977 C C   . LEU A 0 666 . -81.836  -46.917 28.948  1.00 27.70 666 A 1 
ATOM 4978 C CB  . LEU A 0 666 . -83.008  -44.719 29.637  1.00 27.70 666 A 1 
ATOM 4979 O O   . LEU A 0 666 . -82.087  -47.377 27.837  1.00 27.70 666 A 1 
ATOM 4980 C CG  . LEU A 0 666 . -83.502  -45.110 31.046  1.00 27.70 666 A 1 
ATOM 4981 C CD1 . LEU A 0 666 . -82.505  -44.724 32.142  1.00 27.70 666 A 1 
ATOM 4982 C CD2 . LEU A 0 666 . -84.826  -44.408 31.352  1.00 27.70 666 A 1 
ATOM 4983 N N   . TYR A 0 667 . -81.765  -47.656 30.063  1.00 27.66 667 A 1 
ATOM 4984 C CA  . TYR A 0 667 . -81.957  -49.111 30.226  1.00 27.66 667 A 1 
ATOM 4985 C C   . TYR A 0 667 . -80.760  -50.031 29.907  1.00 27.66 667 A 1 
ATOM 4986 C CB  . TYR A 0 667 . -83.244  -49.619 29.547  1.00 27.66 667 A 1 
ATOM 4987 O O   . TYR A 0 667 . -80.118  -49.934 28.868  1.00 27.66 667 A 1 
ATOM 4988 C CG  . TYR A 0 667 . -84.511  -48.893 29.954  1.00 27.66 667 A 1 
ATOM 4989 C CD1 . TYR A 0 667 . -85.116  -49.194 31.189  1.00 27.66 667 A 1 
ATOM 4990 C CD2 . TYR A 0 667 . -85.090  -47.931 29.101  1.00 27.66 667 A 1 
ATOM 4991 C CE1 . TYR A 0 667 . -86.295  -48.531 31.579  1.00 27.66 667 A 1 
ATOM 4992 C CE2 . TYR A 0 667 . -86.267  -47.263 29.489  1.00 27.66 667 A 1 
ATOM 4993 O OH  . TYR A 0 667 . -88.003  -46.914 31.103  1.00 27.66 667 A 1 
ATOM 4994 C CZ  . TYR A 0 667 . -86.869  -47.561 30.729  1.00 27.66 667 A 1 
ATOM 4995 N N   . GLY A 0 668 . -80.521  -50.985 30.817  1.00 31.27 668 A 1 
ATOM 4996 C CA  . GLY A 0 668 . -79.532  -52.066 30.704  1.00 31.27 668 A 1 
ATOM 4997 C C   . GLY A 0 668 . -79.242  -52.695 32.075  1.00 31.27 668 A 1 
ATOM 4998 O O   . GLY A 0 668 . -78.667  -52.042 32.937  1.00 31.27 668 A 1 
ATOM 4999 N N   . HIS A 0 669 . -79.677  -53.938 32.309  1.00 25.18 669 A 1 
ATOM 5000 C CA  . HIS A 0 669 . -79.581  -54.631 33.607  1.00 25.18 669 A 1 
ATOM 5001 C C   . HIS A 0 669 . -78.572  -55.795 33.531  1.00 25.18 669 A 1 
ATOM 5002 C CB  . HIS A 0 669 . -80.991  -55.136 34.006  1.00 25.18 669 A 1 
ATOM 5003 O O   . HIS A 0 669 . -78.642  -56.587 32.595  1.00 25.18 669 A 1 
ATOM 5004 C CG  . HIS A 0 669 . -81.456  -54.818 35.410  1.00 25.18 669 A 1 
ATOM 5005 C CD2 . HIS A 0 669 . -81.552  -53.573 35.974  1.00 25.18 669 A 1 
ATOM 5006 N ND1 . HIS A 0 669 . -82.045  -55.701 36.290  1.00 25.18 669 A 1 
ATOM 5007 C CE1 . HIS A 0 669 . -82.476  -55.006 37.358  1.00 25.18 669 A 1 
ATOM 5008 N NE2 . HIS A 0 669 . -82.196  -53.704 37.209  1.00 25.18 669 A 1 
ATOM 5009 N N   . GLY A 0 670 . -77.695  -55.950 34.532  1.00 31.88 670 A 1 
ATOM 5010 C CA  . GLY A 0 670 . -76.853  -57.146 34.734  1.00 31.88 670 A 1 
ATOM 5011 C C   . GLY A 0 670 . -75.805  -56.927 35.842  1.00 31.88 670 A 1 
ATOM 5012 O O   . GLY A 0 670 . -74.995  -56.019 35.730  1.00 31.88 670 A 1 
ATOM 5013 N N   . LEU A 0 671 . -75.902  -57.528 37.036  1.00 26.70 671 A 1 
ATOM 5014 C CA  . LEU A 0 671 . -75.701  -58.945 37.427  1.00 26.70 671 A 1 
ATOM 5015 C C   . LEU A 0 671 . -74.231  -59.419 37.575  1.00 26.70 671 A 1 
ATOM 5016 C CB  . LEU A 0 671 . -76.621  -59.964 36.704  1.00 26.70 671 A 1 
ATOM 5017 O O   . LEU A 0 671 . -73.784  -60.284 36.839  1.00 26.70 671 A 1 
ATOM 5018 C CG  . LEU A 0 671 . -78.002  -60.119 37.369  1.00 26.70 671 A 1 
ATOM 5019 C CD1 . LEU A 0 671 . -79.017  -60.717 36.398  1.00 26.70 671 A 1 
ATOM 5020 C CD2 . LEU A 0 671 . -77.918  -61.051 38.586  1.00 26.70 671 A 1 
ATOM 5021 N N   . GLY A 0 672 . -73.561  -58.938 38.636  1.00 26.12 672 A 1 
ATOM 5022 C CA  . GLY A 0 672 . -72.914  -59.786 39.667  1.00 26.12 672 A 1 
ATOM 5023 C C   . GLY A 0 672 . -71.521  -60.421 39.434  1.00 26.12 672 A 1 
ATOM 5024 O O   . GLY A 0 672 . -71.252  -60.992 38.389  1.00 26.12 672 A 1 
ATOM 5025 N N   . GLY A 0 673 . -70.688  -60.431 40.495  1.00 26.78 673 A 1 
ATOM 5026 C CA  . GLY A 0 673 . -69.415  -61.188 40.601  1.00 26.78 673 A 1 
ATOM 5027 C C   . GLY A 0 673 . -68.147  -60.307 40.555  1.00 26.78 673 A 1 
ATOM 5028 O O   . GLY A 0 673 . -67.674  -60.029 39.465  1.00 26.78 673 A 1 
ATOM 5029 N N   . VAL A 0 674 . -67.649  -59.668 41.631  1.00 27.31 674 A 1 
ATOM 5030 C CA  . VAL A 0 674 . -67.024  -60.154 42.901  1.00 27.31 674 A 1 
ATOM 5031 C C   . VAL A 0 674 . -65.484  -60.310 42.813  1.00 27.31 674 A 1 
ATOM 5032 C CB  . VAL A 0 674 . -67.713  -61.376 43.556  1.00 27.31 674 A 1 
ATOM 5033 O O   . VAL A 0 674 . -64.990  -61.184 42.114  1.00 27.31 674 A 1 
ATOM 5034 C CG1 . VAL A 0 674 . -66.934  -61.951 44.749  1.00 27.31 674 A 1 
ATOM 5035 C CG2 . VAL A 0 674 . -69.097  -60.984 44.101  1.00 27.31 674 A 1 
ATOM 5036 N N   . GLY A 0 675 . -64.754  -59.481 43.590  1.00 30.91 675 A 1 
ATOM 5037 C CA  . GLY A 0 675 . -63.276  -59.387 43.699  1.00 30.91 675 A 1 
ATOM 5038 C C   . GLY A 0 675 . -62.782  -57.933 43.475  1.00 30.91 675 A 1 
ATOM 5039 O O   . GLY A 0 675 . -62.800  -57.499 42.333  1.00 30.91 675 A 1 
ATOM 5040 N N   . VAL A 0 676 . -62.545  -57.034 44.455  1.00 30.94 676 A 1 
ATOM 5041 C CA  . VAL A 0 676 . -61.620  -57.012 45.632  1.00 30.94 676 A 1 
ATOM 5042 C C   . VAL A 0 676 . -60.142  -56.829 45.193  1.00 30.94 676 A 1 
ATOM 5043 C CB  . VAL A 0 676 . -61.819  -58.218 46.590  1.00 30.94 676 A 1 
ATOM 5044 O O   . VAL A 0 676 . -59.618  -57.758 44.593  1.00 30.94 676 A 1 
ATOM 5045 C CG1 . VAL A 0 676 . -60.945  -58.163 47.849  1.00 30.94 676 A 1 
ATOM 5046 C CG2 . VAL A 0 676 . -63.272  -58.321 47.092  1.00 30.94 676 A 1 
ATOM 5047 N N   . ALA A 0 677 . -59.401  -55.721 45.450  1.00 31.15 677 A 1 
ATOM 5048 C CA  . ALA A 0 677 . -59.674  -54.431 46.150  1.00 31.15 677 A 1 
ATOM 5049 C C   . ALA A 0 677 . -58.681  -53.256 45.783  1.00 31.15 677 A 1 
ATOM 5050 C CB  . ALA A 0 677 . -59.565  -54.698 47.660  1.00 31.15 677 A 1 
ATOM 5051 O O   . ALA A 0 677 . -57.564  -53.546 45.366  1.00 31.15 677 A 1 
ATOM 5052 N N   . GLY A 0 678 . -59.056  -51.964 46.007  1.00 36.03 678 A 1 
ATOM 5053 C CA  . GLY A 0 678 . -58.233  -50.700 45.896  1.00 36.03 678 A 1 
ATOM 5054 C C   . GLY A 0 678 . -58.611  -49.735 44.726  1.00 36.03 678 A 1 
ATOM 5055 O O   . GLY A 0 678 . -59.024  -50.249 43.692  1.00 36.03 678 A 1 
ATOM 5056 N N   . ALA A 0 679 . -58.617  -48.373 44.724  1.00 39.11 679 A 1
[truncated: 92,788 more chars]
