# Supplementary material for: Self-assembling proteins compose the chemically resistant shell biomaterial of planktonic tintinnid ciliates
Source: Nat Commun. 2026 Jun 13;17:7507. doi: 10.1038/s41467-026-74402-4 (PMC13408134; doi:10.1038/s41467-026-74402-4)
Supplement: Supplementary file 6 — Supplementary Data 16 [file 41467_2026_74402_MOESM6_ESM.zip › AF2_structure_models/Tara_Unigene_33.cif]

data_0
#
_entry.id   0
#
_struct_asym.id          A
_struct_asym.entity_id   0
#
_entity_poly.entity_id        0
_entity_poly.type             polypeptide(L)
_entity_poly.pdbx_strand_id   A
#
_entity.id     0
_entity.type   polymer
#
loop_
_entity_poly_seq.entity_id
_entity_poly_seq.num
_entity_poly_seq.mon_id
0 1   MET 
0 2   LYS 
0 3   LEU 
0 4   ALA 
0 5   PHE 
0 6   ALA 
0 7   ALA 
0 8   ALA 
0 9   LEU 
0 10  VAL 
0 11  ALA 
0 12  ALA 
0 13  ALA 
0 14  SER 
0 15  ALA 
0 16  SER 
0 17  TRP 
0 18  GLN 
0 19  GLN 
0 20  GLY 
0 21  GLY 
0 22  TYR 
0 23  GLY 
0 24  TYR 
0 25  GLY 
0 26  ALA 
0 27  PRO 
0 28  VAL 
0 29  ARG 
0 30  GLN 
0 31  PRO 
0 32  ALA 
0 33  LEU 
0 34  LYS 
0 35  GLY 
0 36  GLY 
0 37  TYR 
0 38  GLY 
0 39  ARG 
0 40  LYS 
0 41  GLY 
0 42  SER 
0 43  TYR 
0 44  ALA 
0 45  LYS 
0 46  LEU 
0 47  THR 
0 48  TYR 
0 49  GLN 
0 50  PRO 
0 51  VAL 
0 52  THR 
0 53  LYS 
0 54  VAL 
0 55  VAL 
0 56  GLN 
0 57  ARG 
0 58  ALA 
0 59  ALA 
0 60  SER 
0 61  ALA 
0 62  ASP 
0 63  ASN 
0 64  ALA 
0 65  SER 
0 66  ALA 
0 67  GLY 
0 68  TYR 
0 69  GLY 
0 70  ARG 
0 71  GLN 
0 72  ALA 
0 73  GLU 
0 74  LYS 
0 75  ARG 
0 76  VAL 
0 77  ALA 
0 78  GLN 
0 79  ASP 
0 80  TRP 
0 81  ASP 
0 82  ALA 
0 83  TRP 
0 84  GLY 
0 85  ARG 
0 86  ASP 
0 87  GLN 
0 88  ASP 
0 89  LEU 
0 90  ALA 
0 91  ILE 
0 92  ASP 
0 93  GLU 
0 94  SER 
0 95  TYR 
0 96  GLY 
0 97  LYS 
0 98  THR 
0 99  HIS 
0 100 ALA 
0 101 LYS 
0 102 SER 
0 103 TYR 
0 104 ALA 
0 105 ALA 
0 106 GLU 
0 107 SER 
0 108 TYR 
0 109 ASP 
0 110 GLU 
0 111 TRP 
0 112 ASP 
0 113 ASN 
0 114 LYS 
0 115 ASP 
0 116 ASP 
0 117 ASP 
0 118 LYS 
0 119 TRP 
0 120 GLY 
0 121 ALA 
0 122 GLN 
0 123 ALA 
0 124 TRP 
0 125 GLY 
0 126 LYS 
0 127 ASP 
0 128 ARG 
0 129 ASP 
0 130 MET 
0 131 SER 
0 132 ALA 
0 133 ALA 
0 134 SER 
0 135 SER 
0 136 LYS 
0 137 VAL 
0 138 GLY 
0 139 ALA 
0 140 ALA 
0 141 SER 
0 142 GLN 
0 143 LEU 
0 144 HIS 
0 145 LYS 
0 146 ASP 
0 147 ALA 
0 148 TYR 
0 149 GLY 
0 150 ASP 
0 151 ALA 
0 152 GLY 
0 153 TYR 
0 154 GLY 
0 155 ALA 
0 156 ALA 
0 157 ALA 
0 158 GLN 
0 159 ALA 
0 160 LYS 
0 161 LYS 
0 162 GLN 
0 163 GLN 
0 164 LYS 
0 165 GLY 
0 166 TYR 
0 167 GLN 
0 168 GLY 
0 169 HIS 
0 170 ILE 
0 171 VAL 
0 172 GLN 
0 173 GLY 
0 174 TYR 
0 175 GLY 
0 176 GLY 
0 177 LYS 
0 178 GLN 
0 179 LEU 
0 180 GLY 
0 181 TYR 
0 182 GLY 
0 183 LYS 
0 184 GLY 
0 185 HIS 
0 186 GLY 
0 187 TRP 
0 188 GLY 
0 189 LYS 
0 190 GLY 
0 191 GLY 
0 192 GLN 
0 193 VAL 
0 194 TYR 
0 195 GLY 
0 196 GLY 
0 197 GLN 
0 198 GLN 
0 199 ALA 
0 200 LEU 
0 201 GLY 
0 202 TYR 
0 203 ALA 
0 204 GLY 
0 205 GLY 
0 206 TYR 
0 207 GLY 
0 208 LYS 
0 209 GLN 
0 210 ALA 
0 211 THR 
0 212 ALA 
0 213 GLN 
0 214 GLN 
0 215 ALA 
0 216 TYR 
0 217 GLY 
0 218 ALA 
0 219 GLN 
0 220 GLY 
0 221 TYR 
0 222 GLY 
0 223 ALA 
0 224 GLU 
0 225 LYS 
0 226 GLN 
0 227 ALA 
0 228 GLY 
0 229 ALA 
0 230 SER 
0 231 LEU 
0 232 LYS 
0 233 LYS 
0 234 ALA 
0 235 ALA 
0 236 GLN 
0 237 ARG 
0 238 SER 
0 239 MET 
0 240 TYR 
0 241 ASP 
0 242 ASN 
0 243 ASP 
0 244 GLU 
0 245 TRP 
0 246 ALA 
0 247 LYS 
0 248 GLN 
0 249 ALA 
0 250 TYR 
0 251 GLY 
0 252 SER 
0 253 ASP 
0 254 PHE 
0 255 ASP 
0 256 SER 
0 257 ARG 
0 258 TYR 
0 259 GLY 
0 260 LYS 
0 261 SER 
0 262 TYR 
0 263 ASP 
0 264 SER 
0 265 VAL 
0 266 GLN 
0 267 ALA 
0 268 ARG 
0 269 GLN 
0 270 TYR 
0 271 ASP 
0 272 ASN 
0 273 GLU 
0 274 HIS 
0 275 TYR 
0 276 ALA 
0 277 ARG 
0 278 GLU 
0 279 VAL 
0 280 ARG 
0 281 ALA 
0 282 ASP 
0 283 ASP 
0 284 ASP 
0 285 GLN 
0 286 TRP 
0 287 ALA 
0 288 GLU 
0 289 ASP 
0 290 TYR 
0 291 ASP 
0 292 ARG 
0 293 TYR 
0 294 THR 
0 295 ALA 
0 296 GLY 
0 297 HIS 
0 298 ASP 
0 299 GLN 
0 300 ASP 
0 301 TYR 
0 302 GLY 
0 303 GLN 
0 304 ALA 
0 305 ALA 
0 306 SER 
0 307 ALA 
0 308 GLN 
0 309 GLN 
0 310 HIS 
0 311 ASN 
0 312 ILE 
0 313 GLY 
0 314 LYS 
0 315 GLY 
0 316 TRP 
0 317 GLY 
0 318 LEU 
0 319 LYS 
0 320 LYS 
0 321 GLY 
0 322 GLY 
0 323 ILE 
0 324 ASP 
0 325 SER 
0 326 LYS 
0 327 ALA 
0 328 ALA 
0 329 SER 
0 330 ALA 
0 331 GLN 
0 332 ARG 
0 333 GLY 
0 334 GLY 
0 335 ASP 
0 336 TYR 
0 337 ASP 
0 338 ARG 
0 339 LYS 
0 340 VAL 
0 341 ALA 
0 342 GLN 
0 343 ASP 
0 344 TRP 
0 345 ASP 
0 346 ALA 
0 347 TYR 
0 348 GLY 
0 349 ARG 
0 350 ASP 
0 351 GLN 
0 352 ASP 
0 353 PHE 
0 354 HIS 
0 355 GLU 
0 356 LYS 
0 357 VAL 
0 358 SER 
0 359 TYR 
0 360 ASP 
0 361 GLN 
0 362 THR 
0 363 ARG 
0 364 ALA 
0 365 LYS 
0 366 ALA 
0 367 TYR 
0 368 SER 
0 369 ALA 
0 370 GLU 
0 371 SER 
0 372 TYR 
0 373 ASP 
0 374 GLU 
0 375 TRP 
0 376 ASP 
0 377 ASN 
0 378 GLU 
0 379 ASP 
0 380 ALA 
0 381 ASP 
0 382 LYS 
0 383 TRP 
0 384 GLY 
0 385 ALA 
0 386 GLN 
0 387 ALA 
0 388 TRP 
0 389 GLY 
0 390 LYS 
0 391 ASP 
0 392 ARG 
0 393 ASP 
0 394 VAL 
0 395 LEU 
0 396 GLY 
0 397 ALA 
0 398 SER 
0 399 SER 
0 400 TYR 
0 401 GLY 
0 402 LYS 
0 403 ALA 
0 404 ALA 
0 405 SER 
0 406 SER 
0 407 GLY 
0 408 LYS 
0 409 TYR 
0 410 GLY 
0 411 GLN 
0 412 TYR 
0 413 GLY 
0 414 ALA 
0 415 ASP 
0 416 TYR 
0 417 GLY 
0 418 GLN 
0 419 ALA 
0 420 TYR 
0 421 GLY 
0 422 ALA 
0 423 GLY 
0 424 LYS 
0 425 GLY 
0 426 LYS 
0 427 GLY 
0 428 LEU 
0 429 GLY 
0 430 TYR 
0 431 GLY 
0 432 ILE 
0 433 GLY 
0 434 GLY 
0 435 ILE 
0 436 GLY 
0 437 GLY 
0 438 TYR 
0 439 GLY 
0 440 LYS 
0 441 GLY 
0 442 PRO 
0 443 ARG 
0 444 ASN 
0 445 ALA 
0 446 GLY 
0 447 ALA 
0 448 GLU 
0 449 GLY 
0 450 SER 
0 451 TYR 
0 452 ALA 
0 453 ALA 
0 454 GLN 
0 455 ASN 
0 456 SER 
0 457 LEU 
0 458 TRP 
0 459 GLU 
0 460 GLY 
0 461 ALA 
0 462 SER 
0 463 LYS 
0 464 GLY 
0 465 TYR 
0 466 GLY 
0 467 ALA 
0 468 ALA 
0 469 LYS 
0 470 LEU 
0 471 GLY 
0 472 TYR 
0 473 ASP 
0 474 ASN 
0 475 ASP 
0 476 ALA 
0 477 PHE 
0 478 ALA 
0 479 LYS 
0 480 GLN 
0 481 ALA 
0 482 TYR 
0 483 GLY 
0 484 GLN 
0 485 ASP 
0 486 ALA 
0 487 ASP 
0 488 SER 
0 489 ARG 
0 490 TYR 
0 491 GLY 
0 492 LYS 
0 493 SER 
0 494 TYR 
0 495 ASP 
0 496 SER 
0 497 VAL 
0 498 SER 
0 499 ALA 
0 500 ARG 
0 501 SER 
0 502 TYR 
0 503 ASP 
0 504 ASN 
0 505 GLU 
0 506 LYS 
0 507 TYR 
0 508 ALA 
0 509 ARG 
0 510 TRP 
0 511 LEU 
0 512 GLN 
0 513 ALA 
0 514 ASP 
0 515 ASP 
0 516 ASP 
0 517 GLN 
0 518 TRP 
0 519 ALA 
0 520 GLU 
0 521 ASP 
0 522 TYR 
0 523 ASP 
0 524 SER 
0 525 TYR 
0 526 ASP 
0 527 SER 
0 528 GLY 
0 529 MET 
0 530 ALA 
0 531 ASP 
0 532 ALA 
0 533 TYR 
0 534 GLY 
0 535 ARG 
0 536 GLY 
0 537 ALA 
0 538 SER 
0 539 VAL 
0 540 TRP 
0 541 THR 
0 542 ASP 
0 543 THR 
0 544 LYS 
0 545 GLY 
0 546 LYS 
0 547 LEU 
0 548 GLY 
0 549 VAL 
0 550 GLY 
0 551 TYR 
0 552 GLY 
0 553 VAL 
0 554 GLY 
0 555 LEU 
0 556 GLY 
0 557 LYS 
0 558 GLY 
0 559 LYS 
0 560 GLY 
0 561 GLU 
0 562 LEU 
0 563 ASP 
0 564 ALA 
0 565 ALA 
0 566 SER 
0 567 LYS 
0 568 GLN 
0 569 GLY 
0 570 ARG 
0 571 ALA 
0 572 GLY 
0 573 THR 
0 574 TRP 
0 575 GLY 
0 576 LYS 
0 577 SER 
0 578 GLY 
0 579 SER 
0 580 ASP 
0 581 TRP 
0 582 ASP 
0 583 ALA 
0 584 TYR 
0 585 GLY 
0 586 ARG 
0 587 ASP 
0 588 GLN 
0 589 ASP 
0 590 LEU 
0 591 GLU 
0 592 VAL 
0 593 ASP 
0 594 GLU 
0 595 SER 
0 596 TYR 
0 597 GLU 
0 598 ALA 
0 599 THR 
0 600 TRP 
0 601 ALA 
0 602 LYS 
0 603 SER 
0 604 TYR 
0 605 ASP 
0 606 ALA 
0 607 GLU 
0 608 SER 
0 609 TYR 
0 610 ASP 
0 611 GLU 
0 612 TRP 
0 613 ASP 
0 614 ASN 
0 615 LYS 
0 616 ASP 
0 617 ASP 
0 618 ASP 
0 619 ARG 
0 620 TRP 
0 621 GLY 
0 622 ALA 
0 623 GLN 
0 624 ALA 
0 625 TRP 
0 626 GLY 
0 627 LYS 
0 628 ASP 
0 629 ARG 
0 630 ASP 
0 631 LEU 
0 632 TYR 
0 633 GLY 
0 634 ALA 
0 635 SER 
0 636 SER 
0 637 GLU 
0 638 GLY 
0 639 ALA 
0 640 ARG 
0 641 ALA 
0 642 SER 
0 643 GLU 
0 644 GLY 
0 645 ASP 
0 646 LYS 
0 647 ASP 
0 648 LYS 
0 649 ALA 
0 650 GLY 
0 651 TYR 
0 652 ALA 
0 653 ALA 
0 654 ALA 
0 655 GLY 
0 656 GLN 
0 657 TYR 
0 658 GLN 
0 659 ALA 
0 660 GLY 
0 661 LYS 
0 662 LYS 
0 663 GLY 
0 664 ALA 
0 665 TYR 
0 666 GLY 
0 667 GLN 
0 668 SER 
0 669 ILE 
0 670 GLY 
0 671 LEU 
0 672 GLY 
0 673 TYR 
0 674 GLY 
0 675 SER 
0 676 ALA 
0 677 GLY 
0 678 GLY 
0 679 LEU 
0 680 GLY 
0 681 TYR 
0 682 GLY 
0 683 GLY 
0 684 TYR 
0 685 GLY 
0 686 GLY 
0 687 GLN 
0 688 TYR 
0 689 GLY 
0 690 ALA 
0 691 LEU 
0 692 SER 
0 693 ALA 
0 694 SER 
0 695 ALA 
0 696 TYR 
0 697 GLY 
0 698 GLY 
0 699 LEU 
0 700 ALA 
0 701 LYS 
0 702 GLN 
0 703 SER 
0 704 ALA 
0 705 LEU 
0 706 GLY 
0 707 ALA 
0 708 ALA 
0 709 GLY 
0 710 GLN 
0 711 GLY 
0 712 ALA 
0 713 ALA 
0 714 LYS 
0 715 ALA 
0 716 LYS 
0 717 GLU 
0 718 ASN 
0 719 GLY 
0 720 ALA 
0 721 SER 
0 722 ILE 
0 723 ALA 
0 724 ARG 
0 725 ALA 
0 726 SER 
0 727 ALA 
0 728 VAL 
0 729 GLY 
0 730 ALA 
0 731 TYR 
0 732 ASP 
0 733 ASN 
0 734 ASP 
0 735 GLU 
0 736 TRP 
0 737 ALA 
0 738 LYS 
0 739 GLN 
0 740 ALA 
0 741 TYR 
0 742 GLY 
0 743 ARG 
0 744 ASP 
0 745 PHE 
0 746 ASP 
0 747 SER 
0 748 ARG 
0 749 TYR 
0 750 GLY 
0 751 LYS 
0 752 SER 
0 753 TYR 
0 754 ASP 
0 755 SER 
0 756 VAL 
0 757 ALA 
0 758 ALA 
0 759 ASN 
0 760 SER 
0 761 TYR 
0 762 ASP 
0 763 ASP 
0 764 GLU 
0 765 GLN 
0 766 TYR 
0 767 ALA 
0 768 ARG 
0 769 LYS 
0 770 VAL 
0 771 ARG 
0 772 ALA 
0 773 ASP 
0 774 ASP 
0 775 ASP 
0 776 GLN 
0 777 TRP 
0 778 ALA 
0 779 GLU 
0 780 ASP 
0 781 TYR 
0 782 ASP 
0 783 ARG 
0 784 ARG 
0 785 GLN 
0 786 GLU 
0 787 LYS 
0 788 ASP 
0 789 THR 
0 790 ASP 
0 791 ALA 
0 792 TYR 
0 793 SER 
0 794 ALA 
0 795 GLY 
0 796 ALA 
0 797 SER 
0 798 ARG 
0 799 GLU 
0 800 TYR 
0 801 GLN 
0 802 GLN 
0 803 PRO 
0 804 THR 
0 805 ILE 
0 806 LYS 
0 807 LYS 
0 808 THR 
0 809 VAL 
0 810 HIS 
0 811 VAL 
0 812 PRO 
0 813 HIS 
0 814 ILE 
0 815 GLN 
0 816 HIS 
0 817 GLY 
0 818 SER 
0 819 TYR 
0 820 GLY 
0 821 SER 
0 822 TYR 
0 823 GLY 
0 824 GLY 
0 825 TYR 
0 826 GLY 
0 827 ARG 
0 828 GLY 
0 829 GLN 
0 830 TRP 
#
loop_
_chem_comp.id
_chem_comp.type
_chem_comp.name
ALA 'L-peptide linking' ALANINE         
ARG 'L-peptide linking' ARGININE        
ASN 'L-peptide linking' ASPARAGINE      
ASP 'L-peptide linking' 'ASPARTIC ACID' 
CYS 'L-peptide linking' CYSTEINE        
GLN 'L-peptide linking' GLUTAMINE       
GLU 'L-peptide linking' 'GLUTAMIC ACID' 
HIS 'L-peptide linking' HISTIDINE       
ILE 'L-peptide linking' ISOLEUCINE      
LEU 'L-peptide linking' LEUCINE         
LYS 'L-peptide linking' LYSINE          
MET 'L-peptide linking' METHIONINE      
PHE 'L-peptide linking' PHENYLALANINE   
PRO 'L-peptide linking' PROLINE         
SER 'L-peptide linking' SERINE          
THR 'L-peptide linking' THREONINE       
TRP 'L-peptide linking' TRYPTOPHAN      
TYR 'L-peptide linking' TYROSINE        
VAL 'L-peptide linking' VALINE          
GLY 'peptide linking'   GLYCINE         
#
loop_
_atom_site.group_PDB
_atom_site.id
_atom_site.type_symbol
_atom_site.label_atom_id
_atom_site.label_alt_id
_atom_site.label_comp_id
_atom_site.label_asym_id
_atom_site.label_entity_id
_atom_site.label_seq_id
_atom_site.pdbx_PDB_ins_code
_atom_site.Cartn_x
_atom_site.Cartn_y
_atom_site.Cartn_z
_atom_site.occupancy
_atom_site.B_iso_or_equiv
_atom_site.auth_seq_id
_atom_site.auth_asym_id
_atom_site.pdbx_PDB_model_num
ATOM 1    N N   . MET A 0 1   . 1.767   30.097  14.134   1.00 36.02 1   A 1 
ATOM 2    C CA  . MET A 0 1   . 3.063   29.482  14.523   1.00 36.02 1   A 1 
ATOM 3    C C   . MET A 0 1   . 3.979   29.389  13.298   1.00 36.02 1   A 1 
ATOM 4    C CB  . MET A 0 1   . 2.846   28.093  15.146   1.00 36.02 1   A 1 
ATOM 5    O O   . MET A 0 1   . 3.514   29.700  12.210   1.00 36.02 1   A 1 
ATOM 6    C CG  . MET A 0 1   . 2.168   28.131  16.522   1.00 36.02 1   A 1 
ATOM 7    S SD  . MET A 0 1   . 0.382   28.404  16.507   1.00 36.02 1   A 1 
ATOM 8    C CE  . MET A 0 1   . -0.007  27.995  18.237   1.00 36.02 1   A 1 
ATOM 9    N N   . LYS A 0 2   . 5.255   28.994  13.442   1.00 30.31 2   A 1 
ATOM 10   C CA  . LYS A 0 2   . 6.137   28.684  12.298   1.00 30.31 2   A 1 
ATOM 11   C C   . LYS A 0 2   . 6.119   27.176  12.039   1.00 30.31 2   A 1 
ATOM 12   C CB  . LYS A 0 2   . 7.582   29.154  12.553   1.00 30.31 2   A 1 
ATOM 13   O O   . LYS A 0 2   . 6.603   26.428  12.881   1.00 30.31 2   A 1 
ATOM 14   C CG  . LYS A 0 2   . 7.743   30.682  12.580   1.00 30.31 2   A 1 
ATOM 15   C CD  . LYS A 0 2   . 9.225   31.062  12.730   1.00 30.31 2   A 1 
ATOM 16   C CE  . LYS A 0 2   . 9.399   32.586  12.735   1.00 30.31 2   A 1 
ATOM 17   N NZ  . LYS A 0 2   . 10.832  32.971  12.817   1.00 30.31 2   A 1 
ATOM 18   N N   . LEU A 0 3   . 5.567   26.751  10.904   1.00 34.56 3   A 1 
ATOM 19   C CA  . LEU A 0 3   . 5.694   25.373  10.429   1.00 34.56 3   A 1 
ATOM 20   C C   . LEU A 0 3   . 7.093   25.177  9.837    1.00 34.56 3   A 1 
ATOM 21   C CB  . LEU A 0 3   . 4.597   25.069  9.389    1.00 34.56 3   A 1 
ATOM 22   O O   . LEU A 0 3   . 7.543   25.990  9.031    1.00 34.56 3   A 1 
ATOM 23   C CG  . LEU A 0 3   . 3.188   24.914  9.991    1.00 34.56 3   A 1 
ATOM 24   C CD1 . LEU A 0 3   . 2.136   24.974  8.887    1.00 34.56 3   A 1 
ATOM 25   C CD2 . LEU A 0 3   . 3.033   23.585  10.734   1.00 34.56 3   A 1 
ATOM 26   N N   . ALA A 0 4   . 7.764   24.102  10.238   1.00 36.73 4   A 1 
ATOM 27   C CA  . ALA A 0 4   . 9.002   23.637  9.634    1.00 36.73 4   A 1 
ATOM 28   C C   . ALA A 0 4   . 8.794   22.174  9.236    1.00 36.73 4   A 1 
ATOM 29   C CB  . ALA A 0 4   . 10.158  23.835  10.625   1.00 36.73 4   A 1 
ATOM 30   O O   . ALA A 0 4   . 8.734   21.304  10.102   1.00 36.73 4   A 1 
ATOM 31   N N   . PHE A 0 5   . 8.647   21.918  7.936    1.00 30.75 5   A 1 
ATOM 32   C CA  . PHE A 0 5   . 8.652   20.556  7.408    1.00 30.75 5   A 1 
ATOM 33   C C   . PHE A 0 5   . 10.044  19.951  7.633    1.00 30.75 5   A 1 
ATOM 34   C CB  . PHE A 0 5   . 8.266   20.558  5.919    1.00 30.75 5   A 1 
ATOM 35   O O   . PHE A 0 5   . 11.040  20.481  7.137    1.00 30.75 5   A 1 
ATOM 36   C CG  . PHE A 0 5   . 6.776   20.423  5.654    1.00 30.75 5   A 1 
ATOM 37   C CD1 . PHE A 0 5   . 6.257   19.186  5.226    1.00 30.75 5   A 1 
ATOM 38   C CD2 . PHE A 0 5   . 5.907   21.520  5.823    1.00 30.75 5   A 1 
ATOM 39   C CE1 . PHE A 0 5   . 4.883   19.045  4.964    1.00 30.75 5   A 1 
ATOM 40   C CE2 . PHE A 0 5   . 4.530   21.377  5.565    1.00 30.75 5   A 1 
ATOM 41   C CZ  . PHE A 0 5   . 4.019   20.139  5.134    1.00 30.75 5   A 1 
ATOM 42   N N   . ALA A 0 6   . 10.107  18.863  8.399    1.00 36.92 6   A 1 
ATOM 43   C CA  . ALA A 0 6   . 11.288  18.012  8.494    1.00 36.92 6   A 1 
ATOM 44   C C   . ALA A 0 6   . 11.252  16.949  7.380    1.00 36.92 6   A 1 
ATOM 45   C CB  . ALA A 0 6   . 11.371  17.422  9.906    1.00 36.92 6   A 1 
ATOM 46   O O   . ALA A 0 6   . 10.188  16.638  6.849    1.00 36.92 6   A 1 
ATOM 47   N N   . ALA A 0 7   . 12.423  16.444  6.988    1.00 34.23 7   A 1 
ATOM 48   C CA  . ALA A 0 7   . 12.577  15.612  5.795    1.00 34.23 7   A 1 
ATOM 49   C C   . ALA A 0 7   . 12.015  14.183  5.944    1.00 34.23 7   A 1 
ATOM 50   C CB  . ALA A 0 7   . 14.056  15.620  5.389    1.00 34.23 7   A 1 
ATOM 51   O O   . ALA A 0 7   . 11.794  13.694  7.051    1.00 34.23 7   A 1 
ATOM 52   N N   . ALA A 0 8   . 11.807  13.531  4.797    1.00 33.71 8   A 1 
ATOM 53   C CA  . ALA A 0 8   . 11.153  12.232  4.667    1.00 33.71 8   A 1 
ATOM 54   C C   . ALA A 0 8   . 11.837  11.088  5.440    1.00 33.71 8   A 1 
ATOM 55   C CB  . ALA A 0 8   . 11.065  11.893  3.173    1.00 33.71 8   A 1 
ATOM 56   O O   . ALA A 0 8   . 13.065  10.988  5.498    1.00 33.71 8   A 1 
ATOM 57   N N   . LEU A 0 9   . 11.011  10.176  5.957    1.00 30.54 9   A 1 
ATOM 58   C CA  . LEU A 0 9   . 11.430  8.907   6.540    1.00 30.54 9   A 1 
ATOM 59   C C   . LEU A 0 9   . 11.621  7.860   5.429    1.00 30.54 9   A 1 
ATOM 60   C CB  . LEU A 0 9   . 10.351  8.475   7.556    1.00 30.54 9   A 1 
ATOM 61   O O   . LEU A 0 9   . 10.647  7.336   4.900    1.00 30.54 9   A 1 
ATOM 62   C CG  . LEU A 0 9   . 10.687  7.173   8.305    1.00 30.54 9   A 1 
ATOM 63   C CD1 . LEU A 0 9   . 11.726  7.414   9.403    1.00 30.54 9   A 1 
ATOM 64   C CD2 . LEU A 0 9   . 9.433   6.590   8.952    1.00 30.54 9   A 1 
ATOM 65   N N   . VAL A 0 10  . 12.868  7.513   5.107    1.00 33.19 10  A 1 
ATOM 66   C CA  . VAL A 0 10  . 13.183  6.321   4.297    1.00 33.19 10  A 1 
ATOM 67   C C   . VAL A 0 10  . 13.492  5.170   5.255    1.00 33.19 10  A 1 
ATOM 68   C CB  . VAL A 0 10  . 14.334  6.591   3.306    1.00 33.19 10  A 1 
ATOM 69   O O   . VAL A 0 10  . 14.588  5.111   5.809    1.00 33.19 10  A 1 
ATOM 70   C CG1 . VAL A 0 10  . 14.669  5.343   2.477    1.00 33.19 10  A 1 
ATOM 71   C CG2 . VAL A 0 10  . 13.963  7.712   2.324    1.00 33.19 10  A 1 
ATOM 72   N N   . ALA A 0 11  . 12.510  4.296   5.503    1.00 30.66 11  A 1 
ATOM 73   C CA  . ALA A 0 11  . 12.629  3.203   6.477    1.00 30.66 11  A 1 
ATOM 74   C C   . ALA A 0 11  . 11.728  1.986   6.160    1.00 30.66 11  A 1 
ATOM 75   C CB  . ALA A 0 11  . 12.376  3.768   7.885    1.00 30.66 11  A 1 
ATOM 76   O O   . ALA A 0 11  . 10.878  1.609   6.962    1.00 30.66 11  A 1 
ATOM 77   N N   . ALA A 0 12  . 11.935  1.351   5.003    1.00 31.13 12  A 1 
ATOM 78   C CA  . ALA A 0 12  . 11.400  0.024   4.674    1.00 31.13 12  A 1 
ATOM 79   C C   . ALA A 0 12  . 12.387  -0.734  3.756    1.00 31.13 12  A 1 
ATOM 80   C CB  . ALA A 0 12  . 10.008  0.175   4.043    1.00 31.13 12  A 1 
ATOM 81   O O   . ALA A 0 12  . 13.280  -0.113  3.183    1.00 31.13 12  A 1 
ATOM 82   N N   . ALA A 0 13  . 12.222  -2.059  3.627    1.00 33.64 13  A 1 
ATOM 83   C CA  . ALA A 0 13  . 13.055  -2.981  2.829    1.00 33.64 13  A 1 
ATOM 84   C C   . ALA A 0 13  . 14.490  -3.274  3.344    1.00 33.64 13  A 1 
ATOM 85   C CB  . ALA A 0 13  . 12.976  -2.620  1.337    1.00 33.64 13  A 1 
ATOM 86   O O   . ALA A 0 13  . 15.484  -3.144  2.630    1.00 33.64 13  A 1 
ATOM 87   N N   . SER A 0 14  . 14.607  -3.792  4.571    1.00 33.59 14  A 1 
ATOM 88   C CA  . SER A 0 14  . 15.820  -4.491  5.026    1.00 33.59 14  A 1 
ATOM 89   C C   . SER A 0 14  . 15.891  -5.922  4.458    1.00 33.59 14  A 1 
ATOM 90   C CB  . SER A 0 14  . 15.885  -4.489  6.559    1.00 33.59 14  A 1 
ATOM 91   O O   . SER A 0 14  . 15.477  -6.873  5.122    1.00 33.59 14  A 1 
ATOM 92   O OG  . SER A 0 14  . 14.732  -5.094  7.108    1.00 33.59 14  A 1 
ATOM 93   N N   . ALA A 0 15  . 16.430  -6.081  3.246    1.00 35.46 15  A 1 
ATOM 94   C CA  . ALA A 0 15  . 16.732  -7.380  2.632    1.00 35.46 15  A 1 
ATOM 95   C C   . ALA A 0 15  . 18.254  -7.579  2.487    1.00 35.46 15  A 1 
ATOM 96   C CB  . ALA A 0 15  . 15.985  -7.498  1.300    1.00 35.46 15  A 1 
ATOM 97   O O   . ALA A 0 15  . 18.987  -6.658  2.130    1.00 35.46 15  A 1 
ATOM 98   N N   . SER A 0 16  . 18.751  -8.773  2.814    1.00 30.58 16  A 1 
ATOM 99   C CA  . SER A 0 16  . 20.180  -9.025  3.039    1.00 30.58 16  A 1 
ATOM 100  C C   . SER A 0 16  . 20.946  -9.507  1.803    1.00 30.58 16  A 1 
ATOM 101  C CB  . SER A 0 16  . 20.326  -10.084 4.138    1.00 30.58 16  A 1 
ATOM 102  O O   . SER A 0 16  . 20.623  -10.571 1.282    1.00 30.58 16  A 1 
ATOM 103  O OG  . SER A 0 16  . 19.632  -11.265 3.777    1.00 30.58 16  A 1 
ATOM 104  N N   . TRP A 0 17  . 22.058  -8.842  1.469    1.00 34.34 17  A 1 
ATOM 105  C CA  . TRP A 0 17  . 23.205  -9.453  0.777    1.00 34.34 17  A 1 
ATOM 106  C C   . TRP A 0 17  . 24.534  -8.916  1.333    1.00 34.34 17  A 1 
ATOM 107  C CB  . TRP A 0 17  . 23.091  -9.312  -0.750   1.00 34.34 17  A 1 
ATOM 108  O O   . TRP A 0 17  . 24.605  -7.798  1.838    1.00 34.34 17  A 1 
ATOM 109  C CG  . TRP A 0 17  . 22.276  -10.407 -1.372   1.00 34.34 17  A 1 
ATOM 110  C CD1 . TRP A 0 17  . 20.985  -10.310 -1.760   1.00 34.34 17  A 1 
ATOM 111  C CD2 . TRP A 0 17  . 22.651  -11.805 -1.589   1.00 34.34 17  A 1 
ATOM 112  C CE2 . TRP A 0 17  . 21.506  -12.512 -2.064   1.00 34.34 17  A 1 
ATOM 113  C CE3 . TRP A 0 17  . 23.838  -12.553 -1.412   1.00 34.34 17  A 1 
ATOM 114  N NE1 . TRP A 0 17  . 20.528  -11.547 -2.174   1.00 34.34 17  A 1 
ATOM 115  C CH2 . TRP A 0 17  . 22.720  -14.606 -2.131   1.00 34.34 17  A 1 
ATOM 116  C CZ2 . TRP A 0 17  . 21.526  -13.890 -2.326   1.00 34.34 17  A 1 
ATOM 117  C CZ3 . TRP A 0 17  . 23.873  -13.936 -1.682   1.00 34.34 17  A 1 
ATOM 118  N N   . GLN A 0 18  . 25.584  -9.746  1.304    1.00 32.94 18  A 1 
ATOM 119  C CA  . GLN A 0 18  . 26.876  -9.475  1.948    1.00 32.94 18  A 1 
ATOM 120  C C   . GLN A 0 18  . 27.986  -9.188  0.926    1.00 32.94 18  A 1 
ATOM 121  C CB  . GLN A 0 18  . 27.319  -10.703 2.770    1.00 32.94 18  A 1 
ATOM 122  O O   . GLN A 0 18  . 28.366  -10.107 0.208    1.00 32.94 18  A 1 
ATOM 123  C CG  . GLN A 0 18  . 26.443  -11.077 3.968    1.00 32.94 18  A 1 
ATOM 124  C CD  . GLN A 0 18  . 26.914  -12.404 4.556    1.00 32.94 18  A 1 
ATOM 125  N NE2 . GLN A 0 18  . 28.012  -12.436 5.281    1.00 32.94 18  A 1 
ATOM 126  O OE1 . GLN A 0 18  . 26.331  -13.451 4.353    1.00 32.94 18  A 1 
ATOM 127  N N   . GLN A 0 19  . 28.553  -7.975  0.943    1.00 38.70 19  A 1 
ATOM 128  C CA  . GLN A 0 19  . 29.931  -7.580  0.557    1.00 38.70 19  A 1 
ATOM 129  C C   . GLN A 0 19  . 29.999  -6.030  0.509    1.00 38.70 19  A 1 
ATOM 130  C CB  . GLN A 0 19  . 30.353  -8.160  -0.816   1.00 38.70 19  A 1 
ATOM 131  O O   . GLN A 0 19  . 29.001  -5.392  0.212    1.00 38.70 19  A 1 
ATOM 132  C CG  . GLN A 0 19  . 31.162  -9.470  -0.686   1.00 38.70 19  A 1 
ATOM 133  C CD  . GLN A 0 19  . 31.164  -10.311 -1.963   1.00 38.70 19  A 1 
ATOM 134  N NE2 . GLN A 0 19  . 31.351  -11.610 -1.874   1.00 38.70 19  A 1 
ATOM 135  O OE1 . GLN A 0 19  . 31.038  -9.831  -3.071   1.00 38.70 19  A 1 
ATOM 136  N N   . GLY A 0 20  . 31.110  -5.345  0.804    1.00 34.47 20  A 1 
ATOM 137  C CA  . GLY A 0 20  . 32.339  -5.832  1.431    1.00 34.47 20  A 1 
ATOM 138  C C   . GLY A 0 20  . 33.590  -4.998  1.122    1.00 34.47 20  A 1 
ATOM 139  O O   . GLY A 0 20  . 34.375  -5.415  0.281    1.00 34.47 20  A 1 
ATOM 140  N N   . GLY A 0 21  . 33.848  -3.903  1.855    1.00 34.78 21  A 1 
ATOM 141  C CA  . GLY A 0 21  . 35.199  -3.317  1.933    1.00 34.78 21  A 1 
ATOM 142  C C   . GLY A 0 21  . 35.317  -1.785  1.990    1.00 34.78 21  A 1 
ATOM 143  O O   . GLY A 0 21  . 34.654  -1.074  1.253    1.00 34.78 21  A 1 
ATOM 144  N N   . TYR A 0 22  . 36.279  -1.342  2.811    1.00 39.84 22  A 1 
ATOM 145  C CA  . TYR A 0 22  . 37.011  -0.061  2.782    1.00 39.84 22  A 1 
ATOM 146  C C   . TYR A 0 22  . 36.289  1.273   3.063    1.00 39.84 22  A 1 
ATOM 147  C CB  . TYR A 0 22  . 37.905  -0.004  1.534    1.00 39.84 22  A 1 
ATOM 148  O O   . TYR A 0 22  . 35.143  1.516   2.714    1.00 39.84 22  A 1 
ATOM 149  C CG  . TYR A 0 22  . 38.891  -1.156  1.508    1.00 39.84 22  A 1 
ATOM 150  C CD1 . TYR A 0 22  . 40.042  -1.102  2.319    1.00 39.84 22  A 1 
ATOM 151  C CD2 . TYR A 0 22  . 38.606  -2.316  0.762    1.00 39.84 22  A 1 
ATOM 152  C CE1 . TYR A 0 22  . 40.900  -2.215  2.400    1.00 39.84 22  A 1 
ATOM 153  C CE2 . TYR A 0 22  . 39.457  -3.434  0.849    1.00 39.84 22  A 1 
ATOM 154  O OH  . TYR A 0 22  . 41.416  -4.470  1.763    1.00 39.84 22  A 1 
ATOM 155  C CZ  . TYR A 0 22  . 40.602  -3.386  1.670    1.00 39.84 22  A 1 
ATOM 156  N N   . GLY A 0 23  . 37.038  2.169   3.718    1.00 34.27 23  A 1 
ATOM 157  C CA  . GLY A 0 23  . 36.662  3.548   4.025    1.00 34.27 23  A 1 
ATOM 158  C C   . GLY A 0 23  . 37.771  4.282   4.794    1.00 34.27 23  A 1 
ATOM 159  O O   . GLY A 0 23  . 38.685  3.654   5.328    1.00 34.27 23  A 1 
ATOM 160  N N   . TYR A 0 24  . 37.670  5.610   4.864    1.00 38.58 24  A 1 
ATOM 161  C CA  . TYR A 0 24  . 38.477  6.532   5.683    1.00 38.58 24  A 1 
ATOM 162  C C   . TYR A 0 24  . 37.482  7.549   6.292    1.00 38.58 24  A 1 
ATOM 163  C CB  . TYR A 0 24  . 39.553  7.200   4.802    1.00 38.58 24  A 1 
ATOM 164  O O   . TYR A 0 24  . 36.532  7.928   5.619    1.00 38.58 24  A 1 
ATOM 165  C CG  . TYR A 0 24  . 40.796  6.355   4.532    1.00 38.58 24  A 1 
ATOM 166  C CD1 . TYR A 0 24  . 41.955  6.556   5.308    1.00 38.58 24  A 1 
ATOM 167  C CD2 . TYR A 0 24  . 40.812  5.391   3.502    1.00 38.58 24  A 1 
ATOM 168  C CE1 . TYR A 0 24  . 43.116  5.793   5.073    1.00 38.58 24  A 1 
ATOM 169  C CE2 . TYR A 0 24  . 41.968  4.618   3.268    1.00 38.58 24  A 1 
ATOM 170  O OH  . TYR A 0 24  . 44.237  4.070   3.832    1.00 38.58 24  A 1 
ATOM 171  C CZ  . TYR A 0 24  . 43.122  4.815   4.054    1.00 38.58 24  A 1 
ATOM 172  N N   . GLY A 0 25  . 37.497  7.881   7.589    1.00 35.04 25  A 1 
ATOM 173  C CA  . GLY A 0 25  . 38.435  8.818   8.234    1.00 35.04 25  A 1 
ATOM 174  C C   . GLY A 0 25  . 37.844  10.248  8.215    1.00 35.04 25  A 1 
ATOM 175  O O   . GLY A 0 25  . 37.455  10.707  7.155    1.00 35.04 25  A 1 
ATOM 176  N N   . ALA A 0 26  . 37.718  11.026  9.300    1.00 40.31 26  A 1 
ATOM 177  C CA  . ALA A 0 26  . 38.184  10.899  10.689   1.00 40.31 26  A 1 
ATOM 178  C C   . ALA A 0 26  . 37.237  11.674  11.670   1.00 40.31 26  A 1 
ATOM 179  C CB  . ALA A 0 26  . 39.618  11.453  10.713   1.00 40.31 26  A 1 
ATOM 180  O O   . ALA A 0 26  . 36.364  12.408  11.208   1.00 40.31 26  A 1 
ATOM 181  N N   . PRO A 0 27  . 37.348  11.532  13.013   1.00 39.56 27  A 1 
ATOM 182  C CA  . PRO A 0 27  . 36.277  11.931  13.945   1.00 39.56 27  A 1 
ATOM 183  C C   . PRO A 0 27  . 36.410  13.341  14.562   1.00 39.56 27  A 1 
ATOM 184  C CB  . PRO A 0 27  . 36.321  10.859  15.036   1.00 39.56 27  A 1 
ATOM 185  O O   . PRO A 0 27  . 37.480  13.721  15.039   1.00 39.56 27  A 1 
ATOM 186  C CG  . PRO A 0 27  . 37.814  10.542  15.147   1.00 39.56 27  A 1 
ATOM 187  C CD  . PRO A 0 27  . 38.319  10.697  13.711   1.00 39.56 27  A 1 
ATOM 188  N N   . VAL A 0 28  . 35.288  14.070  14.699   1.00 36.03 28  A 1 
ATOM 189  C CA  . VAL A 0 28  . 35.228  15.377  15.396   1.00 36.03 28  A 1 
ATOM 190  C C   . VAL A 0 28  . 34.118  15.437  16.462   1.00 36.03 28  A 1 
ATOM 191  C CB  . VAL A 0 28  . 35.147  16.571  14.418   1.00 36.03 28  A 1 
ATOM 192  O O   . VAL A 0 28  . 32.978  15.799  16.204   1.00 36.03 28  A 1 
ATOM 193  C CG1 . VAL A 0 28  . 35.323  17.897  15.177   1.00 36.03 28  A 1 
ATOM 194  C CG2 . VAL A 0 28  . 36.254  16.518  13.355   1.00 36.03 28  A 1 
ATOM 195  N N   . ARG A 0 29  . 34.514  15.092  17.693   1.00 31.14 29  A 1 
ATOM 196  C CA  . ARG A 0 29  . 34.025  15.576  19.007   1.00 31.14 29  A 1 
ATOM 197  C C   . ARG A 0 29  . 32.660  16.303  19.053   1.00 31.14 29  A 1 
ATOM 198  C CB  . ARG A 0 29  . 35.099  16.525  19.579   1.00 31.14 29  A 1 
ATOM 199  O O   . ARG A 0 29  . 32.598  17.518  18.880   1.00 31.14 29  A 1 
ATOM 200  C CG  . ARG A 0 29  . 36.468  15.862  19.781   1.00 31.14 29  A 1 
ATOM 201  C CD  . ARG A 0 29  . 37.472  16.883  20.321   1.00 31.14 29  A 1 
ATOM 202  N NE  . ARG A 0 29  . 38.781  16.248  20.571   1.00 31.14 29  A 1 
ATOM 203  N NH1 . ARG A 0 29  . 39.281  17.253  22.579   1.00 31.14 29  A 1 
ATOM 204  N NH2 . ARG A 0 29  . 40.668  15.731  21.729   1.00 31.14 29  A 1 
ATOM 205  C CZ  . ARG A 0 29  . 39.565  16.416  21.621   1.00 31.14 29  A 1 
ATOM 206  N N   . GLN A 0 30  . 31.612  15.602  19.489   1.00 32.41 30  A 1 
ATOM 207  C CA  . GLN A 0 30  . 30.392  16.239  20.007   1.00 32.41 30  A 1 
ATOM 208  C C   . GLN A 0 30  . 30.603  16.764  21.446   1.00 32.41 30  A 1 
ATOM 209  C CB  . GLN A 0 30  . 29.229  15.235  20.010   1.00 32.41 30  A 1 
ATOM 210  O O   . GLN A 0 30  . 31.107  16.017  22.289   1.00 32.41 30  A 1 
ATOM 211  C CG  . GLN A 0 30  . 28.722  14.871  18.605   1.00 32.41 30  A 1 
ATOM 212  C CD  . GLN A 0 30  . 27.594  13.841  18.645   1.00 32.41 30  A 1 
ATOM 213  N NE2 . GLN A 0 30  . 26.859  13.664  17.570   1.00 32.41 30  A 1 
ATOM 214  O OE1 . GLN A 0 30  . 27.356  13.167  19.632   1.00 32.41 30  A 1 
ATOM 215  N N   . PRO A 0 31  . 30.196  18.005  21.779   1.00 38.84 31  A 1 
ATOM 216  C CA  . PRO A 0 31  . 30.032  18.444  23.163   1.00 38.84 31  A 1 
ATOM 217  C C   . PRO A 0 31  . 28.713  17.910  23.747   1.00 38.84 31  A 1 
ATOM 218  C CB  . PRO A 0 31  . 30.062  19.972  23.100   1.00 38.84 31  A 1 
ATOM 219  O O   . PRO A 0 31  . 27.683  17.891  23.074   1.00 38.84 31  A 1 
ATOM 220  C CG  . PRO A 0 31  . 29.429  20.271  21.739   1.00 38.84 31  A 1 
ATOM 221  C CD  . PRO A 0 31  . 29.846  19.084  20.865   1.00 38.84 31  A 1 
ATOM 222  N N   . ALA A 0 32  . 28.721  17.495  25.014   1.00 31.55 32  A 1 
ATOM 223  C CA  . ALA A 0 32  . 27.539  16.923  25.657   1.00 31.55 32  A 1 
ATOM 224  C C   . ALA A 0 32  . 26.474  17.990  25.975   1.00 31.55 32  A 1 
ATOM 225  C CB  . ALA A 0 32  . 27.982  16.166  26.917   1.00 31.55 32  A 1 
ATOM 226  O O   . ALA A 0 32  . 26.698  18.867  26.809   1.00 31.55 32  A 1 
ATOM 227  N N   . LEU A 0 33  . 25.284  17.863  25.379   1.00 35.14 33  A 1 
ATOM 228  C CA  . LEU A 0 33  . 24.104  18.668  25.707   1.00 35.14 33  A 1 
ATOM 229  C C   . LEU A 0 33  . 22.944  17.773  26.160   1.00 35.14 33  A 1 
ATOM 230  C CB  . LEU A 0 33  . 23.738  19.577  24.514   1.00 35.14 33  A 1 
ATOM 231  O O   . LEU A 0 33  . 22.243  17.164  25.356   1.00 35.14 33  A 1 
ATOM 232  C CG  . LEU A 0 33  . 24.468  20.934  24.553   1.00 35.14 33  A 1 
ATOM 233  C CD1 . LEU A 0 33  . 24.359  21.639  23.202   1.00 35.14 33  A 1 
ATOM 234  C CD2 . LEU A 0 33  . 23.867  21.867  25.612   1.00 35.14 33  A 1 
ATOM 235  N N   . LYS A 0 34  . 22.716  17.727  27.479   1.00 32.10 34  A 1 
ATOM 236  C CA  . LYS A 0 34  . 21.459  17.226  28.053   1.00 32.10 34  A 1 
ATOM 237  C C   . LYS A 0 34  . 20.319  18.155  27.619   1.00 32.10 34  A 1 
ATOM 238  C CB  . LYS A 0 34  . 21.529  17.205  29.592   1.00 32.10 34  A 1 
ATOM 239  O O   . LYS A 0 34  . 20.273  19.298  28.064   1.00 32.10 34  A 1 
ATOM 240  C CG  . LYS A 0 34  . 22.302  16.024  30.198   1.00 32.10 34  A 1 
ATOM 241  C CD  . LYS A 0 34  . 22.245  16.122  31.733   1.00 32.10 34  A 1 
ATOM 242  C CE  . LYS A 0 34  . 22.828  14.872  32.401   1.00 32.10 34  A 1 
ATOM 243  N NZ  . LYS A 0 34  . 22.740  14.953  33.883   1.00 32.10 34  A 1 
ATOM 244  N N   . GLY A 0 35  . 19.389  17.659  26.807   1.00 31.94 35  A 1 
ATOM 245  C CA  . GLY A 0 35  . 18.246  18.438  26.322   1.00 31.94 35  A 1 
ATOM 246  C C   . GLY A 0 35  . 17.115  17.547  25.822   1.00 31.94 35  A 1 
ATOM 247  O O   . GLY A 0 35  . 16.916  17.416  24.621   1.00 31.94 35  A 1 
ATOM 248  N N   . GLY A 0 36  . 16.395  16.898  26.741   1.00 29.78 36  A 1 
ATOM 249  C CA  . GLY A 0 36  . 15.307  15.983  26.389   1.00 29.78 36  A 1 
ATOM 250  C C   . GLY A 0 36  . 14.088  16.712  25.819   1.00 29.78 36  A 1 
ATOM 251  O O   . GLY A 0 36  . 13.347  17.343  26.569   1.00 29.78 36  A 1 
ATOM 252  N N   . TYR A 0 37  . 13.851  16.566  24.514   1.00 34.24 37  A 1 
ATOM 253  C CA  . TYR A 0 37  . 12.645  17.037  23.826   1.00 34.24 37  A 1 
ATOM 254  C C   . TYR A 0 37  . 11.912  15.869  23.159   1.00 34.24 37  A 1 
ATOM 255  C CB  . TYR A 0 37  . 12.978  18.192  22.871   1.00 34.24 37  A 1 
ATOM 256  O O   . TYR A 0 37  . 11.946  15.690  21.949   1.00 34.24 37  A 1 
ATOM 257  C CG  . TYR A 0 37  . 13.088  19.519  23.595   1.00 34.24 37  A 1 
ATOM 258  C CD1 . TYR A 0 37  . 11.921  20.267  23.852   1.00 34.24 37  A 1 
ATOM 259  C CD2 . TYR A 0 37  . 14.339  19.984  24.041   1.00 34.24 37  A 1 
ATOM 260  C CE1 . TYR A 0 37  . 12.005  21.480  24.561   1.00 34.24 37  A 1 
ATOM 261  C CE2 . TYR A 0 37  . 14.427  21.201  24.747   1.00 34.24 37  A 1 
ATOM 262  O OH  . TYR A 0 37  . 13.330  23.119  25.693   1.00 34.24 37  A 1 
ATOM 263  C CZ  . TYR A 0 37  . 13.257  21.947  25.009   1.00 34.24 37  A 1 
ATOM 264  N N   . GLY A 0 38  . 11.234  15.079  23.993   1.00 33.20 38  A 1 
ATOM 265  C CA  . GLY A 0 38  . 10.288  14.032  23.594   1.00 33.20 38  A 1 
ATOM 266  C C   . GLY A 0 38  . 8.877   14.334  24.099   1.00 33.20 38  A 1 
ATOM 267  O O   . GLY A 0 38  . 8.221   13.458  24.658   1.00 33.20 38  A 1 
ATOM 268  N N   . ARG A 0 39  . 8.424   15.593  23.998   1.00 36.46 39  A 1 
ATOM 269  C CA  . ARG A 0 39  . 7.043   15.942  24.357   1.00 36.46 39  A 1 
ATOM 270  C C   . ARG A 0 39  . 6.105   15.333  23.316   1.00 36.46 39  A 1 
ATOM 271  C CB  . ARG A 0 39  . 6.822   17.466  24.445   1.00 36.46 39  A 1 
ATOM 272  O O   . ARG A 0 39  . 6.021   15.856  22.208   1.00 36.46 39  A 1 
ATOM 273  C CG  . ARG A 0 39  . 7.437   18.115  25.693   1.00 36.46 39  A 1 
ATOM 274  C CD  . ARG A 0 39  . 6.947   19.565  25.825   1.00 36.46 39  A 1 
ATOM 275  N NE  . ARG A 0 39  . 7.522   20.240  27.010   1.00 36.46 39  A 1 
ATOM 276  N NH1 . ARG A 0 39  . 5.615   21.271  27.800   1.00 36.46 39  A 1 
ATOM 277  N NH2 . ARG A 0 39  . 7.548   21.567  28.860   1.00 36.46 39  A 1 
ATOM 278  C CZ  . ARG A 0 39  . 6.892   21.018  27.877   1.00 36.46 39  A 1 
ATOM 279  N N   . LYS A 0 40  . 5.369   14.279  23.694   1.00 34.82 40  A 1 
ATOM 280  C CA  . LYS A 0 40  . 4.107   13.945  23.020   1.00 34.82 40  A 1 
ATOM 281  C C   . LYS A 0 40  . 3.264   15.219  22.933   1.00 34.82 40  A 1 
ATOM 282  C CB  . LYS A 0 40  . 3.314   12.861  23.778   1.00 34.82 40  A 1 
ATOM 283  O O   . LYS A 0 40  . 3.230   15.993  23.894   1.00 34.82 40  A 1 
ATOM 284  C CG  . LYS A 0 40  . 3.888   11.440  23.639   1.00 34.82 40  A 1 
ATOM 285  C CD  . LYS A 0 40  . 2.889   10.400  24.183   1.00 34.82 40  A 1 
ATOM 286  C CE  . LYS A 0 40  . 3.356   8.960   23.913   1.00 34.82 40  A 1 
ATOM 287  N NZ  . LYS A 0 40  . 2.285   7.965   24.203   1.00 34.82 40  A 1 
ATOM 288  N N   . GLY A 0 41  . 2.593   15.425  21.803   1.00 32.41 41  A 1 
ATOM 289  C CA  . GLY A 0 41  . 1.565   16.450  21.695   1.00 32.41 41  A 1 
ATOM 290  C C   . GLY A 0 41  . 0.429   16.091  22.639   1.00 32.41 41  A 1 
ATOM 291  O O   . GLY A 0 41  . -0.388  15.238  22.322   1.00 32.41 41  A 1 
ATOM 292  N N   . SER A 0 42  . 0.398   16.704  23.819   1.00 27.21 42  A 1 
ATOM 293  C CA  . SER A 0 42  . -0.789  16.658  24.654   1.00 27.21 42  A 1 
ATOM 294  C C   . SER A 0 42  . -1.845  17.533  23.988   1.00 27.21 42  A 1 
ATOM 295  C CB  . SER A 0 42  . -0.480  17.120  26.087   1.00 27.21 42  A 1 
ATOM 296  O O   . SER A 0 42  . -1.837  18.753  24.176   1.00 27.21 42  A 1 
ATOM 297  O OG  . SER A 0 42  . 0.095   18.415  26.079   1.00 27.21 42  A 1 
ATOM 298  N N   . TYR A 0 43  . -2.797  16.907  23.293   1.00 33.98 43  A 1 
ATOM 299  C CA  . TYR A 0 43  . -4.184  17.310  23.506   1.00 33.98 43  A 1 
ATOM 300  C C   . TYR A 0 43  . -4.347  17.394  25.023   1.00 33.98 43  A 1 
ATOM 301  C CB  . TYR A 0 43  . -5.193  16.316  22.890   1.00 33.98 43  A 1 
ATOM 302  O O   . TYR A 0 43  . -4.103  16.416  25.739   1.00 33.98 43  A 1 
ATOM 303  C CG  . TYR A 0 43  . -4.605  15.078  22.238   1.00 33.98 43  A 1 
ATOM 304  C CD1 . TYR A 0 43  . -4.509  15.006  20.835   1.00 33.98 43  A 1 
ATOM 305  C CD2 . TYR A 0 43  . -4.147  14.007  23.033   1.00 33.98 43  A 1 
ATOM 306  C CE1 . TYR A 0 43  . -3.964  13.865  20.220   1.00 33.98 43  A 1 
ATOM 307  C CE2 . TYR A 0 43  . -3.583  12.870  22.419   1.00 33.98 43  A 1 
ATOM 308  O OH  . TYR A 0 43  . -2.984  11.684  20.424   1.00 33.98 43  A 1 
ATOM 309  C CZ  . TYR A 0 43  . -3.497  12.796  21.012   1.00 33.98 43  A 1 
ATOM 310  N N   . ALA A 0 44  . -4.624  18.590  25.535   1.00 31.46 44  A 1 
ATOM 311  C CA  . ALA A 0 44  . -5.017  18.705  26.921   1.00 31.46 44  A 1 
ATOM 312  C C   . ALA A 0 44  . -6.345  17.958  27.008   1.00 31.46 44  A 1 
ATOM 313  C CB  . ALA A 0 44  . -5.124  20.188  27.304   1.00 31.46 44  A 1 
ATOM 314  O O   . ALA A 0 44  . -7.332  18.453  26.468   1.00 31.46 44  A 1 
ATOM 315  N N   . LYS A 0 45  . -6.364  16.764  27.624   1.00 33.54 45  A 1 
ATOM 316  C CA  . LYS A 0 45  . -7.636  16.152  28.007   1.00 33.54 45  A 1 
ATOM 317  C C   . LYS A 0 45  . -8.275  17.185  28.924   1.00 33.54 45  A 1 
ATOM 318  C CB  . LYS A 0 45  . -7.477  14.745  28.648   1.00 33.54 45  A 1 
ATOM 319  O O   . LYS A 0 45  . -7.787  17.393  30.037   1.00 33.54 45  A 1 
ATOM 320  C CG  . LYS A 0 45  . -8.853  14.049  28.804   1.00 33.54 45  A 1 
ATOM 321  C CD  . LYS A 0 45  . -8.860  12.556  29.220   1.00 33.54 45  A 1 
ATOM 322  C CE  . LYS A 0 45  . -10.320 12.040  29.122   1.00 33.54 45  A 1 
ATOM 323  N NZ  . LYS A 0 45  . -10.540 10.592  29.422   1.00 33.54 45  A 1 
ATOM 324  N N   . LEU A 0 46  . -9.295  17.885  28.425   1.00 31.78 46  A 1 
ATOM 325  C CA  . LEU A 0 46  . -10.255 18.514  29.305   1.00 31.78 46  A 1 
ATOM 326  C C   . LEU A 0 46  . -10.831 17.334  30.072   1.00 31.78 46  A 1 
ATOM 327  C CB  . LEU A 0 46  . -11.340 19.302  28.536   1.00 31.78 46  A 1 
ATOM 328  O O   . LEU A 0 46  . -11.647 16.578  29.564   1.00 31.78 46  A 1 
ATOM 329  C CG  . LEU A 0 46  . -11.031 20.801  28.367   1.00 31.78 46  A 1 
ATOM 330  C CD1 . LEU A 0 46  . -9.930  21.064  27.336   1.00 31.78 46  A 1 
ATOM 331  C CD2 . LEU A 0 46  . -12.284 21.562  27.935   1.00 31.78 46  A 1 
ATOM 332  N N   . THR A 0 47  . -10.327 17.124  31.283   1.00 27.56 47  A 1 
ATOM 333  C CA  . THR A 0 47  . -11.123 16.454  32.291   1.00 27.56 47  A 1 
ATOM 334  C C   . THR A 0 47  . -12.316 17.366  32.480   1.00 27.56 47  A 1 
ATOM 335  C CB  . THR A 0 47  . -10.355 16.267  33.606   1.00 27.56 47  A 1 
ATOM 336  O O   . THR A 0 47  . -12.210 18.378  33.183   1.00 27.56 47  A 1 
ATOM 337  C CG2 . THR A 0 47  . -9.293  15.177  33.479   1.00 27.56 47  A 1 
ATOM 338  O OG1 . THR A 0 47  . -9.704  17.465  33.973   1.00 27.56 47  A 1 
ATOM 339  N N   . TYR A 0 48  . -13.412 17.038  31.802   1.00 33.20 48  A 1 
ATOM 340  C CA  . TYR A 0 48  . -14.725 17.457  32.229   1.00 33.20 48  A 1 
ATOM 341  C C   . TYR A 0 48  . -14.842 16.988  33.678   1.00 33.20 48  A 1 
ATOM 342  C CB  . TYR A 0 48  . -15.776 16.859  31.291   1.00 33.20 48  A 1 
ATOM 343  O O   . TYR A 0 48  . -14.958 15.810  33.997   1.00 33.20 48  A 1 
ATOM 344  C CG  . TYR A 0 48  . -17.213 17.238  31.593   1.00 33.20 48  A 1 
ATOM 345  C CD1 . TYR A 0 48  . -18.174 16.215  31.689   1.00 33.20 48  A 1 
ATOM 346  C CD2 . TYR A 0 48  . -17.620 18.590  31.652   1.00 33.20 48  A 1 
ATOM 347  C CE1 . TYR A 0 48  . -19.537 16.531  31.783   1.00 33.20 48  A 1 
ATOM 348  C CE2 . TYR A 0 48  . -18.990 18.908  31.774   1.00 33.20 48  A 1 
ATOM 349  O OH  . TYR A 0 48  . -21.280 18.156  31.775   1.00 33.20 48  A 1 
ATOM 350  C CZ  . TYR A 0 48  . -19.954 17.873  31.796   1.00 33.20 48  A 1 
ATOM 351  N N   . GLN A 0 49  . -14.612 17.928  34.587   1.00 31.10 49  A 1 
ATOM 352  C CA  . GLN A 0 49  . -15.190 17.846  35.907   1.00 31.10 49  A 1 
ATOM 353  C C   . GLN A 0 49  . -16.641 18.216  35.641   1.00 31.10 49  A 1 
ATOM 354  C CB  . GLN A 0 49  . -14.495 18.854  36.839   1.00 31.10 49  A 1 
ATOM 355  O O   . GLN A 0 49  . -16.857 19.388  35.309   1.00 31.10 49  A 1 
ATOM 356  C CG  . GLN A 0 49  . -13.060 18.451  37.208   1.00 31.10 49  A 1 
ATOM 357  C CD  . GLN A 0 49  . -13.032 17.372  38.281   1.00 31.10 49  A 1 
ATOM 358  N NE2 . GLN A 0 49  . -13.095 16.107  37.925   1.00 31.10 49  A 1 
ATOM 359  O OE1 . GLN A 0 49  . -12.954 17.655  39.464   1.00 31.10 49  A 1 
ATOM 360  N N   . PRO A 0 50  . -17.602 17.276  35.705   1.00 36.55 50  A 1 
ATOM 361  C CA  . PRO A 0 50  . -18.998 17.634  35.565   1.00 36.55 50  A 1 
ATOM 362  C C   . PRO A 0 50  . -19.282 18.659  36.655   1.00 36.55 50  A 1 
ATOM 363  C CB  . PRO A 0 50  . -19.797 16.333  35.703   1.00 36.55 50  A 1 
ATOM 364  O O   . PRO A 0 50  . -19.286 18.353  37.850   1.00 36.55 50  A 1 
ATOM 365  C CG  . PRO A 0 50  . -18.866 15.415  36.494   1.00 36.55 50  A 1 
ATOM 366  C CD  . PRO A 0 50  . -17.481 15.856  36.022   1.00 36.55 50  A 1 
ATOM 367  N N   . VAL A 0 51  . -19.452 19.922  36.256   1.00 30.78 51  A 1 
ATOM 368  C CA  . VAL A 0 51  . -19.859 20.978  37.179   1.00 30.78 51  A 1 
ATOM 369  C C   . VAL A 0 51  . -21.357 20.820  37.352   1.00 30.78 51  A 1 
ATOM 370  C CB  . VAL A 0 51  . -19.401 22.397  36.788   1.00 30.78 51  A 1 
ATOM 371  O O   . VAL A 0 51  . -22.154 21.671  36.949   1.00 30.78 51  A 1 
ATOM 372  C CG1 . VAL A 0 51  . -19.722 23.408  37.908   1.00 30.78 51  A 1 
ATOM 373  C CG2 . VAL A 0 51  . -17.882 22.461  36.583   1.00 30.78 51  A 1 
ATOM 374  N N   . THR A 0 52  . -21.721 19.726  38.026   1.00 31.78 52  A 1 
ATOM 375  C CA  . THR A 0 52  . -22.931 19.642  38.819   1.00 31.78 52  A 1 
ATOM 376  C C   . THR A 0 52  . -22.857 20.805  39.801   1.00 31.78 52  A 1 
ATOM 377  C CB  . THR A 0 52  . -23.064 18.291  39.554   1.00 31.78 52  A 1 
ATOM 378  O O   . THR A 0 52  . -22.353 20.702  40.924   1.00 31.78 52  A 1 
ATOM 379  C CG2 . THR A 0 52  . -23.170 17.109  38.596   1.00 31.78 52  A 1 
ATOM 380  O OG1 . THR A 0 52  . -21.957 18.066  40.394   1.00 31.78 52  A 1 
ATOM 381  N N   . LYS A 0 53  . -23.370 21.964  39.375   1.00 35.31 53  A 1 
ATOM 382  C CA  . LYS A 0 53  . -23.988 22.891  40.308   1.00 35.31 53  A 1 
ATOM 383  C C   . LYS A 0 53  . -25.013 22.036  41.020   1.00 35.31 53  A 1 
ATOM 384  C CB  . LYS A 0 53  . -24.705 24.032  39.578   1.00 35.31 53  A 1 
ATOM 385  O O   . LYS A 0 53  . -26.035 21.724  40.419   1.00 35.31 53  A 1 
ATOM 386  C CG  . LYS A 0 53  . -23.753 25.072  38.989   1.00 35.31 53  A 1 
ATOM 387  C CD  . LYS A 0 53  . -24.604 26.138  38.294   1.00 35.31 53  A 1 
ATOM 388  C CE  . LYS A 0 53  . -23.711 27.189  37.641   1.00 35.31 53  A 1 
ATOM 389  N NZ  . LYS A 0 53  . -24.519 28.087  36.781   1.00 35.31 53  A 1 
ATOM 390  N N   . VAL A 0 54  . -24.691 21.616  42.242   1.00 33.41 54  A 1 
ATOM 391  C CA  . VAL A 0 54  . -25.612 20.879  43.099   1.00 33.41 54  A 1 
ATOM 392  C C   . VAL A 0 54  . -26.894 21.693  43.098   1.00 33.41 54  A 1 
ATOM 393  C CB  . VAL A 0 54  . -25.047 20.718  44.524   1.00 33.41 54  A 1 
ATOM 394  O O   . VAL A 0 54  . -26.919 22.801  43.645   1.00 33.41 54  A 1 
ATOM 395  C CG1 . VAL A 0 54  . -26.040 19.998  45.444   1.00 33.41 54  A 1 
ATOM 396  C CG2 . VAL A 0 54  . -23.738 19.916  44.511   1.00 33.41 54  A 1 
ATOM 397  N N   . VAL A 0 55  . -27.912 21.197  42.389   1.00 35.68 55  A 1 
ATOM 398  C CA  . VAL A 0 55  . -29.222 21.836  42.335   1.00 35.68 55  A 1 
ATOM 399  C C   . VAL A 0 55  . -29.652 21.879  43.785   1.00 35.68 55  A 1 
ATOM 400  C CB  . VAL A 0 55  . -30.210 21.048  41.454   1.00 35.68 55  A 1 
ATOM 401  O O   . VAL A 0 55  . -29.766 20.825  44.409   1.00 35.68 55  A 1 
ATOM 402  C CG1 . VAL A 0 55  . -31.611 21.670  41.508   1.00 35.68 55  A 1 
ATOM 403  C CG2 . VAL A 0 55  . -29.747 21.049  39.991   1.00 35.68 55  A 1 
ATOM 404  N N   . GLN A 0 56  . -29.723 23.083  44.364   1.00 33.35 56  A 1 
ATOM 405  C CA  . GLN A 0 56  . -29.844 23.230  45.813   1.00 33.35 56  A 1 
ATOM 406  C C   . GLN A 0 56  . -31.071 22.443  46.259   1.00 33.35 56  A 1 
ATOM 407  C CB  . GLN A 0 56  . -29.998 24.702  46.227   1.00 33.35 56  A 1 
ATOM 408  O O   . GLN A 0 56  . -32.186 22.851  45.930   1.00 33.35 56  A 1 
ATOM 409  C CG  . GLN A 0 56  . -28.732 25.543  46.047   1.00 33.35 56  A 1 
ATOM 410  C CD  . GLN A 0 56  . -28.928 26.921  46.670   1.00 33.35 56  A 1 
ATOM 411  N NE2 . GLN A 0 56  . -28.458 27.149  47.877   1.00 33.35 56  A 1 
ATOM 412  O OE1 . GLN A 0 56  . -29.531 27.815  46.105   1.00 33.35 56  A 1 
ATOM 413  N N   . ARG A 0 57  . -30.847 21.311  46.947   1.00 36.64 57  A 1 
ATOM 414  C CA  . ARG A 0 57  . -31.891 20.326  47.251   1.00 36.64 57  A 1 
ATOM 415  C C   . ARG A 0 57  . -33.068 21.073  47.863   1.00 36.64 57  A 1 
ATOM 416  C CB  . ARG A 0 57  . -31.332 19.229  48.176   1.00 36.64 57  A 1 
ATOM 417  O O   . ARG A 0 57  . -32.883 21.713  48.900   1.00 36.64 57  A 1 
ATOM 418  C CG  . ARG A 0 57  . -32.213 17.971  48.137   1.00 36.64 57  A 1 
ATOM 419  C CD  . ARG A 0 57  . -31.684 16.875  49.073   1.00 36.64 57  A 1 
ATOM 420  N NE  . ARG A 0 57  . -32.211 15.550  48.687   1.00 36.64 57  A 1 
ATOM 421  N NH1 . ARG A 0 57  . -32.255 14.521  50.743   1.00 36.64 57  A 1 
ATOM 422  N NH2 . ARG A 0 57  . -32.802 13.369  48.907   1.00 36.64 57  A 1 
ATOM 423  C CZ  . ARG A 0 57  . -32.420 14.491  49.448   1.00 36.64 57  A 1 
ATOM 424  N N   . ALA A 0 58  . -34.194 21.093  47.142   1.00 36.45 58  A 1 
ATOM 425  C CA  . ALA A 0 58  . -35.185 22.166  47.233   1.00 36.45 58  A 1 
ATOM 426  C C   . ALA A 0 58  . -35.540 22.452  48.697   1.00 36.45 58  A 1 
ATOM 427  C CB  . ALA A 0 58  . -36.411 21.784  46.396   1.00 36.45 58  A 1 
ATOM 428  O O   . ALA A 0 58  . -36.058 21.570  49.377   1.00 36.45 58  A 1 
ATOM 429  N N   . ALA A 0 59  . -35.157 23.646  49.175   1.00 37.21 59  A 1 
ATOM 430  C CA  . ALA A 0 59  . -34.765 23.892  50.568   1.00 37.21 59  A 1 
ATOM 431  C C   . ALA A 0 59  . -35.689 23.216  51.595   1.00 37.21 59  A 1 
ATOM 432  C CB  . ALA A 0 59  . -34.664 25.409  50.783   1.00 37.21 59  A 1 
ATOM 433  O O   . ALA A 0 59  . -36.740 23.752  51.956   1.00 37.21 59  A 1 
ATOM 434  N N   . SER A 0 60  . -35.283 22.029  52.061   1.00 42.25 60  A 1 
ATOM 435  C CA  . SER A 0 60  . -36.157 21.070  52.746   1.00 42.25 60  A 1 
ATOM 436  C C   . SER A 0 60  . -36.337 21.401  54.230   1.00 42.25 60  A 1 
ATOM 437  C CB  . SER A 0 60  . -35.675 19.635  52.491   1.00 42.25 60  A 1 
ATOM 438  O O   . SER A 0 60  . -35.957 20.625  55.103   1.00 42.25 60  A 1 
ATOM 439  O OG  . SER A 0 60  . -34.399 19.423  53.063   1.00 42.25 60  A 1 
ATOM 440  N N   . ALA A 0 61  . -36.900 22.585  54.480   1.00 41.82 61  A 1 
ATOM 441  C CA  . ALA A 0 61  . -37.400 23.108  55.746   1.00 41.82 61  A 1 
ATOM 442  C C   . ALA A 0 61  . -36.582 22.724  56.996   1.00 41.82 61  A 1 
ATOM 443  C CB  . ALA A 0 61  . -38.887 22.743  55.863   1.00 41.82 61  A 1 
ATOM 444  O O   . ALA A 0 61  . -36.983 21.842  57.759   1.00 41.82 61  A 1 
ATOM 445  N N   . ASP A 0 62  . -35.519 23.489  57.272   1.00 38.60 62  A 1 
ATOM 446  C CA  . ASP A 0 62  . -34.834 23.537  58.574   1.00 38.60 62  A 1 
ATOM 447  C C   . ASP A 0 62  . -35.767 24.066  59.688   1.00 38.60 62  A 1 
ATOM 448  C CB  . ASP A 0 62  . -33.538 24.373  58.481   1.00 38.60 62  A 1 
ATOM 449  O O   . ASP A 0 62  . -35.568 25.133  60.270   1.00 38.60 62  A 1 
ATOM 450  C CG  . ASP A 0 62  . -32.329 23.586  57.978   1.00 38.60 62  A 1 
ATOM 451  O OD1 . ASP A 0 62  . -32.102 22.483  58.524   1.00 38.60 62  A 1 
ATOM 452  O OD2 . ASP A 0 62  . -31.618 24.131  57.107   1.00 38.60 62  A 1 
ATOM 453  N N   . ASN A 0 63  . -36.795 23.292  60.046   1.00 42.07 63  A 1 
ATOM 454  C CA  . ASN A 0 63  . -37.627 23.499  61.234   1.00 42.07 63  A 1 
ATOM 455  C C   . ASN A 0 63  . -36.895 23.030  62.507   1.00 42.07 63  A 1 
ATOM 456  C CB  . ASN A 0 63  . -39.032 22.904  61.009   1.00 42.07 63  A 1 
ATOM 457  O O   . ASN A 0 63  . -37.438 22.345  63.380   1.00 42.07 63  A 1 
ATOM 458  C CG  . ASN A 0 63  . -39.996 23.938  60.455   1.00 42.07 63  A 1 
ATOM 459  N ND2 . ASN A 0 63  . -40.752 23.606  59.437   1.00 42.07 63  A 1 
ATOM 460  O OD1 . ASN A 0 63  . -40.115 25.045  60.951   1.00 42.07 63  A 1 
ATOM 461  N N   . ALA A 0 64  . -35.630 23.432  62.621   1.00 33.13 64  A 1 
ATOM 462  C CA  . ALA A 0 64  . -34.832 23.274  63.816   1.00 33.13 64  A 1 
ATOM 463  C C   . ALA A 0 64  . -35.356 24.219  64.914   1.00 33.13 64  A 1 
ATOM 464  C CB  . ALA A 0 64  . -33.360 23.513  63.456   1.00 33.13 64  A 1 
ATOM 465  O O   . ALA A 0 64  . -35.104 25.421  64.920   1.00 33.13 64  A 1 
ATOM 466  N N   . SER A 0 65  . -36.033 23.641  65.908   1.00 37.69 65  A 1 
ATOM 467  C CA  . SER A 0 65  . -36.294 24.233  67.232   1.00 37.69 65  A 1 
ATOM 468  C C   . SER A 0 65  . -37.182 25.494  67.339   1.00 37.69 65  A 1 
ATOM 469  C CB  . SER A 0 65  . -34.973 24.384  68.016   1.00 37.69 65  A 1 
ATOM 470  O O   . SER A 0 65  . -36.710 26.537  67.775   1.00 37.69 65  A 1 
ATOM 471  O OG  . SER A 0 65  . -34.033 25.255  67.416   1.00 37.69 65  A 1 
ATOM 472  N N   . ALA A 0 66  . -38.505 25.357  67.144   1.00 35.22 66  A 1 
ATOM 473  C CA  . ALA A 0 66  . -39.530 25.976  68.019   1.00 35.22 66  A 1 
ATOM 474  C C   . ALA A 0 66  . -40.965 25.520  67.663   1.00 35.22 66  A 1 
ATOM 475  C CB  . ALA A 0 66  . -39.487 27.515  67.944   1.00 35.22 66  A 1 
ATOM 476  O O   . ALA A 0 66  . -41.483 25.897  66.619   1.00 35.22 66  A 1 
ATOM 477  N N   . GLY A 0 67  . -41.660 24.775  68.540   1.00 37.77 67  A 1 
ATOM 478  C CA  . GLY A 0 67  . -43.070 24.423  68.277   1.00 37.77 67  A 1 
ATOM 479  C C   . GLY A 0 67  . -43.691 23.325  69.147   1.00 37.77 67  A 1 
ATOM 480  O O   . GLY A 0 67  . -43.967 22.230  68.666   1.00 37.77 67  A 1 
ATOM 481  N N   . TYR A 0 68  . -43.977 23.608  70.422   1.00 35.49 68  A 1 
ATOM 482  C CA  . TYR A 0 68  . -44.828 22.731  71.246   1.00 35.49 68  A 1 
ATOM 483  C C   . TYR A 0 68  . -46.303 22.866  70.812   1.00 35.49 68  A 1 
ATOM 484  C CB  . TYR A 0 68  . -44.628 23.043  72.748   1.00 35.49 68  A 1 
ATOM 485  O O   . TYR A 0 68  . -47.029 23.716  71.327   1.00 35.49 68  A 1 
ATOM 486  C CG  . TYR A 0 68  . -43.844 22.006  73.532   1.00 35.49 68  A 1 
ATOM 487  C CD1 . TYR A 0 68  . -44.527 21.036  74.296   1.00 35.49 68  A 1 
ATOM 488  C CD2 . TYR A 0 68  . -42.436 22.043  73.546   1.00 35.49 68  A 1 
ATOM 489  C CE1 . TYR A 0 68  . -43.805 20.120  75.086   1.00 35.49 68  A 1 
ATOM 490  C CE2 . TYR A 0 68  . -41.711 21.127  74.333   1.00 35.49 68  A 1 
ATOM 491  O OH  . TYR A 0 68  . -41.705 19.295  75.890   1.00 35.49 68  A 1 
ATOM 492  C CZ  . TYR A 0 68  . -42.396 20.168  75.111   1.00 35.49 68  A 1 
ATOM 493  N N   . GLY A 0 69  . -46.770 22.043  69.865   1.00 34.29 69  A 1 
ATOM 494  C CA  . GLY A 0 69  . -48.170 22.101  69.427   1.00 34.29 69  A 1 
ATOM 495  C C   . GLY A 0 69  . -48.610 21.030  68.428   1.00 34.29 69  A 1 
ATOM 496  O O   . GLY A 0 69  . -48.404 21.193  67.237   1.00 34.29 69  A 1 
ATOM 497  N N   . ARG A 0 70  . -49.307 19.996  68.929   1.00 41.18 70  A 1 
ATOM 498  C CA  . ARG A 0 70  . -50.171 19.051  68.180   1.00 41.18 70  A 1 
ATOM 499  C C   . ARG A 0 70  . -49.589 18.488  66.870   1.00 41.18 70  A 1 
ATOM 500  C CB  . ARG A 0 70  . -51.557 19.687  67.948   1.00 41.18 70  A 1 
ATOM 501  O O   . ARG A 0 70  . -49.935 18.930  65.782   1.00 41.18 70  A 1 
ATOM 502  C CG  . ARG A 0 70  . -52.345 19.823  69.260   1.00 41.18 70  A 1 
ATOM 503  C CD  . ARG A 0 70  . -53.770 20.341  69.035   1.00 41.18 70  A 1 
ATOM 504  N NE  . ARG A 0 70  . -53.799 21.795  68.771   1.00 41.18 70  A 1 
ATOM 505  N NH1 . ARG A 0 70  . -55.408 22.397  70.306   1.00 41.18 70  A 1 
ATOM 506  N NH2 . ARG A 0 70  . -54.469 23.956  69.022   1.00 41.18 70  A 1 
ATOM 507  C CZ  . ARG A 0 70  . -54.554 22.703  69.367   1.00 41.18 70  A 1 
ATOM 508  N N   . GLN A 0 71  . -48.795 17.425  66.999   1.00 40.02 71  A 1 
ATOM 509  C CA  . GLN A 0 71  . -48.496 16.526  65.882   1.00 40.02 71  A 1 
ATOM 510  C C   . GLN A 0 71  . -49.731 15.663  65.576   1.00 40.02 71  A 1 
ATOM 511  C CB  . GLN A 0 71  . -47.284 15.636  66.226   1.00 40.02 71  A 1 
ATOM 512  O O   . GLN A 0 71  . -50.208 14.954  66.459   1.00 40.02 71  A 1 
ATOM 513  C CG  . GLN A 0 71  . -45.991 16.450  66.406   1.00 40.02 71  A 1 
ATOM 514  C CD  . GLN A 0 71  . -44.767 15.620  66.796   1.00 40.02 71  A 1 
ATOM 515  N NE2 . GLN A 0 71  . -43.625 16.246  66.968   1.00 40.02 71  A 1 
ATOM 516  O OE1 . GLN A 0 71  . -44.766 14.405  66.907   1.00 40.02 71  A 1 
ATOM 517  N N   . ALA A 0 72  . -50.213 15.715  64.338   1.00 42.52 72  A 1 
ATOM 518  C CA  . ALA A 0 72  . -51.147 14.764  63.742   1.00 42.52 72  A 1 
ATOM 519  C C   . ALA A 0 72  . -50.714 14.543  62.282   1.00 42.52 72  A 1 
ATOM 520  C CB  . ALA A 0 72  . -52.581 15.301  63.852   1.00 42.52 72  A 1 
ATOM 521  O O   . ALA A 0 72  . -50.169 15.463  61.679   1.00 42.52 72  A 1 
ATOM 522  N N   . GLU A 0 73  . -50.923 13.332  61.758   1.00 48.00 73  A 1 
ATOM 523  C CA  . GLU A 0 73  . -50.675 12.940  60.357   1.00 48.00 73  A 1 
ATOM 524  C C   . GLU A 0 73  . -49.238 13.185  59.840   1.00 48.00 73  A 1 
ATOM 525  C CB  . GLU A 0 73  . -51.780 13.509  59.448   1.00 48.00 73  A 1 
ATOM 526  O O   . GLU A 0 73  . -48.952 14.116  59.093   1.00 48.00 73  A 1 
ATOM 527  C CG  . GLU A 0 73  . -53.133 12.875  59.820   1.00 48.00 73  A 1 
ATOM 528  C CD  . GLU A 0 73  . -54.304 13.423  58.999   1.00 48.00 73  A 1 
ATOM 529  O OE1 . GLU A 0 73  . -55.354 13.693  59.624   1.00 48.00 73  A 1 
ATOM 530  O OE2 . GLU A 0 73  . -54.149 13.524  57.762   1.00 48.00 73  A 1 
ATOM 531  N N   . LYS A 0 74  . -48.317 12.274  60.194   1.00 52.45 74  A 1 
ATOM 532  C CA  . LYS A 0 74  . -46.965 12.189  59.605   1.00 52.45 74  A 1 
ATOM 533  C C   . LYS A 0 74  . -46.903 11.170  58.459   1.00 52.45 74  A 1 
ATOM 534  C CB  . LYS A 0 74  . -45.897 11.878  60.668   1.00 52.45 74  A 1 
ATOM 535  O O   . LYS A 0 74  . -46.158 10.196  58.543   1.00 52.45 74  A 1 
ATOM 536  C CG  . LYS A 0 74  . -45.646 13.000  61.677   1.00 52.45 74  A 1 
ATOM 537  C CD  . LYS A 0 74  . -44.487 12.566  62.585   1.00 52.45 74  A 1 
ATOM 538  C CE  . LYS A 0 74  . -44.277 13.584  63.703   1.00 52.45 74  A 1 
ATOM 539  N NZ  . LYS A 0 74  . -43.379 13.049  64.754   1.00 52.45 74  A 1 
ATOM 540  N N   . ARG A 0 75  . -47.667 11.384  57.386   1.00 54.11 75  A 1 
ATOM 541  C CA  . ARG A 0 75  . -47.347 10.746  56.098   1.00 54.11 75  A 1 
ATOM 542  C C   . ARG A 0 75  . -46.122 11.459  55.527   1.00 54.11 75  A 1 
ATOM 543  C CB  . ARG A 0 75  . -48.550 10.793  55.135   1.00 54.11 75  A 1 
ATOM 544  O O   . ARG A 0 75  . -46.187 12.655  55.261   1.00 54.11 75  A 1 
ATOM 545  C CG  . ARG A 0 75  . -49.278 9.442   55.068   1.00 54.11 75  A 1 
ATOM 546  C CD  . ARG A 0 75  . -50.515 9.507   54.153   1.00 54.11 75  A 1 
ATOM 547  N NE  . ARG A 0 75  . -51.732 9.919   54.890   1.00 54.11 75  A 1 
ATOM 548  N NH1 . ARG A 0 75  . -52.319 7.827   55.611   1.00 54.11 75  A 1 
ATOM 549  N NH2 . ARG A 0 75  . -53.461 9.546   56.364   1.00 54.11 75  A 1 
ATOM 550  C CZ  . ARG A 0 75  . -52.503 9.110   55.602   1.00 54.11 75  A 1 
ATOM 551  N N   . VAL A 0 76  . -45.015 10.736  55.389   1.00 58.48 76  A 1 
ATOM 552  C CA  . VAL A 0 76  . -43.830 11.195  54.658   1.00 58.48 76  A 1 
ATOM 553  C C   . VAL A 0 76  . -43.602 10.186  53.543   1.00 58.48 76  A 1 
ATOM 554  C CB  . VAL A 0 76  . -42.594 11.362  55.567   1.00 58.48 76  A 1 
ATOM 555  O O   . VAL A 0 76  . -43.119 9.084   53.801   1.00 58.48 76  A 1 
ATOM 556  C CG1 . VAL A 0 76  . -41.377 11.847  54.769   1.00 58.48 76  A 1 
ATOM 557  C CG2 . VAL A 0 76  . -42.856 12.386  56.682   1.00 58.48 76  A 1 
ATOM 558  N N   . ALA A 0 77  . -44.023 10.572  52.342   1.00 64.58 77  A 1 
ATOM 559  C CA  . ALA A 0 77  . -43.493 10.036  51.098   1.00 64.58 77  A 1 
ATOM 560  C C   . ALA A 0 77  . -42.321 10.932  50.670   1.00 64.58 77  A 1 
ATOM 561  C CB  . ALA A 0 77  . -44.608 9.982   50.047   1.00 64.58 77  A 1 
ATOM 562  O O   . ALA A 0 77  . -42.331 12.138  50.954   1.00 64.58 77  A 1 
ATOM 563  N N   . GLN A 0 78  . -41.314 10.344  50.040   1.00 71.07 78  A 1 
ATOM 564  C CA  . GLN A 0 78  . -40.271 11.055  49.310   1.00 71.07 78  A 1 
ATOM 565  C C   . GLN A 0 78  . -40.056 10.285  48.010   1.00 71.07 78  A 1 
ATOM 566  C CB  . GLN A 0 78  . -38.960 11.147  50.130   1.00 71.07 78  A 1 
ATOM 567  O O   . GLN A 0 78  . -39.372 9.270   48.061   1.00 71.07 78  A 1 
ATOM 568  C CG  . GLN A 0 78  . -39.121 11.842  51.488   1.00 71.07 78  A 1 
ATOM 569  C CD  . GLN A 0 78  . -37.789 12.150  52.170   1.00 71.07 78  A 1 
ATOM 570  N NE2 . GLN A 0 78  . -37.463 13.415  52.337   1.00 71.07 78  A 1 
ATOM 571  O OE1 . GLN A 0 78  . -37.025 11.299  52.609   1.00 71.07 78  A 1 
ATOM 572  N N   . ASP A 0 79  . -40.651 10.763  46.917   1.00 79.84 79  A 1 
ATOM 573  C CA  . ASP A 0 79  . -40.288 10.360  45.554   1.00 79.84 79  A 1 
ATOM 574  C C   . ASP A 0 79  . -39.175 11.283  45.021   1.00 79.84 79  A 1 
ATOM 575  C CB  . ASP A 0 79  . -41.532 10.277  44.639   1.00 79.84 79  A 1 
ATOM 576  O O   . ASP A 0 79  . -38.972 12.401  45.538   1.00 79.84 79  A 1 
ATOM 577  C CG  . ASP A 0 79  . -42.157 11.627  44.255   1.00 79.84 79  A 1 
ATOM 578  O OD1 . ASP A 0 79  . -41.492 12.426  43.560   1.00 79.84 79  A 1 
ATOM 579  O OD2 . ASP A 0 79  . -43.284 11.923  44.731   1.00 79.84 79  A 1 
ATOM 580  N N   . TRP A 0 80  . -38.393 10.790  44.059   1.00 79.41 80  A 1 
ATOM 581  C CA  . TRP A 0 80  . -37.323 11.546  43.414   1.00 79.41 80  A 1 
ATOM 582  C C   . TRP A 0 80  . -36.936 10.944  42.054   1.00 79.41 80  A 1 
ATOM 583  C CB  . TRP A 0 80  . -36.104 11.615  44.357   1.00 79.41 80  A 1 
ATOM 584  O O   . TRP A 0 80  . -36.070 10.079  41.986   1.00 79.41 80  A 1 
ATOM 585  C CG  . TRP A 0 80  . -34.923 12.361  43.810   1.00 79.41 80  A 1 
ATOM 586  C CD1 . TRP A 0 80  . -34.881 13.691  43.576   1.00 79.41 80  A 1 
ATOM 587  C CD2 . TRP A 0 80  . -33.692 11.817  43.242   1.00 79.41 80  A 1 
ATOM 588  C CE2 . TRP A 0 80  . -32.920 12.897  42.718   1.00 79.41 80  A 1 
ATOM 589  C CE3 . TRP A 0 80  . -33.186 10.517  43.041   1.00 79.41 80  A 1 
ATOM 590  N NE1 . TRP A 0 80  . -33.701 14.014  42.930   1.00 79.41 80  A 1 
ATOM 591  C CH2 . TRP A 0 80  . -31.212 11.394  41.899   1.00 79.41 80  A 1 
ATOM 592  C CZ2 . TRP A 0 80  . -31.689 12.706  42.070   1.00 79.41 80  A 1 
ATOM 593  C CZ3 . TRP A 0 80  . -31.966 10.310  42.375   1.00 79.41 80  A 1 
ATOM 594  N N   . ASP A 0 81  . -37.504 11.489  40.974   1.00 88.68 81  A 1 
ATOM 595  C CA  . ASP A 0 81  . -37.036 11.218  39.609   1.00 88.68 81  A 1 
ATOM 596  C C   . ASP A 0 81  . -35.664 11.870  39.327   1.00 88.68 81  A 1 
ATOM 597  C CB  . ASP A 0 81  . -37.987 11.802  38.542   1.00 88.68 81  A 1 
ATOM 598  O O   . ASP A 0 81  . -35.445 13.061  39.618   1.00 88.68 81  A 1 
ATOM 599  C CG  . ASP A 0 81  . -39.483 11.504  38.662   1.00 88.68 81  A 1 
ATOM 600  O OD1 . ASP A 0 81  . -39.870 10.332  38.533   1.00 88.68 81  A 1 
ATOM 601  O OD2 . ASP A 0 81  . -40.240 12.506  38.726   1.00 88.68 81  A 1 
ATOM 602  N N   . ALA A 0 82  . -34.804 11.170  38.588   1.00 85.65 82  A 1 
ATOM 603  C CA  . ALA A 0 82  . -33.724 11.764  37.806   1.00 85.65 82  A 1 
ATOM 604  C C   . ALA A 0 82  . -33.572 11.094  36.430   1.00 85.65 82  A 1 
ATOM 605  C CB  . ALA A 0 82  . -32.421 11.721  38.607   1.00 85.65 82  A 1 
ATOM 606  O O   . ALA A 0 82  . -33.700 9.886   36.275   1.00 85.65 82  A 1 
ATOM 607  N N   . TRP A 0 83  . -33.246 11.893  35.412   1.00 90.24 83  A 1 
ATOM 608  C CA  . TRP A 0 83  . -32.834 11.399  34.097   1.00 90.24 83  A 1 
ATOM 609  C C   . TRP A 0 83  . -31.780 12.324  33.495   1.00 90.24 83  A 1 
ATOM 610  C CB  . TRP A 0 83  . -34.038 11.236  33.155   1.00 90.24 83  A 1 
ATOM 611  O O   . TRP A 0 83  . -31.750 13.527  33.791   1.00 90.24 83  A 1 
ATOM 612  C CG  . TRP A 0 83  . -34.632 12.503  32.609   1.00 90.24 83  A 1 
ATOM 613  C CD1 . TRP A 0 83  . -35.457 13.331  33.285   1.00 90.24 83  A 1 
ATOM 614  C CD2 . TRP A 0 83  . -34.468 13.098  31.283   1.00 90.24 83  A 1 
ATOM 615  C CE2 . TRP A 0 83  . -35.231 14.304  31.231   1.00 90.24 83  A 1 
ATOM 616  C CE3 . TRP A 0 83  . -33.760 12.739  30.115   1.00 90.24 83  A 1 
ATOM 617  N NE1 . TRP A 0 83  . -35.808 14.399  32.482   1.00 90.24 83  A 1 
ATOM 618  C CH2 . TRP A 0 83  . -34.578 14.718  28.934   1.00 90.24 83  A 1 
ATOM 619  C CZ2 . TRP A 0 83  . -35.292 15.109  30.081   1.00 90.24 83  A 1 
ATOM 620  C CZ3 . TRP A 0 83  . -33.815 13.536  28.954   1.00 90.24 83  A 1 
ATOM 621  N N   . GLY A 0 84  . -30.926 11.775  32.638   1.00 88.28 84  A 1 
ATOM 622  C CA  . GLY A 0 84  . -29.863 12.523  31.991   1.00 88.28 84  A 1 
ATOM 623  C C   . GLY A 0 84  . -29.367 11.892  30.698   1.00 88.28 84  A 1 
ATOM 624  O O   . GLY A 0 84  . -29.674 10.749  30.359   1.00 88.28 84  A 1 
ATOM 625  N N   . ARG A 0 85  . -28.627 12.714  29.958   1.00 93.17 85  A 1 
ATOM 626  C CA  . ARG A 0 85  . -27.850 12.345  28.782   1.00 93.17 85  A 1 
ATOM 627  C C   . ARG A 0 85  . -26.707 13.341  28.648   1.00 93.17 85  A 1 
ATOM 628  C CB  . ARG A 0 85  . -28.750 12.344  27.536   1.00 93.17 85  A 1 
ATOM 629  O O   . ARG A 0 85  . -26.981 14.546  28.701   1.00 93.17 85  A 1 
ATOM 630  C CG  . ARG A 0 85  . -28.011 11.926  26.256   1.00 93.17 85  A 1 
ATOM 631  C CD  . ARG A 0 85  . -28.990 11.917  25.081   1.00 93.17 85  A 1 
ATOM 632  N NE  . ARG A 0 85  . -28.412 11.244  23.911   1.00 93.17 85  A 1 
ATOM 633  N NH1 . ARG A 0 85  . -30.204 11.376  22.506   1.00 93.17 85  A 1 
ATOM 634  N NH2 . ARG A 0 85  . -28.447 10.151  21.918   1.00 93.17 85  A 1 
ATOM 635  C CZ  . ARG A 0 85  . -29.011 10.930  22.786   1.00 93.17 85  A 1 
ATOM 636  N N   . ASP A 0 86  . -25.484 12.870  28.453   1.00 87.12 86  A 1 
ATOM 637  C CA  . ASP A 0 86  . -24.378 13.706  27.969   1.00 87.12 86  A 1 
ATOM 638  C C   . ASP A 0 86  . -24.024 13.281  26.534   1.00 87.12 86  A 1 
ATOM 639  C CB  . ASP A 0 86  . -23.191 13.746  28.963   1.00 87.12 86  A 1 
ATOM 640  O O   . ASP A 0 86  . -24.394 12.191  26.104   1.00 87.12 86  A 1 
ATOM 641  C CG  . ASP A 0 86  . -22.587 15.163  29.080   1.00 87.12 86  A 1 
ATOM 642  O OD1 . ASP A 0 86  . -22.603 15.891  28.056   1.00 87.12 86  A 1 
ATOM 643  O OD2 . ASP A 0 86  . -22.219 15.600  30.206   1.00 87.12 86  A 1 
ATOM 644  N N   . GLN A 0 87  . -23.445 14.184  25.741   1.00 92.70 87  A 1 
ATOM 645  C CA  . GLN A 0 87  . -23.160 13.935  24.319   1.00 92.70 87  A 1 
ATOM 646  C C   . GLN A 0 87  . -21.884 14.662  23.883   1.00 92.70 87  A 1 
ATOM 647  C CB  . GLN A 0 87  . -24.326 14.374  23.404   1.00 92.70 87  A 1 
ATOM 648  O O   . GLN A 0 87  . -21.942 15.835  23.489   1.00 92.70 87  A 1 
ATOM 649  C CG  . GLN A 0 87  . -25.653 13.625  23.592   1.00 92.70 87  A 1 
ATOM 650  C CD  . GLN A 0 87  . -26.409 13.491  22.276   1.00 92.70 87  A 1 
ATOM 651  N NE2 . GLN A 0 87  . -26.234 12.391  21.588   1.00 92.70 87  A 1 
ATOM 652  O OE1 . GLN A 0 87  . -27.155 14.359  21.832   1.00 92.70 87  A 1 
ATOM 653  N N   . ASP A 0 88  . -20.745 13.972  23.904   1.00 88.70 88  A 1 
ATOM 654  C CA  . ASP A 0 88  . -19.460 14.531  23.476   1.00 88.70 88  A 1 
ATOM 655  C C   . ASP A 0 88  . -19.089 14.054  22.057   1.00 88.70 88  A 1 
ATOM 656  C CB  . ASP A 0 88  . -18.362 14.307  24.550   1.00 88.70 88  A 1 
ATOM 657  O O   . ASP A 0 88  . -19.306 12.908  21.662   1.00 88.70 88  A 1 
ATOM 658  C CG  . ASP A 0 88  . -17.678 15.597  25.060   1.00 88.70 88  A 1 
ATOM 659  O OD1 . ASP A 0 88  . -17.848 16.673  24.430   1.00 88.70 88  A 1 
ATOM 660  O OD2 . ASP A 0 88  . -16.870 15.525  26.019   1.00 88.70 88  A 1 
ATOM 661  N N   . LEU A 0 89  . -18.542 14.961  21.239   1.00 93.59 89  A 1 
ATOM 662  C CA  . LEU A 0 89  . -18.152 14.683  19.849   1.00 93.59 89  A 1 
ATOM 663  C C   . LEU A 0 89  . -16.845 15.399  19.508   1.00 93.59 89  A 1 
ATOM 664  C CB  . LEU A 0 89  . -19.298 15.071  18.890   1.00 93.59 89  A 1 
ATOM 665  O O   . LEU A 0 89  . -16.794 16.628  19.393   1.00 93.59 89  A 1 
ATOM 666  C CG  . LEU A 0 89  . -18.974 14.914  17.387   1.00 93.59 89  A 1 
ATOM 667  C CD1 . LEU A 0 89  . -18.713 13.468  16.964   1.00 93.59 89  A 1 
ATOM 668  C CD2 . LEU A 0 89  . -20.137 15.434  16.540   1.00 93.59 89  A 1 
ATOM 669  N N   . ALA A 0 90  . -15.791 14.622  19.268   1.00 93.88 90  A 1 
ATOM 670  C CA  . ALA A 0 90  . -14.481 15.117  18.865   1.00 93.88 90  A 1 
ATOM 671  C C   . ALA A 0 90  . -14.130 14.643  17.449   1.00 93.88 90  A 1 
ATOM 672  C CB  . ALA A 0 90  . -13.441 14.690  19.906   1.00 93.88 90  A 1 
ATOM 673  O O   . ALA A 0 90  . -14.159 13.451  17.152   1.00 93.88 90  A 1 
ATOM 674  N N   . ILE A 0 91  . -13.749 15.582  16.581   1.00 96.04 91  A 1 
ATOM 675  C CA  . ILE A 0 91  . -13.277 15.299  15.221   1.00 96.04 91  A 1 
ATOM 676  C C   . ILE A 0 91  . -11.953 16.035  15.002   1.00 96.04 91  A 1 
ATOM 677  C CB  . ILE A 0 91  . -14.339 15.671  14.154   1.00 96.04 91  A 1 
ATOM 678  O O   . ILE A 0 91  . -11.905 17.262  15.103   1.00 96.04 91  A 1 
ATOM 679  C CG1 . ILE A 0 91  . -15.707 15.013  14.473   1.00 96.04 91  A 1 
ATOM 680  C CG2 . ILE A 0 91  . -13.817 15.278  12.756   1.00 96.04 91  A 1 
ATOM 681  C CD1 . ILE A 0 91  . -16.809 15.247  13.431   1.00 96.04 91  A 1 
ATOM 682  N N   . ASP A 0 92  . -10.896 15.291  14.682   1.00 94.77 92  A 1 
ATOM 683  C CA  . ASP A 0 92  . -9.634  15.824  14.157   1.00 94.77 92  A 1 
ATOM 684  C C   . ASP A 0 92  . -9.494  15.341  12.707   1.00 94.77 92  A 1 
ATOM 685  C CB  . ASP A 0 92  . -8.449  15.411  15.056   1.00 94.77 92  A 1 
ATOM 686  O O   . ASP A 0 92  . -9.521  14.141  12.439   1.00 94.77 92  A 1 
ATOM 687  C CG  . ASP A 0 92  . -7.155  16.206  14.798   1.00 94.77 92  A 1 
ATOM 688  O OD1 . ASP A 0 92  . -7.125  17.027  13.851   1.00 94.77 92  A 1 
ATOM 689  O OD2 . ASP A 0 92  . -6.198  16.038  15.592   1.00 94.77 92  A 1 
ATOM 690  N N   . GLU A 0 93  . -9.413  16.264  11.751   1.00 95.90 93  A 1 
ATOM 691  C CA  . GLU A 0 93  . -9.323  15.947  10.325   1.00 95.90 93  A 1 
ATOM 692  C C   . GLU A 0 93  . -8.252  16.812  9.659    1.00 95.90 93  A 1 
ATOM 693  C CB  . GLU A 0 93  . -10.695 16.064  9.634    1.00 95.90 93  A 1 
ATOM 694  O O   . GLU A 0 93  . -8.203  18.036  9.812    1.00 95.90 93  A 1 
ATOM 695  C CG  . GLU A 0 93  . -10.620 15.622  8.161    1.00 95.90 93  A 1 
ATOM 696  C CD  . GLU A 0 93  . -11.995 15.528  7.484    1.00 95.90 93  A 1 
ATOM 697  O OE1 . GLU A 0 93  . -12.259 14.472  6.860    1.00 95.90 93  A 1 
ATOM 698  O OE2 . GLU A 0 93  . -12.752 16.522  7.534    1.00 95.90 93  A 1 
ATOM 699  N N   . SER A 0 94  . -7.378  16.160  8.897    1.00 95.56 94  A 1 
ATOM 700  C CA  . SER A 0 94  . -6.222  16.780  8.268    1.00 95.56 94  A 1 
ATOM 701  C C   . SER A 0 94  . -6.020  16.276  6.843    1.00 95.56 94  A 1 
ATOM 702  C CB  . SER A 0 94  . -4.979  16.569  9.138    1.00 95.56 94  A 1 
ATOM 703  O O   . SER A 0 94  . -6.218  15.103  6.526    1.00 95.56 94  A 1 
ATOM 704  O OG  . SER A 0 94  . -4.591  15.213  9.167    1.00 95.56 94  A 1 
ATOM 705  N N   . TYR A 0 95  . -5.599  17.189  5.972    1.00 96.51 95  A 1 
ATOM 706  C CA  . TYR A 0 95  . -5.257  16.907  4.584    1.00 96.51 95  A 1 
ATOM 707  C C   . TYR A 0 95  . -4.026  17.723  4.186    1.00 96.51 95  A 1 
ATOM 708  C CB  . TYR A 0 95  . -6.461  17.207  3.684    1.00 96.51 95  A 1 
ATOM 709  O O   . TYR A 0 95  . -3.938  18.921  4.470    1.00 96.51 95  A 1 
ATOM 710  C CG  . TYR A 0 95  . -6.145  17.187  2.201    1.00 96.51 95  A 1 
ATOM 711  C CD1 . TYR A 0 95  . -5.983  18.404  1.511    1.00 96.51 95  A 1 
ATOM 712  C CD2 . TYR A 0 95  . -5.993  15.964  1.518    1.00 96.51 95  A 1 
ATOM 713  C CE1 . TYR A 0 95  . -5.714  18.403  0.131    1.00 96.51 95  A 1 
ATOM 714  C CE2 . TYR A 0 95  . -5.715  15.958  0.136    1.00 96.51 95  A 1 
ATOM 715  O OH  . TYR A 0 95  . -5.391  17.200  -1.902   1.00 96.51 95  A 1 
ATOM 716  C CZ  . TYR A 0 95  . -5.596  17.178  -0.560   1.00 96.51 95  A 1 
ATOM 717  N N   . GLY A 0 96  . -3.072  17.079  3.517    1.00 93.34 96  A 1 
ATOM 718  C CA  . GLY A 0 96  . -1.825  17.690  3.075    1.00 93.34 96  A 1 
ATOM 719  C C   . GLY A 0 96  . -1.442  17.219  1.680    1.00 93.34 96  A 1 
ATOM 720  O O   . GLY A 0 96  . -1.423  16.027  1.406    1.00 93.34 96  A 1 
ATOM 721  N N   . LYS A 0 97  . -1.089  18.159  0.798    1.00 95.06 97  A 1 
ATOM 722  C CA  . LYS A 0 97  . -0.634  17.872  -0.567   1.00 95.06 97  A 1 
ATOM 723  C C   . LYS A 0 97  . 0.647   18.634  -0.865   1.00 95.06 97  A 1 
ATOM 724  C CB  . LYS A 0 97  . -1.773  18.176  -1.548   1.00 95.06 97  A 1 
ATOM 725  O O   . LYS A 0 97  . 0.669   19.863  -0.824   1.00 95.06 97  A 1 
ATOM 726  C CG  . LYS A 0 97  . -1.391  17.891  -3.011   1.00 95.06 97  A 1 
ATOM 727  C CD  . LYS A 0 97  . -2.653  17.613  -3.836   1.00 95.06 97  A 1 
ATOM 728  C CE  . LYS A 0 97  . -2.305  17.108  -5.238   1.00 95.06 97  A 1 
ATOM 729  N NZ  . LYS A 0 97  . -3.378  16.227  -5.755   1.00 95.06 97  A 1 
ATOM 730  N N   . THR A 0 98  . 1.711   17.897  -1.159   1.00 91.94 98  A 1 
ATOM 731  C CA  . THR A 0 98  . 3.048   18.422  -1.450   1.00 91.94 98  A 1 
ATOM 732  C C   . THR A 0 98  . 3.448   18.045  -2.869   1.00 91.94 98  A 1 
ATOM 733  C CB  . THR A 0 98  . 4.077   17.902  -0.437   1.00 91.94 98  A 1 
ATOM 734  O O   . THR A 0 98  . 3.255   16.911  -3.295   1.00 91.94 98  A 1 
ATOM 735  C CG2 . THR A 0 98  . 5.460   18.532  -0.607   1.00 91.94 98  A 1 
ATOM 736  O OG1 . THR A 0 98  . 3.649   18.224  0.864    1.00 91.94 98  A 1 
ATOM 737  N N   . HIS A 0 99  . 4.020   19.003  -3.595   1.00 92.71 99  A 1 
ATOM 738  C CA  . HIS A 0 99  . 4.546   18.817  -4.942   1.00 92.71 99  A 1 
ATOM 739  C C   . HIS A 0 99  . 5.900   19.518  -5.029   1.00 92.71 99  A 1 
ATOM 740  C CB  . HIS A 0 99  . 3.544   19.388  -5.955   1.00 92.71 99  A 1 
ATOM 741  O O   . HIS A 0 99  . 5.974   20.745  -4.931   1.00 92.71 99  A 1 
ATOM 742  C CG  . HIS A 0 99  . 3.980   19.212  -7.386   1.00 92.71 99  A 1 
ATOM 743  C CD2 . HIS A 0 99  . 4.221   20.187  -8.318   1.00 92.71 99  A 1 
ATOM 744  N ND1 . HIS A 0 99  . 4.177   18.013  -8.017   1.00 92.71 99  A 1 
ATOM 745  C CE1 . HIS A 0 99  . 4.498   18.245  -9.289   1.00 92.71 99  A 1 
ATOM 746  N NE2 . HIS A 0 99  . 4.556   19.566  -9.534   1.00 92.71 99  A 1 
ATOM 747  N N   . ALA A 0 100 . 6.972   18.746  -5.180   1.00 91.40 100 A 1 
ATOM 748  C CA  . ALA A 0 100 . 8.337   19.246  -5.253   1.00 91.40 100 A 1 
ATOM 749  C C   . ALA A 0 100 . 8.992   18.795  -6.560   1.00 91.40 100 A 1 
ATOM 750  C CB  . ALA A 0 100 . 9.109   18.766  -4.019   1.00 91.40 100 A 1 
ATOM 751  O O   . ALA A 0 100 . 8.928   17.622  -6.923   1.00 91.40 100 A 1 
ATOM 752  N N   . LYS A 0 101 . 9.667   19.721  -7.247   1.00 92.94 101 A 1 
ATOM 753  C CA  . LYS A 0 101 . 10.537  19.415  -8.387   1.00 92.94 101 A 1 
ATOM 754  C C   . LYS A 0 101 . 11.901  20.057  -8.187   1.00 92.94 101 A 1 
ATOM 755  C CB  . LYS A 0 101 . 9.925   19.859  -9.725   1.00 92.94 101 A 1 
ATOM 756  O O   . LYS A 0 101 . 11.982  21.203  -7.749   1.00 92.94 101 A 1 
ATOM 757  C CG  . LYS A 0 101 . 8.531   19.268  -9.971   1.00 92.94 101 A 1 
ATOM 758  C CD  . LYS A 0 101 . 8.170   19.334  -11.458  1.00 92.94 101 A 1 
ATOM 759  C CE  . LYS A 0 101 . 6.707   18.928  -11.632  1.00 92.94 101 A 1 
ATOM 760  N NZ  . LYS A 0 101 . 6.473   18.192  -12.894  1.00 92.94 101 A 1 
ATOM 761  N N   . SER A 0 102 . 12.951  19.337  -8.553   1.00 87.75 102 A 1 
ATOM 762  C CA  . SER A 0 102 . 14.325  19.830  -8.599   1.00 87.75 102 A 1 
ATOM 763  C C   . SER A 0 102 . 14.950  19.458  -9.935   1.00 87.75 102 A 1 
ATOM 764  C CB  . SER A 0 102 . 15.158  19.257  -7.447   1.00 87.75 102 A 1 
ATOM 765  O O   . SER A 0 102 . 14.865  18.299  -10.343  1.00 87.75 102 A 1 
ATOM 766  O OG  . SER A 0 102 . 15.181  17.844  -7.496   1.00 87.75 102 A 1 
ATOM 767  N N   . TYR A 0 103 . 15.610  20.422  -10.565  1.00 87.77 103 A 1 
ATOM 768  C CA  . TYR A 0 103 . 16.419  20.219  -11.760  1.00 87.77 103 A 1 
ATOM 769  C C   . TYR A 0 103 . 17.834  20.717  -11.465  1.00 87.77 103 A 1 
ATOM 770  C CB  . TYR A 0 103 . 15.811  20.958  -12.961  1.00 87.77 103 A 1 
ATOM 771  O O   . TYR A 0 103 . 17.989  21.781  -10.861  1.00 87.77 103 A 1 
ATOM 772  C CG  . TYR A 0 103 . 14.341  20.668  -13.215  1.00 87.77 103 A 1 
ATOM 773  C CD1 . TYR A 0 103 . 13.957  19.530  -13.950  1.00 87.77 103 A 1 
ATOM 774  C CD2 . TYR A 0 103 . 13.360  21.551  -12.723  1.00 87.77 103 A 1 
ATOM 775  C CE1 . TYR A 0 103 . 12.593  19.278  -14.203  1.00 87.77 103 A 1 
ATOM 776  C CE2 . TYR A 0 103 . 11.998  21.310  -12.979  1.00 87.77 103 A 1 
ATOM 777  O OH  . TYR A 0 103 . 10.296  19.981  -14.001  1.00 87.77 103 A 1 
ATOM 778  C CZ  . TYR A 0 103 . 11.614  20.176  -13.727  1.00 87.77 103 A 1 
ATOM 779  N N   . ALA A 0 104 . 18.833  19.956  -11.888  1.00 85.32 104 A 1 
ATOM 780  C CA  . ALA A 0 104 . 20.235  20.340  -11.914  1.00 85.32 104 A 1 
ATOM 781  C C   . ALA A 0 104 . 20.815  19.981  -13.289  1.00 85.32 104 A 1 
ATOM 782  C CB  . ALA A 0 104 . 20.977  19.642  -10.768  1.00 85.32 104 A 1 
ATOM 783  O O   . ALA A 0 104 . 20.400  18.991  -13.891  1.00 85.32 104 A 1 
ATOM 784  N N   . ALA A 0 105 . 21.735  20.809  -13.763  1.00 82.55 105 A 1 
ATOM 785  C CA  . ALA A 0 105 . 22.587  20.589  -14.924  1.00 82.55 105 A 1 
ATOM 786  C C   . ALA A 0 105 . 23.913  21.297  -14.619  1.00 82.55 105 A 1 
ATOM 787  C CB  . ALA A 0 105 . 21.909  21.143  -16.183  1.00 82.55 105 A 1 
ATOM 788  O O   . ALA A 0 105 . 23.874  22.382  -14.024  1.00 82.55 105 A 1 
ATOM 789  N N   . GLU A 0 106 . 25.051  20.690  -14.948  1.00 75.16 106 A 1 
ATOM 790  C CA  . GLU A 0 106 . 26.363  21.212  -14.532  1.00 75.16 106 A 1 
ATOM 791  C C   . GLU A 0 106 . 26.963  22.193  -15.556  1.00 75.16 106 A 1 
ATOM 792  C CB  . GLU A 0 106 . 27.278  20.048  -14.106  1.00 75.16 106 A 1 
ATOM 793  O O   . GLU A 0 106 . 27.307  23.314  -15.173  1.00 75.16 106 A 1 
ATOM 794  C CG  . GLU A 0 106 . 26.747  19.451  -12.788  1.00 75.16 106 A 1 
ATOM 795  C CD  . GLU A 0 106 . 27.577  18.284  -12.237  1.00 75.16 106 A 1 
ATOM 796  O OE1 . GLU A 0 106 . 27.977  18.382  -11.050  1.00 75.16 106 A 1 
ATOM 797  O OE2 . GLU A 0 106 . 27.696  17.260  -12.945  1.00 75.16 106 A 1 
ATOM 798  N N   . SER A 0 107 . 26.958  21.855  -16.849  1.00 75.56 107 A 1 
ATOM 799  C CA  . SER A 0 107 . 27.278  22.772  -17.952  1.00 75.56 107 A 1 
ATOM 800  C C   . SER A 0 107 . 26.537  22.411  -19.253  1.00 75.56 107 A 1 
ATOM 801  C CB  . SER A 0 107 . 28.797  22.839  -18.187  1.00 75.56 107 A 1 
ATOM 802  O O   . SER A 0 107 . 25.785  21.435  -19.319  1.00 75.56 107 A 1 
ATOM 803  O OG  . SER A 0 107 . 29.218  21.796  -19.026  1.00 75.56 107 A 1 
ATOM 804  N N   . TYR A 0 108 . 26.716  23.253  -20.271  1.00 75.17 108 A 1 
ATOM 805  C CA  . TYR A 0 108 . 26.449  22.954  -21.676  1.00 75.17 108 A 1 
ATOM 806  C C   . TYR A 0 108 . 27.442  23.778  -22.491  1.00 75.17 108 A 1 
ATOM 807  C CB  . TYR A 0 108 . 25.009  23.307  -22.077  1.00 75.17 108 A 1 
ATOM 808  O O   . TYR A 0 108 . 27.301  25.005  -22.562  1.00 75.17 108 A 1 
ATOM 809  C CG  . TYR A 0 108 . 24.782  23.333  -23.584  1.00 75.17 108 A 1 
ATOM 810  C CD1 . TYR A 0 108 . 24.648  24.560  -24.268  1.00 75.17 108 A 1 
ATOM 811  C CD2 . TYR A 0 108 . 24.780  22.132  -24.316  1.00 75.17 108 A 1 
ATOM 812  C CE1 . TYR A 0 108 . 24.458  24.582  -25.666  1.00 75.17 108 A 1 
ATOM 813  C CE2 . TYR A 0 108 . 24.564  22.148  -25.707  1.00 75.17 108 A 1 
ATOM 814  O OH  . TYR A 0 108 . 24.149  23.378  -27.723  1.00 75.17 108 A 1 
ATOM 815  C CZ  . TYR A 0 108 . 24.390  23.370  -26.385  1.00 75.17 108 A 1 
ATOM 816  N N   . ASP A 0 109 . 28.421  23.103  -23.080  1.00 79.08 109 A 1 
ATOM 817  C CA  . ASP A 0 109 . 29.515  23.736  -23.804  1.00 79.08 109 A 1 
ATOM 818  C C   . ASP A 0 109 . 29.411  23.392  -25.296  1.00 79.08 109 A 1 
ATOM 819  C CB  . ASP A 0 109 . 30.870  23.343  -23.178  1.00 79.08 109 A 1 
ATOM 820  O O   . ASP A 0 109 . 29.356  22.227  -25.684  1.00 79.08 109 A 1 
ATOM 821  C CG  . ASP A 0 109 . 31.225  24.100  -21.881  1.00 79.08 109 A 1 
ATOM 822  O OD1 . ASP A 0 109 . 30.454  24.997  -21.455  1.00 79.08 109 A 1 
ATOM 823  O OD2 . ASP A 0 109 . 32.335  23.855  -21.356  1.00 79.08 109 A 1 
ATOM 824  N N   . GLU A 0 110 . 29.394  24.423  -26.146  1.00 82.31 110 A 1 
ATOM 825  C CA  . GLU A 0 110 . 29.606  24.291  -27.592  1.00 82.31 110 A 1 
ATOM 826  C C   . GLU A 0 110 . 31.021  24.764  -27.922  1.00 82.31 110 A 1 
ATOM 827  C CB  . GLU A 0 110 . 28.593  25.101  -28.423  1.00 82.31 110 A 1 
ATOM 828  O O   . GLU A 0 110 . 31.406  25.879  -27.551  1.00 82.31 110 A 1 
ATOM 829  C CG  . GLU A 0 110 . 27.135  24.662  -28.236  1.00 82.31 110 A 1 
ATOM 830  C CD  . GLU A 0 110 . 26.174  25.251  -29.287  1.00 82.31 110 A 1 
ATOM 831  O OE1 . GLU A 0 110 . 25.014  25.556  -28.906  1.00 82.31 110 A 1 
ATOM 832  O OE2 . GLU A 0 110 . 26.543  25.327  -30.486  1.00 82.31 110 A 1 
ATOM 833  N N   . TRP A 0 111 . 31.779  23.952  -28.654  1.00 81.14 111 A 1 
ATOM 834  C CA  . TRP A 0 111 . 33.144  24.269  -29.060  1.00 81.14 111 A 1 
ATOM 835  C C   . TRP A 0 111 . 33.334  24.094  -30.568  1.00 81.14 111 A 1 
ATOM 836  C CB  . TRP A 0 111 . 34.147  23.476  -28.212  1.00 81.14 111 A 1 
ATOM 837  O O   . TRP A 0 111 . 32.816  23.169  -31.186  1.00 81.14 111 A 1 
ATOM 838  C CG  . TRP A 0 111 . 33.958  21.990  -28.144  1.00 81.14 111 A 1 
ATOM 839  C CD1 . TRP A 0 111 . 33.234  21.332  -27.208  1.00 81.14 111 A 1 
ATOM 840  C CD2 . TRP A 0 111 . 34.506  20.958  -29.021  1.00 81.14 111 A 1 
ATOM 841  C CE2 . TRP A 0 111 . 34.095  19.682  -28.527  1.00 81.14 111 A 1 
ATOM 842  C CE3 . TRP A 0 111 . 35.307  20.970  -30.185  1.00 81.14 111 A 1 
ATOM 843  N NE1 . TRP A 0 111 . 33.314  19.971  -27.429  1.00 81.14 111 A 1 
ATOM 844  C CH2 . TRP A 0 111 . 35.258  18.528  -30.310  1.00 81.14 111 A 1 
ATOM 845  C CZ2 . TRP A 0 111 . 34.467  18.481  -29.149  1.00 81.14 111 A 1 
ATOM 846  C CZ3 . TRP A 0 111 . 35.676  19.770  -30.822  1.00 81.14 111 A 1 
ATOM 847  N N   . ASP A 0 112 . 34.078  25.024  -31.164  1.00 81.84 112 A 1 
ATOM 848  C CA  . ASP A 0 112 . 34.387  25.087  -32.592  1.00 81.84 112 A 1 
ATOM 849  C C   . ASP A 0 112 . 35.869  25.451  -32.739  1.00 81.84 112 A 1 
ATOM 850  C CB  . ASP A 0 112 . 33.467  26.130  -33.264  1.00 81.84 112 A 1 
ATOM 851  O O   . ASP A 0 112 . 36.262  26.586  -32.453  1.00 81.84 112 A 1 
ATOM 852  C CG  . ASP A 0 112 . 33.729  26.305  -34.765  1.00 81.84 112 A 1 
ATOM 853  O OD1 . ASP A 0 112 . 34.399  25.447  -35.380  1.00 81.84 112 A 1 
ATOM 854  O OD2 . ASP A 0 112 . 33.233  27.282  -35.383  1.00 81.84 112 A 1 
ATOM 855  N N   . ASN A 0 113 . 36.694  24.483  -33.139  1.00 77.52 113 A 1 
ATOM 856  C CA  . ASN A 0 113 . 38.103  24.690  -33.450  1.00 77.52 113 A 1 
ATOM 857  C C   . ASN A 0 113 . 38.320  24.589  -34.961  1.00 77.52 113 A 1 
ATOM 858  C CB  . ASN A 0 113 . 38.978  23.690  -32.679  1.00 77.52 113 A 1 
ATOM 859  O O   . ASN A 0 113 . 37.990  23.573  -35.572  1.00 77.52 113 A 1 
ATOM 860  C CG  . ASN A 0 113 . 40.448  24.020  -32.879  1.00 77.52 113 A 1 
ATOM 861  N ND2 . ASN A 0 113 . 41.229  23.143  -33.465  1.00 77.52 113 A 1 
ATOM 862  O OD1 . ASN A 0 113 . 40.892  25.102  -32.541  1.00 77.52 113 A 1 
ATOM 863  N N   . LYS A 0 114 . 38.912  25.629  -35.550  1.00 78.04 114 A 1 
ATOM 864  C CA  . LYS A 0 114 . 39.282  25.683  -36.968  1.00 78.04 114 A 1 
ATOM 865  C C   . LYS A 0 114 . 40.772  25.961  -37.081  1.00 78.04 114 A 1 
ATOM 866  C CB  . LYS A 0 114 . 38.453  26.753  -37.695  1.00 78.04 114 A 1 
ATOM 867  O O   . LYS A 0 114 . 41.205  27.063  -36.745  1.00 78.04 114 A 1 
ATOM 868  C CG  . LYS A 0 114 . 37.003  26.293  -37.877  1.00 78.04 114 A 1 
ATOM 869  C CD  . LYS A 0 114 . 36.149  27.389  -38.525  1.00 78.04 114 A 1 
ATOM 870  C CE  . LYS A 0 114 . 34.788  26.828  -38.953  1.00 78.04 114 A 1 
ATOM 871  N NZ  . LYS A 0 114 . 33.997  26.328  -37.804  1.00 78.04 114 A 1 
ATOM 872  N N   . ASP A 0 115 . 41.519  24.974  -37.560  1.00 66.72 115 A 1 
ATOM 873  C CA  . ASP A 0 115 . 42.940  25.100  -37.873  1.00 66.72 115 A 1 
ATOM 874  C C   . ASP A 0 115 . 43.083  25.340  -39.383  1.00 66.72 115 A 1 
ATOM 875  C CB  . ASP A 0 115 . 43.743  23.900  -37.329  1.00 66.72 115 A 1 
ATOM 876  O O   . ASP A 0 115 . 43.094  24.430  -40.209  1.00 66.72 115 A 1 
ATOM 877  C CG  . ASP A 0 115 . 44.934  24.342  -36.469  1.00 66.72 115 A 1 
ATOM 878  O OD1 . ASP A 0 115 . 45.516  25.407  -36.780  1.00 66.72 115 A 1 
ATOM 879  O OD2 . ASP A 0 115 . 45.205  23.652  -35.459  1.00 66.72 115 A 1 
ATOM 880  N N   . ASP A 0 116 . 43.096  26.624  -39.738  1.00 72.44 116 A 1 
ATOM 881  C CA  . ASP A 0 116 . 43.144  27.151  -41.109  1.00 72.44 116 A 1 
ATOM 882  C C   . ASP A 0 116 . 44.609  27.347  -41.582  1.00 72.44 116 A 1 
ATOM 883  C CB  . ASP A 0 116 . 42.289  28.450  -41.148  1.00 72.44 116 A 1 
ATOM 884  O O   . ASP A 0 116 . 44.915  28.295  -42.327  1.00 72.44 116 A 1 
ATOM 885  C CG  . ASP A 0 116 . 41.001  28.399  -41.981  1.00 72.44 116 A 1 
ATOM 886  O OD1 . ASP A 0 116 . 40.942  27.630  -42.965  1.00 72.44 116 A 1 
ATOM 887  O OD2 . ASP A 0 116 . 40.138  29.280  -41.755  1.00 72.44 116 A 1 
ATOM 888  N N   . ASP A 0 117 . 45.536  26.518  -41.088  1.00 71.43 117 A 1 
ATOM 889  C CA  . ASP A 0 117 . 46.978  26.780  -41.137  1.00 71.43 117 A 1 
ATOM 890  C C   . ASP A 0 117 . 47.584  26.615  -42.549  1.00 71.43 117 A 1 
ATOM 891  C CB  . ASP A 0 117 . 47.728  26.035  -40.001  1.00 71.43 117 A 1 
ATOM 892  O O   . ASP A 0 117 . 46.967  26.080  -43.479  1.00 71.43 117 A 1 
ATOM 893  C CG  . ASP A 0 117 . 48.919  26.833  -39.429  1.00 71.43 117 A 1 
ATOM 894  O OD1 . ASP A 0 117 . 49.073  28.022  -39.815  1.00 71.43 117 A 1 
ATOM 895  O OD2 . ASP A 0 117 . 49.736  26.275  -38.662  1.00 71.43 117 A 1 
ATOM 896  N N   . LYS A 0 118 . 48.734  27.269  -42.792  1.00 62.60 118 A 1 
ATOM 897  C CA  . LYS A 0 118 . 49.307  27.415  -44.154  1.00 62.60 118 A 1 
ATOM 898  C C   . LYS A 0 118 . 50.830  27.415  -44.169  1.00 62.60 118 A 1 
ATOM 899  C CB  . LYS A 0 118 . 48.732  28.656  -44.881  1.00 62.60 118 A 1 
ATOM 900  O O   . LYS A 0 118 . 51.471  28.470  -44.255  1.00 62.60 118 A 1 
ATOM 901  C CG  . LYS A 0 118 . 47.235  28.469  -45.152  1.00 62.60 118 A 1 
ATOM 902  C CD  . LYS A 0 118 . 46.525  29.551  -45.964  1.00 62.60 118 A 1 
ATOM 903  C CE  . LYS A 0 118 . 45.060  29.109  -46.163  1.00 62.60 118 A 1 
ATOM 904  N NZ  . LYS A 0 118 . 44.317  28.954  -44.881  1.00 62.60 118 A 1 
ATOM 905  N N   . TRP A 0 119 . 51.426  26.227  -44.188  1.00 64.69 119 A 1 
ATOM 906  C CA  . TRP A 0 119 . 52.872  26.068  -44.342  1.00 64.69 119 A 1 
ATOM 907  C C   . TRP A 0 119 . 53.355  26.082  -45.803  1.00 64.69 119 A 1 
ATOM 908  C CB  . TRP A 0 119 . 53.371  24.844  -43.570  1.00 64.69 119 A 1 
ATOM 909  O O   . TRP A 0 119 . 52.777  25.518  -46.734  1.00 64.69 119 A 1 
ATOM 910  C CG  . TRP A 0 119 . 52.617  23.580  -43.808  1.00 64.69 119 A 1 
ATOM 911  C CD1 . TRP A 0 119 . 51.544  23.196  -43.089  1.00 64.69 119 A 1 
ATOM 912  C CD2 . TRP A 0 119 . 52.832  22.511  -44.785  1.00 64.69 119 A 1 
ATOM 913  C CE2 . TRP A 0 119 . 51.823  21.517  -44.599  1.00 64.69 119 A 1 
ATOM 914  C CE3 . TRP A 0 119 . 53.785  22.275  -45.803  1.00 64.69 119 A 1 
ATOM 915  N NE1 . TRP A 0 119 . 51.070  21.995  -43.556  1.00 64.69 119 A 1 
ATOM 916  C CH2 . TRP A 0 119 . 52.728  20.143  -46.372  1.00 64.69 119 A 1 
ATOM 917  C CZ2 . TRP A 0 119 . 51.757  20.355  -45.379  1.00 64.69 119 A 1 
ATOM 918  C CZ3 . TRP A 0 119 . 53.738  21.102  -46.584  1.00 64.69 119 A 1 
ATOM 919  N N   . GLY A 0 120 . 54.514  26.712  -45.994  1.00 56.11 120 A 1 
ATOM 920  C CA  . GLY A 0 120 . 55.354  26.567  -47.179  1.00 56.11 120 A 1 
ATOM 921  C C   . GLY A 0 120 . 56.730  26.056  -46.763  1.00 56.11 120 A 1 
ATOM 922  O O   . GLY A 0 120 . 57.233  26.432  -45.702  1.00 56.11 120 A 1 
ATOM 923  N N   . ALA A 0 121 . 57.350  25.210  -47.589  1.00 48.73 121 A 1 
ATOM 924  C CA  . ALA A 0 121 . 58.665  24.639  -47.296  1.00 48.73 121 A 1 
ATOM 925  C C   . ALA A 0 121 . 59.709  25.734  -46.983  1.00 48.73 121 A 1 
ATOM 926  C CB  . ALA A 0 121 . 59.096  23.753  -48.472  1.00 48.73 121 A 1 
ATOM 927  O O   . ALA A 0 121 . 59.758  26.770  -47.652  1.00 48.73 121 A 1 
ATOM 928  N N   . GLN A 0 122 . 60.541  25.506  -45.957  1.00 49.74 122 A 1 
ATOM 929  C CA  . GLN A 0 122 . 61.470  26.515  -45.435  1.00 49.74 122 A 1 
ATOM 930  C C   . GLN A 0 122 . 62.376  27.098  -46.530  1.00 49.74 122 A 1 
ATOM 931  C CB  . GLN A 0 122 . 62.357  25.929  -44.324  1.00 49.74 122 A 1 
ATOM 932  O O   . GLN A 0 122 . 63.083  26.371  -47.228  1.00 49.74 122 A 1 
ATOM 933  C CG  . GLN A 0 122 . 61.613  25.606  -43.023  1.00 49.74 122 A 1 
ATOM 934  C CD  . GLN A 0 122 . 62.596  25.099  -41.973  1.00 49.74 122 A 1 
ATOM 935  N NE2 . GLN A 0 122 . 63.037  25.925  -41.049  1.00 49.74 122 A 1 
ATOM 936  O OE1 . GLN A 0 122 . 63.043  23.968  -41.998  1.00 49.74 122 A 1 
ATOM 937  N N   . ALA A 0 123 . 62.417  28.427  -46.629  1.00 39.73 123 A 1 
ATOM 938  C CA  . ALA A 0 123 . 63.281  29.125  -47.573  1.00 39.73 123 A 1 
ATOM 939  C C   . ALA A 0 123 . 64.755  29.077  -47.127  1.00 39.73 123 A 1 
ATOM 940  C CB  . ALA A 0 123 . 62.764  30.559  -47.744  1.00 39.73 123 A 1 
ATOM 941  O O   . ALA A 0 123 . 65.167  29.808  -46.224  1.00 39.73 123 A 1 
ATOM 942  N N   . TRP A 0 124 . 65.560  28.249  -47.793  1.00 42.09 124 A 1 
ATOM 943  C CA  . TRP A 0 124 . 67.022  28.292  -47.712  1.00 42.09 124 A 1 
ATOM 944  C C   . TRP A 0 124 . 67.562  29.271  -48.769  1.00 42.09 124 A 1 
ATOM 945  C CB  . TRP A 0 124 . 67.610  26.881  -47.905  1.00 42.09 124 A 1 
ATOM 946  O O   . TRP A 0 124 . 67.172  29.187  -49.929  1.00 42.09 124 A 1 
ATOM 947  C CG  . TRP A 0 124 . 67.439  25.895  -46.779  1.00 42.09 124 A 1 
ATOM 948  C CD1 . TRP A 0 124 . 66.274  25.570  -46.171  1.00 42.09 124 A 1 
ATOM 949  C CD2 . TRP A 0 124 . 68.452  25.044  -46.148  1.00 42.09 124 A 1 
ATOM 950  C CE2 . TRP A 0 124 . 67.818  24.245  -45.147  1.00 42.09 124 A 1 
ATOM 951  C CE3 . TRP A 0 124 . 69.840  24.851  -46.329  1.00 42.09 124 A 1 
ATOM 952  N NE1 . TRP A 0 124 . 66.493  24.613  -45.201  1.00 42.09 124 A 1 
ATOM 953  C CH2 . TRP A 0 124 . 69.900  23.152  -44.570  1.00 42.09 124 A 1 
ATOM 954  C CZ2 . TRP A 0 124 . 68.519  23.315  -44.364  1.00 42.09 124 A 1 
ATOM 955  C CZ3 . TRP A 0 124 . 70.556  23.918  -45.551  1.00 42.09 124 A 1 
ATOM 956  N N   . GLY A 0 125 . 68.474  30.170  -48.379  1.00 37.69 125 A 1 
ATOM 957  C CA  . GLY A 0 125 . 69.261  31.003  -49.305  1.00 37.69 125 A 1 
ATOM 958  C C   . GLY A 0 125 . 68.542  32.218  -49.916  1.00 37.69 125 A 1 
ATOM 959  O O   . GLY A 0 125 . 67.835  32.115  -50.915  1.00 37.69 125 A 1 
ATOM 960  N N   . LYS A 0 126 . 68.791  33.411  -49.356  1.00 38.68 126 A 1 
ATOM 961  C CA  . LYS A 0 126 . 68.649  34.700  -50.068  1.00 38.68 126 A 1 
ATOM 962  C C   . LYS A 0 126 . 69.726  35.698  -49.622  1.00 38.68 126 A 1 
ATOM 963  C CB  . LYS A 0 126 . 67.193  35.232  -50.054  1.00 38.68 126 A 1 
ATOM 964  O O   . LYS A 0 126 . 69.456  36.814  -49.177  1.00 38.68 126 A 1 
ATOM 965  C CG  . LYS A 0 126 . 66.645  35.227  -51.492  1.00 38.68 126 A 1 
ATOM 966  C CD  . LYS A 0 126 . 65.251  35.845  -51.641  1.00 38.68 126 A 1 
ATOM 967  C CE  . LYS A 0 126 . 64.824  35.639  -53.102  1.00 38.68 126 A 1 
ATOM 968  N NZ  . LYS A 0 126 . 63.480  36.189  -53.399  1.00 38.68 126 A 1 
ATOM 969  N N   . ASP A 0 127 . 70.967  35.259  -49.742  1.00 37.87 127 A 1 
ATOM 970  C CA  . ASP A 0 127 . 72.203  36.017  -49.579  1.00 37.87 127 A 1 
ATOM 971  C C   . ASP A 0 127 . 72.403  37.018  -50.731  1.00 37.87 127 A 1 
ATOM 972  C CB  . ASP A 0 127 . 73.399  35.061  -49.355  1.00 37.87 127 A 1 
ATOM 973  O O   . ASP A 0 127 . 73.073  36.776  -51.729  1.00 37.87 127 A 1 
ATOM 974  C CG  . ASP A 0 127 . 73.510  33.811  -50.254  1.00 37.87 127 A 1 
ATOM 975  O OD1 . ASP A 0 127 . 72.456  33.314  -50.724  1.00 37.87 127 A 1 
ATOM 976  O OD2 . ASP A 0 127 . 74.630  33.265  -50.315  1.00 37.87 127 A 1 
ATOM 977  N N   . ARG A 0 128 . 71.790  38.201  -50.593  1.00 37.44 128 A 1 
ATOM 978  C CA  . ARG A 0 128 . 72.091  39.353  -51.457  1.00 37.44 128 A 1 
ATOM 979  C C   . ARG A 0 128 . 73.312  40.109  -50.936  1.00 37.44 128 A 1 
ATOM 980  C CB  . ARG A 0 128 . 70.863  40.259  -51.641  1.00 37.44 128 A 1 
ATOM 981  O O   . ARG A 0 128 . 73.171  41.035  -50.135  1.00 37.44 128 A 1 
ATOM 982  C CG  . ARG A 0 128 . 69.873  39.649  -52.642  1.00 37.44 128 A 1 
ATOM 983  C CD  . ARG A 0 128 . 68.779  40.657  -53.015  1.00 37.44 128 A 1 
ATOM 984  N NE  . ARG A 0 128 . 67.955  40.159  -54.137  1.00 37.44 128 A 1 
ATOM 985  N NH1 . ARG A 0 128 . 66.725  42.058  -54.504  1.00 37.44 128 A 1 
ATOM 986  N NH2 . ARG A 0 128 . 66.408  40.269  -55.812  1.00 37.44 128 A 1 
ATOM 987  C CZ  . ARG A 0 128 . 67.036  40.827  -54.812  1.00 37.44 128 A 1 
ATOM 988  N N   . ASP A 0 129 . 74.481  39.761  -51.465  1.00 41.31 129 A 1 
ATOM 989  C CA  . ASP A 0 129 . 75.788  40.377  -51.184  1.00 41.31 129 A 1 
ATOM 990  C C   . ASP A 0 129 . 75.907  41.837  -51.680  1.00 41.31 129 A 1 
ATOM 991  C CB  . ASP A 0 129 . 76.909  39.465  -51.730  1.00 41.31 129 A 1 
ATOM 992  O O   . ASP A 0 129 . 76.658  42.186  -52.594  1.00 41.31 129 A 1 
ATOM 993  C CG  . ASP A 0 129 . 77.352  38.369  -50.753  1.00 41.31 129 A 1 
ATOM 994  O OD1 . ASP A 0 129 . 76.734  38.262  -49.669  1.00 41.31 129 A 1 
ATOM 995  O OD2 . ASP A 0 129 . 78.393  37.748  -51.057  1.00 41.31 129 A 1 
ATOM 996  N N   . MET A 0 130 . 75.166  42.753  -51.052  1.00 33.94 130 A 1 
ATOM 997  C CA  . MET A 0 130 . 75.261  44.190  -51.322  1.00 33.94 130 A 1 
ATOM 998  C C   . MET A 0 130 . 76.411  44.844  -50.543  1.00 33.94 130 A 1 
ATOM 999  C CB  . MET A 0 130 . 73.915  44.888  -51.086  1.00 33.94 130 A 1 
ATOM 1000 O O   . MET A 0 130 . 76.232  45.391  -49.453  1.00 33.94 130 A 1 
ATOM 1001 C CG  . MET A 0 130 . 72.927  44.565  -52.214  1.00 33.94 130 A 1 
ATOM 1002 S SD  . MET A 0 130 . 71.537  45.725  -52.380  1.00 33.94 130 A 1 
ATOM 1003 C CE  . MET A 0 130 . 72.406  47.218  -52.940  1.00 33.94 130 A 1 
ATOM 1004 N N   . SER A 0 131 . 77.605  44.850  -51.140  1.00 29.89 131 A 1 
ATOM 1005 C CA  . SER A 0 131 . 78.814  45.470  -50.580  1.00 29.89 131 A 1 
ATOM 1006 C C   . SER A 0 131 . 78.803  47.016  -50.628  1.00 29.89 131 A 1 
ATOM 1007 C CB  . SER A 0 131 . 80.062  44.866  -51.243  1.00 29.89 131 A 1 
ATOM 1008 O O   . SER A 0 131 . 79.588  47.638  -51.346  1.00 29.89 131 A 1 
ATOM 1009 O OG  . SER A 0 131 . 80.164  45.272  -52.593  1.00 29.89 131 A 1 
ATOM 1010 N N   . ALA A 0 132 . 77.925  47.652  -49.847  1.00 36.61 132 A 1 
ATOM 1011 C CA  . ALA A 0 132 . 77.904  49.101  -49.603  1.00 36.61 132 A 1 
ATOM 1012 C C   . ALA A 0 132 . 77.409  49.389  -48.170  1.00 36.61 132 A 1 
ATOM 1013 C CB  . ALA A 0 132 . 77.049  49.781  -50.682  1.00 36.61 132 A 1 
ATOM 1014 O O   . ALA A 0 132 . 76.233  49.652  -47.936  1.00 36.61 132 A 1 
ATOM 1015 N N   . ALA A 0 133 . 78.306  49.256  -47.190  1.00 30.25 133 A 1 
ATOM 1016 C CA  . ALA A 0 133 . 77.943  49.166  -45.775  1.00 30.25 133 A 1 
ATOM 1017 C C   . ALA A 0 133 . 77.844  50.516  -45.027  1.00 30.25 133 A 1 
ATOM 1018 C CB  . ALA A 0 133 . 78.940  48.209  -45.102  1.00 30.25 133 A 1 
ATOM 1019 O O   . ALA A 0 133 . 78.402  51.533  -45.438  1.00 30.25 133 A 1 
ATOM 1020 N N   . SER A 0 134 . 77.247  50.438  -43.827  1.00 33.65 134 A 1 
ATOM 1021 C CA  . SER A 0 134 . 77.050  51.484  -42.799  1.00 33.65 134 A 1 
ATOM 1022 C C   . SER A 0 134 . 75.813  52.404  -42.996  1.00 33.65 134 A 1 
ATOM 1023 C CB  . SER A 0 134 . 78.366  52.227  -42.497  1.00 33.65 134 A 1 
ATOM 1024 O O   . SER A 0 134 . 75.536  52.833  -44.105  1.00 33.65 134 A 1 
ATOM 1025 O OG  . SER A 0 134 . 78.600  53.287  -43.391  1.00 33.65 134 A 1 
ATOM 1026 N N   . SER A 0 135 . 75.004  52.728  -41.966  1.00 33.96 135 A 1 
ATOM 1027 C CA  . SER A 0 135 . 75.131  52.371  -40.538  1.00 33.96 135 A 1 
ATOM 1028 C C   . SER A 0 135 . 73.811  52.272  -39.733  1.00 33.96 135 A 1 
ATOM 1029 C CB  . SER A 0 135 . 76.063  53.388  -39.848  1.00 33.96 135 A 1 
ATOM 1030 O O   . SER A 0 135 . 73.019  53.206  -39.740  1.00 33.96 135 A 1 
ATOM 1031 O OG  . SER A 0 135 . 75.407  54.557  -39.401  1.00 33.96 135 A 1 
ATOM 1032 N N   . LYS A 0 136 . 73.743  51.228  -38.885  1.00 30.12 136 A 1 
ATOM 1033 C CA  . LYS A 0 136 . 73.126  51.154  -37.533  1.00 30.12 136 A 1 
ATOM 1034 C C   . LYS A 0 136 . 71.592  51.039  -37.324  1.00 30.12 136 A 1 
ATOM 1035 C CB  . LYS A 0 136 . 73.709  52.260  -36.626  1.00 30.12 136 A 1 
ATOM 1036 O O   . LYS A 0 136 . 70.890  52.034  -37.237  1.00 30.12 136 A 1 
ATOM 1037 C CG  . LYS A 0 136 . 75.164  51.974  -36.229  1.00 30.12 136 A 1 
ATOM 1038 C CD  . LYS A 0 136 . 75.711  53.084  -35.325  1.00 30.12 136 A 1 
ATOM 1039 C CE  . LYS A 0 136 . 77.135  52.729  -34.884  1.00 30.12 136 A 1 
ATOM 1040 N NZ  . LYS A 0 136 . 77.694  53.759  -33.973  1.00 30.12 136 A 1 
ATOM 1041 N N   . VAL A 0 137 . 71.230  49.821  -36.881  1.00 31.24 137 A 1 
ATOM 1042 C CA  . VAL A 0 137 . 70.283  49.468  -35.786  1.00 31.24 137 A 1 
ATOM 1043 C C   . VAL A 0 137 . 68.772  49.552  -36.069  1.00 31.24 137 A 1 
ATOM 1044 C CB  . VAL A 0 137 . 70.651  50.181  -34.459  1.00 31.24 137 A 1 
ATOM 1045 O O   . VAL A 0 137 . 68.201  50.629  -36.184  1.00 31.24 137 A 1 
ATOM 1046 C CG1 . VAL A 0 137 . 69.746  49.764  -33.290  1.00 31.24 137 A 1 
ATOM 1047 C CG2 . VAL A 0 137 . 72.090  49.852  -34.020  1.00 31.24 137 A 1 
ATOM 1048 N N   . GLY A 0 138 . 68.113  48.383  -36.023  1.00 37.01 138 A 1 
ATOM 1049 C CA  . GLY A 0 138 . 66.650  48.227  -36.045  1.00 37.01 138 A 1 
ATOM 1050 C C   . GLY A 0 138 . 66.215  46.821  -36.479  1.00 37.01 138 A 1 
ATOM 1051 O O   . GLY A 0 138 . 65.728  46.656  -37.589  1.00 37.01 138 A 1 
ATOM 1052 N N   . ALA A 0 139 . 66.454  45.794  -35.653  1.00 31.63 139 A 1 
ATOM 1053 C CA  . ALA A 0 139 . 66.212  44.392  -36.020  1.00 31.63 139 A 1 
ATOM 1054 C C   . ALA A 0 139 . 64.920  43.807  -35.415  1.00 31.63 139 A 1 
ATOM 1055 C CB  . ALA A 0 139 . 67.439  43.558  -35.626  1.00 31.63 139 A 1 
ATOM 1056 O O   . ALA A 0 139 . 64.556  44.141  -34.293  1.00 31.63 139 A 1 
ATOM 1057 N N   . ALA A 0 140 . 64.312  42.873  -36.156  1.00 27.50 140 A 1 
ATOM 1058 C CA  . ALA A 0 140 . 63.421  41.801  -35.695  1.00 27.50 140 A 1 
ATOM 1059 C C   . ALA A 0 140 . 62.268  42.158  -34.726  1.00 27.50 140 A 1 
ATOM 1060 C CB  . ALA A 0 140 . 64.300  40.662  -35.155  1.00 27.50 140 A 1 
ATOM 1061 O O   . ALA A 0 140 . 62.368  41.957  -33.518  1.00 27.50 140 A 1 
ATOM 1062 N N   . SER A 0 141 . 61.116  42.559  -35.276  1.00 31.84 141 A 1 
ATOM 1063 C CA  . SER A 0 141 . 59.802  41.927  -35.001  1.00 31.84 141 A 1 
ATOM 1064 C C   . SER A 0 141 . 58.662  42.697  -35.679  1.00 31.84 141 A 1 
ATOM 1065 C CB  . SER A 0 141 . 59.458  41.763  -33.505  1.00 31.84 141 A 1 
ATOM 1066 O O   . SER A 0 141 . 58.488  43.895  -35.467  1.00 31.84 141 A 1 
ATOM 1067 O OG  . SER A 0 141 . 59.868  42.864  -32.727  1.00 31.84 141 A 1 
ATOM 1068 N N   . GLN A 0 142 . 57.844  42.001  -36.471  1.00 34.16 142 A 1 
ATOM 1069 C CA  . GLN A 0 142 . 56.521  42.475  -36.873  1.00 34.16 142 A 1 
ATOM 1070 C C   . GLN A 0 142 . 55.525  41.322  -36.761  1.00 34.16 142 A 1 
ATOM 1071 C CB  . GLN A 0 142 . 56.516  43.075  -38.297  1.00 34.16 142 A 1 
ATOM 1072 O O   . GLN A 0 142 . 55.749  40.262  -37.328  1.00 34.16 142 A 1 
ATOM 1073 C CG  . GLN A 0 142 . 56.940  44.554  -38.306  1.00 34.16 142 A 1 
ATOM 1074 C CD  . GLN A 0 142 . 56.707  45.250  -39.648  1.00 34.16 142 A 1 
ATOM 1075 N NE2 . GLN A 0 142 . 56.473  46.545  -39.655  1.00 34.16 142 A 1 
ATOM 1076 O OE1 . GLN A 0 142 . 56.740  44.670  -40.717  1.00 34.16 142 A 1 
ATOM 1077 N N   . LEU A 0 143 . 54.421  41.593  -36.058  1.00 32.63 143 A 1 
ATOM 1078 C CA  . LEU A 0 143 . 53.143  40.887  -36.162  1.00 32.63 143 A 1 
ATOM 1079 C C   . LEU A 0 143 . 53.168  39.375  -35.860  1.00 32.63 143 A 1 
ATOM 1080 C CB  . LEU A 0 143 . 52.501  41.229  -37.525  1.00 32.63 143 A 1 
ATOM 1081 O O   . LEU A 0 143 . 52.971  38.550  -36.741  1.00 32.63 143 A 1 
ATOM 1082 C CG  . LEU A 0 143 . 52.311  42.735  -37.792  1.00 32.63 143 A 1 
ATOM 1083 C CD1 . LEU A 0 143 . 51.891  42.967  -39.241  1.00 32.63 143 A 1 
ATOM 1084 C CD2 . LEU A 0 143 . 51.258  43.357  -36.871  1.00 32.63 143 A 1 
ATOM 1085 N N   . HIS A 0 144 . 53.248  39.041  -34.569  1.00 30.25 144 A 1 
ATOM 1086 C CA  . HIS A 0 144 . 52.395  37.982  -34.026  1.00 30.25 144 A 1 
ATOM 1087 C C   . HIS A 0 144 . 51.421  38.633  -33.042  1.00 30.25 144 A 1 
ATOM 1088 C CB  . HIS A 0 144 . 53.215  36.855  -33.388  1.00 30.25 144 A 1 
ATOM 1089 O O   . HIS A 0 144 . 51.837  39.371  -32.143  1.00 30.25 144 A 1 
ATOM 1090 C CG  . HIS A 0 144 . 52.379  35.629  -33.109  1.00 30.25 144 A 1 
ATOM 1091 C CD2 . HIS A 0 144 . 51.929  34.735  -34.045  1.00 30.25 144 A 1 
ATOM 1092 N ND1 . HIS A 0 144 . 51.933  35.184  -31.880  1.00 30.25 144 A 1 
ATOM 1093 C CE1 . HIS A 0 144 . 51.243  34.045  -32.077  1.00 30.25 144 A 1 
ATOM 1094 N NE2 . HIS A 0 144 . 51.222  33.739  -33.377  1.00 30.25 144 A 1 
ATOM 1095 N N   . LYS A 0 145 . 50.128  38.421  -33.261  1.00 32.18 145 A 1 
ATOM 1096 C CA  . LYS A 0 145 . 49.030  38.889  -32.418  1.00 32.18 145 A 1 
ATOM 1097 C C   . LYS A 0 145 . 47.943  37.826  -32.435  1.00 32.18 145 A 1 
ATOM 1098 C CB  . LYS A 0 145 . 48.458  40.223  -32.931  1.00 32.18 145 A 1 
ATOM 1099 O O   . LYS A 0 145 . 47.808  37.131  -33.431  1.00 32.18 145 A 1 
ATOM 1100 C CG  . LYS A 0 145 . 48.912  41.414  -32.078  1.00 32.18 145 A 1 
ATOM 1101 C CD  . LYS A 0 145 . 47.970  42.591  -32.339  1.00 32.18 145 A 1 
ATOM 1102 C CE  . LYS A 0 145 . 48.247  43.739  -31.370  1.00 32.18 145 A 1 
ATOM 1103 N NZ  . LYS A 0 145 . 47.058  44.618  -31.310  1.00 32.18 145 A 1 
ATOM 1104 N N   . ASP A 0 146 . 47.178  37.804  -31.351  1.00 31.93 146 A 1 
ATOM 1105 C CA  . ASP A 0 146 . 45.922  37.072  -31.217  1.00 31.93 146 A 1 
ATOM 1106 C C   . ASP A 0 146 . 46.108  35.541  -31.275  1.00 31.93 146 A 1 
ATOM 1107 C CB  . ASP A 0 146 . 44.861  37.709  -32.146  1.00 31.93 146 A 1 
ATOM 1108 O O   . ASP A 0 146 . 45.794  34.878  -32.254  1.00 31.93 146 A 1 
ATOM 1109 C CG  . ASP A 0 146 . 44.838  39.257  -32.064  1.00 31.93 146 A 1 
ATOM 1110 O OD1 . ASP A 0 146 . 45.254  39.832  -31.021  1.00 31.93 146 A 1 
ATOM 1111 O OD2 . ASP A 0 146 . 44.489  39.919  -33.067  1.00 31.93 146 A 1 
ATOM 1112 N N   . ALA A 0 147 . 46.625  34.990  -30.170  1.00 33.20 147 A 1 
ATOM 1113 C CA  . ALA A 0 147 . 46.706  33.554  -29.908  1.00 33.20 147 A 1 
ATOM 1114 C C   . ALA A 0 147 . 46.229  33.243  -28.478  1.00 33.20 147 A 1 
ATOM 1115 C CB  . ALA A 0 147 . 48.147  33.079  -30.139  1.00 33.20 147 A 1 
ATOM 1116 O O   . ALA A 0 147 . 46.642  33.926  -27.541  1.00 33.20 147 A 1 
ATOM 1117 N N   . TYR A 0 148 . 45.408  32.194  -28.357  1.00 31.62 148 A 1 
ATOM 1118 C CA  . TYR A 0 148 . 44.972  31.483  -27.144  1.00 31.62 148 A 1 
ATOM 1119 C C   . TYR A 0 148 . 44.342  32.279  -25.985  1.00 31.62 148 A 1 
ATOM 1120 C CB  . TYR A 0 148 . 46.077  30.531  -26.664  1.00 31.62 148 A 1 
ATOM 1121 O O   . TYR A 0 148 . 44.991  33.040  -25.268  1.00 31.62 148 A 1 
ATOM 1122 C CG  . TYR A 0 148 . 46.030  29.210  -27.402  1.00 31.62 148 A 1 
ATOM 1123 C CD1 . TYR A 0 148 . 45.419  28.095  -26.792  1.00 31.62 148 A 1 
ATOM 1124 C CD2 . TYR A 0 148 . 46.499  29.117  -28.728  1.00 31.62 148 A 1 
ATOM 1125 C CE1 . TYR A 0 148 . 45.269  26.892  -27.506  1.00 31.62 148 A 1 
ATOM 1126 C CE2 . TYR A 0 148 . 46.348  27.915  -29.444  1.00 31.62 148 A 1 
ATOM 1127 O OH  . TYR A 0 148 . 45.587  25.654  -29.543  1.00 31.62 148 A 1 
ATOM 1128 C CZ  . TYR A 0 148 . 45.730  26.802  -28.837  1.00 31.62 148 A 1 
ATOM 1129 N N   . GLY A 0 149 . 43.067  31.973  -25.724  1.00 32.12 149 A 1 
ATOM 1130 C CA  . GLY A 0 149 . 42.386  32.237  -24.457  1.00 32.12 149 A 1 
ATOM 1131 C C   . GLY A 0 149 . 42.113  30.930  -23.714  1.00 32.12 149 A 1 
ATOM 1132 O O   . GLY A 0 149 . 41.026  30.383  -23.842  1.00 32.12 149 A 1 
ATOM 1133 N N   . ASP A 0 150 . 43.091  30.454  -22.945  1.00 31.47 150 A 1 
ATOM 1134 C CA  . ASP A 0 150 . 42.976  29.291  -22.054  1.00 31.47 150 A 1 
ATOM 1135 C C   . ASP A 0 150 . 43.561  29.622  -20.660  1.00 31.47 150 A 1 
ATOM 1136 C CB  . ASP A 0 150 . 43.640  28.058  -22.712  1.00 31.47 150 A 1 
ATOM 1137 O O   . ASP A 0 150 . 44.283  30.608  -20.489  1.00 31.47 150 A 1 
ATOM 1138 C CG  . ASP A 0 150 . 43.565  26.787  -21.846  1.00 31.47 150 A 1 
ATOM 1139 O OD1 . ASP A 0 150 . 42.528  26.609  -21.165  1.00 31.47 150 A 1 
ATOM 1140 O OD2 . ASP A 0 150 . 44.592  26.082  -21.763  1.00 31.47 150 A 1 
ATOM 1141 N N   . ALA A 0 151 . 43.251  28.766  -19.686  1.00 34.56 151 A 1 
ATOM 1142 C CA  . ALA A 0 151 . 43.764  28.673  -18.326  1.00 34.56 151 A 1 
ATOM 1143 C C   . ALA A 0 151 . 43.298  29.729  -17.298  1.00 34.56 151 A 1 
ATOM 1144 C CB  . ALA A 0 151 . 45.286  28.470  -18.348  1.00 34.56 151 A 1 
ATOM 1145 O O   . ALA A 0 151 . 43.844  30.822  -17.156  1.00 34.56 151 A 1 
ATOM 1146 N N   . GLY A 0 152 . 42.477  29.246  -16.357  1.00 31.37 152 A 1 
ATOM 1147 C CA  . GLY A 0 152 . 43.053  29.019  -15.025  1.00 31.37 152 A 1 
ATOM 1148 C C   . GLY A 0 152 . 42.352  29.667  -13.830  1.00 31.37 152 A 1 
ATOM 1149 O O   . GLY A 0 152 . 42.612  30.815  -13.468  1.00 31.37 152 A 1 
ATOM 1150 N N   . TYR A 0 153 . 41.583  28.865  -13.089  1.00 31.27 153 A 1 
ATOM 1151 C CA  . TYR A 0 153 . 41.168  29.206  -11.726  1.00 31.27 153 A 1 
ATOM 1152 C C   . TYR A 0 153 . 42.355  29.118  -10.739  1.00 31.27 153 A 1 
ATOM 1153 C CB  . TYR A 0 153 . 39.989  28.309  -11.287  1.00 31.27 153 A 1 
ATOM 1154 O O   . TYR A 0 153 . 42.730  28.041  -10.290  1.00 31.27 153 A 1 
ATOM 1155 C CG  . TYR A 0 153 . 38.650  29.017  -11.171  1.00 31.27 153 A 1 
ATOM 1156 C CD1 . TYR A 0 153 . 38.137  29.359  -9.902   1.00 31.27 153 A 1 
ATOM 1157 C CD2 . TYR A 0 153 . 37.889  29.277  -12.327  1.00 31.27 153 A 1 
ATOM 1158 C CE1 . TYR A 0 153 . 36.857  29.937  -9.787   1.00 31.27 153 A 1 
ATOM 1159 C CE2 . TYR A 0 153 . 36.613  29.864  -12.216  1.00 31.27 153 A 1 
ATOM 1160 O OH  . TYR A 0 153 . 34.846  30.721  -10.840  1.00 31.27 153 A 1 
ATOM 1161 C CZ  . TYR A 0 153 . 36.089  30.184  -10.948  1.00 31.27 153 A 1 
ATOM 1162 N N   . GLY A 0 154 . 42.879  30.274  -10.323  1.00 30.84 154 A 1 
ATOM 1163 C CA  . GLY A 0 154 . 43.407  30.489  -8.967   1.00 30.84 154 A 1 
ATOM 1164 C C   . GLY A 0 154 . 44.830  30.015  -8.614   1.00 30.84 154 A 1 
ATOM 1165 O O   . GLY A 0 154 . 45.049  28.885  -8.192   1.00 30.84 154 A 1 
ATOM 1166 N N   . ALA A 0 155 . 45.760  30.973  -8.533   1.00 33.51 155 A 1 
ATOM 1167 C CA  . ALA A 0 155 . 46.906  30.936  -7.613   1.00 33.51 155 A 1 
ATOM 1168 C C   . ALA A 0 155 . 47.232  32.364  -7.125   1.00 33.51 155 A 1 
ATOM 1169 C CB  . ALA A 0 155 . 48.103  30.256  -8.286   1.00 33.51 155 A 1 
ATOM 1170 O O   . ALA A 0 155 . 46.884  33.343  -7.783   1.00 33.51 155 A 1 
ATOM 1171 N N   . ALA A 0 156 . 47.859  32.514  -5.952   1.00 30.61 156 A 1 
ATOM 1172 C CA  . ALA A 0 156 . 47.952  33.805  -5.255   1.00 30.61 156 A 1 
ATOM 1173 C C   . ALA A 0 156 . 49.381  34.357  -5.121   1.00 30.61 156 A 1 
ATOM 1174 C CB  . ALA A 0 156 . 47.321  33.638  -3.865   1.00 30.61 156 A 1 
ATOM 1175 O O   . ALA A 0 156 . 50.272  33.629  -4.691   1.00 30.61 156 A 1 
ATOM 1176 N N   . ALA A 0 157 . 49.560  35.675  -5.313   1.00 34.46 157 A 1 
ATOM 1177 C CA  . ALA A 0 157 . 50.589  36.468  -4.620   1.00 34.46 157 A 1 
ATOM 1178 C C   . ALA A 0 157 . 50.394  38.000  -4.749   1.00 34.46 157 A 1 
ATOM 1179 C CB  . ALA A 0 157 . 51.989  36.109  -5.152   1.00 34.46 157 A 1 
ATOM 1180 O O   . ALA A 0 157 . 50.551  38.539  -5.831   1.00 34.46 157 A 1 
ATOM 1181 N N   . GLN A 0 158 . 50.221  38.685  -3.604   1.00 35.89 158 A 1 
ATOM 1182 C CA  . GLN A 0 158 . 50.693  40.060  -3.298   1.00 35.89 158 A 1 
ATOM 1183 C C   . GLN A 0 158 . 50.181  41.279  -4.135   1.00 35.89 158 A 1 
ATOM 1184 C CB  . GLN A 0 158 . 52.241  40.035  -3.269   1.00 35.89 158 A 1 
ATOM 1185 O O   . GLN A 0 158 . 50.075  41.232  -5.345   1.00 35.89 158 A 1 
ATOM 1186 C CG  . GLN A 0 158 . 52.824  39.015  -2.268   1.00 35.89 158 A 1 
ATOM 1187 C CD  . GLN A 0 158 . 54.348  39.063  -2.176   1.00 35.89 158 A 1 
ATOM 1188 N NE2 . GLN A 0 158 . 54.997  37.961  -1.872   1.00 35.89 158 A 1 
ATOM 1189 O OE1 . GLN A 0 158 . 54.979  40.095  -2.314   1.00 35.89 158 A 1 
ATOM 1190 N N   . ALA A 0 159 . 49.943  42.479  -3.577   1.00 35.43 159 A 1 
ATOM 1191 C CA  . ALA A 0 159 . 49.748  42.894  -2.179   1.00 35.43 159 A 1 
ATOM 1192 C C   . ALA A 0 159 . 49.193  44.344  -2.053   1.00 35.43 159 A 1 
ATOM 1193 C CB  . ALA A 0 159 . 51.093  42.849  -1.427   1.00 35.43 159 A 1 
ATOM 1194 O O   . ALA A 0 159 . 49.522  45.211  -2.854   1.00 35.43 159 A 1 
ATOM 1195 N N   . LYS A 0 160 . 48.544  44.617  -0.902   1.00 38.55 160 A 1 
ATOM 1196 C CA  . LYS A 0 160 . 48.379  45.921  -0.194   1.00 38.55 160 A 1 
ATOM 1197 C C   . LYS A 0 160 . 47.326  46.959  -0.662   1.00 38.55 160 A 1 
ATOM 1198 C CB  . LYS A 0 160 . 49.751  46.613  -0.009   1.00 38.55 160 A 1 
ATOM 1199 O O   . LYS A 0 160 . 47.544  47.699  -1.608   1.00 38.55 160 A 1 
ATOM 1200 C CG  . LYS A 0 160 . 50.612  45.969  1.087    1.00 38.55 160 A 1 
ATOM 1201 C CD  . LYS A 0 160 . 52.089  46.355  0.930    1.00 38.55 160 A 1 
ATOM 1202 C CE  . LYS A 0 160 . 52.938  45.656  2.002    1.00 38.55 160 A 1 
ATOM 1203 N NZ  . LYS A 0 160 . 54.393  45.761  1.712    1.00 38.55 160 A 1 
ATOM 1204 N N   . LYS A 0 161 . 46.400  47.208  0.289    1.00 38.72 161 A 1 
ATOM 1205 C CA  . LYS A 0 161 . 45.600  48.434  0.568    1.00 38.72 161 A 1 
ATOM 1206 C C   . LYS A 0 161 . 44.375  48.669  -0.352   1.00 38.72 161 A 1 
ATOM 1207 C CB  . LYS A 0 161 . 46.520  49.672  0.642    1.00 38.72 161 A 1 
ATOM 1208 O O   . LYS A 0 161 . 44.477  48.475  -1.547   1.00 38.72 161 A 1 
ATOM 1209 C CG  . LYS A 0 161 . 47.582  49.604  1.755    1.00 38.72 161 A 1 
ATOM 1210 C CD  . LYS A 0 161 . 48.533  50.802  1.638    1.00 38.72 161 A 1 
ATOM 1211 C CE  . LYS A 0 161 . 49.630  50.768  2.709    1.00 38.72 161 A 1 
ATOM 1212 N NZ  . LYS A 0 161 . 50.501  51.968  2.602    1.00 38.72 161 A 1 
ATOM 1213 N N   . GLN A 0 162 . 43.206  49.098  0.152    1.00 36.70 162 A 1 
ATOM 1214 C CA  . GLN A 0 162 . 42.838  49.507  1.524    1.00 36.70 162 A 1 
ATOM 1215 C C   . GLN A 0 162 . 41.330  49.294  1.825    1.00 36.70 162 A 1 
ATOM 1216 C CB  . GLN A 0 162 . 43.211  51.002  1.705    1.00 36.70 162 A 1 
ATOM 1217 O O   . GLN A 0 162 . 40.513  49.481  0.941    1.00 36.70 162 A 1 
ATOM 1218 C CG  . GLN A 0 162 . 44.027  51.279  2.981    1.00 36.70 162 A 1 
ATOM 1219 C CD  . GLN A 0 162 . 44.797  52.602  2.944    1.00 36.70 162 A 1 
ATOM 1220 N NE2 . GLN A 0 162 . 44.957  53.269  4.063    1.00 36.70 162 A 1 
ATOM 1221 O OE1 . GLN A 0 162 . 45.352  53.022  1.947    1.00 36.70 162 A 1 
ATOM 1222 N N   . GLN A 0 163 . 41.015  48.911  3.078    1.00 36.47 163 A 1 
ATOM 1223 C CA  . GLN A 0 163 . 39.874  49.304  3.957    1.00 36.47 163 A 1 
ATOM 1224 C C   . GLN A 0 163 . 38.566  49.871  3.323    1.00 36.47 163 A 1 
ATOM 1225 C CB  . GLN A 0 163 . 40.468  50.343  4.933    1.00 36.47 163 A 1 
ATOM 1226 O O   . GLN A 0 163 . 38.631  50.756  2.487    1.00 36.47 163 A 1 
ATOM 1227 C CG  . GLN A 0 163 . 41.500  49.745  5.907    1.00 36.47 163 A 1 
ATOM 1228 C CD  . GLN A 0 163 . 42.190  50.798  6.771    1.00 36.47 163 A 1 
ATOM 1229 N NE2 . GLN A 0 163 . 42.643  50.446  7.955    1.00 36.47 163 A 1 
ATOM 1230 O OE1 . GLN A 0 163 . 42.384  51.940  6.399    1.00 36.47 163 A 1 
ATOM 1231 N N   . LYS A 0 164 . 37.337  49.577  3.797    1.00 35.25 164 A 1 
ATOM 1232 C CA  . LYS A 0 164 . 36.851  48.965  5.064    1.00 35.25 164 A 1 
ATOM 1233 C C   . LYS A 0 164 . 35.326  48.688  4.970    1.00 35.25 164 A 1 
ATOM 1234 C CB  . LYS A 0 164 . 37.004  50.020  6.192    1.00 35.25 164 A 1 
ATOM 1235 O O   . LYS A 0 164 . 34.646  49.437  4.283    1.00 35.25 164 A 1 
ATOM 1236 C CG  . LYS A 0 164 . 37.576  49.509  7.523    1.00 35.25 164 A 1 
ATOM 1237 C CD  . LYS A 0 164 . 37.688  50.702  8.490    1.00 35.25 164 A 1 
ATOM 1238 C CE  . LYS A 0 164 . 38.159  50.294  9.890    1.00 35.25 164 A 1 
ATOM 1239 N NZ  . LYS A 0 164 . 38.173  51.461  10.812   1.00 35.25 164 A 1 
ATOM 1240 N N   . GLY A 0 165 . 34.783  47.796  5.811    1.00 35.75 165 A 1 
ATOM 1241 C CA  . GLY A 0 165 . 33.377  47.868  6.272    1.00 35.75 165 A 1 
ATOM 1242 C C   . GLY A 0 165 . 32.465  46.688  5.903    1.00 35.75 165 A 1 
ATOM 1243 O O   . GLY A 0 165 . 32.208  46.438  4.735    1.00 35.75 165 A 1 
ATOM 1244 N N   . TYR A 0 166 . 31.941  45.997  6.922    1.00 31.63 166 A 1 
ATOM 1245 C CA  . TYR A 0 166 . 30.870  44.996  6.812    1.00 31.63 166 A 1 
ATOM 1246 C C   . TYR A 0 166 . 29.511  45.636  7.126    1.00 31.63 166 A 1 
ATOM 1247 C CB  . TYR A 0 166 . 31.066  43.891  7.874    1.00 31.63 166 A 1 
ATOM 1248 O O   . TYR A 0 166 . 29.411  46.322  8.141    1.00 31.63 166 A 1 
ATOM 1249 C CG  . TYR A 0 166 . 31.942  42.701  7.540    1.00 31.63 166 A 1 
ATOM 1250 C CD1 . TYR A 0 166 . 31.376  41.409  7.545    1.00 31.63 166 A 1 
ATOM 1251 C CD2 . TYR A 0 166 . 33.327  42.857  7.338    1.00 31.63 166 A 1 
ATOM 1252 C CE1 . TYR A 0 166 . 32.191  40.277  7.362    1.00 31.63 166 A 1 
ATOM 1253 C CE2 . TYR A 0 166 . 34.146  41.725  7.147    1.00 31.63 166 A 1 
ATOM 1254 O OH  . TYR A 0 166 . 34.354  39.330  7.010    1.00 31.63 166 A 1 
ATOM 1255 C CZ  . TYR A 0 166 . 33.576  40.431  7.168    1.00 31.63 166 A 1 
ATOM 1256 N N   . GLN A 0 167 . 28.464  45.280  6.377    1.00 34.16 167 A 1 
ATOM 1257 C CA  . GLN A 0 167 . 27.261  44.597  6.895    1.00 34.16 167 A 1 
ATOM 1258 C C   . GLN A 0 167 . 26.361  44.180  5.717    1.00 34.16 167 A 1 
ATOM 1259 C CB  . GLN A 0 167 . 26.490  45.428  7.947    1.00 34.16 167 A 1 
ATOM 1260 O O   . GLN A 0 167 . 26.355  44.841  4.683    1.00 34.16 167 A 1 
ATOM 1261 C CG  . GLN A 0 167 . 26.784  44.874  9.358    1.00 34.16 167 A 1 
ATOM 1262 C CD  . GLN A 0 167 . 26.190  45.692  10.502   1.00 34.16 167 A 1 
ATOM 1263 N NE2 . GLN A 0 167 . 25.987  45.095  11.656   1.00 34.16 167 A 1 
ATOM 1264 O OE1 . GLN A 0 167 . 25.911  46.872  10.410   1.00 34.16 167 A 1 
ATOM 1265 N N   . GLY A 0 168 . 25.670  43.043  5.836    1.00 28.72 168 A 1 
ATOM 1266 C CA  . GLY A 0 168 . 24.913  42.436  4.732    1.00 28.72 168 A 1 
ATOM 1267 C C   . GLY A 0 168 . 23.397  42.607  4.848    1.00 28.72 168 A 1 
ATOM 1268 O O   . GLY A 0 168 . 22.883  42.925  5.918    1.00 28.72 168 A 1 
ATOM 1269 N N   . HIS A 0 169 . 22.683  42.316  3.758    1.00 28.48 169 A 1 
ATOM 1270 C CA  . HIS A 0 169 . 21.229  42.145  3.756    1.00 28.48 169 A 1 
ATOM 1271 C C   . HIS A 0 169 . 20.838  41.021  2.787    1.00 28.48 169 A 1 
ATOM 1272 C CB  . HIS A 0 169 . 20.538  43.468  3.383    1.00 28.48 169 A 1 
ATOM 1273 O O   . HIS A 0 169 . 21.270  41.013  1.638    1.00 28.48 169 A 1 
ATOM 1274 C CG  . HIS A 0 169 . 19.124  43.592  3.905    1.00 28.48 169 A 1 
ATOM 1275 C CD2 . HIS A 0 169 . 18.629  44.654  4.614    1.00 28.48 169 A 1 
ATOM 1276 N ND1 . HIS A 0 169 . 18.091  42.685  3.784    1.00 28.48 169 A 1 
ATOM 1277 C CE1 . HIS A 0 169 . 17.013  43.191  4.401    1.00 28.48 169 A 1 
ATOM 1278 N NE2 . HIS A 0 169 . 17.293  44.390  4.929    1.00 28.48 169 A 1 
ATOM 1279 N N   . ILE A 0 170 . 20.006  40.084  3.244    1.00 32.21 170 A 1 
ATOM 1280 C CA  . ILE A 0 170 . 19.347  39.082  2.391    1.00 32.21 170 A 1 
ATOM 1281 C C   . ILE A 0 170 . 18.070  39.720  1.839    1.00 32.21 170 A 1 
ATOM 1282 C CB  . ILE A 0 170 . 19.023  37.805  3.207    1.00 32.21 170 A 1 
ATOM 1283 O O   . ILE A 0 170 . 17.284  40.238  2.631    1.00 32.21 170 A 1 
ATOM 1284 C CG1 . ILE A 0 170 . 20.312  37.148  3.759    1.00 32.21 170 A 1 
ATOM 1285 C CG2 . ILE A 0 170 . 18.223  36.798  2.358    1.00 32.21 170 A 1 
ATOM 1286 C CD1 . ILE A 0 170 . 20.052  36.041  4.791    1.00 32.21 170 A 1 
ATOM 1287 N N   . VAL A 0 171 . 17.841  39.694  0.524    1.00 36.35 171 A 1 
ATOM 1288 C CA  . VAL A 0 171 . 16.583  40.151  -0.098   1.00 36.35 171 A 1 
ATOM 1289 C C   . VAL A 0 171 . 16.193  39.200  -1.232   1.00 36.35 171 A 1 
ATOM 1290 C CB  . VAL A 0 171 . 16.671  41.612  -0.599   1.00 36.35 171 A 1 
ATOM 1291 O O   . VAL A 0 171 . 17.032  38.810  -2.039   1.00 36.35 171 A 1 
ATOM 1292 C CG1 . VAL A 0 171 . 15.352  42.083  -1.225   1.00 36.35 171 A 1 
ATOM 1293 C CG2 . VAL A 0 171 . 16.987  42.594  0.538    1.00 36.35 171 A 1 
ATOM 1294 N N   . GLN A 0 172 . 14.917  38.818  -1.275   1.00 31.32 172 A 1 
ATOM 1295 C CA  . GLN A 0 172 . 14.320  37.993  -2.332   1.00 31.32 172 A 1 
ATOM 1296 C C   . GLN A 0 172 . 13.984  38.852  -3.563   1.00 31.32 172 A 1 
ATOM 1297 C CB  . GLN A 0 172 . 13.021  37.363  -1.798   1.00 31.32 172 A 1 
ATOM 1298 O O   . GLN A 0 172 . 13.556  39.994  -3.410   1.00 31.32 172 A 1 
ATOM 1299 C CG  . GLN A 0 172 . 13.204  36.431  -0.587   1.00 31.32 172 A 1 
ATOM 1300 C CD  . GLN A 0 172 . 11.932  36.385  0.252    1.00 31.32 172 A 1 
ATOM 1301 N NE2 . GLN A 0 172 . 10.998  35.506  -0.036   1.00 31.32 172 A 1 
ATOM 1302 O OE1 . GLN A 0 172 . 11.746  37.165  1.168    1.00 31.32 172 A 1 
ATOM 1303 N N   . GLY A 0 173 . 14.073  38.290  -4.772   1.00 33.64 173 A 1 
ATOM 1304 C CA  . GLY A 0 173 . 13.661  38.980  -5.999   1.00 33.64 173 A 1 
ATOM 1305 C C   . GLY A 0 173 . 13.192  38.018  -7.088   1.00 33.64 173 A 1 
ATOM 1306 O O   . GLY A 0 173 . 14.010  37.406  -7.765   1.00 33.64 173 A 1 
ATOM 1307 N N   . TYR A 0 174 . 11.874  37.895  -7.268   1.00 31.48 174 A 1 
ATOM 1308 C CA  . TYR A 0 174 . 11.292  37.238  -8.445   1.00 31.48 174 A 1 
ATOM 1309 C C   . TYR A 0 174 . 11.514  38.110  -9.692   1.00 31.48 174 A 1 
ATOM 1310 C CB  . TYR A 0 174 . 9.786   36.995  -8.237   1.00 31.48 174 A 1 
ATOM 1311 O O   . TYR A 0 174 . 11.366  39.328  -9.628   1.00 31.48 174 A 1 
ATOM 1312 C CG  . TYR A 0 174 . 9.409   35.695  -7.546   1.00 31.48 174 A 1 
ATOM 1313 C CD1 . TYR A 0 174 . 8.754   34.683  -8.278   1.00 31.48 174 A 1 
ATOM 1314 C CD2 . TYR A 0 174 . 9.660   35.511  -6.171   1.00 31.48 174 A 1 
ATOM 1315 C CE1 . TYR A 0 174 . 8.343   33.499  -7.639   1.00 31.48 174 A 1 
ATOM 1316 C CE2 . TYR A 0 174 . 9.252   34.324  -5.528   1.00 31.48 174 A 1 
ATOM 1317 O OH  . TYR A 0 174 . 8.170   32.175  -5.657   1.00 31.48 174 A 1 
ATOM 1318 C CZ  . TYR A 0 174 . 8.587   33.317  -6.264   1.00 31.48 174 A 1 
ATOM 1319 N N   . GLY A 0 175 . 11.814  37.487  -10.836  1.00 33.56 175 A 1 
ATOM 1320 C CA  . GLY A 0 175 . 12.123  38.202  -12.081  1.00 33.56 175 A 1 
ATOM 1321 C C   . GLY A 0 175 . 12.010  37.335  -13.336  1.00 33.56 175 A 1 
ATOM 1322 O O   . GLY A 0 175 . 12.895  37.362  -14.184  1.00 33.56 175 A 1 
ATOM 1323 N N   . GLY A 0 176 . 10.958  36.516  -13.436  1.00 30.26 176 A 1 
ATOM 1324 C CA  . GLY A 0 176 . 10.771  35.615  -14.575  1.00 30.26 176 A 1 
ATOM 1325 C C   . GLY A 0 176 . 10.570  36.364  -15.897  1.00 30.26 176 A 1 
ATOM 1326 O O   . GLY A 0 176 . 9.829   37.347  -15.950  1.00 30.26 176 A 1 
ATOM 1327 N N   . LYS A 0 177 . 11.181  35.867  -16.980  1.00 38.65 177 A 1 
ATOM 1328 C CA  . LYS A 0 177 . 10.897  36.321  -18.346  1.00 38.65 177 A 1 
ATOM 1329 C C   . LYS A 0 177 . 10.351  35.161  -19.173  1.00 38.65 177 A 1 
ATOM 1330 C CB  . LYS A 0 177 . 12.120  37.019  -18.962  1.00 38.65 177 A 1 
ATOM 1331 O O   . LYS A 0 177 . 10.975  34.116  -19.301  1.00 38.65 177 A 1 
ATOM 1332 C CG  . LYS A 0 177 . 11.659  38.149  -19.895  1.00 38.65 177 A 1 
ATOM 1333 C CD  . LYS A 0 177 . 12.849  38.935  -20.454  1.00 38.65 177 A 1 
ATOM 1334 C CE  . LYS A 0 177 . 12.346  40.162  -21.222  1.00 38.65 177 A 1 
ATOM 1335 N NZ  . LYS A 0 177 . 13.474  40.918  -21.822  1.00 38.65 177 A 1 
ATOM 1336 N N   . GLN A 0 178 . 9.139   35.358  -19.671  1.00 30.30 178 A 1 
ATOM 1337 C CA  . GLN A 0 178 . 8.259   34.329  -20.207  1.00 30.30 178 A 1 
ATOM 1338 C C   . GLN A 0 178 . 8.340   34.304  -21.739  1.00 30.30 178 A 1 
ATOM 1339 C CB  . GLN A 0 178 . 6.862   34.705  -19.680  1.00 30.30 178 A 1 
ATOM 1340 O O   . GLN A 0 178 . 8.021   35.302  -22.383  1.00 30.30 178 A 1 
ATOM 1341 C CG  . GLN A 0 178 . 5.691   33.782  -20.037  1.00 30.30 178 A 1 
ATOM 1342 C CD  . GLN A 0 178 . 4.373   34.321  -19.470  1.00 30.30 178 A 1 
ATOM 1343 N NE2 . GLN A 0 178 . 3.301   33.563  -19.522  1.00 30.30 178 A 1 
ATOM 1344 O OE1 . GLN A 0 178 . 4.267   35.427  -18.969  1.00 30.30 178 A 1 
ATOM 1345 N N   . LEU A 0 179 . 8.718   33.165  -22.325  1.00 37.15 179 A 1 
ATOM 1346 C CA  . LEU A 0 179 . 8.536   32.867  -23.750  1.00 37.15 179 A 1 
ATOM 1347 C C   . LEU A 0 179 . 7.836   31.509  -23.880  1.00 37.15 179 A 1 
ATOM 1348 C CB  . LEU A 0 179 . 9.876   32.939  -24.509  1.00 37.15 179 A 1 
ATOM 1349 O O   . LEU A 0 179 . 8.172   30.564  -23.171  1.00 37.15 179 A 1 
ATOM 1350 C CG  . LEU A 0 179 . 10.302  34.375  -24.879  1.00 37.15 179 A 1 
ATOM 1351 C CD1 . LEU A 0 179 . 11.726  34.378  -25.434  1.00 37.15 179 A 1 
ATOM 1352 C CD2 . LEU A 0 179 . 9.392   34.993  -25.948  1.00 37.15 179 A 1 
ATOM 1353 N N   . GLY A 0 180 . 6.786   31.461  -24.702  1.00 34.80 180 A 1 
ATOM 1354 C CA  . GLY A 0 180 . 5.792   30.384  -24.703  1.00 34.80 180 A 1 
ATOM 1355 C C   . GLY A 0 180 . 5.805   29.488  -25.944  1.00 34.80 180 A 1 
ATOM 1356 O O   . GLY A 0 180 . 6.485   29.753  -26.930  1.00 34.80 180 A 1 
ATOM 1357 N N   . TYR A 0 181 . 4.998   28.427  -25.879  1.00 32.99 181 A 1 
ATOM 1358 C CA  . TYR A 0 181 . 4.828   27.403  -26.916  1.00 32.99 181 A 1 
ATOM 1359 C C   . TYR A 0 181 . 4.308   27.968  -28.259  1.00 32.99 181 A 1 
ATOM 1360 C CB  . TYR A 0 181 . 3.847   26.343  -26.380  1.00 32.99 181 A 1 
ATOM 1361 O O   . TYR A 0 181 . 3.396   28.793  -28.266  1.00 32.99 181 A 1 
ATOM 1362 C CG  . TYR A 0 181 . 4.423   25.324  -25.407  1.00 32.99 181 A 1 
ATOM 1363 C CD1 . TYR A 0 181 . 4.501   23.973  -25.801  1.00 32.99 181 A 1 
ATOM 1364 C CD2 . TYR A 0 181 . 4.852   25.695  -24.113  1.00 32.99 181 A 1 
ATOM 1365 C CE1 . TYR A 0 181 . 5.009   23.003  -24.918  1.00 32.99 181 A 1 
ATOM 1366 C CE2 . TYR A 0 181 . 5.376   24.727  -23.232  1.00 32.99 181 A 1 
ATOM 1367 O OH  . TYR A 0 181 . 5.950   22.427  -22.801  1.00 32.99 181 A 1 
ATOM 1368 C CZ  . TYR A 0 181 . 5.454   23.376  -23.635  1.00 32.99 181 A 1 
ATOM 1369 N N   . GLY A 0 182 . 4.828   27.458  -29.392  1.00 36.97 182 A 1 
ATOM 1370 C CA  . GLY A 0 182 . 4.603   28.012  -30.748  1.00 36.97 182 A 1 
ATOM 1371 C C   . GLY A 0 182 . 4.271   27.027  -31.895  1.00 36.97 182 A 1 
ATOM 1372 O O   . GLY A 0 182 . 4.457   27.361  -33.055  1.00 36.97 182 A 1 
ATOM 1373 N N   . LYS A 0 183 . 3.810   25.809  -31.584  1.00 36.24 183 A 1 
ATOM 1374 C CA  . LYS A 0 183 . 3.071   24.827  -32.429  1.00 36.24 183 A 1 
ATOM 1375 C C   . LYS A 0 183 . 2.999   24.993  -33.987  1.00 36.24 183 A 1 
ATOM 1376 C CB  . LYS A 0 183 . 1.655   24.744  -31.813  1.00 36.24 183 A 1 
ATOM 1377 O O   . LYS A 0 183 . 1.933   25.295  -34.518  1.00 36.24 183 A 1 
ATOM 1378 C CG  . LYS A 0 183 . 0.841   23.505  -32.225  1.00 36.24 183 A 1 
ATOM 1379 C CD  . LYS A 0 183 . -0.566  23.582  -31.614  1.00 36.24 183 A 1 
ATOM 1380 C CE  . LYS A 0 183 . -1.383  22.342  -31.993  1.00 36.24 183 A 1 
ATOM 1381 N NZ  . LYS A 0 183 . -2.733  22.369  -31.376  1.00 36.24 183 A 1 
ATOM 1382 N N   . GLY A 0 184 . 4.034   24.534  -34.705  1.00 33.30 184 A 1 
ATOM 1383 C CA  . GLY A 0 184 . 3.931   23.682  -35.922  1.00 33.30 184 A 1 
ATOM 1384 C C   . GLY A 0 184 . 3.465   24.245  -37.292  1.00 33.30 184 A 1 
ATOM 1385 O O   . GLY A 0 184 . 2.953   25.353  -37.397  1.00 33.30 184 A 1 
ATOM 1386 N N   . HIS A 0 185 . 3.560   23.375  -38.320  1.00 34.21 185 A 1 
ATOM 1387 C CA  . HIS A 0 185 . 3.378   23.585  -39.786  1.00 34.21 185 A 1 
ATOM 1388 C C   . HIS A 0 185 . 4.539   24.334  -40.494  1.00 34.21 185 A 1 
ATOM 1389 C CB  . HIS A 0 185 . 2.020   24.230  -40.142  1.00 34.21 185 A 1 
ATOM 1390 O O   . HIS A 0 185 . 5.132   25.231  -39.915  1.00 34.21 185 A 1 
ATOM 1391 C CG  . HIS A 0 185 . 0.809   23.692  -39.420  1.00 34.21 185 A 1 
ATOM 1392 C CD2 . HIS A 0 185 . -0.147  22.840  -39.907  1.00 34.21 185 A 1 
ATOM 1393 N ND1 . HIS A 0 185 . 0.408   24.073  -38.162  1.00 34.21 185 A 1 
ATOM 1394 C CE1 . HIS A 0 185 . -0.751  23.454  -37.888  1.00 34.21 185 A 1 
ATOM 1395 N NE2 . HIS A 0 185 . -1.129  22.683  -38.920  1.00 34.21 185 A 1 
ATOM 1396 N N   . GLY A 0 186 . 4.915   24.046  -41.753  1.00 34.23 186 A 1 
ATOM 1397 C CA  . GLY A 0 186 . 4.540   22.911  -42.616  1.00 34.23 186 A 1 
ATOM 1398 C C   . GLY A 0 186 . 4.713   23.156  -44.134  1.00 34.23 186 A 1 
ATOM 1399 O O   . GLY A 0 186 . 3.839   23.764  -44.731  1.00 34.23 186 A 1 
ATOM 1400 N N   . TRP A 0 187 . 5.768   22.583  -44.742  1.00 33.28 187 A 1 
ATOM 1401 C CA  . TRP A 0 187 . 5.992   22.332  -46.193  1.00 33.28 187 A 1 
ATOM 1402 C C   . TRP A 0 187 . 5.959   23.492  -47.229  1.00 33.28 187 A 1 
ATOM 1403 C CB  . TRP A 0 187 . 5.026   21.231  -46.674  1.00 33.28 187 A 1 
ATOM 1404 O O   . TRP A 0 187 . 4.932   24.124  -47.439  1.00 33.28 187 A 1 
ATOM 1405 C CG  . TRP A 0 187 . 5.117   19.901  -45.990  1.00 33.28 187 A 1 
ATOM 1406 C CD1 . TRP A 0 187 . 4.396   19.522  -44.910  1.00 33.28 187 A 1 
ATOM 1407 C CD2 . TRP A 0 187 . 5.930   18.740  -46.354  1.00 33.28 187 A 1 
ATOM 1408 C CE2 . TRP A 0 187 . 5.662   17.693  -45.422  1.00 33.28 187 A 1 
ATOM 1409 C CE3 . TRP A 0 187 . 6.860   18.463  -47.381  1.00 33.28 187 A 1 
ATOM 1410 N NE1 . TRP A 0 187 . 4.726   18.226  -44.563  1.00 33.28 187 A 1 
ATOM 1411 C CH2 . TRP A 0 187 . 7.214   16.200  -46.525  1.00 33.28 187 A 1 
ATOM 1412 C CZ2 . TRP A 0 187 . 6.289   16.441  -45.496  1.00 33.28 187 A 1 
ATOM 1413 C CZ3 . TRP A 0 187 . 7.495   17.208  -47.466  1.00 33.28 187 A 1 
ATOM 1414 N N   . GLY A 0 188 . 6.994   23.566  -48.092  1.00 39.69 188 A 1 
ATOM 1415 C CA  . GLY A 0 188 . 6.733   23.605  -49.551  1.00 39.69 188 A 1 
ATOM 1416 C C   . GLY A 0 188 . 7.463   24.600  -50.485  1.00 39.69 188 A 1 
ATOM 1417 O O   . GLY A 0 188 . 6.920   25.640  -50.822  1.00 39.69 188 A 1 
ATOM 1418 N N   . LYS A 0 189 . 8.550   24.120  -51.118  1.00 35.82 189 A 1 
ATOM 1419 C CA  . LYS A 0 189 . 8.738   24.076  -52.596  1.00 35.82 189 A 1 
ATOM 1420 C C   . LYS A 0 189 . 8.903   25.377  -53.438  1.00 35.82 189 A 1 
ATOM 1421 C CB  . LYS A 0 189 . 7.589   23.199  -53.149  1.00 35.82 189 A 1 
ATOM 1422 O O   . LYS A 0 189 . 7.933   25.910  -53.962  1.00 35.82 189 A 1 
ATOM 1423 C CG  . LYS A 0 189 . 7.760   22.710  -54.595  1.00 35.82 189 A 1 
ATOM 1424 C CD  . LYS A 0 189 . 6.533   21.872  -54.989  1.00 35.82 189 A 1 
ATOM 1425 C CE  . LYS A 0 189 . 6.711   21.243  -56.375  1.00 35.82 189 A 1 
ATOM 1426 N NZ  . LYS A 0 189 . 5.559   20.374  -56.728  1.00 35.82 189 A 1 
ATOM 1427 N N   . GLY A 0 190 . 10.154  25.625  -53.859  1.00 33.65 190 A 1 
ATOM 1428 C CA  . GLY A 0 190 . 10.500  25.818  -55.287  1.00 33.65 190 A 1 
ATOM 1429 C C   . GLY A 0 190 . 10.807  27.238  -55.806  1.00 33.65 190 A 1 
ATOM 1430 O O   . GLY A 0 190 . 10.000  28.148  -55.676  1.00 33.65 190 A 1 
ATOM 1431 N N   . GLY A 0 191 . 11.942  27.388  -56.506  1.00 37.47 191 A 1 
ATOM 1432 C CA  . GLY A 0 191 . 12.322  28.603  -57.246  1.00 37.47 191 A 1 
ATOM 1433 C C   . GLY A 0 191 . 13.714  28.486  -57.885  1.00 37.47 191 A 1 
ATOM 1434 O O   . GLY A 0 191 . 14.717  28.617  -57.195  1.00 37.47 191 A 1 
ATOM 1435 N N   . GLN A 0 192 . 13.784  28.208  -59.191  1.00 34.72 192 A 1 
ATOM 1436 C CA  . GLN A 0 192 . 15.018  27.864  -59.919  1.00 34.72 192 A 1 
ATOM 1437 C C   . GLN A 0 192 . 15.308  28.878  -61.037  1.00 34.72 192 A 1 
ATOM 1438 C CB  . GLN A 0 192 . 14.833  26.446  -60.500  1.00 34.72 192 A 1 
ATOM 1439 O O   . GLN A 0 192 . 14.479  29.042  -61.929  1.00 34.72 192 A 1 
ATOM 1440 C CG  . GLN A 0 192 . 15.981  25.940  -61.397  1.00 34.72 192 A 1 
ATOM 1441 C CD  . GLN A 0 192 . 15.640  24.629  -62.111  1.00 34.72 192 A 1 
ATOM 1442 N NE2 . GLN A 0 192 . 16.504  24.139  -62.972  1.00 34.72 192 A 1 
ATOM 1443 O OE1 . GLN A 0 192 . 14.598  24.022  -61.930  1.00 34.72 192 A 1 
ATOM 1444 N N   . VAL A 0 193 . 16.504  29.482  -61.052  1.00 39.51 193 A 1 
ATOM 1445 C CA  . VAL A 0 193 . 17.053  30.224  -62.209  1.00 39.51 193 A 1 
ATOM 1446 C C   . VAL A 0 193 . 18.562  29.971  -62.307  1.00 39.51 193 A 1 
ATOM 1447 C CB  . VAL A 0 193 . 16.774  31.744  -62.134  1.00 39.51 193 A 1 
ATOM 1448 O O   . VAL A 0 193 . 19.254  29.977  -61.293  1.00 39.51 193 A 1 
ATOM 1449 C CG1 . VAL A 0 193 . 17.275  32.466  -63.396  1.00 39.51 193 A 1 
ATOM 1450 C CG2 . VAL A 0 193 . 15.279  32.072  -62.010  1.00 39.51 193 A 1 
ATOM 1451 N N   . TYR A 0 194 . 19.073  29.745  -63.521  1.00 32.80 194 A 1 
ATOM 1452 C CA  . TYR A 0 194 . 20.497  29.531  -63.807  1.00 32.80 194 A 1 
ATOM 1453 C C   . TYR A 0 194 . 20.843  30.102  -65.195  1.00 32.80 194 A 1 
ATOM 1454 C CB  . TYR A 0 194 . 20.805  28.019  -63.741  1.00 32.80 194 A 1 
ATOM 1455 O O   . TYR A 0 194 . 20.051  29.952  -66.125  1.00 32.80 194 A 1 
ATOM 1456 C CG  . TYR A 0 194 . 22.190  27.643  -63.239  1.00 32.80 194 A 1 
ATOM 1457 C CD1 . TYR A 0 194 . 23.290  27.579  -64.119  1.00 32.80 194 A 1 
ATOM 1458 C CD2 . TYR A 0 194 . 22.359  27.293  -61.884  1.00 32.80 194 A 1 
ATOM 1459 C CE1 . TYR A 0 194 . 24.549  27.159  -63.643  1.00 32.80 194 A 1 
ATOM 1460 C CE2 . TYR A 0 194 . 23.613  26.862  -61.408  1.00 32.80 194 A 1 
ATOM 1461 O OH  . TYR A 0 194 . 25.923  26.367  -61.847  1.00 32.80 194 A 1 
ATOM 1462 C CZ  . TYR A 0 194 . 24.712  26.791  -62.290  1.00 32.80 194 A 1 
ATOM 1463 N N   . GLY A 0 195 . 22.036  30.689  -65.350  1.00 37.53 195 A 1 
ATOM 1464 C CA  . GLY A 0 195 . 22.593  31.139  -66.639  1.00 37.53 195 A 1 
ATOM 1465 C C   . GLY A 0 195 . 22.461  32.641  -66.944  1.00 37.53 195 A 1 
ATOM 1466 O O   . GLY A 0 195 . 21.553  33.305  -66.457  1.00 37.53 195 A 1 
ATOM 1467 N N   . GLY A 0 196 . 23.376  33.176  -67.769  1.00 36.69 196 A 1 
ATOM 1468 C CA  . GLY A 0 196 . 23.349  34.584  -68.214  1.00 36.69 196 A 1 
ATOM 1469 C C   . GLY A 0 196 . 24.721  35.269  -68.278  1.00 36.69 196 A 1 
ATOM 1470 O O   . GLY A 0 196 . 25.060  36.079  -67.429  1.00 36.69 196 A 1 
ATOM 1471 N N   . GLN A 0 197 . 25.512  34.924  -69.293  1.00 37.04 197 A 1 
ATOM 1472 C CA  . GLN A 0 197 . 26.819  35.503  -69.642  1.00 37.04 197 A 1 
ATOM 1473 C C   . GLN A 0 197 . 26.921  37.053  -69.701  1.00 37.04 197 A 1 
ATOM 1474 C CB  . GLN A 0 197 . 27.138  34.969  -71.053  1.00 37.04 197 A 1 
ATOM 1475 O O   . GLN A 0 197 . 25.965  37.736  -70.043  1.00 37.04 197 A 1 
ATOM 1476 C CG  . GLN A 0 197 . 27.917  33.650  -71.077  1.00 37.04 197 A 1 
ATOM 1477 C CD  . GLN A 0 197 . 28.040  33.119  -72.504  1.00 37.04 197 A 1 
ATOM 1478 N NE2 . GLN A 0 197 . 29.214  32.742  -72.959  1.00 37.04 197 A 1 
ATOM 1479 O OE1 . GLN A 0 197 . 27.083  33.043  -73.249  1.00 37.04 197 A 1 
ATOM 1480 N N   . GLN A 0 198 . 28.181  37.520  -69.605  1.00 36.26 198 A 1 
ATOM 1481 C CA  . GLN A 0 198 . 28.781  38.732  -70.217  1.00 36.26 198 A 1 
ATOM 1482 C C   . GLN A 0 198 . 28.721  40.118  -69.515  1.00 36.26 198 A 1 
ATOM 1483 C CB  . GLN A 0 198 . 28.455  38.836  -71.725  1.00 36.26 198 A 1 
ATOM 1484 O O   . GLN A 0 198 . 27.736  40.839  -69.561  1.00 36.26 198 A 1 
ATOM 1485 C CG  . GLN A 0 198 . 29.323  37.908  -72.593  1.00 36.26 198 A 1 
ATOM 1486 C CD  . GLN A 0 198 . 28.820  37.809  -74.032  1.00 36.26 198 A 1 
ATOM 1487 N NE2 . GLN A 0 198 . 28.958  36.673  -74.679  1.00 36.26 198 A 1 
ATOM 1488 O OE1 . GLN A 0 198 . 28.322  38.748  -74.621  1.00 36.26 198 A 1 
ATOM 1489 N N   . ALA A 0 199 . 29.931  40.543  -69.111  1.00 33.83 199 A 1 
ATOM 1490 C CA  . ALA A 0 199 . 30.626  41.769  -69.553  1.00 33.83 199 A 1 
ATOM 1491 C C   . ALA A 0 199 . 30.421  43.139  -68.849  1.00 33.83 199 A 1 
ATOM 1492 C CB  . ALA A 0 199 . 30.535  41.892  -71.084  1.00 33.83 199 A 1 
ATOM 1493 O O   . ALA A 0 199 . 29.408  43.808  -68.989  1.00 33.83 199 A 1 
ATOM 1494 N N   . LEU A 0 200 . 31.549  43.622  -68.294  1.00 32.93 200 A 1 
ATOM 1495 C CA  . LEU A 0 200 . 32.079  45.001  -68.369  1.00 32.93 200 A 1 
ATOM 1496 C C   . LEU A 0 200 . 31.218  46.180  -67.850  1.00 32.93 200 A 1 
ATOM 1497 C CB  . LEU A 0 200 . 32.582  45.251  -69.811  1.00 32.93 200 A 1 
ATOM 1498 O O   . LEU A 0 200 . 30.476  46.813  -68.594  1.00 32.93 200 A 1 
ATOM 1499 C CG  . LEU A 0 200 . 33.900  44.525  -70.145  1.00 32.93 200 A 1 
ATOM 1500 C CD1 . LEU A 0 200 . 34.049  44.300  -71.649  1.00 32.93 200 A 1 
ATOM 1501 C CD2 . LEU A 0 200 . 35.107  45.340  -69.672  1.00 32.93 200 A 1 
ATOM 1502 N N   . GLY A 0 201 . 31.511  46.613  -66.617  1.00 36.93 201 A 1 
ATOM 1503 C CA  . GLY A 0 201 . 31.197  47.949  -66.087  1.00 36.93 201 A 1 
ATOM 1504 C C   . GLY A 0 201 . 32.270  48.391  -65.080  1.00 36.93 201 A 1 
ATOM 1505 O O   . GLY A 0 201 . 32.637  47.611  -64.206  1.00 36.93 201 A 1 
ATOM 1506 N N   . TYR A 0 202 . 32.832  49.595  -65.229  1.00 33.04 202 A 1 
ATOM 1507 C CA  . TYR A 0 202 . 34.052  50.034  -64.522  1.00 33.04 202 A 1 
ATOM 1508 C C   . TYR A 0 202 . 33.782  51.079  -63.417  1.00 33.04 202 A 1 
ATOM 1509 C CB  . TYR A 0 202 . 35.065  50.594  -65.550  1.00 33.04 202 A 1 
ATOM 1510 O O   . TYR A 0 202 . 32.891  51.909  -63.562  1.00 33.04 202 A 1 
ATOM 1511 C CG  . TYR A 0 202 . 36.475  50.018  -65.507  1.00 33.04 202 A 1 
ATOM 1512 C CD1 . TYR A 0 202 . 37.502  50.662  -64.785  1.00 33.04 202 A 1 
ATOM 1513 C CD2 . TYR A 0 202 . 36.779  48.875  -66.273  1.00 33.04 202 A 1 
ATOM 1514 C CE1 . TYR A 0 202 . 38.825  50.173  -64.835  1.00 33.04 202 A 1 
ATOM 1515 C CE2 . TYR A 0 202 . 38.100  48.388  -66.334  1.00 33.04 202 A 1 
ATOM 1516 O OH  . TYR A 0 202 . 40.401  48.574  -65.703  1.00 33.04 202 A 1 
ATOM 1517 C CZ  . TYR A 0 202 . 39.127  49.038  -65.620  1.00 33.04 202 A 1 
ATOM 1518 N N   . ALA A 0 203 . 34.693  51.114  -62.433  1.00 33.77 203 A 1 
ATOM 1519 C CA  . ALA A 0 203 . 35.042  52.234  -61.536  1.00 33.77 203 A 1 
ATOM 1520 C C   . ALA A 0 203 . 34.102  52.660  -60.376  1.00 33.77 203 A 1 
ATOM 1521 C CB  . ALA A 0 203 . 35.438  53.456  -62.383  1.00 33.77 203 A 1 
ATOM 1522 O O   . ALA A 0 203 . 32.920  52.918  -60.559  1.00 33.77 203 A 1 
ATOM 1523 N N   . GLY A 0 204 . 34.723  52.933  -59.211  1.00 33.95 204 A 1 
ATOM 1524 C CA  . GLY A 0 204 . 34.283  53.999  -58.291  1.00 33.95 204 A 1 
ATOM 1525 C C   . GLY A 0 204 . 34.096  53.644  -56.806  1.00 33.95 204 A 1 
ATOM 1526 O O   . GLY A 0 204 . 32.964  53.525  -56.355  1.00 33.95 204 A 1 
ATOM 1527 N N   . GLY A 0 205 . 35.172  53.588  -56.006  1.00 39.20 205 A 1 
ATOM 1528 C CA  . GLY A 0 205 . 35.086  53.503  -54.535  1.00 39.20 205 A 1 
ATOM 1529 C C   . GLY A 0 205 . 36.444  53.706  -53.842  1.00 39.20 205 A 1 
ATOM 1530 O O   . GLY A 0 205 . 37.435  53.127  -54.275  1.00 39.20 205 A 1 
ATOM 1531 N N   . TYR A 0 206 . 36.512  54.546  -52.799  1.00 31.38 206 A 1 
ATOM 1532 C CA  . TYR A 0 206 . 37.760  54.961  -52.122  1.00 31.38 206 A 1 
ATOM 1533 C C   . TYR A 0 206 . 37.698  54.773  -50.592  1.00 31.38 206 A 1 
ATOM 1534 C CB  . TYR A 0 206 . 38.040  56.454  -52.392  1.00 31.38 206 A 1 
ATOM 1535 O O   . TYR A 0 206 . 36.668  55.054  -49.987  1.00 31.38 206 A 1 
ATOM 1536 C CG  . TYR A 0 206 . 38.589  56.847  -53.755  1.00 31.38 206 A 1 
ATOM 1537 C CD1 . TYR A 0 206 . 39.974  57.056  -53.920  1.00 31.38 206 A 1 
ATOM 1538 C CD2 . TYR A 0 206 . 37.711  57.114  -54.824  1.00 31.38 206 A 1 
ATOM 1539 C CE1 . TYR A 0 206 . 40.481  57.538  -55.143  1.00 31.38 206 A 1 
ATOM 1540 C CE2 . TYR A 0 206 . 38.214  57.595  -56.049  1.00 31.38 206 A 1 
ATOM 1541 O OH  . TYR A 0 206 . 40.074  58.295  -57.388  1.00 31.38 206 A 1 
ATOM 1542 C CZ  . TYR A 0 206 . 39.598  57.814  -56.209  1.00 31.38 206 A 1 
ATOM 1543 N N   . GLY A 0 207 . 38.836  54.433  -49.964  1.00 40.38 207 A 1 
ATOM 1544 C CA  . GLY A 0 207 . 39.035  54.405  -48.498  1.00 40.38 207 A 1 
ATOM 1545 C C   . GLY A 0 207 . 39.966  53.258  -48.062  1.00 40.38 207 A 1 
ATOM 1546 O O   . GLY A 0 207 . 39.550  52.116  -48.170  1.00 40.38 207 A 1 
ATOM 1547 N N   . LYS A 0 208 . 41.243  53.391  -47.655  1.00 33.38 208 A 1 
ATOM 1548 C CA  . LYS A 0 208 . 42.154  54.505  -47.278  1.00 33.38 208 A 1 
ATOM 1549 C C   . LYS A 0 208 . 42.279  54.840  -45.771  1.00 33.38 208 A 1 
ATOM 1550 C CB  . LYS A 0 208 . 42.003  55.764  -48.164  1.00 33.38 208 A 1 
ATOM 1551 O O   . LYS A 0 208 . 41.838  55.909  -45.368  1.00 33.38 208 A 1 
ATOM 1552 C CG  . LYS A 0 208 . 43.278  56.630  -48.149  1.00 33.38 208 A 1 
ATOM 1553 C CD  . LYS A 0 208 . 42.999  58.058  -48.635  1.00 33.38 208 A 1 
ATOM 1554 C CE  . LYS A 0 208 . 44.310  58.854  -48.672  1.00 33.38 208 A 1 
ATOM 1555 N NZ  . LYS A 0 208 . 44.073  60.285  -48.986  1.00 33.38 208 A 1 
ATOM 1556 N N   . GLN A 0 209 . 43.010  54.008  -45.013  1.00 39.23 209 A 1 
ATOM 1557 C CA  . GLN A 0 209 . 43.856  54.321  -43.824  1.00 39.23 209 A 1 
ATOM 1558 C C   . GLN A 0 209 . 44.489  52.988  -43.329  1.00 39.23 209 A 1 
ATOM 1559 C CB  . GLN A 0 209 . 43.010  54.955  -42.696  1.00 39.23 209 A 1 
ATOM 1560 O O   . GLN A 0 209 . 43.754  52.015  -43.268  1.00 39.23 209 A 1 
ATOM 1561 C CG  . GLN A 0 209 . 43.140  56.494  -42.655  1.00 39.23 209 A 1 
ATOM 1562 C CD  . GLN A 0 209 . 41.927  57.223  -42.072  1.00 39.23 209 A 1 
ATOM 1563 N NE2 . GLN A 0 209 . 42.037  58.508  -41.808  1.00 39.23 209 A 1 
ATOM 1564 O OE1 . GLN A 0 209 . 40.859  56.694  -41.839  1.00 39.23 209 A 1 
ATOM 1565 N N   . ALA A 0 210 . 45.784  52.743  -43.053  1.00 33.69 210 A 1 
ATOM 1566 C CA  . ALA A 0 210 . 47.041  53.500  -42.876  1.00 33.69 210 A 1 
ATOM 1567 C C   . ALA A 0 210 . 47.505  53.756  -41.416  1.00 33.69 210 A 1 
ATOM 1568 C CB  . ALA A 0 210 . 47.135  54.753  -43.763  1.00 33.69 210 A 1 
ATOM 1569 O O   . ALA A 0 210 . 47.237  54.831  -40.889  1.00 33.69 210 A 1 
ATOM 1570 N N   . THR A 0 211 . 48.316  52.842  -40.841  1.00 31.70 211 A 1 
ATOM 1571 C CA  . THR A 0 211 . 49.241  53.096  -39.699  1.00 31.70 211 A 1 
ATOM 1572 C C   . THR A 0 211 . 50.359  52.035  -39.556  1.00 31.70 211 A 1 
ATOM 1573 C CB  . THR A 0 211 . 48.537  53.170  -38.320  1.00 31.70 211 A 1 
ATOM 1574 O O   . THR A 0 211 . 50.102  50.915  -39.133  1.00 31.70 211 A 1 
ATOM 1575 C CG2 . THR A 0 211 . 48.292  54.603  -37.845  1.00 31.70 211 A 1 
ATOM 1576 O OG1 . THR A 0 211 . 47.303  52.495  -38.309  1.00 31.70 211 A 1 
ATOM 1577 N N   . ALA A 0 212 . 51.609  52.423  -39.848  1.00 36.88 212 A 1 
ATOM 1578 C CA  . ALA A 0 212 . 52.899  51.829  -39.423  1.00 36.88 212 A 1 
ATOM 1579 C C   . ALA A 0 212 . 53.996  52.812  -39.917  1.00 36.88 212 A 1 
ATOM 1580 C CB  . ALA A 0 212 . 53.081  50.442  -40.063  1.00 36.88 212 A 1 
ATOM 1581 O O   . ALA A 0 212 . 53.953  53.179  -41.088  1.00 36.88 212 A 1 
ATOM 1582 N N   . GLN A 0 213 . 54.930  53.422  -39.169  1.00 38.46 213 A 1 
ATOM 1583 C CA  . GLN A 0 213 . 55.614  53.132  -37.894  1.00 38.46 213 A 1 
ATOM 1584 C C   . GLN A 0 213 . 56.508  51.863  -37.938  1.00 38.46 213 A 1 
ATOM 1585 C CB  . GLN A 0 213 . 54.690  53.270  -36.657  1.00 38.46 213 A 1 
ATOM 1586 O O   . GLN A 0 213 . 56.006  50.795  -38.258  1.00 38.46 213 A 1 
ATOM 1587 C CG  . GLN A 0 213 . 54.672  54.715  -36.120  1.00 38.46 213 A 1 
ATOM 1588 C CD  . GLN A 0 213 . 53.746  54.892  -34.919  1.00 38.46 213 A 1 
ATOM 1589 N NE2 . GLN A 0 213 . 54.242  54.880  -33.703  1.00 38.46 213 A 1 
ATOM 1590 O OE1 . GLN A 0 213 . 52.549  55.056  -35.058  1.00 38.46 213 A 1 
ATOM 1591 N N   . GLN A 0 214 . 57.823  51.909  -37.628  1.00 35.66 214 A 1 
ATOM 1592 C CA  . GLN A 0 214 . 58.629  53.034  -37.099  1.00 35.66 214 A 1 
ATOM 1593 C C   . GLN A 0 214 . 60.171  52.851  -37.219  1.00 35.66 214 A 1 
ATOM 1594 C CB  . GLN A 0 214 . 58.252  53.159  -35.607  1.00 35.66 214 A 1 
ATOM 1595 O O   . GLN A 0 214 . 60.683  51.817  -36.811  1.00 35.66 214 A 1 
ATOM 1596 C CG  . GLN A 0 214 . 58.749  54.422  -34.890  1.00 35.66 214 A 1 
ATOM 1597 C CD  . GLN A 0 214 . 58.015  54.677  -33.572  1.00 35.66 214 A 1 
ATOM 1598 N NE2 . GLN A 0 214 . 58.543  55.504  -32.700  1.00 35.66 214 A 1 
ATOM 1599 O OE1 . GLN A 0 214 . 56.930  54.190  -33.309  1.00 35.66 214 A 1 
ATOM 1600 N N   . ALA A 0 215 . 60.893  53.924  -37.609  1.00 35.56 215 A 1 
ATOM 1601 C CA  . ALA A 0 215 . 62.341  54.188  -37.373  1.00 35.56 215 A 1 
ATOM 1602 C C   . ALA A 0 215 . 63.382  53.225  -38.043  1.00 35.56 215 A 1 
ATOM 1603 C CB  . ALA A 0 215 . 62.486  54.408  -35.861  1.00 35.56 215 A 1 
ATOM 1604 O O   . ALA A 0 215 . 62.982  52.274  -38.699  1.00 35.56 215 A 1 
ATOM 1605 N N   . TYR A 0 216 . 64.716  53.444  -38.042  1.00 32.63 216 A 1 
ATOM 1606 C CA  . TYR A 0 216 . 65.608  54.353  -37.277  1.00 32.63 216 A 1 
ATOM 1607 C C   . TYR A 0 216 . 66.798  54.930  -38.097  1.00 32.63 216 A 1 
ATOM 1608 C CB  . TYR A 0 216 . 66.216  53.560  -36.089  1.00 32.63 216 A 1 
ATOM 1609 O O   . TYR A 0 216 . 67.334  54.255  -38.966  1.00 32.63 216 A 1 
ATOM 1610 C CG  . TYR A 0 216 . 65.740  53.971  -34.710  1.00 32.63 216 A 1 
ATOM 1611 C CD1 . TYR A 0 216 . 66.219  55.160  -34.123  1.00 32.63 216 A 1 
ATOM 1612 C CD2 . TYR A 0 216 . 64.816  53.167  -34.014  1.00 32.63 216 A 1 
ATOM 1613 C CE1 . TYR A 0 216 . 65.745  55.566  -32.860  1.00 32.63 216 A 1 
ATOM 1614 C CE2 . TYR A 0 216 . 64.328  53.577  -32.759  1.00 32.63 216 A 1 
ATOM 1615 O OH  . TYR A 0 216 . 64.304  55.175  -30.976  1.00 32.63 216 A 1 
ATOM 1616 C CZ  . TYR A 0 216 . 64.787  54.778  -32.182  1.00 32.63 216 A 1 
ATOM 1617 N N   . GLY A 0 217 . 67.281  56.127  -37.708  1.00 35.24 217 A 1 
ATOM 1618 C CA  . GLY A 0 217 . 68.632  56.668  -38.008  1.00 35.24 217 A 1 
ATOM 1619 C C   . GLY A 0 217 . 68.879  57.258  -39.417  1.00 35.24 217 A 1 
ATOM 1620 O O   . GLY A 0 217 . 68.182  56.924  -40.362  1.00 35.24 217 A 1 
ATOM 1621 N N   . ALA A 0 218 . 69.853  58.156  -39.648  1.00 34.06 218 A 1 
ATOM 1622 C CA  . ALA A 0 218 . 70.609  59.041  -38.744  1.00 34.06 218 A 1 
ATOM 1623 C C   . ALA A 0 218 . 71.177  60.270  -39.521  1.00 34.06 218 A 1 
ATOM 1624 C CB  . ALA A 0 218 . 71.734  58.252  -38.054  1.00 34.06 218 A 1 
ATOM 1625 O O   . ALA A 0 218 . 71.117  60.321  -40.745  1.00 34.06 218 A 1 
ATOM 1626 N N   . GLN A 0 219 . 71.697  61.272  -38.798  1.00 31.86 219 A 1 
ATOM 1627 C CA  . GLN A 0 219 . 72.185  62.594  -39.267  1.00 31.86 219 A 1 
ATOM 1628 C C   . GLN A 0 219 . 73.072  62.592  -40.537  1.00 31.86 219 A 1 
ATOM 1629 C CB  . GLN A 0 219 . 73.060  63.180  -38.140  1.00 31.86 219 A 1 
ATOM 1630 O O   . GLN A 0 219 . 73.963  61.755  -40.647  1.00 31.86 219 A 1 
ATOM 1631 C CG  . GLN A 0 219 . 72.345  63.421  -36.800  1.00 31.86 219 A 1 
ATOM 1632 C CD  . GLN A 0 219 . 73.339  63.376  -35.644  1.00 31.86 219 A 1 
ATOM 1633 N NE2 . GLN A 0 219 . 73.986  64.468  -35.302  1.00 31.86 219 A 1 
ATOM 1634 O OE1 . GLN A 0 219 . 73.568  62.342  -35.045  1.00 31.86 219 A 1 
ATOM 1635 N N   . GLY A 0 220 . 72.952  63.609  -41.417  1.00 34.21 220 A 1 
ATOM 1636 C CA  . GLY A 0 220 . 73.896  63.729  -42.548  1.00 34.21 220 A 1 
ATOM 1637 C C   . GLY A 0 220 . 73.776  64.865  -43.584  1.00 34.21 220 A 1 
ATOM 1638 O O   . GLY A 0 220 . 74.369  64.723  -44.649  1.00 34.21 220 A 1 
ATOM 1639 N N   . TYR A 0 221 . 73.064  65.980  -43.353  1.00 30.95 221 A 1 
ATOM 1640 C CA  . TYR A 0 221 . 73.027  67.092  -44.333  1.00 30.95 221 A 1 
ATOM 1641 C C   . TYR A 0 221 . 74.333  67.915  -44.333  1.00 30.95 221 A 1 
ATOM 1642 C CB  . TYR A 0 221 . 71.755  67.954  -44.184  1.00 30.95 221 A 1 
ATOM 1643 O O   . TYR A 0 221 . 74.417  68.993  -43.748  1.00 30.95 221 A 1 
ATOM 1644 C CG  . TYR A 0 221 . 70.719  67.704  -45.268  1.00 30.95 221 A 1 
ATOM 1645 C CD1 . TYR A 0 221 . 70.803  68.388  -46.499  1.00 30.95 221 A 1 
ATOM 1646 C CD2 . TYR A 0 221 . 69.677  66.784  -45.048  1.00 30.95 221 A 1 
ATOM 1647 C CE1 . TYR A 0 221 . 69.843  68.159  -47.506  1.00 30.95 221 A 1 
ATOM 1648 C CE2 . TYR A 0 221 . 68.714  66.554  -46.051  1.00 30.95 221 A 1 
ATOM 1649 O OH  . TYR A 0 221 . 67.859  67.013  -48.238  1.00 30.95 221 A 1 
ATOM 1650 C CZ  . TYR A 0 221 . 68.794  67.241  -47.279  1.00 30.95 221 A 1 
ATOM 1651 N N   . GLY A 0 222 . 75.364  67.393  -45.001  1.00 35.23 222 A 1 
ATOM 1652 C CA  . GLY A 0 222 . 76.578  68.130  -45.344  1.00 35.23 222 A 1 
ATOM 1653 C C   . GLY A 0 222 . 76.398  68.876  -46.664  1.00 35.23 222 A 1 
ATOM 1654 O O   . GLY A 0 222 . 76.279  68.256  -47.718  1.00 35.23 222 A 1 
ATOM 1655 N N   . ALA A 0 223 . 76.386  70.206  -46.622  1.00 30.12 223 A 1 
ATOM 1656 C CA  . ALA A 0 223 . 76.541  71.006  -47.829  1.00 30.12 223 A 1 
ATOM 1657 C C   . ALA A 0 223 . 78.028  71.092  -48.192  1.00 30.12 223 A 1 
ATOM 1658 C CB  . ALA A 0 223 . 75.945  72.400  -47.587  1.00 30.12 223 A 1 
ATOM 1659 O O   . ALA A 0 223 . 78.831  71.401  -47.321  1.00 30.12 223 A 1 
ATOM 1660 N N   . GLU A 0 224 . 78.371  70.926  -49.472  1.00 34.85 224 A 1 
ATOM 1661 C CA  . GLU A 0 224 . 78.990  72.022  -50.230  1.00 34.85 224 A 1 
ATOM 1662 C C   . GLU A 0 224 . 79.045  71.758  -51.741  1.00 34.85 224 A 1 
ATOM 1663 C CB  . GLU A 0 224 . 80.367  72.459  -49.676  1.00 34.85 224 A 1 
ATOM 1664 O O   . GLU A 0 224 . 78.874  70.641  -52.228  1.00 34.85 224 A 1 
ATOM 1665 C CG  . GLU A 0 224 . 80.159  73.823  -48.989  1.00 34.85 224 A 1 
ATOM 1666 C CD  . GLU A 0 224 . 81.387  74.414  -48.289  1.00 34.85 224 A 1 
ATOM 1667 O OE1 . GLU A 0 224 . 81.277  75.610  -47.935  1.00 34.85 224 A 1 
ATOM 1668 O OE2 . GLU A 0 224 . 82.414  73.714  -48.162  1.00 34.85 224 A 1 
ATOM 1669 N N   . LYS A 0 225 . 79.230  72.841  -52.501  1.00 30.24 225 A 1 
ATOM 1670 C CA  . LYS A 0 225 . 79.452  72.809  -53.950  1.00 30.24 225 A 1 
ATOM 1671 C C   . LYS A 0 225 . 80.942  72.587  -54.198  1.00 30.24 225 A 1 
ATOM 1672 C CB  . LYS A 0 225 . 79.102  74.177  -54.576  1.00 30.24 225 A 1 
ATOM 1673 O O   . LYS A 0 225 . 81.718  73.338  -53.617  1.00 30.24 225 A 1 
ATOM 1674 C CG  . LYS A 0 225 . 77.710  74.758  -54.284  1.00 30.24 225 A 1 
ATOM 1675 C CD  . LYS A 0 225 . 77.736  76.270  -54.572  1.00 30.24 225 A 1 
ATOM 1676 C CE  . LYS A 0 225 . 76.386  76.919  -54.252  1.00 30.24 225 A 1 
ATOM 1677 N NZ  . LYS A 0 225 . 76.481  78.401  -54.264  1.00 30.24 225 A 1 
ATOM 1678 N N   . GLN A 0 226 . 81.322  71.778  -55.190  1.00 32.61 226 A 1 
ATOM 1679 C CA  . GLN A 0 226 . 82.333  72.215  -56.167  1.00 32.61 226 A 1 
ATOM 1680 C C   . GLN A 0 226 . 82.426  71.338  -57.423  1.00 32.61 226 A 1 
ATOM 1681 C CB  . GLN A 0 226 . 83.722  72.454  -55.525  1.00 32.61 226 A 1 
ATOM 1682 O O   . GLN A 0 226 . 81.852  70.259  -57.514  1.00 32.61 226 A 1 
ATOM 1683 C CG  . GLN A 0 226 . 84.017  73.972  -55.501  1.00 32.61 226 A 1 
ATOM 1684 C CD  . GLN A 0 226 . 85.061  74.376  -54.467  1.00 32.61 226 A 1 
ATOM 1685 N NE2 . GLN A 0 226 . 85.029  75.596  -53.978  1.00 32.61 226 A 1 
ATOM 1686 O OE1 . GLN A 0 226 . 85.949  73.631  -54.110  1.00 32.61 226 A 1 
ATOM 1687 N N   . ALA A 0 227 . 83.105  71.913  -58.416  1.00 32.81 227 A 1 
ATOM 1688 C CA  . ALA A 0 227 . 83.312  71.462  -59.787  1.00 32.81 227 A 1 
ATOM 1689 C C   . ALA A 0 227 . 83.498  69.944  -59.986  1.00 32.81 227 A 1 
ATOM 1690 C CB  . ALA A 0 227 . 84.561  72.208  -60.275  1.00 32.81 227 A 1 
ATOM 1691 O O   . ALA A 0 227 . 84.382  69.326  -59.398  1.00 32.81 227 A 1 
ATOM 1692 N N   . GLY A 0 228 . 82.720  69.369  -60.908  1.00 28.04 228 A 1 
ATOM 1693 C CA  . GLY A 0 228 . 82.931  68.003  -61.393  1.00 28.04 228 A 1 
ATOM 1694 C C   . GLY A 0 228 . 83.985  67.915  -62.503  1.00 28.04 228 A 1 
ATOM 1695 O O   . GLY A 0 228 . 84.321  68.913  -63.141  1.00 28.04 228 A 1 
ATOM 1696 N N   . ALA A 0 229 . 84.454  66.696  -62.789  1.00 29.20 229 A 1 
ATOM 1697 C CA  . ALA A 0 229 . 85.325  66.406  -63.926  1.00 29.20 229 A 1 
ATOM 1698 C C   . ALA A 0 229 . 85.000  65.044  -64.572  1.00 29.20 229 A 1 
ATOM 1699 C CB  . ALA A 0 229 . 86.788  66.479  -63.471  1.00 29.20 229 A 1 
ATOM 1700 O O   . ALA A 0 229 . 85.002  64.013  -63.910  1.00 29.20 229 A 1 
ATOM 1701 N N   . SER A 0 230 . 84.766  65.067  -65.888  1.00 35.98 230 A 1 
ATOM 1702 C CA  . SER A 0 230 . 84.784  63.939  -66.841  1.00 35.98 230 A 1 
ATOM 1703 C C   . SER A 0 230 . 84.113  62.601  -66.470  1.00 35.98 230 A 1 
ATOM 1704 C CB  . SER A 0 230 . 86.222  63.666  -67.302  1.00 35.98 230 A 1 
ATOM 1705 O O   . SER A 0 230 . 84.689  61.753  -65.791  1.00 35.98 230 A 1 
ATOM 1706 O OG  . SER A 0 230 . 87.080  63.392  -66.215  1.00 35.98 230 A 1 
ATOM 1707 N N   . LEU A 0 231 . 83.018  62.293  -67.178  1.00 33.57 231 A 1 
ATOM 1708 C CA  . LEU A 0 231 . 82.731  60.918  -67.606  1.00 33.57 231 A 1 
ATOM 1709 C C   . LEU A 0 231 . 83.970  60.340  -68.319  1.00 33.57 231 A 1 
ATOM 1710 C CB  . LEU A 0 231 . 81.579  60.906  -68.641  1.00 33.57 231 A 1 
ATOM 1711 O O   . LEU A 0 231 . 84.337  60.844  -69.384  1.00 33.57 231 A 1 
ATOM 1712 C CG  . LEU A 0 231 . 80.132  61.007  -68.135  1.00 33.57 231 A 1 
ATOM 1713 C CD1 . LEU A 0 231 . 79.805  62.361  -67.510  1.00 33.57 231 A 1 
ATOM 1714 C CD2 . LEU A 0 231 . 79.192  60.795  -69.325  1.00 33.57 231 A 1 
ATOM 1715 N N   . LYS A 0 232 . 84.586  59.266  -67.801  1.00 34.40 232 A 1 
ATOM 1716 C CA  . LYS A 0 232 . 85.564  58.471  -68.576  1.00 34.40 232 A 1 
ATOM 1717 C C   . LYS A 0 232 . 85.754  57.024  -68.085  1.00 34.40 232 A 1 
ATOM 1718 C CB  . LYS A 0 232 . 86.890  59.260  -68.750  1.00 34.40 232 A 1 
ATOM 1719 O O   . LYS A 0 232 . 86.780  56.659  -67.532  1.00 34.40 232 A 1 
ATOM 1720 C CG  . LYS A 0 232 . 87.191  59.475  -70.247  1.00 34.40 232 A 1 
ATOM 1721 C CD  . LYS A 0 232 . 88.332  60.478  -70.463  1.00 34.40 232 A 1 
ATOM 1722 C CE  . LYS A 0 232 . 88.458  60.831  -71.952  1.00 34.40 232 A 1 
ATOM 1723 N NZ  . LYS A 0 232 . 89.484  61.882  -72.180  1.00 34.40 232 A 1 
ATOM 1724 N N   . LYS A 0 233 . 84.765  56.181  -68.406  1.00 31.96 233 A 1 
ATOM 1725 C CA  . LYS A 0 233 . 84.942  54.776  -68.838  1.00 31.96 233 A 1 
ATOM 1726 C C   . LYS A 0 233 . 86.015  53.951  -68.085  1.00 31.96 233 A 1 
ATOM 1727 C CB  . LYS A 0 233 . 85.166  54.799  -70.368  1.00 31.96 233 A 1 
ATOM 1728 O O   . LYS A 0 233 . 86.990  53.510  -68.691  1.00 31.96 233 A 1 
ATOM 1729 C CG  . LYS A 0 233 . 84.983  53.437  -71.060  1.00 31.96 233 A 1 
ATOM 1730 C CD  . LYS A 0 233 . 85.266  53.559  -72.564  1.00 31.96 233 A 1 
ATOM 1731 C CE  . LYS A 0 233 . 85.071  52.198  -73.241  1.00 31.96 233 A 1 
ATOM 1732 N NZ  . LYS A 0 233 . 85.255  52.283  -74.712  1.00 31.96 233 A 1 
ATOM 1733 N N   . ALA A 0 234 . 85.783  53.661  -66.806  1.00 35.40 234 A 1 
ATOM 1734 C CA  . ALA A 0 234 . 86.443  52.553  -66.113  1.00 35.40 234 A 1 
ATOM 1735 C C   . ALA A 0 234 . 85.562  51.297  -66.229  1.00 35.40 234 A 1 
ATOM 1736 C CB  . ALA A 0 234 . 86.720  52.953  -64.660  1.00 35.40 234 A 1 
ATOM 1737 O O   . ALA A 0 234 . 84.439  51.277  -65.735  1.00 35.40 234 A 1 
ATOM 1738 N N   . ALA A 0 235 . 86.038  50.264  -66.926  1.00 32.27 235 A 1 
ATOM 1739 C CA  . ALA A 0 235 . 85.282  49.030  -67.136  1.00 32.27 235 A 1 
ATOM 1740 C C   . ALA A 0 235 . 85.600  48.002  -66.038  1.00 32.27 235 A 1 
ATOM 1741 C CB  . ALA A 0 235 . 85.556  48.515  -68.557  1.00 32.27 235 A 1 
ATOM 1742 O O   . ALA A 0 235 . 86.423  47.110  -66.245  1.00 32.27 235 A 1 
ATOM 1743 N N   . GLN A 0 236 . 84.947  48.113  -64.879  1.00 33.97 236 A 1 
ATOM 1744 C CA  . GLN A 0 236 . 84.940  47.021  -63.904  1.00 33.97 236 A 1 
ATOM 1745 C C   . GLN A 0 236 . 83.880  45.991  -64.296  1.00 33.97 236 A 1 
ATOM 1746 C CB  . GLN A 0 236 . 84.786  47.537  -62.465  1.00 33.97 236 A 1 
ATOM 1747 O O   . GLN A 0 236 . 82.682  46.265  -64.295  1.00 33.97 236 A 1 
ATOM 1748 C CG  . GLN A 0 236 . 86.143  48.052  -61.957  1.00 33.97 236 A 1 
ATOM 1749 C CD  . GLN A 0 236 . 86.071  48.576  -60.530  1.00 33.97 236 A 1 
ATOM 1750 N NE2 . GLN A 0 236 . 86.550  47.846  -59.547  1.00 33.97 236 A 1 
ATOM 1751 O OE1 . GLN A 0 236 . 85.596  49.666  -60.281  1.00 33.97 236 A 1 
ATOM 1752 N N   . ARG A 0 237 . 84.351  44.794  -64.656  1.00 31.20 237 A 1 
ATOM 1753 C CA  . ARG A 0 237 . 83.523  43.591  -64.709  1.00 31.20 237 A 1 
ATOM 1754 C C   . ARG A 0 237 . 83.144  43.218  -63.276  1.00 31.20 237 A 1 
ATOM 1755 C CB  . ARG A 0 237 . 84.322  42.419  -65.303  1.00 31.20 237 A 1 
ATOM 1756 O O   . ARG A 0 237 . 84.032  42.846  -62.516  1.00 31.20 237 A 1 
ATOM 1757 C CG  . ARG A 0 237 . 84.610  42.467  -66.808  1.00 31.20 237 A 1 
ATOM 1758 C CD  . ARG A 0 237 . 85.579  41.312  -67.103  1.00 31.20 237 A 1 
ATOM 1759 N NE  . ARG A 0 237 . 85.711  41.008  -68.540  1.00 31.20 237 A 1 
ATOM 1760 N NH1 . ARG A 0 237 . 87.470  39.546  -68.326  1.00 31.20 237 A 1 
ATOM 1761 N NH2 . ARG A 0 237 . 86.502  39.812  -70.316  1.00 31.20 237 A 1 
ATOM 1762 C CZ  . ARG A 0 237 . 86.559  40.131  -69.053  1.00 31.20 237 A 1 
ATOM 1763 N N   . SER A 0 238 . 81.856  43.231  -62.964  1.00 30.29 238 A 1 
ATOM 1764 C CA  . SER A 0 238 . 81.298  42.286  -61.999  1.00 30.29 238 A 1 
ATOM 1765 C C   . SER A 0 238 . 80.682  41.144  -62.795  1.00 30.29 238 A 1 
ATOM 1766 C CB  . SER A 0 238 . 80.278  42.948  -61.079  1.00 30.29 238 A 1 
ATOM 1767 O O   . SER A 0 238 . 79.954  41.380  -63.758  1.00 30.29 238 A 1 
ATOM 1768 O OG  . SER A 0 238 . 80.938  43.428  -59.923  1.00 30.29 238 A 1 
ATOM 1769 N N   . MET A 0 239 . 81.058  39.919  -62.448  1.00 26.98 239 A 1 
ATOM 1770 C CA  . MET A 0 239 . 80.577  38.692  -63.072  1.00 26.98 239 A 1 
ATOM 1771 C C   . MET A 0 239 . 79.818  37.956  -61.979  1.00 26.98 239 A 1 
ATOM 1772 C CB  . MET A 0 239 . 81.763  37.871  -63.619  1.00 26.98 239 A 1 
ATOM 1773 O O   . MET A 0 239 . 80.457  37.474  -61.049  1.00 26.98 239 A 1 
ATOM 1774 C CG  . MET A 0 239 . 82.494  38.617  -64.748  1.00 26.98 239 A 1 
ATOM 1775 S SD  . MET A 0 239 . 84.023  37.864  -65.392  1.00 26.98 239 A 1 
ATOM 1776 C CE  . MET A 0 239 . 83.365  36.316  -66.073  1.00 26.98 239 A 1 
ATOM 1777 N N   . TYR A 0 240 . 78.491  37.955  -62.070  1.00 33.79 240 A 1 
ATOM 1778 C CA  . TYR A 0 240 . 77.613  37.321  -61.094  1.00 33.79 240 A 1 
ATOM 1779 C C   . TYR A 0 240 . 76.684  36.325  -61.784  1.00 33.79 240 A 1 
ATOM 1780 C CB  . TYR A 0 240 . 76.840  38.369  -60.272  1.00 33.79 240 A 1 
ATOM 1781 O O   . TYR A 0 240 . 76.221  36.543  -62.908  1.00 33.79 240 A 1 
ATOM 1782 C CG  . TYR A 0 240 . 77.714  39.286  -59.429  1.00 33.79 240 A 1 
ATOM 1783 C CD1 . TYR A 0 240 . 78.639  38.733  -58.520  1.00 33.79 240 A 1 
ATOM 1784 C CD2 . TYR A 0 240 . 77.584  40.686  -59.524  1.00 33.79 240 A 1 
ATOM 1785 C CE1 . TYR A 0 240 . 79.478  39.566  -57.758  1.00 33.79 240 A 1 
ATOM 1786 C CE2 . TYR A 0 240 . 78.401  41.525  -58.740  1.00 33.79 240 A 1 
ATOM 1787 O OH  . TYR A 0 240 . 80.221  41.786  -57.211  1.00 33.79 240 A 1 
ATOM 1788 C CZ  . TYR A 0 240 . 79.373  40.966  -57.885  1.00 33.79 240 A 1 
ATOM 1789 N N   . ASP A 0 241 . 76.487  35.234  -61.067  1.00 33.15 241 A 1 
ATOM 1790 C CA  . ASP A 0 241 . 75.403  34.262  -61.135  1.00 33.15 241 A 1 
ATOM 1791 C C   . ASP A 0 241 . 74.038  34.949  -60.933  1.00 33.15 241 A 1 
ATOM 1792 C CB  . ASP A 0 241 . 75.657  33.162  -60.066  1.00 33.15 241 A 1 
ATOM 1793 O O   . ASP A 0 241 . 73.948  36.070  -60.427  1.00 33.15 241 A 1 
ATOM 1794 C CG  . ASP A 0 241 . 76.651  33.541  -58.941  1.00 33.15 241 A 1 
ATOM 1795 O OD1 . ASP A 0 241 . 76.575  34.686  -58.434  1.00 33.15 241 A 1 
ATOM 1796 O OD2 . ASP A 0 241 . 77.598  32.758  -58.715  1.00 33.15 241 A 1 
ATOM 1797 N N   . ASN A 0 242 . 72.957  34.311  -61.396  1.00 38.40 242 A 1 
ATOM 1798 C CA  . ASN A 0 242 . 71.606  34.877  -61.295  1.00 38.40 242 A 1 
ATOM 1799 C C   . ASN A 0 242 . 70.532  33.773  -61.312  1.00 38.40 242 A 1 
ATOM 1800 C CB  . ASN A 0 242 . 71.412  35.966  -62.374  1.00 38.40 242 A 1 
ATOM 1801 O O   . ASN A 0 242 . 69.652  33.737  -62.181  1.00 38.40 242 A 1 
ATOM 1802 C CG  . ASN A 0 242 . 70.268  36.904  -62.024  1.00 38.40 242 A 1 
ATOM 1803 N ND2 . ASN A 0 242 . 69.041  36.482  -62.212  1.00 38.40 242 A 1 
ATOM 1804 O OD1 . ASN A 0 242 . 70.457  38.025  -61.582  1.00 38.40 242 A 1 
ATOM 1805 N N   . ASP A 0 243 . 70.620  32.865  -60.345  1.00 38.98 243 A 1 
ATOM 1806 C CA  . ASP A 0 243 . 69.758  31.689  -60.227  1.00 38.98 243 A 1 
ATOM 1807 C C   . ASP A 0 243 . 68.398  32.072  -59.616  1.00 38.98 243 A 1 
ATOM 1808 C CB  . ASP A 0 243 . 70.492  30.597  -59.428  1.00 38.98 243 A 1 
ATOM 1809 O O   . ASP A 0 243 . 68.195  32.040  -58.404  1.00 38.98 243 A 1 
ATOM 1810 C CG  . ASP A 0 243 . 71.783  30.110  -60.102  1.00 38.98 243 A 1 
ATOM 1811 O OD1 . ASP A 0 243 . 71.976  30.409  -61.307  1.00 38.98 243 A 1 
ATOM 1812 O OD2 . ASP A 0 243 . 72.571  29.448  -59.399  1.00 38.98 243 A 1 
ATOM 1813 N N   . GLU A 0 244 . 67.451  32.498  -60.460  1.00 38.33 244 A 1 
ATOM 1814 C CA  . GLU A 0 244 . 66.179  33.080  -60.004  1.00 38.33 244 A 1 
ATOM 1815 C C   . GLU A 0 244 . 64.942  32.475  -60.698  1.00 38.33 244 A 1 
ATOM 1816 C CB  . GLU A 0 244 . 66.256  34.625  -60.072  1.00 38.33 244 A 1 
ATOM 1817 O O   . GLU A 0 244 . 64.301  33.123  -61.522  1.00 38.33 244 A 1 
ATOM 1818 C CG  . GLU A 0 244 . 65.131  35.308  -59.263  1.00 38.33 244 A 1 
ATOM 1819 C CD  . GLU A 0 244 . 65.316  36.832  -59.098  1.00 38.33 244 A 1 
ATOM 1820 O OE1 . GLU A 0 244 . 65.155  37.330  -57.950  1.00 38.33 244 A 1 
ATOM 1821 O OE2 . GLU A 0 244 . 65.582  37.518  -60.111  1.00 38.33 244 A 1 
ATOM 1822 N N   . TRP A 0 245 . 64.571  31.239  -60.333  1.00 49.02 245 A 1 
ATOM 1823 C CA  . TRP A 0 245 . 63.158  30.847  -60.142  1.00 49.02 245 A 1 
ATOM 1824 C C   . TRP A 0 245 . 63.006  29.496  -59.419  1.00 49.02 245 A 1 
ATOM 1825 C CB  . TRP A 0 245 . 62.326  30.821  -61.445  1.00 49.02 245 A 1 
ATOM 1826 O O   . TRP A 0 245 . 63.412  28.452  -59.918  1.00 49.02 245 A 1 
ATOM 1827 C CG  . TRP A 0 245 . 62.749  29.884  -62.535  1.00 49.02 245 A 1 
ATOM 1828 C CD1 . TRP A 0 245 . 63.887  29.986  -63.255  1.00 49.02 245 A 1 
ATOM 1829 C CD2 . TRP A 0 245 . 62.066  28.690  -63.034  1.00 49.02 245 A 1 
ATOM 1830 C CE2 . TRP A 0 245 . 62.863  28.117  -64.070  1.00 49.02 245 A 1 
ATOM 1831 C CE3 . TRP A 0 245 . 60.867  28.021  -62.701  1.00 49.02 245 A 1 
ATOM 1832 N NE1 . TRP A 0 245 . 63.967  28.938  -64.151  1.00 49.02 245 A 1 
ATOM 1833 C CH2 . TRP A 0 245 . 61.287  26.304  -64.389  1.00 49.02 245 A 1 
ATOM 1834 C CZ2 . TRP A 0 245 . 62.484  26.948  -64.748  1.00 49.02 245 A 1 
ATOM 1835 C CZ3 . TRP A 0 245 . 60.484  26.836  -63.364  1.00 49.02 245 A 1 
ATOM 1836 N N   . ALA A 0 246 . 62.304  29.505  -58.284  1.00 45.42 246 A 1 
ATOM 1837 C CA  . ALA A 0 246 . 61.706  28.314  -57.684  1.00 45.42 246 A 1 
ATOM 1838 C C   . ALA A 0 246 . 60.182  28.493  -57.683  1.00 45.42 246 A 1 
ATOM 1839 C CB  . ALA A 0 246 . 62.277  28.101  -56.277  1.00 45.42 246 A 1 
ATOM 1840 O O   . ALA A 0 246 . 59.681  29.542  -57.272  1.00 45.42 246 A 1 
ATOM 1841 N N   . LYS A 0 247 . 59.429  27.493  -58.157  1.00 47.28 247 A 1 
ATOM 1842 C CA  . LYS A 0 247 . 57.962  27.501  -58.052  1.00 47.28 247 A 1 
ATOM 1843 C C   . LYS A 0 247 . 57.569  26.977  -56.677  1.00 47.28 247 A 1 
ATOM 1844 C CB  . LYS A 0 247 . 57.308  26.674  -59.167  1.00 47.28 247 A 1 
ATOM 1845 O O   . LYS A 0 247 . 57.804  25.812  -56.379  1.00 47.28 247 A 1 
ATOM 1846 C CG  . LYS A 0 247 . 57.385  27.386  -60.524  1.00 47.28 247 A 1 
ATOM 1847 C CD  . LYS A 0 247 . 56.649  26.566  -61.588  1.00 47.28 247 A 1 
ATOM 1848 C CE  . LYS A 0 247 . 56.676  27.289  -62.938  1.00 47.28 247 A 1 
ATOM 1849 N NZ  . LYS A 0 247 . 55.989  26.483  -63.977  1.00 47.28 247 A 1 
ATOM 1850 N N   . GLN A 0 248 . 56.981  27.842  -55.859  1.00 52.84 248 A 1 
ATOM 1851 C CA  . GLN A 0 248 . 56.521  27.485  -54.521  1.00 52.84 248 A 1 
ATOM 1852 C C   . GLN A 0 248 . 55.366  26.480  -54.620  1.00 52.84 248 A 1 
ATOM 1853 C CB  . GLN A 0 248 . 56.125  28.761  -53.755  1.00 52.84 248 A 1 
ATOM 1854 O O   . GLN A 0 248 . 54.345  26.758  -55.252  1.00 52.84 248 A 1 
ATOM 1855 C CG  . GLN A 0 248 . 57.344  29.673  -53.522  1.00 52.84 248 A 1 
ATOM 1856 C CD  . GLN A 0 248 . 56.968  31.023  -52.924  1.00 52.84 248 A 1 
ATOM 1857 N NE2 . GLN A 0 248 . 57.199  31.243  -51.648  1.00 52.84 248 A 1 
ATOM 1858 O OE1 . GLN A 0 248 . 56.497  31.922  -53.599  1.00 52.84 248 A 1 
ATOM 1859 N N   . ALA A 0 249 . 55.542  25.314  -54.000  1.00 51.56 249 A 1 
ATOM 1860 C CA  . ALA A 0 249 . 54.430  24.479  -53.575  1.00 51.56 249 A 1 
ATOM 1861 C C   . ALA A 0 249 . 53.942  25.004  -52.217  1.00 51.56 249 A 1 
ATOM 1862 C CB  . ALA A 0 249 . 54.875  23.012  -53.521  1.00 51.56 249 A 1 
ATOM 1863 O O   . ALA A 0 249 . 54.755  25.389  -51.374  1.00 51.56 249 A 1 
ATOM 1864 N N   . TYR A 0 250 . 52.628  25.032  -52.034  1.00 54.62 250 A 1 
ATOM 1865 C CA  . TYR A 0 250 . 51.981  25.373  -50.772  1.00 54.62 250 A 1 
ATOM 1866 C C   . TYR A 0 250 . 51.316  24.106  -50.243  1.00 54.62 250 A 1 
ATOM 1867 C CB  . TYR A 0 250 . 50.967  26.506  -50.991  1.00 54.62 250 A 1 
ATOM 1868 O O   . TYR A 0 250 . 50.656  23.412  -51.023  1.00 54.62 250 A 1 
ATOM 1869 C CG  . TYR A 0 250 . 51.592  27.829  -51.401  1.00 54.62 250 A 1 
ATOM 1870 C CD1 . TYR A 0 250 . 51.993  28.743  -50.408  1.00 54.62 250 A 1 
ATOM 1871 C CD2 . TYR A 0 250 . 51.783  28.143  -52.762  1.00 54.62 250 A 1 
ATOM 1872 C CE1 . TYR A 0 250 . 52.574  29.974  -50.770  1.00 54.62 250 A 1 
ATOM 1873 C CE2 . TYR A 0 250 . 52.367  29.371  -53.130  1.00 54.62 250 A 1 
ATOM 1874 O OH  . TYR A 0 250 . 53.308  31.479  -52.490  1.00 54.62 250 A 1 
ATOM 1875 C CZ  . TYR A 0 250 . 52.756  30.290  -52.134  1.00 54.62 250 A 1 
ATOM 1876 N N   . GLY A 0 251 . 51.526  23.812  -48.962  1.00 59.39 251 A 1 
ATOM 1877 C CA  . GLY A 0 251 . 50.616  22.966  -48.205  1.00 59.39 251 A 1 
ATOM 1878 C C   . GLY A 0 251 . 49.442  23.803  -47.699  1.00 59.39 251 A 1 
ATOM 1879 O O   . GLY A 0 251 . 49.493  25.040  -47.717  1.00 59.39 251 A 1 
ATOM 1880 N N   . SER A 0 252 . 48.382  23.130  -47.279  1.00 65.92 252 A 1 
ATOM 1881 C CA  . SER A 0 252 . 47.320  23.734  -46.482  1.00 65.92 252 A 1 
ATOM 1882 C C   . SER A 0 252 . 46.600  22.646  -45.702  1.00 65.92 252 A 1 
ATOM 1883 C CB  . SER A 0 252 . 46.327  24.509  -47.352  1.00 65.92 252 A 1 
ATOM 1884 O O   . SER A 0 252 . 45.803  21.898  -46.283  1.00 65.92 252 A 1 
ATOM 1885 O OG  . SER A 0 252 . 45.770  23.667  -48.346  1.00 65.92 252 A 1 
ATOM 1886 N N   . ASP A 0 253 . 46.896  22.633  -44.413  1.00 69.63 253 A 1 
ATOM 1887 C CA  . ASP A 0 253 . 46.115  22.034  -43.345  1.00 69.63 253 A 1 
ATOM 1888 C C   . ASP A 0 253 . 44.713  22.668  -43.369  1.00 69.63 253 A 1 
ATOM 1889 C CB  . ASP A 0 253 . 46.797  22.297  -41.976  1.00 69.63 253 A 1 
ATOM 1890 O O   . ASP A 0 253 . 44.557  23.851  -43.694  1.00 69.63 253 A 1 
ATOM 1891 C CG  . ASP A 0 253 . 48.300  22.631  -42.042  1.00 69.63 253 A 1 
ATOM 1892 O OD1 . ASP A 0 253 . 48.659  23.691  -42.621  1.00 69.63 253 A 1 
ATOM 1893 O OD2 . ASP A 0 253 . 49.133  21.813  -41.592  1.00 69.63 253 A 1 
ATOM 1894 N N   . PHE A 0 254 . 43.683  21.883  -43.069  1.00 69.69 254 A 1 
ATOM 1895 C CA  . PHE A 0 254 . 42.310  22.372  -42.945  1.00 69.69 254 A 1 
ATOM 1896 C C   . PHE A 0 254 . 41.541  21.452  -41.995  1.00 69.69 254 A 1 
ATOM 1897 C CB  . PHE A 0 254 . 41.626  22.463  -44.324  1.00 69.69 254 A 1 
ATOM 1898 O O   . PHE A 0 254 . 40.698  20.664  -42.425  1.00 69.69 254 A 1 
ATOM 1899 C CG  . PHE A 0 254 . 42.000  23.648  -45.198  1.00 69.69 254 A 1 
ATOM 1900 C CD1 . PHE A 0 254 . 41.646  24.954  -44.810  1.00 69.69 254 A 1 
ATOM 1901 C CD2 . PHE A 0 254 . 42.655  23.444  -46.426  1.00 69.69 254 A 1 
ATOM 1902 C CE1 . PHE A 0 254 . 41.920  26.045  -45.653  1.00 69.69 254 A 1 
ATOM 1903 C CE2 . PHE A 0 254 . 42.890  24.531  -47.290  1.00 69.69 254 A 1 
ATOM 1904 C CZ  . PHE A 0 254 . 42.532  25.834  -46.900  1.00 69.69 254 A 1 
ATOM 1905 N N   . ASP A 0 255 . 41.850  21.566  -40.708  1.00 74.37 255 A 1 
ATOM 1906 C CA  . ASP A 0 255 . 41.123  20.886  -39.640  1.00 74.37 255 A 1 
ATOM 1907 C C   . ASP A 0 255 . 39.918  21.730  -39.226  1.00 74.37 255 A 1 
ATOM 1908 C CB  . ASP A 0 255 . 42.029  20.682  -38.417  1.00 74.37 255 A 1 
ATOM 1909 O O   . ASP A 0 255 . 40.055  22.905  -38.866  1.00 74.37 255 A 1 
ATOM 1910 C CG  . ASP A 0 255 . 42.756  19.345  -38.411  1.00 74.37 255 A 1 
ATOM 1911 O OD1 . ASP A 0 255 . 43.400  19.014  -39.421  1.00 74.37 255 A 1 
ATOM 1912 O OD2 . ASP A 0 255 . 42.661  18.675  -37.353  1.00 74.37 255 A 1 
ATOM 1913 N N   . SER A 0 256 . 38.735  21.125  -39.170  1.00 76.01 256 A 1 
ATOM 1914 C CA  . SER A 0 256 . 37.617  21.701  -38.427  1.00 76.01 256 A 1 
ATOM 1915 C C   . SER A 0 256 . 36.983  20.667  -37.512  1.00 76.01 256 A 1 
ATOM 1916 C CB  . SER A 0 256 . 36.631  22.420  -39.345  1.00 76.01 256 A 1 
ATOM 1917 O O   . SER A 0 256 . 36.598  19.579  -37.938  1.00 76.01 256 A 1 
ATOM 1918 O OG  . SER A 0 256 . 35.855  21.553  -40.134  1.00 76.01 256 A 1 
ATOM 1919 N N   . ARG A 0 257 . 36.920  21.009  -36.224  1.00 78.79 257 A 1 
ATOM 1920 C CA  . ARG A 0 257 . 36.452  20.131  -35.153  1.00 78.79 257 A 1 
ATOM 1921 C C   . ARG A 0 257 . 35.380  20.864  -34.365  1.00 78.79 257 A 1 
ATOM 1922 C CB  . ARG A 0 257 . 37.621  19.662  -34.270  1.00 78.79 257 A 1 
ATOM 1923 O O   . ARG A 0 257 . 35.661  21.897  -33.755  1.00 78.79 257 A 1 
ATOM 1924 C CG  . ARG A 0 257 . 38.827  19.166  -35.085  1.00 78.79 257 A 1 
ATOM 1925 C CD  . ARG A 0 257 . 39.849  18.489  -34.172  1.00 78.79 257 A 1 
ATOM 1926 N NE  . ARG A 0 257 . 41.102  18.174  -34.886  1.00 78.79 257 A 1 
ATOM 1927 N NH1 . ARG A 0 257 . 42.074  16.903  -33.248  1.00 78.79 257 A 1 
ATOM 1928 N NH2 . ARG A 0 257 . 43.132  17.224  -35.185  1.00 78.79 257 A 1 
ATOM 1929 C CZ  . ARG A 0 257 . 42.093  17.436  -34.440  1.00 78.79 257 A 1 
ATOM 1930 N N   . TYR A 0 258 . 34.164  20.343  -34.400  1.00 84.91 258 A 1 
ATOM 1931 C CA  . TYR A 0 258 . 33.013  20.902  -33.702  1.00 84.91 258 A 1 
ATOM 1932 C C   . TYR A 0 258 . 32.494  19.893  -32.687  1.00 84.91 258 A 1 
ATOM 1933 C CB  . TYR A 0 258 . 31.923  21.297  -34.709  1.00 84.91 258 A 1 
ATOM 1934 O O   . TYR A 0 258 . 32.478  18.692  -32.953  1.00 84.91 258 A 1 
ATOM 1935 C CG  . TYR A 0 258 . 30.640  21.809  -34.071  1.00 84.91 258 A 1 
ATOM 1936 C CD1 . TYR A 0 258 . 29.475  21.017  -34.080  1.00 84.91 258 A 1 
ATOM 1937 C CD2 . TYR A 0 258 . 30.624  23.060  -33.425  1.00 84.91 258 A 1 
ATOM 1938 C CE1 . TYR A 0 258 . 28.298  21.487  -33.463  1.00 84.91 258 A 1 
ATOM 1939 C CE2 . TYR A 0 258 . 29.455  23.525  -32.787  1.00 84.91 258 A 1 
ATOM 1940 O OH  . TYR A 0 258 . 27.127  23.189  -32.238  1.00 84.91 258 A 1 
ATOM 1941 C CZ  . TYR A 0 258 . 28.282  22.742  -32.812  1.00 84.91 258 A 1 
ATOM 1942 N N   . GLY A 0 259 . 32.001  20.378  -31.556  1.00 80.66 259 A 1 
ATOM 1943 C CA  . GLY A 0 259 . 31.275  19.526  -30.637  1.00 80.66 259 A 1 
ATOM 1944 C C   . GLY A 0 259 . 30.376  20.275  -29.675  1.00 80.66 259 A 1 
ATOM 1945 O O   . GLY A 0 259 . 30.428  21.500  -29.530  1.00 80.66 259 A 1 
ATOM 1946 N N   . LYS A 0 260 . 29.526  19.489  -29.025  1.00 82.34 260 A 1 
ATOM 1947 C CA  . LYS A 0 260 . 28.675  19.895  -27.914  1.00 82.34 260 A 1 
ATOM 1948 C C   . LYS A 0 260 . 28.794  18.845  -26.831  1.00 82.34 260 A 1 
ATOM 1949 C CB  . LYS A 0 260 . 27.201  19.986  -28.316  1.00 82.34 260 A 1 
ATOM 1950 O O   . LYS A 0 260 . 28.613  17.670  -27.140  1.00 82.34 260 A 1 
ATOM 1951 C CG  . LYS A 0 260 . 26.941  20.734  -29.620  1.00 82.34 260 A 1 
ATOM 1952 C CD  . LYS A 0 260 . 25.432  20.740  -29.845  1.00 82.34 260 A 1 
ATOM 1953 C CE  . LYS A 0 260 . 25.157  21.184  -31.274  1.00 82.34 260 A 1 
ATOM 1954 N NZ  . LYS A 0 260 . 24.209  20.258  -31.920  1.00 82.34 260 A 1 
ATOM 1955 N N   . SER A 0 261 . 28.998  19.273  -25.598  1.00 78.35 261 A 1 
ATOM 1956 C CA  . SER A 0 261 . 28.880  18.416  -24.423  1.00 78.35 261 A 1 
ATOM 1957 C C   . SER A 0 261 . 27.779  18.945  -23.508  1.00 78.35 261 A 1 
ATOM 1958 C CB  . SER A 0 261 . 30.228  18.273  -23.707  1.00 78.35 261 A 1 
ATOM 1959 O O   . SER A 0 261 . 27.661  20.148  -23.255  1.00 78.35 261 A 1 
ATOM 1960 O OG  . SER A 0 261 . 30.795  19.537  -23.410  1.00 78.35 261 A 1 
ATOM 1961 N N   . TYR A 0 262 . 26.945  18.036  -23.015  1.00 74.72 262 A 1 
ATOM 1962 C CA  . TYR A 0 262 . 26.102  18.264  -21.847  1.00 74.72 262 A 1 
ATOM 1963 C C   . TYR A 0 262 . 26.722  17.499  -20.680  1.00 74.72 262 A 1 
ATOM 1964 C CB  . TYR A 0 262 . 24.669  17.769  -22.104  1.00 74.72 262 A 1 
ATOM 1965 O O   . TYR A 0 262 . 26.751  16.272  -20.732  1.00 74.72 262 A 1 
ATOM 1966 C CG  . TYR A 0 262 . 23.876  18.519  -23.159  1.00 74.72 262 A 1 
ATOM 1967 C CD1 . TYR A 0 262 . 22.997  19.553  -22.781  1.00 74.72 262 A 1 
ATOM 1968 C CD2 . TYR A 0 262 . 23.998  18.162  -24.515  1.00 74.72 262 A 1 
ATOM 1969 C CE1 . TYR A 0 262 . 22.243  20.231  -23.759  1.00 74.72 262 A 1 
ATOM 1970 C CE2 . TYR A 0 262 . 23.227  18.816  -25.494  1.00 74.72 262 A 1 
ATOM 1971 O OH  . TYR A 0 262 . 21.665  20.546  -26.067  1.00 74.72 262 A 1 
ATOM 1972 C CZ  . TYR A 0 262 . 22.357  19.859  -25.118  1.00 74.72 262 A 1 
ATOM 1973 N N   . ASP A 0 263 . 27.159  18.197  -19.629  1.00 75.90 263 A 1 
ATOM 1974 C CA  . ASP A 0 263 . 27.510  17.547  -18.357  1.00 75.90 263 A 1 
ATOM 1975 C C   . ASP A 0 263 . 26.241  17.034  -17.642  1.00 75.90 263 A 1 
ATOM 1976 C CB  . ASP A 0 263 . 28.253  18.514  -17.420  1.00 75.90 263 A 1 
ATOM 1977 O O   . ASP A 0 263 . 25.112  17.217  -18.116  1.00 75.90 263 A 1 
ATOM 1978 C CG  . ASP A 0 263 . 29.625  19.003  -17.872  1.00 75.90 263 A 1 
ATOM 1979 O OD1 . ASP A 0 263 . 30.249  18.375  -18.747  1.00 75.90 263 A 1 
ATOM 1980 O OD2 . ASP A 0 263 . 30.040  20.043  -17.308  1.00 75.90 263 A 1 
ATOM 1981 N N   . SER A 0 264 . 26.405  16.431  -16.459  1.00 80.61 264 A 1 
ATOM 1982 C CA  . SER A 0 264 . 25.336  15.664  -15.823  1.00 80.61 264 A 1 
ATOM 1983 C C   . SER A 0 264 . 24.049  16.465  -15.595  1.00 80.61 264 A 1 
ATOM 1984 C CB  . SER A 0 264 . 25.811  14.923  -14.563  1.00 80.61 264 A 1 
ATOM 1985 O O   . SER A 0 264 . 24.034  17.578  -15.055  1.00 80.61 264 A 1 
ATOM 1986 O OG  . SER A 0 264 . 25.682  15.664  -13.361  1.00 80.61 264 A 1 
ATOM 1987 N N   . VAL A 0 265 . 22.927  15.865  -16.001  1.00 82.27 265 A 1 
ATOM 1988 C CA  . VAL A 0 265 . 21.578  16.426  -15.868  1.00 82.27 265 A 1 
ATOM 1989 C C   . VAL A 0 265 . 20.781  15.550  -14.919  1.00 82.27 265 A 1 
ATOM 1990 C CB  . VAL A 0 265 . 20.865  16.554  -17.229  1.00 82.27 265 A 1 
ATOM 1991 O O   . VAL A 0 265 . 20.622  14.355  -15.154  1.00 82.27 265 A 1 
ATOM 1992 C CG1 . VAL A 0 265 . 19.465  17.169  -17.059  1.00 82.27 265 A 1 
ATOM 1993 C CG2 . VAL A 0 265 . 21.640  17.446  -18.203  1.00 82.27 265 A 1 
ATOM 1994 N N   . GLN A 0 266 . 20.216  16.139  -13.864  1.00 87.54 266 A 1 
ATOM 1995 C CA  . GLN A 0 266 . 19.377  15.432  -12.895  1.00 87.54 266 A 1 
ATOM 1996 C C   . GLN A 0 266 . 18.022  16.120  -12.727  1.00 87.54 266 A 1 
ATOM 1997 C CB  . GLN A 0 266 . 20.086  15.287  -11.540  1.00 87.54 266 A 1 
ATOM 1998 O O   . GLN A 0 266 . 17.936  17.270  -12.294  1.00 87.54 266 A 1 
ATOM 1999 C CG  . GLN A 0 266 . 21.441  14.569  -11.650  1.00 87.54 266 A 1 
ATOM 2000 C CD  . GLN A 0 266 . 22.053  14.233  -10.294  1.00 87.54 266 A 1 
ATOM 2001 N NE2 . GLN A 0 266 . 23.351  14.034  -10.249  1.00 87.54 266 A 1 
ATOM 2002 O OE1 . GLN A 0 266 . 21.374  14.129  -9.270   1.00 87.54 266 A 1 
ATOM 2003 N N   . ALA A 0 267 . 16.941  15.388  -12.989  1.00 87.57 267 A 1 
ATOM 2004 C CA  . ALA A 0 267 . 15.568  15.830  -12.768  1.00 87.57 267 A 1 
ATOM 2005 C C   . ALA A 0 267 . 14.889  14.922  -11.738  1.00 87.57 267 A 1 
ATOM 2006 C CB  . ALA A 0 267 . 14.829  15.847  -14.111  1.00 87.57 267 A 1 
ATOM 2007 O O   . ALA A 0 267 . 14.834  13.706  -11.913  1.00 87.57 267 A 1 
ATOM 2008 N N   . ARG A 0 268 . 14.346  15.496  -10.660  1.00 90.80 268 A 1 
ATOM 2009 C CA  . ARG A 0 268 . 13.615  14.746  -9.625   1.00 90.80 268 A 1 
ATOM 2010 C C   . ARG A 0 268 . 12.280  15.417  -9.316   1.00 90.80 268 A 1 
ATOM 2011 C CB  . ARG A 0 268 . 14.465  14.518  -8.357   1.00 90.80 268 A 1 
ATOM 2012 O O   . ARG A 0 268 . 12.211  16.639  -9.195   1.00 90.80 268 A 1 
ATOM 2013 C CG  . ARG A 0 268 . 15.927  14.107  -8.632   1.00 90.80 268 A 1 
ATOM 2014 C CD  . ARG A 0 268 . 16.670  13.775  -7.331   1.00 90.80 268 A 1 
ATOM 2015 N NE  . ARG A 0 268 . 18.125  13.611  -7.542   1.00 90.80 268 A 1 
ATOM 2016 N NH1 . ARG A 0 268 . 18.625  12.532  -5.574   1.00 90.80 268 A 1 
ATOM 2017 N NH2 . ARG A 0 268 . 20.262  13.050  -6.989   1.00 90.80 268 A 1 
ATOM 2018 C CZ  . ARG A 0 268 . 18.994  13.069  -6.706   1.00 90.80 268 A 1 
ATOM 2019 N N   . GLN A 0 269 . 11.233  14.615  -9.177   1.00 91.40 269 A 1 
ATOM 2020 C CA  . GLN A 0 269 . 9.886   15.009  -8.778   1.00 91.40 269 A 1 
ATOM 2021 C C   . GLN A 0 269 . 9.443   14.141  -7.599   1.00 91.40 269 A 1 
ATOM 2022 C CB  . GLN A 0 269 . 8.933   14.901  -9.983   1.00 91.40 269 A 1 
ATOM 2023 O O   . GLN A 0 269 . 9.613   12.923  -7.635   1.00 91.40 269 A 1 
ATOM 2024 C CG  . GLN A 0 269 . 7.455   15.151  -9.620   1.00 91.40 269 A 1 
ATOM 2025 C CD  . GLN A 0 269 . 6.540   15.239  -10.841  1.00 91.40 269 A 1 
ATOM 2026 N NE2 . GLN A 0 269 . 5.282   14.893  -10.724  1.00 91.40 269 A 1 
ATOM 2027 O OE1 . GLN A 0 269 . 6.914   15.688  -11.921  1.00 91.40 269 A 1 
ATOM 2028 N N   . TYR A 0 270 . 8.861   14.775  -6.584   1.00 92.66 270 A 1 
ATOM 2029 C CA  . TYR A 0 270 . 8.260   14.118  -5.429   1.00 92.66 270 A 1 
ATOM 2030 C C   . TYR A 0 270 . 6.872   14.718  -5.197   1.00 92.66 270 A 1 
ATOM 2031 C CB  . TYR A 0 270 . 9.148   14.272  -4.184   1.00 92.66 270 A 1 
ATOM 2032 O O   . TYR A 0 270 . 6.741   15.908  -4.893   1.00 92.66 270 A 1 
ATOM 2033 C CG  . TYR A 0 270 . 10.614  13.920  -4.372   1.00 92.66 270 A 1 
ATOM 2034 C CD1 . TYR A 0 270 . 11.060  12.593  -4.210   1.00 92.66 270 A 1 
ATOM 2035 C CD2 . TYR A 0 270 . 11.536  14.938  -4.685   1.00 92.66 270 A 1 
ATOM 2036 C CE1 . TYR A 0 270 . 12.431  12.288  -4.340   1.00 92.66 270 A 1 
ATOM 2037 C CE2 . TYR A 0 270 . 12.905  14.641  -4.808   1.00 92.66 270 A 1 
ATOM 2038 O OH  . TYR A 0 270 . 14.688  13.058  -4.701   1.00 92.66 270 A 1 
ATOM 2039 C CZ  . TYR A 0 270 . 13.355  13.316  -4.624   1.00 92.66 270 A 1 
ATOM 2040 N N   . ASP A 0 271 . 5.853   13.884  -5.339   1.00 92.56 271 A 1 
ATOM 2041 C CA  . ASP A 0 271 . 4.455   14.194  -5.074   1.00 92.56 271 A 1 
ATOM 2042 C C   . ASP A 0 271 . 4.032   13.387  -3.846   1.00 92.56 271 A 1 
ATOM 2043 C CB  . ASP A 0 271 . 3.570   13.864  -6.289   1.00 92.56 271 A 1 
ATOM 2044 O O   . ASP A 0 271 . 4.406   12.222  -3.705   1.00 92.56 271 A 1 
ATOM 2045 C CG  . ASP A 0 271 . 4.118   14.360  -7.632   1.00 92.56 271 A 1 
ATOM 2046 O OD1 . ASP A 0 271 . 4.744   15.441  -7.685   1.00 92.56 271 A 1 
ATOM 2047 O OD2 . ASP A 0 271 . 3.885   13.705  -8.672   1.00 92.56 271 A 1 
ATOM 2048 N N   . ASN A 0 272 . 3.301   14.004  -2.925   1.00 93.29 272 A 1 
ATOM 2049 C CA  . ASN A 0 272 . 2.933   13.348  -1.677   1.00 93.29 272 A 1 
ATOM 2050 C C   . ASN A 0 272 . 1.609   13.901  -1.146   1.00 93.29 272 A 1 
ATOM 2051 C CB  . ASN A 0 272 . 4.100   13.527  -0.695   1.00 93.29 272 A 1 
ATOM 2052 O O   . ASN A 0 272 . 1.497   15.105  -0.892   1.00 93.29 272 A 1 
ATOM 2053 C CG  . ASN A 0 272 . 3.940   12.639  0.515    1.00 93.29 272 A 1 
ATOM 2054 N ND2 . ASN A 0 272 . 4.056   13.201  1.689    1.00 93.29 272 A 1 
ATOM 2055 O OD1 . ASN A 0 272 . 3.741   11.444  0.406    1.00 93.29 272 A 1 
ATOM 2056 N N   . GLU A 0 273 . 0.620   13.029  -1.000   1.00 94.68 273 A 1 
ATOM 2057 C CA  . GLU A 0 273 . -0.749  13.349  -0.599   1.00 94.68 273 A 1 
ATOM 2058 C C   . GLU A 0 273 . -1.103  12.536  0.649    1.00 94.68 273 A 1 
ATOM 2059 C CB  . GLU A 0 273 . -1.739  13.122  -1.764   1.00 94.68 273 A 1 
ATOM 2060 O O   . GLU A 0 273 . -0.936  11.322  0.665    1.00 94.68 273 A 1 
ATOM 2061 C CG  . GLU A 0 273 . -1.250  13.814  -3.051   1.00 94.68 273 A 1 
ATOM 2062 C CD  . GLU A 0 273 . -2.289  13.961  -4.169   1.00 94.68 273 A 1 
ATOM 2063 O OE1 . GLU A 0 273 . -1.869  14.084  -5.347   1.00 94.68 273 A 1 
ATOM 2064 O OE2 . GLU A 0 273 . -3.467  14.297  -3.904   1.00 94.68 273 A 1 
ATOM 2065 N N   . HIS A 0 274 . -1.559  13.219  1.694    1.00 92.88 274 A 1 
ATOM 2066 C CA  . HIS A 0 274 . -1.887  12.655  3.000    1.00 92.88 274 A 1 
ATOM 2067 C C   . HIS A 0 274 . -3.292  13.093  3.407    1.00 92.88 274 A 1 
ATOM 2068 C CB  . HIS A 0 274 . -0.884  13.151  4.054    1.00 92.88 274 A 1 
ATOM 2069 O O   . HIS A 0 274 . -3.636  14.273  3.288    1.00 92.88 274 A 1 
ATOM 2070 C CG  . HIS A 0 274 . 0.503   12.575  3.942    1.00 92.88 274 A 1 
ATOM 2071 C CD2 . HIS A 0 274 . 1.685   13.258  3.985    1.00 92.88 274 A 1 
ATOM 2072 N ND1 . HIS A 0 274 . 0.817   11.244  3.984    1.00 92.88 274 A 1 
ATOM 2073 C CE1 . HIS A 0 274 . 2.149   11.115  4.040    1.00 92.88 274 A 1 
ATOM 2074 N NE2 . HIS A 0 274 . 2.733   12.330  4.053    1.00 92.88 274 A 1 
ATOM 2075 N N   . TYR A 0 275 . -4.068  12.166  3.951    1.00 97.27 275 A 1 
ATOM 2076 C CA  . TYR A 0 275 . -5.344  12.410  4.611    1.00 97.27 275 A 1 
ATOM 2077 C C   . TYR A 0 275 . -5.394  11.598  5.905    1.00 97.27 275 A 1 
ATOM 2078 C CB  . TYR A 0 275 . -6.490  12.022  3.669    1.00 97.27 275 A 1 
ATOM 2079 O O   . TYR A 0 275 . -5.069  10.413  5.897    1.00 97.27 275 A 1 
ATOM 2080 C CG  . TYR A 0 275 . -7.860  12.030  4.321    1.00 97.27 275 A 1 
ATOM 2081 C CD1 . TYR A 0 275 . -8.460  10.819  4.721    1.00 97.27 275 A 1 
ATOM 2082 C CD2 . TYR A 0 275 . -8.522  13.251  4.552    1.00 97.27 275 A 1 
ATOM 2083 C CE1 . TYR A 0 275 . -9.732  10.827  5.328    1.00 97.27 275 A 1 
ATOM 2084 C CE2 . TYR A 0 275 . -9.793  13.260  5.158    1.00 97.27 275 A 1 
ATOM 2085 O OH  . TYR A 0 275 . -11.637 12.049  6.120    1.00 97.27 275 A 1 
ATOM 2086 C CZ  . TYR A 0 275 . -10.407 12.048  5.541    1.00 97.27 275 A 1 
ATOM 2087 N N   . ALA A 0 276 . -5.819  12.213  7.004    1.00 96.63 276 A 1 
ATOM 2088 C CA  . ALA A 0 276 . -6.086  11.506  8.250    1.00 96.63 276 A 1 
ATOM 2089 C C   . ALA A 0 276 . -7.280  12.129  8.974    1.00 96.63 276 A 1 
ATOM 2090 C CB  . ALA A 0 276 . -4.824  11.486  9.122    1.00 96.63 276 A 1 
ATOM 2091 O O   . ALA A 0 276 . -7.349  13.353  9.106    1.00 96.63 276 A 1 
ATOM 2092 N N   . ARG A 0 277 . -8.187  11.279  9.460    1.00 97.94 277 A 1 
ATOM 2093 C CA  . ARG A 0 277 . -9.378  11.647  10.228   1.00 97.94 277 A 1 
ATOM 2094 C C   . ARG A 0 277 . -9.508  10.744  11.449   1.00 97.94 277 A 1 
ATOM 2095 C CB  . ARG A 0 277 . -10.615 11.578  9.317    1.00 97.94 277 A 1 
ATOM 2096 O O   . ARG A 0 277 . -9.464  9.524   11.325   1.00 97.94 277 A 1 
ATOM 2097 C CG  . ARG A 0 277 . -11.922 11.913  10.057   1.00 97.94 277 A 1 
ATOM 2098 C CD  . ARG A 0 277 . -13.152 11.897  9.136    1.00 97.94 277 A 1 
ATOM 2099 N NE  . ARG A 0 277 . -13.372 10.581  8.499    1.00 97.94 277 A 1 
ATOM 2100 N NH1 . ARG A 0 277 . -14.450 9.542   10.241   1.00 97.94 277 A 1 
ATOM 2101 N NH2 . ARG A 0 277 . -14.078 8.397   8.409    1.00 97.94 277 A 1 
ATOM 2102 C CZ  . ARG A 0 277 . -13.960 9.525   9.043    1.00 97.94 277 A 1 
ATOM 2103 N N   . GLU A 0 278 . -9.724  11.344  12.607   1.00 97.37 278 A 1 
ATOM 2104 C CA  . GLU A 0 278 . -10.070 10.680  13.858   1.00 97.37 278 A 1 
ATOM 2105 C C   . GLU A 0 278 . -11.410 11.247  14.346   1.00 97.37 278 A 1 
ATOM 2106 C CB  . GLU A 0 278 . -8.908  10.855  14.856   1.00 97.37 278 A 1 
ATOM 2107 O O   . GLU A 0 278 . -11.568 12.463  14.456   1.00 97.37 278 A 1 
ATOM 2108 C CG  . GLU A 0 278 . -9.196  10.219  16.221   1.00 97.37 278 A 1 
ATOM 2109 C CD  . GLU A 0 278 . -7.964  10.054  17.132   1.00 97.37 278 A 1 
ATOM 2110 O OE1 . GLU A 0 278 . -8.144  9.426   18.202   1.00 97.37 278 A 1 
ATOM 2111 O OE2 . GLU A 0 278 . -6.835  10.479  16.818   1.00 97.37 278 A 1 
ATOM 2112 N N   . VAL A 0 279 . -12.383 10.372  14.602   1.00 96.08 279 A 1 
ATOM 2113 C CA  . VAL A 0 279 . -13.705 10.713  15.149   1.00 96.08 279 A 1 
ATOM 2114 C C   . VAL A 0 279 . -13.895 9.944   16.444   1.00 96.08 279 A 1 
ATOM 2115 C CB  . VAL A 0 279 . -14.845 10.386  14.163   1.00 96.08 279 A 1 
ATOM 2116 O O   . VAL A 0 279 . -13.649 8.739   16.478   1.00 96.08 279 A 1 
ATOM 2117 C CG1 . VAL A 0 279 . -16.240 10.595  14.770   1.00 96.08 279 A 1 
ATOM 2118 C CG2 . VAL A 0 279 . -14.754 11.284  12.924   1.00 96.08 279 A 1 
ATOM 2119 N N   . ARG A 0 280 . -14.352 10.638  17.485   1.00 93.90 280 A 1 
ATOM 2120 C CA  . ARG A 0 280 . -14.827 10.045  18.736   1.00 93.90 280 A 1 
ATOM 2121 C C   . ARG A 0 280 . -16.200 10.602  19.071   1.00 93.90 280 A 1 
ATOM 2122 C CB  . ARG A 0 280 . -13.862 10.293  19.895   1.00 93.90 280 A 1 
ATOM 2123 O O   . ARG A 0 280 . -16.366 11.820  18.985   1.00 93.90 280 A 1 
ATOM 2124 C CG  . ARG A 0 280 . -12.449 9.816   19.560   1.00 93.90 280 A 1 
ATOM 2125 C CD  . ARG A 0 280 . -11.562 9.970   20.786   1.00 93.90 280 A 1 
ATOM 2126 N NE  . ARG A 0 280 . -10.133 9.942   20.424   1.00 93.90 280 A 1 
ATOM 2127 N NH1 . ARG A 0 280 . -9.345  9.950   22.558   1.00 93.90 280 A 1 
ATOM 2128 N NH2 . ARG A 0 280 . -7.911  9.917   20.835   1.00 93.90 280 A 1 
ATOM 2129 C CZ  . ARG A 0 280 . -9.135  9.942   21.272   1.00 93.90 280 A 1 
ATOM 2130 N N   . ALA A 0 281 . -17.135 9.739   19.434   1.00 91.62 281 A 1 
ATOM 2131 C CA  . ALA A 0 281 . -18.439 10.111  19.963   1.00 91.62 281 A 1 
ATOM 2132 C C   . ALA A 0 281 . -18.719 9.295   21.229   1.00 91.62 281 A 1 
ATOM 2133 C CB  . ALA A 0 281 . -19.512 9.924   18.885   1.00 91.62 281 A 1 
ATOM 2134 O O   . ALA A 0 281 . -18.277 8.156   21.316   1.00 91.62 281 A 1 
ATOM 2135 N N   . ASP A 0 282 . -19.406 9.924   22.172   1.00 88.96 282 A 1 
ATOM 2136 C CA  . ASP A 0 282 . -19.616 9.502   23.558   1.00 88.96 282 A 1 
ATOM 2137 C C   . ASP A 0 282 . -21.053 9.954   23.910   1.00 88.96 282 A 1 
ATOM 2138 C CB  . ASP A 0 282 . -18.491 10.209  24.350   1.00 88.96 282 A 1 
ATOM 2139 O O   . ASP A 0 282 . -21.391 11.122  23.672   1.00 88.96 282 A 1 
ATOM 2140 C CG  . ASP A 0 282 . -18.462 10.025  25.867   1.00 88.96 282 A 1 
ATOM 2141 O OD1 . ASP A 0 282 . -19.494 9.602   26.419   1.00 88.96 282 A 1 
ATOM 2142 O OD2 . ASP A 0 282 . -17.407 10.406  26.445   1.00 88.96 282 A 1 
ATOM 2143 N N   . ASP A 0 283 . -21.944 9.028   24.291   1.00 91.47 283 A 1 
ATOM 2144 C CA  . ASP A 0 283 . -23.411 9.237   24.325   1.00 91.47 283 A 1 
ATOM 2145 C C   . ASP A 0 283 . -24.112 8.575   25.538   1.00 91.47 283 A 1 
ATOM 2146 C CB  . ASP A 0 283 . -24.019 8.878   22.948   1.00 91.47 283 A 1 
ATOM 2147 O O   . ASP A 0 283 . -25.186 7.972   25.410   1.00 91.47 283 A 1 
ATOM 2148 C CG  . ASP A 0 283 . -25.510 9.200   22.800   1.00 91.47 283 A 1 
ATOM 2149 O OD1 . ASP A 0 283 . -25.975 10.256  23.275   1.00 91.47 283 A 1 
ATOM 2150 O OD2 . ASP A 0 283 . -26.256 8.541   22.034   1.00 91.47 283 A 1 
ATOM 2151 N N   . ASP A 0 284 . -23.483 8.741   26.706   1.00 87.79 284 A 1 
ATOM 2152 C CA  . ASP A 0 284 . -23.989 8.535   28.076   1.00 87.79 284 A 1 
ATOM 2153 C C   . ASP A 0 284 . -25.508 8.789   28.228   1.00 87.79 284 A 1 
ATOM 2154 C CB  . ASP A 0 284 . -23.251 9.555   28.988   1.00 87.79 284 A 1 
ATOM 2155 O O   . ASP A 0 284 . -25.990 9.901   27.984   1.00 87.79 284 A 1 
ATOM 2156 C CG  . ASP A 0 284 . -22.251 9.007   30.012   1.00 87.79 284 A 1 
ATOM 2157 O OD1 . ASP A 0 284 . -22.371 7.820   30.377   1.00 87.79 284 A 1 
ATOM 2158 O OD2 . ASP A 0 284 . -21.496 9.849   30.561   1.00 87.79 284 A 1 
ATOM 2159 N N   . GLN A 0 285 . -26.278 7.810   28.719   1.00 89.05 285 A 1 
ATOM 2160 C CA  . GLN A 0 285 . -27.707 7.936   29.065   1.00 89.05 285 A 1 
ATOM 2161 C C   . GLN A 0 285 . -28.021 7.242   30.395   1.00 89.05 285 A 1 
ATOM 2162 C CB  . GLN A 0 285 . -28.582 7.344   27.943   1.00 89.05 285 A 1 
ATOM 2163 O O   . GLN A 0 285 . -27.616 6.104   30.611   1.00 89.05 285 A 1 
ATOM 2164 C CG  . GLN A 0 285 . -28.642 8.287   26.738   1.00 89.05 285 A 1 
ATOM 2165 C CD  . GLN A 0 285 . -29.243 7.667   25.486   1.00 89.05 285 A 1 
ATOM 2166 N NE2 . GLN A 0 285 . -28.528 7.728   24.384   1.00 89.05 285 A 1 
ATOM 2167 O OE1 . GLN A 0 285 . -30.366 7.180   25.442   1.00 89.05 285 A 1 
ATOM 2168 N N   . TRP A 0 286 . -28.795 7.891   31.272   1.00 88.10 286 A 1 
ATOM 2169 C CA  . TRP A 0 286 . -29.165 7.314   32.572   1.00 88.10 286 A 1 
ATOM 2170 C C   . TRP A 0 286 . -30.525 7.791   33.100   1.00 88.10 286 A 1 
ATOM 2171 C CB  . TRP A 0 286 . -28.054 7.590   33.597   1.00 88.10 286 A 1 
ATOM 2172 O O   . TRP A 0 286 . -30.988 8.896   32.789   1.00 88.10 286 A 1 
ATOM 2173 C CG  . TRP A 0 286 . -27.878 9.025   33.995   1.00 88.10 286 A 1 
ATOM 2174 C CD1 . TRP A 0 286 . -28.434 9.596   35.086   1.00 88.10 286 A 1 
ATOM 2175 C CD2 . TRP A 0 286 . -27.092 10.075  33.347   1.00 88.10 286 A 1 
ATOM 2176 C CE2 . TRP A 0 286 . -27.229 11.273  34.113   1.00 88.10 286 A 1 
ATOM 2177 C CE3 . TRP A 0 286 . -26.264 10.142  32.205   1.00 88.10 286 A 1 
ATOM 2178 N NE1 . TRP A 0 286 . -28.062 10.923  35.156   1.00 88.10 286 A 1 
ATOM 2179 C CH2 . TRP A 0 286 . -25.783 12.506  32.611   1.00 88.10 286 A 1 
ATOM 2180 C CZ2 . TRP A 0 286 . -26.591 12.475  33.761   1.00 88.10 286 A 1 
ATOM 2181 C CZ3 . TRP A 0 286 . -25.622 11.342  31.843   1.00 88.10 286 A 1 
ATOM 2182 N N   . ALA A 0 287 . -31.145 6.961   33.938   1.00 90.23 287 A 1 
ATOM 2183 C CA  . ALA A 0 287 . -32.332 7.261   34.729   1.00 90.23 287 A 1 
ATOM 2184 C C   . ALA A 0 287 . -32.248 6.589   36.112   1.00 90.23 287 A 1 
ATOM 2185 C CB  . ALA A 0 287 . -33.581 6.819   33.958   1.00 90.23 287 A 1 
ATOM 2186 O O   . ALA A 0 287 . -31.732 5.480   36.235   1.00 90.23 287 A 1 
ATOM 2187 N N   . GLU A 0 288 . -32.767 7.270   37.132   1.00 89.26 288 A 1 
ATOM 2188 C CA  . GLU A 0 288 . -32.894 6.794   38.515   1.00 89.26 288 A 1 
ATOM 2189 C C   . GLU A 0 288 . -34.293 7.195   39.021   1.00 89.26 288 A 1 
ATOM 2190 C CB  . GLU A 0 288 . -31.809 7.430   39.423   1.00 89.26 288 A 1 
ATOM 2191 O O   . GLU A 0 288 . -34.682 8.357   38.868   1.00 89.26 288 A 1 
ATOM 2192 C CG  . GLU A 0 288 . -30.338 7.143   39.042   1.00 89.26 288 A 1 
ATOM 2193 C CD  . GLU A 0 288 . -29.293 7.911   39.891   1.00 89.26 288 A 1 
ATOM 2194 O OE1 . GLU A 0 288 . -28.077 7.709   39.665   1.00 89.26 288 A 1 
ATOM 2195 O OE2 . GLU A 0 288 . -29.663 8.750   40.748   1.00 89.26 288 A 1 
ATOM 2196 N N   . ASP A 0 289 . -35.032 6.272   39.636   1.00 87.19 289 A 1 
ATOM 2197 C CA  . ASP A 0 289 . -36.206 6.573   40.472   1.00 87.19 289 A 1 
ATOM 2198 C C   . ASP A 0 289 . -35.881 6.166   41.916   1.00 87.19 289 A 1 
ATOM 2199 C CB  . ASP A 0 289 . -37.482 5.890   39.935   1.00 87.19 289 A 1 
ATOM 2200 O O   . ASP A 0 289 . -35.147 5.209   42.153   1.00 87.19 289 A 1 
ATOM 2201 C CG  . ASP A 0 289 . -38.795 6.449   40.524   1.00 87.19 289 A 1 
ATOM 2202 O OD1 . ASP A 0 289 . -38.732 7.193   41.537   1.00 87.19 289 A 1 
ATOM 2203 O OD2 . ASP A 0 289 . -39.861 6.162   39.934   1.00 87.19 289 A 1 
ATOM 2204 N N   . TYR A 0 290 . -36.373 6.909   42.902   1.00 86.41 290 A 1 
ATOM 2205 C CA  . TYR A 0 290 . -36.180 6.586   44.311   1.00 86.41 290 A 1 
ATOM 2206 C C   . TYR A 0 290 . -37.418 6.945   45.122   1.00 86.41 290 A 1 
ATOM 2207 C CB  . TYR A 0 290 . -34.940 7.297   44.875   1.00 86.41 290 A 1 
ATOM 2208 O O   . TYR A 0 290 . -37.630 8.115   45.466   1.00 86.41 290 A 1 
ATOM 2209 C CG  . TYR A 0 290 . -34.687 6.902   46.319   1.00 86.41 290 A 1 
ATOM 2210 C CD1 . TYR A 0 290 . -35.152 7.701   47.384   1.00 86.41 290 A 1 
ATOM 2211 C CD2 . TYR A 0 290 . -34.140 5.636   46.580   1.00 86.41 290 A 1 
ATOM 2212 C CE1 . TYR A 0 290 . -35.087 7.219   48.708   1.00 86.41 290 A 1 
ATOM 2213 C CE2 . TYR A 0 290 . -34.084 5.140   47.888   1.00 86.41 290 A 1 
ATOM 2214 O OH  . TYR A 0 290 . -34.584 5.376   50.189   1.00 86.41 290 A 1 
ATOM 2215 C CZ  . TYR A 0 290 . -34.576 5.923   48.947   1.00 86.41 290 A 1 
ATOM 2216 N N   . ASP A 0 291 . -38.175 5.925   45.518   1.00 82.31 291 A 1 
ATOM 2217 C CA  . ASP A 0 291 . -39.406 6.099   46.272   1.00 82.31 291 A 1 
ATOM 2218 C C   . ASP A 0 291 . -39.264 5.591   47.718   1.00 82.31 291 A 1 
ATOM 2219 C CB  . ASP A 0 291 . -40.604 5.525   45.495   1.00 82.31 291 A 1 
ATOM 2220 O O   . ASP A 0 291 . -38.650 4.565   48.029   1.00 82.31 291 A 1 
ATOM 2221 C CG  . ASP A 0 291 . -41.909 6.270   45.792   1.00 82.31 291 A 1 
ATOM 2222 O OD1 . ASP A 0 291 . -41.957 7.036   46.794   1.00 82.31 291 A 1 
ATOM 2223 O OD2 . ASP A 0 291 . -42.922 6.004   45.106   1.00 82.31 291 A 1 
ATOM 2224 N N   . ARG A 0 292 . -39.804 6.354   48.672   1.00 78.90 292 A 1 
ATOM 2225 C CA  . ARG A 0 292 . -39.690 6.054   50.108   1.00 78.90 292 A 1 
ATOM 2226 C C   . ARG A 0 292 . -40.969 6.388   50.853   1.00 78.90 292 A 1 
ATOM 2227 C CB  . ARG A 0 292 . -38.453 6.750   50.696   1.00 78.90 292 A 1 
ATOM 2228 O O   . ARG A 0 292 . -41.235 7.540   51.211   1.00 78.90 292 A 1 
ATOM 2229 C CG  . ARG A 0 292 . -38.333 6.507   52.212   1.00 78.90 292 A 1 
ATOM 2230 C CD  . ARG A 0 292 . -37.152 7.262   52.823   1.00 78.90 292 A 1 
ATOM 2231 N NE  . ARG A 0 292 . -35.880 6.529   52.701   1.00 78.90 292 A 1 
ATOM 2232 N NH1 . ARG A 0 292 . -34.482 8.308   53.038   1.00 78.90 292 A 1 
ATOM 2233 N NH2 . ARG A 0 292 . -33.624 6.265   52.805   1.00 78.90 292 A 1 
ATOM 2234 C CZ  . ARG A 0 292 . -34.672 7.031   52.847   1.00 78.90 292 A 1 
ATOM 2235 N N   . TYR A 0 293 . -41.668 5.339   51.273   1.00 69.16 293 A 1 
ATOM 2236 C CA  . TYR A 0 293 . -42.907 5.432   52.037   1.00 69.16 293 A 1 
ATOM 2237 C C   . TYR A 0 293 . -42.691 5.154   53.525   1.00 69.16 293 A 1 
ATOM 2238 C CB  . TYR A 0 293 . -43.942 4.482   51.433   1.00 69.16 293 A 1 
ATOM 2239 O O   . TYR A 0 293 . -42.441 4.023   53.937   1.00 69.16 293 A 1 
ATOM 2240 C CG  . TYR A 0 293 . -44.329 4.884   50.031   1.00 69.16 293 A 1 
ATOM 2241 C CD1 . TYR A 0 293 . -45.241 5.942   49.845   1.00 69.16 293 A 1 
ATOM 2242 C CD2 . TYR A 0 293 . -43.726 4.261   48.921   1.00 69.16 293 A 1 
ATOM 2243 C CE1 . TYR A 0 293 . -45.546 6.382   48.545   1.00 69.16 293 A 1 
ATOM 2244 C CE2 . TYR A 0 293 . -44.031 4.705   47.624   1.00 69.16 293 A 1 
ATOM 2245 O OH  . TYR A 0 293 . -45.208 6.265   46.202   1.00 69.16 293 A 1 
ATOM 2246 C CZ  . TYR A 0 293 . -44.926 5.780   47.433   1.00 69.16 293 A 1 
ATOM 2247 N N   . THR A 0 294 . -42.877 6.174   54.372   1.00 63.12 294 A 1 
ATOM 2248 C CA  . THR A 0 294 . -43.001 5.997   55.831   1.00 63.12 294 A 1 
ATOM 2249 C C   . THR A 0 294 . -44.466 6.124   56.264   1.00 63.12 294 A 1 
ATOM 2250 C CB  . THR A 0 294 . -42.113 6.990   56.592   1.00 63.12 294 A 1 
ATOM 2251 O O   . THR A 0 294 . -45.012 7.231   56.337   1.00 63.12 294 A 1 
ATOM 2252 C CG2 . THR A 0 294 . -42.151 6.765   58.106   1.00 63.12 294 A 1 
ATOM 2253 O OG1 . THR A 0 294 . -40.764 6.827   56.229   1.00 63.12 294 A 1 
ATOM 2254 N N   . ALA A 0 295 . -45.116 5.003   56.599   1.00 57.05 295 A 1 
ATOM 2255 C CA  . ALA A 0 295 . -46.543 4.996   56.941   1.00 57.05 295 A 1 
ATOM 2256 C C   . ALA A 0 295 . -46.809 5.447   58.395   1.00 57.05 295 A 1 
ATOM 2257 C CB  . ALA A 0 295 . -47.164 3.635   56.606   1.00 57.05 295 A 1 
ATOM 2258 O O   . ALA A 0 295 . -46.741 4.672   59.353   1.00 57.05 295 A 1 
ATOM 2259 N N   . GLY A 0 296 . -47.138 6.730   58.563   1.00 50.56 296 A 1 
ATOM 2260 C CA  . GLY A 0 296 . -47.407 7.362   59.857   1.00 50.56 296 A 1 
ATOM 2261 C C   . GLY A 0 296 . -48.786 7.082   60.467   1.00 50.56 296 A 1 
ATOM 2262 O O   . GLY A 0 296 . -49.629 7.972   60.498   1.00 50.56 296 A 1 
ATOM 2263 N N   . HIS A 0 297 . -48.955 5.895   61.054   1.00 48.21 297 A 1 
ATOM 2264 C CA  . HIS A 0 297 . -49.901 5.606   62.148   1.00 48.21 297 A 1 
ATOM 2265 C C   . HIS A 0 297 . -51.403 5.930   61.920   1.00 48.21 297 A 1 
ATOM 2266 C CB  . HIS A 0 297 . -49.333 6.160   63.472   1.00 48.21 297 A 1 
ATOM 2267 O O   . HIS A 0 297 . -52.072 6.476   62.802   1.00 48.21 297 A 1 
ATOM 2268 C CG  . HIS A 0 297 . -49.621 5.273   64.659   1.00 48.21 297 A 1 
ATOM 2269 C CD2 . HIS A 0 297 . -48.717 4.500   65.336   1.00 48.21 297 A 1 
ATOM 2270 N ND1 . HIS A 0 297 . -50.832 5.101   65.279   1.00 48.21 297 A 1 
ATOM 2271 C CE1 . HIS A 0 297 . -50.657 4.279   66.328   1.00 48.21 297 A 1 
ATOM 2272 N NE2 . HIS A 0 297 . -49.384 3.860   66.384   1.00 48.21 297 A 1 
ATOM 2273 N N   . ASP A 0 298 . -51.983 5.480   60.798   1.00 48.13 298 A 1 
ATOM 2274 C CA  . ASP A 0 298 . -53.429 5.588   60.484   1.00 48.13 298 A 1 
ATOM 2275 C C   . ASP A 0 298 . -54.394 4.970   61.532   1.00 48.13 298 A 1 
ATOM 2276 C CB  . ASP A 0 298 . -53.701 4.956   59.105   1.00 48.13 298 A 1 
ATOM 2277 O O   . ASP A 0 298 . -55.610 5.105   61.419   1.00 48.13 298 A 1 
ATOM 2278 C CG  . ASP A 0 298 . -53.235 5.848   57.954   1.00 48.13 298 A 1 
ATOM 2279 O OD1 . ASP A 0 298 . -53.762 6.975   57.797   1.00 48.13 298 A 1 
ATOM 2280 O OD2 . ASP A 0 298 . -52.329 5.429   57.207   1.00 48.13 298 A 1 
ATOM 2281 N N   . GLN A 0 299 . -53.885 4.299   62.572   1.00 50.26 299 A 1 
ATOM 2282 C CA  . GLN A 0 299 . -54.684 3.653   63.624   1.00 50.26 299 A 1 
ATOM 2283 C C   . GLN A 0 299 . -54.745 4.435   64.954   1.00 50.26 299 A 1 
ATOM 2284 C CB  . GLN A 0 299 . -54.197 2.206   63.811   1.00 50.26 299 A 1 
ATOM 2285 O O   . GLN A 0 299 . -55.498 4.045   65.848   1.00 50.26 299 A 1 
ATOM 2286 C CG  . GLN A 0 299 . -54.387 1.377   62.525   1.00 50.26 299 A 1 
ATOM 2287 C CD  . GLN A 0 299 . -54.044 -0.101  62.685   1.00 50.26 299 A 1 
ATOM 2288 N NE2 . GLN A 0 299 . -54.183 -0.888  61.640   1.00 50.26 299 A 1 
ATOM 2289 O OE1 . GLN A 0 299 . -53.661 -0.588  63.733   1.00 50.26 299 A 1 
ATOM 2290 N N   . ASP A 0 300 . -54.021 5.555   65.103   1.00 47.20 300 A 1 
ATOM 2291 C CA  . ASP A 0 300 . -54.010 6.320   66.374   1.00 47.20 300 A 1 
ATOM 2292 C C   . ASP A 0 300 . -55.355 7.015   66.654   1.00 47.20 300 A 1 
ATOM 2293 C CB  . ASP A 0 300 . -52.863 7.360   66.380   1.00 47.20 300 A 1 
ATOM 2294 O O   . ASP A 0 300 . -55.798 7.136   67.800   1.00 47.20 300 A 1 
ATOM 2295 C CG  . ASP A 0 300 . -51.828 7.180   67.505   1.00 47.20 300 A 1 
ATOM 2296 O OD1 . ASP A 0 300 . -52.028 6.296   68.368   1.00 47.20 300 A 1 
ATOM 2297 O OD2 . ASP A 0 300 . -50.840 7.943   67.481   1.00 47.20 300 A 1 
ATOM 2298 N N   . TYR A 0 301 . -56.061 7.403   65.587   1.00 44.93 301 A 1 
ATOM 2299 C CA  . TYR A 0 301 . -57.351 8.096   65.656   1.00 44.93 301 A 1 
ATOM 2300 C C   . TYR A 0 301 . -58.457 7.277   66.352   1.00 44.93 301 A 1 
ATOM 2301 C CB  . TYR A 0 301 . -57.771 8.522   64.236   1.00 44.93 301 A 1 
ATOM 2302 O O   . TYR A 0 301 . -59.449 7.845   66.810   1.00 44.93 301 A 1 
ATOM 2303 C CG  . TYR A 0 301 . -58.041 10.009  64.113   1.00 44.93 301 A 1 
ATOM 2304 C CD1 . TYR A 0 301 . -59.268 10.538  64.559   1.00 44.93 301 A 1 
ATOM 2305 C CD2 . TYR A 0 301 . -57.065 10.863  63.560   1.00 44.93 301 A 1 
ATOM 2306 C CE1 . TYR A 0 301 . -59.524 11.918  64.447   1.00 44.93 301 A 1 
ATOM 2307 C CE2 . TYR A 0 301 . -57.316 12.245  63.450   1.00 44.93 301 A 1 
ATOM 2308 O OH  . TYR A 0 301 . -58.792 14.107  63.795   1.00 44.93 301 A 1 
ATOM 2309 C CZ  . TYR A 0 301 . -58.545 12.774  63.893   1.00 44.93 301 A 1 
ATOM 2310 N N   . GLY A 0 302 . -58.290 5.952   66.467   1.00 47.20 302 A 1 
ATOM 2311 C CA  . GLY A 0 302 . -59.232 5.069   67.158   1.00 47.20 302 A 1 
ATOM 2312 C C   . GLY A 0 302 . -59.044 4.985   68.679   1.00 47.20 302 A 1 
ATOM 2313 O O   . GLY A 0 302 . -60.011 4.711   69.389   1.00 47.20 302 A 1 
ATOM 2314 N N   . GLN A 0 303 . -57.836 5.220   69.207   1.00 49.19 303 A 1 
ATOM 2315 C CA  . GLN A 0 303 . -57.516 4.887   70.608   1.00 49.19 303 A 1 
ATOM 2316 C C   . GLN A 0 303 . -57.744 6.038   71.603   1.00 49.19 303 A 1 
ATOM 2317 C CB  . GLN A 0 303 . -56.097 4.304   70.715   1.00 49.19 303 A 1 
ATOM 2318 O O   . GLN A 0 303 . -57.941 5.797   72.793   1.00 49.19 303 A 1 
ATOM 2319 C CG  . GLN A 0 303 . -55.938 3.025   69.869   1.00 49.19 303 A 1 
ATOM 2320 C CD  . GLN A 0 303 . -54.724 2.175   70.244   1.00 49.19 303 A 1 
ATOM 2321 N NE2 . GLN A 0 303 . -54.258 1.330   69.350   1.00 49.19 303 A 1 
ATOM 2322 O OE1 . GLN A 0 303 . -54.206 2.202   71.348   1.00 49.19 303 A 1 
ATOM 2323 N N   . ALA A 0 304 . -57.793 7.290   71.139   1.00 46.60 304 A 1 
ATOM 2324 C CA  . ALA A 0 304 . -58.023 8.454   72.004   1.00 46.60 304 A 1 
ATOM 2325 C C   . ALA A 0 304 . -59.499 8.658   72.426   1.00 46.60 304 A 1 
ATOM 2326 C CB  . ALA A 0 304 . -57.458 9.685   71.286   1.00 46.60 304 A 1 
ATOM 2327 O O   . ALA A 0 304 . -59.784 9.447   73.329   1.00 46.60 304 A 1 
ATOM 2328 N N   . ALA A 0 305 . -60.452 7.974   71.782   1.00 41.13 305 A 1 
ATOM 2329 C CA  . ALA A 0 305 . -61.877 8.318   71.840   1.00 41.13 305 A 1 
ATOM 2330 C C   . ALA A 0 305 . -62.655 7.783   73.065   1.00 41.13 305 A 1 
ATOM 2331 C CB  . ALA A 0 305 . -62.513 7.866   70.519   1.00 41.13 305 A 1 
ATOM 2332 O O   . ALA A 0 305 . -63.776 8.225   73.313   1.00 41.13 305 A 1 
ATOM 2333 N N   . SER A 0 306 . -62.103 6.853   73.854   1.00 48.85 306 A 1 
ATOM 2334 C CA  . SER A 0 306 . -62.834 6.183   74.950   1.00 48.85 306 A 1 
ATOM 2335 C C   . SER A 0 306 . -62.654 6.815   76.342   1.00 48.85 306 A 1 
ATOM 2336 C CB  . SER A 0 306 . -62.498 4.688   74.962   1.00 48.85 306 A 1 
ATOM 2337 O O   . SER A 0 306 . -63.091 6.242   77.339   1.00 48.85 306 A 1 
ATOM 2338 O OG  . SER A 0 306 . -61.142 4.489   75.302   1.00 48.85 306 A 1 
ATOM 2339 N N   . ALA A 0 307 . -62.003 7.977   76.444   1.00 40.98 307 A 1 
ATOM 2340 C CA  . ALA A 0 307 . -61.587 8.588   77.713   1.00 40.98 307 A 1 
ATOM 2341 C C   . ALA A 0 307 . -62.498 9.740   78.205   1.00 40.98 307 A 1 
ATOM 2342 C CB  . ALA A 0 307 . -60.106 8.976   77.593   1.00 40.98 307 A 1 
ATOM 2343 O O   . ALA A 0 307 . -62.022 10.675  78.854   1.00 40.98 307 A 1 
ATOM 2344 N N   . GLN A 0 308 . -63.805 9.706   77.910   1.00 40.10 308 A 1 
ATOM 2345 C CA  . GLN A 0 308 . -64.708 10.837  78.164   1.00 40.10 308 A 1 
ATOM 2346 C C   . GLN A 0 308 . -65.773 10.588  79.257   1.00 40.10 308 A 1 
ATOM 2347 C CB  . GLN A 0 308 . -65.284 11.344  76.828   1.00 40.10 308 A 1 
ATOM 2348 O O   . GLN A 0 308 . -66.723 9.837   79.081   1.00 40.10 308 A 1 
ATOM 2349 C CG  . GLN A 0 308 . -65.983 12.700  77.019   1.00 40.10 308 A 1 
ATOM 2350 C CD  . GLN A 0 308 . -66.286 13.456  75.730   1.00 40.10 308 A 1 
ATOM 2351 N NE2 . GLN A 0 308 . -67.269 14.329  75.750   1.00 40.10 308 A 1 
ATOM 2352 O OE1 . GLN A 0 308 . -65.629 13.334  74.714   1.00 40.10 308 A 1 
ATOM 2353 N N   . GLN A 0 309 . -65.638 11.341  80.358   1.00 37.12 309 A 1 
ATOM 2354 C CA  . GLN A 0 309 . -66.702 11.772  81.288   1.00 37.12 309 A 1 
ATOM 2355 C C   . GLN A 0 309 . -67.561 10.699  82.001   1.00 37.12 309 A 1 
ATOM 2356 C CB  . GLN A 0 309 . -67.587 12.827  80.589   1.00 37.12 309 A 1 
ATOM 2357 O O   . GLN A 0 309 . -68.722 10.482  81.666   1.00 37.12 309 A 1 
ATOM 2358 C CG  . GLN A 0 309 . -66.838 14.138  80.291   1.00 37.12 309 A 1 
ATOM 2359 C CD  . GLN A 0 309 . -67.615 15.081  79.373   1.00 37.12 309 A 1 
ATOM 2360 N NE2 . GLN A 0 309 . -67.477 16.377  79.538   1.00 37.12 309 A 1 
ATOM 2361 O OE1 . GLN A 0 309 . -68.322 14.693  78.460   1.00 37.12 309 A 1 
ATOM 2362 N N   . HIS A 0 310 . -67.084 10.218  83.157   1.00 35.18 310 A 1 
ATOM 2363 C CA  . HIS A 0 310 . -67.969 9.806   84.261   1.00 35.18 310 A 1 
ATOM 2364 C C   . HIS A 0 310 . -67.695 10.641  85.524   1.00 35.18 310 A 1 
ATOM 2365 C CB  . HIS A 0 310 . -67.900 8.294   84.512   1.00 35.18 310 A 1 
ATOM 2366 O O   . HIS A 0 310 . -66.913 10.257  86.394   1.00 35.18 310 A 1 
ATOM 2367 C CG  . HIS A 0 310 . -68.895 7.873   85.569   1.00 35.18 310 A 1 
ATOM 2368 C CD2 . HIS A 0 310 . -70.193 7.485   85.369   1.00 35.18 310 A 1 
ATOM 2369 N ND1 . HIS A 0 310 . -68.696 7.927   86.930   1.00 35.18 310 A 1 
ATOM 2370 C CE1 . HIS A 0 310 . -69.840 7.569   87.535   1.00 35.18 310 A 1 
ATOM 2371 N NE2 . HIS A 0 310 . -70.785 7.298   86.624   1.00 35.18 310 A 1 
ATOM 2372 N N   . ASN A 0 311 . -68.325 11.817  85.614   1.00 35.30 311 A 1 
ATOM 2373 C CA  . ASN A 0 311 . -68.245 12.689  86.788   1.00 35.30 311 A 1 
ATOM 2374 C C   . ASN A 0 311 . -69.474 13.613  86.882   1.00 35.30 311 A 1 
ATOM 2375 C CB  . ASN A 0 311 . -66.919 13.497  86.729   1.00 35.30 311 A 1 
ATOM 2376 O O   . ASN A 0 311 . -69.506 14.637  86.210   1.00 35.30 311 A 1 
ATOM 2377 C CG  . ASN A 0 311 . -65.950 13.165  87.849   1.00 35.30 311 A 1 
ATOM 2378 N ND2 . ASN A 0 311 . -64.673 13.381  87.637   1.00 35.30 311 A 1 
ATOM 2379 O OD1 . ASN A 0 311 . -66.316 12.763  88.940   1.00 35.30 311 A 1 
ATOM 2380 N N   . ILE A 0 312 . -70.466 13.241  87.707   1.00 42.96 312 A 1 
ATOM 2381 C CA  . ILE A 0 312 . -71.455 14.094  88.415   1.00 42.96 312 A 1 
ATOM 2382 C C   . ILE A 0 312 . -72.431 13.167  89.174   1.00 42.96 312 A 1 
ATOM 2383 C CB  . ILE A 0 312 . -72.212 15.065  87.449   1.00 42.96 312 A 1 
ATOM 2384 O O   . ILE A 0 312 . -72.901 12.189  88.606   1.00 42.96 312 A 1 
ATOM 2385 C CG1 . ILE A 0 312 . -71.531 16.460  87.430   1.00 42.96 312 A 1 
ATOM 2386 C CG2 . ILE A 0 312 . -73.701 15.300  87.790   1.00 42.96 312 A 1 
ATOM 2387 C CD1 . ILE A 0 312 . -71.705 17.201  86.095   1.00 42.96 312 A 1 
ATOM 2388 N N   . GLY A 0 313 . -72.809 13.501  90.422   1.00 34.44 313 A 1 
ATOM 2389 C CA  . GLY A 0 313 . -74.145 13.113  90.927   1.00 34.44 313 A 1 
ATOM 2390 C C   . GLY A 0 313 . -74.316 12.143  92.116   1.00 34.44 313 A 1 
ATOM 2391 O O   . GLY A 0 313 . -75.128 11.241  92.010   1.00 34.44 313 A 1 
ATOM 2392 N N   . LYS A 0 314 . -73.713 12.430  93.285   1.00 34.65 314 A 1 
ATOM 2393 C CA  . LYS A 0 314 . -74.278 12.188  94.651   1.00 34.65 314 A 1 
ATOM 2394 C C   . LYS A 0 314 . -74.736 10.757  95.067   1.00 34.65 314 A 1 
ATOM 2395 C CB  . LYS A 0 314 . -75.503 13.116  94.845   1.00 34.65 314 A 1 
ATOM 2396 O O   . LYS A 0 314 . -75.785 10.294  94.639   1.00 34.65 314 A 1 
ATOM 2397 C CG  . LYS A 0 314 . -75.297 14.619  94.594   1.00 34.65 314 A 1 
ATOM 2398 C CD  . LYS A 0 314 . -76.649 15.349  94.685   1.00 34.65 314 A 1 
ATOM 2399 C CE  . LYS A 0 314 . -76.488 16.846  94.391   1.00 34.65 314 A 1 
ATOM 2400 N NZ  . LYS A 0 314 . -77.795 17.554  94.403   1.00 34.65 314 A 1 
ATOM 2401 N N   . GLY A 0 315 . -74.136 10.180  96.125   1.00 31.48 315 A 1 
ATOM 2402 C CA  . GLY A 0 315 . -74.824 9.133   96.918   1.00 31.48 315 A 1 
ATOM 2403 C C   . GLY A 0 315 . -74.009 8.341   97.957   1.00 31.48 315 A 1 
ATOM 2404 O O   . GLY A 0 315 . -73.377 7.357   97.612   1.00 31.48 315 A 1 
ATOM 2405 N N   . TRP A 0 316 . -74.094 8.733   99.236   1.00 31.68 316 A 1 
ATOM 2406 C CA  . TRP A 0 316 . -73.960 7.879   100.442  1.00 31.68 316 A 1 
ATOM 2407 C C   . TRP A 0 316 . -72.863 6.793   100.482  1.00 31.68 316 A 1 
ATOM 2408 C CB  . TRP A 0 316 . -75.354 7.378   100.826  1.00 31.68 316 A 1 
ATOM 2409 O O   . TRP A 0 316 . -73.119 5.594   100.437  1.00 31.68 316 A 1 
ATOM 2410 C CG  . TRP A 0 316 . -76.233 8.515   101.255  1.00 31.68 316 A 1 
ATOM 2411 C CD1 . TRP A 0 316 . -77.109 9.185   100.472  1.00 31.68 316 A 1 
ATOM 2412 C CD2 . TRP A 0 316 . -76.280 9.168   102.561  1.00 31.68 316 A 1 
ATOM 2413 C CE2 . TRP A 0 316 . -77.198 10.257  102.488  1.00 31.68 316 A 1 
ATOM 2414 C CE3 . TRP A 0 316 . -75.641 8.945   103.801  1.00 31.68 316 A 1 
ATOM 2415 N NE1 . TRP A 0 316 . -77.675 10.218  101.194  1.00 31.68 316 A 1 
ATOM 2416 C CH2 . TRP A 0 316 . -76.820 10.835  104.808  1.00 31.68 316 A 1 
ATOM 2417 C CZ2 . TRP A 0 316 . -77.467 11.087  103.586  1.00 31.68 316 A 1 
ATOM 2418 C CZ3 . TRP A 0 316 . -75.911 9.766   104.914  1.00 31.68 316 A 1 
ATOM 2419 N N   . GLY A 0 317 . -71.626 7.265   100.659  1.00 33.92 317 A 1 
ATOM 2420 C CA  . GLY A 0 317 . -70.397 6.475   100.729  1.00 33.92 317 A 1 
ATOM 2421 C C   . GLY A 0 317 . -70.158 5.549   101.931  1.00 33.92 317 A 1 
ATOM 2422 O O   . GLY A 0 317 . -70.900 5.510   102.912  1.00 33.92 317 A 1 
ATOM 2423 N N   . LEU A 0 318 . -68.974 4.925   101.905  1.00 38.41 318 A 1 
ATOM 2424 C CA  . LEU A 0 318 . -68.264 4.493   103.107  1.00 38.41 318 A 1 
ATOM 2425 C C   . LEU A 0 318 . -66.743 4.760   103.011  1.00 38.41 318 A 1 
ATOM 2426 C CB  . LEU A 0 318 . -68.612 3.030   103.453  1.00 38.41 318 A 1 
ATOM 2427 O O   . LEU A 0 318 . -65.984 4.033   102.389  1.00 38.41 318 A 1 
ATOM 2428 C CG  . LEU A 0 318 . -68.633 2.789   104.976  1.00 38.41 318 A 1 
ATOM 2429 C CD1 . LEU A 0 318 . -69.901 3.359   105.627  1.00 38.41 318 A 1 
ATOM 2430 C CD2 . LEU A 0 318 . -68.585 1.298   105.297  1.00 38.41 318 A 1 
ATOM 2431 N N   . LYS A 0 319 . -66.333 5.854   103.659  1.00 38.12 319 A 1 
ATOM 2432 C CA  . LYS A 0 319 . -65.076 6.076   104.405  1.00 38.12 319 A 1 
ATOM 2433 C C   . LYS A 0 319 . -63.758 5.376   103.965  1.00 38.12 319 A 1 
ATOM 2434 C CB  . LYS A 0 319 . -65.364 5.741   105.884  1.00 38.12 319 A 1 
ATOM 2435 O O   . LYS A 0 319 . -63.441 4.299   104.451  1.00 38.12 319 A 1 
ATOM 2436 C CG  . LYS A 0 319 . -66.402 6.680   106.524  1.00 38.12 319 A 1 
ATOM 2437 C CD  . LYS A 0 319 . -66.752 6.222   107.945  1.00 38.12 319 A 1 
ATOM 2438 C CE  . LYS A 0 319 . -67.766 7.189   108.572  1.00 38.12 319 A 1 
ATOM 2439 N NZ  . LYS A 0 319 . -68.256 6.697   109.886  1.00 38.12 319 A 1 
ATOM 2440 N N   . LYS A 0 320 . -62.875 6.228   103.413  1.00 35.80 320 A 1 
ATOM 2441 C CA  . LYS A 0 320 . -61.552 6.610   103.984  1.00 35.80 320 A 1 
ATOM 2442 C C   . LYS A 0 320 . -60.327 5.705   103.708  1.00 35.80 320 A 1 
ATOM 2443 C CB  . LYS A 0 320 . -61.728 6.883   105.496  1.00 35.80 320 A 1 
ATOM 2444 O O   . LYS A 0 320 . -60.210 4.621   104.258  1.00 35.80 320 A 1 
ATOM 2445 C CG  . LYS A 0 320 . -60.572 7.659   106.141  1.00 35.80 320 A 1 
ATOM 2446 C CD  . LYS A 0 320 . -60.788 7.798   107.657  1.00 35.80 320 A 1 
ATOM 2447 C CE  . LYS A 0 320 . -59.677 8.670   108.257  1.00 35.80 320 A 1 
ATOM 2448 N NZ  . LYS A 0 320 . -59.713 8.695   109.742  1.00 35.80 320 A 1 
ATOM 2449 N N   . GLY A 0 321 . -59.335 6.291   103.019  1.00 37.74 321 A 1 
ATOM 2450 C CA  . GLY A 0 321 . -58.013 5.714   102.718  1.00 37.74 321 A 1 
ATOM 2451 C C   . GLY A 0 321 . -57.920 5.243   101.259  1.00 37.74 321 A 1 
ATOM 2452 O O   . GLY A 0 321 . -58.550 4.260   100.908  1.00 37.74 321 A 1 
ATOM 2453 N N   . GLY A 0 322 . -57.216 5.905   100.338  1.00 31.67 322 A 1 
ATOM 2454 C CA  . GLY A 0 322 . -56.425 7.131   100.474  1.00 31.67 322 A 1 
ATOM 2455 C C   . GLY A 0 322 . -54.944 6.863   100.730  1.00 31.67 322 A 1 
ATOM 2456 O O   . GLY A 0 322 . -54.518 6.973   101.875  1.00 31.67 322 A 1 
ATOM 2457 N N   . ILE A 0 323 . -54.198 6.552   99.664   1.00 36.10 323 A 1 
ATOM 2458 C CA  . ILE A 0 323 . -52.746 6.745   99.550   1.00 36.10 323 A 1 
ATOM 2459 C C   . ILE A 0 323 . -52.362 6.877   98.059   1.00 36.10 323 A 1 
ATOM 2460 C CB  . ILE A 0 323 . -51.957 5.665   100.351  1.00 36.10 323 A 1 
ATOM 2461 O O   . ILE A 0 323 . -52.721 6.051   97.226   1.00 36.10 323 A 1 
ATOM 2462 C CG1 . ILE A 0 323 . -51.318 6.326   101.599  1.00 36.10 323 A 1 
ATOM 2463 C CG2 . ILE A 0 323 . -50.872 4.907   99.565   1.00 36.10 323 A 1 
ATOM 2464 C CD1 . ILE A 0 323 . -50.952 5.337   102.711  1.00 36.10 323 A 1 
ATOM 2465 N N   . ASP A 0 324 . -51.713 8.002   97.782   1.00 37.43 324 A 1 
ATOM 2466 C CA  . ASP A 0 324 . -50.625 8.286   96.843   1.00 37.43 324 A 1 
ATOM 2467 C C   . ASP A 0 324 . -50.723 7.988   95.332   1.00 37.43 324 A 1 
ATOM 2468 C CB  . ASP A 0 324 . -49.294 7.862   97.478   1.00 37.43 324 A 1 
ATOM 2469 O O   . ASP A 0 324 . -50.696 6.869   94.830   1.00 37.43 324 A 1 
ATOM 2470 C CG  . ASP A 0 324 . -49.143 8.404   98.914   1.00 37.43 324 A 1 
ATOM 2471 O OD1 . ASP A 0 324 . -49.877 9.362   99.270   1.00 37.43 324 A 1 
ATOM 2472 O OD2 . ASP A 0 324 . -48.317 7.845   99.660   1.00 37.43 324 A 1 
ATOM 2473 N N   . SER A 0 325 . -50.679 9.095   94.590   1.00 42.24 325 A 1 
ATOM 2474 C CA  . SER A 0 325 . -50.354 9.202   93.166   1.00 42.24 325 A 1 
ATOM 2475 C C   . SER A 0 325 . -48.867 8.959   92.848   1.00 42.24 325 A 1 
ATOM 2476 C CB  . SER A 0 325 . -50.661 10.649  92.757   1.00 42.24 325 A 1 
ATOM 2477 O O   . SER A 0 325 . -48.020 9.320   93.667   1.00 42.24 325 A 1 
ATOM 2478 O OG  . SER A 0 325 . -49.870 11.533  93.543   1.00 42.24 325 A 1 
ATOM 2479 N N   . LYS A 0 326 . -48.591 8.639   91.567   1.00 35.30 326 A 1 
ATOM 2480 C CA  . LYS A 0 326 . -47.301 8.640   90.818   1.00 35.30 326 A 1 
ATOM 2481 C C   . LYS A 0 326 . -46.654 7.259   90.607   1.00 35.30 326 A 1 
ATOM 2482 C CB  . LYS A 0 326 . -46.246 9.631   91.372   1.00 35.30 326 A 1 
ATOM 2483 O O   . LYS A 0 326 . -46.813 6.346   91.400   1.00 35.30 326 A 1 
ATOM 2484 C CG  . LYS A 0 326 . -46.677 11.108  91.403   1.00 35.30 326 A 1 
ATOM 2485 C CD  . LYS A 0 326 . -45.680 11.932  92.230   1.00 35.30 326 A 1 
ATOM 2486 C CE  . LYS A 0 326 . -46.127 13.396  92.304   1.00 35.30 326 A 1 
ATOM 2487 N NZ  . LYS A 0 326 . -45.222 14.194  93.168   1.00 35.30 326 A 1 
ATOM 2488 N N   . ALA A 0 327 . -45.858 7.189   89.533   1.00 32.23 327 A 1 
ATOM 2489 C CA  . ALA A 0 327 . -44.854 6.158   89.235   1.00 32.23 327 A 1 
ATOM 2490 C C   . ALA A 0 327 . -45.339 4.727   88.899   1.00 32.23 327 A 1 
ATOM 2491 C CB  . ALA A 0 327 . -43.727 6.227   90.275   1.00 32.23 327 A 1 
ATOM 2492 O O   . ALA A 0 327 . -44.861 3.748   89.461   1.00 32.23 327 A 1 
ATOM 2493 N N   . ALA A 0 328 . -46.152 4.616   87.846   1.00 38.21 328 A 1 
ATOM 2494 C CA  . ALA A 0 328 . -46.014 3.535   86.861   1.00 38.21 328 A 1 
ATOM 2495 C C   . ALA A 0 328 . -45.816 4.170   85.467   1.00 38.21 328 A 1 
ATOM 2496 C CB  . ALA A 0 328 . -47.206 2.576   86.960   1.00 38.21 328 A 1 
ATOM 2497 O O   . ALA A 0 328 . -46.737 4.269   84.666   1.00 38.21 328 A 1 
ATOM 2498 N N   . SER A 0 329 . -44.689 4.865   85.266   1.00 41.70 329 A 1 
ATOM 2499 C CA  . SER A 0 329 . -43.650 4.392   84.331   1.00 41.70 329 A 1 
ATOM 2500 C C   . SER A 0 329 . -44.204 4.233   82.902   1.00 41.70 329 A 1 
ATOM 2501 C CB  . SER A 0 329 . -42.946 3.127   84.850   1.00 41.70 329 A 1 
ATOM 2502 O O   . SER A 0 329 . -44.642 3.155   82.524   1.00 41.70 329 A 1 
ATOM 2503 O OG  . SER A 0 329 . -43.831 2.031   84.927   1.00 41.70 329 A 1 
ATOM 2504 N N   . ALA A 0 330 . -44.214 5.260   82.046   1.00 36.90 330 A 1 
ATOM 2505 C CA  . ALA A 0 330 . -43.123 6.221   81.823   1.00 36.90 330 A 1 
ATOM 2506 C C   . ALA A 0 330 . -41.751 5.525   81.659   1.00 36.90 330 A 1 
ATOM 2507 C CB  . ALA A 0 330 . -43.169 7.416   82.794   1.00 36.90 330 A 1 
ATOM 2508 O O   . ALA A 0 330 . -40.724 6.024   82.109   1.00 36.90 330 A 1 
ATOM 2509 N N   . GLN A 0 331 . -41.749 4.345   81.029   1.00 36.92 331 A 1 
ATOM 2510 C CA  . GLN A 0 331 . -40.549 3.591   80.674   1.00 36.92 331 A 1 
ATOM 2511 C C   . GLN A 0 331 . -40.400 3.533   79.152   1.00 36.92 331 A 1 
ATOM 2512 C CB  . GLN A 0 331 . -40.572 2.208   81.349   1.00 36.92 331 A 1 
ATOM 2513 O O   . GLN A 0 331 . -40.783 2.543   78.547   1.00 36.92 331 A 1 
ATOM 2514 C CG  . GLN A 0 331 . -39.297 1.403   81.025   1.00 36.92 331 A 1 
ATOM 2515 C CD  . GLN A 0 331 . -39.130 0.149   81.874   1.00 36.92 331 A 1 
ATOM 2516 N NE2 . GLN A 0 331 . -38.334 -0.801  81.435   1.00 36.92 331 A 1 
ATOM 2517 O OE1 . GLN A 0 331 . -39.663 0.008   82.958   1.00 36.92 331 A 1 
ATOM 2518 N N   . ARG A 0 332 . -39.786 4.598   78.611   1.00 34.57 332 A 1 
ATOM 2519 C CA  . ARG A 0 332 . -39.218 4.760   77.254   1.00 34.57 332 A 1 
ATOM 2520 C C   . ARG A 0 332 . -40.165 4.484   76.074   1.00 34.57 332 A 1 
ATOM 2521 C CB  . ARG A 0 332 . -37.925 3.929   77.111   1.00 34.57 332 A 1 
ATOM 2522 O O   . ARG A 0 332 . -40.837 3.465   76.009   1.00 34.57 332 A 1 
ATOM 2523 C CG  . ARG A 0 332 . -36.881 4.236   78.199   1.00 34.57 332 A 1 
ATOM 2524 C CD  . ARG A 0 332 . -35.597 3.423   77.992   1.00 34.57 332 A 1 
ATOM 2525 N NE  . ARG A 0 332 . -34.686 3.540   79.153   1.00 34.57 332 A 1 
ATOM 2526 N NH1 . ARG A 0 332 . -33.473 5.370   78.467   1.00 34.57 332 A 1 
ATOM 2527 N NH2 . ARG A 0 332 . -33.011 4.410   80.425   1.00 34.57 332 A 1 
ATOM 2528 C CZ  . ARG A 0 332 . -33.733 4.437   79.340   1.00 34.57 332 A 1 
ATOM 2529 N N   . GLY A 0 333 . -40.123 5.360   75.071   1.00 34.22 333 A 1 
ATOM 2530 C CA  . GLY A 0 333 . -40.490 4.922   73.728   1.00 34.22 333 A 1 
ATOM 2531 C C   . GLY A 0 333 . -39.555 3.779   73.337   1.00 34.22 333 A 1 
ATOM 2532 O O   . GLY A 0 333 . -38.338 3.938   73.408   1.00 34.22 333 A 1 
ATOM 2533 N N   . GLY A 0 334 . -40.125 2.624   73.007   1.00 35.94 334 A 1 
ATOM 2534 C CA  . GLY A 0 334 . -39.546 1.821   71.945   1.00 35.94 334 A 1 
ATOM 2535 C C   . GLY A 0 334 . -39.988 2.468   70.642   1.00 35.94 334 A 1 
ATOM 2536 O O   . GLY A 0 334 . -41.159 2.841   70.522   1.00 35.94 334 A 1 
ATOM 2537 N N   . ASP A 0 335 . -39.066 2.637   69.705   1.00 41.38 335 A 1 
ATOM 2538 C CA  . ASP A 0 335 . -39.365 3.063   68.343   1.00 41.38 335 A 1 
ATOM 2539 C C   . ASP A 0 335 . -40.060 1.906   67.608   1.00 41.38 335 A 1 
ATOM 2540 C CB  . ASP A 0 335 . -38.064 3.532   67.668   1.00 41.38 335 A 1 
ATOM 2541 O O   . ASP A 0 335 . -39.450 1.244   66.778   1.00 41.38 335 A 1 
ATOM 2542 C CG  . ASP A 0 335 . -37.454 4.723   68.409   1.00 41.38 335 A 1 
ATOM 2543 O OD1 . ASP A 0 335 . -37.920 5.859   68.160   1.00 41.38 335 A 1 
ATOM 2544 O OD2 . ASP A 0 335 . -36.560 4.489   69.256   1.00 41.38 335 A 1 
ATOM 2545 N N   . TYR A 0 336 . -41.314 1.614   67.988   1.00 44.22 336 A 1 
ATOM 2546 C CA  . TYR A 0 336 . -42.107 0.529   67.407   1.00 44.22 336 A 1 
ATOM 2547 C C   . TYR A 0 336 . -42.146 0.674   65.891   1.00 44.22 336 A 1 
ATOM 2548 C CB  . TYR A 0 336 . -43.528 0.492   67.984   1.00 44.22 336 A 1 
ATOM 2549 O O   . TYR A 0 336 . -42.402 1.766   65.373   1.00 44.22 336 A 1 
ATOM 2550 C CG  . TYR A 0 336 . -43.610 -0.107  69.374   1.00 44.22 336 A 1 
ATOM 2551 C CD1 . TYR A 0 336 . -43.606 -1.508  69.530   1.00 44.22 336 A 1 
ATOM 2552 C CD2 . TYR A 0 336 . -43.685 0.727   70.504   1.00 44.22 336 A 1 
ATOM 2553 C CE1 . TYR A 0 336 . -43.677 -2.076  70.817   1.00 44.22 336 A 1 
ATOM 2554 C CE2 . TYR A 0 336 . -43.759 0.166   71.793   1.00 44.22 336 A 1 
ATOM 2555 O OH  . TYR A 0 336 . -43.823 -1.771  73.200   1.00 44.22 336 A 1 
ATOM 2556 C CZ  . TYR A 0 336 . -43.755 -1.239  71.949   1.00 44.22 336 A 1 
ATOM 2557 N N   . ASP A 0 337 . -41.835 -0.430  65.219   1.00 48.77 337 A 1 
ATOM 2558 C CA  . ASP A 0 337 . -41.181 -0.399  63.920   1.00 48.77 337 A 1 
ATOM 2559 C C   . ASP A 0 337 . -42.052 0.326   62.887   1.00 48.77 337 A 1 
ATOM 2560 C CB  . ASP A 0 337 . -40.770 -1.827  63.528   1.00 48.77 337 A 1 
ATOM 2561 O O   . ASP A 0 337 . -43.154 -0.107  62.528   1.00 48.77 337 A 1 
ATOM 2562 C CG  . ASP A 0 337 . -40.027 -2.505  64.691   1.00 48.77 337 A 1 
ATOM 2563 O OD1 . ASP A 0 337 . -38.825 -2.220  64.889   1.00 48.77 337 A 1 
ATOM 2564 O OD2 . ASP A 0 337 . -40.715 -3.197  65.485   1.00 48.77 337 A 1 
ATOM 2565 N N   . ARG A 0 338 . -41.571 1.498   62.455   1.00 52.83 338 A 1 
ATOM 2566 C CA  . ARG A 0 338 . -42.220 2.278   61.402   1.00 52.83 338 A 1 
ATOM 2567 C C   . ARG A 0 338 . -42.194 1.427   60.145   1.00 52.83 338 A 1 
ATOM 2568 C CB  . ARG A 0 338 . -41.479 3.602   61.144   1.00 52.83 338 A 1 
ATOM 2569 O O   . ARG A 0 338 . -41.109 1.085   59.692   1.00 52.83 338 A 1 
ATOM 2570 C CG  . ARG A 0 338 . -41.786 4.666   62.205   1.00 52.83 338 A 1 
ATOM 2571 C CD  . ARG A 0 338 . -41.009 5.963   61.933   1.00 52.83 338 A 1 
ATOM 2572 N NE  . ARG A 0 338 . -39.590 5.848   62.333   1.00 52.83 338 A 1 
ATOM 2573 N NH1 . ARG A 0 338 . -38.579 6.713   60.446   1.00 52.83 338 A 1 
ATOM 2574 N NH2 . ARG A 0 338 . -37.336 6.062   62.179   1.00 52.83 338 A 1 
ATOM 2575 C CZ  . ARG A 0 338 . -38.517 6.210   61.649   1.00 52.83 338 A 1 
ATOM 2576 N N   . LYS A 0 339 . -43.364 1.174   59.551   1.00 58.25 339 A 1 
ATOM 2577 C CA  . LYS A 0 339 . -43.432 0.658   58.184   1.00 58.25 339 A 1 
ATOM 2578 C C   . LYS A 0 339 . -42.670 1.616   57.274   1.00 58.25 339 A 1 
ATOM 2579 C CB  . LYS A 0 339 . -44.877 0.517   57.702   1.00 58.25 339 A 1 
ATOM 2580 O O   . LYS A 0 339 . -43.113 2.752   57.070   1.00 58.25 339 A 1 
ATOM 2581 C CG  . LYS A 0 339 . -45.651 -0.619  58.378   1.00 58.25 339 A 1 
ATOM 2582 C CD  . LYS A 0 339 . -46.994 -0.807  57.659   1.00 58.25 339 A 1 
ATOM 2583 C CE  . LYS A 0 339 . -47.754 -2.009  58.229   1.00 58.25 339 A 1 
ATOM 2584 N NZ  . LYS A 0 339 . -48.823 -2.456  57.297   1.00 58.25 339 A 1 
ATOM 2585 N N   . VAL A 0 340 . -41.526 1.146   56.801   1.00 61.88 340 A 1 
ATOM 2586 C CA  . VAL A 0 340 . -40.704 1.769   55.775   1.00 61.88 340 A 1 
ATOM 2587 C C   . VAL A 0 340 . -40.704 0.792   54.611   1.00 61.88 340 A 1 
ATOM 2588 C CB  . VAL A 0 340 . -39.283 2.077   56.291   1.00 61.88 340 A 1 
ATOM 2589 O O   . VAL A 0 340 . -40.316 -0.363  54.785   1.00 61.88 340 A 1 
ATOM 2590 C CG1 . VAL A 0 340 . -38.365 2.580   55.172   1.00 61.88 340 A 1 
ATOM 2591 C CG2 . VAL A 0 340 . -39.320 3.168   57.374   1.00 61.88 340 A 1 
ATOM 2592 N N   . ALA A 0 341 . -41.185 1.261   53.467   1.00 70.36 341 A 1 
ATOM 2593 C CA  . ALA A 0 341 . -40.826 0.703   52.173   1.00 70.36 341 A 1 
ATOM 2594 C C   . ALA A 0 341 . -39.842 1.676   51.513   1.00 70.36 341 A 1 
ATOM 2595 C CB  . ALA A 0 341 . -42.084 0.453   51.335   1.00 70.36 341 A 1 
ATOM 2596 O O   . ALA A 0 341 . -39.960 2.897   51.704   1.00 70.36 341 A 1 
ATOM 2597 N N   . GLN A 0 342 . -38.857 1.135   50.810   1.00 80.02 342 A 1 
ATOM 2598 C CA  . GLN A 0 342 . -37.975 1.872   49.914   1.00 80.02 342 A 1 
ATOM 2599 C C   . GLN A 0 342 . -37.826 1.051   48.649   1.00 80.02 342 A 1 
ATOM 2600 C CB  . GLN A 0 342 . -36.579 2.081   50.502   1.00 80.02 342 A 1 
ATOM 2601 O O   . GLN A 0 342 . -37.574 -0.147  48.753   1.00 80.02 342 A 1 
ATOM 2602 C CG  . GLN A 0 342 . -36.567 2.893   51.793   1.00 80.02 342 A 1 
ATOM 2603 C CD  . GLN A 0 342 . -35.248 2.720   52.521   1.00 80.02 342 A 1 
ATOM 2604 N NE2 . GLN A 0 342 . -34.931 1.527   52.971   1.00 80.02 342 A 1 
ATOM 2605 O OE1 . GLN A 0 342 . -34.497 3.665   52.731   1.00 80.02 342 A 1 
ATOM 2606 N N   . ASP A 0 343 . -37.941 1.748   47.540   1.00 81.00 343 A 1 
ATOM 2607 C CA  . ASP A 0 343 . -38.030 1.265   46.173   1.00 81.00 343 A 1 
ATOM 2608 C C   . ASP A 0 343 . -37.009 2.102   45.372   1.00 81.00 343 A 1 
ATOM 2609 C CB  . ASP A 0 343 . -39.507 1.489   45.798   1.00 81.00 343 A 1 
ATOM 2610 O O   . ASP A 0 343 . -36.806 3.289   45.683   1.00 81.00 343 A 1 
ATOM 2611 C CG  . ASP A 0 343 . -39.951 0.997   44.428   1.00 81.00 343 A 1 
ATOM 2612 O OD1 . ASP A 0 343 . -39.056 0.751   43.601   1.00 81.00 343 A 1 
ATOM 2613 O OD2 . ASP A 0 343 . -41.193 0.911   44.261   1.00 81.00 343 A 1 
ATOM 2614 N N   . TRP A 0 344 . -36.264 1.480   44.461   1.00 84.59 344 A 1 
ATOM 2615 C CA  . TRP A 0 344 . -35.207 2.134   43.685   1.00 84.59 344 A 1 
ATOM 2616 C C   . TRP A 0 344 . -34.973 1.392   42.371   1.00 84.59 344 A 1 
ATOM 2617 C CB  . TRP A 0 344 . -33.900 2.212   44.497   1.00 84.59 344 A 1 
ATOM 2618 O O   . TRP A 0 344 . -34.382 0.313   42.370   1.00 84.59 344 A 1 
ATOM 2619 C CG  . TRP A 0 344 . -32.732 2.855   43.793   1.00 84.59 344 A 1 
ATOM 2620 C CD1 . TRP A 0 344 . -32.629 4.165   43.475   1.00 84.59 344 A 1 
ATOM 2621 C CD2 . TRP A 0 344 . -31.563 2.224   43.176   1.00 84.59 344 A 1 
ATOM 2622 C CE2 . TRP A 0 344 . -30.764 3.238   42.563   1.00 84.59 344 A 1 
ATOM 2623 C CE3 . TRP A 0 344 . -31.123 0.893   43.015   1.00 84.59 344 A 1 
ATOM 2624 N NE1 . TRP A 0 344 . -31.477 4.400   42.755   1.00 84.59 344 A 1 
ATOM 2625 C CH2 . TRP A 0 344 . -29.156 1.622   41.758   1.00 84.59 344 A 1 
ATOM 2626 C CZ2 . TRP A 0 344 . -29.570 2.959   41.881   1.00 84.59 344 A 1 
ATOM 2627 C CZ3 . TRP A 0 344 . -29.936 0.596   42.318   1.00 84.59 344 A 1 
ATOM 2628 N N   . ASP A 0 345 . -35.393 2.022   41.277   1.00 88.57 345 A 1 
ATOM 2629 C CA  . ASP A 0 345 . -35.079 1.624   39.907   1.00 88.57 345 A 1 
ATOM 2630 C C   . ASP A 0 345 . -33.869 2.424   39.401   1.00 88.57 345 A 1 
ATOM 2631 C CB  . ASP A 0 345 . -36.274 1.904   38.970   1.00 88.57 345 A 1 
ATOM 2632 O O   . ASP A 0 345 . -33.776 3.645   39.591   1.00 88.57 345 A 1 
ATOM 2633 C CG  . ASP A 0 345 . -37.342 0.807   38.869   1.00 88.57 345 A 1 
ATOM 2634 O OD1 . ASP A 0 345 . -36.974 -0.382  38.965   1.00 88.57 345 A 1 
ATOM 2635 O OD2 . ASP A 0 345 . -38.491 1.165   38.513   1.00 88.57 345 A 1 
ATOM 2636 N N   . ALA A 0 346 . -32.988 1.770   38.648   1.00 87.02 346 A 1 
ATOM 2637 C CA  . ALA A 0 346 . -31.983 2.433   37.828   1.00 87.02 346 A 1 
ATOM 2638 C C   . ALA A 0 346 . -31.876 1.800   36.437   1.00 87.02 346 A 1 
ATOM 2639 C CB  . ALA A 0 346 . -30.640 2.442   38.562   1.00 87.02 346 A 1 
ATOM 2640 O O   . ALA A 0 346 . -31.964 0.585   36.268   1.00 87.02 346 A 1 
ATOM 2641 N N   . TYR A 0 347 . -31.629 2.637   35.432   1.00 91.50 347 A 1 
ATOM 2642 C CA  . TYR A 0 347 . -31.333 2.223   34.062   1.00 91.50 347 A 1 
ATOM 2643 C C   . TYR A 0 347 . -30.208 3.086   33.495   1.00 91.50 347 A 1 
ATOM 2644 C CB  . TYR A 0 347 . -32.597 2.322   33.194   1.00 91.50 347 A 1 
ATOM 2645 O O   . TYR A 0 347 . -30.212 4.308   33.667   1.00 91.50 347 A 1 
ATOM 2646 C CG  . TYR A 0 347 . -32.330 2.172   31.706   1.00 91.50 347 A 1 
ATOM 2647 C CD1 . TYR A 0 347 . -32.159 3.319   30.905   1.00 91.50 347 A 1 
ATOM 2648 C CD2 . TYR A 0 347 . -32.157 0.893   31.143   1.00 91.50 347 A 1 
ATOM 2649 C CE1 . TYR A 0 347 . -31.812 3.190   29.547   1.00 91.50 347 A 1 
ATOM 2650 C CE2 . TYR A 0 347 . -31.826 0.757   29.780   1.00 91.50 347 A 1 
ATOM 2651 O OH  . TYR A 0 347 . -31.305 1.789   27.672   1.00 91.50 347 A 1 
ATOM 2652 C CZ  . TYR A 0 347 . -31.646 1.905   28.983   1.00 91.50 347 A 1 
ATOM 2653 N N   . GLY A 0 348 . -29.278 2.477   32.765   1.00 90.38 348 A 1 
ATOM 2654 C CA  . GLY A 0 348 . -28.212 3.202   32.088   1.00 90.38 348 A 1 
ATOM 2655 C C   . GLY A 0 348 . -27.761 2.556   30.786   1.00 90.38 348 A 1 
ATOM 2656 O O   . GLY A 0 348 . -28.045 1.389   30.502   1.00 90.38 348 A 1 
ATOM 2657 N N   . ARG A 0 349 . -27.101 3.374   29.967   1.00 93.41 349 A 1 
ATOM 2658 C CA  . ARG A 0 349 . -26.519 2.986   28.688   1.00 93.41 349 A 1 
ATOM 2659 C C   . ARG A 0 349 . -25.342 3.891   28.332   1.00 93.41 349 A 1 
ATOM 2660 C CB  . ARG A 0 349 . -27.622 3.019   27.625   1.00 93.41 349 A 1 
ATOM 2661 O O   . ARG A 0 349 . -25.522 5.106   28.265   1.00 93.41 349 A 1 
ATOM 2662 C CG  . ARG A 0 349 . -27.117 2.652   26.226   1.00 93.41 349 A 1 
ATOM 2663 C CD  . ARG A 0 349 . -28.332 2.432   25.323   1.00 93.41 349 A 1 
ATOM 2664 N NE  . ARG A 0 349 . -27.917 1.926   24.011   1.00 93.41 349 A 1 
ATOM 2665 N NH1 . ARG A 0 349 . -28.191 3.815   22.760   1.00 93.41 349 A 1 
ATOM 2666 N NH2 . ARG A 0 349 . -27.469 1.956   21.793   1.00 93.41 349 A 1 
ATOM 2667 C CZ  . ARG A 0 349 . -27.882 2.555   22.865   1.00 93.41 349 A 1 
ATOM 2668 N N   . ASP A 0 350 . -24.196 3.288   28.050   1.00 89.66 350 A 1 
ATOM 2669 C CA  . ASP A 0 350 . -22.998 3.931   27.495   1.00 89.66 350 A 1 
ATOM 2670 C C   . ASP A 0 350 . -22.908 3.597   25.988   1.00 89.66 350 A 1 
ATOM 2671 C CB  . ASP A 0 350 . -21.764 3.509   28.322   1.00 89.66 350 A 1 
ATOM 2672 O O   . ASP A 0 350 . -23.505 2.627   25.517   1.00 89.66 350 A 1 
ATOM 2673 C CG  . ASP A 0 350 . -20.517 4.389   28.123   1.00 89.66 350 A 1 
ATOM 2674 O OD1 . ASP A 0 350 . -20.460 5.104   27.095   1.00 89.66 350 A 1 
ATOM 2675 O OD2 . ASP A 0 350 . -19.621 4.332   28.999   1.00 89.66 350 A 1 
ATOM 2676 N N   . GLN A 0 351 . -22.258 4.445   25.193   1.00 92.61 351 A 1 
ATOM 2677 C CA  . GLN A 0 351 . -22.270 4.431   23.724   1.00 92.61 351 A 1 
ATOM 2678 C C   . GLN A 0 351 . -20.964 5.040   23.165   1.00 92.61 351 A 1 
ATOM 2679 C CB  . GLN A 0 351 . -23.520 5.199   23.226   1.00 92.61 351 A 1 
ATOM 2680 O O   . GLN A 0 351 . -20.984 6.081   22.499   1.00 92.61 351 A 1 
ATOM 2681 C CG  . GLN A 0 351 . -24.839 4.421   23.108   1.00 92.61 351 A 1 
ATOM 2682 C CD  . GLN A 0 351 . -25.103 3.921   21.693   1.00 92.61 351 A 1 
ATOM 2683 N NE2 . GLN A 0 351 . -24.339 2.968   21.211   1.00 92.61 351 A 1 
ATOM 2684 O OE1 . GLN A 0 351 . -26.062 4.317   21.025   1.00 92.61 351 A 1 
ATOM 2685 N N   . ASP A 0 352 . -19.819 4.405   23.426   1.00 90.47 352 A 1 
ATOM 2686 C CA  . ASP A 0 352 . -18.510 4.879   22.949   1.00 90.47 352 A 1 
ATOM 2687 C C   . ASP A 0 352 . -18.268 4.478   21.472   1.00 90.47 352 A 1 
ATOM 2688 C CB  . ASP A 0 352 . -17.385 4.427   23.916   1.00 90.47 352 A 1 
ATOM 2689 O O   . ASP A 0 352 . -18.499 3.346   21.037   1.00 90.47 352 A 1 
ATOM 2690 C CG  . ASP A 0 352 . -16.111 5.300   23.896   1.00 90.47 352 A 1 
ATOM 2691 O OD1 . ASP A 0 352 . -15.999 6.209   23.036   1.00 90.47 352 A 1 
ATOM 2692 O OD2 . ASP A 0 352 . -15.167 5.029   24.682   1.00 90.47 352 A 1 
ATOM 2693 N N   . PHE A 0 353 . -17.793 5.412   20.648   1.00 95.00 353 A 1 
ATOM 2694 C CA  . PHE A 0 353 . -17.480 5.179   19.233   1.00 95.00 353 A 1 
ATOM 2695 C C   . PHE A 0 353 . -16.175 5.865   18.846   1.00 95.00 353 A 1 
ATOM 2696 C CB  . PHE A 0 353 . -18.629 5.669   18.337   1.00 95.00 353 A 1 
ATOM 2697 O O   . PHE A 0 353 . -16.063 7.089   18.912   1.00 95.00 353 A 1 
ATOM 2698 C CG  . PHE A 0 353 . -18.318 5.611   16.846   1.00 95.00 353 A 1 
ATOM 2699 C CD1 . PHE A 0 353 . -17.776 6.730   16.182   1.00 95.00 353 A 1 
ATOM 2700 C CD2 . PHE A 0 353 . -18.532 4.420   16.131   1.00 95.00 353 A 1 
ATOM 2701 C CE1 . PHE A 0 353 . -17.450 6.657   14.814   1.00 95.00 353 A 1 
ATOM 2702 C CE2 . PHE A 0 353 . -18.218 4.348   14.762   1.00 95.00 353 A 1 
ATOM 2703 C CZ  . PHE A 0 353 . -17.678 5.466   14.101   1.00 95.00 353 A 1 
ATOM 2704 N N   . HIS A 0 354 . -15.209 5.107   18.316   1.00 97.06 354 A 1 
ATOM 2705 C CA  . HIS A 0 354 . -13.907 5.637   17.906   1.00 97.06 354 A 1 
ATOM 2706 C C   . HIS A 0 354 . -13.468 5.123   16.528   1.00 97.06 354 A 1 
ATOM 2707 C CB  . HIS A 0 354 . -12.875 5.334   19.010   1.00 97.06 354 A 1 
ATOM 2708 O O   . HIS A 0 354 . -12.934 4.025   16.399   1.00 97.06 354 A 1 
ATOM 2709 C CG  . HIS A 0 354 . -11.545 6.046   18.859   1.00 97.06 354 A 1 
ATOM 2710 C CD2 . HIS A 0 354 . -11.196 6.920   17.866   1.00 97.06 354 A 1 
ATOM 2711 N ND1 . HIS A 0 354 . -10.505 6.027   19.799   1.00 97.06 354 A 1 
ATOM 2712 C CE1 . HIS A 0 354 . -9.640  6.964   19.420   1.00 97.06 354 A 1 
ATOM 2713 N NE2 . HIS A 0 354 . -10.000 7.475   18.238   1.00 97.06 354 A 1 
ATOM 2714 N N   . GLU A 0 355 . -13.565 5.964   15.495   1.00 97.52 355 A 1 
ATOM 2715 C CA  . GLU A 0 355 . -12.999 5.695   14.163   1.00 97.52 355 A 1 
ATOM 2716 C C   . GLU A 0 355 . -11.681 6.462   13.944   1.00 97.52 355 A 1 
ATOM 2717 C CB  . GLU A 0 355 . -14.023 6.022   13.059   1.00 97.52 355 A 1 
ATOM 2718 O O   . GLU A 0 355 . -11.564 7.650   14.253   1.00 97.52 355 A 1 
ATOM 2719 C CG  . GLU A 0 355 . -13.648 5.413   11.690   1.00 97.52 355 A 1 
ATOM 2720 C CD  . GLU A 0 355 . -14.447 5.989   10.507   1.00 97.52 355 A 1 
ATOM 2721 O OE1 . GLU A 0 355 . -14.236 5.549   9.355    1.00 97.52 355 A 1 
ATOM 2722 O OE2 . GLU A 0 355 . -15.164 7.001   10.659   1.00 97.52 355 A 1 
ATOM 2723 N N   . LYS A 0 356 . -10.689 5.804   13.339   1.00 97.60 356 A 1 
ATOM 2724 C CA  . LYS A 0 356 . -9.480  6.414   12.769   1.00 97.60 356 A 1 
ATOM 2725 C C   . LYS A 0 356 . -9.331  5.957   11.322   1.00 97.60 356 A 1 
ATOM 2726 C CB  . LYS A 0 356 . -8.229  6.016   13.569   1.00 97.60 356 A 1 
ATOM 2727 O O   . LYS A 0 356 . -9.323  4.758   11.063   1.00 97.60 356 A 1 
ATOM 2728 C CG  . LYS A 0 356 . -8.290  6.412   15.050   1.00 97.60 356 A 1 
ATOM 2729 C CD  . LYS A 0 356 . -7.003  5.970   15.765   1.00 97.60 356 A 1 
ATOM 2730 C CE  . LYS A 0 356 . -7.137  6.016   17.293   1.00 97.60 356 A 1 
ATOM 2731 N NZ  . LYS A 0 356 . -8.133  5.023   17.787   1.00 97.60 356 A 1 
ATOM 2732 N N   . VAL A 0 357 . -9.151  6.891   10.393   1.00 96.93 357 A 1 
ATOM 2733 C CA  . VAL A 0 357 . -8.872  6.628   8.974    1.00 96.93 357 A 1 
ATOM 2734 C C   . VAL A 0 357 . -7.624  7.390   8.554    1.00 96.93 357 A 1 
ATOM 2735 C CB  . VAL A 0 357 . -10.060 7.020   8.071    1.00 96.93 357 A 1 
ATOM 2736 O O   . VAL A 0 357 . -7.499  8.575   8.857    1.00 96.93 357 A 1 
ATOM 2737 C CG1 . VAL A 0 357 . -9.783  6.725   6.589    1.00 96.93 357 A 1 
ATOM 2738 C CG2 . VAL A 0 357 . -11.315 6.233   8.445    1.00 96.93 357 A 1 
ATOM 2739 N N   . SER A 0 358 . -6.733  6.748   7.803    1.00 96.49 358 A 1 
ATOM 2740 C CA  . SER A 0 358 . -5.608  7.411   7.136    1.00 96.49 358 A 1 
ATOM 2741 C C   . SER A 0 358 . -5.422  6.911   5.706    1.00 96.49 358 A 1 
ATOM 2742 C CB  . SER A 0 358 . -4.312  7.271   7.942    1.00 96.49 358 A 1 
ATOM 2743 O O   . SER A 0 358 . -5.615  5.728   5.425    1.00 96.49 358 A 1 
ATOM 2744 O OG  . SER A 0 358 . -3.947  5.915   8.114    1.00 96.49 358 A 1 
ATOM 2745 N N   . TYR A 0 359 . -5.014  7.808   4.812    1.00 97.16 359 A 1 
ATOM 2746 C CA  . TYR A 0 359 . -4.660  7.512   3.429    1.00 97.16 359 A 1 
ATOM 2747 C C   . TYR A 0 359 . -3.421  8.311   3.012    1.00 97.16 359 A 1 
ATOM 2748 C CB  . TYR A 0 359 . -5.850  7.812   2.509    1.00 97.16 359 A 1 
ATOM 2749 O O   . TYR A 0 359 . -3.434  9.543   3.065    1.00 97.16 359 A 1 
ATOM 2750 C CG  . TYR A 0 359 . -5.524  7.668   1.035    1.00 97.16 359 A 1 
ATOM 2751 C CD1 . TYR A 0 359 . -5.095  8.787   0.293    1.00 97.16 359 A 1 
ATOM 2752 C CD2 . TYR A 0 359 . -5.602  6.405   0.420    1.00 97.16 359 A 1 
ATOM 2753 C CE1 . TYR A 0 359 . -4.759  8.648   -1.067   1.00 97.16 359 A 1 
ATOM 2754 C CE2 . TYR A 0 359 . -5.280  6.262   -0.941   1.00 97.16 359 A 1 
ATOM 2755 O OH  . TYR A 0 359 . -4.567  7.235   -2.999   1.00 97.16 359 A 1 
ATOM 2756 C CZ  . TYR A 0 359 . -4.863  7.383   -1.685   1.00 97.16 359 A 1 
ATOM 2757 N N   . ASP A 0 360 . -2.392  7.606   2.543    1.00 95.63 360 A 1 
ATOM 2758 C CA  . ASP A 0 360 . -1.123  8.175   2.089    1.00 95.63 360 A 1 
ATOM 2759 C C   . ASP A 0 360 . -0.831  7.733   0.648    1.00 95.63 360 A 1 
ATOM 2760 C CB  . ASP A 0 360 . 0.038   7.732   2.999    1.00 95.63 360 A 1 
ATOM 2761 O O   . ASP A 0 360 . -0.774  6.540   0.356    1.00 95.63 360 A 1 
ATOM 2762 C CG  . ASP A 0 360 . -0.059  8.157   4.467    1.00 95.63 360 A 1 
ATOM 2763 O OD1 . ASP A 0 360 . -0.738  9.167   4.754    1.00 95.63 360 A 1 
ATOM 2764 O OD2 . ASP A 0 360 . 0.667   7.547   5.281    1.00 95.63 360 A 1 
ATOM 2765 N N   . GLN A 0 361 . -0.576  8.684   -0.250   1.00 95.87 361 A 1 
ATOM 2766 C CA  . GLN A 0 361 . -0.133  8.439   -1.624   1.00 95.87 361 A 1 
ATOM 2767 C C   . GLN A 0 361 . 1.170   9.200   -1.884   1.00 95.87 361 A 1 
ATOM 2768 C CB  . GLN A 0 361 . -1.259  8.808   -2.603   1.00 95.87 361 A 1 
ATOM 2769 O O   . GLN A 0 361 . 1.181   10.428  -1.986   1.00 95.87 361 A 1 
ATOM 2770 C CG  . GLN A 0 361 . -0.858  8.745   -4.089   1.00 95.87 361 A 1 
ATOM 2771 C CD  . GLN A 0 361 . -2.054  9.021   -4.998   1.00 95.87 361 A 1 
ATOM 2772 N NE2 . GLN A 0 361 . -2.915  8.067   -5.261   1.00 95.87 361 A 1 
ATOM 2773 O OE1 . GLN A 0 361 . -2.243  10.109  -5.518   1.00 95.87 361 A 1 
ATOM 2774 N N   . THR A 0 362 . 2.270   8.467   -2.041   1.00 94.12 362 A 1 
ATOM 2775 C CA  . THR A 0 362 . 3.600   9.016   -2.332   1.00 94.12 362 A 1 
ATOM 2776 C C   . THR A 0 362 . 4.033   8.585   -3.726   1.00 94.12 362 A 1 
ATOM 2777 C CB  . THR A 0 362 . 4.644   8.559   -1.302   1.00 94.12 362 A 1 
ATOM 2778 O O   . THR A 0 362 . 3.997   7.401   -4.053   1.00 94.12 362 A 1 
ATOM 2779 C CG2 . THR A 0 362 . 5.972   9.301   -1.463   1.00 94.12 362 A 1 
ATOM 2780 O OG1 . THR A 0 362 . 4.211   8.781   0.020    1.00 94.12 362 A 1 
ATOM 2781 N N   . ARG A 0 363 . 4.477   9.533   -4.554   1.00 93.90 363 A 1 
ATOM 2782 C CA  . ARG A 0 363 . 4.977   9.278   -5.910   1.00 93.90 363 A 1 
ATOM 2783 C C   . ARG A 0 363 . 6.299   10.002  -6.128   1.00 93.90 363 A 1 
ATOM 2784 C CB  . ARG A 0 363 . 3.920   9.672   -6.952   1.00 93.90 363 A 1 
ATOM 2785 O O   . ARG A 0 363 . 6.386   11.217  -5.971   1.00 93.90 363 A 1 
ATOM 2786 C CG  . ARG A 0 363 . 2.603   8.897   -6.764   1.00 93.90 363 A 1 
ATOM 2787 C CD  . ARG A 0 363 . 1.673   9.106   -7.961   1.00 93.90 363 A 1 
ATOM 2788 N NE  . ARG A 0 363 . 0.482   8.237   -7.873   1.00 93.90 363 A 1 
ATOM 2789 N NH1 . ARG A 0 363 . -1.132  9.760   -8.455   1.00 93.90 363 A 1 
ATOM 2790 N NH2 . ARG A 0 363 . -1.702  7.643   -8.072   1.00 93.90 363 A 1 
ATOM 2791 C CZ  . ARG A 0 363 . -0.771  8.545   -8.142   1.00 93.90 363 A 1 
ATOM 2792 N N   . ALA A 0 364 . 7.342   9.274   -6.499   1.00 94.18 364 A 1 
ATOM 2793 C CA  . ALA A 0 364 . 8.682   9.801   -6.724   1.00 94.18 364 A 1 
ATOM 2794 C C   . ALA A 0 364 . 9.190   9.387   -8.105   1.00 94.18 364 A 1 
ATOM 2795 C CB  . ALA A 0 364 . 9.608   9.323   -5.601   1.00 94.18 364 A 1 
ATOM 2796 O O   . ALA A 0 364 . 9.109   8.217   -8.480   1.00 94.18 364 A 1 
ATOM 2797 N N   . LYS A 0 365 . 9.728   10.339  -8.872   1.00 93.48 365 A 1 
ATOM 2798 C CA  . LYS A 0 365 . 10.302  10.098  -10.205  1.00 93.48 365 A 1 
ATOM 2799 C C   . LYS A 0 365 . 11.640  10.809  -10.312  1.00 93.48 365 A 1 
ATOM 2800 C CB  . LYS A 0 365 . 9.306   10.482  -11.324  1.00 93.48 365 A 1 
ATOM 2801 O O   . LYS A 0 365 . 11.719  12.008  -10.053  1.00 93.48 365 A 1 
ATOM 2802 C CG  . LYS A 0 365 . 8.045   9.614   -11.173  1.00 93.48 365 A 1 
ATOM 2803 C CD  . LYS A 0 365 . 6.948   9.712   -12.238  1.00 93.48 365 A 1 
ATOM 2804 C CE  . LYS A 0 365 . 5.878   8.740   -11.701  1.00 93.48 365 A 1 
ATOM 2805 N NZ  . LYS A 0 365 . 4.663   8.602   -12.531  1.00 93.48 365 A 1 
ATOM 2806 N N   . ALA A 0 366 . 12.682  10.075  -10.671  1.00 91.56 366 A 1 
ATOM 2807 C CA  . ALA A 0 366 . 14.033  10.582  -10.849  1.00 91.56 366 A 1 
ATOM 2808 C C   . ALA A 0 366 . 14.565  10.163  -12.220  1.00 91.56 366 A 1 
ATOM 2809 C CB  . ALA A 0 366 . 14.921  10.080  -9.703   1.00 91.56 366 A 1 
ATOM 2810 O O   . ALA A 0 366 . 14.365  9.027   -12.643  1.00 91.56 366 A 1 
ATOM 2811 N N   . TYR A 0 367 . 15.254  11.085  -12.877  1.00 89.68 367 A 1 
ATOM 2812 C CA  . TYR A 0 367 . 16.001  10.866  -14.106  1.00 89.68 367 A 1 
ATOM 2813 C C   . TYR A 0 367 . 17.385  11.482  -13.923  1.00 89.68 367 A 1 
ATOM 2814 C CB  . TYR A 0 367 . 15.277  11.508  -15.299  1.00 89.68 367 A 1 
ATOM 2815 O O   . TYR A 0 367 . 17.492  12.603  -13.411  1.00 89.68 367 A 1 
ATOM 2816 C CG  . TYR A 0 367 . 13.858  11.020  -15.521  1.00 89.68 367 A 1 
ATOM 2817 C CD1 . TYR A 0 367 . 13.619  9.907   -16.349  1.00 89.68 367 A 1 
ATOM 2818 C CD2 . TYR A 0 367 . 12.779  11.678  -14.897  1.00 89.68 367 A 1 
ATOM 2819 C CE1 . TYR A 0 367 . 12.304  9.448   -16.555  1.00 89.68 367 A 1 
ATOM 2820 C CE2 . TYR A 0 367 . 11.462  11.224  -15.099  1.00 89.68 367 A 1 
ATOM 2821 O OH  . TYR A 0 367 . 9.951   9.675   -16.131  1.00 89.68 367 A 1 
ATOM 2822 C CZ  . TYR A 0 367 . 11.225  10.106  -15.931  1.00 89.68 367 A 1 
ATOM 2823 N N   . SER A 0 368 . 18.422  10.772  -14.346  1.00 86.64 368 A 1 
ATOM 2824 C CA  . SER A 0 368 . 19.778  11.294  -14.466  1.00 86.64 368 A 1 
ATOM 2825 C C   . SER A 0 368 . 20.428  10.801  -15.753  1.00 86.64 368 A 1 
ATOM 2826 C CB  . SER A 0 368 . 20.640  10.949  -13.246  1.00 86.64 368 A 1 
ATOM 2827 O O   . SER A 0 368 . 20.261  9.636   -16.106  1.00 86.64 368 A 1 
ATOM 2828 O OG  . SER A 0 368 . 20.629  9.566   -12.954  1.00 86.64 368 A 1 
ATOM 2829 N N   . ALA A 0 369 . 21.170  11.683  -16.413  1.00 84.13 369 A 1 
ATOM 2830 C CA  . ALA A 0 369 . 22.148  11.346  -17.442  1.00 84.13 369 A 1 
ATOM 2831 C C   . ALA A 0 369 . 23.498  11.937  -17.012  1.00 84.13 369 A 1 
ATOM 2832 C CB  . ALA A 0 369 . 21.674  11.883  -18.797  1.00 84.13 369 A 1 
ATOM 2833 O O   . ALA A 0 369 . 23.502  13.041  -16.459  1.00 84.13 369 A 1 
ATOM 2834 N N   . GLU A 0 370 . 24.602  11.217  -17.204  1.00 76.58 370 A 1 
ATOM 2835 C CA  . GLU A 0 370 . 25.933  11.674  -16.763  1.00 76.58 370 A 1 
ATOM 2836 C C   . GLU A 0 370 . 26.645  12.555  -17.796  1.00 76.58 370 A 1 
ATOM 2837 C CB  . GLU A 0 370 . 26.781  10.490  -16.270  1.00 76.58 370 A 1 
ATOM 2838 O O   . GLU A 0 370 . 27.182  13.589  -17.406  1.00 76.58 370 A 1 
ATOM 2839 C CG  . GLU A 0 370 . 26.264  10.047  -14.888  1.00 76.58 370 A 1 
ATOM 2840 C CD  . GLU A 0 370 . 27.071  8.907   -14.251  1.00 76.58 370 A 1 
ATOM 2841 O OE1 . GLU A 0 370 . 27.298  8.981   -13.018  1.00 76.58 370 A 1 
ATOM 2842 O OE2 . GLU A 0 370 . 27.351  7.914   -14.959  1.00 76.58 370 A 1 
ATOM 2843 N N   . SER A 0 371 . 26.542  12.235  -19.089  1.00 75.39 371 A 1 
ATOM 2844 C CA  . SER A 0 371 . 26.890  13.149  -20.181  1.00 75.39 371 A 1 
ATOM 2845 C C   . SER A 0 371 . 26.074  12.881  -21.454  1.00 75.39 371 A 1 
ATOM 2846 C CB  . SER A 0 371 . 28.391  13.102  -20.503  1.00 75.39 371 A 1 
ATOM 2847 O O   . SER A 0 371 . 25.416  11.841  -21.589  1.00 75.39 371 A 1 
ATOM 2848 O OG  . SER A 0 371 . 28.679  11.948  -21.259  1.00 75.39 371 A 1 
ATOM 2849 N N   . TYR A 0 372 . 26.115  13.827  -22.393  1.00 72.80 372 A 1 
ATOM 2850 C CA  . TYR A 0 372 . 25.817  13.581  -23.805  1.00 72.80 372 A 1 
ATOM 2851 C C   . TYR A 0 372 . 26.723  14.439  -24.688  1.00 72.80 372 A 1 
ATOM 2852 C CB  . TYR A 0 372 . 24.339  13.859  -24.126  1.00 72.80 372 A 1 
ATOM 2853 O O   . TYR A 0 372 . 26.591  15.667  -24.693  1.00 72.80 372 A 1 
ATOM 2854 C CG  . TYR A 0 372 . 23.999  13.820  -25.613  1.00 72.80 372 A 1 
ATOM 2855 C CD1 . TYR A 0 372 . 23.405  14.935  -26.240  1.00 72.80 372 A 1 
ATOM 2856 C CD2 . TYR A 0 372 . 24.304  12.679  -26.378  1.00 72.80 372 A 1 
ATOM 2857 C CE1 . TYR A 0 372 . 23.092  14.899  -27.614  1.00 72.80 372 A 1 
ATOM 2858 C CE2 . TYR A 0 372 . 23.983  12.632  -27.748  1.00 72.80 372 A 1 
ATOM 2859 O OH  . TYR A 0 372 . 23.003  13.674  -29.678  1.00 72.80 372 A 1 
ATOM 2860 C CZ  . TYR A 0 372 . 23.355  13.731  -28.363  1.00 72.80 372 A 1 
ATOM 2861 N N   . ASP A 0 373 . 27.571  13.777  -25.470  1.00 77.82 373 A 1 
ATOM 2862 C CA  . ASP A 0 373 . 28.496  14.412  -26.400  1.00 77.82 373 A 1 
ATOM 2863 C C   . ASP A 0 373 . 28.049  14.196  -27.853  1.00 77.82 373 A 1 
ATOM 2864 C CB  . ASP A 0 373 . 29.930  13.906  -26.171  1.00 77.82 373 A 1 
ATOM 2865 O O   . ASP A 0 373 . 27.774  13.075  -28.288  1.00 77.82 373 A 1 
ATOM 2866 C CG  . ASP A 0 373 . 30.573  14.366  -24.855  1.00 77.82 373 A 1 
ATOM 2867 O OD1 . ASP A 0 373 . 30.040  15.307  -24.222  1.00 77.82 373 A 1 
ATOM 2868 O OD2 . ASP A 0 373 . 31.648  13.810  -24.538  1.00 77.82 373 A 1 
ATOM 2869 N N   . GLU A 0 374 . 28.021  15.278  -28.633  1.00 82.00 374 A 1 
ATOM 2870 C CA  . GLU A 0 374 . 28.038  15.248  -30.100  1.00 82.00 374 A 1 
ATOM 2871 C C   . GLU A 0 374 . 29.386  15.802  -30.567  1.00 82.00 374 A 1 
ATOM 2872 C CB  . GLU A 0 374 . 26.903  16.101  -30.724  1.00 82.00 374 A 1 
ATOM 2873 O O   . GLU A 0 374 . 29.745  16.907  -30.159  1.00 82.00 374 A 1 
ATOM 2874 C CG  . GLU A 0 374 . 25.495  15.861  -30.162  1.00 82.00 374 A 1 
ATOM 2875 C CD  . GLU A 0 374 . 24.371  16.475  -31.027  1.00 82.00 374 A 1 
ATOM 2876 O OE1 . GLU A 0 374 . 23.352  15.778  -31.275  1.00 82.00 374 A 1 
ATOM 2877 O OE2 . GLU A 0 374 . 24.462  17.646  -31.466  1.00 82.00 374 A 1 
ATOM 2878 N N   . TRP A 0 375 . 30.109  15.112  -31.450  1.00 82.75 375 A 1 
ATOM 2879 C CA  . TRP A 0 375 . 31.337  15.650  -32.046  1.00 82.75 375 A 1 
ATOM 2880 C C   . TRP A 0 375 . 31.479  15.308  -33.531  1.00 82.75 375 A 1 
ATOM 2881 C CB  . TRP A 0 375 . 32.568  15.241  -31.224  1.00 82.75 375 A 1 
ATOM 2882 O O   . TRP A 0 375 . 30.978  14.292  -34.015  1.00 82.75 375 A 1 
ATOM 2883 C CG  . TRP A 0 375 . 32.804  13.771  -31.053  1.00 82.75 375 A 1 
ATOM 2884 C CD1 . TRP A 0 375 . 32.415  13.038  -29.985  1.00 82.75 375 A 1 
ATOM 2885 C CD2 . TRP A 0 375 . 33.483  12.838  -31.951  1.00 82.75 375 A 1 
ATOM 2886 C CE2 . TRP A 0 375 . 33.490  11.548  -31.339  1.00 82.75 375 A 1 
ATOM 2887 C CE3 . TRP A 0 375 . 34.087  12.948  -33.224  1.00 82.75 375 A 1 
ATOM 2888 N NE1 . TRP A 0 375 . 32.817  11.727  -30.147  1.00 82.75 375 A 1 
ATOM 2889 C CH2 . TRP A 0 375 . 34.640  10.567  -33.232  1.00 82.75 375 A 1 
ATOM 2890 C CZ2 . TRP A 0 375 . 34.061  10.425  -31.959  1.00 82.75 375 A 1 
ATOM 2891 C CZ3 . TRP A 0 375 . 34.656  11.827  -33.858  1.00 82.75 375 A 1 
ATOM 2892 N N   . ASP A 0 376 . 32.161  16.193  -34.250  1.00 82.74 376 A 1 
ATOM 2893 C CA  . ASP A 0 376 . 32.413  16.132  -35.688  1.00 82.74 376 A 1 
ATOM 2894 C C   . ASP A 0 376 . 33.835  16.644  -35.980  1.00 82.74 376 A 1 
ATOM 2895 C CB  . ASP A 0 376 . 31.339  16.960  -36.421  1.00 82.74 376 A 1 
ATOM 2896 O O   . ASP A 0 376 . 34.315  17.582  -35.335  1.00 82.74 376 A 1 
ATOM 2897 C CG  . ASP A 0 376 . 31.050  16.466  -37.842  1.00 82.74 376 A 1 
ATOM 2898 O OD1 . ASP A 0 376 . 31.954  15.855  -38.454  1.00 82.74 376 A 1 
ATOM 2899 O OD2 . ASP A 0 376 . 29.893  16.673  -38.282  1.00 82.74 376 A 1 
ATOM 2900 N N   . ASN A 0 377 . 34.524  16.008  -36.921  1.00 81.81 377 A 1 
ATOM 2901 C CA  . ASN A 0 377 . 35.913  16.269  -37.288  1.00 81.81 377 A 1 
ATOM 2902 C C   . ASN A 0 377 . 36.071  16.062  -38.801  1.00 81.81 377 A 1 
ATOM 2903 C CB  . ASN A 0 377 . 36.821  15.336  -36.455  1.00 81.81 377 A 1 
ATOM 2904 O O   . ASN A 0 377 . 36.219  14.924  -39.260  1.00 81.81 377 A 1 
ATOM 2905 C CG  . ASN A 0 377 . 38.311  15.467  -36.749  1.00 81.81 377 A 1 
ATOM 2906 N ND2 . ASN A 0 377 . 38.767  15.048  -37.907  1.00 81.81 377 A 1 
ATOM 2907 O OD1 . ASN A 0 377 . 39.087  15.901  -35.911  1.00 81.81 377 A 1 
ATOM 2908 N N   . GLU A 0 378 . 36.110  17.159  -39.554  1.00 80.47 378 A 1 
ATOM 2909 C CA  . GLU A 0 378 . 36.553  17.170  -40.951  1.00 80.47 378 A 1 
ATOM 2910 C C   . GLU A 0 378 . 38.044  17.544  -40.997  1.00 80.47 378 A 1 
ATOM 2911 C CB  . GLU A 0 378 . 35.699  18.126  -41.815  1.00 80.47 378 A 1 
ATOM 2912 O O   . GLU A 0 378 . 38.427  18.640  -40.582  1.00 80.47 378 A 1 
ATOM 2913 C CG  . GLU A 0 378 . 34.220  17.707  -41.950  1.00 80.47 378 A 1 
ATOM 2914 C CD  . GLU A 0 378 . 33.449  18.539  -43.002  1.00 80.47 378 A 1 
ATOM 2915 O OE1 . GLU A 0 378 . 32.819  17.930  -43.904  1.00 80.47 378 A 1 
ATOM 2916 O OE2 . GLU A 0 378 . 33.483  19.792  -42.942  1.00 80.47 378 A 1 
ATOM 2917 N N   . ASP A 0 379 . 38.865  16.627  -41.506  1.00 72.80 379 A 1 
ATOM 2918 C CA  . ASP A 0 379 . 40.269  16.815  -41.875  1.00 72.80 379 A 1 
ATOM 2919 C C   . ASP A 0 379 . 40.332  16.856  -43.410  1.00 72.80 379 A 1 
ATOM 2920 C CB  . ASP A 0 379 . 41.096  15.669  -41.266  1.00 72.80 379 A 1 
ATOM 2921 O O   . ASP A 0 379 . 39.843  15.960  -44.104  1.00 72.80 379 A 1 
ATOM 2922 C CG  . ASP A 0 379 . 42.599  15.684  -41.590  1.00 72.80 379 A 1 
ATOM 2923 O OD1 . ASP A 0 379 . 42.988  16.318  -42.603  1.00 72.80 379 A 1 
ATOM 2924 O OD2 . ASP A 0 379 . 43.326  15.008  -40.824  1.00 72.80 379 A 1 
ATOM 2925 N N   . ALA A 0 380 . 40.857  17.946  -43.964  1.00 74.73 380 A 1 
ATOM 2926 C CA  . ALA A 0 380 . 40.880  18.174  -45.404  1.00 74.73 380 A 1 
ATOM 2927 C C   . ALA A 0 380 . 42.283  18.529  -45.915  1.00 74.73 380 A 1 
ATOM 2928 C CB  . ALA A 0 380 . 39.778  19.189  -45.750  1.00 74.73 380 A 1 
ATOM 2929 O O   . ALA A 0 380 . 42.415  19.426  -46.761  1.00 74.73 380 A 1 
ATOM 2930 N N   . ASP A 0 381 . 43.319  17.864  -45.402  1.00 71.38 381 A 1 
ATOM 2931 C CA  . ASP A 0 381 . 44.723  18.171  -45.683  1.00 71.38 381 A 1 
ATOM 2932 C C   . ASP A 0 381 . 45.098  18.150  -47.186  1.00 71.38 381 A 1 
ATOM 2933 C CB  . ASP A 0 381 . 45.633  17.255  -44.842  1.00 71.38 381 A 1 
ATOM 2934 O O   . ASP A 0 381 . 44.578  17.384  -48.009  1.00 71.38 381 A 1 
ATOM 2935 C CG  . ASP A 0 381 . 47.079  17.755  -44.807  1.00 71.38 381 A 1 
ATOM 2936 O OD1 . ASP A 0 381 . 47.265  18.986  -44.964  1.00 71.38 381 A 1 
ATOM 2937 O OD2 . ASP A 0 381 . 48.014  16.921  -44.807  1.00 71.38 381 A 1 
ATOM 2938 N N   . LYS A 0 382 . 46.004  19.048  -47.595  1.00 64.60 382 A 1 
ATOM 2939 C CA  . LYS A 0 382 . 46.450  19.188  -48.997  1.00 64.60 382 A 1 
ATOM 2940 C C   . LYS A 0 382 . 47.939  19.475  -49.069  1.00 64.60 382 A 1 
ATOM 2941 C CB  . LYS A 0 382 . 45.674  20.295  -49.729  1.00 64.60 382 A 1 
ATOM 2942 O O   . LYS A 0 382 . 48.397  20.573  -48.753  1.00 64.60 382 A 1 
ATOM 2943 C CG  . LYS A 0 382 . 44.186  19.969  -49.888  1.00 64.60 382 A 1 
ATOM 2944 C CD  . LYS A 0 382 . 43.392  21.164  -50.432  1.00 64.60 382 A 1 
ATOM 2945 C CE  . LYS A 0 382 . 41.896  20.982  -50.137  1.00 64.60 382 A 1 
ATOM 2946 N NZ  . LYS A 0 382 . 41.616  21.074  -48.680  1.00 64.60 382 A 1 
ATOM 2947 N N   . TRP A 0 383 . 48.683  18.529  -49.633  1.00 64.17 383 A 1 
ATOM 2948 C CA  . TRP A 0 383 . 50.132  18.614  -49.786  1.00 64.17 383 A 1 
ATOM 2949 C C   . TRP A 0 383 . 50.568  18.604  -51.260  1.00 64.17 383 A 1 
ATOM 2950 C CB  . TRP A 0 383 . 50.787  17.519  -48.937  1.00 64.17 383 A 1 
ATOM 2951 O O   . TRP A 0 383 . 50.126  17.802  -52.088  1.00 64.17 383 A 1 
ATOM 2952 C CG  . TRP A 0 383 . 50.254  16.132  -49.130  1.00 64.17 383 A 1 
ATOM 2953 C CD1 . TRP A 0 383 . 49.244  15.579  -48.416  1.00 64.17 383 A 1 
ATOM 2954 C CD2 . TRP A 0 383 . 50.720  15.087  -50.038  1.00 64.17 383 A 1 
ATOM 2955 C CE2 . TRP A 0 383 . 49.932  13.917  -49.819  1.00 64.17 383 A 1 
ATOM 2956 C CE3 . TRP A 0 383 . 51.752  15.002  -51.001  1.00 64.17 383 A 1 
ATOM 2957 N NE1 . TRP A 0 383 . 49.032  14.282  -48.840  1.00 64.17 383 A 1 
ATOM 2958 C CH2 . TRP A 0 383 . 51.205  12.665  -51.459  1.00 64.17 383 A 1 
ATOM 2959 C CZ2 . TRP A 0 383 . 50.163  12.722  -50.517  1.00 64.17 383 A 1 
ATOM 2960 C CZ3 . TRP A 0 383 . 51.997  13.803  -51.702  1.00 64.17 383 A 1 
ATOM 2961 N N   . GLY A 0 384 . 51.476  19.521  -51.605  1.00 59.84 384 A 1 
ATOM 2962 C CA  . GLY A 0 384 . 52.116  19.588  -52.921  1.00 59.84 384 A 1 
ATOM 2963 C C   . GLY A 0 384 . 53.484  18.907  -52.914  1.00 59.84 384 A 1 
ATOM 2964 O O   . GLY A 0 384 . 54.393  19.349  -52.212  1.00 59.84 384 A 1 
ATOM 2965 N N   . ALA A 0 385 . 53.673  17.868  -53.729  1.00 55.25 385 A 1 
ATOM 2966 C CA  . ALA A 0 385 . 54.946  17.151  -53.796  1.00 55.25 385 A 1 
ATOM 2967 C C   . ALA A 0 385 . 56.030  17.984  -54.512  1.00 55.25 385 A 1 
ATOM 2968 C CB  . ALA A 0 385 . 54.718  15.792  -54.466  1.00 55.25 385 A 1 
ATOM 2969 O O   . ALA A 0 385 . 55.924  18.284  -55.706  1.00 55.25 385 A 1 
ATOM 2970 N N   . GLN A 0 386 . 57.106  18.338  -53.800  1.00 51.29 386 A 1 
ATOM 2971 C CA  . GLN A 0 386 . 58.224  19.105  -54.357  1.00 51.29 386 A 1 
ATOM 2972 C C   . GLN A 0 386 . 59.180  18.205  -55.162  1.00 51.29 386 A 1 
ATOM 2973 C CB  . GLN A 0 386 . 58.931  19.895  -53.240  1.00 51.29 386 A 1 
ATOM 2974 O O   . GLN A 0 386 . 60.140  17.650  -54.630  1.00 51.29 386 A 1 
ATOM 2975 C CG  . GLN A 0 386 . 60.032  20.813  -53.806  1.00 51.29 386 A 1 
ATOM 2976 C CD  . GLN A 0 386 . 60.692  21.689  -52.745  1.00 51.29 386 A 1 
ATOM 2977 N NE2 . GLN A 0 386 . 61.978  21.947  -52.849  1.00 51.29 386 A 1 
ATOM 2978 O OE1 . GLN A 0 386 . 60.076  22.183  -51.820  1.00 51.29 386 A 1 
ATOM 2979 N N   . ALA A 0 387 . 58.942  18.090  -56.470  1.00 48.83 387 A 1 
ATOM 2980 C CA  . ALA A 0 387 . 59.852  17.411  -57.392  1.00 48.83 387 A 1 
ATOM 2981 C C   . ALA A 0 387 . 61.145  18.220  -57.628  1.00 48.83 387 A 1 
ATOM 2982 C CB  . ALA A 0 387 . 59.107  17.127  -58.703  1.00 48.83 387 A 1 
ATOM 2983 O O   . ALA A 0 387 . 61.100  19.417  -57.916  1.00 48.83 387 A 1 
ATOM 2984 N N   . TRP A 0 388 . 62.304  17.558  -57.547  1.00 43.54 388 A 1 
ATOM 2985 C CA  . TRP A 0 388 . 63.613  18.163  -57.819  1.00 43.54 388 A 1 
ATOM 2986 C C   . TRP A 0 388 . 63.924  18.056  -59.323  1.00 43.54 388 A 1 
ATOM 2987 C CB  . TRP A 0 388 . 64.700  17.498  -56.950  1.00 43.54 388 A 1 
ATOM 2988 O O   . TRP A 0 388 . 64.192  16.968  -59.830  1.00 43.54 388 A 1 
ATOM 2989 C CG  . TRP A 0 388 . 64.676  17.744  -55.460  1.00 43.54 388 A 1 
ATOM 2990 C CD1 . TRP A 0 388 . 63.579  17.843  -54.671  1.00 43.54 388 A 1 
ATOM 2991 C CD2 . TRP A 0 388 . 65.816  17.871  -54.546  1.00 43.54 388 A 1 
ATOM 2992 C CE2 . TRP A 0 388 . 65.322  18.045  -53.216  1.00 43.54 388 A 1 
ATOM 2993 C CE3 . TRP A 0 388 . 67.221  17.843  -54.700  1.00 43.54 388 A 1 
ATOM 2994 N NE1 . TRP A 0 388 . 63.953  18.028  -53.356  1.00 43.54 388 A 1 
ATOM 2995 C CH2 . TRP A 0 388 . 67.558  18.150  -52.296  1.00 43.54 388 A 1 
ATOM 2996 C CZ2 . TRP A 0 388 . 66.167  18.182  -52.105  1.00 43.54 388 A 1 
ATOM 2997 C CZ3 . TRP A 0 388 . 68.081  17.981  -53.591  1.00 43.54 388 A 1 
ATOM 2998 N N   . GLY A 0 389 . 63.856  19.181  -60.042  1.00 46.99 389 A 1 
ATOM 2999 C CA  . GLY A 0 389 . 64.214  19.294  -61.463  1.00 46.99 389 A 1 
ATOM 3000 C C   . GLY A 0 389 . 65.653  19.783  -61.659  1.00 46.99 389 A 1 
ATOM 3001 O O   . GLY A 0 389 . 66.162  20.530  -60.828  1.00 46.99 389 A 1 
ATOM 3002 N N   . LYS A 0 390 . 66.310  19.343  -62.738  1.00 44.85 390 A 1 
ATOM 3003 C CA  . LYS A 0 390 . 67.763  19.486  -62.922  1.00 44.85 390 A 1 
ATOM 3004 C C   . LYS A 0 390 . 68.290  20.894  -63.236  1.00 44.85 390 A 1 
ATOM 3005 C CB  . LYS A 0 390 . 68.280  18.477  -63.963  1.00 44.85 390 A 1 
ATOM 3006 O O   . LYS A 0 390 . 67.599  21.776  -63.743  1.00 44.85 390 A 1 
ATOM 3007 C CG  . LYS A 0 390 . 68.770  17.184  -63.298  1.00 44.85 390 A 1 
ATOM 3008 C CD  . LYS A 0 390 . 69.529  16.357  -64.336  1.00 44.85 390 A 1 
ATOM 3009 C CE  . LYS A 0 390 . 70.124  15.104  -63.699  1.00 44.85 390 A 1 
ATOM 3010 N NZ  . LYS A 0 390 . 70.937  14.378  -64.701  1.00 44.85 390 A 1 
ATOM 3011 N N   . ASP A 0 391 . 69.579  20.998  -62.948  1.00 36.52 391 A 1 
ATOM 3012 C CA  . ASP A 0 391 . 70.566  22.021  -63.270  1.00 36.52 391 A 1 
ATOM 3013 C C   . ASP A 0 391 . 70.762  22.270  -64.784  1.00 36.52 391 A 1 
ATOM 3014 C CB  . ASP A 0 391 . 71.902  21.624  -62.582  1.00 36.52 391 A 1 
ATOM 3015 O O   . ASP A 0 391 . 70.463  21.429  -65.633  1.00 36.52 391 A 1 
ATOM 3016 C CG  . ASP A 0 391 . 72.260  20.113  -62.486  1.00 36.52 391 A 1 
ATOM 3017 O OD1 . ASP A 0 391 . 71.607  19.254  -63.135  1.00 36.52 391 A 1 
ATOM 3018 O OD2 . ASP A 0 391 . 73.141  19.788  -61.665  1.00 36.52 391 A 1 
ATOM 3019 N N   . ARG A 0 392 . 71.283  23.459  -65.134  1.00 39.38 392 A 1 
ATOM 3020 C CA  . ARG A 0 392 . 71.660  23.840  -66.511  1.00 39.38 392 A 1 
ATOM 3021 C C   . ARG A 0 392 . 73.085  24.396  -66.566  1.00 39.38 392 A 1 
ATOM 3022 C CB  . ARG A 0 392 . 70.653  24.832  -67.125  1.00 39.38 392 A 1 
ATOM 3023 O O   . ARG A 0 392 . 73.284  25.609  -66.618  1.00 39.38 392 A 1 
ATOM 3024 C CG  . ARG A 0 392 . 69.293  24.200  -67.452  1.00 39.38 392 A 1 
ATOM 3025 C CD  . ARG A 0 392 . 68.425  25.167  -68.273  1.00 39.38 392 A 1 
ATOM 3026 N NE  . ARG A 0 392 . 68.914  25.302  -69.664  1.00 39.38 392 A 1 
ATOM 3027 N NH1 . ARG A 0 392 . 68.058  27.379  -70.136  1.00 39.38 392 A 1 
ATOM 3028 N NH2 . ARG A 0 392 . 69.134  26.231  -71.725  1.00 39.38 392 A 1 
ATOM 3029 C CZ  . ARG A 0 392 . 68.704  26.303  -70.497  1.00 39.38 392 A 1 
ATOM 3030 N N   . ASP A 0 393 . 74.064  23.500  -66.635  1.00 40.07 393 A 1 
ATOM 3031 C CA  . ASP A 0 393 . 75.492  23.826  -66.757  1.00 40.07 393 A 1 
ATOM 3032 C C   . ASP A 0 393 . 75.851  24.459  -68.121  1.00 40.07 393 A 1 
ATOM 3033 C CB  . ASP A 0 393 . 76.338  22.563  -66.492  1.00 40.07 393 A 1 
ATOM 3034 O O   . ASP A 0 393 . 76.353  23.810  -69.042  1.00 40.07 393 A 1 
ATOM 3035 C CG  . ASP A 0 393 . 76.555  22.234  -65.013  1.00 40.07 393 A 1 
ATOM 3036 O OD1 . ASP A 0 393 . 76.161  23.063  -64.165  1.00 40.07 393 A 1 
ATOM 3037 O OD2 . ASP A 0 393 . 77.202  21.191  -64.773  1.00 40.07 393 A 1 
ATOM 3038 N N   . VAL A 0 394 . 75.637  25.771  -68.270  1.00 39.32 394 A 1 
ATOM 3039 C CA  . VAL A 0 394 . 76.019  26.522  -69.483  1.00 39.32 394 A 1 
ATOM 3040 C C   . VAL A 0 394 . 77.508  26.899  -69.448  1.00 39.32 394 A 1 
ATOM 3041 C CB  . VAL A 0 394 . 75.083  27.718  -69.756  1.00 39.32 394 A 1 
ATOM 3042 O O   . VAL A 0 394 . 77.895  28.048  -69.221  1.00 39.32 394 A 1 
ATOM 3043 C CG1 . VAL A 0 394 . 75.401  28.382  -71.108  1.00 39.32 394 A 1 
ATOM 3044 C CG2 . VAL A 0 394 . 73.615  27.270  -69.842  1.00 39.32 394 A 1 
ATOM 3045 N N   . LEU A 0 395 . 78.376  25.914  -69.691  1.00 33.19 395 A 1 
ATOM 3046 C CA  . LEU A 0 395 . 79.827  26.100  -69.648  1.00 33.19 395 A 1 
ATOM 3047 C C   . LEU A 0 395 . 80.413  26.694  -70.951  1.00 33.19 395 A 1 
ATOM 3048 C CB  . LEU A 0 395 . 80.501  24.767  -69.268  1.00 33.19 395 A 1 
ATOM 3049 O O   . LEU A 0 395 . 80.503  26.028  -71.979  1.00 33.19 395 A 1 
ATOM 3050 C CG  . LEU A 0 395 . 81.967  24.947  -68.826  1.00 33.19 395 A 1 
ATOM 3051 C CD1 . LEU A 0 395 . 82.065  25.434  -67.378  1.00 33.19 395 A 1 
ATOM 3052 C CD2 . LEU A 0 395 . 82.740  23.634  -68.938  1.00 33.19 395 A 1 
ATOM 3053 N N   . GLY A 0 396 . 80.972  27.906  -70.854  1.00 30.30 396 A 1 
ATOM 3054 C CA  . GLY A 0 396 . 82.157  28.304  -71.633  1.00 30.30 396 A 1 
ATOM 3055 C C   . GLY A 0 396 . 81.956  29.070  -72.953  1.00 30.30 396 A 1 
ATOM 3056 O O   . GLY A 0 396 . 81.946  28.491  -74.035  1.00 30.30 396 A 1 
ATOM 3057 N N   . ALA A 0 397 . 82.000  30.407  -72.884  1.00 34.45 397 A 1 
ATOM 3058 C CA  . ALA A 0 397 . 82.178  31.285  -74.052  1.00 34.45 397 A 1 
ATOM 3059 C C   . ALA A 0 397 . 83.061  32.516  -73.737  1.00 34.45 397 A 1 
ATOM 3060 C CB  . ALA A 0 397 . 80.798  31.657  -74.613  1.00 34.45 397 A 1 
ATOM 3061 O O   . ALA A 0 397 . 82.600  33.657  -73.702  1.00 34.45 397 A 1 
ATOM 3062 N N   . SER A 0 398 . 84.360  32.306  -73.488  1.00 38.27 398 A 1 
ATOM 3063 C CA  . SER A 0 398 . 85.309  33.404  -73.238  1.00 38.27 398 A 1 
ATOM 3064 C C   . SER A 0 398 . 85.553  34.248  -74.498  1.00 38.27 398 A 1 
ATOM 3065 C CB  . SER A 0 398 . 86.636  32.863  -72.700  1.00 38.27 398 A 1 
ATOM 3066 O O   . SER A 0 398 . 85.938  33.723  -75.542  1.00 38.27 398 A 1 
ATOM 3067 O OG  . SER A 0 398 . 87.192  31.934  -73.608  1.00 38.27 398 A 1 
ATOM 3068 N N   . SER A 0 399 . 85.374  35.566  -74.402  1.00 30.91 399 A 1 
ATOM 3069 C CA  . SER A 0 399 . 85.388  36.467  -75.557  1.00 30.91 399 A 1 
ATOM 3070 C C   . SER A 0 399 . 86.788  36.772  -76.105  1.00 30.91 399 A 1 
ATOM 3071 C CB  . SER A 0 399 . 84.643  37.763  -75.203  1.00 30.91 399 A 1 
ATOM 3072 O O   . SER A 0 399 . 87.591  37.428  -75.443  1.00 30.91 399 A 1 
ATOM 3073 O OG  . SER A 0 399 . 85.094  38.358  -73.994  1.00 30.91 399 A 1 
ATOM 3074 N N   . TYR A 0 400 . 87.053  36.402  -77.367  1.00 31.36 400 A 1 
ATOM 3075 C CA  . TYR A 0 400 . 88.156  36.988  -78.140  1.00 31.36 400 A 1 
ATOM 3076 C C   . TYR A 0 400 . 87.897  37.054  -79.659  1.00 31.36 400 A 1 
ATOM 3077 C CB  . TYR A 0 400 . 89.497  36.292  -77.823  1.00 31.36 400 A 1 
ATOM 3078 O O   . TYR A 0 400 . 87.852  36.047  -80.354  1.00 31.36 400 A 1 
ATOM 3079 C CG  . TYR A 0 400 . 90.545  37.266  -77.311  1.00 31.36 400 A 1 
ATOM 3080 C CD1 . TYR A 0 400 . 91.289  38.054  -78.212  1.00 31.36 400 A 1 
ATOM 3081 C CD2 . TYR A 0 400 . 90.731  37.426  -75.924  1.00 31.36 400 A 1 
ATOM 3082 C CE1 . TYR A 0 400 . 92.209  39.004  -77.724  1.00 31.36 400 A 1 
ATOM 3083 C CE2 . TYR A 0 400 . 91.654  38.368  -75.432  1.00 31.36 400 A 1 
ATOM 3084 O OH  . TYR A 0 400 . 93.274  40.086  -75.869  1.00 31.36 400 A 1 
ATOM 3085 C CZ  . TYR A 0 400 . 92.392  39.164  -76.334  1.00 31.36 400 A 1 
ATOM 3086 N N   . GLY A 0 401 . 87.828  38.283  -80.180  1.00 33.11 401 A 1 
ATOM 3087 C CA  . GLY A 0 401 . 88.412  38.639  -81.478  1.00 33.11 401 A 1 
ATOM 3088 C C   . GLY A 0 401 . 87.774  38.142  -82.784  1.00 33.11 401 A 1 
ATOM 3089 O O   . GLY A 0 401 . 88.423  37.415  -83.534  1.00 33.11 401 A 1 
ATOM 3090 N N   . LYS A 0 402 . 86.648  38.740  -83.203  1.00 32.90 402 A 1 
ATOM 3091 C CA  . LYS A 0 402 . 86.538  39.188  -84.607  1.00 32.90 402 A 1 
ATOM 3092 C C   . LYS A 0 402 . 85.629  40.404  -84.775  1.00 32.90 402 A 1 
ATOM 3093 C CB  . LYS A 0 402 . 86.147  38.033  -85.555  1.00 32.90 402 A 1 
ATOM 3094 O O   . LYS A 0 402 . 84.565  40.481  -84.174  1.00 32.90 402 A 1 
ATOM 3095 C CG  . LYS A 0 402 . 87.093  38.037  -86.769  1.00 32.90 402 A 1 
ATOM 3096 C CD  . LYS A 0 402 . 86.918  36.801  -87.656  1.00 32.90 402 A 1 
ATOM 3097 C CE  . LYS A 0 402 . 87.997  36.812  -88.747  1.00 32.90 402 A 1 
ATOM 3098 N NZ  . LYS A 0 402 . 87.934  35.592  -89.589  1.00 32.90 402 A 1 
ATOM 3099 N N   . ALA A 0 403 . 86.077  41.361  -85.585  1.00 29.51 403 A 1 
ATOM 3100 C CA  . ALA A 0 403 . 85.345  42.586  -85.886  1.00 29.51 403 A 1 
ATOM 3101 C C   . ALA A 0 403 . 84.505  42.443  -87.165  1.00 29.51 403 A 1 
ATOM 3102 C CB  . ALA A 0 403 . 86.350  43.741  -85.998  1.00 29.51 403 A 1 
ATOM 3103 O O   . ALA A 0 403 . 84.922  41.778  -88.113  1.00 29.51 403 A 1 
ATOM 3104 N N   . ALA A 0 404 . 83.373  43.145  -87.209  1.00 30.74 404 A 1 
ATOM 3105 C CA  . ALA A 0 404 . 82.616  43.450  -88.419  1.00 30.74 404 A 1 
ATOM 3106 C C   . ALA A 0 404 . 82.125  44.902  -88.310  1.00 30.74 404 A 1 
ATOM 3107 C CB  . ALA A 0 404 . 81.464  42.451  -88.573  1.00 30.74 404 A 1 
ATOM 3108 O O   . ALA A 0 404 . 81.577  45.296  -87.283  1.00 30.74 404 A 1 
ATOM 3109 N N   . SER A 0 405 . 82.396  45.723  -89.324  1.00 34.63 405 A 1 
ATOM 3110 C CA  . SER A 0 405 . 82.330  47.185  -89.217  1.00 34.63 405 A 1 
ATOM 3111 C C   . SER A 0 405 . 81.233  47.820  -90.077  1.00 34.63 405 A 1 
ATOM 3112 C CB  . SER A 0 405 . 83.686  47.769  -89.628  1.00 34.63 405 A 1 
ATOM 3113 O O   . SER A 0 405 . 81.289  47.749  -91.303  1.00 34.63 405 A 1 
ATOM 3114 O OG  . SER A 0 405 . 84.004  47.332  -90.935  1.00 34.63 405 A 1 
ATOM 3115 N N   . SER A 0 406 . 80.345  48.585  -89.444  1.00 36.75 406 A 1 
ATOM 3116 C CA  . SER A 0 406 . 79.665  49.743  -90.042  1.00 36.75 406 A 1 
ATOM 3117 C C   . SER A 0 406 . 79.229  50.690  -88.915  1.00 36.75 406 A 1 
ATOM 3118 C CB  . SER A 0 406 . 78.438  49.314  -90.861  1.00 36.75 406 A 1 
ATOM 3119 O O   . SER A 0 406 . 78.747  50.202  -87.900  1.00 36.75 406 A 1 
ATOM 3120 O OG  . SER A 0 406 . 77.416  48.772  -90.049  1.00 36.75 406 A 1 
ATOM 3121 N N   . GLY A 0 407 . 79.338  52.016  -89.006  1.00 35.44 407 A 1 
ATOM 3122 C CA  . GLY A 0 407 . 79.945  52.857  -90.042  1.00 35.44 407 A 1 
ATOM 3123 C C   . GLY A 0 407 . 79.479  54.319  -89.898  1.00 35.44 407 A 1 
ATOM 3124 O O   . GLY A 0 407 . 78.538  54.574  -89.159  1.00 35.44 407 A 1 
ATOM 3125 N N   . LYS A 0 408 . 80.088  55.236  -90.673  1.00 33.49 408 A 1 
ATOM 3126 C CA  . LYS A 0 408 . 79.682  56.648  -90.906  1.00 33.49 408 A 1 
ATOM 3127 C C   . LYS A 0 408 . 79.861  57.686  -89.764  1.00 33.49 408 A 1 
ATOM 3128 C CB  . LYS A 0 408 . 78.240  56.682  -91.467  1.00 33.49 408 A 1 
ATOM 3129 O O   . LYS A 0 408 . 79.122  57.663  -88.799  1.00 33.49 408 A 1 
ATOM 3130 C CG  . LYS A 0 408 . 78.184  56.201  -92.924  1.00 33.49 408 A 1 
ATOM 3131 C CD  . LYS A 0 408 . 76.804  56.454  -93.544  1.00 33.49 408 A 1 
ATOM 3132 C CE  . LYS A 0 408 . 76.813  56.029  -95.018  1.00 33.49 408 A 1 
ATOM 3133 N NZ  . LYS A 0 408 . 75.531  56.359  -95.692  1.00 33.49 408 A 1 
ATOM 3134 N N   . TYR A 0 409 . 80.768  58.648  -90.029  1.00 33.66 409 A 1 
ATOM 3135 C CA  . TYR A 0 409 . 80.878  60.069  -89.590  1.00 33.66 409 A 1 
ATOM 3136 C C   . TYR A 0 409 . 80.688  60.458  -88.093  1.00 33.66 409 A 1 
ATOM 3137 C CB  . TYR A 0 409 . 79.979  60.940  -90.492  1.00 33.66 409 A 1 
ATOM 3138 O O   . TYR A 0 409 . 79.798  59.972  -87.419  1.00 33.66 409 A 1 
ATOM 3139 C CG  . TYR A 0 409 . 80.212  60.781  -91.992  1.00 33.66 409 A 1 
ATOM 3140 C CD1 . TYR A 0 409 . 81.225  61.511  -92.645  1.00 33.66 409 A 1 
ATOM 3141 C CD2 . TYR A 0 409 . 79.394  59.916  -92.742  1.00 33.66 409 A 1 
ATOM 3142 C CE1 . TYR A 0 409 . 81.435  61.354  -94.031  1.00 33.66 409 A 1 
ATOM 3143 C CE2 . TYR A 0 409 . 79.617  59.729  -94.119  1.00 33.66 409 A 1 
ATOM 3144 O OH  . TYR A 0 409 . 80.829  60.277  -96.102  1.00 33.66 409 A 1 
ATOM 3145 C CZ  . TYR A 0 409 . 80.638  60.451  -94.768  1.00 33.66 409 A 1 
ATOM 3146 N N   . GLY A 0 410 . 81.434  61.417  -87.524  1.00 33.08 410 A 1 
ATOM 3147 C CA  . GLY A 0 410 . 82.568  62.196  -88.049  1.00 33.08 410 A 1 
ATOM 3148 C C   . GLY A 0 410 . 82.868  63.473  -87.229  1.00 33.08 410 A 1 
ATOM 3149 O O   . GLY A 0 410 . 82.108  63.823  -86.338  1.00 33.08 410 A 1 
ATOM 3150 N N   . GLN A 0 411 . 83.942  64.180  -87.612  1.00 35.01 411 A 1 
ATOM 3151 C CA  . GLN A 0 411 . 84.254  65.597  -87.310  1.00 35.01 411 A 1 
ATOM 3152 C C   . GLN A 0 411 . 84.865  66.006  -85.934  1.00 35.01 411 A 1 
ATOM 3153 C CB  . GLN A 0 411 . 83.081  66.483  -87.779  1.00 35.01 411 A 1 
ATOM 3154 O O   . GLN A 0 411 . 84.161  66.325  -84.990  1.00 35.01 411 A 1 
ATOM 3155 C CG  . GLN A 0 411 . 83.472  67.949  -88.031  1.00 35.01 411 A 1 
ATOM 3156 C CD  . GLN A 0 411 . 82.475  68.698  -88.917  1.00 35.01 411 A 1 
ATOM 3157 N NE2 . GLN A 0 411 . 82.749  69.937  -89.258  1.00 35.01 411 A 1 
ATOM 3158 O OE1 . GLN A 0 411 . 81.464  68.188  -89.365  1.00 35.01 411 A 1 
ATOM 3159 N N   . TYR A 0 412 . 86.209  66.108  -85.929  1.00 33.03 412 A 1 
ATOM 3160 C CA  . TYR A 0 412 . 87.078  67.199  -85.405  1.00 33.03 412 A 1 
ATOM 3161 C C   . TYR A 0 412 . 86.893  67.854  -84.010  1.00 33.03 412 A 1 
ATOM 3162 C CB  . TYR A 0 412 . 87.090  68.339  -86.444  1.00 33.03 412 A 1 
ATOM 3163 O O   . TYR A 0 412 . 85.843  68.408  -83.708  1.00 33.03 412 A 1 
ATOM 3164 C CG  . TYR A 0 412 . 88.007  68.127  -87.632  1.00 33.03 412 A 1 
ATOM 3165 C CD1 . TYR A 0 412 . 89.300  68.685  -87.608  1.00 33.03 412 A 1 
ATOM 3166 C CD2 . TYR A 0 412 . 87.570  67.421  -88.770  1.00 33.03 412 A 1 
ATOM 3167 C CE1 . TYR A 0 412 . 90.158  68.536  -88.714  1.00 33.03 412 A 1 
ATOM 3168 C CE2 . TYR A 0 412 . 88.430  67.256  -89.872  1.00 33.03 412 A 1 
ATOM 3169 O OH  . TYR A 0 412 . 90.541  67.669  -90.921  1.00 33.03 412 A 1 
ATOM 3170 C CZ  . TYR A 0 412 . 89.723  67.817  -89.847  1.00 33.03 412 A 1 
ATOM 3171 N N   . GLY A 0 413 . 88.028  68.064  -83.309  1.00 33.57 413 A 1 
ATOM 3172 C CA  . GLY A 0 413 . 88.289  69.320  -82.569  1.00 33.57 413 A 1 
ATOM 3173 C C   . GLY A 0 413 . 89.175  69.246  -81.307  1.00 33.57 413 A 1 
ATOM 3174 O O   . GLY A 0 413 . 88.735  68.679  -80.317  1.00 33.57 413 A 1 
ATOM 3175 N N   . ALA A 0 414 . 90.338  69.926  -81.337  1.00 37.65 414 A 1 
ATOM 3176 C CA  . ALA A 0 414 . 91.266  70.276  -80.233  1.00 37.65 414 A 1 
ATOM 3177 C C   . ALA A 0 414 . 91.933  69.120  -79.424  1.00 37.65 414 A 1 
ATOM 3178 C CB  . ALA A 0 414 . 90.610  71.350  -79.354  1.00 37.65 414 A 1 
ATOM 3179 O O   . ALA A 0 414 . 91.290  68.126  -79.105  1.00 37.65 414 A 1 
ATOM 3180 N N   . ASP A 0 415 . 93.243  69.081  -79.112  1.00 36.56 415 A 1 
ATOM 3181 C CA  . ASP A 0 415 . 94.265  70.091  -78.714  1.00 36.56 415 A 1 
ATOM 3182 C C   . ASP A 0 415 . 94.186  70.493  -77.220  1.00 36.56 415 A 1 
ATOM 3183 C CB  . ASP A 0 415 . 94.361  71.302  -79.665  1.00 36.56 415 A 1 
ATOM 3184 O O   . ASP A 0 415 . 93.098  70.754  -76.721  1.00 36.56 415 A 1 
ATOM 3185 C CG  . ASP A 0 415 . 94.804  70.899  -81.073  1.00 36.56 415 A 1 
ATOM 3186 O OD1 . ASP A 0 415 . 95.820  70.171  -81.163  1.00 36.56 415 A 1 
ATOM 3187 O OD2 . ASP A 0 415 . 94.120  71.312  -82.037  1.00 36.56 415 A 1 
ATOM 3188 N N   . TYR A 0 416 . 95.268  70.574  -76.421  1.00 32.68 416 A 1 
ATOM 3189 C CA  . TYR A 0 416 . 96.710  70.295  -76.622  1.00 32.68 416 A 1 
ATOM 3190 C C   . TYR A 0 416 . 97.415  70.108  -75.246  1.00 32.68 416 A 1 
ATOM 3191 C CB  . TYR A 0 416 . 97.337  71.496  -77.360  1.00 32.68 416 A 1 
ATOM 3192 O O   . TYR A 0 416 . 96.885  70.549  -74.228  1.00 32.68 416 A 1 
ATOM 3193 C CG  . TYR A 0 416 . 98.826  71.456  -77.655  1.00 32.68 416 A 1 
ATOM 3194 C CD1 . TYR A 0 416 . 99.738  72.029  -76.747  1.00 32.68 416 A 1 
ATOM 3195 C CD2 . TYR A 0 416 . 99.287  70.937  -78.882  1.00 32.68 416 A 1 
ATOM 3196 C CE1 . TYR A 0 416 . 101.111 72.064  -77.051  1.00 32.68 416 A 1 
ATOM 3197 C CE2 . TYR A 0 416 . 100.660 70.990  -79.198  1.00 32.68 416 A 1 
ATOM 3198 O OH  . TYR A 0 416 . 102.900 71.606  -78.566  1.00 32.68 416 A 1 
ATOM 3199 C CZ  . TYR A 0 416 . 101.573 71.556  -78.283  1.00 32.68 416 A 1 
ATOM 3200 N N   . GLY A 0 417 . 98.634  69.539  -75.212  1.00 37.52 417 A 1 
ATOM 3201 C CA  . GLY A 0 417 . 99.572  69.668  -74.075  1.00 37.52 417 A 1 
ATOM 3202 C C   . GLY A 0 417 . 99.849  68.400  -73.232  1.00 37.52 417 A 1 
ATOM 3203 O O   . GLY A 0 417 . 98.910  67.741  -72.807  1.00 37.52 417 A 1 
ATOM 3204 N N   . GLN A 0 418 . 101.071 68.065  -72.783  1.00 37.16 418 A 1 
ATOM 3205 C CA  . GLN A 0 418 . 102.412 67.947  -73.411  1.00 37.16 418 A 1 
ATOM 3206 C C   . GLN A 0 418 . 103.503 67.955  -72.308  1.00 37.16 418 A 1 
ATOM 3207 C CB  . GLN A 0 418 . 102.729 69.054  -74.447  1.00 37.16 418 A 1 
ATOM 3208 O O   . GLN A 0 418 . 103.915 69.030  -71.889  1.00 37.16 418 A 1 
ATOM 3209 C CG  . GLN A 0 418 . 104.155 68.984  -75.029  1.00 37.16 418 A 1 
ATOM 3210 C CD  . GLN A 0 418 . 104.370 69.997  -76.151  1.00 37.16 418 A 1 
ATOM 3211 N NE2 . GLN A 0 418 . 104.795 69.562  -77.316  1.00 37.16 418 A 1 
ATOM 3212 O OE1 . GLN A 0 418 . 104.145 71.188  -76.025  1.00 37.16 418 A 1 
ATOM 3213 N N   . ALA A 0 419 . 104.013 66.788  -71.882  1.00 39.01 419 A 1 
ATOM 3214 C CA  . ALA A 0 419 . 105.322 66.615  -71.212  1.00 39.01 419 A 1 
ATOM 3215 C C   . ALA A 0 419 . 105.647 65.120  -70.958  1.00 39.01 419 A 1 
ATOM 3216 C CB  . ALA A 0 419 . 105.339 67.328  -69.845  1.00 39.01 419 A 1 
ATOM 3217 O O   . ALA A 0 419 . 104.722 64.340  -70.760  1.00 39.01 419 A 1 
ATOM 3218 N N   . TYR A 0 420 . 106.905 64.666  -70.858  1.00 37.35 420 A 1 
ATOM 3219 C CA  . TYR A 0 420 . 108.021 64.859  -71.801  1.00 37.35 420 A 1 
ATOM 3220 C C   . TYR A 0 420 . 109.051 63.711  -71.654  1.00 37.35 420 A 1 
ATOM 3221 C CB  . TYR A 0 420 . 108.748 66.209  -71.614  1.00 37.35 420 A 1 
ATOM 3222 O O   . TYR A 0 420 . 109.356 63.296  -70.541  1.00 37.35 420 A 1 
ATOM 3223 C CG  . TYR A 0 420 . 109.286 66.789  -72.916  1.00 37.35 420 A 1 
ATOM 3224 C CD1 . TYR A 0 420 . 110.584 66.467  -73.363  1.00 37.35 420 A 1 
ATOM 3225 C CD2 . TYR A 0 420 . 108.485 67.665  -73.678  1.00 37.35 420 A 1 
ATOM 3226 C CE1 . TYR A 0 420 . 111.075 67.017  -74.566  1.00 37.35 420 A 1 
ATOM 3227 C CE2 . TYR A 0 420 . 108.974 68.221  -74.876  1.00 37.35 420 A 1 
ATOM 3228 O OH  . TYR A 0 420 . 110.759 68.442  -76.468  1.00 37.35 420 A 1 
ATOM 3229 C CZ  . TYR A 0 420 . 110.274 67.900  -75.321  1.00 37.35 420 A 1 
ATOM 3230 N N   . GLY A 0 421 . 109.640 63.273  -72.774  1.00 40.76 421 A 1 
ATOM 3231 C CA  . GLY A 0 421 . 110.862 62.452  -72.849  1.00 40.76 421 A 1 
ATOM 3232 C C   . GLY A 0 421 . 110.723 60.917  -72.765  1.00 40.76 421 A 1 
ATOM 3233 O O   . GLY A 0 421 . 109.739 60.401  -72.254  1.00 40.76 421 A 1 
ATOM 3234 N N   . ALA A 0 422 . 111.702 60.112  -73.207  1.00 35.10 422 A 1 
ATOM 3235 C CA  . ALA A 0 422 . 112.633 60.213  -74.355  1.00 35.10 422 A 1 
ATOM 3236 C C   . ALA A 0 422 . 113.544 58.959  -74.389  1.00 35.10 422 A 1 
ATOM 3237 C CB  . ALA A 0 422 . 113.556 61.446  -74.274  1.00 35.10 422 A 1 
ATOM 3238 O O   . ALA A 0 422 . 114.112 58.597  -73.364  1.00 35.10 422 A 1 
ATOM 3239 N N   . GLY A 0 423 . 113.765 58.335  -75.555  1.00 41.91 423 A 1 
ATOM 3240 C CA  . GLY A 0 423 . 114.763 57.257  -75.699  1.00 41.91 423 A 1 
ATOM 3241 C C   . GLY A 0 423 . 114.697 56.513  -77.039  1.00 41.91 423 A 1 
ATOM 3242 O O   . GLY A 0 423 . 113.639 56.018  -77.418  1.00 41.91 423 A 1 
ATOM 3243 N N   . LYS A 0 424 . 115.815 56.439  -77.782  1.00 34.78 424 A 1 
ATOM 3244 C CA  . LYS A 0 424 . 115.897 55.805  -79.117  1.00 34.78 424 A 1 
ATOM 3245 C C   . LYS A 0 424 . 117.256 55.107  -79.327  1.00 34.78 424 A 1 
ATOM 3246 C CB  . LYS A 0 424 . 115.652 56.883  -80.208  1.00 34.78 424 A 1 
ATOM 3247 O O   . LYS A 0 424 . 118.288 55.761  -79.243  1.00 34.78 424 A 1 
ATOM 3248 C CG  . LYS A 0 424 . 114.591 56.496  -81.255  1.00 34.78 424 A 1 
ATOM 3249 C CD  . LYS A 0 424 . 114.524 57.548  -82.379  1.00 34.78 424 A 1 
ATOM 3250 C CE  . LYS A 0 424 . 113.383 57.249  -83.365  1.00 34.78 424 A 1 
ATOM 3251 N NZ  . LYS A 0 424 . 113.340 58.228  -84.484  1.00 34.78 424 A 1 
ATOM 3252 N N   . GLY A 0 425 . 117.249 53.819  -79.683  1.00 40.08 425 A 1 
ATOM 3253 C CA  . GLY A 0 425 . 118.409 52.996  -80.099  1.00 40.08 425 A 1 
ATOM 3254 C C   . GLY A 0 425 . 117.914 51.578  -80.443  1.00 40.08 425 A 1 
ATOM 3255 O O   . GLY A 0 425 . 117.024 51.092  -79.759  1.00 40.08 425 A 1 
ATOM 3256 N N   . LYS A 0 426 . 118.209 50.967  -81.604  1.00 38.87 426 A 1 
ATOM 3257 C CA  . LYS A 0 426 . 119.492 50.395  -82.092  1.00 38.87 426 A 1 
ATOM 3258 C C   . LYS A 0 426 . 120.063 49.305  -81.156  1.00 38.87 426 A 1 
ATOM 3259 C CB  . LYS A 0 426 . 120.573 51.452  -82.402  1.00 38.87 426 A 1 
ATOM 3260 O O   . LYS A 0 426 . 120.379 49.635  -80.025  1.00 38.87 426 A 1 
ATOM 3261 C CG  . LYS A 0 426 . 120.330 52.277  -83.679  1.00 38.87 426 A 1 
ATOM 3262 C CD  . LYS A 0 426 . 121.612 53.040  -84.063  1.00 38.87 426 A 1 
ATOM 3263 C CE  . LYS A 0 426 . 121.471 53.769  -85.407  1.00 38.87 426 A 1 
ATOM 3264 N NZ  . LYS A 0 426 . 122.763 54.367  -85.841  1.00 38.87 426 A 1 
ATOM 3265 N N   . GLY A 0 427 . 120.291 48.051  -81.582  1.00 40.32 427 A 1 
ATOM 3266 C CA  . GLY A 0 427 . 119.950 47.370  -82.852  1.00 40.32 427 A 1 
ATOM 3267 C C   . GLY A 0 427 . 120.830 46.131  -83.152  1.00 40.32 427 A 1 
ATOM 3268 O O   . GLY A 0 427 . 121.739 45.847  -82.385  1.00 40.32 427 A 1 
ATOM 3269 N N   . LEU A 0 428 . 120.611 45.505  -84.324  1.00 35.29 428 A 1 
ATOM 3270 C CA  . LEU A 0 428 . 121.427 44.458  -84.999  1.00 35.29 428 A 1 
ATOM 3271 C C   . LEU A 0 428 . 121.385 43.001  -84.463  1.00 35.29 428 A 1 
ATOM 3272 C CB  . LEU A 0 428 . 122.887 44.928  -85.192  1.00 35.29 428 A 1 
ATOM 3273 O O   . LEU A 0 428 . 121.411 42.752  -83.266  1.00 35.29 428 A 1 
ATOM 3274 C CG  . LEU A 0 428 . 123.070 46.227  -85.998  1.00 35.29 428 A 1 
ATOM 3275 C CD1 . LEU A 0 428 . 124.517 46.708  -85.898  1.00 35.29 428 A 1 
ATOM 3276 C CD2 . LEU A 0 428 . 122.736 46.026  -87.479  1.00 35.29 428 A 1 
ATOM 3277 N N   . GLY A 0 429 . 121.385 42.042  -85.405  1.00 40.35 429 A 1 
ATOM 3278 C CA  . GLY A 0 429 . 121.501 40.585  -85.195  1.00 40.35 429 A 1 
ATOM 3279 C C   . GLY A 0 429 . 120.995 39.787  -86.415  1.00 40.35 429 A 1 
ATOM 3280 O O   . GLY A 0 429 . 119.829 39.911  -86.769  1.00 40.35 429 A 1 
ATOM 3281 N N   . TYR A 0 430 . 121.859 39.014  -87.089  1.00 34.49 430 A 1 
ATOM 3282 C CA  . TYR A 0 430 . 121.581 38.308  -88.364  1.00 34.49 430 A 1 
ATOM 3283 C C   . TYR A 0 430 . 121.639 36.772  -88.192  1.00 34.49 430 A 1 
ATOM 3284 C CB  . TYR A 0 430 . 122.611 38.760  -89.430  1.00 34.49 430 A 1 
ATOM 3285 O O   . TYR A 0 430 . 122.383 36.288  -87.342  1.00 34.49 430 A 1 
ATOM 3286 C CG  . TYR A 0 430 . 122.067 39.407  -90.696  1.00 34.49 430 A 1 
ATOM 3287 C CD1 . TYR A 0 430 . 121.997 38.675  -91.900  1.00 34.49 430 A 1 
ATOM 3288 C CD2 . TYR A 0 430 . 121.736 40.777  -90.696  1.00 34.49 430 A 1 
ATOM 3289 C CE1 . TYR A 0 430 . 121.615 39.313  -93.097  1.00 34.49 430 A 1 
ATOM 3290 C CE2 . TYR A 0 430 . 121.356 41.420  -91.892  1.00 34.49 430 A 1 
ATOM 3291 O OH  . TYR A 0 430 . 120.967 41.305  -94.262  1.00 34.49 430 A 1 
ATOM 3292 C CZ  . TYR A 0 430 . 121.305 40.689  -93.099  1.00 34.49 430 A 1 
ATOM 3293 N N   . GLY A 0 431 . 120.933 36.000  -89.033  1.00 41.51 431 A 1 
ATOM 3294 C CA  . GLY A 0 431 . 121.011 34.525  -89.083  1.00 41.51 431 A 1 
ATOM 3295 C C   . GLY A 0 431 . 120.167 33.919  -90.221  1.00 41.51 431 A 1 
ATOM 3296 O O   . GLY A 0 431 . 119.128 34.480  -90.559  1.00 41.51 431 A 1 
ATOM 3297 N N   . ILE A 0 432 . 120.621 32.824  -90.855  1.00 35.26 432 A 1 
ATOM 3298 C CA  . ILE A 0 432 . 120.081 32.298  -92.135  1.00 35.26 432 A 1 
ATOM 3299 C C   . ILE A 0 432 . 119.932 30.758  -92.124  1.00 35.26 432 A 1 
ATOM 3300 C CB  . ILE A 0 432 . 121.010 32.738  -93.310  1.00 35.26 432 A 1 
ATOM 3301 O O   . ILE A 0 432 . 120.852 30.068  -91.696  1.00 35.26 432 A 1 
ATOM 3302 C CG1 . ILE A 0 432 . 120.965 34.273  -93.517  1.00 35.26 432 A 1 
ATOM 3303 C CG2 . ILE A 0 432 . 120.681 32.023  -94.640  1.00 35.26 432 A 1 
ATOM 3304 C CD1 . ILE A 0 432 . 121.952 34.818  -94.561  1.00 35.26 432 A 1 
ATOM 3305 N N   . GLY A 0 433 . 118.851 30.236  -92.734  1.00 41.52 433 A 1 
ATOM 3306 C CA  . GLY A 0 433 . 118.791 28.891  -93.355  1.00 41.52 433 A 1 
ATOM 3307 C C   . GLY A 0 433 . 117.818 27.863  -92.738  1.00 41.52 433 A 1 
ATOM 3308 O O   . GLY A 0 433 . 117.610 27.864  -91.532  1.00 41.52 433 A 1 
ATOM 3309 N N   . GLY A 0 434 . 117.251 26.956  -93.561  1.00 40.53 434 A 1 
ATOM 3310 C CA  . GLY A 0 434 . 116.504 25.759  -93.093  1.00 40.53 434 A 1 
ATOM 3311 C C   . GLY A 0 434 . 115.278 25.325  -93.929  1.00 40.53 434 A 1 
ATOM 3312 O O   . GLY A 0 434 . 114.155 25.698  -93.621  1.00 40.53 434 A 1 
ATOM 3313 N N   . ILE A 0 435 . 115.481 24.522  -94.979  1.00 36.39 435 A 1 
ATOM 3314 C CA  . ILE A 0 435 . 114.484 24.081  -95.988  1.00 36.39 435 A 1 
ATOM 3315 C C   . ILE A 0 435 . 113.520 22.954  -95.510  1.00 36.39 435 A 1 
ATOM 3316 C CB  . ILE A 0 435 . 115.291 23.583  -97.225  1.00 36.39 435 A 1 
ATOM 3317 O O   . ILE A 0 435 . 113.998 21.933  -95.031  1.00 36.39 435 A 1 
ATOM 3318 C CG1 . ILE A 0 435 . 116.075 24.734  -97.907  1.00 36.39 435 A 1 
ATOM 3319 C CG2 . ILE A 0 435 . 114.428 22.854  -98.274  1.00 36.39 435 A 1 
ATOM 3320 C CD1 . ILE A 0 435 . 117.207 24.254  -98.829  1.00 36.39 435 A 1 
ATOM 3321 N N   . GLY A 0 436 . 112.215 23.053  -95.846  1.00 41.37 436 A 1 
ATOM 3322 C CA  . GLY A 0 436 . 111.372 21.934  -96.363  1.00 41.37 436 A 1 
ATOM 3323 C C   . GLY A 0 436 . 110.431 21.137  -95.419  1.00 41.37 436 A 1 
ATOM 3324 O O   . GLY A 0 436 . 110.801 20.829  -94.294  1.00 41.37 436 A 1 
ATOM 3325 N N   . GLY A 0 437 . 109.233 20.726  -95.905  1.00 39.97 437 A 1 
ATOM 3326 C CA  . GLY A 0 437 . 108.349 19.755  -95.201  1.00 39.97 437 A 1 
ATOM 3327 C C   . GLY A 0 437 . 106.826 19.755  -95.514  1.00 39.97 437 A 1 
ATOM 3328 O O   . GLY A 0 437 . 106.028 20.175  -94.687  1.00 39.97 437 A 1 
ATOM 3329 N N   . TYR A 0 438 . 106.418 19.252  -96.685  1.00 37.76 438 A 1 
ATOM 3330 C CA  . TYR A 0 438 . 105.032 19.044  -97.208  1.00 37.76 438 A 1 
ATOM 3331 C C   . TYR A 0 438 . 104.158 18.081  -96.350  1.00 37.76 438 A 1 
ATOM 3332 C CB  . TYR A 0 438 . 105.158 18.480  -98.652  1.00 37.76 438 A 1 
ATOM 3333 O O   . TYR A 0 438 . 104.712 17.277  -95.611  1.00 37.76 438 A 1 
ATOM 3334 C CG  . TYR A 0 438 . 106.566 18.542  -99.239  1.00 37.76 438 A 1 
ATOM 3335 C CD1 . TYR A 0 438 . 106.979 19.679  -99.960  1.00 37.76 438 A 1 
ATOM 3336 C CD2 . TYR A 0 438 . 107.511 17.554  -98.885  1.00 37.76 438 A 1 
ATOM 3337 C CE1 . TYR A 0 438 . 108.336 19.845  -100.303 1.00 37.76 438 A 1 
ATOM 3338 C CE2 . TYR A 0 438 . 108.871 17.731  -99.205  1.00 37.76 438 A 1 
ATOM 3339 O OH  . TYR A 0 438 . 110.604 19.063  -100.184 1.00 37.76 438 A 1 
ATOM 3340 C CZ  . TYR A 0 438 . 109.287 18.879  -99.909  1.00 37.76 438 A 1 
ATOM 3341 N N   . GLY A 0 439 . 102.814 18.002  -96.431  1.00 36.62 439 A 1 
ATOM 3342 C CA  . GLY A 0 439 . 101.787 18.676  -97.260  1.00 36.62 439 A 1 
ATOM 3343 C C   . GLY A 0 439 . 100.378 18.032  -97.077  1.00 36.62 439 A 1 
ATOM 3344 O O   . GLY A 0 439 . 100.255 17.019  -96.389  1.00 36.62 439 A 1 
ATOM 3345 N N   . LYS A 0 440 . 99.295  18.588  -97.664  1.00 34.96 440 A 1 
ATOM 3346 C CA  . LYS A 0 440 . 97.898  18.067  -97.565  1.00 34.96 440 A 1 
ATOM 3347 C C   . LYS A 0 440 . 97.069  18.413  -98.819  1.00 34.96 440 A 1 
ATOM 3348 C CB  . LYS A 0 440 . 97.246  18.670  -96.297  1.00 34.96 440 A 1 
ATOM 3349 O O   . LYS A 0 440 . 97.154  19.545  -99.279  1.00 34.96 440 A 1 
ATOM 3350 C CG  . LYS A 0 440 . 95.854  18.108  -95.942  1.00 34.96 440 A 1 
ATOM 3351 C CD  . LYS A 0 440 . 95.290  18.797  -94.685  1.00 34.96 440 A 1 
ATOM 3352 C CE  . LYS A 0 440 . 93.943  18.185  -94.272  1.00 34.96 440 A 1 
ATOM 3353 N NZ  . LYS A 0 440 . 93.384  18.848  -93.065  1.00 34.96 440 A 1 
ATOM 3354 N N   . GLY A 0 441 . 96.226  17.506  -99.342  1.00 36.72 441 A 1 
ATOM 3355 C CA  . GLY A 0 441 . 95.406  17.787  -100.540 1.00 36.72 441 A 1 
ATOM 3356 C C   . GLY A 0 441 . 94.266  16.784  -100.837 1.00 36.72 441 A 1 
ATOM 3357 O O   . GLY A 0 441 . 94.438  15.596  -100.571 1.00 36.72 441 A 1 
ATOM 3358 N N   . PRO A 0 442 . 93.109  17.239  -101.373 1.00 41.54 442 A 1 
ATOM 3359 C CA  . PRO A 0 442 . 92.027  16.382  -101.887 1.00 41.54 442 A 1 
ATOM 3360 C C   . PRO A 0 442 . 91.618  16.673  -103.356 1.00 41.54 442 A 1 
ATOM 3361 C CB  . PRO A 0 442 . 90.862  16.737  -100.960 1.00 41.54 442 A 1 
ATOM 3362 O O   . PRO A 0 442 . 91.840  17.785  -103.833 1.00 41.54 442 A 1 
ATOM 3363 C CG  . PRO A 0 442 . 91.011  18.257  -100.809 1.00 41.54 442 A 1 
ATOM 3364 C CD  . PRO A 0 442 . 92.516  18.513  -100.973 1.00 41.54 442 A 1 
ATOM 3365 N N   . ARG A 0 443 . 90.893  15.721  -103.985 1.00 38.50 443 A 1 
ATOM 3366 C CA  . ARG A 0 443 . 89.873  15.829  -105.077 1.00 38.50 443 A 1 
ATOM 3367 C C   . ARG A 0 443 . 90.070  14.858  -106.258 1.00 38.50 443 A 1 
ATOM 3368 C CB  . ARG A 0 443 . 89.693  17.241  -105.685 1.00 38.50 443 A 1 
ATOM 3369 O O   . ARG A 0 443 . 91.171  14.695  -106.754 1.00 38.50 443 A 1 
ATOM 3370 C CG  . ARG A 0 443 . 88.908  18.215  -104.793 1.00 38.50 443 A 1 
ATOM 3371 C CD  . ARG A 0 443 . 88.884  19.602  -105.443 1.00 38.50 443 A 1 
ATOM 3372 N NE  . ARG A 0 443 . 88.119  20.572  -104.635 1.00 38.50 443 A 1 
ATOM 3373 N NH1 . ARG A 0 443 . 88.092  22.283  -106.166 1.00 38.50 443 A 1 
ATOM 3374 N NH2 . ARG A 0 443 . 87.098  22.560  -104.191 1.00 38.50 443 A 1 
ATOM 3375 C CZ  . ARG A 0 443 . 87.776  21.795  -104.999 1.00 38.50 443 A 1 
ATOM 3376 N N   . ASN A 0 444 . 88.917  14.373  -106.728 1.00 41.24 444 A 1 
ATOM 3377 C CA  . ASN A 0 444 . 88.503  13.988  -108.086 1.00 41.24 444 A 1 
ATOM 3378 C C   . ASN A 0 444 . 89.253  12.941  -108.932 1.00 41.24 444 A 1 
ATOM 3379 C CB  . ASN A 0 444 . 88.174  15.245  -108.911 1.00 41.24 444 A 1 
ATOM 3380 O O   . ASN A 0 444 . 90.469  12.890  -109.047 1.00 41.24 444 A 1 
ATOM 3381 C CG  . ASN A 0 444 . 86.937  15.972  -108.416 1.00 41.24 444 A 1 
ATOM 3382 N ND2 . ASN A 0 444 . 86.470  16.952  -109.150 1.00 41.24 444 A 1 
ATOM 3383 O OD1 . ASN A 0 444 . 86.379  15.687  -107.369 1.00 41.24 444 A 1 
ATOM 3384 N N   . ALA A 0 445 . 88.400  12.178  -109.620 1.00 35.83 445 A 1 
ATOM 3385 C CA  . ALA A 0 445 . 88.659  11.272  -110.726 1.00 35.83 445 A 1 
ATOM 3386 C C   . ALA A 0 445 . 89.432  11.885  -111.909 1.00 35.83 445 A 1 
ATOM 3387 C CB  . ALA A 0 445 . 87.272  10.832  -111.217 1.00 35.83 445 A 1 
ATOM 3388 O O   . ALA A 0 445 . 89.306  13.073  -112.205 1.00 35.83 445 A 1 
ATOM 3389 N N   . GLY A 0 446 . 90.123  11.015  -112.647 1.00 34.59 446 A 1 
ATOM 3390 C CA  . GLY A 0 446 . 90.779  11.303  -113.923 1.00 34.59 446 A 1 
ATOM 3391 C C   . GLY A 0 446 . 91.870  10.269  -114.201 1.00 34.59 446 A 1 
ATOM 3392 O O   . GLY A 0 446 . 92.638  9.942   -113.301 1.00 34.59 446 A 1 
ATOM 3393 N N   . ALA A 0 447 . 91.907  9.716   -115.413 1.00 34.90 447 A 1 
ATOM 3394 C CA  . ALA A 0 447 . 92.937  8.761   -115.817 1.00 34.90 447 A 1 
ATOM 3395 C C   . ALA A 0 447 . 94.298  9.447   -116.075 1.00 34.90 447 A 1 
ATOM 3396 C CB  . ALA A 0 447 . 92.431  7.998   -117.050 1.00 34.90 447 A 1 
ATOM 3397 O O   . ALA A 0 447 . 94.354  10.648  -116.316 1.00 34.90 447 A 1 
ATOM 3398 N N   . GLU A 0 448 . 95.366  8.645   -116.003 1.00 35.53 448 A 1 
ATOM 3399 C CA  . GLU A 0 448 . 96.548  8.630   -116.893 1.00 35.53 448 A 1 
ATOM 3400 C C   . GLU A 0 448 . 96.967  9.953   -117.586 1.00 35.53 448 A 1 
ATOM 3401 C CB  . GLU A 0 448 . 96.277  7.560   -117.974 1.00 35.53 448 A 1 
ATOM 3402 O O   . GLU A 0 448 . 96.233  10.463  -118.427 1.00 35.53 448 A 1 
ATOM 3403 C CG  . GLU A 0 448 . 96.048  6.150   -117.390 1.00 35.53 448 A 1 
ATOM 3404 C CD  . GLU A 0 448 . 95.548  5.115   -118.412 1.00 35.53 448 A 1 
ATOM 3405 O OE1 . GLU A 0 448 . 95.585  3.920   -118.047 1.00 35.53 448 A 1 
ATOM 3406 O OE2 . GLU A 0 448 . 95.099  5.515   -119.508 1.00 35.53 448 A 1 
ATOM 3407 N N   . GLY A 0 449 . 98.202  10.450  -117.363 1.00 38.09 449 A 1 
ATOM 3408 C CA  . GLY A 0 449 . 98.750  11.485  -118.274 1.00 38.09 449 A 1 
ATOM 3409 C C   . GLY A 0 449 . 99.756  12.543  -117.790 1.00 38.09 449 A 1 
ATOM 3410 O O   . GLY A 0 449 . 99.819  13.594  -118.406 1.00 38.09 449 A 1 
ATOM 3411 N N   . SER A 0 450 . 100.548 12.296  -116.741 1.00 34.77 450 A 1 
ATOM 3412 C CA  . SER A 0 450 . 101.966 12.734  -116.619 1.00 34.77 450 A 1 
ATOM 3413 C C   . SER A 0 450 . 102.464 14.172  -116.991 1.00 34.77 450 A 1 
ATOM 3414 C CB  . SER A 0 450 . 102.811 11.722  -117.402 1.00 34.77 450 A 1 
ATOM 3415 O O   . SER A 0 450 . 102.418 14.592  -118.141 1.00 34.77 450 A 1 
ATOM 3416 O OG  . SER A 0 450 . 102.488 11.757  -118.778 1.00 34.77 450 A 1 
ATOM 3417 N N   . TYR A 0 451 . 103.225 14.765  -116.047 1.00 37.46 451 A 1 
ATOM 3418 C CA  . TYR A 0 451 . 104.317 15.773  -116.193 1.00 37.46 451 A 1 
ATOM 3419 C C   . TYR A 0 451 . 104.041 17.307  -116.060 1.00 37.46 451 A 1 
ATOM 3420 C CB  . TYR A 0 451 . 105.238 15.491  -117.406 1.00 37.46 451 A 1 
ATOM 3421 O O   . TYR A 0 451 . 103.429 17.939  -116.907 1.00 37.46 451 A 1 
ATOM 3422 C CG  . TYR A 0 451 . 105.626 14.043  -117.690 1.00 37.46 451 A 1 
ATOM 3423 C CD1 . TYR A 0 451 . 106.260 13.250  -116.710 1.00 37.46 451 A 1 
ATOM 3424 C CD2 . TYR A 0 451 . 105.351 13.491  -118.958 1.00 37.46 451 A 1 
ATOM 3425 C CE1 . TYR A 0 451 . 106.579 11.903  -116.984 1.00 37.46 451 A 1 
ATOM 3426 C CE2 . TYR A 0 451 . 105.676 12.150  -119.239 1.00 37.46 451 A 1 
ATOM 3427 O OH  . TYR A 0 451 . 106.538 10.039  -118.508 1.00 37.46 451 A 1 
ATOM 3428 C CZ  . TYR A 0 451 . 106.276 11.347  -118.249 1.00 37.46 451 A 1 
ATOM 3429 N N   . ALA A 0 452 . 104.722 17.901  -115.056 1.00 40.04 452 A 1 
ATOM 3430 C CA  . ALA A 0 452 . 105.412 19.217  -115.038 1.00 40.04 452 A 1 
ATOM 3431 C C   . ALA A 0 452 . 104.696 20.587  -114.769 1.00 40.04 452 A 1 
ATOM 3432 C CB  . ALA A 0 452 . 106.385 19.280  -116.226 1.00 40.04 452 A 1 
ATOM 3433 O O   . ALA A 0 452 . 104.379 21.336  -115.681 1.00 40.04 452 A 1 
ATOM 3434 N N   . ALA A 0 453 . 104.756 20.998  -113.484 1.00 39.55 453 A 1 
ATOM 3435 C CA  . ALA A 0 453 . 105.499 22.183  -112.967 1.00 39.55 453 A 1 
ATOM 3436 C C   . ALA A 0 453 . 104.892 23.622  -112.856 1.00 39.55 453 A 1 
ATOM 3437 C CB  . ALA A 0 453 . 106.889 22.225  -113.630 1.00 39.55 453 A 1 
ATOM 3438 O O   . ALA A 0 453 . 104.611 24.270  -113.852 1.00 39.55 453 A 1 
ATOM 3439 N N   . GLN A 0 454 . 104.971 24.166  -111.614 1.00 40.32 454 A 1 
ATOM 3440 C CA  . GLN A 0 454 . 105.042 25.598  -111.185 1.00 40.32 454 A 1 
ATOM 3441 C C   . GLN A 0 454 . 103.783 26.481  -111.436 1.00 40.32 454 A 1 
ATOM 3442 C CB  . GLN A 0 454 . 106.347 26.216  -111.744 1.00 40.32 454 A 1 
ATOM 3443 O O   . GLN A 0 454 . 103.145 26.366  -112.469 1.00 40.32 454 A 1 
ATOM 3444 C CG  . GLN A 0 454 . 107.623 25.520  -111.220 1.00 40.32 454 A 1 
ATOM 3445 C CD  . GLN A 0 454 . 108.914 26.011  -111.877 1.00 40.32 454 A 1 
ATOM 3446 N NE2 . GLN A 0 454 . 110.010 25.300  -111.723 1.00 40.32 454 A 1 
ATOM 3447 O OE1 . GLN A 0 454 . 108.985 27.044  -112.514 1.00 40.32 454 A 1 
ATOM 3448 N N   . ASN A 0 455 . 103.331 27.412  -110.573 1.00 40.76 455 A 1 
ATOM 3449 C CA  . ASN A 0 455 . 103.758 27.967  -109.262 1.00 40.76 455 A 1 
ATOM 3450 C C   . ASN A 0 455 . 102.511 28.662  -108.597 1.00 40.76 455 A 1 
ATOM 3451 C CB  . ASN A 0 455 . 104.892 28.979  -109.559 1.00 40.76 455 A 1 
ATOM 3452 O O   . ASN A 0 455 . 101.476 28.719  -109.254 1.00 40.76 455 A 1 
ATOM 3453 C CG  . ASN A 0 455 . 106.120 28.803  -108.685 1.00 40.76 455 A 1 
ATOM 3454 N ND2 . ASN A 0 455 . 107.253 29.309  -109.106 1.00 40.76 455 A 1 
ATOM 3455 O OD1 . ASN A 0 455 . 106.086 28.226  -107.614 1.00 40.76 455 A 1 
ATOM 3456 N N   . SER A 0 456 . 102.445 29.246  -107.384 1.00 39.54 456 A 1 
ATOM 3457 C CA  . SER A 0 456 . 103.376 29.485  -106.253 1.00 39.54 456 A 1 
ATOM 3458 C C   . SER A 0 456 . 102.612 29.537  -104.887 1.00 39.54 456 A 1 
ATOM 3459 C CB  . SER A 0 456 . 104.187 30.773  -106.492 1.00 39.54 456 A 1 
ATOM 3460 O O   . SER A 0 456 . 101.817 28.639  -104.626 1.00 39.54 456 A 1 
ATOM 3461 O OG  . SER A 0 456 . 103.339 31.901  -106.579 1.00 39.54 456 A 1 
ATOM 3462 N N   . LEU A 0 457 . 102.849 30.531  -104.003 1.00 37.17 457 A 1 
ATOM 3463 C CA  . LEU A 0 457 . 102.428 30.620  -102.580 1.00 37.17 457 A 1 
ATOM 3464 C C   . LEU A 0 457 . 101.855 32.007  -102.188 1.00 37.17 457 A 1 
ATOM 3465 C CB  . LEU A 0 457 . 103.669 30.391  -101.678 1.00 37.17 457 A 1 
ATOM 3466 O O   . LEU A 0 457 . 102.272 33.011  -102.756 1.00 37.17 457 A 1 
ATOM 3467 C CG  . LEU A 0 457 . 103.886 28.977  -101.119 1.00 37.17 457 A 1 
ATOM 3468 C CD1 . LEU A 0 457 . 104.172 27.943  -102.205 1.00 37.17 457 A 1 
ATOM 3469 C CD2 . LEU A 0 457 . 105.090 29.008  -100.175 1.00 37.17 457 A 1 
ATOM 3470 N N   . TRP A 0 458 . 101.018 32.059  -101.136 1.00 35.37 458 A 1 
ATOM 3471 C CA  . TRP A 0 458 . 101.301 32.721  -99.833  1.00 35.37 458 A 1 
ATOM 3472 C C   . TRP A 0 458 . 100.290 32.238  -98.765  1.00 35.37 458 A 1 
ATOM 3473 C CB  . TRP A 0 458 . 101.362 34.260  -99.907  1.00 35.37 458 A 1 
ATOM 3474 O O   . TRP A 0 458 . 99.142  31.942  -99.090  1.00 35.37 458 A 1 
ATOM 3475 C CG  . TRP A 0 458 . 102.762 34.819  -99.949  1.00 35.37 458 A 1 
ATOM 3476 C CD1 . TRP A 0 458 . 103.415 35.200  -101.070 1.00 35.37 458 A 1 
ATOM 3477 C CD2 . TRP A 0 458 . 103.711 35.050  -98.853  1.00 35.37 458 A 1 
ATOM 3478 C CE2 . TRP A 0 458 . 104.941 35.521  -99.410  1.00 35.37 458 A 1 
ATOM 3479 C CE3 . TRP A 0 458 . 103.669 34.911  -97.447  1.00 35.37 458 A 1 
ATOM 3480 N NE1 . TRP A 0 458 . 104.701 35.591  -100.763 1.00 35.37 458 A 1 
ATOM 3481 C CH2 . TRP A 0 458 . 105.989 35.664  -97.235  1.00 35.37 458 A 1 
ATOM 3482 C CZ2 . TRP A 0 458 . 106.067 35.819  -98.628  1.00 35.37 458 A 1 
ATOM 3483 C CZ3 . TRP A 0 458 . 104.791 35.217  -96.649  1.00 35.37 458 A 1 
ATOM 3484 N N   . GLU A 0 459 . 100.727 32.073  -97.509  1.00 39.64 459 A 1 
ATOM 3485 C CA  . GLU A 0 459 . 100.129 31.098  -96.572  1.00 39.64 459 A 1 
ATOM 3486 C C   . GLU A 0 459 . 100.291 31.481  -95.076  1.00 39.64 459 A 1 
ATOM 3487 C CB  . GLU A 0 459 . 100.818 29.749  -96.876  1.00 39.64 459 A 1 
ATOM 3488 O O   . GLU A 0 459 . 101.205 32.223  -94.721  1.00 39.64 459 A 1 
ATOM 3489 C CG  . GLU A 0 459 . 100.229 28.519  -96.169  1.00 39.64 459 A 1 
ATOM 3490 C CD  . GLU A 0 459 . 100.855 27.193  -96.642  1.00 39.64 459 A 1 
ATOM 3491 O OE1 . GLU A 0 459 . 100.265 26.145  -96.298  1.00 39.64 459 A 1 
ATOM 3492 O OE2 . GLU A 0 459 . 101.909 27.231  -97.317  1.00 39.64 459 A 1 
ATOM 3493 N N   . GLY A 0 460 . 99.444  30.922  -94.192  1.00 36.29 460 A 1 
ATOM 3494 C CA  . GLY A 0 460 . 99.637  30.890  -92.725  1.00 36.29 460 A 1 
ATOM 3495 C C   . GLY A 0 460 . 98.752  31.839  -91.883  1.00 36.29 460 A 1 
ATOM 3496 O O   . GLY A 0 460 . 98.201  32.804  -92.396  1.00 36.29 460 A 1 
ATOM 3497 N N   . ALA A 0 461 . 98.559  31.626  -90.570  1.00 33.46 461 A 1 
ATOM 3498 C CA  . ALA A 0 461 . 98.890  30.455  -89.744  1.00 33.46 461 A 1 
ATOM 3499 C C   . ALA A 0 461 . 98.016  30.368  -88.461  1.00 33.46 461 A 1 
ATOM 3500 C CB  . ALA A 0 461 . 100.381 30.478  -89.378  1.00 33.46 461 A 1 
ATOM 3501 O O   . ALA A 0 461 . 97.397  31.332  -88.023  1.00 33.46 461 A 1 
ATOM 3502 N N   . SER A 0 462 . 97.985  29.172  -87.876  1.00 35.23 462 A 1 
ATOM 3503 C CA  . SER A 0 462 . 97.198  28.666  -86.736  1.00 35.23 462 A 1 
ATOM 3504 C C   . SER A 0 462 . 97.224  29.425  -85.389  1.00 35.23 462 A 1 
ATOM 3505 C CB  . SER A 0 462 . 97.770  27.266  -86.459  1.00 35.23 462 A 1 
ATOM 3506 O O   . SER A 0 462 . 98.269  29.927  -84.979  1.00 35.23 462 A 1 
ATOM 3507 O OG  . SER A 0 462 . 99.188  27.309  -86.337  1.00 35.23 462 A 1 
ATOM 3508 N N   . LYS A 0 463 . 96.107  29.335  -84.626  1.00 39.53 463 A 1 
ATOM 3509 C CA  . LYS A 0 463 . 95.978  28.806  -83.227  1.00 39.53 463 A 1 
ATOM 3510 C C   . LYS A 0 463 . 94.693  29.302  -82.519  1.00 39.53 463 A 1 
ATOM 3511 C CB  . LYS A 0 463 . 97.178  29.184  -82.329  1.00 39.53 463 A 1 
ATOM 3512 O O   . LYS A 0 463 . 94.376  30.480  -82.606  1.00 39.53 463 A 1 
ATOM 3513 C CG  . LYS A 0 463 . 98.338  28.176  -82.444  1.00 39.53 463 A 1 
ATOM 3514 C CD  . LYS A 0 463 . 99.630  28.748  -81.845  1.00 39.53 463 A 1 
ATOM 3515 C CE  . LYS A 0 463 . 100.785 27.761  -82.052  1.00 39.53 463 A 1 
ATOM 3516 N NZ  . LYS A 0 463 . 102.056 28.282  -81.488  1.00 39.53 463 A 1 
ATOM 3517 N N   . GLY A 0 464 . 94.014  28.432  -81.754  1.00 38.07 464 A 1 
ATOM 3518 C CA  . GLY A 0 464 . 92.917  28.806  -80.833  1.00 38.07 464 A 1 
ATOM 3519 C C   . GLY A 0 464 . 91.799  27.756  -80.713  1.00 38.07 464 A 1 
ATOM 3520 O O   . GLY A 0 464 . 91.238  27.349  -81.724  1.00 38.07 464 A 1 
ATOM 3521 N N   . TYR A 0 465 . 91.497  27.306  -79.489  1.00 35.06 465 A 1 
ATOM 3522 C CA  . TYR A 0 465 . 90.453  26.313  -79.162  1.00 35.06 465 A 1 
ATOM 3523 C C   . TYR A 0 465 . 89.027  26.902  -79.196  1.00 35.06 465 A 1 
ATOM 3524 C CB  . TYR A 0 465 . 90.721  25.759  -77.748  1.00 35.06 465 A 1 
ATOM 3525 O O   . TYR A 0 465 . 88.860  28.109  -79.044  1.00 35.06 465 A 1 
ATOM 3526 C CG  . TYR A 0 465 . 91.741  24.639  -77.649  1.00 35.06 465 A 1 
ATOM 3527 C CD1 . TYR A 0 465 . 91.299  23.322  -77.414  1.00 35.06 465 A 1 
ATOM 3528 C CD2 . TYR A 0 465 . 93.123  24.911  -77.720  1.00 35.06 465 A 1 
ATOM 3529 C CE1 . TYR A 0 465 . 92.230  22.280  -77.255  1.00 35.06 465 A 1 
ATOM 3530 C CE2 . TYR A 0 465 . 94.059  23.869  -77.557  1.00 35.06 465 A 1 
ATOM 3531 O OH  . TYR A 0 465 . 94.499  21.539  -77.143  1.00 35.06 465 A 1 
ATOM 3532 C CZ  . TYR A 0 465 . 93.610  22.550  -77.320  1.00 35.06 465 A 1 
ATOM 3533 N N   . GLY A 0 466 . 88.000  26.041  -79.300  1.00 38.43 466 A 1 
ATOM 3534 C CA  . GLY A 0 466 . 86.596  26.429  -79.079  1.00 38.43 466 A 1 
ATOM 3535 C C   . GLY A 0 466 . 85.562  25.519  -79.753  1.00 38.43 466 A 1 
ATOM 3536 O O   . GLY A 0 466 . 84.915  25.933  -80.711  1.00 38.43 466 A 1 
ATOM 3537 N N   . ALA A 0 467 . 85.403  24.276  -79.287  1.00 34.29 467 A 1 
ATOM 3538 C CA  . ALA A 0 467 . 84.386  23.360  -79.813  1.00 34.29 467 A 1 
ATOM 3539 C C   . ALA A 0 467 . 83.057  23.520  -79.052  1.00 34.29 467 A 1 
ATOM 3540 C CB  . ALA A 0 467 . 84.932  21.925  -79.770  1.00 34.29 467 A 1 
ATOM 3541 O O   . ALA A 0 467 . 82.866  22.900  -78.013  1.00 34.29 467 A 1 
ATOM 3542 N N   . ALA A 0 468 . 82.143  24.335  -79.585  1.00 37.02 468 A 1 
ATOM 3543 C CA  . ALA A 0 468 . 80.806  24.558  -79.025  1.00 37.02 468 A 1 
ATOM 3544 C C   . ALA A 0 468 . 79.719  24.349  -80.095  1.00 37.02 468 A 1 
ATOM 3545 C CB  . ALA A 0 468 . 80.766  25.944  -78.367  1.00 37.02 468 A 1 
ATOM 3546 O O   . ALA A 0 468 . 79.122  25.296  -80.606  1.00 37.02 468 A 1 
ATOM 3547 N N   . LYS A 0 469 . 79.476  23.086  -80.469  1.00 38.84 469 A 1 
ATOM 3548 C CA  . LYS A 0 469 . 78.232  22.701  -81.150  1.00 38.84 469 A 1 
ATOM 3549 C C   . LYS A 0 469 . 77.193  22.400  -80.073  1.00 38.84 469 A 1 
ATOM 3550 C CB  . LYS A 0 469 . 78.429  21.465  -82.045  1.00 38.84 469 A 1 
ATOM 3551 O O   . LYS A 0 469 . 77.208  21.299  -79.535  1.00 38.84 469 A 1 
ATOM 3552 C CG  . LYS A 0 469 . 78.980  21.767  -83.444  1.00 38.84 469 A 1 
ATOM 3553 C CD  . LYS A 0 469 . 78.886  20.483  -84.282  1.00 38.84 469 A 1 
ATOM 3554 C CE  . LYS A 0 469 . 79.219  20.722  -85.755  1.00 38.84 469 A 1 
ATOM 3555 N NZ  . LYS A 0 469 . 78.904  19.510  -86.554  1.00 38.84 469 A 1 
ATOM 3556 N N   . LEU A 0 470 . 76.306  23.352  -79.783  1.00 35.42 470 A 1 
ATOM 3557 C CA  . LEU A 0 470 . 75.106  23.050  -79.005  1.00 35.42 470 A 1 
ATOM 3558 C C   . LEU A 0 470 . 74.203  22.128  -79.838  1.00 35.42 470 A 1 
ATOM 3559 C CB  . LEU A 0 470 . 74.361  24.329  -78.570  1.00 35.42 470 A 1 
ATOM 3560 O O   . LEU A 0 470 . 73.563  22.573  -80.791  1.00 35.42 470 A 1 
ATOM 3561 C CG  . LEU A 0 470 . 75.072  25.130  -77.458  1.00 35.42 470 A 1 
ATOM 3562 C CD1 . LEU A 0 470 . 75.894  26.291  -78.028  1.00 35.42 470 A 1 
ATOM 3563 C CD2 . LEU A 0 470 . 74.052  25.717  -76.482  1.00 35.42 470 A 1 
ATOM 3564 N N   . GLY A 0 471 . 74.194  20.841  -79.496  1.00 34.03 471 A 1 
ATOM 3565 C CA  . GLY A 0 471 . 72.973  20.048  -79.591  1.00 34.03 471 A 1 
ATOM 3566 C C   . GLY A 0 471 . 72.109  20.427  -78.393  1.00 34.03 471 A 1 
ATOM 3567 O O   . GLY A 0 471 . 72.648  20.573  -77.301  1.00 34.03 471 A 1 
ATOM 3568 N N   . TYR A 0 472 . 70.821  20.668  -78.616  1.00 35.10 472 A 1 
ATOM 3569 C CA  . TYR A 0 472 . 69.898  21.087  -77.564  1.00 35.10 472 A 1 
ATOM 3570 C C   . TYR A 0 472 . 69.140  19.867  -77.038  1.00 35.10 472 A 1 
ATOM 3571 C CB  . TYR A 0 472 . 68.933  22.156  -78.109  1.00 35.10 472 A 1 
ATOM 3572 O O   . TYR A 0 472 . 68.270  19.350  -77.737  1.00 35.10 472 A 1 
ATOM 3573 C CG  . TYR A 0 472 . 69.585  23.441  -78.594  1.00 35.10 472 A 1 
ATOM 3574 C CD1 . TYR A 0 472 . 69.835  24.485  -77.683  1.00 35.10 472 A 1 
ATOM 3575 C CD2 . TYR A 0 472 . 69.917  23.604  -79.954  1.00 35.10 472 A 1 
ATOM 3576 C CE1 . TYR A 0 472 . 70.406  25.695  -78.128  1.00 35.10 472 A 1 
ATOM 3577 C CE2 . TYR A 0 472 . 70.494  24.808  -80.404  1.00 35.10 472 A 1 
ATOM 3578 O OH  . TYR A 0 472 . 71.280  27.025  -79.923  1.00 35.10 472 A 1 
ATOM 3579 C CZ  . TYR A 0 472 . 70.734  25.857  -79.492  1.00 35.10 472 A 1 
ATOM 3580 N N   . ASP A 0 473 . 69.467  19.444  -75.823  1.00 38.49 473 A 1 
ATOM 3581 C CA  . ASP A 0 473 . 68.539  18.783  -74.906  1.00 38.49 473 A 1 
ATOM 3582 C C   . ASP A 0 473 . 67.486  19.808  -74.438  1.00 38.49 473 A 1 
ATOM 3583 C CB  . ASP A 0 473 . 69.324  18.133  -73.745  1.00 38.49 473 A 1 
ATOM 3584 O O   . ASP A 0 473 . 67.786  21.001  -74.297  1.00 38.49 473 A 1 
ATOM 3585 C CG  . ASP A 0 473 . 70.363  19.012  -73.011  1.00 38.49 473 A 1 
ATOM 3586 O OD1 . ASP A 0 473 . 70.745  20.096  -73.520  1.00 38.49 473 A 1 
ATOM 3587 O OD2 . ASP A 0 473 . 70.841  18.553  -71.951  1.00 38.49 473 A 1 
ATOM 3588 N N   . ASN A 0 474 . 66.215  19.406  -74.321  1.00 40.50 474 A 1 
ATOM 3589 C CA  . ASN A 0 474 . 65.108  20.379  -74.339  1.00 40.50 474 A 1 
ATOM 3590 C C   . ASN A 0 474 . 63.906  19.965  -73.467  1.00 40.50 474 A 1 
ATOM 3591 C CB  . ASN A 0 474 . 64.751  20.669  -75.816  1.00 40.50 474 A 1 
ATOM 3592 O O   . ASN A 0 474 . 62.764  20.366  -73.711  1.00 40.50 474 A 1 
ATOM 3593 C CG  . ASN A 0 474 . 64.637  22.144  -76.167  1.00 40.50 474 A 1 
ATOM 3594 N ND2 . ASN A 0 474 . 64.353  22.425  -77.417  1.00 40.50 474 A 1 
ATOM 3595 O OD1 . ASN A 0 474 . 64.808  23.072  -75.391  1.00 40.50 474 A 1 
ATOM 3596 N N   . ASP A 0 475 . 64.173  19.172  -72.430  1.00 42.44 475 A 1 
ATOM 3597 C CA  . ASP A 0 475 . 63.198  18.254  -71.825  1.00 42.44 475 A 1 
ATOM 3598 C C   . ASP A 0 475 . 62.436  18.926  -70.669  1.00 42.44 475 A 1 
ATOM 3599 C CB  . ASP A 0 475 . 63.890  16.924  -71.472  1.00 42.44 475 A 1 
ATOM 3600 O O   . ASP A 0 475 . 62.469  18.538  -69.499  1.00 42.44 475 A 1 
ATOM 3601 C CG  . ASP A 0 475 . 64.788  16.385  -72.604  1.00 42.44 475 A 1 
ATOM 3602 O OD1 . ASP A 0 475 . 64.583  16.784  -73.777  1.00 42.44 475 A 1 
ATOM 3603 O OD2 . ASP A 0 475 . 65.776  15.710  -72.255  1.00 42.44 475 A 1 
ATOM 3604 N N   . ALA A 0 476 . 61.765  20.029  -70.998  1.00 40.10 476 A 1 
ATOM 3605 C CA  . ALA A 0 476 . 61.163  20.941  -70.035  1.00 40.10 476 A 1 
ATOM 3606 C C   . ALA A 0 476 . 59.787  20.467  -69.517  1.00 40.10 476 A 1 
ATOM 3607 C CB  . ALA A 0 476 . 61.129  22.337  -70.676  1.00 40.10 476 A 1 
ATOM 3608 O O   . ALA A 0 476 . 58.752  21.015  -69.906  1.00 40.10 476 A 1 
ATOM 3609 N N   . PHE A 0 477 . 59.752  19.511  -68.576  1.00 49.74 477 A 1 
ATOM 3610 C CA  . PHE A 0 477 . 58.526  19.174  -67.831  1.00 49.74 477 A 1 
ATOM 3611 C C   . PHE A 0 477 . 58.637  19.384  -66.309  1.00 49.74 477 A 1 
ATOM 3612 C CB  . PHE A 0 477 . 57.953  17.809  -68.254  1.00 49.74 477 A 1 
ATOM 3613 O O   . PHE A 0 477 . 59.038  18.514  -65.546  1.00 49.74 477 A 1 
ATOM 3614 C CG  . PHE A 0 477 . 58.690  16.553  -67.818  1.00 49.74 477 A 1 
ATOM 3615 C CD1 . PHE A 0 477 . 59.699  16.008  -68.633  1.00 49.74 477 A 1 
ATOM 3616 C CD2 . PHE A 0 477 . 58.335  15.897  -66.621  1.00 49.74 477 A 1 
ATOM 3617 C CE1 . PHE A 0 477 . 60.346  14.819  -68.253  1.00 49.74 477 A 1 
ATOM 3618 C CE2 . PHE A 0 477 . 58.989  14.714  -66.234  1.00 49.74 477 A 1 
ATOM 3619 C CZ  . PHE A 0 477 . 59.994  14.173  -67.055  1.00 49.74 477 A 1 
ATOM 3620 N N   . ALA A 0 478 . 58.160  20.536  -65.832  1.00 47.10 478 A 1 
ATOM 3621 C CA  . ALA A 0 478 . 57.830  20.727  -64.419  1.00 47.10 478 A 1 
ATOM 3622 C C   . ALA A 0 478 . 56.373  20.289  -64.178  1.00 47.10 478 A 1 
ATOM 3623 C CB  . ALA A 0 478 . 58.100  22.188  -64.034  1.00 47.10 478 A 1 
ATOM 3624 O O   . ALA A 0 478 . 55.446  21.068  -64.409  1.00 47.10 478 A 1 
ATOM 3625 N N   . LYS A 0 479 . 56.167  19.036  -63.753  1.00 49.19 479 A 1 
ATOM 3626 C CA  . LYS A 0 479 . 54.844  18.484  -63.407  1.00 49.19 479 A 1 
ATOM 3627 C C   . LYS A 0 479 . 54.626  18.585  -61.896  1.00 49.19 479 A 1 
ATOM 3628 C CB  . LYS A 0 479 . 54.723  17.026  -63.894  1.00 49.19 479 A 1 
ATOM 3629 O O   . LYS A 0 479 . 55.376  17.992  -61.131  1.00 49.19 479 A 1 
ATOM 3630 C CG  . LYS A 0 479 . 54.653  16.911  -65.427  1.00 49.19 479 A 1 
ATOM 3631 C CD  . LYS A 0 479 . 54.697  15.442  -65.883  1.00 49.19 479 A 1 
ATOM 3632 C CE  . LYS A 0 479 . 54.727  15.345  -67.417  1.00 49.19 479 A 1 
ATOM 3633 N NZ  . LYS A 0 479 . 55.025  13.964  -67.882  1.00 49.19 479 A 1 
ATOM 3634 N N   . GLN A 0 480 . 53.605  19.328  -61.475  1.00 55.86 480 A 1 
ATOM 3635 C CA  . GLN A 0 480 . 53.166  19.358  -60.078  1.00 55.86 480 A 1 
ATOM 3636 C C   . GLN A 0 480 . 52.262  18.151  -59.808  1.00 55.86 480 A 1 
ATOM 3637 C CB  . GLN A 0 480 . 52.440  20.681  -59.773  1.00 55.86 480 A 1 
ATOM 3638 O O   . GLN A 0 480 . 51.343  17.887  -60.588  1.00 55.86 480 A 1 
ATOM 3639 C CG  . GLN A 0 480 . 53.382  21.892  -59.854  1.00 55.86 480 A 1 
ATOM 3640 C CD  . GLN A 0 480 . 52.625  23.213  -59.780  1.00 55.86 480 A 1 
ATOM 3641 N NE2 . GLN A 0 480 . 52.614  23.881  -58.650  1.00 55.86 480 A 1 
ATOM 3642 O OE1 . GLN A 0 480 . 52.055  23.677  -60.754  1.00 55.86 480 A 1 
ATOM 3643 N N   . ALA A 0 481 . 52.509  17.448  -58.706  1.00 54.83 481 A 1 
ATOM 3644 C CA  . ALA A 0 481 . 51.583  16.476  -58.142  1.00 54.83 481 A 1 
ATOM 3645 C C   . ALA A 0 481 . 51.005  17.052  -56.844  1.00 54.83 481 A 1 
ATOM 3646 C CB  . ALA A 0 481 . 52.292  15.131  -57.947  1.00 54.83 481 A 1 
ATOM 3647 O O   . ALA A 0 481 . 51.742  17.583  -56.012  1.00 54.83 481 A 1 
ATOM 3648 N N   . TYR A 0 482 . 49.686  16.960  -56.713  1.00 58.08 482 A 1 
ATOM 3649 C CA  . TYR A 0 482 . 48.934  17.364  -55.533  1.00 58.08 482 A 1 
ATOM 3650 C C   . TYR A 0 482 . 48.298  16.108  -54.947  1.00 58.08 482 A 1 
ATOM 3651 C CB  . TYR A 0 482 . 47.869  18.401  -55.925  1.00 58.08 482 A 1 
ATOM 3652 O O   . TYR A 0 482 . 47.617  15.385  -55.681  1.00 58.08 482 A 1 
ATOM 3653 C CG  . TYR A 0 482 . 48.424  19.760  -56.312  1.00 58.08 482 A 1 
ATOM 3654 C CD1 . TYR A 0 482 . 48.676  20.706  -55.301  1.00 58.08 482 A 1 
ATOM 3655 C CD2 . TYR A 0 482 . 48.676  20.089  -57.661  1.00 58.08 482 A 1 
ATOM 3656 C CE1 . TYR A 0 482 . 49.160  21.985  -55.630  1.00 58.08 482 A 1 
ATOM 3657 C CE2 . TYR A 0 482 . 49.168  21.368  -57.997  1.00 58.08 482 A 1 
ATOM 3658 O OH  . TYR A 0 482 . 49.852  23.564  -57.288  1.00 58.08 482 A 1 
ATOM 3659 C CZ  . TYR A 0 482 . 49.402  22.319  -56.979  1.00 58.08 482 A 1 
ATOM 3660 N N   . GLY A 0 483 . 48.552  15.852  -53.666  1.00 62.26 483 A 1 
ATOM 3661 C CA  . GLY A 0 483 . 47.729  14.963  -52.857  1.00 62.26 483 A 1 
ATOM 3662 C C   . GLY A 0 483 . 46.567  15.741  -52.242  1.00 62.26 483 A 1 
ATOM 3663 O O   . GLY A 0 483 . 46.635  16.965  -52.091  1.00 62.26 483 A 1 
ATOM 3664 N N   . GLN A 0 484 . 45.505  15.024  -51.907  1.00 69.71 484 A 1 
ATOM 3665 C CA  . GLN A 0 484 . 44.462  15.490  -51.003  1.00 69.71 484 A 1 
ATOM 3666 C C   . GLN A 0 484 . 44.173  14.347  -50.032  1.00 69.71 484 A 1 
ATOM 3667 C CB  . GLN A 0 484 . 43.208  15.909  -51.803  1.00 69.71 484 A 1 
ATOM 3668 O O   . GLN A 0 484 . 43.826  13.263  -50.498  1.00 69.71 484 A 1 
ATOM 3669 C CG  . GLN A 0 484 . 42.038  16.152  -50.841  1.00 69.71 484 A 1 
ATOM 3670 C CD  . GLN A 0 484 . 40.718  16.605  -51.440  1.00 69.71 484 A 1 
ATOM 3671 N NE2 . GLN A 0 484 . 39.800  16.957  -50.568  1.00 69.71 484 A 1 
ATOM 3672 O OE1 . GLN A 0 484 . 40.468  16.630  -52.645  1.00 69.71 484 A 1 
ATOM 3673 N N   . ASP A 0 485 . 44.264  14.626  -48.737  1.00 70.72 485 A 1 
ATOM 3674 C CA  . ASP A 0 485 . 43.605  13.835  -47.700  1.00 70.72 485 A 1 
ATOM 3675 C C   . ASP A 0 485 . 42.188  14.405  -47.460  1.00 70.72 485 A 1 
ATOM 3676 C CB  . ASP A 0 485 . 44.470  13.796  -46.429  1.00 70.72 485 A 1 
ATOM 3677 O O   . ASP A 0 485 . 41.869  15.539  -47.859  1.00 70.72 485 A 1 
ATOM 3678 C CG  . ASP A 0 485 . 44.322  12.466  -45.685  1.00 70.72 485 A 1 
ATOM 3679 O OD1 . ASP A 0 485 . 43.182  11.944  -45.698  1.00 70.72 485 A 1 
ATOM 3680 O OD2 . ASP A 0 485 . 45.358  11.968  -45.189  1.00 70.72 485 A 1 
ATOM 3681 N N   . ALA A 0 486 . 41.285  13.587  -46.934  1.00 73.87 486 A 1 
ATOM 3682 C CA  . ALA A 0 486 . 39.865  13.916  -46.820  1.00 73.87 486 A 1 
ATOM 3683 C C   . ALA A 0 486 . 39.166  12.996  -45.810  1.00 73.87 486 A 1 
ATOM 3684 C CB  . ALA A 0 486 . 39.231  13.843  -48.221  1.00 73.87 486 A 1 
ATOM 3685 O O   . ALA A 0 486 . 38.264  12.232  -46.173  1.00 73.87 486 A 1 
ATOM 3686 N N   . ASP A 0 487 . 39.592  13.067  -44.555  1.00 77.76 487 A 1 
ATOM 3687 C CA  . ASP A 0 487 . 39.086  12.221  -43.484  1.00 77.76 487 A 1 
ATOM 3688 C C   . ASP A 0 487 . 37.920  12.902  -42.748  1.00 77.76 487 A 1 
ATOM 3689 C CB  . ASP A 0 487 . 40.252  11.793  -42.575  1.00 77.76 487 A 1 
ATOM 3690 O O   . ASP A 0 487 . 37.939  14.094  -42.440  1.00 77.76 487 A 1 
ATOM 3691 C CG  . ASP A 0 487 . 40.072  10.381  -42.016  1.00 77.76 487 A 1 
ATOM 3692 O OD1 . ASP A 0 487 . 39.587  9.485   -42.735  1.00 77.76 487 A 1 
ATOM 3693 O OD2 . ASP A 0 487 . 40.360  10.174  -40.817  1.00 77.76 487 A 1 
ATOM 3694 N N   . SER A 0 488 . 36.854  12.151  -42.486  1.00 78.76 488 A 1 
ATOM 3695 C CA  . SER A 0 488 . 35.618  12.681  -41.893  1.00 78.76 488 A 1 
ATOM 3696 C C   . SER A 0 488 . 35.116  11.749  -40.798  1.00 78.76 488 A 1 
ATOM 3697 C CB  . SER A 0 488 . 34.569  12.971  -42.981  1.00 78.76 488 A 1 
ATOM 3698 O O   . SER A 0 488 . 34.857  10.569  -41.050  1.00 78.76 488 A 1 
ATOM 3699 O OG  . SER A 0 488 . 34.442  11.922  -43.939  1.00 78.76 488 A 1 
ATOM 3700 N N   . ARG A 0 489 . 35.025  12.255  -39.561  1.00 80.61 489 A 1 
ATOM 3701 C CA  . ARG A 0 489 . 34.716  11.447  -38.372  1.00 80.61 489 A 1 
ATOM 3702 C C   . ARG A 0 489 . 33.666  12.123  -37.504  1.00 80.61 489 A 1 
ATOM 3703 C CB  . ARG A 0 489 . 35.982  11.157  -37.552  1.00 80.61 489 A 1 
ATOM 3704 O O   . ARG A 0 489 . 33.857  13.252  -37.069  1.00 80.61 489 A 1 
ATOM 3705 C CG  . ARG A 0 489 . 37.135  10.581  -38.383  1.00 80.61 489 A 1 
ATOM 3706 C CD  . ARG A 0 489 . 38.280  10.178  -37.453  1.00 80.61 489 A 1 
ATOM 3707 N NE  . ARG A 0 489 . 39.493  9.849   -38.218  1.00 80.61 489 A 1 
ATOM 3708 N NH1 . ARG A 0 489 . 41.033  10.045  -36.537  1.00 80.61 489 A 1 
ATOM 3709 N NH2 . ARG A 0 489 . 41.706  9.621   -38.619  1.00 80.61 489 A 1 
ATOM 3710 C CZ  . ARG A 0 489 . 40.734  9.828   -37.787  1.00 80.61 489 A 1 
ATOM 3711 N N   . TYR A 0 490 . 32.605  11.390  -37.206  1.00 85.16 490 A 1 
ATOM 3712 C CA  . TYR A 0 490 . 31.457  11.853  -36.436  1.00 85.16 490 A 1 
ATOM 3713 C C   . TYR A 0 490 . 31.171  10.874  -35.302  1.00 85.16 490 A 1 
ATOM 3714 C CB  . TYR A 0 490 . 30.264  11.969  -37.389  1.00 85.16 490 A 1 
ATOM 3715 O O   . TYR A 0 490 . 31.207  9.657   -35.511  1.00 85.16 490 A 1 
ATOM 3716 C CG  . TYR A 0 490 . 28.916  12.179  -36.727  1.00 85.16 490 A 1 
ATOM 3717 C CD1 . TYR A 0 490 . 28.055  11.084  -36.506  1.00 85.16 490 A 1 
ATOM 3718 C CD2 . TYR A 0 490 . 28.505  13.480  -36.391  1.00 85.16 490 A 1 
ATOM 3719 C CE1 . TYR A 0 490 . 26.751  11.298  -36.016  1.00 85.16 490 A 1 
ATOM 3720 C CE2 . TYR A 0 490 . 27.205  13.702  -35.907  1.00 85.16 490 A 1 
ATOM 3721 O OH  . TYR A 0 490 . 25.023  12.882  -35.435  1.00 85.16 490 A 1 
ATOM 3722 C CZ  . TYR A 0 490 . 26.317  12.615  -35.756  1.00 85.16 490 A 1 
ATOM 3723 N N   . GLY A 0 491 . 30.842  11.389  -34.122  1.00 81.99 491 A 1 
ATOM 3724 C CA  . GLY A 0 491 . 30.524  10.566  -32.965  1.00 81.99 491 A 1 
ATOM 3725 C C   . GLY A 0 491 . 29.432  11.147  -32.082  1.00 81.99 491 A 1 
ATOM 3726 O O   . GLY A 0 491 . 29.208  12.359  -32.011  1.00 81.99 491 A 1 
ATOM 3727 N N   . LYS A 0 492 . 28.739  10.233  -31.409  1.00 82.80 492 A 1 
ATOM 3728 C CA  . LYS A 0 492 . 27.750  10.503  -30.375  1.00 82.80 492 A 1 
ATOM 3729 C C   . LYS A 0 492 . 27.908  9.499   -29.257  1.00 82.80 492 A 1 
ATOM 3730 C CB  . LYS A 0 492 . 26.332  10.404  -30.939  1.00 82.80 492 A 1 
ATOM 3731 O O   . LYS A 0 492 . 27.730  8.311   -29.507  1.00 82.80 492 A 1 
ATOM 3732 C CG  . LYS A 0 492 . 26.115  11.496  -31.979  1.00 82.80 492 A 1 
ATOM 3733 C CD  . LYS A 0 492 . 24.634  11.658  -32.307  1.00 82.80 492 A 1 
ATOM 3734 C CE  . LYS A 0 492 . 24.440  13.158  -32.452  1.00 82.80 492 A 1 
ATOM 3735 N NZ  . LYS A 0 492 . 23.027  13.514  -32.630  1.00 82.80 492 A 1 
ATOM 3736 N N   . SER A 0 493 . 28.160  9.977   -28.052  1.00 77.38 493 A 1 
ATOM 3737 C CA  . SER A 0 493 . 28.203  9.152   -26.848  1.00 77.38 493 A 1 
ATOM 3738 C C   . SER A 0 493 . 27.218  9.702   -25.827  1.00 77.38 493 A 1 
ATOM 3739 C CB  . SER A 0 493 . 29.631  9.029   -26.295  1.00 77.38 493 A 1 
ATOM 3740 O O   . SER A 0 493 . 27.197  10.898  -25.537  1.00 77.38 493 A 1 
ATOM 3741 O OG  . SER A 0 493 . 30.326  10.264  -26.341  1.00 77.38 493 A 1 
ATOM 3742 N N   . TYR A 0 494 . 26.379  8.823   -25.294  1.00 74.84 494 A 1 
ATOM 3743 C CA  . TYR A 0 494 . 25.718  9.035   -24.012  1.00 74.84 494 A 1 
ATOM 3744 C C   . TYR A 0 494 . 26.463  8.178   -22.991  1.00 74.84 494 A 1 
ATOM 3745 C CB  . TYR A 0 494 . 24.235  8.625   -24.071  1.00 74.84 494 A 1 
ATOM 3746 O O   . TYR A 0 494 . 26.605  6.973   -23.220  1.00 74.84 494 A 1 
ATOM 3747 C CG  . TYR A 0 494 . 23.352  9.370   -25.059  1.00 74.84 494 A 1 
ATOM 3748 C CD1 . TYR A 0 494 . 22.454  10.358  -24.607  1.00 74.84 494 A 1 
ATOM 3749 C CD2 . TYR A 0 494 . 23.399  9.043   -26.428  1.00 74.84 494 A 1 
ATOM 3750 C CE1 . TYR A 0 494 . 21.596  11.007  -25.518  1.00 74.84 494 A 1 
ATOM 3751 C CE2 . TYR A 0 494 . 22.548  9.688   -27.345  1.00 74.84 494 A 1 
ATOM 3752 O OH  . TYR A 0 494 . 20.851  11.324  -27.782  1.00 74.84 494 A 1 
ATOM 3753 C CZ  . TYR A 0 494 . 21.645  10.675  -26.888  1.00 74.84 494 A 1 
ATOM 3754 N N   . ASP A 0 495 . 26.882  8.770   -21.872  1.00 76.76 495 A 1 
ATOM 3755 C CA  . ASP A 0 495 . 27.266  8.003   -20.681  1.00 76.76 495 A 1 
ATOM 3756 C C   . ASP A 0 495 . 26.002  7.408   -20.018  1.00 76.76 495 A 1 
ATOM 3757 C CB  . ASP A 0 495 . 28.072  8.893   -19.710  1.00 76.76 495 A 1 
ATOM 3758 O O   . ASP A 0 495 . 24.956  7.225   -20.657  1.00 76.76 495 A 1 
ATOM 3759 C CG  . ASP A 0 495 . 29.493  9.229   -20.164  1.00 76.76 495 A 1 
ATOM 3760 O OD1 . ASP A 0 495 . 30.105  8.412   -20.881  1.00 76.76 495 A 1 
ATOM 3761 O OD2 . ASP A 0 495 . 29.974  10.299  -19.727  1.00 76.76 495 A 1 
ATOM 3762 N N   . SER A 0 496 . 26.062  7.100   -18.720  1.00 81.38 496 A 1 
ATOM 3763 C CA  . SER A 0 496 . 24.971  6.391   -18.069  1.00 81.38 496 A 1 
ATOM 3764 C C   . SER A 0 496 . 23.674  7.204   -18.019  1.00 81.38 496 A 1 
ATOM 3765 C CB  . SER A 0 496 . 25.371  5.813   -16.707  1.00 81.38 496 A 1 
ATOM 3766 O O   . SER A 0 496 . 23.657  8.417   -17.780  1.00 81.38 496 A 1 
ATOM 3767 O OG  . SER A 0 496 . 25.167  6.714   -15.639  1.00 81.38 496 A 1 
ATOM 3768 N N   . VAL A 0 497 . 22.555  6.505   -18.220  1.00 83.62 497 A 1 
ATOM 3769 C CA  . VAL A 0 497 . 21.196  7.040   -18.102  1.00 83.62 497 A 1 
ATOM 3770 C C   . VAL A 0 497 . 20.416  6.181   -17.114  1.00 83.62 497 A 1 
ATOM 3771 C CB  . VAL A 0 497 . 20.488  7.132   -19.469  1.00 83.62 497 A 1 
ATOM 3772 O O   . VAL A 0 497 . 20.168  5.000   -17.359  1.00 83.62 497 A 1 
ATOM 3773 C CG1 . VAL A 0 497 . 19.080  7.732   -19.317  1.00 83.62 497 A 1 
ATOM 3774 C CG2 . VAL A 0 497 . 21.257  8.019   -20.457  1.00 83.62 497 A 1 
ATOM 3775 N N   . SER A 0 498 . 19.982  6.783   -16.005  1.00 87.33 498 A 1 
ATOM 3776 C CA  . SER A 0 498 . 19.136  6.139   -14.995  1.00 87.33 498 A 1 
ATOM 3777 C C   . SER A 0 498 . 17.778  6.830   -14.900  1.00 87.33 498 A 1 
ATOM 3778 C CB  . SER A 0 498 . 19.827  6.089   -13.630  1.00 87.33 498 A 1 
ATOM 3779 O O   . SER A 0 498 . 17.683  8.050   -14.755  1.00 87.33 498 A 1 
ATOM 3780 O OG  . SER A 0 498 . 19.079  5.295   -12.718  1.00 87.33 498 A 1 
ATOM 3781 N N   . ALA A 0 499 . 16.705  6.045   -14.944  1.00 89.72 499 A 1 
ATOM 3782 C CA  . ALA A 0 499 . 15.331  6.487   -14.751  1.00 89.72 499 A 1 
ATOM 3783 C C   . ALA A 0 499 . 14.651  5.606   -13.699  1.00 89.72 499 A 1 
ATOM 3784 C CB  . ALA A 0 499 . 14.597  6.461   -16.095  1.00 89.72 499 A 1 
ATOM 3785 O O   . ALA A 0 499 . 14.591  4.385   -13.833  1.00 89.72 499 A 1 
ATOM 3786 N N   . ARG A 0 500 . 14.123  6.217   -12.637  1.00 92.16 500 A 1 
ATOM 3787 C CA  . ARG A 0 500 . 13.533  5.511   -11.491  1.00 92.16 500 A 1 
ATOM 3788 C C   . ARG A 0 500 . 12.181  6.109   -11.138  1.00 92.16 500 A 1 
ATOM 3789 C CB  . ARG A 0 500 . 14.504  5.516   -10.294  1.00 92.16 500 A 1 
ATOM 3790 O O   . ARG A 0 500 . 12.063  7.325   -10.988  1.00 92.16 500 A 1 
ATOM 3791 C CG  . ARG A 0 500 . 15.869  4.918   -10.677  1.00 92.16 500 A 1 
ATOM 3792 C CD  . ARG A 0 500 . 16.841  4.789   -9.503   1.00 92.16 500 A 1 
ATOM 3793 N NE  . ARG A 0 500 . 18.114  4.237   -9.996   1.00 92.16 500 A 1 
ATOM 3794 N NH1 . ARG A 0 500 . 19.097  3.586   -8.020   1.00 92.16 500 A 1 
ATOM 3795 N NH2 . ARG A 0 500 . 20.048  3.085   -9.985   1.00 92.16 500 A 1 
ATOM 3796 C CZ  . ARG A 0 500 . 19.079  3.643   -9.327   1.00 92.16 500 A 1 
ATOM 3797 N N   . SER A 0 501 . 11.172  5.264   -10.964  1.00 92.74 501 A 1 
ATOM 3798 C CA  . SER A 0 501 . 9.844   5.666   -10.496  1.00 92.74 501 A 1 
ATOM 3799 C C   . SER A 0 501 . 9.371   4.766   -9.365   1.00 92.74 501 A 1 
ATOM 3800 C CB  . SER A 0 501 . 8.817   5.670   -11.631  1.00 92.74 501 A 1 
ATOM 3801 O O   . SER A 0 501 . 9.431   3.546   -9.502   1.00 92.74 501 A 1 
ATOM 3802 O OG  . SER A 0 501 . 8.660   4.385   -12.197  1.00 92.74 501 A 1 
ATOM 3803 N N   . TYR A 0 502 . 8.859   5.374   -8.302   1.00 92.61 502 A 1 
ATOM 3804 C CA  . TYR A 0 502 . 8.250   4.708   -7.156   1.00 92.61 502 A 1 
ATOM 3805 C C   . TYR A 0 502 . 6.883   5.341   -6.920   1.00 92.61 502 A 1 
ATOM 3806 C CB  . TYR A 0 502 . 9.133   4.878   -5.910   1.00 92.61 502 A 1 
ATOM 3807 O O   . TYR A 0 502 . 6.807   6.553   -6.724   1.00 92.61 502 A 1 
ATOM 3808 C CG  . TYR A 0 502 . 10.555  4.378   -6.062   1.00 92.61 502 A 1 
ATOM 3809 C CD1 . TYR A 0 502 . 10.878  3.063   -5.679   1.00 92.61 502 A 1 
ATOM 3810 C CD2 . TYR A 0 502 . 11.551  5.227   -6.585   1.00 92.61 502 A 1 
ATOM 3811 C CE1 . TYR A 0 502 . 12.194  2.588   -5.833   1.00 92.61 502 A 1 
ATOM 3812 C CE2 . TYR A 0 502 . 12.868  4.757   -6.739   1.00 92.61 502 A 1 
ATOM 3813 O OH  . TYR A 0 502 . 14.456  2.972   -6.526   1.00 92.61 502 A 1 
ATOM 3814 C CZ  . TYR A 0 502 . 13.188  3.432   -6.368   1.00 92.61 502 A 1 
ATOM 3815 N N   . ASP A 0 503 . 5.827   4.543   -6.928   1.00 93.46 503 A 1 
ATOM 3816 C CA  . ASP A 0 503 . 4.474   4.950   -6.566   1.00 93.46 503 A 1 
ATOM 3817 C C   . ASP A 0 503 . 4.025   4.029   -5.404   1.00 93.46 503 A 1 
ATOM 3818 C CB  . ASP A 0 503 . 3.564   4.899   -7.820   1.00 93.46 503 A 1 
ATOM 3819 O O   . ASP A 0 503 . 4.156   2.811   -5.500   1.00 93.46 503 A 1 
ATOM 3820 C CG  . ASP A 0 503 . 3.969   5.845   -8.985   1.00 93.46 503 A 1 
ATOM 3821 O OD1 . ASP A 0 503 . 4.083   7.077   -8.783   1.00 93.46 503 A 1 
ATOM 3822 O OD2 . ASP A 0 503 . 4.095   5.395   -10.150  1.00 93.46 503 A 1 
ATOM 3823 N N   . ASN A 0 504 . 3.568   4.598   -4.286   1.00 93.32 504 A 1 
ATOM 3824 C CA  . ASN A 0 504 . 3.112   3.879   -3.087   1.00 93.32 504 A 1 
ATOM 3825 C C   . ASN A 0 504 . 1.779   4.462   -2.610   1.00 93.32 504 A 1 
ATOM 3826 C CB  . ASN A 0 504 . 4.190   3.959   -1.981   1.00 93.32 504 A 1 
ATOM 3827 O O   . ASN A 0 504 . 1.681   5.677   -2.414   1.00 93.32 504 A 1 
ATOM 3828 C CG  . ASN A 0 504 . 3.661   3.644   -0.582   1.00 93.32 504 A 1 
ATOM 3829 N ND2 . ASN A 0 504 . 2.984   4.571   0.058    1.00 93.32 504 A 1 
ATOM 3830 O OD1 . ASN A 0 504 . 3.865   2.588   -0.021   1.00 93.32 504 A 1 
ATOM 3831 N N   . GLU A 0 505 . 0.806   3.602   -2.327   1.00 94.95 505 A 1 
ATOM 3832 C CA  . GLU A 0 505 . -0.523  3.962   -1.828   1.00 94.95 505 A 1 
ATOM 3833 C C   . GLU A 0 505 . -0.851  3.113   -0.591   1.00 94.95 505 A 1 
ATOM 3834 C CB  . GLU A 0 505 . -1.571  3.832   -2.959   1.00 94.95 505 A 1 
ATOM 3835 O O   . GLU A 0 505 . -0.797  1.888   -0.642   1.00 94.95 505 A 1 
ATOM 3836 C CG  . GLU A 0 505 . -1.172  4.749   -4.134   1.00 94.95 505 A 1 
ATOM 3837 C CD  . GLU A 0 505 . -2.183  4.933   -5.273   1.00 94.95 505 A 1 
ATOM 3838 O OE1 . GLU A 0 505 . -1.789  5.624   -6.251   1.00 94.95 505 A 1 
ATOM 3839 O OE2 . GLU A 0 505 . -3.374  4.594   -5.136   1.00 94.95 505 A 1 
ATOM 3840 N N   . LYS A 0 506 . -1.157  3.760   0.538    1.00 95.14 506 A 1 
ATOM 3841 C CA  . LYS A 0 506 . -1.495  3.125   1.821    1.00 95.14 506 A 1 
ATOM 3842 C C   . LYS A 0 506 . -2.851  3.627   2.299    1.00 95.14 506 A 1 
ATOM 3843 C CB  . LYS A 0 506 . -0.425  3.430   2.885    1.00 95.14 506 A 1 
ATOM 3844 O O   . LYS A 0 506 . -3.120  4.825   2.252    1.00 95.14 506 A 1 
ATOM 3845 C CG  . LYS A 0 506 . 0.928   2.754   2.621    1.00 95.14 506 A 1 
ATOM 3846 C CD  . LYS A 0 506 . 2.028   3.385   3.491    1.00 95.14 506 A 1 
ATOM 3847 C CE  . LYS A 0 506 . 3.390   2.754   3.178    1.00 95.14 506 A 1 
ATOM 3848 N NZ  . LYS A 0 506 . 3.640   1.535   3.973    1.00 95.14 506 A 1 
ATOM 3849 N N   . TYR A 0 507 . -3.670  2.727   2.822    1.00 97.27 507 A 1 
ATOM 3850 C CA  . TYR A 0 507 . -4.927  3.021   3.501    1.00 97.27 507 A 1 
ATOM 3851 C C   . TYR A 0 507 . -4.995  2.229   4.805    1.00 97.27 507 A 1 
ATOM 3852 C CB  . TYR A 0 507 . -6.107  2.678   2.582    1.00 97.27 507 A 1 
ATOM 3853 O O   . TYR A 0 507 . -4.641  1.051   4.838    1.00 97.27 507 A 1 
ATOM 3854 C CG  . TYR A 0 507 . -7.471  2.734   3.248    1.00 97.27 507 A 1 
ATOM 3855 C CD1 . TYR A 0 507 . -8.059  1.556   3.754    1.00 97.27 507 A 1 
ATOM 3856 C CD2 . TYR A 0 507 . -8.148  3.962   3.372    1.00 97.27 507 A 1 
ATOM 3857 C CE1 . TYR A 0 507 . -9.331  1.600   4.358    1.00 97.27 507 A 1 
ATOM 3858 C CE2 . TYR A 0 507 . -9.424  4.011   3.966    1.00 97.27 507 A 1 
ATOM 3859 O OH  . TYR A 0 507 . -11.268 2.871   5.000    1.00 97.27 507 A 1 
ATOM 3860 C CZ  . TYR A 0 507 . -10.022 2.827   4.452    1.00 97.27 507 A 1 
ATOM 3861 N N   . ALA A 0 508 . -5.496  2.857   5.864    1.00 96.57 508 A 1 
ATOM 3862 C CA  . ALA A 0 508 . -5.858  2.178   7.099    1.00 96.57 508 A 1 
ATOM 3863 C C   . ALA A 0 508 . -7.176  2.734   7.647    1.00 96.57 508 A 1 
ATOM 3864 C CB  . ALA A 0 508 . -4.713  2.294   8.113    1.00 96.57 508 A 1 
ATOM 3865 O O   . ALA A 0 508 . -7.424  3.941   7.584    1.00 96.57 508 A 1 
ATOM 3866 N N   . ARG A 0 509 . -7.998  1.852   8.216    1.00 97.63 509 A 1 
ATOM 3867 C CA  . ARG A 0 509 . -9.159  2.184   9.038    1.00 97.63 509 A 1 
ATOM 3868 C C   . ARG A 0 509 . -9.187  1.279   10.259   1.00 97.63 509 A 1 
ATOM 3869 C CB  . ARG A 0 509 . -10.454 2.090   8.220    1.00 97.63 509 A 1 
ATOM 3870 O O   . ARG A 0 509 . -9.308  0.067   10.122   1.00 97.63 509 A 1 
ATOM 3871 C CG  . ARG A 0 509 . -11.694 2.427   9.068    1.00 97.63 509 A 1 
ATOM 3872 C CD  . ARG A 0 509 . -12.959 2.635   8.220    1.00 97.63 509 A 1 
ATOM 3873 N NE  . ARG A 0 509 . -13.739 1.398   8.046    1.00 97.63 509 A 1 
ATOM 3874 N NH1 . ARG A 0 509 . -12.746 0.511   6.152    1.00 97.63 509 A 1 
ATOM 3875 N NH2 . ARG A 0 509 . -14.261 -0.651  7.261    1.00 97.63 509 A 1 
ATOM 3876 C CZ  . ARG A 0 509 . -13.578 0.445   7.149    1.00 97.63 509 A 1 
ATOM 3877 N N   . TRP A 0 510 . -9.138  1.887   11.435   1.00 97.17 510 A 1 
ATOM 3878 C CA  . TRP A 0 510 . -9.430  1.228   12.703   1.00 97.17 510 A 1 
ATOM 3879 C C   . TRP A 0 510 . -10.720 1.822   13.268   1.00 97.17 510 A 1 
ATOM 3880 C CB  . TRP A 0 510 . -8.235  1.357   13.650   1.00 97.17 510 A 1 
ATOM 3881 O O   . TRP A 0 510 . -10.909 3.038   13.223   1.00 97.17 510 A 1 
ATOM 3882 C CG  . TRP A 0 510 . -8.430  0.755   15.008   1.00 97.17 510 A 1 
ATOM 3883 C CD1 . TRP A 0 510 . -8.138  -0.517  15.367   1.00 97.17 510 A 1 
ATOM 3884 C CD2 . TRP A 0 510 . -9.013  1.374   16.193   1.00 97.17 510 A 1 
ATOM 3885 C CE2 . TRP A 0 510 . -8.978  0.430   17.264   1.00 97.17 510 A 1 
ATOM 3886 C CE3 . TRP A 0 510 . -9.620  2.624   16.447   1.00 97.17 510 A 1 
ATOM 3887 N NE1 . TRP A 0 510 . -8.463  -0.718  16.699   1.00 97.17 510 A 1 
ATOM 3888 C CH2 . TRP A 0 510 . -10.038 1.997   18.773   1.00 97.17 510 A 1 
ATOM 3889 C CZ2 . TRP A 0 510 . -9.451  0.742   18.546   1.00 97.17 510 A 1 
ATOM 3890 C CZ3 . TRP A 0 510 . -10.153 2.914   17.716   1.00 97.17 510 A 1 
ATOM 3891 N N   . LEU A 0 511 . -11.609 0.977   13.770   1.00 95.90 511 A 1 
ATOM 3892 C CA  . LEU A 0 511 . -12.887 1.353   14.360   1.00 95.90 511 A 1 
ATOM 3893 C C   . LEU A 0 511 . -13.099 0.524   15.623   1.00 95.90 511 A 1 
ATOM 3894 C CB  . LEU A 0 511 . -13.989 1.169   13.297   1.00 95.90 511 A 1 
ATOM 3895 O O   . LEU A 0 511 . -12.940 -0.694  15.578   1.00 95.90 511 A 1 
ATOM 3896 C CG  . LEU A 0 511 . -15.442 1.416   13.760   1.00 95.90 511 A 1 
ATOM 3897 C CD1 . LEU A 0 511 . -16.278 1.811   12.537   1.00 95.90 511 A 1 
ATOM 3898 C CD2 . LEU A 0 511 . -16.109 0.169   14.351   1.00 95.90 511 A 1 
ATOM 3899 N N   . GLN A 0 512 . -13.492 1.188   16.703   1.00 93.78 512 A 1 
ATOM 3900 C CA  . GLN A 0 512 . -14.119 0.573   17.866   1.00 93.78 512 A 1 
ATOM 3901 C C   . GLN A 0 512 . -15.526 1.161   18.028   1.00 93.78 512 A 1 
ATOM 3902 C CB  . GLN A 0 512 . -13.228 0.755   19.102   1.00 93.78 512 A 1 
ATOM 3903 O O   . GLN A 0 512 . -15.730 2.348   17.752   1.00 93.78 512 A 1 
ATOM 3904 C CG  . GLN A 0 512 . -13.766 0.024   20.344   1.00 93.78 512 A 1 
ATOM 3905 C CD  . GLN A 0 512 . -12.822 0.080   21.545   1.00 93.78 512 A 1 
ATOM 3906 N NE2 . GLN A 0 512 . -13.260 -0.425  22.675   1.00 93.78 512 A 1 
ATOM 3907 O OE1 . GLN A 0 512 . -11.688 0.558   21.479   1.00 93.78 512 A 1 
ATOM 3908 N N   . ALA A 0 513 . -16.480 0.333   18.434   1.00 93.22 513 A 1 
ATOM 3909 C CA  . ALA A 0 513 . -17.792 0.746   18.910   1.00 93.22 513 A 1 
ATOM 3910 C C   . ALA A 0 513 . -18.166 -0.105  20.128   1.00 93.22 513 A 1 
ATOM 3911 C CB  . ALA A 0 513 . -18.818 0.622   17.777   1.00 93.22 513 A 1 
ATOM 3912 O O   . ALA A 0 513 . -17.812 -1.283  20.172   1.00 93.22 513 A 1 
ATOM 3913 N N   . ASP A 0 514 . -18.855 0.521   21.070   1.00 90.62 514 A 1 
ATOM 3914 C CA  . ASP A 0 514 . -19.213 0.019   22.393   1.00 90.62 514 A 1 
ATOM 3915 C C   . ASP A 0 514 . -20.676 0.450   22.683   1.00 90.62 514 A 1 
ATOM 3916 C CB  . ASP A 0 514 . -18.188 0.615   23.379   1.00 90.62 514 A 1 
ATOM 3917 O O   . ASP A 0 514 . -21.133 1.489   22.185   1.00 90.62 514 A 1 
ATOM 3918 C CG  . ASP A 0 514 . -17.972 -0.247  24.615   1.00 90.62 514 A 1 
ATOM 3919 O OD1 . ASP A 0 514 . -16.781 -0.520  24.914   1.00 90.62 514 A 1 
ATOM 3920 O OD2 . ASP A 0 514 . -19.008 -0.619  25.202   1.00 90.62 514 A 1 
ATOM 3921 N N   . ASP A 0 515 . -21.462 -0.374  23.380   1.00 92.51 515 A 1 
ATOM 3922 C CA  . ASP A 0 515 . -22.906 -0.150  23.633   1.00 92.51 515 A 1 
ATOM 3923 C C   . ASP A 0 515 . -23.350 -0.939  24.876   1.00 92.51 515 A 1 
ATOM 3924 C CB  . ASP A 0 515 . -23.742 -0.435  22.359   1.00 92.51 515 A 1 
ATOM 3925 O O   . ASP A 0 515 . -24.169 -1.861  24.809   1.00 92.51 515 A 1 
ATOM 3926 C CG  . ASP A 0 515 . -25.265 -0.192  22.425   1.00 92.51 515 A 1 
ATOM 3927 O OD1 . ASP A 0 515 . -25.874 0.224   23.435   1.00 92.51 515 A 1 
ATOM 3928 O OD2 . ASP A 0 515 . -25.931 -0.303  21.365   1.00 92.51 515 A 1 
ATOM 3929 N N   . ASP A 0 516 . -22.735 -0.578  26.001   1.00 89.70 516 A 1 
ATOM 3930 C CA  . ASP A 0 516 . -22.993 -1.105  27.340   1.00 89.70 516 A 1 
ATOM 3931 C C   . ASP A 0 516 . -24.398 -0.691  27.825   1.00 89.70 516 A 1 
ATOM 3932 C CB  . ASP A 0 516 . -21.879 -0.585  28.286   1.00 89.70 516 A 1 
ATOM 3933 O O   . ASP A 0 516 . -24.799 0.468   27.705   1.00 89.70 516 A 1 
ATOM 3934 C CG  . ASP A 0 516 . -21.202 -1.643  29.169   1.00 89.70 516 A 1 
ATOM 3935 O OD1 . ASP A 0 516 . -21.595 -2.831  29.092   1.00 89.70 516 A 1 
ATOM 3936 O OD2 . ASP A 0 516 . -20.334 -1.244  29.982   1.00 89.70 516 A 1 
ATOM 3937 N N   . GLN A 0 517 . -25.176 -1.623  28.379   1.00 90.14 517 A 1 
ATOM 3938 C CA  . GLN A 0 517 . -26.550 -1.404  28.862   1.00 90.14 517 A 1 
ATOM 3939 C C   . GLN A 0 517 . -26.768 -2.105  30.200   1.00 90.14 517 A 1 
ATOM 3940 C CB  . GLN A 0 517 . -27.577 -1.941  27.845   1.00 90.14 517 A 1 
ATOM 3941 O O   . GLN A 0 517 . -26.415 -3.275  30.343   1.00 90.14 517 A 1 
ATOM 3942 C CG  . GLN A 0 517 . -27.574 -1.124  26.551   1.00 90.14 517 A 1 
ATOM 3943 C CD  . GLN A 0 517 . -28.510 -1.632  25.461   1.00 90.14 517 A 1 
ATOM 3944 N NE2 . GLN A 0 517 . -28.293 -1.184  24.246   1.00 90.14 517 A 1 
ATOM 3945 O OE1 . GLN A 0 517 . -29.433 -2.422  25.636   1.00 90.14 517 A 1 
ATOM 3946 N N   . TRP A 0 518 . -27.419 -1.441  31.158   1.00 88.37 518 A 1 
ATOM 3947 C CA  . TRP A 0 518 . -27.731 -2.033  32.463   1.00 88.37 518 A 1 
ATOM 3948 C C   . TRP A 0 518 . -29.058 -1.540  33.054   1.00 88.37 518 A 1 
ATOM 3949 C CB  . TRP A 0 518 . -26.566 -1.800  33.436   1.00 88.37 518 A 1 
ATOM 3950 O O   . TRP A 0 518 . -29.536 -0.444  32.753   1.00 88.37 518 A 1 
ATOM 3951 C CG  . TRP A 0 518 . -26.274 -0.369  33.773   1.00 88.37 518 A 1 
ATOM 3952 C CD1 . TRP A 0 518 . -26.744 0.292   34.855   1.00 88.37 518 A 1 
ATOM 3953 C CD2 . TRP A 0 518 . -25.450 0.593   33.041   1.00 88.37 518 A 1 
ATOM 3954 C CE2 . TRP A 0 518 . -25.468 1.832   33.751   1.00 88.37 518 A 1 
ATOM 3955 C CE3 . TRP A 0 518 . -24.686 0.550   31.853   1.00 88.37 518 A 1 
ATOM 3956 N NE1 . TRP A 0 518 . -26.277 1.591   34.843   1.00 88.37 518 A 1 
ATOM 3957 C CH2 . TRP A 0 518 . -24.047 2.897   32.103   1.00 88.37 518 A 1 
ATOM 3958 C CZ2 . TRP A 0 518 . -24.782 2.971   33.300   1.00 88.37 518 A 1 
ATOM 3959 C CZ3 . TRP A 0 518 . -23.997 1.687   31.389   1.00 88.37 518 A 1 
ATOM 3960 N N   . ALA A 0 519 . -29.643 -2.366  33.919   1.00 91.12 519 A 1 
ATOM 3961 C CA  . ALA A 0 519 . -30.771 -2.034  34.778   1.00 91.12 519 A 1 
ATOM 3962 C C   . ALA A 0 519 . -30.629 -2.724  36.146   1.00 91.12 519 A 1 
ATOM 3963 C CB  . ALA A 0 519 . -32.078 -2.430  34.080   1.00 91.12 519 A 1 
ATOM 3964 O O   . ALA A 0 519 . -30.163 -3.864  36.213   1.00 91.12 519 A 1 
ATOM 3965 N N   . GLU A 0 520 . -31.056 -2.044  37.210   1.00 90.55 520 A 1 
ATOM 3966 C CA  . GLU A 0 520 . -31.103 -2.545  38.591   1.00 90.55 520 A 1 
ATOM 3967 C C   . GLU A 0 520 . -32.454 -2.177  39.235   1.00 90.55 520 A 1 
ATOM 3968 C CB  . GLU A 0 520 . -29.948 -1.966  39.440   1.00 90.55 520 A 1 
ATOM 3969 O O   . GLU A 0 520 . -32.935 -1.062  39.042   1.00 90.55 520 A 1 
ATOM 3970 C CG  . GLU A 0 520 . -28.533 -2.357  38.971   1.00 90.55 520 A 1 
ATOM 3971 C CD  . GLU A 0 520 . -27.410 -1.861  39.910   1.00 90.55 520 A 1 
ATOM 3972 O OE1 . GLU A 0 520 . -26.283 -1.628  39.411   1.00 90.55 520 A 1 
ATOM 3973 O OE2 . GLU A 0 520 . -27.637 -1.759  41.141   1.00 90.55 520 A 1 
ATOM 3974 N N   . ASP A 0 521 . -33.024 -3.100  40.010   1.00 87.12 521 A 1 
ATOM 3975 C CA  . ASP A 0 521 . -34.258 -2.974  40.807   1.00 87.12 521 A 1 
ATOM 3976 C C   . ASP A 0 521 . -33.918 -3.332  42.270   1.00 87.12 521 A 1 
ATOM 3977 C CB  . ASP A 0 521 . -35.329 -3.906  40.186   1.00 87.12 521 A 1 
ATOM 3978 O O   . ASP A 0 521 . -33.240 -4.334  42.533   1.00 87.12 521 A 1 
ATOM 3979 C CG  . ASP A 0 521 . -36.653 -4.104  40.955   1.00 87.12 521 A 1 
ATOM 3980 O OD1 . ASP A 0 521 . -36.731 -3.747  42.155   1.00 87.12 521 A 1 
ATOM 3981 O OD2 . ASP A 0 521 . -37.565 -4.729  40.359   1.00 87.12 521 A 1 
ATOM 3982 N N   . TYR A 0 522 . -34.334 -2.506  43.236   1.00 86.21 522 A 1 
ATOM 3983 C CA  . TYR A 0 522 . -34.149 -2.756  44.669   1.00 86.21 522 A 1 
ATOM 3984 C C   . TYR A 0 522 . -35.380 -2.386  45.514   1.00 86.21 522 A 1 
ATOM 3985 C CB  . TYR A 0 522 . -32.889 -2.028  45.168   1.00 86.21 522 A 1 
ATOM 3986 O O   . TYR A 0 522 . -35.476 -1.289  46.080   1.00 86.21 522 A 1 
ATOM 3987 C CG  . TYR A 0 522 . -32.593 -2.265  46.642   1.00 86.21 522 A 1 
ATOM 3988 C CD1 . TYR A 0 522 . -32.931 -1.279  47.587   1.00 86.21 522 A 1 
ATOM 3989 C CD2 . TYR A 0 522 . -32.089 -3.505  47.077   1.00 86.21 522 A 1 
ATOM 3990 C CE1 . TYR A 0 522 . -32.809 -1.542  48.962   1.00 86.21 522 A 1 
ATOM 3991 C CE2 . TYR A 0 522 . -31.932 -3.768  48.452   1.00 86.21 522 A 1 
ATOM 3992 O OH  . TYR A 0 522 . -32.264 -3.039  50.733   1.00 86.21 522 A 1 
ATOM 3993 C CZ  . TYR A 0 522 . -32.316 -2.791  49.395   1.00 86.21 522 A 1 
ATOM 3994 N N   . ASP A 0 523 . -36.269 -3.355  45.718   1.00 82.57 523 A 1 
ATOM 3995 C CA  . ASP A 0 523 . -37.356 -3.255  46.693   1.00 82.57 523 A 1 
ATOM 3996 C C   . ASP A 0 523 . -36.892 -3.653  48.119   1.00 82.57 523 A 1 
ATOM 3997 C CB  . ASP A 0 523 . -38.582 -4.045  46.187   1.00 82.57 523 A 1 
ATOM 3998 O O   . ASP A 0 523 . -36.098 -4.577  48.348   1.00 82.57 523 A 1 
ATOM 3999 C CG  . ASP A 0 523 . -39.932 -3.540  46.724   1.00 82.57 523 A 1 
ATOM 4000 O OD1 . ASP A 0 523 . -39.934 -2.637  47.601   1.00 82.57 523 A 1 
ATOM 4001 O OD2 . ASP A 0 523 . -40.980 -4.138  46.374   1.00 82.57 523 A 1 
ATOM 4002 N N   . SER A 0 524 . -37.376 -2.946  49.145   1.00 80.22 524 A 1 
ATOM 4003 C CA  . SER A 0 524 . -37.099 -3.288  50.546   1.00 80.22 524 A 1 
ATOM 4004 C C   . SER A 0 524 . -38.197 -2.851  51.513   1.00 80.22 524 A 1 
ATOM 4005 C CB  . SER A 0 524 . -35.720 -2.773  50.979   1.00 80.22 524 A 1 
ATOM 4006 O O   . SER A 0 524 . -38.492 -1.665  51.695   1.00 80.22 524 A 1 
ATOM 4007 O OG  . SER A 0 524 . -35.626 -1.361  50.947   1.00 80.22 524 A 1 
ATOM 4008 N N   . TYR A 0 525 . -38.760 -3.827  52.229   1.00 70.46 525 A 1 
ATOM 4009 C CA  . TYR A 0 525 . -39.936 -3.643  53.078   1.00 70.46 525 A 1 
ATOM 4010 C C   . TYR A 0 525 . -39.707 -4.093  54.529   1.00 70.46 525 A 1 
ATOM 4011 C CB  . TYR A 0 525 . -41.145 -4.340  52.427   1.00 70.46 525 A 1 
ATOM 4012 O O   . TYR A 0 525 . -39.243 -5.201  54.806   1.00 70.46 525 A 1 
ATOM 4013 C CG  . TYR A 0 525 . -41.009 -5.842  52.209   1.00 70.46 525 A 1 
ATOM 4014 C CD1 . TYR A 0 525 . -40.525 -6.341  50.982   1.00 70.46 525 A 1 
ATOM 4015 C CD2 . TYR A 0 525 . -41.358 -6.742  53.237   1.00 70.46 525 A 1 
ATOM 4016 C CE1 . TYR A 0 525 . -40.377 -7.728  50.783   1.00 70.46 525 A 1 
ATOM 4017 C CE2 . TYR A 0 525 . -41.212 -8.129  53.045   1.00 70.46 525 A 1 
ATOM 4018 O OH  . TYR A 0 525 . -40.567 -9.973  51.670   1.00 70.46 525 A 1 
ATOM 4019 C CZ  . TYR A 0 525 . -40.722 -8.626  51.814   1.00 70.46 525 A 1 
ATOM 4020 N N   . ASP A 0 526 . -40.131 -3.260  55.488   1.00 62.78 526 A 1 
ATOM 4021 C CA  . ASP A 0 526 . -40.270 -3.640  56.901   1.00 62.78 526 A 1 
ATOM 4022 C C   . ASP A 0 526 . -41.751 -3.643  57.325   1.00 62.78 526 A 1 
ATOM 4023 C CB  . ASP A 0 526 . -39.383 -2.760  57.799   1.00 62.78 526 A 1 
ATOM 4024 O O   . ASP A 0 526 . -42.395 -2.599  57.507   1.00 62.78 526 A 1 
ATOM 4025 C CG  . ASP A 0 526 . -39.178 -3.374  59.194   1.00 62.78 526 A 1 
ATOM 4026 O OD1 . ASP A 0 526 . -39.950 -4.293  59.565   1.00 62.78 526 A 1 
ATOM 4027 O OD2 . ASP A 0 526 . -38.229 -2.937  59.882   1.00 62.78 526 A 1 
ATOM 4028 N N   . SER A 0 527 . -42.337 -4.839  57.458   1.00 56.74 527 A 1 
ATOM 4029 C CA  . SER A 0 527 . -43.768 -5.005  57.749   1.00 56.74 527 A 1 
ATOM 4030 C C   . SER A 0 527 . -44.091 -4.915  59.249   1.00 56.74 527 A 1 
ATOM 4031 C CB  . SER A 0 527 . -44.367 -6.226  57.039   1.00 56.74 527 A 1 
ATOM 4032 O O   . SER A 0 527 . -44.448 -5.888  59.919   1.00 56.74 527 A 1 
ATOM 4033 O OG  . SER A 0 527 . -43.836 -7.445  57.499   1.00 56.74 527 A 1 
ATOM 4034 N N   . GLY A 0 528 . -44.047 -3.690  59.777   1.00 52.16 528 A 1 
ATOM 4035 C CA  . GLY A 0 528 . -44.447 -3.363  61.149   1.00 52.16 528 A 1 
ATOM 4036 C C   . GLY A 0 528 . -45.865 -3.841  61.524   1.00 52.16 528 A 1 
ATOM 4037 O O   . GLY A 0 528 . -46.864 -3.255  61.101   1.00 52.16 528 A 1 
ATOM 4038 N N   . MET A 0 529 . -45.921 -4.914  62.329   1.00 48.39 529 A 1 
ATOM 4039 C CA  . MET A 0 529 . -46.971 -5.422  63.251   1.00 48.39 529 A 1 
ATOM 4040 C C   . MET A 0 529 . -48.478 -5.415  62.869   1.00 48.39 529 A 1 
ATOM 4041 C CB  . MET A 0 529 . -46.743 -4.839  64.664   1.00 48.39 529 A 1 
ATOM 4042 O O   . MET A 0 529 . -49.307 -5.770  63.709   1.00 48.39 529 A 1 
ATOM 4043 C CG  . MET A 0 529 . -45.406 -5.284  65.270   1.00 48.39 529 A 1 
ATOM 4044 S SD  . MET A 0 529 . -45.280 -5.047  67.066   1.00 48.39 529 A 1 
ATOM 4045 C CE  . MET A 0 529 . -43.597 -5.678  67.297   1.00 48.39 529 A 1 
ATOM 4046 N N   . ALA A 0 530 . -48.885 -5.075  61.645   1.00 48.25 530 A 1 
ATOM 4047 C CA  . ALA A 0 530 . -50.304 -4.870  61.315   1.00 48.25 530 A 1 
ATOM 4048 C C   . ALA A 0 530 . -51.157 -6.161  61.232   1.00 48.25 530 A 1 
ATOM 4049 C CB  . ALA A 0 530 . -50.381 -4.052  60.020   1.00 48.25 530 A 1 
ATOM 4050 O O   . ALA A 0 530 . -52.192 -6.278  61.896   1.00 48.25 530 A 1 
ATOM 4051 N N   . ASP A 0 531 . -50.740 -7.150  60.435   1.00 47.35 531 A 1 
ATOM 4052 C CA  . ASP A 0 531 . -51.664 -8.177  59.906   1.00 47.35 531 A 1 
ATOM 4053 C C   . ASP A 0 531 . -51.974 -9.335  60.871   1.00 47.35 531 A 1 
ATOM 4054 C CB  . ASP A 0 531 . -51.159 -8.678  58.546   1.00 47.35 531 A 1 
ATOM 4055 O O   . ASP A 0 531 . -52.701 -10.282 60.542   1.00 47.35 531 A 1 
ATOM 4056 C CG  . ASP A 0 531 . -51.021 -7.541  57.528   1.00 47.35 531 A 1 
ATOM 4057 O OD1 . ASP A 0 531 . -51.749 -6.531  57.670   1.00 47.35 531 A 1 
ATOM 4058 O OD2 . ASP A 0 531 . -50.140 -7.674  56.661   1.00 47.35 531 A 1 
ATOM 4059 N N   . ALA A 0 532 . -51.446 -9.272  62.092   1.00 45.84 532 A 1 
ATOM 4060 C CA  . ALA A 0 532 . -51.746 -10.228 63.151   1.00 45.84 532 A 1 
ATOM 4061 C C   . ALA A 0 532 . -52.960 -9.812  63.998   1.00 45.84 532 A 1 
ATOM 4062 C CB  . ALA A 0 532 . -50.488 -10.394 63.996   1.00 45.84 532 A 1 
ATOM 4063 O O   . ALA A 0 532 . -53.772 -10.663 64.368   1.00 45.84 532 A 1 
ATOM 4064 N N   . TYR A 0 533 . -53.133 -8.514  64.281   1.00 48.12 533 A 1 
ATOM 4065 C CA  . TYR A 0 533 . -54.130 -8.070  65.264   1.00 48.12 533 A 1 
ATOM 4066 C C   . TYR A 0 533 . -55.577 -8.218  64.761   1.00 48.12 533 A 1 
ATOM 4067 C CB  . TYR A 0 533 . -53.808 -6.647  65.746   1.00 48.12 533 A 1 
ATOM 4068 O O   . TYR A 0 533 . -56.480 -8.534  65.537   1.00 48.12 533 A 1 
ATOM 4069 C CG  . TYR A 0 533 . -54.069 -6.477  67.230   1.00 48.12 533 A 1 
ATOM 4070 C CD1 . TYR A 0 533 . -55.303 -5.976  67.689   1.00 48.12 533 A 1 
ATOM 4071 C CD2 . TYR A 0 533 . -53.084 -6.876  68.156   1.00 48.12 533 A 1 
ATOM 4072 C CE1 . TYR A 0 533 . -55.550 -5.866  69.072   1.00 48.12 533 A 1 
ATOM 4073 C CE2 . TYR A 0 533 . -53.329 -6.773  69.538   1.00 48.12 533 A 1 
ATOM 4074 O OH  . TYR A 0 533 . -54.799 -6.171  71.334   1.00 48.12 533 A 1 
ATOM 4075 C CZ  . TYR A 0 533 . -54.561 -6.267  69.999   1.00 48.12 533 A 1 
ATOM 4076 N N   . GLY A 0 534 . -55.791 -8.115  63.443   1.00 47.62 534 A 1 
ATOM 4077 C CA  . GLY A 0 534 . -57.096 -8.337  62.803   1.00 47.62 534 A 1 
ATOM 4078 C C   . GLY A 0 534 . -57.660 -9.759  62.952   1.00 47.62 534 A 1 
ATOM 4079 O O   . GLY A 0 534 . -58.855 -9.960  62.755   1.00 47.62 534 A 1 
ATOM 4080 N N   . ARG A 0 535 . -56.836 -10.745 63.342   1.00 48.57 535 A 1 
ATOM 4081 C CA  . ARG A 0 535 . -57.256 -12.143 63.578   1.00 48.57 535 A 1 
ATOM 4082 C C   . ARG A 0 535 . -57.483 -12.484 65.059   1.00 48.57 535 A 1 
ATOM 4083 C CB  . ARG A 0 535 . -56.268 -13.094 62.871   1.00 48.57 535 A 1 
ATOM 4084 O O   . ARG A 0 535 . -57.940 -13.583 65.358   1.00 48.57 535 A 1 
ATOM 4085 C CG  . ARG A 0 535 . -56.515 -13.098 61.350   1.00 48.57 535 A 1 
ATOM 4086 C CD  . ARG A 0 535 . -55.500 -13.943 60.567   1.00 48.57 535 A 1 
ATOM 4087 N NE  . ARG A 0 535 . -54.256 -13.199 60.277   1.00 48.57 535 A 1 
ATOM 4088 N NH1 . ARG A 0 535 . -53.462 -14.513 58.555   1.00 48.57 535 A 1 
ATOM 4089 N NH2 . ARG A 0 535 . -52.382 -12.652 59.122   1.00 48.57 535 A 1 
ATOM 4090 C CZ  . ARG A 0 535 . -53.375 -13.463 59.326   1.00 48.57 535 A 1 
ATOM 4091 N N   . GLY A 0 536 . -57.212 -11.552 65.980   1.00 46.45 536 A 1 
ATOM 4092 C CA  . GLY A 0 536 . -57.402 -11.729 67.428   1.00 46.45 536 A 1 
ATOM 4093 C C   . GLY A 0 536 . -58.736 -11.212 67.988   1.00 46.45 536 A 1 
ATOM 4094 O O   . GLY A 0 536 . -59.025 -11.417 69.166   1.00 46.45 536 A 1 
ATOM 4095 N N   . ALA A 0 537 . -59.555 -10.533 67.178   1.00 40.29 537 A 1 
ATOM 4096 C CA  . ALA A 0 537 . -60.805 -9.912  67.617   1.00 40.29 537 A 1 
ATOM 4097 C C   . ALA A 0 537 . -61.913 -10.956 67.871   1.00 40.29 537 A 1 
ATOM 4098 C CB  . ALA A 0 537 . -61.206 -8.847  66.588   1.00 40.29 537 A 1 
ATOM 4099 O O   . ALA A 0 537 . -62.677 -11.318 66.976   1.00 40.29 537 A 1 
ATOM 4100 N N   . SER A 0 538 . -62.014 -11.439 69.112   1.00 43.09 538 A 1 
ATOM 4101 C CA  . SER A 0 538 . -63.042 -12.396 69.532   1.00 43.09 538 A 1 
ATOM 4102 C C   . SER A 0 538 . -64.460 -11.856 69.302   1.00 43.09 538 A 1 
ATOM 4103 C CB  . SER A 0 538 . -62.866 -12.754 71.012   1.00 43.09 538 A 1 
ATOM 4104 O O   . SER A 0 538 . -64.831 -10.824 69.867   1.00 43.09 538 A 1 
ATOM 4105 O OG  . SER A 0 538 . -62.974 -11.597 71.818   1.00 43.09 538 A 1 
ATOM 4106 N N   . VAL A 0 539 . -65.262 -12.592 68.531   1.00 36.17 539 A 1 
ATOM 4107 C CA  . VAL A 0 539 . -66.666 -12.283 68.219   1.00 36.17 539 A 1 
ATOM 4108 C C   . VAL A 0 539 . -67.479 -12.025 69.497   1.00 36.17 539 A 1 
ATOM 4109 C CB  . VAL A 0 539 . -67.273 -13.448 67.408   1.00 36.17 539 A 1 
ATOM 4110 O O   . VAL A 0 539 . -67.690 -12.932 70.300   1.00 36.17 539 A 1 
ATOM 4111 C CG1 . VAL A 0 539 . -68.780 -13.292 67.178   1.00 36.17 539 A 1 
ATOM 4112 C CG2 . VAL A 0 539 . -66.600 -13.567 66.033   1.00 36.17 539 A 1 
ATOM 4113 N N   . TRP A 0 540 . -67.976 -10.795 69.668   1.00 33.06 540 A 1 
ATOM 4114 C CA  . TRP A 0 540 . -68.814 -10.405 70.808   1.00 33.06 540 A 1 
ATOM 4115 C C   . TRP A 0 540 . -70.297 -10.353 70.414   1.00 33.06 540 A 1 
ATOM 4116 C CB  . TRP A 0 540 . -68.282 -9.112  71.451   1.00 33.06 540 A 1 
ATOM 4117 O O   . TRP A 0 540 . -70.879 -9.289  70.212   1.00 33.06 540 A 1 
ATOM 4118 C CG  . TRP A 0 540 . -68.607 -8.965  72.911   1.00 33.06 540 A 1 
ATOM 4119 C CD1 . TRP A 0 540 . -67.984 -9.645  73.899   1.00 33.06 540 A 1 
ATOM 4120 C CD2 . TRP A 0 540 . -69.578 -8.095  73.579   1.00 33.06 540 A 1 
ATOM 4121 C CE2 . TRP A 0 540 . -69.461 -8.292  74.990   1.00 33.06 540 A 1 
ATOM 4122 C CE3 . TRP A 0 540 . -70.536 -7.152  73.148   1.00 33.06 540 A 1 
ATOM 4123 N NE1 . TRP A 0 540 . -68.486 -9.256  75.125   1.00 33.06 540 A 1 
ATOM 4124 C CH2 . TRP A 0 540 . -71.167 -6.639  75.456   1.00 33.06 540 A 1 
ATOM 4125 C CZ2 . TRP A 0 540 . -70.233 -7.580  75.922   1.00 33.06 540 A 1 
ATOM 4126 C CZ3 . TRP A 0 540 . -71.319 -6.431  74.073   1.00 33.06 540 A 1 
ATOM 4127 N N   . THR A 0 541 . -70.919 -11.525 70.265   1.00 41.33 541 A 1 
ATOM 4128 C CA  . THR A 0 541 . -72.368 -11.637 70.025   1.00 41.33 541 A 1 
ATOM 4129 C C   . THR A 0 541 . -73.162 -11.286 71.282   1.00 41.33 541 A 1 
ATOM 4130 C CB  . THR A 0 541 . -72.769 -13.051 69.569   1.00 41.33 541 A 1 
ATOM 4131 O O   . THR A 0 541 . -73.207 -12.076 72.231   1.00 41.33 541 A 1 
ATOM 4132 C CG2 . THR A 0 541 . -72.494 -13.274 68.085   1.00 41.33 541 A 1 
ATOM 4133 O OG1 . THR A 0 541 . -72.071 -14.026 70.310   1.00 41.33 541 A 1 
ATOM 4134 N N   . ASP A 0 542 . -73.851 -10.140 71.268   1.00 38.02 542 A 1 
ATOM 4135 C CA  . ASP A 0 542 . -74.899 -9.836  72.248   1.00 38.02 542 A 1 
ATOM 4136 C C   . ASP A 0 542 . -75.908 -10.994 72.302   1.00 38.02 542 A 1 
ATOM 4137 C CB  . ASP A 0 542 . -75.607 -8.505  71.926   1.00 38.02 542 A 1 
ATOM 4138 O O   . ASP A 0 542 . -76.488 -11.396 71.297   1.00 38.02 542 A 1 
ATOM 4139 C CG  . ASP A 0 542 . -76.798 -8.192  72.857   1.00 38.02 542 A 1 
ATOM 4140 O OD1 . ASP A 0 542 . -76.956 -8.864  73.909   1.00 38.02 542 A 1 
ATOM 4141 O OD2 . ASP A 0 542 . -77.583 -7.283  72.520   1.00 38.02 542 A 1 
ATOM 4142 N N   . THR A 0 543 . -76.101 -11.540 73.502   1.00 34.00 543 A 1 
ATOM 4143 C CA  . THR A 0 543 . -77.076 -12.599 73.779   1.00 34.00 543 A 1 
ATOM 4144 C C   . THR A 0 543 . -77.989 -12.190 74.943   1.00 34.00 543 A 1 
ATOM 4145 C CB  . THR A 0 543 . -76.386 -13.962 73.981   1.00 34.00 543 A 1 
ATOM 4146 O O   . THR A 0 543 . -78.153 -12.934 75.916   1.00 34.00 543 A 1 
ATOM 4147 C CG2 . THR A 0 543 . -77.357 -15.141 73.865   1.00 34.00 543 A 1 
ATOM 4148 O OG1 . THR A 0 543 . -75.413 -14.197 72.990   1.00 34.00 543 A 1 
ATOM 4149 N N   . LYS A 0 544 . -78.566 -10.976 74.898   1.00 39.67 544 A 1 
ATOM 4150 C CA  . LYS A 0 544 . -79.557 -10.516 75.897   1.00 39.67 544 A 1 
ATOM 4151 C C   . LYS A 0 544 . -80.691 -9.601  75.393   1.00 39.67 544 A 1 
ATOM 4152 C CB  . LYS A 0 544 . -78.811 -9.963  77.132   1.00 39.67 544 A 1 
ATOM 4153 O O   . LYS A 0 544 . -81.417 -9.045  76.220   1.00 39.67 544 A 1 
ATOM 4154 C CG  . LYS A 0 544 . -79.107 -10.837 78.364   1.00 39.67 544 A 1 
ATOM 4155 C CD  . LYS A 0 544 . -78.102 -10.577 79.487   1.00 39.67 544 A 1 
ATOM 4156 C CE  . LYS A 0 544 . -78.304 -11.598 80.610   1.00 39.67 544 A 1 
ATOM 4157 N NZ  . LYS A 0 544 . -77.216 -11.495 81.612   1.00 39.67 544 A 1 
ATOM 4158 N N   . GLY A 0 545 . -80.930 -9.518  74.080   1.00 42.69 545 A 1 
ATOM 4159 C CA  . GLY A 0 545 . -82.075 -8.814  73.471   1.00 42.69 545 A 1 
ATOM 4160 C C   . GLY A 0 545 . -83.213 -9.741  73.003   1.00 42.69 545 A 1 
ATOM 4161 O O   . GLY A 0 545 . -82.989 -10.675 72.243   1.00 42.69 545 A 1 
ATOM 4162 N N   . LYS A 0 546 . -84.459 -9.495  73.437   1.00 37.66 546 A 1 
ATOM 4163 C CA  . LYS A 0 546 . -85.655 -10.270 73.025   1.00 37.66 546 A 1 
ATOM 4164 C C   . LYS A 0 546 . -86.126 -9.881  71.611   1.00 37.66 546 A 1 
ATOM 4165 C CB  . LYS A 0 546 . -86.841 -9.963  73.967   1.00 37.66 546 A 1 
ATOM 4166 O O   . LYS A 0 546 . -86.416 -8.702  71.439   1.00 37.66 546 A 1 
ATOM 4167 C CG  . LYS A 0 546 . -86.663 -10.218 75.471   1.00 37.66 546 A 1 
ATOM 4168 C CD  . LYS A 0 546 . -87.818 -9.518  76.210   1.00 37.66 546 A 1 
ATOM 4169 C CE  . LYS A 0 546 . -87.725 -9.693  77.728   1.00 37.66 546 A 1 
ATOM 4170 N NZ  . LYS A 0 546 . -88.722 -8.839  78.423   1.00 37.66 546 A 1 
ATOM 4171 N N   . LEU A 0 547 . -86.342 -10.850 70.703   1.00 37.71 547 A 1 
ATOM 4172 C CA  . LEU A 0 547 . -87.428 -10.959 69.682   1.00 37.71 547 A 1 
ATOM 4173 C C   . LEU A 0 547 . -87.054 -11.990 68.582   1.00 37.71 547 A 1 
ATOM 4174 C CB  . LEU A 0 547 . -87.749 -9.599  69.006   1.00 37.71 547 A 1 
ATOM 4175 O O   . LEU A 0 547 . -85.887 -12.081 68.231   1.00 37.71 547 A 1 
ATOM 4176 C CG  . LEU A 0 547 . -88.851 -8.792  69.734   1.00 37.71 547 A 1 
ATOM 4177 C CD1 . LEU A 0 547 . -88.727 -7.295  69.452   1.00 37.71 547 A 1 
ATOM 4178 C CD2 . LEU A 0 547 . -90.247 -9.244  69.302   1.00 37.71 547 A 1 
ATOM 4179 N N   . GLY A 0 548 . -88.029 -12.713 67.997   1.00 37.04 548 A 1 
ATOM 4180 C CA  . GLY A 0 548 . -87.847 -13.399 66.690   1.00 37.04 548 A 1 
ATOM 4181 C C   . GLY A 0 548 . -87.808 -14.945 66.636   1.00 37.04 548 A 1 
ATOM 4182 O O   . GLY A 0 548 . -86.770 -15.523 66.360   1.00 37.04 548 A 1 
ATOM 4183 N N   . VAL A 0 549 . -88.961 -15.594 66.850   1.00 36.58 549 A 1 
ATOM 4184 C CA  . VAL A 0 549 . -89.442 -16.896 66.295   1.00 36.58 549 A 1 
ATOM 4185 C C   . VAL A 0 549 . -88.441 -17.884 65.623   1.00 36.58 549 A 1 
ATOM 4186 C CB  . VAL A 0 549 . -90.560 -16.598 65.255   1.00 36.58 549 A 1 
ATOM 4187 O O   . VAL A 0 549 . -87.961 -17.615 64.528   1.00 36.58 549 A 1 
ATOM 4188 C CG1 . VAL A 0 549 . -91.410 -17.846 64.977   1.00 36.58 549 A 1 
ATOM 4189 C CG2 . VAL A 0 549 . -91.532 -15.487 65.696   1.00 36.58 549 A 1 
ATOM 4190 N N   . GLY A 0 550 . -88.315 -19.120 66.148   1.00 37.53 550 A 1 
ATOM 4191 C CA  . GLY A 0 550 . -87.823 -20.287 65.373   1.00 37.53 550 A 1 
ATOM 4192 C C   . GLY A 0 550 . -87.248 -21.470 66.185   1.00 37.53 550 A 1 
ATOM 4193 O O   . GLY A 0 550 . -86.223 -21.325 66.834   1.00 37.53 550 A 1 
ATOM 4194 N N   . TYR A 0 551 . -87.899 -22.643 66.133   1.00 38.60 551 A 1 
ATOM 4195 C CA  . TYR A 0 551 . -87.447 -23.973 66.621   1.00 38.60 551 A 1 
ATOM 4196 C C   . TYR A 0 551 . -85.933 -24.229 66.397   1.00 38.60 551 A 1 
ATOM 4197 C CB  . TYR A 0 551 . -88.228 -25.021 65.795   1.00 38.60 551 A 1 
ATOM 4198 O O   . TYR A 0 551 . -85.458 -23.939 65.308   1.00 38.60 551 A 1 
ATOM 4199 C CG  . TYR A 0 551 . -89.748 -24.968 65.888   1.00 38.60 551 A 1 
ATOM 4200 C CD1 . TYR A 0 551 . -90.418 -25.892 66.713   1.00 38.60 551 A 1 
ATOM 4201 C CD2 . TYR A 0 551 . -90.499 -24.043 65.127   1.00 38.60 551 A 1 
ATOM 4202 C CE1 . TYR A 0 551 . -91.823 -25.880 66.805   1.00 38.60 551 A 1 
ATOM 4203 C CE2 . TYR A 0 551 . -91.904 -24.008 65.239   1.00 38.60 551 A 1 
ATOM 4204 O OH  . TYR A 0 551 . -93.923 -24.902 66.175   1.00 38.60 551 A 1 
ATOM 4205 C CZ  . TYR A 0 551 . -92.568 -24.927 66.077   1.00 38.60 551 A 1 
ATOM 4206 N N   . GLY A 0 552 . -85.094 -24.802 67.277   1.00 41.49 552 A 1 
ATOM 4207 C CA  . GLY A 0 552 . -85.198 -25.779 68.388   1.00 41.49 552 A 1 
ATOM 4208 C C   . GLY A 0 552 . -83.891 -26.636 68.357   1.00 41.49 552 A 1 
ATOM 4209 O O   . GLY A 0 552 . -83.178 -26.557 67.367   1.00 41.49 552 A 1 
ATOM 4210 N N   . VAL A 0 553 . -83.441 -27.465 69.317   1.00 38.30 553 A 1 
ATOM 4211 C CA  . VAL A 0 553 . -83.926 -27.956 70.628   1.00 38.30 553 A 1 
ATOM 4212 C C   . VAL A 0 553 . -82.695 -28.413 71.468   1.00 38.30 553 A 1 
ATOM 4213 C CB  . VAL A 0 553 . -84.822 -29.214 70.445   1.00 38.30 553 A 1 
ATOM 4214 O O   . VAL A 0 553 . -81.750 -28.932 70.890   1.00 38.30 553 A 1 
ATOM 4215 C CG1 . VAL A 0 553 . -85.563 -29.572 71.743   1.00 38.30 553 A 1 
ATOM 4216 C CG2 . VAL A 0 553 . -85.896 -29.082 69.356   1.00 38.30 553 A 1 
ATOM 4217 N N   . GLY A 0 554 . -82.730 -28.326 72.811   1.00 38.79 554 A 1 
ATOM 4218 C CA  . GLY A 0 554 . -81.813 -29.046 73.735   1.00 38.79 554 A 1 
ATOM 4219 C C   . GLY A 0 554 . -80.472 -28.341 74.050   1.00 38.79 554 A 1 
ATOM 4220 O O   . GLY A 0 554 . -79.631 -28.208 73.177   1.00 38.79 554 A 1 
ATOM 4221 N N   . LEU A 0 555 . -80.227 -27.729 75.220   1.00 35.65 555 A 1 
ATOM 4222 C CA  . LEU A 0 555 . -80.146 -28.228 76.616   1.00 35.65 555 A 1 
ATOM 4223 C C   . LEU A 0 555 . -78.809 -28.903 76.999   1.00 35.65 555 A 1 
ATOM 4224 C CB  . LEU A 0 555 . -81.338 -29.094 77.079   1.00 35.65 555 A 1 
ATOM 4225 O O   . LEU A 0 555 . -78.606 -30.085 76.752   1.00 35.65 555 A 1 
ATOM 4226 C CG  . LEU A 0 555 . -82.677 -28.358 77.250   1.00 35.65 555 A 1 
ATOM 4227 C CD1 . LEU A 0 555 . -83.792 -29.379 77.479   1.00 35.65 555 A 1 
ATOM 4228 C CD2 . LEU A 0 555 . -82.657 -27.410 78.455   1.00 35.65 555 A 1 
ATOM 4229 N N   . GLY A 0 556 . -77.967 -28.174 77.746   1.00 38.77 556 A 1 
ATOM 4230 C CA  . GLY A 0 556 . -76.785 -28.709 78.439   1.00 38.77 556 A 1 
ATOM 4231 C C   . GLY A 0 556 . -76.083 -27.650 79.300   1.00 38.77 556 A 1 
ATOM 4232 O O   . GLY A 0 556 . -75.296 -26.863 78.789   1.00 38.77 556 A 1 
ATOM 4233 N N   . LYS A 0 557 . -76.380 -27.584 80.608   1.00 34.84 557 A 1 
ATOM 4234 C CA  . LYS A 0 557 . -75.729 -26.638 81.541   1.00 34.84 557 A 1 
ATOM 4235 C C   . LYS A 0 557 . -74.526 -27.289 82.231   1.00 34.84 557 A 1 
ATOM 4236 C CB  . LYS A 0 557 . -76.713 -26.135 82.615   1.00 34.84 557 A 1 
ATOM 4237 O O   . LYS A 0 557 . -74.725 -28.178 83.052   1.00 34.84 557 A 1 
ATOM 4238 C CG  . LYS A 0 557 . -77.760 -25.130 82.115   1.00 34.84 557 A 1 
ATOM 4239 C CD  . LYS A 0 557 . -78.643 -24.682 83.292   1.00 34.84 557 A 1 
ATOM 4240 C CE  . LYS A 0 557 . -79.680 -23.649 82.836   1.00 34.84 557 A 1 
ATOM 4241 N NZ  . LYS A 0 557 . -80.603 -23.276 83.939   1.00 34.84 557 A 1 
ATOM 4242 N N   . GLY A 0 558 . -73.322 -26.776 81.983   1.00 36.52 558 A 1 
ATOM 4243 C CA  . GLY A 0 558 . -72.122 -27.021 82.794   1.00 36.52 558 A 1 
ATOM 4244 C C   . GLY A 0 558 . -71.643 -25.731 83.472   1.00 36.52 558 A 1 
ATOM 4245 O O   . GLY A 0 558 . -71.807 -24.650 82.909   1.00 36.52 558 A 1 
ATOM 4246 N N   . LYS A 0 559 . -71.086 -25.831 84.685   1.00 32.64 559 A 1 
ATOM 4247 C CA  . LYS A 0 559 . -70.419 -24.725 85.399   1.00 32.64 559 A 1 
ATOM 4248 C C   . LYS A 0 559 . -68.915 -25.001 85.511   1.00 32.64 559 A 1 
ATOM 4249 C CB  . LYS A 0 559 . -70.967 -24.558 86.825   1.00 32.64 559 A 1 
ATOM 4250 O O   . LYS A 0 559 . -68.529 -26.152 85.671   1.00 32.64 559 A 1 
ATOM 4251 C CG  . LYS A 0 559 . -72.334 -23.874 86.973   1.00 32.64 559 A 1 
ATOM 4252 C CD  . LYS A 0 559 . -72.579 -23.727 88.485   1.00 32.64 559 A 1 
ATOM 4253 C CE  . LYS A 0 559 . -73.828 -22.928 88.855   1.00 32.64 559 A 1 
ATOM 4254 N NZ  . LYS A 0 559 . -73.855 -22.720 90.326   1.00 32.64 559 A 1 
ATOM 4255 N N   . GLY A 0 560 . -68.128 -23.929 85.503   1.00 36.17 560 A 1 
ATOM 4256 C CA  . GLY A 0 560 . -66.678 -23.883 85.723   1.00 36.17 560 A 1 
ATOM 4257 C C   . GLY A 0 560 . -66.200 -22.512 85.232   1.00 36.17 560 A 1 
ATOM 4258 O O   . GLY A 0 560 . -66.189 -22.297 84.028   1.00 36.17 560 A 1 
ATOM 4259 N N   . GLU A 0 561 . -66.138 -21.443 86.028   1.00 36.51 561 A 1 
ATOM 4260 C CA  . GLU A 0 561 . -65.381 -21.173 87.269   1.00 36.51 561 A 1 
ATOM 4261 C C   . GLU A 0 561 . -63.927 -20.715 87.025   1.00 36.51 561 A 1 
ATOM 4262 C CB  . GLU A 0 561 . -65.499 -22.206 88.414   1.00 36.51 561 A 1 
ATOM 4263 O O   . GLU A 0 561 . -63.100 -21.471 86.535   1.00 36.51 561 A 1 
ATOM 4264 C CG  . GLU A 0 561 . -66.933 -22.285 88.972   1.00 36.51 561 A 1 
ATOM 4265 C CD  . GLU A 0 561 . -67.105 -23.177 90.215   1.00 36.51 561 A 1 
ATOM 4266 O OE1 . GLU A 0 561 . -68.163 -23.006 90.871   1.00 36.51 561 A 1 
ATOM 4267 O OE2 . GLU A 0 561 . -66.241 -24.042 90.469   1.00 36.51 561 A 1 
ATOM 4268 N N   . LEU A 0 562 . -63.669 -19.479 87.485   1.00 33.17 562 A 1 
ATOM 4269 C CA  . LEU A 0 562 . -62.393 -18.867 87.897   1.00 33.17 562 A 1 
ATOM 4270 C C   . LEU A 0 562 . -61.380 -18.347 86.848   1.00 33.17 562 A 1 
ATOM 4271 C CB  . LEU A 0 562 . -61.738 -19.713 89.003   1.00 33.17 562 A 1 
ATOM 4272 O O   . LEU A 0 562 . -60.672 -19.081 86.172   1.00 33.17 562 A 1 
ATOM 4273 C CG  . LEU A 0 562 . -62.587 -19.791 90.289   1.00 33.17 562 A 1 
ATOM 4274 C CD1 . LEU A 0 562 . -62.082 -20.917 91.187   1.00 33.17 562 A 1 
ATOM 4275 C CD2 . LEU A 0 562 . -62.546 -18.486 91.090   1.00 33.17 562 A 1 
ATOM 4276 N N   . ASP A 0 563 . -61.276 -17.013 86.850   1.00 33.49 563 A 1 
ATOM 4277 C CA  . ASP A 0 563 . -60.059 -16.184 86.893   1.00 33.49 563 A 1 
ATOM 4278 C C   . ASP A 0 563 . -58.737 -16.696 86.287   1.00 33.49 563 A 1 
ATOM 4279 C CB  . ASP A 0 563 . -59.805 -15.764 88.354   1.00 33.49 563 A 1 
ATOM 4280 O O   . ASP A 0 563 . -57.985 -17.451 86.902   1.00 33.49 563 A 1 
ATOM 4281 C CG  . ASP A 0 563 . -60.872 -14.801 88.874   1.00 33.49 563 A 1 
ATOM 4282 O OD1 . ASP A 0 563 . -61.169 -13.835 88.136   1.00 33.49 563 A 1 
ATOM 4283 O OD2 . ASP A 0 563 . -61.402 -15.054 89.976   1.00 33.49 563 A 1 
ATOM 4284 N N   . ALA A 0 564 . -58.342 -16.067 85.173   1.00 38.86 564 A 1 
ATOM 4285 C CA  . ALA A 0 564 . -56.951 -16.009 84.710   1.00 38.86 564 A 1 
ATOM 4286 C C   . ALA A 0 564 . -56.608 -14.656 84.044   1.00 38.86 564 A 1 
ATOM 4287 C CB  . ALA A 0 564 . -56.654 -17.223 83.821   1.00 38.86 564 A 1 
ATOM 4288 O O   . ALA A 0 564 . -56.003 -14.600 82.973   1.00 38.86 564 A 1 
ATOM 4289 N N   . ALA A 0 565 . -56.997 -13.535 84.662   1.00 33.02 565 A 1 
ATOM 4290 C CA  . ALA A 0 565 . -56.589 -12.216 84.180   1.00 33.02 565 A 1 
ATOM 4291 C C   . ALA A 0 565 . -55.061 -12.023 84.307   1.00 33.02 565 A 1 
ATOM 4292 C CB  . ALA A 0 565 . -57.371 -11.132 84.934   1.00 33.02 565 A 1 
ATOM 4293 O O   . ALA A 0 565 . -54.501 -12.145 85.394   1.00 33.02 565 A 1 
ATOM 4294 N N   . SER A 0 566 . -54.406 -11.656 83.199   1.00 41.84 566 A 1 
ATOM 4295 C CA  . SER A 0 566 . -53.019 -11.164 83.137   1.00 41.84 566 A 1 
ATOM 4296 C C   . SER A 0 566 . -51.942 -12.041 83.810   1.00 41.84 566 A 1 
ATOM 4297 C CB  . SER A 0 566 . -52.982 -9.720  83.664   1.00 41.84 566 A 1 
ATOM 4298 O O   . SER A 0 566 . -51.426 -11.694 84.877   1.00 41.84 566 A 1 
ATOM 4299 O OG  . SER A 0 566 . -51.666 -9.210  83.618   1.00 41.84 566 A 1 
ATOM 4300 N N   . LYS A 0 567 . -51.475 -13.103 83.128   1.00 38.09 567 A 1 
ATOM 4301 C CA  . LYS A 0 567 . -50.187 -13.751 83.457   1.00 38.09 567 A 1 
ATOM 4302 C C   . LYS A 0 567 . -49.442 -14.339 82.247   1.00 38.09 567 A 1 
ATOM 4303 C CB  . LYS A 0 567 . -50.384 -14.778 84.596   1.00 38.09 567 A 1 
ATOM 4304 O O   . LYS A 0 567 . -49.744 -15.421 81.775   1.00 38.09 567 A 1 
ATOM 4305 C CG  . LYS A 0 567 . -49.658 -14.312 85.872   1.00 38.09 567 A 1 
ATOM 4306 C CD  . LYS A 0 567 . -50.205 -15.007 87.120   1.00 38.09 567 A 1 
ATOM 4307 C CE  . LYS A 0 567 . -49.594 -14.358 88.366   1.00 38.09 567 A 1 
ATOM 4308 N NZ  . LYS A 0 567 . -50.231 -14.876 89.601   1.00 38.09 567 A 1 
ATOM 4309 N N   . GLN A 0 568 . -48.424 -13.589 81.814   1.00 33.80 568 A 1 
ATOM 4310 C CA  . GLN A 0 568 . -47.173 -14.046 81.181   1.00 33.80 568 A 1 
ATOM 4311 C C   . GLN A 0 568 . -47.267 -15.135 80.091   1.00 33.80 568 A 1 
ATOM 4312 C CB  . GLN A 0 568 . -46.173 -14.430 82.289   1.00 33.80 568 A 1 
ATOM 4313 O O   . GLN A 0 568 . -46.976 -16.300 80.332   1.00 33.80 568 A 1 
ATOM 4314 C CG  . GLN A 0 568 . -45.763 -13.218 83.142   1.00 33.80 568 A 1 
ATOM 4315 C CD  . GLN A 0 568 . -44.947 -13.634 84.358   1.00 33.80 568 A 1 
ATOM 4316 N NE2 . GLN A 0 568 . -43.635 -13.579 84.303   1.00 33.80 568 A 1 
ATOM 4317 O OE1 . GLN A 0 568 . -45.486 -14.004 85.386   1.00 33.80 568 A 1 
ATOM 4318 N N   . GLY A 0 569 . -47.511 -14.696 78.852   1.00 38.03 569 A 1 
ATOM 4319 C CA  . GLY A 0 569 . -47.338 -15.495 77.632   1.00 38.03 569 A 1 
ATOM 4320 C C   . GLY A 0 569 . -46.865 -14.641 76.451   1.00 38.03 569 A 1 
ATOM 4321 O O   . GLY A 0 569 . -47.557 -14.557 75.444   1.00 38.03 569 A 1 
ATOM 4322 N N   . ARG A 0 570 . -45.726 -13.938 76.582   1.00 35.59 570 A 1 
ATOM 4323 C CA  . ARG A 0 570 . -45.157 -13.111 75.495   1.00 35.59 570 A 1 
ATOM 4324 C C   . ARG A 0 570 . -44.487 -13.989 74.422   1.00 35.59 570 A 1 
ATOM 4325 C CB  . ARG A 0 570 . -44.149 -12.058 76.010   1.00 35.59 570 A 1 
ATOM 4326 O O   . ARG A 0 570 . -43.263 -14.047 74.365   1.00 35.59 570 A 1 
ATOM 4327 C CG  . ARG A 0 570 . -44.675 -10.928 76.908   1.00 35.59 570 A 1 
ATOM 4328 C CD  . ARG A 0 570 . -43.552 -9.878  77.036   1.00 35.59 570 A 1 
ATOM 4329 N NE  . ARG A 0 570 . -43.741 -8.939  78.164   1.00 35.59 570 A 1 
ATOM 4330 N NH1 . ARG A 0 570 . -44.110 -6.991  76.983   1.00 35.59 570 A 1 
ATOM 4331 N NH2 . ARG A 0 570 . -43.870 -6.912  79.193   1.00 35.59 570 A 1 
ATOM 4332 C CZ  . ARG A 0 570 . -43.908 -7.627  78.103   1.00 35.59 570 A 1 
ATOM 4333 N N   . ALA A 0 571 . -45.275 -14.661 73.587   1.00 39.90 571 A 1 
ATOM 4334 C CA  . ALA A 0 571 . -44.781 -15.224 72.329   1.00 39.90 571 A 1 
ATOM 4335 C C   . ALA A 0 571 . -44.691 -14.102 71.277   1.00 39.90 571 A 1 
ATOM 4336 C CB  . ALA A 0 571 . -45.686 -16.383 71.900   1.00 39.90 571 A 1 
ATOM 4337 O O   . ALA A 0 571 . -45.634 -13.326 71.117   1.00 39.90 571 A 1 
ATOM 4338 N N   . GLY A 0 572 . -43.537 -13.965 70.619   1.00 40.55 572 A 1 
ATOM 4339 C CA  . GLY A 0 572 . -43.262 -12.857 69.702   1.00 40.55 572 A 1 
ATOM 4340 C C   . GLY A 0 572 . -44.058 -12.964 68.403   1.00 40.55 572 A 1 
ATOM 4341 O O   . GLY A 0 572 . -43.972 -13.966 67.704   1.00 40.55 572 A 1 
ATOM 4342 N N   . THR A 0 573 . -44.813 -11.917 68.070   1.00 41.95 573 A 1 
ATOM 4343 C CA  . THR A 0 573 . -45.417 -11.749 66.742   1.00 41.95 573 A 1 
ATOM 4344 C C   . THR A 0 573 . -44.487 -10.858 65.926   1.00 41.95 573 A 1 
ATOM 4345 C CB  . THR A 0 573 . -46.818 -11.142 66.865   1.00 41.95 573 A 1 
ATOM 4346 O O   . THR A 0 573 . -44.505 -9.640  66.084   1.00 41.95 573 A 1 
ATOM 4347 C CG2 . THR A 0 573 . -47.562 -11.126 65.538   1.00 41.95 573 A 1 
ATOM 4348 O OG1 . THR A 0 573 . -47.592 -11.915 67.757   1.00 41.95 573 A 1 
ATOM 4349 N N   . TRP A 0 574 . -43.602 -11.473 65.143   1.00 44.78 574 A 1 
ATOM 4350 C CA  . TRP A 0 574 . -42.580 -10.761 64.374   1.00 44.78 574 A 1 
ATOM 4351 C C   . TRP A 0 574 . -43.175 -10.100 63.123   1.00 44.78 574 A 1 
ATOM 4352 C CB  . TRP A 0 574 . -41.444 -11.729 64.012   1.00 44.78 574 A 1 
ATOM 4353 O O   . TRP A 0 574 . -44.049 -10.677 62.475   1.00 44.78 574 A 1 
ATOM 4354 C CG  . TRP A 0 574 . -40.767 -12.401 65.173   1.00 44.78 574 A 1 
ATOM 4355 C CD1 . TRP A 0 574 . -41.030 -13.650 65.619   1.00 44.78 574 A 1 
ATOM 4356 C CD2 . TRP A 0 574 . -39.682 -11.904 66.019   1.00 44.78 574 A 1 
ATOM 4357 C CE2 . TRP A 0 574 . -39.337 -12.921 66.961   1.00 44.78 574 A 1 
ATOM 4358 C CE3 . TRP A 0 574 . -38.948 -10.698 66.082   1.00 44.78 574 A 1 
ATOM 4359 N NE1 . TRP A 0 574 . -40.189 -13.963 66.667   1.00 44.78 574 A 1 
ATOM 4360 C CH2 . TRP A 0 574 . -37.623 -11.530 67.961   1.00 44.78 574 A 1 
ATOM 4361 C CZ2 . TRP A 0 574 . -38.317 -12.752 67.911   1.00 44.78 574 A 1 
ATOM 4362 C CZ3 . TRP A 0 574 . -37.941 -10.505 67.050   1.00 44.78 574 A 1 
ATOM 4363 N N   . GLY A 0 575 . -42.679 -8.911  62.773   1.00 51.17 575 A 1 
ATOM 4364 C CA  . GLY A 0 575 . -42.809 -8.387  61.412   1.00 51.17 575 A 1 
ATOM 4365 C C   . GLY A 0 575 . -41.915 -9.180  60.457   1.00 51.17 575 A 1 
ATOM 4366 O O   . GLY A 0 575 . -40.894 -9.730  60.879   1.00 51.17 575 A 1 
ATOM 4367 N N   . LYS A 0 576 . -42.300 -9.255  59.181   1.00 57.07 576 A 1 
ATOM 4368 C CA  . LYS A 0 576 . -41.421 -9.747  58.113   1.00 57.07 576 A 1 
ATOM 4369 C C   . LYS A 0 576 . -40.630 -8.569  57.556   1.00 57.07 576 A 1 
ATOM 4370 C CB  . LYS A 0 576 . -42.220 -10.417 56.981   1.00 57.07 576 A 1 
ATOM 4371 O O   . LYS A 0 576 . -41.251 -7.606  57.102   1.00 57.07 576 A 1 
ATOM 4372 C CG  . LYS A 0 576 . -42.988 -11.676 57.408   1.00 57.07 576 A 1 
ATOM 4373 C CD  . LYS A 0 576 . -43.670 -12.293 56.178   1.00 57.07 576 A 1 
ATOM 4374 C CE  . LYS A 0 576 . -44.355 -13.623 56.521   1.00 57.07 576 A 1 
ATOM 4375 N NZ  . LYS A 0 576 . -43.855 -14.727 55.667   1.00 57.07 576 A 1 
ATOM 4376 N N   . SER A 0 577 . -39.309 -8.672  57.539   1.00 61.56 577 A 1 
ATOM 4377 C CA  . SER A 0 577 . -38.470 -7.815  56.707   1.00 61.56 577 A 1 
ATOM 4378 C C   . SER A 0 577 . -37.909 -8.613  55.534   1.00 61.56 577 A 1 
ATOM 4379 C CB  . SER A 0 577 . -37.392 -7.095  57.519   1.00 61.56 577 A 1 
ATOM 4380 O O   . SER A 0 577 . -37.545 -9.790  55.676   1.00 61.56 577 A 1 
ATOM 4381 O OG  . SER A 0 577 . -36.616 -7.991  58.299   1.00 61.56 577 A 1 
ATOM 4382 N N   . GLY A 0 578 . -37.887 -7.975  54.371   1.00 68.81 578 A 1 
ATOM 4383 C CA  . GLY A 0 578 . -37.334 -8.517  53.140   1.00 68.81 578 A 1 
ATOM 4384 C C   . GLY A 0 578 . -36.670 -7.423  52.315   1.00 68.81 578 A 1 
ATOM 4385 O O   . GLY A 0 578 . -36.959 -6.238  52.495   1.00 68.81 578 A 1 
ATOM 4386 N N   . SER A 0 579 . -35.749 -7.850  51.466   1.00 78.39 579 A 1 
ATOM 4387 C CA  . SER A 0 579 . -35.208 -7.066  50.365   1.00 78.39 579 A 1 
ATOM 4388 C C   . SER A 0 579 . -34.977 -8.007  49.196   1.00 78.39 579 A 1 
ATOM 4389 C CB  . SER A 0 579 . -33.890 -6.375  50.736   1.00 78.39 579 A 1 
ATOM 4390 O O   . SER A 0 579 . -34.345 -9.054  49.380   1.00 78.39 579 A 1 
ATOM 4391 O OG  . SER A 0 579 . -32.909 -7.336  51.123   1.00 78.39 579 A 1 
ATOM 4392 N N   . ASP A 0 580 . -35.465 -7.605  48.046   1.00 79.64 580 A 1 
ATOM 4393 C CA  . ASP A 0 580 . -35.242 -8.195  46.740   1.00 79.64 580 A 1 
ATOM 4394 C C   . ASP A 0 580 . -34.087 -7.391  46.087   1.00 79.64 580 A 1 
ATOM 4395 C CB  . ASP A 0 580 . -36.589 -8.178  45.967   1.00 79.64 580 A 1 
ATOM 4396 O O   . ASP A 0 580 . -33.713 -6.323  46.584   1.00 79.64 580 A 1 
ATOM 4397 C CG  . ASP A 0 580 . -37.847 -8.428  46.848   1.00 79.64 580 A 1 
ATOM 4398 O OD1 . ASP A 0 580 . -38.204 -7.543  47.664   1.00 79.64 580 A 1 
ATOM 4399 O OD2 . ASP A 0 580 . -38.428 -9.547  46.825   1.00 79.64 580 A 1 
ATOM 4400 N N   . TRP A 0 581 . -33.445 -7.921  45.049   1.00 83.92 581 A 1 
ATOM 4401 C CA  . TRP A 0 581 . -32.548 -7.149  44.179   1.00 83.92 581 A 1 
ATOM 4402 C C   . TRP A 0 581 . -32.375 -7.927  42.884   1.00 83.92 581 A 1 
ATOM 4403 C CB  . TRP A 0 581 . -31.169 -6.888  44.811   1.00 83.92 581 A 1 
ATOM 4404 O O   . TRP A 0 581 . -31.808 -9.024  42.915   1.00 83.92 581 A 1 
ATOM 4405 C CG  . TRP A 0 581 . -30.206 -6.110  43.951   1.00 83.92 581 A 1 
ATOM 4406 C CD1 . TRP A 0 581 . -30.289 -4.788  43.670   1.00 83.92 581 A 1 
ATOM 4407 C CD2 . TRP A 0 581 . -29.086 -6.598  43.145   1.00 83.92 581 A 1 
ATOM 4408 C CE2 . TRP A 0 581 . -28.489 -5.489  42.469   1.00 83.92 581 A 1 
ATOM 4409 C CE3 . TRP A 0 581 . -28.544 -7.874  42.875   1.00 83.92 581 A 1 
ATOM 4410 N NE1 . TRP A 0 581 . -29.259 -4.408  42.828   1.00 83.92 581 A 1 
ATOM 4411 C CH2 . TRP A 0 581 . -26.862 -6.910  41.383   1.00 83.92 581 A 1 
ATOM 4412 C CZ2 . TRP A 0 581 . -27.388 -5.628  41.614   1.00 83.92 581 A 1 
ATOM 4413 C CZ3 . TRP A 0 581 . -27.442 -8.028  42.009   1.00 83.92 581 A 1 
ATOM 4414 N N   . ASP A 0 582 . -32.861 -7.358  41.790   1.00 86.14 582 A 1 
ATOM 4415 C CA  . ASP A 0 582 . -32.765 -7.933  40.453   1.00 86.14 582 A 1 
ATOM 4416 C C   . ASP A 0 582 . -31.924 -6.996  39.578   1.00 86.14 582 A 1 
ATOM 4417 C CB  . ASP A 0 582 . -34.167 -8.192  39.859   1.00 86.14 582 A 1 
ATOM 4418 O O   . ASP A 0 582 . -32.023 -5.771  39.666   1.00 86.14 582 A 1 
ATOM 4419 C CG  . ASP A 0 582 . -34.901 -9.437  40.400   1.00 86.14 582 A 1 
ATOM 4420 O OD1 . ASP A 0 582 . -34.324 -10.190 41.220   1.00 86.14 582 A 1 
ATOM 4421 O OD2 . ASP A 0 582 . -36.040 -9.687  39.933   1.00 86.14 582 A 1 
ATOM 4422 N N   . ALA A 0 583 . -31.076 -7.565  38.724   1.00 85.98 583 A 1 
ATOM 4423 C CA  . ALA A 0 583 . -30.241 -6.793  37.808   1.00 85.98 583 A 1 
ATOM 4424 C C   . ALA A 0 583 . -30.090 -7.494  36.458   1.00 85.98 583 A 1 
ATOM 4425 C CB  . ALA A 0 583 . -28.887 -6.514  38.469   1.00 85.98 583 A 1 
ATOM 4426 O O   . ALA A 0 583 . -30.099 -8.724  36.367   1.00 85.98 583 A 1 
ATOM 4427 N N   . TYR A 0 584 . -29.919 -6.709  35.399   1.00 90.42 584 A 1 
ATOM 4428 C CA  . TYR A 0 584 . -29.675 -7.187  34.039   1.00 90.42 584 A 1 
ATOM 4429 C C   . TYR A 0 584 . -28.699 -6.256  33.326   1.00 90.42 584 A 1 
ATOM 4430 C CB  . TYR A 0 584 . -31.007 -7.280  33.273   1.00 90.42 584 A 1 
ATOM 4431 O O   . TYR A 0 584 . -28.782 -5.037  33.478   1.00 90.42 584 A 1 
ATOM 4432 C CG  . TYR A 0 584 . -30.855 -7.454  31.769   1.00 90.42 584 A 1 
ATOM 4433 C CD1 . TYR A 0 584 . -30.812 -6.316  30.939   1.00 90.42 584 A 1 
ATOM 4434 C CD2 . TYR A 0 584 . -30.669 -8.734  31.211   1.00 90.42 584 A 1 
ATOM 4435 C CE1 . TYR A 0 584 . -30.568 -6.452  29.559   1.00 90.42 584 A 1 
ATOM 4436 C CE2 . TYR A 0 584 . -30.442 -8.878  29.827   1.00 90.42 584 A 1 
ATOM 4437 O OH  . TYR A 0 584 . -30.146 -7.858  27.669   1.00 90.42 584 A 1 
ATOM 4438 C CZ  . TYR A 0 584 . -30.383 -7.736  29.002   1.00 90.42 584 A 1 
ATOM 4439 N N   . GLY A 0 585 . -27.840 -6.811  32.473   1.00 88.95 585 A 1 
ATOM 4440 C CA  . GLY A 0 585 . -27.026 -6.000  31.581   1.00 88.95 585 A 1 
ATOM 4441 C C   . GLY A 0 585 . -26.549 -6.719  30.328   1.00 88.95 585 A 1 
ATOM 4442 O O   . GLY A 0 585 . -26.702 -7.937  30.165   1.00 88.95 585 A 1 
ATOM 4443 N N   . ARG A 0 586 . -26.000 -5.919  29.414   1.00 91.82 586 A 1 
ATOM 4444 C CA  . ARG A 0 586 . -25.526 -6.339  28.099   1.00 91.82 586 A 1 
ATOM 4445 C C   . ARG A 0 586 . -24.377 -5.458  27.612   1.00 91.82 586 A 1 
ATOM 4446 C CB  . ARG A 0 586 . -26.711 -6.300  27.132   1.00 91.82 586 A 1 
ATOM 4447 O O   . ARG A 0 586 . -24.533 -4.246  27.576   1.00 91.82 586 A 1 
ATOM 4448 C CG  . ARG A 0 586 . -26.311 -6.710  25.714   1.00 91.82 586 A 1 
ATOM 4449 C CD  . ARG A 0 586 . -27.584 -6.886  24.892   1.00 91.82 586 A 1 
ATOM 4450 N NE  . ARG A 0 586 . -27.259 -7.385  23.550   1.00 91.82 586 A 1 
ATOM 4451 N NH1 . ARG A 0 586 . -27.934 -5.579  22.316   1.00 91.82 586 A 1 
ATOM 4452 N NH2 . ARG A 0 586 . -27.077 -7.364  21.305   1.00 91.82 586 A 1 
ATOM 4453 C CZ  . ARG A 0 586 . -27.446 -6.783  22.403   1.00 91.82 586 A 1 
ATOM 4454 N N   . ASP A 0 587 . -23.308 -6.107  27.171   1.00 88.39 587 A 1 
ATOM 4455 C CA  . ASP A 0 587 . -22.090 -5.540  26.574   1.00 88.39 587 A 1 
ATOM 4456 C C   . ASP A 0 587 . -22.110 -5.840  25.055   1.00 88.39 587 A 1 
ATOM 4457 C CB  . ASP A 0 587 . -20.902 -6.167  27.338   1.00 88.39 587 A 1 
ATOM 4458 O O   . ASP A 0 587 . -22.599 -6.894  24.633   1.00 88.39 587 A 1 
ATOM 4459 C CG  . ASP A 0 587 . -19.483 -5.848  26.841   1.00 88.39 587 A 1 
ATOM 4460 O OD1 . ASP A 0 587 . -19.328 -5.485  25.651   1.00 88.39 587 A 1 
ATOM 4461 O OD2 . ASP A 0 587 . -18.542 -6.113  27.628   1.00 88.39 587 A 1 
ATOM 4462 N N   . GLN A 0 588 . -21.653 -4.906  24.214   1.00 91.53 588 A 1 
ATOM 4463 C CA  . GLN A 0 588 . -21.773 -4.936  22.745   1.00 91.53 588 A 1 
ATOM 4464 C C   . GLN A 0 588 . -20.482 -4.479  22.020   1.00 91.53 588 A 1 
ATOM 4465 C CB  . GLN A 0 588 . -23.016 -4.113  22.339   1.00 91.53 588 A 1 
ATOM 4466 O O   . GLN A 0 588 . -20.538 -3.722  21.045   1.00 91.53 588 A 1 
ATOM 4467 C CG  . GLN A 0 588 . -24.372 -4.836  22.413   1.00 91.53 588 A 1 
ATOM 4468 C CD  . GLN A 0 588 . -24.871 -5.259  21.034   1.00 91.53 588 A 1 
ATOM 4469 N NE2 . GLN A 0 588 . -24.188 -6.170  20.379   1.00 91.53 588 A 1 
ATOM 4470 O OE1 . GLN A 0 588 . -25.927 -4.859  20.540   1.00 91.53 588 A 1 
ATOM 4471 N N   . ASP A 0 589 . -19.317 -4.958  22.461   1.00 88.22 589 A 1 
ATOM 4472 C CA  . ASP A 0 589 . -18.000 -4.642  21.875   1.00 88.22 589 A 1 
ATOM 4473 C C   . ASP A 0 589 . -17.869 -4.985  20.361   1.00 88.22 589 A 1 
ATOM 4474 C CB  . ASP A 0 589 . -16.925 -5.358  22.724   1.00 88.22 589 A 1 
ATOM 4475 O O   . ASP A 0 589 . -18.246 -6.069  19.897   1.00 88.22 589 A 1 
ATOM 4476 C CG  . ASP A 0 589 . -15.474 -4.897  22.489   1.00 88.22 589 A 1 
ATOM 4477 O OD1 . ASP A 0 589 . -15.252 -3.889  21.774   1.00 88.22 589 A 1 
ATOM 4478 O OD2 . ASP A 0 589 . -14.538 -5.613  22.927   1.00 88.22 589 A 1 
ATOM 4479 N N   . LEU A 0 590 . -17.274 -4.082  19.565   1.00 92.89 590 A 1 
ATOM 4480 C CA  . LEU A 0 590 . -16.956 -4.257  18.136   1.00 92.89 590 A 1 
ATOM 4481 C C   . LEU A 0 590 . -15.630 -3.568  17.757   1.00 92.89 590 A 1 
ATOM 4482 C CB  . LEU A 0 590 . -18.133 -3.714  17.290   1.00 92.89 590 A 1 
ATOM 4483 O O   . LEU A 0 590 . -15.581 -2.351  17.583   1.00 92.89 590 A 1 
ATOM 4484 C CG  . LEU A 0 590 . -17.901 -3.652  15.762   1.00 92.89 590 A 1 
ATOM 4485 C CD1 . LEU A 0 590 . -17.696 -5.026  15.120   1.00 92.89 590 A 1 
ATOM 4486 C CD2 . LEU A 0 590 . -19.095 -3.004  15.059   1.00 92.89 590 A 1 
ATOM 4487 N N   . GLU A 0 591 . -14.580 -4.346  17.459   1.00 94.87 591 A 1 
ATOM 4488 C CA  . GLU A 0 591 . -13.312 -3.844  16.891   1.00 94.87 591 A 1 
ATOM 4489 C C   . GLU A 0 591 . -13.152 -4.265  15.418   1.00 94.87 591 A 1 
ATOM 4490 C CB  . GLU A 0 591 . -12.086 -4.296  17.718   1.00 94.87 591 A 1 
ATOM 4491 O O   . GLU A 0 591 . -13.173 -5.453  15.084   1.00 94.87 591 A 1 
ATOM 4492 C CG  . GLU A 0 591 . -10.794 -3.556  17.298   1.00 94.87 591 A 1 
ATOM 4493 C CD  . GLU A 0 591 . -9.474  -4.229  17.730   1.00 94.87 591 A 1 
ATOM 4494 O OE1 . GLU A 0 591 . -8.457  -3.514  17.889   1.00 94.87 591 A 1 
ATOM 4495 O OE2 . GLU A 0 591 . -9.368  -5.488  17.758   1.00 94.87 591 A 1 
ATOM 4496 N N   . VAL A 0 592 . -12.883 -3.307  14.527   1.00 95.34 592 A 1 
ATOM 4497 C CA  . VAL A 0 592 . -12.525 -3.542  13.118   1.00 95.34 592 A 1 
ATOM 4498 C C   . VAL A 0 592 . -11.188 -2.877  12.795   1.00 95.34 592 A 1 
ATOM 4499 C CB  . VAL A 0 592 . -13.628 -3.051  12.161   1.00 95.34 592 A 1 
ATOM 4500 O O   . VAL A 0 592 . -11.042 -1.667  12.926   1.00 95.34 592 A 1 
ATOM 4501 C CG1 . VAL A 0 592 . -13.275 -3.355  10.696   1.00 95.34 592 A 1 
ATOM 4502 C CG2 . VAL A 0 592 . -14.983 -3.709  12.457   1.00 95.34 592 A 1 
ATOM 4503 N N   . ASP A 0 593 . -10.232 -3.663  12.306   1.00 95.50 593 A 1 
ATOM 4504 C CA  . ASP A 0 593 . -8.906  -3.214  11.866   1.00 95.50 593 A 1 
ATOM 4505 C C   . ASP A 0 593 . -8.709  -3.618  10.395   1.00 95.50 593 A 1 
ATOM 4506 C CB  . ASP A 0 593 . -7.857  -3.807  12.824   1.00 95.50 593 A 1 
ATOM 4507 O O   . ASP A 0 593 . -8.690  -4.805  10.055   1.00 95.50 593 A 1 
ATOM 4508 C CG  . ASP A 0 593 . -6.401  -3.443  12.508   1.00 95.50 593 A 1 
ATOM 4509 O OD1 . ASP A 0 593 . -6.171  -2.453  11.780   1.00 95.50 593 A 1 
ATOM 4510 O OD2 . ASP A 0 593 . -5.525  -4.171  13.033   1.00 95.50 593 A 1 
ATOM 4511 N N   . GLU A 0 594 . -8.645  -2.631  9.503    1.00 95.32 594 A 1 
ATOM 4512 C CA  . GLU A 0 594 . -8.537  -2.784  8.050    1.00 95.32 594 A 1 
ATOM 4513 C C   . GLU A 0 594 . -7.349  -1.984  7.510    1.00 95.32 594 A 1 
ATOM 4514 C CB  . GLU A 0 594 . -9.835  -2.322  7.358    1.00 95.32 594 A 1 
ATOM 4515 O O   . GLU A 0 594 . -7.224  -0.788  7.764    1.00 95.32 594 A 1 
ATOM 4516 C CG  . GLU A 0 594 . -10.936 -3.389  7.412    1.00 95.32 594 A 1 
ATOM 4517 C CD  . GLU A 0 594 . -12.270 -2.921  6.814    1.00 95.32 594 A 1 
ATOM 4518 O OE1 . GLU A 0 594 . -13.346 -3.332  7.315    1.00 95.32 594 A 1 
ATOM 4519 O OE2 . GLU A 0 594 . -12.290 -2.156  5.823    1.00 95.32 594 A 1 
ATOM 4520 N N   . SER A 0 595 . -6.507  -2.614  6.692    1.00 94.74 595 A 1 
ATOM 4521 C CA  . SER A 0 595 . -5.409  -1.940  5.995    1.00 94.74 595 A 1 
ATOM 4522 C C   . SER A 0 595 . -5.192  -2.475  4.580    1.00 94.74 595 A 1 
ATOM 4523 C CB  . SER A 0 595 . -4.115  -1.973  6.820    1.00 94.74 595 A 1 
ATOM 4524 O O   . SER A 0 595 . -5.480  -3.632  4.266    1.00 94.74 595 A 1 
ATOM 4525 O OG  . SER A 0 595 . -3.813  -3.279  7.267    1.00 94.74 595 A 1 
ATOM 4526 N N   . TYR A 0 596 . -4.700  -1.593  3.715    1.00 96.24 596 A 1 
ATOM 4527 C CA  . TYR A 0 596 . -4.340  -1.864  2.328    1.00 96.24 596 A 1 
ATOM 4528 C C   . TYR A 0 596 . -3.055  -1.108  1.985    1.00 96.24 596 A 1 
ATOM 4529 C CB  . TYR A 0 596 . -5.495  -1.455  1.404    1.00 96.24 596 A 1 
ATOM 4530 O O   . TYR A 0 596 . -2.908  0.060   2.347    1.00 96.24 596 A 1 
ATOM 4531 C CG  . TYR A 0 596 . -5.167  -1.474  -0.078   1.00 96.24 596 A 1 
ATOM 4532 C CD1 . TYR A 0 596 . -4.773  -0.288  -0.730   1.00 96.24 596 A 1 
ATOM 4533 C CD2 . TYR A 0 596 . -5.241  -2.680  -0.801   1.00 96.24 596 A 1 
ATOM 4534 C CE1 . TYR A 0 596 . -4.489  -0.302  -2.110   1.00 96.24 596 A 1 
ATOM 4535 C CE2 . TYR A 0 596 . -4.951  -2.699  -2.180   1.00 96.24 596 A 1 
ATOM 4536 O OH  . TYR A 0 596 . -4.337  -1.510  -4.176   1.00 96.24 596 A 1 
ATOM 4537 C CZ  . TYR A 0 596 . -4.588  -1.505  -2.840   1.00 96.24 596 A 1 
ATOM 4538 N N   . GLU A 0 597 . -2.140  -1.757  1.276    1.00 94.66 597 A 1 
ATOM 4539 C CA  . GLU A 0 597 . -0.888  -1.162  0.814    1.00 94.66 597 A 1 
ATOM 4540 C C   . GLU A 0 597 . -0.557  -1.671  -0.587   1.00 94.66 597 A 1 
ATOM 4541 C CB  . GLU A 0 597 . 0.222   -1.459  1.836    1.00 94.66 597 A 1 
ATOM 4542 O O   . GLU A 0 597 . -0.556  -2.875  -0.824   1.00 94.66 597 A 1 
ATOM 4543 C CG  . GLU A 0 597 . 1.601   -0.909  1.428    1.00 94.66 597 A 1 
ATOM 4544 C CD  . GLU A 0 597 . 2.576   -0.801  2.611    1.00 94.66 597 A 1 
ATOM 4545 O OE1 . GLU A 0 597 . 3.795   -0.605  2.394    1.00 94.66 597 A 1 
ATOM 4546 O OE2 . GLU A 0 597 . 2.138   -0.630  3.775    1.00 94.66 597 A 1 
ATOM 4547 N N   . ALA A 0 598 . -0.266  -0.757  -1.509   1.00 94.54 598 A 1 
ATOM 4548 C CA  . ALA A 0 598 . 0.185   -1.059  -2.860   1.00 94.54 598 A 1 
ATOM 4549 C C   . ALA A 0 598 . 1.476   -0.292  -3.154   1.00 94.54 598 A 1 
ATOM 4550 C CB  . ALA A 0 598 . -0.931  -0.725  -3.854   1.00 94.54 598 A 1 
ATOM 4551 O O   . ALA A 0 598 . 1.523   0.933   -3.019   1.00 94.54 598 A 1 
ATOM 4552 N N   . THR A 0 599 . 2.523   -1.005  -3.563   1.00 93.29 599 A 1 
ATOM 4553 C CA  . THR A 0 599 . 3.819   -0.433  -3.945   1.00 93.29 599 A 1 
ATOM 4554 C C   . THR A 0 599 . 4.195   -0.882  -5.348   1.00 93.29 599 A 1 
ATOM 4555 C CB  . THR A 0 599 . 4.921   -0.812  -2.942   1.00 93.29 599 A 1 
ATOM 4556 O O   . THR A 0 599 . 4.286   -2.075  -5.630   1.00 93.29 599 A 1 
ATOM 4557 C CG2 . THR A 0 599 . 6.322   -0.382  -3.391   1.00 93.29 599 A 1 
ATOM 4558 O OG1 . THR A 0 599 . 4.716   -0.129  -1.731   1.00 93.29 599 A 1 
ATOM 4559 N N   . TRP A 0 600 . 4.505   0.082   -6.213   1.00 92.67 600 A 1 
ATOM 4560 C CA  . TRP A 0 600 . 5.048   -0.155  -7.545   1.00 92.67 600 A 1 
ATOM 4561 C C   . TRP A 0 600 . 6.369   0.594   -7.717   1.00 92.67 600 A 1 
ATOM 4562 C CB  . TRP A 0 600 . 4.021   0.249   -8.609   1.00 92.67 600 A 1 
ATOM 4563 O O   . TRP A 0 600 . 6.433   1.818   -7.592   1.00 92.67 600 A 1 
ATOM 4564 C CG  . TRP A 0 600 . 2.690   -0.438  -8.521   1.00 92.67 600 A 1 
ATOM 4565 C CD1 . TRP A 0 600 . 2.494   -1.774  -8.416   1.00 92.67 600 A 1 
ATOM 4566 C CD2 . TRP A 0 600 . 1.357   0.159   -8.443   1.00 92.67 600 A 1 
ATOM 4567 C CE2 . TRP A 0 600 . 0.400   -0.891  -8.303   1.00 92.67 600 A 1 
ATOM 4568 C CE3 . TRP A 0 600 . 0.861   1.483   -8.436   1.00 92.67 600 A 1 
ATOM 4569 N NE1 . TRP A 0 600 . 1.144   -2.046  -8.295   1.00 92.67 600 A 1 
ATOM 4570 C CH2 . TRP A 0 600 . -1.433  0.678   -8.159   1.00 92.67 600 A 1 
ATOM 4571 C CZ2 . TRP A 0 600 . -0.972  -0.648  -8.170   1.00 92.67 600 A 1 
ATOM 4572 C CZ3 . TRP A 0 600 . -0.518  1.740   -8.292   1.00 92.67 600 A 1 
ATOM 4573 N N   . ALA A 0 601 . 7.434   -0.131  -8.056   1.00 93.17 601 A 1 
ATOM 4574 C CA  . ALA A 0 601 . 8.747   0.443   -8.333   1.00 93.17 601 A 1 
ATOM 4575 C C   . ALA A 0 601 . 9.256   -0.003  -9.705   1.00 93.17 601 A 1 
ATOM 4576 C CB  . ALA A 0 601 . 9.716   0.082   -7.207   1.00 93.17 601 A 1 
ATOM 4577 O O   . ALA A 0 601 . 9.104   -1.162  -10.090  1.00 93.17 601 A 1 
ATOM 4578 N N   . LYS A 0 602 . 9.883   0.908   -10.455  1.00 92.81 602 A 1 
ATOM 4579 C CA  . LYS A 0 602 . 10.543  0.608   -11.735  1.00 92.81 602 A 1 
ATOM 4580 C C   . LYS A 0 602 . 11.885  1.325   -11.810  1.00 92.81 602 A 1 
ATOM 4581 C CB  . LYS A 0 602 . 9.634   0.942   -12.938  1.00 92.81 602 A 1 
ATOM 4582 O O   . LYS A 0 602 . 11.953  2.514   -11.488  1.00 92.81 602 A 1 
ATOM 4583 C CG  . LYS A 0 602 . 8.320   0.143   -12.883  1.00 92.81 602 A 1 
ATOM 4584 C CD  . LYS A 0 602 . 7.346   0.402   -14.037  1.00 92.81 602 A 1 
ATOM 4585 C CE  . LYS A 0 602 . 6.112   -0.466  -13.741  1.00 92.81 602 A 1 
ATOM 4586 N NZ  . LYS A 0 602 . 4.993   -0.239  -14.685  1.00 92.81 602 A 1 
ATOM 4587 N N   . SER A 0 603 . 12.927  0.621   -12.246  1.00 90.54 603 A 1 
ATOM 4588 C CA  . SER A 0 603 . 14.213  1.214   -12.628  1.00 90.54 603 A 1 
ATOM 4589 C C   . SER A 0 603 . 14.567  0.828   -14.057  1.00 90.54 603 A 1 
ATOM 4590 C CB  . SER A 0 603 . 15.357  0.904   -11.641  1.00 90.54 603 A 1 
ATOM 4591 O O   . SER A 0 603 . 14.308  -0.294  -14.491  1.00 90.54 603 A 1 
ATOM 4592 O OG  . SER A 0 603 . 16.110  -0.261  -11.935  1.00 90.54 603 A 1 
ATOM 4593 N N   . TYR A 0 604 . 15.156  1.777   -14.767  1.00 87.46 604 A 1 
ATOM 4594 C CA  . TYR A 0 604 . 15.882  1.573   -16.006  1.00 87.46 604 A 1 
ATOM 4595 C C   . TYR A 0 604 . 17.252  2.193   -15.795  1.00 87.46 604 A 1 
ATOM 4596 C CB  . TYR A 0 604 . 15.161  2.231   -17.185  1.00 87.46 604 A 1 
ATOM 4597 O O   . TYR A 0 604 . 17.339  3.344   -15.370  1.00 87.46 604 A 1 
ATOM 4598 C CG  . TYR A 0 604 . 13.771  1.688   -17.435  1.00 87.46 604 A 1 
ATOM 4599 C CD1 . TYR A 0 604 . 13.587  0.626   -18.340  1.00 87.46 604 A 1 
ATOM 4600 C CD2 . TYR A 0 604 . 12.671  2.230   -16.742  1.00 87.46 604 A 1 
ATOM 4601 C CE1 . TYR A 0 604 . 12.298  0.105   -18.558  1.00 87.46 604 A 1 
ATOM 4602 C CE2 . TYR A 0 604 . 11.382  1.708   -16.951  1.00 87.46 604 A 1 
ATOM 4603 O OH  . TYR A 0 604 . 9.948   0.150   -18.071  1.00 87.46 604 A 1 
ATOM 4604 C CZ  . TYR A 0 604 . 11.196  0.645   -17.863  1.00 87.46 604 A 1 
ATOM 4605 N N   . ASP A 0 605 . 18.299  1.436   -16.063  1.00 86.36 605 A 1 
ATOM 4606 C CA  . ASP A 0 605 . 19.680  1.865   -15.926  1.00 86.36 605 A 1 
ATOM 4607 C C   . ASP A 0 605 . 20.415  1.363   -17.185  1.00 86.36 605 A 1 
ATOM 4608 C CB  . ASP A 0 605 . 20.249  1.325   -14.590  1.00 86.36 605 A 1 
ATOM 4609 O O   . ASP A 0 605 . 20.338  0.178   -17.510  1.00 86.36 605 A 1 
ATOM 4610 C CG  . ASP A 0 605 . 19.438  1.714   -13.326  1.00 86.36 605 A 1 
ATOM 4611 O OD1 . ASP A 0 605 . 19.703  2.790   -12.728  1.00 86.36 605 A 1 
ATOM 4612 O OD2 . ASP A 0 605 . 18.559  0.934   -12.870  1.00 86.36 605 A 1 
ATOM 4613 N N   . ALA A 0 606 . 21.055  2.260   -17.933  1.00 82.50 606 A 1 
ATOM 4614 C CA  . ALA A 0 606 . 21.884  1.945   -19.100  1.00 82.50 606 A 1 
ATOM 4615 C C   . ALA A 0 606 . 23.257  2.600   -18.918  1.00 82.50 606 A 1 
ATOM 4616 C CB  . ALA A 0 606 . 21.177  2.425   -20.374  1.00 82.50 606 A 1 
ATOM 4617 O O   . ALA A 0 606 . 23.308  3.730   -18.439  1.00 82.50 606 A 1 
ATOM 4618 N N   . GLU A 0 607 . 24.344  1.900   -19.250  1.00 72.63 607 A 1 
ATOM 4619 C CA  . GLU A 0 607 . 25.708  2.342   -18.900  1.00 72.63 607 A 1 
ATOM 4620 C C   . GLU A 0 607 . 26.374  3.232   -19.960  1.00 72.63 607 A 1 
ATOM 4621 C CB  . GLU A 0 607 . 26.575  1.119   -18.559  1.00 72.63 607 A 1 
ATOM 4622 O O   . GLU A 0 607 . 27.024  4.204   -19.588  1.00 72.63 607 A 1 
ATOM 4623 C CG  . GLU A 0 607 . 26.156  0.503   -17.212  1.00 72.63 607 A 1 
ATOM 4624 C CD  . GLU A 0 607 . 26.914  -0.791  -16.882  1.00 72.63 607 A 1 
ATOM 4625 O OE1 . GLU A 0 607 . 27.323  -0.960  -15.709  1.00 72.63 607 A 1 
ATOM 4626 O OE2 . GLU A 0 607 . 26.981  -1.679  -17.768  1.00 72.63 607 A 1 
ATOM 4627 N N   . SER A 0 608 . 26.182  2.943   -21.251  1.00 72.90 608 A 1 
ATOM 4628 C CA  . SER A 0 608 . 26.631  3.792   -22.363  1.00 72.90 608 A 1 
ATOM 4629 C C   . SER A 0 608 . 25.802  3.552   -23.633  1.00 72.90 608 A 1 
ATOM 4630 C CB  . SER A 0 608 . 28.118  3.556   -22.676  1.00 72.90 608 A 1 
ATOM 4631 O O   . SER A 0 608 . 25.176  2.493   -23.802  1.00 72.90 608 A 1 
ATOM 4632 O OG  . SER A 0 608 . 28.284  2.316   -23.337  1.00 72.90 608 A 1 
ATOM 4633 N N   . TYR A 0 609 . 25.811  4.527   -24.546  1.00 70.25 609 A 1 
ATOM 4634 C CA  . TYR A 0 609 . 25.378  4.349   -25.932  1.00 70.25 609 A 1 
ATOM 4635 C C   . TYR A 0 609 . 26.240  5.166   -26.898  1.00 70.25 609 A 1 
ATOM 4636 C CB  . TYR A 0 609 . 23.896  4.719   -26.096  1.00 70.25 609 A 1 
ATOM 4637 O O   . TYR A 0 609 . 26.130  6.394   -26.933  1.00 70.25 609 A 1 
ATOM 4638 C CG  . TYR A 0 609 . 23.395  4.613   -27.529  1.00 70.25 609 A 1 
ATOM 4639 C CD1 . TYR A 0 609 . 22.871  5.734   -28.202  1.00 70.25 609 A 1 
ATOM 4640 C CD2 . TYR A 0 609 . 23.487  3.385   -28.205  1.00 70.25 609 A 1 
ATOM 4641 C CE1 . TYR A 0 609 . 22.411  5.617   -29.529  1.00 70.25 609 A 1 
ATOM 4642 C CE2 . TYR A 0 609 . 23.029  3.257   -29.527  1.00 70.25 609 A 1 
ATOM 4643 O OH  . TYR A 0 609 . 21.959  4.226   -31.431  1.00 70.25 609 A 1 
ATOM 4644 C CZ  . TYR A 0 609 . 22.467  4.366   -30.180  1.00 70.25 609 A 1 
ATOM 4645 N N   . ASP A 0 610 . 27.012  4.467   -27.731  1.00 77.44 610 A 1 
ATOM 4646 C CA  . ASP A 0 610 . 27.857  5.066   -28.764  1.00 77.44 610 A 1 
ATOM 4647 C C   . ASP A 0 610 . 27.252  4.876   -30.163  1.00 77.44 610 A 1 
ATOM 4648 C CB  . ASP A 0 610 . 29.263  4.454   -28.771  1.00 77.44 610 A 1 
ATOM 4649 O O   . ASP A 0 610 . 26.951  3.752   -30.579  1.00 77.44 610 A 1 
ATOM 4650 C CG  . ASP A 0 610 . 30.062  4.608   -27.481  1.00 77.44 610 A 1 
ATOM 4651 O OD1 . ASP A 0 610 . 29.928  5.661   -26.822  1.00 77.44 610 A 1 
ATOM 4652 O OD2 . ASP A 0 610 . 30.846  3.660   -27.239  1.00 77.44 610 A 1 
ATOM 4653 N N   . GLU A 0 611 . 27.182  5.952   -30.944  1.00 82.78 611 A 1 
ATOM 4654 C CA  . GLU A 0 611 . 27.157  5.908   -32.409  1.00 82.78 611 A 1 
ATOM 4655 C C   . GLU A 0 611 . 28.421  6.577   -32.953  1.00 82.78 611 A 1 
ATOM 4656 C CB  . GLU A 0 611 . 25.929  6.612   -33.020  1.00 82.78 611 A 1 
ATOM 4657 O O   . GLU A 0 611 . 28.780  7.663   -32.504  1.00 82.78 611 A 1 
ATOM 4658 C CG  . GLU A 0 611 . 24.573  6.219   -32.417  1.00 82.78 611 A 1 
ATOM 4659 C CD  . GLU A 0 611 . 23.367  6.586   -33.303  1.00 82.78 611 A 1 
ATOM 4660 O OE1 . GLU A 0 611 . 22.214  6.326   -32.876  1.00 82.78 611 A 1 
ATOM 4661 O OE2 . GLU A 0 611 . 23.495  6.807   -34.527  1.00 82.78 611 A 1 
ATOM 4662 N N   . TRP A 0 612 . 29.069  5.990   -33.957  1.00 82.82 612 A 1 
ATOM 4663 C CA  . TRP A 0 612 . 30.179  6.650   -34.650  1.00 82.82 612 A 1 
ATOM 4664 C C   . TRP A 0 612 . 30.251  6.270   -36.126  1.00 82.82 612 A 1 
ATOM 4665 C CB  . TRP A 0 612 . 31.505  6.392   -33.919  1.00 82.82 612 A 1 
ATOM 4666 O O   . TRP A 0 612 . 29.870  5.166   -36.523  1.00 82.82 612 A 1 
ATOM 4667 C CG  . TRP A 0 612 . 31.865  4.956   -33.682  1.00 82.82 612 A 1 
ATOM 4668 C CD1 . TRP A 0 612 . 31.572  4.257   -32.563  1.00 82.82 612 A 1 
ATOM 4669 C CD2 . TRP A 0 612 . 32.595  4.035   -34.548  1.00 82.82 612 A 1 
ATOM 4670 C CE2 . TRP A 0 612 . 32.716  2.782   -33.874  1.00 82.82 612 A 1 
ATOM 4671 C CE3 . TRP A 0 612 . 33.175  4.132   -35.831  1.00 82.82 612 A 1 
ATOM 4672 N NE1 . TRP A 0 612 . 32.068  2.973   -32.670  1.00 82.82 612 A 1 
ATOM 4673 C CH2 . TRP A 0 612 . 33.937  1.812   -35.729  1.00 82.82 612 A 1 
ATOM 4674 C CZ2 . TRP A 0 612 . 33.370  1.680   -34.449  1.00 82.82 612 A 1 
ATOM 4675 C CZ3 . TRP A 0 612 . 33.843  3.038   -36.411  1.00 82.82 612 A 1 
ATOM 4676 N N   . ASP A 0 613 . 30.756  7.197   -36.934  1.00 83.65 613 A 1 
ATOM 4677 C CA  . ASP A 0 613 . 31.058  7.013   -38.351  1.00 83.65 613 A 1 
ATOM 4678 C C   . ASP A 0 613 . 32.463  7.564   -38.640  1.00 83.65 613 A 1 
ATOM 4679 C CB  . ASP A 0 613 . 29.971  7.677   -39.220  1.00 83.65 613 A 1 
ATOM 4680 O O   . ASP A 0 613 . 32.839  8.633   -38.155  1.00 83.65 613 A 1 
ATOM 4681 C CG  . ASP A 0 613 . 29.870  7.097   -40.641  1.00 83.65 613 A 1 
ATOM 4682 O OD1 . ASP A 0 613 . 30.778  6.337   -41.053  1.00 83.65 613 A 1 
ATOM 4683 O OD2 . ASP A 0 613 . 28.835  7.364   -41.296  1.00 83.65 613 A 1 
ATOM 4684 N N   . ASN A 0 614 . 33.251  6.816   -39.405  1.00 81.41 614 A 1 
ATOM 4685 C CA  . ASN A 0 614 . 34.597  7.181   -39.835  1.00 81.41 614 A 1 
ATOM 4686 C C   . ASN A 0 614 . 34.717  6.893   -41.326  1.00 81.41 614 A 1 
ATOM 4687 C CB  . ASN A 0 614 . 35.634  6.384   -39.022  1.00 81.41 614 A 1 
ATOM 4688 O O   . ASN A 0 614 . 34.743  5.724   -41.731  1.00 81.41 614 A 1 
ATOM 4689 C CG  . ASN A 0 614 . 37.066  6.637   -39.475  1.00 81.41 614 A 1 
ATOM 4690 N ND2 . ASN A 0 614 . 37.485  6.125   -40.611  1.00 81.41 614 A 1 
ATOM 4691 O OD1 . ASN A 0 614 . 37.837  7.278   -38.789  1.00 81.41 614 A 1 
ATOM 4692 N N   . LYS A 0 615 . 34.865  7.945   -42.124  1.00 78.88 615 A 1 
ATOM 4693 C CA  . LYS A 0 615 . 34.903  7.880   -43.579  1.00 78.88 615 A 1 
ATOM 4694 C C   . LYS A 0 615 . 36.175  8.545   -44.114  1.00 78.88 615 A 1 
ATOM 4695 C CB  . LYS A 0 615 . 33.602  8.507   -44.082  1.00 78.88 615 A 1 
ATOM 4696 O O   . LYS A 0 615 . 36.332  9.762   -44.025  1.00 78.88 615 A 1 
ATOM 4697 C CG  . LYS A 0 615 . 33.541  8.539   -45.609  1.00 78.88 615 A 1 
ATOM 4698 C CD  . LYS A 0 615 . 32.388  9.445   -46.064  1.00 78.88 615 A 1 
ATOM 4699 C CE  . LYS A 0 615 . 32.663  10.037  -47.447  1.00 78.88 615 A 1 
ATOM 4700 N NZ  . LYS A 0 615 . 33.913  10.838  -47.430  1.00 78.88 615 A 1 
ATOM 4701 N N   . ASP A 0 616 . 36.986  7.695   -44.727  1.00 73.15 616 A 1 
ATOM 4702 C CA  . ASP A 0 616 . 38.315  7.911   -45.303  1.00 73.15 616 A 1 
ATOM 4703 C C   . ASP A 0 616 . 38.159  7.989   -46.835  1.00 73.15 616 A 1 
ATOM 4704 C CB  . ASP A 0 616 . 39.155  6.718   -44.791  1.00 73.15 616 A 1 
ATOM 4705 O O   . ASP A 0 616 . 37.572  7.090   -47.447  1.00 73.15 616 A 1 
ATOM 4706 C CG  . ASP A 0 616 . 40.510  6.432   -45.446  1.00 73.15 616 A 1 
ATOM 4707 O OD1 . ASP A 0 616 . 40.795  6.990   -46.530  1.00 73.15 616 A 1 
ATOM 4708 O OD2 . ASP A 0 616 . 41.188  5.524   -44.902  1.00 73.15 616 A 1 
ATOM 4709 N N   . ASP A 0 617 . 38.587  9.103   -47.440  1.00 75.40 617 A 1 
ATOM 4710 C CA  . ASP A 0 617 . 38.366  9.459   -48.855  1.00 75.40 617 A 1 
ATOM 4711 C C   . ASP A 0 617 . 39.695  9.777   -49.601  1.00 75.40 617 A 1 
ATOM 4712 C CB  . ASP A 0 617 . 37.320  10.609  -48.917  1.00 75.40 617 A 1 
ATOM 4713 O O   . ASP A 0 617 . 39.679  10.530  -50.589  1.00 75.40 617 A 1 
ATOM 4714 C CG  . ASP A 0 617 . 36.066  10.348  -49.757  1.00 75.40 617 A 1 
ATOM 4715 O OD1 . ASP A 0 617 . 35.231  9.508   -49.349  1.00 75.40 617 A 1 
ATOM 4716 O OD2 . ASP A 0 617 . 35.811  11.112  -50.728  1.00 75.40 617 A 1 
ATOM 4717 N N   . ASP A 0 618 . 40.827  9.234   -49.112  1.00 71.74 618 A 1 
ATOM 4718 C CA  . ASP A 0 618 . 42.228  9.588   -49.440  1.00 71.74 618 A 1 
ATOM 4719 C C   . ASP A 0 618 . 42.589  9.532   -50.950  1.00 71.74 618 A 1 
ATOM 4720 C CB  . ASP A 0 618 . 43.181  8.740   -48.557  1.00 71.74 618 A 1 
ATOM 4721 O O   . ASP A 0 618 . 42.115  8.699   -51.737  1.00 71.74 618 A 1 
ATOM 4722 C CG  . ASP A 0 618 . 44.690  9.022   -48.717  1.00 71.74 618 A 1 
ATOM 4723 O OD1 . ASP A 0 618 . 45.059  10.077  -49.293  1.00 71.74 618 A 1 
ATOM 4724 O OD2 . ASP A 0 618 . 45.505  8.118   -48.420  1.00 71.74 618 A 1 
ATOM 4725 N N   . ARG A 0 619 . 43.427  10.486  -51.395  1.00 63.29 619 A 1 
ATOM 4726 C CA  . ARG A 0 619 . 43.793  10.759  -52.801  1.00 63.29 619 A 1 
ATOM 4727 C C   . ARG A 0 619 . 45.253  11.182  -52.969  1.00 63.29 619 A 1 
ATOM 4728 C CB  . ARG A 0 619 . 42.867  11.817  -53.418  1.00 63.29 619 A 1 
ATOM 4729 O O   . ARG A 0 619 . 45.566  12.284  -53.441  1.00 63.29 619 A 1 
ATOM 4730 C CG  . ARG A 0 619 . 41.401  11.530  -53.138  1.00 63.29 619 A 1 
ATOM 4731 C CD  . ARG A 0 619 . 40.503  12.469  -53.918  1.00 63.29 619 A 1 
ATOM 4732 N NE  . ARG A 0 619 . 39.115  12.203  -53.524  1.00 63.29 619 A 1 
ATOM 4733 N NH1 . ARG A 0 619 . 38.224  14.156  -54.300  1.00 63.29 619 A 1 
ATOM 4734 N NH2 . ARG A 0 619 . 36.935  12.700  -53.165  1.00 63.29 619 A 1 
ATOM 4735 C CZ  . ARG A 0 619 . 38.094  13.013  -53.674  1.00 63.29 619 A 1 
ATOM 4736 N N   . TRP A 0 620 . 46.174  10.271  -52.694  1.00 63.52 620 A 1 
ATOM 4737 C CA  . TRP A 0 620 . 47.595  10.456  -52.985  1.00 63.52 620 A 1 
ATOM 4738 C C   . TRP A 0 620 . 47.917  10.472  -54.497  1.00 63.52 620 A 1 
ATOM 4739 C CB  . TRP A 0 620 . 48.416  9.417   -52.216  1.00 63.52 620 A 1 
ATOM 4740 O O   . TRP A 0 620 . 47.586  9.574   -55.280  1.00 63.52 620 A 1 
ATOM 4741 C CG  . TRP A 0 620 . 47.917  8.012   -52.318  1.00 63.52 620 A 1 
ATOM 4742 C CD1 . TRP A 0 620 . 46.954  7.484   -51.530  1.00 63.52 620 A 1 
ATOM 4743 C CD2 . TRP A 0 620 . 48.329  6.933   -53.214  1.00 63.52 620 A 1 
ATOM 4744 C CE2 . TRP A 0 620 . 47.562  5.772   -52.908  1.00 63.52 620 A 1 
ATOM 4745 C CE3 . TRP A 0 620 . 49.283  6.811   -54.245  1.00 63.52 620 A 1 
ATOM 4746 N NE1 . TRP A 0 620 . 46.709  6.185   -51.913  1.00 63.52 620 A 1 
ATOM 4747 C CH2 . TRP A 0 620 . 48.731  4.451   -54.565  1.00 63.52 620 A 1 
ATOM 4748 C CZ2 . TRP A 0 620 . 47.745  4.551   -53.570  1.00 63.52 620 A 1 
ATOM 4749 C CZ3 . TRP A 0 620 . 49.495  5.582   -54.907  1.00 63.52 620 A 1 
ATOM 4750 N N   . GLY A 0 621 . 48.643  11.511  -54.919  1.00 55.55 621 A 1 
ATOM 4751 C CA  . GLY A 0 621 . 49.146  11.680  -56.285  1.00 55.55 621 A 1 
ATOM 4752 C C   . GLY A 0 621 . 50.556  11.117  -56.473  1.00 55.55 621 A 1 
ATOM 4753 O O   . GLY A 0 621 . 51.502  11.889  -56.638  1.00 55.55 621 A 1 
ATOM 4754 N N   . ALA A 0 622 . 50.729  9.792   -56.461  1.00 51.42 622 A 1 
ATOM 4755 C CA  . ALA A 0 622 . 52.052  9.195   -56.663  1.00 51.42 622 A 1 
ATOM 4756 C C   . ALA A 0 622 . 52.523  9.259   -58.125  1.00 51.42 622 A 1 
ATOM 4757 C CB  . ALA A 0 622 . 52.093  7.754   -56.152  1.00 51.42 622 A 1 
ATOM 4758 O O   . ALA A 0 622 . 51.825  8.881   -59.070  1.00 51.42 622 A 1 
ATOM 4759 N N   . GLN A 0 623 . 53.792  9.622   -58.310  1.00 51.43 623 A 1 
ATOM 4760 C CA  . GLN A 0 623 . 54.509  9.313   -59.541  1.00 51.43 623 A 1 
ATOM 4761 C C   . GLN A 0 623 . 54.850  7.817   -59.534  1.00 51.43 623 A 1 
ATOM 4762 C CB  . GLN A 0 623 . 55.738  10.230  -59.655  1.00 51.43 623 A 1 
ATOM 4763 O O   . GLN A 0 623 . 55.813  7.403   -58.896  1.00 51.43 623 A 1 
ATOM 4764 C CG  . GLN A 0 623 . 56.530  9.989   -60.951  1.00 51.43 623 A 1 
ATOM 4765 C CD  . GLN A 0 623 . 57.617  11.035  -61.187  1.00 51.43 623 A 1 
ATOM 4766 N NE2 . GLN A 0 623 . 58.696  10.684  -61.850  1.00 51.43 623 A 1 
ATOM 4767 O OE1 . GLN A 0 623 . 57.514  12.192  -60.818  1.00 51.43 623 A 1 
ATOM 4768 N N   . ALA A 0 624 . 54.061  6.998   -60.231  1.00 45.19 624 A 1 
ATOM 4769 C CA  . ALA A 0 624 . 54.385  5.591   -60.447  1.00 45.19 624 A 1 
ATOM 4770 C C   . ALA A 0 624 . 55.564  5.477   -61.431  1.00 45.19 624 A 1 
ATOM 4771 C CB  . ALA A 0 624 . 53.132  4.857   -60.939  1.00 45.19 624 A 1 
ATOM 4772 O O   . ALA A 0 624 . 55.455  5.904   -62.581  1.00 45.19 624 A 1 
ATOM 4773 N N   . TRP A 0 625 . 56.692  4.924   -60.979  1.00 44.34 625 A 1 
ATOM 4774 C CA  . TRP A 0 625 . 57.865  4.696   -61.828  1.00 44.34 625 A 1 
ATOM 4775 C C   . TRP A 0 625 . 57.626  3.462   -62.703  1.00 44.34 625 A 1 
ATOM 4776 C CB  . TRP A 0 625 . 59.150  4.553   -60.991  1.00 44.34 625 A 1 
ATOM 4777 O O   . TRP A 0 625 . 57.246  2.403   -62.197  1.00 44.34 625 A 1 
ATOM 4778 C CG  . TRP A 0 625 . 59.668  5.792   -60.307  1.00 44.34 625 A 1 
ATOM 4779 C CD1 . TRP A 0 625 . 58.938  6.645   -59.555  1.00 44.34 625 A 1 
ATOM 4780 C CD2 . TRP A 0 625 . 61.041  6.300   -60.232  1.00 44.34 625 A 1 
ATOM 4781 C CE2 . TRP A 0 625 . 61.047  7.480   -59.425  1.00 44.34 625 A 1 
ATOM 4782 C CE3 . TRP A 0 625 . 62.288  5.875   -60.742  1.00 44.34 625 A 1 
ATOM 4783 N NE1 . TRP A 0 625 . 59.733  7.654   -59.059  1.00 44.34 625 A 1 
ATOM 4784 C CH2 . TRP A 0 625 . 63.440  7.741   -59.656  1.00 44.34 625 A 1 
ATOM 4785 C CZ2 . TRP A 0 625 . 62.218  8.197   -59.136  1.00 44.34 625 A 1 
ATOM 4786 C CZ3 . TRP A 0 625 . 63.472  6.584   -60.457  1.00 44.34 625 A 1 
ATOM 4787 N N   . GLY A 0 626 . 57.839  3.609   -64.009  1.00 44.81 626 A 1 
ATOM 4788 C CA  . GLY A 0 626 . 57.840  2.497   -64.951  1.00 44.81 626 A 1 
ATOM 4789 C C   . GLY A 0 626 . 59.174  1.739   -64.964  1.00 44.81 626 A 1 
ATOM 4790 O O   . GLY A 0 626 . 59.934  1.748   -63.991  1.00 44.81 626 A 1 
ATOM 4791 N N   . LYS A 0 627 . 59.427  1.034   -66.067  1.00 41.62 627 A 1 
ATOM 4792 C CA  . LYS A 0 627 . 60.698  0.374   -66.386  1.00 41.62 627 A 1 
ATOM 4793 C C   . LYS A 0 627 . 60.880  0.396   -67.905  1.00 41.62 627 A 1 
ATOM 4794 C CB  . LYS A 0 627 . 60.728  -1.092  -65.901  1.00 41.62 627 A 1 
ATOM 4795 O O   . LYS A 0 627 . 60.426  -0.532  -68.585  1.00 41.62 627 A 1 
ATOM 4796 C CG  . LYS A 0 627 . 61.092  -1.343  -64.430  1.00 41.62 627 A 1 
ATOM 4797 C CD  . LYS A 0 627 . 61.251  -2.865  -64.228  1.00 41.62 627 A 1 
ATOM 4798 C CE  . LYS A 0 627 . 61.719  -3.239  -62.816  1.00 41.62 627 A 1 
ATOM 4799 N NZ  . LYS A 0 627 . 61.844  -4.718  -62.648  1.00 41.62 627 A 1 
ATOM 4800 N N   . ASP A 0 628 . 61.624  1.363   -68.429  1.00 39.79 628 A 1 
ATOM 4801 C CA  . ASP A 0 628 . 62.109  1.290   -69.802  1.00 39.79 628 A 1 
ATOM 4802 C C   . ASP A 0 628 . 63.194  0.204   -69.953  1.00 39.79 628 A 1 
ATOM 4803 C CB  . ASP A 0 628 . 62.534  2.669   -70.325  1.00 39.79 628 A 1 
ATOM 4804 O O   . ASP A 0 628 . 64.066  -0.002  -69.104  1.00 39.79 628 A 1 
ATOM 4805 C CG  . ASP A 0 628 . 63.839  3.196   -69.723  1.00 39.79 628 A 1 
ATOM 4806 O OD1 . ASP A 0 628 . 63.914  3.288   -68.476  1.00 39.79 628 A 1 
ATOM 4807 O OD2 . ASP A 0 628 . 64.766  3.448   -70.530  1.00 39.79 628 A 1 
ATOM 4808 N N   . ARG A 0 629 . 63.102  -0.570  -71.039  1.00 33.58 629 A 1 
ATOM 4809 C CA  . ARG A 0 629 . 64.074  -1.614  -71.415  1.00 33.58 629 A 1 
ATOM 4810 C C   . ARG A 0 629 . 64.150  -1.741  -72.938  1.00 33.58 629 A 1 
ATOM 4811 C CB  . ARG A 0 629 . 63.774  -2.962  -70.711  1.00 33.58 629 A 1 
ATOM 4812 O O   . ARG A 0 629 . 63.981  -2.827  -73.498  1.00 33.58 629 A 1 
ATOM 4813 C CG  . ARG A 0 629 . 64.441  -3.139  -69.335  1.00 33.58 629 A 1 
ATOM 4814 C CD  . ARG A 0 629 . 64.387  -4.629  -68.950  1.00 33.58 629 A 1 
ATOM 4815 N NE  . ARG A 0 629 . 65.084  -4.940  -67.682  1.00 33.58 629 A 1 
ATOM 4816 N NH1 . ARG A 0 629 . 64.124  -7.007  -67.334  1.00 33.58 629 A 1 
ATOM 4817 N NH2 . ARG A 0 629 . 65.464  -6.222  -65.803  1.00 33.58 629 A 1 
ATOM 4818 C CZ  . ARG A 0 629 . 64.905  -6.039  -66.961  1.00 33.58 629 A 1 
ATOM 4819 N N   . ASP A 0 630 . 64.445  -0.635  -73.613  1.00 46.56 630 A 1 
ATOM 4820 C CA  . ASP A 0 630 . 64.578  -0.603  -75.074  1.00 46.56 630 A 1 
ATOM 4821 C C   . ASP A 0 630 . 65.928  -1.176  -75.538  1.00 46.56 630 A 1 
ATOM 4822 C CB  . ASP A 0 630 . 64.241  0.792   -75.618  1.00 46.56 630 A 1 
ATOM 4823 O O   . ASP A 0 630 . 66.858  -0.485  -75.955  1.00 46.56 630 A 1 
ATOM 4824 C CG  . ASP A 0 630 . 62.742  1.111   -75.505  1.00 46.56 630 A 1 
ATOM 4825 O OD1 . ASP A 0 630 . 61.943  0.150   -75.389  1.00 46.56 630 A 1 
ATOM 4826 O OD2 . ASP A 0 630 . 62.402  2.307   -75.573  1.00 46.56 630 A 1 
ATOM 4827 N N   . LEU A 0 631 . 66.034  -2.504  -75.457  1.00 33.31 631 A 1 
ATOM 4828 C CA  . LEU A 0 631 . 67.165  -3.279  -75.955  1.00 33.31 631 A 1 
ATOM 4829 C C   . LEU A 0 631 . 66.953  -3.644  -77.433  1.00 33.31 631 A 1 
ATOM 4830 C CB  . LEU A 0 631 . 67.352  -4.519  -75.059  1.00 33.31 631 A 1 
ATOM 4831 O O   . LEU A 0 631 . 66.342  -4.669  -77.745  1.00 33.31 631 A 1 
ATOM 4832 C CG  . LEU A 0 631 . 68.581  -5.367  -75.440  1.00 33.31 631 A 1 
ATOM 4833 C CD1 . LEU A 0 631 . 69.893  -4.674  -75.063  1.00 33.31 631 A 1 
ATOM 4834 C CD2 . LEU A 0 631 . 68.534  -6.716  -74.724  1.00 33.31 631 A 1 
ATOM 4835 N N   . TYR A 0 632 . 67.516  -2.855  -78.352  1.00 34.62 632 A 1 
ATOM 4836 C CA  . TYR A 0 632 . 67.478  -3.163  -79.786  1.00 34.62 632 A 1 
ATOM 4837 C C   . TYR A 0 632 . 68.860  -3.097  -80.460  1.00 34.62 632 A 1 
ATOM 4838 C CB  . TYR A 0 632 . 66.450  -2.259  -80.484  1.00 34.62 632 A 1 
ATOM 4839 O O   . TYR A 0 632 . 69.500  -2.050  -80.493  1.00 34.62 632 A 1 
ATOM 4840 C CG  . TYR A 0 632 . 66.032  -2.788  -81.844  1.00 34.62 632 A 1 
ATOM 4841 C CD1 . TYR A 0 632 . 66.635  -2.300  -83.019  1.00 34.62 632 A 1 
ATOM 4842 C CD2 . TYR A 0 632 . 65.052  -3.797  -81.921  1.00 34.62 632 A 1 
ATOM 4843 C CE1 . TYR A 0 632 . 66.256  -2.821  -84.273  1.00 34.62 632 A 1 
ATOM 4844 C CE2 . TYR A 0 632 . 64.667  -4.318  -83.171  1.00 34.62 632 A 1 
ATOM 4845 O OH  . TYR A 0 632 . 64.903  -4.331  -85.559  1.00 34.62 632 A 1 
ATOM 4846 C CZ  . TYR A 0 632 . 65.270  -3.828  -84.351  1.00 34.62 632 A 1 
ATOM 4847 N N   . GLY A 0 633 . 69.289  -4.206  -81.083  1.00 34.05 633 A 1 
ATOM 4848 C CA  . GLY A 0 633 . 70.253  -4.146  -82.195  1.00 34.05 633 A 1 
ATOM 4849 C C   . GLY A 0 633 . 71.696  -4.643  -81.997  1.00 34.05 633 A 1 
ATOM 4850 O O   . GLY A 0 633 . 72.576  -4.147  -82.695  1.00 34.05 633 A 1 
ATOM 4851 N N   . ALA A 0 634 . 71.978  -5.640  -81.145  1.00 34.50 634 A 1 
ATOM 4852 C CA  . ALA A 0 634 . 73.275  -6.346  -81.159  1.00 34.50 634 A 1 
ATOM 4853 C C   . ALA A 0 634 . 73.121  -7.867  -80.952  1.00 34.50 634 A 1 
ATOM 4854 C CB  . ALA A 0 634 . 74.222  -5.712  -80.135  1.00 34.50 634 A 1 
ATOM 4855 O O   . ALA A 0 634 . 72.299  -8.313  -80.156  1.00 34.50 634 A 1 
ATOM 4856 N N   . SER A 0 635 . 73.888  -8.675  -81.694  1.00 32.23 635 A 1 
ATOM 4857 C CA  . SER A 0 635 . 73.617  -10.109 -81.893  1.00 32.23 635 A 1 
ATOM 4858 C C   . SER A 0 635 . 74.531  -11.065 -81.116  1.00 32.23 635 A 1 
ATOM 4859 C CB  . SER A 0 635 . 73.739  -10.428 -83.389  1.00 32.23 635 A 1 
ATOM 4860 O O   . SER A 0 635 . 75.733  -11.115 -81.378  1.00 32.23 635 A 1 
ATOM 4861 O OG  . SER A 0 635 . 75.031  -10.078 -83.855  1.00 32.23 635 A 1 
ATOM 4862 N N   . SER A 0 636 . 73.945  -11.925 -80.280  1.00 38.25 636 A 1 
ATOM 4863 C CA  . SER A 0 636 . 74.426  -13.292 -79.996  1.00 38.25 636 A 1 
ATOM 4864 C C   . SER A 0 636 . 73.287  -14.139 -79.398  1.00 38.25 636 A 1 
ATOM 4865 C CB  . SER A 0 636 . 75.675  -13.301 -79.102  1.00 38.25 636 A 1 
ATOM 4866 O O   . SER A 0 636 . 72.248  -13.600 -79.017  1.00 38.25 636 A 1 
ATOM 4867 O OG  . SER A 0 636 . 75.499  -12.520 -77.943  1.00 38.25 636 A 1 
ATOM 4868 N N   . GLU A 0 637 . 73.426  -15.466 -79.395  1.00 30.40 637 A 1 
ATOM 4869 C CA  . GLU A 0 637 . 72.392  -16.392 -78.906  1.00 30.40 637 A 1 
ATOM 4870 C C   . GLU A 0 637 . 72.346  -16.467 -77.365  1.00 30.40 637 A 1 
ATOM 4871 C CB  . GLU A 0 637 . 72.636  -17.804 -79.477  1.00 30.40 637 A 1 
ATOM 4872 O O   . GLU A 0 637 . 73.370  -16.302 -76.707  1.00 30.40 637 A 1 
ATOM 4873 C CG  . GLU A 0 637 . 72.657  -17.865 -81.014  1.00 30.40 637 A 1 
ATOM 4874 C CD  . GLU A 0 637 . 72.787  -19.304 -81.544  1.00 30.40 637 A 1 
ATOM 4875 O OE1 . GLU A 0 637 . 72.117  -19.602 -82.558  1.00 30.40 637 A 1 
ATOM 4876 O OE2 . GLU A 0 637 . 73.555  -20.087 -80.942  1.00 30.40 637 A 1 
ATOM 4877 N N   . GLY A 0 638 . 71.186  -16.826 -76.787  1.00 35.24 638 A 1 
ATOM 4878 C CA  . GLY A 0 638 . 71.171  -17.531 -75.490  1.00 35.24 638 A 1 
ATOM 4879 C C   . GLY A 0 638 . 70.519  -16.883 -74.257  1.00 35.24 638 A 1 
ATOM 4880 O O   . GLY A 0 638 . 70.800  -17.348 -73.158  1.00 35.24 638 A 1 
ATOM 4881 N N   . ALA A 0 639 . 69.633  -15.882 -74.373  1.00 37.77 639 A 1 
ATOM 4882 C CA  . ALA A 0 639 . 68.977  -15.260 -73.204  1.00 37.77 639 A 1 
ATOM 4883 C C   . ALA A 0 639 . 67.431  -15.225 -73.281  1.00 37.77 639 A 1 
ATOM 4884 C CB  . ALA A 0 639 . 69.610  -13.883 -72.963  1.00 37.77 639 A 1 
ATOM 4885 O O   . ALA A 0 639 . 66.818  -14.179 -73.480  1.00 37.77 639 A 1 
ATOM 4886 N N   . ARG A 0 640 . 66.780  -16.383 -73.095  1.00 32.10 640 A 1 
ATOM 4887 C CA  . ARG A 0 640 . 65.320  -16.505 -72.881  1.00 32.10 640 A 1 
ATOM 4888 C C   . ARG A 0 640 . 65.052  -17.150 -71.513  1.00 32.10 640 A 1 
ATOM 4889 C CB  . ARG A 0 640 . 64.660  -17.289 -74.046  1.00 32.10 640 A 1 
ATOM 4890 O O   . ARG A 0 640 . 64.945  -18.369 -71.426  1.00 32.10 640 A 1 
ATOM 4891 C CG  . ARG A 0 640 . 63.773  -16.425 -74.956  1.00 32.10 640 A 1 
ATOM 4892 C CD  . ARG A 0 640 . 63.080  -17.327 -75.992  1.00 32.10 640 A 1 
ATOM 4893 N NE  . ARG A 0 640 . 62.041  -16.611 -76.760  1.00 32.10 640 A 1 
ATOM 4894 N NH1 . ARG A 0 640 . 61.427  -18.355 -78.125  1.00 32.10 640 A 1 
ATOM 4895 N NH2 . ARG A 0 640 . 60.350  -16.409 -78.276  1.00 32.10 640 A 1 
ATOM 4896 C CZ  . ARG A 0 640 . 61.282  -17.126 -77.713  1.00 32.10 640 A 1 
ATOM 4897 N N   . ALA A 0 641 . 64.947  -16.343 -70.456  1.00 33.31 641 A 1 
ATOM 4898 C CA  . ALA A 0 641 . 64.546  -16.802 -69.123  1.00 33.31 641 A 1 
ATOM 4899 C C   . ALA A 0 641 . 63.858  -15.682 -68.317  1.00 33.31 641 A 1 
ATOM 4900 C CB  . ALA A 0 641 . 65.773  -17.345 -68.377  1.00 33.31 641 A 1 
ATOM 4901 O O   . ALA A 0 641 . 64.400  -14.592 -68.185  1.00 33.31 641 A 1 
ATOM 4902 N N   . SER A 0 642 . 62.657  -15.989 -67.820  1.00 35.64 642 A 1 
ATOM 4903 C CA  . SER A 0 642 . 61.897  -15.351 -66.726  1.00 35.64 642 A 1 
ATOM 4904 C C   . SER A 0 642 . 62.381  -14.013 -66.122  1.00 35.64 642 A 1 
ATOM 4905 C CB  . SER A 0 642 . 61.814  -16.374 -65.581  1.00 35.64 642 A 1 
ATOM 4906 O O   . SER A 0 642 . 63.285  -13.990 -65.290  1.00 35.64 642 A 1 
ATOM 4907 O OG  . SER A 0 642 . 63.120  -16.759 -65.190  1.00 35.64 642 A 1 
ATOM 4908 N N   . GLU A 0 643 . 61.604  -12.950 -66.344  1.00 34.61 643 A 1 
ATOM 4909 C CA  . GLU A 0 643 . 61.294  -11.952 -65.300  1.00 34.61 643 A 1 
ATOM 4910 C C   . GLU A 0 643 . 59.783  -11.653 -65.370  1.00 34.61 643 A 1 
ATOM 4911 C CB  . GLU A 0 643 . 62.218  -10.714 -65.370  1.00 34.61 643 A 1 
ATOM 4912 O O   . GLU A 0 643 . 59.343  -10.590 -65.796  1.00 34.61 643 A 1 
ATOM 4913 C CG  . GLU A 0 643 . 62.205  -9.934  -64.037  1.00 34.61 643 A 1 
ATOM 4914 C CD  . GLU A 0 643 . 63.176  -8.734  -63.975  1.00 34.61 643 A 1 
ATOM 4915 O OE1 . GLU A 0 643 . 63.262  -8.091  -62.904  1.00 34.61 643 A 1 
ATOM 4916 O OE2 . GLU A 0 643 . 63.805  -8.371  -65.002  1.00 34.61 643 A 1 
ATOM 4917 N N   . GLY A 0 644 . 58.987  -12.684 -65.070  1.00 33.11 644 A 1 
ATOM 4918 C CA  . GLY A 0 644 . 57.533  -12.707 -65.242  1.00 33.11 644 A 1 
ATOM 4919 C C   . GLY A 0 644 . 56.887  -13.750 -64.336  1.00 33.11 644 A 1 
ATOM 4920 O O   . GLY A 0 644 . 56.357  -14.740 -64.822  1.00 33.11 644 A 1 
ATOM 4921 N N   . ASP A 0 645 . 57.005  -13.524 -63.031  1.00 31.55 645 A 1 
ATOM 4922 C CA  . ASP A 0 645 . 56.304  -14.198 -61.934  1.00 31.55 645 A 1 
ATOM 4923 C C   . ASP A 0 645 . 56.377  -13.268 -60.710  1.00 31.55 645 A 1 
ATOM 4924 C CB  . ASP A 0 645 . 56.946  -15.564 -61.605  1.00 31.55 645 A 1 
ATOM 4925 O O   . ASP A 0 645 . 57.332  -12.490 -60.613  1.00 31.55 645 A 1 
ATOM 4926 C CG  . ASP A 0 645 . 56.137  -16.760 -62.123  1.00 31.55 645 A 1 
ATOM 4927 O OD1 . ASP A 0 645 . 54.888  -16.685 -62.053  1.00 31.55 645 A 1 
ATOM 4928 O OD2 . ASP A 0 645 . 56.781  -17.767 -62.494  1.00 31.55 645 A 1 
ATOM 4929 N N   . LYS A 0 646 . 55.417  -13.395 -59.779  1.00 37.77 646 A 1 
ATOM 4930 C CA  . LYS A 0 646 . 55.081  -12.445 -58.686  1.00 37.77 646 A 1 
ATOM 4931 C C   . LYS A 0 646 . 54.293  -11.207 -59.169  1.00 37.77 646 A 1 
ATOM 4932 C CB  . LYS A 0 646 . 56.315  -12.012 -57.875  1.00 37.77 646 A 1 
ATOM 4933 O O   . LYS A 0 646 . 54.755  -10.492 -60.049  1.00 37.77 646 A 1 
ATOM 4934 C CG  . LYS A 0 646 . 57.131  -13.189 -57.330  1.00 37.77 646 A 1 
ATOM 4935 C CD  . LYS A 0 646 . 58.399  -12.647 -56.674  1.00 37.77 646 A 1 
ATOM 4936 C CE  . LYS A 0 646 . 59.301  -13.812 -56.276  1.00 37.77 646 A 1 
ATOM 4937 N NZ  . LYS A 0 646 . 60.570  -13.301 -55.711  1.00 37.77 646 A 1 
ATOM 4938 N N   . ASP A 0 647 . 53.092  -10.900 -58.672  1.00 34.99 647 A 1 
ATOM 4939 C CA  . ASP A 0 647 . 52.260  -11.612 -57.688  1.00 34.99 647 A 1 
ATOM 4940 C C   . ASP A 0 647 . 50.800  -11.715 -58.147  1.00 34.99 647 A 1 
ATOM 4941 C CB  . ASP A 0 647 . 52.354  -10.939 -56.310  1.00 34.99 647 A 1 
ATOM 4942 O O   . ASP A 0 647 . 50.211  -10.763 -58.661  1.00 34.99 647 A 1 
ATOM 4943 C CG  . ASP A 0 647 . 53.697  -11.247 -55.650  1.00 34.99 647 A 1 
ATOM 4944 O OD1 . ASP A 0 647 . 54.000  -12.459 -55.545  1.00 34.99 647 A 1 
ATOM 4945 O OD2 . ASP A 0 647 . 54.442  -10.296 -55.336  1.00 34.99 647 A 1 
ATOM 4946 N N   . LYS A 0 648 . 50.212  -12.908 -57.974  1.00 34.53 648 A 1 
ATOM 4947 C CA  . LYS A 0 648 . 48.802  -13.185 -58.298  1.00 34.53 648 A 1 
ATOM 4948 C C   . LYS A 0 648 . 48.185  -14.313 -57.455  1.00 34.53 648 A 1 
ATOM 4949 C CB  . LYS A 0 648 . 48.624  -13.356 -59.830  1.00 34.53 648 A 1 
ATOM 4950 O O   . LYS A 0 648 . 47.452  -15.154 -57.970  1.00 34.53 648 A 1 
ATOM 4951 C CG  . LYS A 0 648 . 47.656  -12.285 -60.354  1.00 34.53 648 A 1 
ATOM 4952 C CD  . LYS A 0 648 . 47.274  -12.512 -61.818  1.00 34.53 648 A 1 
ATOM 4953 C CE  . LYS A 0 648 . 46.429  -11.321 -62.280  1.00 34.53 648 A 1 
ATOM 4954 N NZ  . LYS A 0 648 . 45.894  -11.528 -63.646  1.00 34.53 648 A 1 
ATOM 4955 N N   . ALA A 0 649 . 48.463  -14.326 -56.151  1.00 32.63 649 A 1 
ATOM 4956 C CA  . ALA A 0 649 . 47.742  -15.149 -55.178  1.00 32.63 649 A 1 
ATOM 4957 C C   . ALA A 0 649 . 47.879  -14.589 -53.752  1.00 32.63 649 A 1 
ATOM 4958 C CB  . ALA A 0 649 . 48.283  -16.587 -55.221  1.00 32.63 649 A 1 
ATOM 4959 O O   . ALA A 0 649 . 48.970  -14.193 -53.360  1.00 32.63 649 A 1 
ATOM 4960 N N   . GLY A 0 650 . 46.799  -14.663 -52.964  1.00 31.58 650 A 1 
ATOM 4961 C CA  . GLY A 0 650 . 46.879  -14.643 -51.499  1.00 31.58 650 A 1 
ATOM 4962 C C   . GLY A 0 650 . 46.535  -13.330 -50.789  1.00 31.58 650 A 1 
ATOM 4963 O O   . GLY A 0 650 . 47.425  -12.641 -50.312  1.00 31.58 650 A 1 
ATOM 4964 N N   . TYR A 0 651 . 45.240  -13.096 -50.558  1.00 34.19 651 A 1 
ATOM 4965 C CA  . TYR A 0 651 . 44.781  -12.704 -49.217  1.00 34.19 651 A 1 
ATOM 4966 C C   . TYR A 0 651 . 43.433  -13.366 -48.901  1.00 34.19 651 A 1 
ATOM 4967 C CB  . TYR A 0 651 . 44.847  -11.185 -48.957  1.00 34.19 651 A 1 
ATOM 4968 O O   . TYR A 0 651 . 42.366  -12.762 -48.929  1.00 34.19 651 A 1 
ATOM 4969 C CG  . TYR A 0 651 . 45.716  -10.896 -47.744  1.00 34.19 651 A 1 
ATOM 4970 C CD1 . TYR A 0 651 . 45.205  -11.067 -46.441  1.00 34.19 651 A 1 
ATOM 4971 C CD2 . TYR A 0 651 . 47.074  -10.567 -47.923  1.00 34.19 651 A 1 
ATOM 4972 C CE1 . TYR A 0 651 . 46.054  -10.921 -45.325  1.00 34.19 651 A 1 
ATOM 4973 C CE2 . TYR A 0 651 . 47.923  -10.410 -46.811  1.00 34.19 651 A 1 
ATOM 4974 O OH  . TYR A 0 651 . 48.234  -10.465 -44.433  1.00 34.19 651 A 1 
ATOM 4975 C CZ  . TYR A 0 651 . 47.414  -10.594 -45.508  1.00 34.19 651 A 1 
ATOM 4976 N N   . ALA A 0 652 . 43.496  -14.677 -48.662  1.00 35.17 652 A 1 
ATOM 4977 C CA  . ALA A 0 652 . 42.384  -15.482 -48.175  1.00 35.17 652 A 1 
ATOM 4978 C C   . ALA A 0 652 . 42.929  -16.642 -47.323  1.00 35.17 652 A 1 
ATOM 4979 C CB  . ALA A 0 652 . 41.558  -15.993 -49.365  1.00 35.17 652 A 1 
ATOM 4980 O O   . ALA A 0 652 . 43.781  -17.392 -47.789  1.00 35.17 652 A 1 
ATOM 4981 N N   . ALA A 0 653 . 42.371  -16.790 -46.118  1.00 34.02 653 A 1 
ATOM 4982 C CA  . ALA A 0 653 . 42.562  -17.878 -45.149  1.00 34.02 653 A 1 
ATOM 4983 C C   . ALA A 0 653 . 43.937  -18.058 -44.445  1.00 34.02 653 A 1 
ATOM 4984 C CB  . ALA A 0 653 . 42.041  -19.193 -45.746  1.00 34.02 653 A 1 
ATOM 4985 O O   . ALA A 0 653 . 44.975  -18.284 -45.052  1.00 34.02 653 A 1 
ATOM 4986 N N   . ALA A 0 654 . 43.837  -18.131 -43.110  1.00 34.21 654 A 1 
ATOM 4987 C CA  . ALA A 0 654 . 44.596  -18.990 -42.189  1.00 34.21 654 A 1 
ATOM 4988 C C   . ALA A 0 654 . 46.135  -18.863 -42.077  1.00 34.21 654 A 1 
ATOM 4989 C CB  . ALA A 0 654 . 44.151  -20.442 -42.422  1.00 34.21 654 A 1 
ATOM 4990 O O   . ALA A 0 654 . 46.897  -19.623 -42.672  1.00 34.21 654 A 1 
ATOM 4991 N N   . GLY A 0 655 . 46.583  -18.067 -41.099  1.00 36.88 655 A 1 
ATOM 4992 C CA  . GLY A 0 655 . 47.835  -18.330 -40.378  1.00 36.88 655 A 1 
ATOM 4993 C C   . GLY A 0 655 . 47.586  -19.245 -39.172  1.00 36.88 655 A 1 
ATOM 4994 O O   . GLY A 0 655 . 47.196  -18.755 -38.116  1.00 36.88 655 A 1 
ATOM 4995 N N   . GLN A 0 656 . 47.790  -20.564 -39.306  1.00 34.14 656 A 1 
ATOM 4996 C CA  . GLN A 0 656 . 47.554  -21.528 -38.216  1.00 34.14 656 A 1 
ATOM 4997 C C   . GLN A 0 656 . 48.713  -22.533 -38.045  1.00 34.14 656 A 1 
ATOM 4998 C CB  . GLN A 0 656 . 46.185  -22.215 -38.411  1.00 34.14 656 A 1 
ATOM 4999 O O   . GLN A 0 656 . 48.792  -23.549 -38.727  1.00 34.14 656 A 1 
ATOM 5000 C CG  . GLN A 0 656 . 45.679  -22.845 -37.100  1.00 34.14 656 A 1 
ATOM 5001 C CD  . GLN A 0 656 . 44.330  -23.552 -37.239  1.00 34.14 656 A 1 
ATOM 5002 N NE2 . GLN A 0 656 . 43.548  -23.633 -36.184  1.00 34.14 656 A 1 
ATOM 5003 O OE1 . GLN A 0 656 . 43.953  -24.068 -38.275  1.00 34.14 656 A 1 
ATOM 5004 N N   . TYR A 0 657 . 49.593  -22.249 -37.083  1.00 35.94 657 A 1 
ATOM 5005 C CA  . TYR A 0 657 . 50.648  -23.116 -36.531  1.00 35.94 657 A 1 
ATOM 5006 C C   . TYR A 0 657 . 50.783  -22.738 -35.036  1.00 35.94 657 A 1 
ATOM 5007 C CB  . TYR A 0 657 . 51.971  -22.883 -37.292  1.00 35.94 657 A 1 
ATOM 5008 O O   . TYR A 0 657 . 50.620  -21.570 -34.706  1.00 35.94 657 A 1 
ATOM 5009 C CG  . TYR A 0 657 . 52.201  -23.738 -38.532  1.00 35.94 657 A 1 
ATOM 5010 C CD1 . TYR A 0 657 . 52.904  -24.957 -38.428  1.00 35.94 657 A 1 
ATOM 5011 C CD2 . TYR A 0 657 . 51.763  -23.296 -39.796  1.00 35.94 657 A 1 
ATOM 5012 C CE1 . TYR A 0 657 . 53.161  -25.729 -39.578  1.00 35.94 657 A 1 
ATOM 5013 C CE2 . TYR A 0 657 . 52.013  -24.067 -40.949  1.00 35.94 657 A 1 
ATOM 5014 O OH  . TYR A 0 657 . 52.964  -26.038 -41.946  1.00 35.94 657 A 1 
ATOM 5015 C CZ  . TYR A 0 657 . 52.715  -25.287 -40.841  1.00 35.94 657 A 1 
ATOM 5016 N N   . GLN A 0 658 . 51.054  -23.620 -34.066  1.00 38.19 658 A 1 
ATOM 5017 C CA  . GLN A 0 658 . 51.574  -24.996 -34.106  1.00 38.19 658 A 1 
ATOM 5018 C C   . GLN A 0 658 . 50.690  -25.984 -33.297  1.00 38.19 658 A 1 
ATOM 5019 C CB  . GLN A 0 658 . 53.003  -24.979 -33.522  1.00 38.19 658 A 1 
ATOM 5020 O O   . GLN A 0 658 . 49.758  -25.584 -32.607  1.00 38.19 658 A 1 
ATOM 5021 C CG  . GLN A 0 658 . 53.998  -24.116 -34.320  1.00 38.19 658 A 1 
ATOM 5022 C CD  . GLN A 0 658 . 55.391  -24.082 -33.698  1.00 38.19 658 A 1 
ATOM 5023 N NE2 . GLN A 0 658 . 56.421  -23.835 -34.476  1.00 38.19 658 A 1 
ATOM 5024 O OE1 . GLN A 0 658 . 55.591  -24.279 -32.515  1.00 38.19 658 A 1 
ATOM 5025 N N   . ALA A 0 659 . 50.971  -27.291 -33.380  1.00 37.97 659 A 1 
ATOM 5026 C CA  . ALA A 0 659 . 50.125  -28.357 -32.819  1.00 37.97 659 A 1 
ATOM 5027 C C   . ALA A 0 659 . 50.494  -28.793 -31.380  1.00 37.97 659 A 1 
ATOM 5028 C CB  . ALA A 0 659 . 50.185  -29.550 -33.783  1.00 37.97 659 A 1 
ATOM 5029 O O   . ALA A 0 659 . 51.673  -28.914 -31.052  1.00 37.97 659 A 1 
ATOM 5030 N N   . GLY A 0 660 . 49.496  -29.155 -30.549  1.00 38.76 660 A 1 
ATOM 5031 C CA  . GLY A 0 660 . 49.746  -29.614 -29.169  1.00 38.76 660 A 1 
ATOM 5032 C C   . GLY A 0 660 . 48.579  -30.254 -28.384  1.00 38.76 660 A 1 
ATOM 5033 O O   . GLY A 0 660 . 48.036  -29.628 -27.491  1.00 38.76 660 A 1 
ATOM 5034 N N   . LYS A 0 661 . 48.311  -31.553 -28.617  1.00 38.32 661 A 1 
ATOM 5035 C CA  . LYS A 0 661 . 47.658  -32.531 -27.693  1.00 38.32 661 A 1 
ATOM 5036 C C   . LYS A 0 661 . 46.182  -32.341 -27.218  1.00 38.32 661 A 1 
ATOM 5037 C CB  . LYS A 0 661 . 48.549  -32.738 -26.448  1.00 38.32 661 A 1 
ATOM 5038 O O   . LYS A 0 661 . 45.917  -31.750 -26.186  1.00 38.32 661 A 1 
ATOM 5039 C CG  . LYS A 0 661 . 49.959  -33.278 -26.730  1.00 38.32 661 A 1 
ATOM 5040 C CD  . LYS A 0 661 . 50.739  -33.383 -25.411  1.00 38.32 661 A 1 
ATOM 5041 C CE  . LYS A 0 661 . 52.161  -33.905 -25.644  1.00 38.32 661 A 1 
ATOM 5042 N NZ  . LYS A 0 661 . 52.958  -33.871 -24.390  1.00 38.32 661 A 1 
ATOM 5043 N N   . LYS A 0 662 . 45.296  -33.136 -27.845  1.00 38.66 662 A 1 
ATOM 5044 C CA  . LYS A 0 662 . 44.242  -34.022 -27.260  1.00 38.66 662 A 1 
ATOM 5045 C C   . LYS A 0 662 . 43.217  -33.518 -26.200  1.00 38.66 662 A 1 
ATOM 5046 C CB  . LYS A 0 662 . 44.909  -35.292 -26.681  1.00 38.66 662 A 1 
ATOM 5047 O O   . LYS A 0 662 . 43.502  -33.558 -25.009  1.00 38.66 662 A 1 
ATOM 5048 C CG  . LYS A 0 662 . 45.508  -36.258 -27.713  1.00 38.66 662 A 1 
ATOM 5049 C CD  . LYS A 0 662 . 45.910  -37.569 -27.014  1.00 38.66 662 A 1 
ATOM 5050 C CE  . LYS A 0 662 . 46.338  -38.634 -28.031  1.00 38.66 662 A 1 
ATOM 5051 N NZ  . LYS A 0 662 . 46.546  -39.955 -27.381  1.00 38.66 662 A 1 
ATOM 5052 N N   . GLY A 0 663 . 41.948  -33.462 -26.644  1.00 37.66 663 A 1 
ATOM 5053 C CA  . GLY A 0 663 . 40.724  -33.853 -25.899  1.00 37.66 663 A 1 
ATOM 5054 C C   . GLY A 0 663 . 40.049  -32.772 -25.036  1.00 37.66 663 A 1 
ATOM 5055 O O   . GLY A 0 663 . 40.694  -31.793 -24.698  1.00 37.66 663 A 1
[truncated: 103,260 more chars]
