# Supplementary material for: Self-assembling proteins compose the chemically resistant shell biomaterial of planktonic tintinnid ciliates
Source: Nat Commun. 2026 Jun 13;17:7507. doi: 10.1038/s41467-026-74402-4 (PMC13408134; doi:10.1038/s41467-026-74402-4)
Supplement: Supplementary file 6 — Supplementary Data 16 [file 41467_2026_74402_MOESM6_ESM.zip › AF2_structure_models/Tara_Unigene_34.cif]

data_0
#
_entry.id   0
#
_struct_asym.id          A
_struct_asym.entity_id   0
#
_entity_poly.entity_id        0
_entity_poly.type             polypeptide(L)
_entity_poly.pdbx_strand_id   A
#
_entity.id     0
_entity.type   polymer
#
loop_
_entity_poly_seq.entity_id
_entity_poly_seq.num
_entity_poly_seq.mon_id
0 1   MET 
0 2   LYS 
0 3   THR 
0 4   PHE 
0 5   ALA 
0 6   PHE 
0 7   ALA 
0 8   ALA 
0 9   ALA 
0 10  LEU 
0 11  VAL 
0 12  ALA 
0 13  VAL 
0 14  CYS 
0 15  SER 
0 16  ALA 
0 17  VAL 
0 18  ASP 
0 19  ILE 
0 20  GLU 
0 21  SER 
0 22  VAL 
0 23  GLY 
0 24  TYR 
0 25  GLY 
0 26  TYR 
0 27  GLY 
0 28  ARG 
0 29  SER 
0 30  TYR 
0 31  VAL 
0 32  VAL 
0 33  PRO 
0 34  LYS 
0 35  VAL 
0 36  ASP 
0 37  VAL 
0 38  ALA 
0 39  THR 
0 40  VAL 
0 41  LYS 
0 42  PRO 
0 43  ASP 
0 44  THR 
0 45  LYS 
0 46  ALA 
0 47  ALA 
0 48  ALA 
0 49  SER 
0 50  ARG 
0 51  ALA 
0 52  TYR 
0 53  GLY 
0 54  ALA 
0 55  ASP 
0 56  ALA 
0 57  GLN 
0 58  LYS 
0 59  VAL 
0 60  ALA 
0 61  ALA 
0 62  SER 
0 63  ASP 
0 64  TRP 
0 65  ASP 
0 66  ALA 
0 67  TRP 
0 68  GLY 
0 69  ARG 
0 70  ASP 
0 71  GLN 
0 72  ASP 
0 73  LEU 
0 74  SER 
0 75  VAL 
0 76  SER 
0 77  GLU 
0 78  SER 
0 79  TYR 
0 80  GLY 
0 81  LYS 
0 82  THR 
0 83  ASN 
0 84  ALA 
0 85  LYS 
0 86  SER 
0 87  TYR 
0 88  ALA 
0 89  ALA 
0 90  GLU 
0 91  SER 
0 92  TYR 
0 93  ASP 
0 94  GLU 
0 95  TRP 
0 96  ASP 
0 97  ASN 
0 98  GLN 
0 99  ASP 
0 100 ASN 
0 101 ASP 
0 102 LYS 
0 103 TRP 
0 104 GLY 
0 105 ALA 
0 106 GLN 
0 107 ALA 
0 108 TRP 
0 109 GLY 
0 110 LYS 
0 111 ASP 
0 112 ARG 
0 113 ASP 
0 114 VAL 
0 115 TYR 
0 116 GLY 
0 117 ALA 
0 118 SER 
0 119 SER 
0 120 TYR 
0 121 GLY 
0 122 LYS 
0 123 ALA 
0 124 ALA 
0 125 SER 
0 126 ALA 
0 127 ALA 
0 128 ASN 
0 129 ALA 
0 130 ASP 
0 131 ARG 
0 132 TYR 
0 133 GLY 
0 134 TYR 
0 135 GLY 
0 136 GLY 
0 137 ALA 
0 138 ALA 
0 139 GLY 
0 140 LYS 
0 141 GLY 
0 142 LEU 
0 143 HIS 
0 144 GLY 
0 145 GLY 
0 146 HIS 
0 147 GLY 
0 148 LYS 
0 149 GLY 
0 150 TYR 
0 151 GLY 
0 152 GLY 
0 153 GLN 
0 154 ALA 
0 155 ALA 
0 156 GLN 
0 157 SER 
0 158 HIS 
0 159 LYS 
0 160 GLY 
0 161 ALA 
0 162 SER 
0 163 ALA 
0 164 ALA 
0 165 TYR 
0 166 GLY 
0 167 ALA 
0 168 ALA 
0 169 LYS 
0 170 GLY 
0 171 GLY 
0 172 TYR 
0 173 ASP 
0 174 ASN 
0 175 ASP 
0 176 ALA 
0 177 TRP 
0 178 ALA 
0 179 LYS 
0 180 GLN 
0 181 ALA 
0 182 TYR 
0 183 GLY 
0 184 SER 
0 185 ASP 
0 186 TYR 
0 187 ASP 
0 188 SER 
0 189 ARG 
0 190 TRP 
0 191 GLY 
0 192 LYS 
0 193 SER 
0 194 TYR 
0 195 ASP 
0 196 SER 
0 197 VAL 
0 198 ASP 
0 199 ALA 
0 200 LYS 
0 201 SER 
0 202 TYR 
0 203 ASP 
0 204 GLY 
0 205 GLU 
0 206 TRP 
0 207 TYR 
0 208 ALA 
0 209 ARG 
0 210 SER 
0 211 VAL 
0 212 ARG 
0 213 ALA 
0 214 ASP 
0 215 ASP 
0 216 ASP 
0 217 GLN 
0 218 TRP 
0 219 ALA 
0 220 GLU 
0 221 ASP 
0 222 TYR 
0 223 ASP 
0 224 ARG 
0 225 TYR 
0 226 ASP 
0 227 ARG 
0 228 GLY 
0 229 ASP 
0 230 ALA 
0 231 ASP 
0 232 SER 
0 233 TYR 
0 234 GLY 
0 235 ASN 
0 236 ALA 
0 237 ALA 
0 238 SER 
0 239 ALA 
0 240 GLU 
0 241 ALA 
0 242 TRP 
0 243 ARG 
0 244 ASN 
0 245 GLY 
0 246 SER 
0 247 LYS 
0 248 GLY 
0 249 LEU 
0 250 TYR 
0 251 GLY 
0 252 LYS 
0 253 GLY 
0 254 LYS 
0 255 PRO 
0 256 GLY 
0 257 GLY 
0 258 ASP 
0 259 PHE 
0 260 GLY 
0 261 ALA 
0 262 ALA 
0 263 SER 
0 264 ALA 
0 265 ALA 
0 266 GLN 
0 267 GLY 
0 268 ALA 
0 269 GLY 
0 270 TYR 
0 271 TRP 
0 272 GLY 
0 273 LYS 
0 274 SER 
0 275 ALA 
0 276 SER 
0 277 ASP 
0 278 TRP 
0 279 ASP 
0 280 ALA 
0 281 TRP 
0 282 GLY 
0 283 ARG 
0 284 ASP 
0 285 GLN 
0 286 ASP 
0 287 TYR 
0 288 LYS 
0 289 GLU 
0 290 ASP 
0 291 VAL 
0 292 SER 
0 293 TYR 
0 294 ASP 
0 295 LYS 
0 296 VAL 
0 297 GLN 
0 298 ALA 
0 299 LYS 
0 300 ALA 
0 301 TYR 
0 302 SER 
0 303 ALA 
0 304 GLU 
0 305 SER 
0 306 TYR 
0 307 ASP 
0 308 GLU 
0 309 TRP 
0 310 ASP 
0 311 ASN 
0 312 LYS 
0 313 ASP 
0 314 ASN 
0 315 ASP 
0 316 LYS 
0 317 TRP 
0 318 GLY 
0 319 ALA 
0 320 GLN 
0 321 ALA 
0 322 TRP 
0 323 GLY 
0 324 LYS 
0 325 ASP 
0 326 ARG 
0 327 ASP 
0 328 VAL 
0 329 TYR 
0 330 GLY 
0 331 ALA 
0 332 SER 
0 333 SER 
0 334 TYR 
0 335 GLY 
0 336 ALA 
0 337 ALA 
0 338 ALA 
0 339 SER 
0 340 ALA 
0 341 GLN 
0 342 ASP 
0 343 TRP 
0 344 ARG 
0 345 GLY 
0 346 ALA 
0 347 GLY 
0 348 ARG 
0 349 ALA 
0 350 GLY 
0 351 LYS 
0 352 ALA 
0 353 GLY 
0 354 TYR 
0 355 GLY 
0 356 GLY 
0 357 ALA 
0 358 VAL 
0 359 GLY 
0 360 LYS 
0 361 GLY 
0 362 TYR 
0 363 GLY 
0 364 GLY 
0 365 VAL 
0 366 SER 
0 367 ALA 
0 368 TYR 
0 369 GLY 
0 370 GLY 
0 371 ALA 
0 372 ARG 
0 373 ALA 
0 374 VAL 
0 375 GLY 
0 376 GLY 
0 377 ALA 
0 378 GLY 
0 379 ASN 
0 380 GLN 
0 381 ASP 
0 382 TRP 
0 383 GLN 
0 384 GLY 
0 385 ALA 
0 386 SER 
0 387 ASN 
0 388 ALA 
0 389 HIS 
0 390 GLN 
0 391 ALA 
0 392 ALA 
0 393 ARG 
0 394 GLY 
0 395 ALA 
0 396 TYR 
0 397 ASP 
0 398 ASN 
0 399 ASP 
0 400 GLU 
0 401 TRP 
0 402 ALA 
0 403 LYS 
0 404 GLN 
0 405 ALA 
0 406 TYR 
0 407 GLY 
0 408 SER 
0 409 ASP 
0 410 TYR 
0 411 ASP 
0 412 SER 
0 413 ARG 
0 414 TRP 
0 415 GLY 
0 416 LYS 
0 417 SER 
0 418 TYR 
0 419 ASP 
0 420 SER 
0 421 VAL 
0 422 SER 
0 423 ALA 
0 424 LYS 
0 425 SER 
0 426 TYR 
0 427 ASP 
0 428 ASN 
0 429 GLU 
0 430 SER 
0 431 TYR 
0 432 ALA 
0 433 ARG 
0 434 ALA 
0 435 VAL 
0 436 GLN 
0 437 ALA 
0 438 ASP 
0 439 ASP 
0 440 ASP 
0 441 GLN 
0 442 TRP 
0 443 ALA 
0 444 GLU 
0 445 ASP 
0 446 TYR 
0 447 ASP 
0 448 ARG 
0 449 TYR 
0 450 ASP 
0 451 ALA 
0 452 ARG 
0 453 ASP 
0 454 ALA 
0 455 ALA 
0 456 SER 
0 457 ARG 
0 458 GLY 
0 459 ALA 
0 460 ALA 
0 461 ALA 
0 462 SER 
0 463 ARG 
0 464 TRP 
0 465 GLY 
0 466 LYS 
0 467 GLU 
0 468 ALA 
0 469 ASP 
0 470 SER 
0 471 LYS 
0 472 PHE 
0 473 GLY 
0 474 GLY 
0 475 LEU 
0 476 HIS 
0 477 GLY 
0 478 TYR 
0 479 GLY 
0 480 LYS 
0 481 GLY 
0 482 GLY 
0 483 TYR 
0 484 GLY 
0 485 GLY 
0 486 TYR 
0 487 SER 
0 488 VAL 
0 489 GLY 
0 490 VAL 
0 491 ASN 
0 492 LYS 
0 493 GLY 
0 494 ALA 
0 495 VAL 
0 496 TYR 
0 497 ASP 
0 498 ALA 
0 499 ALA 
0 500 SER 
0 501 ARG 
0 502 ALA 
0 503 ASN 
0 504 ALA 
0 505 ALA 
0 506 ALA 
0 507 ALA 
0 508 GLY 
0 509 GLY 
0 510 LYS 
0 511 SER 
0 512 GLY 
0 513 ALA 
0 514 ASP 
0 515 TRP 
0 516 ASP 
0 517 ALA 
0 518 TRP 
0 519 GLY 
0 520 ARG 
0 521 ASP 
0 522 GLN 
0 523 ASP 
0 524 LEU 
0 525 SER 
0 526 ILE 
0 527 LYS 
0 528 GLU 
0 529 SER 
0 530 TYR 
0 531 ASP 
0 532 ARG 
0 533 THR 
0 534 TRP 
0 535 ALA 
0 536 LYS 
0 537 SER 
0 538 TYR 
0 539 ASP 
0 540 ALA 
0 541 GLU 
0 542 SER 
0 543 TYR 
0 544 ASP 
0 545 GLU 
0 546 TRP 
0 547 ASP 
0 548 ASN 
0 549 LYS 
0 550 ASP 
0 551 ASP 
0 552 ASP 
0 553 LYS 
0 554 TRP 
0 555 GLY 
0 556 ALA 
0 557 GLN 
0 558 ALA 
0 559 TRP 
0 560 GLY 
0 561 LYS 
0 562 ASP 
0 563 ARG 
0 564 ASP 
0 565 GLN 
0 566 TYR 
0 567 GLY 
0 568 ALA 
0 569 SER 
0 570 SER 
0 571 GLN 
0 572 ALA 
0 573 ARG 
0 574 ASN 
0 575 ALA 
0 576 SER 
0 577 GLN 
0 578 GLY 
0 579 ASP 
0 580 LEU 
0 581 ILE 
0 582 GLY 
0 583 TYR 
0 584 GLY 
0 585 LYS 
0 586 ALA 
0 587 TYR 
0 588 GLY 
0 589 GLY 
0 590 ALA 
0 591 LYS 
0 592 ALA 
0 593 TYR 
0 594 GLY 
0 595 GLY 
0 596 HIS 
0 597 ALA 
0 598 PRO 
0 599 VAL 
0 600 HIS 
0 601 GLY 
0 602 VAL 
0 603 HIS 
0 604 GLY 
0 605 GLY 
0 606 TYR 
0 607 GLY 
0 608 LYS 
0 609 SER 
0 610 LEU 
0 611 SER 
0 612 TYR 
0 613 GLY 
0 614 GLY 
0 615 LYS 
0 616 VAL 
0 617 GLY 
0 618 TYR 
0 619 GLY 
0 620 GLY 
0 621 LYS 
0 622 ALA 
0 623 TYR 
0 624 GLY 
0 625 VAL 
0 626 GLN 
0 627 ALA 
0 628 GLU 
0 629 ARG 
0 630 ASP 
0 631 ALA 
0 632 SER 
0 633 GLY 
0 634 ILE 
0 635 HIS 
0 636 ALA 
0 637 ALA 
0 638 GLN 
0 639 GLN 
0 640 ALA 
0 641 GLY 
0 642 TYR 
0 643 ASP 
0 644 ASN 
0 645 ASP 
0 646 GLU 
0 647 TRP 
0 648 ALA 
0 649 LYS 
0 650 GLN 
0 651 ALA 
0 652 TYR 
0 653 GLY 
0 654 SER 
0 655 ASP 
0 656 VAL 
0 657 ASP 
0 658 SER 
0 659 ARG 
0 660 TRP 
0 661 GLY 
0 662 LYS 
0 663 SER 
0 664 TYR 
0 665 ASP 
0 666 SER 
0 667 VAL 
0 668 ALA 
0 669 ALA 
0 670 LYS 
0 671 SER 
0 672 TYR 
0 673 ASP 
0 674 ASP 
0 675 GLU 
0 676 GLN 
0 677 TYR 
0 678 ALA 
0 679 ARG 
0 680 LYS 
0 681 ILE 
0 682 TRP 
0 683 ALA 
0 684 ASP 
0 685 ASP 
0 686 ASP 
0 687 GLN 
0 688 TRP 
0 689 ALA 
0 690 GLU 
0 691 ASP 
0 692 TYR 
0 693 ASP 
0 694 ARG 
0 695 TYR 
0 696 ASN 
0 697 THR 
0 698 LYS 
0 699 ALA 
0 700 ALA 
0 701 ASP 
0 702 SER 
0 703 TYR 
0 704 LYS 
0 705 LYS 
0 706 ALA 
0 707 ALA 
0 708 SER 
0 709 ALA 
0 710 GLN 
0 711 ASP 
0 712 SER 
0 713 ARG 
0 714 GLY 
0 715 GLY 
0 716 LYS 
0 717 THR 
0 718 THR 
0 719 TYR 
0 720 THR 
0 721 VAL 
0 722 THR 
0 723 PRO 
0 724 VAL 
0 725 THR 
0 726 VAL 
0 727 HIS 
0 728 ALA 
0 729 GLY 
0 730 GLY 
0 731 TYR 
0 732 GLY 
0 733 GLY 
0 734 HIS 
0 735 GLY 
0 736 VAL 
0 737 GLY 
0 738 ARG 
0 739 GLY 
0 740 VAL 
0 741 GLY 
0 742 LEU 
0 743 GLY 
0 744 GLY 
0 745 VAL 
0 746 GLY 
0 747 VAL 
0 748 LEU 
0 749 GLY 
0 750 ALA 
0 751 GLY 
0 752 LYS 
0 753 LEU 
0 754 GLY 
0 755 GLY 
0 756 VAL 
0 757 GLY 
0 758 VAL 
0 759 HIS 
0 760 GLY 
0 761 ALA 
0 762 GLY 
0 763 LYS 
0 764 PHE 
0 765 GLY 
0 766 GLY 
0 767 VAL 
0 768 HIS 
0 769 GLY 
0 770 GLY 
0 771 VAL 
0 772 GLY 
0 773 LEU 
0 774 GLY 
0 775 GLY 
0 776 LYS 
0 777 LEU 
0 778 GLY 
0 779 GLY 
0 780 VAL 
0 781 GLY 
0 782 VAL 
0 783 ILE 
0 784 GLY 
0 785 ALA 
0 786 GLY 
0 787 LYS 
0 788 LEU 
0 789 GLY 
0 790 GLY 
0 791 ILE 
0 792 HIS 
0 793 GLY 
0 794 GLY 
0 795 SER 
0 796 LEU 
0 797 GLY 
0 798 GLY 
0 799 ILE 
0 800 HIS 
0 801 GLY 
0 802 GLY 
0 803 TYR 
0 804 GLY 
0 805 LYS 
0 806 TYR 
#
loop_
_chem_comp.id
_chem_comp.type
_chem_comp.name
ALA 'L-peptide linking' ALANINE         
ARG 'L-peptide linking' ARGININE        
ASN 'L-peptide linking' ASPARAGINE      
ASP 'L-peptide linking' 'ASPARTIC ACID' 
CYS 'L-peptide linking' CYSTEINE        
GLN 'L-peptide linking' GLUTAMINE       
GLU 'L-peptide linking' 'GLUTAMIC ACID' 
HIS 'L-peptide linking' HISTIDINE       
ILE 'L-peptide linking' ISOLEUCINE      
LEU 'L-peptide linking' LEUCINE         
LYS 'L-peptide linking' LYSINE          
MET 'L-peptide linking' METHIONINE      
PHE 'L-peptide linking' PHENYLALANINE   
PRO 'L-peptide linking' PROLINE         
SER 'L-peptide linking' SERINE          
THR 'L-peptide linking' THREONINE       
TRP 'L-peptide linking' TRYPTOPHAN      
TYR 'L-peptide linking' TYROSINE        
VAL 'L-peptide linking' VALINE          
GLY 'peptide linking'   GLYCINE         
#
loop_
_atom_site.group_PDB
_atom_site.id
_atom_site.type_symbol
_atom_site.label_atom_id
_atom_site.label_alt_id
_atom_site.label_comp_id
_atom_site.label_asym_id
_atom_site.label_entity_id
_atom_site.label_seq_id
_atom_site.pdbx_PDB_ins_code
_atom_site.Cartn_x
_atom_site.Cartn_y
_atom_site.Cartn_z
_atom_site.occupancy
_atom_site.B_iso_or_equiv
_atom_site.auth_seq_id
_atom_site.auth_asym_id
_atom_site.pdbx_PDB_model_num
ATOM 1    N N   . MET A 0 1   . -31.399  12.259  -0.955   1.00 34.31 1   A 1 
ATOM 2    C CA  . MET A 0 1   . -31.220  12.892  -2.283   1.00 34.31 1   A 1 
ATOM 3    C C   . MET A 0 1   . -30.392  14.165  -2.135   1.00 34.31 1   A 1 
ATOM 4    C CB  . MET A 0 1   . -32.573  13.258  -2.921   1.00 34.31 1   A 1 
ATOM 5    O O   . MET A 0 1   . -30.901  15.134  -1.593   1.00 34.31 1   A 1 
ATOM 6    C CG  . MET A 0 1   . -33.423  12.055  -3.338   1.00 34.31 1   A 1 
ATOM 7    S SD  . MET A 0 1   . -35.064  12.567  -3.906   1.00 34.31 1   A 1 
ATOM 8    C CE  . MET A 0 1   . -35.777  10.965  -4.368   1.00 34.31 1   A 1 
ATOM 9    N N   . LYS A 0 2   . -29.129  14.144  -2.571   1.00 34.58 2   A 1 
ATOM 10   C CA  . LYS A 0 2   . -28.256  15.292  -2.896   1.00 34.58 2   A 1 
ATOM 11   C C   . LYS A 0 2   . -27.107  14.704  -3.730   1.00 34.58 2   A 1 
ATOM 12   C CB  . LYS A 0 2   . -27.747  16.020  -1.628   1.00 34.58 2   A 1 
ATOM 13   O O   . LYS A 0 2   . -26.729  13.560  -3.491   1.00 34.58 2   A 1 
ATOM 14   C CG  . LYS A 0 2   . -28.493  17.351  -1.391   1.00 34.58 2   A 1 
ATOM 15   C CD  . LYS A 0 2   . -28.205  17.955  -0.007   1.00 34.58 2   A 1 
ATOM 16   C CE  . LYS A 0 2   . -29.063  19.212  0.222    1.00 34.58 2   A 1 
ATOM 17   N NZ  . LYS A 0 2   . -28.849  19.792  1.576    1.00 34.58 2   A 1 
ATOM 18   N N   . THR A 0 3   . -26.663  15.401  -4.767   1.00 33.06 3   A 1 
ATOM 19   C CA  . THR A 0 3   . -25.874  14.810  -5.862   1.00 33.06 3   A 1 
ATOM 20   C C   . THR A 0 3   . -24.372  14.963  -5.662   1.00 33.06 3   A 1 
ATOM 21   C CB  . THR A 0 3   . -26.257  15.457  -7.203   1.00 33.06 3   A 1 
ATOM 22   O O   . THR A 0 3   . -23.893  16.083  -5.500   1.00 33.06 3   A 1 
ATOM 23   C CG2 . THR A 0 3   . -27.627  14.985  -7.686   1.00 33.06 3   A 1 
ATOM 24   O OG1 . THR A 0 3   . -26.334  16.857  -7.040   1.00 33.06 3   A 1 
ATOM 25   N N   . PHE A 0 4   . -23.631  13.859  -5.774   1.00 33.80 4   A 1 
ATOM 26   C CA  . PHE A 0 4   . -22.202  13.904  -6.087   1.00 33.80 4   A 1 
ATOM 27   C C   . PHE A 0 4   . -22.013  14.316  -7.554   1.00 33.80 4   A 1 
ATOM 28   C CB  . PHE A 0 4   . -21.558  12.537  -5.816   1.00 33.80 4   A 1 
ATOM 29   O O   . PHE A 0 4   . -22.800  13.919  -8.413   1.00 33.80 4   A 1 
ATOM 30   C CG  . PHE A 0 4   . -21.451  12.181  -4.346   1.00 33.80 4   A 1 
ATOM 31   C CD1 . PHE A 0 4   . -20.308  12.560  -3.617   1.00 33.80 4   A 1 
ATOM 32   C CD2 . PHE A 0 4   . -22.478  11.459  -3.706   1.00 33.80 4   A 1 
ATOM 33   C CE1 . PHE A 0 4   . -20.191  12.220  -2.258   1.00 33.80 4   A 1 
ATOM 34   C CE2 . PHE A 0 4   . -22.361  11.119  -2.346   1.00 33.80 4   A 1 
ATOM 35   C CZ  . PHE A 0 4   . -21.217  11.500  -1.622   1.00 33.80 4   A 1 
ATOM 36   N N   . ALA A 0 5   . -20.971  15.098  -7.835   1.00 38.29 5   A 1 
ATOM 37   C CA  . ALA A 0 5   . -20.577  15.485  -9.185   1.00 38.29 5   A 1 
ATOM 38   C C   . ALA A 0 5   . -19.115  15.081  -9.408   1.00 38.29 5   A 1 
ATOM 39   C CB  . ALA A 0 5   . -20.820  16.989  -9.368   1.00 38.29 5   A 1 
ATOM 40   O O   . ALA A 0 5   . -18.205  15.701  -8.863   1.00 38.29 5   A 1 
ATOM 41   N N   . PHE A 0 6   . -18.906  14.020  -10.188  1.00 28.18 6   A 1 
ATOM 42   C CA  . PHE A 0 6   . -17.579  13.567  -10.604  1.00 28.18 6   A 1 
ATOM 43   C C   . PHE A 0 6   . -17.092  14.475  -11.745  1.00 28.18 6   A 1 
ATOM 44   C CB  . PHE A 0 6   . -17.668  12.085  -11.018  1.00 28.18 6   A 1 
ATOM 45   O O   . PHE A 0 6   . -17.777  14.603  -12.762  1.00 28.18 6   A 1 
ATOM 46   C CG  . PHE A 0 6   . -16.535  11.207  -10.523  1.00 28.18 6   A 1 
ATOM 47   C CD1 . PHE A 0 6   . -15.411  10.962  -11.336  1.00 28.18 6   A 1 
ATOM 48   C CD2 . PHE A 0 6   . -16.635  10.581  -9.264   1.00 28.18 6   A 1 
ATOM 49   C CE1 . PHE A 0 6   . -14.405  10.080  -10.898  1.00 28.18 6   A 1 
ATOM 50   C CE2 . PHE A 0 6   . -15.629  9.699   -8.830   1.00 28.18 6   A 1 
ATOM 51   C CZ  . PHE A 0 6   . -14.518  9.443   -9.650   1.00 28.18 6   A 1 
ATOM 52   N N   . ALA A 0 7   . -15.946  15.136  -11.579  1.00 31.62 7   A 1 
ATOM 53   C CA  . ALA A 0 7   . -15.400  16.046  -12.584  1.00 31.62 7   A 1 
ATOM 54   C C   . ALA A 0 7   . -14.432  15.296  -13.513  1.00 31.62 7   A 1 
ATOM 55   C CB  . ALA A 0 7   . -14.752  17.243  -11.876  1.00 31.62 7   A 1 
ATOM 56   O O   . ALA A 0 7   . -13.315  14.969  -13.122  1.00 31.62 7   A 1 
ATOM 57   N N   . ALA A 0 8   . -14.861  15.013  -14.745  1.00 30.39 8   A 1 
ATOM 58   C CA  . ALA A 0 8   . -14.025  14.339  -15.736  1.00 30.39 8   A 1 
ATOM 59   C C   . ALA A 0 8   . -12.955  15.281  -16.321  1.00 30.39 8   A 1 
ATOM 60   C CB  . ALA A 0 8   . -14.926  13.751  -16.828  1.00 30.39 8   A 1 
ATOM 61   O O   . ALA A 0 8   . -13.261  16.403  -16.730  1.00 30.39 8   A 1 
ATOM 62   N N   . ALA A 0 9   . -11.713  14.803  -16.422  1.00 30.77 9   A 1 
ATOM 63   C CA  . ALA A 0 9   . -10.626  15.526  -17.077  1.00 30.77 9   A 1 
ATOM 64   C C   . ALA A 0 9   . -10.759  15.449  -18.611  1.00 30.77 9   A 1 
ATOM 65   C CB  . ALA A 0 9   . -9.289   14.969  -16.571  1.00 30.77 9   A 1 
ATOM 66   O O   . ALA A 0 9   . -10.517  14.408  -19.222  1.00 30.77 9   A 1 
ATOM 67   N N   . LEU A 0 10  . -11.135  16.563  -19.243  1.00 30.84 10  A 1 
ATOM 68   C CA  . LEU A 0 10  . -11.191  16.687  -20.701  1.00 30.84 10  A 1 
ATOM 69   C C   . LEU A 0 10  . -9.799   17.023  -21.261  1.00 30.84 10  A 1 
ATOM 70   C CB  . LEU A 0 10  . -12.237  17.757  -21.072  1.00 30.84 10  A 1 
ATOM 71   O O   . LEU A 0 10  . -9.396   18.185  -21.266  1.00 30.84 10  A 1 
ATOM 72   C CG  . LEU A 0 10  . -12.450  17.906  -22.593  1.00 30.84 10  A 1 
ATOM 73   C CD1 . LEU A 0 10  . -13.311  16.771  -23.153  1.00 30.84 10  A 1 
ATOM 74   C CD2 . LEU A 0 10  . -13.149  19.230  -22.903  1.00 30.84 10  A 1 
ATOM 75   N N   . VAL A 0 11  . -9.081   16.026  -21.785  1.00 32.37 11  A 1 
ATOM 76   C CA  . VAL A 0 11  . -7.851   16.268  -22.560  1.00 32.37 11  A 1 
ATOM 77   C C   . VAL A 0 11  . -8.232   16.730  -23.968  1.00 32.37 11  A 1 
ATOM 78   C CB  . VAL A 0 11  . -6.920   15.038  -22.579  1.00 32.37 11  A 1 
ATOM 79   O O   . VAL A 0 11  . -8.511   15.919  -24.850  1.00 32.37 11  A 1 
ATOM 80   C CG1 . VAL A 0 11  . -5.633   15.323  -23.369  1.00 32.37 11  A 1 
ATOM 81   C CG2 . VAL A 0 11  . -6.506   14.645  -21.154  1.00 32.37 11  A 1 
ATOM 82   N N   . ALA A 0 12  . -8.266   18.046  -24.176  1.00 32.89 12  A 1 
ATOM 83   C CA  . ALA A 0 12  . -8.475   18.646  -25.490  1.00 32.89 12  A 1 
ATOM 84   C C   . ALA A 0 12  . -7.121   18.889  -26.180  1.00 32.89 12  A 1 
ATOM 85   C CB  . ALA A 0 12  . -9.305   19.928  -25.337  1.00 32.89 12  A 1 
ATOM 86   O O   . ALA A 0 12  . -6.285   19.632  -25.670  1.00 32.89 12  A 1 
ATOM 87   N N   . VAL A 0 13  . -6.906   18.276  -27.347  1.00 27.00 13  A 1 
ATOM 88   C CA  . VAL A 0 13  . -5.693   18.488  -28.151  1.00 27.00 13  A 1 
ATOM 89   C C   . VAL A 0 13  . -5.829   19.789  -28.944  1.00 27.00 13  A 1 
ATOM 90   C CB  . VAL A 0 13  . -5.414   17.287  -29.080  1.00 27.00 13  A 1 
ATOM 91   O O   . VAL A 0 13  . -6.562   19.836  -29.929  1.00 27.00 13  A 1 
ATOM 92   C CG1 . VAL A 0 13  . -4.174   17.512  -29.958  1.00 27.00 13  A 1 
ATOM 93   C CG2 . VAL A 0 13  . -5.176   16.007  -28.265  1.00 27.00 13  A 1 
ATOM 94   N N   . CYS A 0 14  . -5.092   20.823  -28.537  1.00 31.66 14  A 1 
ATOM 95   C CA  . CYS A 0 14  . -4.898   22.056  -29.300  1.00 31.66 14  A 1 
ATOM 96   C C   . CYS A 0 14  . -3.416   22.445  -29.300  1.00 31.66 14  A 1 
ATOM 97   C CB  . CYS A 0 14  . -5.755   23.192  -28.723  1.00 31.66 14  A 1 
ATOM 98   O O   . CYS A 0 14  . -2.766   22.458  -28.258  1.00 31.66 14  A 1 
ATOM 99   S SG  . CYS A 0 14  . -7.474   23.043  -29.293  1.00 31.66 14  A 1 
ATOM 100  N N   . SER A 0 15  . -2.892   22.777  -30.476  1.00 29.97 15  A 1 
ATOM 101  C CA  . SER A 0 15  . -1.510   23.209  -30.674  1.00 29.97 15  A 1 
ATOM 102  C C   . SER A 0 15  . -1.339   24.725  -30.508  1.00 29.97 15  A 1 
ATOM 103  C CB  . SER A 0 15  . -1.063   22.797  -32.082  1.00 29.97 15  A 1 
ATOM 104  O O   . SER A 0 15  . -2.069   25.483  -31.146  1.00 29.97 15  A 1 
ATOM 105  O OG  . SER A 0 15  . -1.984   23.302  -33.035  1.00 29.97 15  A 1 
ATOM 106  N N   . ALA A 0 16  . -0.267   25.108  -29.807  1.00 29.15 16  A 1 
ATOM 107  C CA  . ALA A 0 16  . 0.380    26.429  -29.759  1.00 29.15 16  A 1 
ATOM 108  C C   . ALA A 0 16  . -0.235   27.562  -28.894  1.00 29.15 16  A 1 
ATOM 109  C CB  . ALA A 0 16  . 0.718    26.893  -31.188  1.00 29.15 16  A 1 
ATOM 110  O O   . ALA A 0 16  . -1.441   27.786  -28.875  1.00 29.15 16  A 1 
ATOM 111  N N   . VAL A 0 17  . 0.698    28.348  -28.325  1.00 29.21 17  A 1 
ATOM 112  C CA  . VAL A 0 17  . 0.589    29.696  -27.713  1.00 29.21 17  A 1 
ATOM 113  C C   . VAL A 0 17  . 0.145    29.797  -26.231  1.00 29.21 17  A 1 
ATOM 114  C CB  . VAL A 0 17  . -0.129   30.702  -28.645  1.00 29.21 17  A 1 
ATOM 115  O O   . VAL A 0 17  . -0.948   29.395  -25.856  1.00 29.21 17  A 1 
ATOM 116  C CG1 . VAL A 0 17  . -0.022   32.144  -28.142  1.00 29.21 17  A 1 
ATOM 117  C CG2 . VAL A 0 17  . 0.482    30.707  -30.060  1.00 29.21 17  A 1 
ATOM 118  N N   . ASP A 0 18  . 1.047    30.409  -25.447  1.00 29.78 18  A 1 
ATOM 119  C CA  . ASP A 0 18  . 0.963    31.149  -24.167  1.00 29.78 18  A 1 
ATOM 120  C C   . ASP A 0 18  . 0.133    30.653  -22.958  1.00 29.78 18  A 1 
ATOM 121  C CB  . ASP A 0 18  . 0.647    32.631  -24.451  1.00 29.78 18  A 1 
ATOM 122  O O   . ASP A 0 18  . -1.094   30.585  -22.984  1.00 29.78 18  A 1 
ATOM 123  C CG  . ASP A 0 18  . 1.614    33.297  -25.444  1.00 29.78 18  A 1 
ATOM 124  O OD1 . ASP A 0 18  . 2.703    32.723  -25.689  1.00 29.78 18  A 1 
ATOM 125  O OD2 . ASP A 0 18  . 1.243    34.361  -25.987  1.00 29.78 18  A 1 
ATOM 126  N N   . ILE A 0 19  . 0.818    30.534  -21.804  1.00 32.81 19  A 1 
ATOM 127  C CA  . ILE A 0 19  . 0.254    30.740  -20.452  1.00 32.81 19  A 1 
ATOM 128  C C   . ILE A 0 19  . 1.229    31.600  -19.620  1.00 32.81 19  A 1 
ATOM 129  C CB  . ILE A 0 19  . -0.090   29.402  -19.742  1.00 32.81 19  A 1 
ATOM 130  O O   . ILE A 0 19  . 2.416    31.289  -19.525  1.00 32.81 19  A 1 
ATOM 131  C CG1 . ILE A 0 19  . -1.221   28.663  -20.500  1.00 32.81 19  A 1 
ATOM 132  C CG2 . ILE A 0 19  . -0.497   29.642  -18.271  1.00 32.81 19  A 1 
ATOM 133  C CD1 . ILE A 0 19  . -1.737   27.373  -19.848  1.00 32.81 19  A 1 
ATOM 134  N N   . GLU A 0 20  . 0.725    32.668  -18.991  1.00 33.28 20  A 1 
ATOM 135  C CA  . GLU A 0 20  . 1.478    33.565  -18.096  1.00 33.28 20  A 1 
ATOM 136  C C   . GLU A 0 20  . 1.282    33.242  -16.597  1.00 33.28 20  A 1 
ATOM 137  C CB  . GLU A 0 20  . 1.039    35.030  -18.302  1.00 33.28 20  A 1 
ATOM 138  O O   . GLU A 0 20  . 0.200    32.828  -16.183  1.00 33.28 20  A 1 
ATOM 139  C CG  . GLU A 0 20  . 1.365    35.664  -19.660  1.00 33.28 20  A 1 
ATOM 140  C CD  . GLU A 0 20  . 0.971    37.153  -19.637  1.00 33.28 20  A 1 
ATOM 141  O OE1 . GLU A 0 20  . 1.886    38.001  -19.505  1.00 33.28 20  A 1 
ATOM 142  O OE2 . GLU A 0 20  . -0.248   37.439  -19.675  1.00 33.28 20  A 1 
ATOM 143  N N   . SER A 0 21  . 2.270    33.629  -15.766  1.00 31.47 21  A 1 
ATOM 144  C CA  . SER A 0 21  . 2.228    33.740  -14.282  1.00 31.47 21  A 1 
ATOM 145  C C   . SER A 0 21  . 2.161    32.412  -13.483  1.00 31.47 21  A 1 
ATOM 146  C CB  . SER A 0 21  . 1.148    34.757  -13.883  1.00 31.47 21  A 1 
ATOM 147  O O   . SER A 0 21  . 1.680    31.409  -13.988  1.00 31.47 21  A 1 
ATOM 148  O OG  . SER A 0 21  . -0.141   34.189  -13.897  1.00 31.47 21  A 1 
ATOM 149  N N   . VAL A 0 22  . 2.664    32.274  -12.241  1.00 38.90 22  A 1 
ATOM 150  C CA  . VAL A 0 22  . 3.150    33.204  -11.180  1.00 38.90 22  A 1 
ATOM 151  C C   . VAL A 0 22  . 4.449    32.617  -10.556  1.00 38.90 22  A 1 
ATOM 152  C CB  . VAL A 0 22  . 2.072    33.277  -10.059  1.00 38.90 22  A 1 
ATOM 153  O O   . VAL A 0 22  . 4.572    31.404  -10.471  1.00 38.90 22  A 1 
ATOM 154  C CG1 . VAL A 0 22  . 2.443    34.178  -8.871   1.00 38.90 22  A 1 
ATOM 155  C CG2 . VAL A 0 22  . 0.699    33.769  -10.539  1.00 38.90 22  A 1 
ATOM 156  N N   . GLY A 0 23  . 5.451    33.349  -10.039  1.00 29.27 23  A 1 
ATOM 157  C CA  . GLY A 0 23  . 5.638    34.809  -9.970   1.00 29.27 23  A 1 
ATOM 158  C C   . GLY A 0 23  . 6.434    35.372  -8.761   1.00 29.27 23  A 1 
ATOM 159  O O   . GLY A 0 23  . 6.502    36.592  -8.637   1.00 29.27 23  A 1 
ATOM 160  N N   . TYR A 0 24  . 7.027    34.560  -7.866   1.00 33.08 24  A 1 
ATOM 161  C CA  . TYR A 0 24  . 7.724    35.032  -6.641   1.00 33.08 24  A 1 
ATOM 162  C C   . TYR A 0 24  . 9.261    34.852  -6.666   1.00 33.08 24  A 1 
ATOM 163  C CB  . TYR A 0 24  . 7.144    34.327  -5.391   1.00 33.08 24  A 1 
ATOM 164  O O   . TYR A 0 24  . 9.744    33.747  -6.887   1.00 33.08 24  A 1 
ATOM 165  C CG  . TYR A 0 24  . 6.227    35.179  -4.528   1.00 33.08 24  A 1 
ATOM 166  C CD1 . TYR A 0 24  . 6.758    35.938  -3.463   1.00 33.08 24  A 1 
ATOM 167  C CD2 . TYR A 0 24  . 4.840    35.186  -4.766   1.00 33.08 24  A 1 
ATOM 168  C CE1 . TYR A 0 24  . 5.906    36.708  -2.645   1.00 33.08 24  A 1 
ATOM 169  C CE2 . TYR A 0 24  . 3.985    35.952  -3.950   1.00 33.08 24  A 1 
ATOM 170  O OH  . TYR A 0 24  . 3.685    37.453  -2.106   1.00 33.08 24  A 1 
ATOM 171  C CZ  . TYR A 0 24  . 4.515    36.715  -2.890   1.00 33.08 24  A 1 
ATOM 172  N N   . GLY A 0 25  . 10.017   35.898  -6.289   1.00 29.27 25  A 1 
ATOM 173  C CA  . GLY A 0 25  . 11.382   35.768  -5.734   1.00 29.27 25  A 1 
ATOM 174  C C   . GLY A 0 25  . 12.578   36.241  -6.588   1.00 29.27 25  A 1 
ATOM 175  O O   . GLY A 0 25  . 13.052   35.539  -7.468   1.00 29.27 25  A 1 
ATOM 176  N N   . TYR A 0 26  . 13.154   37.391  -6.212   1.00 32.38 26  A 1 
ATOM 177  C CA  . TYR A 0 26  . 14.554   37.805  -6.448   1.00 32.38 26  A 1 
ATOM 178  C C   . TYR A 0 26  . 15.153   37.756  -7.879   1.00 32.38 26  A 1 
ATOM 179  C CB  . TYR A 0 26  . 15.466   37.128  -5.410   1.00 32.38 26  A 1 
ATOM 180  O O   . TYR A 0 26  . 15.983   36.917  -8.221   1.00 32.38 26  A 1 
ATOM 181  C CG  . TYR A 0 26  . 15.274   37.676  -4.008   1.00 32.38 26  A 1 
ATOM 182  C CD1 . TYR A 0 26  . 16.034   38.785  -3.584   1.00 32.38 26  A 1 
ATOM 183  C CD2 . TYR A 0 26  . 14.321   37.104  -3.143   1.00 32.38 26  A 1 
ATOM 184  C CE1 . TYR A 0 26  . 15.841   39.327  -2.298   1.00 32.38 26  A 1 
ATOM 185  C CE2 . TYR A 0 26  . 14.118   37.650  -1.860   1.00 32.38 26  A 1 
ATOM 186  O OH  . TYR A 0 26  . 14.680   39.279  -0.196   1.00 32.38 26  A 1 
ATOM 187  C CZ  . TYR A 0 26  . 14.878   38.760  -1.435   1.00 32.38 26  A 1 
ATOM 188  N N   . GLY A 0 27  . 14.936   38.844  -8.625   1.00 30.29 27  A 1 
ATOM 189  C CA  . GLY A 0 27  . 16.064   39.716  -9.009   1.00 30.29 27  A 1 
ATOM 190  C C   . GLY A 0 27  . 17.063   39.249  -10.079  1.00 30.29 27  A 1 
ATOM 191  O O   . GLY A 0 27  . 18.161   39.805  -10.130  1.00 30.29 27  A 1 
ATOM 192  N N   . ARG A 0 28  . 16.733   38.278  -10.938  1.00 34.16 28  A 1 
ATOM 193  C CA  . ARG A 0 28  . 17.600   37.912  -12.076  1.00 34.16 28  A 1 
ATOM 194  C C   . ARG A 0 28  . 17.493   38.931  -13.219  1.00 34.16 28  A 1 
ATOM 195  C CB  . ARG A 0 28  . 17.339   36.470  -12.542  1.00 34.16 28  A 1 
ATOM 196  O O   . ARG A 0 28  . 16.400   39.343  -13.594  1.00 34.16 28  A 1 
ATOM 197  C CG  . ARG A 0 28  . 17.684   35.460  -11.431  1.00 34.16 28  A 1 
ATOM 198  C CD  . ARG A 0 28  . 17.702   34.016  -11.950  1.00 34.16 28  A 1 
ATOM 199  N NE  . ARG A 0 28  . 17.971   33.063  -10.851  1.00 34.16 28  A 1 
ATOM 200  N NH1 . ARG A 0 28  . 19.301   31.551  -11.979  1.00 34.16 28  A 1 
ATOM 201  N NH2 . ARG A 0 28  . 18.797   31.197  -9.843   1.00 34.16 28  A 1 
ATOM 202  C CZ  . ARG A 0 28  . 18.687   31.950  -10.900  1.00 34.16 28  A 1 
ATOM 203  N N   . SER A 0 29  . 18.641   39.337  -13.762  1.00 32.82 29  A 1 
ATOM 204  C CA  . SER A 0 29  . 18.725   40.273  -14.892  1.00 32.82 29  A 1 
ATOM 205  C C   . SER A 0 29  . 18.412   39.564  -16.210  1.00 32.82 29  A 1 
ATOM 206  C CB  . SER A 0 29  . 20.125   40.891  -14.965  1.00 32.82 29  A 1 
ATOM 207  O O   . SER A 0 29  . 19.025   38.541  -16.511  1.00 32.82 29  A 1 
ATOM 208  O OG  . SER A 0 29  . 20.136   41.944  -15.906  1.00 32.82 29  A 1 
ATOM 209  N N   . TYR A 0 30  . 17.506   40.123  -17.013  1.00 37.30 30  A 1 
ATOM 210  C CA  . TYR A 0 30  . 17.251   39.640  -18.371  1.00 37.30 30  A 1 
ATOM 211  C C   . TYR A 0 30  . 18.374   40.083  -19.314  1.00 37.30 30  A 1 
ATOM 212  C CB  . TYR A 0 30  . 15.880   40.120  -18.866  1.00 37.30 30  A 1 
ATOM 213  O O   . TYR A 0 30  . 18.691   41.271  -19.404  1.00 37.30 30  A 1 
ATOM 214  C CG  . TYR A 0 30  . 14.721   39.330  -18.291  1.00 37.30 30  A 1 
ATOM 215  C CD1 . TYR A 0 30  . 14.214   38.223  -19.001  1.00 37.30 30  A 1 
ATOM 216  C CD2 . TYR A 0 30  . 14.167   39.678  -17.042  1.00 37.30 30  A 1 
ATOM 217  C CE1 . TYR A 0 30  . 13.155   37.467  -18.465  1.00 37.30 30  A 1 
ATOM 218  C CE2 . TYR A 0 30  . 13.106   38.922  -16.504  1.00 37.30 30  A 1 
ATOM 219  O OH  . TYR A 0 30  . 11.581   37.073  -16.708  1.00 37.30 30  A 1 
ATOM 220  C CZ  . TYR A 0 30  . 12.599   37.813  -17.218  1.00 37.30 30  A 1 
ATOM 221  N N   . VAL A 0 31  . 18.958   39.132  -20.044  1.00 33.82 31  A 1 
ATOM 222  C CA  . VAL A 0 31  . 19.967   39.410  -21.073  1.00 33.82 31  A 1 
ATOM 223  C C   . VAL A 0 31  . 19.265   39.640  -22.407  1.00 33.82 31  A 1 
ATOM 224  C CB  . VAL A 0 31  . 21.014   38.281  -21.167  1.00 33.82 31  A 1 
ATOM 225  O O   . VAL A 0 31  . 18.744   38.707  -23.008  1.00 33.82 31  A 1 
ATOM 226  C CG1 . VAL A 0 31  . 22.093   38.618  -22.207  1.00 33.82 31  A 1 
ATOM 227  C CG2 . VAL A 0 31  . 21.711   38.076  -19.815  1.00 33.82 31  A 1 
ATOM 228  N N   . VAL A 0 32  . 19.271   40.885  -22.886  1.00 38.26 32  A 1 
ATOM 229  C CA  . VAL A 0 32  . 18.827   41.223  -24.246  1.00 38.26 32  A 1 
ATOM 230  C C   . VAL A 0 32  . 20.068   41.314  -25.142  1.00 38.26 32  A 1 
ATOM 231  C CB  . VAL A 0 32  . 18.006   42.526  -24.281  1.00 38.26 32  A 1 
ATOM 232  O O   . VAL A 0 32  . 20.930   42.156  -24.873  1.00 38.26 32  A 1 
ATOM 233  C CG1 . VAL A 0 32  . 17.429   42.760  -25.684  1.00 38.26 32  A 1 
ATOM 234  C CG2 . VAL A 0 32  . 16.832   42.488  -23.291  1.00 38.26 32  A 1 
ATOM 235  N N   . PRO A 0 33  . 20.209   40.477  -26.187  1.00 33.74 33  A 1 
ATOM 236  C CA  . PRO A 0 33  . 21.394   40.493  -27.037  1.00 33.74 33  A 1 
ATOM 237  C C   . PRO A 0 33  . 21.463   41.783  -27.864  1.00 33.74 33  A 1 
ATOM 238  C CB  . PRO A 0 33  . 21.295   39.236  -27.908  1.00 33.74 33  A 1 
ATOM 239  O O   . PRO A 0 33  . 20.511   42.153  -28.553  1.00 33.74 33  A 1 
ATOM 240  C CG  . PRO A 0 33  . 19.791   38.976  -27.989  1.00 33.74 33  A 1 
ATOM 241  C CD  . PRO A 0 33  . 19.287   39.436  -26.621  1.00 33.74 33  A 1 
ATOM 242  N N   . LYS A 0 34  . 22.617   42.458  -27.832  1.00 34.53 34  A 1 
ATOM 243  C CA  . LYS A 0 34  . 22.913   43.621  -28.679  1.00 34.53 34  A 1 
ATOM 244  C C   . LYS A 0 34  . 23.886   43.217  -29.785  1.00 34.53 34  A 1 
ATOM 245  C CB  . LYS A 0 34  . 23.426   44.783  -27.814  1.00 34.53 34  A 1 
ATOM 246  O O   . LYS A 0 34  . 24.976   42.731  -29.504  1.00 34.53 34  A 1 
ATOM 247  C CG  . LYS A 0 34  . 23.647   46.042  -28.665  1.00 34.53 34  A 1 
ATOM 248  C CD  . LYS A 0 34  . 23.994   47.264  -27.805  1.00 34.53 34  A 1 
ATOM 249  C CE  . LYS A 0 34  . 24.341   48.452  -28.714  1.00 34.53 34  A 1 
ATOM 250  N NZ  . LYS A 0 34  . 25.782   48.460  -29.067  1.00 34.53 34  A 1 
ATOM 251  N N   . VAL A 0 35  . 23.492   43.439  -31.038  1.00 33.59 35  A 1 
ATOM 252  C CA  . VAL A 0 35  . 24.281   43.067  -32.221  1.00 33.59 35  A 1 
ATOM 253  C C   . VAL A 0 35  . 25.076   44.274  -32.723  1.00 33.59 35  A 1 
ATOM 254  C CB  . VAL A 0 35  . 23.377   42.482  -33.329  1.00 33.59 35  A 1 
ATOM 255  O O   . VAL A 0 35  . 24.510   45.177  -33.335  1.00 33.59 35  A 1 
ATOM 256  C CG1 . VAL A 0 35  . 24.220   41.964  -34.502  1.00 33.59 35  A 1 
ATOM 257  C CG2 . VAL A 0 35  . 22.520   41.316  -32.814  1.00 33.59 35  A 1 
ATOM 258  N N   . ASP A 0 36  . 26.388   44.288  -32.487  1.00 36.30 36  A 1 
ATOM 259  C CA  . ASP A 0 36  . 27.305   45.287  -33.052  1.00 36.30 36  A 1 
ATOM 260  C C   . ASP A 0 36  . 28.023   44.715  -34.292  1.00 36.30 36  A 1 
ATOM 261  C CB  . ASP A 0 36  . 28.264   45.811  -31.966  1.00 36.30 36  A 1 
ATOM 262  O O   . ASP A 0 36  . 28.738   43.716  -34.221  1.00 36.30 36  A 1 
ATOM 263  C CG  . ASP A 0 36  . 27.571   46.778  -30.990  1.00 36.30 36  A 1 
ATOM 264  O OD1 . ASP A 0 36  . 26.981   47.794  -31.431  1.00 36.30 36  A 1 
ATOM 265  O OD2 . ASP A 0 36  . 27.592   46.565  -29.757  1.00 36.30 36  A 1 
ATOM 266  N N   . VAL A 0 37  . 27.814   45.337  -35.459  1.00 32.40 37  A 1 
ATOM 267  C CA  . VAL A 0 37  . 28.262   44.812  -36.766  1.00 32.40 37  A 1 
ATOM 268  C C   . VAL A 0 37  . 29.623   45.392  -37.167  1.00 32.40 37  A 1 
ATOM 269  C CB  . VAL A 0 37  . 27.190   45.038  -37.854  1.00 32.40 37  A 1 
ATOM 270  O O   . VAL A 0 37  . 29.715   46.488  -37.721  1.00 32.40 37  A 1 
ATOM 271  C CG1 . VAL A 0 37  . 27.619   44.465  -39.215  1.00 32.40 37  A 1 
ATOM 272  C CG2 . VAL A 0 37  . 25.867   44.360  -37.464  1.00 32.40 37  A 1 
ATOM 273  N N   . ALA A 0 38  . 30.695   44.637  -36.921  1.00 38.54 38  A 1 
ATOM 274  C CA  . ALA A 0 38  . 32.061   45.021  -37.280  1.00 38.54 38  A 1 
ATOM 275  C C   . ALA A 0 38  . 32.482   44.481  -38.664  1.00 38.54 38  A 1 
ATOM 276  C CB  . ALA A 0 38  . 33.001   44.564  -36.157  1.00 38.54 38  A 1 
ATOM 277  O O   . ALA A 0 38  . 32.889   43.329  -38.806  1.00 38.54 38  A 1 
ATOM 278  N N   . THR A 0 39  . 32.454   45.329  -39.699  1.00 32.63 39  A 1 
ATOM 279  C CA  . THR A 0 39  . 32.984   44.978  -41.032  1.00 32.63 39  A 1 
ATOM 280  C C   . THR A 0 39  . 34.515   45.012  -41.042  1.00 32.63 39  A 1 
ATOM 281  C CB  . THR A 0 39  . 32.412   45.884  -42.134  1.00 32.63 39  A 1 
ATOM 282  O O   . THR A 0 39  . 35.132   46.050  -41.303  1.00 32.63 39  A 1 
ATOM 283  C CG2 . THR A 0 39  . 32.831   45.447  -43.541  1.00 32.63 39  A 1 
ATOM 284  O OG1 . THR A 0 39  . 31.008   45.820  -42.103  1.00 32.63 39  A 1 
ATOM 285  N N   . VAL A 0 40  . 35.146   43.867  -40.780  1.00 35.97 40  A 1 
ATOM 286  C CA  . VAL A 0 40  . 36.607   43.708  -40.848  1.00 35.97 40  A 1 
ATOM 287  C C   . VAL A 0 40  . 37.071   43.734  -42.310  1.00 35.97 40  A 1 
ATOM 288  C CB  . VAL A 0 40  . 37.065   42.426  -40.121  1.00 35.97 40  A 1 
ATOM 289  O O   . VAL A 0 40  . 36.654   42.916  -43.129  1.00 35.97 40  A 1 
ATOM 290  C CG1 . VAL A 0 40  . 38.593   42.290  -40.129  1.00 35.97 40  A 1 
ATOM 291  C CG2 . VAL A 0 40  . 36.617   42.433  -38.652  1.00 35.97 40  A 1 
ATOM 292  N N   . LYS A 0 41  . 37.954   44.679  -42.659  1.00 33.67 41  A 1 
ATOM 293  C CA  . LYS A 0 41  . 38.635   44.690  -43.966  1.00 33.67 41  A 1 
ATOM 294  C C   . LYS A 0 41  . 39.683   43.567  -44.017  1.00 33.67 41  A 1 
ATOM 295  C CB  . LYS A 0 41  . 39.302   46.049  -44.231  1.00 33.67 41  A 1 
ATOM 296  O O   . LYS A 0 41  . 40.335   43.341  -43.000  1.00 33.67 41  A 1 
ATOM 297  C CG  . LYS A 0 41  . 38.277   47.156  -44.506  1.00 33.67 41  A 1 
ATOM 298  C CD  . LYS A 0 41  . 38.982   48.496  -44.753  1.00 33.67 41  A 1 
ATOM 299  C CE  . LYS A 0 41  . 37.935   49.581  -45.026  1.00 33.67 41  A 1 
ATOM 300  N NZ  . LYS A 0 41  . 38.556   50.923  -45.150  1.00 33.67 41  A 1 
ATOM 301  N N   . PRO A 0 42  . 39.907   42.913  -45.174  1.00 32.37 42  A 1 
ATOM 302  C CA  . PRO A 0 42  . 40.954   41.902  -45.304  1.00 32.37 42  A 1 
ATOM 303  C C   . PRO A 0 42  . 42.324   42.514  -44.986  1.00 32.37 42  A 1 
ATOM 304  C CB  . PRO A 0 42  . 40.857   41.383  -46.743  1.00 32.37 42  A 1 
ATOM 305  O O   . PRO A 0 42  . 42.741   43.495  -45.606  1.00 32.37 42  A 1 
ATOM 306  C CG  . PRO A 0 42  . 40.214   42.545  -47.501  1.00 32.37 42  A 1 
ATOM 307  C CD  . PRO A 0 42  . 39.270   43.150  -46.461  1.00 32.37 42  A 1 
ATOM 308  N N   . ASP A 0 43  . 43.007   41.948  -43.994  1.00 34.90 43  A 1 
ATOM 309  C CA  . ASP A 0 43  . 44.217   42.519  -43.407  1.00 34.90 43  A 1 
ATOM 310  C C   . ASP A 0 43  . 45.449   42.218  -44.274  1.00 34.90 43  A 1 
ATOM 311  C CB  . ASP A 0 43  . 44.337   42.027  -41.955  1.00 34.90 43  A 1 
ATOM 312  O O   . ASP A 0 43  . 46.188   41.258  -44.054  1.00 34.90 43  A 1 
ATOM 313  C CG  . ASP A 0 43  . 45.387   42.779  -41.133  1.00 34.90 43  A 1 
ATOM 314  O OD1 . ASP A 0 43  . 45.890   43.839  -41.571  1.00 34.90 43  A 1 
ATOM 315  O OD2 . ASP A 0 43  . 45.673   42.330  -40.001  1.00 34.90 43  A 1 
ATOM 316  N N   . THR A 0 44  . 45.666   43.034  -45.310  1.00 30.70 44  A 1 
ATOM 317  C CA  . THR A 0 44  . 46.795   42.909  -46.246  1.00 30.70 44  A 1 
ATOM 318  C C   . THR A 0 44  . 48.123   43.359  -45.617  1.00 30.70 44  A 1 
ATOM 319  C CB  . THR A 0 44  . 46.525   43.629  -47.580  1.00 30.70 44  A 1 
ATOM 320  O O   . THR A 0 44  . 48.786   44.279  -46.109  1.00 30.70 44  A 1 
ATOM 321  C CG2 . THR A 0 44  . 45.335   43.048  -48.342  1.00 30.70 44  A 1 
ATOM 322  O OG1 . THR A 0 44  . 46.277   44.998  -47.364  1.00 30.70 44  A 1 
ATOM 323  N N   . LYS A 0 45  . 48.533   42.719  -44.517  1.00 36.23 45  A 1 
ATOM 324  C CA  . LYS A 0 45  . 49.823   42.951  -43.856  1.00 36.23 45  A 1 
ATOM 325  C C   . LYS A 0 45  . 50.963   42.321  -44.645  1.00 36.23 45  A 1 
ATOM 326  C CB  . LYS A 0 45  . 49.779   42.470  -42.396  1.00 36.23 45  A 1 
ATOM 327  O O   . LYS A 0 45  . 51.335   41.167  -44.455  1.00 36.23 45  A 1 
ATOM 328  C CG  . LYS A 0 45  . 49.248   43.600  -41.509  1.00 36.23 45  A 1 
ATOM 329  C CD  . LYS A 0 45  . 48.891   43.096  -40.109  1.00 36.23 45  A 1 
ATOM 330  C CE  . LYS A 0 45  . 48.143   44.203  -39.355  1.00 36.23 45  A 1 
ATOM 331  N NZ  . LYS A 0 45  . 47.259   43.628  -38.317  1.00 36.23 45  A 1 
ATOM 332  N N   . ALA A 0 46  . 51.577   43.141  -45.492  1.00 31.76 46  A 1 
ATOM 333  C CA  . ALA A 0 46  . 52.881   42.865  -46.080  1.00 31.76 46  A 1 
ATOM 334  C C   . ALA A 0 46  . 53.989   42.914  -45.004  1.00 31.76 46  A 1 
ATOM 335  C CB  . ALA A 0 46  . 53.103   43.849  -47.238  1.00 31.76 46  A 1 
ATOM 336  O O   . ALA A 0 46  . 54.739   43.888  -44.910  1.00 31.76 46  A 1 
ATOM 337  N N   . ALA A 0 47  . 54.092   41.864  -44.184  1.00 33.97 47  A 1 
ATOM 338  C CA  . ALA A 0 47  . 55.246   41.637  -43.319  1.00 33.97 47  A 1 
ATOM 339  C C   . ALA A 0 47  . 56.493   41.401  -44.192  1.00 33.97 47  A 1 
ATOM 340  C CB  . ALA A 0 47  . 54.949   40.470  -42.371  1.00 33.97 47  A 1 
ATOM 341  O O   . ALA A 0 47  . 56.479   40.591  -45.120  1.00 33.97 47  A 1 
ATOM 342  N N   . ALA A 0 48  . 57.553   42.177  -43.959  1.00 29.17 48  A 1 
ATOM 343  C CA  . ALA A 0 48  . 58.646   42.305  -44.917  1.00 29.17 48  A 1 
ATOM 344  C C   . ALA A 0 48  . 59.676   41.165  -44.839  1.00 29.17 48  A 1 
ATOM 345  C CB  . ALA A 0 48  . 59.294   43.684  -44.761  1.00 29.17 48  A 1 
ATOM 346  O O   . ALA A 0 48  . 60.087   40.725  -43.768  1.00 29.17 48  A 1 
ATOM 347  N N   . SER A 0 49  . 60.176   40.766  -46.006  1.00 36.47 49  A 1 
ATOM 348  C CA  . SER A 0 49  . 61.263   39.804  -46.186  1.00 36.47 49  A 1 
ATOM 349  C C   . SER A 0 49  . 62.570   40.227  -45.494  1.00 36.47 49  A 1 
ATOM 350  C CB  . SER A 0 49  . 61.523   39.694  -47.699  1.00 36.47 49  A 1 
ATOM 351  O O   . SER A 0 49  . 63.183   41.203  -45.940  1.00 36.47 49  A 1 
ATOM 352  O OG  . SER A 0 49  . 61.763   40.985  -48.244  1.00 36.47 49  A 1 
ATOM 353  N N   . ARG A 0 50  . 63.050   39.464  -44.492  1.00 33.74 50  A 1 
ATOM 354  C CA  . ARG A 0 50  . 64.484   39.381  -44.112  1.00 33.74 50  A 1 
ATOM 355  C C   . ARG A 0 50  . 64.807   38.298  -43.058  1.00 33.74 50  A 1 
ATOM 356  C CB  . ARG A 0 50  . 65.017   40.773  -43.671  1.00 33.74 50  A 1 
ATOM 357  O O   . ARG A 0 50  . 65.015   38.609  -41.894  1.00 33.74 50  A 1 
ATOM 358  C CG  . ARG A 0 50  . 66.063   41.302  -44.662  1.00 33.74 50  A 1 
ATOM 359  C CD  . ARG A 0 50  . 66.441   42.735  -44.285  1.00 33.74 50  A 1 
ATOM 360  N NE  . ARG A 0 50  . 67.395   43.317  -45.247  1.00 33.74 50  A 1 
ATOM 361  N NH1 . ARG A 0 50  . 67.635   45.343  -44.199  1.00 33.74 50  A 1 
ATOM 362  N NH2 . ARG A 0 50  . 68.750   44.941  -46.089  1.00 33.74 50  A 1 
ATOM 363  C CZ  . ARG A 0 50  . 67.920   44.526  -45.175  1.00 33.74 50  A 1 
ATOM 364  N N   . ALA A 0 51  . 64.948   37.045  -43.494  1.00 33.17 51  A 1 
ATOM 365  C CA  . ALA A 0 51  . 65.825   36.043  -42.867  1.00 33.17 51  A 1 
ATOM 366  C C   . ALA A 0 51  . 66.007   34.858  -43.834  1.00 33.17 51  A 1 
ATOM 367  C CB  . ALA A 0 51  . 65.246   35.553  -41.529  1.00 33.17 51  A 1 
ATOM 368  O O   . ALA A 0 51  . 65.081   34.083  -44.038  1.00 33.17 51  A 1 
ATOM 369  N N   . TYR A 0 52  . 67.178   34.730  -44.463  1.00 31.30 52  A 1 
ATOM 370  C CA  . TYR A 0 52  . 67.505   33.582  -45.321  1.00 31.30 52  A 1 
ATOM 371  C C   . TYR A 0 52  . 68.207   32.518  -44.461  1.00 31.30 52  A 1 
ATOM 372  C CB  . TYR A 0 52  . 68.305   34.066  -46.546  1.00 31.30 52  A 1 
ATOM 373  O O   . TYR A 0 52  . 69.426   32.373  -44.510  1.00 31.30 52  A 1 
ATOM 374  C CG  . TYR A 0 52  . 68.415   33.081  -47.703  1.00 31.30 52  A 1 
ATOM 375  C CD1 . TYR A 0 52  . 69.482   32.162  -47.757  1.00 31.30 52  A 1 
ATOM 376  C CD2 . TYR A 0 52  . 67.484   33.128  -48.761  1.00 31.30 52  A 1 
ATOM 377  C CE1 . TYR A 0 52  . 69.629   31.305  -48.866  1.00 31.30 52  A 1 
ATOM 378  C CE2 . TYR A 0 52  . 67.633   32.280  -49.877  1.00 31.30 52  A 1 
ATOM 379  O OH  . TYR A 0 52  . 68.857   30.566  -51.020  1.00 31.30 52  A 1 
ATOM 380  C CZ  . TYR A 0 52  . 68.709   31.370  -49.935  1.00 31.30 52  A 1 
ATOM 381  N N   . GLY A 0 53  . 67.435   31.862  -43.589  1.00 31.46 53  A 1 
ATOM 382  C CA  . GLY A 0 53  . 67.887   30.759  -42.737  1.00 31.46 53  A 1 
ATOM 383  C C   . GLY A 0 53  . 67.450   29.427  -43.336  1.00 31.46 53  A 1 
ATOM 384  O O   . GLY A 0 53  . 66.257   29.204  -43.519  1.00 31.46 53  A 1 
ATOM 385  N N   . ALA A 0 54  . 68.404   28.562  -43.680  1.00 33.55 54  A 1 
ATOM 386  C CA  . ALA A 0 54  . 68.137   27.270  -44.312  1.00 33.55 54  A 1 
ATOM 387  C C   . ALA A 0 54  . 67.880   26.166  -43.267  1.00 33.55 54  A 1 
ATOM 388  C CB  . ALA A 0 54  . 69.268   26.955  -45.301  1.00 33.55 54  A 1 
ATOM 389  O O   . ALA A 0 54  . 68.554   25.137  -43.262  1.00 33.55 54  A 1 
ATOM 390  N N   . ASP A 0 55  . 66.916   26.397  -42.376  1.00 35.62 55  A 1 
ATOM 391  C CA  . ASP A 0 55  . 66.471   25.395  -41.409  1.00 35.62 55  A 1 
ATOM 392  C C   . ASP A 0 55  . 65.443   24.458  -42.051  1.00 35.62 55  A 1 
ATOM 393  C CB  . ASP A 0 55  . 65.927   26.064  -40.140  1.00 35.62 55  A 1 
ATOM 394  O O   . ASP A 0 55  . 64.469   24.893  -42.669  1.00 35.62 55  A 1 
ATOM 395  C CG  . ASP A 0 55  . 67.049   26.716  -39.328  1.00 35.62 55  A 1 
ATOM 396  O OD1 . ASP A 0 55  . 68.017   25.990  -39.008  1.00 35.62 55  A 1 
ATOM 397  O OD2 . ASP A 0 55  . 66.935   27.929  -39.042  1.00 35.62 55  A 1 
ATOM 398  N N   . ALA A 0 56  . 65.651   23.149  -41.896  1.00 37.17 56  A 1 
ATOM 399  C CA  . ALA A 0 56  . 64.747   22.127  -42.408  1.00 37.17 56  A 1 
ATOM 400  C C   . ALA A 0 56  . 63.450   22.092  -41.579  1.00 37.17 56  A 1 
ATOM 401  C CB  . ALA A 0 56  . 65.491   20.783  -42.439  1.00 37.17 56  A 1 
ATOM 402  O O   . ALA A 0 56  . 63.318   21.301  -40.641  1.00 37.17 56  A 1 
ATOM 403  N N   . GLN A 0 57  . 62.495   22.969  -41.909  1.00 41.47 57  A 1 
ATOM 404  C CA  . GLN A 0 57  . 61.164   22.937  -41.308  1.00 41.47 57  A 1 
ATOM 405  C C   . GLN A 0 57  . 60.459   21.637  -41.705  1.00 41.47 57  A 1 
ATOM 406  C CB  . GLN A 0 57  . 60.344   24.197  -41.616  1.00 41.47 57  A 1 
ATOM 407  O O   . GLN A 0 57  . 60.159   21.382  -42.869  1.00 41.47 57  A 1 
ATOM 408  C CG  . GLN A 0 57  . 60.924   25.418  -40.881  1.00 41.47 57  A 1 
ATOM 409  C CD  . GLN A 0 57  . 59.906   26.546  -40.756  1.00 41.47 57  A 1 
ATOM 410  N NE2 . GLN A 0 57  . 59.143   26.601  -39.686  1.00 41.47 57  A 1 
ATOM 411  O OE1 . GLN A 0 57  . 59.762   27.392  -41.619  1.00 41.47 57  A 1 
ATOM 412  N N   . LYS A 0 58  . 60.308   20.795  -40.684  1.00 46.49 58  A 1 
ATOM 413  C CA  . LYS A 0 58  . 59.843   19.411  -40.733  1.00 46.49 58  A 1 
ATOM 414  C C   . LYS A 0 58  . 58.383   19.335  -41.180  1.00 46.49 58  A 1 
ATOM 415  C CB  . LYS A 0 58  . 60.003   18.798  -39.327  1.00 46.49 58  A 1 
ATOM 416  O O   . LYS A 0 58  . 57.665   20.330  -41.113  1.00 46.49 58  A 1 
ATOM 417  C CG  . LYS A 0 58  . 61.422   18.944  -38.745  1.00 46.49 58  A 1 
ATOM 418  C CD  . LYS A 0 58  . 61.478   18.397  -37.316  1.00 46.49 58  A 1 
ATOM 419  C CE  . LYS A 0 58  . 62.867   18.646  -36.716  1.00 46.49 58  A 1 
ATOM 420  N NZ  . LYS A 0 58  . 62.930   18.156  -35.316  1.00 46.49 58  A 1 
ATOM 421  N N   . VAL A 0 59  . 57.951   18.126  -41.545  1.00 49.26 59  A 1 
ATOM 422  C CA  . VAL A 0 59  . 56.526   17.771  -41.636  1.00 49.26 59  A 1 
ATOM 423  C C   . VAL A 0 59  . 55.816   18.268  -40.376  1.00 49.26 59  A 1 
ATOM 424  C CB  . VAL A 0 59  . 56.345   16.243  -41.768  1.00 49.26 59  A 1 
ATOM 425  O O   . VAL A 0 59  . 56.233   17.933  -39.266  1.00 49.26 59  A 1 
ATOM 426  C CG1 . VAL A 0 59  . 54.868   15.838  -41.838  1.00 49.26 59  A 1 
ATOM 427  C CG2 . VAL A 0 59  . 57.038   15.716  -43.034  1.00 49.26 59  A 1 
ATOM 428  N N   . ALA A 0 60  . 54.783   19.085  -40.564  1.00 52.26 60  A 1 
ATOM 429  C CA  . ALA A 0 60  . 53.885   19.501  -39.502  1.00 52.26 60  A 1 
ATOM 430  C C   . ALA A 0 60  . 52.663   18.580  -39.554  1.00 52.26 60  A 1 
ATOM 431  C CB  . ALA A 0 60  . 53.558   20.991  -39.668  1.00 52.26 60  A 1 
ATOM 432  O O   . ALA A 0 60  . 51.781   18.759  -40.394  1.00 52.26 60  A 1 
ATOM 433  N N   . ALA A 0 61  . 52.682   17.567  -38.694  1.00 60.18 61  A 1 
ATOM 434  C CA  . ALA A 0 61  . 51.494   16.830  -38.297  1.00 60.18 61  A 1 
ATOM 435  C C   . ALA A 0 61  . 51.042   17.346  -36.925  1.00 60.18 61  A 1 
ATOM 436  C CB  . ALA A 0 61  . 51.790   15.326  -38.297  1.00 60.18 61  A 1 
ATOM 437  O O   . ALA A 0 61  . 51.881   17.785  -36.126  1.00 60.18 61  A 1 
ATOM 438  N N   . SER A 0 62  . 49.742   17.298  -36.672  1.00 67.40 62  A 1 
ATOM 439  C CA  . SER A 0 62  . 49.156   17.443  -35.344  1.00 67.40 62  A 1 
ATOM 440  C C   . SER A 0 62  . 47.916   16.564  -35.282  1.00 67.40 62  A 1 
ATOM 441  C CB  . SER A 0 62  . 48.793   18.908  -35.040  1.00 67.40 62  A 1 
ATOM 442  O O   . SER A 0 62  . 46.928   16.935  -35.910  1.00 67.40 62  A 1 
ATOM 443  O OG  . SER A 0 62  . 47.939   19.465  -36.026  1.00 67.40 62  A 1 
ATOM 444  N N   . ASP A 0 63  . 48.006   15.459  -34.547  1.00 76.49 63  A 1 
ATOM 445  C CA  . ASP A 0 63  . 46.849   14.745  -34.007  1.00 76.49 63  A 1 
ATOM 446  C C   . ASP A 0 63  . 46.380   15.423  -32.704  1.00 76.49 63  A 1 
ATOM 447  C CB  . ASP A 0 63  . 47.179   13.247  -33.827  1.00 76.49 63  A 1 
ATOM 448  O O   . ASP A 0 63  . 47.124   16.211  -32.089  1.00 76.49 63  A 1 
ATOM 449  C CG  . ASP A 0 63  . 48.323   12.970  -32.838  1.00 76.49 63  A 1 
ATOM 450  O OD1 . ASP A 0 63  . 48.127   13.150  -31.617  1.00 76.49 63  A 1 
ATOM 451  O OD2 . ASP A 0 63  . 49.458   12.678  -33.299  1.00 76.49 63  A 1 
ATOM 452  N N   . TRP A 0 64  . 45.129   15.173  -32.319  1.00 77.38 64  A 1 
ATOM 453  C CA  . TRP A 0 64  . 44.551   15.637  -31.062  1.00 77.38 64  A 1 
ATOM 454  C C   . TRP A 0 64  . 43.395   14.731  -30.619  1.00 77.38 64  A 1 
ATOM 455  C CB  . TRP A 0 64  . 44.098   17.103  -31.203  1.00 77.38 64  A 1 
ATOM 456  O O   . TRP A 0 64  . 42.250   14.960  -30.992  1.00 77.38 64  A 1 
ATOM 457  C CG  . TRP A 0 64  . 43.490   17.696  -29.965  1.00 77.38 64  A 1 
ATOM 458  C CD1 . TRP A 0 64  . 44.167   18.038  -28.847  1.00 77.38 64  A 1 
ATOM 459  C CD2 . TRP A 0 64  . 42.074   17.889  -29.649  1.00 77.38 64  A 1 
ATOM 460  C CE2 . TRP A 0 64  . 41.975   18.389  -28.315  1.00 77.38 64  A 1 
ATOM 461  C CE3 . TRP A 0 64  . 40.863   17.641  -30.327  1.00 77.38 64  A 1 
ATOM 462  N NE1 . TRP A 0 64  . 43.279   18.449  -27.871  1.00 77.38 64  A 1 
ATOM 463  C CH2 . TRP A 0 64  . 39.559   18.407  -28.407  1.00 77.38 64  A 1 
ATOM 464  C CZ2 . TRP A 0 64  . 40.744   18.660  -27.695  1.00 77.38 64  A 1 
ATOM 465  C CZ3 . TRP A 0 64  . 39.623   17.892  -29.712  1.00 77.38 64  A 1 
ATOM 466  N N   . ASP A 0 65  . 43.700   13.752  -29.763  1.00 87.33 65  A 1 
ATOM 467  C CA  . ASP A 0 65  . 42.683   12.976  -29.045  1.00 87.33 65  A 1 
ATOM 468  C C   . ASP A 0 65  . 41.976   13.825  -27.965  1.00 87.33 65  A 1 
ATOM 469  C CB  . ASP A 0 65  . 43.307   11.787  -28.286  1.00 87.33 65  A 1 
ATOM 470  O O   . ASP A 0 65  . 42.631   14.453  -27.115  1.00 87.33 65  A 1 
ATOM 471  C CG  . ASP A 0 65  . 44.104   10.755  -29.087  1.00 87.33 65  A 1 
ATOM 472  O OD1 . ASP A 0 65  . 43.504   10.070  -29.933  1.00 87.33 65  A 1 
ATOM 473  O OD2 . ASP A 0 65  . 45.281   10.542  -28.698  1.00 87.33 65  A 1 
ATOM 474  N N   . ALA A 0 66  . 40.653   13.701  -27.865  1.00 84.87 66  A 1 
ATOM 475  C CA  . ALA A 0 66  . 39.895   13.985  -26.650  1.00 84.87 66  A 1 
ATOM 476  C C   . ALA A 0 66  . 38.867   12.881  -26.358  1.00 84.87 66  A 1 
ATOM 477  C CB  . ALA A 0 66  . 39.243   15.365  -26.757  1.00 84.87 66  A 1 
ATOM 478  O O   . ALA A 0 66  . 38.216   12.356  -27.252  1.00 84.87 66  A 1 
ATOM 479  N N   . TRP A 0 67  . 38.690   12.541  -25.080  1.00 89.33 67  A 1 
ATOM 480  C CA  . TRP A 0 67  . 37.625   11.645  -24.621  1.00 89.33 67  A 1 
ATOM 481  C C   . TRP A 0 67  . 37.121   12.082  -23.248  1.00 89.33 67  A 1 
ATOM 482  C CB  . TRP A 0 67  . 38.092   10.181  -24.603  1.00 89.33 67  A 1 
ATOM 483  O O   . TRP A 0 67  . 37.877   12.654  -22.452  1.00 89.33 67  A 1 
ATOM 484  C CG  . TRP A 0 67  . 39.002   9.787   -23.473  1.00 89.33 67  A 1 
ATOM 485  C CD1 . TRP A 0 67  . 40.315   10.087  -23.387  1.00 89.33 67  A 1 
ATOM 486  C CD2 . TRP A 0 67  . 38.684   9.034   -22.259  1.00 89.33 67  A 1 
ATOM 487  C CE2 . TRP A 0 67  . 39.872   8.920   -21.474  1.00 89.33 67  A 1 
ATOM 488  C CE3 . TRP A 0 67  . 37.515   8.435   -21.739  1.00 89.33 67  A 1 
ATOM 489  N NE1 . TRP A 0 67  . 40.833   9.586   -22.208  1.00 89.33 67  A 1 
ATOM 490  C CH2 . TRP A 0 67  . 38.720   7.653   -19.760  1.00 89.33 67  A 1 
ATOM 491  C CZ2 . TRP A 0 67  . 39.901   8.242   -20.244  1.00 89.33 67  A 1 
ATOM 492  C CZ3 . TRP A 0 67  . 37.532   7.751   -20.507  1.00 89.33 67  A 1 
ATOM 493  N N   . GLY A 0 68  . 35.855   11.797  -22.962  1.00 88.25 68  A 1 
ATOM 494  C CA  . GLY A 0 68  . 35.218   12.161  -21.708  1.00 88.25 68  A 1 
ATOM 495  C C   . GLY A 0 68  . 34.076   11.237  -21.307  1.00 88.25 68  A 1 
ATOM 496  O O   . GLY A 0 68  . 33.572   10.425  -22.086  1.00 88.25 68  A 1 
ATOM 497  N N   . ARG A 0 69  . 33.718   11.360  -20.032  1.00 92.84 69  A 1 
ATOM 498  C CA  . ARG A 0 69  . 32.497   10.833  -19.437  1.00 92.84 69  A 1 
ATOM 499  C C   . ARG A 0 69  . 32.148   11.710  -18.243  1.00 92.84 69  A 1 
ATOM 500  C CB  . ARG A 0 69  . 32.691   9.369   -19.008  1.00 92.84 69  A 1 
ATOM 501  O O   . ARG A 0 69  . 33.043   11.949  -17.426  1.00 92.84 69  A 1 
ATOM 502  C CG  . ARG A 0 69  . 31.365   8.730   -18.574  1.00 92.84 69  A 1 
ATOM 503  C CD  . ARG A 0 69  . 31.578   7.308   -18.061  1.00 92.84 69  A 1 
ATOM 504  N NE  . ARG A 0 69  . 30.293   6.606   -17.965  1.00 92.84 69  A 1 
ATOM 505  N NH1 . ARG A 0 69  . 31.043   4.449   -17.952  1.00 92.84 69  A 1 
ATOM 506  N NH2 . ARG A 0 69  . 28.862   4.845   -18.051  1.00 92.84 69  A 1 
ATOM 507  C CZ  . ARG A 0 69  . 30.067   5.312   -17.988  1.00 92.84 69  A 1 
ATOM 508  N N   . ASP A 0 70  . 30.898   12.134  -18.123  1.00 87.75 70  A 1 
ATOM 509  C CA  . ASP A 0 70  . 30.359   12.660  -16.863  1.00 87.75 70  A 1 
ATOM 510  C C   . ASP A 0 70  . 29.305   11.686  -16.319  1.00 87.75 70  A 1 
ATOM 511  C CB  . ASP A 0 70  . 29.874   14.119  -16.993  1.00 87.75 70  A 1 
ATOM 512  O O   . ASP A 0 70  . 28.777   10.871  -17.069  1.00 87.75 70  A 1 
ATOM 513  C CG  . ASP A 0 70  . 30.152   14.924  -15.708  1.00 87.75 70  A 1 
ATOM 514  O OD1 . ASP A 0 70  . 30.246   14.292  -14.624  1.00 87.75 70  A 1 
ATOM 515  O OD2 . ASP A 0 70  . 30.413   16.147  -15.807  1.00 87.75 70  A 1 
ATOM 516  N N   . GLN A 0 71  . 29.098   11.669  -15.002  1.00 92.64 71  A 1 
ATOM 517  C CA  . GLN A 0 71  . 28.209   10.708  -14.334  1.00 92.64 71  A 1 
ATOM 518  C C   . GLN A 0 71  . 27.540   11.345  -13.112  1.00 92.64 71  A 1 
ATOM 519  C CB  . GLN A 0 71  . 28.962   9.429   -13.903  1.00 92.64 71  A 1 
ATOM 520  O O   . GLN A 0 71  . 28.042   11.216  -11.987  1.00 92.64 71  A 1 
ATOM 521  C CG  . GLN A 0 71  . 29.543   8.582   -15.043  1.00 92.64 71  A 1 
ATOM 522  C CD  . GLN A 0 71  . 29.497   7.093   -14.721  1.00 92.64 71  A 1 
ATOM 523  N NE2 . GLN A 0 71  . 28.502   6.395   -15.214  1.00 92.64 71  A 1 
ATOM 524  O OE1 . GLN A 0 71  . 30.337   6.527   -14.027  1.00 92.64 71  A 1 
ATOM 525  N N   . ASP A 0 72  . 26.401   12.005  -13.313  1.00 89.80 72  A 1 
ATOM 526  C CA  . ASP A 0 72  . 25.652   12.643  -12.231  1.00 89.80 72  A 1 
ATOM 527  C C   . ASP A 0 72  . 24.505   11.739  -11.735  1.00 89.80 72  A 1 
ATOM 528  C CB  . ASP A 0 72  . 25.234   14.088  -12.607  1.00 89.80 72  A 1 
ATOM 529  O O   . ASP A 0 72  . 23.809   11.068  -12.498  1.00 89.80 72  A 1 
ATOM 530  C CG  . ASP A 0 72  . 25.641   15.158  -11.569  1.00 89.80 72  A 1 
ATOM 531  O OD1 . ASP A 0 72  . 26.063   14.788  -10.442  1.00 89.80 72  A 1 
ATOM 532  O OD2 . ASP A 0 72  . 25.443   16.368  -11.829  1.00 89.80 72  A 1 
ATOM 533  N N   . LEU A 0 73  . 24.316   11.676  -10.412  1.00 94.20 73  A 1 
ATOM 534  C CA  . LEU A 0 73  . 23.302   10.827  -9.774   1.00 94.20 73  A 1 
ATOM 535  C C   . LEU A 0 73  . 22.633   11.567  -8.616   1.00 94.20 73  A 1 
ATOM 536  C CB  . LEU A 0 73  . 23.927   9.489   -9.324   1.00 94.20 73  A 1 
ATOM 537  O O   . LEU A 0 73  . 23.240   11.834  -7.576   1.00 94.20 73  A 1 
ATOM 538  C CG  . LEU A 0 73  . 22.964   8.546   -8.568   1.00 94.20 73  A 1 
ATOM 539  C CD1 . LEU A 0 73  . 21.801   8.042   -9.422   1.00 94.20 73  A 1 
ATOM 540  C CD2 . LEU A 0 73  . 23.720   7.317   -8.060   1.00 94.20 73  A 1 
ATOM 541  N N   . SER A 0 74  . 21.336   11.825  -8.763   1.00 94.84 74  A 1 
ATOM 542  C CA  . SER A 0 74  . 20.500   12.452  -7.746   1.00 94.84 74  A 1 
ATOM 543  C C   . SER A 0 74  . 19.440   11.479  -7.242   1.00 94.84 74  A 1 
ATOM 544  C CB  . SER A 0 74  . 19.858   13.722  -8.305   1.00 94.84 74  A 1 
ATOM 545  O O   . SER A 0 74  . 18.659   10.933  -8.018   1.00 94.84 74  A 1 
ATOM 546  O OG  . SER A 0 74  . 19.635   14.636  -7.247   1.00 94.84 74  A 1 
ATOM 547  N N   . VAL A 0 75  . 19.378   11.280  -5.924   1.00 96.10 75  A 1 
ATOM 548  C CA  . VAL A 0 75  . 18.318   10.500  -5.273   1.00 96.10 75  A 1 
ATOM 549  C C   . VAL A 0 75  . 17.720   11.324  -4.141   1.00 96.10 75  A 1 
ATOM 550  C CB  . VAL A 0 75  . 18.812   9.126   -4.776   1.00 96.10 75  A 1 
ATOM 551  O O   . VAL A 0 75  . 18.419   11.734  -3.213   1.00 96.10 75  A 1 
ATOM 552  C CG1 . VAL A 0 75  . 17.656   8.318   -4.165   1.00 96.10 75  A 1 
ATOM 553  C CG2 . VAL A 0 75  . 19.414   8.292   -5.915   1.00 96.10 75  A 1 
ATOM 554  N N   . SER A 0 76  . 16.410   11.547  -4.206   1.00 94.53 76  A 1 
ATOM 555  C CA  . SER A 0 76  . 15.619   12.154  -3.141   1.00 94.53 76  A 1 
ATOM 556  C C   . SER A 0 76  . 14.600   11.132  -2.661   1.00 94.53 76  A 1 
ATOM 557  C CB  . SER A 0 76  . 14.935   13.425  -3.652   1.00 94.53 76  A 1 
ATOM 558  O O   . SER A 0 76  . 13.716   10.747  -3.416   1.00 94.53 76  A 1 
ATOM 559  O OG  . SER A 0 76  . 14.488   14.198  -2.554   1.00 94.53 76  A 1 
ATOM 560  N N   . GLU A 0 77  . 14.729   10.662  -1.424   1.00 95.72 77  A 1 
ATOM 561  C CA  . GLU A 0 77  . 13.824   9.672   -0.839   1.00 95.72 77  A 1 
ATOM 562  C C   . GLU A 0 77  . 13.276   10.178  0.496    1.00 95.72 77  A 1 
ATOM 563  C CB  . GLU A 0 77  . 14.528   8.310   -0.731   1.00 95.72 77  A 1 
ATOM 564  O O   . GLU A 0 77  . 13.991   10.774  1.306    1.00 95.72 77  A 1 
ATOM 565  C CG  . GLU A 0 77  . 13.581   7.205   -0.237   1.00 95.72 77  A 1 
ATOM 566  C CD  . GLU A 0 77  . 14.199   5.808   -0.384   1.00 95.72 77  A 1 
ATOM 567  O OE1 . GLU A 0 77  . 13.505   4.927   -0.947   1.00 95.72 77  A 1 
ATOM 568  O OE2 . GLU A 0 77  . 15.343   5.617   0.082    1.00 95.72 77  A 1 
ATOM 569  N N   . SER A 0 78  . 11.982   9.961   0.716    1.00 94.77 78  A 1 
ATOM 570  C CA  . SER A 0 78  . 11.265   10.406  1.903    1.00 94.77 78  A 1 
ATOM 571  C C   . SER A 0 78  . 10.186   9.406   2.304    1.00 94.77 78  A 1 
ATOM 572  C CB  . SER A 0 78  . 10.675   11.801  1.672    1.00 94.77 78  A 1 
ATOM 573  O O   . SER A 0 78  . 9.537    8.781   1.467    1.00 94.77 78  A 1 
ATOM 574  O OG  . SER A 0 78  . 9.666    11.780  0.686    1.00 94.77 78  A 1 
ATOM 575  N N   . TYR A 0 79  . 9.990    9.276   3.611    1.00 96.87 79  A 1 
ATOM 576  C CA  . TYR A 0 79  . 8.942    8.471   4.223    1.00 96.87 79  A 1 
ATOM 577  C C   . TYR A 0 79  . 8.420    9.209   5.455    1.00 96.87 79  A 1 
ATOM 578  C CB  . TYR A 0 79  . 9.496    7.084   4.578    1.00 96.87 79  A 1 
ATOM 579  O O   . TYR A 0 79  . 9.205    9.782   6.219    1.00 96.87 79  A 1 
ATOM 580  C CG  . TYR A 0 79  . 8.645    6.295   5.556    1.00 96.87 79  A 1 
ATOM 581  C CD1 . TYR A 0 79  . 8.990    6.298   6.921    1.00 96.87 79  A 1 
ATOM 582  C CD2 . TYR A 0 79  . 7.507    5.587   5.118    1.00 96.87 79  A 1 
ATOM 583  C CE1 . TYR A 0 79  . 8.222    5.570   7.846    1.00 96.87 79  A 1 
ATOM 584  C CE2 . TYR A 0 79  . 6.734    4.855   6.043    1.00 96.87 79  A 1 
ATOM 585  O OH  . TYR A 0 79  . 6.398    4.115   8.315    1.00 96.87 79  A 1 
ATOM 586  C CZ  . TYR A 0 79  . 7.100    4.838   7.405    1.00 96.87 79  A 1 
ATOM 587  N N   . GLY A 0 80  . 7.108    9.191   5.664    1.00 94.07 80  A 1 
ATOM 588  C CA  . GLY A 0 80  . 6.471    9.780   6.834    1.00 94.07 80  A 1 
ATOM 589  C C   . GLY A 0 80  . 5.254    8.983   7.277    1.00 94.07 80  A 1 
ATOM 590  O O   . GLY A 0 80  . 4.558    8.372   6.471    1.00 94.07 80  A 1 
ATOM 591  N N   . LYS A 0 81  . 5.003    8.985   8.588    1.00 95.60 81  A 1 
ATOM 592  C CA  . LYS A 0 81  . 3.866    8.301   9.205    1.00 95.60 81  A 1 
ATOM 593  C C   . LYS A 0 81  . 3.315    9.152   10.344   1.00 95.60 81  A 1 
ATOM 594  C CB  . LYS A 0 81  . 4.303    6.904   9.672    1.00 95.60 81  A 1 
ATOM 595  O O   . LYS A 0 81  . 4.062    9.568   11.227   1.00 95.60 81  A 1 
ATOM 596  C CG  . LYS A 0 81  . 3.113    5.963   9.926    1.00 95.60 81  A 1 
ATOM 597  C CD  . LYS A 0 81  . 3.602    4.684   10.621   1.00 95.60 81  A 1 
ATOM 598  C CE  . LYS A 0 81  . 2.531    3.588   10.726   1.00 95.60 81  A 1 
ATOM 599  N NZ  . LYS A 0 81  . 2.366    2.844   9.454    1.00 95.60 81  A 1 
ATOM 600  N N   . THR A 0 82  . 2.011    9.388   10.329   1.00 92.94 82  A 1 
ATOM 601  C CA  . THR A 0 82  . 1.268    10.190  11.304   1.00 92.94 82  A 1 
ATOM 602  C C   . THR A 0 82  . 0.121    9.362   11.868   1.00 92.94 82  A 1 
ATOM 603  C CB  . THR A 0 82  . 0.719    11.467  10.647   1.00 92.94 82  A 1 
ATOM 604  O O   . THR A 0 82  . -0.650   8.788   11.109   1.00 92.94 82  A 1 
ATOM 605  C CG2 . THR A 0 82  . -0.047   12.364  11.620   1.00 92.94 82  A 1 
ATOM 606  O OG1 . THR A 0 82  . 1.793    12.232  10.160   1.00 92.94 82  A 1 
ATOM 607  N N   . ASN A 0 83  . -0.015   9.342   13.195   1.00 93.43 83  A 1 
ATOM 608  C CA  . ASN A 0 83  . -1.212   8.878   13.894   1.00 93.43 83  A 1 
ATOM 609  C C   . ASN A 0 83  . -1.706   10.031  14.774   1.00 93.43 83  A 1 
ATOM 610  C CB  . ASN A 0 83  . -0.887   7.616   14.718   1.00 93.43 83  A 1 
ATOM 611  O O   . ASN A 0 83  . -0.955   10.539  15.608   1.00 93.43 83  A 1 
ATOM 612  C CG  . ASN A 0 83  . -2.099   7.097   15.485   1.00 93.43 83  A 1 
ATOM 613  N ND2 . ASN A 0 83  . -2.805   6.132   14.958   1.00 93.43 83  A 1 
ATOM 614  O OD1 . ASN A 0 83  . -2.442   7.543   16.569   1.00 93.43 83  A 1 
ATOM 615  N N   . ALA A 0 84  . -2.955   10.445  14.588   1.00 92.24 84  A 1 
ATOM 616  C CA  . ALA A 0 84  . -3.617   11.463  15.389   1.00 92.24 84  A 1 
ATOM 617  C C   . ALA A 0 84  . -4.932   10.905  15.942   1.00 92.24 84  A 1 
ATOM 618  C CB  . ALA A 0 84  . -3.827   12.717  14.533   1.00 92.24 84  A 1 
ATOM 619  O O   . ALA A 0 84  . -5.699   10.265  15.223   1.00 92.24 84  A 1 
ATOM 620  N N   . LYS A 0 85  . -5.206   11.154  17.224   1.00 94.49 85  A 1 
ATOM 621  C CA  . LYS A 0 85  . -6.448   10.752  17.897   1.00 94.49 85  A 1 
ATOM 622  C C   . LYS A 0 85  . -6.970   11.913  18.729   1.00 94.49 85  A 1 
ATOM 623  C CB  . LYS A 0 85  . -6.228   9.503   18.769   1.00 94.49 85  A 1 
ATOM 624  O O   . LYS A 0 85  . -6.202   12.541  19.456   1.00 94.49 85  A 1 
ATOM 625  C CG  . LYS A 0 85  . -5.782   8.294   17.935   1.00 94.49 85  A 1 
ATOM 626  C CD  . LYS A 0 85  . -5.575   7.042   18.791   1.00 94.49 85  A 1 
ATOM 627  C CE  . LYS A 0 85  . -5.017   5.944   17.879   1.00 94.49 85  A 1 
ATOM 628  N NZ  . LYS A 0 85  . -4.690   4.709   18.627   1.00 94.49 85  A 1 
ATOM 629  N N   . SER A 0 86  . -8.266   12.169  18.639   1.00 89.78 86  A 1 
ATOM 630  C CA  . SER A 0 86  . -8.975   13.172  19.429   1.00 89.78 86  A 1 
ATOM 631  C C   . SER A 0 86  . -10.245  12.561  20.000   1.00 89.78 86  A 1 
ATOM 632  C CB  . SER A 0 86  . -9.311   14.407  18.585   1.00 89.78 86  A 1 
ATOM 633  O O   . SER A 0 86  . -11.017  11.950  19.263   1.00 89.78 86  A 1 
ATOM 634  O OG  . SER A 0 86  . -10.048  14.048  17.435   1.00 89.78 86  A 1 
ATOM 635  N N   . TYR A 0 87  . -10.457  12.776  21.292   1.00 89.53 87  A 1 
ATOM 636  C CA  . TYR A 0 87  . -11.683  12.440  22.002   1.00 89.53 87  A 1 
ATOM 637  C C   . TYR A 0 87  . -12.214  13.731  22.621   1.00 89.53 87  A 1 
ATOM 638  C CB  . TYR A 0 87  . -11.407  11.383  23.083   1.00 89.53 87  A 1 
ATOM 639  O O   . TYR A 0 87  . -11.432  14.489  23.203   1.00 89.53 87  A 1 
ATOM 640  C CG  . TYR A 0 87  . -10.615  10.174  22.615   1.00 89.53 87  A 1 
ATOM 641  C CD1 . TYR A 0 87  . -11.267  9.111   21.962   1.00 89.53 87  A 1 
ATOM 642  C CD2 . TYR A 0 87  . -9.226   10.116  22.841   1.00 89.53 87  A 1 
ATOM 643  C CE1 . TYR A 0 87  . -10.531  7.987   21.534   1.00 89.53 87  A 1 
ATOM 644  C CE2 . TYR A 0 87  . -8.488   8.993   22.425   1.00 89.53 87  A 1 
ATOM 645  O OH  . TYR A 0 87  . -8.419   6.835   21.400   1.00 89.53 87  A 1 
ATOM 646  C CZ  . TYR A 0 87  . -9.142   7.925   21.772   1.00 89.53 87  A 1 
ATOM 647  N N   . ALA A 0 88  . -13.511  13.968  22.489   1.00 86.88 88  A 1 
ATOM 648  C CA  . ALA A 0 88  . -14.238  15.034  23.157   1.00 86.88 88  A 1 
ATOM 649  C C   . ALA A 0 88  . -15.539  14.471  23.744   1.00 86.88 88  A 1 
ATOM 650  C CB  . ALA A 0 88  . -14.489  16.173  22.161   1.00 86.88 88  A 1 
ATOM 651  O O   . ALA A 0 88  . -16.088  13.501  23.223   1.00 86.88 88  A 1 
ATOM 652  N N   . ALA A 0 89  . -15.992  15.092  24.825   1.00 85.84 89  A 1 
ATOM 653  C CA  . ALA A 0 89  . -17.327  14.964  25.388   1.00 85.84 89  A 1 
ATOM 654  C C   . ALA A 0 89  . -17.713  16.351  25.924   1.00 85.84 89  A 1 
ATOM 655  C CB  . ALA A 0 89  . -17.337  13.895  26.484   1.00 85.84 89  A 1 
ATOM 656  O O   . ALA A 0 89  . -16.827  17.068  26.405   1.00 85.84 89  A 1 
ATOM 657  N N   . GLU A 0 90  . -18.977  16.754  25.812   1.00 81.14 90  A 1 
ATOM 658  C CA  . GLU A 0 90  . -19.417  18.071  26.306   1.00 81.14 90  A 1 
ATOM 659  C C   . GLU A 0 90  . -19.537  18.121  27.838   1.00 81.14 90  A 1 
ATOM 660  C CB  . GLU A 0 90  . -20.718  18.500  25.608   1.00 81.14 90  A 1 
ATOM 661  O O   . GLU A 0 90  . -19.186  19.134  28.448   1.00 81.14 90  A 1 
ATOM 662  C CG  . GLU A 0 90  . -20.436  18.941  24.166   1.00 81.14 90  A 1 
ATOM 663  C CD  . GLU A 0 90  . -21.693  19.468  23.461   1.00 81.14 90  A 1 
ATOM 664  O OE1 . GLU A 0 90  . -21.657  20.642  23.016   1.00 81.14 90  A 1 
ATOM 665  O OE2 . GLU A 0 90  . -22.657  18.681  23.324   1.00 81.14 90  A 1 
ATOM 666  N N   . SER A 0 91  . -19.929  17.010  28.464   1.00 82.11 91  A 1 
ATOM 667  C CA  . SER A 0 91  . -19.949  16.826  29.917   1.00 82.11 91  A 1 
ATOM 668  C C   . SER A 0 91  . -19.583  15.391  30.312   1.00 82.11 91  A 1 
ATOM 669  C CB  . SER A 0 91  . -21.321  17.209  30.481   1.00 82.11 91  A 1 
ATOM 670  O O   . SER A 0 91  . -19.343  14.528  29.461   1.00 82.11 91  A 1 
ATOM 671  O OG  . SER A 0 91  . -22.243  16.187  30.205   1.00 82.11 91  A 1 
ATOM 672  N N   . TYR A 0 92  . -19.489  15.157  31.621   1.00 81.13 92  A 1 
ATOM 673  C CA  . TYR A 0 92  . -19.364  13.832  32.213   1.00 81.13 92  A 1 
ATOM 674  C C   . TYR A 0 92  . -19.833  13.884  33.667   1.00 81.13 92  A 1 
ATOM 675  C CB  . TYR A 0 92  . -17.906  13.367  32.153   1.00 81.13 92  A 1 
ATOM 676  O O   . TYR A 0 92  . -19.127  14.433  34.518   1.00 81.13 92  A 1 
ATOM 677  C CG  . TYR A 0 92  . -17.670  12.052  32.867   1.00 81.13 92  A 1 
ATOM 678  C CD1 . TYR A 0 92  . -16.886  11.998  34.037   1.00 81.13 92  A 1 
ATOM 679  C CD2 . TYR A 0 92  . -18.271  10.886  32.368   1.00 81.13 92  A 1 
ATOM 680  C CE1 . TYR A 0 92  . -16.632  10.759  34.656   1.00 81.13 92  A 1 
ATOM 681  C CE2 . TYR A 0 92  . -17.997  9.644   32.963   1.00 81.13 92  A 1 
ATOM 682  O OH  . TYR A 0 92  . -16.840  8.372   34.608   1.00 81.13 92  A 1 
ATOM 683  C CZ  . TYR A 0 92  . -17.155  9.580   34.085   1.00 81.13 92  A 1 
ATOM 684  N N   . ASP A 0 93  . -20.989  13.286  33.939   1.00 84.37 93  A 1 
ATOM 685  C CA  . ASP A 0 93  . -21.554  13.180  35.281   1.00 84.37 93  A 1 
ATOM 686  C C   . ASP A 0 93  . -21.517  11.717  35.755   1.00 84.37 93  A 1 
ATOM 687  C CB  . ASP A 0 93  . -22.975  13.779  35.319   1.00 84.37 93  A 1 
ATOM 688  O O   . ASP A 0 93  . -21.920  10.798  35.042   1.00 84.37 93  A 1 
ATOM 689  C CG  . ASP A 0 93  . -23.029  15.318  35.313   1.00 84.37 93  A 1 
ATOM 690  O OD1 . ASP A 0 93  . -22.024  15.963  35.695   1.00 84.37 93  A 1 
ATOM 691  O OD2 . ASP A 0 93  . -24.119  15.855  35.014   1.00 84.37 93  A 1 
ATOM 692  N N   . GLU A 0 94  . -21.045  11.499  36.986   1.00 84.96 94  A 1 
ATOM 693  C CA  . GLU A 0 94  . -21.226  10.249  37.735   1.00 84.96 94  A 1 
ATOM 694  C C   . GLU A 0 94  . -22.197  10.511  38.890   1.00 84.96 94  A 1 
ATOM 695  C CB  . GLU A 0 94  . -19.905  9.704   38.319   1.00 84.96 94  A 1 
ATOM 696  O O   . GLU A 0 94  . -22.032  11.487  39.628   1.00 84.96 94  A 1 
ATOM 697  C CG  . GLU A 0 94  . -18.823  9.336   37.292   1.00 84.96 94  A 1 
ATOM 698  C CD  . GLU A 0 94  . -17.618  8.593   37.909   1.00 84.96 94  A 1 
ATOM 699  O OE1 . GLU A 0 94  . -16.888  7.924   37.130   1.00 84.96 94  A 1 
ATOM 700  O OE2 . GLU A 0 94  . -17.386  8.647   39.133   1.00 84.96 94  A 1 
ATOM 701  N N   . TRP A 0 95  . -23.173  9.627   39.094   1.00 83.89 95  A 1 
ATOM 702  C CA  . TRP A 0 95  . -24.128  9.726   40.197   1.00 83.89 95  A 1 
ATOM 703  C C   . TRP A 0 95  . -24.317  8.387   40.914   1.00 83.89 95  A 1 
ATOM 704  C CB  . TRP A 0 95  . -25.446  10.341  39.701   1.00 83.89 95  A 1 
ATOM 705  O O   . TRP A 0 95  . -24.308  7.321   40.305   1.00 83.89 95  A 1 
ATOM 706  C CG  . TRP A 0 95  . -26.087  9.698   38.507   1.00 83.89 95  A 1 
ATOM 707  C CD1 . TRP A 0 95  . -25.871  10.052  37.218   1.00 83.89 95  A 1 
ATOM 708  C CD2 . TRP A 0 95  . -27.059  8.607   38.461   1.00 83.89 95  A 1 
ATOM 709  C CE2 . TRP A 0 95  . -27.396  8.362   37.094   1.00 83.89 95  A 1 
ATOM 710  C CE3 . TRP A 0 95  . -27.691  7.798   39.432   1.00 83.89 95  A 1 
ATOM 711  N NE1 . TRP A 0 95  . -26.640  9.269   36.382   1.00 83.89 95  A 1 
ATOM 712  C CH2 . TRP A 0 95  . -28.911  6.574   37.703   1.00 83.89 95  A 1 
ATOM 713  C CZ2 . TRP A 0 95  . -28.307  7.366   36.712   1.00 83.89 95  A 1 
ATOM 714  C CZ3 . TRP A 0 95  . -28.610  6.799   39.058   1.00 83.89 95  A 1 
ATOM 715  N N   . ASP A 0 96  . -24.485  8.459   42.234   1.00 83.33 96  A 1 
ATOM 716  C CA  . ASP A 0 96  . -24.760  7.333   43.129   1.00 83.33 96  A 1 
ATOM 717  C C   . ASP A 0 96  . -25.836  7.774   44.129   1.00 83.33 96  A 1 
ATOM 718  C CB  . ASP A 0 96  . -23.464  6.911   43.851   1.00 83.33 96  A 1 
ATOM 719  O O   . ASP A 0 96  . -25.671  8.781   44.824   1.00 83.33 96  A 1 
ATOM 720  C CG  . ASP A 0 96  . -23.609  5.663   44.735   1.00 83.33 96  A 1 
ATOM 721  O OD1 . ASP A 0 96  . -24.661  4.994   44.689   1.00 83.33 96  A 1 
ATOM 722  O OD2 . ASP A 0 96  . -22.648  5.364   45.482   1.00 83.33 96  A 1 
ATOM 723  N N   . ASN A 0 97  . -26.949  7.046   44.178   1.00 80.38 97  A 1 
ATOM 724  C CA  . ASN A 0 97  . -28.038  7.244   45.121   1.00 80.38 97  A 1 
ATOM 725  C C   . ASN A 0 97  . -28.328  5.926   45.842   1.00 80.38 97  A 1 
ATOM 726  C CB  . ASN A 0 97  . -29.270  7.793   44.388   1.00 80.38 97  A 1 
ATOM 727  O O   . ASN A 0 97  . -28.880  4.992   45.257   1.00 80.38 97  A 1 
ATOM 728  C CG  . ASN A 0 97  . -30.393  8.066   45.372   1.00 80.38 97  A 1 
ATOM 729  N ND2 . ASN A 0 97  . -31.278  7.122   45.596   1.00 80.38 97  A 1 
ATOM 730  O OD1 . ASN A 0 97  . -30.452  9.121   45.979   1.00 80.38 97  A 1 
ATOM 731  N N   . GLN A 0 98  . -27.985  5.883   47.125   1.00 80.06 98  A 1 
ATOM 732  C CA  . GLN A 0 98  . -28.175  4.728   47.996   1.00 80.06 98  A 1 
ATOM 733  C C   . GLN A 0 98  . -29.279  5.056   49.004   1.00 80.06 98  A 1 
ATOM 734  C CB  . GLN A 0 98  . -26.847  4.393   48.707   1.00 80.06 98  A 1 
ATOM 735  O O   . GLN A 0 98  . -29.018  5.796   49.956   1.00 80.06 98  A 1 
ATOM 736  C CG  . GLN A 0 98  . -25.662  4.183   47.752   1.00 80.06 98  A 1 
ATOM 737  C CD  . GLN A 0 98  . -24.346  3.890   48.470   1.00 80.06 98  A 1 
ATOM 738  N NE2 . GLN A 0 98  . -23.240  3.910   47.765   1.00 80.06 98  A 1 
ATOM 739  O OE1 . GLN A 0 98  . -24.261  3.651   49.669   1.00 80.06 98  A 1 
ATOM 740  N N   . ASP A 0 99  . -30.479  4.500   48.828   1.00 71.08 99  A 1 
ATOM 741  C CA  . ASP A 0 99  . -31.521  4.569   49.855   1.00 71.08 99  A 1 
ATOM 742  C C   . ASP A 0 99  . -31.457  3.334   50.760   1.00 71.08 99  A 1 
ATOM 743  C CB  . ASP A 0 99  . -32.924  4.878   49.297   1.00 71.08 99  A 1 
ATOM 744  O O   . ASP A 0 99  . -31.117  2.227   50.342   1.00 71.08 99  A 1 
ATOM 745  C CG  . ASP A 0 99  . -33.576  6.036   50.079   1.00 71.08 99  A 1 
ATOM 746  O OD1 . ASP A 0 99  . -33.283  6.162   51.297   1.00 71.08 99  A 1 
ATOM 747  O OD2 . ASP A 0 99  . -34.232  6.883   49.426   1.00 71.08 99  A 1 
ATOM 748  N N   . ASN A 0 100 . -31.604  3.567   52.058   1.00 77.84 100 A 1 
ATOM 749  C CA  . ASN A 0 100 . -31.259  2.604   53.111   1.00 77.84 100 A 1 
ATOM 750  C C   . ASN A 0 100 . -32.173  2.803   54.331   1.00 77.84 100 A 1 
ATOM 751  C CB  . ASN A 0 100 . -29.760  2.743   53.488   1.00 77.84 100 A 1 
ATOM 752  O O   . ASN A 0 100 . -31.717  2.737   55.487   1.00 77.84 100 A 1 
ATOM 753  C CG  . ASN A 0 100 . -28.778  2.075   52.544   1.00 77.84 100 A 1 
ATOM 754  N ND2 . ASN A 0 100 . -28.415  2.718   51.464   1.00 77.84 100 A 1 
ATOM 755  O OD1 . ASN A 0 100 . -28.242  1.013   52.836   1.00 77.84 100 A 1 
ATOM 756  N N   . ASP A 0 101 . -33.439  3.146   54.100   1.00 75.99 101 A 1 
ATOM 757  C CA  . ASP A 0 101 . -34.400  3.324   55.172   1.00 75.99 101 A 1 
ATOM 758  C C   . ASP A 0 101 . -34.836  1.997   55.815   1.00 75.99 101 A 1 
ATOM 759  C CB  . ASP A 0 101 . -35.508  4.334   54.812   1.00 75.99 101 A 1 
ATOM 760  O O   . ASP A 0 101 . -34.394  0.892   55.481   1.00 75.99 101 A 1 
ATOM 761  C CG  . ASP A 0 101 . -36.359  4.062   53.570   1.00 75.99 101 A 1 
ATOM 762  O OD1 . ASP A 0 101 . -35.766  3.681   52.543   1.00 75.99 101 A 1 
ATOM 763  O OD2 . ASP A 0 101 . -37.569  4.371   53.684   1.00 75.99 101 A 1 
ATOM 764  N N   . LYS A 0 102 . -35.514  2.156   56.956   1.00 69.88 102 A 1 
ATOM 765  C CA  . LYS A 0 102 . -35.891  1.079   57.877   1.00 69.88 102 A 1 
ATOM 766  C C   . LYS A 0 102 . -37.146  1.470   58.623   1.00 69.88 102 A 1 
ATOM 767  C CB  . LYS A 0 102 . -34.766  0.762   58.883   1.00 69.88 102 A 1 
ATOM 768  O O   . LYS A 0 102 . -37.083  2.177   59.636   1.00 69.88 102 A 1 
ATOM 769  C CG  . LYS A 0 102 . -33.551  0.195   58.161   1.00 69.88 102 A 1 
ATOM 770  C CD  . LYS A 0 102 . -32.513  -0.457  59.058   1.00 69.88 102 A 1 
ATOM 771  C CE  . LYS A 0 102 . -31.477  -0.943  58.046   1.00 69.88 102 A 1 
ATOM 772  N NZ  . LYS A 0 102 . -30.566  -1.950  58.620   1.00 69.88 102 A 1 
ATOM 773  N N   . TRP A 0 103 . -38.284  0.971   58.170   1.00 67.75 103 A 1 
ATOM 774  C CA  . TRP A 0 103 . -39.555  1.156   58.858   1.00 67.75 103 A 1 
ATOM 775  C C   . TRP A 0 103 . -39.890  -0.014  59.791   1.00 67.75 103 A 1 
ATOM 776  C CB  . TRP A 0 103 . -40.656  1.468   57.846   1.00 67.75 103 A 1 
ATOM 777  O O   . TRP A 0 103 . -39.626  -1.189  59.537   1.00 67.75 103 A 1 
ATOM 778  C CG  . TRP A 0 103 . -40.726  0.538   56.684   1.00 67.75 103 A 1 
ATOM 779  C CD1 . TRP A 0 103 . -40.024  0.687   55.542   1.00 67.75 103 A 1 
ATOM 780  C CD2 . TRP A 0 103 . -41.516  -0.678  56.504   1.00 67.75 103 A 1 
ATOM 781  C CE2 . TRP A 0 103 . -41.242  -1.209  55.206   1.00 67.75 103 A 1 
ATOM 782  C CE3 . TRP A 0 103 . -42.448  -1.378  57.303   1.00 67.75 103 A 1 
ATOM 783  N NE1 . TRP A 0 103 . -40.310  -0.345  54.684   1.00 67.75 103 A 1 
ATOM 784  C CH2 . TRP A 0 103 . -42.798  -3.031  55.535   1.00 67.75 103 A 1 
ATOM 785  C CZ2 . TRP A 0 103 . -41.865  -2.366  54.721   1.00 67.75 103 A 1 
ATOM 786  C CZ3 . TRP A 0 103 . -43.084  -2.540  56.823   1.00 67.75 103 A 1 
ATOM 787  N N   . GLY A 0 104 . -40.519  0.324   60.916   1.00 61.32 104 A 1 
ATOM 788  C CA  . GLY A 0 104 . -41.151  -0.630  61.821   1.00 61.32 104 A 1 
ATOM 789  C C   . GLY A 0 104 . -42.630  -0.295  61.942   1.00 61.32 104 A 1 
ATOM 790  O O   . GLY A 0 104 . -42.982  0.861   62.182   1.00 61.32 104 A 1 
ATOM 791  N N   . ALA A 0 105 . -43.501  -1.292  61.795   1.00 52.95 105 A 1 
ATOM 792  C CA  . ALA A 0 105 . -44.949  -1.094  61.830   1.00 52.95 105 A 1 
ATOM 793  C C   . ALA A 0 105 . -45.447  -0.798  63.262   1.00 52.95 105 A 1 
ATOM 794  C CB  . ALA A 0 105 . -45.621  -2.316  61.189   1.00 52.95 105 A 1 
ATOM 795  O O   . ALA A 0 105 . -45.908  -1.683  63.983   1.00 52.95 105 A 1 
ATOM 796  N N   . GLN A 0 106 . -45.358  0.461   63.703   1.00 51.72 106 A 1 
ATOM 797  C CA  . GLN A 0 106 . -45.828  0.885   65.026   1.00 51.72 106 A 1 
ATOM 798  C C   . GLN A 0 106 . -47.345  1.154   65.027   1.00 51.72 106 A 1 
ATOM 799  C CB  . GLN A 0 106 . -44.976  2.052   65.562   1.00 51.72 106 A 1 
ATOM 800  O O   . GLN A 0 106 . -47.793  2.294   65.147   1.00 51.72 106 A 1 
ATOM 801  C CG  . GLN A 0 106 . -45.241  2.253   67.066   1.00 51.72 106 A 1 
ATOM 802  C CD  . GLN A 0 106 . -44.444  3.393   67.690   1.00 51.72 106 A 1 
ATOM 803  N NE2 . GLN A 0 106 . -45.011  4.101   68.644   1.00 51.72 106 A 1 
ATOM 804  O OE1 . GLN A 0 106 . -43.299  3.662   67.382   1.00 51.72 106 A 1 
ATOM 805  N N   . ALA A 0 107 . -48.149  0.095   64.913   1.00 47.22 107 A 1 
ATOM 806  C CA  . ALA A 0 107 . -49.604  0.171   65.057   1.00 47.22 107 A 1 
ATOM 807  C C   . ALA A 0 107 . -50.018  0.479   66.514   1.00 47.22 107 A 1 
ATOM 808  C CB  . ALA A 0 107 . -50.222  -1.134  64.539   1.00 47.22 107 A 1 
ATOM 809  O O   . ALA A 0 107 . -49.471  -0.083  67.464   1.00 47.22 107 A 1 
ATOM 810  N N   . TRP A 0 108 . -50.993  1.376   66.705   1.00 42.49 108 A 1 
ATOM 811  C CA  . TRP A 0 108 . -51.477  1.788   68.031   1.00 42.49 108 A 1 
ATOM 812  C C   . TRP A 0 108 . -52.763  1.040   68.417   1.00 42.49 108 A 1 
ATOM 813  C CB  . TRP A 0 108 . -51.701  3.313   68.079   1.00 42.49 108 A 1 
ATOM 814  O O   . TRP A 0 108 . -53.859  1.473   68.072   1.00 42.49 108 A 1 
ATOM 815  C CG  . TRP A 0 108 . -50.500  4.210   68.190   1.00 42.49 108 A 1 
ATOM 816  C CD1 . TRP A 0 108 . -49.348  4.094   67.493   1.00 42.49 108 A 1 
ATOM 817  C CD2 . TRP A 0 108 . -50.353  5.432   68.981   1.00 42.49 108 A 1 
ATOM 818  C CE2 . TRP A 0 108 . -49.074  6.005   68.704   1.00 42.49 108 A 1 
ATOM 819  C CE3 . TRP A 0 108 . -51.189  6.138   69.877   1.00 42.49 108 A 1 
ATOM 820  N NE1 . TRP A 0 108 . -48.503  5.144   67.792   1.00 42.49 108 A 1 
ATOM 821  C CH2 . TRP A 0 108 . -49.504  7.885   70.169   1.00 42.49 108 A 1 
ATOM 822  C CZ2 . TRP A 0 108 . -48.647  7.209   69.284   1.00 42.49 108 A 1 
ATOM 823  C CZ3 . TRP A 0 108 . -50.771  7.349   70.464   1.00 42.49 108 A 1 
ATOM 824  N N   . GLY A 0 109 . -52.635  -0.042  69.190   1.00 43.89 109 A 1 
ATOM 825  C CA  . GLY A 0 109 . -53.755  -0.686  69.891   1.00 43.89 109 A 1 
ATOM 826  C C   . GLY A 0 109 . -53.780  -0.294  71.370   1.00 43.89 109 A 1 
ATOM 827  O O   . GLY A 0 109 . -52.984  -0.821  72.145   1.00 43.89 109 A 1 
ATOM 828  N N   . LYS A 0 110 . -54.639  0.665   71.747   1.00 42.23 110 A 1 
ATOM 829  C CA  . LYS A 0 110 . -54.933  1.067   73.141   1.00 42.23 110 A 1 
ATOM 830  C C   . LYS A 0 110 . -56.312  1.728   73.254   1.00 42.23 110 A 1 
ATOM 831  C CB  . LYS A 0 110 . -53.854  2.009   73.726   1.00 42.23 110 A 1 
ATOM 832  O O   . LYS A 0 110 . -56.419  2.944   73.429   1.00 42.23 110 A 1 
ATOM 833  C CG  . LYS A 0 110 . -52.679  1.277   74.376   1.00 42.23 110 A 1 
ATOM 834  C CD  . LYS A 0 110 . -51.813  2.251   75.174   1.00 42.23 110 A 1 
ATOM 835  C CE  . LYS A 0 110 . -50.676  1.441   75.796   1.00 42.23 110 A 1 
ATOM 836  N NZ  . LYS A 0 110 . -49.590  2.322   76.281   1.00 42.23 110 A 1 
ATOM 837  N N   . ASP A 0 111 . -57.362  0.929   73.228   1.00 41.13 111 A 1 
ATOM 838  C CA  . ASP A 0 111 . -58.513  1.198   74.080   1.00 41.13 111 A 1 
ATOM 839  C C   . ASP A 0 111 . -58.143  0.917   75.550   1.00 41.13 111 A 1 
ATOM 840  C CB  . ASP A 0 111 . -59.761  0.443   73.592   1.00 41.13 111 A 1 
ATOM 841  O O   . ASP A 0 111 . -57.228  0.155   75.875   1.00 41.13 111 A 1 
ATOM 842  C CG  . ASP A 0 111 . -59.586  -1.055  73.304   1.00 41.13 111 A 1 
ATOM 843  O OD1 . ASP A 0 111 . -58.431  -1.541  73.339   1.00 41.13 111 A 1 
ATOM 844  O OD2 . ASP A 0 111 . -60.625  -1.665  72.990   1.00 41.13 111 A 1 
ATOM 845  N N   . ARG A 0 112 . -58.769  1.651   76.474   1.00 40.69 112 A 1 
ATOM 846  C CA  . ARG A 0 112 . -58.581  1.430   77.911   1.00 40.69 112 A 1 
ATOM 847  C C   . ARG A 0 112 . -59.789  1.951   78.668   1.00 40.69 112 A 1 
ATOM 848  C CB  . ARG A 0 112 . -57.252  2.039   78.412   1.00 40.69 112 A 1 
ATOM 849  O O   . ARG A 0 112 . -59.818  3.112   79.083   1.00 40.69 112 A 1 
ATOM 850  C CG  . ARG A 0 112 . -56.780  1.245   79.640   1.00 40.69 112 A 1 
ATOM 851  C CD  . ARG A 0 112 . -55.597  1.909   80.352   1.00 40.69 112 A 1 
ATOM 852  N NE  . ARG A 0 112 . -56.053  2.937   81.309   1.00 40.69 112 A 1 
ATOM 853  N NH1 . ARG A 0 112 . -54.004  3.451   82.189   1.00 40.69 112 A 1 
ATOM 854  N NH2 . ARG A 0 112 . -55.836  4.342   83.091   1.00 40.69 112 A 1 
ATOM 855  C CZ  . ARG A 0 112 . -55.302  3.575   82.186   1.00 40.69 112 A 1 
ATOM 856  N N   . ASP A 0 113 . -60.762  1.075   78.860   1.00 44.04 113 A 1 
ATOM 857  C CA  . ASP A 0 113 . -62.049  1.401   79.466   1.00 44.04 113 A 1 
ATOM 858  C C   . ASP A 0 113 . -61.917  1.753   80.954   1.00 44.04 113 A 1 
ATOM 859  C CB  . ASP A 0 113 . -63.047  0.266   79.188   1.00 44.04 113 A 1 
ATOM 860  O O   . ASP A 0 113 . -61.943  0.916   81.854   1.00 44.04 113 A 1 
ATOM 861  C CG  . ASP A 0 113 . -63.646  0.342   77.777   1.00 44.04 113 A 1 
ATOM 862  O OD1 . ASP A 0 113 . -63.232  1.249   77.016   1.00 44.04 113 A 1 
ATOM 863  O OD2 . ASP A 0 113 . -64.582  -0.443  77.530   1.00 44.04 113 A 1 
ATOM 864  N N   . VAL A 0 114 . -61.762  3.052   81.220   1.00 40.54 114 A 1 
ATOM 865  C CA  . VAL A 0 114 . -61.689  3.630   82.567   1.00 40.54 114 A 1 
ATOM 866  C C   . VAL A 0 114 . -63.011  4.322   82.880   1.00 40.54 114 A 1 
ATOM 867  C CB  . VAL A 0 114 . -60.483  4.575   82.717   1.00 40.54 114 A 1 
ATOM 868  O O   . VAL A 0 114 . -63.167  5.531   82.697   1.00 40.54 114 A 1 
ATOM 869  C CG1 . VAL A 0 114 . -60.363  5.125   84.148   1.00 40.54 114 A 1 
ATOM 870  C CG2 . VAL A 0 114 . -59.147  3.879   82.424   1.00 40.54 114 A 1 
ATOM 871  N N   . TYR A 0 115 . -63.977  3.552   83.375   1.00 33.43 115 A 1 
ATOM 872  C CA  . TYR A 0 115 . -65.262  4.087   83.814   1.00 33.43 115 A 1 
ATOM 873  C C   . TYR A 0 115 . -65.228  4.510   85.294   1.00 33.43 115 A 1 
ATOM 874  C CB  . TYR A 0 115 . -66.366  3.061   83.526   1.00 33.43 115 A 1 
ATOM 875  O O   . TYR A 0 115 . -65.145  3.663   86.181   1.00 33.43 115 A 1 
ATOM 876  C CG  . TYR A 0 115 . -67.761  3.630   83.701   1.00 33.43 115 A 1 
ATOM 877  C CD1 . TYR A 0 115 . -68.407  3.553   84.950   1.00 33.43 115 A 1 
ATOM 878  C CD2 . TYR A 0 115 . -68.401  4.254   82.613   1.00 33.43 115 A 1 
ATOM 879  C CE1 . TYR A 0 115 . -69.697  4.097   85.109   1.00 33.43 115 A 1 
ATOM 880  C CE2 . TYR A 0 115 . -69.691  4.794   82.766   1.00 33.43 115 A 1 
ATOM 881  O OH  . TYR A 0 115 . -71.590  5.229   84.169   1.00 33.43 115 A 1 
ATOM 882  C CZ  . TYR A 0 115 . -70.343  4.712   84.016   1.00 33.43 115 A 1 
ATOM 883  N N   . GLY A 0 116 . -65.368  5.815   85.570   1.00 32.55 116 A 1 
ATOM 884  C CA  . GLY A 0 116 . -65.814  6.314   86.882   1.00 32.55 116 A 1 
ATOM 885  C C   . GLY A 0 116 . -64.984  7.421   87.557   1.00 32.55 116 A 1 
ATOM 886  O O   . GLY A 0 116 . -63.828  7.233   87.911   1.00 32.55 116 A 1 
ATOM 887  N N   . ALA A 0 117 . -65.660  8.538   87.856   1.00 33.55 117 A 1 
ATOM 888  C CA  . ALA A 0 117 . -65.391  9.457   88.977   1.00 33.55 117 A 1 
ATOM 889  C C   . ALA A 0 117 . -64.047  10.236  89.055   1.00 33.55 117 A 1 
ATOM 890  C CB  . ALA A 0 117 . -65.768  8.746   90.283   1.00 33.55 117 A 1 
ATOM 891  O O   . ALA A 0 117 . -63.278  10.107  90.000   1.00 33.55 117 A 1 
ATOM 892  N N   . SER A 0 118 . -63.909  11.222  88.160   1.00 31.42 118 A 1 
ATOM 893  C CA  . SER A 0 118 . -63.552  12.628  88.475   1.00 31.42 118 A 1 
ATOM 894  C C   . SER A 0 118 . -62.261  13.027  89.236   1.00 31.42 118 A 1 
ATOM 895  C CB  . SER A 0 118 . -64.735  13.317  89.177   1.00 31.42 118 A 1 
ATOM 896  O O   . SER A 0 118 . -62.097  12.780  90.428   1.00 31.42 118 A 1 
ATOM 897  O OG  . SER A 0 118 . -65.007  12.721  90.428   1.00 31.42 118 A 1 
ATOM 898  N N   . SER A 0 119 . -61.565  13.984  88.602   1.00 31.15 119 A 1 
ATOM 899  C CA  . SER A 0 119 . -60.801  15.116  89.177   1.00 31.15 119 A 1 
ATOM 900  C C   . SER A 0 119 . -59.278  14.982  89.396   1.00 31.15 119 A 1 
ATOM 901  C CB  . SER A 0 119 . -61.524  15.775  90.366   1.00 31.15 119 A 1 
ATOM 902  O O   . SER A 0 119 . -58.764  13.974  89.857   1.00 31.15 119 A 1 
ATOM 903  O OG  . SER A 0 119 . -61.259  15.109  91.577   1.00 31.15 119 A 1 
ATOM 904  N N   . TYR A 0 120 . -58.590  16.075  89.033   1.00 29.23 120 A 1 
ATOM 905  C CA  . TYR A 0 120 . -57.182  16.444  89.252   1.00 29.23 120 A 1 
ATOM 906  C C   . TYR A 0 120 . -56.051  15.423  88.994   1.00 29.23 120 A 1 
ATOM 907  C CB  . TYR A 0 120 . -57.031  17.131  90.620   1.00 29.23 120 A 1 
ATOM 908  O O   . TYR A 0 120 . -55.698  14.606  89.836   1.00 29.23 120 A 1 
ATOM 909  C CG  . TYR A 0 120 . -57.590  18.542  90.615   1.00 29.23 120 A 1 
ATOM 910  C CD1 . TYR A 0 120 . -56.789  19.610  90.160   1.00 29.23 120 A 1 
ATOM 911  C CD2 . TYR A 0 120 . -58.922  18.779  91.004   1.00 29.23 120 A 1 
ATOM 912  C CE1 . TYR A 0 120 . -57.324  20.910  90.071   1.00 29.23 120 A 1 
ATOM 913  C CE2 . TYR A 0 120 . -59.463  20.076  90.907   1.00 29.23 120 A 1 
ATOM 914  O OH  . TYR A 0 120 . -59.201  22.387  90.339   1.00 29.23 120 A 1 
ATOM 915  C CZ  . TYR A 0 120 . -58.668  21.142  90.437   1.00 29.23 120 A 1 
ATOM 916  N N   . GLY A 0 121 . -55.280  15.698  87.930   1.00 32.84 121 A 1 
ATOM 917  C CA  . GLY A 0 121 . -53.823  15.783  88.100   1.00 32.84 121 A 1 
ATOM 918  C C   . GLY A 0 121 . -52.941  14.669  87.532   1.00 32.84 121 A 1 
ATOM 919  O O   . GLY A 0 121 . -52.107  14.139  88.263   1.00 32.84 121 A 1 
ATOM 920  N N   . LYS A 0 122 . -52.991  14.408  86.216   1.00 36.98 122 A 1 
ATOM 921  C CA  . LYS A 0 122 . -51.787  13.960  85.483   1.00 36.98 122 A 1 
ATOM 922  C C   . LYS A 0 122 . -51.841  14.264  83.982   1.00 36.98 122 A 1 
ATOM 923  C CB  . LYS A 0 122 . -51.479  12.470  85.774   1.00 36.98 122 A 1 
ATOM 924  O O   . LYS A 0 122 . -52.408  13.506  83.204   1.00 36.98 122 A 1 
ATOM 925  C CG  . LYS A 0 122 . -50.076  12.344  86.392   1.00 36.98 122 A 1 
ATOM 926  C CD  . LYS A 0 122 . -49.784  10.922  86.879   1.00 36.98 122 A 1 
ATOM 927  C CE  . LYS A 0 122 . -48.441  10.919  87.621   1.00 36.98 122 A 1 
ATOM 928  N NZ  . LYS A 0 122 . -48.100  9.567   88.131   1.00 36.98 122 A 1 
ATOM 929  N N   . ALA A 0 123 . -51.195  15.356  83.576   1.00 30.52 123 A 1 
ATOM 930  C CA  . ALA A 0 123 . -50.761  15.519  82.193   1.00 30.52 123 A 1 
ATOM 931  C C   . ALA A 0 123 . -49.538  14.614  81.967   1.00 30.52 123 A 1 
ATOM 932  C CB  . ALA A 0 123 . -50.451  16.998  81.927   1.00 30.52 123 A 1 
ATOM 933  O O   . ALA A 0 123 . -48.546  14.734  82.686   1.00 30.52 123 A 1 
ATOM 934  N N   . ALA A 0 124 . -49.617  13.697  81.003   1.00 32.47 124 A 1 
ATOM 935  C CA  . ALA A 0 124 . -48.517  12.816  80.621   1.00 32.47 124 A 1 
ATOM 936  C C   . ALA A 0 124 . -47.914  13.307  79.298   1.00 32.47 124 A 1 
ATOM 937  C CB  . ALA A 0 124 . -49.026  11.370  80.580   1.00 32.47 124 A 1 
ATOM 938  O O   . ALA A 0 124 . -48.276  12.843  78.221   1.00 32.47 124 A 1 
ATOM 939  N N   . SER A 0 125 . -47.027  14.297  79.383   1.00 34.03 125 A 1 
ATOM 940  C CA  . SER A 0 125 . -46.329  14.854  78.225   1.00 34.03 125 A 1 
ATOM 941  C C   . SER A 0 125 . -45.276  13.881  77.684   1.00 34.03 125 A 1 
ATOM 942  C CB  . SER A 0 125 . -45.664  16.178  78.620   1.00 34.03 125 A 1 
ATOM 943  O O   . SER A 0 125 . -44.263  13.646  78.343   1.00 34.03 125 A 1 
ATOM 944  O OG  . SER A 0 125 . -44.838  15.983  79.754   1.00 34.03 125 A 1 
ATOM 945  N N   . ALA A 0 126 . -45.474  13.401  76.460   1.00 37.64 126 A 1 
ATOM 946  C CA  . ALA A 0 126 . -44.414  12.914  75.582   1.00 37.64 126 A 1 
ATOM 947  C C   . ALA A 0 126 . -44.497  13.753  74.301   1.00 37.64 126 A 1 
ATOM 948  C CB  . ALA A 0 126 . -44.599  11.412  75.339   1.00 37.64 126 A 1 
ATOM 949  O O   . ALA A 0 126 . -45.548  13.787  73.666   1.00 37.64 126 A 1 
ATOM 950  N N   . ALA A 0 127 . -43.446  14.511  73.990   1.00 34.52 127 A 1 
ATOM 951  C CA  . ALA A 0 127 . -43.482  15.559  72.973   1.00 34.52 127 A 1 
ATOM 952  C C   . ALA A 0 127 . -42.431  15.340  71.878   1.00 34.52 127 A 1 
ATOM 953  C CB  . ALA A 0 127 . -43.293  16.919  73.662   1.00 34.52 127 A 1 
ATOM 954  O O   . ALA A 0 127 . -41.352  14.833  72.165   1.00 34.52 127 A 1 
ATOM 955  N N   . ASN A 0 128 . -42.765  15.828  70.681   1.00 30.74 128 A 1 
ATOM 956  C CA  . ASN A 0 128 . -41.898  16.254  69.577   1.00 30.74 128 A 1 
ATOM 957  C C   . ASN A 0 128 . -40.752  15.336  69.118   1.00 30.74 128 A 1 
ATOM 958  C CB  . ASN A 0 128 . -41.323  17.645  69.907   1.00 30.74 128 A 1 
ATOM 959  O O   . ASN A 0 128 . -39.728  15.224  69.788   1.00 30.74 128 A 1 
ATOM 960  C CG  . ASN A 0 128 . -42.363  18.728  70.090   1.00 30.74 128 A 1 
ATOM 961  N ND2 . ASN A 0 128 . -41.943  19.916  70.448   1.00 30.74 128 A 1 
ATOM 962  O OD1 . ASN A 0 128 . -43.556  18.537  69.940   1.00 30.74 128 A 1 
ATOM 963  N N   . ALA A 0 129 . -40.827  14.925  67.847   1.00 37.99 129 A 1 
ATOM 964  C CA  . ALA A 0 129 . -39.650  14.885  66.973   1.00 37.99 129 A 1 
ATOM 965  C C   . ALA A 0 129 . -39.983  15.047  65.469   1.00 37.99 129 A 1 
ATOM 966  C CB  . ALA A 0 129 . -38.806  13.632  67.258   1.00 37.99 129 A 1 
ATOM 967  O O   . ALA A 0 129 . -39.321  14.427  64.641   1.00 37.99 129 A 1 
ATOM 968  N N   . ASP A 0 130 . -40.948  15.902  65.092   1.00 33.52 130 A 1 
ATOM 969  C CA  . ASP A 0 130 . -40.970  16.429  63.715   1.00 33.52 130 A 1 
ATOM 970  C C   . ASP A 0 130 . -39.627  17.110  63.419   1.00 33.52 130 A 1 
ATOM 971  C CB  . ASP A 0 130 . -42.094  17.461  63.510   1.00 33.52 130 A 1 
ATOM 972  O O   . ASP A 0 130 . -39.131  17.888  64.244   1.00 33.52 130 A 1 
ATOM 973  C CG  . ASP A 0 130 . -43.423  16.828  63.106   1.00 33.52 130 A 1 
ATOM 974  O OD1 . ASP A 0 130 . -43.393  16.015  62.159   1.00 33.52 130 A 1 
ATOM 975  O OD2 . ASP A 0 130 . -44.436  17.182  63.748   1.00 33.52 130 A 1 
ATOM 976  N N   . ARG A 0 131 . -39.016  16.821  62.262   1.00 36.31 131 A 1 
ATOM 977  C CA  . ARG A 0 131 . -37.720  17.416  61.890   1.00 36.31 131 A 1 
ATOM 978  C C   . ARG A 0 131 . -37.562  17.748  60.403   1.00 36.31 131 A 1 
ATOM 979  C CB  . ARG A 0 131 . -36.553  16.595  62.472   1.00 36.31 131 A 1 
ATOM 980  O O   . ARG A 0 131 . -36.522  17.487  59.806   1.00 36.31 131 A 1 
ATOM 981  C CG  . ARG A 0 131 . -35.386  17.549  62.792   1.00 36.31 131 A 1 
ATOM 982  C CD  . ARG A 0 131 . -34.058  16.828  63.029   1.00 36.31 131 A 1 
ATOM 983  N NE  . ARG A 0 131 . -34.118  15.897  64.171   1.00 36.31 131 A 1 
ATOM 984  N NH1 . ARG A 0 131 . -31.861  15.526  64.347   1.00 36.31 131 A 1 
ATOM 985  N NH2 . ARG A 0 131 . -33.273  14.399  65.658   1.00 36.31 131 A 1 
ATOM 986  C CZ  . ARG A 0 131 . -33.087  15.285  64.722   1.00 36.31 131 A 1 
ATOM 987  N N   . TYR A 0 132 . -38.567  18.411  59.843   1.00 34.59 132 A 1 
ATOM 988  C CA  . TYR A 0 132 . -38.379  19.307  58.695   1.00 34.59 132 A 1 
ATOM 989  C C   . TYR A 0 132 . -37.980  20.712  59.186   1.00 34.59 132 A 1 
ATOM 990  C CB  . TYR A 0 132 . -39.667  19.357  57.853   1.00 34.59 132 A 1 
ATOM 991  O O   . TYR A 0 132 . -38.378  21.113  60.278   1.00 34.59 132 A 1 
ATOM 992  C CG  . TYR A 0 132 . -39.555  18.653  56.516   1.00 34.59 132 A 1 
ATOM 993  C CD1 . TYR A 0 132 . -39.237  19.389  55.356   1.00 34.59 132 A 1 
ATOM 994  C CD2 . TYR A 0 132 . -39.779  17.266  56.430   1.00 34.59 132 A 1 
ATOM 995  C CE1 . TYR A 0 132 . -39.150  18.740  54.108   1.00 34.59 132 A 1 
ATOM 996  C CE2 . TYR A 0 132 . -39.697  16.617  55.183   1.00 34.59 132 A 1 
ATOM 997  O OH  . TYR A 0 132 . -39.321  16.711  52.825   1.00 34.59 132 A 1 
ATOM 998  C CZ  . TYR A 0 132 . -39.386  17.350  54.020   1.00 34.59 132 A 1 
ATOM 999  N N   . GLY A 0 133 . -37.256  21.489  58.370   1.00 38.21 133 A 1 
ATOM 1000 C CA  . GLY A 0 133 . -37.077  22.935  58.597   1.00 38.21 133 A 1 
ATOM 1001 C C   . GLY A 0 133 . -35.630  23.415  58.752   1.00 38.21 133 A 1 
ATOM 1002 O O   . GLY A 0 133 . -35.107  23.556  59.854   1.00 38.21 133 A 1 
ATOM 1003 N N   . TYR A 0 134 . -35.014  23.742  57.620   1.00 33.40 134 A 1 
ATOM 1004 C CA  . TYR A 0 134 . -33.754  24.481  57.500   1.00 33.40 134 A 1 
ATOM 1005 C C   . TYR A 0 134 . -33.907  25.927  58.025   1.00 33.40 134 A 1 
ATOM 1006 C CB  . TYR A 0 134 . -33.439  24.456  55.994   1.00 33.40 134 A 1 
ATOM 1007 O O   . TYR A 0 134 . -34.861  26.606  57.651   1.00 33.40 134 A 1 
ATOM 1008 C CG  . TYR A 0 134 . -32.065  24.891  55.531   1.00 33.40 134 A 1 
ATOM 1009 C CD1 . TYR A 0 134 . -31.864  26.196  55.037   1.00 33.40 134 A 1 
ATOM 1010 C CD2 . TYR A 0 134 . -31.042  23.929  55.418   1.00 33.40 134 A 1 
ATOM 1011 C CE1 . TYR A 0 134 . -30.652  26.529  54.399   1.00 33.40 134 A 1 
ATOM 1012 C CE2 . TYR A 0 134 . -29.829  24.261  54.788   1.00 33.40 134 A 1 
ATOM 1013 O OH  . TYR A 0 134 . -28.487  25.846  53.603   1.00 33.40 134 A 1 
ATOM 1014 C CZ  . TYR A 0 134 . -29.639  25.553  54.259   1.00 33.40 134 A 1 
ATOM 1015 N N   . GLY A 0 135 . -32.977  26.434  58.849   1.00 40.72 135 A 1 
ATOM 1016 C CA  . GLY A 0 135 . -32.995  27.844  59.286   1.00 40.72 135 A 1 
ATOM 1017 C C   . GLY A 0 135 . -32.220  28.141  60.575   1.00 40.72 135 A 1 
ATOM 1018 O O   . GLY A 0 135 . -32.738  27.965  61.674   1.00 40.72 135 A 1 
ATOM 1019 N N   . GLY A 0 136 . -30.978  28.622  60.457   1.00 34.18 136 A 1 
ATOM 1020 C CA  . GLY A 0 136 . -30.127  28.952  61.608   1.00 34.18 136 A 1 
ATOM 1021 C C   . GLY A 0 136 . -30.134  30.438  61.984   1.00 34.18 136 A 1 
ATOM 1022 O O   . GLY A 0 136 . -29.899  31.291  61.132   1.00 34.18 136 A 1 
ATOM 1023 N N   . ALA A 0 137 . -30.303  30.746  63.275   1.00 40.62 137 A 1 
ATOM 1024 C CA  . ALA A 0 137 . -30.027  32.067  63.845   1.00 40.62 137 A 1 
ATOM 1025 C C   . ALA A 0 137 . -29.471  31.966  65.281   1.00 40.62 137 A 1 
ATOM 1026 C CB  . ALA A 0 137 . -31.291  32.934  63.787   1.00 40.62 137 A 1 
ATOM 1027 O O   . ALA A 0 137 . -29.952  31.190  66.105   1.00 40.62 137 A 1 
ATOM 1028 N N   . ALA A 0 138 . -28.442  32.767  65.571   1.00 40.18 138 A 1 
ATOM 1029 C CA  . ALA A 0 138 . -27.860  32.954  66.904   1.00 40.18 138 A 1 
ATOM 1030 C C   . ALA A 0 138 . -28.797  33.777  67.823   1.00 40.18 138 A 1 
ATOM 1031 C CB  . ALA A 0 138 . -26.508  33.653  66.691   1.00 40.18 138 A 1 
ATOM 1032 O O   . ALA A 0 138 . -29.670  34.481  67.330   1.00 40.18 138 A 1 
ATOM 1033 N N   . GLY A 0 139 . -28.649  33.807  69.153   1.00 40.74 139 A 1 
ATOM 1034 C CA  . GLY A 0 139 . -27.693  33.156  70.065   1.00 40.74 139 A 1 
ATOM 1035 C C   . GLY A 0 139 . -27.745  33.823  71.462   1.00 40.74 139 A 1 
ATOM 1036 O O   . GLY A 0 139 . -28.502  34.767  71.623   1.00 40.74 139 A 1 
ATOM 1037 N N   . LYS A 0 140 . -26.957  33.333  72.445   1.00 38.43 140 A 1 
ATOM 1038 C CA  . LYS A 0 140 . -26.627  33.905  73.795   1.00 38.43 140 A 1 
ATOM 1039 C C   . LYS A 0 140 . -27.622  34.932  74.417   1.00 38.43 140 A 1 
ATOM 1040 C CB  . LYS A 0 140 . -25.251  34.605  73.722   1.00 38.43 140 A 1 
ATOM 1041 O O   . LYS A 0 140 . -27.759  36.030  73.906   1.00 38.43 140 A 1 
ATOM 1042 C CG  . LYS A 0 140 . -24.074  33.738  73.243   1.00 38.43 140 A 1 
ATOM 1043 C CD  . LYS A 0 140 . -22.770  34.554  73.277   1.00 38.43 140 A 1 
ATOM 1044 C CE  . LYS A 0 140 . -21.591  33.723  72.753   1.00 38.43 140 A 1 
ATOM 1045 N NZ  . LYS A 0 140 . -20.313  34.480  72.807   1.00 38.43 140 A 1 
ATOM 1046 N N   . GLY A 0 141 . -28.189  34.770  75.617   1.00 35.48 141 A 1 
ATOM 1047 C CA  . GLY A 0 141 . -27.848  33.932  76.779   1.00 35.48 141 A 1 
ATOM 1048 C C   . GLY A 0 141 . -28.098  34.711  78.099   1.00 35.48 141 A 1 
ATOM 1049 O O   . GLY A 0 141 . -28.559  35.843  78.050   1.00 35.48 141 A 1 
ATOM 1050 N N   . LEU A 0 142 . -27.724  34.131  79.251   1.00 31.76 142 A 1 
ATOM 1051 C CA  . LEU A 0 142 . -27.685  34.724  80.614   1.00 31.76 142 A 1 
ATOM 1052 C C   . LEU A 0 142 . -29.014  35.030  81.366   1.00 31.76 142 A 1 
ATOM 1053 C CB  . LEU A 0 142 . -26.727  35.937  80.704   1.00 31.76 142 A 1 
ATOM 1054 O O   . LEU A 0 142 . -29.660  36.048  81.174   1.00 31.76 142 A 1 
ATOM 1055 C CG  . LEU A 0 142 . -25.219  35.625  80.679   1.00 31.76 142 A 1 
ATOM 1056 C CD1 . LEU A 0 142 . -24.693  35.267  79.287   1.00 31.76 142 A 1 
ATOM 1057 C CD2 . LEU A 0 142 . -24.435  36.839  81.179   1.00 31.76 142 A 1 
ATOM 1058 N N   . HIS A 0 143 . -29.288  34.169  82.356   1.00 33.96 143 A 1 
ATOM 1059 C CA  . HIS A 0 143 . -29.559  34.454  83.785   1.00 33.96 143 A 1 
ATOM 1060 C C   . HIS A 0 143 . -30.342  35.701  84.279   1.00 33.96 143 A 1 
ATOM 1061 C CB  . HIS A 0 143 . -28.209  34.451  84.527   1.00 33.96 143 A 1 
ATOM 1062 O O   . HIS A 0 143 . -29.878  36.830  84.169   1.00 33.96 143 A 1 
ATOM 1063 C CG  . HIS A 0 143 . -27.483  33.134  84.484   1.00 33.96 143 A 1 
ATOM 1064 C CD2 . HIS A 0 143 . -26.387  32.829  83.724   1.00 33.96 143 A 1 
ATOM 1065 N ND1 . HIS A 0 143 . -27.782  32.018  85.232   1.00 33.96 143 A 1 
ATOM 1066 C CE1 . HIS A 0 143 . -26.895  31.059  84.918   1.00 33.96 143 A 1 
ATOM 1067 N NE2 . HIS A 0 143 . -26.035  31.505  83.992   1.00 33.96 143 A 1 
ATOM 1068 N N   . GLY A 0 144 . -31.345  35.428  85.136   1.00 35.61 144 A 1 
ATOM 1069 C CA  . GLY A 0 144 . -31.749  36.277  86.279   1.00 35.61 144 A 1 
ATOM 1070 C C   . GLY A 0 144 . -33.215  36.750  86.259   1.00 35.61 144 A 1 
ATOM 1071 O O   . GLY A 0 144 . -33.707  37.156  85.219   1.00 35.61 144 A 1 
ATOM 1072 N N   . GLY A 0 145 . -33.974  36.739  87.366   1.00 36.78 145 A 1 
ATOM 1073 C CA  . GLY A 0 145 . -33.691  36.195  88.703   1.00 36.78 145 A 1 
ATOM 1074 C C   . GLY A 0 145 . -34.739  36.599  89.765   1.00 36.78 145 A 1 
ATOM 1075 O O   . GLY A 0 145 . -35.447  37.582  89.588   1.00 36.78 145 A 1 
ATOM 1076 N N   . HIS A 0 146 . -34.755  35.876  90.896   1.00 37.40 146 A 1 
ATOM 1077 C CA  . HIS A 0 146 . -35.550  36.107  92.127   1.00 37.40 146 A 1 
ATOM 1078 C C   . HIS A 0 146 . -37.092  35.917  92.059   1.00 37.40 146 A 1 
ATOM 1079 C CB  . HIS A 0 146 . -35.189  37.462  92.764   1.00 37.40 146 A 1 
ATOM 1080 O O   . HIS A 0 146 . -37.733  36.232  91.070   1.00 37.40 146 A 1 
ATOM 1081 C CG  . HIS A 0 146 . -33.713  37.656  92.994   1.00 37.40 146 A 1 
ATOM 1082 C CD2 . HIS A 0 146 . -32.876  38.447  92.252   1.00 37.40 146 A 1 
ATOM 1083 N ND1 . HIS A 0 146 . -32.947  37.054  93.969   1.00 37.40 146 A 1 
ATOM 1084 C CE1 . HIS A 0 146 . -31.679  37.472  93.816   1.00 37.40 146 A 1 
ATOM 1085 N NE2 . HIS A 0 146 . -31.588  38.316  92.781   1.00 37.40 146 A 1 
ATOM 1086 N N   . GLY A 0 147 . -37.753  35.434  93.125   1.00 39.57 147 A 1 
ATOM 1087 C CA  . GLY A 0 147 . -37.191  34.835  94.348   1.00 39.57 147 A 1 
ATOM 1088 C C   . GLY A 0 147 . -38.165  34.686  95.533   1.00 39.57 147 A 1 
ATOM 1089 O O   . GLY A 0 147 . -39.255  35.245  95.523   1.00 39.57 147 A 1 
ATOM 1090 N N   . LYS A 0 148 . -37.672  34.014  96.591   1.00 40.63 148 A 1 
ATOM 1091 C CA  . LYS A 0 148 . -38.331  33.632  97.869   1.00 40.63 148 A 1 
ATOM 1092 C C   . LYS A 0 148 . -39.355  32.476  97.759   1.00 40.63 148 A 1 
ATOM 1093 C CB  . LYS A 0 148 . -38.976  34.838  98.586   1.00 40.63 148 A 1 
ATOM 1094 O O   . LYS A 0 148 . -40.183  32.473  96.865   1.00 40.63 148 A 1 
ATOM 1095 C CG  . LYS A 0 148 . -38.049  36.045  98.806   1.00 40.63 148 A 1 
ATOM 1096 C CD  . LYS A 0 148 . -38.810  37.172  99.521   1.00 40.63 148 A 1 
ATOM 1097 C CE  . LYS A 0 148 . -37.911  38.400  99.714   1.00 40.63 148 A 1 
ATOM 1098 N NZ  . LYS A 0 148 . -38.637  39.504  100.393  1.00 40.63 148 A 1 
ATOM 1099 N N   . GLY A 0 149 . -39.367  31.495  98.669   1.00 36.26 149 A 1 
ATOM 1100 C CA  . GLY A 0 149 . -38.389  31.213  99.731   1.00 36.26 149 A 1 
ATOM 1101 C C   . GLY A 0 149 . -38.891  30.241  100.812  1.00 36.26 149 A 1 
ATOM 1102 O O   . GLY A 0 149 . -40.061  30.270  101.160  1.00 36.26 149 A 1 
ATOM 1103 N N   . TYR A 0 150 . -37.961  29.419  101.312  1.00 32.40 150 A 1 
ATOM 1104 C CA  . TYR A 0 150 . -37.875  28.692  102.600  1.00 32.40 150 A 1 
ATOM 1105 C C   . TYR A 0 150 . -38.962  28.989  103.664  1.00 32.40 150 A 1 
ATOM 1106 C CB  . TYR A 0 150 . -36.497  29.060  103.204  1.00 32.40 150 A 1 
ATOM 1107 O O   . TYR A 0 150 . -39.285  30.147  103.897  1.00 32.40 150 A 1 
ATOM 1108 C CG  . TYR A 0 150 . -35.391  29.321  102.185  1.00 32.40 150 A 1 
ATOM 1109 C CD1 . TYR A 0 150 . -34.653  28.246  101.658  1.00 32.40 150 A 1 
ATOM 1110 C CD2 . TYR A 0 150 . -35.162  30.630  101.707  1.00 32.40 150 A 1 
ATOM 1111 C CE1 . TYR A 0 150 . -33.688  28.476  100.658  1.00 32.40 150 A 1 
ATOM 1112 C CE2 . TYR A 0 150 . -34.201  30.863  100.702  1.00 32.40 150 A 1 
ATOM 1113 O OH  . TYR A 0 150 . -32.525  29.987  99.214   1.00 32.40 150 A 1 
ATOM 1114 C CZ  . TYR A 0 150 . -33.458  29.781  100.179  1.00 32.40 150 A 1 
ATOM 1115 N N   . GLY A 0 151 . -39.469  28.032  104.451  1.00 32.67 151 A 1 
ATOM 1116 C CA  . GLY A 0 151 . -39.105  26.622  104.686  1.00 32.67 151 A 1 
ATOM 1117 C C   . GLY A 0 151 . -39.628  26.192  106.078  1.00 32.67 151 A 1 
ATOM 1118 O O   . GLY A 0 151 . -40.322  26.978  106.718  1.00 32.67 151 A 1 
ATOM 1119 N N   . GLY A 0 152 . -39.288  24.999  106.586  1.00 33.00 152 A 1 
ATOM 1120 C CA  . GLY A 0 152 . -39.565  24.624  107.991  1.00 33.00 152 A 1 
ATOM 1121 C C   . GLY A 0 152 . -40.067  23.191  108.209  1.00 33.00 152 A 1 
ATOM 1122 O O   . GLY A 0 152 . -40.737  22.615  107.359  1.00 33.00 152 A 1 
ATOM 1123 N N   . GLN A 0 153 . -39.703  22.604  109.352  1.00 30.66 153 A 1 
ATOM 1124 C CA  . GLN A 0 153 . -39.988  21.211  109.732  1.00 30.66 153 A 1 
ATOM 1125 C C   . GLN A 0 153 . -41.253  21.067  110.608  1.00 30.66 153 A 1 
ATOM 1126 C CB  . GLN A 0 153 . -38.762  20.667  110.500  1.00 30.66 153 A 1 
ATOM 1127 O O   . GLN A 0 153 . -41.803  22.050  111.088  1.00 30.66 153 A 1 
ATOM 1128 C CG  . GLN A 0 153 . -37.483  20.544  109.654  1.00 30.66 153 A 1 
ATOM 1129 C CD  . GLN A 0 153 . -36.249  20.897  110.475  1.00 30.66 153 A 1 
ATOM 1130 N NE2 . GLN A 0 153 . -35.545  19.942  111.043  1.00 30.66 153 A 1 
ATOM 1131 O OE1 . GLN A 0 153 . -35.915  22.055  110.639  1.00 30.66 153 A 1 
ATOM 1132 N N   . ALA A 0 154 . -41.577  19.803  110.917  1.00 29.67 154 A 1 
ATOM 1133 C CA  . ALA A 0 154 . -42.345  19.325  112.079  1.00 29.67 154 A 1 
ATOM 1134 C C   . ALA A 0 154 . -43.893  19.300  112.003  1.00 29.67 154 A 1 
ATOM 1135 C CB  . ALA A 0 154 . -41.797  19.938  113.378  1.00 29.67 154 A 1 
ATOM 1136 O O   . ALA A 0 154 . -44.589  20.228  112.386  1.00 29.67 154 A 1 
ATOM 1137 N N   . ALA A 0 155 . -44.390  18.122  111.608  1.00 29.95 155 A 1 
ATOM 1138 C CA  . ALA A 0 155 . -45.416  17.314  112.284  1.00 29.95 155 A 1 
ATOM 1139 C C   . ALA A 0 155 . -46.617  17.979  112.999  1.00 29.95 155 A 1 
ATOM 1140 C CB  . ALA A 0 155 . -44.674  16.417  113.293  1.00 29.95 155 A 1 
ATOM 1141 O O   . ALA A 0 155 . -46.454  18.559  114.068  1.00 29.95 155 A 1 
ATOM 1142 N N   . GLN A 0 156 . -47.837  17.568  112.604  1.00 32.49 156 A 1 
ATOM 1143 C CA  . GLN A 0 156 . -48.789  17.014  113.583  1.00 32.49 156 A 1 
ATOM 1144 C C   . GLN A 0 156 . -49.864  16.065  112.999  1.00 32.49 156 A 1 
ATOM 1145 C CB  . GLN A 0 156 . -49.420  18.126  114.456  1.00 32.49 156 A 1 
ATOM 1146 O O   . GLN A 0 156 . -50.461  16.317  111.960  1.00 32.49 156 A 1 
ATOM 1147 C CG  . GLN A 0 156 . -49.043  17.903  115.936  1.00 32.49 156 A 1 
ATOM 1148 C CD  . GLN A 0 156 . -49.375  19.071  116.861  1.00 32.49 156 A 1 
ATOM 1149 N NE2 . GLN A 0 156 . -49.364  18.859  118.159  1.00 32.49 156 A 1 
ATOM 1150 O OE1 . GLN A 0 156 . -49.642  20.189  116.469  1.00 32.49 156 A 1 
ATOM 1151 N N   . SER A 0 157 . -50.095  14.965  113.729  1.00 32.79 157 A 1 
ATOM 1152 C CA  . SER A 0 157 . -51.331  14.155  113.830  1.00 32.79 157 A 1 
ATOM 1153 C C   . SER A 0 157 . -52.149  13.769  112.576  1.00 32.79 157 A 1 
ATOM 1154 C CB  . SER A 0 157 . -52.259  14.792  114.876  1.00 32.79 157 A 1 
ATOM 1155 O O   . SER A 0 157 . -53.126  14.428  112.232  1.00 32.79 157 A 1 
ATOM 1156 O OG  . SER A 0 157 . -52.551  16.132  114.551  1.00 32.79 157 A 1 
ATOM 1157 N N   . HIS A 0 158 . -51.920  12.546  112.079  1.00 30.25 158 A 1 
ATOM 1158 C CA  . HIS A 0 158 . -52.983  11.672  111.546  1.00 30.25 158 A 1 
ATOM 1159 C C   . HIS A 0 158 . -53.384  10.639  112.620  1.00 30.25 158 A 1 
ATOM 1160 C CB  . HIS A 0 158 . -52.488  10.935  110.280  1.00 30.25 158 A 1 
ATOM 1161 O O   . HIS A 0 158 . -52.527  9.868   113.053  1.00 30.25 158 A 1 
ATOM 1162 C CG  . HIS A 0 158 . -53.107  11.401  108.988  1.00 30.25 158 A 1 
ATOM 1163 C CD2 . HIS A 0 158 . -52.706  12.474  108.239  1.00 30.25 158 A 1 
ATOM 1164 N ND1 . HIS A 0 158 . -54.120  10.775  108.289  1.00 30.25 158 A 1 
ATOM 1165 C CE1 . HIS A 0 158 . -54.321  11.458  107.149  1.00 30.25 158 A 1 
ATOM 1166 N NE2 . HIS A 0 158 . -53.480  12.498  107.076  1.00 30.25 158 A 1 
ATOM 1167 N N   . LYS A 0 159 . -54.665  10.572  113.022  1.00 37.92 159 A 1 
ATOM 1168 C CA  . LYS A 0 159 . -55.296  9.420   113.715  1.00 37.92 159 A 1 
ATOM 1169 C C   . LYS A 0 159 . -56.825  9.464   113.556  1.00 37.92 159 A 1 
ATOM 1170 C CB  . LYS A 0 159 . -54.993  9.400   115.235  1.00 37.92 159 A 1 
ATOM 1171 O O   . LYS A 0 159 . -57.414  10.501  113.831  1.00 37.92 159 A 1 
ATOM 1172 C CG  . LYS A 0 159 . -53.646  8.763   115.621  1.00 37.92 159 A 1 
ATOM 1173 C CD  . LYS A 0 159 . -53.629  8.274   117.078  1.00 37.92 159 A 1 
ATOM 1174 C CE  . LYS A 0 159 . -52.292  7.576   117.370  1.00 37.92 159 A 1 
ATOM 1175 N NZ  . LYS A 0 159 . -52.253  6.997   118.738  1.00 37.92 159 A 1 
ATOM 1176 N N   . GLY A 0 160 . -57.457  8.331   113.223  1.00 31.05 160 A 1 
ATOM 1177 C CA  . GLY A 0 160 . -58.921  8.170   113.304  1.00 31.05 160 A 1 
ATOM 1178 C C   . GLY A 0 160 . -59.523  7.145   112.331  1.00 31.05 160 A 1 
ATOM 1179 O O   . GLY A 0 160 . -59.876  7.532   111.233  1.00 31.05 160 A 1 
ATOM 1180 N N   . ALA A 0 161 . -59.628  5.881   112.776  1.00 31.64 161 A 1 
ATOM 1181 C CA  . ALA A 0 161 . -60.433  4.739   112.276  1.00 31.64 161 A 1 
ATOM 1182 C C   . ALA A 0 161 . -60.616  4.511   110.742  1.00 31.64 161 A 1 
ATOM 1183 C CB  . ALA A 0 161 . -61.782  4.784   113.004  1.00 31.64 161 A 1 
ATOM 1184 O O   . ALA A 0 161 . -61.118  5.374   110.040  1.00 31.64 161 A 1 
ATOM 1185 N N   . SER A 0 162 . -60.257  3.387   110.094  1.00 36.91 162 A 1 
ATOM 1186 C CA  . SER A 0 162 . -60.343  1.930   110.395  1.00 36.91 162 A 1 
ATOM 1187 C C   . SER A 0 162 . -61.756  1.318   110.345  1.00 36.91 162 A 1 
ATOM 1188 C CB  . SER A 0 162 . -59.652  1.502   111.701  1.00 36.91 162 A 1 
ATOM 1189 O O   . SER A 0 162 . -62.658  1.905   110.927  1.00 36.91 162 A 1 
ATOM 1190 O OG  . SER A 0 162 . -60.500  1.657   112.829  1.00 36.91 162 A 1 
ATOM 1191 N N   . ALA A 0 163 . -62.005  0.092   109.858  1.00 31.15 163 A 1 
ATOM 1192 C CA  . ALA A 0 163 . -61.282  -0.820  108.946  1.00 31.15 163 A 1 
ATOM 1193 C C   . ALA A 0 163 . -62.163  -2.074  108.691  1.00 31.15 163 A 1 
ATOM 1194 C CB  . ALA A 0 163 . -59.964  -1.319  109.568  1.00 31.15 163 A 1 
ATOM 1195 O O   . ALA A 0 163 . -62.806  -2.543  109.627  1.00 31.15 163 A 1 
ATOM 1196 N N   . ALA A 0 164 . -62.143  -2.666  107.487  1.00 36.53 164 A 1 
ATOM 1197 C CA  . ALA A 0 164 . -62.683  -4.013  107.221  1.00 36.53 164 A 1 
ATOM 1198 C C   . ALA A 0 164 . -62.046  -4.640  105.960  1.00 36.53 164 A 1 
ATOM 1199 C CB  . ALA A 0 164 . -64.211  -3.952  107.086  1.00 36.53 164 A 1 
ATOM 1200 O O   . ALA A 0 164 . -61.660  -3.921  105.041  1.00 36.53 164 A 1 
ATOM 1201 N N   . TYR A 0 165 . -61.918  -5.971  105.926  1.00 31.54 165 A 1 
ATOM 1202 C CA  . TYR A 0 165 . -61.308  -6.742  104.826  1.00 31.54 165 A 1 
ATOM 1203 C C   . TYR A 0 165 . -62.345  -7.203  103.786  1.00 31.54 165 A 1 
ATOM 1204 C CB  . TYR A 0 165 . -60.567  -7.967  105.404  1.00 31.54 165 A 1 
ATOM 1205 O O   . TYR A 0 165 . -63.490  -7.477  104.136  1.00 31.54 165 A 1 
ATOM 1206 C CG  . TYR A 0 165 . -59.053  -7.864  105.476  1.00 31.54 165 A 1 
ATOM 1207 C CD1 . TYR A 0 165 . -58.262  -8.915  104.967  1.00 31.54 165 A 1 
ATOM 1208 C CD2 . TYR A 0 165 . -58.433  -6.755  106.087  1.00 31.54 165 A 1 
ATOM 1209 C CE1 . TYR A 0 165 . -56.860  -8.861  105.070  1.00 31.54 165 A 1 
ATOM 1210 C CE2 . TYR A 0 165 . -57.028  -6.698  106.191  1.00 31.54 165 A 1 
ATOM 1211 O OH  . TYR A 0 165 . -54.886  -7.720  105.792  1.00 31.54 165 A 1 
ATOM 1212 C CZ  . TYR A 0 165 . -56.239  -7.755  105.685  1.00 31.54 165 A 1 
ATOM 1213 N N   . GLY A 0 166 . -61.921  -7.370  102.526  1.00 38.35 166 A 1 
ATOM 1214 C CA  . GLY A 0 166 . -62.797  -7.831  101.436  1.00 38.35 166 A 1 
ATOM 1215 C C   . GLY A 0 166 . -62.088  -8.160  100.114  1.00 38.35 166 A 1 
ATOM 1216 O O   . GLY A 0 166 . -62.641  -7.905  99.051   1.00 38.35 166 A 1 
ATOM 1217 N N   . ALA A 0 167 . -60.853  -8.671  100.152  1.00 34.41 167 A 1 
ATOM 1218 C CA  . ALA A 0 167 . -60.077  -8.952  98.941   1.00 34.41 167 A 1 
ATOM 1219 C C   . ALA A 0 167 . -60.580  -10.213 98.204   1.00 34.41 167 A 1 
ATOM 1220 C CB  . ALA A 0 167 . -58.591  -9.040  99.317   1.00 34.41 167 A 1 
ATOM 1221 O O   . ALA A 0 167 . -60.209  -11.333 98.553   1.00 34.41 167 A 1 
ATOM 1222 N N   . ALA A 0 168 . -61.387  -10.021 97.158   1.00 39.61 168 A 1 
ATOM 1223 C CA  . ALA A 0 168 . -61.772  -11.049 96.190   1.00 39.61 168 A 1 
ATOM 1224 C C   . ALA A 0 168 . -61.209  -10.694 94.803   1.00 39.61 168 A 1 
ATOM 1225 C CB  . ALA A 0 168 . -63.297  -11.204 96.196   1.00 39.61 168 A 1 
ATOM 1226 O O   . ALA A 0 168 . -61.199  -9.527  94.412   1.00 39.61 168 A 1 
ATOM 1227 N N   . LYS A 0 169 . -60.688  -11.688 94.074   1.00 36.89 169 A 1 
ATOM 1228 C CA  . LYS A 0 169 . -59.960  -11.464 92.817   1.00 36.89 169 A 1 
ATOM 1229 C C   . LYS A 0 169 . -60.917  -11.140 91.666   1.00 36.89 169 A 1 
ATOM 1230 C CB  . LYS A 0 169 . -59.128  -12.703 92.440   1.00 36.89 169 A 1 
ATOM 1231 O O   . LYS A 0 169 . -61.685  -12.007 91.264   1.00 36.89 169 A 1 
ATOM 1232 C CG  . LYS A 0 169 . -58.028  -13.079 93.444   1.00 36.89 169 A 1 
ATOM 1233 C CD  . LYS A 0 169 . -57.278  -14.307 92.907   1.00 36.89 169 A 1 
ATOM 1234 C CE  . LYS A 0 169 . -56.160  -14.756 93.853   1.00 36.89 169 A 1 
ATOM 1235 N NZ  . LYS A 0 169 . -55.404  -15.892 93.264   1.00 36.89 169 A 1 
ATOM 1236 N N   . GLY A 0 170 . -60.787  -9.951  91.080   1.00 37.44 170 A 1 
ATOM 1237 C CA  . GLY A 0 170 . -61.164  -9.742  89.682   1.00 37.44 170 A 1 
ATOM 1238 C C   . GLY A 0 170 . -60.086  -10.362 88.798   1.00 37.44 170 A 1 
ATOM 1239 O O   . GLY A 0 170 . -58.978  -9.833  88.738   1.00 37.44 170 A 1 
ATOM 1240 N N   . GLY A 0 171 . -60.378  -11.513 88.196   1.00 33.37 171 A 1 
ATOM 1241 C CA  . GLY A 0 171 . -59.566  -12.064 87.115   1.00 33.37 171 A 1 
ATOM 1242 C C   . GLY A 0 171 . -60.060  -11.467 85.809   1.00 33.37 171 A 1 
ATOM 1243 O O   . GLY A 0 171 . -61.144  -11.834 85.372   1.00 33.37 171 A 1 
ATOM 1244 N N   . TYR A 0 172 . -59.290  -10.536 85.254   1.00 41.20 172 A 1 
ATOM 1245 C CA  . TYR A 0 172 . -59.522  -9.954  83.937   1.00 41.20 172 A 1 
ATOM 1246 C C   . TYR A 0 172 . -58.204  -9.992  83.168   1.00 41.20 172 A 1 
ATOM 1247 C CB  . TYR A 0 172 . -60.079  -8.527  84.052   1.00 41.20 172 A 1 
ATOM 1248 O O   . TYR A 0 172 . -57.155  -9.594  83.688   1.00 41.20 172 A 1 
ATOM 1249 C CG  . TYR A 0 172 . -61.396  -8.427  84.805   1.00 41.20 172 A 1 
ATOM 1250 C CD1 . TYR A 0 172 . -62.560  -8.996  84.254   1.00 41.20 172 A 1 
ATOM 1251 C CD2 . TYR A 0 172 . -61.455  -7.778  86.055   1.00 41.20 172 A 1 
ATOM 1252 C CE1 . TYR A 0 172 . -63.782  -8.924  84.951   1.00 41.20 172 A 1 
ATOM 1253 C CE2 . TYR A 0 172 . -62.678  -7.693  86.751   1.00 41.20 172 A 1 
ATOM 1254 O OH  . TYR A 0 172 . -65.022  -8.189  86.871   1.00 41.20 172 A 1 
ATOM 1255 C CZ  . TYR A 0 172 . -63.843  -8.270  86.197   1.00 41.20 172 A 1 
ATOM 1256 N N   . ASP A 0 173 . -58.290  -10.508 81.956   1.00 38.21 173 A 1 
ATOM 1257 C CA  . ASP A 0 173 . -57.245  -10.647 80.946   1.00 38.21 173 A 1 
ATOM 1258 C C   . ASP A 0 173 . -56.637  -9.264  80.660   1.00 38.21 173 A 1 
ATOM 1259 C CB  . ASP A 0 173 . -57.839  -11.300 79.670   1.00 38.21 173 A 1 
ATOM 1260 O O   . ASP A 0 173 . -57.325  -8.242  80.701   1.00 38.21 173 A 1 
ATOM 1261 C CG  . ASP A 0 173 . -59.190  -12.008 79.905   1.00 38.21 173 A 1 
ATOM 1262 O OD1 . ASP A 0 173 . -60.179  -11.277 80.162   1.00 38.21 173 A 1 
ATOM 1263 O OD2 . ASP A 0 173 . -59.212  -13.252 80.023   1.00 38.21 173 A 1 
ATOM 1264 N N   . ASN A 0 174 . -55.323  -9.192  80.460   1.00 38.79 174 A 1 
ATOM 1265 C CA  . ASN A 0 174 . -54.599  -7.933  80.231   1.00 38.79 174 A 1 
ATOM 1266 C C   . ASN A 0 174 . -53.521  -8.198  79.174   1.00 38.79 174 A 1 
ATOM 1267 C CB  . ASN A 0 174 . -54.056  -7.348  81.558   1.00 38.79 174 A 1 
ATOM 1268 O O   . ASN A 0 174 . -52.324  -7.975  79.389   1.00 38.79 174 A 1 
ATOM 1269 C CG  . ASN A 0 174 . -55.029  -6.421  82.269   1.00 38.79 174 A 1 
ATOM 1270 N ND2 . ASN A 0 174 . -56.009  -6.939  82.967   1.00 38.79 174 A 1 
ATOM 1271 O OD1 . ASN A 0 174 . -54.888  -5.205  82.258   1.00 38.79 174 A 1 
ATOM 1272 N N   . ASP A 0 175 . -53.964  -8.740  78.043   1.00 43.12 175 A 1 
ATOM 1273 C CA  . ASP A 0 175 . -53.117  -9.510  77.137   1.00 43.12 175 A 1 
ATOM 1274 C C   . ASP A 0 175 . -52.431  -8.588  76.124   1.00 43.12 175 A 1 
ATOM 1275 C CB  . ASP A 0 175 . -53.908  -10.707 76.586   1.00 43.12 175 A 1 
ATOM 1276 O O   . ASP A 0 175 . -52.728  -8.521  74.936   1.00 43.12 175 A 1 
ATOM 1277 C CG  . ASP A 0 175 . -54.204  -11.754 77.684   1.00 43.12 175 A 1 
ATOM 1278 O OD1 . ASP A 0 175 . -53.974  -11.459 78.888   1.00 43.12 175 A 1 
ATOM 1279 O OD2 . ASP A 0 175 . -54.633  -12.865 77.320   1.00 43.12 175 A 1 
ATOM 1280 N N   . ALA A 0 176 . -51.483  -7.817  76.653   1.00 43.61 176 A 1 
ATOM 1281 C CA  . ALA A 0 176 . -50.682  -6.856  75.918   1.00 43.61 176 A 1 
ATOM 1282 C C   . ALA A 0 176 . -49.338  -7.474  75.496   1.00 43.61 176 A 1 
ATOM 1283 C CB  . ALA A 0 176 . -50.535  -5.601  76.792   1.00 43.61 176 A 1 
ATOM 1284 O O   . ALA A 0 176 . -48.315  -7.256  76.153   1.00 43.61 176 A 1 
ATOM 1285 N N   . TRP A 0 177 . -49.317  -8.210  74.379   1.00 51.03 177 A 1 
ATOM 1286 C CA  . TRP A 0 177 . -48.071  -8.652  73.748   1.00 51.03 177 A 1 
ATOM 1287 C C   . TRP A 0 177 . -47.949  -8.146  72.304   1.00 51.03 177 A 1 
ATOM 1288 C CB  . TRP A 0 177 . -47.856  -10.165 73.930   1.00 51.03 177 A 1 
ATOM 1289 O O   . TRP A 0 177 . -48.802  -8.381  71.459   1.00 51.03 177 A 1 
ATOM 1290 C CG  . TRP A 0 177 . -48.679  -11.130 73.126   1.00 51.03 177 A 1 
ATOM 1291 C CD1 . TRP A 0 177 . -49.780  -11.798 73.552   1.00 51.03 177 A 1 
ATOM 1292 C CD2 . TRP A 0 177 . -48.458  -11.585 71.751   1.00 51.03 177 A 1 
ATOM 1293 C CE2 . TRP A 0 177 . -49.435  -12.572 71.435   1.00 51.03 177 A 1 
ATOM 1294 C CE3 . TRP A 0 177 . -47.556  -11.234 70.720   1.00 51.03 177 A 1 
ATOM 1295 N NE1 . TRP A 0 177 . -50.213  -12.663 72.561   1.00 51.03 177 A 1 
ATOM 1296 C CH2 . TRP A 0 177 . -48.640  -12.768 69.160   1.00 51.03 177 A 1 
ATOM 1297 C CZ2 . TRP A 0 177 . -49.494  -13.195 70.182   1.00 51.03 177 A 1 
ATOM 1298 C CZ3 . TRP A 0 177 . -47.681  -11.777 69.425   1.00 51.03 177 A 1 
ATOM 1299 N N   . ALA A 0 178 . -46.855  -7.441  72.008   1.00 46.71 178 A 1 
ATOM 1300 C CA  . ALA A 0 178 . -46.551  -6.931  70.673   1.00 46.71 178 A 1 
ATOM 1301 C C   . ALA A 0 178 . -45.258  -7.574  70.158   1.00 46.71 178 A 1 
ATOM 1302 C CB  . ALA A 0 178 . -46.466  -5.399  70.724   1.00 46.71 178 A 1 
ATOM 1303 O O   . ALA A 0 178 . -44.201  -7.429  70.773   1.00 46.71 178 A 1 
ATOM 1304 N N   . LYS A 0 179 . -45.332  -8.268  69.017   1.00 49.47 179 A 1 
ATOM 1305 C CA  . LYS A 0 179 . -44.152  -8.677  68.240   1.00 49.47 179 A 1 
ATOM 1306 C C   . LYS A 0 179 . -43.958  -7.657  67.120   1.00 49.47 179 A 1 
ATOM 1307 C CB  . LYS A 0 179 . -44.302  -10.115 67.708   1.00 49.47 179 A 1 
ATOM 1308 O O   . LYS A 0 179 . -44.875  -7.431  66.338   1.00 49.47 179 A 1 
ATOM 1309 C CG  . LYS A 0 179 . -44.218  -11.160 68.836   1.00 49.47 179 A 1 
ATOM 1310 C CD  . LYS A 0 179 . -44.441  -12.595 68.321   1.00 49.47 179 A 1 
ATOM 1311 C CE  . LYS A 0 179 . -44.567  -13.598 69.486   1.00 49.47 179 A 1 
ATOM 1312 N NZ  . LYS A 0 179 . -45.921  -14.213 69.583   1.00 49.47 179 A 1 
ATOM 1313 N N   . GLN A 0 180 . -42.790  -7.024  67.074   1.00 56.30 180 A 1 
ATOM 1314 C CA  . GLN A 0 180 . -42.467  -6.027  66.053   1.00 56.30 180 A 1 
ATOM 1315 C C   . GLN A 0 180 . -42.165  -6.723  64.720   1.00 56.30 180 A 1 
ATOM 1316 C CB  . GLN A 0 180 . -41.283  -5.160  66.522   1.00 56.30 180 A 1 
ATOM 1317 O O   . GLN A 0 180 . -41.315  -7.615  64.664   1.00 56.30 180 A 1 
ATOM 1318 C CG  . GLN A 0 180 . -41.644  -4.304  67.748   1.00 56.30 180 A 1 
ATOM 1319 C CD  . GLN A 0 180 . -40.433  -3.600  68.349   1.00 56.30 180 A 1 
ATOM 1320 N NE2 . GLN A 0 180 . -40.166  -2.363  67.992   1.00 56.30 180 A 1 
ATOM 1321 O OE1 . GLN A 0 180 . -39.722  -4.139  69.178   1.00 56.30 180 A 1 
ATOM 1322 N N   . ALA A 0 181 . -42.841  -6.300  63.652   1.00 55.65 181 A 1 
ATOM 1323 C CA  . ALA A 0 181 . -42.371  -6.504  62.289   1.00 55.65 181 A 1 
ATOM 1324 C C   . ALA A 0 181 . -41.432  -5.351  61.899   1.00 55.65 181 A 1 
ATOM 1325 C CB  . ALA A 0 181 . -43.570  -6.640  61.346   1.00 55.65 181 A 1 
ATOM 1326 O O   . ALA A 0 181 . -41.675  -4.192  62.251   1.00 55.65 181 A 1 
ATOM 1327 N N   . TYR A 0 182 . -40.369  -5.691  61.177   1.00 60.12 182 A 1 
ATOM 1328 C CA  . TYR A 0 182 . -39.399  -4.753  60.623   1.00 60.12 182 A 1 
ATOM 1329 C C   . TYR A 0 182 . -39.368  -4.945  59.111   1.00 60.12 182 A 1 
ATOM 1330 C CB  . TYR A 0 182 . -38.009  -5.010  61.224   1.00 60.12 182 A 1 
ATOM 1331 O O   . TYR A 0 182 . -39.239  -6.086  58.658   1.00 60.12 182 A 1 
ATOM 1332 C CG  . TYR A 0 182 . -37.886  -4.676  62.698   1.00 60.12 182 A 1 
ATOM 1333 C CD1 . TYR A 0 182 . -37.568  -3.360  63.082   1.00 60.12 182 A 1 
ATOM 1334 C CD2 . TYR A 0 182 . -38.075  -5.672  63.678   1.00 60.12 182 A 1 
ATOM 1335 C CE1 . TYR A 0 182 . -37.417  -3.038  64.443   1.00 60.12 182 A 1 
ATOM 1336 C CE2 . TYR A 0 182 . -37.927  -5.354  65.042   1.00 60.12 182 A 1 
ATOM 1337 O OH  . TYR A 0 182 . -37.418  -3.736  66.735   1.00 60.12 182 A 1 
ATOM 1338 C CZ  . TYR A 0 182 . -37.590  -4.039  65.423   1.00 60.12 182 A 1 
ATOM 1339 N N   . GLY A 0 183 . -39.492  -3.846  58.375   1.00 64.65 183 A 1 
ATOM 1340 C CA  . GLY A 0 183 . -39.056  -3.757  56.992   1.00 64.65 183 A 1 
ATOM 1341 C C   . GLY A 0 183 . -37.611  -3.259  56.918   1.00 64.65 183 A 1 
ATOM 1342 O O   . GLY A 0 183 . -37.071  -2.717  57.892   1.00 64.65 183 A 1 
ATOM 1343 N N   . SER A 0 184 . -36.978  -3.459  55.772   1.00 72.34 184 A 1 
ATOM 1344 C CA  . SER A 0 184 . -35.761  -2.742  55.401   1.00 72.34 184 A 1 
ATOM 1345 C C   . SER A 0 184 . -35.680  -2.612  53.894   1.00 72.34 184 A 1 
ATOM 1346 C CB  . SER A 0 184 . -34.499  -3.430  55.924   1.00 72.34 184 A 1 
ATOM 1347 O O   . SER A 0 184 . -35.628  -3.632  53.201   1.00 72.34 184 A 1 
ATOM 1348 O OG  . SER A 0 184 . -34.374  -4.748  55.420   1.00 72.34 184 A 1 
ATOM 1349 N N   . ASP A 0 185 . -35.636  -1.366  53.474   1.00 74.62 185 A 1 
ATOM 1350 C CA  . ASP A 0 185 . -35.581  -0.870  52.113   1.00 74.62 185 A 1 
ATOM 1351 C C   . ASP A 0 185 . -34.095  -0.791  51.710   1.00 74.62 185 A 1 
ATOM 1352 C CB  . ASP A 0 185 . -36.280  0.507   52.101   1.00 74.62 185 A 1 
ATOM 1353 O O   . ASP A 0 185 . -33.256  -0.366  52.519   1.00 74.62 185 A 1 
ATOM 1354 C CG  . ASP A 0 185 . -37.441  0.632   53.118   1.00 74.62 185 A 1 
ATOM 1355 O OD1 . ASP A 0 185 . -37.166  0.758   54.347   1.00 74.62 185 A 1 
ATOM 1356 O OD2 . ASP A 0 185 . -38.620  0.439   52.744   1.00 74.62 185 A 1 
ATOM 1357 N N   . TYR A 0 186 . -33.720  -1.280  50.525   1.00 77.06 186 A 1 
ATOM 1358 C CA  . TYR A 0 186 . -32.303  -1.415  50.145   1.00 77.06 186 A 1 
ATOM 1359 C C   . TYR A 0 186 . -32.036  -1.128  48.664   1.00 77.06 186 A 1 
ATOM 1360 C CB  . TYR A 0 186 . -31.739  -2.760  50.640   1.00 77.06 186 A 1 
ATOM 1361 O O   . TYR A 0 186 . -31.518  -1.962  47.910   1.00 77.06 186 A 1 
ATOM 1362 C CG  . TYR A 0 186 . -31.287  -2.759  52.090   1.00 77.06 186 A 1 
ATOM 1363 C CD1 . TYR A 0 186 . -30.308  -1.832  52.491   1.00 77.06 186 A 1 
ATOM 1364 C CD2 . TYR A 0 186 . -31.814  -3.676  53.022   1.00 77.06 186 A 1 
ATOM 1365 C CE1 . TYR A 0 186 . -29.851  -1.812  53.814   1.00 77.06 186 A 1 
ATOM 1366 C CE2 . TYR A 0 186 . -31.343  -3.678  54.354   1.00 77.06 186 A 1 
ATOM 1367 O OH  . TYR A 0 186 . -29.819  -2.709  55.989   1.00 77.06 186 A 1 
ATOM 1368 C CZ  . TYR A 0 186 . -30.361  -2.739  54.741   1.00 77.06 186 A 1 
ATOM 1369 N N   . ASP A 0 187 . -32.342  0.111   48.300   1.00 78.50 187 A 1 
ATOM 1370 C CA  . ASP A 0 187 . -32.221  0.657   46.958   1.00 78.50 187 A 1 
ATOM 1371 C C   . ASP A 0 187 . -30.809  1.213   46.694   1.00 78.50 187 A 1 
ATOM 1372 C CB  . ASP A 0 187 . -33.318  1.732   46.772   1.00 78.50 187 A 1 
ATOM 1373 O O   . ASP A 0 187 . -30.266  2.030   47.441   1.00 78.50 187 A 1 
ATOM 1374 C CG  . ASP A 0 187 . -34.214  1.533   45.545   1.00 78.50 187 A 1 
ATOM 1375 O OD1 . ASP A 0 187 . -34.153  0.449   44.925   1.00 78.50 187 A 1 
ATOM 1376 O OD2 . ASP A 0 187 . -34.859  2.532   45.148   1.00 78.50 187 A 1 
ATOM 1377 N N   . SER A 0 188 . -30.195  0.812   45.584   1.00 79.52 188 A 1 
ATOM 1378 C CA  . SER A 0 188 . -28.953  1.420   45.091   1.00 79.52 188 A 1 
ATOM 1379 C C   . SER A 0 188 . -29.057  1.689   43.598   1.00 79.52 188 A 1 
ATOM 1380 C CB  . SER A 0 188 . -27.720  0.594   45.473   1.00 79.52 188 A 1 
ATOM 1381 O O   . SER A 0 188 . -29.317  0.789   42.799   1.00 79.52 188 A 1 
ATOM 1382 O OG  . SER A 0 188 . -27.868  -0.768  45.128   1.00 79.52 188 A 1 
ATOM 1383 N N   . ARG A 0 189 . -28.899  2.961   43.229   1.00 82.30 189 A 1 
ATOM 1384 C CA  . ARG A 0 189 . -29.118  3.474   41.876   1.00 82.30 189 A 1 
ATOM 1385 C C   . ARG A 0 189 . -27.893  4.284   41.478   1.00 82.30 189 A 1 
ATOM 1386 C CB  . ARG A 0 189 . -30.418  4.304   41.815   1.00 82.30 189 A 1 
ATOM 1387 O O   . ARG A 0 189 . -27.630  5.330   42.066   1.00 82.30 189 A 1 
ATOM 1388 C CG  . ARG A 0 189 . -31.593  3.698   42.613   1.00 82.30 189 A 1 
ATOM 1389 C CD  . ARG A 0 189 . -32.913  4.442   42.374   1.00 82.30 189 A 1 
ATOM 1390 N NE  . ARG A 0 189 . -33.437  4.112   41.041   1.00 82.30 189 A 1 
ATOM 1391 N NH1 . ARG A 0 189 . -34.196  6.149   40.313   1.00 82.30 189 A 1 
ATOM 1392 N NH2 . ARG A 0 189 . -34.221  4.356   38.959   1.00 82.30 189 A 1 
ATOM 1393 C CZ  . ARG A 0 189 . -33.954  4.884   40.116   1.00 82.30 189 A 1 
ATOM 1394 N N   . TRP A 0 190 . -27.147  3.802   40.497   1.00 87.19 190 A 1 
ATOM 1395 C CA  . TRP A 0 190 . -25.895  4.402   40.049   1.00 87.19 190 A 1 
ATOM 1396 C C   . TRP A 0 190 . -25.913  4.609   38.542   1.00 87.19 190 A 1 
ATOM 1397 C CB  . TRP A 0 190 . -24.732  3.498   40.471   1.00 87.19 190 A 1 
ATOM 1398 O O   . TRP A 0 190 . -26.500  3.813   37.808   1.00 87.19 190 A 1 
ATOM 1399 C CG  . TRP A 0 190 . -23.382  3.893   39.953   1.00 87.19 190 A 1 
ATOM 1400 C CD1 . TRP A 0 190 . -22.538  4.758   40.553   1.00 87.19 190 A 1 
ATOM 1401 C CD2 . TRP A 0 190 . -22.714  3.474   38.724   1.00 87.19 190 A 1 
ATOM 1402 C CE2 . TRP A 0 190 . -21.410  4.051   38.706   1.00 87.19 190 A 1 
ATOM 1403 C CE3 . TRP A 0 190 . -23.068  2.657   37.627   1.00 87.19 190 A 1 
ATOM 1404 N NE1 . TRP A 0 190 . -21.379  4.872   39.813   1.00 87.19 190 A 1 
ATOM 1405 C CH2 . TRP A 0 190 . -20.847  2.914   36.643   1.00 87.19 190 A 1 
ATOM 1406 C CZ2 . TRP A 0 190 . -20.469  3.747   37.714   1.00 87.19 190 A 1 
ATOM 1407 C CZ3 . TRP A 0 190 . -22.152  2.394   36.591   1.00 87.19 190 A 1 
ATOM 1408 N N   . GLY A 0 191 . -25.211  5.631   38.067   1.00 84.69 191 A 1 
ATOM 1409 C CA  . GLY A 0 191 . -24.993  5.782   36.643   1.00 84.69 191 A 1 
ATOM 1410 C C   . GLY A 0 191 . -23.897  6.759   36.261   1.00 84.69 191 A 1 
ATOM 1411 O O   . GLY A 0 191 . -23.311  7.469   37.084   1.00 84.69 191 A 1 
ATOM 1412 N N   . LYS A 0 192 . -23.633  6.756   34.960   1.00 87.66 192 A 1 
ATOM 1413 C CA  . LYS A 0 192 . -22.769  7.686   34.248   1.00 87.66 192 A 1 
ATOM 1414 C C   . LYS A 0 192 . -23.521  8.209   33.042   1.00 87.66 192 A 1 
ATOM 1415 C CB  . LYS A 0 192 . -21.491  6.998   33.767   1.00 87.66 192 A 1 
ATOM 1416 O O   . LYS A 0 192 . -24.110  7.411   32.318   1.00 87.66 192 A 1 
ATOM 1417 C CG  . LYS A 0 192 . -20.742  6.324   34.913   1.00 87.66 192 A 1 
ATOM 1418 C CD  . LYS A 0 192 . -19.342  5.945   34.441   1.00 87.66 192 A 1 
ATOM 1419 C CE  . LYS A 0 192 . -18.604  5.340   35.629   1.00 87.66 192 A 1 
ATOM 1420 N NZ  . LYS A 0 192 . -17.183  5.726   35.643   1.00 87.66 192 A 1 
ATOM 1421 N N   . SER A 0 193 . -23.430  9.506   32.811   1.00 85.03 193 A 1 
ATOM 1422 C CA  . SER A 0 193 . -23.946  10.153  31.610   1.00 85.03 193 A 1 
ATOM 1423 C C   . SER A 0 193 . -22.853  11.010  30.985   1.00 85.03 193 A 1 
ATOM 1424 C CB  . SER A 0 193 . -25.215  10.955  31.924   1.00 85.03 193 A 1 
ATOM 1425 O O   . SER A 0 193 . -22.139  11.745  31.674   1.00 85.03 193 A 1 
ATOM 1426 O OG  . SER A 0 193 . -25.031  11.812  33.037   1.00 85.03 193 A 1 
ATOM 1427 N N   . TYR A 0 194 . -22.721  10.908  29.669   1.00 84.04 194 A 1 
ATOM 1428 C CA  . TYR A 0 194 . -21.989  11.858  28.845   1.00 84.04 194 A 1 
ATOM 1429 C C   . TYR A 0 194 . -22.998  12.558  27.930   1.00 84.04 194 A 1 
ATOM 1430 C CB  . TYR A 0 194 . -20.922  11.144  27.997   1.00 84.04 194 A 1 
ATOM 1431 O O   . TYR A 0 194 . -23.746  11.878  27.222   1.00 84.04 194 A 1 
ATOM 1432 C CG  . TYR A 0 194 . -19.798  10.413  28.718   1.00 84.04 194 A 1 
ATOM 1433 C CD1 . TYR A 0 194 . -18.509  10.978  28.767   1.00 84.04 194 A 1 
ATOM 1434 C CD2 . TYR A 0 194 . -20.017  9.131   29.256   1.00 84.04 194 A 1 
ATOM 1435 C CE1 . TYR A 0 194 . -17.434  10.256  29.322   1.00 84.04 194 A 1 
ATOM 1436 C CE2 . TYR A 0 194 . -18.945  8.393   29.799   1.00 84.04 194 A 1 
ATOM 1437 O OH  . TYR A 0 194 . -16.619  8.271   30.394   1.00 84.04 194 A 1 
ATOM 1438 C CZ  . TYR A 0 194 . -17.651  8.955   29.830   1.00 84.04 194 A 1 
ATOM 1439 N N   . ASP A 0 195 . -22.959  13.893  27.880   1.00 82.67 195 A 1 
ATOM 1440 C CA  . ASP A 0 195 . -23.460  14.641  26.716   1.00 82.67 195 A 1 
ATOM 1441 C C   . ASP A 0 195 . -22.605  14.311  25.468   1.00 82.67 195 A 1 
ATOM 1442 C CB  . ASP A 0 195 . -23.443  16.153  27.008   1.00 82.67 195 A 1 
ATOM 1443 O O   . ASP A 0 195 . -21.718  13.454  25.521   1.00 82.67 195 A 1 
ATOM 1444 C CG  . ASP A 0 195 . -24.430  16.617  28.083   1.00 82.67 195 A 1 
ATOM 1445 O OD1 . ASP A 0 195 . -25.574  16.124  28.109   1.00 82.67 195 A 1 
ATOM 1446 O OD2 . ASP A 0 195 . -24.022  17.501  28.875   1.00 82.67 195 A 1 
ATOM 1447 N N   . SER A 0 196 . -22.837  14.988  24.337   1.00 83.61 196 A 1 
ATOM 1448 C CA  . SER A 0 196 . -22.357  14.530  23.027   1.00 83.61 196 A 1 
ATOM 1449 C C   . SER A 0 196 . -20.872  14.127  22.992   1.00 83.61 196 A 1 
ATOM 1450 C CB  . SER A 0 196 . -22.733  15.507  21.905   1.00 83.61 196 A 1 
ATOM 1451 O O   . SER A 0 196 . -19.968  14.883  23.366   1.00 83.61 196 A 1 
ATOM 1452 O OG  . SER A 0 196 . -21.911  16.655  21.842   1.00 83.61 196 A 1 
ATOM 1453 N N   . VAL A 0 197 . -20.627  12.885  22.560   1.00 84.52 197 A 1 
ATOM 1454 C CA  . VAL A 0 197 . -19.311  12.227  22.562   1.00 84.52 197 A 1 
ATOM 1455 C C   . VAL A 0 197 . -18.792  12.140  21.137   1.00 84.52 197 A 1 
ATOM 1456 C CB  . VAL A 0 197 . -19.352  10.824  23.203   1.00 84.52 197 A 1 
ATOM 1457 O O   . VAL A 0 197 . -19.504  11.711  20.231   1.00 84.52 197 A 1 
ATOM 1458 C CG1 . VAL A 0 197 . -17.950  10.191  23.259   1.00 84.52 197 A 1 
ATOM 1459 C CG2 . VAL A 0 197 . -19.884  10.862  24.637   1.00 84.52 197 A 1 
ATOM 1460 N N   . ASP A 0 198 . -17.526  12.503  20.935   1.00 90.25 198 A 1 
ATOM 1461 C CA  . ASP A 0 198 . -16.942  12.663  19.607   1.00 90.25 198 A 1 
ATOM 1462 C C   . ASP A 0 198 . -15.500  12.115  19.568   1.00 90.25 198 A 1 
ATOM 1463 C CB  . ASP A 0 198 . -17.070  14.152  19.242   1.00 90.25 198 A 1 
ATOM 1464 O O   . ASP A 0 198 . -14.561  12.692  20.126   1.00 90.25 198 A 1 
ATOM 1465 C CG  . ASP A 0 198 . -17.068  14.424  17.745   1.00 90.25 198 A 1 
ATOM 1466 O OD1 . ASP A 0 198 . -16.742  13.529  16.932   1.00 90.25 198 A 1 
ATOM 1467 O OD2 . ASP A 0 198 . -17.220  15.598  17.338   1.00 90.25 198 A 1 
ATOM 1468 N N   . ALA A 0 199 . -15.316  10.956  18.931   1.00 91.13 199 A 1 
ATOM 1469 C CA  . ALA A 0 199 . -14.064  10.202  18.891   1.00 91.13 199 A 1 
ATOM 1470 C C   . ALA A 0 199 . -13.567  10.035  17.448   1.00 91.13 199 A 1 
ATOM 1471 C CB  . ALA A 0 199 . -14.274  8.857   19.597   1.00 91.13 199 A 1 
ATOM 1472 O O   . ALA A 0 199 . -14.154  9.310   16.643   1.00 91.13 199 A 1 
ATOM 1473 N N   . LYS A 0 200 . -12.447  10.683  17.115   1.00 93.58 200 A 1 
ATOM 1474 C CA  . LYS A 0 200 . -11.872  10.722  15.761   1.00 93.58 200 A 1 
ATOM 1475 C C   . LYS A 0 200 . -10.418  10.253  15.765   1.00 93.58 200 A 1 
ATOM 1476 C CB  . LYS A 0 200 . -12.034  12.135  15.170   1.00 93.58 200 A 1 
ATOM 1477 O O   . LYS A 0 200 . -9.632   10.641  16.630   1.00 93.58 200 A 1 
ATOM 1478 C CG  . LYS A 0 200 . -13.496  12.476  14.827   1.00 93.58 200 A 1 
ATOM 1479 C CD  . LYS A 0 200 . -13.802  13.975  14.956   1.00 93.58 200 A 1 
ATOM 1480 C CE  . LYS A 0 200 . -15.250  14.228  14.515   1.00 93.58 200 A 1 
ATOM 1481 N NZ  . LYS A 0 200 . -15.824  15.444  15.133   1.00 93.58 200 A 1 
ATOM 1482 N N   . SER A 0 201 . -10.046  9.443   14.779   1.00 93.52 201 A 1 
ATOM 1483 C CA  . SER A 0 201 . -8.672   8.992   14.545   1.00 93.52 201 A 1 
ATOM 1484 C C   . SER A 0 201 . -8.292   9.123   13.076   1.00 93.52 201 A 1 
ATOM 1485 C CB  . SER A 0 201 . -8.460   7.548   15.013   1.00 93.52 201 A 1 
ATOM 1486 O O   . SER A 0 201 . -9.039   8.664   12.210   1.00 93.52 201 A 1 
ATOM 1487 O OG  . SER A 0 201 . -9.239   6.640   14.260   1.00 93.52 201 A 1 
ATOM 1488 N N   . TYR A 0 202 . -7.113   9.681   12.822   1.00 93.66 202 A 1 
ATOM 1489 C CA  . TYR A 0 202 . -6.536   9.862   11.496   1.00 93.66 202 A 1 
ATOM 1490 C C   . TYR A 0 202 . -5.155   9.206   11.462   1.00 93.66 202 A 1 
ATOM 1491 C CB  . TYR A 0 202 . -6.450   11.357  11.153   1.00 93.66 202 A 1 
ATOM 1492 O O   . TYR A 0 202 . -4.283   9.533   12.269   1.00 93.66 202 A 1 
ATOM 1493 C CG  . TYR A 0 202 . -7.743   12.128  11.347   1.00 93.66 202 A 1 
ATOM 1494 C CD1 . TYR A 0 202 . -8.696   12.182  10.313   1.00 93.66 202 A 1 
ATOM 1495 C CD2 . TYR A 0 202 . -7.993   12.782  12.571   1.00 93.66 202 A 1 
ATOM 1496 C CE1 . TYR A 0 202 . -9.898   12.893  10.499   1.00 93.66 202 A 1 
ATOM 1497 C CE2 . TYR A 0 202 . -9.191   13.496  12.761   1.00 93.66 202 A 1 
ATOM 1498 O OH  . TYR A 0 202 . -11.295  14.253  11.902   1.00 93.66 202 A 1 
ATOM 1499 C CZ  . TYR A 0 202 . -10.144  13.554  11.721   1.00 93.66 202 A 1 
ATOM 1500 N N   . ASP A 0 203 . -4.967   8.297   10.520   1.00 93.72 203 A 1 
ATOM 1501 C CA  . ASP A 0 203 . -3.706   7.649   10.194   1.00 93.72 203 A 1 
ATOM 1502 C C   . ASP A 0 203 . -3.307   8.065   8.774    1.00 93.72 203 A 1 
ATOM 1503 C CB  . ASP A 0 203 . -3.856   6.127   10.335   1.00 93.72 203 A 1 
ATOM 1504 O O   . ASP A 0 203 . -4.133   8.064   7.861    1.00 93.72 203 A 1 
ATOM 1505 C CG  . ASP A 0 203 . -3.776   5.675   11.793   1.00 93.72 203 A 1 
ATOM 1506 O OD1 . ASP A 0 203 . -2.644   5.695   12.329   1.00 93.72 203 A 1 
ATOM 1507 O OD2 . ASP A 0 203 . -4.808   5.297   12.399   1.00 93.72 203 A 1 
ATOM 1508 N N   . GLY A 0 204 . -2.046   8.441   8.585    1.00 94.84 204 A 1 
ATOM 1509 C CA  . GLY A 0 204 . -1.490   8.824   7.289    1.00 94.84 204 A 1 
ATOM 1510 C C   . GLY A 0 204 . -0.072   8.294   7.150    1.00 94.84 204 A 1 
ATOM 1511 O O   . GLY A 0 204 . 0.730    8.434   8.071    1.00 94.84 204 A 1 
ATOM 1512 N N   . GLU A 0 205 . 0.242    7.675   6.022    1.00 95.41 205 A 1 
ATOM 1513 C CA  . GLU A 0 205 . 1.532    7.052   5.743    1.00 95.41 205 A 1 
ATOM 1514 C C   . GLU A 0 205 . 1.890    7.289   4.282    1.00 95.41 205 A 1 
ATOM 1515 C CB  . GLU A 0 205 . 1.430    5.563   6.088    1.00 95.41 205 A 1 
ATOM 1516 O O   . GLU A 0 205 . 1.130    6.912   3.394    1.00 95.41 205 A 1 
ATOM 1517 C CG  . GLU A 0 205 . 2.716    4.755   5.859    1.00 95.41 205 A 1 
ATOM 1518 C CD  . GLU A 0 205 . 2.645    3.418   6.609    1.00 95.41 205 A 1 
ATOM 1519 O OE1 . GLU A 0 205 . 3.684    2.940   7.118    1.00 95.41 205 A 1 
ATOM 1520 O OE2 . GLU A 0 205 . 1.532    2.940   6.936    1.00 95.41 205 A 1 
ATOM 1521 N N   . TRP A 0 206 . 3.026    7.935   4.045    1.00 94.36 206 A 1 
ATOM 1522 C CA  . TRP A 0 206 . 3.446    8.371   2.720    1.00 94.36 206 A 1 
ATOM 1523 C C   . TRP A 0 206 . 4.903    8.011   2.450    1.00 94.36 206 A 1 
ATOM 1524 C CB  . TRP A 0 206 . 3.188    9.871   2.547    1.00 94.36 206 A 1 
ATOM 1525 O O   . TRP A 0 206 . 5.750    8.019   3.349    1.00 94.36 206 A 1 
ATOM 1526 C CG  . TRP A 0 206 . 3.893    10.790  3.498    1.00 94.36 206 A 1 
ATOM 1527 C CD1 . TRP A 0 206 . 5.116    11.328  3.301    1.00 94.36 206 A 1 
ATOM 1528 C CD2 . TRP A 0 206 . 3.412    11.332  4.765    1.00 94.36 206 A 1 
ATOM 1529 C CE2 . TRP A 0 206 . 4.398    12.232  5.268    1.00 94.36 206 A 1 
ATOM 1530 C CE3 . TRP A 0 206 . 2.233    11.176  5.526    1.00 94.36 206 A 1 
ATOM 1531 N NE1 . TRP A 0 206 . 5.424    12.176  4.347    1.00 94.36 206 A 1 
ATOM 1532 C CH2 . TRP A 0 206 . 3.021    12.793  7.180    1.00 94.36 206 A 1 
ATOM 1533 C CZ2 . TRP A 0 206 . 4.217    12.952  6.459    1.00 94.36 206 A 1 
ATOM 1534 C CZ3 . TRP A 0 206 . 2.036    11.899  6.719    1.00 94.36 206 A 1 
ATOM 1535 N N   . TYR A 0 207 . 5.191    7.714   1.191    1.00 97.32 207 A 1 
ATOM 1536 C CA  . TYR A 0 207 . 6.516    7.426   0.662    1.00 97.32 207 A 1 
ATOM 1537 C C   . TYR A 0 207 . 6.665    8.107   -0.696   1.00 97.32 207 A 1 
ATOM 1538 C CB  . TYR A 0 207 . 6.700    5.908   0.544    1.00 97.32 207 A 1 
ATOM 1539 O O   . TYR A 0 207 . 5.785    7.991   -1.548   1.00 97.32 207 A 1 
ATOM 1540 C CG  . TYR A 0 207 . 7.946    5.486   -0.211   1.00 97.32 207 A 1 
ATOM 1541 C CD1 . TYR A 0 207 . 7.860    5.125   -1.571   1.00 97.32 207 A 1 
ATOM 1542 C CD2 . TYR A 0 207 . 9.194    5.474   0.439    1.00 97.32 207 A 1 
ATOM 1543 C CE1 . TYR A 0 207 . 9.015    4.721   -2.270   1.00 97.32 207 A 1 
ATOM 1544 C CE2 . TYR A 0 207 . 10.350   5.070   -0.257   1.00 97.32 207 A 1 
ATOM 1545 O OH  . TYR A 0 207 . 11.368   4.276   -2.291   1.00 97.32 207 A 1 
ATOM 1546 C CZ  . TYR A 0 207 . 10.262   4.682   -1.612   1.00 97.32 207 A 1 
ATOM 1547 N N   . ALA A 0 208 . 7.787    8.788   -0.911   1.00 96.32 208 A 1 
ATOM 1548 C CA  . ALA A 0 208 . 8.138    9.344   -2.210   1.00 96.32 208 A 1 
ATOM 1549 C C   . ALA A 0 208 . 9.641    9.196   -2.467   1.00 96.32 208 A 1 
ATOM 1550 C CB  . ALA A 0 208 . 7.669    10.802  -2.295   1.00 96.32 208 A 1 
ATOM 1551 O O   . ALA A 0 208 . 10.454   9.581   -1.620   1.00 96.32 208 A 1 
ATOM 1552 N N   . ARG A 0 209 . 9.995    8.672   -3.644   1.00 97.54 209 A 1 
ATOM 1553 C CA  . ARG A 0 209 . 11.367   8.528   -4.142   1.00 97.54 209 A 1 
ATOM 1554 C C   . ARG A 0 209 . 11.459   9.089   -5.556   1.00 97.54 209 A 1 
ATOM 1555 C CB  . ARG A 0 209 . 11.805   7.053   -4.068   1.00 97.54 209 A 1 
ATOM 1556 O O   . ARG A 0 209 . 10.728   8.645   -6.431   1.00 97.54 209 A 1 
ATOM 1557 C CG  . ARG A 0 209 . 13.205   6.805   -4.665   1.00 97.54 209 A 1 
ATOM 1558 C CD  . ARG A 0 209 . 13.700   5.358   -4.496   1.00 97.54 209 A 1 
ATOM 1559 N NE  . ARG A 0 209 . 12.811   4.377   -5.154   1.00 97.54 209 A 1 
ATOM 1560 N NH1 . ARG A 0 209 . 13.834   4.262   -7.218   1.00 97.54 209 A 1 
ATOM 1561 N NH2 . ARG A 0 209 . 11.931   3.192   -6.890   1.00 97.54 209 A 1 
ATOM 1562 C CZ  . ARG A 0 209 . 12.870   3.947   -6.406   1.00 97.54 209 A 1 
ATOM 1563 N N   . SER A 0 210 . 12.386   10.014  -5.765   1.00 96.02 210 A 1 
ATOM 1564 C CA  . SER A 0 210 . 12.791   10.540  -7.067   1.00 96.02 210 A 1 
ATOM 1565 C C   . SER A 0 210 . 14.245   10.148  -7.319   1.00 96.02 210 A 1 
ATOM 1566 C CB  . SER A 0 210 . 12.620   12.060  -7.091   1.00 96.02 210 A 1 
ATOM 1567 O O   . SER A 0 210 . 15.097   10.344  -6.447   1.00 96.02 210 A 1 
ATOM 1568 O OG  . SER A 0 210 . 12.798   12.572  -8.393   1.00 96.02 210 A 1 
ATOM 1569 N N   . VAL A 0 211 . 14.527   9.576   -8.485   1.00 96.03 211 A 1 
ATOM 1570 C CA  . VAL A 0 211 . 15.865   9.218   -8.970   1.00 96.03 211 A 1 
ATOM 1571 C C   . VAL A 0 211 . 16.095   9.933   -10.292  1.00 96.03 211 A 1 
ATOM 1572 C CB  . VAL A 0 211 . 16.026   7.696   -9.164   1.00 96.03 211 A 1 
ATOM 1573 O O   . VAL A 0 211 . 15.210   9.944   -11.146  1.00 96.03 211 A 1 
ATOM 1574 C CG1 . VAL A 0 211 . 17.429   7.318   -9.662   1.00 96.03 211 A 1 
ATOM 1575 C CG2 . VAL A 0 211 . 15.773   6.931   -7.859   1.00 96.03 211 A 1 
ATOM 1576 N N   . ARG A 0 212 . 17.289   10.496  -10.469  1.00 94.62 212 A 1 
ATOM 1577 C CA  . ARG A 0 212 . 17.802   10.987  -11.750  1.00 94.62 212 A 1 
ATOM 1578 C C   . ARG A 0 212 . 19.237   10.517  -11.919  1.00 94.62 212 A 1 
ATOM 1579 C CB  . ARG A 0 212 . 17.724   12.513  -11.840  1.00 94.62 212 A 1 
ATOM 1580 O O   . ARG A 0 212 . 20.011   10.669  -10.974  1.00 94.62 212 A 1 
ATOM 1581 C CG  . ARG A 0 212 . 16.286   13.000  -11.660  1.00 94.62 212 A 1 
ATOM 1582 C CD  . ARG A 0 212 . 16.207   14.508  -11.859  1.00 94.62 212 A 1 
ATOM 1583 N NE  . ARG A 0 212 . 14.841   14.971  -11.572  1.00 94.62 212 A 1 
ATOM 1584 N NH1 . ARG A 0 212 . 15.097   17.105  -12.350  1.00 94.62 212 A 1 
ATOM 1585 N NH2 . ARG A 0 212 . 13.097   16.411  -11.602  1.00 94.62 212 A 1 
ATOM 1586 C CZ  . ARG A 0 212 . 14.354   16.163  -11.838  1.00 94.62 212 A 1 
ATOM 1587 N N   . ALA A 0 213 . 19.565   9.953   -13.069  1.00 92.81 213 A 1 
ATOM 1588 C CA  . ALA A 0 213 . 20.918   9.589   -13.459  1.00 92.81 213 A 1 
ATOM 1589 C C   . ALA A 0 213 . 21.186   10.125  -14.868  1.00 92.81 213 A 1 
ATOM 1590 C CB  . ALA A 0 213 . 21.096   8.071   -13.362  1.00 92.81 213 A 1 
ATOM 1591 O O   . ALA A 0 213 . 20.271   10.150  -15.686  1.00 92.81 213 A 1 
ATOM 1592 N N   . ASP A 0 214 . 22.416   10.567  -15.086  1.00 90.53 214 A 1 
ATOM 1593 C CA  . ASP A 0 214 . 22.861   11.385  -16.212  1.00 90.53 214 A 1 
ATOM 1594 C C   . ASP A 0 214 . 24.286   10.898  -16.550  1.00 90.53 214 A 1 
ATOM 1595 C CB  . ASP A 0 214 . 22.804   12.837  -15.685  1.00 90.53 214 A 1 
ATOM 1596 O O   . ASP A 0 214 . 25.133   10.856  -15.650  1.00 90.53 214 A 1 
ATOM 1597 C CG  . ASP A 0 214 . 22.882   13.937  -16.737  1.00 90.53 214 A 1 
ATOM 1598 O OD1 . ASP A 0 214 . 23.190   13.600  -17.891  1.00 90.53 214 A 1 
ATOM 1599 O OD2 . ASP A 0 214 . 22.602   15.097  -16.337  1.00 90.53 214 A 1 
ATOM 1600 N N   . ASP A 0 215 . 24.523   10.367  -17.756  1.00 91.88 215 A 1 
ATOM 1601 C CA  . ASP A 0 215 . 25.702   9.529   -18.075  1.00 91.88 215 A 1 
ATOM 1602 C C   . ASP A 0 215 . 26.282   9.802   -19.480  1.00 91.88 215 A 1 
ATOM 1603 C CB  . ASP A 0 215 . 25.374   8.046   -17.778  1.00 91.88 215 A 1 
ATOM 1604 O O   . ASP A 0 215 . 26.488   8.887   -20.283  1.00 91.88 215 A 1 
ATOM 1605 C CG  . ASP A 0 215 . 26.545   7.063   -17.919  1.00 91.88 215 A 1 
ATOM 1606 O OD1 . ASP A 0 215 . 27.715   7.407   -17.643  1.00 91.88 215 A 1 
ATOM 1607 O OD2 . ASP A 0 215 . 26.340   5.835   -18.074  1.00 91.88 215 A 1 
ATOM 1608 N N   . ASP A 0 216 . 26.564   11.084  -19.741  1.00 88.73 216 A 1 
ATOM 1609 C CA  . ASP A 0 216 . 27.307   11.610  -20.895  1.00 88.73 216 A 1 
ATOM 1610 C C   . ASP A 0 216 . 28.566   10.786  -21.233  1.00 88.73 216 A 1 
ATOM 1611 C CB  . ASP A 0 216 . 27.817   13.032  -20.568  1.00 88.73 216 A 1 
ATOM 1612 O O   . ASP A 0 216 . 29.456   10.600  -20.395  1.00 88.73 216 A 1 
ATOM 1613 C CG  . ASP A 0 216 . 26.935   14.204  -20.990  1.00 88.73 216 A 1 
ATOM 1614 O OD1 . ASP A 0 216 . 26.378   14.118  -22.103  1.00 88.73 216 A 1 
ATOM 1615 O OD2 . ASP A 0 216 . 27.018   15.246  -20.297  1.00 88.73 216 A 1 
ATOM 1616 N N   . GLN A 0 217 . 28.735   10.401  -22.501  1.00 89.74 217 A 1 
ATOM 1617 C CA  . GLN A 0 217 . 29.972   9.839   -23.055  1.00 89.74 217 A 1 
ATOM 1618 C C   . GLN A 0 217 . 30.329   10.509  -24.387  1.00 89.74 217 A 1 
ATOM 1619 C CB  . GLN A 0 217 . 29.842   8.320   -23.278  1.00 89.74 217 A 1 
ATOM 1620 O O   . GLN A 0 217 . 29.475   10.633  -25.259  1.00 89.74 217 A 1 
ATOM 1621 C CG  . GLN A 0 217 . 29.246   7.514   -22.107  1.00 89.74 217 A 1 
ATOM 1622 C CD  . GLN A 0 217 . 29.897   6.143   -21.991  1.00 89.74 217 A 1 
ATOM 1623 N NE2 . GLN A 0 217 . 31.135   6.097   -21.544  1.00 89.74 217 A 1 
ATOM 1624 O OE1 . GLN A 0 217 . 29.375   5.092   -22.336  1.00 89.74 217 A 1 
ATOM 1625 N N   . TRP A 0 218 . 31.597   10.877  -24.600  1.00 88.57 218 A 1 
ATOM 1626 C CA  . TRP A 0 218 . 32.032   11.459  -25.879  1.00 88.57 218 A 1 
ATOM 1627 C C   . TRP A 0 218 . 33.514   11.221  -26.192  1.00 88.57 218 A 1 
ATOM 1628 C CB  . TRP A 0 218 . 31.717   12.964  -25.898  1.00 88.57 218 A 1 
ATOM 1629 O O   . TRP A 0 218 . 34.340   11.046  -25.288  1.00 88.57 218 A 1 
ATOM 1630 C CG  . TRP A 0 218 . 32.533   13.815  -24.969  1.00 88.57 218 A 1 
ATOM 1631 C CD1 . TRP A 0 218 . 33.623   14.527  -25.331  1.00 88.57 218 A 1 
ATOM 1632 C CD2 . TRP A 0 218 . 32.340   14.074  -23.541  1.00 88.57 218 A 1 
ATOM 1633 C CE2 . TRP A 0 218 . 33.366   14.969  -23.106  1.00 88.57 218 A 1 
ATOM 1634 C CE3 . TRP A 0 218 . 31.397   13.668  -22.570  1.00 88.57 218 A 1 
ATOM 1635 N NE1 . TRP A 0 218 . 34.121   15.204  -24.237  1.00 88.57 218 A 1 
ATOM 1636 C CH2 . TRP A 0 218 . 32.508   14.995  -20.841  1.00 88.57 218 A 1 
ATOM 1637 C CZ2 . TRP A 0 218 . 33.458   15.429  -21.782  1.00 88.57 218 A 1 
ATOM 1638 C CZ3 . TRP A 0 218 . 31.486   14.118  -21.238  1.00 88.57 218 A 1 
ATOM 1639 N N   . ALA A 0 219 . 33.862   11.273  -27.478  1.00 90.25 219 A 1 
ATOM 1640 C CA  . ALA A 0 219 . 35.230   11.453  -27.951  1.00 90.25 219 A 1 
ATOM 1641 C C   . ALA A 0 219 . 35.287   12.265  -29.256  1.00 90.25 219 A 1 
ATOM 1642 C CB  . ALA A 0 219 . 35.911   10.090  -28.114  1.00 90.25 219 A 1 
ATOM 1643 O O   . ALA A 0 219 . 34.345   12.261  -30.047  1.00 90.25 219 A 1 
ATOM 1644 N N   . GLU A 0 220 . 36.420   12.932  -29.462  1.00 89.12 220 A 1 
ATOM 1645 C CA  . GLU A 0 220 . 36.772   13.707  -30.655  1.00 89.12 220 A 1 
ATOM 1646 C C   . GLU A 0 220 . 38.207   13.321  -31.066  1.00 89.12 220 A 1 
ATOM 1647 C CB  . GLU A 0 220 . 36.696   15.227  -30.365  1.00 89.12 220 A 1 
ATOM 1648 O O   . GLU A 0 220 . 39.090   13.245  -30.206  1.00 89.12 220 A 1 
ATOM 1649 C CG  . GLU A 0 220 . 35.332   15.754  -29.866  1.00 89.12 220 A 1 
ATOM 1650 C CD  . GLU A 0 220 . 35.338   17.261  -29.515  1.00 89.12 220 A 1 
ATOM 1651 O OE1 . GLU A 0 220 . 34.272   17.908  -29.632  1.00 89.12 220 A 1 
ATOM 1652 O OE2 . GLU A 0 220 . 36.389   17.793  -29.083  1.00 89.12 220 A 1 
ATOM 1653 N N   . ASP A 0 221 . 38.445   13.103  -32.358  1.00 85.46 221 A 1 
ATOM 1654 C CA  . ASP A 0 221 . 39.771   12.993  -32.980  1.00 85.46 221 A 1 
ATOM 1655 C C   . ASP A 0 221 . 39.908   14.094  -34.046  1.00 85.46 221 A 1 
ATOM 1656 C CB  . ASP A 0 221 . 39.999   11.576  -33.551  1.00 85.46 221 A 1 
ATOM 1657 O O   . ASP A 0 221 . 38.927   14.549  -34.640  1.00 85.46 221 A 1 
ATOM 1658 C CG  . ASP A 0 221 . 41.468   11.244  -33.884  1.00 85.46 221 A 1 
ATOM 1659 O OD1 . ASP A 0 221 . 42.325   12.162  -33.812  1.00 85.46 221 A 1 
ATOM 1660 O OD2 . ASP A 0 221 . 41.734   10.056  -34.183  1.00 85.46 221 A 1 
ATOM 1661 N N   . TYR A 0 222 . 41.123   14.582  -34.267  1.00 85.06 222 A 1 
ATOM 1662 C CA  . TYR A 0 222 . 41.411   15.627  -35.245  1.00 85.06 222 A 1 
ATOM 1663 C C   . TYR A 0 222 . 42.848   15.510  -35.741  1.00 85.06 222 A 1 
ATOM 1664 C CB  . TYR A 0 222 . 41.167   17.011  -34.621  1.00 85.06 222 A 1 
ATOM 1665 O O   . TYR A 0 222 . 43.772   16.101  -35.160  1.00 85.06 222 A 1 
ATOM 1666 C CG  . TYR A 0 222 . 41.453   18.160  -35.575  1.00 85.06 222 A 1 
ATOM 1667 C CD1 . TYR A 0 222 . 42.554   19.006  -35.349  1.00 85.06 222 A 1 
ATOM 1668 C CD2 . TYR A 0 222 . 40.668   18.332  -36.729  1.00 85.06 222 A 1 
ATOM 1669 C CE1 . TYR A 0 222 . 42.850   20.041  -36.255  1.00 85.06 222 A 1 
ATOM 1670 C CE2 . TYR A 0 222 . 40.955   19.360  -37.646  1.00 85.06 222 A 1 
ATOM 1671 O OH  . TYR A 0 222 . 42.338   21.254  -38.243  1.00 85.06 222 A 1 
ATOM 1672 C CZ  . TYR A 0 222 . 42.043   20.222  -37.402  1.00 85.06 222 A 1 
ATOM 1673 N N   . ASP A 0 223 . 43.042   14.801  -36.849  1.00 81.96 223 A 1 
ATOM 1674 C CA  . ASP A 0 223 . 44.345   14.672  -37.468  1.00 81.96 223 A 1 
ATOM 1675 C C   . ASP A 0 223 . 44.552   15.736  -38.557  1.00 81.96 223 A 1 
ATOM 1676 C CB  . ASP A 0 223 . 44.585   13.227  -37.931  1.00 81.96 223 A 1 
ATOM 1677 O O   . ASP A 0 223 . 43.651   16.192  -39.273  1.00 81.96 223 A 1 
ATOM 1678 C CG  . ASP A 0 223 . 46.024   12.772  -37.719  1.00 81.96 223 A 1 
ATOM 1679 O OD1 . ASP A 0 223 . 46.936   13.644  -37.696  1.00 81.96 223 A 1 
ATOM 1680 O OD2 . ASP A 0 223 . 46.272   11.542  -37.740  1.00 81.96 223 A 1 
ATOM 1681 N N   . ARG A 0 224 . 45.791   16.217  -38.681  1.00 77.30 224 A 1 
ATOM 1682 C CA  . ARG A 0 224 . 46.112   17.300  -39.619  1.00 77.30 224 A 1 
ATOM 1683 C C   . ARG A 0 224 . 47.499   17.156  -40.211  1.00 77.30 224 A 1 
ATOM 1684 C CB  . ARG A 0 224 . 45.878   18.656  -38.942  1.00 77.30 224 A 1 
ATOM 1685 O O   . ARG A 0 224 . 48.509   17.526  -39.609  1.00 77.30 224 A 1 
ATOM 1686 C CG  . ARG A 0 224 . 46.010   19.765  -39.987  1.00 77.30 224 A 1 
ATOM 1687 C CD  . ARG A 0 224 . 45.805   21.154  -39.386  1.00 77.30 224 A 1 
ATOM 1688 N NE  . ARG A 0 224 . 46.041   22.173  -40.427  1.00 77.30 224 A 1 
ATOM 1689 N NH1 . ARG A 0 224 . 48.335   22.237  -40.266  1.00 77.30 224 A 1 
ATOM 1690 N NH2 . ARG A 0 224 . 47.353   23.044  -42.071  1.00 77.30 224 A 1 
ATOM 1691 C CZ  . ARG A 0 224 . 47.230   22.496  -40.899  1.00 77.30 224 A 1 
ATOM 1692 N N   . TYR A 0 225 . 47.533   16.764  -41.479  1.00 66.93 225 A 1 
ATOM 1693 C CA  . TYR A 0 225 . 48.753   16.443  -42.211  1.00 66.93 225 A 1 
ATOM 1694 C C   . TYR A 0 225 . 49.121   17.497  -43.263  1.00 66.93 225 A 1 
ATOM 1695 C CB  . TYR A 0 225 . 48.572   15.060  -42.850  1.00 66.93 225 A 1 
ATOM 1696 O O   . TYR A 0 225 . 48.685   17.416  -44.413  1.00 66.93 225 A 1 
ATOM 1697 C CG  . TYR A 0 225 . 48.490   13.936  -41.844  1.00 66.93 225 A 1 
ATOM 1698 C CD1 . TYR A 0 225 . 49.665   13.515  -41.192  1.00 66.93 225 A 1 
ATOM 1699 C CD2 . TYR A 0 225 . 47.253   13.332  -41.540  1.00 66.93 225 A 1 
ATOM 1700 C CE1 . TYR A 0 225 . 49.608   12.480  -40.245  1.00 66.93 225 A 1 
ATOM 1701 C CE2 . TYR A 0 225 . 47.198   12.296  -40.590  1.00 66.93 225 A 1 
ATOM 1702 O OH  . TYR A 0 225 . 48.371   10.895  -39.002  1.00 66.93 225 A 1 
ATOM 1703 C CZ  . TYR A 0 225 . 48.376   11.877  -39.932  1.00 66.93 225 A 1 
ATOM 1704 N N   . ASP A 0 226 . 50.033   18.424  -42.938  1.00 60.66 226 A 1 
ATOM 1705 C CA  . ASP A 0 226 . 50.717   19.248  -43.952  1.00 60.66 226 A 1 
ATOM 1706 C C   . ASP A 0 226 . 51.884   18.462  -44.580  1.00 60.66 226 A 1 
ATOM 1707 C CB  . ASP A 0 226 . 51.152   20.614  -43.393  1.00 60.66 226 A 1 
ATOM 1708 O O   . ASP A 0 226 . 53.073   18.672  -44.300  1.00 60.66 226 A 1 
ATOM 1709 C CG  . ASP A 0 226 . 50.018   21.639  -43.303  1.00 60.66 226 A 1 
ATOM 1710 O OD1 . ASP A 0 226 . 49.132   21.674  -44.188  1.00 60.66 226 A 1 
ATOM 1711 O OD2 . ASP A 0 226 . 50.048   22.479  -42.374  1.00 60.66 226 A 1 
ATOM 1712 N N   . ARG A 0 227 . 51.538   17.517  -45.461  1.00 53.98 227 A 1 
ATOM 1713 C CA  . ARG A 0 227 . 52.472   16.596  -46.120  1.00 53.98 227 A 1 
ATOM 1714 C C   . ARG A 0 227 . 53.182   17.268  -47.297  1.00 53.98 227 A 1 
ATOM 1715 C CB  . ARG A 0 227 . 51.712   15.313  -46.502  1.00 53.98 227 A 1 
ATOM 1716 O O   . ARG A 0 227 . 52.894   16.980  -48.459  1.00 53.98 227 A 1 
ATOM 1717 C CG  . ARG A 0 227 . 52.650   14.131  -46.800  1.00 53.98 227 A 1 
ATOM 1718 C CD  . ARG A 0 227 . 51.899   12.925  -47.391  1.00 53.98 227 A 1 
ATOM 1719 N NE  . ARG A 0 227 . 50.731   12.525  -46.573  1.00 53.98 227 A 1 
ATOM 1720 N NH1 . ARG A 0 227 . 50.596   10.295  -47.124  1.00 53.98 227 A 1 
ATOM 1721 N NH2 . ARG A 0 227 . 49.072   11.189  -45.766  1.00 53.98 227 A 1 
ATOM 1722 C CZ  . ARG A 0 227 . 50.142   11.343  -46.493  1.00 53.98 227 A 1 
ATOM 1723 N N   . GLY A 0 228 . 54.129   18.160  -47.000  1.00 50.17 228 A 1 
ATOM 1724 C CA  . GLY A 0 228 . 55.145   18.596  -47.967  1.00 50.17 228 A 1 
ATOM 1725 C C   . GLY A 0 228 . 55.904   17.383  -48.511  1.00 50.17 228 A 1 
ATOM 1726 O O   . GLY A 0 228 . 56.438   16.610  -47.716  1.00 50.17 228 A 1 
ATOM 1727 N N   . ASP A 0 229 . 55.922   17.185  -49.835  1.00 45.98 229 A 1 
ATOM 1728 C CA  . ASP A 0 229 . 56.372   15.924  -50.447  1.00 45.98 229 A 1 
ATOM 1729 C C   . ASP A 0 229 . 57.851   15.623  -50.127  1.00 45.98 229 A 1 
ATOM 1730 C CB  . ASP A 0 229 . 56.133   15.926  -51.975  1.00 45.98 229 A 1 
ATOM 1731 O O   . ASP A 0 229 . 58.773   16.108  -50.789  1.00 45.98 229 A 1 
ATOM 1732 C CG  . ASP A 0 229 . 54.712   15.549  -52.431  1.00 45.98 229 A 1 
ATOM 1733 O OD1 . ASP A 0 229 . 54.046   14.736  -51.746  1.00 45.98 229 A 1 
ATOM 1734 O OD2 . ASP A 0 229 . 54.316   16.039  -53.515  1.00 45.98 229 A 1 
ATOM 1735 N N   . ALA A 0 230 . 58.086   14.747  -49.145  1.00 40.75 230 A 1 
ATOM 1736 C CA  . ALA A 0 230 . 59.403   14.227  -48.760  1.00 40.75 230 A 1 
ATOM 1737 C C   . ALA A 0 230 . 59.957   13.194  -49.770  1.00 40.75 230 A 1 
ATOM 1738 C CB  . ALA A 0 230 . 59.311   13.692  -47.323  1.00 40.75 230 A 1 
ATOM 1739 O O   . ALA A 0 230 . 60.710   12.283  -49.417  1.00 40.75 230 A 1 
ATOM 1740 N N   . ASP A 0 231 . 59.586   13.332  -51.045  1.00 45.52 231 A 1 
ATOM 1741 C CA  . ASP A 0 231 . 59.688   12.312  -52.092  1.00 45.52 231 A 1 
ATOM 1742 C C   . ASP A 0 231 . 61.091   12.253  -52.732  1.00 45.52 231 A 1 
ATOM 1743 C CB  . ASP A 0 231 . 58.511   12.482  -53.074  1.00 45.52 231 A 1 
ATOM 1744 O O   . ASP A 0 231 . 61.287   12.224  -53.946  1.00 45.52 231 A 1 
ATOM 1745 C CG  . ASP A 0 231 . 58.089   11.170  -53.748  1.00 45.52 231 A 1 
ATOM 1746 O OD1 . ASP A 0 231 . 58.313   10.101  -53.134  1.00 45.52 231 A 1 
ATOM 1747 O OD2 . ASP A 0 231 . 57.537   11.255  -54.869  1.00 45.52 231 A 1 
ATOM 1748 N N   . SER A 0 232 . 62.113   12.252  -51.872  1.00 39.43 232 A 1 
ATOM 1749 C CA  . SER A 0 232 . 63.510   11.974  -52.237  1.00 39.43 232 A 1 
ATOM 1750 C C   . SER A 0 232 . 63.804   10.470  -52.333  1.00 39.43 232 A 1 
ATOM 1751 C CB  . SER A 0 232 . 64.450   12.638  -51.229  1.00 39.43 232 A 1 
ATOM 1752 O O   . SER A 0 232 . 64.851   10.080  -52.847  1.00 39.43 232 A 1 
ATOM 1753 O OG  . SER A 0 232 . 64.258   14.038  -51.271  1.00 39.43 232 A 1 
ATOM 1754 N N   . TYR A 0 233 . 62.881   9.617   -51.874  1.00 38.43 233 A 1 
ATOM 1755 C CA  . TYR A 0 233 . 63.049   8.161   -51.827  1.00 38.43 233 A 1 
ATOM 1756 C C   . TYR A 0 233 . 62.814   7.434   -53.166  1.00 38.43 233 A 1 
ATOM 1757 C CB  . TYR A 0 233 . 62.227   7.589   -50.659  1.00 38.43 233 A 1 
ATOM 1758 O O   . TYR A 0 233 . 63.104   6.244   -53.271  1.00 38.43 233 A 1 
ATOM 1759 C CG  . TYR A 0 233 . 63.064   7.484   -49.398  1.00 38.43 233 A 1 
ATOM 1760 C CD1 . TYR A 0 233 . 63.914   6.373   -49.239  1.00 38.43 233 A 1 
ATOM 1761 C CD2 . TYR A 0 233 . 63.059   8.512   -48.433  1.00 38.43 233 A 1 
ATOM 1762 C CE1 . TYR A 0 233 . 64.767   6.287   -48.123  1.00 38.43 233 A 1 
ATOM 1763 C CE2 . TYR A 0 233 . 63.909   8.427   -47.311  1.00 38.43 233 A 1 
ATOM 1764 O OH  . TYR A 0 233 . 65.600   7.230   -46.088  1.00 38.43 233 A 1 
ATOM 1765 C CZ  . TYR A 0 233 . 64.768   7.315   -47.159  1.00 38.43 233 A 1 
ATOM 1766 N N   . GLY A 0 234 . 62.385   8.136   -54.220  1.00 41.30 234 A 1 
ATOM 1767 C CA  . GLY A 0 234 . 62.155   7.549   -55.549  1.00 41.30 234 A 1 
ATOM 1768 C C   . GLY A 0 234 . 63.391   7.365   -56.448  1.00 41.30 234 A 1 
ATOM 1769 O O   . GLY A 0 234 . 63.233   6.932   -57.585  1.00 41.30 234 A 1 
ATOM 1770 N N   . ASN A 0 235 . 64.609   7.719   -56.005  1.00 42.02 235 A 1 
ATOM 1771 C CA  . ASN A 0 235 . 65.729   8.018   -56.923  1.00 42.02 235 A 1 
ATOM 1772 C C   . ASN A 0 235 . 66.985   7.118   -56.808  1.00 42.02 235 A 1 
ATOM 1773 C CB  . ASN A 0 235 . 66.033   9.533   -56.837  1.00 42.02 235 A 1 
ATOM 1774 O O   . ASN A 0 235 . 68.047   7.490   -57.304  1.00 42.02 235 A 1 
ATOM 1775 C CG  . ASN A 0 235 . 66.015   10.252  -58.179  1.00 42.02 235 A 1 
ATOM 1776 N ND2 . ASN A 0 235 . 65.940   11.562  -58.157  1.00 42.02 235 A 1 
ATOM 1777 O OD1 . ASN A 0 235 . 66.048   9.691   -59.260  1.00 42.02 235 A 1 
ATOM 1778 N N   . ALA A 0 236 . 66.893   5.949   -56.157  1.00 40.71 236 A 1 
ATOM 1779 C CA  . ALA A 0 236 . 68.031   5.018   -56.009  1.00 40.71 236 A 1 
ATOM 1780 C C   . ALA A 0 236 . 67.689   3.509   -56.070  1.00 40.71 236 A 1 
ATOM 1781 C CB  . ALA A 0 236 . 68.756   5.363   -54.699  1.00 40.71 236 A 1 
ATOM 1782 O O   . ALA A 0 236 . 68.597   2.679   -56.083  1.00 40.71 236 A 1 
ATOM 1783 N N   . ALA A 0 237 . 66.409   3.126   -56.109  1.00 33.85 237 A 1 
ATOM 1784 C CA  . ALA A 0 237 . 65.977   1.734   -55.951  1.00 33.85 237 A 1 
ATOM 1785 C C   . ALA A 0 237 . 65.751   1.006   -57.295  1.00 33.85 237 A 1 
ATOM 1786 C CB  . ALA A 0 237 . 64.749   1.716   -55.030  1.00 33.85 237 A 1 
ATOM 1787 O O   . ALA A 0 237 . 64.616   0.785   -57.715  1.00 33.85 237 A 1 
ATOM 1788 N N   . SER A 0 238 . 66.829   0.589   -57.968  1.00 45.15 238 A 1 
ATOM 1789 C CA  . SER A 0 238 . 66.735   -0.357  -59.093  1.00 45.15 238 A 1 
ATOM 1790 C C   . SER A 0 238 . 67.951   -1.285  -59.188  1.00 45.15 238 A 1 
ATOM 1791 C CB  . SER A 0 238 . 66.526   0.379   -60.425  1.00 45.15 238 A 1 
ATOM 1792 O O   . SER A 0 238 . 69.077   -0.799  -59.252  1.00 45.15 238 A 1 
ATOM 1793 O OG  . SER A 0 238 . 67.668   1.128   -60.794  1.00 45.15 238 A 1 
ATOM 1794 N N   . ALA A 0 239 . 67.696   -2.594  -59.301  1.00 39.75 239 A 1 
ATOM 1795 C CA  . ALA A 0 239 . 68.676   -3.675  -59.490  1.00 39.75 239 A 1 
ATOM 1796 C C   . ALA A 0 239 . 69.645   -3.938  -58.314  1.00 39.75 239 A 1 
ATOM 1797 C CB  . ALA A 0 239 . 69.361   -3.533  -60.858  1.00 39.75 239 A 1 
ATOM 1798 O O   . ALA A 0 239 . 70.860   -3.773  -58.419  1.00 39.75 239 A 1 
ATOM 1799 N N   . GLU A 0 240 . 69.099   -4.465  -57.215  1.00 39.37 240 A 1 
ATOM 1800 C CA  . GLU A 0 240 . 69.875   -5.273  -56.268  1.00 39.37 240 A 1 
ATOM 1801 C C   . GLU A 0 240 . 70.189   -6.674  -56.858  1.00 39.37 240 A 1 
ATOM 1802 C CB  . GLU A 0 240 . 69.100   -5.379  -54.936  1.00 39.37 240 A 1 
ATOM 1803 O O   . GLU A 0 240 . 69.475   -7.169  -57.727  1.00 39.37 240 A 1 
ATOM 1804 C CG  . GLU A 0 240 . 70.007   -5.701  -53.734  1.00 39.37 240 A 1 
ATOM 1805 C CD  . GLU A 0 240 . 69.244   -5.980  -52.430  1.00 39.37 240 A 1 
ATOM 1806 O OE1 . GLU A 0 240 . 69.891   -6.573  -51.536  1.00 39.37 240 A 1 
ATOM 1807 O OE2 . GLU A 0 240 . 68.049   -5.626  -52.348  1.00 39.37 240 A 1 
ATOM 1808 N N   . ALA A 0 241 . 71.215   -7.329  -56.304  1.00 34.31 241 A 1 
ATOM 1809 C CA  . ALA A 0 241 . 71.424   -8.784  -56.255  1.00 34.31 241 A 1 
ATOM 1810 C C   . ALA A 0 241 . 71.899   -9.591  -57.506  1.00 34.31 241 A 1 
ATOM 1811 C CB  . ALA A 0 241 . 70.220   -9.429  -55.547  1.00 34.31 241 A 1 
ATOM 1812 O O   . ALA A 0 241 . 71.199   -9.807  -58.487  1.00 34.31 241 A 1 
ATOM 1813 N N   . TRP A 0 242 . 73.038   -10.275 -57.275  1.00 31.00 242 A 1 
ATOM 1814 C CA  . TRP A 0 242 . 73.255   -11.732 -57.473  1.00 31.00 242 A 1 
ATOM 1815 C C   . TRP A 0 242 . 74.067   -12.311 -58.673  1.00 31.00 242 A 1 
ATOM 1816 C CB  . TRP A 0 242 . 72.000   -12.563 -57.128  1.00 31.00 242 A 1 
ATOM 1817 O O   . TRP A 0 242 . 73.531   -12.835 -59.639  1.00 31.00 242 A 1 
ATOM 1818 C CG  . TRP A 0 242 . 72.167   -13.570 -56.030  1.00 31.00 242 A 1 
ATOM 1819 C CD1 . TRP A 0 242 . 72.033   -14.905 -56.185  1.00 31.00 242 A 1 
ATOM 1820 C CD2 . TRP A 0 242 . 72.332   -13.348 -54.593  1.00 31.00 242 A 1 
ATOM 1821 C CE2 . TRP A 0 242 . 72.249   -14.611 -53.932  1.00 31.00 242 A 1 
ATOM 1822 C CE3 . TRP A 0 242 . 72.476   -12.209 -53.769  1.00 31.00 242 A 1 
ATOM 1823 N NE1 . TRP A 0 242 . 72.073   -15.524 -54.951  1.00 31.00 242 A 1 
ATOM 1824 C CH2 . TRP A 0 242 . 72.430   -13.585 -51.747  1.00 31.00 242 A 1 
ATOM 1825 C CZ2 . TRP A 0 242 . 72.292   -14.740 -52.535  1.00 31.00 242 A 1 
ATOM 1826 C CZ3 . TRP A 0 242 . 72.526   -12.326 -52.366  1.00 31.00 242 A 1 
ATOM 1827 N N   . ARG A 0 243 . 75.383   -12.454 -58.417  1.00 36.33 243 A 1 
ATOM 1828 C CA  . ARG A 0 243 . 76.255   -13.646 -58.647  1.00 36.33 243 A 1 
ATOM 1829 C C   . ARG A 0 243 . 76.701   -14.116 -60.059  1.00 36.33 243 A 1 
ATOM 1830 C CB  . ARG A 0 243 . 75.695   -14.864 -57.880  1.00 36.33 243 A 1 
ATOM 1831 O O   . ARG A 0 243 . 75.929   -14.371 -60.966  1.00 36.33 243 A 1 
ATOM 1832 C CG  . ARG A 0 243 . 75.730   -14.715 -56.354  1.00 36.33 243 A 1 
ATOM 1833 C CD  . ARG A 0 243 . 75.383   -16.053 -55.688  1.00 36.33 243 A 1 
ATOM 1834 N NE  . ARG A 0 243 . 75.257   -15.911 -54.226  1.00 36.33 243 A 1 
ATOM 1835 N NH1 . ARG A 0 243 . 74.871   -18.118 -53.713  1.00 36.33 243 A 1 
ATOM 1836 N NH2 . ARG A 0 243 . 74.878   -16.590 -52.089  1.00 36.33 243 A 1 
ATOM 1837 C CZ  . ARG A 0 243 . 75.008   -16.871 -53.354  1.00 36.33 243 A 1 
ATOM 1838 N N   . ASN A 0 244 . 77.992   -14.482 -60.086  1.00 37.10 244 A 1 
ATOM 1839 C CA  . ASN A 0 244 . 78.609   -15.633 -60.780  1.00 37.10 244 A 1 
ATOM 1840 C C   . ASN A 0 244 . 78.591   -15.728 -62.323  1.00 37.10 244 A 1 
ATOM 1841 C CB  . ASN A 0 244 . 78.209   -16.944 -60.077  1.00 37.10 244 A 1 
ATOM 1842 O O   . ASN A 0 244 . 78.024   -16.639 -62.912  1.00 37.10 244 A 1 
ATOM 1843 C CG  . ASN A 0 244 . 78.721   -17.045 -58.651  1.00 37.10 244 A 1 
ATOM 1844 N ND2 . ASN A 0 244 . 78.420   -18.123 -57.970  1.00 37.10 244 A 1 
ATOM 1845 O OD1 . ASN A 0 244 . 79.386   -16.170 -58.119  1.00 37.10 244 A 1 
ATOM 1846 N N   . GLY A 0 245 . 79.393   -14.857 -62.936  1.00 33.36 245 A 1 
ATOM 1847 C CA  . GLY A 0 245 . 80.568   -15.182 -63.768  1.00 33.36 245 A 1 
ATOM 1848 C C   . GLY A 0 245 . 80.759   -16.539 -64.483  1.00 33.36 245 A 1 
ATOM 1849 O O   . GLY A 0 245 . 80.654   -17.617 -63.906  1.00 33.36 245 A 1 
ATOM 1850 N N   . SER A 0 246 . 81.331   -16.439 -65.689  1.00 39.90 246 A 1 
ATOM 1851 C CA  . SER A 0 246 . 82.351   -17.372 -66.198  1.00 39.90 246 A 1 
ATOM 1852 C C   . SER A 0 246 . 83.401   -16.622 -67.044  1.00 39.90 246 A 1 
ATOM 1853 C CB  . SER A 0 246 . 81.715   -18.532 -66.967  1.00 39.90 246 A 1 
ATOM 1854 O O   . SER A 0 246 . 83.283   -15.417 -67.266  1.00 39.90 246 A 1 
ATOM 1855 O OG  . SER A 0 246 . 82.687   -19.551 -67.148  1.00 39.90 246 A 1 
ATOM 1856 N N   . LYS A 0 247 . 84.471   -17.311 -67.462  1.00 33.78 247 A 1 
ATOM 1857 C CA  . LYS A 0 247 . 85.620   -16.755 -68.206  1.00 33.78 247 A 1 
ATOM 1858 C C   . LYS A 0 247 . 85.463   -16.902 -69.726  1.00 33.78 247 A 1 
ATOM 1859 C CB  . LYS A 0 247 . 86.912   -17.493 -67.809  1.00 33.78 247 A 1 
ATOM 1860 O O   . LYS A 0 247 . 84.971   -17.922 -70.191  1.00 33.78 247 A 1 
ATOM 1861 C CG  . LYS A 0 247 . 87.397   -17.294 -66.367  1.00 33.78 247 A 1 
ATOM 1862 C CD  . LYS A 0 247 . 88.596   -18.228 -66.121  1.00 33.78 247 A 1 
ATOM 1863 C CE  . LYS A 0 247 . 89.183   -18.043 -64.717  1.00 33.78 247 A 1 
ATOM 1864 N NZ  . LYS A 0 247 . 90.226   -19.063 -64.426  1.00 33.78 247 A 1 
ATOM 1865 N N   . GLY A 0 248 . 86.080   -15.983 -70.473  1.00 34.85 248 A 1 
ATOM 1866 C CA  . GLY A 0 248 . 86.374   -16.127 -71.908  1.00 34.85 248 A 1 
ATOM 1867 C C   . GLY A 0 248 . 85.633   -15.106 -72.784  1.00 34.85 248 A 1 
ATOM 1868 O O   . GLY A 0 248 . 84.476   -14.819 -72.523  1.00 34.85 248 A 1 
ATOM 1869 N N   . LEU A 0 249 . 86.239   -14.513 -73.819  1.00 35.38 249 A 1 
ATOM 1870 C CA  . LEU A 0 249 . 87.622   -14.644 -74.297  1.00 35.38 249 A 1 
ATOM 1871 C C   . LEU A 0 249 . 88.068   -13.320 -74.959  1.00 35.38 249 A 1 
ATOM 1872 C CB  . LEU A 0 249 . 87.676   -15.844 -75.274  1.00 35.38 249 A 1 
ATOM 1873 O O   . LEU A 0 249 . 87.291   -12.714 -75.684  1.00 35.38 249 A 1 
ATOM 1874 C CG  . LEU A 0 249 . 89.055   -16.497 -75.475  1.00 35.38 249 A 1 
ATOM 1875 C CD1 . LEU A 0 249 . 89.552   -17.195 -74.204  1.00 35.38 249 A 1 
ATOM 1876 C CD2 . LEU A 0 249 . 88.968   -17.559 -76.572  1.00 35.38 249 A 1 
ATOM 1877 N N   . TYR A 0 250 . 89.323   -12.911 -74.722  1.00 42.66 250 A 1 
ATOM 1878 C CA  . TYR A 0 250 . 89.992   -11.686 -75.218  1.00 42.66 250 A 1 
ATOM 1879 C C   . TYR A 0 250 . 89.471   -10.307 -74.740  1.00 42.66 250 A 1 
ATOM 1880 C CB  . TYR A 0 250 . 90.107   -11.706 -76.754  1.00 42.66 250 A 1 
ATOM 1881 O O   . TYR A 0 250 . 88.371   -9.887  -75.063  1.00 42.66 250 A 1 
ATOM 1882 C CG  . TYR A 0 250 . 90.740   -12.962 -77.319  1.00 42.66 250 A 1 
ATOM 1883 C CD1 . TYR A 0 250 . 92.127   -13.169 -77.182  1.00 42.66 250 A 1 
ATOM 1884 C CD2 . TYR A 0 250 . 89.942   -13.926 -77.963  1.00 42.66 250 A 1 
ATOM 1885 C CE1 . TYR A 0 250 . 92.715   -14.353 -77.666  1.00 42.66 250 A 1 
ATOM 1886 C CE2 . TYR A 0 250 . 90.529   -15.105 -78.458  1.00 42.66 250 A 1 
ATOM 1887 O OH  . TYR A 0 250 . 92.464   -16.482 -78.752  1.00 42.66 250 A 1 
ATOM 1888 C CZ  . TYR A 0 250 . 91.912   -15.328 -78.299  1.00 42.66 250 A 1 
ATOM 1889 N N   . GLY A 0 251 . 90.366   -9.513  -74.119  1.00 39.61 251 A 1 
ATOM 1890 C CA  . GLY A 0 251 . 90.393   -8.059  -74.384  1.00 39.61 251 A 1 
ATOM 1891 C C   . GLY A 0 251 . 90.149   -7.050  -73.248  1.00 39.61 251 A 1 
ATOM 1892 O O   . GLY A 0 251 . 89.312   -6.176  -73.410  1.00 39.61 251 A 1 
ATOM 1893 N N   . LYS A 0 252 . 90.953   -7.063  -72.170  1.00 38.14 252 A 1 
ATOM 1894 C CA  . LYS A 0 252 . 91.112   -5.944  -71.198  1.00 38.14 252 A 1 
ATOM 1895 C C   . LYS A 0 252 . 89.827   -5.375  -70.553  1.00 38.14 252 A 1 
ATOM 1896 C CB  . LYS A 0 252 . 91.889   -4.774  -71.841  1.00 38.14 252 A 1 
ATOM 1897 O O   . LYS A 0 252 . 89.359   -4.299  -70.913  1.00 38.14 252 A 1 
ATOM 1898 C CG  . LYS A 0 252 . 93.354   -5.048  -72.193  1.00 38.14 252 A 1 
ATOM 1899 C CD  . LYS A 0 252 . 93.971   -3.755  -72.753  1.00 38.14 252 A 1 
ATOM 1900 C CE  . LYS A 0 252 . 95.464   -3.933  -73.048  1.00 38.14 252 A 1 
ATOM 1901 N NZ  . LYS A 0 252 . 96.046   -2.703  -73.648  1.00 38.14 252 A 1 
ATOM 1902 N N   . GLY A 0 253 . 89.398   -5.979  -69.446  1.00 31.61 253 A 1 
ATOM 1903 C CA  . GLY A 0 253 . 88.711   -5.212  -68.399  1.00 31.61 253 A 1 
ATOM 1904 C C   . GLY A 0 253 . 89.697   -4.370  -67.571  1.00 31.61 253 A 1 
ATOM 1905 O O   . GLY A 0 253 . 90.856   -4.761  -67.397  1.00 31.61 253 A 1 
ATOM 1906 N N   . LYS A 0 254 . 89.227   -3.253  -67.006  1.00 39.58 254 A 1 
ATOM 1907 C CA  . LYS A 0 254 . 89.767   -2.645  -65.775  1.00 39.58 254 A 1 
ATOM 1908 C C   . LYS A 0 254 . 88.597   -2.236  -64.856  1.00 39.58 254 A 1 
ATOM 1909 C CB  . LYS A 0 254 . 90.695   -1.448  -66.059  1.00 39.58 254 A 1 
ATOM 1910 O O   . LYS A 0 254 . 87.546   -1.892  -65.389  1.00 39.58 254 A 1 
ATOM 1911 C CG  . LYS A 0 254 . 92.163   -1.875  -66.248  1.00 39.58 254 A 1 
ATOM 1912 C CD  . LYS A 0 254 . 93.113   -0.690  -66.011  1.00 39.58 254 A 1 
ATOM 1913 C CE  . LYS A 0 254 . 94.577   -1.149  -65.993  1.00 39.58 254 A 1 
ATOM 1914 N NZ  . LYS A 0 254 . 95.467   -0.077  -65.471  1.00 39.58 254 A 1 
ATOM 1915 N N   . PRO A 0 255 . 88.747   -2.331  -63.521  1.00 33.41 255 A 1 
ATOM 1916 C CA  . PRO A 0 255 . 87.662   -2.118  -62.559  1.00 33.41 255 A 1 
ATOM 1917 C C   . PRO A 0 255 . 87.622   -0.684  -62.004  1.00 33.41 255 A 1 
ATOM 1918 C CB  . PRO A 0 255 . 87.963   -3.126  -61.448  1.00 33.41 255 A 1 
ATOM 1919 O O   . PRO A 0 255 . 88.583   0.068   -62.164  1.00 33.41 255 A 1 
ATOM 1920 C CG  . PRO A 0 255 . 89.487   -3.045  -61.357  1.00 33.41 255 A 1 
ATOM 1921 C CD  . PRO A 0 255 . 89.912   -2.858  -62.815  1.00 33.41 255 A 1 
ATOM 1922 N N   . GLY A 0 256 . 86.542   -0.366  -61.281  1.00 31.18 256 A 1 
ATOM 1923 C CA  . GLY A 0 256 . 86.243   0.971   -60.753  1.00 31.18 256 A 1 
ATOM 1924 C C   . GLY A 0 256 . 85.525   1.825   -61.811  1.00 31.18 256 A 1 
ATOM 1925 O O   . GLY A 0 256 . 86.001   1.918   -62.935  1.00 31.18 256 A 1 
ATOM 1926 N N   . GLY A 0 257 . 84.356   2.421   -61.576  1.00 28.13 257 A 1 
ATOM 1927 C CA  . GLY A 0 257 . 83.583   2.536   -60.337  1.00 28.13 257 A 1 
ATOM 1928 C C   . GLY A 0 257 . 83.699   3.938   -59.752  1.00 28.13 257 A 1 
ATOM 1929 O O   . GLY A 0 257 . 84.674   4.215   -59.072  1.00 28.13 257 A 1 
ATOM 1930 N N   . ASP A 0 258 . 82.693   4.768   -60.028  1.00 36.45 258 A 1 
ATOM 1931 C CA  . ASP A 0 258 . 82.394   6.042   -59.364  1.00 36.45 258 A 1 
ATOM 1932 C C   . ASP A 0 258 . 80.927   6.388   -59.676  1.00 36.45 258 A 1 
ATOM 1933 C CB  . ASP A 0 258 . 83.325   7.174   -59.853  1.00 36.45 258 A 1 
ATOM 1934 O O   . ASP A 0 258 . 80.570   6.677   -60.821  1.00 36.45 258 A 1 
ATOM 1935 C CG  . ASP A 0 258 . 84.543   7.409   -58.950  1.00 36.45 258 A 1 
ATOM 1936 O OD1 . ASP A 0 258 . 84.388   7.257   -57.717  1.00 36.45 258 A 1 
ATOM 1937 O OD2 . ASP A 0 258 . 85.591   7.819   -59.501  1.00 36.45 258 A 1 
ATOM 1938 N N   . PHE A 0 259 . 80.045   6.311   -58.675  1.00 30.82 259 A 1 
ATOM 1939 C CA  . PHE A 0 259 . 78.627   6.653   -58.831  1.00 30.82 259 A 1 
ATOM 1940 C C   . PHE A 0 259 . 78.430   8.158   -58.612  1.00 30.82 259 A 1 
ATOM 1941 C CB  . PHE A 0 259 . 77.753   5.795   -57.902  1.00 30.82 259 A 1 
ATOM 1942 O O   . PHE A 0 259 . 78.220   8.619   -57.492  1.00 30.82 259 A 1 
ATOM 1943 C CG  . PHE A 0 259 . 77.549   4.364   -58.373  1.00 30.82 259 A 1 
ATOM 1944 C CD1 . PHE A 0 259 . 76.466   4.049   -59.217  1.00 30.82 259 A 1 
ATOM 1945 C CD2 . PHE A 0 259 . 78.419   3.343   -57.949  1.00 30.82 259 A 1 
ATOM 1946 C CE1 . PHE A 0 259 . 76.251   2.720   -59.628  1.00 30.82 259 A 1 
ATOM 1947 C CE2 . PHE A 0 259 . 78.205   2.014   -58.360  1.00 30.82 259 A 1 
ATOM 1948 C CZ  . PHE A 0 259 . 77.119   1.702   -59.198  1.00 30.82 259 A 1 
ATOM 1949 N N   . GLY A 0 260 . 78.509   8.934   -59.695  1.00 36.84 260 A 1 
ATOM 1950 C CA  . GLY A 0 260 . 78.311   10.386  -59.669  1.00 36.84 260 A 1 
ATOM 1951 C C   . GLY A 0 260 . 76.860   10.788  -59.384  1.00 36.84 260 A 1 
ATOM 1952 O O   . GLY A 0 260 . 76.079   10.983  -60.313  1.00 36.84 260 A 1 
ATOM 1953 N N   . ALA A 0 261 . 76.505   10.945  -58.107  1.00 32.94 261 A 1 
ATOM 1954 C CA  . ALA A 0 261 . 75.194   11.427  -57.672  1.00 32.94 261 A 1 
ATOM 1955 C C   . ALA A 0 261 . 74.962   12.895  -58.095  1.00 32.94 261 A 1 
ATOM 1956 C CB  . ALA A 0 261 . 75.081   11.226  -56.155  1.00 32.94 261 A 1 
ATOM 1957 O O   . ALA A 0 261 . 75.439   13.832  -57.458  1.00 32.94 261 A 1 
ATOM 1958 N N   . ALA A 0 262 . 74.218   13.106  -59.184  1.00 37.18 262 A 1 
ATOM 1959 C CA  . ALA A 0 262 . 73.999   14.418  -59.805  1.00 37.18 262 A 1 
ATOM 1960 C C   . ALA A 0 262 . 72.895   15.270  -59.127  1.00 37.18 262 A 1 
ATOM 1961 C CB  . ALA A 0 262 . 73.787   14.204  -61.311  1.00 37.18 262 A 1 
ATOM 1962 O O   . ALA A 0 262 . 72.093   15.927  -59.793  1.00 37.18 262 A 1 
ATOM 1963 N N   . SER A 0 263 . 72.831   15.272  -57.794  1.00 38.02 263 A 1 
ATOM 1964 C CA  . SER A 0 263 . 71.803   15.965  -57.003  1.00 38.02 263 A 1 
ATOM 1965 C C   . SER A 0 263 . 72.127   17.453  -56.776  1.00 38.02 263 A 1 
ATOM 1966 C CB  . SER A 0 263 . 71.584   15.205  -55.686  1.00 38.02 263 A 1 
ATOM 1967 O O   . SER A 0 263 . 72.445   17.861  -55.660  1.00 38.02 263 A 1 
ATOM 1968 O OG  . SER A 0 263 . 72.797   15.106  -54.969  1.00 38.02 263 A 1 
ATOM 1969 N N   . ALA A 0 264 . 72.075   18.274  -57.835  1.00 37.08 264 A 1 
ATOM 1970 C CA  . ALA A 0 264 . 72.425   19.703  -57.767  1.00 37.08 264 A 1 
ATOM 1971 C C   . ALA A 0 264 . 71.657   20.610  -58.765  1.00 37.08 264 A 1 
ATOM 1972 C CB  . ALA A 0 264 . 73.952   19.835  -57.896  1.00 37.08 264 A 1 
ATOM 1973 O O   . ALA A 0 264 . 72.255   21.450  -59.437  1.00 37.08 264 A 1 
ATOM 1974 N N   . ALA A 0 265 . 70.329   20.464  -58.873  1.00 40.52 265 A 1 
ATOM 1975 C CA  . ALA A 0 265 . 69.490   21.229  -59.811  1.00 40.52 265 A 1 
ATOM 1976 C C   . ALA A 0 265 . 68.375   22.041  -59.111  1.00 40.52 265 A 1 
ATOM 1977 C CB  . ALA A 0 265 . 68.968   20.276  -60.892  1.00 40.52 265 A 1 
ATOM 1978 O O   . ALA A 0 265 . 67.243   21.594  -58.985  1.00 40.52 265 A 1 
ATOM 1979 N N   . GLN A 0 266 . 68.756   23.238  -58.653  1.00 37.03 266 A 1 
ATOM 1980 C CA  . GLN A 0 266 . 67.948   24.431  -58.331  1.00 37.03 266 A 1 
ATOM 1981 C C   . GLN A 0 266 . 66.414   24.299  -58.155  1.00 37.03 266 A 1 
ATOM 1982 C CB  . GLN A 0 266 . 68.217   25.502  -59.409  1.00 37.03 266 A 1 
ATOM 1983 O O   . GLN A 0 266 . 65.671   24.148  -59.120  1.00 37.03 266 A 1 
ATOM 1984 C CG  . GLN A 0 266 . 69.700   25.900  -59.522  1.00 37.03 266 A 1 
ATOM 1985 C CD  . GLN A 0 266 . 69.957   27.030  -60.515  1.00 37.03 266 A 1 
ATOM 1986 N NE2 . GLN A 0 266 . 71.197   27.424  -60.698  1.00 37.03 266 A 1 
ATOM 1987 O OE1 . GLN A 0 266 . 69.077   27.590  -61.143  1.00 37.03 266 A 1 
ATOM 1988 N N   . GLY A 0 267 . 65.934   24.616  -56.945  1.00 34.51 267 A 1 
ATOM 1989 C CA  . GLY A 0 267 . 64.650   25.315  -56.777  1.00 34.51 267 A 1 
ATOM 1990 C C   . GLY A 0 267 . 63.373   24.493  -56.969  1.00 34.51 267 A 1 
ATOM 1991 O O   . GLY A 0 267 . 62.422   24.991  -57.570  1.00 34.51 267 A 1 
ATOM 1992 N N   . ALA A 0 268 . 63.313   23.272  -56.432  1.00 37.60 268 A 1 
ATOM 1993 C CA  . ALA A 0 268 . 62.043   22.563  -56.284  1.00 37.60 268 A 1 
ATOM 1994 C C   . ALA A 0 268 . 61.068   23.406  -55.438  1.00 37.60 268 A 1 
ATOM 1995 C CB  . ALA A 0 268 . 62.301   21.183  -55.666  1.00 37.60 268 A 1 
ATOM 1996 O O   . ALA A 0 268 . 61.325   23.678  -54.267  1.00 37.60 268 A 1 
ATOM 1997 N N   . GLY A 0 269 . 59.968   23.859  -56.047  1.00 40.30 269 A 1 
ATOM 1998 C CA  . GLY A 0 269 . 58.927   24.604  -55.338  1.00 40.30 269 A 1 
ATOM 1999 C C   . GLY A 0 269 . 58.232   23.733  -54.292  1.00 40.30 269 A 1 
ATOM 2000 O O   . GLY A 0 269 . 58.065   22.534  -54.505  1.00 40.30 269 A 1 
ATOM 2001 N N   . TYR A 0 270 . 57.811   24.343  -53.185  1.00 38.29 270 A 1 
ATOM 2002 C CA  . TYR A 0 270 . 57.061   23.662  -52.133  1.00 38.29 270 A 1 
ATOM 2003 C C   . TYR A 0 270 . 55.689   23.227  -52.659  1.00 38.29 270 A 1 
ATOM 2004 C CB  . TYR A 0 270 . 56.913   24.579  -50.908  1.00 38.29 270 A 1 
ATOM 2005 O O   . TYR A 0 270 . 54.816   24.060  -52.910  1.00 38.29 270 A 1 
ATOM 2006 C CG  . TYR A 0 270 . 58.206   24.852  -50.162  1.00 38.29 270 A 1 
ATOM 2007 C CD1 . TYR A 0 270 . 58.534   24.087  -49.024  1.00 38.29 270 A 1 
ATOM 2008 C CD2 . TYR A 0 270 . 59.074   25.876  -50.592  1.00 38.29 270 A 1 
ATOM 2009 C CE1 . TYR A 0 270 . 59.724   24.342  -48.316  1.00 38.29 270 A 1 
ATOM 2010 C CE2 . TYR A 0 270 . 60.272   26.124  -49.895  1.00 38.29 270 A 1 
ATOM 2011 O OH  . TYR A 0 270 . 61.748   25.619  -48.080  1.00 38.29 270 A 1 
ATOM 2012 C CZ  . TYR A 0 270 . 60.598   25.360  -48.754  1.00 38.29 270 A 1 
ATOM 2013 N N   . TRP A 0 271 . 55.508   21.916  -52.797  1.00 44.81 271 A 1 
ATOM 2014 C CA  . TRP A 0 271 . 54.216   21.277  -53.011  1.00 44.81 271 A 1 
ATOM 2015 C C   . TRP A 0 271 . 54.001   20.303  -51.860  1.00 44.81 271 A 1 
ATOM 2016 C CB  . TRP A 0 271 . 54.151   20.597  -54.385  1.00 44.81 271 A 1 
ATOM 2017 O O   . TRP A 0 271 . 54.875   19.495  -51.545  1.00 44.81 271 A 1 
ATOM 2018 C CG  . TRP A 0 271 . 54.415   21.522  -55.536  1.00 44.81 271 A 1 
ATOM 2019 C CD1 . TRP A 0 271 . 55.620   21.697  -56.118  1.00 44.81 271 A 1 
ATOM 2020 C CD2 . TRP A 0 271 . 53.515   22.469  -56.193  1.00 44.81 271 A 1 
ATOM 2021 C CE2 . TRP A 0 271 . 54.272   23.222  -57.142  1.00 44.81 271 A 1 
ATOM 2022 C CE3 . TRP A 0 271 . 52.141   22.779  -56.080  1.00 44.81 271 A 1 
ATOM 2023 N NE1 . TRP A 0 271 . 55.545   22.701  -57.062  1.00 44.81 271 A 1 
ATOM 2024 C CH2 . TRP A 0 271 . 52.336   24.529  -57.778  1.00 44.81 271 A 1 
ATOM 2025 C CZ2 . TRP A 0 271 . 53.706   24.244  -57.919  1.00 44.81 271 A 1 
ATOM 2026 C CZ3 . TRP A 0 271 . 51.557   23.792  -56.867  1.00 44.81 271 A 1 
ATOM 2027 N N   . GLY A 0 272 . 52.859   20.435  -51.203  1.00 50.47 272 A 1 
ATOM 2028 C CA  . GLY A 0 272 . 52.417   19.514  -50.177  1.00 50.47 272 A 1 
ATOM 2029 C C   . GLY A 0 272 . 50.949   19.202  -50.379  1.00 50.47 272 A 1 
ATOM 2030 O O   . GLY A 0 272 . 50.195   20.048  -50.869  1.00 50.47 272 A 1 
ATOM 2031 N N   . LYS A 0 273 . 50.571   17.982  -50.018  1.00 56.30 273 A 1 
ATOM 2032 C CA  . LYS A 0 273 . 49.173   17.612  -49.820  1.00 56.30 273 A 1 
ATOM 2033 C C   . LYS A 0 273 . 48.825   18.029  -48.397  1.00 56.30 273 A 1 
ATOM 2034 C CB  . LYS A 0 273 . 48.990   16.100  -50.015  1.00 56.30 273 A 1 
ATOM 2035 O O   . LYS A 0 273 . 49.443   17.518  -47.469  1.00 56.30 273 A 1 
ATOM 2036 C CG  . LYS A 0 273 . 49.415   15.618  -51.410  1.00 56.30 273 A 1 
ATOM 2037 C CD  . LYS A 0 273 . 49.311   14.092  -51.481  1.00 56.30 273 A 1 
ATOM 2038 C CE  . LYS A 0 273 . 49.882   13.596  -52.811  1.00 56.30 273 A 1 
ATOM 2039 N NZ  . LYS A 0 273 . 49.869   12.115  -52.866  1.00 56.30 273 A 1 
ATOM 2040 N N   . SER A 0 274 . 47.886   18.953  -48.242  1.00 61.17 274 A 1 
ATOM 2041 C CA  . SER A 0 274 . 47.275   19.219  -46.941  1.00 61.17 274 A 1 
ATOM 2042 C C   . SER A 0 274 . 45.978   18.423  -46.867  1.00 61.17 274 A 1 
ATOM 2043 C CB  . SER A 0 274 . 47.037   20.714  -46.714  1.00 61.17 274 A 1 
ATOM 2044 O O   . SER A 0 274 . 45.161   18.503  -47.789  1.00 61.17 274 A 1 
ATOM 2045 O OG  . SER A 0 274 . 48.269   21.416  -46.675  1.00 61.17 274 A 1 
ATOM 2046 N N   . ALA A 0 275 . 45.828   17.651  -45.799  1.00 69.94 275 A 1 
ATOM 2047 C CA  . ALA A 0 275 . 44.593   16.974  -45.427  1.00 69.94 275 A 1 
ATOM 2048 C C   . ALA A 0 275 . 44.294   17.242  -43.945  1.00 69.94 275 A 1 
ATOM 2049 C CB  . ALA A 0 275 . 44.707   15.477  -45.740  1.00 69.94 275 A 1 
ATOM 2050 O O   . ALA A 0 275 . 45.218   17.534  -43.173  1.00 69.94 275 A 1 
ATOM 2051 N N   . SER A 0 276 . 43.019   17.181  -43.589  1.00 78.97 276 A 1 
ATOM 2052 C CA  . SER A 0 276 . 42.532   17.144  -42.212  1.00 78.97 276 A 1 
ATOM 2053 C C   . SER A 0 276 . 41.244   16.340  -42.198  1.00 78.97 276 A 1 
ATOM 2054 C CB  . SER A 0 276 . 42.237   18.549  -41.663  1.00 78.97 276 A 1 
ATOM 2055 O O   . SER A 0 276 . 40.315   16.746  -42.900  1.00 78.97 276 A 1 
ATOM 2056 O OG  . SER A 0 276 . 41.317   19.251  -42.502  1.00 78.97 276 A 1 
ATOM 2057 N N   . ASP A 0 277 . 41.219   15.284  -41.411  1.00 80.40 277 A 1 
ATOM 2058 C CA  . ASP A 0 277 . 40.012   14.589  -40.979  1.00 80.40 277 A 1 
ATOM 2059 C C   . ASP A 0 277 . 39.502   15.233  -39.672  1.00 80.40 277 A 1 
ATOM 2060 C CB  . ASP A 0 277 . 40.326   13.080  -40.879  1.00 80.40 277 A 1 
ATOM 2061 O O   . ASP A 0 277 . 40.073   16.217  -39.174  1.00 80.40 277 A 1 
ATOM 2062 C CG  . ASP A 0 277 . 41.678   12.831  -40.204  1.00 80.40 277 A 1 
ATOM 2063 O OD1 . ASP A 0 277 . 41.809   13.284  -39.049  1.00 80.40 277 A 1 
ATOM 2064 O OD2 . ASP A 0 277 . 42.630   12.397  -40.909  1.00 80.40 277 A 1 
ATOM 2065 N N   . TRP A 0 278 . 38.361   14.754  -39.186  1.00 83.40 278 A 1 
ATOM 2066 C CA  . TRP A 0 278 . 37.814   15.037  -37.862  1.00 83.40 278 A 1 
ATOM 2067 C C   . TRP A 0 278 . 36.712   14.017  -37.597  1.00 83.40 278 A 1 
ATOM 2068 C CB  . TRP A 0 278 . 37.228   16.456  -37.788  1.00 83.40 278 A 1 
ATOM 2069 O O   . TRP A 0 278 . 35.691   14.049  -38.285  1.00 83.40 278 A 1 
ATOM 2070 C CG  . TRP A 0 278 . 36.553   16.795  -36.492  1.00 83.40 278 A 1 
ATOM 2071 C CD1 . TRP A 0 278 . 37.183   16.995  -35.316  1.00 83.40 278 A 1 
ATOM 2072 C CD2 . TRP A 0 278 . 35.125   16.825  -36.176  1.00 83.40 278 A 1 
ATOM 2073 C CE2 . TRP A 0 278 . 34.974   17.130  -34.789  1.00 83.40 278 A 1 
ATOM 2074 C CE3 . TRP A 0 278 . 33.943   16.571  -36.904  1.00 83.40 278 A 1 
ATOM 2075 N NE1 . TRP A 0 278 . 36.262   17.198  -34.308  1.00 83.40 278 A 1 
ATOM 2076 C CH2 . TRP A 0 278 . 32.564   17.008  -34.933  1.00 83.40 278 A 1 
ATOM 2077 C CZ2 . TRP A 0 278 . 33.721   17.240  -34.169  1.00 83.40 278 A 1 
ATOM 2078 C CZ3 . TRP A 0 278 . 32.679   16.667  -36.292  1.00 83.40 278 A 1 
ATOM 2079 N N   . ASP A 0 279 . 36.917   13.161  -36.603  1.00 86.94 279 A 1 
ATOM 2080 C CA  . ASP A 0 279 . 35.941   12.156  -36.189  1.00 86.94 279 A 1 
ATOM 2081 C C   . ASP A 0 279 . 35.374   12.559  -34.826  1.00 86.94 279 A 1 
ATOM 2082 C CB  . ASP A 0 279 . 36.573   10.752  -36.105  1.00 86.94 279 A 1 
ATOM 2083 O O   . ASP A 0 279 . 36.112   12.962  -33.923  1.00 86.94 279 A 1 
ATOM 2084 C CG  . ASP A 0 279 . 36.999   10.118  -37.437  1.00 86.94 279 A 1 
ATOM 2085 O OD1 . ASP A 0 279 . 36.738   10.712  -38.504  1.00 86.94 279 A 1 
ATOM 2086 O OD2 . ASP A 0 279 . 37.569   9.001   -37.366  1.00 86.94 279 A 1 
ATOM 2087 N N   . ALA A 0 280 . 34.070   12.402  -34.629  1.00 86.31 280 A 1 
ATOM 2088 C CA  . ALA A 0 280 . 33.448   12.549  -33.320  1.00 86.31 280 A 1 
ATOM 2089 C C   . ALA A 0 280 . 32.395   11.469  -33.096  1.00 86.31 280 A 1 
ATOM 2090 C CB  . ALA A 0 280 . 32.864   13.957  -33.185  1.00 86.31 280 A 1 
ATOM 2091 O O   . ALA A 0 280 . 31.670   11.092  -34.013  1.00 86.31 280 A 1 
ATOM 2092 N N   . TRP A 0 281 . 32.267   10.993  -31.859  1.00 91.12 281 A 1 
ATOM 2093 C CA  . TRP A 0 281 . 31.143   10.153  -31.451  1.00 91.12 281 A 1 
ATOM 2094 C C   . TRP A 0 281 . 30.739   10.445  -30.013  1.00 91.12 281 A 1 
ATOM 2095 C CB  . TRP A 0 281 . 31.449   8.661   -31.661  1.00 91.12 281 A 1 
ATOM 2096 O O   . TRP A 0 281 . 31.559   10.862  -29.188  1.00 91.12 281 A 1 
ATOM 2097 C CG  . TRP A 0 281 . 32.396   8.037   -30.681  1.00 91.12 281 A 1 
ATOM 2098 C CD1 . TRP A 0 281 . 33.742   8.046   -30.785  1.00 91.12 281 A 1 
ATOM 2099 C CD2 . TRP A 0 281 . 32.096   7.361   -29.419  1.00 91.12 281 A 1 
ATOM 2100 C CE2 . TRP A 0 281 . 33.330   6.992   -28.802  1.00 91.12 281 A 1 
ATOM 2101 C CE3 . TRP A 0 281 . 30.911   7.048   -28.717  1.00 91.12 281 A 1 
ATOM 2102 N NE1 . TRP A 0 281 . 34.296   7.407   -29.694  1.00 91.12 281 A 1 
ATOM 2103 C CH2 . TRP A 0 281 . 32.187   6.074   -26.873  1.00 91.12 281 A 1 
ATOM 2104 C CZ2 . TRP A 0 281 . 33.387   6.361   -27.548  1.00 91.12 281 A 1 
ATOM 2105 C CZ3 . TRP A 0 281 . 30.954   6.414   -27.459  1.00 91.12 281 A 1 
ATOM 2106 N N   . GLY A 0 282 . 29.474   10.195  -29.698  1.00 90.49 282 A 1 
ATOM 2107 C CA  . GLY A 0 282 . 28.970   10.356  -28.347  1.00 90.49 282 A 1 
ATOM 2108 C C   . GLY A 0 282 . 27.706   9.564   -28.060  1.00 90.49 282 A 1 
ATOM 2109 O O   . GLY A 0 282 . 27.163   8.857   -28.917  1.00 90.49 282 A 1 
ATOM 2110 N N   . ARG A 0 283 . 27.311   9.633   -26.792  1.00 92.90 283 A 1 
ATOM 2111 C CA  . ARG A 0 283 . 26.132   8.987   -26.235  1.00 92.90 283 A 1 
ATOM 2112 C C   . ARG A 0 283 . 25.660   9.739   -24.993  1.00 92.90 283 A 1 
ATOM 2113 C CB  . ARG A 0 283 . 26.486   7.531   -25.917  1.00 92.90 283 A 1 
ATOM 2114 O O   . ARG A 0 283 . 26.470   9.960   -24.096  1.00 92.90 283 A 1 
ATOM 2115 C CG  . ARG A 0 283 . 25.296   6.717   -25.411  1.00 92.90 283 A 1 
ATOM 2116 C CD  . ARG A 0 283 . 25.755   5.265   -25.276  1.00 92.90 283 A 1 
ATOM 2117 N NE  . ARG A 0 283 . 24.623   4.381   -24.972  1.00 92.90 283 A 1 
ATOM 2118 N NH1 . ARG A 0 283 . 25.349   3.575   -22.952  1.00 92.90 283 A 1 
ATOM 2119 N NH2 . ARG A 0 283 . 23.378   2.949   -23.729  1.00 92.90 283 A 1 
ATOM 2120 C CZ  . ARG A 0 283 . 24.465   3.629   -23.908  1.00 92.90 283 A 1 
ATOM 2121 N N   . ASP A 0 284 . 24.376   10.056  -24.937  1.00 90.23 284 A 1 
ATOM 2122 C CA  . ASP A 0 284 . 23.678   10.596  -23.763  1.00 90.23 284 A 1 
ATOM 2123 C C   . ASP A 0 284 . 22.780   9.478   -23.185  1.00 90.23 284 A 1 
ATOM 2124 C CB  . ASP A 0 284 . 22.930   11.883  -24.171  1.00 90.23 284 A 1 
ATOM 2125 O O   . ASP A 0 284 . 22.341   8.585   -23.908  1.00 90.23 284 A 1 
ATOM 2126 C CG  . ASP A 0 284 . 22.331   12.692  -23.008  1.00 90.23 284 A 1 
ATOM 2127 O OD1 . ASP A 0 284 . 22.204   12.118  -21.900  1.00 90.23 284 A 1 
ATOM 2128 O OD2 . ASP A 0 284 . 21.972   13.867  -23.250  1.00 90.23 284 A 1 
ATOM 2129 N N   . GLN A 0 285 . 22.582   9.447   -21.869  1.00 92.19 285 A 1 
ATOM 2130 C CA  . GLN A 0 285 . 21.969   8.344   -21.118  1.00 92.19 285 A 1 
ATOM 2131 C C   . GLN A 0 285 . 21.186   8.892   -19.910  1.00 92.19 285 A 1 
ATOM 2132 C CB  . GLN A 0 285 . 23.072   7.350   -20.690  1.00 92.19 285 A 1 
ATOM 2133 O O   . GLN A 0 285 . 21.582   8.725   -18.752  1.00 92.19 285 A 1 
ATOM 2134 C CG  . GLN A 0 285 . 23.448   6.265   -21.709  1.00 92.19 285 A 1 
ATOM 2135 C CD  . GLN A 0 285 . 22.761   4.935   -21.420  1.00 92.19 285 A 1 
ATOM 2136 N NE2 . GLN A 0 285 . 21.477   4.830   -21.672  1.00 92.19 285 A 1 
ATOM 2137 O OE1 . GLN A 0 285 . 23.376   3.940   -21.026  1.00 92.19 285 A 1 
ATOM 2138 N N   . ASP A 0 286 . 20.054   9.542   -20.174  1.00 91.70 286 A 1 
ATOM 2139 C CA  . ASP A 0 286 . 19.289   10.276  -19.164  1.00 91.70 286 A 1 
ATOM 2140 C C   . ASP A 0 286 . 18.115   9.439   -18.592  1.00 91.70 286 A 1 
ATOM 2141 C CB  . ASP A 0 286 . 18.888   11.632  -19.772  1.00 91.70 286 A 1 
ATOM 2142 O O   . ASP A 0 286 . 17.116   9.150   -19.257  1.00 91.70 286 A 1 
ATOM 2143 C CG  . ASP A 0 286 . 18.325   12.622  -18.752  1.00 91.70 286 A 1 
ATOM 2144 O OD1 . ASP A 0 286 . 17.934   12.206  -17.629  1.00 91.70 286 A 1 
ATOM 2145 O OD2 . ASP A 0 286 . 17.947   13.764  -19.115  1.00 91.70 286 A 1 
ATOM 2146 N N   . TYR A 0 287 . 18.206   9.034   -17.319  1.00 95.25 287 A 1 
ATOM 2147 C CA  . TYR A 0 287 . 17.202   8.214   -16.620  1.00 95.25 287 A 1 
ATOM 2148 C C   . TYR A 0 287 . 16.527   8.974   -15.478  1.00 95.25 287 A 1 
ATOM 2149 C CB  . TYR A 0 287 . 17.834   6.916   -16.096  1.00 95.25 287 A 1 
ATOM 2150 O O   . TYR A 0 287 . 17.187   9.504   -14.583  1.00 95.25 287 A 1 
ATOM 2151 C CG  . TYR A 0 287 . 16.904   6.055   -15.246  1.00 95.25 287 A 1 
ATOM 2152 C CD1 . TYR A 0 287 . 16.849   6.223   -13.845  1.00 95.25 287 A 1 
ATOM 2153 C CD2 . TYR A 0 287 . 16.084   5.089   -15.858  1.00 95.25 287 A 1 
ATOM 2154 C CE1 . TYR A 0 287 . 15.993   5.422   -13.060  1.00 95.25 287 A 1 
ATOM 2155 C CE2 . TYR A 0 287 . 15.237   4.275   -15.078  1.00 95.25 287 A 1 
ATOM 2156 O OH  . TYR A 0 287 . 14.388   3.624   -12.928  1.00 95.25 287 A 1 
ATOM 2157 C CZ  . TYR A 0 287 . 15.194   4.432   -13.676  1.00 95.25 287 A 1 
ATOM 2158 N N   . LYS A 0 288 . 15.190   8.938   -15.420  1.00 95.84 288 A 1 
ATOM 2159 C CA  . LYS A 0 288 . 14.388   9.580   -14.365  1.00 95.84 288 A 1 
ATOM 2160 C C   . LYS A 0 288 . 13.282   8.645   -13.866  1.00 95.84 288 A 1 
ATOM 2161 C CB  . LYS A 0 288 . 13.826   10.927  -14.864  1.00 95.84 288 A 1 
ATOM 2162 O O   . LYS A 0 288 . 12.441   8.204   -14.644  1.00 95.84 288 A 1 
ATOM 2163 C CG  . LYS A 0 288 . 14.885   11.843  -15.513  1.00 95.84 288 A 1 
ATOM 2164 C CD  . LYS A 0 288 . 14.275   13.171  -15.988  1.00 95.84 288 A 1 
ATOM 2165 C CE  . LYS A 0 288 . 15.269   14.000  -16.816  1.00 95.84 288 A 1 
ATOM 2166 N NZ  . LYS A 0 288 . 15.605   13.347  -18.097  1.00 95.84 288 A 1 
ATOM 2167 N N   . GLU A 0 289 . 13.222   8.385   -12.562  1.00 97.31 289 A 1 
ATOM 2168 C CA  . GLU A 0 289 . 12.152   7.599   -11.924  1.00 97.31 289 A 1 
ATOM 2169 C C   . GLU A 0 289 . 11.554   8.363   -10.742  1.00 97.31 289 A 1 
ATOM 2170 C CB  . GLU A 0 289 . 12.673   6.218   -11.484  1.00 97.31 289 A 1 
ATOM 2171 O O   . GLU A 0 289 . 12.241   8.612   -9.755   1.00 97.31 289 A 1 
ATOM 2172 C CG  . GLU A 0 289 . 11.613   5.345   -10.779  1.00 97.31 289 A 1 
ATOM 2173 C CD  . GLU A 0 289 . 12.170   4.085   -10.090  1.00 97.31 289 A 1 
ATOM 2174 O OE1 . GLU A 0 289 . 11.357   3.278   -9.577   1.00 97.31 289 A 1 
ATOM 2175 O OE2 . GLU A 0 289 . 13.402   3.947   -9.910   1.00 97.31 289 A 1 
ATOM 2176 N N   . ASP A 0 290 . 10.255   8.652   -10.806  1.00 96.82 290 A 1 
ATOM 2177 C CA  . ASP A 0 290 . 9.475    9.171   -9.680   1.00 96.82 290 A 1 
ATOM 2178 C C   . ASP A 0 290 . 8.493    8.091   -9.206   1.00 96.82 290 A 1 
ATOM 2179 C CB  . ASP A 0 290 . 8.727    10.460  -10.072  1.00 96.82 290 A 1 
ATOM 2180 O O   . ASP A 0 290 . 7.671    7.605   -9.983   1.00 96.82 290 A 1 
ATOM 2181 C CG  . ASP A 0 290 . 9.626    11.694  -10.233  1.00 96.82 290 A 1 
ATOM 2182 O OD1 . ASP A 0 290 . 10.534   11.883  -9.391   1.00 96.82 290 A 1 
ATOM 2183 O OD2 . ASP A 0 290 . 9.353    12.506  -11.146  1.00 96.82 290 A 1 
ATOM 2184 N N   . VAL A 0 291 . 8.548    7.730   -7.924   1.00 96.56 291 A 1 
ATOM 2185 C CA  . VAL A 0 291 . 7.604    6.831   -7.243   1.00 96.56 291 A 1 
ATOM 2186 C C   . VAL A 0 291 . 6.963    7.565   -6.075   1.00 96.56 291 A 1 
ATOM 2187 C CB  . VAL A 0 291 . 8.288    5.544   -6.733   1.00 96.56 291 A 1 
ATOM 2188 O O   . VAL A 0 291 . 7.668    8.134   -5.241   1.00 96.56 291 A 1 
ATOM 2189 C CG1 . VAL A 0 291 . 7.310    4.625   -5.982   1.00 96.56 291 A 1 
ATOM 2190 C CG2 . VAL A 0 291 . 8.852    4.714   -7.885   1.00 96.56 291 A 1 
ATOM 2191 N N   . SER A 0 292 . 5.641    7.473   -5.957   1.00 96.08 292 A 1 
ATOM 2192 C CA  . SER A 0 292 . 4.884    7.894   -4.780   1.00 96.08 292 A 1 
ATOM 2193 C C   . SER A 0 292 . 3.909    6.809   -4.318   1.00 96.08 292 A 1 
ATOM 2194 C CB  . SER A 0 292 . 4.164    9.224   -5.023   1.00 96.08 292 A 1 
ATOM 2195 O O   . SER A 0 292 . 3.404    6.008   -5.107   1.00 96.08 292 A 1 
ATOM 2196 O OG  . SER A 0 292 . 3.272    9.141   -6.116   1.00 96.08 292 A 1 
ATOM 2197 N N   . TYR A 0 293 . 3.655    6.776   -3.014   1.00 97.37 293 A 1 
ATOM 2198 C CA  . TYR A 0 293 . 2.649    5.939   -2.372   1.00 97.37 293 A 1 
ATOM 2199 C C   . TYR A 0 293 . 2.082    6.687   -1.164   1.00 97.37 293 A 1 
ATOM 2200 C CB  . TYR A 0 293 . 3.274    4.599   -1.960   1.00 97.37 293 A 1 
ATOM 2201 O O   . TYR A 0 293 . 2.844    7.103   -0.291   1.00 97.37 293 A 1 
ATOM 2202 C CG  . TYR A 0 293 . 2.432    3.774   -1.003   1.00 97.37 293 A 1 
ATOM 2203 C CD1 . TYR A 0 293 . 2.630    3.914   0.385    1.00 97.37 293 A 1 
ATOM 2204 C CD2 . TYR A 0 293 . 1.442    2.895   -1.485   1.00 97.37 293 A 1 
ATOM 2205 C CE1 . TYR A 0 293 . 1.861    3.164   1.290    1.00 97.37 293 A 1 
ATOM 2206 C CE2 . TYR A 0 293 . 0.673    2.132   -0.581   1.00 97.37 293 A 1 
ATOM 2207 O OH  . TYR A 0 293 . 0.186    1.520   1.702    1.00 97.37 293 A 1 
ATOM 2208 C CZ  . TYR A 0 293 . 0.891    2.261   0.807    1.00 97.37 293 A 1 
ATOM 2209 N N   . ASP A 0 294 . 0.760    6.811   -1.102   1.00 95.58 294 A 1 
ATOM 2210 C CA  . ASP A 0 294 . 0.027    7.512   -0.050   1.00 95.58 294 A 1 
ATOM 2211 C C   . ASP A 0 294 . -1.102   6.627   0.484    1.00 95.58 294 A 1 
ATOM 2212 C CB  . ASP A 0 294 . -0.555   8.830   -0.588   1.00 95.58 294 A 1 
ATOM 2213 O O   . ASP A 0 294 . -1.988   6.195   -0.257   1.00 95.58 294 A 1 
ATOM 2214 C CG  . ASP A 0 294 . 0.505    9.911   -0.807   1.00 95.58 294 A 1 
ATOM 2215 O OD1 . ASP A 0 294 . 1.185    10.249  0.188    1.00 95.58 294 A 1 
ATOM 2216 O OD2 . ASP A 0 294 . 0.591    10.431  -1.941   1.00 95.58 294 A 1 
ATOM 2217 N N   . LYS A 0 295 . -1.114   6.391   1.796    1.00 96.26 295 A 1 
ATOM 2218 C CA  . LYS A 0 295 . -2.174   5.669   2.501    1.00 96.26 295 A 1 
ATOM 2219 C C   . LYS A 0 295 . -2.761   6.553   3.595    1.00 96.26 295 A 1 
ATOM 2220 C CB  . LYS A 0 295 . -1.609   4.360   3.060    1.00 96.26 295 A 1 
ATOM 2221 O O   . LYS A 0 295 . -2.052   6.969   4.509    1.00 96.26 295 A 1 
ATOM 2222 C CG  . LYS A 0 295 . -2.728   3.390   3.462    1.00 96.26 295 A 1 
ATOM 2223 C CD  . LYS A 0 295 . -2.197   2.335   4.440    1.00 96.26 295 A 1 
ATOM 2224 C CE  . LYS A 0 295 . -3.225   1.217   4.635    1.00 96.26 295 A 1 
ATOM 2225 N NZ  . LYS A 0 295 . -3.152   0.227   3.534    1.00 96.26 295 A 1 
ATOM 2226 N N   . VAL A 0 296 . -4.065   6.803   3.538    1.00 94.87 296 A 1 
ATOM 2227 C CA  . VAL A 0 296 . -4.795   7.609   4.526    1.00 94.87 296 A 1 
ATOM 2228 C C   . VAL A 0 296 . -5.982   6.811   5.048    1.00 94.87 296 A 1 
ATOM 2229 C CB  . VAL A 0 296 . -5.237   8.964   3.937    1.00 94.87 296 A 1 
ATOM 2230 O O   . VAL A 0 296 . -6.763   6.274   4.271    1.00 94.87 296 A 1 
ATOM 2231 C CG1 . VAL A 0 296 . -5.979   9.815   4.980    1.00 94.87 296 A 1 
ATOM 2232 C CG2 . VAL A 0 296 . -4.032   9.780   3.449    1.00 94.87 296 A 1 
ATOM 2233 N N   . GLN A 0 297 . -6.136   6.745   6.368    1.00 94.53 297 A 1 
ATOM 2234 C CA  . GLN A 0 297 . -7.269   6.105   7.033    1.00 94.53 297 A 1 
ATOM 2235 C C   . GLN A 0 297 . -7.864   7.082   8.051    1.00 94.53 297 A 1 
ATOM 2236 C CB  . GLN A 0 297 . -6.846   4.779   7.694    1.00 94.53 297 A 1 
ATOM 2237 O O   . GLN A 0 297 . -7.158   7.612   8.905    1.00 94.53 297 A 1 
ATOM 2238 C CG  . GLN A 0 297 . -6.083   3.837   6.744    1.00 94.53 297 A 1 
ATOM 2239 C CD  . GLN A 0 297 . -5.961   2.415   7.286    1.00 94.53 297 A 1 
ATOM 2240 N NE2 . GLN A 0 297 . -7.005   1.626   7.223    1.00 94.53 297 A 1 
ATOM 2241 O OE1 . GLN A 0 297 . -4.927   1.960   7.749    1.00 94.53 297 A 1 
ATOM 2242 N N   . ALA A 0 298 . -9.169   7.322   7.991    1.00 95.22 298 A 1 
ATOM 2243 C CA  . ALA A 0 298 . -9.880   8.211   8.902    1.00 95.22 298 A 1 
ATOM 2244 C C   . ALA A 0 298 . -11.101  7.493   9.477    1.00 95.22 298 A 1 
ATOM 2245 C CB  . ALA A 0 298 . -10.256  9.499   8.163    1.00 95.22 298 A 1 
ATOM 2246 O O   . ALA A 0 298 . -11.898  6.918   8.739    1.00 95.22 298 A 1 
ATOM 2247 N N   . LYS A 0 299 . -11.268  7.526   10.800   1.00 95.17 299 A 1 
ATOM 2248 C CA  . LYS A 0 299 . -12.416  6.935   11.501   1.00 95.17 299 A 1 
ATOM 2249 C C   . LYS A 0 299 . -12.987  7.956   12.472   1.00 95.17 299 A 1 
ATOM 2250 C CB  . LYS A 0 299 . -12.030  5.618   12.199   1.00 95.17 299 A 1 
ATOM 2251 O O   . LYS A 0 299 . -12.231  8.624   13.174   1.00 95.17 299 A 1 
ATOM 2252 C CG  . LYS A 0 299 . -11.597  4.552   11.179   1.00 95.17 299 A 1 
ATOM 2253 C CD  . LYS A 0 299 . -10.905  3.340   11.809   1.00 95.17 299 A 1 
ATOM 2254 C CE  . LYS A 0 299 . -10.400  2.471   10.647   1.00 95.17 299 A 1 
ATOM 2255 N NZ  . LYS A 0 299 . -9.313   1.549   11.051   1.00 95.17 299 A 1 
ATOM 2256 N N   . ALA A 0 300 . -14.305  8.073   12.499   1.00 93.03 300 A 1 
ATOM 2257 C CA  . ALA A 0 300 . -15.048  8.959   13.378   1.00 93.03 300 A 1 
ATOM 2258 C C   . ALA A 0 300 . -16.237  8.201   13.971   1.00 93.03 300 A 1 
ATOM 2259 C CB  . ALA A 0 300 . -15.496  10.191  12.582   1.00 93.03 300 A 1 
ATOM 2260 O O   . ALA A 0 300 . -16.963  7.524   13.243   1.00 93.03 300 A 1 
ATOM 2261 N N   . TYR A 0 301 . -16.433  8.344   15.274   1.00 92.07 301 A 1 
ATOM 2262 C CA  . TYR A 0 301 . -17.589  7.858   16.013   1.00 92.07 301 A 1 
ATOM 2263 C C   . TYR A 0 301 . -18.168  9.038   16.787   1.00 92.07 301 A 1 
ATOM 2264 C CB  . TYR A 0 301 . -17.187  6.721   16.962   1.00 92.07 301 A 1 
ATOM 2265 O O   . TYR A 0 301 . -17.417  9.756   17.445   1.00 92.07 301 A 1 
ATOM 2266 C CG  . TYR A 0 301 . -16.450  5.574   16.297   1.00 92.07 301 A 1 
ATOM 2267 C CD1 . TYR A 0 301 . -17.169  4.493   15.752   1.00 92.07 301 A 1 
ATOM 2268 C CD2 . TYR A 0 301 . -15.044  5.595   16.225   1.00 92.07 301 A 1 
ATOM 2269 C CE1 . TYR A 0 301 . -16.482  3.430   15.134   1.00 92.07 301 A 1 
ATOM 2270 C CE2 . TYR A 0 301 . -14.351  4.533   15.615   1.00 92.07 301 A 1 
ATOM 2271 O OH  . TYR A 0 301 . -14.398  2.417   14.496   1.00 92.07 301 A 1 
ATOM 2272 C CZ  . TYR A 0 301 . -15.073  3.447   15.070   1.00 92.07 301 A 1 
ATOM 2273 N N   . SER A 0 302 . -19.475  9.234   16.695   1.00 90.08 302 A 1 
ATOM 2274 C CA  . SER A 0 302 . -20.212  10.261  17.424   1.00 90.08 302 A 1 
ATOM 2275 C C   . SER A 0 302 . -21.476  9.666   18.037   1.00 90.08 302 A 1 
ATOM 2276 C CB  . SER A 0 302 . -20.555  11.440  16.504   1.00 90.08 302 A 1 
ATOM 2277 O O   . SER A 0 302 . -22.092  8.806   17.407   1.00 90.08 302 A 1 
ATOM 2278 O OG  . SER A 0 302 . -21.443  11.046  15.464   1.00 90.08 302 A 1 
ATOM 2279 N N   . ALA A 0 303 . -21.880  10.154  19.202   1.00 88.88 303 A 1 
ATOM 2280 C CA  . ALA A 0 303 . -23.196  9.914   19.795   1.00 88.88 303 A 1 
ATOM 2281 C C   . ALA A 0 303 . -23.702  11.222  20.420   1.00 88.88 303 A 1 
ATOM 2282 C CB  . ALA A 0 303 . -23.093  8.782   20.822   1.00 88.88 303 A 1 
ATOM 2283 O O   . ALA A 0 303 . -22.885  12.008  20.908   1.00 88.88 303 A 1 
ATOM 2284 N N   . GLU A 0 304 . -25.010  11.478  20.389   1.00 85.48 304 A 1 
ATOM 2285 C CA  . GLU A 0 304 . -25.586  12.684  21.014   1.00 85.48 304 A 1 
ATOM 2286 C C   . GLU A 0 304 . -25.622  12.585  22.548   1.00 85.48 304 A 1 
ATOM 2287 C CB  . GLU A 0 304 . -26.966  13.005  20.412   1.00 85.48 304 A 1 
ATOM 2288 O O   . GLU A 0 304 . -25.500  13.607  23.219   1.00 85.48 304 A 1 
ATOM 2289 C CG  . GLU A 0 304 . -26.817  13.608  19.004   1.00 85.48 304 A 1 
ATOM 2290 C CD  . GLU A 0 304 . -28.161  13.950  18.338   1.00 85.48 304 A 1 
ATOM 2291 O OE1 . GLU A 0 304 . -28.283  15.076  17.797   1.00 85.48 304 A 1 
ATOM 2292 O OE2 . GLU A 0 304 . -29.028  13.047  18.265   1.00 85.48 304 A 1 
ATOM 2293 N N   . SER A 0 305 . -25.672  11.365  23.086   1.00 83.37 305 A 1 
ATOM 2294 C CA  . SER A 0 305 . -25.482  11.042  24.503   1.00 83.37 305 A 1 
ATOM 2295 C C   . SER A 0 305 . -24.835  9.659   24.664   1.00 83.37 305 A 1 
ATOM 2296 C CB  . SER A 0 305 . -26.828  11.077  25.241   1.00 83.37 305 A 1 
ATOM 2297 O O   . SER A 0 305 . -24.779  8.864   23.717   1.00 83.37 305 A 1 
ATOM 2298 O OG  . SER A 0 305 . -27.632  9.994   24.818   1.00 83.37 305 A 1 
ATOM 2299 N N   . TYR A 0 306 . -24.347  9.352   25.865   1.00 82.71 306 A 1 
ATOM 2300 C CA  . TYR A 0 306 . -24.118  7.975   26.308   1.00 82.71 306 A 1 
ATOM 2301 C C   . TYR A 0 306 . -24.419  7.844   27.800   1.00 82.71 306 A 1 
ATOM 2302 C CB  . TYR A 0 306 . -22.682  7.518   26.003   1.00 82.71 306 A 1 
ATOM 2303 O O   . TYR A 0 306 . -23.667  8.360   28.632   1.00 82.71 306 A 1 
ATOM 2304 C CG  . TYR A 0 306 . -22.289  6.208   26.679   1.00 82.71 306 A 1 
ATOM 2305 C CD1 . TYR A 0 306 . -21.196  6.173   27.566   1.00 82.71 306 A 1 
ATOM 2306 C CD2 . TYR A 0 306 . -23.052  5.041   26.480   1.00 82.71 306 A 1 
ATOM 2307 C CE1 . TYR A 0 306 . -20.870  4.991   28.260   1.00 82.71 306 A 1 
ATOM 2308 C CE2 . TYR A 0 306 . -22.699  3.841   27.127   1.00 82.71 306 A 1 
ATOM 2309 O OH  . TYR A 0 306 . -21.271  2.659   28.656   1.00 82.71 306 A 1 
ATOM 2310 C CZ  . TYR A 0 306 . -21.613  3.816   28.025   1.00 82.71 306 A 1 
ATOM 2311 N N   . ASP A 0 307 . -25.466  7.086   28.113   1.00 84.35 307 A 1 
ATOM 2312 C CA  . ASP A 0 307 . -25.853  6.735   29.475   1.00 84.35 307 A 1 
ATOM 2313 C C   . ASP A 0 307 . -25.513  5.270   29.780   1.00 84.35 307 A 1 
ATOM 2314 C CB  . ASP A 0 307 . -27.349  6.991   29.701   1.00 84.35 307 A 1 
ATOM 2315 O O   . ASP A 0 307 . -25.753  4.364   28.979   1.00 84.35 307 A 1 
ATOM 2316 C CG  . ASP A 0 307 . -27.754  8.468   29.718   1.00 84.35 307 A 1 
ATOM 2317 O OD1 . ASP A 0 307 . -26.888  9.320   30.017   1.00 84.35 307 A 1 
ATOM 2318 O OD2 . ASP A 0 307 . -28.963  8.709   29.508   1.00 84.35 307 A 1 
ATOM 2319 N N   . GLU A 0 308 . -24.999  5.026   30.983   1.00 87.20 308 A 1 
ATOM 2320 C CA  . GLU A 0 308 . -24.798  3.704   31.581   1.00 87.20 308 A 1 
ATOM 2321 C C   . GLU A 0 308 . -25.336  3.731   33.011   1.00 87.20 308 A 1 
ATOM 2322 C CB  . GLU A 0 308 . -23.302  3.338   31.526   1.00 87.20 308 A 1 
ATOM 2323 O O   . GLU A 0 308 . -24.855  4.511   33.830   1.00 87.20 308 A 1 
ATOM 2324 C CG  . GLU A 0 308 . -22.909  2.096   32.353   1.00 87.20 308 A 1 
ATOM 2325 C CD  . GLU A 0 308 . -21.522  1.525   31.993   1.00 87.20 308 A 1 
ATOM 2326 O OE1 . GLU A 0 308 . -21.296  0.314   32.235   1.00 87.20 308 A 1 
ATOM 2327 O OE2 . GLU A 0 308 . -20.727  2.158   31.255   1.00 87.20 308 A 1 
ATOM 2328 N N   . TRP A 0 309 . -26.317  2.885   33.329   1.00 86.37 309 A 1 
ATOM 2329 C CA  . TRP A 0 309 . -26.989  2.889   34.630   1.00 86.37 309 A 1 
ATOM 2330 C C   . TRP A 0 309 . -27.212  1.484   35.192   1.00 86.37 309 A 1 
ATOM 2331 C CB  . TRP A 0 309 . -28.292  3.696   34.544   1.00 86.37 309 A 1 
ATOM 2332 O O   . TRP A 0 309 . -27.372  0.504   34.465   1.00 86.37 309 A 1 
ATOM 2333 C CG  . TRP A 0 309 . -29.272  3.263   33.493   1.00 86.37 309 A 1 
ATOM 2334 C CD1 . TRP A 0 309 . -29.361  3.788   32.249   1.00 86.37 309 A 1 
ATOM 2335 C CD2 . TRP A 0 309 . -30.293  2.219   33.557   1.00 86.37 309 A 1 
ATOM 2336 C CE2 . TRP A 0 309 . -30.979  2.181   32.304   1.00 86.37 309 A 1 
ATOM 2337 C CE3 . TRP A 0 309 . -30.706  1.294   34.542   1.00 86.37 309 A 1 
ATOM 2338 N NE1 . TRP A 0 309 . -30.365  3.157   31.544   1.00 86.37 309 A 1 
ATOM 2339 C CH2 . TRP A 0 309 . -32.394  0.358   33.042   1.00 86.37 309 A 1 
ATOM 2340 C CZ2 . TRP A 0 309 . -32.018  1.273   32.044   1.00 86.37 309 A 1 
ATOM 2341 C CZ3 . TRP A 0 309 . -31.741  0.374   34.288   1.00 86.37 309 A 1 
ATOM 2342 N N   . ASP A 0 310 . -27.230  1.401   36.518   1.00 86.10 310 A 1 
ATOM 2343 C CA  . ASP A 0 310 . -27.426  0.197   37.318   1.00 86.10 310 A 1 
ATOM 2344 C C   . ASP A 0 310 . -28.395  0.517   38.472   1.00 86.10 310 A 1 
ATOM 2345 C CB  . ASP A 0 310 . -26.050  -0.288  37.807   1.00 86.10 310 A 1 
ATOM 2346 O O   . ASP A 0 310 . -28.284  1.547   39.139   1.00 86.10 310 A 1 
ATOM 2347 C CG  . ASP A 0 310 . -26.117  -1.555  38.658   1.00 86.10 310 A 1 
ATOM 2348 O OD1 . ASP A 0 310 . -26.667  -1.493  39.776   1.00 86.10 310 A 1 
ATOM 2349 O OD2 . ASP A 0 310 . -25.525  -2.603  38.304   1.00 86.10 310 A 1 
ATOM 2350 N N   . ASN A 0 311 . -29.379  -0.353  38.678   1.00 84.15 311 A 1 
ATOM 2351 C CA  . ASN A 0 311 . -30.426  -0.233  39.684   1.00 84.15 311 A 1 
ATOM 2352 C C   . ASN A 0 311 . -30.569  -1.582  40.395   1.00 84.15 311 A 1 
ATOM 2353 C CB  . ASN A 0 311 . -31.719  0.171   38.949   1.00 84.15 311 A 1 
ATOM 2354 O O   . ASN A 0 311 . -30.974  -2.561  39.764   1.00 84.15 311 A 1 
ATOM 2355 C CG  . ASN A 0 311 . -32.891  0.496   39.856   1.00 84.15 311 A 1 
ATOM 2356 N ND2 . ASN A 0 311 . -33.421  -0.447  40.602   1.00 84.15 311 A 1 
ATOM 2357 O OD1 . ASN A 0 311 . -33.371  1.621   39.846   1.00 84.15 311 A 1 
ATOM 2358 N N   . LYS A 0 312 . -30.300  -1.630  41.700   1.00 82.92 312 A 1 
ATOM 2359 C CA  . LYS A 0 312 . -30.551  -2.803  42.547   1.00 82.92 312 A 1 
ATOM 2360 C C   . LYS A 0 312 . -31.496  -2.440  43.684   1.00 82.92 312 A 1 
ATOM 2361 C CB  . LYS A 0 312 . -29.250  -3.401  43.091   1.00 82.92 312 A 1 
ATOM 2362 O O   . LYS A 0 312 . -31.107  -1.685  44.572   1.00 82.92 312 A 1 
ATOM 2363 C CG  . LYS A 0 312 . -28.293  -3.836  41.983   1.00 82.92 312 A 1 
ATOM 2364 C CD  . LYS A 0 312 . -27.011  -4.424  42.587   1.00 82.92 312 A 1 
ATOM 2365 C CE  . LYS A 0 312 . -26.024  -4.769  41.467   1.00 82.92 312 A 1 
ATOM 2366 N NZ  . LYS A 0 312 . -25.472  -3.540  40.858   1.00 82.92 312 A 1 
ATOM 2367 N N   . ASP A 0 313 . -32.665  -3.050  43.636   1.00 77.16 313 A 1 
ATOM 2368 C CA  . ASP A 0 313 . -33.706  -3.103  44.659   1.00 77.16 313 A 1 
ATOM 2369 C C   . ASP A 0 313 . -33.517  -4.436  45.421   1.00 77.16 313 A 1 
ATOM 2370 C CB  . ASP A 0 313 . -35.037  -2.967  43.898   1.00 77.16 313 A 1 
ATOM 2371 O O   . ASP A 0 313 . -33.204  -5.472  44.822   1.00 77.16 313 A 1 
ATOM 2372 C CG  . ASP A 0 313 . -36.320  -3.135  44.714   1.00 77.16 313 A 1 
ATOM 2373 O OD1 . ASP A 0 313 . -36.253  -3.783  45.785   1.00 77.16 313 A 1 
ATOM 2374 O OD2 . ASP A 0 313 . -37.363  -2.685  44.186   1.00 77.16 313 A 1 
ATOM 2375 N N   . ASN A 0 314 . -33.551  -4.405  46.755   1.00 80.10 314 A 1 
ATOM 2376 C CA  . ASN A 0 314 . -33.212  -5.557  47.608   1.00 80.10 314 A 1 
ATOM 2377 C C   . ASN A 0 314 . -34.098  -5.619  48.862   1.00 80.10 314 A 1 
ATOM 2378 C CB  . ASN A 0 314 . -31.719  -5.537  47.996   1.00 80.10 314 A 1 
ATOM 2379 O O   . ASN A 0 314 . -33.622  -5.982  49.956   1.00 80.10 314 A 1 
ATOM 2380 C CG  . ASN A 0 314 . -30.746  -5.495  46.841   1.00 80.10 314 A 1 
ATOM 2381 N ND2 . ASN A 0 314 . -30.439  -4.313  46.361   1.00 80.10 314 A 1 
ATOM 2382 O OD1 . ASN A 0 314 . -30.165  -6.503  46.454   1.00 80.10 314 A 1 
ATOM 2383 N N   . ASP A 0 315 . -35.346  -5.192  48.708   1.00 75.97 315 A 1 
ATOM 2384 C CA  . ASP A 0 315 . -36.267  -4.957  49.806   1.00 75.97 315 A 1 
ATOM 2385 C C   . ASP A 0 315 . -36.614  -6.223  50.601   1.00 75.97 315 A 1 
ATOM 2386 C CB  . ASP A 0 315 . -37.505  -4.207  49.284   1.00 75.97 315 A 1 
ATOM 2387 O O   . ASP A 0 315 . -36.424  -7.379  50.197   1.00 75.97 315 A 1 
ATOM 2388 C CG  . ASP A 0 315 . -37.281  -2.692  49.194   1.00 75.97 315 A 1 
ATOM 2389 O OD1 . ASP A 0 315 . -36.098  -2.261  49.237   1.00 75.97 315 A 1 
ATOM 2390 O OD2 . ASP A 0 315 . -38.307  -1.980  49.262   1.00 75.97 315 A 1 
ATOM 2391 N N   . LYS A 0 316 . -37.031  -5.994  51.852   1.00 70.38 316 A 1 
ATOM 2392 C CA  . LYS A 0 316 . -37.450  -7.046  52.785   1.00 70.38 316 A 1 
ATOM 2393 C C   . LYS A 0 316 . -38.586  -6.555  53.647   1.00 70.38 316 A 1 
ATOM 2394 C CB  . LYS A 0 316 . -36.285  -7.505  53.674   1.00 70.38 316 A 1 
ATOM 2395 O O   . LYS A 0 316 . -38.374  -5.789  54.587   1.00 70.38 316 A 1 
ATOM 2396 C CG  . LYS A 0 316 . -35.206  -8.160  52.822   1.00 70.38 316 A 1 
ATOM 2397 C CD  . LYS A 0 316 . -34.005  -8.625  53.623   1.00 70.38 316 A 1 
ATOM 2398 C CE  . LYS A 0 316 . -33.037  -9.123  52.551   1.00 70.38 316 A 1 
ATOM 2399 N NZ  . LYS A 0 316 . -31.638  -8.917  52.963   1.00 70.38 316 A 1 
ATOM 2400 N N   . TRP A 0 317 . -39.778  -7.082  53.404   1.00 66.70 317 A 1 
ATOM 2401 C CA  . TRP A 0 317 . -40.972  -6.785  54.186   1.00 66.70 317 A 1 
ATOM 2402 C C   . TRP A 0 317 . -41.382  -7.959  55.086   1.00 66.70 317 A 1 
ATOM 2403 C CB  . TRP A 0 317 . -42.085  -6.312  53.248   1.00 66.70 317 A 1 
ATOM 2404 O O   . TRP A 0 317 . -41.482  -9.119  54.679   1.00 66.70 317 A 1 
ATOM 2405 C CG  . TRP A 0 317 . -42.269  -7.117  52.001   1.00 66.70 317 A 1 
ATOM 2406 C CD1 . TRP A 0 317 . -41.623  -6.890  50.835   1.00 66.70 317 A 1 
ATOM 2407 C CD2 . TRP A 0 317 . -43.134  -8.269  51.751   1.00 66.70 317 A 1 
ATOM 2408 C CE2 . TRP A 0 317 . -42.973  -8.670  50.389   1.00 66.70 317 A 1 
ATOM 2409 C CE3 . TRP A 0 317 . -44.042  -9.013  52.538   1.00 66.70 317 A 1 
ATOM 2410 N NE1 . TRP A 0 317 . -42.027  -7.803  49.889   1.00 66.70 317 A 1 
ATOM 2411 C CH2 . TRP A 0 317 . -44.602  -10.444 50.637   1.00 66.70 317 A 1 
ATOM 2412 C CZ2 . TRP A 0 317 . -43.693  -9.736  49.832   1.00 66.70 317 A 1 
ATOM 2413 C CZ3 . TRP A 0 317 . -44.768  -10.089 51.988   1.00 66.70 317 A 1 
ATOM 2414 N N   . GLY A 0 318 . -41.661  -7.646  56.354   1.00 63.36 318 A 1 
ATOM 2415 C CA  . GLY A 0 318 . -42.302  -8.565  57.294   1.00 63.36 318 A 1 
ATOM 2416 C C   . GLY A 0 318 . -43.820  -8.386  57.276   1.00 63.36 318 A 1 
ATOM 2417 O O   . GLY A 0 318 . -44.326  -7.393  57.799   1.00 63.36 318 A 1 
ATOM 2418 N N   . ALA A 0 319 . -44.561  -9.349  56.729   1.00 56.26 319 A 1 
ATOM 2419 C CA  . ALA A 0 319 . -46.021  -9.305  56.719   1.00 56.26 319 A 1 
ATOM 2420 C C   . ALA A 0 319 . -46.600  -9.668  58.099   1.00 56.26 319 A 1 
ATOM 2421 C CB  . ALA A 0 319 . -46.557  -10.203 55.600   1.00 56.26 319 A 1 
ATOM 2422 O O   . ALA A 0 319 . -46.336  -10.742 58.648   1.00 56.26 319 A 1 
ATOM 2423 N N   . GLN A 0 320 . -47.428  -8.775  58.652   1.00 56.52 320 A 1 
ATOM 2424 C CA  . GLN A 0 320 . -48.053  -8.928  59.968   1.00 56.52 320 A 1 
ATOM 2425 C C   . GLN A 0 320 . -49.565  -9.176  59.832   1.00 56.52 320 A 1 
ATOM 2426 C CB  . GLN A 0 320 . -47.675  -7.718  60.841   1.00 56.52 320 A 1 
ATOM 2427 O O   . GLN A 0 320 . -50.371  -8.246  59.795   1.00 56.52 320 A 1 
ATOM 2428 C CG  . GLN A 0 320 . -48.136  -7.890  62.298   1.00 56.52 320 A 1 
ATOM 2429 C CD  . GLN A 0 320 . -47.511  -6.888  63.268   1.00 56.52 320 A 1 
ATOM 2430 N NE2 . GLN A 0 320 . -47.976  -6.844  64.496   1.00 56.52 320 A 1 
ATOM 2431 O OE1 . GLN A 0 320 . -46.582  -6.154  62.977   1.00 56.52 320 A 1 
ATOM 2432 N N   . ALA A 0 321 . -49.948  -10.452 59.747   1.00 51.35 321 A 1 
ATOM 2433 C CA  . ALA A 0 321 . -51.346  -10.873 59.663   1.00 51.35 321 A 1 
ATOM 2434 C C   . ALA A 0 321 . -52.074  -10.747 61.016   1.00 51.35 321 A 1 
ATOM 2435 C CB  . ALA A 0 321 . -51.402  -12.303 59.113   1.00 51.35 321 A 1 
ATOM 2436 O O   . ALA A 0 321 . -51.516  -11.059 62.069   1.00 51.35 321 A 1 
ATOM 2437 N N   . TRP A 0 322 . -53.338  -10.319 60.977   1.00 45.94 322 A 1 
ATOM 2438 C CA  . TRP A 0 322 . -54.195  -10.186 62.157   1.00 45.94 322 A 1 
ATOM 2439 C C   . TRP A 0 322 . -54.932  -11.511 62.407   1.00 45.94 322 A 1 
ATOM 2440 C CB  . TRP A 0 322 . -55.187  -9.022  61.966   1.00 45.94 322 A 1 
ATOM 2441 O O   . TRP A 0 322 . -55.824  -11.881 61.642   1.00 45.94 322 A 1 
ATOM 2442 C CG  . TRP A 0 322 . -54.647  -7.615  61.917   1.00 45.94 322 A 1 
ATOM 2443 C CD1 . TRP A 0 322 . -53.547  -7.187  61.250   1.00 45.94 322 A 1 
ATOM 2444 C CD2 . TRP A 0 322 . -55.216  -6.411  62.533   1.00 45.94 322 A 1 
ATOM 2445 C CE2 . TRP A 0 322 . -54.408  -5.289  62.176   1.00 45.94 322 A 1 
ATOM 2446 C CE3 . TRP A 0 322 . -56.335  -6.150  63.355   1.00 45.94 322 A 1 
ATOM 2447 N NE1 . TRP A 0 322 . -53.402  -5.824  61.403   1.00 45.94 322 A 1 
ATOM 2448 C CH2 . TRP A 0 322 . -55.820  -3.759  63.411   1.00 45.94 322 A 1 
ATOM 2449 C CZ2 . TRP A 0 322 . -54.697  -3.981  62.596   1.00 45.94 322 A 1 
ATOM 2450 C CZ3 . TRP A 0 322 . -56.633  -4.843  63.790   1.00 45.94 322 A 1 
ATOM 2451 N N   . GLY A 0 323 . -54.564  -12.226 63.472   1.00 47.65 323 A 1 
ATOM 2452 C CA  . GLY A 0 323 . -55.385  -13.311 64.018   1.00 47.65 323 A 1 
ATOM 2453 C C   . GLY A 0 323 . -56.589  -12.734 64.764   1.00 47.65 323 A 1 
ATOM 2454 O O   . GLY A 0 323 . -56.471  -11.675 65.375   1.00 47.65 323 A 1 
ATOM 2455 N N   . LYS A 0 324 . -57.749  -13.397 64.695   1.00 44.66 324 A 1 
ATOM 2456 C CA  . LYS A 0 324 . -58.953  -12.934 65.397   1.00 44.66 324 A 1 
ATOM 2457 C C   . LYS A 0 324 . -58.989  -13.367 66.860   1.00 44.66 324 A 1 
ATOM 2458 C CB  . LYS A 0 324 . -60.242  -13.369 64.690   1.00 44.66 324 A 1 
ATOM 2459 O O   . LYS A 0 324 . -58.770  -14.533 67.183   1.00 44.66 324 A 1 
ATOM 2460 C CG  . LYS A 0 324 . -60.695  -12.327 63.663   1.00 44.66 324 A 1 
ATOM 2461 C CD  . LYS A 0 324 . -62.148  -12.599 63.272   1.00 44.66 324 A 1 
ATOM 2462 C CE  . LYS A 0 324 . -62.670  -11.441 62.425   1.00 44.66 324 A 1 
ATOM 2463 N NZ  . LYS A 0 324 . -64.142  -11.522 62.297   1.00 44.66 324 A 1 
ATOM 2464 N N   . ASP A 0 325 . -59.391  -12.411 67.681   1.00 37.77 325 A 1 
ATOM 2465 C CA  . ASP A 0 325 . -59.973  -12.572 69.007   1.00 37.77 325 A 1 
ATOM 2466 C C   . ASP A 0 325 . -61.264  -13.424 68.985   1.00 37.77 325 A 1 
ATOM 2467 C CB  . ASP A 0 325 . -60.215  -11.163 69.604   1.00 37.77 325 A 1 
ATOM 2468 O O   . ASP A 0 325 . -61.907  -13.638 67.950   1.00 37.77 325 A 1 
ATOM 2469 C CG  . ASP A 0 325 . -60.699  -10.087 68.603   1.00 37.77 325 A 1 
ATOM 2470 O OD1 . ASP A 0 325 . -61.325  -10.445 67.572   1.00 37.77 325 A 1 
ATOM 2471 O OD2 . ASP A 0 325 . -60.353  -8.906  68.806   1.00 37.77 325 A 1 
ATOM 2472 N N   . ARG A 0 326 . -61.640  -13.964 70.153   1.00 39.60 326 A 1 
ATOM 2473 C CA  . ARG A 0 326 . -62.816  -14.839 70.331   1.00 39.60 326 A 1 
ATOM 2474 C C   . ARG A 0 326 . -63.704  -14.401 71.498   1.00 39.60 326 A 1 
ATOM 2475 C CB  . ARG A 0 326 . -62.405  -16.328 70.368   1.00 39.60 326 A 1 
ATOM 2476 O O   . ARG A 0 326 . -64.044  -15.190 72.380   1.00 39.60 326 A 1 
ATOM 2477 C CG  . ARG A 0 326 . -62.404  -16.952 68.962   1.00 39.60 326 A 1 
ATOM 2478 C CD  . ARG A 0 326 . -62.304  -18.485 69.010   1.00 39.60 326 A 1 
ATOM 2479 N NE  . ARG A 0 326 . -63.465  -19.096 69.694   1.00 39.60 326 A 1 
ATOM 2480 N NH1 . ARG A 0 326 . -62.777  -21.283 69.580   1.00 39.60 326 A 1 
ATOM 2481 N NH2 . ARG A 0 326 . -64.653  -20.771 70.674   1.00 39.60 326 A 1 
ATOM 2482 C CZ  . ARG A 0 326 . -63.626  -20.376 69.975   1.00 39.60 326 A 1 
ATOM 2483 N N   . ASP A 0 327 . -64.153  -13.156 71.441   1.00 41.65 327 A 1 
ATOM 2484 C CA  . ASP A 0 327 . -65.100  -12.580 72.396   1.00 41.65 327 A 1 
ATOM 2485 C C   . ASP A 0 327 . -66.471  -13.279 72.343   1.00 41.65 327 A 1 
ATOM 2486 C CB  . ASP A 0 327 . -65.247  -11.074 72.132   1.00 41.65 327 A 1 
ATOM 2487 O O   . ASP A 0 327 . -67.300  -13.043 71.458   1.00 41.65 327 A 1 
ATOM 2488 C CG  . ASP A 0 327 . -64.047  -10.253 72.609   1.00 41.65 327 A 1 
ATOM 2489 O OD1 . ASP A 0 327 . -62.992  -10.867 72.885   1.00 41.65 327 A 1 
ATOM 2490 O OD2 . ASP A 0 327 . -64.245  -9.026  72.725   1.00 41.65 327 A 1 
ATOM 2491 N N   . VAL A 0 328 . -66.744  -14.145 73.324   1.00 37.62 328 A 1 
ATOM 2492 C CA  . VAL A 0 328 . -68.044  -14.823 73.465   1.00 37.62 328 A 1 
ATOM 2493 C C   . VAL A 0 328 . -69.044  -13.898 74.166   1.00 37.62 328 A 1 
ATOM 2494 C CB  . VAL A 0 328 . -67.918  -16.203 74.143   1.00 37.62 328 A 1 
ATOM 2495 O O   . VAL A 0 328 . -69.294  -13.997 75.368   1.00 37.62 328 A 1 
ATOM 2496 C CG1 . VAL A 0 328 . -69.270  -16.935 74.178   1.00 37.62 328 A 1 
ATOM 2497 C CG2 . VAL A 0 328 . -66.952  -17.116 73.373   1.00 37.62 328 A 1 
ATOM 2498 N N   . TYR A 0 329 . -69.644  -12.989 73.399   1.00 34.55 329 A 1 
ATOM 2499 C CA  . TYR A 0 329 . -70.706  -12.107 73.884   1.00 34.55 329 A 1 
ATOM 2500 C C   . TYR A 0 329 . -72.104  -12.748 73.784   1.00 34.55 329 A 1 
ATOM 2501 C CB  . TYR A 0 329 . -70.654  -10.775 73.122   1.00 34.55 329 A 1 
ATOM 2502 O O   . TYR A 0 329 . -72.474  -13.280 72.738   1.00 34.55 329 A 1 
ATOM 2503 C CG  . TYR A 0 329 . -71.529  -9.698  73.738   1.00 34.55 329 A 1 
ATOM 2504 C CD1 . TYR A 0 329 . -72.880  -9.565  73.356   1.00 34.55 329 A 1 
ATOM 2505 C CD2 . TYR A 0 329 . -70.988  -8.840  74.714   1.00 34.55 329 A 1 
ATOM 2506 C CE1 . TYR A 0 329 . -73.689  -8.580  73.957   1.00 34.55 329 A 1 
ATOM 2507 C CE2 . TYR A 0 329 . -71.789  -7.846  75.307   1.00 34.55 329 A 1 
ATOM 2508 O OH  . TYR A 0 329 . -73.916  -6.758  75.503   1.00 34.55 329 A 1 
ATOM 2509 C CZ  . TYR A 0 329 . -73.142  -7.716  74.929   1.00 34.55 329 A 1 
ATOM 2510 N N   . GLY A 0 330 . -72.936  -12.578 74.823   1.00 31.80 330 A 1 
ATOM 2511 C CA  . GLY A 0 330 . -74.398  -12.535 74.651   1.00 31.80 330 A 1 
ATOM 2512 C C   . GLY A 0 330 . -75.263  -13.527 75.442   1.00 31.80 330 A 1 
ATOM 2513 O O   . GLY A 0 330 . -75.803  -14.474 74.880   1.00 31.80 330 A 1 
ATOM 2514 N N   . ALA A 0 331 . -75.553  -13.206 76.707   1.00 34.25 331 A 1 
ATOM 2515 C CA  . ALA A 0 331 . -76.825  -13.550 77.361   1.00 34.25 331 A 1 
ATOM 2516 C C   . ALA A 0 331 . -77.182  -12.434 78.362   1.00 34.25 331 A 1 
ATOM 2517 C CB  . ALA A 0 331 . -76.731  -14.927 78.029   1.00 34.25 331 A 1 
ATOM 2518 O O   . ALA A 0 331 . -76.337  -12.024 79.157   1.00 34.25 331 A 1 
ATOM 2519 N N   . SER A 0 332 . -78.390  -11.865 78.278   1.00 37.03 332 A 1 
ATOM 2520 C CA  . SER A 0 332 . -78.600  -10.461 78.665   1.00 37.03 332 A 1 
ATOM 2521 C C   . SER A 0 332 . -79.555  -10.207 79.843   1.00 37.03 332 A 1 
ATOM 2522 C CB  . SER A 0 332 . -79.082  -9.682  77.437   1.00 37.03 332 A 1 
ATOM 2523 O O   . SER A 0 332 . -80.721  -10.583 79.784   1.00 37.03 332 A 1 
ATOM 2524 O OG  . SER A 0 332 . -80.347  -10.160 77.028   1.00 37.03 332 A 1 
ATOM 2525 N N   . SER A 0 333 . -79.040  -9.426  80.800   1.00 30.59 333 A 1 
ATOM 2526 C CA  . SER A 0 333 . -79.638  -8.205  81.382   1.00 30.59 333 A 1 
ATOM 2527 C C   . SER A 0 333 . -80.957  -8.219  82.192   1.00 30.59 333 A 1 
ATOM 2528 C CB  . SER A 0 333 . -79.654  -7.081  80.332   1.00 30.59 333 A 1 
ATOM 2529 O O   . SER A 0 333 . -81.907  -8.943  81.936   1.00 30.59 333 A 1 
ATOM 2530 O OG  . SER A 0 333 . -80.590  -7.333  79.305   1.00 30.59 333 A 1 
ATOM 2531 N N   . TYR A 0 334 . -80.991  -7.264  83.138   1.00 29.80 334 A 1 
ATOM 2532 C CA  . TYR A 0 334 . -82.108  -6.788  83.975   1.00 29.80 334 A 1 
ATOM 2533 C C   . TYR A 0 334 . -82.766  -7.795  84.953   1.00 29.80 334 A 1 
ATOM 2534 C CB  . TYR A 0 334 . -83.144  -6.038  83.119   1.00 29.80 334 A 1 
ATOM 2535 O O   . TYR A 0 334 . -82.995  -8.954  84.652   1.00 29.80 334 A 1 
ATOM 2536 C CG  . TYR A 0 334 . -82.559  -4.951  82.230   1.00 29.80 334 A 1 
ATOM 2537 C CD1 . TYR A 0 334 . -82.095  -3.743  82.792   1.00 29.80 334 A 1 
ATOM 2538 C CD2 . TYR A 0 334 . -82.449  -5.163  80.843   1.00 29.80 334 A 1 
ATOM 2539 C CE1 . TYR A 0 334 . -81.497  -2.763  81.974   1.00 29.80 334 A 1 
ATOM 2540 C CE2 . TYR A 0 334 . -81.857  -4.184  80.021   1.00 29.80 334 A 1 
ATOM 2541 O OH  . TYR A 0 334 . -80.778  -2.063  79.787   1.00 29.80 334 A 1 
ATOM 2542 C CZ  . TYR A 0 334 . -81.371  -2.988  80.585   1.00 29.80 334 A 1 
ATOM 2543 N N   . GLY A 0 335 . -83.144  -7.405  86.176   1.00 29.90 335 A 1 
ATOM 2544 C CA  . GLY A 0 335 . -82.956  -6.106  86.834   1.00 29.90 335 A 1 
ATOM 2545 C C   . GLY A 0 335 . -84.141  -5.711  87.714   1.00 29.90 335 A 1 
ATOM 2546 O O   . GLY A 0 335 . -85.018  -4.984  87.262   1.00 29.90 335 A 1 
ATOM 2547 N N   . ALA A 0 336 . -84.153  -6.144  88.976   1.00 31.66 336 A 1 
ATOM 2548 C CA  . ALA A 0 336 . -85.107  -5.687  89.987   1.00 31.66 336 A 1 
ATOM 2549 C C   . ALA A 0 336 . -84.445  -5.662  91.374   1.00 31.66 336 A 1 
ATOM 2550 C CB  . ALA A 0 336 . -86.356  -6.576  89.961   1.00 31.66 336 A 1 
ATOM 2551 O O   . ALA A 0 336 . -83.547  -6.454  91.654   1.00 31.66 336 A 1 
ATOM 2552 N N   . ALA A 0 337 . -84.867  -4.724  92.220   1.00 28.03 337 A 1 
ATOM 2553 C CA  . ALA A 0 337 . -84.274  -4.467  93.531   1.00 28.03 337 A 1 
ATOM 2554 C C   . ALA A 0 337 . -85.141  -5.021  94.683   1.00 28.03 337 A 1 
ATOM 2555 C CB  . ALA A 0 337 . -84.045  -2.945  93.619   1.00 28.03 337 A 1 
ATOM 2556 O O   . ALA A 0 337 . -86.108  -5.744  94.459   1.00 28.03 337 A 1 
ATOM 2557 N N   . ALA A 0 338 . -84.821  -4.552  95.894   1.00 26.90 338 A 1 
ATOM 2558 C CA  . ALA A 0 338 . -85.551  -4.667  97.159   1.00 26.90 338 A 1 
ATOM 2559 C C   . ALA A 0 338 . -85.144  -5.808  98.106   1.00 26.90 338 A 1 
ATOM 2560 C CB  . ALA A 0 338 . -87.072  -4.528  96.990   1.00 26.90 338 A 1 
ATOM 2561 O O   . ALA A 0 338 . -85.068  -6.987  97.776   1.00 26.90 338 A 1 
ATOM 2562 N N   . SER A 0 339 . -84.926  -5.391  99.351   1.00 28.25 339 A 1 
ATOM 2563 C CA  . SER A 0 339 . -84.723  -6.215  100.533  1.00 28.25 339 A 1 
ATOM 2564 C C   . SER A 0 339 . -85.992  -6.969  100.937  1.00 28.25 339 A 1 
ATOM 2565 C CB  . SER A 0 339 . -84.347  -5.271  101.684  1.00 28.25 339 A 1 
ATOM 2566 O O   . SER A 0 339 . -87.024  -6.342  101.180  1.00 28.25 339 A 1 
ATOM 2567 O OG  . SER A 0 339 . -85.276  -4.198  101.749  1.00 28.25 339 A 1 
ATOM 2568 N N   . ALA A 0 340 . -85.874  -8.276  101.158  1.00 29.99 340 A 1 
ATOM 2569 C CA  . ALA A 0 340 . -86.780  -9.042  102.009  1.00 29.99 340 A 1 
ATOM 2570 C C   . ALA A 0 340 . -86.010  -10.169 102.718  1.00 29.99 340 A 1 
ATOM 2571 C CB  . ALA A 0 340 . -87.958  -9.573  101.184  1.00 29.99 340 A 1 
ATOM 2572 O O   . ALA A 0 340 . -84.967  -10.621 102.247  1.00 29.99 340 A 1 
ATOM 2573 N N   . GLN A 0 341 . -86.510  -10.585 103.879  1.00 28.37 341 A 1 
ATOM 2574 C CA  . GLN A 0 341 . -85.928  -11.642 104.710  1.00 28.37 341 A 1 
ATOM 2575 C C   . GLN A 0 341 . -86.427  -13.040 104.308  1.00 28.37 341 A 1 
ATOM 2576 C CB  . GLN A 0 341 . -86.317  -11.375 106.172  1.00 28.37 341 A 1 
ATOM 2577 O O   . GLN A 0 341 . -87.394  -13.167 103.566  1.00 28.37 341 A 1 
ATOM 2578 C CG  . GLN A 0 341 . -85.720  -10.095 106.768  1.00 28.37 341 A 1 
ATOM 2579 C CD  . GLN A 0 341 . -86.561  -9.621  107.944  1.00 28.37 341 A 1 
ATOM 2580 N NE2 . GLN A 0 341 . -86.650  -10.380 109.014  1.00 28.37 341 A 1 
ATOM 2581 O OE1 . GLN A 0 341 . -87.186  -8.577  107.903  1.00 28.37 341 A 1 
ATOM 2582 N N   . ASP A 0 342 . -85.793  -14.062 104.898  1.00 27.77 342 A 1 
ATOM 2583 C CA  . ASP A 0 342 . -86.355  -15.377 105.251  1.00 27.77 342 A 1 
ATOM 2584 C C   . ASP A 0 342 . -87.363  -16.032 104.278  1.00 27.77 342 A 1 
ATOM 2585 C CB  . ASP A 0 342 . -87.015  -15.295 106.647  1.00 27.77 342 A 1 
ATOM 2586 O O   . ASP A 0 342 . -88.555  -15.732 104.306  1.00 27.77 342 A 1 
ATOM 2587 C CG  . ASP A 0 342 . -86.041  -15.158 107.822  1.00 27.77 342 A 1 
ATOM 2588 O OD1 . ASP A 0 342 . -85.226  -16.091 108.030  1.00 27.77 342 A 1 
ATOM 2589 O OD2 . ASP A 0 342 . -86.157  -14.169 108.577  1.00 27.77 342 A 1 
ATOM 2590 N N   . TRP A 0 343 . -86.951  -17.134 103.635  1.00 29.61 343 A 1 
ATOM 2591 C CA  . TRP A 0 343 . -87.886  -18.239 103.357  1.00 29.61 343 A 1 
ATOM 2592 C C   . TRP A 0 343 . -87.760  -19.366 104.389  1.00 29.61 343 A 1 
ATOM 2593 C CB  . TRP A 0 343 . -87.923  -18.664 101.883  1.00 29.61 343 A 1 
ATOM 2594 O O   . TRP A 0 343 . -87.359  -20.495 104.108  1.00 29.61 343 A 1 
ATOM 2595 C CG  . TRP A 0 343 . -89.340  -18.716 101.391  1.00 29.61 343 A 1 
ATOM 2596 C CD1 . TRP A 0 343 . -89.984  -17.673 100.823  1.00 29.61 343 A 1 
ATOM 2597 C CD2 . TRP A 0 343 . -90.354  -19.762 101.561  1.00 29.61 343 A 1 
ATOM 2598 C CE2 . TRP A 0 343 . -91.599  -19.264 101.068  1.00 29.61 343 A 1 
ATOM 2599 C CE3 . TRP A 0 343 . -90.359  -21.069 102.098  1.00 29.61 343 A 1 
ATOM 2600 N NE1 . TRP A 0 343 . -91.308  -17.998 100.610  1.00 29.61 343 A 1 
ATOM 2601 C CH2 . TRP A 0 343 . -92.752  -21.310 101.648  1.00 29.61 343 A 1 
ATOM 2602 C CZ2 . TRP A 0 343 . -92.784  -20.012 101.111  1.00 29.61 343 A 1 
ATOM 2603 C CZ3 . TRP A 0 343 . -91.542  -21.837 102.133  1.00 29.61 343 A 1 
ATOM 2604 N N   . ARG A 0 344 . -88.125  -19.044 105.636  1.00 30.12 344 A 1 
ATOM 2605 C CA  . ARG A 0 344 . -88.316  -20.026 106.714  1.00 30.12 344 A 1 
ATOM 2606 C C   . ARG A 0 344 . -89.665  -20.744 106.572  1.00 30.12 344 A 1 
ATOM 2607 C CB  . ARG A 0 344 . -88.190  -19.345 108.089  1.00 30.12 344 A 1 
ATOM 2608 O O   . ARG A 0 344 . -90.590  -20.469 107.331  1.00 30.12 344 A 1 
ATOM 2609 C CG  . ARG A 0 344 . -86.749  -19.013 108.475  1.00 30.12 344 A 1 
ATOM 2610 C CD  . ARG A 0 344 . -86.764  -18.283 109.823  1.00 30.12 344 A 1 
ATOM 2611 N NE  . ARG A 0 344 . -85.401  -17.962 110.263  1.00 30.12 344 A 1 
ATOM 2612 N NH1 . ARG A 0 344 . -85.093  -19.668 111.777  1.00 30.12 344 A 1 
ATOM 2613 N NH2 . ARG A 0 344 . -83.486  -18.152 111.466  1.00 30.12 344 A 1 
ATOM 2614 C CZ  . ARG A 0 344 . -84.672  -18.592 111.165  1.00 30.12 344 A 1 
ATOM 2615 N N   . GLY A 0 345 . -89.764  -21.701 105.649  1.00 29.36 345 A 1 
ATOM 2616 C CA  . GLY A 0 345 . -90.786  -22.760 105.700  1.00 29.36 345 A 1 
ATOM 2617 C C   . GLY A 0 345 . -90.285  -23.901 106.597  1.00 29.36 345 A 1 
ATOM 2618 O O   . GLY A 0 345 . -89.254  -24.479 106.278  1.00 29.36 345 A 1 
ATOM 2619 N N   . ALA A 0 346 . -90.811  -24.242 107.779  1.00 29.54 346 A 1 
ATOM 2620 C CA  . ALA A 0 346 . -92.147  -24.154 108.397  1.00 29.54 346 A 1 
ATOM 2621 C C   . ALA A 0 346 . -93.146  -25.238 107.937  1.00 29.54 346 A 1 
ATOM 2622 C CB  . ALA A 0 346 . -92.730  -22.736 108.470  1.00 29.54 346 A 1 
ATOM 2623 O O   . ALA A 0 346 . -93.392  -25.416 106.751  1.00 29.54 346 A 1 
ATOM 2624 N N   . GLY A 0 347 . -93.715  -25.957 108.919  1.00 30.33 347 A 1 
ATOM 2625 C CA  . GLY A 0 347 . -94.415  -27.243 108.749  1.00 30.33 347 A 1 
ATOM 2626 C C   . GLY A 0 347 . -93.758  -28.311 109.635  1.00 30.33 347 A 1 
ATOM 2627 O O   . GLY A 0 347 . -92.903  -29.050 109.171  1.00 30.33 347 A 1 
ATOM 2628 N N   . ARG A 0 348 . -93.929  -28.337 110.967  1.00 34.22 348 A 1 
ATOM 2629 C CA  . ARG A 0 348 . -95.169  -28.364 111.782  1.00 34.22 348 A 1 
ATOM 2630 C C   . ARG A 0 348 . -96.031  -29.593 111.451  1.00 34.22 348 A 1 
ATOM 2631 C CB  . ARG A 0 348 . -95.947  -27.029 111.813  1.00 34.22 348 A 1 
ATOM 2632 O O   . ARG A 0 348 . -96.388  -29.823 110.306  1.00 34.22 348 A 1 
ATOM 2633 C CG  . ARG A 0 348 . -97.065  -27.049 112.877  1.00 34.22 348 A 1 
ATOM 2634 C CD  . ARG A 0 348 . -97.898  -25.755 112.917  1.00 34.22 348 A 1 
ATOM 2635 N NE  . ARG A 0 348 . -97.359  -24.732 113.844  1.00 34.22 348 A 1 
ATOM 2636 N NH1 . ARG A 0 348 . -98.692  -25.185 115.671  1.00 34.22 348 A 1 
ATOM 2637 N NH2 . ARG A 0 348 . -97.307  -23.446 115.729  1.00 34.22 348 A 1 
ATOM 2638 C CZ  . ARG A 0 348 . -97.786  -24.463 115.071  1.00 34.22 348 A 1 
ATOM 2639 N N   . ALA A 0 349 . -96.339  -30.386 112.477  1.00 32.52 349 A 1 
ATOM 2640 C CA  . ALA A 0 349 . -96.937  -31.711 112.334  1.00 32.52 349 A 1 
ATOM 2641 C C   . ALA A 0 349 . -98.466  -31.704 112.141  1.00 32.52 349 A 1 
ATOM 2642 C CB  . ALA A 0 349 . -96.561  -32.520 113.586  1.00 32.52 349 A 1 
ATOM 2643 O O   . ALA A 0 349 . -99.158  -30.902 112.765  1.00 32.52 349 A 1 
ATOM 2644 N N   . GLY A 0 350 . -98.975  -32.717 111.426  1.00 34.43 350 A 1 
ATOM 2645 C CA  . GLY A 0 350 . -100.236 -33.380 111.786  1.00 34.43 350 A 1 
ATOM 2646 C C   . GLY A 0 350 . -101.386 -33.403 110.764  1.00 34.43 350 A 1 
ATOM 2647 O O   . GLY A 0 350 . -102.095 -32.417 110.619  1.00 34.43 350 A 1 
ATOM 2648 N N   . LYS A 0 351 . -101.691 -34.631 110.299  1.00 35.27 351 A 1 
ATOM 2649 C CA  . LYS A 0 351 . -103.047 -35.208 110.091  1.00 35.27 351 A 1 
ATOM 2650 C C   . LYS A 0 351 . -103.796 -34.973 108.751  1.00 35.27 351 A 1 
ATOM 2651 C CB  . LYS A 0 351 . -103.915 -34.834 111.314  1.00 35.27 351 A 1 
ATOM 2652 O O   . LYS A 0 351 . -104.394 -33.927 108.556  1.00 35.27 351 A 1 
ATOM 2653 C CG  . LYS A 0 351 . -105.129 -35.745 111.530  1.00 35.27 351 A 1 
ATOM 2654 C CD  . LYS A 0 351 . -105.926 -35.245 112.745  1.00 35.27 351 A 1 
ATOM 2655 C CE  . LYS A 0 351 . -107.076 -36.206 113.068  1.00 35.27 351 A 1 
ATOM 2656 N NZ  . LYS A 0 351 . -107.911 -35.699 114.187  1.00 35.27 351 A 1 
ATOM 2657 N N   . ALA A 0 352 . -103.926 -36.079 107.989  1.00 37.50 352 A 1 
ATOM 2658 C CA  . ALA A 0 352 . -104.802 -36.341 106.819  1.00 37.50 352 A 1 
ATOM 2659 C C   . ALA A 0 352 . -104.567 -35.467 105.559  1.00 37.50 352 A 1 
ATOM 2660 C CB  . ALA A 0 352 . -106.269 -36.340 107.279  1.00 37.50 352 A 1 
ATOM 2661 O O   . ALA A 0 352 . -104.331 -34.276 105.675  1.00 37.50 352 A 1 
ATOM 2662 N N   . GLY A 0 353 . -104.623 -35.961 104.313  1.00 37.02 353 A 1 
ATOM 2663 C CA  . GLY A 0 353 . -104.921 -37.294 103.738  1.00 37.02 353 A 1 
ATOM 2664 C C   . GLY A 0 353 . -105.591 -37.092 102.359  1.00 37.02 353 A 1 
ATOM 2665 O O   . GLY A 0 353 . -106.272 -36.088 102.188  1.00 37.02 353 A 1 
ATOM 2666 N N   . TYR A 0 354 . -105.476 -37.918 101.314  1.00 36.98 354 A 1 
ATOM 2667 C CA  . TYR A 0 354 . -104.963 -39.288 101.078  1.00 36.98 354 A 1 
ATOM 2668 C C   . TYR A 0 354 . -103.608 -39.232 100.306  1.00 36.98 354 A 1 
ATOM 2669 C CB  . TYR A 0 354 . -106.090 -39.980 100.275  1.00 36.98 354 A 1 
ATOM 2670 O O   . TYR A 0 354 . -103.050 -38.147 100.197  1.00 36.98 354 A 1 
ATOM 2671 C CG  . TYR A 0 354 . -107.352 -40.304 101.065  1.00 36.98 354 A 1 
ATOM 2672 C CD1 . TYR A 0 354 . -107.632 -41.640 101.419  1.00 36.98 354 A 1 
ATOM 2673 C CD2 . TYR A 0 354 . -108.271 -39.289 101.409  1.00 36.98 354 A 1 
ATOM 2674 C CE1 . TYR A 0 354 . -108.812 -41.956 102.121  1.00 36.98 354 A 1 
ATOM 2675 C CE2 . TYR A 0 354 . -109.447 -39.599 102.119  1.00 36.98 354 A 1 
ATOM 2676 O OH  . TYR A 0 354 . -110.858 -41.249 103.147  1.00 36.98 354 A 1 
ATOM 2677 C CZ  . TYR A 0 354 . -109.720 -40.937 102.474  1.00 36.98 354 A 1 
ATOM 2678 N N   . GLY A 0 355 . -102.958 -40.276 99.760   1.00 39.50 355 A 1 
ATOM 2679 C CA  . GLY A 0 355 . -103.122 -41.743 99.749   1.00 39.50 355 A 1 
ATOM 2680 C C   . GLY A 0 355 . -102.927 -42.329 98.329   1.00 39.50 355 A 1 
ATOM 2681 O O   . GLY A 0 355 . -103.637 -41.917 97.420   1.00 39.50 355 A 1 
ATOM 2682 N N   . GLY A 0 356 . -102.041 -43.304 98.059   1.00 38.84 356 A 1 
ATOM 2683 C CA  . GLY A 0 356 . -100.899 -43.850 98.835   1.00 38.84 356 A 1 
ATOM 2684 C C   . GLY A 0 356 . -99.554  -43.300 98.313   1.00 38.84 356 A 1 
ATOM 2685 O O   . GLY A 0 356 . -99.436  -42.084 98.251   1.00 38.84 356 A 1 
ATOM 2686 N N   . ALA A 0 357 . -98.522  -44.053 97.892   1.00 40.03 357 A 1 
ATOM 2687 C CA  . ALA A 0 357 . -98.059  -45.456 98.061   1.00 40.03 357 A 1 
ATOM 2688 C C   . ALA A 0 357 . -96.686  -45.595 97.321   1.00 40.03 357 A 1 
ATOM 2689 C CB  . ALA A 0 357 . -99.061  -46.427 97.407   1.00 40.03 357 A 1 
ATOM 2690 O O   . ALA A 0 357 . -96.423  -44.766 96.459   1.00 40.03 357 A 1 
ATOM 2691 N N   . VAL A 0 358 . -95.778  -46.581 97.464   1.00 41.39 358 A 1 
ATOM 2692 C CA  . VAL A 0 358 . -95.323  -47.577 98.482   1.00 41.39 358 A 1 
ATOM 2693 C C   . VAL A 0 358 . -93.955  -48.097 97.947   1.00 41.39 358 A 1 
ATOM 2694 C CB  . VAL A 0 358 . -96.311  -48.771 98.625   1.00 41.39 358 A 1 
ATOM 2695 O O   . VAL A 0 358 . -93.827  -48.247 96.740   1.00 41.39 358 A 1 
ATOM 2696 C CG1 . VAL A 0 358 . -95.682  -50.163 98.816   1.00 41.39 358 A 1 
ATOM 2697 C CG2 . VAL A 0 358 . -97.223  -48.577 99.845   1.00 41.39 358 A 1 
ATOM 2698 N N   . GLY A 0 359 . -92.905  -48.433 98.713   1.00 42.75 359 A 1 
ATOM 2699 C CA  . GLY A 0 359 . -92.638  -48.293 100.153  1.00 42.75 359 A 1 
ATOM 2700 C C   . GLY A 0 359 . -91.604  -49.323 100.684  1.00 42.75 359 A 1 
ATOM 2701 O O   . GLY A 0 359 . -91.613  -50.462 100.231  1.00 42.75 359 A 1 
ATOM 2702 N N   . LYS A 0 360 . -90.831  -48.944 101.728  1.00 41.40 360 A 1 
ATOM 2703 C CA  . LYS A 0 360 . -89.818  -49.711 102.533  1.00 41.40 360 A 1 
ATOM 2704 C C   . LYS A 0 360 . -88.367  -49.718 101.997  1.00 41.40 360 A 1 
ATOM 2705 C CB  . LYS A 0 360 . -90.270  -51.159 102.826  1.00 41.40 360 A 1 
ATOM 2706 O O   . LYS A 0 360 . -88.182  -49.914 100.805  1.00 41.40 360 A 1 
ATOM 2707 C CG  . LYS A 0 360 . -91.655  -51.263 103.481  1.00 41.40 360 A 1 
ATOM 2708 C CD  . LYS A 0 360 . -91.978  -52.722 103.821  1.00 41.40 360 A 1 
ATOM 2709 C CE  . LYS A 0 360 . -93.274  -52.792 104.634  1.00 41.40 360 A 1 
ATOM 2710 N NZ  . LYS A 0 360 . -93.593  -54.191 105.013  1.00 41.40 360 A 1 
ATOM 2711 N N   . GLY A 0 361 . -87.299  -49.550 102.809  1.00 41.51 361 A 1 
ATOM 2712 C CA  . GLY A 0 361 . -87.104  -49.349 104.282  1.00 41.51 361 A 1 
ATOM 2713 C C   . GLY A 0 361 . -85.851  -50.131 104.779  1.00 41.51 361 A 1 
ATOM 2714 O O   . GLY A 0 361 . -85.532  -51.121 104.133  1.00 41.51 361 A 1 
ATOM 2715 N N   . TYR A 0 362 . -85.066  -49.851 105.844  1.00 39.59 362 A 1 
ATOM 2716 C CA  . TYR A 0 362 . -84.996  -48.904 107.001  1.00 39.59 362 A 1 
ATOM 2717 C C   . TYR A 0 362 . -83.478  -48.790 107.428  1.00 39.59 362 A 1 
ATOM 2718 C CB  . TYR A 0 362 . -85.835  -49.491 108.154  1.00 39.59 362 A 1 
ATOM 2719 O O   . TYR A 0 362 . -82.663  -49.404 106.749  1.00 39.59 362 A 1 
ATOM 2720 C CG  . TYR A 0 362 . -87.283  -49.827 107.819  1.00 39.59 362 A 1 
ATOM 2721 C CD1 . TYR A 0 362 . -88.296  -48.869 108.015  1.00 39.59 362 A 1 
ATOM 2722 C CD2 . TYR A 0 362 . -87.620  -51.108 107.335  1.00 39.59 362 A 1 
ATOM 2723 C CE1 . TYR A 0 362 . -89.641  -49.193 107.745  1.00 39.59 362 A 1 
ATOM 2724 C CE2 . TYR A 0 362 . -88.960  -51.431 107.046  1.00 39.59 362 A 1 
ATOM 2725 O OH  . TYR A 0 362 . -91.278  -50.795 107.025  1.00 39.59 362 A 1 
ATOM 2726 C CZ  . TYR A 0 362 . -89.976  -50.479 107.265  1.00 39.59 362 A 1 
ATOM 2727 N N   . GLY A 0 363 . -82.917  -48.101 108.450  1.00 41.58 363 A 1 
ATOM 2728 C CA  . GLY A 0 363 . -83.354  -47.305 109.628  1.00 41.58 363 A 1 
ATOM 2729 C C   . GLY A 0 363 . -83.121  -48.035 110.982  1.00 41.58 363 A 1 
ATOM 2730 O O   . GLY A 0 363 . -83.694  -49.106 111.132  1.00 41.58 363 A 1 
ATOM 2731 N N   . GLY A 0 364 . -82.377  -47.571 112.017  1.00 39.81 364 A 1 
ATOM 2732 C CA  . GLY A 0 364 . -81.551  -46.358 112.283  1.00 39.81 364 A 1 
ATOM 2733 C C   . GLY A 0 364 . -81.120  -46.244 113.791  1.00 39.81 364 A 1 
ATOM 2734 O O   . GLY A 0 364 . -81.133  -47.263 114.471  1.00 39.81 364 A 1 
ATOM 2735 N N   . VAL A 0 365 . -80.895  -45.014 114.324  1.00 37.12 365 A 1 
ATOM 2736 C CA  . VAL A 0 365 . -81.073  -44.546 115.755  1.00 37.12 365 A 1 
ATOM 2737 C C   . VAL A 0 365 . -79.856  -44.316 116.739  1.00 37.12 365 A 1 
ATOM 2738 C CB  . VAL A 0 365 . -82.249  -45.287 116.465  1.00 37.12 365 A 1 
ATOM 2739 O O   . VAL A 0 365 . -79.115  -45.235 117.058  1.00 37.12 365 A 1 
ATOM 2740 C CG1 . VAL A 0 365 . -82.630  -44.646 117.804  1.00 37.12 365 A 1 
ATOM 2741 C CG2 . VAL A 0 365 . -83.559  -45.288 115.649  1.00 37.12 365 A 1 
ATOM 2742 N N   . SER A 0 366 . -79.817  -43.092 117.337  1.00 40.73 366 A 1 
ATOM 2743 C CA  . SER A 0 366 . -79.276  -42.580 118.654  1.00 40.73 366 A 1 
ATOM 2744 C C   . SER A 0 366 . -77.775  -42.314 118.998  1.00 40.73 366 A 1 
ATOM 2745 C CB  . SER A 0 366 . -79.904  -43.344 119.830  1.00 40.73 366 A 1 
ATOM 2746 O O   . SER A 0 366 . -76.916  -43.049 118.536  1.00 40.73 366 A 1 
ATOM 2747 O OG  . SER A 0 366 . -81.206  -42.845 120.082  1.00 40.73 366 A 1 
ATOM 2748 N N   . ALA A 0 367 . -77.381  -41.382 119.922  1.00 39.21 367 A 1 
ATOM 2749 C CA  . ALA A 0 367 . -77.921  -40.056 120.385  1.00 39.21 367 A 1 
ATOM 2750 C C   . ALA A 0 367 . -77.099  -39.337 121.537  1.00 39.21 367 A 1 
ATOM 2751 C CB  . ALA A 0 367 . -79.376  -40.189 120.873  1.00 39.21 367 A 1 
ATOM 2752 O O   . ALA A 0 367 . -76.231  -39.942 122.155  1.00 39.21 367 A 1 
ATOM 2753 N N   . TYR A 0 368 . -77.493  -38.075 121.855  1.00 36.10 368 A 1 
ATOM 2754 C CA  . TYR A 0 368 . -77.341  -37.209 123.079  1.00 36.10 368 A 1 
ATOM 2755 C C   . TYR A 0 368 . -76.023  -36.434 123.439  1.00 36.10 368 A 1 
ATOM 2756 C CB  . TYR A 0 368 . -77.943  -37.848 124.357  1.00 36.10 368 A 1 
ATOM 2757 O O   . TYR A 0 368 . -75.022  -37.023 123.829  1.00 36.10 368 A 1 
ATOM 2758 C CG  . TYR A 0 368 . -78.922  -39.005 124.212  1.00 36.10 368 A 1 
ATOM 2759 C CD1 . TYR A 0 368 . -80.294  -38.789 123.967  1.00 36.10 368 A 1 
ATOM 2760 C CD2 . TYR A 0 368 . -78.438  -40.320 124.356  1.00 36.10 368 A 1 
ATOM 2761 C CE1 . TYR A 0 368 . -81.163  -39.893 123.814  1.00 36.10 368 A 1 
ATOM 2762 C CE2 . TYR A 0 368 . -79.301  -41.421 124.221  1.00 36.10 368 A 1 
ATOM 2763 O OH  . TYR A 0 368 . -81.485  -42.275 123.742  1.00 36.10 368 A 1 
ATOM 2764 C CZ  . TYR A 0 368 . -80.665  -41.209 123.932  1.00 36.10 368 A 1 
ATOM 2765 N N   . GLY A 0 369 . -76.100  -35.080 123.471  1.00 39.32 369 A 1 
ATOM 2766 C CA  . GLY A 0 369 . -75.123  -34.084 124.014  1.00 39.32 369 A 1 
ATOM 2767 C C   . GLY A 0 369 . -75.360  -32.659 123.430  1.00 39.32 369 A 1 
ATOM 2768 O O   . GLY A 0 369 . -76.101  -32.563 122.456  1.00 39.32 369 A 1 
ATOM 2769 N N   . GLY A 0 370 . -74.846  -31.500 123.901  1.00 37.05 370 A 1 
ATOM 2770 C CA  . GLY A 0 370 . -74.125  -31.076 125.131  1.00 37.05 370 A 1 
ATOM 2771 C C   . GLY A 0 370 . -73.077  -29.955 124.845  1.00 37.05 370 A 1 
ATOM 2772 O O   . GLY A 0 370 . -72.297  -30.133 123.922  1.00 37.05 370 A 1 
ATOM 2773 N N   . ALA A 0 371 . -72.938  -28.798 125.533  1.00 39.00 371 A 1 
ATOM 2774 C CA  . ALA A 0 371 . -73.747  -28.138 126.583  1.00 39.00 371 A 1 
ATOM 2775 C C   . ALA A 0 371 . -73.682  -26.562 126.575  1.00 39.00 371 A 1 
ATOM 2776 C CB  . ALA A 0 371 . -73.396  -28.740 127.954  1.00 39.00 371 A 1 
ATOM 2777 O O   . ALA A 0 371 . -74.456  -25.948 125.844  1.00 39.00 371 A 1 
ATOM 2778 N N   . ARG A 0 372 . -72.854  -25.889 127.414  1.00 39.00 372 A 1 
ATOM 2779 C CA  . ARG A 0 372 . -72.785  -24.409 127.698  1.00 39.00 372 A 1 
ATOM 2780 C C   . ARG A 0 372 . -71.424  -24.010 128.345  1.00 39.00 372 A 1 
ATOM 2781 C CB  . ARG A 0 372 . -73.892  -24.067 128.727  1.00 39.00 372 A 1 
ATOM 2782 O O   . ARG A 0 372 . -70.794  -24.912 128.881  1.00 39.00 372 A 1 
ATOM 2783 C CG  . ARG A 0 372 . -75.277  -23.775 128.127  1.00 39.00 372 A 1 
ATOM 2784 C CD  . ARG A 0 372 . -76.238  -23.313 129.233  1.00 39.00 372 A 1 
ATOM 2785 N NE  . ARG A 0 372 . -77.541  -22.886 128.687  1.00 39.00 372 A 1 
ATOM 2786 N NH1 . ARG A 0 372 . -78.665  -22.700 130.684  1.00 39.00 372 A 1 
ATOM 2787 N NH2 . ARG A 0 372 . -79.701  -22.166 128.784  1.00 39.00 372 A 1 
ATOM 2788 C CZ  . ARG A 0 372 . -78.625  -22.588 129.385  1.00 39.00 372 A 1 
ATOM 2789 N N   . ALA A 0 373 . -70.958  -22.747 128.478  1.00 36.52 373 A 1 
ATOM 2790 C CA  . ALA A 0 373 . -71.192  -21.434 127.815  1.00 36.52 373 A 1 
ATOM 2791 C C   . ALA A 0 373 . -70.268  -20.321 128.423  1.00 36.52 373 A 1 
ATOM 2792 C CB  . ALA A 0 373 . -72.646  -20.976 128.010  1.00 36.52 373 A 1 
ATOM 2793 O O   . ALA A 0 373 . -69.822  -20.503 129.549  1.00 36.52 373 A 1 
ATOM 2794 N N   . VAL A 0 374 . -70.119  -19.154 127.748  1.00 35.41 374 A 1 
ATOM 2795 C CA  . VAL A 0 374 . -69.532  -17.853 128.230  1.00 35.41 374 A 1 
ATOM 2796 C C   . VAL A 0 374 . -68.025  -17.877 128.605  1.00 35.41 374 A 1 
ATOM 2797 C CB  . VAL A 0 374 . -70.395  -17.259 129.379  1.00 35.41 374 A 1 
ATOM 2798 O O   . VAL A 0 374 . -67.555  -18.821 129.217  1.00 35.41 374 A 1 
ATOM 2799 C CG1 . VAL A 0 374 . -69.901  -15.914 129.934  1.00 35.41 374 A 1 
ATOM 2800 C CG2 . VAL A 0 374 . -71.843  -17.014 128.920  1.00 35.41 374 A 1 
ATOM 2801 N N   . GLY A 0 375 . -67.182  -16.873 128.314  1.00 33.03 375 A 1 
ATOM 2802 C CA  . GLY A 0 375 . -67.334  -15.622 127.548  1.00 33.03 375 A 1 
ATOM 2803 C C   . GLY A 0 375 . -66.414  -14.503 128.086  1.00 33.03 375 A 1 
ATOM 2804 O O   . GLY A 0 375 . -66.264  -14.373 129.296  1.00 33.03 375 A 1 
ATOM 2805 N N   . GLY A 0 376 . -65.803  -13.693 127.212  1.00 34.95 376 A 1 
ATOM 2806 C CA  . GLY A 0 376 . -64.898  -12.589 127.588  1.00 34.95 376 A 1 
ATOM 2807 C C   . GLY A 0 376 . -63.876  -12.269 126.488  1.00 34.95 376 A 1 
ATOM 2808 O O   . GLY A 0 376 . -63.527  -13.154 125.713  1.00 34.95 376 A 1 
ATOM 2809 N N   . ALA A 0 377 . -63.423  -11.014 126.388  1.00 31.26 377 A 1 
ATOM 2810 C CA  . ALA A 0 377 . -62.493  -10.555 125.348  1.00 31.26 377 A 1 
ATOM 2811 C C   . ALA A 0 377 . -61.115  -10.191 125.929  1.00 31.26 377 A 1 
ATOM 2812 C CB  . ALA A 0 377 . -63.127  -9.373  124.600  1.00 31.26 377 A 1 
ATOM 2813 O O   . ALA A 0 377 . -61.036  -9.610  127.009  1.00 31.26 377 A 1 
ATOM 2814 N N   . GLY A 0 378 . -60.042  -10.490 125.191  1.00 34.55 378 A 1 
ATOM 2815 C CA  . GLY A 0 378 . -58.658  -10.203 125.579  1.00 34.55 378 A 1 
ATOM 2816 C C   . GLY A 0 378 . -57.709  -10.359 124.389  1.00 34.55 378 A 1 
ATOM 2817 O O   . GLY A 0 378 . -57.689  -11.399 123.747  1.00 34.55 378 A 1 
ATOM 2818 N N   . ASN A 0 379 . -57.000  -9.280  124.076  1.00 33.88 379 A 1 
ATOM 2819 C CA  . ASN A 0 379 . -56.124  -9.063  122.919  1.00 33.88 379 A 1 
ATOM 2820 C C   . ASN A 0 379 . -54.882  -9.990  122.882  1.00 33.88 379 A 1 
ATOM 2821 C CB  . ASN A 0 379 . -55.686  -7.585  123.066  1.00 33.88 379 A 1 
ATOM 2822 O O   . ASN A 0 379 . -54.468  -10.443 123.943  1.00 33.88 379 A 1 
ATOM 2823 C CG  . ASN A 0 379 . -55.558  -6.803  121.782  1.00 33.88 379 A 1 
ATOM 2824 N ND2 . ASN A 0 379 . -55.178  -5.552  121.890  1.00 33.88 379 A 1 
ATOM 2825 O OD1 . ASN A 0 379 . -55.822  -7.264  120.688  1.00 33.88 379 A 1 
ATOM 2826 N N   . GLN A 0 380 . -54.226  -10.092 121.707  1.00 32.57 380 A 1 
ATOM 2827 C CA  . GLN A 0 380 . -52.846  -10.614 121.494  1.00 32.57 380 A 1 
ATOM 2828 C C   . GLN A 0 380 . -52.681  -12.152 121.716  1.00 32.57 380 A 1 
ATOM 2829 C CB  . GLN A 0 380 . -51.874  -9.704  122.287  1.00 32.57 380 A 1 
ATOM 2830 O O   . GLN A 0 380 . -53.299  -12.722 122.603  1.00 32.57 380 A 1 
ATOM 2831 C CG  . GLN A 0 380 . -51.827  -8.272  121.704  1.00 32.57 380 A 1 
ATOM 2832 C CD  . GLN A 0 380 . -51.486  -7.160  122.697  1.00 32.57 380 A 1 
ATOM 2833 N NE2 . GLN A 0 380 . -50.883  -6.085  122.239  1.00 32.57 380 A 1 
ATOM 2834 O OE1 . GLN A 0 380 . -51.826  -7.151  123.866  1.00 32.57 380 A 1 
ATOM 2835 N N   . ASP A 0 381 . -51.948  -12.944 120.914  1.00 34.30 381 A 1 
ATOM 2836 C CA  . ASP A 0 381 . -50.790  -12.675 120.036  1.00 34.30 381 A 1 
ATOM 2837 C C   . ASP A 0 381 . -50.698  -13.591 118.776  1.00 34.30 381 A 1 
ATOM 2838 C CB  . ASP A 0 381 . -49.512  -12.871 120.893  1.00 34.30 381 A 1 
ATOM 2839 O O   . ASP A 0 381 . -51.530  -14.464 118.538  1.00 34.30 381 A 1 
ATOM 2840 C CG  . ASP A 0 381 . -48.935  -11.548 121.384  1.00 34.30 381 A 1 
ATOM 2841 O OD1 . ASP A 0 381 . -48.896  -10.609 120.553  1.00 34.30 381 A 1 
ATOM 2842 O OD2 . ASP A 0 381 . -48.549  -11.481 122.569  1.00 34.30 381 A 1 
ATOM 2843 N N   . TRP A 0 382 . -49.656  -13.387 117.953  1.00 28.87 382 A 1 
ATOM 2844 C CA  . TRP A 0 382 . -49.233  -14.256 116.832  1.00 28.87 382 A 1 
ATOM 2845 C C   . TRP A 0 382 . -48.900  -15.710 117.247  1.00 28.87 382 A 1 
ATOM 2846 C CB  . TRP A 0 382 . -47.892  -13.711 116.286  1.00 28.87 382 A 1 
ATOM 2847 O O   . TRP A 0 382 . -48.069  -15.870 118.137  1.00 28.87 382 A 1 
ATOM 2848 C CG  . TRP A 0 382 . -47.830  -12.668 115.220  1.00 28.87 382 A 1 
ATOM 2849 C CD1 . TRP A 0 382 . -48.686  -11.646 115.000  1.00 28.87 382 A 1 
ATOM 2850 C CD2 . TRP A 0 382 . -46.771  -12.532 114.222  1.00 28.87 382 A 1 
ATOM 2851 C CE2 . TRP A 0 382 . -47.064  -11.407 113.399  1.00 28.87 382 A 1 
ATOM 2852 C CE3 . TRP A 0 382 . -45.587  -13.251 113.940  1.00 28.87 382 A 1 
ATOM 2853 N NE1 . TRP A 0 382 . -48.240  -10.904 113.919  1.00 28.87 382 A 1 
ATOM 2854 C CH2 . TRP A 0 382 . -45.065  -11.763 112.075  1.00 28.87 382 A 1 
ATOM 2855 C CZ2 . TRP A 0 382 . -46.231  -11.022 112.336  1.00 28.87 382 A 1 
ATOM 2856 C CZ3 . TRP A 0 382 . -44.743  -12.873 112.877  1.00 28.87 382 A 1 
ATOM 2857 N N   . GLN A 0 383 . -49.325  -16.727 116.466  1.00 32.35 383 A 1 
ATOM 2858 C CA  . GLN A 0 383 . -48.429  -17.678 115.741  1.00 32.35 383 A 1 
ATOM 2859 C C   . GLN A 0 383 . -49.139  -18.886 115.067  1.00 32.35 383 A 1 
ATOM 2860 C CB  . GLN A 0 383 . -47.287  -18.236 116.629  1.00 32.35 383 A 1 
ATOM 2861 O O   . GLN A 0 383 . -49.879  -19.619 115.706  1.00 32.35 383 A 1 
ATOM 2862 C CG  . GLN A 0 383 . -45.997  -17.404 116.485  1.00 32.35 383 A 1 
ATOM 2863 C CD  . GLN A 0 383 . -45.189  -17.302 117.774  1.00 32.35 383 A 1 
ATOM 2864 N NE2 . GLN A 0 383 . -45.175  -16.161 118.422  1.00 32.35 383 A 1 
ATOM 2865 O OE1 . GLN A 0 383 . -44.546  -18.237 118.210  1.00 32.35 383 A 1 
ATOM 2866 N N   . GLY A 0 384 . -48.804  -19.119 113.786  1.00 28.15 384 A 1 
ATOM 2867 C CA  . GLY A 0 384 . -48.551  -20.426 113.139  1.00 28.15 384 A 1 
ATOM 2868 C C   . GLY A 0 384 . -49.590  -21.568 113.122  1.00 28.15 384 A 1 
ATOM 2869 O O   . GLY A 0 384 . -49.745  -22.263 114.117  1.00 28.15 384 A 1 
ATOM 2870 N N   . ALA A 0 385 . -50.111  -21.898 111.925  1.00 31.20 385 A 1 
ATOM 2871 C CA  . ALA A 0 385 . -50.312  -23.283 111.436  1.00 31.20 385 A 1 
ATOM 2872 C C   . ALA A 0 385 . -50.775  -23.313 109.956  1.00 31.20 385 A 1 
ATOM 2873 C CB  . ALA A 0 385 . -51.329  -24.050 112.302  1.00 31.20 385 A 1 
ATOM 2874 O O   . ALA A 0 385 . -51.969  -23.247 109.671  1.00 31.20 385 A 1 
ATOM 2875 N N   . SER A 0 386 . -49.850  -23.435 108.998  1.00 35.79 386 A 1 
ATOM 2876 C CA  . SER A 0 386 . -50.158  -23.644 107.572  1.00 35.79 386 A 1 
ATOM 2877 C C   . SER A 0 386 . -49.890  -25.093 107.149  1.00 35.79 386 A 1 
ATOM 2878 C CB  . SER A 0 386 . -49.329  -22.686 106.702  1.00 35.79 386 A 1 
ATOM 2879 O O   . SER A 0 386 . -48.792  -25.595 107.381  1.00 35.79 386 A 1 
ATOM 2880 O OG  . SER A 0 386 . -47.960  -22.706 107.071  1.00 35.79 386 A 1 
ATOM 2881 N N   . ASN A 0 387 . -50.845  -25.768 106.489  1.00 36.27 387 A 1 
ATOM 2882 C CA  . ASN A 0 387 . -50.551  -26.974 105.696  1.00 36.27 387 A 1 
ATOM 2883 C C   . ASN A 0 387 . -51.677  -27.371 104.708  1.00 36.27 387 A 1 
ATOM 2884 C CB  . ASN A 0 387 . -50.188  -28.158 106.627  1.00 36.27 387 A 1 
ATOM 2885 O O   . ASN A 0 387 . -52.780  -26.842 104.790  1.00 36.27 387 A 1 
ATOM 2886 C CG  . ASN A 0 387 . -49.007  -28.940 106.076  1.00 36.27 387 A 1 
ATOM 2887 N ND2 . ASN A 0 387 . -48.250  -29.604 106.914  1.00 36.27 387 A 1 
ATOM 2888 O OD1 . ASN A 0 387 . -48.761  -28.978 104.880  1.00 36.27 387 A 1 
ATOM 2889 N N   . ALA A 0 388 . -51.382  -28.348 103.835  1.00 40.54 388 A 1 
ATOM 2890 C CA  . ALA A 0 388 . -52.267  -29.024 102.866  1.00 40.54 388 A 1 
ATOM 2891 C C   . ALA A 0 388 . -52.720  -28.200 101.633  1.00 40.54 388 A 1 
ATOM 2892 C CB  . ALA A 0 388 . -53.398  -29.756 103.601  1.00 40.54 388 A 1 
ATOM 2893 O O   . ALA A 0 388 . -53.823  -27.669 101.544  1.00 40.54 388 A 1 
ATOM 2894 N N   . HIS A 0 389 . -51.828  -28.162 100.643  1.00 40.03 389 A 1 
ATOM 2895 C CA  . HIS A 0 389 . -51.957  -27.552 99.313   1.00 40.03 389 A 1 
ATOM 2896 C C   . HIS A 0 389 . -52.629  -28.497 98.280   1.00 40.03 389 A 1 
ATOM 2897 C CB  . HIS A 0 389 . -50.504  -27.254 98.869   1.00 40.03 389 A 1 
ATOM 2898 O O   . HIS A 0 389 . -52.474  -29.705 98.418   1.00 40.03 389 A 1 
ATOM 2899 C CG  . HIS A 0 389 . -50.216  -25.877 98.335   1.00 40.03 389 A 1 
ATOM 2900 C CD2 . HIS A 0 389 . -49.841  -24.808 99.104   1.00 40.03 389 A 1 
ATOM 2901 N ND1 . HIS A 0 389 . -50.028  -25.511 97.019   1.00 40.03 389 A 1 
ATOM 2902 C CE1 . HIS A 0 389 . -49.559  -24.251 97.002   1.00 40.03 389 A 1 
ATOM 2903 N NE2 . HIS A 0 389 . -49.436  -23.781 98.250   1.00 40.03 389 A 1 
ATOM 2904 N N   . GLN A 0 390 . -53.216  -27.937 97.199   1.00 38.53 390 A 1 
ATOM 2905 C CA  . GLN A 0 390 . -53.053  -28.297 95.754   1.00 38.53 390 A 1 
ATOM 2906 C C   . GLN A 0 390 . -54.313  -28.384 94.855   1.00 38.53 390 A 1 
ATOM 2907 C CB  . GLN A 0 390 . -52.105  -29.495 95.469   1.00 38.53 390 A 1 
ATOM 2908 O O   . GLN A 0 390 . -55.413  -28.707 95.282   1.00 38.53 390 A 1 
ATOM 2909 C CG  . GLN A 0 390 . -50.631  -29.041 95.446   1.00 38.53 390 A 1 
ATOM 2910 C CD  . GLN A 0 390 . -49.623  -30.054 95.981   1.00 38.53 390 A 1 
ATOM 2911 N NE2 . GLN A 0 390 . -48.419  -29.626 96.296   1.00 38.53 390 A 1 
ATOM 2912 O OE1 . GLN A 0 390 . -49.864  -31.237 96.108   1.00 38.53 390 A 1 
ATOM 2913 N N   . ALA A 0 391 . -54.065  -28.130 93.557   1.00 39.12 391 A 1 
ATOM 2914 C CA  . ALA A 0 391 . -54.894  -28.437 92.381   1.00 39.12 391 A 1 
ATOM 2915 C C   . ALA A 0 391 . -56.193  -27.632 92.132   1.00 39.12 391 A 1 
ATOM 2916 C CB  . ALA A 0 391 . -55.048  -29.959 92.244   1.00 39.12 391 A 1 
ATOM 2917 O O   . ALA A 0 391 . -57.238  -28.200 91.820   1.00 39.12 391 A 1 
ATOM 2918 N N   . ALA A 0 392 . -56.100  -26.297 92.094   1.00 37.03 392 A 1 
ATOM 2919 C CA  . ALA A 0 392 . -57.053  -25.500 91.315   1.00 37.03 392 A 1 
ATOM 2920 C C   . ALA A 0 392 . -56.777  -25.686 89.806   1.00 37.03 392 A 1 
ATOM 2921 C CB  . ALA A 0 392 . -56.957  -24.030 91.751   1.00 37.03 392 A 1 
ATOM 2922 O O   . ALA A 0 392 . -55.841  -25.094 89.273   1.00 37.03 392 A 1 
ATOM 2923 N N   . ARG A 0 393 . -57.563  -26.528 89.121   1.00 40.88 393 A 1 
ATOM 2924 C CA  . ARG A 0 393 . -57.503  -26.689 87.656   1.00 40.88 393 A 1 
ATOM 2925 C C   . ARG A 0 393 . -58.451  -25.706 86.969   1.00 40.88 393 A 1 
ATOM 2926 C CB  . ARG A 0 393 . -57.815  -28.138 87.235   1.00 40.88 393 A 1 
ATOM 2927 O O   . ARG A 0 393 . -59.617  -26.025 86.760   1.00 40.88 393 A 1 
ATOM 2928 C CG  . ARG A 0 393 . -56.647  -29.106 87.469   1.00 40.88 393 A 1 
ATOM 2929 C CD  . ARG A 0 393 . -56.977  -30.466 86.837   1.00 40.88 393 A 1 
ATOM 2930 N NE  . ARG A 0 393 . -55.824  -31.389 86.873   1.00 40.88 393 A 1 
ATOM 2931 N NH1 . ARG A 0 393 . -56.599  -32.895 85.319   1.00 40.88 393 A 1 
ATOM 2932 N NH2 . ARG A 0 393 . -54.571  -33.170 86.200   1.00 40.88 393 A 1 
ATOM 2933 C CZ  . ARG A 0 393 . -55.673  -32.477 86.137   1.00 40.88 393 A 1 
ATOM 2934 N N   . GLY A 0 394 . -57.936  -24.534 86.606   1.00 36.57 394 A 1 
ATOM 2935 C CA  . GLY A 0 394 . -58.513  -23.771 85.501   1.00 36.57 394 A 1 
ATOM 2936 C C   . GLY A 0 394 . -58.138  -24.467 84.196   1.00 36.57 394 A 1 
ATOM 2937 O O   . GLY A 0 394 . -56.949  -24.618 83.925   1.00 36.57 394 A 1 
ATOM 2938 N N   . ALA A 0 395 . -59.128  -24.943 83.445   1.00 34.34 395 A 1 
ATOM 2939 C CA  . ALA A 0 395 . -58.933  -25.385 82.070   1.00 34.34 395 A 1 
ATOM 2940 C C   . ALA A 0 395 . -59.129  -24.159 81.173   1.00 34.34 395 A 1 
ATOM 2941 C CB  . ALA A 0 395 . -59.901  -26.535 81.763   1.00 34.34 395 A 1 
ATOM 2942 O O   . ALA A 0 395 . -60.258  -23.715 80.983   1.00 34.34 395 A 1 
ATOM 2943 N N   . TYR A 0 396 . -58.009  -23.588 80.734   1.00 37.98 396 A 1 
ATOM 2944 C CA  . TYR A 0 396 . -57.941  -22.502 79.766   1.00 37.98 396 A 1 
ATOM 2945 C C   . TYR A 0 396 . -56.933  -22.928 78.693   1.00 37.98 396 A 1 
ATOM 2946 C CB  . TYR A 0 396 . -57.503  -21.186 80.436   1.00 37.98 396 A 1 
ATOM 2947 O O   . TYR A 0 396 . -55.754  -23.114 79.000   1.00 37.98 396 A 1 
ATOM 2948 C CG  . TYR A 0 396 . -58.346  -20.694 81.604   1.00 37.98 396 A 1 
ATOM 2949 C CD1 . TYR A 0 396 . -59.552  -20.007 81.364   1.00 37.98 396 A 1 
ATOM 2950 C CD2 . TYR A 0 396 . -57.880  -20.850 82.925   1.00 37.98 396 A 1 
ATOM 2951 C CE1 . TYR A 0 396 . -60.290  -19.472 82.439   1.00 37.98 396 A 1 
ATOM 2952 C CE2 . TYR A 0 396 . -58.607  -20.305 84.003   1.00 37.98 396 A 1 
ATOM 2953 O OH  . TYR A 0 396 . -60.505  -19.076 84.799   1.00 37.98 396 A 1 
ATOM 2954 C CZ  . TYR A 0 396 . -59.814  -19.612 83.758   1.00 37.98 396 A 1 
ATOM 2955 N N   . ASP A 0 397 . -57.427  -23.119 77.478   1.00 35.84 397 A 1 
ATOM 2956 C CA  . ASP A 0 397 . -56.745  -23.480 76.236   1.00 35.84 397 A 1 
ATOM 2957 C C   . ASP A 0 397 . -57.245  -22.493 75.158   1.00 35.84 397 A 1 
ATOM 2958 C CB  . ASP A 0 397 . -56.998  -24.975 75.902   1.00 35.84 397 A 1 
ATOM 2959 O O   . ASP A 0 397 . -58.312  -22.676 74.580   1.00 35.84 397 A 1 
ATOM 2960 C CG  . ASP A 0 397 . -58.397  -25.591 76.165   1.00 35.84 397 A 1 
ATOM 2961 O OD1 . ASP A 0 397 . -59.299  -24.930 76.739   1.00 35.84 397 A 1 
ATOM 2962 O OD2 . ASP A 0 397 . -58.534  -26.809 75.899   1.00 35.84 397 A 1 
ATOM 2963 N N   . ASN A 0 398 . -56.621  -21.331 74.927   1.00 40.64 398 A 1 
ATOM 2964 C CA  . ASN A 0 398 . -55.220  -20.904 75.111   1.00 40.64 398 A 1 
ATOM 2965 C C   . ASN A 0 398 . -54.196  -21.653 74.240   1.00 40.64 398 A 1 
ATOM 2966 C CB  . ASN A 0 398 . -54.772  -20.697 76.579   1.00 40.64 398 A 1 
ATOM 2967 O O   . ASN A 0 398 . -53.156  -22.073 74.739   1.00 40.64 398 A 1 
ATOM 2968 C CG  . ASN A 0 398 . -55.394  -19.502 77.269   1.00 40.64 398 A 1 
ATOM 2969 N ND2 . ASN A 0 398 . -54.645  -18.812 78.098   1.00 40.64 398 A 1 
ATOM 2970 O OD1 . ASN A 0 398 . -56.543  -19.156 77.086   1.00 40.64 398 A 1 
ATOM 2971 N N   . ASP A 0 399 . -54.444  -21.710 72.930   1.00 41.25 399 A 1 
ATOM 2972 C CA  . ASP A 0 399 . -53.380  -21.871 71.931   1.00 41.25 399 A 1 
ATOM 2973 C C   . ASP A 0 399 . -53.482  -20.785 70.847   1.00 41.25 399 A 1 
ATOM 2974 C CB  . ASP A 0 399 . -53.332  -23.302 71.374   1.00 41.25 399 A 1 
ATOM 2975 O O   . ASP A 0 399 . -54.356  -20.789 69.981   1.00 41.25 399 A 1 
ATOM 2976 C CG  . ASP A 0 399 . -52.335  -24.160 72.165   1.00 41.25 399 A 1 
ATOM 2977 O OD1 . ASP A 0 399 . -51.142  -23.766 72.185   1.00 41.25 399 A 1 
ATOM 2978 O OD2 . ASP A 0 399 . -52.752  -25.202 72.716   1.00 41.25 399 A 1 
ATOM 2979 N N   . GLU A 0 400 . -52.566  -19.820 70.930   1.00 42.75 400 A 1 
ATOM 2980 C CA  . GLU A 0 400 . -52.459  -18.643 70.069   1.00 42.75 400 A 1 
ATOM 2981 C C   . GLU A 0 400 . -51.054  -18.628 69.447   1.00 42.75 400 A 1 
ATOM 2982 C CB  . GLU A 0 400 . -52.707  -17.383 70.925   1.00 42.75 400 A 1 
ATOM 2983 O O   . GLU A 0 400 . -50.054  -18.480 70.155   1.00 42.75 400 A 1 
ATOM 2984 C CG  . GLU A 0 400 . -52.619  -16.078 70.113   1.00 42.75 400 A 1 
ATOM 2985 C CD  . GLU A 0 400 . -52.477  -14.810 70.973   1.00 42.75 400 A 1 
ATOM 2986 O OE1 . GLU A 0 400 . -52.789  -13.733 70.426   1.00 42.75 400 A 1 
ATOM 2987 O OE2 . GLU A 0 400 . -51.883  -14.872 72.075   1.00 42.75 400 A 1 
ATOM 2988 N N   . TRP A 0 401 . -50.938  -18.754 68.120   1.00 50.45 401 A 1 
ATOM 2989 C CA  . TRP A 0 401 . -49.648  -18.588 67.443   1.00 50.45 401 A 1 
ATOM 2990 C C   . TRP A 0 401 . -49.723  -17.652 66.235   1.00 50.45 401 A 1 
ATOM 2991 C CB  . TRP A 0 401 . -48.967  -19.942 67.159   1.00 50.45 401 A 1 
ATOM 2992 O O   . TRP A 0 401 . -50.273  -17.973 65.188   1.00 50.45 401 A 1 
ATOM 2993 C CG  . TRP A 0 401 . -49.660  -20.940 66.276   1.00 50.45 401 A 1 
ATOM 2994 C CD1 . TRP A 0 401 . -50.419  -21.971 66.714   1.00 50.45 401 A 1 
ATOM 2995 C CD2 . TRP A 0 401 . -49.684  -21.030 64.816   1.00 50.45 401 A 1 
ATOM 2996 C CE2 . TRP A 0 401 . -50.507  -22.134 64.443   1.00 50.45 401 A 1 
ATOM 2997 C CE3 . TRP A 0 401 . -49.144  -20.255 63.764   1.00 50.45 401 A 1 
ATOM 2998 N NE1 . TRP A 0 401 . -50.903  -22.690 65.639   1.00 50.45 401 A 1 
ATOM 2999 C CH2 . TRP A 0 401 . -50.331  -21.574 62.098   1.00 50.45 401 A 1 
ATOM 3000 C CZ2 . TRP A 0 401 . -50.804  -22.429 63.105   1.00 50.45 401 A 1 
ATOM 3001 C CZ3 . TRP A 0 401 . -49.490  -20.498 62.422   1.00 50.45 401 A 1 
ATOM 3002 N N   . ALA A 0 402 . -49.061  -16.500 66.347   1.00 48.59 402 A 1 
ATOM 3003 C CA  . ALA A 0 402 . -48.648  -15.711 65.192   1.00 48.59 402 A 1 
ATOM 3004 C C   . ALA A 0 402 . -47.275  -16.203 64.706   1.00 48.59 402 A 1 
ATOM 3005 C CB  . ALA A 0 402 . -48.631  -14.225 65.564   1.00 48.59 402 A 1 
ATOM 3006 O O   . ALA A 0 402 . -46.292  -16.129 65.450   1.00 48.59 402 A 1 
ATOM 3007 N N   . LYS A 0 403 . -47.196  -16.680 63.457   1.00 51.30 403 A 1 
ATOM 3008 C CA  . LYS A 0 403 . -45.929  -16.897 62.735   1.00 51.30 403 A 1 
ATOM 3009 C C   . LYS A 0 403 . -45.685  -15.699 61.821   1.00 51.30 403 A 1 
ATOM 3010 C CB  . LYS A 0 403 . -45.958  -18.212 61.932   1.00 51.30 403 A 1 
ATOM 3011 O O   . LYS A 0 403 . -46.583  -15.300 61.088   1.00 51.30 403 A 1 
ATOM 3012 C CG  . LYS A 0 403 . -45.763  -19.449 62.826   1.00 51.30 403 A 1 
ATOM 3013 C CD  . LYS A 0 403 . -46.057  -20.758 62.069   1.00 51.30 403 A 1 
ATOM 3014 C CE  . LYS A 0 403 . -46.255  -21.925 63.055   1.00 51.30 403 A 1 
ATOM 3015 N NZ  . LYS A 0 403 . -47.424  -22.775 62.699   1.00 51.30 403 A 1 
ATOM 3016 N N   . GLN A 0 404 . -44.478  -15.144 61.864   1.00 58.64 404 A 1 
ATOM 3017 C CA  . GLN A 0 404 . -44.057  -14.091 60.939   1.00 58.64 404 A 1 
ATOM 3018 C C   . GLN A 0 404 . -43.841  -14.690 59.542   1.00 58.64 404 A 1 
ATOM 3019 C CB  . GLN A 0 404 . -42.775  -13.424 61.471   1.00 58.64 404 A 1 
ATOM 3020 O O   . GLN A 0 404 . -43.217  -15.747 59.410   1.00 58.64 404 A 1 
ATOM 3021 C CG  . GLN A 0 404 . -43.036  -12.591 62.740   1.00 58.64 404 A 1 
ATOM 3022 C CD  . GLN A 0 404 . -41.771  -12.350 63.560   1.00 58.64 404 A 1 
ATOM 3023 N NE2 . GLN A 0 404 . -41.432  -11.119 63.876   1.00 58.64 404 A 1 
ATOM 3024 O OE1 . GLN A 0 404 . -41.098  -13.275 63.984   1.00 58.64 404 A 1 
ATOM 3025 N N   . ALA A 0 405 . -44.336  -14.004 58.514   1.00 57.97 405 A 1 
ATOM 3026 C CA  . ALA A 0 405 . -43.961  -14.245 57.128   1.00 57.97 405 A 1 
ATOM 3027 C C   . ALA A 0 405 . -43.012  -13.126 56.683   1.00 57.97 405 A 1 
ATOM 3028 C CB  . ALA A 0 405 . -45.222  -14.348 56.264   1.00 57.97 405 A 1 
ATOM 3029 O O   . ALA A 0 405 . -43.274  -11.951 56.937   1.00 57.97 405 A 1 
ATOM 3030 N N   . TYR A 0 406 . -41.910  -13.506 56.045   1.00 62.74 406 A 1 
ATOM 3031 C CA  . TYR A 0 406 . -40.932  -12.586 55.474   1.00 62.74 406 A 1 
ATOM 3032 C C   . TYR A 0 406 . -40.939  -12.770 53.961   1.00 62.74 406 A 1 
ATOM 3033 C CB  . TYR A 0 406 . -39.542  -12.856 56.071   1.00 62.74 406 A 1 
ATOM 3034 O O   . TYR A 0 406 . -40.803  -13.907 53.497   1.00 62.74 406 A 1 
ATOM 3035 C CG  . TYR A 0 406 . -39.400  -12.461 57.530   1.00 62.74 406 A 1 
ATOM 3036 C CD1 . TYR A 0 406 . -39.096  -11.125 57.851   1.00 62.74 406 A 1 
ATOM 3037 C CD2 . TYR A 0 406 . -39.571  -13.411 58.559   1.00 62.74 406 A 1 
ATOM 3038 C CE1 . TYR A 0 406 . -38.950  -10.733 59.194   1.00 62.74 406 A 1 
ATOM 3039 C CE2 . TYR A 0 406 . -39.429  -13.022 59.908   1.00 62.74 406 A 1 
ATOM 3040 O OH  . TYR A 0 406 . -38.972  -11.302 61.520   1.00 62.74 406 A 1 
ATOM 3041 C CZ  . TYR A 0 406 . -39.115  -11.683 60.224   1.00 62.74 406 A 1 
ATOM 3042 N N   . GLY A 0 407 . -41.127  -11.673 53.232   1.00 66.29 407 A 1 
ATOM 3043 C CA  . GLY A 0 407 . -40.799  -11.574 51.815   1.00 66.29 407 A 1 
ATOM 3044 C C   . GLY A 0 407 . -39.374  -11.056 51.619   1.00 66.29 407 A 1 
ATOM 3045 O O   . GLY A 0 407 . -38.752  -10.544 52.558   1.00 66.29 407 A 1 
ATOM 3046 N N   . SER A 0 408 . -38.858  -11.219 50.407   1.00 72.67 408 A 1 
ATOM 3047 C CA  . SER A 0 408 . -37.664  -10.519 49.939   1.00 72.67 408 A 1 
ATOM 3048 C C   . SER A 0 408 . -37.695  -10.375 48.423   1.00 72.67 408 A 1 
ATOM 3049 C CB  . SER A 0 408 . -36.381  -11.239 50.356   1.00 72.67 408 A 1 
ATOM 3050 O O   . SER A 0 408 . -37.637  -11.382 47.705   1.00 72.67 408 A 1 
ATOM 3051 O OG  . SER A 0 408 . -36.349  -12.549 49.813   1.00 72.67 408 A 1 
ATOM 3052 N N   . ASP A 0 409 . -37.739  -9.128  48.007   1.00 75.25 409 A 1 
ATOM 3053 C CA  . ASP A 0 409 . -37.701  -8.602  46.655   1.00 75.25 409 A 1 
ATOM 3054 C C   . ASP A 0 409 . -36.214  -8.522  46.235   1.00 75.25 409 A 1 
ATOM 3055 C CB  . ASP A 0 409 . -38.431  -7.232  46.663   1.00 75.25 409 A 1 
ATOM 3056 O O   . ASP A 0 409 . -35.332  -8.330  47.081   1.00 75.25 409 A 1 
ATOM 3057 C CG  . ASP A 0 409 . -39.513  -7.091  47.770   1.00 75.25 409 A 1 
ATOM 3058 O OD1 . ASP A 0 409 . -39.145  -6.996  48.970   1.00 75.25 409 A 1 
ATOM 3059 O OD2 . ASP A 0 409 . -40.731  -7.202  47.495   1.00 75.25 409 A 1 
ATOM 3060 N N   . TYR A 0 410 . -35.886  -8.772  44.963   1.00 80.11 410 A 1 
ATOM 3061 C CA  . TYR A 0 410 . -34.486  -8.848  44.504   1.00 80.11 410 A 1 
ATOM 3062 C C   . TYR A 0 410 . -34.333  -8.422  43.039   1.00 80.11 410 A 1 
ATOM 3063 C CB  . TYR A 0 410 . -33.900  -10.251 44.784   1.00 80.11 410 A 1 
ATOM 3064 O O   . TYR A 0 410 . -33.898  -9.198  42.181   1.00 80.11 410 A 1 
ATOM 3065 C CG  . TYR A 0 410 . -33.415  -10.467 46.205   1.00 80.11 410 A 1 
ATOM 3066 C CD1 . TYR A 0 410 . -32.405  -9.627  46.711   1.00 80.11 410 A 1 
ATOM 3067 C CD2 . TYR A 0 410 . -33.983  -11.463 47.026   1.00 80.11 410 A 1 
ATOM 3068 C CE1 . TYR A 0 410 . -31.971  -9.763  48.036   1.00 80.11 410 A 1 
ATOM 3069 C CE2 . TYR A 0 410 . -33.517  -11.636 48.347   1.00 80.11 410 A 1 
ATOM 3070 O OH  . TYR A 0 410 . -32.057  -10.868 50.124   1.00 80.11 410 A 1 
ATOM 3071 C CZ  . TYR A 0 410 . -32.529  -10.765 48.854   1.00 80.11 410 A 1 
ATOM 3072 N N   . ASP A 0 411 . -34.693  -7.173  42.764   1.00 79.66 411 A 1 
ATOM 3073 C CA  . ASP A 0 411 . -34.724  -6.613  41.419   1.00 79.66 411 A 1 
ATOM 3074 C C   . ASP A 0 411 . -33.379  -5.996  41.022   1.00 79.66 411 A 1 
ATOM 3075 C CB  . ASP A 0 411 . -35.905  -5.631  41.281   1.00 79.66 411 A 1 
ATOM 3076 O O   . ASP A 0 411 . -32.809  -5.140  41.696   1.00 79.66 411 A 1 
ATOM 3077 C CG  . ASP A 0 411 . -36.957  -6.151  40.300   1.00 79.66 411 A 1 
ATOM 3078 O OD1 . ASP A 0 411 . -37.230  -7.368  40.347   1.00 79.66 411 A 1 
ATOM 3079 O OD2 . ASP A 0 411 . -37.387  -5.353  39.431   1.00 79.66 411 A 1 
ATOM 3080 N N   . SER A 0 412 . -32.854  -6.421  39.876   1.00 81.97 412 A 1 
ATOM 3081 C CA  . SER A 0 412 . -31.586  -5.944  39.326   1.00 81.97 412 A 1 
ATOM 3082 C C   . SER A 0 412 . -31.756  -5.567  37.860   1.00 81.97 412 A 1 
ATOM 3083 C CB  . SER A 0 412 . -30.467  -6.961  39.574   1.00 81.97 412 A 1 
ATOM 3084 O O   . SER A 0 412 . -32.109  -6.393  37.017   1.00 81.97 412 A 1 
ATOM 3085 O OG  . SER A 0 412 . -30.801  -8.271  39.149   1.00 81.97 412 A 1 
ATOM 3086 N N   . ARG A 0 413 . -31.545  -4.286  37.556   1.00 83.11 413 A 1 
ATOM 3087 C CA  . ARG A 0 413 . -31.841  -3.683  36.253   1.00 83.11 413 A 1 
ATOM 3088 C C   . ARG A 0 413 . -30.637  -2.854  35.824   1.00 83.11 413 A 1 
ATOM 3089 C CB  . ARG A 0 413 . -33.142  -2.850  36.315   1.00 83.11 413 A 1 
ATOM 3090 O O   . ARG A 0 413 . -30.188  -1.995  36.576   1.00 83.11 413 A 1 
ATOM 3091 C CG  . ARG A 0 413 . -34.224  -3.421  37.260   1.00 83.11 413 A 1 
ATOM 3092 C CD  . ARG A 0 413 . -35.533  -2.628  37.223   1.00 83.11 413 A 1 
ATOM 3093 N NE  . ARG A 0 413 . -36.261  -2.895  35.975   1.00 83.11 413 A 1 
ATOM 3094 N NH1 . ARG A 0 413 . -37.419  -0.930  35.755   1.00 83.11 413 A 1 
ATOM 3095 N NH2 . ARG A 0 413 . -37.642  -2.571  34.239   1.00 83.11 413 A 1 
ATOM 3096 C CZ  . ARG A 0 413 . -37.104  -2.122  35.333   1.00 83.11 413 A 1 
ATOM 3097 N N   . TRP A 0 414 . -30.108  -3.110  34.638   1.00 87.51 414 A 1 
ATOM 3098 C CA  . TRP A 0 414 . -28.948  -2.405  34.094   1.00 87.51 414 A 1 
ATOM 3099 C C   . TRP A 0 414 . -29.220  -2.023  32.646   1.00 87.51 414 A 1 
ATOM 3100 C CB  . TRP A 0 414 . -27.698  -3.283  34.236   1.00 87.51 414 A 1 
ATOM 3101 O O   . TRP A 0 414 . -29.877  -2.771  31.916   1.00 87.51 414 A 1 
ATOM 3102 C CG  . TRP A 0 414 . -26.460  -2.812  33.530   1.00 87.51 414 A 1 
ATOM 3103 C CD1 . TRP A 0 414 . -25.495  -2.021  34.051   1.00 87.51 414 A 1 
ATOM 3104 C CD2 . TRP A 0 414 . -26.025  -3.115  32.170   1.00 87.51 414 A 1 
ATOM 3105 C CE2 . TRP A 0 414 . -24.724  -2.562  31.975   1.00 87.51 414 A 1 
ATOM 3106 C CE3 . TRP A 0 414 . -26.586  -3.835  31.095   1.00 87.51 414 A 1 
ATOM 3107 N NE1 . TRP A 0 414 . -24.475  -1.855  33.132   1.00 87.51 414 A 1 
ATOM 3108 C CH2 . TRP A 0 414 . -24.571  -3.512  29.750   1.00 87.51 414 A 1 
ATOM 3109 C CZ2 . TRP A 0 414 . -23.981  -2.796  30.807   1.00 87.51 414 A 1 
ATOM 3110 C CZ3 . TRP A 0 414 . -25.875  -4.018  29.895   1.00 87.51 414 A 1 
ATOM 3111 N N   . GLY A 0 415 . -28.711  -0.873  32.225   1.00 86.21 415 A 1 
ATOM 3112 C CA  . GLY A 0 415 . -28.924  -0.384  30.876   1.00 86.21 415 A 1 
ATOM 3113 C C   . GLY A 0 415 . -27.792  0.481   30.357   1.00 86.21 415 A 1 
ATOM 3114 O O   . GLY A 0 415 . -27.069  1.143   31.104   1.00 86.21 415 A 1 
ATOM 3115 N N   . LYS A 0 416 . -27.682  0.467   29.034   1.00 88.92 416 A 1 
ATOM 3116 C CA  . LYS A 0 416 . -26.910  1.392   28.221   1.00 88.92 416 A 1 
ATOM 3117 C C   . LYS A 0 416 . -27.797  1.939   27.131   1.00 88.92 416 A 1 
ATOM 3118 C CB  . LYS A 0 416 . -25.687  0.701   27.614   1.00 88.92 416 A 1 
ATOM 3119 O O   . LYS A 0 416 . -28.456  1.156   26.451   1.00 88.92 416 A 1 
ATOM 3120 C CG  . LYS A 0 416 . -24.723  0.424   28.754   1.00 88.92 416 A 1 
ATOM 3121 C CD  . LYS A 0 416 . -23.353  -0.062  28.296   1.00 88.92 416 A 1 
ATOM 3122 C CE  . LYS A 0 416 . -22.587  0.064   29.600   1.00 88.92 416 A 1 
ATOM 3123 N NZ  . LYS A 0 416 . -21.132  -0.126  29.502   1.00 88.92 416 A 1 
ATOM 3124 N N   . SER A 0 417 . -27.762  3.246   26.951   1.00 85.90 417 A 1 
ATOM 3125 C CA  . SER A 0 417 . -28.448  3.941   25.867   1.00 85.90 417 A 1 
ATOM 3126 C C   . SER A 0 417 . -27.501  4.952   25.236   1.00 85.90 417 A 1 
ATOM 3127 C CB  . SER A 0 417 . -29.769  4.573   26.335   1.00 85.90 417 A 1 
ATOM 3128 O O   . SER A 0 417 . -26.702  5.594   25.918   1.00 85.90 417 A 1 
ATOM 3129 O OG  . SER A 0 417 . -29.675  5.144   27.631   1.00 85.90 417 A 1 
ATOM 3130 N N   . TYR A 0 418 . -27.579  5.062   23.916   1.00 86.13 418 A 1 
ATOM 3131 C CA  . TYR A 0 418 . -26.927  6.105   23.138   1.00 86.13 418 A 1 
ATOM 3132 C C   . TYR A 0 418 . -27.989  6.791   22.277   1.00 86.13 418 A 1 
ATOM 3133 C CB  . TYR A 0 418 . -25.848  5.510   22.221   1.00 86.13 418 A 1 
ATOM 3134 O O   . TYR A 0 418 . -28.591  6.128   21.423   1.00 86.13 418 A 1 
ATOM 3135 C CG  . TYR A 0 418 . -24.660  4.804   22.853   1.00 86.13 418 A 1 
ATOM 3136 C CD1 . TYR A 0 418 . -23.415  5.457   22.918   1.00 86.13 418 A 1 
ATOM 3137 C CD2 . TYR A 0 418 . -24.774  3.469   23.287   1.00 86.13 418 A 1 
ATOM 3138 C CE1 . TYR A 0 418 . -22.280  4.776   23.397   1.00 86.13 418 A 1 
ATOM 3139 C CE2 . TYR A 0 418 . -23.639  2.774   23.753   1.00 86.13 418 A 1 
ATOM 3140 O OH  . TYR A 0 418 . -21.301  2.786   24.307   1.00 86.13 418 A 1 
ATOM 3141 C CZ  . TYR A 0 418 . -22.391  3.430   23.811   1.00 86.13 418 A 1 
ATOM 3142 N N   . ASP A 0 419 . -28.172  8.101   22.449   1.00 81.10 419 A 1 
ATOM 3143 C CA  . ASP A 0 419 . -28.832  8.931   21.435   1.00 81.10 419 A 1 
ATOM 3144 C C   . ASP A 0 419 . -27.934  9.070   20.187   1.00 81.10 419 A 1 
ATOM 3145 C CB  . ASP A 0 419 . -29.232  10.301  22.003   1.00 81.10 419 A 1 
ATOM 3146 O O   . ASP A 0 419 . -26.773  8.645   20.178   1.00 81.10 419 A 1 
ATOM 3147 C CG  . ASP A 0 419 . -30.286  10.212  23.110   1.00 81.10 419 A 1 
ATOM 3148 O OD1 . ASP A 0 419 . -31.338  9.581   22.865   1.00 81.10 419 A 1 
ATOM 3149 O OD2 . ASP A 0 419 . -30.039  10.811  24.181   1.00 81.10 419 A 1 
ATOM 3150 N N   . SER A 0 420 . -28.485  9.634   19.107   1.00 84.02 420 A 1 
ATOM 3151 C CA  . SER A 0 420 . -28.170  9.211   17.737   1.00 84.02 420 A 1 
ATOM 3152 C C   . SER A 0 420 . -26.683  8.972   17.419   1.00 84.02 420 A 1 
ATOM 3153 C CB  . SER A 0 420 . -28.872  10.086  16.692   1.00 84.02 420 A 1 
ATOM 3154 O O   . SER A 0 420 . -25.812  9.845   17.490   1.00 84.02 420 A 1 
ATOM 3155 O OG  . SER A 0 420 . -28.257  11.336  16.474   1.00 84.02 420 A 1 
ATOM 3156 N N   . VAL A 0 421 . -26.391  7.724   17.044   1.00 86.98 421 A 1 
ATOM 3157 C CA  . VAL A 0 421 . -25.034  7.207   16.860   1.00 86.98 421 A 1 
ATOM 3158 C C   . VAL A 0 421 . -24.637  7.298   15.395   1.00 86.98 421 A 1 
ATOM 3159 C CB  . VAL A 0 421 . -24.891  5.766   17.385   1.00 86.98 421 A 1 
ATOM 3160 O O   . VAL A 0 421 . -25.347  6.830   14.503   1.00 86.98 421 A 1 
ATOM 3161 C CG1 . VAL A 0 421 . -23.448  5.254   17.239   1.00 86.98 421 A 1 
ATOM 3162 C CG2 . VAL A 0 421 . -25.256  5.674   18.868   1.00 86.98 421 A 1 
ATOM 3163 N N   . SER A 0 422 . -23.447  7.833   15.125   1.00 90.27 422 A 1 
ATOM 3164 C CA  . SER A 0 422 . -22.877  7.889   13.782   1.00 90.27 422 A 1 
ATOM 3165 C C   . SER A 0 422 . -21.434  7.380   13.767   1.00 90.27 422 A 1 
ATOM 3166 C CB  . SER A 0 422 . -23.091  9.287   13.185   1.00 90.27 422 A 1 
ATOM 3167 O O   . SER A 0 422 . -20.559  7.908   14.447   1.00 90.27 422 A 1 
ATOM 3168 O OG  . SER A 0 422 . -21.892  10.002  12.924   1.00 90.27 422 A 1 
ATOM 3169 N N   . ALA A 0 423 . -21.171  6.351   12.964   1.00 92.04 423 A 1 
ATOM 3170 C CA  . ALA A 0 423 . -19.857  5.746   12.780   1.00 92.04 423 A 1 
ATOM 3171 C C   . ALA A 0 423 . -19.451  5.832   11.304   1.00 92.04 423 A 1 
ATOM 3172 C CB  . ALA A 0 423 . -19.898  4.302   13.292   1.00 92.04 423 A 1 
ATOM 3173 O O   . ALA A 0 423 . -20.128  5.287   10.431   1.00 92.04 423 A 1 
ATOM 3174 N N   . LYS A 0 424 . -18.345  6.516   11.011   1.00 93.38 424 A 1 
ATOM 3175 C CA  . LYS A 0 424 . -17.846  6.790   9.656    1.00 93.38 424 A 1 
ATOM 3176 C C   . LYS A 0 424 . -16.389  6.352   9.528    1.00 93.38 424 A 1 
ATOM 3177 C CB  . LYS A 0 424 . -18.052  8.286   9.337    1.00 93.38 424 A 1 
ATOM 3178 O O   . LYS A 0 424 . -15.569  6.695   10.375   1.00 93.38 424 A 1 
ATOM 3179 C CG  . LYS A 0 424 . -19.522  8.586   8.978    1.00 93.38 424 A 1 
ATOM 3180 C CD  . LYS A 0 424 . -20.074  9.906   9.543    1.00 93.38 424 A 1 
ATOM 3181 C CE  . LYS A 0 424 . -21.562  9.990   9.149    1.00 93.38 424 A 1 
ATOM 3182 N NZ  . LYS A 0 424 . -22.446  10.471  10.238   1.00 93.38 424 A 1 
ATOM 3183 N N   . SER A 0 425 . -16.058  5.621   8.466    1.00 93.21 425 A 1 
ATOM 3184 C CA  . SER A 0 425 . -14.682  5.245   8.125    1.00 93.21 425 A 1 
ATOM 3185 C C   . SER A 0 425 . -14.390  5.534   6.658    1.00 93.21 425 A 1 
ATOM 3186 C CB  . SER A 0 425 . -14.389  3.775   8.454    1.00 93.21 425 A 1 
ATOM 3187 O O   . SER A 0 425 . -15.171  5.140   5.795    1.00 93.21 425 A 1 
ATOM 3188 O OG  . SER A 0 425 . -15.136  2.884   7.649    1.00 93.21 425 A 1 
ATOM 3189 N N   . TYR A 0 426 . -13.258  6.166   6.385    1.00 93.67 426 A 1 
ATOM 3190 C CA  . TYR A 0 426 . -12.749  6.458   5.050    1.00 93.67 426 A 1 
ATOM 3191 C C   . TYR A 0 426 . -11.337  5.893   4.955    1.00 93.67 426 A 1 
ATOM 3192 C CB  . TYR A 0 426 . -12.738  7.973   4.798    1.00 93.67 426 A 1 
ATOM 3193 O O   . TYR A 0 426 . -10.534  6.110   5.861    1.00 93.67 426 A 1 
ATOM 3194 C CG  . TYR A 0 426 . -14.043  8.677   5.118    1.00 93.67 426 A 1 
ATOM 3195 C CD1 . TYR A 0 426 . -15.046  8.777   4.137    1.00 93.67 426 A 1 
ATOM 3196 C CD2 . TYR A 0 426 . -14.254  9.220   6.401    1.00 93.67 426 A 1 
ATOM 3197 C CE1 . TYR A 0 426 . -16.268  9.408   4.440    1.00 93.67 426 A 1 
ATOM 3198 C CE2 . TYR A 0 426 . -15.469  9.861   6.706    1.00 93.67 426 A 1 
ATOM 3199 O OH  . TYR A 0 426 . -17.653  10.571  6.019    1.00 93.67 426 A 1 
ATOM 3200 C CZ  . TYR A 0 426 . -16.480  9.951   5.724    1.00 93.67 426 A 1 
ATOM 3201 N N   . ASP A 0 427 . -11.032  5.192   3.873    1.00 94.22 427 A 1 
ATOM 3202 C CA  . ASP A 0 427 . -9.713   4.621   3.629    1.00 94.22 427 A 1 
ATOM 3203 C C   . ASP A 0 427 . -9.334   4.925   2.171    1.00 94.22 427 A 1 
ATOM 3204 C CB  . ASP A 0 427 . -9.711   3.113   3.959    1.00 94.22 427 A 1 
ATOM 3205 O O   . ASP A 0 427 . -10.129  4.679   1.265    1.00 94.22 427 A 1 
ATOM 3206 C CG  . ASP A 0 427 . -10.039  2.794   5.434    1.00 94.22 427 A 1 
ATOM 3207 O OD1 . ASP A 0 427 . -9.149   2.983   6.291    1.00 94.22 427 A 1 
ATOM 3208 O OD2 . ASP A 0 427 . -11.144  2.289   5.750    1.00 94.22 427 A 1 
ATOM 3209 N N   . ASN A 0 428 . -8.145   5.486   1.947    1.00 93.99 428 A 1 
ATOM 3210 C CA  . ASN A 0 428 . -7.590   5.753   0.623    1.00 93.99 428 A 1 
ATOM 3211 C C   . ASN A 0 428 . -6.168   5.195   0.524    1.00 93.99 428 A 1 
ATOM 3212 C CB  . ASN A 0 428 . -7.632   7.255   0.304    1.00 93.99 428 A 1 
ATOM 3213 O O   . ASN A 0 428 . -5.378   5.328   1.460    1.00 93.99 428 A 1 
ATOM 3214 C CG  . ASN A 0 428 . -7.342   7.490   -1.168   1.00 93.99 428 A 1 
ATOM 3215 N ND2 . ASN A 0 428 . -6.100   7.697   -1.544   1.00 93.99 428 A 1 
ATOM 3216 O OD1 . ASN A 0 428 . -8.249   7.452   -1.980   1.00 93.99 428 A 1 
ATOM 3217 N N   . GLU A 0 429 . -5.843   4.596   -0.613   1.00 95.11 429 A 1 
ATOM 3218 C CA  . GLU A 0 429 . -4.558   3.967   -0.894   1.00 95.11 429 A 1 
ATOM 3219 C C   . GLU A 0 429 . -4.191   4.221   -2.360   1.00 95.11 429 A 1 
ATOM 3220 C CB  . GLU A 0 429 . -4.693   2.481   -0.534   1.00 95.11 429 A 1 
ATOM 3221 O O   . GLU A 0 429 . -4.775   3.631   -3.268   1.00 95.11 429 A 1 
ATOM 3222 C CG  . GLU A 0 429 . -3.433   1.642   -0.752   1.00 95.11 429 A 1 
ATOM 3223 C CD  . GLU A 0 429 . -3.641   0.271   -0.100   1.00 95.11 429 A 1 
ATOM 3224 O OE1 . GLU A 0 429 . -3.032   0.032   0.969    1.00 95.11 429 A 1 
ATOM 3225 O OE2 . GLU A 0 429 . -4.485   -0.522  -0.582   1.00 95.11 429 A 1 
ATOM 3226 N N   . SER A 0 430 . -3.244   5.132   -2.566   1.00 94.17 430 A 1 
ATOM 3227 C CA  . SER A 0 430 . -2.802   5.629   -3.869   1.00 94.17 430 A 1 
ATOM 3228 C C   . SER A 0 430 . -1.335   5.269   -4.105   1.00 94.17 430 A 1 
ATOM 3229 C CB  . SER A 0 430 . -2.994   7.148   -3.946   1.00 94.17 430 A 1 
ATOM 3230 O O   . SER A 0 430 . -0.514   5.310   -3.190   1.00 94.17 430 A 1 
ATOM 3231 O OG  . SER A 0 430 . -4.370   7.480   -3.969   1.00 94.17 430 A 1 
ATOM 3232 N N   . TYR A 0 431 . -0.990   4.933   -5.343   1.00 97.33 431 A 1 
ATOM 3233 C CA  . TYR A 0 431 . 0.367    4.657   -5.808   1.00 97.33 431 A 1 
ATOM 3234 C C   . TYR A 0 431 . 0.544    5.233   -7.210   1.00 97.33 431 A 1 
ATOM 3235 C CB  . TYR A 0 431 . 0.622    3.140   -5.815   1.00 97.33 431 A 1 
ATOM 3236 O O   . TYR A 0 431 . -0.315   5.037   -8.070   1.00 97.33 431 A 1 
ATOM 3237 C CG  . TYR A 0 431 . 1.862    2.693   -6.579   1.00 97.33 431 A 1 
ATOM 3238 C CD1 . TYR A 0 431 . 1.754    2.267   -7.919   1.00 97.33 431 A 1 
ATOM 3239 C CD2 . TYR A 0 431 . 3.126    2.721   -5.959   1.00 97.33 431 A 1 
ATOM 3240 C CE1 . TYR A 0 431 . 2.899    1.853   -8.630   1.00 97.33 431 A 1 
ATOM 3241 C CE2 . TYR A 0 431 . 4.273    2.300   -6.661   1.00 97.33 431 A 1 
ATOM 3242 O OH  . TYR A 0 431 . 5.269    1.447   -8.675   1.00 97.33 431 A 1 
ATOM 3243 C CZ  . TYR A 0 431 . 4.161    1.862   -7.999   1.00 97.33 431 A 1 
ATOM 3244 N N   . ALA A 0 432 . 1.680    5.871   -7.472   1.00 96.37 432 A 1 
ATOM 3245 C CA  . ALA A 0 432 . 2.072    6.250   -8.821   1.00 96.37 432 A 1 
ATOM 3246 C C   . ALA A 0 432 . 3.559    5.980   -9.067   1.00 96.37 432 A 1 
ATOM 3247 C CB  . ALA A 0 432 . 1.684    7.710   -9.086   1.00 96.37 432 A 1 
ATOM 3248 O O   . ALA A 0 432 . 4.398    6.134   -8.179   1.00 96.37 432 A 1 
ATOM 3249 N N   . ARG A 0 433 . 3.888    5.602   -10.305  1.00 97.38 433 A 1 
ATOM 3250 C CA  . ARG A 0 433 . 5.261    5.555   -10.812  1.00 97.38 433 A 1 
ATOM 3251 C C   . ARG A 0 433 . 5.333    6.171   -12.200  1.00 97.38 433 A 1 
ATOM 3252 C CB  . ARG A 0 433 . 5.810    4.121   -10.789  1.00 97.38 433 A 1 
ATOM 3253 O O   . ARG A 0 433 . 4.621    5.741   -13.108  1.00 97.38 433 A 1 
ATOM 3254 C CG  . ARG A 0 433 . 7.267    4.055   -11.286  1.00 97.38 433 A 1 
ATOM 3255 C CD  . ARG A 0 433 . 7.889    2.655   -11.153  1.00 97.38 433 A 1 
ATOM 3256 N NE  . ARG A 0 433 . 7.748    1.874   -12.399  1.00 97.38 433 A 1 
ATOM 3257 N NH1 . ARG A 0 433 . 5.675    0.926   -12.052  1.00 97.38 433 A 1 
ATOM 3258 N NH2 . ARG A 0 433 . 6.682    0.731   -14.037  1.00 97.38 433 A 1 
ATOM 3259 C CZ  . ARG A 0 433 . 6.704    1.177   -12.814  1.00 97.38 433 A 1 
ATOM 3260 N N   . ALA A 0 434 . 6.246    7.114   -12.377  1.00 95.85 434 A 1 
ATOM 3261 C CA  . ALA A 0 434 . 6.734    7.537   -13.678  1.00 95.85 434 A 1 
ATOM 3262 C C   . ALA A 0 434 . 8.166    7.022   -13.870  1.00 95.85 434 A 1 
ATOM 3263 C CB  . ALA A 0 434 . 6.630    9.061   -13.793  1.00 95.85 434 A 1 
ATOM 3264 O O   . ALA A 0 434 . 8.975    7.068   -12.947  1.00 95.85 434 A 1 
ATOM 3265 N N   . VAL A 0 435 . 8.468    6.541   -15.073  1.00 96.45 435 A 1 
ATOM 3266 C CA  . VAL A 0 435 . 9.829    6.281   -15.550  1.00 96.45 435 A 1 
ATOM 3267 C C   . VAL A 0 435 . 9.992    7.013   -16.876  1.00 96.45 435 A 1 
ATOM 3268 C CB  . VAL A 0 435 . 10.138   4.778   -15.717  1.00 96.45 435 A 1 
ATOM 3269 O O   . VAL A 0 435 . 9.085    6.989   -17.715  1.00 96.45 435 A 1 
ATOM 3270 C CG1 . VAL A 0 435 . 11.613   4.537   -16.061  1.00 96.45 435 A 1 
ATOM 3271 C CG2 . VAL A 0 435 . 9.821    3.971   -14.450  1.00 96.45 435 A 1 
ATOM 3272 N N   . GLN A 0 436 . 11.136   7.657   -17.050  1.00 93.76 436 A 1 
ATOM 3273 C CA  . GLN A 0 436 . 11.665   8.115   -18.324  1.00 93.76 436 A 1 
ATOM 3274 C C   . GLN A 0 436 . 13.083   7.560   -18.464  1.00 93.76 436 A 1 
ATOM 3275 C CB  . GLN A 0 436 . 11.632   9.646   -18.420  1.00 93.76 436 A 1 
ATOM 3276 O O   . GLN A 0 436 . 13.823   7.531   -17.479  1.00 93.76 436 A 1 
ATOM 3277 C CG  . GLN A 0 436 . 10.189   10.171  -18.390  1.00 93.76 436 A 1 
ATOM 3278 C CD  . GLN A 0 436 . 10.101   11.675  -18.609  1.00 93.76 436 A 1 
ATOM 3279 N NE2 . GLN A 0 436 . 10.408   12.155  -19.793  1.00 93.76 436 A 1 
ATOM 3280 O OE1 . GLN A 0 436 . 9.680    12.429  -17.740  1.00 93.76 436 A 1 
ATOM 3281 N N   . ALA A 0 437 . 13.433   7.100   -19.654  1.00 93.37 437 A 1 
ATOM 3282 C CA  . ALA A 0 437 . 14.792   6.744   -20.024  1.00 93.37 437 A 1 
ATOM 3283 C C   . ALA A 0 437 . 15.043   7.247   -21.444  1.00 93.37 437 A 1 
ATOM 3284 C CB  . ALA A 0 437 . 14.984   5.228   -19.903  1.00 93.37 437 A 1 
ATOM 3285 O O   . ALA A 0 437 . 14.165   7.103   -22.294  1.00 93.37 437 A 1 
ATOM 3286 N N   . ASP A 0 438 . 16.220   7.817   -21.641  1.00 90.53 438 A 1 
ATOM 3287 C CA  . ASP A 0 438 . 16.745   8.336   -22.896  1.00 90.53 438 A 1 
ATOM 3288 C C   . ASP A 0 438 . 18.102   7.654   -23.174  1.00 90.53 438 A 1 
ATOM 3289 C CB  . ASP A 0 438 . 16.866   9.868   -22.767  1.00 90.53 438 A 1 
ATOM 3290 O O   . ASP A 0 438 . 18.798   7.246   -22.233  1.00 90.53 438 A 1 
ATOM 3291 C CG  . ASP A 0 438 . 16.495   10.595  -24.055  1.00 90.53 438 A 1 
ATOM 3292 O OD1 . ASP A 0 438 . 16.749   9.992   -25.120  1.00 90.53 438 A 1 
ATOM 3293 O OD2 . ASP A 0 438 . 15.906   11.696  -23.919  1.00 90.53 438 A 1 
ATOM 3294 N N   . ASP A 0 439 . 18.456   7.450   -24.442  1.00 92.19 439 A 1 
ATOM 3295 C CA  . ASP A 0 439 . 19.699   6.765   -24.854  1.00 92.19 439 A 1 
ATOM 3296 C C   . ASP A 0 439 . 20.105   7.198   -26.273  1.00 92.19 439 A 1 
ATOM 3297 C CB  . ASP A 0 439 . 19.576   5.235   -24.663  1.00 92.19 439 A 1 
ATOM 3298 O O   . ASP A 0 439 . 20.109   6.411   -27.225  1.00 92.19 439 A 1 
ATOM 3299 C CG  . ASP A 0 439 . 20.857   4.424   -24.902  1.00 92.19 439 A 1 
ATOM 3300 O OD1 . ASP A 0 439 . 21.972   4.965   -25.056  1.00 92.19 439 A 1 
ATOM 3301 O OD2 . ASP A 0 439 . 20.815   3.177   -24.759  1.00 92.19 439 A 1 
ATOM 3302 N N   . ASP A 0 440 . 20.388   8.494   -26.387  1.00 89.62 440 A 1 
ATOM 3303 C CA  . ASP A 0 440 . 20.801   9.184   -27.605  1.00 89.62 440 A 1 
ATOM 3304 C C   . ASP A 0 440 . 22.213   8.731   -28.019  1.00 89.62 440 A 1 
ATOM 3305 C CB  . ASP A 0 440 . 20.741   10.711  -27.343  1.00 89.62 440 A 1 
ATOM 3306 O O   . ASP A 0 440 . 23.122   8.647   -27.191  1.00 89.62 440 A 1 
ATOM 3307 C CG  . ASP A 0 440 . 20.001   11.541  -28.402  1.00 89.62 440 A 1 
ATOM 3308 O OD1 . ASP A 0 440 . 19.628   10.974  -29.455  1.00 89.62 440 A 1 
ATOM 3309 O OD2 . ASP A 0 440 . 19.884   12.770  -28.188  1.00 89.62 440 A 1 
ATOM 3310 N N   . GLN A 0 441 . 22.439   8.441   -29.301  1.00 90.19 441 A 1 
ATOM 3311 C CA  . GLN A 0 441 . 23.740   8.035   -29.849  1.00 90.19 441 A 1 
ATOM 3312 C C   . GLN A 0 441 . 24.036   8.773   -31.155  1.00 90.19 441 A 1 
ATOM 3313 C CB  . GLN A 0 441 . 23.799   6.519   -30.124  1.00 90.19 441 A 1 
ATOM 3314 O O   . GLN A 0 441 . 23.162   8.867   -32.015  1.00 90.19 441 A 1 
ATOM 3315 C CG  . GLN A 0 441 . 23.261   5.607   -29.009  1.00 90.19 441 A 1 
ATOM 3316 C CD  . GLN A 0 441 . 23.893   4.222   -29.084  1.00 90.19 441 A 1 
ATOM 3317 N NE2 . GLN A 0 441 . 25.099   4.082   -28.577  1.00 90.19 441 A 1 
ATOM 3318 O OE1 . GLN A 0 441 . 23.378   3.256   -29.637  1.00 90.19 441 A 1 
ATOM 3319 N N   . TRP A 0 442 . 25.279   9.214   -31.364  1.00 87.98 442 A 1 
ATOM 3320 C CA  . TRP A 0 442 . 25.685   9.866   -32.616  1.00 87.98 442 A 1 
ATOM 3321 C C   . TRP A 0 442 . 27.153   9.621   -32.981  1.00 87.98 442 A 1 
ATOM 3322 C CB  . TRP A 0 442 . 25.402   11.374  -32.528  1.00 87.98 442 A 1 
ATOM 3323 O O   . TRP A 0 442 . 27.996   9.374   -32.113  1.00 87.98 442 A 1 
ATOM 3324 C CG  . TRP A 0 442 . 26.215   12.122  -31.512  1.00 87.98 442 A 1 
ATOM 3325 C CD1 . TRP A 0 442 . 27.360   12.797  -31.765  1.00 87.98 442 A 1 
ATOM 3326 C CD2 . TRP A 0 442 . 25.967   12.277  -30.079  1.00 87.98 442 A 1 
ATOM 3327 C CE2 . TRP A 0 442 . 27.022   13.063  -29.522  1.00 87.98 442 A 1 
ATOM 3328 C CE3 . TRP A 0 442 . 24.954   11.847  -29.193  1.00 87.98 442 A 1 
ATOM 3329 N NE1 . TRP A 0 442 . 27.843   13.345  -30.593  1.00 87.98 442 A 1 
ATOM 3330 C CH2 . TRP A 0 442 . 26.058   12.938  -27.303  1.00 87.98 442 A 1 
ATOM 3331 C CZ2 . TRP A 0 442 . 27.077   13.394  -28.159  1.00 87.98 442 A 1 
ATOM 3332 C CZ3 . TRP A 0 442 . 25.000   12.173  -27.824  1.00 87.98 442 A 1 
ATOM 3333 N N   . ALA A 0 443 . 27.469   9.752   -34.271  1.00 90.68 443 A 1 
ATOM 3334 C CA  . ALA A 0 443 . 28.822   10.022  -34.747  1.00 90.68 443 A 1 
ATOM 3335 C C   . ALA A 0 443 . 28.829   10.878  -36.027  1.00 90.68 443 A 1 
ATOM 3336 C CB  . ALA A 0 443 . 29.587   8.711   -34.959  1.00 90.68 443 A 1 
ATOM 3337 O O   . ALA A 0 443 . 27.891   10.824  -36.825  1.00 90.68 443 A 1 
ATOM 3338 N N   . GLU A 0 444 . 29.919   11.618  -36.222  1.00 89.56 444 A 1 
ATOM 3339 C CA  . GLU A 0 444 . 30.224   12.435  -37.401  1.00 89.56 444 A 1 
ATOM 3340 C C   . GLU A 0 444 . 31.658   12.141  -37.889  1.00 89.56 444 A 1 
ATOM 3341 C CB  . GLU A 0 444 . 30.086   13.940  -37.081  1.00 89.56 444 A 1 
ATOM 3342 O O   . GLU A 0 444 . 32.566   11.982  -37.074  1.00 89.56 444 A 1 
ATOM 3343 C CG  . GLU A 0 444 . 28.672   14.398  -36.671  1.00 89.56 444 A 1 
ATOM 3344 C CD  . GLU A 0 444 . 28.534   15.932  -36.545  1.00 89.56 444 A 1 
ATOM 3345 O OE1 . GLU A 0 444 . 27.637   16.386  -35.797  1.00 89.56 444 A 1 
ATOM 3346 O OE2 . GLU A 0 444 . 29.274   16.676  -37.240  1.00 89.56 444 A 1 
ATOM 3347 N N   . ASP A 0 445 . 31.850   12.109  -39.209  1.00 85.42 445 A 1 
ATOM 3348 C CA  . ASP A 0 445 . 33.131   12.058  -39.935  1.00 85.42 445 A 1 
ATOM 3349 C C   . ASP A 0 445 . 33.204   13.309  -40.828  1.00 85.42 445 A 1 
ATOM 3350 C CB  . ASP A 0 445 . 33.193   10.743  -40.749  1.00 85.42 445 A 1 
ATOM 3351 O O   . ASP A 0 445 . 32.236   13.651  -41.518  1.00 85.42 445 A 1 
ATOM 3352 C CG  . ASP A 0 445 . 34.368   10.559  -41.738  1.00 85.42 445 A 1 
ATOM 3353 O OD1 . ASP A 0 445 . 34.955   11.566  -42.210  1.00 85.42 445 A 1 
ATOM 3354 O OD2 . ASP A 0 445 . 34.605   9.385   -42.116  1.00 85.42 445 A 1 
ATOM 3355 N N   . TYR A 0 446 . 34.327   14.031  -40.804  1.00 85.77 446 A 1 
ATOM 3356 C CA  . TYR A 0 446 . 34.564   15.193  -41.660  1.00 85.77 446 A 1 
ATOM 3357 C C   . TYR A 0 446 . 35.961   15.198  -42.316  1.00 85.77 446 A 1 
ATOM 3358 C CB  . TYR A 0 446 . 34.260   16.479  -40.869  1.00 85.77 446 A 1 
ATOM 3359 O O   . TYR A 0 446 . 36.860   15.958  -41.932  1.00 85.77 446 A 1 
ATOM 3360 C CG  . TYR A 0 446 . 34.449   17.731  -41.704  1.00 85.77 446 A 1 
ATOM 3361 C CD1 . TYR A 0 446 . 35.580   18.535  -41.489  1.00 85.77 446 A 1 
ATOM 3362 C CD2 . TYR A 0 446 . 33.639   17.940  -42.831  1.00 85.77 446 A 1 
ATOM 3363 C CE1 . TYR A 0 446 . 35.950   19.495  -42.442  1.00 85.77 446 A 1 
ATOM 3364 C CE2 . TYR A 0 446 . 33.986   18.914  -43.782  1.00 85.77 446 A 1 
ATOM 3365 O OH  . TYR A 0 446 . 35.532   20.550  -44.576  1.00 85.77 446 A 1 
ATOM 3366 C CZ  . TYR A 0 446 . 35.157   19.678  -43.595  1.00 85.77 446 A 1 
ATOM 3367 N N   . ASP A 0 447 . 36.133   14.417  -43.384  1.00 82.19 447 A 1 
ATOM 3368 C CA  . ASP A 0 447 . 37.339   14.469  -44.222  1.00 82.19 447 A 1 
ATOM 3369 C C   . ASP A 0 447 . 37.433   15.759  -45.089  1.00 82.19 447 A 1 
ATOM 3370 C CB  . ASP A 0 447 . 37.515   13.157  -45.022  1.00 82.19 447 A 1 
ATOM 3371 O O   . ASP A 0 447 . 36.456   16.376  -45.545  1.00 82.19 447 A 1 
ATOM 3372 C CG  . ASP A 0 447 . 38.964   12.852  -45.460  1.00 82.19 447 A 1 
ATOM 3373 O OD1 . ASP A 0 447 . 39.845   13.748  -45.345  1.00 82.19 447 A 1 
ATOM 3374 O OD2 . ASP A 0 447 . 39.215   11.763  -46.029  1.00 82.19 447 A 1 
ATOM 3375 N N   . ARG A 0 448 . 38.667   16.216  -45.333  1.00 79.90 448 A 1 
ATOM 3376 C CA  . ARG A 0 448 . 38.983   17.336  -46.232  1.00 79.90 448 A 1 
ATOM 3377 C C   . ARG A 0 448 . 40.388   17.230  -46.815  1.00 79.90 448 A 1 
ATOM 3378 C CB  . ARG A 0 448 . 38.818   18.666  -45.484  1.00 79.90 448 A 1 
ATOM 3379 O O   . ARG A 0 448 . 41.394   17.498  -46.151  1.00 79.90 448 A 1 
ATOM 3380 C CG  . ARG A 0 448 . 38.962   19.860  -46.446  1.00 79.90 448 A 1 
ATOM 3381 C CD  . ARG A 0 448 . 39.339   21.137  -45.699  1.00 79.90 448 A 1 
ATOM 3382 N NE  . ARG A 0 448 . 38.280   21.542  -44.761  1.00 79.90 448 A 1 
ATOM 3383 N NH1 . ARG A 0 448 . 39.599   22.106  -42.966  1.00 79.90 448 A 1 
ATOM 3384 N NH2 . ARG A 0 448 . 37.376   22.300  -42.835  1.00 79.90 448 A 1 
ATOM 3385 C CZ  . ARG A 0 448 . 38.431   21.993  -43.532  1.00 79.90 448 A 1 
ATOM 3386 N N   . TYR A 0 449 . 40.453   17.091  -48.138  1.00 71.57 449 A 1 
ATOM 3387 C CA  . TYR A 0 449 . 41.704   17.050  -48.899  1.00 71.57 449 A 1 
ATOM 3388 C C   . TYR A 0 449 . 41.881   18.222  -49.887  1.00 71.57 449 A 1 
ATOM 3389 C CB  . TYR A 0 449 . 41.812   15.680  -49.578  1.00 71.57 449 A 1 
ATOM 3390 O O   . TYR A 0 449 . 41.015   18.543  -50.707  1.00 71.57 449 A 1 
ATOM 3391 C CG  . TYR A 0 449 . 40.676   15.368  -50.532  1.00 71.57 449 A 1 
ATOM 3392 C CD1 . TYR A 0 449 . 39.510   14.732  -50.059  1.00 71.57 449 A 1 
ATOM 3393 C CD2 . TYR A 0 449 . 40.777   15.741  -51.888  1.00 71.57 449 A 1 
ATOM 3394 C CE1 . TYR A 0 449 . 38.446   14.472  -50.940  1.00 71.57 449 A 1 
ATOM 3395 C CE2 . TYR A 0 449 . 39.717   15.475  -52.771  1.00 71.57 449 A 1 
ATOM 3396 O OH  . TYR A 0 449 . 37.531   14.614  -53.153  1.00 71.57 449 A 1 
ATOM 3397 C CZ  . TYR A 0 449 . 38.552   14.836  -52.293  1.00 71.57 449 A 1 
ATOM 3398 N N   . ASP A 0 450 . 43.072   18.836  -49.883  1.00 63.64 450 A 1 
ATOM 3399 C CA  . ASP A 0 450 . 43.435   19.961  -50.761  1.00 63.64 450 A 1 
ATOM 3400 C C   . ASP A 0 450 . 44.466   19.522  -51.833  1.00 63.64 450 A 1 
ATOM 3401 C CB  . ASP A 0 450 . 43.832   21.179  -49.891  1.00 63.64 450 A 1 
ATOM 3402 O O   . ASP A 0 450 . 45.665   19.831  -51.795  1.00 63.64 450 A 1 
ATOM 3403 C CG  . ASP A 0 450 . 43.373   22.544  -50.434  1.00 63.64 450 A 1 
ATOM 3404 O OD1 . ASP A 0 450 . 42.812   22.618  -51.554  1.00 63.64 450 A 1 
ATOM 3405 O OD2 . ASP A 0 450 . 43.651   23.564  -49.760  1.00 63.64 450 A 1 
ATOM 3406 N N   . ALA A 0 451 . 44.006   18.743  -52.818  1.00 56.47 451 A 1 
ATOM 3407 C CA  . ALA A 0 451 . 44.842   18.151  -53.864  1.00 56.47 451 A 1 
ATOM 3408 C C   . ALA A 0 451 . 45.171   19.152  -54.994  1.00 56.47 451 A 1 
ATOM 3409 C CB  . ALA A 0 451 . 44.189   16.854  -54.364  1.00 56.47 451 A 1 
ATOM 3410 O O   . ALA A 0 451 . 44.491   19.249  -56.023  1.00 56.47 451 A 1 
ATOM 3411 N N   . ARG A 0 452 . 46.284   19.883  -54.844  1.00 54.56 452 A 1 
ATOM 3412 C CA  . ARG A 0 452 . 46.851   20.740  -55.905  1.00 54.56 452 A 1 
ATOM 3413 C C   . ARG A 0 452 . 47.353   19.900  -57.087  1.00 54.56 452 A 1 
ATOM 3414 C CB  . ARG A 0 452 . 47.936   21.667  -55.339  1.00 54.56 452 A 1 
ATOM 3415 O O   . ARG A 0 452 . 48.471   19.396  -57.086  1.00 54.56 452 A 1 
ATOM 3416 C CG  . ARG A 0 452 . 47.321   22.671  -54.356  1.00 54.56 452 A 1 
ATOM 3417 C CD  . ARG A 0 452 . 48.342   23.733  -53.946  1.00 54.56 452 A 1 
ATOM 3418 N NE  . ARG A 0 452 . 47.746   24.655  -52.966  1.00 54.56 452 A 1 
ATOM 3419 N NH1 . ARG A 0 452 . 49.280   26.355  -53.121  1.00 54.56 452 A 1 
ATOM 3420 N NH2 . ARG A 0 452 . 47.593   26.491  -51.652  1.00 54.56 452 A 1 
ATOM 3421 C CZ  . ARG A 0 452 . 48.208   25.830  -52.591  1.00 54.56 452 A 1 
ATOM 3422 N N   . ASP A 0 453 . 46.484   19.761  -58.084  1.00 49.35 453 A 1 
ATOM 3423 C CA  . ASP A 0 453 . 46.573   18.788  -59.175  1.00 49.35 453 A 1 
ATOM 3424 C C   . ASP A 0 453 . 47.907   18.853  -59.950  1.00 49.35 453 A 1 
ATOM 3425 C CB  . ASP A 0 453 . 45.346   18.985  -60.098  1.00 49.35 453 A 1 
ATOM 3426 O O   . ASP A 0 453 . 48.299   19.895  -60.483  1.00 49.35 453 A 1 
ATOM 3427 C CG  . ASP A 0 453 . 44.672   17.687  -60.556  1.00 49.35 453 A 1 
ATOM 3428 O OD1 . ASP A 0 453 . 45.069   16.579  -60.136  1.00 49.35 453 A 1 
ATOM 3429 O OD2 . ASP A 0 453 . 43.673   17.753  -61.301  1.00 49.35 453 A 1 
ATOM 3430 N N   . ALA A 0 454 . 48.609   17.720  -60.047  1.00 45.43 454 A 1 
ATOM 3431 C CA  . ALA A 0 454 . 50.021   17.633  -60.458  1.00 45.43 454 A 1 
ATOM 3432 C C   . ALA A 0 454 . 50.292   17.821  -61.975  1.00 45.43 454 A 1 
ATOM 3433 C CB  . ALA A 0 454 . 50.592   16.320  -59.902  1.00 45.43 454 A 1 
ATOM 3434 O O   . ALA A 0 454 . 51.327   17.398  -62.501  1.00 45.43 454 A 1 
ATOM 3435 N N   . ALA A 0 455 . 49.381   18.477  -62.699  1.00 44.77 455 A 1 
ATOM 3436 C CA  . ALA A 0 455 . 49.370   18.577  -64.161  1.00 44.77 455 A 1 
ATOM 3437 C C   . ALA A 0 455 . 50.570   19.339  -64.772  1.00 44.77 455 A 1 
ATOM 3438 C CB  . ALA A 0 455 . 48.033   19.212  -64.565  1.00 44.77 455 A 1 
ATOM 3439 O O   . ALA A 0 455 . 50.830   19.226  -65.970  1.00 44.77 455 A 1 
ATOM 3440 N N   . SER A 0 456 . 51.340   20.086  -63.973  1.00 42.72 456 A 1 
ATOM 3441 C CA  . SER A 0 456 . 52.484   20.880  -64.449  1.00 42.72 456 A 1 
ATOM 3442 C C   . SER A 0 456 . 53.679   20.042  -64.931  1.00 42.72 456 A 1 
ATOM 3443 C CB  . SER A 0 456 . 52.921   21.857  -63.353  1.00 42.72 456 A 1 
ATOM 3444 O O   . SER A 0 456 . 54.418   20.494  -65.808  1.00 42.72 456 A 1 
ATOM 3445 O OG  . SER A 0 456 . 53.307   21.146  -62.191  1.00 42.72 456 A 1 
ATOM 3446 N N   . ARG A 0 457 . 53.868   18.809  -64.428  1.00 42.56 457 A 1 
ATOM 3447 C CA  . ARG A 0 457 . 54.998   17.943  -64.835  1.00 42.56 457 A 1 
ATOM 3448 C C   . ARG A 0 457 . 54.819   17.297  -66.218  1.00 42.56 457 A 1 
ATOM 3449 C CB  . ARG A 0 457 . 55.320   16.899  -63.746  1.00 42.56 457 A 1 
ATOM 3450 O O   . ARG A 0 457 . 55.815   16.946  -66.850  1.00 42.56 457 A 1 
ATOM 3451 C CG  . ARG A 0 457 . 55.926   17.524  -62.473  1.00 42.56 457 A 1 
ATOM 3452 C CD  . ARG A 0 457 . 56.468   16.444  -61.517  1.00 42.56 457 A 1 
ATOM 3453 N NE  . ARG A 0 457 . 57.003   17.017  -60.260  1.00 42.56 457 A 1 
ATOM 3454 N NH1 . ARG A 0 457 . 57.786   15.064  -59.311  1.00 42.56 457 A 1 
ATOM 3455 N NH2 . ARG A 0 457 . 57.876   16.950  -58.147  1.00 42.56 457 A 1 
ATOM 3456 C CZ  . ARG A 0 457 . 57.555   16.346  -59.256  1.00 42.56 457 A 1 
ATOM 3457 N N   . GLY A 0 458 . 53.591   17.207  -66.738  1.00 42.62 458 A 1 
ATOM 3458 C CA  . GLY A 0 458 . 53.312   16.613  -68.055  1.00 42.62 458 A 1 
ATOM 3459 C C   . GLY A 0 458 . 53.911   17.381  -69.245  1.00 42.62 458 A 1 
ATOM 3460 O O   . GLY A 0 458 . 54.132   16.803  -70.306  1.00 42.62 458 A 1 
ATOM 3461 N N   . ALA A 0 459 . 54.225   18.669  -69.073  1.00 44.08 459 A 1 
ATOM 3462 C CA  . ALA A 0 459 . 54.686   19.548  -70.151  1.00 44.08 459 A 1 
ATOM 3463 C C   . ALA A 0 459 . 56.205   19.501  -70.435  1.00 44.08 459 A 1 
ATOM 3464 C CB  . ALA A 0 459 . 54.206   20.968  -69.826  1.00 44.08 459 A 1 
ATOM 3465 O O   . ALA A 0 459 . 56.652   20.128  -71.394  1.00 44.08 459 A 1 
ATOM 3466 N N   . ALA A 0 460 . 57.000   18.788  -69.624  1.00 42.46 460 A 1 
ATOM 3467 C CA  . ALA A 0 460 . 58.470   18.794  -69.710  1.00 42.46 460 A 1 
ATOM 3468 C C   . ALA A 0 460 . 59.116   17.407  -69.926  1.00 42.46 460 A 1 
ATOM 3469 C CB  . ALA A 0 460 . 59.006   19.479  -68.446  1.00 42.46 460 A 1 
ATOM 3470 O O   . ALA A 0 460 . 60.321   17.325  -70.156  1.00 42.46 460 A 1 
ATOM 3471 N N   . ALA A 0 461 . 58.341   16.319  -69.865  1.00 36.36 461 A 1 
ATOM 3472 C CA  . ALA A 0 461 . 58.854   14.948  -69.763  1.00 36.36 461 A 1 
ATOM 3473 C C   . ALA A 0 461 . 58.542   14.063  -70.991  1.00 36.36 461 A 1 
ATOM 3474 C CB  . ALA A 0 461 . 58.368   14.358  -68.432  1.00 36.36 461 A 1 
ATOM 3475 O O   . ALA A 0 461 . 58.135   12.913  -70.852  1.00 36.36 461 A 1 
ATOM 3476 N N   . SER A 0 462 . 58.732   14.579  -72.211  1.00 38.00 462 A 1 
ATOM 3477 C CA  . SER A 0 462 . 58.462   13.831  -73.451  1.00 38.00 462 A 1 
ATOM 3478 C C   . SER A 0 462 . 59.606   13.896  -74.471  1.00 38.00 462 A 1 
ATOM 3479 C CB  . SER A 0 462 . 57.104   14.236  -74.045  1.00 38.00 462 A 1 
ATOM 3480 O O   . SER A 0 462 . 59.457   14.482  -75.540  1.00 38.00 462 A 1 
ATOM 3481 O OG  . SER A 0 462 . 57.015   15.633  -74.253  1.00 38.00 462 A 1 
ATOM 3482 N N   . ARG A 0 463 . 60.749   13.248  -74.167  1.00 34.02 463 A 1 
ATOM 3483 C CA  . ARG A 0 463 . 61.708   12.750  -75.185  1.00 34.02 463 A 1 
ATOM 3484 C C   . ARG A 0 463 . 62.815   11.835  -74.634  1.00 34.02 463 A 1 
ATOM 3485 C CB  . ARG A 0 463 . 62.295   13.926  -76.012  1.00 34.02 463 A 1 
ATOM 3486 O O   . ARG A 0 463 . 63.942   12.260  -74.405  1.00 34.02 463 A 1 
ATOM 3487 C CG  . ARG A 0 463 . 61.715   13.897  -77.436  1.00 34.02 463 A 1 
ATOM 3488 C CD  . ARG A 0 463 . 61.818   15.266  -78.115  1.00 34.02 463 A 1 
ATOM 3489 N NE  . ARG A 0 463 . 60.996   15.353  -79.339  1.00 34.02 463 A 1 
ATOM 3490 N NH1 . ARG A 0 463 . 61.979   13.690  -80.590  1.00 34.02 463 A 1 
ATOM 3491 N NH2 . ARG A 0 463 . 60.272   14.834  -81.434  1.00 34.02 463 A 1 
ATOM 3492 C CZ  . ARG A 0 463 . 61.090   14.629  -80.442  1.00 34.02 463 A 1 
ATOM 3493 N N   . TRP A 0 464 . 62.527   10.535  -74.566  1.00 31.32 464 A 1 
ATOM 3494 C CA  . TRP A 0 464 . 63.563   9.501   -74.680  1.00 31.32 464 A 1 
ATOM 3495 C C   . TRP A 0 464 . 63.067   8.364   -75.579  1.00 31.32 464 A 1 
ATOM 3496 C CB  . TRP A 0 464 . 64.059   9.034   -73.305  1.00 31.32 464 A 1 
ATOM 3497 O O   . TRP A 0 464 . 62.419   7.422   -75.134  1.00 31.32 464 A 1 
ATOM 3498 C CG  . TRP A 0 464 . 65.448   8.469   -73.347  1.00 31.32 464 A 1 
ATOM 3499 C CD1 . TRP A 0 464 . 66.566   9.198   -73.567  1.00 31.32 464 A 1 
ATOM 3500 C CD2 . TRP A 0 464 . 65.905   7.093   -73.147  1.00 31.32 464 A 1 
ATOM 3501 C CE2 . TRP A 0 464 . 67.328   7.069   -73.270  1.00 31.32 464 A 1 
ATOM 3502 C CE3 . TRP A 0 464 . 65.271   5.872   -72.838  1.00 31.32 464 A 1 
ATOM 3503 N NE1 . TRP A 0 464 . 67.674   8.375   -73.539  1.00 31.32 464 A 1 
ATOM 3504 C CH2 . TRP A 0 464 . 67.421   4.706   -72.761  1.00 31.32 464 A 1 
ATOM 3505 C CZ2 . TRP A 0 464 . 68.082   5.899   -73.097  1.00 31.32 464 A 1 
ATOM 3506 C CZ3 . TRP A 0 464 . 66.020   4.698   -72.626  1.00 31.32 464 A 1 
ATOM 3507 N N   . GLY A 0 465 . 63.301   8.512   -76.885  1.00 36.88 465 A 1 
ATOM 3508 C CA  . GLY A 0 465 . 62.929   7.512   -77.882  1.00 36.88 465 A 1 
ATOM 3509 C C   . GLY A 0 465 . 63.977   6.409   -77.944  1.00 36.88 465 A 1 
ATOM 3510 O O   . GLY A 0 465 . 65.037   6.609   -78.533  1.00 36.88 465 A 1 
ATOM 3511 N N   . LYS A 0 466 . 63.676   5.256   -77.344  1.00 37.26 466 A 1 
ATOM 3512 C CA  . LYS A 0 466 . 64.449   4.023   -77.507  1.00 37.26 466 A 1 
ATOM 3513 C C   . LYS A 0 466 . 63.657   3.099   -78.431  1.00 37.26 466 A 1 
ATOM 3514 C CB  . LYS A 0 466 . 64.741   3.417   -76.121  1.00 37.26 466 A 1 
ATOM 3515 O O   . LYS A 0 466 . 62.712   2.453   -77.987  1.00 37.26 466 A 1 
ATOM 3516 C CG  . LYS A 0 466 . 65.966   2.492   -76.150  1.00 37.26 466 A 1 
ATOM 3517 C CD  . LYS A 0 466 . 66.061   1.682   -74.850  1.00 37.26 466 A 1 
ATOM 3518 C CE  . LYS A 0 466 . 67.452   1.059   -74.695  1.00 37.26 466 A 1 
ATOM 3519 N NZ  . LYS A 0 466 . 67.513   0.171   -73.507  1.00 37.26 466 A 1 
ATOM 3520 N N   . GLU A 0 467 . 63.987   3.097   -79.720  1.00 35.50 467 A 1 
ATOM 3521 C CA  . GLU A 0 467 . 63.361   2.170   -80.670  1.00 35.50 467 A 1 
ATOM 3522 C C   . GLU A 0 467 . 63.785   0.731   -80.345  1.00 35.50 467 A 1 
ATOM 3523 C CB  . GLU A 0 467 . 63.635   2.584   -82.125  1.00 35.50 467 A 1 
ATOM 3524 O O   . GLU A 0 467 . 64.922   0.484   -79.938  1.00 35.50 467 A 1 
ATOM 3525 C CG  . GLU A 0 467 . 62.873   3.884   -82.447  1.00 35.50 467 A 1 
ATOM 3526 C CD  . GLU A 0 467 . 63.011   4.356   -83.903  1.00 35.50 467 A 1 
ATOM 3527 O OE1 . GLU A 0 467 . 62.095   5.085   -84.345  1.00 35.50 467 A 1 
ATOM 3528 O OE2 . GLU A 0 467 . 64.037   4.032   -84.540  1.00 35.50 467 A 1 
ATOM 3529 N N   . ALA A 0 468 . 62.827   -0.194  -80.419  1.00 38.78 468 A 1 
ATOM 3530 C CA  . ALA A 0 468 . 62.928   -1.516  -79.810  1.00 38.78 468 A 1 
ATOM 3531 C C   . ALA A 0 468 . 63.342   -2.611  -80.804  1.00 38.78 468 A 1 
ATOM 3532 C CB  . ALA A 0 468 . 61.595   -1.839  -79.123  1.00 38.78 468 A 1 
ATOM 3533 O O   . ALA A 0 468 . 63.073   -2.531  -82.003  1.00 38.78 468 A 1 
ATOM 3534 N N   . ASP A 0 469 . 63.954   -3.667  -80.274  1.00 34.69 469 A 1 
ATOM 3535 C CA  . ASP A 0 469 . 64.433   -4.806  -81.047  1.00 34.69 469 A 1 
ATOM 3536 C C   . ASP A 0 469 . 63.310   -5.656  -81.674  1.00 34.69 469 A 1 
ATOM 3537 C CB  . ASP A 0 469 . 65.305   -5.696  -80.148  1.00 34.69 469 A 1 
ATOM 3538 O O   . ASP A 0 469 . 62.272   -5.925  -81.071  1.00 34.69 469 A 1 
ATOM 3539 C CG  . ASP A 0 469 . 66.532   -4.953  -79.620  1.00 34.69 469 A 1 
ATOM 3540 O OD1 . ASP A 0 469 . 67.482   -4.795  -80.417  1.00 34.69 469 A 1 
ATOM 3541 O OD2 . ASP A 0 469 . 66.493   -4.540  -78.437  1.00 34.69 469 A 1 
ATOM 3542 N N   . SER A 0 470 . 63.622   -6.230  -82.839  1.00 34.89 470 A 1 
ATOM 3543 C CA  . SER A 0 470 . 63.042   -7.464  -83.403  1.00 34.89 470 A 1 
ATOM 3544 C C   . SER A 0 470 . 61.541   -7.517  -83.773  1.00 34.89 470 A 1 
ATOM 3545 C CB  . SER A 0 470 . 63.439   -8.666  -82.527  1.00 34.89 470 A 1 
ATOM 3546 O O   . SER A 0 470 . 60.664   -7.739  -82.943  1.00 34.89 470 A 1 
ATOM 3547 O OG  . SER A 0 470 . 62.835   -8.645  -81.250  1.00 34.89 470 A 1 
ATOM 3548 N N   . LYS A 0 471 . 61.267   -7.566  -85.087  1.00 39.65 471 A 1 
ATOM 3549 C CA  . LYS A 0 471 . 60.229   -8.438  -85.681  1.00 39.65 471 A 1 
ATOM 3550 C C   . LYS A 0 471 . 60.751   -9.080  -86.974  1.00 39.65 471 A 1 
ATOM 3551 C CB  . LYS A 0 471 . 58.885   -7.708  -85.897  1.00 39.65 471 A 1 
ATOM 3552 O O   . LYS A 0 471 . 61.549   -8.481  -87.688  1.00 39.65 471 A 1 
ATOM 3553 C CG  . LYS A 0 471 . 58.010   -7.770  -84.633  1.00 39.65 471 A 1 
ATOM 3554 C CD  . LYS A 0 471 . 56.571   -7.289  -84.852  1.00 39.65 471 A 1 
ATOM 3555 C CE  . LYS A 0 471 . 55.805   -7.481  -83.535  1.00 39.65 471 A 1 
ATOM 3556 N NZ  . LYS A 0 471 . 54.427   -6.933  -83.603  1.00 39.65 471 A 1 
ATOM 3557 N N   . PHE A 0 472 . 60.323   -10.314 -87.240  1.00 39.68 472 A 1 
ATOM 3558 C CA  . PHE A 0 472 . 60.776   -11.153 -88.359  1.00 39.68 472 A 1 
ATOM 3559 C C   . PHE A 0 472 . 59.761   -11.185 -89.518  1.00 39.68 472 A 1 
ATOM 3560 C CB  . PHE A 0 472 . 60.996   -12.596 -87.858  1.00 39.68 472 A 1 
ATOM 3561 O O   . PHE A 0 472 . 58.558   -11.163 -89.276  1.00 39.68 472 A 1 
ATOM 3562 C CG  . PHE A 0 472 . 62.298   -12.892 -87.132  1.00 39.68 472 A 1 
ATOM 3563 C CD1 . PHE A 0 472 . 63.297   -13.653 -87.773  1.00 39.68 472 A 1 
ATOM 3564 C CD2 . PHE A 0 472 . 62.486   -12.492 -85.794  1.00 39.68 472 A 1 
ATOM 3565 C CE1 . PHE A 0 472 . 64.472   -14.009 -87.087  1.00 39.68 472 A 1 
ATOM 3566 C CE2 . PHE A 0 472 . 63.664   -12.844 -85.109  1.00 39.68 472 A 1 
ATOM 3567 C CZ  . PHE A 0 472 . 64.655   -13.605 -85.753  1.00 39.68 472 A 1 
ATOM 3568 N N   . GLY A 0 473 . 60.259   -11.395 -90.745  1.00 36.51 473 A 1 
ATOM 3569 C CA  . GLY A 0 473 . 59.487   -11.890 -91.899  1.00 36.51 473 A 1 
ATOM 3570 C C   . GLY A 0 473 . 58.968   -10.819 -92.884  1.00 36.51 473 A 1 
ATOM 3571 O O   . GLY A 0 473 . 58.369   -9.840  -92.464  1.00 36.51 473 A 1 
ATOM 3572 N N   . GLY A 0 474 . 59.147   -10.968 -94.207  1.00 35.86 474 A 1 
ATOM 3573 C CA  . GLY A 0 474 . 59.958   -11.986 -94.892  1.00 35.86 474 A 1 
ATOM 3574 C C   . GLY A 0 474 . 59.918   -11.973 -96.434  1.00 35.86 474 A 1 
ATOM 3575 O O   . GLY A 0 474 . 59.011   -11.420 -97.038  1.00 35.86 474 A 1 
ATOM 3576 N N   . LEU A 0 475 . 60.899   -12.684 -97.011  1.00 33.35 475 A 1 
ATOM 3577 C CA  . LEU A 0 475 . 60.997   -13.272 -98.366  1.00 33.35 475 A 1 
ATOM 3578 C C   . LEU A 0 475 . 61.044   -12.408 -99.659  1.00 33.35 475 A 1 
ATOM 3579 C CB  . LEU A 0 475 . 59.973   -14.416 -98.514  1.00 33.35 475 A 1 
ATOM 3580 O O   . LEU A 0 475 . 60.053   -11.845 -100.098 1.00 33.35 475 A 1 
ATOM 3581 C CG  . LEU A 0 475 . 60.154   -15.625 -97.574  1.00 33.35 475 A 1 
ATOM 3582 C CD1 . LEU A 0 475 . 61.584   -16.176 -97.541  1.00 33.35 475 A 1 
ATOM 3583 C CD2 . LEU A 0 475 . 59.230   -16.756 -98.026  1.00 33.35 475 A 1 
ATOM 3584 N N   . HIS A 0 476 . 62.177   -12.588 -100.365 1.00 36.17 476 A 1 
ATOM 3585 C CA  . HIS A 0 476 . 62.395   -12.618 -101.833 1.00 36.17 476 A 1 
ATOM 3586 C C   . HIS A 0 476 . 62.219   -11.349 -102.705 1.00 36.17 476 A 1 
ATOM 3587 C CB  . HIS A 0 476 . 61.613   -13.794 -102.447 1.00 36.17 476 A 1 
ATOM 3588 O O   . HIS A 0 476 . 61.196   -10.681 -102.670 1.00 36.17 476 A 1 
ATOM 3589 C CG  . HIS A 0 476 . 61.981   -15.159 -101.915 1.00 36.17 476 A 1 
ATOM 3590 C CD2 . HIS A 0 476 . 63.239   -15.694 -101.827 1.00 36.17 476 A 1 
ATOM 3591 N ND1 . HIS A 0 476 . 61.102   -16.134 -101.503 1.00 36.17 476 A 1 
ATOM 3592 C CE1 . HIS A 0 476 . 61.812   -17.223 -101.161 1.00 36.17 476 A 1 
ATOM 3593 N NE2 . HIS A 0 476 . 63.123   -16.995 -101.332 1.00 36.17 476 A 1 
ATOM 3594 N N   . GLY A 0 477 . 63.182   -11.109 -103.621 1.00 35.48 477 A 1 
ATOM 3595 C CA  . GLY A 0 477 . 63.010   -10.160 -104.744 1.00 35.48 477 A 1 
ATOM 3596 C C   . GLY A 0 477 . 64.289   -9.560  -105.365 1.00 35.48 477 A 1 
ATOM 3597 O O   . GLY A 0 477 . 64.514   -8.367  -105.254 1.00 35.48 477 A 1 
ATOM 3598 N N   . TYR A 0 478 . 65.133   -10.375 -106.006 1.00 37.25 478 A 1 
ATOM 3599 C CA  . TYR A 0 478 . 66.381   -10.013 -106.721 1.00 37.25 478 A 1 
ATOM 3600 C C   . TYR A 0 478 . 66.440   -8.666  -107.501 1.00 37.25 478 A 1 
ATOM 3601 C CB  . TYR A 0 478 . 66.620   -11.115 -107.771 1.00 37.25 478 A 1 
ATOM 3602 O O   . TYR A 0 478 . 65.539   -8.353  -108.270 1.00 37.25 478 A 1 
ATOM 3603 C CG  . TYR A 0 478 . 67.193   -12.416 -107.250 1.00 37.25 478 A 1 
ATOM 3604 C CD1 . TYR A 0 478 . 68.565   -12.677 -107.432 1.00 37.25 478 A 1 
ATOM 3605 C CD2 . TYR A 0 478 . 66.366   -13.384 -106.645 1.00 37.25 478 A 1 
ATOM 3606 C CE1 . TYR A 0 478 . 69.117   -13.899 -107.008 1.00 37.25 478 A 1 
ATOM 3607 C CE2 . TYR A 0 478 . 66.919   -14.602 -106.205 1.00 37.25 478 A 1 
ATOM 3608 O OH  . TYR A 0 478 . 68.815   -16.047 -105.980 1.00 37.25 478 A 1 
ATOM 3609 C CZ  . TYR A 0 478 . 68.293   -14.863 -106.390 1.00 37.25 478 A 1 
ATOM 3610 N N   . GLY A 0 479 . 67.619   -8.012  -107.479 1.00 36.72 479 A 1 
ATOM 3611 C CA  . GLY A 0 479 . 68.057   -6.961  -108.434 1.00 36.72 479 A 1 
ATOM 3612 C C   . GLY A 0 479 . 68.016   -5.535  -107.852 1.00 36.72 479 A 1 
ATOM 3613 O O   . GLY A 0 479 . 66.945   -5.066  -107.510 1.00 36.72 479 A 1 
ATOM 3614 N N   . LYS A 0 480 . 69.102   -4.784  -107.586 1.00 34.05 480 A 1 
ATOM 3615 C CA  . LYS A 0 480 . 70.422   -4.531  -108.229 1.00 34.05 480 A 1 
ATOM 3616 C C   . LYS A 0 480 . 70.388   -3.441  -109.326 1.00 34.05 480 A 1 
ATOM 3617 C CB  . LYS A 0 480 . 71.189   -5.795  -108.674 1.00 34.05 480 A 1 
ATOM 3618 O O   . LYS A 0 480 . 70.183   -3.750  -110.493 1.00 34.05 480 A 1 
ATOM 3619 C CG  . LYS A 0 480 . 72.677   -5.482  -108.939 1.00 34.05 480 A 1 
ATOM 3620 C CD  . LYS A 0 480 . 73.401   -6.618  -109.677 1.00 34.05 480 A 1 
ATOM 3621 C CE  . LYS A 0 480 . 74.874   -6.236  -109.895 1.00 34.05 480 A 1 
ATOM 3622 N NZ  . LYS A 0 480 . 75.585   -7.226  -110.746 1.00 34.05 480 A 1 
ATOM 3623 N N   . GLY A 0 481 . 70.755   -2.208  -108.949 1.00 35.26 481 A 1 
ATOM 3624 C CA  . GLY A 0 481 . 70.864   -1.019  -109.823 1.00 35.26 481 A 1 
ATOM 3625 C C   . GLY A 0 481 . 69.779   0.025   -109.512 1.00 35.26 481 A 1 
ATOM 3626 O O   . GLY A 0 481 . 68.677   -0.366  -109.154 1.00 35.26 481 A 1 
ATOM 3627 N N   . GLY A 0 482 . 70.077   1.334   -109.583 1.00 34.71 482 A 1 
ATOM 3628 C CA  . GLY A 0 482 . 69.088   2.380   -109.240 1.00 34.71 482 A 1 
ATOM 3629 C C   . GLY A 0 482 . 69.582   3.831   -109.360 1.00 34.71 482 A 1 
ATOM 3630 O O   . GLY A 0 482 . 69.003   4.594   -110.121 1.00 34.71 482 A 1 
ATOM 3631 N N   . TYR A 0 483 . 70.712   4.151   -108.712 1.00 36.23 483 A 1 
ATOM 3632 C CA  . TYR A 0 483 . 71.506   5.397   -108.848 1.00 36.23 483 A 1 
ATOM 3633 C C   . TYR A 0 483 . 70.871   6.715   -108.324 1.00 36.23 483 A 1 
ATOM 3634 C CB  . TYR A 0 483 . 72.053   5.555   -110.287 1.00 36.23 483 A 1 
ATOM 3635 O O   . TYR A 0 483 . 69.678   6.950   -108.454 1.00 36.23 483 A 1 
ATOM 3636 C CG  . TYR A 0 483 . 72.207   4.263   -111.081 1.00 36.23 483 A 1 
ATOM 3637 C CD1 . TYR A 0 483 . 73.248   3.357   -110.795 1.00 36.23 483 A 1 
ATOM 3638 C CD2 . TYR A 0 483 . 71.240   3.931   -112.050 1.00 36.23 483 A 1 
ATOM 3639 C CE1 . TYR A 0 483 . 73.307   2.116   -111.462 1.00 36.23 483 A 1 
ATOM 3640 C CE2 . TYR A 0 483 . 71.279   2.684   -112.699 1.00 36.23 483 A 1 
ATOM 3641 O OH  . TYR A 0 483 . 72.339   0.567   -113.025 1.00 36.23 483 A 1 
ATOM 3642 C CZ  . TYR A 0 483 . 72.314   1.776   -112.409 1.00 36.23 483 A 1 
ATOM 3643 N N   . GLY A 0 484 . 71.712   7.600   -107.763 1.00 38.70 484 A 1 
ATOM 3644 C CA  . GLY A 0 484 . 71.321   8.876   -107.128 1.00 38.70 484 A 1 
ATOM 3645 C C   . GLY A 0 484 . 70.992   8.714   -105.632 1.00 38.70 484 A 1 
ATOM 3646 O O   . GLY A 0 484 . 70.016   8.065   -105.290 1.00 38.70 484 A 1 
ATOM 3647 N N   . GLY A 0 485 . 71.766   9.210   -104.660 1.00 35.67 485 A 1 
ATOM 3648 C CA  . GLY A 0 485 . 72.835   10.223  -104.681 1.00 35.67 485 A 1 
ATOM 3649 C C   . GLY A 0 485 . 72.319   11.533  -104.057 1.00 35.67 485 A 1 
ATOM 3650 O O   . GLY A 0 485 . 71.230   11.957  -104.412 1.00 35.67 485 A 1 
ATOM 3651 N N   . TYR A 0 486 . 73.017   12.213  -103.140 1.00 39.97 486 A 1 
ATOM 3652 C CA  . TYR A 0 486 . 74.444   12.134  -102.785 1.00 39.97 486 A 1 
ATOM 3653 C C   . TYR A 0 486 . 74.758   12.712  -101.379 1.00 39.97 486 A 1 
ATOM 3654 C CB  . TYR A 0 486 . 75.251   12.906  -103.858 1.00 39.97 486 A 1 
ATOM 3655 O O   . TYR A 0 486 . 74.018   13.527  -100.844 1.00 39.97 486 A 1 
ATOM 3656 C CG  . TYR A 0 486 . 74.528   14.117  -104.434 1.00 39.97 486 A 1 
ATOM 3657 C CD1 . TYR A 0 486 . 73.911   14.025  -105.699 1.00 39.97 486 A 1 
ATOM 3658 C CD2 . TYR A 0 486 . 74.351   15.277  -103.653 1.00 39.97 486 A 1 
ATOM 3659 C CE1 . TYR A 0 486 . 73.089   15.070  -106.161 1.00 39.97 486 A 1 
ATOM 3660 C CE2 . TYR A 0 486 . 73.531   16.324  -104.115 1.00 39.97 486 A 1 
ATOM 3661 O OH  . TYR A 0 486 . 72.059   17.199  -105.801 1.00 39.97 486 A 1 
ATOM 3662 C CZ  . TYR A 0 486 . 72.885   16.214  -105.364 1.00 39.97 486 A 1 
ATOM 3663 N N   . SER A 0 487 . 75.908   12.294  -100.830 1.00 36.86 487 A 1 
ATOM 3664 C CA  . SER A 0 487 . 76.747   12.966  -99.807  1.00 36.86 487 A 1 
ATOM 3665 C C   . SER A 0 487 . 76.136   13.507  -98.493  1.00 36.86 487 A 1 
ATOM 3666 C CB  . SER A 0 487 . 77.605   14.055  -100.465 1.00 36.86 487 A 1 
ATOM 3667 O O   . SER A 0 487 . 75.743   14.664  -98.401  1.00 36.86 487 A 1 
ATOM 3668 O OG  . SER A 0 487 . 76.793   15.060  -101.023 1.00 36.86 487 A 1 
ATOM 3669 N N   . VAL A 0 488 . 76.282   12.701  -97.432  1.00 33.56 488 A 1 
ATOM 3670 C CA  . VAL A 0 488 . 77.067   13.011  -96.207  1.00 33.56 488 A 1 
ATOM 3671 C C   . VAL A 0 488 . 76.949   14.427  -95.599  1.00 33.56 488 A 1 
ATOM 3672 C CB  . VAL A 0 488 . 78.559   12.660  -96.448  1.00 33.56 488 A 1 
ATOM 3673 O O   . VAL A 0 488 . 77.562   15.377  -96.080  1.00 33.56 488 A 1 
ATOM 3674 C CG1 . VAL A 0 488 . 79.451   12.894  -95.218  1.00 33.56 488 A 1 
ATOM 3675 C CG2 . VAL A 0 488 . 78.731   11.179  -96.828  1.00 33.56 488 A 1 
ATOM 3676 N N   . GLY A 0 489 . 76.325   14.507  -94.416  1.00 37.86 489 A 1 
ATOM 3677 C CA  . GLY A 0 489 . 76.421   15.625  -93.466  1.00 37.86 489 A 1 
ATOM 3678 C C   . GLY A 0 489 . 76.679   15.114  -92.040  1.00 37.86 489 A 1 
ATOM 3679 O O   . GLY A 0 489 . 76.073   14.135  -91.614  1.00 37.86 489 A 1 
ATOM 3680 N N   . VAL A 0 490 . 77.625   15.728  -91.324  1.00 39.79 490 A 1 
ATOM 3681 C CA  . VAL A 0 490 . 78.169   15.254  -90.031  1.00 39.79 490 A 1 
ATOM 3682 C C   . VAL A 0 490 . 77.185   15.281  -88.848  1.00 39.79 490 A 1 
ATOM 3683 C CB  . VAL A 0 490 . 79.433   16.050  -89.641  1.00 39.79 490 A 1 
ATOM 3684 O O   . VAL A 0 490 . 76.336   16.160  -88.745  1.00 39.79 490 A 1 
ATOM 3685 C CG1 . VAL A 0 490 . 80.633   15.630  -90.496  1.00 39.79 490 A 1 
ATOM 3686 C CG2 . VAL A 0 490 . 79.257   17.572  -89.759  1.00 39.79 490 A 1 
ATOM 3687 N N   . ASN A 0 491 . 77.386   14.360  -87.893  1.00 34.18 491 A 1 
ATOM 3688 C CA  . ASN A 0 491 . 76.677   14.299  -86.605  1.00 34.18 491 A 1 
ATOM 3689 C C   . ASN A 0 491 . 76.679   15.638  -85.843  1.00 34.18 491 A 1 
ATOM 3690 C CB  . ASN A 0 491 . 77.382   13.275  -85.686  1.00 34.18 491 A 1 
ATOM 3691 O O   . ASN A 0 491 . 77.757   16.168  -85.556  1.00 34.18 491 A 1 
ATOM 3692 C CG  . ASN A 0 491 . 77.265   11.840  -86.140  1.00 34.18 491 A 1 
ATOM 3693 N ND2 . ASN A 0 491 . 78.362   11.173  -86.411  1.00 34.18 491 A 1 
ATOM 3694 O OD1 . ASN A 0 491 . 76.188   11.295  -86.244  1.00 34.18 491 A 1 
ATOM 3695 N N   . LYS A 0 492 . 75.508   16.100  -85.375  1.00 35.54 492 A 1 
ATOM 3696 C CA  . LYS A 0 492 . 75.398   17.007  -84.215  1.00 35.54 492 A 1 
ATOM 3697 C C   . LYS A 0 492 . 73.973   17.110  -83.658  1.00 35.54 492 A 1 
ATOM 3698 C CB  . LYS A 0 492 . 75.898   18.420  -84.591  1.00 35.54 492 A 1 
ATOM 3699 O O   . LYS A 0 492 . 73.045   17.299  -84.424  1.00 35.54 492 A 1 
ATOM 3700 C CG  . LYS A 0 492 . 77.111   18.808  -83.733  1.00 35.54 492 A 1 
ATOM 3701 C CD  . LYS A 0 492 . 77.747   20.107  -84.237  1.00 35.54 492 A 1 
ATOM 3702 C CE  . LYS A 0 492 . 79.035   20.381  -83.453  1.00 35.54 492 A 1 
ATOM 3703 N NZ  . LYS A 0 492 . 79.698   21.622  -83.923  1.00 35.54 492 A 1 
ATOM 3704 N N   . GLY A 0 493 . 73.880   17.083  -82.323  1.00 30.58 493 A 1 
ATOM 3705 C CA  . GLY A 0 493 . 72.938   17.846  -81.485  1.00 30.58 493 A 1 
ATOM 3706 C C   . GLY A 0 493 . 71.431   17.723  -81.742  1.00 30.58 493 A 1 
ATOM 3707 O O   . GLY A 0 493 . 70.921   18.187  -82.754  1.00 30.58 493 A 1 
ATOM 3708 N N   . ALA A 0 494 . 70.690   17.232  -80.747  1.00 28.30 494 A 1 
ATOM 3709 C CA  . ALA A 0 494 . 69.234   17.343  -80.744  1.00 28.30 494 A 1 
ATOM 3710 C C   . ALA A 0 494 . 68.780   18.814  -80.669  1.00 28.30 494 A 1 
ATOM 3711 C CB  . ALA A 0 494 . 68.676   16.533  -79.567  1.00 28.30 494 A 1 
ATOM 3712 O O   . ALA A 0 494 . 69.195   19.549  -79.775  1.00 28.30 494 A 1 
ATOM 3713 N N   . VAL A 0 495 . 67.860   19.196  -81.556  1.00 34.02 495 A 1 
ATOM 3714 C CA  . VAL A 0 495 . 66.984   20.363  -81.406  1.00 34.02 495 A 1 
ATOM 3715 C C   . VAL A 0 495 . 65.565   19.873  -81.664  1.00 34.02 495 A 1 
ATOM 3716 C CB  . VAL A 0 495 . 67.351   21.519  -82.360  1.00 34.02 495 A 1 
ATOM 3717 O O   . VAL A 0 495 . 65.302   19.244  -82.687  1.00 34.02 495 A 1 
ATOM 3718 C CG1 . VAL A 0 495 . 66.421   22.723  -82.152  1.00 34.02 495 A 1 
ATOM 3719 C CG2 . VAL A 0 495 . 68.791   22.000  -82.130  1.00 34.02 495 A 1 
ATOM 3720 N N   . TYR A 0 496 . 64.664   20.124  -80.720  1.00 33.17 496 A 1 
ATOM 3721 C CA  . TYR A 0 496 . 63.244   19.819  -80.850  1.00 33.17 496 A 1 
ATOM 3722 C C   . TYR A 0 496 . 62.464   21.048  -80.397  1.00 33.17 496 A 1 
ATOM 3723 C CB  . TYR A 0 496 . 62.902   18.551  -80.055  1.00 33.17 496 A 1 
ATOM 3724 O O   . TYR A 0 496 . 62.433   21.362  -79.208  1.00 33.17 496 A 1 
ATOM 3725 C CG  . TYR A 0 496 . 63.489   17.282  -80.654  1.00 33.17 496 A 1 
ATOM 3726 C CD1 . TYR A 0 496 . 63.044   16.846  -81.917  1.00 33.17 496 A 1 
ATOM 3727 C CD2 . TYR A 0 496 . 64.483   16.552  -79.971  1.00 33.17 496 A 1 
ATOM 3728 C CE1 . TYR A 0 496 . 63.566   15.670  -82.484  1.00 33.17 496 A 1 
ATOM 3729 C CE2 . TYR A 0 496 . 64.996   15.361  -80.526  1.00 33.17 496 A 1 
ATOM 3730 O OH  . TYR A 0 496 . 64.958   13.740  -82.305  1.00 33.17 496 A 1 
ATOM 3731 C CZ  . TYR A 0 496 . 64.532   14.919  -81.785  1.00 33.17 496 A 1 
ATOM 3732 N N   . ASP A 0 497 . 61.917   21.780  -81.366  1.00 40.69 497 A 1 
ATOM 3733 C CA  . ASP A 0 497 . 61.406   23.131  -81.146  1.00 40.69 497 A 1 
ATOM 3734 C C   . ASP A 0 497 . 60.149   23.190  -80.271  1.00 40.69 497 A 1 
ATOM 3735 C CB  . ASP A 0 497 . 61.196   23.850  -82.485  1.00 40.69 497 A 1 
ATOM 3736 O O   . ASP A 0 497 . 59.215   22.393  -80.383  1.00 40.69 497 A 1 
ATOM 3737 C CG  . ASP A 0 497 . 62.522   24.386  -83.019  1.00 40.69 497 A 1 
ATOM 3738 O OD1 . ASP A 0 497 . 63.122   25.212  -82.294  1.00 40.69 497 A 1 
ATOM 3739 O OD2 . ASP A 0 497 . 62.928   23.944  -84.114  1.00 40.69 497 A 1 
ATOM 3740 N N   . ALA A 0 498 . 60.124   24.195  -79.395  1.00 32.73 498 A 1 
ATOM 3741 C CA  . ALA A 0 498 . 59.070   24.398  -78.412  1.00 32.73 498 A 1 
ATOM 3742 C C   . ALA A 0 498 . 57.868   25.153  -79.012  1.00 32.73 498 A 1 
ATOM 3743 C CB  . ALA A 0 498 . 59.685   25.110  -77.199  1.00 32.73 498 A 1 
ATOM 3744 O O   . ALA A 0 498 . 57.828   26.385  -79.010  1.00 32.73 498 A 1 
ATOM 3745 N N   . ALA A 0 499 . 56.862   24.408  -79.479  1.00 35.86 499 A 1 
ATOM 3746 C CA  . ALA A 0 499 . 55.624   24.965  -80.039  1.00 35.86 499 A 1 
ATOM 3747 C C   . ALA A 0 499 . 54.490   25.188  -79.009  1.00 35.86 499 A 1 
ATOM 3748 C CB  . ALA A 0 499 . 55.184   24.059  -81.195  1.00 35.86 499 A 1 
ATOM 3749 O O   . ALA A 0 499 . 53.569   25.959  -79.268  1.00 35.86 499 A 1 
ATOM 3750 N N   . SER A 0 500 . 54.549   24.567  -77.825  1.00 42.06 500 A 1 
ATOM 3751 C CA  . SER A 0 500 . 53.458   24.529  -76.826  1.00 42.06 500 A 1 
ATOM 3752 C C   . SER A 0 500 . 53.302   25.808  -75.976  1.00 42.06 500 A 1 
ATOM 3753 C CB  . SER A 0 500 . 53.611   23.294  -75.925  1.00 42.06 500 A 1 
ATOM 3754 O O   . SER A 0 500 . 53.089   25.740  -74.764  1.00 42.06 500 A 1 
ATOM 3755 O OG  . SER A 0 500 . 53.905   22.144  -76.698  1.00 42.06 500 A 1 
ATOM 3756 N N   . ARG A 0 501 . 53.461   27.000  -76.566  1.00 36.08 501 A 1 
ATOM 3757 C CA  . ARG A 0 501 . 53.441   28.270  -75.818  1.00 36.08 501 A 1 
ATOM 3758 C C   . ARG A 0 501 . 52.022   28.724  -75.429  1.00 36.08 501 A 1 
ATOM 3759 C CB  . ARG A 0 501 . 54.203   29.373  -76.583  1.00 36.08 501 A 1 
ATOM 3760 O O   . ARG A 0 501 . 51.184   28.982  -76.283  1.00 36.08 501 A 1 
ATOM 3761 C CG  . ARG A 0 501 . 55.702   29.400  -76.231  1.00 36.08 501 A 1 
ATOM 3762 C CD  . ARG A 0 501 . 56.437   30.517  -76.990  1.00 36.08 501 A 1 
ATOM 3763 N NE  . ARG A 0 501 . 57.784   30.772  -76.432  1.00 36.08 501 A 1 
ATOM 3764 N NH1 . ARG A 0 501 . 58.694   31.850  -78.248  1.00 36.08 501 A 1 
ATOM 3765 N NH2 . ARG A 0 501 . 59.902   31.615  -76.393  1.00 36.08 501 A 1 
ATOM 3766 C CZ  . ARG A 0 501 . 58.781   31.408  -77.025  1.00 36.08 501 A 1 
ATOM 3767 N N   . ALA A 0 502 . 51.861   28.985  -74.129  1.00 35.22 502 A 1 
ATOM 3768 C CA  . ALA A 0 502 . 51.025   30.053  -73.563  1.00 35.22 502 A 1 
ATOM 3769 C C   . ALA A 0 502 . 49.480   29.918  -73.533  1.00 35.22 502 A 1 
ATOM 3770 C CB  . ALA A 0 502 . 51.519   31.405  -74.115  1.00 35.22 502 A 1 
ATOM 3771 O O   . ALA A 0 502 . 48.803   30.924  -73.727  1.00 35.22 502 A 1 
ATOM 3772 N N   . ASN A 0 503 . 48.895   28.754  -73.190  1.00 37.25 503 A 1 
ATOM 3773 C CA  . ASN A 0 503 . 47.463   28.728  -72.797  1.00 37.25 503 A 1 
ATOM 3774 C C   . ASN A 0 503 . 47.005   27.626  -71.802  1.00 37.25 503 A 1 
ATOM 3775 C CB  . ASN A 0 503 . 46.571   28.797  -74.061  1.00 37.25 503 A 1 
ATOM 3776 O O   . ASN A 0 503 . 45.857   27.201  -71.847  1.00 37.25 503 A 1 
ATOM 3777 C CG  . ASN A 0 503 . 45.330   29.658  -73.856  1.00 37.25 503 A 1 
ATOM 3778 N ND2 . ASN A 0 503 . 44.511   29.797  -74.870  1.00 37.25 503 A 1 
ATOM 3779 O OD1 . ASN A 0 503 . 45.086   30.248  -72.817  1.00 37.25 503 A 1 
ATOM 3780 N N   . ALA A 0 504 . 47.882   27.133  -70.913  1.00 35.58 504 A 1 
ATOM 3781 C CA  . ALA A 0 504 . 47.574   26.001  -70.011  1.00 35.58 504 A 1 
ATOM 3782 C C   . ALA A 0 504 . 47.924   26.233  -68.521  1.00 35.58 504 A 1 
ATOM 3783 C CB  . ALA A 0 504 . 48.216   24.731  -70.587  1.00 35.58 504 A 1 
ATOM 3784 O O   . ALA A 0 504 . 48.068   25.286  -67.755  1.00 35.58 504 A 1 
ATOM 3785 N N   . ALA A 0 505 . 48.062   27.489  -68.081  1.00 38.86 505 A 1 
ATOM 3786 C CA  . ALA A 0 505 . 48.462   27.837  -66.707  1.00 38.86 505 A 1 
ATOM 3787 C C   . ALA A 0 505 . 47.298   27.870  -65.685  1.00 38.86 505 A 1 
ATOM 3788 C CB  . ALA A 0 505 . 49.265   29.145  -66.754  1.00 38.86 505 A 1 
ATOM 3789 O O   . ALA A 0 505 . 47.430   28.462  -64.618  1.00 38.86 505 A 1 
ATOM 3790 N N   . ALA A 0 506 . 46.156   27.253  -66.007  1.00 38.21 506 A 1 
ATOM 3791 C CA  . ALA A 0 506 . 44.930   27.255  -65.202  1.00 38.21 506 A 1 
ATOM 3792 C C   . ALA A 0 506 . 44.674   25.904  -64.499  1.00 38.21 506 A 1 
ATOM 3793 C CB  . ALA A 0 506 . 43.767   27.732  -66.084  1.00 38.21 506 A 1 
ATOM 3794 O O   . ALA A 0 506 . 43.533   25.459  -64.387  1.00 38.21 506 A 1 
ATOM 3795 N N   . ALA A 0 507 . 45.739   25.236  -64.043  1.00 39.30 507 A 1 
ATOM 3796 C CA  . ALA A 0 507 . 45.657   23.991  -63.277  1.00 39.30 507 A 1 
ATOM 3797 C C   . ALA A 0 507 . 45.116   24.263  -61.858  1.00 39.30 507 A 1 
ATOM 3798 C CB  . ALA A 0 507 . 47.035   23.314  -63.285  1.00 39.30 507 A 1 
ATOM 3799 O O   . ALA A 0 507 . 45.874   24.447  -60.905  1.00 39.30 507 A 1 
ATOM 3800 N N   . GLY A 0 508 . 43.791   24.357  -61.735  1.00 43.57 508 A 1 
ATOM 3801 C CA  . GLY A 0 508 . 43.111   24.462  -60.448  1.00 43.57 508 A 1 
ATOM 3802 C C   . GLY A 0 508 . 43.214   23.152  -59.670  1.00 43.57 508 A 1 
ATOM 3803 O O   . GLY A 0 508 . 42.932   22.091  -60.219  1.00 43.57 508 A 1 
ATOM 3804 N N   . GLY A 0 509 . 43.602   23.232  -58.396  1.00 49.00 509 A 1 
ATOM 3805 C CA  . GLY A 0 509 . 43.569   22.079  -57.498  1.00 49.00 509 A 1 
ATOM 3806 C C   . GLY A 0 509 . 42.150   21.543  -57.303  1.00 49.00 509 A 1 
ATOM 3807 O O   . GLY A 0 509 . 41.187   22.314  -57.315  1.00 49.00 509 A 1 
ATOM 3808 N N   . LYS A 0 510 . 42.052   20.227  -57.109  1.00 56.11 510 A 1 
ATOM 3809 C CA  . LYS A 0 510 . 40.853   19.550  -56.623  1.00 56.11 510 A 1 
ATOM 3810 C C   . LYS A 0 510 . 40.843   19.700  -55.103  1.00 56.11 510 A 1 
ATOM 3811 C CB  . LYS A 0 510 . 40.902   18.058  -57.003  1.00 56.11 510 A 1 
ATOM 3812 O O   . LYS A 0 510 . 41.658   19.076  -54.435  1.00 56.11 510 A 1 
ATOM 3813 C CG  . LYS A 0 510 . 40.961   17.770  -58.510  1.00 56.11 510 A 1 
ATOM 3814 C CD  . LYS A 0 510 . 41.138   16.258  -58.719  1.00 56.11 510 A 1 
ATOM 3815 C CE  . LYS A 0 510 . 41.258   15.895  -60.205  1.00 56.11 510 A 1 
ATOM 3816 N NZ  . LYS A 0 510 . 42.595   15.344  -60.531  1.00 56.11 510 A 1 
ATOM 3817 N N   . SER A 0 511 . 39.962   20.537  -54.574  1.00 61.66 511 A 1 
ATOM 3818 C CA  . SER A 0 511 . 39.662   20.552  -53.141  1.00 61.66 511 A 1 
ATOM 3819 C C   . SER A 0 511 . 38.333   19.832  -52.935  1.00 61.66 511 A 1 
ATOM 3820 C CB  . SER A 0 511 . 39.642   21.985  -52.596  1.00 61.66 511 A 1 
ATOM 3821 O O   . SER A 0 511 . 37.334   20.263  -53.528  1.00 61.66 511 A 1 
ATOM 3822 O OG  . SER A 0 511 . 38.656   22.752  -53.270  1.00 61.66 511 A 1 
ATOM 3823 N N   . GLY A 0 512 . 38.345   18.753  -52.162  1.00 69.14 512 A 1 
ATOM 3824 C CA  . GLY A 0 512 . 37.147   18.055  -51.702  1.00 69.14 512 A 1 
ATOM 3825 C C   . GLY A 0 512 . 36.897   18.321  -50.223  1.00 69.14 512 A 1 
ATOM 3826 O O   . GLY A 0 512 . 37.771   18.836  -49.517  1.00 69.14 512 A 1 
ATOM 3827 N N   . ALA A 0 513 . 35.679   18.029  -49.804  1.00 77.66 513 A 1 
ATOM 3828 C CA  . ALA A 0 513 . 35.340   17.764  -48.424  1.00 77.66 513 A 1 
ATOM 3829 C C   . ALA A 0 513 . 34.169   16.788  -48.424  1.00 77.66 513 A 1 
ATOM 3830 C CB  . ALA A 0 513 . 34.983   19.058  -47.686  1.00 77.66 513 A 1 
ATOM 3831 O O   . ALA A 0 513 . 33.265   16.905  -49.260  1.00 77.66 513 A 1 
ATOM 3832 N N   . ASP A 0 514 . 34.212   15.906  -47.456  1.00 77.48 514 A 1 
ATOM 3833 C CA  . ASP A 0 514 . 33.370   14.748  -47.261  1.00 77.48 514 A 1 
ATOM 3834 C C   . ASP A 0 514 . 32.670   15.017  -45.906  1.00 77.48 514 A 1 
ATOM 3835 C CB  . ASP A 0 514 . 34.279   13.488  -47.319  1.00 77.48 514 A 1 
ATOM 3836 O O   . ASP A 0 514 . 33.172   15.815  -45.104  1.00 77.48 514 A 1 
ATOM 3837 C CG  . ASP A 0 514 . 35.364   13.469  -48.448  1.00 77.48 514 A 1 
ATOM 3838 O OD1 . ASP A 0 514 . 36.189   14.420  -48.562  1.00 77.48 514 A 1 
ATOM 3839 O OD2 . ASP A 0 514 . 35.379   12.526  -49.272  1.00 77.48 514 A 1 
ATOM 3840 N N   . TRP A 0 515 . 31.459   14.513  -45.680  1.00 81.25 515 A 1 
ATOM 3841 C CA  . TRP A 0 515 . 30.822   14.603  -44.360  1.00 81.25 515 A 1 
ATOM 3842 C C   . TRP A 0 515 . 29.736   13.549  -44.257  1.00 81.25 515 A 1 
ATOM 3843 C CB  . TRP A 0 515 . 30.218   15.990  -44.068  1.00 81.25 515 A 1 
ATOM 3844 O O   . TRP A 0 515 . 28.718   13.668  -44.944  1.00 81.25 515 A 1 
ATOM 3845 C CG  . TRP A 0 515 . 29.641   16.154  -42.686  1.00 81.25 515 A 1 
ATOM 3846 C CD1 . TRP A 0 515 . 30.348   16.229  -41.533  1.00 81.25 515 A 1 
ATOM 3847 C CD2 . TRP A 0 515 . 28.240   16.113  -42.263  1.00 81.25 515 A 1 
ATOM 3848 C CE2 . TRP A 0 515 . 28.182   16.267  -40.843  1.00 81.25 515 A 1 
ATOM 3849 C CE3 . TRP A 0 515 . 27.013   15.904  -42.929  1.00 81.25 515 A 1 
ATOM 3850 N NE1 . TRP A 0 515 . 29.496   16.349  -40.447  1.00 81.25 515 A 1 
ATOM 3851 C CH2 . TRP A 0 515 . 25.774   16.076  -40.827  1.00 81.25 515 A 1 
ATOM 3852 C CZ2 . TRP A 0 515 . 26.977   16.266  -40.128  1.00 81.25 515 A 1 
ATOM 3853 C CZ3 . TRP A 0 515 . 25.796   15.892  -42.221  1.00 81.25 515 A 1 
ATOM 3854 N N   . ASP A 0 516 . 29.968   12.569  -43.396  1.00 84.79 516 A 1 
ATOM 3855 C CA  . ASP A 0 516 . 29.036   11.489  -43.105  1.00 84.79 516 A 1 
ATOM 3856 C C   . ASP A 0 516 . 28.641   11.581  -41.627  1.00 84.79 516 A 1 
ATOM 3857 C CB  . ASP A 0 516 . 29.657   10.121  -43.453  1.00 84.79 516 A 1 
ATOM 3858 O O   . ASP A 0 516 . 29.468   11.863  -40.759  1.00 84.79 516 A 1 
ATOM 3859 C CG  . ASP A 0 516 . 29.775   9.812   -44.958  1.00 84.79 516 A 1 
ATOM 3860 O OD1 . ASP A 0 516 . 29.294   10.613  -45.793  1.00 84.79 516 A 1 
ATOM 3861 O OD2 . ASP A 0 516 . 30.305   8.720   -45.277  1.00 84.79 516 A 1 
ATOM 3862 N N   . ALA A 0 517 . 27.369   11.341  -41.324  1.00 83.88 517 A 1 
ATOM 3863 C CA  . ALA A 0 517 . 26.866   11.347  -39.955  1.00 83.88 517 A 1 
ATOM 3864 C C   . ALA A 0 517 . 25.813   10.258  -39.757  1.00 83.88 517 A 1 
ATOM 3865 C CB  . ALA A 0 517 . 26.319   12.740  -39.622  1.00 83.88 517 A 1 
ATOM 3866 O O   . ALA A 0 517 . 25.073   9.916   -40.682  1.00 83.88 517 A 1 
ATOM 3867 N N   . TRP A 0 518 . 25.711   9.724   -38.543  1.00 88.59 518 A 1 
ATOM 3868 C CA  . TRP A 0 518 . 24.621   8.829   -38.155  1.00 88.59 518 A 1 
ATOM 3869 C C   . TRP A 0 518 . 24.243   9.024   -36.693  1.00 88.59 518 A 1 
ATOM 3870 C CB  . TRP A 0 518 . 24.976   7.362   -38.449  1.00 88.59 518 A 1 
ATOM 3871 O O   . TRP A 0 518 . 25.067   9.434   -35.874  1.00 88.59 518 A 1 
ATOM 3872 C CG  . TRP A 0 518 . 25.951   6.719   -37.507  1.00 88.59 518 A 1 
ATOM 3873 C CD1 . TRP A 0 518 . 27.294   6.857   -37.558  1.00 88.59 518 A 1 
ATOM 3874 C CD2 . TRP A 0 518 . 25.680   5.915   -36.313  1.00 88.59 518 A 1 
ATOM 3875 C CE2 . TRP A 0 518 . 26.924   5.606   -35.684  1.00 88.59 518 A 1 
ATOM 3876 C CE3 . TRP A 0 518 . 24.508   5.455   -35.671  1.00 88.59 518 A 1 
ATOM 3877 N NE1 . TRP A 0 518 . 27.872   6.177   -36.505  1.00 88.59 518 A 1 
ATOM 3878 C CH2 . TRP A 0 518 . 25.818   4.462   -33.860  1.00 88.59 518 A 1 
ATOM 3879 C CZ2 . TRP A 0 518 . 27.004   4.894   -34.478  1.00 88.59 518 A 1 
ATOM 3880 C CZ3 . TRP A 0 518 . 24.576   4.738   -34.459  1.00 88.59 518 A 1 
ATOM 3881 N N   . GLY A 0 519 . 23.005   8.673   -36.358  1.00 86.79 519 A 1 
ATOM 3882 C CA  . GLY A 0 519 . 22.554   8.681   -34.978  1.00 86.79 519 A 1 
ATOM 3883 C C   . GLY A 0 519 . 21.308   7.845   -34.724  1.00 86.79 519 A 1 
ATOM 3884 O O   . GLY A 0 519 . 20.691   7.287   -35.644  1.00 86.79 519 A 1 
ATOM 3885 N N   . ARG A 0 520 . 20.980   7.727   -33.439  1.00 90.22 520 A 1 
ATOM 3886 C CA  . ARG A 0 520 . 19.874   6.933   -32.917  1.00 90.22 520 A 1 
ATOM 3887 C C   . ARG A 0 520 . 19.338   7.528   -31.616  1.00 90.22 520 A 1 
ATOM 3888 C CB  . ARG A 0 520 . 20.370   5.502   -32.706  1.00 90.22 520 A 1 
ATOM 3889 O O   . ARG A 0 520 . 20.119   7.740   -30.701  1.00 90.22 520 A 1 
ATOM 3890 C CG  . ARG A 0 520 . 19.268   4.589   -32.169  1.00 90.22 520 A 1 
ATOM 3891 C CD  . ARG A 0 520 . 19.787   3.155   -32.206  1.00 90.22 520 A 1 
ATOM 3892 N NE  . ARG A 0 520 . 18.715   2.213   -31.854  1.00 90.22 520 A 1 
ATOM 3893 N NH1 . ARG A 0 520 . 19.687   1.289   -29.988  1.00 90.22 520 A 1 
ATOM 3894 N NH2 . ARG A 0 520 . 17.649   0.663   -30.612  1.00 90.22 520 A 1 
ATOM 3895 C CZ  . ARG A 0 520 . 18.702   1.385   -30.837  1.00 90.22 520 A 1 
ATOM 3896 N N   . ASP A 0 521 . 18.025   7.688   -31.556  1.00 87.89 521 A 1 
ATOM 3897 C CA  . ASP A 0 521 . 17.225   8.149   -30.412  1.00 87.89 521 A 1 
ATOM 3898 C C   . ASP A 0 521 . 16.462   6.932   -29.839  1.00 87.89 521 A 1 
ATOM 3899 C CB  . ASP A 0 521 . 16.323   9.282   -30.947  1.00 87.89 521 A 1 
ATOM 3900 O O   . ASP A 0 521 . 16.065   6.034   -30.591  1.00 87.89 521 A 1 
ATOM 3901 C CG  . ASP A 0 521 . 15.253   9.858   -30.005  1.00 87.89 521 A 1 
ATOM 3902 O OD1 . ASP A 0 521 . 14.800   9.129   -29.092  1.00 87.89 521 A 1 
ATOM 3903 O OD2 . ASP A 0 521 . 14.791   10.983  -30.310  1.00 87.89 521 A 1 
ATOM 3904 N N   . GLN A 0 522 . 16.309   6.842   -28.514  1.00 89.76 522 A 1 
ATOM 3905 C CA  . GLN A 0 522 . 15.783   5.670   -27.793  1.00 89.76 522 A 1 
ATOM 3906 C C   . GLN A 0 522 . 14.801   6.044   -26.654  1.00 89.76 522 A 1 
ATOM 3907 C CB  . GLN A 0 522 . 16.980   4.822   -27.304  1.00 89.76 522 A 1 
ATOM 3908 O O   . GLN A 0 522 . 14.764   5.367   -25.621  1.00 89.76 522 A 1 
ATOM 3909 C CG  . GLN A 0 522 . 17.600   3.851   -28.325  1.00 89.76 522 A 1 
ATOM 3910 C CD  . GLN A 0 522 . 17.098   2.421   -28.144  1.00 89.76 522 A 1 
ATOM 3911 N NE2 . GLN A 0 522 . 15.822   2.178   -28.346  1.00 89.76 522 A 1 
ATOM 3912 O OE1 . GLN A 0 522 . 17.837   1.465   -27.901  1.00 89.76 522 A 1 
ATOM 3913 N N   . ASP A 0 523 . 13.984   7.088   -26.839  1.00 88.94 523 A 1 
ATOM 3914 C CA  . ASP A 0 523 . 13.002   7.568   -25.848  1.00 88.94 523 A 1 
ATOM 3915 C C   . ASP A 0 523 . 12.073   6.449   -25.301  1.00 88.94 523 A 1 
ATOM 3916 C CB  . ASP A 0 523 . 12.192   8.730   -26.472  1.00 88.94 523 A 1 
ATOM 3917 O O   . ASP A 0 523 . 11.450   5.681   -26.043  1.00 88.94 523 A 1 
ATOM 3918 C CG  . ASP A 0 523 . 11.337   9.558   -25.488  1.00 88.94 523 A 1 
ATOM 3919 O OD1 . ASP A 0 523 . 11.327   9.270   -24.263  1.00 88.94 523 A 1 
ATOM 3920 O OD2 . ASP A 0 523 . 10.574   10.444  -25.949  1.00 88.94 523 A 1 
ATOM 3921 N N   . LEU A 0 524 . 11.931   6.364   -23.971  1.00 92.00 524 A 1 
ATOM 3922 C CA  . LEU A 0 524 . 11.008   5.470   -23.261  1.00 92.00 524 A 1 
ATOM 3923 C C   . LEU A 0 524 . 10.327   6.193   -22.091  1.00 92.00 524 A 1 
ATOM 3924 C CB  . LEU A 0 524 . 11.778   4.221   -22.779  1.00 92.00 524 A 1 
ATOM 3925 O O   . LEU A 0 524 . 10.950   6.484   -21.070  1.00 92.00 524 A 1 
ATOM 3926 C CG  . LEU A 0 524 . 10.989   3.276   -21.845  1.00 92.00 524 A 1 
ATOM 3927 C CD1 . LEU A 0 524 . 9.792    2.610   -22.530  1.00 92.00 524 A 1 
ATOM 3928 C CD2 . LEU A 0 524 . 11.888   2.158   -21.316  1.00 92.00 524 A 1 
ATOM 3929 N N   . SER A 0 525 . 8.996    6.331   -22.139  1.00 94.14 525 A 1 
ATOM 3930 C CA  . SER A 0 525 . 8.189    6.839   -21.021  1.00 94.14 525 A 1 
ATOM 3931 C C   . SER A 0 525 . 7.106    5.860   -20.556  1.00 94.14 525 A 1 
ATOM 3932 C CB  . SER A 0 525 . 7.596    8.212   -21.349  1.00 94.14 525 A 1 
ATOM 3933 O O   . SER A 0 525 . 6.186    5.493   -21.293  1.00 94.14 525 A 1 
ATOM 3934 O OG  . SER A 0 525 . 7.099    8.794   -20.145  1.00 94.14 525 A 1 
ATOM 3935 N N   . ILE A 0 526 . 7.156    5.494   -19.271  1.00 94.29 526 A 1 
ATOM 3936 C CA  . ILE A 0 526 . 6.155    4.664   -18.587  1.00 94.29 526 A 1 
ATOM 3937 C C   . ILE A 0 526 . 5.490    5.496   -17.491  1.00 94.29 526 A 1 
ATOM 3938 C CB  . ILE A 0 526 . 6.784    3.372   -18.013  1.00 94.29 526 A 1 
ATOM 3939 O O   . ILE A 0 526 . 6.170    6.091   -16.659  1.00 94.29 526 A 1 
ATOM 3940 C CG1 . ILE A 0 526 . 7.486    2.551   -19.121  1.00 94.29 526 A 1 
ATOM 3941 C CG2 . ILE A 0 526 . 5.704    2.535   -17.294  1.00 94.29 526 A 1 
ATOM 3942 C CD1 . ILE A 0 526 . 8.251    1.323   -18.613  1.00 94.29 526 A 1 
ATOM 3943 N N   . LYS A 0 527 . 4.154    5.513   -17.448  1.00 94.66 527 A 1 
ATOM 3944 C CA  . LYS A 0 527 . 3.378    6.153   -16.374  1.00 94.66 527 A 1 
ATOM 3945 C C   . LYS A 0 527 . 2.309    5.195   -15.872  1.00 94.66 527 A 1 
ATOM 3946 C CB  . LYS A 0 527 . 2.817    7.515   -16.830  1.00 94.66 527 A 1 
ATOM 3947 O O   . LYS A 0 527 . 1.473    4.730   -16.644  1.00 94.66 527 A 1 
ATOM 3948 C CG  . LYS A 0 527 . 3.984    8.469   -17.138  1.00 94.66 527 A 1 
ATOM 3949 C CD  . LYS A 0 527 . 3.606    9.910   -17.500  1.00 94.66 527 A 1 
ATOM 3950 C CE  . LYS A 0 527 . 4.948    10.600  -17.804  1.00 94.66 527 A 1 
ATOM 3951 N NZ  . LYS A 0 527 . 4.835    12.037  -18.157  1.00 94.66 527 A 1 
ATOM 3952 N N   . GLU A 0 528 . 2.354    4.895   -14.584  1.00 93.79 528 A 1 
ATOM 3953 C CA  . GLU A 0 528 . 1.464    3.965   -13.896  1.00 93.79 528 A 1 
ATOM 3954 C C   . GLU A 0 528 . 0.846    4.637   -12.677  1.00 93.79 528 A 1 
ATOM 3955 C CB  . GLU A 0 528 . 2.239    2.711   -13.464  1.00 93.79 528 A 1 
ATOM 3956 O O   . GLU A 0 528 . 1.556    5.293   -11.916  1.00 93.79 528 A 1 
ATOM 3957 C CG  . GLU A 0 528 . 2.595    1.853   -14.677  1.00 93.79 528 A 1 
ATOM 3958 C CD  . GLU A 0 528 . 3.454    0.644   -14.321  1.00 93.79 528 A 1 
ATOM 3959 O OE1 . GLU A 0 528 . 4.219    0.177   -15.187  1.00 93.79 528 A 1 
ATOM 3960 O OE2 . GLU A 0 528 . 3.312    0.017   -13.252  1.00 93.79 528 A 1 
ATOM 3961 N N   . SER A 0 529 . -0.451   4.436   -12.466  1.00 93.00 529 A 1 
ATOM 3962 C CA  . SER A 0 529 . -1.114   4.772   -11.210  1.00 93.00 529 A 1 
ATOM 3963 C C   . SER A 0 529 . -2.106   3.692   -10.793  1.00 93.00 529 A 1 
ATOM 3964 C CB  . SER A 0 529 . -1.761   6.163   -11.236  1.00 93.00 529 A 1 
ATOM 3965 O O   . SER A 0 529 . -2.636   2.933   -11.612  1.00 93.00 529 A 1 
ATOM 3966 O OG  . SER A 0 529 . -2.921   6.206   -12.044  1.00 93.00 529 A 1 
ATOM 3967 N N   . TYR A 0 530 . -2.323   3.617   -9.489   1.00 95.33 530 A 1 
ATOM 3968 C CA  . TYR A 0 530 . -3.291   2.760   -8.835   1.00 95.33 530 A 1 
ATOM 3969 C C   . TYR A 0 530 . -3.915   3.554   -7.691   1.00 95.33 530 A 1 
ATOM 3970 C CB  . TYR A 0 530 . -2.583   1.499   -8.323   1.00 95.33 530 A 1 
ATOM 3971 O O   . TYR A 0 530 . -3.186   4.092   -6.861   1.00 95.33 530 A 1 
ATOM 3972 C CG  . TYR A 0 530 . -3.491   0.619   -7.494   1.00 95.33 530 A 1 
ATOM 3973 C CD1 . TYR A 0 530 . -3.677   0.898   -6.124   1.00 95.33 530 A 1 
ATOM 3974 C CD2 . TYR A 0 530 . -4.228   -0.403  -8.119   1.00 95.33 530 A 1 
ATOM 3975 C CE1 . TYR A 0 530 . -4.642   0.191   -5.388   1.00 95.33 530 A 1 
ATOM 3976 C CE2 . TYR A 0 530 . -5.169   -1.138  -7.377   1.00 95.33 530 A 1 
ATOM 3977 O OH  . TYR A 0 530 . -6.355   -1.481  -5.346   1.00 95.33 530 A 1 
ATOM 3978 C CZ  . TYR A 0 530 . -5.391   -0.821  -6.024   1.00 95.33 530 A 1 
ATOM 3979 N N   . ASP A 0 531 . -5.240   3.588   -7.623   1.00 93.45 531 A 1 
ATOM 3980 C CA  . ASP A 0 531 . -5.984   4.292   -6.583   1.00 93.45 531 A 1 
ATOM 3981 C C   . ASP A 0 531 . -7.105   3.391   -6.060   1.00 93.45 531 A 1 
ATOM 3982 C CB  . ASP A 0 531 . -6.533   5.619   -7.133   1.00 93.45 531 A 1 
ATOM 3983 O O   . ASP A 0 531 . -7.887   2.838   -6.833   1.00 93.45 531 A 1 
ATOM 3984 C CG  . ASP A 0 531 . -5.420   6.619   -7.462   1.00 93.45 531 A 1 
ATOM 3985 O OD1 . ASP A 0 531 . -4.867   7.186   -6.490   1.00 93.45 531 A 1 
ATOM 3986 O OD2 . ASP A 0 531 . -5.134   6.824   -8.667   1.00 93.45 531 A 1 
ATOM 3987 N N   . ARG A 0 532 . -7.192   3.242   -4.738   1.00 94.33 532 A 1 
ATOM 3988 C CA  . ARG A 0 532 . -8.289   2.568   -4.034   1.00 94.33 532 A 1 
ATOM 3989 C C   . ARG A 0 532 . -8.894   3.540   -3.033   1.00 94.33 532 A 1 
ATOM 3990 C CB  . ARG A 0 532 . -7.759   1.284   -3.374   1.00 94.33 532 A 1 
ATOM 3991 O O   . ARG A 0 532 . -8.192   3.990   -2.127   1.00 94.33 532 A 1 
ATOM 3992 C CG  . ARG A 0 532 . -8.738   0.636   -2.376   1.00 94.33 532 A 1 
ATOM 3993 C CD  . ARG A 0 532 . -8.087   -0.528  -1.613   1.00 94.33 532 A 1 
ATOM 3994 N NE  . ARG A 0 532 . -7.989   -1.742  -2.437   1.00 94.33 532 A 1 
ATOM 3995 N NH1 . ARG A 0 532 . -5.794   -2.388  -2.056   1.00 94.33 532 A 1 
ATOM 3996 N NH2 . ARG A 0 532 . -7.122   -3.585  -3.375   1.00 94.33 532 A 1 
ATOM 3997 C CZ  . ARG A 0 532 . -6.968   -2.560  -2.596   1.00 94.33 532 A 1 
ATOM 3998 N N   . THR A 0 533 . -10.197  3.787   -3.129   1.00 93.11 533 A 1 
ATOM 3999 C CA  . THR A 0 533 . -10.939  4.617   -2.172   1.00 93.11 533 A 1 
ATOM 4000 C C   . THR A 0 533 . -12.164  3.868   -1.660   1.00 93.11 533 A 1 
ATOM 4001 C CB  . THR A 0 533 . -11.382  5.958   -2.783   1.00 93.11 533 A 1 
ATOM 4002 O O   . THR A 0 533 . -13.036  3.474   -2.430   1.00 93.11 533 A 1 
ATOM 4003 C CG2 . THR A 0 533 . -11.860  6.932   -1.703   1.00 93.11 533 A 1 
ATOM 4004 O OG1 . THR A 0 533 . -10.354  6.611   -3.488   1.00 93.11 533 A 1 
ATOM 4005 N N   . TRP A 0 534 . -12.281  3.731   -0.341   1.00 92.13 534 A 1 
ATOM 4006 C CA  . TRP A 0 534 . -13.455  3.165   0.323    1.00 92.13 534 A 1 
ATOM 4007 C C   . TRP A 0 534 . -14.028  4.148   1.342    1.00 92.13 534 A 1 
ATOM 4008 C CB  . TRP A 0 534 . -13.129  1.772   0.897    1.00 92.13 534 A 1 
ATOM 4009 O O   . TRP A 0 534 . -13.311  4.922   1.987    1.00 92.13 534 A 1 
ATOM 4010 C CG  . TRP A 0 534 . -13.546  1.426   2.302    1.00 92.13 534 A 1 
ATOM 4011 C CD1 . TRP A 0 534 . -13.179  2.108   3.406    1.00 92.13 534 A 1 
ATOM 4012 C CD2 . TRP A 0 534 . -14.150  0.192   2.801    1.00 92.13 534 A 1 
ATOM 4013 C CE2 . TRP A 0 534 . -14.009  0.161   4.222    1.00 92.13 534 A 1 
ATOM 4014 C CE3 . TRP A 0 534 . -14.665  -0.969  2.184    1.00 92.13 534 A 1 
ATOM 4015 N NE1 . TRP A 0 534 . -13.453  1.380   4.540    1.00 92.13 534 A 1 
ATOM 4016 C CH2 . TRP A 0 534 . -14.710  -2.155  4.321    1.00 92.13 534 A 1 
ATOM 4017 C CZ2 . TRP A 0 534 . -14.288  -0.987  4.981    1.00 92.13 534 A 1 
ATOM 4018 C CZ3 . TRP A 0 534 . -14.933  -2.133  2.931    1.00 92.13 534 A 1 
ATOM 4019 N N   . ALA A 0 535 . -15.343  4.086   1.527    1.00 92.75 535 A 1 
ATOM 4020 C CA  . ALA A 0 535 . -16.029  4.800   2.590    1.00 92.75 535 A 1 
ATOM 4021 C C   . ALA A 0 535 . -17.190  3.973   3.146    1.00 92.75 535 A 1 
ATOM 4022 C CB  . ALA A 0 535 . -16.498  6.162   2.066    1.00 92.75 535 A 1 
ATOM 4023 O O   . ALA A 0 535 . -17.991  3.417   2.395    1.00 92.75 535 A 1 
ATOM 4024 N N   . LYS A 0 536 . -17.345  3.953   4.469    1.00 93.95 536 A 1 
ATOM 4025 C CA  . LYS A 0 536 . -18.529  3.421   5.151    1.00 93.95 536 A 1 
ATOM 4026 C C   . LYS A 0 536 . -19.100  4.435   6.124    1.00 93.95 536 A 1 
ATOM 4027 C CB  . LYS A 0 536 . -18.232  2.087   5.850    1.00 93.95 536 A 1 
ATOM 4028 O O   . LYS A 0 536 . -18.366  5.160   6.790    1.00 93.95 536 A 1 
ATOM 4029 C CG  . LYS A 0 536 . -18.020  0.979   4.816    1.00 93.95 536 A 1 
ATOM 4030 C CD  . LYS A 0 536 . -17.918  -0.397  5.474    1.00 93.95 536 A 1 
ATOM 4031 C CE  . LYS A 0 536 . -17.903  -1.430  4.346    1.00 93.95 536 A 1 
ATOM 4032 N NZ  . LYS A 0 536 . -17.709  -2.804  4.858    1.00 93.95 536 A 1 
ATOM 4033 N N   . SER A 0 537 . -20.422  4.434   6.235    1.00 89.91 537 A 1 
ATOM 4034 C CA  . SER A 0 537 . -21.154  5.150   7.277    1.00 89.91 537 A 1 
ATOM 4035 C C   . SER A 0 537 . -22.275  4.276   7.816    1.00 89.91 537 A 1 
ATOM 4036 C CB  . SER A 0 537 . -21.735  6.472   6.761    1.00 89.91 537 A 1 
ATOM 4037 O O   . SER A 0 537 . -23.059  3.743   7.027    1.00 89.91 537 A 1 
ATOM 4038 O OG  . SER A 0 537 . -22.698  6.228   5.751    1.00 89.91 537 A 1 
ATOM 4039 N N   . TYR A 0 538 . -22.392  4.207   9.132    1.00 89.72 538 A 1 
ATOM 4040 C CA  . TYR A 0 538 . -23.564  3.717   9.840    1.00 89.72 538 A 1 
ATOM 4041 C C   . TYR A 0 538 . -24.109  4.894   10.641   1.00 89.72 538 A 1 
ATOM 4042 C CB  . TYR A 0 538 . -23.181  2.540   10.749   1.00 89.72 538 A 1 
ATOM 4043 O O   . TYR A 0 538 . -23.362  5.504   11.401   1.00 89.72 538 A 1 
ATOM 4044 C CG  . TYR A 0 538 . -22.448  1.414   10.043   1.00 89.72 538 A 1 
ATOM 4045 C CD1 . TYR A 0 538 . -23.167  0.348   9.468    1.00 89.72 538 A 1 
ATOM 4046 C CD2 . TYR A 0 538 . -21.042  1.437   9.966    1.00 89.72 538 A 1 
ATOM 4047 C CE1 . TYR A 0 538 . -22.481  -0.696  8.816    1.00 89.72 538 A 1 
ATOM 4048 C CE2 . TYR A 0 538 . -20.350  0.390   9.329    1.00 89.72 538 A 1 
ATOM 4049 O OH  . TYR A 0 538 . -20.387  -1.703  8.178    1.00 89.72 538 A 1 
ATOM 4050 C CZ  . TYR A 0 538 . -21.071  -0.680  8.757    1.00 89.72 538 A 1 
ATOM 4051 N N   . ASP A 0 539 . -25.376  5.227   10.440   1.00 88.24 539 A 1 
ATOM 4052 C CA  . ASP A 0 539 . -26.105  6.184   11.270   1.00 88.24 539 A 1 
ATOM 4053 C C   . ASP A 0 539 . -27.284  5.417   11.910   1.00 88.24 539 A 1 
ATOM 4054 C CB  . ASP A 0 539 . -26.556  7.401   10.428   1.00 88.24 539 A 1 
ATOM 4055 O O   . ASP A 0 539 . -27.897  4.595   11.220   1.00 88.24 539 A 1 
ATOM 4056 C CG  . ASP A 0 539 . -25.494  8.007   9.478    1.00 88.24 539 A 1 
ATOM 4057 O OD1 . ASP A 0 539 . -24.542  8.700   9.918    1.00 88.24 539 A 1 
ATOM 4058 O OD2 . ASP A 0 539 . -25.651  7.842   8.241    1.00 88.24 539 A 1 
ATOM 4059 N N   . ALA A 0 540 . -27.576  5.638   13.192   1.00 87.23 540 A 1 
ATOM 4060 C CA  . ALA A 0 540 . -28.699  5.045   13.923   1.00 87.23 540 A 1 
ATOM 4061 C C   . ALA A 0 540 . -29.346  6.094   14.841   1.00 87.23 540 A 1 
ATOM 4062 C CB  . ALA A 0 540 . -28.208  3.831   14.725   1.00 87.23 540 A 1 
ATOM 4063 O O   . ALA A 0 540 . -28.627  6.864   15.472   1.00 87.23 540 A 1 
ATOM 4064 N N   . GLU A 0 541 . -30.678  6.138   14.920   1.00 80.58 541 A 1 
ATOM 4065 C CA  . GLU A 0 541 . -31.389  7.125   15.760   1.00 80.58 541 A 1 
ATOM 4066 C C   . GLU A 0 541 . -31.221  6.871   17.267   1.00 80.58 541 A 1 
ATOM 4067 C CB  . GLU A 0 541 . -32.875  7.171   15.361   1.00 80.58 541 A 1 
ATOM 4068 O O   . GLU A 0 541 . -31.153  7.827   18.031   1.00 80.58 541 A 1 
ATOM 4069 C CG  . GLU A 0 541 . -33.072  7.941   14.044   1.00 80.58 541 A 1 
ATOM 4070 C CD  . GLU A 0 541 . -34.492  7.812   13.472   1.00 80.58 541 A 1 
ATOM 4071 O OE1 . GLU A 0 541 . -35.009  8.814   12.924   1.00 80.58 541 A 1 
ATOM 4072 O OE2 . GLU A 0 541 . -35.008  6.667   13.425   1.00 80.58 541 A 1 
ATOM 4073 N N   . SER A 0 542 . -31.075  5.607   17.670   1.00 82.22 542 A 1 
ATOM 4074 C CA  . SER A 0 542 . -30.795  5.168   19.042   1.00 82.22 542 A 1 
ATOM 4075 C C   . SER A 0 542 . -30.036  3.832   19.040   1.00 82.22 542 A 1 
ATOM 4076 C CB  . SER A 0 542 . -32.110  5.009   19.820   1.00 82.22 542 A 1 
ATOM 4077 O O   . SER A 0 542 . -30.050  3.094   18.043   1.00 82.22 542 A 1 
ATOM 4078 O OG  . SER A 0 542 . -32.874  3.970   19.233   1.00 82.22 542 A 1 
ATOM 4079 N N   . TYR A 0 543 . -29.385  3.499   20.156   1.00 81.84 543 A 1 
ATOM 4080 C CA  . TYR A 0 543 . -28.980  2.127   20.481   1.00 81.84 543 A 1 
ATOM 4081 C C   . TYR A 0 543 . -29.126  1.865   21.982   1.00 81.84 543 A 1 
ATOM 4082 C CB  . TYR A 0 543 . -27.535  1.850   20.027   1.00 81.84 543 A 1 
ATOM 4083 O O   . TYR A 0 543 . -28.389  2.457   22.773   1.00 81.84 543 A 1 
ATOM 4084 C CG  . TYR A 0 543 . -26.956  0.534   20.544   1.00 81.84 543 A 1 
ATOM 4085 C CD1 . TYR A 0 543 . -25.825  0.535   21.384   1.00 81.84 543 A 1 
ATOM 4086 C CD2 . TYR A 0 543 . -27.585  -0.689  20.243   1.00 81.84 543 A 1 
ATOM 4087 C CE1 . TYR A 0 543 . -25.339  -0.668  21.937   1.00 81.84 543 A 1 
ATOM 4088 C CE2 . TYR A 0 543 . -27.075  -1.901  20.747   1.00 81.84 543 A 1 
ATOM 4089 O OH  . TYR A 0 543 . -25.485  -3.061  22.119   1.00 81.84 543 A 1 
ATOM 4090 C CZ  . TYR A 0 543 . -25.960  -1.891  21.609   1.00 81.84 543 A 1 
ATOM 4091 N N   . ASP A 0 544 . -30.000  0.923   22.348   1.00 84.09 544 A 1 
ATOM 4092 C CA  . ASP A 0 544 . -30.139  0.449   23.727   1.00 84.09 544 A 1 
ATOM 4093 C C   . ASP A 0 544 . -29.646  -0.991  23.888   1.00 84.09 544 A 1 
ATOM 4094 C CB  . ASP A 0 544 . -31.566  0.518   24.283   1.00 84.09 544 A 1 
ATOM 4095 O O   . ASP A 0 544 . -29.906  -1.873  23.061   1.00 84.09 544 A 1 
ATOM 4096 C CG  . ASP A 0 544 . -32.379  1.726   23.846   1.00 84.09 544 A 1 
ATOM 4097 O OD1 . ASP A 0 544 . -31.951  2.858   24.155   1.00 84.09 544 A 1 
ATOM 4098 O OD2 . ASP A 0 544 . -33.445  1.450   23.238   1.00 84.09 544 A 1 
ATOM 4099 N N   . GLU A 0 545 . -29.021  -1.255  25.029   1.00 86.84 545 A 1 
ATOM 4100 C CA  . GLU A 0 545 . -28.682  -2.581  25.532   1.00 86.84 545 A 1 
ATOM 4101 C C   . GLU A 0 545 . -29.046  -2.644  27.016   1.00 86.84 545 A 1 
ATOM 4102 C CB  . GLU A 0 545 . -27.194  -2.849  25.258   1.00 86.84 545 A 1 
ATOM 4103 O O   . GLU A 0 545 . -28.503  -1.891  27.818   1.00 86.84 545 A 1 
ATOM 4104 C CG  . GLU A 0 545 . -26.631  -4.090  25.970   1.00 86.84 545 A 1 
ATOM 4105 C CD  . GLU A 0 545 . -25.278  -4.554  25.402   1.00 86.84 545 A 1 
ATOM 4106 O OE1 . GLU A 0 545 . -24.980  -5.768  25.509   1.00 86.84 545 A 1 
ATOM 4107 O OE2 . GLU A 0 545 . -24.628  -3.839  24.599   1.00 86.84 545 A 1 
ATOM 4108 N N   . TRP A 0 546 . -29.969  -3.528  27.390   1.00 86.56 546 A 1 
ATOM 4109 C CA  . TRP A 0 546 . -30.493  -3.599  28.757   1.00 86.56 546 A 1 
ATOM 4110 C C   . TRP A 0 546 . -30.648  -5.036  29.247   1.00 86.56 546 A 1 
ATOM 4111 C CB  . TRP A 0 546 . -31.808  -2.809  28.860   1.00 86.56 546 A 1 
ATOM 4112 O O   . TRP A 0 546 . -30.870  -5.959  28.462   1.00 86.56 546 A 1 
ATOM 4113 C CG  . TRP A 0 546 . -32.888  -3.183  27.886   1.00 86.56 546 A 1 
ATOM 4114 C CD1 . TRP A 0 546 . -33.101  -2.577  26.696   1.00 86.56 546 A 1 
ATOM 4115 C CD2 . TRP A 0 546 . -33.915  -4.219  27.992   1.00 86.56 546 A 1 
ATOM 4116 C CE2 . TRP A 0 546 . -34.724  -4.176  26.814   1.00 86.56 546 A 1 
ATOM 4117 C CE3 . TRP A 0 546 . -34.251  -5.187  28.963   1.00 86.56 546 A 1 
ATOM 4118 N NE1 . TRP A 0 546 . -34.177  -3.158  26.057   1.00 86.56 546 A 1 
ATOM 4119 C CH2 . TRP A 0 546 . -36.110  -6.002  27.601   1.00 86.56 546 A 1 
ATOM 4120 C CZ2 . TRP A 0 546 . -35.804  -5.051  26.611   1.00 86.56 546 A 1 
ATOM 4121 C CZ3 . TRP A 0 546 . -35.338  -6.060  28.774   1.00 86.56 546 A 1 
ATOM 4122 N N   . ASP A 0 547 . -30.546  -5.208  30.563   1.00 86.12 547 A 1 
ATOM 4123 C CA  . ASP A 0 547 . -30.802  -6.454  31.280   1.00 86.12 547 A 1 
ATOM 4124 C C   . ASP A 0 547 . -31.702  -6.175  32.493   1.00 86.12 547 A 1 
ATOM 4125 C CB  . ASP A 0 547 . -29.475  -7.133  31.670   1.00 86.12 547 A 1 
ATOM 4126 O O   . ASP A 0 547 . -31.574  -5.158  33.178   1.00 86.12 547 A 1 
ATOM 4127 C CG  . ASP A 0 547 . -29.622  -8.617  32.044   1.00 86.12 547 A 1 
ATOM 4128 O OD1 . ASP A 0 547 . -30.740  -9.169  31.903   1.00 86.12 547 A 1 
ATOM 4129 O OD2 . ASP A 0 547 . -28.589  -9.218  32.418   1.00 86.12 547 A 1 
ATOM 4130 N N   . ASN A 0 548 . -32.651  -7.071  32.733   1.00 84.00 548 A 1 
ATOM 4131 C CA  . ASN A 0 548 . -33.657  -6.978  33.781   1.00 84.00 548 A 1 
ATOM 4132 C C   . ASN A 0 548 . -33.818  -8.362  34.398   1.00 84.00 548 A 1 
ATOM 4133 C CB  . ASN A 0 548 . -34.970  -6.471  33.155   1.00 84.00 548 A 1 
ATOM 4134 O O   . ASN A 0 548 . -34.414  -9.247  33.779   1.00 84.00 548 A 1 
ATOM 4135 C CG  . ASN A 0 548 . -36.097  -6.295  34.161   1.00 84.00 548 A 1 
ATOM 4136 N ND2 . ASN A 0 548 . -36.614  -7.348  34.751   1.00 84.00 548 A 1 
ATOM 4137 O OD1 . ASN A 0 548 . -36.553  -5.183  34.383   1.00 84.00 548 A 1 
ATOM 4138 N N   . LYS A 0 549 . -33.338  -8.526  35.625   1.00 81.75 549 A 1 
ATOM 4139 C CA  . LYS A 0 549 . -33.382  -9.775  36.373   1.00 81.75 549 A 1 
ATOM 4140 C C   . LYS A 0 549 . -34.089  -9.554  37.708   1.00 81.75 549 A 1 
ATOM 4141 C CB  . LYS A 0 549 . -31.947  -10.289 36.503   1.00 81.75 549 A 1 
ATOM 4142 O O   . LYS A 0 549 . -33.632  -8.764  38.531   1.00 81.75 549 A 1 
ATOM 4143 C CG  . LYS A 0 549 . -31.881  -11.553 37.361   1.00 81.75 549 A 1 
ATOM 4144 C CD  . LYS A 0 549 . -30.420  -11.898 37.676   1.00 81.75 549 A 1 
ATOM 4145 C CE  . LYS A 0 549 . -30.325  -12.974 38.762   1.00 81.75 549 A 1 
ATOM 4146 N NZ  . LYS A 0 549 . -31.025  -12.542 39.992   1.00 81.75 549 A 1 
ATOM 4147 N N   . ASP A 0 550 . -35.153  -10.315 37.881   1.00 77.34 550 A 1 
ATOM 4148 C CA  . ASP A 0 550 . -36.167  -10.260 38.933   1.00 77.34 550 A 1 
ATOM 4149 C C   . ASP A 0 550 . -36.143  -11.644 39.618   1.00 77.34 550 A 1 
ATOM 4150 C CB  . ASP A 0 550 . -37.469  -9.828  38.213   1.00 77.34 550 A 1 
ATOM 4151 O O   . ASP A 0 550 . -36.163  -12.680 38.948   1.00 77.34 550 A 1 
ATOM 4152 C CG  . ASP A 0 550 . -38.819  -10.295 38.768   1.00 77.34 550 A 1 
ATOM 4153 O OD1 . ASP A 0 550 . -38.842  -10.948 39.834   1.00 77.34 550 A 1 
ATOM 4154 O OD2 . ASP A 0 550 . -39.806  -10.082 38.015   1.00 77.34 550 A 1 
ATOM 4155 N N   . ASP A 0 551 . -35.932  -11.664 40.937   1.00 78.20 551 A 1 
ATOM 4156 C CA  . ASP A 0 551 . -35.606  -12.858 41.742   1.00 78.20 551 A 1 
ATOM 4157 C C   . ASP A 0 551 . -36.604  -13.052 42.908   1.00 78.20 551 A 1 
ATOM 4158 C CB  . ASP A 0 551 . -34.125  -12.778 42.206   1.00 78.20 551 A 1 
ATOM 4159 O O   . ASP A 0 551 . -36.227  -13.518 43.995   1.00 78.20 551 A 1 
ATOM 4160 C CG  . ASP A 0 551 . -33.150  -13.729 41.512   1.00 78.20 551 A 1 
ATOM 4161 O OD1 . ASP A 0 551 . -33.251  -13.982 40.295   1.00 78.20 551 A 1 
ATOM 4162 O OD2 . ASP A 0 551 . -32.107  -14.065 42.128   1.00 78.20 551 A 1 
ATOM 4163 N N   . ASP A 0 552 . -37.857  -12.649 42.706   1.00 73.54 552 A 1 
ATOM 4164 C CA  . ASP A 0 552 . -38.837  -12.382 43.760   1.00 73.54 552 A 1 
ATOM 4165 C C   . ASP A 0 552 . -39.175  -13.579 44.684   1.00 73.54 552 A 1 
ATOM 4166 C CB  . ASP A 0 552 . -40.095  -11.772 43.107   1.00 73.54 552 A 1 
ATOM 4167 O O   . ASP A 0 552 . -39.265  -14.740 44.261   1.00 73.54 552 A 1 
ATOM 4168 C CG  . ASP A 0 552 . -40.908  -10.937 44.094   1.00 73.54 552 A 1 
ATOM 4169 O OD1 . ASP A 0 552 . -40.277  -10.453 45.060   1.00 73.54 552 A 1 
ATOM 4170 O OD2 . ASP A 0 552 . -42.157  -10.916 43.993   1.00 73.54 552 A 1 
ATOM 4171 N N   . LYS A 0 553 . -39.343  -13.323 45.994   1.00 65.91 553 A 1 
ATOM 4172 C CA  . LYS A 0 553 . -39.634  -14.357 47.019   1.00 65.91 553 A 1 
ATOM 4173 C C   . LYS A 0 553 . -40.648  -13.884 48.053   1.00 65.91 553 A 1 
ATOM 4174 C CB  . LYS A 0 553 . -38.358  -14.845 47.725   1.00 65.91 553 A 1 
ATOM 4175 O O   . LYS A 0 553 . -40.306  -13.468 49.162   1.00 65.91 553 A 1 
ATOM 4176 C CG  . LYS A 0 553 . -37.410  -15.583 46.781   1.00 65.91 553 A 1 
ATOM 4177 C CD  . LYS A 0 553 . -36.081  -15.917 47.473   1.00 65.91 553 A 1 
ATOM 4178 C CE  . LYS A 0 553 . -34.994  -16.183 46.422   1.00 65.91 553 A 1 
ATOM 4179 N NZ  . LYS A 0 553 . -34.681  -14.953 45.640   1.00 65.91 553 A 1 
ATOM 4180 N N   . TRP A 0 554 . -41.921  -14.065 47.736   1.00 65.02 554 A 1 
ATOM 4181 C CA  . TRP A 0 554 . -43.040  -13.776 48.628   1.00 65.02 554 A 1 
ATOM 4182 C C   . TRP A 0 554 . -43.378  -14.958 49.561   1.00 65.02 554 A 1 
ATOM 4183 C CB  . TRP A 0 554 . -44.222  -13.294 47.778   1.00 65.02 554 A 1 
ATOM 4184 O O   . TRP A 0 554 . -43.592  -16.102 49.148   1.00 65.02 554 A 1 
ATOM 4185 C CG  . TRP A 0 554 . -44.451  -14.047 46.501   1.00 65.02 554 A 1 
ATOM 4186 C CD1 . TRP A 0 554 . -43.883  -13.755 45.305   1.00 65.02 554 A 1 
ATOM 4187 C CD2 . TRP A 0 554 . -45.303  -15.206 46.259   1.00 65.02 554 A 1 
ATOM 4188 C CE2 . TRP A 0 554 . -45.208  -15.560 44.880   1.00 65.02 554 A 1 
ATOM 4189 C CE3 . TRP A 0 554 . -46.157  -15.985 47.068   1.00 65.02 554 A 1 
ATOM 4190 N NE1 . TRP A 0 554 . -44.289  -14.674 44.357   1.00 65.02 554 A 1 
ATOM 4191 C CH2 . TRP A 0 554 . -46.815  -17.355 45.158   1.00 65.02 554 A 1 
ATOM 4192 C CZ2 . TRP A 0 554 . -45.949  -16.617 44.330   1.00 65.02 554 A 1 
ATOM 4193 C CZ3 . TRP A 0 554 . -46.911  -17.045 46.526   1.00 65.02 554 A 1 
ATOM 4194 N N   . GLY A 0 555 . -43.469  -14.681 50.865   1.00 59.03 555 A 1 
ATOM 4195 C CA  . GLY A 0 555 . -43.886  -15.656 51.876   1.00 59.03 555 A 1 
ATOM 4196 C C   . GLY A 0 555 . -45.409  -15.747 52.000   1.00 59.03 555 A 1 
ATOM 4197 O O   . GLY A 0 555 . -46.010  -14.984 52.754   1.00 59.03 555 A 1 
ATOM 4198 N N   . ALA A 0 556 . -46.046  -16.702 51.317   1.00 52.69 556 A 1 
ATOM 4199 C CA  . ALA A 0 556 . -47.495  -16.896 51.385   1.00 52.69 556 A 1 
ATOM 4200 C C   . ALA A 0 556 . -47.928  -17.897 52.470   1.00 52.69 556 A 1 
ATOM 4201 C CB  . ALA A 0 556 . -48.035  -17.296 50.009   1.00 52.69 556 A 1 
ATOM 4202 O O   . ALA A 0 556 . -47.362  -18.982 52.642   1.00 52.69 556 A 1 
ATOM 4203 N N   . GLN A 0 557 . -49.037  -17.582 53.141   1.00 53.88 557 A 1 
ATOM 4204 C CA  . GLN A 0 557 . -49.851  -18.590 53.815   1.00 53.88 557 A 1 
ATOM 4205 C C   . GLN A 0 557 . -50.859  -19.156 52.812   1.00 53.88 557 A 1 
ATOM 4206 C CB  . GLN A 0 557 . -50.553  -18.003 55.049   1.00 53.88 557 A 1 
ATOM 4207 O O   . GLN A 0 557 . -51.820  -18.485 52.442   1.00 53.88 557 A 1 
ATOM 4208 C CG  . GLN A 0 557 . -49.562  -17.671 56.173   1.00 53.88 557 A 1 
ATOM 4209 C CD  . GLN A 0 557 . -50.290  -17.231 57.436   1.00 53.88 557 A 1 
ATOM 4210 N NE2 . GLN A 0 557 . -50.756  -18.146 58.259   1.00 53.88 557 A 1 
ATOM 4211 O OE1 . GLN A 0 557 . -50.480  -16.060 57.701   1.00 53.88 557 A 1 
ATOM 4212 N N   . ALA A 0 558 . -50.665  -20.406 52.389   1.00 48.34 558 A 1 
ATOM 4213 C CA  . ALA A 0 558 . -51.717  -21.152 51.708   1.00 48.34 558 A 1 
ATOM 4214 C C   . ALA A 0 558 . -52.812  -21.502 52.730   1.00 48.34 558 A 1 
ATOM 4215 C CB  . ALA A 0 558 . -51.106  -22.392 51.044   1.00 48.34 558 A 1 
ATOM 4216 O O   . ALA A 0 558 . -52.534  -22.174 53.724   1.00 48.34 558 A 1 
ATOM 4217 N N   . TRP A 0 559 . -54.041  -21.031 52.506   1.00 45.83 559 A 1 
ATOM 4218 C CA  . TRP A 0 559 . -55.152  -21.266 53.429   1.00 45.83 559 A 1 
ATOM 4219 C C   . TRP A 0 559 . -55.593  -22.735 53.363   1.00 45.83 559 A 1 
ATOM 4220 C CB  . TRP A 0 559 . -56.320  -20.301 53.152   1.00 45.83 559 A 1 
ATOM 4221 O O   . TRP A 0 559 . -55.946  -23.243 52.294   1.00 45.83 559 A 1 
ATOM 4222 C CG  . TRP A 0 559 . -56.122  -18.858 53.544   1.00 45.83 559 A 1 
ATOM 4223 C CD1 . TRP A 0 559 . -55.058  -18.083 53.228   1.00 45.83 559 A 1 
ATOM 4224 C CD2 . TRP A 0 559 . -57.019  -17.983 54.308   1.00 45.83 559 A 1 
ATOM 4225 C CE2 . TRP A 0 559 . -56.416  -16.692 54.416   1.00 45.83 559 A 1 
ATOM 4226 C CE3 . TRP A 0 559 . -58.283  -18.143 54.920   1.00 45.83 559 A 1 
ATOM 4227 N NE1 . TRP A 0 559 . -55.218  -16.817 53.750   1.00 45.83 559 A 1 
ATOM 4228 C CH2 . TRP A 0 559 . -58.284  -15.816 55.679   1.00 45.83 559 A 1 
ATOM 4229 C CZ2 . TRP A 0 559 . -57.026  -15.621 55.085   1.00 45.83 559 A 1 
ATOM 4230 C CZ3 . TRP A 0 559 . -58.908  -17.075 55.595   1.00 45.83 559 A 1 
ATOM 4231 N N   . GLY A 0 560 . -55.573  -23.402 54.520   1.00 46.88 560 A 1 
ATOM 4232 C CA  . GLY A 0 560 . -56.256  -24.677 54.739   1.00 46.88 560 A 1 
ATOM 4233 C C   . GLY A 0 560 . -57.782  -24.533 54.666   1.00 46.88 560 A 1 
ATOM 4234 O O   . GLY A 0 560 . -58.301  -23.449 54.387   1.00 46.88 560 A 1 
ATOM 4235 N N   . LYS A 0 561 . -58.511  -25.631 54.879   1.00 44.61 561 A 1 
ATOM 4236 C CA  . LYS A 0 561 . -59.977  -25.617 54.972   1.00 44.61 561 A 1 
ATOM 4237 C C   . LYS A 0 561 . -60.452  -26.199 56.295   1.00 44.61 561 A 1 
ATOM 4238 C CB  . LYS A 0 561 . -60.642  -26.324 53.786   1.00 44.61 561 A 1 
ATOM 4239 O O   . LYS A 0 561 . -60.677  -27.410 56.412   1.00 44.61 561 A 1 
ATOM 4240 C CG  . LYS A 0 561 . -60.651  -25.434 52.541   1.00 44.61 561 A 1 
ATOM 4241 C CD  . LYS A 0 561 . -61.659  -25.968 51.518   1.00 44.61 561 A 1 
ATOM 4242 C CE  . LYS A 0 561 . -61.666  -25.018 50.320   1.00 44.61 561 A 1 
ATOM 4243 N NZ  . LYS A 0 561 . -62.739  -25.354 49.354   1.00 44.61 561 A 1 
ATOM 4244 N N   . ASP A 0 562 . -60.774  -25.279 57.193   1.00 41.68 562 A 1 
ATOM 4245 C CA  . ASP A 0 562 . -61.586  -25.504 58.373   1.00 41.68 562 A 1 
ATOM 4246 C C   . ASP A 0 562 . -62.913  -26.202 58.022   1.00 41.68 562 A 1 
ATOM 4247 C CB  . ASP A 0 562 . -61.812  -24.161 59.096   1.00 41.68 562 A 1 
ATOM 4248 O O   . ASP A 0 562 . -63.547  -25.948 56.991   1.00 41.68 562 A 1 
ATOM 4249 C CG  . ASP A 0 562 . -62.593  -23.101 58.294   1.00 41.68 562 A 1 
ATOM 4250 O OD1 . ASP A 0 562 . -62.346  -22.958 57.072   1.00 41.68 562 A 1 
ATOM 4251 O OD2 . ASP A 0 562 . -63.435  -22.421 58.919   1.00 41.68 562 A 1 
ATOM 4252 N N   . ARG A 0 563 . -63.343  -27.132 58.883   1.00 36.77 563 A 1 
ATOM 4253 C CA  . ARG A 0 563 . -64.665  -27.775 58.796   1.00 36.77 563 A 1 
ATOM 4254 C C   . ARG A 0 563 . -65.218  -28.139 60.170   1.00 36.77 563 A 1 
ATOM 4255 C CB  . ARG A 0 563 . -64.669  -29.004 57.872   1.00 36.77 563 A 1 
ATOM 4256 O O   . ARG A 0 563 . -65.476  -29.311 60.459   1.00 36.77 563 A 1 
ATOM 4257 C CG  . ARG A 0 563 . -64.462  -28.715 56.381   1.00 36.77 563 A 1 
ATOM 4258 C CD  . ARG A 0 563 . -65.003  -29.918 55.603   1.00 36.77 563 A 1 
ATOM 4259 N NE  . ARG A 0 563 . -64.401  -30.051 54.265   1.00 36.77 563 A 1 
ATOM 4260 N NH1 . ARG A 0 563 . -66.260  -30.792 53.148   1.00 36.77 563 A 1 
ATOM 4261 N NH2 . ARG A 0 563 . -64.287  -30.890 52.141   1.00 36.77 563 A 1 
ATOM 4262 C CZ  . ARG A 0 563 . -64.975  -30.570 53.197   1.00 36.77 563 A 1 
ATOM 4263 N N   . ASP A 0 564 . -65.505  -27.122 60.967   1.00 44.29 564 A 1 
ATOM 4264 C CA  . ASP A 0 564 . -66.378  -27.283 62.125   1.00 44.29 564 A 1 
ATOM 4265 C C   . ASP A 0 564 . -67.795  -27.657 61.659   1.00 44.29 564 A 1 
ATOM 4266 C CB  . ASP A 0 564 . -66.372  -26.008 62.982   1.00 44.29 564 A 1 
ATOM 4267 O O   . ASP A 0 564 . -68.542  -26.844 61.114   1.00 44.29 564 A 1 
ATOM 4268 C CG  . ASP A 0 564 . -65.096  -25.841 63.815   1.00 44.29 564 A 1 
ATOM 4269 O OD1 . ASP A 0 564 . -64.334  -26.830 63.919   1.00 44.29 564 A 1 
ATOM 4270 O OD2 . ASP A 0 564 . -64.949  -24.746 64.396   1.00 44.29 564 A 1 
ATOM 4271 N N   . GLN A 0 565 . -68.180  -28.921 61.854   1.00 36.61 565 A 1 
ATOM 4272 C CA  . GLN A 0 565 . -69.546  -29.401 61.621   1.00 36.61 565 A 1 
ATOM 4273 C C   . GLN A 0 565 . -70.066  -30.198 62.818   1.00 36.61 565 A 1 
ATOM 4274 C CB  . GLN A 0 565 . -69.675  -30.172 60.293   1.00 36.61 565 A 1 
ATOM 4275 O O   . GLN A 0 565 . -70.143  -31.427 62.796   1.00 36.61 565 A 1 
ATOM 4276 C CG  . GLN A 0 565 . -69.656  -29.225 59.083   1.00 36.61 565 A 1 
ATOM 4277 C CD  . GLN A 0 565 . -70.232  -29.843 57.810   1.00 36.61 565 A 1 
ATOM 4278 N NE2 . GLN A 0 565 . -70.674  -29.024 56.881   1.00 36.61 565 A 1 
ATOM 4279 O OE1 . GLN A 0 565 . -70.287  -31.049 57.601   1.00 36.61 565 A 1 
ATOM 4280 N N   . TYR A 0 566 . -70.487  -29.468 63.852   1.00 33.74 566 A 1 
ATOM 4281 C CA  . TYR A 0 566 . -71.295  -30.006 64.943   1.00 33.74 566 A 1 
ATOM 4282 C C   . TYR A 0 566 . -72.774  -29.645 64.725   1.00 33.74 566 A 1 
ATOM 4283 C CB  . TYR A 0 566 . -70.730  -29.535 66.289   1.00 33.74 566 A 1 
ATOM 4284 O O   . TYR A 0 566 . -73.237  -28.574 65.108   1.00 33.74 566 A 1 
ATOM 4285 C CG  . TYR A 0 566 . -71.186  -30.409 67.440   1.00 33.74 566 A 1 
ATOM 4286 C CD1 . TYR A 0 566 . -72.390  -30.130 68.114   1.00 33.74 566 A 1 
ATOM 4287 C CD2 . TYR A 0 566 . -70.409  -31.523 67.814   1.00 33.74 566 A 1 
ATOM 4288 C CE1 . TYR A 0 566 . -72.813  -30.958 69.173   1.00 33.74 566 A 1 
ATOM 4289 C CE2 . TYR A 0 566 . -70.831  -32.355 68.868   1.00 33.74 566 A 1 
ATOM 4290 O OH  . TYR A 0 566 . -72.430  -32.869 70.576   1.00 33.74 566 A 1 
ATOM 4291 C CZ  . TYR A 0 566 . -72.030  -32.071 69.552   1.00 33.74 566 A 1 
ATOM 4292 N N   . GLY A 0 567 . -73.524  -30.528 64.062   1.00 37.92 567 A 1 
ATOM 4293 C CA  . GLY A 0 567 . -74.937  -30.305 63.731   1.00 37.92 567 A 1 
ATOM 4294 C C   . GLY A 0 567 . -75.524  -31.473 62.939   1.00 37.92 567 A 1 
ATOM 4295 O O   . GLY A 0 567 . -75.023  -31.830 61.879   1.00 37.92 567 A 1 
ATOM 4296 N N   . ALA A 0 568 . -76.551  -32.126 63.482   1.00 35.10 568 A 1 
ATOM 4297 C CA  . ALA A 0 568 . -76.986  -33.446 63.032   1.00 35.10 568 A 1 
ATOM 4298 C C   . ALA A 0 568 . -77.653  -33.505 61.635   1.00 35.10 568 A 1 
ATOM 4299 C CB  . ALA A 0 568 . -77.926  -34.014 64.105   1.00 35.10 568 A 1 
ATOM 4300 O O   . ALA A 0 568 . -78.572  -32.748 61.337   1.00 35.10 568 A 1 
ATOM 4301 N N   . SER A 0 569 . -77.343  -34.596 60.917   1.00 34.72 569 A 1 
ATOM 4302 C CA  . SER A 0 569 . -78.182  -35.312 59.927   1.00 34.72 569 A 1 
ATOM 4303 C C   . SER A 0 569 . -78.256  -34.851 58.449   1.00 34.72 569 A 1 
ATOM 4304 C CB  . SER A 0 569 . -79.574  -35.608 60.514   1.00 34.72 569 A 1 
ATOM 4305 O O   . SER A 0 569 . -78.131  -33.686 58.101   1.00 34.72 569 A 1 
ATOM 4306 O OG  . SER A 0 569 . -80.422  -34.486 60.460   1.00 34.72 569 A 1 
ATOM 4307 N N   . SER A 0 570 . -78.518  -35.841 57.577   1.00 38.05 570 A 1 
ATOM 4308 C CA  . SER A 0 570 . -78.810  -35.786 56.121   1.00 38.05 570 A 1 
ATOM 4309 C C   . SER A 0 570 . -77.704  -35.398 55.107   1.00 38.05 570 A 1 
ATOM 4310 C CB  . SER A 0 570 . -80.156  -35.106 55.823   1.00 38.05 570 A 1 
ATOM 4311 O O   . SER A 0 570 . -77.565  -34.263 54.679   1.00 38.05 570 A 1 
ATOM 4312 O OG  . SER A 0 570 . -80.256  -33.791 56.311   1.00 38.05 570 A 1 
ATOM 4313 N N   . GLN A 0 571 . -77.002  -36.432 54.622   1.00 31.50 571 A 1 
ATOM 4314 C CA  . GLN A 0 571 . -76.663  -36.700 53.204   1.00 31.50 571 A 1 
ATOM 4315 C C   . GLN A 0 571 . -76.295  -35.533 52.243   1.00 31.50 571 A 1 
ATOM 4316 C CB  . GLN A 0 571 . -77.802  -37.542 52.578   1.00 31.50 571 A 1 
ATOM 4317 O O   . GLN A 0 571 . -77.086  -35.195 51.368   1.00 31.50 571 A 1 
ATOM 4318 C CG  . GLN A 0 571 . -78.056  -38.901 53.253   1.00 31.50 571 A 1 
ATOM 4319 C CD  . GLN A 0 571 . -79.124  -39.732 52.538   1.00 31.50 571 A 1 
ATOM 4320 N NE2 . GLN A 0 571 . -79.401  -40.930 53.001   1.00 31.50 571 A 1 
ATOM 4321 O OE1 . GLN A 0 571 . -79.735  -39.345 51.562   1.00 31.50 571 A 1 
ATOM 4322 N N   . ALA A 0 572 . -75.032  -35.076 52.258   1.00 35.53 572 A 1 
ATOM 4323 C CA  . ALA A 0 572 . -74.325  -34.579 51.056   1.00 35.53 572 A 1 
ATOM 4324 C C   . ALA A 0 572 . -72.787  -34.508 51.256   1.00 35.53 572 A 1 
ATOM 4325 C CB  . ALA A 0 572 . -74.869  -33.198 50.645   1.00 35.53 572 A 1 
ATOM 4326 O O   . ALA A 0 572 . -72.257  -33.502 51.722   1.00 35.53 572 A 1 
ATOM 4327 N N   . ARG A 0 573 . -72.033  -35.557 50.884   1.00 34.39 573 A 1 
ATOM 4328 C CA  . ARG A 0 573 . -70.552  -35.527 50.808   1.00 34.39 573 A 1 
ATOM 4329 C C   . ARG A 0 573 . -70.056  -36.187 49.515   1.00 34.39 573 A 1 
ATOM 4330 C CB  . ARG A 0 573 . -69.892  -36.237 52.018   1.00 34.39 573 A 1 
ATOM 4331 O O   . ARG A 0 573 . -70.183  -37.401 49.398   1.00 34.39 573 A 1 
ATOM 4332 C CG  . ARG A 0 573 . -69.678  -35.372 53.275   1.00 34.39 573 A 1 
ATOM 4333 C CD  . ARG A 0 573 . -68.782  -36.126 54.281   1.00 34.39 573 A 1 
ATOM 4334 N NE  . ARG A 0 573 . -68.478  -35.336 55.497   1.00 34.39 573 A 1 
ATOM 4335 N NH1 . ARG A 0 573 . -66.891  -36.736 56.410   1.00 34.39 573 A 1 
ATOM 4336 N NH2 . ARG A 0 573 . -67.428  -34.850 57.466   1.00 34.39 573 A 1 
ATOM 4337 C CZ  . ARG A 0 573 . -67.605  -35.644 56.447   1.00 34.39 573 A 1 
ATOM 4338 N N   . ASN A 0 574 . -69.495  -35.381 48.601   1.00 36.15 574 A 1 
ATOM 4339 C CA  . ASN A 0 574 . -68.319  -35.646 47.736   1.00 36.15 574 A 1 
ATOM 4340 C C   . ASN A 0 574 . -68.391  -34.888 46.394   1.00 36.15 574 A 1 
ATOM 4341 C CB  . ASN A 0 574 . -68.045  -37.143 47.460   1.00 36.15 574 A 1 
ATOM 4342 O O   . ASN A 0 574 . -69.018  -35.352 45.448   1.00 36.15 574 A 1 
ATOM 4343 C CG  . ASN A 0 574 . -67.312  -37.840 48.593   1.00 36.15 574 A 1 
ATOM 4344 N ND2 . ASN A 0 574 . -67.021  -39.109 48.440   1.00 36.15 574 A 1 
ATOM 4345 O OD1 . ASN A 0 574 . -66.955  -37.256 49.606   1.00 36.15 574 A 1 
ATOM 4346 N N   . ALA A 0 575 . -67.667  -33.768 46.305   1.00 33.26 575 A 1 
ATOM 4347 C CA  . ALA A 0 575 . -67.155  -33.164 45.071   1.00 33.26 575 A 1 
ATOM 4348 C C   . ALA A 0 575 . -66.001  -32.195 45.426   1.00 33.26 575 A 1 
ATOM 4349 C CB  . ALA A 0 575 . -68.281  -32.434 44.323   1.00 33.26 575 A 1 
ATOM 4350 O O   . ALA A 0 575 . -65.901  -31.763 46.575   1.00 33.26 575 A 1 
ATOM 4351 N N   . SER A 0 576 . -65.139  -31.877 44.451   1.00 39.25 576 A 1 
ATOM 4352 C CA  . SER A 0 576 . -64.095  -30.830 44.508   1.00 39.25 576 A 1 
ATOM 4353 C C   . SER A 0 576 . -63.170  -30.814 45.746   1.00 39.25 576 A 1 
ATOM 4354 C CB  . SER A 0 576 . -64.692  -29.443 44.208   1.00 39.25 576 A 1 
ATOM 4355 O O   . SER A 0 576 . -63.051  -29.798 46.435   1.00 39.25 576 A 1 
ATOM 4356 O OG  . SER A 0 576 . -65.474  -28.983 45.289   1.00 39.25 576 A 1 
ATOM 4357 N N   . GLN A 0 577 . -62.464  -31.917 46.006   1.00 37.24 577 A 1 
ATOM 4358 C CA  . GLN A 0 577 . -61.216  -31.890 46.783   1.00 37.24 577 A 1 
ATOM 4359 C C   . GLN A 0 577 . -60.280  -32.989 46.247   1.00 37.24 577 A 1 
ATOM 4360 C CB  . GLN A 0 577 . -61.516  -31.970 48.302   1.00 37.24 577 A 1 
ATOM 4361 O O   . GLN A 0 577 . -60.307  -34.119 46.726   1.00 37.24 577 A 1 
ATOM 4362 C CG  . GLN A 0 577 . -60.395  -31.324 49.141   1.00 37.24 577 A 1 
ATOM 4363 C CD  . GLN A 0 577 . -60.746  -31.092 50.616   1.00 37.24 577 A 1 
ATOM 4364 N NE2 . GLN A 0 577 . -59.896  -30.416 51.359   1.00 37.24 577 A 1 
ATOM 4365 O OE1 . GLN A 0 577 . -61.793  -31.466 51.128   1.00 37.24 577 A 1 
ATOM 4366 N N   . GLY A 0 578 . -59.537  -32.682 45.174   1.00 38.03 578 A 1 
ATOM 4367 C CA  . GLY A 0 578 . -58.796  -33.700 44.418   1.00 38.03 578 A 1 
ATOM 4368 C C   . GLY A 0 578 . -58.055  -33.229 43.161   1.00 38.03 578 A 1 
ATOM 4369 O O   . GLY A 0 578 . -58.012  -33.991 42.208   1.00 38.03 578 A 1 
ATOM 4370 N N   . ASP A 0 579 . -57.469  -32.026 43.163   1.00 35.98 579 A 1 
ATOM 4371 C CA  . ASP A 0 579 . -56.569  -31.536 42.100   1.00 35.98 579 A 1 
ATOM 4372 C C   . ASP A 0 579 . -55.349  -30.836 42.731   1.00 35.98 579 A 1 
ATOM 4373 C CB  . ASP A 0 579 . -57.316  -30.602 41.123   1.00 35.98 579 A 1 
ATOM 4374 O O   . ASP A 0 579 . -55.334  -29.621 42.911   1.00 35.98 579 A 1 
ATOM 4375 C CG  . ASP A 0 579 . -58.032  -31.356 39.999   1.00 35.98 579 A 1 
ATOM 4376 O OD1 . ASP A 0 579 . -57.349  -32.161 39.325   1.00 35.98 579 A 1 
ATOM 4377 O OD2 . ASP A 0 579 . -59.245  -31.100 39.815   1.00 35.98 579 A 1 
ATOM 4378 N N   . LEU A 0 580 . -54.343  -31.620 43.150   1.00 34.89 580 A 1 
ATOM 4379 C CA  . LEU A 0 580 . -53.045  -31.107 43.629   1.00 34.89 580 A 1 
ATOM 4380 C C   . LEU A 0 580 . -51.916  -32.157 43.511   1.00 34.89 580 A 1 
ATOM 4381 C CB  . LEU A 0 580 . -53.166  -30.542 45.067   1.00 34.89 580 A 1 
ATOM 4382 O O   . LEU A 0 580 . -51.241  -32.479 44.488   1.00 34.89 580 A 1 
ATOM 4383 C CG  . LEU A 0 580 . -51.986  -29.615 45.446   1.00 34.89 580 A 1 
ATOM 4384 C CD1 . LEU A 0 580 . -52.110  -28.235 44.796   1.00 34.89 580 A 1 
ATOM 4385 C CD2 . LEU A 0 580 . -51.925  -29.423 46.961   1.00 34.89 580 A 1 
ATOM 4386 N N   . ILE A 0 581 . -51.716  -32.726 42.318   1.00 40.01 581 A 1 
ATOM 4387 C CA  . ILE A 0 581 . -50.547  -33.566 41.997   1.00 40.01 581 A 1 
ATOM 4388 C C   . ILE A 0 581 . -50.125  -33.282 40.548   1.00 40.01 581 A 1 
ATOM 4389 C CB  . ILE A 0 581 . -50.839  -35.085 42.184   1.00 40.01 581 A 1 
ATOM 4390 O O   . ILE A 0 581 . -50.834  -33.685 39.631   1.00 40.01 581 A 1 
ATOM 4391 C CG1 . ILE A 0 581 . -51.381  -35.440 43.591   1.00 40.01 581 A 1 
ATOM 4392 C CG2 . ILE A 0 581 . -49.554  -35.892 41.894   1.00 40.01 581 A 1 
ATOM 4393 C CD1 . ILE A 0 581 . -51.713  -36.924 43.805   1.00 40.01 581 A 1 
ATOM 4394 N N   . GLY A 0 582 . -48.972  -32.638 40.317   1.00 36.67 582 A 1 
ATOM 4395 C CA  . GLY A 0 582 . -48.475  -32.455 38.943   1.00 36.67 582 A 1 
ATOM 4396 C C   . GLY A 0 582 . -47.387  -31.402 38.714   1.00 36.67 582 A 1 
ATOM 4397 O O   . GLY A 0 582 . -47.687  -30.355 38.171   1.00 36.67 582 A 1 
ATOM 4398 N N   . TYR A 0 583 . -46.141  -31.732 39.078   1.00 33.49 583 A 1 
ATOM 4399 C CA  . TYR A 0 583 . -44.878  -31.375 38.389   1.00 33.49 583 A 1 
ATOM 4400 C C   . TYR A 0 583 . -44.639  -29.965 37.788   1.00 33.49 583 A 1 
ATOM 4401 C CB  . TYR A 0 583 . -44.607  -32.440 37.311   1.00 33.49 583 A 1 
ATOM 4402 O O   . TYR A 0 583 . -45.338  -29.507 36.895   1.00 33.49 583 A 1 
ATOM 4403 C CG  . TYR A 0 583 . -43.608  -33.490 37.747   1.00 33.49 583 A 1 
ATOM 4404 C CD1 . TYR A 0 583 . -42.293  -33.439 37.248   1.00 33.49 583 A 1 
ATOM 4405 C CD2 . TYR A 0 583 . -43.982  -34.495 38.660   1.00 33.49 583 A 1 
ATOM 4406 C CE1 . TYR A 0 583 . -41.349  -34.401 37.651   1.00 33.49 583 A 1 
ATOM 4407 C CE2 . TYR A 0 583 . -43.036  -35.452 39.075   1.00 33.49 583 A 1 
ATOM 4408 O OH  . TYR A 0 583 . -40.814  -36.340 38.961   1.00 33.49 583 A 1 
ATOM 4409 C CZ  . TYR A 0 583 . -41.721  -35.408 38.567   1.00 33.49 583 A 1 
ATOM 4410 N N   . GLY A 0 584 . -43.496  -29.364 38.148   1.00 36.24 584 A 1 
ATOM 4411 C CA  . GLY A 0 584 . -42.910  -28.221 37.429   1.00 36.24 584 A 1 
ATOM 4412 C C   . GLY A 0 584 . -41.953  -28.608 36.282   1.00 36.24 584 A 1 
ATOM 4413 O O   . GLY A 0 584 . -41.779  -29.787 35.974   1.00 36.24 584 A 1 
ATOM 4414 N N   . LYS A 0 585 . -41.262  -27.586 35.743   1.00 34.66 585 A 1 
ATOM 4415 C CA  . LYS A 0 585 . -40.345  -27.558 34.573   1.00 34.66 585 A 1 
ATOM 4416 C C   . LYS A 0 585 . -40.991  -27.590 33.174   1.00 34.66 585 A 1 
ATOM 4417 C CB  . LYS A 0 585 . -39.241  -28.638 34.626   1.00 34.66 585 A 1 
ATOM 4418 O O   . LYS A 0 585 . -41.155  -28.658 32.595   1.00 34.66 585 A 1 
ATOM 4419 C CG  . LYS A 0 585 . -38.256  -28.550 35.795   1.00 34.66 585 A 1 
ATOM 4420 C CD  . LYS A 0 585 . -37.117  -29.553 35.549   1.00 34.66 585 A 1 
ATOM 4421 C CE  . LYS A 0 585 . -36.033  -29.409 36.621   1.00 34.66 585 A 1 
ATOM 4422 N NZ  . LYS A 0 585 . -34.829  -30.212 36.289   1.00 34.66 585 A 1 
ATOM 4423 N N   . ALA A 0 586 . -41.124  -26.409 32.561   1.00 35.99 586 A 1 
ATOM 4424 C CA  . ALA A 0 586 . -40.812  -26.180 31.142   1.00 35.99 586 A 1 
ATOM 4425 C C   . ALA A 0 586 . -40.576  -24.678 30.865   1.00 35.99 586 A 1 
ATOM 4426 C CB  . ALA A 0 586 . -41.933  -26.713 30.238   1.00 35.99 586 A 1 
ATOM 4427 O O   . ALA A 0 586 . -41.284  -23.837 31.407   1.00 35.99 586 A 1 
ATOM 4428 N N   . TYR A 0 587 . -39.597  -24.355 30.013   1.00 36.85 587 A 1 
ATOM 4429 C CA  . TYR A 0 587 . -39.426  -23.025 29.398   1.00 36.85 587 A 1 
ATOM 4430 C C   . TYR A 0 587 . -40.466  -22.805 28.279   1.00 36.85 587 A 1 
ATOM 4431 C CB  . TYR A 0 587 . -38.022  -22.941 28.757   1.00 36.85 587 A 1 
ATOM 4432 O O   . TYR A 0 587 . -40.960  -23.781 27.714   1.00 36.85 587 A 1 
ATOM 4433 C CG  . TYR A 0 587 . -36.876  -22.434 29.617   1.00 36.85 587 A 1 
ATOM 4434 C CD1 . TYR A 0 587 . -36.226  -21.231 29.268   1.00 36.85 587 A 1 
ATOM 4435 C CD2 . TYR A 0 587 . -36.403  -23.191 30.707   1.00 36.85 587 A 1 
ATOM 4436 C CE1 . TYR A 0 587 . -35.110  -20.783 30.000   1.00 36.85 587 A 1 
ATOM 4437 C CE2 . TYR A 0 587 . -35.280  -22.750 31.435   1.00 36.85 587 A 1 
ATOM 4438 O OH  . TYR A 0 587 . -33.544  -21.143 31.790   1.00 36.85 587 A 1 
ATOM 4439 C CZ  . TYR A 0 587 . -34.631  -21.548 31.084   1.00 36.85 587 A 1 
ATOM 4440 N N   . GLY A 0 588 . -40.671  -21.549 27.848   1.00 34.13 588 A 1 
ATOM 4441 C CA  . GLY A 0 588 . -41.082  -21.264 26.458   1.00 34.13 588 A 1 
ATOM 4442 C C   . GLY A 0 588 . -42.278  -20.329 26.244   1.00 34.13 588 A 1 
ATOM 4443 O O   . GLY A 0 588 . -43.240  -20.717 25.591   1.00 34.13 588 A 1 
ATOM 4444 N N   . GLY A 0 589 . -42.210  -19.081 26.719   1.00 37.51 589 A 1 
ATOM 4445 C CA  . GLY A 0 589 . -43.261  -18.062 26.537   1.00 37.51 589 A 1 
ATOM 4446 C C   . GLY A 0 589 . -43.265  -17.298 25.198   1.00 37.51 589 A 1 
ATOM 4447 O O   . GLY A 0 589 . -43.754  -16.172 25.157   1.00 37.51 589 A 1 
ATOM 4448 N N   . ALA A 0 590 . -42.713  -17.848 24.110   1.00 37.96 590 A 1 
ATOM 4449 C CA  . ALA A 0 590 . -42.661  -17.160 22.811   1.00 37.96 590 A 1 
ATOM 4450 C C   . ALA A 0 590 . -44.033  -17.170 22.100   1.00 37.96 590 A 1 
ATOM 4451 C CB  . ALA A 0 590 . -41.552  -17.778 21.952   1.00 37.96 590 A 1 
ATOM 4452 O O   . ALA A 0 590 . -44.687  -18.210 22.009   1.00 37.96 590 A 1 
ATOM 4453 N N   . LYS A 0 591 . -44.481  -16.014 21.586   1.00 40.58 591 A 1 
ATOM 4454 C CA  . LYS A 0 591 . -45.866  -15.793 21.129   1.00 40.58 591 A 1 
ATOM 4455 C C   . LYS A 0 591 . -45.911  -15.241 19.697   1.00 40.58 591 A 1 
ATOM 4456 C CB  . LYS A 0 591 . -46.538  -14.860 22.153   1.00 40.58 591 A 1 
ATOM 4457 O O   . LYS A 0 591 . -45.361  -14.177 19.444   1.00 40.58 591 A 1 
ATOM 4458 C CG  . LYS A 0 591 . -48.071  -14.799 22.063   1.00 40.58 591 A 1 
ATOM 4459 C CD  . LYS A 0 591 . -48.589  -13.853 23.159   1.00 40.58 591 A 1 
ATOM 4460 C CE  . LYS A 0 591 . -50.119  -13.835 23.252   1.00 40.58 591 A 1 
ATOM 4461 N NZ  . LYS A 0 591 . -50.565  -12.915 24.332   1.00 40.58 591 A 1 
ATOM 4462 N N   . ALA A 0 592 . -46.651  -15.931 18.816   1.00 35.96 592 A 1 
ATOM 4463 C CA  . ALA A 0 592 . -46.703  -15.734 17.352   1.00 35.96 592 A 1 
ATOM 4464 C C   . ALA A 0 592 . -45.373  -16.091 16.629   1.00 35.96 592 A 1 
ATOM 4465 C CB  . ALA A 0 592 . -47.278  -14.342 17.029   1.00 35.96 592 A 1 
ATOM 4466 O O   . ALA A 0 592 . -44.309  -16.051 17.230   1.00 35.96 592 A 1 
ATOM 4467 N N   . TYR A 0 593 . -45.356  -16.530 15.362   1.00 39.99 593 A 1 
ATOM 4468 C CA  . TYR A 0 593 . -46.364  -16.410 14.297   1.00 39.99 593 A 1 
ATOM 4469 C C   . TYR A 0 593 . -46.585  -17.711 13.492   1.00 39.99 593 A 1 
ATOM 4470 C CB  . TYR A 0 593 . -45.874  -15.349 13.288   1.00 39.99 593 A 1 
ATOM 4471 O O   . TYR A 0 593 . -45.629  -18.389 13.148   1.00 39.99 593 A 1 
ATOM 4472 C CG  . TYR A 0 593 . -45.851  -13.909 13.764   1.00 39.99 593 A 1 
ATOM 4473 C CD1 . TYR A 0 593 . -46.860  -13.021 13.342   1.00 39.99 593 A 1 
ATOM 4474 C CD2 . TYR A 0 593 . -44.804  -13.442 14.585   1.00 39.99 593 A 1 
ATOM 4475 C CE1 . TYR A 0 593 . -46.832  -11.675 13.753   1.00 39.99 593 A 1 
ATOM 4476 C CE2 . TYR A 0 593 . -44.777  -12.097 15.003   1.00 39.99 593 A 1 
ATOM 4477 O OH  . TYR A 0 593 . -45.783  -9.911  14.974   1.00 39.99 593 A 1 
ATOM 4478 C CZ  . TYR A 0 593 . -45.793  -11.211 14.585   1.00 39.99 593 A 1 
ATOM 4479 N N   . GLY A 0 594 . -47.841  -17.943 13.076   1.00 38.40 594 A 1 
ATOM 4480 C CA  . GLY A 0 594 . -48.217  -18.515 11.766   1.00 38.40 594 A 1 
ATOM 4481 C C   . GLY A 0 594 . -48.032  -20.019 11.473   1.00 38.40 594 A 1 
ATOM 4482 O O   . GLY A 0 594 . -46.923  -20.533 11.482   1.00 38.40 594 A 1 
ATOM 4483 N N   . GLY A 0 595 . -49.108  -20.680 11.006   1.00 36.91 595 A 1 
ATOM 4484 C CA  . GLY A 0 595 . -48.981  -21.808 10.059   1.00 36.91 595 A 1 
ATOM 4485 C C   . GLY A 0 595 . -49.885  -23.038 10.250   1.00 36.91 595 A 1 
ATOM 4486 O O   . GLY A 0 595 . -49.604  -23.884 11.082   1.00 36.91 595 A 1 
ATOM 4487 N N   . HIS A 0 596 . -50.877  -23.181 9.360    1.00 37.36 596 A 1 
ATOM 4488 C CA  . HIS A 0 596 . -51.500  -24.433 8.873    1.00 37.36 596 A 1 
ATOM 4489 C C   . HIS A 0 596 . -52.194  -25.450 9.821    1.00 37.36 596 A 1 
ATOM 4490 C CB  . HIS A 0 596 . -50.549  -25.138 7.889    1.00 37.36 596 A 1 
ATOM 4491 O O   . HIS A 0 596 . -51.599  -26.130 10.648   1.00 37.36 596 A 1 
ATOM 4492 C CG  . HIS A 0 596 . -50.766  -24.677 6.470    1.00 37.36 596 A 1 
ATOM 4493 C CD2 . HIS A 0 596 . -51.483  -25.343 5.512    1.00 37.36 596 A 1 
ATOM 4494 N ND1 . HIS A 0 596 . -50.375  -23.475 5.922    1.00 37.36 596 A 1 
ATOM 4495 C CE1 . HIS A 0 596 . -50.846  -23.422 4.664    1.00 37.36 596 A 1 
ATOM 4496 N NE2 . HIS A 0 596 . -51.533  -24.535 4.372    1.00 37.36 596 A 1 
ATOM 4497 N N   . ALA A 0 597 . -53.480  -25.670 9.518    1.00 36.99 597 A 1 
ATOM 4498 C CA  . ALA A 0 597 . -54.238  -26.922 9.700    1.00 36.99 597 A 1 
ATOM 4499 C C   . ALA A 0 597 . -54.080  -27.806 8.407    1.00 36.99 597 A 1 
ATOM 4500 C CB  . ALA A 0 597 . -55.671  -26.435 10.007   1.00 36.99 597 A 1 
ATOM 4501 O O   . ALA A 0 597 . -53.366  -27.337 7.515    1.00 36.99 597 A 1 
ATOM 4502 N N   . PRO A 0 598 . -54.723  -28.994 8.194    1.00 42.58 598 A 1 
ATOM 4503 C CA  . PRO A 0 598 . -55.867  -29.564 8.922    1.00 42.58 598 A 1 
ATOM 4504 C C   . PRO A 0 598 . -55.928  -31.105 9.153    1.00 42.58 598 A 1 
ATOM 4505 C CB  . PRO A 0 598 . -57.015  -29.181 7.978    1.00 42.58 598 A 1 
ATOM 4506 O O   . PRO A 0 598 . -55.134  -31.901 8.669    1.00 42.58 598 A 1 
ATOM 4507 C CG  . PRO A 0 598 . -56.425  -29.524 6.602    1.00 42.58 598 A 1 
ATOM 4508 C CD  . PRO A 0 598 . -54.907  -29.465 6.817    1.00 42.58 598 A 1 
ATOM 4509 N N   . VAL A 0 599 . -56.983  -31.475 9.891    1.00 34.70 599 A 1 
ATOM 4510 C CA  . VAL A 0 599 . -57.694  -32.766 10.070   1.00 34.70 599 A 1 
ATOM 4511 C C   . VAL A 0 599 . -57.462  -33.900 9.042    1.00 34.70 599 A 1 
ATOM 4512 C CB  . VAL A 0 599 . -59.215  -32.444 10.029   1.00 34.70 599 A 1 
ATOM 4513 O O   . VAL A 0 599 . -57.727  -33.710 7.861    1.00 34.70 599 A 1 
ATOM 4514 C CG1 . VAL A 0 599 . -60.100  -33.655 10.360   1.00 34.70 599 A 1 
ATOM 4515 C CG2 . VAL A 0 599 . -59.613  -31.320 11.003   1.00 34.70 599 A 1 
ATOM 4516 N N   . HIS A 0 600 . -57.164  -35.116 9.539    1.00 36.78 600 A 1 
ATOM 4517 C CA  . HIS A 0 600 . -57.638  -36.473 9.128    1.00 36.78 600 A 1 
ATOM 4518 C C   . HIS A 0 600 . -56.924  -37.522 10.038   1.00 36.78 600 A 1 
ATOM 4519 C CB  . HIS A 0 600 . -57.354  -36.761 7.634    1.00 36.78 600 A 1 
ATOM 4520 O O   . HIS A 0 600 . -55.841  -37.225 10.527   1.00 36.78 600 A 1 
ATOM 4521 C CG  . HIS A 0 600 . -58.589  -36.818 6.752    1.00 36.78 600 A 1 
ATOM 4522 C CD2 . HIS A 0 600 . -59.539  -35.844 6.559    1.00 36.78 600 A 1 
ATOM 4523 N ND1 . HIS A 0 600 . -58.948  -37.877 5.946    1.00 36.78 600 A 1 
ATOM 4524 C CE1 . HIS A 0 600 . -60.077  -37.550 5.293    1.00 36.78 600 A 1 
ATOM 4525 N NE2 . HIS A 0 600 . -60.484  -36.325 5.646    1.00 36.78 600 A 1 
ATOM 4526 N N   . GLY A 0 601 . -57.400  -38.737 10.362   1.00 39.26 601 A 1 
ATOM 4527 C CA  . GLY A 0 601 . -58.636  -39.488 10.068   1.00 39.26 601 A 1 
ATOM 4528 C C   . GLY A 0 601 . -58.795  -40.705 11.030   1.00 39.26 601 A 1 
ATOM 4529 O O   . GLY A 0 601 . -58.021  -40.844 11.973   1.00 39.26 601 A 1 
ATOM 4530 N N   . VAL A 0 602 . -59.799  -41.576 10.834   1.00 36.49 602 A 1 
ATOM 4531 C CA  . VAL A 0 602 . -60.250  -42.622 11.803   1.00 36.49 602 A 1 
ATOM 4532 C C   . VAL A 0 602 . -59.843  -44.058 11.410   1.00 36.49 602 A 1 
ATOM 4533 C CB  . VAL A 0 602 . -61.795  -42.550 11.929   1.00 36.49 602 A 1 
ATOM 4534 O O   . VAL A 0 602 . -59.842  -44.345 10.223   1.00 36.49 602 A 1 
ATOM 4535 C CG1 . VAL A 0 602 . -62.434  -43.681 12.751   1.00 36.49 602 A 1 
ATOM 4536 C CG2 . VAL A 0 602 . -62.234  -41.226 12.570   1.00 36.49 602 A 1 
ATOM 4537 N N   . HIS A 0 603 . -59.573  -44.946 12.393   1.00 36.14 603 A 1 
ATOM 4538 C CA  . HIS A 0 603 . -59.782  -46.430 12.484   1.00 36.14 603 A 1 
ATOM 4539 C C   . HIS A 0 603 . -58.859  -46.996 13.609   1.00 36.14 603 A 1 
ATOM 4540 C CB  . HIS A 0 603 . -59.526  -47.173 11.148   1.00 36.14 603 A 1 
ATOM 4541 O O   . HIS A 0 603 . -57.847  -46.371 13.899   1.00 36.14 603 A 1 
ATOM 4542 C CG  . HIS A 0 603 . -60.785  -47.401 10.329   1.00 36.14 603 A 1 
ATOM 4543 C CD2 . HIS A 0 603 . -61.217  -46.710 9.222    1.00 36.14 603 A 1 
ATOM 4544 N ND1 . HIS A 0 603 . -61.706  -48.404 10.542   1.00 36.14 603 A 1 
ATOM 4545 C CE1 . HIS A 0 603 . -62.673  -48.298 9.615    1.00 36.14 603 A 1 
ATOM 4546 N NE2 . HIS A 0 603 . -62.424  -47.272 8.794    1.00 36.14 603 A 1 
ATOM 4547 N N   . GLY A 0 604 . -59.062  -48.123 14.320   1.00 39.02 604 A 1 
ATOM 4548 C CA  . GLY A 0 604 . -60.085  -49.194 14.379   1.00 39.02 604 A 1 
ATOM 4549 C C   . GLY A 0 604 . -59.404  -50.533 14.790   1.00 39.02 604 A 1 
ATOM 4550 O O   . GLY A 0 604 . -58.308  -50.796 14.311   1.00 39.02 604 A 1 
ATOM 4551 N N   . GLY A 0 605 . -59.912  -51.436 15.648   1.00 38.69 605 A 1 
ATOM 4552 C CA  . GLY A 0 605 . -61.180  -51.585 16.388   1.00 38.69 605 A 1 
ATOM 4553 C C   . GLY A 0 605 . -61.112  -52.825 17.328   1.00 38.69 605 A 1 
ATOM 4554 O O   . GLY A 0 605 . -60.044  -53.079 17.865   1.00 38.69 605 A 1 
ATOM 4555 N N   . TYR A 0 606 . -62.215  -53.596 17.476   1.00 37.45 606 A 1 
ATOM 4556 C CA  . TYR A 0 606 . -62.325  -55.016 17.954   1.00 37.45 606 A 1 
ATOM 4557 C C   . TYR A 0 606 . -61.556  -55.458 19.237   1.00 37.45 606 A 1 
ATOM 4558 C CB  . TYR A 0 606 . -62.035  -55.993 16.779   1.00 37.45 606 A 1 
ATOM 4559 O O   . TYR A 0 606 . -60.335  -55.478 19.254   1.00 37.45 606 A 1 
ATOM 4560 C CG  . TYR A 0 606 . -61.247  -55.426 15.601   1.00 37.45 606 A 1 
ATOM 4561 C CD1 . TYR A 0 606 . -61.929  -55.012 14.438   1.00 37.45 606 A 1 
ATOM 4562 C CD2 . TYR A 0 606 . -59.857  -55.212 15.706   1.00 37.45 606 A 1 
ATOM 4563 C CE1 . TYR A 0 606 . -61.236  -54.340 13.413   1.00 37.45 606 A 1 
ATOM 4564 C CE2 . TYR A 0 606 . -59.163  -54.526 14.688   1.00 37.45 606 A 1 
ATOM 4565 O OH  . TYR A 0 606 . -59.234  -53.327 12.598   1.00 37.45 606 A 1 
ATOM 4566 C CZ  . TYR A 0 606 . -59.858  -54.072 13.546   1.00 37.45 606 A 1 
ATOM 4567 N N   . GLY A 0 607 . -62.153  -55.976 20.325   1.00 41.53 607 A 1 
ATOM 4568 C CA  . GLY A 0 607 . -63.529  -56.383 20.709   1.00 41.53 607 A 1 
ATOM 4569 C C   . GLY A 0 607 . -63.548  -56.700 22.234   1.00 41.53 607 A 1 
ATOM 4570 O O   . GLY A 0 607 . -62.669  -56.218 22.934   1.00 41.53 607 A 1 
ATOM 4571 N N   . LYS A 0 608 . -64.434  -57.493 22.869   1.00 37.96 608 A 1 
ATOM 4572 C CA  . LYS A 0 608 . -65.644  -58.273 22.502   1.00 37.96 608 A 1 
ATOM 4573 C C   . LYS A 0 608 . -66.504  -58.485 23.792   1.00 37.96 608 A 1 
ATOM 4574 C CB  . LYS A 0 608 . -65.193  -59.622 21.892   1.00 37.96 608 A 1 
ATOM 4575 O O   . LYS A 0 608 . -66.049  -58.178 24.887   1.00 37.96 608 A 1 
ATOM 4576 C CG  . LYS A 0 608 . -66.311  -60.425 21.195   1.00 37.96 608 A 1 
ATOM 4577 C CD  . LYS A 0 608 . -65.807  -61.776 20.667   1.00 37.96 608 A 1 
ATOM 4578 C CE  . LYS A 0 608 . -66.987  -62.577 20.095   1.00 37.96 608 A 1 
ATOM 4579 N NZ  . LYS A 0 608 . -66.581  -63.947 19.689   1.00 37.96 608 A 1 
ATOM 4580 N N   . SER A 0 609 . -67.735  -58.997 23.685   1.00 34.44 609 A 1 
ATOM 4581 C CA  . SER A 0 609 . -68.774  -59.073 24.744   1.00 34.44 609 A 1 
ATOM 4582 C C   . SER A 0 609 . -69.043  -60.467 25.363   1.00 34.44 609 A 1 
ATOM 4583 C CB  . SER A 0 609 . -70.083  -58.636 24.073   1.00 34.44 609 A 1 
ATOM 4584 O O   . SER A 0 609 . -68.817  -61.453 24.665   1.00 34.44 609 A 1 
ATOM 4585 O OG  . SER A 0 609 . -70.340  -59.485 22.960   1.00 34.44 609 A 1 
ATOM 4586 N N   . LEU A 0 610 . -69.694  -60.504 26.553   1.00 35.26 610 A 1 
ATOM 4587 C CA  . LEU A 0 610 . -70.851  -61.355 26.990   1.00 35.26 610 A 1 
ATOM 4588 C C   . LEU A 0 610 . -70.790  -62.077 28.371   1.00 35.26 610 A 1 
ATOM 4589 C CB  . LEU A 0 610 . -71.348  -62.372 25.927   1.00 35.26 610 A 1 
ATOM 4590 O O   . LEU A 0 610 . -69.962  -62.948 28.595   1.00 35.26 610 A 1 
ATOM 4591 C CG  . LEU A 0 610 . -72.315  -61.774 24.891   1.00 35.26 610 A 1 
ATOM 4592 C CD1 . LEU A 0 610 . -72.381  -62.648 23.641   1.00 35.26 610 A 1 
ATOM 4593 C CD2 . LEU A 0 610 . -73.731  -61.643 25.461   1.00 35.26 610 A 1 
ATOM 4594 N N   . SER A 0 611 . -71.868  -61.855 29.151   1.00 34.05 611 A 1 
ATOM 4595 C CA  . SER A 0 611 . -72.726  -62.872 29.820   1.00 34.05 611 A 1 
ATOM 4596 C C   . SER A 0 611 . -72.483  -63.364 31.271   1.00 34.05 611 A 1 
ATOM 4597 C CB  . SER A 0 611 . -72.965  -64.062 28.881   1.00 34.05 611 A 1 
ATOM 4598 O O   . SER A 0 611 . -71.688  -64.259 31.519   1.00 34.05 611 A 1 
ATOM 4599 O OG  . SER A 0 611 . -73.986  -64.892 29.379   1.00 34.05 611 A 1 
ATOM 4600 N N   . TYR A 0 612 . -73.365  -62.892 32.173   1.00 31.94 612 A 1 
ATOM 4601 C CA  . TYR A 0 612 . -74.165  -63.633 33.184   1.00 31.94 612 A 1 
ATOM 4602 C C   . TYR A 0 612 . -73.576  -64.798 34.024   1.00 31.94 612 A 1 
ATOM 4603 C CB  . TYR A 0 612 . -75.461  -64.149 32.512   1.00 31.94 612 A 1 
ATOM 4604 O O   . TYR A 0 612 . -73.280  -65.867 33.500   1.00 31.94 612 A 1 
ATOM 4605 C CG  . TYR A 0 612 . -76.693  -63.283 32.680   1.00 31.94 612 A 1 
ATOM 4606 C CD1 . TYR A 0 612 . -77.677  -63.645 33.622   1.00 31.94 612 A 1 
ATOM 4607 C CD2 . TYR A 0 612 . -76.890  -62.163 31.851   1.00 31.94 612 A 1 
ATOM 4608 C CE1 . TYR A 0 612 . -78.858  -62.888 33.740   1.00 31.94 612 A 1 
ATOM 4609 C CE2 . TYR A 0 612 . -78.066  -61.398 31.972   1.00 31.94 612 A 1 
ATOM 4610 O OH  . TYR A 0 612 . -80.192  -61.028 33.007   1.00 31.94 612 A 1 
ATOM 4611 C CZ  . TYR A 0 612 . -79.053  -61.761 32.911   1.00 31.94 612 A 1 
ATOM 4612 N N   . GLY A 0 613 . -73.758  -64.697 35.355   1.00 37.52 613 A 1 
ATOM 4613 C CA  . GLY A 0 613 . -74.268  -65.816 36.176   1.00 37.52 613 A 1 
ATOM 4614 C C   . GLY A 0 613 . -73.473  -66.210 37.435   1.00 37.52 613 A 1 
ATOM 4615 O O   . GLY A 0 613 . -72.392  -66.774 37.339   1.00 37.52 613 A 1 
ATOM 4616 N N   . GLY A 0 614 . -74.060  -66.022 38.626   1.00 36.85 614 A 1 
ATOM 4617 C CA  . GLY A 0 614 . -73.551  -66.560 39.902   1.00 36.85 614 A 1 
ATOM 4618 C C   . GLY A 0 614 . -74.399  -66.115 41.104   1.00 36.85 614 A 1 
ATOM 4619 O O   . GLY A 0 614 . -74.799  -64.955 41.165   1.00 36.85 614 A 1 
ATOM 4620 N N   . LYS A 0 615 . -74.728  -67.018 42.044   1.00 38.63 615 A 1 
ATOM 4621 C CA  . LYS A 0 615 . -75.653  -66.756 43.171   1.00 38.63 615 A 1 
ATOM 4622 C C   . LYS A 0 615 . -75.107  -67.220 44.533   1.00 38.63 615 A 1 
ATOM 4623 C CB  . LYS A 0 615 . -77.008  -67.466 42.936   1.00 38.63 615 A 1 
ATOM 4624 O O   . LYS A 0 615 . -74.689  -68.360 44.649   1.00 38.63 615 A 1 
ATOM 4625 C CG  . LYS A 0 615 . -78.095  -66.617 42.255   1.00 38.63 615 A 1 
ATOM 4626 C CD  . LYS A 0 615 . -79.444  -67.361 42.324   1.00 38.63 615 A 1 
ATOM 4627 C CE  . LYS A 0 615 . -80.594  -66.526 41.744   1.00 38.63 615 A 1 
ATOM 4628 N NZ  . LYS A 0 615 . -81.897  -67.232 41.865   1.00 38.63 615 A 1 
ATOM 4629 N N   . VAL A 0 616 . -75.305  -66.358 45.540   1.00 37.61 616 A 1 
ATOM 4630 C CA  . VAL A 0 616 . -75.773  -66.638 46.924   1.00 37.61 616 A 1 
ATOM 4631 C C   . VAL A 0 616 . -75.036  -67.685 47.790   1.00 37.61 616 A 1 
ATOM 4632 C CB  . VAL A 0 616 . -77.294  -66.936 46.905   1.00 37.61 616 A 1 
ATOM 4633 O O   . VAL A 0 616 . -75.065  -68.879 47.517   1.00 37.61 616 A 1 
ATOM 4634 C CG1 . VAL A 0 616 . -77.883  -67.165 48.303   1.00 37.61 616 A 1 
ATOM 4635 C CG2 . VAL A 0 616 . -78.092  -65.778 46.279   1.00 37.61 616 A 1 
ATOM 4636 N N   . GLY A 0 617 . -74.573  -67.234 48.966   1.00 42.71 617 A 1 
ATOM 4637 C CA  . GLY A 0 617 . -74.311  -68.032 50.179   1.00 42.71 617 A 1 
ATOM 4638 C C   . GLY A 0 617 . -74.894  -67.323 51.420   1.00 42.71 617 A 1 
ATOM 4639 O O   . GLY A 0 617 . -75.140  -66.120 51.357   1.00 42.71 617 A 1 
ATOM 4640 N N   . TYR A 0 618 . -75.183  -68.040 52.517   1.00 37.57 618 A 1 
ATOM 4641 C CA  . TYR A 0 618 . -76.109  -67.585 53.583   1.00 37.57 618 A 1 
ATOM 4642 C C   . TYR A 0 618 . -75.535  -67.607 55.019   1.00 37.57 618 A 1 
ATOM 4643 C CB  . TYR A 0 618 . -77.375  -68.474 53.553   1.00 37.57 618 A 1 
ATOM 4644 O O   . TYR A 0 618 . -74.915  -68.590 55.414   1.00 37.57 618 A 1 
ATOM 4645 C CG  . TYR A 0 618 . -78.666  -67.805 53.114   1.00 37.57 618 A 1 
ATOM 4646 C CD1 . TYR A 0 618 . -79.628  -67.415 54.068   1.00 37.57 618 A 1 
ATOM 4647 C CD2 . TYR A 0 618 . -78.942  -67.659 51.742   1.00 37.57 618 A 1 
ATOM 4648 C CE1 . TYR A 0 618 . -80.870  -66.894 53.652   1.00 37.57 618 A 1 
ATOM 4649 C CE2 . TYR A 0 618 . -80.182  -67.140 51.321   1.00 37.57 618 A 1 
ATOM 4650 O OH  . TYR A 0 618 . -82.354  -66.290 51.856   1.00 37.57 618 A 1 
ATOM 4651 C CZ  . TYR A 0 618 . -81.151  -66.765 52.273   1.00 37.57 618 A 1 
ATOM 4652 N N   . GLY A 0 619 . -75.929  -66.614 55.835   1.00 39.01 619 A 1 
ATOM 4653 C CA  . GLY A 0 619 . -76.059  -66.709 57.307   1.00 39.01 619 A 1 
ATOM 4654 C C   . GLY A 0 619 . -74.969  -66.030 58.171   1.00 39.01 619 A 1 
ATOM 4655 O O   . GLY A 0 619 . -73.790  -66.185 57.893   1.00 39.01 619 A 1 
ATOM 4656 N N   . GLY A 0 620 . -75.294  -65.306 59.259   1.00 37.60 620 A 1 
ATOM 4657 C CA  . GLY A 0 620 . -76.615  -64.799 59.686   1.00 37.60 620 A 1 
ATOM 4658 C C   . GLY A 0 620 . -76.722  -64.317 61.155   1.00 37.60 620 A 1 
ATOM 4659 O O   . GLY A 0 620 . -75.949  -64.752 62.000   1.00 37.60 620 A 1 
ATOM 4660 N N   . LYS A 0 621 . -77.787  -63.535 61.445   1.00 38.55 621 A 1 
ATOM 4661 C CA  . LYS A 0 621 . -78.268  -63.018 62.765   1.00 38.55 621 A 1 
ATOM 4662 C C   . LYS A 0 621 . -77.410  -61.890 63.399   1.00 38.55 621 A 1 
ATOM 4663 C CB  . LYS A 0 621 . -78.535  -64.183 63.745   1.00 38.55 621 A 1 
ATOM 4664 O O   . LYS A 0 621 . -76.214  -61.846 63.166   1.00 38.55 621 A 1 
ATOM 4665 C CG  . LYS A 0 621 . -79.477  -65.262 63.178   1.00 38.55 621 A 1 
ATOM 4666 C CD  . LYS A 0 621 . -79.756  -66.361 64.214   1.00 38.55 621 A 1 
ATOM 4667 C CE  . LYS A 0 621 . -80.697  -67.420 63.621   1.00 38.55 621 A 1 
ATOM 4668 N NZ  . LYS A 0 621 . -81.007  -68.487 64.607   1.00 38.55 621 A 1 
ATOM 4669 N N   . ALA A 0 622 . -77.948  -60.936 64.181   1.00 35.59 622 A 1 
ATOM 4670 C CA  . ALA A 0 622 . -79.303  -60.755 64.754   1.00 35.59 622 A 1 
ATOM 4671 C C   . ALA A 0 622 . -79.851  -59.296 64.613   1.00 35.59 622 A 1 
ATOM 4672 C CB  . ALA A 0 622 . -79.241  -61.195 66.227   1.00 35.59 622 A 1 
ATOM 4673 O O   . ALA A 0 622 . -79.257  -58.487 63.910   1.00 35.59 622 A 1 
ATOM 4674 N N   . TYR A 0 623 . -81.006  -58.984 65.230   1.00 35.28 623 A 1 
ATOM 4675 C CA  . TYR A 0 623 . -81.857  -57.784 65.017   1.00 35.28 623 A 1 
ATOM 4676 C C   . TYR A 0 623 . -82.279  -57.090 66.340   1.00 35.28 623 A 1 
ATOM 4677 C CB  . TYR A 0 623 . -83.153  -58.231 64.299   1.00 35.28 623 A 1 
ATOM 4678 O O   . TYR A 0 623 . -82.288  -57.743 67.379   1.00 35.28 623 A 1 
ATOM 4679 C CG  . TYR A 0 623 . -83.260  -57.984 62.805   1.00 35.28 623 A 1 
ATOM 4680 C CD1 . TYR A 0 623 . -84.113  -56.968 62.324   1.00 35.28 623 A 1 
ATOM 4681 C CD2 . TYR A 0 623 . -82.608  -58.839 61.896   1.00 35.28 623 A 1 
ATOM 4682 C CE1 . TYR A 0 623 . -84.331  -56.818 60.941   1.00 35.28 623 A 1 
ATOM 4683 C CE2 . TYR A 0 623 . -82.828  -58.696 60.512   1.00 35.28 623 A 1 
ATOM 4684 O OH  . TYR A 0 623 . -83.925  -57.581 58.698   1.00 35.28 623 A 1 
ATOM 4685 C CZ  . TYR A 0 623 . -83.696  -57.693 60.033   1.00 35.28 623 A 1 
ATOM 4686 N N   . GLY A 0 624 . -82.761  -55.833 66.260   1.00 36.11 624 A 1 
ATOM 4687 C CA  . GLY A 0 624 . -83.487  -55.095 67.327   1.00 36.11 624 A 1 
ATOM 4688 C C   . GLY A 0 624 . -82.778  -53.790 67.746   1.00 36.11 624 A 1 
ATOM 4689 O O   . GLY A 0 624 . -81.648  -53.885 68.199   1.00 36.11 624 A 1 
ATOM 4690 N N   . VAL A 0 625 . -83.236  -52.535 67.567   1.00 36.45 625 A 1 
ATOM 4691 C CA  . VAL A 0 625 . -84.542  -51.838 67.368   1.00 36.45 625 A 1 
ATOM 4692 C C   . VAL A 0 625 . -85.151  -51.222 68.650   1.00 36.45 625 A 1 
ATOM 4693 C CB  . VAL A 0 625 . -85.600  -52.552 66.489   1.00 36.45 625 A 1 
ATOM 4694 O O   . VAL A 0 625 . -85.779  -51.918 69.433   1.00 36.45 625 A 1 
ATOM 4695 C CG1 . VAL A 0 625 . -86.848  -51.691 66.245   1.00 36.45 625 A 1 
ATOM 4696 C CG2 . VAL A 0 625 . -85.050  -52.878 65.090   1.00 36.45 625 A 1 
ATOM 4697 N N   . GLN A 0 626 . -85.054  -49.880 68.718   1.00 33.97 626 A 1 
ATOM 4698 C CA  . GLN A 0 626 . -85.882  -48.885 69.443   1.00 33.97 626 A 1 
ATOM 4699 C C   . GLN A 0 626 . -85.831  -48.701 70.983   1.00 33.97 626 A 1 
ATOM 4700 C CB  . GLN A 0 626 . -87.346  -48.940 68.955   1.00 33.97 626 A 1 
ATOM 4701 O O   . GLN A 0 626 . -85.721  -49.635 71.761   1.00 33.97 626 A 1 
ATOM 4702 C CG  . GLN A 0 626 . -87.532  -48.264 67.588   1.00 33.97 626 A 1 
ATOM 4703 C CD  . GLN A 0 626 . -88.953  -48.415 67.053   1.00 33.97 626 A 1 
ATOM 4704 N NE2 . GLN A 0 626 . -89.551  -47.368 66.527   1.00 33.97 626 A 1 
ATOM 4705 O OE1 . GLN A 0 626 . -89.549  -49.475 67.067   1.00 33.97 626 A 1 
ATOM 4706 N N   . ALA A 0 627 . -86.078  -47.425 71.335   1.00 33.26 627 A 1 
ATOM 4707 C CA  . ALA A 0 627 . -86.721  -46.874 72.540   1.00 33.26 627 A 1 
ATOM 4708 C C   . ALA A 0 627 . -85.960  -46.780 73.888   1.00 33.26 627 A 1 
ATOM 4709 C CB  . ALA A 0 627 . -88.134  -47.453 72.681   1.00 33.26 627 A 1 
ATOM 4710 O O   . ALA A 0 627 . -85.947  -47.703 74.687   1.00 33.26 627 A 1 
ATOM 4711 N N   . GLU A 0 628 . -85.509  -45.544 74.149   1.00 30.60 628 A 1 
ATOM 4712 C CA  . GLU A 0 628 . -85.659  -44.763 75.397   1.00 30.60 628 A 1 
ATOM 4713 C C   . GLU A 0 628 . -85.041  -45.194 76.751   1.00 30.60 628 A 1 
ATOM 4714 C CB  . GLU A 0 628 . -87.134  -44.369 75.616   1.00 30.60 628 A 1 
ATOM 4715 O O   . GLU A 0 628 . -85.262  -46.277 77.279   1.00 30.60 628 A 1 
ATOM 4716 C CG  . GLU A 0 628 . -87.691  -43.487 74.487   1.00 30.60 628 A 1 
ATOM 4717 C CD  . GLU A 0 628 . -89.080  -42.905 74.799   1.00 30.60 628 A 1 
ATOM 4718 O OE1 . GLU A 0 628 . -89.426  -41.906 74.133   1.00 30.60 628 A 1 
ATOM 4719 O OE2 . GLU A 0 628 . -89.777  -43.449 75.686   1.00 30.60 628 A 1 
ATOM 4720 N N   . ARG A 0 629 . -84.487  -44.149 77.397   1.00 31.64 629 A 1 
ATOM 4721 C CA  . ARG A 0 629 . -84.320  -43.911 78.846   1.00 31.64 629 A 1 
ATOM 4722 C C   . ARG A 0 629 . -83.184  -44.594 79.631   1.00 31.64 629 A 1 
ATOM 4723 C CB  . ARG A 0 629 . -85.676  -44.024 79.577   1.00 31.64 629 A 1 
ATOM 4724 O O   . ARG A 0 629 . -82.789  -45.725 79.407   1.00 31.64 629 A 1 
ATOM 4725 C CG  . ARG A 0 629 . -86.334  -42.648 79.788   1.00 31.64 629 A 1 
ATOM 4726 C CD  . ARG A 0 629 . -87.692  -42.755 80.494   1.00 31.64 629 A 1 
ATOM 4727 N NE  . ARG A 0 629 . -87.584  -43.503 81.762   1.00 31.64 629 A 1 
ATOM 4728 N NH1 . ARG A 0 629 . -89.467  -44.807 81.565   1.00 31.64 629 A 1 
ATOM 4729 N NH2 . ARG A 0 629 . -87.989  -45.199 83.191   1.00 31.64 629 A 1 
ATOM 4730 C CZ  . ARG A 0 629 . -88.354  -44.491 82.168   1.00 31.64 629 A 1 
ATOM 4731 N N   . ASP A 0 630 . -82.743  -43.809 80.619   1.00 29.61 630 A 1 
ATOM 4732 C CA  . ASP A 0 630 . -82.085  -44.146 81.887   1.00 29.61 630 A 1 
ATOM 4733 C C   . ASP A 0 630 . -80.804  -45.007 81.874   1.00 29.61 630 A 1 
ATOM 4734 C CB  . ASP A 0 630 . -83.137  -44.698 82.874   1.00 29.61 630 A 1 
ATOM 4735 O O   . ASP A 0 630 . -80.870  -46.229 81.952   1.00 29.61 630 A 1 
ATOM 4736 C CG  . ASP A 0 630 . -84.406  -43.840 83.005   1.00 29.61 630 A 1 
ATOM 4737 O OD1 . ASP A 0 630 . -84.403  -42.658 82.594   1.00 29.61 630 A 1 
ATOM 4738 O OD2 . ASP A 0 630 . -85.441  -44.375 83.465   1.00 29.61 630 A 1 
ATOM 4739 N N   . ALA A 0 631 . -79.635  -44.349 81.974   1.00 31.29 631 A 1 
ATOM 4740 C CA  . ALA A 0 631 . -78.715  -44.515 83.123   1.00 31.29 631 A 1 
ATOM 4741 C C   . ALA A 0 631 . -77.422  -43.674 82.993   1.00 31.29 631 A 1 
ATOM 4742 C CB  . ALA A 0 631 . -78.322  -45.986 83.349   1.00 31.29 631 A 1 
ATOM 4743 O O   . ALA A 0 631 . -76.457  -44.072 82.342   1.00 31.29 631 A 1 
ATOM 4744 N N   . SER A 0 632 . -77.334  -42.545 83.703   1.00 32.27 632 A 1 
ATOM 4745 C CA  . SER A 0 632 . -76.046  -41.900 84.005   1.00 32.27 632 A 1 
ATOM 4746 C C   . SER A 0 632 . -75.303  -42.706 85.087   1.00 32.27 632 A 1 
ATOM 4747 C CB  . SER A 0 632 . -76.291  -40.456 84.464   1.00 32.27 632 A 1 
ATOM 4748 O O   . SER A 0 632 . -75.752  -42.725 86.232   1.00 32.27 632 A 1 
ATOM 4749 O OG  . SER A 0 632 . -77.220  -40.436 85.531   1.00 32.27 632 A 1 
ATOM 4750 N N   . GLY A 0 633 . -74.195  -43.376 84.737   1.00 34.37 633 A 1 
ATOM 4751 C CA  . GLY A 0 633 . -73.617  -44.474 85.542   1.00 34.37 633 A 1 
ATOM 4752 C C   . GLY A 0 633 . -72.086  -44.494 85.701   1.00 34.37 633 A 1 
ATOM 4753 O O   . GLY A 0 633 . -71.486  -45.557 85.633   1.00 34.37 633 A 1 
ATOM 4754 N N   . ILE A 0 634 . -71.473  -43.319 85.869   1.00 33.63 634 A 1 
ATOM 4755 C CA  . ILE A 0 634 . -70.114  -43.027 86.384   1.00 33.63 634 A 1 
ATOM 4756 C C   . ILE A 0 634 . -69.220  -44.242 86.781   1.00 33.63 634 A 1 
ATOM 4757 C CB  . ILE A 0 634 . -70.255  -42.099 87.637   1.00 33.63 634 A 1 
ATOM 4758 O O   . ILE A 0 634 . -69.395  -44.775 87.874   1.00 33.63 634 A 1 
ATOM 4759 C CG1 . ILE A 0 634 . -71.274  -40.935 87.499   1.00 33.63 634 A 1 
ATOM 4760 C CG2 . ILE A 0 634 . -68.873  -41.516 87.996   1.00 33.63 634 A 1 
ATOM 4761 C CD1 . ILE A 0 634 . -71.658  -40.296 88.844   1.00 33.63 634 A 1 
ATOM 4762 N N   . HIS A 0 635 . -68.148  -44.546 86.021   1.00 37.82 635 A 1 
ATOM 4763 C CA  . HIS A 0 635 . -66.761  -44.393 86.529   1.00 37.82 635 A 1 
ATOM 4764 C C   . HIS A 0 635 . -65.630  -44.500 85.473   1.00 37.82 635 A 1 
ATOM 4765 C CB  . HIS A 0 635 . -66.409  -45.298 87.733   1.00 37.82 635 A 1 
ATOM 4766 O O   . HIS A 0 635 . -65.700  -45.246 84.507   1.00 37.82 635 A 1 
ATOM 4767 C CG  . HIS A 0 635 . -65.876  -44.467 88.879   1.00 37.82 635 A 1 
ATOM 4768 C CD2 . HIS A 0 635 . -66.619  -43.852 89.852   1.00 37.82 635 A 1 
ATOM 4769 N ND1 . HIS A 0 635 . -64.566  -44.080 89.067   1.00 37.82 635 A 1 
ATOM 4770 C CE1 . HIS A 0 635 . -64.525  -43.250 90.124   1.00 37.82 635 A 1 
ATOM 4771 N NE2 . HIS A 0 635 . -65.754  -43.070 90.628   1.00 37.82 635 A 1 
ATOM 4772 N N   . ALA A 0 636 . -64.573  -43.728 85.740   1.00 34.79 636 A 1 
ATOM 4773 C CA  . ALA A 0 636 . -63.309  -43.482 85.028   1.00 34.79 636 A 1 
ATOM 4774 C C   . ALA A 0 636 . -62.569  -44.612 84.260   1.00 34.79 636 A 1 
ATOM 4775 C CB  . ALA A 0 636 . -62.359  -43.008 86.141   1.00 34.79 636 A 1 
ATOM 4776 O O   . ALA A 0 636 . -62.275  -45.655 84.837   1.00 34.79 636 A 1 
ATOM 4777 N N   . ALA A 0 637 . -62.068  -44.264 83.057   1.00 37.32 637 A 1 
ATOM 4778 C CA  . ALA A 0 637 . -60.655  -44.375 82.609   1.00 37.32 637 A 1 
ATOM 4779 C C   . ALA A 0 637 . -60.492  -43.682 81.224   1.00 37.32 637 A 1 
ATOM 4780 C CB  . ALA A 0 637 . -60.220  -45.847 82.516   1.00 37.32 637 A 1 
ATOM 4781 O O   . ALA A 0 637 . -60.937  -44.208 80.215   1.00 37.32 637 A 1 
ATOM 4782 N N   . GLN A 0 638 . -60.104  -42.404 81.134   1.00 35.99 638 A 1 
ATOM 4783 C CA  . GLN A 0 638 . -58.713  -41.935 80.955   1.00 35.99 638 A 1 
ATOM 4784 C C   . GLN A 0 638 . -57.905  -42.607 79.821   1.00 35.99 638 A 1 
ATOM 4785 C CB  . GLN A 0 638 . -57.895  -41.979 82.263   1.00 35.99 638 A 1 
ATOM 4786 O O   . GLN A 0 638 . -57.254  -43.613 80.079   1.00 35.99 638 A 1 
ATOM 4787 C CG  . GLN A 0 638 . -58.285  -40.917 83.298   1.00 35.99 638 A 1 
ATOM 4788 C CD  . GLN A 0 638 . -57.275  -40.822 84.444   1.00 35.99 638 A 1 
ATOM 4789 N NE2 . GLN A 0 638 . -57.394  -39.837 85.305   1.00 35.99 638 A 1 
ATOM 4790 O OE1 . GLN A 0 638 . -56.360  -41.608 84.604   1.00 35.99 638 A 1 
ATOM 4791 N N   . GLN A 0 639 . -57.842  -41.977 78.635   1.00 35.77 639 A 1 
ATOM 4792 C CA  . GLN A 0 639 . -56.619  -41.513 77.926   1.00 35.77 639 A 1 
ATOM 4793 C C   . GLN A 0 639 . -56.939  -41.075 76.475   1.00 35.77 639 A 1 
ATOM 4794 C CB  . GLN A 0 639 . -55.456  -42.535 77.962   1.00 35.77 639 A 1 
ATOM 4795 O O   . GLN A 0 639 . -58.054  -41.287 76.013   1.00 35.77 639 A 1 
ATOM 4796 C CG  . GLN A 0 639 . -54.548  -42.237 79.173   1.00 35.77 639 A 1 
ATOM 4797 C CD  . GLN A 0 639 . -53.410  -43.231 79.372   1.00 35.77 639 A 1 
ATOM 4798 N NE2 . GLN A 0 639 . -52.580  -43.032 80.372   1.00 35.77 639 A 1 
ATOM 4799 O OE1 . GLN A 0 639 . -53.215  -44.186 78.644   1.00 35.77 639 A 1 
ATOM 4800 N N   . ALA A 0 640 . -55.957  -40.454 75.802   1.00 37.37 640 A 1 
ATOM 4801 C CA  . ALA A 0 640 . -56.005  -39.893 74.441   1.00 37.37 640 A 1 
ATOM 4802 C C   . ALA A 0 640 . -57.004  -38.730 74.229   1.00 37.37 640 A 1 
ATOM 4803 C CB  . ALA A 0 640 . -56.143  -41.026 73.415   1.00 37.37 640 A 1 
ATOM 4804 O O   . ALA A 0 640 . -58.177  -38.931 73.924   1.00 37.37 640 A 1 
ATOM 4805 N N   . GLY A 0 641 . -56.505  -37.496 74.361   1.00 28.83 641 A 1 
ATOM 4806 C CA  . GLY A 0 641 . -57.095  -36.335 73.685   1.00 28.83 641 A 1 
ATOM 4807 C C   . GLY A 0 641 . -56.516  -36.214 72.274   1.00 28.83 641 A 1 
ATOM 4808 O O   . GLY A 0 641 . -55.425  -36.733 72.036   1.00 28.83 641 A 1 
ATOM 4809 N N   . TYR A 0 642 . -57.238  -35.547 71.370   1.00 38.96 642 A 1 
ATOM 4810 C CA  . TYR A 0 642 . -56.761  -35.263 70.017   1.00 38.96 642 A 1 
ATOM 4811 C C   . TYR A 0 642 . -57.054  -33.827 69.591   1.00 38.96 642 A 1 
ATOM 4812 C CB  . TYR A 0 642 . -57.301  -36.278 69.001   1.00 38.96 642 A 1 
ATOM 4813 O O   . TYR A 0 642 . -58.162  -33.312 69.739   1.00 38.96 642 A 1 
ATOM 4814 C CG  . TYR A 0 642 . -56.614  -37.623 69.115   1.00 38.96 642 A 1 
ATOM 4815 C CD1 . TYR A 0 642 . -55.252  -37.726 68.770   1.00 38.96 642 A 1 
ATOM 4816 C CD2 . TYR A 0 642 . -57.299  -38.740 69.632   1.00 38.96 642 A 1 
ATOM 4817 C CE1 . TYR A 0 642 . -54.562  -38.935 68.969   1.00 38.96 642 A 1 
ATOM 4818 C CE2 . TYR A 0 642 . -56.616  -39.958 69.816   1.00 38.96 642 A 1 
ATOM 4819 O OH  . TYR A 0 642 . -54.569  -41.208 69.723   1.00 38.96 642 A 1 
ATOM 4820 C CZ  . TYR A 0 642 . -55.243  -40.049 69.502   1.00 38.96 642 A 1 
ATOM 4821 N N   . ASP A 0 643 . -55.991  -33.253 69.060   1.00 35.55 643 A 1 
ATOM 4822 C CA  . ASP A 0 643 . -55.784  -31.987 68.385   1.00 35.55 643 A 1 
ATOM 4823 C C   . ASP A 0 643 . -56.321  -32.055 66.940   1.00 35.55 643 A 1 
ATOM 4824 C CB  . ASP A 0 643 . -54.258  -31.680 68.430   1.00 35.55 643 A 1 
ATOM 4825 O O   . ASP A 0 643 . -55.933  -32.916 66.151   1.00 35.55 643 A 1 
ATOM 4826 C CG  . ASP A 0 643 . -53.271  -32.881 68.532   1.00 35.55 643 A 1 
ATOM 4827 O OD1 . ASP A 0 643 . -53.614  -34.027 68.138   1.00 35.55 643 A 1 
ATOM 4828 O OD2 . ASP A 0 643 . -52.176  -32.696 69.107   1.00 35.55 643 A 1 
ATOM 4829 N N   . ASN A 0 644 . -57.215  -31.134 66.560   1.00 34.55 644 A 1 
ATOM 4830 C CA  . ASN A 0 644 . -57.686  -30.988 65.172   1.00 34.55 644 A 1 
ATOM 4831 C C   . ASN A 0 644 . -56.767  -30.025 64.389   1.00 34.55 644 A 1 
ATOM 4832 C CB  . ASN A 0 644 . -59.183  -30.602 65.143   1.00 34.55 644 A 1 
ATOM 4833 O O   . ASN A 0 644 . -57.221  -29.058 63.777   1.00 34.55 644 A 1 
ATOM 4834 C CG  . ASN A 0 644 . -60.156  -31.769 65.186   1.00 34.55 644 A 1 
ATOM 4835 N ND2 . ASN A 0 644 . -61.406  -31.485 65.466   1.00 34.55 644 A 1 
ATOM 4836 O OD1 . ASN A 0 644 . -59.869  -32.923 64.911   1.00 34.55 644 A 1 
ATOM 4837 N N   . ASP A 0 645 . -55.460  -30.280 64.432   1.00 44.56 645 A 1 
ATOM 4838 C CA  . ASP A 0 645 . -54.430  -29.338 63.986   1.00 44.56 645 A 1 
ATOM 4839 C C   . ASP A 0 645 . -54.299  -29.251 62.455   1.00 44.56 645 A 1 
ATOM 4840 C CB  . ASP A 0 645 . -53.088  -29.682 64.661   1.00 44.56 645 A 1 
ATOM 4841 O O   . ASP A 0 645 . -53.545  -29.993 61.812   1.00 44.56 645 A 1 
ATOM 4842 C CG  . ASP A 0 645 . -52.899  -28.989 66.014   1.00 44.56 645 A 1 
ATOM 4843 O OD1 . ASP A 0 645 . -53.921  -28.626 66.639   1.00 44.56 645 A 1 
ATOM 4844 O OD2 . ASP A 0 645 . -51.715  -28.777 66.358   1.00 44.56 645 A 1 
ATOM 4845 N N   . GLU A 0 646 . -54.970  -28.266 61.846   1.00 39.30 646 A 1 
ATOM 4846 C CA  . GLU A 0 646 . -54.681  -27.856 60.466   1.00 39.30 646 A 1 
ATOM 4847 C C   . GLU A 0 646 . -53.400  -27.002 60.402   1.00 39.30 646 A 1 
ATOM 4848 C CB  . GLU A 0 646 . -55.902  -27.255 59.747   1.00 39.30 646 A 1 
ATOM 4849 O O   . GLU A 0 646 . -53.395  -25.773 60.319   1.00 39.30 646 A 1 
ATOM 4850 C CG  . GLU A 0 646 . -55.603  -27.222 58.234   1.00 39.30 646 A 1 
ATOM 4851 C CD  . GLU A 0 646 . -56.822  -26.943 57.347   1.00 39.30 646 A 1 
ATOM 4852 O OE1 . GLU A 0 646 . -56.865  -27.502 56.222   1.00 39.30 646 A 1 
ATOM 4853 O OE2 . GLU A 0 646 . -57.664  -26.101 57.711   1.00 39.30 646 A 1 
ATOM 4854 N N   . TRP A 0 647 . -52.268  -27.699 60.467   1.00 52.40 647 A 1 
ATOM 4855 C CA  . TRP A 0 647 . -50.917  -27.148 60.406   1.00 52.40 647 A 1 
ATOM 4856 C C   . TRP A 0 647 . -50.655  -26.291 59.153   1.00 52.40 647 A 1 
ATOM 4857 C CB  . TRP A 0 647 . -49.911  -28.308 60.508   1.00 52.40 647 A 1 
ATOM 4858 O O   . TRP A 0 647 . -50.427  -26.796 58.050   1.00 52.40 647 A 1 
ATOM 4859 C CG  . TRP A 0 647 . -49.950  -29.346 59.415   1.00 52.40 647 A 1 
ATOM 4860 C CD1 . TRP A 0 647 . -50.951  -30.235 59.215   1.00 52.40 647 A 1 
ATOM 4861 C CD2 . TRP A 0 647 . -48.933  -29.673 58.414   1.00 52.40 647 A 1 
ATOM 4862 C CE2 . TRP A 0 647 . -49.376  -30.811 57.674   1.00 52.40 647 A 1 
ATOM 4863 C CE3 . TRP A 0 647 . -47.646  -29.177 58.106   1.00 52.40 647 A 1 
ATOM 4864 N NE1 . TRP A 0 647 . -50.640  -31.066 58.159   1.00 52.40 647 A 1 
ATOM 4865 C CH2 . TRP A 0 647 . -47.242  -31.013 56.545   1.00 52.40 647 A 1 
ATOM 4866 C CZ2 . TRP A 0 647 . -48.557  -31.471 56.743   1.00 52.40 647 A 1 
ATOM 4867 C CZ3 . TRP A 0 647 . -46.805  -29.844 57.192   1.00 52.40 647 A 1 
ATOM 4868 N N   . ALA A 0 648 . -50.566  -24.968 59.327   1.00 46.30 648 A 1 
ATOM 4869 C CA  . ALA A 0 648 . -50.093  -24.099 58.254   1.00 46.30 648 A 1 
ATOM 4870 C C   . ALA A 0 648 . -48.613  -24.378 57.941   1.00 46.30 648 A 1 
ATOM 4871 C CB  . ALA A 0 648 . -50.320  -22.623 58.590   1.00 46.30 648 A 1 
ATOM 4872 O O   . ALA A 0 648 . -47.723  -24.124 58.764   1.00 46.30 648 A 1 
ATOM 4873 N N   . LYS A 0 649 . -48.354  -24.849 56.718   1.00 46.71 649 A 1 
ATOM 4874 C CA  . LYS A 0 649 . -47.031  -24.769 56.092   1.00 46.71 649 A 1 
ATOM 4875 C C   . LYS A 0 649 . -46.713  -23.312 55.762   1.00 46.71 649 A 1 
ATOM 4876 C CB  . LYS A 0 649 . -46.991  -25.578 54.787   1.00 46.71 649 A 1 
ATOM 4877 O O   . LYS A 0 649 . -47.577  -22.589 55.272   1.00 46.71 649 A 1 
ATOM 4878 C CG  . LYS A 0 649 . -47.032  -27.100 54.975   1.00 46.71 649 A 1 
ATOM 4879 C CD  . LYS A 0 649 . -46.876  -27.755 53.592   1.00 46.71 649 A 1 
ATOM 4880 C CE  . LYS A 0 649 . -46.787  -29.282 53.633   1.00 46.71 649 A 1 
ATOM 4881 N NZ  . LYS A 0 649 . -48.098  -29.889 53.961   1.00 46.71 649 A 1 
ATOM 4882 N N   . GLN A 0 650 . -45.452  -22.923 55.920   1.00 53.07 650 A 1 
ATOM 4883 C CA  . GLN A 0 650 . -44.907  -21.804 55.152   1.00 53.07 650 A 1 
ATOM 4884 C C   . GLN A 0 650 . -44.837  -22.244 53.683   1.00 53.07 650 A 1 
ATOM 4885 C CB  . GLN A 0 650 . -43.513  -21.436 55.686   1.00 53.07 650 A 1 
ATOM 4886 O O   . GLN A 0 650 . -44.202  -23.258 53.382   1.00 53.07 650 A 1 
ATOM 4887 C CG  . GLN A 0 650 . -43.573  -20.809 57.090   1.00 53.07 650 A 1 
ATOM 4888 C CD  . GLN A 0 650 . -42.203  -20.768 57.759   1.00 53.07 650 A 1 
ATOM 4889 N NE2 . GLN A 0 650 . -41.760  -19.631 58.245   1.00 53.07 650 A 1 
ATOM 4890 O OE1 . GLN A 0 650 . -41.527  -21.775 57.892   1.00 53.07 650 A 1 
ATOM 4891 N N   . ALA A 0 651 . -45.502  -21.517 52.786   1.00 51.98 651 A 1 
ATOM 4892 C CA  . ALA A 0 651 . -45.311  -21.662 51.352   1.00 51.98 651 A 1 
ATOM 4893 C C   . ALA A 0 651 . -44.449  -20.489 50.881   1.00 51.98 651 A 1 
ATOM 4894 C CB  . ALA A 0 651 . -46.674  -21.755 50.652   1.00 51.98 651 A 1 
ATOM 4895 O O   . ALA A 0 651 . -44.933  -19.372 50.720   1.00 51.98 651 A 1 
ATOM 4896 N N   . TYR A 0 652 . -43.156  -20.744 50.702   1.00 58.14 652 A 1 
ATOM 4897 C CA  . TYR A 0 652 . -42.283  -19.799 50.020   1.00 58.14 652 A 1 
ATOM 4898 C C   . TYR A 0 652 . -42.601  -19.862 48.529   1.00 58.14 652 A 1 
ATOM 4899 C CB  . TYR A 0 652 . -40.816  -20.112 50.339   1.00 58.14 652 A 1 
ATOM 4900 O O   . TYR A 0 652 . -42.352  -20.886 47.887   1.00 58.14 652 A 1 
ATOM 4901 C CG  . TYR A 0 652 . -40.464  -19.803 51.782   1.00 58.14 652 A 1 
ATOM 4902 C CD1 . TYR A 0 652 . -40.189  -18.472 52.147   1.00 58.14 652 A 1 
ATOM 4903 C CD2 . TYR A 0 652 . -40.468  -20.817 52.763   1.00 58.14 652 A 1 
ATOM 4904 C CE1 . TYR A 0 652 . -39.913  -18.147 53.487   1.00 58.14 652 A 1 
ATOM 4905 C CE2 . TYR A 0 652 . -40.194  -20.495 54.108   1.00 58.14 652 A 1 
ATOM 4906 O OH  . TYR A 0 652 . -39.650  -18.842 55.763   1.00 58.14 652 A 1 
ATOM 4907 C CZ  . TYR A 0 652 . -39.914  -19.159 54.469   1.00 58.14 652 A 1 
ATOM 4908 N N   . GLY A 0 653 . -43.201  -18.791 48.013   1.00 59.35 653 A 1 
ATOM 4909 C CA  . GLY A 0 653 . -43.193  -18.517 46.588   1.00 59.35 653 A 1 
ATOM 4910 C C   . GLY A 0 653 . -41.777  -18.152 46.156   1.00 59.35 653 A 1 
ATOM 4911 O O   . GLY A 0 653 . -40.979  -17.633 46.940   1.00 59.35 653 A 1 
ATOM 4912 N N   . SER A 0 654 . -41.466  -18.468 44.910   1.00 69.30 654 A 1 
ATOM 4913 C CA  . SER A 0 654 . -40.333  -17.887 44.208   1.00 69.30 654 A 1 
ATOM 4914 C C   . SER A 0 654 . -40.676  -17.865 42.734   1.00 69.30 654 A 1 
ATOM 4915 C CB  . SER A 0 654 . -39.029  -18.667 44.428   1.00 69.30 654 A 1 
ATOM 4916 O O   . SER A 0 654 . -40.927  -18.932 42.155   1.00 69.30 654 A 1 
ATOM 4917 O OG  . SER A 0 654 . -39.137  -19.997 43.939   1.00 69.30 654 A 1 
ATOM 4918 N N   . ASP A 0 655 . -40.633  -16.691 42.139   1.00 69.94 655 A 1 
ATOM 4919 C CA  . ASP A 0 655 . -40.483  -16.546 40.705   1.00 69.94 655 A 1 
ATOM 4920 C C   . ASP A 0 655 . -39.090  -15.986 40.396   1.00 69.94 655 A 1 
ATOM 4921 C CB  . ASP A 0 655 . -41.701  -15.875 40.047   1.00 69.94 655 A 1 
ATOM 4922 O O   . ASP A 0 655 . -38.328  -15.616 41.288   1.00 69.94 655 A 1 
ATOM 4923 C CG  . ASP A 0 655 . -42.374  -14.742 40.826   1.00 69.94 655 A 1 
ATOM 4924 O OD1 . ASP A 0 655 . -42.264  -13.610 40.334   1.00 69.94 655 A 1 
ATOM 4925 O OD2 . ASP A 0 655 . -43.140  -15.057 41.776   1.00 69.94 655 A 1 
ATOM 4926 N N   . VAL A 0 656 . -38.675  -16.173 39.147   1.00 76.98 656 A 1 
ATOM 4927 C CA  . VAL A 0 656 . -37.357  -15.787 38.642   1.00 76.98 656 A 1 
ATOM 4928 C C   . VAL A 0 656 . -37.557  -15.430 37.179   1.00 76.98 656 A 1 
ATOM 4929 C CB  . VAL A 0 656 . -36.291  -16.897 38.793   1.00 76.98 656 A 1 
ATOM 4930 O O   . VAL A 0 656 . -37.834  -16.306 36.350   1.00 76.98 656 A 1 
ATOM 4931 C CG1 . VAL A 0 656 . -34.947  -16.459 38.194   1.00 76.98 656 A 1 
ATOM 4932 C CG2 . VAL A 0 656 . -36.013  -17.293 40.251   1.00 76.98 656 A 1 
ATOM 4933 N N   . ASP A 0 657 . -37.437  -14.149 36.877   1.00 75.44 657 A 1 
ATOM 4934 C CA  . ASP A 0 657 . -37.588  -13.564 35.555   1.00 75.44 657 A 1 
ATOM 4935 C C   . ASP A 0 657 . -36.241  -12.964 35.112   1.00 75.44 657 A 1 
ATOM 4936 C CB  . ASP A 0 657 . -38.773  -12.586 35.582   1.00 75.44 657 A 1 
ATOM 4937 O O   . ASP A 0 657 . -35.415  -12.517 35.910   1.00 75.44 657 A 1 
ATOM 4938 C CG  . ASP A 0 657 . -39.132  -12.047 34.202   1.00 75.44 657 A 1 
ATOM 4939 O OD1 . ASP A 0 657 . -38.324  -11.319 33.594   1.00 75.44 657 A 1 
ATOM 4940 O OD2 . ASP A 0 657 . -40.207  -12.376 33.644   1.00 75.44 657 A 1 
ATOM 4941 N N   . SER A 0 658 . -35.928  -13.061 33.823   1.00 80.38 658 A 1 
ATOM 4942 C CA  . SER A 0 658 . -34.672  -12.547 33.269   1.00 80.38 658 A 1 
ATOM 4943 C C   . SER A 0 658 . -34.874  -12.184 31.804   1.00 80.38 658 A 1 
ATOM 4944 C CB  . SER A 0 658 . -33.534  -13.564 33.410   1.00 80.38 658 A 1 
ATOM 4945 O O   . SER A 0 658 . -35.199  -13.044 30.977   1.00 80.38 658 A 1 
ATOM 4946 O OG  . SER A 0 658 . -33.295  -13.886 34.767   1.00 80.38 658 A 1 
ATOM 4947 N N   . ARG A 0 659 . -34.698  -10.902 31.482   1.00 77.95 659 A 1 
ATOM 4948 C CA  . ARG A 0 659 . -34.967  -10.316 30.166   1.00 77.95 659 A 1 
ATOM 4949 C C   . ARG A 0 659 . -33.807  -9.412  29.775   1.00 77.95 659 A 1 
ATOM 4950 C CB  . ARG A 0 659 . -36.274  -9.506  30.203   1.00 77.95 659 A 1 
ATOM 4951 O O   . ARG A 0 659 . -33.647  -8.335  30.334   1.00 77.95 659 A 1 
ATOM 4952 C CG  . ARG A 0 659 . -37.513  -10.333 30.565   1.00 77.95 659 A 1 
ATOM 4953 C CD  . ARG A 0 659 . -38.707  -9.403  30.818   1.00 77.95 659 A 1 
ATOM 4954 N NE  . ARG A 0 659 . -39.750  -10.080 31.604   1.00 77.95 659 A 1 
ATOM 4955 N NH1 . ARG A 0 659 . -41.294  -8.390  31.632   1.00 77.95 659 A 1 
ATOM 4956 N NH2 . ARG A 0 659 . -41.611  -10.199 32.892   1.00 77.95 659 A 1 
ATOM 4957 C CZ  . ARG A 0 659 . -40.880  -9.560  32.032   1.00 77.95 659 A 1 
ATOM 4958 N N   . TRP A 0 660 . -33.070  -9.837  28.758   1.00 86.35 660 A 1 
ATOM 4959 C CA  . TRP A 0 660 . -32.044  -9.038  28.097   1.00 86.35 660 A 1 
ATOM 4960 C C   . TRP A 0 660 . -32.534  -8.606  26.714   1.00 86.35 660 A 1 
ATOM 4961 C CB  . TRP A 0 660 . -30.747  -9.845  28.039   1.00 86.35 660 A 1 
ATOM 4962 O O   . TRP A 0 660 . -33.180  -9.391  26.008   1.00 86.35 660 A 1 
ATOM 4963 C CG  . TRP A 0 660 . -29.665  -9.289  27.168   1.00 86.35 660 A 1 
ATOM 4964 C CD1 . TRP A 0 660 . -28.713  -8.410  27.554   1.00 86.35 660 A 1 
ATOM 4965 C CD2 . TRP A 0 660 . -29.396  -9.575  25.761   1.00 86.35 660 A 1 
ATOM 4966 C CE2 . TRP A 0 660 . -28.181  -8.924  25.395   1.00 86.35 660 A 1 
ATOM 4967 C CE3 . TRP A 0 660 . -30.046  -10.339 24.766   1.00 86.35 660 A 1 
ATOM 4968 N NE1 . TRP A 0 660 . -27.836  -8.185  26.508   1.00 86.35 660 A 1 
ATOM 4969 C CH2 . TRP A 0 660 . -28.258  -9.879  23.167   1.00 86.35 660 A 1 
ATOM 4970 C CZ2 . TRP A 0 660 . -27.590  -9.111  24.136   1.00 86.35 660 A 1 
ATOM 4971 C CZ3 . TRP A 0 660 . -29.493  -10.476 23.477   1.00 86.35 660 A 1 
ATOM 4972 N N   . GLY A 0 661 . -32.218  -7.375  26.320   1.00 82.01 661 A 1 
ATOM 4973 C CA  . GLY A 0 661 . -32.655  -6.782  25.063   1.00 82.01 661 A 1 
ATOM 4974 C C   . GLY A 0 661 . -31.578  -5.942  24.385   1.00 82.01 661 A 1 
ATOM 4975 O O   . GLY A 0 661 . -30.716  -5.352  25.034   1.00 82.01 661 A 1 
ATOM 4976 N N   . LYS A 0 662 . -31.671  -5.879  23.052   1.00 87.70 662 A 1 
ATOM 4977 C CA  . LYS A 0 662 . -30.981  -4.894  22.215   1.00 87.70 662 A 1 
ATOM 4978 C C   . LYS A 0 662 . -31.960  -4.263  21.243   1.00 87.70 662 A 1 
ATOM 4979 C CB  . LYS A 0 662 . -29.789  -5.506  21.463   1.00 87.70 662 A 1 
ATOM 4980 O O   . LYS A 0 662 . -32.607  -4.990  20.486   1.00 87.70 662 A 1 
ATOM 4981 C CG  . LYS A 0 662 . -28.681  -5.812  22.463   1.00 87.70 662 A 1 
ATOM 4982 C CD  . LYS A 0 662 . -27.317  -6.056  21.810   1.00 87.70 662 A 1 
ATOM 4983 C CE  . LYS A 0 662 . -26.385  -5.981  23.007   1.00 87.70 662 A 1 
ATOM 4984 N NZ  . LYS A 0 662 . -24.953  -5.822  22.699   1.00 87.70 662 A 1 
ATOM 4985 N N   . SER A 0 663 . -32.030  -2.939  21.250   1.00 82.57 663 A 1 
ATOM 4986 C CA  . SER A 0 663 . -32.820  -2.137  20.315   1.00 82.57 663 A 1 
ATOM 4987 C C   . SER A 0 663 . -31.916  -1.202  19.522   1.00 82.57 663 A 1 
ATOM 4988 C CB  . SER A 0 663 . -33.968  -1.351  20.988   1.00 82.57 663 A 1 
ATOM 4989 O O   . SER A 0 663 . -30.949  -0.655  20.036   1.00 82.57 663 A 1 
ATOM 4990 O OG  . SER A 0 663 . -33.856  -1.234  22.393   1.00 82.57 663 A 1 
ATOM 4991 N N   . TYR A 0 664 . -32.267  -1.026  18.255   1.00 83.93 664 A 1 
ATOM 4992 C CA  . TYR A 0 664 . -31.885  0.121   17.442   1.00 83.93 664 A 1 
ATOM 4993 C C   . TYR A 0 664 . -33.194  0.654   16.855   1.00 83.93 664 A 1
[truncated: 84,315 more chars]
