# Supplementary material for: Self-assembling proteins compose the chemically resistant shell biomaterial of planktonic tintinnid ciliates
Source: Nat Commun. 2026 Jun 13;17:7507. doi: 10.1038/s41467-026-74402-4 (PMC13408134; doi:10.1038/s41467-026-74402-4)
Supplement: Supplementary file 6 — Supplementary Data 16 [file 41467_2026_74402_MOESM6_ESM.zip › AF2_structure_models/Tara_Unigene_35.cif]

data_0
#
_entry.id   0
#
_struct_asym.id          A
_struct_asym.entity_id   0
#
_entity_poly.entity_id        0
_entity_poly.type             polypeptide(L)
_entity_poly.pdbx_strand_id   A
#
_entity.id     0
_entity.type   polymer
#
loop_
_entity_poly_seq.entity_id
_entity_poly_seq.num
_entity_poly_seq.mon_id
0 1   MET 
0 2   LYS 
0 3   SER 
0 4   PHE 
0 5   ALA 
0 6   PHE 
0 7   ALA 
0 8   ALA 
0 9   ILE 
0 10  ILE 
0 11  GLY 
0 12  PHE 
0 13  ALA 
0 14  ALA 
0 15  ALA 
0 16  ALA 
0 17  GLU 
0 18  LEU 
0 19  GLU 
0 20  SER 
0 21  TRP 
0 22  GLY 
0 23  GLY 
0 24  HIS 
0 25  GLY 
0 26  HIS 
0 27  ALA 
0 28  GLY 
0 29  HIS 
0 30  GLY 
0 31  HIS 
0 32  ALA 
0 33  GLY 
0 34  HIS 
0 35  GLY 
0 36  HIS 
0 37  GLY 
0 38  HIS 
0 39  GLY 
0 40  TRP 
0 41  ALA 
0 42  PRO 
0 43  LYS 
0 44  TYR 
0 45  GLN 
0 46  ALA 
0 47  VAL 
0 48  LYS 
0 49  HIS 
0 50  VAL 
0 51  SER 
0 52  HIS 
0 53  THR 
0 54  PRO 
0 55  GLY 
0 56  HIS 
0 57  GLN 
0 58  ASP 
0 59  LYS 
0 60  ALA 
0 61  ALA 
0 62  SER 
0 63  TYR 
0 64  ASN 
0 65  LYS 
0 66  GLY 
0 67  ALA 
0 68  GLU 
0 69  ASN 
0 70  TRP 
0 71  LYS 
0 72  LYS 
0 73  THR 
0 74  ALA 
0 75  SER 
0 76  ASP 
0 77  TRP 
0 78  ASP 
0 79  ALA 
0 80  TRP 
0 81  GLY 
0 82  ARG 
0 83  ASP 
0 84  GLN 
0 85  ASP 
0 86  LEU 
0 87  ALA 
0 88  ILE 
0 89  ASN 
0 90  GLU 
0 91  SER 
0 92  TYR 
0 93  GLY 
0 94  LYS 
0 95  THR 
0 96  ASN 
0 97  ALA 
0 98  LYS 
0 99  SER 
0 100 TYR 
0 101 SER 
0 102 ALA 
0 103 GLU 
0 104 SER 
0 105 TYR 
0 106 ASP 
0 107 GLU 
0 108 TRP 
0 109 ASP 
0 110 ASN 
0 111 GLU 
0 112 ASP 
0 113 ALA 
0 114 ASP 
0 115 LYS 
0 116 TRP 
0 117 GLY 
0 118 ALA 
0 119 GLN 
0 120 ALA 
0 121 TRP 
0 122 GLY 
0 123 GLN 
0 124 ASP 
0 125 GLN 
0 126 ASP 
0 127 LYS 
0 128 TYR 
0 129 GLY 
0 130 ALA 
0 131 SER 
0 132 SER 
0 133 LYS 
0 134 TRP 
0 135 ALA 
0 136 GLY 
0 137 ALA 
0 138 SER 
0 139 THR 
0 140 GLY 
0 141 TRP 
0 142 TYR 
0 143 GLY 
0 144 ASP 
0 145 TYR 
0 146 ASN 
0 147 ALA 
0 148 GLN 
0 149 LYS 
0 150 THR 
0 151 ASN 
0 152 GLY 
0 153 LYS 
0 154 GLY 
0 155 HIS 
0 156 GLY 
0 157 TRP 
0 158 GLY 
0 159 LYS 
0 160 ASN 
0 161 GLY 
0 162 THR 
0 163 TYR 
0 164 GLY 
0 165 ALA 
0 166 LYS 
0 167 SER 
0 168 SER 
0 169 ASP 
0 170 GLN 
0 171 ARG 
0 172 LYS 
0 173 ALA 
0 174 SER 
0 175 GLU 
0 176 ALA 
0 177 ASP 
0 178 SER 
0 179 ALA 
0 180 ALA 
0 181 GLN 
0 182 GLY 
0 183 GLY 
0 184 TYR 
0 185 ASP 
0 186 ASN 
0 187 ASP 
0 188 ALA 
0 189 TRP 
0 190 ALA 
0 191 LYS 
0 192 GLN 
0 193 ALA 
0 194 TYR 
0 195 GLY 
0 196 SER 
0 197 ASP 
0 198 TYR 
0 199 ASP 
0 200 SER 
0 201 ARG 
0 202 TRP 
0 203 GLY 
0 204 LYS 
0 205 SER 
0 206 TYR 
0 207 ASP 
0 208 SER 
0 209 VAL 
0 210 ALA 
0 211 ALA 
0 212 LYS 
0 213 SER 
0 214 TYR 
0 215 ASP 
0 216 ASN 
0 217 GLU 
0 218 HIS 
0 219 TYR 
0 220 ALA 
0 221 LYS 
0 222 SER 
0 223 VAL 
0 224 ARG 
0 225 ALA 
0 226 ASP 
0 227 ASP 
0 228 ASP 
0 229 GLN 
0 230 TRP 
0 231 ALA 
0 232 GLU 
0 233 ASP 
0 234 TYR 
0 235 ASP 
0 236 LYS 
0 237 TRP 
0 238 ALA 
0 239 LYS 
0 240 THR 
0 241 ASP 
0 242 ASP 
0 243 GLY 
0 244 ALA 
0 245 TYR 
0 246 GLY 
0 247 ALA 
0 248 ALA 
0 249 ALA 
0 250 SER 
0 251 ASP 
0 252 HIS 
0 253 TRP 
0 254 SER 
0 255 SER 
0 256 THR 
0 257 HIS 
0 258 GLY 
0 259 ASP 
0 260 LYS 
0 261 GLY 
0 262 TRP 
0 263 GLY 
0 264 LYS 
0 265 THR 
0 266 THR 
0 267 LYS 
0 268 GLY 
0 269 HIS 
0 270 GLY 
0 271 LYS 
0 272 ASP 
0 273 VAL 
0 274 ALA 
0 275 SER 
0 276 LYS 
0 277 SER 
0 278 GLY 
0 279 ALA 
0 280 ALA 
0 281 GLY 
0 282 ALA 
0 283 TRP 
0 284 SER 
0 285 LYS 
0 286 ASP 
0 287 GLY 
0 288 SER 
0 289 ASP 
0 290 TRP 
0 291 ASP 
0 292 SER 
0 293 TRP 
0 294 GLY 
0 295 ARG 
0 296 ASP 
0 297 GLN 
0 298 ASP 
0 299 TYR 
0 300 ALA 
0 301 GLU 
0 302 ASP 
0 303 VAL 
0 304 SER 
0 305 TYR 
0 306 ASP 
0 307 LYS 
0 308 THR 
0 309 TRP 
0 310 ALA 
0 311 LYS 
0 312 SER 
0 313 TYR 
0 314 ALA 
0 315 ALA 
0 316 GLU 
0 317 SER 
0 318 TYR 
0 319 ASP 
0 320 GLU 
0 321 TRP 
0 322 ASP 
0 323 ASN 
0 324 SER 
0 325 ASP 
0 326 ALA 
0 327 ASP 
0 328 LYS 
0 329 TRP 
0 330 GLY 
0 331 ALA 
0 332 GLN 
0 333 ALA 
0 334 TRP 
0 335 GLY 
0 336 SER 
0 337 ASP 
0 338 GLN 
0 339 ASP 
0 340 VAL 
0 341 TYR 
0 342 GLY 
0 343 SER 
0 344 SER 
0 345 SER 
0 346 TYR 
0 347 GLY 
0 348 LYS 
0 349 ALA 
0 350 ALA 
0 351 SER 
0 352 ALA 
0 353 LYS 
0 354 LYS 
0 355 THR 
0 356 GLY 
0 357 TRP 
0 358 GLU 
0 359 GLY 
0 360 ALA 
0 361 TYR 
0 362 GLY 
0 363 ASN 
0 364 TYR 
0 365 GLY 
0 366 LYS 
0 367 SER 
0 368 TYR 
0 369 GLY 
0 370 GLY 
0 371 SER 
0 372 ALA 
0 373 GLY 
0 374 GLY 
0 375 HIS 
0 376 ALA 
0 377 ALA 
0 378 SER 
0 379 HIS 
0 380 GLY 
0 381 ALA 
0 382 HIS 
0 383 GLY 
0 384 HIS 
0 385 ALA 
0 386 SER 
0 387 HIS 
0 388 GLY 
0 389 GLY 
0 390 LYS 
0 391 GLY 
0 392 TRP 
0 393 GLY 
0 394 GLY 
0 395 HIS 
0 396 GLY 
0 397 SER 
0 398 ALA 
0 399 GLY 
0 400 TYR 
0 401 GLY 
0 402 ALA 
0 403 HIS 
0 404 GLY 
0 405 ALA 
0 406 ALA 
0 407 ALA 
0 408 GLY 
0 409 TYR 
0 410 GLY 
0 411 LYS 
0 412 SER 
0 413 TYR 
0 414 GLY 
0 415 GLY 
0 416 LYS 
0 417 GLN 
0 418 SER 
0 419 TYR 
0 420 GLY 
0 421 ALA 
0 422 GLN 
0 423 ASN 
0 424 TYR 
0 425 GLY 
0 426 ASP 
0 427 SER 
0 428 VAL 
0 429 TRP 
0 430 ALA 
0 431 GLY 
0 432 ALA 
0 433 SER 
0 434 LYS 
0 435 ALA 
0 436 SER 
0 437 ALA 
0 438 ALA 
0 439 ALA 
0 440 LYS 
0 441 ALA 
0 442 GLY 
0 443 TYR 
0 444 ASP 
0 445 ASN 
0 446 ASP 
0 447 ALA 
0 448 TRP 
0 449 ALA 
0 450 LYS 
0 451 GLN 
0 452 ALA 
0 453 TYR 
0 454 GLY 
0 455 SER 
0 456 ASP 
0 457 ALA 
0 458 ASP 
0 459 ALA 
0 460 ARG 
0 461 TRP 
0 462 GLY 
0 463 LYS 
0 464 SER 
0 465 TYR 
0 466 ASP 
0 467 ASN 
0 468 VAL 
0 469 SER 
0 470 ALA 
0 471 LYS 
0 472 SER 
0 473 TYR 
0 474 ALA 
0 475 ASN 
0 476 GLU 
0 477 SER 
0 478 PHE 
0 479 ALA 
0 480 ARG 
0 481 ASN 
0 482 VAL 
0 483 GLN 
0 484 ALA 
0 485 ASP 
0 486 ASP 
0 487 ASP 
0 488 GLN 
0 489 TRP 
0 490 GLY 
0 491 GLU 
0 492 ASP 
0 493 TYR 
0 494 ASP 
0 495 ARG 
0 496 TRP 
0 497 THR 
0 498 ASN 
0 499 GLU 
0 500 ASP 
0 501 ASP 
0 502 TYR 
0 503 GLU 
0 504 TYR 
0 505 ALA 
0 506 ASN 
0 507 GLY 
0 508 ALA 
0 509 SER 
0 510 LYS 
0 511 GLU 
0 512 GLN 
0 513 TYR 
0 514 GLY 
0 515 LYS 
0 516 GLY 
0 517 LYS 
0 518 LYS 
0 519 GLY 
0 520 TRP 
0 521 ALA 
0 522 ALA 
0 523 GLY 
0 524 TRP 
0 525 ASN 
0 526 LYS 
0 527 GLY 
0 528 PRO 
0 529 ASP 
0 530 SER 
0 531 ALA 
0 532 ALA 
0 533 ALA 
0 534 ALA 
0 535 SER 
0 536 LYS 
0 537 ASN 
0 538 TYR 
0 539 GLY 
0 540 MET 
0 541 MET 
0 542 TRP 
0 543 ASP 
0 544 GLY 
0 545 ALA 
0 546 SER 
0 547 GLY 
0 548 SER 
0 549 ASP 
0 550 TRP 
0 551 ASP 
0 552 ALA 
0 553 TRP 
0 554 GLY 
0 555 ARG 
0 556 ASP 
0 557 GLN 
0 558 ASP 
0 559 LEU 
0 560 LYS 
0 561 ILE 
0 562 ALA 
0 563 GLU 
0 564 SER 
0 565 TYR 
0 566 ASP 
0 567 LYS 
0 568 THR 
0 569 TRP 
0 570 ALA 
0 571 LYS 
0 572 SER 
0 573 TYR 
0 574 ASP 
0 575 ALA 
0 576 GLU 
0 577 SER 
0 578 TYR 
0 579 ASP 
0 580 GLU 
0 581 TRP 
0 582 ASP 
0 583 ASN 
0 584 ASN 
0 585 ASP 
0 586 ASP 
0 587 ASP 
0 588 LYS 
0 589 TRP 
0 590 GLY 
0 591 ALA 
0 592 GLN 
0 593 SER 
0 594 TRP 
0 595 GLY 
0 596 ARG 
0 597 ASP 
0 598 GLN 
0 599 ASP 
0 600 LYS 
0 601 TYR 
0 602 ALA 
0 603 ALA 
0 604 SER 
0 605 SER 
0 606 HIS 
0 607 SER 
0 608 ASN 
0 609 MET 
0 610 ALA 
0 611 SER 
0 612 GLU 
0 613 GLY 
0 614 ASP 
0 615 TRP 
0 616 ASP 
0 617 GLN 
0 618 TYR 
0 619 GLY 
0 620 LYS 
0 621 ALA 
0 622 GLY 
0 623 SER 
0 624 TYR 
0 625 GLY 
0 626 GLY 
0 627 LYS 
0 628 GLN 
0 629 TYR 
0 630 GLY 
0 631 ASN 
0 632 MET 
0 633 TYR 
0 634 GLY 
0 635 HIS 
0 636 ASN 
0 637 GLN 
0 638 ALA 
0 639 TYR 
0 640 GLY 
0 641 ALA 
0 642 TYR 
0 643 GLY 
0 644 HIS 
0 645 GLY 
0 646 GLY 
0 647 HIS 
0 648 GLY 
0 649 GLY 
0 650 TRP 
0 651 GLY 
0 652 GLY 
0 653 ALA 
0 654 HIS 
0 655 GLY 
0 656 ALA 
0 657 HIS 
0 658 GLY 
0 659 ALA 
0 660 HIS 
0 661 GLY 
0 662 ALA 
0 663 ALA 
0 664 ALA 
0 665 GLY 
0 666 TYR 
0 667 GLY 
0 668 LYS 
0 669 SER 
0 670 ALA 
0 671 SER 
0 672 LYS 
0 673 ALA 
0 674 TYR 
0 675 ALA 
0 676 GLY 
0 677 ALA 
0 678 ALA 
0 679 GLY 
0 680 ASN 
0 681 TYR 
0 682 GLY 
0 683 LYS 
0 684 GLU 
0 685 ASP 
0 686 ASP 
0 687 ASP 
0 688 ALA 
0 689 ALA 
0 690 SER 
0 691 LYS 
0 692 GLY 
0 693 SER 
0 694 ALA 
0 695 ALA 
0 696 ALA 
0 697 LYS 
0 698 GLY 
0 699 GLY 
0 700 TYR 
0 701 ASP 
0 702 ASN 
0 703 ASP 
0 704 ALA 
0 705 TRP 
0 706 ALA 
0 707 LYS 
0 708 GLN 
0 709 ALA 
0 710 TYR 
0 711 GLY 
0 712 VAL 
0 713 ASP 
0 714 THR 
0 715 ASP 
0 716 SER 
0 717 ARG 
0 718 TRP 
0 719 GLY 
0 720 LYS 
0 721 SER 
0 722 TYR 
0 723 ASP 
0 724 SER 
0 725 VAL 
0 726 ALA 
0 727 ALA 
0 728 LYS 
0 729 SER 
0 730 TYR 
0 731 ASP 
0 732 ASN 
0 733 GLU 
0 734 GLU 
0 735 TYR 
0 736 ALA 
0 737 ARG 
0 738 LYS 
0 739 VAL 
0 740 GLN 
0 741 ALA 
0 742 ASP 
0 743 ASP 
0 744 ASP 
0 745 GLN 
0 746 TRP 
0 747 ALA 
0 748 GLU 
0 749 ASP 
0 750 TYR 
0 751 ASP 
0 752 ARG 
0 753 TRP 
0 754 THR 
0 755 ALA 
0 756 LYS 
0 757 ASP 
0 758 THR 
0 759 LYS 
0 760 GLY 
0 761 TYR 
0 762 GLY 
0 763 ASN 
0 764 ALA 
0 765 ALA 
0 766 SER 
0 767 ALA 
0 768 GLY 
0 769 ALA 
0 770 TYR 
0 771 THR 
0 772 ALA 
0 773 PRO 
0 774 ARG 
0 775 GLN 
0 776 HIS 
0 777 VAL 
0 778 SER 
0 779 TYR 
0 780 SER 
0 781 TYR 
0 782 ALA 
0 783 PRO 
0 784 ALA 
0 785 TYR 
0 786 GLY 
0 787 LYS 
0 788 GLY 
0 789 TYR 
0 790 GLY 
0 791 HIS 
0 792 GLY 
0 793 TRP 
#
loop_
_chem_comp.id
_chem_comp.type
_chem_comp.name
ALA 'L-peptide linking' ALANINE         
ARG 'L-peptide linking' ARGININE        
ASN 'L-peptide linking' ASPARAGINE      
ASP 'L-peptide linking' 'ASPARTIC ACID' 
CYS 'L-peptide linking' CYSTEINE        
GLN 'L-peptide linking' GLUTAMINE       
GLU 'L-peptide linking' 'GLUTAMIC ACID' 
HIS 'L-peptide linking' HISTIDINE       
ILE 'L-peptide linking' ISOLEUCINE      
LEU 'L-peptide linking' LEUCINE         
LYS 'L-peptide linking' LYSINE          
MET 'L-peptide linking' METHIONINE      
PHE 'L-peptide linking' PHENYLALANINE   
PRO 'L-peptide linking' PROLINE         
SER 'L-peptide linking' SERINE          
THR 'L-peptide linking' THREONINE       
TRP 'L-peptide linking' TRYPTOPHAN      
TYR 'L-peptide linking' TYROSINE        
VAL 'L-peptide linking' VALINE          
GLY 'peptide linking'   GLYCINE         
#
loop_
_atom_site.group_PDB
_atom_site.id
_atom_site.type_symbol
_atom_site.label_atom_id
_atom_site.label_alt_id
_atom_site.label_comp_id
_atom_site.label_asym_id
_atom_site.label_entity_id
_atom_site.label_seq_id
_atom_site.pdbx_PDB_ins_code
_atom_site.Cartn_x
_atom_site.Cartn_y
_atom_site.Cartn_z
_atom_site.occupancy
_atom_site.B_iso_or_equiv
_atom_site.auth_seq_id
_atom_site.auth_asym_id
_atom_site.pdbx_PDB_model_num
ATOM 1    N N   . MET A 0 1   . 36.672   -27.555 -32.809 1.00 38.91 1   A 1 
ATOM 2    C CA  . MET A 0 1   . 38.046   -27.607 -32.247 1.00 38.91 1   A 1 
ATOM 3    C C   . MET A 0 1   . 38.525   -26.179 -32.070 1.00 38.91 1   A 1 
ATOM 4    C CB  . MET A 0 1   . 39.042   -28.368 -33.140 1.00 38.91 1   A 1 
ATOM 5    O O   . MET A 0 1   . 38.095   -25.351 -32.860 1.00 38.91 1   A 1 
ATOM 6    C CG  . MET A 0 1   . 38.853   -29.886 -33.081 1.00 38.91 1   A 1 
ATOM 7    S SD  . MET A 0 1   . 40.173   -30.827 -33.894 1.00 38.91 1   A 1 
ATOM 8    C CE  . MET A 0 1   . 39.794   -30.554 -35.647 1.00 38.91 1   A 1 
ATOM 9    N N   . LYS A 0 2   . 39.407   -25.929 -31.092 1.00 40.09 2   A 1 
ATOM 10   C CA  . LYS A 0 2   . 39.568   -24.650 -30.371 1.00 40.09 2   A 1 
ATOM 11   C C   . LYS A 0 2   . 38.385   -24.394 -29.430 1.00 40.09 2   A 1 
ATOM 12   C CB  . LYS A 0 2   . 39.878   -23.448 -31.285 1.00 40.09 2   A 1 
ATOM 13   O O   . LYS A 0 2   . 37.245   -24.272 -29.862 1.00 40.09 2   A 1 
ATOM 14   C CG  . LYS A 0 2   . 41.141   -23.657 -32.139 1.00 40.09 2   A 1 
ATOM 15   C CD  . LYS A 0 2   . 41.484   -22.378 -32.914 1.00 40.09 2   A 1 
ATOM 16   C CE  . LYS A 0 2   . 42.808   -22.518 -33.678 1.00 40.09 2   A 1 
ATOM 17   N NZ  . LYS A 0 2   . 43.210   -21.224 -34.292 1.00 40.09 2   A 1 
ATOM 18   N N   . SER A 0 3   . 38.691   -24.439 -28.142 1.00 38.73 3   A 1 
ATOM 19   C CA  . SER A 0 3   . 37.813   -24.185 -27.002 1.00 38.73 3   A 1 
ATOM 20   C C   . SER A 0 3   . 38.215   -22.852 -26.382 1.00 38.73 3   A 1 
ATOM 21   C CB  . SER A 0 3   . 37.982   -25.307 -25.966 1.00 38.73 3   A 1 
ATOM 22   O O   . SER A 0 3   . 39.412   -22.580 -26.282 1.00 38.73 3   A 1 
ATOM 23   O OG  . SER A 0 3   . 39.358   -25.602 -25.773 1.00 38.73 3   A 1 
ATOM 24   N N   . PHE A 0 4   . 37.240   -22.057 -25.950 1.00 33.88 4   A 1 
ATOM 25   C CA  . PHE A 0 4   . 37.496   -20.846 -25.174 1.00 33.88 4   A 1 
ATOM 26   C C   . PHE A 0 4   . 38.122   -21.195 -23.817 1.00 33.88 4   A 1 
ATOM 27   C CB  . PHE A 0 4   . 36.191   -20.060 -24.995 1.00 33.88 4   A 1 
ATOM 28   O O   . PHE A 0 4   . 37.817   -22.237 -23.234 1.00 33.88 4   A 1 
ATOM 29   C CG  . PHE A 0 4   . 35.642   -19.471 -26.282 1.00 33.88 4   A 1 
ATOM 30   C CD1 . PHE A 0 4   . 35.927   -18.133 -26.617 1.00 33.88 4   A 1 
ATOM 31   C CD2 . PHE A 0 4   . 34.831   -20.245 -27.136 1.00 33.88 4   A 1 
ATOM 32   C CE1 . PHE A 0 4   . 35.407   -17.575 -27.796 1.00 33.88 4   A 1 
ATOM 33   C CE2 . PHE A 0 4   . 34.320   -19.688 -28.323 1.00 33.88 4   A 1 
ATOM 34   C CZ  . PHE A 0 4   . 34.606   -18.351 -28.650 1.00 33.88 4   A 1 
ATOM 35   N N   . ALA A 0 5   . 38.993   -20.314 -23.333 1.00 39.98 5   A 1 
ATOM 36   C CA  . ALA A 0 5   . 39.571   -20.353 -21.995 1.00 39.98 5   A 1 
ATOM 37   C C   . ALA A 0 5   . 39.903   -18.914 -21.563 1.00 39.98 5   A 1 
ATOM 38   C CB  . ALA A 0 5   . 40.790   -21.290 -21.988 1.00 39.98 5   A 1 
ATOM 39   O O   . ALA A 0 5   . 41.067   -18.522 -21.514 1.00 39.98 5   A 1 
ATOM 40   N N   . PHE A 0 6   . 38.857   -18.119 -21.320 1.00 29.98 6   A 1 
ATOM 41   C CA  . PHE A 0 6   . 38.984   -16.807 -20.683 1.00 29.98 6   A 1 
ATOM 42   C C   . PHE A 0 6   . 39.588   -16.978 -19.282 1.00 29.98 6   A 1 
ATOM 43   C CB  . PHE A 0 6   . 37.607   -16.120 -20.607 1.00 29.98 6   A 1 
ATOM 44   O O   . PHE A 0 6   . 39.200   -17.885 -18.544 1.00 29.98 6   A 1 
ATOM 45   C CG  . PHE A 0 6   . 37.482   -14.852 -21.431 1.00 29.98 6   A 1 
ATOM 46   C CD1 . PHE A 0 6   . 37.446   -13.595 -20.793 1.00 29.98 6   A 1 
ATOM 47   C CD2 . PHE A 0 6   . 37.332   -14.928 -22.830 1.00 29.98 6   A 1 
ATOM 48   C CE1 . PHE A 0 6   . 37.245   -12.428 -21.549 1.00 29.98 6   A 1 
ATOM 49   C CE2 . PHE A 0 6   . 37.132   -13.756 -23.584 1.00 29.98 6   A 1 
ATOM 50   C CZ  . PHE A 0 6   . 37.080   -12.508 -22.941 1.00 29.98 6   A 1 
ATOM 51   N N   . ALA A 0 7   . 40.546   -16.121 -18.930 1.00 37.38 7   A 1 
ATOM 52   C CA  . ALA A 0 7   . 41.193   -16.112 -17.618 1.00 37.38 7   A 1 
ATOM 53   C C   . ALA A 0 7   . 41.752   -14.717 -17.278 1.00 37.38 7   A 1 
ATOM 54   C CB  . ALA A 0 7   . 42.261   -17.217 -17.565 1.00 37.38 7   A 1 
ATOM 55   O O   . ALA A 0 7   . 42.872   -14.592 -16.781 1.00 37.38 7   A 1 
ATOM 56   N N   . ALA A 0 8   . 40.978   -13.666 -17.565 1.00 33.41 8   A 1 
ATOM 57   C CA  . ALA A 0 8   . 41.265   -12.337 -17.046 1.00 33.41 8   A 1 
ATOM 58   C C   . ALA A 0 8   . 41.135   -12.363 -15.513 1.00 33.41 8   A 1 
ATOM 59   C CB  . ALA A 0 8   . 40.314   -11.323 -17.696 1.00 33.41 8   A 1 
ATOM 60   O O   . ALA A 0 8   . 40.083   -12.699 -14.973 1.00 33.41 8   A 1 
ATOM 61   N N   . ILE A 0 9   . 42.224   -12.047 -14.809 1.00 36.95 9   A 1 
ATOM 62   C CA  . ILE A 0 9   . 42.224   -11.793 -13.363 1.00 36.95 9   A 1 
ATOM 63   C C   . ILE A 0 9   . 43.018   -10.505 -13.141 1.00 36.95 9   A 1 
ATOM 64   C CB  . ILE A 0 9   . 42.734   -12.998 -12.526 1.00 36.95 9   A 1 
ATOM 65   O O   . ILE A 0 9   . 44.176   -10.525 -12.719 1.00 36.95 9   A 1 
ATOM 66   C CG1 . ILE A 0 9   . 41.942   -14.291 -12.846 1.00 36.95 9   A 1 
ATOM 67   C CG2 . ILE A 0 9   . 42.610   -12.675 -11.019 1.00 36.95 9   A 1 
ATOM 68   C CD1 . ILE A 0 9   . 42.351   -15.527 -12.029 1.00 36.95 9   A 1 
ATOM 69   N N   . ILE A 0 10  . 42.386   -9.375  -13.462 1.00 34.43 10  A 1 
ATOM 70   C CA  . ILE A 0 10  . 42.866   -8.053  -13.056 1.00 34.43 10  A 1 
ATOM 71   C C   . ILE A 0 10  . 42.549   -7.917  -11.563 1.00 34.43 10  A 1 
ATOM 72   C CB  . ILE A 0 10  . 42.270   -6.942  -13.951 1.00 34.43 10  A 1 
ATOM 73   O O   . ILE A 0 10  . 41.426   -7.646  -11.145 1.00 34.43 10  A 1 
ATOM 74   C CG1 . ILE A 0 10  . 42.819   -7.089  -15.392 1.00 34.43 10  A 1 
ATOM 75   C CG2 . ILE A 0 10  . 42.630   -5.552  -13.395 1.00 34.43 10  A 1 
ATOM 76   C CD1 . ILE A 0 10  . 42.041   -6.285  -16.439 1.00 34.43 10  A 1 
ATOM 77   N N   . GLY A 0 11  . 43.544   -8.223  -10.731 1.00 35.41 11  A 1 
ATOM 78   C CA  . GLY A 0 11  . 43.421   -8.130  -9.280  1.00 35.41 11  A 1 
ATOM 79   C C   . GLY A 0 11  . 43.516   -6.679  -8.819  1.00 35.41 11  A 1 
ATOM 80   O O   . GLY A 0 11  . 44.622   -6.149  -8.751  1.00 35.41 11  A 1 
ATOM 81   N N   . PHE A 0 12  . 42.375   -6.073  -8.473  1.00 30.86 12  A 1 
ATOM 82   C CA  . PHE A 0 12  . 42.266   -4.709  -7.938  1.00 30.86 12  A 1 
ATOM 83   C C   . PHE A 0 12  . 43.349   -4.390  -6.892  1.00 30.86 12  A 1 
ATOM 84   C CB  . PHE A 0 12  . 40.874   -4.508  -7.313  1.00 30.86 12  A 1 
ATOM 85   O O   . PHE A 0 12  . 43.355   -4.930  -5.781  1.00 30.86 12  A 1 
ATOM 86   C CG  . PHE A 0 12  . 39.805   -4.032  -8.278  1.00 30.86 12  A 1 
ATOM 87   C CD1 . PHE A 0 12  . 39.411   -2.678  -8.269  1.00 30.86 12  A 1 
ATOM 88   C CD2 . PHE A 0 12  . 39.199   -4.928  -9.181  1.00 30.86 12  A 1 
ATOM 89   C CE1 . PHE A 0 12  . 38.417   -2.225  -9.153  1.00 30.86 12  A 1 
ATOM 90   C CE2 . PHE A 0 12  . 38.206   -4.471  -10.066 1.00 30.86 12  A 1 
ATOM 91   C CZ  . PHE A 0 12  . 37.815   -3.121  -10.052 1.00 30.86 12  A 1 
ATOM 92   N N   . ALA A 0 13  . 44.243   -3.461  -7.231  1.00 34.57 13  A 1 
ATOM 93   C CA  . ALA A 0 13  . 45.289   -2.969  -6.344  1.00 34.57 13  A 1 
ATOM 94   C C   . ALA A 0 13  . 44.752   -1.842  -5.444  1.00 34.57 13  A 1 
ATOM 95   C CB  . ALA A 0 13  . 46.505   -2.569  -7.191  1.00 34.57 13  A 1 
ATOM 96   O O   . ALA A 0 13  . 45.094   -0.675  -5.617  1.00 34.57 13  A 1 
ATOM 97   N N   . ALA A 0 14  . 43.902   -2.192  -4.474  1.00 33.94 14  A 1 
ATOM 98   C CA  . ALA A 0 14  . 43.365   -1.244  -3.497  1.00 33.94 14  A 1 
ATOM 99   C C   . ALA A 0 14  . 44.477   -0.687  -2.578  1.00 33.94 14  A 1 
ATOM 100  C CB  . ALA A 0 14  . 42.228   -1.925  -2.722  1.00 33.94 14  A 1 
ATOM 101  O O   . ALA A 0 14  . 44.788   -1.250  -1.524  1.00 33.94 14  A 1 
ATOM 102  N N   . ALA A 0 15  . 45.090   0.424   -2.991  1.00 35.85 15  A 1 
ATOM 103  C CA  . ALA A 0 15  . 46.110   1.143   -2.238  1.00 35.85 15  A 1 
ATOM 104  C C   . ALA A 0 15  . 45.473   1.937   -1.083  1.00 35.85 15  A 1 
ATOM 105  C CB  . ALA A 0 15  . 46.906   2.023   -3.211  1.00 35.85 15  A 1 
ATOM 106  O O   . ALA A 0 15  . 45.111   3.101   -1.223  1.00 35.85 15  A 1 
ATOM 107  N N   . ALA A 0 16  . 45.315   1.289   0.071   1.00 34.26 16  A 1 
ATOM 108  C CA  . ALA A 0 16  . 44.778   1.928   1.267   1.00 34.26 16  A 1 
ATOM 109  C C   . ALA A 0 16  . 45.815   2.854   1.933   1.00 34.26 16  A 1 
ATOM 110  C CB  . ALA A 0 16  . 44.276   0.832   2.218   1.00 34.26 16  A 1 
ATOM 111  O O   . ALA A 0 16  . 46.706   2.379   2.643   1.00 34.26 16  A 1 
ATOM 112  N N   . GLU A 0 17  . 45.665   4.171   1.769   1.00 33.21 17  A 1 
ATOM 113  C CA  . GLU A 0 17  . 46.253   5.135   2.708   1.00 33.21 17  A 1 
ATOM 114  C C   . GLU A 0 17  . 45.458   5.162   4.028   1.00 33.21 17  A 1 
ATOM 115  C CB  . GLU A 0 17  . 46.439   6.530   2.091   1.00 33.21 17  A 1 
ATOM 116  O O   . GLU A 0 17  . 44.252   4.910   4.067   1.00 33.21 17  A 1 
ATOM 117  C CG  . GLU A 0 17  . 47.525   6.524   1.000   1.00 33.21 17  A 1 
ATOM 118  C CD  . GLU A 0 17  . 48.217   7.889   0.862   1.00 33.21 17  A 1 
ATOM 119  O OE1 . GLU A 0 17  . 49.470   7.900   0.908   1.00 33.21 17  A 1 
ATOM 120  O OE2 . GLU A 0 17  . 47.496   8.904   0.760   1.00 33.21 17  A 1 
ATOM 121  N N   . LEU A 0 18  . 46.163   5.381   5.143   1.00 29.59 18  A 1 
ATOM 122  C CA  . LEU A 0 18  . 45.728   4.961   6.481   1.00 29.59 18  A 1 
ATOM 123  C C   . LEU A 0 18  . 45.800   6.105   7.509   1.00 29.59 18  A 1 
ATOM 124  C CB  . LEU A 0 18  . 46.573   3.729   6.881   1.00 29.59 18  A 1 
ATOM 125  O O   . LEU A 0 18  . 46.603   6.065   8.442   1.00 29.59 18  A 1 
ATOM 126  C CG  . LEU A 0 18  . 46.134   3.033   8.188   1.00 29.59 18  A 1 
ATOM 127  C CD1 . LEU A 0 18  . 44.895   2.160   7.986   1.00 29.59 18  A 1 
ATOM 128  C CD2 . LEU A 0 18  . 47.266   2.146   8.712   1.00 29.59 18  A 1 
ATOM 129  N N   . GLU A 0 19  . 44.926   7.106   7.391   1.00 33.63 19  A 1 
ATOM 130  C CA  . GLU A 0 19  . 44.813   8.197   8.378   1.00 33.63 19  A 1 
ATOM 131  C C   . GLU A 0 19  . 43.671   7.961   9.387   1.00 33.63 19  A 1 
ATOM 132  C CB  . GLU A 0 19  . 44.821   9.577   7.710   1.00 33.63 19  A 1 
ATOM 133  O O   . GLU A 0 19  . 42.575   8.509   9.336   1.00 33.63 19  A 1 
ATOM 134  C CG  . GLU A 0 19  . 46.224   9.935   7.164   1.00 33.63 19  A 1 
ATOM 135  C CD  . GLU A 0 19  . 46.811   11.199  7.816   1.00 33.63 19  A 1 
ATOM 136  O OE1 . GLU A 0 19  . 47.889   11.092  8.450   1.00 33.63 19  A 1 
ATOM 137  O OE2 . GLU A 0 19  . 46.161   12.263  7.717   1.00 33.63 19  A 1 
ATOM 138  N N   . SER A 0 20  . 43.994   7.095   10.346  1.00 27.29 20  A 1 
ATOM 139  C CA  . SER A 0 20  . 43.433   6.969   11.698  1.00 27.29 20  A 1 
ATOM 140  C C   . SER A 0 20  . 42.538   8.119   12.235  1.00 27.29 20  A 1 
ATOM 141  C CB  . SER A 0 20  . 44.667   6.815   12.612  1.00 27.29 20  A 1 
ATOM 142  O O   . SER A 0 20  . 43.051   9.058   12.841  1.00 27.29 20  A 1 
ATOM 143  O OG  . SER A 0 20  . 44.380   7.029   13.980  1.00 27.29 20  A 1 
ATOM 144  N N   . TRP A 0 21  . 41.218   7.890   12.271  1.00 31.40 21  A 1 
ATOM 145  C CA  . TRP A 0 21  . 40.297   8.137   13.409  1.00 31.40 21  A 1 
ATOM 146  C C   . TRP A 0 21  . 39.230   7.012   13.377  1.00 31.40 21  A 1 
ATOM 147  C CB  . TRP A 0 21  . 39.614   9.526   13.334  1.00 31.40 21  A 1 
ATOM 148  O O   . TRP A 0 21  . 38.874   6.538   12.308  1.00 31.40 21  A 1 
ATOM 149  C CG  . TRP A 0 21  . 40.375   10.771  13.730  1.00 31.40 21  A 1 
ATOM 150  C CD1 . TRP A 0 21  . 41.520   10.833  14.450  1.00 31.40 21  A 1 
ATOM 151  C CD2 . TRP A 0 21  . 40.044   12.170  13.433  1.00 31.40 21  A 1 
ATOM 152  C CE2 . TRP A 0 21  . 41.086   13.008  13.935  1.00 31.40 21  A 1 
ATOM 153  C CE3 . TRP A 0 21  . 38.971   12.821  12.783  1.00 31.40 21  A 1 
ATOM 154  N NE1 . TRP A 0 21  . 41.970   12.135  14.524  1.00 31.40 21  A 1 
ATOM 155  C CH2 . TRP A 0 21  . 40.002   15.014  13.128  1.00 31.40 21  A 1 
ATOM 156  C CZ2 . TRP A 0 21  . 41.084   14.403  13.782  1.00 31.40 21  A 1 
ATOM 157  C CZ3 . TRP A 0 21  . 38.947   14.223  12.637  1.00 31.40 21  A 1 
ATOM 158  N N   . GLY A 0 22  . 38.653   6.489   14.462  1.00 26.20 22  A 1 
ATOM 159  C CA  . GLY A 0 22  . 38.726   6.868   15.876  1.00 26.20 22  A 1 
ATOM 160  C C   . GLY A 0 22  . 37.420   6.510   16.613  1.00 26.20 22  A 1 
ATOM 161  O O   . GLY A 0 22  . 36.833   7.375   17.255  1.00 26.20 22  A 1 
ATOM 162  N N   . GLY A 0 23  . 36.908   5.275   16.466  1.00 29.93 23  A 1 
ATOM 163  C CA  . GLY A 0 23  . 35.521   4.912   16.816  1.00 29.93 23  A 1 
ATOM 164  C C   . GLY A 0 23  . 35.372   3.685   17.726  1.00 29.93 23  A 1 
ATOM 165  O O   . GLY A 0 23  . 35.904   2.616   17.444  1.00 29.93 23  A 1 
ATOM 166  N N   . HIS A 0 24  . 34.621   3.846   18.818  1.00 31.76 24  A 1 
ATOM 167  C CA  . HIS A 0 24  . 34.340   2.822   19.830  1.00 31.76 24  A 1 
ATOM 168  C C   . HIS A 0 24  . 33.511   1.649   19.269  1.00 31.76 24  A 1 
ATOM 169  C CB  . HIS A 0 24  . 33.581   3.484   20.991  1.00 31.76 24  A 1 
ATOM 170  O O   . HIS A 0 24  . 32.540   1.865   18.551  1.00 31.76 24  A 1 
ATOM 171  C CG  . HIS A 0 24  . 34.398   4.461   21.804  1.00 31.76 24  A 1 
ATOM 172  C CD2 . HIS A 0 24  . 34.773   4.293   23.110  1.00 31.76 24  A 1 
ATOM 173  N ND1 . HIS A 0 24  . 34.900   5.681   21.399  1.00 31.76 24  A 1 
ATOM 174  C CE1 . HIS A 0 24  . 35.568   6.221   22.431  1.00 31.76 24  A 1 
ATOM 175  N NE2 . HIS A 0 24  . 35.518   5.410   23.499  1.00 31.76 24  A 1 
ATOM 176  N N   . GLY A 0 25  . 33.859   0.411   19.637  1.00 26.24 25  A 1 
ATOM 177  C CA  . GLY A 0 25  . 33.143   -0.795  19.197  1.00 26.24 25  A 1 
ATOM 178  C C   . GLY A 0 25  . 31.972   -1.214  20.097  1.00 26.24 25  A 1 
ATOM 179  O O   . GLY A 0 25  . 31.857   -0.780  21.242  1.00 26.24 25  A 1 
ATOM 180  N N   . HIS A 0 26  . 31.146   -2.136  19.593  1.00 33.28 26  A 1 
ATOM 181  C CA  . HIS A 0 26  . 30.133   -2.881  20.352  1.00 33.28 26  A 1 
ATOM 182  C C   . HIS A 0 26  . 30.145   -4.368  19.948  1.00 33.28 26  A 1 
ATOM 183  C CB  . HIS A 0 26  . 28.746   -2.227  20.191  1.00 33.28 26  A 1 
ATOM 184  O O   . HIS A 0 26  . 30.676   -4.721  18.896  1.00 33.28 26  A 1 
ATOM 185  C CG  . HIS A 0 26  . 28.257   -1.611  21.478  1.00 33.28 26  A 1 
ATOM 186  C CD2 . HIS A 0 26  . 28.688   -0.437  22.038  1.00 33.28 26  A 1 
ATOM 187  N ND1 . HIS A 0 26  . 27.329   -2.155  22.339  1.00 33.28 26  A 1 
ATOM 188  C CE1 . HIS A 0 26  . 27.202   -1.324  23.388  1.00 33.28 26  A 1 
ATOM 189  N NE2 . HIS A 0 26  . 28.014   -0.267  23.253  1.00 33.28 26  A 1 
ATOM 190  N N   . ALA A 0 27  . 29.612   -5.253  20.798  1.00 30.37 27  A 1 
ATOM 191  C CA  . ALA A 0 27  . 29.788   -6.707  20.689  1.00 30.37 27  A 1 
ATOM 192  C C   . ALA A 0 27  . 28.479   -7.490  20.445  1.00 30.37 27  A 1 
ATOM 193  C CB  . ALA A 0 27  . 30.494   -7.192  21.963  1.00 30.37 27  A 1 
ATOM 194  O O   . ALA A 0 27  . 27.421   -7.099  20.929  1.00 30.37 27  A 1 
ATOM 195  N N   . GLY A 0 28  . 28.588   -8.645  19.773  1.00 29.39 28  A 1 
ATOM 196  C CA  . GLY A 0 28  . 27.512   -9.628  19.545  1.00 29.39 28  A 1 
ATOM 197  C C   . GLY A 0 28  . 27.832   -10.511 18.326  1.00 29.39 28  A 1 
ATOM 198  O O   . GLY A 0 28  . 27.825   -10.018 17.211  1.00 29.39 28  A 1 
ATOM 199  N N   . HIS A 0 29  . 28.377   -11.722 18.491  1.00 28.94 29  A 1 
ATOM 200  C CA  . HIS A 0 29  . 27.656   -12.994 18.722  1.00 28.94 29  A 1 
ATOM 201  C C   . HIS A 0 29  . 26.770   -13.457 17.544  1.00 28.94 29  A 1 
ATOM 202  C CB  . HIS A 0 29  . 26.848   -13.010 20.034  1.00 28.94 29  A 1 
ATOM 203  O O   . HIS A 0 29  . 25.729   -12.864 17.296  1.00 28.94 29  A 1 
ATOM 204  C CG  . HIS A 0 29  . 27.662   -13.247 21.280  1.00 28.94 29  A 1 
ATOM 205  C CD2 . HIS A 0 29  . 27.564   -14.336 22.106  1.00 28.94 29  A 1 
ATOM 206  N ND1 . HIS A 0 29  . 28.614   -12.415 21.821  1.00 28.94 29  A 1 
ATOM 207  C CE1 . HIS A 0 29  . 29.077   -12.989 22.944  1.00 28.94 29  A 1 
ATOM 208  N NE2 . HIS A 0 29  . 28.471   -14.166 23.156  1.00 28.94 29  A 1 
ATOM 209  N N   . GLY A 0 30  . 27.119   -14.584 16.901  1.00 29.17 30  A 1 
ATOM 210  C CA  . GLY A 0 30  . 26.245   -15.256 15.920  1.00 29.17 30  A 1 
ATOM 211  C C   . GLY A 0 30  . 26.947   -16.309 15.048  1.00 29.17 30  A 1 
ATOM 212  O O   . GLY A 0 30  . 27.564   -15.976 14.046  1.00 29.17 30  A 1 
ATOM 213  N N   . HIS A 0 31  . 26.858   -17.590 15.419  1.00 26.52 31  A 1 
ATOM 214  C CA  . HIS A 0 31  . 27.445   -18.715 14.672  1.00 26.52 31  A 1 
ATOM 215  C C   . HIS A 0 31  . 26.850   -18.913 13.262  1.00 26.52 31  A 1 
ATOM 216  C CB  . HIS A 0 31  . 27.171   -20.025 15.436  1.00 26.52 31  A 1 
ATOM 217  O O   . HIS A 0 31  . 25.644   -19.108 13.138  1.00 26.52 31  A 1 
ATOM 218  C CG  . HIS A 0 31  . 28.065   -20.328 16.607  1.00 26.52 31  A 1 
ATOM 219  C CD2 . HIS A 0 31  . 28.078   -19.706 17.826  1.00 26.52 31  A 1 
ATOM 220  N ND1 . HIS A 0 31  . 28.938   -21.389 16.685  1.00 26.52 31  A 1 
ATOM 221  C CE1 . HIS A 0 31  . 29.471   -21.401 17.917  1.00 26.52 31  A 1 
ATOM 222  N NE2 . HIS A 0 31  . 28.980   -20.390 18.647  1.00 26.52 31  A 1 
ATOM 223  N N   . ALA A 0 32  . 27.709   -19.098 12.252  1.00 35.62 32  A 1 
ATOM 224  C CA  . ALA A 0 32  . 27.427   -19.943 11.085  1.00 35.62 32  A 1 
ATOM 225  C C   . ALA A 0 32  . 28.742   -20.514 10.519  1.00 35.62 32  A 1 
ATOM 226  C CB  . ALA A 0 32  . 26.658   -19.140 10.027  1.00 35.62 32  A 1 
ATOM 227  O O   . ALA A 0 32  . 29.569   -19.780 9.985   1.00 35.62 32  A 1 
ATOM 228  N N   . GLY A 0 33  . 28.973   -21.823 10.662  1.00 27.60 33  A 1 
ATOM 229  C CA  . GLY A 0 33  . 30.200   -22.470 10.183  1.00 27.60 33  A 1 
ATOM 230  C C   . GLY A 0 33  . 30.060   -22.988 8.753   1.00 27.60 33  A 1 
ATOM 231  O O   . GLY A 0 33  . 29.193   -23.818 8.500   1.00 27.60 33  A 1 
ATOM 232  N N   . HIS A 0 34  . 30.937   -22.552 7.847   1.00 33.10 34  A 1 
ATOM 233  C CA  . HIS A 0 34  . 31.120   -23.151 6.519   1.00 33.10 34  A 1 
ATOM 234  C C   . HIS A 0 34  . 32.574   -23.612 6.317   1.00 33.10 34  A 1 
ATOM 235  C CB  . HIS A 0 34  . 30.585   -22.223 5.416   1.00 33.10 34  A 1 
ATOM 236  O O   . HIS A 0 34  . 33.485   -23.201 7.039   1.00 33.10 34  A 1 
ATOM 237  C CG  . HIS A 0 34  . 29.104   -22.424 5.200   1.00 33.10 34  A 1 
ATOM 238  C CD2 . HIS A 0 34  . 28.523   -23.214 4.242   1.00 33.10 34  A 1 
ATOM 239  N ND1 . HIS A 0 34  . 28.087   -21.956 6.001   1.00 33.10 34  A 1 
ATOM 240  C CE1 . HIS A 0 34  . 26.927   -22.457 5.541   1.00 33.10 34  A 1 
ATOM 241  N NE2 . HIS A 0 34  . 27.146   -23.236 4.472   1.00 33.10 34  A 1 
ATOM 242  N N   . GLY A 0 35  . 32.762   -24.569 5.403   1.00 28.46 35  A 1 
ATOM 243  C CA  . GLY A 0 35  . 33.944   -25.433 5.361   1.00 28.46 35  A 1 
ATOM 244  C C   . GLY A 0 35  . 35.273   -24.708 5.131   1.00 28.46 35  A 1 
ATOM 245  O O   . GLY A 0 35  . 35.370   -23.785 4.326   1.00 28.46 35  A 1 
ATOM 246  N N   . HIS A 0 36  . 36.328   -25.177 5.803   1.00 32.12 36  A 1 
ATOM 247  C CA  . HIS A 0 36  . 37.698   -24.713 5.584   1.00 32.12 36  A 1 
ATOM 248  C C   . HIS A 0 36  . 38.241   -25.212 4.237   1.00 32.12 36  A 1 
ATOM 249  C CB  . HIS A 0 36  . 38.597   -25.141 6.756   1.00 32.12 36  A 1 
ATOM 250  O O   . HIS A 0 36  . 38.965   -26.205 4.160   1.00 32.12 36  A 1 
ATOM 251  C CG  . HIS A 0 36  . 38.310   -24.458 8.072   1.00 32.12 36  A 1 
ATOM 252  C CD2 . HIS A 0 36  . 39.025   -24.630 9.226   1.00 32.12 36  A 1 
ATOM 253  N ND1 . HIS A 0 36  . 37.327   -23.528 8.341   1.00 32.12 36  A 1 
ATOM 254  C CE1 . HIS A 0 36  . 37.454   -23.153 9.625   1.00 32.12 36  A 1 
ATOM 255  N NE2 . HIS A 0 36  . 38.473   -23.802 10.208  1.00 32.12 36  A 1 
ATOM 256  N N   . GLY A 0 37  . 37.915   -24.495 3.161   1.00 28.06 37  A 1 
ATOM 257  C CA  . GLY A 0 37  . 38.670   -24.581 1.918   1.00 28.06 37  A 1 
ATOM 258  C C   . GLY A 0 37  . 40.105   -24.128 2.180   1.00 28.06 37  A 1 
ATOM 259  O O   . GLY A 0 37  . 40.352   -22.942 2.387   1.00 28.06 37  A 1 
ATOM 260  N N   . HIS A 0 38  . 41.054   -25.067 2.206   1.00 33.93 38  A 1 
ATOM 261  C CA  . HIS A 0 38  . 42.474   -24.768 2.394   1.00 33.93 38  A 1 
ATOM 262  C C   . HIS A 0 38  . 43.048   -24.082 1.145   1.00 33.93 38  A 1 
ATOM 263  C CB  . HIS A 0 38  . 43.245   -26.044 2.774   1.00 33.93 38  A 1 
ATOM 264  O O   . HIS A 0 38  . 43.720   -24.709 0.328   1.00 33.93 38  A 1 
ATOM 265  C CG  . HIS A 0 38  . 42.965   -26.537 4.172   1.00 33.93 38  A 1 
ATOM 266  C CD2 . HIS A 0 38  . 42.207   -27.622 4.525   1.00 33.93 38  A 1 
ATOM 267  N ND1 . HIS A 0 38  . 43.465   -25.998 5.337   1.00 33.93 38  A 1 
ATOM 268  C CE1 . HIS A 0 38  . 43.021   -26.743 6.364   1.00 33.93 38  A 1 
ATOM 269  N NE2 . HIS A 0 38  . 42.260   -27.751 5.917   1.00 33.93 38  A 1 
ATOM 270  N N   . GLY A 0 39  . 42.770   -22.786 0.992   1.00 30.70 39  A 1 
ATOM 271  C CA  . GLY A 0 39  . 43.350   -21.945 -0.048  1.00 30.70 39  A 1 
ATOM 272  C C   . GLY A 0 39  . 44.862   -21.843 0.132   1.00 30.70 39  A 1 
ATOM 273  O O   . GLY A 0 39  . 45.344   -21.120 1.005   1.00 30.70 39  A 1 
ATOM 274  N N   . TRP A 0 40  . 45.618   -22.566 -0.696  1.00 36.03 40  A 1 
ATOM 275  C CA  . TRP A 0 40  . 47.079   -22.498 -0.748  1.00 36.03 40  A 1 
ATOM 276  C C   . TRP A 0 40  . 47.528   -21.190 -1.411  1.00 36.03 40  A 1 
ATOM 277  C CB  . TRP A 0 40  . 47.653   -23.739 -1.457  1.00 36.03 40  A 1 
ATOM 278  O O   . TRP A 0 40  . 48.042   -21.199 -2.526  1.00 36.03 40  A 1 
ATOM 279  C CG  . TRP A 0 40  . 47.664   -25.014 -0.669  1.00 36.03 40  A 1 
ATOM 280  C CD1 . TRP A 0 40  . 46.602   -25.822 -0.460  1.00 36.03 40  A 1 
ATOM 281  C CD2 . TRP A 0 40  . 48.797   -25.675 -0.021  1.00 36.03 40  A 1 
ATOM 282  C CE2 . TRP A 0 40  . 48.333   -26.888 0.573   1.00 36.03 40  A 1 
ATOM 283  C CE3 . TRP A 0 40  . 50.174   -25.385 0.108   1.00 36.03 40  A 1 
ATOM 284  N NE1 . TRP A 0 40  . 46.986   -26.916 0.288   1.00 36.03 40  A 1 
ATOM 285  C CH2 . TRP A 0 40  . 50.552   -27.448 1.365   1.00 36.03 40  A 1 
ATOM 286  C CZ2 . TRP A 0 40  . 49.187   -27.766 1.258   1.00 36.03 40  A 1 
ATOM 287  C CZ3 . TRP A 0 40  . 51.042   -26.260 0.791   1.00 36.03 40  A 1 
ATOM 288  N N   . ALA A 0 41  . 47.333   -20.061 -0.723  1.00 39.65 41  A 1 
ATOM 289  C CA  . ALA A 0 41  . 47.858   -18.761 -1.133  1.00 39.65 41  A 1 
ATOM 290  C C   . ALA A 0 41  . 49.386   -18.874 -1.334  1.00 39.65 41  A 1 
ATOM 291  C CB  . ALA A 0 41  . 47.491   -17.723 -0.064  1.00 39.65 41  A 1 
ATOM 292  O O   . ALA A 0 41  . 50.103   -19.116 -0.350  1.00 39.65 41  A 1 
ATOM 293  N N   . PRO A 0 42  . 49.913   -18.756 -2.571  1.00 45.37 42  A 1 
ATOM 294  C CA  . PRO A 0 42  . 51.321   -19.017 -2.821  1.00 45.37 42  A 1 
ATOM 295  C C   . PRO A 0 42  . 52.175   -17.952 -2.138  1.00 45.37 42  A 1 
ATOM 296  C CB  . PRO A 0 42  . 51.502   -19.046 -4.345  1.00 45.37 42  A 1 
ATOM 297  O O   . PRO A 0 42  . 52.109   -16.769 -2.464  1.00 45.37 42  A 1 
ATOM 298  C CG  . PRO A 0 42  . 50.090   -19.296 -4.871  1.00 45.37 42  A 1 
ATOM 299  C CD  . PRO A 0 42  . 49.220   -18.581 -3.842  1.00 45.37 42  A 1 
ATOM 300  N N   . LYS A 0 43  . 53.010   -18.361 -1.181  1.00 44.44 43  A 1 
ATOM 301  C CA  . LYS A 0 43  . 54.006   -17.458 -0.601  1.00 44.44 43  A 1 
ATOM 302  C C   . LYS A 0 43  . 55.143   -17.307 -1.603  1.00 44.44 43  A 1 
ATOM 303  C CB  . LYS A 0 43  . 54.459   -17.935 0.787   1.00 44.44 43  A 1 
ATOM 304  O O   . LYS A 0 43  . 56.016   -18.164 -1.690  1.00 44.44 43  A 1 
ATOM 305  C CG  . LYS A 0 43  . 53.300   -17.792 1.786   1.00 44.44 43  A 1 
ATOM 306  C CD  . LYS A 0 43  . 53.726   -18.061 3.233   1.00 44.44 43  A 1 
ATOM 307  C CE  . LYS A 0 43  . 52.497   -17.850 4.125   1.00 44.44 43  A 1 
ATOM 308  N NZ  . LYS A 0 43  . 52.810   -18.008 5.566   1.00 44.44 43  A 1 
ATOM 309  N N   . TYR A 0 44  . 55.114   -16.237 -2.386  1.00 46.07 44  A 1 
ATOM 310  C CA  . TYR A 0 44  . 56.231   -15.864 -3.247  1.00 46.07 44  A 1 
ATOM 311  C C   . TYR A 0 44  . 57.429   -15.445 -2.389  1.00 46.07 44  A 1 
ATOM 312  C CB  . TYR A 0 44  . 55.803   -14.762 -4.224  1.00 46.07 44  A 1 
ATOM 313  O O   . TYR A 0 44  . 57.270   -14.793 -1.355  1.00 46.07 44  A 1 
ATOM 314  C CG  . TYR A 0 44  . 54.674   -15.197 -5.138  1.00 46.07 44  A 1 
ATOM 315  C CD1 . TYR A 0 44  . 54.962   -15.825 -6.366  1.00 46.07 44  A 1 
ATOM 316  C CD2 . TYR A 0 44  . 53.335   -15.015 -4.740  1.00 46.07 44  A 1 
ATOM 317  C CE1 . TYR A 0 44  . 53.913   -16.285 -7.187  1.00 46.07 44  A 1 
ATOM 318  C CE2 . TYR A 0 44  . 52.287   -15.494 -5.547  1.00 46.07 44  A 1 
ATOM 319  O OH  . TYR A 0 44  . 51.552   -16.603 -7.532  1.00 46.07 44  A 1 
ATOM 320  C CZ  . TYR A 0 44  . 52.572   -16.131 -6.770  1.00 46.07 44  A 1 
ATOM 321  N N   . GLN A 0 45  . 58.636   -15.806 -2.818  1.00 48.42 45  A 1 
ATOM 322  C CA  . GLN A 0 45  . 59.868   -15.244 -2.266  1.00 48.42 45  A 1 
ATOM 323  C C   . GLN A 0 45  . 60.625   -14.523 -3.377  1.00 48.42 45  A 1 
ATOM 324  C CB  . GLN A 0 45  . 60.715   -16.314 -1.553  1.00 48.42 45  A 1 
ATOM 325  O O   . GLN A 0 45  . 60.830   -15.069 -4.460  1.00 48.42 45  A 1 
ATOM 326  C CG  . GLN A 0 45  . 60.173   -16.587 -0.138  1.00 48.42 45  A 1 
ATOM 327  C CD  . GLN A 0 45  . 61.039   -17.539 0.687   1.00 48.42 45  A 1 
ATOM 328  N NE2 . GLN A 0 45  . 60.930   -17.496 1.998   1.00 48.42 45  A 1 
ATOM 329  O OE1 . GLN A 0 45  . 61.826   -18.334 0.202   1.00 48.42 45  A 1 
ATOM 330  N N   . ALA A 0 46  . 61.037   -13.286 -3.097  1.00 47.12 46  A 1 
ATOM 331  C CA  . ALA A 0 46  . 61.841   -12.488 -4.009  1.00 47.12 46  A 1 
ATOM 332  C C   . ALA A 0 46  . 63.247   -13.096 -4.119  1.00 47.12 46  A 1 
ATOM 333  C CB  . ALA A 0 46  . 61.859   -11.039 -3.505  1.00 47.12 46  A 1 
ATOM 334  O O   . ALA A 0 46  . 64.081   -12.953 -3.220  1.00 47.12 46  A 1 
ATOM 335  N N   . VAL A 0 47  . 63.519   -13.787 -5.224  1.00 55.03 47  A 1 
ATOM 336  C CA  . VAL A 0 47  . 64.838   -14.343 -5.521  1.00 55.03 47  A 1 
ATOM 337  C C   . VAL A 0 47  . 65.714   -13.214 -6.048  1.00 55.03 47  A 1 
ATOM 338  C CB  . VAL A 0 47  . 64.758   -15.522 -6.510  1.00 55.03 47  A 1 
ATOM 339  O O   . VAL A 0 47  . 65.472   -12.670 -7.124  1.00 55.03 47  A 1 
ATOM 340  C CG1 . VAL A 0 47  . 66.147   -16.142 -6.716  1.00 55.03 47  A 1 
ATOM 341  C CG2 . VAL A 0 47  . 63.832   -16.629 -5.986  1.00 55.03 47  A 1 
ATOM 342  N N   . LYS A 0 48  . 66.736   -12.842 -5.272  1.00 53.70 48  A 1 
ATOM 343  C CA  . LYS A 0 48  . 67.718   -11.824 -5.655  1.00 53.70 48  A 1 
ATOM 344  C C   . LYS A 0 48  . 68.751   -12.419 -6.610  1.00 53.70 48  A 1 
ATOM 345  C CB  . LYS A 0 48  . 68.373   -11.240 -4.394  1.00 53.70 48  A 1 
ATOM 346  O O   . LYS A 0 48  . 69.621   -13.180 -6.188  1.00 53.70 48  A 1 
ATOM 347  C CG  . LYS A 0 48  . 69.268   -10.045 -4.750  1.00 53.70 48  A 1 
ATOM 348  C CD  . LYS A 0 48  . 69.936   -9.455  -3.504  1.00 53.70 48  A 1 
ATOM 349  C CE  . LYS A 0 48  . 70.778   -8.249  -3.926  1.00 53.70 48  A 1 
ATOM 350  N NZ  . LYS A 0 48  . 71.409   -7.575  -2.767  1.00 53.70 48  A 1 
ATOM 351  N N   . HIS A 0 49  . 68.703   -12.021 -7.873  1.00 49.79 49  A 1 
ATOM 352  C CA  . HIS A 0 49  . 69.737   -12.322 -8.856  1.00 49.79 49  A 1 
ATOM 353  C C   . HIS A 0 49  . 70.787   -11.206 -8.849  1.00 49.79 49  A 1 
ATOM 354  C CB  . HIS A 0 49  . 69.099   -12.527 -10.235 1.00 49.79 49  A 1 
ATOM 355  O O   . HIS A 0 49  . 70.450   -10.023 -8.814  1.00 49.79 49  A 1 
ATOM 356  C CG  . HIS A 0 49  . 68.140   -13.691 -10.268 1.00 49.79 49  A 1 
ATOM 357  C CD2 . HIS A 0 49  . 66.829   -13.667 -9.875  1.00 49.79 49  A 1 
ATOM 358  N ND1 . HIS A 0 49  . 68.417   -14.977 -10.676 1.00 49.79 49  A 1 
ATOM 359  C CE1 . HIS A 0 49  . 67.299   -15.709 -10.529 1.00 49.79 49  A 1 
ATOM 360  N NE2 . HIS A 0 49  . 66.305   -14.952 -10.041 1.00 49.79 49  A 1 
ATOM 361  N N   . VAL A 0 50  . 72.071   -11.578 -8.861  1.00 47.27 50  A 1 
ATOM 362  C CA  . VAL A 0 50  . 73.196   -10.632 -8.922  1.00 47.27 50  A 1 
ATOM 363  C C   . VAL A 0 50  . 74.143   -11.058 -10.038 1.00 47.27 50  A 1 
ATOM 364  C CB  . VAL A 0 50  . 73.939   -10.501 -7.573  1.00 47.27 50  A 1 
ATOM 365  O O   . VAL A 0 50  . 74.995   -11.927 -9.850  1.00 47.27 50  A 1 
ATOM 366  C CG1 . VAL A 0 50  . 74.984   -9.377  -7.644  1.00 47.27 50  A 1 
ATOM 367  C CG2 . VAL A 0 50  . 72.986   -10.180 -6.413  1.00 47.27 50  A 1 
ATOM 368  N N   . SER A 0 51  . 74.004   -10.442 -11.209 1.00 47.61 51  A 1 
ATOM 369  C CA  . SER A 0 51  . 74.944   -10.610 -12.320 1.00 47.61 51  A 1 
ATOM 370  C C   . SER A 0 51  . 76.045   -9.553  -12.252 1.00 47.61 51  A 1 
ATOM 371  C CB  . SER A 0 51  . 74.220   -10.575 -13.668 1.00 47.61 51  A 1 
ATOM 372  O O   . SER A 0 51  . 75.786   -8.402  -11.907 1.00 47.61 51  A 1 
ATOM 373  O OG  . SER A 0 51  . 73.402   -9.433  -13.772 1.00 47.61 51  A 1 
ATOM 374  N N   . HIS A 0 52  . 77.269   -9.937  -12.612 1.00 40.60 52  A 1 
ATOM 375  C CA  . HIS A 0 52  . 78.408   -9.028  -12.731 1.00 40.60 52  A 1 
ATOM 376  C C   . HIS A 0 52  . 78.849   -8.976  -14.191 1.00 40.60 52  A 1 
ATOM 377  C CB  . HIS A 0 52  . 79.579   -9.519  -11.865 1.00 40.60 52  A 1 
ATOM 378  O O   . HIS A 0 52  . 79.198   -10.015 -14.751 1.00 40.60 52  A 1 
ATOM 379  C CG  . HIS A 0 52  . 79.348   -9.502  -10.377 1.00 40.60 52  A 1 
ATOM 380  C CD2 . HIS A 0 52  . 80.052   -8.764  -9.465  1.00 40.60 52  A 1 
ATOM 381  N ND1 . HIS A 0 52  . 78.494   -10.317 -9.666  1.00 40.60 52  A 1 
ATOM 382  C CE1 . HIS A 0 52  . 78.685   -10.079 -8.359  1.00 40.60 52  A 1 
ATOM 383  N NE2 . HIS A 0 52  . 79.629   -9.139  -8.185  1.00 40.60 52  A 1 
ATOM 384  N N   . THR A 0 53  . 78.897   -7.785  -14.785 1.00 43.67 53  A 1 
ATOM 385  C CA  . THR A 0 53  . 79.520   -7.592  -16.103 1.00 43.67 53  A 1 
ATOM 386  C C   . THR A 0 53  . 81.019   -7.327  -15.913 1.00 43.67 53  A 1 
ATOM 387  C CB  . THR A 0 53  . 78.853   -6.448  -16.880 1.00 43.67 53  A 1 
ATOM 388  O O   . THR A 0 53  . 81.365   -6.337  -15.260 1.00 43.67 53  A 1 
ATOM 389  C CG2 . THR A 0 53  . 79.335   -6.377  -18.328 1.00 43.67 53  A 1 
ATOM 390  O OG1 . THR A 0 53  . 77.464   -6.674  -16.924 1.00 43.67 53  A 1 
ATOM 391  N N   . PRO A 0 54  . 81.931   -8.172  -16.435 1.00 40.52 54  A 1 
ATOM 392  C CA  . PRO A 0 54  . 83.367   -7.906  -16.374 1.00 40.52 54  A 1 
ATOM 393  C C   . PRO A 0 54  . 83.736   -6.669  -17.202 1.00 40.52 54  A 1 
ATOM 394  C CB  . PRO A 0 54  . 84.061   -9.166  -16.913 1.00 40.52 54  A 1 
ATOM 395  O O   . PRO A 0 54  . 83.225   -6.486  -18.305 1.00 40.52 54  A 1 
ATOM 396  C CG  . PRO A 0 54  . 82.993   -10.253 -16.796 1.00 40.52 54  A 1 
ATOM 397  C CD  . PRO A 0 54  . 81.703   -9.476  -17.040 1.00 40.52 54  A 1 
ATOM 398  N N   . GLY A 0 55  . 84.659   -5.843  -16.704 1.00 38.11 55  A 1 
ATOM 399  C CA  . GLY A 0 55  . 85.228   -4.750  -17.493 1.00 38.11 55  A 1 
ATOM 400  C C   . GLY A 0 55  . 86.108   -5.299  -18.620 1.00 38.11 55  A 1 
ATOM 401  O O   . GLY A 0 55  . 87.103   -5.971  -18.345 1.00 38.11 55  A 1 
ATOM 402  N N   . HIS A 0 56  . 85.746   -5.022  -19.873 1.00 36.96 56  A 1 
ATOM 403  C CA  . HIS A 0 56  . 86.501   -5.441  -21.056 1.00 36.96 56  A 1 
ATOM 404  C C   . HIS A 0 56  . 87.419   -4.320  -21.586 1.00 36.96 56  A 1 
ATOM 405  C CB  . HIS A 0 56  . 85.531   -5.996  -22.112 1.00 36.96 56  A 1 
ATOM 406  O O   . HIS A 0 56  . 87.312   -3.162  -21.182 1.00 36.96 56  A 1 
ATOM 407  C CG  . HIS A 0 56  . 86.241   -6.726  -23.224 1.00 36.96 56  A 1 
ATOM 408  C CD2 . HIS A 0 56  . 87.044   -7.828  -23.097 1.00 36.96 56  A 1 
ATOM 409  N ND1 . HIS A 0 56  . 86.284   -6.349  -24.543 1.00 36.96 56  A 1 
ATOM 410  C CE1 . HIS A 0 56  . 87.089   -7.199  -25.195 1.00 36.96 56  A 1 
ATOM 411  N NE2 . HIS A 0 56  . 87.602   -8.110  -24.348 1.00 36.96 56  A 1 
ATOM 412  N N   . GLN A 0 57  . 88.365   -4.677  -22.460 1.00 31.40 57  A 1 
ATOM 413  C CA  . GLN A 0 57  . 89.297   -3.752  -23.111 1.00 31.40 57  A 1 
ATOM 414  C C   . GLN A 0 57  . 89.218   -3.936  -24.628 1.00 31.40 57  A 1 
ATOM 415  C CB  . GLN A 0 57  . 90.732   -3.967  -22.597 1.00 31.40 57  A 1 
ATOM 416  O O   . GLN A 0 57  . 90.012   -4.670  -25.225 1.00 31.40 57  A 1 
ATOM 417  C CG  . GLN A 0 57  . 90.933   -3.495  -21.151 1.00 31.40 57  A 1 
ATOM 418  C CD  . GLN A 0 57  . 92.389   -3.598  -20.697 1.00 31.40 57  A 1 
ATOM 419  N NE2 . GLN A 0 57  . 92.743   -2.949  -19.610 1.00 31.40 57  A 1 
ATOM 420  O OE1 . GLN A 0 57  . 93.240   -4.246  -21.290 1.00 31.40 57  A 1 
ATOM 421  N N   . ASP A 0 58  . 88.246   -3.276  -25.251 1.00 34.91 58  A 1 
ATOM 422  C CA  . ASP A 0 58  . 87.958   -3.425  -26.674 1.00 34.91 58  A 1 
ATOM 423  C C   . ASP A 0 58  . 89.069   -2.856  -27.561 1.00 34.91 58  A 1 
ATOM 424  C CB  . ASP A 0 58  . 86.570   -2.858  -26.986 1.00 34.91 58  A 1 
ATOM 425  O O   . ASP A 0 58  . 89.144   -1.668  -27.877 1.00 34.91 58  A 1 
ATOM 426  C CG  . ASP A 0 58  . 85.553   -3.754  -26.290 1.00 34.91 58  A 1 
ATOM 427  O OD1 . ASP A 0 58  . 85.409   -4.904  -26.759 1.00 34.91 58  A 1 
ATOM 428  O OD2 . ASP A 0 58  . 85.128   -3.413  -25.169 1.00 34.91 58  A 1 
ATOM 429  N N   . LYS A 0 59  . 89.944   -3.757  -28.016 1.00 29.87 59  A 1 
ATOM 430  C CA  . LYS A 0 59  . 90.886   -3.505  -29.109 1.00 29.87 59  A 1 
ATOM 431  C C   . LYS A 0 59  . 90.114   -3.463  -30.425 1.00 29.87 59  A 1 
ATOM 432  C CB  . LYS A 0 59  . 91.992   -4.569  -29.124 1.00 29.87 59  A 1 
ATOM 433  O O   . LYS A 0 59  . 90.121   -4.439  -31.171 1.00 29.87 59  A 1 
ATOM 434  C CG  . LYS A 0 59  . 92.920   -4.435  -27.915 1.00 29.87 59  A 1 
ATOM 435  C CD  . LYS A 0 59  . 93.981   -5.537  -27.947 1.00 29.87 59  A 1 
ATOM 436  C CE  . LYS A 0 59  . 94.858   -5.402  -26.702 1.00 29.87 59  A 1 
ATOM 437  N NZ  . LYS A 0 59  . 95.779   -6.554  -26.566 1.00 29.87 59  A 1 
ATOM 438  N N   . ALA A 0 60  . 89.447   -2.337  -30.678 1.00 31.49 60  A 1 
ATOM 439  C CA  . ALA A 0 60  . 88.666   -2.094  -31.884 1.00 31.49 60  A 1 
ATOM 440  C C   . ALA A 0 60  . 89.466   -2.473  -33.143 1.00 31.49 60  A 1 
ATOM 441  C CB  . ALA A 0 60  . 88.229   -0.624  -31.898 1.00 31.49 60  A 1 
ATOM 442  O O   . ALA A 0 60  . 90.466   -1.838  -33.493 1.00 31.49 60  A 1 
ATOM 443  N N   . ALA A 0 61  . 89.037   -3.546  -33.810 1.00 25.20 61  A 1 
ATOM 444  C CA  . ALA A 0 61  . 89.649   -3.990  -35.047 1.00 25.20 61  A 1 
ATOM 445  C C   . ALA A 0 61  . 89.316   -2.980  -36.149 1.00 25.20 61  A 1 
ATOM 446  C CB  . ALA A 0 61  . 89.175   -5.410  -35.377 1.00 25.20 61  A 1 
ATOM 447  O O   . ALA A 0 61  . 88.154   -2.688  -36.421 1.00 25.20 61  A 1 
ATOM 448  N N   . SER A 0 62  . 90.346   -2.434  -36.791 1.00 29.33 62  A 1 
ATOM 449  C CA  . SER A 0 62  . 90.159   -1.551  -37.939 1.00 29.33 62  A 1 
ATOM 450  C C   . SER A 0 62  . 89.441   -2.265  -39.087 1.00 29.33 62  A 1 
ATOM 451  C CB  . SER A 0 62  . 91.524   -1.069  -38.436 1.00 29.33 62  A 1 
ATOM 452  O O   . SER A 0 62  . 89.605   -3.474  -39.238 1.00 29.33 62  A 1 
ATOM 453  O OG  . SER A 0 62  . 92.298   -2.166  -38.890 1.00 29.33 62  A 1 
ATOM 454  N N   . TYR A 0 63  . 88.868   -1.464  -39.994 1.00 27.32 63  A 1 
ATOM 455  C CA  . TYR A 0 63  . 88.444   -1.826  -41.358 1.00 27.32 63  A 1 
ATOM 456  C C   . TYR A 0 63  . 86.948   -2.126  -41.555 1.00 27.32 63  A 1 
ATOM 457  C CB  . TYR A 0 63  . 89.394   -2.849  -42.023 1.00 27.32 63  A 1 
ATOM 458  O O   . TYR A 0 63  . 86.556   -3.211  -41.970 1.00 27.32 63  A 1 
ATOM 459  C CG  . TYR A 0 63  . 89.746   -2.568  -43.467 1.00 27.32 63  A 1 
ATOM 460  C CD1 . TYR A 0 63  . 88.812   -2.772  -44.500 1.00 27.32 63  A 1 
ATOM 461  C CD2 . TYR A 0 63  . 91.056   -2.148  -43.770 1.00 27.32 63  A 1 
ATOM 462  C CE1 . TYR A 0 63  . 89.193   -2.557  -45.840 1.00 27.32 63  A 1 
ATOM 463  C CE2 . TYR A 0 63  . 91.448   -1.958  -45.105 1.00 27.32 63  A 1 
ATOM 464  O OH  . TYR A 0 63  . 90.908   -1.998  -47.432 1.00 27.32 63  A 1 
ATOM 465  C CZ  . TYR A 0 63  . 90.515   -2.167  -46.142 1.00 27.32 63  A 1 
ATOM 466  N N   . ASN A 0 64  . 86.137   -1.070  -41.485 1.00 31.90 64  A 1 
ATOM 467  C CA  . ASN A 0 64  . 85.249   -0.797  -42.614 1.00 31.90 64  A 1 
ATOM 468  C C   . ASN A 0 64  . 85.353   0.688   -43.011 1.00 31.90 64  A 1 
ATOM 469  C CB  . ASN A 0 64  . 83.823   -1.314  -42.331 1.00 31.90 64  A 1 
ATOM 470  O O   . ASN A 0 64  . 85.724   1.521   -42.184 1.00 31.90 64  A 1 
ATOM 471  C CG  . ASN A 0 64  . 83.185   -1.938  -43.563 1.00 31.90 64  A 1 
ATOM 472  N ND2 . ASN A 0 64  . 82.023   -2.528  -43.424 1.00 31.90 64  A 1 
ATOM 473  O OD1 . ASN A 0 64  . 83.726   -1.899  -44.659 1.00 31.90 64  A 1 
ATOM 474  N N   . LYS A 0 65  . 85.138   1.020   -44.288 1.00 35.06 65  A 1 
ATOM 475  C CA  . LYS A 0 65  . 85.281   2.391   -44.816 1.00 35.06 65  A 1 
ATOM 476  C C   . LYS A 0 65  . 83.958   2.875   -45.394 1.00 35.06 65  A 1 
ATOM 477  C CB  . LYS A 0 65  . 86.301   2.446   -45.965 1.00 35.06 65  A 1 
ATOM 478  O O   . LYS A 0 65  . 83.557   2.340   -46.419 1.00 35.06 65  A 1 
ATOM 479  C CG  . LYS A 0 65  . 87.785   2.560   -45.606 1.00 35.06 65  A 1 
ATOM 480  C CD  . LYS A 0 65  . 88.503   2.767   -46.948 1.00 35.06 65  A 1 
ATOM 481  C CE  . LYS A 0 65  . 90.006   2.982   -46.827 1.00 35.06 65  A 1 
ATOM 482  N NZ  . LYS A 0 65  . 90.563   3.203   -48.183 1.00 35.06 65  A 1 
ATOM 483  N N   . GLY A 0 66  . 83.392   3.942   -44.826 1.00 39.80 66  A 1 
ATOM 484  C CA  . GLY A 0 66  . 82.395   4.778   -45.508 1.00 39.80 66  A 1 
ATOM 485  C C   . GLY A 0 66  . 81.210   4.008   -46.092 1.00 39.80 66  A 1 
ATOM 486  O O   . GLY A 0 66  . 80.825   4.267   -47.225 1.00 39.80 66  A 1 
ATOM 487  N N   . ALA A 0 67  . 80.692   3.033   -45.346 1.00 37.26 67  A 1 
ATOM 488  C CA  . ALA A 0 67  . 79.387   2.453   -45.610 1.00 37.26 67  A 1 
ATOM 489  C C   . ALA A 0 67  . 78.402   3.142   -44.661 1.00 37.26 67  A 1 
ATOM 490  C CB  . ALA A 0 67  . 79.461   0.930   -45.428 1.00 37.26 67  A 1 
ATOM 491  O O   . ALA A 0 67  . 78.403   2.848   -43.467 1.00 37.26 67  A 1 
ATOM 492  N N   . GLU A 0 68  . 77.635   4.091   -45.195 1.00 39.78 68  A 1 
ATOM 493  C CA  . GLU A 0 68  . 76.527   4.768   -44.513 1.00 39.78 68  A 1 
ATOM 494  C C   . GLU A 0 68  . 75.501   3.706   -44.096 1.00 39.78 68  A 1 
ATOM 495  C CB  . GLU A 0 68  . 75.919   5.802   -45.481 1.00 39.78 68  A 1 
ATOM 496  O O   . GLU A 0 68  . 74.786   3.140   -44.924 1.00 39.78 68  A 1 
ATOM 497  C CG  . GLU A 0 68  . 76.867   6.996   -45.725 1.00 39.78 68  A 1 
ATOM 498  C CD  . GLU A 0 68  . 76.692   7.691   -47.090 1.00 39.78 68  A 1 
ATOM 499  O OE1 . GLU A 0 68  . 77.601   8.483   -47.434 1.00 39.78 68  A 1 
ATOM 500  O OE2 . GLU A 0 68  . 75.733   7.373   -47.829 1.00 39.78 68  A 1 
ATOM 501  N N   . ASN A 0 69  . 75.502   3.343   -42.814 1.00 42.86 69  A 1 
ATOM 502  C CA  . ASN A 0 69  . 74.769   2.183   -42.313 1.00 42.86 69  A 1 
ATOM 503  C C   . ASN A 0 69  . 73.386   2.594   -41.799 1.00 42.86 69  A 1 
ATOM 504  C CB  . ASN A 0 69  . 75.642   1.449   -41.288 1.00 42.86 69  A 1 
ATOM 505  O O   . ASN A 0 69  . 73.069   2.391   -40.627 1.00 42.86 69  A 1 
ATOM 506  C CG  . ASN A 0 69  . 75.121   0.066   -40.942 1.00 42.86 69  A 1 
ATOM 507  N ND2 . ASN A 0 69  . 75.523   -0.445  -39.803 1.00 42.86 69  A 1 
ATOM 508  O OD1 . ASN A 0 69  . 74.429   -0.609  -41.687 1.00 42.86 69  A 1 
ATOM 509  N N   . TRP A 0 70  . 72.590   3.204   -42.683 1.00 39.30 70  A 1 
ATOM 510  C CA  . TRP A 0 70  . 71.228   3.660   -42.404 1.00 39.30 70  A 1 
ATOM 511  C C   . TRP A 0 70  . 70.325   2.494   -41.993 1.00 39.30 70  A 1 
ATOM 512  C CB  . TRP A 0 70  . 70.660   4.371   -43.641 1.00 39.30 70  A 1 
ATOM 513  O O   . TRP A 0 70  . 69.724   1.814   -42.831 1.00 39.30 70  A 1 
ATOM 514  C CG  . TRP A 0 70  . 71.166   5.747   -43.950 1.00 39.30 70  A 1 
ATOM 515  C CD1 . TRP A 0 70  . 72.038   6.482   -43.219 1.00 39.30 70  A 1 
ATOM 516  C CD2 . TRP A 0 70  . 70.758   6.612   -45.056 1.00 39.30 70  A 1 
ATOM 517  C CE2 . TRP A 0 70  . 71.418   7.870   -44.918 1.00 39.30 70  A 1 
ATOM 518  C CE3 . TRP A 0 70  . 69.872   6.460   -46.148 1.00 39.30 70  A 1 
ATOM 519  N NE1 . TRP A 0 70  . 72.177   7.737   -43.775 1.00 39.30 70  A 1 
ATOM 520  C CH2 . TRP A 0 70  . 70.322   8.741   -46.898 1.00 39.30 70  A 1 
ATOM 521  C CZ2 . TRP A 0 70  . 71.206   8.923   -45.818 1.00 39.30 70  A 1 
ATOM 522  C CZ3 . TRP A 0 70  . 69.656   7.512   -47.061 1.00 39.30 70  A 1 
ATOM 523  N N   . LYS A 0 71  . 70.201   2.279   -40.682 1.00 55.81 71  A 1 
ATOM 524  C CA  . LYS A 0 71  . 69.243   1.335   -40.109 1.00 55.81 71  A 1 
ATOM 525  C C   . LYS A 0 71  . 67.912   2.054   -39.943 1.00 55.81 71  A 1 
ATOM 526  C CB  . LYS A 0 71  . 69.741   0.757   -38.774 1.00 55.81 71  A 1 
ATOM 527  O O   . LYS A 0 71  . 67.849   3.123   -39.338 1.00 55.81 71  A 1 
ATOM 528  C CG  . LYS A 0 71  . 71.088   0.030   -38.911 1.00 55.81 71  A 1 
ATOM 529  C CD  . LYS A 0 71  . 71.572   -0.541  -37.567 1.00 55.81 71  A 1 
ATOM 530  C CE  . LYS A 0 71  . 73.107   -0.533  -37.471 1.00 55.81 71  A 1 
ATOM 531  N NZ  . LYS A 0 71  . 73.625   0.835   -37.174 1.00 55.81 71  A 1 
ATOM 532  N N   . LYS A 0 72  . 66.856   1.444   -40.474 1.00 58.71 72  A 1 
ATOM 533  C CA  . LYS A 0 72  . 65.468   1.778   -40.163 1.00 58.71 72  A 1 
ATOM 534  C C   . LYS A 0 72  . 64.815   0.510   -39.646 1.00 58.71 72  A 1 
ATOM 535  C CB  . LYS A 0 72  . 64.731   2.326   -41.393 1.00 58.71 72  A 1 
ATOM 536  O O   . LYS A 0 72  . 64.825   -0.500  -40.348 1.00 58.71 72  A 1 
ATOM 537  C CG  . LYS A 0 72  . 65.340   3.643   -41.890 1.00 58.71 72  A 1 
ATOM 538  C CD  . LYS A 0 72  . 64.534   4.200   -43.067 1.00 58.71 72  A 1 
ATOM 539  C CE  . LYS A 0 72  . 65.191   5.490   -43.566 1.00 58.71 72  A 1 
ATOM 540  N NZ  . LYS A 0 72  . 64.461   6.055   -44.726 1.00 58.71 72  A 1 
ATOM 541  N N   . THR A 0 73  . 64.282   0.569   -38.439 1.00 68.73 73  A 1 
ATOM 542  C CA  . THR A 0 73  . 63.445   -0.486  -37.862 1.00 68.73 73  A 1 
ATOM 543  C C   . THR A 0 73  . 62.125   0.140   -37.461 1.00 68.73 73  A 1 
ATOM 544  C CB  . THR A 0 73  . 64.106   -1.175  -36.659 1.00 68.73 73  A 1 
ATOM 545  O O   . THR A 0 73  . 62.131   1.203   -36.839 1.00 68.73 73  A 1 
ATOM 546  C CG2 . THR A 0 73  . 65.257   -2.081  -37.100 1.00 68.73 73  A 1 
ATOM 547  O OG1 . THR A 0 73  . 64.656   -0.236  -35.768 1.00 68.73 73  A 1 
ATOM 548  N N   . ALA A 0 74  . 61.035   -0.519  -37.841 1.00 70.49 74  A 1 
ATOM 549  C CA  . ALA A 0 74  . 59.680   -0.194  -37.431 1.00 70.49 74  A 1 
ATOM 550  C C   . ALA A 0 74  . 58.998   -1.460  -36.895 1.00 70.49 74  A 1 
ATOM 551  C CB  . ALA A 0 74  . 58.919   0.448   -38.597 1.00 70.49 74  A 1 
ATOM 552  O O   . ALA A 0 74  . 59.421   -2.566  -37.264 1.00 70.49 74  A 1 
ATOM 553  N N   . SER A 0 75  . 57.998   -1.307  -36.030 1.00 77.01 75  A 1 
ATOM 554  C CA  . SER A 0 75  . 57.150   -2.408  -35.570 1.00 77.01 75  A 1 
ATOM 555  C C   . SER A 0 75  . 55.773   -1.901  -35.166 1.00 77.01 75  A 1 
ATOM 556  C CB  . SER A 0 75  . 57.775   -3.155  -34.385 1.00 77.01 75  A 1 
ATOM 557  O O   . SER A 0 75  . 55.677   -1.143  -34.205 1.00 77.01 75  A 1 
ATOM 558  O OG  . SER A 0 75  . 57.983   -2.300  -33.278 1.00 77.01 75  A 1 
ATOM 559  N N   . ASP A 0 76  . 54.781   -2.424  -35.868 1.00 78.43 76  A 1 
ATOM 560  C CA  . ASP A 0 76  . 53.344   -2.211  -35.776 1.00 78.43 76  A 1 
ATOM 561  C C   . ASP A 0 76  . 52.665   -3.283  -34.897 1.00 78.43 76  A 1 
ATOM 562  C CB  . ASP A 0 76  . 52.775   -2.180  -37.225 1.00 78.43 76  A 1 
ATOM 563  O O   . ASP A 0 76  . 53.040   -4.465  -34.925 1.00 78.43 76  A 1 
ATOM 564  C CG  . ASP A 0 76  . 53.280   -3.240  -38.252 1.00 78.43 76  A 1 
ATOM 565  O OD1 . ASP A 0 76  . 54.320   -3.922  -38.036 1.00 78.43 76  A 1 
ATOM 566  O OD2 . ASP A 0 76  . 52.688   -3.331  -39.355 1.00 78.43 76  A 1 
ATOM 567  N N   . TRP A 0 77  . 51.661   -2.890  -34.108 1.00 78.54 77  A 1 
ATOM 568  C CA  . TRP A 0 77  . 50.792   -3.802  -33.357 1.00 78.54 77  A 1 
ATOM 569  C C   . TRP A 0 77  . 49.408   -3.192  -33.124 1.00 78.54 77  A 1 
ATOM 570  C CB  . TRP A 0 77  . 51.435   -4.149  -32.004 1.00 78.54 77  A 1 
ATOM 571  O O   . TRP A 0 77  . 49.316   -2.156  -32.477 1.00 78.54 77  A 1 
ATOM 572  C CG  . TRP A 0 77  . 50.631   -5.084  -31.145 1.00 78.54 77  A 1 
ATOM 573  C CD1 . TRP A 0 77  . 50.582   -6.426  -31.291 1.00 78.54 77  A 1 
ATOM 574  C CD2 . TRP A 0 77  . 49.689   -4.764  -30.069 1.00 78.54 77  A 1 
ATOM 575  C CE2 . TRP A 0 77  . 49.138   -5.987  -29.576 1.00 78.54 77  A 1 
ATOM 576  C CE3 . TRP A 0 77  . 49.218   -3.573  -29.478 1.00 78.54 77  A 1 
ATOM 577  N NE1 . TRP A 0 77  . 49.701   -6.963  -30.371 1.00 78.54 77  A 1 
ATOM 578  C CH2 . TRP A 0 77  . 47.779   -4.826  -27.947 1.00 78.54 77  A 1 
ATOM 579  C CZ2 . TRP A 0 77  . 48.205   -6.034  -28.528 1.00 78.54 77  A 1 
ATOM 580  C CZ3 . TRP A 0 77  . 48.276   -3.606  -28.432 1.00 78.54 77  A 1 
ATOM 581  N N   . ASP A 0 78  . 48.354   -3.885  -33.564 1.00 87.18 78  A 1 
ATOM 582  C CA  . ASP A 0 78  . 46.957   -3.491  -33.344 1.00 87.18 78  A 1 
ATOM 583  C C   . ASP A 0 78  . 46.210   -4.523  -32.478 1.00 87.18 78  A 1 
ATOM 584  C CB  . ASP A 0 78  . 46.182   -3.272  -34.668 1.00 87.18 78  A 1 
ATOM 585  O O   . ASP A 0 78  . 46.381   -5.744  -32.628 1.00 87.18 78  A 1 
ATOM 586  C CG  . ASP A 0 78  . 47.019   -3.150  -35.948 1.00 87.18 78  A 1 
ATOM 587  O OD1 . ASP A 0 78  . 47.693   -2.121  -36.136 1.00 87.18 78  A 1 
ATOM 588  O OD2 . ASP A 0 78  . 46.963   -4.111  -36.759 1.00 87.18 78  A 1 
ATOM 589  N N   . ALA A 0 79  . 45.291   -4.039  -31.644 1.00 84.72 79  A 1 
ATOM 590  C CA  . ALA A 0 79  . 44.261   -4.819  -30.972 1.00 84.72 79  A 1 
ATOM 591  C C   . ALA A 0 79  . 42.892   -4.123  -31.053 1.00 84.72 79  A 1 
ATOM 592  C CB  . ALA A 0 79  . 44.682   -5.089  -29.524 1.00 84.72 79  A 1 
ATOM 593  O O   . ALA A 0 79  . 42.776   -2.904  -30.999 1.00 84.72 79  A 1 
ATOM 594  N N   . TRP A 0 80  . 41.831   -4.923  -31.164 1.00 90.13 80  A 1 
ATOM 595  C CA  . TRP A 0 80  . 40.446   -4.452  -31.131 1.00 90.13 80  A 1 
ATOM 596  C C   . TRP A 0 80  . 39.550   -5.493  -30.458 1.00 90.13 80  A 1 
ATOM 597  C CB  . TRP A 0 80  . 39.951   -4.141  -32.551 1.00 90.13 80  A 1 
ATOM 598  O O   . TRP A 0 80  . 39.723   -6.698  -30.685 1.00 90.13 80  A 1 
ATOM 599  C CG  . TRP A 0 80  . 38.504   -3.754  -32.612 1.00 90.13 80  A 1 
ATOM 600  C CD1 . TRP A 0 80  . 38.011   -2.569  -32.195 1.00 90.13 80  A 1 
ATOM 601  C CD2 . TRP A 0 80  . 37.340   -4.568  -32.955 1.00 90.13 80  A 1 
ATOM 602  C CE2 . TRP A 0 80  . 36.161   -3.804  -32.696 1.00 90.13 80  A 1 
ATOM 603  C CE3 . TRP A 0 80  . 37.158   -5.894  -33.408 1.00 90.13 80  A 1 
ATOM 604  N NE1 . TRP A 0 80  . 36.633   -2.595  -32.232 1.00 90.13 80  A 1 
ATOM 605  C CH2 . TRP A 0 80  . 34.726   -5.648  -33.341 1.00 90.13 80  A 1 
ATOM 606  C CZ2 . TRP A 0 80  . 34.872   -4.326  -32.884 1.00 90.13 80  A 1 
ATOM 607  C CZ3 . TRP A 0 80  . 35.868   -6.428  -33.604 1.00 90.13 80  A 1 
ATOM 608  N N   . GLY A 0 81  . 38.588   -5.028  -29.663 1.00 92.34 81  A 1 
ATOM 609  C CA  . GLY A 0 81  . 37.647   -5.862  -28.924 1.00 92.34 81  A 1 
ATOM 610  C C   . GLY A 0 81  . 36.212   -5.342  -28.941 1.00 92.34 81  A 1 
ATOM 611  O O   . GLY A 0 81  . 35.944   -4.167  -29.215 1.00 92.34 81  A 1 
ATOM 612  N N   . ARG A 0 82  . 35.290   -6.274  -28.677 1.00 92.89 82  A 1 
ATOM 613  C CA  . ARG A 0 82  . 33.890   -6.009  -28.344 1.00 92.89 82  A 1 
ATOM 614  C C   . ARG A 0 82  . 33.271   -7.206  -27.625 1.00 92.89 82  A 1 
ATOM 615  C CB  . ARG A 0 82  . 33.083   -5.644  -29.599 1.00 92.89 82  A 1 
ATOM 616  O O   . ARG A 0 82  . 33.263   -8.307  -28.192 1.00 92.89 82  A 1 
ATOM 617  C CG  . ARG A 0 82  . 31.626   -5.273  -29.270 1.00 92.89 82  A 1 
ATOM 618  C CD  . ARG A 0 82  . 30.938   -4.731  -30.521 1.00 92.89 82  A 1 
ATOM 619  N NE  . ARG A 0 82  . 29.709   -3.994  -30.188 1.00 92.89 82  A 1 
ATOM 620  N NH1 . ARG A 0 82  . 29.676   -2.571  -31.978 1.00 92.89 82  A 1 
ATOM 621  N NH2 . ARG A 0 82  . 28.106   -2.395  -30.450 1.00 92.89 82  A 1 
ATOM 622  C CZ  . ARG A 0 82  . 29.159   -3.012  -30.871 1.00 92.89 82  A 1 
ATOM 623  N N   . ASP A 0 83  . 32.689   -6.958  -26.461 1.00 91.55 83  A 1 
ATOM 624  C CA  . ASP A 0 83  . 31.817   -7.879  -25.727 1.00 91.55 83  A 1 
ATOM 625  C C   . ASP A 0 83  . 30.365   -7.391  -25.853 1.00 91.55 83  A 1 
ATOM 626  C CB  . ASP A 0 83  . 32.206   -7.986  -24.240 1.00 91.55 83  A 1 
ATOM 627  O O   . ASP A 0 83  . 30.120   -6.247  -26.225 1.00 91.55 83  A 1 
ATOM 628  C CG  . ASP A 0 83  . 33.579   -8.596  -23.946 1.00 91.55 83  A 1 
ATOM 629  O OD1 . ASP A 0 83  . 34.574   -8.184  -24.582 1.00 91.55 83  A 1 
ATOM 630  O OD2 . ASP A 0 83  . 33.629   -9.578  -23.164 1.00 91.55 83  A 1 
ATOM 631  N N   . GLN A 0 84  . 29.397   -8.280  -25.607 1.00 92.66 84  A 1 
ATOM 632  C CA  . GLN A 0 84  . 27.978   -7.924  -25.490 1.00 92.66 84  A 1 
ATOM 633  C C   . GLN A 0 84  . 27.295   -8.836  -24.469 1.00 92.66 84  A 1 
ATOM 634  C CB  . GLN A 0 84  . 27.239   -8.007  -26.844 1.00 92.66 84  A 1 
ATOM 635  O O   . GLN A 0 84  . 27.189   -10.050 -24.688 1.00 92.66 84  A 1 
ATOM 636  C CG  . GLN A 0 84  . 27.607   -6.826  -27.744 1.00 92.66 84  A 1 
ATOM 637  C CD  . GLN A 0 84  . 26.778   -6.660  -29.008 1.00 92.66 84  A 1 
ATOM 638  N NE2 . GLN A 0 84  . 26.851   -5.494  -29.602 1.00 92.66 84  A 1 
ATOM 639  O OE1 . GLN A 0 84  . 26.092   -7.539  -29.517 1.00 92.66 84  A 1 
ATOM 640  N N   . ASP A 0 85  . 26.803   -8.240  -23.387 1.00 92.67 85  A 1 
ATOM 641  C CA  . ASP A 0 85  . 26.001   -8.873  -22.341 1.00 92.67 85  A 1 
ATOM 642  C C   . ASP A 0 85  . 24.498   -8.583  -22.541 1.00 92.67 85  A 1 
ATOM 643  C CB  . ASP A 0 85  . 26.511   -8.422  -20.961 1.00 92.67 85  A 1 
ATOM 644  O O   . ASP A 0 85  . 24.097   -7.559  -23.098 1.00 92.67 85  A 1 
ATOM 645  C CG  . ASP A 0 85  . 25.688   -9.035  -19.822 1.00 92.67 85  A 1 
ATOM 646  O OD1 . ASP A 0 85  . 24.619   -8.472  -19.488 1.00 92.67 85  A 1 
ATOM 647  O OD2 . ASP A 0 85  . 26.007   -10.172 -19.397 1.00 92.67 85  A 1 
ATOM 648  N N   . LEU A 0 86  . 23.641   -9.513  -22.102 1.00 94.88 86  A 1 
ATOM 649  C CA  . LEU A 0 86  . 22.206   -9.259  -21.954 1.00 94.88 86  A 1 
ATOM 650  C C   . LEU A 0 86  . 21.590   -10.208 -20.920 1.00 94.88 86  A 1 
ATOM 651  C CB  . LEU A 0 86  . 21.497   -9.368  -23.322 1.00 94.88 86  A 1 
ATOM 652  O O   . LEU A 0 86  . 21.289   -11.372 -21.212 1.00 94.88 86  A 1 
ATOM 653  C CG  . LEU A 0 86  . 19.974   -9.130  -23.269 1.00 94.88 86  A 1 
ATOM 654  C CD1 . LEU A 0 86  . 19.586   -7.729  -22.799 1.00 94.88 86  A 1 
ATOM 655  C CD2 . LEU A 0 86  . 19.373   -9.323  -24.664 1.00 94.88 86  A 1 
ATOM 656  N N   . ALA A 0 87  . 21.300   -9.684  -19.733 1.00 95.83 87  A 1 
ATOM 657  C CA  . ALA A 0 87  . 20.534   -10.363 -18.697 1.00 95.83 87  A 1 
ATOM 658  C C   . ALA A 0 87  . 19.089   -9.837  -18.639 1.00 95.83 87  A 1 
ATOM 659  C CB  . ALA A 0 87  . 21.272   -10.220 -17.362 1.00 95.83 87  A 1 
ATOM 660  O O   . ALA A 0 87  . 18.844   -8.648  -18.444 1.00 95.83 87  A 1 
ATOM 661  N N   . ILE A 0 88  . 18.104   -10.737 -18.749 1.00 96.26 88  A 1 
ATOM 662  C CA  . ILE A 0 88  . 16.682   -10.419 -18.540 1.00 96.26 88  A 1 
ATOM 663  C C   . ILE A 0 88  . 16.092   -11.384 -17.511 1.00 96.26 88  A 1 
ATOM 664  C CB  . ILE A 0 88  . 15.873   -10.406 -19.861 1.00 96.26 88  A 1 
ATOM 665  O O   . ILE A 0 88  . 16.233   -12.602 -17.630 1.00 96.26 88  A 1 
ATOM 666  C CG1 . ILE A 0 88  . 16.499   -9.421  -20.878 1.00 96.26 88  A 1 
ATOM 667  C CG2 . ILE A 0 88  . 14.399   -10.039 -19.576 1.00 96.26 88  A 1 
ATOM 668  C CD1 . ILE A 0 88  . 15.765   -9.320  -22.222 1.00 96.26 88  A 1 
ATOM 669  N N   . ASN A 0 89  . 15.393   -10.835 -16.519 1.00 95.32 89  A 1 
ATOM 670  C CA  . ASN A 0 89  . 14.632   -11.580 -15.521 1.00 95.32 89  A 1 
ATOM 671  C C   . ASN A 0 89  . 13.197   -11.036 -15.481 1.00 95.32 89  A 1 
ATOM 672  C CB  . ASN A 0 89  . 15.365   -11.455 -14.176 1.00 95.32 89  A 1 
ATOM 673  O O   . ASN A 0 89  . 13.004   -9.826  -15.413 1.00 95.32 89  A 1 
ATOM 674  C CG  . ASN A 0 89  . 14.776   -12.315 -13.074 1.00 95.32 89  A 1 
ATOM 675  N ND2 . ASN A 0 89  . 15.231   -12.127 -11.858 1.00 95.32 89  A 1 
ATOM 676  O OD1 . ASN A 0 89  . 13.930   -13.172 -13.270 1.00 95.32 89  A 1 
ATOM 677  N N   . GLU A 0 90  . 12.188   -11.905 -15.537 1.00 94.84 90  A 1 
ATOM 678  C CA  . GLU A 0 90  . 10.780   -11.511 -15.658 1.00 94.84 90  A 1 
ATOM 679  C C   . GLU A 0 90  . 9.882    -12.453 -14.844 1.00 94.84 90  A 1 
ATOM 680  C CB  . GLU A 0 90  . 10.384   -11.463 -17.145 1.00 94.84 90  A 1 
ATOM 681  O O   . GLU A 0 90  . 10.068   -13.672 -14.841 1.00 94.84 90  A 1 
ATOM 682  C CG  . GLU A 0 90  . 9.025    -10.782 -17.364 1.00 94.84 90  A 1 
ATOM 683  C CD  . GLU A 0 90  . 8.616    -10.690 -18.846 1.00 94.84 90  A 1 
ATOM 684  O OE1 . GLU A 0 90  . 7.388    -10.650 -19.099 1.00 94.84 90  A 1 
ATOM 685  O OE2 . GLU A 0 90  . 9.505    -10.659 -19.723 1.00 94.84 90  A 1 
ATOM 686  N N   . SER A 0 91  . 8.913    -11.890 -14.120 1.00 93.13 91  A 1 
ATOM 687  C CA  . SER A 0 91  . 8.120    -12.608 -13.122 1.00 93.13 91  A 1 
ATOM 688  C C   . SER A 0 91  . 6.686    -12.083 -13.013 1.00 93.13 91  A 1 
ATOM 689  C CB  . SER A 0 91  . 8.832    -12.540 -11.767 1.00 93.13 91  A 1 
ATOM 690  O O   . SER A 0 91  . 6.424    -10.898 -13.207 1.00 93.13 91  A 1 
ATOM 691  O OG  . SER A 0 91  . 8.884    -11.213 -11.287 1.00 93.13 91  A 1 
ATOM 692  N N   . TYR A 0 92  . 5.756    -12.985 -12.684 1.00 92.20 92  A 1 
ATOM 693  C CA  . TYR A 0 92  . 4.319    -12.720 -12.570 1.00 92.20 92  A 1 
ATOM 694  C C   . TYR A 0 92  . 3.722    -13.505 -11.394 1.00 92.20 92  A 1 
ATOM 695  C CB  . TYR A 0 92  . 3.596    -13.147 -13.860 1.00 92.20 92  A 1 
ATOM 696  O O   . TYR A 0 92  . 4.092    -14.659 -11.167 1.00 92.20 92  A 1 
ATOM 697  C CG  . TYR A 0 92  . 3.948    -12.380 -15.123 1.00 92.20 92  A 1 
ATOM 698  C CD1 . TYR A 0 92  . 3.128    -11.317 -15.553 1.00 92.20 92  A 1 
ATOM 699  C CD2 . TYR A 0 92  . 5.072    -12.750 -15.888 1.00 92.20 92  A 1 
ATOM 700  C CE1 . TYR A 0 92  . 3.426    -10.635 -16.750 1.00 92.20 92  A 1 
ATOM 701  C CE2 . TYR A 0 92  . 5.384    -12.051 -17.069 1.00 92.20 92  A 1 
ATOM 702  O OH  . TYR A 0 92  . 4.871    -10.285 -18.624 1.00 92.20 92  A 1 
ATOM 703  C CZ  . TYR A 0 92  . 4.565    -10.987 -17.503 1.00 92.20 92  A 1 
ATOM 704  N N   . GLY A 0 93  . 2.744    -12.932 -10.690 1.00 85.83 93  A 1 
ATOM 705  C CA  . GLY A 0 93  . 2.011    -13.602 -9.611  1.00 85.83 93  A 1 
ATOM 706  C C   . GLY A 0 93  . 0.569    -13.110 -9.479  1.00 85.83 93  A 1 
ATOM 707  O O   . GLY A 0 93  . 0.288    -11.942 -9.727  1.00 85.83 93  A 1 
ATOM 708  N N   . LYS A 0 94  . -0.362   -13.996 -9.093  1.00 85.99 94  A 1 
ATOM 709  C CA  . LYS A 0 94  . -1.785   -13.671 -8.855  1.00 85.99 94  A 1 
ATOM 710  C C   . LYS A 0 94  . -2.350   -14.474 -7.676  1.00 85.99 94  A 1 
ATOM 711  C CB  . LYS A 0 94  . -2.628   -13.870 -10.135 1.00 85.99 94  A 1 
ATOM 712  O O   . LYS A 0 94  . -1.977   -15.627 -7.479  1.00 85.99 94  A 1 
ATOM 713  C CG  . LYS A 0 94  . -2.184   -12.931 -11.272 1.00 85.99 94  A 1 
ATOM 714  C CD  . LYS A 0 94  . -3.162   -12.849 -12.449 1.00 85.99 94  A 1 
ATOM 715  C CE  . LYS A 0 94  . -2.659   -11.750 -13.400 1.00 85.99 94  A 1 
ATOM 716  N NZ  . LYS A 0 94  . -3.766   -11.071 -14.112 1.00 85.99 94  A 1 
ATOM 717  N N   . THR A 0 95  . -3.236   -13.863 -6.889  1.00 79.33 95  A 1 
ATOM 718  C CA  . THR A 0 95  . -3.859   -14.396 -5.657  1.00 79.33 95  A 1 
ATOM 719  C C   . THR A 0 95  . -5.362   -14.086 -5.663  1.00 79.33 95  A 1 
ATOM 720  C CB  . THR A 0 95  . -3.193   -13.765 -4.422  1.00 79.33 95  A 1 
ATOM 721  O O   . THR A 0 95  . -5.736   -13.051 -6.201  1.00 79.33 95  A 1 
ATOM 722  C CG2 . THR A 0 95  . -3.769   -14.235 -3.087  1.00 79.33 95  A 1 
ATOM 723  O OG1 . THR A 0 95  . -1.832   -14.118 -4.388  1.00 79.33 95  A 1 
ATOM 724  N N   . ASN A 0 96  . -6.212   -14.953 -5.084  1.00 68.84 96  A 1 
ATOM 725  C CA  . ASN A 0 96  . -7.665   -14.986 -5.353  1.00 68.84 96  A 1 
ATOM 726  C C   . ASN A 0 96  . -8.601   -14.737 -4.133  1.00 68.84 96  A 1 
ATOM 727  C CB  . ASN A 0 96  . -7.979   -16.325 -6.048  1.00 68.84 96  A 1 
ATOM 728  O O   . ASN A 0 96  . -8.282   -15.093 -2.994  1.00 68.84 96  A 1 
ATOM 729  C CG  . ASN A 0 96  . -9.284   -16.322 -6.833  1.00 68.84 96  A 1 
ATOM 730  N ND2 . ASN A 0 96  . -10.423  -16.485 -6.199  1.00 68.84 96  A 1 
ATOM 731  O OD1 . ASN A 0 96  . -9.295   -16.230 -8.045  1.00 68.84 96  A 1 
ATOM 732  N N   . ALA A 0 97  . -9.791   -14.201 -4.422  1.00 71.76 97  A 1 
ATOM 733  C CA  . ALA A 0 97  . -10.900  -13.788 -3.554  1.00 71.76 97  A 1 
ATOM 734  C C   . ALA A 0 97  . -11.642  -14.867 -2.734  1.00 71.76 97  A 1 
ATOM 735  C CB  . ALA A 0 97  . -11.924  -13.101 -4.470  1.00 71.76 97  A 1 
ATOM 736  O O   . ALA A 0 97  . -11.504  -16.073 -2.956  1.00 71.76 97  A 1 
ATOM 737  N N   . LYS A 0 98  . -12.486  -14.390 -1.796  1.00 82.06 98  A 1 
ATOM 738  C CA  . LYS A 0 98  . -13.391  -15.139 -0.892  1.00 82.06 98  A 1 
ATOM 739  C C   . LYS A 0 98  . -14.654  -14.320 -0.563  1.00 82.06 98  A 1 
ATOM 740  C CB  . LYS A 0 98  . -12.671  -15.488 0.427   1.00 82.06 98  A 1 
ATOM 741  O O   . LYS A 0 98  . -14.601  -13.090 -0.534  1.00 82.06 98  A 1 
ATOM 742  C CG  . LYS A 0 98  . -11.362  -16.259 0.212   1.00 82.06 98  A 1 
ATOM 743  C CD  . LYS A 0 98  . -10.638  -16.578 1.519   1.00 82.06 98  A 1 
ATOM 744  C CE  . LYS A 0 98  . -9.291   -17.201 1.137   1.00 82.06 98  A 1 
ATOM 745  N NZ  . LYS A 0 98  . -8.430   -17.434 2.320   1.00 82.06 98  A 1 
ATOM 746  N N   . SER A 0 99  . -15.774  -14.983 -0.259  1.00 76.35 99  A 1 
ATOM 747  C CA  . SER A 0 99  . -17.022  -14.326 0.176   1.00 76.35 99  A 1 
ATOM 748  C C   . SER A 0 99  . -17.907  -15.229 1.044   1.00 76.35 99  A 1 
ATOM 749  C CB  . SER A 0 99  . -17.821  -13.825 -1.033  1.00 76.35 99  A 1 
ATOM 750  O O   . SER A 0 99  . -17.831  -16.450 0.927   1.00 76.35 99  A 1 
ATOM 751  O OG  . SER A 0 99  . -18.176  -14.879 -1.903  1.00 76.35 99  A 1 
ATOM 752  N N   . TYR A 0 100 . -18.728  -14.613 1.899   1.00 82.44 100 A 1 
ATOM 753  C CA  . TYR A 0 100 . -19.652  -15.247 2.845   1.00 82.44 100 A 1 
ATOM 754  C C   . TYR A 0 100 . -20.927  -14.401 2.988   1.00 82.44 100 A 1 
ATOM 755  C CB  . TYR A 0 100 . -18.984  -15.385 4.224   1.00 82.44 100 A 1 
ATOM 756  O O   . TYR A 0 100 . -20.876  -13.171 2.882   1.00 82.44 100 A 1 
ATOM 757  C CG  . TYR A 0 100 . -17.628  -16.065 4.214   1.00 82.44 100 A 1 
ATOM 758  C CD1 . TYR A 0 100 . -17.541  -17.469 4.261   1.00 82.44 100 A 1 
ATOM 759  C CD2 . TYR A 0 100 . -16.456  -15.288 4.125   1.00 82.44 100 A 1 
ATOM 760  C CE1 . TYR A 0 100 . -16.282  -18.100 4.215   1.00 82.44 100 A 1 
ATOM 761  C CE2 . TYR A 0 100 . -15.196  -15.912 4.082   1.00 82.44 100 A 1 
ATOM 762  O OH  . TYR A 0 100 . -13.888  -17.915 4.097   1.00 82.44 100 A 1 
ATOM 763  C CZ  . TYR A 0 100 . -15.110  -17.321 4.126   1.00 82.44 100 A 1 
ATOM 764  N N   . SER A 0 101 . -22.067  -15.039 3.251   1.00 83.82 101 A 1 
ATOM 765  C CA  . SER A 0 101 . -23.325  -14.378 3.629   1.00 83.82 101 A 1 
ATOM 766  C C   . SER A 0 101 . -24.165  -15.307 4.508   1.00 83.82 101 A 1 
ATOM 767  C CB  . SER A 0 101 . -24.137  -13.940 2.399   1.00 83.82 101 A 1 
ATOM 768  O O   . SER A 0 101 . -24.035  -16.527 4.384   1.00 83.82 101 A 1 
ATOM 769  O OG  . SER A 0 101 . -23.351  -13.075 1.592   1.00 83.82 101 A 1 
ATOM 770  N N   . ALA A 0 102 . -24.990  -14.738 5.383   1.00 87.43 102 A 1 
ATOM 771  C CA  . ALA A 0 102 . -25.987  -15.444 6.185   1.00 87.43 102 A 1 
ATOM 772  C C   . ALA A 0 102 . -27.195  -14.531 6.449   1.00 87.43 102 A 1 
ATOM 773  C CB  . ALA A 0 102 . -25.351  -15.930 7.494   1.00 87.43 102 A 1 
ATOM 774  O O   . ALA A 0 102 . -27.053  -13.309 6.470   1.00 87.43 102 A 1 
ATOM 775  N N   . GLU A 0 103 . -28.358  -15.145 6.641   1.00 84.56 103 A 1 
ATOM 776  C CA  . GLU A 0 103 . -29.659  -14.507 6.865   1.00 84.56 103 A 1 
ATOM 777  C C   . GLU A 0 103 . -30.411  -15.337 7.919   1.00 84.56 103 A 1 
ATOM 778  C CB  . GLU A 0 103 . -30.467  -14.478 5.547   1.00 84.56 103 A 1 
ATOM 779  O O   . GLU A 0 103 . -30.357  -16.573 7.873   1.00 84.56 103 A 1 
ATOM 780  C CG  . GLU A 0 103 . -29.856  -13.592 4.440   1.00 84.56 103 A 1 
ATOM 781  C CD  . GLU A 0 103 . -30.489  -13.775 3.044   1.00 84.56 103 A 1 
ATOM 782  O OE1 . GLU A 0 103 . -30.121  -12.988 2.139   1.00 84.56 103 A 1 
ATOM 783  O OE2 . GLU A 0 103 . -31.250  -14.749 2.830   1.00 84.56 103 A 1 
ATOM 784  N N   . SER A 0 104 . -31.114  -14.685 8.843   1.00 92.40 104 A 1 
ATOM 785  C CA  . SER A 0 104 . -32.017  -15.319 9.814   1.00 92.40 104 A 1 
ATOM 786  C C   . SER A 0 104 . -33.295  -14.502 9.988   1.00 92.40 104 A 1 
ATOM 787  C CB  . SER A 0 104 . -31.344  -15.611 11.171  1.00 92.40 104 A 1 
ATOM 788  O O   . SER A 0 104 . -33.291  -13.279 9.859   1.00 92.40 104 A 1 
ATOM 789  O OG  . SER A 0 104 . -30.293  -14.727 11.508  1.00 92.40 104 A 1 
ATOM 790  N N   . TYR A 0 105 . -34.398  -15.200 10.258  1.00 89.17 105 A 1 
ATOM 791  C CA  . TYR A 0 105 . -35.683  -14.598 10.586  1.00 89.17 105 A 1 
ATOM 792  C C   . TYR A 0 105 . -36.403  -15.450 11.624  1.00 89.17 105 A 1 
ATOM 793  C CB  . TYR A 0 105 . -36.568  -14.463 9.334   1.00 89.17 105 A 1 
ATOM 794  O O   . TYR A 0 105 . -36.644  -16.633 11.371  1.00 89.17 105 A 1 
ATOM 795  C CG  . TYR A 0 105 . -37.964  -13.943 9.643   1.00 89.17 105 A 1 
ATOM 796  C CD1 . TYR A 0 105 . -39.121  -14.560 9.119   1.00 89.17 105 A 1 
ATOM 797  C CD2 . TYR A 0 105 . -38.095  -12.832 10.493  1.00 89.17 105 A 1 
ATOM 798  C CE1 . TYR A 0 105 . -40.395  -14.015 9.393   1.00 89.17 105 A 1 
ATOM 799  C CE2 . TYR A 0 105 . -39.355  -12.328 10.821  1.00 89.17 105 A 1 
ATOM 800  O OH  . TYR A 0 105 . -41.679  -12.253 10.451  1.00 89.17 105 A 1 
ATOM 801  C CZ  . TYR A 0 105 . -40.500  -12.881 10.226  1.00 89.17 105 A 1 
ATOM 802  N N   . ASP A 0 106 . -36.785  -14.827 12.736  1.00 89.81 106 A 1 
ATOM 803  C CA  . ASP A 0 106 . -37.568  -15.448 13.797  1.00 89.81 106 A 1 
ATOM 804  C C   . ASP A 0 106 . -38.873  -14.664 14.035  1.00 89.81 106 A 1 
ATOM 805  C CB  . ASP A 0 106 . -36.709  -15.586 15.068  1.00 89.81 106 A 1 
ATOM 806  O O   . ASP A 0 106 . -38.880  -13.437 14.155  1.00 89.81 106 A 1 
ATOM 807  C CG  . ASP A 0 106 . -35.560  -16.598 14.906  1.00 89.81 106 A 1 
ATOM 808  O OD1 . ASP A 0 106 . -35.853  -17.764 14.549  1.00 89.81 106 A 1 
ATOM 809  O OD2 . ASP A 0 106 . -34.395  -16.231 15.175  1.00 89.81 106 A 1 
ATOM 810  N N   . GLU A 0 107 . -39.991  -15.393 14.118  1.00 90.66 107 A 1 
ATOM 811  C CA  . GLU A 0 107 . -41.252  -14.921 14.707  1.00 90.66 107 A 1 
ATOM 812  C C   . GLU A 0 107 . -41.417  -15.594 16.068  1.00 90.66 107 A 1 
ATOM 813  C CB  . GLU A 0 107 . -42.485  -15.253 13.837  1.00 90.66 107 A 1 
ATOM 814  O O   . GLU A 0 107 . -41.306  -16.820 16.161  1.00 90.66 107 A 1 
ATOM 815  C CG  . GLU A 0 107 . -42.436  -14.638 12.435  1.00 90.66 107 A 1 
ATOM 816  C CD  . GLU A 0 107 . -43.792  -14.579 11.703  1.00 90.66 107 A 1 
ATOM 817  O OE1 . GLU A 0 107 . -43.798  -14.463 10.454  1.00 90.66 107 A 1 
ATOM 818  O OE2 . GLU A 0 107 . -44.848  -14.329 12.328  1.00 90.66 107 A 1 
ATOM 819  N N   . TRP A 0 108 . -41.712  -14.820 17.110  1.00 90.53 108 A 1 
ATOM 820  C CA  . TRP A 0 108 . -41.921  -15.345 18.456  1.00 90.53 108 A 1 
ATOM 821  C C   . TRP A 0 108 . -43.137  -14.711 19.133  1.00 90.53 108 A 1 
ATOM 822  C CB  . TRP A 0 108 . -40.633  -15.212 19.278  1.00 90.53 108 A 1 
ATOM 823  O O   . TRP A 0 108 . -43.506  -13.569 18.869  1.00 90.53 108 A 1 
ATOM 824  C CG  . TRP A 0 108 . -40.074  -13.829 19.413  1.00 90.53 108 A 1 
ATOM 825  C CD1 . TRP A 0 108 . -39.128  -13.280 18.616  1.00 90.53 108 A 1 
ATOM 826  C CD2 . TRP A 0 108 . -40.417  -12.800 20.392  1.00 90.53 108 A 1 
ATOM 827  C CE2 . TRP A 0 108 . -39.609  -11.650 20.139  1.00 90.53 108 A 1 
ATOM 828  C CE3 . TRP A 0 108 . -41.335  -12.719 21.464  1.00 90.53 108 A 1 
ATOM 829  N NE1 . TRP A 0 108 . -38.845  -11.998 19.044  1.00 90.53 108 A 1 
ATOM 830  C CH2 . TRP A 0 108 . -40.631  -10.433 21.966  1.00 90.53 108 A 1 
ATOM 831  C CZ2 . TRP A 0 108 . -39.701  -10.484 20.913  1.00 90.53 108 A 1 
ATOM 832  C CZ3 . TRP A 0 108 . -41.440  -11.550 22.240  1.00 90.53 108 A 1 
ATOM 833  N N   . ASP A 0 109 . -43.774  -15.500 19.994  1.00 83.80 109 A 1 
ATOM 834  C CA  . ASP A 0 109 . -45.031  -15.190 20.668  1.00 83.80 109 A 1 
ATOM 835  C C   . ASP A 0 109 . -45.004  -15.828 22.064  1.00 83.80 109 A 1 
ATOM 836  C CB  . ASP A 0 109 . -46.187  -15.739 19.812  1.00 83.80 109 A 1 
ATOM 837  O O   . ASP A 0 109 . -44.577  -16.980 22.214  1.00 83.80 109 A 1 
ATOM 838  C CG  . ASP A 0 109 . -47.575  -15.241 20.223  1.00 83.80 109 A 1 
ATOM 839  O OD1 . ASP A 0 109 . -47.664  -14.486 21.213  1.00 83.80 109 A 1 
ATOM 840  O OD2 . ASP A 0 109 . -48.526  -15.609 19.495  1.00 83.80 109 A 1 
ATOM 841  N N   . ASN A 0 110 . -45.401  -15.071 23.081  1.00 83.42 110 A 1 
ATOM 842  C CA  . ASN A 0 110 . -45.416  -15.472 24.480  1.00 83.42 110 A 1 
ATOM 843  C C   . ASN A 0 110 . -46.612  -14.823 25.195  1.00 83.42 110 A 1 
ATOM 844  C CB  . ASN A 0 110 . -44.061  -15.103 25.119  1.00 83.42 110 A 1 
ATOM 845  O O   . ASN A 0 110 . -46.521  -13.697 25.693  1.00 83.42 110 A 1 
ATOM 846  C CG  . ASN A 0 110 . -43.952  -15.558 26.565  1.00 83.42 110 A 1 
ATOM 847  N ND2 . ASN A 0 110 . -44.581  -14.864 27.485  1.00 83.42 110 A 1 
ATOM 848  O OD1 . ASN A 0 110 . -43.293  -16.539 26.877  1.00 83.42 110 A 1 
ATOM 849  N N   . GLU A 0 111 . -47.705  -15.575 25.296  1.00 81.93 111 A 1 
ATOM 850  C CA  . GLU A 0 111 . -48.775  -15.338 26.268  1.00 81.93 111 A 1 
ATOM 851  C C   . GLU A 0 111 . -48.347  -15.902 27.639  1.00 81.93 111 A 1 
ATOM 852  C CB  . GLU A 0 111 . -50.080  -16.036 25.811  1.00 81.93 111 A 1 
ATOM 853  O O   . GLU A 0 111 . -48.133  -17.112 27.760  1.00 81.93 111 A 1 
ATOM 854  C CG  . GLU A 0 111 . -50.646  -15.615 24.438  1.00 81.93 111 A 1 
ATOM 855  C CD  . GLU A 0 111 . -51.966  -16.343 24.078  1.00 81.93 111 A 1 
ATOM 856  O OE1 . GLU A 0 111 . -52.809  -15.747 23.365  1.00 81.93 111 A 1 
ATOM 857  O OE2 . GLU A 0 111 . -52.171  -17.503 24.516  1.00 81.93 111 A 1 
ATOM 858  N N   . ASP A 0 112 . -48.274  -15.065 28.678  1.00 76.78 112 A 1 
ATOM 859  C CA  . ASP A 0 112 . -48.353  -15.508 30.077  1.00 76.78 112 A 1 
ATOM 860  C C   . ASP A 0 112 . -49.634  -14.952 30.726  1.00 76.78 112 A 1 
ATOM 861  C CB  . ASP A 0 112 . -47.067  -15.212 30.875  1.00 76.78 112 A 1 
ATOM 862  O O   . ASP A 0 112 . -50.103  -13.855 30.413  1.00 76.78 112 A 1 
ATOM 863  C CG  . ASP A 0 112 . -46.794  -16.268 31.966  1.00 76.78 112 A 1 
ATOM 864  O OD1 . ASP A 0 112 . -47.733  -17.033 32.309  1.00 76.78 112 A 1 
ATOM 865  O OD2 . ASP A 0 112 . -45.617  -16.383 32.387  1.00 76.78 112 A 1 
ATOM 866  N N   . ALA A 0 113 . -50.293  -15.768 31.545  1.00 74.04 113 A 1 
ATOM 867  C CA  . ALA A 0 113 . -51.693  -15.543 31.928  1.00 74.04 113 A 1 
ATOM 868  C C   . ALA A 0 113 . -52.049  -16.218 33.259  1.00 74.04 113 A 1 
ATOM 869  C CB  . ALA A 0 113 . -52.601  -15.992 30.768  1.00 74.04 113 A 1 
ATOM 870  O O   . ALA A 0 113 . -53.048  -16.959 33.369  1.00 74.04 113 A 1 
ATOM 871  N N   . ASP A 0 114 . -51.202  -16.013 34.267  1.00 76.95 114 A 1 
ATOM 872  C CA  . ASP A 0 114 . -51.374  -16.611 35.577  1.00 76.95 114 A 1 
ATOM 873  C C   . ASP A 0 114 . -52.404  -15.883 36.462  1.00 76.95 114 A 1 
ATOM 874  C CB  . ASP A 0 114 . -50.017  -16.951 36.213  1.00 76.95 114 A 1 
ATOM 875  O O   . ASP A 0 114 . -53.166  -15.009 36.036  1.00 76.95 114 A 1 
ATOM 876  C CG  . ASP A 0 114 . -49.256  -15.777 36.816  1.00 76.95 114 A 1 
ATOM 877  O OD1 . ASP A 0 114 . -48.860  -14.901 36.028  1.00 76.95 114 A 1 
ATOM 878  O OD2 . ASP A 0 114 . -49.046  -15.868 38.054  1.00 76.95 114 A 1 
ATOM 879  N N   . LYS A 0 115 . -52.636  -16.478 37.637  1.00 71.03 115 A 1 
ATOM 880  C CA  . LYS A 0 115 . -53.778  -16.192 38.520  1.00 71.03 115 A 1 
ATOM 881  C C   . LYS A 0 115 . -53.412  -16.524 39.959  1.00 71.03 115 A 1 
ATOM 882  C CB  . LYS A 0 115 . -55.047  -16.956 38.073  1.00 71.03 115 A 1 
ATOM 883  O O   . LYS A 0 115 . -53.774  -17.586 40.481  1.00 71.03 115 A 1 
ATOM 884  C CG  . LYS A 0 115 . -55.586  -16.438 36.736  1.00 71.03 115 A 1 
ATOM 885  C CD  . LYS A 0 115 . -57.013  -16.868 36.403  1.00 71.03 115 A 1 
ATOM 886  C CE  . LYS A 0 115 . -57.449  -16.107 35.147  1.00 71.03 115 A 1 
ATOM 887  N NZ  . LYS A 0 115 . -56.671  -16.467 33.942  1.00 71.03 115 A 1 
ATOM 888  N N   . TRP A 0 116 . -52.687  -15.628 40.614  1.00 67.49 116 A 1 
ATOM 889  C CA  . TRP A 0 116 . -52.292  -15.796 42.009  1.00 67.49 116 A 1 
ATOM 890  C C   . TRP A 0 116 . -53.417  -15.424 42.990  1.00 67.49 116 A 1 
ATOM 891  C CB  . TRP A 0 116 . -50.976  -15.061 42.273  1.00 67.49 116 A 1 
ATOM 892  O O   . TRP A 0 116 . -54.059  -14.378 42.915  1.00 67.49 116 A 1 
ATOM 893  C CG  . TRP A 0 116 . -50.869  -13.686 41.701  1.00 67.49 116 A 1 
ATOM 894  C CD1 . TRP A 0 116 . -50.412  -13.403 40.462  1.00 67.49 116 A 1 
ATOM 895  C CD2 . TRP A 0 116 . -51.182  -12.391 42.308  1.00 67.49 116 A 1 
ATOM 896  C CE2 . TRP A 0 116 . -50.863  -11.362 41.372  1.00 67.49 116 A 1 
ATOM 897  C CE3 . TRP A 0 116 . -51.690  -11.979 43.563  1.00 67.49 116 A 1 
ATOM 898  N NE1 . TRP A 0 116 . -50.421  -12.044 40.270  1.00 67.49 116 A 1 
ATOM 899  C CH2 . TRP A 0 116 . -51.495  -9.624  42.929  1.00 67.49 116 A 1 
ATOM 900  C CZ2 . TRP A 0 116 . -51.015  -10.001 41.663  1.00 67.49 116 A 1 
ATOM 901  C CZ3 . TRP A 0 116 . -51.843  -10.611 43.872  1.00 67.49 116 A 1 
ATOM 902  N N   . GLY A 0 117 . -53.667  -16.308 43.960  1.00 59.79 117 A 1 
ATOM 903  C CA  . GLY A 0 117 . -54.667  -16.114 45.012  1.00 59.79 117 A 1 
ATOM 904  C C   . GLY A 0 117 . -54.028  -16.023 46.395  1.00 59.79 117 A 1 
ATOM 905  O O   . GLY A 0 117 . -53.479  -17.007 46.893  1.00 59.79 117 A 1 
ATOM 906  N N   . ALA A 0 118 . -54.152  -14.872 47.053  1.00 57.03 118 A 1 
ATOM 907  C CA  . ALA A 0 118 . -53.739  -14.675 48.437  1.00 57.03 118 A 1 
ATOM 908  C C   . ALA A 0 118 . -54.929  -14.929 49.381  1.00 57.03 118 A 1 
ATOM 909  C CB  . ALA A 0 118 . -53.136  -13.273 48.580  1.00 57.03 118 A 1 
ATOM 910  O O   . ALA A 0 118 . -55.890  -14.159 49.430  1.00 57.03 118 A 1 
ATOM 911  N N   . GLN A 0 119 . -54.878  -16.023 50.148  1.00 49.69 119 A 1 
ATOM 912  C CA  . GLN A 0 119 . -55.974  -16.439 51.031  1.00 49.69 119 A 1 
ATOM 913  C C   . GLN A 0 119 . -55.638  -16.230 52.514  1.00 49.69 119 A 1 
ATOM 914  C CB  . GLN A 0 119 . -56.386  -17.880 50.690  1.00 49.69 119 A 1 
ATOM 915  O O   . GLN A 0 119 . -54.763  -16.895 53.071  1.00 49.69 119 A 1 
ATOM 916  C CG  . GLN A 0 119 . -57.587  -18.345 51.534  1.00 49.69 119 A 1 
ATOM 917  C CD  . GLN A 0 119 . -58.307  -19.568 50.968  1.00 49.69 119 A 1 
ATOM 918  N NE2 . GLN A 0 119 . -58.985  -20.335 51.790  1.00 49.69 119 A 1 
ATOM 919  O OE1 . GLN A 0 119 . -58.338  -19.844 49.780  1.00 49.69 119 A 1 
ATOM 920  N N   . ALA A 0 120 . -56.393  -15.342 53.168  1.00 46.57 120 A 1 
ATOM 921  C CA  . ALA A 0 120 . -56.341  -15.101 54.608  1.00 46.57 120 A 1 
ATOM 922  C C   . ALA A 0 120 . -57.597  -15.648 55.317  1.00 46.57 120 A 1 
ATOM 923  C CB  . ALA A 0 120 . -56.113  -13.605 54.845  1.00 46.57 120 A 1 
ATOM 924  O O   . ALA A 0 120 . -58.651  -15.816 54.702  1.00 46.57 120 A 1 
ATOM 925  N N   . TRP A 0 121 . -57.483  -15.931 56.617  1.00 42.05 121 A 1 
ATOM 926  C CA  . TRP A 0 121 . -58.488  -16.666 57.398  1.00 42.05 121 A 1 
ATOM 927  C C   . TRP A 0 121 . -58.937  -15.872 58.632  1.00 42.05 121 A 1 
ATOM 928  C CB  . TRP A 0 121 . -57.902  -18.023 57.822  1.00 42.05 121 A 1 
ATOM 929  O O   . TRP A 0 121 . -58.089  -15.361 59.364  1.00 42.05 121 A 1 
ATOM 930  C CG  . TRP A 0 121 . -57.471  -18.944 56.716  1.00 42.05 121 A 1 
ATOM 931  C CD1 . TRP A 0 121 . -56.280  -18.910 56.072  1.00 42.05 121 A 1 
ATOM 932  C CD2 . TRP A 0 121 . -58.214  -20.048 56.112  1.00 42.05 121 A 1 
ATOM 933  C CE2 . TRP A 0 121 . -57.391  -20.656 55.115  1.00 42.05 121 A 1 
ATOM 934  C CE3 . TRP A 0 121 . -59.503  -20.593 56.299  1.00 42.05 121 A 1 
ATOM 935  N NE1 . TRP A 0 121 . -56.235  -19.907 55.118  1.00 42.05 121 A 1 
ATOM 936  C CH2 . TRP A 0 121 . -59.102  -22.285 54.581  1.00 42.05 121 A 1 
ATOM 937  C CZ2 . TRP A 0 121 . -57.816  -21.761 54.362  1.00 42.05 121 A 1 
ATOM 938  C CZ3 . TRP A 0 121 . -59.943  -21.696 55.542  1.00 42.05 121 A 1 
ATOM 939  N N   . GLY A 0 122 . -60.250  -15.816 58.884  1.00 51.30 122 A 1 
ATOM 940  C CA  . GLY A 0 122 . -60.862  -15.241 60.090  1.00 51.30 122 A 1 
ATOM 941  C C   . GLY A 0 122 . -61.776  -16.232 60.827  1.00 51.30 122 A 1 
ATOM 942  O O   . GLY A 0 122 . -62.083  -17.306 60.307  1.00 51.30 122 A 1 
ATOM 943  N N   . GLN A 0 123 . -62.179  -15.880 62.054  1.00 40.41 123 A 1 
ATOM 944  C CA  . GLN A 0 123 . -63.204  -16.576 62.848  1.00 40.41 123 A 1 
ATOM 945  C C   . GLN A 0 123 . -63.907  -15.598 63.803  1.00 40.41 123 A 1 
ATOM 946  C CB  . GLN A 0 123 . -62.600  -17.708 63.711  1.00 40.41 123 A 1 
ATOM 947  O O   . GLN A 0 123 . -63.252  -14.999 64.658  1.00 40.41 123 A 1 
ATOM 948  C CG  . GLN A 0 123 . -62.094  -18.912 62.909  1.00 40.41 123 A 1 
ATOM 949  C CD  . GLN A 0 123 . -61.715  -20.119 63.764  1.00 40.41 123 A 1 
ATOM 950  N NE2 . GLN A 0 123 . -61.630  -21.282 63.157  1.00 40.41 123 A 1 
ATOM 951  O OE1 . GLN A 0 123 . -61.461  -20.071 64.961  1.00 40.41 123 A 1 
ATOM 952  N N   . ASP A 0 124 . -65.229  -15.521 63.711  1.00 47.01 124 A 1 
ATOM 953  C CA  . ASP A 0 124 . -66.159  -14.944 64.691  1.00 47.01 124 A 1 
ATOM 954  C C   . ASP A 0 124 . -66.871  -16.079 65.479  1.00 47.01 124 A 1 
ATOM 955  C CB  . ASP A 0 124 . -67.095  -13.935 63.982  1.00 47.01 124 A 1 
ATOM 956  O O   . ASP A 0 124 . -66.534  -17.261 65.326  1.00 47.01 124 A 1 
ATOM 957  C CG  . ASP A 0 124 . -67.379  -14.305 62.520  1.00 47.01 124 A 1 
ATOM 958  O OD1 . ASP A 0 124 . -67.747  -15.483 62.321  1.00 47.01 124 A 1 
ATOM 959  O OD2 . ASP A 0 124 . -67.060  -13.477 61.629  1.00 47.01 124 A 1 
ATOM 960  N N   . GLN A 0 125 . -67.743  -15.747 66.447  1.00 37.41 125 A 1 
ATOM 961  C CA  . GLN A 0 125 . -68.367  -16.730 67.359  1.00 37.41 125 A 1 
ATOM 962  C C   . GLN A 0 125 . -69.752  -16.304 67.867  1.00 37.41 125 A 1 
ATOM 963  C CB  . GLN A 0 125 . -67.470  -17.024 68.578  1.00 37.41 125 A 1 
ATOM 964  O O   . GLN A 0 125 . -69.890  -15.677 68.927  1.00 37.41 125 A 1 
ATOM 965  C CG  . GLN A 0 125 . -66.332  -18.003 68.285  1.00 37.41 125 A 1 
ATOM 966  C CD  . GLN A 0 125 . -65.598  -18.399 69.555  1.00 37.41 125 A 1 
ATOM 967  N NE2 . GLN A 0 125 . -64.289  -18.293 69.567  1.00 37.41 125 A 1 
ATOM 968  O OE1 . GLN A 0 125 . -66.167  -18.810 70.557  1.00 37.41 125 A 1 
ATOM 969  N N   . ASP A 0 126 . -70.783  -16.781 67.179  1.00 46.74 126 A 1 
ATOM 970  C CA  . ASP A 0 126 . -72.153  -16.315 67.365  1.00 46.74 126 A 1 
ATOM 971  C C   . ASP A 0 126 . -72.983  -17.164 68.340  1.00 46.74 126 A 1 
ATOM 972  C CB  . ASP A 0 126 . -72.801  -16.125 65.990  1.00 46.74 126 A 1 
ATOM 973  O O   . ASP A 0 126 . -72.778  -18.366 68.549  1.00 46.74 126 A 1 
ATOM 974  C CG  . ASP A 0 126 . -72.386  -14.766 65.417  1.00 46.74 126 A 1 
ATOM 975  O OD1 . ASP A 0 126 . -71.179  -14.445 65.511  1.00 46.74 126 A 1 
ATOM 976  O OD2 . ASP A 0 126 . -73.322  -14.014 65.076  1.00 46.74 126 A 1 
ATOM 977  N N   . LYS A 0 127 . -73.904  -16.491 69.047  1.00 37.38 127 A 1 
ATOM 978  C CA  . LYS A 0 127 . -74.612  -17.039 70.222  1.00 37.38 127 A 1 
ATOM 979  C C   . LYS A 0 127 . -76.071  -16.581 70.295  1.00 37.38 127 A 1 
ATOM 980  C CB  . LYS A 0 127 . -73.828  -16.725 71.511  1.00 37.38 127 A 1 
ATOM 981  O O   . LYS A 0 127 . -76.488  -15.916 71.245  1.00 37.38 127 A 1 
ATOM 982  C CG  . LYS A 0 127 . -72.447  -17.394 71.522  1.00 37.38 127 A 1 
ATOM 983  C CD  . LYS A 0 127 . -71.691  -17.134 72.823  1.00 37.38 127 A 1 
ATOM 984  C CE  . LYS A 0 127 . -70.408  -17.970 72.785  1.00 37.38 127 A 1 
ATOM 985  N NZ  . LYS A 0 127 . -70.197  -18.676 74.064  1.00 37.38 127 A 1 
ATOM 986  N N   . TYR A 0 128 . -76.857  -16.976 69.295  1.00 36.05 128 A 1 
ATOM 987  C CA  . TYR A 0 128 . -78.324  -16.832 69.266  1.00 36.05 128 A 1 
ATOM 988  C C   . TYR A 0 128 . -78.994  -17.526 70.489  1.00 36.05 128 A 1 
ATOM 989  C CB  . TYR A 0 128 . -78.773  -17.378 67.895  1.00 36.05 128 A 1 
ATOM 990  O O   . TYR A 0 128 . -78.311  -18.283 71.162  1.00 36.05 128 A 1 
ATOM 991  C CG  . TYR A 0 128 . -80.030  -16.762 67.321  1.00 36.05 128 A 1 
ATOM 992  C CD1 . TYR A 0 128 . -81.002  -17.578 66.713  1.00 36.05 128 A 1 
ATOM 993  C CD2 . TYR A 0 128 . -80.167  -15.361 67.278  1.00 36.05 128 A 1 
ATOM 994  C CE1 . TYR A 0 128 . -82.155  -17.001 66.148  1.00 36.05 128 A 1 
ATOM 995  C CE2 . TYR A 0 128 . -81.315  -14.778 66.714  1.00 36.05 128 A 1 
ATOM 996  O OH  . TYR A 0 128 . -83.437  -15.043 65.631  1.00 36.05 128 A 1 
ATOM 997  C CZ  . TYR A 0 128 . -82.322  -15.600 66.169  1.00 36.05 128 A 1 
ATOM 998  N N   . GLY A 0 129 . -80.287  -17.338 70.835  1.00 36.76 129 A 1 
ATOM 999  C CA  . GLY A 0 129 . -80.847  -17.869 72.115  1.00 36.76 129 A 1 
ATOM 1000 C C   . GLY A 0 129 . -82.330  -18.313 72.149  1.00 36.76 129 A 1 
ATOM 1001 O O   . GLY A 0 129 . -83.189  -17.600 71.653  1.00 36.76 129 A 1 
ATOM 1002 N N   . ALA A 0 130 . -82.606  -19.469 72.780  1.00 35.33 130 A 1 
ATOM 1003 C CA  . ALA A 0 130 . -83.821  -20.313 72.690  1.00 35.33 130 A 1 
ATOM 1004 C C   . ALA A 0 130 . -85.211  -19.665 72.970  1.00 35.33 130 A 1 
ATOM 1005 C CB  . ALA A 0 130 . -83.611  -21.510 73.628  1.00 35.33 130 A 1 
ATOM 1006 O O   . ALA A 0 130 . -85.430  -19.126 74.057  1.00 35.33 130 A 1 
ATOM 1007 N N   . SER A 0 131 . -86.207  -19.865 72.082  1.00 37.25 131 A 1 
ATOM 1008 C CA  . SER A 0 131 . -87.621  -19.445 72.271  1.00 37.25 131 A 1 
ATOM 1009 C C   . SER A 0 131 . -88.681  -20.571 72.287  1.00 37.25 131 A 1 
ATOM 1010 C CB  . SER A 0 131 . -87.990  -18.262 71.354  1.00 37.25 131 A 1 
ATOM 1011 O O   . SER A 0 131 . -88.428  -21.743 71.998  1.00 37.25 131 A 1 
ATOM 1012 O OG  . SER A 0 131 . -89.021  -18.537 70.412  1.00 37.25 131 A 1 
ATOM 1013 N N   . SER A 0 132 . -89.890  -20.212 72.734  1.00 35.55 132 A 1 
ATOM 1014 C CA  . SER A 0 132 . -90.927  -21.106 73.253  1.00 35.55 132 A 1 
ATOM 1015 C C   . SER A 0 132 . -91.861  -21.714 72.195  1.00 35.55 132 A 1 
ATOM 1016 C CB  . SER A 0 132 . -91.727  -20.367 74.337  1.00 35.55 132 A 1 
ATOM 1017 O O   . SER A 0 132 . -92.569  -21.033 71.450  1.00 35.55 132 A 1 
ATOM 1018 O OG  . SER A 0 132 . -92.065  -19.053 73.925  1.00 35.55 132 A 1 
ATOM 1019 N N   . LYS A 0 133 . -91.956  -23.049 72.202  1.00 36.73 133 A 1 
ATOM 1020 C CA  . LYS A 0 133 . -92.938  -23.806 71.415  1.00 36.73 133 A 1 
ATOM 1021 C C   . LYS A 0 133 . -94.288  -23.816 72.142  1.00 36.73 133 A 1 
ATOM 1022 C CB  . LYS A 0 133 . -92.371  -25.211 71.139  1.00 36.73 133 A 1 
ATOM 1023 O O   . LYS A 0 133 . -94.414  -24.415 73.207  1.00 36.73 133 A 1 
ATOM 1024 C CG  . LYS A 0 133 . -93.063  -25.929 69.969  1.00 36.73 133 A 1 
ATOM 1025 C CD  . LYS A 0 133 . -92.323  -27.238 69.644  1.00 36.73 133 A 1 
ATOM 1026 C CE  . LYS A 0 133 . -92.853  -27.888 68.358  1.00 36.73 133 A 1 
ATOM 1027 N NZ  . LYS A 0 133 . -92.057  -29.088 67.983  1.00 36.73 133 A 1 
ATOM 1028 N N   . TRP A 0 134 . -95.296  -23.162 71.567  1.00 31.30 134 A 1 
ATOM 1029 C CA  . TRP A 0 134 . -96.650  -23.095 72.129  1.00 31.30 134 A 1 
ATOM 1030 C C   . TRP A 0 134 . -97.315  -24.481 72.156  1.00 31.30 134 A 1 
ATOM 1031 C CB  . TRP A 0 134 . -97.496  -22.096 71.324  1.00 31.30 134 A 1 
ATOM 1032 O O   . TRP A 0 134 . -97.720  -25.004 71.118  1.00 31.30 134 A 1 
ATOM 1033 C CG  . TRP A 0 134 . -97.251  -20.643 71.610  1.00 31.30 134 A 1 
ATOM 1034 C CD1 . TRP A 0 134 . -96.144  -19.935 71.282  1.00 31.30 134 A 1 
ATOM 1035 C CD2 . TRP A 0 134 . -98.130  -19.702 72.308  1.00 31.30 134 A 1 
ATOM 1036 C CE2 . TRP A 0 134 . -97.491  -18.426 72.344  1.00 31.30 134 A 1 
ATOM 1037 C CE3 . TRP A 0 134 . -99.397  -19.800 72.928  1.00 31.30 134 A 1 
ATOM 1038 N NE1 . TRP A 0 134 . -96.286  -18.628 71.706  1.00 31.30 134 A 1 
ATOM 1039 C CH2 . TRP A 0 134 . -99.339  -17.437 73.554  1.00 31.30 134 A 1 
ATOM 1040 C CZ2 . TRP A 0 134 . -98.078  -17.306 72.949  1.00 31.30 134 A 1 
ATOM 1041 C CZ3 . TRP A 0 134 . -99.994  -18.683 73.545  1.00 31.30 134 A 1 
ATOM 1042 N N   . ALA A 0 135 . -97.449  -25.067 73.347  1.00 37.91 135 A 1 
ATOM 1043 C CA  . ALA A 0 135 . -98.238  -26.274 73.575  1.00 37.91 135 A 1 
ATOM 1044 C C   . ALA A 0 135 . -99.693  -25.888 73.894  1.00 37.91 135 A 1 
ATOM 1045 C CB  . ALA A 0 135 . -97.576  -27.100 74.685  1.00 37.91 135 A 1 
ATOM 1046 O O   . ALA A 0 135 . -99.973  -25.299 74.938  1.00 37.91 135 A 1 
ATOM 1047 N N   . GLY A 0 136 . -100.614 -26.186 72.974  1.00 33.69 136 A 1 
ATOM 1048 C CA  . GLY A 0 136 . -102.042 -25.901 73.140  1.00 33.69 136 A 1 
ATOM 1049 C C   . GLY A 0 136 . -102.684 -26.711 74.272  1.00 33.69 136 A 1 
ATOM 1050 O O   . GLY A 0 136 . -102.283 -27.841 74.547  1.00 33.69 136 A 1 
ATOM 1051 N N   . ALA A 0 137 . -103.694 -26.135 74.925  1.00 28.52 137 A 1 
ATOM 1052 C CA  . ALA A 0 137 . -104.339 -26.741 76.086  1.00 28.52 137 A 1 
ATOM 1053 C C   . ALA A 0 137 . -105.094 -28.041 75.745  1.00 28.52 137 A 1 
ATOM 1054 C CB  . ALA A 0 137 . -105.284 -25.705 76.711  1.00 28.52 137 A 1 
ATOM 1055 O O   . ALA A 0 137 . -106.060 -28.025 74.985  1.00 28.52 137 A 1 
ATOM 1056 N N   . SER A 0 138 . -104.722 -29.148 76.392  1.00 34.11 138 A 1 
ATOM 1057 C CA  . SER A 0 138 . -105.536 -30.365 76.475  1.00 34.11 138 A 1 
ATOM 1058 C C   . SER A 0 138 . -106.231 -30.424 77.841  1.00 34.11 138 A 1 
ATOM 1059 C CB  . SER A 0 138 . -104.669 -31.604 76.210  1.00 34.11 138 A 1 
ATOM 1060 O O   . SER A 0 138 . -105.624 -30.801 78.845  1.00 34.11 138 A 1 
ATOM 1061 O OG  . SER A 0 138 . -103.616 -31.688 77.148  1.00 34.11 138 A 1 
ATOM 1062 N N   . THR A 0 139 . -107.508 -30.043 77.898  1.00 30.28 139 A 1 
ATOM 1063 C CA  . THR A 0 139 . -108.326 -30.046 79.127  1.00 30.28 139 A 1 
ATOM 1064 C C   . THR A 0 139 . -108.738 -31.466 79.538  1.00 30.28 139 A 1 
ATOM 1065 C CB  . THR A 0 139 . -109.554 -29.129 78.975  1.00 30.28 139 A 1 
ATOM 1066 O O   . THR A 0 139 . -109.861 -31.894 79.286  1.00 30.28 139 A 1 
ATOM 1067 C CG2 . THR A 0 139 . -109.161 -27.655 79.080  1.00 30.28 139 A 1 
ATOM 1068 O OG1 . THR A 0 139 . -110.172 -29.335 77.726  1.00 30.28 139 A 1 
ATOM 1069 N N   . GLY A 0 140 . -107.816 -32.203 80.166  1.00 31.76 140 A 1 
ATOM 1070 C CA  . GLY A 0 140 . -107.981 -33.599 80.605  1.00 31.76 140 A 1 
ATOM 1071 C C   . GLY A 0 140 . -108.151 -33.783 82.119  1.00 31.76 140 A 1 
ATOM 1072 O O   . GLY A 0 140 . -107.418 -34.557 82.725  1.00 31.76 140 A 1 
ATOM 1073 N N   . TRP A 0 141 . -109.077 -33.061 82.758  1.00 26.12 141 A 1 
ATOM 1074 C CA  . TRP A 0 141 . -109.291 -33.124 84.215  1.00 26.12 141 A 1 
ATOM 1075 C C   . TRP A 0 141 . -110.260 -34.251 84.624  1.00 26.12 141 A 1 
ATOM 1076 C CB  . TRP A 0 141 . -109.717 -31.740 84.738  1.00 26.12 141 A 1 
ATOM 1077 O O   . TRP A 0 141 . -111.381 -33.976 85.035  1.00 26.12 141 A 1 
ATOM 1078 C CG  . TRP A 0 141 . -109.736 -31.571 86.234  1.00 26.12 141 A 1 
ATOM 1079 C CD1 . TRP A 0 141 . -108.640 -31.513 87.024  1.00 26.12 141 A 1 
ATOM 1080 C CD2 . TRP A 0 141 . -110.880 -31.395 87.136  1.00 26.12 141 A 1 
ATOM 1081 C CE2 . TRP A 0 141 . -110.385 -31.190 88.460  1.00 26.12 141 A 1 
ATOM 1082 C CE3 . TRP A 0 141 . -112.284 -31.372 86.975  1.00 26.12 141 A 1 
ATOM 1083 N NE1 . TRP A 0 141 . -109.017 -31.297 88.335  1.00 26.12 141 A 1 
ATOM 1084 C CH2 . TRP A 0 141 . -112.617 -30.910 89.354  1.00 26.12 141 A 1 
ATOM 1085 C CZ2 . TRP A 0 141 . -111.227 -30.945 89.556  1.00 26.12 141 A 1 
ATOM 1086 C CZ3 . TRP A 0 141 . -113.142 -31.132 88.068  1.00 26.12 141 A 1 
ATOM 1087 N N   . TYR A 0 142 . -109.851 -35.519 84.488  1.00 28.12 142 A 1 
ATOM 1088 C CA  . TYR A 0 142 . -110.565 -36.677 85.059  1.00 28.12 142 A 1 
ATOM 1089 C C   . TYR A 0 142 . -109.677 -37.930 85.148  1.00 28.12 142 A 1 
ATOM 1090 C CB  . TYR A 0 142 . -111.829 -37.016 84.232  1.00 28.12 142 A 1 
ATOM 1091 O O   . TYR A 0 142 . -108.879 -38.183 84.250  1.00 28.12 142 A 1 
ATOM 1092 C CG  . TYR A 0 142 . -113.133 -36.671 84.933  1.00 28.12 142 A 1 
ATOM 1093 C CD1 . TYR A 0 142 . -113.587 -37.464 86.007  1.00 28.12 142 A 1 
ATOM 1094 C CD2 . TYR A 0 142 . -113.874 -35.541 84.538  1.00 28.12 142 A 1 
ATOM 1095 C CE1 . TYR A 0 142 . -114.757 -37.106 86.707  1.00 28.12 142 A 1 
ATOM 1096 C CE2 . TYR A 0 142 . -115.043 -35.179 85.233  1.00 28.12 142 A 1 
ATOM 1097 O OH  . TYR A 0 142 . -116.597 -35.588 87.008  1.00 28.12 142 A 1 
ATOM 1098 C CZ  . TYR A 0 142 . -115.480 -35.953 86.325  1.00 28.12 142 A 1 
ATOM 1099 N N   . GLY A 0 143 . -109.910 -38.771 86.166  1.00 31.58 143 A 1 
ATOM 1100 C CA  . GLY A 0 143 . -109.554 -40.197 86.117  1.00 31.58 143 A 1 
ATOM 1101 C C   . GLY A 0 143 . -108.306 -40.648 86.882  1.00 31.58 143 A 1 
ATOM 1102 O O   . GLY A 0 143 . -107.397 -41.213 86.281  1.00 31.58 143 A 1 
ATOM 1103 N N   . ASP A 0 144 . -108.308 -40.533 88.214  1.00 31.09 144 A 1 
ATOM 1104 C CA  . ASP A 0 144 . -107.568 -41.504 89.036  1.00 31.09 144 A 1 
ATOM 1105 C C   . ASP A 0 144 . -108.278 -42.864 88.913  1.00 31.09 144 A 1 
ATOM 1106 C CB  . ASP A 0 144 . -107.481 -41.025 90.498  1.00 31.09 144 A 1 
ATOM 1107 O O   . ASP A 0 144 . -109.341 -43.074 89.504  1.00 31.09 144 A 1 
ATOM 1108 C CG  . ASP A 0 144 . -106.728 -42.003 91.417  1.00 31.09 144 A 1 
ATOM 1109 O OD1 . ASP A 0 144 . -106.097 -42.952 90.893  1.00 31.09 144 A 1 
ATOM 1110 O OD2 . ASP A 0 144 . -106.776 -41.777 92.646  1.00 31.09 144 A 1 
ATOM 1111 N N   . TYR A 0 145 . -107.763 -43.753 88.054  1.00 32.31 145 A 1 
ATOM 1112 C CA  . TYR A 0 145 . -108.337 -45.087 87.878  1.00 32.31 145 A 1 
ATOM 1113 C C   . TYR A 0 145 . -107.294 -46.165 87.562  1.00 32.31 145 A 1 
ATOM 1114 C CB  . TYR A 0 145 . -109.497 -45.065 86.870  1.00 32.31 145 A 1 
ATOM 1115 O O   . TYR A 0 145 . -106.867 -46.379 86.426  1.00 32.31 145 A 1 
ATOM 1116 C CG  . TYR A 0 145 . -110.606 -45.997 87.314  1.00 32.31 145 A 1 
ATOM 1117 C CD1 . TYR A 0 145 . -110.675 -47.318 86.834  1.00 32.31 145 A 1 
ATOM 1118 C CD2 . TYR A 0 145 . -111.515 -45.553 88.293  1.00 32.31 145 A 1 
ATOM 1119 C CE1 . TYR A 0 145 . -111.665 -48.192 87.326  1.00 32.31 145 A 1 
ATOM 1120 C CE2 . TYR A 0 145 . -112.507 -46.420 88.786  1.00 32.31 145 A 1 
ATOM 1121 O OH  . TYR A 0 145 . -113.532 -48.589 88.782  1.00 32.31 145 A 1 
ATOM 1122 C CZ  . TYR A 0 145 . -112.582 -47.743 88.301  1.00 32.31 145 A 1 
ATOM 1123 N N   . ASN A 0 146 . -106.913 -46.896 88.605  1.00 35.29 146 A 1 
ATOM 1124 C CA  . ASN A 0 146 . -105.973 -48.010 88.556  1.00 35.29 146 A 1 
ATOM 1125 C C   . ASN A 0 146 . -106.628 -49.278 87.953  1.00 35.29 146 A 1 
ATOM 1126 C CB  . ASN A 0 146 . -105.456 -48.179 89.997  1.00 35.29 146 A 1 
ATOM 1127 O O   . ASN A 0 146 . -107.186 -50.105 88.675  1.00 35.29 146 A 1 
ATOM 1128 C CG  . ASN A 0 146 . -104.313 -49.164 90.150  1.00 35.29 146 A 1 
ATOM 1129 N ND2 . ASN A 0 146 . -103.748 -49.236 91.333  1.00 35.29 146 A 1 
ATOM 1130 O OD1 . ASN A 0 146 . -103.896 -49.862 89.241  1.00 35.29 146 A 1 
ATOM 1131 N N   . ALA A 0 147 . -106.566 -49.432 86.624  1.00 36.67 147 A 1 
ATOM 1132 C CA  . ALA A 0 147 . -107.031 -50.615 85.885  1.00 36.67 147 A 1 
ATOM 1133 C C   . ALA A 0 147 . -105.888 -51.185 85.015  1.00 36.67 147 A 1 
ATOM 1134 C CB  . ALA A 0 147 . -108.263 -50.225 85.061  1.00 36.67 147 A 1 
ATOM 1135 O O   . ALA A 0 147 . -105.400 -50.522 84.110  1.00 36.67 147 A 1 
ATOM 1136 N N   . GLN A 0 148 . -105.282 -52.334 85.327  1.00 35.68 148 A 1 
ATOM 1137 C CA  . GLN A 0 148 . -105.797 -53.715 85.365  1.00 35.68 148 A 1 
ATOM 1138 C C   . GLN A 0 148 . -105.753 -54.465 84.005  1.00 35.68 148 A 1 
ATOM 1139 C CB  . GLN A 0 148 . -107.133 -53.912 86.127  1.00 35.68 148 A 1 
ATOM 1140 O O   . GLN A 0 148 . -106.726 -54.496 83.262  1.00 35.68 148 A 1 
ATOM 1141 C CG  . GLN A 0 148 . -107.398 -55.422 86.285  1.00 35.68 148 A 1 
ATOM 1142 C CD  . GLN A 0 148 . -108.654 -55.839 87.031  1.00 35.68 148 A 1 
ATOM 1143 N NE2 . GLN A 0 148 . -109.827 -55.621 86.484  1.00 35.68 148 A 1 
ATOM 1144 O OE1 . GLN A 0 148 . -108.576 -56.517 88.048  1.00 35.68 148 A 1 
ATOM 1145 N N   . LYS A 0 149 . -104.671 -55.247 83.836  1.00 36.41 149 A 1 
ATOM 1146 C CA  . LYS A 0 149 . -104.559 -56.551 83.128  1.00 36.41 149 A 1 
ATOM 1147 C C   . LYS A 0 149 . -104.879 -56.645 81.618  1.00 36.41 149 A 1 
ATOM 1148 C CB  . LYS A 0 149 . -105.386 -57.627 83.866  1.00 36.41 149 A 1 
ATOM 1149 O O   . LYS A 0 149 . -106.004 -56.932 81.219  1.00 36.41 149 A 1 
ATOM 1150 C CG  . LYS A 0 149 . -104.980 -57.907 85.322  1.00 36.41 149 A 1 
ATOM 1151 C CD  . LYS A 0 149 . -106.078 -58.736 86.013  1.00 36.41 149 A 1 
ATOM 1152 C CE  . LYS A 0 149 . -105.821 -58.860 87.520  1.00 36.41 149 A 1 
ATOM 1153 N NZ  . LYS A 0 149 . -107.084 -59.082 88.272  1.00 36.41 149 A 1 
ATOM 1154 N N   . THR A 0 150 . -103.811 -56.768 80.829  1.00 37.62 150 A 1 
ATOM 1155 C CA  . THR A 0 150 . -103.728 -57.628 79.626  1.00 37.62 150 A 1 
ATOM 1156 C C   . THR A 0 150 . -102.516 -58.570 79.799  1.00 37.62 150 A 1 
ATOM 1157 C CB  . THR A 0 150 . -103.625 -56.787 78.339  1.00 37.62 150 A 1 
ATOM 1158 O O   . THR A 0 150 . -101.377 -58.147 79.698  1.00 37.62 150 A 1 
ATOM 1159 C CG2 . THR A 0 150 . -104.983 -56.216 77.935  1.00 37.62 150 A 1 
ATOM 1160 O OG1 . THR A 0 150 . -102.760 -55.691 78.517  1.00 37.62 150 A 1 
ATOM 1161 N N   . ASN A 0 151 . -102.640 -59.792 80.332  1.00 36.94 151 A 1 
ATOM 1162 C CA  . ASN A 0 151 . -103.297 -61.003 79.801  1.00 36.94 151 A 1 
ATOM 1163 C C   . ASN A 0 151 . -102.480 -61.734 78.696  1.00 36.94 151 A 1 
ATOM 1164 C CB  . ASN A 0 151 . -104.796 -60.781 79.505  1.00 36.94 151 A 1 
ATOM 1165 O O   . ASN A 0 151 . -102.905 -61.833 77.543  1.00 36.94 151 A 1 
ATOM 1166 C CG  . ASN A 0 151 . -105.596 -62.073 79.483  1.00 36.94 151 A 1 
ATOM 1167 N ND2 . ASN A 0 151 . -106.843 -62.017 79.080  1.00 36.94 151 A 1 
ATOM 1168 O OD1 . ASN A 0 151 . -105.130 -63.136 79.857  1.00 36.94 151 A 1 
ATOM 1169 N N   . GLY A 0 152 . -101.297 -62.259 79.065  1.00 39.10 152 A 1 
ATOM 1170 C CA  . GLY A 0 152 . -100.292 -62.836 78.151  1.00 39.10 152 A 1 
ATOM 1171 C C   . GLY A 0 152 . -99.643  -64.154 78.617  1.00 39.10 152 A 1 
ATOM 1172 O O   . GLY A 0 152 . -98.504  -64.151 79.055  1.00 39.10 152 A 1 
ATOM 1173 N N   . LYS A 0 153 . -100.392 -65.262 78.504  1.00 37.45 153 A 1 
ATOM 1174 C CA  . LYS A 0 153 . -99.975  -66.682 78.356  1.00 37.45 153 A 1 
ATOM 1175 C C   . LYS A 0 153 . -98.606  -67.126 78.935  1.00 37.45 153 A 1 
ATOM 1176 C CB  . LYS A 0 153 . -100.012 -67.078 76.861  1.00 37.45 153 A 1 
ATOM 1177 O O   . LYS A 0 153 . -97.565  -66.917 78.325  1.00 37.45 153 A 1 
ATOM 1178 C CG  . LYS A 0 153 . -101.401 -67.127 76.197  1.00 37.45 153 A 1 
ATOM 1179 C CD  . LYS A 0 153 . -101.959 -65.758 75.775  1.00 37.45 153 A 1 
ATOM 1180 C CE  . LYS A 0 153 . -103.249 -65.930 74.965  1.00 37.45 153 A 1 
ATOM 1181 N NZ  . LYS A 0 153 . -103.799 -64.615 74.547  1.00 37.45 153 A 1 
ATOM 1182 N N   . GLY A 0 154 . -98.654  -67.945 79.989  1.00 38.70 154 A 1 
ATOM 1183 C CA  . GLY A 0 154 . -97.562  -68.830 80.424  1.00 38.70 154 A 1 
ATOM 1184 C C   . GLY A 0 154 . -98.088  -69.874 81.417  1.00 38.70 154 A 1 
ATOM 1185 O O   . GLY A 0 154 . -98.772  -69.510 82.371  1.00 38.70 154 A 1 
ATOM 1186 N N   . HIS A 0 155 . -97.850  -71.169 81.183  1.00 35.32 155 A 1 
ATOM 1187 C CA  . HIS A 0 155 . -98.437  -72.245 81.997  1.00 35.32 155 A 1 
ATOM 1188 C C   . HIS A 0 155 . -97.540  -72.637 83.180  1.00 35.32 155 A 1 
ATOM 1189 C CB  . HIS A 0 155 . -98.748  -73.474 81.127  1.00 35.32 155 A 1 
ATOM 1190 O O   . HIS A 0 155 . -96.386  -73.004 82.985  1.00 35.32 155 A 1 
ATOM 1191 C CG  . HIS A 0 155 . -99.871  -73.264 80.142  1.00 35.32 155 A 1 
ATOM 1192 C CD2 . HIS A 0 155 . -99.746  -72.980 78.809  1.00 35.32 155 A 1 
ATOM 1193 N ND1 . HIS A 0 155 . -101.220 -73.354 80.412  1.00 35.32 155 A 1 
ATOM 1194 C CE1 . HIS A 0 155 . -101.888 -73.127 79.268  1.00 35.32 155 A 1 
ATOM 1195 N NE2 . HIS A 0 155 . -101.032 -72.879 78.268  1.00 35.32 155 A 1 
ATOM 1196 N N   . GLY A 0 156 . -98.099  -72.652 84.395  1.00 37.25 156 A 1 
ATOM 1197 C CA  . GLY A 0 156 . -97.416  -73.146 85.594  1.00 37.25 156 A 1 
ATOM 1198 C C   . GLY A 0 156 . -98.395  -73.513 86.711  1.00 37.25 156 A 1 
ATOM 1199 O O   . GLY A 0 156 . -98.920  -72.637 87.392  1.00 37.25 156 A 1 
ATOM 1200 N N   . TRP A 0 157 . -98.637  -74.810 86.919  1.00 31.05 157 A 1 
ATOM 1201 C CA  . TRP A 0 157 . -99.478  -75.318 88.012  1.00 31.05 157 A 1 
ATOM 1202 C C   . TRP A 0 157 . -98.673  -75.424 89.322  1.00 31.05 157 A 1 
ATOM 1203 C CB  . TRP A 0 157 . -100.143 -76.644 87.599  1.00 31.05 157 A 1 
ATOM 1204 O O   . TRP A 0 157 . -98.295  -76.512 89.750  1.00 31.05 157 A 1 
ATOM 1205 C CG  . TRP A 0 157 . -101.334 -76.531 86.690  1.00 31.05 157 A 1 
ATOM 1206 C CD1 . TRP A 0 157 . -101.300 -76.402 85.343  1.00 31.05 157 A 1 
ATOM 1207 C CD2 . TRP A 0 157 . -102.753 -76.594 87.045  1.00 31.05 157 A 1 
ATOM 1208 C CE2 . TRP A 0 157 . -103.526 -76.495 85.849  1.00 31.05 157 A 1 
ATOM 1209 C CE3 . TRP A 0 157 . -103.467 -76.746 88.255  1.00 31.05 157 A 1 
ATOM 1210 N NE1 . TRP A 0 157 . -102.590 -76.376 84.845  1.00 31.05 157 A 1 
ATOM 1211 C CH2 . TRP A 0 157 . -105.606 -76.698 87.072  1.00 31.05 157 A 1 
ATOM 1212 C CZ2 . TRP A 0 157 . -104.929 -76.545 85.850  1.00 31.05 157 A 1 
ATOM 1213 C CZ3 . TRP A 0 157 . -104.875 -76.798 88.270  1.00 31.05 157 A 1 
ATOM 1214 N N   . GLY A 0 158 . -98.389  -74.278 89.950  1.00 42.90 158 A 1 
ATOM 1215 C CA  . GLY A 0 158 . -97.713  -74.179 91.252  1.00 42.90 158 A 1 
ATOM 1216 C C   . GLY A 0 158 . -98.679  -73.846 92.397  1.00 42.90 158 A 1 
ATOM 1217 O O   . GLY A 0 158 . -99.556  -72.998 92.246  1.00 42.90 158 A 1 
ATOM 1218 N N   . LYS A 0 159 . -98.534  -74.502 93.557  1.00 36.80 159 A 1 
ATOM 1219 C CA  . LYS A 0 159 . -99.383  -74.252 94.737  1.00 36.80 159 A 1 
ATOM 1220 C C   . LYS A 0 159 . -98.895  -73.048 95.559  1.00 36.80 159 A 1 
ATOM 1221 C CB  . LYS A 0 159 . -99.432  -75.489 95.656  1.00 36.80 159 A 1 
ATOM 1222 O O   . LYS A 0 159 . -97.742  -73.030 95.961  1.00 36.80 159 A 1 
ATOM 1223 C CG  . LYS A 0 159 . -100.189 -76.701 95.090  1.00 36.80 159 A 1 
ATOM 1224 C CD  . LYS A 0 159 . -100.178 -77.843 96.121  1.00 36.80 159 A 1 
ATOM 1225 C CE  . LYS A 0 159 . -100.935 -79.074 95.607  1.00 36.80 159 A 1 
ATOM 1226 N NZ  . LYS A 0 159 . -100.872 -80.200 96.575  1.00 36.80 159 A 1 
ATOM 1227 N N   . ASN A 0 160 . -99.835  -72.164 95.907  1.00 34.67 160 A 1 
ATOM 1228 C CA  . ASN A 0 160 . -99.983  -71.478 97.205  1.00 34.67 160 A 1 
ATOM 1229 C C   . ASN A 0 160 . -98.720  -70.873 97.884  1.00 34.67 160 A 1 
ATOM 1230 C CB  . ASN A 0 160 . -100.692 -72.489 98.135  1.00 34.67 160 A 1 
ATOM 1231 O O   . ASN A 0 160 . -97.984  -71.599 98.549  1.00 34.67 160 A 1 
ATOM 1232 C CG  . ASN A 0 160 . -101.211 -71.862 99.415  1.00 34.67 160 A 1 
ATOM 1233 N ND2 . ASN A 0 160 . -101.478 -72.648 100.430 1.00 34.67 160 A 1 
ATOM 1234 O OD1 . ASN A 0 160 . -101.431 -70.669 99.502  1.00 34.67 160 A 1 
ATOM 1235 N N   . GLY A 0 161 . -98.542  -69.539 97.843  1.00 37.64 161 A 1 
ATOM 1236 C CA  . GLY A 0 161 . -97.489  -68.860 98.625  1.00 37.64 161 A 1 
ATOM 1237 C C   . GLY A 0 161 . -97.384  -67.325 98.503  1.00 37.64 161 A 1 
ATOM 1238 O O   . GLY A 0 161 . -96.631  -66.822 97.683  1.00 37.64 161 A 1 
ATOM 1239 N N   . THR A 0 162 . -98.104  -66.603 99.368  1.00 32.73 162 A 1 
ATOM 1240 C CA  . THR A 0 162 . -97.629  -65.459 100.194 1.00 32.73 162 A 1 
ATOM 1241 C C   . THR A 0 162 . -96.662  -64.390 99.612  1.00 32.73 162 A 1 
ATOM 1242 C CB  . THR A 0 162 . -97.036  -66.069 101.480 1.00 32.73 162 A 1 
ATOM 1243 O O   . THR A 0 162 . -95.459  -64.597 99.558  1.00 32.73 162 A 1 
ATOM 1244 C CG2 . THR A 0 162 . -96.709  -65.100 102.616 1.00 32.73 162 A 1 
ATOM 1245 O OG1 . THR A 0 162 . -97.989  -66.963 102.024 1.00 32.73 162 A 1 
ATOM 1246 N N   . TYR A 0 163 . -97.215  -63.192 99.354  1.00 32.01 163 A 1 
ATOM 1247 C CA  . TYR A 0 163 . -96.668  -61.811 99.471  1.00 32.01 163 A 1 
ATOM 1248 C C   . TYR A 0 163 . -95.160  -61.481 99.266  1.00 32.01 163 A 1 
ATOM 1249 C CB  . TYR A 0 163 . -97.099  -61.234 100.833 1.00 32.01 163 A 1 
ATOM 1250 O O   . TYR A 0 163 . -94.296  -61.898 100.032 1.00 32.01 163 A 1 
ATOM 1251 C CG  . TYR A 0 163 . -98.597  -61.220 101.083 1.00 32.01 163 A 1 
ATOM 1252 C CD1 . TYR A 0 163 . -99.380  -60.132 100.651 1.00 32.01 163 A 1 
ATOM 1253 C CD2 . TYR A 0 163 . -99.209  -62.293 101.759 1.00 32.01 163 A 1 
ATOM 1254 C CE1 . TYR A 0 163 . -100.769 -60.121 100.890 1.00 32.01 163 A 1 
ATOM 1255 C CE2 . TYR A 0 163 . -100.596 -62.294 101.989 1.00 32.01 163 A 1 
ATOM 1256 O OH  . TYR A 0 163 . -102.717 -61.209 101.790 1.00 32.01 163 A 1 
ATOM 1257 C CZ  . TYR A 0 163 . -101.380 -61.206 101.557 1.00 32.01 163 A 1 
ATOM 1258 N N   . GLY A 0 164 . -94.887  -60.507 98.379  1.00 37.47 164 A 1 
ATOM 1259 C CA  . GLY A 0 164 . -93.628  -59.741 98.273  1.00 37.47 164 A 1 
ATOM 1260 C C   . GLY A 0 164 . -93.801  -58.465 97.419  1.00 37.47 164 A 1 
ATOM 1261 O O   . GLY A 0 164 . -94.719  -58.412 96.604  1.00 37.47 164 A 1 
ATOM 1262 N N   . ALA A 0 165 . -92.973  -57.425 97.611  1.00 33.16 165 A 1 
ATOM 1263 C CA  . ALA A 0 165 . -93.109  -56.103 96.956  1.00 33.16 165 A 1 
ATOM 1264 C C   . ALA A 0 165 . -91.746  -55.476 96.560  1.00 33.16 165 A 1 
ATOM 1265 C CB  . ALA A 0 165 . -93.886  -55.181 97.910  1.00 33.16 165 A 1 
ATOM 1266 O O   . ALA A 0 165 . -90.722  -55.977 97.028  1.00 33.16 165 A 1 
ATOM 1267 N N   . LYS A 0 166 . -91.773  -54.356 95.790  1.00 39.14 166 A 1 
ATOM 1268 C CA  . LYS A 0 166 . -90.686  -53.607 95.065  1.00 39.14 166 A 1 
ATOM 1269 C C   . LYS A 0 166 . -90.714  -53.846 93.538  1.00 39.14 166 A 1 
ATOM 1270 C CB  . LYS A 0 166 . -89.273  -53.935 95.596  1.00 39.14 166 A 1 
ATOM 1271 O O   . LYS A 0 166 . -91.155  -54.909 93.129  1.00 39.14 166 A 1 
ATOM 1272 C CG  . LYS A 0 166 . -88.997  -53.375 97.001  1.00 39.14 166 A 1 
ATOM 1273 C CD  . LYS A 0 166 . -87.656  -53.915 97.510  1.00 39.14 166 A 1 
ATOM 1274 C CE  . LYS A 0 166 . -87.375  -53.412 98.927  1.00 39.14 166 A 1 
ATOM 1275 N NZ  . LYS A 0 166 . -86.055  -53.889 99.411  1.00 39.14 166 A 1 
ATOM 1276 N N   . SER A 0 167 . -90.235  -52.954 92.656  1.00 35.96 167 A 1 
ATOM 1277 C CA  . SER A 0 167 . -90.015  -51.486 92.710  1.00 35.96 167 A 1 
ATOM 1278 C C   . SER A 0 167 . -89.952  -50.929 91.265  1.00 35.96 167 A 1 
ATOM 1279 C CB  . SER A 0 167 . -88.716  -51.096 93.439  1.00 35.96 167 A 1 
ATOM 1280 O O   . SER A 0 167 . -89.985  -51.689 90.307  1.00 35.96 167 A 1 
ATOM 1281 O OG  . SER A 0 167 . -88.690  -49.709 93.725  1.00 35.96 167 A 1 
ATOM 1282 N N   . SER A 0 168 . -89.869  -49.607 91.125  1.00 37.64 168 A 1 
ATOM 1283 C CA  . SER A 0 168 . -89.788  -48.805 89.892  1.00 37.64 168 A 1 
ATOM 1284 C C   . SER A 0 168 . -88.658  -49.130 88.886  1.00 37.64 168 A 1 
ATOM 1285 C CB  . SER A 0 168 . -89.552  -47.359 90.357  1.00 37.64 168 A 1 
ATOM 1286 O O   . SER A 0 168 . -87.491  -48.950 89.227  1.00 37.64 168 A 1 
ATOM 1287 O OG  . SER A 0 168 . -88.403  -47.320 91.195  1.00 37.64 168 A 1 
ATOM 1288 N N   . ASP A 0 169 . -89.032  -49.363 87.622  1.00 43.69 169 A 1 
ATOM 1289 C CA  . ASP A 0 169 . -88.241  -49.149 86.388  1.00 43.69 169 A 1 
ATOM 1290 C C   . ASP A 0 169 . -89.185  -48.449 85.378  1.00 43.69 169 A 1 
ATOM 1291 C CB  . ASP A 0 169 . -87.755  -50.493 85.815  1.00 43.69 169 A 1 
ATOM 1292 O O   . ASP A 0 169 . -90.248  -48.977 85.066  1.00 43.69 169 A 1 
ATOM 1293 C CG  . ASP A 0 169 . -86.596  -51.119 86.596  1.00 43.69 169 A 1 
ATOM 1294 O OD1 . ASP A 0 169 . -85.600  -50.394 86.814  1.00 43.69 169 A 1 
ATOM 1295 O OD2 . ASP A 0 169 . -86.695  -52.326 86.913  1.00 43.69 169 A 1 
ATOM 1296 N N   . GLN A 0 170 . -89.062  -47.158 85.049  1.00 35.94 170 A 1 
ATOM 1297 C CA  . GLN A 0 170 . -88.057  -46.468 84.220  1.00 35.94 170 A 1 
ATOM 1298 C C   . GLN A 0 170 . -88.070  -46.799 82.705  1.00 35.94 170 A 1 
ATOM 1299 C CB  . GLN A 0 170 . -86.629  -46.462 84.796  1.00 35.94 170 A 1 
ATOM 1300 O O   . GLN A 0 170 . -87.672  -47.876 82.281  1.00 35.94 170 A 1 
ATOM 1301 C CG  . GLN A 0 170 . -86.504  -45.667 86.110  1.00 35.94 170 A 1 
ATOM 1302 C CD  . GLN A 0 170 . -85.072  -45.230 86.429  1.00 35.94 170 A 1 
ATOM 1303 N NE2 . GLN A 0 170 . -84.842  -44.625 87.573  1.00 35.94 170 A 1 
ATOM 1304 O OE1 . GLN A 0 170 . -84.142  -45.358 85.651  1.00 35.94 170 A 1 
ATOM 1305 N N   . ARG A 0 171 . -88.391  -45.756 81.909  1.00 36.19 171 A 1 
ATOM 1306 C CA  . ARG A 0 171 . -87.949  -45.473 80.519  1.00 36.19 171 A 1 
ATOM 1307 C C   . ARG A 0 171 . -88.356  -46.441 79.384  1.00 36.19 171 A 1 
ATOM 1308 C CB  . ARG A 0 171 . -86.420  -45.272 80.573  1.00 36.19 171 A 1 
ATOM 1309 O O   . ARG A 0 171 . -87.758  -47.502 79.242  1.00 36.19 171 A 1 
ATOM 1310 C CG  . ARG A 0 171 . -85.803  -44.659 79.305  1.00 36.19 171 A 1 
ATOM 1311 C CD  . ARG A 0 171 . -84.297  -44.438 79.509  1.00 36.19 171 A 1 
ATOM 1312 N NE  . ARG A 0 171 . -83.536  -45.703 79.502  1.00 36.19 171 A 1 
ATOM 1313 N NH1 . ARG A 0 171 . -82.839  -45.663 77.298  1.00 36.19 171 A 1 
ATOM 1314 N NH2 . ARG A 0 171 . -82.132  -47.270 78.647  1.00 36.19 171 A 1 
ATOM 1315 C CZ  . ARG A 0 171 . -82.852  -46.196 78.482  1.00 36.19 171 A 1 
ATOM 1316 N N   . LYS A 0 172 . -89.270  -45.976 78.503  1.00 40.89 172 A 1 
ATOM 1317 C CA  . LYS A 0 172 . -89.315  -46.171 77.018  1.00 40.89 172 A 1 
ATOM 1318 C C   . LYS A 0 172 . -90.646  -45.678 76.402  1.00 40.89 172 A 1 
ATOM 1319 C CB  . LYS A 0 172 . -89.067  -47.644 76.610  1.00 40.89 172 A 1 
ATOM 1320 O O   . LYS A 0 172 . -91.531  -46.473 76.105  1.00 40.89 172 A 1 
ATOM 1321 C CG  . LYS A 0 172 . -87.591  -47.890 76.263  1.00 40.89 172 A 1 
ATOM 1322 C CD  . LYS A 0 172 . -87.287  -49.387 76.335  1.00 40.89 172 A 1 
ATOM 1323 C CE  . LYS A 0 172 . -85.803  -49.613 76.052  1.00 40.89 172 A 1 
ATOM 1324 N NZ  . LYS A 0 172 . -85.472  -51.057 76.100  1.00 40.89 172 A 1 
ATOM 1325 N N   . ALA A 0 173 . -90.803  -44.362 76.223  1.00 35.24 173 A 1 
ATOM 1326 C CA  . ALA A 0 173 . -91.972  -43.785 75.527  1.00 35.24 173 A 1 
ATOM 1327 C C   . ALA A 0 173 . -91.711  -42.450 74.790  1.00 35.24 173 A 1 
ATOM 1328 C CB  . ALA A 0 173 . -93.121  -43.632 76.536  1.00 35.24 173 A 1 
ATOM 1329 O O   . ALA A 0 173 . -92.617  -41.922 74.154  1.00 35.24 173 A 1 
ATOM 1330 N N   . SER A 0 174 . -90.497  -41.893 74.872  1.00 41.33 174 A 1 
ATOM 1331 C CA  . SER A 0 174 . -90.142  -40.581 74.302  1.00 41.33 174 A 1 
ATOM 1332 C C   . SER A 0 174 . -88.728  -40.548 73.702  1.00 41.33 174 A 1 
ATOM 1333 C CB  . SER A 0 174 . -90.311  -39.498 75.375  1.00 41.33 174 A 1 
ATOM 1334 O O   . SER A 0 174 . -88.130  -39.485 73.581  1.00 41.33 174 A 1 
ATOM 1335 O OG  . SER A 0 174 . -89.385  -39.710 76.426  1.00 41.33 174 A 1 
ATOM 1336 N N   . GLU A 0 175 . -88.171  -41.715 73.368  1.00 37.68 175 A 1 
ATOM 1337 C CA  . GLU A 0 175 . -86.864  -41.871 72.709  1.00 37.68 175 A 1 
ATOM 1338 C C   . GLU A 0 175 . -87.083  -42.082 71.202  1.00 37.68 175 A 1 
ATOM 1339 C CB  . GLU A 0 175 . -86.048  -42.996 73.383  1.00 37.68 175 A 1 
ATOM 1340 O O   . GLU A 0 175 . -86.788  -43.143 70.659  1.00 37.68 175 A 1 
ATOM 1341 C CG  . GLU A 0 175 . -85.644  -42.627 74.821  1.00 37.68 175 A 1 
ATOM 1342 C CD  . GLU A 0 175 . -84.874  -43.735 75.559  1.00 37.68 175 A 1 
ATOM 1343 O OE1 . GLU A 0 175 . -84.021  -43.397 76.410  1.00 37.68 175 A 1 
ATOM 1344 O OE2 . GLU A 0 175 . -85.190  -44.939 75.418  1.00 37.68 175 A 1 
ATOM 1345 N N   . ALA A 0 176 . -87.693  -41.085 70.555  1.00 37.83 176 A 1 
ATOM 1346 C CA  . ALA A 0 176 . -87.869  -41.017 69.108  1.00 37.83 176 A 1 
ATOM 1347 C C   . ALA A 0 176 . -87.794  -39.550 68.653  1.00 37.83 176 A 1 
ATOM 1348 C CB  . ALA A 0 176 . -89.197  -41.676 68.712  1.00 37.83 176 A 1 
ATOM 1349 O O   . ALA A 0 176 . -88.532  -38.696 69.148  1.00 37.83 176 A 1 
ATOM 1350 N N   . ASP A 0 177 . -86.869  -39.284 67.737  1.00 35.89 177 A 1 
ATOM 1351 C CA  . ASP A 0 177 . -86.537  -37.977 67.161  1.00 35.89 177 A 1 
ATOM 1352 C C   . ASP A 0 177 . -87.760  -37.318 66.468  1.00 35.89 177 A 1 
ATOM 1353 C CB  . ASP A 0 177 . -85.343  -38.226 66.220  1.00 35.89 177 A 1 
ATOM 1354 O O   . ASP A 0 177 . -88.714  -37.993 66.093  1.00 35.89 177 A 1 
ATOM 1355 C CG  . ASP A 0 177 . -84.236  -38.979 66.964  1.00 35.89 177 A 1 
ATOM 1356 O OD1 . ASP A 0 177 . -83.585  -38.331 67.811  1.00 35.89 177 A 1 
ATOM 1357 O OD2 . ASP A 0 177 . -84.143  -40.208 66.750  1.00 35.89 177 A 1 
ATOM 1358 N N   . SER A 0 178 . -87.842  -35.999 66.254  1.00 35.70 178 A 1 
ATOM 1359 C CA  . SER A 0 178 . -86.741  -35.070 65.969  1.00 35.70 178 A 1 
ATOM 1360 C C   . SER A 0 178 . -86.922  -33.696 66.632  1.00 35.70 178 A 1 
ATOM 1361 C CB  . SER A 0 178 . -86.634  -34.885 64.441  1.00 35.70 178 A 1 
ATOM 1362 O O   . SER A 0 178 . -87.525  -32.777 66.073  1.00 35.70 178 A 1 
ATOM 1363 O OG  . SER A 0 178 . -86.717  -36.108 63.732  1.00 35.70 178 A 1 
ATOM 1364 N N   . ALA A 0 179 . -86.342  -33.516 67.820  1.00 36.01 179 A 1 
ATOM 1365 C CA  . ALA A 0 179 . -86.067  -32.182 68.349  1.00 36.01 179 A 1 
ATOM 1366 C C   . ALA A 0 179 . -84.777  -31.663 67.694  1.00 36.01 179 A 1 
ATOM 1367 C CB  . ALA A 0 179 . -85.986  -32.252 69.880  1.00 36.01 179 A 1 
ATOM 1368 O O   . ALA A 0 179 . -83.685  -32.060 68.091  1.00 36.01 179 A 1 
ATOM 1369 N N   . ALA A 0 180 . -84.910  -30.830 66.657  1.00 34.77 180 A 1 
ATOM 1370 C CA  . ALA A 0 180 . -83.769  -30.302 65.911  1.00 34.77 180 A 1 
ATOM 1371 C C   . ALA A 0 180 . -82.784  -29.588 66.851  1.00 34.77 180 A 1 
ATOM 1372 C CB  . ALA A 0 180 . -84.276  -29.374 64.799  1.00 34.77 180 A 1 
ATOM 1373 O O   . ALA A 0 180 . -83.124  -28.583 67.478  1.00 34.77 180 A 1 
ATOM 1374 N N   . GLN A 0 181 . -81.570  -30.128 66.953  1.00 33.85 181 A 1 
ATOM 1375 C CA  . GLN A 0 181 . -80.475  -29.497 67.677  1.00 33.85 181 A 1 
ATOM 1376 C C   . GLN A 0 181 . -80.043  -28.258 66.889  1.00 33.85 181 A 1 
ATOM 1377 C CB  . GLN A 0 181 . -79.319  -30.498 67.854  1.00 33.85 181 A 1 
ATOM 1378 O O   . GLN A 0 181 . -79.705  -28.367 65.711  1.00 33.85 181 A 1 
ATOM 1379 C CG  . GLN A 0 181 . -79.701  -31.673 68.774  1.00 33.85 181 A 1 
ATOM 1380 C CD  . GLN A 0 181 . -78.610  -32.735 68.895  1.00 33.85 181 A 1 
ATOM 1381 N NE2 . GLN A 0 181 . -78.754  -33.683 69.794  1.00 33.85 181 A 1 
ATOM 1382 O OE1 . GLN A 0 181 . -77.617  -32.759 68.192  1.00 33.85 181 A 1 
ATOM 1383 N N   . GLY A 0 182 . -80.077  -27.085 67.524  1.00 38.03 182 A 1 
ATOM 1384 C CA  . GLY A 0 182 . -79.539  -25.863 66.933  1.00 38.03 182 A 1 
ATOM 1385 C C   . GLY A 0 182 . -78.024  -25.982 66.814  1.00 38.03 182 A 1 
ATOM 1386 O O   . GLY A 0 182 . -77.326  -25.860 67.819  1.00 38.03 182 A 1 
ATOM 1387 N N   . GLY A 0 183 . -77.542  -26.276 65.606  1.00 32.01 183 A 1 
ATOM 1388 C CA  . GLY A 0 183 . -76.124  -26.196 65.270  1.00 32.01 183 A 1 
ATOM 1389 C C   . GLY A 0 183 . -75.636  -24.748 65.278  1.00 32.01 183 A 1 
ATOM 1390 O O   . GLY A 0 183 . -76.440  -23.822 65.195  1.00 32.01 183 A 1 
ATOM 1391 N N   . TYR A 0 184 . -74.321  -24.581 65.393  1.00 35.22 184 A 1 
ATOM 1392 C CA  . TYR A 0 184 . -73.659  -23.280 65.332  1.00 35.22 184 A 1 
ATOM 1393 C C   . TYR A 0 184 . -73.265  -22.956 63.899  1.00 35.22 184 A 1 
ATOM 1394 C CB  . TYR A 0 184 . -72.409  -23.271 66.227  1.00 35.22 184 A 1 
ATOM 1395 O O   . TYR A 0 184 . -72.542  -23.729 63.269  1.00 35.22 184 A 1 
ATOM 1396 C CG  . TYR A 0 184 . -72.707  -23.739 67.628  1.00 35.22 184 A 1 
ATOM 1397 C CD1 . TYR A 0 184 . -73.417  -22.888 68.484  1.00 35.22 184 A 1 
ATOM 1398 C CD2 . TYR A 0 184 . -72.420  -25.064 68.012  1.00 35.22 184 A 1 
ATOM 1399 C CE1 . TYR A 0 184 . -73.887  -23.388 69.704  1.00 35.22 184 A 1 
ATOM 1400 C CE2 . TYR A 0 184 . -72.848  -25.547 69.261  1.00 35.22 184 A 1 
ATOM 1401 O OH  . TYR A 0 184 . -74.014  -25.180 71.310  1.00 35.22 184 A 1 
ATOM 1402 C CZ  . TYR A 0 184 . -73.589  -24.704 70.111  1.00 35.22 184 A 1 
ATOM 1403 N N   . ASP A 0 185 . -73.680  -21.786 63.447  1.00 38.31 185 A 1 
ATOM 1404 C CA  . ASP A 0 185 . -72.979  -20.961 62.476  1.00 38.31 185 A 1 
ATOM 1405 C C   . ASP A 0 185 . -71.726  -20.374 63.160  1.00 38.31 185 A 1 
ATOM 1406 C CB  . ASP A 0 185 . -73.937  -19.895 61.876  1.00 38.31 185 A 1 
ATOM 1407 O O   . ASP A 0 185 . -71.735  -19.297 63.745  1.00 38.31 185 A 1 
ATOM 1408 C CG  . ASP A 0 185 . -75.233  -19.581 62.665  1.00 38.31 185 A 1 
ATOM 1409 O OD1 . ASP A 0 185 . -75.238  -19.637 63.923  1.00 38.31 185 A 1 
ATOM 1410 O OD2 . ASP A 0 185 . -76.287  -19.410 62.006  1.00 38.31 185 A 1 
ATOM 1411 N N   . ASN A 0 186 . -70.627  -21.139 63.142  1.00 31.77 186 A 1 
ATOM 1412 C CA  . ASN A 0 186 . -69.292  -20.552 63.262  1.00 31.77 186 A 1 
ATOM 1413 C C   . ASN A 0 186 . -68.870  -20.156 61.840  1.00 31.77 186 A 1 
ATOM 1414 C CB  . ASN A 0 186 . -68.280  -21.566 63.837  1.00 31.77 186 A 1 
ATOM 1415 O O   . ASN A 0 186 . -68.297  -20.994 61.131  1.00 31.77 186 A 1 
ATOM 1416 C CG  . ASN A 0 186 . -68.312  -21.863 65.324  1.00 31.77 186 A 1 
ATOM 1417 N ND2 . ASN A 0 186 . -67.455  -22.769 65.738  1.00 31.77 186 A 1 
ATOM 1418 O OD1 . ASN A 0 186 . -69.036  -21.343 66.152  1.00 31.77 186 A 1 
ATOM 1419 N N   . ASP A 0 187 . -69.151  -18.925 61.417  1.00 44.51 187 A 1 
ATOM 1420 C CA  . ASP A 0 187 . -68.843  -18.456 60.064  1.00 44.51 187 A 1 
ATOM 1421 C C   . ASP A 0 187 . -67.347  -18.141 59.917  1.00 44.51 187 A 1 
ATOM 1422 C CB  . ASP A 0 187 . -69.806  -17.329 59.628  1.00 44.51 187 A 1 
ATOM 1423 O O   . ASP A 0 187 . -66.889  -17.007 59.851  1.00 44.51 187 A 1 
ATOM 1424 C CG  . ASP A 0 187 . -71.123  -17.850 59.018  1.00 44.51 187 A 1 
ATOM 1425 O OD1 . ASP A 0 187 . -71.292  -19.091 58.907  1.00 44.51 187 A 1 
ATOM 1426 O OD2 . ASP A 0 187 . -71.931  -17.006 58.574  1.00 44.51 187 A 1 
ATOM 1427 N N   . ALA A 0 188 . -66.548  -19.207 59.818  1.00 38.78 188 A 1 
ATOM 1428 C CA  . ALA A 0 188 . -65.124  -19.161 59.501  1.00 38.78 188 A 1 
ATOM 1429 C C   . ALA A 0 188 . -64.893  -18.688 58.050  1.00 38.78 188 A 1 
ATOM 1430 C CB  . ALA A 0 188 . -64.515  -20.538 59.804  1.00 38.78 188 A 1 
ATOM 1431 O O   . ALA A 0 188 . -64.486  -19.461 57.177  1.00 38.78 188 A 1 
ATOM 1432 N N   . TRP A 0 189 . -65.190  -17.416 57.780  1.00 55.75 189 A 1 
ATOM 1433 C CA  . TRP A 0 189 . -65.076  -16.825 56.461  1.00 55.75 189 A 1 
ATOM 1434 C C   . TRP A 0 189 . -63.609  -16.598 56.089  1.00 55.75 189 A 1 
ATOM 1435 C CB  . TRP A 0 189 . -65.964  -15.574 56.324  1.00 55.75 189 A 1 
ATOM 1436 O O   . TRP A 0 189 . -62.819  -15.981 56.808  1.00 55.75 189 A 1 
ATOM 1437 C CG  . TRP A 0 189 . -65.705  -14.404 57.231  1.00 55.75 189 A 1 
ATOM 1438 C CD1 . TRP A 0 189 . -66.356  -14.156 58.390  1.00 55.75 189 A 1 
ATOM 1439 C CD2 . TRP A 0 189 . -64.764  -13.294 57.074  1.00 55.75 189 A 1 
ATOM 1440 C CE2 . TRP A 0 189 . -64.940  -12.383 58.162  1.00 55.75 189 A 1 
ATOM 1441 C CE3 . TRP A 0 189 . -63.758  -12.979 56.131  1.00 55.75 189 A 1 
ATOM 1442 N NE1 . TRP A 0 189 . -65.900  -12.985 58.954  1.00 55.75 189 A 1 
ATOM 1443 C CH2 . TRP A 0 189 . -63.183  -10.926 57.323  1.00 55.75 189 A 1 
ATOM 1444 C CZ2 . TRP A 0 189 . -64.188  -11.200 58.269  1.00 55.75 189 A 1 
ATOM 1445 C CZ3 . TRP A 0 189 . -62.958  -11.827 56.267  1.00 55.75 189 A 1 
ATOM 1446 N N   . ALA A 0 190 . -63.249  -17.083 54.905  1.00 43.81 190 A 1 
ATOM 1447 C CA  . ALA A 0 190 . -62.050  -16.671 54.199  1.00 43.81 190 A 1 
ATOM 1448 C C   . ALA A 0 190 . -62.483  -15.699 53.099  1.00 43.81 190 A 1 
ATOM 1449 C CB  . ALA A 0 190 . -61.324  -17.910 53.661  1.00 43.81 190 A 1 
ATOM 1450 O O   . ALA A 0 190 . -63.278  -16.062 52.233  1.00 43.81 190 A 1 
ATOM 1451 N N   . LYS A 0 191 . -61.966  -14.469 53.129  1.00 55.03 191 A 1 
ATOM 1452 C CA  . LYS A 0 191 . -61.973  -13.593 51.953  1.00 55.03 191 A 1 
ATOM 1453 C C   . LYS A 0 191 . -60.641  -13.819 51.254  1.00 55.03 191 A 1 
ATOM 1454 C CB  . LYS A 0 191 . -62.225  -12.119 52.334  1.00 55.03 191 A 1 
ATOM 1455 O O   . LYS A 0 191 . -59.587  -13.626 51.860  1.00 55.03 191 A 1 
ATOM 1456 C CG  . LYS A 0 191 . -63.709  -11.888 52.678  1.00 55.03 191 A 1 
ATOM 1457 C CD  . LYS A 0 191 . -63.989  -10.528 53.344  1.00 55.03 191 A 1 
ATOM 1458 C CE  . LYS A 0 191 . -65.364  -10.573 54.040  1.00 55.03 191 A 1 
ATOM 1459 N NZ  . LYS A 0 191 . -65.405  -9.752  55.277  1.00 55.03 191 A 1 
ATOM 1460 N N   . GLN A 0 192 . -60.692  -14.290 50.014  1.00 55.86 192 A 1 
ATOM 1461 C CA  . GLN A 0 192 . -59.529  -14.286 49.139  1.00 55.86 192 A 1 
ATOM 1462 C C   . GLN A 0 192 . -59.343  -12.889 48.543  1.00 55.86 192 A 1 
ATOM 1463 C CB  . GLN A 0 192 . -59.679  -15.325 48.021  1.00 55.86 192 A 1 
ATOM 1464 O O   . GLN A 0 192 . -60.316  -12.236 48.158  1.00 55.86 192 A 1 
ATOM 1465 C CG  . GLN A 0 192 . -59.759  -16.783 48.506  1.00 55.86 192 A 1 
ATOM 1466 C CD  . GLN A 0 192 . -61.171  -17.316 48.746  1.00 55.86 192 A 1 
ATOM 1467 N NE2 . GLN A 0 192 . -61.290  -18.595 49.031  1.00 55.86 192 A 1 
ATOM 1468 O OE1 . GLN A 0 192 . -62.174  -16.620 48.715  1.00 55.86 192 A 1 
ATOM 1469 N N   . ALA A 0 193 . -58.088  -12.468 48.419  1.00 58.36 193 A 1 
ATOM 1470 C CA  . ALA A 0 193 . -57.690  -11.513 47.401  1.00 58.36 193 A 1 
ATOM 1471 C C   . ALA A 0 193 . -57.174  -12.313 46.197  1.00 58.36 193 A 1 
ATOM 1472 C CB  . ALA A 0 193 . -56.649  -10.555 47.984  1.00 58.36 193 A 1 
ATOM 1473 O O   . ALA A 0 193 . -56.365  -13.229 46.358  1.00 58.36 193 A 1 
ATOM 1474 N N   . TYR A 0 194 . -57.663  -11.986 45.006  1.00 63.96 194 A 1 
ATOM 1475 C CA  . TYR A 0 194 . -57.203  -12.573 43.752  1.00 63.96 194 A 1 
ATOM 1476 C C   . TYR A 0 194 . -56.485  -11.498 42.948  1.00 63.96 194 A 1 
ATOM 1477 C CB  . TYR A 0 194 . -58.386  -13.165 42.974  1.00 63.96 194 A 1 
ATOM 1478 O O   . TYR A 0 194 . -57.012  -10.390 42.818  1.00 63.96 194 A 1 
ATOM 1479 C CG  . TYR A 0 194 . -59.030  -14.367 43.641  1.00 63.96 194 A 1 
ATOM 1480 C CD1 . TYR A 0 194 . -58.352  -15.600 43.639  1.00 63.96 194 A 1 
ATOM 1481 C CD2 . TYR A 0 194 . -60.299  -14.261 44.244  1.00 63.96 194 A 1 
ATOM 1482 C CE1 . TYR A 0 194 . -58.938  -16.732 44.236  1.00 63.96 194 A 1 
ATOM 1483 C CE2 . TYR A 0 194 . -60.897  -15.395 44.830  1.00 63.96 194 A 1 
ATOM 1484 O OH  . TYR A 0 194 . -60.783  -17.724 45.402  1.00 63.96 194 A 1 
ATOM 1485 C CZ  . TYR A 0 194 . -60.216  -16.630 44.829  1.00 63.96 194 A 1 
ATOM 1486 N N   . GLY A 0 195 . -55.305  -11.841 42.442  1.00 69.55 195 A 1 
ATOM 1487 C CA  . GLY A 0 195 . -54.671  -11.152 41.333  1.00 69.55 195 A 1 
ATOM 1488 C C   . GLY A 0 195 . -54.974  -11.853 40.008  1.00 69.55 195 A 1 
ATOM 1489 O O   . GLY A 0 195 . -55.398  -13.017 39.992  1.00 69.55 195 A 1 
ATOM 1490 N N   . SER A 0 196 . -54.779  -11.145 38.900  1.00 71.99 196 A 1 
ATOM 1491 C CA  . SER A 0 196 . -54.616  -11.771 37.588  1.00 71.99 196 A 1 
ATOM 1492 C C   . SER A 0 196 . -53.826  -10.879 36.643  1.00 71.99 196 A 1 
ATOM 1493 C CB  . SER A 0 196 . -55.953  -12.121 36.927  1.00 71.99 196 A 1 
ATOM 1494 O O   . SER A 0 196 . -54.252  -9.754  36.361  1.00 71.99 196 A 1 
ATOM 1495 O OG  . SER A 0 196 . -56.697  -10.955 36.612  1.00 71.99 196 A 1 
ATOM 1496 N N   . ASP A 0 197 . -52.770  -11.479 36.137  1.00 76.58 197 A 1 
ATOM 1497 C CA  . ASP A 0 197 . -51.765  -11.036 35.189  1.00 76.58 197 A 1 
ATOM 1498 C C   . ASP A 0 197 . -52.232  -11.438 33.778  1.00 76.58 197 A 1 
ATOM 1499 C CB  . ASP A 0 197 . -50.418  -11.723 35.556  1.00 76.58 197 A 1 
ATOM 1500 O O   . ASP A 0 197 . -52.869  -12.487 33.602  1.00 76.58 197 A 1 
ATOM 1501 C CG  . ASP A 0 197 . -50.282  -12.155 37.038  1.00 76.58 197 A 1 
ATOM 1502 O OD1 . ASP A 0 197 . -51.091  -13.014 37.498  1.00 76.58 197 A 1 
ATOM 1503 O OD2 . ASP A 0 197 . -49.480  -11.557 37.790  1.00 76.58 197 A 1 
ATOM 1504 N N   . TYR A 0 198 . -51.961  -10.613 32.766  1.00 74.76 198 A 1 
ATOM 1505 C CA  . TYR A 0 198 . -52.164  -10.968 31.354  1.00 74.76 198 A 1 
ATOM 1506 C C   . TYR A 0 198 . -51.097  -10.273 30.513  1.00 74.76 198 A 1 
ATOM 1507 C CB  . TYR A 0 198 . -53.580  -10.619 30.860  1.00 74.76 198 A 1 
ATOM 1508 O O   . TYR A 0 198 . -51.311  -9.181  29.989  1.00 74.76 198 A 1 
ATOM 1509 C CG  . TYR A 0 198 . -54.686  -11.518 31.381  1.00 74.76 198 A 1 
ATOM 1510 C CD1 . TYR A 0 198 . -54.953  -12.755 30.760  1.00 74.76 198 A 1 
ATOM 1511 C CD2 . TYR A 0 198 . -55.422  -11.122 32.511  1.00 74.76 198 A 1 
ATOM 1512 C CE1 . TYR A 0 198 . -55.968  -13.595 31.262  1.00 74.76 198 A 1 
ATOM 1513 C CE2 . TYR A 0 198 . -56.437  -11.950 33.019  1.00 74.76 198 A 1 
ATOM 1514 O OH  . TYR A 0 198 . -57.705  -13.961 32.902  1.00 74.76 198 A 1 
ATOM 1515 C CZ  . TYR A 0 198 . -56.708  -13.185 32.392  1.00 74.76 198 A 1 
ATOM 1516 N N   . ASP A 0 199 . -49.953  -10.933 30.419  1.00 81.28 199 A 1 
ATOM 1517 C CA  . ASP A 0 199 . -48.715  -10.424 29.850  1.00 81.28 199 A 1 
ATOM 1518 C C   . ASP A 0 199 . -48.542  -11.042 28.456  1.00 81.28 199 A 1 
ATOM 1519 C CB  . ASP A 0 199 . -47.607  -10.781 30.851  1.00 81.28 199 A 1 
ATOM 1520 O O   . ASP A 0 199 . -48.378  -12.254 28.298  1.00 81.28 199 A 1 
ATOM 1521 C CG  . ASP A 0 199 . -46.240  -10.157 30.587  1.00 81.28 199 A 1 
ATOM 1522 O OD1 . ASP A 0 199 . -46.067  -9.302  29.684  1.00 81.28 199 A 1 
ATOM 1523 O OD2 . ASP A 0 199 . -45.278  -10.582 31.271  1.00 81.28 199 A 1 
ATOM 1524 N N   . SER A 0 200 . -48.666  -10.223 27.416  1.00 82.64 200 A 1 
ATOM 1525 C CA  . SER A 0 200 . -48.663  -10.673 26.021  1.00 82.64 200 A 1 
ATOM 1526 C C   . SER A 0 200 . -47.531  -10.005 25.257  1.00 82.64 200 A 1 
ATOM 1527 C CB  . SER A 0 200 . -50.037  -10.478 25.371  1.00 82.64 200 A 1 
ATOM 1528 O O   . SER A 0 200 . -47.486  -8.780  25.121  1.00 82.64 200 A 1 
ATOM 1529 O OG  . SER A 0 200 . -50.530  -9.160  25.511  1.00 82.64 200 A 1 
ATOM 1530 N N   . ARG A 0 201 . -46.577  -10.827 24.805  1.00 86.51 201 A 1 
ATOM 1531 C CA  . ARG A 0 201 . -45.317  -10.368 24.213  1.00 86.51 201 A 1 
ATOM 1532 C C   . ARG A 0 201 . -45.064  -11.074 22.896  1.00 86.51 201 A 1 
ATOM 1533 C CB  . ARG A 0 201 . -44.153  -10.585 25.184  1.00 86.51 201 A 1 
ATOM 1534 O O   . ARG A 0 201 . -44.919  -12.292 22.859  1.00 86.51 201 A 1 
ATOM 1535 C CG  . ARG A 0 201 . -44.402  -9.916  26.538  1.00 86.51 201 A 1 
ATOM 1536 C CD  . ARG A 0 201 . -43.186  -10.105 27.437  1.00 86.51 201 A 1 
ATOM 1537 N NE  . ARG A 0 201 . -43.491  -9.627  28.785  1.00 86.51 201 A 1 
ATOM 1538 N NH1 . ARG A 0 201 . -41.579  -10.286 29.857  1.00 86.51 201 A 1 
ATOM 1539 N NH2 . ARG A 0 201 . -43.117  -9.176  30.972  1.00 86.51 201 A 1 
ATOM 1540 C CZ  . ARG A 0 201 . -42.735  -9.692  29.851  1.00 86.51 201 A 1 
ATOM 1541 N N   . TRP A 0 202 . -44.966  -10.298 21.830  1.00 89.95 202 A 1 
ATOM 1542 C CA  . TRP A 0 202 . -44.792  -10.800 20.473  1.00 89.95 202 A 1 
ATOM 1543 C C   . TRP A 0 202 . -43.712  -10.005 19.761  1.00 89.95 202 A 1 
ATOM 1544 C CB  . TRP A 0 202 . -46.130  -10.698 19.743  1.00 89.95 202 A 1 
ATOM 1545 O O   . TRP A 0 202 . -43.589  -8.796  19.970  1.00 89.95 202 A 1 
ATOM 1546 C CG  . TRP A 0 202 . -46.119  -11.068 18.294  1.00 89.95 202 A 1 
ATOM 1547 C CD1 . TRP A 0 202 . -46.345  -12.307 17.809  1.00 89.95 202 A 1 
ATOM 1548 C CD2 . TRP A 0 202 . -45.953  -10.203 17.130  1.00 89.95 202 A 1 
ATOM 1549 C CE2 . TRP A 0 202 . -46.248  -10.973 15.967  1.00 89.95 202 A 1 
ATOM 1550 C CE3 . TRP A 0 202 . -45.655  -8.836  16.935  1.00 89.95 202 A 1 
ATOM 1551 N NE1 . TRP A 0 202 . -46.387  -12.265 16.431  1.00 89.95 202 A 1 
ATOM 1552 C CH2 . TRP A 0 202 . -46.082  -9.025  14.537  1.00 89.95 202 A 1 
ATOM 1553 C CZ2 . TRP A 0 202 . -46.380  -10.391 14.700  1.00 89.95 202 A 1 
ATOM 1554 C CZ3 . TRP A 0 202 . -45.695  -8.258  15.650  1.00 89.95 202 A 1 
ATOM 1555 N N   . GLY A 0 203 . -42.952  -10.661 18.889  1.00 92.39 203 A 1 
ATOM 1556 C CA  . GLY A 0 203 . -41.946  -9.961  18.113  1.00 92.39 203 A 1 
ATOM 1557 C C   . GLY A 0 203 . -41.416  -10.704 16.900  1.00 92.39 203 A 1 
ATOM 1558 O O   . GLY A 0 203 . -41.693  -11.880 16.647  1.00 92.39 203 A 1 
ATOM 1559 N N   . LYS A 0 204 . -40.667  -9.939  16.110  1.00 91.79 204 A 1 
ATOM 1560 C CA  . LYS A 0 204 . -40.105  -10.313 14.817  1.00 91.79 204 A 1 
ATOM 1561 C C   . LYS A 0 204 . -38.714  -9.724  14.696  1.00 91.79 204 A 1 
ATOM 1562 C CB  . LYS A 0 204 . -41.009  -9.769  13.700  1.00 91.79 204 A 1 
ATOM 1563 O O   . LYS A 0 204 . -38.600  -8.504  14.677  1.00 91.79 204 A 1 
ATOM 1564 C CG  . LYS A 0 204 . -42.325  -10.544 13.684  1.00 91.79 204 A 1 
ATOM 1565 C CD  . LYS A 0 204 . -43.195  -10.221 12.470  1.00 91.79 204 A 1 
ATOM 1566 C CE  . LYS A 0 204 . -44.255  -11.324 12.429  1.00 91.79 204 A 1 
ATOM 1567 N NZ  . LYS A 0 204 . -44.524  -11.875 11.085  1.00 91.79 204 A 1 
ATOM 1568 N N   . SER A 0 205 . -37.708  -10.579 14.564  1.00 94.02 205 A 1 
ATOM 1569 C CA  . SER A 0 205 . -36.307  -10.186 14.396  1.00 94.02 205 A 1 
ATOM 1570 C C   . SER A 0 205 . -35.758  -10.749 13.086  1.00 94.02 205 A 1 
ATOM 1571 C CB  . SER A 0 205 . -35.474  -10.631 15.604  1.00 94.02 205 A 1 
ATOM 1572 O O   . SER A 0 205 . -35.818  -11.959 12.847  1.00 94.02 205 A 1 
ATOM 1573 O OG  . SER A 0 205 . -35.639  -12.017 15.858  1.00 94.02 205 A 1 
ATOM 1574 N N   . TYR A 0 206 . -35.237  -9.875  12.227  1.00 91.87 206 A 1 
ATOM 1575 C CA  . TYR A 0 206 . -34.516  -10.226 11.002  1.00 91.87 206 A 1 
ATOM 1576 C C   . TYR A 0 206 . -33.050  -9.822  11.148  1.00 91.87 206 A 1 
ATOM 1577 C CB  . TYR A 0 206 . -35.097  -9.479  9.791   1.00 91.87 206 A 1 
ATOM 1578 O O   . TYR A 0 206 . -32.786  -8.658  11.427  1.00 91.87 206 A 1 
ATOM 1579 C CG  . TYR A 0 206 . -36.500  -9.844  9.351   1.00 91.87 206 A 1 
ATOM 1580 C CD1 . TYR A 0 206 . -36.688  -10.743 8.283   1.00 91.87 206 A 1 
ATOM 1581 C CD2 . TYR A 0 206 . -37.609  -9.209  9.943   1.00 91.87 206 A 1 
ATOM 1582 C CE1 . TYR A 0 206 . -37.983  -10.996 7.792   1.00 91.87 206 A 1 
ATOM 1583 C CE2 . TYR A 0 206 . -38.907  -9.458  9.457   1.00 91.87 206 A 1 
ATOM 1584 O OH  . TYR A 0 206 . -40.344  -10.595 7.903   1.00 91.87 206 A 1 
ATOM 1585 C CZ  . TYR A 0 206 . -39.093  -10.351 8.376   1.00 91.87 206 A 1 
ATOM 1586 N N   . ASP A 0 207 . -32.117  -10.727 10.853  1.00 91.48 207 A 1 
ATOM 1587 C CA  . ASP A 0 207 . -30.688  -10.414 10.732  1.00 91.48 207 A 1 
ATOM 1588 C C   . ASP A 0 207 . -30.176  -10.791 9.339   1.00 91.48 207 A 1 
ATOM 1589 C CB  . ASP A 0 207 . -29.839  -11.190 11.748  1.00 91.48 207 A 1 
ATOM 1590 O O   . ASP A 0 207 . -30.493  -11.859 8.805   1.00 91.48 207 A 1 
ATOM 1591 C CG  . ASP A 0 207 . -30.031  -10.802 13.209  1.00 91.48 207 A 1 
ATOM 1592 O OD1 . ASP A 0 207 . -29.819  -9.610  13.518  1.00 91.48 207 A 1 
ATOM 1593 O OD2 . ASP A 0 207 . -30.249  -11.745 14.002  1.00 91.48 207 A 1 
ATOM 1594 N N   . SER A 0 208 . -29.285  -9.976  8.777   1.00 88.31 208 A 1 
ATOM 1595 C CA  . SER A 0 208 . -28.442  -10.377 7.651   1.00 88.31 208 A 1 
ATOM 1596 C C   . SER A 0 208 . -26.999  -9.910  7.826   1.00 88.31 208 A 1 
ATOM 1597 C CB  . SER A 0 208 . -29.037  -9.924  6.314   1.00 88.31 208 A 1 
ATOM 1598 O O   . SER A 0 208 . -26.726  -8.832  8.354   1.00 88.31 208 A 1 
ATOM 1599 O OG  . SER A 0 208 . -28.737  -8.573  6.033   1.00 88.31 208 A 1 
ATOM 1600 N N   . VAL A 0 209 . -26.048  -10.728 7.369   1.00 90.79 209 A 1 
ATOM 1601 C CA  . VAL A 0 209 . -24.616  -10.400 7.367   1.00 90.79 209 A 1 
ATOM 1602 C C   . VAL A 0 209 . -23.948  -10.841 6.069   1.00 90.79 209 A 1 
ATOM 1603 C CB  . VAL A 0 209 . -23.865  -10.970 8.591   1.00 90.79 209 A 1 
ATOM 1604 O O   . VAL A 0 209 . -24.173  -11.944 5.571   1.00 90.79 209 A 1 
ATOM 1605 C CG1 . VAL A 0 209 . -24.322  -10.325 9.902   1.00 90.79 209 A 1 
ATOM 1606 C CG2 . VAL A 0 209 . -23.982  -12.493 8.744   1.00 90.79 209 A 1 
ATOM 1607 N N   . ALA A 0 210 . -23.060  -10.005 5.530   1.00 86.74 210 A 1 
ATOM 1608 C CA  . ALA A 0 210 . -22.305  -10.292 4.312   1.00 86.74 210 A 1 
ATOM 1609 C C   . ALA A 0 210 . -20.846  -9.821  4.414   1.00 86.74 210 A 1 
ATOM 1610 C CB  . ALA A 0 210 . -23.030  -9.660  3.118   1.00 86.74 210 A 1 
ATOM 1611 O O   . ALA A 0 210 . -20.564  -8.700  4.831   1.00 86.74 210 A 1 
ATOM 1612 N N   . ALA A 0 211 . -19.904  -10.657 3.969   1.00 81.04 211 A 1 
ATOM 1613 C CA  . ALA A 0 211 . -18.465  -10.384 4.001   1.00 81.04 211 A 1 
ATOM 1614 C C   . ALA A 0 211 . -17.791  -10.812 2.688   1.00 81.04 211 A 1 
ATOM 1615 C CB  . ALA A 0 211 . -17.859  -11.116 5.203   1.00 81.04 211 A 1 
ATOM 1616 O O   . ALA A 0 211 . -18.027  -11.914 2.194   1.00 81.04 211 A 1 
ATOM 1617 N N   . LYS A 0 212 . -16.947  -9.958  2.096   1.00 81.44 212 A 1 
ATOM 1618 C CA  . LYS A 0 212 . -16.288  -10.197 0.793   1.00 81.44 212 A 1 
ATOM 1619 C C   . LYS A 0 212 . -14.856  -9.653  0.810   1.00 81.44 212 A 1 
ATOM 1620 C CB  . LYS A 0 212 . -17.121  -9.590  -0.364  1.00 81.44 212 A 1 
ATOM 1621 O O   . LYS A 0 212 . -14.602  -8.610  1.408   1.00 81.44 212 A 1 
ATOM 1622 C CG  . LYS A 0 212 . -18.606  -10.013 -0.333  1.00 81.44 212 A 1 
ATOM 1623 C CD  . LYS A 0 212 . -19.492  -9.440  -1.448  1.00 81.44 212 A 1 
ATOM 1624 C CE  . LYS A 0 212 . -20.928  -9.930  -1.178  1.00 81.44 212 A 1 
ATOM 1625 N NZ  . LYS A 0 212 . -21.950  -9.287  -2.043  1.00 81.44 212 A 1 
ATOM 1626 N N   . SER A 0 213 . -13.918  -10.341 0.161   1.00 75.78 213 A 1 
ATOM 1627 C CA  . SER A 0 213 . -12.499  -9.953  0.099   1.00 75.78 213 A 1 
ATOM 1628 C C   . SER A 0 213 . -11.843  -10.435 -1.191  1.00 75.78 213 A 1 
ATOM 1629 C CB  . SER A 0 213 . -11.730  -10.550 1.285   1.00 75.78 213 A 1 
ATOM 1630 O O   . SER A 0 213 . -12.010  -11.608 -1.526  1.00 75.78 213 A 1 
ATOM 1631 O OG  . SER A 0 213 . -11.793  -11.965 1.271   1.00 75.78 213 A 1 
ATOM 1632 N N   . TYR A 0 214 . -11.065  -9.580  -1.849  1.00 62.83 214 A 1 
ATOM 1633 C CA  . TYR A 0 214 . -10.482  -9.815  -3.173  1.00 62.83 214 A 1 
ATOM 1634 C C   . TYR A 0 214 . -8.937   -9.900  -3.097  1.00 62.83 214 A 1 
ATOM 1635 C CB  . TYR A 0 214 . -11.116  -8.795  -4.132  1.00 62.83 214 A 1 
ATOM 1636 O O   . TYR A 0 214 . -8.342   -9.582  -2.068  1.00 62.83 214 A 1 
ATOM 1637 C CG  . TYR A 0 214 . -12.627  -8.983  -4.232  1.00 62.83 214 A 1 
ATOM 1638 C CD1 . TYR A 0 214 . -13.160  -9.931  -5.128  1.00 62.83 214 A 1 
ATOM 1639 C CD2 . TYR A 0 214 . -13.498  -8.276  -3.379  1.00 62.83 214 A 1 
ATOM 1640 C CE1 . TYR A 0 214 . -14.541  -10.198 -5.157  1.00 62.83 214 A 1 
ATOM 1641 C CE2 . TYR A 0 214 . -14.884  -8.521  -3.414  1.00 62.83 214 A 1 
ATOM 1642 O OH  . TYR A 0 214 . -16.745  -9.720  -4.335  1.00 62.83 214 A 1 
ATOM 1643 C CZ  . TYR A 0 214 . -15.406  -9.490  -4.302  1.00 62.83 214 A 1 
ATOM 1644 N N   . ASP A 0 215 . -8.333   -10.762 -3.913  1.00 76.55 215 A 1 
ATOM 1645 C CA  . ASP A 0 215 . -7.640   -10.509 -5.195  1.00 76.55 215 A 1 
ATOM 1646 C C   . ASP A 0 215 . -6.409   -9.591  -5.128  1.00 76.55 215 A 1 
ATOM 1647 C CB  . ASP A 0 215 . -8.529   -10.180 -6.403  1.00 76.55 215 A 1 
ATOM 1648 O O   . ASP A 0 215 . -6.441   -8.492  -4.576  1.00 76.55 215 A 1 
ATOM 1649 C CG  . ASP A 0 215 . -9.573   -11.255 -6.713  1.00 76.55 215 A 1 
ATOM 1650 O OD1 . ASP A 0 215 . -9.306   -12.446 -6.438  1.00 76.55 215 A 1 
ATOM 1651 O OD2 . ASP A 0 215 . -10.661  -10.892 -7.201  1.00 76.55 215 A 1 
ATOM 1652 N N   . ASN A 0 216 . -5.306   -10.060 -5.718  1.00 82.25 216 A 1 
ATOM 1653 C CA  . ASN A 0 216 . -4.040   -9.330  -5.810  1.00 82.25 216 A 1 
ATOM 1654 C C   . ASN A 0 216 . -3.175   -9.863  -6.970  1.00 82.25 216 A 1 
ATOM 1655 C CB  . ASN A 0 216 . -3.327   -9.453  -4.452  1.00 82.25 216 A 1 
ATOM 1656 O O   . ASN A 0 216 . -3.053   -11.078 -7.130  1.00 82.25 216 A 1 
ATOM 1657 C CG  . ASN A 0 216 . -1.974   -8.774  -4.401  1.00 82.25 216 A 1 
ATOM 1658 N ND2 . ASN A 0 216 . -0.959   -9.408  -4.930  1.00 82.25 216 A 1 
ATOM 1659 O OD1 . ASN A 0 216 . -1.825   -7.706  -3.838  1.00 82.25 216 A 1 
ATOM 1660 N N   . GLU A 0 217 . -2.521   -8.982  -7.725  1.00 87.97 217 A 1 
ATOM 1661 C CA  . GLU A 0 217 . -1.655   -9.291  -8.869  1.00 87.97 217 A 1 
ATOM 1662 C C   . GLU A 0 217 . -0.303   -8.567  -8.753  1.00 87.97 217 A 1 
ATOM 1663 C CB  . GLU A 0 217 . -2.336   -8.937  -10.208 1.00 87.97 217 A 1 
ATOM 1664 O O   . GLU A 0 217 . -0.245   -7.449  -8.248  1.00 87.97 217 A 1 
ATOM 1665 C CG  . GLU A 0 217 . -3.815   -9.359  -10.294 1.00 87.97 217 A 1 
ATOM 1666 C CD  . GLU A 0 217 . -4.351   -9.400  -11.731 1.00 87.97 217 A 1 
ATOM 1667 O OE1 . GLU A 0 217 . -5.222   -10.256 -12.011 1.00 87.97 217 A 1 
ATOM 1668 O OE2 . GLU A 0 217 . -3.802   -8.748  -12.648 1.00 87.97 217 A 1 
ATOM 1669 N N   . HIS A 0 218 . 0.764    -9.203  -9.238  1.00 89.00 218 A 1 
ATOM 1670 C CA  . HIS A 0 218 . 2.144    -8.711  -9.220  1.00 89.00 218 A 1 
ATOM 1671 C C   . HIS A 0 218 . 2.841    -9.015  -10.553 1.00 89.00 218 A 1 
ATOM 1672 C CB  . HIS A 0 218 . 2.928    -9.397  -8.088  1.00 89.00 218 A 1 
ATOM 1673 O O   . HIS A 0 218 . 2.644    -10.092 -11.129 1.00 89.00 218 A 1 
ATOM 1674 C CG  . HIS A 0 218 . 2.495    -9.015  -6.697  1.00 89.00 218 A 1 
ATOM 1675 C CD2 . HIS A 0 218 . 2.104    -9.846  -5.686  1.00 89.00 218 A 1 
ATOM 1676 N ND1 . HIS A 0 218 . 2.556    -7.755  -6.169  1.00 89.00 218 A 1 
ATOM 1677 C CE1 . HIS A 0 218 . 2.196    -7.804  -4.881  1.00 89.00 218 A 1 
ATOM 1678 N NE2 . HIS A 0 218 . 1.897    -9.071  -4.536  1.00 89.00 218 A 1 
ATOM 1679 N N   . TYR A 0 219 . 3.704    -8.107  -10.997 1.00 92.52 219 A 1 
ATOM 1680 C CA  . TYR A 0 219 . 4.629    -8.272  -12.117 1.00 92.52 219 A 1 
ATOM 1681 C C   . TYR A 0 219 . 5.941    -7.543  -11.816 1.00 92.52 219 A 1 
ATOM 1682 C CB  . TYR A 0 219 . 3.986    -7.740  -13.406 1.00 92.52 219 A 1 
ATOM 1683 O O   . TYR A 0 219 . 5.926    -6.430  -11.292 1.00 92.52 219 A 1 
ATOM 1684 C CG  . TYR A 0 219 . 4.954    -7.398  -14.529 1.00 92.52 219 A 1 
ATOM 1685 C CD1 . TYR A 0 219 . 5.317    -6.055  -14.754 1.00 92.52 219 A 1 
ATOM 1686 C CD2 . TYR A 0 219 . 5.497    -8.410  -15.344 1.00 92.52 219 A 1 
ATOM 1687 C CE1 . TYR A 0 219 . 6.163    -5.715  -15.825 1.00 92.52 219 A 1 
ATOM 1688 C CE2 . TYR A 0 219 . 6.336    -8.074  -16.426 1.00 92.52 219 A 1 
ATOM 1689 O OH  . TYR A 0 219 . 7.422    -6.380  -17.745 1.00 92.52 219 A 1 
ATOM 1690 C CZ  . TYR A 0 219 . 6.653    -6.724  -16.680 1.00 92.52 219 A 1 
ATOM 1691 N N   . ALA A 0 220 . 7.071    -8.145  -12.180 1.00 94.32 220 A 1 
ATOM 1692 C CA  . ALA A 0 220 . 8.360    -7.462  -12.168 1.00 94.32 220 A 1 
ATOM 1693 C C   . ALA A 0 220 . 9.274    -7.972  -13.286 1.00 94.32 220 A 1 
ATOM 1694 C CB  . ALA A 0 220 . 9.013    -7.598  -10.785 1.00 94.32 220 A 1 
ATOM 1695 O O   . ALA A 0 220 . 9.391    -9.185  -13.489 1.00 94.32 220 A 1 
ATOM 1696 N N   . LYS A 0 221 . 9.946    -7.040  -13.966 1.00 93.57 221 A 1 
ATOM 1697 C CA  . LYS A 0 221 . 10.939   -7.259  -15.023 1.00 93.57 221 A 1 
ATOM 1698 C C   . LYS A 0 221 . 12.203   -6.462  -14.716 1.00 93.57 221 A 1 
ATOM 1699 C CB  . LYS A 0 221 . 10.335   -6.876  -16.386 1.00 93.57 221 A 1 
ATOM 1700 O O   . LYS A 0 221 . 12.119   -5.307  -14.313 1.00 93.57 221 A 1 
ATOM 1701 C CG  . LYS A 0 221 . 11.345   -6.859  -17.550 1.00 93.57 221 A 1 
ATOM 1702 C CD  . LYS A 0 221 . 10.646   -6.587  -18.891 1.00 93.57 221 A 1 
ATOM 1703 C CE  . LYS A 0 221 . 11.643   -6.267  -20.017 1.00 93.57 221 A 1 
ATOM 1704 N NZ  . LYS A 0 221 . 11.962   -4.811  -20.117 1.00 93.57 221 A 1 
ATOM 1705 N N   . SER A 0 222 . 13.354   -7.068  -14.965 1.00 96.58 222 A 1 
ATOM 1706 C CA  . SER A 0 222 . 14.675   -6.451  -14.886 1.00 96.58 222 A 1 
ATOM 1707 C C   . SER A 0 222 . 15.454   -6.781  -16.159 1.00 96.58 222 A 1 
ATOM 1708 C CB  . SER A 0 222 . 15.394   -6.962  -13.638 1.00 96.58 222 A 1 
ATOM 1709 O O   . SER A 0 222 . 15.394   -7.914  -16.644 1.00 96.58 222 A 1 
ATOM 1710 O OG  . SER A 0 222 . 16.604   -6.278  -13.431 1.00 96.58 222 A 1 
ATOM 1711 N N   . VAL A 0 223 . 16.139   -5.787  -16.713 1.00 97.18 223 A 1 
ATOM 1712 C CA  . VAL A 0 223 . 17.012   -5.867  -17.890 1.00 97.18 223 A 1 
ATOM 1713 C C   . VAL A 0 223 . 18.346   -5.234  -17.530 1.00 97.18 223 A 1 
ATOM 1714 C CB  . VAL A 0 223 . 16.417   -5.123  -19.103 1.00 97.18 223 A 1 
ATOM 1715 O O   . VAL A 0 223 . 18.359   -4.132  -16.978 1.00 97.18 223 A 1 
ATOM 1716 C CG1 . VAL A 0 223 . 17.309   -5.234  -20.348 1.00 97.18 223 A 1 
ATOM 1717 C CG2 . VAL A 0 223 . 15.031   -5.664  -19.473 1.00 97.18 223 A 1 
ATOM 1718 N N   . ARG A 0 224 . 19.446   -5.906  -17.856 1.00 95.42 224 A 1 
ATOM 1719 C CA  . ARG A 0 224 . 20.803   -5.351  -17.899 1.00 95.42 224 A 1 
ATOM 1720 C C   . ARG A 0 224 . 21.430   -5.735  -19.236 1.00 95.42 224 A 1 
ATOM 1721 C CB  . ARG A 0 224 . 21.654   -5.854  -16.720 1.00 95.42 224 A 1 
ATOM 1722 O O   . ARG A 0 224 . 21.182   -6.846  -19.705 1.00 95.42 224 A 1 
ATOM 1723 C CG  . ARG A 0 224 . 21.105   -5.487  -15.331 1.00 95.42 224 A 1 
ATOM 1724 C CD  . ARG A 0 224 . 21.068   -3.969  -15.107 1.00 95.42 224 A 1 
ATOM 1725 N NE  . ARG A 0 224 . 20.539   -3.605  -13.776 1.00 95.42 224 A 1 
ATOM 1726 N NH1 . ARG A 0 224 . 18.274   -3.633  -14.232 1.00 95.42 224 A 1 
ATOM 1727 N NH2 . ARG A 0 224 . 18.976   -3.072  -12.215 1.00 95.42 224 A 1 
ATOM 1728 C CZ  . ARG A 0 224 . 19.272   -3.447  -13.424 1.00 95.42 224 A 1 
ATOM 1729 N N   . ALA A 0 225 . 22.158   -4.818  -19.850 1.00 94.15 225 A 1 
ATOM 1730 C CA  . ALA A 0 225 . 22.951   -5.042  -21.048 1.00 94.15 225 A 1 
ATOM 1731 C C   . ALA A 0 225 . 24.180   -4.134  -20.994 1.00 94.15 225 A 1 
ATOM 1732 C CB  . ALA A 0 225 . 22.100   -4.749  -22.290 1.00 94.15 225 A 1 
ATOM 1733 O O   . ALA A 0 225 . 24.078   -3.020  -20.485 1.00 94.15 225 A 1 
ATOM 1734 N N   . ASP A 0 226 . 25.281   -4.635  -21.532 1.00 92.04 226 A 1 
ATOM 1735 C CA  . ASP A 0 226 . 26.617   -4.035  -21.542 1.00 92.04 226 A 1 
ATOM 1736 C C   . ASP A 0 226 . 27.206   -4.323  -22.944 1.00 92.04 226 A 1 
ATOM 1737 C CB  . ASP A 0 226 . 27.371   -4.536  -20.274 1.00 92.04 226 A 1 
ATOM 1738 O O   . ASP A 0 226 . 26.902   -5.361  -23.551 1.00 92.04 226 A 1 
ATOM 1739 C CG  . ASP A 0 226 . 28.816   -5.052  -20.352 1.00 92.04 226 A 1 
ATOM 1740 O OD1 . ASP A 0 226 . 29.338   -5.363  -19.254 1.00 92.04 226 A 1 
ATOM 1741 O OD2 . ASP A 0 226 . 29.327   -5.303  -21.467 1.00 92.04 226 A 1 
ATOM 1742 N N   . ASP A 0 227 . 27.900   -3.345  -23.533 1.00 91.08 227 A 1 
ATOM 1743 C CA  . ASP A 0 227 . 28.369   -3.359  -24.931 1.00 91.08 227 A 1 
ATOM 1744 C C   . ASP A 0 227 . 29.722   -2.635  -25.072 1.00 91.08 227 A 1 
ATOM 1745 C CB  . ASP A 0 227 . 27.247   -2.817  -25.847 1.00 91.08 227 A 1 
ATOM 1746 O O   . ASP A 0 227 . 29.869   -1.702  -25.873 1.00 91.08 227 A 1 
ATOM 1747 C CG  . ASP A 0 227 . 27.556   -2.751  -27.351 1.00 91.08 227 A 1 
ATOM 1748 O OD1 . ASP A 0 227 . 28.124   -3.684  -27.968 1.00 91.08 227 A 1 
ATOM 1749 O OD2 . ASP A 0 227 . 27.077   -1.826  -28.050 1.00 91.08 227 A 1 
ATOM 1750 N N   . ASP A 0 228 . 30.696   -3.089  -24.274 1.00 89.82 228 A 1 
ATOM 1751 C CA  . ASP A 0 228 . 32.106   -2.677  -24.300 1.00 89.82 228 A 1 
ATOM 1752 C C   . ASP A 0 228 . 32.711   -2.729  -25.710 1.00 89.82 228 A 1 
ATOM 1753 C CB  . ASP A 0 228 . 32.951   -3.607  -23.397 1.00 89.82 228 A 1 
ATOM 1754 O O   . ASP A 0 228 . 32.656   -3.748  -26.405 1.00 89.82 228 A 1 
ATOM 1755 C CG  . ASP A 0 228 . 33.060   -3.193  -21.926 1.00 89.82 228 A 1 
ATOM 1756 O OD1 . ASP A 0 228 . 32.528   -2.117  -21.584 1.00 89.82 228 A 1 
ATOM 1757 O OD2 . ASP A 0 228 . 33.774   -3.921  -21.194 1.00 89.82 228 A 1 
ATOM 1758 N N   . GLN A 0 229 . 33.386   -1.655  -26.118 1.00 89.94 229 A 1 
ATOM 1759 C CA  . GLN A 0 229 . 34.175   -1.556  -27.344 1.00 89.94 229 A 1 
ATOM 1760 C C   . GLN A 0 229 . 35.534   -0.908  -27.059 1.00 89.94 229 A 1 
ATOM 1761 C CB  . GLN A 0 229 . 33.432   -0.702  -28.386 1.00 89.94 229 A 1 
ATOM 1762 O O   . GLN A 0 229 . 35.587   0.148   -26.439 1.00 89.94 229 A 1 
ATOM 1763 C CG  . GLN A 0 229 . 32.022   -1.200  -28.764 1.00 89.94 229 A 1 
ATOM 1764 C CD  . GLN A 0 229 . 31.699   -0.894  -30.221 1.00 89.94 229 A 1 
ATOM 1765 N NE2 . GLN A 0 229 . 32.468   -1.446  -31.142 1.00 89.94 229 A 1 
ATOM 1766 O OE1 . GLN A 0 229 . 30.770   -0.201  -30.615 1.00 89.94 229 A 1 
ATOM 1767 N N   . TRP A 0 230 . 36.633   -1.465  -27.577 1.00 89.71 230 A 1 
ATOM 1768 C CA  . TRP A 0 230 . 37.953   -0.829  -27.440 1.00 89.71 230 A 1 
ATOM 1769 C C   . TRP A 0 230 . 38.899   -1.118  -28.606 1.00 89.71 230 A 1 
ATOM 1770 C CB  . TRP A 0 230 . 38.606   -1.225  -26.108 1.00 89.71 230 A 1 
ATOM 1771 O O   . TRP A 0 230 . 38.779   -2.137  -29.294 1.00 89.71 230 A 1 
ATOM 1772 C CG  . TRP A 0 230 . 39.063   -2.648  -26.011 1.00 89.71 230 A 1 
ATOM 1773 C CD1 . TRP A 0 230 . 40.340   -3.069  -26.147 1.00 89.71 230 A 1 
ATOM 1774 C CD2 . TRP A 0 230 . 38.273   -3.842  -25.724 1.00 89.71 230 A 1 
ATOM 1775 C CE2 . TRP A 0 230 . 39.153   -4.967  -25.696 1.00 89.71 230 A 1 
ATOM 1776 C CE3 . TRP A 0 230 . 36.909   -4.086  -25.452 1.00 89.71 230 A 1 
ATOM 1777 N NE1 . TRP A 0 230 . 40.399   -4.436  -25.967 1.00 89.71 230 A 1 
ATOM 1778 C CH2 . TRP A 0 230 . 37.334   -6.473  -25.158 1.00 89.71 230 A 1 
ATOM 1779 C CZ2 . TRP A 0 230 . 38.702   -6.268  -25.417 1.00 89.71 230 A 1 
ATOM 1780 C CZ3 . TRP A 0 230 . 36.445   -5.385  -25.177 1.00 89.71 230 A 1 
ATOM 1781 N N   . ALA A 0 231 . 39.858   -0.217  -28.804 1.00 86.92 231 A 1 
ATOM 1782 C CA  . ALA A 0 231 . 40.994   -0.337  -29.706 1.00 86.92 231 A 1 
ATOM 1783 C C   . ALA A 0 231 . 42.280   0.137   -29.007 1.00 86.92 231 A 1 
ATOM 1784 C CB  . ALA A 0 231 . 40.719   0.479   -30.976 1.00 86.92 231 A 1 
ATOM 1785 O O   . ALA A 0 231 . 42.258   1.092   -28.234 1.00 86.92 231 A 1 
ATOM 1786 N N   . GLU A 0 232 . 43.391   -0.525  -29.315 1.00 84.93 232 A 1 
ATOM 1787 C CA  . GLU A 0 232 . 44.754   -0.099  -28.981 1.00 84.93 232 A 1 
ATOM 1788 C C   . GLU A 0 232 . 45.606   -0.286  -30.240 1.00 84.93 232 A 1 
ATOM 1789 C CB  . GLU A 0 232 . 45.367   -0.974  -27.865 1.00 84.93 232 A 1 
ATOM 1790 O O   . GLU A 0 232 . 45.572   -1.369  -30.834 1.00 84.93 232 A 1 
ATOM 1791 C CG  . GLU A 0 232 . 44.700   -0.935  -26.478 1.00 84.93 232 A 1 
ATOM 1792 C CD  . GLU A 0 232 . 45.291   -1.984  -25.504 1.00 84.93 232 A 1 
ATOM 1793 O OE1 . GLU A 0 232 . 44.667   -2.231  -24.447 1.00 84.93 232 A 1 
ATOM 1794 O OE2 . GLU A 0 232 . 46.344   -2.600  -25.806 1.00 84.93 232 A 1 
ATOM 1795 N N   . ASP A 0 233 . 46.410   0.701   -30.618 1.00 85.49 233 A 1 
ATOM 1796 C CA  . ASP A 0 233 . 47.483   0.503   -31.590 1.00 85.49 233 A 1 
ATOM 1797 C C   . ASP A 0 233 . 48.808   1.105   -31.113 1.00 85.49 233 A 1 
ATOM 1798 C CB  . ASP A 0 233 . 47.063   0.866   -33.023 1.00 85.49 233 A 1 
ATOM 1799 O O   . ASP A 0 233 . 48.863   2.013   -30.281 1.00 85.49 233 A 1 
ATOM 1800 C CG  . ASP A 0 233 . 46.718   2.334   -33.272 1.00 85.49 233 A 1 
ATOM 1801 O OD1 . ASP A 0 233 . 45.505   2.650   -33.219 1.00 85.49 233 A 1 
ATOM 1802 O OD2 . ASP A 0 233 . 47.652   3.066   -33.662 1.00 85.49 233 A 1 
ATOM 1803 N N   . TYR A 0 234 . 49.910   0.470   -31.519 1.00 80.50 234 A 1 
ATOM 1804 C CA  . TYR A 0 234 . 51.232   0.813   -31.017 1.00 80.50 234 A 1 
ATOM 1805 C C   . TYR A 0 234 . 52.316   0.703   -32.075 1.00 80.50 234 A 1 
ATOM 1806 C CB  . TYR A 0 234 . 51.585   -0.053  -29.790 1.00 80.50 234 A 1 
ATOM 1807 O O   . TYR A 0 234 . 52.673   -0.400  -32.506 1.00 80.50 234 A 1 
ATOM 1808 C CG  . TYR A 0 234 . 52.796   0.436   -29.006 1.00 80.50 234 A 1 
ATOM 1809 C CD1 . TYR A 0 234 . 53.740   -0.459  -28.463 1.00 80.50 234 A 1 
ATOM 1810 C CD2 . TYR A 0 234 . 52.944   1.810   -28.769 1.00 80.50 234 A 1 
ATOM 1811 C CE1 . TYR A 0 234 . 54.800   0.034   -27.668 1.00 80.50 234 A 1 
ATOM 1812 C CE2 . TYR A 0 234 . 54.018   2.318   -28.036 1.00 80.50 234 A 1 
ATOM 1813 O OH  . TYR A 0 234 . 55.916   1.961   -26.685 1.00 80.50 234 A 1 
ATOM 1814 C CZ  . TYR A 0 234 . 54.929   1.430   -27.458 1.00 80.50 234 A 1 
ATOM 1815 N N   . ASP A 0 235 . 52.904   1.847   -32.409 1.00 80.41 235 A 1 
ATOM 1816 C CA  . ASP A 0 235 . 53.996   1.941   -33.361 1.00 80.41 235 A 1 
ATOM 1817 C C   . ASP A 0 235 . 55.336   2.232   -32.656 1.00 80.41 235 A 1 
ATOM 1818 C CB  . ASP A 0 235 . 53.629   2.909   -34.513 1.00 80.41 235 A 1 
ATOM 1819 O O   . ASP A 0 235 . 55.448   2.725   -31.525 1.00 80.41 235 A 1 
ATOM 1820 C CG  . ASP A 0 235 . 53.951   2.347   -35.910 1.00 80.41 235 A 1 
ATOM 1821 O OD1 . ASP A 0 235 . 54.860   1.479   -36.002 1.00 80.41 235 A 1 
ATOM 1822 O OD2 . ASP A 0 235 . 53.372   2.819   -36.916 1.00 80.41 235 A 1 
ATOM 1823 N N   . LYS A 0 236 . 56.423   1.841   -33.318 1.00 73.23 236 A 1 
ATOM 1824 C CA  . LYS A 0 236 . 57.791   2.167   -32.890 1.00 73.23 236 A 1 
ATOM 1825 C C   . LYS A 0 236 . 58.649   2.396   -34.098 1.00 73.23 236 A 1 
ATOM 1826 C CB  . LYS A 0 236 . 58.450   1.045   -32.084 1.00 73.23 236 A 1 
ATOM 1827 O O   . LYS A 0 236 . 58.687   1.558   -34.993 1.00 73.23 236 A 1 
ATOM 1828 C CG  . LYS A 0 236 . 57.792   0.760   -30.742 1.00 73.23 236 A 1 
ATOM 1829 C CD  . LYS A 0 236 . 58.642   -0.275  -29.989 1.00 73.23 236 A 1 
ATOM 1830 C CE  . LYS A 0 236 . 58.029   -0.562  -28.623 1.00 73.23 236 A 1 
ATOM 1831 N NZ  . LYS A 0 236 . 57.980   0.682   -27.828 1.00 73.23 236 A 1 
ATOM 1832 N N   . TRP A 0 237 . 59.481   3.427   -34.058 1.00 73.51 237 A 1 
ATOM 1833 C CA  . TRP A 0 237 . 60.364   3.763   -35.164 1.00 73.51 237 A 1 
ATOM 1834 C C   . TRP A 0 237 . 61.733   4.225   -34.667 1.00 73.51 237 A 1 
ATOM 1835 C CB  . TRP A 0 237 . 59.664   4.764   -36.102 1.00 73.51 237 A 1 
ATOM 1836 O O   . TRP A 0 237 . 61.851   5.087   -33.804 1.00 73.51 237 A 1 
ATOM 1837 C CG  . TRP A 0 237 . 59.257   6.109   -35.562 1.00 73.51 237 A 1 
ATOM 1838 C CD1 . TRP A 0 237 . 58.622   6.353   -34.390 1.00 73.51 237 A 1 
ATOM 1839 C CD2 . TRP A 0 237 . 59.199   7.388   -36.270 1.00 73.51 237 A 1 
ATOM 1840 C CE2 . TRP A 0 237 . 58.721   8.390   -35.375 1.00 73.51 237 A 1 
ATOM 1841 C CE3 . TRP A 0 237 . 59.336   7.765   -37.627 1.00 73.51 237 A 1 
ATOM 1842 N NE1 . TRP A 0 237 . 58.339   7.694   -34.257 1.00 73.51 237 A 1 
ATOM 1843 C CH2 . TRP A 0 237 . 58.733   10.081  -37.103 1.00 73.51 237 A 1 
ATOM 1844 C CZ2 . TRP A 0 237 . 58.558   9.727   -35.758 1.00 73.51 237 A 1 
ATOM 1845 C CZ3 . TRP A 0 237 . 59.051   9.087   -38.043 1.00 73.51 237 A 1 
ATOM 1846 N N   . ALA A 0 238 . 62.798   3.658   -35.239 1.00 67.29 238 A 1 
ATOM 1847 C CA  . ALA A 0 238 . 64.174   4.054   -34.941 1.00 67.29 238 A 1 
ATOM 1848 C C   . ALA A 0 238 . 64.984   4.285   -36.222 1.00 67.29 238 A 1 
ATOM 1849 C CB  . ALA A 0 238 . 64.825   3.031   -34.005 1.00 67.29 238 A 1 
ATOM 1850 O O   . ALA A 0 238 . 64.923   3.504   -37.183 1.00 67.29 238 A 1 
ATOM 1851 N N   . LYS A 0 239 . 65.748   5.380   -36.226 1.00 61.59 239 A 1 
ATOM 1852 C CA  . LYS A 0 239 . 66.605   5.854   -37.317 1.00 61.59 239 A 1 
ATOM 1853 C C   . LYS A 0 239 . 67.947   6.279   -36.730 1.00 61.59 239 A 1 
ATOM 1854 C CB  . LYS A 0 239 . 65.945   7.060   -38.004 1.00 61.59 239 A 1 
ATOM 1855 O O   . LYS A 0 239 . 68.056   7.349   -36.140 1.00 61.59 239 A 1 
ATOM 1856 C CG  . LYS A 0 239 . 64.646   6.718   -38.744 1.00 61.59 239 A 1 
ATOM 1857 C CD  . LYS A 0 239 . 63.860   8.004   -39.007 1.00 61.59 239 A 1 
ATOM 1858 C CE  . LYS A 0 239 . 62.490   7.661   -39.588 1.00 61.59 239 A 1 
ATOM 1859 N NZ  . LYS A 0 239 . 61.538   8.771   -39.370 1.00 61.59 239 A 1 
ATOM 1860 N N   . THR A 0 240 . 68.974   5.466   -36.943 1.00 58.73 240 A 1 
ATOM 1861 C CA  . THR A 0 240 . 70.351   5.818   -36.570 1.00 58.73 240 A 1 
ATOM 1862 C C   . THR A 0 240 . 71.163   6.084   -37.830 1.00 58.73 240 A 1 
ATOM 1863 C CB  . THR A 0 240 . 71.023   4.731   -35.719 1.00 58.73 240 A 1 
ATOM 1864 O O   . THR A 0 240 . 71.211   5.230   -38.724 1.00 58.73 240 A 1 
ATOM 1865 C CG2 . THR A 0 240 . 72.260   5.250   -34.989 1.00 58.73 240 A 1 
ATOM 1866 O OG1 . THR A 0 240 . 70.146   4.217   -34.742 1.00 58.73 240 A 1 
ATOM 1867 N N   . ASP A 0 241 . 71.815   7.243   -37.889 1.00 51.92 241 A 1 
ATOM 1868 C CA  . ASP A 0 241 . 72.849   7.538   -38.877 1.00 51.92 241 A 1 
ATOM 1869 C C   . ASP A 0 241 . 74.223   7.491   -38.193 1.00 51.92 241 A 1 
ATOM 1870 C CB  . ASP A 0 241 . 72.564   8.860   -39.618 1.00 51.92 241 A 1 
ATOM 1871 O O   . ASP A 0 241 . 74.588   8.369   -37.407 1.00 51.92 241 A 1 
ATOM 1872 C CG  . ASP A 0 241 . 73.289   8.936   -40.973 1.00 51.92 241 A 1 
ATOM 1873 O OD1 . ASP A 0 241 . 74.155   8.072   -41.245 1.00 51.92 241 A 1 
ATOM 1874 O OD2 . ASP A 0 241 . 72.909   9.791   -41.805 1.00 51.92 241 A 1 
ATOM 1875 N N   . ASP A 0 242 . 74.988   6.436   -38.495 1.00 51.56 242 A 1 
ATOM 1876 C CA  . ASP A 0 242 . 76.379   6.233   -38.060 1.00 51.56 242 A 1 
ATOM 1877 C C   . ASP A 0 242 . 77.323   7.178   -38.872 1.00 51.56 242 A 1 
ATOM 1878 C CB  . ASP A 0 242 . 76.755   4.725   -38.166 1.00 51.56 242 A 1 
ATOM 1879 O O   . ASP A 0 242 . 78.291   6.748   -39.512 1.00 51.56 242 A 1 
ATOM 1880 C CG  . ASP A 0 242 . 75.977   3.725   -37.270 1.00 51.56 242 A 1 
ATOM 1881 O OD1 . ASP A 0 242 . 75.603   4.077   -36.136 1.00 51.56 242 A 1 
ATOM 1882 O OD2 . ASP A 0 242 . 75.798   2.542   -37.686 1.00 51.56 242 A 1 
ATOM 1883 N N   . GLY A 0 243 . 76.977   8.471   -38.927 1.00 49.23 243 A 1 
ATOM 1884 C CA  . GLY A 0 243 . 77.397   9.446   -39.936 1.00 49.23 243 A 1 
ATOM 1885 C C   . GLY A 0 243 . 78.773   10.074  -39.697 1.00 49.23 243 A 1 
ATOM 1886 O O   . GLY A 0 243 . 78.959   10.964  -38.869 1.00 49.23 243 A 1 
ATOM 1887 N N   . ALA A 0 244 . 79.768   9.689   -40.499 1.00 40.98 244 A 1 
ATOM 1888 C CA  . ALA A 0 244 . 81.154   10.152  -40.369 1.00 40.98 244 A 1 
ATOM 1889 C C   . ALA A 0 244 . 81.399   11.613  -40.838 1.00 40.98 244 A 1 
ATOM 1890 C CB  . ALA A 0 244 . 82.073   9.123   -41.043 1.00 40.98 244 A 1 
ATOM 1891 O O   . ALA A 0 244 . 82.261   11.857  -41.683 1.00 40.98 244 A 1 
ATOM 1892 N N   . TYR A 0 245 . 80.693   12.595  -40.266 1.00 42.54 245 A 1 
ATOM 1893 C CA  . TYR A 0 245 . 80.745   14.026  -40.621 1.00 42.54 245 A 1 
ATOM 1894 C C   . TYR A 0 245 . 82.153   14.659  -40.592 1.00 42.54 245 A 1 
ATOM 1895 C CB  . TYR A 0 245 . 79.772   14.804  -39.715 1.00 42.54 245 A 1 
ATOM 1896 O O   . TYR A 0 245 . 82.414   15.635  -41.296 1.00 42.54 245 A 1 
ATOM 1897 C CG  . TYR A 0 245 . 78.483   15.188  -40.415 1.00 42.54 245 A 1 
ATOM 1898 C CD1 . TYR A 0 245 . 78.439   16.368  -41.184 1.00 42.54 245 A 1 
ATOM 1899 C CD2 . TYR A 0 245 . 77.341   14.368  -40.318 1.00 42.54 245 A 1 
ATOM 1900 C CE1 . TYR A 0 245 . 77.253   16.737  -41.850 1.00 42.54 245 A 1 
ATOM 1901 C CE2 . TYR A 0 245 . 76.157   14.729  -40.991 1.00 42.54 245 A 1 
ATOM 1902 O OH  . TYR A 0 245 . 74.966   16.265  -42.401 1.00 42.54 245 A 1 
ATOM 1903 C CZ  . TYR A 0 245 . 76.109   15.914  -41.754 1.00 42.54 245 A 1 
ATOM 1904 N N   . GLY A 0 246 . 83.105   14.087  -39.847 1.00 39.50 246 A 1 
ATOM 1905 C CA  . GLY A 0 246 . 84.520   14.468  -39.888 1.00 39.50 246 A 1 
ATOM 1906 C C   . GLY A 0 246 . 85.290   14.062  -41.159 1.00 39.50 246 A 1 
ATOM 1907 O O   . GLY A 0 246 . 86.476   14.389  -41.273 1.00 39.50 246 A 1 
ATOM 1908 N N   . ALA A 0 247 . 84.678   13.344  -42.109 1.00 38.62 247 A 1 
ATOM 1909 C CA  . ALA A 0 247 . 85.350   12.777  -43.279 1.00 38.62 247 A 1 
ATOM 1910 C C   . ALA A 0 247 . 85.055   13.526  -44.599 1.00 38.62 247 A 1 
ATOM 1911 C CB  . ALA A 0 247 . 85.021   11.279  -43.359 1.00 38.62 247 A 1 
ATOM 1912 O O   . ALA A 0 247 . 84.056   13.294  -45.267 1.00 38.62 247 A 1 
ATOM 1913 N N   . ALA A 0 248 . 86.037   14.320  -45.044 1.00 36.20 248 A 1 
ATOM 1914 C CA  . ALA A 0 248 . 86.216   14.772  -46.435 1.00 36.20 248 A 1 
ATOM 1915 C C   . ALA A 0 248 . 85.277   15.861  -47.012 1.00 36.20 248 A 1 
ATOM 1916 C CB  . ALA A 0 248 . 86.413   13.559  -47.361 1.00 36.20 248 A 1 
ATOM 1917 O O   . ALA A 0 248 . 85.015   15.882  -48.212 1.00 36.20 248 A 1 
ATOM 1918 N N   . ALA A 0 249 . 84.960   16.907  -46.242 1.00 31.91 249 A 1 
ATOM 1919 C CA  . ALA A 0 249 . 84.445   18.177  -46.791 1.00 31.91 249 A 1 
ATOM 1920 C C   . ALA A 0 249 . 85.478   18.996  -47.624 1.00 31.91 249 A 1 
ATOM 1921 C CB  . ALA A 0 249 . 83.853   18.995  -45.634 1.00 31.91 249 A 1 
ATOM 1922 O O   . ALA A 0 249 . 85.284   20.188  -47.861 1.00 31.91 249 A 1 
ATOM 1923 N N   . SER A 0 250 . 86.614   18.407  -48.033 1.00 35.99 250 A 1 
ATOM 1924 C CA  . SER A 0 250 . 87.747   19.130  -48.643 1.00 35.99 250 A 1 
ATOM 1925 C C   . SER A 0 250 . 88.410   18.443  -49.847 1.00 35.99 250 A 1 
ATOM 1926 C CB  . SER A 0 250 . 88.779   19.519  -47.574 1.00 35.99 250 A 1 
ATOM 1927 O O   . SER A 0 250 . 89.560   18.760  -50.157 1.00 35.99 250 A 1 
ATOM 1928 O OG  . SER A 0 250 . 89.569   18.412  -47.184 1.00 35.99 250 A 1 
ATOM 1929 N N   . ASP A 0 251 . 87.721   17.542  -50.554 1.00 34.09 251 A 1 
ATOM 1930 C CA  . ASP A 0 251 . 88.196   17.004  -51.843 1.00 34.09 251 A 1 
ATOM 1931 C C   . ASP A 0 251 . 87.959   18.014  -52.992 1.00 34.09 251 A 1 
ATOM 1932 C CB  . ASP A 0 251 . 87.646   15.579  -52.099 1.00 34.09 251 A 1 
ATOM 1933 O O   . ASP A 0 251 . 87.199   17.794  -53.935 1.00 34.09 251 A 1 
ATOM 1934 C CG  . ASP A 0 251 . 88.543   14.451  -51.553 1.00 34.09 251 A 1 
ATOM 1935 O OD1 . ASP A 0 251 . 89.771   14.668  -51.408 1.00 34.09 251 A 1 
ATOM 1936 O OD2 . ASP A 0 251 . 88.028   13.331  -51.348 1.00 34.09 251 A 1 
ATOM 1937 N N   . HIS A 0 252 . 88.633   19.169  -52.916 1.00 32.04 252 A 1 
ATOM 1938 C CA  . HIS A 0 252 . 88.578   20.202  -53.954 1.00 32.04 252 A 1 
ATOM 1939 C C   . HIS A 0 252 . 89.332   19.756  -55.224 1.00 32.04 252 A 1 
ATOM 1940 C CB  . HIS A 0 252 . 89.060   21.554  -53.407 1.00 32.04 252 A 1 
ATOM 1941 O O   . HIS A 0 252 . 90.545   19.942  -55.373 1.00 32.04 252 A 1 
ATOM 1942 C CG  . HIS A 0 252 . 88.997   22.647  -54.448 1.00 32.04 252 A 1 
ATOM 1943 C CD2 . HIS A 0 252 . 88.030   23.608  -54.591 1.00 32.04 252 A 1 
ATOM 1944 N ND1 . HIS A 0 252 . 89.869   22.794  -55.502 1.00 32.04 252 A 1 
ATOM 1945 C CE1 . HIS A 0 252 . 89.439   23.812  -56.265 1.00 32.04 252 A 1 
ATOM 1946 N NE2 . HIS A 0 252 . 88.329   24.349  -55.741 1.00 32.04 252 A 1 
ATOM 1947 N N   . TRP A 0 253 . 88.570   19.185  -56.156 1.00 28.62 253 A 1 
ATOM 1948 C CA  . TRP A 0 253 . 88.963   18.675  -57.473 1.00 28.62 253 A 1 
ATOM 1949 C C   . TRP A 0 253 . 89.893   19.622  -58.265 1.00 28.62 253 A 1 
ATOM 1950 C CB  . TRP A 0 253 . 87.645   18.405  -58.216 1.00 28.62 253 A 1 
ATOM 1951 O O   . TRP A 0 253 . 89.454   20.565  -58.922 1.00 28.62 253 A 1 
ATOM 1952 C CG  . TRP A 0 253 . 87.710   17.772  -59.573 1.00 28.62 253 A 1 
ATOM 1953 C CD1 . TRP A 0 253 . 87.982   18.424  -60.726 1.00 28.62 253 A 1 
ATOM 1954 C CD2 . TRP A 0 253 . 87.323   16.417  -59.963 1.00 28.62 253 A 1 
ATOM 1955 C CE2 . TRP A 0 253 . 87.393   16.321  -61.386 1.00 28.62 253 A 1 
ATOM 1956 C CE3 . TRP A 0 253 . 86.857   15.280  -59.268 1.00 28.62 253 A 1 
ATOM 1957 N NE1 . TRP A 0 253 . 87.809   17.569  -61.797 1.00 28.62 253 A 1 
ATOM 1958 C CH2 . TRP A 0 253 . 86.569   14.046  -61.359 1.00 28.62 253 A 1 
ATOM 1959 C CZ2 . TRP A 0 253 . 87.030   15.159  -62.083 1.00 28.62 253 A 1 
ATOM 1960 C CZ3 . TRP A 0 253 . 86.483   14.109  -59.957 1.00 28.62 253 A 1 
ATOM 1961 N N   . SER A 0 254 . 91.201   19.344  -58.254 1.00 35.55 254 A 1 
ATOM 1962 C CA  . SER A 0 254 . 92.219   20.099  -59.006 1.00 35.55 254 A 1 
ATOM 1963 C C   . SER A 0 254 . 92.710   19.310  -60.227 1.00 35.55 254 A 1 
ATOM 1964 C CB  . SER A 0 254 . 93.353   20.532  -58.075 1.00 35.55 254 A 1 
ATOM 1965 O O   . SER A 0 254 . 93.793   18.722  -60.230 1.00 35.55 254 A 1 
ATOM 1966 O OG  . SER A 0 254 . 94.186   21.476  -58.723 1.00 35.55 254 A 1 
ATOM 1967 N N   . SER A 0 255 . 91.884   19.262  -61.278 1.00 31.74 255 A 1 
ATOM 1968 C CA  . SER A 0 255 . 92.209   18.568  -62.535 1.00 31.74 255 A 1 
ATOM 1969 C C   . SER A 0 255 . 93.112   19.413  -63.447 1.00 31.74 255 A 1 
ATOM 1970 C CB  . SER A 0 255 . 90.942   18.089  -63.244 1.00 31.74 255 A 1 
ATOM 1971 O O   . SER A 0 255 . 92.707   19.922  -64.497 1.00 31.74 255 A 1 
ATOM 1972 O OG  . SER A 0 255 . 91.297   17.241  -64.320 1.00 31.74 255 A 1 
ATOM 1973 N N   . THR A 0 256 . 94.377   19.563  -63.054 1.00 34.94 256 A 1 
ATOM 1974 C CA  . THR A 0 256 . 95.400   20.199  -63.899 1.00 34.94 256 A 1 
ATOM 1975 C C   . THR A 0 256 . 96.015   19.172  -64.850 1.00 34.94 256 A 1 
ATOM 1976 C CB  . THR A 0 256 . 96.452   20.963  -63.085 1.00 34.94 256 A 1 
ATOM 1977 O O   . THR A 0 256 . 97.068   18.600  -64.581 1.00 34.94 256 A 1 
ATOM 1978 C CG2 . THR A 0 256 . 97.338   21.834  -63.980 1.00 34.94 256 A 1 
ATOM 1979 O OG1 . THR A 0 256 . 95.798   21.853  -62.212 1.00 34.94 256 A 1 
ATOM 1980 N N   . HIS A 0 257 . 95.289   18.925  -65.943 1.00 34.61 257 A 1 
ATOM 1981 C CA  . HIS A 0 257 . 95.771   18.672  -67.307 1.00 34.61 257 A 1 
ATOM 1982 C C   . HIS A 0 257 . 97.275   18.352  -67.442 1.00 34.61 257 A 1 
ATOM 1983 C CB  . HIS A 0 257 . 95.392   19.906  -68.141 1.00 34.61 257 A 1 
ATOM 1984 O O   . HIS A 0 257 . 98.129   19.214  -67.245 1.00 34.61 257 A 1 
ATOM 1985 C CG  . HIS A 0 257 . 93.898   20.066  -68.324 1.00 34.61 257 A 1 
ATOM 1986 C CD2 . HIS A 0 257 . 93.216   19.841  -69.490 1.00 34.61 257 A 1 
ATOM 1987 N ND1 . HIS A 0 257 . 92.954   20.407  -67.371 1.00 34.61 257 A 1 
ATOM 1988 C CE1 . HIS A 0 257 . 91.746   20.378  -67.955 1.00 34.61 257 A 1 
ATOM 1989 N NE2 . HIS A 0 257 . 91.855   20.033  -69.246 1.00 34.61 257 A 1 
ATOM 1990 N N   . GLY A 0 258 . 97.594   17.102  -67.794 1.00 29.90 258 A 1 
ATOM 1991 C CA  . GLY A 0 258 . 98.965   16.585  -67.757 1.00 29.90 258 A 1 
ATOM 1992 C C   . GLY A 0 258 . 99.792   16.785  -69.032 1.00 29.90 258 A 1 
ATOM 1993 O O   . GLY A 0 258 . 99.295   16.617  -70.146 1.00 29.90 258 A 1 
ATOM 1994 N N   . ASP A 0 259 . 101.094  17.007  -68.841 1.00 35.71 259 A 1 
ATOM 1995 C CA  . ASP A 0 259 . 102.120  17.006  -69.889 1.00 35.71 259 A 1 
ATOM 1996 C C   . ASP A 0 259 . 102.888  15.675  -69.953 1.00 35.71 259 A 1 
ATOM 1997 C CB  . ASP A 0 259 . 103.091  18.180  -69.686 1.00 35.71 259 A 1 
ATOM 1998 O O   . ASP A 0 259 . 103.260  15.084  -68.936 1.00 35.71 259 A 1 
ATOM 1999 C CG  . ASP A 0 259 . 102.677  19.404  -70.501 1.00 35.71 259 A 1 
ATOM 2000 O OD1 . ASP A 0 259 . 102.506  19.212  -71.727 1.00 35.71 259 A 1 
ATOM 2001 O OD2 . ASP A 0 259 . 102.604  20.498  -69.904 1.00 35.71 259 A 1 
ATOM 2002 N N   . LYS A 0 260 . 103.172  15.196  -71.170 1.00 34.00 260 A 1 
ATOM 2003 C CA  . LYS A 0 260 . 103.764  13.867  -71.429 1.00 34.00 260 A 1 
ATOM 2004 C C   . LYS A 0 260 . 105.299  13.854  -71.311 1.00 34.00 260 A 1 
ATOM 2005 C CB  . LYS A 0 260 . 103.245  13.302  -72.766 1.00 34.00 260 A 1 
ATOM 2006 O O   . LYS A 0 260 . 106.005  13.494  -72.251 1.00 34.00 260 A 1 
ATOM 2007 C CG  . LYS A 0 260 . 101.735  13.012  -72.727 1.00 34.00 260 A 1 
ATOM 2008 C CD  . LYS A 0 260 . 101.242  12.451  -74.068 1.00 34.00 260 A 1 
ATOM 2009 C CE  . LYS A 0 260 . 99.731   12.196  -73.993 1.00 34.00 260 A 1 
ATOM 2010 N NZ  . LYS A 0 260 . 99.174   11.776  -75.304 1.00 34.00 260 A 1 
ATOM 2011 N N   . GLY A 0 261 . 105.825  14.235  -70.147 1.00 33.95 261 A 1 
ATOM 2012 C CA  . GLY A 0 261 . 107.265  14.246  -69.862 1.00 33.95 261 A 1 
ATOM 2013 C C   . GLY A 0 261 . 107.835  12.873  -69.473 1.00 33.95 261 A 1 
ATOM 2014 O O   . GLY A 0 261 . 107.648  12.419  -68.346 1.00 33.95 261 A 1 
ATOM 2015 N N   . TRP A 0 262 . 108.598  12.229  -70.363 1.00 27.90 262 A 1 
ATOM 2016 C CA  . TRP A 0 262 . 109.320  10.971  -70.082 1.00 27.90 262 A 1 
ATOM 2017 C C   . TRP A 0 262 . 110.567  11.217  -69.197 1.00 27.90 262 A 1 
ATOM 2018 C CB  . TRP A 0 262 . 109.608  10.217  -71.404 1.00 27.90 262 A 1 
ATOM 2019 O O   . TRP A 0 262 . 111.705  11.187  -69.660 1.00 27.90 262 A 1 
ATOM 2020 C CG  . TRP A 0 262 . 108.994  8.852   -71.529 1.00 27.90 262 A 1 
ATOM 2021 C CD1 . TRP A 0 262 . 107.682  8.612   -71.757 1.00 27.90 262 A 1 
ATOM 2022 C CD2 . TRP A 0 262 . 109.636  7.534   -71.497 1.00 27.90 262 A 1 
ATOM 2023 C CE2 . TRP A 0 262 . 108.638  6.539   -71.730 1.00 27.90 262 A 1 
ATOM 2024 C CE3 . TRP A 0 262 . 110.961  7.075   -71.316 1.00 27.90 262 A 1 
ATOM 2025 N NE1 . TRP A 0 262 . 107.467  7.252   -71.869 1.00 27.90 262 A 1 
ATOM 2026 C CH2 . TRP A 0 262 . 110.262  4.748   -71.610 1.00 27.90 262 A 1 
ATOM 2027 C CZ2 . TRP A 0 262 . 108.934  5.168   -71.788 1.00 27.90 262 A 1 
ATOM 2028 C CZ3 . TRP A 0 262 . 111.271  5.700   -71.373 1.00 27.90 262 A 1 
ATOM 2029 N N   . GLY A 0 263 . 110.359  11.502  -67.905 1.00 37.71 263 A 1 
ATOM 2030 C CA  . GLY A 0 263 . 111.422  11.866  -66.958 1.00 37.71 263 A 1 
ATOM 2031 C C   . GLY A 0 263 . 111.291  11.181  -65.595 1.00 37.71 263 A 1 
ATOM 2032 O O   . GLY A 0 263 . 110.337  11.410  -64.858 1.00 37.71 263 A 1 
ATOM 2033 N N   . LYS A 0 264 . 112.276  10.353  -65.226 1.00 32.80 264 A 1 
ATOM 2034 C CA  . LYS A 0 264 . 112.298  9.642   -63.935 1.00 32.80 264 A 1 
ATOM 2035 C C   . LYS A 0 264 . 112.455  10.612  -62.756 1.00 32.80 264 A 1 
ATOM 2036 C CB  . LYS A 0 264 . 113.475  8.646   -63.876 1.00 32.80 264 A 1 
ATOM 2037 O O   . LYS A 0 264 . 113.515  11.215  -62.612 1.00 32.80 264 A 1 
ATOM 2038 C CG  . LYS A 0 264 . 113.465  7.518   -64.917 1.00 32.80 264 A 1 
ATOM 2039 C CD  . LYS A 0 264 . 114.757  6.694   -64.779 1.00 32.80 264 A 1 
ATOM 2040 C CE  . LYS A 0 264 . 114.833  5.601   -65.851 1.00 32.80 264 A 1 
ATOM 2041 N NZ  . LYS A 0 264 . 116.118  4.855   -65.790 1.00 32.80 264 A 1 
ATOM 2042 N N   . THR A 0 265 . 111.489  10.637  -61.840 1.00 34.64 265 A 1 
ATOM 2043 C CA  . THR A 0 265 . 111.717  10.636  -60.377 1.00 34.64 265 A 1 
ATOM 2044 C C   . THR A 0 265 . 110.399  10.329  -59.670 1.00 34.64 265 A 1 
ATOM 2045 C CB  . THR A 0 265 . 112.290  11.962  -59.826 1.00 34.64 265 A 1 
ATOM 2046 O O   . THR A 0 265 . 109.492  11.156  -59.657 1.00 34.64 265 A 1 
ATOM 2047 C CG2 . THR A 0 265 . 112.278  12.056  -58.295 1.00 34.64 265 A 1 
ATOM 2048 O OG1 . THR A 0 265 . 113.656  12.060  -60.142 1.00 34.64 265 A 1 
ATOM 2049 N N   . THR A 0 266 . 110.306  9.163   -59.027 1.00 31.79 266 A 1 
ATOM 2050 C CA  . THR A 0 266 . 109.170  8.785   -58.171 1.00 31.79 266 A 1 
ATOM 2051 C C   . THR A 0 266 . 109.223  9.549   -56.845 1.00 31.79 266 A 1 
ATOM 2052 C CB  . THR A 0 266 . 109.126  7.264   -57.932 1.00 31.79 266 A 1 
ATOM 2053 O O   . THR A 0 266 . 109.513  8.984   -55.792 1.00 31.79 266 A 1 
ATOM 2054 C CG2 . THR A 0 266 . 107.776  6.798   -57.384 1.00 31.79 266 A 1 
ATOM 2055 O OG1 . THR A 0 266 . 109.319  6.587   -59.151 1.00 31.79 266 A 1 
ATOM 2056 N N   . LYS A 0 267 . 108.971  10.861  -56.876 1.00 34.61 267 A 1 
ATOM 2057 C CA  . LYS A 0 267 . 108.686  11.615  -55.654 1.00 34.61 267 A 1 
ATOM 2058 C C   . LYS A 0 267 . 107.231  11.373  -55.302 1.00 34.61 267 A 1 
ATOM 2059 C CB  . LYS A 0 267 . 109.040  13.106  -55.799 1.00 34.61 267 A 1 
ATOM 2060 O O   . LYS A 0 267 . 106.338  11.932  -55.928 1.00 34.61 267 A 1 
ATOM 2061 C CG  . LYS A 0 267 . 110.343  13.370  -55.034 1.00 34.61 267 A 1 
ATOM 2062 C CD  . LYS A 0 267 . 110.764  14.839  -55.081 1.00 34.61 267 A 1 
ATOM 2063 C CE  . LYS A 0 267 . 112.001  14.997  -54.190 1.00 34.61 267 A 1 
ATOM 2064 N NZ  . LYS A 0 267 . 112.492  16.394  -54.176 1.00 34.61 267 A 1 
ATOM 2065 N N   . GLY A 0 268 . 107.010  10.508  -54.315 1.00 31.71 268 A 1 
ATOM 2066 C CA  . GLY A 0 268 . 105.692  10.334  -53.725 1.00 31.71 268 A 1 
ATOM 2067 C C   . GLY A 0 268 . 105.210  11.679  -53.198 1.00 31.71 268 A 1 
ATOM 2068 O O   . GLY A 0 268 . 105.774  12.205  -52.240 1.00 31.71 268 A 1 
ATOM 2069 N N   . HIS A 0 269 . 104.197  12.245  -53.848 1.00 37.19 269 A 1 
ATOM 2070 C CA  . HIS A 0 269 . 103.469  13.369  -53.288 1.00 37.19 269 A 1 
ATOM 2071 C C   . HIS A 0 269 . 102.729  12.836  -52.070 1.00 37.19 269 A 1 
ATOM 2072 C CB  . HIS A 0 269 . 102.556  13.997  -54.346 1.00 37.19 269 A 1 
ATOM 2073 O O   . HIS A 0 269 . 101.866  11.963  -52.197 1.00 37.19 269 A 1 
ATOM 2074 C CG  . HIS A 0 269 . 103.355  14.842  -55.303 1.00 37.19 269 A 1 
ATOM 2075 C CD2 . HIS A 0 269 . 104.099  14.410  -56.369 1.00 37.19 269 A 1 
ATOM 2076 N ND1 . HIS A 0 269 . 103.574  16.194  -55.178 1.00 37.19 269 A 1 
ATOM 2077 C CE1 . HIS A 0 269 . 104.418  16.569  -56.153 1.00 37.19 269 A 1 
ATOM 2078 N NE2 . HIS A 0 269 . 104.779  15.514  -56.897 1.00 37.19 269 A 1 
ATOM 2079 N N   . GLY A 0 270 . 103.146  13.301  -50.892 1.00 31.58 270 A 1 
ATOM 2080 C CA  . GLY A 0 270 . 102.505  12.936  -49.643 1.00 31.58 270 A 1 
ATOM 2081 C C   . GLY A 0 270 . 101.019  13.231  -49.759 1.00 31.58 270 A 1 
ATOM 2082 O O   . GLY A 0 270 . 100.626  14.347  -50.094 1.00 31.58 270 A 1 
ATOM 2083 N N   . LYS A 0 271 . 100.186  12.225  -49.486 1.00 35.25 271 A 1 
ATOM 2084 C CA  . LYS A 0 271 . 98.855   12.535  -48.986 1.00 35.25 271 A 1 
ATOM 2085 C C   . LYS A 0 271 . 99.095   13.085  -47.592 1.00 35.25 271 A 1 
ATOM 2086 C CB  . LYS A 0 271 . 97.926   11.312  -48.999 1.00 35.25 271 A 1 
ATOM 2087 O O   . LYS A 0 271 . 99.314   12.308  -46.665 1.00 35.25 271 A 1 
ATOM 2088 C CG  . LYS A 0 271 . 97.609   10.868  -50.434 1.00 35.25 271 A 1 
ATOM 2089 C CD  . LYS A 0 271 . 96.362   9.974   -50.481 1.00 35.25 271 A 1 
ATOM 2090 C CE  . LYS A 0 271 . 96.025   9.635   -51.940 1.00 35.25 271 A 1 
ATOM 2091 N NZ  . LYS A 0 271 . 94.600   9.243   -52.104 1.00 35.25 271 A 1 
ATOM 2092 N N   . ASP A 0 272 . 99.124   14.405  -47.475 1.00 34.19 272 A 1 
ATOM 2093 C CA  . ASP A 0 272 . 99.143   15.083  -46.188 1.00 34.19 272 A 1 
ATOM 2094 C C   . ASP A 0 272 . 97.763   14.860  -45.560 1.00 34.19 272 A 1 
ATOM 2095 C CB  . ASP A 0 272 . 99.547   16.558  -46.366 1.00 34.19 272 A 1 
ATOM 2096 O O   . ASP A 0 272 . 96.838   15.651  -45.727 1.00 34.19 272 A 1 
ATOM 2097 C CG  . ASP A 0 272 . 101.010  16.707  -46.817 1.00 34.19 272 A 1 
ATOM 2098 O OD1 . ASP A 0 272 . 101.849  15.896  -46.359 1.00 34.19 272 A 1 
ATOM 2099 O OD2 . ASP A 0 272 . 101.285  17.613  -47.634 1.00 34.19 272 A 1 
ATOM 2100 N N   . VAL A 0 273 . 97.599   13.693  -44.919 1.00 33.74 273 A 1 
ATOM 2101 C CA  . VAL A 0 273 . 96.354   13.262  -44.271 1.00 33.74 273 A 1 
ATOM 2102 C C   . VAL A 0 273 . 96.183   14.066  -42.984 1.00 33.74 273 A 1 
ATOM 2103 C CB  . VAL A 0 273 . 96.286   11.735  -44.030 1.00 33.74 273 A 1 
ATOM 2104 O O   . VAL A 0 273 . 96.397   13.570  -41.876 1.00 33.74 273 A 1 
ATOM 2105 C CG1 . VAL A 0 273 . 94.868   11.329  -43.606 1.00 33.74 273 A 1 
ATOM 2106 C CG2 . VAL A 0 273 . 96.605   10.903  -45.280 1.00 33.74 273 A 1 
ATOM 2107 N N   . ALA A 0 274 . 95.850   15.343  -43.156 1.00 29.16 274 A 1 
ATOM 2108 C CA  . ALA A 0 274 . 95.565   16.274  -42.084 1.00 29.16 274 A 1 
ATOM 2109 C C   . ALA A 0 274 . 94.473   15.684  -41.184 1.00 29.16 274 A 1 
ATOM 2110 C CB  . ALA A 0 274 . 95.152   17.617  -42.699 1.00 29.16 274 A 1 
ATOM 2111 O O   . ALA A 0 274 . 93.375   15.391  -41.648 1.00 29.16 274 A 1 
ATOM 2112 N N   . SER A 0 275 . 94.817   15.477  -39.907 1.00 35.40 275 A 1 
ATOM 2113 C CA  . SER A 0 275 . 93.894   15.092  -38.829 1.00 35.40 275 A 1 
ATOM 2114 C C   . SER A 0 275 . 92.841   14.049  -39.231 1.00 35.40 275 A 1 
ATOM 2115 C CB  . SER A 0 275 . 93.259   16.342  -38.200 1.00 35.40 275 A 1 
ATOM 2116 O O   . SER A 0 275 . 91.655   14.353  -39.320 1.00 35.40 275 A 1 
ATOM 2117 O OG  . SER A 0 275 . 92.727   17.204  -39.182 1.00 35.40 275 A 1 
ATOM 2118 N N   . LYS A 0 276 . 93.265   12.787  -39.388 1.00 35.39 276 A 1 
ATOM 2119 C CA  . LYS A 0 276 . 92.395   11.608  -39.595 1.00 35.39 276 A 1 
ATOM 2120 C C   . LYS A 0 276 . 91.586   11.216  -38.336 1.00 35.39 276 A 1 
ATOM 2121 C CB  . LYS A 0 276 . 93.260   10.456  -40.127 1.00 35.39 276 A 1 
ATOM 2122 O O   . LYS A 0 276 . 91.571   10.059  -37.934 1.00 35.39 276 A 1 
ATOM 2123 C CG  . LYS A 0 276 . 92.423   9.456   -40.931 1.00 35.39 276 A 1 
ATOM 2124 C CD  . LYS A 0 276 . 93.285   8.252   -41.306 1.00 35.39 276 A 1 
ATOM 2125 C CE  . LYS A 0 276 . 92.478   7.339   -42.224 1.00 35.39 276 A 1 
ATOM 2126 N NZ  . LYS A 0 276 . 93.249   6.118   -42.544 1.00 35.39 276 A 1 
ATOM 2127 N N   . SER A 0 277 . 91.033   12.226  -37.675 1.00 36.69 277 A 1 
ATOM 2128 C CA  . SER A 0 277 . 90.412   12.217  -36.349 1.00 36.69 277 A 1 
ATOM 2129 C C   . SER A 0 277 . 89.459   13.416  -36.210 1.00 36.69 277 A 1 
ATOM 2130 C CB  . SER A 0 277 . 91.513   12.260  -35.281 1.00 36.69 277 A 1 
ATOM 2131 O O   . SER A 0 277 . 89.347   13.995  -35.133 1.00 36.69 277 A 1 
ATOM 2132 O OG  . SER A 0 277 . 91.019   12.020  -33.984 1.00 36.69 277 A 1 
ATOM 2133 N N   . GLY A 0 278 . 88.832   13.842  -37.314 1.00 39.25 278 A 1 
ATOM 2134 C CA  . GLY A 0 278 . 87.552   14.540  -37.220 1.00 39.25 278 A 1 
ATOM 2135 C C   . GLY A 0 278 . 86.518   13.518  -36.759 1.00 39.25 278 A 1 
ATOM 2136 O O   . GLY A 0 278 . 86.529   12.392  -37.263 1.00 39.25 278 A 1 
ATOM 2137 N N   . ALA A 0 279 . 85.703   13.879  -35.772 1.00 42.45 279 A 1 
ATOM 2138 C CA  . ALA A 0 279 . 84.767   12.958  -35.148 1.00 42.45 279 A 1 
ATOM 2139 C C   . ALA A 0 279 . 83.779   12.366  -36.166 1.00 42.45 279 A 1 
ATOM 2140 C CB  . ALA A 0 279 . 84.046   13.704  -34.025 1.00 42.45 279 A 1 
ATOM 2141 O O   . ALA A 0 279 . 83.334   13.047  -37.093 1.00 42.45 279 A 1 
ATOM 2142 N N   . ALA A 0 280 . 83.424   11.098  -35.974 1.00 43.94 280 A 1 
ATOM 2143 C CA  . ALA A 0 280 . 82.123   10.624  -36.415 1.00 43.94 280 A 1 
ATOM 2144 C C   . ALA A 0 280 . 81.152   11.012  -35.302 1.00 43.94 280 A 1 
ATOM 2145 C CB  . ALA A 0 280 . 82.181   9.112   -36.663 1.00 43.94 280 A 1 
ATOM 2146 O O   . ALA A 0 280 . 81.342   10.564  -34.172 1.00 43.94 280 A 1 
ATOM 2147 N N   . GLY A 0 281 . 80.193   11.882  -35.610 1.00 47.70 281 A 1 
ATOM 2148 C CA  . GLY A 0 281 . 79.046   12.054  -34.732 1.00 47.70 281 A 1 
ATOM 2149 C C   . GLY A 0 281 . 78.079   10.909  -34.988 1.00 47.70 281 A 1 
ATOM 2150 O O   . GLY A 0 281 . 77.917   10.495  -36.136 1.00 47.70 281 A 1 
ATOM 2151 N N   . ALA A 0 282 . 77.485   10.367  -33.934 1.00 54.16 282 A 1 
ATOM 2152 C CA  . ALA A 0 282 . 76.355   9.464   -34.076 1.00 54.16 282 A 1 
ATOM 2153 C C   . ALA A 0 282 . 75.082   10.296  -33.925 1.00 54.16 282 A 1 
ATOM 2154 C CB  . ALA A 0 282 . 76.465   8.334   -33.049 1.00 54.16 282 A 1 
ATOM 2155 O O   . ALA A 0 282 . 74.977   11.090  -32.990 1.00 54.16 282 A 1 
ATOM 2156 N N   . TRP A 0 283 . 74.135   10.112  -34.843 1.00 52.00 283 A 1 
ATOM 2157 C CA  . TRP A 0 283 . 72.809   10.705  -34.729 1.00 52.00 283 A 1 
ATOM 2158 C C   . TRP A 0 283 . 71.783   9.599   -34.566 1.00 52.00 283 A 1 
ATOM 2159 C CB  . TRP A 0 283 . 72.502   11.565  -35.955 1.00 52.00 283 A 1 
ATOM 2160 O O   . TRP A 0 283 . 71.658   8.738   -35.443 1.00 52.00 283 A 1 
ATOM 2161 C CG  . TRP A 0 283 . 71.282   12.424  -35.836 1.00 52.00 283 A 1 
ATOM 2162 C CD1 . TRP A 0 283 . 71.023   13.235  -34.791 1.00 52.00 283 A 1 
ATOM 2163 C CD2 . TRP A 0 283 . 70.240   12.708  -36.818 1.00 52.00 283 A 1 
ATOM 2164 C CE2 . TRP A 0 283 . 69.493   13.837  -36.361 1.00 52.00 283 A 1 
ATOM 2165 C CE3 . TRP A 0 283 . 69.915   12.189  -38.092 1.00 52.00 283 A 1 
ATOM 2166 N NE1 . TRP A 0 283 . 69.986   14.087  -35.095 1.00 52.00 283 A 1 
ATOM 2167 C CH2 . TRP A 0 283 . 68.289   13.974  -38.466 1.00 52.00 283 A 1 
ATOM 2168 C CZ2 . TRP A 0 283 . 68.554   14.487  -37.180 1.00 52.00 283 A 1 
ATOM 2169 C CZ3 . TRP A 0 283 . 68.940   12.804  -38.902 1.00 52.00 283 A 1 
ATOM 2170 N N   . SER A 0 284 . 71.043   9.622   -33.463 1.00 61.25 284 A 1 
ATOM 2171 C CA  . SER A 0 284 . 69.886   8.751   -33.279 1.00 61.25 284 A 1 
ATOM 2172 C C   . SER A 0 284 . 68.626   9.590   -33.173 1.00 61.25 284 A 1 
ATOM 2173 C CB  . SER A 0 284 . 70.051   7.842   -32.060 1.00 61.25 284 A 1 
ATOM 2174 O O   . SER A 0 284 . 68.585   10.558  -32.414 1.00 61.25 284 A 1 
ATOM 2175 O OG  . SER A 0 284 . 69.129   6.769   -32.161 1.00 61.25 284 A 1 
ATOM 2176 N N   . LYS A 0 285 . 67.602   9.189   -33.930 1.00 64.40 285 A 1 
ATOM 2177 C CA  . LYS A 0 285 . 66.214   9.581   -33.691 1.00 64.40 285 A 1 
ATOM 2178 C C   . LYS A 0 285 . 65.394   8.320   -33.499 1.00 64.40 285 A 1 
ATOM 2179 C CB  . LYS A 0 285 . 65.614   10.452  -34.804 1.00 64.40 285 A 1 
ATOM 2180 O O   . LYS A 0 285 . 65.316   7.497   -34.418 1.00 64.40 285 A 1 
ATOM 2181 C CG  . LYS A 0 285 . 66.618   11.327  -35.560 1.00 64.40 285 A 1 
ATOM 2182 C CD  . LYS A 0 285 . 65.887   12.378  -36.404 1.00 64.40 285 A 1 
ATOM 2183 C CE  . LYS A 0 285 . 65.666   13.610  -35.532 1.00 64.40 285 A 1 
ATOM 2184 N NZ  . LYS A 0 285 . 65.259   14.813  -36.283 1.00 64.40 285 A 1 
ATOM 2185 N N   . ASP A 0 286 . 64.769   8.184   -32.350 1.00 76.27 286 A 1 
ATOM 2186 C CA  . ASP A 0 286 . 63.828   7.113   -32.059 1.00 76.27 286 A 1 
ATOM 2187 C C   . ASP A 0 286 . 62.562   7.669   -31.413 1.00 76.27 286 A 1 
ATOM 2188 C CB  . ASP A 0 286 . 64.500   5.974   -31.270 1.00 76.27 286 A 1 
ATOM 2189 O O   . ASP A 0 286 . 62.559   8.770   -30.862 1.00 76.27 286 A 1 
ATOM 2190 C CG  . ASP A 0 286 . 65.030   6.339   -29.877 1.00 76.27 286 A 1 
ATOM 2191 O OD1 . ASP A 0 286 . 65.769   7.346   -29.762 1.00 76.27 286 A 1 
ATOM 2192 O OD2 . ASP A 0 286 . 64.781   5.539   -28.949 1.00 76.27 286 A 1 
ATOM 2193 N N   . GLY A 0 287 . 61.467   6.933   -31.560 1.00 75.88 287 A 1 
ATOM 2194 C CA  . GLY A 0 287 . 60.187   7.296   -30.981 1.00 75.88 287 A 1 
ATOM 2195 C C   . GLY A 0 287 . 59.202   6.137   -30.942 1.00 75.88 287 A 1 
ATOM 2196 O O   . GLY A 0 287 . 59.463   5.050   -31.478 1.00 75.88 287 A 1 
ATOM 2197 N N   . SER A 0 288 . 58.088   6.378   -30.264 1.00 79.65 288 A 1 
ATOM 2198 C CA  . SER A 0 288 . 56.935   5.487   -30.225 1.00 79.65 288 A 1 
ATOM 2199 C C   . SER A 0 288 . 55.666   6.268   -29.937 1.00 79.65 288 A 1 
ATOM 2200 C CB  . SER A 0 288 . 57.085   4.407   -29.152 1.00 79.65 288 A 1 
ATOM 2201 O O   . SER A 0 288 . 55.615   6.984   -28.937 1.00 79.65 288 A 1 
ATOM 2202 O OG  . SER A 0 288 . 57.163   4.959   -27.844 1.00 79.65 288 A 1 
ATOM 2203 N N   . ASP A 0 289 . 54.694   5.999   -30.780 1.00 81.01 289 A 1 
ATOM 2204 C CA  . ASP A 0 289 . 53.343   6.500   -30.900 1.00 81.01 289 A 1 
ATOM 2205 C C   . ASP A 0 289 . 52.419   5.406   -30.319 1.00 81.01 289 A 1 
ATOM 2206 C CB  . ASP A 0 289 . 53.043   6.806   -32.409 1.00 81.01 289 A 1 
ATOM 2207 O O   . ASP A 0 289 . 52.554   4.240   -30.702 1.00 81.01 289 A 1 
ATOM 2208 C CG  . ASP A 0 289 . 54.155   6.655   -33.509 1.00 81.01 289 A 1 
ATOM 2209 O OD1 . ASP A 0 289 . 55.211   5.980   -33.327 1.00 81.01 289 A 1 
ATOM 2210 O OD2 . ASP A 0 289 . 53.983   7.244   -34.602 1.00 81.01 289 A 1 
ATOM 2211 N N   . TRP A 0 290 . 51.554   5.730   -29.352 1.00 81.89 290 A 1 
ATOM 2212 C CA  . TRP A 0 290 . 50.553   4.807   -28.789 1.00 81.89 290 A 1 
ATOM 2213 C C   . TRP A 0 290 . 49.193   5.482   -28.717 1.00 81.89 290 A 1 
ATOM 2214 C CB  . TRP A 0 290 . 50.932   4.340   -27.372 1.00 81.89 290 A 1 
ATOM 2215 O O   . TRP A 0 290 . 49.037   6.420   -27.937 1.00 81.89 290 A 1 
ATOM 2216 C CG  . TRP A 0 290 . 49.941   3.411   -26.721 1.00 81.89 290 A 1 
ATOM 2217 C CD1 . TRP A 0 290 . 49.626   2.172   -27.160 1.00 81.89 290 A 1 
ATOM 2218 C CD2 . TRP A 0 290 . 48.997   3.684   -25.634 1.00 81.89 290 A 1 
ATOM 2219 C CE2 . TRP A 0 290 . 48.191   2.522   -25.426 1.00 81.89 290 A 1 
ATOM 2220 C CE3 . TRP A 0 290 . 48.688   4.817   -24.849 1.00 81.89 290 A 1 
ATOM 2221 N NE1 . TRP A 0 290 . 48.613   1.634   -26.391 1.00 81.89 290 A 1 
ATOM 2222 C CH2 . TRP A 0 290 . 46.907   3.609   -23.688 1.00 81.89 290 A 1 
ATOM 2223 C CZ2 . TRP A 0 290 . 47.173   2.466   -24.462 1.00 81.89 290 A 1 
ATOM 2224 C CZ3 . TRP A 0 290 . 47.658   4.779   -23.888 1.00 81.89 290 A 1 
ATOM 2225 N N   . ASP A 0 291 . 48.229   4.938   -29.450 1.00 87.30 291 A 1 
ATOM 2226 C CA  . ASP A 0 291 . 46.861   5.434   -29.482 1.00 87.30 291 A 1 
ATOM 2227 C C   . ASP A 0 291 . 45.936   4.379   -28.856 1.00 87.30 291 A 1 
ATOM 2228 C CB  . ASP A 0 291 . 46.446   5.793   -30.925 1.00 87.30 291 A 1 
ATOM 2229 O O   . ASP A 0 291 . 46.075   3.167   -29.066 1.00 87.30 291 A 1 
ATOM 2230 C CG  . ASP A 0 291 . 47.167   7.005   -31.554 1.00 87.30 291 A 1 
ATOM 2231 O OD1 . ASP A 0 291 . 48.128   7.533   -30.948 1.00 87.30 291 A 1 
ATOM 2232 O OD2 . ASP A 0 291 . 46.734   7.418   -32.660 1.00 87.30 291 A 1 
ATOM 2233 N N   . SER A 0 292 . 44.957   4.832   -28.077 1.00 85.98 292 A 1 
ATOM 2234 C CA  . SER A 0 292 . 43.866   3.989   -27.595 1.00 85.98 292 A 1 
ATOM 2235 C C   . SER A 0 292 . 42.532   4.717   -27.648 1.00 85.98 292 A 1 
ATOM 2236 C CB  . SER A 0 292 . 44.156   3.440   -26.196 1.00 85.98 292 A 1 
ATOM 2237 O O   . SER A 0 292 . 42.450   5.937   -27.498 1.00 85.98 292 A 1 
ATOM 2238 O OG  . SER A 0 292 . 44.068   4.449   -25.212 1.00 85.98 292 A 1 
ATOM 2239 N N   . TRP A 0 293 . 41.464   3.954   -27.863 1.00 89.69 293 A 1 
ATOM 2240 C CA  . TRP A 0 293 . 40.098   4.461   -27.845 1.00 89.69 293 A 1 
ATOM 2241 C C   . TRP A 0 293 . 39.154   3.424   -27.251 1.00 89.69 293 A 1 
ATOM 2242 C CB  . TRP A 0 293 . 39.660   4.864   -29.258 1.00 89.69 293 A 1 
ATOM 2243 O O   . TRP A 0 293 . 39.212   2.245   -27.612 1.00 89.69 293 A 1 
ATOM 2244 C CG  . TRP A 0 293 . 38.229   5.299   -29.339 1.00 89.69 293 A 1 
ATOM 2245 C CD1 . TRP A 0 293 . 37.754   6.486   -28.904 1.00 89.69 293 A 1 
ATOM 2246 C CD2 . TRP A 0 293 . 37.055   4.516   -29.715 1.00 89.69 293 A 1 
ATOM 2247 C CE2 . TRP A 0 293 . 35.892   5.310   -29.488 1.00 89.69 293 A 1 
ATOM 2248 C CE3 . TRP A 0 293 . 36.851   3.192   -30.164 1.00 89.69 293 A 1 
ATOM 2249 N NE1 . TRP A 0 293 . 36.377   6.496   -28.979 1.00 89.69 293 A 1 
ATOM 2250 C CH2 . TRP A 0 293 . 34.427   3.507   -30.178 1.00 89.69 293 A 1 
ATOM 2251 C CZ2 . TRP A 0 293 . 34.596   4.828   -29.726 1.00 89.69 293 A 1 
ATOM 2252 C CZ3 . TRP A 0 293 . 35.554   2.691   -30.393 1.00 89.69 293 A 1 
ATOM 2253 N N   . GLY A 0 294 . 38.258   3.870   -26.377 1.00 93.37 294 A 1 
ATOM 2254 C CA  . GLY A 0 294 . 37.243   3.041   -25.750 1.00 93.37 294 A 1 
ATOM 2255 C C   . GLY A 0 294 . 35.853   3.658   -25.811 1.00 93.37 294 A 1 
ATOM 2256 O O   . GLY A 0 294 . 35.678   4.872   -25.962 1.00 93.37 294 A 1 
ATOM 2257 N N   . ARG A 0 295 . 34.863   2.774   -25.721 1.00 93.44 295 A 1 
ATOM 2258 C CA  . ARG A 0 295 . 33.457   3.103   -25.540 1.00 93.44 295 A 1 
ATOM 2259 C C   . ARG A 0 295 . 32.748   1.971   -24.812 1.00 93.44 295 A 1 
ATOM 2260 C CB  . ARG A 0 295 . 32.825   3.401   -26.900 1.00 93.44 295 A 1 
ATOM 2261 O O   . ARG A 0 295 . 32.539   0.919   -25.418 1.00 93.44 295 A 1 
ATOM 2262 C CG  . ARG A 0 295 . 31.336   3.735   -26.772 1.00 93.44 295 A 1 
ATOM 2263 C CD  . ARG A 0 295 . 30.819   4.216   -28.128 1.00 93.44 295 A 1 
ATOM 2264 N NE  . ARG A 0 295 . 29.447   4.715   -27.996 1.00 93.44 295 A 1 
ATOM 2265 N NH1 . ARG A 0 295 . 28.329   3.110   -29.169 1.00 93.44 295 A 1 
ATOM 2266 N NH2 . ARG A 0 295 . 27.184   4.656   -28.066 1.00 93.44 295 A 1 
ATOM 2267 C CZ  . ARG A 0 295 . 28.334   4.176   -28.424 1.00 93.44 295 A 1 
ATOM 2268 N N   . ASP A 0 296 . 32.350   2.198   -23.571 1.00 92.62 296 A 1 
ATOM 2269 C CA  . ASP A 0 296 . 31.358   1.356   -22.900 1.00 92.62 296 A 1 
ATOM 2270 C C   . ASP A 0 296 . 29.938   1.869   -23.202 1.00 92.62 296 A 1 
ATOM 2271 C CB  . ASP A 0 296 . 31.682   1.201   -21.408 1.00 92.62 296 A 1 
ATOM 2272 O O   . ASP A 0 296 . 29.752   2.921   -23.815 1.00 92.62 296 A 1 
ATOM 2273 C CG  . ASP A 0 296 . 31.725   2.522   -20.648 1.00 92.62 296 A 1 
ATOM 2274 O OD1 . ASP A 0 296 . 30.716   3.260   -20.735 1.00 92.62 296 A 1 
ATOM 2275 O OD2 . ASP A 0 296 . 32.772   2.764   -20.007 1.00 92.62 296 A 1 
ATOM 2276 N N   . GLN A 0 297 . 28.928   1.053   -22.898 1.00 92.74 297 A 1 
ATOM 2277 C CA  . GLN A 0 297 . 27.508   1.356   -23.113 1.00 92.74 297 A 1 
ATOM 2278 C C   . GLN A 0 297 . 26.674   0.493   -22.168 1.00 92.74 297 A 1 
ATOM 2279 C CB  . GLN A 0 297 . 27.091   1.037   -24.556 1.00 92.74 297 A 1 
ATOM 2280 O O   . GLN A 0 297 . 26.296   -0.634  -22.506 1.00 92.74 297 A 1 
ATOM 2281 C CG  . GLN A 0 297 . 27.261   2.151   -25.593 1.00 92.74 297 A 1 
ATOM 2282 C CD  . GLN A 0 297 . 27.073   1.553   -26.971 1.00 92.74 297 A 1 
ATOM 2283 N NE2 . GLN A 0 297 . 27.963   0.672   -27.371 1.00 92.74 297 A 1 
ATOM 2284 O OE1 . GLN A 0 297 . 26.197   1.922   -27.755 1.00 92.74 297 A 1 
ATOM 2285 N N   . ASP A 0 298 . 26.370   1.032   -20.997 1.00 94.06 298 A 1 
ATOM 2286 C CA  . ASP A 0 298 . 25.590   0.344   -19.976 1.00 94.06 298 A 1 
ATOM 2287 C C   . ASP A 0 298 . 24.096   0.655   -20.157 1.00 94.06 298 A 1 
ATOM 2288 C CB  . ASP A 0 298 . 26.134   0.723   -18.577 1.00 94.06 298 A 1 
ATOM 2289 O O   . ASP A 0 298 . 23.696   1.800   -20.379 1.00 94.06 298 A 1 
ATOM 2290 C CG  . ASP A 0 298 . 26.534   -0.472  -17.698 1.00 94.06 298 A 1 
ATOM 2291 O OD1 . ASP A 0 298 . 26.737   -1.578  -18.240 1.00 94.06 298 A 1 
ATOM 2292 O OD2 . ASP A 0 298 . 26.524   -0.310  -16.454 1.00 94.06 298 A 1 
ATOM 2293 N N   . TYR A 0 299 . 23.226   -0.352  -20.045 1.00 96.16 299 A 1 
ATOM 2294 C CA  . TYR A 0 299 . 21.773   -0.161  -20.033 1.00 96.16 299 A 1 
ATOM 2295 C C   . TYR A 0 299 . 21.085   -1.007  -18.965 1.00 96.16 299 A 1 
ATOM 2296 C CB  . TYR A 0 299 . 21.156   -0.430  -21.412 1.00 96.16 299 A 1 
ATOM 2297 O O   . TYR A 0 299 . 21.068   -2.239  -19.013 1.00 96.16 299 A 1 
ATOM 2298 C CG  . TYR A 0 299 . 19.647   -0.231  -21.428 1.00 96.16 299 A 1 
ATOM 2299 C CD1 . TYR A 0 299 . 18.777   -1.329  -21.268 1.00 96.16 299 A 1 
ATOM 2300 C CD2 . TYR A 0 299 . 19.120   1.069   -21.529 1.00 96.16 299 A 1 
ATOM 2301 C CE1 . TYR A 0 299 . 17.382   -1.128  -21.229 1.00 96.16 299 A 1 
ATOM 2302 C CE2 . TYR A 0 299 . 17.728   1.279   -21.491 1.00 96.16 299 A 1 
ATOM 2303 O OH  . TYR A 0 299 . 15.513   0.375   -21.326 1.00 96.16 299 A 1 
ATOM 2304 C CZ  . TYR A 0 299 . 16.858   0.176   -21.346 1.00 96.16 299 A 1 
ATOM 2305 N N   . ALA A 0 300 . 20.393   -0.333  -18.048 1.00 97.24 300 A 1 
ATOM 2306 C CA  . ALA A 0 300 . 19.563   -0.947  -17.026 1.00 97.24 300 A 1 
ATOM 2307 C C   . ALA A 0 300 . 18.108   -0.469  -17.119 1.00 97.24 300 A 1 
ATOM 2308 C CB  . ALA A 0 300 . 20.181   -0.648  -15.657 1.00 97.24 300 A 1 
ATOM 2309 O O   . ALA A 0 300 . 17.837   0.727   -17.074 1.00 97.24 300 A 1 
ATOM 2310 N N   . GLU A 0 301 . 17.150   -1.400  -17.148 1.00 97.53 301 A 1 
ATOM 2311 C CA  . GLU A 0 301 . 15.733   -1.110  -16.888 1.00 97.53 301 A 1 
ATOM 2312 C C   . GLU A 0 301 . 15.195   -2.045  -15.804 1.00 97.53 301 A 1 
ATOM 2313 C CB  . GLU A 0 301 . 14.875   -1.182  -18.173 1.00 97.53 301 A 1 
ATOM 2314 O O   . GLU A 0 301 . 15.291   -3.264  -15.930 1.00 97.53 301 A 1 
ATOM 2315 C CG  . GLU A 0 301 . 13.382   -0.918  -17.887 1.00 97.53 301 A 1 
ATOM 2316 C CD  . GLU A 0 301 . 12.462   -1.004  -19.118 1.00 97.53 301 A 1 
ATOM 2317 O OE1 . GLU A 0 301 . 11.851   0.040   -19.464 1.00 97.53 301 A 1 
ATOM 2318 O OE2 . GLU A 0 301 . 12.260   -2.142  -19.630 1.00 97.53 301 A 1 
ATOM 2319 N N   . ASP A 0 302 . 14.547   -1.482  -14.784 1.00 97.16 302 A 1 
ATOM 2320 C CA  . ASP A 0 302 . 13.710   -2.223  -13.839 1.00 97.16 302 A 1 
ATOM 2321 C C   . ASP A 0 302 . 12.273   -1.701  -13.909 1.00 97.16 302 A 1 
ATOM 2322 C CB  . ASP A 0 302 . 14.261   -2.125  -12.408 1.00 97.16 302 A 1 
ATOM 2323 O O   . ASP A 0 302 . 12.039   -0.496  -13.821 1.00 97.16 302 A 1 
ATOM 2324 C CG  . ASP A 0 302 . 15.613   -2.817  -12.225 1.00 97.16 302 A 1 
ATOM 2325 O OD1 . ASP A 0 302 . 15.866   -3.872  -12.850 1.00 97.16 302 A 1 
ATOM 2326 O OD2 . ASP A 0 302 . 16.441   -2.320  -11.435 1.00 97.16 302 A 1 
ATOM 2327 N N   . VAL A 0 303 . 11.302   -2.608  -14.038 1.00 94.78 303 A 1 
ATOM 2328 C CA  . VAL A 0 303 . 9.861    -2.319  -14.048 1.00 94.78 303 A 1 
ATOM 2329 C C   . VAL A 0 303 . 9.169    -3.203  -13.016 1.00 94.78 303 A 1 
ATOM 2330 C CB  . VAL A 0 303 . 9.218    -2.565  -15.432 1.00 94.78 303 A 1 
ATOM 2331 O O   . VAL A 0 303 . 9.301    -4.425  -13.076 1.00 94.78 303 A 1 
ATOM 2332 C CG1 . VAL A 0 303 . 7.787    -2.009  -15.473 1.00 94.78 303 A 1 
ATOM 2333 C CG2 . VAL A 0 303 . 9.991    -1.930  -16.591 1.00 94.78 303 A 1 
ATOM 2334 N N   . SER A 0 304 . 8.369    -2.624  -12.123 1.00 95.10 304 A 1 
ATOM 2335 C CA  . SER A 0 304 . 7.464    -3.369  -11.239 1.00 95.10 304 A 1 
ATOM 2336 C C   . SER A 0 304 . 6.032    -2.849  -11.330 1.00 95.10 304 A 1 
ATOM 2337 C CB  . SER A 0 304 . 7.958    -3.389  -9.791  1.00 95.10 304 A 1 
ATOM 2338 O O   . SER A 0 304 . 5.785    -1.675  -11.620 1.00 95.10 304 A 1 
ATOM 2339 O OG  . SER A 0 304 . 7.989    -2.089  -9.240  1.00 95.10 304 A 1 
ATOM 2340 N N   . TYR A 0 305 . 5.073    -3.749  -11.116 1.00 92.70 305 A 1 
ATOM 2341 C CA  . TYR A 0 305 . 3.658    -3.426  -11.154 1.00 92.70 305 A 1 
ATOM 2342 C C   . TYR A 0 305 . 2.811    -4.310  -10.235 1.00 92.70 305 A 1 
ATOM 2343 C CB  . TYR A 0 305 . 3.145    -3.529  -12.591 1.00 92.70 305 A 1 
ATOM 2344 O O   . TYR A 0 305 . 2.711    -5.521  -10.443 1.00 92.70 305 A 1 
ATOM 2345 C CG  . TYR A 0 305 . 1.731    -3.023  -12.669 1.00 92.70 305 A 1 
ATOM 2346 C CD1 . TYR A 0 305 . 0.654    -3.908  -12.849 1.00 92.70 305 A 1 
ATOM 2347 C CD2 . TYR A 0 305 . 1.505    -1.669  -12.386 1.00 92.70 305 A 1 
ATOM 2348 C CE1 . TYR A 0 305 . -0.659   -3.416  -12.753 1.00 92.70 305 A 1 
ATOM 2349 C CE2 . TYR A 0 305 . 0.203    -1.172  -12.269 1.00 92.70 305 A 1 
ATOM 2350 O OH  . TYR A 0 305 . -2.135   -1.594  -12.318 1.00 92.70 305 A 1 
ATOM 2351 C CZ  . TYR A 0 305 . -0.874   -2.053  -12.448 1.00 92.70 305 A 1 
ATOM 2352 N N   . ASP A 0 306 . 2.127    -3.672  -9.289  1.00 89.63 306 A 1 
ATOM 2353 C CA  . ASP A 0 306 . 1.346    -4.313  -8.237  1.00 89.63 306 A 1 
ATOM 2354 C C   . ASP A 0 306 . -0.106   -3.807  -8.232  1.00 89.63 306 A 1 
ATOM 2355 C CB  . ASP A 0 306 . 2.019    -4.057  -6.877  1.00 89.63 306 A 1 
ATOM 2356 O O   . ASP A 0 306 . -0.378   -2.611  -8.348  1.00 89.63 306 A 1 
ATOM 2357 C CG  . ASP A 0 306 . 3.350    -4.792  -6.666  1.00 89.63 306 A 1 
ATOM 2358 O OD1 . ASP A 0 306 . 3.700    -5.665  -7.494  1.00 89.63 306 A 1 
ATOM 2359 O OD2 . ASP A 0 306 . 3.941    -4.613  -5.582  1.00 89.63 306 A 1 
ATOM 2360 N N   . LYS A 0 307 . -1.056   -4.728  -8.042  1.00 86.86 307 A 1 
ATOM 2361 C CA  . LYS A 0 307 . -2.489   -4.467  -7.825  1.00 86.86 307 A 1 
ATOM 2362 C C   . LYS A 0 307 . -2.959   -5.248  -6.600  1.00 86.86 307 A 1 
ATOM 2363 C CB  . LYS A 0 307 . -3.310   -4.937  -9.041  1.00 86.86 307 A 1 
ATOM 2364 O O   . LYS A 0 307 . -2.925   -6.473  -6.622  1.00 86.86 307 A 1 
ATOM 2365 C CG  . LYS A 0 307 . -3.418   -3.962  -10.221 1.00 86.86 307 A 1 
ATOM 2366 C CD  . LYS A 0 307 . -4.192   -4.635  -11.378 1.00 86.86 307 A 1 
ATOM 2367 C CE  . LYS A 0 307 . -5.186   -3.719  -12.103 1.00 86.86 307 A 1 
ATOM 2368 N NZ  . LYS A 0 307 . -4.552   -2.631  -12.865 1.00 86.86 307 A 1 
ATOM 2369 N N   . THR A 0 308 . -3.523   -4.598  -5.590  1.00 86.37 308 A 1 
ATOM 2370 C CA  . THR A 0 308 . -4.137   -5.256  -4.417  1.00 86.37 308 A 1 
ATOM 2371 C C   . THR A 0 308 . -5.583   -4.805  -4.282  1.00 86.37 308 A 1 
ATOM 2372 C CB  . THR A 0 308 . -3.389   -4.895  -3.125  1.00 86.37 308 A 1 
ATOM 2373 O O   . THR A 0 308 . -5.818   -3.607  -4.372  1.00 86.37 308 A 1 
ATOM 2374 C CG2 . THR A 0 308 . -3.854   -5.733  -1.933  1.00 86.37 308 A 1 
ATOM 2375 O OG1 . THR A 0 308 . -2.003   -5.083  -3.246  1.00 86.37 308 A 1 
ATOM 2376 N N   . TRP A 0 309 . -6.557   -5.692  -4.032  1.00 74.31 309 A 1 
ATOM 2377 C CA  . TRP A 0 309 . -7.983   -5.328  -4.074  1.00 74.31 309 A 1 
ATOM 2378 C C   . TRP A 0 309 . -8.808   -5.559  -2.796  1.00 74.31 309 A 1 
ATOM 2379 C CB  . TRP A 0 309 . -8.648   -5.913  -5.327  1.00 74.31 309 A 1 
ATOM 2380 O O   . TRP A 0 309 . -8.608   -6.476  -2.009  1.00 74.31 309 A 1 
ATOM 2381 C CG  . TRP A 0 309 . -8.307   -5.130  -6.558  1.00 74.31 309 A 1 
ATOM 2382 C CD1 . TRP A 0 309 . -7.225   -5.329  -7.344  1.00 74.31 309 A 1 
ATOM 2383 C CD2 . TRP A 0 309 . -8.966   -3.931  -7.077  1.00 74.31 309 A 1 
ATOM 2384 C CE2 . TRP A 0 309 . -8.199   -3.437  -8.174  1.00 74.31 309 A 1 
ATOM 2385 C CE3 . TRP A 0 309 . -10.111  -3.189  -6.707  1.00 74.31 309 A 1 
ATOM 2386 N NE1 . TRP A 0 309 . -7.160   -4.333  -8.300  1.00 74.31 309 A 1 
ATOM 2387 C CH2 . TRP A 0 309 . -9.678   -1.544  -8.463  1.00 74.31 309 A 1 
ATOM 2388 C CZ2 . TRP A 0 309 . -8.537   -2.262  -8.858  1.00 74.31 309 A 1 
ATOM 2389 C CZ3 . TRP A 0 309 . -10.465  -2.010  -7.394  1.00 74.31 309 A 1 
ATOM 2390 N N   . ALA A 0 310 . -9.760   -4.637  -2.647  1.00 76.10 310 A 1 
ATOM 2391 C CA  . ALA A 0 310 . -10.956  -4.555  -1.808  1.00 76.10 310 A 1 
ATOM 2392 C C   . ALA A 0 310 . -11.314  -5.635  -0.754  1.00 76.10 310 A 1 
ATOM 2393 C CB  . ALA A 0 310 . -12.134  -4.375  -2.773  1.00 76.10 310 A 1 
ATOM 2394 O O   . ALA A 0 310 . -11.288  -6.845  -0.988  1.00 76.10 310 A 1 
ATOM 2395 N N   . LYS A 0 311 . -11.866  -5.166  0.376   1.00 85.72 311 A 1 
ATOM 2396 C CA  . LYS A 0 311 . -12.659  -5.956  1.341   1.00 85.72 311 A 1 
ATOM 2397 C C   . LYS A 0 311 . -13.888  -5.169  1.798   1.00 85.72 311 A 1 
ATOM 2398 C CB  . LYS A 0 311 . -11.831  -6.379  2.567   1.00 85.72 311 A 1 
ATOM 2399 O O   . LYS A 0 311 . -13.780  -3.973  2.069   1.00 85.72 311 A 1 
ATOM 2400 C CG  . LYS A 0 311 . -10.481  -7.014  2.211   1.00 85.72 311 A 1 
ATOM 2401 C CD  . LYS A 0 311 . -9.664   -7.338  3.464   1.00 85.72 311 A 1 
ATOM 2402 C CE  . LYS A 0 311 . -8.282   -7.815  3.004   1.00 85.72 311 A 1 
ATOM 2403 N NZ  . LYS A 0 311 . -7.315   -7.882  4.126   1.00 85.72 311 A 1 
ATOM 2404 N N   . SER A 0 312 . -15.032  -5.832  1.937   1.00 85.12 312 A 1 
ATOM 2405 C CA  . SER A 0 312 . -16.295  -5.213  2.355   1.00 85.12 312 A 1 
ATOM 2406 C C   . SER A 0 312 . -17.088  -6.101  3.308   1.00 85.12 312 A 1 
ATOM 2407 C CB  . SER A 0 312 . -17.171  -4.888  1.140   1.00 85.12 312 A 1 
ATOM 2408 O O   . SER A 0 312 . -17.208  -7.304  3.065   1.00 85.12 312 A 1 
ATOM 2409 O OG  . SER A 0 312 . -17.552  -6.081  0.476   1.00 85.12 312 A 1 
ATOM 2410 N N   . TYR A 0 313 . -17.701  -5.482  4.308   1.00 88.42 313 A 1 
ATOM 2411 C CA  . TYR A 0 313 . -18.612  -6.083  5.273   1.00 88.42 313 A 1 
ATOM 2412 C C   . TYR A 0 313 . -19.906  -5.265  5.328   1.00 88.42 313 A 1 
ATOM 2413 C CB  . TYR A 0 313 . -17.946  -6.152  6.654   1.00 88.42 313 A 1 
ATOM 2414 O O   . TYR A 0 313 . -19.869  -4.040  5.176   1.00 88.42 313 A 1 
ATOM 2415 C CG  . TYR A 0 313 . -16.602  -6.859  6.653   1.00 88.42 313 A 1 
ATOM 2416 C CD1 . TYR A 0 313 . -16.537  -8.248  6.865   1.00 88.42 313 A 1 
ATOM 2417 C CD2 . TYR A 0 313 . -15.424  -6.126  6.408   1.00 88.42 313 A 1 
ATOM 2418 C CE1 . TYR A 0 313 . -15.296  -8.912  6.818   1.00 88.42 313 A 1 
ATOM 2419 C CE2 . TYR A 0 313 . -14.180  -6.783  6.361   1.00 88.42 313 A 1 
ATOM 2420 O OH  . TYR A 0 313 . -12.914  -8.808  6.526   1.00 88.42 313 A 1 
ATOM 2421 C CZ  . TYR A 0 313 . -14.118  -8.179  6.564   1.00 88.42 313 A 1 
ATOM 2422 N N   . ALA A 0 314 . -21.027  -5.939  5.547   1.00 88.25 314 A 1 
ATOM 2423 C CA  . ALA A 0 314 . -22.318  -5.342  5.859   1.00 88.25 314 A 1 
ATOM 2424 C C   . ALA A 0 314 . -23.051  -6.225  6.876   1.00 88.25 314 A 1 
ATOM 2425 C CB  . ALA A 0 314 . -23.130  -5.161  4.570   1.00 88.25 314 A 1 
ATOM 2426 O O   . ALA A 0 314 . -22.922  -7.452  6.825   1.00 88.25 314 A 1 
ATOM 2427 N N   . ALA A 0 315 . -23.791  -5.590  7.774   1.00 89.93 315 A 1 
ATOM 2428 C CA  . ALA A 0 315 . -24.744  -6.195  8.687   1.00 89.93 315 A 1 
ATOM 2429 C C   . ALA A 0 315 . -25.982  -5.293  8.751   1.00 89.93 315 A 1 
ATOM 2430 C CB  . ALA A 0 315 . -24.093  -6.371  10.063  1.00 89.93 315 A 1 
ATOM 2431 O O   . ALA A 0 315 . -25.843  -4.067  8.763   1.00 89.93 315 A 1 
ATOM 2432 N N   . GLU A 0 316 . -27.161  -5.900  8.766   1.00 89.20 316 A 1 
ATOM 2433 C CA  . GLU A 0 316 . -28.457  -5.224  8.863   1.00 89.20 316 A 1 
ATOM 2434 C C   . GLU A 0 316 . -29.335  -6.054  9.803   1.00 89.20 316 A 1 
ATOM 2435 C CB  . GLU A 0 316 . -29.117  -5.102  7.469   1.00 89.20 316 A 1 
ATOM 2436 O O   . GLU A 0 316 . -29.461  -7.262  9.584   1.00 89.20 316 A 1 
ATOM 2437 C CG  . GLU A 0 316 . -28.313  -4.235  6.477   1.00 89.20 316 A 1 
ATOM 2438 C CD  . GLU A 0 316 . -28.877  -4.169  5.042   1.00 89.20 316 A 1 
ATOM 2439 O OE1 . GLU A 0 316 . -28.262  -3.434  4.228   1.00 89.20 316 A 1 
ATOM 2440 O OE2 . GLU A 0 316 . -29.861  -4.872  4.721   1.00 89.20 316 A 1 
ATOM 2441 N N   . SER A 0 317 . -29.930  -5.428  10.819  1.00 93.31 317 A 1 
ATOM 2442 C CA  . SER A 0 317 . -30.932  -6.050  11.686  1.00 93.31 317 A 1 
ATOM 2443 C C   . SER A 0 317 . -32.204  -5.205  11.769  1.00 93.31 317 A 1 
ATOM 2444 C CB  . SER A 0 317 . -30.380  -6.386  13.078  1.00 93.31 317 A 1 
ATOM 2445 O O   . SER A 0 317 . -32.177  -3.979  11.624  1.00 93.31 317 A 1 
ATOM 2446 O OG  . SER A 0 317 . -29.965  -5.218  13.755  1.00 93.31 317 A 1 
ATOM 2447 N N   . TYR A 0 318 . -33.340  -5.871  11.969  1.00 91.59 318 A 1 
ATOM 2448 C CA  . TYR A 0 318 . -34.630  -5.229  12.205  1.00 91.59 318 A 1 
ATOM 2449 C C   . TYR A 0 318 . -35.456  -6.005  13.228  1.00 91.59 318 A 1 
ATOM 2450 C CB  . TYR A 0 318 . -35.428  -5.093  10.895  1.00 91.59 318 A 1 
ATOM 2451 O O   . TYR A 0 318 . -35.813  -7.157  12.974  1.00 91.59 318 A 1 
ATOM 2452 C CG  . TYR A 0 318 . -36.866  -4.627  11.094  1.00 91.59 318 A 1 
ATOM 2453 C CD1 . TYR A 0 318 . -37.935  -5.260  10.425  1.00 91.59 318 A 1 
ATOM 2454 C CD2 . TYR A 0 318 . -37.138  -3.580  11.994  1.00 91.59 318 A 1 
ATOM 2455 C CE1 . TYR A 0 318 . -39.261  -4.824  10.637  1.00 91.59 318 A 1 
ATOM 2456 C CE2 . TYR A 0 318 . -38.456  -3.186  12.258  1.00 91.59 318 A 1 
ATOM 2457 O OH  . TYR A 0 318 . -40.771  -3.326  11.782  1.00 91.59 318 A 1 
ATOM 2458 C CZ  . TYR A 0 318 . -39.515  -3.786  11.557  1.00 91.59 318 A 1 
ATOM 2459 N N   . ASP A 0 319 . -35.842  -5.320  14.304  1.00 91.36 319 A 1 
ATOM 2460 C CA  . ASP A 0 319 . -36.783  -5.807  15.306  1.00 91.36 319 A 1 
ATOM 2461 C C   . ASP A 0 319 . -38.104  -5.018  15.277  1.00 91.36 319 A 1 
ATOM 2462 C CB  . ASP A 0 319 . -36.161  -5.755  16.705  1.00 91.36 319 A 1 
ATOM 2463 O O   . ASP A 0 319 . -38.120  -3.785  15.275  1.00 91.36 319 A 1 
ATOM 2464 C CG  . ASP A 0 319 . -34.835  -6.511  16.796  1.00 91.36 319 A 1 
ATOM 2465 O OD1 . ASP A 0 319 . -34.841  -7.723  16.483  1.00 91.36 319 A 1 
ATOM 2466 O OD2 . ASP A 0 319 . -33.843  -5.870  17.213  1.00 91.36 319 A 1 
ATOM 2467 N N   . GLU A 0 320 . -39.229  -5.730  15.331  1.00 91.55 320 A 1 
ATOM 2468 C CA  . GLU A 0 320 . -40.536  -5.220  15.765  1.00 91.55 320 A 1 
ATOM 2469 C C   . GLU A 0 320 . -40.998  -6.029  16.972  1.00 91.55 320 A 1 
ATOM 2470 C CB  . GLU A 0 320 . -41.564  -5.283  14.615  1.00 91.55 320 A 1 
ATOM 2471 O O   . GLU A 0 320 . -40.983  -7.258  16.919  1.00 91.55 320 A 1 
ATOM 2472 C CG  . GLU A 0 320 . -43.032  -5.058  15.047  1.00 91.55 320 A 1 
ATOM 2473 C CD  . GLU A 0 320 . -43.983  -4.694  13.888  1.00 91.55 320 A 1 
ATOM 2474 O OE1 . GLU A 0 320 . -44.943  -3.920  14.118  1.00 91.55 320 A 1 
ATOM 2475 O OE2 . GLU A 0 320 . -43.668  -4.914  12.695  1.00 91.55 320 A 1 
ATOM 2476 N N   . TRP A 0 321 . -41.434  -5.358  18.038  1.00 92.12 321 A 1 
ATOM 2477 C CA  . TRP A 0 321 . -41.970  -6.017  19.226  1.00 92.12 321 A 1 
ATOM 2478 C C   . TRP A 0 321 . -43.129  -5.238  19.855  1.00 92.12 321 A 1 
ATOM 2479 C CB  . TRP A 0 321 . -40.844  -6.286  20.235  1.00 92.12 321 A 1 
ATOM 2480 O O   . TRP A 0 321 . -43.190  -4.009  19.797  1.00 92.12 321 A 1 
ATOM 2481 C CG  . TRP A 0 321 . -40.095  -5.081  20.723  1.00 92.12 321 A 1 
ATOM 2482 C CD1 . TRP A 0 321 . -38.962  -4.586  20.176  1.00 92.12 321 A 1 
ATOM 2483 C CD2 . TRP A 0 321 . -40.420  -4.194  21.839  1.00 92.12 321 A 1 
ATOM 2484 C CE2 . TRP A 0 321 . -39.419  -3.178  21.913  1.00 92.12 321 A 1 
ATOM 2485 C CE3 . TRP A 0 321 . -41.464  -4.137  22.788  1.00 92.12 321 A 1 
ATOM 2486 N NE1 . TRP A 0 321 . -38.555  -3.467  20.876  1.00 92.12 321 A 1 
ATOM 2487 C CH2 . TRP A 0 321 . -40.514  -2.125  23.800  1.00 92.12 321 A 1 
ATOM 2488 C CZ2 . TRP A 0 321 . -39.456  -2.156  22.875  1.00 92.12 321 A 1 
ATOM 2489 C CZ3 . TRP A 0 321 . -41.510  -3.117  23.758  1.00 92.12 321 A 1 
ATOM 2490 N N   . ASP A 0 322 . -44.039  -5.982  20.476  1.00 87.31 322 A 1 
ATOM 2491 C CA  . ASP A 0 322 . -45.166  -5.490  21.266  1.00 87.31 322 A 1 
ATOM 2492 C C   . ASP A 0 322 . -45.161  -6.208  22.624  1.00 87.31 322 A 1 
ATOM 2493 C CB  . ASP A 0 322 . -46.477  -5.714  20.486  1.00 87.31 322 A 1 
ATOM 2494 O O   . ASP A 0 322 . -44.886  -7.408  22.710  1.00 87.31 322 A 1 
ATOM 2495 C CG  . ASP A 0 322 . -47.684  -4.913  21.002  1.00 87.31 322 A 1 
ATOM 2496 O OD1 . ASP A 0 322 . -47.665  -4.456  22.168  1.00 87.31 322 A 1 
ATOM 2497 O OD2 . ASP A 0 322 . -48.629  -4.747  20.197  1.00 87.31 322 A 1 
ATOM 2498 N N   . ASN A 0 323 . -45.428  -5.457  23.686  1.00 86.43 323 A 1 
ATOM 2499 C CA  . ASN A 0 323 . -45.611  -5.918  25.051  1.00 86.43 323 A 1 
ATOM 2500 C C   . ASN A 0 323 . -46.848  -5.206  25.605  1.00 86.43 323 A 1 
ATOM 2501 C CB  . ASN A 0 323 . -44.333  -5.612  25.862  1.00 86.43 323 A 1 
ATOM 2502 O O   . ASN A 0 323 . -46.750  -4.064  26.065  1.00 86.43 323 A 1 
ATOM 2503 C CG  . ASN A 0 323 . -44.424  -5.979  27.339  1.00 86.43 323 A 1 
ATOM 2504 N ND2 . ASN A 0 323 . -45.313  -5.391  28.109  1.00 86.43 323 A 1 
ATOM 2505 O OD1 . ASN A 0 323 . -43.613  -6.716  27.867  1.00 86.43 323 A 1 
ATOM 2506 N N   . SER A 0 324 . -47.974  -5.909  25.647  1.00 83.09 324 A 1 
ATOM 2507 C CA  . SER A 0 324 . -49.166  -5.477  26.376  1.00 83.09 324 A 1 
ATOM 2508 C C   . SER A 0 324 . -49.262  -6.247  27.693  1.00 83.09 324 A 1 
ATOM 2509 C CB  . SER A 0 324 . -50.409  -5.666  25.508  1.00 83.09 324 A 1 
ATOM 2510 O O   . SER A 0 324 . -49.432  -7.467  27.683  1.00 83.09 324 A 1 
ATOM 2511 O OG  . SER A 0 324 . -50.414  -4.732  24.442  1.00 83.09 324 A 1 
ATOM 2512 N N   . ASP A 0 325 . -49.132  -5.516  28.799  1.00 80.39 325 A 1 
ATOM 2513 C CA  . ASP A 0 325 . -49.179  -5.984  30.191  1.00 80.39 325 A 1 
ATOM 2514 C C   . ASP A 0 325 . -50.422  -5.384  30.889  1.00 80.39 325 A 1 
ATOM 2515 C CB  . ASP A 0 325 . -47.852  -5.573  30.852  1.00 80.39 325 A 1 
ATOM 2516 O O   . ASP A 0 325 . -50.878  -4.304  30.500  1.00 80.39 325 A 1 
ATOM 2517 C CG  . ASP A 0 325 . -47.497  -6.352  32.114  1.00 80.39 325 A 1 
ATOM 2518 O OD1 . ASP A 0 325 . -48.381  -7.097  32.590  1.00 80.39 325 A 1 
ATOM 2519 O OD2 . ASP A 0 325 . -46.316  -6.212  32.521  1.00 80.39 325 A 1 
ATOM 2520 N N   . ALA A 0 326 . -51.058  -6.085  31.836  1.00 77.39 326 A 1 
ATOM 2521 C CA  . ALA A 0 326 . -52.433  -5.743  32.250  1.00 77.39 326 A 1 
ATOM 2522 C C   . ALA A 0 326 . -52.889  -6.302  33.617  1.00 77.39 326 A 1 
ATOM 2523 C CB  . ALA A 0 326 . -53.392  -6.164  31.116  1.00 77.39 326 A 1 
ATOM 2524 O O   . ALA A 0 326 . -53.946  -6.966  33.707  1.00 77.39 326 A 1 
ATOM 2525 N N   . ASP A 0 327 . -52.150  -6.005  34.689  1.00 77.16 327 A 1 
ATOM 2526 C CA  . ASP A 0 327 . -52.429  -6.557  36.013  1.00 77.16 327 A 1 
ATOM 2527 C C   . ASP A 0 327 . -53.731  -6.042  36.631  1.00 77.16 327 A 1 
ATOM 2528 C CB  . ASP A 0 327 . -51.278  -6.374  37.027  1.00 77.16 327 A 1 
ATOM 2529 O O   . ASP A 0 327 . -54.245  -4.940  36.406  1.00 77.16 327 A 1 
ATOM 2530 C CG  . ASP A 0 327 . -50.054  -7.250  36.786  1.00 77.16 327 A 1 
ATOM 2531 O OD1 . ASP A 0 327 . -50.205  -8.211  36.002  1.00 77.16 327 A 1 
ATOM 2532 O OD2 . ASP A 0 327 . -49.073  -7.049  37.542  1.00 77.16 327 A 1 
ATOM 2533 N N   . LYS A 0 328 . -54.297  -6.901  37.478  1.00 69.97 328 A 1 
ATOM 2534 C CA  . LYS A 0 328 . -55.367  -6.565  38.421  1.00 69.97 328 A 1 
ATOM 2535 C C   . LYS A 0 328 . -54.965  -7.117  39.767  1.00 69.97 328 A 1 
ATOM 2536 C CB  . LYS A 0 328 . -56.704  -7.145  37.934  1.00 69.97 328 A 1 
ATOM 2537 O O   . LYS A 0 328 . -54.967  -8.331  39.943  1.00 69.97 328 A 1 
ATOM 2538 C CG  . LYS A 0 328 . -57.192  -6.352  36.718  1.00 69.97 328 A 1 
ATOM 2539 C CD  . LYS A 0 328 . -58.226  -7.087  35.865  1.00 69.97 328 A 1 
ATOM 2540 C CE  . LYS A 0 328 . -58.227  -6.463  34.459  1.00 69.97 328 A 1 
ATOM 2541 N NZ  . LYS A 0 328 . -56.953  -6.740  33.729  1.00 69.97 328 A 1 
ATOM 2542 N N   . TRP A 0 329 . -54.656  -6.246  40.722  1.00 67.20 329 A 1 
ATOM 2543 C CA  . TRP A 0 329 . -54.137  -6.636  42.032  1.00 67.20 329 A 1 
ATOM 2544 C C   . TRP A 0 329 . -55.098  -6.259  43.168  1.00 67.20 329 A 1 
ATOM 2545 C CB  . TRP A 0 329 . -52.709  -6.101  42.206  1.00 67.20 329 A 1 
ATOM 2546 O O   . TRP A 0 329 . -55.566  -5.126  43.300  1.00 67.20 329 A 1 
ATOM 2547 C CG  . TRP A 0 329 . -52.451  -4.692  41.765  1.00 67.20 329 A 1 
ATOM 2548 C CD1 . TRP A 0 329 . -51.995  -4.333  40.543  1.00 67.20 329 A 1 
ATOM 2549 C CD2 . TRP A 0 329 . -52.556  -3.449  42.526  1.00 67.20 329 A 1 
ATOM 2550 C CE2 . TRP A 0 329 . -52.130  -2.370  41.690  1.00 67.20 329 A 1 
ATOM 2551 C CE3 . TRP A 0 329 . -52.949  -3.131  43.849  1.00 67.20 329 A 1 
ATOM 2552 N NE1 . TRP A 0 329 . -51.830  -2.967  40.483  1.00 67.20 329 A 1 
ATOM 2553 C CH2 . TRP A 0 329 . -52.459  -0.766  43.481  1.00 67.20 329 A 1 
ATOM 2554 C CZ2 . TRP A 0 329 . -52.081  -1.048  42.155  1.00 67.20 329 A 1 
ATOM 2555 C CZ3 . TRP A 0 329 . -52.901  -1.805  44.324  1.00 67.20 329 A 1 
ATOM 2556 N N   . GLY A 0 330 . -55.410  -7.243  44.018  1.00 61.43 330 A 1 
ATOM 2557 C CA  . GLY A 0 330 . -56.279  -7.079  45.185  1.00 61.43 330 A 1 
ATOM 2558 C C   . GLY A 0 330 . -55.488  -6.884  46.480  1.00 61.43 330 A 1 
ATOM 2559 O O   . GLY A 0 330 . -54.830  -7.809  46.953  1.00 61.43 330 A 1 
ATOM 2560 N N   . ALA A 0 331 . -55.609  -5.716  47.111  1.00 57.55 331 A 1 
ATOM 2561 C CA  . ALA A 0 331 . -55.013  -5.427  48.414  1.00 57.55 331 A 1 
ATOM 2562 C C   . ALA A 0 331 . -56.058  -5.547  49.541  1.00 57.55 331 A 1 
ATOM 2563 C CB  . ALA A 0 331 . -54.349  -4.046  48.360  1.00 57.55 331 A 1 
ATOM 2564 O O   . ALA A 0 331 . -57.114  -4.910  49.507  1.00 57.55 331 A 1 
ATOM 2565 N N   . GLN A 0 332 . -55.762  -6.340  50.578  1.00 56.25 332 A 1 
ATOM 2566 C CA  . GLN A 0 332 . -56.642  -6.520  51.741  1.00 56.25 332 A 1 
ATOM 2567 C C   . GLN A 0 332 . -56.044  -5.902  53.011  1.00 56.25 332 A 1 
ATOM 2568 C CB  . GLN A 0 332 . -56.991  -8.008  51.922  1.00 56.25 332 A 1 
ATOM 2569 O O   . GLN A 0 332 . -54.993  -6.327  53.489  1.00 56.25 332 A 1 
ATOM 2570 C CG  . GLN A 0 332 . -57.926  -8.236  53.127  1.00 56.25 332 A 1 
ATOM 2571 C CD  . GLN A 0 332 . -58.459  -9.664  53.215  1.00 56.25 332 A 1 
ATOM 2572 N NE2 . GLN A 0 332 . -58.589  -10.231 54.394  1.00 56.25 332 A 1 
ATOM 2573 O OE1 . GLN A 0 332 . -58.816  -10.291 52.238  1.00 56.25 332 A 1 
ATOM 2574 N N   . ALA A 0 333 . -56.781  -4.964  53.607  1.00 48.70 333 A 1 
ATOM 2575 C CA  . ALA A 0 333 . -56.533  -4.434  54.946  1.00 48.70 333 A 1 
ATOM 2576 C C   . ALA A 0 333 . -57.648  -4.853  55.922  1.00 48.70 333 A 1 
ATOM 2577 C CB  . ALA A 0 333 . -56.377  -2.913  54.858  1.00 48.70 333 A 1 
ATOM 2578 O O   . ALA A 0 333 . -58.765  -5.180  55.513  1.00 48.70 333 A 1 
ATOM 2579 N N   . TRP A 0 334 . -57.336  -4.835  57.218  1.00 45.43 334 A 1 
ATOM 2580 C CA  . TRP A 0 334 . -58.233  -5.245  58.303  1.00 45.43 334 A 1 
ATOM 2581 C C   . TRP A 0 334 . -58.615  -4.048  59.181  1.00 45.43 334 A 1 
ATOM 2582 C CB  . TRP A 0 334 . -57.558  -6.336  59.146  1.00 45.43 334 A 1 
ATOM 2583 O O   . TRP A 0 334 . -57.772  -3.196  59.462  1.00 45.43 334 A 1 
ATOM 2584 C CG  . TRP A 0 334 . -57.259  -7.628  58.442  1.00 45.43 334 A 1 
ATOM 2585 C CD1 . TRP A 0 334 . -56.165  -7.885  57.687  1.00 45.43 334 A 1 
ATOM 2586 C CD2 . TRP A 0 334 . -58.048  -8.859  58.429  1.00 45.43 334 A 1 
ATOM 2587 C CE2 . TRP A 0 334 . -57.350  -9.834  57.655  1.00 45.43 334 A 1 
ATOM 2588 C CE3 . TRP A 0 334 . -59.283  -9.253  58.993  1.00 45.43 334 A 1 
ATOM 2589 N NE1 . TRP A 0 334 . -56.220  -9.181  57.212  1.00 45.43 334 A 1 
ATOM 2590 C CH2 . TRP A 0 334 . -59.068  -11.497 58.045  1.00 45.43 334 A 1 
ATOM 2591 C CZ2 . TRP A 0 334 . -57.842  -11.134 57.462  1.00 45.43 334 A 1 
ATOM 2592 C CZ3 . TRP A 0 334 . -59.786  -10.555 58.803  1.00 45.43 334 A 1 
ATOM 2593 N N   . GLY A 0 335 . -59.862  -4.023  59.651  1.00 50.12 335 A 1 
ATOM 2594 C CA  . GLY A 0 335 . -60.368  -3.079  60.646  1.00 50.12 335 A 1 
ATOM 2595 C C   . GLY A 0 335 . -61.276  -3.768  61.670  1.00 50.12 335 A 1 
ATOM 2596 O O   . GLY A 0 335 . -61.602  -4.947  61.531  1.00 50.12 335 A 1 
ATOM 2597 N N   . SER A 0 336 . -61.657  -3.026  62.709  1.00 45.04 336 A 1 
ATOM 2598 C CA  . SER A 0 336 . -62.685  -3.424  63.677  1.00 45.04 336 A 1 
ATOM 2599 C C   . SER A 0 336 . -63.277  -2.191  64.358  1.00 45.04 336 A 1 
ATOM 2600 C CB  . SER A 0 336 . -62.110  -4.357  64.757  1.00 45.04 336 A 1 
ATOM 2601 O O   . SER A 0 336 . -62.536  -1.427  64.989  1.00 45.04 336 A 1 
ATOM 2602 O OG  . SER A 0 336 . -61.099  -3.705  65.513  1.00 45.04 336 A 1 
ATOM 2603 N N   . ASP A 0 337 . -64.590  -2.029  64.276  1.00 45.04 337 A 1 
ATOM 2604 C CA  . ASP A 0 337 . -65.388  -1.147  65.130  1.00 45.04 337 A 1 
ATOM 2605 C C   . ASP A 0 337 . -65.686  -1.841  66.482  1.00 45.04 337 A 1 
ATOM 2606 C CB  . ASP A 0 337 . -66.685  -0.696  64.409  1.00 45.04 337 A 1 
ATOM 2607 O O   . ASP A 0 337 . -65.226  -2.958  66.747  1.00 45.04 337 A 1 
ATOM 2608 C CG  . ASP A 0 337 . -66.748  -1.027  62.915  1.00 45.04 337 A 1 
ATOM 2609 O OD1 . ASP A 0 337 . -66.792  -2.235  62.608  1.00 45.04 337 A 1 
ATOM 2610 O OD2 . ASP A 0 337 . -66.607  -0.113  62.066  1.00 45.04 337 A 1 
ATOM 2611 N N   . GLN A 0 338 . -66.425  -1.168  67.370  1.00 36.99 338 A 1 
ATOM 2612 C CA  . GLN A 0 338 . -66.968  -1.759  68.602  1.00 36.99 338 A 1 
ATOM 2613 C C   . GLN A 0 338 . -68.334  -1.152  68.907  1.00 36.99 338 A 1 
ATOM 2614 C CB  . GLN A 0 338 . -66.033  -1.592  69.815  1.00 36.99 338 A 1 
ATOM 2615 O O   . GLN A 0 338 . -68.450  -0.140  69.609  1.00 36.99 338 A 1 
ATOM 2616 C CG  . GLN A 0 338 . -64.908  -2.630  69.819  1.00 36.99 338 A 1 
ATOM 2617 C CD  . GLN A 0 338 . -64.297  -2.885  71.193  1.00 36.99 338 A 1 
ATOM 2618 N NE2 . GLN A 0 338 . -63.577  -3.976  71.329  1.00 36.99 338 A 1 
ATOM 2619 O OE1 . GLN A 0 338 . -64.426  -2.151  72.166  1.00 36.99 338 A 1 
ATOM 2620 N N   . ASP A 0 339 . -69.365  -1.803  68.391  1.00 45.14 339 A 1 
ATOM 2621 C CA  . ASP A 0 339 . -70.706  -1.246  68.359  1.00 45.14 339 A 1 
ATOM 2622 C C   . ASP A 0 339 . -71.454  -1.547  69.664  1.00 45.14 339 A 1 
ATOM 2623 C CB  . ASP A 0 339 . -71.426  -1.702  67.080  1.00 45.14 339 A 1 
ATOM 2624 O O   . ASP A 0 339 . -71.349  -2.615  70.274  1.00 45.14 339 A 1 
ATOM 2625 C CG  . ASP A 0 339 . -70.840  -1.053  65.811  1.00 45.14 339 A 1 
ATOM 2626 O OD1 . ASP A 0 339 . -69.740  -0.457  65.907  1.00 45.14 339 A 1 
ATOM 2627 O OD2 . ASP A 0 339 . -71.541  -1.110  64.782  1.00 45.14 339 A 1 
ATOM 2628 N N   . VAL A 0 340 . -72.194  -0.551  70.159  1.00 34.96 340 A 1 
ATOM 2629 C CA  . VAL A 0 340 . -72.891  -0.625  71.457  1.00 34.96 340 A 1 
ATOM 2630 C C   . VAL A 0 340 . -74.383  -0.376  71.260  1.00 34.96 340 A 1 
ATOM 2631 C CB  . VAL A 0 340 . -72.221  0.245   72.543  1.00 34.96 340 A 1 
ATOM 2632 O O   . VAL A 0 340 . -74.988  0.533   71.839  1.00 34.96 340 A 1 
ATOM 2633 C CG1 . VAL A 0 340 . -72.770  -0.090  73.943  1.00 34.96 340 A 1 
ATOM 2634 C CG2 . VAL A 0 340 . -70.705  0.003   72.623  1.00 34.96 340 A 1 
ATOM 2635 N N   . TYR A 0 341 . -74.994  -1.204  70.413  1.00 36.06 341 A 1 
ATOM 2636 C CA  . TYR A 0 341 . -76.417  -1.116  70.117  1.00 36.06 341 A 1 
ATOM 2637 C C   . TYR A 0 341 . -77.295  -1.562  71.308  1.00 36.06 341 A 1 
ATOM 2638 C CB  . TYR A 0 341 . -76.722  -1.876  68.818  1.00 36.06 341 A 1 
ATOM 2639 O O   . TYR A 0 341 . -76.945  -2.448  72.090  1.00 36.06 341 A 1 
ATOM 2640 C CG  . TYR A 0 341 . -77.992  -1.386  68.152  1.00 36.06 341 A 1 
ATOM 2641 C CD1 . TYR A 0 341 . -79.191  -2.114  68.274  1.00 36.06 341 A 1 
ATOM 2642 C CD2 . TYR A 0 341 . -77.968  -0.183  67.421  1.00 36.06 341 A 1 
ATOM 2643 C CE1 . TYR A 0 341 . -80.369  -1.632  67.669  1.00 36.06 341 A 1 
ATOM 2644 C CE2 . TYR A 0 341 . -79.139  0.298   66.809  1.00 36.06 341 A 1 
ATOM 2645 O OH  . TYR A 0 341 . -81.473  0.027   66.333  1.00 36.06 341 A 1 
ATOM 2646 C CZ  . TYR A 0 341 . -80.342  -0.430  66.930  1.00 36.06 341 A 1 
ATOM 2647 N N   . GLY A 0 342 . -78.480  -0.953  71.458  1.00 37.23 342 A 1 
ATOM 2648 C CA  . GLY A 0 342 . -79.510  -1.429  72.400  1.00 37.23 342 A 1 
ATOM 2649 C C   . GLY A 0 342 . -79.645  -0.705  73.752  1.00 37.23 342 A 1 
ATOM 2650 O O   . GLY A 0 342 . -79.862  -1.348  74.782  1.00 37.23 342 A 1 
ATOM 2651 N N   . SER A 0 343 . -79.622  0.633   73.780  1.00 30.11 343 A 1 
ATOM 2652 C CA  . SER A 0 343 . -79.964  1.423   74.985  1.00 30.11 343 A 1 
ATOM 2653 C C   . SER A 0 343 . -81.482  1.535   75.251  1.00 30.11 343 A 1 
ATOM 2654 C CB  . SER A 0 343 . -79.281  2.797   74.962  1.00 30.11 343 A 1 
ATOM 2655 O O   . SER A 0 343 . -82.052  2.626   75.256  1.00 30.11 343 A 1 
ATOM 2656 O OG  . SER A 0 343 . -77.909  2.646   75.272  1.00 30.11 343 A 1 
ATOM 2657 N N   . SER A 0 344 . -82.162  0.414   75.523  1.00 33.47 344 A 1 
ATOM 2658 C CA  . SER A 0 344 . -83.557  0.431   76.004  1.00 33.47 344 A 1 
ATOM 2659 C C   . SER A 0 344 . -83.636  0.984   77.438  1.00 33.47 344 A 1 
ATOM 2660 C CB  . SER A 0 344 . -84.193  -0.961  75.919  1.00 33.47 344 A 1 
ATOM 2661 O O   . SER A 0 344 . -83.026  0.430   78.356  1.00 33.47 344 A 1 
ATOM 2662 O OG  . SER A 0 344 . -83.538  -1.860  76.792  1.00 33.47 344 A 1 
ATOM 2663 N N   . SER A 0 345 . -84.395  2.059   77.650  1.00 32.72 345 A 1 
ATOM 2664 C CA  . SER A 0 345 . -84.251  3.001   78.773  1.00 32.72 345 A 1 
ATOM 2665 C C   . SER A 0 345 . -84.836  2.577   80.139  1.00 32.72 345 A 1 
ATOM 2666 C CB  . SER A 0 345 . -84.750  4.383   78.318  1.00 32.72 345 A 1 
ATOM 2667 O O   . SER A 0 345 . -85.333  3.418   80.886  1.00 32.72 345 A 1 
ATOM 2668 O OG  . SER A 0 345 . -86.036  4.278   77.736  1.00 32.72 345 A 1 
ATOM 2669 N N   . TYR A 0 346 . -84.716  1.301   80.534  1.00 32.08 346 A 1 
ATOM 2670 C CA  . TYR A 0 346 . -85.151  0.829   81.860  1.00 32.08 346 A 1 
ATOM 2671 C C   . TYR A 0 346 . -84.068  0.097   82.670  1.00 32.08 346 A 1 
ATOM 2672 C CB  . TYR A 0 346 . -86.449  0.014   81.752  1.00 32.08 346 A 1 
ATOM 2673 O O   . TYR A 0 346 . -83.741  -1.066  82.450  1.00 32.08 346 A 1 
ATOM 2674 C CG  . TYR A 0 346 . -87.674  0.882   81.520  1.00 32.08 346 A 1 
ATOM 2675 C CD1 . TYR A 0 346 . -88.247  1.594   82.596  1.00 32.08 346 A 1 
ATOM 2676 C CD2 . TYR A 0 346 . -88.210  1.018   80.226  1.00 32.08 346 A 1 
ATOM 2677 C CE1 . TYR A 0 346 . -89.344  2.451   82.376  1.00 32.08 346 A 1 
ATOM 2678 C CE2 . TYR A 0 346 . -89.310  1.869   80.004  1.00 32.08 346 A 1 
ATOM 2679 O OH  . TYR A 0 346 . -90.924  3.424   80.844  1.00 32.08 346 A 1 
ATOM 2680 C CZ  . TYR A 0 346 . -89.874  2.593   81.074  1.00 32.08 346 A 1 
ATOM 2681 N N   . GLY A 0 347 . -83.600  0.764   83.730  1.00 32.11 347 A 1 
ATOM 2682 C CA  . GLY A 0 347 . -83.324  0.106   85.014  1.00 32.11 347 A 1 
ATOM 2683 C C   . GLY A 0 347 . -82.013  -0.666  85.202  1.00 32.11 347 A 1 
ATOM 2684 O O   . GLY A 0 347 . -81.803  -1.172  86.306  1.00 32.11 347 A 1 
ATOM 2685 N N   . LYS A 0 348 . -81.100  -0.746  84.222  1.00 31.00 348 A 1 
ATOM 2686 C CA  . LYS A 0 348 . -79.775  -1.372  84.431  1.00 31.00 348 A 1 
ATOM 2687 C C   . LYS A 0 348 . -78.839  -0.460  85.242  1.00 31.00 348 A 1 
ATOM 2688 C CB  . LYS A 0 348 . -79.171  -1.874  83.107  1.00 31.00 348 A 1 
ATOM 2689 O O   . LYS A 0 348 . -77.895  0.121   84.715  1.00 31.00 348 A 1 
ATOM 2690 C CG  . LYS A 0 348 . -78.028  -2.879  83.363  1.00 31.00 348 A 1 
ATOM 2691 C CD  . LYS A 0 348 . -77.389  -3.330  82.043  1.00 31.00 348 A 1 
ATOM 2692 C CE  . LYS A 0 348 . -76.252  -4.336  82.269  1.00 31.00 348 A 1 
ATOM 2693 N NZ  . LYS A 0 348 . -75.523  -4.600  81.000  1.00 31.00 348 A 1 
ATOM 2694 N N   . ALA A 0 349 . -79.119  -0.344  86.540  1.00 30.43 349 A 1 
ATOM 2695 C CA  . ALA A 0 349 . -78.260  0.324   87.513  1.00 30.43 349 A 1 
ATOM 2696 C C   . ALA A 0 349 . -76.821  -0.227  87.460  1.00 30.43 349 A 1 
ATOM 2697 C CB  . ALA A 0 349 . -78.882  0.166   88.907  1.00 30.43 349 A 1 
ATOM 2698 O O   . ALA A 0 349 . -76.603  -1.387  87.105  1.00 30.43 349 A 1 
ATOM 2699 N N   . ALA A 0 350 . -75.840  0.610   87.812  1.00 29.03 350 A 1 
ATOM 2700 C CA  . ALA A 0 350 . -74.412  0.356   87.613  1.00 29.03 350 A 1 
ATOM 2701 C C   . ALA A 0 350 . -73.837  -0.741  88.539  1.00 29.03 350 A 1 
ATOM 2702 C CB  . ALA A 0 350 . -73.670  1.696   87.724  1.00 29.03 350 A 1 
ATOM 2703 O O   . ALA A 0 350 . -73.051  -0.477  89.445  1.00 29.03 350 A 1 
ATOM 2704 N N   . SER A 0 351 . -74.218  -1.995  88.291  1.00 32.83 351 A 1 
ATOM 2705 C CA  . SER A 0 351 . -73.752  -3.190  89.001  1.00 32.83 351 A 1 
ATOM 2706 C C   . SER A 0 351 . -72.959  -4.149  88.104  1.00 32.83 351 A 1 
ATOM 2707 C CB  . SER A 0 351 . -74.913  -3.862  89.739  1.00 32.83 351 A 1 
ATOM 2708 O O   . SER A 0 351 . -72.806  -5.327  88.431  1.00 32.83 351 A 1 
ATOM 2709 O OG  . SER A 0 351 . -75.861  -4.373  88.826  1.00 32.83 351 A 1 
ATOM 2710 N N   . ALA A 0 352 . -72.374  -3.636  87.013  1.00 30.82 352 A 1 
ATOM 2711 C CA  . ALA A 0 352 . -71.184  -4.220  86.388  1.00 30.82 352 A 1 
ATOM 2712 C C   . ALA A 0 352 . -69.964  -3.987  87.305  1.00 30.82 352 A 1 
ATOM 2713 C CB  . ALA A 0 352 . -71.017  -3.675  84.965  1.00 30.82 352 A 1 
ATOM 2714 O O   . ALA A 0 352 . -69.077  -3.181  87.045  1.00 30.82 352 A 1 
ATOM 2715 N N   . LYS A 0 353 . -70.023  -4.679  88.447  1.00 34.11 353 A 1 
ATOM 2716 C CA  . LYS A 0 353 . -68.983  -4.966  89.434  1.00 34.11 353 A 1 
ATOM 2717 C C   . LYS A 0 353 . -67.559  -4.780  88.891  1.00 34.11 353 A 1 
ATOM 2718 C CB  . LYS A 0 353 . -69.248  -6.441  89.793  1.00 34.11 353 A 1 
ATOM 2719 O O   . LYS A 0 353 . -67.181  -5.462  87.944  1.00 34.11 353 A 1 
ATOM 2720 C CG  . LYS A 0 353 . -68.320  -7.090  90.824  1.00 34.11 353 A 1 
ATOM 2721 C CD  . LYS A 0 353 . -68.715  -8.571  90.950  1.00 34.11 353 A 1 
ATOM 2722 C CE  . LYS A 0 353 . -67.840  -9.289  91.979  1.00 34.11 353 A 1 
ATOM 2723 N NZ  . LYS A 0 353 . -68.146  -10.741 92.033  1.00 34.11 353 A 1 
ATOM 2724 N N   . LYS A 0 354 . -66.742  -3.963  89.573  1.00 28.65 354 A 1 
ATOM 2725 C CA  . LYS A 0 354 . -65.279  -3.958  89.397  1.00 28.65 354 A 1 
ATOM 2726 C C   . LYS A 0 354 . -64.726  -5.377  89.605  1.00 28.65 354 A 1 
ATOM 2727 C CB  . LYS A 0 354 . -64.582  -2.989  90.380  1.00 28.65 354 A 1 
ATOM 2728 O O   . LYS A 0 354 . -64.535  -5.817  90.735  1.00 28.65 354 A 1 
ATOM 2729 C CG  . LYS A 0 354 . -64.373  -1.554  89.866  1.00 28.65 354 A 1 
ATOM 2730 C CD  . LYS A 0 354 . -63.454  -0.791  90.841  1.00 28.65 354 A 1 
ATOM 2731 C CE  . LYS A 0 354 . -63.034  0.581   90.296  1.00 28.65 354 A 1 
ATOM 2732 N NZ  . LYS A 0 354 . -61.999  1.218   91.154  1.00 28.65 354 A 1 
ATOM 2733 N N   . THR A 0 355 . -64.437  -6.055  88.505  1.00 32.57 355 A 1 
ATOM 2734 C CA  . THR A 0 355 . -63.373  -7.051  88.384  1.00 32.57 355 A 1 
ATOM 2735 C C   . THR A 0 355 . -62.371  -6.412  87.424  1.00 32.57 355 A 1 
ATOM 2736 C CB  . THR A 0 355 . -63.901  -8.398  87.863  1.00 32.57 355 A 1 
ATOM 2737 O O   . THR A 0 355 . -62.648  -6.306  86.238  1.00 32.57 355 A 1 
ATOM 2738 C CG2 . THR A 0 355 . -64.775  -9.091  88.910  1.00 32.57 355 A 1 
ATOM 2739 O OG1 . THR A 0 355 . -64.703  -8.228  86.720  1.00 32.57 355 A 1 
ATOM 2740 N N   . GLY A 0 356 . -61.285  -5.804  87.892  1.00 29.20 356 A 1 
ATOM 2741 C CA  . GLY A 0 356 . -60.410  -6.338  88.940  1.00 29.20 356 A 1 
ATOM 2742 C C   . GLY A 0 356 . -59.323  -7.221  88.328  1.00 29.20 356 A 1 
ATOM 2743 O O   . GLY A 0 356 . -58.944  -8.217  88.930  1.00 29.20 356 A 1 
ATOM 2744 N N   . TRP A 0 357 . -58.875  -6.870  87.118  1.00 27.40 357 A 1 
ATOM 2745 C CA  . TRP A 0 357 . -57.627  -7.349  86.545  1.00 27.40 357 A 1 
ATOM 2746 C C   . TRP A 0 357 . -56.585  -6.232  86.641  1.00 27.40 357 A 1 
ATOM 2747 C CB  . TRP A 0 357 . -57.839  -7.876  85.125  1.00 27.40 357 A 1 
ATOM 2748 O O   . TRP A 0 357 . -56.406  -5.419  85.737  1.00 27.40 357 A 1 
ATOM 2749 C CG  . TRP A 0 357 . -56.721  -8.777  84.719  1.00 27.40 357 A 1 
ATOM 2750 C CD1 . TRP A 0 357 . -55.547  -8.387  84.174  1.00 27.40 357 A 1 
ATOM 2751 C CD2 . TRP A 0 357 . -56.601  -10.213 84.953  1.00 27.40 357 A 1 
ATOM 2752 C CE2 . TRP A 0 357 . -55.312  -10.634 84.512  1.00 27.40 357 A 1 
ATOM 2753 C CE3 . TRP A 0 357 . -57.443  -11.194 85.522  1.00 27.40 357 A 1 
ATOM 2754 N NE1 . TRP A 0 357 . -54.715  -9.482  84.042  1.00 27.40 357 A 1 
ATOM 2755 C CH2 . TRP A 0 357 . -55.748  -12.920 85.180  1.00 27.40 357 A 1 
ATOM 2756 C CZ2 . TRP A 0 357 . -54.883  -11.965 84.620  1.00 27.40 357 A 1 
ATOM 2757 C CZ3 . TRP A 0 357 . -57.023  -12.534 85.632  1.00 27.40 357 A 1 
ATOM 2758 N N   . GLU A 0 358 . -55.962  -6.146  87.810  1.00 28.75 358 A 1 
ATOM 2759 C CA  . GLU A 0 358 . -54.717  -5.405  87.997  1.00 28.75 358 A 1 
ATOM 2760 C C   . GLU A 0 358 . -53.558  -6.227  87.399  1.00 28.75 358 A 1 
ATOM 2761 C CB  . GLU A 0 358 . -54.496  -5.154  89.502  1.00 28.75 358 A 1 
ATOM 2762 O O   . GLU A 0 358 . -53.656  -7.448  87.292  1.00 28.75 358 A 1 
ATOM 2763 C CG  . GLU A 0 358 . -55.616  -4.311  90.141  1.00 28.75 358 A 1 
ATOM 2764 C CD  . GLU A 0 358 . -55.499  -4.213  91.670  1.00 28.75 358 A 1 
ATOM 2765 O OE1 . GLU A 0 358 . -55.595  -3.073  92.182  1.00 28.75 358 A 1 
ATOM 2766 O OE2 . GLU A 0 358 . -55.395  -5.276  92.320  1.00 28.75 358 A 1 
ATOM 2767 N N   . GLY A 0 359 . -52.431  -5.591  87.065  1.00 30.24 359 A 1 
ATOM 2768 C CA  . GLY A 0 359 . -51.175  -6.329  86.872  1.00 30.24 359 A 1 
ATOM 2769 C C   . GLY A 0 359 . -50.857  -6.827  85.457  1.00 30.24 359 A 1 
ATOM 2770 O O   . GLY A 0 359 . -50.372  -7.943  85.301  1.00 30.24 359 A 1 
ATOM 2771 N N   . ALA A 0 360 . -51.012  -5.977  84.440  1.00 33.22 360 A 1 
ATOM 2772 C CA  . ALA A 0 360 . -50.205  -6.064  83.220  1.00 33.22 360 A 1 
ATOM 2773 C C   . ALA A 0 360 . -49.561  -4.692  82.946  1.00 33.22 360 A 1 
ATOM 2774 C CB  . ALA A 0 360 . -51.061  -6.580  82.057  1.00 33.22 360 A 1 
ATOM 2775 O O   . ALA A 0 360 . -50.268  -3.693  82.884  1.00 33.22 360 A 1 
ATOM 2776 N N   . TYR A 0 361 . -48.225  -4.676  82.883  1.00 32.38 361 A 1 
ATOM 2777 C CA  . TYR A 0 361 . -47.287  -3.610  82.480  1.00 32.38 361 A 1 
ATOM 2778 C C   . TYR A 0 361 . -47.886  -2.224  82.125  1.00 32.38 361 A 1 
ATOM 2779 C CB  . TYR A 0 361 . -46.481  -4.158  81.293  1.00 32.38 361 A 1 
ATOM 2780 O O   . TYR A 0 361 . -48.635  -2.089  81.169  1.00 32.38 361 A 1 
ATOM 2781 C CG  . TYR A 0 361 . -45.741  -5.444  81.624  1.00 32.38 361 A 1 
ATOM 2782 C CD1 . TYR A 0 361 . -44.412  -5.384  82.085  1.00 32.38 361 A 1 
ATOM 2783 C CD2 . TYR A 0 361 . -46.392  -6.692  81.518  1.00 32.38 361 A 1 
ATOM 2784 C CE1 . TYR A 0 361 . -43.734  -6.565  82.446  1.00 32.38 361 A 1 
ATOM 2785 C CE2 . TYR A 0 361 . -45.726  -7.871  81.903  1.00 32.38 361 A 1 
ATOM 2786 O OH  . TYR A 0 361 . -43.749  -8.952  82.717  1.00 32.38 361 A 1 
ATOM 2787 C CZ  . TYR A 0 361 . -44.394  -7.810  82.362  1.00 32.38 361 A 1 
ATOM 2788 N N   . GLY A 0 362 . -47.552  -1.110  82.785  1.00 30.83 362 A 1 
ATOM 2789 C CA  . GLY A 0 362 . -46.435  -0.842  83.696  1.00 30.83 362 A 1 
ATOM 2790 C C   . GLY A 0 362 . -45.297  -0.087  82.998  1.00 30.83 362 A 1 
ATOM 2791 O O   . GLY A 0 362 . -44.489  -0.691  82.306  1.00 30.83 362 A 1 
ATOM 2792 N N   . ASN A 0 363 . -45.213  1.221   83.269  1.00 31.92 363 A 1 
ATOM 2793 C CA  . ASN A 0 363 . -44.108  2.143   82.961  1.00 31.92 363 A 1 
ATOM 2794 C C   . ASN A 0 363 . -43.676  2.325   81.488  1.00 31.92 363 A 1 
ATOM 2795 C CB  . ASN A 0 363 . -42.887  1.783   83.836  1.00 31.92 363 A 1 
ATOM 2796 O O   . ASN A 0 363 . -42.673  1.759   81.078  1.00 31.92 363 A 1 
ATOM 2797 C CG  . ASN A 0 363 . -43.101  1.944   85.324  1.00 31.92 363 A 1 
ATOM 2798 N ND2 . ASN A 0 363 . -42.164  1.485   86.118  1.00 31.92 363 A 1 
ATOM 2799 O OD1 . ASN A 0 363 . -44.077  2.502   85.796  1.00 31.92 363 A 1 
ATOM 2800 N N   . TYR A 0 364 . -44.265  3.308   80.793  1.00 29.86 364 A 1 
ATOM 2801 C CA  . TYR A 0 364 . -43.509  4.332   80.038  1.00 29.86 364 A 1 
ATOM 2802 C C   . TYR A 0 364 . -44.343  5.631   79.916  1.00 29.86 364 A 1 
ATOM 2803 C CB  . TYR A 0 364 . -43.015  3.813   78.666  1.00 29.86 364 A 1 
ATOM 2804 O O   . TYR A 0 364 . -45.563  5.565   79.972  1.00 29.86 364 A 1 
ATOM 2805 C CG  . TYR A 0 364 . -41.500  3.635   78.608  1.00 29.86 364 A 1 
ATOM 2806 C CD1 . TYR A 0 364 . -40.660  4.750   78.405  1.00 29.86 364 A 1 
ATOM 2807 C CD2 . TYR A 0 364 . -40.923  2.363   78.797  1.00 29.86 364 A 1 
ATOM 2808 C CE1 . TYR A 0 364 . -39.257  4.601   78.436  1.00 29.86 364 A 1 
ATOM 2809 C CE2 . TYR A 0 364 . -39.525  2.212   78.853  1.00 29.86 364 A 1 
ATOM 2810 O OH  . TYR A 0 364 . -37.338  3.179   78.737  1.00 29.86 364 A 1 
ATOM 2811 C CZ  . TYR A 0 364 . -38.687  3.330   78.679  1.00 29.86 364 A 1 
ATOM 2812 N N   . GLY A 0 365 . -43.687  6.804   79.820  1.00 32.23 365 A 1 
ATOM 2813 C CA  . GLY A 0 365 . -44.269  8.134   79.488  1.00 32.23 365 A 1 
ATOM 2814 C C   . GLY A 0 365 . -45.597  8.535   80.171  1.00 32.23 365 A 1 
ATOM 2815 O O   . GLY A 0 365 . -46.665  8.269   79.645  1.00 32.23 365 A 1 
ATOM 2816 N N   . LYS A 0 366 . -45.634  9.130   81.373  1.00 31.08 366 A 1 
ATOM 2817 C CA  . LYS A 0 366 . -45.384  10.565  81.685  1.00 31.08 366 A 1 
ATOM 2818 C C   . LYS A 0 366 . -46.108  11.594  80.785  1.00 31.08 366 A 1 
ATOM 2819 C CB  . LYS A 0 366 . -43.889  10.924  81.774  1.00 31.08 366 A 1 
ATOM 2820 O O   . LYS A 0 366 . -45.927  11.591  79.578  1.00 31.08 366 A 1 
ATOM 2821 C CG  . LYS A 0 366 . -43.151  10.256  82.942  1.00 31.08 366 A 1 
ATOM 2822 C CD  . LYS A 0 366 . -41.702  10.765  83.006  1.00 31.08 366 A 1 
ATOM 2823 C CE  . LYS A 0 366 . -40.969  10.186  84.222  1.00 31.08 366 A 1 
ATOM 2824 N NZ  . LYS A 0 366 . -39.552  10.629  84.265  1.00 31.08 366 A 1 
ATOM 2825 N N   . SER A 0 367 . -46.730  12.587  81.441  1.00 32.50 367 A 1 
ATOM 2826 C CA  . SER A 0 367 . -47.316  13.834  80.896  1.00 32.50 367 A 1 
ATOM 2827 C C   . SER A 0 367 . -48.693  13.698  80.221  1.00 32.50 367 A 1 
ATOM 2828 C CB  . SER A 0 367 . -46.304  14.602  80.038  1.00 32.50 367 A 1 
ATOM 2829 O O   . SER A 0 367 . -48.799  13.488  79.023  1.00 32.50 367 A 1 
ATOM 2830 O OG  . SER A 0 367 . -46.611  15.978  80.096  1.00 32.50 367 A 1 
ATOM 2831 N N   . TYR A 0 368 . -49.798  13.724  80.974  1.00 33.08 368 A 1 
ATOM 2832 C CA  . TYR A 0 368 . -50.457  14.949  81.484  1.00 33.08 368 A 1 
ATOM 2833 C C   . TYR A 0 368 . -51.013  15.900  80.401  1.00 33.08 368 A 1 
ATOM 2834 C CB  . TYR A 0 368 . -49.672  15.704  82.579  1.00 33.08 368 A 1 
ATOM 2835 O O   . TYR A 0 368 . -50.618  17.060  80.316  1.00 33.08 368 A 1 
ATOM 2836 C CG  . TYR A 0 368 . -49.410  14.938  83.863  1.00 33.08 368 A 1 
ATOM 2837 C CD1 . TYR A 0 368 . -50.496  14.437  84.608  1.00 33.08 368 A 1 
ATOM 2838 C CD2 . TYR A 0 368 . -48.097  14.791  84.354  1.00 33.08 368 A 1 
ATOM 2839 C CE1 . TYR A 0 368 . -50.270  13.757  85.819  1.00 33.08 368 A 1 
ATOM 2840 C CE2 . TYR A 0 368 . -47.866  14.107  85.564  1.00 33.08 368 A 1 
ATOM 2841 O OH  . TYR A 0 368 . -48.748  12.936  87.470  1.00 33.08 368 A 1 
ATOM 2842 C CZ  . TYR A 0 368 . -48.956  13.587  86.297  1.00 33.08 368 A 1 
ATOM 2843 N N   . GLY A 0 369 . -52.007  15.435  79.637  1.00 33.64 369 A 1 
ATOM 2844 C CA  . GLY A 0 369 . -52.971  16.301  78.944  1.00 33.64 369 A 1 
ATOM 2845 C C   . GLY A 0 369 . -54.195  16.558  79.830  1.00 33.64 369 A 1 
ATOM 2846 O O   . GLY A 0 369 . -55.176  15.824  79.753  1.00 33.64 369 A 1 
ATOM 2847 N N   . GLY A 0 370 . -54.117  17.543  80.729  1.00 32.37 370 A 1 
ATOM 2848 C CA  . GLY A 0 370 . -55.218  17.891  81.636  1.00 32.37 370 A 1 
ATOM 2849 C C   . GLY A 0 370 . -56.392  18.572  80.920  1.00 32.37 370 A 1 
ATOM 2850 O O   . GLY A 0 370 . -56.192  19.352  79.993  1.00 32.37 370 A 1 
ATOM 2851 N N   . SER A 0 371 . -57.620  18.296  81.364  1.00 34.24 371 A 1 
ATOM 2852 C CA  . SER A 0 371 . -58.831  18.930  80.828  1.00 34.24 371 A 1 
ATOM 2853 C C   . SER A 0 371 . -59.049  20.345  81.380  1.00 34.24 371 A 1 
ATOM 2854 C CB  . SER A 0 371 . -60.051  18.053  81.137  1.00 34.24 371 A 1 
ATOM 2855 O O   . SER A 0 371 . -58.884  20.563  82.577  1.00 34.24 371 A 1 
ATOM 2856 O OG  . SER A 0 371 . -61.255  18.664  80.712  1.00 34.24 371 A 1 
ATOM 2857 N N   . ALA A 0 372 . -59.593  21.216  80.520  1.00 32.91 372 A 1 
ATOM 2858 C CA  . ALA A 0 372 . -60.236  22.506  80.805  1.00 32.91 372 A 1 
ATOM 2859 C C   . ALA A 0 372 . -59.366  23.665  81.346  1.00 32.91 372 A 1 
ATOM 2860 C CB  . ALA A 0 372 . -61.486  22.275  81.668  1.00 32.91 372 A 1 
ATOM 2861 O O   . ALA A 0 372 . -58.560  23.515  82.253  1.00 32.91 372 A 1 
ATOM 2862 N N   . GLY A 0 373 . -59.651  24.875  80.841  1.00 29.71 373 A 1 
ATOM 2863 C CA  . GLY A 0 373 . -59.079  26.137  81.330  1.00 29.71 373 A 1 
ATOM 2864 C C   . GLY A 0 373 . -57.681  26.425  80.756  1.00 29.71 373 A 1 
ATOM 2865 O O   . GLY A 0 373 . -56.731  25.717  81.039  1.00 29.71 373 A 1 
ATOM 2866 N N   . GLY A 0 374 . -57.455  27.462  79.950  1.00 30.78 374 A 1 
ATOM 2867 C CA  . GLY A 0 374 . -58.235  28.697  79.858  1.00 30.78 374 A 1 
ATOM 2868 C C   . GLY A 0 374 . -57.816  29.711  80.927  1.00 30.78 374 A 1 
ATOM 2869 O O   . GLY A 0 374 . -58.658  30.269  81.625  1.00 30.78 374 A 1 
ATOM 2870 N N   . HIS A 0 375 . -56.511  29.950  81.059  1.00 36.56 375 A 1 
ATOM 2871 C CA  . HIS A 0 375 . -55.973  31.189  81.620  1.00 36.56 375 A 1 
ATOM 2872 C C   . HIS A 0 375 . -55.154  31.888  80.537  1.00 36.56 375 A 1 
ATOM 2873 C CB  . HIS A 0 375 . -55.179  30.924  82.908  1.00 36.56 375 A 1 
ATOM 2874 O O   . HIS A 0 375 . -54.132  31.376  80.088  1.00 36.56 375 A 1 
ATOM 2875 C CG  . HIS A 0 375 . -56.014  31.156  84.142  1.00 36.56 375 A 1 
ATOM 2876 C CD2 . HIS A 0 375 . -55.609  31.782  85.290  1.00 36.56 375 A 1 
ATOM 2877 N ND1 . HIS A 0 375 . -57.358  30.887  84.279  1.00 36.56 375 A 1 
ATOM 2878 C CE1 . HIS A 0 375 . -57.748  31.333  85.484  1.00 36.56 375 A 1 
ATOM 2879 N NE2 . HIS A 0 375 . -56.717  31.891  86.136  1.00 36.56 375 A 1 
ATOM 2880 N N   . ALA A 0 376 . -55.648  33.037  80.080  1.00 31.91 376 A 1 
ATOM 2881 C CA  . ALA A 0 376 . -55.003  33.833  79.048  1.00 31.91 376 A 1 
ATOM 2882 C C   . ALA A 0 376 . -54.025  34.826  79.687  1.00 31.91 376 A 1 
ATOM 2883 C CB  . ALA A 0 376 . -56.092  34.541  78.230  1.00 31.91 376 A 1 
ATOM 2884 O O   . ALA A 0 376 . -54.442  35.666  80.483  1.00 31.91 376 A 1 
ATOM 2885 N N   . ALA A 0 377 . -52.746  34.765  79.309  1.00 36.07 377 A 1 
ATOM 2886 C CA  . ALA A 0 377 . -51.770  35.802  79.628  1.00 36.07 377 A 1 
ATOM 2887 C C   . ALA A 0 377 . -50.592  35.812  78.638  1.00 36.07 377 A 1 
ATOM 2888 C CB  . ALA A 0 377 . -51.257  35.604  81.062  1.00 36.07 377 A 1 
ATOM 2889 O O   . ALA A 0 377 . -50.008  34.773  78.359  1.00 36.07 377 A 1 
ATOM 2890 N N   . SER A 0 378 . -50.217  37.025  78.219  1.00 36.09 378 A 1 
ATOM 2891 C CA  . SER A 0 378 . -48.947  37.434  77.595  1.00 36.09 378 A 1 
ATOM 2892 C C   . SER A 0 378 . -48.502  36.825  76.256  1.00 36.09 378 A 1 
ATOM 2893 C CB  . SER A 0 378 . -47.796  37.353  78.597  1.00 36.09 378 A 1 
ATOM 2894 O O   . SER A 0 378 . -48.344  35.624  76.074  1.00 36.09 378 A 1 
ATOM 2895 O OG  . SER A 0 378 . -46.760  38.217  78.168  1.00 36.09 378 A 1 
ATOM 2896 N N   . HIS A 0 379 . -48.134  37.734  75.352  1.00 30.82 379 A 1 
ATOM 2897 C CA  . HIS A 0 379 . -47.313  37.468  74.172  1.00 30.82 379 A 1 
ATOM 2898 C C   . HIS A 0 379 . -45.890  37.004  74.545  1.00 30.82 379 A 1 
ATOM 2899 C CB  . HIS A 0 379 . -47.195  38.771  73.360  1.00 30.82 379 A 1 
ATOM 2900 O O   . HIS A 0 379 . -45.359  37.384  75.591  1.00 30.82 379 A 1 
ATOM 2901 C CG  . HIS A 0 379 . -48.486  39.306  72.792  1.00 30.82 379 A 1 
ATOM 2902 C CD2 . HIS A 0 379 . -49.458  40.007  73.457  1.00 30.82 379 A 1 
ATOM 2903 N ND1 . HIS A 0 379 . -48.864  39.253  71.470  1.00 30.82 379 A 1 
ATOM 2904 C CE1 . HIS A 0 379 . -50.038  39.894  71.345  1.00 30.82 379 A 1 
ATOM 2905 N NE2 . HIS A 0 379 . -50.441  40.369  72.532  1.00 30.82 379 A 1 
ATOM 2906 N N   . GLY A 0 380 . -45.249  36.290  73.617  1.00 37.73 380 A 1 
ATOM 2907 C CA  . GLY A 0 380 . -43.812  36.001  73.561  1.00 37.73 380 A 1 
ATOM 2908 C C   . GLY A 0 380 . -43.457  35.476  72.162  1.00 37.73 380 A 1 
ATOM 2909 O O   . GLY A 0 380 . -44.283  34.807  71.547  1.00 37.73 380 A 1 
ATOM 2910 N N   . ALA A 0 381 . -42.286  35.826  71.626  1.00 34.51 381 A 1 
ATOM 2911 C CA  . ALA A 0 381 . -41.857  35.468  70.265  1.00 34.51 381 A 1 
ATOM 2912 C C   . ALA A 0 381 . -40.524  34.686  70.269  1.00 34.51 381 A 1 
ATOM 2913 C CB  . ALA A 0 381 . -41.802  36.759  69.429  1.00 34.51 381 A 1 
ATOM 2914 O O   . ALA A 0 381 . -39.991  34.396  71.338  1.00 34.51 381 A 1 
ATOM 2915 N N   . HIS A 0 382 . -39.989  34.410  69.068  1.00 37.66 382 A 1 
ATOM 2916 C CA  . HIS A 0 382 . -38.844  33.525  68.759  1.00 37.66 382 A 1 
ATOM 2917 C C   . HIS A 0 382 . -39.190  32.015  68.816  1.00 37.66 382 A 1 
ATOM 2918 C CB  . HIS A 0 382 . -37.598  33.858  69.614  1.00 37.66 382 A 1 
ATOM 2919 O O   . HIS A 0 382 . -39.997  31.599  69.637  1.00 37.66 382 A 1 
ATOM 2920 C CG  . HIS A 0 382 . -37.364  35.323  69.925  1.00 37.66 382 A 1 
ATOM 2921 C CD2 . HIS A 0 382 . -37.250  35.872  71.176  1.00 37.66 382 A 1 
ATOM 2922 N ND1 . HIS A 0 382 . -37.241  36.356  69.022  1.00 37.66 382 A 1 
ATOM 2923 C CE1 . HIS A 0 382 . -37.056  37.494  69.714  1.00 37.66 382 A 1 
ATOM 2924 N NE2 . HIS A 0 382 . -37.057  37.251  71.032  1.00 37.66 382 A 1 
ATOM 2925 N N   . GLY A 0 383 . -38.629  31.134  67.976  1.00 32.93 383 A 1 
ATOM 2926 C CA  . GLY A 0 383 . -37.782  31.350  66.789  1.00 32.93 383 A 1 
ATOM 2927 C C   . GLY A 0 383 . -36.899  30.128  66.467  1.00 32.93 383 A 1 
ATOM 2928 O O   . GLY A 0 383 . -36.316  29.574  67.388  1.00 32.93 383 A 1 
ATOM 2929 N N   . HIS A 0 384 . -36.748  29.782  65.175  1.00 35.52 384 A 1 
ATOM 2930 C CA  . HIS A 0 384 . -35.940  28.664  64.617  1.00 35.52 384 A 1 
ATOM 2931 C C   . HIS A 0 384 . -36.435  27.241  65.014  1.00 35.52 384 A 1 
ATOM 2932 C CB  . HIS A 0 384 . -34.440  28.915  64.873  1.00 35.52 384 A 1 
ATOM 2933 O O   . HIS A 0 384 . -36.788  27.008  66.160  1.00 35.52 384 A 1 
ATOM 2934 C CG  . HIS A 0 384 . -33.971  30.261  64.360  1.00 35.52 384 A 1 
ATOM 2935 C CD2 . HIS A 0 384 . -34.070  31.463  65.010  1.00 35.52 384 A 1 
ATOM 2936 N ND1 . HIS A 0 384 . -33.425  30.521  63.122  1.00 35.52 384 A 1 
ATOM 2937 C CE1 . HIS A 0 384 . -33.216  31.846  63.027  1.00 35.52 384 A 1 
ATOM 2938 N NE2 . HIS A 0 384 . -33.612  32.466  64.150  1.00 35.52 384 A 1 
ATOM 2939 N N   . ALA A 0 385 . -36.657  26.247  64.139  1.00 33.86 385 A 1 
ATOM 2940 C CA  . ALA A 0 385 . -36.004  25.744  62.912  1.00 33.86 385 A 1 
ATOM 2941 C C   . ALA A 0 385 . -34.886  24.703  63.169  1.00 33.86 385 A 1 
ATOM 2942 C CB  . ALA A 0 385 . -35.583  26.844  61.925  1.00 33.86 385 A 1 
ATOM 2943 O O   . ALA A 0 385 . -33.778  25.078  63.538  1.00 33.86 385 A 1 
ATOM 2944 N N   . SER A 0 386 . -35.171  23.410  62.919  1.00 38.33 386 A 1 
ATOM 2945 C CA  . SER A 0 386 . -34.178  22.358  62.604  1.00 38.33 386 A 1 
ATOM 2946 C C   . SER A 0 386 . -34.829  21.074  62.041  1.00 38.33 386 A 1 
ATOM 2947 C CB  . SER A 0 386 . -33.309  21.987  63.811  1.00 38.33 386 A 1 
ATOM 2948 O O   . SER A 0 386 . -36.028  20.850  62.173  1.00 38.33 386 A 1 
ATOM 2949 O OG  . SER A 0 386 . -32.176  21.266  63.356  1.00 38.33 386 A 1 
ATOM 2950 N N   . HIS A 0 387 . -34.004  20.253  61.397  1.00 34.27 387 A 1 
ATOM 2951 C CA  . HIS A 0 387 . -34.281  19.142  60.482  1.00 34.27 387 A 1 
ATOM 2952 C C   . HIS A 0 387 . -34.711  17.799  61.129  1.00 34.27 387 A 1 
ATOM 2953 C CB  . HIS A 0 387 . -32.967  18.905  59.706  1.00 34.27 387 A 1 
ATOM 2954 O O   . HIS A 0 387 . -34.131  17.376  62.122  1.00 34.27 387 A 1 
ATOM 2955 C CG  . HIS A 0 387 . -32.319  20.153  59.147  1.00 34.27 387 A 1 
ATOM 2956 C CD2 . HIS A 0 387 . -31.438  20.986  59.790  1.00 34.27 387 A 1 
ATOM 2957 N ND1 . HIS A 0 387 . -32.523  20.677  57.891  1.00 34.27 387 A 1 
ATOM 2958 C CE1 . HIS A 0 387 . -31.794  21.801  57.785  1.00 34.27 387 A 1 
ATOM 2959 N NE2 . HIS A 0 387 . -31.127  22.036  58.923  1.00 34.27 387 A 1 
ATOM 2960 N N   . GLY A 0 388 . -35.595  17.050  60.449  1.00 30.80 388 A 1 
ATOM 2961 C CA  . GLY A 0 388 . -35.164  15.897  59.628  1.00 30.80 388 A 1 
ATOM 2962 C C   . GLY A 0 388 . -35.118  14.455  60.190  1.00 30.80 388 A 1 
ATOM 2963 O O   . GLY A 0 388 . -34.097  14.028  60.720  1.00 30.80 388 A 1 
ATOM 2964 N N   . GLY A 0 389 . -36.095  13.631  59.775  1.00 30.23 389 A 1 
ATOM 2965 C CA  . GLY A 0 389 . -35.825  12.312  59.159  1.00 30.23 389 A 1 
ATOM 2966 C C   . GLY A 0 389 . -36.045  11.011  59.961  1.00 30.23 389 A 1 
ATOM 2967 O O   . GLY A 0 389 . -36.193  11.019  61.177  1.00 30.23 389 A 1 
ATOM 2968 N N   . LYS A 0 390 . -35.952  9.884   59.218  1.00 37.58 390 A 1 
ATOM 2969 C CA  . LYS A 0 390 . -36.131  8.456   59.614  1.00 37.58 390 A 1 
ATOM 2970 C C   . LYS A 0 390 . -37.595  8.054   59.920  1.00 37.58 390 A 1 
ATOM 2971 C CB  . LYS A 0 390 . -35.180  8.063   60.770  1.00 37.58 390 A 1 
ATOM 2972 O O   . LYS A 0 390 . -38.376  8.890   60.344  1.00 37.58 390 A 1 
ATOM 2973 C CG  . LYS A 0 390 . -33.725  8.569   60.687  1.00 37.58 390 A 1 
ATOM 2974 C CD  . LYS A 0 390 . -32.976  8.149   59.413  1.00 37.58 390 A 1 
ATOM 2975 C CE  . LYS A 0 390 . -31.546  8.708   59.457  1.00 37.58 390 A 1 
ATOM 2976 N NZ  . LYS A 0 390 . -30.764  8.328   58.252  1.00 37.58 390 A 1 
ATOM 2977 N N   . GLY A 0 391 . -38.032  6.803   59.714  1.00 34.27 391 A 1 
ATOM 2978 C CA  . GLY A 0 391 . -37.377  5.612   59.137  1.00 34.27 391 A 1 
ATOM 2979 C C   . GLY A 0 391 . -38.353  4.415   59.050  1.00 34.27 391 A 1 
ATOM 2980 O O   . GLY A 0 391 . -39.391  4.438   59.702  1.00 34.27 391 A 1 
ATOM 2981 N N   . TRP A 0 392 . -38.044  3.393   58.241  1.00 23.92 392 A 1 
ATOM 2982 C CA  . TRP A 0 392 . -38.932  2.247   57.944  1.00 23.92 392 A 1 
ATOM 2983 C C   . TRP A 0 392 . -38.677  1.003   58.827  1.00 23.92 392 A 1 
ATOM 2984 C CB  . TRP A 0 392 . -38.732  1.823   56.474  1.00 23.92 392 A 1 
ATOM 2985 O O   . TRP A 0 392 . -37.530  0.744   59.187  1.00 23.92 392 A 1 
ATOM 2986 C CG  . TRP A 0 392 . -39.308  2.686   55.388  1.00 23.92 392 A 1 
ATOM 2987 C CD1 . TRP A 0 392 . -38.877  3.916   55.024  1.00 23.92 392 A 1 
ATOM 2988 C CD2 . TRP A 0 392 . -40.372  2.344   54.439  1.00 23.92 392 A 1 
ATOM 2989 C CE2 . TRP A 0 392 . -40.534  3.431   53.528  1.00 23.92 392 A 1 
ATOM 2990 C CE3 . TRP A 0 392 . -41.198  1.215   54.237  1.00 23.92 392 A 1 
ATOM 2991 N NE1 . TRP A 0 392 . -39.606  4.363   53.937  1.00 23.92 392 A 1 
ATOM 2992 C CH2 . TRP A 0 392 . -42.271  2.271   52.309  1.00 23.92 392 A 1 
ATOM 2993 C CZ2 . TRP A 0 392 . -41.464  3.408   52.480  1.00 23.92 392 A 1 
ATOM 2994 C CZ3 . TRP A 0 392 . -42.136  1.180   53.186  1.00 23.92 392 A 1 
ATOM 2995 N N   . GLY A 0 393 . -39.712  0.164   59.013  1.00 35.12 393 A 1 
ATOM 2996 C CA  . GLY A 0 393 . -39.574  -1.308  58.989  1.00 35.12 393 A 1 
ATOM 2997 C C   . GLY A 0 393 . -39.951  -2.141  60.236  1.00 35.12 393 A 1 
ATOM 2998 O O   . GLY A 0 393 . -39.418  -1.922  61.317  1.00 35.12 393 A 1 
ATOM 2999 N N   . GLY A 0 394 . -40.744  -3.207  60.015  1.00 32.28 394 A 1 
ATOM 3000 C CA  . GLY A 0 394 . -40.439  -4.557  60.542  1.00 32.28 394 A 1 
ATOM 3001 C C   . GLY A 0 394 . -41.329  -5.208  61.627  1.00 32.28 394 A 1 
ATOM 3002 O O   . GLY A 0 394 . -41.158  -4.901  62.796  1.00 32.28 394 A 1 
ATOM 3003 N N   . HIS A 0 395 . -42.099  -6.242  61.224  1.00 32.01 395 A 1 
ATOM 3004 C CA  . HIS A 0 395 . -42.524  -7.465  61.973  1.00 32.01 395 A 1 
ATOM 3005 C C   . HIS A 0 395 . -43.310  -7.338  63.319  1.00 32.01 395 A 1 
ATOM 3006 C CB  . HIS A 0 395 . -41.292  -8.381  62.137  1.00 32.01 395 A 1 
ATOM 3007 O O   . HIS A 0 395 . -43.148  -6.389  64.068  1.00 32.01 395 A 1 
ATOM 3008 C CG  . HIS A 0 395 . -40.506  -8.620  60.864  1.00 32.01 395 A 1 
ATOM 3009 C CD2 . HIS A 0 395 . -39.393  -7.931  60.460  1.00 32.01 395 A 1 
ATOM 3010 N ND1 . HIS A 0 395 . -40.771  -9.558  59.888  1.00 32.01 395 A 1 
ATOM 3011 C CE1 . HIS A 0 395 . -39.849  -9.425  58.918  1.00 32.01 395 A 1 
ATOM 3012 N NE2 . HIS A 0 395 . -38.995  -8.438  59.221  1.00 32.01 395 A 1 
ATOM 3013 N N   . GLY A 0 396 . -44.153  -8.295  63.756  1.00 34.83 396 A 1 
ATOM 3014 C CA  . GLY A 0 396 . -44.703  -9.512  63.121  1.00 34.83 396 A 1 
ATOM 3015 C C   . GLY A 0 396 . -45.215  -10.579 64.133  1.00 34.83 396 A 1 
ATOM 3016 O O   . GLY A 0 396 . -44.844  -10.543 65.299  1.00 34.83 396 A 1 
ATOM 3017 N N   . SER A 0 397 . -45.978  -11.580 63.647  1.00 33.61 397 A 1 
ATOM 3018 C CA  . SER A 0 397 . -46.222  -12.930 64.243  1.00 33.61 397 A 1 
ATOM 3019 C C   . SER A 0 397 . -47.323  -13.199 65.321  1.00 33.61 397 A 1 
ATOM 3020 C CB  . SER A 0 397 . -44.884  -13.551 64.672  1.00 33.61 397 A 1 
ATOM 3021 O O   . SER A 0 397 . -47.068  -13.115 66.515  1.00 33.61 397 A 1 
ATOM 3022 O OG  . SER A 0 397 . -45.024  -14.950 64.791  1.00 33.61 397 A 1 
ATOM 3023 N N   . ALA A 0 398 . -48.475  -13.725 64.855  1.00 34.43 398 A 1 
ATOM 3024 C CA  . ALA A 0 398 . -49.230  -14.946 65.276  1.00 34.43 398 A 1 
ATOM 3025 C C   . ALA A 0 398 . -49.694  -15.276 66.738  1.00 34.43 398 A 1 
ATOM 3026 C CB  . ALA A 0 398 . -48.449  -16.150 64.721  1.00 34.43 398 A 1 
ATOM 3027 O O   . ALA A 0 398 . -48.881  -15.327 67.656  1.00 34.43 398 A 1 
ATOM 3028 N N   . GLY A 0 399 . -50.953  -15.775 66.895  1.00 36.11 399 A 1 
ATOM 3029 C CA  . GLY A 0 399 . -51.302  -16.806 67.918  1.00 36.11 399 A 1 
ATOM 3030 C C   . GLY A 0 399 . -52.770  -17.028 68.425  1.00 36.11 399 A 1 
ATOM 3031 O O   . GLY A 0 399 . -53.168  -16.388 69.385  1.00 36.11 399 A 1 
ATOM 3032 N N   . TYR A 0 400 . -53.487  -18.043 67.892  1.00 33.01 400 A 1 
ATOM 3033 C CA  . TYR A 0 400 . -54.464  -19.000 68.528  1.00 33.01 400 A 1 
ATOM 3034 C C   . TYR A 0 400 . -55.682  -18.606 69.458  1.00 33.01 400 A 1 
ATOM 3035 C CB  . TYR A 0 400 . -53.622  -20.057 69.280  1.00 33.01 400 A 1 
ATOM 3036 O O   . TYR A 0 400 . -55.475  -18.262 70.616  1.00 33.01 400 A 1 
ATOM 3037 C CG  . TYR A 0 400 . -52.630  -20.854 68.444  1.00 33.01 400 A 1 
ATOM 3038 C CD1 . TYR A 0 400 . -53.063  -22.011 67.768  1.00 33.01 400 A 1 
ATOM 3039 C CD2 . TYR A 0 400 . -51.273  -20.472 68.374  1.00 33.01 400 A 1 
ATOM 3040 C CE1 . TYR A 0 400 . -52.152  -22.775 67.014  1.00 33.01 400 A 1 
ATOM 3041 C CE2 . TYR A 0 400 . -50.361  -21.224 67.606  1.00 33.01 400 A 1 
ATOM 3042 O OH  . TYR A 0 400 . -49.932  -23.126 66.194  1.00 33.01 400 A 1 
ATOM 3043 C CZ  . TYR A 0 400 . -50.801  -22.382 66.926  1.00 33.01 400 A 1 
ATOM 3044 N N   . GLY A 0 401 . -56.941  -18.977 69.080  1.00 37.07 401 A 1 
ATOM 3045 C CA  . GLY A 0 401 . -57.736  -20.040 69.795  1.00 37.07 401 A 1 
ATOM 3046 C C   . GLY A 0 401 . -59.124  -19.859 70.532  1.00 37.07 401 A 1 
ATOM 3047 O O   . GLY A 0 401 . -59.132  -19.950 71.754  1.00 37.07 401 A 1 
ATOM 3048 N N   . ALA A 0 402 . -60.287  -19.869 69.823  1.00 35.62 402 A 1 
ATOM 3049 C CA  . ALA A 0 402 . -61.651  -20.441 70.179  1.00 35.62 402 A 1 
ATOM 3050 C C   . ALA A 0 402 . -62.451  -19.986 71.476  1.00 35.62 402 A 1 
ATOM 3051 C CB  . ALA A 0 402 . -61.519  -21.952 70.010  1.00 35.62 402 A 1 
ATOM 3052 O O   . ALA A 0 402 . -62.037  -19.011 72.087  1.00 35.62 402 A 1 
ATOM 3053 N N   . HIS A 0 403 . -63.645  -20.460 71.966  1.00 35.32 403 A 1 
ATOM 3054 C CA  . HIS A 0 403 . -64.688  -21.511 71.668  1.00 35.32 403 A 1 
ATOM 3055 C C   . HIS A 0 403 . -66.157  -21.214 72.222  1.00 35.32 403 A 1 
ATOM 3056 C CB  . HIS A 0 403 . -64.321  -22.821 72.425  1.00 35.32 403 A 1 
ATOM 3057 O O   . HIS A 0 403 . -66.324  -21.030 73.428  1.00 35.32 403 A 1 
ATOM 3058 C CG  . HIS A 0 403 . -63.408  -23.834 71.786  1.00 35.32 403 A 1 
ATOM 3059 C CD2 . HIS A 0 403 . -62.250  -24.322 72.331  1.00 35.32 403 A 1 
ATOM 3060 N ND1 . HIS A 0 403 . -63.672  -24.587 70.662  1.00 35.32 403 A 1 
ATOM 3061 C CE1 . HIS A 0 403 . -62.674  -25.476 70.514  1.00 35.32 403 A 1 
ATOM 3062 N NE2 . HIS A 0 403 . -61.790  -25.359 71.514  1.00 35.32 403 A 1 
ATOM 3063 N N   . GLY A 0 404 . -67.235  -21.398 71.416  1.00 37.05 404 A 1 
ATOM 3064 C CA  . GLY A 0 404 . -68.516  -22.151 71.681  1.00 37.05 404 A 1 
ATOM 3065 C C   . GLY A 0 404 . -69.768  -21.603 72.466  1.00 37.05 404 A 1 
ATOM 3066 O O   . GLY A 0 404 . -69.640  -21.239 73.634  1.00 37.05 404 A 1 
ATOM 3067 N N   . ALA A 0 405 . -70.999  -21.732 71.882  1.00 36.86 405 A 1 
ATOM 3068 C CA  . ALA A 0 405 . -72.390  -21.917 72.465  1.00 36.86 405 A 1 
ATOM 3069 C C   . ALA A 0 405 . -73.293  -20.734 72.994  1.00 36.86 405 A 1 
ATOM 3070 C CB  . ALA A 0 405 . -72.304  -23.055 73.499  1.00 36.86 405 A 1 
ATOM 3071 O O   . ALA A 0 405 . -72.743  -19.904 73.720  1.00 36.86 405 A 1 
ATOM 3072 N N   . ALA A 0 406 . -74.663  -20.621 72.864  1.00 38.02 406 A 1 
ATOM 3073 C CA  . ALA A 0 406 . -75.807  -21.289 72.117  1.00 38.02 406 A 1 
ATOM 3074 C C   . ALA A 0 406 . -77.243  -20.728 72.491  1.00 38.02 406 A 1 
ATOM 3075 C CB  . ALA A 0 406 . -75.873  -22.755 72.566  1.00 38.02 406 A 1 
ATOM 3076 O O   . ALA A 0 406 . -77.343  -20.193 73.595  1.00 38.02 406 A 1 
ATOM 3077 N N   . ALA A 0 407 . -78.430  -20.956 71.845  1.00 39.83 407 A 1 
ATOM 3078 C CA  . ALA A 0 407 . -78.912  -21.011 70.420  1.00 39.83 407 A 1 
ATOM 3079 C C   . ALA A 0 407 . -80.494  -20.802 70.262  1.00 39.83 407 A 1 
ATOM 3080 C CB  . ALA A 0 407 . -78.513  -22.368 69.823  1.00 39.83 407 A 1 
ATOM 3081 O O   . ALA A 0 407 . -81.232  -21.477 70.977  1.00 39.83 407 A 1 
ATOM 3082 N N   . GLY A 0 408 . -81.043  -19.956 69.333  1.00 37.06 408 A 1 
ATOM 3083 C CA  . GLY A 0 408 . -82.390  -20.076 68.630  1.00 37.06 408 A 1 
ATOM 3084 C C   . GLY A 0 408 . -83.736  -19.288 68.946  1.00 37.06 408 A 1 
ATOM 3085 O O   . GLY A 0 408 . -84.449  -19.695 69.849  1.00 37.06 408 A 1 
ATOM 3086 N N   . TYR A 0 409 . -84.265  -18.407 68.046  1.00 32.98 409 A 1 
ATOM 3087 C CA  . TYR A 0 409 . -85.676  -17.826 67.928  1.00 32.98 409 A 1 
ATOM 3088 C C   . TYR A 0 409 . -86.091  -16.627 68.861  1.00 32.98 409 A 1 
ATOM 3089 C CB  . TYR A 0 409 . -86.765  -18.924 68.035  1.00 32.98 409 A 1 
ATOM 3090 O O   . TYR A 0 409 . -85.368  -16.321 69.793  1.00 32.98 409 A 1 
ATOM 3091 C CG  . TYR A 0 409 . -86.883  -20.056 67.027  1.00 32.98 409 A 1 
ATOM 3092 C CD1 . TYR A 0 409 . -87.937  -20.971 67.223  1.00 32.98 409 A 1 
ATOM 3093 C CD2 . TYR A 0 409 . -86.022  -20.209 65.920  1.00 32.98 409 A 1 
ATOM 3094 C CE1 . TYR A 0 409 . -88.140  -22.032 66.323  1.00 32.98 409 A 1 
ATOM 3095 C CE2 . TYR A 0 409 . -86.213  -21.281 65.023  1.00 32.98 409 A 1 
ATOM 3096 O OH  . TYR A 0 409 . -87.476  -23.223 64.361  1.00 32.98 409 A 1 
ATOM 3097 C CZ  . TYR A 0 409 . -87.274  -22.192 65.223  1.00 32.98 409 A 1 
ATOM 3098 N N   . GLY A 0 410 . -87.241  -15.890 68.766  1.00 40.16 410 A 1 
ATOM 3099 C CA  . GLY A 0 410 . -88.281  -15.664 67.710  1.00 40.16 410 A 1 
ATOM 3100 C C   . GLY A 0 410 . -89.780  -15.400 68.148  1.00 40.16 410 A 1 
ATOM 3101 O O   . GLY A 0 410 . -90.293  -16.175 68.952  1.00 40.16 410 A 1 
ATOM 3102 N N   . LYS A 0 411 . -90.492  -14.423 67.496  1.00 42.01 411 A 1 
ATOM 3103 C CA  . LYS A 0 411 . -91.983  -14.223 67.202  1.00 42.01 411 A 1 
ATOM 3104 C C   . LYS A 0 411 . -92.998  -13.329 68.024  1.00 42.01 411 A 1 
ATOM 3105 C CB  . LYS A 0 411 . -92.689  -15.573 66.948  1.00 42.01 411 A 1 
ATOM 3106 O O   . LYS A 0 411 . -93.288  -13.633 69.171  1.00 42.01 411 A 1 
ATOM 3107 C CG  . LYS A 0 411 . -92.151  -16.360 65.747  1.00 42.01 411 A 1 
ATOM 3108 C CD  . LYS A 0 411 . -93.099  -17.516 65.397  1.00 42.01 411 A 1 
ATOM 3109 C CE  . LYS A 0 411 . -92.586  -18.221 64.137  1.00 42.01 411 A 1 
ATOM 3110 N NZ  . LYS A 0 411 . -93.542  -19.242 63.643  1.00 42.01 411 A 1 
ATOM 3111 N N   . SER A 0 412 . -93.748  -12.434 67.310  1.00 38.31 412 A 1 
ATOM 3112 C CA  . SER A 0 412 . -95.261  -12.338 67.188  1.00 38.31 412 A 1 
ATOM 3113 C C   . SER A 0 412 . -96.060  -11.002 67.440  1.00 38.31 412 A 1 
ATOM 3114 C CB  . SER A 0 412 . -95.995  -13.463 67.934  1.00 38.31 412 A 1 
ATOM 3115 O O   . SER A 0 412 . -96.323  -10.629 68.575  1.00 38.31 412 A 1 
ATOM 3116 O OG  . SER A 0 412 . -97.333  -13.534 67.475  1.00 38.31 412 A 1 
ATOM 3117 N N   . TYR A 0 413 . -96.587  -10.403 66.350  1.00 35.54 413 A 1 
ATOM 3118 C CA  . TYR A 0 413 . -97.814  -9.573  66.089  1.00 35.54 413 A 1 
ATOM 3119 C C   . TYR A 0 413 . -98.728  -8.913  67.180  1.00 35.54 413 A 1 
ATOM 3120 C CB  . TYR A 0 413 . -98.752  -10.452 65.235  1.00 35.54 413 A 1 
ATOM 3121 O O   . TYR A 0 413 . -99.389  -9.610  67.939  1.00 35.54 413 A 1 
ATOM 3122 C CG  . TYR A 0 413 . -98.124  -11.067 63.998  1.00 35.54 413 A 1 
ATOM 3123 C CD1 . TYR A 0 413 . -98.004  -10.307 62.819  1.00 35.54 413 A 1 
ATOM 3124 C CD2 . TYR A 0 413 . -97.666  -12.399 64.028  1.00 35.54 413 A 1 
ATOM 3125 C CE1 . TYR A 0 413 . -97.419  -10.872 61.670  1.00 35.54 413 A 1 
ATOM 3126 C CE2 . TYR A 0 413 . -97.075  -12.965 62.882  1.00 35.54 413 A 1 
ATOM 3127 O OH  . TYR A 0 413 . -96.378  -12.762 60.605  1.00 35.54 413 A 1 
ATOM 3128 C CZ  . TYR A 0 413 . -96.951  -12.204 61.702  1.00 35.54 413 A 1 
ATOM 3129 N N   . GLY A 0 414 . -98.999  -7.593  67.043  1.00 34.95 414 A 1 
ATOM 3130 C CA  . GLY A 0 414 . -100.212 -7.052  66.358  1.00 34.95 414 A 1 
ATOM 3131 C C   . GLY A 0 414 . -101.519 -6.628  67.101  1.00 34.95 414 A 1 
ATOM 3132 O O   . GLY A 0 414 . -102.344 -7.473  67.414  1.00 34.95 414 A 1 
ATOM 3133 N N   . GLY A 0 415 . -101.833 -5.313  67.101  1.00 31.04 415 A 1 
ATOM 3134 C CA  . GLY A 0 415 . -103.154 -4.768  66.674  1.00 31.04 415 A 1 
ATOM 3135 C C   . GLY A 0 415 . -104.273 -4.378  67.684  1.00 31.04 415 A 1 
ATOM 3136 O O   . GLY A 0 415 . -104.642 -5.160  68.544  1.00 31.04 415 A 1 
ATOM 3137 N N   . LYS A 0 416 . -104.911 -3.211  67.421  1.00 33.59 416 A 1 
ATOM 3138 C CA  . LYS A 0 416 . -106.277 -2.723  67.807  1.00 33.59 416 A 1 
ATOM 3139 C C   . LYS A 0 416 . -106.667 -2.602  69.307  1.00 33.59 416 A 1 
ATOM 3140 C CB  . LYS A 0 416 . -107.331 -3.504  66.998  1.00 33.59 416 A 1 
ATOM 3141 O O   . LYS A 0 416 . -106.539 -3.542  70.069  1.00 33.59 416 A 1 
ATOM 3142 C CG  . LYS A 0 416 . -107.395 -2.993  65.547  1.00 33.59 416 A 1 
ATOM 3143 C CD  . LYS A 0 416 . -108.692 -3.419  64.855  1.00 33.59 416 A 1 
ATOM 3144 C CE  . LYS A 0 416 . -108.794 -2.712  63.500  1.00 33.59 416 A 1 
ATOM 3145 N NZ  . LYS A 0 416 . -110.178 -2.757  62.978  1.00 33.59 416 A 1 
ATOM 3146 N N   . GLN A 0 417 . -107.110 -1.443  69.830  1.00 26.63 417 A 1 
ATOM 3147 C CA  . GLN A 0 417 . -108.274 -0.564  69.512  1.00 26.63 417 A 1 
ATOM 3148 C C   . GLN A 0 417 . -109.581 -0.953  70.253  1.00 26.63 417 A 1 
ATOM 3149 C CB  . GLN A 0 417 . -108.520 -0.352  67.996  1.00 26.63 417 A 1 
ATOM 3150 O O   . GLN A 0 417 . -110.383 -1.709  69.713  1.00 26.63 417 A 1 
ATOM 3151 C CG  . GLN A 0 417 . -109.634 0.659   67.648  1.00 26.63 417 A 1 
ATOM 3152 C CD  . GLN A 0 417 . -110.092 0.614   66.183  1.00 26.63 417 A 1 
ATOM 3153 N NE2 . GLN A 0 417 . -110.877 1.582   65.763  1.00 26.63 417 A 1 
ATOM 3154 O OE1 . GLN A 0 417 . -109.788 -0.276  65.393  1.00 26.63 417 A 1 
ATOM 3155 N N   . SER A 0 418 . -109.848 -0.345  71.423  1.00 34.54 418 A 1 
ATOM 3156 C CA  . SER A 0 418 . -111.204 -0.013  71.926  1.00 34.54 418 A 1 
ATOM 3157 C C   . SER A 0 418 . -111.146 1.012   73.083  1.00 34.54 418 A 1 
ATOM 3158 C CB  . SER A 0 418 . -111.995 -1.251  72.368  1.00 34.54 418 A 1 
ATOM 3159 O O   . SER A 0 418 . -110.057 1.368   73.529  1.00 34.54 418 A 1 
ATOM 3160 O OG  . SER A 0 418 . -113.375 -0.918  72.355  1.00 34.54 418 A 1 
ATOM 3161 N N   . TYR A 0 419 . -112.300 1.517   73.536  1.00 29.53 419 A 1 
ATOM 3162 C CA  . TYR A 0 419 . -112.445 2.698   74.405  1.00 29.53 419 A 1 
ATOM 3163 C C   . TYR A 0 419 . -112.764 2.392   75.883  1.00 29.53 419 A 1 
ATOM 3164 C CB  . TYR A 0 419 . -113.584 3.588   73.866  1.00 29.53 419 A 1 
ATOM 3165 O O   . TYR A 0 419 . -113.576 1.524   76.180  1.00 29.53 419 A 1 
ATOM 3166 C CG  . TYR A 0 419 . -113.284 4.397   72.618  1.00 29.53 419 A 1 
ATOM 3167 C CD1 . TYR A 0 419 . -113.053 5.784   72.723  1.00 29.53 419 A 1 
ATOM 3168 C CD2 . TYR A 0 419 . -113.302 3.783   71.350  1.00 29.53 419 A 1 
ATOM 3169 C CE1 . TYR A 0 419 . -112.836 6.557   71.567  1.00 29.53 419 A 1 
ATOM 3170 C CE2 . TYR A 0 419 . -113.079 4.552   70.192  1.00 29.53 419 A 1 
ATOM 3171 O OH  . TYR A 0 419 . -112.642 6.674   69.174  1.00 29.53 419 A 1 
ATOM 3172 C CZ  . TYR A 0 419 . -112.848 5.940   70.298  1.00 29.53 419 A 1 
ATOM 3173 N N   . GLY A 0 420 . -112.258 3.257   76.772  1.00 28.59 420 A 1 
ATOM 3174 C CA  . GLY A 0 420 . -113.080 3.933   77.790  1.00 28.59 420 A 1 
ATOM 3175 C C   . GLY A 0 420 . -113.476 3.184   79.070  1.00 28.59 420 A 1 
ATOM 3176 O O   . GLY A 0 420 . -114.575 2.645   79.162  1.00 28.59 420 A 1 
ATOM 3177 N N   . ALA A 0 421 . -112.669 3.332   80.125  1.00 32.27 421 A 1 
ATOM 3178 C CA  . ALA A 0 421 . -113.134 3.302   81.516  1.00 32.27 421 A 1 
ATOM 3179 C C   . ALA A 0 421 . -112.230 4.202   82.380  1.00 32.27 421 A 1 
ATOM 3180 C CB  . ALA A 0 421 . -113.157 1.860   82.038  1.00 32.27 421 A 1 
ATOM 3181 O O   . ALA A 0 421 . -111.009 4.104   82.297  1.00 32.27 421 A 1 
ATOM 3182 N N   . GLN A 0 422 . -112.819 5.082   83.193  1.00 28.70 422 A 1 
ATOM 3183 C CA  . GLN A 0 422 . -112.102 6.098   83.973  1.00 28.70 422 A 1 
ATOM 3184 C C   . GLN A 0 422 . -112.473 5.962   85.454  1.00 28.70 422 A 1 
ATOM 3185 C CB  . GLN A 0 422 . -112.451 7.480   83.387  1.00 28.70 422 A 1 
ATOM 3186 O O   . GLN A 0 422 . -113.614 6.213   85.827  1.00 28.70 422 A 1 
ATOM 3187 C CG  . GLN A 0 422 . -111.733 8.670   84.050  1.00 28.70 422 A 1 
ATOM 3188 C CD  . GLN A 0 422 . -112.065 10.003  83.370  1.00 28.70 422 A 1 
ATOM 3189 N NE2 . GLN A 0 422 . -111.565 11.113  83.868  1.00 28.70 422 A 1 
ATOM 3190 O OE1 . GLN A 0 422 . -112.770 10.080  82.379  1.00 28.70 422 A 1 
ATOM 3191 N N   . ASN A 0 423 . -111.515 5.557   86.291  1.00 32.02 423 A 1 
ATOM 3192 C CA  . ASN A 0 423 . -111.648 5.519   87.749  1.00 32.02 423 A 1 
ATOM 3193 C C   . ASN A 0 423 . -110.291 5.832   88.393  1.00 32.02 423 A 1 
ATOM 3194 C CB  . ASN A 0 423 . -112.162 4.140   88.210  1.00 32.02 423 A 1 
ATOM 3195 O O   . ASN A 0 423 . -109.311 5.140   88.128  1.00 32.02 423 A 1 
ATOM 3196 C CG  . ASN A 0 423 . -113.676 4.060   88.223  1.00 32.02 423 A 1 
ATOM 3197 N ND2 . ASN A 0 423 . -114.271 3.179   87.453  1.00 32.02 423 A 1 
ATOM 3198 O OD1 . ASN A 0 423 . -114.347 4.772   88.947  1.00 32.02 423 A 1 
ATOM 3199 N N   . TYR A 0 424 . -110.255 6.852   89.249  1.00 29.23 424 A 1 
ATOM 3200 C CA  . TYR A 0 424 . -109.150 7.119   90.172  1.00 29.23 424 A 1 
ATOM 3201 C C   . TYR A 0 424 . -109.523 6.573   91.555  1.00 29.23 424 A 1 
ATOM 3202 C CB  . TYR A 0 424 . -108.862 8.629   90.247  1.00 29.23 424 A 1 
ATOM 3203 O O   . TYR A 0 424 . -110.656 6.751   91.999  1.00 29.23 424 A 1 
ATOM 3204 C CG  . TYR A 0 424 . -107.794 9.129   89.292  1.00 29.23 424 A 1 
ATOM 3205 C CD1 . TYR A 0 424 . -106.508 9.435   89.782  1.00 29.23 424 A 1 
ATOM 3206 C CD2 . TYR A 0 424 . -108.088 9.318   87.927  1.00 29.23 424 A 1 
ATOM 3207 C CE1 . TYR A 0 424 . -105.519 9.940   88.916  1.00 29.23 424 A 1 
ATOM 3208 C CE2 . TYR A 0 424 . -107.099 9.819   87.057  1.00 29.23 424 A 1 
ATOM 3209 O OH  . TYR A 0 424 . -104.874 10.630  86.706  1.00 29.23 424 A 1 
ATOM 3210 C CZ  . TYR A 0 424 . -105.816 10.136  87.550  1.00 29.23 424 A 1 
ATOM 3211 N N   . GLY A 0 425 . -108.576 5.938   92.243  1.00 29.92 425 A 1 
ATOM 3212 C CA  . GLY A 0 425 . -108.785 5.430   93.598  1.00 29.92 425 A 1 
ATOM 3213 C C   . GLY A 0 425 . -107.571 4.670   94.120  1.00 29.92 425 A 1 
ATOM 3214 O O   . GLY A 0 425 . -107.337 3.528   93.730  1.00 29.92 425 A 1 
ATOM 3215 N N   . ASP A 0 426 . -106.807 5.301   95.009  1.00 28.48 426 A 1 
ATOM 3216 C CA  . ASP A 0 426 . -105.656 4.682   95.663  1.00 28.48 426 A 1 
ATOM 3217 C C   . ASP A 0 426 . -106.063 3.482   96.525  1.00 28.48 426 A 1 
ATOM 3218 C CB  . ASP A 0 426 . -104.951 5.702   96.570  1.00 28.48 426 A 1 
ATOM 3219 O O   . ASP A 0 426 . -106.833 3.613   97.477  1.00 28.48 426 A 1 
ATOM 3220 C CG  . ASP A 0 426 . -104.178 6.745   95.773  1.00 28.48 426 A 1 
ATOM 3221 O OD1 . ASP A 0 426 . -103.169 6.340   95.157  1.00 28.48 426 A 1 
ATOM 3222 O OD2 . ASP A 0 426 . -104.612 7.916   95.792  1.00 28.48 426 A 1 
ATOM 3223 N N   . SER A 0 427 . -105.449 2.322   96.286  1.00 29.86 427 A 1 
ATOM 3224 C CA  . SER A 0 427 . -105.155 1.390   97.379  1.00 29.86 427 A 1 
ATOM 3225 C C   . SER A 0 427 . -103.929 0.530   97.075  1.00 29.86 427 A 1 
ATOM 3226 C CB  . SER A 0 427 . -106.368 0.544   97.788  1.00 29.86 427 A 1 
ATOM 3227 O O   . SER A 0 427 . -103.823 -0.147  96.055  1.00 29.86 427 A 1 
ATOM 3228 O OG  . SER A 0 427 . -106.952 -0.108  96.686  1.00 29.86 427 A 1 
ATOM 3229 N N   . VAL A 0 428 . -102.968 0.583   97.996  1.00 29.43 428 A 1 
ATOM 3230 C CA  . VAL A 0 428 . -101.706 -0.153  97.933  1.00 29.43 428 A 1 
ATOM 3231 C C   . VAL A 0 428 . -101.965 -1.651  98.116  1.00 29.43 428 A 1 
ATOM 3232 C CB  . VAL A 0 428 . -100.756 0.367   99.038  1.00 29.43 428 A 1 
ATOM 3233 O O   . VAL A 0 428 . -102.266 -2.084  99.226  1.00 29.43 428 A 1 
ATOM 3234 C CG1 . VAL A 0 428 . -99.426  -0.399  99.085  1.00 29.43 428 A 1 
ATOM 3235 C CG2 . VAL A 0 428 . -100.428 1.855   98.846  1.00 29.43 428 A 1 
ATOM 3236 N N   . TRP A 0 429 . -101.735 -2.461  97.078  1.00 26.34 429 A 1 
ATOM 3237 C CA  . TRP A 0 429 . -101.481 -3.895  97.256  1.00 26.34 429 A 1 
ATOM 3238 C C   . TRP A 0 429 . -100.161 -4.303  96.597  1.00 26.34 429 A 1 
ATOM 3239 C CB  . TRP A 0 429 . -102.671 -4.766  96.824  1.00 26.34 429 A 1 
ATOM 3240 O O   . TRP A 0 429 . -100.071 -4.550  95.398  1.00 26.34 429 A 1 
ATOM 3241 C CG  . TRP A 0 429 . -102.734 -6.130  97.466  1.00 26.34 429 A 1 
ATOM 3242 C CD1 . TRP A 0 429 . -101.726 -6.778  98.103  1.00 26.34 429 A 1 
ATOM 3243 C CD2 . TRP A 0 429 . -103.892 -7.020  97.579  1.00 26.34 429 A 1 
ATOM 3244 C CE2 . TRP A 0 429 . -103.511 -8.174  98.328  1.00 26.34 429 A 1 
ATOM 3245 C CE3 . TRP A 0 429 . -105.230 -6.966  97.132  1.00 26.34 429 A 1 
ATOM 3246 N NE1 . TRP A 0 429 . -102.181 -7.975  98.615  1.00 26.34 429 A 1 
ATOM 3247 C CH2 . TRP A 0 429 . -105.730 -9.124  98.170  1.00 26.34 429 A 1 
ATOM 3248 C CZ2 . TRP A 0 429 . -104.405 -9.212  98.630  1.00 26.34 429 A 1 
ATOM 3249 C CZ3 . TRP A 0 429 . -106.137 -8.006  97.421  1.00 26.34 429 A 1 
ATOM 3250 N N   . ALA A 0 430 . -99.110  -4.391  97.411  1.00 28.74 430 A 1 
ATOM 3251 C CA  . ALA A 0 430 . -97.835  -4.956  96.992  1.00 28.74 430 A 1 
ATOM 3252 C C   . ALA A 0 430 . -97.906  -6.496  96.992  1.00 28.74 430 A 1 
ATOM 3253 C CB  . ALA A 0 430 . -96.743  -4.423  97.930  1.00 28.74 430 A 1 
ATOM 3254 O O   . ALA A 0 430 . -98.045  -7.104  98.054  1.00 28.74 430 A 1 
ATOM 3255 N N   . GLY A 0 431 . -97.765  -7.139  95.827  1.00 29.09 431 A 1 
ATOM 3256 C CA  . GLY A 0 431 . -97.646  -8.598  95.755  1.00 29.09 431 A 1 
ATOM 3257 C C   . GLY A 0 431 . -97.641  -9.210  94.348  1.00 29.09 431 A 1 
ATOM 3258 O O   . GLY A 0 431 . -98.282  -8.715  93.433  1.00 29.09 431 A 1 
ATOM 3259 N N   . ALA A 0 432 . -96.950  -10.348 94.226  1.00 25.82 432 A 1 
ATOM 3260 C CA  . ALA A 0 432 . -97.231  -11.428 93.269  1.00 25.82 432 A 1 
ATOM 3261 C C   . ALA A 0 432 . -96.955  -11.288 91.744  1.00 25.82 432 A 1 
ATOM 3262 C CB  . ALA A 0 432 . -98.603  -12.035 93.608  1.00 25.82 432 A 1 
ATOM 3263 O O   . ALA A 0 432 . -97.510  -12.084 90.997  1.00 25.82 432 A 1 
ATOM 3264 N N   . SER A 0 433 . -96.019  -10.443 91.279  1.00 35.12 433 A 1 
ATOM 3265 C CA  . SER A 0 433 . -95.092  -10.776 90.152  1.00 35.12 433 A 1 
ATOM 3266 C C   . SER A 0 433 . -94.130  -9.615  89.839  1.00 35.12 433 A 1 
ATOM 3267 C CB  . SER A 0 433 . -95.822  -11.093 88.827  1.00 35.12 433 A 1 
ATOM 3268 O O   . SER A 0 433 . -94.597  -8.500  89.652  1.00 35.12 433 A 1 
ATOM 3269 O OG  . SER A 0 433 . -96.695  -10.055 88.431  1.00 35.12 433 A 1 
ATOM 3270 N N   . LYS A 0 434 . -92.798  -9.734  89.713  1.00 33.70 434 A 1 
ATOM 3271 C CA  . LYS A 0 434 . -91.837  -10.845 89.908  1.00 33.70 434 A 1 
ATOM 3272 C C   . LYS A 0 434 . -92.135  -12.183 89.201  1.00 33.70 434 A 1 
ATOM 3273 C CB  . LYS A 0 434 . -91.494  -11.041 91.408  1.00 33.70 434 A 1 
ATOM 3274 O O   . LYS A 0 434 . -92.378  -13.157 89.900  1.00 33.70 434 A 1 
ATOM 3275 C CG  . LYS A 0 434 . -90.562  -9.973  92.005  1.00 33.70 434 A 1 
ATOM 3276 C CD  . LYS A 0 434 . -89.963  -10.471 93.335  1.00 33.70 434 A 1 
ATOM 3277 C CE  . LYS A 0 434 . -88.959  -9.460  93.906  1.00 33.70 434 A 1 
ATOM 3278 N NZ  . LYS A 0 434 . -88.290  -9.971  95.131  1.00 33.70 434 A 1 
ATOM 3279 N N   . ALA A 0 435 . -92.027  -12.244 87.863  1.00 32.07 435 A 1 
ATOM 3280 C CA  . ALA A 0 435 . -91.645  -13.470 87.118  1.00 32.07 435 A 1 
ATOM 3281 C C   . ALA A 0 435 . -91.411  -13.259 85.593  1.00 32.07 435 A 1 
ATOM 3282 C CB  . ALA A 0 435 . -92.663  -14.610 87.333  1.00 32.07 435 A 1 
ATOM 3283 O O   . ALA A 0 435 . -92.068  -13.897 84.779  1.00 32.07 435 A 1 
ATOM 3284 N N   . SER A 0 436 . -90.487  -12.379 85.188  1.00 35.76 436 A 1 
ATOM 3285 C CA  . SER A 0 436 . -89.785  -12.378 83.876  1.00 35.76 436 A 1 
ATOM 3286 C C   . SER A 0 436 . -88.673  -11.322 83.978  1.00 35.76 436 A 1 
ATOM 3287 C CB  . SER A 0 436 . -90.715  -12.019 82.705  1.00 35.76 436 A 1 
ATOM 3288 O O   . SER A 0 436 . -88.977  -10.148 84.150  1.00 35.76 436 A 1 
ATOM 3289 O OG  . SER A 0 436 . -91.493  -13.140 82.338  1.00 35.76 436 A 1 
ATOM 3290 N N   . ALA A 0 437 . -87.403  -11.674 84.206  1.00 33.33 437 A 1 
ATOM 3291 C CA  . ALA A 0 437 . -86.469  -12.293 83.250  1.00 33.33 437 A 1 
ATOM 3292 C C   . ALA A 0 437 . -86.287  -11.378 82.017  1.00 33.33 437 A 1 
ATOM 3293 C CB  . ALA A 0 437 . -86.848  -13.747 82.933  1.00 33.33 437 A 1 
ATOM 3294 O O   . ALA A 0 437 . -87.233  -11.179 81.269  1.00 33.33 437 A 1 
ATOM 3295 N N   . ALA A 0 438 . -85.178  -10.641 81.853  1.00 30.26 438 A 1 
ATOM 3296 C CA  . ALA A 0 438 . -83.813  -11.132 81.582  1.00 30.26 438 A 1 
ATOM 3297 C C   . ALA A 0 438 . -83.820  -12.119 80.397  1.00 30.26 438 A 1 
ATOM 3298 C CB  . ALA A 0 438 . -83.121  -11.691 82.836  1.00 30.26 438 A 1 
ATOM 3299 O O   . ALA A 0 438 . -84.510  -13.125 80.467  1.00 30.26 438 A 1 
ATOM 3300 N N   . ALA A 0 439 . -83.075  -11.930 79.309  1.00 32.05 439 A 1 
ATOM 3301 C CA  . ALA A 0 439 . -81.831  -11.181 79.081  1.00 32.05 439 A 1 
ATOM 3302 C C   . ALA A 0 439 . -81.693  -10.947 77.544  1.00 32.05 439 A 1 
ATOM 3303 C CB  . ALA A 0 439 . -80.722  -12.092 79.655  1.00 32.05 439 A 1 
ATOM 3304 O O   . ALA A 0 439 . -82.557  -11.409 76.810  1.00 32.05 439 A 1 
ATOM 3305 N N   . LYS A 0 440 . -80.677  -10.324 76.932  1.00 35.33 440 A 1 
ATOM 3306 C CA  . LYS A 0 440 . -79.509  -9.489  77.299  1.00 35.33 440 A 1 
ATOM 3307 C C   . LYS A 0 440 . -78.950  -9.006  75.944  1.00 35.33 440 A 1 
ATOM 3308 C CB  . LYS A 0 440 . -78.462  -10.354 78.034  1.00 35.33 440 A 1 
ATOM 3309 O O   . LYS A 0 440 . -78.953  -9.803  75.015  1.00 35.33 440 A 1 
ATOM 3310 C CG  . LYS A 0 440 . -76.999  -9.887  78.073  1.00 35.33 440 A 1 
ATOM 3311 C CD  . LYS A 0 440 . -76.158  -10.957 78.792  1.00 35.33 440 A 1 
ATOM 3312 C CE  . LYS A 0 440 . -74.667  -10.605 78.752  1.00 35.33 440 A 1 
ATOM 3313 N NZ  . LYS A 0 440 . -73.817  -11.761 79.138  1.00 35.33 440 A 1 
ATOM 3314 N N   . ALA A 0 441 . -78.477  -7.762  75.821  1.00 37.96 441 A 1 
ATOM 3315 C CA  . ALA A 0 441 . -77.872  -7.297  74.566  1.00 37.96 441 A 1 
ATOM 3316 C C   . ALA A 0 441 . -76.702  -8.212  74.150  1.00 37.96 441 A 1 
ATOM 3317 C CB  . ALA A 0 441 . -77.429  -5.835  74.713  1.00 37.96 441 A 1 
ATOM 3318 O O   . ALA A 0 441 . -75.809  -8.476  74.967  1.00 37.96 441 A 1 
ATOM 3319 N N   . GLY A 0 442 . -76.761  -8.719  72.917  1.00 31.85 442 A 1 
ATOM 3320 C CA  . GLY A 0 442 . -75.588  -9.202  72.197  1.00 31.85 442 A 1 
ATOM 3321 C C   . GLY A 0 442 . -74.797  -8.007  71.670  1.00 31.85 442 A 1 
ATOM 3322 O O   . GLY A 0 442 . -75.349  -6.913  71.576  1.00 31.85 442 A 1 
ATOM 3323 N N   . TYR A 0 443 . -73.521  -8.231  71.384  1.00 35.01 443 A 1 
ATOM 3324 C CA  . TYR A 0 443 . -72.681  -7.283  70.663  1.00 35.01 443 A 1 
ATOM 3325 C C   . TYR A 0 443 . -72.434  -7.877  69.284  1.00 35.01 443 A 1 
ATOM 3326 C CB  . TYR A 0 443 . -71.337  -7.084  71.382  1.00 35.01 443 A 1 
ATOM 3327 O O   . TYR A 0 443 . -71.918  -8.994  69.204  1.00 35.01 443 A 1 
ATOM 3328 C CG  . TYR A 0 443 . -71.407  -6.545  72.797  1.00 35.01 443 A 1 
ATOM 3329 C CD1 . TYR A 0 443 . -71.242  -5.167  73.023  1.00 35.01 443 A 1 
ATOM 3330 C CD2 . TYR A 0 443 . -71.583  -7.423  73.885  1.00 35.01 443 A 1 
ATOM 3331 C CE1 . TYR A 0 443 . -71.244  -4.662  74.335  1.00 35.01 443 A 1 
ATOM 3332 C CE2 . TYR A 0 443 . -71.601  -6.923  75.203  1.00 35.01 443 A 1 
ATOM 3333 O OH  . TYR A 0 443 . -71.422  -5.042  76.693  1.00 35.01 443 A 1 
ATOM 3334 C CZ  . TYR A 0 443 . -71.426  -5.540  75.426  1.00 35.01 443 A 1 
ATOM 3335 N N   . ASP A 0 444 . -72.775  -7.133  68.247  1.00 37.55 444 A 1 
ATOM 3336 C CA  . ASP A 0 444 . -72.089  -7.173  66.964  1.00 37.55 444 A 1 
ATOM 3337 C C   . ASP A 0 444 . -70.654  -6.643  67.195  1.00 37.55 444 A 1 
ATOM 3338 C CB  . ASP A 0 444 . -72.864  -6.353  65.894  1.00 37.55 444 A 1 
ATOM 3339 O O   . ASP A 0 444 . -70.436  -5.694  67.950  1.00 37.55 444 A 1 
ATOM 3340 C CG  . ASP A 0 444 . -74.187  -5.696  66.360  1.00 37.55 444 A 1 
ATOM 3341 O OD1 . ASP A 0 444 . -74.171  -4.965  67.384  1.00 37.55 444 A 1 
ATOM 3342 O OD2 . ASP A 0 444 . -75.252  -5.995  65.771  1.00 37.55 444 A 1 
ATOM 3343 N N   . ASN A 0 445 . -69.648  -7.296  66.614  1.00 35.56 445 A 1 
ATOM 3344 C CA  . ASN A 0 445 . -68.281  -6.768  66.515  1.00 35.56 445 A 1 
ATOM 3345 C C   . ASN A 0 445 . -67.817  -7.062  65.089  1.00 35.56 445 A 1 
ATOM 3346 C CB  . ASN A 0 445 . -67.309  -7.383  67.549  1.00 35.56 445 A 1 
ATOM 3347 O O   . ASN A 0 445 . -67.054  -8.005  64.863  1.00 35.56 445 A 1 
ATOM 3348 C CG  . ASN A 0 445 . -67.501  -6.930  68.981  1.00 35.56 445 A 1 
ATOM 3349 N ND2 . ASN A 0 445 . -68.136  -7.739  69.791  1.00 35.56 445 A 1 
ATOM 3350 O OD1 . ASN A 0 445 . -67.033  -5.900  69.437  1.00 35.56 445 A 1 
ATOM 3351 N N   . ASP A 0 446 . -68.343  -6.306  64.129  1.00 47.12 446 A 1 
ATOM 3352 C CA  . ASP A 0 446 . -68.133  -6.556  62.707  1.00 47.12 446 A 1 
ATOM 3353 C C   . ASP A 0 446 . -66.677  -6.264  62.322  1.00 47.12 446 A 1 
ATOM 3354 C CB  . ASP A 0 446 . -69.157  -5.764  61.868  1.00 47.12 446 A 1 
ATOM 3355 O O   . ASP A 0 446 . -66.299  -5.158  61.953  1.00 47.12 446 A 1 
ATOM 3356 C CG  . ASP A 0 446 . -70.519  -6.466  61.749  1.00 47.12 446 A 1 
ATOM 3357 O OD1 . ASP A 0 446 . -70.799  -7.362  62.579  1.00 47.12 446 A 1 
ATOM 3358 O OD2 . ASP A 0 446 . -71.241  -6.143  60.777  1.00 47.12 446 A 1 
ATOM 3359 N N   . ALA A 0 447 . -65.823  -7.288  62.387  1.00 43.41 447 A 1 
ATOM 3360 C CA  . ALA A 0 447 . -64.423  -7.221  61.970  1.00 43.41 447 A 1 
ATOM 3361 C C   . ALA A 0 447 . -64.306  -7.120  60.433  1.00 43.41 447 A 1 
ATOM 3362 C CB  . ALA A 0 447 . -63.677  -8.416  62.579  1.00 43.41 447 A 1 
ATOM 3363 O O   . ALA A 0 447 . -63.857  -8.047  59.747  1.00 43.41 447 A 1 
ATOM 3364 N N   . TRP A 0 448 . -64.767  -6.006  59.859  1.00 58.69 448 A 1 
ATOM 3365 C CA  . TRP A 0 448 . -64.836  -5.832  58.418  1.00 58.69 448 A 1 
ATOM 3366 C C   . TRP A 0 448 . -63.453  -5.559  57.814  1.00 58.69 448 A 1 
ATOM 3367 C CB  . TRP A 0 448 . -65.927  -4.827  58.004  1.00 58.69 448 A 1 
ATOM 3368 O O   . TRP A 0 448 . -62.757  -4.593  58.117  1.00 58.69 448 A 1 
ATOM 3369 C CG  . TRP A 0 448 . -65.817  -3.407  58.477  1.00 58.69 448 A 1 
ATOM 3370 C CD1 . TRP A 0 448 . -66.450  -2.900  59.558  1.00 58.69 448 A 1 
ATOM 3371 C CD2 . TRP A 0 448 . -65.038  -2.292  57.931  1.00 58.69 448 A 1 
ATOM 3372 C CE2 . TRP A 0 448 . -65.266  -1.136  58.737  1.00 58.69 448 A 1 
ATOM 3373 C CE3 . TRP A 0 448 . -64.112  -2.149  56.872  1.00 58.69 448 A 1 
ATOM 3374 N NE1 . TRP A 0 448 . -66.136  -1.567  59.709  1.00 58.69 448 A 1 
ATOM 3375 C CH2 . TRP A 0 448 . -63.668  0.179   57.469  1.00 58.69 448 A 1 
ATOM 3376 C CZ2 . TRP A 0 448 . -64.619  0.088   58.500  1.00 58.69 448 A 1 
ATOM 3377 C CZ3 . TRP A 0 448 . -63.417  -0.942  56.656  1.00 58.69 448 A 1 
ATOM 3378 N N   . ALA A 0 449 . -63.076  -6.416  56.870  1.00 49.66 449 A 1 
ATOM 3379 C CA  . ALA A 0 449 . -62.053  -6.125  55.877  1.00 49.66 449 A 1 
ATOM 3380 C C   . ALA A 0 449 . -62.738  -5.563  54.621  1.00 49.66 449 A 1 
ATOM 3381 C CB  . ALA A 0 449 . -61.255  -7.405  55.599  1.00 49.66 449 A 1 
ATOM 3382 O O   . ALA A 0 449 . -63.654  -6.200  54.092  1.00 49.66 449 A 1 
ATOM 3383 N N   . LYS A 0 450 . -62.291  -4.392  54.147  1.00 57.57 450 A 1 
ATOM 3384 C CA  . LYS A 0 450 . -62.633  -3.848  52.821  1.00 57.57 450 A 1 
ATOM 3385 C C   . LYS A 0 450 . -61.446  -4.065  51.892  1.00 57.57 450 A 1 
ATOM 3386 C CB  . LYS A 0 450 . -62.999  -2.349  52.888  1.00 57.57 450 A 1 
ATOM 3387 O O   . LYS A 0 450 . -60.354  -3.568  52.166  1.00 57.57 450 A 1 
ATOM 3388 C CG  . LYS A 0 450 . -64.453  -2.110  53.328  1.00 57.57 450 A 1 
ATOM 3389 C CD  . LYS A 0 450 . -64.775  -0.616  53.525  1.00 57.57 450 A 1 
ATOM 3390 C CE  . LYS A 0 450 . -66.130  -0.454  54.241  1.00 57.57 450 A 1 
ATOM 3391 N NZ  . LYS A 0 450 . -66.027  0.304   55.516  1.00 57.57 450 A 1 
ATOM 3392 N N   . GLN A 0 451 . -61.672  -4.771  50.791  1.00 60.62 451 A 1 
ATOM 3393 C CA  . GLN A 0 451 . -60.708  -4.863  49.703  1.00 60.62 451 A 1 
ATOM 3394 C C   . GLN A 0 451 . -60.510  -3.488  49.044  1.00 60.62 451 A 1 
ATOM 3395 C CB  . GLN A 0 451 . -61.152  -5.907  48.663  1.00 60.62 451 A 1 
ATOM 3396 O O   . GLN A 0 451 . -61.452  -2.702  48.890  1.00 60.62 451 A 1 
ATOM 3397 C CG  . GLN A 0 451 . -61.219  -7.354  49.188  1.00 60.62 451 A 1 
ATOM 3398 C CD  . GLN A 0 451 . -62.553  -7.760  49.820  1.00 60.62 451 A 1 
ATOM 3399 N NE2 . GLN A 0 451 . -62.837  -9.042  49.883  1.00 60.62 451 A 1 
ATOM 3400 O OE1 . GLN A 0 451 . -63.367  -6.959  50.259  1.00 60.62 451 A 1 
ATOM 3401 N N   . ALA A 0 452 . -59.278  -3.216  48.636  1.00 59.44 452 A 1 
ATOM 3402 C CA  . ALA A 0 452 . -58.973  -2.297  47.554  1.00 59.44 452 A 1 
ATOM 3403 C C   . ALA A 0 452 . -58.548  -3.124  46.335  1.00 59.44 452 A 1 
ATOM 3404 C CB  . ALA A 0 452 . -57.895  -1.312  48.011  1.00 59.44 452 A 1 
ATOM 3405 O O   . ALA A 0 452 . -57.932  -4.179  46.484  1.00 59.44 452 A 1 
ATOM 3406 N N   . TYR A 0 453 . -58.889  -2.644  45.146  1.00 66.34 453 A 1 
ATOM 3407 C CA  . TYR A 0 453 . -58.456  -3.224  43.880  1.00 66.34 453 A 1 
ATOM 3408 C C   . TYR A 0 453 . -57.750  -2.123  43.096  1.00 66.34 453 A 1 
ATOM 3409 C CB  . TYR A 0 453 . -59.659  -3.798  43.116  1.00 66.34 453 A 1 
ATOM 3410 O O   . TYR A 0 453 . -58.281  -1.012  43.014  1.00 66.34 453 A 1 
ATOM 3411 C CG  . TYR A 0 453 . -60.364  -4.943  43.826  1.00 66.34 453 A 1 
ATOM 3412 C CD1 . TYR A 0 453 . -59.846  -6.249  43.731  1.00 66.34 453 A 1 
ATOM 3413 C CD2 . TYR A 0 453 . -61.532  -4.704  44.580  1.00 66.34 453 A 1 
ATOM 3414 C CE1 . TYR A 0 453 . -60.491  -7.316  44.386  1.00 66.34 453 A 1 
ATOM 3415 C CE2 . TYR A 0 453 . -62.184  -5.769  45.233  1.00 66.34 453 A 1 
ATOM 3416 O OH  . TYR A 0 453 . -62.290  -8.105  45.769  1.00 66.34 453 A 1 
ATOM 3417 C CZ  . TYR A 0 453 . -61.661  -7.078  45.136  1.00 66.34 453 A 1 
ATOM 3418 N N   . GLY A 0 454 . -56.563  -2.431  42.584  1.00 68.99 454 A 1 
ATOM 3419 C CA  . GLY A 0 454 . -55.889  -1.656  41.550  1.00 68.99 454 A 1 
ATOM 3420 C C   . GLY A 0 454 . -55.959  -2.384  40.210  1.00 68.99 454 A 1 
ATOM 3421 O O   . GLY A 0 454 . -56.237  -3.589  40.162  1.00 68.99 454 A 1 
ATOM 3422 N N   . SER A 0 455 . -55.734  -1.643  39.134  1.00 73.30 455 A 1 
ATOM 3423 C CA  . SER A 0 455 . -55.497  -2.203  37.806  1.00 73.30 455 A 1 
ATOM 3424 C C   . SER A 0 455 . -54.701  -1.226  36.960  1.00 73.30 455 A 1 
ATOM 3425 C CB  . SER A 0 455 . -56.810  -2.510  37.078  1.00 73.30 455 A 1 
ATOM 3426 O O   . SER A 0 455 . -55.087  -0.063  36.858  1.00 73.30 455 A 1 
ATOM 3427 O OG  . SER A 0 455 . -57.572  -1.326  36.889  1.00 73.30 455 A 1 
ATOM 3428 N N   . ASP A 0 456 . -53.683  -1.725  36.299  1.00 77.01 456 A 1 
ATOM 3429 C CA  . ASP A 0 456 . -52.832  -1.022  35.347  1.00 77.01 456 A 1 
ATOM 3430 C C   . ASP A 0 456 . -53.025  -1.665  33.954  1.00 77.01 456 A 1 
ATOM 3431 C CB  . ASP A 0 456 . -51.392  -1.011  35.902  1.00 77.01 456 A 1 
ATOM 3432 O O   . ASP A 0 456 . -53.855  -2.572  33.778  1.00 77.01 456 A 1 
ATOM 3433 C CG  . ASP A 0 456 . -51.074  -2.331  36.606  1.00 77.01 456 A 1 
ATOM 3434 O OD1 . ASP A 0 456 . -51.104  -3.338  35.874  1.00 77.01 456 A 1 
ATOM 3435 O OD2 . ASP A 0 456 . -51.041  -2.354  37.866  1.00 77.01 456 A 1 
ATOM 3436 N N   . ALA A 0 457 . -52.402  -1.085  32.927  1.00 77.58 457 A 1 
ATOM 3437 C CA  . ALA A 0 457 . -52.553  -1.502  31.532  1.00 77.58 457 A 1 
ATOM 3438 C C   . ALA A 0 457 . -51.426  -0.894  30.680  1.00 77.58 457 A 1 
ATOM 3439 C CB  . ALA A 0 457 . -53.944  -1.089  31.014  1.00 77.58 457 A 1 
ATOM 3440 O O   . ALA A 0 457 . -51.631  0.099   29.979  1.00 77.58 457 A 1 
ATOM 3441 N N   . ASP A 0 458 . -50.240  -1.489  30.763  1.00 81.71 458 A 1 
ATOM 3442 C CA  . ASP A 0 458 . -49.022  -0.971  30.148  1.00 81.71 458 A 1 
ATOM 3443 C C   . ASP A 0 458 . -48.840  -1.523  28.729  1.00 81.71 458 A 1 
ATOM 3444 C CB  . ASP A 0 458 . -47.805  -1.275  31.034  1.00 81.71 458 A 1 
ATOM 3445 O O   . ASP A 0 458 . -48.502  -2.693  28.525  1.00 81.71 458 A 1 
ATOM 3446 C CG  . ASP A 0 458 . -47.604  -0.278  32.179  1.00 81.71 458 A 1 
ATOM 3447 O OD1 . ASP A 0 458 . -48.567  0.447   32.523  1.00 81.71 458 A 1 
ATOM 3448 O OD2 . ASP A 0 458 . -46.442  -0.230  32.651  1.00 81.71 458 A 1 
ATOM 3449 N N   . ALA A 0 459 . -49.015  -0.657  27.731  1.00 81.73 459 A 1 
ATOM 3450 C CA  . ALA A 0 459 . -48.778  -0.984  26.327  1.00 81.73 459 A 1 
ATOM 3451 C C   . ALA A 0 459 . -47.459  -0.360  25.854  1.00 81.73 459 A 1 
ATOM 3452 C CB  . ALA A 0 459 . -49.988  -0.562  25.488  1.00 81.73 459 A 1 
ATOM 3453 O O   . ALA A 0 459 . -47.339  0.866   25.730  1.00 81.73 459 A 1 
ATOM 3454 N N   . ARG A 0 460 . -46.469  -1.213  25.578  1.00 86.40 460 A 1 
ATOM 3455 C CA  . ARG A 0 460 . -45.137  -0.830  25.094  1.00 86.40 460 A 1 
ATOM 3456 C C   . ARG A 0 460 . -44.869  -1.491  23.751  1.00 86.40 460 A 1 
ATOM 3457 C CB  . ARG A 0 460 . -44.058  -1.224  26.108  1.00 86.40 460 A 1 
ATOM 3458 O O   . ARG A 0 460 . -44.856  -2.713  23.664  1.00 86.40 460 A 1 
ATOM 3459 C CG  . ARG A 0 460 . -44.223  -0.521  27.462  1.00 86.40 460 A 1 
ATOM 3460 C CD  . ARG A 0 460 . -43.179  -1.005  28.474  1.00 86.40 460 A 1 
ATOM 3461 N NE  . ARG A 0 460 . -43.333  -2.449  28.766  1.00 86.40 460 A 1 
ATOM 3462 N NH1 . ARG A 0 460 . -42.563  -2.441  30.923  1.00 86.40 460 A 1 
ATOM 3463 N NH2 . ARG A 0 460 . -43.349  -4.329  30.052  1.00 86.40 460 A 1 
ATOM 3464 C CZ  . ARG A 0 460 . -43.072  -3.067  29.902  1.00 86.40 460 A 1 
ATOM 3465 N N   . TRP A 0 461 . -44.603  -0.690  22.731  1.00 89.73 461 A 1 
ATOM 3466 C CA  . TRP A 0 461 . -44.317  -1.161  21.376  1.00 89.73 461 A 1 
ATOM 3467 C C   . TRP A 0 461 . -43.042  -0.505  20.866  1.00 89.73 461 A 1 
ATOM 3468 C CB  . TRP A 0 461 . -45.522  -0.867  20.478  1.00 89.73 461 A 1 
ATOM 3469 O O   . TRP A 0 461 . -42.812  0.681   21.124  1.00 89.73 461 A 1 
ATOM 3470 C CG  . TRP A 0 461 . -45.347  -1.096  19.005  1.00 89.73 461 A 1 
ATOM 3471 C CD1 . TRP A 0 461 . -45.630  -2.241  18.344  1.00 89.73 461 A 1 
ATOM 3472 C CD2 . TRP A 0 461 . -44.917  -0.145  17.984  1.00 89.73 461 A 1 
ATOM 3473 C CE2 . TRP A 0 461 . -45.110  -0.745  16.704  1.00 89.73 461 A 1 
ATOM 3474 C CE3 . TRP A 0 461 . -44.428  1.181   18.005  1.00 89.73 461 A 1 
ATOM 3475 N NE1 . TRP A 0 461 . -45.464  -2.050  16.983  1.00 89.73 461 A 1 
ATOM 3476 C CH2 . TRP A 0 461 . -44.456  1.295   15.565  1.00 89.73 461 A 1 
ATOM 3477 C CZ2 . TRP A 0 461 . -44.948  -0.022  15.511  1.00 89.73 461 A 1 
ATOM 3478 C CZ3 . TRP A 0 461 . -44.174  1.883   16.810  1.00 89.73 461 A 1 
ATOM 3479 N N   . GLY A 0 462 . -42.223  -1.262  20.141  1.00 92.90 462 A 1 
ATOM 3480 C CA  . GLY A 0 462 . -40.930  -0.799  19.660  1.00 92.90 462 A 1 
ATOM 3481 C C   . GLY A 0 462 . -40.564  -1.323  18.278  1.00 92.90 462 A 1 
ATOM 3482 O O   . GLY A 0 462 . -40.933  -2.429  17.875  1.00 92.90 462 A 1 
ATOM 3483 N N   . LYS A 0 463 . -39.800  -0.502  17.557  1.00 91.35 463 A 1 
ATOM 3484 C CA  . LYS A 0 463 . -39.125  -0.844  16.307  1.00 91.35 463 A 1 
ATOM 3485 C C   . LYS A 0 463 . -37.707  -0.319  16.331  1.00 91.35 463 A 1 
ATOM 3486 C CB  . LYS A 0 463 . -39.874  -0.269  15.097  1.00 91.35 463 A 1 
ATOM 3487 O O   . LYS A 0 463 . -37.537  0.884   16.489  1.00 91.35 463 A 1 
ATOM 3488 C CG  . LYS A 0 463 . -41.208  -0.991  14.969  1.00 91.35 463 A 1 
ATOM 3489 C CD  . LYS A 0 463 . -41.914  -0.763  13.633  1.00 91.35 463 A 1 
ATOM 3490 C CE  . LYS A 0 463 . -42.956  -1.873  13.661  1.00 91.35 463 A 1 
ATOM 3491 N NZ  . LYS A 0 463 . -43.626  -2.171  12.382  1.00 91.35 463 A 1 
ATOM 3492 N N   . SER A 0 464 . -36.732  -1.188  16.110  1.00 94.70 464 A 1 
ATOM 3493 C CA  . SER A 0 464 . -35.317  -0.826  15.989  1.00 94.70 464 A 1 
ATOM 3494 C C   . SER A 0 464 . -34.748  -1.389  14.691  1.00 94.70 464 A 1 
ATOM 3495 C CB  . SER A 0 464 . -34.504  -1.259  17.219  1.00 94.70 464 A 1 
ATOM 3496 O O   . SER A 0 464 . -34.882  -2.580  14.417  1.00 94.70 464 A 1 
ATOM 3497 O OG  . SER A 0 464 . -34.889  -2.535  17.708  1.00 94.70 464 A 1 
ATOM 3498 N N   . TYR A 0 465 . -34.137  -0.529  13.880  1.00 92.22 465 A 1 
ATOM 3499 C CA  . TYR A 0 465 . -33.378  -0.904  12.686  1.00 92.22 465 A 1 
ATOM 3500 C C   . TYR A 0 465 . -31.924  -0.473  12.873  1.00 92.22 465 A 1 
ATOM 3501 C CB  . TYR A 0 465 . -33.931  -0.199  11.436  1.00 92.22 465 A 1 
ATOM 3502 O O   . TYR A 0 465 . -31.673  0.729   12.954  1.00 92.22 465 A 1 
ATOM 3503 C CG  . TYR A 0 465 . -35.304  -0.606  10.940  1.00 92.22 465 A 1 
ATOM 3504 C CD1 . TYR A 0 465 . -35.419  -1.501  9.859   1.00 92.22 465 A 1 
ATOM 3505 C CD2 . TYR A 0 465 . -36.455  -0.007  11.487  1.00 92.22 465 A 1 
ATOM 3506 C CE1 . TYR A 0 465 . -36.683  -1.787  9.309   1.00 92.22 465 A 1 
ATOM 3507 C CE2 . TYR A 0 465 . -37.724  -0.298  10.948  1.00 92.22 465 A 1 
ATOM 3508 O OH  . TYR A 0 465 . -39.061  -1.472  9.336   1.00 92.22 465 A 1 
ATOM 3509 C CZ  . TYR A 0 465 . -37.836  -1.187  9.854   1.00 92.22 465 A 1 
ATOM 3510 N N   . ASP A 0 466 . -30.981  -1.413  12.855  1.00 91.19 466 A 1 
ATOM 3511 C CA  . ASP A 0 466 . -29.547  -1.111  12.824  1.00 91.19 466 A 1 
ATOM 3512 C C   . ASP A 0 466 . -28.955  -1.526  11.473  1.00 91.19 466 A 1 
ATOM 3513 C CB  . ASP A 0 466 . -28.790  -1.811  13.970  1.00 91.19 466 A 1 
ATOM 3514 O O   . ASP A 0 466 . -29.153  -2.648  10.999  1.00 91.19 466 A 1 
ATOM 3515 C CG  . ASP A 0 466 . -28.940  -1.168  15.353  1.00 91.19 466 A 1 
ATOM 3516 O OD1 . ASP A 0 466 . -29.150  0.063   15.412  1.00 91.19 466 A 1 
ATOM 3517 O OD2 . ASP A 0 466 . -28.709  -1.893  16.348  1.00 91.19 466 A 1 
ATOM 3518 N N   . ASN A 0 467 . -28.161  -0.649  10.856  1.00 89.25 467 A 1 
ATOM 3519 C CA  . ASN A 0 467 . -27.265  -1.025  9.767   1.00 89.25 467 A 1 
ATOM 3520 C C   . ASN A 0 467 . -25.815  -0.639  10.076  1.00 89.25 467 A 1 
ATOM 3521 C CB  . ASN A 0 467 . -27.796  -0.544  8.400   1.00 89.25 467 A 1 
ATOM 3522 O O   . ASN A 0 467 . -25.527  0.403   10.665  1.00 89.25 467 A 1 
ATOM 3523 C CG  . ASN A 0 467 . -27.467  0.890   8.003   1.00 89.25 467 A 1 
ATOM 3524 N ND2 . ASN A 0 467 . -28.469  1.673   7.672   1.00 89.25 467 A 1 
ATOM 3525 O OD1 . ASN A 0 467 . -26.313  1.274   7.868   1.00 89.25 467 A 1 
ATOM 3526 N N   . VAL A 0 468 . -24.881  -1.499  9.663   1.00 91.36 468 A 1 
ATOM 3527 C CA  . VAL A 0 468 . -23.439  -1.255  9.750   1.00 91.36 468 A 1 
ATOM 3528 C C   . VAL A 0 468 . -22.769  -1.775  8.484   1.00 91.36 468 A 1 
ATOM 3529 C CB  . VAL A 0 468 . -22.812  -1.917  10.997  1.00 91.36 468 A 1 
ATOM 3530 O O   . VAL A 0 468 . -22.768  -2.974  8.207   1.00 91.36 468 A 1 
ATOM 3531 C CG1 . VAL A 0 468 . -21.314  -1.581  11.092  1.00 91.36 468 A 1 
ATOM 3532 C CG2 . VAL A 0 468 . -23.461  -1.465  12.311  1.00 91.36 468 A 1 
ATOM 3533 N N   . SER A 0 469 . -22.112  -0.896  7.728   1.00 87.62 469 A 1 
ATOM 3534 C CA  . SER A 0 469 . -21.284  -1.285  6.585   1.00 87.62 469 A 1 
ATOM 3535 C C   . SER A 0 469 . -19.857  -0.748  6.695   1.00 87.62 469 A 1 
ATOM 3536 C CB  . SER A 0 469 . -21.972  -0.948  5.257   1.00 87.62 469 A 1 
ATOM 3537 O O   . SER A 0 469 . -19.620  0.416   7.013   1.00 87.62 469 A 1 
ATOM 3538 O OG  . SER A 0 469 . -21.747  0.389   4.843   1.00 87.62 469 A 1 
ATOM 3539 N N   . ALA A 0 470 . -18.883  -1.606  6.395   1.00 82.98 470 A 1 
ATOM 3540 C CA  . ALA A 0 470 . -17.461  -1.286  6.441   1.00 82.98 470 A 1 
ATOM 3541 C C   . ALA A 0 470 . -16.797  -1.711  5.130   1.00 82.98 470 A 1 
ATOM 3542 C CB  . ALA A 0 470 . -16.835  -1.964  7.665   1.00 82.98 470 A 1 
ATOM 3543 O O   . ALA A 0 470 . -16.805  -2.888  4.767   1.00 82.98 470 A 1 
ATOM 3544 N N   . LYS A 0 471 . -16.218  -0.763  4.396   1.00 82.83 471 A 1 
ATOM 3545 C CA  . LYS A 0 471 . -15.606  -0.983  3.079   1.00 82.83 471 A 1 
ATOM 3546 C C   . LYS A 0 471 . -14.159  -0.501  3.099   1.00 82.83 471 A 1 
ATOM 3547 C CB  . LYS A 0 471 . -16.442  -0.283  1.995   1.00 82.83 471 A 1 
ATOM 3548 O O   . LYS A 0 471 . -13.830  0.507   3.712   1.00 82.83 471 A 1 
ATOM 3549 C CG  . LYS A 0 471 . -17.854  -0.885  1.809   1.00 82.83 471 A 1 
ATOM 3550 C CD  . LYS A 0 471 . -18.917  0.207   1.607   1.00 82.83 471 A 1 
ATOM 3551 C CE  . LYS A 0 471 . -20.333  -0.390  1.534   1.00 82.83 471 A 1 
ATOM 3552 N NZ  . LYS A 0 471 . -21.358  0.553   2.062   1.00 82.83 471 A 1 
ATOM 3553 N N   . SER A 0 472 . -13.283  -1.226  2.422   1.00 75.11 472 A 1 
ATOM 3554 C CA  . SER A 0 472 . -11.863  -0.903  2.287   1.00 75.11 472 A 1 
ATOM 3555 C C   . SER A 0 472 . -11.395  -1.287  0.892   1.00 75.11 472 A 1 
ATOM 3556 C CB  . SER A 0 472 . -11.044  -1.611  3.371   1.00 75.11 472 A 1 
ATOM 3557 O O   . SER A 0 472 . -11.791  -2.335  0.387   1.00 75.11 472 A 1 
ATOM 3558 O OG  . SER A 0 472 . -11.223  -3.013  3.331   1.00 75.11 472 A 1 
ATOM 3559 N N   . TYR A 0 473 . -10.580  -0.443  0.272   1.00 70.46 473 A 1 
ATOM 3560 C CA  . TYR A 0 473 . -10.171  -0.549  -1.126  1.00 70.46 473 A 1 
ATOM 3561 C C   . TYR A 0 473 . -8.639   -0.668  -1.218  1.00 70.46 473 A 1 
ATOM 3562 C CB  . TYR A 0 473 . -10.858  0.595   -1.885  1.00 70.46 473 A 1 
ATOM 3563 O O   . TYR A 0 473 . -7.919   -0.327  -0.283  1.00 70.46 473 A 1 
ATOM 3564 C CG  . TYR A 0 473 . -12.369  0.415   -1.899  1.00 70.46 473 A 1 
ATOM 3565 C CD1 . TYR A 0 473 . -12.949  -0.566  -2.730  1.00 70.46 473 A 1 
ATOM 3566 C CD2 . TYR A 0 473 . -13.184  1.168   -1.033  1.00 70.46 473 A 1 
ATOM 3567 C CE1 . TYR A 0 473 . -14.336  -0.806  -2.683  1.00 70.46 473 A 1 
ATOM 3568 C CE2 . TYR A 0 473 . -14.575  0.951   -1.001  1.00 70.46 473 A 1 
ATOM 3569 O OH  . TYR A 0 473 . -16.494  -0.257  -1.791  1.00 70.46 473 A 1 
ATOM 3570 C CZ  . TYR A 0 473 . -15.152  -0.043  -1.823  1.00 70.46 473 A 1 
ATOM 3571 N N   . ALA A 0 474 . -8.158   -1.521  -2.120  1.00 77.61 474 A 1 
ATOM 3572 C CA  . ALA A 0 474 . -7.704   -1.182  -3.472  1.00 77.61 474 A 1 
ATOM 3573 C C   . ALA A 0 474 . -6.429   -0.316  -3.484  1.00 77.61 474 A 1 
ATOM 3574 C CB  . ALA A 0 474 . -8.806   -0.718  -4.429  1.00 77.61 474 A 1 
ATOM 3575 O O   . ALA A 0 474 . -6.397   0.777   -2.929  1.00 77.61 474 A 1 
ATOM 3576 N N   . ASN A 0 475 . -5.376   -0.826  -4.116  1.00 83.70 475 A 1 
ATOM 3577 C CA  . ASN A 0 475 . -4.123   -0.125  -4.362  1.00 83.70 475 A 1 
ATOM 3578 C C   . ASN A 0 475 . -3.561   -0.565  -5.717  1.00 83.70 475 A 1 
ATOM 3579 C CB  . ASN A 0 475 . -3.127   -0.409  -3.223  1.00 83.70 475 A 1 
ATOM 3580 O O   . ASN A 0 475 . -3.507   -1.767  -5.980  1.00 83.70 475 A 1 
ATOM 3581 C CG  . ASN A 0 475 . -1.862   0.418   -3.377  1.00 83.70 475 A 1 
ATOM 3582 N ND2 . ASN A 0 475 . -0.863   -0.089  -4.062  1.00 83.70 475 A 1 
ATOM 3583 O OD1 . ASN A 0 475 . -1.798   1.533   -2.888  1.00 83.70 475 A 1 
ATOM 3584 N N   . GLU A 0 476 . -3.109   0.377   -6.539  1.00 86.96 476 A 1 
ATOM 3585 C CA  . GLU A 0 476 . -2.271   0.092   -7.708  1.00 86.96 476 A 1 
ATOM 3586 C C   . GLU A 0 476 . -0.949   0.853   -7.587  1.00 86.96 476 A 1 
ATOM 3587 C CB  . GLU A 0 476 . -2.977   0.428   -9.035  1.00 86.96 476 A 1 
ATOM 3588 O O   . GLU A 0 476 . -0.963   2.050   -7.310  1.00 86.96 476 A 1 
ATOM 3589 C CG  . GLU A 0 476 . -4.377   -0.203  -9.169  1.00 86.96 476 A 1 
ATOM 3590 C CD  . GLU A 0 476 . -4.850   -0.389  -10.622 1.00 86.96 476 A 1 
ATOM 3591 O OE1 . GLU A 0 476 . -5.839   -1.129  -10.833 1.00 86.96 476 A 1 
ATOM 3592 O OE2 . GLU A 0 476 . -4.185   0.059   -11.583 1.00 86.96 476 A 1 
ATOM 3593 N N   . SER A 0 477 . 0.172    0.169   -7.809  1.00 89.16 477 A 1 
ATOM 3594 C CA  . SER A 0 477 . 1.522    0.733   -7.715  1.00 89.16 477 A 1 
ATOM 3595 C C   . SER A 0 477 . 2.336    0.332   -8.942  1.00 89.16 477 A 1 
ATOM 3596 C CB  . SER A 0 477 . 2.222    0.262   -6.436  1.00 89.16 477 A 1 
ATOM 3597 O O   . SER A 0 477 . 2.324    -0.826  -9.354  1.00 89.16 477 A 1 
ATOM 3598 O OG  . SER A 0 477 . 1.624    0.847   -5.294  1.00 89.16 477 A 1 
ATOM 3599 N N   . PHE A 0 478 . 3.045    1.286   -9.533  1.00 93.82 478 A 1 
ATOM 3600 C CA  . PHE A 0 478 . 3.941    1.096   -10.671 1.00 93.82 478 A 1 
ATOM 3601 C C   . PHE A 0 478 . 5.251    1.829   -10.404 1.00 93.82 478 A 1 
ATOM 3602 C CB  . PHE A 0 478 . 3.284    1.644   -11.947 1.00 93.82 478 A 1 
ATOM 3603 O O   . PHE A 0 478 . 5.234    2.998   -10.016 1.00 93.82 478 A 1 
ATOM 3604 C CG  . PHE A 0 478 . 4.186    1.677   -13.171 1.00 93.82 478 A 1 
ATOM 3605 C CD1 . PHE A 0 478 . 4.853    2.869   -13.520 1.00 93.82 478 A 1 
ATOM 3606 C CD2 . PHE A 0 478 . 4.376    0.522   -13.953 1.00 93.82 478 A 1 
ATOM 3607 C CE1 . PHE A 0 478 . 5.680    2.912   -14.657 1.00 93.82 478 A 1 
ATOM 3608 C CE2 . PHE A 0 478 . 5.195    0.567   -15.094 1.00 93.82 478 A 1 
ATOM 3609 C CZ  . PHE A 0 478 . 5.838    1.764   -15.452 1.00 93.82 478 A 1 
ATOM 3610 N N   . ALA A 0 479 . 6.375    1.178   -10.686 1.00 94.25 479 A 1 
ATOM 3611 C CA  . ALA A 0 479 . 7.671    1.837   -10.738 1.00 94.25 479 A 1 
ATOM 3612 C C   . ALA A 0 479 . 8.435    1.413   -11.993 1.00 94.25 479 A 1 
ATOM 3613 C CB  . ALA A 0 479 . 8.455    1.560   -9.451  1.00 94.25 479 A 1 
ATOM 3614 O O   . ALA A 0 479 . 8.390    0.252   -12.407 1.00 94.25 479 A 1 
ATOM 3615 N N   . ARG A 0 480 . 9.158    2.364   -12.582 1.00 95.73 480 A 1 
ATOM 3616 C CA  . ARG A 0 480 . 10.091   2.144   -13.680 1.00 95.73 480 A 1 
ATOM 3617 C C   . ARG A 0 480 . 11.336   2.992   -13.479 1.00 95.73 480 A 1 
ATOM 3618 C CB  . ARG A 0 480 . 9.402    2.439   -15.013 1.00 95.73 480 A 1 
ATOM 3619 O O   . ARG A 0 480 . 11.255   4.218   -13.491 1.00 95.73 480 A 1 
ATOM 3620 C CG  . ARG A 0 480 . 10.342   2.193   -16.202 1.00 95.73 480 A 1 
ATOM 3621 C CD  . ARG A 0 480 . 9.586    2.363   -17.522 1.00 95.73 480 A 1 
ATOM 3622 N NE  . ARG A 0 480 . 9.407    3.794   -17.847 1.00 95.73 480 A 1 
ATOM 3623 N NH1 . ARG A 0 480 . 11.225   3.983   -19.237 1.00 95.73 480 A 1 
ATOM 3624 N NH2 . ARG A 0 480 . 10.014   5.786   -18.733 1.00 95.73 480 A 1 
ATOM 3625 C CZ  . ARG A 0 480 . 10.214   4.510   -18.603 1.00 95.73 480 A 1 
ATOM 3626 N N   . ASN A 0 481 . 12.477   2.330   -13.369 1.00 96.86 481 A 1 
ATOM 3627 C CA  . ASN A 0 481 . 13.786   2.967   -13.396 1.00 96.86 481 A 1 
ATOM 3628 C C   . ASN A 0 481 . 14.484   2.587   -14.700 1.00 96.86 481 A 1 
ATOM 3629 C CB  . ASN A 0 481 . 14.590   2.551   -12.157 1.00 96.86 481 A 1 
ATOM 3630 O O   . ASN A 0 481 . 14.466   1.419   -15.085 1.00 96.86 481 A 1 
ATOM 3631 C CG  . ASN A 0 481 . 13.945   2.997   -10.857 1.00 96.86 481 A 1 
ATOM 3632 N ND2 . ASN A 0 481 . 14.036   2.190   -9.827  1.00 96.86 481 A 1 
ATOM 3633 O OD1 . ASN A 0 481 . 13.357   4.059   -10.734 1.00 96.86 481 A 1 
ATOM 3634 N N   . VAL A 0 482 . 15.092   3.565   -15.364 1.00 97.38 482 A 1 
ATOM 3635 C CA  . VAL A 0 482 . 16.017   3.360   -16.480 1.00 97.38 482 A 1 
ATOM 3636 C C   . VAL A 0 482 . 17.308   4.099   -16.168 1.00 97.38 482 A 1 
ATOM 3637 C CB  . VAL A 0 482 . 15.434   3.804   -17.835 1.00 97.38 482 A 1 
ATOM 3638 O O   . VAL A 0 482 . 17.270   5.251   -15.736 1.00 97.38 482 A 1 
ATOM 3639 C CG1 . VAL A 0 482 . 16.440   3.664   -18.985 1.00 97.38 482 A 1 
ATOM 3640 C CG2 . VAL A 0 482 . 14.208   2.961   -18.204 1.00 97.38 482 A 1 
ATOM 3641 N N   . GLN A 0 483 . 18.433   3.442   -16.402 1.00 95.71 483 A 1 
ATOM 3642 C CA  . GLN A 0 483 . 19.758   4.043   -16.409 1.00 95.71 483 A 1 
ATOM 3643 C C   . GLN A 0 483 . 20.420   3.667   -17.733 1.00 95.71 483 A 1 
ATOM 3644 C CB  . GLN A 0 483 . 20.588   3.572   -15.204 1.00 95.71 483 A 1 
ATOM 3645 O O   . GLN A 0 483 . 20.288   2.522   -18.170 1.00 95.71 483 A 1 
ATOM 3646 C CG  . GLN A 0 483 . 19.869   3.769   -13.856 1.00 95.71 483 A 1 
ATOM 3647 C CD  . GLN A 0 483 . 20.706   3.319   -12.664 1.00 95.71 483 A 1 
ATOM 3648 N NE2 . GLN A 0 483 . 21.917   3.808   -12.514 1.00 95.71 483 A 1 
ATOM 3649 O OE1 . GLN A 0 483 . 20.269   2.545   -11.826 1.00 95.71 483 A 1 
ATOM 3650 N N   . ALA A 0 484 . 21.081   4.623   -18.366 1.00 95.09 484 A 1 
ATOM 3651 C CA  . ALA A 0 484 . 22.000   4.373   -19.459 1.00 95.09 484 A 1 
ATOM 3652 C C   . ALA A 0 484 . 23.232   5.259   -19.282 1.00 95.09 484 A 1 
ATOM 3653 C CB  . ALA A 0 484 . 21.304   4.613   -20.804 1.00 95.09 484 A 1 
ATOM 3654 O O   . ALA A 0 484 . 23.066   6.439   -18.963 1.00 95.09 484 A 1 
ATOM 3655 N N   . ASP A 0 485 . 24.400   4.671   -19.507 1.00 93.15 485 A 1 
ATOM 3656 C CA  . ASP A 0 485 . 25.715   5.316   -19.510 1.00 93.15 485 A 1 
ATOM 3657 C C   . ASP A 0 485 . 26.357   4.958   -20.882 1.00 93.15 485 A 1 
ATOM 3658 C CB  . ASP A 0 485 . 26.538   4.881   -18.260 1.00 93.15 485 A 1 
ATOM 3659 O O   . ASP A 0 485 . 26.000   3.938   -21.483 1.00 93.15 485 A 1 
ATOM 3660 C CG  . ASP A 0 485 . 25.921   5.216   -16.869 1.00 93.15 485 A 1 
ATOM 3661 O OD1 . ASP A 0 485 . 24.704   5.512   -16.749 1.00 93.15 485 A 1 
ATOM 3662 O OD2 . ASP A 0 485 . 26.593   5.168   -15.811 1.00 93.15 485 A 1 
ATOM 3663 N N   . ASP A 0 486 . 27.204   5.819   -21.448 1.00 92.38 486 A 1 
ATOM 3664 C CA  . ASP A 0 486 . 27.843   5.653   -22.775 1.00 92.38 486 A 1 
ATOM 3665 C C   . ASP A 0 486 . 29.136   6.475   -22.768 1.00 92.38 486 A 1 
ATOM 3666 C CB  . ASP A 0 486 . 26.843   6.007   -23.915 1.00 92.38 486 A 1 
ATOM 3667 O O   . ASP A 0 486 . 29.222   7.543   -23.387 1.00 92.38 486 A 1 
ATOM 3668 C CG  . ASP A 0 486 . 27.378   6.236   -25.350 1.00 92.38 486 A 1 
ATOM 3669 O OD1 . ASP A 0 486 . 28.511   5.883   -25.744 1.00 92.38 486 A 1 
ATOM 3670 O OD2 . ASP A 0 486 . 26.586   6.653   -26.234 1.00 92.38 486 A 1 
ATOM 3671 N N   . ASP A 0 487 . 30.107   6.013   -21.977 1.00 91.22 487 A 1 
ATOM 3672 C CA  . ASP A 0 487 . 31.357   6.730   -21.770 1.00 91.22 487 A 1 
ATOM 3673 C C   . ASP A 0 487 . 32.295   6.449   -22.942 1.00 91.22 487 A 1 
ATOM 3674 C CB  . ASP A 0 487 . 32.006   6.406   -20.412 1.00 91.22 487 A 1 
ATOM 3675 O O   . ASP A 0 487 . 32.569   5.309   -23.315 1.00 91.22 487 A 1 
ATOM 3676 C CG  . ASP A 0 487 . 31.203   6.878   -19.187 1.00 91.22 487 A 1 
ATOM 3677 O OD1 . ASP A 0 487 . 30.155   7.548   -19.376 1.00 91.22 487 A 1 
ATOM 3678 O OD2 . ASP A 0 487 . 31.700   6.661   -18.056 1.00 91.22 487 A 1 
ATOM 3679 N N   . GLN A 0 488 . 32.794   7.518   -23.554 1.00 90.61 488 A 1 
ATOM 3680 C CA  . GLN A 0 488 . 33.727   7.475   -24.675 1.00 90.61 488 A 1 
ATOM 3681 C C   . GLN A 0 488 . 35.025   8.142   -24.252 1.00 90.61 488 A 1 
ATOM 3682 C CB  . GLN A 0 488 . 33.106   8.176   -25.894 1.00 90.61 488 A 1 
ATOM 3683 O O   . GLN A 0 488 . 34.998   9.266   -23.754 1.00 90.61 488 A 1 
ATOM 3684 C CG  . GLN A 0 488 . 31.955   7.334   -26.453 1.00 90.61 488 A 1 
ATOM 3685 C CD  . GLN A 0 488 . 31.064   8.064   -27.447 1.00 90.61 488 A 1 
ATOM 3686 N NE2 . GLN A 0 488 . 29.778   7.793   -27.408 1.00 90.61 488 A 1 
ATOM 3687 O OE1 . GLN A 0 488 . 31.477   8.847   -28.296 1.00 90.61 488 A 1 
ATOM 3688 N N   . TRP A 0 489 . 36.161   7.489   -24.488 1.00 90.60 489 A 1 
ATOM 3689 C CA  . TRP A 0 489 . 37.474   8.047   -24.169 1.00 90.60 489 A 1 
ATOM 3690 C C   . TRP A 0 489 . 38.508   7.719   -25.241 1.00 90.60 489 A 1 
ATOM 3691 C CB  . TRP A 0 489 . 37.939   7.574   -22.784 1.00 90.60 489 A 1 
ATOM 3692 O O   . TRP A 0 489 . 38.399   6.720   -25.952 1.00 90.60 489 A 1 
ATOM 3693 C CG  . TRP A 0 489 . 38.331   6.130   -22.684 1.00 90.60 489 A 1 
ATOM 3694 C CD1 . TRP A 0 489 . 39.596   5.657   -22.768 1.00 90.60 489 A 1 
ATOM 3695 C CD2 . TRP A 0 489 . 37.481   4.958   -22.472 1.00 90.60 489 A 1 
ATOM 3696 C CE2 . TRP A 0 489 . 38.316   3.800   -22.412 1.00 90.60 489 A 1 
ATOM 3697 C CE3 . TRP A 0 489 . 36.093   4.755   -22.306 1.00 90.60 489 A 1 
ATOM 3698 N NE1 . TRP A 0 489 . 39.591   4.285   -22.621 1.00 90.60 489 A 1 
ATOM 3699 C CH2 . TRP A 0 489 . 36.415   2.348   -22.028 1.00 90.60 489 A 1 
ATOM 3700 C CZ2 . TRP A 0 489 . 37.803   2.510   -22.192 1.00 90.60 489 A 1 
ATOM 3701 C CZ3 . TRP A 0 489 . 35.569   3.468   -22.084 1.00 90.60 489 A 1 
ATOM 3702 N N   . GLY A 0 490 . 39.536   8.553   -25.341 1.00 88.21 490 A 1 
ATOM 3703 C CA  . GLY A 0 490 . 40.750   8.248   -26.082 1.00 88.21 490 A 1 
ATOM 3704 C C   . GLY A 0 490 . 41.973   8.852   -25.408 1.00 88.21 490 A 1 
ATOM 3705 O O   . GLY A 0 490 . 41.895   9.935   -24.827 1.00 88.21 490 A 1 
ATOM 3706 N N   . GLU A 0 491 . 43.089   8.141   -25.500 1.00 88.01 491 A 1 
ATOM 3707 C CA  . GLU A 0 491 . 44.410   8.594   -25.064 1.00 88.01 491 A 1 
ATOM 3708 C C   . GLU A 0 491 . 45.377   8.428   -26.236 1.00 88.01 491 A 1 
ATOM 3709 C CB  . GLU A 0 491 . 44.936   7.768   -23.873 1.00 88.01 491 A 1 
ATOM 3710 O O   . GLU A 0 491 . 45.444   7.335   -26.805 1.00 88.01 491 A 1 
ATOM 3711 C CG  . GLU A 0 491 . 44.072   7.781   -22.600 1.00 88.01 491 A 1 
ATOM 3712 C CD  . GLU A 0 491 . 44.721   7.016   -21.424 1.00 88.01 491 A 1 
ATOM 3713 O OE1 . GLU A 0 491 . 44.012   6.763   -20.423 1.00 88.01 491 A 1 
ATOM 3714 O OE2 . GLU A 0 491 . 45.942   6.721   -21.475 1.00 88.01 491 A 1 
ATOM 3715 N N   . ASP A 0 492 . 46.143   9.468   -26.555 1.00 85.36 492 A 1 
ATOM 3716 C CA  . ASP A 0 492 . 47.297   9.379   -27.447 1.00 85.36 492 A 1 
ATOM 3717 C C   . ASP A 0 492 . 48.587   9.727   -26.690 1.00 85.36 492 A 1 
ATOM 3718 C CB  . ASP A 0 492 . 47.078   10.157  -28.755 1.00 85.36 492 A 1 
ATOM 3719 O O   . ASP A 0 492 . 48.624   10.570  -25.789 1.00 85.36 492 A 1 
ATOM 3720 C CG  . ASP A 0 492 . 46.890   11.668  -28.598 1.00 85.36 492 A 1 
ATOM 3721 O OD1 . ASP A 0 492 . 45.720   12.120  -28.674 1.00 85.36 492 A 1 
ATOM 3722 O OD2 . ASP A 0 492 . 47.926   12.365  -28.505 1.00 85.36 492 A 1 
ATOM 3723 N N   . TYR A 0 493 . 49.658   8.986   -26.976 1.00 83.54 493 A 1 
ATOM 3724 C CA  . TYR A 0 493 . 50.934   9.132   -26.287 1.00 83.54 493 A 1 
ATOM 3725 C C   . TYR A 0 493 . 52.116   9.097   -27.249 1.00 83.54 493 A 1 
ATOM 3726 C CB  . TYR A 0 493 . 51.088   8.088   -25.174 1.00 83.54 493 A 1 
ATOM 3727 O O   . TYR A 0 493 . 52.661   8.034   -27.577 1.00 83.54 493 A 1 
ATOM 3728 C CG  . TYR A 0 493 . 52.347   8.343   -24.371 1.00 83.54 493 A 1 
ATOM 3729 C CD1 . TYR A 0 493 . 53.485   7.537   -24.542 1.00 83.54 493 A 1 
ATOM 3730 C CD2 . TYR A 0 493 . 52.431   9.515   -23.608 1.00 83.54 493 A 1 
ATOM 3731 C CE1 . TYR A 0 493 . 54.705   7.913   -23.951 1.00 83.54 493 A 1 
ATOM 3732 C CE2 . TYR A 0 493 . 53.639   9.907   -23.015 1.00 83.54 493 A 1 
ATOM 3733 O OH  . TYR A 0 493 . 55.953   9.514   -22.626 1.00 83.54 493 A 1 
ATOM 3734 C CZ  . TYR A 0 493 . 54.780   9.105   -23.191 1.00 83.54 493 A 1 
ATOM 3735 N N   . ASP A 0 494 . 52.571   10.287  -27.624 1.00 80.86 494 A 1 
ATOM 3736 C CA  . ASP A 0 494 . 53.760   10.466  -28.439 1.00 80.86 494 A 1 
ATOM 3737 C C   . ASP A 0 494 . 55.022   10.538  -27.555 1.00 80.86 494 A 1 
ATOM 3738 C CB  . ASP A 0 494 . 53.581   11.670  -29.388 1.00 80.86 494 A 1 
ATOM 3739 O O   . ASP A 0 494 . 55.066   11.134  -26.470 1.00 80.86 494 A 1 
ATOM 3740 C CG  . ASP A 0 494 . 54.219   11.454  -30.768 1.00 80.86 494 A 1 
ATOM 3741 O OD1 . ASP A 0 494 . 55.154   10.614  -30.857 1.00 80.86 494 A 1 
ATOM 3742 O OD2 . ASP A 0 494 . 53.853   12.179  -31.722 1.00 80.86 494 A 1 
ATOM 3743 N N   . ARG A 0 495 . 56.109   9.911   -28.003 1.00 75.37 495 A 1 
ATOM 3744 C CA  . ARG A 0 495 . 57.422   10.027  -27.352 1.00 75.37 495 A 1 
ATOM 3745 C C   . ARG A 0 495 . 58.523   9.975   -28.380 1.00 75.37 495 A 1 
ATOM 3746 C CB  . ARG A 0 495 . 57.614   8.939   -26.286 1.00 75.37 495 A 1 
ATOM 3747 O O   . ARG A 0 495 . 58.615   9.032   -29.160 1.00 75.37 495 A 1 
ATOM 3748 C CG  . ARG A 0 495 . 58.957   9.113   -25.545 1.00 75.37 495 A 1 
ATOM 3749 C CD  . ARG A 0 495 . 59.247   7.967   -24.577 1.00 75.37 495 A 1 
ATOM 3750 N NE  . ARG A 0 495 . 58.260   7.908   -23.485 1.00 75.37 495 A 1 
ATOM 3751 N NH1 . ARG A 0 495 . 58.361   5.656   -23.073 1.00 75.37 495 A 1 
ATOM 3752 N NH2 . ARG A 0 495 . 56.914   6.923   -21.948 1.00 75.37 495 A 1 
ATOM 3753 C CZ  . ARG A 0 495 . 57.861   6.835   -22.833 1.00 75.37 495 A 1 
ATOM 3754 N N   . TRP A 0 496 . 59.463   10.908  -28.263 1.00 74.98 496 A 1 
ATOM 3755 C CA  . TRP A 0 496 . 60.581   11.012  -29.187 1.00 74.98 496 A 1 
ATOM 3756 C C   . TRP A 0 496 . 61.876   11.480  -28.523 1.00 74.98 496 A 1 
ATOM 3757 C CB  . TRP A 0 496 . 60.144   11.952  -30.302 1.00 74.98 496 A 1 
ATOM 3758 O O   . TRP A 0 496 . 61.888   12.358  -27.656 1.00 74.98 496 A 1 
ATOM 3759 C CG  . TRP A 0 496 . 61.193   12.339  -31.283 1.00 74.98 496 A 1 
ATOM 3760 C CD1 . TRP A 0 496 . 61.588   11.611  -32.347 1.00 74.98 496 A 1 
ATOM 3761 C CD2 . TRP A 0 496 . 61.914   13.598  -31.354 1.00 74.98 496 A 1 
ATOM 3762 C CE2 . TRP A 0 496 . 62.553   13.661  -32.623 1.00 74.98 496 A 1 
ATOM 3763 C CE3 . TRP A 0 496 . 62.006   14.729  -30.519 1.00 74.98 496 A 1 
ATOM 3764 N NE1 . TRP A 0 496 . 62.433   12.377  -33.125 1.00 74.98 496 A 1 
ATOM 3765 C CH2 . TRP A 0 496 . 63.094   16.003  -32.288 1.00 74.98 496 A 1 
ATOM 3766 C CZ2 . TRP A 0 496 . 63.093   14.861  -33.115 1.00 74.98 496 A 1 
ATOM 3767 C CZ3 . TRP A 0 496 . 62.609   15.916  -30.972 1.00 74.98 496 A 1 
ATOM 3768 N N   . THR A 0 497 . 62.991   10.919  -28.981 1.00 64.08 497 A 1 
ATOM 3769 C CA  . THR A 0 497 . 64.349   11.225  -28.530 1.00 64.08 497 A 1 
ATOM 3770 C C   . THR A 0 497 . 65.262   11.548  -29.707 1.00 64.08 497 A 1 
ATOM 3771 C CB  . THR A 0 497 . 64.953   10.075  -27.691 1.00 64.08 497 A 1 
ATOM 3772 O O   . THR A 0 497 . 65.380   10.772  -30.653 1.00 64.08 497 A 1 
ATOM 3773 C CG2 . THR A 0 497 . 64.692   10.317  -26.205 1.00 64.08 497 A 1 
ATOM 3774 O OG1 . THR A 0 497 . 64.390   8.814   -27.964 1.00 64.08 497 A 1 
ATOM 3775 N N   . ASN A 0 498 . 65.967   12.680  -29.609 1.00 60.42 498 A 1 
ATOM 3776 C CA  . ASN A 0 498 . 67.196   12.935  -30.357 1.00 60.42 498 A 1 
ATOM 3777 C C   . ASN A 0 498 . 68.401   12.844  -29.430 1.00 60.42 498 A 1 
ATOM 3778 C CB  . ASN A 0 498 . 67.202   14.330  -30.991 1.00 60.42 498 A 1 
ATOM 3779 O O   . ASN A 0 498 . 68.464   13.555  -28.422 1.00 60.42 498 A 1 
ATOM 3780 C CG  . ASN A 0 498 . 66.301   14.465  -32.183 1.00 60.42 498 A 1 
ATOM 3781 N ND2 . ASN A 0 498 . 66.061   15.685  -32.598 1.00 60.42 498 A 1 
ATOM 3782 O OD1 . ASN A 0 498 . 65.799   13.529  -32.776 1.00 60.42 498 A 1 
ATOM 3783 N N   . GLU A 0 499 . 69.396   12.076  -29.858 1.00 59.86 499 A 1 
ATOM 3784 C CA  . GLU A 0 499 . 70.752   12.130  -29.318 1.00 59.86 499 A 1 
ATOM 3785 C C   . GLU A 0 499 . 71.711   12.553  -30.446 1.00 59.86 499 A 1 
ATOM 3786 C CB  . GLU A 0 499 . 71.122   10.802  -28.627 1.00 59.86 499 A 1 
ATOM 3787 O O   . GLU A 0 499 . 71.820   11.882  -31.478 1.00 59.86 499 A 1 
ATOM 3788 C CG  . GLU A 0 499 . 70.181   10.489  -27.441 1.00 59.86 499 A 1 
ATOM 3789 C CD  . GLU A 0 499 . 70.671   9.354   -26.519 1.00 59.86 499 A 1 
ATOM 3790 O OE1 . GLU A 0 499 . 70.313   9.387   -25.316 1.00 59.86 499 A 1 
ATOM 3791 O OE2 . GLU A 0 499 . 71.434   8.474   -26.982 1.00 59.86 499 A 1 
ATOM 3792 N N   . ASP A 0 500 . 72.356   13.708  -30.256 1.00 51.06 500 A 1 
ATOM 3793 C CA  . ASP A 0 500 . 73.257   14.377  -31.201 1.00 51.06 500 A 1 
ATOM 3794 C C   . ASP A 0 500 . 74.667   14.443  -30.570 1.00 51.06 500 A 1 
ATOM 3795 C CB  . ASP A 0 500 . 72.664   15.761  -31.573 1.00 51.06 500 A 1 
ATOM 3796 O O   . ASP A 0 500 . 75.005   15.344  -29.794 1.00 51.06 500 A 1 
ATOM 3797 C CG  . ASP A 0 500 . 72.055   15.818  -32.986 1.00 51.06 500 A 1 
ATOM 3798 O OD1 . ASP A 0 500 . 72.823   15.658  -33.963 1.00 51.06 500 A 1 
ATOM 3799 O OD2 . ASP A 0 500 . 70.832   16.059  -33.132 1.00 51.06 500 A 1 
ATOM 3800 N N   . ASP A 0 501 . 75.488   13.430  -30.864 1.00 49.72 501 A 1 
ATOM 3801 C CA  . ASP A 0 501 . 76.768   13.181  -30.189 1.00 49.72 501 A 1 
ATOM 3802 C C   . ASP A 0 501 . 77.934   13.819  -30.981 1.00 49.72 501 A 1 
ATOM 3803 C CB  . ASP A 0 501 . 76.896   11.648  -29.987 1.00 49.72 501 A 1 
ATOM 3804 O O   . ASP A 0 501 . 78.337   13.305  -32.028 1.00 49.72 501 A 1 
ATOM 3805 C CG  . ASP A 0 501 . 77.717   11.199  -28.770 1.00 49.72 501 A 1 
ATOM 3806 O OD1 . ASP A 0 501 . 78.101   12.060  -27.942 1.00 49.72 501 A 1 
ATOM 3807 O OD2 . ASP A 0 501 . 78.014   9.982   -28.693 1.00 49.72 501 A 1 
ATOM 3808 N N   . TYR A 0 502 . 78.496   14.953  -30.522 1.00 51.25 502 A 1 
ATOM 3809 C CA  . TYR A 0 502 . 79.536   15.696  -31.264 1.00 51.25 502 A 1 
ATOM 3810 C C   . TYR A 0 502 . 80.827   15.974  -30.462 1.00 51.25 502 A 1 
ATOM 3811 C CB  . TYR A 0 502 . 78.963   17.002  -31.846 1.00 51.25 502 A 1 
ATOM 3812 O O   . TYR A 0 502 . 80.877   16.799  -29.546 1.00 51.25 502 A 1 
ATOM 3813 C CG  . TYR A 0 502 . 77.869   16.837  -32.891 1.00 51.25 502 A 1 
ATOM 3814 C CD1 . TYR A 0 502 . 78.162   16.310  -34.169 1.00 51.25 502 A 1 
ATOM 3815 C CD2 . TYR A 0 502 . 76.549   17.209  -32.579 1.00 51.25 502 A 1 
ATOM 3816 C CE1 . TYR A 0 502 . 77.128   16.115  -35.111 1.00 51.25 502 A 1 
ATOM 3817 C CE2 . TYR A 0 502 . 75.524   17.028  -33.523 1.00 51.25 502 A 1 
ATOM 3818 O OH  . TYR A 0 502 . 74.784   16.155  -35.629 1.00 51.25 502 A 1 
ATOM 3819 C CZ  . TYR A 0 502 . 75.798   16.443  -34.774 1.00 51.25 502 A 1 
ATOM 3820 N N   . GLU A 0 503 . 81.950   15.383  -30.894 1.00 40.78 503 A 1 
ATOM 3821 C CA  . GLU A 0 503 . 83.305   15.799  -30.483 1.00 40.78 503 A 1 
ATOM 3822 C C   . GLU A 0 503 . 83.823   16.962  -31.357 1.00 40.78 503 A 1 
ATOM 3823 C CB  . GLU A 0 503 . 84.305   14.622  -30.539 1.00 40.78 503 A 1 
ATOM 3824 O O   . GLU A 0 503 . 84.287   16.763  -32.487 1.00 40.78 503 A 1 
ATOM 3825 C CG  . GLU A 0 503 . 84.574   13.910  -29.208 1.00 40.78 503 A 1 
ATOM 3826 C CD  . GLU A 0 503 . 85.947   13.204  -29.211 1.00 40.78 503 A 1 
ATOM 3827 O OE1 . GLU A 0 503 . 86.640   13.278  -28.167 1.00 40.78 503 A 1 
ATOM 3828 O OE2 . GLU A 0 503 . 86.360   12.663  -30.264 1.00 40.78 503 A 1 
ATOM 3829 N N   . TYR A 0 504 . 83.835   18.192  -30.826 1.00 42.49 504 A 1 
ATOM 3830 C CA  . TYR A 0 504 . 84.434   19.333  -31.533 1.00 42.49 504 A 1 
ATOM 3831 C C   . TYR A 0 504 . 85.942   19.466  -31.261 1.00 42.49 504 A 1 
ATOM 3832 C CB  . TYR A 0 504 . 83.672   20.637  -31.275 1.00 42.49 504 A 1 
ATOM 3833 O O   . TYR A 0 504 . 86.393   20.068  -30.281 1.00 42.49 504 A 1 
ATOM 3834 C CG  . TYR A 0 504 . 84.190   21.770  -32.150 1.00 42.49 504 A 1 
ATOM 3835 C CD1 . TYR A 0 504 . 85.046   22.749  -31.608 1.00 42.49 504 A 1 
ATOM 3836 C CD2 . TYR A 0 504 . 83.858   21.811  -33.519 1.00 42.49 504 A 1 
ATOM 3837 C CE1 . TYR A 0 504 . 85.557   23.777  -32.426 1.00 42.49 504 A 1 
ATOM 3838 C CE2 . TYR A 0 504 . 84.381   22.826  -34.346 1.00 42.49 504 A 1 
ATOM 3839 O OH  . TYR A 0 504 . 85.736   24.798  -34.586 1.00 42.49 504 A 1 
ATOM 3840 C CZ  . TYR A 0 504 . 85.229   23.812  -33.799 1.00 42.49 504 A 1 
ATOM 3841 N N   . ALA A 0 505 . 86.757   18.950  -32.183 1.00 39.19 505 A 1 
ATOM 3842 C CA  . ALA A 0 505 . 88.211   19.100  -32.156 1.00 39.19 505 A 1 
ATOM 3843 C C   . ALA A 0 505 . 88.644   20.539  -32.517 1.00 39.19 505 A 1 
ATOM 3844 C CB  . ALA A 0 505 . 88.828   18.037  -33.075 1.00 39.19 505 A 1 
ATOM 3845 O O   . ALA A 0 505 . 88.913   20.848  -33.680 1.00 39.19 505 A 1 
ATOM 3846 N N   . ASN A 0 506 . 88.741   21.421  -31.515 1.00 37.41 506 A 1 
ATOM 3847 C CA  . ASN A 0 506 . 89.037   22.844  -31.712 1.00 37.41 506 A 1 
ATOM 3848 C C   . ASN A 0 506 . 90.377   23.080  -32.451 1.00 37.41 506 A 1 
ATOM 3849 C CB  . ASN A 0 506 . 88.962   23.565  -30.353 1.00 37.41 506 A 1 
ATOM 3850 O O   . ASN A 0 506 . 91.464   22.824  -31.923 1.00 37.41 506 A 1 
ATOM 3851 C CG  . ASN A 0 506 . 88.897   25.076  -30.494 1.00 37.41 506 A 1 
ATOM 3852 N ND2 . ASN A 0 506 . 89.011   25.802  -29.407 1.00 37.41 506 A 1 
ATOM 3853 O OD1 . ASN A 0 506 . 88.715   25.629  -31.565 1.00 37.41 506 A 1 
ATOM 3854 N N   . GLY A 0 507 . 90.290   23.539  -33.703 1.00 38.58 507 A 1 
ATOM 3855 C CA  . GLY A 0 507 . 91.408   23.572  -34.645 1.00 38.58 507 A 1 
ATOM 3856 C C   . GLY A 0 507 . 92.421   24.685  -34.369 1.00 38.58 507 A 1 
ATOM 3857 O O   . GLY A 0 507 . 92.102   25.868  -34.470 1.00 38.58 507 A 1 
ATOM 3858 N N   . ALA A 0 508 . 93.674   24.309  -34.095 1.00 30.92 508 A 1 
ATOM 3859 C CA  . ALA A 0 508 . 94.777   25.258  -33.939 1.00 30.92 508 A 1 
ATOM 3860 C C   . ALA A 0 508 . 94.986   26.118  -35.206 1.00 30.92 508 A 1 
ATOM 3861 C CB  . ALA A 0 508 . 96.046   24.495  -33.541 1.00 30.92 508 A 1 
ATOM 3862 O O   . ALA A 0 508 . 94.852   25.638  -36.335 1.00 30.92 508 A 1 
ATOM 3863 N N   . SER A 0 509 . 95.321   27.396  -35.012 1.00 35.10 509 A 1 
ATOM 3864 C CA  . SER A 0 509 . 95.376   28.400  -36.078 1.00 35.10 509 A 1 
ATOM 3865 C C   . SER A 0 509 . 96.443   28.105  -37.143 1.00 35.10 509 A 1 
ATOM 3866 C CB  . SER A 0 509 . 95.526   29.808  -35.486 1.00 35.10 509 A 1 
ATOM 3867 O O   . SER A 0 509 . 97.553   27.651  -36.860 1.00 35.10 509 A 1 
ATOM 3868 O OG  . SER A 0 509 . 96.510   29.845  -34.470 1.00 35.10 509 A 1 
ATOM 3869 N N   . LYS A 0 510 . 96.084   28.356  -38.408 1.00 35.41 510 A 1 
ATOM 3870 C CA  . LYS A 0 510 . 96.867   27.940  -39.578 1.00 35.41 510 A 1 
ATOM 3871 C C   . LYS A 0 510 . 98.007   28.910  -39.918 1.00 35.41 510 A 1 
ATOM 3872 C CB  . LYS A 0 510 . 95.946   27.744  -40.797 1.00 35.41 510 A 1 
ATOM 3873 O O   . LYS A 0 510 . 97.779   30.083  -40.181 1.00 35.41 510 A 1 
ATOM 3874 C CG  . LYS A 0 510 . 94.953   26.580  -40.637 1.00 35.41 510 A 1 
ATOM 3875 C CD  . LYS A 0 510 . 94.108   26.408  -41.909 1.00 35.41 510 A 1 
ATOM 3876 C CE  . LYS A 0 510 . 93.120   25.247  -41.740 1.00 35.41 510 A 1 
ATOM 3877 N NZ  . LYS A 0 510 . 92.248   25.081  -42.931 1.00 35.41 510 A 1 
ATOM 3878 N N   . GLU A 0 511 . 99.208   28.344  -40.017 1.00 31.25 511 A 1 
ATOM 3879 C CA  . GLU A 0 511 . 100.099  28.470  -41.184 1.00 31.25 511 A 1 
ATOM 3880 C C   . GLU A 0 511 . 100.383  29.882  -41.755 1.00 31.25 511 A 1 
ATOM 3881 C CB  . GLU A 0 511 . 99.552   27.508  -42.257 1.00 31.25 511 A 1 
ATOM 3882 O O   . GLU A 0 511 . 99.721   30.345  -42.682 1.00 31.25 511 A 1 
ATOM 3883 C CG  . GLU A 0 511 . 100.516  27.278  -43.426 1.00 31.25 511 A 1 
ATOM 3884 C CD  . GLU A 0 511 . 100.016  26.198  -44.397 1.00 31.25 511 A 1 
ATOM 3885 O OE1 . GLU A 0 511 . 100.899  25.589  -45.044 1.00 31.25 511 A 1 
ATOM 3886 O OE2 . GLU A 0 511 . 98.783   26.003  -44.501 1.00 31.25 511 A 1 
ATOM 3887 N N   . GLN A 0 512 . 101.497  30.506  -41.338 1.00 32.28 512 A 1 
ATOM 3888 C CA  . GLN A 0 512 . 102.121  31.602  -42.100 1.00 32.28 512 A 1 
ATOM 3889 C C   . GLN A 0 512 . 103.271  31.075  -42.980 1.00 32.28 512 A 1 
ATOM 3890 C CB  . GLN A 0 512 . 102.525  32.770  -41.187 1.00 32.28 512 A 1 
ATOM 3891 O O   . GLN A 0 512 . 104.432  31.006  -42.573 1.00 32.28 512 A 1 
ATOM 3892 C CG  . GLN A 0 512 . 102.910  33.989  -42.046 1.00 32.28 512 A 1 
ATOM 3893 C CD  . GLN A 0 512 . 103.167  35.242  -41.218 1.00 32.28 512 A 1 
ATOM 3894 N NE2 . GLN A 0 512 . 104.357  35.800  -41.249 1.00 32.28 512 A 1 
ATOM 3895 O OE1 . GLN A 0 512 . 102.305  35.760  -40.537 1.00 32.28 512 A 1 
ATOM 3896 N N   . TYR A 0 513 . 102.941  30.701  -44.217 1.00 32.58 513 A 1 
ATOM 3897 C CA  . TYR A 0 513 . 103.840  30.036  -45.168 1.00 32.58 513 A 1 
ATOM 3898 C C   . TYR A 0 513 . 104.884  30.994  -45.805 1.00 32.58 513 A 1 
ATOM 3899 C CB  . TYR A 0 513 . 102.950  29.292  -46.177 1.00 32.58 513 A 1 
ATOM 3900 O O   . TYR A 0 513 . 104.769  31.433  -46.953 1.00 32.58 513 A 1 
ATOM 3901 C CG  . TYR A 0 513 . 103.666  28.315  -47.084 1.00 32.58 513 A 1 
ATOM 3902 C CD1 . TYR A 0 513 . 104.140  28.754  -48.329 1.00 32.58 513 A 1 
ATOM 3903 C CD2 . TYR A 0 513 . 103.795  26.959  -46.721 1.00 32.58 513 A 1 
ATOM 3904 C CE1 . TYR A 0 513 . 104.754  27.842  -49.197 1.00 32.58 513 A 1 
ATOM 3905 C CE2 . TYR A 0 513 . 104.399  26.039  -47.602 1.00 32.58 513 A 1 
ATOM 3906 O OH  . TYR A 0 513 . 105.418  25.619  -49.752 1.00 32.58 513 A 1 
ATOM 3907 C CZ  . TYR A 0 513 . 104.874  26.484  -48.853 1.00 32.58 513 A 1 
ATOM 3908 N N   . GLY A 0 514 . 105.935  31.341  -45.054 1.00 36.27 514 A 1 
ATOM 3909 C CA  . GLY A 0 514 . 107.007  32.260  -45.476 1.00 36.27 514 A 1 
ATOM 3910 C C   . GLY A 0 514 . 107.933  31.708  -46.574 1.00 36.27 514 A 1 
ATOM 3911 O O   . GLY A 0 514 . 109.015  31.201  -46.291 1.00 36.27 514 A 1 
ATOM 3912 N N   . LYS A 0 515 . 107.544  31.833  -47.851 1.00 33.85 515 A 1 
ATOM 3913 C CA  . LYS A 0 515 . 108.200  31.195  -49.021 1.00 33.85 515 A 1 
ATOM 3914 C C   . LYS A 0 515 . 109.528  31.844  -49.491 1.00 33.85 515 A 1 
ATOM 3915 C CB  . LYS A 0 515 . 107.145  31.028  -50.139 1.00 33.85 515 A 1 
ATOM 3916 O O   . LYS A 0 515 . 109.774  31.958  -50.693 1.00 33.85 515 A 1 
ATOM 3917 C CG  . LYS A 0 515 . 107.354  29.781  -51.023 1.00 33.85 515 A 1 
ATOM 3918 C CD  . LYS A 0 515 . 106.190  29.622  -52.025 1.00 33.85 515 A 1 
ATOM 3919 C CE  . LYS A 0 515 . 106.020  28.168  -52.513 1.00 33.85 515 A 1 
ATOM 3920 N NZ  . LYS A 0 515 . 104.592  27.836  -52.790 1.00 33.85 515 A 1 
ATOM 3921 N N   . GLY A 0 516 . 110.401  32.252  -48.566 1.00 34.52 516 A 1 
ATOM 3922 C CA  . GLY A 0 516 . 111.694  32.897  -48.850 1.00 34.52 516 A 1 
ATOM 3923 C C   . GLY A 0 516 . 112.745  31.941  -49.437 1.00 34.52 516 A 1 
ATOM 3924 O O   . GLY A 0 516 . 113.382  31.179  -48.715 1.00 34.52 516 A 1 
ATOM 3925 N N   . LYS A 0 517 . 112.955  31.969  -50.761 1.00 33.61 517 A 1 
ATOM 3926 C CA  . LYS A 0 517 . 113.915  31.085  -51.451 1.00 33.61 517 A 1 
ATOM 3927 C C   . LYS A 0 517 . 115.327  31.683  -51.566 1.00 33.61 517 A 1 
ATOM 3928 C CB  . LYS A 0 517 . 113.391  30.710  -52.851 1.00 33.61 517 A 1 
ATOM 3929 O O   . LYS A 0 517 . 115.502  32.730  -52.174 1.00 33.61 517 A 1 
ATOM 3930 C CG  . LYS A 0 517 . 112.371  29.560  -52.840 1.00 33.61 517 A 1 
ATOM 3931 C CD  . LYS A 0 517 . 111.943  29.223  -54.278 1.00 33.61 517 A 1 
ATOM 3932 C CE  . LYS A 0 517 . 110.989  28.021  -54.311 1.00 33.61 517 A 1 
ATOM 3933 N NZ  . LYS A 0 517 . 110.482  27.763  -55.686 1.00 33.61 517 A 1 
ATOM 3934 N N   . LYS A 0 518 . 116.325  30.874  -51.183 1.00 33.65 518 A 1 
ATOM 3935 C CA  . LYS A 0 518 . 117.725  30.887  -51.673 1.00 33.65 518 A 1 
ATOM 3936 C C   . LYS A 0 518 . 118.577  32.146  -51.395 1.00 33.65 518 A 1 
ATOM 3937 C CB  . LYS A 0 518 . 117.769  30.510  -53.171 1.00 33.65 518 A 1 
ATOM 3938 O O   . LYS A 0 518 . 119.058  32.784  -52.325 1.00 33.65 518 A 1 
ATOM 3939 C CG  . LYS A 0 518 . 117.243  29.111  -53.522 1.00 33.65 518 A 1 
ATOM 3940 C CD  . LYS A 0 518 . 117.462  28.869  -55.024 1.00 33.65 518 A 1 
ATOM 3941 C CE  . LYS A 0 518 . 117.105  27.437  -55.437 1.00 33.65 518 A 1 
ATOM 3942 N NZ  . LYS A 0 518 . 117.518  27.173  -56.842 1.00 33.65 518 A 1 
ATOM 3943 N N   . GLY A 0 519 . 118.911  32.383  -50.126 1.00 33.57 519 A 1 
ATOM 3944 C CA  . GLY A 0 519 . 120.212  32.967  -49.752 1.00 33.57 519 A 1 
ATOM 3945 C C   . GLY A 0 519 . 121.212  31.846  -49.426 1.00 33.57 519 A 1 
ATOM 3946 O O   . GLY A 0 519 . 120.831  30.882  -48.765 1.00 33.57 519 A 1 
ATOM 3947 N N   . TRP A 0 520 . 122.458  31.919  -49.906 1.00 27.28 520 A 1 
ATOM 3948 C CA  . TRP A 0 520 . 123.469  30.861  -49.715 1.00 27.28 520 A 1 
ATOM 3949 C C   . TRP A 0 520 . 124.468  31.268  -48.617 1.00 27.28 520 A 1 
ATOM 3950 C CB  . TRP A 0 520 . 124.131  30.514  -51.069 1.00 27.28 520 A 1 
ATOM 3951 O O   . TRP A 0 520 . 125.457  31.940  -48.890 1.00 27.28 520 A 1 
ATOM 3952 C CG  . TRP A 0 520 . 124.447  29.063  -51.320 1.00 27.28 520 A 1 
ATOM 3953 C CD1 . TRP A 0 520 . 123.522  28.111  -51.581 1.00 27.28 520 A 1 
ATOM 3954 C CD2 . TRP A 0 520 . 125.746  28.386  -51.424 1.00 27.28 520 A 1 
ATOM 3955 C CE2 . TRP A 0 520 . 125.517  27.025  -51.795 1.00 27.28 520 A 1 
ATOM 3956 C CE3 . TRP A 0 520 . 127.094  28.778  -51.260 1.00 27.28 520 A 1 
ATOM 3957 N NE1 . TRP A 0 520 . 124.147  26.909  -51.852 1.00 27.28 520 A 1 
ATOM 3958 C CH2 . TRP A 0 520 . 127.886  26.537  -51.852 1.00 27.28 520 A 1 
ATOM 3959 C CZ2 . TRP A 0 520 . 126.558  26.109  -52.014 1.00 27.28 520 A 1 
ATOM 3960 C CZ3 . TRP A 0 520 . 128.149  27.865  -51.469 1.00 27.28 520 A 1 
ATOM 3961 N N   . ALA A 0 521 . 124.190  30.889  -47.366 1.00 37.35 521 A 1 
ATOM 3962 C CA  . ALA A 0 521 . 125.059  31.158  -46.216 1.00 37.35 521 A 1 
ATOM 3963 C C   . ALA A 0 521 . 125.081  29.951  -45.262 1.00 37.35 521 A 1 
ATOM 3964 C CB  . ALA A 0 521 . 124.581  32.439  -45.519 1.00 37.35 521 A 1 
ATOM 3965 O O   . ALA A 0 521 . 124.079  29.625  -44.629 1.00 37.35 521 A 1 
ATOM 3966 N N   . ALA A 0 522 . 126.224  29.267  -45.170 1.00 31.72 522 A 1 
ATOM 3967 C CA  . ALA A 0 522 . 126.379  28.043  -44.384 1.00 31.72 522 A 1 
ATOM 3968 C C   . ALA A 0 522 . 126.735  28.336  -42.912 1.00 31.72 522 A 1 
ATOM 3969 C CB  . ALA A 0 522 . 127.390  27.133  -45.096 1.00 31.72 522 A 1 
ATOM 3970 O O   . ALA A 0 522 . 127.872  28.140  -42.488 1.00 31.72 522 A 1 
ATOM 3971 N N   . GLY A 0 523 . 125.758  28.797  -42.127 1.00 33.52 523 A 1 
ATOM 3972 C CA  . GLY A 0 523 . 125.881  28.935  -40.670 1.00 33.52 523 A 1 
ATOM 3973 C C   . GLY A 0 523 . 125.331  27.708  -39.940 1.00 33.52 523 A 1 
ATOM 3974 O O   . GLY A 0 523 . 124.119  27.577  -39.794 1.00 33.52 523 A 1 
ATOM 3975 N N   . TRP A 0 524 . 126.199  26.804  -39.478 1.00 28.90 524 A 1 
ATOM 3976 C CA  . TRP A 0 524 . 125.776  25.636  -38.694 1.00 28.90 524 A 1 
ATOM 3977 C C   . TRP A 0 524 . 125.519  26.030  -37.234 1.00 28.90 524 A 1 
ATOM 3978 C CB  . TRP A 0 524 . 126.835  24.520  -38.756 1.00 28.90 524 A 1 
ATOM 3979 O O   . TRP A 0 524 . 126.463  26.200  -36.470 1.00 28.90 524 A 1 
ATOM 3980 C CG  . TRP A 0 524 . 126.911  23.701  -40.010 1.00 28.90 524 A 1 
ATOM 3981 C CD1 . TRP A 0 524 . 127.138  24.176  -41.256 1.00 28.90 524 A 1 
ATOM 3982 C CD2 . TRP A 0 524 . 126.841  22.243  -40.148 1.00 28.90 524 A 1 
ATOM 3983 C CE2 . TRP A 0 524 . 127.036  21.910  -41.522 1.00 28.90 524 A 1 
ATOM 3984 C CE3 . TRP A 0 524 . 126.663  21.166  -39.250 1.00 28.90 524 A 1 
ATOM 3985 N NE1 . TRP A 0 524 . 127.200  23.125  -42.151 1.00 28.90 524 A 1 
ATOM 3986 C CH2 . TRP A 0 524 . 126.871  19.537  -41.062 1.00 28.90 524 A 1 
ATOM 3987 C CZ2 . TRP A 0 524 . 127.051  20.584  -41.983 1.00 28.90 524 A 1 
ATOM 3988 C CZ3 . TRP A 0 524 . 126.678  19.830  -39.700 1.00 28.90 524 A 1 
ATOM 3989 N N   . ASN A 0 525 . 124.251  26.110  -36.828 1.00 36.01 525 A 1 
ATOM 3990 C CA  . ASN A 0 525 . 123.847  25.945  -35.430 1.00 36.01 525 A 1 
ATOM 3991 C C   . ASN A 0 525 . 122.433  25.352  -35.351 1.00 36.01 525 A 1 
ATOM 3992 C CB  . ASN A 0 525 . 124.005  27.264  -34.643 1.00 36.01 525 A 1 
ATOM 3993 O O   . ASN A 0 525 . 121.588  25.619  -36.203 1.00 36.01 525 A 1 
ATOM 3994 C CG  . ASN A 0 525 . 125.253  27.259  -33.769 1.00 36.01 525 A 1 
ATOM 3995 N ND2 . ASN A 0 525 . 125.873  28.394  -33.555 1.00 36.01 525 A 1 
ATOM 3996 O OD1 . ASN A 0 525 . 125.656  26.244  -33.227 1.00 36.01 525 A 1 
ATOM 3997 N N   . LYS A 0 526 . 122.206  24.483  -34.361 1.00 30.86 526 A 1 
ATOM 3998 C CA  . LYS A 0 526 . 121.073  23.545  -34.311 1.00 30.86 526 A 1 
ATOM 3999 C C   . LYS A 0 526 . 120.415  23.583  -32.926 1.00 30.86 526 A 1 
ATOM 4000 C CB  . LYS A 0 526 . 121.619  22.149  -34.684 1.00 30.86 526 A 1 
ATOM 4001 O O   . LYS A 0 526 . 120.779  22.784  -32.070 1.00 30.86 526 A 1 
ATOM 4002 C CG  . LYS A 0 526 . 120.563  21.029  -34.733 1.00 30.86 526 A 1 
ATOM 4003 C CD  . LYS A 0 526 . 121.248  19.655  -34.773 1.00 30.86 526 A 1 
ATOM 4004 C CE  . LYS A 0 526 . 120.207  18.532  -34.715 1.00 30.86 526 A 1 
ATOM 4005 N NZ  . LYS A 0 526 . 120.846  17.205  -34.526 1.00 30.86 526 A 1 
ATOM 4006 N N   . GLY A 0 527 . 119.458  24.492  -32.735 1.00 27.30 527 A 1 
ATOM 4007 C CA  . GLY A 0 527 . 118.603  24.578  -31.540 1.00 27.30 527 A 1 
ATOM 4008 C C   . GLY A 0 527 . 117.152  24.201  -31.867 1.00 27.30 527 A 1 
ATOM 4009 O O   . GLY A 0 527 . 116.415  25.052  -32.365 1.00 27.30 527 A 1 
ATOM 4010 N N   . PRO A 0 528 . 116.739  22.932  -31.691 1.00 35.15 528 A 1 
ATOM 4011 C CA  . PRO A 0 528 . 115.368  22.471  -31.909 1.00 35.15 528 A 1 
ATOM 4012 C C   . PRO A 0 528 . 114.530  22.647  -30.629 1.00 35.15 528 A 1 
ATOM 4013 C CB  . PRO A 0 528 . 115.542  21.014  -32.347 1.00 35.15 528 A 1 
ATOM 4014 O O   . PRO A 0 528 . 113.997  21.679  -30.084 1.00 35.15 528 A 1 
ATOM 4015 C CG  . PRO A 0 528 . 116.705  20.552  -31.467 1.00 35.15 528 A 1 
ATOM 4016 C CD  . PRO A 0 528 . 117.581  21.801  -31.330 1.00 35.15 528 A 1 
ATOM 4017 N N   . ASP A 0 529 . 114.464  23.877  -30.122 1.00 31.93 529 A 1 
ATOM 4018 C CA  . ASP A 0 529 . 114.093  24.139  -28.730 1.00 31.93 529 A 1 
ATOM 4019 C C   . ASP A 0 529 . 112.634  24.603  -28.570 1.00 31.93 529 A 1 
ATOM 4020 C CB  . ASP A 0 529 . 115.089  25.135  -28.105 1.00 31.93 529 A 1 
ATOM 4021 O O   . ASP A 0 529 . 112.101  25.340  -29.395 1.00 31.93 529 A 1 
ATOM 4022 C CG  . ASP A 0 529 . 116.559  24.703  -28.245 1.00 31.93 529 A 1 
ATOM 4023 O OD1 . ASP A 0 529 . 116.830  23.480  -28.229 1.00 31.93 529 A 1 
ATOM 4024 O OD2 . ASP A 0 529 . 117.411  25.601  -28.414 1.00 31.93 529 A 1 
ATOM 4025 N N   . SER A 0 530 . 112.021  24.225  -27.442 1.00 35.95 530 A 1 
ATOM 4026 C CA  . SER A 0 530 . 110.682  24.644  -26.979 1.00 35.95 530 A 1 
ATOM 4027 C C   . SER A 0 530 . 109.490  24.212  -27.846 1.00 35.95 530 A 1 
ATOM 4028 C CB  . SER A 0 530 . 110.646  26.143  -26.674 1.00 35.95 530 A 1 
ATOM 4029 O O   . SER A 0 530 . 108.958  24.956  -28.669 1.00 35.95 530 A 1 
ATOM 4030 O OG  . SER A 0 530 . 111.657  26.446  -25.732 1.00 35.95 530 A 1 
ATOM 4031 N N   . ALA A 0 531 . 108.987  23.010  -27.560 1.00 29.23 531 A 1 
ATOM 4032 C CA  . ALA A 0 531 . 107.694  22.545  -28.047 1.00 29.23 531 A 1 
ATOM 4033 C C   . ALA A 0 531 . 106.548  23.472  -27.595 1.00 29.23 531 A 1 
ATOM 4034 C CB  . ALA A 0 531 . 107.475  21.114  -27.536 1.00 29.23 531 A 1 
ATOM 4035 O O   . ALA A 0 531 . 106.261  23.584  -26.403 1.00 29.23 531 A 1 
ATOM 4036 N N   . ALA A 0 532 . 105.826  24.056  -28.555 1.00 29.68 532 A 1 
ATOM 4037 C CA  . ALA A 0 532 . 104.514  24.652  -28.322 1.00 29.68 532 A 1 
ATOM 4038 C C   . ALA A 0 532 . 103.478  23.536  -28.084 1.00 29.68 532 A 1 
ATOM 4039 C CB  . ALA A 0 532 . 104.168  25.578  -29.497 1.00 29.68 532 A 1 
ATOM 4040 O O   . ALA A 0 532 . 102.710  23.169  -28.973 1.00 29.68 532 A 1 
ATOM 4041 N N   . ALA A 0 533 . 103.503  22.953  -26.883 1.00 31.50 533 A 1 
ATOM 4042 C CA  . ALA A 0 533 . 102.612  21.879  -26.453 1.00 31.50 533 A 1 
ATOM 4043 C C   . ALA A 0 533 . 101.193  22.410  -26.176 1.00 31.50 533 A 1 
ATOM 4044 C CB  . ALA A 0 533 . 103.254  21.163  -25.256 1.00 31.50 533 A 1 
ATOM 4045 O O   . ALA A 0 533 . 100.732  22.440  -25.037 1.00 31.50 533 A 1 
ATOM 4046 N N   . ALA A 0 534 . 100.502  22.846  -27.232 1.00 26.92 534 A 1 
ATOM 4047 C CA  . ALA A 0 534 . 99.098   23.222  -27.179 1.00 26.92 534 A 1 
ATOM 4048 C C   . ALA A 0 534 . 98.260   21.987  -26.807 1.00 26.92 534 A 1 
ATOM 4049 C CB  . ALA A 0 534 . 98.698   23.835  -28.528 1.00 26.92 534 A 1 
ATOM 4050 O O   . ALA A 0 534 . 98.031   21.096  -27.629 1.00 26.92 534 A 1 
ATOM 4051 N N   . SER A 0 535 . 97.839   21.921  -25.545 1.00 33.09 535 A 1 
ATOM 4052 C CA  . SER A 0 535 . 97.008   20.846  -25.011 1.00 33.09 535 A 1 
ATOM 4053 C C   . SER A 0 535 . 95.679   20.796  -25.762 1.00 33.09 535 A 1 
ATOM 4054 C CB  . SER A 0 535 . 96.769   21.074  -23.512 1.00 33.09 535 A 1 
ATOM 4055 O O   . SER A 0 535 . 94.860   21.708  -25.635 1.00 33.09 535 A 1 
ATOM 4056 O OG  . SER A 0 535 . 96.315   22.395  -23.290 1.00 33.09 535 A 1 
ATOM 4057 N N   . LYS A 0 536 . 95.460   19.730  -26.539 1.00 33.84 536 A 1 
ATOM 4058 C CA  . LYS A 0 536 . 94.168   19.471  -27.181 1.00 33.84 536 A 1 
ATOM 4059 C C   . LYS A 0 536 . 93.115   19.255  -26.100 1.00 33.84 536 A 1 
ATOM 4060 C CB  . LYS A 0 536 . 94.233   18.233  -28.080 1.00 33.84 536 A 1 
ATOM 4061 O O   . LYS A 0 536 . 93.149   18.238  -25.411 1.00 33.84 536 A 1 
ATOM 4062 C CG  . LYS A 0 536 . 95.100   18.422  -29.328 1.00 33.84 536 A 1 
ATOM 4063 C CD  . LYS A 0 536 . 94.961   17.155  -30.176 1.00 33.84 536 A 1 
ATOM 4064 C CE  . LYS A 0 536 . 95.715   17.270  -31.498 1.00 33.84 536 A 1 
ATOM 4065 N NZ  . LYS A 0 536 . 95.383   16.108  -32.357 1.00 33.84 536 A 1 
ATOM 4066 N N   . ASN A 0 537 . 92.205   20.210  -25.958 1.00 32.13 537 A 1 
ATOM 4067 C CA  . ASN A 0 537 . 91.080   20.089  -25.047 1.00 32.13 537 A 1 
ATOM 4068 C C   . ASN A 0 537 . 89.966   19.320  -25.770 1.00 32.13 537 A 1 
ATOM 4069 C CB  . ASN A 0 537 . 90.677   21.501  -24.576 1.00 32.13 537 A 1 
ATOM 4070 O O   . ASN A 0 537 . 89.348   19.866  -26.682 1.00 32.13 537 A 1 
ATOM 4071 C CG  . ASN A 0 537 . 89.997   21.468  -23.221 1.00 32.13 537 A 1 
ATOM 4072 N ND2 . ASN A 0 537 . 88.922   22.194  -23.034 1.00 32.13 537 A 1 
ATOM 4073 O OD1 . ASN A 0 537 . 90.450   20.810  -22.303 1.00 32.13 537 A 1 
ATOM 4074 N N   . TYR A 0 538 . 89.764   18.053  -25.409 1.00 34.60 538 A 1 
ATOM 4075 C CA  . TYR A 0 538 . 88.655   17.247  -25.920 1.00 34.60 538 A 1 
ATOM 4076 C C   . TYR A 0 538 . 87.420   17.549  -25.072 1.00 34.60 538 A 1 
ATOM 4077 C CB  . TYR A 0 538 . 89.004   15.750  -25.907 1.00 34.60 538 A 1 
ATOM 4078 O O   . TYR A 0 538 . 87.378   17.203  -23.892 1.00 34.60 538 A 1 
ATOM 4079 C CG  . TYR A 0 538 . 90.098   15.349  -26.881 1.00 34.60 538 A 1 
ATOM 4080 C CD1 . TYR A 0 538 . 89.766   14.883  -28.169 1.00 34.60 538 A 1 
ATOM 4081 C CD2 . TYR A 0 538 . 91.449   15.412  -26.487 1.00 34.60 538 A 1 
ATOM 4082 C CE1 . TYR A 0 538 . 90.779   14.496  -29.069 1.00 34.60 538 A 1 
ATOM 4083 C CE2 . TYR A 0 538 . 92.463   14.997  -27.369 1.00 34.60 538 A 1 
ATOM 4084 O OH  . TYR A 0 538 . 93.132   14.130  -29.490 1.00 34.60 538 A 1 
ATOM 4085 C CZ  . TYR A 0 538 . 92.129   14.542  -28.664 1.00 34.60 538 A 1 
ATOM 4086 N N   . GLY A 0 539 . 86.451   18.239  -25.668 1.00 37.41 539 A 1 
ATOM 4087 C CA  . GLY A 0 539 . 85.104   18.370  -25.132 1.00 37.41 539 A 1 
ATOM 4088 C C   . GLY A 0 539 . 84.165   17.528  -25.982 1.00 37.41 539 A 1 
ATOM 4089 O O   . GLY A 0 539 . 83.955   17.851  -27.150 1.00 37.41 539 A 1 
ATOM 4090 N N   . MET A 0 540 . 83.621   16.464  -25.397 1.00 38.03 540 A 1 
ATOM 4091 C CA  . MET A 0 540 . 82.424   15.812  -25.923 1.00 38.03 540 A 1 
ATOM 4092 C C   . MET A 0 540 . 81.239   16.714  -25.591 1.00 38.03 540 A 1 
ATOM 4093 C CB  . MET A 0 540 . 82.258   14.419  -25.295 1.00 38.03 540 A 1 
ATOM 4094 O O   . MET A 0 540 . 81.060   17.087  -24.428 1.00 38.03 540 A 1 
ATOM 4095 C CG  . MET A 0 540 . 83.312   13.452  -25.838 1.00 38.03 540 A 1 
ATOM 4096 S SD  . MET A 0 540 . 83.477   11.897  -24.925 1.00 38.03 540 A 1 
ATOM 4097 C CE  . MET A 0 540 . 84.639   11.081  -26.052 1.00 38.03 540 A 1 
ATOM 4098 N N   . MET A 0 541 . 80.473   17.102  -26.606 1.00 39.06 541 A 1 
ATOM 4099 C CA  . MET A 0 541 . 79.241   17.860  -26.440 1.00 39.06 541 A 1 
ATOM 4100 C C   . MET A 0 541 . 78.084   16.912  -26.729 1.00 39.06 541 A 1 
ATOM 4101 C CB  . MET A 0 541 . 79.245   19.109  -27.337 1.00 39.06 541 A 1 
ATOM 4102 O O   . MET A 0 541 . 77.899   16.496  -27.868 1.00 39.06 541 A 1 
ATOM 4103 C CG  . MET A 0 541 . 80.395   20.050  -26.936 1.00 39.06 541 A 1 
ATOM 4104 S SD  . MET A 0 541 . 80.462   21.670  -27.758 1.00 39.06 541 A 1 
ATOM 4105 C CE  . MET A 0 541 . 78.954   22.431  -27.093 1.00 39.06 541 A 1 
ATOM 4106 N N   . TRP A 0 542 . 77.359   16.563  -25.669 1.00 44.12 542 A 1 
ATOM 4107 C CA  . TRP A 0 542 . 76.082   15.868  -25.757 1.00 44.12 542 A 1 
ATOM 4108 C C   . TRP A 0 542 . 75.002   16.936  -25.867 1.00 44.12 542 A 1 
ATOM 4109 C CB  . TRP A 0 542 . 75.870   14.994  -24.509 1.00 44.12 542 A 1 
ATOM 4110 O O   . TRP A 0 542 . 74.746   17.634  -24.877 1.00 44.12 542 A 1 
ATOM 4111 C CG  . TRP A 0 542 . 76.683   13.738  -24.464 1.00 44.12 542 A 1 
ATOM 4112 C CD1 . TRP A 0 542 . 78.026   13.668  -24.322 1.00 44.12 542 A 1 
ATOM 4113 C CD2 . TRP A 0 542 . 76.233   12.366  -24.702 1.00 44.12 542 A 1 
ATOM 4114 C CE2 . TRP A 0 542 . 77.377   11.514  -24.704 1.00 44.12 542 A 1 
ATOM 4115 C CE3 . TRP A 0 542 . 74.985   11.764  -24.980 1.00 44.12 542 A 1 
ATOM 4116 N NE1 . TRP A 0 542 . 78.441   12.359  -24.475 1.00 44.12 542 A 1 
ATOM 4117 C CH2 . TRP A 0 542 . 76.039   9.578   -25.264 1.00 44.12 542 A 1 
ATOM 4118 C CZ2 . TRP A 0 542 . 77.295   10.142  -24.979 1.00 44.12 542 A 1 
ATOM 4119 C CZ3 . TRP A 0 542 . 74.889   10.386  -25.255 1.00 44.12 542 A 1 
ATOM 4120 N N   . ASP A 0 543 . 74.409   17.070  -27.052 1.00 51.17 543 A 1 
ATOM 4121 C CA  . ASP A 0 543 . 73.115   17.728  -27.189 1.00 51.17 543 A 1 
ATOM 4122 C C   . ASP A 0 543 . 72.038   16.645  -27.284 1.00 51.17 543 A 1 
ATOM 4123 C CB  . ASP A 0 543 . 73.090   18.735  -28.350 1.00 51.17 543 A 1 
ATOM 4124 O O   . ASP A 0 543 . 72.186   15.639  -27.980 1.00 51.17 543 A 1 
ATOM 4125 C CG  . ASP A 0 543 . 71.991   19.800  -28.186 1.00 51.17 543 A 1 
ATOM 4126 O OD1 . ASP A 0 543 . 71.275   19.768  -27.154 1.00 51.17 543 A 1 
ATOM 4127 O OD2 . ASP A 0 543 . 71.928   20.696  -29.058 1.00 51.17 543 A 1 
ATOM 4128 N N   . GLY A 0 544 . 70.990   16.809  -26.492 1.00 58.87 544 A 1 
ATOM 4129 C CA  . GLY A 0 544 . 69.986   15.779  -26.279 1.00 58.87 544 A 1 
ATOM 4130 C C   . GLY A 0 544 . 68.662   16.434  -25.965 1.00 58.87 544 A 1 
ATOM 4131 O O   . GLY A 0 544 . 68.559   17.192  -24.996 1.00 58.87 544 A 1 
ATOM 4132 N N   . ALA A 0 545 . 67.672   16.145  -26.800 1.00 64.01 545 A 1 
ATOM 4133 C CA  . ALA A 0 545 . 66.326   16.680  -26.701 1.00 64.01 545 A 1 
ATOM 4134 C C   . ALA A 0 545 . 65.334   15.521  -26.762 1.00 64.01 545 A 1 
ATOM 4135 C CB  . ALA A 0 545 . 66.101   17.707  -27.817 1.00 64.01 545 A 1 
ATOM 4136 O O   . ALA A 0 545 . 65.284   14.794  -27.754 1.00 64.01 545 A 1 
ATOM 4137 N N   . SER A 0 546 . 64.551   15.366  -25.700 1.00 68.93 546 A 1 
ATOM 4138 C CA  . SER A 0 546 . 63.448   14.413  -25.624 1.00 68.93 546 A 1 
ATOM 4139 C C   . SER A 0 546 . 62.130   15.163  -25.467 1.00 68.93 546 A 1 
ATOM 4140 C CB  . SER A 0 546 . 63.655   13.438  -24.462 1.00 68.93 546 A 1 
ATOM 4141 O O   . SER A 0 546 . 62.040   16.053  -24.613 1.00 68.93 546 A 1 
ATOM 4142 O OG  . SER A 0 546 . 63.676   14.137  -23.231 1.00 68.93 546 A 1 
ATOM 4143 N N   . GLY A 0 547 . 61.128   14.782  -26.249 1.00 73.20 547 A 1 
ATOM 4144 C CA  . GLY A 0 547 . 59.732   15.150  -26.033 1.00 73.20 547 A 1 
ATOM 4145 C C   . GLY A 0 547 . 58.928   13.935  -25.579 1.00 73.20 547 A 1 
ATOM 4146 O O   . GLY A 0 547 . 59.260   12.795  -25.920 1.00 73.20 547 A 1 
ATOM 4147 N N   . SER A 0 548 . 57.887   14.186  -24.801 1.00 77.25 548 A 1 
ATOM 4148 C CA  . SER A 0 548 . 56.701   13.346  -24.846 1.00 77.25 548 A 1 
ATOM 4149 C C   . SER A 0 548 . 55.464   14.184  -24.614 1.00 77.25 548 A 1 
ATOM 4150 C CB  . SER A 0 548 . 56.725   12.203  -23.837 1.00 77.25 548 A 1 
ATOM 4151 O O   . SER A 0 548 . 55.451   15.006  -23.692 1.00 77.25 548 A 1 
ATOM 4152 O OG  . SER A 0 548 . 56.654   12.665  -22.491 1.00 77.25 548 A 1 
ATOM 4153 N N   . ASP A 0 549 . 54.462   13.868  -25.399 1.00 78.97 549 A 1 
ATOM 4154 C CA  . ASP A 0 549 . 53.175   14.506  -25.545 1.00 78.97 549 A 1 
ATOM 4155 C C   . ASP A 0 549 . 52.172   13.476  -24.980 1.00 78.97 549 A 1 
ATOM 4156 C CB  . ASP A 0 549 . 52.963   14.834  -27.052 1.00 78.97 549 A 1 
ATOM 4157 O O   . ASP A 0 549 . 52.370   12.267  -25.140 1.00 78.97 549 A 1 
ATOM 4158 C CG  . ASP A 0 549 . 54.179   15.427  -27.833 1.00 78.97 549 A 1 
ATOM 4159 O OD1 . ASP A 0 549 . 55.315   14.879  -27.758 1.00 78.97 549 A 1 
ATOM 4160 O OD2 . ASP A 0 549 . 54.012   16.458  -28.524 1.00 78.97 549 A 1 
ATOM 4161 N N   . TRP A 0 550 . 51.163   13.908  -24.232 1.00 79.27 550 A 1 
ATOM 4162 C CA  . TRP A 0 550 . 50.034   13.050  -23.862 1.00 79.27 550 A 1 
ATOM 4163 C C   . TRP A 0 550 . 48.792   13.912  -23.898 1.00 79.27 550 A 1 
ATOM 4164 C CB  . TRP A 0 550 . 50.198   12.413  -22.471 1.00 79.27 550 A 1 
ATOM 4165 O O   . TRP A 0 550 . 48.637   14.776  -23.029 1.00 79.27 550 A 1 
ATOM 4166 C CG  . TRP A 0 550 . 49.106   11.454  -22.058 1.00 79.27 550 A 1 
ATOM 4167 C CD1 . TRP A 0 550 . 48.868   10.233  -22.595 1.00 79.27 550 A 1 
ATOM 4168 C CD2 . TRP A 0 550 . 48.005   11.664  -21.111 1.00 79.27 550 A 1 
ATOM 4169 C CE2 . TRP A 0 550 . 47.228   10.467  -21.036 1.00 79.27 550 A 1 
ATOM 4170 C CE3 . TRP A 0 550 . 47.552   12.762  -20.344 1.00 79.27 550 A 1 
ATOM 4171 N NE1 . TRP A 0 550 . 47.800   9.625   -21.959 1.00 79.27 550 A 1 
ATOM 4172 C CH2 . TRP A 0 550 . 45.702   11.444  -19.435 1.00 79.27 550 A 1 
ATOM 4173 C CZ2 . TRP A 0 550 . 46.114   10.338  -20.196 1.00 79.27 550 A 1 
ATOM 4174 C CZ3 . TRP A 0 550 . 46.412   12.655  -19.520 1.00 79.27 550 A 1 
ATOM 4175 N N   . ASP A 0 551 . 47.960   13.672  -24.899 1.00 85.67 551 A 1 
ATOM 4176 C CA  . ASP A 0 551 . 46.637   14.255  -24.979 1.00 85.67 551 A 1 
ATOM 4177 C C   . ASP A 0 551 . 45.621   13.146  -24.666 1.00 85.67 551 A 1 
ATOM 4178 C CB  . ASP A 0 551 . 46.415   14.962  -26.332 1.00 85.67 551 A 1 
ATOM 4179 O O   . ASP A 0 551 . 45.751   11.986  -25.067 1.00 85.67 551 A 1 
ATOM 4180 C CG  . ASP A 0 551 . 47.195   16.283  -26.522 1.00 85.67 551 A 1 
ATOM 4181 O OD1 . ASP A 0 551 . 47.880   16.750  -25.576 1.00 85.67 551 A 1 
ATOM 4182 O OD2 . ASP A 0 551 . 47.046   16.899  -27.609 1.00 85.67 551 A 1 
ATOM 4183 N N   . ALA A 0 552 . 44.605   13.498  -23.888 1.00 86.82 552 A 1 
ATOM 4184 C CA  . ALA A 0 552 . 43.495   12.610  -23.584 1.00 86.82 552 A 1 
ATOM 4185 C C   . ALA A 0 552 . 42.184   13.376  -23.689 1.00 86.82 552 A 1 
ATOM 4186 C CB  . ALA A 0 552 . 43.695   11.978  -22.205 1.00 86.82 552 A 1 
ATOM 4187 O O   . ALA A 0 552 . 42.109   14.560  -23.352 1.00 86.82 552 A 1 
ATOM 4188 N N   . TRP A 0 553 . 41.135   12.699  -24.138 1.00 89.86 553 A 1 
ATOM 4189 C CA  . TRP A 0 553 . 39.795   13.264  -24.219 1.00 89.86 553 A 1 
ATOM 4190 C C   . TRP A 0 553 . 38.754   12.239  -23.802 1.00 89.86 553 A 1 
ATOM 4191 C CB  . TRP A 0 553 . 39.519   13.810  -25.628 1.00 89.86 553 A 1 
ATOM 4192 O O   . TRP A 0 553 . 38.923   11.034  -24.000 1.00 89.86 553 A 1 
ATOM 4193 C CG  . TRP A 0 553 . 39.309   12.777  -26.696 1.00 89.86 553 A 1 
ATOM 4194 C CD1 . TRP A 0 553 . 40.285   12.051  -27.286 1.00 89.86 553 A 1 
ATOM 4195 C CD2 . TRP A 0 553 . 38.051   12.287  -27.262 1.00 89.86 553 A 1 
ATOM 4196 C CE2 . TRP A 0 553 . 38.351   11.258  -28.207 1.00 89.86 553 A 1 
ATOM 4197 C CE3 . TRP A 0 553 . 36.686   12.586  -27.050 1.00 89.86 553 A 1 
ATOM 4198 N NE1 . TRP A 0 553 . 39.727   11.161  -28.183 1.00 89.86 553 A 1 
ATOM 4199 C CH2 . TRP A 0 553 . 36.000   10.895  -28.677 1.00 89.86 553 A 1 
ATOM 4200 C CZ2 . TRP A 0 553 . 37.349   10.571  -28.912 1.00 89.86 553 A 1 
ATOM 4201 C CZ3 . TRP A 0 553 . 35.672   11.899  -27.748 1.00 89.86 553 A 1 
ATOM 4202 N N   . GLY A 0 554 . 37.641   12.730  -23.273 1.00 91.85 554 A 1 
ATOM 4203 C CA  . GLY A 0 554 . 36.510   11.882  -22.960 1.00 91.85 554 A 1 
ATOM 4204 C C   . GLY A 0 554 . 35.185   12.620  -22.919 1.00 91.85 554 A 1 
ATOM 4205 O O   . GLY A 0 554 . 35.107   13.853  -22.964 1.00 91.85 554 A 1 
ATOM 4206 N N   . ARG A 0 555 . 34.129   11.816  -22.899 1.00 92.08 555 A 1 
ATOM 4207 C CA  . ARG A 0 555 . 32.739   12.243  -22.916 1.00 92.08 555 A 1 
ATOM 4208 C C   . ARG A 0 555 . 31.878   11.170  -22.267 1.00 92.08 555 A 1 
ATOM 4209 C CB  . ARG A 0 555 . 32.348   12.481  -24.377 1.00 92.08 555 A 1 
ATOM 4210 O O   . ARG A 0 555 . 31.703   10.110  -22.863 1.00 92.08 555 A 1 
ATOM 4211 C CG  . ARG A 0 555 . 30.878   12.873  -24.515 1.00 92.08 555 A 1 
ATOM 4212 C CD  . ARG A 0 555 . 30.629   13.292  -25.961 1.00 92.08 555 A 1 
ATOM 4213 N NE  . ARG A 0 555 . 29.255   13.781  -26.110 1.00 92.08 555 A 1 
ATOM 4214 N NH1 . ARG A 0 555 . 28.339   11.962  -27.167 1.00 92.08 555 A 1 
ATOM 4215 N NH2 . ARG A 0 555 . 27.064   13.693  -26.626 1.00 92.08 555 A 1 
ATOM 4216 C CZ  . ARG A 0 555 . 28.241   13.153  -26.649 1.00 92.08 555 A 1 
ATOM 4217 N N   . ASP A 0 556 . 31.331   11.476  -21.100 1.00 91.89 556 A 1 
ATOM 4218 C CA  . ASP A 0 556 . 30.262   10.685  -20.491 1.00 91.89 556 A 1 
ATOM 4219 C C   . ASP A 0 556 . 28.884   11.062  -21.079 1.00 91.89 556 A 1 
ATOM 4220 C CB  . ASP A 0 556 . 30.341   10.759  -18.956 1.00 91.89 556 A 1 
ATOM 4221 O O   . ASP A 0 556 . 28.703   12.108  -21.716 1.00 91.89 556 A 1 
ATOM 4222 C CG  . ASP A 0 556 . 30.354   12.185  -18.404 1.00 91.89 556 A 1 
ATOM 4223 O OD1 . ASP A 0 556 . 29.358   12.910  -18.647 1.00 91.89 556 A 1 
ATOM 4224 O OD2 . ASP A 0 556 . 31.367   12.547  -17.759 1.00 91.89 556 A 1 
ATOM 4225 N N   . GLN A 0 557 . 27.909   10.157  -20.956 1.00 91.88 557 A 1 
ATOM 4226 C CA  . GLN A 0 557 . 26.563   10.287  -21.549 1.00 91.88 557 A 1 
ATOM 4227 C C   . GLN A 0 557 . 25.471   9.738   -20.614 1.00 91.88 557 A 1 
ATOM 4228 C CB  . GLN A 0 557 . 26.523   9.620   -22.939 1.00 91.88 557 A 1 
ATOM 4229 O O   . GLN A 0 557 . 24.645   8.901   -20.982 1.00 91.88 557 A 1 
ATOM 4230 C CG  . GLN A 0 557 . 27.136   10.393  -24.116 1.00 91.88 557 A 1 
ATOM 4231 C CD  . GLN A 0 557 . 26.170   11.392  -24.743 1.00 91.88 557 A 1 
ATOM 4232 N NE2 . GLN A 0 557 . 25.763   12.411  -24.018 1.00 91.88 557 A 1 
ATOM 4233 O OE1 . GLN A 0 557 . 25.834   11.332  -25.930 1.00 91.88 557 A 1 
ATOM 4234 N N   . ASP A 0 558 . 25.454   10.250  -19.389 1.00 92.75 558 A 1 
ATOM 4235 C CA  . ASP A 0 558 . 24.512   9.886   -18.332 1.00 92.75 558 A 1 
ATOM 4236 C C   . ASP A 0 558 . 23.034   10.088  -18.747 1.00 92.75 558 A 1 
ATOM 4237 C CB  . ASP A 0 558 . 24.861   10.744  -17.095 1.00 92.75 558 A 1 
ATOM 4238 O O   . ASP A 0 558 . 22.621   11.177  -19.154 1.00 92.75 558 A 1 
ATOM 4239 C CG  . ASP A 0 558 . 25.192   9.925   -15.858 1.00 92.75 558 A 1 
ATOM 4240 O OD1 . ASP A 0 558 . 26.102   9.085   -15.926 1.00 92.75 558 A 1 
ATOM 4241 O OD2 . ASP A 0 558 . 24.467   10.002  -14.837 1.00 92.75 558 A 1 
ATOM 4242 N N   . LEU A 0 559 . 22.182   9.072   -18.564 1.00 94.85 559 A 1 
ATOM 4243 C CA  . LEU A 0 559 . 20.718   9.200   -18.607 1.00 94.85 559 A 1 
ATOM 4244 C C   . LEU A 0 559 . 20.055   8.345   -17.521 1.00 94.85 559 A 1 
ATOM 4245 C CB  . LEU A 0 559 . 20.189   8.861   -20.015 1.00 94.85 559 A 1 
ATOM 4246 O O   . LEU A 0 559 . 19.802   7.152   -17.693 1.00 94.85 559 A 1 
ATOM 4247 C CG  . LEU A 0 559 . 18.651   8.927   -20.148 1.00 94.85 559 A 1 
ATOM 4248 C CD1 . LEU A 0 559 . 18.079   10.319  -19.861 1.00 94.85 559 A 1 
ATOM 4249 C CD2 . LEU A 0 559 . 18.217   8.535   -21.561 1.00 94.85 559 A 1 
ATOM 4250 N N   . LYS A 0 560 . 19.664   8.982   -16.413 1.00 96.25 560 A 1 
ATOM 4251 C CA  . LYS A 0 560 . 18.967   8.333   -15.292 1.00 96.25 560 A 1 
ATOM 4252 C C   . LYS A 0 560 . 17.516   8.832   -15.165 1.00 96.25 560 A 1 
ATOM 4253 C CB  . LYS A 0 560 . 19.831   8.449   -14.015 1.00 96.25 560 A 1 
ATOM 4254 O O   . LYS A 0 560 . 17.246   9.982   -14.809 1.00 96.25 560 A 1 
ATOM 4255 C CG  . LYS A 0 560 . 21.007   7.434   -13.946 1.00 96.25 560 A 1 
ATOM 4256 C CD  . LYS A 0 560 . 22.416   7.947   -14.307 1.00 96.25 560 A 1 
ATOM 4257 C CE  . LYS A 0 560 . 23.497   6.860   -14.083 1.00 96.25 560 A 1 
ATOM 4258 N NZ  . LYS A 0 560 . 24.809   7.160   -14.708 1.00 96.25 560 A 1 
ATOM 4259 N N   . ILE A 0 561 . 16.550   7.949   -15.439 1.00 95.50 561 A 1 
ATOM 4260 C CA  . ILE A 0 561 . 15.098   8.193   -15.372 1.00 95.50 561 A 1 
ATOM 4261 C C   . ILE A 0 561 . 14.482   7.342   -14.258 1.00 95.50 561 A 1 
ATOM 4262 C CB  . ILE A 0 561 . 14.402   7.895   -16.725 1.00 95.50 561 A 1 
ATOM 4263 O O   . ILE A 0 561 . 14.593   6.120   -14.278 1.00 95.50 561 A 1 
ATOM 4264 C CG1 . ILE A 0 561 . 15.011   8.729   -17.876 1.00 95.50 561 A 1 
ATOM 4265 C CG2 . ILE A 0 561 . 12.878   8.131   -16.612 1.00 95.50 561 A 1 
ATOM 4266 C CD1 . ILE A 0 561 . 14.423   8.429   -19.262 1.00 95.50 561 A 1 
ATOM 4267 N N   . ALA A 0 562 . 13.747   7.969   -13.341 1.00 95.53 562 A 1 
ATOM 4268 C CA  . ALA A 0 562 . 12.927   7.281   -12.345 1.00 95.53 562 A 1 
ATOM 4269 C C   . ALA A 0 562 . 11.475   7.763   -12.444 1.00 95.53 562 A 1 
ATOM 4270 C CB  . ALA A 0 562 . 13.530   7.504   -10.953 1.00 95.53 562 A 1 
ATOM 4271 O O   . ALA A 0 562 . 11.204   8.960   -12.323 1.00 95.53 562 A 1 
ATOM 4272 N N   . GLU A 0 563 . 10.541   6.842   -12.661 1.00 92.09 563 A 1 
ATOM 4273 C CA  . GLU A 0 563 . 9.103    7.104   -12.724 1.00 92.09 563 A 1 
ATOM 4274 C C   . GLU A 0 563 . 8.360    6.192   -11.744 1.00 92.09 563 A 1 
ATOM 4275 C CB  . GLU A 0 563 . 8.571    6.927   -14.161 1.00 92.09 563 A 1 
ATOM 4276 O O   . GLU A 0 563 . 8.468    4.971   -11.832 1.00 92.09 563 A 1 
ATOM 4277 C CG  . GLU A 0 563 . 9.125    7.992   -15.123 1.00 92.09 563 A 1 
ATOM 4278 C CD  . GLU A 0 563 . 8.537    7.918   -16.542 1.00 92.09 563 A 1 
ATOM 4279 O OE1 . GLU A 0 563 . 8.467    8.987   -17.200 1.00 92.09 563 A 1 
ATOM 4280 O OE2 . GLU A 0 563 . 8.190    6.804   -17.008 1.00 92.09 563 A 1 
ATOM 4281 N N   . SER A 0 564 . 7.573    6.769   -10.835 1.00 94.37 564 A 1 
ATOM 4282 C CA  . SER A 0 564 . 6.654    6.025   -9.969  1.00 94.37 564 A 1 
ATOM 4283 C C   . SER A 0 564 . 5.237    6.581   -10.052 1.00 94.37 564 A 1 
ATOM 4284 C CB  . SER A 0 564 . 7.144    5.937   -8.519  1.00 94.37 564 A 1 
ATOM 4285 O O   . SER A 0 564 . 5.016    7.762   -10.332 1.00 94.37 564 A 1 
ATOM 4286 O OG  . SER A 0 564 . 7.050    7.179   -7.850  1.00 94.37 564 A 1 
ATOM 4287 N N   . TYR A 0 565 . 4.267    5.700   -9.842  1.00 88.40 565 A 1 
ATOM 4288 C CA  . TYR A 0 565 . 2.841    5.986   -9.887  1.00 88.40 565 A 1 
ATOM 4289 C C   . TYR A 0 565 . 2.155    5.116   -8.838  1.00 88.40 565 A 1 
ATOM 4290 C CB  . TYR A 0 565 . 2.348    5.705   -11.312 1.00 88.40 565 A 1 
ATOM 4291 O O   . TYR A 0 565 . 2.139    3.893   -8.964  1.00 88.40 565 A 1 
ATOM 4292 C CG  . TYR A 0 565 . 0.850    5.700   -11.554 1.00 88.40 565 A 1 
ATOM 4293 C CD1 . TYR A 0 565 . 0.095    4.529   -11.334 1.00 88.40 565 A 1 
ATOM 4294 C CD2 . TYR A 0 565 . 0.240    6.828   -12.133 1.00 88.40 565 A 1 
ATOM 4295 C CE1 . TYR A 0 565 . -1.254   4.467   -11.733 1.00 88.40 565 A 1 
ATOM 4296 C CE2 . TYR A 0 565 . -1.095   6.761   -12.568 1.00 88.40 565 A 1 
ATOM 4297 O OH  . TYR A 0 565 . -3.098   5.497   -12.887 1.00 88.40 565 A 1 
ATOM 4298 C CZ  . TYR A 0 565 . -1.834   5.569   -12.391 1.00 88.40 565 A 1 
ATOM 4299 N N   . ASP A 0 566 . 1.592    5.747   -7.814  1.00 87.30 566 A 1 
ATOM 4300 C CA  . ASP A 0 566 . 0.959    5.077   -6.682  1.00 87.30 566 A 1 
ATOM 4301 C C   . ASP A 0 566 . -0.472   5.580   -6.507  1.00 87.30 566 A 1 
ATOM 4302 C CB  . ASP A 0 566 . 1.793    5.277   -5.409  1.00 87.30 566 A 1 
ATOM 4303 O O   . ASP A 0 566 . -0.739   6.783   -6.497  1.00 87.30 566 A 1 
ATOM 4304 C CG  . ASP A 0 566 . 3.012    4.355   -5.399  1.00 87.30 566 A 1 
ATOM 4305 O OD1 . ASP A 0 566 . 2.779    3.126   -5.309  1.00 87.30 566 A 1 
ATOM 4306 O OD2 . ASP A 0 566 . 4.152    4.861   -5.481  1.00 87.30 566 A 1 
ATOM 4307 N N   . LYS A 0 567 . -1.414   4.643   -6.385  1.00 80.20 567 A 1 
ATOM 4308 C CA  . LYS A 0 567 . -2.848   4.908   -6.257  1.00 80.20 567 A 1 
ATOM 4309 C C   . LYS A 0 567 . -3.463   4.047   -5.169  1.00 80.20 567 A 1 
ATOM 4310 C CB  . LYS A 0 567 . -3.542   4.717   -7.611  1.00 80.20 567 A 1 
ATOM 4311 O O   . LYS A 0 567 . -3.994   2.970   -5.443  1.00 80.20 567 A 1 
ATOM 4312 C CG  . LYS A 0 567 . -3.118   5.817   -8.589  1.00 80.20 567 A 1 
ATOM 4313 C CD  . LYS A 0 567 . -4.152   5.981   -9.699  1.00 80.20 567 A 1 
ATOM 4314 C CE  . LYS A 0 567 . -3.857   7.297   -10.415 1.00 80.20 567 A 1 
ATOM 4315 N NZ  . LYS A 0 567 . -5.025   7.740   -11.200 1.00 80.20 567 A 1 
ATOM 4316 N N   . THR A 0 568 . -3.411   4.536   -3.935  1.00 83.30 568 A 1 
ATOM 4317 C CA  . THR A 0 568 . -4.022   3.904   -2.758  1.00 83.30 568 A 1 
ATOM 4318 C C   . THR A 0 568 . -5.440   4.426   -2.560  1.00 83.30 568 A 1 
ATOM 4319 C CB  . THR A 0 568 . -3.211   4.202   -1.488  1.00 83.30 568 A 1 
ATOM 4320 O O   . THR A 0 568 . -5.636   5.635   -2.612  1.00 83.30 568 A 1 
ATOM 4321 C CG2 . THR A 0 568 . -3.641   3.327   -0.310  1.00 83.30 568 A 1 
ATOM 4322 O OG1 . THR A 0 568 . -1.837   3.972   -1.677  1.00 83.30 568 A 1 
ATOM 4323 N N   . TRP A 0 569 . -6.413   3.555   -2.275  1.00 65.63 569 A 1 
ATOM 4324 C CA  . TRP A 0 569 . -7.830   3.922   -2.144  1.00 65.63 569 A 1 
ATOM 4325 C C   . TRP A 0 569 . -8.432   3.698   -0.743  1.00 65.63 569 A 1 
ATOM 4326 C CB  . TRP A 0 569 . -8.642   3.243   -3.259  1.00 65.63 569 A 1 
ATOM 4327 O O   . TRP A 0 569 . -7.832   3.126   0.174   1.00 65.63 569 A 1 
ATOM 4328 C CG  . TRP A 0 569 . -8.331   3.733   -4.640  1.00 65.63 569 A 1 
ATOM 4329 C CD1 . TRP A 0 569 . -7.266   3.372   -5.390  1.00 65.63 569 A 1 
ATOM 4330 C CD2 . TRP A 0 569 . -9.035   4.754   -5.416  1.00 65.63 569 A 1 
ATOM 4331 C CE2 . TRP A 0 569 . -8.302   4.998   -6.615  1.00 65.63 569 A 1 
ATOM 4332 C CE3 . TRP A 0 569 . -10.195  5.531   -5.208  1.00 65.63 569 A 1 
ATOM 4333 N NE1 . TRP A 0 569 . -7.249   4.109   -6.558  1.00 65.63 569 A 1 
ATOM 4334 C CH2 . TRP A 0 569 . -9.825   6.759   -7.285  1.00 65.63 569 A 1 
ATOM 4335 C CZ2 . TRP A 0 569 . -8.682   5.982   -7.541  1.00 65.63 569 A 1 
ATOM 4336 C CZ3 . TRP A 0 569 . -10.581  6.527   -6.123  1.00 65.63 569 A 1 
ATOM 4337 N N   . ALA A 0 570 . -9.644   4.228   -0.586  1.00 68.13 570 A 1 
ATOM 4338 C CA  . ALA A 0 570 . -10.328  4.532   0.662   1.00 68.13 570 A 1 
ATOM 4339 C C   . ALA A 0 570 . -10.590  3.385   1.655   1.00 68.13 570 A 1 
ATOM 4340 C CB  . ALA A 0 570 . -11.672  5.176   0.283   1.00 68.13 570 A 1 
ATOM 4341 O O   . ALA A 0 570 . -10.619  2.193   1.339   1.00 68.13 570 A 1 
ATOM 4342 N N   . LYS A 0 571 . -10.942  3.796   2.878   1.00 82.47 571 A 1 
ATOM 4343 C CA  . LYS A 0 571 . -11.746  3.018   3.833   1.00 82.47 571 A 1 
ATOM 4344 C C   . LYS A 0 571 . -12.944  3.860   4.271   1.00 82.47 571 A 1 
ATOM 4345 C CB  . LYS A 0 571 . -10.920  2.565   5.051   1.00 82.47 571 A 1 
ATOM 4346 O O   . LYS A 0 571 . -12.761  5.027   4.628   1.00 82.47 571 A 1 
ATOM 4347 C CG  . LYS A 0 571 . -9.616   1.855   4.664   1.00 82.47 571 A 1 
ATOM 4348 C CD  . LYS A 0 571 . -8.716   1.611   5.884   1.00 82.47 571 A 1 
ATOM 4349 C CE  . LYS A 0 571 . -7.330   1.098   5.461   1.00 82.47 571 A 1 
ATOM 4350 N NZ  . LYS A 0 571 . -6.614   2.064   4.580   1.00 82.47 571 A 1 
ATOM 4351 N N   . SER A 0 572 . -14.137  3.271   4.284   1.00 76.26 572 A 1 
ATOM 4352 C CA  . SER A 0 572 . -15.345  3.872   4.854   1.00 76.26 572 A 1 
ATOM 4353 C C   . SER A 0 572 . -15.991  2.951   5.882   1.00 76.26 572 A 1 
ATOM 4354 C CB  . SER A 0 572 . -16.356  4.313   3.781   1.00 76.26 572 A 1 
ATOM 4355 O O   . SER A 0 572 . -16.003  1.729   5.724   1.00 76.26 572 A 1 
ATOM 4356 O OG  . SER A 0 572 . -17.155  3.264   3.264   1.00 76.26 572 A 1 
ATOM 4357 N N   . TYR A 0 573 . -16.543  3.564   6.918   1.00 85.28 573 A 1 
ATOM 4358 C CA  . TYR A 0 573 . -17.430  2.954   7.892   1.00 85.28 573 A 1 
ATOM 4359 C C   . TYR A 0 573 . -18.675  3.826   7.939   1.00 85.28 573 A 1 
ATOM 4360 C CB  . TYR A 0 573 . -16.753  2.871   9.266   1.00 85.28 573 A 1 
ATOM 4361 O O   . TYR A 0 573 . -18.571  5.038   8.121   1.00 85.28 573 A 1 
ATOM 4362 C CG  . TYR A 0 573 . -15.412  2.166   9.254   1.00 85.28 573 A 1 
ATOM 4363 C CD1 . TYR A 0 573 . -15.340  0.780   9.484   1.00 85.28 573 A 1 
ATOM 4364 C CD2 . TYR A 0 573 . -14.239  2.902   8.994   1.00 85.28 573 A 1 
ATOM 4365 C CE1 . TYR A 0 573 . -14.094  0.125   9.450   1.00 85.28 573 A 1 
ATOM 4366 C CE2 . TYR A 0 573 . -12.990  2.254   8.964   1.00 85.28 573 A 1 
ATOM 4367 O OH  . TYR A 0 573 . -11.712  0.239   9.179   1.00 85.28 573 A 1 
ATOM 4368 C CZ  . TYR A 0 573 . -12.920  0.862   9.193   1.00 85.28 573 A 1 
ATOM 4369 N N   . ASP A 0 574 . -19.828  3.219   7.733   1.00 83.33 574 A 1 
ATOM 4370 C CA  . ASP A 0 574 . -21.126  3.873   7.757   1.00 83.33 574 A 1 
ATOM 4371 C C   . ASP A 0 574 . -22.013  3.017   8.665   1.00 83.33 574 A 1 
ATOM 4372 C CB  . ASP A 0 574 . -21.663  3.984   6.317   1.00 83.33 574 A 1 
ATOM 4373 O O   . ASP A 0 574 . -22.117  1.811   8.433   1.00 83.33 574 A 1 
ATOM 4374 C CG  . ASP A 0 574 . -20.756  4.805   5.384   1.00 83.33 574 A 1 
ATOM 4375 O OD1 . ASP A 0 574 . -20.781  6.055   5.474   1.00 83.33 574 A 1 
ATOM 4376 O OD2 . ASP A 0 574 . -20.051  4.229   4.511   1.00 83.33 574 A 1 
ATOM 4377 N N   . ALA A 0 575 . -22.571  3.608   9.718   1.00 87.59 575 A 1 
ATOM 4378 C CA  . ALA A 0 575 . -23.493  2.949   10.637  1.00 87.59 575 A 1 
ATOM 4379 C C   . ALA A 0 575 . -24.667  3.881   10.944  1.00 87.59 575 A 1 
ATOM 4380 C CB  . ALA A 0 575 . -22.746  2.541   11.913  1.00 87.59 575 A 1 
ATOM 4381 O O   . ALA A 0 575 . -24.458  5.076   11.171  1.00 87.59 575 A 1 
ATOM 4382 N N   . GLU A 0 576 . -25.880  3.342   10.941  1.00 85.52 576 A 1 
ATOM 4383 C CA  . GLU A 0 576 . -27.120  4.088   11.151  1.00 85.52 576 A 1 
ATOM 4384 C C   . GLU A 0 576 . -28.062  3.241   12.010  1.00 85.52 576 A 1 
ATOM 4385 C CB  . GLU A 0 576 . -27.794  4.446   9.807   1.00 85.52 576 A 1 
ATOM 4386 O O   . GLU A 0 576 . -28.280  2.071   11.696  1.00 85.52 576 A 1 
ATOM 4387 C CG  . GLU A 0 576 . -26.866  5.106   8.765   1.00 85.52 576 A 1 
ATOM 4388 C CD  . GLU A 0 576 . -27.536  5.345   7.400   1.00 85.52 576 A 1 
ATOM 4389 O OE1 . GLU A 0 576 . -27.314  6.442   6.829   1.00 85.52 576 A 1 
ATOM 4390 O OE2 . GLU A 0 576 . -28.203  4.416   6.885   1.00 85.52 576 A 1 
ATOM 4391 N N   . SER A 0 577 . -28.619  3.832   13.066  1.00 92.35 577 A 1 
ATOM 4392 C CA  . SER A 0 577 . -29.659  3.229   13.899  1.00 92.35 577 A 1 
ATOM 4393 C C   . SER A 0 577 . -30.939  4.062   13.836  1.00 92.35 577 A 1 
ATOM 4394 C CB  . SER A 0 577 . -29.185  3.036   15.344  1.00 92.35 577 A 1 
ATOM 4395 O O   . SER A 0 577 . -30.896  5.297   13.746  1.00 92.35 577 A 1 
ATOM 4396 O OG  . SER A 0 577 . -28.921  4.269   15.990  1.00 92.35 577 A 1 
ATOM 4397 N N   . TYR A 0 578 . -32.092  3.394   13.877  1.00 90.04 578 A 1 
ATOM 4398 C CA  . TYR A 0 578 . -33.391  4.051   13.985  1.00 90.04 578 A 1 
ATOM 4399 C C   . TYR A 0 578 . -34.334  3.341   14.954  1.00 90.04 578 A 1 
ATOM 4400 C CB  . TYR A 0 578 . -34.065  4.189   12.606  1.00 90.04 578 A 1 
ATOM 4401 O O   . TYR A 0 578 . -34.740  2.210   14.688  1.00 90.04 578 A 1 
ATOM 4402 C CG  . TYR A 0 578 . -35.436  4.851   12.677  1.00 90.04 578 A 1 
ATOM 4403 C CD1 . TYR A 0 578 . -36.553  4.353   11.972  1.00 90.04 578 A 1 
ATOM 4404 C CD2 . TYR A 0 578 . -35.594  5.969   13.510  1.00 90.04 578 A 1 
ATOM 4405 C CE1 . TYR A 0 578 . -37.799  5.015   12.069  1.00 90.04 578 A 1 
ATOM 4406 C CE2 . TYR A 0 578 . -36.841  6.562   13.697  1.00 90.04 578 A 1 
ATOM 4407 O OH  . TYR A 0 578 . -39.062  6.869   13.017  1.00 90.04 578 A 1 
ATOM 4408 C CZ  . TYR A 0 578 . -37.931  6.125   12.930  1.00 90.04 578 A 1 
ATOM 4409 N N   . ASP A 0 579 . -34.763  4.064   15.993  1.00 89.56 579 A 1 
ATOM 4410 C CA  . ASP A 0 579 . -35.790  3.620   16.933  1.00 89.56 579 A 1 
ATOM 4411 C C   . ASP A 0 579 . -37.119  4.372   16.740  1.00 89.56 579 A 1 
ATOM 4412 C CB  . ASP A 0 579 . -35.347  3.759   18.396  1.00 89.56 579 A 1 
ATOM 4413 O O   . ASP A 0 579 . -37.172  5.610   16.721  1.00 89.56 579 A 1 
ATOM 4414 C CG  . ASP A 0 579 . -33.874  3.447   18.647  1.00 89.56 579 A 1 
ATOM 4415 O OD1 . ASP A 0 579 . -33.495  2.267   18.506  1.00 89.56 579 A 1 
ATOM 4416 O OD2 . ASP A 0 579 . -33.167  4.417   19.021  1.00 89.56 579 A 1 
ATOM 4417 N N   . GLU A 0 580 . -38.220  3.623   16.722  1.00 88.67 580 A 1 
ATOM 4418 C CA  . GLU A 0 580 . -39.546  4.089   17.133  1.00 88.67 580 A 1 
ATOM 4419 C C   . GLU A 0 580 . -39.945  3.364   18.414  1.00 88.67 580 A 1 
ATOM 4420 C CB  . GLU A 0 580 . -40.637  3.825   16.075  1.00 88.67 580 A 1 
ATOM 4421 O O   . GLU A 0 580 . -39.825  2.144   18.481  1.00 88.67 580 A 1 
ATOM 4422 C CG  . GLU A 0 580 . -40.258  4.267   14.658  1.00 88.67 580 A 1 
ATOM 4423 C CD  . GLU A 0 580 . -41.454  4.460   13.707  1.00 88.67 580 A 1 
ATOM 4424 O OE1 . GLU A 0 580 . -41.222  4.794   12.522  1.00 88.67 580 A 1 
ATOM 4425 O OE2 . GLU A 0 580 . -42.606  4.670   14.157  1.00 88.67 580 A 1 
ATOM 4426 N N   . TRP A 0 581 . -40.484  4.072   19.404  1.00 91.13 581 A 1 
ATOM 4427 C CA  . TRP A 0 581 . -41.137  3.415   20.536  1.00 91.13 581 A 1 
ATOM 4428 C C   . TRP A 0 581 . -42.309  4.226   21.078  1.00 91.13 581 A 1 
ATOM 4429 C CB  . TRP A 0 581 . -40.120  3.069   21.634  1.00 91.13 581 A 1 
ATOM 4430 O O   . TRP A 0 581 . -42.330  5.456   21.004  1.00 91.13 581 A 1 
ATOM 4431 C CG  . TRP A 0 581 . -39.364  4.217   22.227  1.00 91.13 581 A 1 
ATOM 4432 C CD1 . TRP A 0 581 . -38.204  4.717   21.745  1.00 91.13 581 A 1 
ATOM 4433 C CD2 . TRP A 0 581 . -39.671  4.998   23.422  1.00 91.13 581 A 1 
ATOM 4434 C CE2 . TRP A 0 581 . -38.636  5.965   23.606  1.00 91.13 581 A 1 
ATOM 4435 C CE3 . TRP A 0 581 . -40.710  4.982   24.378  1.00 91.13 581 A 1 
ATOM 4436 N NE1 . TRP A 0 581 . -37.768  5.746   22.554  1.00 91.13 581 A 1 
ATOM 4437 C CH2 . TRP A 0 581 . -39.687  6.828   25.611  1.00 91.13 581 A 1 
ATOM 4438 C CZ2 . TRP A 0 581 . -38.636  6.872   24.678  1.00 91.13 581 A 1 
ATOM 4439 C CZ3 . TRP A 0 581 . -40.714  5.880   25.462  1.00 91.13 581 A 1 
ATOM 4440 N N   . ASP A 0 582 . -43.282  3.517   21.638  1.00 85.50 582 A 1 
ATOM 4441 C CA  . ASP A 0 582 . -44.365  4.083   22.434  1.00 85.50 582 A 1 
ATOM 4442 C C   . ASP A 0 582 . -44.459  3.351   23.776  1.00 85.50 582 A 1 
ATOM 4443 C CB  . ASP A 0 582 . -45.694  4.040   21.658  1.00 85.50 582 A 1 
ATOM 4444 O O   . ASP A 0 582 . -44.227  2.144   23.858  1.00 85.50 582 A 1 
ATOM 4445 C CG  . ASP A 0 582 . -46.760  4.985   22.234  1.00 85.50 582 A 1 
ATOM 4446 O OD1 . ASP A 0 582 . -46.394  5.900   23.007  1.00 85.50 582 A 1 
ATOM 4447 O OD2 . ASP A 0 582 . -47.945  4.820   21.863  1.00 85.50 582 A 1 
ATOM 4448 N N   . ASN A 0 583 . -44.789  4.094   24.826  1.00 84.28 583 A 1 
ATOM 4449 C CA  . ASN A 0 583 . -45.033  3.594   26.171  1.00 84.28 583 A 1 
ATOM 4450 C C   . ASN A 0 583 . -46.282  4.297   26.694  1.00 84.28 583 A 1 
ATOM 4451 C CB  . ASN A 0 583 . -43.793  3.868   27.050  1.00 84.28 583 A 1 
ATOM 4452 O O   . ASN A 0 583 . -46.203  5.450   27.122  1.00 84.28 583 A 1 
ATOM 4453 C CG  . ASN A 0 583 . -43.944  3.401   28.493  1.00 84.28 583 A 1 
ATOM 4454 N ND2 . ASN A 0 583 . -44.801  4.013   29.279  1.00 84.28 583 A 1 
ATOM 4455 O OD1 . ASN A 0 583 . -43.234  2.519   28.947  1.00 84.28 583 A 1 
ATOM 4456 N N   . ASN A 0 584 . -47.408  3.594   26.701  1.00 80.09 584 A 1 
ATOM 4457 C CA  . ASN A 0 584 . -48.620  4.039   27.372  1.00 80.09 584 A 1 
ATOM 4458 C C   . ASN A 0 584 . -48.684  3.354   28.736  1.00 80.09 584 A 1 
ATOM 4459 C CB  . ASN A 0 584 . -49.839  3.752   26.486  1.00 80.09 584 A 1 
ATOM 4460 O O   . ASN A 0 584 . -48.792  2.134   28.800  1.00 80.09 584 A 1 
ATOM 4461 C CG  . ASN A 0 584 . -49.754  4.513   25.178  1.00 80.09 584 A 1 
ATOM 4462 N ND2 . ASN A 0 584 . -49.291  3.872   24.131  1.00 80.09 584 A 1 
ATOM 4463 O OD1 . ASN A 0 584 . -50.078  5.692   25.113  1.00 80.09 584 A 1 
ATOM 4464 N N   . ASP A 0 585 . -48.574  4.164   29.783  1.00 76.54 585 A 1 
ATOM 4465 C CA  . ASP A 0 585 . -48.719  3.810   31.197  1.00 76.54 585 A 1 
ATOM 4466 C C   . ASP A 0 585 . -50.084  4.367   31.645  1.00 76.54 585 A 1 
ATOM 4467 C CB  . ASP A 0 585 . -47.494  4.426   31.898  1.00 76.54 585 A 1 
ATOM 4468 O O   . ASP A 0 585 . -50.385  5.542   31.401  1.00 76.54 585 A 1 
ATOM 4469 C CG  . ASP A 0 585 . -47.387  4.286   33.418  1.00 76.54 585 A 1 
ATOM 4470 O OD1 . ASP A 0 585 . -48.440  4.260   34.094  1.00 76.54 585 A 1 
ATOM 4471 O OD2 . ASP A 0 585 . -46.217  4.350   33.878  1.00 76.54 585 A 1 
ATOM 4472 N N   . ASP A 0 586 . -50.971  3.510   32.156  1.00 73.04 586 A 1 
ATOM 4473 C CA  . ASP A 0 586 . -52.399  3.824   32.348  1.00 73.04 586 A 1 
ATOM 4474 C C   . ASP A 0 586 . -52.904  3.343   33.728  1.00 73.04 586 A 1 
ATOM 4475 C CB  . ASP A 0 586 . -53.197  3.339   31.111  1.00 73.04 586 A 1 
ATOM 4476 O O   . ASP A 0 586 . -53.965  2.723   33.863  1.00 73.04 586 A 1 
ATOM 4477 C CG  . ASP A 0 586 . -54.551  4.034   30.898  1.00 73.04 586 A 1 
ATOM 4478 O OD1 . ASP A 0 586 . -54.825  5.105   31.490  1.00 73.04 586 A 1 
ATOM 4479 O OD2 . ASP A 0 586 . -55.453  3.443   30.261  1.00 73.04 586 A 1 
ATOM 4480 N N   . ASP A 0 587 . -52.098  3.612   34.757  1.00 74.06 587 A 1 
ATOM 4481 C CA  . ASP A 0 587 . -52.217  3.168   36.153  1.00 74.06 587 A 1 
ATOM 4482 C C   . ASP A 0 587 . -53.500  3.652   36.886  1.00 74.06 587 A 1 
ATOM 4483 C CB  . ASP A 0 587 . -50.917  3.609   36.865  1.00 74.06 587 A 1 
ATOM 4484 O O   . ASP A 0 587 . -53.916  4.816   36.815  1.00 74.06 587 A 1 
ATOM 4485 C CG  . ASP A 0 587 . -50.673  2.974   38.237  1.00 74.06 587 A 1 
ATOM 4486 O OD1 . ASP A 0 587 . -51.527  2.164   38.676  1.00 74.06 587 A 1 
ATOM 4487 O OD2 . ASP A 0 587 . -49.709  3.386   38.923  1.00 74.06 587 A 1 
ATOM 4488 N N   . LYS A 0 588 . -54.177  2.747   37.618  1.00 64.94 588 A 1 
ATOM 4489 C CA  . LYS A 0 588 . -55.438  3.016   38.354  1.00 64.94 588 A 1 
ATOM 4490 C C   . LYS A 0 588 . -55.415  2.359   39.736  1.00 64.94 588 A 1 
ATOM 4491 C CB  . LYS A 0 588 . -56.692  2.629   37.533  1.00 64.94 588 A 1 
ATOM 4492 O O   . LYS A 0 588 . -55.988  1.291   39.972  1.00 64.94 588 A 1 
ATOM 4493 C CG  . LYS A 0 588 . -56.672  3.243   36.125  1.00 64.94 588 A 1 
ATOM 4494 C CD  . LYS A 0 588 . -57.806  2.795   35.198  1.00 64.94 588 A 1 
ATOM 4495 C CE  . LYS A 0 588 . -57.708  3.541   33.849  1.00 64.94 588 A 1 
ATOM 4496 N NZ  . LYS A 0 588 . -56.454  3.264   33.096  1.00 64.94 588 A 1 
ATOM 4497 N N   . TRP A 0 589 . -54.781  3.039   40.687  1.00 62.66 589 A 1 
ATOM 4498 C CA  . TRP A 0 589 . -54.531  2.550   42.044  1.00 62.66 589 A 1 
ATOM 4499 C C   . TRP A 0 589 . -55.601  2.984   43.068  1.00 62.66 589 A 1 
ATOM 4500 C CB  . TRP A 0 589 . -53.097  2.920   42.456  1.00 62.66 589 A 1 
ATOM 4501 O O   . TRP A 0 589 . -55.986  4.153   43.194  1.00 62.66 589 A 1 
ATOM 4502 C CG  . TRP A 0 589 . -52.667  4.334   42.189  1.00 62.66 589 A 1 
ATOM 4503 C CD1 . TRP A 0 589 . -52.331  4.820   40.972  1.00 62.66 589 A 1 
ATOM 4504 C CD2 . TRP A 0 589 . -52.406  5.426   43.126  1.00 62.66 589 A 1 
ATOM 4505 C CE2 . TRP A 0 589 . -51.974  6.566   42.383  1.00 62.66 589 A 1 
ATOM 4506 C CE3 . TRP A 0 589 . -52.438  5.556   44.535  1.00 62.66 589 A 1 
ATOM 4507 N NE1 . TRP A 0 589 . -52.005  6.153   41.074  1.00 62.66 589 A 1 
ATOM 4508 C CH2 . TRP A 0 589 . -51.643  7.866   44.400  1.00 62.66 589 A 1 
ATOM 4509 C CZ2 . TRP A 0 589 . -51.607  7.770   42.998  1.00 62.66 589 A 1 
ATOM 4510 C CZ3 . TRP A 0 589 . -52.058  6.760   45.167  1.00 62.66 589 A 1 
ATOM 4511 N N   . GLY A 0 590 . -56.080  2.016   43.859  1.00 56.61 590 A 1 
ATOM 4512 C CA  . GLY A 0 590 . -57.064  2.218   44.928  1.00 56.61 590 A 1 
ATOM 4513 C C   . GLY A 0 590 . -56.424  2.421   46.307  1.00 56.61 590 A 1 
ATOM 4514 O O   . GLY A 0 590 . -56.208  1.459   47.043  1.00 56.61 590 A 1 
ATOM 4515 N N   . ALA A 0 591 . -56.165  3.669   46.704  1.00 51.82 591 A 1 
ATOM 4516 C CA  . ALA A 0 591 . -55.566  3.992   48.002  1.00 51.82 591 A 1 
ATOM 4517 C C   . ALA A 0 591 . -56.617  4.164   49.121  1.00 51.82 591 A 1 
ATOM 4518 C CB  . ALA A 0 591 . -54.671  5.226   47.850  1.00 51.82 591 A 1 
ATOM 4519 O O   . ALA A 0 591 . -57.594  4.907   48.995  1.00 51.82 591 A 1 
ATOM 4520 N N   . GLN A 0 592 . -56.399  3.521   50.274  1.00 52.77 592 A 1 
ATOM 4521 C CA  . GLN A 0 592 . -57.279  3.648   51.443  1.00 52.77 592 A 1 
ATOM 4522 C C   . GLN A 0 592 . -56.833  4.792   52.366  1.00 52.77 592 A 1 
ATOM 4523 C CB  . GLN A 0 592 . -57.371  2.313   52.200  1.00 52.77 592 A 1 
ATOM 4524 O O   . GLN A 0 592 . -55.716  4.787   52.882  1.00 52.77 592 A 1 
ATOM 4525 C CG  . GLN A 0 592 . -58.119  1.243   51.385  1.00 52.77 592 A 1 
ATOM 4526 C CD  . GLN A 0 592 . -58.327  -0.065  52.147  1.00 52.77 592 A 1 
ATOM 4527 N NE2 . GLN A 0 592 . -59.231  -0.908  51.693  1.00 52.77 592 A 1 
ATOM 4528 O OE1 . GLN A 0 592 . -57.701  -0.345  53.155  1.00 52.77 592 A 1 
ATOM 4529 N N   . SER A 0 593 . -57.731  5.752   52.620  1.00 44.64 593 A 1 
ATOM 4530 C CA  . SER A 0 593 . -57.520  6.842   53.584  1.00 44.64 593 A 1 
ATOM 4531 C C   . SER A 0 593 . -58.468  6.724   54.781  1.00 44.64 593 A 1 
ATOM 4532 C CB  . SER A 0 593 . -57.669  8.207   52.909  1.00 44.64 593 A 1 
ATOM 4533 O O   . SER A 0 593 . -59.683  6.580   54.623  1.00 44.64 593 A 1 
ATOM 4534 O OG  . SER A 0 593 . -56.539  8.473   52.105  1.00 44.64 593 A 1 
ATOM 4535 N N   . TRP A 0 594 . -57.901  6.808   55.986  1.00 42.24 594 A 1 
ATOM 4536 C CA  . TRP A 0 594 . -58.603  6.631   57.261  1.00 42.24 594 A 1 
ATOM 4537 C C   . TRP A 0 594 . -59.212  7.947   57.765  1.00 42.24 594 A 1 
ATOM 4538 C CB  . TRP A 0 594 . -57.626  6.042   58.290  1.00 42.24 594 A 1 
ATOM 4539 O O   . TRP A 0 594 . -58.527  8.971   57.809  1.00 42.24 594 A 1 
ATOM 4540 C CG  . TRP A 0 594 . -57.076  4.688   57.946  1.00 42.24 594 A 1 
ATOM 4541 C CD1 . TRP A 0 594 . -55.974  4.442   57.199  1.00 42.24 594 A 1 
ATOM 4542 C CD2 . TRP A 0 594 . -57.614  3.375   58.303  1.00 42.24 594 A 1 
ATOM 4543 C CE2 . TRP A 0 594 . -56.771  2.372   57.736  1.00 42.24 594 A 1 
ATOM 4544 C CE3 . TRP A 0 594 . -58.737  2.929   59.036  1.00 42.24 594 A 1 
ATOM 4545 N NE1 . TRP A 0 594 . -55.797  3.079   57.065  1.00 42.24 594 A 1 
ATOM 4546 C CH2 . TRP A 0 594 . -58.136  0.590   58.642  1.00 42.24 594 A 1 
ATOM 4547 C CZ2 . TRP A 0 594 . -57.019  1.000   57.896  1.00 42.24 594 A 1 
ATOM 4548 C CZ3 . TRP A 0 594 . -58.994  1.553   59.204  1.00 42.24 594 A 1 
ATOM 4549 N N   . GLY A 0 595 . -60.483  7.916   58.179  1.00 46.56 595 A 1 
ATOM 4550 C CA  . GLY A 0 595 . -61.224  9.074   58.685  1.00 46.56 595 A 1 
ATOM 4551 C C   . GLY A 0 595 . -61.894  8.827   60.040  1.00 46.56 595 A 1 
ATOM 4552 O O   . GLY A 0 595 . -61.913  7.710   60.548  1.00 46.56 595 A 1 
ATOM 4553 N N   . ARG A 0 596 . -62.414  9.911   60.631  1.00 39.32 596 A 1 
ATOM 4554 C CA  . ARG A 0 596 . -63.359  9.938   61.762  1.00 39.32 596 A 1 
ATOM 4555 C C   . ARG A 0 596 . -64.156  11.241  61.683  1.00 39.32 596 A 1 
ATOM 4556 C CB  . ARG A 0 596 . -62.641  9.922   63.126  1.00 39.32 596 A 1 
ATOM 4557 O O   . ARG A 0 596 . -63.537  12.307  61.655  1.00 39.32 596 A 1 
ATOM 4558 C CG  . ARG A 0 596 . -61.939  8.605   63.493  1.00 39.32 596 A 1 
ATOM 4559 C CD  . ARG A 0 596 . -61.325  8.677   64.896  1.00 39.32 596 A 1 
ATOM 4560 N NE  . ARG A 0 596 . -60.208  9.644   64.939  1.00 39.32 596 A 1 
ATOM 4561 N NH1 . ARG A 0 596 . -59.783  9.530   67.184  1.00 39.32 596 A 1 
ATOM 4562 N NH2 . ARG A 0 596 . -58.537  10.862  65.887  1.00 39.32 596 A 1 
ATOM 4563 C CZ  . ARG A 0 596 . -59.517  10.009  66.001  1.00 39.32 596 A 1 
ATOM 4564 N N   . ASP A 0 597 . -65.478  11.172  61.695  1.00 41.82 597 A 1 
ATOM 4565 C CA  . ASP A 0 597 . -66.382  12.311  61.903  1.00 41.82 597 A 1 
ATOM 4566 C C   . ASP A 0 597 . -67.199  12.145  63.204  1.00 41.82 597 A 1 
ATOM 4567 C CB  . ASP A 0 597 . -67.185  12.643  60.621  1.00 41.82 597 A 1 
ATOM 4568 O O   . ASP A 0 597 . -66.830  11.359  64.079  1.00 41.82 597 A 1 
ATOM 4569 C CG  . ASP A 0 597 . -67.682  11.455  59.792  1.00 41.82 597 A 1 
ATOM 4570 O OD1 . ASP A 0 597 . -67.814  10.345  60.343  1.00 41.82 597 A 1 
ATOM 4571 O OD2 . ASP A 0 597 . -67.794  11.630  58.556  1.00 41.82 597 A 1 
ATOM 4572 N N   . GLN A 0 598 . -68.188  13.016  63.426  1.00 35.16 598 A 1 
ATOM 4573 C CA  . GLN A 0 598 . -68.972  13.103  64.665  1.00 35.16 598 A 1 
ATOM 4574 C C   . GLN A 0 598 . -70.402  13.540  64.348  1.00 35.16 598 A 1 
ATOM 4575 C CB  . GLN A 0 598 . -68.332  14.073  65.679  1.00 35.16 598 A 1 
ATOM 4576 O O   . GLN A 0 598 . -70.749  14.725  64.441  1.00 35.16 598 A 1 
ATOM 4577 C CG  . GLN A 0 598 . -67.058  13.509  66.313  1.00 35.16 598 A 1 
ATOM 4578 C CD  . GLN A 0 598 . -66.639  14.239  67.584  1.00 35.16 598 A 1 
ATOM 4579 N NE2 . GLN A 0 598 . -65.956  13.554  68.474  1.00 35.16 598 A 1 
ATOM 4580 O OE1 . GLN A 0 598 . -66.898  15.412  67.824  1.00 35.16 598 A 1 
ATOM 4581 N N   . ASP A 0 599 . -71.224  12.570  63.972  1.00 45.30 599 A 1 
ATOM 4582 C CA  . ASP A 0 599 . -72.591  12.819  63.542  1.00 45.30 599 A 1 
ATOM 4583 C C   . ASP A 0 599 . -73.541  13.074  64.720  1.00 45.30 599 A 1 
ATOM 4584 C CB  . ASP A 0 599 . -73.038  11.724  62.560  1.00 45.30 599 A 1 
ATOM 4585 O O   . ASP A 0 599 . -73.274  12.765  65.885  1.00 45.30 599 A 1 
ATOM 4586 C CG  . ASP A 0 599 . -72.604  12.062  61.123  1.00 45.30 599 A 1 
ATOM 4587 O OD1 . ASP A 0 599 . -71.591  12.784  60.965  1.00 45.30 599 A 1 
ATOM 4588 O OD2 . ASP A 0 599 . -73.388  11.734  60.206  1.00 45.30 599 A 1 
ATOM 4589 N N   . LYS A 0 600 . -74.639  13.786  64.437  1.00 36.59 600 A 1 
ATOM 4590 C CA  . LYS A 0 600 . -75.456  14.423  65.479  1.00 36.59 600 A 1 
ATOM 4591 C C   . LYS A 0 600 . -76.946  14.318  65.184  1.00 36.59 600 A 1 
ATOM 4592 C CB  . LYS A 0 600 . -74.942  15.855  65.689  1.00 36.59 600 A 1 
ATOM 4593 O O   . LYS A 0 600 . -77.602  15.301  64.835  1.00 36.59 600 A 1 
ATOM 4594 C CG  . LYS A 0 600 . -75.390  16.408  67.047  1.00 36.59 600 A 1 
ATOM 4595 C CD  . LYS A 0 600 . -74.739  17.772  67.271  1.00 36.59 600 A 1 
ATOM 4596 C CE  . LYS A 0 600 . -75.031  18.271  68.685  1.00 36.59 600 A 1 
ATOM 4597 N NZ  . LYS A 0 600 . -74.325  19.549  68.928  1.00 36.59 600 A 1 
ATOM 4598 N N   . TYR A 0 601 . -77.479  13.111  65.352  1.00 36.34 601 A 1 
ATOM 4599 C CA  . TYR A 0 601 . -78.882  12.795  65.092  1.00 36.34 601 A 1 
ATOM 4600 C C   . TYR A 0 601 . -79.849  13.602  65.980  1.00 36.34 601 A 1 
ATOM 4601 C CB  . TYR A 0 601 . -79.104  11.276  65.206  1.00 36.34 601 A 1 
ATOM 4602 O O   . TYR A 0 601 . -80.027  13.331  67.169  1.00 36.34 601 A 1 
ATOM 4603 C CG  . TYR A 0 601 . -79.472  10.648  63.880  1.00 36.34 601 A 1 
ATOM 4604 C CD1 . TYR A 0 601 . -80.826  10.552  63.500  1.00 36.34 601 A 1 
ATOM 4605 C CD2 . TYR A 0 601 . -78.461  10.188  63.014  1.00 36.34 601 A 1 
ATOM 4606 C CE1 . TYR A 0 601 . -81.168  9.985   62.257  1.00 36.34 601 A 1 
ATOM 4607 C CE2 . TYR A 0 601 . -78.800  9.622   61.771  1.00 36.34 601 A 1 
ATOM 4608 O OH  . TYR A 0 601 . -80.493  8.961   60.201  1.00 36.34 601 A 1 
ATOM 4609 C CZ  . TYR A 0 601 . -80.156  9.516   61.393  1.00 36.34 601 A 1 
ATOM 4610 N N   . ALA A 0 602 . -80.516  14.592  65.384  1.00 33.19 602 A 1 
ATOM 4611 C CA  . ALA A 0 602 . -81.597  15.352  66.005  1.00 33.19 602 A 1 
ATOM 4612 C C   . ALA A 0 602 . -82.954  14.797  65.538  1.00 33.19 602 A 1 
ATOM 4613 C CB  . ALA A 0 602 . -81.402  16.840  65.684  1.00 33.19 602 A 1 
ATOM 4614 O O   . ALA A 0 602 . -83.399  15.078  64.426  1.00 33.19 602 A 1 
ATOM 4615 N N   . ALA A 0 603 . -83.603  13.986  66.380  1.00 35.78 603 A 1 
ATOM 4616 C CA  . ALA A 0 603 . -84.858  13.314  66.040  1.00 35.78 603 A 1 
ATOM 4617 C C   . ALA A 0 603 . -85.993  14.310  65.718  1.00 35.78 603 A 1 
ATOM 4618 C CB  . ALA A 0 603 . -85.235  12.363  67.181  1.00 35.78 603 A 1 
ATOM 4619 O O   . ALA A 0 603 . -86.351  15.163  66.532  1.00 35.78 603 A 1 
ATOM 4620 N N   . SER A 0 604 . -86.574  14.188  64.524  1.00 32.19 604 A 1 
ATOM 4621 C CA  . SER A 0 604 . -87.480  15.174  63.929  1.00 32.19 604 A 1 
ATOM 4622 C C   . SER A 0 604 . -88.960  14.771  64.019  1.00 32.19 604 A 1 
ATOM 4623 C CB  . SER A 0 604 . -87.022  15.450  62.487  1.00 32.19 604 A 1 
ATOM 4624 O O   . SER A 0 604 . -89.547  14.257  63.070  1.00 32.19 604 A 1 
ATOM 4625 O OG  . SER A 0 604 . -86.764  14.245  61.786  1.00 32.19 604 A 1 
ATOM 4626 N N   . SER A 0 605 . -89.615  15.070  65.147  1.00 31.65 605 A 1 
ATOM 4627 C CA  . SER A 0 605 . -91.077  14.927  65.276  1.00 31.65 605 A 1 
ATOM 4628 C C   . SER A 0 605 . -91.734  16.099  66.012  1.00 31.65 605 A 1 
ATOM 4629 C CB  . SER A 0 605 . -91.446  13.589  65.926  1.00 31.65 605 A 1 
ATOM 4630 O O   . SER A 0 605 . -91.523  16.295  67.205  1.00 31.65 605 A 1 
ATOM 4631 O OG  . SER A 0 605 . -90.949  13.511  67.244  1.00 31.65 605 A 1 
ATOM 4632 N N   . HIS A 0 606 . -92.558  16.846  65.272  1.00 28.73 606 A 1 
ATOM 4633 C CA  . HIS A 0 606 . -93.452  17.930  65.701  1.00 28.73 606 A 1 
ATOM 4634 C C   . HIS A 0 606 . -93.942  17.882  67.166  1.00 28.73 606 A 1 
ATOM 4635 C CB  . HIS A 0 606 . -94.706  17.851  64.799  1.00 28.73 606 A 1 
ATOM 4636 O O   . HIS A 0 606 . -94.756  17.025  67.508  1.00 28.73 606 A 1 
ATOM 4637 C CG  . HIS A 0 606 . -94.750  18.794  63.630  1.00 28.73 606 A 1 
ATOM 4638 C CD2 . HIS A 0 606 . -95.849  19.523  63.264  1.00 28.73 606 A 1 
ATOM 4639 N ND1 . HIS A 0 606 . -93.756  19.070  62.717  1.00 28.73 606 A 1 
ATOM 4640 C CE1 . HIS A 0 606 . -94.253  19.944  61.823  1.00 28.73 606 A 1 
ATOM 4641 N NE2 . HIS A 0 606 . -95.524  20.249  62.119  1.00 28.73 606 A 1 
ATOM 4642 N N   . SER A 0 607 . -93.581  18.896  67.964  1.00 35.34 607 A 1 
ATOM 4643 C CA  . SER A 0 607 . -94.503  19.672  68.825  1.00 35.34 607 A 1 
ATOM 4644 C C   . SER A 0 607 . -93.760  20.802  69.546  1.00 35.34 607 A 1 
ATOM 4645 C CB  . SER A 0 607 . -95.201  18.826  69.903  1.00 35.34 607 A 1 
ATOM 4646 O O   . SER A 0 607 . -93.073  20.547  70.529  1.00 35.34 607 A 1 
ATOM 4647 O OG  . SER A 0 607 . -96.286  18.138  69.317  1.00 35.34 607 A 1 
ATOM 4648 N N   . ASN A 0 608 . -93.897  22.039  69.048  1.00 31.50 608 A 1 
ATOM 4649 C CA  . ASN A 0 608 . -94.094  23.258  69.855  1.00 31.50 608 A 1 
ATOM 4650 C C   . ASN A 0 608 . -94.126  24.510  68.963  1.00 31.50 608 A 1 
ATOM 4651 C CB  . ASN A 0 608 . -93.022  23.435  70.960  1.00 31.50 608 A 1 
ATOM 4652 O O   . ASN A 0 608 . -93.091  24.956  68.472  1.00 31.50 608 A 1 
ATOM 4653 C CG  . ASN A 0 608 . -93.465  22.872  72.305  1.00 31.50 608 A 1 
ATOM 4654 N ND2 . ASN A 0 608 . -92.559  22.728  73.241  1.00 31.50 608 A 1 
ATOM 4655 O OD1 . ASN A 0 608 . -94.627  22.598  72.553  1.00 31.50 608 A 1 
ATOM 4656 N N   . MET A 0 609 . -95.302  25.132  68.823  1.00 29.69 609 A 1 
ATOM 4657 C CA  . MET A 0 609 . -95.369  26.557  68.493  1.00 29.69 609 A 1 
ATOM 4658 C C   . MET A 0 609 . -95.190  27.374  69.777  1.00 29.69 609 A 1 
ATOM 4659 C CB  . MET A 0 609 . -96.678  26.947  67.781  1.00 29.69 609 A 1 
ATOM 4660 O O   . MET A 0 609 . -96.140  27.591  70.522  1.00 29.69 609 A 1 
ATOM 4661 C CG  . MET A 0 609 . -96.664  26.665  66.273  1.00 29.69 609 A 1 
ATOM 4662 S SD  . MET A 0 609 . -97.382  25.087  65.748  1.00 29.69 609 A 1 
ATOM 4663 C CE  . MET A 0 609 . -99.144  25.465  65.955  1.00 29.69 609 A 1 
ATOM 4664 N N   . ALA A 0 610 . -93.968  27.851  69.989  1.00 28.12 610 A 1 
ATOM 4665 C CA  . ALA A 0 610 . -93.648  29.028  70.792  1.00 28.12 610 A 1 
ATOM 4666 C C   . ALA A 0 610 . -92.588  29.790  69.974  1.00 28.12 610 A 1 
ATOM 4667 C CB  . ALA A 0 610 . -93.165  28.582  72.178  1.00 28.12 610 A 1 
ATOM 4668 O O   . ALA A 0 610 . -91.449  29.345  69.888  1.00 28.12 610 A 1 
ATOM 4669 N N   . SER A 0 611 . -92.961  30.731  69.102  1.00 37.52 611 A 1 
ATOM 4670 C CA  . SER A 0 611 . -93.552  32.044  69.411  1.00 37.52 611 A 1 
ATOM 4671 C C   . SER A 0 611 . -92.606  32.884  70.270  1.00 37.52 611 A 1 
ATOM 4672 C CB  . SER A 0 611 . -94.965  31.992  70.004  1.00 37.52 611 A 1 
ATOM 4673 O O   . SER A 0 611 . -92.475  32.636  71.460  1.00 37.52 611 A 1 
ATOM 4674 O OG  . SER A 0 611 . -95.597  33.251  69.873  1.00 37.52 611 A 1 
ATOM 4675 N N   . GLU A 0 612 . -91.995  33.873  69.619  1.00 29.40 612 A 1 
ATOM 4676 C CA  . GLU A 0 612 . -91.361  35.089  70.141  1.00 29.40 612 A 1 
ATOM 4677 C C   . GLU A 0 612 . -90.548  35.037  71.453  1.00 29.40 612 A 1 
ATOM 4678 C CB  . GLU A 0 612 . -92.422  36.213  70.176  1.00 29.40 612 A 1 
ATOM 4679 O O   . GLU A 0 612 . -91.090  35.088  72.554  1.00 29.40 612 A 1 
ATOM 4680 C CG  . GLU A 0 612 . -92.384  37.133  68.943  1.00 29.40 612 A 1 
ATOM 4681 C CD  . GLU A 0 612 . -92.450  36.416  67.582  1.00 29.40 612 A 1 
ATOM 4682 O OE1 . GLU A 0 612 . -91.891  36.984  66.620  1.00 29.40 612 A 1 
ATOM 4683 O OE2 . GLU A 0 612 . -93.025  35.303  67.508  1.00 29.40 612 A 1 
ATOM 4684 N N   . GLY A 0 613 . -89.231  35.232  71.303  1.00 32.06 613 A 1 
ATOM 4685 C CA  . GLY A 0 613 . -88.564  36.310  72.046  1.00 32.06 613 A 1 
ATOM 4686 C C   . GLY A 0 613 . -87.629  35.937  73.197  1.00 32.06 613 A 1 
ATOM 4687 O O   . GLY A 0 613 . -87.899  36.321  74.331  1.00 32.06 613 A 1 
ATOM 4688 N N   . ASP A 0 614 . -86.459  35.359  72.894  1.00 31.86 614 A 1 
ATOM 4689 C CA  . ASP A 0 614 . -85.280  35.488  73.770  1.00 31.86 614 A 1 
ATOM 4690 C C   . ASP A 0 614 . -84.035  35.974  72.990  1.00 31.86 614 A 1 
ATOM 4691 C CB  . ASP A 0 614 . -85.047  34.235  74.633  1.00 31.86 614 A 1 
ATOM 4692 O O   . ASP A 0 614 . -83.316  35.207  72.356  1.00 31.86 614 A 1 
ATOM 4693 C CG  . ASP A 0 614 . -84.343  34.608  75.949  1.00 31.86 614 A 1 
ATOM 4694 O OD1 . ASP A 0 614 . -83.288  35.276  75.885  1.00 31.86 614 A 1 
ATOM 4695 O OD2 . ASP A 0 614 . -84.887  34.280  77.027  1.00 31.86 614 A 1 
ATOM 4696 N N   . TRP A 0 615 . -83.899  37.304  73.006  1.00 29.61 615 A 1 
ATOM 4697 C CA  . TRP A 0 615 . -82.703  38.160  72.965  1.00 29.61 615 A 1 
ATOM 4698 C C   . TRP A 0 615 . -81.550  37.980  71.957  1.00 29.61 615 A 1 
ATOM 4699 C CB  . TRP A 0 615 . -82.180  38.322  74.395  1.00 29.61 615 A 1 
ATOM 4700 O O   . TRP A 0 615 . -80.923  36.937  71.784  1.00 29.61 615 A 1 
ATOM 4701 C CG  . TRP A 0 615 . -83.151  39.052  75.272  1.00 29.61 615 A 1 
ATOM 4702 C CD1 . TRP A 0 615 . -84.146  38.486  75.991  1.00 29.61 615 A 1 
ATOM 4703 C CD2 . TRP A 0 615 . -83.267  40.488  75.496  1.00 29.61 615 A 1 
ATOM 4704 C CE2 . TRP A 0 615 . -84.388  40.724  76.347  1.00 29.61 615 A 1 
ATOM 4705 C CE3 . TRP A 0 615 . -82.532  41.616  75.068  1.00 29.61 615 A 1 
ATOM 4706 N NE1 . TRP A 0 615 . -84.897  39.468  76.601  1.00 29.61 615 A 1 
ATOM 4707 C CH2 . TRP A 0 615 . -84.000  43.115  76.321  1.00 29.61 615 A 1 
ATOM 4708 C CZ2 . TRP A 0 615 . -84.760  42.014  76.757  1.00 29.61 615 A 1 
ATOM 4709 C CZ3 . TRP A 0 615 . -82.890  42.914  75.479  1.00 29.61 615 A 1 
ATOM 4710 N N   . ASP A 0 616 . -81.158  39.138  71.413  1.00 35.56 616 A 1 
ATOM 4711 C CA  . ASP A 0 616 . -79.920  39.388  70.679  1.00 35.56 616 A 1 
ATOM 4712 C C   . ASP A 0 616 . -78.657  38.835  71.362  1.00 35.56 616 A 1 
ATOM 4713 C CB  . ASP A 0 616 . -79.721  40.910  70.555  1.00 35.56 616 A 1 
ATOM 4714 O O   . ASP A 0 616 . -78.260  39.277  72.441  1.00 35.56 616 A 1 
ATOM 4715 C CG  . ASP A 0 616 . -80.673  41.561  69.561  1.00 35.56 616 A 1 
ATOM 4716 O OD1 . ASP A 0 616 . -80.452  41.324  68.353  1.00 35.56 616 A 1 
ATOM 4717 O OD2 . ASP A 0 616 . -81.575  42.296  70.019  1.00 35.56 616 A 1 
ATOM 4718 N N   . GLN A 0 617 . -77.898  38.016  70.627  1.00 31.98 617 A 1 
ATOM 4719 C CA  . GLN A 0 617 . -76.435  37.952  70.767  1.00 31.98 617 A 1 
ATOM 4720 C C   . GLN A 0 617 . -75.720  38.618  69.583  1.00 31.98 617 A 1 
ATOM 4721 C CB  . GLN A 0 617 . -75.930  36.551  71.147  1.00 31.98 617 A 1 
ATOM 4722 O O   . GLN A 0 617 . -74.690  38.154  69.085  1.00 31.98 617 A 1 
ATOM 4723 C CG  . GLN A 0 617 . -76.391  36.194  72.571  1.00 31.98 617 A 1 
ATOM 4724 C CD  . GLN A 0 617 . -75.620  35.045  73.213  1.00 31.98 617 A 1 
ATOM 4725 N NE2 . GLN A 0 617 . -76.152  34.471  74.269  1.00 31.98 617 A 1 
ATOM 4726 O OE1 . GLN A 0 617 . -74.525  34.661  72.825  1.00 31.98 617 A 1 
ATOM 4727 N N   . TYR A 0 618 . -76.235  39.781  69.172  1.00 33.57 618 A 1 
ATOM 4728 C CA  . TYR A 0 618 . -75.499  40.753  68.367  1.00 33.57 618 A 1 
ATOM 4729 C C   . TYR A 0 618 . -74.331  41.329  69.196  1.00 33.57 618 A 1 
ATOM 4730 C CB  . TYR A 0 618 . -76.475  41.831  67.863  1.00 33.57 618 A 1 
ATOM 4731 O O   . TYR A 0 618 . -74.439  42.387  69.811  1.00 33.57 618 A 1 
ATOM 4732 C CG  . TYR A 0 618 . -75.854  42.786  66.861  1.00 33.57 618 A 1 
ATOM 4733 C CD1 . TYR A 0 618 . -75.273  43.995  67.293  1.00 33.57 618 A 1 
ATOM 4734 C CD2 . TYR A 0 618 . -75.848  42.456  65.492  1.00 33.57 618 A 1 
ATOM 4735 C CE1 . TYR A 0 618 . -74.680  44.870  66.363  1.00 33.57 618 A 1 
ATOM 4736 C CE2 . TYR A 0 618 . -75.259  43.330  64.557  1.00 33.57 618 A 1 
ATOM 4737 O OH  . TYR A 0 618 . -74.115  45.383  64.088  1.00 33.57 618 A 1 
ATOM 4738 C CZ  . TYR A 0 618 . -74.676  44.538  64.992  1.00 33.57 618 A 1 
ATOM 4739 N N   . GLY A 0 619 . -73.217  40.589  69.287  1.00 36.06 619 A 1 
ATOM 4740 C CA  . GLY A 0 619 . -72.146  40.936  70.235  1.00 36.06 619 A 1 
ATOM 4741 C C   . GLY A 0 619 . -70.731  40.420  69.957  1.00 36.06 619 A 1 
ATOM 4742 O O   . GLY A 0 619 . -69.822  40.786  70.699  1.00 36.06 619 A 1 
ATOM 4743 N N   . LYS A 0 620 . -70.492  39.594  68.923  1.00 36.30 620 A 1 
ATOM 4744 C CA  . LYS A 0 620 . -69.131  39.071  68.643  1.00 36.30 620 A 1 
ATOM 4745 C C   . LYS A 0 620 . -68.681  39.040  67.176  1.00 36.30 620 A 1 
ATOM 4746 C CB  . LYS A 0 620 . -68.914  37.731  69.377  1.00 36.30 620 A 1 
ATOM 4747 O O   . LYS A 0 620 . -67.617  38.505  66.881  1.00 36.30 620 A 1 
ATOM 4748 C CG  . LYS A 0 620 . -67.550  37.740  70.087  1.00 36.30 620 A 1 
ATOM 4749 C CD  . LYS A 0 620 . -67.280  36.427  70.826  1.00 36.30 620 A 1 
ATOM 4750 C CE  . LYS A 0 620 . -65.951  36.543  71.580  1.00 36.30 620 A 1 
ATOM 4751 N NZ  . LYS A 0 620 . -65.608  35.274  72.267  1.00 36.30 620 A 1 
ATOM 4752 N N   . ALA A 0 621 . -69.432  39.673  66.276  1.00 38.56 621 A 1 
ATOM 4753 C CA  . ALA A 0 621 . -69.062  39.874  64.870  1.00 38.56 621 A 1 
ATOM 4754 C C   . ALA A 0 621 . -68.601  41.328  64.619  1.00 38.56 621 A 1 
ATOM 4755 C CB  . ALA A 0 621 . -70.231  39.415  63.987  1.00 38.56 621 A 1 
ATOM 4756 O O   . ALA A 0 621 . -69.147  42.031  63.774  1.00 38.56 621 A 1 
ATOM 4757 N N   . GLY A 0 622 . -67.632  41.807  65.409  1.00 37.03 622 A 1 
ATOM 4758 C CA  . GLY A 0 622 . -67.232  43.218  65.456  1.00 37.03 622 A 1 
ATOM 4759 C C   . GLY A 0 622 . -65.733  43.451  65.258  1.00 37.03 622 A 1 
ATOM 4760 O O   . GLY A 0 622 . -64.987  43.471  66.226  1.00 37.03 622 A 1 
ATOM 4761 N N   . SER A 0 623 . -65.330  43.693  64.006  1.00 37.63 623 A 1 
ATOM 4762 C CA  . SER A 0 623 . -64.099  44.396  63.597  1.00 37.63 623 A 1 
ATOM 4763 C C   . SER A 0 623 . -62.754  43.999  64.246  1.00 37.63 623 A 1 
ATOM 4764 C CB  . SER A 0 623 . -64.329  45.908  63.753  1.00 37.63 623 A 1 
ATOM 4765 O O   . SER A 0 623 . -62.302  44.652  65.184  1.00 37.63 623 A 1 
ATOM 4766 O OG  . SER A 0 623 . -63.162  46.625  63.404  1.00 37.63 623 A 1 
ATOM 4767 N N   . TYR A 0 624 . -61.996  43.131  63.565  1.00 34.31 624 A 1 
ATOM 4768 C CA  . TYR A 0 624 . -60.547  43.340  63.386  1.00 34.31 624 A 1 
ATOM 4769 C C   . TYR A 0 624 . -60.125  43.005  61.952  1.00 34.31 624 A 1 
ATOM 4770 C CB  . TYR A 0 624 . -59.700  42.598  64.434  1.00 34.31 624 A 1 
ATOM 4771 O O   . TYR A 0 624 . -59.760  41.877  61.630  1.00 34.31 624 A 1 
ATOM 4772 C CG  . TYR A 0 624 . -59.618  43.348  65.749  1.00 34.31 624 A 1 
ATOM 4773 C CD1 . TYR A 0 624 . -58.941  44.585  65.806  1.00 34.31 624 A 1 
ATOM 4774 C CD2 . TYR A 0 624 . -60.300  42.866  66.881  1.00 34.31 624 A 1 
ATOM 4775 C CE1 . TYR A 0 624 . -58.989  45.364  66.978  1.00 34.31 624 A 1 
ATOM 4776 C CE2 . TYR A 0 624 . -60.341  43.637  68.058  1.00 34.31 624 A 1 
ATOM 4777 O OH  . TYR A 0 624 . -59.786  45.652  69.226  1.00 34.31 624 A 1 
ATOM 4778 C CZ  . TYR A 0 624 . -59.705  44.894  68.101  1.00 34.31 624 A 1 
ATOM 4779 N N   . GLY A 0 625 . -60.195  44.007  61.074  1.00 32.56 625 A 1 
ATOM 4780 C CA  . GLY A 0 625 . -59.637  43.923  59.728  1.00 32.56 625 A 1 
ATOM 4781 C C   . GLY A 0 625 . -58.133  44.212  59.718  1.00 32.56 625 A 1 
ATOM 4782 O O   . GLY A 0 625 . -57.682  45.174  60.335  1.00 32.56 625 A 1 
ATOM 4783 N N   . GLY A 0 626 . -57.383  43.416  58.953  1.00 31.34 626 A 1 
ATOM 4784 C CA  . GLY A 0 626 . -56.007  43.711  58.553  1.00 31.34 626 A 1 
ATOM 4785 C C   . GLY A 0 626 . -54.899  43.103  59.421  1.00 31.34 626 A 1 
ATOM 4786 O O   . GLY A 0 626 . -54.584  43.605  60.497  1.00 31.34 626 A 1 
ATOM 4787 N N   . LYS A 0 627 . -54.152  42.162  58.831  1.00 36.35 627 A 1 
ATOM 4788 C CA  . LYS A 0 627 . -52.837  42.515  58.262  1.00 36.35 627 A 1 
ATOM 4789 C C   . LYS A 0 627 . -52.337  41.494  57.237  1.00 36.35 627 A 1 
ATOM 4790 C CB  . LYS A 0 627 . -51.779  42.740  59.360  1.00 36.35 627 A 1 
ATOM 4791 O O   . LYS A 0 627 . -52.134  40.325  57.534  1.00 36.35 627 A 1 
ATOM 4792 C CG  . LYS A 0 627 . -51.563  44.248  59.567  1.00 36.35 627 A 1 
ATOM 4793 C CD  . LYS A 0 627 . -50.757  44.536  60.833  1.00 36.35 627 A 1 
ATOM 4794 C CE  . LYS A 0 627 . -50.726  46.050  61.060  1.00 36.35 627 A 1 
ATOM 4795 N NZ  . LYS A 0 627 . -49.951  46.394  62.275  1.00 36.35 627 A 1 
ATOM 4796 N N   . GLN A 0 628 . -52.095  42.010  56.039  1.00 29.71 628 A 1 
ATOM 4797 C CA  . GLN A 0 628 . -51.246  41.441  54.997  1.00 29.71 628 A 1 
ATOM 4798 C C   . GLN A 0 628 . -49.858  41.084  55.552  1.00 29.71 628 A 1 
ATOM 4799 C CB  . GLN A 0 628 . -51.135  42.565  53.946  1.00 29.71 628 A 1 
ATOM 4800 O O   . GLN A 0 628 . -49.172  41.969  56.059  1.00 29.71 628 A 1 
ATOM 4801 C CG  . GLN A 0 628 . -50.017  42.487  52.891  1.00 29.71 628 A 1 
ATOM 4802 C CD  . GLN A 0 628 . -49.832  43.842  52.201  1.00 29.71 628 A 1 
ATOM 4803 N NE2 . GLN A 0 628 . -48.679  44.118  51.635  1.00 29.71 628 A 1 
ATOM 4804 O OE1 . GLN A 0 628 . -50.707  44.691  52.178  1.00 29.71 628 A 1 
ATOM 4805 N N   . TYR A 0 629 . -49.417  39.842  55.346  1.00 36.61 629 A 1 
ATOM 4806 C CA  . TYR A 0 629 . -47.998  39.479  55.294  1.00 36.61 629 A 1 
ATOM 4807 C C   . TYR A 0 629 . -47.781  38.393  54.240  1.00 36.61 629 A 1 
ATOM 4808 C CB  . TYR A 0 629 . -47.465  39.031  56.666  1.00 36.61 629 A 1 
ATOM 4809 O O   . TYR A 0 629 . -48.116  37.232  54.451  1.00 36.61 629 A 1 
ATOM 4810 C CG  . TYR A 0 629 . -47.057  40.193  57.547  1.00 36.61 629 A 1 
ATOM 4811 C CD1 . TYR A 0 629 . -45.880  40.910  57.251  1.00 36.61 629 A 1 
ATOM 4812 C CD2 . TYR A 0 629 . -47.877  40.592  58.620  1.00 36.61 629 A 1 
ATOM 4813 C CE1 . TYR A 0 629 . -45.536  42.046  58.008  1.00 36.61 629 A 1 
ATOM 4814 C CE2 . TYR A 0 629 . -47.533  41.725  59.383  1.00 36.61 629 A 1 
ATOM 4815 O OH  . TYR A 0 629 . -46.059  43.572  59.788  1.00 36.61 629 A 1 
ATOM 4816 C CZ  . TYR A 0 629 . -46.371  42.460  59.069  1.00 36.61 629 A 1 
ATOM 4817 N N   . GLY A 0 630 . -47.200  38.784  53.107  1.00 35.77 630 A 1 
ATOM 4818 C CA  . GLY A 0 630 . -46.493  37.860  52.229  1.00 35.77 630 A 1 
ATOM 4819 C C   . GLY A 0 630 . -45.006  37.920  52.564  1.00 35.77 630 A 1 
ATOM 4820 O O   . GLY A 0 630 . -44.453  39.013  52.646  1.00 35.77 630 A 1 
ATOM 4821 N N   . ASN A 0 631 . -44.380  36.765  52.774  1.00 37.28 631 A 1 
ATOM 4822 C CA  . ASN A 0 631 . -42.927  36.598  52.839  1.00 37.28 631 A 1 
ATOM 4823 C C   . ASN A 0 631 . -42.660  35.120  52.495  1.00 37.28 631 A 1 
ATOM 4824 C CB  . ASN A 0 631 . -42.421  37.015  54.238  1.00 37.28 631 A 1 
ATOM 4825 O O   . ASN A 0 631 . -42.955  34.237  53.290  1.00 37.28 631 A 1 
ATOM 4826 C CG  . ASN A 0 631 . -41.159  37.851  54.151  1.00 37.28 631 A 1 
ATOM 4827 N ND2 . ASN A 0 631 . -40.016  37.311  54.495  1.00 37.28 631 A 1 
ATOM 4828 O OD1 . ASN A 0 631 . -41.176  39.001  53.756  1.00 37.28 631 A 1 
ATOM 4829 N N   . MET A 0 632 . -42.376  34.778  51.240  1.00 32.47 632 A 1 
ATOM 4830 C CA  . MET A 0 632 . -41.069  34.943  50.595  1.00 32.47 632 A 1 
ATOM 4831 C C   . MET A 0 632 . -39.961  34.168  51.324  1.00 32.47 632 A 1 
ATOM 4832 C CB  . MET A 0 632 . -40.694  36.406  50.294  1.00 32.47 632 A 1 
ATOM 4833 O O   . MET A 0 632 . -39.239  34.715  52.153  1.00 32.47 632 A 1 
ATOM 4834 C CG  . MET A 0 632 . -39.510  36.452  49.316  1.00 32.47 632 A 1 
ATOM 4835 S SD  . MET A 0 632 . -38.993  38.117  48.828  1.00 32.47 632 A 1 
ATOM 4836 C CE  . MET A 0 632 . -37.773  37.689  47.555  1.00 32.47 632 A 1 
ATOM 4837 N N   . TYR A 0 633 . -39.805  32.906  50.928  1.00 37.71 633 A 1 
ATOM 4838 C CA  . TYR A 0 633 . -38.523  32.209  50.910  1.00 37.71 633 A 1 
ATOM 4839 C C   . TYR A 0 633 . -38.310  31.675  49.495  1.00 37.71 633 A 1 
ATOM 4840 C CB  . TYR A 0 633 . -38.482  31.067  51.935  1.00 37.71 633 A 1 
ATOM 4841 O O   . TYR A 0 633 . -39.135  30.922  48.988  1.00 37.71 633 A 1 
ATOM 4842 C CG  . TYR A 0 633 . -38.014  31.505  53.305  1.00 37.71 633 A 1 
ATOM 4843 C CD1 . TYR A 0 633 . -36.635  31.652  53.554  1.00 37.71 633 A 1 
ATOM 4844 C CD2 . TYR A 0 633 . -38.949  31.776  54.322  1.00 37.71 633 A 1 
ATOM 4845 C CE1 . TYR A 0 633 . -36.189  32.074  54.821  1.00 37.71 633 A 1 
ATOM 4846 C CE2 . TYR A 0 633 . -38.507  32.193  55.592  1.00 37.71 633 A 1 
ATOM 4847 O OH  . TYR A 0 633 . -36.693  32.750  57.063  1.00 37.71 633 A 1 
ATOM 4848 C CZ  . TYR A 0 633 . -37.124  32.344  55.840  1.00 37.71 633 A 1 
ATOM 4849 N N   . GLY A 0 634 . -37.207  32.070  48.866  1.00 33.83 634 A 1 
ATOM 4850 C CA  . GLY A 0 634 . -36.693  31.441  47.654  1.00 33.83 634 A 1 
ATOM 4851 C C   . GLY A 0 634 . -35.220  31.123  47.874  1.00 33.83 634 A 1 
ATOM 4852 O O   . GLY A 0 634 . -34.477  31.998  48.323  1.00 33.83 634 A 1 
ATOM 4853 N N   . HIS A 0 635 . -34.801  29.883  47.607  1.00 35.81 635 A 1 
ATOM 4854 C CA  . HIS A 0 635 . -33.386  29.514  47.659  1.00 35.81 635 A 1 
ATOM 4855 C C   . HIS A 0 635 . -33.019  28.333  46.741  1.00 35.81 635 A 1 
ATOM 4856 C CB  . HIS A 0 635 . -32.916  29.307  49.109  1.00 35.81 635 A 1 
ATOM 4857 O O   . HIS A 0 635 . -32.756  27.219  47.183  1.00 35.81 635 A 1 
ATOM 4858 C CG  . HIS A 0 635 . -31.429  29.525  49.206  1.00 35.81 635 A 1 
ATOM 4859 C CD2 . HIS A 0 635 . -30.457  28.566  49.312  1.00 35.81 635 A 1 
ATOM 4860 N ND1 . HIS A 0 635 . -30.792  30.740  49.085  1.00 35.81 635 A 1 
ATOM 4861 C CE1 . HIS A 0 635 . -29.468  30.521  49.131  1.00 35.81 635 A 1 
ATOM 4862 N NE2 . HIS A 0 635 . -29.216  29.214  49.278  1.00 35.81 635 A 1 
ATOM 4863 N N   . ASN A 0 636 . -32.971  28.622  45.444  1.00 39.30 636 A 1 
ATOM 4864 C CA  . ASN A 0 636 . -32.058  28.019  44.469  1.00 39.30 636 A 1 
ATOM 4865 C C   . ASN A 0 636 . -31.736  29.181  43.498  1.00 39.30 636 A 1 
ATOM 4866 C CB  . ASN A 0 636 . -32.734  26.801  43.806  1.00 39.30 636 A 1 
ATOM 4867 O O   . ASN A 0 636 . -32.648  29.919  43.131  1.00 39.30 636 A 1 
ATOM 4868 C CG  . ASN A 0 636 . -31.745  25.681  43.542  1.00 39.30 636 A 1 
ATOM 4869 N ND2 . ASN A 0 636 . -31.625  24.731  44.439  1.00 39.30 636 A 1 
ATOM 4870 O OD1 . ASN A 0 636 . -31.028  25.667  42.564  1.00 39.30 636 A 1 
ATOM 4871 N N   . GLN A 0 637 . -30.490  29.639  43.339  1.00 32.59 637 A 1 
ATOM 4872 C CA  . GLN A 0 637 . -29.434  29.060  42.491  1.00 32.59 637 A 1 
ATOM 4873 C C   . GLN A 0 637 . -29.880  28.781  41.035  1.00 32.59 637 A 1 
ATOM 4874 C CB  . GLN A 0 637 . -28.734  27.840  43.128  1.00 32.59 637 A 1 
ATOM 4875 O O   . GLN A 0 637 . -30.959  28.250  40.828  1.00 32.59 637 A 1 
ATOM 4876 C CG  . GLN A 0 637 . -27.550  28.206  44.035  1.00 32.59 637 A 1 
ATOM 4877 C CD  . GLN A 0 637 . -26.885  26.966  44.637  1.00 32.59 637 A 1 
ATOM 4878 N NE2 . GLN A 0 637 . -25.572  26.891  44.669  1.00 32.59 637 A 1 
ATOM 4879 O OE1 . GLN A 0 637 . -27.521  26.047  45.116  1.00 32.59 637 A 1 
ATOM 4880 N N   . ALA A 0 638 . -29.080  29.024  39.987  1.00 31.36 638 A 1 
ATOM 4881 C CA  . ALA A 0 638 . -28.198  30.154  39.620  1.00 31.36 638 A 1 
ATOM 4882 C C   . ALA A 0 638 . -27.653  29.912  38.183  1.00 31.36 638 A 1 
ATOM 4883 C CB  . ALA A 0 638 . -26.999  30.315  40.578  1.00 31.36 638 A 1 
ATOM 4884 O O   . ALA A 0 638 . -27.564  28.762  37.769  1.00 31.36 638 A 1 
ATOM 4885 N N   . TYR A 0 639 . -27.171  30.972  37.509  1.00 32.90 639 A 1 
ATOM 4886 C CA  . TYR A 0 639 . -26.426  30.979  36.222  1.00 32.90 639 A 1 
ATOM 4887 C C   . TYR A 0 639 . -27.222  30.804  34.901  1.00 32.90 639 A 1 
ATOM 4888 C CB  . TYR A 0 639 . -25.181  30.070  36.290  1.00 32.90 639 A 1 
ATOM 4889 O O   . TYR A 0 639 . -28.211  30.088  34.845  1.00 32.90 639 A 1 
ATOM 4890 C CG  . TYR A 0 639 . -24.238  30.408  37.432  1.00 32.90 639 A 1 
ATOM 4891 C CD1 . TYR A 0 639 . -23.375  31.513  37.308  1.00 32.90 639 A 1 
ATOM 4892 C CD2 . TYR A 0 639 . -24.240  29.646  38.617  1.00 32.90 639 A 1 
ATOM 4893 C CE1 . TYR A 0 639 . -22.532  31.874  38.375  1.00 32.90 639 A 1 
ATOM 4894 C CE2 . TYR A 0 639 . -23.398  30.005  39.690  1.00 32.90 639 A 1 
ATOM 4895 O OH  . TYR A 0 639 . -21.734  31.487  40.596  1.00 32.90 639 A 1 
ATOM 4896 C CZ  . TYR A 0 639 . -22.546  31.125  39.569  1.00 32.90 639 A 1 
ATOM 4897 N N   . GLY A 0 640 . -26.752  31.490  33.837  1.00 36.61 640 A 1 
ATOM 4898 C CA  . GLY A 0 640 . -27.375  31.600  32.494  1.00 36.61 640 A 1 
ATOM 4899 C C   . GLY A 0 640 . -28.447  32.706  32.422  1.00 36.61 640 A 1 
ATOM 4900 O O   . GLY A 0 640 . -29.513  32.538  32.992  1.00 36.61 640 A 1 
ATOM 4901 N N   . ALA A 0 641 . -28.265  33.918  31.871  1.00 33.67 641 A 1 
ATOM 4902 C CA  . ALA A 0 641 . -27.667  34.350  30.591  1.00 33.67 641 A 1 
ATOM 4903 C C   . ALA A 0 641 . -28.312  33.632  29.385  1.00 33.67 641 A 1 
ATOM 4904 C CB  . ALA A 0 641 . -26.132  34.308  30.609  1.00 33.67 641 A 1 
ATOM 4905 O O   . ALA A 0 641 . -28.264  32.413  29.325  1.00 33.67 641 A 1 
ATOM 4906 N N   . TYR A 0 642 . -28.926  34.297  28.398  1.00 35.79 642 A 1 
ATOM 4907 C CA  . TYR A 0 642 . -28.749  35.675  27.895  1.00 35.79 642 A 1 
ATOM 4908 C C   . TYR A 0 642 . -29.977  36.594  28.064  1.00 35.79 642 A 1 
ATOM 4909 C CB  . TYR A 0 642 . -28.415  35.570  26.393  1.00 35.79 642 A 1 
ATOM 4910 O O   . TYR A 0 642 . -31.081  36.135  28.335  1.00 35.79 642 A 1 
ATOM 4911 C CG  . TYR A 0 642 . -26.937  35.486  26.079  1.00 35.79 642 A 1 
ATOM 4912 C CD1 . TYR A 0 642 . -26.320  36.534  25.367  1.00 35.79 642 A 1 
ATOM 4913 C CD2 . TYR A 0 642 . -26.186  34.360  26.471  1.00 35.79 642 A 1 
ATOM 4914 C CE1 . TYR A 0 642 . -24.953  36.460  25.045  1.00 35.79 642 A 1 
ATOM 4915 C CE2 . TYR A 0 642 . -24.815  34.290  26.162  1.00 35.79 642 A 1 
ATOM 4916 O OH  . TYR A 0 642 . -22.879  35.254  25.134  1.00 35.79 642 A 1 
ATOM 4917 C CZ  . TYR A 0 642 . -24.198  35.336  25.444  1.00 35.79 642 A 1 
ATOM 4918 N N   . GLY A 0 643 . -29.796  37.903  27.843  1.00 36.86 643 A 1 
ATOM 4919 C CA  . GLY A 0 643 . -30.894  38.874  27.774  1.00 36.86 643 A 1 
ATOM 4920 C C   . GLY A 0 643 . -30.767  39.849  26.601  1.00 36.86 643 A 1 
ATOM 4921 O O   . GLY A 0 643 . -29.662  40.244  26.235  1.00 36.86 643 A 1 
ATOM 4922 N N   . HIS A 0 644 . -31.909  40.283  26.062  1.00 39.16 644 A 1 
ATOM 4923 C CA  . HIS A 0 644 . -32.031  41.458  25.195  1.00 39.16 644 A 1 
ATOM 4924 C C   . HIS A 0 644 . -32.853  42.530  25.925  1.00 39.16 644 A 1 
ATOM 4925 C CB  . HIS A 0 644 . -32.658  41.077  23.843  1.00 39.16 644 A 1 
ATOM 4926 O O   . HIS A 0 644 . -34.000  42.292  26.299  1.00 39.16 644 A 1 
ATOM 4927 C CG  . HIS A 0 644 . -31.633  40.702  22.803  1.00 39.16 644 A 1 
ATOM 4928 C CD2 . HIS A 0 644 . -31.126  39.455  22.553  1.00 39.16 644 A 1 
ATOM 4929 N ND1 . HIS A 0 644 . -31.020  41.571  21.926  1.00 39.16 644 A 1 
ATOM 4930 C CE1 . HIS A 0 644 . -30.165  40.864  21.168  1.00 39.16 644 A 1 
ATOM 4931 N NE2 . HIS A 0 644 . -30.194  39.571  21.517  1.00 39.16 644 A 1 
ATOM 4932 N N   . GLY A 0 645 . -32.263  43.706  26.157  1.00 34.06 645 A 1 
ATOM 4933 C CA  . GLY A 0 645 . -32.929  44.832  26.822  1.00 34.06 645 A 1 
ATOM 4934 C C   . GLY A 0 645 . -33.673  45.742  25.838  1.00 34.06 645 A 1 
ATOM 4935 O O   . GLY A 0 645 . -33.148  46.050  24.772  1.00 34.06 645 A 1 
ATOM 4936 N N   . GLY A 0 646 . -34.871  46.208  26.213  1.00 37.45 646 A 1 
ATOM 4937 C CA  . GLY A 0 646 . -35.739  47.035  25.361  1.00 37.45 646 A 1 
ATOM 4938 C C   . GLY A 0 646 . -36.731  47.893  26.158  1.00 37.45 646 A 1 
ATOM 4939 O O   . GLY A 0 646 . -37.886  47.526  26.317  1.00 37.45 646 A 1 
ATOM 4940 N N   . HIS A 0 647 . -36.239  49.014  26.688  1.00 31.90 647 A 1 
ATOM 4941 C CA  . HIS A 0 647 . -36.932  50.094  27.414  1.00 31.90 647 A 1 
ATOM 4942 C C   . HIS A 0 647 . -38.470  50.252  27.271  1.00 31.90 647 A 1 
ATOM 4943 C CB  . HIS A 0 647 . -36.317  51.413  26.911  1.00 31.90 647 A 1 
ATOM 4944 O O   . HIS A 0 647 . -38.942  50.523  26.178  1.00 31.90 647 A 1 
ATOM 4945 C CG  . HIS A 0 647 . -34.920  51.675  27.402  1.00 31.90 647 A 1 
ATOM 4946 C CD2 . HIS A 0 647 . -33.748  51.202  26.873  1.00 31.90 647 A 1 
ATOM 4947 N ND1 . HIS A 0 647 . -34.592  52.484  28.463  1.00 31.90 647 A 1 
ATOM 4948 C CE1 . HIS A 0 647 . -33.255  52.491  28.582  1.00 31.90 647 A 1 
ATOM 4949 N NE2 . HIS A 0 647 . -32.700  51.715  27.641  1.00 31.90 647 A 1 
ATOM 4950 N N   . GLY A 0 648 . -39.164  50.289  28.428  1.00 33.43 648 A 1 
ATOM 4951 C CA  . GLY A 0 648 . -40.244  51.223  28.852  1.00 33.43 648 A 1 
ATOM 4952 C C   . GLY A 0 648 . -41.450  51.551  27.936  1.00 33.43 648 A 1 
ATOM 4953 O O   . GLY A 0 648 . -41.327  51.734  26.739  1.00 33.43 648 A 1 
ATOM 4954 N N   . GLY A 0 649 . -42.659  51.788  28.454  1.00 31.34 649 A 1 
ATOM 4955 C CA  . GLY A 0 649 . -43.114  51.930  29.844  1.00 31.34 649 A 1 
ATOM 4956 C C   . GLY A 0 649 . -44.481  52.645  29.900  1.00 31.34 649 A 1 
ATOM 4957 O O   . GLY A 0 649 . -45.148  52.751  28.878  1.00 31.34 649 A 1 
ATOM 4958 N N   . TRP A 0 650 . -44.834  53.203  31.068  1.00 30.21 650 A 1 
ATOM 4959 C CA  . TRP A 0 650 . -46.028  54.038  31.342  1.00 30.21 650 A 1 
ATOM 4960 C C   . TRP A 0 650 . -47.394  53.324  31.371  1.00 30.21 650 A 1 
ATOM 4961 C CB  . TRP A 0 650 . -46.061  55.279  30.434  1.00 30.21 650 A 1 
ATOM 4962 O O   . TRP A 0 650 . -47.892  52.826  30.369  1.00 30.21 650 A 1 
ATOM 4963 C CG  . TRP A 0 650 . -44.764  56.019  30.357  1.00 30.21 650 A 1 
ATOM 4964 C CD1 . TRP A 0 650 . -43.879  55.945  29.338  1.00 30.21 650 A 1 
ATOM 4965 C CD2 . TRP A 0 650 . -44.155  56.888  31.358  1.00 30.21 650 A 1 
ATOM 4966 C CE2 . TRP A 0 650 . -42.869  57.285  30.884  1.00 30.21 650 A 1 
ATOM 4967 C CE3 . TRP A 0 650 . -44.554  57.364  32.626  1.00 30.21 650 A 1 
ATOM 4968 N NE1 . TRP A 0 650 . -42.761  56.696  29.641  1.00 30.21 650 A 1 
ATOM 4969 C CH2 . TRP A 0 650 . -42.438  58.556  32.900  1.00 30.21 650 A 1 
ATOM 4970 C CZ2 . TRP A 0 650 . -42.015  58.104  31.638  1.00 30.21 650 A 1 
ATOM 4971 C CZ3 . TRP A 0 650 . -43.706  58.190  33.389  1.00 30.21 650 A 1 
ATOM 4972 N N   . GLY A 0 651 . -48.045  53.350  32.541  1.00 29.45 651 A 1 
ATOM 4973 C CA  . GLY A 0 651 . -49.458  52.988  32.713  1.00 29.45 651 A 1 
ATOM 4974 C C   . GLY A 0 651 . -50.355  54.220  32.892  1.00 29.45 651 A 1 
ATOM 4975 O O   . GLY A 0 651 . -49.867  55.309  33.192  1.00 29.45 651 A 1 
ATOM 4976 N N   . GLY A 0 652 . -51.673  54.042  32.750  1.00 35.13 652 A 1 
ATOM 4977 C CA  . GLY A 0 652 . -52.687  55.089  32.936  1.00 35.13 652 A 1 
ATOM 4978 C C   . GLY A 0 652 . -53.943  54.541  33.619  1.00 35.13 652 A 1 
ATOM 4979 O O   . GLY A 0 652 . -54.389  53.440  33.311  1.00 35.13 652 A 1 
ATOM 4980 N N   . ALA A 0 653 . -54.484  55.278  34.591  1.00 34.74 653 A 1 
ATOM 4981 C CA  . ALA A 0 653 . -55.525  54.783  35.494  1.00 34.74 653 A 1 
ATOM 4982 C C   . ALA A 0 653 . -56.921  54.669  34.848  1.00 34.74 653 A 1 
ATOM 4983 C CB  . ALA A 0 653 . -55.564  55.692  36.729  1.00 34.74 653 A 1 
ATOM 4984 O O   . ALA A 0 653 . -57.360  55.565  34.129  1.00 34.74 653 A 1 
ATOM 4985 N N   . HIS A 0 654 . -57.665  53.618  35.208  1.00 35.30 654 A 1 
ATOM 4986 C CA  . HIS A 0 654 . -59.103  53.510  34.945  1.00 35.30 654 A 1 
ATOM 4987 C C   . HIS A 0 654 . -59.905  54.179  36.074  1.00 35.30 654 A 1 
ATOM 4988 C CB  . HIS A 0 654 . -59.503  52.035  34.777  1.00 35.30 654 A 1 
ATOM 4989 O O   . HIS A 0 654 . -59.799  53.785  37.235  1.00 35.30 654 A 1 
ATOM 4990 C CG  . HIS A 0 654 . -59.204  51.473  33.409  1.00 35.30 654 A 1 
ATOM 4991 C CD2 . HIS A 0 654 . -57.976  51.338  32.815  1.00 35.30 654 A 1 
ATOM 4992 N ND1 . HIS A 0 654 . -60.138  51.001  32.512  1.00 35.30 654 A 1 
ATOM 4993 C CE1 . HIS A 0 654 . -59.489  50.590  31.410  1.00 35.30 654 A 1 
ATOM 4994 N NE2 . HIS A 0 654 . -58.170  50.778  31.550  1.00 35.30 654 A 1 
ATOM 4995 N N   . GLY A 0 655 . -60.720  55.182  35.734  1.00 34.92 655 A 1 
ATOM 4996 C CA  . GLY A 0 655 . -61.638  55.847  36.666  1.00 34.92 655 A 1 
ATOM 4997 C C   . GLY A 0 655 . -63.003  55.154  36.735  1.00 34.92 655 A 1 
ATOM 4998 O O   . GLY A 0 655 . -63.554  54.764  35.708  1.00 34.92 655 A 1 
ATOM 4999 N N   . ALA A 0 656 . -63.561  55.013  37.939  1.00 34.22 656 A 1 
ATOM 5000 C CA  . ALA A 0 656 . -64.859  54.376  38.159  1.00 34.22 656 A 1 
ATOM 5001 C C   . ALA A 0 656 . -66.025  55.382  38.132  1.00 34.22 656 A 1 
ATOM 5002 C CB  . ALA A 0 656 . -64.810  53.610  39.487  1.00 34.22 656 A 1 
ATOM 5003 O O   . ALA A 0 656 . -65.915  56.483  38.667  1.00 34.22 656 A 1 
ATOM 5004 N N   . HIS A 0 657 . -67.176  54.954  37.604  1.00 34.10 657 A 1 
ATOM 5005 C CA  . HIS A 0 657 . -68.465  55.634  37.764  1.00 34.10 657 A 1 
ATOM 5006 C C   . HIS A 0 657 . -69.496  54.658  38.347  1.00 34.10 657 A 1 
ATOM 5007 C CB  . HIS A 0 657 . -68.936  56.227  36.424  1.00 34.10 657 A 1 
ATOM 5008 O O   . HIS A 0 657 . -70.008  53.792  37.645  1.00 34.10 657 A 1 
ATOM 5009 C CG  . HIS A 0 657 . -68.481  57.648  36.208  1.00 34.10 657 A 1 
ATOM 5010 C CD2 . HIS A 0 657 . -67.316  58.063  35.622  1.00 34.10 657 A 1 
ATOM 5011 N ND1 . HIS A 0 657 . -69.180  58.779  36.568  1.00 34.10 657 A 1 
ATOM 5012 C CE1 . HIS A 0 657 . -68.454  59.849  36.203  1.00 34.10 657 A 1 
ATOM 5013 N NE2 . HIS A 0 657 . -67.311  59.462  35.619  1.00 34.10 657 A 1 
ATOM 5014 N N   . GLY A 0 658 . -69.807  54.811  39.637  1.00 31.33 658 A 1 
ATOM 5015 C CA  . GLY A 0 658 . -70.965  54.186  40.283  1.00 31.33 658 A 1 
ATOM 5016 C C   . GLY A 0 658 . -72.044  55.237  40.542  1.00 31.33 658 A 1 
ATOM 5017 O O   . GLY A 0 658 . -71.716  56.344  40.968  1.00 31.33 658 A 1 
ATOM 5018 N N   . ALA A 0 659 . -73.314  54.922  40.271  1.00 35.19 659 A 1 
ATOM 5019 C CA  . ALA A 0 659 . -74.394  55.906  40.327  1.00 35.19 659 A 1 
ATOM 5020 C C   . ALA A 0 659 . -75.757  55.299  40.725  1.00 35.19 659 A 1 
ATOM 5021 C CB  . ALA A 0 659 . -74.460  56.600  38.959  1.00 35.19 659 A 1 
ATOM 5022 O O   . ALA A 0 659 . -76.248  54.381  40.082  1.00 35.19 659 A 1 
ATOM 5023 N N   . HIS A 0 660 . -76.359  55.892  41.762  1.00 34.51 660 A 1 
ATOM 5024 C CA  . HIS A 0 660 . -77.793  55.948  42.098  1.00 34.51 660 A 1 
ATOM 5025 C C   . HIS A 0 660 . -78.648  54.659  42.120  1.00 34.51 660 A 1 
ATOM 5026 C CB  . HIS A 0 660 . -78.455  57.033  41.232  1.00 34.51 660 A 1 
ATOM 5027 O O   . HIS A 0 660 . -79.156  54.201  41.102  1.00 34.51 660 A 1 
ATOM 5028 C CG  . HIS A 0 660 . -77.704  58.341  41.263  1.00 34.51 660 A 1 
ATOM 5029 C CD2 . HIS A 0 660 . -77.062  58.927  40.207  1.00 34.51 660 A 1 
ATOM 5030 N ND1 . HIS A 0 660 . -77.435  59.106  42.377  1.00 34.51 660 A 1 
ATOM 5031 C CE1 . HIS A 0 660 . -76.637  60.120  42.000  1.00 34.51 660 A 1 
ATOM 5032 N NE2 . HIS A 0 660 . -76.375  60.045  40.688  1.00 34.51 660 A 1 
ATOM 5033 N N   . GLY A 0 661 . -79.005  54.225  43.336  1.00 35.01 661 A 1 
ATOM 5034 C CA  . GLY A 0 661 . -80.249  53.499  43.624  1.00 35.01 661 A 1 
ATOM 5035 C C   . GLY A 0 661 . -80.957  54.137  44.826  1.00 35.01 661 A 1 
ATOM 5036 O O   . GLY A 0 661 . -80.340  54.278  45.880  1.00 35.01 661 A 1 
ATOM 5037 N N   . ALA A 0 662 . -82.210  54.582  44.669  1.00 30.53 662 A 1 
ATOM 5038 C CA  . ALA A 0 662 . -82.989  55.259  45.716  1.00 30.53 662 A 1 
ATOM 5039 C C   . ALA A 0 662 . -84.506  55.262  45.413  1.00 30.53 662 A 1 
ATOM 5040 C CB  . ALA A 0 662 . -82.484  56.708  45.845  1.00 30.53 662 A 1 
ATOM 5041 O O   . ALA A 0 662 . -84.886  55.177  44.249  1.00 30.53 662 A 1 
ATOM 5042 N N   . ALA A 0 663 . -85.324  55.481  46.461  1.00 36.20 663 A 1 
ATOM 5043 C CA  . ALA A 0 663 . -86.794  55.654  46.455  1.00 36.20 663 A 1 
ATOM 5044 C C   . ALA A 0 663 . -87.646  54.405  46.090  1.00 36.20 663 A 1 
ATOM 5045 C CB  . ALA A 0 663 . -87.129  56.886  45.588  1.00 36.20 663 A 1 
ATOM 5046 O O   . ALA A 0 663 . -87.158  53.495  45.434  1.00 36.20 663 A 1 
ATOM 5047 N N   . ALA A 0 664 . -88.941  54.294  46.442  1.00 33.61 664 A 1 
ATOM 5048 C CA  . ALA A 0 664 . -89.735  54.808  47.583  1.00 33.61 664 A 1 
ATOM 5049 C C   . ALA A 0 664 . -91.133  54.118  47.604  1.00 33.61 664 A 1 
ATOM 5050 C CB  . ALA A 0 664 . -89.942  56.330  47.506  1.00 33.61 664 A 1 
ATOM 5051 O O   . ALA A 0 664 . -91.552  53.550  46.599  1.00 33.61 664 A 1 
ATOM 5052 N N   . GLY A 0 665 . -91.882  54.217  48.716  1.00 31.98 665 A 1 
ATOM 5053 C CA  . GLY A 0 665 . -93.160  53.500  48.940  1.00 31.98 665 A 1 
ATOM 5054 C C   . GLY A 0 665 . -92.939  52.151  49.646  1.00 31.98 665 A 1 
ATOM 5055 O O   . GLY A 0 665 . -91.832  51.631  49.617  1.00 31.98 665 A 1 
ATOM 5056 N N   . TYR A 0 666 . -93.888  51.535  50.360  1.00 32.37 666 A 1 
ATOM 5057 C CA  . TYR A 0 666 . -95.331  51.759  50.596  1.00 32.37 666 A 1 
ATOM 5058 C C   . TYR A 0 666 . -95.592  51.408  52.100  1.00 32.37 666 A 1 
ATOM 5059 C CB  . TYR A 0 666 . -96.127  50.860  49.615  1.00 32.37 666 A 1 
ATOM 5060 O O   . TYR A 0 666 . -94.673  50.977  52.782  1.00 32.37 666 A 1
[truncated: 81,315 more chars]
