# Supplementary material for: Self-assembling proteins compose the chemically resistant shell biomaterial of planktonic tintinnid ciliates
Source: Nat Commun. 2026 Jun 13;17:7507. doi: 10.1038/s41467-026-74402-4 (PMC13408134; doi:10.1038/s41467-026-74402-4)
Supplement: Supplementary file 6 — Supplementary Data 16 [file 41467_2026_74402_MOESM6_ESM.zip › AF2_structure_models/Tara_Unigene_36.cif]

data_0
#
_entry.id   0
#
_struct_asym.id          A
_struct_asym.entity_id   0
#
_entity_poly.entity_id        0
_entity_poly.type             polypeptide(L)
_entity_poly.pdbx_strand_id   A
#
_entity.id     0
_entity.type   polymer
#
loop_
_entity_poly_seq.entity_id
_entity_poly_seq.num
_entity_poly_seq.mon_id
0 1   MET 
0 2   LYS 
0 3   THR 
0 4   PHE 
0 5   ALA 
0 6   PHE 
0 7   ALA 
0 8   LEU 
0 9   LEU 
0 10  VAL 
0 11  ALA 
0 12  SER 
0 13  ILE 
0 14  SER 
0 15  ALA 
0 16  SER 
0 17  GLN 
0 18  PRO 
0 19  GLY 
0 20  TYR 
0 21  GLY 
0 22  TYR 
0 23  GLN 
0 24  PRO 
0 25  LYS 
0 26  PRO 
0 27  VAL 
0 28  VAL 
0 29  THR 
0 30  VAL 
0 31  THR 
0 32  LYS 
0 33  LYS 
0 34  PRO 
0 35  GLY 
0 36  PHE 
0 37  SER 
0 38  GLN 
0 39  SER 
0 40  GLY 
0 41  ALA 
0 42  SER 
0 43  LYS 
0 44  GLY 
0 45  TYR 
0 46  GLY 
0 47  GLN 
0 48  GLN 
0 49  ALA 
0 50  GLU 
0 51  LYS 
0 52  ARG 
0 53  SER 
0 54  ALA 
0 55  SER 
0 56  ASP 
0 57  PHE 
0 58  ASP 
0 59  ALA 
0 60  TYR 
0 61  GLY 
0 62  ARG 
0 63  ASP 
0 64  GLN 
0 65  ASP 
0 66  LEU 
0 67  SER 
0 68  ILE 
0 69  GLU 
0 70  GLU 
0 71  SER 
0 72  TYR 
0 73  GLY 
0 74  ARG 
0 75  THR 
0 76  ASN 
0 77  ALA 
0 78  LYS 
0 79  SER 
0 80  TYR 
0 81  ALA 
0 82  ALA 
0 83  GLU 
0 84  SER 
0 85  TYR 
0 86  ASP 
0 87  GLU 
0 88  TRP 
0 89  ASP 
0 90  ASN 
0 91  THR 
0 92  ASP 
0 93  ASP 
0 94  ASP 
0 95  LYS 
0 96  TRP 
0 97  GLY 
0 98  ALA 
0 99  GLN 
0 100 ALA 
0 101 TRP 
0 102 GLY 
0 103 GLN 
0 104 ASP 
0 105 ARG 
0 106 ASP 
0 107 VAL 
0 108 TYR 
0 109 GLY 
0 110 ALA 
0 111 SER 
0 112 SER 
0 113 TYR 
0 114 GLY 
0 115 LYS 
0 116 GLN 
0 117 ALA 
0 118 SER 
0 119 SER 
0 120 GLY 
0 121 ASP 
0 122 TYR 
0 123 ASP 
0 124 LYS 
0 125 TYR 
0 126 GLY 
0 127 LYS 
0 128 LYS 
0 129 GLY 
0 130 ALA 
0 131 ALA 
0 132 ALA 
0 133 GLY 
0 134 THR 
0 135 LYS 
0 136 TRP 
0 137 GLY 
0 138 ASP 
0 139 LEU 
0 140 LYS 
0 141 GLY 
0 142 GLY 
0 143 LYS 
0 144 GLY 
0 145 GLU 
0 146 VAL 
0 147 ASP 
0 148 ALA 
0 149 TYR 
0 150 GLY 
0 151 LYS 
0 152 GLN 
0 153 SER 
0 154 TYR 
0 155 GLY 
0 156 ALA 
0 157 GLY 
0 158 ALA 
0 159 SER 
0 160 ALA 
0 161 VAL 
0 162 TRP 
0 163 GLN 
0 164 GLY 
0 165 ALA 
0 166 SER 
0 167 ALA 
0 168 GLY 
0 169 TYR 
0 170 GLY 
0 171 ALA 
0 172 ALA 
0 173 ARG 
0 174 GLY 
0 175 GLY 
0 176 TYR 
0 177 ASP 
0 178 ASN 
0 179 ASP 
0 180 VAL 
0 181 TRP 
0 182 ALA 
0 183 LYS 
0 184 GLN 
0 185 ALA 
0 186 TYR 
0 187 GLY 
0 188 SER 
0 189 ASP 
0 190 TYR 
0 191 ASP 
0 192 SER 
0 193 ARG 
0 194 TRP 
0 195 GLY 
0 196 LYS 
0 197 SER 
0 198 TYR 
0 199 ASP 
0 200 SER 
0 201 VAL 
0 202 GLU 
0 203 ALA 
0 204 LYS 
0 205 SER 
0 206 TYR 
0 207 ASP 
0 208 ASN 
0 209 GLU 
0 210 ASN 
0 211 TYR 
0 212 ALA 
0 213 ARG 
0 214 ARG 
0 215 VAL 
0 216 ARG 
0 217 ALA 
0 218 ASP 
0 219 ASP 
0 220 ASP 
0 221 GLN 
0 222 TRP 
0 223 ALA 
0 224 GLU 
0 225 ASP 
0 226 TYR 
0 227 ASP 
0 228 ARG 
0 229 TYR 
0 230 ASP 
0 231 ALA 
0 232 GLY 
0 233 GLU 
0 234 GLY 
0 235 ASP 
0 236 ALA 
0 237 TYR 
0 238 GLY 
0 239 ARG 
0 240 ALA 
0 241 ALA 
0 242 SER 
0 243 GLU 
0 244 LYS 
0 245 SER 
0 246 TRP 
0 247 GLY 
0 248 LYS 
0 249 GLY 
0 250 SER 
0 251 GLY 
0 252 TYR 
0 253 GLY 
0 254 LYS 
0 255 GLY 
0 256 GLY 
0 257 ASP 
0 258 ARG 
0 259 ALA 
0 260 ALA 
0 261 ALA 
0 262 SER 
0 263 LYS 
0 264 ALA 
0 265 TYR 
0 266 GLY 
0 267 GLN 
0 268 ASP 
0 269 TYR 
0 270 TRP 
0 271 GLY 
0 272 LYS 
0 273 SER 
0 274 GLY 
0 275 SER 
0 276 ASP 
0 277 TRP 
0 278 ASP 
0 279 ALA 
0 280 TRP 
0 281 GLY 
0 282 ARG 
0 283 ASP 
0 284 GLN 
0 285 ASP 
0 286 TYR 
0 287 SER 
0 288 GLU 
0 289 ASP 
0 290 VAL 
0 291 SER 
0 292 TYR 
0 293 ASP 
0 294 ARG 
0 295 THR 
0 296 THR 
0 297 ALA 
0 298 LYS 
0 299 ALA 
0 300 TYR 
0 301 ALA 
0 302 ALA 
0 303 GLU 
0 304 SER 
0 305 TYR 
0 306 ASP 
0 307 GLU 
0 308 TRP 
0 309 ASP 
0 310 ASN 
0 311 ALA 
0 312 ASP 
0 313 ASP 
0 314 ASP 
0 315 LYS 
0 316 TRP 
0 317 GLY 
0 318 ALA 
0 319 GLN 
0 320 ALA 
0 321 TRP 
0 322 GLY 
0 323 LYS 
0 324 ASP 
0 325 ARG 
0 326 ASP 
0 327 VAL 
0 328 TYR 
0 329 GLY 
0 330 ALA 
0 331 SER 
0 332 SER 
0 333 TYR 
0 334 GLY 
0 335 ALA 
0 336 VAL 
0 337 ALA 
0 338 SER 
0 339 ALA 
0 340 LYS 
0 341 ASP 
0 342 ALA 
0 343 SER 
0 344 LYS 
0 345 LYS 
0 346 GLY 
0 347 TYR 
0 348 GLY 
0 349 ALA 
0 350 ALA 
0 351 GLU 
0 352 LEU 
0 353 TYR 
0 354 GLY 
0 355 GLN 
0 356 ALA 
0 357 VAL 
0 358 SER 
0 359 GLN 
0 360 GLN 
0 361 GLY 
0 362 ALA 
0 363 SER 
0 364 TYR 
0 365 HIS 
0 366 PRO 
0 367 ASP 
0 368 PRO 
0 369 TYR 
0 370 GLY 
0 371 LYS 
0 372 GLY 
0 373 GLY 
0 374 TYR 
0 375 VAL 
0 376 THR 
0 377 LYS 
0 378 HIS 
0 379 GLY 
0 380 ALA 
0 381 GLN 
0 382 ALA 
0 383 SER 
0 384 GLN 
0 385 TYR 
0 386 GLY 
0 387 ALA 
0 388 ALA 
0 389 SER 
0 390 GLY 
0 391 LYS 
0 392 GLY 
0 393 SER 
0 394 ASP 
0 395 SER 
0 396 MET 
0 397 VAL 
0 398 TRP 
0 399 GLN 
0 400 GLY 
0 401 ALA 
0 402 SER 
0 403 ALA 
0 404 ALA 
0 405 LYS 
0 406 GLN 
0 407 ALA 
0 408 ALA 
0 409 ALA 
0 410 GLY 
0 411 ALA 
0 412 TYR 
0 413 ASP 
0 414 ASN 
0 415 ASP 
0 416 GLU 
0 417 TRP 
0 418 ALA 
0 419 LYS 
0 420 GLN 
0 421 ALA 
0 422 TYR 
0 423 GLY 
0 424 SER 
0 425 ASP 
0 426 TYR 
0 427 ASP 
0 428 SER 
0 429 ARG 
0 430 TRP 
0 431 GLY 
0 432 LYS 
0 433 SER 
0 434 TYR 
0 435 ASP 
0 436 SER 
0 437 VAL 
0 438 SER 
0 439 ALA 
0 440 LYS 
0 441 SER 
0 442 TYR 
0 443 ASP 
0 444 ASN 
0 445 GLU 
0 446 SER 
0 447 TYR 
0 448 ALA 
0 449 ARG 
0 450 ALA 
0 451 VAL 
0 452 GLN 
0 453 ALA 
0 454 ASP 
0 455 ASP 
0 456 ASP 
0 457 GLN 
0 458 TRP 
0 459 ALA 
0 460 GLU 
0 461 ASP 
0 462 TYR 
0 463 ASP 
0 464 ARG 
0 465 TYR 
0 466 ASP 
0 467 SER 
0 468 ARG 
0 469 ASP 
0 470 ALA 
0 471 GLY 
0 472 ALA 
0 473 TYR 
0 474 GLY 
0 475 ARG 
0 476 GLY 
0 477 ALA 
0 478 SER 
0 479 LYS 
0 480 TRP 
0 481 GLY 
0 482 LYS 
0 483 ASP 
0 484 ALA 
0 485 ASP 
0 486 LYS 
0 487 THR 
0 488 VAL 
0 489 LYS 
0 490 GLY 
0 491 HIS 
0 492 ALA 
0 493 HIS 
0 494 PRO 
0 495 GLY 
0 496 TYR 
0 497 HIS 
0 498 GLY 
0 499 THR 
0 500 SER 
0 501 VAL 
0 502 THR 
0 503 SER 
0 504 LYS 
0 505 LYS 
0 506 GLY 
0 507 ALA 
0 508 GLU 
0 509 TYR 
0 510 ASP 
0 511 ALA 
0 512 ALA 
0 513 SER 
0 514 GLU 
0 515 ALA 
0 516 GLY 
0 517 GLN 
0 518 ALA 
0 519 GLY 
0 520 TYR 
0 521 TRP 
0 522 GLY 
0 523 LYS 
0 524 SER 
0 525 GLY 
0 526 SER 
0 527 ASP 
0 528 TRP 
0 529 ASP 
0 530 ALA 
0 531 TYR 
0 532 GLY 
0 533 ARG 
0 534 ASP 
0 535 GLN 
0 536 ASP 
0 537 LEU 
0 538 SER 
0 539 ILE 
0 540 LYS 
0 541 GLU 
0 542 SER 
0 543 TYR 
0 544 ASP 
0 545 ARG 
0 546 THR 
0 547 TRP 
0 548 ALA 
0 549 LYS 
0 550 SER 
0 551 TYR 
0 552 ASP 
0 553 ALA 
0 554 GLU 
0 555 SER 
0 556 TYR 
0 557 ASP 
0 558 GLU 
0 559 TRP 
0 560 ASP 
0 561 ASN 
0 562 LYS 
0 563 ASP 
0 564 ASP 
0 565 ASP 
0 566 LYS 
0 567 TRP 
0 568 GLY 
0 569 ALA 
0 570 GLN 
0 571 ALA 
0 572 TRP 
0 573 GLY 
0 574 LYS 
0 575 ASP 
0 576 ARG 
0 577 ASP 
0 578 VAL 
0 579 TYR 
0 580 GLY 
0 581 ALA 
0 582 SER 
0 583 SER 
0 584 PHE 
0 585 GLY 
0 586 LYS 
0 587 ALA 
0 588 ALA 
0 589 SER 
0 590 ALA 
0 591 GLY 
0 592 ASP 
0 593 TYR 
0 594 ASP 
0 595 MET 
0 596 TYR 
0 597 GLY 
0 598 ARG 
0 599 SER 
0 600 ASN 
0 601 ALA 
0 602 ALA 
0 603 ALA 
0 604 GLY 
0 605 ALA 
0 606 ALA 
0 607 SER 
0 608 ALA 
0 609 SER 
0 610 LYS 
0 611 TYR 
0 612 GLY 
0 613 SER 
0 614 THR 
0 615 THR 
0 616 PRO 
0 617 VAL 
0 618 GLY 
0 619 TYR 
0 620 GLY 
0 621 LYS 
0 622 HIS 
0 623 GLY 
0 624 TYR 
0 625 GLY 
0 626 LYS 
0 627 SER 
0 628 PHE 
0 629 SER 
0 630 THR 
0 631 SER 
0 632 GLN 
0 633 ALA 
0 634 ALA 
0 635 GLN 
0 636 ALA 
0 637 ALA 
0 638 SER 
0 639 SER 
0 640 LYS 
0 641 GLN 
0 642 GLY 
0 643 TYR 
0 644 GLY 
0 645 SER 
0 646 HIS 
0 647 SER 
0 648 ASP 
0 649 ALA 
0 650 GLN 
0 651 ALA 
0 652 SER 
0 653 ARG 
0 654 ASN 
0 655 HIS 
0 656 ALA 
0 657 ALA 
0 658 ALA 
0 659 ARG 
0 660 SER 
0 661 GLY 
0 662 TYR 
0 663 ASP 
0 664 ASN 
0 665 ASP 
0 666 GLU 
0 667 TRP 
0 668 ALA 
0 669 LYS 
0 670 GLN 
0 671 ALA 
0 672 TYR 
0 673 GLY 
0 674 SER 
0 675 ASP 
0 676 PHE 
0 677 ASP 
0 678 SER 
0 679 ARG 
0 680 TRP 
0 681 GLY 
0 682 LYS 
0 683 SER 
0 684 TYR 
0 685 ASP 
0 686 SER 
0 687 VAL 
0 688 ALA 
0 689 ALA 
0 690 LYS 
0 691 SER 
0 692 TYR 
0 693 ASP 
0 694 ASP 
0 695 GLU 
0 696 GLN 
0 697 TYR 
0 698 ALA 
0 699 ARG 
0 700 LYS 
0 701 VAL 
0 702 GLN 
0 703 ALA 
0 704 ASP 
0 705 ASP 
0 706 ASP 
0 707 GLN 
0 708 TRP 
0 709 ALA 
0 710 GLU 
0 711 ASP 
0 712 TYR 
0 713 ASP 
0 714 ARG 
0 715 TYR 
0 716 ASP 
0 717 SER 
0 718 ARG 
0 719 ASP 
0 720 ALA 
0 721 ASP 
0 722 ARG 
0 723 TYR 
0 724 GLY 
0 725 GLN 
0 726 ALA 
0 727 ALA 
0 728 SER 
0 729 ALA 
0 730 ALA 
0 731 LEU 
0 732 ARG 
0 733 GLN 
0 734 PRO 
0 735 GLY 
0 736 LYS 
0 737 VAL 
0 738 GLN 
0 739 TYR 
0 740 GLN 
0 741 VAL 
0 742 SER 
0 743 TYR 
0 744 PRO 
0 745 LYS 
0 746 PRO 
0 747 GLN 
0 748 PRO 
0 749 ARG 
0 750 HIS 
0 751 HIS 
0 752 ALA 
0 753 TRP 
#
loop_
_chem_comp.id
_chem_comp.type
_chem_comp.name
ALA 'L-peptide linking' ALANINE         
ARG 'L-peptide linking' ARGININE        
ASN 'L-peptide linking' ASPARAGINE      
ASP 'L-peptide linking' 'ASPARTIC ACID' 
CYS 'L-peptide linking' CYSTEINE        
GLN 'L-peptide linking' GLUTAMINE       
GLU 'L-peptide linking' 'GLUTAMIC ACID' 
HIS 'L-peptide linking' HISTIDINE       
ILE 'L-peptide linking' ISOLEUCINE      
LEU 'L-peptide linking' LEUCINE         
LYS 'L-peptide linking' LYSINE          
MET 'L-peptide linking' METHIONINE      
PHE 'L-peptide linking' PHENYLALANINE   
PRO 'L-peptide linking' PROLINE         
SER 'L-peptide linking' SERINE          
THR 'L-peptide linking' THREONINE       
TRP 'L-peptide linking' TRYPTOPHAN      
TYR 'L-peptide linking' TYROSINE        
VAL 'L-peptide linking' VALINE          
GLY 'peptide linking'   GLYCINE         
#
loop_
_atom_site.group_PDB
_atom_site.id
_atom_site.type_symbol
_atom_site.label_atom_id
_atom_site.label_alt_id
_atom_site.label_comp_id
_atom_site.label_asym_id
_atom_site.label_entity_id
_atom_site.label_seq_id
_atom_site.pdbx_PDB_ins_code
_atom_site.Cartn_x
_atom_site.Cartn_y
_atom_site.Cartn_z
_atom_site.occupancy
_atom_site.B_iso_or_equiv
_atom_site.auth_seq_id
_atom_site.auth_asym_id
_atom_site.pdbx_PDB_model_num
ATOM 1    N N   . MET A 0 1   . 54.737   -11.972 -86.406  1.00 37.73 1   A 1 
ATOM 2    C CA  . MET A 0 1   . 53.806   -13.014 -86.909  1.00 37.73 1   A 1 
ATOM 3    C C   . MET A 0 1   . 52.613   -12.324 -87.568  1.00 37.73 1   A 1 
ATOM 4    C CB  . MET A 0 1   . 53.364   -13.933 -85.760  1.00 37.73 1   A 1 
ATOM 5    O O   . MET A 0 1   . 52.381   -11.165 -87.252  1.00 37.73 1   A 1 
ATOM 6    C CG  . MET A 0 1   . 54.537   -14.783 -85.247  1.00 37.73 1   A 1 
ATOM 7    S SD  . MET A 0 1   . 54.195   -15.597 -83.675  1.00 37.73 1   A 1 
ATOM 8    C CE  . MET A 0 1   . 55.737   -16.521 -83.426  1.00 37.73 1   A 1 
ATOM 9    N N   . LYS A 0 2   . 51.899   -12.970 -88.503  1.00 31.83 2   A 1 
ATOM 10   C CA  . LYS A 0 2   . 50.656   -12.428 -89.091  1.00 31.83 2   A 1 
ATOM 11   C C   . LYS A 0 2   . 49.447   -12.977 -88.331  1.00 31.83 2   A 1 
ATOM 12   C CB  . LYS A 0 2   . 50.482   -12.868 -90.561  1.00 31.83 2   A 1 
ATOM 13   O O   . LYS A 0 2   . 49.350   -14.193 -88.226  1.00 31.83 2   A 1 
ATOM 14   C CG  . LYS A 0 2   . 51.447   -12.280 -91.600  1.00 31.83 2   A 1 
ATOM 15   C CD  . LYS A 0 2   . 51.139   -12.914 -92.971  1.00 31.83 2   A 1 
ATOM 16   C CE  . LYS A 0 2   . 52.040   -12.361 -94.082  1.00 31.83 2   A 1 
ATOM 17   N NZ  . LYS A 0 2   . 51.808   -13.062 -95.373  1.00 31.83 2   A 1 
ATOM 18   N N   . THR A 0 3   . 48.489   -12.124 -87.983  1.00 35.74 3   A 1 
ATOM 19   C CA  . THR A 0 3   . 47.074   -12.502 -87.809  1.00 35.74 3   A 1 
ATOM 20   C C   . THR A 0 3   . 46.187   -11.303 -88.142  1.00 35.74 3   A 1 
ATOM 21   C CB  . THR A 0 3   . 46.722   -13.074 -86.417  1.00 35.74 3   A 1 
ATOM 22   O O   . THR A 0 3   . 46.582   -10.154 -87.961  1.00 35.74 3   A 1 
ATOM 23   C CG2 . THR A 0 3   . 46.545   -14.593 -86.474  1.00 35.74 3   A 1 
ATOM 24   O OG1 . THR A 0 3   . 47.718   -12.809 -85.460  1.00 35.74 3   A 1 
ATOM 25   N N   . PHE A 0 4   . 45.023   -11.579 -88.728  1.00 32.55 4   A 1 
ATOM 26   C CA  . PHE A 0 4   . 44.087   -10.586 -89.261  1.00 32.55 4   A 1 
ATOM 27   C C   . PHE A 0 4   . 42.982   -10.262 -88.248  1.00 32.55 4   A 1 
ATOM 28   C CB  . PHE A 0 4   . 43.421   -11.154 -90.530  1.00 32.55 4   A 1 
ATOM 29   O O   . PHE A 0 4   . 42.538   -11.150 -87.528  1.00 32.55 4   A 1 
ATOM 30   C CG  . PHE A 0 4   . 44.219   -11.117 -91.822  1.00 32.55 4   A 1 
ATOM 31   C CD1 . PHE A 0 4   . 43.790   -10.283 -92.872  1.00 32.55 4   A 1 
ATOM 32   C CD2 . PHE A 0 4   . 45.320   -11.972 -92.027  1.00 32.55 4   A 1 
ATOM 33   C CE1 . PHE A 0 4   . 44.446   -10.300 -94.114  1.00 32.55 4   A 1 
ATOM 34   C CE2 . PHE A 0 4   . 45.983   -11.986 -93.268  1.00 32.55 4   A 1 
ATOM 35   C CZ  . PHE A 0 4   . 45.544   -11.153 -94.314  1.00 32.55 4   A 1 
ATOM 36   N N   . ALA A 0 5   . 42.437   -9.046  -88.319  1.00 37.10 5   A 1 
ATOM 37   C CA  . ALA A 0 5   . 41.076   -8.745  -87.876  1.00 37.10 5   A 1 
ATOM 38   C C   . ALA A 0 5   . 40.411   -7.811  -88.905  1.00 37.10 5   A 1 
ATOM 39   C CB  . ALA A 0 5   . 41.108   -8.164  -86.458  1.00 37.10 5   A 1 
ATOM 40   O O   . ALA A 0 5   . 40.707   -6.620  -88.974  1.00 37.10 5   A 1 
ATOM 41   N N   . PHE A 0 6   . 39.556   -8.378  -89.759  1.00 33.10 6   A 1 
ATOM 42   C CA  . PHE A 0 6   . 38.769   -7.650  -90.760  1.00 33.10 6   A 1 
ATOM 43   C C   . PHE A 0 6   . 37.390   -7.337  -90.162  1.00 33.10 6   A 1 
ATOM 44   C CB  . PHE A 0 6   . 38.640   -8.512  -92.039  1.00 33.10 6   A 1 
ATOM 45   O O   . PHE A 0 6   . 36.649   -8.263  -89.841  1.00 33.10 6   A 1 
ATOM 46   C CG  . PHE A 0 6   . 39.118   -7.881  -93.335  1.00 33.10 6   A 1 
ATOM 47   C CD1 . PHE A 0 6   . 38.198   -7.342  -94.254  1.00 33.10 6   A 1 
ATOM 48   C CD2 . PHE A 0 6   . 40.486   -7.916  -93.663  1.00 33.10 6   A 1 
ATOM 49   C CE1 . PHE A 0 6   . 38.643   -6.857  -95.499  1.00 33.10 6   A 1 
ATOM 50   C CE2 . PHE A 0 6   . 40.932   -7.437  -94.909  1.00 33.10 6   A 1 
ATOM 51   C CZ  . PHE A 0 6   . 40.009   -6.912  -95.829  1.00 33.10 6   A 1 
ATOM 52   N N   . ALA A 0 7   . 37.017   -6.061  -90.051  1.00 35.08 7   A 1 
ATOM 53   C CA  . ALA A 0 7   . 35.652   -5.658  -89.703  1.00 35.08 7   A 1 
ATOM 54   C C   . ALA A 0 7   . 34.870   -5.340  -90.989  1.00 35.08 7   A 1 
ATOM 55   C CB  . ALA A 0 7   . 35.700   -4.504  -88.697  1.00 35.08 7   A 1 
ATOM 56   O O   . ALA A 0 7   . 34.921   -4.229  -91.517  1.00 35.08 7   A 1 
ATOM 57   N N   . LEU A 0 8   . 34.192   -6.355  -91.528  1.00 32.37 8   A 1 
ATOM 58   C CA  . LEU A 0 8   . 33.435   -6.289  -92.778  1.00 32.37 8   A 1 
ATOM 59   C C   . LEU A 0 8   . 31.942   -6.055  -92.481  1.00 32.37 8   A 1 
ATOM 60   C CB  . LEU A 0 8   . 33.691   -7.609  -93.537  1.00 32.37 8   A 1 
ATOM 61   O O   . LEU A 0 8   . 31.205   -7.009  -92.244  1.00 32.37 8   A 1 
ATOM 62   C CG  . LEU A 0 8   . 33.152   -7.608  -94.979  1.00 32.37 8   A 1 
ATOM 63   C CD1 . LEU A 0 8   . 34.218   -7.130  -95.967  1.00 32.37 8   A 1 
ATOM 64   C CD2 . LEU A 0 8   . 32.719   -9.015  -95.393  1.00 32.37 8   A 1 
ATOM 65   N N   . LEU A 0 9   . 31.474   -4.803  -92.510  1.00 33.89 9   A 1 
ATOM 66   C CA  . LEU A 0 9   . 30.043   -4.503  -92.353  1.00 33.89 9   A 1 
ATOM 67   C C   . LEU A 0 9   . 29.314   -4.629  -93.704  1.00 33.89 9   A 1 
ATOM 68   C CB  . LEU A 0 9   . 29.847   -3.136  -91.665  1.00 33.89 9   A 1 
ATOM 69   O O   . LEU A 0 9   . 29.188   -3.662  -94.455  1.00 33.89 9   A 1 
ATOM 70   C CG  . LEU A 0 9   . 28.416   -2.961  -91.112  1.00 33.89 9   A 1 
ATOM 71   C CD1 . LEU A 0 9   . 28.215   -3.737  -89.806  1.00 33.89 9   A 1 
ATOM 72   C CD2 . LEU A 0 9   . 28.129   -1.488  -90.825  1.00 33.89 9   A 1 
ATOM 73   N N   . VAL A 0 10  . 28.852   -5.840  -94.023  1.00 34.06 10  A 1 
ATOM 74   C CA  . VAL A 0 10  . 28.017   -6.111  -95.206  1.00 34.06 10  A 1 
ATOM 75   C C   . VAL A 0 10  . 26.564   -5.764  -94.905  1.00 34.06 10  A 1 
ATOM 76   C CB  . VAL A 0 10  . 28.144   -7.575  -95.675  1.00 34.06 10  A 1 
ATOM 77   O O   . VAL A 0 10  . 25.929   -6.389  -94.060  1.00 34.06 10  A 1 
ATOM 78   C CG1 . VAL A 0 10  . 27.163   -7.951  -96.794  1.00 34.06 10  A 1 
ATOM 79   C CG2 . VAL A 0 10  . 29.553   -7.813  -96.216  1.00 34.06 10  A 1 
ATOM 80   N N   . ALA A 0 11  . 26.020   -4.802  -95.649  1.00 33.57 11  A 1 
ATOM 81   C CA  . ALA A 0 11  . 24.580   -4.598  -95.715  1.00 33.57 11  A 1 
ATOM 82   C C   . ALA A 0 11  . 23.920   -5.739  -96.510  1.00 33.57 11  A 1 
ATOM 83   C CB  . ALA A 0 11  . 24.285   -3.220  -96.315  1.00 33.57 11  A 1 
ATOM 84   O O   . ALA A 0 11  . 24.407   -6.150  -97.565  1.00 33.57 11  A 1 
ATOM 85   N N   . SER A 0 12  . 22.798   -6.235  -95.999  1.00 29.40 12  A 1 
ATOM 86   C CA  . SER A 0 12  . 22.017   -7.329  -96.575  1.00 29.40 12  A 1 
ATOM 87   C C   . SER A 0 12  . 21.522   -7.034  -97.995  1.00 29.40 12  A 1 
ATOM 88   C CB  . SER A 0 12  . 20.800   -7.564  -95.673  1.00 29.40 12  A 1 
ATOM 89   O O   . SER A 0 12  . 20.830   -6.038  -98.209  1.00 29.40 12  A 1 
ATOM 90   O OG  . SER A 0 12  . 20.113   -6.339  -95.479  1.00 29.40 12  A 1 
ATOM 91   N N   . ILE A 0 13  . 21.756   -7.958  -98.930  1.00 32.77 13  A 1 
ATOM 92   C CA  . ILE A 0 13  . 21.040   -8.018  -100.211 1.00 32.77 13  A 1 
ATOM 93   C C   . ILE A 0 13  . 20.176   -9.277  -100.196 1.00 32.77 13  A 1 
ATOM 94   C CB  . ILE A 0 13  . 21.999   -7.944  -101.420 1.00 32.77 13  A 1 
ATOM 95   O O   . ILE A 0 13  . 20.675   -10.393 -100.328 1.00 32.77 13  A 1 
ATOM 96   C CG1 . ILE A 0 13  . 22.735   -6.582  -101.411 1.00 32.77 13  A 1 
ATOM 97   C CG2 . ILE A 0 13  . 21.214   -8.125  -102.736 1.00 32.77 13  A 1 
ATOM 98   C CD1 . ILE A 0 13  . 23.768   -6.408  -102.531 1.00 32.77 13  A 1 
ATOM 99   N N   . SER A 0 14  . 18.872   -9.079  -100.015 1.00 32.09 14  A 1 
ATOM 100  C CA  . SER A 0 14  . 17.880   -10.145 -100.125 1.00 32.09 14  A 1 
ATOM 101  C C   . SER A 0 14  . 17.375   -10.265 -101.561 1.00 32.09 14  A 1 
ATOM 102  C CB  . SER A 0 14  . 16.691   -9.895  -99.193  1.00 32.09 14  A 1 
ATOM 103  O O   . SER A 0 14  . 17.076   -9.260  -102.191 1.00 32.09 14  A 1 
ATOM 104  O OG  . SER A 0 14  . 17.103   -9.976  -97.844  1.00 32.09 14  A 1 
ATOM 105  N N   . ALA A 0 15  . 17.234   -11.514 -102.004 1.00 30.63 15  A 1 
ATOM 106  C CA  . ALA A 0 15  . 16.175   -12.035 -102.869 1.00 30.63 15  A 1 
ATOM 107  C C   . ALA A 0 15  . 15.759   -11.291 -104.172 1.00 30.63 15  A 1 
ATOM 108  C CB  . ALA A 0 15  . 14.961   -12.293 -101.960 1.00 30.63 15  A 1 
ATOM 109  O O   . ALA A 0 15  . 15.185   -10.211 -104.153 1.00 30.63 15  A 1 
ATOM 110  N N   . SER A 0 16  . 15.764   -12.077 -105.259 1.00 29.38 16  A 1 
ATOM 111  C CA  . SER A 0 16  . 14.605   -12.244 -106.164 1.00 29.38 16  A 1 
ATOM 112  C C   . SER A 0 16  . 14.347   -11.251 -107.323 1.00 29.38 16  A 1 
ATOM 113  C CB  . SER A 0 16  . 13.332   -12.416 -105.318 1.00 29.38 16  A 1 
ATOM 114  O O   . SER A 0 16  . 13.885   -10.133 -107.132 1.00 29.38 16  A 1 
ATOM 115  O OG  . SER A 0 16  . 12.283   -12.996 -106.050 1.00 29.38 16  A 1 
ATOM 116  N N   . GLN A 0 17  . 14.424   -11.826 -108.536 1.00 30.48 17  A 1 
ATOM 117  C CA  . GLN A 0 17  . 13.534   -11.614 -109.702 1.00 30.48 17  A 1 
ATOM 118  C C   . GLN A 0 17  . 13.701   -10.352 -110.596 1.00 30.48 17  A 1 
ATOM 119  C CB  . GLN A 0 17  . 12.071   -11.904 -109.294 1.00 30.48 17  A 1 
ATOM 120  O O   . GLN A 0 17  . 14.301   -9.358  -110.190 1.00 30.48 17  A 1 
ATOM 121  C CG  . GLN A 0 17  . 11.814   -13.399 -109.012 1.00 30.48 17  A 1 
ATOM 122  C CD  . GLN A 0 17  . 11.699   -14.270 -110.257 1.00 30.48 17  A 1 
ATOM 123  N NE2 . GLN A 0 17  . 12.283   -15.448 -110.267 1.00 30.48 17  A 1 
ATOM 124  O OE1 . GLN A 0 17  . 11.087   -13.923 -111.249 1.00 30.48 17  A 1 
ATOM 125  N N   . PRO A 0 18  . 13.253   -10.417 -111.877 1.00 40.01 18  A 1 
ATOM 126  C CA  . PRO A 0 18  . 13.597   -9.443  -112.914 1.00 40.01 18  A 1 
ATOM 127  C C   . PRO A 0 18  . 12.511   -8.381  -113.163 1.00 40.01 18  A 1 
ATOM 128  C CB  . PRO A 0 18  . 13.812   -10.295 -114.168 1.00 40.01 18  A 1 
ATOM 129  O O   . PRO A 0 18  . 11.315   -8.636  -113.050 1.00 40.01 18  A 1 
ATOM 130  C CG  . PRO A 0 18  . 12.719   -11.354 -114.037 1.00 40.01 18  A 1 
ATOM 131  C CD  . PRO A 0 18  . 12.609   -11.562 -112.527 1.00 40.01 18  A 1 
ATOM 132  N N   . GLY A 0 19  . 12.937   -7.203  -113.626 1.00 37.56 19  A 1 
ATOM 133  C CA  . GLY A 0 19  . 12.047   -6.135  -114.090 1.00 37.56 19  A 1 
ATOM 134  C C   . GLY A 0 19  . 12.808   -4.826  -114.285 1.00 37.56 19  A 1 
ATOM 135  O O   . GLY A 0 19  . 13.055   -4.105  -113.322 1.00 37.56 19  A 1 
ATOM 136  N N   . TYR A 0 20  . 13.211   -4.517  -115.521 1.00 37.55 20  A 1 
ATOM 137  C CA  . TYR A 0 20  . 14.074   -3.369  -115.842 1.00 37.55 20  A 1 
ATOM 138  C C   . TYR A 0 20  . 13.342   -2.013  -115.742 1.00 37.55 20  A 1 
ATOM 139  C CB  . TYR A 0 20  . 14.746   -3.581  -117.212 1.00 37.55 20  A 1 
ATOM 140  O O   . TYR A 0 20  . 13.043   -1.368  -116.745 1.00 37.55 20  A 1 
ATOM 141  C CG  . TYR A 0 20  . 15.879   -4.593  -117.219 1.00 37.55 20  A 1 
ATOM 142  C CD1 . TYR A 0 20  . 17.194   -4.168  -116.941 1.00 37.55 20  A 1 
ATOM 143  C CD2 . TYR A 0 20  . 15.632   -5.945  -117.530 1.00 37.55 20  A 1 
ATOM 144  C CE1 . TYR A 0 20  . 18.262   -5.087  -116.978 1.00 37.55 20  A 1 
ATOM 145  C CE2 . TYR A 0 20  . 16.696   -6.868  -117.563 1.00 37.55 20  A 1 
ATOM 146  O OH  . TYR A 0 20  . 19.034   -7.335  -117.336 1.00 37.55 20  A 1 
ATOM 147  C CZ  . TYR A 0 20  . 18.012   -6.441  -117.291 1.00 37.55 20  A 1 
ATOM 148  N N   . GLY A 0 21  . 13.083   -1.556  -114.514 1.00 36.09 21  A 1 
ATOM 149  C CA  . GLY A 0 21  . 12.684   -0.181  -114.210 1.00 36.09 21  A 1 
ATOM 150  C C   . GLY A 0 21  . 13.894   0.760   -114.194 1.00 36.09 21  A 1 
ATOM 151  O O   . GLY A 0 21  . 14.879   0.506   -113.503 1.00 36.09 21  A 1 
ATOM 152  N N   . TYR A 0 22  . 13.831   1.851   -114.959 1.00 39.16 22  A 1 
ATOM 153  C CA  . TYR A 0 22  . 14.952   2.770   -115.189 1.00 39.16 22  A 1 
ATOM 154  C C   . TYR A 0 22  . 15.281   3.612   -113.937 1.00 39.16 22  A 1 
ATOM 155  C CB  . TYR A 0 22  . 14.615   3.622   -116.428 1.00 39.16 22  A 1 
ATOM 156  O O   . TYR A 0 22  . 14.713   4.682   -113.724 1.00 39.16 22  A 1 
ATOM 157  C CG  . TYR A 0 22  . 15.797   4.204   -117.184 1.00 39.16 22  A 1 
ATOM 158  C CD1 . TYR A 0 22  . 16.203   5.535   -116.965 1.00 39.16 22  A 1 
ATOM 159  C CD2 . TYR A 0 22  . 16.424   3.433   -118.183 1.00 39.16 22  A 1 
ATOM 160  C CE1 . TYR A 0 22  . 17.212   6.106   -117.769 1.00 39.16 22  A 1 
ATOM 161  C CE2 . TYR A 0 22  . 17.442   3.995   -118.978 1.00 39.16 22  A 1 
ATOM 162  O OH  . TYR A 0 22  . 18.776   5.893   -119.581 1.00 39.16 22  A 1 
ATOM 163  C CZ  . TYR A 0 22  . 17.826   5.337   -118.784 1.00 39.16 22  A 1 
ATOM 164  N N   . GLN A 0 23  . 16.201   3.128   -113.098 1.00 42.01 23  A 1 
ATOM 165  C CA  . GLN A 0 23  . 16.687   3.851   -111.916 1.00 42.01 23  A 1 
ATOM 166  C C   . GLN A 0 23  . 17.590   5.033   -112.340 1.00 42.01 23  A 1 
ATOM 167  C CB  . GLN A 0 23  . 17.452   2.889   -110.987 1.00 42.01 23  A 1 
ATOM 168  O O   . GLN A 0 23  . 18.606   4.805   -113.008 1.00 42.01 23  A 1 
ATOM 169  C CG  . GLN A 0 23  . 16.562   1.812   -110.337 1.00 42.01 23  A 1 
ATOM 170  C CD  . GLN A 0 23  . 15.580   2.360   -109.302 1.00 42.01 23  A 1 
ATOM 171  N NE2 . GLN A 0 23  . 14.491   1.673   -109.042 1.00 42.01 23  A 1 
ATOM 172  O OE1 . GLN A 0 23  . 15.770   3.404   -108.702 1.00 42.01 23  A 1 
ATOM 173  N N   . PRO A 0 24  . 17.273   6.294   -111.979 1.00 46.96 24  A 1 
ATOM 174  C CA  . PRO A 0 24  . 18.135   7.433   -112.286 1.00 46.96 24  A 1 
ATOM 175  C C   . PRO A 0 24  . 19.475   7.322   -111.542 1.00 46.96 24  A 1 
ATOM 176  C CB  . PRO A 0 24  . 17.335   8.683   -111.907 1.00 46.96 24  A 1 
ATOM 177  O O   . PRO A 0 24  . 19.533   6.962   -110.367 1.00 46.96 24  A 1 
ATOM 178  C CG  . PRO A 0 24  . 16.377   8.178   -110.828 1.00 46.96 24  A 1 
ATOM 179  C CD  . PRO A 0 24  . 16.096   6.734   -111.243 1.00 46.96 24  A 1 
ATOM 180  N N   . LYS A 0 25  . 20.571   7.620   -112.249 1.00 45.80 25  A 1 
ATOM 181  C CA  . LYS A 0 25  . 21.941   7.389   -111.762 1.00 45.80 25  A 1 
ATOM 182  C C   . LYS A 0 25  . 22.261   8.270   -110.537 1.00 45.80 25  A 1 
ATOM 183  C CB  . LYS A 0 25  . 22.962   7.626   -112.889 1.00 45.80 25  A 1 
ATOM 184  O O   . LYS A 0 25  . 21.952   9.462   -110.575 1.00 45.80 25  A 1 
ATOM 185  C CG  . LYS A 0 25  . 22.765   6.669   -114.078 1.00 45.80 25  A 1 
ATOM 186  C CD  . LYS A 0 25  . 23.799   6.924   -115.184 1.00 45.80 25  A 1 
ATOM 187  C CE  . LYS A 0 25  . 23.529   5.985   -116.367 1.00 45.80 25  A 1 
ATOM 188  N NZ  . LYS A 0 25  . 24.495   6.195   -117.475 1.00 45.80 25  A 1 
ATOM 189  N N   . PRO A 0 26  . 22.910   7.730   -109.487 1.00 46.75 26  A 1 
ATOM 190  C CA  . PRO A 0 26  . 23.285   8.506   -108.308 1.00 46.75 26  A 1 
ATOM 191  C C   . PRO A 0 26  . 24.357   9.553   -108.633 1.00 46.75 26  A 1 
ATOM 192  C CB  . PRO A 0 26  . 23.791   7.485   -107.288 1.00 46.75 26  A 1 
ATOM 193  O O   . PRO A 0 26  . 25.242   9.318   -109.459 1.00 46.75 26  A 1 
ATOM 194  C CG  . PRO A 0 26  . 24.325   6.347   -108.157 1.00 46.75 26  A 1 
ATOM 195  C CD  . PRO A 0 26  . 23.364   6.352   -109.345 1.00 46.75 26  A 1 
ATOM 196  N N   . VAL A 0 27  . 24.309   10.689  -107.936 1.00 53.07 27  A 1 
ATOM 197  C CA  . VAL A 0 27  . 25.341   11.733  -108.024 1.00 53.07 27  A 1 
ATOM 198  C C   . VAL A 0 27  . 26.319   11.558  -106.866 1.00 53.07 27  A 1 
ATOM 199  C CB  . VAL A 0 27  . 24.730   13.147  -108.065 1.00 53.07 27  A 1 
ATOM 200  O O   . VAL A 0 27  . 25.915   11.524  -105.702 1.00 53.07 27  A 1 
ATOM 201  C CG1 . VAL A 0 27  . 25.817   14.227  -108.174 1.00 53.07 27  A 1 
ATOM 202  C CG2 . VAL A 0 27  . 23.798   13.308  -109.274 1.00 53.07 27  A 1 
ATOM 203  N N   . VAL A 0 28  . 27.609   11.443  -107.190 1.00 47.31 28  A 1 
ATOM 204  C CA  . VAL A 0 28  . 28.698   11.315  -106.213 1.00 47.31 28  A 1 
ATOM 205  C C   . VAL A 0 28  . 29.410   12.655  -106.077 1.00 47.31 28  A 1 
ATOM 206  C CB  . VAL A 0 28  . 29.693   10.203  -106.607 1.00 47.31 28  A 1 
ATOM 207  O O   . VAL A 0 28  . 30.066   13.108  -107.015 1.00 47.31 28  A 1 
ATOM 208  C CG1 . VAL A 0 28  . 30.772   10.023  -105.529 1.00 47.31 28  A 1 
ATOM 209  C CG2 . VAL A 0 28  . 28.985   8.855   -106.802 1.00 47.31 28  A 1 
ATOM 210  N N   . THR A 0 29  . 29.329   13.262  -104.896 1.00 48.86 29  A 1 
ATOM 211  C CA  . THR A 0 29  . 30.068   14.486  -104.565 1.00 48.86 29  A 1 
ATOM 212  C C   . THR A 0 29  . 31.269   14.126  -103.694 1.00 48.86 29  A 1 
ATOM 213  C CB  . THR A 0 29  . 29.169   15.531  -103.889 1.00 48.86 29  A 1 
ATOM 214  O O   . THR A 0 29  . 31.126   13.481  -102.653 1.00 48.86 29  A 1 
ATOM 215  C CG2 . THR A 0 29  . 29.853   16.896  -103.800 1.00 48.86 29  A 1 
ATOM 216  O OG1 . THR A 0 29  . 28.001   15.731  -104.651 1.00 48.86 29  A 1 
ATOM 217  N N   . VAL A 0 30  . 32.468   14.533  -104.124 1.00 43.23 30  A 1 
ATOM 218  C CA  . VAL A 0 30  . 33.734   14.248  -103.429 1.00 43.23 30  A 1 
ATOM 219  C C   . VAL A 0 30  . 34.246   15.517  -102.759 1.00 43.23 30  A 1 
ATOM 220  C CB  . VAL A 0 30  . 34.794   13.670  -104.391 1.00 43.23 30  A 1 
ATOM 221  O O   . VAL A 0 30  . 34.730   16.426  -103.434 1.00 43.23 30  A 1 
ATOM 222  C CG1 . VAL A 0 30  . 36.078   13.289  -103.635 1.00 43.23 30  A 1 
ATOM 223  C CG2 . VAL A 0 30  . 34.283   12.415  -105.107 1.00 43.23 30  A 1 
ATOM 224  N N   . THR A 0 31  . 34.201   15.570  -101.428 1.00 43.97 31  A 1 
ATOM 225  C CA  . THR A 0 31  . 34.739   16.700  -100.660 1.00 43.97 31  A 1 
ATOM 226  C C   . THR A 0 31  . 36.038   16.289  -99.972  1.00 43.97 31  A 1 
ATOM 227  C CB  . THR A 0 31  . 33.712   17.256  -99.663  1.00 43.97 31  A 1 
ATOM 228  O O   . THR A 0 31  . 36.055   15.453  -99.067  1.00 43.97 31  A 1 
ATOM 229  C CG2 . THR A 0 31  . 34.174   18.576  -99.045  1.00 43.97 31  A 1 
ATOM 230  O OG1 . THR A 0 31  . 32.495   17.525  -100.318 1.00 43.97 31  A 1 
ATOM 231  N N   . LYS A 0 32  . 37.153   16.893  -100.397 1.00 38.96 32  A 1 
ATOM 232  C CA  . LYS A 0 32  . 38.464   16.729  -99.756  1.00 38.96 32  A 1 
ATOM 233  C C   . LYS A 0 32  . 38.637   17.797  -98.676  1.00 38.96 32  A 1 
ATOM 234  C CB  . LYS A 0 32  . 39.594   16.819  -100.800 1.00 38.96 32  A 1 
ATOM 235  O O   . LYS A 0 32  . 38.865   18.957  -99.010  1.00 38.96 32  A 1 
ATOM 236  C CG  . LYS A 0 32  . 39.587   15.661  -101.809 1.00 38.96 32  A 1 
ATOM 237  C CD  . LYS A 0 32  . 40.778   15.774  -102.773 1.00 38.96 32  A 1 
ATOM 238  C CE  . LYS A 0 32  . 40.773   14.604  -103.765 1.00 38.96 32  A 1 
ATOM 239  N NZ  . LYS A 0 32  . 41.888   14.702  -104.742 1.00 38.96 32  A 1 
ATOM 240  N N   . LYS A 0 33  . 38.574   17.418  -97.397  1.00 42.29 33  A 1 
ATOM 241  C CA  . LYS A 0 33  . 39.064   18.284  -96.313  1.00 42.29 33  A 1 
ATOM 242  C C   . LYS A 0 33  . 40.583   18.091  -96.174  1.00 42.29 33  A 1 
ATOM 243  C CB  . LYS A 0 33  . 38.315   18.012  -94.996  1.00 42.29 33  A 1 
ATOM 244  O O   . LYS A 0 33  . 41.018   16.943  -96.046  1.00 42.29 33  A 1 
ATOM 245  C CG  . LYS A 0 33  . 36.891   18.598  -95.040  1.00 42.29 33  A 1 
ATOM 246  C CD  . LYS A 0 33  . 36.155   18.449  -93.700  1.00 42.29 33  A 1 
ATOM 247  C CE  . LYS A 0 33  . 34.784   19.138  -93.779  1.00 42.29 33  A 1 
ATOM 248  N NZ  . LYS A 0 33  . 34.004   18.990  -92.523  1.00 42.29 33  A 1 
ATOM 249  N N   . PRO A 0 34  . 41.402   19.161  -96.212  1.00 37.20 34  A 1 
ATOM 250  C CA  . PRO A 0 34  . 42.821   19.065  -95.879  1.00 37.20 34  A 1 
ATOM 251  C C   . PRO A 0 34  . 43.014   18.459  -94.485  1.00 37.20 34  A 1 
ATOM 252  C CB  . PRO A 0 34  . 43.373   20.495  -95.952  1.00 37.20 34  A 1 
ATOM 253  O O   . PRO A 0 34  . 42.182   18.659  -93.600  1.00 37.20 34  A 1 
ATOM 254  C CG  . PRO A 0 34  . 42.397   21.208  -96.887  1.00 37.20 34  A 1 
ATOM 255  C CD  . PRO A 0 34  . 41.065   20.534  -96.562  1.00 37.20 34  A 1 
ATOM 256  N N   . GLY A 0 35  . 44.116   17.734  -94.278  1.00 33.94 35  A 1 
ATOM 257  C CA  . GLY A 0 35  . 44.524   17.346  -92.928  1.00 33.94 35  A 1 
ATOM 258  C C   . GLY A 0 35  . 44.788   18.608  -92.108  1.00 33.94 35  A 1 
ATOM 259  O O   . GLY A 0 35  . 45.599   19.440  -92.515  1.00 33.94 35  A 1 
ATOM 260  N N   . PHE A 0 36  . 44.072   18.781  -90.999  1.00 36.94 36  A 1 
ATOM 261  C CA  . PHE A 0 36  . 44.199   19.972  -90.169  1.00 36.94 36  A 1 
ATOM 262  C C   . PHE A 0 36  . 45.427   19.848  -89.265  1.00 36.94 36  A 1 
ATOM 263  C CB  . PHE A 0 36  . 42.903   20.199  -89.381  1.00 36.94 36  A 1 
ATOM 264  O O   . PHE A 0 36  . 45.468   19.005  -88.374  1.00 36.94 36  A 1 
ATOM 265  C CG  . PHE A 0 36  . 42.884   21.482  -88.569  1.00 36.94 36  A 1 
ATOM 266  C CD1 . PHE A 0 36  . 42.855   21.432  -87.162  1.00 36.94 36  A 1 
ATOM 267  C CD2 . PHE A 0 36  . 42.858   22.732  -89.220  1.00 36.94 36  A 1 
ATOM 268  C CE1 . PHE A 0 36  . 42.775   22.620  -86.415  1.00 36.94 36  A 1 
ATOM 269  C CE2 . PHE A 0 36  . 42.806   23.921  -88.470  1.00 36.94 36  A 1 
ATOM 270  C CZ  . PHE A 0 36  . 42.760   23.865  -87.066  1.00 36.94 36  A 1 
ATOM 271  N N   . SER A 0 37  . 46.420   20.703  -89.500  1.00 34.33 37  A 1 
ATOM 272  C CA  . SER A 0 37  . 47.474   20.981  -88.528  1.00 34.33 37  A 1 
ATOM 273  C C   . SER A 0 37  . 46.977   22.101  -87.622  1.00 34.33 37  A 1 
ATOM 274  C CB  . SER A 0 37  . 48.763   21.379  -89.251  1.00 34.33 37  A 1 
ATOM 275  O O   . SER A 0 37  . 46.865   23.242  -88.070  1.00 34.33 37  A 1 
ATOM 276  O OG  . SER A 0 37  . 49.791   21.644  -88.321  1.00 34.33 37  A 1 
ATOM 277  N N   . GLN A 0 38  . 46.670   21.790  -86.364  1.00 29.19 38  A 1 
ATOM 278  C CA  . GLN A 0 38  . 46.203   22.779  -85.395  1.00 29.19 38  A 1 
ATOM 279  C C   . GLN A 0 38  . 47.363   23.667  -84.923  1.00 29.19 38  A 1 
ATOM 280  C CB  . GLN A 0 38  . 45.470   22.060  -84.248  1.00 29.19 38  A 1 
ATOM 281  O O   . GLN A 0 38  . 47.931   23.454  -83.857  1.00 29.19 38  A 1 
ATOM 282  C CG  . GLN A 0 38  . 44.783   23.032  -83.266  1.00 29.19 38  A 1 
ATOM 283  C CD  . GLN A 0 38  . 43.852   22.322  -82.282  1.00 29.19 38  A 1 
ATOM 284  N NE2 . GLN A 0 38  . 43.301   23.015  -81.311  1.00 29.19 38  A 1 
ATOM 285  O OE1 . GLN A 0 38  . 43.570   21.142  -82.388  1.00 29.19 38  A 1 
ATOM 286  N N   . SER A 0 39  . 47.706   24.701  -85.696  1.00 30.74 39  A 1 
ATOM 287  C CA  . SER A 0 39  . 48.437   25.845  -85.144  1.00 30.74 39  A 1 
ATOM 288  C C   . SER A 0 39  . 47.438   26.738  -84.406  1.00 30.74 39  A 1 
ATOM 289  C CB  . SER A 0 39  . 49.230   26.603  -86.217  1.00 30.74 39  A 1 
ATOM 290  O O   . SER A 0 39  . 46.778   27.581  -85.019  1.00 30.74 39  A 1 
ATOM 291  O OG  . SER A 0 39  . 48.378   27.188  -87.180  1.00 30.74 39  A 1 
ATOM 292  N N   . GLY A 0 40  . 47.292   26.525  -83.097  1.00 30.64 40  A 1 
ATOM 293  C CA  . GLY A 0 40  . 46.505   27.407  -82.237  1.00 30.64 40  A 1 
ATOM 294  C C   . GLY A 0 40  . 47.080   28.824  -82.266  1.00 30.64 40  A 1 
ATOM 295  O O   . GLY A 0 40  . 48.161   29.070  -81.743  1.00 30.64 40  A 1 
ATOM 296  N N   . ALA A 0 41  . 46.373   29.757  -82.903  1.00 25.90 41  A 1 
ATOM 297  C CA  . ALA A 0 41  . 46.798   31.148  -83.023  1.00 25.90 41  A 1 
ATOM 298  C C   . ALA A 0 41  . 46.384   31.965  -81.785  1.00 25.90 41  A 1 
ATOM 299  C CB  . ALA A 0 41  . 46.271   31.712  -84.351  1.00 25.90 41  A 1 
ATOM 300  O O   . ALA A 0 41  . 45.553   32.868  -81.874  1.00 25.90 41  A 1 
ATOM 301  N N   . SER A 0 42  . 46.961   31.664  -80.621  1.00 36.48 42  A 1 
ATOM 302  C CA  . SER A 0 42  . 46.742   32.446  -79.401  1.00 36.48 42  A 1 
ATOM 303  C C   . SER A 0 42  . 47.601   33.716  -79.400  1.00 36.48 42  A 1 
ATOM 304  C CB  . SER A 0 42  . 46.958   31.584  -78.151  1.00 36.48 42  A 1 
ATOM 305  O O   . SER A 0 42  . 48.677   33.768  -78.805  1.00 36.48 42  A 1 
ATOM 306  O OG  . SER A 0 42  . 48.227   30.969  -78.187  1.00 36.48 42  A 1 
ATOM 307  N N   . LYS A 0 43  . 47.097   34.787  -80.029  1.00 29.04 43  A 1 
ATOM 308  C CA  . LYS A 0 43  . 47.521   36.162  -79.706  1.00 29.04 43  A 1 
ATOM 309  C C   . LYS A 0 43  . 46.985   36.551  -78.318  1.00 29.04 43  A 1 
ATOM 310  C CB  . LYS A 0 43  . 47.080   37.169  -80.786  1.00 29.04 43  A 1 
ATOM 311  O O   . LYS A 0 43  . 46.075   37.364  -78.209  1.00 29.04 43  A 1 
ATOM 312  C CG  . LYS A 0 43  . 48.008   37.231  -82.005  1.00 29.04 43  A 1 
ATOM 313  C CD  . LYS A 0 43  . 47.553   38.387  -82.910  1.00 29.04 43  A 1 
ATOM 314  C CE  . LYS A 0 43  . 48.511   38.596  -84.085  1.00 29.04 43  A 1 
ATOM 315  N NZ  . LYS A 0 43  . 48.065   39.731  -84.932  1.00 29.04 43  A 1 
ATOM 316  N N   . GLY A 0 44  . 47.557   35.957  -77.276  1.00 31.77 44  A 1 
ATOM 317  C CA  . GLY A 0 44  . 47.385   36.355  -75.880  1.00 31.77 44  A 1 
ATOM 318  C C   . GLY A 0 44  . 48.670   37.001  -75.378  1.00 31.77 44  A 1 
ATOM 319  O O   . GLY A 0 44  . 49.535   36.318  -74.842  1.00 31.77 44  A 1 
ATOM 320  N N   . TYR A 0 45  . 48.830   38.308  -75.594  1.00 31.37 45  A 1 
ATOM 321  C CA  . TYR A 0 45  . 49.907   39.064  -74.953  1.00 31.37 45  A 1 
ATOM 322  C C   . TYR A 0 45  . 49.488   39.390  -73.517  1.00 31.37 45  A 1 
ATOM 323  C CB  . TYR A 0 45  . 50.229   40.350  -75.739  1.00 31.37 45  A 1 
ATOM 324  O O   . TYR A 0 45  . 48.636   40.252  -73.319  1.00 31.37 45  A 1 
ATOM 325  C CG  . TYR A 0 45  . 51.432   40.254  -76.657  1.00 31.37 45  A 1 
ATOM 326  C CD1 . TYR A 0 45  . 52.716   40.545  -76.154  1.00 31.37 45  A 1 
ATOM 327  C CD2 . TYR A 0 45  . 51.270   39.907  -78.012  1.00 31.37 45  A 1 
ATOM 328  C CE1 . TYR A 0 45  . 53.839   40.499  -77.002  1.00 31.37 45  A 1 
ATOM 329  C CE2 . TYR A 0 45  . 52.390   39.865  -78.866  1.00 31.37 45  A 1 
ATOM 330  O OH  . TYR A 0 45  . 54.752   40.125  -79.190  1.00 31.37 45  A 1 
ATOM 331  C CZ  . TYR A 0 45  . 53.674   40.163  -78.363  1.00 31.37 45  A 1 
ATOM 332  N N   . GLY A 0 46  . 50.115   38.735  -72.539  1.00 31.42 46  A 1 
ATOM 333  C CA  . GLY A 0 46  . 50.013   39.099  -71.125  1.00 31.42 46  A 1 
ATOM 334  C C   . GLY A 0 46  . 49.757   37.916  -70.196  1.00 31.42 46  A 1 
ATOM 335  O O   . GLY A 0 46  . 48.632   37.441  -70.112  1.00 31.42 46  A 1 
ATOM 336  N N   . GLN A 0 47  . 50.797   37.523  -69.453  1.00 33.27 47  A 1 
ATOM 337  C CA  . GLN A 0 47  . 50.682   36.913  -68.121  1.00 33.27 47  A 1 
ATOM 338  C C   . GLN A 0 47  . 49.694   35.731  -68.019  1.00 33.27 47  A 1 
ATOM 339  C CB  . GLN A 0 47  . 50.362   38.016  -67.086  1.00 33.27 47  A 1 
ATOM 340  O O   . GLN A 0 47  . 48.821   35.719  -67.152  1.00 33.27 47  A 1 
ATOM 341  C CG  . GLN A 0 47  . 51.271   39.260  -67.071  1.00 33.27 47  A 1 
ATOM 342  C CD  . GLN A 0 47  . 52.600   39.041  -66.360  1.00 33.27 47  A 1 
ATOM 343  N NE2 . GLN A 0 47  . 52.922   39.827  -65.357  1.00 33.27 47  A 1 
ATOM 344  O OE1 . GLN A 0 47  . 53.385   38.183  -66.717  1.00 33.27 47  A 1 
ATOM 345  N N   . GLN A 0 48  . 49.831   34.710  -68.872  1.00 38.06 48  A 1 
ATOM 346  C CA  . GLN A 0 48  . 49.202   33.421  -68.582  1.00 38.06 48  A 1 
ATOM 347  C C   . GLN A 0 48  . 50.001   32.783  -67.441  1.00 38.06 48  A 1 
ATOM 348  C CB  . GLN A 0 48  . 49.098   32.569  -69.859  1.00 38.06 48  A 1 
ATOM 349  O O   . GLN A 0 48  . 51.044   32.182  -67.685  1.00 38.06 48  A 1 
ATOM 350  C CG  . GLN A 0 48  . 48.183   31.349  -69.655  1.00 38.06 48  A 1 
ATOM 351  C CD  . GLN A 0 48  . 47.782   30.662  -70.962  1.00 38.06 48  A 1 
ATOM 352  N NE2 . GLN A 0 48  . 46.928   29.665  -70.903  1.00 38.06 48  A 1 
ATOM 353  O OE1 . GLN A 0 48  . 48.193   30.998  -72.061  1.00 38.06 48  A 1 
ATOM 354  N N   . ALA A 0 49  . 49.548   33.029  -66.208  1.00 38.58 49  A 1 
ATOM 355  C CA  . ALA A 0 49  . 50.202   32.577  -64.987  1.00 38.58 49  A 1 
ATOM 356  C C   . ALA A 0 49  . 50.515   31.076  -65.048  1.00 38.58 49  A 1 
ATOM 357  C CB  . ALA A 0 49  . 49.314   32.919  -63.783  1.00 38.58 49  A 1 
ATOM 358  O O   . ALA A 0 49  . 49.745   30.297  -65.618  1.00 38.58 49  A 1 
ATOM 359  N N   . GLU A 0 50  . 51.652   30.709  -64.464  1.00 45.95 50  A 1 
ATOM 360  C CA  . GLU A 0 50  . 52.148   29.341  -64.340  1.00 45.95 50  A 1 
ATOM 361  C C   . GLU A 0 50  . 51.067   28.474  -63.686  1.00 45.95 50  A 1 
ATOM 362  C CB  . GLU A 0 50  . 53.435   29.368  -63.496  1.00 45.95 50  A 1 
ATOM 363  O O   . GLU A 0 50  . 50.846   28.540  -62.478  1.00 45.95 50  A 1 
ATOM 364  C CG  . GLU A 0 50  . 54.574   30.117  -64.217  1.00 45.95 50  A 1 
ATOM 365  C CD  . GLU A 0 50  . 55.770   30.476  -63.322  1.00 45.95 50  A 1 
ATOM 366  O OE1 . GLU A 0 50  . 56.792   30.900  -63.910  1.00 45.95 50  A 1 
ATOM 367  O OE2 . GLU A 0 50  . 55.646   30.390  -62.080  1.00 45.95 50  A 1 
ATOM 368  N N   . LYS A 0 51  . 50.345   27.693  -64.498  1.00 43.48 51  A 1 
ATOM 369  C CA  . LYS A 0 51  . 49.234   26.864  -64.027  1.00 43.48 51  A 1 
ATOM 370  C C   . LYS A 0 51  . 49.747   25.605  -63.335  1.00 43.48 51  A 1 
ATOM 371  C CB  . LYS A 0 51  . 48.232   26.541  -65.146  1.00 43.48 51  A 1 
ATOM 372  O O   . LYS A 0 51  . 49.550   24.498  -63.837  1.00 43.48 51  A 1 
ATOM 373  C CG  . LYS A 0 51  . 47.379   27.742  -65.573  1.00 43.48 51  A 1 
ATOM 374  C CD  . LYS A 0 51  . 46.141   27.226  -66.315  1.00 43.48 51  A 1 
ATOM 375  C CE  . LYS A 0 51  . 45.157   28.361  -66.597  1.00 43.48 51  A 1 
ATOM 376  N NZ  . LYS A 0 51  . 43.802   27.811  -66.848  1.00 43.48 51  A 1 
ATOM 377  N N   . ARG A 0 52  . 50.309   25.784  -62.136  1.00 46.16 52  A 1 
ATOM 378  C CA  . ARG A 0 52  . 50.106   24.798  -61.070  1.00 46.16 52  A 1 
ATOM 379  C C   . ARG A 0 52  . 48.599   24.592  -60.981  1.00 46.16 52  A 1 
ATOM 380  C CB  . ARG A 0 52  . 50.645   25.305  -59.725  1.00 46.16 52  A 1 
ATOM 381  O O   . ARG A 0 52  . 47.866   25.542  -60.714  1.00 46.16 52  A 1 
ATOM 382  C CG  . ARG A 0 52  . 52.167   25.478  -59.723  1.00 46.16 52  A 1 
ATOM 383  C CD  . ARG A 0 52  . 52.625   25.851  -58.310  1.00 46.16 52  A 1 
ATOM 384  N NE  . ARG A 0 52  . 54.082   26.069  -58.254  1.00 46.16 52  A 1 
ATOM 385  N NH1 . ARG A 0 52  . 54.351   25.666  -56.004  1.00 46.16 52  A 1 
ATOM 386  N NH2 . ARG A 0 52  . 56.125   26.171  -57.261  1.00 46.16 52  A 1 
ATOM 387  C CZ  . ARG A 0 52  . 54.840   25.968  -57.176  1.00 46.16 52  A 1 
ATOM 388  N N   . SER A 0 53  . 48.148   23.401  -61.342  1.00 56.80 53  A 1 
ATOM 389  C CA  . SER A 0 53  . 46.751   23.020  -61.189  1.00 56.80 53  A 1 
ATOM 390  C C   . SER A 0 53  . 46.704   22.229  -59.895  1.00 56.80 53  A 1 
ATOM 391  C CB  . SER A 0 53  . 46.249   22.254  -62.418  1.00 56.80 53  A 1 
ATOM 392  O O   . SER A 0 53  . 47.048   21.051  -59.888  1.00 56.80 53  A 1 
ATOM 393  O OG  . SER A 0 53  . 46.462   23.058  -63.576  1.00 56.80 53  A 1 
ATOM 394  N N   . ALA A 0 54  . 46.417   22.950  -58.816  1.00 61.70 54  A 1 
ATOM 395  C CA  . ALA A 0 54  . 46.014   22.378  -57.545  1.00 61.70 54  A 1 
ATOM 396  C C   . ALA A 0 54  . 44.488   22.485  -57.449  1.00 61.70 54  A 1 
ATOM 397  C CB  . ALA A 0 54  . 46.742   23.088  -56.398  1.00 61.70 54  A 1 
ATOM 398  O O   . ALA A 0 54  . 43.907   23.426  -58.010  1.00 61.70 54  A 1 
ATOM 399  N N   . SER A 0 55  . 43.864   21.521  -56.790  1.00 73.87 55  A 1 
ATOM 400  C CA  . SER A 0 55  . 42.483   21.617  -56.331  1.00 73.87 55  A 1 
ATOM 401  C C   . SER A 0 55  . 42.423   21.073  -54.917  1.00 73.87 55  A 1 
ATOM 402  C CB  . SER A 0 55  . 41.507   20.856  -57.235  1.00 73.87 55  A 1 
ATOM 403  O O   . SER A 0 55  . 42.736   19.901  -54.730  1.00 73.87 55  A 1 
ATOM 404  O OG  . SER A 0 55  . 41.880   19.500  -57.393  1.00 73.87 55  A 1 
ATOM 405  N N   . ASP A 0 56  . 42.022   21.963  -54.026  1.00 76.37 56  A 1 
ATOM 406  C CA  . ASP A 0 56  . 41.669   21.817  -52.625  1.00 76.37 56  A 1 
ATOM 407  C C   . ASP A 0 56  . 40.141   21.635  -52.523  1.00 76.37 56  A 1 
ATOM 408  C CB  . ASP A 0 56  . 42.185   23.073  -51.861  1.00 76.37 56  A 1 
ATOM 409  O O   . ASP A 0 56  . 39.376   22.378  -53.155  1.00 76.37 56  A 1 
ATOM 410  C CG  . ASP A 0 56  . 42.044   24.478  -52.528  1.00 76.37 56  A 1 
ATOM 411  O OD1 . ASP A 0 56  . 41.696   24.605  -53.736  1.00 76.37 56  A 1 
ATOM 412  O OD2 . ASP A 0 56  . 42.404   25.490  -51.878  1.00 76.37 56  A 1 
ATOM 413  N N   . PHE A 0 57  . 39.675   20.624  -51.785  1.00 80.84 57  A 1 
ATOM 414  C CA  . PHE A 0 57  . 38.250   20.400  -51.526  1.00 80.84 57  A 1 
ATOM 415  C C   . PHE A 0 57  . 38.026   20.010  -50.066  1.00 80.84 57  A 1 
ATOM 416  C CB  . PHE A 0 57  . 37.667   19.350  -52.494  1.00 80.84 57  A 1 
ATOM 417  O O   . PHE A 0 57  . 38.140   18.843  -49.715  1.00 80.84 57  A 1 
ATOM 418  C CG  . PHE A 0 57  . 36.216   18.972  -52.205  1.00 80.84 57  A 1 
ATOM 419  C CD1 . PHE A 0 57  . 35.916   17.822  -51.446  1.00 80.84 57  A 1 
ATOM 420  C CD2 . PHE A 0 57  . 35.165   19.808  -52.631  1.00 80.84 57  A 1 
ATOM 421  C CE1 . PHE A 0 57  . 34.588   17.519  -51.103  1.00 80.84 57  A 1 
ATOM 422  C CE2 . PHE A 0 57  . 33.831   19.501  -52.296  1.00 80.84 57  A 1 
ATOM 423  C CZ  . PHE A 0 57  . 33.544   18.358  -51.527  1.00 80.84 57  A 1 
ATOM 424  N N   . ASP A 0 58  . 37.628   20.993  -49.258  1.00 86.56 58  A 1 
ATOM 425  C CA  . ASP A 0 58  . 37.175   20.773  -47.886  1.00 86.56 58  A 1 
ATOM 426  C C   . ASP A 0 58  . 35.661   20.497  -47.842  1.00 86.56 58  A 1 
ATOM 427  C CB  . ASP A 0 58  . 37.450   22.005  -47.007  1.00 86.56 58  A 1 
ATOM 428  O O   . ASP A 0 58  . 34.854   21.272  -48.380  1.00 86.56 58  A 1 
ATOM 429  C CG  . ASP A 0 58  . 38.829   22.648  -47.155  1.00 86.56 58  A 1 
ATOM 430  O OD1 . ASP A 0 58  . 39.811   22.057  -46.680  1.00 86.56 58  A 1 
ATOM 431  O OD2 . ASP A 0 58  . 38.856   23.809  -47.639  1.00 86.56 58  A 1 
ATOM 432  N N   . ALA A 0 59  . 35.252   19.475  -47.094  1.00 83.82 59  A 1 
ATOM 433  C CA  . ALA A 0 59  . 33.878   19.287  -46.643  1.00 83.82 59  A 1 
ATOM 434  C C   . ALA A 0 59  . 33.836   18.994  -45.135  1.00 83.82 59  A 1 
ATOM 435  C CB  . ALA A 0 59  . 33.212   18.198  -47.488  1.00 83.82 59  A 1 
ATOM 436  O O   . ALA A 0 59  . 34.690   18.300  -44.598  1.00 83.82 59  A 1 
ATOM 437  N N   . TYR A 0 60  . 32.836   19.541  -44.441  1.00 92.58 60  A 1 
ATOM 438  C CA  . TYR A 0 60  . 32.601   19.319  -43.011  1.00 92.58 60  A 1 
ATOM 439  C C   . TYR A 0 60  . 31.101   19.329  -42.729  1.00 92.58 60  A 1 
ATOM 440  C CB  . TYR A 0 60  . 33.312   20.397  -42.171  1.00 92.58 60  A 1 
ATOM 441  O O   . TYR A 0 60  . 30.379   20.200  -43.233  1.00 92.58 60  A 1 
ATOM 442  C CG  . TYR A 0 60  . 32.935   20.398  -40.695  1.00 92.58 60  A 1 
ATOM 443  C CD1 . TYR A 0 60  . 31.940   21.272  -40.210  1.00 92.58 60  A 1 
ATOM 444  C CD2 . TYR A 0 60  . 33.530   19.472  -39.819  1.00 92.58 60  A 1 
ATOM 445  C CE1 . TYR A 0 60  . 31.549   21.222  -38.855  1.00 92.58 60  A 1 
ATOM 446  C CE2 . TYR A 0 60  . 33.137   19.408  -38.468  1.00 92.58 60  A 1 
ATOM 447  O OH  . TYR A 0 60  . 31.751   20.214  -36.681  1.00 92.58 60  A 1 
ATOM 448  C CZ  . TYR A 0 60  . 32.142   20.284  -37.983  1.00 92.58 60  A 1 
ATOM 449  N N   . GLY A 0 61  . 30.648   18.406  -41.885  1.00 92.70 61  A 1 
ATOM 450  C CA  . GLY A 0 61  . 29.269   18.325  -41.428  1.00 92.70 61  A 1 
ATOM 451  C C   . GLY A 0 61  . 29.161   18.019  -39.939  1.00 92.70 61  A 1 
ATOM 452  O O   . GLY A 0 61  . 30.062   17.452  -39.322  1.00 92.70 61  A 1 
ATOM 453  N N   . ARG A 0 62  . 28.024   18.425  -39.373  1.00 95.41 62  A 1 
ATOM 454  C CA  . ARG A 0 62  . 27.561   18.010  -38.053  1.00 95.41 62  A 1 
ATOM 455  C C   . ARG A 0 62  . 26.041   17.962  -38.055  1.00 95.41 62  A 1 
ATOM 456  C CB  . ARG A 0 62  . 28.103   18.957  -36.974  1.00 95.41 62  A 1 
ATOM 457  O O   . ARG A 0 62  . 25.434   18.967  -38.440  1.00 95.41 62  A 1 
ATOM 458  C CG  . ARG A 0 62  . 27.708   18.504  -35.560  1.00 95.41 62  A 1 
ATOM 459  C CD  . ARG A 0 62  . 28.389   19.398  -34.525  1.00 95.41 62  A 1 
ATOM 460  N NE  . ARG A 0 62  . 28.301   18.817  -33.179  1.00 95.41 62  A 1 
ATOM 461  N NH1 . ARG A 0 62  . 29.997   19.998  -32.206  1.00 95.41 62  A 1 
ATOM 462  N NH2 . ARG A 0 62  . 28.967   18.409  -31.047  1.00 95.41 62  A 1 
ATOM 463  C CZ  . ARG A 0 62  . 29.074   19.080  -32.148  1.00 95.41 62  A 1 
ATOM 464  N N   . ASP A 0 63  . 25.461   16.849  -37.628  1.00 94.57 63  A 1 
ATOM 465  C CA  . ASP A 0 63  . 24.032   16.750  -37.319  1.00 94.57 63  A 1 
ATOM 466  C C   . ASP A 0 63  . 23.846   16.589  -35.803  1.00 94.57 63  A 1 
ATOM 467  C CB  . ASP A 0 63  . 23.329   15.663  -38.159  1.00 94.57 63  A 1 
ATOM 468  O O   . ASP A 0 63  . 24.790   16.233  -35.101  1.00 94.57 63  A 1 
ATOM 469  C CG  . ASP A 0 63  . 21.902   16.088  -38.551  1.00 94.57 63  A 1 
ATOM 470  O OD1 . ASP A 0 63  . 21.312   16.915  -37.810  1.00 94.57 63  A 1 
ATOM 471  O OD2 . ASP A 0 63  . 21.455   15.735  -39.670  1.00 94.57 63  A 1 
ATOM 472  N N   . GLN A 0 64  . 22.688   16.989  -35.276  1.00 95.13 64  A 1 
ATOM 473  C CA  . GLN A 0 64  . 22.414   16.979  -33.833  1.00 95.13 64  A 1 
ATOM 474  C C   . GLN A 0 64  . 20.931   16.745  -33.552  1.00 95.13 64  A 1 
ATOM 475  C CB  . GLN A 0 64  . 22.850   18.294  -33.150  1.00 95.13 64  A 1 
ATOM 476  O O   . GLN A 0 64  . 20.145   17.700  -33.501  1.00 95.13 64  A 1 
ATOM 477  C CG  . GLN A 0 64  . 24.360   18.534  -33.165  1.00 95.13 64  A 1 
ATOM 478  C CD  . GLN A 0 64  . 24.815   19.479  -32.062  1.00 95.13 64  A 1 
ATOM 479  N NE2 . GLN A 0 64  . 25.726   19.040  -31.230  1.00 95.13 64  A 1 
ATOM 480  O OE1 . GLN A 0 64  . 24.384   20.617  -31.910  1.00 95.13 64  A 1 
ATOM 481  N N   . ASP A 0 65  . 20.563   15.494  -33.293  1.00 96.36 65  A 1 
ATOM 482  C CA  . ASP A 0 65  . 19.193   15.115  -32.965  1.00 96.36 65  A 1 
ATOM 483  C C   . ASP A 0 65  . 19.012   14.872  -31.457  1.00 96.36 65  A 1 
ATOM 484  C CB  . ASP A 0 65  . 18.715   13.945  -33.856  1.00 96.36 65  A 1 
ATOM 485  O O   . ASP A 0 65  . 19.874   14.346  -30.756  1.00 96.36 65  A 1 
ATOM 486  C CG  . ASP A 0 65  . 17.857   14.375  -35.064  1.00 96.36 65  A 1 
ATOM 487  O OD1 . ASP A 0 65  . 17.268   15.485  -35.016  1.00 96.36 65  A 1 
ATOM 488  O OD2 . ASP A 0 65  . 17.598   13.526  -35.947  1.00 96.36 65  A 1 
ATOM 489  N N   . LEU A 0 66  . 17.858   15.287  -30.924  1.00 97.05 66  A 1 
ATOM 490  C CA  . LEU A 0 66  . 17.474   15.074  -29.525  1.00 97.05 66  A 1 
ATOM 491  C C   . LEU A 0 66  . 15.972   14.809  -29.431  1.00 97.05 66  A 1 
ATOM 492  C CB  . LEU A 0 66  . 17.896   16.285  -28.666  1.00 97.05 66  A 1 
ATOM 493  O O   . LEU A 0 66  . 15.150   15.680  -29.728  1.00 97.05 66  A 1 
ATOM 494  C CG  . LEU A 0 66  . 17.439   16.223  -27.191  1.00 97.05 66  A 1 
ATOM 495  C CD1 . LEU A 0 66  . 18.091   15.093  -26.396  1.00 97.05 66  A 1 
ATOM 496  C CD2 . LEU A 0 66  . 17.777   17.535  -26.478  1.00 97.05 66  A 1 
ATOM 497  N N   . SER A 0 67  . 15.604   13.636  -28.919  1.00 98.22 67  A 1 
ATOM 498  C CA  . SER A 0 67  . 14.220   13.293  -28.593  1.00 98.22 67  A 1 
ATOM 499  C C   . SER A 0 67  . 14.066   12.942  -27.115  1.00 98.22 67  A 1 
ATOM 500  C CB  . SER A 0 67  . 13.675   12.207  -29.525  1.00 98.22 67  A 1 
ATOM 501  O O   . SER A 0 67  . 14.890   12.246  -26.518  1.00 98.22 67  A 1 
ATOM 502  O OG  . SER A 0 67  . 14.297   10.965  -29.303  1.00 98.22 67  A 1 
ATOM 503  N N   . ILE A 0 68  . 12.996   13.461  -26.506  1.00 98.28 68  A 1 
ATOM 504  C CA  . ILE A 0 68  . 12.640   13.208  -25.110  1.00 98.28 68  A 1 
ATOM 505  C C   . ILE A 0 68  . 11.148   12.895  -25.047  1.00 98.28 68  A 1 
ATOM 506  C CB  . ILE A 0 68  . 13.020   14.386  -24.179  1.00 98.28 68  A 1 
ATOM 507  O O   . ILE A 0 68  . 10.312   13.717  -25.424  1.00 98.28 68  A 1 
ATOM 508  C CG1 . ILE A 0 68  . 14.516   14.760  -24.328  1.00 98.28 68  A 1 
ATOM 509  C CG2 . ILE A 0 68  . 12.672   14.019  -22.720  1.00 98.28 68  A 1 
ATOM 510  C CD1 . ILE A 0 68  . 15.001   15.889  -23.410  1.00 98.28 68  A 1 
ATOM 511  N N   . GLU A 0 69  . 10.818   11.720  -24.526  1.00 98.01 69  A 1 
ATOM 512  C CA  . GLU A 0 69  . 9.456    11.311  -24.202  1.00 98.01 69  A 1 
ATOM 513  C C   . GLU A 0 69  . 9.344    11.128  -22.688  1.00 98.01 69  A 1 
ATOM 514  C CB  . GLU A 0 69  . 9.095    10.007  -24.920  1.00 98.01 69  A 1 
ATOM 515  O O   . GLU A 0 69  . 10.165   10.443  -22.080  1.00 98.01 69  A 1 
ATOM 516  C CG  . GLU A 0 69  . 9.059    10.113  -26.454  1.00 98.01 69  A 1 
ATOM 517  C CD  . GLU A 0 69  . 8.679    8.772   -27.101  1.00 98.01 69  A 1 
ATOM 518  O OE1 . GLU A 0 69  . 8.380    8.742   -28.312  1.00 98.01 69  A 1 
ATOM 519  O OE2 . GLU A 0 69  . 8.670    7.742   -26.383  1.00 98.01 69  A 1 
ATOM 520  N N   . GLU A 0 70  . 8.326    11.716  -22.063  1.00 98.09 70  A 1 
ATOM 521  C CA  . GLU A 0 70  . 8.086    11.598  -20.623  1.00 98.09 70  A 1 
ATOM 522  C C   . GLU A 0 70  . 6.589    11.425  -20.346  1.00 98.09 70  A 1 
ATOM 523  C CB  . GLU A 0 70  . 8.695    12.803  -19.887  1.00 98.09 70  A 1 
ATOM 524  O O   . GLU A 0 70  . 5.742    12.068  -20.969  1.00 98.09 70  A 1 
ATOM 525  C CG  . GLU A 0 70  . 8.628    12.646  -18.361  1.00 98.09 70  A 1 
ATOM 526  C CD  . GLU A 0 70  . 9.454    13.712  -17.625  1.00 98.09 70  A 1 
ATOM 527  O OE1 . GLU A 0 70  . 10.196   13.322  -16.690  1.00 98.09 70  A 1 
ATOM 528  O OE2 . GLU A 0 70  . 9.322    14.908  -17.963  1.00 98.09 70  A 1 
ATOM 529  N N   . SER A 0 71  . 6.251    10.529  -19.419  1.00 97.78 71  A 1 
ATOM 530  C CA  . SER A 0 71  . 4.869    10.202  -19.073  1.00 97.78 71  A 1 
ATOM 531  C C   . SER A 0 71  . 4.713    9.854   -17.592  1.00 97.78 71  A 1 
ATOM 532  C CB  . SER A 0 71  . 4.357    9.068   -19.968  1.00 97.78 71  A 1 
ATOM 533  O O   . SER A 0 71  . 5.601    9.269   -16.972  1.00 97.78 71  A 1 
ATOM 534  O OG  . SER A 0 71  . 5.079    7.876   -19.749  1.00 97.78 71  A 1 
ATOM 535  N N   . TYR A 0 72  . 3.556    10.211  -17.034  1.00 98.01 72  A 1 
ATOM 536  C CA  . TYR A 0 72  . 3.152    9.900   -15.664  1.00 98.01 72  A 1 
ATOM 537  C C   . TYR A 0 72  . 1.693    9.441   -15.644  1.00 98.01 72  A 1 
ATOM 538  C CB  . TYR A 0 72  . 3.353    11.125  -14.759  1.00 98.01 72  A 1 
ATOM 539  O O   . TYR A 0 72  . 0.843    10.026  -16.321  1.00 98.01 72  A 1 
ATOM 540  C CG  . TYR A 0 72  . 2.872    10.921  -13.330  1.00 98.01 72  A 1 
ATOM 541  C CD1 . TYR A 0 72  . 1.607    11.396  -12.925  1.00 98.01 72  A 1 
ATOM 542  C CD2 . TYR A 0 72  . 3.674    10.212  -12.417  1.00 98.01 72  A 1 
ATOM 543  C CE1 . TYR A 0 72  . 1.153    11.169  -11.608  1.00 98.01 72  A 1 
ATOM 544  C CE2 . TYR A 0 72  . 3.224    9.981   -11.102  1.00 98.01 72  A 1 
ATOM 545  O OH  . TYR A 0 72  . 1.525    10.232  -9.419   1.00 98.01 72  A 1 
ATOM 546  C CZ  . TYR A 0 72  . 1.963    10.460  -10.691  1.00 98.01 72  A 1 
ATOM 547  N N   . GLY A 0 73  . 1.389    8.424   -14.841  1.00 97.38 73  A 1 
ATOM 548  C CA  . GLY A 0 73  . 0.038    7.909   -14.641  1.00 97.38 73  A 1 
ATOM 549  C C   . GLY A 0 73  . -0.223   7.568   -13.179  1.00 97.38 73  A 1 
ATOM 550  O O   . GLY A 0 73  . 0.644    7.038   -12.492  1.00 97.38 73  A 1 
ATOM 551  N N   . ARG A 0 74  . -1.440   7.843   -12.700  1.00 97.13 74  A 1 
ATOM 552  C CA  . ARG A 0 74  . -1.891   7.466   -11.356  1.00 97.13 74  A 1 
ATOM 553  C C   . ARG A 0 74  . -3.334   6.987   -11.386  1.00 97.13 74  A 1 
ATOM 554  C CB  . ARG A 0 74  . -1.691   8.642   -10.392  1.00 97.13 74  A 1 
ATOM 555  O O   . ARG A 0 74  . -4.195   7.668   -11.935  1.00 97.13 74  A 1 
ATOM 556  C CG  . ARG A 0 74  . -2.177   8.321   -8.970   1.00 97.13 74  A 1 
ATOM 557  C CD  . ARG A 0 74  . -1.827   9.470   -8.022   1.00 97.13 74  A 1 
ATOM 558  N NE  . ARG A 0 74  . -2.134   9.106   -6.624   1.00 97.13 74  A 1 
ATOM 559  N NH1 . ARG A 0 74  . -0.154   9.826   -5.701   1.00 97.13 74  A 1 
ATOM 560  N NH2 . ARG A 0 74  . -1.406   8.370   -4.603   1.00 97.13 74  A 1 
ATOM 561  C CZ  . ARG A 0 74  . -1.255   9.135   -5.641   1.00 97.13 74  A 1 
ATOM 562  N N   . THR A 0 75  . -3.599   5.855   -10.743  1.00 96.56 75  A 1 
ATOM 563  C CA  . THR A 0 75  . -4.938   5.267   -10.593  1.00 96.56 75  A 1 
ATOM 564  C C   . THR A 0 75  . -5.208   4.948   -9.122   1.00 96.56 75  A 1 
ATOM 565  C CB  . THR A 0 75  . -5.084   4.016   -11.474  1.00 96.56 75  A 1 
ATOM 566  O O   . THR A 0 75  . -4.313   4.503   -8.411   1.00 96.56 75  A 1 
ATOM 567  C CG2 . THR A 0 75  . -6.501   3.442   -11.470  1.00 96.56 75  A 1 
ATOM 568  O OG1 . THR A 0 75  . -4.808   4.350   -12.814  1.00 96.56 75  A 1 
ATOM 569  N N   . ASN A 0 76  . -6.437   5.189   -8.659   1.00 95.25 76  A 1 
ATOM 570  C CA  . ASN A 0 76  . -6.923   4.825   -7.324   1.00 95.25 76  A 1 
ATOM 571  C C   . ASN A 0 76  . -8.319   4.207   -7.479   1.00 95.25 76  A 1 
ATOM 572  C CB  . ASN A 0 76  . -6.952   6.087   -6.434   1.00 95.25 76  A 1 
ATOM 573  O O   . ASN A 0 76  . -9.208   4.847   -8.044   1.00 95.25 76  A 1 
ATOM 574  C CG  . ASN A 0 76  . -7.330   5.788   -4.987   1.00 95.25 76  A 1 
ATOM 575  N ND2 . ASN A 0 76  . -6.467   6.116   -4.057   1.00 95.25 76  A 1 
ATOM 576  O OD1 . ASN A 0 76  . -8.391   5.281   -4.663   1.00 95.25 76  A 1 
ATOM 577  N N   . ALA A 0 77  . -8.511   2.983   -6.995   1.00 93.14 77  A 1 
ATOM 578  C CA  . ALA A 0 77  . -9.782   2.266   -7.015   1.00 93.14 77  A 1 
ATOM 579  C C   . ALA A 0 77  . -10.073  1.654   -5.635   1.00 93.14 77  A 1 
ATOM 580  C CB  . ALA A 0 77  . -9.732   1.207   -8.123   1.00 93.14 77  A 1 
ATOM 581  O O   . ALA A 0 77  . -9.183   1.082   -5.011   1.00 93.14 77  A 1 
ATOM 582  N N   . LYS A 0 78  . -11.319  1.761   -5.150   1.00 95.00 78  A 1 
ATOM 583  C CA  . LYS A 0 78  . -11.737  1.331   -3.799   1.00 95.00 78  A 1 
ATOM 584  C C   . LYS A 0 78  . -13.116  0.668   -3.785   1.00 95.00 78  A 1 
ATOM 585  C CB  . LYS A 0 78  . -11.740  2.529   -2.834   1.00 95.00 78  A 1 
ATOM 586  O O   . LYS A 0 78  . -13.960  0.972   -4.623   1.00 95.00 78  A 1 
ATOM 587  C CG  . LYS A 0 78  . -10.322  3.026   -2.541   1.00 95.00 78  A 1 
ATOM 588  C CD  . LYS A 0 78  . -10.332  4.246   -1.624   1.00 95.00 78  A 1 
ATOM 589  C CE  . LYS A 0 78  . -8.878   4.683   -1.455   1.00 95.00 78  A 1 
ATOM 590  N NZ  . LYS A 0 78  . -8.778   5.963   -0.725   1.00 95.00 78  A 1 
ATOM 591  N N   . SER A 0 79  . -13.340  -0.193  -2.793   1.00 86.25 79  A 1 
ATOM 592  C CA  . SER A 0 79  . -14.576  -0.939  -2.501   1.00 86.25 79  A 1 
ATOM 593  C C   . SER A 0 79  . -14.623  -1.350  -1.011   1.00 86.25 79  A 1 
ATOM 594  C CB  . SER A 0 79  . -14.649  -2.167  -3.415   1.00 86.25 79  A 1 
ATOM 595  O O   . SER A 0 79  . -13.562  -1.476  -0.402   1.00 86.25 79  A 1 
ATOM 596  O OG  . SER A 0 79  . -13.492  -2.965  -3.282   1.00 86.25 79  A 1 
ATOM 597  N N   . TYR A 0 80  . -15.813  -1.522  -0.412   1.00 87.90 80  A 1 
ATOM 598  C CA  . TYR A 0 80  . -16.034  -1.566  1.057    1.00 87.90 80  A 1 
ATOM 599  C C   . TYR A 0 80  . -17.275  -2.375  1.501    1.00 87.90 80  A 1 
ATOM 600  C CB  . TYR A 0 80  . -16.292  -0.132  1.554    1.00 87.90 80  A 1 
ATOM 601  O O   . TYR A 0 80  . -18.161  -2.597  0.674    1.00 87.90 80  A 1 
ATOM 602  C CG  . TYR A 0 80  . -15.119  0.819   1.556    1.00 87.90 80  A 1 
ATOM 603  C CD1 . TYR A 0 80  . -14.201  0.778   2.622    1.00 87.90 80  A 1 
ATOM 604  C CD2 . TYR A 0 80  . -15.013  1.815   0.565    1.00 87.90 80  A 1 
ATOM 605  C CE1 . TYR A 0 80  . -13.183  1.744   2.711    1.00 87.90 80  A 1 
ATOM 606  C CE2 . TYR A 0 80  . -13.993  2.781   0.647    1.00 87.90 80  A 1 
ATOM 607  O OH  . TYR A 0 80  . -12.114  3.699   1.830    1.00 87.90 80  A 1 
ATOM 608  C CZ  . TYR A 0 80  . -13.083  2.750   1.726    1.00 87.90 80  A 1 
ATOM 609  N N   . ALA A 0 81  . -17.394  -2.650  2.817    1.00 52.10 81  A 1 
ATOM 610  C CA  . ALA A 0 81  . -18.603  -3.140  3.504    1.00 52.10 81  A 1 
ATOM 611  C C   . ALA A 0 81  . -18.727  -2.665  4.994    1.00 52.10 81  A 1 
ATOM 612  C CB  . ALA A 0 81  . -18.647  -4.654  3.328    1.00 52.10 81  A 1 
ATOM 613  O O   . ALA A 0 81  . -18.436  -1.496  5.253    1.00 52.10 81  A 1 
ATOM 614  N N   . ALA A 0 82  . -19.231  -3.496  5.931    1.00 77.32 82  A 1 
ATOM 615  C CA  . ALA A 0 82  . -19.749  -3.148  7.280    1.00 77.32 82  A 1 
ATOM 616  C C   . ALA A 0 82  . -19.664  -4.327  8.297    1.00 77.32 82  A 1 
ATOM 617  C CB  . ALA A 0 82  . -21.219  -2.756  7.083    1.00 77.32 82  A 1 
ATOM 618  O O   . ALA A 0 82  . -19.379  -5.429  7.862    1.00 77.32 82  A 1 
ATOM 619  N N   . GLU A 0 83  . -19.930  -4.127  9.602    1.00 80.48 83  A 1 
ATOM 620  C CA  . GLU A 0 83  . -19.891  -5.145  10.697   1.00 80.48 83  A 1 
ATOM 621  C C   . GLU A 0 83  . -21.001  -4.846  11.763   1.00 80.48 83  A 1 
ATOM 622  C CB  . GLU A 0 83  . -18.477  -5.157  11.357   1.00 80.48 83  A 1 
ATOM 623  O O   . GLU A 0 83  . -21.352  -3.668  11.906   1.00 80.48 83  A 1 
ATOM 624  C CG  . GLU A 0 83  . -17.282  -5.095  10.372   1.00 80.48 83  A 1 
ATOM 625  C CD  . GLU A 0 83  . -15.969  -5.715  10.870   1.00 80.48 83  A 1 
ATOM 626  O OE1 . GLU A 0 83  . -15.307  -6.369  10.028   1.00 80.48 83  A 1 
ATOM 627  O OE2 . GLU A 0 83  . -15.584  -5.478  12.033   1.00 80.48 83  A 1 
ATOM 628  N N   . SER A 0 84  . -21.551  -5.834  12.504   1.00 90.94 84  A 1 
ATOM 629  C CA  . SER A 0 84  . -22.675  -5.697  13.485   1.00 90.94 84  A 1 
ATOM 630  C C   . SER A 0 84  . -22.563  -6.584  14.757   1.00 90.94 84  A 1 
ATOM 631  C CB  . SER A 0 84  . -24.070  -5.922  12.842   1.00 90.94 84  A 1 
ATOM 632  O O   . SER A 0 84  . -21.840  -7.571  14.761   1.00 90.94 84  A 1 
ATOM 633  O OG  . SER A 0 84  . -24.081  -6.529  11.565   1.00 90.94 84  A 1 
ATOM 634  N N   . TYR A 0 85  . -23.267  -6.239  15.855   1.00 86.28 85  A 1 
ATOM 635  C CA  . TYR A 0 85  . -23.568  -7.141  16.994   1.00 86.28 85  A 1 
ATOM 636  C C   . TYR A 0 85  . -24.838  -6.704  17.732   1.00 86.28 85  A 1 
ATOM 637  C CB  . TYR A 0 85  . -22.435  -7.217  18.043   1.00 86.28 85  A 1 
ATOM 638  O O   . TYR A 0 85  . -24.952  -5.523  18.067   1.00 86.28 85  A 1 
ATOM 639  C CG  . TYR A 0 85  . -22.700  -8.084  19.292   1.00 86.28 85  A 1 
ATOM 640  C CD1 . TYR A 0 85  . -23.057  -7.498  20.526   1.00 86.28 85  A 1 
ATOM 641  C CD2 . TYR A 0 85  . -22.567  -9.484  19.239   1.00 86.28 85  A 1 
ATOM 642  C CE1 . TYR A 0 85  . -23.235  -8.297  21.681   1.00 86.28 85  A 1 
ATOM 643  C CE2 . TYR A 0 85  . -22.755  -10.292 20.379   1.00 86.28 85  A 1 
ATOM 644  O OH  . TYR A 0 85  . -23.220  -10.480 22.727   1.00 86.28 85  A 1 
ATOM 645  C CZ  . TYR A 0 85  . -23.083  -9.701  21.614   1.00 86.28 85  A 1 
ATOM 646  N N   . ASP A 0 86  . -25.718  -7.647  18.067   1.00 90.57 86  A 1 
ATOM 647  C CA  . ASP A 0 86  . -26.961  -7.413  18.807   1.00 90.57 86  A 1 
ATOM 648  C C   . ASP A 0 86  . -27.137  -8.442  19.941   1.00 90.57 86  A 1 
ATOM 649  C CB  . ASP A 0 86  . -28.161  -7.450  17.840   1.00 90.57 86  A 1 
ATOM 650  O O   . ASP A 0 86  . -26.906  -9.631  19.744   1.00 90.57 86  A 1 
ATOM 651  C CG  . ASP A 0 86  . -28.215  -6.253  16.876   1.00 90.57 86  A 1 
ATOM 652  O OD1 . ASP A 0 86  . -28.142  -5.102  17.369   1.00 90.57 86  A 1 
ATOM 653  O OD2 . ASP A 0 86  . -28.416  -6.473  15.661   1.00 90.57 86  A 1 
ATOM 654  N N   . GLU A 0 87  . -27.597  -7.999  21.120   1.00 86.74 87  A 1 
ATOM 655  C CA  . GLU A 0 87  . -28.214  -8.877  22.131   1.00 86.74 87  A 1 
ATOM 656  C C   . GLU A 0 87  . -29.692  -8.523  22.251   1.00 86.74 87  A 1 
ATOM 657  C CB  . GLU A 0 87  . -27.588  -8.797  23.540   1.00 86.74 87  A 1 
ATOM 658  O O   . GLU A 0 87  . -30.052  -7.344  22.322   1.00 86.74 87  A 1 
ATOM 659  C CG  . GLU A 0 87  . -26.074  -9.010  23.560   1.00 86.74 87  A 1 
ATOM 660  C CD  . GLU A 0 87  . -25.464  -9.370  24.931   1.00 86.74 87  A 1 
ATOM 661  O OE1 . GLU A 0 87  . -24.215  -9.497  24.977   1.00 86.74 87  A 1 
ATOM 662  O OE2 . GLU A 0 87  . -26.178  -9.640  25.924   1.00 86.74 87  A 1 
ATOM 663  N N   . TRP A 0 88  . -30.542  -9.538  22.327   1.00 90.35 88  A 1 
ATOM 664  C CA  . TRP A 0 88  . -31.978  -9.371  22.473   1.00 90.35 88  A 1 
ATOM 665  C C   . TRP A 0 88  . -32.515  -10.316 23.547   1.00 90.35 88  A 1 
ATOM 666  C CB  . TRP A 0 88  . -32.652  -9.522  21.101   1.00 90.35 88  A 1 
ATOM 667  O O   . TRP A 0 88  . -32.119  -11.472 23.645   1.00 90.35 88  A 1 
ATOM 668  C CG  . TRP A 0 88  . -32.321  -10.764 20.329   1.00 90.35 88  A 1 
ATOM 669  C CD1 . TRP A 0 88  . -31.286  -10.923 19.471   1.00 90.35 88  A 1 
ATOM 670  C CD2 . TRP A 0 88  . -33.008  -12.048 20.359   1.00 90.35 88  A 1 
ATOM 671  C CE2 . TRP A 0 88  . -32.336  -12.949 19.478   1.00 90.35 88  A 1 
ATOM 672  C CE3 . TRP A 0 88  . -34.126  -12.543 21.060   1.00 90.35 88  A 1 
ATOM 673  N NE1 . TRP A 0 88  . -31.292  -12.208 18.963   1.00 90.35 88  A 1 
ATOM 674  C CH2 . TRP A 0 88  . -33.854  -14.749 20.040   1.00 90.35 88  A 1 
ATOM 675  C CZ2 . TRP A 0 88  . -32.747  -14.281 19.311   1.00 90.35 88  A 1 
ATOM 676  C CZ3 . TRP A 0 88  . -34.545  -13.872 20.894   1.00 90.35 88  A 1 
ATOM 677  N N   . ASP A 0 89  . -33.417  -9.789  24.367   1.00 85.76 89  A 1 
ATOM 678  C CA  . ASP A 0 89  . -34.192  -10.506 25.377   1.00 85.76 89  A 1 
ATOM 679  C C   . ASP A 0 89  . -35.648  -10.098 25.158   1.00 85.76 89  A 1 
ATOM 680  C CB  . ASP A 0 89  . -33.698  -10.122 26.784   1.00 85.76 89  A 1 
ATOM 681  O O   . ASP A 0 89  . -35.970  -8.904  25.148   1.00 85.76 89  A 1 
ATOM 682  C CG  . ASP A 0 89  . -34.379  -10.866 27.947   1.00 85.76 89  A 1 
ATOM 683  O OD1 . ASP A 0 89  . -35.457  -11.471 27.746   1.00 85.76 89  A 1 
ATOM 684  O OD2 . ASP A 0 89  . -33.815  -10.766 29.062   1.00 85.76 89  A 1 
ATOM 685  N N   . ASN A 0 90  . -36.506  -11.082 24.923   1.00 86.28 90  A 1 
ATOM 686  C CA  . ASN A 0 90  . -37.943  -10.922 24.885   1.00 86.28 90  A 1 
ATOM 687  C C   . ASN A 0 90  . -38.564  -11.946 25.834   1.00 86.28 90  A 1 
ATOM 688  C CB  . ASN A 0 90  . -38.443  -11.050 23.441   1.00 86.28 90  A 1 
ATOM 689  O O   . ASN A 0 90  . -38.713  -13.116 25.488   1.00 86.28 90  A 1 
ATOM 690  C CG  . ASN A 0 90  . -39.921  -10.720 23.372   1.00 86.28 90  A 1 
ATOM 691  N ND2 . ASN A 0 90  . -40.782  -11.705 23.284   1.00 86.28 90  A 1 
ATOM 692  O OD1 . ASN A 0 90  . -40.309  -9.563  23.416   1.00 86.28 90  A 1 
ATOM 693  N N   . THR A 0 91  . -38.928  -11.471 27.020   1.00 83.18 91  A 1 
ATOM 694  C CA  . THR A 0 91  . -39.753  -12.201 27.982   1.00 83.18 91  A 1 
ATOM 695  C C   . THR A 0 91  . -41.189  -11.701 27.862   1.00 83.18 91  A 1 
ATOM 696  C CB  . THR A 0 91  . -39.235  -11.957 29.408   1.00 83.18 91  A 1 
ATOM 697  O O   . THR A 0 91  . -41.426  -10.514 28.116   1.00 83.18 91  A 1 
ATOM 698  C CG2 . THR A 0 91  . -40.020  -12.754 30.451   1.00 83.18 91  A 1 
ATOM 699  O OG1 . THR A 0 91  . -37.877  -12.319 29.570   1.00 83.18 91  A 1 
ATOM 700  N N   . ASP A 0 92  . -42.134  -12.579 27.525   1.00 80.51 92  A 1 
ATOM 701  C CA  . ASP A 0 92  . -43.557  -12.336 27.778   1.00 80.51 92  A 1 
ATOM 702  C C   . ASP A 0 92  . -43.978  -12.967 29.125   1.00 80.51 92  A 1 
ATOM 703  C CB  . ASP A 0 92  . -44.442  -12.725 26.570   1.00 80.51 92  A 1 
ATOM 704  O O   . ASP A 0 92  . -43.383  -13.928 29.614   1.00 80.51 92  A 1 
ATOM 705  C CG  . ASP A 0 92  . -45.557  -11.686 26.324   1.00 80.51 92  A 1 
ATOM 706  O OD1 . ASP A 0 92  . -46.027  -11.079 27.323   1.00 80.51 92  A 1 
ATOM 707  O OD2 . ASP A 0 92  . -45.854  -11.382 25.142   1.00 80.51 92  A 1 
ATOM 708  N N   . ASP A 0 93  . -44.946  -12.344 29.795   1.00 79.20 93  A 1 
ATOM 709  C CA  . ASP A 0 93  . -45.536  -12.800 31.070   1.00 79.20 93  A 1 
ATOM 710  C C   . ASP A 0 93  . -46.988  -12.303 31.122   1.00 79.20 93  A 1 
ATOM 711  C CB  . ASP A 0 93  . -44.697  -12.351 32.295   1.00 79.20 93  A 1 
ATOM 712  O O   . ASP A 0 93  . -47.413  -11.552 32.019   1.00 79.20 93  A 1 
ATOM 713  C CG  . ASP A 0 93  . -45.290  -12.738 33.668   1.00 79.20 93  A 1 
ATOM 714  O OD1 . ASP A 0 93  . -46.193  -13.601 33.796   1.00 79.20 93  A 1 
ATOM 715  O OD2 . ASP A 0 93  . -44.883  -12.186 34.725   1.00 79.20 93  A 1 
ATOM 716  N N   . ASP A 0 94  . -47.758  -12.653 30.092   1.00 81.96 94  A 1 
ATOM 717  C CA  . ASP A 0 94  . -49.128  -12.196 29.921   1.00 81.96 94  A 1 
ATOM 718  C C   . ASP A 0 94  . -50.095  -13.040 30.774   1.00 81.96 94  A 1 
ATOM 719  C CB  . ASP A 0 94  . -49.493  -11.999 28.438   1.00 81.96 94  A 1 
ATOM 720  O O   . ASP A 0 94  . -50.832  -13.931 30.359   1.00 81.96 94  A 1 
ATOM 721  C CG  . ASP A 0 94  . -50.004  -13.260 27.756   1.00 81.96 94  A 1 
ATOM 722  O OD1 . ASP A 0 94  . -49.388  -14.310 27.999   1.00 81.96 94  A 1 
ATOM 723  O OD2 . ASP A 0 94  . -51.096  -13.164 27.137   1.00 81.96 94  A 1 
ATOM 724  N N   . LYS A 0 95  . -50.163  -12.701 32.062   1.00 80.52 95  A 1 
ATOM 725  C CA  . LYS A 0 95  . -51.189  -13.261 32.954   1.00 80.52 95  A 1 
ATOM 726  C C   . LYS A 0 95  . -52.590  -12.821 32.519   1.00 80.52 95  A 1 
ATOM 727  C CB  . LYS A 0 95  . -50.904  -12.903 34.413   1.00 80.52 95  A 1 
ATOM 728  O O   . LYS A 0 95  . -53.121  -11.814 33.005   1.00 80.52 95  A 1 
ATOM 729  C CG  . LYS A 0 95  . -49.590  -13.527 34.885   1.00 80.52 95  A 1 
ATOM 730  C CD  . LYS A 0 95  . -49.392  -13.262 36.382   1.00 80.52 95  A 1 
ATOM 731  C CE  . LYS A 0 95  . -48.054  -13.833 36.860   1.00 80.52 95  A 1 
ATOM 732  N NZ  . LYS A 0 95  . -46.914  -13.111 36.254   1.00 80.52 95  A 1 
ATOM 733  N N   . TRP A 0 96  . -53.232  -13.590 31.645   1.00 79.12 96  A 1 
ATOM 734  C CA  . TRP A 0 96  . -54.590  -13.330 31.192   1.00 79.12 96  A 1 
ATOM 735  C C   . TRP A 0 96  . -55.621  -13.912 32.168   1.00 79.12 96  A 1 
ATOM 736  C CB  . TRP A 0 96  . -54.771  -13.748 29.729   1.00 79.12 96  A 1 
ATOM 737  O O   . TRP A 0 96  . -55.637  -15.092 32.517   1.00 79.12 96  A 1 
ATOM 738  C CG  . TRP A 0 96  . -54.451  -15.164 29.374   1.00 79.12 96  A 1 
ATOM 739  C CD1 . TRP A 0 96  . -53.284  -15.587 28.834   1.00 79.12 96  A 1 
ATOM 740  C CD2 . TRP A 0 96  . -55.298  -16.350 29.467   1.00 79.12 96  A 1 
ATOM 741  C CE2 . TRP A 0 96  . -54.578  -17.463 28.939   1.00 79.12 96  A 1 
ATOM 742  C CE3 . TRP A 0 96  . -56.611  -16.590 29.933   1.00 79.12 96  A 1 
ATOM 743  N NE1 . TRP A 0 96  . -53.349  -16.944 28.590   1.00 79.12 96  A 1 
ATOM 744  C CH2 . TRP A 0 96  . -56.441  -18.959 29.356   1.00 79.12 96  A 1 
ATOM 745  C CZ2 . TRP A 0 96  . -55.138  -18.748 28.871   1.00 79.12 96  A 1 
ATOM 746  C CZ3 . TRP A 0 96  . -57.172  -17.880 29.884   1.00 79.12 96  A 1 
ATOM 747  N N   . GLY A 0 97  . -56.528  -13.047 32.631   1.00 72.87 97  A 1 
ATOM 748  C CA  . GLY A 0 97  . -57.570  -13.389 33.598   1.00 72.87 97  A 1 
ATOM 749  C C   . GLY A 0 97  . -58.946  -12.927 33.146   1.00 72.87 97  A 1 
ATOM 750  O O   . GLY A 0 97  . -59.353  -11.798 33.419   1.00 72.87 97  A 1 
ATOM 751  N N   . ALA A 0 98  . -59.702  -13.815 32.501   1.00 72.03 98  A 1 
ATOM 752  C CA  . ALA A 0 98  . -61.072  -13.544 32.079   1.00 72.03 98  A 1 
ATOM 753  C C   . ALA A 0 98  . -62.051  -13.904 33.207   1.00 72.03 98  A 1 
ATOM 754  C CB  . ALA A 0 98  . -61.353  -14.275 30.763   1.00 72.03 98  A 1 
ATOM 755  O O   . ALA A 0 98  . -62.463  -15.056 33.357   1.00 72.03 98  A 1 
ATOM 756  N N   . GLN A 0 99  . -62.408  -12.896 34.005   1.00 72.76 99  A 1 
ATOM 757  C CA  . GLN A 0 99  . -63.279  -13.018 35.172   1.00 72.76 99  A 1 
ATOM 758  C C   . GLN A 0 99  . -64.639  -12.359 34.904   1.00 72.76 99  A 1 
ATOM 759  C CB  . GLN A 0 99  . -62.543  -12.396 36.362   1.00 72.76 99  A 1 
ATOM 760  O O   . GLN A 0 99  . -64.764  -11.133 34.927   1.00 72.76 99  A 1 
ATOM 761  C CG  . GLN A 0 99  . -63.300  -12.548 37.686   1.00 72.76 99  A 1 
ATOM 762  C CD  . GLN A 0 99  . -62.421  -12.078 38.839   1.00 72.76 99  A 1 
ATOM 763  N NE2 . GLN A 0 99  . -62.154  -10.792 38.925   1.00 72.76 99  A 1 
ATOM 764  O OE1 . GLN A 0 99  . -61.949  -12.807 39.692   1.00 72.76 99  A 1 
ATOM 765  N N   . ALA A 0 100 . -65.663  -13.174 34.653   1.00 68.74 100 A 1 
ATOM 766  C CA  . ALA A 0 100 . -67.033  -12.718 34.443   1.00 68.74 100 A 1 
ATOM 767  C C   . ALA A 0 100 . -67.888  -13.014 35.681   1.00 68.74 100 A 1 
ATOM 768  C CB  . ALA A 0 100 . -67.594  -13.365 33.172   1.00 68.74 100 A 1 
ATOM 769  O O   . ALA A 0 100 . -68.057  -14.176 36.056   1.00 68.74 100 A 1 
ATOM 770  N N   . TRP A 0 101 . -68.447  -11.958 36.276   1.00 68.75 101 A 1 
ATOM 771  C CA  . TRP A 0 101 . -69.367  -12.021 37.412   1.00 68.75 101 A 1 
ATOM 772  C C   . TRP A 0 101 . -70.779  -11.624 36.976   1.00 68.75 101 A 1 
ATOM 773  C CB  . TRP A 0 101 . -68.916  -11.058 38.517   1.00 68.75 101 A 1 
ATOM 774  O O   . TRP A 0 101 . -70.946  -10.613 36.288   1.00 68.75 101 A 1 
ATOM 775  C CG  . TRP A 0 101 . -67.479  -11.069 38.940   1.00 68.75 101 A 1 
ATOM 776  C CD1 . TRP A 0 101 . -66.609  -10.050 38.756   1.00 68.75 101 A 1 
ATOM 777  C CD2 . TRP A 0 101 . -66.754  -12.076 39.709   1.00 68.75 101 A 1 
ATOM 778  C CE2 . TRP A 0 101 . -65.498  -11.524 40.093   1.00 68.75 101 A 1 
ATOM 779  C CE3 . TRP A 0 101 . -67.041  -13.380 40.160   1.00 68.75 101 A 1 
ATOM 780  N NE1 . TRP A 0 101 . -65.437  -10.315 39.436   1.00 68.75 101 A 1 
ATOM 781  C CH2 . TRP A 0 101 . -64.899  -13.507 41.336   1.00 68.75 101 A 1 
ATOM 782  C CZ2 . TRP A 0 101 . -64.610  -12.193 40.944   1.00 68.75 101 A 1 
ATOM 783  C CZ3 . TRP A 0 101 . -66.108  -14.098 40.934   1.00 68.75 101 A 1 
ATOM 784  N N   . GLY A 0 102 . -71.789  -12.361 37.432   1.00 67.51 102 A 1 
ATOM 785  C CA  . GLY A 0 102 . -73.194  -11.981 37.298   1.00 67.51 102 A 1 
ATOM 786  C C   . GLY A 0 102 . -73.905  -11.984 38.648   1.00 67.51 102 A 1 
ATOM 787  O O   . GLY A 0 102 . -73.693  -12.881 39.462   1.00 67.51 102 A 1 
ATOM 788  N N   . GLN A 0 103 . -74.744  -10.971 38.859   1.00 62.94 103 A 1 
ATOM 789  C CA  . GLN A 0 103 . -75.680  -10.862 39.975   1.00 62.94 103 A 1 
ATOM 790  C C   . GLN A 0 103 . -76.975  -10.274 39.412   1.00 62.94 103 A 1 
ATOM 791  C CB  . GLN A 0 103 . -75.067  -9.968  41.070   1.00 62.94 103 A 1 
ATOM 792  O O   . GLN A 0 103 . -77.030  -9.084  39.087   1.00 62.94 103 A 1 
ATOM 793  C CG  . GLN A 0 103 . -75.982  -9.794  42.294   1.00 62.94 103 A 1 
ATOM 794  C CD  . GLN A 0 103 . -75.429  -8.799  43.314   1.00 62.94 103 A 1 
ATOM 795  N NE2 . GLN A 0 103 . -75.935  -8.762  44.523   1.00 62.94 103 A 1 
ATOM 796  O OE1 . GLN A 0 103 . -74.545  -7.991  43.081   1.00 62.94 103 A 1 
ATOM 797  N N   . ASP A 0 104 . -78.003  -11.099 39.269   1.00 56.31 104 A 1 
ATOM 798  C CA  . ASP A 0 104 . -79.373  -10.617 39.132   1.00 56.31 104 A 1 
ATOM 799  C C   . ASP A 0 104 . -79.921  -10.228 40.516   1.00 56.31 104 A 1 
ATOM 800  C CB  . ASP A 0 104 . -80.251  -11.627 38.370   1.00 56.31 104 A 1 
ATOM 801  O O   . ASP A 0 104 . -79.337  -10.495 41.572   1.00 56.31 104 A 1 
ATOM 802  C CG  . ASP A 0 104 . -79.987  -13.063 38.804   1.00 56.31 104 A 1 
ATOM 803  O OD1 . ASP A 0 104 . -79.798  -13.225 40.027   1.00 56.31 104 A 1 
ATOM 804  O OD2 . ASP A 0 104 . -79.819  -13.894 37.885   1.00 56.31 104 A 1 
ATOM 805  N N   . ARG A 0 105 . -80.989  -9.429  40.507   1.00 47.07 105 A 1 
ATOM 806  C CA  . ARG A 0 105 . -81.613  -8.887  41.720   1.00 47.07 105 A 1 
ATOM 807  C C   . ARG A 0 105 . -83.096  -8.675  41.484   1.00 47.07 105 A 1 
ATOM 808  C CB  . ARG A 0 105 . -80.939  -7.578  42.170   1.00 47.07 105 A 1 
ATOM 809  O O   . ARG A 0 105 . -83.539  -7.545  41.246   1.00 47.07 105 A 1 
ATOM 810  C CG  . ARG A 0 105 . -79.550  -7.780  42.797   1.00 47.07 105 A 1 
ATOM 811  C CD  . ARG A 0 105 . -79.090  -6.542  43.572   1.00 47.07 105 A 1 
ATOM 812  N NE  . ARG A 0 105 . -79.972  -6.300  44.733   1.00 47.07 105 A 1 
ATOM 813  N NH1 . ARG A 0 105 . -80.202  -4.027  44.541   1.00 47.07 105 A 1 
ATOM 814  N NH2 . ARG A 0 105 . -81.453  -5.154  46.018   1.00 47.07 105 A 1 
ATOM 815  C CZ  . ARG A 0 105 . -80.533  -5.163  45.093   1.00 47.07 105 A 1 
ATOM 816  N N   . ASP A 0 106 . -83.862  -9.744  41.617   1.00 53.59 106 A 1 
ATOM 817  C CA  . ASP A 0 106 . -85.312  -9.671  41.521   1.00 53.59 106 A 1 
ATOM 818  C C   . ASP A 0 106 . -85.908  -9.068  42.804   1.00 53.59 106 A 1 
ATOM 819  C CB  . ASP A 0 106 . -85.883  -11.033 41.096   1.00 53.59 106 A 1 
ATOM 820  O O   . ASP A 0 106 . -85.881  -9.627  43.903   1.00 53.59 106 A 1 
ATOM 821  C CG  . ASP A 0 106 . -85.783  -11.258 39.574   1.00 53.59 106 A 1 
ATOM 822  O OD1 . ASP A 0 106 . -85.226  -10.374 38.877   1.00 53.59 106 A 1 
ATOM 823  O OD2 . ASP A 0 106 . -86.403  -12.230 39.101   1.00 53.59 106 A 1 
ATOM 824  N N   . VAL A 0 107 . -86.426  -7.841  42.679   1.00 39.91 107 A 1 
ATOM 825  C CA  . VAL A 0 107 . -87.031  -7.102  43.795   1.00 39.91 107 A 1 
ATOM 826  C C   . VAL A 0 107 . -88.517  -7.441  43.903   1.00 39.91 107 A 1 
ATOM 827  C CB  . VAL A 0 107 . -86.788  -5.583  43.696   1.00 39.91 107 A 1 
ATOM 828  O O   . VAL A 0 107 . -89.360  -6.824  43.252   1.00 39.91 107 A 1 
ATOM 829  C CG1 . VAL A 0 107 . -87.410  -4.838  44.892   1.00 39.91 107 A 1 
ATOM 830  C CG2 . VAL A 0 107 . -85.288  -5.252  43.702   1.00 39.91 107 A 1 
ATOM 831  N N   . TYR A 0 108 . -88.847  -8.375  44.793   1.00 38.25 108 A 1 
ATOM 832  C CA  . TYR A 0 108 . -90.224  -8.664  45.202   1.00 38.25 108 A 1 
ATOM 833  C C   . TYR A 0 108 . -90.677  -7.716  46.346   1.00 38.25 108 A 1 
ATOM 834  C CB  . TYR A 0 108 . -90.341  -10.165 45.521   1.00 38.25 108 A 1 
ATOM 835  O O   . TYR A 0 108 . -89.886  -7.359  47.219   1.00 38.25 108 A 1 
ATOM 836  C CG  . TYR A 0 108 . -91.597  -10.814 44.968   1.00 38.25 108 A 1 
ATOM 837  C CD1 . TYR A 0 108 . -92.672  -11.117 45.824   1.00 38.25 108 A 1 
ATOM 838  C CD2 . TYR A 0 108 . -91.676  -11.135 43.597   1.00 38.25 108 A 1 
ATOM 839  C CE1 . TYR A 0 108 . -93.827  -11.739 45.311   1.00 38.25 108 A 1 
ATOM 840  C CE2 . TYR A 0 108 . -92.828  -11.759 43.080   1.00 38.25 108 A 1 
ATOM 841  O OH  . TYR A 0 108 . -95.019  -12.672 43.452   1.00 38.25 108 A 1 
ATOM 842  C CZ  . TYR A 0 108 . -93.906  -12.063 43.940   1.00 38.25 108 A 1 
ATOM 843  N N   . GLY A 0 109 . -91.928  -7.228  46.326   1.00 33.88 109 A 1 
ATOM 844  C CA  . GLY A 0 109 . -92.418  -6.155  47.231   1.00 33.88 109 A 1 
ATOM 845  C C   . GLY A 0 109 . -92.654  -6.585  48.697   1.00 33.88 109 A 1 
ATOM 846  O O   . GLY A 0 109 . -92.679  -7.772  48.991   1.00 33.88 109 A 1 
ATOM 847  N N   . ALA A 0 110 . -92.895  -5.712  49.693   1.00 32.94 110 A 1 
ATOM 848  C CA  . ALA A 0 110 . -93.025  -4.240  49.783   1.00 32.94 110 A 1 
ATOM 849  C C   . ALA A 0 110 . -92.767  -3.804  51.276   1.00 32.94 110 A 1 
ATOM 850  C CB  . ALA A 0 110 . -94.429  -3.889  49.264   1.00 32.94 110 A 1 
ATOM 851  O O   . ALA A 0 110 . -92.261  -4.617  52.042   1.00 32.94 110 A 1 
ATOM 852  N N   . SER A 0 111 . -93.029  -2.606  51.838   1.00 35.75 111 A 1 
ATOM 853  C CA  . SER A 0 111 . -93.730  -1.369  51.424   1.00 35.75 111 A 1 
ATOM 854  C C   . SER A 0 111 . -93.258  -0.115  52.216   1.00 35.75 111 A 1 
ATOM 855  C CB  . SER A 0 111 . -95.243  -1.512  51.687   1.00 35.75 111 A 1 
ATOM 856  O O   . SER A 0 111 . -92.663  -0.226  53.282   1.00 35.75 111 A 1 
ATOM 857  O OG  . SER A 0 111 . -95.511  -1.821  53.042   1.00 35.75 111 A 1 
ATOM 858  N N   . SER A 0 112 . -93.591  1.080   51.711   1.00 38.03 112 A 1 
ATOM 859  C CA  . SER A 0 112 . -93.469  2.451   52.278   1.00 38.03 112 A 1 
ATOM 860  C C   . SER A 0 112 . -93.092  2.679   53.769   1.00 38.03 112 A 1 
ATOM 861  C CB  . SER A 0 112 . -94.822  3.154   52.046   1.00 38.03 112 A 1 
ATOM 862  O O   . SER A 0 112 . -93.952  2.556   54.639   1.00 38.03 112 A 1 
ATOM 863  O OG  . SER A 0 112 . -95.872  2.461   52.694   1.00 38.03 112 A 1 
ATOM 864  N N   . TYR A 0 113 . -91.880  3.202   54.043   1.00 30.74 113 A 1 
ATOM 865  C CA  . TYR A 0 113 . -91.605  4.604   54.479   1.00 30.74 113 A 1 
ATOM 866  C C   . TYR A 0 113 . -90.096  4.810   54.795   1.00 30.74 113 A 1 
ATOM 867  C CB  . TYR A 0 113 . -92.434  5.055   55.714   1.00 30.74 113 A 1 
ATOM 868  O O   . TYR A 0 113 . -89.536  4.141   55.658   1.00 30.74 113 A 1 
ATOM 869  C CG  . TYR A 0 113 . -92.618  6.563   55.873   1.00 30.74 113 A 1 
ATOM 870  C CD1 . TYR A 0 113 . -91.837  7.301   56.787   1.00 30.74 113 A 1 
ATOM 871  C CD2 . TYR A 0 113 . -93.640  7.217   55.153   1.00 30.74 113 A 1 
ATOM 872  C CE1 . TYR A 0 113 . -92.077  8.680   56.982   1.00 30.74 113 A 1 
ATOM 873  C CE2 . TYR A 0 113 . -93.882  8.593   55.342   1.00 30.74 113 A 1 
ATOM 874  O OH  . TYR A 0 113 . -93.354  10.651  56.449   1.00 30.74 113 A 1 
ATOM 875  C CZ  . TYR A 0 113 . -93.106  9.328   56.260   1.00 30.74 113 A 1 
ATOM 876  N N   . GLY A 0 114 . -89.428  5.779   54.153   1.00 40.13 114 A 1 
ATOM 877  C CA  . GLY A 0 114 . -88.240  6.447   54.728   1.00 40.13 114 A 1 
ATOM 878  C C   . GLY A 0 114 . -86.812  5.962   54.403   1.00 40.13 114 A 1 
ATOM 879  O O   . GLY A 0 114 . -85.874  6.683   54.736   1.00 40.13 114 A 1 
ATOM 880  N N   . LYS A 0 115 . -86.577  4.826   53.730   1.00 37.85 115 A 1 
ATOM 881  C CA  . LYS A 0 115 . -85.227  4.477   53.219   1.00 37.85 115 A 1 
ATOM 882  C C   . LYS A 0 115 . -85.002  5.074   51.822   1.00 37.85 115 A 1 
ATOM 883  C CB  . LYS A 0 115 . -84.973  2.952   53.281   1.00 37.85 115 A 1 
ATOM 884  O O   . LYS A 0 115 . -85.225  4.408   50.818   1.00 37.85 115 A 1 
ATOM 885  C CG  . LYS A 0 115 . -84.260  2.489   54.567   1.00 37.85 115 A 1 
ATOM 886  C CD  . LYS A 0 115 . -82.748  2.784   54.548   1.00 37.85 115 A 1 
ATOM 887  C CE  . LYS A 0 115 . -82.054  2.216   55.795   1.00 37.85 115 A 1 
ATOM 888  N NZ  . LYS A 0 115 . -80.588  2.459   55.753   1.00 37.85 115 A 1 
ATOM 889  N N   . GLN A 0 116 . -84.539  6.324   51.759   1.00 31.28 116 A 1 
ATOM 890  C CA  . GLN A 0 116 . -83.930  6.858   50.534   1.00 31.28 116 A 1 
ATOM 891  C C   . GLN A 0 116 . -82.636  6.091   50.231   1.00 31.28 116 A 1 
ATOM 892  C CB  . GLN A 0 116 . -83.668  8.372   50.656   1.00 31.28 116 A 1 
ATOM 893  O O   . GLN A 0 116 . -81.742  6.009   51.074   1.00 31.28 116 A 1 
ATOM 894  C CG  . GLN A 0 116 . -84.897  9.188   50.226   1.00 31.28 116 A 1 
ATOM 895  C CD  . GLN A 0 116 . -84.749  10.680  50.514   1.00 31.28 116 A 1 
ATOM 896  N NE2 . GLN A 0 116 . -84.992  11.550  49.558   1.00 31.28 116 A 1 
ATOM 897  O OE1 . GLN A 0 116 . -84.444  11.097  51.617   1.00 31.28 116 A 1 
ATOM 898  N N   . ALA A 0 117 . -82.553  5.521   49.030   1.00 36.94 117 A 1 
ATOM 899  C CA  . ALA A 0 117 . -81.362  4.861   48.513   1.00 36.94 117 A 1 
ATOM 900  C C   . ALA A 0 117 . -80.528  5.860   47.690   1.00 36.94 117 A 1 
ATOM 901  C CB  . ALA A 0 117 . -81.800  3.626   47.712   1.00 36.94 117 A 1 
ATOM 902  O O   . ALA A 0 117 . -80.795  6.080   46.516   1.00 36.94 117 A 1 
ATOM 903  N N   . SER A 0 118 . -79.547  6.485   48.341   1.00 37.92 118 A 1 
ATOM 904  C CA  . SER A 0 118 . -78.394  7.185   47.748   1.00 37.92 118 A 1 
ATOM 905  C C   . SER A 0 118 . -77.403  7.384   48.897   1.00 37.92 118 A 1 
ATOM 906  C CB  . SER A 0 118 . -78.804  8.541   47.161   1.00 37.92 118 A 1 
ATOM 907  O O   . SER A 0 118 . -77.753  8.004   49.897   1.00 37.92 118 A 1 
ATOM 908  O OG  . SER A 0 118 . -77.699  9.149   46.522   1.00 37.92 118 A 1 
ATOM 909  N N   . SER A 0 119 . -76.291  6.651   48.939   1.00 36.82 119 A 1 
ATOM 910  C CA  . SER A 0 119 . -75.020  7.015   48.291   1.00 36.82 119 A 1 
ATOM 911  C C   . SER A 0 119 . -74.532  8.410   48.698   1.00 36.82 119 A 1 
ATOM 912  C CB  . SER A 0 119 . -75.014  6.839   46.772   1.00 36.82 119 A 1 
ATOM 913  O O   . SER A 0 119 . -75.210  9.405   48.435   1.00 36.82 119 A 1 
ATOM 914  O OG  . SER A 0 119 . -73.658  6.753   46.397   1.00 36.82 119 A 1 
ATOM 915  N N   . GLY A 0 120 . -73.377  8.453   49.365   1.00 35.45 120 A 1 
ATOM 916  C CA  . GLY A 0 120 . -72.757  9.662   49.900   1.00 35.45 120 A 1 
ATOM 917  C C   . GLY A 0 120 . -71.384  9.357   50.497   1.00 35.45 120 A 1 
ATOM 918  O O   . GLY A 0 120 . -71.296  8.943   51.654   1.00 35.45 120 A 1 
ATOM 919  N N   . ASP A 0 121 . -70.341  9.560   49.692   1.00 35.85 121 A 1 
ATOM 920  C CA  . ASP A 0 121 . -68.935  9.447   50.089   1.00 35.85 121 A 1 
ATOM 921  C C   . ASP A 0 121 . -68.621  10.350  51.285   1.00 35.85 121 A 1 
ATOM 922  C CB  . ASP A 0 121 . -68.033  9.810   48.904   1.00 35.85 121 A 1 
ATOM 923  O O   . ASP A 0 121 . -68.978  11.532  51.313   1.00 35.85 121 A 1 
ATOM 924  C CG  . ASP A 0 121 . -68.241  8.830   47.756   1.00 35.85 121 A 1 
ATOM 925  O OD1 . ASP A 0 121 . -67.929  7.641   47.972   1.00 35.85 121 A 1 
ATOM 926  O OD2 . ASP A 0 121 . -68.802  9.271   46.728   1.00 35.85 121 A 1 
ATOM 927  N N   . TYR A 0 122 . -67.973  9.786   52.305   1.00 34.32 122 A 1 
ATOM 928  C CA  . TYR A 0 122 . -67.892  10.421  53.617   1.00 34.32 122 A 1 
ATOM 929  C C   . TYR A 0 122 . -66.539  11.076  53.878   1.00 34.32 122 A 1 
ATOM 930  C CB  . TYR A 0 122 . -68.336  9.457   54.725   1.00 34.32 122 A 1 
ATOM 931  O O   . TYR A 0 122 . -65.805  10.652  54.765   1.00 34.32 122 A 1 
ATOM 932  C CG  . TYR A 0 122 . -68.750  10.208  55.978   1.00 34.32 122 A 1 
ATOM 933  C CD1 . TYR A 0 122 . -67.822  10.478  57.004   1.00 34.32 122 A 1 
ATOM 934  C CD2 . TYR A 0 122 . -70.066  10.696  56.079   1.00 34.32 122 A 1 
ATOM 935  C CE1 . TYR A 0 122 . -68.204  11.236  58.126   1.00 34.32 122 A 1 
ATOM 936  C CE2 . TYR A 0 122 . -70.460  11.443  57.206   1.00 34.32 122 A 1 
ATOM 937  O OH  . TYR A 0 122 . -69.905  12.433  59.319   1.00 34.32 122 A 1 
ATOM 938  C CZ  . TYR A 0 122 . -69.528  11.714  58.229   1.00 34.32 122 A 1 
ATOM 939  N N   . ASP A 0 123 . -66.251  12.162  53.156   1.00 35.61 123 A 1 
ATOM 940  C CA  . ASP A 0 123 . -65.069  12.981  53.411   1.00 35.61 123 A 1 
ATOM 941  C C   . ASP A 0 123 . -65.323  14.485  53.344   1.00 35.61 123 A 1 
ATOM 942  C CB  . ASP A 0 123 . -63.926  12.558  52.483   1.00 35.61 123 A 1 
ATOM 943  O O   . ASP A 0 123 . -65.459  15.080  52.277   1.00 35.61 123 A 1 
ATOM 944  C CG  . ASP A 0 123 . -63.325  11.257  52.987   1.00 35.61 123 A 1 
ATOM 945  O OD1 . ASP A 0 123 . -63.053  11.212  54.213   1.00 35.61 123 A 1 
ATOM 946  O OD2 . ASP A 0 123 . -63.014  10.382  52.153   1.00 35.61 123 A 1 
ATOM 947  N N   . LYS A 0 124 . -65.280  15.122  54.521   1.00 34.48 124 A 1 
ATOM 948  C CA  . LYS A 0 124 . -64.139  15.981  54.882   1.00 34.48 124 A 1 
ATOM 949  C C   . LYS A 0 124 . -64.125  16.323  56.376   1.00 34.48 124 A 1 
ATOM 950  C CB  . LYS A 0 124 . -64.065  17.267  54.027   1.00 34.48 124 A 1 
ATOM 951  O O   . LYS A 0 124 . -64.950  17.084  56.877   1.00 34.48 124 A 1 
ATOM 952  C CG  . LYS A 0 124 . -63.081  17.060  52.864   1.00 34.48 124 A 1 
ATOM 953  C CD  . LYS A 0 124 . -62.901  18.272  51.952   1.00 34.48 124 A 1 
ATOM 954  C CE  . LYS A 0 124 . -62.066  17.802  50.754   1.00 34.48 124 A 1 
ATOM 955  N NZ  . LYS A 0 124 . -61.964  18.835  49.697   1.00 34.48 124 A 1 
ATOM 956  N N   . TYR A 0 125 . -63.109  15.810  57.067   1.00 38.76 125 A 1 
ATOM 957  C CA  . TYR A 0 125 . -62.610  16.342  58.335   1.00 38.76 125 A 1 
ATOM 958  C C   . TYR A 0 125 . -62.452  17.870  58.282   1.00 38.76 125 A 1 
ATOM 959  C CB  . TYR A 0 125 . -61.235  15.710  58.636   1.00 38.76 125 A 1 
ATOM 960  O O   . TYR A 0 125 . -61.793  18.416  57.397   1.00 38.76 125 A 1 
ATOM 961  C CG  . TYR A 0 125 . -61.156  14.830  59.865   1.00 38.76 125 A 1 
ATOM 962  C CD1 . TYR A 0 125 . -60.244  15.149  60.890   1.00 38.76 125 A 1 
ATOM 963  C CD2 . TYR A 0 125 . -61.885  13.624  59.924   1.00 38.76 125 A 1 
ATOM 964  C CE1 . TYR A 0 125 . -60.024  14.240  61.942   1.00 38.76 125 A 1 
ATOM 965  C CE2 . TYR A 0 125 . -61.646  12.702  60.969   1.00 38.76 125 A 1 
ATOM 966  O OH  . TYR A 0 125 . -60.376  12.121  62.957   1.00 38.76 125 A 1 
ATOM 967  C CZ  . TYR A 0 125 . -60.694  12.999  61.969   1.00 38.76 125 A 1 
ATOM 968  N N   . GLY A 0 126 . -62.972  18.554  59.296   1.00 32.67 126 A 1 
ATOM 969  C CA  . GLY A 0 126 . -62.591  19.923  59.616   1.00 32.67 126 A 1 
ATOM 970  C C   . GLY A 0 126 . -62.179  20.017  61.080   1.00 32.67 126 A 1 
ATOM 971  O O   . GLY A 0 126 . -62.908  19.507  61.929   1.00 32.67 126 A 1 
ATOM 972  N N   . LYS A 0 127 . -61.038  20.675  61.361   1.00 35.61 127 A 1 
ATOM 973  C CA  . LYS A 0 127 . -60.761  21.522  62.553   1.00 35.61 127 A 1 
ATOM 974  C C   . LYS A 0 127 . -59.265  21.852  62.724   1.00 35.61 127 A 1 
ATOM 975  C CB  . LYS A 0 127 . -61.299  20.913  63.874   1.00 35.61 127 A 1 
ATOM 976  O O   . LYS A 0 127 . -58.570  21.226  63.520   1.00 35.61 127 A 1 
ATOM 977  C CG  . LYS A 0 127 . -62.700  21.443  64.226   1.00 35.61 127 A 1 
ATOM 978  C CD  . LYS A 0 127 . -63.299  20.613  65.363   1.00 35.61 127 A 1 
ATOM 979  C CE  . LYS A 0 127 . -64.705  21.118  65.692   1.00 35.61 127 A 1 
ATOM 980  N NZ  . LYS A 0 127 . -65.315  20.322  66.783   1.00 35.61 127 A 1 
ATOM 981  N N   . LYS A 0 128 . -58.806  22.938  62.094   1.00 34.58 128 A 1 
ATOM 982  C CA  . LYS A 0 128 . -57.848  23.894  62.694   1.00 34.58 128 A 1 
ATOM 983  C C   . LYS A 0 128 . -57.774  25.173  61.851   1.00 34.58 128 A 1 
ATOM 984  C CB  . LYS A 0 128 . -56.434  23.282  62.854   1.00 34.58 128 A 1 
ATOM 985  O O   . LYS A 0 128 . -57.768  25.083  60.633   1.00 34.58 128 A 1 
ATOM 986  C CG  . LYS A 0 128 . -56.008  23.259  64.334   1.00 34.58 128 A 1 
ATOM 987  C CD  . LYS A 0 128 . -54.606  22.658  64.505   1.00 34.58 128 A 1 
ATOM 988  C CE  . LYS A 0 128 . -54.179  22.654  65.979   1.00 34.58 128 A 1 
ATOM 989  N NZ  . LYS A 0 128 . -52.807  22.107  66.145   1.00 34.58 128 A 1 
ATOM 990  N N   . GLY A 0 129 . -57.681  26.330  62.511   1.00 34.40 129 A 1 
ATOM 991  C CA  . GLY A 0 129 . -57.471  27.637  61.869   1.00 34.40 129 A 1 
ATOM 992  C C   . GLY A 0 129 . -58.761  28.329  61.420   1.00 34.40 129 A 1 
ATOM 993  O O   . GLY A 0 129 . -59.344  27.976  60.403   1.00 34.40 129 A 1 
ATOM 994  N N   . ALA A 0 130 . -59.200  29.331  62.181   1.00 38.07 130 A 1 
ATOM 995  C CA  . ALA A 0 130 . -60.319  30.198  61.823   1.00 38.07 130 A 1 
ATOM 996  C C   . ALA A 0 130 . -59.813  31.596  61.434   1.00 38.07 130 A 1 
ATOM 997  C CB  . ALA A 0 130 . -61.283  30.276  63.016   1.00 38.07 130 A 1 
ATOM 998  O O   . ALA A 0 130 . -58.937  32.106  62.123   1.00 38.07 130 A 1 
ATOM 999  N N   . ALA A 0 131 . -60.473  32.204  60.437   1.00 38.29 131 A 1 
ATOM 1000 C CA  . ALA A 0 131 . -60.531  33.647  60.140   1.00 38.29 131 A 1 
ATOM 1001 C C   . ALA A 0 131 . -59.218  34.395  59.775   1.00 38.29 131 A 1 
ATOM 1002 C CB  . ALA A 0 131 . -61.269  34.317  61.315   1.00 38.29 131 A 1 
ATOM 1003 O O   . ALA A 0 131 . -58.139  34.037  60.220   1.00 38.29 131 A 1 
ATOM 1004 N N   . ALA A 0 132 . -59.238  35.503  59.020   1.00 38.82 132 A 1 
ATOM 1005 C CA  . ALA A 0 132 . -60.175  35.986  57.988   1.00 38.82 132 A 1 
ATOM 1006 C C   . ALA A 0 132 . -59.564  37.213  57.269   1.00 38.82 132 A 1 
ATOM 1007 C CB  . ALA A 0 132 . -61.519  36.440  58.589   1.00 38.82 132 A 1 
ATOM 1008 O O   . ALA A 0 132 . -59.080  38.121  57.936   1.00 38.82 132 A 1 
ATOM 1009 N N   . GLY A 0 133 . -59.698  37.295  55.937   1.00 34.42 133 A 1 
ATOM 1010 C CA  . GLY A 0 133 . -59.396  38.501  55.140   1.00 34.42 133 A 1 
ATOM 1011 C C   . GLY A 0 133 . -57.897  38.817  54.937   1.00 34.42 133 A 1 
ATOM 1012 O O   . GLY A 0 133 . -57.048  38.311  55.653   1.00 34.42 133 A 1 
ATOM 1013 N N   . THR A 0 134 . -57.494  39.645  53.963   1.00 32.66 134 A 1 
ATOM 1014 C CA  . THR A 0 134 . -58.277  40.359  52.929   1.00 32.66 134 A 1 
ATOM 1015 C C   . THR A 0 134 . -57.360  40.785  51.768   1.00 32.66 134 A 1 
ATOM 1016 C CB  . THR A 0 134 . -58.893  41.673  53.469   1.00 32.66 134 A 1 
ATOM 1017 O O   . THR A 0 134 . -56.209  41.099  52.035   1.00 32.66 134 A 1 
ATOM 1018 C CG2 . THR A 0 134 . -60.247  41.966  52.823   1.00 32.66 134 A 1 
ATOM 1019 O OG1 . THR A 0 134 . -59.143  41.649  54.851   1.00 32.66 134 A 1 
ATOM 1020 N N   . LYS A 0 135 . -57.912  40.942  50.546   1.00 27.64 135 A 1 
ATOM 1021 C CA  . LYS A 0 135 . -57.310  41.585  49.342   1.00 27.64 135 A 1 
ATOM 1022 C C   . LYS A 0 135 . -56.072  40.873  48.739   1.00 27.64 135 A 1 
ATOM 1023 C CB  . LYS A 0 135 . -57.064  43.079  49.628   1.00 27.64 135 A 1 
ATOM 1024 O O   . LYS A 0 135 . -55.171  40.486  49.458   1.00 27.64 135 A 1 
ATOM 1025 C CG  . LYS A 0 135 . -58.365  43.896  49.603   1.00 27.64 135 A 1 
ATOM 1026 C CD  . LYS A 0 135 . -58.073  45.376  49.871   1.00 27.64 135 A 1 
ATOM 1027 C CE  . LYS A 0 135 . -59.348  46.212  49.716   1.00 27.64 135 A 1 
ATOM 1028 N NZ  . LYS A 0 135 . -59.062  47.654  49.908   1.00 27.64 135 A 1 
ATOM 1029 N N   . TRP A 0 136 . -55.981  40.559  47.439   1.00 27.26 136 A 1 
ATOM 1030 C CA  . TRP A 0 136 . -56.152  41.381  46.217   1.00 27.26 136 A 1 
ATOM 1031 C C   . TRP A 0 136 . -55.313  42.667  46.213   1.00 27.26 136 A 1 
ATOM 1032 C CB  . TRP A 0 136 . -57.606  41.611  45.756   1.00 27.26 136 A 1 
ATOM 1033 O O   . TRP A 0 136 . -55.821  43.738  46.543   1.00 27.26 136 A 1 
ATOM 1034 C CG  . TRP A 0 136 . -58.181  40.545  44.875   1.00 27.26 136 A 1 
ATOM 1035 C CD1 . TRP A 0 136 . -58.773  39.404  45.292   1.00 27.26 136 A 1 
ATOM 1036 C CD2 . TRP A 0 136 . -58.229  40.511  43.411   1.00 27.26 136 A 1 
ATOM 1037 C CE2 . TRP A 0 136 . -58.888  39.310  43.011   1.00 27.26 136 A 1 
ATOM 1038 C CE3 . TRP A 0 136 . -57.779  41.366  42.379   1.00 27.26 136 A 1 
ATOM 1039 N NE1 . TRP A 0 136 . -59.193  38.674  44.196   1.00 27.26 136 A 1 
ATOM 1040 C CH2 . TRP A 0 136 . -58.640  39.849  40.665   1.00 27.26 136 A 1 
ATOM 1041 C CZ2 . TRP A 0 136 . -59.099  38.975  41.665   1.00 27.26 136 A 1 
ATOM 1042 C CZ3 . TRP A 0 136 . -57.981  41.038  41.023   1.00 27.26 136 A 1 
ATOM 1043 N N   . GLY A 0 137 . -54.048  42.551  45.797   1.00 31.83 137 A 1 
ATOM 1044 C CA  . GLY A 0 137 . -53.171  43.694  45.529   1.00 31.83 137 A 1 
ATOM 1045 C C   . GLY A 0 137 . -51.692  43.407  45.783   1.00 31.83 137 A 1 
ATOM 1046 O O   . GLY A 0 137 . -51.210  43.692  46.868   1.00 31.83 137 A 1 
ATOM 1047 N N   . ASP A 0 138 . -51.024  42.874  44.760   1.00 33.31 138 A 1 
ATOM 1048 C CA  . ASP A 0 138 . -49.638  43.151  44.356   1.00 33.31 138 A 1 
ATOM 1049 C C   . ASP A 0 138 . -48.427  43.040  45.317   1.00 33.31 138 A 1 
ATOM 1050 C CB  . ASP A 0 138 . -49.625  44.493  43.601   1.00 33.31 138 A 1 
ATOM 1051 O O   . ASP A 0 138 . -48.363  43.572  46.416   1.00 33.31 138 A 1 
ATOM 1052 C CG  . ASP A 0 138 . -50.473  44.445  42.327   1.00 33.31 138 A 1 
ATOM 1053 O OD1 . ASP A 0 138 . -50.563  43.341  41.741   1.00 33.31 138 A 1 
ATOM 1054 O OD2 . ASP A 0 138 . -51.055  45.492  41.977   1.00 33.31 138 A 1 
ATOM 1055 N N   . LEU A 0 139 . -47.363  42.475  44.730   1.00 35.40 139 A 1 
ATOM 1056 C CA  . LEU A 0 139 . -45.946  42.803  44.948   1.00 35.40 139 A 1 
ATOM 1057 C C   . LEU A 0 139 . -45.319  42.571  46.343   1.00 35.40 139 A 1 
ATOM 1058 C CB  . LEU A 0 139 . -45.670  44.223  44.409   1.00 35.40 139 A 1 
ATOM 1059 O O   . LEU A 0 139 . -45.240  43.438  47.202   1.00 35.40 139 A 1 
ATOM 1060 C CG  . LEU A 0 139 . -45.816  44.356  42.879   1.00 35.40 139 A 1 
ATOM 1061 C CD1 . LEU A 0 139 . -45.910  45.829  42.486   1.00 35.40 139 A 1 
ATOM 1062 C CD2 . LEU A 0 139 . -44.623  43.742  42.139   1.00 35.40 139 A 1 
ATOM 1063 N N   . LYS A 0 140 . -44.610  41.436  46.422   1.00 35.83 140 A 1 
ATOM 1064 C CA  . LYS A 0 140 . -43.147  41.396  46.638   1.00 35.83 140 A 1 
ATOM 1065 C C   . LYS A 0 140 . -42.569  42.358  47.701   1.00 35.83 140 A 1 
ATOM 1066 C CB  . LYS A 0 140 . -42.479  41.615  45.258   1.00 35.83 140 A 1 
ATOM 1067 O O   . LYS A 0 140 . -42.057  43.421  47.361   1.00 35.83 140 A 1 
ATOM 1068 C CG  . LYS A 0 140 . -40.971  41.305  45.216   1.00 35.83 140 A 1 
ATOM 1069 C CD  . LYS A 0 140 . -40.385  41.690  43.847   1.00 35.83 140 A 1 
ATOM 1070 C CE  . LYS A 0 140 . -38.913  41.273  43.740   1.00 35.83 140 A 1 
ATOM 1071 N NZ  . LYS A 0 140 . -38.332  41.647  42.424   1.00 35.83 140 A 1 
ATOM 1072 N N   . GLY A 0 141 . -42.417  41.857  48.931   1.00 29.40 141 A 1 
ATOM 1073 C CA  . GLY A 0 141 . -41.306  42.263  49.807   1.00 29.40 141 A 1 
ATOM 1074 C C   . GLY A 0 141 . -41.678  42.728  51.214   1.00 29.40 141 A 1 
ATOM 1075 O O   . GLY A 0 141 . -41.583  43.910  51.517   1.00 29.40 141 A 1 
ATOM 1076 N N   . GLY A 0 142 . -41.978  41.784  52.109   1.00 28.66 142 A 1 
ATOM 1077 C CA  . GLY A 0 142 . -42.100  42.055  53.543   1.00 28.66 142 A 1 
ATOM 1078 C C   . GLY A 0 142 . -41.892  40.788  54.368   1.00 28.66 142 A 1 
ATOM 1079 O O   . GLY A 0 142 . -42.799  39.972  54.481   1.00 28.66 142 A 1 
ATOM 1080 N N   . LYS A 0 143 . -40.693  40.609  54.940   1.00 29.55 143 A 1 
ATOM 1081 C CA  . LYS A 0 143 . -40.484  39.642  56.029   1.00 29.55 143 A 1 
ATOM 1082 C C   . LYS A 0 143 . -41.109  40.239  57.291   1.00 29.55 143 A 1 
ATOM 1083 C CB  . LYS A 0 143 . -38.987  39.390  56.287   1.00 29.55 143 A 1 
ATOM 1084 O O   . LYS A 0 143 . -40.700  41.328  57.684   1.00 29.55 143 A 1 
ATOM 1085 C CG  . LYS A 0 143 . -38.244  38.612  55.191   1.00 29.55 143 A 1 
ATOM 1086 C CD  . LYS A 0 143 . -36.785  38.405  55.635   1.00 29.55 143 A 1 
ATOM 1087 C CE  . LYS A 0 143 . -35.984  37.588  54.615   1.00 29.55 143 A 1 
ATOM 1088 N NZ  . LYS A 0 143 . -34.596  37.345  55.090   1.00 29.55 143 A 1 
ATOM 1089 N N   . GLY A 0 144 . -42.055  39.549  57.917   1.00 29.48 144 A 1 
ATOM 1090 C CA  . GLY A 0 144 . -42.745  40.071  59.097   1.00 29.48 144 A 1 
ATOM 1091 C C   . GLY A 0 144 . -43.714  39.056  59.684   1.00 29.48 144 A 1 
ATOM 1092 O O   . GLY A 0 144 . -44.792  38.837  59.153   1.00 29.48 144 A 1 
ATOM 1093 N N   . GLU A 0 145 . -43.253  38.432  60.756   1.00 32.71 145 A 1 
ATOM 1094 C CA  . GLU A 0 145 . -43.925  37.515  61.676   1.00 32.71 145 A 1 
ATOM 1095 C C   . GLU A 0 145 . -45.140  38.141  62.410   1.00 32.71 145 A 1 
ATOM 1096 C CB  . GLU A 0 145 . -42.765  37.171  62.637   1.00 32.71 145 A 1 
ATOM 1097 O O   . GLU A 0 145 . -45.435  39.326  62.256   1.00 32.71 145 A 1 
ATOM 1098 C CG  . GLU A 0 145 . -42.907  36.067  63.692   1.00 32.71 145 A 1 
ATOM 1099 C CD  . GLU A 0 145 . -41.565  35.804  64.407   1.00 32.71 145 A 1 
ATOM 1100 O OE1 . GLU A 0 145 . -41.531  34.858  65.221   1.00 32.71 145 A 1 
ATOM 1101 O OE2 . GLU A 0 145 . -40.578  36.528  64.128   1.00 32.71 145 A 1 
ATOM 1102 N N   . VAL A 0 146 . -45.733  37.339  63.305   1.00 33.73 146 A 1 
ATOM 1103 C CA  . VAL A 0 146 . -46.604  37.673  64.456   1.00 33.73 146 A 1 
ATOM 1104 C C   . VAL A 0 146 . -48.106  37.362  64.305   1.00 33.73 146 A 1 
ATOM 1105 C CB  . VAL A 0 146 . -46.312  39.032  65.144   1.00 33.73 146 A 1 
ATOM 1106 O O   . VAL A 0 146 . -48.784  37.706  63.340   1.00 33.73 146 A 1 
ATOM 1107 C CG1 . VAL A 0 146 . -46.992  39.104  66.522   1.00 33.73 146 A 1 
ATOM 1108 C CG2 . VAL A 0 146 . -44.816  39.267  65.435   1.00 33.73 146 A 1 
ATOM 1109 N N   . ASP A 0 147 . -48.595  36.661  65.331   1.00 31.59 147 A 1 
ATOM 1110 C CA  . ASP A 0 147 . -49.939  36.130  65.555   1.00 31.59 147 A 1 
ATOM 1111 C C   . ASP A 0 147 . -51.042  37.192  65.770   1.00 31.59 147 A 1 
ATOM 1112 C CB  . ASP A 0 147 . -49.868  35.289  66.846   1.00 31.59 147 A 1 
ATOM 1113 O O   . ASP A 0 147 . -50.766  38.324  66.163   1.00 31.59 147 A 1 
ATOM 1114 C CG  . ASP A 0 147 . -48.717  34.286  66.873   1.00 31.59 147 A 1 
ATOM 1115 O OD1 . ASP A 0 147 . -48.981  33.125  66.494   1.00 31.59 147 A 1 
ATOM 1116 O OD2 . ASP A 0 147 . -47.615  34.700  67.295   1.00 31.59 147 A 1 
ATOM 1117 N N   . ALA A 0 148 . -52.320  36.774  65.700   1.00 32.25 148 A 1 
ATOM 1118 C CA  . ALA A 0 148 . -53.150  36.556  66.909   1.00 32.25 148 A 1 
ATOM 1119 C C   . ALA A 0 148 . -54.681  36.751  66.731   1.00 32.25 148 A 1 
ATOM 1120 C CB  . ALA A 0 148 . -52.691  37.409  68.112   1.00 32.25 148 A 1 
ATOM 1121 O O   . ALA A 0 148 . -55.164  37.784  66.290   1.00 32.25 148 A 1 
ATOM 1122 N N   . TYR A 0 149 . -55.426  35.783  67.286   1.00 27.77 149 A 1 
ATOM 1123 C CA  . TYR A 0 149 . -56.692  35.932  68.039   1.00 27.77 149 A 1 
ATOM 1124 C C   . TYR A 0 149 . -57.983  36.473  67.374   1.00 27.77 149 A 1 
ATOM 1125 C CB  . TYR A 0 149 . -56.405  36.689  69.348   1.00 27.77 149 A 1 
ATOM 1126 O O   . TYR A 0 149 . -58.137  37.654  67.087   1.00 27.77 149 A 1 
ATOM 1127 C CG  . TYR A 0 149 . -57.012  36.063  70.584   1.00 27.77 149 A 1 
ATOM 1128 C CD1 . TYR A 0 149 . -58.214  36.555  71.129   1.00 27.77 149 A 1 
ATOM 1129 C CD2 . TYR A 0 149 . -56.306  35.036  71.235   1.00 27.77 149 A 1 
ATOM 1130 C CE1 . TYR A 0 149 . -58.692  36.039  72.351   1.00 27.77 149 A 1 
ATOM 1131 C CE2 . TYR A 0 149 . -56.765  34.534  72.463   1.00 27.77 149 A 1 
ATOM 1132 O OH  . TYR A 0 149 . -58.318  34.615  74.268   1.00 27.77 149 A 1 
ATOM 1133 C CZ  . TYR A 0 149 . -57.947  35.051  73.033   1.00 27.77 149 A 1 
ATOM 1134 N N   . GLY A 0 150 . -59.022  35.625  67.354   1.00 33.42 150 A 1 
ATOM 1135 C CA  . GLY A 0 150 . -60.409  36.017  67.064   1.00 33.42 150 A 1 
ATOM 1136 C C   . GLY A 0 150 . -61.427  34.996  67.588   1.00 33.42 150 A 1 
ATOM 1137 O O   . GLY A 0 150 . -61.778  34.047  66.893   1.00 33.42 150 A 1 
ATOM 1138 N N   . LYS A 0 151 . -61.888  35.161  68.835   1.00 32.36 151 A 1 
ATOM 1139 C CA  . LYS A 0 151 . -62.944  34.333  69.454   1.00 32.36 151 A 1 
ATOM 1140 C C   . LYS A 0 151 . -64.320  34.969  69.263   1.00 32.36 151 A 1 
ATOM 1141 C CB  . LYS A 0 151 . -62.715  34.211  70.971   1.00 32.36 151 A 1 
ATOM 1142 O O   . LYS A 0 151 . -64.445  36.170  69.474   1.00 32.36 151 A 1 
ATOM 1143 C CG  . LYS A 0 151 . -61.523  33.348  71.395   1.00 32.36 151 A 1 
ATOM 1144 C CD  . LYS A 0 151 . -61.432  33.355  72.928   1.00 32.36 151 A 1 
ATOM 1145 C CE  . LYS A 0 151 . -60.388  32.351  73.419   1.00 32.36 151 A 1 
ATOM 1146 N NZ  . LYS A 0 151 . -60.202  32.459  74.886   1.00 32.36 151 A 1 
ATOM 1147 N N   . GLN A 0 152 . -65.368  34.161  69.082   1.00 32.03 152 A 1 
ATOM 1148 C CA  . GLN A 0 152 . -66.718  34.566  69.489   1.00 32.03 152 A 1 
ATOM 1149 C C   . GLN A 0 152 . -67.531  33.386  70.036   1.00 32.03 152 A 1 
ATOM 1150 C CB  . GLN A 0 152 . -67.436  35.319  68.357   1.00 32.03 152 A 1 
ATOM 1151 O O   . GLN A 0 152 . -67.668  32.348  69.394   1.00 32.03 152 A 1 
ATOM 1152 C CG  . GLN A 0 152 . -68.680  36.069  68.879   1.00 32.03 152 A 1 
ATOM 1153 C CD  . GLN A 0 152 . -69.129  37.215  67.971   1.00 32.03 152 A 1 
ATOM 1154 N NE2 . GLN A 0 152 . -70.214  37.888  68.282   1.00 32.03 152 A 1 
ATOM 1155 O OE1 . GLN A 0 152 . -68.514  37.555  66.978   1.00 32.03 152 A 1 
ATOM 1156 N N   . SER A 0 153 . -68.059  33.571  71.246   1.00 29.23 153 A 1 
ATOM 1157 C CA  . SER A 0 153 . -69.002  32.665  71.903   1.00 29.23 153 A 1 
ATOM 1158 C C   . SER A 0 153 . -70.437  33.109  71.637   1.00 29.23 153 A 1 
ATOM 1159 C CB  . SER A 0 153 . -68.818  32.701  73.428   1.00 29.23 153 A 1 
ATOM 1160 O O   . SER A 0 153 . -70.730  34.293  71.774   1.00 29.23 153 A 1 
ATOM 1161 O OG  . SER A 0 153 . -67.546  32.236  73.829   1.00 29.23 153 A 1 
ATOM 1162 N N   . TYR A 0 154 . -71.343  32.152  71.441   1.00 37.91 154 A 1 
ATOM 1163 C CA  . TYR A 0 154 . -72.723  32.246  71.929   1.00 37.91 154 A 1 
ATOM 1164 C C   . TYR A 0 154 . -73.094  30.915  72.582   1.00 37.91 154 A 1 
ATOM 1165 C CB  . TYR A 0 154 . -73.706  32.676  70.833   1.00 37.91 154 A 1 
ATOM 1166 O O   . TYR A 0 154 . -72.645  29.857  72.141   1.00 37.91 154 A 1 
ATOM 1167 C CG  . TYR A 0 154 . -73.601  34.156  70.526   1.00 37.91 154 A 1 
ATOM 1168 C CD1 . TYR A 0 154 . -74.084  35.101  71.456   1.00 37.91 154 A 1 
ATOM 1169 C CD2 . TYR A 0 154 . -72.960  34.589  69.352   1.00 37.91 154 A 1 
ATOM 1170 C CE1 . TYR A 0 154 . -73.889  36.478  71.233   1.00 37.91 154 A 1 
ATOM 1171 C CE2 . TYR A 0 154 . -72.780  35.964  69.116   1.00 37.91 154 A 1 
ATOM 1172 O OH  . TYR A 0 154 . -72.981  38.229  69.859   1.00 37.91 154 A 1 
ATOM 1173 C CZ  . TYR A 0 154 . -73.220  36.908  70.067   1.00 37.91 154 A 1 
ATOM 1174 N N   . GLY A 0 155 . -73.802  30.980  73.709   1.00 32.04 155 A 1 
ATOM 1175 C CA  . GLY A 0 155 . -73.871  29.877  74.664   1.00 32.04 155 A 1 
ATOM 1176 C C   . GLY A 0 155 . -75.243  29.229  74.825   1.00 32.04 155 A 1 
ATOM 1177 O O   . GLY A 0 155 . -76.266  29.783  74.443   1.00 32.04 155 A 1 
ATOM 1178 N N   . ALA A 0 156 . -75.199  28.067  75.478   1.00 32.70 156 A 1 
ATOM 1179 C CA  . ALA A 0 156 . -76.169  27.566  76.451   1.00 32.70 156 A 1 
ATOM 1180 C C   . ALA A 0 156 . -77.674  27.790  76.180   1.00 32.70 156 A 1 
ATOM 1181 C CB  . ALA A 0 156 . -75.750  28.105  77.828   1.00 32.70 156 A 1 
ATOM 1182 O O   . ALA A 0 156 . -78.268  28.772  76.619   1.00 32.70 156 A 1 
ATOM 1183 N N   . GLY A 0 157 . -78.316  26.757  75.631   1.00 29.01 157 A 1 
ATOM 1184 C CA  . GLY A 0 157 . -79.745  26.493  75.800   1.00 29.01 157 A 1 
ATOM 1185 C C   . GLY A 0 157 . -79.953  25.007  76.091   1.00 29.01 157 A 1 
ATOM 1186 O O   . GLY A 0 157 . -79.884  24.190  75.180   1.00 29.01 157 A 1 
ATOM 1187 N N   . ALA A 0 158 . -80.157  24.641  77.358   1.00 32.21 158 A 1 
ATOM 1188 C CA  . ALA A 0 158 . -80.375  23.255  77.770   1.00 32.21 158 A 1 
ATOM 1189 C C   . ALA A 0 158 . -81.870  22.965  77.968   1.00 32.21 158 A 1 
ATOM 1190 C CB  . ALA A 0 158 . -79.586  22.996  79.062   1.00 32.21 158 A 1 
ATOM 1191 O O   . ALA A 0 158 . -82.523  23.679  78.722   1.00 32.21 158 A 1 
ATOM 1192 N N   . SER A 0 159 . -82.394  21.889  77.368   1.00 28.70 159 A 1 
ATOM 1193 C CA  . SER A 0 159 . -83.478  21.066  77.941   1.00 28.70 159 A 1 
ATOM 1194 C C   . SER A 0 159 . -83.721  19.786  77.117   1.00 28.70 159 A 1 
ATOM 1195 C CB  . SER A 0 159 . -84.805  21.834  78.097   1.00 28.70 159 A 1 
ATOM 1196 O O   . SER A 0 159 . -83.298  19.692  75.970   1.00 28.70 159 A 1 
ATOM 1197 O OG  . SER A 0 159 . -85.279  22.323  76.866   1.00 28.70 159 A 1 
ATOM 1198 N N   . ALA A 0 160 . -84.425  18.822  77.725   1.00 34.89 160 A 1 
ATOM 1199 C CA  . ALA A 0 160 . -85.015  17.628  77.101   1.00 34.89 160 A 1 
ATOM 1200 C C   . ALA A 0 160 . -84.061  16.528  76.571   1.00 34.89 160 A 1 
ATOM 1201 C CB  . ALA A 0 160 . -86.093  18.068  76.100   1.00 34.89 160 A 1 
ATOM 1202 O O   . ALA A 0 160 . -84.032  16.211  75.383   1.00 34.89 160 A 1 
ATOM 1203 N N   . VAL A 0 161 . -83.403  15.811  77.493   1.00 37.52 161 A 1 
ATOM 1204 C CA  . VAL A 0 161 . -82.986  14.416  77.243   1.00 37.52 161 A 1 
ATOM 1205 C C   . VAL A 0 161 . -84.249  13.549  77.131   1.00 37.52 161 A 1 
ATOM 1206 C CB  . VAL A 0 161 . -82.051  13.891  78.356   1.00 37.52 161 A 1 
ATOM 1207 O O   . VAL A 0 161 . -84.867  13.210  78.139   1.00 37.52 161 A 1 
ATOM 1208 C CG1 . VAL A 0 161 . -81.667  12.417  78.152   1.00 37.52 161 A 1 
ATOM 1209 C CG2 . VAL A 0 161 . -80.748  14.700  78.405   1.00 37.52 161 A 1 
ATOM 1210 N N   . TRP A 0 162 . -84.659  13.212  75.906   1.00 32.28 162 A 1 
ATOM 1211 C CA  . TRP A 0 162 . -85.846  12.389  75.647   1.00 32.28 162 A 1 
ATOM 1212 C C   . TRP A 0 162 . -85.541  10.896  75.851   1.00 32.28 162 A 1 
ATOM 1213 C CB  . TRP A 0 162 . -86.419  12.702  74.249   1.00 32.28 162 A 1 
ATOM 1214 O O   . TRP A 0 162 . -84.964  10.238  74.988   1.00 32.28 162 A 1 
ATOM 1215 C CG  . TRP A 0 162 . -87.820  13.236  74.245   1.00 32.28 162 A 1 
ATOM 1216 C CD1 . TRP A 0 162 . -88.167  14.504  74.559   1.00 32.28 162 A 1 
ATOM 1217 C CD2 . TRP A 0 162 . -89.068  12.559  73.887   1.00 32.28 162 A 1 
ATOM 1218 C CE2 . TRP A 0 162 . -90.140  13.495  74.012   1.00 32.28 162 A 1 
ATOM 1219 C CE3 . TRP A 0 162 . -89.404  11.256  73.456   1.00 32.28 162 A 1 
ATOM 1220 N NE1 . TRP A 0 162 . -89.534  14.659  74.432   1.00 32.28 162 A 1 
ATOM 1221 C CH2 . TRP A 0 162 . -91.770  11.855  73.294   1.00 32.28 162 A 1 
ATOM 1222 C CZ2 . TRP A 0 162 . -91.472  13.160  73.724   1.00 32.28 162 A 1 
ATOM 1223 C CZ3 . TRP A 0 162 . -90.738  10.908  73.162   1.00 32.28 162 A 1 
ATOM 1224 N N   . GLN A 0 163 . -85.950  10.341  76.994   1.00 34.47 163 A 1 
ATOM 1225 C CA  . GLN A 0 163 . -85.898  8.897   77.256   1.00 34.47 163 A 1 
ATOM 1226 C C   . GLN A 0 163 . -87.146  8.206   76.672   1.00 34.47 163 A 1 
ATOM 1227 C CB  . GLN A 0 163 . -85.695  8.629   78.759   1.00 34.47 163 A 1 
ATOM 1228 O O   . GLN A 0 163 . -88.102  7.908   77.383   1.00 34.47 163 A 1 
ATOM 1229 C CG  . GLN A 0 163 . -84.321  9.116   79.258   1.00 34.47 163 A 1 
ATOM 1230 C CD  . GLN A 0 163 . -84.033  8.742   80.712   1.00 34.47 163 A 1 
ATOM 1231 N NE2 . GLN A 0 163 . -82.859  9.051   81.218   1.00 34.47 163 A 1 
ATOM 1232 O OE1 . GLN A 0 163 . -84.834  8.169   81.427   1.00 34.47 163 A 1 
ATOM 1233 N N   . GLY A 0 164 . -87.152  7.987   75.352   1.00 30.45 164 A 1 
ATOM 1234 C CA  . GLY A 0 164 . -88.230  7.297   74.630   1.00 30.45 164 A 1 
ATOM 1235 C C   . GLY A 0 164 . -88.022  5.778   74.565   1.00 30.45 164 A 1 
ATOM 1236 O O   . GLY A 0 164 . -87.051  5.301   73.980   1.00 30.45 164 A 1 
ATOM 1237 N N   . ALA A 0 165 . -88.932  5.001   75.156   1.00 36.15 165 A 1 
ATOM 1238 C CA  . ALA A 0 165 . -88.756  3.562   75.356   1.00 36.15 165 A 1 
ATOM 1239 C C   . ALA A 0 165 . -89.065  2.703   74.109   1.00 36.15 165 A 1 
ATOM 1240 C CB  . ALA A 0 165 . -89.609  3.150   76.565   1.00 36.15 165 A 1 
ATOM 1241 O O   . ALA A 0 165 . -90.215  2.358   73.855   1.00 36.15 165 A 1 
ATOM 1242 N N   . SER A 0 166 . -88.030  2.283   73.373   1.00 40.75 166 A 1 
ATOM 1243 C CA  . SER A 0 166 . -88.089  1.104   72.478   1.00 40.75 166 A 1 
ATOM 1244 C C   . SER A 0 166 . -86.725  0.424   72.254   1.00 40.75 166 A 1 
ATOM 1245 C CB  . SER A 0 166 . -88.796  1.415   71.150   1.00 40.75 166 A 1 
ATOM 1246 O O   . SER A 0 166 . -86.488  -0.225  71.238   1.00 40.75 166 A 1 
ATOM 1247 O OG  . SER A 0 166 . -88.138  2.455   70.461   1.00 40.75 166 A 1 
ATOM 1248 N N   . ALA A 0 167 . -85.821  0.497   73.239   1.00 36.26 167 A 1 
ATOM 1249 C CA  . ALA A 0 167 . -84.522  -0.193  73.228   1.00 36.26 167 A 1 
ATOM 1250 C C   . ALA A 0 167 . -84.630  -1.726  73.448   1.00 36.26 167 A 1 
ATOM 1251 C CB  . ALA A 0 167 . -83.589  0.510   74.225   1.00 36.26 167 A 1 
ATOM 1252 O O   . ALA A 0 167 . -83.787  -2.334  74.105   1.00 36.26 167 A 1 
ATOM 1253 N N   . GLY A 0 168 . -85.681  -2.363  72.921   1.00 33.72 168 A 1 
ATOM 1254 C CA  . GLY A 0 168 . -85.929  -3.794  73.052   1.00 33.72 168 A 1 
ATOM 1255 C C   . GLY A 0 168 . -87.039  -4.302  72.127   1.00 33.72 168 A 1 
ATOM 1256 O O   . GLY A 0 168 . -88.189  -3.915  72.281   1.00 33.72 168 A 1 
ATOM 1257 N N   . TYR A 0 169 . -86.669  -5.254  71.261   1.00 37.49 169 A 1 
ATOM 1258 C CA  . TYR A 0 169 . -87.529  -6.177  70.496   1.00 37.49 169 A 1 
ATOM 1259 C C   . TYR A 0 169 . -88.253  -5.669  69.223   1.00 37.49 169 A 1 
ATOM 1260 C CB  . TYR A 0 169 . -88.433  -6.985  71.448   1.00 37.49 169 A 1 
ATOM 1261 O O   . TYR A 0 169 . -89.451  -5.427  69.212   1.00 37.49 169 A 1 
ATOM 1262 C CG  . TYR A 0 169 . -87.650  -7.767  72.490   1.00 37.49 169 A 1 
ATOM 1263 C CD1 . TYR A 0 169 . -87.113  -9.026  72.157   1.00 37.49 169 A 1 
ATOM 1264 C CD2 . TYR A 0 169 . -87.425  -7.225  73.772   1.00 37.49 169 A 1 
ATOM 1265 C CE1 . TYR A 0 169 . -86.340  -9.735  73.095   1.00 37.49 169 A 1 
ATOM 1266 C CE2 . TYR A 0 169 . -86.640  -7.925  74.710   1.00 37.49 169 A 1 
ATOM 1267 O OH  . TYR A 0 169 . -85.328  -9.864  75.263   1.00 37.49 169 A 1 
ATOM 1268 C CZ  . TYR A 0 169 . -86.093  -9.182  74.369   1.00 37.49 169 A 1 
ATOM 1269 N N   . GLY A 0 170 . -87.541  -5.758  68.087   1.00 39.73 170 A 1 
ATOM 1270 C CA  . GLY A 0 170 . -87.923  -6.765  67.077   1.00 39.73 170 A 1 
ATOM 1271 C C   . GLY A 0 170 . -88.799  -6.365  65.879   1.00 39.73 170 A 1 
ATOM 1272 O O   . GLY A 0 170 . -89.810  -7.018  65.646   1.00 39.73 170 A 1 
ATOM 1273 N N   . ALA A 0 171 . -88.379  -5.404  65.049   1.00 36.56 171 A 1 
ATOM 1274 C CA  . ALA A 0 171 . -88.928  -5.252  63.692   1.00 36.56 171 A 1 
ATOM 1275 C C   . ALA A 0 171 . -88.199  -6.172  62.685   1.00 36.56 171 A 1 
ATOM 1276 C CB  . ALA A 0 171 . -88.872  -3.777  63.280   1.00 36.56 171 A 1 
ATOM 1277 O O   . ALA A 0 171 . -86.966  -6.170  62.620   1.00 36.56 171 A 1 
ATOM 1278 N N   . ALA A 0 172 . -88.952  -6.951  61.901   1.00 40.87 172 A 1 
ATOM 1279 C CA  . ALA A 0 172 . -88.415  -7.847  60.874   1.00 40.87 172 A 1 
ATOM 1280 C C   . ALA A 0 172 . -87.926  -7.075  59.631   1.00 40.87 172 A 1 
ATOM 1281 C CB  . ALA A 0 172 . -89.481  -8.893  60.519   1.00 40.87 172 A 1 
ATOM 1282 O O   . ALA A 0 172 . -88.502  -6.055  59.258   1.00 40.87 172 A 1 
ATOM 1283 N N   . ARG A 0 173 . -86.863  -7.568  58.981   1.00 36.44 173 A 1 
ATOM 1284 C CA  . ARG A 0 173 . -86.343  -7.038  57.708   1.00 36.44 173 A 1 
ATOM 1285 C C   . ARG A 0 173 . -86.707  -8.000  56.578   1.00 36.44 173 A 1 
ATOM 1286 C CB  . ARG A 0 173 . -84.818  -6.834  57.788   1.00 36.44 173 A 1 
ATOM 1287 O O   . ARG A 0 173 . -86.436  -9.188  56.712   1.00 36.44 173 A 1 
ATOM 1288 C CG  . ARG A 0 173 . -84.439  -5.565  58.567   1.00 36.44 173 A 1 
ATOM 1289 C CD  . ARG A 0 173 . -82.916  -5.344  58.612   1.00 36.44 173 A 1 
ATOM 1290 N NE  . ARG A 0 173 . -82.324  -5.750  59.903   1.00 36.44 173 A 1 
ATOM 1291 N NH1 . ARG A 0 173 . -80.134  -5.255  59.405   1.00 36.44 173 A 1 
ATOM 1292 N NH2 . ARG A 0 173 . -80.665  -5.950  61.455   1.00 36.44 173 A 1 
ATOM 1293 C CZ  . ARG A 0 173 . -81.050  -5.650  60.246   1.00 36.44 173 A 1 
ATOM 1294 N N   . GLY A 0 174 . -87.294  -7.483  55.497   1.00 44.65 174 A 1 
ATOM 1295 C CA  . GLY A 0 174 . -87.549  -8.258  54.278   1.00 44.65 174 A 1 
ATOM 1296 C C   . GLY A 0 174 . -86.247  -8.688  53.594   1.00 44.65 174 A 1 
ATOM 1297 O O   . GLY A 0 174 . -85.258  -7.950  53.635   1.00 44.65 174 A 1 
ATOM 1298 N N   . GLY A 0 175 . -86.259  -9.890  53.015   1.00 43.03 175 A 1 
ATOM 1299 C CA  . GLY A 0 175 . -85.175  -10.434 52.196   1.00 43.03 175 A 1 
ATOM 1300 C C   . GLY A 0 175 . -85.309  -10.038 50.725   1.00 43.03 175 A 1 
ATOM 1301 O O   . GLY A 0 175 . -86.375  -9.604  50.295   1.00 43.03 175 A 1 
ATOM 1302 N N   . TYR A 0 176 . -84.218  -10.189 49.979   1.00 43.36 176 A 1 
ATOM 1303 C CA  . TYR A 0 176 . -84.152  -10.008 48.528   1.00 43.36 176 A 1 
ATOM 1304 C C   . TYR A 0 176 . -83.551  -11.269 47.918   1.00 43.36 176 A 1 
ATOM 1305 C CB  . TYR A 0 176 . -83.258  -8.815  48.155   1.00 43.36 176 A 1 
ATOM 1306 O O   . TYR A 0 176 . -82.671  -11.867 48.548   1.00 43.36 176 A 1 
ATOM 1307 C CG  . TYR A 0 176 . -83.704  -7.469  48.685   1.00 43.36 176 A 1 
ATOM 1308 C CD1 . TYR A 0 176 . -84.531  -6.642  47.901   1.00 43.36 176 A 1 
ATOM 1309 C CD2 . TYR A 0 176 . -83.293  -7.048  49.964   1.00 43.36 176 A 1 
ATOM 1310 C CE1 . TYR A 0 176 . -84.950  -5.392  48.398   1.00 43.36 176 A 1 
ATOM 1311 C CE2 . TYR A 0 176 . -83.723  -5.810  50.473   1.00 43.36 176 A 1 
ATOM 1312 O OH  . TYR A 0 176 . -84.973  -3.788  50.185   1.00 43.36 176 A 1 
ATOM 1313 C CZ  . TYR A 0 176 . -84.555  -4.982  49.688   1.00 43.36 176 A 1 
ATOM 1314 N N   . ASP A 0 177 . -83.991  -11.605 46.709   1.00 49.51 177 A 1 
ATOM 1315 C CA  . ASP A 0 177 . -83.358  -12.634 45.891   1.00 49.51 177 A 1 
ATOM 1316 C C   . ASP A 0 177 . -82.047  -12.124 45.274   1.00 49.51 177 A 1 
ATOM 1317 C CB  . ASP A 0 177 . -84.343  -13.160 44.839   1.00 49.51 177 A 1 
ATOM 1318 O O   . ASP A 0 177 . -81.865  -10.904 45.120   1.00 49.51 177 A 1 
ATOM 1319 C CG  . ASP A 0 177 . -84.144  -14.664 44.700   1.00 49.51 177 A 1 
ATOM 1320 O OD1 . ASP A 0 177 . -82.954  -15.033 44.676   1.00 49.51 177 A 1 
ATOM 1321 O OD2 . ASP A 0 177 . -85.164  -15.375 44.835   1.00 49.51 177 A 1 
ATOM 1322 N N   . ASN A 0 178 . -81.088  -13.030 45.067   1.00 53.08 178 A 1 
ATOM 1323 C CA  . ASN A 0 178 . -79.700  -12.681 44.782   1.00 53.08 178 A 1 
ATOM 1324 C C   . ASN A 0 178 . -78.853  -13.898 44.343   1.00 53.08 178 A 1 
ATOM 1325 C CB  . ASN A 0 178 . -79.136  -12.020 46.068   1.00 53.08 178 A 1 
ATOM 1326 O O   . ASN A 0 178 . -77.953  -14.300 45.103   1.00 53.08 178 A 1 
ATOM 1327 C CG  . ASN A 0 178 . -77.891  -11.204 45.830   1.00 53.08 178 A 1 
ATOM 1328 N ND2 . ASN A 0 178 . -76.773  -11.824 45.537   1.00 53.08 178 A 1 
ATOM 1329 O OD1 . ASN A 0 178 . -77.901  -9.989  45.967   1.00 53.08 178 A 1 
ATOM 1330 N N   . ASP A 0 179 . -79.069  -14.431 43.141   1.00 62.52 179 A 1 
ATOM 1331 C CA  . ASP A 0 179 . -78.162  -15.431 42.568   1.00 62.52 179 A 1 
ATOM 1332 C C   . ASP A 0 179 . -76.788  -14.814 42.283   1.00 62.52 179 A 1 
ATOM 1333 C CB  . ASP A 0 179 . -78.717  -16.106 41.303   1.00 62.52 179 A 1 
ATOM 1334 O O   . ASP A 0 179 . -76.623  -13.599 42.106   1.00 62.52 179 A 1 
ATOM 1335 C CG  . ASP A 0 179 . -80.023  -16.855 41.545   1.00 62.52 179 A 1 
ATOM 1336 O OD1 . ASP A 0 179 . -80.126  -17.427 42.653   1.00 62.52 179 A 1 
ATOM 1337 O OD2 . ASP A 0 179 . -80.840  -16.912 40.604   1.00 62.52 179 A 1 
ATOM 1338 N N   . VAL A 0 180 . -75.754  -15.657 42.310   1.00 62.61 180 A 1 
ATOM 1339 C CA  . VAL A 0 180 . -74.374  -15.230 42.057   1.00 62.61 180 A 1 
ATOM 1340 C C   . VAL A 0 180 . -73.627  -16.326 41.313   1.00 62.61 180 A 1 
ATOM 1341 C CB  . VAL A 0 180 . -73.624  -14.857 43.355   1.00 62.61 180 A 1 
ATOM 1342 O O   . VAL A 0 180 . -73.396  -17.415 41.844   1.00 62.61 180 A 1 
ATOM 1343 C CG1 . VAL A 0 180 . -72.230  -14.296 43.033   1.00 62.61 180 A 1 
ATOM 1344 C CG2 . VAL A 0 180 . -74.338  -13.792 44.200   1.00 62.61 180 A 1 
ATOM 1345 N N   . TRP A 0 181 . -73.162  -16.012 40.105   1.00 74.65 181 A 1 
ATOM 1346 C CA  . TRP A 0 181 . -72.317  -16.911 39.322   1.00 74.65 181 A 1 
ATOM 1347 C C   . TRP A 0 181 . -71.014  -16.249 38.885   1.00 74.65 181 A 1 
ATOM 1348 C CB  . TRP A 0 181 . -73.096  -17.498 38.139   1.00 74.65 181 A 1 
ATOM 1349 O O   . TRP A 0 181 . -70.916  -15.028 38.722   1.00 74.65 181 A 1 
ATOM 1350 C CG  . TRP A 0 181 . -73.457  -16.523 37.061   1.00 74.65 181 A 1 
ATOM 1351 C CD1 . TRP A 0 181 . -74.640  -15.876 36.965   1.00 74.65 181 A 1 
ATOM 1352 C CD2 . TRP A 0 181 . -72.645  -16.044 35.942   1.00 74.65 181 A 1 
ATOM 1353 C CE2 . TRP A 0 181 . -73.408  -15.083 35.213   1.00 74.65 181 A 1 
ATOM 1354 C CE3 . TRP A 0 181 . -71.334  -16.306 35.480   1.00 74.65 181 A 1 
ATOM 1355 N NE1 . TRP A 0 181 . -74.624  -15.043 35.865   1.00 74.65 181 A 1 
ATOM 1356 C CH2 . TRP A 0 181 . -71.568  -14.663 33.689   1.00 74.65 181 A 1 
ATOM 1357 C CZ2 . TRP A 0 181 . -72.888  -14.403 34.100   1.00 74.65 181 A 1 
ATOM 1358 C CZ3 . TRP A 0 181 . -70.794  -15.616 34.377   1.00 74.65 181 A 1 
ATOM 1359 N N   . ALA A 0 182 . -70.011  -17.097 38.667   1.00 71.58 182 A 1 
ATOM 1360 C CA  . ALA A 0 182 . -68.687  -16.709 38.230   1.00 71.58 182 A 1 
ATOM 1361 C C   . ALA A 0 182 . -68.141  -17.677 37.177   1.00 71.58 182 A 1 
ATOM 1362 C CB  . ALA A 0 182 . -67.777  -16.698 39.447   1.00 71.58 182 A 1 
ATOM 1363 O O   . ALA A 0 182 . -68.168  -18.903 37.333   1.00 71.58 182 A 1 
ATOM 1364 N N   . LYS A 0 183 . -67.571  -17.124 36.110   1.00 68.70 183 A 1 
ATOM 1365 C CA  . LYS A 0 183 . -66.703  -17.876 35.200   1.00 68.70 183 A 1 
ATOM 1366 C C   . LYS A 0 183 . -65.329  -17.250 35.217   1.00 68.70 183 A 1 
ATOM 1367 C CB  . LYS A 0 183 . -67.280  -17.933 33.787   1.00 68.70 183 A 1 
ATOM 1368 O O   . LYS A 0 183 . -65.204  -16.035 35.080   1.00 68.70 183 A 1 
ATOM 1369 C CG  . LYS A 0 183 . -68.506  -18.849 33.751   1.00 68.70 183 A 1 
ATOM 1370 C CD  . LYS A 0 183 . -69.121  -18.836 32.353   1.00 68.70 183 A 1 
ATOM 1371 C CE  . LYS A 0 183 . -70.397  -19.677 32.367   1.00 68.70 183 A 1 
ATOM 1372 N NZ  . LYS A 0 183 . -71.156  -19.510 31.106   1.00 68.70 183 A 1 
ATOM 1373 N N   . GLN A 0 184 . -64.334  -18.107 35.380   1.00 76.13 184 A 1 
ATOM 1374 C CA  . GLN A 0 184 . -62.957  -17.721 35.555   1.00 76.13 184 A 1 
ATOM 1375 C C   . GLN A 0 184 . -62.068  -18.555 34.641   1.00 76.13 184 A 1 
ATOM 1376 C CB  . GLN A 0 184 . -62.592  -17.924 37.033   1.00 76.13 184 A 1 
ATOM 1377 O O   . GLN A 0 184 . -61.862  -19.740 34.879   1.00 76.13 184 A 1 
ATOM 1378 C CG  . GLN A 0 184 . -61.183  -17.409 37.306   1.00 76.13 184 A 1 
ATOM 1379 C CD  . GLN A 0 184 . -61.118  -15.923 37.001   1.00 76.13 184 A 1 
ATOM 1380 N NE2 . GLN A 0 184 . -60.487  -15.483 35.935   1.00 76.13 184 A 1 
ATOM 1381 O OE1 . GLN A 0 184 . -61.733  -15.134 37.684   1.00 76.13 184 A 1 
ATOM 1382 N N   . ALA A 0 185 . -61.501  -17.932 33.620   1.00 74.68 185 A 1 
ATOM 1383 C CA  . ALA A 0 185 . -60.335  -18.495 32.954   1.00 74.68 185 A 1 
ATOM 1384 C C   . ALA A 0 185 . -59.101  -17.715 33.422   1.00 74.68 185 A 1 
ATOM 1385 C CB  . ALA A 0 185 . -60.575  -18.522 31.444   1.00 74.68 185 A 1 
ATOM 1386 O O   . ALA A 0 185 . -59.160  -16.489 33.548   1.00 74.68 185 A 1 
ATOM 1387 N N   . TYR A 0 186 . -58.035  -18.431 33.750   1.00 79.32 186 A 1 
ATOM 1388 C CA  . TYR A 0 186 . -56.732  -17.890 34.107   1.00 79.32 186 A 1 
ATOM 1389 C C   . TYR A 0 186 . -55.679  -18.705 33.376   1.00 79.32 186 A 1 
ATOM 1390 C CB  . TYR A 0 186 . -56.470  -17.982 35.620   1.00 79.32 186 A 1 
ATOM 1391 O O   . TYR A 0 186 . -55.613  -19.919 33.560   1.00 79.32 186 A 1 
ATOM 1392 C CG  . TYR A 0 186 . -57.159  -16.952 36.493   1.00 79.32 186 A 1 
ATOM 1393 C CD1 . TYR A 0 186 . -56.976  -15.580 36.233   1.00 79.32 186 A 1 
ATOM 1394 C CD2 . TYR A 0 186 . -57.883  -17.359 37.630   1.00 79.32 186 A 1 
ATOM 1395 C CE1 . TYR A 0 186 . -57.576  -14.612 37.061   1.00 79.32 186 A 1 
ATOM 1396 C CE2 . TYR A 0 186 . -58.444  -16.395 38.489   1.00 79.32 186 A 1 
ATOM 1397 O OH  . TYR A 0 186 . -58.935  -14.108 38.979   1.00 79.32 186 A 1 
ATOM 1398 C CZ  . TYR A 0 186 . -58.321  -15.023 38.187   1.00 79.32 186 A 1 
ATOM 1399 N N   . GLY A 0 187 . -54.846  -18.038 32.600   1.00 83.66 187 A 1 
ATOM 1400 C CA  . GLY A 0 187 . -53.623  -18.619 32.084   1.00 83.66 187 A 1 
ATOM 1401 C C   . GLY A 0 187 . -52.487  -17.619 32.164   1.00 83.66 187 A 1 
ATOM 1402 O O   . GLY A 0 187 . -52.644  -16.500 32.666   1.00 83.66 187 A 1 
ATOM 1403 N N   . SER A 0 188 . -51.345  -18.084 31.710   1.00 81.89 188 A 1 
ATOM 1404 C CA  . SER A 0 188 . -50.100  -17.348 31.611   1.00 81.89 188 A 1 
ATOM 1405 C C   . SER A 0 188 . -49.282  -18.046 30.541   1.00 81.89 188 A 1 
ATOM 1406 C CB  . SER A 0 188 . -49.356  -17.394 32.950   1.00 81.89 188 A 1 
ATOM 1407 O O   . SER A 0 188 . -48.907  -19.202 30.763   1.00 81.89 188 A 1 
ATOM 1408 O OG  . SER A 0 188 . -49.278  -18.729 33.437   1.00 81.89 188 A 1 
ATOM 1409 N N   . ASP A 0 189 . -49.054  -17.360 29.430   1.00 82.71 189 A 1 
ATOM 1410 C CA  . ASP A 0 189 . -47.980  -17.698 28.505   1.00 82.71 189 A 1 
ATOM 1411 C C   . ASP A 0 189 . -46.673  -17.122 29.098   1.00 82.71 189 A 1 
ATOM 1412 C CB  . ASP A 0 189 . -48.438  -17.310 27.075   1.00 82.71 189 A 1 
ATOM 1413 O O   . ASP A 0 189 . -46.675  -16.144 29.863   1.00 82.71 189 A 1 
ATOM 1414 C CG  . ASP A 0 189 . -47.392  -17.061 25.982   1.00 82.71 189 A 1 
ATOM 1415 O OD1 . ASP A 0 189 . -46.177  -17.162 26.265   1.00 82.71 189 A 1 
ATOM 1416 O OD2 . ASP A 0 189 . -47.844  -16.741 24.854   1.00 82.71 189 A 1 
ATOM 1417 N N   . TYR A 0 190 . -45.594  -17.876 28.900   1.00 81.05 190 A 1 
ATOM 1418 C CA  . TYR A 0 190 . -44.265  -17.663 29.468   1.00 81.05 190 A 1 
ATOM 1419 C C   . TYR A 0 190 . -43.182  -17.910 28.408   1.00 81.05 190 A 1 
ATOM 1420 C CB  . TYR A 0 190 . -44.062  -18.529 30.734   1.00 81.05 190 A 1 
ATOM 1421 O O   . TYR A 0 190 . -42.184  -18.578 28.680   1.00 81.05 190 A 1 
ATOM 1422 C CG  . TYR A 0 190 . -44.616  -17.945 32.013   1.00 81.05 190 A 1 
ATOM 1423 C CD1 . TYR A 0 190 . -44.075  -16.736 32.474   1.00 81.05 190 A 1 
ATOM 1424 C CD2 . TYR A 0 190 . -45.636  -18.595 32.737   1.00 81.05 190 A 1 
ATOM 1425 C CE1 . TYR A 0 190 . -44.624  -16.114 33.598   1.00 81.05 190 A 1 
ATOM 1426 C CE2 . TYR A 0 190 . -46.176  -17.983 33.889   1.00 81.05 190 A 1 
ATOM 1427 O OH  . TYR A 0 190 . -46.429  -15.907 35.096   1.00 81.05 190 A 1 
ATOM 1428 C CZ  . TYR A 0 190 . -45.723  -16.698 34.252   1.00 81.05 190 A 1 
ATOM 1429 N N   . ASP A 0 191 . -43.358  -17.370 27.203   1.00 84.63 191 A 1 
ATOM 1430 C CA  . ASP A 0 191 . -42.291  -17.360 26.202   1.00 84.63 191 A 1 
ATOM 1431 C C   . ASP A 0 191 . -41.112  -16.475 26.659   1.00 84.63 191 A 1 
ATOM 1432 C CB  . ASP A 0 191 . -42.852  -16.944 24.833   1.00 84.63 191 A 1 
ATOM 1433 O O   . ASP A 0 191 . -41.224  -15.257 26.848   1.00 84.63 191 A 1 
ATOM 1434 C CG  . ASP A 0 191 . -41.836  -17.087 23.693   1.00 84.63 191 A 1 
ATOM 1435 O OD1 . ASP A 0 191 . -40.888  -17.901 23.810   1.00 84.63 191 A 1 
ATOM 1436 O OD2 . ASP A 0 191 . -41.967  -16.351 22.680   1.00 84.63 191 A 1 
ATOM 1437 N N   . SER A 0 192 . -39.947  -17.099 26.833   1.00 85.76 192 A 1 
ATOM 1438 C CA  . SER A 0 192 . -38.680  -16.423 27.106   1.00 85.76 192 A 1 
ATOM 1439 C C   . SER A 0 192 . -37.684  -16.734 25.997   1.00 85.76 192 A 1 
ATOM 1440 C CB  . SER A 0 192 . -38.158  -16.735 28.512   1.00 85.76 192 A 1 
ATOM 1441 O O   . SER A 0 192 . -37.214  -17.862 25.824   1.00 85.76 192 A 1 
ATOM 1442 O OG  . SER A 0 192 . -37.951  -18.115 28.731   1.00 85.76 192 A 1 
ATOM 1443 N N   . ARG A 0 193 . -37.367  -15.705 25.210   1.00 89.24 193 A 1 
ATOM 1444 C CA  . ARG A 0 193 . -36.515  -15.823 24.026   1.00 89.24 193 A 1 
ATOM 1445 C C   . ARG A 0 193 . -35.362  -14.859 24.143   1.00 89.24 193 A 1 
ATOM 1446 C CB  . ARG A 0 193 . -37.313  -15.592 22.740   1.00 89.24 193 A 1 
ATOM 1447 O O   . ARG A 0 193 . -35.559  -13.654 24.288   1.00 89.24 193 A 1 
ATOM 1448 C CG  . ARG A 0 193 . -38.571  -16.457 22.700   1.00 89.24 193 A 1 
ATOM 1449 C CD  . ARG A 0 193 . -39.363  -16.336 21.401   1.00 89.24 193 A 1 
ATOM 1450 N NE  . ARG A 0 193 . -38.524  -16.536 20.212   1.00 89.24 193 A 1 
ATOM 1451 N NH1 . ARG A 0 193 . -39.581  -15.042 18.867   1.00 89.24 193 A 1 
ATOM 1452 N NH2 . ARG A 0 193 . -37.686  -16.033 18.171   1.00 89.24 193 A 1 
ATOM 1453 C CZ  . ARG A 0 193 . -38.601  -15.872 19.086   1.00 89.24 193 A 1 
ATOM 1454 N N   . TRP A 0 194 . -34.160  -15.390 24.034   1.00 90.55 194 A 1 
ATOM 1455 C CA  . TRP A 0 194 . -32.946  -14.619 24.203   1.00 90.55 194 A 1 
ATOM 1456 C C   . TRP A 0 194 . -31.929  -15.001 23.142   1.00 90.55 194 A 1 
ATOM 1457 C CB  . TRP A 0 194 . -32.424  -14.838 25.620   1.00 90.55 194 A 1 
ATOM 1458 O O   . TRP A 0 194 . -31.812  -16.163 22.758   1.00 90.55 194 A 1 
ATOM 1459 C CG  . TRP A 0 194 . -31.101  -14.208 25.899   1.00 90.55 194 A 1 
ATOM 1460 C CD1 . TRP A 0 194 . -30.904  -12.951 26.347   1.00 90.55 194 A 1 
ATOM 1461 C CD2 . TRP A 0 194 . -29.778  -14.792 25.734   1.00 90.55 194 A 1 
ATOM 1462 C CE2 . TRP A 0 194 . -28.821  -13.860 26.226   1.00 90.55 194 A 1 
ATOM 1463 C CE3 . TRP A 0 194 . -29.292  -16.024 25.247   1.00 90.55 194 A 1 
ATOM 1464 N NE1 . TRP A 0 194 . -29.553  -12.727 26.517   1.00 90.55 194 A 1 
ATOM 1465 C CH2 . TRP A 0 194 . -27.008  -15.426 25.864   1.00 90.55 194 A 1 
ATOM 1466 C CZ2 . TRP A 0 194 . -27.463  -14.182 26.345   1.00 90.55 194 A 1 
ATOM 1467 C CZ3 . TRP A 0 194 . -27.920  -16.329 25.290   1.00 90.55 194 A 1 
ATOM 1468 N N   . GLY A 0 195 . -31.153  -14.034 22.678   1.00 93.44 195 A 1 
ATOM 1469 C CA  . GLY A 0 195 . -30.093  -14.325 21.738   1.00 93.44 195 A 1 
ATOM 1470 C C   . GLY A 0 195 . -29.106  -13.198 21.541   1.00 93.44 195 A 1 
ATOM 1471 O O   . GLY A 0 195 . -29.205  -12.105 22.103   1.00 93.44 195 A 1 
ATOM 1472 N N   . LYS A 0 196 . -28.104  -13.546 20.749   1.00 85.76 196 A 1 
ATOM 1473 C CA  . LYS A 0 196 . -26.884  -12.816 20.453   1.00 85.76 196 A 1 
ATOM 1474 C C   . LYS A 0 196 . -26.544  -13.069 18.995   1.00 85.76 196 A 1 
ATOM 1475 C CB  . LYS A 0 196 . -25.752  -13.336 21.346   1.00 85.76 196 A 1 
ATOM 1476 O O   . LYS A 0 196 . -26.650  -14.207 18.554   1.00 85.76 196 A 1 
ATOM 1477 C CG  . LYS A 0 196 . -26.067  -13.063 22.815   1.00 85.76 196 A 1 
ATOM 1478 C CD  . LYS A 0 196 . -24.914  -13.475 23.722   1.00 85.76 196 A 1 
ATOM 1479 C CE  . LYS A 0 196 . -25.041  -12.559 24.929   1.00 85.76 196 A 1 
ATOM 1480 N NZ  . LYS A 0 196 . -24.243  -13.013 26.074   1.00 85.76 196 A 1 
ATOM 1481 N N   . SER A 0 197 . -26.124  -12.048 18.272   1.00 89.37 197 A 1 
ATOM 1482 C CA  . SER A 0 197 . -25.663  -12.175 16.885   1.00 89.37 197 A 1 
ATOM 1483 C C   . SER A 0 197 . -24.541  -11.192 16.610   1.00 89.37 197 A 1 
ATOM 1484 C CB  . SER A 0 197 . -26.817  -11.982 15.895   1.00 89.37 197 A 1 
ATOM 1485 O O   . SER A 0 197 . -24.546  -10.112 17.191   1.00 89.37 197 A 1 
ATOM 1486 O OG  . SER A 0 197 . -27.552  -10.798 16.162   1.00 89.37 197 A 1 
ATOM 1487 N N   . TYR A 0 198 . -23.597  -11.546 15.745   1.00 78.79 198 A 1 
ATOM 1488 C CA  . TYR A 0 198 . -22.377  -10.801 15.403   1.00 78.79 198 A 1 
ATOM 1489 C C   . TYR A 0 198 . -22.139  -10.936 13.892   1.00 78.79 198 A 1 
ATOM 1490 C CB  . TYR A 0 198 . -21.187  -11.393 16.187   1.00 78.79 198 A 1 
ATOM 1491 O O   . TYR A 0 198 . -22.374  -12.013 13.361   1.00 78.79 198 A 1 
ATOM 1492 C CG  . TYR A 0 198 . -19.877  -10.624 16.140   1.00 78.79 198 A 1 
ATOM 1493 C CD1 . TYR A 0 198 . -18.900  -10.953 15.180   1.00 78.79 198 A 1 
ATOM 1494 C CD2 . TYR A 0 198 . -19.618  -9.595  17.066   1.00 78.79 198 A 1 
ATOM 1495 C CE1 . TYR A 0 198 . -17.694  -10.230 15.118   1.00 78.79 198 A 1 
ATOM 1496 C CE2 . TYR A 0 198 . -18.432  -8.843  16.988   1.00 78.79 198 A 1 
ATOM 1497 O OH  . TYR A 0 198 . -16.333  -8.417  15.922   1.00 78.79 198 A 1 
ATOM 1498 C CZ  . TYR A 0 198 . -17.470  -9.157  16.004   1.00 78.79 198 A 1 
ATOM 1499 N N   . ASP A 0 199 . -21.633  -9.903  13.212   1.00 84.14 199 A 1 
ATOM 1500 C CA  . ASP A 0 199 . -21.270  -9.917  11.783   1.00 84.14 199 A 1 
ATOM 1501 C C   . ASP A 0 199 . -20.055  -9.016  11.493   1.00 84.14 199 A 1 
ATOM 1502 C CB  . ASP A 0 199 . -22.391  -9.387  10.878   1.00 84.14 199 A 1 
ATOM 1503 O O   . ASP A 0 199 . -19.827  -8.025  12.187   1.00 84.14 199 A 1 
ATOM 1504 C CG  . ASP A 0 199 . -23.800  -9.924  11.112   1.00 84.14 199 A 1 
ATOM 1505 O OD1 . ASP A 0 199 . -24.094  -11.016 10.584   1.00 84.14 199 A 1 
ATOM 1506 O OD2 . ASP A 0 199 . -24.609  -9.126  11.651   1.00 84.14 199 A 1 
ATOM 1507 N N   . SER A 0 200 . -19.329  -9.268  10.398   1.00 78.08 200 A 1 
ATOM 1508 C CA  . SER A 0 200 . -18.157  -8.497  9.951    1.00 78.08 200 A 1 
ATOM 1509 C C   . SER A 0 200 . -17.920  -8.695  8.438    1.00 78.08 200 A 1 
ATOM 1510 C CB  . SER A 0 200 . -16.952  -8.849  10.851   1.00 78.08 200 A 1 
ATOM 1511 O O   . SER A 0 200 . -18.278  -9.751  7.922    1.00 78.08 200 A 1 
ATOM 1512 O OG  . SER A 0 200 . -15.729  -8.884  10.147   1.00 78.08 200 A 1 
ATOM 1513 N N   . VAL A 0 201 . -17.403  -7.708  7.665    1.00 79.82 201 A 1 
ATOM 1514 C CA  . VAL A 0 201 . -17.404  -7.759  6.165    1.00 79.82 201 A 1 
ATOM 1515 C C   . VAL A 0 201 . -16.201  -7.082  5.431    1.00 79.82 201 A 1 
ATOM 1516 C CB  . VAL A 0 201 . -18.791  -7.376  5.550    1.00 79.82 201 A 1 
ATOM 1517 O O   . VAL A 0 201 . -15.353  -6.391  5.989    1.00 79.82 201 A 1 
ATOM 1518 C CG1 . VAL A 0 201 . -18.999  -7.876  4.096    1.00 79.82 201 A 1 
ATOM 1519 C CG2 . VAL A 0 201 . -20.025  -7.985  6.242    1.00 79.82 201 A 1 
ATOM 1520 N N   . GLU A 0 202 . -16.113  -7.347  4.117    1.00 84.52 202 A 1 
ATOM 1521 C CA  . GLU A 0 202 . -15.028  -7.140  3.140    1.00 84.52 202 A 1 
ATOM 1522 C C   . GLU A 0 202 . -14.810  -5.731  2.535    1.00 84.52 202 A 1 
ATOM 1523 C CB  . GLU A 0 202 . -15.255  -8.180  2.005    1.00 84.52 202 A 1 
ATOM 1524 O O   . GLU A 0 202 . -15.745  -5.040  2.140    1.00 84.52 202 A 1 
ATOM 1525 C CG  . GLU A 0 202 . -14.462  -7.979  0.695    1.00 84.52 202 A 1 
ATOM 1526 C CD  . GLU A 0 202 . -14.222  -9.253  -0.126   1.00 84.52 202 A 1 
ATOM 1527 O OE1 . GLU A 0 202 . -13.038  -9.570  -0.389   1.00 84.52 202 A 1 
ATOM 1528 O OE2 . GLU A 0 202 . -15.128  -9.681  -0.870   1.00 84.52 202 A 1 
ATOM 1529 N N   . ALA A 0 203 . -13.545  -5.348  2.303    1.00 94.33 203 A 1 
ATOM 1530 C CA  . ALA A 0 203 . -13.156  -4.136  1.562    1.00 94.33 203 A 1 
ATOM 1531 C C   . ALA A 0 203 . -11.922  -4.364  0.668    1.00 94.33 203 A 1 
ATOM 1532 C CB  . ALA A 0 203 . -12.888  -3.020  2.583    1.00 94.33 203 A 1 
ATOM 1533 O O   . ALA A 0 203 . -10.970  -4.984  1.126    1.00 94.33 203 A 1 
ATOM 1534 N N   . LYS A 0 204 . -11.867  -3.826  -0.565   1.00 96.62 204 A 1 
ATOM 1535 C CA  . LYS A 0 204 . -10.681  -3.907  -1.458   1.00 96.62 204 A 1 
ATOM 1536 C C   . LYS A 0 204 . -10.232  -2.541  -1.994   1.00 96.62 204 A 1 
ATOM 1537 C CB  . LYS A 0 204 . -10.863  -4.907  -2.624   1.00 96.62 204 A 1 
ATOM 1538 O O   . LYS A 0 204 . -11.069  -1.704  -2.329   1.00 96.62 204 A 1 
ATOM 1539 C CG  . LYS A 0 204 . -11.422  -6.290  -2.242   1.00 96.62 204 A 1 
ATOM 1540 C CD  . LYS A 0 204 . -11.462  -7.222  -3.469   1.00 96.62 204 A 1 
ATOM 1541 C CE  . LYS A 0 204 . -11.885  -8.650  -3.087   1.00 96.62 204 A 1 
ATOM 1542 N NZ  . LYS A 0 204 . -13.350  -8.809  -2.908   1.00 96.62 204 A 1 
ATOM 1543 N N   . SER A 0 205 . -8.924   -2.330  -2.137   1.00 97.14 205 A 1 
ATOM 1544 C CA  . SER A 0 205 . -8.288   -1.108  -2.663   1.00 97.14 205 A 1 
ATOM 1545 C C   . SER A 0 205 . -7.175   -1.469  -3.646   1.00 97.14 205 A 1 
ATOM 1546 C CB  . SER A 0 205 . -7.706   -0.279  -1.508   1.00 97.14 205 A 1 
ATOM 1547 O O   . SER A 0 205 . -6.420   -2.398  -3.377   1.00 97.14 205 A 1 
ATOM 1548 O OG  . SER A 0 205 . -7.399   1.057   -1.874   1.00 97.14 205 A 1 
ATOM 1549 N N   . TYR A 0 206 . -7.039   -0.715  -4.735   1.00 96.25 206 A 1 
ATOM 1550 C CA  . TYR A 0 206 . -5.954   -0.824  -5.713   1.00 96.25 206 A 1 
ATOM 1551 C C   . TYR A 0 206 . -5.454   0.580   -6.059   1.00 96.25 206 A 1 
ATOM 1552 C CB  . TYR A 0 206 . -6.426   -1.548  -6.984   1.00 96.25 206 A 1 
ATOM 1553 O O   . TYR A 0 206 . -6.199   1.396   -6.604   1.00 96.25 206 A 1 
ATOM 1554 C CG  . TYR A 0 206 . -6.993   -2.937  -6.763   1.00 96.25 206 A 1 
ATOM 1555 C CD1 . TYR A 0 206 . -6.139   -4.055  -6.767   1.00 96.25 206 A 1 
ATOM 1556 C CD2 . TYR A 0 206 . -8.377   -3.107  -6.560   1.00 96.25 206 A 1 
ATOM 1557 C CE1 . TYR A 0 206 . -6.663   -5.346  -6.559   1.00 96.25 206 A 1 
ATOM 1558 C CE2 . TYR A 0 206 . -8.906   -4.394  -6.350   1.00 96.25 206 A 1 
ATOM 1559 O OH  . TYR A 0 206 . -8.563   -6.756  -6.143   1.00 96.25 206 A 1 
ATOM 1560 C CZ  . TYR A 0 206 . -8.050   -5.514  -6.347   1.00 96.25 206 A 1 
ATOM 1561 N N   . ASP A 0 207 . -4.198   0.853   -5.740   1.00 96.86 207 A 1 
ATOM 1562 C CA  . ASP A 0 207 . -3.493   2.093   -6.037   1.00 96.86 207 A 1 
ATOM 1563 C C   . ASP A 0 207 . -2.336   1.769   -6.989   1.00 96.86 207 A 1 
ATOM 1564 C CB  . ASP A 0 207 . -3.006   2.728   -4.721   1.00 96.86 207 A 1 
ATOM 1565 O O   . ASP A 0 207 . -1.611   0.805   -6.755   1.00 96.86 207 A 1 
ATOM 1566 C CG  . ASP A 0 207 . -4.159   3.171   -3.811   1.00 96.86 207 A 1 
ATOM 1567 O OD1 . ASP A 0 207 . -5.028   3.926   -4.298   1.00 96.86 207 A 1 
ATOM 1568 O OD2 . ASP A 0 207 . -4.178   2.836   -2.603   1.00 96.86 207 A 1 
ATOM 1569 N N   . ASN A 0 208 . -2.172   2.546   -8.063   1.00 97.17 208 A 1 
ATOM 1570 C CA  . ASN A 0 208 . -1.068   2.379   -9.010   1.00 97.17 208 A 1 
ATOM 1571 C C   . ASN A 0 208 . -0.462   3.731   -9.421   1.00 97.17 208 A 1 
ATOM 1572 C CB  . ASN A 0 208 . -1.532   1.553   -10.224  1.00 97.17 208 A 1 
ATOM 1573 O O   . ASN A 0 208 . -1.213   4.666   -9.721   1.00 97.17 208 A 1 
ATOM 1574 C CG  . ASN A 0 208 . -0.332   1.139   -11.054  1.00 97.17 208 A 1 
ATOM 1575 N ND2 . ASN A 0 208 . -0.363   1.300   -12.351  1.00 97.17 208 A 1 
ATOM 1576 O OD1 . ASN A 0 208 . 0.668    0.707   -10.528  1.00 97.17 208 A 1 
ATOM 1577 N N   . GLU A 0 209 . 0.867    3.837   -9.451   1.00 97.92 209 A 1 
ATOM 1578 C CA  . GLU A 0 209 . 1.638    5.037   -9.806   1.00 97.92 209 A 1 
ATOM 1579 C C   . GLU A 0 209 . 2.800    4.685   -10.750  1.00 97.92 209 A 1 
ATOM 1580 C CB  . GLU A 0 209 . 2.186    5.739   -8.543   1.00 97.92 209 A 1 
ATOM 1581 O O   . GLU A 0 209 . 3.721    3.970   -10.364  1.00 97.92 209 A 1 
ATOM 1582 C CG  . GLU A 0 209 . 1.086    6.366   -7.670   1.00 97.92 209 A 1 
ATOM 1583 C CD  . GLU A 0 209 . 1.617    7.247   -6.523   1.00 97.92 209 A 1 
ATOM 1584 O OE1 . GLU A 0 209 . 0.952    7.319   -5.459   1.00 97.92 209 A 1 
ATOM 1585 O OE2 . GLU A 0 209 . 2.544    8.051   -6.743   1.00 97.92 209 A 1 
ATOM 1586 N N   . ASN A 0 210 . 2.781    5.229   -11.972  1.00 97.41 210 A 1 
ATOM 1587 C CA  . ASN A 0 210 . 3.725    4.888   -13.039  1.00 97.41 210 A 1 
ATOM 1588 C C   . ASN A 0 210 . 4.414    6.137   -13.590  1.00 97.41 210 A 1 
ATOM 1589 C CB  . ASN A 0 210 . 3.019    4.130   -14.184  1.00 97.41 210 A 1 
ATOM 1590 O O   . ASN A 0 210 . 3.778    7.173   -13.796  1.00 97.41 210 A 1 
ATOM 1591 C CG  . ASN A 0 210 . 2.518    2.756   -13.785  1.00 97.41 210 A 1 
ATOM 1592 N ND2 . ASN A 0 210 . 2.477    1.816   -14.692  1.00 97.41 210 A 1 
ATOM 1593 O OD1 . ASN A 0 210 . 2.106    2.517   -12.673  1.00 97.41 210 A 1 
ATOM 1594 N N   . TYR A 0 211 . 5.697    6.004   -13.908  1.00 98.43 211 A 1 
ATOM 1595 C CA  . TYR A 0 211 . 6.522    7.002   -14.577  1.00 98.43 211 A 1 
ATOM 1596 C C   . TYR A 0 211 . 7.393    6.325   -15.636  1.00 98.43 211 A 1 
ATOM 1597 C CB  . TYR A 0 211 . 7.384    7.721   -13.532  1.00 98.43 211 A 1 
ATOM 1598 O O   . TYR A 0 211 . 7.986    5.278   -15.375  1.00 98.43 211 A 1 
ATOM 1599 C CG  . TYR A 0 211 . 8.436    8.650   -14.108  1.00 98.43 211 A 1 
ATOM 1600 C CD1 . TYR A 0 211 . 9.773    8.218   -14.242  1.00 98.43 211 A 1 
ATOM 1601 C CD2 . TYR A 0 211 . 8.074    9.947   -14.513  1.00 98.43 211 A 1 
ATOM 1602 C CE1 . TYR A 0 211 . 10.750   9.098   -14.750  1.00 98.43 211 A 1 
ATOM 1603 C CE2 . TYR A 0 211 . 9.050    10.827  -15.017  1.00 98.43 211 A 1 
ATOM 1604 O OH  . TYR A 0 211 . 11.345   11.268  -15.587  1.00 98.43 211 A 1 
ATOM 1605 C CZ  . TYR A 0 211 . 10.394   10.411  -15.126  1.00 98.43 211 A 1 
ATOM 1606 N N   . ALA A 0 212 . 7.502    6.932   -16.814  1.00 98.31 212 A 1 
ATOM 1607 C CA  . ALA A 0 212 . 8.458    6.511   -17.830  1.00 98.31 212 A 1 
ATOM 1608 C C   . ALA A 0 212 . 9.047    7.727   -18.546  1.00 98.31 212 A 1 
ATOM 1609 C CB  . ALA A 0 212 . 7.791    5.529   -18.802  1.00 98.31 212 A 1 
ATOM 1610 O O   . ALA A 0 212 . 8.299    8.602   -18.991  1.00 98.31 212 A 1 
ATOM 1611 N N   . ARG A 0 213 . 10.375   7.746   -18.684  1.00 98.53 213 A 1 
ATOM 1612 C CA  . ARG A 0 213 . 11.142   8.730   -19.449  1.00 98.53 213 A 1 
ATOM 1613 C C   . ARG A 0 213 . 12.104   8.018   -20.388  1.00 98.53 213 A 1 
ATOM 1614 C CB  . ARG A 0 213 . 11.876   9.690   -18.503  1.00 98.53 213 A 1 
ATOM 1615 O O   . ARG A 0 213 . 12.800   7.095   -19.976  1.00 98.53 213 A 1 
ATOM 1616 C CG  . ARG A 0 213 . 12.761   10.709  -19.249  1.00 98.53 213 A 1 
ATOM 1617 C CD  . ARG A 0 213 . 13.515   11.645  -18.298  1.00 98.53 213 A 1 
ATOM 1618 N NE  . ARG A 0 213 . 14.462   10.921  -17.421  1.00 98.53 213 A 1 
ATOM 1619 N NH1 . ARG A 0 213 . 16.266   10.767  -18.850  1.00 98.53 213 A 1 
ATOM 1620 N NH2 . ARG A 0 213 . 16.457   10.009  -16.797  1.00 98.53 213 A 1 
ATOM 1621 C CZ  . ARG A 0 213 . 15.709   10.568  -17.698  1.00 98.53 213 A 1 
ATOM 1622 N N   . ARG A 0 214 . 12.172   8.499   -21.622  1.00 98.51 214 A 1 
ATOM 1623 C CA  . ARG A 0 214 . 13.072   8.042   -22.677  1.00 98.51 214 A 1 
ATOM 1624 C C   . ARG A 0 214 . 13.777   9.247   -23.286  1.00 98.51 214 A 1 
ATOM 1625 C CB  . ARG A 0 214 . 12.243   7.225   -23.680  1.00 98.51 214 A 1 
ATOM 1626 O O   . ARG A 0 214 . 13.121   10.223  -23.637  1.00 98.51 214 A 1 
ATOM 1627 C CG  . ARG A 0 214 . 12.887   7.108   -25.066  1.00 98.51 214 A 1 
ATOM 1628 C CD  . ARG A 0 214 . 12.366   5.889   -25.824  1.00 98.51 214 A 1 
ATOM 1629 N NE  . ARG A 0 214 . 10.903   5.935   -26.028  1.00 98.51 214 A 1 
ATOM 1630 N NH1 . ARG A 0 214 . 10.634   3.756   -26.665  1.00 98.51 214 A 1 
ATOM 1631 N NH2 . ARG A 0 214 . 8.862    5.099   -26.535  1.00 98.51 214 A 1 
ATOM 1632 C CZ  . ARG A 0 214 . 10.141   4.933   -26.404  1.00 98.51 214 A 1 
ATOM 1633 N N   . VAL A 0 215 . 15.097   9.172   -23.399  1.00 98.61 215 A 1 
ATOM 1634 C CA  . VAL A 0 215 . 15.962   10.162  -24.054  1.00 98.61 215 A 1 
ATOM 1635 C C   . VAL A 0 215 . 16.769   9.455   -25.134  1.00 98.61 215 A 1 
ATOM 1636 C CB  . VAL A 0 215 . 16.894   10.856  -23.039  1.00 98.61 215 A 1 
ATOM 1637 O O   . VAL A 0 215 . 17.291   8.366   -24.883  1.00 98.61 215 A 1 
ATOM 1638 C CG1 . VAL A 0 215 . 17.840   11.865  -23.702  1.00 98.61 215 A 1 
ATOM 1639 C CG2 . VAL A 0 215 . 16.076   11.613  -21.982  1.00 98.61 215 A 1 
ATOM 1640 N N   . ARG A 0 216 . 16.861   10.060  -26.317  1.00 97.91 216 A 1 
ATOM 1641 C CA  . ARG A 0 216 . 17.820   9.709   -27.375  1.00 97.91 216 A 1 
ATOM 1642 C C   . ARG A 0 216 . 18.491   10.988  -27.856  1.00 97.91 216 A 1 
ATOM 1643 C CB  . ARG A 0 216 . 17.141   8.999   -28.560  1.00 97.91 216 A 1 
ATOM 1644 O O   . ARG A 0 216 . 17.773   11.961  -28.095  1.00 97.91 216 A 1 
ATOM 1645 C CG  . ARG A 0 216 . 16.385   7.711   -28.203  1.00 97.91 216 A 1 
ATOM 1646 C CD  . ARG A 0 216 . 17.356   6.638   -27.706  1.00 97.91 216 A 1 
ATOM 1647 N NE  . ARG A 0 216 . 16.673   5.376   -27.359  1.00 97.91 216 A 1 
ATOM 1648 N NH1 . ARG A 0 216 . 16.156   5.809   -25.150  1.00 97.91 216 A 1 
ATOM 1649 N NH2 . ARG A 0 216 . 15.637   3.854   -26.033  1.00 97.91 216 A 1 
ATOM 1650 C CZ  . ARG A 0 216 . 16.163   5.031   -26.189  1.00 97.91 216 A 1 
ATOM 1651 N N   . ALA A 0 217 . 19.809   10.986  -27.959  1.00 97.59 217 A 1 
ATOM 1652 C CA  . ALA A 0 217 . 20.603   12.066  -28.521  1.00 97.59 217 A 1 
ATOM 1653 C C   . ALA A 0 217 . 21.670   11.474  -29.444  1.00 97.59 217 A 1 
ATOM 1654 C CB  . ALA A 0 217 . 21.218   12.899  -27.391  1.00 97.59 217 A 1 
ATOM 1655 O O   . ALA A 0 217 . 22.218   10.432  -29.110  1.00 97.59 217 A 1 
ATOM 1656 N N   . ASP A 0 218 . 21.924   12.152  -30.553  1.00 96.18 218 A 1 
ATOM 1657 C CA  . ASP A 0 218 . 22.787   11.735  -31.661  1.00 96.18 218 A 1 
ATOM 1658 C C   . ASP A 0 218 . 23.597   12.977  -32.100  1.00 96.18 218 A 1 
ATOM 1659 C CB  . ASP A 0 218 . 21.843   11.163  -32.737  1.00 96.18 218 A 1 
ATOM 1660 O O   . ASP A 0 218 . 23.046   14.087  -32.133  1.00 96.18 218 A 1 
ATOM 1661 C CG  . ASP A 0 218 . 22.473   10.825  -34.088  1.00 96.18 218 A 1 
ATOM 1662 O OD1 . ASP A 0 218 . 23.698   11.020  -34.223  1.00 96.18 218 A 1 
ATOM 1663 O OD2 . ASP A 0 218 . 21.665   10.463  -34.976  1.00 96.18 218 A 1 
ATOM 1664 N N   . ASP A 0 219 . 24.911   12.831  -32.313  1.00 94.48 219 A 1 
ATOM 1665 C CA  . ASP A 0 219 . 25.868   13.923  -32.576  1.00 94.48 219 A 1 
ATOM 1666 C C   . ASP A 0 219 . 26.957   13.537  -33.599  1.00 94.48 219 A 1 
ATOM 1667 C CB  . ASP A 0 219 . 26.437   14.471  -31.249  1.00 94.48 219 A 1 
ATOM 1668 O O   . ASP A 0 219 . 28.161   13.708  -33.354  1.00 94.48 219 A 1 
ATOM 1669 C CG  . ASP A 0 219 . 27.379   15.675  -31.414  1.00 94.48 219 A 1 
ATOM 1670 O OD1 . ASP A 0 219 . 26.980   16.727  -31.966  1.00 94.48 219 A 1 
ATOM 1671 O OD2 . ASP A 0 219 . 28.490   15.732  -30.829  1.00 94.48 219 A 1 
ATOM 1672 N N   . ASP A 0 220 . 26.501   13.066  -34.760  1.00 93.35 220 A 1 
ATOM 1673 C CA  . ASP A 0 220 . 27.249   12.914  -36.014  1.00 93.35 220 A 1 
ATOM 1674 C C   . ASP A 0 220 . 28.192   14.100  -36.315  1.00 93.35 220 A 1 
ATOM 1675 C CB  . ASP A 0 220 . 26.222   12.820  -37.172  1.00 93.35 220 A 1 
ATOM 1676 O O   . ASP A 0 220 . 27.759   15.248  -36.463  1.00 93.35 220 A 1 
ATOM 1677 C CG  . ASP A 0 220 . 26.031   11.439  -37.799  1.00 93.35 220 A 1 
ATOM 1678 O OD1 . ASP A 0 220 . 26.983   10.634  -37.718  1.00 93.35 220 A 1 
ATOM 1679 O OD2 . ASP A 0 220 . 25.047   11.309  -38.568  1.00 93.35 220 A 1 
ATOM 1680 N N   . GLN A 0 221 . 29.487   13.837  -36.506  1.00 92.97 221 A 1 
ATOM 1681 C CA  . GLN A 0 221 . 30.494   14.789  -36.996  1.00 92.97 221 A 1 
ATOM 1682 C C   . GLN A 0 221 . 31.390   14.130  -38.045  1.00 92.97 221 A 1 
ATOM 1683 C CB  . GLN A 0 221 . 31.362   15.302  -35.834  1.00 92.97 221 A 1 
ATOM 1684 O O   . GLN A 0 221 . 31.866   13.019  -37.845  1.00 92.97 221 A 1 
ATOM 1685 C CG  . GLN A 0 221 . 30.619   16.301  -34.942  1.00 92.97 221 A 1 
ATOM 1686 C CD  . GLN A 0 221 . 31.400   16.630  -33.679  1.00 92.97 221 A 1 
ATOM 1687 N NE2 . GLN A 0 221 . 30.899   16.252  -32.525  1.00 92.97 221 A 1 
ATOM 1688 O OE1 . GLN A 0 221 . 32.442   17.277  -33.690  1.00 92.97 221 A 1 
ATOM 1689 N N   . TRP A 0 222 . 31.692   14.829  -39.140  1.00 92.40 222 A 1 
ATOM 1690 C CA  . TRP A 0 222 . 32.592   14.312  -40.179  1.00 92.40 222 A 1 
ATOM 1691 C C   . TRP A 0 222 . 33.315   15.425  -40.940  1.00 92.40 222 A 1 
ATOM 1692 C CB  . TRP A 0 222 . 31.800   13.421  -41.148  1.00 92.40 222 A 1 
ATOM 1693 O O   . TRP A 0 222 . 32.826   16.559  -41.022  1.00 92.40 222 A 1 
ATOM 1694 C CG  . TRP A 0 222 . 30.709   14.118  -41.905  1.00 92.40 222 A 1 
ATOM 1695 C CD1 . TRP A 0 222 . 29.422   14.223  -41.506  1.00 92.40 222 A 1 
ATOM 1696 C CD2 . TRP A 0 222 . 30.789   14.807  -43.189  1.00 92.40 222 A 1 
ATOM 1697 C CE2 . TRP A 0 222 . 29.503   15.343  -43.495  1.00 92.40 222 A 1 
ATOM 1698 C CE3 . TRP A 0 222 . 31.814   15.013  -44.136  1.00 92.40 222 A 1 
ATOM 1699 N NE1 . TRP A 0 222 . 28.702   14.935  -42.444  1.00 92.40 222 A 1 
ATOM 1700 C CH2 . TRP A 0 222 . 30.307   16.275  -45.584  1.00 92.40 222 A 1 
ATOM 1701 C CZ2 . TRP A 0 222 . 29.257   16.081  -44.666  1.00 92.40 222 A 1 
ATOM 1702 C CZ3 . TRP A 0 222 . 31.577   15.731  -45.321  1.00 92.40 222 A 1 
ATOM 1703 N N   . ALA A 0 223 . 34.461   15.091  -41.535  1.00 90.93 223 A 1 
ATOM 1704 C CA  . ALA A 0 223 . 35.106   15.904  -42.560  1.00 90.93 223 A 1 
ATOM 1705 C C   . ALA A 0 223 . 35.796   15.049  -43.634  1.00 90.93 223 A 1 
ATOM 1706 C CB  . ALA A 0 223 . 36.110   16.872  -41.923  1.00 90.93 223 A 1 
ATOM 1707 O O   . ALA A 0 223 . 36.220   13.926  -43.370  1.00 90.93 223 A 1 
ATOM 1708 N N   . GLU A 0 224 . 35.944   15.634  -44.820  1.00 88.14 224 A 1 
ATOM 1709 C CA  . GLU A 0 224 . 36.738   15.120  -45.940  1.00 88.14 224 A 1 
ATOM 1710 C C   . GLU A 0 224 . 37.638   16.260  -46.451  1.00 88.14 224 A 1 
ATOM 1711 C CB  . GLU A 0 224 . 35.825   14.639  -47.090  1.00 88.14 224 A 1 
ATOM 1712 O O   . GLU A 0 224 . 37.152   17.381  -46.634  1.00 88.14 224 A 1 
ATOM 1713 C CG  . GLU A 0 224 . 34.835   13.504  -46.753  1.00 88.14 224 A 1 
ATOM 1714 C CD  . GLU A 0 224 . 33.886   13.148  -47.923  1.00 88.14 224 A 1 
ATOM 1715 O OE1 . GLU A 0 224 . 33.188   12.111  -47.831  1.00 88.14 224 A 1 
ATOM 1716 O OE2 . GLU A 0 224 . 33.811   13.910  -48.922  1.00 88.14 224 A 1 
ATOM 1717 N N   . ASP A 0 225 . 38.913   15.974  -46.714  1.00 83.77 225 A 1 
ATOM 1718 C CA  . ASP A 0 225 . 39.826   16.811  -47.503  1.00 83.77 225 A 1 
ATOM 1719 C C   . ASP A 0 225 . 40.285   16.011  -48.735  1.00 83.77 225 A 1 
ATOM 1720 C CB  . ASP A 0 225 . 41.004   17.322  -46.647  1.00 83.77 225 A 1 
ATOM 1721 O O   . ASP A 0 225 . 40.484   14.798  -48.681  1.00 83.77 225 A 1 
ATOM 1722 C CG  . ASP A 0 225 . 41.835   18.445  -47.303  1.00 83.77 225 A 1 
ATOM 1723 O OD1 . ASP A 0 225 . 41.603   18.750  -48.502  1.00 83.77 225 A 1 
ATOM 1724 O OD2 . ASP A 0 225 . 42.691   19.019  -46.591  1.00 83.77 225 A 1 
ATOM 1725 N N   . TYR A 0 226 . 40.420   16.674  -49.880  1.00 84.37 226 A 1 
ATOM 1726 C CA  . TYR A 0 226 . 40.961   16.074  -51.095  1.00 84.37 226 A 1 
ATOM 1727 C C   . TYR A 0 226 . 41.889   17.050  -51.803  1.00 84.37 226 A 1 
ATOM 1728 C CB  . TYR A 0 226 . 39.842   15.604  -52.035  1.00 84.37 226 A 1 
ATOM 1729 O O   . TYR A 0 226 . 41.442   17.967  -52.507  1.00 84.37 226 A 1 
ATOM 1730 C CG  . TYR A 0 226 . 40.385   14.945  -53.293  1.00 84.37 226 A 1 
ATOM 1731 C CD1 . TYR A 0 226 . 40.370   15.616  -54.532  1.00 84.37 226 A 1 
ATOM 1732 C CD2 . TYR A 0 226 . 40.994   13.684  -53.194  1.00 84.37 226 A 1 
ATOM 1733 C CE1 . TYR A 0 226 . 40.945   15.014  -55.672  1.00 84.37 226 A 1 
ATOM 1734 C CE2 . TYR A 0 226 . 41.581   13.079  -54.318  1.00 84.37 226 A 1 
ATOM 1735 O OH  . TYR A 0 226 . 42.165   13.158  -56.632  1.00 84.37 226 A 1 
ATOM 1736 C CZ  . TYR A 0 226 . 41.560   13.746  -55.560  1.00 84.37 226 A 1 
ATOM 1737 N N   . ASP A 0 227 . 43.187   16.784  -51.692  1.00 82.04 227 A 1 
ATOM 1738 C CA  . ASP A 0 227 . 44.228   17.651  -52.214  1.00 82.04 227 A 1 
ATOM 1739 C C   . ASP A 0 227 . 44.875   17.013  -53.453  1.00 82.04 227 A 1 
ATOM 1740 C CB  . ASP A 0 227 . 45.218   18.013  -51.085  1.00 82.04 227 A 1 
ATOM 1741 O O   . ASP A 0 227 . 45.403   15.898  -53.436  1.00 82.04 227 A 1 
ATOM 1742 C CG  . ASP A 0 227 . 45.782   19.436  -51.187  1.00 82.04 227 A 1 
ATOM 1743 O OD1 . ASP A 0 227 . 45.375   20.180  -52.117  1.00 82.04 227 A 1 
ATOM 1744 O OD2 . ASP A 0 227 . 46.752   19.758  -50.463  1.00 82.04 227 A 1 
ATOM 1745 N N   . ARG A 0 228 . 44.833   17.700  -54.600  1.00 75.85 228 A 1 
ATOM 1746 C CA  . ARG A 0 228 . 45.363   17.160  -55.868  1.00 75.85 228 A 1 
ATOM 1747 C C   . ARG A 0 228 . 46.403   18.076  -56.487  1.00 75.85 228 A 1 
ATOM 1748 C CB  . ARG A 0 228 . 44.200   16.816  -56.807  1.00 75.85 228 A 1 
ATOM 1749 O O   . ARG A 0 228 . 46.060   19.097  -57.084  1.00 75.85 228 A 1 
ATOM 1750 C CG  . ARG A 0 228 . 44.707   16.054  -58.034  1.00 75.85 228 A 1 
ATOM 1751 C CD  . ARG A 0 228 . 43.563   15.635  -58.968  1.00 75.85 228 A 1 
ATOM 1752 N NE  . ARG A 0 228 . 44.116   14.925  -60.142  1.00 75.85 228 A 1 
ATOM 1753 N NH1 . ARG A 0 228 . 44.650   16.775  -61.383  1.00 75.85 228 A 1 
ATOM 1754 N NH2 . ARG A 0 228 . 45.703   14.872  -61.787  1.00 75.85 228 A 1 
ATOM 1755 C CZ  . ARG A 0 228 . 44.795   15.513  -61.112  1.00 75.85 228 A 1 
ATOM 1756 N N   . TYR A 0 229 . 47.670   17.657  -56.470  1.00 73.24 229 A 1 
ATOM 1757 C CA  . TYR A 0 229 . 48.795   18.435  -56.991  1.00 73.24 229 A 1 
ATOM 1758 C C   . TYR A 0 229 . 49.391   17.851  -58.287  1.00 73.24 229 A 1 
ATOM 1759 C CB  . TYR A 0 229 . 49.836   18.663  -55.880  1.00 73.24 229 A 1 
ATOM 1760 O O   . TYR A 0 229 . 50.085   16.835  -58.304  1.00 73.24 229 A 1 
ATOM 1761 C CG  . TYR A 0 229 . 50.425   17.416  -55.238  1.00 73.24 229 A 1 
ATOM 1762 C CD1 . TYR A 0 229 . 49.793   16.832  -54.120  1.00 73.24 229 A 1 
ATOM 1763 C CD2 . TYR A 0 229 . 51.613   16.848  -55.745  1.00 73.24 229 A 1 
ATOM 1764 C CE1 . TYR A 0 229 . 50.330   15.675  -53.522  1.00 73.24 229 A 1 
ATOM 1765 C CE2 . TYR A 0 229 . 52.150   15.690  -55.148  1.00 73.24 229 A 1 
ATOM 1766 O OH  . TYR A 0 229 . 52.044   13.976  -53.490  1.00 73.24 229 A 1 
ATOM 1767 C CZ  . TYR A 0 229 . 51.510   15.101  -54.034  1.00 73.24 229 A 1 
ATOM 1768 N N   . ASP A 0 230 . 49.216   18.564  -59.405  1.00 65.21 230 A 1 
ATOM 1769 C CA  . ASP A 0 230 . 49.976   18.314  -60.637  1.00 65.21 230 A 1 
ATOM 1770 C C   . ASP A 0 230 . 51.222   19.231  -60.685  1.00 65.21 230 A 1 
ATOM 1771 C CB  . ASP A 0 230 . 49.079   18.507  -61.880  1.00 65.21 230 A 1 
ATOM 1772 O O   . ASP A 0 230 . 51.141   20.373  -61.157  1.00 65.21 230 A 1 
ATOM 1773 C CG  . ASP A 0 230 . 48.033   17.406  -62.137  1.00 65.21 230 A 1 
ATOM 1774 O OD1 . ASP A 0 230 . 48.349   16.200  -62.051  1.00 65.21 230 A 1 
ATOM 1775 O OD2 . ASP A 0 230 . 46.904   17.740  -62.567  1.00 65.21 230 A 1 
ATOM 1776 N N   . ALA A 0 231 . 52.408   18.756  -60.260  1.00 55.88 231 A 1 
ATOM 1777 C CA  . ALA A 0 231 . 53.668   19.505  -60.418  1.00 55.88 231 A 1 
ATOM 1778 C C   . ALA A 0 231 . 54.202   19.432  -61.867  1.00 55.88 231 A 1 
ATOM 1779 C CB  . ALA A 0 231 . 54.704   19.128  -59.348  1.00 55.88 231 A 1 
ATOM 1780 O O   . ALA A 0 231 . 55.263   18.876  -62.166  1.00 55.88 231 A 1 
ATOM 1781 N N   . GLY A 0 232 . 53.434   20.005  -62.794  1.00 47.54 232 A 1 
ATOM 1782 C CA  . GLY A 0 232 . 53.804   20.164  -64.195  1.00 47.54 232 A 1 
ATOM 1783 C C   . GLY A 0 232 . 54.719   21.370  -64.445  1.00 47.54 232 A 1 
ATOM 1784 O O   . GLY A 0 232 . 54.345   22.508  -64.187  1.00 47.54 232 A 1 
ATOM 1785 N N   . GLU A 0 233 . 55.880   21.113  -65.053  1.00 44.87 233 A 1 
ATOM 1786 C CA  . GLU A 0 233 . 56.703   22.087  -65.800  1.00 44.87 233 A 1 
ATOM 1787 C C   . GLU A 0 233 . 57.289   23.298  -65.035  1.00 44.87 233 A 1 
ATOM 1788 C CB  . GLU A 0 233 . 56.022   22.495  -67.125  1.00 44.87 233 A 1 
ATOM 1789 O O   . GLU A 0 233 . 57.193   24.449  -65.472  1.00 44.87 233 A 1 
ATOM 1790 C CG  . GLU A 0 233 . 55.656   21.301  -68.026  1.00 44.87 233 A 1 
ATOM 1791 C CD  . GLU A 0 233 . 55.318   21.706  -69.477  1.00 44.87 233 A 1 
ATOM 1792 O OE1 . GLU A 0 233 . 55.455   20.834  -70.368  1.00 44.87 233 A 1 
ATOM 1793 O OE2 . GLU A 0 233 . 54.972   22.883  -69.739  1.00 44.87 233 A 1 
ATOM 1794 N N   . GLY A 0 234 . 58.052   23.041  -63.970  1.00 38.69 234 A 1 
ATOM 1795 C CA  . GLY A 0 234 . 59.044   24.004  -63.478  1.00 38.69 234 A 1 
ATOM 1796 C C   . GLY A 0 234 . 60.276   24.103  -64.393  1.00 38.69 234 A 1 
ATOM 1797 O O   . GLY A 0 234 . 61.241   23.394  -64.148  1.00 38.69 234 A 1 
ATOM 1798 N N   . ASP A 0 235 . 60.214   24.930  -65.452  1.00 40.84 235 A 1 
ATOM 1799 C CA  . ASP A 0 235 . 61.337   25.697  -66.065  1.00 40.84 235 A 1 
ATOM 1800 C C   . ASP A 0 235 . 61.015   26.178  -67.505  1.00 40.84 235 A 1 
ATOM 1801 C CB  . ASP A 0 235 . 62.721   24.992  -66.031  1.00 40.84 235 A 1 
ATOM 1802 O O   . ASP A 0 235 . 61.725   25.907  -68.484  1.00 40.84 235 A 1 
ATOM 1803 C CG  . ASP A 0 235 . 63.573   25.260  -64.795  1.00 40.84 235 A 1 
ATOM 1804 O OD1 . ASP A 0 235 . 63.190   26.107  -63.959  1.00 40.84 235 A 1 
ATOM 1805 O OD2 . ASP A 0 235 . 64.714   24.742  -64.797  1.00 40.84 235 A 1 
ATOM 1806 N N   . ALA A 0 236 . 59.975   27.003  -67.669  1.00 37.56 236 A 1 
ATOM 1807 C CA  . ALA A 0 236 . 59.742   27.703  -68.941  1.00 37.56 236 A 1 
ATOM 1808 C C   . ALA A 0 236 . 60.871   28.703  -69.311  1.00 37.56 236 A 1 
ATOM 1809 C CB  . ALA A 0 236 . 58.365   28.374  -68.890  1.00 37.56 236 A 1 
ATOM 1810 O O   . ALA A 0 236 . 60.942   29.160  -70.456  1.00 37.56 236 A 1 
ATOM 1811 N N   . TYR A 0 237 . 61.779   29.015  -68.377  1.00 34.72 237 A 1 
ATOM 1812 C CA  . TYR A 0 237 . 62.812   30.049  -68.513  1.00 34.72 237 A 1 
ATOM 1813 C C   . TYR A 0 237 . 64.049   29.638  -69.344  1.00 34.72 237 A 1 
ATOM 1814 C CB  . TYR A 0 237 . 63.184   30.561  -67.111  1.00 34.72 237 A 1 
ATOM 1815 O O   . TYR A 0 237 . 64.881   30.479  -69.682  1.00 34.72 237 A 1 
ATOM 1816 C CG  . TYR A 0 237 . 63.630   32.009  -67.111  1.00 34.72 237 A 1 
ATOM 1817 C CD1 . TYR A 0 237 . 64.985   32.344  -66.925  1.00 34.72 237 A 1 
ATOM 1818 C CD2 . TYR A 0 237 . 62.677   33.025  -67.325  1.00 34.72 237 A 1 
ATOM 1819 C CE1 . TYR A 0 237 . 65.390   33.692  -66.964  1.00 34.72 237 A 1 
ATOM 1820 C CE2 . TYR A 0 237 . 63.079   34.372  -67.379  1.00 34.72 237 A 1 
ATOM 1821 O OH  . TYR A 0 237 . 64.825   36.009  -67.253  1.00 34.72 237 A 1 
ATOM 1822 C CZ  . TYR A 0 237 . 64.436   34.707  -67.201  1.00 34.72 237 A 1 
ATOM 1823 N N   . GLY A 0 238 . 64.171   28.365  -69.742  1.00 34.79 238 A 1 
ATOM 1824 C CA  . GLY A 0 238 . 65.301   27.879  -70.552  1.00 34.79 238 A 1 
ATOM 1825 C C   . GLY A 0 238 . 65.222   28.182  -72.060  1.00 34.79 238 A 1 
ATOM 1826 O O   . GLY A 0 238 . 66.198   27.974  -72.786  1.00 34.79 238 A 1 
ATOM 1827 N N   . ARG A 0 239 . 64.076   28.646  -72.581  1.00 36.61 239 A 1 
ATOM 1828 C CA  . ARG A 0 239 . 63.883   28.835  -74.032  1.00 36.61 239 A 1 
ATOM 1829 C C   . ARG A 0 239 . 64.375   30.202  -74.507  1.00 36.61 239 A 1 
ATOM 1830 C CB  . ARG A 0 239 . 62.442   28.497  -74.458  1.00 36.61 239 A 1 
ATOM 1831 O O   . ARG A 0 239 . 63.656   31.194  -74.462  1.00 36.61 239 A 1 
ATOM 1832 C CG  . ARG A 0 239 . 62.309   26.972  -74.630  1.00 36.61 239 A 1 
ATOM 1833 C CD  . ARG A 0 239 . 60.969   26.521  -75.229  1.00 36.61 239 A 1 
ATOM 1834 N NE  . ARG A 0 239 . 59.948   26.255  -74.195  1.00 36.61 239 A 1 
ATOM 1835 N NH1 . ARG A 0 239 . 58.792   24.574  -75.272  1.00 36.61 239 A 1 
ATOM 1836 N NH2 . ARG A 0 239 . 58.230   25.129  -73.194  1.00 36.61 239 A 1 
ATOM 1837 C CZ  . ARG A 0 239 . 58.999   25.328  -74.227  1.00 36.61 239 A 1 
ATOM 1838 N N   . ALA A 0 240 . 65.610   30.192  -75.015  1.00 33.68 240 A 1 
ATOM 1839 C CA  . ALA A 0 240 . 66.308   31.300  -75.661  1.00 33.68 240 A 1 
ATOM 1840 C C   . ALA A 0 240 . 65.376   32.263  -76.420  1.00 33.68 240 A 1 
ATOM 1841 C CB  . ALA A 0 240 . 67.347   30.701  -76.621  1.00 33.68 240 A 1 
ATOM 1842 O O   . ALA A 0 240 . 64.737   31.884  -77.406  1.00 33.68 240 A 1 
ATOM 1843 N N   . ALA A 0 241 . 65.358   33.528  -75.988  1.00 28.69 241 A 1 
ATOM 1844 C CA  . ALA A 0 241 . 64.673   34.599  -76.696  1.00 28.69 241 A 1 
ATOM 1845 C C   . ALA A 0 241 . 65.213   34.682  -78.131  1.00 28.69 241 A 1 
ATOM 1846 C CB  . ALA A 0 241 . 64.855   35.913  -75.927  1.00 28.69 241 A 1 
ATOM 1847 O O   . ALA A 0 241 . 66.387   34.986  -78.354  1.00 28.69 241 A 1 
ATOM 1848 N N   . SER A 0 242 . 64.349   34.375  -79.098  1.00 37.59 242 A 1 
ATOM 1849 C CA  . SER A 0 242 . 64.724   34.241  -80.500  1.00 37.59 242 A 1 
ATOM 1850 C C   . SER A 0 242 . 65.359   35.522  -81.032  1.00 37.59 242 A 1 
ATOM 1851 C CB  . SER A 0 242 . 63.502   33.873  -81.346  1.00 37.59 242 A 1 
ATOM 1852 O O   . SER A 0 242 . 64.719   36.577  -81.058  1.00 37.59 242 A 1 
ATOM 1853 O OG  . SER A 0 242 . 62.495   34.852  -81.178  1.00 37.59 242 A 1 
ATOM 1854 N N   . GLU A 0 243 . 66.597   35.372  -81.496  1.00 32.45 243 A 1 
ATOM 1855 C CA  . GLU A 0 243 . 67.344   36.245  -82.395  1.00 32.45 243 A 1 
ATOM 1856 C C   . GLU A 0 243 . 66.452   37.224  -83.176  1.00 32.45 243 A 1 
ATOM 1857 C CB  . GLU A 0 243 . 68.115   35.298  -83.327  1.00 32.45 243 A 1 
ATOM 1858 O O   . GLU A 0 243 . 65.858   36.899  -84.208  1.00 32.45 243 A 1 
ATOM 1859 C CG  . GLU A 0 243 . 69.095   35.998  -84.273  1.00 32.45 243 A 1 
ATOM 1860 C CD  . GLU A 0 243 . 69.966   34.985  -85.035  1.00 32.45 243 A 1 
ATOM 1861 O OE1 . GLU A 0 243 . 71.070   35.400  -85.451  1.00 32.45 243 A 1 
ATOM 1862 O OE2 . GLU A 0 243 . 69.526   33.826  -85.204  1.00 32.45 243 A 1 
ATOM 1863 N N   . LYS A 0 244 . 66.362   38.467  -82.684  1.00 32.62 244 A 1 
ATOM 1864 C CA  . LYS A 0 244 . 65.639   39.546  -83.363  1.00 32.62 244 A 1 
ATOM 1865 C C   . LYS A 0 244 . 66.491   40.050  -84.531  1.00 32.62 244 A 1 
ATOM 1866 C CB  . LYS A 0 244 . 65.207   40.621  -82.345  1.00 32.62 244 A 1 
ATOM 1867 O O   . LYS A 0 244 . 67.058   41.137  -84.472  1.00 32.62 244 A 1 
ATOM 1868 C CG  . LYS A 0 244 . 63.958   41.385  -82.817  1.00 32.62 244 A 1 
ATOM 1869 C CD  . LYS A 0 244 . 63.623   42.543  -81.867  1.00 32.62 244 A 1 
ATOM 1870 C CE  . LYS A 0 244 . 62.301   43.214  -82.257  1.00 32.62 244 A 1 
ATOM 1871 N NZ  . LYS A 0 244 . 61.981   44.347  -81.351  1.00 32.62 244 A 1 
ATOM 1872 N N   . SER A 0 245 . 66.592   39.233  -85.581  1.00 32.29 245 A 1 
ATOM 1873 C CA  . SER A 0 245 . 67.337   39.513  -86.811  1.00 32.29 245 A 1 
ATOM 1874 C C   . SER A 0 245 . 66.819   40.793  -87.479  1.00 32.29 245 A 1 
ATOM 1875 C CB  . SER A 0 245 . 67.250   38.304  -87.755  1.00 32.29 245 A 1 
ATOM 1876 O O   . SER A 0 245 . 65.870   40.768  -88.264  1.00 32.29 245 A 1 
ATOM 1877 O OG  . SER A 0 245 . 67.737   38.640  -89.040  1.00 32.29 245 A 1 
ATOM 1878 N N   . TRP A 0 246 . 67.466   41.919  -87.179  1.00 28.77 246 A 1 
ATOM 1879 C CA  . TRP A 0 246 . 67.242   43.210  -87.823  1.00 28.77 246 A 1 
ATOM 1880 C C   . TRP A 0 246 . 68.473   43.623  -88.624  1.00 28.77 246 A 1 
ATOM 1881 C CB  . TRP A 0 246 . 66.855   44.283  -86.793  1.00 28.77 246 A 1 
ATOM 1882 O O   . TRP A 0 246 . 69.563   43.757  -88.081  1.00 28.77 246 A 1 
ATOM 1883 C CG  . TRP A 0 246 . 65.378   44.436  -86.610  1.00 28.77 246 A 1 
ATOM 1884 C CD1 . TRP A 0 246 . 64.572   43.514  -86.046  1.00 28.77 246 A 1 
ATOM 1885 C CD2 . TRP A 0 246 . 64.497   45.498  -87.095  1.00 28.77 246 A 1 
ATOM 1886 C CE2 . TRP A 0 246 . 63.152   45.147  -86.770  1.00 28.77 246 A 1 
ATOM 1887 C CE3 . TRP A 0 246 . 64.691   46.697  -87.817  1.00 28.77 246 A 1 
ATOM 1888 N NE1 . TRP A 0 246 . 63.256   43.929  -86.130  1.00 28.77 246 A 1 
ATOM 1889 C CH2 . TRP A 0 246 . 62.286   47.135  -87.847  1.00 28.77 246 A 1 
ATOM 1890 C CZ2 . TRP A 0 246 . 62.057   45.945  -87.134  1.00 28.77 246 A 1 
ATOM 1891 C CZ3 . TRP A 0 246 . 63.599   47.506  -88.188  1.00 28.77 246 A 1 
ATOM 1892 N N   . GLY A 0 247 . 68.252   43.911  -89.908  1.00 33.89 247 A 1 
ATOM 1893 C CA  . GLY A 0 247 . 69.174   44.704  -90.719  1.00 33.89 247 A 1 
ATOM 1894 C C   . GLY A 0 247 . 70.216   43.916  -91.511  1.00 33.89 247 A 1 
ATOM 1895 O O   . GLY A 0 247 . 71.374   43.816  -91.118  1.00 33.89 247 A 1 
ATOM 1896 N N   . LYS A 0 248 . 69.849   43.514  -92.737  1.00 30.19 248 A 1 
ATOM 1897 C CA  . LYS A 0 248 . 70.832   43.426  -93.828  1.00 30.19 248 A 1 
ATOM 1898 C C   . LYS A 0 248 . 71.463   44.814  -94.024  1.00 30.19 248 A 1 
ATOM 1899 C CB  . LYS A 0 248 . 70.156   43.012  -95.149  1.00 30.19 248 A 1 
ATOM 1900 O O   . LYS A 0 248 . 70.794   45.708  -94.534  1.00 30.19 248 A 1 
ATOM 1901 C CG  . LYS A 0 248 . 69.826   41.521  -95.292  1.00 30.19 248 A 1 
ATOM 1902 C CD  . LYS A 0 248 . 69.213   41.286  -96.683  1.00 30.19 248 A 1 
ATOM 1903 C CE  . LYS A 0 248 . 68.993   39.796  -96.958  1.00 30.19 248 A 1 
ATOM 1904 N NZ  . LYS A 0 248 . 68.420   39.572  -98.311  1.00 30.19 248 A 1 
ATOM 1905 N N   . GLY A 0 249 . 72.732   44.978  -93.662  1.00 31.86 249 A 1 
ATOM 1906 C CA  . GLY A 0 249 . 73.547   46.153  -93.985  1.00 31.86 249 A 1 
ATOM 1907 C C   . GLY A 0 249 . 74.720   45.744  -94.872  1.00 31.86 249 A 1 
ATOM 1908 O O   . GLY A 0 249 . 75.536   44.922  -94.470  1.00 31.86 249 A 1 
ATOM 1909 N N   . SER A 0 250 . 74.789   46.271  -96.095  1.00 30.46 250 A 1 
ATOM 1910 C CA  . SER A 0 250 . 75.817   45.892  -97.073  1.00 30.46 250 A 1 
ATOM 1911 C C   . SER A 0 250 . 77.175   46.521  -96.737  1.00 30.46 250 A 1 
ATOM 1912 C CB  . SER A 0 250 . 75.355   46.313  -98.473  1.00 30.46 250 A 1 
ATOM 1913 O O   . SER A 0 250 . 77.344   47.726  -96.899  1.00 30.46 250 A 1 
ATOM 1914 O OG  . SER A 0 250 . 76.302   45.940  -99.450  1.00 30.46 250 A 1 
ATOM 1915 N N   . GLY A 0 251 . 78.158   45.712  -96.332  1.00 33.70 251 A 1 
ATOM 1916 C CA  . GLY A 0 251 . 79.534   46.161  -96.097  1.00 33.70 251 A 1 
ATOM 1917 C C   . GLY A 0 251 . 80.510   44.993  -95.937  1.00 33.70 251 A 1 
ATOM 1918 O O   . GLY A 0 251 . 80.251   44.063  -95.180  1.00 33.70 251 A 1 
ATOM 1919 N N   . TYR A 0 252 . 81.630   45.026  -96.665  1.00 32.50 252 A 1 
ATOM 1920 C CA  . TYR A 0 252 . 82.682   44.005  -96.591  1.00 32.50 252 A 1 
ATOM 1921 C C   . TYR A 0 252 . 83.347   43.997  -95.202  1.00 32.50 252 A 1 
ATOM 1922 C CB  . TYR A 0 252 . 83.751   44.288  -97.667  1.00 32.50 252 A 1 
ATOM 1923 O O   . TYR A 0 252 . 84.019   44.957  -94.835  1.00 32.50 252 A 1 
ATOM 1924 C CG  . TYR A 0 252 . 83.546   43.641  -99.027  1.00 32.50 252 A 1 
ATOM 1925 C CD1 . TYR A 0 252 . 84.467   42.672  -99.476  1.00 32.50 252 A 1 
ATOM 1926 C CD2 . TYR A 0 252 . 82.491   44.044  -99.870  1.00 32.50 252 A 1 
ATOM 1927 C CE1 . TYR A 0 252 . 84.343   42.111  -100.762 1.00 32.50 252 A 1 
ATOM 1928 C CE2 . TYR A 0 252 . 82.361   43.481  -101.156 1.00 32.50 252 A 1 
ATOM 1929 O OH  . TYR A 0 252 . 83.169   41.993  -102.853 1.00 32.50 252 A 1 
ATOM 1930 C CZ  . TYR A 0 252 . 83.289   42.519  -101.606 1.00 32.50 252 A 1 
ATOM 1931 N N   . GLY A 0 253 . 83.238   42.893  -94.459  1.00 33.16 253 A 1 
ATOM 1932 C CA  . GLY A 0 253 . 83.938   42.719  -93.184  1.00 33.16 253 A 1 
ATOM 1933 C C   . GLY A 0 253 . 83.712   41.333  -92.583  1.00 33.16 253 A 1 
ATOM 1934 O O   . GLY A 0 253 . 82.574   40.914  -92.419  1.00 33.16 253 A 1 
ATOM 1935 N N   . LYS A 0 254 . 84.805   40.617  -92.287  1.00 31.82 254 A 1 
ATOM 1936 C CA  . LYS A 0 254 . 84.838   39.242  -91.750  1.00 31.82 254 A 1 
ATOM 1937 C C   . LYS A 0 254 . 83.754   38.971  -90.691  1.00 31.82 254 A 1 
ATOM 1938 C CB  . LYS A 0 254 . 86.206   39.004  -91.084  1.00 31.82 254 A 1 
ATOM 1939 O O   . LYS A 0 254 . 83.789   39.563  -89.615  1.00 31.82 254 A 1 
ATOM 1940 C CG  . LYS A 0 254 . 87.399   38.966  -92.050  1.00 31.82 254 A 1 
ATOM 1941 C CD  . LYS A 0 254 . 88.698   38.830  -91.242  1.00 31.82 254 A 1 
ATOM 1942 C CE  . LYS A 0 254 . 89.915   38.652  -92.156  1.00 31.82 254 A 1 
ATOM 1943 N NZ  . LYS A 0 254 . 91.166   38.526  -91.366  1.00 31.82 254 A 1 
ATOM 1944 N N   . GLY A 0 255 . 82.876   38.002  -90.955  1.00 29.93 255 A 1 
ATOM 1945 C CA  . GLY A 0 255 . 82.068   37.376  -89.909  1.00 29.93 255 A 1 
ATOM 1946 C C   . GLY A 0 255 . 82.978   36.574  -88.981  1.00 29.93 255 A 1 
ATOM 1947 O O   . GLY A 0 255 . 83.558   35.584  -89.416  1.00 29.93 255 A 1 
ATOM 1948 N N   . GLY A 0 256 . 83.149   37.049  -87.747  1.00 33.07 256 A 1 
ATOM 1949 C CA  . GLY A 0 256 . 83.879   36.353  -86.689  1.00 33.07 256 A 1 
ATOM 1950 C C   . GLY A 0 256 . 82.937   35.528  -85.815  1.00 33.07 256 A 1 
ATOM 1951 O O   . GLY A 0 256 . 81.815   35.948  -85.527  1.00 33.07 256 A 1 
ATOM 1952 N N   . ASP A 0 257 . 83.408   34.359  -85.401  1.00 32.61 257 A 1 
ATOM 1953 C CA  . ASP A 0 257 . 82.623   33.322  -84.738  1.00 32.61 257 A 1 
ATOM 1954 C C   . ASP A 0 257 . 82.073   33.771  -83.374  1.00 32.61 257 A 1 
ATOM 1955 C CB  . ASP A 0 257 . 83.504   32.072  -84.593  1.00 32.61 257 A 1 
ATOM 1956 O O   . ASP A 0 257 . 82.823   34.051  -82.437  1.00 32.61 257 A 1 
ATOM 1957 C CG  . ASP A 0 257 . 84.180   31.736  -85.923  1.00 32.61 257 A 1 
ATOM 1958 O OD1 . ASP A 0 257 . 83.516   31.074  -86.745  1.00 32.61 257 A 1 
ATOM 1959 O OD2 . ASP A 0 257 . 85.303   32.253  -86.133  1.00 32.61 257 A 1 
ATOM 1960 N N   . ARG A 0 258 . 80.743   33.779  -83.219  1.00 32.11 258 A 1 
ATOM 1961 C CA  . ARG A 0 258 . 80.091   33.913  -81.905  1.00 32.11 258 A 1 
ATOM 1962 C C   . ARG A 0 258 . 79.785   32.543  -81.316  1.00 32.11 258 A 1 
ATOM 1963 C CB  . ARG A 0 258 . 78.868   34.841  -81.957  1.00 32.11 258 A 1 
ATOM 1964 O O   . ARG A 0 258 . 78.646   32.085  -81.315  1.00 32.11 258 A 1 
ATOM 1965 C CG  . ARG A 0 258 . 79.304   36.308  -81.879  1.00 32.11 258 A 1 
ATOM 1966 C CD  . ARG A 0 258 . 78.076   37.215  -81.777  1.00 32.11 258 A 1 
ATOM 1967 N NE  . ARG A 0 258 . 78.474   38.626  -81.617  1.00 32.11 258 A 1 
ATOM 1968 N NH1 . ARG A 0 258 . 76.667   39.583  -82.667  1.00 32.11 258 A 1 
ATOM 1969 N NH2 . ARG A 0 258 . 78.282   40.882  -81.840  1.00 32.11 258 A 1 
ATOM 1970 C CZ  . ARG A 0 258 . 77.807   39.684  -82.041  1.00 32.11 258 A 1 
ATOM 1971 N N   . ALA A 0 259 . 80.816   31.920  -80.755  1.00 31.12 259 A 1 
ATOM 1972 C CA  . ALA A 0 259 . 80.653   30.797  -79.843  1.00 31.12 259 A 1 
ATOM 1973 C C   . ALA A 0 259 . 80.062   31.287  -78.505  1.00 31.12 259 A 1 
ATOM 1974 C CB  . ALA A 0 259 . 82.005   30.088  -79.690  1.00 31.12 259 A 1 
ATOM 1975 O O   . ALA A 0 259 . 80.789   31.555  -77.549  1.00 31.12 259 A 1 
ATOM 1976 N N   . ALA A 0 260 . 78.734   31.407  -78.429  1.00 30.84 260 A 1 
ATOM 1977 C CA  . ALA A 0 260 . 78.007   31.615  -77.175  1.00 30.84 260 A 1 
ATOM 1978 C C   . ALA A 0 260 . 77.991   30.311  -76.350  1.00 30.84 260 A 1 
ATOM 1979 C CB  . ALA A 0 260 . 76.613   32.176  -77.487  1.00 30.84 260 A 1 
ATOM 1980 O O   . ALA A 0 260 . 76.977   29.625  -76.239  1.00 30.84 260 A 1 
ATOM 1981 N N   . ALA A 0 261 . 79.156   29.933  -75.822  1.00 28.99 261 A 1 
ATOM 1982 C CA  . ALA A 0 261 . 79.373   28.696  -75.082  1.00 28.99 261 A 1 
ATOM 1983 C C   . ALA A 0 261 . 79.355   28.946  -73.564  1.00 28.99 261 A 1 
ATOM 1984 C CB  . ALA A 0 261 . 80.677   28.060  -75.584  1.00 28.99 261 A 1 
ATOM 1985 O O   . ALA A 0 261 . 80.403   29.033  -72.926  1.00 28.99 261 A 1 
ATOM 1986 N N   . SER A 0 262 . 78.164   29.032  -72.967  1.00 34.93 262 A 1 
ATOM 1987 C CA  . SER A 0 262 . 78.014   29.118  -71.507  1.00 34.93 262 A 1 
ATOM 1988 C C   . SER A 0 262 . 76.791   28.350  -71.000  1.00 34.93 262 A 1 
ATOM 1989 C CB  . SER A 0 262 . 78.015   30.576  -71.032  1.00 34.93 262 A 1 
ATOM 1990 O O   . SER A 0 262 . 75.698   28.897  -70.892  1.00 34.93 262 A 1 
ATOM 1991 O OG  . SER A 0 262 . 76.963   31.305  -71.623  1.00 34.93 262 A 1 
ATOM 1992 N N   . LYS A 0 263 . 77.033   27.071  -70.690  1.00 31.00 263 A 1 
ATOM 1993 C CA  . LYS A 0 263 . 76.401   26.259  -69.634  1.00 31.00 263 A 1 
ATOM 1994 C C   . LYS A 0 263 . 75.040   26.754  -69.105  1.00 31.00 263 A 1 
ATOM 1995 C CB  . LYS A 0 263 . 77.383   26.172  -68.446  1.00 31.00 263 A 1 
ATOM 1996 O O   . LYS A 0 263 . 74.999   27.529  -68.153  1.00 31.00 263 A 1 
ATOM 1997 C CG  . LYS A 0 263 . 78.743   25.533  -68.766  1.00 31.00 263 A 1 
ATOM 1998 C CD  . LYS A 0 263 . 79.569   25.441  -67.475  1.00 31.00 263 A 1 
ATOM 1999 C CE  . LYS A 0 263 . 80.907   24.734  -67.711  1.00 31.00 263 A 1 
ATOM 2000 N NZ  . LYS A 0 263 . 81.613   24.491  -66.426  1.00 31.00 263 A 1 
ATOM 2001 N N   . ALA A 0 264 . 73.951   26.175  -69.606  1.00 31.38 264 A 1 
ATOM 2002 C CA  . ALA A 0 264 . 72.790   25.956  -68.749  1.00 31.38 264 A 1 
ATOM 2003 C C   . ALA A 0 264 . 73.135   24.794  -67.802  1.00 31.38 264 A 1 
ATOM 2004 C CB  . ALA A 0 264 . 71.559   25.664  -69.617  1.00 31.38 264 A 1 
ATOM 2005 O O   . ALA A 0 264 . 73.485   23.710  -68.276  1.00 31.38 264 A 1 
ATOM 2006 N N   . TYR A 0 265 . 73.089   25.021  -66.488  1.00 33.41 265 A 1 
ATOM 2007 C CA  . TYR A 0 265 . 72.969   23.912  -65.542  1.00 33.41 265 A 1 
ATOM 2008 C C   . TYR A 0 265 . 71.605   23.267  -65.794  1.00 33.41 265 A 1 
ATOM 2009 C CB  . TYR A 0 265 . 73.090   24.408  -64.090  1.00 33.41 265 A 1 
ATOM 2010 O O   . TYR A 0 265 . 70.599   23.974  -65.823  1.00 33.41 265 A 1 
ATOM 2011 C CG  . TYR A 0 265 . 74.505   24.417  -63.535  1.00 33.41 265 A 1 
ATOM 2012 C CD1 . TYR A 0 265 . 74.958   23.319  -62.776  1.00 33.41 265 A 1 
ATOM 2013 C CD2 . TYR A 0 265 . 75.350   25.527  -63.734  1.00 33.41 265 A 1 
ATOM 2014 C CE1 . TYR A 0 265 . 76.249   23.328  -62.214  1.00 33.41 265 A 1 
ATOM 2015 C CE2 . TYR A 0 265 . 76.636   25.550  -63.155  1.00 33.41 265 A 1 
ATOM 2016 O OH  . TYR A 0 265 . 78.317   24.477  -61.818  1.00 33.41 265 A 1 
ATOM 2017 C CZ  . TYR A 0 265 . 77.084   24.449  -62.390  1.00 33.41 265 A 1 
ATOM 2018 N N   . GLY A 0 266 . 71.576   21.956  -66.029  1.00 36.79 266 A 1 
ATOM 2019 C CA  . GLY A 0 266 . 70.313   21.229  -66.054  1.00 36.79 266 A 1 
ATOM 2020 C C   . GLY A 0 266 . 69.764   21.193  -64.637  1.00 36.79 266 A 1 
ATOM 2021 O O   . GLY A 0 266 . 70.412   20.619  -63.767  1.00 36.79 266 A 1 
ATOM 2022 N N   . GLN A 0 267 . 68.617   21.828  -64.405  1.00 31.48 267 A 1 
ATOM 2023 C CA  . GLN A 0 267 . 67.789   21.465  -63.263  1.00 31.48 267 A 1 
ATOM 2024 C C   . GLN A 0 267 . 67.093   20.156  -63.638  1.00 31.48 267 A 1 
ATOM 2025 C CB  . GLN A 0 267 . 66.804   22.588  -62.898  1.00 31.48 267 A 1 
ATOM 2026 O O   . GLN A 0 267 . 66.487   20.054  -64.709  1.00 31.48 267 A 1 
ATOM 2027 C CG  . GLN A 0 267 . 67.547   23.878  -62.509  1.00 31.48 267 A 1 
ATOM 2028 C CD  . GLN A 0 267 . 66.673   24.869  -61.747  1.00 31.48 267 A 1 
ATOM 2029 N NE2 . GLN A 0 267 . 65.762   25.552  -62.393  1.00 31.48 267 A 1 
ATOM 2030 O OE1 . GLN A 0 267 . 66.834   25.074  -60.556  1.00 31.48 267 A 1 
ATOM 2031 N N   . ASP A 0 268 . 67.259   19.134  -62.804  1.00 37.98 268 A 1 
ATOM 2032 C CA  . ASP A 0 268 . 66.688   17.816  -63.052  1.00 37.98 268 A 1 
ATOM 2033 C C   . ASP A 0 268 . 65.162   17.890  -62.911  1.00 37.98 268 A 1 
ATOM 2034 C CB  . ASP A 0 268 . 67.339   16.780  -62.125  1.00 37.98 268 A 1 
ATOM 2035 O O   . ASP A 0 268 . 64.622   18.092  -61.824  1.00 37.98 268 A 1 
ATOM 2036 C CG  . ASP A 0 268 . 68.816   16.567  -62.480  1.00 37.98 268 A 1 
ATOM 2037 O OD1 . ASP A 0 268 . 69.080   16.188  -63.646  1.00 37.98 268 A 1 
ATOM 2038 O OD2 . ASP A 0 268 . 69.671   16.800  -61.597  1.00 37.98 268 A 1 
ATOM 2039 N N   . TYR A 0 269 . 64.460   17.757  -64.038  1.00 40.58 269 A 1 
ATOM 2040 C CA  . TYR A 0 269 . 63.002   17.847  -64.116  1.00 40.58 269 A 1 
ATOM 2041 C C   . TYR A 0 269 . 62.337   16.635  -63.441  1.00 40.58 269 A 1 
ATOM 2042 C CB  . TYR A 0 269 . 62.575   17.961  -65.592  1.00 40.58 269 A 1 
ATOM 2043 O O   . TYR A 0 269 . 62.140   15.593  -64.067  1.00 40.58 269 A 1 
ATOM 2044 C CG  . TYR A 0 269 . 62.300   19.358  -66.116  1.00 40.58 269 A 1 
ATOM 2045 C CD1 . TYR A 0 269 . 60.965   19.746  -66.351  1.00 40.58 269 A 1 
ATOM 2046 C CD2 . TYR A 0 269 . 63.354   20.227  -66.461  1.00 40.58 269 A 1 
ATOM 2047 C CE1 . TYR A 0 269 . 60.685   20.957  -67.006  1.00 40.58 269 A 1 
ATOM 2048 C CE2 . TYR A 0 269 . 63.075   21.454  -67.098  1.00 40.58 269 A 1 
ATOM 2049 O OH  . TYR A 0 269 . 61.444   22.925  -68.110  1.00 40.58 269 A 1 
ATOM 2050 C CZ  . TYR A 0 269 . 61.738   21.801  -67.403  1.00 40.58 269 A 1 
ATOM 2051 N N   . TRP A 0 270 . 61.936   16.792  -62.181  1.00 39.22 270 A 1 
ATOM 2052 C CA  . TRP A 0 270 . 61.075   15.847  -61.468  1.00 39.22 270 A 1 
ATOM 2053 C C   . TRP A 0 270 . 59.620   16.315  -61.530  1.00 39.22 270 A 1 
ATOM 2054 C CB  . TRP A 0 270 . 61.552   15.684  -60.020  1.00 39.22 270 A 1 
ATOM 2055 O O   . TRP A 0 270 . 59.214   17.208  -60.791  1.00 39.22 270 A 1 
ATOM 2056 C CG  . TRP A 0 270 . 62.731   14.781  -59.833  1.00 39.22 270 A 1 
ATOM 2057 C CD1 . TRP A 0 270 . 63.958   14.957  -60.372  1.00 39.22 270 A 1 
ATOM 2058 C CD2 . TRP A 0 270 . 62.816   13.554  -59.042  1.00 39.22 270 A 1 
ATOM 2059 C CE2 . TRP A 0 270 . 64.142   13.037  -59.153  1.00 39.22 270 A 1 
ATOM 2060 C CE3 . TRP A 0 270 . 61.907   12.827  -58.241  1.00 39.22 270 A 1 
ATOM 2061 N NE1 . TRP A 0 270 . 64.790   13.925  -59.986  1.00 39.22 270 A 1 
ATOM 2062 C CH2 . TRP A 0 270 . 63.621   11.170  -57.706  1.00 39.22 270 A 1 
ATOM 2063 C CZ2 . TRP A 0 270 . 64.550   11.867  -58.497  1.00 39.22 270 A 1 
ATOM 2064 C CZ3 . TRP A 0 270 . 62.305   11.648  -57.579  1.00 39.22 270 A 1 
ATOM 2065 N N   . GLY A 0 271 . 58.825   15.697  -62.404  1.00 51.63 271 A 1 
ATOM 2066 C CA  . GLY A 0 271 . 57.370   15.825  -62.356  1.00 51.63 271 A 1 
ATOM 2067 C C   . GLY A 0 271 . 56.807   14.845  -61.332  1.00 51.63 271 A 1 
ATOM 2068 O O   . GLY A 0 271 . 56.662   13.664  -61.650  1.00 51.63 271 A 1 
ATOM 2069 N N   . LYS A 0 272 . 56.516   15.328  -60.121  1.00 55.47 272 A 1 
ATOM 2070 C CA  . LYS A 0 272 . 55.700   14.606  -59.137  1.00 55.47 272 A 1 
ATOM 2071 C C   . LYS A 0 272 . 54.239   15.009  -59.332  1.00 55.47 272 A 1 
ATOM 2072 C CB  . LYS A 0 272 . 56.147   14.917  -57.698  1.00 55.47 272 A 1 
ATOM 2073 O O   . LYS A 0 272 . 53.921   16.192  -59.250  1.00 55.47 272 A 1 
ATOM 2074 C CG  . LYS A 0 272 . 57.554   14.413  -57.334  1.00 55.47 272 A 1 
ATOM 2075 C CD  . LYS A 0 272 . 57.772   14.611  -55.825  1.00 55.47 272 A 1 
ATOM 2076 C CE  . LYS A 0 272 . 59.109   14.053  -55.322  1.00 55.47 272 A 1 
ATOM 2077 N NZ  . LYS A 0 272 . 59.109   13.995  -53.835  1.00 55.47 272 A 1 
ATOM 2078 N N   . SER A 0 273 . 53.362   14.052  -59.590  1.00 67.11 273 A 1 
ATOM 2079 C CA  . SER A 0 273 . 51.915   14.265  -59.493  1.00 67.11 273 A 1 
ATOM 2080 C C   . SER A 0 273 . 51.375   13.346  -58.417  1.00 67.11 273 A 1 
ATOM 2081 C CB  . SER A 0 273 . 51.205   14.016  -60.827  1.00 67.11 273 A 1 
ATOM 2082 O O   . SER A 0 273 . 51.727   12.165  -58.424  1.00 67.11 273 A 1 
ATOM 2083 O OG  . SER A 0 273 . 51.589   12.768  -61.380  1.00 67.11 273 A 1 
ATOM 2084 N N   . GLY A 0 274 . 50.533   13.869  -57.538  1.00 75.50 274 A 1 
ATOM 2085 C CA  . GLY A 0 274 . 49.889   13.072  -56.509  1.00 75.50 274 A 1 
ATOM 2086 C C   . GLY A 0 274 . 48.493   13.570  -56.178  1.00 75.50 274 A 1 
ATOM 2087 O O   . GLY A 0 274 . 48.066   14.636  -56.637  1.00 75.50 274 A 1 
ATOM 2088 N N   . SER A 0 275 . 47.785   12.744  -55.426  1.00 80.15 275 A 1 
ATOM 2089 C CA  . SER A 0 275 . 46.563   13.113  -54.727  1.00 80.15 275 A 1 
ATOM 2090 C C   . SER A 0 275 . 46.622   12.542  -53.327  1.00 80.15 275 A 1 
ATOM 2091 C CB  . SER A 0 275 . 45.302   12.609  -55.428  1.00 80.15 275 A 1 
ATOM 2092 O O   . SER A 0 275 . 47.050   11.401  -53.173  1.00 80.15 275 A 1 
ATOM 2093 O OG  . SER A 0 275 . 45.348   11.206  -55.637  1.00 80.15 275 A 1 
ATOM 2094 N N   . ASP A 0 276 . 46.160   13.348  -52.398  1.00 81.17 276 A 1 
ATOM 2095 C CA  . ASP A 0 276 . 46.069   13.134  -50.967  1.00 81.17 276 A 1 
ATOM 2096 C C   . ASP A 0 276 . 44.566   13.165  -50.619  1.00 81.17 276 A 1 
ATOM 2097 C CB  . ASP A 0 276 . 46.890   14.282  -50.357  1.00 81.17 276 A 1 
ATOM 2098 O O   . ASP A 0 276 . 43.796   13.873  -51.289  1.00 81.17 276 A 1 
ATOM 2099 C CG  . ASP A 0 276 . 47.200   14.149  -48.877  1.00 81.17 276 A 1 
ATOM 2100 O OD1 . ASP A 0 276 . 46.473   13.372  -48.237  1.00 81.17 276 A 1 
ATOM 2101 O OD2 . ASP A 0 276 . 48.179   14.825  -48.471  1.00 81.17 276 A 1 
ATOM 2102 N N   . TRP A 0 277 . 44.121   12.334  -49.683  1.00 84.53 277 A 1 
ATOM 2103 C CA  . TRP A 0 277 . 42.723   12.263  -49.259  1.00 84.53 277 A 1 
ATOM 2104 C C   . TRP A 0 277 . 42.660   11.853  -47.796  1.00 84.53 277 A 1 
ATOM 2105 C CB  . TRP A 0 277 . 41.914   11.278  -50.119  1.00 84.53 277 A 1 
ATOM 2106 O O   . TRP A 0 277 . 42.899   10.690  -47.476  1.00 84.53 277 A 1 
ATOM 2107 C CG  . TRP A 0 277 . 40.454   11.168  -49.757  1.00 84.53 277 A 1 
ATOM 2108 C CD1 . TRP A 0 277 . 39.520   12.125  -49.956  1.00 84.53 277 A 1 
ATOM 2109 C CD2 . TRP A 0 277 . 39.775   10.132  -48.976  1.00 84.53 277 A 1 
ATOM 2110 C CE2 . TRP A 0 277 . 38.401   10.496  -48.826  1.00 84.53 277 A 1 
ATOM 2111 C CE3 . TRP A 0 277 . 40.191   8.953   -48.322  1.00 84.53 277 A 1 
ATOM 2112 N NE1 . TRP A 0 277 . 38.306   11.730  -49.428  1.00 84.53 277 A 1 
ATOM 2113 C CH2 . TRP A 0 277 . 37.923   8.523   -47.512  1.00 84.53 277 A 1 
ATOM 2114 C CZ2 . TRP A 0 277 . 37.476   9.705   -48.127  1.00 84.53 277 A 1 
ATOM 2115 C CZ3 . TRP A 0 277 . 39.277   8.159   -47.604  1.00 84.53 277 A 1 
ATOM 2116 N N   . ASP A 0 278 . 42.287   12.811  -46.956  1.00 87.23 278 A 1 
ATOM 2117 C CA  . ASP A 0 278 . 42.000   12.608  -45.544  1.00 87.23 278 A 1 
ATOM 2118 C C   . ASP A 0 278 . 40.482   12.547  -45.352  1.00 87.23 278 A 1 
ATOM 2119 C CB  . ASP A 0 278 . 42.554   13.778  -44.709  1.00 87.23 278 A 1 
ATOM 2120 O O   . ASP A 0 278 . 39.738   13.408  -45.836  1.00 87.23 278 A 1 
ATOM 2121 C CG  . ASP A 0 278 . 44.053   13.735  -44.394  1.00 87.23 278 A 1 
ATOM 2122 O OD1 . ASP A 0 278 . 44.529   12.645  -44.019  1.00 87.23 278 A 1 
ATOM 2123 O OD2 . ASP A 0 278 . 44.653   14.836  -44.325  1.00 87.23 278 A 1 
ATOM 2124 N N   . ALA A 0 279 . 40.003   11.594  -44.562  1.00 88.32 279 A 1 
ATOM 2125 C CA  . ALA A 0 279 . 38.649   11.628  -44.027  1.00 88.32 279 A 1 
ATOM 2126 C C   . ALA A 0 279 . 38.635   11.229  -42.556  1.00 88.32 279 A 1 
ATOM 2127 C CB  . ALA A 0 279 . 37.732   10.756  -44.882  1.00 88.32 279 A 1 
ATOM 2128 O O   . ALA A 0 279 . 39.383   10.354  -42.127  1.00 88.32 279 A 1 
ATOM 2129 N N   . TRP A 0 280 . 37.758   11.856  -41.776  1.00 92.58 280 A 1 
ATOM 2130 C CA  . TRP A 0 280 . 37.497   11.441  -40.402  1.00 92.58 280 A 1 
ATOM 2131 C C   . TRP A 0 280 . 36.025   11.593  -40.053  1.00 92.58 280 A 1 
ATOM 2132 C CB  . TRP A 0 280 . 38.390   12.195  -39.402  1.00 92.58 280 A 1 
ATOM 2133 O O   . TRP A 0 280 . 35.330   12.482  -40.557  1.00 92.58 280 A 1 
ATOM 2134 C CG  . TRP A 0 280 . 38.006   13.617  -39.114  1.00 92.58 280 A 1 
ATOM 2135 C CD1 . TRP A 0 280 . 38.380   14.686  -39.848  1.00 92.58 280 A 1 
ATOM 2136 C CD2 . TRP A 0 280 . 37.128   14.139  -38.066  1.00 92.58 280 A 1 
ATOM 2137 C CE2 . TRP A 0 280 . 37.004   15.551  -38.242  1.00 92.58 280 A 1 
ATOM 2138 C CE3 . TRP A 0 280 . 36.396   13.564  -37.004  1.00 92.58 280 A 1 
ATOM 2139 N NE1 . TRP A 0 280 . 37.814   15.831  -39.322  1.00 92.58 280 A 1 
ATOM 2140 C CH2 . TRP A 0 280 . 35.460   15.739  -36.384  1.00 92.58 280 A 1 
ATOM 2141 C CZ2 . TRP A 0 280 . 36.186   16.348  -37.423  1.00 92.58 280 A 1 
ATOM 2142 C CZ3 . TRP A 0 280 . 35.571   14.352  -36.176  1.00 92.58 280 A 1 
ATOM 2143 N N   . GLY A 0 281 . 35.572   10.753  -39.131  1.00 94.32 281 A 1 
ATOM 2144 C CA  . GLY A 0 281 . 34.233   10.822  -38.578  1.00 94.32 281 A 1 
ATOM 2145 C C   . GLY A 0 281 . 34.201   10.508  -37.093  1.00 94.32 281 A 1 
ATOM 2146 O O   . GLY A 0 281 . 35.121   9.910   -36.525  1.00 94.32 281 A 1 
ATOM 2147 N N   . ARG A 0 282 . 33.123   10.967  -36.467  1.00 94.43 282 A 1 
ATOM 2148 C CA  . ARG A 0 282 . 32.765   10.677  -35.092  1.00 94.43 282 A 1 
ATOM 2149 C C   . ARG A 0 282 . 31.251   10.597  -34.961  1.00 94.43 282 A 1 
ATOM 2150 C CB  . ARG A 0 282 . 33.362   11.742  -34.178  1.00 94.43 282 A 1 
ATOM 2151 O O   . ARG A 0 282 . 30.586   11.608  -35.174  1.00 94.43 282 A 1 
ATOM 2152 C CG  . ARG A 0 282 . 33.055   11.434  -32.714  1.00 94.43 282 A 1 
ATOM 2153 C CD  . ARG A 0 282 . 33.743   12.485  -31.851  1.00 94.43 282 A 1 
ATOM 2154 N NE  . ARG A 0 282 . 33.973   11.963  -30.507  1.00 94.43 282 A 1 
ATOM 2155 N NH1 . ARG A 0 282 . 35.309   13.626  -29.724  1.00 94.43 282 A 1 
ATOM 2156 N NH2 . ARG A 0 282 . 34.902   11.842  -28.447  1.00 94.43 282 A 1 
ATOM 2157 C CZ  . ARG A 0 282 . 34.721   12.473  -29.563  1.00 94.43 282 A 1 
ATOM 2158 N N   . ASP A 0 283 . 30.759   9.437   -34.569  1.00 94.59 283 A 1 
ATOM 2159 C CA  . ASP A 0 283 . 29.370   9.200   -34.180  1.00 94.59 283 A 1 
ATOM 2160 C C   . ASP A 0 283 . 29.315   9.179   -32.639  1.00 94.59 283 A 1 
ATOM 2161 C CB  . ASP A 0 283 . 28.886   7.907   -34.860  1.00 94.59 283 A 1 
ATOM 2162 O O   . ASP A 0 283 . 30.257   8.735   -31.985  1.00 94.59 283 A 1 
ATOM 2163 C CG  . ASP A 0 283 . 27.380   7.654   -34.737  1.00 94.59 283 A 1 
ATOM 2164 O OD1 . ASP A 0 283 . 26.759   8.307   -33.865  1.00 94.59 283 A 1 
ATOM 2165 O OD2 . ASP A 0 283 . 26.883   6.796   -35.506  1.00 94.59 283 A 1 
ATOM 2166 N N   . GLN A 0 284 . 28.281   9.763   -32.038  1.00 94.65 284 A 1 
ATOM 2167 C CA  . GLN A 0 284 . 28.146   9.908   -30.582  1.00 94.65 284 A 1 
ATOM 2168 C C   . GLN A 0 284 . 26.688   9.690   -30.184  1.00 94.65 284 A 1 
ATOM 2169 C CB  . GLN A 0 284 . 28.637   11.283  -30.109  1.00 94.65 284 A 1 
ATOM 2170 O O   . GLN A 0 284 . 25.920   10.636  -29.976  1.00 94.65 284 A 1 
ATOM 2171 C CG  . GLN A 0 284 . 30.142   11.405  -29.837  1.00 94.65 284 A 1 
ATOM 2172 C CD  . GLN A 0 284 . 30.474   12.879  -29.629  1.00 94.65 284 A 1 
ATOM 2173 N NE2 . GLN A 0 284 . 30.350   13.664  -30.680  1.00 94.65 284 A 1 
ATOM 2174 O OE1 . GLN A 0 284 . 30.773   13.369  -28.542  1.00 94.65 284 A 1 
ATOM 2175 N N   . ASP A 0 285 . 26.331   8.422   -30.049  1.00 96.55 285 A 1 
ATOM 2176 C CA  . ASP A 0 285 . 24.975   7.984   -29.767  1.00 96.55 285 A 1 
ATOM 2177 C C   . ASP A 0 285 . 24.747   7.899   -28.243  1.00 96.55 285 A 1 
ATOM 2178 C CB  . ASP A 0 285 . 24.732   6.662   -30.527  1.00 96.55 285 A 1 
ATOM 2179 O O   . ASP A 0 285 . 25.539   7.327   -27.489  1.00 96.55 285 A 1 
ATOM 2180 C CG  . ASP A 0 285 . 23.288   6.453   -30.999  1.00 96.55 285 A 1 
ATOM 2181 O OD1 . ASP A 0 285 . 22.415   7.287   -30.654  1.00 96.55 285 A 1 
ATOM 2182 O OD2 . ASP A 0 285 . 22.991   5.367   -31.553  1.00 96.55 285 A 1 
ATOM 2183 N N   . TYR A 0 286 . 23.656   8.473   -27.732  1.00 97.62 286 A 1 
ATOM 2184 C CA  . TYR A 0 286 . 23.281   8.402   -26.316  1.00 97.62 286 A 1 
ATOM 2185 C C   . TYR A 0 286 . 21.811   8.047   -26.141  1.00 97.62 286 A 1 
ATOM 2186 C CB  . TYR A 0 286 . 23.612   9.699   -25.562  1.00 97.62 286 A 1 
ATOM 2187 O O   . TYR A 0 286 . 20.899   8.763   -26.563  1.00 97.62 286 A 1 
ATOM 2188 C CG  . TYR A 0 286 . 23.166   9.691   -24.100  1.00 97.62 286 A 1 
ATOM 2189 C CD1 . TYR A 0 286 . 21.901   10.194  -23.730  1.00 97.62 286 A 1 
ATOM 2190 C CD2 . TYR A 0 286 . 24.006   9.134   -23.118  1.00 97.62 286 A 1 
ATOM 2191 C CE1 . TYR A 0 286 . 21.483   10.154  -22.383  1.00 97.62 286 A 1 
ATOM 2192 C CE2 . TYR A 0 286 . 23.599   9.094   -21.770  1.00 97.62 286 A 1 
ATOM 2193 O OH  . TYR A 0 286 . 21.959   9.588   -20.095  1.00 97.62 286 A 1 
ATOM 2194 C CZ  . TYR A 0 286 . 22.338   9.610   -21.401  1.00 97.62 286 A 1 
ATOM 2195 N N   . SER A 0 287 . 21.556   6.993   -25.371  1.00 98.21 287 A 1 
ATOM 2196 C CA  . SER A 0 287 . 20.216   6.597   -24.966  1.00 98.21 287 A 1 
ATOM 2197 C C   . SER A 0 287 . 20.091   6.400   -23.460  1.00 98.21 287 A 1 
ATOM 2198 C CB  . SER A 0 287 . 19.761   5.367   -25.749  1.00 98.21 287 A 1 
ATOM 2199 O O   . SER A 0 287 . 20.926   5.774   -22.807  1.00 98.21 287 A 1 
ATOM 2200 O OG  . SER A 0 287 . 20.507   4.223   -25.430  1.00 98.21 287 A 1 
ATOM 2201 N N   . GLU A 0 288 . 18.988   6.895   -22.901  1.00 98.61 288 A 1 
ATOM 2202 C CA  . GLU A 0 288 . 18.578   6.587   -21.535  1.00 98.61 288 A 1 
ATOM 2203 C C   . GLU A 0 288 . 17.085   6.259   -21.497  1.00 98.61 288 A 1 
ATOM 2204 C CB  . GLU A 0 288 . 18.935   7.739   -20.583  1.00 98.61 288 A 1 
ATOM 2205 O O   . GLU A 0 288 . 16.253   7.058   -21.928  1.00 98.61 288 A 1 
ATOM 2206 C CG  . GLU A 0 288 . 18.648   7.377   -19.115  1.00 98.61 288 A 1 
ATOM 2207 C CD  . GLU A 0 288 . 18.820   8.547   -18.138  1.00 98.61 288 A 1 
ATOM 2208 O OE1 . GLU A 0 288 . 18.785   8.309   -16.908  1.00 98.61 288 A 1 
ATOM 2209 O OE2 . GLU A 0 288 . 18.721   9.727   -18.538  1.00 98.61 288 A 1 
ATOM 2210 N N   . ASP A 0 289 . 16.747   5.103   -20.929  1.00 98.50 289 A 1 
ATOM 2211 C CA  . ASP A 0 289 . 15.377   4.720   -20.595  1.00 98.50 289 A 1 
ATOM 2212 C C   . ASP A 0 289 . 15.259   4.551   -19.078  1.00 98.50 289 A 1 
ATOM 2213 C CB  . ASP A 0 289 . 14.966   3.435   -21.332  1.00 98.50 289 A 1 
ATOM 2214 O O   . ASP A 0 289 . 16.023   3.803   -18.466  1.00 98.50 289 A 1 
ATOM 2215 C CG  . ASP A 0 289 . 14.830   3.611   -22.848  1.00 98.50 289 A 1 
ATOM 2216 O OD1 . ASP A 0 289 . 14.426   4.696   -23.322  1.00 98.50 289 A 1 
ATOM 2217 O OD2 . ASP A 0 289 . 15.100   2.653   -23.602  1.00 98.50 289 A 1 
ATOM 2218 N N   . VAL A 0 290 . 14.285   5.227   -18.468  1.00 98.51 290 A 1 
ATOM 2219 C CA  . VAL A 0 290 . 13.933   5.115   -17.047  1.00 98.51 290 A 1 
ATOM 2220 C C   . VAL A 0 290 . 12.458   4.770   -16.920  1.00 98.51 290 A 1 
ATOM 2221 C CB  . VAL A 0 290 . 14.249   6.409   -16.268  1.00 98.51 290 A 1 
ATOM 2222 O O   . VAL A 0 290 . 11.606   5.478   -17.454  1.00 98.51 290 A 1 
ATOM 2223 C CG1 . VAL A 0 290 . 13.786   6.334   -14.803  1.00 98.51 290 A 1 
ATOM 2224 C CG2 . VAL A 0 290 . 15.754   6.671   -16.231  1.00 98.51 290 A 1 
ATOM 2225 N N   . SER A 0 291 . 12.143   3.738   -16.143  1.00 98.28 291 A 1 
ATOM 2226 C CA  . SER A 0 291 . 10.772   3.389   -15.767  1.00 98.28 291 A 1 
ATOM 2227 C C   . SER A 0 291 . 10.651   3.152   -14.266  1.00 98.28 291 A 1 
ATOM 2228 C CB  . SER A 0 291 . 10.275   2.171   -16.551  1.00 98.28 291 A 1 
ATOM 2229 O O   . SER A 0 291 . 11.535   2.550   -13.658  1.00 98.28 291 A 1 
ATOM 2230 O OG  . SER A 0 291 . 11.088   1.038   -16.319  1.00 98.28 291 A 1 
ATOM 2231 N N   . TYR A 0 292 . 9.536    3.584   -13.688  1.00 98.52 292 A 1 
ATOM 2232 C CA  . TYR A 0 292 . 9.123    3.289   -12.319  1.00 98.52 292 A 1 
ATOM 2233 C C   . TYR A 0 292 . 7.639    2.911   -12.315  1.00 98.52 292 A 1 
ATOM 2234 C CB  . TYR A 0 292 . 9.414    4.499   -11.421  1.00 98.52 292 A 1 
ATOM 2235 O O   . TYR A 0 292 . 6.826    3.610   -12.920  1.00 98.52 292 A 1 
ATOM 2236 C CG  . TYR A 0 292 . 8.921    4.377   -9.989   1.00 98.52 292 A 1 
ATOM 2237 C CD1 . TYR A 0 292 . 7.676    4.922   -9.615   1.00 98.52 292 A 1 
ATOM 2238 C CD2 . TYR A 0 292 . 9.706    3.709   -9.029   1.00 98.52 292 A 1 
ATOM 2239 C CE1 . TYR A 0 292 . 7.231    4.821   -8.281   1.00 98.52 292 A 1 
ATOM 2240 C CE2 . TYR A 0 292 . 9.263    3.601   -7.696   1.00 98.52 292 A 1 
ATOM 2241 O OH  . TYR A 0 292 . 7.600    4.069   -6.025   1.00 98.52 292 A 1 
ATOM 2242 C CZ  . TYR A 0 292 . 8.026    4.163   -7.315   1.00 98.52 292 A 1 
ATOM 2243 N N   . ASP A 0 293 . 7.288    1.822   -11.641  1.00 97.95 293 A 1 
ATOM 2244 C CA  . ASP A 0 293 . 5.911    1.349   -11.461  1.00 97.95 293 A 1 
ATOM 2245 C C   . ASP A 0 293 . 5.729    0.931   -10.002  1.00 97.95 293 A 1 
ATOM 2246 C CB  . ASP A 0 293 . 5.613    0.203   -12.446  1.00 97.95 293 A 1 
ATOM 2247 O O   . ASP A 0 293 . 6.536    0.168   -9.459   1.00 97.95 293 A 1 
ATOM 2248 C CG  . ASP A 0 293 . 4.202    -0.398  -12.335  1.00 97.95 293 A 1 
ATOM 2249 O OD1 . ASP A 0 293 . 3.463    -0.310  -13.347  1.00 97.95 293 A 1 
ATOM 2250 O OD2 . ASP A 0 293 . 3.881    -0.983  -11.276  1.00 97.95 293 A 1 
ATOM 2251 N N   . ARG A 0 294 . 4.682    1.461   -9.367   1.00 97.80 294 A 1 
ATOM 2252 C CA  . ARG A 0 294 . 4.286    1.122   -8.006   1.00 97.80 294 A 1 
ATOM 2253 C C   . ARG A 0 294 . 2.816    0.736   -7.947   1.00 97.80 294 A 1 
ATOM 2254 C CB  . ARG A 0 294 . 4.613    2.280   -7.059   1.00 97.80 294 A 1 
ATOM 2255 O O   . ARG A 0 294 . 1.956    1.609   -8.037   1.00 97.80 294 A 1 
ATOM 2256 C CG  . ARG A 0 294 . 4.028    1.988   -5.672   1.00 97.80 294 A 1 
ATOM 2257 C CD  . ARG A 0 294 . 4.440    3.038   -4.662   1.00 97.80 294 A 1 
ATOM 2258 N NE  . ARG A 0 294 . 3.957    2.622   -3.342   1.00 97.80 294 A 1 
ATOM 2259 N NH1 . ARG A 0 294 . 4.688    4.458   -2.211   1.00 97.80 294 A 1 
ATOM 2260 N NH2 . ARG A 0 294 . 4.099    2.590   -1.095   1.00 97.80 294 A 1 
ATOM 2261 C CZ  . ARG A 0 294 . 4.242    3.230   -2.219   1.00 97.80 294 A 1 
ATOM 2262 N N   . THR A 0 295 . 2.546    -0.525  -7.622   1.00 97.61 295 A 1 
ATOM 2263 C CA  . THR A 0 295 . 1.203    -1.058  -7.360   1.00 97.61 295 A 1 
ATOM 2264 C C   . THR A 0 295 . 1.039    -1.435  -5.886   1.00 97.61 295 A 1 
ATOM 2265 C CB  . THR A 0 295 . 0.938    -2.295  -8.235   1.00 97.61 295 A 1 
ATOM 2266 O O   . THR A 0 295 . 1.696    -2.356  -5.409   1.00 97.61 295 A 1 
ATOM 2267 C CG2 . THR A 0 295 . -0.407   -2.961  -7.918   1.00 97.61 295 A 1 
ATOM 2268 O OG1 . THR A 0 295 . 0.851    -1.978  -9.601   1.00 97.61 295 A 1 
ATOM 2269 N N   . THR A 0 296 . 0.077    -0.833  -5.183   1.00 97.26 296 A 1 
ATOM 2270 C CA  . THR A 0 296 . -0.369   -1.286  -3.853   1.00 97.26 296 A 1 
ATOM 2271 C C   . THR A 0 296 . -1.811   -1.797  -3.921   1.00 97.26 296 A 1 
ATOM 2272 C CB  . THR A 0 296 . -0.257   -0.182  -2.789   1.00 97.26 296 A 1 
ATOM 2273 O O   . THR A 0 296 . -2.727   -1.061  -4.281   1.00 97.26 296 A 1 
ATOM 2274 C CG2 . THR A 0 296 . -0.498   -0.722  -1.376   1.00 97.26 296 A 1 
ATOM 2275 O OG1 . THR A 0 296 . 0.997    0.464   -2.761   1.00 97.26 296 A 1 
ATOM 2276 N N   . ALA A 0 297 . -2.054   -3.040  -3.508   1.00 97.12 297 A 1 
ATOM 2277 C CA  . ALA A 0 297 . -3.383   -3.639  -3.408   1.00 97.12 297 A 1 
ATOM 2278 C C   . ALA A 0 297 . -3.700   -4.094  -1.975   1.00 97.12 297 A 1 
ATOM 2279 C CB  . ALA A 0 297 . -3.510   -4.777  -4.425   1.00 97.12 297 A 1 
ATOM 2280 O O   . ALA A 0 297 . -2.839   -4.602  -1.259   1.00 97.12 297 A 1 
ATOM 2281 N N   . LYS A 0 298 . -4.952   -3.939  -1.544   1.00 96.56 298 A 1 
ATOM 2282 C CA  . LYS A 0 298 . -5.461   -4.373  -0.232   1.00 96.56 298 A 1 
ATOM 2283 C C   . LYS A 0 298 . -6.827   -5.031  -0.390   1.00 96.56 298 A 1 
ATOM 2284 C CB  . LYS A 0 298 . -5.520   -3.189  0.752    1.00 96.56 298 A 1 
ATOM 2285 O O   . LYS A 0 298 . -7.598   -4.644  -1.260   1.00 96.56 298 A 1 
ATOM 2286 C CG  . LYS A 0 298 . -4.112   -2.706  1.128    1.00 96.56 298 A 1 
ATOM 2287 C CD  . LYS A 0 298 . -4.108   -1.392  1.910    1.00 96.56 298 A 1 
ATOM 2288 C CE  . LYS A 0 298 . -2.640   -0.992  2.104    1.00 96.56 298 A 1 
ATOM 2289 N NZ  . LYS A 0 298 . -2.489   0.451   2.399    1.00 96.56 298 A 1 
ATOM 2290 N N   . ALA A 0 299 . -7.116   -5.990  0.471    1.00 94.36 299 A 1 
ATOM 2291 C CA  . ALA A 0 299 . -8.366   -6.709  0.629    1.00 94.36 299 A 1 
ATOM 2292 C C   . ALA A 0 299 . -8.564   -7.033  2.124    1.00 94.36 299 A 1 
ATOM 2293 C CB  . ALA A 0 299 . -8.353   -7.975  -0.234   1.00 94.36 299 A 1 
ATOM 2294 O O   . ALA A 0 299 . -7.590   -7.270  2.840    1.00 94.36 299 A 1 
ATOM 2295 N N   . TYR A 0 300 . -9.808   -7.059  2.573    1.00 93.97 300 A 1 
ATOM 2296 C CA  . TYR A 0 300 . -10.282  -7.358  3.928    1.00 93.97 300 A 1 
ATOM 2297 C C   . TYR A 0 300 . -11.582  -8.156  3.811    1.00 93.97 300 A 1 
ATOM 2298 C CB  . TYR A 0 300 . -10.559  -6.052  4.688    1.00 93.97 300 A 1 
ATOM 2299 O O   . TYR A 0 300 . -12.191  -8.095  2.750    1.00 93.97 300 A 1 
ATOM 2300 C CG  . TYR A 0 300 . -9.348   -5.166  4.898    1.00 93.97 300 A 1 
ATOM 2301 C CD1 . TYR A 0 300 . -8.525   -5.367  6.021    1.00 93.97 300 A 1 
ATOM 2302 C CD2 . TYR A 0 300 . -9.052   -4.139  3.980    1.00 93.97 300 A 1 
ATOM 2303 C CE1 . TYR A 0 300 . -7.405   -4.541  6.231    1.00 93.97 300 A 1 
ATOM 2304 C CE2 . TYR A 0 300 . -7.932   -3.310  4.183    1.00 93.97 300 A 1 
ATOM 2305 O OH  . TYR A 0 300 . -6.029   -2.711  5.518    1.00 93.97 300 A 1 
ATOM 2306 C CZ  . TYR A 0 300 . -7.109   -3.512  5.311    1.00 93.97 300 A 1 
ATOM 2307 N N   . ALA A 0 301 . -11.999  -8.833  4.877    1.00 77.60 301 A 1 
ATOM 2308 C CA  . ALA A 0 301 . -13.238  -9.599  5.111    1.00 77.60 301 A 1 
ATOM 2309 C C   . ALA A 0 301 . -13.111  -10.194 6.545    1.00 77.60 301 A 1 
ATOM 2310 C CB  . ALA A 0 301 . -13.319  -10.694 4.027    1.00 77.60 301 A 1 
ATOM 2311 O O   . ALA A 0 301 . -12.002  -10.092 7.073    1.00 77.60 301 A 1 
ATOM 2312 N N   . ALA A 0 302 . -14.053  -10.907 7.178    1.00 89.45 302 A 1 
ATOM 2313 C CA  . ALA A 0 302 . -15.528  -10.822 7.247    1.00 89.45 302 A 1 
ATOM 2314 C C   . ALA A 0 302 . -16.058  -11.931 8.208    1.00 89.45 302 A 1 
ATOM 2315 C CB  . ALA A 0 302 . -16.207  -11.009 5.868    1.00 89.45 302 A 1 
ATOM 2316 O O   . ALA A 0 302 . -15.985  -13.088 7.825    1.00 89.45 302 A 1 
ATOM 2317 N N   . GLU A 0 303 . -16.536  -11.656 9.428    1.00 88.03 303 A 1 
ATOM 2318 C CA  . GLU A 0 303 . -16.794  -12.692 10.466   1.00 88.03 303 A 1 
ATOM 2319 C C   . GLU A 0 303 . -18.173  -12.595 11.172   1.00 88.03 303 A 1 
ATOM 2320 C CB  . GLU A 0 303 . -15.672  -12.641 11.537   1.00 88.03 303 A 1 
ATOM 2321 O O   . GLU A 0 303 . -18.491  -11.548 11.720   1.00 88.03 303 A 1 
ATOM 2322 C CG  . GLU A 0 303 . -14.232  -12.454 11.008   1.00 88.03 303 A 1 
ATOM 2323 C CD  . GLU A 0 303 . -13.175  -13.242 11.800   1.00 88.03 303 A 1 
ATOM 2324 O OE1 . GLU A 0 303 . -12.275  -13.803 11.130   1.00 88.03 303 A 1 
ATOM 2325 O OE2 . GLU A 0 303 . -13.242  -13.312 13.049   1.00 88.03 303 A 1 
ATOM 2326 N N   . SER A 0 304 . -18.978  -13.662 11.254   1.00 94.48 304 A 1 
ATOM 2327 C CA  . SER A 0 304 . -20.254  -13.690 12.012   1.00 94.48 304 A 1 
ATOM 2328 C C   . SER A 0 304 . -20.231  -14.604 13.249   1.00 94.48 304 A 1 
ATOM 2329 C CB  . SER A 0 304 . -21.496  -13.919 11.118   1.00 94.48 304 A 1 
ATOM 2330 O O   . SER A 0 304 . -19.360  -15.454 13.377   1.00 94.48 304 A 1 
ATOM 2331 O OG  . SER A 0 304 . -21.244  -14.640 9.923    1.00 94.48 304 A 1 
ATOM 2332 N N   . TYR A 0 305 . -21.134  -14.417 14.217   1.00 92.98 305 A 1 
ATOM 2333 C CA  . TYR A 0 305 . -21.292  -15.303 15.385   1.00 92.98 305 A 1 
ATOM 2334 C C   . TYR A 0 305 . -22.644  -15.130 16.081   1.00 92.98 305 A 1 
ATOM 2335 C CB  . TYR A 0 305 . -20.197  -15.074 16.449   1.00 92.98 305 A 1 
ATOM 2336 O O   . TYR A 0 305 . -22.875  -14.094 16.707   1.00 92.98 305 A 1 
ATOM 2337 C CG  . TYR A 0 305 . -20.270  -16.063 17.603   1.00 92.98 305 A 1 
ATOM 2338 C CD1 . TYR A 0 305 . -20.793  -15.670 18.847   1.00 92.98 305 A 1 
ATOM 2339 C CD2 . TYR A 0 305 . -19.880  -17.398 17.411   1.00 92.98 305 A 1 
ATOM 2340 C CE1 . TYR A 0 305 . -20.909  -16.609 19.888   1.00 92.98 305 A 1 
ATOM 2341 C CE2 . TYR A 0 305 . -20.022  -18.354 18.433   1.00 92.98 305 A 1 
ATOM 2342 O OH  . TYR A 0 305 . -20.670  -18.854 20.694   1.00 92.98 305 A 1 
ATOM 2343 C CZ  . TYR A 0 305 . -20.542  -17.957 19.679   1.00 92.98 305 A 1 
ATOM 2344 N N   . ASP A 0 306 . -23.477  -16.170 16.098   1.00 93.09 306 A 1 
ATOM 2345 C CA  . ASP A 0 306 . -24.771  -16.137 16.779   1.00 93.09 306 A 1 
ATOM 2346 C C   . ASP A 0 306 . -24.858  -17.153 17.926   1.00 93.09 306 A 1 
ATOM 2347 C CB  . ASP A 0 306 . -25.952  -16.272 15.801   1.00 93.09 306 A 1 
ATOM 2348 O O   . ASP A 0 306 . -24.303  -18.250 17.874   1.00 93.09 306 A 1 
ATOM 2349 C CG  . ASP A 0 306 . -25.808  -15.465 14.504   1.00 93.09 306 A 1 
ATOM 2350 O OD1 . ASP A 0 306 . -25.427  -14.276 14.593   1.00 93.09 306 A 1 
ATOM 2351 O OD2 . ASP A 0 306 . -26.137  -16.040 13.440   1.00 93.09 306 A 1 
ATOM 2352 N N   . GLU A 0 307 . -25.612  -16.802 18.968   1.00 92.15 307 A 1 
ATOM 2353 C CA  . GLU A 0 307 . -26.131  -17.717 19.989   1.00 92.15 307 A 1 
ATOM 2354 C C   . GLU A 0 307 . -27.613  -17.407 20.207   1.00 92.15 307 A 1 
ATOM 2355 C CB  . GLU A 0 307 . -25.410  -17.602 21.352   1.00 92.15 307 A 1 
ATOM 2356 O O   . GLU A 0 307 . -27.987  -16.243 20.313   1.00 92.15 307 A 1 
ATOM 2357 C CG  . GLU A 0 307 . -23.878  -17.523 21.308   1.00 92.15 307 A 1 
ATOM 2358 C CD  . GLU A 0 307 . -23.191  -17.749 22.672   1.00 92.15 307 A 1 
ATOM 2359 O OE1 . GLU A 0 307 . -21.943  -17.885 22.697   1.00 92.15 307 A 1 
ATOM 2360 O OE2 . GLU A 0 307 . -23.835  -18.050 23.703   1.00 92.15 307 A 1 
ATOM 2361 N N   . TRP A 0 308 . -28.474  -18.407 20.341   1.00 93.20 308 A 1 
ATOM 2362 C CA  . TRP A 0 308 . -29.890  -18.175 20.638   1.00 93.20 308 A 1 
ATOM 2363 C C   . TRP A 0 308 . -30.459  -19.265 21.541   1.00 93.20 308 A 1 
ATOM 2364 C CB  . TRP A 0 308 . -30.679  -18.008 19.331   1.00 93.20 308 A 1 
ATOM 2365 O O   . TRP A 0 308 . -29.999  -20.405 21.522   1.00 93.20 308 A 1 
ATOM 2366 C CG  . TRP A 0 308 . -30.554  -19.143 18.362   1.00 93.20 308 A 1 
ATOM 2367 C CD1 . TRP A 0 308 . -29.648  -19.231 17.361   1.00 93.20 308 A 1 
ATOM 2368 C CD2 . TRP A 0 308 . -31.300  -20.395 18.336   1.00 93.20 308 A 1 
ATOM 2369 C CE2 . TRP A 0 308 . -30.775  -21.215 17.292   1.00 93.20 308 A 1 
ATOM 2370 C CE3 . TRP A 0 308 . -32.347  -20.932 19.114   1.00 93.20 308 A 1 
ATOM 2371 N NE1 . TRP A 0 308 . -29.778  -20.448 16.721   1.00 93.20 308 A 1 
ATOM 2372 C CH2 . TRP A 0 308 . -32.286  -23.024 17.854   1.00 93.20 308 A 1 
ATOM 2373 C CZ2 . TRP A 0 308 . -31.253  -22.513 17.047   1.00 93.20 308 A 1 
ATOM 2374 C CZ3 . TRP A 0 308 . -32.839  -22.225 18.871   1.00 93.20 308 A 1 
ATOM 2375 N N   . ASP A 0 309 . -31.456  -18.888 22.333   1.00 89.96 309 A 1 
ATOM 2376 C CA  . ASP A 0 309 . -32.176  -19.716 23.295   1.00 89.96 309 A 1 
ATOM 2377 C C   . ASP A 0 309 . -33.668  -19.340 23.282   1.00 89.96 309 A 1 
ATOM 2378 C CB  . ASP A 0 309 . -31.558  -19.531 24.695   1.00 89.96 309 A 1 
ATOM 2379 O O   . ASP A 0 309 . -34.045  -18.185 23.050   1.00 89.96 309 A 1 
ATOM 2380 C CG  . ASP A 0 309 . -31.860  -20.675 25.674   1.00 89.96 309 A 1 
ATOM 2381 O OD1 . ASP A 0 309 . -32.459  -21.688 25.249   1.00 89.96 309 A 1 
ATOM 2382 O OD2 . ASP A 0 309 . -31.399  -20.563 26.834   1.00 89.96 309 A 1 
ATOM 2383 N N   . ASN A 0 310 . -34.528  -20.328 23.487   1.00 89.05 310 A 1 
ATOM 2384 C CA  . ASN A 0 310 . -35.978  -20.205 23.404   1.00 89.05 310 A 1 
ATOM 2385 C C   . ASN A 0 310 . -36.597  -21.204 24.377   1.00 89.05 310 A 1 
ATOM 2386 C CB  . ASN A 0 310 . -36.399  -20.505 21.950   1.00 89.05 310 A 1 
ATOM 2387 O O   . ASN A 0 310 . -36.417  -22.408 24.189   1.00 89.05 310 A 1 
ATOM 2388 C CG  . ASN A 0 310 . -37.820  -20.087 21.628   1.00 89.05 310 A 1 
ATOM 2389 N ND2 . ASN A 0 310 . -38.828  -20.706 22.197   1.00 89.05 310 A 1 
ATOM 2390 O OD1 . ASN A 0 310 . -38.013  -19.198 20.809   1.00 89.05 310 A 1 
ATOM 2391 N N   . ALA A 0 311 . -37.346  -20.727 25.366   1.00 85.97 311 A 1 
ATOM 2392 C CA  . ALA A 0 311 . -38.038  -21.571 26.330   1.00 85.97 311 A 1 
ATOM 2393 C C   . ALA A 0 311 . -39.494  -21.127 26.495   1.00 85.97 311 A 1 
ATOM 2394 C CB  . ALA A 0 311 . -37.265  -21.555 27.652   1.00 85.97 311 A 1 
ATOM 2395 O O   . ALA A 0 311 . -39.751  -19.969 26.824   1.00 85.97 311 A 1 
ATOM 2396 N N   . ASP A 0 312 . -40.402  -22.078 26.291   1.00 83.03 312 A 1 
ATOM 2397 C CA  . ASP A 0 312 . -41.849  -21.959 26.462   1.00 83.03 312 A 1 
ATOM 2398 C C   . ASP A 0 312 . -42.262  -22.676 27.770   1.00 83.03 312 A 1 
ATOM 2399 C CB  . ASP A 0 312 . -42.509  -22.545 25.196   1.00 83.03 312 A 1 
ATOM 2400 O O   . ASP A 0 312 . -41.778  -23.774 28.059   1.00 83.03 312 A 1 
ATOM 2401 C CG  . ASP A 0 312 . -43.980  -22.163 25.030   1.00 83.03 312 A 1 
ATOM 2402 O OD1 . ASP A 0 312 . -44.615  -21.885 26.073   1.00 83.03 312 A 1 
ATOM 2403 O OD2 . ASP A 0 312 . -44.430  -22.145 23.860   1.00 83.03 312 A 1 
ATOM 2404 N N   . ASP A 0 313 . -43.096  -22.043 28.602   1.00 82.02 313 A 1 
ATOM 2405 C CA  . ASP A 0 313 . -43.637  -22.593 29.866   1.00 82.02 313 A 1 
ATOM 2406 C C   . ASP A 0 313 . -45.123  -22.208 30.040   1.00 82.02 313 A 1 
ATOM 2407 C CB  . ASP A 0 313 . -42.733  -22.213 31.063   1.00 82.02 313 A 1 
ATOM 2408 O O   . ASP A 0 313 . -45.586  -21.778 31.115   1.00 82.02 313 A 1 
ATOM 2409 C CG  . ASP A 0 313 . -43.178  -22.774 32.427   1.00 82.02 313 A 1 
ATOM 2410 O OD1 . ASP A 0 313 . -44.006  -23.706 32.539   1.00 82.02 313 A 1 
ATOM 2411 O OD2 . ASP A 0 313 . -42.798  -22.246 33.503   1.00 82.02 313 A 1 
ATOM 2412 N N   . ASP A 0 314 . -45.861  -22.334 28.937   1.00 81.89 314 A 1 
ATOM 2413 C CA  . ASP A 0 314 . -47.286  -22.058 28.827   1.00 81.89 314 A 1 
ATOM 2414 C C   . ASP A 0 314 . -48.100  -22.799 29.905   1.00 81.89 314 A 1 
ATOM 2415 C CB  . ASP A 0 314 . -47.755  -22.450 27.404   1.00 81.89 314 A 1 
ATOM 2416 O O   . ASP A 0 314 . -47.953  -24.006 30.115   1.00 81.89 314 A 1 
ATOM 2417 C CG  . ASP A 0 314 . -48.837  -21.539 26.830   1.00 81.89 314 A 1 
ATOM 2418 O OD1 . ASP A 0 314 . -49.176  -20.548 27.514   1.00 81.89 314 A 1 
ATOM 2419 O OD2 . ASP A 0 314 . -49.485  -21.923 25.827   1.00 81.89 314 A 1 
ATOM 2420 N N   . LYS A 0 315 . -48.999  -22.104 30.615   1.00 82.52 315 A 1 
ATOM 2421 C CA  . LYS A 0 315 . -49.915  -22.719 31.601   1.00 82.52 315 A 1 
ATOM 2422 C C   . LYS A 0 315 . -51.320  -22.169 31.475   1.00 82.52 315 A 1 
ATOM 2423 C CB  . LYS A 0 315 . -49.427  -22.534 33.044   1.00 82.52 315 A 1 
ATOM 2424 O O   . LYS A 0 315 . -51.570  -20.981 31.680   1.00 82.52 315 A 1 
ATOM 2425 C CG  . LYS A 0 315 . -48.153  -23.324 33.340   1.00 82.52 315 A 1 
ATOM 2426 C CD  . LYS A 0 315 . -47.698  -23.091 34.790   1.00 82.52 315 A 1 
ATOM 2427 C CE  . LYS A 0 315 . -46.187  -23.287 34.908   1.00 82.52 315 A 1 
ATOM 2428 N NZ  . LYS A 0 315 . -45.471  -22.262 34.111   1.00 82.52 315 A 1 
ATOM 2429 N N   . TRP A 0 316 . -52.287  -23.063 31.295   1.00 78.26 316 A 1 
ATOM 2430 C CA  . TRP A 0 316 . -53.698  -22.698 31.172   1.00 78.26 316 A 1 
ATOM 2431 C C   . TRP A 0 316 . -54.568  -23.338 32.254   1.00 78.26 316 A 1 
ATOM 2432 C CB  . TRP A 0 316 . -54.184  -22.995 29.751   1.00 78.26 316 A 1 
ATOM 2433 O O   . TRP A 0 316 . -54.346  -24.466 32.693   1.00 78.26 316 A 1 
ATOM 2434 C CG  . TRP A 0 316 . -53.926  -24.380 29.243   1.00 78.26 316 A 1 
ATOM 2435 C CD1 . TRP A 0 316 . -52.854  -24.744 28.502   1.00 78.26 316 A 1 
ATOM 2436 C CD2 . TRP A 0 316 . -54.725  -25.592 29.409   1.00 78.26 316 A 1 
ATOM 2437 C CE2 . TRP A 0 316 . -54.085  -26.653 28.699   1.00 78.26 316 A 1 
ATOM 2438 C CE3 . TRP A 0 316 . -55.929  -25.902 30.087   1.00 78.26 316 A 1 
ATOM 2439 N NE1 . TRP A 0 316 . -52.938  -26.084 28.187   1.00 78.26 316 A 1 
ATOM 2440 C CH2 . TRP A 0 316 . -55.819  -28.225 29.335   1.00 78.26 316 A 1 
ATOM 2441 C CZ2 . TRP A 0 316 . -54.624  -27.948 28.648   1.00 78.26 316 A 1 
ATOM 2442 C CZ3 . TRP A 0 316 . -56.470  -27.203 30.053   1.00 78.26 316 A 1 
ATOM 2443 N N   . GLY A 0 317 . -55.601  -22.606 32.679   1.00 78.66 317 A 1 
ATOM 2444 C CA  . GLY A 0 317 . -56.534  -23.015 33.722   1.00 78.66 317 A 1 
ATOM 2445 C C   . GLY A 0 317 . -57.942  -22.448 33.534   1.00 78.66 317 A 1 
ATOM 2446 O O   . GLY A 0 317 . -58.145  -21.247 33.367   1.00 78.66 317 A 1 
ATOM 2447 N N   . ALA A 0 318 . -58.962  -23.298 33.612   1.00 72.22 318 A 1 
ATOM 2448 C CA  . ALA A 0 318 . -60.359  -22.875 33.504   1.00 72.22 318 A 1 
ATOM 2449 C C   . ALA A 0 318 . -61.177  -23.375 34.695   1.00 72.22 318 A 1 
ATOM 2450 C CB  . ALA A 0 318 . -60.923  -23.348 32.160   1.00 72.22 318 A 1 
ATOM 2451 O O   . ALA A 0 318 . -61.250  -24.579 34.930   1.00 72.22 318 A 1 
ATOM 2452 N N   . GLN A 0 319 . -61.829  -22.460 35.417   1.00 74.69 319 A 1 
ATOM 2453 C CA  . GLN A 0 319 . -62.707  -22.744 36.548   1.00 74.69 319 A 1 
ATOM 2454 C C   . GLN A 0 319 . -64.063  -22.027 36.411   1.00 74.69 319 A 1 
ATOM 2455 C CB  . GLN A 0 319 . -61.987  -22.416 37.867   1.00 74.69 319 A 1 
ATOM 2456 O O   . GLN A 0 319 . -64.148  -20.827 36.166   1.00 74.69 319 A 1 
ATOM 2457 C CG  . GLN A 0 319 . -62.798  -22.868 39.095   1.00 74.69 319 A 1 
ATOM 2458 C CD  . GLN A 0 319 . -62.071  -22.650 40.420   1.00 74.69 319 A 1 
ATOM 2459 N NE2 . GLN A 0 319 . -62.787  -22.549 41.519   1.00 74.69 319 A 1 
ATOM 2460 O OE1 . GLN A 0 319 . -60.860  -22.580 40.515   1.00 74.69 319 A 1 
ATOM 2461 N N   . ALA A 0 320 . -65.163  -22.744 36.623   1.00 66.33 320 A 1 
ATOM 2462 C CA  . ALA A 0 320 . -66.504  -22.154 36.691   1.00 66.33 320 A 1 
ATOM 2463 C C   . ALA A 0 320 . -67.173  -22.538 38.009   1.00 66.33 320 A 1 
ATOM 2464 C CB  . ALA A 0 320 . -67.314  -22.601 35.469   1.00 66.33 320 A 1 
ATOM 2465 O O   . ALA A 0 320 . -67.019  -23.683 38.432   1.00 66.33 320 A 1 
ATOM 2466 N N   . TRP A 0 321 . -67.904  -21.607 38.631   1.00 69.79 321 A 1 
ATOM 2467 C CA  . TRP A 0 321 . -68.698  -21.859 39.836   1.00 69.79 321 A 1 
ATOM 2468 C C   . TRP A 0 321 . -69.979  -21.016 39.869   1.00 69.79 321 A 1 
ATOM 2469 C CB  . TRP A 0 321 . -67.847  -21.661 41.103   1.00 69.79 321 A 1 
ATOM 2470 O O   . TRP A 0 321 . -70.028  -19.908 39.334   1.00 69.79 321 A 1 
ATOM 2471 C CG  . TRP A 0 321 . -67.306  -20.287 41.404   1.00 69.79 321 A 1 
ATOM 2472 C CD1 . TRP A 0 321 . -66.086  -19.822 41.043   1.00 69.79 321 A 1 
ATOM 2473 C CD2 . TRP A 0 321 . -67.924  -19.206 42.176   1.00 69.79 321 A 1 
ATOM 2474 C CE2 . TRP A 0 321 . -66.979  -18.142 42.307   1.00 69.79 321 A 1 
ATOM 2475 C CE3 . TRP A 0 321 . -69.189  -19.012 42.778   1.00 69.79 321 A 1 
ATOM 2476 N NE1 . TRP A 0 321 . -65.883  -18.565 41.583   1.00 69.79 321 A 1 
ATOM 2477 C CH2 . TRP A 0 321 . -68.541  -16.794 43.577   1.00 69.79 321 A 1 
ATOM 2478 C CZ2 . TRP A 0 321 . -67.264  -16.965 43.017   1.00 69.79 321 A 1 
ATOM 2479 C CZ3 . TRP A 0 321 . -69.501  -17.814 43.452   1.00 69.79 321 A 1 
ATOM 2480 N N   . GLY A 0 322 . -71.029  -21.531 40.504   1.00 71.48 322 A 1 
ATOM 2481 C CA  . GLY A 0 322 . -72.305  -20.828 40.645   1.00 71.48 322 A 1 
ATOM 2482 C C   . GLY A 0 322 . -73.030  -21.187 41.934   1.00 71.48 322 A 1 
ATOM 2483 O O   . GLY A 0 322 . -72.777  -22.251 42.502   1.00 71.48 322 A 1 
ATOM 2484 N N   . LYS A 0 323 . -73.896  -20.270 42.375   1.00 64.79 323 A 1 
ATOM 2485 C CA  . LYS A 0 323 . -74.881  -20.464 43.439   1.00 64.79 323 A 1 
ATOM 2486 C C   . LYS A 0 323 . -76.226  -19.916 42.983   1.00 64.79 323 A 1 
ATOM 2487 C CB  . LYS A 0 323 . -74.477  -19.743 44.731   1.00 64.79 323 A 1 
ATOM 2488 O O   . LYS A 0 323 . -76.304  -18.723 42.672   1.00 64.79 323 A 1 
ATOM 2489 C CG  . LYS A 0 323 . -73.048  -20.061 45.168   1.00 64.79 323 A 1 
ATOM 2490 C CD  . LYS A 0 323 . -72.864  -19.695 46.638   1.00 64.79 323 A 1 
ATOM 2491 C CE  . LYS A 0 323 . -71.435  -20.043 47.043   1.00 64.79 323 A 1 
ATOM 2492 N NZ  . LYS A 0 323 . -71.361  -20.286 48.498   1.00 64.79 323 A 1 
ATOM 2493 N N   . ASP A 0 324 . -77.233  -20.771 42.979   1.00 60.48 324 A 1 
ATOM 2494 C CA  . ASP A 0 324 . -78.633  -20.366 43.086   1.00 60.48 324 A 1 
ATOM 2495 C C   . ASP A 0 324 . -78.951  -20.043 44.556   1.00 60.48 324 A 1 
ATOM 2496 C CB  . ASP A 0 324 . -79.556  -21.451 42.502   1.00 60.48 324 A 1 
ATOM 2497 O O   . ASP A 0 324 . -78.243  -20.469 45.482   1.00 60.48 324 A 1 
ATOM 2498 C CG  . ASP A 0 324 . -79.077  -22.866 42.831   1.00 60.48 324 A 1 
ATOM 2499 O OD1 . ASP A 0 324 . -78.730  -23.091 44.013   1.00 60.48 324 A 1 
ATOM 2500 O OD2 . ASP A 0 324 . -78.876  -23.636 41.862   1.00 60.48 324 A 1 
ATOM 2501 N N   . ARG A 0 325 . -79.937  -19.170 44.771   1.00 49.85 325 A 1 
ATOM 2502 C CA  . ARG A 0 325 . -80.370  -18.690 46.089   1.00 49.85 325 A 1 
ATOM 2503 C C   . ARG A 0 325 . -81.867  -18.363 46.113   1.00 49.85 325 A 1 
ATOM 2504 C CB  . ARG A 0 325 . -79.516  -17.480 46.517   1.00 49.85 325 A 1 
ATOM 2505 O O   . ARG A 0 325 . -82.241  -17.353 46.726   1.00 49.85 325 A 1 
ATOM 2506 C CG  . ARG A 0 325 . -78.050  -17.847 46.796   1.00 49.85 325 A 1 
ATOM 2507 C CD  . ARG A 0 325 . -77.307  -16.761 47.572   1.00 49.85 325 A 1 
ATOM 2508 N NE  . ARG A 0 325 . -77.911  -16.575 48.907   1.00 49.85 325 A 1 
ATOM 2509 N NH1 . ARG A 0 325 . -78.245  -14.319 48.773   1.00 49.85 325 A 1 
ATOM 2510 N NH2 . ARG A 0 325 . -79.283  -15.490 50.362   1.00 49.85 325 A 1 
ATOM 2511 C CZ  . ARG A 0 325 . -78.465  -15.466 49.349   1.00 49.85 325 A 1 
ATOM 2512 N N   . ASP A 0 326 . -82.692  -19.223 45.513   1.00 53.26 326 A 1 
ATOM 2513 C CA  . ASP A 0 326 . -84.143  -19.048 45.403   1.00 53.26 326 A 1 
ATOM 2514 C C   . ASP A 0 326 . -84.746  -18.653 46.769   1.00 53.26 326 A 1 
ATOM 2515 C CB  . ASP A 0 326 . -84.826  -20.336 44.873   1.00 53.26 326 A 1 
ATOM 2516 O O   . ASP A 0 326 . -84.664  -19.367 47.779   1.00 53.26 326 A 1 
ATOM 2517 C CG  . ASP A 0 326 . -84.833  -20.552 43.348   1.00 53.26 326 A 1 
ATOM 2518 O OD1 . ASP A 0 326 . -84.575  -19.583 42.603   1.00 53.26 326 A 1 
ATOM 2519 O OD2 . ASP A 0 326 . -85.273  -21.645 42.915   1.00 53.26 326 A 1 
ATOM 2520 N N   . VAL A 0 327 . -85.388  -17.480 46.849   1.00 42.59 327 A 1 
ATOM 2521 C CA  . VAL A 0 327 . -86.034  -17.042 48.098   1.00 42.59 327 A 1 
ATOM 2522 C C   . VAL A 0 327 . -87.359  -17.779 48.289   1.00 42.59 327 A 1 
ATOM 2523 C CB  . VAL A 0 327 . -86.132  -15.511 48.222   1.00 42.59 327 A 1 
ATOM 2524 O O   . VAL A 0 327 . -88.453  -17.257 48.039   1.00 42.59 327 A 1 
ATOM 2525 C CG1 . VAL A 0 327 . -86.867  -15.057 49.501   1.00 42.59 327 A 1 
ATOM 2526 C CG2 . VAL A 0 327 . -84.723  -14.918 48.345   1.00 42.59 327 A 1 
ATOM 2527 N N   . TYR A 0 328 . -87.274  -18.999 48.824   1.00 36.77 328 A 1 
ATOM 2528 C CA  . TYR A 0 328 . -88.444  -19.822 49.107   1.00 36.77 328 A 1 
ATOM 2529 C C   . TYR A 0 328 . -89.234  -19.350 50.344   1.00 36.77 328 A 1 
ATOM 2530 C CB  . TYR A 0 328 . -88.108  -21.317 49.110   1.00 36.77 328 A 1 
ATOM 2531 O O   . TYR A 0 328 . -89.183  -19.908 51.440   1.00 36.77 328 A 1 
ATOM 2532 C CG  . TYR A 0 328 . -89.339  -22.141 48.772   1.00 36.77 328 A 1 
ATOM 2533 C CD1 . TYR A 0 328 . -90.179  -22.633 49.789   1.00 36.77 328 A 1 
ATOM 2534 C CD2 . TYR A 0 328 . -89.672  -22.357 47.420   1.00 36.77 328 A 1 
ATOM 2535 C CE1 . TYR A 0 328 . -91.342  -23.356 49.457   1.00 36.77 328 A 1 
ATOM 2536 C CE2 . TYR A 0 328 . -90.841  -23.064 47.081   1.00 36.77 328 A 1 
ATOM 2537 O OH  . TYR A 0 328 . -92.794  -24.275 47.783   1.00 36.77 328 A 1 
ATOM 2538 C CZ  . TYR A 0 328 . -91.672  -23.573 48.098   1.00 36.77 328 A 1 
ATOM 2539 N N   . GLY A 0 329 . -90.073  -18.339 50.122   1.00 34.70 329 A 1 
ATOM 2540 C CA  . GLY A 0 329 . -91.361  -18.224 50.799   1.00 34.70 329 A 1 
ATOM 2541 C C   . GLY A 0 329 . -91.413  -17.400 52.089   1.00 34.70 329 A 1 
ATOM 2542 O O   . GLY A 0 329 . -91.127  -17.863 53.190   1.00 34.70 329 A 1 
ATOM 2543 N N   . ALA A 0 330 . -92.039  -16.228 51.974   1.00 33.35 330 A 1 
ATOM 2544 C CA  . ALA A 0 330 . -92.827  -15.640 53.057   1.00 33.35 330 A 1 
ATOM 2545 C C   . ALA A 0 330 . -94.333  -15.732 52.744   1.00 33.35 330 A 1 
ATOM 2546 C CB  . ALA A 0 330 . -92.321  -14.229 53.377   1.00 33.35 330 A 1 
ATOM 2547 O O   . ALA A 0 330 . -95.052  -14.732 52.784   1.00 33.35 330 A 1 
ATOM 2548 N N   . SER A 0 331 . -94.843  -16.941 52.466   1.00 33.17 331 A 1 
ATOM 2549 C CA  . SER A 0 331 . -96.281  -17.181 52.628   1.00 33.17 331 A 1 
ATOM 2550 C C   . SER A 0 331 . -96.606  -17.110 54.120   1.00 33.17 331 A 1 
ATOM 2551 C CB  . SER A 0 331 . -96.747  -18.500 51.998   1.00 33.17 331 A 1 
ATOM 2552 O O   . SER A 0 331 . -96.273  -18.008 54.893   1.00 33.17 331 A 1 
ATOM 2553 O OG  . SER A 0 331 . -96.199  -19.618 52.660   1.00 33.17 331 A 1 
ATOM 2554 N N   . SER A 0 332 . -97.225  -16.010 54.535   1.00 31.66 332 A 1 
ATOM 2555 C CA  . SER A 0 332 . -97.622  -15.763 55.916   1.00 31.66 332 A 1 
ATOM 2556 C C   . SER A 0 332 . -98.500  -16.884 56.478   1.00 31.66 332 A 1 
ATOM 2557 C CB  . SER A 0 332 . -98.406  -14.442 55.975   1.00 31.66 332 A 1 
ATOM 2558 O O   . SER A 0 332 . -99.675  -16.954 56.128   1.00 31.66 332 A 1 
ATOM 2559 O OG  . SER A 0 332 . -99.517  -14.458 55.093   1.00 31.66 332 A 1 
ATOM 2560 N N   . TYR A 0 333 . -97.998  -17.679 57.425   1.00 25.86 333 A 1 
ATOM 2561 C CA  . TYR A 0 333 . -98.840  -18.251 58.479   1.00 25.86 333 A 1 
ATOM 2562 C C   . TYR A 0 333 . -98.008  -18.586 59.722   1.00 25.86 333 A 1 
ATOM 2563 C CB  . TYR A 0 333 . -99.672  -19.447 57.981   1.00 25.86 333 A 1 
ATOM 2564 O O   . TYR A 0 333 . -96.839  -18.949 59.627   1.00 25.86 333 A 1 
ATOM 2565 C CG  . TYR A 0 333 . -101.132 -19.313 58.386   1.00 25.86 333 A 1 
ATOM 2566 C CD1 . TYR A 0 333 . -101.608 -19.933 59.557   1.00 25.86 333 A 1 
ATOM 2567 C CD2 . TYR A 0 333 . -102.005 -18.511 57.620   1.00 25.86 333 A 1 
ATOM 2568 C CE1 . TYR A 0 333 . -102.947 -19.750 59.958   1.00 25.86 333 A 1 
ATOM 2569 C CE2 . TYR A 0 333 . -103.335 -18.309 58.026   1.00 25.86 333 A 1 
ATOM 2570 O OH  . TYR A 0 333 . -105.100 -18.743 59.579   1.00 25.86 333 A 1 
ATOM 2571 C CZ  . TYR A 0 333 . -103.811 -18.932 59.195   1.00 25.86 333 A 1 
ATOM 2572 N N   . GLY A 0 334 . -98.584  -18.394 60.910   1.00 32.61 334 A 1 
ATOM 2573 C CA  . GLY A 0 334 . -97.823  -18.442 62.158   1.00 32.61 334 A 1 
ATOM 2574 C C   . GLY A 0 334 . -97.481  -19.859 62.625   1.00 32.61 334 A 1 
ATOM 2575 O O   . GLY A 0 334 . -98.374  -20.599 63.032   1.00 32.61 334 A 1 
ATOM 2576 N N   . ALA A 0 335 . -96.187  -20.182 62.684   1.00 29.24 335 A 1 
ATOM 2577 C CA  . ALA A 0 335 . -95.634  -21.263 63.498   1.00 29.24 335 A 1 
ATOM 2578 C C   . ALA A 0 335 . -94.276  -20.839 64.097   1.00 29.24 335 A 1 
ATOM 2579 C CB  . ALA A 0 335 . -95.547  -22.553 62.677   1.00 29.24 335 A 1 
ATOM 2580 O O   . ALA A 0 335 . -93.513  -20.089 63.496   1.00 29.24 335 A 1 
ATOM 2581 N N   . VAL A 0 336 . -94.023  -21.260 65.335   1.00 27.24 336 A 1 
ATOM 2582 C CA  . VAL A 0 336 . -92.996  -20.723 66.247   1.00 27.24 336 A 1 
ATOM 2583 C C   . VAL A 0 336 . -91.538  -20.991 65.871   1.00 27.24 336 A 1 
ATOM 2584 C CB  . VAL A 0 336 . -93.188  -21.280 67.677   1.00 27.24 336 A 1 
ATOM 2585 O O   . VAL A 0 336 . -91.150  -22.145 65.726   1.00 27.24 336 A 1 
ATOM 2586 C CG1 . VAL A 0 336 . -94.098  -20.364 68.494   1.00 27.24 336 A 1 
ATOM 2587 C CG2 . VAL A 0 336 . -93.757  -22.709 67.727   1.00 27.24 336 A 1 
ATOM 2588 N N   . ALA A 0 337 . -90.735  -19.914 65.939   1.00 25.87 337 A 1 
ATOM 2589 C CA  . ALA A 0 337 . -89.343  -19.824 66.427   1.00 25.87 337 A 1 
ATOM 2590 C C   . ALA A 0 337 . -88.949  -18.282 66.570   1.00 25.87 337 A 1 
ATOM 2591 C CB  . ALA A 0 337 . -88.515  -20.700 65.450   1.00 25.87 337 A 1 
ATOM 2592 O O   . ALA A 0 337 . -89.443  -17.495 65.774   1.00 25.87 337 A 1 
ATOM 2593 N N   . SER A 0 338 . -88.090  -17.785 67.517   1.00 33.81 338 A 1 
ATOM 2594 C CA  . SER A 0 338 . -87.875  -16.334 67.935   1.00 33.81 338 A 1 
ATOM 2595 C C   . SER A 0 338 . -86.452  -15.608 68.103   1.00 33.81 338 A 1 
ATOM 2596 C CB  . SER A 0 338 . -88.667  -16.164 69.234   1.00 33.81 338 A 1 
ATOM 2597 O O   . SER A 0 338 . -86.407  -14.429 68.440   1.00 33.81 338 A 1 
ATOM 2598 O OG  . SER A 0 338 . -88.201  -17.097 70.199   1.00 33.81 338 A 1 
ATOM 2599 N N   . ALA A 0 339 . -85.299  -16.261 67.863   1.00 34.67 339 A 1 
ATOM 2600 C CA  . ALA A 0 339 . -83.834  -15.933 67.703   1.00 34.67 339 A 1 
ATOM 2601 C C   . ALA A 0 339 . -82.967  -15.120 68.701   1.00 34.67 339 A 1 
ATOM 2602 C CB  . ALA A 0 339 . -83.462  -15.528 66.273   1.00 34.67 339 A 1 
ATOM 2603 O O   . ALA A 0 339 . -82.823  -13.892 68.626   1.00 34.67 339 A 1 
ATOM 2604 N N   . LYS A 0 340 . -82.215  -15.864 69.526   1.00 34.03 340 A 1 
ATOM 2605 C CA  . LYS A 0 340 . -80.918  -15.566 70.167   1.00 34.03 340 A 1 
ATOM 2606 C C   . LYS A 0 340 . -79.837  -16.430 69.473   1.00 34.03 340 A 1 
ATOM 2607 C CB  . LYS A 0 340 . -80.987  -15.928 71.672   1.00 34.03 340 A 1 
ATOM 2608 O O   . LYS A 0 340 . -80.171  -17.517 69.021   1.00 34.03 340 A 1 
ATOM 2609 C CG  . LYS A 0 340 . -81.973  -15.084 72.473   1.00 34.03 340 A 1 
ATOM 2610 C CD  . LYS A 0 340 . -81.816  -15.162 73.989   1.00 34.03 340 A 1 
ATOM 2611 C CE  . LYS A 0 340 . -82.863  -14.255 74.645   1.00 34.03 340 A 1 
ATOM 2612 N NZ  . LYS A 0 340 . -82.553  -14.037 76.067   1.00 34.03 340 A 1 
ATOM 2613 N N   . ASP A 0 341 . -78.567  -16.035 69.378   1.00 34.18 341 A 1 
ATOM 2614 C CA  . ASP A 0 341 . -77.934  -14.851 69.973   1.00 34.18 341 A 1 
ATOM 2615 C C   . ASP A 0 341 . -76.646  -14.395 69.261   1.00 34.18 341 A 1 
ATOM 2616 C CB  . ASP A 0 341 . -77.585  -15.136 71.458   1.00 34.18 341 A 1 
ATOM 2617 O O   . ASP A 0 341 . -76.139  -15.073 68.376   1.00 34.18 341 A 1 
ATOM 2618 C CG  . ASP A 0 341 . -78.097  -14.021 72.380   1.00 34.18 341 A 1 
ATOM 2619 O OD1 . ASP A 0 341 . -78.221  -12.873 71.889   1.00 34.18 341 A 1 
ATOM 2620 O OD2 . ASP A 0 341 . -78.483  -14.323 73.529   1.00 34.18 341 A 1 
ATOM 2621 N N   . ALA A 0 342 . -76.112  -13.268 69.748   1.00 33.03 342 A 1 
ATOM 2622 C CA  . ALA A 0 342 . -74.676  -13.000 69.918   1.00 33.03 342 A 1 
ATOM 2623 C C   . ALA A 0 342 . -73.738  -13.204 68.696   1.00 33.03 342 A 1 
ATOM 2624 C CB  . ALA A 0 342 . -74.218  -13.784 71.157   1.00 33.03 342 A 1 
ATOM 2625 O O   . ALA A 0 342 . -73.229  -14.282 68.422   1.00 33.03 342 A 1 
ATOM 2626 N N   . SER A 0 343 . -73.439  -12.151 67.932   1.00 37.61 343 A 1 
ATOM 2627 C CA  . SER A 0 343 . -72.373  -11.165 68.224   1.00 37.61 343 A 1 
ATOM 2628 C C   . SER A 0 343 . -70.950  -11.537 67.751   1.00 37.61 343 A 1 
ATOM 2629 C CB  . SER A 0 343 . -72.344  -10.657 69.681   1.00 37.61 343 A 1 
ATOM 2630 O O   . SER A 0 343 . -70.112  -11.973 68.539   1.00 37.61 343 A 1 
ATOM 2631 O OG  . SER A 0 343 . -71.801  -11.605 70.581   1.00 37.61 343 A 1 
ATOM 2632 N N   . LYS A 0 344 . -70.614  -11.129 66.521   1.00 30.45 344 A 1 
ATOM 2633 C CA  . LYS A 0 344 . -69.445  -10.247 66.333   1.00 30.45 344 A 1 
ATOM 2634 C C   . LYS A 0 344 . -69.951  -8.824  66.639   1.00 30.45 344 A 1 
ATOM 2635 C CB  . LYS A 0 344 . -68.921  -10.338 64.881   1.00 30.45 344 A 1 
ATOM 2636 O O   . LYS A 0 344 . -70.912  -8.405  66.007   1.00 30.45 344 A 1 
ATOM 2637 C CG  . LYS A 0 344 . -68.346  -11.708 64.468   1.00 30.45 344 A 1 
ATOM 2638 C CD  . LYS A 0 344 . -67.825  -11.668 63.016   1.00 30.45 344 A 1 
ATOM 2639 C CE  . LYS A 0 344 . -67.228  -13.016 62.578   1.00 30.45 344 A 1 
ATOM 2640 N NZ  . LYS A 0 344 . -66.695  -12.976 61.187   1.00 30.45 344 A 1 
ATOM 2641 N N   . LYS A 0 345 . -69.502  -8.041  67.627   1.00 33.82 345 A 1 
ATOM 2642 C CA  . LYS A 0 345 . -68.321  -8.081  68.510   1.00 33.82 345 A 1 
ATOM 2643 C C   . LYS A 0 345 . -67.000  -8.120  67.735   1.00 33.82 345 A 1 
ATOM 2644 C CB  . LYS A 0 345 . -68.448  -9.161  69.613   1.00 33.82 345 A 1 
ATOM 2645 O O   . LYS A 0 345 . -66.586  -9.181  67.290   1.00 33.82 345 A 1 
ATOM 2646 C CG  . LYS A 0 345 . -67.814  -8.684  70.935   1.00 33.82 345 A 1 
ATOM 2647 C CD  . LYS A 0 345 . -67.905  -9.738  72.050   1.00 33.82 345 A 1 
ATOM 2648 C CE  . LYS A 0 345 . -67.444  -9.143  73.391   1.00 33.82 345 A 1 
ATOM 2649 N NZ  . LYS A 0 345 . -67.421  -10.163 74.471   1.00 33.82 345 A 1 
ATOM 2650 N N   . GLY A 0 346 . -66.348  -6.959  67.614   1.00 33.68 346 A 1 
ATOM 2651 C CA  . GLY A 0 346 . -64.983  -6.855  67.076   1.00 33.68 346 A 1 
ATOM 2652 C C   . GLY A 0 346 . -64.808  -5.932  65.868   1.00 33.68 346 A 1 
ATOM 2653 O O   . GLY A 0 346 . -64.365  -6.393  64.830   1.00 33.68 346 A 1 
ATOM 2654 N N   . TYR A 0 347 . -65.161  -4.652  66.022   1.00 30.98 347 A 1 
ATOM 2655 C CA  . TYR A 0 347 . -64.438  -3.498  65.460   1.00 30.98 347 A 1 
ATOM 2656 C C   . TYR A 0 347 . -63.667  -3.678  64.128   1.00 30.98 347 A 1 
ATOM 2657 C CB  . TYR A 0 347 . -63.482  -2.987  66.558   1.00 30.98 347 A 1 
ATOM 2658 O O   . TYR A 0 347 . -62.477  -3.978  64.136   1.00 30.98 347 A 1 
ATOM 2659 C CG  . TYR A 0 347 . -64.154  -2.237  67.694   1.00 30.98 347 A 1 
ATOM 2660 C CD1 . TYR A 0 347 . -64.114  -0.830  67.696   1.00 30.98 347 A 1 
ATOM 2661 C CD2 . TYR A 0 347 . -64.798  -2.922  68.746   1.00 30.98 347 A 1 
ATOM 2662 C CE1 . TYR A 0 347 . -64.718  -0.101  68.737   1.00 30.98 347 A 1 
ATOM 2663 C CE2 . TYR A 0 347 . -65.425  -2.195  69.778   1.00 30.98 347 A 1 
ATOM 2664 O OH  . TYR A 0 347 . -65.977  -0.088  70.779   1.00 30.98 347 A 1 
ATOM 2665 C CZ  . TYR A 0 347 . -65.382  -0.784  69.776   1.00 30.98 347 A 1 
ATOM 2666 N N   . GLY A 0 348 . -64.287  -3.257  63.018   1.00 30.37 348 A 1 
ATOM 2667 C CA  . GLY A 0 348 . -63.645  -2.188  62.240   1.00 30.37 348 A 1 
ATOM 2668 C C   . GLY A 0 348 . -63.796  -0.899  63.067   1.00 30.37 348 A 1 
ATOM 2669 O O   . GLY A 0 348 . -64.883  -0.652  63.587   1.00 30.37 348 A 1 
ATOM 2670 N N   . ALA A 0 349 . -62.757  -0.152  63.438   1.00 33.95 349 A 1 
ATOM 2671 C CA  . ALA A 0 349 . -61.650  0.365   62.633   1.00 33.95 349 A 1 
ATOM 2672 C C   . ALA A 0 349 . -62.144  1.364   61.576   1.00 33.95 349 A 1 
ATOM 2673 C CB  . ALA A 0 349 . -60.704  -0.715  62.088   1.00 33.95 349 A 1 
ATOM 2674 O O   . ALA A 0 349 . -62.742  0.953   60.590   1.00 33.95 349 A 1 
ATOM 2675 N N   . ALA A 0 350 . -61.873  2.641   61.880   1.00 33.45 350 A 1 
ATOM 2676 C CA  . ALA A 0 350 . -61.506  3.753   60.995   1.00 33.45 350 A 1 
ATOM 2677 C C   . ALA A 0 350 . -62.360  4.019   59.733   1.00 33.45 350 A 1 
ATOM 2678 C CB  . ALA A 0 350 . -60.014  3.583   60.686   1.00 33.45 350 A 1 
ATOM 2679 O O   . ALA A 0 350 . -62.567  3.153   58.899   1.00 33.45 350 A 1 
ATOM 2680 N N   . GLU A 0 351 . -62.977  5.193   59.577   1.00 32.02 351 A 1 
ATOM 2681 C CA  . GLU A 0 351 . -62.360  6.525   59.377   1.00 32.02 351 A 1 
ATOM 2682 C C   . GLU A 0 351 . -61.711  6.745   57.997   1.00 32.02 351 A 1 
ATOM 2683 C CB  . GLU A 0 351 . -61.367  7.016   60.458   1.00 32.02 351 A 1 
ATOM 2684 O O   . GLU A 0 351 . -60.899  5.950   57.547   1.00 32.02 351 A 1 
ATOM 2685 C CG  . GLU A 0 351 . -61.979  7.628   61.717   1.00 32.02 351 A 1 
ATOM 2686 C CD  . GLU A 0 351 . -60.893  8.312   62.565   1.00 32.02 351 A 1 
ATOM 2687 O OE1 . GLU A 0 351 . -60.930  9.566   62.662   1.00 32.02 351 A 1 
ATOM 2688 O OE2 . GLU A 0 351 . -60.060  7.574   63.135   1.00 32.02 351 A 1 
ATOM 2689 N N   . LEU A 0 352 . -61.964  7.955   57.475   1.00 30.38 352 A 1 
ATOM 2690 C CA  . LEU A 0 352 . -61.019  8.832   56.765   1.00 30.38 352 A 1 
ATOM 2691 C C   . LEU A 0 352 . -60.564  8.500   55.323   1.00 30.38 352 A 1 
ATOM 2692 C CB  . LEU A 0 352 . -59.798  9.119   57.674   1.00 30.38 352 A 1 
ATOM 2693 O O   . LEU A 0 352 . -59.619  7.756   55.090   1.00 30.38 352 A 1 
ATOM 2694 C CG  . LEU A 0 352 . -60.028  10.127  58.817   1.00 30.38 352 A 1 
ATOM 2695 C CD1 . LEU A 0 352 . -58.928  9.997   59.871   1.00 30.38 352 A 1 
ATOM 2696 C CD2 . LEU A 0 352 . -59.967  11.566  58.304   1.00 30.38 352 A 1 
ATOM 2697 N N   . TYR A 0 353 . -61.036  9.355   54.414   1.00 29.77 353 A 1 
ATOM 2698 C CA  . TYR A 0 353 . -60.227  10.401  53.764   1.00 29.77 353 A 1 
ATOM 2699 C C   . TYR A 0 353 . -59.453  10.067  52.494   1.00 29.77 353 A 1 
ATOM 2700 C CB  . TYR A 0 353 . -59.604  11.375  54.770   1.00 29.77 353 A 1 
ATOM 2701 O O   . TYR A 0 353 . -58.235  10.213  52.404   1.00 29.77 353 A 1 
ATOM 2702 C CG  . TYR A 0 353 . -59.737  12.853  54.424   1.00 29.77 353 A 1 
ATOM 2703 C CD1 . TYR A 0 353 . -58.941  13.391  53.400   1.00 29.77 353 A 1 
ATOM 2704 C CD2 . TYR A 0 353 . -60.596  13.701  55.158   1.00 29.77 353 A 1 
ATOM 2705 C CE1 . TYR A 0 353 . -58.954  14.769  53.131   1.00 29.77 353 A 1 
ATOM 2706 C CE2 . TYR A 0 353 . -60.583  15.093  54.913   1.00 29.77 353 A 1 
ATOM 2707 O OH  . TYR A 0 353 . -59.692  16.970  53.709   1.00 29.77 353 A 1 
ATOM 2708 C CZ  . TYR A 0 353 . -59.755  15.626  53.909   1.00 29.77 353 A 1 
ATOM 2709 N N   . GLY A 0 354 . -60.245  9.871   51.438   1.00 28.85 354 A 1 
ATOM 2710 C CA  . GLY A 0 354 . -60.504  11.003  50.542   1.00 28.85 354 A 1 
ATOM 2711 C C   . GLY A 0 354 . -59.303  11.584  49.808   1.00 28.85 354 A 1 
ATOM 2712 O O   . GLY A 0 354 . -58.795  12.655  50.158   1.00 28.85 354 A 1 
ATOM 2713 N N   . GLN A 0 355 . -58.925  10.939  48.705   1.00 30.78 355 A 1 
ATOM 2714 C CA  . GLN A 0 355 . -57.890  11.438  47.811   1.00 30.78 355 A 1 
ATOM 2715 C C   . GLN A 0 355 . -58.462  12.230  46.618   1.00 30.78 355 A 1 
ATOM 2716 C CB  . GLN A 0 355 . -56.919  10.310  47.438   1.00 30.78 355 A 1 
ATOM 2717 O O   . GLN A 0 355 . -58.666  11.713  45.530   1.00 30.78 355 A 1 
ATOM 2718 C CG  . GLN A 0 355 . -55.634  10.890  46.828   1.00 30.78 355 A 1 
ATOM 2719 C CD  . GLN A 0 355 . -54.540  9.841   46.704   1.00 30.78 355 A 1 
ATOM 2720 N NE2 . GLN A 0 355 . -53.530  9.856   47.547   1.00 30.78 355 A 1 
ATOM 2721 O OE1 . GLN A 0 355 . -54.567  8.982   45.847   1.00 30.78 355 A 1 
ATOM 2722 N N   . ALA A 0 356 . -58.560  13.541  46.852   1.00 30.64 356 A 1 
ATOM 2723 C CA  . ALA A 0 356 . -58.027  14.583  45.965   1.00 30.64 356 A 1 
ATOM 2724 C C   . ALA A 0 356 . -58.694  14.931  44.605   1.00 30.64 356 A 1 
ATOM 2725 C CB  . ALA A 0 356 . -56.510  14.332  45.828   1.00 30.64 356 A 1 
ATOM 2726 O O   . ALA A 0 356 . -59.631  14.325  44.110   1.00 30.64 356 A 1 
ATOM 2727 N N   . VAL A 0 357 . -58.131  16.012  44.046   1.00 34.06 357 A 1 
ATOM 2728 C CA  . VAL A 0 357 . -58.230  16.531  42.670   1.00 34.06 357 A 1 
ATOM 2729 C C   . VAL A 0 357 . -59.581  17.090  42.211   1.00 34.06 357 A 1 
ATOM 2730 C CB  . VAL A 0 357 . -57.541  15.625  41.626   1.00 34.06 357 A 1 
ATOM 2731 O O   . VAL A 0 357 . -60.223  16.619  41.279   1.00 34.06 357 A 1 
ATOM 2732 C CG1 . VAL A 0 357 . -57.148  16.463  40.396   1.00 34.06 357 A 1 
ATOM 2733 C CG2 . VAL A 0 357 . -56.237  15.008  42.157   1.00 34.06 357 A 1 
ATOM 2734 N N   . SER A 0 358 . -59.882  18.281  42.730   1.00 30.03 358 A 1 
ATOM 2735 C CA  . SER A 0 358 . -60.350  19.369  41.868   1.00 30.03 358 A 1 
ATOM 2736 C C   . SER A 0 358 . -59.181  20.318  41.548   1.00 30.03 358 A 1 
ATOM 2737 C CB  . SER A 0 358 . -61.533  20.106  42.517   1.00 30.03 358 A 1 
ATOM 2738 O O   . SER A 0 358 . -58.930  21.245  42.318   1.00 30.03 358 A 1 
ATOM 2739 O OG  . SER A 0 358 . -61.145  20.736  43.728   1.00 30.03 358 A 1 
ATOM 2740 N N   . GLN A 0 359 . -58.486  20.118  40.423   1.00 30.78 359 A 1 
ATOM 2741 C CA  . GLN A 0 359 . -57.798  21.201  39.701   1.00 30.78 359 A 1 
ATOM 2742 C C   . GLN A 0 359 . -57.851  20.969  38.181   1.00 30.78 359 A 1 
ATOM 2743 C CB  . GLN A 0 359 . -56.338  21.443  40.151   1.00 30.78 359 A 1 
ATOM 2744 O O   . GLN A 0 359 . -57.207  20.078  37.649   1.00 30.78 359 A 1 
ATOM 2745 C CG  . GLN A 0 359 . -56.234  22.337  41.403   1.00 30.78 359 A 1 
ATOM 2746 C CD  . GLN A 0 359 . -54.885  23.035  41.587   1.00 30.78 359 A 1 
ATOM 2747 N NE2 . GLN A 0 359 . -54.534  23.403  42.800   1.00 30.78 359 A 1 
ATOM 2748 O OE1 . GLN A 0 359 . -54.119  23.287  40.676   1.00 30.78 359 A 1 
ATOM 2749 N N   . GLN A 0 360 . -58.648  21.812  37.521   1.00 27.66 360 A 1 
ATOM 2750 C CA  . GLN A 0 360 . -58.245  22.651  36.382   1.00 27.66 360 A 1 
ATOM 2751 C C   . GLN A 0 360 . -57.343  22.029  35.291   1.00 27.66 360 A 1 
ATOM 2752 C CB  . GLN A 0 360 . -57.593  23.925  36.963   1.00 27.66 360 A 1 
ATOM 2753 O O   . GLN A 0 360 . -56.127  21.978  35.430   1.00 27.66 360 A 1 
ATOM 2754 C CG  . GLN A 0 360 . -58.570  24.778  37.794   1.00 27.66 360 A 1 
ATOM 2755 C CD  . GLN A 0 360 . -57.855  25.763  38.711   1.00 27.66 360 A 1 
ATOM 2756 N NE2 . GLN A 0 360 . -58.089  27.050  38.580   1.00 27.66 360 A 1 
ATOM 2757 O OE1 . GLN A 0 360 . -57.112  25.397  39.601   1.00 27.66 360 A 1 
ATOM 2758 N N   . GLY A 0 361 . -57.935  21.747  34.126   1.00 30.37 361 A 1 
ATOM 2759 C CA  . GLY A 0 361 . -57.228  21.493  32.863   1.00 30.37 361 A 1 
ATOM 2760 C C   . GLY A 0 361 . -58.225  21.409  31.704   1.00 30.37 361 A 1 
ATOM 2761 O O   . GLY A 0 361 . -59.046  20.503  31.667   1.00 30.37 361 A 1 
ATOM 2762 N N   . ALA A 0 362 . -58.243  22.401  30.812   1.00 28.46 362 A 1 
ATOM 2763 C CA  . ALA A 0 362 . -59.321  22.591  29.835   1.00 28.46 362 A 1 
ATOM 2764 C C   . ALA A 0 362 . -59.274  21.628  28.630   1.00 28.46 362 A 1 
ATOM 2765 C CB  . ALA A 0 362 . -59.243  24.046  29.346   1.00 28.46 362 A 1 
ATOM 2766 O O   . ALA A 0 362 . -58.207  21.432  28.055   1.00 28.46 362 A 1 
ATOM 2767 N N   . SER A 0 363 . -60.437  21.180  28.128   1.00 27.89 363 A 1 
ATOM 2768 C CA  . SER A 0 363 . -60.985  21.638  26.825   1.00 27.89 363 A 1 
ATOM 2769 C C   . SER A 0 363 . -62.262  20.884  26.361   1.00 27.89 363 A 1 
ATOM 2770 C CB  . SER A 0 363 . -59.928  21.633  25.706   1.00 27.89 363 A 1 
ATOM 2771 O O   . SER A 0 363 . -62.474  19.736  26.717   1.00 27.89 363 A 1 
ATOM 2772 O OG  . SER A 0 363 . -59.277  20.394  25.578   1.00 27.89 363 A 1 
ATOM 2773 N N   . TYR A 0 364 . -63.108  21.590  25.589   1.00 29.16 364 A 1 
ATOM 2774 C CA  . TYR A 0 364 . -64.252  21.165  24.740   1.00 29.16 364 A 1 
ATOM 2775 C C   . TYR A 0 364 . -65.362  20.190  25.240   1.00 29.16 364 A 1 
ATOM 2776 C CB  . TYR A 0 364 . -63.721  20.769  23.352   1.00 29.16 364 A 1 
ATOM 2777 O O   . TYR A 0 364 . -65.175  18.987  25.316   1.00 29.16 364 A 1 
ATOM 2778 C CG  . TYR A 0 364 . -63.139  21.956  22.597   1.00 29.16 364 A 1 
ATOM 2779 C CD1 . TYR A 0 364 . -64.003  22.923  22.046   1.00 29.16 364 A 1 
ATOM 2780 C CD2 . TYR A 0 364 . -61.745  22.124  22.487   1.00 29.16 364 A 1 
ATOM 2781 C CE1 . TYR A 0 364 . -63.479  24.071  21.423   1.00 29.16 364 A 1 
ATOM 2782 C CE2 . TYR A 0 364 . -61.214  23.279  21.878   1.00 29.16 364 A 1 
ATOM 2783 O OH  . TYR A 0 364 . -61.586  25.374  20.754   1.00 29.16 364 A 1 
ATOM 2784 C CZ  . TYR A 0 364 . -62.084  24.257  21.347   1.00 29.16 364 A 1 
ATOM 2785 N N   . HIS A 0 365 . -66.569  20.760  25.450   1.00 28.76 365 A 1 
ATOM 2786 C CA  . HIS A 0 365 . -67.855  20.514  24.728   1.00 28.76 365 A 1 
ATOM 2787 C C   . HIS A 0 365 . -68.240  19.095  24.204   1.00 28.76 365 A 1 
ATOM 2788 C CB  . HIS A 0 365 . -67.870  21.478  23.511   1.00 28.76 365 A 1 
ATOM 2789 O O   . HIS A 0 365 . -67.393  18.436  23.611   1.00 28.76 365 A 1 
ATOM 2790 C CG  . HIS A 0 365 . -68.525  22.820  23.730   1.00 28.76 365 A 1 
ATOM 2791 C CD2 . HIS A 0 365 . -68.063  23.861  24.489   1.00 28.76 365 A 1 
ATOM 2792 N ND1 . HIS A 0 365 . -69.696  23.245  23.141   1.00 28.76 365 A 1 
ATOM 2793 C CE1 . HIS A 0 365 . -69.952  24.492  23.563   1.00 28.76 365 A 1 
ATOM 2794 N NE2 . HIS A 0 365 . -68.978  24.913  24.383   1.00 28.76 365 A 1 
ATOM 2795 N N   . PRO A 0 366 . -69.556  18.776  24.051   1.00 37.01 366 A 1 
ATOM 2796 C CA  . PRO A 0 366 . -70.739  19.145  24.869   1.00 37.01 366 A 1 
ATOM 2797 C C   . PRO A 0 366 . -71.811  18.010  25.018   1.00 37.01 366 A 1 
ATOM 2798 C CB  . PRO A 0 366 . -71.341  20.279  24.041   1.00 37.01 366 A 1 
ATOM 2799 O O   . PRO A 0 366 . -71.668  16.980  24.383   1.00 37.01 366 A 1 
ATOM 2800 C CG  . PRO A 0 366 . -71.186  19.768  22.600   1.00 37.01 366 A 1 
ATOM 2801 C CD  . PRO A 0 366 . -70.041  18.745  22.670   1.00 37.01 366 A 1 
ATOM 2802 N N   . ASP A 0 367 . -72.877  18.251  25.817   1.00 36.69 367 A 1 
ATOM 2803 C CA  . ASP A 0 367 . -74.329  17.863  25.700   1.00 36.69 367 A 1 
ATOM 2804 C C   . ASP A 0 367 . -74.829  16.555  24.983   1.00 36.69 367 A 1 
ATOM 2805 C CB  . ASP A 0 367 . -75.038  19.084  25.058   1.00 36.69 367 A 1 
ATOM 2806 O O   . ASP A 0 367 . -74.110  15.969  24.183   1.00 36.69 367 A 1 
ATOM 2807 C CG  . ASP A 0 367 . -75.745  20.022  26.047   1.00 36.69 367 A 1 
ATOM 2808 O OD1 . ASP A 0 367 . -76.233  19.536  27.093   1.00 36.69 367 A 1 
ATOM 2809 O OD2 . ASP A 0 367 . -75.838  21.224  25.721   1.00 36.69 367 A 1 
ATOM 2810 N N   . PRO A 0 368 . -76.127  16.135  25.090   1.00 38.70 368 A 1 
ATOM 2811 C CA  . PRO A 0 368 . -77.231  16.601  25.957   1.00 38.70 368 A 1 
ATOM 2812 C C   . PRO A 0 368 . -78.121  15.474  26.582   1.00 38.70 368 A 1 
ATOM 2813 C CB  . PRO A 0 368 . -78.094  17.433  24.981   1.00 38.70 368 A 1 
ATOM 2814 O O   . PRO A 0 368 . -77.918  14.287  26.359   1.00 38.70 368 A 1 
ATOM 2815 C CG  . PRO A 0 368 . -77.789  16.853  23.589   1.00 38.70 368 A 1 
ATOM 2816 C CD  . PRO A 0 368 . -76.797  15.723  23.860   1.00 38.70 368 A 1 
ATOM 2817 N N   . TYR A 0 369 . -79.212  15.891  27.254   1.00 31.01 369 A 1 
ATOM 2818 C CA  . TYR A 0 369 . -80.386  15.118  27.747   1.00 31.01 369 A 1 
ATOM 2819 C C   . TYR A 0 369 . -80.201  14.198  28.983   1.00 31.01 369 A 1 
ATOM 2820 C CB  . TYR A 0 369 . -81.104  14.341  26.619   1.00 31.01 369 A 1 
ATOM 2821 O O   . TYR A 0 369 . -79.287  13.395  29.054   1.00 31.01 369 A 1 
ATOM 2822 C CG  . TYR A 0 369 . -81.876  15.185  25.622   1.00 31.01 369 A 1 
ATOM 2823 C CD1 . TYR A 0 369 . -83.254  15.417  25.804   1.00 31.01 369 A 1 
ATOM 2824 C CD2 . TYR A 0 369 . -81.223  15.705  24.493   1.00 31.01 369 A 1 
ATOM 2825 C CE1 . TYR A 0 369 . -83.964  16.202  24.873   1.00 31.01 369 A 1 
ATOM 2826 C CE2 . TYR A 0 369 . -81.918  16.513  23.572   1.00 31.01 369 A 1 
ATOM 2827 O OH  . TYR A 0 369 . -83.986  17.534  22.886   1.00 31.01 369 A 1 
ATOM 2828 C CZ  . TYR A 0 369 . -83.294  16.764  23.765   1.00 31.01 369 A 1 
ATOM 2829 N N   . GLY A 0 370 . -81.110  14.191  29.973   1.00 31.60 370 A 1 
ATOM 2830 C CA  . GLY A 0 370 . -82.217  15.126  30.231   1.00 31.60 370 A 1 
ATOM 2831 C C   . GLY A 0 370 . -83.359  14.572  31.105   1.00 31.60 370 A 1 
ATOM 2832 O O   . GLY A 0 370 . -83.778  13.440  30.913   1.00 31.60 370 A 1 
ATOM 2833 N N   . LYS A 0 371 . -83.951  15.455  31.936   1.00 30.55 371 A 1 
ATOM 2834 C CA  . LYS A 0 371 . -85.227  15.315  32.696   1.00 30.55 371 A 1 
ATOM 2835 C C   . LYS A 0 371 . -85.248  14.249  33.824   1.00 30.55 371 A 1 
ATOM 2836 C CB  . LYS A 0 371 . -86.407  15.072  31.727   1.00 30.55 371 A 1 
ATOM 2837 O O   . LYS A 0 371 . -84.728  13.162  33.667   1.00 30.55 371 A 1 
ATOM 2838 C CG  . LYS A 0 371 . -86.531  16.092  30.578   1.00 30.55 371 A 1 
ATOM 2839 C CD  . LYS A 0 371 . -87.672  15.701  29.628   1.00 30.55 371 A 1 
ATOM 2840 C CE  . LYS A 0 371 . -87.774  16.704  28.471   1.00 30.55 371 A 1 
ATOM 2841 N NZ  . LYS A 0 371 . -88.823  16.308  27.498   1.00 30.55 371 A 1 
ATOM 2842 N N   . GLY A 0 372 . -85.887  14.457  34.981   1.00 29.32 372 A 1 
ATOM 2843 C CA  . GLY A 0 372 . -86.503  15.665  35.547   1.00 29.32 372 A 1 
ATOM 2844 C C   . GLY A 0 372 . -87.803  15.390  36.325   1.00 29.32 372 A 1 
ATOM 2845 O O   . GLY A 0 372 . -88.671  14.691  35.823   1.00 29.32 372 A 1 
ATOM 2846 N N   . GLY A 0 373 . -87.986  16.051  37.478   1.00 27.30 373 A 1 
ATOM 2847 C CA  . GLY A 0 373 . -89.313  16.528  37.906   1.00 27.30 373 A 1 
ATOM 2848 C C   . GLY A 0 373 . -90.060  15.850  39.075   1.00 27.30 373 A 1 
ATOM 2849 O O   . GLY A 0 373 . -90.787  14.888  38.883   1.00 27.30 373 A 1 
ATOM 2850 N N   . TYR A 0 374 . -90.084  16.580  40.201   1.00 27.91 374 A 1 
ATOM 2851 C CA  . TYR A 0 374 . -91.303  17.179  40.796   1.00 27.91 374 A 1 
ATOM 2852 C C   . TYR A 0 374 . -92.199  16.484  41.865   1.00 27.91 374 A 1 
ATOM 2853 C CB  . TYR A 0 374 . -92.157  17.859  39.700   1.00 27.91 374 A 1 
ATOM 2854 O O   . TYR A 0 374 . -92.735  15.400  41.693   1.00 27.91 374 A 1 
ATOM 2855 C CG  . TYR A 0 374 . -91.693  19.260  39.343   1.00 27.91 374 A 1 
ATOM 2856 C CD1 . TYR A 0 374 . -91.785  20.298  40.294   1.00 27.91 374 A 1 
ATOM 2857 C CD2 . TYR A 0 374 . -91.164  19.527  38.066   1.00 27.91 374 A 1 
ATOM 2858 C CE1 . TYR A 0 374 . -91.328  21.592  39.981   1.00 27.91 374 A 1 
ATOM 2859 C CE2 . TYR A 0 374 . -90.698  20.818  37.752   1.00 27.91 374 A 1 
ATOM 2860 O OH  . TYR A 0 374 . -90.326  23.092  38.392   1.00 27.91 374 A 1 
ATOM 2861 C CZ  . TYR A 0 374 . -90.777  21.851  38.707   1.00 27.91 374 A 1 
ATOM 2862 N N   . VAL A 0 375 . -92.512  17.323  42.878   1.00 32.55 375 A 1 
ATOM 2863 C CA  . VAL A 0 375 . -93.742  17.436  43.714   1.00 32.55 375 A 1 
ATOM 2864 C C   . VAL A 0 375 . -93.830  16.713  45.082   1.00 32.55 375 A 1 
ATOM 2865 C CB  . VAL A 0 375 . -95.043  17.462  42.875   1.00 32.55 375 A 1 
ATOM 2866 O O   . VAL A 0 375 . -94.363  15.624  45.256   1.00 32.55 375 A 1 
ATOM 2867 C CG1 . VAL A 0 375 . -96.339  17.493  43.694   1.00 32.55 375 A 1 
ATOM 2868 C CG2 . VAL A 0 375 . -95.104  18.764  42.052   1.00 32.55 375 A 1 
ATOM 2869 N N   . THR A 0 376 . -93.372  17.462  46.091   1.00 28.72 376 A 1 
ATOM 2870 C CA  . THR A 0 376 . -94.052  17.846  47.354   1.00 28.72 376 A 1 
ATOM 2871 C C   . THR A 0 376 . -95.493  17.381  47.655   1.00 28.72 376 A 1 
ATOM 2872 C CB  . THR A 0 376 . -94.140  19.400  47.391   1.00 28.72 376 A 1 
ATOM 2873 O O   . THR A 0 376 . -96.411  17.680  46.893   1.00 28.72 376 A 1 
ATOM 2874 C CG2 . THR A 0 376 . -93.017  20.022  48.210   1.00 28.72 376 A 1 
ATOM 2875 O OG1 . THR A 0 376 . -94.046  19.998  46.108   1.00 28.72 376 A 1 
ATOM 2876 N N   . LYS A 0 377 . -95.748  16.986  48.923   1.00 32.86 377 A 1 
ATOM 2877 C CA  . LYS A 0 377 . -96.790  17.639  49.762   1.00 32.86 377 A 1 
ATOM 2878 C C   . LYS A 0 377 . -96.670  17.402  51.282   1.00 32.86 377 A 1 
ATOM 2879 C CB  . LYS A 0 377 . -98.220  17.316  49.271   1.00 32.86 377 A 1 
ATOM 2880 O O   . LYS A 0 377 . -96.025  16.469  51.738   1.00 32.86 377 A 1 
ATOM 2881 C CG  . LYS A 0 377 . -98.904  18.624  48.831   1.00 32.86 377 A 1 
ATOM 2882 C CD  . LYS A 0 377 . -100.268 18.379  48.182   1.00 32.86 377 A 1 
ATOM 2883 C CE  . LYS A 0 377 . -100.847 19.712  47.691   1.00 32.86 377 A 1 
ATOM 2884 N NZ  . LYS A 0 377 . -102.134 19.514  46.982   1.00 32.86 377 A 1 
ATOM 2885 N N   . HIS A 0 378 . -97.291  18.318  52.032   1.00 28.85 378 A 1 
ATOM 2886 C CA  . HIS A 0 378 . -97.386  18.402  53.501   1.00 28.85 378 A 1 
ATOM 2887 C C   . HIS A 0 378 . -98.435  17.443  54.099   1.00 28.85 378 A 1 
ATOM 2888 C CB  . HIS A 0 378 . -97.898  19.818  53.853   1.00 28.85 378 A 1 
ATOM 2889 O O   . HIS A 0 378 . -99.367  17.062  53.395   1.00 28.85 378 A 1 
ATOM 2890 C CG  . HIS A 0 378 . -96.961  20.985  53.688   1.00 28.85 378 A 1 
ATOM 2891 C CD2 . HIS A 0 378 . -96.215  21.323  52.591   1.00 28.85 378 A 1 
ATOM 2892 N ND1 . HIS A 0 378 . -96.804  21.997  54.609   1.00 28.85 378 A 1 
ATOM 2893 C CE1 . HIS A 0 378 . -95.976  22.915  54.087   1.00 28.85 378 A 1 
ATOM 2894 N NE2 . HIS A 0 378 . -95.595  22.546  52.856   1.00 28.85 378 A 1 
ATOM 2895 N N   . GLY A 0 379 . -98.433  17.277  55.433   1.00 29.41 379 A 1 
ATOM 2896 C CA  . GLY A 0 379 . -99.709  17.216  56.169   1.00 29.41 379 A 1 
ATOM 2897 C C   . GLY A 0 379 . -99.685  16.597  57.571   1.00 29.41 379 A 1 
ATOM 2898 O O   . GLY A 0 379 . -99.546  15.392  57.705   1.00 29.41 379 A 1 
ATOM 2899 N N   . ALA A 0 380 . -99.905  17.425  58.597   1.00 29.98 380 A 1 
ATOM 2900 C CA  . ALA A 0 380 . -100.282 17.048  59.970   1.00 29.98 380 A 1 
ATOM 2901 C C   . ALA A 0 380 . -101.534 16.118  60.011   1.00 29.98 380 A 1 
ATOM 2902 C CB  . ALA A 0 380 . -100.512 18.388  60.689   1.00 29.98 380 A 1 
ATOM 2903 O O   . ALA A 0 380 . -102.273 16.052  59.035   1.00 29.98 380 A 1 
ATOM 2904 N N   . GLN A 0 381 . -101.888 15.417  61.099   1.00 28.64 381 A 1 
ATOM 2905 C CA  . GLN A 0 381 . -102.315 16.000  62.384   1.00 28.64 381 A 1 
ATOM 2906 C C   . GLN A 0 381 . -102.588 14.911  63.452   1.00 28.64 381 A 1 
ATOM 2907 C CB  . GLN A 0 381 . -103.602 16.813  62.106   1.00 28.64 381 A 1 
ATOM 2908 O O   . GLN A 0 381 . -102.727 13.733  63.137   1.00 28.64 381 A 1 
ATOM 2909 C CG  . GLN A 0 381 . -104.036 17.760  63.232   1.00 28.64 381 A 1 
ATOM 2910 C CD  . GLN A 0 381 . -105.078 18.757  62.737   1.00 28.64 381 A 1 
ATOM 2911 N NE2 . GLN A 0 381 . -106.285 18.729  63.255   1.00 28.64 381 A 1 
ATOM 2912 O OE1 . GLN A 0 381 . -104.822 19.582  61.878   1.00 28.64 381 A 1 
ATOM 2913 N N   . ALA A 0 382 . -102.670 15.313  64.725   1.00 28.73 382 A 1 
ATOM 2914 C CA  . ALA A 0 382 . -102.886 14.443  65.886   1.00 28.73 382 A 1 
ATOM 2915 C C   . ALA A 0 382 . -104.365 14.094  66.167   1.00 28.73 382 A 1 
ATOM 2916 C CB  . ALA A 0 382 . -102.298 15.180  67.100   1.00 28.73 382 A 1 
ATOM 2917 O O   . ALA A 0 382 . -105.247 14.898  65.871   1.00 28.73 382 A 1 
ATOM 2918 N N   . SER A 0 383 . -104.609 12.976  66.873   1.00 32.45 383 A 1 
ATOM 2919 C CA  . SER A 0 383 . -105.702 12.850  67.862   1.00 32.45 383 A 1 
ATOM 2920 C C   . SER A 0 383 . -105.522 11.642  68.803   1.00 32.45 383 A 1 
ATOM 2921 C CB  . SER A 0 383 . -107.079 12.725  67.205   1.00 32.45 383 A 1 
ATOM 2922 O O   . SER A 0 383 . -105.600 10.494  68.383   1.00 32.45 383 A 1 
ATOM 2923 O OG  . SER A 0 383 . -108.073 12.849  68.207   1.00 32.45 383 A 1 
ATOM 2924 N N   . GLN A 0 384 . -105.210 11.943  70.065   1.00 26.55 384 A 1 
ATOM 2925 C CA  . GLN A 0 384 . -105.930 11.616  71.315   1.00 26.55 384 A 1 
ATOM 2926 C C   . GLN A 0 384 . -107.059 10.540  71.357   1.00 26.55 384 A 1 
ATOM 2927 C CB  . GLN A 0 384 . -106.459 12.988  71.787   1.00 26.55 384 A 1 
ATOM 2928 O O   . GLN A 0 384 . -107.694 10.224  70.359   1.00 26.55 384 A 1 
ATOM 2929 C CG  . GLN A 0 384 . -106.623 13.167  73.304   1.00 26.55 384 A 1 
ATOM 2930 C CD  . GLN A 0 384 . -106.751 14.641  73.700   1.00 26.55 384 A 1 
ATOM 2931 N NE2 . GLN A 0 384 . -107.349 14.941  74.829   1.00 26.55 384 A 1 
ATOM 2932 O OE1 . GLN A 0 384 . -106.301 15.554  73.029   1.00 26.55 384 A 1 
ATOM 2933 N N   . TYR A 0 385 . -107.383 10.124  72.599   1.00 30.34 385 A 1 
ATOM 2934 C CA  . TYR A 0 385 . -108.353 9.102   73.072   1.00 30.34 385 A 1 
ATOM 2935 C C   . TYR A 0 385 . -107.827 7.647   73.072   1.00 30.34 385 A 1 
ATOM 2936 C CB  . TYR A 0 385 . -109.742 9.221   72.416   1.00 30.34 385 A 1 
ATOM 2937 O O   . TYR A 0 385 . -107.145 7.231   72.149   1.00 30.34 385 A 1 
ATOM 2938 C CG  . TYR A 0 385 . -110.430 10.563  72.605   1.00 30.34 385 A 1 
ATOM 2939 C CD1 . TYR A 0 385 . -111.120 10.836  73.803   1.00 30.34 385 A 1 
ATOM 2940 C CD2 . TYR A 0 385 . -110.395 11.531  71.582   1.00 30.34 385 A 1 
ATOM 2941 C CE1 . TYR A 0 385 . -111.761 12.077  73.980   1.00 30.34 385 A 1 
ATOM 2942 C CE2 . TYR A 0 385 . -111.029 12.775  71.756   1.00 30.34 385 A 1 
ATOM 2943 O OH  . TYR A 0 385 . -112.332 14.244  73.140   1.00 30.34 385 A 1 
ATOM 2944 C CZ  . TYR A 0 385 . -111.716 13.048  72.959   1.00 30.34 385 A 1 
ATOM 2945 N N   . GLY A 0 386 . -108.091 6.820   74.093   1.00 29.72 386 A 1 
ATOM 2946 C CA  . GLY A 0 386 . -108.826 7.055   75.346   1.00 29.72 386 A 1 
ATOM 2947 C C   . GLY A 0 386 . -108.593 5.931   76.373   1.00 29.72 386 A 1 
ATOM 2948 O O   . GLY A 0 386 . -108.105 4.859   76.031   1.00 29.72 386 A 1 
ATOM 2949 N N   . ALA A 0 387 . -108.899 6.191   77.646   1.00 27.34 387 A 1 
ATOM 2950 C CA  . ALA A 0 387 . -108.708 5.244   78.751   1.00 27.34 387 A 1 
ATOM 2951 C C   . ALA A 0 387 . -109.850 4.214   78.863   1.00 27.34 387 A 1 
ATOM 2952 C CB  . ALA A 0 387 . -108.617 6.069   80.044   1.00 27.34 387 A 1 
ATOM 2953 O O   . ALA A 0 387 . -110.964 4.526   78.452   1.00 27.34 387 A 1 
ATOM 2954 N N   . ALA A 0 388 . -109.614 3.077   79.541   1.00 31.01 388 A 1 
ATOM 2955 C CA  . ALA A 0 388 . -110.379 2.684   80.744   1.00 31.01 388 A 1 
ATOM 2956 C C   . ALA A 0 388 . -110.028 1.283   81.304   1.00 31.01 388 A 1 
ATOM 2957 C CB  . ALA A 0 388 . -111.899 2.714   80.506   1.00 31.01 388 A 1 
ATOM 2958 O O   . ALA A 0 388 . -109.962 0.310   80.570   1.00 31.01 388 A 1 
ATOM 2959 N N   . SER A 0 389 . -109.947 1.220   82.641   1.00 29.26 389 A 1 
ATOM 2960 C CA  . SER A 0 389 . -110.513 0.186   83.537   1.00 29.26 389 A 1 
ATOM 2961 C C   . SER A 0 389 . -110.263 -1.319  83.304   1.00 29.26 389 A 1 
ATOM 2962 C CB  . SER A 0 389 . -112.026 0.406   83.619   1.00 29.26 389 A 1 
ATOM 2963 O O   . SER A 0 389 . -110.727 -1.908  82.335   1.00 29.26 389 A 1 
ATOM 2964 O OG  . SER A 0 389 . -112.551 -0.265  84.745   1.00 29.26 389 A 1 
ATOM 2965 N N   . GLY A 0 390 . -109.720 -1.988  84.331   1.00 31.85 390 A 1 
ATOM 2966 C CA  . GLY A 0 390 . -109.797 -3.450  84.468   1.00 31.85 390 A 1 
ATOM 2967 C C   . GLY A 0 390 . -108.920 -4.007  85.592   1.00 31.85 390 A 1 
ATOM 2968 O O   . GLY A 0 390 . -107.784 -4.397  85.349   1.00 31.85 390 A 1 
ATOM 2969 N N   . LYS A 0 391 . -109.420 -4.049  86.837   1.00 29.20 391 A 1 
ATOM 2970 C CA  . LYS A 0 391 . -108.710 -4.717  87.945   1.00 29.20 391 A 1 
ATOM 2971 C C   . LYS A 0 391 . -108.772 -6.240  87.773   1.00 29.20 391 A 1 
ATOM 2972 C CB  . LYS A 0 391 . -109.322 -4.363  89.313   1.00 29.20 391 A 1 
ATOM 2973 O O   . LYS A 0 391 . -109.865 -6.794  87.792   1.00 29.20 391 A 1 
ATOM 2974 C CG  . LYS A 0 391 . -109.086 -2.926  89.797   1.00 29.20 391 A 1 
ATOM 2975 C CD  . LYS A 0 391 . -109.652 -2.788  91.221   1.00 29.20 391 A 1 
ATOM 2976 C CE  . LYS A 0 391 . -109.427 -1.386  91.795   1.00 29.20 391 A 1 
ATOM 2977 N NZ  . LYS A 0 391 . -109.929 -1.290  93.190   1.00 29.20 391 A 1 
ATOM 2978 N N   . GLY A 0 392 . -107.617 -6.899  87.727   1.00 32.54 392 A 1 
ATOM 2979 C CA  . GLY A 0 392 . -107.480 -8.352  87.853   1.00 32.54 392 A 1 
ATOM 2980 C C   . GLY A 0 392 . -106.236 -8.676  88.674   1.00 32.54 392 A 1 
ATOM 2981 O O   . GLY A 0 392 . -105.123 -8.612  88.163   1.00 32.54 392 A 1 
ATOM 2982 N N   . SER A 0 393 . -106.411 -8.941  89.968   1.00 27.76 393 A 1 
ATOM 2983 C CA  . SER A 0 393 . -105.313 -9.212  90.901   1.00 27.76 393 A 1 
ATOM 2984 C C   . SER A 0 393 . -105.034 -10.710 91.015   1.00 27.76 393 A 1 
ATOM 2985 C CB  . SER A 0 393 . -105.603 -8.572  92.264   1.00 27.76 393 A 1 
ATOM 2986 O O   . SER A 0 393 . -105.250 -11.289 92.080   1.00 27.76 393 A 1 
ATOM 2987 O OG  . SER A 0 393 . -106.820 -9.063  92.791   1.00 27.76 393 A 1 
ATOM 2988 N N   . ASP A 0 394 . -104.540 -11.329 89.943   1.00 34.65 394 A 1 
ATOM 2989 C CA  . ASP A 0 394 . -104.001 -12.687 90.028   1.00 34.65 394 A 1 
ATOM 2990 C C   . ASP A 0 394 . -102.531 -12.642 90.441   1.00 34.65 394 A 1 
ATOM 2991 C CB  . ASP A 0 394 . -104.252 -13.502 88.749   1.00 34.65 394 A 1 
ATOM 2992 O O   . ASP A 0 394 . -101.624 -12.354 89.659   1.00 34.65 394 A 1 
ATOM 2993 C CG  . ASP A 0 394 . -105.634 -14.171 88.741   1.00 34.65 394 A 1 
ATOM 2994 O OD1 . ASP A 0 394 . -106.147 -14.482 89.841   1.00 34.65 394 A 1 
ATOM 2995 O OD2 . ASP A 0 394 . -106.160 -14.376 87.627   1.00 34.65 394 A 1 
ATOM 2996 N N   . SER A 0 395 . -102.300 -12.949 91.718   1.00 27.82 395 A 1 
ATOM 2997 C CA  . SER A 0 395 . -100.972 -13.159 92.292   1.00 27.82 395 A 1 
ATOM 2998 C C   . SER A 0 395 . -100.412 -14.523 91.866   1.00 27.82 395 A 1 
ATOM 2999 C CB  . SER A 0 395 . -101.022 -12.980 93.815   1.00 27.82 395 A 1 
ATOM 3000 O O   . SER A 0 395 . -100.137 -15.394 92.689   1.00 27.82 395 A 1 
ATOM 3001 O OG  . SER A 0 395 . -99.720  -12.854 94.355   1.00 27.82 395 A 1 
ATOM 3002 N N   . MET A 0 396 . -100.231 -14.723 90.559   1.00 33.13 396 A 1 
ATOM 3003 C CA  . MET A 0 396 . -99.382  -15.798 90.056   1.00 33.13 396 A 1 
ATOM 3004 C C   . MET A 0 396 . -97.952  -15.280 89.955   1.00 33.13 396 A 1 
ATOM 3005 C CB  . MET A 0 396 . -99.925  -16.416 88.753   1.00 33.13 396 A 1 
ATOM 3006 O O   . MET A 0 396 . -97.578  -14.578 89.017   1.00 33.13 396 A 1 
ATOM 3007 C CG  . MET A 0 396 . -100.502 -17.804 89.065   1.00 33.13 396 A 1 
ATOM 3008 S SD  . MET A 0 396 . -101.302 -18.678 87.693   1.00 33.13 396 A 1 
ATOM 3009 C CE  . MET A 0 396 . -99.887  -19.086 86.639   1.00 33.13 396 A 1 
ATOM 3010 N N   . VAL A 0 397 . -97.138  -15.663 90.940   1.00 29.57 397 A 1 
ATOM 3011 C CA  . VAL A 0 397 . -95.676  -15.551 90.891   1.00 29.57 397 A 1 
ATOM 3012 C C   . VAL A 0 397 . -95.173  -16.518 89.816   1.00 29.57 397 A 1 
ATOM 3013 C CB  . VAL A 0 397 . -95.050  -15.826 92.279   1.00 29.57 397 A 1 
ATOM 3014 O O   . VAL A 0 397 . -94.716  -17.621 90.117   1.00 29.57 397 A 1 
ATOM 3015 C CG1 . VAL A 0 397 . -93.522  -15.663 92.272   1.00 29.57 397 A 1 
ATOM 3016 C CG2 . VAL A 0 397 . -95.598  -14.856 93.337   1.00 29.57 397 A 1 
ATOM 3017 N N   . TRP A 0 398 . -95.310  -16.141 88.541   1.00 27.53 398 A 1 
ATOM 3018 C CA  . TRP A 0 398 . -94.806  -16.951 87.437   1.00 27.53 398 A 1 
ATOM 3019 C C   . TRP A 0 398 . -93.297  -16.762 87.333   1.00 27.53 398 A 1 
ATOM 3020 C CB  . TRP A 0 398 . -95.580  -16.745 86.129   1.00 27.53 398 A 1 
ATOM 3021 O O   . TRP A 0 398 . -92.779  -15.812 86.746   1.00 27.53 398 A 1 
ATOM 3022 C CG  . TRP A 0 398 . -95.669  -18.009 85.321   1.00 27.53 398 A 1 
ATOM 3023 C CD1 . TRP A 0 398 . -96.359  -19.109 85.699   1.00 27.53 398 A 1 
ATOM 3024 C CD2 . TRP A 0 398 . -95.041  -18.358 84.043   1.00 27.53 398 A 1 
ATOM 3025 C CE2 . TRP A 0 398 . -95.417  -19.697 83.709   1.00 27.53 398 A 1 
ATOM 3026 C CE3 . TRP A 0 398 . -94.194  -17.690 83.132   1.00 27.53 398 A 1 
ATOM 3027 N NE1 . TRP A 0 398 . -96.215  -20.104 84.755   1.00 27.53 398 A 1 
ATOM 3028 C CH2 . TRP A 0 398 . -94.158  -19.634 81.645   1.00 27.53 398 A 1 
ATOM 3029 C CZ2 . TRP A 0 398 . -94.990  -20.333 82.534   1.00 27.53 398 A 1 
ATOM 3030 C CZ3 . TRP A 0 398 . -93.760  -18.318 81.945   1.00 27.53 398 A 1 
ATOM 3031 N N   . GLN A 0 399 . -92.602  -17.667 88.017   1.00 30.20 399 A 1 
ATOM 3032 C CA  . GLN A 0 399 . -91.154  -17.781 88.037   1.00 30.20 399 A 1 
ATOM 3033 C C   . GLN A 0 399 . -90.640  -17.884 86.599   1.00 30.20 399 A 1 
ATOM 3034 C CB  . GLN A 0 399 . -90.771  -19.026 88.851   1.00 30.20 399 A 1 
ATOM 3035 O O   . GLN A 0 399 . -91.174  -18.643 85.792   1.00 30.20 399 A 1 
ATOM 3036 C CG  . GLN A 0 399 . -91.221  -18.932 90.322   1.00 30.20 399 A 1 
ATOM 3037 C CD  . GLN A 0 399 . -91.058  -20.240 91.090   1.00 30.20 399 A 1 
ATOM 3038 N NE2 . GLN A 0 399 . -91.430  -20.273 92.349   1.00 30.20 399 A 1 
ATOM 3039 O OE1 . GLN A 0 399 . -90.607  -21.255 90.590   1.00 30.20 399 A 1 
ATOM 3040 N N   . GLY A 0 400 . -89.607  -17.109 86.271   1.00 27.64 400 A 1 
ATOM 3041 C CA  . GLY A 0 400 . -89.094  -17.048 84.909   1.00 27.64 400 A 1 
ATOM 3042 C C   . GLY A 0 400 . -88.532  -18.389 84.441   1.00 27.64 400 A 1 
ATOM 3043 O O   . GLY A 0 400 . -87.400  -18.731 84.777   1.00 27.64 400 A 1 
ATOM 3044 N N   . ALA A 0 401 . -89.276  -19.088 83.580   1.00 27.93 401 A 1 
ATOM 3045 C CA  . ALA A 0 401 . -88.710  -20.062 82.656   1.00 27.93 401 A 1 
ATOM 3046 C C   . ALA A 0 401 . -87.802  -19.298 81.675   1.00 27.93 401 A 1 
ATOM 3047 C CB  . ALA A 0 401 . -89.841  -20.840 81.976   1.00 27.93 401 A 1 
ATOM 3048 O O   . ALA A 0 401 . -88.245  -18.691 80.702   1.00 27.93 401 A 1 
ATOM 3049 N N   . SER A 0 402 . -86.523  -19.241 82.032   1.00 33.64 402 A 1 
ATOM 3050 C CA  . SER A 0 402 . -85.468  -18.406 81.463   1.00 33.64 402 A 1 
ATOM 3051 C C   . SER A 0 402 . -85.494  -18.236 79.937   1.00 33.64 402 A 1 
ATOM 3052 C CB  . SER A 0 402 . -84.126  -19.031 81.863   1.00 33.64 402 A 1 
ATOM 3053 O O   . SER A 0 402 . -85.136  -19.146 79.197   1.00 33.64 402 A 1 
ATOM 3054 O OG  . SER A 0 402 . -84.089  -20.390 81.471   1.00 33.64 402 A 1 
ATOM 3055 N N   . ALA A 0 403 . -85.762  -17.006 79.492   1.00 40.33 403 A 1 
ATOM 3056 C CA  . ALA A 0 403 . -84.963  -16.265 78.510   1.00 40.33 403 A 1 
ATOM 3057 C C   . ALA A 0 403 . -84.472  -16.967 77.214   1.00 40.33 403 A 1 
ATOM 3058 C CB  . ALA A 0 403 . -83.826  -15.568 79.281   1.00 40.33 403 A 1 
ATOM 3059 O O   . ALA A 0 403 . -83.482  -16.506 76.642   1.00 40.33 403 A 1 
ATOM 3060 N N   . ALA A 0 404 . -85.141  -17.987 76.682   1.00 36.94 404 A 1 
ATOM 3061 C CA  . ALA A 0 404 . -84.858  -18.518 75.348   1.00 36.94 404 A 1 
ATOM 3062 C C   . ALA A 0 404 . -85.618  -17.707 74.278   1.00 36.94 404 A 1 
ATOM 3063 C CB  . ALA A 0 404 . -85.213  -20.011 75.324   1.00 36.94 404 A 1 
ATOM 3064 O O   . ALA A 0 404 . -86.844  -17.643 74.308   1.00 36.94 404 A 1 
ATOM 3065 N N   . LYS A 0 405 . -84.912  -17.098 73.311   1.00 38.28 405 A 1 
ATOM 3066 C CA  . LYS A 0 405 . -85.499  -16.823 71.983   1.00 38.28 405 A 1 
ATOM 3067 C C   . LYS A 0 405 . -84.718  -17.614 70.908   1.00 38.28 405 A 1 
ATOM 3068 C CB  . LYS A 0 405 . -85.983  -15.341 71.745   1.00 38.28 405 A 1 
ATOM 3069 O O   . LYS A 0 405 . -83.508  -17.732 71.040   1.00 38.28 405 A 1 
ATOM 3070 C CG  . LYS A 0 405 . -85.309  -13.980 72.115   1.00 38.28 405 A 1 
ATOM 3071 C CD  . LYS A 0 405 . -84.388  -13.327 71.069   1.00 38.28 405 A 1 
ATOM 3072 C CE  . LYS A 0 405 . -83.589  -12.066 71.477   1.00 38.28 405 A 1 
ATOM 3073 N NZ  . LYS A 0 405 . -82.373  -11.899 70.628   1.00 38.28 405 A 1 
ATOM 3074 N N   . GLN A 0 406 . -85.370  -18.260 69.929   1.00 34.98 406 A 1 
ATOM 3075 C CA  . GLN A 0 406 . -84.746  -19.256 69.006   1.00 34.98 406 A 1 
ATOM 3076 C C   . GLN A 0 406 . -85.485  -19.359 67.638   1.00 34.98 406 A 1 
ATOM 3077 C CB  . GLN A 0 406 . -84.813  -20.595 69.774   1.00 34.98 406 A 1 
ATOM 3078 O O   . GLN A 0 406 . -86.541  -19.969 67.656   1.00 34.98 406 A 1 
ATOM 3079 C CG  . GLN A 0 406 . -84.136  -21.781 69.075   1.00 34.98 406 A 1 
ATOM 3080 C CD  . GLN A 0 406 . -84.247  -23.049 69.920   1.00 34.98 406 A 1 
ATOM 3081 N NE2 . GLN A 0 406 . -83.230  -23.879 69.962   1.00 34.98 406 A 1 
ATOM 3082 O OE1 . GLN A 0 406 . -85.237  -23.311 70.580   1.00 34.98 406 A 1 
ATOM 3083 N N   . ALA A 0 407 . -85.053  -18.701 66.523   1.00 36.71 407 A 1 
ATOM 3084 C CA  . ALA A 0 407 . -85.909  -18.323 65.351   1.00 36.71 407 A 1 
ATOM 3085 C C   . ALA A 0 407 . -85.587  -18.990 64.038   1.00 36.71 407 A 1 
ATOM 3086 C CB  . ALA A 0 407 . -86.063  -16.827 64.953   1.00 36.71 407 A 1 
ATOM 3087 O O   . ALA A 0 407 . -84.431  -19.036 63.634   1.00 36.71 407 A 1 
ATOM 3088 N N   . ALA A 0 408 . -86.680  -19.267 63.329   1.00 39.05 408 A 1 
ATOM 3089 C CA  . ALA A 0 408 . -86.767  -19.292 61.889   1.00 39.05 408 A 1 
ATOM 3090 C C   . ALA A 0 408 . -86.442  -17.890 61.344   1.00 39.05 408 A 1 
ATOM 3091 C CB  . ALA A 0 408 . -88.179  -19.772 61.526   1.00 39.05 408 A 1 
ATOM 3092 O O   . ALA A 0 408 . -87.317  -17.063 61.090   1.00 39.05 408 A 1 
ATOM 3093 N N   . ALA A 0 409 . -85.147  -17.611 61.207   1.00 35.42 409 A 1 
ATOM 3094 C CA  . ALA A 0 409 . -84.704  -16.812 60.077   1.00 35.42 409 A 1 
ATOM 3095 C C   . ALA A 0 409 . -85.112  -17.566 58.801   1.00 35.42 409 A 1 
ATOM 3096 C CB  . ALA A 0 409 . -83.187  -16.615 60.176   1.00 35.42 409 A 1 
ATOM 3097 O O   . ALA A 0 409 . -85.087  -18.798 58.807   1.00 35.42 409 A 1 
ATOM 3098 N N   . GLY A 0 410 . -85.508  -16.843 57.749   1.00 41.82 410 A 1 
ATOM 3099 C CA  . GLY A 0 410 . -85.844  -17.465 56.468   1.00 41.82 410 A 1 
ATOM 3100 C C   . GLY A 0 410 . -84.702  -18.368 56.006   1.00 41.82 410 A 1 
ATOM 3101 O O   . GLY A 0 410 . -83.543  -17.943 56.027   1.00 41.82 410 A 1 
ATOM 3102 N N   . ALA A 0 411 . -85.037  -19.613 55.678   1.00 41.73 411 A 1 
ATOM 3103 C CA  . ALA A 0 411 . -84.110  -20.531 55.042   1.00 41.73 411 A 1 
ATOM 3104 C C   . ALA A 0 411 . -83.990  -20.157 53.560   1.00 41.73 411 A 1 
ATOM 3105 C CB  . ALA A 0 411 . -84.588  -21.972 55.259   1.00 41.73 411 A 1 
ATOM 3106 O O   . ALA A 0 411 . -84.953  -19.684 52.962   1.00 41.73 411 A 1 
ATOM 3107 N N   . TYR A 0 412 . -82.799  -20.360 53.016   1.00 43.55 412 A 1 
ATOM 3108 C CA  . TYR A 0 412 . -82.504  -20.286 51.591   1.00 43.55 412 A 1 
ATOM 3109 C C   . TYR A 0 412 . -82.039  -21.694 51.205   1.00 43.55 412 A 1 
ATOM 3110 C CB  . TYR A 0 412 . -81.387  -19.252 51.328   1.00 43.55 412 A 1 
ATOM 3111 O O   . TYR A 0 412 . -81.265  -22.277 51.979   1.00 43.55 412 A 1 
ATOM 3112 C CG  . TYR A 0 412 . -81.541  -17.870 51.952   1.00 43.55 412 A 1 
ATOM 3113 C CD1 . TYR A 0 412 . -82.051  -16.802 51.189   1.00 43.55 412 A 1 
ATOM 3114 C CD2 . TYR A 0 412 . -81.137  -17.646 53.284   1.00 43.55 412 A 1 
ATOM 3115 C CE1 . TYR A 0 412 . -82.168  -15.516 51.757   1.00 43.55 412 A 1 
ATOM 3116 C CE2 . TYR A 0 412 . -81.265  -16.370 53.864   1.00 43.55 412 A 1 
ATOM 3117 O OH  . TYR A 0 412 . -81.901  -14.071 53.667   1.00 43.55 412 A 1 
ATOM 3118 C CZ  . TYR A 0 412 . -81.784  -15.302 53.099   1.00 43.55 412 A 1 
ATOM 3119 N N   . ASP A 0 413 . -82.449  -22.220 50.055   1.00 47.44 413 A 1 
ATOM 3120 C CA  . ASP A 0 413 . -81.609  -23.208 49.370   1.00 47.44 413 A 1 
ATOM 3121 C C   . ASP A 0 413 . -80.327  -22.508 48.869   1.00 47.44 413 A 1 
ATOM 3122 C CB  . ASP A 0 413 . -82.388  -23.962 48.279   1.00 47.44 413 A 1 
ATOM 3123 O O   . ASP A 0 413 . -80.201  -21.278 48.918   1.00 47.44 413 A 1 
ATOM 3124 C CG  . ASP A 0 413 . -83.174  -23.025 47.367   1.00 47.44 413 A 1 
ATOM 3125 O OD1 . ASP A 0 413 . -82.565  -22.015 46.958   1.00 47.44 413 A 1 
ATOM 3126 O OD2 . ASP A 0 413 . -84.401  -23.250 47.259   1.00 47.44 413 A 1 
ATOM 3127 N N   . ASN A 0 414 . -79.282  -23.299 48.622   1.00 55.26 414 A 1 
ATOM 3128 C CA  . ASN A 0 414 . -77.967  -22.811 48.196   1.00 55.26 414 A 1 
ATOM 3129 C C   . ASN A 0 414 . -77.205  -23.984 47.546   1.00 55.26 414 A 1 
ATOM 3130 C CB  . ASN A 0 414 . -77.122  -22.257 49.390   1.00 55.26 414 A 1 
ATOM 3131 O O   . ASN A 0 414 . -76.306  -24.540 48.203   1.00 55.26 414 A 1 
ATOM 3132 C CG  . ASN A 0 414 . -77.672  -21.103 50.212   1.00 55.26 414 A 1 
ATOM 3133 N ND2 . ASN A 0 414 . -78.456  -21.415 51.217   1.00 55.26 414 A 1 
ATOM 3134 O OD1 . ASN A 0 414 . -77.302  -19.937 50.092   1.00 55.26 414 A 1 
ATOM 3135 N N   . ASP A 0 415 . -77.545  -24.382 46.319   1.00 59.33 415 A 1 
ATOM 3136 C CA  . ASP A 0 415 . -76.772  -25.408 45.613   1.00 59.33 415 A 1 
ATOM 3137 C C   . ASP A 0 415 . -75.430  -24.826 45.146   1.00 59.33 415 A 1 
ATOM 3138 C CB  . ASP A 0 415 . -77.551  -26.087 44.469   1.00 59.33 415 A 1 
ATOM 3139 O O   . ASP A 0 415 . -75.253  -23.620 44.941   1.00 59.33 415 A 1 
ATOM 3140 C CG  . ASP A 0 415 . -78.744  -26.930 44.932   1.00 59.33 415 A 1 
ATOM 3141 O OD1 . ASP A 0 415 . -78.823  -27.209 46.153   1.00 59.33 415 A 1 
ATOM 3142 O OD2 . ASP A 0 415 . -79.473  -27.431 44.052   1.00 59.33 415 A 1 
ATOM 3143 N N   . GLU A 0 416 . -74.406  -25.678 45.068   1.00 67.74 416 A 1 
ATOM 3144 C CA  . GLU A 0 416 . -73.031  -25.241 44.814   1.00 67.74 416 A 1 
ATOM 3145 C C   . GLU A 0 416 . -72.303  -26.231 43.896   1.00 67.74 416 A 1 
ATOM 3146 C CB  . GLU A 0 416 . -72.270  -25.051 46.148   1.00 67.74 416 A 1 
ATOM 3147 O O   . GLU A 0 416 . -71.975  -27.351 44.292   1.00 67.74 416 A 1 
ATOM 3148 C CG  . GLU A 0 416 . -72.733  -23.818 46.948   1.00 67.74 416 A 1 
ATOM 3149 C CD  . GLU A 0 416 . -72.020  -23.606 48.290   1.00 67.74 416 A 1 
ATOM 3150 O OE1 . GLU A 0 416 . -72.408  -22.673 49.038   1.00 67.74 416 A 1 
ATOM 3151 O OE2 . GLU A 0 416 . -71.109  -24.362 48.692   1.00 67.74 416 A 1 
ATOM 3152 N N   . TRP A 0 417 . -71.976  -25.805 42.672   1.00 74.29 417 A 1 
ATOM 3153 C CA  . TRP A 0 417 . -71.252  -26.627 41.692   1.00 74.29 417 A 1 
ATOM 3154 C C   . TRP A 0 417 . -69.985  -25.950 41.163   1.00 74.29 417 A 1 
ATOM 3155 C CB  . TRP A 0 417 . -72.192  -27.038 40.551   1.00 74.29 417 A 1 
ATOM 3156 O O   . TRP A 0 417 . -69.908  -24.720 41.090   1.00 74.29 417 A 1 
ATOM 3157 C CG  . TRP A 0 417 . -72.642  -25.927 39.649   1.00 74.29 417 A 1 
ATOM 3158 C CD1 . TRP A 0 417 . -73.783  -25.218 39.798   1.00 74.29 417 A 1 
ATOM 3159 C CD2 . TRP A 0 417 . -71.968  -25.358 38.481   1.00 74.29 417 A 1 
ATOM 3160 C CE2 . TRP A 0 417 . -72.768  -24.288 37.976   1.00 74.29 417 A 1 
ATOM 3161 C CE3 . TRP A 0 417 . -70.752  -25.624 37.809   1.00 74.29 417 A 1 
ATOM 3162 N NE1 . TRP A 0 417 . -73.867  -24.257 38.810   1.00 74.29 417 A 1 
ATOM 3163 C CH2 . TRP A 0 417 . -71.149  -23.799 36.236   1.00 74.29 417 A 1 
ATOM 3164 C CZ2 . TRP A 0 417 . -72.375  -23.520 36.868   1.00 74.29 417 A 1 
ATOM 3165 C CZ3 . TRP A 0 417 . -70.339  -24.850 36.706   1.00 74.29 417 A 1 
ATOM 3166 N N   . ALA A 0 418 . -68.998  -26.756 40.746   1.00 72.34 418 A 1 
ATOM 3167 C CA  . ALA A 0 418 . -67.793  -26.261 40.089   1.00 72.34 418 A 1 
ATOM 3168 C C   . ALA A 0 418 . -67.150  -27.234 39.075   1.00 72.34 418 A 1 
ATOM 3169 C CB  . ALA A 0 418 . -66.787  -25.827 41.158   1.00 72.34 418 A 1 
ATOM 3170 O O   . ALA A 0 418 . -67.211  -28.460 39.179   1.00 72.34 418 A 1 
ATOM 3171 N N   . LYS A 0 419 . -66.482  -26.674 38.063   1.00 72.56 419 A 1 
ATOM 3172 C CA  . LYS A 0 419 . -65.698  -27.417 37.053   1.00 72.56 419 A 1 
ATOM 3173 C C   . LYS A 0 419 . -64.322  -26.791 36.896   1.00 72.56 419 A 1 
ATOM 3174 C CB  . LYS A 0 419 . -66.431  -27.446 35.705   1.00 72.56 419 A 1 
ATOM 3175 O O   . LYS A 0 419 . -64.216  -25.579 37.057   1.00 72.56 419 A 1 
ATOM 3176 C CG  . LYS A 0 419 . -67.717  -28.277 35.778   1.00 72.56 419 A 1 
ATOM 3177 C CD  . LYS A 0 419 . -68.460  -28.263 34.440   1.00 72.56 419 A 1 
ATOM 3178 C CE  . LYS A 0 419 . -69.743  -29.085 34.593   1.00 72.56 419 A 1 
ATOM 3179 N NZ  . LYS A 0 419 . -70.634  -28.936 33.419   1.00 72.56 419 A 1 
ATOM 3180 N N   . GLN A 0 420 . -63.312  -27.604 36.590   1.00 78.52 420 A 1 
ATOM 3181 C CA  . GLN A 0 420 . -61.901  -27.228 36.623   1.00 78.52 420 A 1 
ATOM 3182 C C   . GLN A 0 420 . -61.089  -27.986 35.546   1.00 78.52 420 A 1 
ATOM 3183 C CB  . GLN A 0 420 . -61.396  -27.514 38.047   1.00 78.52 420 A 1 
ATOM 3184 O O   . GLN A 0 420 . -61.277  -29.187 35.363   1.00 78.52 420 A 1 
ATOM 3185 C CG  . GLN A 0 420 . -60.243  -26.601 38.472   1.00 78.52 420 A 1 
ATOM 3186 C CD  . GLN A 0 420 . -59.882  -26.785 39.949   1.00 78.52 420 A 1 
ATOM 3187 N NE2 . GLN A 0 420 . -59.060  -25.933 40.513   1.00 78.52 420 A 1 
ATOM 3188 O OE1 . GLN A 0 420 . -60.349  -27.680 40.639   1.00 78.52 420 A 1 
ATOM 3189 N N   . ALA A 0 421 . -60.184  -27.327 34.828   1.00 75.78 421 A 1 
ATOM 3190 C CA  . ALA A 0 421 . -59.255  -27.970 33.887   1.00 75.78 421 A 1 
ATOM 3191 C C   . ALA A 0 421 . -57.921  -27.218 33.846   1.00 75.78 421 A 1 
ATOM 3192 C CB  . ALA A 0 421 . -59.901  -28.046 32.497   1.00 75.78 421 A 1 
ATOM 3193 O O   . ALA A 0 421 . -57.941  -25.999 34.014   1.00 75.78 421 A 1 
ATOM 3194 N N   . TYR A 0 422 . -56.812  -27.936 33.636   1.00 82.09 422 A 1 
ATOM 3195 C CA  . TYR A 0 422 . -55.448  -27.396 33.611   1.00 82.09 422 A 1 
ATOM 3196 C C   . TYR A 0 422 . -54.528  -28.149 32.642   1.00 82.09 422 A 1 
ATOM 3197 C CB  . TYR A 0 422 . -54.809  -27.473 35.007   1.00 82.09 422 A 1 
ATOM 3198 O O   . TYR A 0 422 . -54.673  -29.358 32.466   1.00 82.09 422 A 1 
ATOM 3199 C CG  . TYR A 0 422 . -55.476  -26.622 36.064   1.00 82.09 422 A 1 
ATOM 3200 C CD1 . TYR A 0 422 . -55.342  -25.223 36.011   1.00 82.09 422 A 1 
ATOM 3201 C CD2 . TYR A 0 422 . -56.203  -27.223 37.105   1.00 82.09 422 A 1 
ATOM 3202 C CE1 . TYR A 0 422 . -55.991  -24.411 36.958   1.00 82.09 422 A 1 
ATOM 3203 C CE2 . TYR A 0 422 . -56.813  -26.418 38.082   1.00 82.09 422 A 1 
ATOM 3204 O OH  . TYR A 0 422 . -57.403  -24.224 38.881   1.00 82.09 422 A 1 
ATOM 3205 C CZ  . TYR A 0 422 . -56.747  -25.010 37.986   1.00 82.09 422 A 1 
ATOM 3206 N N   . GLY A 0 423 . -53.519  -27.469 32.111   1.00 84.63 423 A 1 
ATOM 3207 C CA  . GLY A 0 423 . -52.404  -28.086 31.393   1.00 84.63 423 A 1 
ATOM 3208 C C   . GLY A 0 423 . -51.216  -27.139 31.279   1.00 84.63 423 A 1 
ATOM 3209 O O   . GLY A 0 423 . -51.303  -25.988 31.719   1.00 84.63 423 A 1 
ATOM 3210 N N   . SER A 0 424 . -50.120  -27.663 30.743   1.00 83.65 424 A 1 
ATOM 3211 C CA  . SER A 0 424 . -48.848  -26.965 30.588   1.00 83.65 424 A 1 
ATOM 3212 C C   . SER A 0 424 . -48.025  -27.546 29.440   1.00 83.65 424 A 1 
ATOM 3213 C CB  . SER A 0 424 . -48.020  -27.075 31.872   1.00 83.65 424 A 1 
ATOM 3214 O O   . SER A 0 424 . -47.808  -28.762 29.443   1.00 83.65 424 A 1 
ATOM 3215 O OG  . SER A 0 424 . -47.860  -28.448 32.205   1.00 83.65 424 A 1 
ATOM 3216 N N   . ASP A 0 425 . -47.548  -26.680 28.553   1.00 83.30 425 A 1 
ATOM 3217 C CA  . ASP A 0 425 . -46.603  -26.985 27.469   1.00 83.30 425 A 1 
ATOM 3218 C C   . ASP A 0 425 . -45.171  -26.625 27.928   1.00 83.30 425 A 1 
ATOM 3219 C CB  . ASP A 0 425 . -47.053  -26.232 26.199   1.00 83.30 425 A 1 
ATOM 3220 O O   . ASP A 0 425 . -45.003  -25.861 28.883   1.00 83.30 425 A 1 
ATOM 3221 C CG  . ASP A 0 425 . -46.500  -26.796 24.880   1.00 83.30 425 A 1 
ATOM 3222 O OD1 . ASP A 0 425 . -45.425  -27.437 24.923   1.00 83.30 425 A 1 
ATOM 3223 O OD2 . ASP A 0 425 . -47.186  -26.608 23.847   1.00 83.30 425 A 1 
ATOM 3224 N N   . TYR A 0 426 . -44.153  -27.236 27.321   1.00 84.87 426 A 1 
ATOM 3225 C CA  . TYR A 0 426 . -42.739  -27.104 27.684   1.00 84.87 426 A 1 
ATOM 3226 C C   . TYR A 0 426 . -41.827  -27.423 26.478   1.00 84.87 426 A 1 
ATOM 3227 C CB  . TYR A 0 426 . -42.416  -28.068 28.848   1.00 84.87 426 A 1 
ATOM 3228 O O   . TYR A 0 426 . -41.376  -28.562 26.340   1.00 84.87 426 A 1 
ATOM 3229 C CG  . TYR A 0 426 . -42.880  -27.666 30.234   1.00 84.87 426 A 1 
ATOM 3230 C CD1 . TYR A 0 426 . -42.205  -26.628 30.894   1.00 84.87 426 A 1 
ATOM 3231 C CD2 . TYR A 0 426 . -43.980  -28.304 30.846   1.00 84.87 426 A 1 
ATOM 3232 C CE1 . TYR A 0 426 . -42.678  -26.167 32.128   1.00 84.87 426 A 1 
ATOM 3233 C CE2 . TYR A 0 426 . -44.468  -27.831 32.083   1.00 84.87 426 A 1 
ATOM 3234 O OH  . TYR A 0 426 . -44.462  -26.027 33.684   1.00 84.87 426 A 1 
ATOM 3235 C CZ  . TYR A 0 426 . -43.858  -26.706 32.676   1.00 84.87 426 A 1 
ATOM 3236 N N   . ASP A 0 427 . -41.493  -26.432 25.643   1.00 86.35 427 A 1 
ATOM 3237 C CA  . ASP A 0 427 . -40.452  -26.539 24.595   1.00 86.35 427 A 1 
ATOM 3238 C C   . ASP A 0 427 . -39.187  -25.765 25.026   1.00 86.35 427 A 1 
ATOM 3239 C CB  . ASP A 0 427 . -40.995  -26.110 23.205   1.00 86.35 427 A 1 
ATOM 3240 O O   . ASP A 0 427 . -39.270  -24.658 25.562   1.00 86.35 427 A 1 
ATOM 3241 C CG  . ASP A 0 427 . -40.038  -26.355 22.009   1.00 86.35 427 A 1 
ATOM 3242 O OD1 . ASP A 0 427 . -38.923  -26.878 22.221   1.00 86.35 427 A 1 
ATOM 3243 O OD2 . ASP A 0 427 . -40.362  -25.984 20.848   1.00 86.35 427 A 1 
ATOM 3244 N N   . SER A 0 428 . -37.993  -26.329 24.805   1.00 87.64 428 A 1 
ATOM 3245 C CA  . SER A 0 428 . -36.713  -25.632 25.008   1.00 87.64 428 A 1 
ATOM 3246 C C   . SER A 0 428 . -35.696  -25.917 23.899   1.00 87.64 428 A 1 
ATOM 3247 C CB  . SER A 0 428 . -36.127  -25.900 26.396   1.00 87.64 428 A 1 
ATOM 3248 O O   . SER A 0 428 . -35.323  -27.066 23.627   1.00 87.64 428 A 1 
ATOM 3249 O OG  . SER A 0 428 . -35.886  -27.282 26.591   1.00 87.64 428 A 1 
ATOM 3250 N N   . ARG A 0 429 . -35.212  -24.847 23.257   1.00 90.08 429 A 1 
ATOM 3251 C CA  . ARG A 0 429 . -34.419  -24.897 22.020   1.00 90.08 429 A 1 
ATOM 3252 C C   . ARG A 0 429 . -33.294  -23.881 22.019   1.00 90.08 429 A 1 
ATOM 3253 C CB  . ARG A 0 429 . -35.338  -24.623 20.828   1.00 90.08 429 A 1 
ATOM 3254 O O   . ARG A 0 429 . -33.524  -22.703 22.254   1.00 90.08 429 A 1 
ATOM 3255 C CG  . ARG A 0 429 . -36.245  -25.821 20.578   1.00 90.08 429 A 1 
ATOM 3256 C CD  . ARG A 0 429 . -37.348  -25.523 19.577   1.00 90.08 429 A 1 
ATOM 3257 N NE  . ARG A 0 429 . -36.771  -25.195 18.261   1.00 90.08 429 A 1 
ATOM 3258 N NH1 . ARG A 0 429 . -38.753  -24.611 17.321   1.00 90.08 429 A 1 
ATOM 3259 N NH2 . ARG A 0 429 . -36.836  -24.343 16.164   1.00 90.08 429 A 1 
ATOM 3260 C CZ  . ARG A 0 429 . -37.456  -24.722 17.249   1.00 90.08 429 A 1 
ATOM 3261 N N   . TRP A 0 430 . -32.106  -24.328 21.630   1.00 92.41 430 A 1 
ATOM 3262 C CA  . TRP A 0 430 . -30.893  -23.514 21.658   1.00 92.41 430 A 1 
ATOM 3263 C C   . TRP A 0 430 . -29.992  -23.799 20.457   1.00 92.41 430 A 1 
ATOM 3264 C CB  . TRP A 0 430 . -30.180  -23.793 22.984   1.00 92.41 430 A 1 
ATOM 3265 O O   . TRP A 0 430 . -29.985  -24.918 19.933   1.00 92.41 430 A 1 
ATOM 3266 C CG  . TRP A 0 430 . -28.799  -23.241 23.149   1.00 92.41 430 A 1 
ATOM 3267 C CD1 . TRP A 0 430 . -28.487  -22.075 23.754   1.00 92.41 430 A 1 
ATOM 3268 C CD2 . TRP A 0 430 . -27.528  -23.847 22.766   1.00 92.41 430 A 1 
ATOM 3269 C CE2 . TRP A 0 430 . -26.475  -23.063 23.323   1.00 92.41 430 A 1 
ATOM 3270 C CE3 . TRP A 0 430 . -27.161  -25.010 22.055   1.00 92.41 430 A 1 
ATOM 3271 N NE1 . TRP A 0 430 . -27.114  -21.950 23.838   1.00 92.41 430 A 1 
ATOM 3272 C CH2 . TRP A 0 430 . -24.802  -24.651 22.562   1.00 92.41 430 A 1 
ATOM 3273 C CZ2 . TRP A 0 430 . -25.140  -23.503 23.300   1.00 92.41 430 A 1 
ATOM 3274 C CZ3 . TRP A 0 430 . -25.811  -25.387 21.919   1.00 92.41 430 A 1 
ATOM 3275 N N   . GLY A 0 431 . -29.185  -22.818 20.055   1.00 94.67 431 A 1 
ATOM 3276 C CA  . GLY A 0 431 . -28.160  -23.009 19.035   1.00 94.67 431 A 1 
ATOM 3277 C C   . GLY A 0 431 . -27.070  -21.944 19.004   1.00 94.67 431 A 1 
ATOM 3278 O O   . GLY A 0 431 . -27.145  -20.923 19.689   1.00 94.67 431 A 1 
ATOM 3279 N N   . LYS A 0 432 . -26.036  -22.232 18.208   1.00 92.04 432 A 1 
ATOM 3280 C CA  . LYS A 0 432 . -24.853  -21.403 17.959   1.00 92.04 432 A 1 
ATOM 3281 C C   . LYS A 0 432 . -24.390  -21.507 16.509   1.00 92.04 432 A 1 
ATOM 3282 C CB  . LYS A 0 432 . -23.691  -21.817 18.875   1.00 92.04 432 A 1 
ATOM 3283 O O   . LYS A 0 432 . -24.502  -22.590 15.938   1.00 92.04 432 A 1 
ATOM 3284 C CG  . LYS A 0 432 . -24.061  -21.568 20.333   1.00 92.04 432 A 1 
ATOM 3285 C CD  . LYS A 0 432 . -22.854  -21.636 21.267   1.00 92.04 432 A 1 
ATOM 3286 C CE  . LYS A 0 432 . -23.311  -20.862 22.497   1.00 92.04 432 A 1 
ATOM 3287 N NZ  . LYS A 0 432 . -22.213  -20.471 23.395   1.00 92.04 432 A 1 
ATOM 3288 N N   . SER A 0 433 . -23.812  -20.432 15.987   1.00 92.42 433 A 1 
ATOM 3289 C CA  . SER A 0 433 . -23.128  -20.345 14.686   1.00 92.42 433 A 1 
ATOM 3290 C C   . SER A 0 433 . -21.916  -19.405 14.789   1.00 92.42 433 A 1 
ATOM 3291 C CB  . SER A 0 433 . -24.077  -19.889 13.565   1.00 92.42 433 A 1 
ATOM 3292 O O   . SER A 0 433 . -21.917  -18.496 15.611   1.00 92.42 433 A 1 
ATOM 3293 O OG  . SER A 0 433 . -24.964  -18.882 14.017   1.00 92.42 433 A 1 
ATOM 3294 N N   . TYR A 0 434 . -20.880  -19.606 13.976   1.00 90.75 434 A 1 
ATOM 3295 C CA  . TYR A 0 434 . -19.688  -18.758 13.806   1.00 90.75 434 A 1 
ATOM 3296 C C   . TYR A 0 434 . -19.329  -18.751 12.325   1.00 90.75 434 A 1 
ATOM 3297 C CB  . TYR A 0 434 . -18.472  -19.318 14.585   1.00 90.75 434 A 1 
ATOM 3298 O O   . TYR A 0 434 . -19.410  -19.803 11.703   1.00 90.75 434 A 1 
ATOM 3299 C CG  . TYR A 0 434 . -17.181  -18.490 14.558   1.00 90.75 434 A 1 
ATOM 3300 C CD1 . TYR A 0 434 . -15.952  -19.083 14.196   1.00 90.75 434 A 1 
ATOM 3301 C CD2 . TYR A 0 434 . -17.196  -17.119 14.873   1.00 90.75 434 A 1 
ATOM 3302 C CE1 . TYR A 0 434 . -14.772  -18.308 14.145   1.00 90.75 434 A 1 
ATOM 3303 C CE2 . TYR A 0 434 . -16.033  -16.329 14.785   1.00 90.75 434 A 1 
ATOM 3304 O OH  . TYR A 0 434 . -13.673  -16.176 14.308   1.00 90.75 434 A 1 
ATOM 3305 C CZ  . TYR A 0 434 . -14.810  -16.922 14.417   1.00 90.75 434 A 1 
ATOM 3306 N N   . ASP A 0 435 . -18.832  -17.639 11.801   1.00 80.05 435 A 1 
ATOM 3307 C CA  . ASP A 0 435 . -18.153  -17.527 10.514   1.00 80.05 435 A 1 
ATOM 3308 C C   . ASP A 0 435 . -17.007  -16.510 10.630   1.00 80.05 435 A 1 
ATOM 3309 C CB  . ASP A 0 435 . -19.098  -17.112 9.380    1.00 80.05 435 A 1 
ATOM 3310 O O   . ASP A 0 435 . -16.989  -15.659 11.513   1.00 80.05 435 A 1 
ATOM 3311 C CG  . ASP A 0 435 . -20.405  -17.907 9.291    1.00 80.05 435 A 1 
ATOM 3312 O OD1 . ASP A 0 435 . -20.369  -19.000 8.677    1.00 80.05 435 A 1 
ATOM 3313 O OD2 . ASP A 0 435 . -21.438  -17.356 9.743    1.00 80.05 435 A 1 
ATOM 3314 N N   . SER A 0 436 . -16.026  -16.578 9.739    1.00 85.08 436 A 1 
ATOM 3315 C CA  . SER A 0 436 . -14.774  -15.821 9.801    1.00 85.08 436 A 1 
ATOM 3316 C C   . SER A 0 436 . -14.143  -15.758 8.414    1.00 85.08 436 A 1 
ATOM 3317 C CB  . SER A 0 436 . -13.854  -16.501 10.821   1.00 85.08 436 A 1 
ATOM 3318 O O   . SER A 0 436 . -14.227  -16.732 7.674    1.00 85.08 436 A 1 
ATOM 3319 O OG  . SER A 0 436 . -12.482  -16.295 10.548   1.00 85.08 436 A 1 
ATOM 3320 N N   . VAL A 0 437 . -13.512  -14.643 8.027    1.00 70.02 437 A 1 
ATOM 3321 C CA  . VAL A 0 437 . -12.896  -14.400 6.699    1.00 70.02 437 A 1 
ATOM 3322 C C   . VAL A 0 437 . -11.846  -13.269 6.856    1.00 70.02 437 A 1 
ATOM 3323 C CB  . VAL A 0 437 . -13.985  -14.108 5.611    1.00 70.02 437 A 1 
ATOM 3324 O O   . VAL A 0 437 . -11.555  -12.816 7.953    1.00 70.02 437 A 1 
ATOM 3325 C CG1 . VAL A 0 437 . -13.490  -14.228 4.157    1.00 70.02 437 A 1 
ATOM 3326 C CG2 . VAL A 0 437 . -15.244  -15.001 5.547    1.00 70.02 437 A 1 
ATOM 3327 N N   . SER A 0 438 . -11.327  -12.631 5.806    1.00 91.12 438 A 1 
ATOM 3328 C CA  . SER A 0 438 . -10.013  -12.874 5.199    1.00 91.12 438 A 1 
ATOM 3329 C C   . SER A 0 438 . -9.403   -11.547 4.706    1.00 91.12 438 A 1 
ATOM 3330 C CB  . SER A 0 438 . -10.146  -13.808 3.991    1.00 91.12 438 A 1 
ATOM 3331 O O   . SER A 0 438 . -9.988   -10.855 3.876    1.00 91.12 438 A 1 
ATOM 3332 O OG  . SER A 0 438 . -8.919   -13.914 3.298    1.00 91.12 438 A 1 
ATOM 3333 N N   . ALA A 0 439 . -8.181   -11.202 5.117    1.00 95.39 439 A 1 
ATOM 3334 C CA  . ALA A 0 439 . -7.481   -10.002 4.640    1.00 95.39 439 A 1 
ATOM 3335 C C   . ALA A 0 439 . -6.261   -10.340 3.771    1.00 95.39 439 A 1 
ATOM 3336 C CB  . ALA A 0 439 . -7.155   -9.100  5.835    1.00 95.39 439 A 1 
ATOM 3337 O O   . ALA A 0 439 . -5.535   -11.288 4.048    1.00 95.39 439 A 1 
ATOM 3338 N N   . LYS A 0 440 . -5.991   -9.570  2.712    1.00 97.19 440 A 1 
ATOM 3339 C CA  . LYS A 0 440 . -4.847   -9.764  1.800    1.00 97.19 440 A 1 
ATOM 3340 C C   . LYS A 0 440 . -4.253   -8.408  1.410    1.00 97.19 440 A 1 
ATOM 3341 C CB  . LYS A 0 440 . -5.251   -10.624 0.575    1.00 97.19 440 A 1 
ATOM 3342 O O   . LYS A 0 440 . -4.987   -7.469  1.147    1.00 97.19 440 A 1 
ATOM 3343 C CG  . LYS A 0 440 . -5.888   -11.980 0.959    1.00 97.19 440 A 1 
ATOM 3344 C CD  . LYS A 0 440 . -6.259   -12.871 -0.238   1.00 97.19 440 A 1 
ATOM 3345 C CE  . LYS A 0 440 . -6.449   -14.345 0.180    1.00 97.19 440 A 1 
ATOM 3346 N NZ  . LYS A 0 440 . -7.652   -14.614 1.009    1.00 97.19 440 A 1 
ATOM 3347 N N   . SER A 0 441 . -2.934   -8.265  1.372    1.00 97.08 441 A 1 
ATOM 3348 C CA  . SER A 0 441 . -2.257   -7.024  0.975    1.00 97.08 441 A 1 
ATOM 3349 C C   . SER A 0 441 . -1.073   -7.356  0.087    1.00 97.08 441 A 1 
ATOM 3350 C CB  . SER A 0 441 . -1.789   -6.231  2.201    1.00 97.08 441 A 1 
ATOM 3351 O O   . SER A 0 441 . -0.327   -8.283  0.385    1.00 97.08 441 A 1 
ATOM 3352 O OG  . SER A 0 441 . -1.340   -4.926  1.864    1.00 97.08 441 A 1 
ATOM 3353 N N   . TYR A 0 442 . -0.881   -6.569  -0.961   1.00 97.09 442 A 1 
ATOM 3354 C CA  . TYR A 0 442 . 0.221    -6.670  -1.904   1.00 97.09 442 A 1 
ATOM 3355 C C   . TYR A 0 442 . 0.790    -5.266  -2.113   1.00 97.09 442 A 1 
ATOM 3356 C CB  . TYR A 0 442 . -0.266   -7.305  -3.217   1.00 97.09 442 A 1 
ATOM 3357 O O   . TYR A 0 442 . 0.032    -4.303  -2.198   1.00 97.09 442 A 1 
ATOM 3358 C CG  . TYR A 0 442 . -1.019   -8.616  -3.039   1.00 97.09 442 A 1 
ATOM 3359 C CD1 . TYR A 0 442 . -0.310   -9.831  -3.024   1.00 97.09 442 A 1 
ATOM 3360 C CD2 . TYR A 0 442 . -2.418   -8.620  -2.852   1.00 97.09 442 A 1 
ATOM 3361 C CE1 . TYR A 0 442 . -0.987   -11.048 -2.809   1.00 97.09 442 A 1 
ATOM 3362 C CE2 . TYR A 0 442 . -3.101   -9.833  -2.634   1.00 97.09 442 A 1 
ATOM 3363 O OH  . TYR A 0 442 . -3.041   -12.220 -2.395   1.00 97.09 442 A 1 
ATOM 3364 C CZ  . TYR A 0 442 . -2.385   -11.048 -2.609   1.00 97.09 442 A 1 
ATOM 3365 N N   . ASP A 0 443 . 2.103    -5.135  -2.166   1.00 96.66 443 A 1 
ATOM 3366 C CA  . ASP A 0 443 . 2.806    -3.917  -2.552   1.00 96.66 443 A 1 
ATOM 3367 C C   . ASP A 0 443 . 3.926    -4.334  -3.500   1.00 96.66 443 A 1 
ATOM 3368 C CB  . ASP A 0 443 . 3.324    -3.162  -1.308   1.00 96.66 443 A 1 
ATOM 3369 O O   . ASP A 0 443 . 4.607    -5.332  -3.253   1.00 96.66 443 A 1 
ATOM 3370 C CG  . ASP A 0 443 . 3.464    -1.641  -1.494   1.00 96.66 443 A 1 
ATOM 3371 O OD1 . ASP A 0 443 . 3.056    -1.117  -2.555   1.00 96.66 443 A 1 
ATOM 3372 O OD2 . ASP A 0 443 . 3.838    -0.958  -0.512   1.00 96.66 443 A 1 
ATOM 3373 N N   . ASN A 0 444 . 4.079    -3.620  -4.603   1.00 97.19 444 A 1 
ATOM 3374 C CA  . ASN A 0 444 . 5.103    -3.879  -5.595   1.00 97.19 444 A 1 
ATOM 3375 C C   . ASN A 0 444 . 5.682    -2.549  -6.058   1.00 97.19 444 A 1 
ATOM 3376 C CB  . ASN A 0 444 . 4.517    -4.694  -6.756   1.00 97.19 444 A 1 
ATOM 3377 O O   . ASN A 0 444 . 4.928    -1.701  -6.524   1.00 97.19 444 A 1 
ATOM 3378 C CG  . ASN A 0 444 . 5.627    -5.192  -7.660   1.00 97.19 444 A 1 
ATOM 3379 N ND2 . ASN A 0 444 . 5.907    -4.523  -8.755   1.00 97.19 444 A 1 
ATOM 3380 O OD1 . ASN A 0 444 . 6.258    -6.193  -7.366   1.00 97.19 444 A 1 
ATOM 3381 N N   . GLU A 0 445 . 6.995    -2.382  -5.954   1.00 97.64 445 A 1 
ATOM 3382 C CA  . GLU A 0 445 . 7.722    -1.239  -6.504   1.00 97.64 445 A 1 
ATOM 3383 C C   . GLU A 0 445 . 8.812    -1.775  -7.429   1.00 97.64 445 A 1 
ATOM 3384 C CB  . GLU A 0 445 . 8.316    -0.341  -5.399   1.00 97.64 445 A 1 
ATOM 3385 O O   . GLU A 0 445 . 9.649    -2.568  -7.006   1.00 97.64 445 A 1 
ATOM 3386 C CG  . GLU A 0 445 . 7.247    0.311   -4.503   1.00 97.64 445 A 1 
ATOM 3387 C CD  . GLU A 0 445 . 7.794    1.343   -3.496   1.00 97.64 445 A 1 
ATOM 3388 O OE1 . GLU A 0 445 . 6.970    1.936   -2.755   1.00 97.64 445 A 1 
ATOM 3389 O OE2 . GLU A 0 445 . 9.017    1.612   -3.499   1.00 97.64 445 A 1 
ATOM 3390 N N   . SER A 0 446 . 8.804    -1.342  -8.685   1.00 98.09 446 A 1 
ATOM 3391 C CA  . SER A 0 446 . 9.832    -1.676  -9.668   1.00 98.09 446 A 1 
ATOM 3392 C C   . SER A 0 446 . 10.434   -0.402  -10.244  1.00 98.09 446 A 1 
ATOM 3393 C CB  . SER A 0 446 . 9.297    -2.607  -10.759  1.00 98.09 446 A 1 
ATOM 3394 O O   . SER A 0 446 . 9.743    0.589   -10.491  1.00 98.09 446 A 1 
ATOM 3395 O OG  . SER A 0 446 . 8.254    -1.995  -11.491  1.00 98.09 446 A 1 
ATOM 3396 N N   . TYR A 0 447 . 11.744   -0.422  -10.440  1.00 98.43 447 A 1 
ATOM 3397 C CA  . TYR A 0 447 . 12.521   0.631   -11.070  1.00 98.43 447 A 1 
ATOM 3398 C C   . TYR A 0 447 . 13.498   -0.008  -12.045  1.00 98.43 447 A 1 
ATOM 3399 C CB  . TYR A 0 447 . 13.267   1.445   -10.006  1.00 98.43 447 A 1 
ATOM 3400 O O   . TYR A 0 447 . 14.218   -0.938  -11.683  1.00 98.43 447 A 1 
ATOM 3401 C CG  . TYR A 0 447 . 14.278   2.430   -10.569  1.00 98.43 447 A 1 
ATOM 3402 C CD1 . TYR A 0 447 . 15.629   2.051   -10.709  1.00 98.43 447 A 1 
ATOM 3403 C CD2 . TYR A 0 447 . 13.863   3.711   -10.977  1.00 98.43 447 A 1 
ATOM 3404 C CE1 . TYR A 0 447 . 16.569   2.959   -11.234  1.00 98.43 447 A 1 
ATOM 3405 C CE2 . TYR A 0 447 . 14.799   4.626   -11.495  1.00 98.43 447 A 1 
ATOM 3406 O OH  . TYR A 0 447 . 17.063   5.148   -12.094  1.00 98.43 447 A 1 
ATOM 3407 C CZ  . TYR A 0 447 . 16.156   4.253   -11.616  1.00 98.43 447 A 1 
ATOM 3408 N N   . ALA A 0 448 . 13.581   0.532   -13.255  1.00 98.44 448 A 1 
ATOM 3409 C CA  . ALA A 0 448 . 14.614   0.173   -14.212  1.00 98.44 448 A 1 
ATOM 3410 C C   . ALA A 0 448 . 15.235   1.431   -14.818  1.00 98.44 448 A 1 
ATOM 3411 C CB  . ALA A 0 448 . 14.044   -0.778  -15.270  1.00 98.44 448 A 1 
ATOM 3412 O O   . ALA A 0 448 . 14.540   2.406   -15.112  1.00 98.44 448 A 1 
ATOM 3413 N N   . ARG A 0 449 . 16.552   1.385   -15.026  1.00 98.56 449 A 1 
ATOM 3414 C CA  . ARG A 0 449 . 17.305   2.353   -15.819  1.00 98.56 449 A 1 
ATOM 3415 C C   . ARG A 0 449 . 18.268   1.629   -16.746  1.00 98.56 449 A 1 
ATOM 3416 C CB  . ARG A 0 449 . 18.015   3.362   -14.912  1.00 98.56 449 A 1 
ATOM 3417 O O   . ARG A 0 449 . 19.123   0.872   -16.285  1.00 98.56 449 A 1 
ATOM 3418 C CG  . ARG A 0 449 . 18.764   4.435   -15.722  1.00 98.56 449 A 1 
ATOM 3419 C CD  . ARG A 0 449 . 19.232   5.608   -14.847  1.00 98.56 449 A 1 
ATOM 3420 N NE  . ARG A 0 449 . 20.535   5.351   -14.210  1.00 98.56 449 A 1 
ATOM 3421 N NH1 . ARG A 0 449 . 19.897   4.256   -12.267  1.00 98.56 449 A 1 
ATOM 3422 N NH2 . ARG A 0 449 . 22.032   4.446   -12.789  1.00 98.56 449 A 1 
ATOM 3423 C CZ  . ARG A 0 449 . 20.797   4.697   -13.095  1.00 98.56 449 A 1 
ATOM 3424 N N   . ALA A 0 450 . 18.154   1.906   -18.035  1.00 98.64 450 A 1 
ATOM 3425 C CA  . ALA A 0 450 . 19.145   1.546   -19.033  1.00 98.64 450 A 1 
ATOM 3426 C C   . ALA A 0 450 . 19.820   2.823   -19.540  1.00 98.64 450 A 1 
ATOM 3427 C CB  . ALA A 0 450 . 18.476   0.742   -20.151  1.00 98.64 450 A 1 
ATOM 3428 O O   . ALA A 0 450 . 19.136   3.800   -19.832  1.00 98.64 450 A 1 
ATOM 3429 N N   . VAL A 0 451 . 21.146   2.800   -19.636  1.00 98.52 451 A 1 
ATOM 3430 C CA  . VAL A 0 451 . 21.949   3.780   -20.371  1.00 98.52 451 A 1 
ATOM 3431 C C   . VAL A 0 451 . 22.748   3.010   -21.413  1.00 98.52 451 A 1 
ATOM 3432 C CB  . VAL A 0 451 . 22.892   4.590   -19.458  1.00 98.52 451 A 1 
ATOM 3433 O O   . VAL A 0 451 . 23.336   1.974   -21.081  1.00 98.52 451 A 1 
ATOM 3434 C CG1 . VAL A 0 451 . 23.706   5.628   -20.239  1.00 98.52 451 A 1 
ATOM 3435 C CG2 . VAL A 0 451 . 22.131   5.340   -18.355  1.00 98.52 451 A 1 
ATOM 3436 N N   . GLN A 0 452 . 22.772   3.510   -22.641  1.00 97.80 452 A 1 
ATOM 3437 C CA  . GLN A 0 452 . 23.773   3.150   -23.639  1.00 97.80 452 A 1 
ATOM 3438 C C   . GLN A 0 452 . 24.400   4.451   -24.132  1.00 97.80 452 A 1 
ATOM 3439 C CB  . GLN A 0 452 . 23.195   2.311   -24.792  1.00 97.80 452 A 1 
ATOM 3440 O O   . GLN A 0 452 . 23.671   5.411   -24.378  1.00 97.80 452 A 1 
ATOM 3441 C CG  . GLN A 0 452 . 22.319   1.147   -24.299  1.00 97.80 452 A 1 
ATOM 3442 C CD  . GLN A 0 452 . 21.787   0.275   -25.429  1.00 97.80 452 A 1 
ATOM 3443 N NE2 . GLN A 0 452 . 22.643   -0.380  -26.179  1.00 97.80 452 A 1 
ATOM 3444 O OE1 . GLN A 0 452 . 20.591   0.080   -25.587  1.00 97.80 452 A 1 
ATOM 3445 N N   . ALA A 0 453 . 25.719   4.489   -24.212  1.00 97.24 453 A 1 
ATOM 3446 C CA  . ALA A 0 453 . 26.457   5.547   -24.876  1.00 97.24 453 A 1 
ATOM 3447 C C   . ALA A 0 453 . 27.485   4.888   -25.790  1.00 97.24 453 A 1 
ATOM 3448 C CB  . ALA A 0 453 . 27.101   6.473   -23.837  1.00 97.24 453 A 1 
ATOM 3449 O O   . ALA A 0 453 . 28.088   3.899   -25.377  1.00 97.24 453 A 1 
ATOM 3450 N N   . ASP A 0 454 . 27.642   5.441   -26.978  1.00 96.15 454 A 1 
ATOM 3451 C CA  . ASP A 0 454 . 28.584   5.020   -28.005  1.00 96.15 454 A 1 
ATOM 3452 C C   . ASP A 0 454 . 29.371   6.263   -28.467  1.00 96.15 454 A 1 
ATOM 3453 C CB  . ASP A 0 454 . 27.788   4.340   -29.132  1.00 96.15 454 A 1 
ATOM 3454 O O   . ASP A 0 454 . 28.862   7.385   -28.391  1.00 96.15 454 A 1 
ATOM 3455 C CG  . ASP A 0 454 . 28.645   3.465   -30.044  1.00 96.15 454 A 1 
ATOM 3456 O OD1 . ASP A 0 454 . 29.885   3.519   -29.875  1.00 96.15 454 A 1 
ATOM 3457 O OD2 . ASP A 0 454 . 28.017   2.731   -30.840  1.00 96.15 454 A 1 
ATOM 3458 N N   . ASP A 0 455 . 30.633   6.093   -28.846  1.00 94.44 455 A 1 
ATOM 3459 C CA  . ASP A 0 455 . 31.530   7.172   -29.298  1.00 94.44 455 A 1 
ATOM 3460 C C   . ASP A 0 455 . 32.527   6.593   -30.305  1.00 94.44 455 A 1 
ATOM 3461 C CB  . ASP A 0 455 . 32.179   7.911   -28.107  1.00 94.44 455 A 1 
ATOM 3462 O O   . ASP A 0 455 . 33.724   6.436   -30.035  1.00 94.44 455 A 1 
ATOM 3463 C CG  . ASP A 0 455 . 33.209   8.996   -28.474  1.00 94.44 455 A 1 
ATOM 3464 O OD1 . ASP A 0 455 . 33.255   9.529   -29.604  1.00 94.44 455 A 1 
ATOM 3465 O OD2 . ASP A 0 455 . 33.989   9.447   -27.595  1.00 94.44 455 A 1 
ATOM 3466 N N   . ASP A 0 456 . 31.967   6.247   -31.458  1.00 93.03 456 A 1 
ATOM 3467 C CA  . ASP A 0 456 . 32.638   5.676   -32.613  1.00 93.03 456 A 1 
ATOM 3468 C C   . ASP A 0 456 . 33.501   6.755   -33.284  1.00 93.03 456 A 1 
ATOM 3469 C CB  . ASP A 0 456 . 31.559   5.114   -33.574  1.00 93.03 456 A 1 
ATOM 3470 O O   . ASP A 0 456 . 33.023   7.831   -33.644  1.00 93.03 456 A 1 
ATOM 3471 C CG  . ASP A 0 456 . 31.754   3.655   -34.002  1.00 93.03 456 A 1 
ATOM 3472 O OD1 . ASP A 0 456 . 32.822   3.080   -33.686  1.00 93.03 456 A 1 
ATOM 3473 O OD2 . ASP A 0 456 . 30.894   3.161   -34.770  1.00 93.03 456 A 1 
ATOM 3474 N N   . GLN A 0 457 . 34.794   6.498   -33.462  1.00 91.95 457 A 1 
ATOM 3475 C CA  . GLN A 0 457 . 35.739   7.399   -34.127  1.00 91.95 457 A 1 
ATOM 3476 C C   . GLN A 0 457 . 36.530   6.647   -35.179  1.00 91.95 457 A 1 
ATOM 3477 C CB  . GLN A 0 457 . 36.712   8.014   -33.111  1.00 91.95 457 A 1 
ATOM 3478 O O   . GLN A 0 457 . 37.113   5.605   -34.890  1.00 91.95 457 A 1 
ATOM 3479 C CG  . GLN A 0 457 . 36.058   9.159   -32.340  1.00 91.95 457 A 1 
ATOM 3480 C CD  . GLN A 0 457 . 36.766   9.427   -31.025  1.00 91.95 457 A 1 
ATOM 3481 N NE2 . GLN A 0 457 . 36.035   9.353   -29.940  1.00 91.95 457 A 1 
ATOM 3482 O OE1 . GLN A 0 457 . 37.965   9.696   -30.935  1.00 91.95 457 A 1 
ATOM 3483 N N   . TRP A 0 458 . 36.655   7.232   -36.365  1.00 91.92 458 A 1 
ATOM 3484 C CA  . TRP A 0 458 . 37.461   6.679   -37.448  1.00 91.92 458 A 1 
ATOM 3485 C C   . TRP A 0 458 . 38.195   7.781   -38.212  1.00 91.92 458 A 1 
ATOM 3486 C CB  . TRP A 0 458 . 36.569   5.838   -38.371  1.00 91.92 458 A 1 
ATOM 3487 O O   . TRP A 0 458 . 37.745   8.930   -38.256  1.00 91.92 458 A 1 
ATOM 3488 C CG  . TRP A 0 458 . 35.486   6.598   -39.076  1.00 91.92 458 A 1 
ATOM 3489 C CD1 . TRP A 0 458 . 34.229   6.793   -38.617  1.00 91.92 458 A 1 
ATOM 3490 C CD2 . TRP A 0 458 . 35.558   7.291   -40.359  1.00 91.92 458 A 1 
ATOM 3491 C CE2 . TRP A 0 458 . 34.296   7.908   -40.610  1.00 91.92 458 A 1 
ATOM 3492 C CE3 . TRP A 0 458 . 36.564   7.461   -41.334  1.00 91.92 458 A 1 
ATOM 3493 N NE1 . TRP A 0 458 . 33.517   7.551   -39.527  1.00 91.92 458 A 1 
ATOM 3494 C CH2 . TRP A 0 458 . 35.086   8.844   -42.700  1.00 91.92 458 A 1 
ATOM 3495 C CZ2 . TRP A 0 458 . 34.056   8.681   -41.757  1.00 91.92 458 A 1 
ATOM 3496 C CZ3 . TRP A 0 458 . 36.333   8.228   -42.490  1.00 91.92 458 A 1 
ATOM 3497 N N   . ALA A 0 459 . 39.319   7.420   -38.825  1.00 90.84 459 A 1 
ATOM 3498 C CA  . ALA A 0 459 . 39.929   8.200   -39.893  1.00 90.84 459 A 1 
ATOM 3499 C C   . ALA A 0 459 . 40.611   7.291   -40.923  1.00 90.84 459 A 1 
ATOM 3500 C CB  . ALA A 0 459 . 40.907   9.227   -39.318  1.00 90.84 459 A 1 
ATOM 3501 O O   . ALA A 0 459 . 41.088   6.204   -40.585  1.00 90.84 459 A 1 
ATOM 3502 N N   . GLU A 0 460 . 40.664   7.770   -42.161  1.00 88.87 460 A 1 
ATOM 3503 C CA  . GLU A 0 460 . 41.337   7.154   -43.304  1.00 88.87 460 A 1 
ATOM 3504 C C   . GLU A 0 460 . 42.226   8.206   -43.991  1.00 88.87 460 A 1 
ATOM 3505 C CB  . GLU A 0 460 . 40.306   6.592   -44.308  1.00 88.87 460 A 1 
ATOM 3506 O O   . GLU A 0 460 . 41.780   9.330   -44.217  1.00 88.87 460 A 1 
ATOM 3507 C CG  . GLU A 0 460 . 39.396   5.476   -43.754  1.00 88.87 460 A 1 
ATOM 3508 C CD  . GLU A 0 460 . 38.472   4.828   -44.812  1.00 88.87 460 A 1 
ATOM 3509 O OE1 . GLU A 0 460 . 37.733   3.884   -44.445  1.00 88.87 460 A 1 
ATOM 3510 O OE2 . GLU A 0 460 . 38.520   5.212   -46.006  1.00 88.87 460 A 1 
ATOM 3511 N N   . ASP A 0 461 . 43.454   7.821   -44.338  1.00 84.60 461 A 1 
ATOM 3512 C CA  . ASP A 0 461 . 44.418   8.564   -45.162  1.00 84.60 461 A 1 
ATOM 3513 C C   . ASP A 0 461 . 44.688   7.728   -46.429  1.00 84.60 461 A 1 
ATOM 3514 C CB  . ASP A 0 461 . 45.691   8.839   -44.327  1.00 84.60 461 A 1 
ATOM 3515 O O   . ASP A 0 461 . 44.955   6.522   -46.354  1.00 84.60 461 A 1 
ATOM 3516 C CG  . ASP A 0 461 . 46.896   9.462   -45.065  1.00 84.60 461 A 1 
ATOM 3517 O OD1 . ASP A 0 461 . 46.898   9.493   -46.320  1.00 84.60 461 A 1 
ATOM 3518 O OD2 . ASP A 0 461 . 47.877   9.808   -44.359  1.00 84.60 461 A 1 
ATOM 3519 N N   . TYR A 0 462 . 44.574   8.338   -47.613  1.00 83.89 462 A 1 
ATOM 3520 C CA  . TYR A 0 462 . 44.909   7.707   -48.891  1.00 83.89 462 A 1 
ATOM 3521 C C   . TYR A 0 462 . 45.865   8.547   -49.750  1.00 83.89 462 A 1 
ATOM 3522 C CB  . TYR A 0 462 . 43.636   7.309   -49.652  1.00 83.89 462 A 1 
ATOM 3523 O O   . TYR A 0 462 . 45.466   9.260   -50.682  1.00 83.89 462 A 1 
ATOM 3524 C CG  . TYR A 0 462 . 43.944   6.569   -50.943  1.00 83.89 462 A 1 
ATOM 3525 C CD1 . TYR A 0 462 . 43.773   7.199   -52.192  1.00 83.89 462 A 1 
ATOM 3526 C CD2 . TYR A 0 462 . 44.510   5.286   -50.882  1.00 83.89 462 A 1 
ATOM 3527 C CE1 . TYR A 0 462 . 44.172   6.548   -53.377  1.00 83.89 462 A 1 
ATOM 3528 C CE2 . TYR A 0 462 . 44.914   4.628   -52.054  1.00 83.89 462 A 1 
ATOM 3529 O OH  . TYR A 0 462 . 45.208   4.629   -54.423  1.00 83.89 462 A 1 
ATOM 3530 C CZ  . TYR A 0 462 . 44.758   5.265   -53.304  1.00 83.89 462 A 1 
ATOM 3531 N N   . ASP A 0 463 . 47.160   8.355   -49.515  1.00 81.75 463 A 1 
ATOM 3532 C CA  . ASP A 0 463 . 48.231   9.020   -50.252  1.00 81.75 463 A 1 
ATOM 3533 C C   . ASP A 0 463 . 48.591   8.289   -51.568  1.00 81.75 463 A 1 
ATOM 3534 C CB  . ASP A 0 463 . 49.436   9.214   -49.313  1.00 81.75 463 A 1 
ATOM 3535 O O   . ASP A 0 463 . 48.968   7.111   -51.608  1.00 81.75 463 A 1 
ATOM 3536 C CG  . ASP A 0 463 . 50.448   10.248  -49.824  1.00 81.75 463 A 1 
ATOM 3537 O OD1 . ASP A 0 463 . 50.199   10.877  -50.887  1.00 81.75 463 A 1 
ATOM 3538 O OD2 . ASP A 0 463 . 51.578   10.317  -49.283  1.00 81.75 463 A 1 
ATOM 3539 N N   . ARG A 0 464 . 48.509   8.982   -52.712  1.00 76.41 464 A 1 
ATOM 3540 C CA  . ARG A 0 464 . 48.775   8.403   -54.043  1.00 76.41 464 A 1 
ATOM 3541 C C   . ARG A 0 464 . 49.781   9.218   -54.840  1.00 76.41 464 A 1 
ATOM 3542 C CB  . ARG A 0 464 . 47.443   8.217   -54.781  1.00 76.41 464 A 1 
ATOM 3543 O O   . ARG A 0 464 . 49.439   10.232  -55.450  1.00 76.41 464 A 1 
ATOM 3544 C CG  . ARG A 0 464 . 47.645   7.377   -56.045  1.00 76.41 464 A 1 
ATOM 3545 C CD  . ARG A 0 464 . 46.337   7.223   -56.831  1.00 76.41 464 A 1 
ATOM 3546 N NE  . ARG A 0 464 . 46.519   6.272   -57.948  1.00 76.41 464 A 1 
ATOM 3547 N NH1 . ARG A 0 464 . 47.603   7.694   -59.385  1.00 76.41 464 A 1 
ATOM 3548 N NH2 . ARG A 0 464 . 47.663   5.511   -59.770  1.00 76.41 464 A 1 
ATOM 3549 C CZ  . ARG A 0 464 . 47.238   6.495   -59.032  1.00 76.41 464 A 1 
ATOM 3550 N N   . TYR A 0 465 . 50.993   8.685   -55.005  1.00 75.55 465 A 1 
ATOM 3551 C CA  . TYR A 0 465 . 52.075   9.340   -55.746  1.00 75.55 465 A 1 
ATOM 3552 C C   . TYR A 0 465 . 52.441   8.632   -57.063  1.00 75.55 465 A 1 
ATOM 3553 C CB  . TYR A 0 465 . 53.286   9.550   -54.826  1.00 75.55 465 A 1 
ATOM 3554 O O   . TYR A 0 465 . 52.777   7.447   -57.126  1.00 75.55 465 A 1 
ATOM 3555 C CG  . TYR A 0 465 . 53.855   8.276   -54.234  1.00 75.55 465 A 1 
ATOM 3556 C CD1 . TYR A 0 465 . 53.357   7.799   -53.005  1.00 75.55 465 A 1 
ATOM 3557 C CD2 . TYR A 0 465 . 54.844   7.549   -54.929  1.00 75.55 465 A 1 
ATOM 3558 C CE1 . TYR A 0 465 . 53.827   6.585   -52.476  1.00 75.55 465 A 1 
ATOM 3559 C CE2 . TYR A 0 465 . 55.319   6.335   -54.400  1.00 75.55 465 A 1 
ATOM 3560 O OH  . TYR A 0 465 . 55.247   4.666   -52.703  1.00 75.55 465 A 1 
ATOM 3561 C CZ  . TYR A 0 465 . 54.805   5.854   -53.177  1.00 75.55 465 A 1 
ATOM 3562 N N   . ASP A 0 466 . 52.480   9.407   -58.148  1.00 67.85 466 A 1 
ATOM 3563 C CA  . ASP A 0 466 . 53.048   9.013   -59.436  1.00 67.85 466 A 1 
ATOM 3564 C C   . ASP A 0 466 . 54.372   9.770   -59.657  1.00 67.85 466 A 1 
ATOM 3565 C CB  . ASP A 0 466 . 52.024   9.246   -60.568  1.00 67.85 466 A 1 
ATOM 3566 O O   . ASP A 0 466 . 54.399   10.933  -60.078  1.00 67.85 466 A 1 
ATOM 3567 C CG  . ASP A 0 466 . 51.091   8.047   -60.819  1.00 67.85 466 A 1 
ATOM 3568 O OD1 . ASP A 0 466 . 51.620   6.949   -61.100  1.00 67.85 466 A 1 
ATOM 3569 O OD2 . ASP A 0 466 . 49.849   8.221   -60.879  1.00 67.85 466 A 1 
ATOM 3570 N N   . SER A 0 467 . 55.504   9.102   -59.397  1.00 61.31 467 A 1 
ATOM 3571 C CA  . SER A 0 467 . 56.825   9.619   -59.772  1.00 61.31 467 A 1 
ATOM 3572 C C   . SER A 0 467 . 57.209   9.139   -61.170  1.00 61.31 467 A 1 
ATOM 3573 C CB  . SER A 0 467 . 57.895   9.335   -58.714  1.00 61.31 467 A 1 
ATOM 3574 O O   . SER A 0 467 . 57.395   7.948   -61.443  1.00 61.31 467 A 1 
ATOM 3575 O OG  . SER A 0 467 . 58.273   7.980   -58.686  1.00 61.31 467 A 1 
ATOM 3576 N N   . ARG A 0 468 . 57.314   10.095  -62.091  1.00 53.79 468 A 1 
ATOM 3577 C CA  . ARG A 0 468 . 57.748   9.854   -63.463  1.00 53.79 468 A 1 
ATOM 3578 C C   . ARG A 0 468 . 59.211   10.256  -63.585  1.00 53.79 468 A 1 
ATOM 3579 C CB  . ARG A 0 468 . 56.827   10.667  -64.385  1.00 53.79 468 A 1 
ATOM 3580 O O   . ARG A 0 468 . 59.479   11.456  -63.659  1.00 53.79 468 A 1 
ATOM 3581 C CG  . ARG A 0 468 . 57.130   10.424  -65.865  1.00 53.79 468 A 1 
ATOM 3582 C CD  . ARG A 0 468 . 56.268   11.348  -66.730  1.00 53.79 468 A 1 
ATOM 3583 N NE  . ARG A 0 468 . 56.269   10.880  -68.123  1.00 53.79 468 A 1 
ATOM 3584 N NH1 . ARG A 0 468 . 54.664   12.279  -68.962  1.00 53.79 468 A 1 
ATOM 3585 N NH2 . ARG A 0 468 . 55.342   10.503  -70.150  1.00 53.79 468 A 1 
ATOM 3586 C CZ  . ARG A 0 468 . 55.434   11.235  -69.075  1.00 53.79 468 A 1 
ATOM 3587 N N   . ASP A 0 469 . 60.139   9.301   -63.710  1.00 46.36 469 A 1 
ATOM 3588 C CA  . ASP A 0 469 . 61.487   9.684   -64.131  1.00 46.36 469 A 1 
ATOM 3589 C C   . ASP A 0 469 . 61.380   10.270  -65.540  1.00 46.36 469 A 1 
ATOM 3590 C CB  . ASP A 0 469 . 62.537   8.558   -64.078  1.00 46.36 469 A 1 
ATOM 3591 O O   . ASP A 0 469 . 60.997   9.606   -66.514  1.00 46.36 469 A 1 
ATOM 3592 C CG  . ASP A 0 469 . 62.914   8.130   -62.654  1.00 46.36 469 A 1 
ATOM 3593 O OD1 . ASP A 0 469 . 62.981   9.027   -61.789  1.00 46.36 469 A 1 
ATOM 3594 O OD2 . ASP A 0 469 . 63.231   6.936   -62.459  1.00 46.36 469 A 1 
ATOM 3595 N N   . ALA A 0 470 . 61.701   11.557  -65.656  1.00 45.63 470 A 1 
ATOM 3596 C CA  . ALA A 0 470 . 61.859   12.215  -66.936  1.00 45.63 470 A 1 
ATOM 3597 C C   . ALA A 0 470 . 63.126   11.652  -67.588  1.00 45.63 470 A 1 
ATOM 3598 C CB  . ALA A 0 470 . 61.895   13.732  -66.719  1.00 45.63 470 A 1 
ATOM 3599 O O   . ALA A 0 470 . 64.205   12.223  -67.444  1.00 45.63 470 A 1 
ATOM 3600 N N   . GLY A 0 471 . 62.980   10.502  -68.263  1.00 43.38 471 A 1 
ATOM 3601 C CA  . GLY A 0 471 . 64.071   9.712   -68.829  1.00 43.38 471 A 1 
ATOM 3602 C C   . GLY A 0 471 . 65.121   10.606  -69.472  1.00 43.38 471 A 1 
ATOM 3603 O O   . GLY A 0 471 . 64.866   11.212  -70.519  1.00 43.38 471 A 1 
ATOM 3604 N N   . ALA A 0 472 . 66.264   10.728  -68.787  1.00 38.89 472 A 1 
ATOM 3605 C CA  . ALA A 0 472 . 67.228   11.785  -69.042  1.00 38.89 472 A 1 
ATOM 3606 C C   . ALA A 0 472 . 67.598   11.783  -70.524  1.00 38.89 472 A 1 
ATOM 3607 C CB  . ALA A 0 472 . 68.447   11.602  -68.130  1.00 38.89 472 A 1 
ATOM 3608 O O   . ALA A 0 472 . 68.088   10.786  -71.062  1.00 38.89 472 A 1 
ATOM 3609 N N   . TYR A 0 473 . 67.324   12.900  -71.199  1.00 40.98 473 A 1 
ATOM 3610 C CA  . TYR A 0 473 . 67.545   13.062  -72.631  1.00 40.98 473 A 1 
ATOM 3611 C C   . TYR A 0 473 . 69.054   13.131  -72.895  1.00 40.98 473 A 1 
ATOM 3612 C CB  . TYR A 0 473 . 66.741   14.281  -73.102  1.00 40.98 473 A 1 
ATOM 3613 O O   . TYR A 0 473 . 69.632   14.201  -73.081  1.00 40.98 473 A 1 
ATOM 3614 C CG  . TYR A 0 473 . 66.819   14.665  -74.573  1.00 40.98 473 A 1 
ATOM 3615 C CD1 . TYR A 0 473 . 67.678   15.711  -74.958  1.00 40.98 473 A 1 
ATOM 3616 C CD2 . TYR A 0 473 . 65.909   14.129  -75.505  1.00 40.98 473 A 1 
ATOM 3617 C CE1 . TYR A 0 473 . 67.590   16.273  -76.242  1.00 40.98 473 A 1 
ATOM 3618 C CE2 . TYR A 0 473 . 65.813   14.688  -76.797  1.00 40.98 473 A 1 
ATOM 3619 O OH  . TYR A 0 473 . 66.513   16.401  -78.363  1.00 40.98 473 A 1 
ATOM 3620 C CZ  . TYR A 0 473 . 66.634   15.785  -77.153  1.00 40.98 473 A 1 
ATOM 3621 N N   . GLY A 0 474 . 69.693   11.957  -72.896  1.00 36.23 474 A 1 
ATOM 3622 C CA  . GLY A 0 474 . 71.116   11.717  -73.115  1.00 36.23 474 A 1 
ATOM 3623 C C   . GLY A 0 474 . 71.529   12.007  -74.553  1.00 36.23 474 A 1 
ATOM 3624 O O   . GLY A 0 474 . 71.999   11.135  -75.277  1.00 36.23 474 A 1 
ATOM 3625 N N   . ARG A 0 475 . 71.330   13.247  -74.997  1.00 37.82 475 A 1 
ATOM 3626 C CA  . ARG A 0 475 . 71.723   13.743  -76.315  1.00 37.82 475 A 1 
ATOM 3627 C C   . ARG A 0 475 . 73.001   14.549  -76.177  1.00 37.82 475 A 1 
ATOM 3628 C CB  . ARG A 0 475 . 70.542   14.462  -76.980  1.00 37.82 475 A 1 
ATOM 3629 O O   . ARG A 0 475 . 73.023   15.769  -76.329  1.00 37.82 475 A 1 
ATOM 3630 C CG  . ARG A 0 475 . 69.470   13.430  -77.396  1.00 37.82 475 A 1 
ATOM 3631 C CD  . ARG A 0 475 . 69.279   13.315  -78.917  1.00 37.82 475 A 1 
ATOM 3632 N NE  . ARG A 0 475 . 68.055   14.002  -79.378  1.00 37.82 475 A 1 
ATOM 3633 N NH1 . ARG A 0 475 . 66.681   12.165  -79.567  1.00 37.82 475 A 1 
ATOM 3634 N NH2 . ARG A 0 475 . 65.885   14.185  -80.045  1.00 37.82 475 A 1 
ATOM 3635 C CZ  . ARG A 0 475 . 66.889   13.447  -79.666  1.00 37.82 475 A 1 
ATOM 3636 N N   . GLY A 0 476 . 74.085   13.820  -75.922  1.00 34.43 476 A 1 
ATOM 3637 C CA  . GLY A 0 476 . 75.427   14.328  -76.160  1.00 34.43 476 A 1 
ATOM 3638 C C   . GLY A 0 476 . 75.572   14.724  -77.631  1.00 34.43 476 A 1 
ATOM 3639 O O   . GLY A 0 476 . 75.330   13.913  -78.522  1.00 34.43 476 A 1 
ATOM 3640 N N   . ALA A 0 477 . 75.940   15.980  -77.889  1.00 31.74 477 A 1 
ATOM 3641 C CA  . ALA A 0 477 . 76.239   16.467  -79.235  1.00 31.74 477 A 1 
ATOM 3642 C C   . ALA A 0 477 . 77.093   17.750  -79.229  1.00 31.74 477 A 1 
ATOM 3643 C CB  . ALA A 0 477 . 74.931   16.651  -80.026  1.00 31.74 477 A 1 
ATOM 3644 O O   . ALA A 0 477 . 76.699   18.769  -79.791  1.00 31.74 477 A 1 
ATOM 3645 N N   . SER A 0 478 . 78.305   17.702  -78.670  1.00 35.47 478 A 1 
ATOM 3646 C CA  . SER A 0 478 . 79.376   18.631  -79.066  1.00 35.47 478 A 1 
ATOM 3647 C C   . SER A 0 478 . 80.322   17.941  -80.054  1.00 35.47 478 A 1 
ATOM 3648 C CB  . SER A 0 478 . 80.083   19.259  -77.859  1.00 35.47 478 A 1 
ATOM 3649 O O   . SER A 0 478 . 81.431   17.530  -79.722  1.00 35.47 478 A 1 
ATOM 3650 O OG  . SER A 0 478 . 80.523   18.275  -76.950  1.00 35.47 478 A 1 
ATOM 3651 N N   . LYS A 0 479 . 79.883   17.818  -81.317  1.00 34.51 479 A 1 
ATOM 3652 C CA  . LYS A 0 479 . 80.793   17.463  -82.418  1.00 34.51 479 A 1 
ATOM 3653 C C   . LYS A 0 479 . 81.881   18.533  -82.525  1.00 34.51 479 A 1 
ATOM 3654 C CB  . LYS A 0 479 . 80.053   17.354  -83.769  1.00 34.51 479 A 1 
ATOM 3655 O O   . LYS A 0 479 . 81.574   19.685  -82.818  1.00 34.51 479 A 1 
ATOM 3656 C CG  . LYS A 0 479 . 79.675   15.915  -84.148  1.00 34.51 479 A 1 
ATOM 3657 C CD  . LYS A 0 479 . 79.298   15.831  -85.638  1.00 34.51 479 A 1 
ATOM 3658 C CE  . LYS A 0 479 . 79.082   14.369  -86.047  1.00 34.51 479 A 1 
ATOM 3659 N NZ  . LYS A 0 479 . 78.963   14.210  -87.519  1.00 34.51 479 A 1 
ATOM 3660 N N   . TRP A 0 480 . 83.143   18.139  -82.371  1.00 26.68 480 A 1 
ATOM 3661 C CA  . TRP A 0 480 . 84.292   18.992  -82.671  1.00 26.68 480 A 1 
ATOM 3662 C C   . TRP A 0 480 . 84.942   18.518  -83.973  1.00 26.68 480 A 1 
ATOM 3663 C CB  . TRP A 0 480 . 85.245   19.045  -81.466  1.00 26.68 480 A 1 
ATOM 3664 O O   . TRP A 0 480 . 85.675   17.531  -83.995  1.00 26.68 480 A 1 
ATOM 3665 C CG  . TRP A 0 480 . 85.845   20.395  -81.221  1.00 26.68 480 A 1 
ATOM 3666 C CD1 . TRP A 0 480 . 85.181   21.440  -80.676  1.00 26.68 480 A 1 
ATOM 3667 C CD2 . TRP A 0 480 . 87.203   20.875  -81.471  1.00 26.68 480 A 1 
ATOM 3668 C CE2 . TRP A 0 480 . 87.288   22.233  -81.035  1.00 26.68 480 A 1 
ATOM 3669 C CE3 . TRP A 0 480 . 88.380   20.299  -81.997  1.00 26.68 480 A 1 
ATOM 3670 N NE1 . TRP A 0 480 . 86.024   22.528  -80.573  1.00 26.68 480 A 1 
ATOM 3671 C CH2 . TRP A 0 480 . 89.633   22.365  -81.610  1.00 26.68 480 A 1 
ATOM 3672 C CZ2 . TRP A 0 480 . 88.474   22.977  -81.107  1.00 26.68 480 A 1 
ATOM 3673 C CZ3 . TRP A 0 480 . 89.585   21.028  -82.052  1.00 26.68 480 A 1 
ATOM 3674 N N   . GLY A 0 481 . 84.622   19.187  -85.080  1.00 34.93 481 A 1 
ATOM 3675 C CA  . GLY A 0 481 . 85.261   18.961  -86.375  1.00 34.93 481 A 1 
ATOM 3676 C C   . GLY A 0 481 . 86.282   20.057  -86.647  1.00 34.93 481 A 1 
ATOM 3677 O O   . GLY A 0 481 . 85.902   21.218  -86.753  1.00 34.93 481 A 1 
ATOM 3678 N N   . LYS A 0 482 . 87.565   19.701  -86.770  1.00 34.13 482 A 1 
ATOM 3679 C CA  . LYS A 0 482 . 88.570   20.584  -87.379  1.00 34.13 482 A 1 
ATOM 3680 C C   . LYS A 0 482 . 88.531   20.406  -88.892  1.00 34.13 482 A 1 
ATOM 3681 C CB  . LYS A 0 482 . 89.978   20.301  -86.827  1.00 34.13 482 A 1 
ATOM 3682 O O   . LYS A 0 482 . 88.522   19.271  -89.363  1.00 34.13 482 A 1 
ATOM 3683 C CG  . LYS A 0 482 . 90.343   21.277  -85.703  1.00 34.13 482 A 1 
ATOM 3684 C CD  . LYS A 0 482 . 91.757   20.996  -85.178  1.00 34.13 482 A 1 
ATOM 3685 C CE  . LYS A 0 482 . 92.186   22.112  -84.220  1.00 34.13 482 A 1 
ATOM 3686 N NZ  . LYS A 0 482 . 93.498   21.819  -83.592  1.00 34.13 482 A 1 
ATOM 3687 N N   . ASP A 0 483 . 88.538   21.516  -89.624  1.00 38.36 483 A 1 
ATOM 3688 C CA  . ASP A 0 483 . 88.547   21.513  -91.085  1.00 38.36 483 A 1 
ATOM 3689 C C   . ASP A 0 483 . 89.742   20.727  -91.644  1.00 38.36 483 A 1 
ATOM 3690 C CB  . ASP A 0 483 . 88.576   22.953  -91.615  1.00 38.36 483 A 1 
ATOM 3691 O O   . ASP A 0 483 . 90.895   20.970  -91.278  1.00 38.36 483 A 1 
ATOM 3692 C CG  . ASP A 0 483 . 87.288   23.709  -91.302  1.00 38.36 483 A 1 
ATOM 3693 O OD1 . ASP A 0 483 . 86.219   23.210  -91.718  1.00 38.36 483 A 1 
ATOM 3694 O OD2 . ASP A 0 483 . 87.396   24.778  -90.665  1.00 38.36 483 A 1 
ATOM 3695 N N   . ALA A 0 484 . 89.459   19.795  -92.556  1.00 39.52 484 A 1 
ATOM 3696 C CA  . ALA A 0 484 . 90.480   19.127  -93.353  1.00 39.52 484 A 1 
ATOM 3697 C C   . ALA A 0 484 . 90.936   20.038  -94.507  1.00 39.52 484 A 1 
ATOM 3698 C CB  . ALA A 0 484 . 89.953   17.769  -93.829  1.00 39.52 484 A 1 
ATOM 3699 O O   . ALA A 0 484 . 90.139   20.768  -95.101  1.00 39.52 484 A 1 
ATOM 3700 N N   . ASP A 0 485 . 92.233   19.995  -94.808  1.00 37.67 485 A 1 
ATOM 3701 C CA  . ASP A 0 485 . 92.923   21.041  -95.566  1.00 37.67 485 A 1 
ATOM 3702 C C   . ASP A 0 485 . 92.518   21.136  -97.056  1.00 37.67 485 A 1 
ATOM 3703 C CB  . ASP A 0 485 . 94.438   20.860  -95.372  1.00 37.67 485 A 1 
ATOM 3704 O O   . ASP A 0 485 . 92.214   20.145  -97.731  1.00 37.67 485 A 1 
ATOM 3705 C CG  . ASP A 0 485 . 95.241   22.151  -95.562  1.00 37.67 485 A 1 
ATOM 3706 O OD1 . ASP A 0 485 . 94.634   23.174  -95.962  1.00 37.67 485 A 1 
ATOM 3707 O OD2 . ASP A 0 485 . 96.460   22.093  -95.297  1.00 37.67 485 A 1 
ATOM 3708 N N   . LYS A 0 486 . 92.530   22.359  -97.599  1.00 40.61 486 A 1 
ATOM 3709 C CA  . LYS A 0 486 . 92.050   22.671  -98.953  1.00 40.61 486 A 1 
ATOM 3710 C C   . LYS A 0 486 . 93.079   22.298  -100.018 1.00 40.61 486 A 1 
ATOM 3711 C CB  . LYS A 0 486 . 91.666   24.155  -99.072  1.00 40.61 486 A 1 
ATOM 3712 O O   . LYS A 0 486 . 93.867   23.131  -100.461 1.00 40.61 486 A 1 
ATOM 3713 C CG  . LYS A 0 486 . 90.357   24.494  -98.353  1.00 40.61 486 A 1 
ATOM 3714 C CD  . LYS A 0 486 . 90.026   25.979  -98.548  1.00 40.61 486 A 1 
ATOM 3715 C CE  . LYS A 0 486 . 88.726   26.307  -97.810  1.00 40.61 486 A 1 
ATOM 3716 N NZ  . LYS A 0 486 . 88.433   27.760  -97.833  1.00 40.61 486 A 1 
ATOM 3717 N N   . THR A 0 487 . 92.979   21.082  -100.552 1.00 34.45 487 A 1 
ATOM 3718 C CA  . THR A 0 487 . 93.676   20.728  -101.801 1.00 34.45 487 A 1 
ATOM 3719 C C   . THR A 0 487 . 93.007   21.418  -102.999 1.00 34.45 487 A 1 
ATOM 3720 C CB  . THR A 0 487 . 93.759   19.211  -102.002 1.00 34.45 487 A 1 
ATOM 3721 O O   . THR A 0 487 . 92.039   20.913  -103.573 1.00 34.45 487 A 1 
ATOM 3722 C CG2 . THR A 0 487 . 94.616   18.841  -103.215 1.00 34.45 487 A 1 
ATOM 3723 O OG1 . THR A 0 487 . 94.383   18.612  -100.892 1.00 34.45 487 A 1 
ATOM 3724 N N   . VAL A 0 488 . 93.516   22.590  -103.387 1.00 39.27 488 A 1 
ATOM 3725 C CA  . VAL A 0 488 . 93.094   23.295  -104.609 1.00 39.27 488 A 1 
ATOM 3726 C C   . VAL A 0 488 . 93.646   22.563  -105.835 1.00 39.27 488 A 1 
ATOM 3727 C CB  . VAL A 0 488 . 93.515   24.778  -104.586 1.00 39.27 488 A 1 
ATOM 3728 O O   . VAL A 0 488 . 94.849   22.347  -105.961 1.00 39.27 488 A 1 
ATOM 3729 C CG1 . VAL A 0 488 . 93.164   25.502  -105.894 1.00 39.27 488 A 1 
ATOM 3730 C CG2 . VAL A 0 488 . 92.797   25.517  -103.447 1.00 39.27 488 A 1 
ATOM 3731 N N   . LYS A 0 489 . 92.756   22.175  -106.754 1.00 37.00 489 A 1 
ATOM 3732 C CA  . LYS A 0 489 . 93.118   21.463  -107.987 1.00 37.00 489 A 1 
ATOM 3733 C C   . LYS A 0 489 . 93.842   22.393  -108.962 1.00 37.00 489 A 1 
ATOM 3734 C CB  . LYS A 0 489 . 91.866   20.875  -108.658 1.00 37.00 489 A 1 
ATOM 3735 O O   . LYS A 0 489 . 93.299   23.427  -109.345 1.00 37.00 489 A 1 
ATOM 3736 C CG  . LYS A 0 489 . 91.225   19.748  -107.836 1.00 37.00 489 A 1 
ATOM 3737 C CD  . LYS A 0 489 . 89.970   19.216  -108.540 1.00 37.00 489 A 1 
ATOM 3738 C CE  . LYS A 0 489 . 89.368   18.063  -107.729 1.00 37.00 489 A 1 
ATOM 3739 N NZ  . LYS A 0 489 . 88.121   17.550  -108.349 1.00 37.00 489 A 1 
ATOM 3740 N N   . GLY A 0 490 . 95.020   21.981  -109.425 1.00 32.57 490 A 1 
ATOM 3741 C CA  . GLY A 0 490 . 95.676   22.607  -110.570 1.00 32.57 490 A 1 
ATOM 3742 C C   . GLY A 0 490 . 94.975   22.242  -111.882 1.00 32.57 490 A 1 
ATOM 3743 O O   . GLY A 0 490 . 94.738   21.065  -112.154 1.00 32.57 490 A 1 
ATOM 3744 N N   . HIS A 0 491 . 94.681   23.245  -112.710 1.00 36.91 491 A 1 
ATOM 3745 C CA  . HIS A 0 491 . 94.396   23.040  -114.129 1.00 36.91 491 A 1 
ATOM 3746 C C   . HIS A 0 491 . 95.720   22.986  -114.898 1.00 36.91 491 A 1 
ATOM 3747 C CB  . HIS A 0 491 . 93.474   24.144  -114.663 1.00 36.91 491 A 1 
ATOM 3748 O O   . HIS A 0 491 . 96.567   23.863  -114.740 1.00 36.91 491 A 1 
ATOM 3749 C CG  . HIS A 0 491 . 92.033   23.946  -114.270 1.00 36.91 491 A 1 
ATOM 3750 C CD2 . HIS A 0 491 . 91.361   24.564  -113.249 1.00 36.91 491 A 1 
ATOM 3751 N ND1 . HIS A 0 491 . 91.140   23.099  -114.888 1.00 36.91 491 A 1 
ATOM 3752 C CE1 . HIS A 0 491 . 89.959   23.208  -114.258 1.00 36.91 491 A 1 
ATOM 3753 N NE2 . HIS A 0 491 . 90.046   24.084  -113.247 1.00 36.91 491 A 1 
ATOM 3754 N N   . ALA A 0 492 . 95.904   21.956  -115.722 1.00 30.53 492 A 1 
ATOM 3755 C CA  . ALA A 0 492 . 97.126   21.778  -116.495 1.00 30.53 492 A 1 
ATOM 3756 C C   . ALA A 0 492 . 97.147   22.675  -117.745 1.00 30.53 492 A 1 
ATOM 3757 C CB  . ALA A 0 492 . 97.270   20.292  -116.850 1.00 30.53 492 A 1 
ATOM 3758 O O   . ALA A 0 492 . 96.241   22.612  -118.573 1.00 30.53 492 A 1 
ATOM 3759 N N   . HIS A 0 493 . 98.230   23.433  -117.911 1.00 36.96 493 A 1 
ATOM 3760 C CA  . HIS A 0 493 . 98.720   23.926  -119.200 1.00 36.96 493 A 1 
ATOM 3761 C C   . HIS A 0 493 . 100.214  23.555  -119.326 1.00 36.96 493 A 1 
ATOM 3762 C CB  . HIS A 0 493 . 98.437   25.428  -119.377 1.00 36.96 493 A 1 
ATOM 3763 O O   . HIS A 0 493 . 100.871  23.340  -118.304 1.00 36.96 493 A 1 
ATOM 3764 C CG  . HIS A 0 493 . 97.245   25.688  -120.268 1.00 36.96 493 A 1 
ATOM 3765 C CD2 . HIS A 0 493 . 95.931   25.738  -119.887 1.00 36.96 493 A 1 
ATOM 3766 N ND1 . HIS A 0 493 . 97.275   25.886  -121.632 1.00 36.96 493 A 1 
ATOM 3767 C CE1 . HIS A 0 493 . 96.012   26.057  -122.057 1.00 36.96 493 A 1 
ATOM 3768 N NE2 . HIS A 0 493 . 95.158   25.981  -121.028 1.00 36.96 493 A 1 
ATOM 3769 N N   . PRO A 0 494 . 100.743  23.368  -120.548 1.00 37.30 494 A 1 
ATOM 3770 C CA  . PRO A 0 494 . 101.913  22.517  -120.750 1.00 37.30 494 A 1 
ATOM 3771 C C   . PRO A 0 494 . 103.258  23.229  -120.552 1.00 37.30 494 A 1 
ATOM 3772 C CB  . PRO A 0 494 . 101.764  21.980  -122.177 1.00 37.30 494 A 1 
ATOM 3773 O O   . PRO A 0 494 . 103.475  24.316  -121.079 1.00 37.30 494 A 1 
ATOM 3774 C CG  . PRO A 0 494 . 101.047  23.120  -122.901 1.00 37.30 494 A 1 
ATOM 3775 C CD  . PRO A 0 494 . 100.114  23.677  -121.826 1.00 37.30 494 A 1 
ATOM 3776 N N   . GLY A 0 495 . 104.197  22.523  -119.909 1.00 36.26 495 A 1 
ATOM 3777 C CA  . GLY A 0 495 . 105.636  22.769  -120.045 1.00 36.26 495 A 1 
ATOM 3778 C C   . GLY A 0 495 . 106.356  23.369  -118.835 1.00 36.26 495 A 1 
ATOM 3779 O O   . GLY A 0 495 . 106.814  24.494  -118.933 1.00 36.26 495 A 1 
ATOM 3780 N N   . TYR A 0 496 . 106.524  22.602  -117.749 1.00 34.42 496 A 1 
ATOM 3781 C CA  . TYR A 0 496 . 107.781  22.482  -116.974 1.00 34.42 496 A 1 
ATOM 3782 C C   . TYR A 0 496 . 107.683  21.272  -116.011 1.00 34.42 496 A 1 
ATOM 3783 C CB  . TYR A 0 496 . 108.186  23.782  -116.235 1.00 34.42 496 A 1 
ATOM 3784 O O   . TYR A 0 496 . 106.608  20.966  -115.498 1.00 34.42 496 A 1 
ATOM 3785 C CG  . TYR A 0 496 . 109.338  24.527  -116.911 1.00 34.42 496 A 1 
ATOM 3786 C CD1 . TYR A 0 496 . 110.652  24.023  -116.824 1.00 34.42 496 A 1 
ATOM 3787 C CD2 . TYR A 0 496 . 109.101  25.697  -117.662 1.00 34.42 496 A 1 
ATOM 3788 C CE1 . TYR A 0 496 . 111.701  24.645  -117.532 1.00 34.42 496 A 1 
ATOM 3789 C CE2 . TYR A 0 496 . 110.139  26.308  -118.392 1.00 34.42 496 A 1 
ATOM 3790 O OH  . TYR A 0 496 . 112.448  26.346  -119.049 1.00 34.42 496 A 1 
ATOM 3791 C CZ  . TYR A 0 496 . 111.442  25.774  -118.337 1.00 34.42 496 A 1 
ATOM 3792 N N   . HIS A 0 497 . 108.783  20.536  -115.812 1.00 34.22 497 A 1 
ATOM 3793 C CA  . HIS A 0 497 . 108.837  19.300  -115.005 1.00 34.22 497 A 1 
ATOM 3794 C C   . HIS A 0 497 . 109.044  19.582  -113.500 1.00 34.22 497 A 1 
ATOM 3795 C CB  . HIS A 0 497 . 109.999  18.418  -115.505 1.00 34.22 497 A 1 
ATOM 3796 O O   . HIS A 0 497 . 109.829  20.466  -113.168 1.00 34.22 497 A 1 
ATOM 3797 C CG  . HIS A 0 497 . 109.765  17.676  -116.799 1.00 34.22 497 A 1 
ATOM 3798 C CD2 . HIS A 0 497 . 109.745  18.198  -118.066 1.00 34.22 497 A 1 
ATOM 3799 N ND1 . HIS A 0 497 . 109.634  16.310  -116.928 1.00 34.22 497 A 1 
ATOM 3800 C CE1 . HIS A 0 497 . 109.526  16.019  -118.235 1.00 34.22 497 A 1 
ATOM 3801 N NE2 . HIS A 0 497 . 109.580  17.141  -118.966 1.00 34.22 497 A 1 
ATOM 3802 N N   . GLY A 0 498 . 108.451  18.783  -112.591 1.00 33.47 498 A 1 
ATOM 3803 C CA  . GLY A 0 498 . 108.771  18.881  -111.149 1.00 33.47 498 A 1 
ATOM 3804 C C   . GLY A 0 498 . 107.924  18.077  -110.140 1.00 33.47 498 A 1 
ATOM 3805 O O   . GLY A 0 498 . 107.156  18.658  -109.389 1.00 33.47 498 A 1 
ATOM 3806 N N   . THR A 0 499 . 108.127  16.756  -110.085 1.00 31.89 499 A 1 
ATOM 3807 C CA  . THR A 0 499 . 108.115  15.896  -108.867 1.00 31.89 499 A 1 
ATOM 3808 C C   . THR A 0 499 . 106.926  15.877  -107.865 1.00 31.89 499 A 1 
ATOM 3809 C CB  . THR A 0 499 . 109.435  16.057  -108.078 1.00 31.89 499 A 1 
ATOM 3810 O O   . THR A 0 499 . 106.820  16.682  -106.950 1.00 31.89 499 A 1 
ATOM 3811 C CG2 . THR A 0 499 . 109.956  14.702  -107.598 1.00 31.89 499 A 1 
ATOM 3812 O OG1 . THR A 0 499 . 110.471  16.591  -108.876 1.00 31.89 499 A 1 
ATOM 3813 N N   . SER A 0 500 . 106.143  14.791  -107.946 1.00 28.69 500 A 1 
ATOM 3814 C CA  . SER A 0 500 . 105.593  13.952  -106.848 1.00 28.69 500 A 1 
ATOM 3815 C C   . SER A 0 500 . 105.765  14.377  -105.368 1.00 28.69 500 A 1 
ATOM 3816 C CB  . SER A 0 500 . 106.253  12.565  -107.012 1.00 28.69 500 A 1 
ATOM 3817 O O   . SER A 0 500 . 106.878  14.320  -104.842 1.00 28.69 500 A 1 
ATOM 3818 O OG  . SER A 0 500 . 106.189  11.760  -105.850 1.00 28.69 500 A 1 
ATOM 3819 N N   . VAL A 0 501 . 104.640  14.466  -104.635 1.00 35.58 501 A 1 
ATOM 3820 C CA  . VAL A 0 501 . 104.516  14.027  -103.221 1.00 35.58 501 A 1 
ATOM 3821 C C   . VAL A 0 501 . 103.212  13.229  -103.040 1.00 35.58 501 A 1 
ATOM 3822 C CB  . VAL A 0 501 . 104.611  15.189  -102.204 1.00 35.58 501 A 1 
ATOM 3823 O O   . VAL A 0 501 . 102.191  13.539  -103.647 1.00 35.58 501 A 1 
ATOM 3824 C CG1 . VAL A 0 501 . 104.439  14.708  -100.752 1.00 35.58 501 A 1 
ATOM 3825 C CG2 . VAL A 0 501 . 105.978  15.881  -102.268 1.00 35.58 501 A 1 
ATOM 3826 N N   . THR A 0 502 . 103.264  12.169  -102.228 1.00 30.32 502 A 1 
ATOM 3827 C CA  . THR A 0 502 . 102.186  11.183  -101.997 1.00 30.32 502 A 1 
ATOM 3828 C C   . THR A 0 502 . 101.587  11.322  -100.586 1.00 30.32 502 A 1 
ATOM 3829 C CB  . THR A 0 502 . 102.777  9.767   -102.195 1.00 30.32 502 A 1 
ATOM 3830 O O   . THR A 0 502 . 102.264  11.816  -99.686  1.00 30.32 502 A 1 
ATOM 3831 C CG2 . THR A 0 502 . 101.810  8.589   -102.045 1.00 30.32 502 A 1 
ATOM 3832 O OG1 . THR A 0 502 . 103.280  9.645   -103.502 1.00 30.32 502 A 1 
ATOM 3833 N N   . SER A 0 503 . 100.398  10.728  -100.366 1.00 31.91 503 A 1 
ATOM 3834 C CA  . SER A 0 503 . 99.807   10.350  -99.056  1.00 31.91 503 A 1 
ATOM 3835 C C   . SER A 0 503 . 98.960   11.443  -98.347  1.00 31.91 503 A 1 
ATOM 3836 C CB  . SER A 0 503 . 100.906  9.706   -98.187  1.00 31.91 503 A 1 
ATOM 3837 O O   . SER A 0 503 . 99.251   12.619  -98.508  1.00 31.91 503 A 1 
ATOM 3838 O OG  . SER A 0 503 . 101.557  10.644  -97.356  1.00 31.91 503 A 1 
ATOM 3839 N N   . LYS A 0 504 . 97.876   11.159  -97.590  1.00 32.92 504 A 1 
ATOM 3840 C CA  . LYS A 0 504 . 97.250   9.885   -97.145  1.00 32.92 504 A 1 
ATOM 3841 C C   . LYS A 0 504 . 95.707   9.888   -97.240  1.00 32.92 504 A 1 
ATOM 3842 C CB  . LYS A 0 504 . 97.600   9.598   -95.663  1.00 32.92 504 A 1 
ATOM 3843 O O   . LYS A 0 504 . 95.062   10.928  -97.268  1.00 32.92 504 A 1 
ATOM 3844 C CG  . LYS A 0 504 . 99.036   9.113   -95.493  1.00 32.92 504 A 1 
ATOM 3845 C CD  . LYS A 0 504 . 99.417   8.714   -94.068  1.00 32.92 504 A 1 
ATOM 3846 C CE  . LYS A 0 504 . 100.893  8.289   -94.087  1.00 32.92 504 A 1 
ATOM 3847 N NZ  . LYS A 0 504 . 101.392  7.968   -92.727  1.00 32.92 504 A 1 
ATOM 3848 N N   . LYS A 0 505 . 95.153   8.670   -97.225  1.00 30.84 505 A 1 
ATOM 3849 C CA  . LYS A 0 505 . 93.740   8.293   -97.030  1.00 30.84 505 A 1 
ATOM 3850 C C   . LYS A 0 505 . 93.244   8.622   -95.606  1.00 30.84 505 A 1 
ATOM 3851 C CB  . LYS A 0 505 . 93.687   6.760   -97.271  1.00 30.84 505 A 1 
ATOM 3852 O O   . LYS A 0 505 . 93.987   8.383   -94.661  1.00 30.84 505 A 1 
ATOM 3853 C CG  . LYS A 0 505 . 92.353   6.053   -96.965  1.00 30.84 505 A 1 
ATOM 3854 C CD  . LYS A 0 505 . 92.470   4.517   -96.922  1.00 30.84 505 A 1 
ATOM 3855 C CE  . LYS A 0 505 . 91.104   3.979   -96.463  1.00 30.84 505 A 1 
ATOM 3856 N NZ  . LYS A 0 505 . 91.126   2.605   -95.910  1.00 30.84 505 A 1 
ATOM 3857 N N   . GLY A 0 506 . 91.958   8.970   -95.480  1.00 30.20 506 A 1 
ATOM 3858 C CA  . GLY A 0 506 . 91.124   8.549   -94.340  1.00 30.20 506 A 1 
ATOM 3859 C C   . GLY A 0 506 . 90.763   9.614   -93.301  1.00 30.20 506 A 1 
ATOM 3860 O O   . GLY A 0 506 . 91.548   9.906   -92.409  1.00 30.20 506 A 1 
ATOM 3861 N N   . ALA A 0 507 . 89.516   10.086  -93.362  1.00 32.70 507 A 1 
ATOM 3862 C CA  . ALA A 0 507 . 88.762   10.558  -92.202  1.00 32.70 507 A 1 
ATOM 3863 C C   . ALA A 0 507 . 87.440   9.773   -92.175  1.00 32.70 507 A 1 
ATOM 3864 C CB  . ALA A 0 507 . 88.595   12.082  -92.248  1.00 32.70 507 A 1 
ATOM 3865 O O   . ALA A 0 507 . 86.399   10.230  -92.645  1.00 32.70 507 A 1 
ATOM 3866 N N   . GLU A 0 508 . 87.538   8.523   -91.728  1.00 28.08 508 A 1 
ATOM 3867 C CA  . GLU A 0 508 . 86.403   7.650   -91.438  1.00 28.08 508 A 1 
ATOM 3868 C C   . GLU A 0 508 . 85.840   8.108   -90.074  1.00 28.08 508 A 1 
ATOM 3869 C CB  . GLU A 0 508 . 86.904   6.180   -91.485  1.00 28.08 508 A 1 
ATOM 3870 O O   . GLU A 0 508 . 86.564   8.121   -89.081  1.00 28.08 508 A 1 
ATOM 3871 C CG  . GLU A 0 508 . 87.216   5.708   -92.938  1.00 28.08 508 A 1 
ATOM 3872 C CD  . GLU A 0 508 . 88.392   4.709   -93.136  1.00 28.08 508 A 1 
ATOM 3873 O OE1 . GLU A 0 508 . 88.769   4.453   -94.316  1.00 28.08 508 A 1 
ATOM 3874 O OE2 . GLU A 0 508 . 89.002   4.246   -92.153  1.00 28.08 508 A 1 
ATOM 3875 N N   . TYR A 0 509 . 84.591   8.590   -90.037  1.00 34.87 509 A 1 
ATOM 3876 C CA  . TYR A 0 509 . 83.946   9.073   -88.807  1.00 34.87 509 A 1 
ATOM 3877 C C   . TYR A 0 509 . 82.908   8.060   -88.330  1.00 34.87 509 A 1 
ATOM 3878 C CB  . TYR A 0 509 . 83.309   10.459  -89.007  1.00 34.87 509 A 1 
ATOM 3879 O O   . TYR A 0 509 . 81.757   8.092   -88.773  1.00 34.87 509 A 1 
ATOM 3880 C CG  . TYR A 0 509 . 84.286   11.615  -89.084  1.00 34.87 509 A 1 
ATOM 3881 C CD1 . TYR A 0 509 . 84.906   12.093  -87.911  1.00 34.87 509 A 1 
ATOM 3882 C CD2 . TYR A 0 509 . 84.569   12.217  -90.324  1.00 34.87 509 A 1 
ATOM 3883 C CE1 . TYR A 0 509 . 85.815   13.167  -87.979  1.00 34.87 509 A 1 
ATOM 3884 C CE2 . TYR A 0 509 . 85.466   13.298  -90.394  1.00 34.87 509 A 1 
ATOM 3885 O OH  . TYR A 0 509 . 86.983   14.794  -89.310  1.00 34.87 509 A 1 
ATOM 3886 C CZ  . TYR A 0 509 . 86.097   13.769  -89.225  1.00 34.87 509 A 1 
ATOM 3887 N N   . ASP A 0 510 . 83.314   7.192   -87.408  1.00 29.35 510 A 1 
ATOM 3888 C CA  . ASP A 0 510 . 82.414   6.236   -86.772  1.00 29.35 510 A 1 
ATOM 3889 C C   . ASP A 0 510 . 81.338   6.949   -85.946  1.00 29.35 510 A 1 
ATOM 3890 C CB  . ASP A 0 510 . 83.203   5.238   -85.912  1.00 29.35 510 A 1 
ATOM 3891 O O   . ASP A 0 510 . 81.615   7.812   -85.107  1.00 29.35 510 A 1 
ATOM 3892 C CG  . ASP A 0 510 . 84.045   4.288   -86.767  1.00 29.35 510 A 1 
ATOM 3893 O OD1 . ASP A 0 510 . 83.510   3.823   -87.799  1.00 29.35 510 A 1 
ATOM 3894 O OD2 . ASP A 0 510 . 85.210   4.054   -86.383  1.00 29.35 510 A 1 
ATOM 3895 N N   . ALA A 0 511 . 80.081   6.563   -86.165  1.00 31.59 511 A 1 
ATOM 3896 C CA  . ALA A 0 511 . 78.933   7.018   -85.387  1.00 31.59 511 A 1 
ATOM 3897 C C   . ALA A 0 511 . 78.864   6.272   -84.039  1.00 31.59 511 A 1 
ATOM 3898 C CB  . ALA A 0 511 . 77.669   6.888   -86.249  1.00 31.59 511 A 1 
ATOM 3899 O O   . ALA A 0 511 . 77.927   5.524   -83.767  1.00 31.59 511 A 1 
ATOM 3900 N N   . ALA A 0 512 . 79.886   6.456   -83.202  1.00 27.65 512 A 1 
ATOM 3901 C CA  . ALA A 0 512 . 80.031   5.781   -81.917  1.00 27.65 512 A 1 
ATOM 3902 C C   . ALA A 0 512 . 79.116   6.377   -80.829  1.00 27.65 512 A 1 
ATOM 3903 C CB  . ALA A 0 512 . 81.516   5.787   -81.531  1.00 27.65 512 A 1 
ATOM 3904 O O   . ALA A 0 512 . 79.561   7.139   -79.972  1.00 27.65 512 A 1 
ATOM 3905 N N   . SER A 0 513 . 77.824   6.054   -80.885  1.00 35.61 513 A 1 
ATOM 3906 C CA  . SER A 0 513 . 76.955   5.764   -79.727  1.00 35.61 513 A 1 
ATOM 3907 C C   . SER A 0 513 . 75.525   5.538   -80.213  1.00 35.61 513 A 1 
ATOM 3908 C CB  . SER A 0 513 . 76.963   6.799   -78.582  1.00 35.61 513 A 1 
ATOM 3909 O O   . SER A 0 513 . 74.736   6.461   -80.410  1.00 35.61 513 A 1 
ATOM 3910 O OG  . SER A 0 513 . 77.238   8.114   -79.011  1.00 35.61 513 A 1 
ATOM 3911 N N   . GLU A 0 514 . 75.193   4.263   -80.386  1.00 33.14 514 A 1 
ATOM 3912 C CA  . GLU A 0 514 . 73.821   3.783   -80.310  1.00 33.14 514 A 1 
ATOM 3913 C C   . GLU A 0 514 . 73.227   4.268   -78.980  1.00 33.14 514 A 1 
ATOM 3914 C CB  . GLU A 0 514 . 73.897   2.255   -80.422  1.00 33.14 514 A 1 
ATOM 3915 O O   . GLU A 0 514 . 73.707   3.909   -77.904  1.00 33.14 514 A 1 
ATOM 3916 C CG  . GLU A 0 514 . 72.554   1.518   -80.391  1.00 33.14 514 A 1 
ATOM 3917 C CD  . GLU A 0 514 . 72.714   0.029   -80.758  1.00 33.14 514 A 1 
ATOM 3918 O OE1 . GLU A 0 514 . 71.666   -0.611  -80.992  1.00 33.14 514 A 1 
ATOM 3919 O OE2 . GLU A 0 514 . 73.870   -0.445  -80.859  1.00 33.14 514 A 1 
ATOM 3920 N N   . ALA A 0 515 . 72.241   5.164   -79.051  1.00 38.09 515 A 1 
ATOM 3921 C CA  . ALA A 0 515 . 71.586   5.699   -77.867  1.00 38.09 515 A 1 
ATOM 3922 C C   . ALA A 0 515 . 70.697   4.606   -77.267  1.00 38.09 515 A 1 
ATOM 3923 C CB  . ALA A 0 515 . 70.826   6.982   -78.233  1.00 38.09 515 A 1 
ATOM 3924 O O   . ALA A 0 515 . 69.512   4.518   -77.598  1.00 38.09 515 A 1 
ATOM 3925 N N   . GLY A 0 516 . 71.290   3.774   -76.406  1.00 32.94 516 A 1 
ATOM 3926 C CA  . GLY A 0 516 . 70.563   2.836   -75.562  1.00 32.94 516 A 1 
ATOM 3927 C C   . GLY A 0 516 . 69.436   3.590   -74.871  1.00 32.94 516 A 1 
ATOM 3928 O O   . GLY A 0 516 . 69.681   4.550   -74.139  1.00 32.94 516 A 1 
ATOM 3929 N N   . GLN A 0 517 . 68.199   3.216   -75.191  1.00 38.28 517 A 1 
ATOM 3930 C CA  . GLN A 0 517 . 67.014   3.872   -74.659  1.00 38.28 517 A 1 
ATOM 3931 C C   . GLN A 0 517 . 67.007   3.641   -73.150  1.00 38.28 517 A 1 
ATOM 3932 C CB  . GLN A 0 517 . 65.757   3.311   -75.348  1.00 38.28 517 A 1 
ATOM 3933 O O   . GLN A 0 517 . 66.778   2.520   -72.703  1.00 38.28 517 A 1 
ATOM 3934 C CG  . GLN A 0 517 . 65.666   3.768   -76.815  1.00 38.28 517 A 1 
ATOM 3935 C CD  . GLN A 0 517 . 64.532   3.099   -77.590  1.00 38.28 517 A 1 
ATOM 3936 N NE2 . GLN A 0 517 . 63.912   3.786   -78.524  1.00 38.28 517 A 1 
ATOM 3937 O OE1 . GLN A 0 517 . 64.187   1.946   -77.419  1.00 38.28 517 A 1 
ATOM 3938 N N   . ALA A 0 518 . 67.313   4.688   -72.378  1.00 38.35 518 A 1 
ATOM 3939 C CA  . ALA A 0 518 . 67.239   4.628   -70.928  1.00 38.35 518 A 1 
ATOM 3940 C C   . ALA A 0 518 . 65.827   4.174   -70.542  1.00 38.35 518 A 1 
ATOM 3941 C CB  . ALA A 0 518 . 67.605   5.995   -70.337  1.00 38.35 518 A 1 
ATOM 3942 O O   . ALA A 0 518 . 64.843   4.761   -71.006  1.00 38.35 518 A 1 
ATOM 3943 N N   . GLY A 0 519 . 65.751   3.092   -69.761  1.00 38.04 519 A 1 
ATOM 3944 C CA  . GLY A 0 519 . 64.488   2.494   -69.346  1.00 38.04 519 A 1 
ATOM 3945 C C   . GLY A 0 519 . 63.577   3.541   -68.717  1.00 38.04 519 A 1 
ATOM 3946 O O   . GLY A 0 519 . 64.031   4.410   -67.973  1.00 38.04 519 A 1 
ATOM 3947 N N   . TYR A 0 520 . 62.293   3.475   -69.053  1.00 37.55 520 A 1 
ATOM 3948 C CA  . TYR A 0 520 . 61.286   4.345   -68.466  1.00 37.55 520 A 1 
ATOM 3949 C C   . TYR A 0 520 . 60.968   3.823   -67.065  1.00 37.55 520 A 1 
ATOM 3950 C CB  . TYR A 0 520 . 60.073   4.388   -69.401  1.00 37.55 520 A 1 
ATOM 3951 O O   . TYR A 0 520 . 60.111   2.957   -66.904  1.00 37.55 520 A 1 
ATOM 3952 C CG  . TYR A 0 520 . 59.030   5.427   -69.048  1.00 37.55 520 A 1 
ATOM 3953 C CD1 . TYR A 0 520 . 58.043   5.143   -68.084  1.00 37.55 520 A 1 
ATOM 3954 C CD2 . TYR A 0 520 . 59.017   6.661   -69.728  1.00 37.55 520 A 1 
ATOM 3955 C CE1 . TYR A 0 520 . 57.016   6.067   -67.830  1.00 37.55 520 A 1 
ATOM 3956 C CE2 . TYR A 0 520 . 57.981   7.584   -69.493  1.00 37.55 520 A 1 
ATOM 3957 O OH  . TYR A 0 520 . 55.916   8.107   -68.395  1.00 37.55 520 A 1 
ATOM 3958 C CZ  . TYR A 0 520 . 56.970   7.270   -68.560  1.00 37.55 520 A 1 
ATOM 3959 N N   . TRP A 0 521 . 61.698   4.317   -66.072  1.00 40.80 521 A 1 
ATOM 3960 C CA  . TRP A 0 521 . 61.430   4.029   -64.672  1.00 40.80 521 A 1 
ATOM 3961 C C   . TRP A 0 521 . 60.327   4.978   -64.185  1.00 40.80 521 A 1 
ATOM 3962 C CB  . TRP A 0 521 . 62.738   4.112   -63.876  1.00 40.80 521 A 1 
ATOM 3963 O O   . TRP A 0 521 . 60.414   6.198   -64.290  1.00 40.80 521 A 1 
ATOM 3964 C CG  . TRP A 0 521 . 63.783   3.099   -64.255  1.00 40.80 521 A 1 
ATOM 3965 C CD1 . TRP A 0 521 . 64.802   3.325   -65.114  1.00 40.80 521 A 1 
ATOM 3966 C CD2 . TRP A 0 521 . 63.945   1.716   -63.805  1.00 40.80 521 A 1 
ATOM 3967 C CE2 . TRP A 0 521 . 65.088   1.160   -64.459  1.00 40.80 521 A 1 
ATOM 3968 C CE3 . TRP A 0 521 . 63.244   0.868   -62.920  1.00 40.80 521 A 1 
ATOM 3969 N NE1 . TRP A 0 521 . 65.570   2.185   -65.244  1.00 40.80 521 A 1 
ATOM 3970 C CH2 . TRP A 0 521 . 64.783   -0.979  -63.372  1.00 40.80 521 A 1 
ATOM 3971 C CZ2 . TRP A 0 521 . 65.513   -0.161  -64.251  1.00 40.80 521 A 1 
ATOM 3972 C CZ3 . TRP A 0 521 . 63.655   -0.464  -62.710  1.00 40.80 521 A 1 
ATOM 3973 N N   . GLY A 0 522 . 59.224   4.410   -63.721  1.00 50.34 522 A 1 
ATOM 3974 C CA  . GLY A 0 522 . 58.213   5.142   -62.972  1.00 50.34 522 A 1 
ATOM 3975 C C   . GLY A 0 522 . 57.952   4.359   -61.704  1.00 50.34 522 A 1 
ATOM 3976 O O   . GLY A 0 522 . 57.682   3.158   -61.794  1.00 50.34 522 A 1 
ATOM 3977 N N   . LYS A 0 523 . 58.064   5.015   -60.549  1.00 55.34 523 A 1 
ATOM 3978 C CA  . LYS A 0 523 . 57.578   4.447   -59.293  1.00 55.34 523 A 1 
ATOM 3979 C C   . LYS A 0 523 . 56.228   5.087   -59.024  1.00 55.34 523 A 1 
ATOM 3980 C CB  . LYS A 0 523 . 58.553   4.643   -58.124  1.00 55.34 523 A 1 
ATOM 3981 O O   . LYS A 0 523 . 56.161   6.283   -58.735  1.00 55.34 523 A 1 
ATOM 3982 C CG  . LYS A 0 523 . 59.984   4.164   -58.397  1.00 55.34 523 A 1 
ATOM 3983 C CD  . LYS A 0 523 . 60.806   4.425   -57.133  1.00 55.34 523 A 1 
ATOM 3984 C CE  . LYS A 0 523 . 62.251   3.973   -57.316  1.00 55.34 523 A 1 
ATOM 3985 N NZ  . LYS A 0 523 . 62.987   4.126   -56.039  1.00 55.34 523 A 1 
ATOM 3986 N N   . SER A 0 524 . 55.186   4.290   -59.188  1.00 65.17 524 A 1 
ATOM 3987 C CA  . SER A 0 524 . 53.834   4.606   -58.749  1.00 65.17 524 A 1 
ATOM 3988 C C   . SER A 0 524 . 53.557   3.799   -57.491  1.00 65.17 524 A 1 
ATOM 3989 C CB  . SER A 0 524 . 52.824   4.272   -59.849  1.00 65.17 524 A 1 
ATOM 3990 O O   . SER A 0 524 . 53.766   2.582   -57.505  1.00 65.17 524 A 1 
ATOM 3991 O OG  . SER A 0 524 . 52.982   2.939   -60.316  1.00 65.17 524 A 1 
ATOM 3992 N N   . GLY A 0 525 . 53.098   4.459   -56.438  1.00 74.10 525 A 1 
ATOM 3993 C CA  . GLY A 0 525 . 52.649   3.800   -55.222  1.00 74.10 525 A 1 
ATOM 3994 C C   . GLY A 0 525 . 51.352   4.411   -54.720  1.00 74.10 525 A 1 
ATOM 3995 O O   . GLY A 0 525 . 50.952   5.494   -55.156  1.00 74.10 525 A 1 
ATOM 3996 N N   . SER A 0 526 . 50.700   3.678   -53.834  1.00 77.60 526 A 1 
ATOM 3997 C CA  . SER A 0 526 . 49.699   4.221   -52.929  1.00 77.60 526 A 1 
ATOM 3998 C C   . SER A 0 526 . 49.999   3.717   -51.532  1.00 77.60 526 A 1 
ATOM 3999 C CB  . SER A 0 526 . 48.274   3.846   -53.334  1.00 77.60 526 A 1 
ATOM 4000 O O   . SER A 0 526 . 50.291   2.526   -51.385  1.00 77.60 526 A 1 
ATOM 4001 O OG  . SER A 0 526 . 48.109   2.438   -53.442  1.00 77.60 526 A 1 
ATOM 4002 N N   . ASP A 0 527 . 49.916   4.626   -50.580  1.00 78.68 527 A 1 
ATOM 4003 C CA  . ASP A 0 527 . 49.802   4.332   -49.162  1.00 78.68 527 A 1 
ATOM 4004 C C   . ASP A 0 527 . 48.310   4.294   -48.791  1.00 78.68 527 A 1 
ATOM 4005 C CB  . ASP A 0 527 . 50.592   5.391   -48.367  1.00 78.68 527 A 1 
ATOM 4006 O O   . ASP A 0 527 . 47.472   4.811   -49.542  1.00 78.68 527 A 1 
ATOM 4007 C CG  . ASP A 0 527 . 51.384   4.760   -47.225  1.00 78.68 527 A 1 
ATOM 4008 O OD1 . ASP A 0 527 . 50.880   3.738   -46.711  1.00 78.68 527 A 1 
ATOM 4009 O OD2 . ASP A 0 527 . 52.535   5.216   -47.010  1.00 78.68 527 A 1 
ATOM 4010 N N   . TRP A 0 528 . 47.966   3.623   -47.699  1.00 81.34 528 A 1 
ATOM 4011 C CA  . TRP A 0 528 . 46.626   3.694   -47.111  1.00 81.34 528 A 1 
ATOM 4012 C C   . TRP A 0 528 . 46.719   3.319   -45.642  1.00 81.34 528 A 1 
ATOM 4013 C CB  . TRP A 0 528 . 45.616   2.776   -47.820  1.00 81.34 528 A 1 
ATOM 4014 O O   . TRP A 0 528 . 46.984   2.156   -45.325  1.00 81.34 528 A 1 
ATOM 4015 C CG  . TRP A 0 528 . 44.214   2.826   -47.265  1.00 81.34 528 A 1 
ATOM 4016 C CD1 . TRP A 0 528 . 43.347   3.857   -47.405  1.00 81.34 528 A 1 
ATOM 4017 C CD2 . TRP A 0 528 . 43.546   1.890   -46.356  1.00 81.34 528 A 1 
ATOM 4018 C CE2 . TRP A 0 528 . 42.232   2.379   -46.079  1.00 81.34 528 A 1 
ATOM 4019 C CE3 . TRP A 0 528 . 43.935   0.706   -45.690  1.00 81.34 528 A 1 
ATOM 4020 N NE1 . TRP A 0 528 . 42.165   3.584   -46.741  1.00 81.34 528 A 1 
ATOM 4021 C CH2 . TRP A 0 528 . 41.745   0.511   -44.619  1.00 81.34 528 A 1 
ATOM 4022 C CZ2 . TRP A 0 528 . 41.331   1.701   -45.244  1.00 81.34 528 A 1 
ATOM 4023 C CZ3 . TRP A 0 528 . 43.045   0.022   -44.837  1.00 81.34 528 A 1 
ATOM 4024 N N   . ASP A 0 529 . 46.474   4.301   -44.787  1.00 83.86 529 A 1 
ATOM 4025 C CA  . ASP A 0 529 . 46.408   4.143   -43.343  1.00 83.86 529 A 1 
ATOM 4026 C C   . ASP A 0 529 . 44.958   4.356   -42.898  1.00 83.86 529 A 1 
ATOM 4027 C CB  . ASP A 0 529 . 47.362   5.136   -42.644  1.00 83.86 529 A 1 
ATOM 4028 O O   . ASP A 0 529 . 44.285   5.298   -43.317  1.00 83.86 529 A 1 
ATOM 4029 C CG  . ASP A 0 529 . 48.816   4.658   -42.492  1.00 83.86 529 A 1 
ATOM 4030 O OD1 . ASP A 0 529 . 49.028   3.430   -42.367  1.00 83.86 529 A 1 
ATOM 4031 O OD2 . ASP A 0 529 . 49.704   5.528   -42.324  1.00 83.86 529 A 1 
ATOM 4032 N N   . ALA A 0 530 . 44.468   3.497   -42.011  1.00 84.47 530 A 1 
ATOM 4033 C CA  . ALA A 0 530 . 43.180   3.685   -41.356  1.00 84.47 530 A 1 
ATOM 4034 C C   . ALA A 0 530 . 43.281   3.350   -39.873  1.00 84.47 530 A 1 
ATOM 4035 C CB  . ALA A 0 530 . 42.115   2.852   -42.071  1.00 84.47 530 A 1 
ATOM 4036 O O   . ALA A 0 530 . 43.959   2.396   -39.482  1.00 84.47 530 A 1 
ATOM 4037 N N   . TYR A 0 531 . 42.581   4.110   -39.034  1.00 88.56 531 A 1 
ATOM 4038 C CA  . TYR A 0 531 . 42.435   3.793   -37.617  1.00 88.56 531 A 1 
ATOM 4039 C C   . TYR A 0 531 . 41.004   4.020   -37.146  1.00 88.56 531 A 1 
ATOM 4040 C CB  . TYR A 0 531 . 43.459   4.562   -36.758  1.00 88.56 531 A 1 
ATOM 4041 O O   . TYR A 0 531 . 40.295   4.891   -37.651  1.00 88.56 531 A 1 
ATOM 4042 C CG  . TYR A 0 531 . 43.105   6.007   -36.429  1.00 88.56 531 A 1 
ATOM 4043 C CD1 . TYR A 0 531 . 43.634   7.065   -37.192  1.00 88.56 531 A 1 
ATOM 4044 C CD2 . TYR A 0 531 . 42.227   6.287   -35.361  1.00 88.56 531 A 1 
ATOM 4045 C CE1 . TYR A 0 531 . 43.285   8.397   -36.891  1.00 88.56 531 A 1 
ATOM 4046 C CE2 . TYR A 0 531 . 41.823   7.610   -35.099  1.00 88.56 531 A 1 
ATOM 4047 O OH  . TYR A 0 531 . 41.932   9.942   -35.640  1.00 88.56 531 A 1 
ATOM 4048 C CZ  . TYR A 0 531 . 42.347   8.668   -35.873  1.00 88.56 531 A 1 
ATOM 4049 N N   . GLY A 0 532 . 40.613   3.289   -36.104  1.00 91.36 532 A 1 
ATOM 4050 C CA  . GLY A 0 532 . 39.361   3.539   -35.408  1.00 91.36 532 A 1 
ATOM 4051 C C   . GLY A 0 532 . 39.418   3.231   -33.917  1.00 91.36 532 A 1 
ATOM 4052 O O   . GLY A 0 532 . 40.296   2.502   -33.440  1.00 91.36 532 A 1 
ATOM 4053 N N   . ARG A 0 533 . 38.490   3.844   -33.181  1.00 91.93 533 A 1 
ATOM 4054 C CA  . ARG A 0 533 . 38.238   3.625   -31.755  1.00 91.93 533 A 1 
ATOM 4055 C C   . ARG A 0 533 . 36.728   3.595   -31.525  1.00 91.93 533 A 1 
ATOM 4056 C CB  . ARG A 0 533 . 38.891   4.708   -30.879  1.00 91.93 533 A 1 
ATOM 4057 O O   . ARG A 0 533 . 36.074   4.585   -31.822  1.00 91.93 533 A 1 
ATOM 4058 C CG  . ARG A 0 533 . 40.380   4.932   -31.190  1.00 91.93 533 A 1 
ATOM 4059 C CD  . ARG A 0 533 . 41.094   5.769   -30.123  1.00 91.93 533 A 1 
ATOM 4060 N NE  . ARG A 0 533 . 40.432   7.074   -29.892  1.00 91.93 533 A 1 
ATOM 4061 N NH1 . ARG A 0 533 . 39.838   6.730   -27.701  1.00 91.93 533 A 1 
ATOM 4062 N NH2 . ARG A 0 533 . 39.152   8.564   -28.735  1.00 91.93 533 A 1 
ATOM 4063 C CZ  . ARG A 0 533 . 39.822   7.453   -28.783  1.00 91.93 533 A 1 
ATOM 4064 N N   . ASP A 0 534 . 36.242   2.498   -30.972  1.00 93.37 534 A 1 
ATOM 4065 C CA  . ASP A 0 534 . 34.853   2.249   -30.562  1.00 93.37 534 A 1 
ATOM 4066 C C   . ASP A 0 534 . 34.826   2.315   -29.022  1.00 93.37 534 A 1 
ATOM 4067 C CB  . ASP A 0 534 . 34.467   0.879   -31.162  1.00 93.37 534 A 1 
ATOM 4068 O O   . ASP A 0 534 . 35.690   1.711   -28.375  1.00 93.37 534 A 1 
ATOM 4069 C CG  . ASP A 0 534 . 33.199   0.195   -30.629  1.00 93.37 534 A 1 
ATOM 4070 O OD1 . ASP A 0 534 . 32.714   0.593   -29.545  1.00 93.37 534 A 1 
ATOM 4071 O OD2 . ASP A 0 534 . 32.836   -0.843  -31.237  1.00 93.37 534 A 1 
ATOM 4072 N N   . GLN A 0 535 . 33.926   3.113   -28.429  1.00 93.74 535 A 1 
ATOM 4073 C CA  . GLN A 0 535 . 33.866   3.347   -26.973  1.00 93.74 535 A 1 
ATOM 4074 C C   . GLN A 0 535 . 32.475   3.084   -26.372  1.00 93.74 535 A 1 
ATOM 4075 C CB  . GLN A 0 535 . 34.442   4.721   -26.574  1.00 93.74 535 A 1 
ATOM 4076 O O   . GLN A 0 535 . 31.880   3.936   -25.703  1.00 93.74 535 A 1 
ATOM 4077 C CG  . GLN A 0 535 . 35.860   4.981   -27.103  1.00 93.74 535 A 1 
ATOM 4078 C CD  . GLN A 0 535 . 36.726   5.814   -26.159  1.00 93.74 535 A 1 
ATOM 4079 N NE2 . GLN A 0 535 . 37.940   5.379   -25.893  1.00 93.74 535 A 1 
ATOM 4080 O OE1 . GLN A 0 535 . 36.406   6.873   -25.636  1.00 93.74 535 A 1 
ATOM 4081 N N   . ASP A 0 536 . 32.002   1.859   -26.562  1.00 95.36 536 A 1 
ATOM 4082 C CA  . ASP A 0 536 . 30.746   1.318   -26.045  1.00 95.36 536 A 1 
ATOM 4083 C C   . ASP A 0 536 . 30.624   1.367   -24.492  1.00 95.36 536 A 1 
ATOM 4084 C CB  . ASP A 0 536 . 30.660   -0.125  -26.593  1.00 95.36 536 A 1 
ATOM 4085 O O   . ASP A 0 536 . 31.459   0.845   -23.741  1.00 95.36 536 A 1 
ATOM 4086 C CG  . ASP A 0 536 . 29.251   -0.662  -26.843  1.00 95.36 536 A 1 
ATOM 4087 O OD1 . ASP A 0 536 . 28.264   0.019   -26.469  1.00 95.36 536 A 1 
ATOM 4088 O OD2 . ASP A 0 536 . 29.132   -1.855  -27.221  1.00 95.36 536 A 1 
ATOM 4089 N N   . LEU A 0 537 . 29.535   1.943   -23.962  1.00 96.64 537 A 1 
ATOM 4090 C CA  . LEU A 0 537 . 29.173   1.946   -22.533  1.00 96.64 537 A 1 
ATOM 4091 C C   . LEU A 0 537 . 27.705   1.552   -22.326  1.00 96.64 537 A 1 
ATOM 4092 C CB  . LEU A 0 537 . 29.477   3.325   -21.905  1.00 96.64 537 A 1 
ATOM 4093 O O   . LEU A 0 537 . 26.789   2.348   -22.532  1.00 96.64 537 A 1 
ATOM 4094 C CG  . LEU A 0 537 . 29.008   3.498   -20.440  1.00 96.64 537 A 1 
ATOM 4095 C CD1 . LEU A 0 537 . 29.762   2.602   -19.453  1.00 96.64 537 A 1 
ATOM 4096 C CD2 . LEU A 0 537 . 29.192   4.941   -19.968  1.00 96.64 537 A 1 
ATOM 4097 N N   . SER A 0 538 . 27.464   0.374   -21.740  1.00 98.28 538 A 1 
ATOM 4098 C CA  . SER A 0 538 . 26.123   -0.071  -21.338  1.00 98.28 538 A 1 
ATOM 4099 C C   . SER A 0 538 . 25.976   -0.214  -19.822  1.00 98.28 538 A 1 
ATOM 4100 C CB  . SER A 0 538 . 25.728   -1.359  -22.063  1.00 98.28 538 A 1 
ATOM 4101 O O   . SER A 0 538 . 26.647   -1.022  -19.173  1.00 98.28 538 A 1 
ATOM 4102 O OG  . SER A 0 538 . 24.327   -1.564  -21.920  1.00 98.28 538 A 1 
ATOM 4103 N N   . ILE A 0 539 . 25.024   0.519   -19.237  1.00 98.40 539 A 1 
ATOM 4104 C CA  . ILE A 0 539 . 24.632   0.393   -17.828  1.00 98.40 539 A 1 
ATOM 4105 C C   . ILE A 0 539 . 23.182   -0.075  -17.762  1.00 98.40 539 A 1 
ATOM 4106 C CB  . ILE A 0 539 . 24.848   1.703   -17.035  1.00 98.40 539 A 1 
ATOM 4107 O O   . ILE A 0 539 . 22.284   0.585   -18.277  1.00 98.40 539 A 1 
ATOM 4108 C CG1 . ILE A 0 539 . 26.307   2.199   -17.170  1.00 98.40 539 A 1 
ATOM 4109 C CG2 . ILE A 0 539 . 24.468   1.486   -15.553  1.00 98.40 539 A 1 
ATOM 4110 C CD1 . ILE A 0 539 . 26.581   3.550   -16.501  1.00 98.40 539 A 1 
ATOM 4111 N N   . LYS A 0 540 . 22.937   -1.192  -17.076  1.00 98.24 540 A 1 
ATOM 4112 C CA  . LYS A 0 540 . 21.588   -1.692  -16.784  1.00 98.24 540 A 1 
ATOM 4113 C C   . LYS A 0 540 . 21.430   -1.827  -15.282  1.00 98.24 540 A 1 
ATOM 4114 C CB  . LYS A 0 540 . 21.314   -3.003  -17.544  1.00 98.24 540 A 1 
ATOM 4115 O O   . LYS A 0 540 . 22.164   -2.584  -14.648  1.00 98.24 540 A 1 
ATOM 4116 C CG  . LYS A 0 540 . 21.255   -2.719  -19.053  1.00 98.24 540 A 1 
ATOM 4117 C CD  . LYS A 0 540 . 21.046   -3.954  -19.937  1.00 98.24 540 A 1 
ATOM 4118 C CE  . LYS A 0 540 . 21.098   -3.434  -21.382  1.00 98.24 540 A 1 
ATOM 4119 N NZ  . LYS A 0 540 . 21.076   -4.498  -22.413  1.00 98.24 540 A 1 
ATOM 4120 N N   . GLU A 0 541 . 20.486   -1.085  -14.726  1.00 98.20 541 A 1 
ATOM 4121 C CA  . GLU A 0 541 . 20.101   -1.138  -13.321  1.00 98.20 541 A 1 
ATOM 4122 C C   . GLU A 0 541 . 18.625   -1.491  -13.196  1.00 98.20 541 A 1 
ATOM 4123 C CB  . GLU A 0 541 . 20.386   0.198   -12.624  1.00 98.20 541 A 1 
ATOM 4124 O O   . GLU A 0 541 . 17.785   -0.874  -13.848  1.00 98.20 541 A 1 
ATOM 4125 C CG  . GLU A 0 541 . 21.879   0.347   -12.324  1.00 98.20 541 A 1 
ATOM 4126 C CD  . GLU A 0 541 . 22.212   1.668   -11.632  1.00 98.20 541 A 1 
ATOM 4127 O OE1 . GLU A 0 541 . 23.362   2.138   -11.763  1.00 98.20 541 A 1 
ATOM 4128 O OE2 . GLU A 0 541 . 21.348   2.302   -10.989  1.00 98.20 541 A 1 
ATOM 4129 N N   . SER A 0 542 . 18.312   -2.441  -12.322  1.00 98.08 542 A 1 
ATOM 4130 C CA  . SER A 0 542 . 16.953   -2.677  -11.854  1.00 98.08 542 A 1 
ATOM 4131 C C   . SER A 0 542 . 16.910   -2.798  -10.336  1.00 98.08 542 A 1 
ATOM 4132 C CB  . SER A 0 542 . 16.283   -3.868  -12.550  1.00 98.08 542 A 1 
ATOM 4133 O O   . SER A 0 542 . 17.862   -3.244  -9.686   1.00 98.08 542 A 1 
ATOM 4134 O OG  . SER A 0 542 . 16.870   -5.104  -12.193  1.00 98.08 542 A 1 
ATOM 4135 N N   . TYR A 0 543 . 15.790   -2.366  -9.777   1.00 98.35 543 A 1 
ATOM 4136 C CA  . TYR A 0 543 . 15.415   -2.566  -8.391   1.00 98.35 543 A 1 
ATOM 4137 C C   . TYR A 0 543 . 13.963   -3.021  -8.375   1.00 98.35 543 A 1 
ATOM 4138 C CB  . TYR A 0 543 . 15.618   -1.273  -7.596   1.00 98.35 543 A 1 
ATOM 4139 O O   . TYR A 0 543 . 13.093   -2.290  -8.843   1.00 98.35 543 A 1 
ATOM 4140 C CG  . TYR A 0 543 . 14.980   -1.296  -6.222   1.00 98.35 543 A 1 
ATOM 4141 C CD1 . TYR A 0 543 . 13.671   -0.803  -6.053   1.00 98.35 543 A 1 
ATOM 4142 C CD2 . TYR A 0 543 . 15.674   -1.846  -5.128   1.00 98.35 543 A 1 
ATOM 4143 C CE1 . TYR A 0 543 . 13.061   -0.832  -4.787   1.00 98.35 543 A 1 
ATOM 4144 C CE2 . TYR A 0 543 . 15.071   -1.875  -3.856   1.00 98.35 543 A 1 
ATOM 4145 O OH  . TYR A 0 543 . 13.185   -1.367  -2.462   1.00 98.35 543 A 1 
ATOM 4146 C CZ  . TYR A 0 543 . 13.767   -1.359  -3.687   1.00 98.35 543 A 1 
ATOM 4147 N N   . ASP A 0 544 . 13.720   -4.201  -7.823   1.00 97.82 544 A 1 
ATOM 4148 C CA  . ASP A 0 544 . 12.394   -4.779  -7.678   1.00 97.82 544 A 1 
ATOM 4149 C C   . ASP A 0 544 . 12.132   -5.078  -6.202   1.00 97.82 544 A 1 
ATOM 4150 C CB  . ASP A 0 544 . 12.247   -6.024  -8.565   1.00 97.82 544 A 1 
ATOM 4151 O O   . ASP A 0 544 . 12.985   -5.597  -5.473   1.00 97.82 544 A 1 
ATOM 4152 C CG  . ASP A 0 544 . 12.306   -5.671  -10.057  1.00 97.82 544 A 1 
ATOM 4153 O OD1 . ASP A 0 544 . 11.419   -4.907  -10.501  1.00 97.82 544 A 1 
ATOM 4154 O OD2 . ASP A 0 544 . 13.236   -6.159  -10.744  1.00 97.82 544 A 1 
ATOM 4155 N N   . ARG A 0 545 . 10.932   -4.721  -5.756   1.00 97.52 545 A 1 
ATOM 4156 C CA  . ARG A 0 545 . 10.423   -4.948  -4.411   1.00 97.52 545 A 1 
ATOM 4157 C C   . ARG A 0 545 . 9.035    -5.544  -4.510   1.00 97.52 545 A 1 
ATOM 4158 C CB  . ARG A 0 545 . 10.358   -3.602  -3.676   1.00 97.52 545 A 1 
ATOM 4159 O O   . ARG A 0 545 . 8.140    -4.876  -5.018   1.00 97.52 545 A 1 
ATOM 4160 C CG  . ARG A 0 545 . 9.758    -3.712  -2.262   1.00 97.52 545 A 1 
ATOM 4161 C CD  . ARG A 0 545 . 10.616   -4.584  -1.349   1.00 97.52 545 A 1 
ATOM 4162 N NE  . ARG A 0 545 . 11.948   -3.972  -1.239   1.00 97.52 545 A 1 
ATOM 4163 N NH1 . ARG A 0 545 . 12.111   -3.990  1.029    1.00 97.52 545 A 1 
ATOM 4164 N NH2 . ARG A 0 545 . 13.759   -3.119  -0.209   1.00 97.52 545 A 1 
ATOM 4165 C CZ  . ARG A 0 545 . 12.589   -3.679  -0.136   1.00 97.52 545 A 1 
ATOM 4166 N N   . THR A 0 546 . 8.816    -6.710  -3.914   1.00 97.09 546 A 1 
ATOM 4167 C CA  . THR A 0 546 . 7.468    -7.270  -3.765   1.00 97.09 546 A 1 
ATOM 4168 C C   . THR A 0 546 . 7.210    -7.663  -2.316   1.00 97.09 546 A 1 
ATOM 4169 C CB  . THR A 0 546 . 7.242    -8.473  -4.691   1.00 97.09 546 A 1 
ATOM 4170 O O   . THR A 0 546 . 7.908    -8.501  -1.757   1.00 97.09 546 A 1 
ATOM 4171 C CG2 . THR A 0 546 . 5.772    -8.896  -4.712   1.00 97.09 546 A 1 
ATOM 4172 O OG1 . THR A 0 546 . 7.601    -8.203  -6.027   1.00 97.09 546 A 1 
ATOM 4173 N N   . TRP A 0 547 . 6.150    -7.114  -1.721   1.00 95.93 547 A 1 
ATOM 4174 C CA  . TRP A 0 547 . 5.650    -7.500  -0.402   1.00 95.93 547 A 1 
ATOM 4175 C C   . TRP A 0 547 . 4.219    -8.030  -0.517   1.00 95.93 547 A 1 
ATOM 4176 C CB  . TRP A 0 547 . 5.731    -6.306  0.568    1.00 95.93 547 A 1 
ATOM 4177 O O   . TRP A 0 547 . 3.319    -7.313  -0.941   1.00 95.93 547 A 1 
ATOM 4178 C CG  . TRP A 0 547 . 5.613    -6.617  2.039    1.00 95.93 547 A 1 
ATOM 4179 C CD1 . TRP A 0 547 . 5.361    -7.828  2.585    1.00 95.93 547 A 1 
ATOM 4180 C CD2 . TRP A 0 547 . 5.901    -5.744  3.175    1.00 95.93 547 A 1 
ATOM 4181 C CE2 . TRP A 0 547 . 5.894    -6.533  4.366    1.00 95.93 547 A 1 
ATOM 4182 C CE3 . TRP A 0 547 . 6.231    -4.381  3.324    1.00 95.93 547 A 1 
ATOM 4183 N NE1 . TRP A 0 547 . 5.569    -7.800  3.942    1.00 95.93 547 A 1 
ATOM 4184 C CH2 . TRP A 0 547 . 6.535    -4.649  5.739    1.00 95.93 547 A 1 
ATOM 4185 C CZ2 . TRP A 0 547 . 6.210    -6.011  5.630    1.00 95.93 547 A 1 
ATOM 4186 C CZ3 . TRP A 0 547 . 6.538    -3.839  4.588    1.00 95.93 547 A 1 
ATOM 4187 N N   . ALA A 0 548 . 3.964    -9.263  -0.082   1.00 95.65 548 A 1 
ATOM 4188 C CA  . ALA A 0 548 . 2.617    -9.813  0.065    1.00 95.65 548 A 1 
ATOM 4189 C C   . ALA A 0 548 . 2.313    -10.256 1.509    1.00 95.65 548 A 1 
ATOM 4190 C CB  . ALA A 0 548 . 2.424    -10.937 -0.957   1.00 95.65 548 A 1 
ATOM 4191 O O   . ALA A 0 548 . 3.183    -10.743 2.233    1.00 95.65 548 A 1 
ATOM 4192 N N   . LYS A 0 549 . 1.050    -10.127 1.929    1.00 94.13 549 A 1 
ATOM 4193 C CA  . LYS A 0 549 . 0.490    -10.600 3.209    1.00 94.13 549 A 1 
ATOM 4194 C C   . LYS A 0 549 . -0.914   -11.163 2.984    1.00 94.13 549 A 1 
ATOM 4195 C CB  . LYS A 0 549 . 0.430    -9.461  4.246    1.00 94.13 549 A 1 
ATOM 4196 O O   . LYS A 0 549 . -1.657   -10.630 2.166    1.00 94.13 549 A 1 
ATOM 4197 C CG  . LYS A 0 549 . 1.808    -8.871  4.574    1.00 94.13 549 A 1 
ATOM 4198 C CD  . LYS A 0 549 . 1.725    -7.769  5.638    1.00 94.13 549 A 1 
ATOM 4199 C CE  . LYS A 0 549 . 3.122    -7.156  5.738    1.00 94.13 549 A 1 
ATOM 4200 N NZ  . LYS A 0 549 . 3.190    -5.946  6.588    1.00 94.13 549 A 1 
ATOM 4201 N N   . SER A 0 550 . -1.302   -12.203 3.716    1.00 94.12 550 A 1 
ATOM 4202 C CA  . SER A 0 550 . -2.663   -12.758 3.694    1.00 94.12 550 A 1 
ATOM 4203 C C   . SER A 0 550 . -3.063   -13.416 5.016    1.00 94.12 550 A 1 
ATOM 4204 C CB  . SER A 0 550 . -2.844   -13.751 2.540    1.00 94.12 550 A 1 
ATOM 4205 O O   . SER A 0 550 . -2.202   -13.898 5.750    1.00 94.12 550 A 1 
ATOM 4206 O OG  . SER A 0 550 . -1.962   -14.843 2.679    1.00 94.12 550 A 1 
ATOM 4207 N N   . TYR A 0 551 . -4.369   -13.449 5.262    1.00 89.80 551 A 1 
ATOM 4208 C CA  . TYR A 0 551 . -5.103   -13.949 6.424    1.00 89.80 551 A 1 
ATOM 4209 C C   . TYR A 0 551 . -6.437   -14.528 5.874    1.00 89.80 551 A 1 
ATOM 4210 C CB  . TYR A 0 551 . -5.337   -12.753 7.382    1.00 89.80 551 A 1 
ATOM 4211 O O   . TYR A 0 551 . -7.007   -13.884 4.998    1.00 89.80 551 A 1 
ATOM 4212 C CG  . TYR A 0 551 . -4.109   -11.897 7.721    1.00 89.80 551 A 1 
ATOM 4213 C CD1 . TYR A 0 551 . -3.305   -12.227 8.828    1.00 89.80 551 A 1 
ATOM 4214 C CD2 . TYR A 0 551 . -3.773   -10.767 6.942    1.00 89.80 551 A 1 
ATOM 4215 C CE1 . TYR A 0 551 . -2.171   -11.451 9.148    1.00 89.80 551 A 1 
ATOM 4216 C CE2 . TYR A 0 551 . -2.637   -9.989  7.249    1.00 89.80 551 A 1 
ATOM 4217 O OH  . TYR A 0 551 . -0.731   -9.590  8.658    1.00 89.80 551 A 1 
ATOM 4218 C CZ  . TYR A 0 551 . -1.832   -10.332 8.355    1.00 89.80 551 A 1 
ATOM 4219 N N   . ASP A 0 552 . -6.910   -15.716 6.274    1.00 82.56 552 A 1 
ATOM 4220 C CA  . ASP A 0 552 . -8.057   -16.457 5.672    1.00 82.56 552 A 1 
ATOM 4221 C C   . ASP A 0 552 . -9.278   -16.617 6.641    1.00 82.56 552 A 1 
ATOM 4222 C CB  . ASP A 0 552 . -7.557   -17.726 4.936    1.00 82.56 552 A 1 
ATOM 4223 O O   . ASP A 0 552 . -9.550   -15.631 7.313    1.00 82.56 552 A 1 
ATOM 4224 C CG  . ASP A 0 552 . -6.722   -17.449 3.657    1.00 82.56 552 A 1 
ATOM 4225 O OD1 . ASP A 0 552 . -7.137   -16.596 2.827    1.00 82.56 552 A 1 
ATOM 4226 O OD2 . ASP A 0 552 . -5.665   -18.111 3.451    1.00 82.56 552 A 1 
ATOM 4227 N N   . ALA A 0 553 . -10.055  -17.729 6.645    1.00 81.34 553 A 1 
ATOM 4228 C CA  . ALA A 0 553 . -11.507  -17.782 6.998    1.00 81.34 553 A 1 
ATOM 4229 C C   . ALA A 0 553 . -12.048  -19.079 7.712    1.00 81.34 553 A 1 
ATOM 4230 C CB  . ALA A 0 553 . -12.186  -17.696 5.614    1.00 81.34 553 A 1 
ATOM 4231 O O   . ALA A 0 553 . -11.715  -20.148 7.213    1.00 81.34 553 A 1 
ATOM 4232 N N   . GLU A 0 554 . -12.869  -19.035 8.792    1.00 89.81 554 A 1 
ATOM 4233 C CA  . GLU A 0 554 . -13.473  -20.193 9.554    1.00 89.81 554 A 1 
ATOM 4234 C C   . GLU A 0 554 . -15.027  -20.208 9.561    1.00 89.81 554 A 1 
ATOM 4235 C CB  . GLU A 0 554 . -13.048  -20.255 11.058   1.00 89.81 554 A 1 
ATOM 4236 O O   . GLU A 0 554 . -15.636  -19.212 9.195    1.00 89.81 554 A 1 
ATOM 4237 C CG  . GLU A 0 554 . -11.566  -20.051 11.391   1.00 89.81 554 A 1 
ATOM 4238 C CD  . GLU A 0 554 . -10.854  -21.129 12.232   1.00 89.81 554 A 1 
ATOM 4239 O OE1 . GLU A 0 554 . -9.685   -21.426 11.885   1.00 89.81 554 A 1 
ATOM 4240 O OE2 . GLU A 0 554 . -11.427  -21.704 13.184   1.00 89.81 554 A 1 
ATOM 4241 N N   . SER A 0 555 . -15.677  -21.288 10.036   1.00 92.00 555 A 1 
ATOM 4242 C CA  . SER A 0 555 . -17.084  -21.288 10.513   1.00 92.00 555 A 1 
ATOM 4243 C C   . SER A 0 555 . -17.434  -22.474 11.450   1.00 92.00 555 A 1 
ATOM 4244 C CB  . SER A 0 555 . -18.091  -21.196 9.351    1.00 92.00 555 A 1 
ATOM 4245 O O   . SER A 0 555 . -16.681  -23.446 11.529   1.00 92.00 555 A 1 
ATOM 4246 O OG  . SER A 0 555 . -17.988  -22.277 8.451    1.00 92.00 555 A 1 
ATOM 4247 N N   . TYR A 0 556 . -18.524  -22.409 12.238   1.00 92.15 556 A 1 
ATOM 4248 C CA  . TYR A 0 556 . -18.874  -23.418 13.268   1.00 92.15 556 A 1 
ATOM 4249 C C   . TYR A 0 556 . -20.327  -23.368 13.783   1.00 92.15 556 A 1 
ATOM 4250 C CB  . TYR A 0 556 . -17.971  -23.197 14.498   1.00 92.15 556 A 1 
ATOM 4251 O O   . TYR A 0 556 . -20.711  -22.339 14.316   1.00 92.15 556 A 1 
ATOM 4252 C CG  . TYR A 0 556 . -18.139  -24.237 15.583   1.00 92.15 556 A 1 
ATOM 4253 C CD1 . TYR A 0 556 . -18.731  -23.929 16.821   1.00 92.15 556 A 1 
ATOM 4254 C CD2 . TYR A 0 556 . -17.730  -25.546 15.319   1.00 92.15 556 A 1 
ATOM 4255 C CE1 . TYR A 0 556 . -18.879  -24.941 17.791   1.00 92.15 556 A 1 
ATOM 4256 C CE2 . TYR A 0 556 . -17.867  -26.564 16.273   1.00 92.15 556 A 1 
ATOM 4257 O OH  . TYR A 0 556 . -18.581  -27.244 18.439   1.00 92.15 556 A 1 
ATOM 4258 C CZ  . TYR A 0 556 . -18.444  -26.258 17.516   1.00 92.15 556 A 1 
ATOM 4259 N N   . ASP A 0 557 . -21.072  -24.488 13.809   1.00 92.12 557 A 1 
ATOM 4260 C CA  . ASP A 0 557 . -22.465  -24.539 14.318   1.00 92.12 557 A 1 
ATOM 4261 C C   . ASP A 0 557 . -22.719  -25.591 15.423   1.00 92.12 557 A 1 
ATOM 4262 C CB  . ASP A 0 557 . -23.476  -24.832 13.198   1.00 92.12 557 A 1 
ATOM 4263 O O   . ASP A 0 557 . -22.148  -26.687 15.403   1.00 92.12 557 A 1 
ATOM 4264 C CG  . ASP A 0 557 . -23.439  -23.907 11.984   1.00 92.12 557 A 1 
ATOM 4265 O OD1 . ASP A 0 557 . -23.284  -22.684 12.169   1.00 92.12 557 A 1 
ATOM 4266 O OD2 . ASP A 0 557 . -23.623  -24.477 10.881   1.00 92.12 557 A 1 
ATOM 4267 N N   . GLU A 0 558 . -23.681  -25.322 16.322   1.00 94.12 558 A 1 
ATOM 4268 C CA  . GLU A 0 558 . -24.274  -26.269 17.294   1.00 94.12 558 A 1 
ATOM 4269 C C   . GLU A 0 558 . -25.792  -26.038 17.492   1.00 94.12 558 A 1 
ATOM 4270 C CB  . GLU A 0 558 . -23.610  -26.164 18.683   1.00 94.12 558 A 1 
ATOM 4271 O O   . GLU A 0 558 . -26.241  -24.900 17.415   1.00 94.12 558 A 1 
ATOM 4272 C CG  . GLU A 0 558 . -22.073  -26.202 18.714   1.00 94.12 558 A 1 
ATOM 4273 C CD  . GLU A 0 558 . -21.495  -26.531 20.101   1.00 94.12 558 A 1 
ATOM 4274 O OE1 . GLU A 0 558 . -20.251  -26.610 20.244   1.00 94.12 558 A 1 
ATOM 4275 O OE2 . GLU A 0 558 . -22.202  -27.002 21.019   1.00 94.12 558 A 1 
ATOM 4276 N N   . TRP A 0 559 . -26.600  -27.067 17.807   1.00 93.88 559 A 1 
ATOM 4277 C CA  . TRP A 0 559 . -28.018  -26.886 18.213   1.00 93.88 559 A 1 
ATOM 4278 C C   . TRP A 0 559 . -28.626  -28.051 19.029   1.00 93.88 559 A 1 
ATOM 4279 C CB  . TRP A 0 559 . -28.894  -26.603 16.980   1.00 93.88 559 A 1 
ATOM 4280 O O   . TRP A 0 559 . -28.134  -29.183 18.964   1.00 93.88 559 A 1 
ATOM 4281 C CG  . TRP A 0 559 . -29.000  -27.731 16.001   1.00 93.88 559 A 1 
ATOM 4282 C CD1 . TRP A 0 559 . -28.183  -27.923 14.942   1.00 93.88 559 A 1 
ATOM 4283 C CD2 . TRP A 0 559 . -29.939  -28.848 15.996   1.00 93.88 559 A 1 
ATOM 4284 C CE2 . TRP A 0 559 . -29.607  -29.708 14.906   1.00 93.88 559 A 1 
ATOM 4285 C CE3 . TRP A 0 559 . -31.029  -29.232 16.807   1.00 93.88 559 A 1 
ATOM 4286 N NE1 . TRP A 0 559 . -28.542  -29.083 14.286   1.00 93.88 559 A 1 
ATOM 4287 C CH2 . TRP A 0 559 . -31.374  -31.260 15.493   1.00 93.88 559 A 1 
ATOM 4288 C CZ2 . TRP A 0 559 . -30.304  -30.901 14.653   1.00 93.88 559 A 1 
ATOM 4289 C CZ3 . TRP A 0 559 . -31.740  -30.421 16.560   1.00 93.88 559 A 1 
ATOM 4290 N N   . ASP A 0 560 . -29.720  -27.776 19.760   1.00 90.30 560 A 1 
ATOM 4291 C CA  . ASP A 0 560 . -30.492  -28.709 20.614   1.00 90.30 560 A 1 
ATOM 4292 C C   . ASP A 0 560 . -32.012  -28.367 20.666   1.00 90.30 560 A 1 
ATOM 4293 C CB  . ASP A 0 560 . -29.864  -28.692 22.023   1.00 90.30 560 A 1 
ATOM 4294 O O   . ASP A 0 560 . -32.401  -27.222 20.420   1.00 90.30 560 A 1 
ATOM 4295 C CG  . ASP A 0 560 . -30.331  -29.815 22.958   1.00 90.30 560 A 1 
ATOM 4296 O OD1 . ASP A 0 560 . -30.843  -30.848 22.475   1.00 90.30 560 A 1 
ATOM 4297 O OD2 . ASP A 0 560 . -30.154  -29.663 24.191   1.00 90.30 560 A 1 
ATOM 4298 N N   . ASN A 0 561 . -32.873  -29.350 20.972   1.00 88.44 561 A 1 
ATOM 4299 C CA  . ASN A 0 561 . -34.347  -29.243 21.066   1.00 88.44 561 A 1 
ATOM 4300 C C   . ASN A 0 561 . -34.943  -30.271 22.057   1.00 88.44 561 A 1 
ATOM 4301 C CB  . ASN A 0 561 . -34.951  -29.483 19.662   1.00 88.44 561 A 1 
ATOM 4302 O O   . ASN A 0 561 . -34.543  -31.441 21.994   1.00 88.44 561 A 1 
ATOM 4303 C CG  . ASN A 0 561 . -36.470  -29.385 19.670   1.00 88.44 561 A 1 
ATOM 4304 N ND2 . ASN A 0 561 . -37.195  -30.123 18.868   1.00 88.44 561 A 1 
ATOM 4305 O OD1 . ASN A 0 561 . -37.049  -28.637 20.407   1.00 88.44 561 A 1 
ATOM 4306 N N   . LYS A 0 562 . -35.914  -29.882 22.906   1.00 86.62 562 A 1 
ATOM 4307 C CA  . LYS A 0 562 . -36.624  -30.755 23.874   1.00 86.62 562 A 1 
ATOM 4308 C C   . LYS A 0 562 . -38.085  -30.332 24.085   1.00 86.62 562 A 1 
ATOM 4309 C CB  . LYS A 0 562 . -35.960  -30.716 25.260   1.00 86.62 562 A 1 
ATOM 4310 O O   . LYS A 0 562 . -38.325  -29.155 24.305   1.00 86.62 562 A 1 
ATOM 4311 C CG  . LYS A 0 562 . -34.459  -30.995 25.244   1.00 86.62 562 A 1 
ATOM 4312 C CD  . LYS A 0 562 . -33.890  -30.959 26.668   1.00 86.62 562 A 1 
ATOM 4313 C CE  . LYS A 0 562 . -32.366  -30.869 26.587   1.00 86.62 562 A 1 
ATOM 4314 N NZ  . LYS A 0 562 . -31.965  -29.534 26.089   1.00 86.62 562 A 1 
ATOM 4315 N N   . ASP A 0 563 . -38.987  -31.309 24.122   1.00 82.93 563 A 1 
ATOM 4316 C CA  . ASP A 0 563 . -40.453  -31.188 24.241   1.00 82.93 563 A 1 
ATOM 4317 C C   . ASP A 0 563 . -40.941  -32.016 25.459   1.00 82.93 563 A 1 
ATOM 4318 C CB  . ASP A 0 563 . -41.001  -31.681 22.882   1.00 82.93 563 A 1 
ATOM 4319 O O   . ASP A 0 563 . -40.510  -33.165 25.606   1.00 82.93 563 A 1 
ATOM 4320 C CG  . ASP A 0 563 . -42.516  -31.854 22.727   1.00 82.93 563 A 1 
ATOM 4321 O OD1 . ASP A 0 563 . -43.245  -31.760 23.735   1.00 82.93 563 A 1 
ATOM 4322 O OD2 . ASP A 0 563 . -42.904  -32.195 21.580   1.00 82.93 563 A 1 
ATOM 4323 N N   . ASP A 0 564 . -41.765  -31.438 26.352   1.00 82.09 564 A 1 
ATOM 4324 C CA  . ASP A 0 564 . -42.045  -31.914 27.729   1.00 82.09 564 A 1 
ATOM 4325 C C   . ASP A 0 564 . -43.547  -31.797 28.175   1.00 82.09 564 A 1 
ATOM 4326 C CB  . ASP A 0 564 . -41.057  -31.200 28.698   1.00 82.09 564 A 1 
ATOM 4327 O O   . ASP A 0 564 . -43.857  -31.636 29.363   1.00 82.09 564 A 1 
ATOM 4328 C CG  . ASP A 0 564 . -40.069  -32.120 29.420   1.00 82.09 564 A 1 
ATOM 4329 O OD1 . ASP A 0 564 . -38.966  -32.373 28.886   1.00 82.09 564 A 1 
ATOM 4330 O OD2 . ASP A 0 564 . -40.387  -32.525 30.572   1.00 82.09 564 A 1 
ATOM 4331 N N   . ASP A 0 565 . -44.498  -31.887 27.242   1.00 82.91 565 A 1 
ATOM 4332 C CA  . ASP A 0 565 . -45.948  -31.574 27.348   1.00 82.91 565 A 1 
ATOM 4333 C C   . ASP A 0 565 . -46.801  -32.325 28.438   1.00 82.91 565 A 1 
ATOM 4334 C CB  . ASP A 0 565 . -46.503  -31.833 25.929   1.00 82.91 565 A 1 
ATOM 4335 O O   . ASP A 0 565 . -46.566  -33.508 28.734   1.00 82.91 565 A 1 
ATOM 4336 C CG  . ASP A 0 565 . -47.675  -30.952 25.510   1.00 82.91 565 A 1 
ATOM 4337 O OD1 . ASP A 0 565 . -48.157  -30.189 26.380   1.00 82.91 565 A 1 
ATOM 4338 O OD2 . ASP A 0 565 . -48.202  -31.183 24.396   1.00 82.91 565 A 1 
ATOM 4339 N N   . LYS A 0 566 . -47.815  -31.678 29.077   1.00 82.97 566 A 1 
ATOM 4340 C CA  . LYS A 0 566 . -48.676  -32.251 30.176   1.00 82.97 566 A 1 
ATOM 4341 C C   . LYS A 0 566 . -50.113  -31.665 30.293   1.00 82.97 566 A 1 
ATOM 4342 C CB  . LYS A 0 566 . -47.992  -32.082 31.557   1.00 82.97 566 A 1 
ATOM 4343 O O   . LYS A 0 566 . -50.316  -30.456 30.251   1.00 82.97 566 A 1 
ATOM 4344 C CG  . LYS A 0 566 . -46.562  -32.641 31.646   1.00 82.97 566 A 1 
ATOM 4345 C CD  . LYS A 0 566 . -45.867  -32.423 32.996   1.00 82.97 566 A 1 
ATOM 4346 C CE  . LYS A 0 566 . -44.392  -32.880 32.924   1.00 82.97 566 A 1 
ATOM 4347 N NZ  . LYS A 0 566 . -43.566  -32.068 31.978   1.00 82.97 566 A 1 
ATOM 4348 N N   . TRP A 0 567 . -51.141  -32.480 30.615   1.00 80.04 567 A 1 
ATOM 4349 C CA  . TRP A 0 567 . -52.555  -32.014 30.744   1.00 80.04 567 A 1 
ATOM 4350 C C   . TRP A 0 567 . -53.455  -32.757 31.770   1.00 80.04 567 A 1 
ATOM 4351 C CB  . TRP A 0 567 . -53.203  -32.045 29.349   1.00 80.04 567 A 1 
ATOM 4352 O O   . TRP A 0 567 . -53.185  -33.900 32.146   1.00 80.04 567 A 1 
ATOM 4353 C CG  . TRP A 0 567 . -53.158  -33.368 28.640   1.00 80.04 567 A 1 
ATOM 4354 C CD1 . TRP A 0 567 . -52.208  -33.731 27.749   1.00 80.04 567 A 1 
ATOM 4355 C CD2 . TRP A 0 567 . -54.056  -34.517 28.752   1.00 80.04 567 A 1 
ATOM 4356 C CE2 . TRP A 0 567 . -53.576  -35.550 27.889   1.00 80.04 567 A 1 
ATOM 4357 C CE3 . TRP A 0 567 . -55.225  -34.794 29.501   1.00 80.04 567 A 1 
ATOM 4358 N NE1 . TRP A 0 567 . -52.442  -35.016 27.308   1.00 80.04 567 A 1 
ATOM 4359 C CH2 . TRP A 0 567 . -55.376  -37.038 28.550   1.00 80.04 567 A 1 
ATOM 4360 C CZ2 . TRP A 0 567 . -54.224  -36.791 27.781   1.00 80.04 567 A 1 
ATOM 4361 C CZ3 . TRP A 0 567 . -55.876  -36.040 29.407   1.00 80.04 567 A 1 
ATOM 4362 N N   . GLY A 0 568 . -54.579  -32.142 32.205   1.00 78.99 568 A 1 
ATOM 4363 C CA  . GLY A 0 568 . -55.603  -32.762 33.079   1.00 78.99 568 A 1 
ATOM 4364 C C   . GLY A 0 568 . -56.921  -31.987 33.351   1.00 78.99 568 A 1 
ATOM 4365 O O   . GLY A 0 568 . -57.044  -30.787 33.117   1.00 78.99 568 A 1 
ATOM 4366 N N   . ALA A 0 569 . -57.958  -32.666 33.871   1.00 71.96 569 A 1 
ATOM 4367 C CA  . ALA A 0 569 . -59.284  -32.069 34.146   1.00 71.96 569 A 1 
ATOM 4368 C C   . ALA A 0 569 . -60.055  -32.697 35.331   1.00 71.96 569 A 1 
ATOM 4369 C CB  . ALA A 0 569 . -60.126  -32.128 32.863   1.00 71.96 569 A 1 
ATOM 4370 O O   . ALA A 0 569 . -59.942  -33.897 35.576   1.00 71.96 569 A 1 
ATOM 4371 N N   . GLN A 0 570 . -60.885  -31.900 36.031   1.00 74.15 570 A 1 
ATOM 4372 C CA  . GLN A 0 570 . -61.658  -32.278 37.230   1.00 74.15 570 A 1 
ATOM 4373 C C   . GLN A 0 570 . -63.030  -31.558 37.344   1.00 74.15 570 A 1 
ATOM 4374 C CB  . GLN A 0 570 . -60.778  -32.025 38.474   1.00 74.15 570 A 1 
ATOM 4375 O O   . GLN A 0 570 . -63.169  -30.380 37.030   1.00 74.15 570 A 1 
ATOM 4376 C CG  . GLN A 0 570 . -61.499  -32.277 39.813   1.00 74.15 570 A 1 
ATOM 4377 C CD  . GLN A 0 570 . -60.562  -32.300 41.019   1.00 74.15 570 A 1 
ATOM 4378 N NE2 . GLN A 0 570 . -60.993  -31.836 42.170   1.00 74.15 570 A 1 
ATOM 4379 O OE1 . GLN A 0 570 . -59.452  -32.798 40.987   1.00 74.15 570 A 1 
ATOM 4380 N N   . ALA A 0 571 . -64.073  -32.222 37.858   1.00 65.96 571 A 1 
ATOM 4381 C CA  . ALA A 0 571 . -65.389  -31.599 38.117   1.00 65.96 571 A 1 
ATOM 4382 C C   . ALA A 0 571 . -66.026  -32.089 39.427   1.00 65.96 571 A 1 
ATOM 4383 C CB  . ALA A 0 571 . -66.309  -31.878 36.921   1.00 65.96 571 A 1 
ATOM 4384 O O   . ALA A 0 571 . -65.817  -33.250 39.777   1.00 65.96 571 A 1 
ATOM 4385 N N   . TRP A 0 572 . -66.800  -31.233 40.116   1.00 72.26 572 A 1 
ATOM 4386 C CA  . TRP A 0 572 . -67.484  -31.545 41.383   1.00 72.26 572 A 1 
ATOM 4387 C C   . TRP A 0 572 . -68.760  -30.710 41.631   1.00 72.26 572 A 1 
ATOM 4388 C CB  . TRP A 0 572 . -66.499  -31.390 42.557   1.00 72.26 572 A 1 
ATOM 4389 O O   . TRP A 0 572 . -68.927  -29.626 41.075   1.00 72.26 572 A 1 
ATOM 4390 C CG  . TRP A 0 572 . -65.872  -30.037 42.775   1.00 72.26 572 A 1 
ATOM 4391 C CD1 . TRP A 0 572 . -64.809  -29.545 42.096   1.00 72.26 572 A 1 
ATOM 4392 C CD2 . TRP A 0 572 . -66.222  -29.005 43.755   1.00 72.26 572 A 1 
ATOM 4393 C CE2 . TRP A 0 572 . -65.288  -27.930 43.636   1.00 72.26 572 A 1 
ATOM 4394 C CE3 . TRP A 0 572 . -67.236  -28.863 44.729   1.00 72.26 572 A 1 
ATOM 4395 N NE1 . TRP A 0 572 . -64.453  -28.311 42.606   1.00 72.26 572 A 1 
ATOM 4396 C CH2 . TRP A 0 572 . -66.387  -26.663 45.383   1.00 72.26 572 A 1 
ATOM 4397 C CZ2 . TRP A 0 572 . -65.357  -26.776 44.433   1.00 72.26 572 A 1 
ATOM 4398 C CZ3 . TRP A 0 572 . -67.323  -27.704 45.528   1.00 72.26 572 A 1 
ATOM 4399 N N   . GLY A 0 573 . -69.666  -31.188 42.488   1.00 71.64 573 A 1 
ATOM 4400 C CA  . GLY A 0 573 . -70.859  -30.433 42.897   1.00 71.64 573 A 1 
ATOM 4401 C C   . GLY A 0 573 . -71.533  -30.978 44.155   1.00 71.64 573 A 1 
ATOM 4402 O O   . GLY A 0 573 . -71.230  -32.099 44.569   1.00 71.64 573 A 1 
ATOM 4403 N N   . LYS A 0 574 . -72.401  -30.152 44.754   1.00 63.82 574 A 1 
ATOM 4404 C CA  . LYS A 0 574 . -73.241  -30.459 45.920   1.00 63.82 574 A 1 
ATOM 4405 C C   . LYS A 0 574 . -74.656  -29.930 45.696   1.00 63.82 574 A 1 
ATOM 4406 C CB  . LYS A 0 574 . -72.689  -29.811 47.202   1.00 63.82 574 A 1 
ATOM 4407 O O   . LYS A 0 574 . -74.810  -28.735 45.432   1.00 63.82 574 A 1 
ATOM 4408 C CG  . LYS A 0 574 . -71.194  -30.060 47.413   1.00 63.82 574 A 1 
ATOM 4409 C CD  . LYS A 0 574 . -70.772  -29.694 48.837   1.00 63.82 574 A 1 
ATOM 4410 C CE  . LYS A 0 574 . -69.265  -29.931 48.942   1.00 63.82 574 A 1 
ATOM 4411 N NZ  . LYS A 0 574 . -68.842  -30.120 50.343   1.00 63.82 574 A 1 
ATOM 4412 N N   . ASP A 0 575 . -75.640  -30.800 45.853   1.00 62.64 575 A 1 
ATOM 4413 C CA  . ASP A 0 575 . -77.041  -30.435 46.058   1.00 62.64 575 A 1 
ATOM 4414 C C   . ASP A 0 575 . -77.301  -30.146 47.551   1.00 62.64 575 A 1 
ATOM 4415 C CB  . ASP A 0 575 . -77.965  -31.528 45.477   1.00 62.64 575 A 1 
ATOM 4416 O O   . ASP A 0 575 . -76.588  -30.624 48.443   1.00 62.64 575 A 1 
ATOM 4417 C CG  . ASP A 0 575 . -77.472  -32.969 45.694   1.00 62.64 575 A 1 
ATOM 4418 O OD1 . ASP A 0 575 . -76.928  -33.251 46.789   1.00 62.64 575 A 1 
ATOM 4419 O OD2 . ASP A 0 575 . -77.539  -33.752 44.717   1.00 62.64 575 A 1 
ATOM 4420 N N   . ARG A 0 576 . -78.277  -29.278 47.831   1.00 52.34 576 A 1 
ATOM 4421 C CA  . ARG A 0 576 . -78.723  -28.885 49.175   1.00 52.34 576 A 1 
ATOM 4422 C C   . ARG A 0 576 . -80.235  -28.672 49.218   1.00 52.34 576 A 1 
ATOM 4423 C CB  . ARG A 0 576 . -77.992  -27.628 49.662   1.00 52.34 576 A 1 
ATOM 4424 O O   . ARG A 0 576 . -80.715  -27.646 49.716   1.00 52.34 576 A 1 
ATOM 4425 C CG  . ARG A 0 576 . -76.494  -27.823 49.868   1.00 52.34 576 A 1 
ATOM 4426 C CD  . ARG A 0 576 . -76.013  -26.688 50.768   1.00 52.34 576 A 1 
ATOM 4427 N NE  . ARG A 0 576 . -74.546  -26.664 50.848   1.00 52.34 576 A 1 
ATOM 4428 N NH1 . ARG A 0 576 . -74.245  -24.484 50.181   1.00 52.34 576 A 1 
ATOM 4429 N NH2 . ARG A 0 576 . -72.482  -25.783 50.591   1.00 52.34 576 A 1 
ATOM 4430 C CZ  . ARG A 0 576 . -73.774  -25.639 50.548   1.00 52.34 576 A 1 
ATOM 4431 N N   . ASP A 0 577 . -80.979  -29.682 48.783   1.00 52.45 577 A 1 
ATOM 4432 C CA  . ASP A 0 577 . -82.430  -29.743 48.944   1.00 52.45 577 A 1 
ATOM 4433 C C   . ASP A 0 577 . -82.837  -29.452 50.403   1.00 52.45 577 A 1 
ATOM 4434 C CB  . ASP A 0 577 . -82.952  -31.132 48.525   1.00 52.45 577 A 1 
ATOM 4435 O O   . ASP A 0 577 . -82.489  -30.170 51.346   1.00 52.45 577 A 1 
ATOM 4436 C CG  . ASP A 0 577 . -83.103  -31.348 47.014   1.00 52.45 577 A 1 
ATOM 4437 O OD1 . ASP A 0 577 . -83.095  -30.345 46.272   1.00 52.45 577 A 1 
ATOM 4438 O OD2 . ASP A 0 577 . -83.370  -32.511 46.634   1.00 52.45 577 A 1 
ATOM 4439 N N   . VAL A 0 578 . -83.621  -28.391 50.633   1.00 42.63 578 A 1 
ATOM 4440 C CA  . VAL A 0 578 . -84.129  -28.075 51.979   1.00 42.63 578 A 1 
ATOM 4441 C C   . VAL A 0 578 . -85.299  -29.003 52.323   1.00 42.63 578 A 1 
ATOM 4442 C CB  . VAL A 0 578 . -84.449  -26.576 52.168   1.00 42.63 578 A 1 
ATOM 4443 O O   . VAL A 0 578 . -86.474  -28.631 52.254   1.00 42.63 578 A 1 
ATOM 4444 C CG1 . VAL A 0 578 . -84.937  -26.270 53.597   1.00 42.63 578 A 1 
ATOM 4445 C CG2 . VAL A 0 578 . -83.194  -25.718 51.958   1.00 42.63 578 A 1 
ATOM 4446 N N   . TYR A 0 579 . -84.991  -30.223 52.773   1.00 35.01 579 A 1 
ATOM 4447 C CA  . TYR A 0 579 . -85.994  -31.180 53.252   1.00 35.01 579 A 1 
ATOM 4448 C C   . TYR A 0 579 . -86.505  -30.843 54.673   1.00 35.01 579 A 1 
ATOM 4449 C CB  . TYR A 0 579 . -85.517  -32.630 53.063   1.00 35.01 579 A 1 
ATOM 4450 O O   . TYR A 0 579 . -86.340  -31.589 55.641   1.00 35.01 579 A 1 
ATOM 4451 C CG  . TYR A 0 579 . -86.686  -33.591 52.912   1.00 35.01 579 A 1 
ATOM 4452 C CD1 . TYR A 0 579 . -87.268  -34.198 54.042   1.00 35.01 579 A 1 
ATOM 4453 C CD2 . TYR A 0 579 . -87.222  -33.839 51.633   1.00 35.01 579 A 1 
ATOM 4454 C CE1 . TYR A 0 579 . -88.385  -35.046 53.897   1.00 35.01 579 A 1 
ATOM 4455 C CE2 . TYR A 0 579 . -88.337  -34.686 51.479   1.00 35.01 579 A 1 
ATOM 4456 O OH  . TYR A 0 579 . -90.000  -36.108 52.475   1.00 35.01 579 A 1 
ATOM 4457 C CZ  . TYR A 0 579 . -88.920  -35.291 52.611   1.00 35.01 579 A 1 
ATOM 4458 N N   . GLY A 0 580 . -87.157  -29.685 54.828   1.00 36.10 580 A 1 
ATOM 4459 C CA  . GLY A 0 580 . -87.748  -29.255 56.101   1.00 36.10 580 A 1 
ATOM 4460 C C   . GLY A 0 580 . -88.337  -27.837 56.057   1.00 36.10 580 A 1 
ATOM 4461 O O   . GLY A 0 580 . -87.594  -26.875 55.946   1.00 36.10 580 A 1 
ATOM 4462 N N   . ALA A 0 581 . -89.641  -27.595 56.211   1.00 32.97 581 A 1 
ATOM 4463 C CA  . ALA A 0 581 . -90.700  -28.489 56.669   1.00 32.97 581 A 1 
ATOM 4464 C C   . ALA A 0 581 . -91.994  -28.296 55.864   1.00 32.97 581 A 1 
ATOM 4465 C CB  . ALA A 0 581 . -90.926  -28.210 58.164   1.00 32.97 581 A 1 
ATOM 4466 O O   . ALA A 0 581 . -92.765  -27.367 56.116   1.00 32.97 581 A 1 
ATOM 4467 N N   . SER A 0 582 . -92.295  -29.243 54.972   1.00 35.33 582 A 1 
ATOM 4468 C CA  . SER A 0 582 . -93.686  -29.465 54.584   1.00 35.33 582 A 1 
ATOM 4469 C C   . SER A 0 582 . -94.440  -30.089 55.767   1.00 35.33 582 A 1 
ATOM 4470 C CB  . SER A 0 582 . -93.807  -30.259 53.278   1.00 35.33 582 A 1 
ATOM 4471 O O   . SER A 0 582 . -93.917  -30.884 56.551   1.00 35.33 582 A 1 
ATOM 4472 O OG  . SER A 0 582 . -93.299  -31.567 53.418   1.00 35.33 582 A 1 
ATOM 4473 N N   . SER A 0 583 . -95.677  -29.644 55.955   1.00 34.30 583 A 1 
ATOM 4474 C CA  . SER A 0 583 . -96.516  -29.979 57.102   1.00 34.30 583 A 1 
ATOM 4475 C C   . SER A 0 583 . -96.713  -31.486 57.303   1.00 34.30 583 A 1 
ATOM 4476 C CB  . SER A 0 583 . -97.893  -29.344 56.883   1.00 34.30 583 A 1 
ATOM 4477 O O   . SER A 0 583 . -97.175  -32.167 56.393   1.00 34.30 583 A 1 
ATOM 4478 O OG  . SER A 0 583 . -98.399  -29.737 55.620   1.00 34.30 583 A 1 
ATOM 4479 N N   . PHE A 0 584 . -96.504  -31.948 58.540   1.00 29.02 584 A 1 
ATOM 4480 C CA  . PHE A 0 584 . -97.208  -33.073 59.174   1.00 29.02 584 A 1 
ATOM 4481 C C   . PHE A 0 584 . -97.546  -34.277 58.262   1.00 29.02 584 A 1 
ATOM 4482 C CB  . PHE A 0 584 . -98.452  -32.507 59.888   1.00 29.02 584 A 1 
ATOM 4483 O O   . PHE A 0 584 . -98.667  -34.425 57.781   1.00 29.02 584 A 1 
ATOM 4484 C CG  . PHE A 0 584 . -99.159  -33.472 60.826   1.00 29.02 584 A 1 
ATOM 4485 C CD1 . PHE A 0 584 . -100.287 -34.195 60.390   1.00 29.02 584 A 1 
ATOM 4486 C CD2 . PHE A 0 584 . -98.705  -33.629 62.150   1.00 29.02 584 A 1 
ATOM 4487 C CE1 . PHE A 0 584 . -100.949 -35.074 61.266   1.00 29.02 584 A 1 
ATOM 4488 C CE2 . PHE A 0 584 . -99.371  -34.504 63.028   1.00 29.02 584 A 1 
ATOM 4489 C CZ  . PHE A 0 584 . -100.492 -35.228 62.586   1.00 29.02 584 A 1 
ATOM 4490 N N   . GLY A 0 585 . -96.599  -35.211 58.141   1.00 39.67 585 A 1 
ATOM 4491 C CA  . GLY A 0 585 . -96.906  -36.614 57.850   1.00 39.67 585 A 1 
ATOM 4492 C C   . GLY A 0 585 . -97.114  -36.997 56.382   1.00 39.67 585 A 1 
ATOM 4493 O O   . GLY A 0 585 . -98.228  -37.314 55.965   1.00 39.67 585 A 1 
ATOM 4494 N N   . LYS A 0 586 . -96.012  -37.168 55.644   1.00 28.82 586 A 1 
ATOM 4495 C CA  . LYS A 0 586 . -95.932  -38.168 54.567   1.00 28.82 586 A 1 
ATOM 4496 C C   . LYS A 0 586 . -94.496  -38.680 54.421   1.00 28.82 586 A 1 
ATOM 4497 C CB  . LYS A 0 586 . -96.535  -37.609 53.263   1.00 28.82 586 A 1 
ATOM 4498 O O   . LYS A 0 586 . -93.555  -37.973 54.760   1.00 28.82 586 A 1 
ATOM 4499 C CG  . LYS A 0 586 . -97.501  -38.625 52.627   1.00 28.82 586 A 1 
ATOM 4500 C CD  . LYS A 0 586 . -98.422  -37.943 51.605   1.00 28.82 586 A 1 
ATOM 4501 C CE  . LYS A 0 586 . -99.360  -38.944 50.916   1.00 28.82 586 A 1 
ATOM 4502 N NZ  . LYS A 0 586 . -98.630  -39.787 49.933   1.00 28.82 586 A 1 
ATOM 4503 N N   . ALA A 0 587 . -94.353  -39.943 54.025   1.00 29.17 587 A 1 
ATOM 4504 C CA  . ALA A 0 587 . -93.071  -40.644 54.031   1.00 29.17 587 A 1 
ATOM 4505 C C   . ALA A 0 587 . -92.082  -40.076 53.003   1.00 29.17 587 A 1 
ATOM 4506 C CB  . ALA A 0 587 . -93.331  -42.135 53.773   1.00 29.17 587 A 1 
ATOM 4507 O O   . ALA A 0 587 . -92.472  -39.807 51.868   1.00 29.17 587 A 1 
ATOM 4508 N N   . ALA A 0 588 . -90.808  -39.991 53.391   1.00 36.52 588 A 1 
ATOM 4509 C CA  . ALA A 0 588 . -89.702  -39.937 52.444   1.00 36.52 588 A 1 
ATOM 4510 C C   . ALA A 0 588 . -89.554  -41.323 51.791   1.00 36.52 588 A 1 
ATOM 4511 C CB  . ALA A 0 588 . -88.431  -39.521 53.199   1.00 36.52 588 A 1 
ATOM 4512 O O   . ALA A 0 588 . -89.345  -42.315 52.494   1.00 36.52 588 A 1 
ATOM 4513 N N   . SER A 0 589 . -89.701  -41.409 50.467   1.00 33.62 589 A 1 
ATOM 4514 C CA  . SER A 0 589 . -89.378  -42.617 49.700   1.00 33.62 589 A 1 
ATOM 4515 C C   . SER A 0 589 . -89.253  -42.321 48.205   1.00 33.62 589 A 1 
ATOM 4516 C CB  . SER A 0 589 . -90.437  -43.719 49.889   1.00 33.62 589 A 1 
ATOM 4517 O O   . SER A 0 589 . -90.222  -41.845 47.616   1.00 33.62 589 A 1 
ATOM 4518 O OG  . SER A 0 589 . -91.701  -43.337 49.376   1.00 33.62 589 A 1 
ATOM 4519 N N   . ALA A 0 590 . -88.128  -42.751 47.626   1.00 31.99 590 A 1 
ATOM 4520 C CA  . ALA A 0 590 . -87.747  -42.693 46.210   1.00 31.99 590 A 1 
ATOM 4521 C C   . ALA A 0 590 . -87.533  -41.269 45.632   1.00 31.99 590 A 1 
ATOM 4522 C CB  . ALA A 0 590 . -88.714  -43.539 45.367   1.00 31.99 590 A 1 
ATOM 4523 O O   . ALA A 0 590 . -88.440  -40.449 45.678   1.00 31.99 590 A 1 
ATOM 4524 N N   . GLY A 0 591 . -86.385  -40.932 45.036   1.00 31.77 591 A 1 
ATOM 4525 C CA  . GLY A 0 591 . -85.163  -41.727 44.847   1.00 31.77 591 A 1 
ATOM 4526 C C   . GLY A 0 591 . -84.549  -41.516 43.470   1.00 31.77 591 A 1 
ATOM 4527 O O   . GLY A 0 591 . -84.648  -42.412 42.638   1.00 31.77 591 A 1 
ATOM 4528 N N   . ASP A 0 592 . -83.889  -40.376 43.266   1.00 29.36 592 A 1 
ATOM 4529 C CA  . ASP A 0 592 . -83.071  -40.094 42.078   1.00 29.36 592 A 1 
ATOM 4530 C C   . ASP A 0 592 . -81.588  -40.435 42.325   1.00 29.36 592 A 1 
ATOM 4531 C CB  . ASP A 0 592 . -83.342  -38.671 41.545   1.00 29.36 592 A 1 
ATOM 4532 O O   . ASP A 0 592 . -80.674  -39.664 42.047   1.00 29.36 592 A 1 
ATOM 4533 C CG  . ASP A 0 592 . -84.601  -38.610 40.665   1.00 29.36 592 A 1 
ATOM 4534 O OD1 . ASP A 0 592 . -84.779  -39.527 39.827   1.00 29.36 592 A 1 
ATOM 4535 O OD2 . ASP A 0 592 . -85.389  -37.652 40.815   1.00 29.36 592 A 1 
ATOM 4536 N N   . TYR A 0 593 . -81.349  -41.655 42.814   1.00 26.27 593 A 1 
ATOM 4537 C CA  . TYR A 0 593 . -80.037  -42.303 42.769   1.00 26.27 593 A 1 
ATOM 4538 C C   . TYR A 0 593 . -80.156  -43.585 41.931   1.00 26.27 593 A 1 
ATOM 4539 C CB  . TYR A 0 593 . -79.475  -42.536 44.185   1.00 26.27 593 A 1 
ATOM 4540 O O   . TYR A 0 593 . -81.143  -44.311 42.035   1.00 26.27 593 A 1 
ATOM 4541 C CG  . TYR A 0 593 . -78.018  -42.125 44.345   1.00 26.27 593 A 1 
ATOM 4542 C CD1 . TYR A 0 593 . -76.974  -43.035 44.072   1.00 26.27 593 A 1 
ATOM 4543 C CD2 . TYR A 0 593 . -77.708  -40.818 44.772   1.00 26.27 593 A 1 
ATOM 4544 C CE1 . TYR A 0 593 . -75.630  -42.635 44.235   1.00 26.27 593 A 1 
ATOM 4545 C CE2 . TYR A 0 593 . -76.370  -40.420 44.943   1.00 26.27 593 A 1 
ATOM 4546 O OH  . TYR A 0 593 . -74.033  -40.943 44.849   1.00 26.27 593 A 1 
ATOM 4547 C CZ  . TYR A 0 593 . -75.326  -41.328 44.677   1.00 26.27 593 A 1 
ATOM 4548 N N   . ASP A 0 594 . -79.138  -43.863 41.110   1.00 33.59 594 A 1 
ATOM 4549 C CA  . ASP A 0 594 . -79.009  -45.024 40.209   1.00 33.59 594 A 1 
ATOM 4550 C C   . ASP A 0 594 . -79.874  -45.080 38.924   1.00 33.59 594 A 1 
ATOM 4551 C CB  . ASP A 0 594 . -79.012  -46.361 40.987   1.00 33.59 594 A 1 
ATOM 4552 O O   . ASP A 0 594 . -80.581  -46.056 38.667   1.00 33.59 594 A 1 
ATOM 4553 C CG  . ASP A 0 594 . -77.804  -46.570 41.899   1.00 33.59 594 A 1 
ATOM 4554 O OD1 . ASP A 0 594 . -76.804  -45.837 41.727   1.00 33.59 594 A 1 
ATOM 4555 O OD2 . ASP A 0 594 . -77.827  -47.571 42.651   1.00 33.59 594 A 1 
ATOM 4556 N N   . MET A 0 595 . -79.647  -44.155 37.973   1.00 30.62 595 A 1 
ATOM 4557 C CA  . MET A 0 595 . -79.804  -44.502 36.540   1.00 30.62 595 A 1 
ATOM 4558 C C   . MET A 0 595 . -78.676  -44.054 35.591   1.00 30.62 595 A 1 
ATOM 4559 C CB  . MET A 0 595 . -81.227  -44.240 35.996   1.00 30.62 595 A 1 
ATOM 4560 O O   . MET A 0 595 . -78.889  -43.905 34.390   1.00 30.62 595 A 1 
ATOM 4561 C CG  . MET A 0 595 . -81.642  -45.450 35.136   1.00 30.62 595 A 1 
ATOM 4562 S SD  . MET A 0 595 . -83.187  -45.322 34.193   1.00 30.62 595 A 1 
ATOM 4563 C CE  . MET A 0 595 . -82.558  -44.549 32.680   1.00 30.62 595 A 1 
ATOM 4564 N N   . TYR A 0 596 . -77.440  -43.942 36.094   1.00 33.89 596 A 1 
ATOM 4565 C CA  . TYR A 0 596 . -76.230  -43.830 35.252   1.00 33.89 596 A 1 
ATOM 4566 C C   . TYR A 0 596 . -75.176  -44.922 35.534   1.00 33.89 596 A 1 
ATOM 4567 C CB  . TYR A 0 596 . -75.689  -42.386 35.258   1.00 33.89 596 A 1 
ATOM 4568 O O   . TYR A 0 596 . -73.992  -44.755 35.248   1.00 33.89 596 A 1 
ATOM 4569 C CG  . TYR A 0 596 . -75.610  -41.806 33.857   1.00 33.89 596 A 1 
ATOM 4570 C CD1 . TYR A 0 596 . -74.476  -42.035 33.053   1.00 33.89 596 A 1 
ATOM 4571 C CD2 . TYR A 0 596 . -76.712  -41.100 33.335   1.00 33.89 596 A 1 
ATOM 4572 C CE1 . TYR A 0 596 . -74.439  -41.544 31.732   1.00 33.89 596 A 1 
ATOM 4573 C CE2 . TYR A 0 596 . -76.678  -40.607 32.017   1.00 33.89 596 A 1 
ATOM 4574 O OH  . TYR A 0 596 . -75.501  -40.357 29.939   1.00 33.89 596 A 1 
ATOM 4575 C CZ  . TYR A 0 596 . -75.539  -40.828 31.213   1.00 33.89 596 A 1 
ATOM 4576 N N   . GLY A 0 597 . -75.615  -46.060 36.096   1.00 31.18 597 A 1 
ATOM 4577 C CA  . GLY A 0 597 . -74.733  -47.070 36.695   1.00 31.18 597 A 1 
ATOM 4578 C C   . GLY A 0 597 . -75.123  -48.544 36.511   1.00 31.18 597 A 1 
ATOM 4579 O O   . GLY A 0 597 . -74.748  -49.347 37.365   1.00 31.18 597 A 1 
ATOM 4580 N N   . ARG A 0 598 . -75.867  -48.923 35.448   1.00 32.44 598 A 1 
ATOM 4581 C CA  . ARG A 0 598 . -75.879  -50.292 34.850   1.00 32.44 598 A 1 
ATOM 4582 C C   . ARG A 0 598 . -76.837  -50.448 33.653   1.00 32.44 598 A 1 
ATOM 4583 C CB  . ARG A 0 598 . -76.173  -51.396 35.906   1.00 32.44 598 A 1 
ATOM 4584 O O   . ARG A 0 598 . -77.951  -50.944 33.784   1.00 32.44 598 A 1 
ATOM 4585 C CG  . ARG A 0 598 . -74.896  -52.176 36.286   1.00 32.44 598 A 1 
ATOM 4586 C CD  . ARG A 0 598 . -75.107  -53.056 37.522   1.00 32.44 598 A 1 
ATOM 4587 N NE  . ARG A 0 598 . -75.388  -52.244 38.720   1.00 32.44 598 A 1 
ATOM 4588 N NH1 . ARG A 0 598 . -75.892  -53.960 40.158   1.00 32.44 598 A 1 
ATOM 4589 N NH2 . ARG A 0 598 . -76.078  -51.844 40.853   1.00 32.44 598 A 1 
ATOM 4590 C CZ  . ARG A 0 598 . -75.783  -52.684 39.902   1.00 32.44 598 A 1 
ATOM 4591 N N   . SER A 0 599 . -76.364  -50.134 32.449   1.00 35.50 599 A 1 
ATOM 4592 C CA  . SER A 0 599 . -76.683  -50.922 31.242   1.00 35.50 599 A 1 
ATOM 4593 C C   . SER A 0 599 . -75.758  -50.537 30.083   1.00 35.50 599 A 1 
ATOM 4594 C CB  . SER A 0 599 . -78.161  -50.833 30.803   1.00 35.50 599 A 1 
ATOM 4595 O O   . SER A 0 599 . -75.950  -49.501 29.469   1.00 35.50 599 A 1 
ATOM 4596 O OG  . SER A 0 599 . -78.754  -49.577 31.042   1.00 35.50 599 A 1 
ATOM 4597 N N   . ASN A 0 600 . -74.791  -51.416 29.779   1.00 31.88 600 A 1 
ATOM 4598 C CA  . ASN A 0 600 . -73.880  -51.389 28.619   1.00 31.88 600 A 1 
ATOM 4599 C C   . ASN A 0 600 . -72.983  -50.127 28.494   1.00 31.88 600 A 1 
ATOM 4600 C CB  . ASN A 0 600 . -74.695  -51.711 27.356   1.00 31.88 600 A 1 
ATOM 4601 O O   . ASN A 0 600 . -73.455  -49.018 28.320   1.00 31.88 600 A 1 
ATOM 4602 C CG  . ASN A 0 600 . -75.438  -53.030 27.487   1.00 31.88 600 A 1 
ATOM 4603 N ND2 . ASN A 0 600 . -76.646  -53.114 26.984   1.00 31.88 600 A 1 
ATOM 4604 O OD1 . ASN A 0 600 . -74.969  -53.990 28.074   1.00 31.88 600 A 1 
ATOM 4605 N N   . ALA A 0 601 . -71.650  -50.197 28.518   1.00 31.70 601 A 1 
ATOM 4606 C CA  . ALA A 0 601 . -70.757  -51.333 28.268   1.00 31.70 601 A 1 
ATOM 4607 C C   . ALA A 0 601 . -71.004  -52.049 26.921   1.00 31.70 601 A 1 
ATOM 4608 C CB  . ALA A 0 601 . -70.602  -52.241 29.503   1.00 31.70 601 A 1 
ATOM 4609 O O   . ALA A 0 601 . -70.970  -53.273 26.859   1.00 31.70 601 A 1 
ATOM 4610 N N   . ALA A 0 602 . -71.243  -51.288 25.843   1.00 32.92 602 A 1 
ATOM 4611 C CA  . ALA A 0 602 . -71.042  -51.744 24.462   1.00 32.92 602 A 1 
ATOM 4612 C C   . ALA A 0 602 . -70.951  -50.557 23.481   1.00 32.92 602 A 1 
ATOM 4613 C CB  . ALA A 0 602 . -72.190  -52.673 24.035   1.00 32.92 602 A 1 
ATOM 4614 O O   . ALA A 0 602 . -71.903  -49.793 23.387   1.00 32.92 602 A 1 
ATOM 4615 N N   . ALA A 0 603 . -69.851  -50.493 22.716   1.00 31.48 603 A 1 
ATOM 4616 C CA  . ALA A 0 603 . -69.552  -49.541 21.631   1.00 31.48 603 A 1 
ATOM 4617 C C   . ALA A 0 603 . -69.530  -48.034 22.008   1.00 31.48 603 A 1 
ATOM 4618 C CB  . ALA A 0 603 . -70.459  -49.840 20.428   1.00 31.48 603 A 1 
ATOM 4619 O O   . ALA A 0 603 . -70.395  -47.520 22.698   1.00 31.48 603 A 1 
ATOM 4620 N N   . GLY A 0 604 . -68.566  -47.228 21.566   1.00 28.78 604 A 1 
ATOM 4621 C CA  . GLY A 0 604 . -67.526  -47.478 20.568   1.00 28.78 604 A 1 
ATOM 4622 C C   . GLY A 0 604 . -67.477  -46.320 19.572   1.00 28.78 604 A 1 
ATOM 4623 O O   . GLY A 0 604 . -68.403  -46.166 18.789   1.00 28.78 604 A 1 
ATOM 4624 N N   . ALA A 0 605 . -66.405  -45.529 19.658   1.00 32.40 605 A 1 
ATOM 4625 C CA  . ALA A 0 605 . -65.885  -44.545 18.702   1.00 32.40 605 A 1 
ATOM 4626 C C   . ALA A 0 605 . -66.789  -44.029 17.555   1.00 32.40 605 A 1 
ATOM 4627 C CB  . ALA A 0 605 . -64.599  -45.141 18.116   1.00 32.40 605 A 1 
ATOM 4628 O O   . ALA A 0 605 . -67.095  -44.745 16.603   1.00 32.40 605 A 1 
ATOM 4629 N N   . ALA A 0 606 . -67.005  -42.710 17.544   1.00 28.19 606 A 1 
ATOM 4630 C CA  . ALA A 0 606 . -67.167  -41.936 16.313   1.00 28.19 606 A 1 
ATOM 4631 C C   . ALA A 0 606 . -66.579  -40.525 16.500   1.00 28.19 606 A 1 
ATOM 4632 C CB  . ALA A 0 606 . -68.646  -41.910 15.902   1.00 28.19 606 A 1 
ATOM 4633 O O   . ALA A 0 606 . -67.269  -39.602 16.930   1.00 28.19 606 A 1 
ATOM 4634 N N   . SER A 0 607 . -65.291  -40.356 16.192   1.00 33.34 607 A 1 
ATOM 4635 C CA  . SER A 0 607 . -64.728  -39.032 15.908   1.00 33.34 607 A 1 
ATOM 4636 C C   . SER A 0 607 . -65.056  -38.631 14.463   1.00 33.34 607 A 1 
ATOM 4637 C CB  . SER A 0 607 . -63.209  -39.020 16.149   1.00 33.34 607 A 1 
ATOM 4638 O O   . SER A 0 607 . -65.210  -39.505 13.610   1.00 33.34 607 A 1 
ATOM 4639 O OG  . SER A 0 607 . -62.555  -39.952 15.310   1.00 33.34 607 A 1 
ATOM 4640 N N   . ALA A 0 608 . -65.169  -37.317 14.211   1.00 33.02 608 A 1 
ATOM 4641 C CA  . ALA A 0 608 . -64.756  -36.597 12.988   1.00 33.02 608 A 1 
ATOM 4642 C C   . ALA A 0 608 . -65.658  -35.388 12.652   1.00 33.02 608 A 1 
ATOM 4643 C CB  . ALA A 0 608 . -64.595  -37.490 11.744   1.00 33.02 608 A 1 
ATOM 4644 O O   . ALA A 0 608 . -66.626  -35.483 11.898   1.00 33.02 608 A 1 
ATOM 4645 N N   . SER A 0 609 . -65.240  -34.208 13.114   1.00 37.22 609 A 1 
ATOM 4646 C CA  . SER A 0 609 . -65.444  -32.927 12.422   1.00 37.22 609 A 1 
ATOM 4647 C C   . SER A 0 609 . -64.161  -32.104 12.627   1.00 37.22 609 A 1 
ATOM 4648 C CB  . SER A 0 609 . -66.681  -32.192 12.942   1.00 37.22 609 A 1 
ATOM 4649 O O   . SER A 0 609 . -64.034  -31.441 13.645   1.00 37.22 609 A 1 
ATOM 4650 O OG  . SER A 0 609 . -66.802  -30.959 12.257   1.00 37.22 609 A 1 
ATOM 4651 N N   . LYS A 0 610 . -63.080  -32.332 11.871   1.00 29.87 610 A 1 
ATOM 4652 C CA  . LYS A 0 610 . -62.846  -32.020 10.441   1.00 29.87 610 A 1 
ATOM 4653 C C   . LYS A 0 610 . -62.180  -30.647 10.233   1.00 29.87 610 A 1 
ATOM 4654 C CB  . LYS A 0 610 . -64.066  -32.260 9.525    1.00 29.87 610 A 1 
ATOM 4655 O O   . LYS A 0 610 . -62.788  -29.722 9.708    1.00 29.87 610 A 1 
ATOM 4656 C CG  . LYS A 0 610 . -63.727  -32.163 8.024    1.00 29.87 610 A 1 
ATOM 4657 C CD  . LYS A 0 610 . -65.004  -32.149 7.178    1.00 29.87 610 A 1 
ATOM 4658 C CE  . LYS A 0 610 . -64.627  -32.091 5.695    1.00 29.87 610 A 1 
ATOM 4659 N NZ  . LYS A 0 610 . -65.828  -31.946 4.840    1.00 29.87 610 A 1 
ATOM 4660 N N   . TYR A 0 611 . -60.883  -30.614 10.523   1.00 32.93 611 A 1 
ATOM 4661 C CA  . TYR A 0 611 . -59.832  -30.103 9.632    1.00 32.93 611 A 1 
ATOM 4662 C C   . TYR A 0 611 . -58.731  -31.191 9.589    1.00 32.93 611 A 1 
ATOM 4663 C CB  . TYR A 0 611 . -59.309  -28.734 10.112   1.00 32.93 611 A 1 
ATOM 4664 O O   . TYR A 0 611 . -58.614  -31.944 10.549   1.00 32.93 611 A 1 
ATOM 4665 C CG  . TYR A 0 611 . -59.914  -27.544 9.381    1.00 32.93 611 A 1 
ATOM 4666 C CD1 . TYR A 0 611 . -59.216  -26.949 8.310    1.00 32.93 611 A 1 
ATOM 4667 C CD2 . TYR A 0 611 . -61.164  -27.023 9.770    1.00 32.93 611 A 1 
ATOM 4668 C CE1 . TYR A 0 611 . -59.764  -25.844 7.628    1.00 32.93 611 A 1 
ATOM 4669 C CE2 . TYR A 0 611 . -61.722  -25.926 9.084    1.00 32.93 611 A 1 
ATOM 4670 O OH  . TYR A 0 611 . -61.557  -24.269 7.358    1.00 32.93 611 A 1 
ATOM 4671 C CZ  . TYR A 0 611 . -61.022  -25.332 8.014    1.00 32.93 611 A 1 
ATOM 4672 N N   . GLY A 0 612 . -57.978  -31.335 8.487    1.00 30.09 612 A 1 
ATOM 4673 C CA  . GLY A 0 612 . -56.830  -32.270 8.415    1.00 30.09 612 A 1 
ATOM 4674 C C   . GLY A 0 612 . -57.089  -33.702 7.890    1.00 30.09 612 A 1 
ATOM 4675 O O   . GLY A 0 612 . -57.129  -34.661 8.644    1.00 30.09 612 A 1 
ATOM 4676 N N   . SER A 0 613 . -57.233  -33.842 6.567    1.00 26.63 613 A 1 
ATOM 4677 C CA  . SER A 0 613 . -56.818  -34.988 5.717    1.00 26.63 613 A 1 
ATOM 4678 C C   . SER A 0 613 . -56.472  -36.377 6.334    1.00 26.63 613 A 1 
ATOM 4679 C CB  . SER A 0 613 . -55.576  -34.482 4.959    1.00 26.63 613 A 1 
ATOM 4680 O O   . SER A 0 613 . -55.341  -36.565 6.771    1.00 26.63 613 A 1 
ATOM 4681 O OG  . SER A 0 613 . -55.077  -35.453 4.068    1.00 26.63 613 A 1 
ATOM 4682 N N   . THR A 0 614 . -57.346  -37.399 6.176    1.00 32.00 614 A 1 
ATOM 4683 C CA  . THR A 0 614 . -57.061  -38.724 5.516    1.00 32.00 614 A 1 
ATOM 4684 C C   . THR A 0 614 . -58.215  -39.771 5.610    1.00 32.00 614 A 1 
ATOM 4685 C CB  . THR A 0 614 . -55.765  -39.451 5.983    1.00 32.00 614 A 1 
ATOM 4686 O O   . THR A 0 614 . -58.355  -40.442 6.618    1.00 32.00 614 A 1 
ATOM 4687 C CG2 . THR A 0 614 . -54.559  -39.140 5.090    1.00 32.00 614 A 1 
ATOM 4688 O OG1 . THR A 0 614 . -55.403  -39.188 7.311    1.00 32.00 614 A 1 
ATOM 4689 N N   . THR A 0 615 . -58.961  -39.983 4.502    1.00 27.53 615 A 1 
ATOM 4690 C CA  . THR A 0 615 . -59.467  -41.290 3.936    1.00 27.53 615 A 1 
ATOM 4691 C C   . THR A 0 615 . -60.328  -42.314 4.782    1.00 27.53 615 A 1 
ATOM 4692 C CB  . THR A 0 615 . -58.336  -41.921 3.080    1.00 27.53 615 A 1 
ATOM 4693 O O   . THR A 0 615 . -60.463  -42.147 5.983    1.00 27.53 615 A 1 
ATOM 4694 C CG2 . THR A 0 615 . -58.524  -41.563 1.598    1.00 27.53 615 A 1 
ATOM 4695 O OG1 . THR A 0 615 . -57.052  -41.419 3.372    1.00 27.53 615 A 1 
ATOM 4696 N N   . PRO A 0 616 . -61.097  -43.285 4.190    1.00 45.83 616 A 1 
ATOM 4697 C CA  . PRO A 0 616 . -62.569  -43.319 4.412    1.00 45.83 616 A 1 
ATOM 4698 C C   . PRO A 0 616 . -63.278  -44.693 4.703    1.00 45.83 616 A 1 
ATOM 4699 C CB  . PRO A 0 616 . -63.061  -42.760 3.061    1.00 45.83 616 A 1 
ATOM 4700 O O   . PRO A 0 616 . -62.646  -45.741 4.739    1.00 45.83 616 A 1 
ATOM 4701 C CG  . PRO A 0 616 . -62.077  -43.315 2.021    1.00 45.83 616 A 1 
ATOM 4702 C CD  . PRO A 0 616 . -60.935  -43.875 2.864    1.00 45.83 616 A 1 
ATOM 4703 N N   . VAL A 0 617 . -64.636  -44.664 4.726    1.00 30.12 617 A 1 
ATOM 4704 C CA  . VAL A 0 617 . -65.655  -45.753 4.510    1.00 30.12 617 A 1 
ATOM 4705 C C   . VAL A 0 617 . -66.261  -46.492 5.740    1.00 30.12 617 A 1 
ATOM 4706 C CB  . VAL A 0 617 . -65.242  -46.785 3.420    1.00 30.12 617 A 1 
ATOM 4707 O O   . VAL A 0 617 . -65.548  -47.109 6.518    1.00 30.12 617 A 1 
ATOM 4708 C CG1 . VAL A 0 617 . -66.440  -47.641 2.971    1.00 30.12 617 A 1 
ATOM 4709 C CG2 . VAL A 0 617 . -64.691  -46.148 2.134    1.00 30.12 617 A 1 
ATOM 4710 N N   . GLY A 0 618 . -67.610  -46.548 5.842    1.00 29.90 618 A 1 
ATOM 4711 C CA  . GLY A 0 618 . -68.382  -47.435 6.758    1.00 29.90 618 A 1 
ATOM 4712 C C   . GLY A 0 618 . -69.912  -47.161 6.797    1.00 29.90 618 A 1 
ATOM 4713 O O   . GLY A 0 618 . -70.318  -46.045 6.493    1.00 29.90 618 A 1 
ATOM 4714 N N   . TYR A 0 619 . -70.779  -48.147 7.120    1.00 26.84 619 A 1 
ATOM 4715 C CA  . TYR A 0 619 . -72.260  -48.097 6.915    1.00 26.84 619 A 1 
ATOM 4716 C C   . TYR A 0 619 . -73.131  -48.730 8.046    1.00 26.84 619 A 1 
ATOM 4717 C CB  . TYR A 0 619 . -72.601  -48.860 5.607    1.00 26.84 619 A 1 
ATOM 4718 O O   . TYR A 0 619 . -72.807  -49.812 8.526    1.00 26.84 619 A 1 
ATOM 4719 C CG  . TYR A 0 619 . -72.990  -48.047 4.383    1.00 26.84 619 A 1 
ATOM 4720 C CD1 . TYR A 0 619 . -74.349  -47.912 4.025    1.00 26.84 619 A 1 
ATOM 4721 C CD2 . TYR A 0 619 . -71.992  -47.532 3.533    1.00 26.84 619 A 1 
ATOM 4722 C CE1 . TYR A 0 619 . -74.705  -47.279 2.818    1.00 26.84 619 A 1 
ATOM 4723 C CE2 . TYR A 0 619 . -72.344  -46.899 2.323    1.00 26.84 619 A 1 
ATOM 4724 O OH  . TYR A 0 619 . -74.055  -46.193 0.786    1.00 26.84 619 A 1 
ATOM 4725 C CZ  . TYR A 0 619 . -73.703  -46.779 1.960    1.00 26.84 619 A 1 
ATOM 4726 N N   . GLY A 0 620 . -74.335  -48.168 8.301    1.00 30.88 620 A 1 
ATOM 4727 C CA  . GLY A 0 620 . -75.526  -48.826 8.924    1.00 30.88 620 A 1 
ATOM 4728 C C   . GLY A 0 620 . -75.666  -48.764 10.467   1.00 30.88 620 A 1 
ATOM 4729 O O   . GLY A 0 620 . -74.683  -48.516 11.144   1.00 30.88 620 A 1 
ATOM 4730 N N   . LYS A 0 621 . -76.833  -48.992 11.118   1.00 30.43 621 A 1 
ATOM 4731 C CA  . LYS A 0 621 . -78.263  -49.166 10.716   1.00 30.43 621 A 1 
ATOM 4732 C C   . LYS A 0 621 . -79.197  -49.058 11.973   1.00 30.43 621 A 1 
ATOM 4733 C CB  . LYS A 0 621 . -78.452  -50.559 10.062   1.00 30.43 621 A 1 
ATOM 4734 O O   . LYS A 0 621 . -78.715  -49.282 13.068   1.00 30.43 621 A 1 
ATOM 4735 C CG  . LYS A 0 621 . -78.869  -50.498 8.582    1.00 30.43 621 A 1 
ATOM 4736 C CD  . LYS A 0 621 . -79.086  -51.913 8.015    1.00 30.43 621 A 1 
ATOM 4737 C CE  . LYS A 0 621 . -79.617  -51.892 6.573    1.00 30.43 621 A 1 
ATOM 4738 N NZ  . LYS A 0 621 . -81.066  -51.562 6.503    1.00 30.43 621 A 1 
ATOM 4739 N N   . HIS A 0 622 . -80.500  -48.750 11.778   1.00 29.94 622 A 1 
ATOM 4740 C CA  . HIS A 0 622 . -81.733  -48.807 12.648   1.00 29.94 622 A 1 
ATOM 4741 C C   . HIS A 0 622 . -81.693  -49.336 14.123   1.00 29.94 622 A 1 
ATOM 4742 C CB  . HIS A 0 622 . -82.742  -49.722 11.920   1.00 29.94 622 A 1 
ATOM 4743 O O   . HIS A 0 622 . -80.939  -50.249 14.411   1.00 29.94 622 A 1 
ATOM 4744 C CG  . HIS A 0 622 . -82.882  -49.506 10.432   1.00 29.94 622 A 1 
ATOM 4745 C CD2 . HIS A 0 622 . -82.319  -50.279 9.455    1.00 29.94 622 A 1 
ATOM 4746 N ND1 . HIS A 0 622 . -83.623  -48.537 9.800    1.00 29.94 622 A 1 
ATOM 4747 C CE1 . HIS A 0 622 . -83.498  -48.715 8.472    1.00 29.94 622 A 1 
ATOM 4748 N NE2 . HIS A 0 622 . -82.688  -49.761 8.207    1.00 29.94 622 A 1 
ATOM 4749 N N   . GLY A 0 623 . -82.595  -48.985 15.071   1.00 26.77 623 A 1 
ATOM 4750 C CA  . GLY A 0 623 . -83.752  -48.053 15.112   1.00 26.77 623 A 1 
ATOM 4751 C C   . GLY A 0 623 . -84.895  -48.458 16.105   1.00 26.77 623 A 1 
ATOM 4752 O O   . GLY A 0 623 . -84.985  -49.617 16.478   1.00 26.77 623 A 1 
ATOM 4753 N N   . TYR A 0 624 . -85.814  -47.515 16.415   1.00 25.98 624 A 1 
ATOM 4754 C CA  . TYR A 0 624 . -87.223  -47.652 16.913   1.00 25.98 624 A 1 
ATOM 4755 C C   . TYR A 0 624 . -87.633  -48.073 18.359   1.00 25.98 624 A 1 
ATOM 4756 C CB  . TYR A 0 624 . -88.054  -48.482 15.918   1.00 25.98 624 A 1 
ATOM 4757 O O   . TYR A 0 624 . -87.307  -49.154 18.827   1.00 25.98 624 A 1 
ATOM 4758 C CG  . TYR A 0 624 . -88.405  -47.738 14.652   1.00 25.98 624 A 1 
ATOM 4759 C CD1 . TYR A 0 624 . -89.541  -46.906 14.635   1.00 25.98 624 A 1 
ATOM 4760 C CD2 . TYR A 0 624 . -87.598  -47.864 13.506   1.00 25.98 624 A 1 
ATOM 4761 C CE1 . TYR A 0 624 . -89.867  -46.189 13.470   1.00 25.98 624 A 1 
ATOM 4762 C CE2 . TYR A 0 624 . -87.921  -47.146 12.338   1.00 25.98 624 A 1 
ATOM 4763 O OH  . TYR A 0 624 . -89.387  -45.606 11.207   1.00 25.98 624 A 1 
ATOM 4764 C CZ  . TYR A 0 624 . -89.057  -46.306 12.322   1.00 25.98 624 A 1 
ATOM 4765 N N   . GLY A 0 625 . -88.596  -47.303 18.927   1.00 28.83 625 A 1 
ATOM 4766 C CA  . GLY A 0 625 . -89.707  -47.775 19.807   1.00 28.83 625 A 1 
ATOM 4767 C C   . GLY A 0 625 . -89.787  -47.133 21.215   1.00 28.83 625 A 1 
ATOM 4768 O O   . GLY A 0 625 . -89.030  -47.539 22.078   1.00 28.83 625 A 1 
ATOM 4769 N N   . LYS A 0 626 . -90.528  -46.045 21.516   1.00 28.10 626 A 1 
ATOM 4770 C CA  . LYS A 0 626 . -91.998  -45.761 21.588   1.00 28.10 626 A 1 
ATOM 4771 C C   . LYS A 0 626 . -92.810  -46.415 22.737   1.00 28.10 626 A 1 
ATOM 4772 C CB  . LYS A 0 626 . -92.786  -45.941 20.271   1.00 28.10 626 A 1 
ATOM 4773 O O   . LYS A 0 626 . -92.933  -47.629 22.772   1.00 28.10 626 A 1 
ATOM 4774 C CG  . LYS A 0 626 . -92.738  -44.742 19.313   1.00 28.10 626 A 1 
ATOM 4775 C CD  . LYS A 0 626 . -93.835  -44.885 18.243   1.00 28.10 626 A 1 
ATOM 4776 C CE  . LYS A 0 626 . -93.916  -43.632 17.362   1.00 28.10 626 A 1 
ATOM 4777 N NZ  . LYS A 0 626 . -95.056  -43.703 16.412   1.00 28.10 626 A 1 
ATOM 4778 N N   . SER A 0 627 . -93.547  -45.549 23.463   1.00 27.96 627 A 1 
ATOM 4779 C CA  . SER A 0 627 . -94.870  -45.711 24.140   1.00 27.96 627 A 1 
ATOM 4780 C C   . SER A 0 627 . -94.836  -45.444 25.662   1.00 27.96 627 A 1 
ATOM 4781 C CB  . SER A 0 627 . -95.557  -47.052 23.852   1.00 27.96 627 A 1 
ATOM 4782 O O   . SER A 0 627 . -94.112  -46.140 26.353   1.00 27.96 627 A 1 
ATOM 4783 O OG  . SER A 0 627 . -96.913  -46.978 24.243   1.00 27.96 627 A 1 
ATOM 4784 N N   . PHE A 0 628 . -95.429  -44.385 26.245   1.00 25.96 628 A 1 
ATOM 4785 C CA  . PHE A 0 628 . -96.838  -43.908 26.372   1.00 25.96 628 A 1 
ATOM 4786 C C   . PHE A 0 628 . -97.696  -44.551 27.489   1.00 25.96 628 A 1 
ATOM 4787 C CB  . PHE A 0 628 . -97.672  -43.785 25.074   1.00 25.96 628 A 1 
ATOM 4788 O O   . PHE A 0 628 . -97.702  -45.767 27.641   1.00 25.96 628 A 1 
ATOM 4789 C CG  . PHE A 0 628 . -98.026  -42.366 24.682   1.00 25.96 628 A 1 
ATOM 4790 C CD1 . PHE A 0 628 . -99.232  -41.785 25.119   1.00 25.96 628 A 1 
ATOM 4791 C CD2 . PHE A 0 628 . -97.151  -41.629 23.863   1.00 25.96 628 A 1 
ATOM 4792 C CE1 . PHE A 0 628 . -99.561  -40.473 24.736   1.00 25.96 628 A 1 
ATOM 4793 C CE2 . PHE A 0 628 . -97.482  -40.318 23.476   1.00 25.96 628 A 1 
ATOM 4794 C CZ  . PHE A 0 628 . -98.687  -39.740 23.912   1.00 25.96 628 A 1 
ATOM 4795 N N   . SER A 0 629 . -98.527  -43.692 28.115   1.00 28.06 629 A 1 
ATOM 4796 C CA  . SER A 0 629 . -99.629  -43.907 29.091   1.00 28.06 629 A 1 
ATOM 4797 C C   . SER A 0 629 . -99.270  -43.659 30.568   1.00 28.06 629 A 1 
ATOM 4798 C CB  . SER A 0 629 . -100.327 -45.260 28.915   1.00 28.06 629 A 1 
ATOM 4799 O O   . SER A 0 629 . -98.504  -44.423 31.133   1.00 28.06 629 A 1 
ATOM 4800 O OG  . SER A 0 629 . -101.482 -45.299 29.733   1.00 28.06 629 A 1 
ATOM 4801 N N   . THR A 0 630 . -99.666  -42.566 31.241   1.00 28.06 630 A 1 
ATOM 4802 C CA  . THR A 0 630 . -101.000 -41.989 31.589   1.00 28.06 630 A 1 
ATOM 4803 C C   . THR A 0 630 . -101.795 -42.696 32.698   1.00 28.06 630 A 1 
ATOM 4804 C CB  . THR A 0 630 . -101.976 -41.587 30.457   1.00 28.06 630 A 1 
ATOM 4805 O O   . THR A 0 630 . -101.928 -43.914 32.684   1.00 28.06 630 A 1 
ATOM 4806 C CG2 . THR A 0 630 . -101.428 -40.487 29.554   1.00 28.06 630 A 1 
ATOM 4807 O OG1 . THR A 0 630 . -102.445 -42.623 29.631   1.00 28.06 630 A 1 
ATOM 4808 N N   . SER A 0 631 . -102.456 -41.864 33.530   1.00 30.96 631 A 1 
ATOM 4809 C CA  . SER A 0 631 . -103.600 -42.137 34.436   1.00 30.96 631 A 1 
ATOM 4810 C C   . SER A 0 631 . -103.309 -42.740 35.832   1.00 30.96 631 A 1 
ATOM 4811 C CB  . SER A 0 631 . -104.689 -42.939 33.686   1.00 30.96 631 A 1 
ATOM 4812 O O   . SER A 0 631 . -102.331 -43.457 35.986   1.00 30.96 631 A 1 
ATOM 4813 O OG  . SER A 0 631 . -104.381 -44.310 33.619   1.00 30.96 631 A 1 
ATOM 4814 N N   . GLN A 0 632 . -104.130 -42.549 36.887   1.00 27.67 632 A 1 
ATOM 4815 C CA  . GLN A 0 632 . -104.965 -41.403 37.332   1.00 27.67 632 A 1 
ATOM 4816 C C   . GLN A 0 632 . -105.569 -41.707 38.734   1.00 27.67 632 A 1 
ATOM 4817 C CB  . GLN A 0 632 . -106.170 -41.128 36.394   1.00 27.67 632 A 1 
ATOM 4818 O O   . GLN A 0 632 . -106.139 -42.775 38.913   1.00 27.67 632 A 1 
ATOM 4819 C CG  . GLN A 0 632 . -106.711 -39.692 36.421   1.00 27.67 632 A 1 
ATOM 4820 C CD  . GLN A 0 632 . -107.871 -39.495 35.440   1.00 27.67 632 A 1 
ATOM 4821 N NE2 . GLN A 0 632 . -108.121 -38.286 34.991   1.00 27.67 632 A 1 
ATOM 4822 O OE1 . GLN A 0 632 . -108.575 -40.408 35.047   1.00 27.67 632 A 1 
ATOM 4823 N N   . ALA A 0 633 . -105.591 -40.719 39.643   1.00 27.50 633 A 1 
ATOM 4824 C CA  . ALA A 0 633 . -106.598 -40.531 40.717   1.00 27.50 633 A 1 
ATOM 4825 C C   . ALA A 0 633 . -106.805 -41.586 41.852   1.00 27.50 633 A 1 
ATOM 4826 C CB  . ALA A 0 633 . -107.924 -40.146 40.028   1.00 27.50 633 A 1 
ATOM 4827 O O   . ALA A 0 633 . -106.161 -42.623 41.924   1.00 27.50 633 A 1 
ATOM 4828 N N   . ALA A 0 634 . -107.760 -41.225 42.736   1.00 30.70 634 A 1 
ATOM 4829 C CA  . ALA A 0 634 . -108.275 -41.862 43.966   1.00 30.70 634 A 1 
ATOM 4830 C C   . ALA A 0 634 . -107.338 -41.792 45.198   1.00 30.70 634 A 1 
ATOM 4831 C CB  . ALA A 0 634 . -108.816 -43.260 43.653   1.00 30.70 634 A 1 
ATOM 4832 O O   . ALA A 0 634 . -106.274 -42.392 45.203   1.00 30.70 634 A 1 
ATOM 4833 N N   . GLN A 0 635 . -107.574 -40.976 46.240   1.00 25.48 635 A 1 
ATOM 4834 C CA  . GLN A 0 635 . -108.769 -40.691 47.079   1.00 25.48 635 A 1 
ATOM 4835 C C   . GLN A 0 635 . -109.189 -41.819 48.041   1.00 25.48 635 A 1 
ATOM 4836 C CB  . GLN A 0 635 . -110.017 -40.115 46.375   1.00 25.48 635 A 1 
ATOM 4837 O O   . GLN A 0 635 . -109.002 -42.993 47.751   1.00 25.48 635 A 1 
ATOM 4838 C CG  . GLN A 0 635 . -109.837 -38.775 45.648   1.00 25.48 635 A 1 
ATOM 4839 C CD  . GLN A 0 635 . -111.180 -38.150 45.254   1.00 25.48 635 A 1 
ATOM 4840 N NE2 . GLN A 0 635 . -111.179 -37.024 44.577   1.00 25.48 635 A 1 
ATOM 4841 O OE1 . GLN A 0 635 . -112.256 -38.640 45.552   1.00 25.48 635 A 1 
ATOM 4842 N N   . ALA A 0 636 . -109.855 -41.398 49.132   1.00 30.99 636 A 1 
ATOM 4843 C CA  . ALA A 0 636 . -110.411 -42.175 50.253   1.00 30.99 636 A 1 
ATOM 4844 C C   . ALA A 0 636 . -109.392 -42.659 51.316   1.00 30.99 636 A 1 
ATOM 4845 C CB  . ALA A 0 636 . -111.315 -43.301 49.715   1.00 30.99 636 A 1 
ATOM 4846 O O   . ALA A 0 636 . -108.251 -42.962 51.000   1.00 30.99 636 A 1 
ATOM 4847 N N   . ALA A 0 637 . -109.741 -42.763 52.606   1.00 29.90 637 A 1 
ATOM 4848 C CA  . ALA A 0 637 . -110.817 -42.110 53.366   1.00 29.90 637 A 1 
ATOM 4849 C C   . ALA A 0 637 . -110.562 -42.237 54.885   1.00 29.90 637 A 1 
ATOM 4850 C CB  . ALA A 0 637 . -112.192 -42.733 53.055   1.00 29.90 637 A 1 
ATOM 4851 O O   . ALA A 0 637 . -109.835 -43.112 55.342   1.00 29.90 637 A 1 
ATOM 4852 N N   . SER A 0 638 . -111.237 -41.374 55.650   1.00 26.63 638 A 1 
ATOM 4853 C CA  . SER A 0 638 . -111.672 -41.557 57.046   1.00 26.63 638 A 1 
ATOM 4854 C C   . SER A 0 638 . -111.652 -43.000 57.593   1.00 26.63 638 A 1 
ATOM 4855 C CB  . SER A 0 638 . -113.139 -41.092 57.061   1.00 26.63 638 A 1 
ATOM 4856 O O   . SER A 0 638 . -112.293 -43.877 57.015   1.00 26.63 638 A 1 
ATOM 4857 O OG  . SER A 0 638 . -113.737 -41.152 58.340   1.00 26.63 638 A 1 
ATOM 4858 N N   . SER A 0 639 . -111.109 -43.220 58.802   1.00 29.61 639 A 1 
ATOM 4859 C CA  . SER A 0 639 . -111.972 -43.425 59.990   1.00 29.61 639 A 1 
ATOM 4860 C C   . SER A 0 639 . -111.257 -43.843 61.296   1.00 29.61 639 A 1 
ATOM 4861 C CB  . SER A 0 639 . -113.114 -44.428 59.728   1.00 29.61 639 A 1 
ATOM 4862 O O   . SER A 0 639 . -110.302 -44.604 61.300   1.00 29.61 639 A 1 
ATOM 4863 O OG  . SER A 0 639 . -112.663 -45.658 59.220   1.00 29.61 639 A 1 
ATOM 4864 N N   . LYS A 0 640 . -111.856 -43.386 62.410   1.00 27.53 640 A 1 
ATOM 4865 C CA  . LYS A 0 640 . -112.059 -44.070 63.710   1.00 27.53 640 A 1 
ATOM 4866 C C   . LYS A 0 640 . -110.895 -44.495 64.636   1.00 27.53 640 A 1 
ATOM 4867 C CB  . LYS A 0 640 . -113.002 -45.266 63.500   1.00 27.53 640 A 1 
ATOM 4868 O O   . LYS A 0 640 . -110.159 -45.431 64.383   1.00 27.53 640 A 1 
ATOM 4869 C CG  . LYS A 0 640 . -114.460 -44.816 63.366   1.00 27.53 640 A 1 
ATOM 4870 C CD  . LYS A 0 640 . -115.366 -46.044 63.265   1.00 27.53 640 A 1 
ATOM 4871 C CE  . LYS A 0 640 . -116.828 -45.606 63.330   1.00 27.53 640 A 1 
ATOM 4872 N NZ  . LYS A 0 640 . -117.725 -46.784 63.349   1.00 27.53 640 A 1 
ATOM 4873 N N   . GLN A 0 641 . -110.982 -43.927 65.849   1.00 26.62 641 A 1 
ATOM 4874 C CA  . GLN A 0 641 . -111.095 -44.609 67.159   1.00 26.62 641 A 1 
ATOM 4875 C C   . GLN A 0 641 . -110.165 -45.804 67.466   1.00 26.62 641 A 1 
ATOM 4876 C CB  . GLN A 0 641 . -112.553 -45.079 67.386   1.00 26.62 641 A 1 
ATOM 4877 O O   . GLN A 0 641 . -110.398 -46.914 67.001   1.00 26.62 641 A 1 
ATOM 4878 C CG  . GLN A 0 641 . -113.636 -43.989 67.360   1.00 26.62 641 A 1 
ATOM 4879 C CD  . GLN A 0 641 . -115.036 -44.597 67.465   1.00 26.62 641 A 1 
ATOM 4880 N NE2 . GLN A 0 641 . -115.601 -44.700 68.648   1.00 26.62 641 A 1 
ATOM 4881 O OE1 . GLN A 0 641 . -115.648 -44.997 66.484   1.00 26.62 641 A 1 
ATOM 4882 N N   . GLY A 0 642 . -109.269 -45.633 68.446   1.00 29.31 642 A 1 
ATOM 4883 C CA  . GLY A 0 642 . -108.574 -46.752 69.093   1.00 29.31 642 A 1 
ATOM 4884 C C   . GLY A 0 642 . -107.808 -46.326 70.345   1.00 29.31 642 A 1 
ATOM 4885 O O   . GLY A 0 642 . -106.767 -45.693 70.248   1.00 29.31 642 A 1 
ATOM 4886 N N   . TYR A 0 643 . -108.346 -46.657 71.519   1.00 25.91 643 A 1 
ATOM 4887 C CA  . TYR A 0 643 . -107.741 -46.431 72.836   1.00 25.91 643 A 1 
ATOM 4888 C C   . TYR A 0 643 . -106.276 -46.900 72.925   1.00 25.91 643 A 1 
ATOM 4889 C CB  . TYR A 0 643 . -108.560 -47.220 73.872   1.00 25.91 643 A 1 
ATOM 4890 O O   . TYR A 0 643 . -105.976 -48.051 72.625   1.00 25.91 643 A 1 
ATOM 4891 C CG  . TYR A 0 643 . -109.738 -46.488 74.483   1.00 25.91 643 A 1 
ATOM 4892 C CD1 . TYR A 0 643 . -109.717 -46.203 75.863   1.00 25.91 643 A 1 
ATOM 4893 C CD2 . TYR A 0 643 . -110.858 -46.125 73.708   1.00 25.91 643 A 1 
ATOM 4894 C CE1 . TYR A 0 643 . -110.806 -45.557 76.473   1.00 25.91 643 A 1 
ATOM 4895 C CE2 . TYR A 0 643 . -111.950 -45.473 74.315   1.00 25.91 643 A 1 
ATOM 4896 O OH  . TYR A 0 643 . -112.985 -44.573 76.280   1.00 25.91 643 A 1 
ATOM 4897 C CZ  . TYR A 0 643 . -111.926 -45.192 75.698   1.00 25.91 643 A 1 
ATOM 4898 N N   . GLY A 0 644 . -105.401 -46.041 73.454   1.00 31.54 644 A 1 
ATOM 4899 C CA  . GLY A 0 644 . -103.990 -46.347 73.710   1.00 31.54 644 A 1 
ATOM 4900 C C   . GLY A 0 644 . -103.416 -45.470 74.821   1.00 31.54 644 A 1 
ATOM 4901 O O   . GLY A 0 644 . -102.579 -44.611 74.571   1.00 31.54 644 A 1 
ATOM 4902 N N   . SER A 0 645 . -103.903 -45.648 76.053   1.00 27.35 645 A 1 
ATOM 4903 C CA  . SER A 0 645 . -103.371 -44.956 77.235   1.00 27.35 645 A 1 
ATOM 4904 C C   . SER A 0 645 . -102.007 -45.545 77.620   1.00 27.35 645 A 1 
ATOM 4905 C CB  . SER A 0 645 . -104.385 -45.042 78.388   1.00 27.35 645 A 1 
ATOM 4906 O O   . SER A 0 645 . -101.928 -46.392 78.506   1.00 27.35 645 A 1 
ATOM 4907 O OG  . SER A 0 645 . -103.949 -44.346 79.540   1.00 27.35 645 A 1 
ATOM 4908 N N   . HIS A 0 646 . -100.932 -45.114 76.949   1.00 28.91 646 A 1 
ATOM 4909 C CA  . HIS A 0 646 . -99.575  -45.358 77.440   1.00 28.91 646 A 1 
ATOM 4910 C C   . HIS A 0 646 . -99.103  -44.167 78.272   1.00 28.91 646 A 1 
ATOM 4911 C CB  . HIS A 0 646 . -98.591  -45.773 76.338   1.00 28.91 646 A 1 
ATOM 4912 O O   . HIS A 0 646 . -98.863  -43.067 77.772   1.00 28.91 646 A 1 
ATOM 4913 C CG  . HIS A 0 646 . -97.633  -46.809 76.878   1.00 28.91 646 A 1 
ATOM 4914 C CD2 . HIS A 0 646 . -97.888  -48.153 76.961   1.00 28.91 646 A 1 
ATOM 4915 N ND1 . HIS A 0 646 . -96.438  -46.602 77.534   1.00 28.91 646 A 1 
ATOM 4916 C CE1 . HIS A 0 646 . -95.986  -47.781 77.979   1.00 28.91 646 A 1 
ATOM 4917 N NE2 . HIS A 0 646 . -96.844  -48.763 77.660   1.00 28.91 646 A 1 
ATOM 4918 N N   . SER A 0 647 . -99.028  -44.394 79.579   1.00 29.55 647 A 1 
ATOM 4919 C CA  . SER A 0 647 . -98.610  -43.414 80.572   1.00 29.55 647 A 1 
ATOM 4920 C C   . SER A 0 647 . -97.083  -43.287 80.608   1.00 29.55 647 A 1 
ATOM 4921 C CB  . SER A 0 647 . -99.197  -43.812 81.934   1.00 29.55 647 A 1 
ATOM 4922 O O   . SER A 0 647 . -96.460  -43.731 81.566   1.00 29.55 647 A 1 
ATOM 4923 O OG  . SER A 0 647 . -98.678  -42.997 82.964   1.00 29.55 647 A 1 
ATOM 4924 N N   . ASP A 0 648 . -96.494  -42.611 79.618   1.00 31.87 648 A 1 
ATOM 4925 C CA  . ASP A 0 648 . -95.089  -42.165 79.662   1.00 31.87 648 A 1 
ATOM 4926 C C   . ASP A 0 648 . -94.959  -40.638 79.649   1.00 31.87 648 A 1 
ATOM 4927 C CB  . ASP A 0 648 . -94.218  -42.885 78.629   1.00 31.87 648 A 1 
ATOM 4928 O O   . ASP A 0 648 . -94.106  -40.036 78.993   1.00 31.87 648 A 1 
ATOM 4929 C CG  . ASP A 0 648 . -93.912  -44.304 79.094   1.00 31.87 648 A 1 
ATOM 4930 O OD1 . ASP A 0 648 . -93.352  -44.445 80.203   1.00 31.87 648 A 1 
ATOM 4931 O OD2 . ASP A 0 648 . -94.255  -45.225 78.325   1.00 31.87 648 A 1 
ATOM 4932 N N   . ALA A 0 649 . -95.763  -39.992 80.493   1.00 34.99 649 A 1 
ATOM 4933 C CA  . ALA A 0 649 . -95.543  -38.615 80.927   1.00 34.99 649 A 1 
ATOM 4934 C C   . ALA A 0 649 . -94.303  -38.492 81.851   1.00 34.99 649 A 1 
ATOM 4935 C CB  . ALA A 0 649 . -96.843  -38.093 81.558   1.00 34.99 649 A 1 
ATOM 4936 O O   . ALA A 0 649 . -94.381  -37.882 82.917   1.00 34.99 649 A 1 
ATOM 4937 N N   . GLN A 0 650 . -93.163  -39.101 81.480   1.00 32.79 650 A 1 
ATOM 4938 C CA  . GLN A 0 650 . -91.917  -39.043 82.259   1.00 32.79 650 A 1 
ATOM 4939 C C   . GLN A 0 650 . -90.592  -39.339 81.515   1.00 32.79 650 A 1 
ATOM 4940 C CB  . GLN A 0 650 . -92.079  -39.858 83.566   1.00 32.79 650 A 1 
ATOM 4941 O O   . GLN A 0 650 . -89.560  -39.471 82.168   1.00 32.79 650 A 1 
ATOM 4942 C CG  . GLN A 0 650 . -91.936  -38.927 84.785   1.00 32.79 650 A 1 
ATOM 4943 C CD  . GLN A 0 650 . -92.581  -39.490 86.044   1.00 32.79 650 A 1 
ATOM 4944 N NE2 . GLN A 0 650 . -93.441  -38.743 86.701   1.00 32.79 650 A 1 
ATOM 4945 O OE1 . GLN A 0 650 . -92.312  -40.590 86.486   1.00 32.79 650 A 1 
ATOM 4946 N N   . ALA A 0 651 . -90.552  -39.315 80.174   1.00 29.19 651 A 1 
ATOM 4947 C CA  . ALA A 0 651 . -89.287  -39.351 79.409   1.00 29.19 651 A 1 
ATOM 4948 C C   . ALA A 0 651 . -88.681  -37.954 79.100   1.00 29.19 651 A 1 
ATOM 4949 C CB  . ALA A 0 651 . -89.489  -40.211 78.158   1.00 29.19 651 A 1 
ATOM 4950 O O   . ALA A 0 651 . -87.623  -37.837 78.482   1.00 29.19 651 A 1 
ATOM 4951 N N   . SER A 0 652 . -89.306  -36.868 79.571   1.00 35.97 652 A 1 
ATOM 4952 C CA  . SER A 0 652 . -88.881  -35.474 79.339   1.00 35.97 652 A 1 
ATOM 4953 C C   . SER A 0 652 . -87.696  -35.028 80.221   1.00 35.97 652 A 1 
ATOM 4954 C CB  . SER A 0 652 . -90.094  -34.539 79.474   1.00 35.97 652 A 1 
ATOM 4955 O O   . SER A 0 652 . -87.775  -33.996 80.894   1.00 35.97 652 A 1 
ATOM 4956 O OG  . SER A 0 652 . -89.737  -33.194 79.236   1.00 35.97 652 A 1 
ATOM 4957 N N   . ARG A 0 653 . -86.588  -35.785 80.258   1.00 33.54 653 A 1 
ATOM 4958 C CA  . ARG A 0 653 . -85.359  -35.313 80.935   1.00 33.54 653 A 1 
ATOM 4959 C C   . ARG A 0 653 . -84.007  -35.638 80.302   1.00 33.54 653 A 1 
ATOM 4960 C CB  . ARG A 0 653 . -85.384  -35.622 82.452   1.00 33.54 653 A 1 
ATOM 4961 O O   . ARG A 0 653 . -83.017  -35.185 80.858   1.00 33.54 653 A 1 
ATOM 4962 C CG  . ARG A 0 653 . -85.595  -34.322 83.254   1.00 33.54 653 A 1 
ATOM 4963 C CD  . ARG A 0 653 . -85.097  -34.392 84.699   1.00 33.54 653 A 1 
ATOM 4964 N NE  . ARG A 0 653 . -85.821  -35.388 85.509   1.00 33.54 653 A 1 
ATOM 4965 N NH1 . ARG A 0 653 . -85.118  -34.645 87.566   1.00 33.54 653 A 1 
ATOM 4966 N NH2 . ARG A 0 653 . -86.444  -36.434 87.433   1.00 33.54 653 A 1 
ATOM 4967 C CZ  . ARG A 0 653 . -85.792  -35.483 86.827   1.00 33.54 653 A 1 
ATOM 4968 N N   . ASN A 0 654 . -83.946  -36.328 79.163   1.00 35.12 654 A 1 
ATOM 4969 C CA  . ASN A 0 654 . -82.736  -36.415 78.334   1.00 35.12 654 A 1 
ATOM 4970 C C   . ASN A 0 654 . -83.107  -36.787 76.890   1.00 35.12 654 A 1 
ATOM 4971 C CB  . ASN A 0 654 . -81.757  -37.463 78.914   1.00 35.12 654 A 1 
ATOM 4972 O O   . ASN A 0 654 . -83.221  -37.965 76.567   1.00 35.12 654 A 1 
ATOM 4973 C CG  . ASN A 0 654 . -80.810  -36.919 79.969   1.00 35.12 654 A 1 
ATOM 4974 N ND2 . ASN A 0 654 . -80.509  -37.695 80.983   1.00 35.12 654 A 1 
ATOM 4975 O OD1 . ASN A 0 654 . -80.286  -35.823 79.875   1.00 35.12 654 A 1 
ATOM 4976 N N   . HIS A 0 655 . -83.259  -35.798 76.010   1.00 34.07 655 A 1 
ATOM 4977 C CA  . HIS A 0 655 . -83.123  -36.036 74.575   1.00 34.07 655 A 1 
ATOM 4978 C C   . HIS A 0 655 . -82.580  -34.784 73.893   1.00 34.07 655 A 1 
ATOM 4979 C CB  . HIS A 0 655 . -84.438  -36.521 73.941   1.00 34.07 655 A 1 
ATOM 4980 O O   . HIS A 0 655 . -83.173  -33.709 73.986   1.00 34.07 655 A 1 
ATOM 4981 C CG  . HIS A 0 655 . -84.180  -37.645 72.971   1.00 34.07 655 A 1 
ATOM 4982 C CD2 . HIS A 0 655 . -84.177  -38.979 73.281   1.00 34.07 655 A 1 
ATOM 4983 N ND1 . HIS A 0 655 . -83.784  -37.530 71.655   1.00 34.07 655 A 1 
ATOM 4984 C CE1 . HIS A 0 655 . -83.578  -38.772 71.180   1.00 34.07 655 A 1 
ATOM 4985 N NE2 . HIS A 0 655 . -83.796  -39.685 72.138   1.00 34.07 655 A 1 
ATOM 4986 N N   . ALA A 0 656 . -81.432  -34.919 73.229   1.00 35.63 656 A 1 
ATOM 4987 C CA  . ALA A 0 656 . -80.916  -33.863 72.374   1.00 35.63 656 A 1 
ATOM 4988 C C   . ALA A 0 656 . -81.915  -33.624 71.232   1.00 35.63 656 A 1 
ATOM 4989 C CB  . ALA A 0 656 . -79.526  -34.263 71.865   1.00 35.63 656 A 1 
ATOM 4990 O O   . ALA A 0 656 . -82.426  -34.583 70.645   1.00 35.63 656 A 1 
ATOM 4991 N N   . ALA A 0 657 . -82.199  -32.355 70.930   1.00 38.26 657 A 1 
ATOM 4992 C CA  . ALA A 0 657 . -82.993  -32.006 69.761   1.00 38.26 657 A 1 
ATOM 4993 C C   . ALA A 0 657 . -82.270  -32.522 68.510   1.00 38.26 657 A 1 
ATOM 4994 C CB  . ALA A 0 657 . -83.213  -30.489 69.725   1.00 38.26 657 A 1 
ATOM 4995 O O   . ALA A 0 657 . -81.088  -32.222 68.318   1.00 38.26 657 A 1 
ATOM 4996 N N   . ALA A 0 658 . -82.971  -33.314 67.695   1.00 34.68 658 A 1 
ATOM 4997 C CA  . ALA A 0 658 . -82.435  -33.843 66.449   1.00 34.68 658 A 1 
ATOM 4998 C C   . ALA A 0 658 . -81.972  -32.669 65.578   1.00 34.68 658 A 1 
ATOM 4999 C CB  . ALA A 0 658 . -83.502  -34.705 65.765   1.00 34.68 658 A 1 
ATOM 5000 O O   . ALA A 0 658 . -82.758  -31.794 65.213   1.00 34.68 658 A 1 
ATOM 5001 N N   . ARG A 0 659 . -80.665  -32.611 65.324   1.00 34.80 659 A 1
[truncated: 67,935 more chars]
